# Supplementary material for: Dynamic chromatin architecture of the porcine adipose tissues with weight gain and loss
Source: Nat Commun. 2023 Jun 12;14:3457. doi: 10.1038/s41467-023-39191-0 (PMC10258790; doi:10.1038/s41467-023-39191-0)
Supplement: Supplementary file 4 — Supplementary Data 1 [file 41467_2023_39191_MOESM4_ESM.xlsx]

## Sheet: Data S1
Supplementary Data 1. Data information for pig adipose tissues.
Groups	Tissues	Replicate	Sample name	Source	Data summary of Hi-C												Data summary of RNA-seq
					Accession number	Sequenced Read Pairs	Sequenced Read Pairs		Alignable (Normal+Chimeric Paired)		Unique Reads		Valid contacts		Intra chromosomal		Accession number	Cleandata_bases (Gb)	Q20	Q30
							Alignable (Normal+Chimeric Paired)	Unalignable (Chimeric Ambiguous+Unmapped)	Unique Reads	PCR Duplicates	Valid contacts	Invalid contacts (Intra-fragment Reads+Low Mapping Quality (<30))	Intra chromosomal	Inter chromosomal	Intra Short Range (<20 kb)	Intra Long Range (>20 kb)
NC	GOM	1	GOM-NC1	This study	GEO: GSE206539	603936352	508972994	94963358	426451945	80248724	327681406	98770539	210385946	117295460	65252329	145133425	GEO: GSE206539	10.0785	0.946	0.877634
		2	GOM-NC2	This study	GEO: GSE206539	506616813	424067066	82549747	361221163	61100294	282071555	79149608	182971553	99100002	59036023	123935307	GEO: GSE206539	11.6876	0.944413	0.871325
		3	GOM-NC3	This study	GEO: GSE206539	489441359	412230803	77210556	359133319	51303718	281613105	77520214	175280899	106332206	55210497	120070283	GEO: GSE206539	10.8522	0.936563	0.853879
		4	GOM-NC4	Zhang et. al.	SRA: SRR14672515	600686315	505481346	95204969	440086311	63765832	341824215	98262096	214019549	127804666	73748003	140271365	SRA: SRR14672574	12.366	0.961838	0.909043
		5	GOM-NC5	This study	GEO: GSE206539	572293244	493775676	78517568	415171965	76731560	324750716	90421249	216818525	107932191	65755436	151062855	GEO: GSE206539	10.514	0.941187	0.862852
		6	GOM-NC6	This study	GEO: GSE206539	617115109	524933322	92181787	455070431	68159578	355371104	99699327	218823046	136548058	73286578	145536240	GEO: GSE206539	12.7246	0.978536	0.943742
		7	GOM-NC7	This study	GEO: GSE206539	593463920	499883812	93580108	407885256	88991830	315436609	92448647	188302990	127133619	68334494	119968326	GEO: GSE206539	12.505	0.945056	0.875635
		8	GOM-NC8	This study	GEO: GSE206539	629824744	540072904	89751840	437998461	92963165	342690156	95308305	224692925	117997231	73288617	151404133	GEO: GSE206539	11.0814	0.939186	0.859956
		9	GOM-NC9	This study	GEO: GSE206539	742084623	636874128	105210495	505324500	128851009	387822602	117501898	252404227	135418375	87361683	165042376	GEO: GSE206539	10.728	0.939583	0.862124
		10	GOM-NC10	This study	GEO: GSE206539	761102144	656192307	104909837	509386153	144175083	392346076	117040077	252686911	139659165	88012323	164674434	GEO: GSE206539	11.3681	0.971706	0.925806
		11	GOM-NC11	Zhang et. al.	SRA: SRR14672420	590935702	495232388	95703314	430780718	62258842	338984034	91796684	206250514	132733520	66341163	139909113	SRA: SRR14672566	12.8989	0.977157	0.940769
	RAD	1	RAD-NC1	This study	GEO: GSE206539	551636443	475153457	76482986	400968212	71995905	305470372	95497840	197951978	107518394	78572997	119378776	GEO: GSE206539	10.3692	0.941273	0.863477
		2	RAD-NC2	This study	GEO: GSE206539	609589238	494514505	115074733	424111470	68040520	332083346	92028124	229209159	102874187	92560545	136648195	GEO: GSE206539	11.0068	0.940993	0.862043
		3	RAD-NC3	This study	GEO: GSE206539	737925729	617217805	120707924	518303563	96109782	408967867	109335696	314311571	94656296	131655654	182655196	GEO: GSE206539	12.3769	0.978865	0.9446
		4	RAD-NC4	This study	GEO: GSE206539	467109652	390719186	180044364	426404030	87176098	334899418	91504612	232136589	102762829	69283423	162852996	GEO: GSE206539	12.2484	0.964444	0.913339
		5	RAD-NC5	This study	GEO: GSE206539	723355834	598596771	124759063	503508576	92201674	392749967	110758609	253031787	139718180	92465884	160565302	GEO: GSE206539	10.2823	0.941499	0.863509
		6	RAD-NC6	This study	GEO: GSE206539	665878344	572628480	93249864	456620810	112227427	359139399	97481411	248576620	110562779	79549834	169026646	GEO: GSE206539	12.0016	0.974781	0.936254
		7	RAD-NC7	This study	GEO: GSE206539	601417393	496365848	105051545	402279750	92293936	317027080	85252670	223605243	93421837	72115241	151489845	GEO: GSE206539	12.1947	0.941949	0.865549
		8	RAD-NC8	This study	GEO: GSE206539	538315430	468048906	70266524	389753737	76145736	308079768	81673969	201750185	106329583	58082788	143667203	GEO: GSE206539	9.8828	0.936056	0.853198
		9	RAD-NC9	This study	GEO: GSE206539	587750150	492842178	94907972	390573559	100182486	301685994	88887565	203418894	98267100	58066202	145352377	GEO: GSE206539	12.4973	0.960471	0.906438
		10	RAD-NC10	This study	GEO: GSE206539	724619247	618949951	105669296	512333523	103849239	403545523	108788000	296569527	106975996	121610313	174958578	GEO: GSE206539	8.7879	0.977134	0.943225
		11	RAD-NC11	This study	GEO: GSE206539	704805796	578225699	126580097	491388819	84307672	385902337	105486482	274176754	111725583	103091620	171084690	GEO: GSE206539	12.1308	0.974582	0.934832
		12	RAD-NC12	This study	GEO: GSE206539	748198048	634885468	113312579	547730410	84726321	439184174	108546236	318023792	121160382	137959658	180063452	GEO: GSE206539	11.6721	0.940234	0.862368
	MAD	1	MAD-NC1	This study	GEO: GSE206539	613421402	525565434	87855968	428697377	94537580	328302298	100395079	205634162	122668136	71554333	134079635	GEO: GSE206539	11.7335	0.978675	0.94362
		2	MAD-NC2	This study	GEO: GSE206539	541778362	470288920	71489442	406485657	61927108	321708080	84777577	200840177	120867903	56532557	144307400	GEO: GSE206539	12.1153	0.978761	0.944413
		3	MAD-NC3	This study	GEO: GSE206539	533748182	459969995	73778187	389651053	68543376	307514655	82136398	196244213	111270442	63209592	133034477	GEO: GSE206539	12.0435	0.97408	0.934854
		4	MAD-NC4	This study	GEO: GSE206539	678878226	571414853	107463373	476927826	92292164	364057205	112870621	218206516	145850689	77145831	141060529	GEO: GSE206539	12.3968	0.974738	0.932594
		5	MAD-NC5	This study	GEO: GSE206539	640397984	551892199	88505785	451319315	98149588	341819726	109499589	207980141	133839585	80469575	127510281	GEO: GSE206539	9.96428	0.941988	0.864844
		6	MAD-NC6	This study	GEO: GSE206539	618748893	516974590	101774303	434492561	80540693	334485623	100006938	203073591	131412032	76772279	126301199	GEO: GSE206539	14.8622	0.967665	0.924961
		7	MAD-NC7	This study	GEO: GSE206539	621085558	534151676	86933882	432967283	99139015	339923354	93043929	228025632	111897722	68714028	159311503	GEO: GSE206539	9.82564	0.94165	0.864989
		8	MAD-NC8	This study	GEO: GSE206539	595454948	507858294	87596654	415275825	90306997	321647449	93628376	202044087	119603362	68677940	133365882	GEO: GSE206539	12.6149	0.977256	0.941058
		9	MAD-NC9	This study	GEO: GSE206539	717396265	608331800	109064465	491575362	114422442	375693552	115881810	228042520	147651032	71943867	156098342	GEO: GSE206539	12.9192	0.969495	0.92121
		10	MAD-NC10	This study	GEO: GSE206539	608274312	521476183	86798129	453123492	66335299	351844118	101279374	214318173	137525945	76406845	137911151	GEO: GSE206539	11.8809	0.966399	0.917557
		11	MAD-NC11	This study	GEO: GSE206539	507079861	435698881	71380980	371740870	62292163	288338577	83402293	175551470	112787107	56542548	119008761	GEO: GSE206539	12.9623	0.961299	0.907484
		12	MAD-NC12	This study	GEO: GSE206539	523193010	446806344	76386666	374647839	70421606	294516377	80131462	190754266	103762111	57596235	133157856	GEO: GSE206539	12.0652	0.979567	0.946082
	ULB	1	ULB-NC1	Jin et. al.	SRA: SRR12511398	614903276	516803458	98099818	401923486	112761663	306864940	95058546	191248615	115616325	66085604	125162753	SRA: SRR12511406	12.3857	0.965931	0.913183
		2	ULB-NC2	This study	GEO: GSE206539	579491417	490736009	88755408	395019015	93703885	310419204	84599811	209561627	100857577	65927647	143633822	GEO: GSE206539	11.8953	0.974195	0.934588
		3	ULB-NC3	Jin et. al.	SRA: SRR12511393	569145633	492866754	76278879	413535298	77237895	328510232	85025066	217360465	111149767	62395949	154964318	SRA: SRR13080430	12.8515	0.96997	0.921618
		4	ULB-NC4	Zhang et. al.	SRA: SRR14672448	554286378	459179497	95106881	376731053	80955768	296458718	80272335	205803111	90655607	66813755	138989200	SRA: SRR14672538	12.9079	0.943461	0.866874
		5	ULB-NC5	This study	GEO: GSE206539	742242559	648266498	93976061	515807167	130131947	405547329	110259838	281000329	124547000	90497783	190502204	GEO: GSE206539	9.59444	0.938749	0.859608
		6	ULB-NC6	Jin et. al.	SRA: SRR12511397	596335021	495318363	101016658	402383278	91253592	317077181	85306097	218762231	98314950	68827637	149934347	SRA: SRR12511405	11.8801	0.976681	0.93733
		7	ULB-NC7	This study	GEO: GSE206539	576609666	482825252	93784413	390497023	90697645	310467091	80029932	218007429	92459662	70000525	148006744	GEO: GSE206539	10.5711	0.974591	0.93649
		8	ULB-NC8	Jin et. al.	SRA: SRR12511396	694831448	600122305	94709143	457549234	137712332	357156308	100392926	234473825	122682483	72412847	162060724	SRA: SRR13080432	12.5397	0.977539	0.941402
		9	ULB-NC9	This study	GEO: GSE206539	597318249	522308971	75009278	415137908	98574777	331797721	83340187	228615586	103182135	67874564	160740815	GEO: GSE206539	11.3507	0.945859	0.877952
		10	ULB-NC10	Jin et. al.	SRA: SRR12511395	662927596	566413049	96514547	455054351	108202717	361153994	93900357	240525062	120628932	77108393	163416607	SRA: SRR13080431	8.97358	0.978418	0.945658
		11	ULB-NC11	Jin et. al.	SRA: SRR12511394	722765614	594678318	128087296	504444190	87587674	394981567	109462623	274290838	120690729	118203357	156086831	SRA: SRR12511401	10.8807	0.974701	0.935486
		12	ULB-NC12	This study	GEO: GSE206539	746981502	622302596	124678906	520413396	99107462	413187281	107226115	287303718	125883563	104988318	182314765	GEO: GSE206539	13.4755	0.960538	0.906214
WG	GOM	1	GOM-WG1	This study	GEO: GSE206539	543475394	439018004	104457390	378591132	58670117	293303705	85287427	174794398	118509307	60793120	114001187	GEO: GSE206539	12.7459	0.97737	0.93812
		2	GOM-WG2	This study	GEO: GSE206539	520711529	417520766	103190763	353119560	62713696	275228524	77891036	171302366	103926158	57524774	113777519	GEO: GSE206539	12.4446	0.97347	0.934412
		3	GOM-WG3	This study	GEO: GSE206539	642460273	521311739	121148534	444030012	75089866	346357162	97672850	217652572	128704590	71460677	146191827	GEO: GSE206539	12.2436	0.978125	0.93988
		4	GOM-WG4	This study	GEO: GSE206539	593704697	478683604	115021093	408364681	68172201	321160124	87204557	202627265	118532859	60643072	141983857	GEO: GSE206539	10.1756	0.974049	0.93715
		5	GOM-WG5	This study	GEO: GSE206539	550734250	445717817	105016433	380375930	63519967	296632288	83743642	189356652	107275636	63600118	125756446	GEO: GSE206539	12.8004	0.973038	0.933805
		6	GOM-WG6	This study	GEO: GSE206539	554294803	426205167	128089636	367565826	56946657	285461627	82104199	186325192	99136435	67685306	118639770	GEO: GSE206539	12.8661	0.978518	0.945755
		7	GOM-WG7	This study	GEO: GSE206539	591122847	496917405	94205442	424168953	70569336	335873518	88295435	229574679	106298839	71063842	158510736	GEO: GSE206539	12.0359	0.9743	0.936015
		8	GOM-WG8	This study	GEO: GSE206539	689103369	580177296	108926073	473545119	104207921	372716252	100828867	260384816	112331436	75301128	185083593	GEO: GSE206539	12.5426	0.966623	0.923184
		9	GOM-WG9	This study	GEO: GSE206539	549225743	462204389	87021354	329064422	128247389	255449805	73614617	179796646	75653159	51075741	128720859	GEO: GSE206539	12.056	0.974795	0.936996
		10	GOM-WG10	This study	GEO: GSE206539	597467029	504915109	92551920	355871411	143792446	277712297	78159114	197405068	80307229	57003930	140401073	GEO: GSE206539	12.7173	0.97684	0.936413
		11	GOM-WG11	This study	GEO: GSE206539	621371585	524675010	96696575	382446056	136520366	298787228	83658828	202555899	96231329	61136864	141418973	GEO: GSE206539	11.5887	0.977854	0.943077
		12	GOM-WG12	This study	GEO: GSE206539	548580826	459204952	89375874	332219511	121811175	258804605	73414906	176229747	82574858	53947367	122282310	GEO: GSE206539	12.1699	0.979363	0.94653
		13	GOM-WG13	This study	GEO: GSE206539	572207834	472867560	99340274	339498325	128506455	262424138	77074187	173451496	88972642	54190201	119261238	GEO: GSE206539	13.1005	0.969497	0.925509
		14	GOM-WG14	This study	GEO: GSE206539	559467386	462940579	96526807	336499418	121263806	258921535	77577883	165052097	93869438	51466736	113585250	GEO: GSE206539	12.0346	0.976491	0.94109
		15	GOM-WG15	This study	GEO: GSE206539	547832721	456151004	91681717	331509527	119768029	255557422	75952105	163594235	91963187	50492658	113101491	GEO: GSE206539	12.192	0.975885	0.939843
		16	GOM-WG16	This study	GEO: GSE206539	552127717	462610116	89517601	330378782	127194589	255081369	75297413	168512809	86568560	49968803	118543954	GEO: GSE206539	12.9126	0.971938	0.931384
		17	GOM-WG17	This study	GEO: GSE206539	536035194	446382686	89652508	328056941	114275078	252327871	75729070	171461598	80866273	51139699	120321824	GEO: GSE206539	12.7318	0.958492	0.902253
		18	GOM-WG18	This study	GEO: GSE206539	574559683	483983627	90576056	364192953	115419602	284488590	79704363	202555457	81933133	61154679	141400707	GEO: GSE206539	13.3937	0.969895	0.929163
		19	GOM-WG19	This study	GEO: GSE206539	643644120	538559787	105084333	401188229	132835742	310694308	90493921	215809677	94884631	61828334	153981266	GEO: GSE206539	11.0645	0.974232	0.93531
		20	GOM-WG20	This study	GEO: GSE206539	514690917	433356190	81334727	326764369	102322013	255555870	71208499	180506011	75049859	51723560	128782364	GEO: GSE206539	13.7405	0.958693	0.903005
		21	GOM-WG21	This study	GEO: GSE206539	522744658	434322783	88421875	324818242	105643621	251175353	73642889	176827131	74348222	53892966	122934090	GEO: GSE206539	12.9212	0.966364	0.920753
		22	GOM-WG22	This study	GEO: GSE206539	580058957	483220360	96838597	362493804	116409884	280566479	81927325	192393705	88172774	58983290	133410315	GEO: GSE206539	10.0822	0.932025	0.845421
		23	GOM-WG23	This study	GEO: GSE206539	567305725	471649753	95655972	352980160	114544414	272712173	80267987	184777580	87934593	55498301	129279209	GEO: GSE206539	9.93693	0.96254	0.910782
		24	GOM-WG24	This study	GEO: GSE206539	567146082	474737946	92408136	349898655	120091234	271617489	78281166	188343931	83273558	52783438	135560360	GEO: GSE206539	10.7736	0.960545	0.907123
		25	GOM-WG25	This study	GEO: GSE206539	502954147	400968974	101985173	322011954	73813938	249164858	72847096	159610282	89554576	56870572	102739546	GEO: GSE206539	11.691	0.96941	0.927624
		26	GOM-WG26	This study	GEO: GSE206539	516878841	410475524	106403317	330893271	74310599	258975860	71917411	178352639	80623221	60225201	118127328	GEO: GSE206539	12.3524	0.976062	0.939682
		27	GOM-WG27	This study	GEO: GSE206539	540689172	434967957	105721215	363277337	66297151	285587354	77689983	192003791	93583563	63922696	128080971	GEO: GSE206539	13.4344	0.961654	0.911034
		28	GOM-WG28	This study	GEO: GSE206539	525286336	416679739	108606597	349635605	63095643	274183770	75451835	184906314	89277456	62989683	121916528	GEO: GSE206539	11.5178	0.962957	0.912015
		29	GOM-WG29	This study	GEO: GSE206539	542812967	435170528	107642439	359793887	70245500	281874624	77919263	182684904	99189720	60156097	122528629	GEO: GSE206539	14.2225	0.964864	0.915392
		30	GOM-WG30	This study	GEO: GSE206539	575666398	463332313	112334085	384427694	73195493	301532142	82895552	203780468	97751674	66897662	136882684	GEO: GSE206539	13.4455	0.966099	0.922587
		31	GOM-WG31	This study	GEO: GSE206539	643647947	533126263	110521684	438391688	87881690	343654507	94737181	215069070	128585437	67289067	147779767	GEO: GSE206539	13.1297	0.966397	0.918736
		32	GOM-WG32	This study	GEO: GSE206539	500153243	392222522	107930721	328784103	58859454	257388326	71395777	170328860	87059466	59791516	110537222	GEO: GSE206539	\	\	\
		33	GOM-WG33	This study	GEO: GSE206539	545953716	444029667	101924049	368091484	70222812	288198775	79892709	190959535	97239240	62927968	128031364	GEO: GSE206539	13.2578	0.97468	0.936066
		34	GOM-WG34	This study	GEO: GSE206539	585445017	488554560	96890457	385993742	96141153	302418531	83575211	201252204	101166327	58008236	143243835	GEO: GSE206539	11.9761	0.962419	0.909687
		35	GOM-WG35	This study	GEO: GSE206539	552521320	449053179	103468141	400265339	47579720	314962304	85303035	210383036	104579268	66787129	143595682	GEO: GSE206539	8.66946	0.957529	0.900354
		36	GOM-WG36	This study	GEO: GSE206539	511670781	418935118	92735663	364147655	53534748	287255088	76892567	195252788	92002300	59305238	135947406	GEO: GSE206539	10.8738	0.965172	0.915534
		37	GOM-WG37	This study	GEO: GSE206539	561093038	450293657	110799381	399920608	49105990	315005811	84914797	215750097	99255714	69114527	146635425	GEO: GSE206539	12.1976	0.973966	0.935173
		38	GOM-WG38	This study	GEO: GSE206539	627150940	493824004	133326936	424758945	67695105	333625709	91133236	237529117	96096592	80176399	157352611	GEO: GSE206539	12.3616	0.97341	0.933481
		39	GOM-WG39	This study	GEO: GSE206539	531438832	412778894	118659938	372984334	38656227	291536209	81448125	196481234	95054975	71378430	125102665	GEO: GSE206539	12.428	0.97275	0.932362
		40	GOM-WG40	This study	GEO: GSE206539	568085357	432133727	135951630	387714783	43268875	302091829	85622954	213245701	88846128	78624876	134620742	GEO: GSE206539	12.3915	0.971628	0.930033
		41	GOM-WG41	This study	GEO: GSE206539	579416864	448921501	130495363	401383381	46290322	314368819	87014562	225917066	88451753	79160622	146756358	GEO: GSE206539	12.371	0.958343	0.900523
		42	GOM-WG42	This study	GEO: GSE206539	532218276	465221735	66996541	375768614	87840239	297749684	78018930	195411496	102338188	60125441	135285889	GEO: GSE206539	11.9913	0.978464	0.940194
		43	GOM-WG43	This study	GEO: GSE206539	580682590	496329516	84353074	407838511	86684341	322151991	85686520	225683636	96468355	69683024	156000541	GEO: GSE206539	12.5327	0.977503	0.937224
		44	GOM-WG44	This study	GEO: GSE206539	539059981	442472506	96587475	362189820	78727152	278088663	84101157	177326456	100762207	55558480	121767784	GEO: GSE206539	12.7393	0.973937	0.935244
		45	GOM-WG45	This study	GEO: GSE206539	845260340	646384356	198875984	563971802	80676160	435350234	128621568	281027421	154322813	101865737	179161563	GEO: GSE206539	11.3404	0.972645	0.932713
		46	GOM-WG46	This study	GEO: GSE206539	809009970	644353042	164656928	563567573	79039099	441472277	122095296	292697592	148774685	97903564	194793870	GEO: GSE206539	12.898	0.974833	0.931299
	RAD	1	RAD-WG1	This study	GEO: GSE206539	541836357	460679575	81156782	359238758	96211346	282987605	76251153	202873692	80113913	63395955	139477587	GEO: GSE206539	12.8269	0.964338	0.913376
		2	RAD-WG2	This study	GEO: GSE206539	617478580	525564768	91913812	394507024	125071345	311056138	83450886	228401399	82654739	69676110	158725167	GEO: GSE206539	12.2907	0.974992	0.937508
		3	RAD-WG3	This study	GEO: GSE206539	574352328	483136745	91215583	374556218	103048649	294315642	80240576	211481937	82833705	62738877	148742972	GEO: GSE206539	12.0634	0.979688	0.944041
		4	RAD-WG4	This study	GEO: GSE206539	617276851	505707586	111569265	388434909	111810392	303972451	84462458	208910276	95062175	68300280	140609890	GEO: GSE206539	11.3178	0.958095	0.899714
		5	RAD-WG5	This study	GEO: GSE206539	630294543	476652502	153642041	353463038	119017895	274179154	79283884	196395550	77783604	71991953	124403544	GEO: GSE206539	12.8713	0.973666	0.934883
		6	RAD-WG6	This study	GEO: GSE206539	636994516	517425736	119568780	398509402	113317724	311392621	87116781	215831241	95561380	69161616	146669542	GEO: GSE206539	10.9461	0.962279	0.909085
		7	RAD-WG7	This study	GEO: GSE206539	618691392	498752876	119938516	358291958	122367786	277858555	80433403	196950574	80907981	70261577	126688916	GEO: GSE206539	12.632	0.977966	0.939098
		8	RAD-WG8	This study	GEO: GSE206539	644255562	537172112	107083450	368507649	163370046	286883307	81624342	194140807	92742500	56345655	137794986	GEO: GSE206539	11.5416	0.974036	0.9358
		9	RAD-WG9	This study	GEO: GSE206539	566893459	474522040	92371419	365445072	103486439	288378862	77066210	202421633	85957229	60666655	141754883	GEO: GSE206539	12.145	0.963662	0.911694
		10	RAD-WG10	This study	GEO: GSE206539	594540522	499926130	94614392	367902339	124064278	291823691	76078648	204373524	87450167	61213710	143159674	GEO: GSE206539	12.3465	0.969496	0.925997
		11	RAD-WG11	This study	GEO: GSE206539	628329156	530483050	97846106	385137178	136766600	304498206	80638972	208788307	95709899	61145100	147643059	GEO: GSE206539	11.3745	0.973289	0.934275
		13	RAD-WG13	This study	GEO: GSE206539	608863375	507003018	101860357	379914342	119579048	301162177	78752165	209692870	91469307	62465380	147227367	GEO: GSE206539	11.0775	0.973544	0.934041
		14	RAD-WG14	This study	GEO: GSE206539	522212192	436222110	85990082	322382064	107251262	251135586	71246478	176145686	74989900	60673047	115472476	GEO: GSE206539	12.8792	0.973825	0.935167
		15	RAD-WG15	This study	GEO: GSE206539	541924456	460197514	81726942	338150665	113913733	265526773	72623892	181580131	83946642	55360776	126219204	GEO: GSE206539	12.5554	0.96417	0.912584
		16	RAD-WG16	This study	GEO: GSE206539	537348098	447787325	89560773	327541841	113100708	253034594	74507247	162835955	90198639	55238247	107597441	GEO: GSE206539	12.0407	0.967168	0.918798
		18	RAD-WG18	This study	GEO: GSE206539	608978763	515080207	93898556	367643677	127786678	286582380	81061297	201550059	85032321	64765892	136784081	GEO: GSE206539	10.058	0.97261	0.930642
		19	RAD-WG19	This study	GEO: GSE206539	530670557	436672621	93997936	319155731	100369547	248058802	71096929	170884487	77174315	57868375	113016008	GEO: GSE206539	14.304	0.972795	0.93225
		20	RAD-WG20	This study	GEO: GSE206539	589000822	490283197	98717625	348467158	121591121	271620677	76846481	188699558	82921119	63432819	125266598	GEO: GSE206539	11.9876	0.961231	0.907635
		21	RAD-WG21	This study	GEO: GSE206539	614960004	511808196	103151808	358391914	134614704	279339491	79052423	200521119	78818372	66283187	134237869	GEO: GSE206539	12.6357	0.964292	0.916712
		25	RAD-WG25	This study	GEO: GSE206539	497724324	410302479	87421845	335273194	67523265	263935033	71338161	194836906	69098127	67293770	127543046	GEO: GSE206539	12.7056	0.963951	0.9157
		26	RAD-WG26	This study	GEO: GSE206539	531542171	450601531	80940640	374161162	68196072	296086692	78074470	215608599	80478093	70929939	144678532	GEO: GSE206539	12.4315	0.957043	0.903214
		27	RAD-WG27	This study	GEO: GSE206539	496668796	419379651	77289145	340450572	71326814	268080675	72369897	193768695	74311980	67506853	126261674	GEO: GSE206539	8.64678	0.962918	0.913916
		28	RAD-WG28	This study	GEO: GSE206539	498656053	423212784	75443269	341251364	74229112	270024520	71226844	200240805	69783715	64949319	135291254	GEO: GSE206539	11.5336	0.977808	0.942878
		30	RAD-WG30	This study	GEO: GSE206539	502020496	417004098	85016398	354601047	54820009	282446993	72154054	208551679	73895314	72336184	136215376	GEO: GSE206539	14.2954	0.969672	0.929123
		31	RAD-WG31	This study	GEO: GSE206539	525520750	436579734	88941016	361802213	69115760	285710994	76091219	212627951	73083043	76770059	135857752	GEO: GSE206539	11.2842	0.96829	0.925107
		32	RAD-WG32	This study	GEO: GSE206539	548920302	461466258	87454044	387520182	67978405	309640183	77879999	230174758	79465425	80624826	149549759	GEO: GSE206539	\	\	\
		33	RAD-WG33	This study	GEO: GSE206539	513193245	433195706	79997539	363103321	64288757	287539072	75564249	207933047	79606025	69191154	138741764	GEO: GSE206539	12.1311	0.962912	0.909999
		34	RAD-WG34	This study	GEO: GSE206539	582365058	481621532	100743526	396298589	79319428	312530790	83767799	226411034	86119756	74225620	152185244	GEO: GSE206539	10.1918	0.973506	0.936653
		35	RAD-WG35	This study	GEO: GSE206539	568677290	481645978	87031312	378577697	96598873	297008619	81569078	212394339	84614280	65379154	147015051	GEO: GSE206539	10.1171	0.967006	0.919291
		36	RAD-WG36	This study	GEO: GSE206539	588665540	501915392	86750148	395369571	99874911	312015379	83354192	226534909	85480470	70279250	156255560	GEO: GSE206539	10.5893	0.961178	0.910203
		37	RAD-WG37	This study	GEO: GSE206539	608842602	511176620	97665982	420652949	83685607	331603110	89049839	235365297	96237813	78622207	156742937	GEO: GSE206539	12.3904	0.973195	0.932955
		38	RAD-WG38	This study	GEO: GSE206539	508459728	412169232	96290496	343858211	63691996	269446028	74412183	190866198	78579830	66498376	124367763	GEO: GSE206539	12.8502	0.971563	0.929947
		39	RAD-WG39	This study	GEO: GSE206539	605031638	503633267	101398371	438703743	63569673	346659236	92044507	235201661	111457575	76227340	158974239	GEO: GSE206539	12.5077	0.965481	0.916612
		40	RAD-WG40	This study	GEO: GSE206539	550785561	466251658	84533903	416638343	48413667	333257290	83381053	229492121	103765169	77138791	152353272	GEO: GSE206539	12.7226	0.970339	0.927883
		41	RAD-WG41	This study	GEO: GSE206539	537593189	434491303	103101886	378236648	55167755	298207841	80028807	207428441	90779400	64514620	142913745	GEO: GSE206539	12.0987	0.974244	0.931513
		42	RAD-WG42	This study	GEO: GSE206539	533051398	430240744	102810654	379072216	50110829	298664779	80407437	198325570	100339209	64545036	133780417	GEO: GSE206539	12.8312	0.964236	0.912919
		43	RAD-WG43	This study	GEO: GSE206539	599823976	485654587	114169389	417378459	67026034	327990987	89387472	217152542	110838445	67290915	149861402	GEO: GSE206539	12.77	0.95882	0.901824
		44	RAD-WG44	This study	GEO: GSE206539	618311532	496110219	122201313	430638910	64265103	334393774	96245136	219007776	115385998	70838189	148169444	GEO: GSE206539	12.9911	0.965161	0.915202
		45	RAD-WG45	This study	GEO: GSE206539	598990324	488433455	110556869	428574746	58661064	339646761	88927985	234606735	105040026	69819600	164787028	GEO: GSE206539	11.2153	0.974093	0.937475
		46	RAD-WG46	This study	GEO: GSE206539	501334493	408542296	92792197	345683709	61860235	273063661	72620048	186183903	86879758	55426938	130756866	GEO: GSE206539	11.9053	0.976986	0.941327
	MAD	1	MAD-WG1	This study	GEO: GSE206539	728470236	619274378	109195858	484141294	132275030	378737836	105403458	262409290	116328546	72559039	189850074	GEO: GSE206539	12.956	0.977471	0.937257
		2	MAD-WG2	This study	GEO: GSE206539	766710464	644354858	122355606	513072155	128133391	400083756	112988399	270751158	129332598	75905867	194845100	GEO: GSE206539	11.6265	0.979407	0.94346
		3	MAD-WG3	This study	GEO: GSE206539	546299570	446224578	100074992	354532974	89801836	275650209	78882765	192779816	82870393	69020796	123758885	GEO: GSE206539	12.9421	0.974311	0.935814
		4	MAD-WG4	This study	GEO: GSE206539	561577991	447740436	113837555	296563298	149472565	225511585	71051713	158549248	66962337	61282843	97266295	GEO: GSE206539	12.7949	0.966362	0.917998
		5	MAD-WG5	This study	GEO: GSE206539	521668786	428616880	93051906	348229393	78380775	270500679	77728714	178874892	91625787	65486780	113387943	GEO: GSE206539	16.2383	0.974155	0.937378
		6	MAD-WG6	This study	GEO: GSE206539	589412778	484942705	104470073	377279563	105401350	295681299	81598264	209057938	86623361	73094969	135962847	GEO: GSE206539	9.91328	0.934875	0.855437
		7	MAD-WG7	This study	GEO: GSE206539	587316008	487549187	99766821	387295592	98060194	303045537	84250055	210220362	92825175	73237523	136982701	GEO: GSE206539	12.1366	0.974334	0.936091
		9	MAD-WG9	This study	GEO: GSE206539	519943836	442849067	77094769	335936087	103356948	262425801	73510286	174873525	87552276	58018471	116854887	GEO: GSE206539	12.2832	0.975293	0.937752
		10	MAD-WG10	This study	GEO: GSE206539	615773927	500940706	114833221	369071105	128069859	286519874	82551231	208736560	77783314	76597575	132138775	GEO: GSE206539	12.9776	0.975001	0.937597
		11	MAD-WG11	This study	GEO: GSE206539	587848473	494375574	93472899	369791416	120583002	287660739	82130677	196657053	91003686	66838094	129818790	GEO: GSE206539	12.6321	0.979448	0.946584
		12	MAD-WG12	This study	GEO: GSE206539	977270045	831596461	145673584	613465505	211861163	480940557	132524948	334825543	146115014	102423733	232401659	GEO: GSE206539	11.6779	0.973128	0.933249
		13	MAD-WG13	This study	GEO: GSE206539	517843505	412216997	105626508	311486633	97802003	241475962	70010671	170723294	70752668	60823421	109899831	GEO: GSE206539	11.1174	0.970499	0.927446
		14	MAD-WG14	This study	GEO: GSE206539	525301246	441475667	83825579	339868863	98043408	265044454	74824409	182401416	82643038	61186714	121214565	GEO: GSE206539	12.8645	0.975305	0.938437
		15	MAD-WG15	This study	GEO: GSE206539	539436854	453210007	86226847	351293079	98323682	272256309	79036770	184583498	87672811	58683279	125900111	GEO: GSE206539	12.4329	0.96666	0.917849
		16	MAD-WG16	This study	GEO: GSE206539	547479582	464101706	83377876	354990518	105613274	277957090	77033428	191829629	86127461	60669768	131159754	GEO: GSE206539	12.5958	0.965644	0.915371
		17	MAD-WG17	This study	GEO: GSE206539	533698289	449369512	84328777	338174562	105573352	261952118	76222444	180386749	81565369	59864382	120522290	GEO: GSE206539	12.2201	0.973078	0.933536
		19	MAD-WG19	This study	GEO: GSE206539	544513987	428775847	115738140	321676229	102453425	246394386	75281843	167789035	78605351	62856440	104932508	GEO: GSE206539	10.8642	0.979213	0.948328
		20	MAD-WG20	This study	GEO: GSE206539	573383107	477912993	95470114	354674944	117884273	274144177	80530767	181323552	92820625	61319494	120004000	GEO: GSE206539	10.3467	0.960268	0.905702
		23	MAD-WG23	This study	GEO: GSE206539	624490045	532511390	91978655	401947889	123261722	316813931	85133958	222952094	93861837	68132452	154819530	GEO: GSE206539	10.1117	0.972006	0.933423
		24	MAD-WG24	This study	GEO: GSE206539	630381886	535555297	94826589	399893962	128371518	315567120	84326842	218248309	97318811	68168007	150080146	GEO: GSE206539	12.7425	0.966302	0.920545
		26	MAD-WG26	This study	GEO: GSE206539	620124095	518080775	102043320	412949892	103809337	326828693	86121199	223102622	103726071	69321088	153781386	GEO: GSE206539	10.7632	0.963562	0.912635
		27	MAD-WG27	This study	GEO: GSE206539	563682507	463524221	100158286	327307601	131898927	251845897	75461704	161912912	89932985	51067909	110844891	GEO: GSE206539	13.5298	0.963217	0.91436
		28	MAD-WG28	This study	GEO: GSE206539	550145254	462279242	87866012	358105325	99364253	276074617	82030708	178527915	97546702	57621223	120906570	GEO: GSE206539	10.1944	0.976715	0.940655
		29	MAD-WG29	This study	GEO: GSE206539	604049396	503693249	100356147	354734540	144062867	275186440	79548100	184200620	90985820	58266323	125934186	GEO: GSE206539	12.6621	0.965055	0.916014
		30	MAD-WG30	This study	GEO: GSE206539	538277367	450654744	87622623	334997954	111205601	259746122	75251832	171025073	88721049	53363915	117661046	GEO: GSE206539	12.7205	0.963552	0.915839
		31	MAD-WG31	This study	GEO: GSE206539	543606336	450105811	93500525	356476290	89066629	281327751	75148539	190546907	90780844	64577173	125969597	GEO: GSE206539	11.4444	0.979923	0.949657
		32	MAD-WG32	This study	GEO: GSE206539	518432187	427964355	90467832	348437547	75123195	275747821	72689726	193679350	82068471	63332709	130346567	GEO: GSE206539	\	\	\
		33	MAD-WG33	This study	GEO: GSE206539	585154525	474874225	110280300	388144974	81740646	305938579	82206395	214457992	91480587	75377523	139080369	GEO: GSE206539	9.13161	0.961081	0.905951
		34	MAD-WG34	This study	GEO: GSE206539	539816194	453199117	86617077	360402809	87794030	284213260	76189549	196319016	87894244	66602086	129716827	GEO: GSE206539	11.4729	0.962793	0.910839
		37	MAD-WG37	This study	GEO: GSE206539	642107895	536622712	105485183	445724997	89476512	346693975	99031022	230521823	116172152	77163223	153358521	GEO: GSE206539	12.0039	0.971889	0.930878
		38	MAD-WG38	This study	GEO: GSE206539	511285967	408838416	102447551	275123851	130620020	210754688	64369163	145450457	65304231	50940127	94510245	GEO: GSE206539	12.5101	0.979011	0.942194
		39	MAD-WG39	This study	GEO: GSE206539	519034866	434953694	84081172	397501446	36305683	311847711	85653735	203049902	108797809	66621098	136428698	GEO: GSE206539	12.367	0.971365	0.929852
		41	MAD-WG41	This study	GEO: GSE206539	512823985	429403441	83420544	364462588	63378586	285920770	78541818	193815893	92104877	58192986	135622841	GEO: GSE206539	12.8028	0.973846	0.931887
		42	MAD-WG42	This study	GEO: GSE206539	514871719	430445694	84426025	393476775	35797434	309601691	83875084	203452313	106149378	64640164	138812066	GEO: GSE206539	11.9987	0.973519	0.934554
		43	MAD-WG43	This study	GEO: GSE206539	515033856	434169467	80864389	390327682	42763452	310322480	80005202	215146941	95175539	69945278	145201595	GEO: GSE206539	12.2555	0.978555	0.93966
		44	MAD-WG44	This study	GEO: GSE206539	670168832	560200101	109968731	497429188	61379760	387651750	109777438	256578244	131073506	90581940	165996169	GEO: GSE206539	12.2886	0.966957	0.919789
		46	MAD-WG46	This study	GEO: GSE206539	512085816	429667686	82418130	382316663	46214567	302093771	80222892	203653561	98440210	65764172	137889322	GEO: GSE206539	12.8437	0.976485	0.934376
	ULB	1	ULB-WG1	This study	GEO: GSE206539	550157162	436355733	113801429	364693143	69321872	283379274	81313869	200565247	82814027	74813653	125751449	GEO: GSE206539	12.2815	0.969541	0.926091
		2	ULB-WG2	This study	GEO: GSE206539	599934886	492908672	107026214	398869316	91176375	312929994	85939322	204272965	108657029	59851813	144421045	GEO: GSE206539	11.952	0.978869	0.941803
		3	ULB-WG3	This study	GEO: GSE206539	596833446	497871713	98961733	393589794	101453445	310177740	83412054	215179869	94997871	66234624	148945105	GEO: GSE206539	12.4859	0.975345	0.938342
		5	ULB-WG5	This study	GEO: GSE206539	554613862	459214904	95398958	372502945	84140338	290054833	82448112	183796329	106258504	62818600	120977601	GEO: GSE206539	9.94906	0.964894	0.914926
		6	ULB-WG6	This study	GEO: GSE206539	578846495	494309891	84536604	411017642	80303684	322460677	88556965	202369322	120091355	65364311	137004881	GEO: GSE206539	12.7759	0.969009	0.92463
		7	ULB-WG7	This study	GEO: GSE206539	626250683	530261373	95989310	436553364	90714884	346885443	89667921	238874573	108010870	78409439	160464978	GEO: GSE206539	12.7223	0.974433	0.936218
		8	ULB-WG8	This study	GEO: GSE206539	611008859	491998417	119010442	405509034	83752201	313963700	91545334	185184485	128779215	65274973	119909422	GEO: GSE206539	12.4544	0.969962	0.926416
		9	ULB-WG9	This study	GEO: GSE206539	565170214	460772912	104397302	373629100	84715464	291608342	82020758	189983235	101625107	63659107	126324060	GEO: GSE206539	12.2202	0.975598	0.938622
		10	ULB-WG10	This study	GEO: GSE206539	599788711	499161705	100627006	412474000	83973388	325278259	87195741	231830174	93448085	91666919	140163000	GEO: GSE206539	12.6112	0.968788	0.924591
		11	ULB-WG11	This study	GEO: GSE206539	618484702	521570628	96914074	424905112	93752341	333339242	91565870	218853806	114485436	74616101	144237540	GEO: GSE206539	11.0145	0.973239	0.933893
		12	ULB-WG12	This study	GEO: GSE206539	587526121	470838056	116688065	380788673	87500903	295413072	85375601	182948429	112464643	58366636	124581690	GEO: GSE206539	12.4531	0.978378	0.944179
		13	ULB-WG13	This study	GEO: GSE206539	575404990	488064688	87340302	377342985	108290140	298746177	78596808	213042014	85704163	74650405	138391486	GEO: GSE206539	12.1841	0.979944	0.950047
		14	ULB-WG14	This study	GEO: GSE206539	634056392	529216979	104839413	417675874	108631793	327957338	89718536	223712425	104244913	77408378	146303950	GEO: GSE206539	12.3146	0.974012	0.935701
		15	ULB-WG15	This study	GEO: GSE206539	555348249	462174357	93173892	352576629	107213722	271358297	81218332	167601946	103756351	59683530	107918274	GEO: GSE206539	12.4281	0.975883	0.939355
		16	ULB-WG16	This study	GEO: GSE206539	587887492	480994467	106893025	391377506	87016248	301371284	90006222	192152000	109219284	68711023	123440881	GEO: GSE206539	12.4418	0.975475	0.938593
		17	ULB-WG17	This study	GEO: GSE206539	601129365	484607999	116521366	384685000	96602047	292902716	91782284	174500358	118402358	66129329	108370746	GEO: GSE206539	12.7246	0.972604	0.932755
		18	ULB-WG18	This study	GEO: GSE206539	530263447	430120014	100143433	344742619	82586335	262377783	82364836	166485486	95892297	62475638	104009715	GEO: GSE206539	13.1245	0.974809	0.938739
		19	ULB-WG19	This study	GEO: GSE206539	615041226	511856319	103184907	396614003	111817870	308411826	88202177	201800766	106611060	68191267	133609389	GEO: GSE206539	11.8023	0.972368	0.930001
		20	ULB-WG20	This study	GEO: GSE206539	571851025	471026868	100824157	376267230	91685345	296487147	79780083	201650256	94836891	66717560	134932576	GEO: GSE206539	12.4705	0.961145	0.907615
		21	ULB-WG21	This study	GEO: GSE206539	576031421	473585944	102445477	368045863	102579893	286290271	81755592	191688412	94601859	64300103	127388172	GEO: GSE206539	12.5557	0.96209	0.912586
		22	ULB-WG22	This study	GEO: GSE206539	582296517	477718796	104577721	379291896	95413680	296037714	83254182	205059470	90978244	72047937	133011383	GEO: GSE206539	12.7205	0.967443	0.923244
		23	ULB-WG23	This study	GEO: GSE206539	614462404	488872356	125590048	384975565	100721889	300482273	84493292	210620115	89862158	76514787	134105210	GEO: GSE206539	11.3551	0.974801	0.936709
		24	ULB-WG24	This study	GEO: GSE206539	590114329	484097288	106017041	374687666	106438872	289956156	84731510	184888782	105067374	62530932	122357717	GEO: GSE206539	13.0318	0.963856	0.915548
		25	ULB-WG25	This study	GEO: GSE206539	612015290	478039478	133975812	302944525	172476970	234566861	68377664	175888282	58678579	78138318	97749917	GEO: GSE206539	11.74	0.966934	0.922016
		27	ULB-WG27	This study	GEO: GSE206539	532469386	417539762	114929624	194614496	221562865	144590583	50023913	104980960	39609623	46227824	58753123	GEO: GSE206539	11.7747	0.961873	0.911511
		31	ULB-WG31	This study	GEO: GSE206539	576710949	483883133	92827816	201920004	277775309	148685545	53234459	110228860	38456685	44659737	65569094	GEO: GSE206539	11.4651	0.979522	0.948586
		32	ULB-WG32	This study	GEO: GSE206539	506394599	412533954	93860645	223597845	187189612	168545955	55051890	124676965	43868990	53614684	71062258	GEO: GSE206539	\	\	\
		33	ULB-WG33	This study	GEO: GSE206539	512062326	410758892	101303434	271471373	137215084	210100011	61371362	154090765	56009246	61939727	92151016	GEO: GSE206539	11.386	0.965818	0.916532
		34	ULB-WG34	This study	GEO: GSE206539	510841552	412087299	98754253	239290856	171041280	182071311	57219545	136863624	45207687	56877862	79985666	GEO: GSE206539	11.7259	0.965796	0.916457
		36	ULB-WG36	This study	GEO: GSE206539	508931617	426578858	82352759	217355965	207459511	165089473	52266492	118637330	46452143	45271777	73365403	GEO: GSE206539	11.8929	0.981838	0.953548
		37	ULB-WG37	This study	GEO: GSE206539	497105789	415053531	82052258	335752962	76796412	266046199	69706763	191991170	74055029	78905228	113085719	GEO: GSE206539	12.2152	0.977631	0.937239
		38	ULB-WG38	This study	GEO: GSE206539	559477389	443799066	115678323	309912746	128595966	240563771	69348975	174988199	65575572	71378848	103609249	GEO: GSE206539	12.3689	0.980132	0.943783
		39	ULB-WG39	This study	GEO: GSE206539	506664725	403083294	103581431	350898468	51101995	278084386	72814082	188391570	89692816	61039582	127351885	GEO: GSE206539	12.6307	0.971368	0.929401
		40	ULB-WG40	This study	GEO: GSE206539	589177531	470557779	118619752	389977163	79269957	305173468	84803695	206315078	98858390	64923424	141391544	GEO: GSE206539	12.2169	0.970619	0.927752
		41	ULB-WG41	This study	GEO: GSE206539	581130565	473479044	107651521	407907047	64275507	324802766	83104281	220656581	104146185	70696795	149959682	GEO: GSE206539	12.5332	0.97657	0.936997
		42	ULB-WG42	This study	GEO: GSE206539	677220836	563535168	113685668	460973027	100601035	363113659	97859368	239814718	123298941	89379654	150435032	GEO: GSE206539	12.0374	0.971435	0.930327
		44	ULB-WG44	This study	GEO: GSE206539	510354087	426072973	84281114	318857142	105846122	244667897	74189245	157848837	86819060	47081088	110767560	GEO: GSE206539	12.8156	0.971174	0.929531
		45	ULB-WG45	This study	GEO: GSE206539	561818484	448730206	113088278	391590448	55946268	309699284	81891164	208150394	101548890	66415423	141734866	GEO: GSE206539	9.83889	0.962756	0.91278
		46	ULB-WG46	This study	GEO: GSE206539	503986963	403018696	100968267	351627438	50273402	279282826	72344612	192388454	86894372	61570576	130817800	GEO: GSE206539	12.1328	0.977256	0.937639
WL	GOM	1	GOM-WL1	This study	GEO: GSE206539	500801033	416327751	84473282	334725874	73794802	262800434	71925440	184632367	78168067	58033506	126598770	GEO: GSE206539	10.1677	0.964894	0.915189
		2	GOM-WL2	This study	GEO: GSE206539	511505642	430426282	81079360	330976347	91115685	259276518	71699829	189173131	70103387	57865664	131307397	GEO: GSE206539	13.4078	0.976307	0.941754
		3	GOM-WL3	This study	GEO: GSE206539	536397265	450662208	85735057	359064424	82350361	282336659	76727765	199832549	82504110	65352065	134480399	GEO: GSE206539	12.2057	0.960847	0.907218
		4	GOM-WL4	This study	GEO: GSE206539	531100486	442981995	88118491	352981826	81249530	275291826	77690000	189273895	86017931	61233164	128040653	GEO: GSE206539	14.4393	0.977512	0.945068
		5	GOM-WL5	This study	GEO: GSE206539	544347773	453180282	91167491	361813324	82255626	282439664	79373660	188697586	93742078	61116407	127581100	GEO: GSE206539	13.4009	0.977368	0.944162
		6	GOM-WL6	This study	GEO: GSE206539	503415126	421300467	82114659	340207737	72763777	265717923	74489814	175847633	89870290	57892389	117955126	GEO: GSE206539	9.9945	0.934107	0.852138
		7	GOM-WL7	This study	GEO: GSE206539	508655482	431661730	76993752	337173022	85873868	264771332	72401690	187304463	77466869	58420928	128883463	GEO: GSE206539	9.36238	0.951546	0.89099
		8	GOM-WL8	This study	GEO: GSE206539	506044399	422609766	83434633	336188782	78574288	262428842	73759940	177243797	85185045	57820079	119423649	GEO: GSE206539	13.1449	0.981655	0.954875
		9	GOM-WL9	This study	GEO: GSE206539	571576821	482444938	89131883	99337877	381019420	63737522	35600355	47020510	16717012	17810700	29209789	GEO: GSE206539	10.0682	0.946869	0.880263
		10	GOM-WL10	This study	GEO: GSE206539	711343240	576397722	134945518	459447932	108795389	356006160	103441772	250596395	105409765	94575380	156020701	GEO: GSE206539	12.4067	0.945648	0.879118
	RAD	1	RAD-WL1	This study	GEO: GSE206539	526742702	398384356	128358346	287824395	99647501	219593215	68231180	157037730	62555485	58904073	98133603	GEO: GSE206539	9.24467	0.970779	0.928582
		2	RAD-WL2	This study	GEO: GSE206539	544831959	437947800	106884159	317016908	107934816	244875955	72140953	176213694	68662261	57684130	118529488	GEO: GSE206539	10.2096	0.968864	0.922818
		3	RAD-WL3	This study	GEO: GSE206539	541344172	425409293	115934879	316293070	96529757	241753859	74539211	169709772	72044087	61598619	108111079	GEO: GSE206539	12.4449	0.96273	0.909999
		4	RAD-WL4	This study	GEO: GSE206539	532136550	405286540	126850010	295231693	98898319	224933643	70298050	160532262	64401381	61231181	99301048	GEO: GSE206539	12.6832	0.977473	0.944495
		5	RAD-WL5	This study	GEO: GSE206539	528544940	426268719	102276221	308990535	101894862	238732140	70258395	163891856	74840284	56985115	106906672	GEO: GSE206539	15.0979	0.97626	0.941685
		6	RAD-WL6	This study	GEO: GSE206539	525393339	421453079	103940260	308151335	98718622	237977545	70173790	170736764	67240781	57456687	113280020	GEO: GSE206539	9.95292	0.970664	0.928385
		7	RAD-WL7	This study	GEO: GSE206539	526347316	415140529	111206787	300573539	100770340	230144263	70429276	156135043	74009220	56752990	99381975	GEO: GSE206539	11.5319	0.946982	0.883569
		8	RAD-WL8	This study	GEO: GSE206539	517716516	407851820	109864696	295366137	98679555	226072459	69293678	154790406	71282053	55281333	99508983	GEO: GSE206539	12.1959	0.960766	0.908067
		9	RAD-WL9	This study	GEO: GSE206539	498786428	419903867	78882561	285510810	127958707	220469686	65041124	155526448	64943238	48072915	107453458	GEO: GSE206539	9.33141	0.936393	0.864929
		10	RAD-WL10	This study	GEO: GSE206539	503974171	425649106	78325065	257063136	162842964	195149208	61913928	136747729	58401479	40559596	96188048	GEO: GSE206539	12.3134	0.957536	0.901152
	MAD	1	MAD-WL1	This study	GEO: GSE206539	505493198	399238800	106254398	311892243	80284391	241551357	70340886	164293425	77257932	58829791	105463562	GEO: GSE206539	12.9215	0.975461	0.938868
		2	MAD-WL2	This study	GEO: GSE206539	569350027	443164366	126185661	341201347	94061906	265316295	75885052	189849378	75466917	68177653	121671649	GEO: GSE206539	10.2302	0.970385	0.928389
		3	MAD-WL3	This study	GEO: GSE206539	543479306	413467318	130011988	330786946	79082617	255686871	75100075	180367439	75319432	71048084	109319281	GEO: GSE206539	13.0086	0.962218	0.911322
		4	MAD-WL4	This study	GEO: GSE206539	545800505	426664892	119135613	341615544	81325460	265020542	76595002	184881312	80139230	68232646	116648592	GEO: GSE206539	13.3683	0.978537	0.946845
		5	MAD-WL5	This study	GEO: GSE206539	533639004	423226591	110412413	336694900	82539476	261945983	74748917	179210777	82735206	64374279	114836439	GEO: GSE206539	14.4628	0.977889	0.945372
		6	MAD-WL6	This study	GEO: GSE206539	533546501	413308060	120238441	326359306	82813460	251984703	74374603	169964448	82020255	65395442	104568939	GEO: GSE206539	13.2412	0.979306	0.948626
		7	MAD-WL7	This study	GEO: GSE206539	517426483	383656020	133770463	300200439	79912620	228845225	71355214	154257748	74587477	65738198	88519494	GEO: GSE206539	12.6785	0.975016	0.938956
		8	MAD-WL8	This study	GEO: GSE206539	520592832	407468417	113124415	320238667	82927611	247686648	72552019	167789372	79897276	61659581	106129687	GEO: GSE206539	11.4109	0.950399	0.889686
		9	MAD-WL9	This study	GEO: GSE206539	535456122	405975312	129480810	343829131	60996480	266740440	77088691	184355921	82384519	66598157	117757690	GEO: GSE206539	10.6767	0.962845	0.912198
		10	MAD-WL10	This study	GEO: GSE206539	525720144	430808435	94911709	372437443	57159285	291862000	80575443	198777269	93084731	61838492	136938669	GEO: GSE206539	11.1627	0.963486	0.913783
	ULB	1	ULB-WL1	This study	GEO: GSE206539	517808554	426252377	91556177	343442450	80604273	267016823	76425627	181941509	85075314	59788257	122153081	GEO: GSE206539	12.0285	0.973754	0.935178
		2	ULB-WL2	This study	GEO: GSE206539	614512507	508304414	106208093	430129659	75303214	337005972	93123687	251465178	85540794	82037926	169427057	GEO: GSE206539	9.78014	0.969618	0.925733
		3	ULB-WL3	This study	GEO: GSE206539	598073274	494199874	103873400	407622824	83923366	318330096	89292728	234144184	84185912	73524455	160619560	GEO: GSE206539	15.2634	0.974881	0.936781
		4	ULB-WL4	This study	GEO: GSE206539	610085198	517002608	93082590	424597352	89761855	333510049	91087303	238691492	94818557	77233132	161458202	GEO: GSE206539	14.2611	0.979405	0.948569
		5	ULB-WL5	This study	GEO: GSE206539	501553829	410912378	90641451	312757622	96141258	241932931	70824691	169217995	72714936	57744883	111472921	GEO: GSE206539	11.7686	0.96251	0.909378
		6	ULB-WL6	This study	GEO: GSE206539	575950186	470612866	105337320	396408845	71684207	311952021	84456824	224339552	87612469	74394249	149945197	GEO: GSE206539	9.50796	0.945459	0.882381
		7	ULB-WL7	This study	GEO: GSE206539	544637089	453849083	90788006	351834687	99765792	273971680	77863007	188902047	85069633	55568286	133333600	GEO: GSE206539	9.59521	0.952644	0.894908
		8	ULB-WL8	This study	GEO: GSE206539	590564563	481337873	109226690	384908340	93994662	299023139	85885201	206408274	92614865	66771896	139636269	GEO: GSE206539	11.2686	0.949243	0.887655
		9	ULB-WL9	This study	GEO: GSE206539	612704978	473779702	138925276	271290073	200291008	200811438	70478635	141778827	59032611	65637041	76141767	GEO: GSE206539	11.032	0.969728	0.924254
		10	ULB-WL10	This study	GEO: GSE206539	507413002	400109319	107303683	197340099	201402739	147061142	50278957	111585293	35475849	48963519	62621762	GEO: GSE206539	12.3118	0.979704	0.94867
