# Supplementary material for: Dynamic chromatin architecture of the porcine adipose tissues with weight gain and loss
Source: Nat Commun. 2023 Jun 12;14:3457. doi: 10.1038/s41467-023-39191-0 (PMC10258790; doi:10.1038/s41467-023-39191-0)
Supplement: Supplementary file 5 — Supplementary Data 2 [file 41467_2023_39191_MOESM5_ESM.xlsx]

## Sheet: Data S2
Supplementary Data 2. Information for differentially expressed genes (DEGs) between ATs and groups.

## Sheet: Between ATs
Pairwise comparison		Group	The number of DEGs between groups
Tissue 1	Tissue 2		Up-regulated in tissue 1	Up-regulated in tissue 2	Total
GOM	MAD	NC	789	579	1368
		WG	499	331	830
		WL	511	234	745
GOM	RAD	NC	1094	857	1951
		WG	921	590	1511
		WL	1001	547	1548
GOM	ULB	NC	1382	1293	2675
		WG	1342	1115	2457
		WL	1261	843	2104
MAD	RAD	NC	254	80	334
		WG	440	257	697
		WL	635	214	849
MAD	ULB	NC	820	806	1626
		WG	1120	824	1944
		WL	1075	746	1821
RAD	ULB	NC	452	704	1156
		WG	578	639	1217
		WL	254	269	523
Note:	NC	WG	WL

## Sheet: GOM vs. MAD
DEGs between ATs in GOM vs. MAD
Group	Characteristic of genes		Characteristic of genes expression
	Ensembl gene ID	Gene symbol	Mean TPM		log2FC(TPM [MAD / GOM])	FDR	Up or down-regulated in MAD
			GOM	MAD
NC	ENSSSCG00000009278	FGF9	5.43729	2.16713	-1.20093	0.00634745	down
	ENSSSCG00000009283	TNFRSF19	2.42315	0.611098	-1.85063	0.00115375	down
	ENSSSCG00000032702	CXADR	15.7571	1.87113	-2.97509	0.000735469	down
	ENSSSCG00000033919	DCLK1	42.8827	20.5764	-0.961975	0.000784828	down
	ENSSSCG00000012034	TIAM1	13.2345	5.84467	-1.1451	0.000117344	down
	ENSSSCG00000029392	HUNK	2.25099	0.874526	-1.17692	0.0201847	down
	ENSSSCG00000009361	POSTN	381.298	66.6765	-2.34806	0.0297175	down
	ENSSSCG00000012038	C21orf62	2.96293	0.528109	-2.35238	0.0444632	down
	ENSSSCG00000033115	IFNAR1	76.8913	46.3866	-0.616634	0.00104865	down
	ENSSSCG00000009364	FREM2	3.48692	0.490148	-2.64101	1.89098e-05	down
	ENSSSCG00000009412	LCP1	87.5324	42.2189	-1.02159	0.00327484	down
	ENSSSCG00000012056	CHAF1B	2.72558	0.770785	-1.7601	0.000735469	down
	ENSSSCG00000036810	ARL11	1.64153	0.784928	-0.928647	0.0301264	down
	ENSSSCG00000009385	SERPINE3	21.8421	0.806678	-4.58247	3.77347e-05	down
	ENSSSCG00000038056		37.2913	1.88134	-4.37697	8.38622e-06	down
	ENSSSCG00000012083	RIPK4	1.21831	0.220574	-2.59131	0.00228579	down
	ENSSSCG00000035101	KLF5	41.6245	7.93308	-2.05675	0.00333546	down
	ENSSSCG00000009474	SCEL	16.6911	1.03821	-4.00125	4.09357e-05	down
	ENSSSCG00000025133	ITGB2	24.6388	12.1795	-0.974278	0.00218036	down
	ENSSSCG00000009542	TNFSF13B	9.53793	3.63958	-1.42828	0.00197662	down
	ENSSSCG00000040397	COLEC12	100.703	46.5888	-1.00618	0.000100169	down
	ENSSSCG00000003694	EMILIN2	39.5573	23.8582	-0.654967	0.00452471	down
	ENSSSCG00000021612	ARHGAP28	26.7133	13.4558	-0.906908	0.000154344	down
	ENSSSCG00000034765	PIEZO2	8.00783	2.47494	-1.59005	3.46244e-06	down
	ENSSSCG00000038719		349.521	74.4624	-2.34547	0.00569956	down
	ENSSSCG00000007170	CPXM1	7.07166	3.95986	-0.89417	0.0202646	down
	ENSSSCG00000003702	GATA6	30.4366	7.65446	-1.8916	9.25992e-06	down
	ENSSSCG00000007146	SIGLEC1	2.30853	1.0271	-0.956553	0.0237274	down
	ENSSSCG00000003709	LAMA3	27.1035	8.55316	-1.57912	2.52856e-06	down
	ENSSSCG00000007140	SMOX	5.06644	3.01354	-0.74928	0.0281421	down
	ENSSSCG00000032601	RASSF2	15.0662	9.21988	-0.641606	0.0363879	down
	ENSSSCG00000024800	DSC2	6.20355	2.17518	-1.47483	0.00359829	down
	ENSSSCG00000022739	DSG2	18.9934	2.75893	-2.63933	0.00114867	down
	ENSSSCG00000007072	SPTLC3	2.88333	0.822119	-1.65485	0.0110493	down
	ENSSSCG00000007073	ISM1	31.0589	14.6664	-0.936842	0.00168281	down
	ENSSSCG00000003736	ASXL3	1.53213	0.656149	-1.12861	0.0128666	down
	ENSSSCG00000029289		2.20184	0.258143	-2.89145	0.00461751	down
	ENSSSCG00000037360	CST3	2461.32	1120.38	-1.09711	0.00285608	down
	ENSSSCG00000007135	NINL	12.6124	3.98422	-1.65012	2.70473e-06	down
	ENSSSCG00000028076	ZBTB7C	4.96143	1.2293	-1.83976	0.00588019	down
	ENSSSCG00000037016	ID1	49.0873	26.0765	-1.08454	0.0100746	down
	ENSSSCG00000007240	HCK	6.78723	3.16811	-1.17166	0.0184763	down
	ENSSSCG00000004511		10.4019	2.06904	-2.29353	2.02366e-05	down
	ENSSSCG00000039745	HMOX1	33.3745	15.9292	-0.861292	0.0162807	down
	ENSSSCG00000040160	MMP24	2.27185	0.445855	-2.07788	0.0357227	down
	ENSSSCG00000000137	NCF4	19.9637	9.49513	-1.06526	0.0252055	down
	ENSSSCG00000000136	CSF2RB	10.0035	5.73808	-0.731826	0.00459221	down
	ENSSSCG00000029668		7.80044	3.55466	-0.983517	0.0130017	down
	ENSSSCG00000027106	SSTR3	1.23904	0.496142	-1.13217	0.0329117	down
	ENSSSCG00000021944	RAC2	32.2567	11.653	-1.33274	0.000193758	down
	ENSSSCG00000027806	SAMHD1	133.895	61.8894	-0.970428	0.000241475	down
	ENSSSCG00000000092	NPTXR	4.01916	0.759874	-2.24367	0.000339773	down
	ENSSSCG00000004907	CCBE1	13.2281	4.43767	-1.42185	8.06349e-06	down
	ENSSSCG00000004903	CDH20	1.31373	0.141331	-3.18592	0.00252619	down
	ENSSSCG00000004894	SERPINB5	5.83408	0.849571	-2.6775	0.00298828	down
	ENSSSCG00000004890	SERPINB2	7.47996	0.40374	-4.82681	1.71702e-05	down
	ENSSSCG00000004889	SERPINB10	8.34886	3.87418	-1.15734	0.0427655	down
	ENSSSCG00000038398	CD226	4.03816	2.04719	-0.848727	0.0140141	down
	ENSSSCG00000000062	CSDC2	5.45811	1.85368	-1.43452	0.000328546	down
	ENSSSCG00000030820	STK4	17.7744	10.7053	-0.662694	0.00145908	down
	ENSSSCG00000038767	MBP	22.8226	13.4912	-0.715398	0.00127883	down
	ENSSSCG00000032561	PDCD1LG2	9.6976	3.85915	-1.30902	0.00231403	down
	ENSSSCG00000033003	WFDC2	3.78944	0.576218	-2.62215	0.0031477	down
	ENSSSCG00000005194	PTPRD	15.6251	2.80749	-2.28494	2.0626e-05	down
	ENSSSCG00000007435	PLTP	32.5819	14.3658	-1.06734	0.00115265	down
	ENSSSCG00000000025		9.07156	4.7543	-0.90633	0.0403052	down
	ENSSSCG00000031423	UPK3A	1.97042	0.642811	-1.63698	0.0187609	down
	ENSSSCG00000000010	FBLN1	293.126	152.863	-0.802997	0.00532307	down
	ENSSSCG00000031361	CELSR1	3.89904	1.43842	-1.3381	0.00060203	down
	ENSSSCG00000007456	SULF2	28.4073	11.6959	-1.12388	0.000167224	down
	ENSSSCG00000009612	DOK2	13.935	7.10579	-0.961092	0.0234792	down
	ENSSSCG00000031118	PREX1	9.56401	5.17583	-0.84331	0.00426652	down
	ENSSSCG00000027206	PARD6B	16.1221	4.20279	-1.85096	1.89098e-05	down
	ENSSSCG00000007477	NFATC2	11.1827	4.42978	-1.11596	0.00520385	down
	ENSSSCG00000031398		1.47951	0.777134	-0.985513	0.0221596	down
	ENSSSCG00000033721		14.4292	7.18425	-0.980926	0.00569956	down
	ENSSSCG00000035911	P2RY8	2.35606	1.21897	-0.960102	0.0209826	down
	ENSSSCG00000007495	CASS4	5.45326	1.88087	-1.34795	0.00150782	down
	ENSSSCG00000009625		6.36068	3.51509	-0.875383	0.0419628	down
	ENSSSCG00000007501	BMP7	8.30872	1.29738	-2.71084	1.71702e-05	down
	ENSSSCG00000039926		39.1394	12.62	-1.47716	0.000132923	down
	ENSSSCG00000029201	AJUBA	13.6868	6.96503	-0.962318	0.00031281	down
	ENSSSCG00000037468	GNE	15.3949	9.39406	-0.652319	0.00659799	down
	ENSSSCG00000002245	KATNBL1	44.8173	22.8301	-0.894589	0.00166541	down
	ENSSSCG00000009664	PTK2B	22.5762	12.0435	-0.769063	0.010487	down
	ENSSSCG00000020813	FAM20C	16.3661	7.92948	-0.998457	0.00252619	down
	ENSSSCG00000030877	FRMPD4	2.85226	1.136	-1.2722	0.000687808	down
	ENSSSCG00000012118	TLR8	8.11831	3.45771	-1.13346	0.0147642	down
	ENSSSCG00000012121	EGFL6	1.83174	0.518045	-1.6429	0.0268378	down
	ENSSSCG00000009668	CLU	276.582	126.069	-1.00663	0.00165808	down
	ENSSSCG00000039658		48.1511	13.396	-1.59324	0.00118652	down
	ENSSSCG00000007557	MICALL2	3.69531	2.05089	-0.820369	0.0237557	down
	ENSSSCG00000007538	GATA5	12.7194	0.440695	-4.95845	9.25992e-06	down
	ENSSSCG00000004791	RASGRP1	8.0423	3.93454	-0.898817	0.00269556	down
	ENSSSCG00000039419	SLCO4A1	2.23514	0.892347	-1.30902	0.00911096	down
	ENSSSCG00000009679	FZD3	3.17498	1.45039	-1.10003	0.00397107	down
	ENSSSCG00000007569	GRIFIN	4.57958	0.976662	-2.29458	0.0461726	down
	ENSSSCG00000011038	MRC1	89.1227	49.9177	-0.812401	0.00883359	down
	ENSSSCG00000004779	PLCB2	6.78582	3.10908	-1.04782	0.00237766	down
	ENSSSCG00000008712	PPP2R2C	3.25093	0.953714	-1.52823	0.00633738	down
	ENSSSCG00000039107		1.25835	0.553797	-1.20064	0.0260524	down
	ENSSSCG00000008001		20.2662	2.16076	-3.62812	0.00125467	down
	ENSSSCG00000012161	MAP7D2	1.42349	0.595451	-1.2479	0.00674206	down
	ENSSSCG00000005257	TRPM3	15.6103	1.79821	-2.91301	1.03073e-05	down
	ENSSSCG00000020941	LTB4R2	2.54726	1.38796	-0.884553	0.0127616	down
	ENSSSCG00000012164	CNKSR2	4.04134	0.945432	-1.94627	2.62927e-05	down
	ENSSSCG00000032151	CPZ	9.33335	3.38898	-1.372	0.00289989	down
	ENSSSCG00000004750	OIP5	5.24227	1.98616	-1.18395	0.0464036	down
	ENSSSCG00000004744	TYRO3	5.15764	1.76073	-1.53841	0.00328637	down
	ENSSSCG00000001011	SERPINB1	29.3478	19.4673	-0.598835	0.0223329	down
	ENSSSCG00000031615	SERPINB9	14.6315	9.37065	-0.627118	0.04221	down
	ENSSSCG00000032473	NYNRIN	8.96602	4.73328	-0.78708	0.00765464	down
	ENSSSCG00000005277	GCNT1	27.8719	11.1678	-1.24359	0.00013237	down
	ENSSSCG00000012201	CXorf21	3.25806	1.46717	-1.02127	0.00999616	down
	ENSSSCG00000015353	SCIN	39.9039	16.6342	-1.25542	0.0117441	down
	ENSSSCG00000008742	CD38	6.35922	3.22378	-1.0036	0.00829344	down
	ENSSSCG00000004728	CAPN3	7.41143	4.42286	-0.650718	0.043797	down
	ENSSSCG00000032355	LY86	22.1009	8.36102	-1.33064	0.00458349	down
	ENSSSCG00000008747	NCAPG	2.56294	1.20876	-0.986347	0.0358163	down
	ENSSSCG00000001025	DSP	18.367	2.02996	-3.07915	0.000787744	down
	ENSSSCG00000036246	GP91-PHOX	59.4482	19.3795	-1.58171	0.00186978	down
	ENSSSCG00000022045	PTCHD3	1.52116	0.72274	-1.03225	0.0223919	down
	ENSSSCG00000033009	GCNT2	16.8515	8.50732	-0.867804	0.00180767	down
	ENSSSCG00000011014	BAMBI	16.3228	5.15186	-1.68434	1.89098e-05	down
	ENSSSCG00000020705	MAP3K8	12.0994	7.8281	-0.587801	0.0256573	down
	ENSSSCG00000028927	LGI2	6.73993	1.31508	-2.25863	2.85409e-06	down
	ENSSSCG00000031694	DIRAS2	7.63739	2.58321	-1.61559	0.00824504	down
	ENSSSCG00000009589	SYK	9.07985	4.47177	-0.985241	0.00634745	down
	ENSSSCG00000022155	RBPJ	165.594	93.4632	-0.717789	0.00079172	down
	ENSSSCG00000001063	MYLIP	59.9603	33.7119	-0.752068	0.00955694	down
	ENSSSCG00000038792	FAM221A	2.35762	0.54135	-2.23683	0.0105954	down
	ENSSSCG00000032896		17.1155	7.62083	-1.01503	0.00661795	down
	ENSSSCG00000008073	OMD	72.8098	42.8713	-0.643291	0.0116167	down
	ENSSSCG00000039236	FGF22	3.41781	0.874161	-1.92016	0.043156	down
	ENSSSCG00000016717	MPP6	20.4416	9.45612	-0.988408	0.00935011	down
	ENSSSCG00000004990	LRFN5	5.20299	2.83653	-0.89259	0.0132704	down
	ENSSSCG00000040061	NINJ1	3.92118	2.30573	-0.620663	0.0476552	down
	ENSSSCG00000008768	ARAP2	18.7298	6.74723	-1.42462	1.71702e-05	down
	ENSSSCG00000008081	BARX1	4.46005	0.116078	-5.18345	3.36753e-07	down
	ENSSSCG00000004699	ELL3	1.86873	0.63923	-1.53571	0.0120169	down
	ENSSSCG00000037432	PLPPR3	1.70951	0.333218	-2.25643	0.00201928	down
	ENSSSCG00000030076	SLC6A13	2.69373	0.121223	-4.10588	0.000691268	down
	ENSSSCG00000026592	TLR6	6.11033	3.7138	-0.70784	0.0296562	down
	ENSSSCG00000023785	TMEM156	10.0571	3.41494	-1.55101	0.0019403	down
	ENSSSCG00000033059	CASKIN1	1.55268	0.848154	-0.910204	0.0429577	down
	ENSSSCG00000026894	NFE2L3	6.48619	2.04453	-1.4202	0.0408339	down
	ENSSSCG00000001076	RNF144B	8.49539	4.43368	-0.789593	0.0338374	down
	ENSSSCG00000039542	CNN2	57.5363	35.2724	-0.65916	0.00952983	down
	ENSSSCG00000022309	GPR34	48.3438	19.1604	-1.27572	8.01e-05	down
	ENSSSCG00000012254	GPR82	3.58982	0.968853	-1.69604	0.000184139	down
	ENSSSCG00000008794	RHOH	8.9045	4.91535	-0.937386	0.00972366	down
	ENSSSCG00000005379	GALNT12	6.96702	2.12749	-1.78311	0.000182199	down
	ENSSSCG00000010404	ALOX5	7.09208	4.12112	-0.75975	0.0485594	down
	ENSSSCG00000006273	MCM4	5.50818	2.78521	-0.920022	0.00807394	down
	ENSSSCG00000036747	WAS	11.2184	6.19948	-0.743314	0.0457507	down
	ENSSSCG00000043778		2.32158	1.33457	-0.632869	0.0473075	down
	ENSSSCG00000010370		44.3518	4.45931	-3.35986	8.06349e-06	down
	ENSSSCG00000010369		3.16031	0.383854	-2.94449	0.00156325	down
	ENSSSCG00000005055	LGALS3	100.357	39.0121	-1.31201	0.000573145	down
	ENSSSCG00000032843	AHRR	1.07414	0.368795	-1.54905	0.00120592	down
	ENSSSCG00000032698	TPPP	6.80737	3.0164	-1.09699	0.0343338	down
	ENSSSCG00000001203	ZSCAN9	2.87045	1.53823	-0.943926	0.0465196	down
	ENSSSCG00000004646	ATP8B4	5.39471	2.06659	-1.50119	0.00479613	down
	ENSSSCG00000030515	GABRA4	1.51386	0.101538	-3.75613	0.000132473	down
	ENSSSCG00000005449	PTPN3	10.1389	5.12172	-0.829902	0.00281715	down
	ENSSSCG00000037950	NIPAL1	4.77405	0.998632	-2.29418	4.3074e-07	down
	ENSSSCG00000036822		11.1059	6.00233	-0.888057	0.00862337	down
	ENSSSCG00000005469	KIAA1958	3.74821	1.88531	-0.895111	0.0182211	down
	ENSSSCG00000005472	SLC46A2	3.56589	1.50264	-1.29124	0.0129255	down
	ENSSSCG00000017101	ADCY2	2.1639	0.92177	-1.07383	0.04395	down
	ENSSSCG00000017095	SEMA5A	47.4576	12.6125	-1.79959	8.69123e-06	down
	ENSSSCG00000013473	GNA15	5.39779	2.5477	-1.02506	0.00136176	down
	ENSSSCG00000034087	TNFSF15	8.69074	2.95697	-1.57651	0.00385944	down
	ENSSSCG00000029596		21.7948	8.33779	-1.22637	0.00150747	down
	ENSSSCG00000036457	TNFSF8	3.02104	1.18155	-1.24002	0.0088331	down
	ENSSSCG00000008841	PDGFRA	100.543	67.3232	-0.587326	0.00494275	down
	ENSSSCG00000023026	CLCN5	5.53454	3.09238	-0.715001	0.00498416	down
	ENSSSCG00000007956	NLRC3	1.90986	1.04665	-0.774905	0.0325532	down
	ENSSSCG00000016782	OTULINL	56.7132	30.9213	-0.825144	0.000981739	down
	ENSSSCG00000023653	GLIS2	8.53197	3.45465	-1.1948	0.00149633	down
	ENSSSCG00000025561	VASN	7.78194	4.1976	-0.866589	0.0308853	down
	ENSSSCG00000035038	CGNL1	26.9127	13.3781	-0.877619	0.000275619	down
	ENSSSCG00000010204	BICC1	33.2005	16.5352	-0.902062	0.00367203	down
	ENSSSCG00000013506	STAP2	1.18566	0.290912	-1.90932	0.00984802	down
	ENSSSCG00000016754	AEBP1	165.816	36.3145	-2.01629	4.87579e-05	down
	ENSSSCG00000025578	ALDH1A2	116.008	40.316	-1.52846	2.52856e-06	down
	ENSSSCG00000005584	CRB2	8.6763	0.497366	-4.20303	2.46573e-05	down
	ENSSSCG00000007927	PPL	28.6224	11.4758	-1.25004	7.76615e-05	down
	ENSSSCG00000013517	UHRF1	2.00677	0.590214	-1.81516	0.00955694	down
	ENSSSCG00000002292	PLEKHH1	2.40309	1.23323	-0.88252	0.00478165	down
	ENSSSCG00000008937	AMBN	11.5934	3.58532	-1.70031	0.00677812	down
	ENSSSCG00000035379	JCHAIN	377.932	42.024	-3.43839	0.00177504	down
	ENSSSCG00000035170	VSIG4	89.7409	24.3234	-1.83441	0.000263404	down
	ENSSSCG00000023374	SRGN	327.71	178.424	-0.992608	0.0134611	down
	ENSSSCG00000038180	ADAMTS3	11.1018	3.63567	-1.46278	0.00105156	down
	ENSSSCG00000012397		22.0067	6.81265	-1.44243	0.00578856	down
	ENSSSCG00000016848	EGFLAM	22.14	13.881	-0.592501	0.00963245	down
	ENSSSCG00000008953	CXCL8	4.28971	1.28572	-1.93561	0.0223329	down
	ENSSSCG00000037579	PPBP	38.1695	6.72167	-2.36879	0.000172701	down
	ENSSSCG00000002329	MAP3K9	1.63667	0.808847	-0.903675	0.0276164	down
	ENSSSCG00000013546	DENND1C	9.02143	3.48441	-1.1062	0.0139531	down
	ENSSSCG00000038345	IKZF1	9.13445	4.77269	-0.819481	0.0302445	down
	ENSSSCG00000026695	TNFSF14	2.08739	0.69712	-1.62607	0.00115375	down
	ENSSSCG00000013551	C3	542.427	75.4496	-2.7261	1.56995e-05	down
	ENSSSCG00000016855	FYB1	13.171	5.63631	-0.995643	0.0175095	down
	ENSSSCG00000031713	MACROH2A2	4.30353	1.95652	-1.04389	0.038489	down
	ENSSSCG00000010271	PRF1	1.72531	0.863021	-0.923066	0.0284683	down
	ENSSSCG00000032341	AIF1	48.5034	24.0659	-1.03928	0.0248785	down
	ENSSSCG00000013553	VAV1	12.4899	7.59348	-0.731633	0.0221596	down
	ENSSSCG00000036441	PMP2	5.94314	3.07185	-0.963518	0.0308853	down
	ENSSSCG00000010278	CDH23	6.31594	2.24569	-1.355	0.000574508	down
	ENSSSCG00000013556		22.6519	4.04014	-2.56292	0.000574508	down
	ENSSSCG00000005631	FAM102A	8.01792	4.51054	-0.744368	0.0111694	down
	ENSSSCG00000015632		5.86535	1.31319	-1.99669	0.0020303	down
	ENSSSCG00000000687	CD4	3.78766	1.34013	-1.46095	0.0145977	down
	ENSSSCG00000008984		15.0982	7.86044	-0.808634	0.0161961	down
	ENSSSCG00000010283	SPOCK2	45.7388	18.1649	-1.3328	4.92569e-07	down
	ENSSSCG00000008991	FRAS1	5.96293	1.50222	-1.90879	0.000301023	down
	ENSSSCG00000010290	MCU	33.5779	16.7546	-0.874985	0.000802978	down
	ENSSSCG00000010293	OIT3	1.45595	0.324689	-2.07924	0.0137221	down
	ENSSSCG00000013576	STXBP2	14.0281	7.0124	-0.941144	0.00281715	down
	ENSSSCG00000025537	PTPN6	22.0404	11.1095	-0.992739	0.00474586	down
	ENSSSCG00000029484	EMB	27.9887	6.81748	-1.95222	5.94585e-07	down
	ENSSSCG00000029061	BMP3	17.0092	1.51137	-3.34466	0.00023509	down
	ENSSSCG00000016883	ISL1	6.69836	0.206596	-4.98531	2.89535e-08	down
	ENSSSCG00000033913	C1RL	29.9245	17.5794	-0.773246	0.0051201	down
	ENSSSCG00000021184	OSGIN2	23.1759	14.3167	-0.651667	0.0117351	down
	ENSSSCG00000009245	SCD5	11.2604	3.97679	-1.40601	0.000573145	down
	ENSSSCG00000012446	P2RY10	3.55614	1.56404	-1.10411	0.0259577	down
	ENSSSCG00000007739	GUSB	33.1348	14.6416	-1.03334	3.77347e-05	down
	ENSSSCG00000001422	C2	26.4139	11.6093	-1.21043	0.000994724	down
	ENSSSCG00000033146	CD163	171.623	84.0662	-0.877604	0.0257434	down
	ENSSSCG00000002368	LTBP2	29.5988	6.91804	-2.0172	6.39983e-06	down
	ENSSSCG00000024914		51.2852	12.2178	-2.08958	0.0022432	down
	ENSSSCG00000013604	MYO1F	11.2427	6.28067	-0.828756	0.00397756	down
	ENSSSCG00000013714		49.1675	2.76256	-3.99685	0.000411488	down
	ENSSSCG00000026742	BTK	13.5084	5.40493	-1.3275	0.00345025	down
	ENSSSCG00000009240		64.8457	7.96343	-3.21833	1.46797e-05	down
	ENSSSCG00000009237	HPSE	14.7155	1.74176	-3.01595	8.58564e-08	down
	ENSSSCG00000001427	C4A	214.221	27.5631	-3.03935	3.04663e-08	down
	ENSSSCG00000007772	STX1A	2.69917	1.25065	-1.00318	0.0387871	down
	ENSSSCG00000012549	RADX	4.83116	0.366392	-3.56654	0.000666526	down
	ENSSSCG00000012551	RNF128	8.84998	1.69806	-2.27367	8.4142e-05	down
	ENSSSCG00000004980	THSD4	15.6011	4.23049	-1.76389	0.000160088	down
	ENSSSCG00000034555		84.649	25.8227	-1.74174	0.00236598	down
	ENSSSCG00000035928	CLDN3	111.177	8.29305	-3.57233	0.00119347	down
	ENSSSCG00000000648	CLEC7A	13.0559	2.30617	-2.55833	0.00185723	down
	ENSSSCG00000006082	MATN2	91.9517	54.072	-0.768692	0.00397323	down
	ENSSSCG00000000647	OLR1	49.808	9.06314	-2.32137	0.00106991	down
	ENSSSCG00000026217		12.5073	4.34159	-1.48496	0.0261705	down
	ENSSSCG00000040465	KLRK1	16.8756	6.73031	-1.40959	0.00166541	down
	ENSSSCG00000027967	IGSF6	9.36089	3.69382	-1.23704	0.0200265	down
	ENSSSCG00000001453	SLA-DRA	276.968	162.566	-0.691559	0.0139837	down
	ENSSSCG00000040166	FLRT2	38.8042	23.2206	-0.631204	0.0237274	down
	ENSSSCG00000037591	AMMECR1	7.5364	3.71043	-0.858691	0.0182211	down
	ENSSSCG00000001921	NEO1	50.6166	19.4362	-1.26044	2.3824e-05	down
	ENSSSCG00000000623	BCL2L14	3.11104	1.69457	-0.81817	0.0082264	down
	ENSSSCG00000026951	PSMB8	41.0881	26.0433	-0.767421	0.0103405	down
	ENSSSCG00000024569	ANO9	1.79775	0.485049	-2.00036	0.000506924	down
	ENSSSCG00000016957	CD180	4.40055	1.71901	-1.24255	0.0279864	down
	ENSSSCG00000000602	RERG	37.7956	13.7399	-1.33222	0.000812172	down
	ENSSSCG00000000601	PTPRO	3.28205	1.40808	-1.25881	0.00804313	down
	ENSSSCG00000012848	EPS8L2	6.94307	0.819668	-3.09046	1.89098e-05	down
	ENSSSCG00000016959	MARVELD2	2.54585	1.36857	-0.845818	0.0197589	down
	ENSSSCG00000040822	RERGL	25.1955	14.4791	-0.812136	0.00258312	down
	ENSSSCG00000006038	ZFPM2	26.451	15.3617	-0.714773	0.00743093	down
	ENSSSCG00000007722	NCF1	8.93362	2.83132	-1.45518	0.00569956	down
	ENSSSCG00000034114	GPR68	2.5198	0.80346	-1.65961	0.00819679	down
	ENSSSCG00000012643	SH2D1A	6.98023	3.15247	-1.03679	0.0296562	down
	ENSSSCG00000012651	XPNPEP2	2.5919	1.40295	-0.786814	0.0459169	down
	ENSSSCG00000012652	SASH3	6.88431	4.14732	-0.765	0.0430237	down
	ENSSSCG00000013618	EPOR	2.06885	0.288362	-2.87121	0.000865669	down
	ENSSSCG00000029715	OLFM1	18.4347	7.6731	-1.08326	0.0345691	down
	ENSSSCG00000025430	DTX2	19.2683	5.18487	-1.82947	1.71702e-05	down
	ENSSSCG00000029163	BCAT1	29.0679	16.1697	-0.766137	0.0228004	down
	ENSSSCG00000000563	IRAG2	13.7365	6.60783	-0.962074	0.000856397	down
	ENSSSCG00000014076	FAM169A	2.23704	0.435356	-2.3016	0.00229209	down
	ENSSSCG00000021205	STK26	22.3712	5.18322	-1.99825	2.62897e-05	down
	ENSSSCG00000029710	GCNT4	4.08002	1.75054	-1.09684	0.00298061	down
	ENSSSCG00000021874	UNC5C	4.81409	1.0703	-1.98402	8.97689e-06	down
	ENSSSCG00000012676	MBNL3	17.8474	8.57643	-0.876639	0.0107917	down
	ENSSSCG00000001561	ETV7	1.19831	0.389136	-1.61328	0.00921654	down
	ENSSSCG00000036553	SAMD12	4.44849	1.82223	-1.1229	0.000106117	down
	ENSSSCG00000031487	LSP1	32.4189	17.7597	-0.828399	0.0245792	down
	ENSSSCG00000006002	CCN3	49.4419	23.1725	-0.963205	0.018068	down
	ENSSSCG00000006001	ENPP2	109.273	61.7408	-0.751048	0.0220123	down
	ENSSSCG00000033623		4.9536	2.56923	-0.858774	0.0114463	down
	ENSSSCG00000001572	FGD2	10.7155	6.67219	-0.677286	0.0327772	down
	ENSSSCG00000037395	CLIC3	4.19392	0.717187	-2.467	0.00201928	down
	ENSSSCG00000022361	BANK1	29.4876	11.5672	-1.25401	0.00149633	down
	ENSSSCG00000014091	F2RL1	1.96012	0.860651	-1.02704	0.0158268	down
	ENSSSCG00000005983	ATAD2	7.57147	4.19931	-0.734755	0.00517624	down
	ENSSSCG00000033880	TSPAN32	1.86791	0.669133	-1.47016	0.000223748	down
	ENSSSCG00000039270	TREM2	7.02852	2.74991	-1.24996	0.0362487	down
	ENSSSCG00000015396	SEMA3D	40.75	16.1224	-1.22837	0.000544138	down
	ENSSSCG00000038535	ARSB	13.6093	8.41213	-0.635607	0.00396266	down
	ENSSSCG00000005975	MTSS1	31.0728	13.8095	-1.01289	0.00289989	down
	ENSSSCG00000035256		4.21695	2.29516	-0.836099	0.0269423	down
	ENSSSCG00000029752		10.5705	3.29471	-1.58355	0.0020303	down
	ENSSSCG00000002452	LGMN	468.564	264.497	-0.713093	0.0199721	down
	ENSSSCG00000001787	IL16	12.0984	5.26148	-1.14319	9.54269e-05	down
	ENSSSCG00000027970		7.1121	2.19666	-1.40972	0.0121606	down
	ENSSSCG00000005967	LRATD2	14.7649	9.20537	-0.728364	0.00255407	down
	ENSSSCG00000033214	GNMT	12.8942	3.65998	-1.86878	0.00197501	down
	ENSSSCG00000012759	ZNF185	23.9282	10.0341	-1.19354	0.00191716	down
	ENSSSCG00000001660	PTK7	10.9948	3.18684	-1.78967	1.71702e-05	down
	ENSSSCG00000009145	OSTC	83.2931	49.2877	-0.784491	0.00501527	down
	ENSSSCG00000009138		184.46	14.9019	-3.6109	8.58564e-08	down
	ENSSSCG00000015307	CDK14	52.2687	31.4591	-0.63831	0.00417515	down
	ENSSSCG00000001798	BNC1	15.3302	0.975769	-3.83964	0.000718125	down
	ENSSSCG00000013762	PODNL1	2.50887	0.756578	-1.71899	0.0459202	down
	ENSSSCG00000013766	IL27RA	7.14025	3.9701	-0.84712	0.0290448	down
	ENSSSCG00000013775	ADGRE5	60.4577	36.266	-0.7159	0.00531708	down
	ENSSSCG00000007800	SEPTIN1	6.88749	3.34852	-0.972705	0.00687726	down
	ENSSSCG00000005944	NDRG1	109.571	53.9721	-0.941731	7.89502e-05	down
	ENSSSCG00000014672		7.04882	4.34021	-0.621962	0.0308853	down
	ENSSSCG00000030361	PRKCZ	8.60992	3.00465	-1.46244	0.000263404	down
	ENSSSCG00000002520	SLC25A29	18.2046	9.59804	-0.962813	0.00170129	down
	ENSSSCG00000011610	NUP210	2.39692	1.26037	-0.904219	0.0139837	down
	ENSSSCG00000008606	OSR1	17.5281	9.34992	-0.706173	0.00595804	down
	ENSSSCG00000000802	NELL2	5.43428	0.811629	-2.65856	0.00170548	down
	ENSSSCG00000005938	COL22A1	2.59632	0.167199	-4.06711	2.17703e-07	down
	ENSSSCG00000015322	TFPI2	746.647	258.16	-1.52592	1.05201e-06	down
	ENSSSCG00000025286	MCTP1	36.7777	14.5949	-1.31774	1.42793e-05	down
	ENSSSCG00000007754	ITGAM	40.4821	17.1339	-1.12169	0.00648598	down
	ENSSSCG00000001710	RUNX2	10.5413	5.56081	-0.742358	0.0392167	down
	ENSSSCG00000037416	CLIC5	74.3885	37.0227	-0.907243	0.000271864	down
	ENSSSCG00000024678	MEGF6	8.6289	1.17345	-2.99989	5.3619e-07	down
	ENSSSCG00000037524	LY6D	5.78424	0.863915	-2.97072	0.00445378	down
	ENSSSCG00000008578	ADCY3	9.13828	3.96659	-1.1628	1.20333e-05	down
	ENSSSCG00000036612	TNFAIP2	7.92509	2.77559	-1.5339	0.000784674	down
	ENSSSCG00000029811	PLCL2	13.6894	7.65118	-0.772126	0.000273802	down
	ENSSSCG00000020749	KCNAB2	6.5067	3.05367	-1.01007	0.00516564	down
	ENSSSCG00000010437	PAPSS2	17.5615	6.41198	-1.26949	0.00944684	down
	ENSSSCG00000010445	ANKRD22	7.36964	1.4425	-2.44672	0.000573145	down
	ENSSSCG00000014182	SLCO4C1	3.13722	1.61711	-0.916696	0.0160777	down
	ENSSSCG00000001500	COL21A1	8.96117	2.80363	-1.62903	0.000246753	down
	ENSSSCG00000014575		19.4345	12.3064	-0.606552	0.000553871	down
	ENSSSCG00000002262	SV2B	6.60869	0.484158	-3.70096	3.31637e-05	down
	ENSSSCG00000039271	ST8SIA2	1.25089	0.32201	-1.77015	0.00417515	down
	ENSSSCG00000039408	ADCY7	10.4589	5.90139	-0.772953	0.00519154	down
	ENSSSCG00000010455	SLC16A12	1.58027	0.730528	-1.09643	0.00437357	down
	ENSSSCG00000039553	ASPG	1.42577	0.29746	-2.19099	0.00631299	down
	ENSSSCG00000007602	BAIAP2L1	5.23506	2.24573	-1.0329	0.0396344	down
	ENSSSCG00000003371	GPR153	5.43488	3.65914	-0.680055	0.02448	down
	ENSSSCG00000035933	MAPK15	1.76321	0.315634	-2.57622	0.0019403	down
	ENSSSCG00000027230	SLC35G1	7.60273	3.37033	-1.17684	0.000287745	down
	ENSSSCG00000009122	ARSJ	17.2294	9.22574	-0.819309	0.0429322	down
	ENSSSCG00000009114	PRSS12	4.40219	2.4385	-0.772326	0.0282169	down
	ENSSSCG00000013401	DKK3	39.8491	17.0911	-1.13212	0.0170929	down
	ENSSSCG00000037142		101.532	25.1127	-1.94924	7.36308e-06	down
	ENSSSCG00000036963	LRRC25	9.57328	5.29401	-0.786605	0.0421357	down
	ENSSSCG00000021534	SLC30A3	3.25296	0.197989	-3.95218	0.000212075	down
	ENSSSCG00000040524	ISYNA1	29.7336	9.38835	-1.65932	1.89686e-06	down
	ENSSSCG00000036983		125.204	32.5948	-2.08016	0.00310852	down
	ENSSSCG00000037775		432.731	73.8141	-2.62893	0.00255407	down
	ENSSSCG00000003395	PIK3CD	3.61813	1.66937	-1.01803	0.000780221	down
	ENSSSCG00000038607	GADL1	7.51446	0.218046	-5.14369	2.52856e-06	down
	ENSSSCG00000021383	CGAS	4.52116	2.58365	-0.723084	0.00285608	down
	ENSSSCG00000010509	PIK3AP1	12.4692	7.33113	-0.686677	0.0104002	down
	ENSSSCG00000013382	PLEKHA7	9.03143	4.24396	-1.00771	0.00512721	down
	ENSSSCG00000000223	BIN2	14.5221	6.32099	-1.06474	0.0189209	down
	ENSSSCG00000004484	COL12A1	91.9302	48.203	-0.813051	0.0137871	down
	ENSSSCG00000014248	LMNB1	17.1065	9.34712	-0.848798	0.00460195	down
	ENSSSCG00000038966	KRT7	24.874	2.79147	-3.73086	0.000673593	down
	ENSSSCG00000010532	LOXL4	4.83857	2.226	-1.06797	0.0169498	down
	ENSSSCG00000038901	CLDN15	6.89447	2.41387	-1.49542	3.16573e-05	down
	ENSSSCG00000004475	HTR1B	13.7477	1.55554	-2.99611	0.000212075	down
	ENSSSCG00000034152	MEI4	2.12115	0.149482	-3.82595	0.00293603	down
	ENSSSCG00000002814	ADGRG3	2.53281	0.76171	-1.70597	0.0236725	down
	ENSSSCG00000009060	MAML3	5.71188	3.1175	-0.732895	0.0222592	down
	ENSSSCG00000000252	KRT8	121.282	7.45655	-4.3904	7.36308e-06	down
	ENSSSCG00000004464	TENT5A	41.5408	26.0014	-0.58728	0.0179314	down
	ENSSSCG00000004458	TPBG	6.76553	3.56739	-0.829669	0.0347924	down
	ENSSSCG00000014275	SLC22A4	3.84542	2.16821	-0.855161	0.00542508	down
	ENSSSCG00000014277	IRF1	28.9186	17.9931	-0.682739	0.0194654	down
	ENSSSCG00000022312	RHPN2	3.63909	1.3927	-1.30678	0.0297614	down
	ENSSSCG00000003451		51.7164	15.7767	-1.52949	9.48607e-05	down
	ENSSSCG00000030680	TCF7	9.25884	3.06894	-1.24417	0.00318362	down
	ENSSSCG00000003458	CTRC	66.3452	38.4616	-0.683676	0.0281289	down
	ENSSSCG00000000275	MAP3K12	3.26137	2.09534	-0.63507	0.0328379	down
	ENSSSCG00000002795	CDH11	63.0829	21.7467	-1.40963	0.000265478	down
	ENSSSCG00000009012	TMEM154	4.20506	1.89759	-1.03952	0.00580277	down
	ENSSSCG00000024666		4.65842	0.420355	-3.50141	0.000406152	down
	ENSSSCG00000027272	PIK3CG	24.1818	12.6488	-0.808232	0.00337884	down
	ENSSSCG00000038151	CMTM3	27.573	16.6976	-0.63365	0.0160434	down
	ENSSSCG00000009002	TLR2	22.8065	10.5011	-1.02703	0.00110709	down
	ENSSSCG00000002884	LSR	3.15409	0.598076	-2.2274	0.00174122	down
	ENSSSCG00000004322	ANKRD6	12.5826	2.75972	-2.01909	1.90923e-05	down
	ENSSSCG00000024024	CX3CR1	16.3571	4.83387	-1.63148	0.0213597	down
	ENSSSCG00000002893	CD22	3.25876	1.79849	-0.83754	0.00809524	down
	ENSSSCG00000026478	PADI2	10.1107	3.33133	-1.4192	0.0281289	down
	ENSSSCG00000000295	NCKAP1L	26.2554	13.2208	-0.984829	0.00159178	down
	ENSSSCG00000014329	CDC25C	4.5358	2.48919	-0.801911	0.0323477	down
	ENSSSCG00000000299	TESPA1	2.11204	1.00337	-1.01481	0.0120813	down
	ENSSSCG00000008874	TMEM144	3.92708	2.0647	-0.84662	0.0362093	down
	ENSSSCG00000039175	MARCHF1	16.1402	8.10231	-0.891508	0.0134054	down
	ENSSSCG00000035983	TPPP3	21.7091	12.4912	-0.752007	0.00896906	down
	ENSSSCG00000004371	CRYBG1	9.87799	6.00819	-0.631051	0.00194313	down
	ENSSSCG00000009720	DDX60	3.35966	1.84123	-1.10138	0.0296562	down
	ENSSSCG00000010629	ADRA2A	4.20626	1.3963	-1.5654	0.00752551	down
	ENSSSCG00000033392	SCML4	14.6337	7.36472	-0.905498	0.0294431	down
	ENSSSCG00000013316	WT1	74.2002	9.15681	-2.84954	1.7439e-09	down
	ENSSSCG00000038138	TFEC	14.9851	6.64178	-1.20801	0.00757492	down
	ENSSSCG00000002916	APLP1	10.3638	2.50633	-1.87142	0.00203122	down
	ENSSSCG00000024351	MET	32.0183	13.143	-1.24478	0.000698613	down
	ENSSSCG00000014369	CD14	20.8556	10.9771	-0.856613	0.0156183	down
	ENSSSCG00000002919	TYROBP	270.614	99.2484	-1.37483	0.00207837	down
	ENSSSCG00000008446	SIX2	3.73473	1.32888	-1.54894	0.00930619	down
	ENSSSCG00000003521		3.38068	0.613205	-2.43427	0.00435994	down
	ENSSSCG00000023328	GPM6A	118.806	8.0336	-3.89727	1.07182e-05	down
	ENSSSCG00000003524	C1QA	81.2296	31.6154	-1.42858	0.00654977	down
	ENSSSCG00000038706	C1QC	311.36	106.895	-1.56722	0.00197501	down
	ENSSSCG00000033512	C1QB	451.769	110.566	-1.85831	3.38363e-05	down
	ENSSSCG00000011309	KIF15	1.87025	0.832212	-1.14909	0.00359829	down
	ENSSSCG00000011298	CDCP1	2.42815	0.954584	-1.22505	0.0104398	down
	ENSSSCG00000035227	ESRP2	2.55819	0.798389	-1.59129	0.0114463	down
	ENSSSCG00000013297	CD44	80.5327	40.8323	-0.818158	0.000574508	down
	ENSSSCG00000016617	WNT16	30.7204	6.22437	-2.27906	1.26004e-05	down
	ENSSSCG00000028643	SLC6A20	6.5907	1.98228	-1.55	0.000412002	down
	ENSSSCG00000010655	GFRA1	13.6978	4.7929	-1.34932	0.0042526	down
	ENSSSCG00000011318	CXCR6	4.43031	1.32336	-1.6317	0.00835919	down
	ENSSSCG00000026707	XCR1	2.52607	0.722819	-1.57127	0.00163256	down
	ENSSSCG00000025652	CDH1	26.1818	2.41879	-3.25863	6.99561e-05	down
	ENSSSCG00000011322	CCR1	12.1857	6.18939	-1.05339	0.0213072	down
	ENSSSCG00000024311	CCR2	12.5628	7.62264	-0.753572	0.0360773	down
	ENSSSCG00000024344	CCR5	14.8501	6.23938	-1.27878	0.00113723	down
	ENSSSCG00000023557	CCRL2	5.23392	1.79951	-1.55124	0.00738155	down
	ENSSSCG00000002954	SPINT2	12.2724	6.22018	-1.04341	0.0100746	down
	ENSSSCG00000010665	SHTN1	17.4036	6.95673	-1.13436	7.88336e-05	down
	ENSSSCG00000020671	SLC18A2	5.56985	1.34948	-1.85563	0.0302218	down
	ENSSSCG00000038848	IL22RA1	1.30915	0.194482	-2.86411	0.00201336	down
	ENSSSCG00000032860	IFNLR1	2.61368	0.834913	-1.54609	0.00201322	down
	ENSSSCG00000038902	KCNK6	1.5682	0.829141	-0.92438	0.00396436	down
	ENSSSCG00000024818	RCAN3	15.8968	8.57106	-0.777666	0.00545242	down
	ENSSSCG00000002960	RASGRP4	6.25279	3.11928	-0.927902	0.00648598	down
	ENSSSCG00000039838	RGS10	9.84847	4.37852	-1.0939	0.00925749	down
	ENSSSCG00000036064	CALHM6	3.31197	1.11553	-1.74707	0.0164579	down
	ENSSSCG00000002962	MAP4K1	6.00016	2.89319	-0.983366	0.00619377	down
	ENSSSCG00000004244	MAN1A1	65.8308	44.584	-0.627229	0.00159178	down
	ENSSSCG00000036607	NKAIN2	9.91582	0.872276	-3.3739	0.00371778	down
	ENSSSCG00000016573	IRF5	11.6686	6.91879	-0.78354	0.0157773	down
	ENSSSCG00000040981	GMFG	326.917	103.581	-1.73612	0.00176871	down
	ENSSSCG00000014441	CSF1R	89.2745	49.7676	-0.753762	0.0331691	down
	ENSSSCG00000003551	PAQR7	2.61785	1.33364	-1.08377	0.0306238	down
	ENSSSCG00000004202	SAMD3	3.14395	1.31602	-1.29524	0.0386213	down
	ENSSSCG00000003558	RPS6KA1	15.141	8.2617	-0.857872	0.00331462	down
	ENSSSCG00000021562	PLXNA4	15.4996	7.54331	-0.986987	0.00266478	down
	ENSSSCG00000013248	LRP4	9.03076	2.80026	-1.44542	0.00292187	down
	ENSSSCG00000000478	GRIP1	2.93622	0.721479	-1.87481	0.00437723	down
	ENSSSCG00000034139	EYA4	3.8516	0.720155	-2.33329	2.39293e-06	down
	ENSSSCG00000008397	EFEMP1	332.744	167.609	-0.920888	8.08587e-05	down
	ENSSSCG00000003584	THEMIS2	4.19723	2.622	-0.635599	0.0406189	down
	ENSSSCG00000026302		2.78996	1.02311	-1.2195	0.0200265	down
	ENSSSCG00000031788	PTAFR	9.14624	2.96933	-1.49946	0.00396266	down
	ENSSSCG00000013237	SPI1	40.563	19.1743	-0.914522	0.0433664	down
	ENSSSCG00000017062	TIMD4	15.5782	1.65931	-3.01307	0.00178469	down
	ENSSSCG00000028875	HAVCR2	1.94009	0.788551	-1.15504	0.0459077	down
	ENSSSCG00000038003	ITK	7.15341	3.63115	-0.981802	0.00136176	down
	ENSSSCG00000017054	CYFIP2	12.1922	5.5381	-0.999711	0.000301023	down
	ENSSSCG00000002688	PLCG2	8.51073	5.15518	-0.6032	0.00527952	down
	ENSSSCG00000023709	PTPRJ	29.1913	16.0419	-0.804055	0.00015282	down
	ENSSSCG00000035993	C1QTNF2	4.39935	2.812	-0.696633	0.0465196	down
	ENSSSCG00000008374	B3GNT2	25.9836	10.8952	-1.22618	6.87916e-05	down
	ENSSSCG00000023661	GABRA1	1.63184	0.517998	-1.55175	0.0123193	down
	ENSSSCG00000025034	LAPTM5	174.338	91.9277	-0.830477	0.00247988	down
	ENSSSCG00000045541		4.48803	2.283	-0.92452	0.0138672	down
	ENSSSCG00000033998	SLC43A3	10.3727	6.22223	-0.638848	0.0379979	down
	ENSSSCG00000035456	WWC1	11.5018	1.04785	-3.48049	2.57685e-07	down
	ENSSSCG00000013181	SERPING1	697.87	373.573	-0.766407	0.00322488	down
	ENSSSCG00000022525	ARHGEF5	1.64868	0.408503	-1.81448	0.0026952	down
	ENSSSCG00000025965	SPDL1	2.53944	1.13403	-1.1465	0.0306525	down
	ENSSSCG00000017008	DOCK2	16.0304	7.61579	-1.04184	0.000412002	down
	ENSSSCG00000017006	LCP2	46.4842	20.1156	-1.0177	0.00258993	down
	ENSSSCG00000040875	ZFPM1	1.94815	0.945264	-0.93306	0.0223082	down
	ENSSSCG00000030511	LGR5	5.95762	0.165073	-4.92718	2.89535e-08	down
	ENSSSCG00000028840	EZH2	4.9055	2.8223	-0.676929	0.0317124	down
	ENSSSCG00000028218	CEACAM20	3.15017	0.315861	-3.44311	8.74609e-07	down
	ENSSSCG00000016997	FGF18	12.9596	2.91426	-1.99978	0.00271264	down
	ENSSSCG00000035419	RARRES2	400.004	187.654	-1.11381	0.000549817	down
	ENSSSCG00000016452	GIMAP8	9.12022	4.13263	-1.083	0.000573145	down
	ENSSSCG00000027826	GIMAP4	117.041	45.4065	-1.20184	0.00517624	down
	ENSSSCG00000016451		3.64252	1.9061	-1.04873	0.0133786	down
	ENSSSCG00000021232	SYNC	12.7062	3.22106	-1.79558	0.000955636	down
	ENSSSCG00000037621	KIAA1522	6.84494	3.1791	-1.00506	0.00487526	down
	ENSSSCG00000000951	CSRP2	38.5772	14.9213	-1.24211	0.00365808	down
	ENSSSCG00000004157	IL20RA	2.58606	0.666977	-1.82568	0.0135963	down
	ENSSSCG00000002635	SPIRE2	3.9794	0.986297	-2.02844	2.15434e-05	down
	ENSSSCG00000031716	PTPRQ	26.0843	5.80558	-2.09383	0.034095	down
	ENSSSCG00000038420	PERP	19.7774	2.74268	-2.77407	5.35174e-05	down
	ENSSSCG00000000940	PPFIA2	5.06457	0.990545	-1.90132	0.0492762	down
	ENSSSCG00000026602	PTGIR	4.47696	2.1322	-1.12194	0.00143049	down
	ENSSSCG00000021176	LPXN	12.5198	6.7906	-0.95341	0.0213655	down
	ENSSSCG00000013147	FAM111B	24.0595	12.2646	-1.0749	0.00180632	down
	ENSSSCG00000033703	FAM111A	57.9414	27.3425	-1.11317	0.000115691	down
	ENSSSCG00000013145	DTX4	6.49631	3.69509	-0.803266	0.0221266	down
	ENSSSCG00000032240	RSPO1	19.0497	5.6585	-1.71873	0.000887724	down
	ENSSSCG00000039252	TCN1	5.74202	2.68524	-1.04243	0.0459043	down
	ENSSSCG00000027898	ATP2B1	71.4329	40.0608	-0.749908	0.000411488	down
	ENSSSCG00000034506	MS4A2	64.3996	33.568	-0.938611	0.0237434	down
	ENSSSCG00000023503	PRKCD	18.4321	10.6778	-0.674192	0.014297	down
	ENSSSCG00000029371	C5AR1	14.355	5.32634	-1.24892	0.000127719	down
	ENSSSCG00000003651	RHBDL2	5.70894	2.42054	-1.20779	0.00147623	down
	ENSSSCG00000013102	MS4A7	16.2893	7.52238	-1.0725	0.00293603	down
	ENSSSCG00000048240	SAMD5	5.1337	2.70044	-0.842831	0.00592131	down
	ENSSSCG00000004105	NUP43	12.6819	5.2659	-1.26215	0.0281421	down
	ENSSSCG00000013114	SLC15A3	16.0983	8.93473	-0.944951	0.00255407	down
	ENSSSCG00000000907	PLXNC1	21.2478	8.79859	-1.2263	0.000238256	down
	ENSSSCG00000004087	CCDC170	29.7738	17.267	-0.690807	0.0288607	down
	ENSSSCG00000035859	WNT5A	24.0319	8.86166	-1.35959	0.000339773	down
	ENSSSCG00000023377	EMP3	65.0051	26.9833	-1.24071	8.23222e-05	down
	ENSSSCG00000039761	MYCL	4.39419	2.45588	-0.835632	0.0366742	down
	ENSSSCG00000003137	PLEKHA4	4.42444	2.33627	-0.999903	0.00491621	down
	ENSSSCG00000013078		16.8748	1.27633	-3.59843	1.75036e-07	down
	ENSSSCG00000033849	CD37	16.0708	7.15711	-0.908306	0.0390493	down
	ENSSSCG00000032019	DNASE1L3	20.1409	9.94505	-0.962439	0.00599912	down
	ENSSSCG00000004057	SYTL3	4.33759	1.97209	-1.06486	0.0356295	down
	ENSSSCG00000004058	EZR	271.091	49.8495	-2.35612	2.20368e-06	down
	ENSSSCG00000004053	TAGAP	12.3591	4.23207	-1.5414	9.75594e-05	down
	ENSSSCG00000004052	FNDC1	16.5293	3.52436	-1.98644	2.46392e-05	down
	ENSSSCG00000035849	PTPRF	17.583	6.79122	-1.3302	8.06349e-06	down
	ENSSSCG00000011511	FRMD4B	44.1812	22.3979	-0.888046	3.36519e-05	down
	ENSSSCG00000004024		66.4156	44.9	-0.589344	0.0152995	down
	ENSSSCG00000004013	SMOC2	15.7413	8.50047	-0.886867	0.00255702	down
	ENSSSCG00000013041	FERMT3	11.6345	5.8856	-0.977507	0.00273263	down
	ENSSSCG00000000171	CKAP4	8.68182	4.89339	-0.812132	0.0140892	down
	ENSSSCG00000008227	ST3GAL5	21.3242	9.65509	-1.11882	1.71702e-05	down
	ENSSSCG00000031346	CMKLR1	11.1721	5.65333	-0.922912	0.00229209	down
	ENSSSCG00000038283	KLK11	1.4843	0.745349	-0.864686	0.0485594	down
	ENSSSCG00000034501	RIOX2	17.8358	9.98733	-0.736243	0.00971933	down
	ENSSSCG00000003231	NKG7	20.6725	8.50919	-1.02838	0.0355505	down
	ENSSSCG00000008217	CD8A	5.49605	3.15473	-0.761944	0.0355643	down
	ENSSSCG00000008213	CD8B	2.62622	1.25551	-1.01378	0.0385556	down
	ENSSSCG00000011973	COL8A1	10.6526	3.37829	-1.59635	0.00014721	down
	ENSSSCG00000036224		348.997	66.7918	-2.65595	0.00381923	down
	ENSSSCG00000011951	NFKBIZ	102.611	59.309	-0.626921	0.0208959	down
	ENSSSCG00000003251	NLRP12	1.56919	0.476563	-1.71869	0.00743714	down
	ENSSSCG00000041738		4.42938	2.2864	-0.883861	0.0452934	down
	ENSSSCG00000023993	CD96	4.29664	1.51651	-1.37296	0.000857828	down
	ENSSSCG00000011936	ZBED2	1.5102	0.580498	-1.43478	0.0432891	down
	ENSSSCG00000020872		17.0653	9.95688	-0.772954	0.0499975	down
	ENSSSCG00000028015	GAL3ST3	2.90675	0.17729	-3.88643	7.57528e-06	down
	ENSSSCG00000022675	NCR1	2.58537	1.0252	-1.21252	0.0221266	down
	ENSSSCG00000011925	CD200R1	19.6541	7.5924	-1.41334	0.00295536	down
	ENSSSCG00000009877	IQCD	4.12476	1.80361	-1.14961	0.0132489	down
	ENSSSCG00000026417	EPS8L1	1.49588	0.55273	-1.29847	0.0299317	down
	ENSSSCG00000012952	TMEM151A	3.01727	0.315752	-3.2576	0.000156229	down
	ENSSSCG00000043687	TNNI3	10.6169	2.25073	-2.19272	0.000411488	down
	ENSSSCG00000011904	UPK1B	52.8569	3.25548	-3.98222	0.000132923	down
	ENSSSCG00000009859	TESC	21.3594	7.31018	-1.53334	0.00146209	down
	ENSSSCG00000025138	ZNF579	3.12715	2.14725	-0.670894	0.0377633	down
	ENSSSCG00000003861	ORC1	1.67356	0.683166	-1.25929	0.00809524	down
	ENSSSCG00000011888	GPR156	1.992	0.658263	-1.54148	4.61719e-05	down
	ENSSSCG00000011884	HCLS1	54.2588	27.3839	-0.975488	0.0019403	down
	ENSSSCG00000009896	BICDL1	8.66891	1.93759	-2.05235	8.4142e-05	down
	ENSSSCG00000030305	SLC15A2	2.12542	0.799093	-1.34043	0.0453733	down
	ENSSSCG00000008141	ST6GAL2	12.4362	0.845731	-3.75033	2.89535e-08	down
	ENSSSCG00000011877	CD86	34.11	11.9918	-1.37095	4.18614e-06	down
	ENSSSCG00000038327		6.51635	2.83118	-1.21869	0.00529663	down
	ENSSSCG00000011874	PARP14	19.3928	11.1778	-0.766671	0.00465535	down
	ENSSSCG00000009817	P2RX7	19.4207	7.17568	-1.29196	1.98504e-05	down
	ENSSSCG00000003825	CYP2J34	6.75337	4.16387	-0.671594	0.0402083	down
	ENSSSCG00000001826	CFAP100	4.81205	1.44608	-1.6398	2.0626e-05	down
	ENSSSCG00000008101	FBLN7	1.13789	0.406094	-1.46297	0.0213597	down
	ENSSSCG00000003821	KANK4	3.1089	0.764712	-2.20027	8.4142e-05	down
	ENSSSCG00000039546	KNTC1	1.63439	0.971925	-0.650088	0.0211632	down
	ENSSSCG00000004829	CACHD1	12.3776	7.56098	-0.595048	0.00871276	down
	ENSSSCG00000003805	PDE4B	13.2634	8.06035	-0.682262	0.0266285	down
	ENSSSCG00000015716	MARCO	7.70409	0.603071	-3.89636	0.00108294	down
	ENSSSCG00000003801	IL23R	0.936511	0.432875	-1.0547	0.0494839	down
	ENSSSCG00000009753	TMEM132C	1.12358	0.200292	-2.36338	0.000277309	down
	ENSSSCG00000009745	ADGRD1	68.0619	32.5259	-0.833548	0.00185316	down
	ENSSSCG00000014833	UCP2	14.2245	6.28159	-1.01185	0.0368785	down
	ENSSSCG00000003755	MCOLN2	12.6082	2.93608	-1.96037	0.000139329	down
	ENSSSCG00000014851	SLCO2B1	10.2517	6.17451	-0.757666	0.00248165	down
	ENSSSCG00000006932	CLCA4	3.20029	1.15486	-1.25962	0.0342718	down
	ENSSSCG00000014853	GDPD5	6.54692	3.13303	-0.985325	0.000232957	down
	ENSSSCG00000006917	LRRC8C	19.8855	10.1767	-0.827489	0.00079172	down
	ENSSSCG00000011680	PLS1	3.54089	1.38575	-1.21087	0.0444632	down
	ENSSSCG00000015673	KYNU	13.2329	5.23795	-1.2581	0.00145908	down
	ENSSSCG00000015671	ARHGAP15	18.9149	11.0631	-0.724356	0.00875893	down
	ENSSSCG00000033018	TM4SF1	154.302	96.2846	-0.75	0.00450255	down
	ENSSSCG00000022011	NMI	68.2777	44.0737	-0.637019	0.000849839	down
	ENSSSCG00000036844	GPR171	14.4956	6.78042	-1.05265	0.00631512	down
	ENSSSCG00000011713	P2RY12	28.2277	12.5953	-0.991898	0.0202593	down
	ENSSSCG00000022105	SUCNR1	9.20456	4.47141	-1.08047	0.0035914	down
	ENSSSCG00000006864	CDC14A	23.0717	13.1751	-0.735844	0.0045168	down
	ENSSSCG00000038366	RAP2B	26.9388	13.8972	-1.01133	0.0133786	down
	ENSSSCG00000006862	VCAM1	174.004	95.3996	-0.965811	0.000456795	down
	ENSSSCG00000006846	HENMT1	2.93046	0.946575	-1.47161	0.0350445	down
	ENSSSCG00000033878	RAB38	2.99425	1.08431	-1.66787	0.0281243	down
	ENSSSCG00000035935	C3orf80	1.51588	0.43471	-2.0767	0.00119347	down
	ENSSSCG00000006836	ELAPOR1	3.91164	0.173709	-4.3431	5.3619e-07	down
	ENSSSCG00000015872	GPD2	26.3552	15.6931	-0.745288	0.00840453	down
	ENSSSCG00000029753	CYTIP	35.0515	16.5983	-1.04889	0.000887724	down
	ENSSSCG00000015885	PLA2R1	13.5372	4.65583	-1.48357	1.46797e-05	down
	ENSSSCG00000006802	KCNA3	3.70142	1.72547	-1.03149	0.00498416	down
	ENSSSCG00000006800	CD53	72.9995	38.1338	-0.97373	0.0133786	down
	ENSSSCG00000032360	PANX1	3.46449	0.791962	-2.02391	8.27204e-06	down
	ENSSSCG00000011740	SERPINI1	6.77702	3.86563	-0.776587	0.0313757	down
	ENSSSCG00000037015	SESN3	82.3485	53.7468	-0.603739	0.0393859	down
	ENSSSCG00000006780	WNT2B	4.50879	1.67158	-1.31158	0.0171309	down
	ENSSSCG00000006764	PTPN22	3.78167	1.9258	-0.876489	0.0213669	down
	ENSSSCG00000011750	PLD1	89.2528	26.6318	-1.72276	8.58564e-08	down
	ENSSSCG00000045712	OLFML3	21.784	14.1432	-0.698397	0.00494429	down
	ENSSSCG00000011755	NCEH1	21.5008	10.0992	-1.08093	8.4142e-05	down
	ENSSSCG00000035746	ECT2	10.3301	6.2496	-0.710896	0.0138947	down
	ENSSSCG00000028711	CASP1	17.9859	5.70645	-1.72094	0.000157322	down
	ENSSSCG00000022773		10.4401	5.29649	-0.813515	0.00210198	down
	ENSSSCG00000015930	DHRS9	9.27902	3.85941	-1.20949	0.000673593	down
	ENSSSCG00000006736	CD2	16.7362	7.54619	-1.11575	0.00177504	down
	ENSSSCG00000006734	CD101	1.05131	0.513353	-0.916597	0.00932076	down
	ENSSSCG00000040746	LRP2	30.021	2.39494	-3.64055	3.30535e-07	down
	ENSSSCG00000006729	TENT5C	12.6694	6.76981	-0.845498	0.000506098	down
	ENSSSCG00000015010	EXPH5	5.16169	1.91803	-1.23752	0.00444592	down
	ENSSSCG00000011768	CCDC39	25.1234	7.44283	-1.40496	0.0189209	down
	ENSSSCG00000006678	FCGR1A	9.38676	1.64282	-2.51223	0.00251281	down
	ENSSSCG00000015645		25.7782	14.0851	-0.735433	0.000735469	down
	ENSSSCG00000015037	IL18	14.1355	7.88982	-0.790228	0.0480505	down
	ENSSSCG00000015955	ITGA6	86.2382	51.9596	-0.650132	0.000329391	down
	ENSSSCG00000032328	MAP6D1	6.42733	3.16314	-0.866578	0.00516564	down
	ENSSSCG00000015047	TTC12	5.03381	2.11165	-1.17514	0.00718101	down
	ENSSSCG00000023909	THPO	3.59303	1.62516	-0.987687	0.0213318	down
	ENSSSCG00000025270	CHRD	2.10212	1.09083	-0.928242	0.00634745	down
	ENSSSCG00000023229	ETV5	13.7549	3.44844	-1.88977	4.50168e-08	down
	ENSSSCG00000015085	IL10RA	22.2083	11.884	-0.862707	0.00963245	down
	ENSSSCG00000050318	SMIM35	1.59172	0.292415	-2.49065	0.0035914	down
	ENSSSCG00000029199		4.79637	0.119802	-5.21811	1.24055e-07	down
	ENSSSCG00000011804	RFC4	16.9114	9.71289	-0.739912	0.0117351	down
	ENSSSCG00000021651	SCN2B	3.0734	0.931975	-1.83415	0.00615312	down
	ENSSSCG00000040140	CD3E	8.53306	3.99921	-0.976768	0.00258993	down
	ENSSSCG00000034802		27.2956	12.3881	-1.1175	0.000265478	down
	ENSSSCG00000015093	CD3D	5.62721	3.03804	-0.916015	0.037383	down
	ENSSSCG00000016002	CCDC141	24.8666	13.3078	-0.795332	0.00330738	down
	ENSSSCG00000011813	P3H2	43.6829	21.7649	-0.835161	0.000687808	down
	ENSSSCG00000006634	TNFAIP8L2	8.67735	4.59281	-0.927149	0.0169351	down
	ENSSSCG00000040904	CLDN1	24.1637	2.60224	-3.09504	2.56517e-07	down
	ENSSSCG00000016009	ITGA4	24.8066	12.401	-0.934675	0.00111037	down
	ENSSSCG00000006588		40.3422	10.2138	-1.9435	0.0247243	down
	ENSSSCG00000006590	S100A8	70.3281	14.9833	-2.2264	0.00809524	down
	ENSSSCG00000021084	S100A6	505.323	170.91	-1.58412	0.00133375	down
	ENSSSCG00000006580	S100A2	9.00829	1.22428	-2.78654	0.000120429	down
	ENSSSCG00000006556	TPM3	204.81	125.589	-0.650408	0.000287745	down
	ENSSSCG00000015136	UBASH3B	14.6099	7.44497	-0.842948	0.00570173	down
	ENSSSCG00000016059	STAT4	4.17801	2.35539	-0.719503	0.0110521	down
	ENSSSCG00000016067	STK17B	43.9362	23.3488	-0.831974	0.00255407	down
	ENSSSCG00000016073	PGAP1	40.1681	24.6406	-0.648825	0.00624942	down
	ENSSSCG00000006525		3.93593	0.532361	-2.70911	0.000735469	down
	ENSSSCG00000022504	CDON	67.7744	16.3843	-1.97484	0.000443151	down
	ENSSSCG00000015246	ST14	4.06234	1.06993	-1.9266	0.000255961	down
	ENSSSCG00000016114	FAM117B	14.5859	7.76486	-0.882136	0.000193798	down
	ENSSSCG00000006457	FCRL3	1.51545	0.569086	-1.4351	0.018114	down
	ENSSSCG00000006413	FCER1A	23.9675	6.26015	-1.80494	0.000265478	down
	ENSSSCG00000006394	CFAP45	1.21841	0.509941	-1.14219	0.0201749	down
	ENSSSCG00000006382	SLAMF6	4.61559	2.14128	-1.01692	0.00569956	down
	ENSSSCG00000006381	CD84	7.73902	3.71227	-0.996187	0.0135885	down
	ENSSSCG00000006379	CD48	17.9056	8.71918	-1.06851	0.00862337	down
	ENSSSCG00000006378	SLAMF7	5.72605	2.63391	-1.00236	0.0230391	down
	ENSSSCG00000006375	LY9	5.5594	2.5325	-1.03611	0.00465535	down
	ENSSSCG00000006374	CD244	6.04842	2.36513	-1.33036	0.0144641	down
	ENSSSCG00000006372	ARHGAP30	12.9064	6.65124	-0.908275	0.00499022	down
	ENSSSCG00000038597	KLHDC9	6.75175	3.04085	-0.999338	0.0109775	down
	ENSSSCG00000006357	FCER1G	75.2794	26.4348	-1.16719	0.0109377	down
	ENSSSCG00000016160	ERBB4	3.83836	0.805958	-2.18885	3.53407e-05	down
	ENSSSCG00000016164	IKZF2	21.7707	12.5079	-0.793315	0.000549817	down
	ENSSSCG00000006350		163.155	84.1707	-0.931775	0.00079172	down
	ENSSSCG00000016174	FN1	1359.73	177.508	-2.68492	6.98041e-05	down
	ENSSSCG00000036618		321.472	148.998	-1.13906	0.00354617	down
	ENSSSCG00000006298	XCL1	9.94091	3.86788	-1.46334	0.0214364	down
	ENSSSCG00000006296	ATP1B1	84.741	38.0892	-1.10233	0.00229209	down
	ENSSSCG00000028804	CCDC181	4.20564	1.93728	-0.907089	0.0311248	down
	ENSSSCG00000016175	MREG	12.1397	6.14759	-0.98047	0.0325511	down
	ENSSSCG00000006287	SELL	20.1772	8.62263	-1.08502	0.0213318	down
	ENSSSCG00000015549	RNASEL	5.33401	2.69052	-1.07604	0.000186669	down
	ENSSSCG00000029449		24.2513	5.63869	-1.9563	0.00290235	down
	ENSSSCG00000040847	AP1S3	11.8501	5.08335	-1.32029	0.0278807	down
	ENSSSCG00000016237	DOCK10	26.2588	13.7921	-0.78977	0.0014326	down
	ENSSSCG00000010908	PTPRC	76.5032	35.5923	-1.03727	0.000901319	down
	ENSSSCG00000036948		4.62786	0.333946	-4.09628	1.07182e-05	down
	ENSSSCG00000033015	B3GNT7	3.36888	0.408707	-2.78629	8.14491e-05	down
	ENSSSCG00000037669	PTPN7	2.28219	1.23626	-0.904633	0.0480505	down
	ENSSSCG00000016298	INPP5D	13.4495	7.46809	-0.674735	0.0442068	down
	ENSSSCG00000015270	FMOD	88.7788	23.15	-1.74461	0.000969823	down
	ENSSSCG00000034293	ARL4C	11.927	4.66992	-1.32326	0.00146641	down
	ENSSSCG00000034692	SH3BP4	25.7108	12.1787	-1.01608	0.000100169	down
	ENSSSCG00000026547	SLC45A3	1.90672	0.896584	-1.05694	0.0268378	down
	ENSSSCG00000015652	IL10	1.78087	0.754961	-1.28561	0.0430856	down
	ENSSSCG00000015656	FCMR	4.24489	2.04258	-0.967461	0.0360953	down
	ENSSSCG00000015662	C4BPA	437.122	145.716	-1.63922	0.000719533	down
	ENSSSCG00000015664		47.5598	23.5941	-0.864839	0.0130017	down
	ENSSSCG00000035479	DISP1	16.748	9.65875	-0.63717	0.0169771	down
	ENSSSCG00000024671	WNT9A	7.03573	3.19637	-1.24066	8.4142e-05	down
	ENSSSCG00000025686	KMO	16.3612	7.43604	-1.06615	0.00292187	down
	ENSSSCG00000013940	NLRP3	12.2246	6.72507	-0.783979	0.034037	down
	ENSSSCG00000040205	TLCD2	6.36485	4.08364	-0.678978	0.0276907	down
	ENSSSCG00000017818	SERPINF1	172.852	104.946	-0.613813	0.0131373	down
	ENSSSCG00000017885	SMTNL2	4.02519	1.13873	-1.77821	0.0049613	down
	ENSSSCG00000017918	ARRB2	26.0073	16.151	-0.629539	0.00302448	down
	ENSSSCG00000017920		39.6595	7.30695	-2.40958	2.57685e-07	down
	ENSSSCG00000017896	SCIMP	4.10437	1.79473	-1.14375	0.0197589	down
	ENSSSCG00000008769		33.3737	7.88167	-1.77873	0.00992598	down
	ENSSSCG00000017991	PIK3R5	4.5909	2.86457	-0.688099	0.0289485	down
	ENSSSCG00000018019	ARHGAP44	5.73561	2.44181	-1.18932	0.015285	down
	ENSSSCG00000035051	ADORA2B	4.5744	2.1029	-0.969114	0.0363108	down
	ENSSSCG00000017769	RAB34	10.8291	6.75178	-0.750897	0.0383123	down
	ENSSSCG00000017750	EVI2B	35.2255	11.9552	-1.21036	0.0174883	down
	ENSSSCG00000017749		14.8884	7.12809	-0.967829	0.0105954	down
	ENSSSCG00000017728	MYO1D	29.2641	7.4828	-1.725	4.21881e-05	down
	ENSSSCG00000017727	TMEM98	32.6067	4.45233	-2.8905	2.39293e-06	down
	ENSSSCG00000032652	SLFN11	8.67064	4.03416	-1.11701	0.00079172	down
	ENSSSCG00000033457		43.9439	17.899	-1.21499	0.0232306	down
	ENSSSCG00000017494	IKZF3	5.04	2.42131	-0.926905	0.0201847	down
	ENSSSCG00000017448	KRT14	56.7769	3.99549	-3.90742	1.89098e-05	down
	ENSSSCG00000017422	FKBP10	15.1074	6.62439	-1.28699	0.000189718	down
	ENSSSCG00000044045		1.86734	0.750772	-1.25334	0.0047379	down
	ENSSSCG00000017379	ETV4	1.84303	0.687386	-1.34774	0.00610221	down
	ENSSSCG00000017333	FMNL1	12.2173	6.60665	-0.819204	0.0105674	down
	ENSSSCG00000017527	SKAP1	2.65092	0.783184	-1.4818	0.007751	down
	ENSSSCG00000040942		4.6807	1.41786	-1.59697	0.00188789	down
	ENSSSCG00000017589	DLX3	1.43598	0.144713	-3.06877	0.00023509	down
	ENSSSCG00000017640		1.05414	0.278513	-1.76659	0.0104002	down
	ENSSSCG00000032612	MILR1	5.55266	2.45801	-1.05399	0.00328637	down
	ENSSSCG00000017265	AXIN2	15.4435	6.7789	-1.18551	0.00291273	down
	ENSSSCG00000017258	FAM20A	8.16178	2.38516	-1.67957	3.77347e-05	down
	ENSSSCG00000017236	CD300C	11.9362	5.65531	-1.1147	0.0427655	down
	ENSSSCG00000020967		5.09565	2.28939	-1.07178	0.0220123	down
	ENSSSCG00000017232	SLC9A3R1	23.8179	13.9482	-0.699214	0.00998546	down
	ENSSSCG00000017192	EVPL	9.80756	1.97424	-2.31629	1.60871e-07	down
	ENSSSCG00000033636	AFMID	8.64856	3.92648	-0.941	0.022768	down
	ENSSSCG00000036383	LGALS3BP	26.7088	11.7712	-1.08197	0.00900042	down
	ENSSSCG00000000639		4.85682	1.18997	-1.92853	0.0218678	down
	ENSSSCG00000001099		43.7667	12.9893	-1.61207	7.29805e-05	down
	ENSSSCG00000001456		622.794	284.715	-1.06249	0.0465196	down
	ENSSSCG00000004081		41.1842	14.6716	-1.28934	0.000371708	down
	ENSSSCG00000006025		16.2454	2.82937	-2.44825	0.00417515	down
	ENSSSCG00000006395		156.769	95.0793	-0.742836	0.00594671	down
	ENSSSCG00000006621		17.1462	1.30891	-3.55988	4.61719e-05	down
	ENSSSCG00000007719		8.48516	5.00682	-0.764753	0.00293603	down
	ENSSSCG00000008245		2747.08	1487.75	-0.870146	0.0106613	down
	ENSSSCG00000010893		171.48	52.4612	-1.63475	5.3619e-07	down
	ENSSSCG00000012006		10.3519	6.43797	-0.607889	0.0295872	down
	ENSSSCG00000012071		1.71652	0.49636	-1.72434	2.95801e-05	down
	ENSSSCG00000013173		0.902463	0.393199	-1.01478	0.0299249	down
	ENSSSCG00000013366		154.086	83.3692	-0.909609	0.000664028	down
	ENSSSCG00000014565		249.158	128.927	-0.824646	0.0142013	down
	ENSSSCG00000016475		5.51583	2.91187	-0.988911	0.0274395	down
	ENSSSCG00000017956		54.4458	17.8432	-1.26537	0.00542981	down
	ENSSSCG00000021222		13.5159	4.34131	-1.57985	0.0178272	down
	ENSSSCG00000022794		3.6664	1.99224	-0.912392	0.00588019	down
	ENSSSCG00000025271		9.77831	3.73821	-1.25167	0.0134054	down
	ENSSSCG00000028501		7.67903	3.15744	-1.217	0.000287745	down
	ENSSSCG00000028674		128.516	15.2761	-2.94687	0.000270135	down
	ENSSSCG00000028677		9.48623	4.55164	-0.960736	0.0443413	down
	ENSSSCG00000030269		15.2151	3.04739	-2.3263	0.00328637	down
	ENSSSCG00000031037		89.1873	27.5391	-2.05175	0.046445	down
	ENSSSCG00000031640		480.097	194.042	-1.20622	3.31637e-05	down
	ENSSSCG00000031897		10.7278	4.40456	-1.31462	0.0138041	down
	ENSSSCG00000032113		4.14307	1.39003	-1.52114	0.0003528	down
	ENSSSCG00000032392		1.52135	0.168535	-3.3089	9.89164e-05	down
	ENSSSCG00000033089		30.2793	18.7066	-0.716275	0.0160846	down
	ENSSSCG00000033114		11.3245	3.26852	-2.25415	0.0252566	down
	ENSSSCG00000033909		63.4886	36.4493	-0.872895	0.0459043	down
	ENSSSCG00000033927		41.3035	6.70498	-2.48968	0.00130865	down
	ENSSSCG00000034648		30.4942	7.73701	-1.78564	0.0237274	down
	ENSSSCG00000034665		7.2323	3.19107	-0.882409	0.0385663	down
	ENSSSCG00000034722		144.502	70.207	-0.823158	0.0445039	down
	ENSSSCG00000035189		4.22544	1.94627	-1.12667	0.000232068	down
	ENSSSCG00000035208		551.316	88.7067	-2.22009	0.0424952	down
	ENSSSCG00000035443		30.1828	5.55571	-2.80443	0.0404613	down
	ENSSSCG00000037140		7.81356	0.785759	-3.51544	3.75718e-06	down
	ENSSSCG00000037351		1.47346	0.735963	-1.1172	0.00534284	down
	ENSSSCG00000037913		95.0451	23.7117	-2.37098	0.00430022	down
	ENSSSCG00000039146		4.68825	1.30226	-1.76806	0.0239334	down
	ENSSSCG00000039159		4.83293	0.94743	-1.93814	0.046125	down
	ENSSSCG00000040016		18.069	10.2611	-0.755197	0.0261302	down
	ENSSSCG00000040651		28.9486	4.14542	-2.74309	0.0322867	down
	ENSSSCG00000042357		2.21253	1.21048	-0.749998	0.0419628	down
	ENSSSCG00000043237		2.70281	1.37021	-0.745151	0.0414271	down
	ENSSSCG00000044895		3.90363	1.36262	-1.21531	0.0283963	down
	ENSSSCG00000045115		41.6452	2.35704	-3.80088	0.000406152	down
	ENSSSCG00000045688		2.34327	0.755411	-1.33725	0.0307706	down
	ENSSSCG00000046980		2.33324	1.2215	-0.858647	0.0135287	down
	ENSSSCG00000048266		2.14178	1.04283	-0.799725	0.0356295	down
	ENSSSCG00000048637		2.6617	1.38809	-0.788336	0.0129626	down
	ENSSSCG00000049422		4.81249	1.09893	-2.03644	9.89164e-05	down
	ENSSSCG00000050223		1.64185	0.559097	-1.26678	0.0165505	down
	ENSSSCG00000050754		2.7668	1.11306	-1.1192	0.011908	down
	ENSSSCG00000051054		3.66378	2.05031	-0.766386	0.0471127	down
	ENSSSCG00000051742		2.08176	0.927231	-1.04659	0.0368473	down
	ENSSSCG00000018075	COX1	18504.7	30222.3	0.863542	0.0359828	up
	ENSSSCG00000012771	SLC6A8	8.70629	14.7163	0.934981	0.0110495	up
	ENSSSCG00000025525		29.9523	48.6098	0.670342	0.0393237	up
	ENSSSCG00000035037		15.0876	24.9451	0.743832	0.0362487	up
	ENSSSCG00000009281		7.02039	13.1361	0.901995	0.0275103	up
	ENSSSCG00000025996	MTUS2	1.72041	5.93595	2.03923	0.0336533	up
	ENSSSCG00000009362	TRPC4	2.26263	10.307	2.37052	0.0100012	up
	ENSSSCG00000009434	RGCC	118.773	185.259	0.599089	0.0406595	up
	ENSSSCG00000029219	SH3BGR	6.89396	23.5048	1.90805	0.00185184	up
	ENSSSCG00000037110	PCP4	1.17004	181.42	7.47898	0.000495022	up
	ENSSSCG00000009377	THSD1	5.8862	8.23443	0.616741	0.0380948	up
	ENSSSCG00000009446	PCDH17	5.82904	11.2279	1.08384	0.00185184	up
	ENSSSCG00000038842	PCDH9	19.6445	33.6819	0.749829	0.00648598	up
	ENSSSCG00000030016	PDE9A	7.08739	11.9003	0.866873	0.0158584	up
	ENSSSCG00000009477	EDNRB	42.8066	72.539	0.827294	0.00512721	up
	ENSSSCG00000009489	GPC6	15.2351	24.1411	0.701014	0.0235004	up
	ENSSSCG00000027165	UBE2G2	11.3952	17.5944	0.589386	0.007751	up
	ENSSSCG00000021418	LSS	16.4957	34.3557	1.07201	0.00227682	up
	ENSSSCG00000033116	YBEY	20.553	33.7946	0.622092	0.0082264	up
	ENSSSCG00000034763	IRS2	30.6143	50.0348	0.689309	0.00586445	up
	ENSSSCG00000000764	HDHD5	4.34646	8.3573	0.888775	0.0420448	up
	ENSSSCG00000003693	MYOM1	2.10483	9.95355	2.40217	0.000174831	up
	ENSSSCG00000010116	SLC25A1	30.3431	48.8471	0.741939	0.0390888	up
	ENSSSCG00000037762	TBX1	0.736202	2.78989	2.04702	0.00330333	up
	ENSSSCG00000003684	MTCL1	2.68574	4.17658	0.759811	0.0067431	up
	ENSSSCG00000039797	APCDD1	52.0574	89.3781	0.799864	0.0369218	up
	ENSSSCG00000039862	TRIB3	4.78835	12.1308	1.31383	0.00338386	up
	ENSSSCG00000036081	TBC1D20	108.123	184.242	0.766537	0.00987916	up
	ENSSSCG00000027417	LDLRAD4	11.0301	18.5709	0.815481	0.0129626	up
	ENSSSCG00000010073	CHCHD10	32.7965	59.8752	0.929144	0.00170832	up
	ENSSSCG00000010071	MMP11	7.40169	11.9964	0.634659	0.01253	up
	ENSSSCG00000007063	ANKEF1	0.857637	2.30085	1.4269	0.0465567	up
	ENSSSCG00000007085	DSTN	115.987	306.797	1.51199	0.00777289	up
	ENSSSCG00000027935	FHOD3	0.320891	2.43146	3.17043	0.000692551	up
	ENSSSCG00000024550	UQCR10	149.657	223.563	0.594284	0.021272	up
	ENSSSCG00000010017	SMTN	52.3577	101.81	1.12808	0.0151479	up
	ENSSSCG00000004510	ACAA2	66.7948	113.842	0.750961	0.00315592	up
	ENSSSCG00000007281	MAP1LC3A	25.9419	40.9363	0.647062	0.00608302	up
	ENSSSCG00000022099	TP53INP2	4.24023	8.0557	1.14666	0.00255702	up
	ENSSSCG00000007285	GGT7	5.16919	7.67662	0.585117	0.0151304	up
	ENSSSCG00000007286	ACSS2	64.8058	103.331	0.715316	0.0422252	up
	ENSSSCG00000031155	RASD2	1.04454	3.47201	2.0253	0.0136918	up
	ENSSSCG00000026585	PROCR	21.4931	56.9516	1.39287	0.000250104	up
	ENSSSCG00000036402	MYL9	79.4392	346.129	2.45171	0.00888106	up
	ENSSSCG00000000072	SLC25A17	98.3061	173.39	0.812151	0.0099155	up
	ENSSSCG00000024325	SGK2	37.5155	79.5123	1.11272	0.00589504	up
	ENSSSCG00000037912	FITM2	29.3523	50.3748	0.849679	0.0101844	up
	ENSSSCG00000000064	ACO2	74.2603	119.59	0.719725	0.0103405	up
	ENSSSCG00000000063	POLR3H	10.3224	17.0747	0.672463	0.0263383	up
	ENSSSCG00000006981	MICU3	18.8349	31.5174	0.749422	0.00921341	up
	ENSSSCG00000023376	PARD6G	3.649	6.62308	0.967756	0.0338153	up
	ENSSSCG00000036360	LURAP1L	2.03367	5.54297	1.47878	0.0162807	up
	ENSSSCG00000040631	LPL	1138.79	2010.4	0.811464	0.0317307	up
	ENSSSCG00000004836	MKRN3	0.285193	1.63153	2.56288	0.00208866	up
	ENSSSCG00000004834	NDN	17.9632	27.051	0.595038	0.00494707	up
	ENSSSCG00000007462	KCNB1	20.2313	29.3909	0.624035	0.0327248	up
	ENSSSCG00000010992		53.9523	97.6793	0.857281	0.0302068	up
	ENSSSCG00000022364	CPT1B	7.92735	11.6717	0.610166	0.0197134	up
	ENSSSCG00000007504	RBM38	4.55465	7.94211	0.867311	0.0237557	up
	ENSSSCG00000011133	PFKFB3	37.8232	72.0539	0.915503	0.0222887	up
	ENSSSCG00000005316	TPM2	135.372	810.99	2.76619	0.00659799	up
	ENSSSCG00000007507	PCK1	20.4821	141.206	2.66566	0.00114867	up
	ENSSSCG00000025842	SPAG8	11.8328	18.5296	0.628171	0.0261024	up
	ENSSSCG00000031452	C14orf93	12.0819	20.941	0.758935	0.0276907	up
	ENSSSCG00000036512	FGFRL1	32.3012	57.0382	0.843504	0.00618157	up
	ENSSSCG00000009649	NEFL	0.600143	4.22021	3.10948	0.0014326	up
	ENSSSCG00000009655	EBF2	18.5102	32.1796	0.864588	0.00487526	up
	ENSSSCG00000011119	ECHDC3	24.2657	44.0982	0.853124	0.000367071	up
	ENSSSCG00000002026	EFS	1.70812	3.47873	1.07111	0.00273396	up
	ENSSSCG00000005349	GRHPR	14.4568	23.4828	0.706597	0.00819202	up
	ENSSSCG00000009661	ADRA1A	1.81956	4.16952	1.22342	0.0237274	up
	ENSSSCG00000008686		4.39928	10.9964	1.19812	0.0121721	up
	ENSSSCG00000033541	NAT8L	8.42516	15.6383	0.835553	0.0357778	up
	ENSSSCG00000011110	CCDC3	10.5034	16.6112	0.701398	0.0135287	up
	ENSSSCG00000002013	DHRS4	73.0856	150.422	1.0085	0.0047721	up
	ENSSSCG00000012135	VEGFD	20.4342	31.5512	0.729462	0.0213655	up
	ENSSSCG00000012138	ACE2	107.922	276.029	1.33071	0.014297	up
	ENSSSCG00000009672		54.4565	84.4916	0.621937	0.00648598	up
	ENSSSCG00000011046	ITGA8	8.29243	14.1007	0.929157	0.0424538	up
	ENSSSCG00000011043	C1QL3	0.928249	3.00334	1.86524	0.0321456	up
	ENSSSCG00000004787	GPR176	10.6494	16.6381	0.586881	0.0058514	up
	ENSSSCG00000007574	SDK1	1.97128	5.85091	1.72428	0.00673902	up
	ENSSSCG00000007575	RADIL	2.80205	4.16779	0.641914	0.0241048	up
	ENSSSCG00000027161	PIP5K1B	1.53952	5.95392	2.15973	0.0200265	up
	ENSSSCG00000004774	IVD	45.8074	73.5771	0.673357	0.0183083	up
	ENSSSCG00000023643	PDHA1	194.952	318.859	0.716002	0.0070429	up
	ENSSSCG00000008723	HTRA3	9.82302	21.9115	1.22642	0.000411488	up
	ENSSSCG00000034266	CACNA1H	7.47465	11.9881	0.80733	0.0370476	up
	ENSSSCG00000031228	OPRL1	6.72303	14.8827	1.07217	0.00499022	up
	ENSSSCG00000012167	PHEX	1.71601	3.16836	1.02012	0.0471333	up
	ENSSSCG00000039009		7.29952	39.1302	2.71226	0.00603825	up
	ENSSSCG00000022301	EIF4EBP1	54.2632	108.117	1.01963	0.00358985	up
	ENSSSCG00000032709	ARL4A	44.8594	71.6575	0.630667	0.00142067	up
	ENSSSCG00000028148	DMD	42.1846	75.438	0.902434	0.000271395	up
	ENSSSCG00000015355	DGKB	0.363416	5.25118	4.11763	0.000978427	up
	ENSSSCG00000031216	HS3ST6	22.0469	43.6689	0.908189	0.0123193	up
	ENSSSCG00000012238		3.33931	9.39395	1.57271	0.0382016	up
	ENSSSCG00000031868	XK	0.782159	2.82791	1.96338	0.0465196	up
	ENSSSCG00000011070	MPP7	17.4493	26.8674	0.641572	0.00288707	up
	ENSSSCG00000008038	SLC9A3R2	47.0172	81.9491	0.839906	0.00436645	up
	ENSSSCG00000011020	JCAD	25.0436	34.8105	0.599999	0.0289945	up
	ENSSSCG00000015301	STEAP1	5.45275	11.3562	1.10889	0.0304989	up
	ENSSSCG00000035867	GFOD1	7.74725	13.0605	0.735319	0.0123903	up
	ENSSSCG00000008072	ASPN	54.2139	88.1827	0.862589	0.0443944	up
	ENSSSCG00000001068	CAP2	3.75444	18.6166	2.47162	0.00561918	up
	ENSSSCG00000025822	SFRP1	41.0467	77.62	0.850624	0.00371778	up
	ENSSSCG00000007019	GPAT4	70.2041	121.092	0.765323	0.00870684	up
	ENSSSCG00000010947	FBP2	6.98967	26.6685	1.90244	0.00375825	up
	ENSSSCG00000026297	KLB	57.816	114.825	0.975409	0.00180984	up
	ENSSSCG00000024052	GPX4	134.759	229.685	0.728382	0.0224558	up
	ENSSSCG00000033001	FZD8	3.46863	6.40077	0.806138	0.0111387	up
	ENSSSCG00000000759	WNT5B	9.78019	20.6806	1.00111	0.0329226	up
	ENSSSCG00000035532	ATP5F1D	166.959	265.1	0.654255	0.00599912	up
	ENSSSCG00000000757	ADIPOR2	232.976	397.207	0.748379	0.00961553	up
	ENSSSCG00000008051	ABCA3	3.54987	5.1243	0.625496	0.00517776	up
	ENSSSCG00000016695	HIBADH	128.825	201.52	0.62518	0.0297139	up
	ENSSSCG00000022945	UCHL1	28.9442	59.1267	1.10556	0.0152265	up
	ENSSSCG00000021862	PTGER2	4.12625	6.60053	0.712539	0.0492455	up
	ENSSSCG00000005385	NR4A3	6.58057	19.3243	1.78826	0.000543828	up
	ENSSSCG00000022256	DEPP1	22.039	43.9647	1.09909	0.0226845	up
	ENSSSCG00000005043	DDHD1	23.4217	41.0712	0.79613	0.000100117	up
	ENSSSCG00000023142	GAMT	21.4628	35.7438	0.739273	0.0457507	up
	ENSSSCG00000004658	FBN1	108.632	240.222	1.13931	8.42457e-05	up
	ENSSSCG00000039089		0.630231	1.57951	1.35567	0.00677812	up
	ENSSSCG00000005437	KLF4	50.4419	75.8896	0.690693	0.0142109	up
	ENSSSCG00000016668	PDE1C	4.36904	9.8152	1.24321	0.0261985	up
	ENSSSCG00000037791		12.005	21.5537	0.877372	0.00110699	up
	ENSSSCG00000034302	SLC12A7	21.3559	36.6453	0.740494	0.0129255	up
	ENSSSCG00000006260	LYPLA1	116.206	181.091	0.655982	0.0161799	up
	ENSSSCG00000008821	SLAIN2	60.8799	84.4949	0.604864	0.0246265	up
	ENSSSCG00000017109	ADAMTS16	0.608801	4.20168	2.97206	1.68731e-06	up
	ENSSSCG00000016665	BMPER	15.2183	27.0205	0.798222	0.0447964	up
	ENSSSCG00000005467	HSDL2	47.2025	70.3886	0.612375	0.00032314	up
	ENSSSCG00000010394	OGDHL	0.38004	1.08016	1.48154	0.0281421	up
	ENSSSCG00000004630	SCG3	2.01057	3.78705	1.00013	0.0166426	up
	ENSSSCG00000008832	LRRC66	43.6334	67.2018	0.61581	0.0336833	up
	ENSSSCG00000020963	EPDR1	3.62601	8.74749	1.34168	0.00417515	up
	ENSSSCG00000025013	RTN1	0.779075	3.15765	2.18454	0.0293753	up
	ENSSSCG00000005494	TNC	2.40923	8.42417	2.03593	0.0166426	up
	ENSSSCG00000005083	DHRS7	105.483	170.19	0.650288	0.00199267	up
	ENSSSCG00000007952	TRAP1	32.5897	48.6222	0.588236	0.00628691	up
	ENSSSCG00000016784	ANKH	8.85247	14.9966	0.898227	0.00199353	up
	ENSSSCG00000029425	MRPS18B	30.2394	46.3796	0.594512	0.0196557	up
	ENSSSCG00000007949	SRL	0.602612	1.81126	1.77943	0.0156305	up
	ENSSSCG00000005507	PSMD5	77.1812	121.49	0.656337	0.0189209	up
	ENSSSCG00000006213		25.7288	40.1493	0.636123	0.0448834	up
	ENSSSCG00000010212		2.90934	5.90848	1.18743	0.0486378	up
	ENSSSCG00000013512	PLIN4	592.909	1196.48	0.974417	0.0149896	up
	ENSSSCG00000016816	ADAMTS12	17.8971	30.1421	0.763517	0.0134404	up
	ENSSSCG00000016823		1.32637	6.96278	2.54168	0.0051201	up
	ENSSSCG00000024814	PFKFB1	12.4353	21.3176	0.794283	0.0430856	up
	ENSSSCG00000032374	SULT1B1	1.84771	3.93951	1.18205	0.0221189	up
	ENSSSCG00000000694	GAPDH	541.225	873.108	0.728355	0.0281243	up
	ENSSSCG00000023791		1.06898	3.00526	1.44444	0.00984802	up
	ENSSSCG00000013524	MICOS13	32.5805	62.2498	0.902202	0.0224378	up
	ENSSSCG00000005604	PBX3	18.5971	29.0643	0.821474	0.0386213	up
	ENSSSCG00000007914	METTL22	9.37267	14.4202	0.585535	0.0289021	up
	ENSSSCG00000027128	LONP1	41.287	63.4035	0.591168	0.00774599	up
	ENSSSCG00000027307	NDUFA11	20.6257	32.9712	0.676582	0.0368473	up
	ENSSSCG00000002306	GALNT16	22.2083	57.7557	1.38939	0.00171328	up
	ENSSSCG00000036152	TSPAN15	4.78704	9.31311	1.00723	0.0114463	up
	ENSSSCG00000004570	TPM1	233.73	648.9	1.67019	0.00298061	up
	ENSSSCG00000012399	FOXO4	27.7489	43.1572	0.589286	0.00634745	up
	ENSSSCG00000010256	COL13A1	0.445632	2.26183	2.33678	0.00359829	up
	ENSSSCG00000002314	SMOC1	6.58588	13.4861	1.12248	0.00246202	up
	ENSSSCG00000006172	PI15	7.20315	16.5174	1.38607	0.0329395	up
	ENSSSCG00000008965		108.751	175.162	0.740427	0.0299261	up
	ENSSSCG00000010258	AIFM2	42.5404	72.7603	0.715405	0.0242107	up
	ENSSSCG00000012409	CITED1	10.5377	24.2116	1.20272	0.000683001	up
	ENSSSCG00000038071	RASL12	4.44085	9.87551	1.28368	0.00840304	up
	ENSSSCG00000004928	CILP	12.1358	56.9543	2.23851	8.4142e-05	up
	ENSSSCG00000006141	CA3	420.641	1044.06	1.3749	0.0307706	up
	ENSSSCG00000036555	PRDM8	0.697516	2.42275	1.86289	0.00119817	up
	ENSSSCG00000000146	MYH11	49.2782	754.666	4.18274	0.000389269	up
	ENSSSCG00000006132	MMP16	2.33943	3.8932	0.815406	0.0268998	up
	ENSSSCG00000013591	TIMM44	16.8247	28.6717	0.74386	0.00219335	up
	ENSSSCG00000000672	CLSTN3	9.21473	27.6477	1.51664	0.0120169	up
	ENSSSCG00000016892	FST	6.31409	13.1991	1.07155	0.00282478	up
	ENSSSCG00000010313	VCL	64.1584	96.8423	0.714311	0.0162807	up
	ENSSSCG00000032833	CD320	11.1799	28.522	1.35256	0.00197501	up
	ENSSSCG00000004961	ITGA11	4.20747	6.64241	0.805009	0.0329226	up
	ENSSSCG00000012467	KLHL4	1.83485	4.06205	1.13358	0.0387073	up
	ENSSSCG00000013599	ANGPTL4	22.6924	55.0058	1.38229	0.0117351	up
	ENSSSCG00000004966	NOX5	2.69677	9.39684	1.8377	7.36308e-06	up
	ENSSSCG00000016912	PLPP1	93.7477	128.316	0.593696	0.0378891	up
	ENSSSCG00000026457	GALNT17	6.35209	13.6854	1.08609	0.0159182	up
	ENSSSCG00000002383	FOS	170.776	367.132	1.31483	0.0116885	up
	ENSSSCG00000006105	GEM	26.9	52.1414	0.96776	0.00544004	up
	ENSSSCG00000031712	MFAP5	124.854	254.099	1.07411	0.000734483	up
	ENSSSCG00000013667	COL5A3	56.8704	101.988	0.807036	0.0232992	up
	ENSSSCG00000029212	GDE1	27.0633	41.5413	0.622598	0.0280588	up
	ENSSSCG00000005669	MIGA2	4.52539	7.3392	0.667496	0.00673902	up
	ENSSSCG00000005671	CRAT	54.9652	88.2142	0.742396	0.00509989	up
	ENSSSCG00000001435	AGPAT1	186.82	307.991	0.905409	0.0335229	up
	ENSSSCG00000039311	NCS1	4.64182	7.9973	0.890734	0.001973	up
	ENSSSCG00000005699	HMCN2	1.6793	8.13861	2.42548	5.48714e-06	up
	ENSSSCG00000016941	RNF180	3.81749	7.74856	1.05028	0.0045168	up
	ENSSSCG00000016943	ADAMTS6	6.1726	10.9754	0.849587	0.00105156	up
	ENSSSCG00000007849	CRYM	1.82021	5.28292	1.62745	0.000389269	up
	ENSSSCG00000039508	REC114	1.09361	4.26307	1.84692	0.032831	up
	ENSSSCG00000036787	APOLD1	16.7145	42.3793	1.18833	0.0206771	up
	ENSSSCG00000001916	INSYN1	1.55442	3.1476	1.03841	0.000953471	up
	ENSSSCG00000001914	LOXL1	4.53074	7.56164	0.752076	0.0217946	up
	ENSSSCG00000012595	LRCH2	1.92197	4.53872	1.3605	0.021505	up
	ENSSSCG00000026724	PLBD1	37.5723	58.2973	0.628153	0.0331083	up
	ENSSSCG00000011524	CHL1	13.9924	28.8852	1.01306	0.00677812	up
	ENSSSCG00000036011	ISLR2	1.40218	5.99581	2.07548	0.000427519	up
	ENSSSCG00000032580	MGST1	157.881	277.995	0.801877	0.0109529	up
	ENSSSCG00000006051	CTHRC1	1.24992	4.09173	1.73643	0.0413753	up
	ENSSSCG00000012844	SLC25A22	13.8636	23.0798	0.725348	0.0331691	up
	ENSSSCG00000023173	REXO4	18.9459	31.1445	0.659352	0.0297787	up
	ENSSSCG00000021241	ADAMTS13	2.17852	4.20745	1.01207	0.0296562	up
	ENSSSCG00000009222	SPARCL1	371.856	664.421	1.01825	0.0222774	up
	ENSSSCG00000012841	PNPLA2	188.726	315.034	0.837113	0.0232306	up
	ENSSSCG00000039874	CCL26	55.0275	216.965	1.9925	0.00328637	up
	ENSSSCG00000000573	KCNJ8	10.5965	15.3679	0.603152	0.0131165	up
	ENSSSCG00000023333	FCN2	10.843	34.1201	1.62497	0.00941011	up
	ENSSSCG00000029570	PXDN	37.5459	56.1878	0.695867	0.0308584	up
	ENSSSCG00000021837	STYXL1	9.0625	13.4557	0.627426	0.0160644	up
	ENSSSCG00000001873	CSPG4	7.0768	14.4396	0.93834	0.00935011	up
	ENSSSCG00000013614	CNN1	13.9465	287.455	4.54138	0.000389269	up
	ENSSSCG00000001863	TMEM266	2.3499	4.40095	0.842156	0.0088331	up
	ENSSSCG00000001553	LHFPL5	0.887792	2.14184	1.43626	0.0341931	up
	ENSSSCG00000005828	EGFL7	50.9945	82.5225	0.630628	0.0223329	up
	ENSSSCG00000009182	ADH1C	128.635	306.961	1.15513	0.0188959	up
	ENSSSCG00000001565	CDKN1A	41.2456	74.9447	0.873038	0.00560346	up
	ENSSSCG00000006003	MAL2	32.4909	62.0163	0.885452	0.00231403	up
	ENSSSCG00000013735	JUNB	51.585	99.0045	0.978271	0.0225545	up
	ENSSSCG00000001570	PI16	47.3269	179.715	2.03852	8.06349e-06	up
	ENSSSCG00000005839	FBXW5	15.8826	26.9122	0.708766	0.00337884	up
	ENSSSCG00000015405	CD36	772.675	1408.7	0.83909	0.0178272	up
	ENSSSCG00000037582	F2RL2	182.59	253.723	0.638413	0.0331691	up
	ENSSSCG00000041248		12.307	19.7454	0.815756	0.0488864	up
	ENSSSCG00000001595	DAAM2	12.1774	21.5208	1.01252	0.00396436	up
	ENSSSCG00000011559		8.91019	14.9021	0.718912	0.0147642	up
	ENSSSCG00000027447	TMTC1	23.844	39.7032	0.710073	0.00288869	up
	ENSSSCG00000015399	SEMA3E	1.45749	3.23178	1.23426	0.000443151	up
	ENSSSCG00000015398	SEMA3A	1.0979	4.34985	2.21713	0.00334935	up
	ENSSSCG00000037880	NSMF	23.5396	37.6114	0.700082	0.000930956	up
	ENSSSCG00000001780	FAH	55.3091	97.2675	0.872043	0.00203122	up
	ENSSSCG00000014112	JMY	14.9259	22.4308	0.687088	0.0281243	up
	ENSSSCG00000026068	GRHL1	3.27526	6.08523	0.925191	0.0357778	up
	ENSSSCG00000014117	THBS4	0.664943	3.8043	2.65961	0.00178202	up
	ENSSSCG00000015391	CROT	33.8459	53.1069	0.586519	0.0152834	up
	ENSSSCG00000012744	CD99L2	8.98367	15.3062	0.70796	0.0100251	up
	ENSSSCG00000001808	CPEB1	7.03605	11.7403	0.75373	0.00499022	up
	ENSSSCG00000002467	ASB2	0.688206	5.81675	3.30353	0.0024561	up
	ENSSSCG00000032556	ALDOA	101.907	148.074	0.602398	0.00608302	up
	ENSSSCG00000002490	GSC	2.94316	7.47969	1.23125	0.0296562	up
	ENSSSCG00000001661	SRF	9.62092	15.3117	0.749862	0.0160268	up
	ENSSSCG00000008624	LPIN1	91.5584	170.444	1.07629	0.00661795	up
	ENSSSCG00000012772	BCAP31	146.122	252.958	0.710036	0.0274395	up
	ENSSSCG00000015302	CFAP69	3.65716	6.52389	0.918749	0.00405618	up
	ENSSSCG00000036236	ELOVL6	292.79	576.607	1.0391	0.00436151	up
	ENSSSCG00000009132	ENPEP	19.217	30.2847	0.646238	0.0465196	up
	ENSSSCG00000000783	SLC2A13	5.42726	10.2415	0.844521	0.00252619	up
	ENSSSCG00000033000	TIMP4	20.254	34.2758	0.802449	0.00354843	up
	ENSSSCG00000013773	ADGRL1	5.62603	9.29583	0.896632	0.0143353	up
	ENSSSCG00000009125		36.1789	53.1853	0.606263	0.0117351	up
	ENSSSCG00000031299		90.6612	150.009	0.83218	0.0169883	up
	ENSSSCG00000013778	NDUFB7	61.081	97.3241	0.654172	0.0265546	up
	ENSSSCG00000028530	TMEM52	1.54874	3.42344	1.2075	0.0260524	up
	ENSSSCG00000000795	ADAMTS20	6.46858	9.62897	0.645028	0.0343944	up
	ENSSSCG00000011609	FBLN2	70.7836	108.334	0.628552	0.0287631	up
	ENSSSCG00000010330	PPIF	15.5418	27.5464	0.753143	0.0276907	up
	ENSSSCG00000001727	TNFRSF21	19.0866	27.0921	0.597962	0.00180632	up
	ENSSSCG00000000810	AMIGO2	8.40179	13.7705	0.735574	0.0436	up
	ENSSSCG00000001844	PLIN1	514.193	947.625	0.862025	0.00238098	up
	ENSSSCG00000010340	PRXL2A	134.011	266.771	0.926233	0.00371533	up
	ENSSSCG00000010345	GHITM	94.9077	151.992	0.648443	0.0338901	up
	ENSSSCG00000011195	GALNT15	10.8731	19.9225	0.934602	0.0281243	up
	ENSSSCG00000021220	CKB	35.379	82.9259	1.32865	0.0154905	up
	ENSSSCG00000013864	TMEM38A	3.31019	6.37634	0.95652	0.0069099	up
	ENSSSCG00000021129	PFKM	6.35783	11.3323	0.917963	0.0169351	up
	ENSSSCG00000015332	PON1	12.2615	26.4044	1.19395	0.0357778	up
	ENSSSCG00000013869		1.08491	3.93873	1.85549	0.00406564	up
	ENSSSCG00000015331	PON2	251.79	372.137	0.616746	0.0398071	up
	ENSSSCG00000001821	UNC45A	19.9662	31.3599	0.652654	0.00119347	up
	ENSSSCG00000023391	LONP2	120.603	193.393	0.663999	0.0238946	up
	ENSSSCG00000010447	ACTA2	98.0118	197.691	1.03546	0.0169518	up
	ENSSSCG00000001478	BMP5	0.678292	2.82074	1.94817	0.0243033	up
	ENSSSCG00000013873	NR2F6	18.6952	35.1545	0.872648	0.00415445	up
	ENSSSCG00000000175	ADCY6	11.1389	19.3044	0.774294	0.000857828	up
	ENSSSCG00000011208	ZNF385D	2.22616	5.80978	1.59953	0.00659799	up
	ENSSSCG00000040119	TIGD5	3.24212	5.33971	0.672737	0.0296562	up
	ENSSSCG00000002267	RGMA	13.2008	20.2828	0.760651	0.0289021	up
	ENSSSCG00000002257	MCTP2	14.8009	27.9708	1.05389	0.0323271	up
	ENSSSCG00000035223		21.8967	96.0182	2.22214	0.0104212	up
	ENSSSCG00000020720	IRAG1	7.08421	16.0384	1.3479	0.0112416	up
	ENSSSCG00000013403	GALNT18	3.78869	6.86083	0.975071	0.0138041	up
	ENSSSCG00000002831	IRX3	0.814299	4.33152	2.37664	0.000545161	up
	ENSSSCG00000029652	TMBIM6	356.505	550.544	0.589084	0.0199569	up
	ENSSSCG00000008550	SLC5A6	20.9833	46.095	1.05528	0.00925749	up
	ENSSSCG00000014219	CDO1	8.55216	18.0043	0.925285	0.00135473	up
	ENSSSCG00000010494	SORBS1	111.96	198.039	0.936512	0.000904498	up
	ENSSSCG00000004280	RIMS1	4.03341	7.10153	0.873065	0.0269423	up
	ENSSSCG00000029260	NDNF	2.91254	8.37843	1.67191	0.0133897	up
	ENSSSCG00000034192	GNAO1	1.49105	4.57156	1.95354	0.0486102	up
	ENSSSCG00000000214	GPD1	87.6012	212.879	1.29548	0.00258818	up
	ENSSSCG00000038376	ZCWPW2	4.34375	8.75874	1.0495	0.047841	up
	ENSSSCG00000009092	TRPC3	1.02086	4.06853	2.14475	0.00855778	up
	ENSSSCG00000004281	KCNQ5	1.25389	1.84863	0.745447	0.0479049	up
	ENSSSCG00000005918	DGAT1	6.86064	12.8969	0.782869	0.00381923	up
	ENSSSCG00000005908		3.98581	8.48369	1.02921	0.0127364	up
	ENSSSCG00000003399	RBP7	19.5999	49.2099	1.40285	0.0101292	up
	ENSSSCG00000010512	SLIT1	5.19479	10.9912	1.10017	0.0213318	up
	ENSSSCG00000002819	ARL2BP	52.9074	84.8825	0.661042	0.0215619	up
	ENSSSCG00000005901	GPT	5.27074	8.65216	0.730601	0.0439427	up
	ENSSSCG00000025284	COQ9	30.9031	53.5951	0.793597	0.00180984	up
	ENSSSCG00000031321	NR4A1	13.2294	35.4313	1.73983	0.00112184	up
	ENSSSCG00000010537	GOT1	18.6335	28.1282	0.619881	0.0123903	up
	ENSSSCG00000010538	NKX2-3	2.06555	10.2332	2.2943	1.89098e-05	up
	ENSSSCG00000002812	KIFC3	9.11532	16.7709	0.682486	0.0478206	up
	ENSSSCG00000002806	MMP15	3.59301	6.34775	0.889698	0.00322305	up
	ENSSSCG00000002852	PLEKHF1	27.6043	42.8556	0.613301	0.0058068	up
	ENSSSCG00000000259	CSAD	23.9881	38.077	0.673876	0.0157773	up
	ENSSSCG00000004454	ME1	185.837	336.24	0.933333	0.0473075	up
	ENSSSCG00000002866	CEBPA	78.7177	158.917	0.827528	0.0486908	up
	ENSSSCG00000011250	ACAA1	90.0129	182.856	0.989275	0.00618157	up
	ENSSSCG00000033695	KCTD15	12.0441	22.0103	0.87105	0.00101545	up
	ENSSSCG00000004290	TBX18	2.63059	5.6506	1.1816	0.00466802	up
	ENSSSCG00000003459	CELA2A	2.35675	5.41797	1.21125	0.0359117	up
	ENSSSCG00000015426	RELN	4.18874	8.08577	1.04979	0.0437589	up
	ENSSSCG00000009022	MAB21L2	1.69031	8.63938	2.71474	0.0250683	up
	ENSSSCG00000032950	SLC25A34	63.6837	109.747	0.802115	0.046445	up
	ENSSSCG00000003465	FBLIM1	9.75209	14.9769	0.725805	0.0362093	up
	ENSSSCG00000008501	VIT	2.36371	6.23388	1.45185	0.00277618	up
	ENSSSCG00000003903		289.512	468.394	0.640008	0.038884	up
	ENSSSCG00000030585	HOXC6	4.70979	9.47016	1.36919	0.0406189	up
	ENSSSCG00000038644	HOXC8	0.683932	4.19877	2.75533	0.000549817	up
	ENSSSCG00000013339	ANO3	2.5487	4.43517	0.879348	0.0301305	up
	ENSSSCG00000037706	PRKAR2B	206.607	394.95	0.932625	0.00137195	up
	ENSSSCG00000011264	CSRNP1	6.92292	10.8912	0.655194	0.0367721	up
	ENSSSCG00000033844	CYP1B1	8.52945	18.1602	1.20402	0.000778571	up
	ENSSSCG00000036237	ITGA7	115.769	245.918	1.07313	0.0163432	up
	ENSSSCG00000000362	RDH5	1.90196	8.22083	2.21703	0.0228377	up
	ENSSSCG00000010613	ITPRIP	5.90502	9.29147	0.731899	0.0173943	up
	ENSSSCG00000008877	ETFDH	95.662	153.925	0.658515	0.0335229	up
	ENSSSCG00000003506	PINK1	90.772	149.992	0.706282	0.0300699	up
	ENSSSCG00000016646		48.2747	79.7952	0.810139	0.000427519	up
	ENSSSCG00000016639	FOXP2	3.5644	15.3001	2.31117	0.000212075	up
	ENSSSCG00000035686	CS	152.087	236.696	0.619564	0.00407295	up
	ENSSSCG00000011297	ABHD5	60.0088	119.798	1.00206	0.0206722	up
	ENSSSCG00000013302	CAT	726.651	1107.02	0.604952	0.0184763	up
	ENSSSCG00000004401	DDO	27.4588	48.8894	0.782803	0.0268878	up
	ENSSSCG00000013298	PDHX	25.8705	38.8579	0.634274	0.0045168	up
	ENSSSCG00000010647	ADRB1	3.39042	8.86986	1.28604	0.00623761	up
	ENSSSCG00000004419	SLC16A10	8.61582	19.9095	1.1812	0.00521472	up
	ENSSSCG00000011299	CLEC3B	118.997	219.231	0.78978	0.016559	up
	ENSSSCG00000016620	TSPAN12	37.4798	66.4366	0.782127	0.0263414	up
	ENSSSCG00000015781	ENPP6	1.61158	5.18157	1.71933	0.000275619	up
	ENSSSCG00000015784	ACSL1	127.357	250.987	0.99613	0.0105674	up
	ENSSSCG00000036758	HSPA12A	48.5074	80.1316	0.687976	0.0427655	up
	ENSSSCG00000000419	RDH16	65.0068	131.625	0.998906	0.00807394	up
	ENSSSCG00000015790	SLC25A4	57.0446	101.548	0.82594	0.0208959	up
	ENSSSCG00000021997	ALS2CL	6.11153	11.661	0.910343	0.00499022	up
	ENSSSCG00000010682	PRDX3	201.641	337.586	0.738353	0.00717318	up
	ENSSSCG00000031898	CALHM5	8.44999	11.9916	0.607045	0.00862337	up
	ENSSSCG00000037077	SHMT2	17.0597	28.0692	0.679123	0.0330021	up
	ENSSSCG00000026180	NRXN1	2.58764	4.69946	0.93324	0.0350529	up
	ENSSSCG00000028943	ECH1	43.3598	81.2883	0.917479	0.00185184	up
	ENSSSCG00000004236	PKIB	23.5149	49.8192	1.0227	0.000125194	up
	ENSSSCG00000021739	HSD17B12	120.443	233.538	0.900264	0.00871218	up
	ENSSSCG00000016579	CCDC136	1.30929	4.33268	2.00376	0.00258818	up
	ENSSSCG00000016574	KCP	0.966614	1.84821	1.03919	0.0289019	up
	ENSSSCG00000004216	ECHDC1	60.4387	99.708	0.810892	0.01967	up
	ENSSSCG00000014434	IL17B	16.3946	26.8915	0.878791	0.0154802	up
	ENSSSCG00000011356	UQCRC1	39.5201	67.4135	0.742827	0.0297175	up
	ENSSSCG00000011366	SLC25A20	37.1973	66.0843	0.795158	0.00198617	up
	ENSSSCG00000036751	PPM1H	6.69982	10.6553	0.669652	0.00532193	up
	ENSSSCG00000010723	ACADSB	51.9559	81.0462	0.668458	0.0209291	up
	ENSSSCG00000040411	CCDC69	59.2851	106.147	0.85134	0.00941011	up
	ENSSSCG00000017082	SPARC	1108.98	1645.33	0.594988	0.0367721	up
	ENSSSCG00000003573	MAP3K6	6.25725	10.7616	0.791022	0.00677831	up
	ENSSSCG00000002712	LDHD	7.13557	12.3374	0.817312	0.0398458	up
	ENSSSCG00000011379	KLHDC8B	5.27756	10.663	0.984144	0.0139742	up
	ENSSSCG00000010757	EBF3	11.1819	18.877	0.83295	0.00884716	up
	ENSSSCG00000024388	BNIP3	89.4965	172.844	0.924931	0.0181932	up
	ENSSSCG00000010765	INPP5A	18.2301	27.7941	0.666129	0.0132143	up
	ENSSSCG00000036572	BCO1	2.39544	4.28451	0.860681	0.0116069	up
	ENSSSCG00000032115	OSGIN1	0.732483	1.50103	1.12842	0.0104562	up
	ENSSSCG00000003021	MEGF8	8.16301	12.7486	0.662351	0.00537653	up
	ENSSSCG00000003018	LIPE	339.42	670.107	0.983745	0.00702436	up
	ENSSSCG00000023837	WFDC1	10.4916	19.7171	0.978574	0.0267321	up
	ENSSSCG00000025751	MDH1	99.9387	157.877	0.672284	0.0200265	up
	ENSSSCG00000038460	FOXF1	3.06219	7.24199	1.36374	0.0106613	up
	ENSSSCG00000023585	SERINC2	7.49613	14.2222	0.945862	0.00568523	up
	ENSSSCG00000017005	KCNMB1	0.80517	23.7539	5.06939	0.00023509	up
	ENSSSCG00000020657	BCAM	416.281	768.809	0.903562	0.0158268	up
	ENSSSCG00000003616	FAM167B	13.4677	32.6652	1.19367	0.0274395	up
	ENSSSCG00000016991	DUSP1	192.173	297.493	0.676818	0.0258691	up
	ENSSSCG00000027986	ABCB8	5.22605	9.89972	0.935471	0.00235064	up
	ENSSSCG00000036132	CKM	3.01904	9.88221	1.88941	0.0377891	up
	ENSSSCG00000026455	TMEM54	2.54071	4.90694	0.912565	0.0430856	up
	ENSSSCG00000031616	FOSB	16.7773	69.1065	2.24731	0.000809322	up
	ENSSSCG00000029790	PCYOX1	400.105	689.564	0.81336	0.0245792	up
	ENSSSCG00000039983	GJA4	11.7419	18.1119	0.694871	0.0382794	up
	ENSSSCG00000014040	LMAN2	45.0721	67.3612	0.616444	0.00612016	up
	ENSSSCG00000011444	NT5DC2	16.1766	24.9399	0.741773	0.0237434	up
	ENSSSCG00000040507	PDLIM7	15.8227	37.7495	1.42699	0.00465535	up
	ENSSSCG00000004136	AIG1	72.5334	128.05	0.82604	0.00588019	up
	ENSSSCG00000004134	PEX3	57.4875	87.8387	0.593258	0.0112316	up
	ENSSSCG00000008312	DYSF	18.1874	29.8014	0.8074	0.00254428	up
	ENSSSCG00000003105	SLC1A5	66.4415	127.045	0.862128	0.00365808	up
	ENSSSCG00000021408	TKT	258.332	443.266	0.794842	0.0110156	up
	ENSSSCG00000027019	CACNA2D3	1.02032	3.54652	1.87073	0.00417515	up
	ENSSSCG00000014016	SQSTM1	241.71	391.879	0.66302	0.0217946	up
	ENSSSCG00000000896	NTN4	5.14821	8.91925	0.813687	0.00578856	up
	ENSSSCG00000029151	RASIP1	0.892805	1.73635	1.21826	0.0400676	up
	ENSSSCG00000008294	ACTG2	6.32812	446.199	6.2702	0.000248284	up
	ENSSSCG00000013082		15.1934	21.4494	0.585786	0.0406933	up
	ENSSSCG00000014012	GFPT2	18.7534	33.8804	0.947151	0.00106991	up
	ENSSSCG00000028567	BTNL9	79.9687	152.612	0.877334	0.0187759	up
	ENSSSCG00000004078	VIP	0.981529	4.07708	2.32347	0.0189149	up
	ENSSSCG00000004071	CNKSR3	6.58566	9.97399	0.746525	0.0386213	up
	ENSSSCG00000025568	TEAD2	14.1793	21.6902	0.630071	0.00947787	up
	ENSSSCG00000000873	ANO4	2.25941	6.8888	1.36724	0.00819679	up
	ENSSSCG00000004039	SLC22A3	2.40293	5.32194	1.19801	0.00436151	up
	ENSSSCG00000022404	SLC3A2	31.7694	49.4288	0.591425	0.00288032	up
	ENSSSCG00000011499	LRIG1	20.9898	33.1112	0.710668	0.0315622	up
	ENSSSCG00000033199	TAFA4	0.814275	3.13464	1.87178	0.00456853	up
	ENSSSCG00000013056	LGALS12	30.6858	68.5769	1.10604	0.01555	up
	ENSSSCG00000000864	CHPT1	101.933	165.622	0.632678	0.0178883	up
	ENSSSCG00000008237	RETSAT	298.747	696.994	1.19627	0.000683001	up
	ENSSSCG00000032916		288.434	506.073	0.785495	0.0201933	up
	ENSSSCG00000008238	ELMOD3	91.5882	148.615	0.682447	0.0100886	up
	ENSSSCG00000003201	ATF5	9.19102	18.577	1.02785	0.00421178	up
	ENSSSCG00000027404	UNC93A	30.1967	73.4229	1.21036	0.00031599	up
	ENSSSCG00000013046	COX8A	259.043	398.091	0.619551	0.0457507	up
	ENSSSCG00000012000	GBE1	179.636	284.167	0.651902	0.0177705	up
	ENSSSCG00000023710	REEP1	6.57558	13.5001	1.22662	0.0139837	up
	ENSSSCG00000003229	ETFB	65.4719	116.637	0.799786	0.00512721	up
	ENSSSCG00000012956	PACS1	26.5576	42.908	0.757546	0.00836926	up
	ENSSSCG00000031244	GAP43	1.7954	3.49967	1.06805	0.0364003	up
	ENSSSCG00000025343	ZNF628	3.92272	6.44691	0.777854	0.00940428	up
	ENSSSCG00000009842	CCDC60	0.655871	2.72852	2.22257	0.0241319	up
	ENSSSCG00000003854	ECHDC2	46.3036	75.6543	0.684334	0.0173057	up
	ENSSSCG00000012926	PC	379.019	702.65	0.913791	0.00587767	up
	ENSSSCG00000008147	FHL2	13.7291	23.7067	0.90339	0.0197134	up
	ENSSSCG00000037106	ECRG4	1.25466	5.02702	1.95237	0.00807394	up
	ENSSSCG00000003851	CPT2	14.9161	23.3803	0.685669	0.013671	up
	ENSSSCG00000026990	FAM162A	84.4508	133.941	0.666776	0.034313	up
	ENSSSCG00000011867	MYLK	44.977	434.28	3.46139	0.00106991	up
	ENSSSCG00000009916	ACADS	47.4343	75.6084	0.637457	0.0051673	up
	ENSSSCG00000012896	NDUFV1	37.1579	58.8965	0.660051	0.0169862	up
	ENSSSCG00000009808	TMEM120B	29.3365	60.2315	0.987196	0.000781676	up
	ENSSSCG00000024134	MGLL	119.658	221.777	0.940291	0.00115672	up
	ENSSSCG00000024158	ANO1	3.69696	9.35093	1.5551	0.00203122	up
	ENSSSCG00000037735		2.04737	5.04246	1.44013	0.0324125	up
	ENSSSCG00000040337	AK4	92.9188	153.79	0.779121	0.0240965	up
	ENSSSCG00000032213	DBI	84.8134	154.62	0.891229	0.00381923	up
	ENSSSCG00000009755	AACS	14.3148	24.7052	0.795526	0.0362093	up
	ENSSSCG00000015862	LIMS2	44.5982	75.176	0.8498	0.0367721	up
	ENSSSCG00000014834	UCP3	36.3424	101.844	1.42853	0.00895867	up
	ENSSSCG00000027443	MRAS	47.2577	77.527	0.723774	0.0158769	up
	ENSSSCG00000040735	DDAH1	8.6604	18.4837	1.4028	0.016706	up
	ENSSSCG00000011683	PAQR9	119.981	174.532	0.601214	0.0123003	up
	ENSSSCG00000032723	ACER3	89.8303	137.222	0.64295	0.0315082	up
	ENSSSCG00000011727	PTX3	6.08717	15.0933	1.31205	0.0223329	up
	ENSSSCG00000025238	SHOX2	1.59958	8.66607	2.42183	8.26183e-06	up
	ENSSSCG00000011729		18.591	36.1197	1.04771	0.0152751	up
	ENSSSCG00000015871	NR4A2	7.71593	11.744	0.780685	0.0210476	up
	ENSSSCG00000014927	NOX4	14.1259	21.7599	0.719291	0.0472889	up
	ENSSSCG00000015873	ACVR1C	35.0332	86.3752	1.23205	8.71493e-05	up
	ENSSSCG00000006811	SLC6A17	0.696185	1.43233	1.02923	0.0302445	up
	ENSSSCG00000014960	AMOTL1	20.3762	32.3612	0.780451	0.0047379	up
	ENSSSCG00000015896	FAP	37.4602	64.4642	0.795486	0.00956681	up
	ENSSSCG00000015901	GRB14	1.96011	8.16359	2.11245	0.00188789	up
	ENSSSCG00000014977	PGR	11.3779	21.9855	0.930033	0.00479613	up
	ENSSSCG00000006771	SLC16A1	18.4461	33.1439	0.793914	0.0143418	up
	ENSSSCG00000014994	PDGFD	17.1679	25.649	0.654644	0.0029013	up
	ENSSSCG00000015914	SCN7A	6.91143	16.7477	1.31131	0.0261519	up
	ENSSSCG00000006748	TSPAN2	1.34299	6.5896	2.48313	0.0144762	up
	ENSSSCG00000015937	KLHL23	10.2691	22.1945	1.26425	0.0429586	up
	ENSSSCG00000032941	SIK2	118.478	191.937	0.712277	0.0206487	up
	ENSSSCG00000015045	NCAM1	3.23976	6.33039	1.14596	0.00864846	up
	ENSSSCG00000015959	RAPGEF4	21.7211	38.3376	0.832848	0.00301959	up
	ENSSSCG00000040349	HOXD8	7.29054	18.1436	1.35851	0.00460548	up
	ENSSSCG00000015073	TAGLN	196.141	634.672	1.78363	0.00417515	up
	ENSSSCG00000038724	C3orf70	8.62767	14.2847	0.819656	0.0132489	up
	ENSSSCG00000022550	DGKG	2.13495	4.38603	1.25261	0.0473075	up
	ENSSSCG00000039103	ADIPOQ	2320.77	4760.69	1.02863	0.00673902	up
	ENSSSCG00000011811	LPP	46.1403	74.0199	0.857282	0.0301264	up
	ENSSSCG00000038839	TTC36	5.43291	13.0789	1.21556	0.00170129	up
	ENSSSCG00000038584	FGF12	2.32507	4.70269	1.15905	0.00253242	up
	ENSSSCG00000023924	PDE1A	50.084	76.137	0.594871	0.00560346	up
	ENSSSCG00000031356	HES1	16.0705	24.7023	0.671178	0.00532193	up
	ENSSSCG00000016027	ITGAV	41.4965	63.3656	0.589151	0.000787744	up
	ENSSSCG00000016035	COL5A2	111.003	205.916	0.888425	0.00179203	up
	ENSSSCG00000015116	MCAM	29.8595	42.439	0.595799	0.0332422	up
	ENSSSCG00000028517	SC5D	24.6067	34.0678	0.585757	0.0160425	up
	ENSSSCG00000035071	DCST1	1.6333	3.4098	1.06047	0.0237274	up
	ENSSSCG00000016076	COQ10B	20.2867	35.0543	0.791731	0.00788167	up
	ENSSSCG00000015212	FEZ1	1.33307	4.58883	1.86	0.00864846	up
	ENSSSCG00000006512	FDPS	14.2277	23.9156	0.71324	0.0466851	up
	ENSSSCG00000006506	SYT11	4.13967	7.6924	0.98452	0.000543828	up
	ENSSSCG00000006491		45.262	90.1719	0.98188	0.0386105	up
	ENSSSCG00000006474	NES	6.1015	14.1607	1.21702	0.000837179	up
	ENSSSCG00000016131	ADAM23	0.892772	2.22175	1.39169	0.0355643	up
	ENSSSCG00000006391	ATP1A2	2.35658	5.8612	1.45425	0.0281243	up
	ENSSSCG00000023264	IDH1	280.271	565.276	1.01826	0.00326862	up
	ENSSSCG00000037793	NIT1	37.8741	61.0245	0.626893	0.0261688	up
	ENSSSCG00000006359	ADAMTS4	12.3837	38.9759	1.78334	0.0358163	up
	ENSSSCG00000006338	DDR2	36.7282	55.0126	0.696756	0.0067431	up
	ENSSSCG00000006328	RXRG	6.3963	19.0649	1.49853	8.8966e-05	up
	ENSSSCG00000006325	MGST3	174.941	306.537	0.827512	0.0176268	up
	ENSSSCG00000006304	MPC2	57.7338	89.5876	0.613474	0.0188959	up
	ENSSSCG00000022758	PECR	47.7338	82.0988	0.719292	0.0382016	up
	ENSSSCG00000031503	PRRX1	9.27668	14.8737	0.816579	0.0277071	up
	ENSSSCG00000015522	ANGPTL1	21.1961	36.2817	0.798705	0.0356861	up
	ENSSSCG00000016210	ABCB6	6.43477	12.0973	0.879299	0.0201847	up
	ENSSSCG00000015550	RGS16	5.08468	11.0523	1.01828	0.0281243	up
	ENSSSCG00000020785	DES	10.9286	299.259	4.89362	0.000453723	up
	ENSSSCG00000020976	CSRP1	97.7264	208.722	1.28023	0.0232306	up
	ENSSSCG00000031201	LMOD1	30.453	55.7746	1.04218	0.0444632	up
	ENSSSCG00000010925	PPP1R12B	6.68295	18.4854	1.59046	0.00809524	up
	ENSSSCG00000021059	ADORA1	35.7908	57.3991	0.633932	0.0406595	up
	ENSSSCG00000020783	SLC41A1	9.09242	12.7251	0.637793	0.00171328	up
	ENSSSCG00000016349	NDUFA10	44.0546	69.4211	0.664393	0.00809524	up
	ENSSSCG00000016364	GPC1	9.32941	17.3611	0.888547	0.000673593	up
	ENSSSCG00000036261	CROCC2	3.14958	7.60217	1.22793	0.0161511	up
	ENSSSCG00000032684	BOK	9.3067	15.9248	0.727165	0.00842042	up
	ENSSSCG00000034746	CAPN8	2.6165	5.72427	1.21739	0.0270386	up
	ENSSSCG00000034101	D2HGDH	8.00703	13.0752	0.664441	0.0202265	up
	ENSSSCG00000010853	EPHX1	25.6317	40.0176	0.714466	0.0276907	up
	ENSSSCG00000024288	STUM	5.91674	10.2217	0.897469	0.0323425	up
	ENSSSCG00000010861	COQ8A	51.5508	78.3894	0.618265	0.00842042	up
	ENSSSCG00000010169	SIPA1L2	5.19592	7.4403	0.638897	0.0459712	up
	ENSSSCG00000026819	NID1	111.585	167.563	0.643829	0.0069189	up
	ENSSSCG00000010144	ACTN2	5.21073	18.1915	2.0295	0.0278807	up
	ENSSSCG00000010142	RYR2	6.23092	11.16	0.951226	0.00621823	up
	ENSSSCG00000017835	CLUH	28.7476	43.652	0.611979	0.00517624	up
	ENSSSCG00000032472	SLC25A11	3.95025	6.37463	0.658923	0.0306525	up
	ENSSSCG00000017947	ACADVL	32.1629	51.956	0.643862	0.0276907	up
	ENSSSCG00000023915	SLC2A4	23.1527	42.3931	0.833672	0.0385493	up
	ENSSSCG00000033626	SREBF1	17.8334	30.4337	0.783485	0.0308002	up
	ENSSSCG00000038639	TOM1L2	32.1101	50.5466	0.75794	0.0111694	up
	ENSSSCG00000040457	EPN2	11.77	17.3466	0.610096	0.00474073	up
	ENSSSCG00000017755	NOS2	1.78071	2.67327	0.651789	0.0476291	up
	ENSSSCG00000017759	ALDOC	131.128	236.788	0.825698	0.0307416	up
	ENSSSCG00000017792	CORO6	5.7958	8.18499	0.659648	0.0459712	up
	ENSSSCG00000022187	CISD3	37.598	60.099	0.776283	0.0172709	up
	ENSSSCG00000017498	PPP1R1B	90.5199	200.552	1.09647	0.0011584	up
	ENSSSCG00000017492	ORMDL3	149.822	295.127	0.960143	0.00229209	up
	ENSSSCG00000017383		8.79996	16.4788	0.802036	0.0128992	up
	ENSSSCG00000035199	PTGES3L	7.73891	13.9518	0.977852	0.0128666	up
	ENSSSCG00000023014		24.2544	43.6695	0.843866	0.0278839	up
	ENSSSCG00000030167	SLC25A39	23.1054	34.5753	0.659506	0.0157079	up
	ENSSSCG00000021306	GJC1	24.5636	35.6053	0.585059	0.00772676	up
	ENSSSCG00000017549	PHB	44.6817	73.5888	0.673116	0.0170929	up
	ENSSSCG00000017583	SGCA	19.6933	40.4142	1.03316	0.000955636	up
	ENSSSCG00000017605	MMD	232.727	448.352	0.962344	0.00980772	up
	ENSSSCG00000023186	CA4	8.7411	21.5406	1.33114	0.00330561	up
	ENSSSCG00000017215	SLC16A5	4.01643	6.02356	0.614004	0.0420081	up
	ENSSSCG00000021672	WBP2	113.899	160.644	0.58677	0.0166426	up
	ENSSSCG00000017186	RNF157	2.44018	4.32265	0.980724	0.0414962	up
	ENSSSCG00000021040	SLC26A11	13.2756	22.932	0.752632	0.00848028	up
	ENSSSCG00000017144	NPTX1	2.11163	8.84803	2.31771	0.0188959	up
	ENSSSCG00000033620		27.9397	50.0174	0.849203	0.0265546	up
	ENSSSCG00000001517		7.39531	15.6762	1.08754	0.00592131	up
	ENSSSCG00000005278		1.70174	19.2522	3.73471	0.000549817	up
	ENSSSCG00000008195		80.9846	121.516	0.5906	0.0162807	up
	ENSSSCG00000017106		22.805	34.7004	0.611944	0.0323526	up
	ENSSSCG00000022295		45.2398	97.6967	1.07142	0.0346535	up
	ENSSSCG00000028062		1.20833	2.89201	1.31013	0.0404382	up
	ENSSSCG00000029761		22.4621	48.7084	1.09728	0.0181246	up
	ENSSSCG00000030283		64.7144	113.068	0.81054	0.0177705	up
	ENSSSCG00000030362		4.61651	8.08489	0.950147	0.00374022	up
	ENSSSCG00000031851		3.06135	19.0121	2.60967	0.00288032	up
	ENSSSCG00000032383		29.078	61.4737	1.2032	0.00255702	up
	ENSSSCG00000032557		88.0402	151.987	0.718703	0.00495625	up
	ENSSSCG00000034102		147.164	351.742	1.2646	0.0488864	up
	ENSSSCG00000035762		32.5678	50.4644	0.664154	0.00331462	up
	ENSSSCG00000036883		101.821	220.718	1.08144	0.0383123	up
	ENSSSCG00000037251		43.6932	75.6694	0.752081	0.0184956	up
	ENSSSCG00000037487		156.976	286.596	0.803678	0.00293603	up
	ENSSSCG00000044051		341.67	527.499	0.662924	0.0258922	up
	ENSSSCG00000044700		419.794	605.463	0.617778	0.0423953	up
	ENSSSCG00000046843		0.643525	1.84163	1.69583	0.0171111	up
WG	ENSSSCG00000012049		4.26656	2.30343	-0.787545	0.0283061	down
	ENSSSCG00000009278	FGF9	7.0841	3.18874	-1.06657	5.73512e-09	down
	ENSSSCG00000009283	TNFRSF19	1.75469	0.406802	-2.11955	1.3073e-15	down
	ENSSSCG00000032702	CXADR	10.9113	0.821217	-3.73579	6.64903e-22	down
	ENSSSCG00000012018	CHODL	3.51399	1.79918	-0.927109	1.25759e-07	down
	ENSSSCG00000029392	HUNK	1.83997	1.07956	-0.751587	4.96996e-06	down
	ENSSSCG00000032403		0.793726	0.375154	-1.02131	1.9036e-07	down
	ENSSSCG00000009361	POSTN	304.672	22.6459	-3.66299	1.23572e-19	down
	ENSSSCG00000012038	C21orf62	1.77841	0.109325	-3.78126	2.13872e-17	down
	ENSSSCG00000009364	FREM2	1.66583	0.521532	-1.73533	5.30891e-10	down
	ENSSSCG00000029598	FAM124A	4.50686	3.12294	-0.635516	0.00271218	down
	ENSSSCG00000009385	SERPINE3	13.1207	0.154133	-6.39118	4.50855e-29	down
	ENSSSCG00000038056		21.2831	0.539593	-5.22349	9.78496e-31	down
	ENSSSCG00000012083	RIPK4	1.21274	0.130768	-3.03196	1.30272e-13	down
	ENSSSCG00000035101	KLF5	18.2073	5.03395	-1.86344	2.50123e-15	down
	ENSSSCG00000009474	SCEL	8.63466	0.67252	-3.56818	2.55605e-18	down
	ENSSSCG00000009554	GRTP1	4.19262	2.24753	-0.678573	0.0173903	down
	ENSSSCG00000034656	RTN4R	1.3384	0.745554	-0.866189	0.00260035	down
	ENSSSCG00000034765	PIEZO2	7.62869	4.97005	-0.613681	2.20883e-07	down
	ENSSSCG00000003702	GATA6	27.4086	10.3227	-1.41532	8.38195e-16	down
	ENSSSCG00000021401		2.57242	1.52674	-0.76692	5.06776e-07	down
	ENSSSCG00000003709	LAMA3	23.3337	8.37312	-1.49755	1.01632e-22	down
	ENSSSCG00000003721	CHST9	1.52923	0.675728	-1.09488	9.57002e-07	down
	ENSSSCG00000022739	DSG2	12.4054	1.14064	-3.36867	2.65344e-26	down
	ENSSSCG00000007072	SPTLC3	2.09584	0.800859	-1.37525	1.62591e-08	down
	ENSSSCG00000003736	ASXL3	1.26488	0.622149	-1.03953	7.11724e-09	down
	ENSSSCG00000007100	SLC24A3	14.6262	8.82815	-0.669912	2.48035e-07	down
	ENSSSCG00000029289		2.87143	0.142097	-3.9998	1.70158e-15	down
	ENSSSCG00000007135	NINL	9.87915	3.77405	-1.35076	1.32814e-19	down
	ENSSSCG00000028076	ZBTB7C	3.63316	1.20899	-1.64561	1.12631e-19	down
	ENSSSCG00000037016	ID1	97.0824	48.9925	-0.863518	1.39615e-05	down
	ENSSSCG00000004511		8.3889	2.12812	-2.01645	4.17537e-17	down
	ENSSSCG00000040160	MMP24	2.02324	0.215836	-3.19562	2.07164e-17	down
	ENSSSCG00000000137	NCF4	29.0089	17.4869	-0.652968	2.13513e-06	down
	ENSSSCG00000000092	NPTXR	2.8555	0.685065	-2.13108	8.92082e-16	down
	ENSSSCG00000004907	CCBE1	12.4998	5.74022	-1.09731	3.61243e-12	down
	ENSSSCG00000004894	SERPINB5	4.07531	0.459953	-2.99835	8.91476e-17	down
	ENSSSCG00000022337	SERPINB11	2.84175	1.35125	-0.908664	0.0029877	down
	ENSSSCG00000004890	SERPINB2	5.90675	0.421324	-3.59554	2.18928e-18	down
	ENSSSCG00000031648	CCN5	6.01196	3.25431	-0.80373	0.00372846	down
	ENSSSCG00000000062	CSDC2	4.93334	2.36087	-1.19004	1.67257e-08	down
	ENSSSCG00000022258		7.48341	3.09679	-1.09808	0.0014713	down
	ENSSSCG00000005194	PTPRD	8.26384	3.48664	-1.3626	4.62762e-10	down
	ENSSSCG00000006988	PDGFRL	57.8187	38.1139	-0.602108	3.27486e-07	down
	ENSSSCG00000000021		1.82429	0.353843	-2.37688	5.72552e-14	down
	ENSSSCG00000031423	UPK3A	1.94348	0.79877	-1.19414	1.44984e-08	down
	ENSSSCG00000000010	FBLN1	288.646	184.475	-0.689395	1.66376e-09	down
	ENSSSCG00000031361	CELSR1	3.22101	1.35124	-1.26769	2.10005e-10	down
	ENSSSCG00000009616	HR	1.63637	0.99052	-0.656748	0.000480304	down
	ENSSSCG00000027206	PARD6B	15.4146	6.96291	-1.0631	3.31351e-09	down
	ENSSSCG00000007477	NFATC2	8.4806	5.09745	-0.69944	6.15397e-07	down
	ENSSSCG00000000967		3.11216	2.11287	-0.63631	0.00365381	down
	ENSSSCG00000007501	BMP7	7.33256	2.58137	-1.44609	1.3176e-08	down
	ENSSSCG00000009631	PEBP4	8.92631	2.94001	-1.54931	4.15859e-08	down
	ENSSSCG00000029201	AJUBA	16.287	8.62789	-0.86383	3.89502e-13	down
	ENSSSCG00000022247	PROSER2	2.20307	1.26409	-0.743008	1.06324e-05	down
	ENSSSCG00000012121	EGFL6	0.977664	0.389423	-1.42349	2.2027e-07	down
	ENSSSCG00000039658		32.6019	16.1975	-0.995534	1.75769e-07	down
	ENSSSCG00000040403	NANOG	3.57835	1.64703	-1.20767	7.46595e-06	down
	ENSSSCG00000007538	GATA5	9.68185	0.21777	-5.43806	1.5832e-29	down
	ENSSSCG00000039419	SLCO4A1	2.81633	1.52718	-0.864573	0.000102703	down
	ENSSSCG00000008001		26.1084	0.43027	-5.80326	6.9001e-32	down
	ENSSSCG00000007586	FSCN1	17.2546	11.2247	-0.701472	0.00223539	down
	ENSSSCG00000038405	STMN3	1.85178	0.836779	-1.06887	3.75439e-05	down
	ENSSSCG00000005257	TRPM3	11.46	1.94451	-2.60426	7.61102e-14	down
	ENSSSCG00000012164	CNKSR2	2.11013	0.982579	-1.05344	9.76957e-08	down
	ENSSSCG00000032151	CPZ	12.1692	7.63061	-0.797712	0.00305165	down
	ENSSSCG00000004744	TYRO3	6.57329	2.09159	-1.52767	7.01559e-18	down
	ENSSSCG00000034181	NKX3-2	6.11294	1.64035	-1.83194	1.55259e-14	down
	ENSSSCG00000005277	GCNT1	22.7609	13.5678	-0.691587	1.42853e-06	down
	ENSSSCG00000008749	SLIT2	50.8831	33.0544	-0.61856	5.31533e-09	down
	ENSSSCG00000001025	DSP	12.7005	0.949898	-3.72543	2.3162e-27	down
	ENSSSCG00000022045	PTCHD3	1.28008	0.614414	-1.04895	1.24605e-11	down
	ENSSSCG00000033009	GCNT2	15.4998	9.94528	-0.628551	1.93203e-07	down
	ENSSSCG00000011014	BAMBI	15.5746	4.84249	-1.63197	1.48037e-17	down
	ENSSSCG00000028927	LGI2	6.87358	2.0172	-1.74512	8.66411e-14	down
	ENSSSCG00000031694	DIRAS2	7.81728	4.62284	-0.705234	0.00044556	down
	ENSSSCG00000004713	TGM5	1.39717	0.268629	-2.21383	2.29645e-14	down
	ENSSSCG00000009593	ROR2	6.7464	3.43997	-0.977378	2.10636e-08	down
	ENSSSCG00000001063	MYLIP	57.9552	29.2878	-0.917108	1.61095e-12	down
	ENSSSCG00000038792	FAM221A	1.70095	0.678173	-1.27135	0.000128433	down
	ENSSSCG00000016717	MPP6	15.1311	7.63406	-0.932278	2.39793e-10	down
	ENSSSCG00000004990	LRFN5	5.47308	3.28344	-0.703191	9.47332e-08	down
	ENSSSCG00000016716	GSDME	3.88746	2.12297	-0.776296	3.56612e-09	down
	ENSSSCG00000008768	ARAP2	18.285	9.94331	-0.79628	4.56122e-07	down
	ENSSSCG00000034154	WNK2	1.46361	0.738729	-1.11562	2.89362e-08	down
	ENSSSCG00000005002	MDGA2	2.19025	1.12766	-0.941332	3.12213e-05	down
	ENSSSCG00000008081	BARX1	7.63399	0.082482	-6.29203	1.84826e-34	down
	ENSSSCG00000037432	PLPPR3	1.27182	0.382225	-1.63571	4.89322e-15	down
	ENSSSCG00000033059	CASKIN1	1.89612	0.649315	-1.47501	9.6595e-13	down
	ENSSSCG00000012254	GPR82	2.1984	1.07052	-0.938671	0.000288201	down
	ENSSSCG00000023215	MAOB	4.84285	2.37552	-1.19788	0.000485567	down
	ENSSSCG00000004675	DUOX1	1.21242	0.670615	-0.769107	0.00073566	down
	ENSSSCG00000016706	HOXA2	2.04714	1.23448	-0.750748	0.000551046	down
	ENSSSCG00000005379	GALNT12	6.28981	2.43993	-1.30792	3.49055e-18	down
	ENSSSCG00000016684	SCRN1	1.93108	0.582718	-1.68521	4.47753e-12	down
	ENSSSCG00000022630	FLYWCH2	2.04265	1.02099	-0.879121	0.0003326	down
	ENSSSCG00000043778		1.97181	1.26752	-0.734481	4.62236e-08	down
	ENSSSCG00000010370		45.7691	5.74304	-2.92147	3.98989e-21	down
	ENSSSCG00000010369		4.65223	0.478451	-3.14901	1.46274e-19	down
	ENSSSCG00000032843	AHRR	1.0767	0.691712	-0.613873	0.000931713	down
	ENSSSCG00000021328	PCSK1N	15.8257	8.51348	-1.02068	0.000607493	down
	ENSSSCG00000032698	TPPP	6.39884	2.74026	-1.17248	3.68435e-08	down
	ENSSSCG00000001203	ZSCAN9	2.40224	1.24041	-0.90462	4.61947e-07	down
	ENSSSCG00000004644	HDC	1.05355	0.59816	-0.754749	0.00170237	down
	ENSSSCG00000037950	NIPAL1	4.99413	1.16794	-2.00231	7.85011e-17	down
	ENSSSCG00000005469	KIAA1958	2.61466	1.59508	-0.715704	5.15107e-07	down
	ENSSSCG00000017101	ADCY2	1.67776	0.915988	-0.832905	1.88217e-06	down
	ENSSSCG00000017095	SEMA5A	35.1902	9.98298	-1.90757	6.50062e-23	down
	ENSSSCG00000008835	RASL11B	10.5078	6.3415	-0.649226	3.22727e-05	down
	ENSSSCG00000010429	PRKG1	22.935	13.9554	-0.655995	2.9755e-12	down
	ENSSSCG00000005089	SIX4	1.03227	0.669353	-0.603333	0.000298912	down
	ENSSSCG00000016763	GLI3	10.2478	7.24972	-0.73627	0.00432393	down
	ENSSSCG00000023653	GLIS2	8.70843	4.97763	-0.90677	4.551e-08	down
	ENSSSCG00000016754	AEBP1	155.367	71.868	-1.21924	2.25256e-10	down
	ENSSSCG00000025578	ALDH1A2	110.984	48.4181	-1.13468	3.21362e-13	down
	ENSSSCG00000005584	CRB2	8.98535	0.121239	-6.13736	1.07373e-36	down
	ENSSSCG00000007927	PPL	27.7131	16.595	-0.859477	7.33145e-08	down
	ENSSSCG00000002290	PLEK2	1.07566	0.68118	-0.682398	0.00375408	down
	ENSSSCG00000035170	VSIG4	93.1174	47.7216	-0.846679	9.00606e-08	down
	ENSSSCG00000038180	ADAMTS3	10.8485	6.49005	-0.682598	0.000801808	down
	ENSSSCG00000016838	RANBP3L	2.60891	1.55488	-0.600603	0.0320107	down
	ENSSSCG00000035403	RFX2	9.71817	5.76241	-0.720671	0.00128003	down
	ENSSSCG00000016848	EGFLAM	24.5195	13.0606	-0.874495	3.83831e-10	down
	ENSSSCG00000037579	PPBP	25.3317	6.66287	-1.81342	6.37078e-14	down
	ENSSSCG00000026695	TNFSF14	1.89602	1.09279	-0.745893	0.000398615	down
	ENSSSCG00000013551	C3	298.198	70.5708	-2.0595	5.83535e-15	down
	ENSSSCG00000031713	MACROH2A2	3.45868	1.80431	-0.844949	2.76927e-08	down
	ENSSSCG00000010278	CDH23	4.32604	2.39779	-0.865613	8.52378e-08	down
	ENSSSCG00000013556		18.1631	8.12097	-0.996201	6.14211e-07	down
	ENSSSCG00000015632		4.31489	0.934041	-2.26123	3.50949e-16	down
	ENSSSCG00000005638		94.1495	48.0086	-0.916577	0.000489502	down
	ENSSSCG00000008984		14.3827	9.65419	-0.696337	6.77298e-06	down
	ENSSSCG00000010283	SPOCK2	57.8829	24.5535	-1.17858	3.19029e-17	down
	ENSSSCG00000008991	FRAS1	3.62139	1.47665	-1.37864	1.49877e-10	down
	ENSSSCG00000010290	MCU	28.2651	17.2903	-0.667681	1.5576e-08	down
	ENSSSCG00000029484	EMB	46.7722	12.3911	-1.87764	1.4605e-17	down
	ENSSSCG00000029061	BMP3	12.7161	0.817152	-3.88996	3.94221e-23	down
	ENSSSCG00000016883	ISL1	4.90547	0.19079	-4.64643	6.9001e-32	down
	ENSSSCG00000033913	C1RL	37.2755	21.3823	-0.702213	4.35414e-08	down
	ENSSSCG00000009245	SCD5	9.01864	4.13283	-1.1167	1.86261e-10	down
	ENSSSCG00000002368	LTBP2	41.7027	17.7576	-1.23611	1.62179e-08	down
	ENSSSCG00000024914		45.3847	5.90427	-2.82779	2.72376e-18	down
	ENSSSCG00000013714		29.872	0.370792	-6.15743	1.66128e-34	down
	ENSSSCG00000009240		62.5416	9.63869	-2.58455	6.93234e-14	down
	ENSSSCG00000009237	HPSE	8.81677	2.19631	-1.92019	7.64992e-12	down
	ENSSSCG00000001427	C4A	164.985	29.7357	-2.41093	8.91949e-19	down
	ENSSSCG00000010325	KCNMA1	4.5693	1.72061	-1.4274	1.542e-13	down
	ENSSSCG00000039708	KLRB1	10.1459	4.91159	-0.920289	0.00198114	down
	ENSSSCG00000012548	PWWP3B	21.731	8.12478	-1.32487	4.48417e-13	down
	ENSSSCG00000007772	STX1A	2.58229	1.59302	-0.685489	5.68534e-05	down
	ENSSSCG00000012549	RADX	2.92047	0.0744514	-5.15901	8.33767e-25	down
	ENSSSCG00000012551	RNF128	8.91451	5.08929	-0.714821	0.0193342	down
	ENSSSCG00000004980	THSD4	13.6108	4.06612	-1.74332	3.99444e-18	down
	ENSSSCG00000035928	CLDN3	68.9017	2.90993	-4.63619	2.86217e-21	down
	ENSSSCG00000000647	OLR1	35.8473	10.5917	-1.75213	2.35825e-12	down
	ENSSSCG00000012571	COL4A6	2.0372	1.1976	-0.711731	0.000685003	down
	ENSSSCG00000000642	KLRD1	3.84318	2.08181	-0.807457	0.025402	down
	ENSSSCG00000026217		8.18115	4.45485	-0.805024	0.000587613	down
	ENSSSCG00000040465	KLRK1	15.9856	8.32725	-0.828554	5.46972e-05	down
	ENSSSCG00000001921	NEO1	39.1108	18.8109	-1.02502	7.66546e-19	down
	ENSSSCG00000024569	ANO9	1.92241	0.74623	-1.32437	4.69178e-08	down
	ENSSSCG00000000602	RERG	30.914	14.48	-1.00246	1.63694e-12	down
	ENSSSCG00000012854	RASSF7	3.4978	1.80272	-0.795053	0.00270077	down
	ENSSSCG00000012848	EPS8L2	6.1298	0.609915	-3.43827	1.69401e-17	down
	ENSSSCG00000040822	RERGL	36.3017	14.7628	-1.19346	4.8506e-11	down
	ENSSSCG00000032221	FAM110C	5.43493	1.81955	-1.41913	5.45396e-08	down
	ENSSSCG00000006038	ZFPM2	23.5845	15.2939	-0.598451	2.24854e-13	down
	ENSSSCG00000034114	GPR68	3.53789	1.55601	-1.15304	7.38258e-10	down
	ENSSSCG00000013618	EPOR	1.98018	0.51515	-1.87593	9.59331e-14	down
	ENSSSCG00000029414		5.31364	2.21111	-1.03838	0.0274691	down
	ENSSSCG00000023891	GRM7	6.06444	3.79003	-0.645452	0.00125682	down
	ENSSSCG00000025430	DTX2	17.2545	5.30502	-1.69346	2.91348e-21	down
	ENSSSCG00000014076	FAM169A	1.7055	0.372784	-2.1159	4.93213e-14	down
	ENSSSCG00000029621	BMPR1B	2.89866	0.338056	-3.07616	3.48142e-17	down
	ENSSSCG00000021205	STK26	20.8923	10.8917	-0.851025	1.08807e-05	down
	ENSSSCG00000029710	GCNT4	2.49238	1.34269	-0.835328	1.18731e-08	down
	ENSSSCG00000021874	UNC5C	2.9328	1.31261	-1.18718	5.18517e-11	down
	ENSSSCG00000038774	MAPK13	2.38239	1.3532	-0.78077	0.000148709	down
	ENSSSCG00000033260	TNNI2	3.26215	1.89993	-0.72646	0.0252181	down
	ENSSSCG00000006002	CCN3	39.106	25.2698	-0.618757	9.59751e-06	down
	ENSSSCG00000006001	ENPP2	132.575	81.7361	-0.641877	3.16401e-10	down
	ENSSSCG00000021873	CRABP1	4.2514	0.425649	-3.27389	1.72831e-13	down
	ENSSSCG00000025240	DDIT4L	22.4486	3.95874	-2.45495	2.76912e-19	down
	ENSSSCG00000040080	PTGDS	164.76	63.0707	-1.40151	3.31418e-09	down
	ENSSSCG00000032480		28.9697	10.9794	-1.44804	1.14615e-08	down
	ENSSSCG00000037395	CLIC3	3.2847	0.288106	-3.38753	4.56593e-24	down
	ENSSSCG00000033880	TSPAN32	1.72607	0.891226	-0.897465	1.48835e-10	down
	ENSSSCG00000005857	CYSRT1	1.54447	0.7425	-0.891958	0.00333081	down
	ENSSSCG00000015396	SEMA3D	45.6334	22.1357	-0.979367	2.36215e-11	down
	ENSSSCG00000026098	CMYA5	1.13908	0.465537	-1.23724	3.59628e-11	down
	ENSSSCG00000001787	IL16	13.0311	8.08844	-0.64759	4.39699e-05	down
	ENSSSCG00000027970		5.15966	2.57074	-1.14912	1.89221e-10	down
	ENSSSCG00000033214	GNMT	9.85604	0.946642	-3.26273	2.15606e-23	down
	ENSSSCG00000002474	PPP4R4	1.99442	1.09746	-0.841226	0.0139052	down
	ENSSSCG00000012759	ZNF185	20.2962	8.02154	-1.2723	4.80521e-17	down
	ENSSSCG00000001660	PTK7	9.72969	4.28106	-1.15851	4.59402e-12	down
	ENSSSCG00000012768	ZFP92	2.17457	1.20547	-0.769158	8.02758e-05	down
	ENSSSCG00000000528	PKP2	2.86599	0.613109	-2.16876	3.27997e-16	down
	ENSSSCG00000009138		136.027	17.2143	-2.8498	8.91949e-19	down
	ENSSSCG00000001804	HOMER2	4.99596	3.05604	-0.597192	0.000338975	down
	ENSSSCG00000001798	BNC1	9.2017	0.131417	-6.01734	6.00184e-34	down
	ENSSSCG00000013762	PODNL1	3.27975	1.27374	-1.35756	6.47535e-13	down
	ENSSSCG00000005946	CCN4	10.5296	6.06723	-0.799081	0.00672583	down
	ENSSSCG00000037284	CCDC85C	1.27625	0.696806	-0.796512	1.71973e-06	down
	ENSSSCG00000030361	PRKCZ	7.31893	2.98471	-1.24015	6.49082e-12	down
	ENSSSCG00000002520	SLC25A29	24.6988	11.6053	-1.01454	1.62031e-09	down
	ENSSSCG00000000802	NELL2	3.99719	0.433276	-3.1156	3.73874e-17	down
	ENSSSCG00000005938	COL22A1	3.08537	0.116072	-4.68142	2.05447e-28	down
	ENSSSCG00000015322	TFPI2	724.583	340.606	-1.00015	3.96215e-10	down
	ENSSSCG00000025286	MCTP1	32.5371	17.5484	-0.821107	4.90485e-13	down
	ENSSSCG00000037416	CLIC5	70.2606	44.4272	-0.637959	2.11045e-06	down
	ENSSSCG00000024678	MEGF6	12.1471	2.33274	-2.2824	6.30267e-15	down
	ENSSSCG00000033142	ENDOU	1.74287	0.918793	-0.871658	3.82547e-05	down
	ENSSSCG00000014581	TUB	3.38742	1.99794	-0.692539	1.36495e-06	down
	ENSSSCG00000008578	ADCY3	8.89319	5.00144	-0.819353	4.04942e-09	down
	ENSSSCG00000036612	TNFAIP2	6.99585	4.41311	-0.667173	0.000246924	down
	ENSSSCG00000010352	GRID1	1.19446	0.570382	-1.18036	8.46508e-06	down
	ENSSSCG00000010445	ANKRD22	6.00439	2.93099	-0.840078	7.27392e-06	down
	ENSSSCG00000001500	COL21A1	9.58781	4.67789	-0.981509	6.40906e-12	down
	ENSSSCG00000014575		20.9465	13.134	-0.669147	6.41432e-10	down
	ENSSSCG00000002262	SV2B	3.76319	0.325721	-3.48679	1.70407e-23	down
	ENSSSCG00000039553	ASPG	3.29359	0.828978	-1.85075	3.55128e-11	down
	ENSSSCG00000007602	BAIAP2L1	4.12689	2.46506	-0.719151	2.27316e-05	down
	ENSSSCG00000003371	GPR153	14.582	8.5959	-0.658935	0.000533259	down
	ENSSSCG00000035933	MAPK15	1.45299	0.189893	-2.82952	5.60838e-14	down
	ENSSSCG00000001498	BEND6	14.7675	5.82183	-1.30196	9.26119e-12	down
	ENSSSCG00000034993	NREP	10.1747	6.32859	-0.6948	2.03363e-05	down
	ENSSSCG00000010483	PLCE1	9.66721	5.92798	-0.657947	1.40733e-06	down
	ENSSSCG00000009114	PRSS12	5.78483	2.82991	-0.996788	1.62591e-08	down
	ENSSSCG00000013401	DKK3	46.6111	23.9927	-0.878832	9.49593e-12	down
	ENSSSCG00000027409	TCF23	1.89222	0.676828	-1.4584	8.81479e-12	down
	ENSSSCG00000037142		69.6052	35.5415	-0.940282	8.65226e-08	down
	ENSSSCG00000022060	RASSF10	3.16907	1.87352	-0.733626	0.000767071	down
	ENSSSCG00000040524	ISYNA1	33.0653	10.7154	-1.5496	1.20618e-17	down
	ENSSSCG00000040057	EOMES	0.856598	0.395464	-1.01857	0.00049929	down
	ENSSSCG00000038607	GADL1	5.15282	0.710066	-2.77579	1.76934e-13	down
	ENSSSCG00000034191	SOX6	20.41	13.0383	-0.602915	3.91066e-07	down
	ENSSSCG00000013382	PLEKHA7	8.40622	5.53301	-0.669481	3.1862e-07	down
	ENSSSCG00000032821	FRAT1	6.19465	3.3677	-0.638082	0.0235414	down
	ENSSSCG00000004484	COL12A1	113.499	68.6184	-0.68726	2.13398e-08	down
	ENSSSCG00000014256	FBN2	1.17701	0.728659	-0.669992	0.00708679	down
	ENSSSCG00000003414	ANGPTL7	3.13692	1.50649	-1.02613	8.25702e-05	down
	ENSSSCG00000038966	KRT7	25.9458	1.42706	-4.03731	2.62834e-22	down
	ENSSSCG00000025667	FBXO2	1.71769	0.781324	-0.984839	0.000114487	down
	ENSSSCG00000010532	LOXL4	19.427	11.6732	-0.695607	0.0174422	down
	ENSSSCG00000038901	CLDN15	9.20908	3.77045	-1.22892	4.20099e-16	down
	ENSSSCG00000004475	HTR1B	7.22325	0.766382	-3.21455	9.83023e-24	down
	ENSSSCG00000002814	ADGRG3	3.44495	2.25703	-0.614377	0.0340227	down
	ENSSSCG00000009060	MAML3	4.0806	2.49692	-0.763506	8.34352e-10	down
	ENSSSCG00000000252	KRT8	126.914	3.45164	-5.02413	1.09286e-29	down
	ENSSSCG00000004458	TPBG	6.1537	3.95643	-0.60029	4.35592e-05	down
	ENSSSCG00000021911	NDRG4	26.9636	14.8299	-0.811313	1.44838e-06	down
	ENSSSCG00000004452	PRSS35	7.83703	3.56958	-1.01347	0.000431266	down
	ENSSSCG00000010561	TLX1	1.2141	0.0160626	-5.83584	5.83142e-33	down
	ENSSSCG00000022312	RHPN2	2.76501	1.04359	-1.3559	1.37267e-09	down
	ENSSSCG00000003451		32.9351	18.8827	-0.856364	9.04867e-07	down
	ENSSSCG00000023267	SCN1B	7.25374	4.37329	-0.691648	1.47604e-05	down
	ENSSSCG00000002884	LSR	1.98844	0.554291	-1.94062	6.96504e-12	down
	ENSSSCG00000004322	ANKRD6	7.90794	2.1307	-1.84978	2.36645e-20	down
	ENSSSCG00000024024	CX3CR1	9.51186	5.70277	-0.743506	0.00276641	down
	ENSSSCG00000024685	GRIA2	22.7704	12.4389	-0.794727	4.62175e-05	down
	ENSSSCG00000016642	GPR85	3.11308	1.74904	-0.685584	0.00857582	down
	ENSSSCG00000010629	ADRA2A	4.64923	2.55647	-0.805639	0.000213712	down
	ENSSSCG00000013316	WT1	48.8752	9.6356	-2.33457	4.38966e-30	down
	ENSSSCG00000002916	APLP1	7.89118	3.1142	-1.35272	4.79675e-11	down
	ENSSSCG00000024351	MET	23.7508	8.3164	-1.44916	3.36852e-13	down
	ENSSSCG00000031537	HAND2	14.3229	5.14374	-1.37651	3.17058e-15	down
	ENSSSCG00000008446	SIX2	3.97445	1.8773	-1.08035	4.49671e-07	down
	ENSSSCG00000003521		2.47008	1.14047	-1.05106	0.00116385	down
	ENSSSCG00000023328	GPM6A	71.286	4.79642	-3.80698	2.47053e-25	down
	ENSSSCG00000016626	CFTR	0.953295	0.427389	-1.06619	3.24442e-07	down
	ENSSSCG00000011298	CDCP1	2.20985	1.23565	-0.834171	7.33595e-06	down
	ENSSSCG00000035227	ESRP2	1.20769	0.424849	-1.53066	1.03384e-08	down
	ENSSSCG00000016617	WNT16	24.5331	5.82508	-1.92884	3.53766e-13	down
	ENSSSCG00000010654	ATRNL1	17.0822	8.10672	-0.959192	5.22595e-15	down
	ENSSSCG00000028643	SLC6A20	2.65712	1.26332	-1.14247	1.09375e-08	down
	ENSSSCG00000010655	GFRA1	7.74434	2.72001	-1.42725	4.61535e-11	down
	ENSSSCG00000011318	CXCR6	5.0347	2.04913	-1.24849	7.33163e-06	down
	ENSSSCG00000025652	CDH1	14.6348	1.22853	-3.62326	1.44915e-25	down
	ENSSSCG00000032860	IFNLR1	1.77292	0.938953	-0.910913	1.59437e-08	down
	ENSSSCG00000016599	GPR37	0.90445	0.47236	-0.885315	2.16599e-06	down
	ENSSSCG00000028338	PAMR1	18.3436	11.3375	-0.67705	3.22136e-08	down
	ENSSSCG00000036607	NKAIN2	6.34025	0.566149	-3.44313	2.53294e-19	down
	ENSSSCG00000004218	RSPO3	42.7977	27.1881	-0.696064	3.899e-06	down
	ENSSSCG00000004202	SAMD3	2.73024	1.70232	-0.609339	0.0133456	down
	ENSSSCG00000013248	LRP4	4.86618	2.29486	-1.05568	4.11281e-08	down
	ENSSSCG00000003572	SYTL1	2.90165	1.14161	-1.23315	2.50584e-09	down
	ENSSSCG00000004179		12.8781	7.47642	-0.683143	0.00356851	down
	ENSSSCG00000000478	GRIP1	2.13582	0.276844	-2.94279	3.33109e-22	down
	ENSSSCG00000034139	EYA4	2.50813	0.762766	-1.60927	6.71438e-08	down
	ENSSSCG00000032532	CHRM2	3.35755	1.36588	-1.25921	1.32364e-10	down
	ENSSSCG00000032536	B3GNT8	3.96203	2.16749	-0.840159	0.000880507	down
	ENSSSCG00000003038	GRIK5	1.53746	0.77771	-1.06153	3.29917e-07	down
	ENSSSCG00000008374	B3GNT2	27.4796	17.0391	-0.595276	8.42372e-07	down
	ENSSSCG00000023661	GABRA1	1.08463	0.473809	-1.18056	3.98393e-09	down
	ENSSSCG00000016473	EPHB6	1.9012	0.759863	-1.02645	3.6141e-05	down
	ENSSSCG00000003061	CADM4	7.7786	4.61279	-0.633687	4.27784e-05	down
	ENSSSCG00000035456	WWC1	9.49	1.08733	-3.17391	8.57362e-20	down
	ENSSSCG00000024977	NOBOX	2.29359	0.928683	-1.29298	0.000729625	down
	ENSSSCG00000040875	ZFPM1	1.9739	1.12295	-0.902344	2.00387e-05	down
	ENSSSCG00000030511	LGR5	3.06453	0.126142	-4.65617	5.36923e-17	down
	ENSSSCG00000028218	CEACAM20	2.47242	0.207477	-3.48233	1.71987e-22	down
	ENSSSCG00000000515	TRHDE	1.9328	0.693786	-1.40309	3.40003e-08	down
	ENSSSCG00000016997	FGF18	14.3482	6.62904	-1.04694	4.0129e-05	down
	ENSSSCG00000035419	RARRES2	554.691	291.809	-0.841197	1.02797e-08	down
	ENSSSCG00000022120		0.984362	0.326553	-1.49868	7.67756e-11	down
	ENSSSCG00000021232	SYNC	9.71094	4.69862	-1.00935	6.27093e-11	down
	ENSSSCG00000014047	FGFR4	4.50496	1.43221	-1.65546	2.44563e-10	down
	ENSSSCG00000004157	IL20RA	2.0926	0.530949	-1.87907	7.15076e-13	down
	ENSSSCG00000002635	SPIRE2	4.2273	1.5116	-1.39744	5.65471e-12	down
	ENSSSCG00000031716	PTPRQ	19.1898	3.01789	-2.60843	4.17848e-21	down
	ENSSSCG00000038420	PERP	14.1048	1.98324	-2.85146	2.07164e-17	down
	ENSSSCG00000033641	COL8A2	1.62356	0.376902	-2.06277	6.43568e-12	down
	ENSSSCG00000026602	PTGIR	8.34242	4.83826	-0.741122	5.10188e-06	down
	ENSSSCG00000032240	RSPO1	20.3896	4.65393	-2.07393	9.33514e-25	down
	ENSSSCG00000003650	GJA9	1.39626	0.709776	-0.856993	0.000188009	down
	ENSSSCG00000013102	MS4A7	23.4953	14.6396	-0.622057	0.000491923	down
	ENSSSCG00000016403	VIPR2	24.9437	13.2432	-0.881061	1.59437e-08	down
	ENSSSCG00000011455	CACNA1D	1.56974	0.752549	-1.05847	2.8745e-11	down
	ENSSSCG00000004087	CCDC170	29.4881	18.8257	-0.595538	1.5576e-08	down
	ENSSSCG00000037914	IL17RB	0.920108	0.586512	-0.585494	0.00996066	down
	ENSSSCG00000013093	VWCE	1.41683	0.873521	-0.698267	0.000407608	down
	ENSSSCG00000035859	WNT5A	17.3532	8.75952	-0.98419	2.82221e-08	down
	ENSSSCG00000003669	MFSD2A	1.89656	1.01504	-0.893564	0.000125632	down
	ENSSSCG00000013078		11.8899	1.8152	-2.8898	3.10366e-27	down
	ENSSSCG00000003968	RIMKLA	1.28136	0.773249	-0.630601	0.0397626	down
	ENSSSCG00000004058	EZR	232.207	49.5622	-2.16666	2.47053e-25	down
	ENSSSCG00000004053	TAGAP	11.5614	7.39233	-0.593937	4.06869e-05	down
	ENSSSCG00000004052	FNDC1	16.3683	5.47549	-1.68023	8.91547e-15	down
	ENSSSCG00000035849	PTPRF	20.2996	11.9413	-0.808528	3.82627e-07	down
	ENSSSCG00000024872	CPT1C	1.91859	1.15566	-0.730392	6.73757e-05	down
	ENSSSCG00000004009	TCTE3	4.13636	2.43189	-0.70965	0.00324109	down
	ENSSSCG00000008227	ST3GAL5	23.1966	12.7183	-0.796319	1.43898e-15	down
	ENSSSCG00000011973	COL8A1	24.5294	11.6441	-0.978308	4.82752e-06	down
	ENSSSCG00000008122	ADRA2B	3.30393	1.67506	-0.953695	3.22157e-11	down
	ENSSSCG00000003251	NLRP12	1.61736	0.996064	-0.67595	0.00249717	down
	ENSSSCG00000012986	KCNK7	1.36097	0.789511	-0.854326	0.00708502	down
	ENSSSCG00000023993	CD96	2.51199	1.53491	-0.613148	0.0357816	down
	ENSSSCG00000012960	CST6	22.6299	1.24818	-4.0584	9.3212e-24	down
	ENSSSCG00000028015	GAL3ST3	2.25672	0.0608724	-5.0501	2.47053e-25	down
	ENSSSCG00000022675	NCR1	1.62453	0.966086	-0.695967	0.00141713	down
	ENSSSCG00000031188	C1orf185	6.22989	3.77292	-0.627185	0.00698137	down
	ENSSSCG00000009877	IQCD	4.17653	2.16041	-0.882612	2.54951e-07	down
	ENSSSCG00000012952	TMEM151A	2.71585	0.202278	-3.78064	2.15606e-23	down
	ENSSSCG00000043687	TNNI3	7.98236	2.3707	-1.67803	1.38768e-06	down
	ENSSSCG00000042884		3.44988	2.08431	-0.656629	0.000876423	down
	ENSSSCG00000011904	UPK1B	38.8397	0.929948	-5.251	5.83142e-33	down
	ENSSSCG00000009859	TESC	20.6081	10.0553	-0.964949	8.62658e-07	down
	ENSSSCG00000011894	POPDC2	3.44194	0.840678	-2.00802	2.2045e-12	down
	ENSSSCG00000033532	SBK2	1.11963	0.104398	-3.30005	7.21633e-18	down
	ENSSSCG00000025138	ZNF579	4.21288	2.36844	-0.760437	0.000205302	down
	ENSSSCG00000008159	IL18R1	1.7909	1.00304	-0.814626	0.0352584	down
	ENSSSCG00000038508	SPTBN2	6.20517	3.18283	-0.953516	0.0115511	down
	ENSSSCG00000011888	GPR156	1.62627	0.777573	-1.00419	9.8087e-13	down
	ENSSSCG00000009896	BICDL1	7.22421	1.5943	-2.1413	2.5407e-22	down
	ENSSSCG00000008141	ST6GAL2	10.3047	0.651266	-3.87612	8.33767e-25	down
	ENSSSCG00000003326	PEG3	6.92617	4.25295	-0.694092	2.48304e-05	down
	ENSSSCG00000009817	P2RX7	14.9456	7.98015	-0.949778	3.30641e-13	down
	ENSSSCG00000001826	CFAP100	4.48517	1.42518	-1.65158	3.49072e-16	down
	ENSSSCG00000003821	KANK4	1.90939	0.624317	-1.60574	3.70604e-13	down
	ENSSSCG00000034441	MRGPRF	9.37136	5.82802	-0.664358	5.8713e-07	down
	ENSSSCG00000025672	RAVER2	1.91308	0.741763	-1.30846	4.03392e-08	down
	ENSSSCG00000025188	LEPR	11.7818	5.37411	-1.06131	9.08733e-06	down
	ENSSSCG00000015716	MARCO	6.06866	1.1963	-2.14276	9.44287e-07	down
	ENSSSCG00000003797	DIRAS3	4.29751	0.595717	-2.84481	5.68293e-18	down
	ENSSSCG00000035760	RFLNA	6.50065	2.76099	-1.16549	0.000138317	down
	ENSSSCG00000025085	NEGR1	1.68264	1.09052	-0.58762	0.0253885	down
	ENSSSCG00000024494	ST6GALNAC3	4.41229	2.6848	-0.668403	0.00157073	down
	ENSSSCG00000036503	RAB6B	1.20476	0.777845	-0.690447	4.64979e-05	down
	ENSSSCG00000003755	MCOLN2	8.06572	4.24704	-0.849051	4.96524e-06	down
	ENSSSCG00000006932	CLCA4	1.4377	0.861458	-0.674464	5.01865e-05	down
	ENSSSCG00000014853	GDPD5	6.66497	3.39514	-0.987696	6.63479e-11	down
	ENSSSCG00000033018	TM4SF1	210.288	121.813	-0.688592	2.24826e-08	down
	ENSSSCG00000022105	SUCNR1	12.4177	6.99133	-0.74775	1.73916e-05	down
	ENSSSCG00000006852	NTNG1	1.59287	0.6681	-1.29124	6.29929e-08	down
	ENSSSCG00000006846	HENMT1	1.1801	0.3985	-1.47359	1.98168e-07	down
	ENSSSCG00000033878	RAB38	3.32796	1.66711	-0.952282	0.000602504	down
	ENSSSCG00000035935	C3orf80	1.3629	0.506697	-1.29511	7.10709e-08	down
	ENSSSCG00000006836	ELAPOR1	1.80741	0.104537	-4.04626	1.66489e-20	down
	ENSSSCG00000006821	GSTM3	6.90832	3.94792	-0.680371	0.00279522	down
	ENSSSCG00000015885	PLA2R1	13.3959	6.31569	-0.981012	2.49744e-15	down
	ENSSSCG00000032360	PANX1	3.36368	1.17933	-1.45143	4.03248e-15	down
	ENSSSCG00000026680	KCND3	2.5196	1.52585	-0.744025	7.31315e-09	down
	ENSSSCG00000015911	SCN3A	3.03233	1.29515	-1.03631	0.0128234	down
	ENSSSCG00000014984	MMP27	3.27035	1.39077	-1.17729	0.00252534	down
	ENSSSCG00000011750	PLD1	82.1217	36.0921	-1.10035	3.74569e-16	down
	ENSSSCG00000006735	PTGFRN	23.909	15.4523	-0.592419	2.16147e-09	down
	ENSSSCG00000040746	LRP2	21.3237	8.10113	-2.28887	0.000562207	down
	ENSSSCG00000015010	EXPH5	3.50396	1.52319	-1.21652	1.97067e-09	down
	ENSSSCG00000032328	MAP6D1	7.97226	4.23242	-0.885176	4.42557e-05	down
	ENSSSCG00000015047	TTC12	4.79448	2.82169	-0.71048	1.53794e-07	down
	ENSSSCG00000022345	CHN1	12.7914	6.51265	-1.0257	2.67716e-12	down
	ENSSSCG00000023909	THPO	2.51376	1.43883	-0.816485	2.20861e-10	down
	ENSSSCG00000025270	CHRD	2.8753	1.65879	-0.768501	5.47455e-06	down
	ENSSSCG00000023229	ETV5	10.8519	4.53142	-1.25736	2.13664e-21	down
	ENSSSCG00000038710	TMPRSS13	0.872907	0.553615	-0.605579	0.00457899	down
	ENSSSCG00000050318	SMIM35	1.5333	0.747645	-1.02007	2.00387e-05	down
	ENSSSCG00000029199		3.01808	0.121269	-4.53458	2.61431e-26	down
	ENSSSCG00000021651	SCN2B	3.7944	1.63855	-1.13285	6.54203e-11	down
	ENSSSCG00000015091	MPZL2	4.20891	0.516962	-3.01182	2.70987e-19	down
	ENSSSCG00000034802		26.2658	15.4543	-0.704045	5.37768e-07	down
	ENSSSCG00000011813	P3H2	37.4501	20.9527	-0.841462	1.52157e-16	down
	ENSSSCG00000040904	CLDN1	17.953	3.47207	-2.27745	4.02571e-15	down
	ENSSSCG00000026427	RORC	3.92635	2.45963	-0.593227	0.000267855	down
	ENSSSCG00000006588		60.2374	12.5196	-2.04626	8.66782e-14	down
	ENSSSCG00000032857	S100A12	311.263	100.233	-1.45432	3.8646e-05	down
	ENSSSCG00000006590	S100A8	102.949	21.5866	-1.97214	3.55128e-11	down
	ENSSSCG00000006580	S100A2	13.0241	1.56623	-2.66621	2.11721e-14	down
	ENSSSCG00000006525		1.79144	0.448598	-2.00804	1.39693e-08	down
	ENSSSCG00000015223	DDX25	1.26447	0.754191	-0.622735	0.00202481	down
	ENSSSCG00000022504	CDON	54.5074	16.7445	-1.64114	6.18798e-18	down
	ENSSSCG00000016111	FZD7	12.7046	8.07236	-0.607467	2.63411e-06	down
	ENSSSCG00000016114	FAM117B	11.9892	7.11834	-0.734054	1.23864e-11	down
	ENSSSCG00000016130	ZDBF2	6.63025	4.24098	-0.588085	0.00260035	down
	ENSSSCG00000006413	FCER1A	12.8669	7.07553	-0.875419	5.66954e-05	down
	ENSSSCG00000006392	IGSF8	15.2066	9.60743	-0.599017	0.000137704	down
	ENSSSCG00000006374	CD244	6.01131	3.48804	-0.71679	1.78791e-07	down
	ENSSSCG00000016160	ERBB4	2.57619	0.913516	-1.43514	1.09719e-10	down
	ENSSSCG00000016174	FN1	620.023	250.848	-1.30704	4.91836e-08	down
	ENSSSCG00000006335	RGS4	11.9136	4.83264	-1.2194	2.16599e-06	down
	ENSSSCG00000035124	ILDR2	1.81997	0.692744	-1.39753	6.92073e-08	down
	ENSSSCG00000006309	CD247	135.18	39.8741	-1.11614	0.043061	down
	ENSSSCG00000006298	XCL1	6.52904	2.9401	-1.07449	4.46066e-05	down
	ENSSSCG00000016175	MREG	12.309	7.43888	-0.660963	0.000155763	down
	ENSSSCG00000015489	SLC9C2	0.798729	0.492659	-0.7336	0.000509829	down
	ENSSSCG00000015491		2.7973	1.62413	-0.728375	7.74583e-05	down
	ENSSSCG00000032522		2.8629	1.28838	-1.20163	3.72041e-09	down
	ENSSSCG00000036948		3.70995	0.16659	-4.37472	1.57551e-27	down
	ENSSSCG00000033015	B3GNT7	2.23653	0.301971	-2.96123	2.34457e-21	down
	ENSSSCG00000015270	FMOD	77.4531	28.0849	-1.47807	7.40534e-17	down
	ENSSSCG00000034692	SH3BP4	22.7155	13.8573	-0.705995	3.44036e-09	down
	ENSSSCG00000015662	C4BPA	579.461	318.486	-0.78503	5.4057e-05	down
	ENSSSCG00000015616	HSD11B1	125.502	69.8567	-0.743114	6.2975e-08	down
	ENSSSCG00000026404	SERTAD4	4.3071	2.79935	-0.621334	6.7617e-05	down
	ENSSSCG00000011176	SUSD4	1.91512	1.1136	-0.793975	0.000981279	down
	ENSSSCG00000024671	WNT9A	10.2852	4.05048	-1.25104	2.52505e-18	down
	ENSSSCG00000040205	TLCD2	9.19968	5.93813	-0.586841	0.000253126	down
	ENSSSCG00000017885	SMTNL2	3.62516	1.3324	-1.51617	1.00365e-10	down
	ENSSSCG00000017923	ALOX15	32.4555	2.27137	-3.78106	1.32035e-17	down
	ENSSSCG00000017920		41.1311	11.6707	-1.73298	1.25689e-18	down
	ENSSSCG00000017915	VMO1	7.3948	4.55357	-0.646481	0.00746875	down
	ENSSSCG00000022999	ZNF232	0.909068	0.570649	-0.619022	0.0060302	down
	ENSSSCG00000017995	USP43	2.80189	1.46342	-0.879711	2.55941e-07	down
	ENSSSCG00000018019	ARHGAP44	5.73301	2.51375	-1.20147	2.30561e-11	down
	ENSSSCG00000018044	ALDH3A1	1.51483	0.859549	-0.851954	0.00117907	down
	ENSSSCG00000017797	SLC6A4	2.31694	1.01702	-1.20745	0.000562207	down
	ENSSSCG00000017728	MYO1D	17.1529	7.16449	-1.35729	2.14875e-18	down
	ENSSSCG00000017727	TMEM98	25.4687	4.43763	-2.41386	1.05217e-26	down
	ENSSSCG00000017508	STAC2	1.43484	0.500572	-1.59142	3.65252e-06	down
	ENSSSCG00000017490	GSDMA	1.08362	0.659294	-0.715497	0.00158204	down
	ENSSSCG00000017448	KRT14	56.6775	2.57874	-4.40372	3.44404e-30	down
	ENSSSCG00000044045		1.49773	0.779002	-1.06723	6.95483e-09	down
	ENSSSCG00000017379	ETV4	2.12361	1.42702	-0.591029	0.0028441	down
	ENSSSCG00000029838	FZD2	3.99233	2.1715	-0.806522	0.000209954	down
	ENSSSCG00000040942		3.61837	1.22684	-1.50294	6.1774e-16	down
	ENSSSCG00000017638	TSPOAP1	2.12903	1.17647	-0.796174	9.81491e-10	down
	ENSSSCG00000017265	AXIN2	11.9462	5.65105	-1.15612	3.44696e-15	down
	ENSSSCG00000017258	FAM20A	9.53168	5.25271	-0.930368	3.11918e-08	down
	ENSSSCG00000040989	GPRC5C	3.23507	1.85876	-0.740883	0.000955207	down
	ENSSSCG00000017192	EVPL	8.9171	1.39651	-2.6385	4.2661e-27	down
	ENSSSCG00000033636	AFMID	7.45474	4.60081	-0.740147	1.95328e-05	down
	ENSSSCG00000000639		3.91448	1.91114	-0.972531	0.000763371	down
	ENSSSCG00000000640		8.62872	4.48896	-0.812609	0.00278277	down
	ENSSSCG00000001099		25.8576	13.3063	-0.920302	9.10434e-09	down
	ENSSSCG00000002653		1.29748	0.390902	-1.84251	1.57624e-08	down
	ENSSSCG00000004081		26.5165	14.8635	-0.783092	5.36552e-12	down
	ENSSSCG00000005922		1.14123	0.587939	-0.843374	2.52679e-05	down
	ENSSSCG00000006025		8.73958	1.03926	-2.98897	7.54326e-20	down
	ENSSSCG00000006621		10.2439	0.47237	-4.49441	4.3859e-24	down
	ENSSSCG00000007005		9.90924	6.16936	-0.725917	1.2105e-05	down
	ENSSSCG00000010893		144.952	56.9616	-1.26212	1.66092e-14	down
	ENSSSCG00000012071		1.56606	0.527899	-1.58449	5.7769e-09	down
	ENSSSCG00000014198		2.32823	1.47326	-0.721485	0.000978308	down
	ENSSSCG00000028203		3.59459	2.00737	-0.659398	0.0337125	down
	ENSSSCG00000028501		8.33826	3.79562	-1.11358	1.23977e-15	down
	ENSSSCG00000028674		69.6796	27.2791	-1.30737	9.99882e-07	down
	ENSSSCG00000028944		1.41928	0.838955	-0.70976	0.00231049	down
	ENSSSCG00000030269		11.1643	2.44248	-2.17316	9.1649e-15	down
	ENSSSCG00000032113		2.66269	1.40356	-0.918274	2.52125e-09	down
	ENSSSCG00000032392		1.13915	0.136149	-3.12254	6.93597e-21	down
	ENSSSCG00000032445		2.06379	1.22675	-0.585502	0.00103032	down
	ENSSSCG00000033363		2.70746	1.627	-0.600413	0.0025519	down
	ENSSSCG00000033927		25.5491	3.04996	-2.96655	1.0946e-21	down
	ENSSSCG00000034220		33.1199	11.8524	-1.22102	0.0385998	down
	ENSSSCG00000035208		672.23	55.9738	-2.55026	0.00148473	down
	ENSSSCG00000035337		7.5891	4.73099	-0.63242	0.0105475	down
	ENSSSCG00000036608		3.01069	1.85074	-0.62416	0.0103224	down
	ENSSSCG00000036652		6.57424	3.73763	-0.810495	0.0270718	down
	ENSSSCG00000037140		9.62671	0.368268	-4.6087	4.22281e-35	down
	ENSSSCG00000037514		0.860686	0.514943	-0.669643	1.42942e-05	down
	ENSSSCG00000039758		5.73263	3.42023	-0.671314	0.00893373	down
	ENSSSCG00000039880		2.67427	1.34086	-0.864821	0.00197691	down
	ENSSSCG00000041764		3.7665	2.65553	-0.67215	0.000407377	down
	ENSSSCG00000045115		19.2927	0.293165	-5.90261	8.6649e-30	down
	ENSSSCG00000047415		4.79467	2.67072	-0.855823	0.0298614	down
	ENSSSCG00000048415		1.77799	1.14961	-0.615513	9.29862e-05	down
	ENSSSCG00000049422		3.21431	0.689044	-2.17938	2.72136e-20	down
	ENSSSCG00000050754		1.55864	0.768957	-0.996762	1.97067e-09	down
	ENSSSCG00000018069	ND2	3330.54	4613.87	0.603592	0.00491188	up
	ENSSSCG00000018081	ATP6	9579.33	12421.3	0.597441	0.00366964	up
	ENSSSCG00000018087	ND4	6368.8	9105.84	0.782923	0.00140265	up
	ENSSSCG00000018091	ND5	4213.92	5853.58	0.763829	0.00146109	up
	ENSSSCG00000018092	ND6	962.47	1609.19	0.903921	0.00044115	up
	ENSSSCG00000012771	SLC6A8	9.1159	16.6834	0.825586	8.01159e-11	up
	ENSSSCG00000035037		23.145	37.2345	0.672924	0.00333081	up
	ENSSSCG00000036474	GJB6	2.27213	3.37863	0.632036	0.0240752	up
	ENSSSCG00000009572	RNF17	0.752333	1.37243	0.967014	4.17644e-08	up
	ENSSSCG00000029219	SH3BGR	15.9126	22.0643	0.607195	8.47167e-06	up
	ENSSSCG00000037110	PCP4	1.05733	4.06475	1.97325	5.52341e-07	up
	ENSSSCG00000003693	MYOM1	2.85873	6.13795	1.1614	1.37341e-10	up
	ENSSSCG00000037762	TBX1	1.48617	2.57933	0.871292	0.00524111	up
	ENSSSCG00000039862	TRIB3	6.19535	12.434	1.06893	1.04744e-08	up
	ENSSSCG00000010060	UPB1	1.06815	2.83923	0.835472	0.0458542	up
	ENSSSCG00000007052	FERMT1	3.54701	6.10922	0.830142	3.43741e-08	up
	ENSSSCG00000007085	DSTN	151.875	217.308	0.607395	3.91739e-09	up
	ENSSSCG00000027935	FHOD3	0.412421	0.945858	1.31989	1.39105e-07	up
	ENSSSCG00000004509	LIPG	3.38832	6.21618	0.977659	6.96541e-07	up
	ENSSSCG00000026585	PROCR	42.7737	98.3015	1.28214	1.61356e-14	up
	ENSSSCG00000039315	SOX10	0.899284	1.51803	0.717398	0.0130387	up
	ENSSSCG00000036402	MYL9	61.2245	100.797	0.624671	0.000182553	up
	ENSSSCG00000007346		65.8226	101.472	0.68472	0.000311087	up
	ENSSSCG00000004885	CDH19	5.5238	8.50003	0.712663	0.000181584	up
	ENSSSCG00000039074	TNFRSF13C	1.54523	2.26981	0.619039	0.00914434	up
	ENSSSCG00000005222	SLC1A1	0.598675	1.73267	1.53029	1.62209e-06	up
	ENSSSCG00000036360	LURAP1L	2.36378	3.9268	0.805418	6.28659e-08	up
	ENSSSCG00000005177	SH3GL2	1.73696	2.936	0.863397	0.000493033	up
	ENSSSCG00000040366	ADAMTSL1	2.94039	4.32756	0.621286	0.00776763	up
	ENSSSCG00000034120	CDKN2B	1.30466	2.096	0.734728	0.000106551	up
	ENSSSCG00000004836	MKRN3	0.794771	1.43735	0.941733	1.96726e-05	up
	ENSSSCG00000040513	AQP3	85.3409	132.504	0.620294	0.00277403	up
	ENSSSCG00000023749		0.723254	3.25627	1.46436	0.00120653	up
	ENSSSCG00000009630	EGR3	3.72072	9.30123	1.23264	4.14339e-07	up
	ENSSSCG00000007507	PCK1	16.7446	105.719	2.56511	6.54541e-13	up
	ENSSSCG00000034259	PMEPA1	17.0982	26.2218	0.608211	2.56099e-07	up
	ENSSSCG00000009642	STC1	12.4688	21.2021	0.72422	5.09569e-05	up
	ENSSSCG00000009649	NEFL	0.583534	2.44949	2.0588	7.9222e-11	up
	ENSSSCG00000036086	PAX5	0.948445	1.74876	1.00245	0.000131074	up
	ENSSSCG00000002026	EFS	2.85589	5.2738	0.876964	4.19173e-11	up
	ENSSSCG00000011110	CCDC3	15.7675	22.9272	0.624402	4.53813e-07	up
	ENSSSCG00000002013	DHRS4	209.172	387.147	1.07855	0.000133789	up
	ENSSSCG00000012126	GPM6B	154.34	251.11	0.711844	3.35087e-09	up
	ENSSSCG00000002012	CARMIL3	0.984316	1.49066	0.60302	0.00197822	up
	ENSSSCG00000035893		6.5353	10.6655	0.588327	0.0143036	up
	ENSSSCG00000009672		72.3794	107.583	0.632405	9.35913e-05	up
	ENSSSCG00000011046	ITGA8	8.67053	13.9589	0.7117	3.97462e-05	up
	ENSSSCG00000004789	THBS1	185.019	343.195	0.939554	5.09569e-05	up
	ENSSSCG00000039677	CHRNA4	1.15498	2.41348	1.02114	0.000248032	up
	ENSSSCG00000008723	HTRA3	19.3939	45.4002	1.22864	9.79226e-09	up
	ENSSSCG00000039756	FOXC1	1.95973	3.24119	0.770607	6.42866e-05	up
	ENSSSCG00000039009		8.06815	16.3979	1.0764	0.000263632	up
	ENSSSCG00000015356	AGMO	2.76737	4.66036	0.814448	1.13659e-06	up
	ENSSSCG00000008754	GBA3	0.802472	2.21935	1.29069	2.31561e-05	up
	ENSSSCG00000015301	STEAP1	6.27386	9.75597	0.794398	0.00456776	up
	ENSSSCG00000020970	IL6	14.3664	39.2847	1.49844	2.48534e-10	up
	ENSSSCG00000038455		0.58686	0.965991	0.806898	2.29964e-05	up
	ENSSSCG00000001068	CAP2	3.89381	6.5681	0.809065	2.29937e-06	up
	ENSSSCG00000025822	SFRP1	63.3615	92.032	0.620291	1.96828e-05	up
	ENSSSCG00000010947	FBP2	12.6872	28.077	1.27622	2.57294e-08	up
	ENSSSCG00000030150	UGDH	59.606	85.8005	0.621072	1.48916e-12	up
	ENSSSCG00000004678	DUOX2	4.24909	7.66266	0.911946	7.68155e-06	up
	ENSSSCG00000004676	DUOXA2	3.29622	5.51539	0.785548	3.166e-05	up
	ENSSSCG00000028997		0.703726	2.34594	1.65866	7.38473e-08	up
	ENSSSCG00000005385	NR4A3	6.08651	22.3146	1.85012	1.22585e-17	up
	ENSSSCG00000016685	WIPF3	1.80398	2.68642	0.632548	0.00205304	up
	ENSSSCG00000004658	FBN1	224.179	546.585	1.36306	8.53801e-18	up
	ENSSSCG00000013433	ADAMTSL5	2.15067	4.0319	0.941664	6.35918e-09	up
	ENSSSCG00000005437	KLF4	58.6315	111.989	0.948378	5.76428e-14	up
	ENSSSCG00000028922	GABRA2	0.791435	1.55956	1.04627	0.0167255	up
	ENSSSCG00000031813	XKR4	0.681816	1.19979	0.866095	4.42805e-05	up
	ENSSSCG00000017109	ADAMTS16	1.48133	7.34915	2.3488	2.44508e-18	up
	ENSSSCG00000035825	UBE2QL1	3.96563	6.66558	0.795236	0.000489877	up
	ENSSSCG00000004632	GLDN	2.37461	3.55296	0.659375	0.00408931	up
	ENSSSCG00000006243	PENK	28.821	51.3335	0.760918	0.00175686	up
	ENSSSCG00000010394	OGDHL	0.519191	0.845274	0.773193	9.22343e-05	up
	ENSSSCG00000035299	SFRP4	9.95976	18.8919	0.979221	1.10896e-06	up
	ENSSSCG00000035798	PRTG	0.697329	1.77597	1.38998	7.20335e-12	up
	ENSSSCG00000008903	CRACD	1.46518	2.38875	0.672088	3.07594e-05	up
	ENSSSCG00000010212		1.7509	3.63869	1.01398	2.09654e-06	up
	ENSSSCG00000033544	NTF3	0.766751	1.28057	0.697285	0.00248303	up
	ENSSSCG00000013512	PLIN4	813.242	1430.21	0.856952	1.53386e-06	up
	ENSSSCG00000004588	CCNB2	5.00278	6.74029	0.58901	0.033887	up
	ENSSSCG00000010224	EGR2	6.52589	12.896	0.908664	1.15914e-05	up
	ENSSSCG00000016823		3.19209	5.3083	0.824497	0.00424575	up
	ENSSSCG00000032374	SULT1B1	2.4951	5.18257	1.14526	2.35192e-05	up
	ENSSSCG00000023791		1.66108	2.80875	0.828086	3.35962e-06	up
	ENSSSCG00000002306	GALNT16	57.037	89.6601	0.637501	0.000757438	up
	ENSSSCG00000040498		0.432845	0.782542	0.888497	8.20919e-07	up
	ENSSSCG00000010256	COL13A1	0.728406	1.86385	1.3935	2.30446e-06	up
	ENSSSCG00000030388	UPP1	1.93205	2.97483	0.603489	0.0123434	up
	ENSSSCG00000002314	SMOC1	5.88293	8.85591	0.594872	0.000508652	up
	ENSSSCG00000008963	AREG	1.24281	2.72033	1.17382	0.000283359	up
	ENSSSCG00000006169	ZFHX4	8.51665	13.2355	0.654091	1.20292e-06	up
	ENSSSCG00000016856	C9	5.60396	11.7851	0.970882	0.00408931	up
	ENSSSCG00000012409	CITED1	8.18099	13.0468	0.742065	0.00266138	up
	ENSSSCG00000004928	CILP	28.3305	96.0522	1.89861	6.09264e-14	up
	ENSSSCG00000036555	PRDM8	0.849044	3.08686	1.90962	2.86217e-21	up
	ENSSSCG00000000146	MYH11	43.5795	119.634	1.48961	3.27997e-16	up
	ENSSSCG00000000672	CLSTN3	7.90353	12.9348	0.650179	0.00848904	up
	ENSSSCG00000010312	PLAU	21.1795	31.4903	0.663879	9.66692e-05	up
	ENSSSCG00000016892	FST	8.17858	12.9651	0.706987	3.18237e-06	up
	ENSSSCG00000016900	ESM1	6.74422	10.182	0.709025	0.00641787	up
	ENSSSCG00000004961	ITGA11	5.43355	8.79701	0.737789	8.09006e-08	up
	ENSSSCG00000013599	ANGPTL4	46.6285	102.114	1.13929	1.14373e-09	up
	ENSSSCG00000004966	NOX5	5.7717	16.8105	1.59188	2.89818e-12	up
	ENSSSCG00000002375	RPS6KL1	2.40933	4.74198	1.04195	1.86208e-07	up
	ENSSSCG00000002383	FOS	215.027	680.081	1.71728	8.44822e-17	up
	ENSSSCG00000031712	MFAP5	222.087	426.704	1.0639	6.28747e-11	up
	ENSSSCG00000005688	PTGES	10.1001	19.5983	1.00697	9.36432e-09	up
	ENSSSCG00000005699	HMCN2	2.01586	9.01155	2.24142	3.56229e-15	up
	ENSSSCG00000016941	RNF180	6.31973	9.70183	0.693868	1.29672e-09	up
	ENSSSCG00000016943	ADAMTS6	11.1707	20.0956	0.95747	7.41656e-10	up
	ENSSSCG00000005710	LAMC3	1.25156	2.61129	1.05527	0.00156109	up
	ENSSSCG00000007849	CRYM	3.17972	7.54651	1.3073	2.30667e-10	up
	ENSSSCG00000006073	OSR2	4.03558	6.45894	0.629546	0.000183624	up
	ENSSSCG00000036787	APOLD1	28.1191	54.6351	1.04564	4.9415e-09	up
	ENSSSCG00000029545	GPRC5D	0.607438	1.31193	1.12863	1.30127e-07	up
	ENSSSCG00000001914	LOXL1	11.1146	18.6628	0.7645	6.85544e-07	up
	ENSSSCG00000005723	NTNG2	3.00342	4.70663	0.643804	0.000104846	up
	ENSSSCG00000011524	CHL1	15.2091	25.0195	0.810678	2.85032e-06	up
	ENSSSCG00000036011	ISLR2	2.81758	11.8462	2.14685	7.48731e-16	up
	ENSSSCG00000006051	CTHRC1	10.2981	15.3652	0.756738	0.00746526	up
	ENSSSCG00000031957	RIMS2	0.456619	1.14398	1.35184	6.13488e-12	up
	ENSSSCG00000022891	MYMK	5.57644	9.7656	0.724239	0.000291981	up
	ENSSSCG00000039874	CCL26	67.1251	116.523	1.04981	8.02414e-05	up
	ENSSSCG00000023333	FCN2	30.8141	53.3175	0.888177	0.00251769	up
	ENSSSCG00000040768	TRHR	0.722996	1.86757	1.43699	4.88978e-09	up
	ENSSSCG00000013614	CNN1	14.3056	50.0428	1.8351	6.14801e-15	up
[truncated: 948 more rows]

## Sheet: GOM vs. RAD
DEGs between ATs in GOM vs. RAD
Group	Characteristic of genes		Characteristic of genes expression
	Ensembl gene ID	Gene symbol	Mean TPM		log2FC(TPM [RAD / GOM])	FDR	Up or down-regulated in RAD
			GOM	RAD
NC	ENSSSCG00000012049		7.84434	1.05414	-2.62915	5.29468e-05	down
	ENSSSCG00000009278	FGF9	5.43729	1.17352	-2.11217	0.00159936	down
	ENSSSCG00000009283	TNFRSF19	2.42315	0.740645	-1.5467	0.000398363	down
	ENSSSCG00000009314	FLT3	2.53807	1.02086	-1.14735	0.0206557	down
	ENSSSCG00000032702	CXADR	15.7571	0.627542	-4.45821	1.75866e-08	down
	ENSSSCG00000025996	MTUS2	1.72041	0.558355	-1.38315	0.0275939	down
	ENSSSCG00000033919	DCLK1	42.8827	16.5874	-1.18611	7.31789e-05	down
	ENSSSCG00000012034	TIAM1	13.2345	4.71398	-1.36627	0.000255181	down
	ENSSSCG00000009357	SMAD9	8.20888	3.17492	-1.13692	0.00893205	down
	ENSSSCG00000029392	HUNK	2.25099	0.550486	-1.92595	0.00125358	down
	ENSSSCG00000012037	PAXBP1	47.055	29.2757	-0.599427	8.87583e-05	down
	ENSSSCG00000009361	POSTN	381.298	46.5715	-2.95383	6.09305e-08	down
	ENSSSCG00000012038	C21orf62	2.96293	0.0933811	-4.79571	2.10084e-05	down
	ENSSSCG00000009364	FREM2	3.48692	0.417923	-2.80595	7.25484e-07	down
	ENSSSCG00000012056	CHAF1B	2.72558	0.800597	-1.65813	0.0037269	down
	ENSSSCG00000029598	FAM124A	5.75552	2.16075	-1.12615	0.000282837	down
	ENSSSCG00000009385	SERPINE3	21.8421	0.248157	-6.36317	4.66068e-10	down
	ENSSSCG00000038056		37.2913	0.512787	-5.93181	9.30093e-08	down
	ENSSSCG00000012083	RIPK4	1.21831	0.181929	-3.13244	0.000607139	down
	ENSSSCG00000035101	KLF5	41.6245	2.17303	-3.95473	7.40051e-10	down
	ENSSSCG00000040184	LMO7	7.62206	3.76079	-0.902697	0.00218685	down
	ENSSSCG00000009468	KCTD12	20.6355	10.3267	-0.828756	0.00131003	down
	ENSSSCG00000009474	SCEL	16.6911	0.515373	-4.85645	8.79358e-09	down
	ENSSSCG00000009475	SLAIN1	3.17808	0.609732	-2.18396	0.000469125	down
	ENSSSCG00000025133	ITGB2	24.6388	13.1536	-0.779475	0.0339203	down
	ENSSSCG00000009542	TNFSF13B	9.53793	4.09752	-1.13409	0.00104321	down
	ENSSSCG00000009565	GAS6	69.8399	34.9056	-0.906262	2.75635e-06	down
	ENSSSCG00000040397	COLEC12	100.703	32.7021	-1.47733	2.74728e-07	down
	ENSSSCG00000010056		3.48472	2.08522	-0.730063	0.016793	down
	ENSSSCG00000021612	ARHGAP28	26.7133	13.3861	-0.877082	0.00102229	down
	ENSSSCG00000034765	PIEZO2	8.00783	2.46111	-1.54748	1.19832e-06	down
	ENSSSCG00000007198	ANGPT4	3.12883	1.37395	-1.11751	0.0010744	down
	ENSSSCG00000038719		349.521	27.5943	-3.43601	1.69501e-05	down
	ENSSSCG00000010046	GNAZ	5.99462	3.26636	-0.777242	0.0347953	down
	ENSSSCG00000003702	GATA6	30.4366	3.59492	-2.89626	4.95097e-12	down
	ENSSSCG00000003705	CABLES1	8.47771	4.12771	-0.861057	0.0257424	down
	ENSSSCG00000003709	LAMA3	27.1035	8.17783	-1.59256	2.65285e-08	down
	ENSSSCG00000007151	CDC25B	19.1379	8.29295	-0.955632	9.60795e-05	down
	ENSSSCG00000007140	SMOX	5.06644	2.88175	-0.767424	0.0305382	down
	ENSSSCG00000032601	RASSF2	15.0662	8.17682	-0.795482	0.000717643	down
	ENSSSCG00000003715	ZNF521	16.1228	7.67672	-0.891062	3.03148e-05	down
	ENSSSCG00000003721	CHST9	1.42727	0.385033	-2.00926	0.0462859	down
	ENSSSCG00000024800	DSC2	6.20355	1.81	-1.73404	0.00203463	down
	ENSSSCG00000022739	DSG2	18.9934	0.422259	-5.41981	7.98883e-10	down
	ENSSSCG00000009966	MN1	4.12975	1.31174	-1.38973	1.7113e-05	down
	ENSSSCG00000007072	SPTLC3	2.88333	0.441778	-2.49027	7.79652e-07	down
	ENSSSCG00000007073	ISM1	31.0589	3.59048	-2.92096	1.80777e-08	down
	ENSSSCG00000003736	ASXL3	1.53213	0.317255	-2.03516	8.81201e-06	down
	ENSSSCG00000028047	DTNA	4.79472	1.21249	-1.79499	8.92438e-07	down
	ENSSSCG00000029289		2.20184	0.0131863	-5.43786	8.61128e-08	down
	ENSSSCG00000037360	CST3	2461.32	1320.67	-0.725935	0.0128455	down
	ENSSSCG00000022815	PYGB	3.32423	1.20038	-1.43553	4.29929e-05	down
	ENSSSCG00000007135	NINL	12.6124	3.14728	-1.88106	3.47246e-08	down
	ENSSSCG00000033833	DUSP18	2.47107	1.12429	-0.97021	0.00695679	down
	ENSSSCG00000028076	ZBTB7C	4.96143	0.304776	-3.81949	4.0554e-07	down
	ENSSSCG00000037016	ID1	49.0873	16.8073	-1.70931	0.000349053	down
	ENSSSCG00000007240	HCK	6.78723	3.10325	-1.0416	0.00567844	down
	ENSSSCG00000004511		10.4019	1.60934	-2.56179	7.18968e-07	down
	ENSSSCG00000004520	MAPK4	0.831921	0.203042	-1.84291	0.0159782	down
	ENSSSCG00000022823	MCM5	4.08311	2.65221	-0.605928	0.0175675	down
	ENSSSCG00000040160	MMP24	2.27185	0.523932	-1.84591	0.0166318	down
	ENSSSCG00000000137	NCF4	19.9637	10.2728	-0.882652	0.00409827	down
	ENSSSCG00000000136	CSF2RB	10.0035	5.62597	-0.71637	0.027965	down
	ENSSSCG00000029668		7.80044	4.08156	-0.682946	0.00179487	down
	ENSSSCG00000027106	SSTR3	1.23904	0.492798	-1.05165	0.037285	down
	ENSSSCG00000021944	RAC2	32.2567	13.0761	-1.09427	5.35626e-05	down
	ENSSSCG00000004919	NEDD4L	7.12813	2.76997	-1.21064	2.51306e-06	down
	ENSSSCG00000027806	SAMHD1	133.895	67.3208	-0.813374	0.000361263	down
	ENSSSCG00000000092	NPTXR	4.01916	0.360276	-3.31289	6.37479e-09	down
	ENSSSCG00000007336		67.9104	39.1151	-0.606666	0.0464834	down
	ENSSSCG00000004907	CCBE1	13.2281	4.76195	-1.29936	0.000185385	down
	ENSSSCG00000004903	CDH20	1.31373	0.302234	-1.8583	0.00381276	down
	ENSSSCG00000004894	SERPINB5	5.83408	0.316857	-4.14639	1.11701e-06	down
	ENSSSCG00000004890	SERPINB2	7.47996	0.269018	-4.68452	1.01538e-05	down
	ENSSSCG00000031692		36.2671	2.98065	-3.23114	0.0029343	down
	ENSSSCG00000038398	CD226	4.03816	1.9293	-0.93232	0.0165152	down
	ENSSSCG00000021255	ADA	5.54552	3.02799	-0.751958	0.0242609	down
	ENSSSCG00000000062	CSDC2	5.45811	1.52065	-1.67646	8.32679e-07	down
	ENSSSCG00000038594		228.886	144.292	-0.613624	0.0210138	down
	ENSSSCG00000038767	MBP	22.8226	13.5905	-0.633694	0.000772925	down
	ENSSSCG00000036984	GALR1	6.08584	3.22087	-0.855766	0.021772	down
	ENSSSCG00000032561	PDCD1LG2	9.6976	3.93646	-1.17091	0.00273508	down
	ENSSSCG00000005203	IL33	90.4893	49.6543	-0.808209	0.000719379	down
	ENSSSCG00000033003	WFDC2	3.78944	0.534345	-2.60286	0.00347302	down
	ENSSSCG00000005194	PTPRD	15.6251	3.20972	-2.05156	4.49297e-07	down
	ENSSSCG00000005778	HSBP1L1	6.53579	3.20589	-0.887465	0.01384	down
	ENSSSCG00000000029	SCUBE1	3.30824	0.744891	-1.95846	3.74759e-07	down
	ENSSSCG00000007435	PLTP	32.5819	14.4023	-1.00119	0.00024207	down
	ENSSSCG00000006988	PDGFRL	85.3632	46.5848	-0.719069	0.00131912	down
	ENSSSCG00000040013	MTUS1	114.401	65.7705	-0.652977	0.00512907	down
	ENSSSCG00000035078	CD40	23.4306	12.9209	-0.891834	0.0244455	down
	ENSSSCG00000039522	SHISAL1	2.33971	1.05092	-1.04375	0.00562905	down
	ENSSSCG00000021748	PRR5	3.57021	1.87855	-0.902387	0.0218229	down
	ENSSSCG00000031423	UPK3A	1.97042	0.464087	-2.34217	0.00402719	down
	ENSSSCG00000000010	FBLN1	293.126	105.188	-1.29298	2.54906e-07	down
	ENSSSCG00000005183	PSIP1	113.682	53.7007	-0.762867	0.00169732	down
	ENSSSCG00000031361	CELSR1	3.89904	0.812728	-2.15654	0.000115272	down
	ENSSSCG00000035371		12.3674	6.97955	-0.734126	0.0336998	down
	ENSSSCG00000007456	SULF2	28.4073	9.19942	-1.41375	1.01867e-05	down
	ENSSSCG00000031118	PREX1	9.56401	5.16866	-0.700245	0.00262203	down
	ENSSSCG00000007463	PTGIS	64.2334	35.5213	-0.778282	3.67888e-05	down
	ENSSSCG00000027206	PARD6B	16.1221	3.59369	-2.03214	9.80637e-08	down
	ENSSSCG00000007477	NFATC2	11.1827	3.68769	-1.369	6.88414e-06	down
	ENSSSCG00000031398		1.47951	0.771596	-0.898986	0.0231071	down
	ENSSSCG00000038162	CCL21	88.2501	12.77	-2.44935	3.9519e-07	down
	ENSSSCG00000005297	DNAJB5	4.0584	2.00237	-0.808861	0.0162139	down
	ENSSSCG00000000967		2.46558	0.796728	-1.45545	0.04933	down
	ENSSSCG00000033721		14.4292	7.2896	-0.89391	0.00135854	down
	ENSSSCG00000004854	TJP1	168.449	91.002	-0.640325	0.00103676	down
	ENSSSCG00000035911	P2RY8	2.35606	0.778653	-1.44232	0.000250528	down
	ENSSSCG00000007495	CASS4	5.45326	2.33062	-0.985324	0.00632068	down
	ENSSSCG00000009625		6.36068	3.20274	-0.909294	0.00309039	down
	ENSSSCG00000007501	BMP7	8.30872	2.36761	-1.73949	4.73657e-05	down
	ENSSSCG00000005312	SIT1	4.86657	1.54355	-1.7448	0.000125051	down
	ENSSSCG00000005314	ARHGEF39	351.817	836.539	-1.26878	0.000278989	down
	ENSSSCG00000005316	TPM2	135.372	73.3121	-0.727744	0.00155557	down
	ENSSSCG00000039926		39.1394	18.4628	-0.937993	0.00632068	down
	ENSSSCG00000029201	AJUBA	13.6868	5.51875	-1.2048	6.60176e-07	down
	ENSSSCG00000033657	GREM1	59.2288	10.2974	-2.38081	1.96663e-05	down
	ENSSSCG00000044690	FMN1	5.52706	2.88184	-0.740798	0.00706682	down
	ENSSSCG00000011125	GATA3	11.9212	6.24815	-0.604207	0.0269281	down
	ENSSSCG00000009650	DOCK5	6.39261	3.31354	-0.802797	0.000250528	down
	ENSSSCG00000012112	ARHGAP6	15.8249	9.53608	-0.617415	0.00166435	down
	ENSSSCG00000002245	KATNBL1	44.8173	20.2745	-1.14163	7.29432e-06	down
	ENSSSCG00000002015	AP1G2	8.96816	5.33244	-0.639201	0.00200775	down
	ENSSSCG00000009664	PTK2B	22.5762	8.26735	-1.23077	1.58612e-07	down
	ENSSSCG00000020813	FAM20C	16.3661	8.66763	-0.758462	0.0168529	down
	ENSSSCG00000030877	FRMPD4	2.85226	1.53417	-0.78995	0.0111268	down
	ENSSSCG00000002014	JPH4	2.98675	1.14721	-1.12274	0.000215466	down
	ENSSSCG00000012121	EGFL6	1.83174	0.49293	-1.71863	0.00588497	down
	ENSSSCG00000009668	CLU	276.582	105.945	-1.19791	0.00329407	down
	ENSSSCG00000039658		48.1511	11.2457	-1.83652	7.79652e-07	down
	ENSSSCG00000012137	BMX	4.8638	1.35669	-1.71844	1.6631e-08	down
	ENSSSCG00000040403	NANOG	7.00057	1.98496	-1.66537	0.0111507	down
	ENSSSCG00000007557	MICALL2	3.69531	1.74641	-1.02815	0.0170802	down
	ENSSSCG00000004795	MEIS2	41.31	19.2251	-0.974348	3.04368e-06	down
	ENSSSCG00000012153	RAI2	3.29412	1.66979	-0.734949	0.0189806	down
	ENSSSCG00000007538	GATA5	12.7194	0.046754	-7.92815	3.90229e-12	down
	ENSSSCG00000039419	SLCO4A1	2.23514	1.13917	-0.994793	0.0215133	down
	ENSSSCG00000009679	FZD3	3.17498	1.0528	-1.51311	1.37698e-05	down
	ENSSSCG00000011046	ITGA8	8.29243	2.64711	-1.45558	3.44022e-05	down
	ENSSSCG00000011030	CUBN	1.39039	0.509931	-1.24664	0.0312394	down
	ENSSSCG00000004779	PLCB2	6.78582	3.07558	-0.998235	0.000381668	down
	ENSSSCG00000011040	CACNB2	6.38609	1.62957	-1.77652	0.000106838	down
	ENSSSCG00000005243	PGM5	51.5054	16.9819	-1.56599	1.72623e-08	down
	ENSSSCG00000008006	FBXL16	1.10845	0.325619	-1.51754	0.0359296	down
	ENSSSCG00000008712	PPP2R2C	3.25093	0.93492	-1.54145	0.00564627	down
	ENSSSCG00000008001		20.2662	0.0616088	-8.47826	4.07662e-13	down
	ENSSSCG00000005249	FAM189A2	3.26814	0.647775	-2.23671	0.000780411	down
	ENSSSCG00000005257	TRPM3	15.6103	0.503636	-4.66719	1.84822e-10	down
	ENSSSCG00000008722	SH3TC1	4.71751	2.98307	-0.610294	0.025705	down
	ENSSSCG00000032705	USP42	8.74793	4.7469	-0.656053	0.00112261	down
	ENSSSCG00000012164	CNKSR2	4.04134	0.500688	-2.87798	6.85411e-07	down
	ENSSSCG00000004744	TYRO3	5.15764	0.901505	-2.5452	3.15885e-08	down
	ENSSSCG00000021515	HS3ST1	3.90407	0.730453	-2.28382	2.36215e-05	down
	ENSSSCG00000031615	SERPINB9	14.6315	7.76262	-0.808294	0.00309546	down
	ENSSSCG00000023520	PCSK5	33.8281	20.3885	-0.644101	0.00343338	down
	ENSSSCG00000034181	NKX3-2	4.25407	0.0402105	-6.44022	3.16023e-08	down
	ENSSSCG00000032473	NYNRIN	8.96602	3.98694	-0.948614	4.28559e-05	down
	ENSSSCG00000005277	GCNT1	27.8719	7.12843	-1.82617	3.47142e-08	down
	ENSSSCG00000012181	PDK3	36.0183	20.0765	-0.736661	0.000260791	down
	ENSSSCG00000001004	SLC22A23	1.37111	0.562828	-1.08886	0.00190894	down
	ENSSSCG00000005284	GNA14	4.6927	2.62004	-0.735275	0.0222552	down
	ENSSSCG00000012201	CXorf21	3.25806	1.34983	-1.08645	0.000260847	down
	ENSSSCG00000028359	BST1	12.7252	7.1349	-0.775164	0.0108472	down
	ENSSSCG00000015353	SCIN	39.9039	14.2562	-1.29097	0.0276946	down
	ENSSSCG00000008742	CD38	6.35922	2.70033	-1.2944	0.0028427	down
	ENSSSCG00000005291	TLE1	23.8196	10.7232	-0.986866	7.78046e-06	down
	ENSSSCG00000032355	LY86	22.1009	8.44841	-1.20617	0.00434612	down
	ENSSSCG00000001963	EGLN3	11.2377	3.64539	-1.60079	0.000122754	down
	ENSSSCG00000008749	SLIT2	41.4566	10.365	-1.86674	3.74759e-09	down
	ENSSSCG00000001025	DSP	18.367	0.459167	-5.03333	5.76741e-08	down
	ENSSSCG00000015368	HDAC9	28.7926	16.9133	-0.680491	0.00093641	down
	ENSSSCG00000036246	GP91-PHOX	59.4482	23.2612	-1.19707	0.00613407	down
	ENSSSCG00000012234	SRPX	30.0775	16.8091	-0.744736	0.000473693	down
	ENSSSCG00000022045	PTCHD3	1.52116	0.68326	-0.993446	0.0245699	down
	ENSSSCG00000010949	DAPK1	26.4989	9.97892	-1.1446	3.93948e-05	down
	ENSSSCG00000015375	ITGB8	23.0632	14.9058	-0.661252	0.00262631	down
	ENSSSCG00000033009	GCNT2	16.8515	6.18419	-1.26471	6.74445e-07	down
	ENSSSCG00000011014	BAMBI	16.3228	3.37195	-2.12402	3.09594e-08	down
	ENSSSCG00000015380	CDCA7L	13.4157	5.05061	-1.26736	8.70017e-08	down
	ENSSSCG00000009584	SEMA4D	4.28202	1.90281	-1.01558	5.88148e-05	down
	ENSSSCG00000028927	LGI2	6.73993	0.368743	-4.00141	6.04146e-09	down
	ENSSSCG00000031694	DIRAS2	7.63739	2.106	-1.71528	0.00351184	down
	ENSSSCG00000009589	SYK	9.07985	5.31512	-0.651651	0.0482095	down
	ENSSSCG00000009593	ROR2	5.55598	1.79035	-1.49042	1.38963e-05	down
	ENSSSCG00000022155	RBPJ	165.594	92.1432	-0.695689	6.03019e-05	down
	ENSSSCG00000004705	MAP1A	6.78924	3.71015	-0.680697	7.47752e-05	down
	ENSSSCG00000001063	MYLIP	59.9603	31.514	-0.79277	6.32263e-05	down
	ENSSSCG00000001064		11.5793	5.24296	-0.989193	0.00104548	down
	ENSSSCG00000032896		17.1155	8.25777	-0.918046	0.00498907	down
	ENSSSCG00000034607	OGN	311.255	168.85	-0.74899	0.000723681	down
	ENSSSCG00000008073	OMD	72.8098	33.2869	-1.01084	8.15275e-05	down
	ENSSSCG00000028185	FGD3	3.90885	2.03154	-0.818083	0.00255041	down
	ENSSSCG00000016717	MPP6	20.4416	7.13616	-1.3673	1.2446e-05	down
	ENSSSCG00000004990	LRFN5	5.20299	1.74329	-1.46885	0.000232086	down
	ENSSSCG00000022237	SUSD3	5.90339	2.4687	-1.15223	0.00911354	down
	ENSSSCG00000016716	GSDME	3.6832	1.63822	-1.03247	0.00183009	down
	ENSSSCG00000008768	ARAP2	18.7298	4.81146	-1.89604	9.79464e-08	down
	ENSSSCG00000034154	WNK2	1.79028	0.274967	-2.53146	1.33358e-08	down
	ENSSSCG00000016715	OSBPL3	3.46998	1.79838	-0.734993	0.00096271	down
	ENSSSCG00000008081	BARX1	4.46005	0	-8.58114	2.85132e-08	down
	ENSSSCG00000004699	ELL3	1.86873	0.446796	-2.17615	9.63104e-05	down
	ENSSSCG00000037432	PLPPR3	1.70951	0.40965	-1.86081	0.00330974	down
	ENSSSCG00000033654		2.15915	1.18848	-0.624424	0.0367805	down
	ENSSSCG00000030076	SLC6A13	2.69373	0.112245	-4.17056	0.000146032	down
	ENSSSCG00000026592	TLR6	6.11033	3.72435	-0.610381	0.0288107	down
	ENSSSCG00000023785	TMEM156	10.0571	3.12111	-1.69375	0.00188957	down
	ENSSSCG00000033059	CASKIN1	1.55268	0.539519	-1.51125	0.00426675	down
	ENSSSCG00000001076	RNF144B	8.49539	4.49199	-0.756538	0.032401	down
	ENSSSCG00000024312	ID4	38.3209	15.6758	-1.48305	7.07784e-07	down
	ENSSSCG00000001078	MBOAT1	16.3131	9.67357	-0.633399	0.000721874	down
	ENSSSCG00000034516	CDKL1	9.75235	5.41787	-0.720657	0.0091634	down
	ENSSSCG00000039542	CNN2	57.5363	33.6721	-0.643814	0.000785841	down
	ENSSSCG00000022309	GPR34	48.3438	26.9227	-0.81234	0.00289074	down
	ENSSSCG00000012254	GPR82	3.58982	1.47862	-1.09237	0.00757246	down
	ENSSSCG00000008794	RHOH	8.9045	4.77148	-0.909351	0.00417836	down
	ENSSSCG00000012267	JADE3	18.4235	8.23263	-0.972412	7.8488e-06	down
	ENSSSCG00000016708	SKAP2	82.2661	30.0579	-1.33178	2.10949e-10	down
	ENSSSCG00000016707	HOXA1	1.6146	0.573088	-1.39466	0.00602648	down
	ENSSSCG00000016706	HOXA2	2.94235	0.775788	-1.69577	0.000172047	down
	ENSSSCG00000031589		1.96477	0.737566	-1.26866	0.0145751	down
	ENSSSCG00000033222	TRIM14	8.38007	4.4135	-0.728829	0.000297387	down
	ENSSSCG00000005378	ANKS6	4.4131	2.06882	-0.883126	0.00344197	down
	ENSSSCG00000005379	GALNT12	6.96702	1.24419	-2.32224	1.34179e-06	down
	ENSSSCG00000004663	SEMA6D	18.1076	9.93477	-0.614079	0.000296175	down
	ENSSSCG00000012277	TIMP1	102.813	34.4337	-1.32287	0.0140499	down
	ENSSSCG00000035153	TRIM38	13.0787	8.64376	-0.643431	0.0215514	down
	ENSSSCG00000016684	SCRN1	1.80214	0.279074	-2.51085	3.99997e-05	down
	ENSSSCG00000010404	ALOX5	7.09208	4.34104	-0.702728	0.0378471	down
	ENSSSCG00000005400	GRIN3A	1.74042	0.851277	-0.816095	0.0123049	down
	ENSSSCG00000027725		4.29128	1.47626	-1.36407	5.86044e-07	down
	ENSSSCG00000005045	BMP4	7.4691	3.53684	-0.932978	0.000153827	down
	ENSSSCG00000006273	MCM4	5.50818	2.50729	-1.0119	0.00145042	down
	ENSSSCG00000016674	MINDY4	1.46291	0.861617	-0.639465	0.0210138	down
	ENSSSCG00000033190	AQP1	66.6094	33.9088	-0.951901	0.00305187	down
	ENSSSCG00000043778		2.32158	1.06263	-0.932456	0.000825641	down
	ENSSSCG00000005052	WDHD1	6.90054	4.63834	-0.622944	0.012519	down
	ENSSSCG00000010370		44.3518	3.6956	-3.58805	6.60969e-10	down
	ENSSSCG00000010369		3.16031	0.054195	-5.60551	3.12678e-07	down
	ENSSSCG00000005055	LGALS3	100.357	51.5126	-0.791346	0.0296549	down
	ENSSSCG00000005056	DLGAP5	3.32805	1.58881	-0.942882	0.0449476	down
	ENSSSCG00000032843	AHRR	1.07414	0.301498	-1.66235	0.000288754	down
	ENSSSCG00000021328	PCSK1N	7.10834	3.3862	-0.886947	0.0407691	down
	ENSSSCG00000032698	TPPP	6.80737	1.85815	-1.85334	3.10243e-06	down
	ENSSSCG00000001203	ZSCAN9	2.87045	1.16497	-1.34367	0.00837054	down
	ENSSSCG00000004646	ATP8B4	5.39471	2.26227	-1.17833	0.0142892	down
	ENSSSCG00000030515	GABRA4	1.51386	0.0207594	-6.23688	1.11182e-07	down
	ENSSSCG00000008812	ATP10D	16.8724	10.499	-0.675137	0.000681033	down
	ENSSSCG00000005449	PTPN3	10.1389	3.95972	-1.16612	4.28236e-07	down
	ENSSSCG00000008816	NFXL1	9.09515	5.5893	-0.589504	0.00747408	down
	ENSSSCG00000037950	NIPAL1	4.77405	0.462869	-3.32061	3.93096e-10	down
	ENSSSCG00000036822		11.1059	5.01514	-1.08159	0.000938426	down
	ENSSSCG00000005469	KIAA1958	3.74821	1.47708	-1.1499	0.000614945	down
	ENSSSCG00000005472	SLC46A2	3.56589	1.60096	-1.00056	0.0169162	down
	ENSSSCG00000017101	ADCY2	2.1639	0.792533	-1.20913	0.00224351	down
	ENSSSCG00000017095	SEMA5A	47.4576	10.4166	-2.03748	8.2753e-08	down
	ENSSSCG00000006235	TOX	3.71579	1.95183	-0.693316	0.033561	down
	ENSSSCG00000005487	COL27A1	5.44998	2.82916	-0.853398	0.012519	down
	ENSSSCG00000013473	GNA15	5.39779	2.81019	-0.807022	0.00654538	down
	ENSSSCG00000008835	RASL11B	6.06704	1.44061	-1.95365	5.19761e-06	down
	ENSSSCG00000010429	PRKG1	25.0594	4.8755	-2.22056	9.52593e-13	down
	ENSSSCG00000023894	AKNA	4.42207	2.43013	-0.607087	0.00267132	down
	ENSSSCG00000034087	TNFSF15	8.69074	3.10242	-1.33779	0.00389941	down
	ENSSSCG00000029596		21.7948	9.7966	-0.9382	0.000545932	down
	ENSSSCG00000036457	TNFSF8	3.02104	1.25414	-1.07181	0.0191551	down
	ENSSSCG00000008841	PDGFRA	100.543	56.9456	-0.794777	2.51393e-05	down
	ENSSSCG00000005498	PAPPA	5.6589	2.41317	-0.986899	0.0148449	down
	ENSSSCG00000016782	OTULINL	56.7132	32.0288	-0.74859	2.27344e-05	down
	ENSSSCG00000039860		6.82926	3.8835	-0.691887	0.00628762	down
	ENSSSCG00000022283	CEP135	15.4114	8.67289	-0.72871	0.00200766	down
	ENSSSCG00000023653	GLIS2	8.53197	2.70124	-1.47199	1.71532e-06	down
	ENSSSCG00000000736	TEAD4	9.79607	5.10867	-0.722095	0.00241018	down
	ENSSSCG00000022092	CYP7B1	13.1134	5.36695	-1.1817	0.0316901	down
	ENSSSCG00000000728	PARP11	11.1113	6.512	-0.616842	0.00623437	down
	ENSSSCG00000005511	TRAF1	6.26043	3.89911	-0.635435	0.0129965	down
	ENSSSCG00000008899	ARL9	4.44313	2.01367	-0.928778	0.0292443	down
	ENSSSCG00000006218	PDE7A	6.41695	3.57199	-0.798516	0.00242672	down
	ENSSSCG00000025561	VASN	7.78194	3.87224	-0.887157	0.00617829	down
	ENSSSCG00000038694	CCND2	68.1358	34.4724	-0.789143	0.000163777	down
	ENSSSCG00000035038	CGNL1	26.9127	5.64774	-2.05058	1.37378e-09	down
	ENSSSCG00000010204	BICC1	33.2005	11.1264	-1.40201	1.5827e-07	down
	ENSSSCG00000001382	DDR1	9.03139	5.30654	-0.692717	0.0031491	down
	ENSSSCG00000013506	STAP2	1.18566	0.1071	-3.68182	0.000156442	down
	ENSSSCG00000016754	AEBP1	165.816	60.9876	-1.25459	4.1658e-06	down
	ENSSSCG00000025578	ALDH1A2	116.008	17.6166	-2.74964	1.23511e-10	down
	ENSSSCG00000022230	CD9	177.66	98.8507	-0.803871	0.00337665	down
	ENSSSCG00000010222	ZNF365	3.31457	1.20849	-1.32911	0.00703347	down
	ENSSSCG00000008923	STAP1	18.3253	9.20949	-0.805498	0.0188424	down
	ENSSSCG00000005584	CRB2	8.6763	0.400958	-4.36916	2.83079e-05	down
	ENSSSCG00000007927	PPL	28.6224	8.32099	-1.66031	1.57328e-06	down
	ENSSSCG00000036480	CTNNA3	2.78451	1.16409	-1.17872	0.00283053	down
	ENSSSCG00000008937	AMBN	11.5934	4.36894	-1.261	0.0348733	down
	ENSSSCG00000035379	JCHAIN	377.932	16.6719	-4.42687	9.77984e-06	down
	ENSSSCG00000035170	VSIG4	89.7409	26.5287	-1.7001	4.80099e-05	down
	ENSSSCG00000016832	IL7R	20.5357	7.00255	-1.39629	0.0081185	down
	ENSSSCG00000006183	SBSPON	12.0787	1.65261	-2.8024	2.56554e-10	down
	ENSSSCG00000038180	ADAMTS3	11.1018	2.52696	-1.96564	3.15133e-05	down
	ENSSSCG00000016838	RANBP3L	2.8775	1.00121	-1.55983	0.0209538	down
	ENSSSCG00000012375	DLG3	3.31072	1.07294	-1.427	0.00473257	down
	ENSSSCG00000020675	ATF7IP2	7.95799	4.02501	-0.835835	0.049388	down
	ENSSSCG00000035403	RFX2	11.6996	4.30465	-1.25974	0.0105396	down
	ENSSSCG00000012397		22.0067	8.07188	-1.14249	0.00395986	down
	ENSSSCG00000005617	STXBP1	21.5252	10.9687	-0.664473	0.00217791	down
	ENSSSCG00000032949	APH1B	4.89869	2.58464	-0.841864	0.00101889	down
	ENSSSCG00000037579	PPBP	38.1695	5.48722	-2.61849	1.41571e-05	down
	ENSSSCG00000027855	SOCS1	2.23358	1.11908	-0.870782	0.00809459	down
	ENSSSCG00000002329	MAP3K9	1.63667	0.516311	-1.58613	0.00168536	down
	ENSSSCG00000013546	DENND1C	9.02143	3.59871	-1.05707	0.00587982	down
	ENSSSCG00000038345	IKZF1	9.13445	4.63459	-0.77143	0.00519026	down
	ENSSSCG00000006162	ZC2HC1A	27.9022	15.85	-0.75722	0.000536187	down
	ENSSSCG00000006161	IL7	4.86347	1.69631	-1.6088	0.0109452	down
	ENSSSCG00000026695	TNFSF14	2.08739	0.708894	-1.4148	0.00241436	down
	ENSSSCG00000002332	SIPA1L1	13.7632	5.23734	-1.22983	3.16023e-08	down
	ENSSSCG00000013551	C3	542.427	71.9754	-2.64857	0.0015749	down
	ENSSSCG00000016855	FYB1	13.171	5.5331	-0.966962	0.0011435	down
	ENSSSCG00000031713	MACROH2A2	4.30353	2.07407	-0.89808	0.0485659	down
	ENSSSCG00000016859	C7	70.1789	28.7831	-1.27951	0.000124762	down
	ENSSSCG00000033728	FABP9	17.0268	6.63341	-1.61937	0.0221053	down
	ENSSSCG00000010278	CDH23	6.31594	1.74913	-1.72598	4.06097e-06	down
	ENSSSCG00000013556		22.6519	6.3762	-2.03831	0.000390347	down
	ENSSSCG00000005631	FAM102A	8.01792	3.85486	-0.906821	0.000243931	down
	ENSSSCG00000015632		5.86535	0.384074	-3.71149	1.79402e-09	down
	ENSSSCG00000005638		154.416	54.8846	-1.22737	0.0168848	down
	ENSSSCG00000038071	RASL12	4.44085	2.00574	-1.07846	0.00483041	down
	ENSSSCG00000008984		15.0982	3.49604	-1.91044	8.70756e-07	down
	ENSSSCG00000010283	SPOCK2	45.7388	13.4456	-1.6993	8.17879e-10	down
	ENSSSCG00000016873	NIM1K	2.40578	0.583815	-2.10334	0.000684606	down
	ENSSSCG00000008991	FRAS1	5.96293	1.0618	-2.28025	4.48568e-07	down
	ENSSSCG00000010290	MCU	33.5779	12.5002	-1.31845	8.73756e-08	down
	ENSSSCG00000002341	PAPLN	9.64696	5.36474	-0.747648	0.0129965	down
	ENSSSCG00000010292	P4HA1	203.874	113.856	-0.832848	0.000577575	down
	ENSSSCG00000013576	STXBP2	14.0281	8.44269	-0.636042	0.0414459	down
	ENSSSCG00000025537	PTPN6	22.0404	13.6517	-0.609828	0.0150841	down
	ENSSSCG00000029458	SLC16A2	3.27947	1.69521	-0.79998	0.00363291	down
	ENSSSCG00000029484	EMB	27.9887	4.05864	-2.66182	3.00071e-09	down
	ENSSSCG00000029061	BMP3	17.0092	0.248328	-5.92528	6.18365e-12	down
	ENSSSCG00000016883	ISL1	6.69836	0.153847	-5.2433	4.00594e-11	down
	ENSSSCG00000033913	C1RL	29.9245	15.9862	-0.889268	9.28779e-05	down
	ENSSSCG00000021184	OSGIN2	23.1759	14.1632	-0.706422	0.000311437	down
	ENSSSCG00000009245	SCD5	11.2604	2.45495	-2.05942	1.4266e-06	down
	ENSSSCG00000026517	CALML4	38.4108	23.3633	-0.670088	0.0107204	down
	ENSSSCG00000007739	GUSB	33.1348	18.483	-0.628548	0.0112455	down
	ENSSSCG00000001422	C2	26.4139	10.7623	-1.23421	1.9929e-05	down
	ENSSSCG00000002368	LTBP2	29.5988	1.82232	-3.86429	2.75261e-10	down
	ENSSSCG00000013714		49.1675	0.504271	-6.44026	4.36831e-10	down
	ENSSSCG00000026742	BTK	13.5084	7.09081	-0.870789	0.0237999	down
	ENSSSCG00000009240		64.8457	4.77796	-3.78337	1.03422e-08	down
	ENSSSCG00000009237	HPSE	14.7155	0.931716	-3.85135	1.59459e-09	down
	ENSSSCG00000016917	ANKRD55	1.70321	0.170458	-3.31118	0.000469072	down
	ENSSSCG00000016918	MAP3K1	30.6799	17.1234	-0.766722	7.71136e-05	down
	ENSSSCG00000001427	C4A	214.221	25.6068	-2.89895	8.70756e-07	down
	ENSSSCG00000010322	ZNF503	11.8444	5.30605	-0.958221	8.70756e-07	down
	ENSSSCG00000010325	KCNMA1	7.26269	0.355595	-4.0734	6.37479e-09	down
	ENSSSCG00000016929	PDE4D	12.1885	5.84701	-0.974495	0.000161887	down
	ENSSSCG00000002385	TGFB3	5.66122	2.9177	-0.939895	0.00444235	down
	ENSSSCG00000009228	MAPK10	7.98706	3.35618	-1.09557	0.000985532	down
	ENSSSCG00000024403	PRRT1	5.13381	2.4118	-0.797358	0.00690083	down
	ENSSSCG00000012548	PWWP3B	23.7377	8.16043	-1.45408	1.12524e-06	down
	ENSSSCG00000007772	STX1A	2.69917	1.05935	-1.20116	0.0027061	down
	ENSSSCG00000012549	RADX	4.83116	0.0237637	-7.13311	6.65105e-12	down
	ENSSSCG00000012551	RNF128	8.84998	2.15533	-1.78467	0.00268992	down
	ENSSSCG00000004980	THSD4	15.6011	1.35851	-3.37307	2.24731e-10	down
	ENSSSCG00000034555		84.649	31.3166	-1.37035	0.0152366	down
	ENSSSCG00000035928	CLDN3	111.177	0.98777	-6.62269	3.06732e-08	down
	ENSSSCG00000006082	MATN2	91.9517	52.3815	-0.790984	0.00280791	down
	ENSSSCG00000000647	OLR1	49.808	4.044	-3.4325	1.32144e-08	down
	ENSSSCG00000012571	COL4A6	1.76347	0.29094	-2.55613	3.22599e-06	down
	ENSSSCG00000026217		12.5073	5.90065	-0.987702	0.038809	down
	ENSSSCG00000040465	KLRK1	16.8756	10.5011	-0.847274	0.0209714	down
	ENSSSCG00000012572	COL4A5	4.79877	2.43202	-0.887741	0.0228644	down
	ENSSSCG00000001453	SLA-DRA	276.968	157.08	-0.735027	0.00193957	down
	ENSSSCG00000040166	FLRT2	38.8042	17.3516	-0.96448	0.000146936	down
	ENSSSCG00000001921	NEO1	50.6166	13.5166	-1.75499	2.24731e-10	down
	ENSSSCG00000025306	PAK3	9.82779	3.19136	-1.43128	6.74969e-07	down
	ENSSSCG00000001469	SLA-DMB	19.7529	13.5553	-0.694598	0.0184856	down
	ENSSSCG00000038912	IFITM3	178.611	113.627	-0.590013	0.0107054	down
	ENSSSCG00000001470	SLA-DMA	43.4253	23.6268	-0.677504	0.00381276	down
	ENSSSCG00000024569	ANO9	1.79775	0.46695	-1.94121	0.000189039	down
	ENSSSCG00000001472	SLA-DOA	8.31808	5.1306	-0.619319	0.00881647	down
	ENSSSCG00000016957	CD180	4.40055	1.91498	-0.987313	0.0458884	down
	ENSSSCG00000037697	MGP	1488	472.688	-1.46353	8.01917e-07	down
	ENSSSCG00000000602	RERG	37.7956	8.19609	-2.06341	9.20732e-07	down
	ENSSSCG00000012854	RASSF7	2.1755	1.07658	-0.926643	0.0171311	down
	ENSSSCG00000000601	PTPRO	3.28205	1.64462	-0.911634	0.0280355	down
	ENSSSCG00000034827	CHP2	28.5658	8.73989	-1.64994	1.38531e-06	down
	ENSSSCG00000033674	PRKCB	9.01675	2.75849	-1.52454	9.60028e-06	down
	ENSSSCG00000012848	EPS8L2	6.94307	0.402822	-3.93982	2.82782e-07	down
	ENSSSCG00000040822	RERGL	25.1955	8.32812	-1.51912	2.83359e-07	down
	ENSSSCG00000032221	FAM110C	3.48596	1.10697	-1.67114	0.00121589	down
	ENSSSCG00000001518	ITPR3	8.21044	2.91333	-1.38869	5.44889e-07	down
	ENSSSCG00000006038	ZFPM2	26.451	8.9782	-1.40312	3.76745e-08	down
	ENSSSCG00000007722	NCF1	8.93362	3.33709	-1.16904	0.00804287	down
	ENSSSCG00000034114	GPR68	2.5198	0.62162	-2.06082	3.30403e-05	down
	ENSSSCG00000038038	SBK1	0.809961	0.288395	-1.32193	0.00176703	down
	ENSSSCG00000022891	MYMK	3.03479	0.276607	-3.15305	0.000719835	down
	ENSSSCG00000026425	ADAMTSL2	1.30757	0.632836	-0.959112	0.0152909	down
	ENSSSCG00000002443	TC2N	4.16782	1.38024	-1.44464	0.000361263	down
	ENSSSCG00000012643	SH2D1A	6.98023	2.85777	-1.09677	0.0177728	down
	ENSSSCG00000012651	XPNPEP2	2.5919	0.381361	-2.61341	8.90513e-09	down
	ENSSSCG00000013618	EPOR	2.06885	0.439662	-2.10042	0.00451212	down
	ENSSSCG00000029715	OLFM1	18.4347	7.13156	-1.13607	0.00416298	down
	ENSSSCG00000040768	TRHR	0.901622	0.378482	-1.0141	0.0182168	down
	ENSSSCG00000009202	MMRN1	24.6248	4.37936	-2.31831	3.05881e-05	down
	ENSSSCG00000025430	DTX2	19.2683	3.78625	-2.20524	2.7292e-08	down
	ENSSSCG00000000563	IRAG2	13.7365	8.00456	-0.659825	0.00640475	down
	ENSSSCG00000014076	FAM169A	2.23704	0.144554	-3.80825	4.0554e-07	down
	ENSSSCG00000029621	BMPR1B	4.27655	0.103872	-5.2354	1.49917e-07	down
	ENSSSCG00000021205	STK26	22.3712	5.17011	-2.00783	3.80972e-07	down
	ENSSSCG00000029710	GCNT4	4.08002	1.22198	-1.60823	5.02339e-06	down
	ENSSSCG00000021874	UNC5C	4.81409	1.04758	-1.9705	2.59008e-07	down
	ENSSSCG00000006018	TRPS1	43.1069	23.9501	-0.66892	4.87999e-06	down
	ENSSSCG00000038774	MAPK13	2.88971	0.93483	-1.63126	0.0230754	down
	ENSSSCG00000031715	CARD9	14.8972	8.599	-0.758439	0.00272303	down
	ENSSSCG00000012679	GPC4	11.1753	5.58277	-0.798636	0.00146442	down
	ENSSSCG00000001872	LINGO1	4.07508	2.08205	-0.776724	0.0343474	down
	ENSSSCG00000029813	TSPAN5	13.263	4.30997	-1.65547	6.80893e-05	down
	ENSSSCG00000001561	ETV7	1.19831	0.45546	-1.29323	0.0412488	down
	ENSSSCG00000036553	SAMD12	4.44849	0.744223	-2.3673	7.39319e-05	down
	ENSSSCG00000006002	CCN3	49.4419	13.5306	-1.71022	1.02094e-05	down
	ENSSSCG00000021873	CRABP1	5.89607	0.413325	-3.6993	0.000813759	down
	ENSSSCG00000001572	FGD2	10.7155	6.16238	-0.728245	0.00897532	down
	ENSSSCG00000005997	COL14A1	167.885	85.863	-0.892208	0.00104254	down
	ENSSSCG00000025240	DDIT4L	43.6917	2.78163	-3.75401	1.95352e-09	down
	ENSSSCG00000040080	PTGDS	183.128	61.1474	-1.40987	0.00722543	down
	ENSSSCG00000001582	MDGA1	0.847477	0.306338	-1.29439	0.0108364	down
	ENSSSCG00000032480		25.7672	8.08959	-1.50333	0.00241436	down
	ENSSSCG00000037395	CLIC3	4.19392	0.714016	-2.40974	0.00396619	down
	ENSSSCG00000022361	BANK1	29.4876	13.6585	-0.90136	0.00173781	down
	ENSSSCG00000035293		331.943	167.042	-0.705419	5.88401e-05	down
	ENSSSCG00000008645	ID2	144.162	47.4672	-1.24239	0.000681033	down
	ENSSSCG00000005983	ATAD2	7.57147	4.31607	-0.692688	0.0128091	down
	ENSSSCG00000033880	TSPAN32	1.86791	0.735804	-1.24378	0.000266702	down
	ENSSSCG00000000734	TSPAN11	13.6408	7.26874	-0.772384	0.00691499	down
	ENSSSCG00000015396	SEMA3D	40.75	7.33569	-2.352	3.81397e-10	down
	ENSSSCG00000028536	LHFPL2	12.8816	7.42256	-0.630011	0.01421	down
	ENSSSCG00000005975	MTSS1	31.0728	14.4592	-0.885424	0.00177585	down
	ENSSSCG00000014113	HOMER1	7.77183	2.62847	-1.41589	0.00177585	down
	ENSSSCG00000029752		10.5705	4.16181	-1.12034	0.00373455	down
	ENSSSCG00000026098	CMYA5	1.43218	0.215721	-2.44538	2.83151e-05	down
	ENSSSCG00000014119	SERINC5	18.5263	10.9699	-0.624431	0.000141599	down
	ENSSSCG00000001787	IL16	12.0984	4.13868	-1.42509	7.20892e-07	down
	ENSSSCG00000027970		7.1121	0.504365	-3.55598	1.79402e-09	down
	ENSSSCG00000038801	NPNT	12.7272	3.71149	-1.5323	5.53828e-07	down
	ENSSSCG00000033214	GNMT	12.8942	4.01748	-1.74904	0.00829328	down
	ENSSSCG00000002464		7.36014	2.82999	-1.17219	1.38531e-06	down
	ENSSSCG00000015297	ADAM22	4.80035	2.8677	-0.687169	0.013064	down
	ENSSSCG00000012759	ZNF185	23.9282	8.64813	-1.46772	4.34759e-06	down
	ENSSSCG00000001660	PTK7	10.9948	1.68357	-2.62271	1.02553e-09	down
	ENSSSCG00000000528	PKP2	4.13185	0.937291	-1.8884	0.00278806	down
	ENSSSCG00000030581	VGLL4	37.0607	22.0496	-0.614275	0.00147864	down
	ENSSSCG00000009138		184.46	19.3907	-3.06117	0.000153779	down
	ENSSSCG00000003351	MMP23B	7.06699	3.82203	-0.808692	0.012657	down
	ENSSSCG00000001798	BNC1	15.3302	0.0667024	-7.79382	4.69349e-11	down
	ENSSSCG00000001795	SH3GL3	2.17233	0.746932	-1.39681	0.00024207	down
	ENSSSCG00000013762	PODNL1	2.50887	0.366792	-2.58179	0.000442769	down
	ENSSSCG00000001793	ADAMTSL3	22.8533	6.15717	-1.77505	3.51086e-12	down
	ENSSSCG00000013766	IL27RA	7.14025	3.3297	-1.02293	0.00918432	down
	ENSSSCG00000031348	ALPK1	8.20294	4.76064	-0.717285	0.000938288	down
	ENSSSCG00000014766	OR51E1	3.62704	2.09975	-0.656579	0.0189139	down
	ENSSSCG00000012790	ARHGAP4	4.87511	3.10789	-0.631184	0.0236844	down
	ENSSSCG00000007800	SEPTIN1	6.88749	2.78343	-1.13806	0.00048711	down
	ENSSSCG00000005946	CCN4	5.10043	1.523	-1.50428	0.0104702	down
	ENSSSCG00000005944	NDRG1	109.571	44.9335	-1.19036	1.98702e-06	down
	ENSSSCG00000034491	PRICKLE1	13.4213	5.86759	-1.03457	0.000127787	down
	ENSSSCG00000033299	FLNA	107.715	64.0993	-0.637565	0.00370495	down
	ENSSSCG00000030361	PRKCZ	8.60992	1.53115	-2.32403	1.60233e-07	down
	ENSSSCG00000002520	SLC25A29	18.2046	7.67037	-1.28151	1.62244e-05	down
	ENSSSCG00000011610	NUP210	2.39692	1.057	-1.03286	0.00220323	down
	ENSSSCG00000014628	APBB1	7.7909	4.22647	-0.76248	0.000526839	down
	ENSSSCG00000031905	KCNS3	2.61864	1.22882	-0.990143	0.0108679	down
	ENSSSCG00000008606	OSR1	17.5281	4.51806	-1.72435	2.10949e-10	down
	ENSSSCG00000000802	NELL2	5.43428	0.508197	-3.25522	0.000128468	down
	ENSSSCG00000005938	COL22A1	2.59632	0.116239	-5.1728	6.39511e-09	down
	ENSSSCG00000015322	TFPI2	746.647	275.519	-1.43208	4.67208e-07	down
	ENSSSCG00000013839	RASAL3	1.89993	0.908965	-1.04283	0.00263369	down
	ENSSSCG00000025286	MCTP1	36.7777	7.13247	-2.3465	2.05172e-09	down
	ENSSSCG00000007754	ITGAM	40.4821	19.9675	-0.822627	0.0151457	down
	ENSSSCG00000037416	CLIC5	74.3885	32.8829	-1.04807	1.19183e-05	down
	ENSSSCG00000024678	MEGF6	8.6289	0.44713	-4.14083	4.24003e-10	down
	ENSSSCG00000001716	RCAN2	17.3221	6.45244	-1.2403	1.35311e-05	down
	ENSSSCG00000022089	ADGRF4	29.016	13.7601	-1.06649	0.000772925	down
	ENSSSCG00000036305	SMIM1	9.17147	5.20095	-0.91848	0.0417514	down
	ENSSSCG00000001750	PAQR8	4.29453	2.41316	-0.641484	0.0487723	down
	ENSSSCG00000014581	TUB	2.06108	0.889291	-1.21237	0.000355912	down
	ENSSSCG00000008578	ADCY3	9.13828	2.67986	-1.67532	2.75261e-10	down
	ENSSSCG00000036612	TNFAIP2	7.92509	2.87448	-1.30839	0.0056348	down
	ENSSSCG00000015329	PPP1R9A	13.2186	5.75464	-1.04599	4.70161e-05	down
	ENSSSCG00000029811	PLCL2	13.6894	7.48469	-0.741506	0.000571449	down
	ENSSSCG00000020749	KCNAB2	6.5067	2.84108	-1.03092	0.00637918	down
	ENSSSCG00000001486	LRRC1	7.95193	3.45288	-1.10291	5.938e-05	down
	ENSSSCG00000010437	PAPSS2	17.5615	6.05774	-1.25585	0.00462772	down
	ENSSSCG00000010445	ANKRD22	7.36964	1.10739	-2.74482	5.22855e-05	down
	ENSSSCG00000014182	SLCO4C1	3.13722	1.69495	-0.764583	0.00939569	down
	ENSSSCG00000001500	COL21A1	8.96117	1.09942	-2.90841	6.81005e-09	down
	ENSSSCG00000014575		19.4345	8.26951	-1.16038	1.30741e-06	down
	ENSSSCG00000002262	SV2B	6.60869	0.321151	-4.18247	6.53127e-08	down
	ENSSSCG00000039271	ST8SIA2	1.25089	0.356291	-1.70491	0.00620129	down
	ENSSSCG00000039408	ADCY7	10.4589	6.05016	-0.661882	0.00467804	down
	ENSSSCG00000039553	ASPG	1.42577	0.47341	-1.664	0.0114978	down
	ENSSSCG00000003371	GPR153	5.43488	1.81636	-1.62998	9.34293e-07	down
	ENSSSCG00000035933	MAPK15	1.76321	0.580006	-1.54181	0.0232068	down
	ENSSSCG00000002254	NR2F2	82.3374	33.1508	-1.04234	1.81225e-06	down
	ENSSSCG00000001498	BEND6	9.14476	2.32374	-1.88682	2.58227e-05	down
	ENSSSCG00000037019	CAMK4	2.54591	1.1426	-1.0727	0.000426648	down
	ENSSSCG00000034993	NREP	12.6032	4.49195	-1.30297	0.000323785	down
	ENSSSCG00000035223		21.8967	12.2869	-0.91753	0.0162139	down
	ENSSSCG00000029886	LYVE1	98.1536	50.2013	-0.88454	0.00715228	down
	ENSSSCG00000039094	PLEC	58.7669	34.2262	-0.661542	0.000521603	down
	ENSSSCG00000027230	SLC35G1	7.60273	4.59058	-0.686508	0.0406787	down
	ENSSSCG00000010483	PLCE1	12.101	3.05476	-1.84079	8.79114e-09	down
	ENSSSCG00000009122	ARSJ	17.2294	7.40755	-1.16365	0.00650772	down
	ENSSSCG00000009114	PRSS12	4.40219	2.34207	-0.704088	0.021893	down
	ENSSSCG00000013401	DKK3	39.8491	10.376	-1.86154	8.01755e-07	down
	ENSSSCG00000027409	TCF23	1.12938	0.709403	-0.783649	0.0490939	down
	ENSSSCG00000013400		20.3263	8.3038	-0.988453	0.000791474	down
	ENSSSCG00000000206	FAIM2	3.46627	0.353991	-3.1078	8.61128e-08	down
	ENSSSCG00000037142		101.532	30.7042	-1.55507	0.00019101	down
	ENSSSCG00000021534	SLC30A3	3.25296	0.0606191	-5.37025	3.19092e-06	down
	ENSSSCG00000040524	ISYNA1	29.7336	6.19276	-2.20547	1.01796e-08	down
	ENSSSCG00000036983		125.204	14.6968	-2.90596	6.59723e-06	down
	ENSSSCG00000037775		432.731	34.8049	-3.35983	9.84682e-06	down
	ENSSSCG00000013393	SPON1	31.0706	7.87554	-1.83214	3.17948e-09	down
	ENSSSCG00000003395	PIK3CD	3.61813	1.89228	-0.709687	0.000785841	down
	ENSSSCG00000010497	ENTPD1	37.1553	20.5507	-0.741608	7.69214e-05	down
	ENSSSCG00000038607	GADL1	7.51446	0.376748	-4.1938	6.57429e-05	down
	ENSSSCG00000007656	PVRIG	1.7281	0.704221	-1.23934	0.0353603	down
	ENSSSCG00000021383	CGAS	4.52116	2.60937	-0.629412	0.00121589	down
	ENSSSCG00000014238	PRDM6	3.05765	0.0721732	-5.07202	3.27053e-09	down
	ENSSSCG00000014242		7.68101	3.23078	-1.0388	0.000319463	down
	ENSSSCG00000030337	NYAP1	1.5805	0.910187	-0.77743	0.028645	down
	ENSSSCG00000007667	LRCH4	17.4159	10.3926	-0.613969	0.000755861	down
	ENSSSCG00000022402	GRAMD2B	12.3502	7.07519	-0.632218	0.0222638	down
	ENSSSCG00000039358	SUSD5	1.016	0.392985	-1.21838	0.0236348	down
	ENSSSCG00000013382	PLEKHA7	9.03143	3.42377	-1.24622	1.95398e-05	down
	ENSSSCG00000004485	CD109	15.8024	9.24235	-0.774069	0.000291889	down
	ENSSSCG00000000223	BIN2	14.5221	7.53077	-0.709033	0.0252907	down
	ENSSSCG00000004484	COL12A1	91.9302	25.0213	-1.74524	6.76111e-08	down
	ENSSSCG00000014248	LMNB1	17.1065	10.2094	-0.679925	0.0248361	down
	ENSSSCG00000013933	PBX4	4.83725	1.47627	-1.51175	0.000207029	down
	ENSSSCG00000003414	ANGPTL7	5.67611	0.913715	-2.50696	1.46179e-05	down
	ENSSSCG00000038966	KRT7	24.874	0.397423	-5.79557	1.3375e-10	down
	ENSSSCG00000010532	LOXL4	4.83857	2.575	-0.971524	0.00730627	down
	ENSSSCG00000038901	CLDN15	6.89447	2.24902	-1.59789	1.38531e-06	down
	ENSSSCG00000004475	HTR1B	13.7477	0.551741	-4.40238	1.51897e-11	down
	ENSSSCG00000034152	MEI4	2.12115	0.151955	-3.32671	0.00493701	down
	ENSSSCG00000002814	ADGRG3	2.53281	0.639658	-1.873	0.00808558	down
	ENSSSCG00000009060	MAML3	5.71188	3.18034	-0.630892	0.000979745	down
	ENSSSCG00000011239	TRANK1	16.6043	9.54976	-0.644127	0.00180165	down
	ENSSSCG00000000252	KRT8	121.282	2.36492	-5.5737	5.8508e-09	down
	ENSSSCG00000010538	NKX2-3	2.06555	0.00809128	-7.15601	1.57661e-10	down
	ENSSSCG00000004458	TPBG	6.76553	2.40894	-1.34689	0.000101023	down
	ENSSSCG00000027890		9.88879	5.97949	-0.618579	0.00227498	down
	ENSSSCG00000020915	P4HA2	54.35	29.6507	-0.762374	0.00725421	down
	ENSSSCG00000021911	NDRG4	28.7388	10.2027	-1.35131	0.0124353	down
	ENSSSCG00000025214	TSHZ3	4.77907	2.5453	-0.665372	0.00824199	down
	ENSSSCG00000014275	SLC22A4	3.84542	2.02774	-0.87735	0.0191746	down
	ENSSSCG00000000257	ITGB7	4.47006	2.2849	-0.912132	0.00180954	down
	ENSSSCG00000014277	IRF1	28.9186	17.3744	-0.730632	0.0014532	down
	ENSSSCG00000000258	RARG	13.3108	7.88886	-0.635942	0.00208885	down
	ENSSSCG00000022312	RHPN2	3.63909	0.940413	-1.86648	3.21589e-05	down
	ENSSSCG00000003451		51.7164	10.8061	-2.07404	1.64893e-08	down
	ENSSSCG00000022994	CYB5R4	14.9722	9.0442	-0.768805	0.0135773	down
	ENSSSCG00000013351	NAV2	3.07062	1.53861	-0.698198	0.0114978	down
	ENSSSCG00000037676	KAZN	13.1371	7.6642	-0.638663	0.0465935	down
	ENSSSCG00000030680	TCF7	9.25884	4.47814	-0.712865	0.027781	down
	ENSSSCG00000003455	FHAD1	2.60352	0.525434	-2.07701	4.61887e-06	down
	ENSSSCG00000015426	RELN	4.18874	1.22712	-1.5953	4.58129e-05	down
	ENSSSCG00000002795	CDH11	63.0829	23.9759	-1.24812	9.28779e-05	down
	ENSSSCG00000023267	SCN1B	4.45213	1.21001	-1.78994	0.000131963	down
	ENSSSCG00000009012	TMEM154	4.20506	1.68263	-1.19733	0.00130947	down
	ENSSSCG00000024666		4.65842	0.0914948	-5.56912	7.38951e-08	down
	ENSSSCG00000029200	TRIM2	12.7391	6.75456	-0.787499	1.34095e-06	down
	ENSSSCG00000027272	PIK3CG	24.1818	13.5559	-0.671483	0.00333991	down
	ENSSSCG00000022592	FIBIN	27.1647	9.75217	-1.60967	7.41757e-05	down
	ENSSSCG00000009002	TLR2	22.8065	12.2804	-0.82646	0.00801303	down
	ENSSSCG00000002884	LSR	3.15409	0.594275	-2.21979	0.000392938	down
	ENSSSCG00000004322	ANKRD6	12.5826	1.6631	-2.69394	7.38951e-08	down
	ENSSSCG00000024024	CX3CR1	16.3571	5.31487	-1.33096	0.0208626	down
	ENSSSCG00000002893	CD22	3.25876	1.57896	-0.84119	0.0103961	down
	ENSSSCG00000011269	MYRIP	10.9021	3.52007	-1.44459	3.82821e-05	down
	ENSSSCG00000000295	NCKAP1L	26.2554	15.6472	-0.66584	0.0192117	down
	ENSSSCG00000004332	BACH2	1.70248	0.903793	-0.749505	0.0498459	down
	ENSSSCG00000004336	EPHA7	1.78619	0.326173	-2.46915	0.000224136	down
	ENSSSCG00000027002	KLHL32	2.22915	1.18128	-0.843137	0.0171422	down
	ENSSSCG00000008874	TMEM144	3.92708	1.98792	-0.81497	0.0164995	down
	ENSSSCG00000036418	SLC8A1	19.5418	9.74467	-0.873886	0.000221442	down
	ENSSSCG00000008854	CPE	141.041	43.738	-1.68731	7.25921e-07	down
	ENSSSCG00000010629	ADRA2A	4.20626	0.753344	-2.29883	7.84927e-05	down
	ENSSSCG00000002767	TSNAXIP1	2.00145	0.64204	-1.43654	0.0226122	down
	ENSSSCG00000033392	SCML4	14.6337	6.47361	-1.06047	0.00241129	down
	ENSSSCG00000013316	WT1	74.2002	7.54584	-3.08042	3.24796e-12	down
	ENSSSCG00000004391	CEP57L1	8.63084	4.61579	-0.800352	0.0261805	down
	ENSSSCG00000002916	APLP1	10.3638	0.657386	-3.75803	6.40817e-08	down
	ENSSSCG00000024351	MET	32.0183	8.95068	-1.80942	1.24183e-06	down
	ENSSSCG00000002919	TYROBP	270.614	133.806	-0.818349	0.025705	down
	ENSSSCG00000011294	GASK1A	6.21556	3.65556	-0.710807	0.00679279	down
	ENSSSCG00000009705	GALNT7	12.1183	7.88496	-0.665195	0.00257642	down
	ENSSSCG00000031537	HAND2	10.2619	0.543842	-4.13185	8.79114e-09	down
	ENSSSCG00000008446	SIX2	3.73473	0.352579	-3.2893	2.09443e-06	down
	ENSSSCG00000009699	HPGD	63.9962	17.286	-1.75348	8.4547e-07	down
	ENSSSCG00000011310	ZNF660	9.4383	4.07902	-1.03837	0.0186343	down
	ENSSSCG00000013303	ABTB2	1.77555	0.777396	-1.18682	0.000933157	down
	ENSSSCG00000023328	GPM6A	118.806	0.728572	-7.23475	5.48567e-13	down
	ENSSSCG00000003524	C1QA	81.2296	35.8196	-1.16451	0.003148	down
	ENSSSCG00000038706	C1QC	311.36	126.989	-1.2849	0.00140967	down
	ENSSSCG00000033512	C1QB	451.769	138.686	-1.46466	0.000191427	down
	ENSSSCG00000003527	EPHB2	2.64034	1.50813	-0.73478	0.0485761	down
	ENSSSCG00000016625	CTTNBP2	11.1238	2.37269	-2.05509	2.00661e-07	down
	ENSSSCG00000015774	TENM3	20.878	8.4075	-1.16066	3.96299e-08	down
	ENSSSCG00000011298	CDCP1	2.42815	1.08775	-0.99568	0.0249654	down
	ENSSSCG00000016617	WNT16	30.7204	5.47863	-2.28111	2.07915e-06	down
	ENSSSCG00000015780	STOX2	10.8382	4.73377	-0.987423	6.25554e-06	down
	ENSSSCG00000010654	ATRNL1	11.7399	4.113	-1.45418	3.47246e-08	down
	ENSSSCG00000028643	SLC6A20	6.5907	2.55218	-1.16891	0.00805645	down
	ENSSSCG00000010655	GFRA1	13.6978	5.28879	-1.22979	9.60028e-06	down
	ENSSSCG00000023162	CDH3	1.84973	0.320247	-2.31248	9.61238e-05	down
	ENSSSCG00000011318	CXCR6	4.43031	1.1146	-1.79971	0.0184025	down
	ENSSSCG00000025652	CDH1	26.1818	1.62468	-3.69251	6.2101e-06	down
	ENSSSCG00000024311	CCR2	12.5628	7.40608	-0.712212	0.038151	down
	ENSSSCG00000024344	CCR5	14.8501	6.33887	-1.23883	5.6847e-06	down
	ENSSSCG00000023557	CCRL2	5.23392	1.59234	-1.63273	0.0050623	down
	ENSSSCG00000002954	SPINT2	12.2724	5.94416	-1.03388	0.0036797	down
	ENSSSCG00000004423	TUBE1	8.43719	5.10455	-0.665917	0.0287001	down
	ENSSSCG00000010665	SHTN1	17.4036	9.37655	-0.69036	0.0189573	down
	ENSSSCG00000024954	FGF1	52.1852	18.5666	-1.49776	0.00013861	down
	ENSSSCG00000038848	IL22RA1	1.30915	0.0812392	-3.81449	9.73936e-05	down
	ENSSSCG00000032860	IFNLR1	2.61368	0.698141	-1.77772	0.000203165	down
	ENSSSCG00000038902	KCNK6	1.5682	0.676851	-1.13363	0.000542268	down
	ENSSSCG00000015796	PDLIM3	24.0392	2.22756	-3.20706	6.60176e-07	down
	ENSSSCG00000024818	RCAN3	15.8968	7.54964	-0.908879	0.000136795	down
	ENSSSCG00000011326	PTH1R	7.63693	4.69335	-0.655435	0.000990678	down
	ENSSSCG00000010683	GRK5	32.7894	14.8362	-0.952435	2.93614e-05	down
	ENSSSCG00000039838	RGS10	9.84847	4.50719	-0.981846	0.0204599	down
	ENSSSCG00000032686	RUNX3	2.30034	0.915489	-1.02568	0.00315234	down
	ENSSSCG00000036064	CALHM6	3.31197	0.657948	-2.33568	0.00564627	down
	ENSSSCG00000028338	PAMR1	14.8595	5.96	-1.16146	0.00141526	down
	ENSSSCG00000015801	TLR3	22.8822	8.36576	-1.2441	0.000139424	down
	ENSSSCG00000002962	MAP4K1	6.00016	2.95508	-0.872174	0.0109704	down
	ENSSSCG00000004244	MAN1A1	65.8308	37.7207	-0.826303	1.77101e-06	down
	ENSSSCG00000004241	GJA1	179.169	115.983	-0.739112	0.0169765	down
	ENSSSCG00000036607	NKAIN2	9.91582	0.744889	-3.62371	2.57237e-05	down
	ENSSSCG00000004225	TPD52L1	2.46324	0.552066	-1.84794	0.0189384	down
	ENSSSCG00000016578	FLNC	12.6767	4.44209	-1.38731	4.2289e-05	down
	ENSSSCG00000000435		21.2201	9.7723	-1.12225	1.74698e-07	down
	ENSSSCG00000004218	RSPO3	45.9925	8.13974	-2.25903	2.65129e-07	down
	ENSSSCG00000037530	TACC2	7.72662	4.43014	-0.639726	0.00301133	down
	ENSSSCG00000024392	THEMIS	2.64188	0.670399	-1.65813	0.0100708	down
	ENSSSCG00000004209	PTPRK	36.9329	17.2095	-0.963191	3.83476e-07	down
	ENSSSCG00000039045	SLC26A2	12.9299	7.46951	-0.673514	0.00010533	down
	ENSSSCG00000010703	HTRA1	86.4891	53.0339	-0.611603	0.013227	down
	ENSSSCG00000002739	PHLPP2	8.27048	4.46862	-0.792432	0.000254941	down
	ENSSSCG00000003558	RPS6KA1	15.141	9.33492	-0.587761	0.0345167	down
	ENSSSCG00000016548		85.0978	32.8359	-1.11717	1.45009e-06	down
	ENSSSCG00000021562	PLXNA4	15.4996	8.52497	-0.697149	0.0187224	down
	ENSSSCG00000013248	LRP4	9.03076	1.57843	-2.31522	5.07155e-06	down
	ENSSSCG00000010728	CPXM2	68.4948	27.407	-1.28843	1.48391e-08	down
	ENSSSCG00000029482	CHST15	15.3032	8.30672	-0.71894	0.000121437	down
	ENSSSCG00000033760	LTBP4	157.874	80.3501	-0.786182	5.93173e-05	down
	ENSSSCG00000002752	ZFHX3	13.6206	6.66417	-0.747089	3.78273e-05	down
	ENSSSCG00000025992	ENPP3	4.6207	1.88925	-1.24177	0.00245927	down
	ENSSSCG00000004193	ENPP1	98.9044	44.9504	-1.01604	2.66959e-05	down
	ENSSSCG00000000478	GRIP1	2.93622	0.352225	-2.90181	9.88432e-09	down
	ENSSSCG00000034139	EYA4	3.8516	0.967949	-2.05401	7.13035e-05	down
	ENSSSCG00000032532	CHRM2	3.4538	1.18854	-1.36313	0.000429041	down
	ENSSSCG00000033258	TCF21	6.5559	0.357643	-4.12034	3.91814e-08	down
	ENSSSCG00000031788	PTAFR	9.14624	3.22507	-1.31868	0.00255041	down
	ENSSSCG00000017062	TIMD4	15.5782	3.86758	-1.83011	0.0209714	down
	ENSSSCG00000038003	ITK	7.15341	3.27316	-1.01222	0.0012032	down
	ENSSSCG00000017054	CYFIP2	12.1922	4.28057	-1.36116	8.61128e-08	down
	ENSSSCG00000003038	GRIK5	1.71687	0.298681	-2.37502	1.34179e-06	down
	ENSSSCG00000016497	DENND2A	30.5034	16.1792	-0.694957	8.63812e-05	down
	ENSSSCG00000002688	PLCG2	8.51073	4.65484	-0.666924	0.00031699	down
	ENSSSCG00000038031	CPSF6	105.685	64.7477	-0.634809	0.00349818	down
	ENSSSCG00000023709	PTPRJ	29.1913	16.901	-0.697159	0.00136273	down
	ENSSSCG00000029070	PAFAH1B3	14.4573	9.6455	-0.812449	0.00743985	down
	ENSSSCG00000003022	TMEM145	3.39351	1.36217	-1.05758	0.00476991	down
	ENSSSCG00000016491	DENND11	2.72221	1.6849	-0.614786	0.00561569	down
	ENSSSCG00000008374	B3GNT2	25.9836	12.938	-0.946643	0.000110692	down
	ENSSSCG00000023661	GABRA1	1.63184	0.592136	-1.33636	0.0351607	down
	ENSSSCG00000002669	CRISPLD2	53.596	29.0527	-0.691618	6.80893e-05	down
	ENSSSCG00000045541		4.48803	1.77228	-1.25649	0.00014598	down
	ENSSSCG00000033998	SLC43A3	10.3727	5.72651	-0.695063	0.0189344	down
	ENSSSCG00000038460	FOXF1	3.06219	1.29932	-1.13249	0.000204233	down
	ENSSSCG00000035456	WWC1	11.5018	0.990651	-3.38343	2.62534e-08	down
	ENSSSCG00000013181	SERPING1	697.87	333.407	-0.839787	2.05979e-06	down
	ENSSSCG00000017012	SLIT3	40.9158	15.5464	-1.22102	7.21209e-06	down
	ENSSSCG00000022525	ARHGEF5	1.64868	0.288279	-2.24688	5.97859e-05	down
	ENSSSCG00000024977	NOBOX	4.80739	0.302175	-3.80942	0.000110355	down
	ENSSSCG00000017008	DOCK2	16.0304	7.60956	-0.979658	0.000269255	down
	ENSSSCG00000039161	MEIS1	77.7669	37.0648	-0.986563	1.23915e-06	down
	ENSSSCG00000017006	LCP2	46.4842	21.0961	-0.893965	0.000717643	down
	ENSSSCG00000023908	ETAA1	11.0592	6.80715	-0.650937	0.00050879	down
	ENSSSCG00000040875	ZFPM1	1.94815	0.907634	-0.937517	0.0099951	down
	ENSSSCG00000030511	LGR5	5.95762	0.171701	-4.86901	3.898e-08	down
	ENSSSCG00000028218	CEACAM20	3.15017	0.347182	-3.07449	3.33733e-07	down
	ENSSSCG00000008340	ANTXR1	123.404	54.9682	-0.939333	4.02621e-06	down
	ENSSSCG00000035419	RARRES2	400.004	189.674	-1.00077	0.000184351	down
	ENSSSCG00000003608	LCK	4.95792	2.62171	-0.885718	0.0194515	down
	ENSSSCG00000016452	GIMAP8	9.12022	4.67749	-0.814074	0.0126537	down
	ENSSSCG00000039407		5.00203	2.77437	-0.866173	0.0205117	down
	ENSSSCG00000004166	AHI1	19.2803	11.8696	-0.635711	0.000917477	down
	ENSSSCG00000029096	HRH2	1.73825	0.810845	-0.872203	0.0291154	down
	ENSSSCG00000021232	SYNC	12.7062	1.82084	-2.73542	2.3017e-08	down
	ENSSSCG00000037621	KIAA1522	6.84494	2.92245	-1.07133	6.66008e-05	down
	ENSSSCG00000000951	CSRP2	38.5772	13.1817	-1.35917	0.000976796	down
	ENSSSCG00000004157	IL20RA	2.58606	0.306414	-2.91454	0.000846932	down
	ENSSSCG00000002635	SPIRE2	3.9794	0.70814	-2.38649	7.18968e-07	down
	ENSSSCG00000038969		10.417	3.19589	-1.68019	6.23029e-05	down
	ENSSSCG00000031716	PTPRQ	26.0843	1.62303	-3.76917	5.06826e-08	down
	ENSSSCG00000038420	PERP	19.7774	1.78106	-3.27555	0.000142129	down
	ENSSSCG00000042910	AGO4	24.9713	14.7196	-0.656655	0.000577649	down
	ENSSSCG00000032642	DDX41	40.2847	23.3279	-0.616921	0.0496549	down
	ENSSSCG00000026602	PTGIR	4.47696	1.73783	-1.28212	0.000477947	down
	ENSSSCG00000034948	RASSF9	17.2031	7.36807	-1.08445	0.000812596	down
	ENSSSCG00000013147	FAM111B	24.0595	14.742	-0.798964	0.0144167	down
	ENSSSCG00000033703	FAM111A	57.9414	36.1036	-0.623462	0.0210778	down
	ENSSSCG00000032240	RSPO1	19.0497	0.820665	-4.44853	1.07273e-08	down
	ENSSSCG00000000920	POC1B	16.725	9.68885	-0.60633	0.00415583	down
	ENSSSCG00000027898	ATP2B1	71.4329	41.9794	-0.638587	0.000134113	down
	ENSSSCG00000029371	C5AR1	14.355	6.98883	-0.805586	0.00283302	down
	ENSSSCG00000003113	C5AR2	2.38701	0.891633	-1.36236	8.41284e-05	down
	ENSSSCG00000048240	SAMD5	5.1337	2.7543	-0.806401	0.00253992	down
	ENSSSCG00000028974	UST	15.8703	7.88343	-0.862438	0.000160161	down
	ENSSSCG00000016403	VIPR2	19.7679	3.7779	-2.22039	4.0125e-06	down
	ENSSSCG00000011455	CACNA1D	2.08589	0.219802	-2.95761	1.43665e-07	down
	ENSSSCG00000000907	PLXNC1	21.2478	11.539	-0.727033	0.00969301	down
	ENSSSCG00000013115	CD5	2.57179	1.00447	-1.22623	0.000990678	down
	ENSSSCG00000004087	CCDC170	29.7738	11.7728	-1.23282	7.49078e-07	down
	ENSSSCG00000013093	VWCE	2.05795	0.821134	-1.18628	0.0123374	down
	ENSSSCG00000035859	WNT5A	24.0319	4.90067	-2.14874	4.48568e-07	down
	ENSSSCG00000039761	MYCL	4.39419	2.12085	-0.891521	0.0189384	down
	ENSSSCG00000030359	ARHGEF3	43.3532	25.379	-0.626831	0.00140406	down
	ENSSSCG00000003147	CA11	3.96435	1.89743	-1.03508	0.0120619	down
	ENSSSCG00000014007	FLT4	5.49014	1.45656	-1.87495	1.83453e-06	down
	ENSSSCG00000003137	PLEKHA4	4.42444	1.47209	-1.62285	4.08737e-05	down
	ENSSSCG00000013079	DAGLA	6.64678	3.60732	-0.751346	0.00489306	down
	ENSSSCG00000038487	TMPO	22.1725	14.8321	-0.623298	0.00640164	down
	ENSSSCG00000013078		16.8748	0.44705	-5.05907	2.61061e-13	down
	ENSSSCG00000033849	CD37	16.0708	7.33234	-0.776756	0.0271284	down
	ENSSSCG00000024823	RCN3	17.8948	6.08431	-1.37504	0.0146686	down
	ENSSSCG00000012315	SYNJ2	5.93655	3.30123	-0.697929	0.00993217	down
	ENSSSCG00000004057	SYTL3	4.33759	1.33013	-1.54406	0.000785841	down
	ENSSSCG00000004058	EZR	271.091	31.6209	-3.02898	3.51086e-12	down
	ENSSSCG00000004055	RSPH3	4.35341	2.08362	-0.952985	0.02039	down
	ENSSSCG00000004053	TAGAP	12.3591	4.41045	-1.36235	0.000401682	down
	ENSSSCG00000004052	FNDC1	16.5293	6.66183	-1.16948	0.00165499	down
	ENSSSCG00000035849	PTPRF	17.583	5.90292	-1.4548	6.52182e-07	down
	ENSSSCG00000024872	CPT1C	1.67825	0.756573	-1.05895	0.033561	down
	ENSSSCG00000011511	FRMD4B	44.1812	20.0424	-1.01817	8.98993e-06	down
	ENSSSCG00000004013	SMOC2	15.7413	4.29852	-1.76221	4.0554e-07	down
	ENSSSCG00000036580	GPR27	2.28942	1.14237	-1.09645	0.037139	down
	ENSSSCG00000046848		1.14173	0.112136	-3.12198	0.000809858	down
	ENSSSCG00000008227	ST3GAL5	21.3242	8.51107	-1.24518	1.12312e-07	down
	ENSSSCG00000036814	CLEC11A	6.47721	3.82216	-0.847891	0.0178614	down
	ENSSSCG00000013042		1.74578	0.931187	-0.823167	0.0138696	down
	ENSSSCG00000039261	WSCD2	1.87052	0.618419	-1.38635	0.000398363	down
	ENSSSCG00000031346	CMKLR1	11.1721	6.07333	-0.737673	0.0189573	down
	ENSSSCG00000003236		12.1292	6.4027	-1.01567	0.0345096	down
	ENSSSCG00000008217	CD8A	5.49605	2.73673	-0.888017	0.00378358	down
	ENSSSCG00000023178	BATF2	1.7883	0.851897	-0.994456	0.0441381	down
	ENSSSCG00000011973	COL8A1	10.6526	1.91459	-2.44534	1.18826e-09	down
	ENSSSCG00000036224		348.997	31.9106	-3.19747	8.41284e-05	down
	ENSSSCG00000033640		19.8239	1.31984	-4.13118	0.00400953	down
	ENSSSCG00000011951	NFKBIZ	102.611	56.2769	-0.711789	0.0250222	down
	ENSSSCG00000008122	ADRA2B	1.81395	0.679581	-1.32286	0.000125013	down
	ENSSSCG00000003251	NLRP12	1.56919	0.703658	-1.10062	0.0454235	down
	ENSSSCG00000023842	TRAT1	10.5525	4.45208	-1.17037	0.0288796	down
	ENSSSCG00000023993	CD96	4.29664	1.63562	-1.19457	0.000635365	down
	ENSSSCG00000012970	CTSW	19.414	12.4611	-0.677154	0.00180165	down
	ENSSSCG00000020872		17.0653	10.1948	-0.727907	0.0448911	down
	ENSSSCG00000012960	CST6	13.3009	0.499463	-4.93338	5.78633e-08	down
	ENSSSCG00000028015	GAL3ST3	2.90675	0.0249885	-6.50994	1.15104e-09	down
	ENSSSCG00000011925	CD200R1	19.6541	10.4621	-0.830562	0.0373153	down
	ENSSSCG00000025826	BOC	15.1131	8.46208	-0.681476	0.00937658	down
	ENSSSCG00000009877	IQCD	4.12476	1.46602	-1.30435	0.00453461	down
	ENSSSCG00000012952	TMEM151A	3.01727	0.061867	-5.2657	1.6631e-08	down
	ENSSSCG00000011915	GRAMD1C	4.00478	1.89449	-0.986693	0.0144451	down
	ENSSSCG00000011904	UPK1B	52.8569	0.39421	-6.94108	2.04284e-11	down
	ENSSSCG00000009859	TESC	21.3594	5.34286	-1.9221	0.00010025	down
	ENSSSCG00000011894	POPDC2	3.80453	0.644125	-2.32777	0.000268895	down
	ENSSSCG00000032795	IL1RL1	6.79863	3.66901	-0.789046	0.013227	down
	ENSSSCG00000038508	SPTBN2	3.54505	1.26758	-1.39831	0.0479389	down
	ENSSSCG00000009844	HSPB8	15.7179	5.46486	-1.36259	0.0166489	down
	ENSSSCG00000009896	BICDL1	8.66891	1.14185	-2.75946	9.93762e-09	down
	ENSSSCG00000030305	SLC15A2	2.12542	0.672631	-1.53452	0.0133951	down
	ENSSSCG00000008141	ST6GAL2	12.4362	0.667527	-4.2035	1.09361e-09	down
	ENSSSCG00000003326	PEG3	5.89923	2.78375	-0.945906	3.15133e-05	down
	ENSSSCG00000011877	CD86	34.11	15.0026	-1.02497	0.00026143	down
	ENSSSCG00000011874	PARP14	19.3928	10.9665	-0.729229	0.00714151	down
	ENSSSCG00000037559	ACOT11	1.62408	0.967849	-0.678854	0.0246158	down
	ENSSSCG00000009817	P2RX7	19.4207	6.02635	-1.49404	8.93115e-08	down
	ENSSSCG00000009815	CAMKK2	44.9588	22.7214	-0.891381	8.80347e-05	down
	ENSSSCG00000001826	CFAP100	4.81205	1.0026	-2.11999	7.65944e-07	down
	ENSSSCG00000003821	KANK4	3.1089	0.412074	-2.78903	1.54235e-07	down
	ENSSSCG00000034441	MRGPRF	8.65232	2.71648	-1.57296	5.30977e-06	down
	ENSSSCG00000025672	RAVER2	3.79597	1.81502	-0.830237	0.0246416	down
	ENSSSCG00000025188	LEPR	12.6937	1.15975	-3.27628	2.04779e-06	down
	ENSSSCG00000015716	MARCO	7.70409	0.347004	-4.20549	0.000167418	down
	ENSSSCG00000011186	COL6A5	17.5184	3.67015	-1.75255	0.00116105	down
	ENSSSCG00000015733	GLI2	2.50964	1.07025	-1.03662	0.000225671	down
	ENSSSCG00000003797	DIRAS3	4.65185	0.248035	-4.2442	2.92104e-07	down
	ENSSSCG00000003795	WLS	28.6414	19.3268	-0.600634	0.000261864	down
	ENSSSCG00000009753	TMEM132C	1.12358	0.166884	-2.63155	0.000133136	down
	ENSSSCG00000036503	RAB6B	1.39686	0.366871	-1.71079	0.000814157	down
	ENSSSCG00000009745	ADGRD1	68.0619	22.558	-1.33556	6.77405e-06	down
	ENSSSCG00000014827	PLEKHB1	1.36616	0.432063	-1.63915	0.0358027	down
	ENSSSCG00000003755	MCOLN2	12.6082	2.73842	-2.01072	5.31262e-06	down
	ENSSSCG00000014851	SLCO2B1	10.2517	5.32988	-0.887523	0.000311626	down
	ENSSSCG00000014853	GDPD5	6.54692	2.15823	-1.46911	8.2753e-08	down
	ENSSSCG00000006917	LRRC8C	19.8855	11.3733	-0.645058	0.00816385	down
	ENSSSCG00000039416	CXCR4	30.3054	15.0875	-1.15956	0.00227075	down
	ENSSSCG00000015673	KYNU	13.2329	5.88371	-1.03064	0.0259867	down
	ENSSSCG00000011689	PLOD2	60.5682	34.4381	-0.815868	0.000137315	down
	ENSSSCG00000015671	ARHGAP15	18.9149	11.0699	-0.647361	0.026323	down
	ENSSSCG00000006887	CNN3	206.508	112.75	-0.725691	4.73105e-05	down
	ENSSSCG00000033018	TM4SF1	154.302	79.7983	-1.14846	9.84682e-06	down
	ENSSSCG00000011714	MED12L	11.7484	6.35086	-0.721231	0.0100554	down
	ENSSSCG00000022011	NMI	68.2777	40.7212	-0.730314	0.000111822	down
	ENSSSCG00000036844	GPR171	14.4956	7.18009	-0.898055	0.0017805	down
	ENSSSCG00000011717	IGSF10	9.29769	1.47777	-2.4575	0.000138272	down
	ENSSSCG00000022105	SUCNR1	9.20456	3.80794	-1.19428	0.00338311	down
	ENSSSCG00000014904	DLG2	3.40771	1.56249	-0.99909	0.0186325	down
	ENSSSCG00000006864	CDC14A	23.0717	9.65315	-1.18131	4.70161e-05	down
	ENSSSCG00000006862	VCAM1	174.004	109.775	-0.665317	0.00489587	down
	ENSSSCG00000021440	GPSM2	17.1642	7.11293	-1.11272	0.000421342	down
	ENSSSCG00000033878	RAB38	2.99425	0.255176	-3.52461	3.00973e-05	down
	ENSSSCG00000006836	ELAPOR1	3.91164	0.173637	-4.2466	1.01538e-05	down
	ENSSSCG00000029753	CYTIP	35.0515	17.8655	-1.01756	0.000842098	down
	ENSSSCG00000023434	PPM1L	7.97965	4.72044	-0.716981	0.000319463	down
	ENSSSCG00000021956	LY75	1.0508	0.447343	-1.14346	0.0374874	down
	ENSSSCG00000015885	PLA2R1	13.5372	5.40042	-1.2267	2.51393e-05	down
	ENSSSCG00000006802	KCNA3	3.70142	1.45676	-1.18505	0.0012022	down
	ENSSSCG00000032360	PANX1	3.46449	0.805567	-1.95299	1.81225e-06	down
	ENSSSCG00000011740	SERPINI1	6.77702	3.08675	-0.968565	0.00285436	down
	ENSSSCG00000026680	KCND3	3.13316	0.802729	-1.77423	6.92033e-06	down
	ENSSSCG00000006780	WNT2B	4.50879	1.87456	-1.14892	0.00969301	down
	ENSSSCG00000025598	COBLL1	41.0417	15.1924	-1.15644	4.99845e-06	down
	ENSSSCG00000006764	PTPN22	3.78167	1.49564	-1.26111	0.000691123	down
	ENSSSCG00000011750	PLD1	89.2528	29.7476	-1.51003	1.80169e-07	down
	ENSSSCG00000011755	NCEH1	21.5008	11.0115	-0.848547	0.00562905	down
	ENSSSCG00000028711	CASP1	17.9859	5.08878	-1.76744	0.000107497	down
	ENSSSCG00000022773		10.4401	5.17307	-0.794673	1.3352e-05	down
	ENSSSCG00000006737	IGSF3	4.35576	1.24436	-1.68017	3.80972e-07	down
	ENSSSCG00000006736	CD2	16.7362	6.46132	-1.27163	4.00007e-05	down
	ENSSSCG00000006734	CD101	1.05131	0.517061	-0.820056	0.0379422	down
	ENSSSCG00000040746	LRP2	30.021	0.80892	-4.9705	1.28328e-08	down
	ENSSSCG00000006729	TENT5C	12.6694	7.43746	-0.636264	0.00036222	down
	ENSSSCG00000015001	SLC35F2	7.08329	4.18691	-0.748637	0.0115503	down
	ENSSSCG00000015008	C11orf65	14.4538	6.04046	-1.13435	0.0140273	down
	ENSSSCG00000015010	EXPH5	5.16169	1.97536	-1.14152	0.00319485	down
	ENSSSCG00000006678	FCGR1A	9.38676	3.35261	-1.35685	0.010025	down
	ENSSSCG00000015645		25.7782	12.857	-0.815899	4.34759e-06	down
	ENSSSCG00000015949	SLC25A12	11.003	6.75967	-0.651533	0.000807303	down
	ENSSSCG00000015955	ITGA6	86.2382	51.4279	-0.639023	2.36215e-05	down
	ENSSSCG00000022445	TEX12	1.69224	0.620858	-1.21562	0.0413868	down
	ENSSSCG00000022345	CHN1	16.9494	4.49351	-1.68782	1.46795e-06	down
	ENSSSCG00000023909	THPO	3.59303	1.15902	-1.40772	0.000250528	down
	ENSSSCG00000025270	CHRD	2.10212	0.596009	-1.72148	2.36215e-05	down
	ENSSSCG00000023133	OSBPL6	12.1231	5.27938	-1.06301	0.000145372	down
	ENSSSCG00000025921	TMEM41A	18.9098	8.45677	-1.05514	0.0115842	down
	ENSSSCG00000023229	ETV5	13.7549	2.63745	-2.20558	1.27966e-08	down
	ENSSSCG00000015083		47.1306	26.5713	-0.693109	0.00868051	down
	ENSSSCG00000038710	TMPRSS13	0.79925	0.282736	-1.36076	0.0358027	down
	ENSSSCG00000015085	IL10RA	22.2083	11.8972	-0.760448	0.00405956	down
	ENSSSCG00000050318	SMIM35	1.59172	0.434904	-1.83406	0.0250944	down
	ENSSSCG00000029199		4.79637	0.0571478	-6.1525	3.07545e-11	down
	ENSSSCG00000021651	SCN2B	3.0734	0.437114	-2.69672	1.22461e-07	down
	ENSSSCG00000015091	MPZL2	5.04394	0.290215	-4.01879	1.70258e-05	down
	ENSSSCG00000040140	CD3E	8.53306	3.87704	-0.963281	0.00483848	down
	ENSSSCG00000034802		27.2956	10.1765	-1.31805	9.73936e-05	down
	ENSSSCG00000015093	CD3D	5.62721	3.11299	-0.84902	0.00724665	down
	ENSSSCG00000016002	CCDC141	24.8666	12.8965	-0.826374	0.00184676	down
	ENSSSCG00000011813	P3H2	43.6829	20.2106	-0.912633	5.17079e-06	down
	ENSSSCG00000040904	CLDN1	24.1637	3.747	-2.49906	1.74625e-06	down
	ENSSSCG00000016009	ITGA4	24.8066	13.4144	-0.760429	0.00151136	down
	ENSSSCG00000006620	TUFT1	11.5852	7.51778	-0.944235	0.00810752	down
	ENSSSCG00000006588		40.3422	11.6102	-1.76838	0.0217472	down
	ENSSSCG00000006590	S100A8	70.3281	17.8432	-1.92983	0.0166189	down
	ENSSSCG00000006580	S100A2	9.00829	0.732935	-4.26466	1.02637e-07	down
	ENSSSCG00000006550	ATP8B2	19.7184	11.3152	-0.693882	7.8488e-06	down
	ENSSSCG00000006542	KCNN3	3.09016	1.57346	-0.804044	0.000125077	down
	ENSSSCG00000016059	STAT4	4.17801	2.40669	-0.634067	0.0214519	down
	ENSSSCG00000015144	GRAMD1B	3.73036	2.07766	-0.699615	0.0408867	down
	ENSSSCG00000016064	TMEFF2	11.7634	5.20436	-1.1325	0.014157	down
	ENSSSCG00000031954	SLC39A10	28.9503	19.8294	-0.601442	5.915e-05	down
	ENSSSCG00000016067	STK17B	43.9362	28.6461	-0.631309	0.0251041	down
	ENSSSCG00000016073	PGAP1	40.1681	22.4776	-0.746934	0.000495603	down
	ENSSSCG00000006525		3.93593	0.119308	-4.86399	9.90898e-08	down
	ENSSSCG00000015223	DDX25	1.62587	0.542865	-2.05998	0.0108377	down
	ENSSSCG00000022504	CDON	67.7744	8.67613	-2.83816	1.03352e-09	down
	ENSSSCG00000015246	ST14	4.06234	1.02052	-1.8415	0.00171035	down
	ENSSSCG00000016111	FZD7	11.9541	5.71289	-1.10217	2.07002e-05	down
	ENSSSCG00000016114	FAM117B	14.5859	7.93043	-0.772936	0.000480008	down
	ENSSSCG00000016115	ICA1L	1.89383	0.944523	-0.945494	0.0339885	down
	ENSSSCG00000006457	FCRL3	1.51545	0.289707	-2.32044	0.000463097	down
	ENSSSCG00000006456	FCRL1	1.95803	0.708973	-1.38993	0.0074904	down
	ENSSSCG00000006452		4.35033	2.59672	-0.653643	0.0184025	down
	ENSSSCG00000016130	ZDBF2	6.58897	1.81142	-1.79597	4.57773e-06	down
	ENSSSCG00000006415	CADM3	8.18727	2.95427	-1.14244	0.00664645	down
	ENSSSCG00000006413	FCER1A	23.9675	5.76611	-1.91307	8.01068e-05	down
	ENSSSCG00000006392	IGSF8	9.96691	5.63474	-0.831222	0.0018541	down
	ENSSSCG00000016151	MAP2	6.83957	3.7741	-0.656707	0.040925	down
	ENSSSCG00000006381	CD84	7.73902	3.83696	-0.904896	0.00562905	down
	ENSSSCG00000006378	SLAMF7	5.72605	2.55481	-1.03909	0.00436654	down
	ENSSSCG00000006374	CD244	6.04842	2.40212	-1.25939	0.0162163	down
	ENSSSCG00000006372	ARHGAP30	12.9064	7.67135	-0.607107	0.0253336	down
	ENSSSCG00000038597	KLHDC9	6.75175	3.33638	-0.774429	0.0142159	down
	ENSSSCG00000006357	FCER1G	75.2794	35.1934	-0.766312	0.0241626	down
	ENSSSCG00000016160	ERBB4	3.83836	0.160189	-4.48602	1.28328e-08	down
	ENSSSCG00000016164	IKZF2	21.7707	13.0024	-0.704503	0.000215264	down
	ENSSSCG00000031579	PCP4L1	9.14598	2.29926	-2.13714	0.00161782	down
	ENSSSCG00000006350		163.155	84.2445	-0.85566	8.24347e-05	down
	ENSSSCG00000016174	FN1	1359.73	198.411	-2.51632	1.7917e-06	down
	ENSSSCG00000036618		321.472	162.663	-0.971629	0.000306856	down
	ENSSSCG00000006345	OLFML2B	11.4488	5.09756	-0.945167	0.00464138	down
	ENSSSCG00000006344	NOS1AP	3.72038	1.44438	-1.09496	0.000217025	down
	ENSSSCG00000006335	RGS4	16.6042	4.55334	-1.76272	0.0021045	down
	ENSSSCG00000006333	NUF2	7.19226	3.71366	-1.14536	0.0307784	down
	ENSSSCG00000006331	PBX1	62.0241	36.0955	-0.630257	3.05881e-05	down
	ENSSSCG00000035124	ILDR2	2.42116	0.457193	-2.2369	0.0103435	down
	ENSSSCG00000006298	XCL1	9.94091	5.70652	-0.976109	0.0379089	down
	ENSSSCG00000035937	DPT	335.107	191.511	-0.666011	0.00296543	down
	ENSSSCG00000006296	ATP1B1	84.741	26.6055	-1.57294	2.38356e-08	down
	ENSSSCG00000006288	SELP	4.69532	1.95154	-1.09087	0.000886542	down
	ENSSSCG00000016175	MREG	12.1397	5.49776	-1.10203	0.0016375	down
	ENSSSCG00000006287	SELL	20.1772	5.47595	-1.71449	0.00114056	down
	ENSSSCG00000035392	IGFBP2	21.8973	12.0105	-0.878164	0.00416298	down
	ENSSSCG00000015491		3.3589	1.196	-1.33681	4.70161e-05	down
	ENSSSCG00000015535	QSOX1	33.4947	18.1824	-0.772501	0.000427204	down
	ENSSSCG00000015549	RNASEL	5.33401	2.25833	-1.2242	6.58238e-06	down
	ENSSSCG00000020785	DES	10.9286	2.37604	-2.10437	5.01365e-05	down
	ENSSSCG00000032522		2.76432	0.418814	-2.57062	7.38951e-08	down
	ENSSSCG00000028052	OBSL1	5.15778	2.0542	-1.29703	7.11417e-06	down
	ENSSSCG00000030217	COLGALT2	1.3627	0.397665	-1.716	0.00121589	down
	ENSSSCG00000016237	DOCK10	26.2588	13.2219	-0.854227	0.00438087	down
	ENSSSCG00000040300	RGS13	2.39816	0.37144	-2.37841	0.00338466	down
	ENSSSCG00000035058	PID1	38.5731	12.7763	-1.47362	6.90524e-09	down
	ENSSSCG00000010908	PTPRC	76.5032	41.9432	-0.741425	0.00616353	down
	ENSSSCG00000036948		4.62786	0.103212	-5.37667	1.44106e-08	down
	ENSSSCG00000033015	B3GNT7	3.36888	0.203102	-3.73663	2.80173e-06	down
	ENSSSCG00000031201	LMOD1	30.453	14.1762	-0.986186	0.00130611	down
	ENSSSCG00000037669	PTPN7	2.28219	1.17131	-0.890345	0.0281058	down
	ENSSSCG00000016298	INPP5D	13.4495	7.1811	-0.665435	0.0149063	down
	ENSSSCG00000015270	FMOD	88.7788	14.8382	-2.36803	4.73028e-10	down
	ENSSSCG00000034293	ARL4C	11.927	4.18614	-1.37856	0.000351147	down
	ENSSSCG00000034692	SH3BP4	25.7108	10.4415	-1.20547	9.28779e-05	down
	ENSSSCG00000026547	SLC45A3	1.90672	0.808178	-1.13508	0.0108377	down
	ENSSSCG00000016331	RAMP1	7.70986	2.73771	-1.39749	0.00624943	down
	ENSSSCG00000015656	FCMR	4.24489	1.72862	-1.0802	0.00821204	down
	ENSSSCG00000015659	YOD1	5.94415	3.6813	-0.704676	0.00158954	down
	ENSSSCG00000015619	CAMK1G	6.1092	2.48003	-1.03618	0.00180201	down
	ENSSSCG00000015616	HSD11B1	103.544	52.8328	-0.87557	0.00071504	down
	ENSSSCG00000032721	TRAF3IP3	22.1498	11.4824	-0.883551	0.000116634	down
	ENSSSCG00000040095	GPR35	1.86584	0.637668	-1.6007	7.51317e-05	down
	ENSSSCG00000026404	SERTAD4	5.11144	1.8408	-1.22214	6.65417e-05	down
	ENSSSCG00000015607	HHAT	3.44976	1.94431	-0.858385	0.0084527	down
	ENSSSCG00000016401	KIF1A	1.04513	0.424101	-1.10462	0.0194712	down
	ENSSSCG00000029778	SPATA17	3.2869	1.2134	-1.26351	0.0011119	down
	ENSSSCG00000010816	TGFB2	40.2652	21.5511	-0.730617	0.000779787	down
	ENSSSCG00000035479	DISP1	16.748	6.55695	-1.14851	7.98731e-07	down
	ENSSSCG00000024671	WNT9A	7.03573	2.34877	-1.57516	6.01499e-07	down
	ENSSSCG00000034569	OBSCN	3.49207	1.93049	-0.713528	0.00114783	down
	ENSSSCG00000028720	NXN	12.9173	7.26197	-0.64454	0.000917477	down
	ENSSSCG00000039780	RTN4RL1	2.94331	1.00322	-1.40732	4.08695e-06	down
	ENSSSCG00000017874	ATP2A3	10.6504	5.53605	-0.899024	0.00028672	down
	ENSSSCG00000017885	SMTNL2	4.02519	0.49349	-2.8386	1.35311e-05	down
	ENSSSCG00000017923	ALOX15	31.6564	2.26536	-3.41313	1.67131e-05	down
	ENSSSCG00000017920		39.6595	6.38798	-2.56005	2.52538e-09	down
	ENSSSCG00000036521	TNFSF13	14.0828	7.96455	-0.829921	0.00893205	down
	ENSSSCG00000008769		33.3737	10.576	-1.29683	0.0272095	down
	ENSSSCG00000017990	PIK3R6	2.77029	1.27511	-0.997647	0.002012	down
	ENSSSCG00000017991	PIK3R5	4.5909	2.68533	-0.624549	0.0135615	down
	ENSSSCG00000018019	ARHGAP44	5.73561	2.08927	-1.32287	2.80331e-05	down
	ENSSSCG00000017769	RAB34	10.8291	5.99677	-0.843888	0.0048166	down
	ENSSSCG00000017750	EVI2B	35.2255	16.8925	-0.72638	0.0307017	down
	ENSSSCG00000017728	MYO1D	29.2641	6.06032	-2.01283	9.7066e-09	down
	ENSSSCG00000017727	TMEM98	32.6067	2.81321	-3.40144	6.72133e-10	down
	ENSSSCG00000032652	SLFN11	8.67064	3.39322	-1.29405	5.04397e-05	down
	ENSSSCG00000017494	IKZF3	5.04	2.60553	-0.737162	0.0323451	down
	ENSSSCG00000017448	KRT14	56.7769	0.695199	-6.35437	9.52593e-13	down
	ENSSSCG00000017429	P3H4	5.26679	3.46136	-0.655535	0.0263102	down
	ENSSSCG00000017422	FKBP10	15.1074	5.98134	-1.32449	0.000250528	down
	ENSSSCG00000017416	DHX58	4.08209	2.33846	-0.78807	0.0418497	down
	ENSSSCG00000044045		1.86734	0.376043	-2.13081	4.2313e-07	down
	ENSSSCG00000025856	TMEM106A	16.1659	8.31841	-0.750607	1.81527e-05	down
	ENSSSCG00000017380	ARL4D	3.6333	1.59083	-1.12108	0.00752661	down
	ENSSSCG00000017379	ETV4	1.84303	0.351695	-2.19008	0.000505992	down
	ENSSSCG00000017333	FMNL1	12.2173	7.13893	-0.591126	0.00587694	down
	ENSSSCG00000017330	MAP3K14	7.28524	4.15028	-0.637909	0.000433149	down
	ENSSSCG00000017533	HOXB2	9.12774	5.48805	-0.596543	0.0243825	down
	ENSSSCG00000017534	HOXB3	7.54063	4.00881	-0.647878	0.0370858	down
	ENSSSCG00000017535	HOXB4	6.90363	3.7286	-0.891115	0.0168004	down
	ENSSSCG00000017540	HOXB5	4.16045	1.12368	-1.67792	5.80279e-05	down
	ENSSSCG00000017539	HOXB6	17.0698	7.71437	-1.10608	0.000314483	down
	ENSSSCG00000017537	HOXB8	3.27697	0.592928	-2.19385	3.65965e-06	down
	ENSSSCG00000040942		4.6807	0.533325	-3.00616	2.52622e-05	down
	ENSSSCG00000017551	FAM117A	18.1258	9.72719	-0.692115	1.96663e-05	down
	ENSSSCG00000017589	DLX3	1.43598	0.139995	-3.01237	0.000336183	down
	ENSSSCG00000017624	CUEDC1	14.294	8.63157	-0.635288	0.000567712	down
	ENSSSCG00000017638	TSPOAP1	1.67607	0.678365	-1.24594	0.00145102	down
	ENSSSCG00000017640		1.05414	0.296959	-1.62925	0.0077867	down
	ENSSSCG00000017299	MARCHF10	2.66295	0.61788	-1.99732	0.0017078	down
	ENSSSCG00000017298	TANC2	8.49285	3.36432	-1.11471	1.69802e-05	down
	ENSSSCG00000017265	AXIN2	15.4435	5.89037	-1.24668	0.000365245	down
	ENSSSCG00000023992	CEP112	16.3055	7.91228	-0.869676	0.000789691	down
	ENSSSCG00000017258	FAM20A	8.16178	3.45006	-1.08797	0.00150545	down
	ENSSSCG00000017236	CD300C	11.9362	5.24853	-1.22657	0.00495378	down
	ENSSSCG00000020967		5.09565	2.17992	-1.01829	0.0177513	down
	ENSSSCG00000017232	SLC9A3R1	23.8179	10.0521	-1.12537	5.19761e-06	down
	ENSSSCG00000033518	LLGL2	1.7799	0.939105	-0.845228	0.0260877	down
	ENSSSCG00000017204	ITGB4	18.4563	6.39903	-1.32424	4.25817e-06	down
	ENSSSCG00000017192	EVPL	9.80756	1.42911	-2.58967	3.92378e-09	down
	ENSSSCG00000023362	RHBDF2	6.91007	3.79817	-0.677325	0.0471398	down
	ENSSSCG00000036383	LGALS3BP	26.7088	10.8833	-1.14171	0.00966252	down
	ENSSSCG00000024018	SLC16A3	2.26931	0.921496	-1.36881	0.00133278	down
	ENSSSCG00000001099		43.7667	8.85511	-2.06874	1.23476e-08	down
	ENSSSCG00000001455		230.014	153.307	-0.659715	0.0295712	down
	ENSSSCG00000002653		1.36974	0.183252	-2.61044	4.2289e-05	down
	ENSSSCG00000004081		41.1842	7.25279	-2.28847	6.0918e-10	down
	ENSSSCG00000006025		16.2454	0.0974957	-7.13933	1.4055e-11	down
	ENSSSCG00000006621		17.1462	0.404419	-5.09882	5.75246e-08	down
	ENSSSCG00000007005		7.95762	4.12914	-0.863936	0.00758658	down
	ENSSSCG00000007369		1.87681	0.416623	-2.24706	5.59245e-06	down
	ENSSSCG00000007719		8.48516	4.22899	-0.905299	8.95371e-05	down
	ENSSSCG00000009399		29.9658	18.0144	-0.631001	0.00163674	down
	ENSSSCG00000010893		171.48	49.4351	-1.7414	0.000425823	down
	ENSSSCG00000011355		1.43786	0.67352	-1.02734	0.0019501	down
	ENSSSCG00000012071		1.71652	0.580172	-1.40625	0.00143106	down
	ENSSSCG00000013260		38.2081	17.8042	-0.968907	0.000184009	down
	ENSSSCG00000014235		18.0189	9.60196	-0.769854	0.0146591	down
	ENSSSCG00000015036		26.9038	16.0012	-0.704923	0.0184942	down
	ENSSSCG00000015390		13.6091	9.05197	-0.594865	0.0185308	down
	ENSSSCG00000015795		1.30281	0.49359	-1.1967	0.0106523	down
	ENSSSCG00000016475		5.51583	2.43568	-1.0959	0.010784	down
	ENSSSCG00000017956		54.4458	22.487	-0.918465	0.00649481	down
	ENSSSCG00000020706		17.7539	10.2447	-0.685059	0.0119508	down
	ENSSSCG00000021222		13.5159	4.50871	-1.49001	0.00591879	down
	ENSSSCG00000022794		3.6664	1.67891	-1.06152	0.00284704	down
	ENSSSCG00000026996		8.67443	3.36477	-1.2488	2.87947e-05	down
	ENSSSCG00000027790		16.3361	9.88441	-0.667506	0.0021634	down
	ENSSSCG00000028501		7.67903	2.40161	-1.55092	2.66959e-05	down
	ENSSSCG00000028674		128.516	15.9204	-3.027	0.000111822	down
	ENSSSCG00000028677		9.48623	4.60968	-0.817279	0.0488525	down
	ENSSSCG00000030269		15.2151	1.22405	-3.54105	9.34293e-07	down
	ENSSSCG00000031037		89.1873	8.43464	-3.17991	0.000197414	down
	ENSSSCG00000031180		6.27024	1.95118	-1.44772	3.86657e-06	down
	ENSSSCG00000031640		480.097	249.934	-0.773438	0.000825552	down
	ENSSSCG00000031706		2.15143	0.954005	-0.926919	0.00477536	down
	ENSSSCG00000031897		10.7278	5.12939	-1.08747	0.00135363	down
	ENSSSCG00000032029		3.50245	2.10914	-0.636756	0.0147892	down
	ENSSSCG00000032113		4.14307	1.41976	-1.40175	0.000443548	down
	ENSSSCG00000032392		1.52135	0.065723	-4.34161	1.19832e-06	down
	ENSSSCG00000033089		30.2793	17.1601	-0.750662	0.00850697	down
	ENSSSCG00000033104		2.93895	1.31978	-1.03674	0.014473	down
	ENSSSCG00000033114		11.3245	2.23676	-2.23807	0.0138669	down
	ENSSSCG00000033388		5.05599	3.05171	-0.644592	0.012519	down
	ENSSSCG00000033555		3.08267	0.996457	-2.02725	0.0368514	down
	ENSSSCG00000033927		41.3035	0.304998	-6.89718	5.78793e-12	down
	ENSSSCG00000034592		15.9282	4.70098	-1.58199	0.00724665	down
	ENSSSCG00000034696		3.38101	1.87435	-0.656572	0.0404885	down
	ENSSSCG00000035189		4.22544	2.4889	-0.65086	0.00639683	down
	ENSSSCG00000035443		30.1828	3.84822	-2.56071	0.019217	down
	ENSSSCG00000036622		4.19294	2.2348	-0.75756	0.0354398	down
	ENSSSCG00000037140		7.81356	0.127644	-5.77411	5.51459e-10	down
	ENSSSCG00000037274		1230.42	827.359	-0.606297	0.000228484	down
	ENSSSCG00000037913		95.0451	6.64653	-3.94603	1.24738e-05	down
	ENSSSCG00000039102		6.81616	0.444268	-3.91009	6.29795e-05	down
	ENSSSCG00000039146		4.68825	0.867244	-2.25968	0.00862481	down
	ENSSSCG00000039414		15.6699	8.03107	-0.609934	0.0439158	down
	ENSSSCG00000039500		7.20097	0.250328	-4.6422	3.42864e-08	down
	ENSSSCG00000040016		18.069	10.7415	-0.620474	0.04172	down
	ENSSSCG00000040651		28.9486	2.07133	-3.59542	0.0029045	down
	ENSSSCG00000040986		3.85743	0.480878	-3.11735	0.0120469	down
	ENSSSCG00000041764		3.62973	1.26748	-1.2825	0.000100254	down
	ENSSSCG00000042096		1.75139	0.659734	-1.13158	0.0105396	down
	ENSSSCG00000044562		4.61718	1.16547	-1.65827	0.00124057	down
	ENSSSCG00000045115		41.6452	0.13076	-8.03834	7.5692e-14	down
	ENSSSCG00000045848		2.64538	1.02948	-1.08881	0.0433391	down
	ENSSSCG00000045942		4.53593	2.41186	-0.693445	0.0144044	down
	ENSSSCG00000046980		2.33324	1.32541	-0.64319	0.0445976	down
	ENSSSCG00000047344		113.219	57.814	-0.912062	0.00338466	down
	ENSSSCG00000047905		1.64541	0.859165	-0.721594	0.0394808	down
	ENSSSCG00000047927		4.41961	2.35101	-0.662096	0.0116871	down
	ENSSSCG00000048103		1.33056	0.604973	-0.911095	0.044033	down
	ENSSSCG00000048337		3.63833	1.90205	-0.681861	0.0330927	down
	ENSSSCG00000048637		2.6617	1.28719	-0.869486	0.00482824	down
	ENSSSCG00000048823		15.8386	2.79353	-2.16341	0.0455466	down
	ENSSSCG00000048993		5.02932	1.64565	-1.27755	0.0334745	down
	ENSSSCG00000049158		52.5004	20.9624	-1.14961	3.19092e-06	down
	ENSSSCG00000049422		4.81249	0.54246	-3.01622	3.95538e-07	down
	ENSSSCG00000049524		63.7057	35.9181	-0.599434	0.000265077	down
	ENSSSCG00000050754		2.7668	0.76025	-1.64734	8.87356e-05	down
	ENSSSCG00000051043		1.43935	0.707049	-0.77729	0.0473733	down
	ENSSSCG00000012771	SLC6A8	8.70629	13.7097	0.906985	0.00416743	up
	ENSSSCG00000025525		29.9523	48.955	0.623116	0.00120612	up
	ENSSSCG00000035037		15.0876	26.6021	0.869889	0.00575972	up
	ENSSSCG00000040779		5.56091	8.934	0.814433	0.03261	up
	ENSSSCG00000009281		7.02039	15.1459	1.13837	0.000260499	up
	ENSSSCG00000009322	SLC46A3	6.42935	8.49523	0.610735	0.00239259	up
	ENSSSCG00000012021	MRPL39	43.5602	70.927	0.630793	0.000677327	up
	ENSSSCG00000024635	SPART	105.832	165.969	0.642136	0.000141599	up
	ENSSSCG00000021355	SOD1	138.772	244.052	0.827359	2.0671e-06	up
	ENSSSCG00000009434	RGCC	118.773	240.021	0.891999	2.07915e-06	up
	ENSSSCG00000029837	VWA8	20.2195	28.6295	0.611092	3.25578e-05	up
	ENSSSCG00000009413	CPB2	1.94766	11.734	3.04376	0.0178154	up
	ENSSSCG00000026981		69.1406	104.979	0.611304	0.00261391	up
	ENSSSCG00000009405	SUCLA2	91.4658	166.065	0.635928	0.00121872	up
	ENSSSCG00000012059	HLCS	27.0471	39.5863	0.640002	0.00823162	up
	ENSSSCG00000009393		25.3054	44.9711	0.797779	0.011203	up
	ENSSSCG00000025821	C2CD2	6.26229	8.99606	0.636039	0.000147261	up
	ENSSSCG00000009446	PCDH17	5.82904	17.158	1.73239	1.32587e-07	up
	ENSSSCG00000038842	PCDH9	19.6445	36.3814	0.911627	0.000299091	up
	ENSSSCG00000009477	EDNRB	42.8066	80.8028	0.848017	0.00276848	up
	ENSSSCG00000038081	AGPAT3	19.1506	29.6009	0.719525	6.5846e-05	up
	ENSSSCG00000009486	SLITRK6	7.96684	16.9569	1.23831	0.00621044	up
	ENSSSCG00000009492	GPR180	41.2862	69.7779	0.712276	0.0173773	up
	ENSSSCG00000009523		7.49365	13.3951	0.787836	0.00216196	up
	ENSSSCG00000009524	TMTC4	20.3574	30.4993	0.589569	0.000684606	up
	ENSSSCG00000021418	LSS	16.4957	40.8245	1.34225	6.27152e-07	up
	ENSSSCG00000009526	ITGBL1	17.7024	55.326	1.71424	2.59458e-06	up
	ENSSSCG00000034763	IRS2	30.6143	55.6507	0.967741	1.94623e-06	up
	ENSSSCG00000009545	COL4A2	252.444	389.592	0.774676	8.41284e-05	up
	ENSSSCG00000009558	F10	1.37805	6.28959	2.49759	0.0249238	up
	ENSSSCG00000000764	HDHD5	4.34646	8.14385	0.917102	0.00753352	up
	ENSSSCG00000003693	MYOM1	2.10483	3.8992	0.976272	0.0198951	up
	ENSSSCG00000003684	MTCL1	2.68574	3.76407	0.637378	0.0103229	up
	ENSSSCG00000039797	APCDD1	52.0574	84.0119	0.743116	0.00343901	up
	ENSSSCG00000010108		10.4065	18.0469	0.782064	0.00491869	up
	ENSSSCG00000039862	TRIB3	4.78835	9.63032	0.912688	0.0131163	up
	ENSSSCG00000010093	SERPIND1	1.66828	6.67319	2.21024	0.0337607	up
	ENSSSCG00000036081	TBC1D20	108.123	175.63	0.742769	7.46828e-05	up
	ENSSSCG00000024162		277.902	471.627	0.648353	0.00220323	up
	ENSSSCG00000036940	TCF15	6.84288	14.3662	0.82637	0.0432656	up
	ENSSSCG00000027417	LDLRAD4	11.0301	15.188	0.586852	0.0176837	up
	ENSSSCG00000007052	FERMT1	3.64988	6.62329	1.06917	0.0134352	up
	ENSSSCG00000007063	ANKEF1	0.857637	2.77698	1.7968	0.00788502	up
	ENSSSCG00000023686	TTR	9.87995	56.3143	2.92343	0.0144861	up
	ENSSSCG00000030112	MACROD2	5.76511	9.68061	0.823084	0.0141204	up
	ENSSSCG00000009973	RHBDD3	7.1206	11.7481	0.725709	0.013227	up
	ENSSSCG00000025589	SMIM26	107.362	204.577	0.696733	0.0475214	up
	ENSSSCG00000026953	TPGS2	33.0552	47.068	0.679923	0.00224064	up
	ENSSSCG00000007116	CD93	25.9451	41.1357	0.626419	0.00688067	up
	ENSSSCG00000024279	ZMAT5	12.1391	22.5172	0.686842	0.0369014	up
	ENSSSCG00000004510	ACAA2	66.7948	147.083	1.09027	7.53852e-06	up
	ENSSSCG00000007281	MAP1LC3A	25.9419	37.8749	0.611232	0.00202298	up
	ENSSSCG00000022099	TP53INP2	4.24023	7.53974	1.08714	0.000445249	up
	ENSSSCG00000007286	ACSS2	64.8058	105.249	0.761575	0.00104563	up
	ENSSSCG00000000151		46.3613	82.9693	0.930055	0.00403984	up
	ENSSSCG00000026585	PROCR	21.4931	39.5532	0.89557	0.00942834	up
	ENSSSCG00000000133	TST	102.338	216.541	0.931714	0.00018731	up
	ENSSSCG00000030209	MFNG	76.0944	121.645	0.736238	0.00183009	up
	ENSSSCG00000033854	LGALS1	1632.6	3607.36	0.991445	0.00208911	up
	ENSSSCG00000000110	PLA2G6	5.58071	7.68872	0.650399	0.0104796	up
	ENSSSCG00000033327	PDGFB	17.4869	24.1072	0.612223	5.98171e-05	up
	ENSSSCG00000020873	SYNGR1	23.1937	34.8677	0.710032	0.0117859	up
	ENSSSCG00000000033	TSPO	288.202	509.111	0.764539	0.0325356	up
	ENSSSCG00000000072	SLC25A17	98.3061	192.607	0.91477	5.82897e-06	up
	ENSSSCG00000005233	DMRT2	5.70394	21.4246	1.94016	2.42444e-07	up
	ENSSSCG00000024325	SGK2	37.5155	78.5181	1.10302	0.000347004	up
	ENSSSCG00000002140	KLHL33	1.61297	3.46565	1.14398	0.0305974	up
	ENSSSCG00000037912	FITM2	29.3523	45.0722	0.792955	0.00345448	up
	ENSSSCG00000000064	ACO2	74.2603	112.229	0.654375	0.000960915	up
	ENSSSCG00000000063	POLR3H	10.3224	16.9009	0.696636	0.00123016	up
	ENSSSCG00000028699	NEIL2	4.68936	9.15022	0.708689	0.0479583	up
	ENSSSCG00000039573	SLPI	219.15	720.916	1.69716	5.24977e-06	up
	ENSSSCG00000007391	MATN4	1.83723	5.61466	1.68538	1.23763e-06	up
	ENSSSCG00000006981	MICU3	18.8349	34.8066	0.923057	0.0010159	up
	ENSSSCG00000005773	RBFA	7.49153	12.2192	0.648339	0.000607139	up
	ENSSSCG00000035335	FGL1	1.41655	6.36925	2.32245	0.0132328	up
	ENSSSCG00000000006	PPARA	19.5297	27.4566	0.626903	0.00433924	up
	ENSSSCG00000005177	SH3GL2	2.12832	6.54252	1.62052	0.00288607	up
	ENSSSCG00000040631	LPL	1138.79	2264.76	1.04739	4.78574e-05	up
	ENSSSCG00000032936	PIM3	18.6157	31.9856	0.668681	0.00130611	up
	ENSSSCG00000028559	LZTS1	1.52607	2.43222	0.80221	0.00761897	up
	ENSSSCG00000023807	ACO1	158.127	237.042	0.723573	2.2644e-05	up
	ENSSSCG00000000975	PANX2	0.47676	1.16549	1.36498	0.034457	up
	ENSSSCG00000029066	IDI1	45.7875	77.7405	0.776373	0.0117183	up
	ENSSSCG00000010992		53.9523	114.732	1.15193	3.51056e-05	up
	ENSSSCG00000034207	CEBPB	104.744	166.686	0.635379	0.0048111	up
	ENSSSCG00000040513	AQP3	33.9583	52.4619	0.71932	0.0355334	up
	ENSSSCG00000023749		0.993658	1.8704	1.0379	0.0208238	up
	ENSSSCG00000022705	SALL2	6.38039	10.9992	0.871308	0.00221119	up
	ENSSSCG00000048323		11.9484	18.0423	0.678461	0.00655603	up
	ENSSSCG00000036036	XG	20.5391	32.3135	0.843014	0.000163777	up
	ENSSSCG00000011133	PFKFB3	37.8232	67.1972	0.910868	0.0125994	up
	ENSSSCG00000007507	PCK1	20.4821	87.9303	2.02004	0.00601969	up
	ENSSSCG00000011128	ITIH2	3.09494	16.894	2.68775	0.0191662	up
	ENSSSCG00000036512	FGFRL1	32.3012	49.8288	0.73413	0.000721874	up
	ENSSSCG00000009655	EBF2	18.5102	31.3699	0.868336	0.000145991	up
	ENSSSCG00000011119	ECHDC3	24.2657	41.6798	0.801186	6.50585e-06	up
	ENSSSCG00000002026	EFS	1.70812	3.03825	0.936916	0.00380542	up
	ENSSSCG00000005349	GRHPR	14.4568	25.7229	0.860329	4.51941e-05	up
	ENSSSCG00000009662	STMN4	4.41607	8.50193	0.844755	0.00972837	up
	ENSSSCG00000023247	OPTN	182.321	298.208	0.807566	3.47933e-05	up
	ENSSSCG00000039244	PHYH	177.614	264.338	0.6435	0.000807303	up
	ENSSSCG00000002013	DHRS4	73.0856	228.647	1.72022	4.2289e-05	up
	ENSSSCG00000009666	EPHX2	66.2398	127.829	0.903867	9.43178e-05	up
	ENSSSCG00000012126	GPM6B	88.8319	160.705	1.02425	1.3352e-05	up
	ENSSSCG00000012127	GEMIN8	4.97063	7.05814	0.588328	0.0359296	up
	ENSSSCG00000012138	ACE2	107.922	284.681	1.43852	0.000191427	up
	ENSSSCG00000035893		6.35251	10.1313	0.812689	0.00696864	up
	ENSSSCG00000008694	GRK4	8.6623	12.7025	0.646107	0.00163863	up
	ENSSSCG00000032188	METTL26	16.9635	29.4789	0.734334	0.00214423	up
	ENSSSCG00000039677	CHRNA4	0.865766	2.35261	1.64368	9.61837e-05	up
	ENSSSCG00000023643	PDHA1	194.952	331.286	0.733373	1.55994e-06	up
	ENSSSCG00000001988	ADCY4	11.5382	16.4217	0.669358	0.00267432	up
	ENSSSCG00000008723	HTRA3	9.82302	22.817	1.34086	2.27344e-05	up
	ENSSSCG00000004755	DLL4	13.2362	23.1646	0.93954	0.000456659	up
	ENSSSCG00000004751	CHP1	53.015	74.1421	0.651075	0.00104796	up
	ENSSSCG00000037562	SLC2A4RG	10.7111	18.6146	0.720386	0.0197967	up
	ENSSSCG00000026001	DNAJC1	30.4054	51.4739	0.783781	0.000719788	up
	ENSSSCG00000028996	ALDH1A1	220.482	545.102	1.25404	8.18363e-05	up
	ENSSSCG00000000994	GMDS	13.9067	20.5261	0.585627	0.00904283	up
	ENSSSCG00000031228	OPRL1	6.72303	13.3996	0.932959	0.000458762	up
	ENSSSCG00000005272	NMRK1	31.9599	64.994	1.00554	0.000141156	up
	ENSSSCG00000001977	STXBP6	12.0659	17.932	0.672541	0.0106137	up
	ENSSSCG00000022301	EIF4EBP1	54.2632	98.6083	0.869302	0.00241436	up
	ENSSSCG00000005287	PSAT1	57.0358	170.343	1.65483	8.0919e-07	up
	ENSSSCG00000028148	DMD	42.1846	72.1225	0.830811	2.09443e-06	up
	ENSSSCG00000015355	DGKB	0.363416	2.4058	2.88099	0.00014598	up
	ENSSSCG00000015356	AGMO	2.5795	6.72841	1.53743	0.000179661	up
	ENSSSCG00000015362	TSPAN13	127.924	223.183	0.722157	0.000165357	up
	ENSSSCG00000034811	QDPR	78.0664	131.118	0.795608	0.00121435	up
	ENSSSCG00000008013	IGFALS	1.8534	3.95546	1.10748	0.0340429	up
	ENSSSCG00000008012		29.2803	43.981	0.645704	0.000125051	up
	ENSSSCG00000008034	NOXO1	2.07535	5.70878	1.20376	0.00906037	up
	ENSSSCG00000004725	ZNF106	57.3066	131.706	1.23641	1.29475e-07	up
	ENSSSCG00000008038	SLC9A3R2	47.0172	69.4382	0.692716	0.000318228	up
	ENSSSCG00000008754	GBA3	1.24149	3.58958	1.63683	0.000623219	up
	ENSSSCG00000009580	S1PR3	0.598865	1.12932	1.01148	0.0280048	up
	ENSSSCG00000011020	JCAD	25.0436	41.3026	0.89954	1.32039e-05	up
	ENSSSCG00000001045	ELOVL2	1.89602	3.36521	1.00304	0.0283597	up
	ENSSSCG00000015301	STEAP1	5.45275	15.396	1.16073	0.0212492	up
	ENSSSCG00000039317	SLC25A21	5.75013	10.7541	1.00109	0.025705	up
	ENSSSCG00000009592	NFIL3	28.823	41.6772	0.599074	0.0122387	up
	ENSSSCG00000035867	GFOD1	7.74725	14.116	0.867629	0.000105982	up
	ENSSSCG00000031129	SIRT5	20.2165	31.8776	0.686393	0.0129841	up
	ENSSSCG00000045907	ADAM2	4.15084	8.11494	0.957902	0.0367829	up
	ENSSSCG00000025822	SFRP1	41.0467	101.029	1.25242	3.03644e-05	up
	ENSSSCG00000007019	GPAT4	70.2041	125.209	0.800237	0.000185385	up
	ENSSSCG00000024263	SERF2	406.342	685.635	0.687255	0.0401968	up
	ENSSSCG00000010947	FBP2	6.98967	61.7751	3.11509	1.02553e-09	up
	ENSSSCG00000026297	KLB	57.816	116.409	0.972907	2.9007e-05	up
	ENSSSCG00000030150	UGDH	36.5876	66.1567	0.727209	0.000516862	up
	ENSSSCG00000004679	SORD	3.69677	7.24291	1.05176	0.00456674	up
	ENSSSCG00000001090	ALDH5A1	7.16547	12.4683	0.810045	0.000787487	up
	ENSSSCG00000024052	GPX4	134.759	248.729	0.839902	0.000116339	up
	ENSSSCG00000022390	RGN	4.8948	11.7617	1.42154	0.0385777	up
	ENSSSCG00000033001	FZD8	3.46863	6.72657	1.00388	0.000473717	up
	ENSSSCG00000000757	ADIPOR2	232.976	438.831	0.962191	9.78536e-07	up
	ENSSSCG00000016703	HOXA5	15.4321	25.3729	0.88271	0.000428818	up
	ENSSSCG00000028997		0.676891	22.9328	5.12874	1.98322e-12	up
	ENSSSCG00000021204	HOXA10	0.201752	6.51269	4.94963	2.10949e-10	up
	ENSSSCG00000016695	HIBADH	128.825	226.126	0.771017	5.98171e-05	up
	ENSSSCG00000022945	UCHL1	28.9442	58.6258	1.00796	0.0276171	up
	ENSSSCG00000005030	NID2	75.6323	121.123	0.828273	1.379e-05	up
	ENSSSCG00000021862	PTGER2	4.12625	6.65179	0.787858	0.00658083	up
	ENSSSCG00000008799	LIMCH1	145.403	228.536	0.683934	0.00305176	up
	ENSSSCG00000005385	NR4A3	6.58057	17.2283	1.67814	0.00023395	up
	ENSSSCG00000005040	GNPNAT1	39.1185	69.6891	0.670851	0.000759545	up
	ENSSSCG00000005041	FERMT2	243.993	442.172	0.841179	9.65744e-06	up
	ENSSSCG00000005043	DDHD1	23.4217	45.4835	0.919373	6.21981e-06	up
	ENSSSCG00000024144		27.954	46.9083	0.648381	0.0158031	up
	ENSSSCG00000001131	BTN2A2	1.98782	3.12555	0.76505	0.0443911	up
	ENSSSCG00000032768		15.8021	27.934	0.782476	0.000872201	up
	ENSSSCG00000021591		102.744	188.744	0.926198	0.00189905	up
	ENSSSCG00000004658	FBN1	108.632	262.749	1.32667	1.3522e-06	up
	ENSSSCG00000039568	SNAI2	38.8496	61.1797	0.82648	0.00217581	up
	ENSSSCG00000039089		0.630231	1.32113	1.18113	0.00981229	up
	ENSSSCG00000005437	KLF4	50.4419	70.3832	0.658818	0.00541037	up
	ENSSSCG00000040147	SHISA3	1.7105	3.63279	1.17226	0.00449146	up
	ENSSSCG00000004651	GALK2	56.8027	91.6209	0.705822	7.58058e-06	up
	ENSSSCG00000028922	GABRA2	0.729241	3.71286	2.55386	0.000217335	up
	ENSSSCG00000034302	SLC12A7	21.3559	33.8491	0.669066	0.000574573	up
	ENSSSCG00000006260	LYPLA1	116.206	188.627	0.688256	2.55267e-05	up
	ENSSSCG00000030578	MRPL15	37.3783	64.2432	0.756165	2.68389e-05	up
	ENSSSCG00000021386	PTGR1	472.832	900.161	0.832595	0.0167867	up
	ENSSSCG00000017109	ADAMTS16	0.608801	2.58269	2.3658	7.23489e-07	up
	ENSSSCG00000035825	UBE2QL1	3.63715	7.02378	1.10435	0.0136251	up
	ENSSSCG00000005467	HSDL2	47.2025	76.6538	0.738148	7.57634e-06	up
	ENSSSCG00000017103		9.6406	17.6943	0.90067	0.0309093	up
	ENSSSCG00000006245	SDR16C5	273.294	842.344	1.5843	1.93325e-05	up
	ENSSSCG00000032517	DMXL2	14.7785	22.6905	0.647173	0.000617197	up
	ENSSSCG00000032846	BPNT2	97.2521	211.438	1.11622	6.74969e-07	up
	ENSSSCG00000039861	HDHD3	6.60549	13.2649	1.05529	0.0126024	up
	ENSSSCG00000039703	EEPD1	11.7373	19.3086	0.730612	0.000125013	up
	ENSSSCG00000008832	LRRC66	43.6334	78.7876	0.901594	0.000750849	up
	ENSSSCG00000005485	AMBP	5.89493	32.9338	2.99402	0.0184942	up
	ENSSSCG00000031856	DACT1	6.99834	10.977	0.59669	0.0222552	up
	ENSSSCG00000005488		3.78354	17.0938	2.5572	0.0381739	up
	ENSSSCG00000020963	EPDR1	3.62601	8.58861	1.29293	3.05881e-05	up
	ENSSSCG00000035299	SFRP4	5.61621	18.2417	1.77677	4.14832e-05	up
	ENSSSCG00000008838	LNX1	8.45479	12.2041	0.637767	0.00704191	up
	ENSSSCG00000025087	ASPH	443.793	719.219	0.753822	0.000944002	up
	ENSSSCG00000005494	TNC	2.40923	8.74175	2.07027	0.00187115	up
	ENSSSCG00000005087	SIX1	0.201478	9.75096	5.74924	8.67634e-13	up
	ENSSSCG00000007952	TRAP1	32.5897	50.8191	0.673051	4.79858e-05	up
	ENSSSCG00000016784	ANKH	8.85247	21.476	1.42467	5.57247e-08	up
	ENSSSCG00000029425	MRPS18B	30.2394	45.8244	0.607894	0.00182687	up
	ENSSSCG00000008903	CRACD	1.25389	2.37939	1.08547	0.00255764	up
	ENSSSCG00000008901	PAICS	69.6045	111.545	0.759362	4.99845e-06	up
	ENSSSCG00000005507	PSMD5	77.1812	117.831	0.645263	0.00203463	up
	ENSSSCG00000005512	C5	2.98657	8.80174	1.72162	0.0333067	up
	ENSSSCG00000012327	HSD17B10	115.863	168.764	0.585028	0.00494658	up
	ENSSSCG00000006213		25.7288	52.2841	1.12172	1.78143e-05	up
	ENSSSCG00000013497	ANKRD24	2.71255	3.99072	0.628568	0.0313474	up
	ENSSSCG00000033544	NTF3	1.04767	2.45367	1.38456	0.0280053	up
	ENSSSCG00000013512	PLIN4	592.909	1003.45	0.692402	0.01377	up
	ENSSSCG00000034615	TNFAIP8L1	4.83603	7.82888	0.747475	0.000209762	up
	ENSSSCG00000004588	CCNB2	5.24149	16.8183	1.72479	0.0019546	up
	ENSSSCG00000016823		1.32637	4.76418	1.75671	0.00850697	up
	ENSSSCG00000024081	NRBF2	24.2184	37.324	0.616441	0.000809858	up
	ENSSSCG00000004586	FAM81A	3.00865	4.20722	0.624947	0.036328	up
	ENSSSCG00000024814	PFKFB1	12.4353	24.0045	1.00042	0.00189236	up
	ENSSSCG00000035600	DNAJC12	2.40743	6.17851	1.20942	0.0479449	up
	ENSSSCG00000032374	SULT1B1	1.84771	12.8073	2.87329	1.35034e-08	up
	ENSSSCG00000039341		1.49839	6.9059	2.3701	0.00447762	up
	ENSSSCG00000025876	PBLD	12.6314	22.1786	0.838486	0.00451299	up
	ENSSSCG00000022303	SLC25A16	24.4686	43.98	0.735568	6.73775e-05	up
	ENSSSCG00000023791		1.06898	3.84801	1.77831	0.0142591	up
	ENSSSCG00000006192	LACTB2	72.8632	119.913	0.775061	0.0001301	up
	ENSSSCG00000013524	MICOS13	32.5805	67.4252	0.927373	0.000143524	up
	ENSSSCG00000027128	LONP1	41.287	70.2693	0.793666	2.2644e-05	up
	ENSSSCG00000027609	GC	4.05138	28.0725	3.0166	0.0172363	up
	ENSSSCG00000012382		63.6289	96.3607	0.631937	0.00333	up
	ENSSSCG00000016841	SLC1A3	60.7023	106.792	0.865357	0.000815738	up
	ENSSSCG00000002306	GALNT16	22.2083	44.8741	1.01718	0.000335304	up
	ENSSSCG00000036152	TSPAN15	4.78704	10.5006	1.08021	0.000176669	up
	ENSSSCG00000008948	ALB	203.911	1425.49	3.21809	0.0309093	up
	ENSSSCG00000010256	COL13A1	0.445632	2.304	2.32	0.00231713	up
	ENSSSCG00000002314	SMOC1	6.58588	15.1259	1.38058	2.75176e-06	up
	ENSSSCG00000012394	GJB1	0.721547	2.64218	2.03862	0.0281506	up
	ENSSSCG00000008952	RASSF6	1.02061	4.44186	2.26432	0.00014218	up
	ENSSSCG00000006169	ZFHX4	12.3055	16.0732	0.587659	0.00210949	up
	ENSSSCG00000022370	TNFSF9	2.53875	6.42079	1.40985	4.08461e-05	up
	ENSSSCG00000021588	DAPK2	5.65339	11.5296	1.0071	0.0067404	up
	ENSSSCG00000022009	DDC	1.28465	2.77183	1.23279	0.0243695	up
	ENSSSCG00000016856	C9	4.615	10.9192	1.54469	0.0461519	up
	ENSSSCG00000010258	AIFM2	42.5404	89.2817	1.03485	3.35447e-06	up
	ENSSSCG00000010275	PCBD1	173.342	266.348	0.655449	0.0136251	up
	ENSSSCG00000040681	FABP4	4565.59	11205.6	1.28052	1.35576e-06	up
	ENSSSCG00000012409	CITED1	10.5377	20.2229	0.965231	0.00162846	up
	ENSSSCG00000016863	OXCT1	418.378	895.13	1.07454	7.34879e-06	up
	ENSSSCG00000005636	SLC25A25	6.72551	11.397	0.662028	0.02739	up
	ENSSSCG00000016866	GHR	428.366	680.331	0.736237	1.01286e-05	up
	ENSSSCG00000006151	SNX16	19.2668	30.8217	0.607197	0.00263762	up
	ENSSSCG00000004928	CILP	12.1358	34.1405	1.38281	0.00257553	up
	ENSSSCG00000033590		4.83499	10.3804	1.18616	0.00100151	up
	ENSSSCG00000006141	CA3	420.641	1264.47	1.55078	0.00170698	up
	ENSSSCG00000007748	PSPH	6.52687	10.0874	0.620954	0.0370818	up
	ENSSSCG00000006140	CA2	1.13275	5.03865	2.24014	0.000135533	up
	ENSSSCG00000016878	FGF10	0.907421	9.39737	3.53522	1.85443e-09	up
	ENSSSCG00000036555	PRDM8	0.697516	1.64777	1.34224	0.00831782	up
	ENSSSCG00000002349	ACOT4	27.1229	50.0767	0.818506	4.77798e-06	up
	ENSSSCG00000013591	TIMM44	16.8247	28.6506	0.724986	6.45793e-05	up
	ENSSSCG00000000672	CLSTN3	9.21473	24.2509	1.5433	0.000232692	up
	ENSSSCG00000012440	PGK1	77.8046	125.437	0.603617	0.00325314	up
	ENSSSCG00000012445	LPAR4	1.04887	2.49955	1.31933	0.0451404	up
	ENSSSCG00000025252	PEX5	10.6679	15.0559	0.601622	0.00628077	up
	ENSSSCG00000010312	PLAU	13.282	23.1163	0.827957	0.00333991	up
	ENSSSCG00000016892	FST	6.31409	9.99217	0.83304	0.0106859	up
	ENSSSCG00000030033	ACSM4	2.99552	13.6796	2.38762	0.03151	up
	ENSSSCG00000028513	VKORC1L1	134.281	187.537	0.586829	0.00150921	up
	ENSSSCG00000010315	ADK	20.4141	31.1916	0.665989	0.0029343	up
	ENSSSCG00000032833	CD320	11.1799	28.7604	1.25666	0.000182404	up
	ENSSSCG00000004961	ITGA11	4.20747	6.52701	0.848826	0.0052877	up
	ENSSSCG00000013599	ANGPTL4	22.6924	61.2854	1.59376	0.000117451	up
	ENSSSCG00000004966	NOX5	2.69677	6.29078	1.30126	0.000939041	up
	ENSSSCG00000025281		87.1178	134.626	0.617133	0.00213475	up
	ENSSSCG00000002383	FOS	170.776	343.909	1.28148	0.0148534	up
	ENSSSCG00000006105	GEM	26.9	53.4831	0.976423	0.000260578	up
	ENSSSCG00000031712	MFAP5	124.854	267.518	1.12462	0.000121954	up
	ENSSSCG00000005666	DOLK	6.37746	10.1499	0.620322	0.0217796	up
	ENSSSCG00000009229	ARHGAP24	14.5028	20.7415	0.629663	0.00666045	up
	ENSSSCG00000013667	COL5A3	56.8704	104.247	0.912628	0.000438739	up
	ENSSSCG00000005668	SH3GLB2	20.8125	32.5366	0.615368	0.00950624	up
	ENSSSCG00000005671	CRAT	54.9652	98.0005	0.99054	9.30093e-08	up
	ENSSSCG00000035012	DEPDC1B	55.1765	91.1981	0.663067	0.000427204	up
	ENSSSCG00000002396	GSTZ1	14.6688	22.1608	0.610864	0.000729201	up
	ENSSSCG00000001435	AGPAT1	186.82	288.545	0.889139	1.35927e-05	up
	ENSSSCG00000005688	PTGES	6.42853	17.021	1.35649	0.0133208	up
	ENSSSCG00000001931		6.05348	10.3943	0.819358	0.0065412	up
	ENSSSCG00000005699	HMCN2	1.6793	3.13356	0.993447	0.0301805	up
	ENSSSCG00000016941	RNF180	3.81749	6.13407	0.655796	0.0492355	up
	ENSSSCG00000033581	RGS7BP	0.926433	1.74479	1.07072	0.00402745	up
	ENSSSCG00000034178	AIF1L	21.52	31.5395	0.69899	0.0382764	up
	ENSSSCG00000007849	CRYM	1.82021	6.56179	1.97427	5.97859e-05	up
	ENSSSCG00000006073	OSR2	3.56007	8.058	1.42562	0.000167418	up
	ENSSSCG00000036787	APOLD1	16.7145	39.5096	0.937695	0.0278764	up
	ENSSSCG00000001916	INSYN1	1.55442	2.55049	0.725098	0.0107204	up
	ENSSSCG00000036723	EMP1	284.326	505.923	0.601018	0.00430426	up
	ENSSSCG00000026724	PLBD1	37.5723	73.1811	0.898551	1.94762e-06	up
	ENSSSCG00000039188	AK8	4.2118	6.32811	0.740428	0.0185931	up
	ENSSSCG00000039307	H2AJ	152.871	303.141	0.930991	0.0012032	up
	ENSSSCG00000022250	SPACA9	3.18557	4.53	0.782679	0.0471398	up
	ENSSSCG00000036011	ISLR2	1.40218	6.26241	2.20424	3.48404e-05	up
	ENSSSCG00000032580	MGST1	157.881	350.013	1.13532	3.76745e-08	up
	ENSSSCG00000012847	TALDO1	255.289	463.246	0.847827	0.000472447	up
	ENSSSCG00000012846	GATD1	24.2418	39.1582	0.634038	0.00661887	up
	ENSSSCG00000006051	CTHRC1	1.24992	7.92452	2.69983	0.000676023	up
	ENSSSCG00000031957	RIMS2	0.348133	0.823893	1.37575	0.00703347	up
	ENSSSCG00000000591	PIK3C2G	7.25456	20.8885	1.50145	0.00662491	up
	ENSSSCG00000038459	SURF2	16.8148	24.5642	0.629301	0.00810584	up
	ENSSSCG00000023273	SH3YL1	6.23154	10.5372	0.800556	0.00135017	up
	ENSSSCG00000028512	LDLR	16.1091	23.6181	0.591476	0.00694191	up
	ENSSSCG00000021998		2.23999	11.3511	2.61215	0.0196036	up
	ENSSSCG00000000584	SLCO1A2	13.3951	22.7521	0.808911	0.00315234	up
	ENSSSCG00000016971	MCCC2	152.169	271.346	0.982718	9.80986e-08	up
	ENSSSCG00000012841	PNPLA2	188.726	282.9	0.787107	4.86864e-05	up
	ENSSSCG00000000577	GYS2	52.5228	94.2968	0.866416	0.0268826	up
	ENSSSCG00000013622	TMEM205	41.2498	83.5671	0.918078	0.000759456	up
	ENSSSCG00000000576		987.706	2316.13	1.04609	1.68041e-05	up
	ENSSSCG00000048443	APLN	0.791263	1.63291	0.918183	0.0214519	up
	ENSSSCG00000038320	POR	40.9583	56.2665	0.616007	0.023683	up
	ENSSSCG00000012838	TSPAN4	15.4145	23.159	0.606325	0.00707468	up
	ENSSSCG00000023333	FCN2	10.843	55.4953	2.29145	2.672e-07	up
	ENSSSCG00000029570	PXDN	37.5459	55.2058	0.714481	0.00581693	up
	ENSSSCG00000009197	GRID2	1.44587	4.12768	1.60427	0.004944	up
	ENSSSCG00000001863	TMEM266	2.3499	5.03452	1.15132	0.000163777	up
	ENSSSCG00000001551		17.3382	91.9556	2.35674	0.00093641	up
	ENSSSCG00000001553	LHFPL5	0.887792	3.48071	2.04896	0.00019101	up
	ENSSSCG00000033843	ETFRF1	73.9341	114.902	0.664873	0.00723283	up
	ENSSSCG00000005828	EGFL7	50.9945	79.9672	0.67201	0.000522679	up
	ENSSSCG00000013734	HOOK2	10.974	17.935	0.765536	0.00662914	up
	ENSSSCG00000009182	ADH1C	128.635	307.606	1.07583	0.000175732	up
	ENSSSCG00000006003	MAL2	32.4909	74.0788	1.02509	7.21579e-05	up
	ENSSSCG00000013735	JUNB	51.585	100.421	1.03079	0.0063944	up
	ENSSSCG00000013736	PRDX2	350.337	590.346	0.671929	0.000468809	up
	ENSSSCG00000023415		2.55619	17.7502	2.96018	0.0210127	up
	ENSSSCG00000001570	PI16	47.3269	89.3757	1.06402	0.000887169	up
	ENSSSCG00000000551	ARNTL2	23.6736	57.8786	1.24891	1.69802e-05	up
	ENSSSCG00000005839	FBXW5	15.8826	24.5867	0.608573	0.00123895	up
	ENSSSCG00000040164		1.0228	4.16079	2.1265	0.0123705	up
	ENSSSCG00000015405	CD36	772.675	1843.5	1.20011	1.86878e-06	up
	ENSSSCG00000037582	F2RL2	182.59	243.01	0.606994	0.0363308	up
	ENSSSCG00000036893	PTHLH	0.594894	3.34944	2.4755	0.000717643	up
	ENSSSCG00000041248		12.307	18.3974	0.784926	0.00521727	up
	ENSSSCG00000011557	CIDEC	506.595	951.784	0.835289	0.000550487	up
	ENSSSCG00000001595	DAAM2	12.1774	16.1206	0.622749	0.00036184	up
	ENSSSCG00000015399	SEMA3E	1.45749	4.61215	1.75593	4.80847e-07	up
	ENSSSCG00000015394	ELAPOR2	11.6149	20.7852	0.898746	0.00334527	up
	ENSSSCG00000005852	ENTPD8	0.233288	1.83972	2.97053	4.29202e-06	up
	ENSSSCG00000001780	FAH	55.3091	96.9195	0.932792	7.15101e-05	up
	ENSSSCG00000014108	BHMT	8.75978	52.6851	2.83317	0.0317179	up
	ENSSSCG00000012731		113.407	152.068	0.645373	0.00420676	up
	ENSSSCG00000001786	CFAP161	0.910493	3.67363	2.11068	0.00367792	up
	ENSSSCG00000012744	CD99L2	8.98367	17.1726	0.885161	0.00121589	up
	ENSSSCG00000001808	CPEB1	7.03605	10.7843	0.688926	0.00262485	up
	ENSSSCG00000002469	OTUB2	1.80684	2.72247	0.691944	0.0407785	up
	ENSSSCG00000002490	GSC	2.94316	7.06575	1.30327	0.00260174	up
	ENSSSCG00000000778	CPNE8	38.2641	59.8911	0.718348	0.000101421	up
	ENSSSCG00000008624	LPIN1	91.5584	154.676	0.994567	0.00198363	up
	ENSSSCG00000012772	BCAP31	146.122	251.42	0.663932	0.000339271	up
	ENSSSCG00000015302	CFAP69	3.65716	6.40129	0.877641	0.00153427	up
	ENSSSCG00000036236	ELOVL6	292.79	535.041	0.962182	0.000411531	up
	ENSSSCG00000023225	SYN2	1.37777	2.82107	1.34065	0.010784	up
	ENSSSCG00000000781	ABCD2	32.6518	99.2527	1.42486	1.46172e-05	up
	ENSSSCG00000033000	TIMP4	20.254	36.7392	0.933452	4.641e-05	up
	ENSSSCG00000027030	BDKRB2	2.80733	3.76115	0.616948	0.0283628	up
	ENSSSCG00000011579	PPARG	168.612	286.144	0.786447	0.000477947	up
	ENSSSCG00000009128	AP1AR	136.064	225.088	0.788707	1.30741e-06	up
	ENSSSCG00000015311	CYP51A1	33.3136	54.6727	0.69193	8.44186e-05	up
	ENSSSCG00000009125		36.1789	60.0097	0.774965	0.000185496	up
	ENSSSCG00000031299		90.6612	157.871	0.973001	4.34529e-07	up
	ENSSSCG00000025870	HEPACAM2	3.83059	6.53215	0.812181	0.00859713	up
	ENSSSCG00000035025	ADGRV1	1.20257	1.72562	0.633318	0.0318552	up
	ENSSSCG00000029744	PLCH2	0.381101	2.14601	2.4418	9.56016e-06	up
	ENSSSCG00000014626	HPX	6.72562	44.274	3.32099	0.0153576	up
	ENSSSCG00000030597	HAPLN3	1.85082	5.80132	1.64398	0.00190894	up
	ENSSSCG00000008595	APOB	3.23339	28.479	3.39643	0.0189806	up
	ENSSSCG00000025108	G6PD	7.78042	10.56	0.622351	0.0187224	up
	ENSSSCG00000001725	ADGRF5	70.8556	105.273	0.808705	0.000194756	up
	ENSSSCG00000010330	PPIF	15.5418	33.7218	1.03847	0.00135017	up
	ENSSSCG00000026597	SLC38A4	2.74814	9.60731	2.03071	0.0360651	up
	ENSSSCG00000001732	MMUT	54.6621	85.6216	0.630224	7.59873e-06	up
	ENSSSCG00000001844	PLIN1	514.193	1006.36	1.00467	2.56734e-06	up
	ENSSSCG00000011192	HACL1	41.7187	66.7123	0.663124	0.0213564	up
	ENSSSCG00000001849	ANPEP	45.5709	75.4807	1.12007	0.0177676	up
	ENSSSCG00000010340	PRXL2A	134.011	287.128	0.964579	2.04885e-05	up
	ENSSSCG00000010345	GHITM	94.9077	161.975	0.604392	0.000297387	up
	ENSSSCG00000002847	GPT2	1.62031	4.76952	1.80622	0.0144044	up
	ENSSSCG00000034689	GPIHBP1	124.304	241.241	0.948278	7.33461e-05	up
	ENSSSCG00000013864	TMEM38A	3.31019	6.74579	1.07142	0.00219237	up
	ENSSSCG00000026850	SNCG	21.1598	49.7956	1.12648	9.06126e-05	up
	ENSSSCG00000024149	ELOVL5	464.299	772.77	0.75189	0.000520437	up
	ENSSSCG00000006957	RHPN1	0.551739	1.73673	1.72036	4.74405e-05	up
	ENSSSCG00000015332	PON1	12.2615	41.3674	1.92758	0.000825552	up
	ENSSSCG00000029515	PON3	187.388	313.913	0.659337	0.0471398	up
	ENSSSCG00000015331	PON2	251.79	397.361	0.695856	0.0043667	up
	ENSSSCG00000023391	LONP2	120.603	221.931	0.788081	7.72116e-05	up
	ENSSSCG00000001478	BMP5	0.678292	2.01213	1.62857	0.0200294	up
	ENSSSCG00000013873	NR2F6	18.6952	30.441	0.58811	0.026354	up
	ENSSSCG00000000175	ADCY6	11.1389	18.0991	0.731602	3.60778e-05	up
	ENSSSCG00000011208	ZNF385D	2.22616	4.11832	1.11642	0.00943988	up
	ENSSSCG00000010455	SLC16A12	1.58027	3.68848	1.29627	0.000301373	up
	ENSSSCG00000016791		354.546	607.794	0.73252	0.0081792	up
	ENSSSCG00000024296	NKIRAS1	67.0368	98.3399	0.633551	0.000577649	up
	ENSSSCG00000002267	RGMA	13.2008	19.6832	0.766238	0.00267432	up
	ENSSSCG00000014190	FBXL17	19.7982	31.0161	0.694434	3.01579e-06	up
	ENSSSCG00000002257	MCTP2	14.8009	26.462	0.931457	0.0432646	up
	ENSSSCG00000034297	HES2	5.03856	11.3535	1.46509	0.0220831	up
	ENSSSCG00000031518	STARD4	3.41028	5.40284	0.745547	0.0323021	up
	ENSSSCG00000010478	FFAR4	16.7765	40.9778	1.26	0.001253	up
	ENSSSCG00000004814	LRRC28	49.8325	69.9437	0.606161	8.6932e-06	up
	ENSSSCG00000002557	NUDT14	5.89384	10.3441	0.85505	0.0255124	up
	ENSSSCG00000002831	IRX3	0.814299	5.60116	2.75595	0.0011119	up
	ENSSSCG00000004822	ALDH1A3	29.3765	52.1683	0.88618	0.00116342	up
	ENSSSCG00000002829	MMP2	119.938	175.394	0.796567	3.22571e-05	up
	ENSSSCG00000036772	CAMTA1	42.1448	62.3165	0.587736	0.0100917	up
	ENSSSCG00000008550	SLC5A6	20.9833	38.9529	0.853323	0.00430492	up
	ENSSSCG00000014219	CDO1	8.55216	19.9295	1.07331	0.000181813	up
	ENSSSCG00000010494	SORBS1	111.96	178.633	0.797512	0.000260578	up
	ENSSSCG00000029260	NDNF	2.91254	5.9795	1.19107	0.00508409	up
	ENSSSCG00000000214	GPD1	87.6012	218.363	1.18578	2.8049e-05	up
	ENSSSCG00000024911		41.4036	187.887	2.48485	0.0471458	up
	ENSSSCG00000038006	SLC25A33	9.73601	20.1812	1.10403	0.00620446	up
	ENSSSCG00000005918	DGAT1	6.86064	11.5598	0.697256	0.00255764	up
	ENSSSCG00000005908		3.98581	7.12638	0.779439	0.0139462	up
	ENSSSCG00000036868	CTNNBIP1	7.76076	12.0023	0.686948	0.000217304	up
	ENSSSCG00000003400	NMNAT1	4.91408	7.79877	0.680079	0.00104563	up
	ENSSSCG00000003399	RBP7	19.5999	68.4543	1.96564	1.12361e-05	up
	ENSSSCG00000010507	TLL2	0.872461	1.53873	0.926142	0.0284487	up
	ENSSSCG00000027466	PCOLCE	50.1628	108.675	1.28082	2.30744e-05	up
	ENSSSCG00000007671	TFR2	0.678788	2.22986	1.85929	0.037592	up
	ENSSSCG00000005901	GPT	5.27074	8.81682	0.756055	0.00284909	up
	ENSSSCG00000003402	PGD	102.939	173.345	0.807406	0.000187047	up
	ENSSSCG00000034887	HAPLN4	2.03824	3.67596	1.07644	0.0068076	up
	ENSSSCG00000002815	ADGRG1	24.3247	35.181	0.719007	0.000110355	up
	ENSSSCG00000013936	NDUFA13	35.726	49.1245	0.648911	0.0276068	up
	ENSSSCG00000031321	NR4A1	13.2294	31.9776	1.63626	0.000326262	up
	ENSSSCG00000014258	ISOC1	74.1316	134.436	0.708117	0.00158688	up
	ENSSSCG00000024596	NOCT	9.43538	16.1147	0.852868	0.000900046	up
	ENSSSCG00000010529	SFRP5	136.827	228.965	0.816381	0.00201143	up
	ENSSSCG00000030396	SETD7	132.737	181.794	0.606111	0.000233595	up
	ENSSSCG00000011241	DCLK3	1.77052	4.18476	1.20071	0.0348994	up
	ENSSSCG00000032015	SH3BGRL2	15.6956	28.2716	0.942242	0.00111906	up
	ENSSSCG00000009053	RNF150	5.40904	9.81501	0.995228	0.000625847	up
	ENSSSCG00000004465	BCKDHB	19.4694	33.2941	0.670535	0.00174879	up
	ENSSSCG00000010543	ABCC2	0.944708	2.74774	1.79016	0.025957	up
	ENSSSCG00000010554	SCD	323.671	973.337	1.74759	0.0214778	up
	ENSSSCG00000000261		23.9702	64.2494	1.43193	0.00573048	up
	ENSSSCG00000004456	PGM3	30.313	50.1687	0.676557	0.00266745	up
	ENSSSCG00000000259	CSAD	23.9881	37.4343	0.696117	0.000401682	up
	ENSSSCG00000004454	ME1	185.837	325.546	0.879892	0.0042331	up
	ENSSSCG00000022429	KAZALD1	1.83519	2.91826	0.713774	0.0155037	up
	ENSSSCG00000015422	PMPCB	103.448	175.382	0.685099	0.000821131	up
	ENSSSCG00000014287	SHROOM1	4.74086	7.70539	0.801351	0.00123053	up
	ENSSSCG00000002866	CEBPA	78.7177	178.341	0.97153	0.000714868	up
	ENSSSCG00000000273	PRR13	117.167	165.899	0.691236	6.532e-05	up
	ENSSSCG00000011250	ACAA1	90.0129	210.306	1.10515	1.37698e-05	up
	ENSSSCG00000004290	TBX18	2.63059	13.7961	2.49683	1.05969e-09	up
	ENSSSCG00000003459	CELA2A	2.35675	5.14594	1.18372	0.0104412	up
	ENSSSCG00000040687	CDH8	0.165557	1.95072	3.38716	7.68421e-05	up
	ENSSSCG00000008501	VIT	2.36371	6.95836	1.61034	0.000552588	up
	ENSSSCG00000026229		14.2351	26.6655	0.683236	0.00052604	up
	ENSSSCG00000022728	HOXC10	0.0175788	2.61972	6.98499	1.10958e-08	up
	ENSSSCG00000030585	HOXC6	4.70979	8.63368	1.21491	0.00144891	up
	ENSSSCG00000034474	HOXC9	0.157989	6.98342	5.40852	3.93096e-10	up
	ENSSSCG00000038644	HOXC8	0.683932	4.49803	2.88137	7.20063e-08	up
	ENSSSCG00000013339	ANO3	2.5487	5.3156	1.07011	0.0038325	up
	ENSSSCG00000037706	PRKAR2B	206.607	456.568	1.17436	9.69742e-07	up
	ENSSSCG00000004308	SPACA1	0.687719	5.18668	3.04456	0.00290252	up
	ENSSSCG00000008997	FGB	31.2972	197.961	2.97008	0.0216612	up
	ENSSSCG00000008998	FGA	15.8435	94.1888	2.98692	0.0230475	up
	ENSSSCG00000024314	FGG	31.6559	191.929	2.91429	0.019482	up
	ENSSSCG00000011264	CSRNP1	6.92292	10.8276	0.721484	0.00107529	up
	ENSSSCG00000033844	CYP1B1	8.52945	15.5357	1.08973	0.000958241	up
	ENSSSCG00000008852	MAP9	4.72997	8.77155	0.864024	0.00995498	up
	ENSSSCG00000000298	PPP1R1A	16.4439	24.6169	0.73459	0.0453128	up
	ENSSSCG00000035648	MANEA	39.3312	59.4895	0.606651	0.00157192	up
	ENSSSCG00000024685	GRIA2	20.8568	31.4775	0.610298	0.0474538	up
	ENSSSCG00000036237	ITGA7	115.769	230.134	0.883328	0.000987101	up
	ENSSSCG00000014336	EGR1	89.7238	164.205	1.31038	0.00611483	up
	ENSSSCG00000002793		2.37859	4.10019	0.867692	0.0130872	up
	ENSSSCG00000000362	RDH5	1.90196	7.01701	2.06719	0.0070179	up
	ENSSSCG00000028492	C4orf46	3.35047	6.09808	0.766873	0.0154456	up
	ENSSSCG00000008877	ETFDH	95.662	188.272	0.935547	9.2814e-07	up
	ENSSSCG00000024293	TMEM178A	1.54768	3.48865	1.24818	0.00524008	up
	ENSSSCG00000000368	MMP19	37.7544	54.8748	0.631196	0.0104443	up
	ENSSSCG00000016652	LRRN3	5.6908	10.2543	0.859967	0.00517309	up
	ENSSSCG00000003506	PINK1	90.772	171.72	0.944247	0.000211967	up
	ENSSSCG00000016646		48.2747	81.749	0.827528	0.00118551	up
	ENSSSCG00000040815	DUSP5	1.69143	3.55803	1.17858	0.0324803	up
	ENSSSCG00000021885	MDFIC	175.302	294.762	0.765665	6.13139e-05	up
	ENSSSCG00000042341	DEPDC7	0.249197	1.89396	2.76139	0.000877176	up
	ENSSSCG00000035686	CS	152.087	260.078	0.807221	3.19092e-06	up
	ENSSSCG00000002910	ALKBH6	13.1633	20.3616	0.730813	0.00924355	up
	ENSSSCG00000011297	ABHD5	60.0088	136.538	1.01215	0.000528729	up
	ENSSSCG00000010640	NRAP	1.98545	2.94873	0.737571	0.00846978	up
	ENSSSCG00000013302	CAT	726.651	1186.72	0.73746	3.48638e-05	up
	ENSSSCG00000016628	WNT2	0.297808	2.70575	3.25039	9.14798e-06	up
	ENSSSCG00000031261	RHOQ	299.213	423.903	0.651102	0.00405882	up
	ENSSSCG00000030395	ASB5	14.8816	25.3588	0.659858	0.0118531	up
	ENSSSCG00000004401	DDO	27.4588	55.8256	0.813146	0.000221782	up
	ENSSSCG00000010647	ADRB1	3.39042	10.3321	1.54885	0.000225671	up
	ENSSSCG00000011299	CLEC3B	118.997	270.89	1.15873	3.53759e-05	up
	ENSSSCG00000016620	TSPAN12	37.4798	95.8647	1.2367	8.87103e-05	up
	ENSSSCG00000015784	ACSL1	127.357	291.018	1.30608	0.000559746	up
	ENSSSCG00000027854	HSD17B6	1.46751	5.13162	1.82264	0.018901	up
	ENSSSCG00000036758	HSPA12A	48.5074	79.9099	0.69145	0.00293812	up
	ENSSSCG00000000419	RDH16	65.0068	143.601	0.993421	0.0024859	up
	ENSSSCG00000032558	EMX2	0.600225	6.94145	3.83855	3.61829e-06	up
	ENSSSCG00000021997	ALS2CL	6.11153	12.842	0.963385	0.000392938	up
	ENSSSCG00000010682	PRDX3	201.641	404.592	1.08027	2.51393e-05	up
	ENSSSCG00000037077	SHMT2	17.0597	30.4058	0.779016	1.132e-06	up
	ENSSSCG00000015802		107.203	161.996	0.603963	0.000124762	up
	ENSSSCG00000032687	CYP4V2	263.301	426.015	0.67667	0.00034131	up
	ENSSSCG00000015799	KLKB1	1.57901	4.25199	1.65685	0.00777396	up
	ENSSSCG00000040464	LEP	76.1905	124.931	0.747169	0.00883383	up
	ENSSSCG00000016585	IMPDH1	9.70905	13.755	0.677787	0.00134296	up
	ENSSSCG00000014420	JAKMIP2	0.909737	2.90552	1.83757	0.00254603	up
	ENSSSCG00000028943	ECH1	43.3598	87.0074	0.980147	2.67334e-05	up
	ENSSSCG00000016583	FAM71F2	6.87675	11.5182	0.855239	0.0312675	up
	ENSSSCG00000014422	SPINK5	1.07745	4.07861	1.96205	0.00118196	up
	ENSSSCG00000004233	SMPDL3A	88.2007	184.976	1.17038	2.10523e-06	up
	ENSSSCG00000016582	FAM71F1	1.53867	2.72493	0.962857	0.0264713	up
	ENSSSCG00000021739	HSD17B12	120.443	242.362	0.872277	2.36805e-05	up
	ENSSSCG00000025224		48.3152	74.32	0.630824	0.0114976	up
	ENSSSCG00000016574	KCP	0.966614	3.0319	1.86692	3.83281e-07	up
	ENSSSCG00000035875	OS9	132.896	200.588	0.585824	2.68744e-05	up
	ENSSSCG00000004216	ECHDC1	60.4387	110.895	1.02771	5.70842e-05	up
	ENSSSCG00000014431	AFAP1L1	6.5923	9.8335	0.631486	0.0155557	up
	ENSSSCG00000016568	AHCYL2	13.344	21.1165	0.690201	0.0002132	up
	ENSSSCG00000028056	ZFP36	139.251	194.76	0.836198	0.0286202	up
	ENSSSCG00000000456	SLC16A7	47.9466	74.6068	0.641089	2.34813e-05	up
	ENSSSCG00000004207		69.4084	100.162	0.646155	0.0120027	up
	ENSSSCG00000011366	SLC25A20	37.1973	75.595	1.04657	3.04758e-07	up
	ENSSSCG00000002989	AKT2	145.338	215.47	0.715188	0.00112305	up
	ENSSSCG00000036751	PPM1H	6.69982	12.163	0.900345	1.6009e-05	up
	ENSSSCG00000013252	F2	1.52358	4.86075	1.84699	0.0477302	up
	ENSSSCG00000002749		17.6347	85.0477	2.53238	0.0144345	up
	ENSSSCG00000010723	ACADSB	51.9559	85.3564	0.691554	0.00101889	up
	ENSSSCG00000004195	ARG1	3.53196	12.6619	2.02307	0.0330457	up
	ENSSSCG00000003567	KDF1	0.554133	1.54838	1.59669	0.011984	up
	ENSSSCG00000040411	CCDC69	59.2851	106.659	0.926825	4.58129e-05	up
	ENSSSCG00000017082	SPARC	1108.98	1851.46	0.806459	1.69802e-05	up
	ENSSSCG00000002993	CYP2A19	8.59694	31.7913	2.00266	0.00601886	up
	ENSSSCG00000002712	LDHD	7.13557	14.0461	0.951859	0.00500602	up
	ENSSSCG00000030386	NUP205	15.2763	24.4424	0.598765	0.00396374	up
	ENSSSCG00000011379	KLHDC8B	5.27756	9.36783	0.768025	0.0146312	up
	ENSSSCG00000016519	AKR1D1	3.09749	10.1597	1.95798	0.0452974	up
	ENSSSCG00000028794		45.7977	75.5503	0.714239	0.00415508	up
	ENSSSCG00000008396	CCDC85A	11.9733	23.3455	0.889905	0.001089	up
	ENSSSCG00000010757	EBF3	11.1819	21.1446	1.07122	4.57613e-07	up
	ENSSSCG00000002697	NUDT7	44.9164	88.5455	0.99882	0.0171905	up
	ENSSSCG00000024388	BNIP3	89.4965	149.879	0.720467	0.0056704	up
	ENSSSCG00000038086	ECHS1	79.4199	151.655	0.891406	0.0001301	up
	ENSSSCG00000036572	BCO1	2.39544	5.98012	1.3579	8.78429e-05	up
	ENSSSCG00000010780	CYP2E1	7.96568	47.575	2.85209	0.0129965	up
	ENSSSCG00000032115	OSGIN1	0.732483	1.28605	0.973339	0.0278296	up
	ENSSSCG00000003018	LIPE	339.42	669.967	1.05942	3.69233e-05	up
	ENSSSCG00000008372	EHBP1	180.253	275.94	0.707314	0.000293271	up
	ENSSSCG00000023837	WFDC1	10.4916	23.7789	1.05609	0.0053592	up
	ENSSSCG00000011397	SLC38A3	0.663807	2.35711	2.02408	0.0263754	up
	ENSSSCG00000025751	MDH1	99.9387	190.752	0.875988	0.000195627	up
	ENSSSCG00000023585	SERINC2	7.49613	18.1616	1.40035	7.44374e-06	up
	ENSSSCG00000028282	SLC1A4	1.25343	3.36174	1.60256	1.96088e-05	up
	ENSSSCG00000020657	BCAM	416.281	745.638	0.981214	1.29765e-05	up
	ENSSSCG00000003088	APOE	331.626	581.119	0.835242	0.00722543	up
	ENSSSCG00000027986	ABCB8	5.22605	8.99283	0.868512	5.85146e-05	up
	ENSSSCG00000031616	FOSB	16.7773	70.7863	2.36602	2.07019e-05	up
	ENSSSCG00000029790	PCYOX1	400.105	763.099	0.910531	1.86916e-05	up
	ENSSSCG00000004149	NHSL1	10.6633	18.2441	0.952301	9.2814e-07	up
	ENSSSCG00000037600	C1orf216	4.62873	7.20625	0.67252	0.0362363	up
	ENSSSCG00000011444	NT5DC2	16.1766	34.6715	1.3466	0.00208604	up
	ENSSSCG00000035696	MCEE	13.5683	21.9161	0.693705	0.00248392	up
	ENSSSCG00000040706	DBN1	12.1194	18.64	0.742136	0.00188708	up
	ENSSSCG00000034529	SMIM4	149.831	300.116	1.15246	0.0276395	up
	ENSSSCG00000004136	AIG1	72.5334	147.466	1.02217	4.14705e-06	up
	ENSSSCG00000004134	PEX3	57.4875	104.464	0.827381	3.40145e-05	up
	ENSSSCG00000036832	STK40	23.7492	32.6953	0.633113	8.51291e-06	up
	ENSSSCG00000036744	ALX1	0.0608049	5.76814	6.50913	4.27248e-11	up
	ENSSSCG00000008312	DYSF	18.1874	27.151	0.749043	3.07419e-05	up
	ENSSSCG00000003105	SLC1A5	66.4415	109.195	0.692082	0.000104725	up
	ENSSSCG00000038888	C1orf122	6.44186	12.1323	0.786437	0.0434316	up
	ENSSSCG00000014034	N4BP3	11.5076	20.3147	0.724166	0.00780994	up
	ENSSSCG00000000917	KERA	1.11543	2.91727	1.41826	0.0262521	up
	ENSSSCG00000021408	TKT	258.332	422.953	0.769325	0.000211104	up
	ENSSSCG00000033207	SULT2A1	3.17114	8.17931	1.51458	0.0284487	up
	ENSSSCG00000004101	LRP11	8.49917	17.0714	0.968939	6.80893e-05	up
	ENSSSCG00000004093	IYD	2.34062	5.24183	1.28297	0.0280355	up
	ENSSSCG00000038956	HEYL	5.05542	6.90262	0.702243	0.0216612	up
	ENSSSCG00000027019	CACNA2D3	1.02032	2.72419	1.51092	0.00885702	up
	ENSSSCG00000030544	TMEM143	3.65765	5.23257	0.676195	0.0121452	up
	ENSSSCG00000000896	NTN4	5.14821	7.90916	0.637959	0.0287102	up
	ENSSSCG00000014012	GFPT2	18.7534	41.4056	1.20096	0.00210287	up
	ENSSSCG00000000886	SLC25A3	275.587	444.116	0.607447	0.000692963	up
	ENSSSCG00000028567	BTNL9	79.9687	165.214	0.842797	0.00160316	up
	ENSSSCG00000004075	RGS17	1.10069	4.32661	1.85316	0.00257553	up
	ENSSSCG00000026697	UHRF1BP1L	55.2732	87.757	0.711289	1.53323e-06	up
	ENSSSCG00000003161	PRRG2	3.16825	4.79416	0.6473	0.00358292	up
	ENSSSCG00000000873	ANO4	2.25941	5.94204	1.43449	0.0136525	up
	ENSSSCG00000035818	FHIT	12.1815	20.6443	0.86232	0.00356189	up
	ENSSSCG00000025571	POLR2G	19.409	32.2204	0.641816	0.0345582	up
	ENSSSCG00000004049	ACAT2	16.3082	25.4655	0.668455	0.00663832	up
	ENSSSCG00000035958	EVA1A	3.26125	5.77617	0.892467	0.0209502	up
	ENSSSCG00000011496	ADAMTS9	34.295	48.046	0.711409	0.0442035	up
	ENSSSCG00000004039	SLC22A3	2.40293	4.6855	1.08699	0.00715074	up
	ENSSSCG00000004038	PLG	4.64824	29.0629	2.94233	0.0136888	up
	ENSSSCG00000003191	TSKS	0.666042	1.22495	1.01948	0.0336311	up
	ENSSSCG00000022404	SLC3A2	31.7694	52.5008	0.739199	0.000836735	up
	ENSSSCG00000013056	LGALS12	30.6858	76.4138	1.20774	0.000147036	up
	ENSSSCG00000000864	CHPT1	101.933	226.035	1.09195	9.80986e-08	up
	ENSSSCG00000013052		202.394	290.8	0.622147	1.55994e-06	up
	ENSSSCG00000008237	RETSAT	298.747	758.677	1.28082	2.64341e-07	up
	ENSSSCG00000032916		288.434	577.515	0.96945	0.000471626	up
	ENSSSCG00000008238	ELMOD3	91.5882	171.557	0.942847	5.54601e-06	up
	ENSSSCG00000003201	ATF5	9.19102	18.3424	1.10955	0.000960915	up
	ENSSSCG00000000856	PAH	1.62207	10.1124	2.87139	0.015984	up
	ENSSSCG00000027404	UNC93A	30.1967	88.0012	1.49894	2.53388e-09	up
	ENSSSCG00000027407	MYH14	18.1049	24.8889	0.647127	0.000102732	up
	ENSSSCG00000008240		4.91311	10.529	1.20637	8.78429e-05	up
	ENSSSCG00000013043	MACROD1	9.14503	17.3967	0.840695	0.0308399	up
	ENSSSCG00000031703	DACT2	0.659304	2.12012	1.68226	0.00624534	up
	ENSSSCG00000000838	SLC41A2	24.0838	49.4579	1.09884	6.60176e-07	up
	ENSSSCG00000032861	NUAK1	25.9894	43.6184	0.774487	0.000398157	up
	ENSSSCG00000027257	PSMB1	123.799	201.742	0.610821	1.61865e-05	up
	ENSSSCG00000012002	ROBO2	2.58799	5.11803	1.04534	0.0276167	up
	ENSSSCG00000012000	GBE1	179.636	356.592	0.924945	3.19092e-06	up
	ENSSSCG00000003229	ETFB	65.4719	135.663	0.984017	7.8488e-06	up
	ENSSSCG00000011978	CPOX	10.8586	16.9513	0.614562	0.00356189	up
	ENSSSCG00000003922	UROD	13.9576	25.8784	0.700497	0.00422977	up
	ENSSSCG00000009889	ALDH2	78.642	142.777	0.82114	0.00519026	up
	ENSSSCG00000003894	CYP4B1	100.702	272.12	1.50896	0.00193838	up
	ENSSSCG00000037318	TRABD2B	8.25371	12.0134	0.704152	0.0270066	up
	ENSSSCG00000003882	SLC5A9	0.397948	1.13239	1.61407	0.00933161	up
	ENSSSCG00000009873	DTX1	18.1712	33.3327	0.926312	0.00511983	up
	ENSSSCG00000029949	CD248	7.25967	19.4934	1.60302	4.1658e-06	up
	ENSSSCG00000009867	TBX5	0.351804	2.77715	3.20683	0.000233765	up
	ENSSSCG00000031244	GAP43	1.7954	6.37521	1.91529	0.000395517	up
	ENSSSCG00000008164	MAP4K4	94.8878	141.003	0.704373	0.00166155	up
	ENSSSCG00000009862	RNFT2	1.72808	2.31627	0.619883	0.0161248	up
	ENSSSCG00000025343	ZNF628	3.92272	5.40998	0.614859	0.00402405	up
	ENSSSCG00000039426	FSTL1	391.916	689.126	0.907429	1.41571e-05	up
	ENSSSCG00000003854	ECHDC2	46.3036	84.9823	0.868259	6.71937e-05	up
	ENSSSCG00000012926	PC	379.019	804.635	1.20672	4.48568e-07	up
	ENSSSCG00000027114	SCP2	113.064	186.42	0.67819	3.24449e-05	up
	ENSSSCG00000003851	CPT2	14.9161	22.6388	0.691982	0.00334523	up
	ENSSSCG00000026990	FAM162A	84.4508	145.853	0.655351	0.00165736	up
	ENSSSCG00000028506	YIPF1	27.4868	40.307	0.656576	0.000126458	up
	ENSSSCG00000012905	TMEM134	9.0353	15.4886	0.691069	0.0169384	up
	ENSSSCG00000034786	HACD2	121.515	235.244	0.973989	6.61856e-07	up
	ENSSSCG00000009916	ACADS	47.4343	78.7117	0.742352	1.83385e-05	up
	ENSSSCG00000021656		11.8145	17.0993	0.752825	0.0274645	up
	ENSSSCG00000012896	NDUFV1	37.1579	61.6878	0.697574	0.000562796	up
	ENSSSCG00000037455	NDUFS8	84.0967	116.694	0.591903	0.0258325	up
	ENSSSCG00000003833	DAB1	1.24613	1.92645	0.932298	0.0265679	up
	ENSSSCG00000009808	TMEM120B	29.3365	50.2653	0.803551	0.000195417	up
	ENSSSCG00000024134	MGLL	119.658	216.095	0.99135	1.132e-06	up
	ENSSSCG00000024158	ANO1	3.69696	6.09963	0.927805	0.00182687	up
	ENSSSCG00000003812	PGM1	27.1813	41.8329	0.637105	0.00234472	up
	ENSSSCG00000037735		2.04737	4.19818	1.27025	0.0222754	up
	ENSSSCG00000009789	HCAR1	11.2678	20.9226	0.866834	0.00930876	up
	ENSSSCG00000040337	AK4	92.9188	151.319	0.791498	0.00037496	up
	ENSSSCG00000015715	EN1	0.0705717	2.96266	5.27404	3.74759e-09	up
	ENSSSCG00000032213	DBI	84.8134	208.714	1.3923	1.80777e-08	up
	ENSSSCG00000009775	CDK2AP1	31.2488	49.1688	0.591529	7.46136e-05	up
	ENSSSCG00000009759	SCARB1	46.6412	59.5	0.631497	0.00338466	up
	ENSSSCG00000009755	AACS	14.3148	27.3185	0.910313	0.00438755	up
	ENSSSCG00000003780	CRYZ	31.7409	55.0172	0.71767	0.0012032	up
	ENSSSCG00000003776	ACADM	150.184	244.27	0.673064	1.81134e-06	up
	ENSSSCG00000011630	ACKR4	184.903	354.897	0.975446	0.00123053	up
	ENSSSCG00000027294	CDV3	106.453	168.967	0.61659	5.00604e-05	up
	ENSSSCG00000039548	PTGFR	6.13535	11.4653	0.917311	0.00263369	up
	ENSSSCG00000011653	PCCB	64.861	109.283	0.688726	8.89976e-05	up
	ENSSSCG00000027467	DZIP1L	22.88	37.0409	0.735321	0.00407757	up
	ENSSSCG00000014834	UCP3	36.3424	128.502	1.89869	8.41284e-05	up
	ENSSSCG00000027443	MRAS	47.2577	93.6937	1.11675	2.17212e-05	up
	ENSSSCG00000040735	DDAH1	8.6604	22.836	1.73453	0.000366663	up
	ENSSSCG00000006940	CCN1	47.8809	85.7958	1.03644	0.014627	up
	ENSSSCG00000011670	PXYLP1	9.7538	14.5388	0.616056	0.00462379	up
	ENSSSCG00000006925	KYAT3	69.9556	111.563	0.597273	0.000350054	up
	ENSSSCG00000024973		35.955	67.6393	0.902717	0.0022083	up
	ENSSSCG00000011683	PAQR9	119.981	178.273	0.716047	0.00159936	up
	ENSSSCG00000032723	ACER3	89.8303	135.626	0.654472	0.000413634	up
	ENSSSCG00000028620	ABCD3	41.4106	60.96	0.615205	0.000110355	up
	ENSSSCG00000011700	CP	6.02986	36.721	2.87619	0.00857108	up
	ENSSSCG00000023716	TNFAIP6	15.1544	38.7626	1.28146	0.00345448	up
	ENSSSCG00000006866	DBT	29.9114	53.2179	0.722977	0.000120831	up
	ENSSSCG00000006858	OLFM3	1.89222	5.71129	1.60996	0.000355912	up
	ENSSSCG00000026718	PLCH1	1.44937	2.82928	0.870667	0.0426474	up
	ENSSSCG00000011727	PTX3	6.08717	27.8472	2.23449	0.0063951	up
	ENSSSCG00000025238	SHOX2	1.59958	11.4578	2.7411	4.31395e-08	up
	ENSSSCG00000014919	ME3	52.3494	74.2172	0.746837	0.00014598	up
	ENSSSCG00000014920	FZD4	73.3312	106.832	0.649839	0.000105957	up
	ENSSSCG00000035619	TMEM135	109.93	190.242	0.758045	1.47504e-05	up
	ENSSSCG00000034360	CELSR2	13.2764	18.5989	0.639802	0.00526638	up
	ENSSSCG00000015873	ACVR1C	35.0332	91.5939	1.27799	2.09057e-05	up
	ENSSSCG00000006811	SLC6A17	0.696185	1.20589	0.881291	0.0105396	up
	ENSSSCG00000015896	FAP	37.4602	101.142	1.45607	1.6324e-08	up
	ENSSSCG00000014977	PGR	11.3779	28.0879	1.35806	2.83359e-07	up
	ENSSSCG00000040946	EIF5A2	9.97166	17.0601	0.805058	0.024688	up
	ENSSSCG00000020927	SLC2A2	1.14681	5.13779	2.37375	0.0311423	up
	ENSSSCG00000006771	SLC16A1	18.4461	37.9252	0.881493	0.00139404	up
	ENSSSCG00000014984	MMP27	2.38581	23.3221	3.5876	1.59453e-06	up
	ENSSSCG00000014994	PDGFD	17.1679	42.3861	1.3863	6.40526e-09	up
	ENSSSCG00000030565	GRIA4	1.28685	1.93592	0.732764	0.0484949	up
	ENSSSCG00000006726		0.290369	1.30233	2.16401	0.0153474	up
	ENSSSCG00000006725		0.255084	6.35033	4.77934	6.15353e-10	up
	ENSSSCG00000006717	PHGDH	1.28718	5.30991	2.06806	0.000255181	up
	ENSSSCG00000015015	ARHGAP20	16.3325	29.1563	0.923568	0.00130378	up
	ENSSSCG00000032941	SIK2	118.478	170.848	0.653872	0.00262739	up
	ENSSSCG00000015023		27.753	40.4475	0.692806	0.00690223	up
	ENSSSCG00000036724	CRYAB	525.809	780.748	0.86532	0.00893667	up
	ENSSSCG00000015982	HOXD9	1.03945	2.7601	1.59767	0.00101173	up
	ENSSSCG00000040349	HOXD8	7.29054	63.6613	3.10424	1.90695e-13	up
	ENSSSCG00000015069		24.5575	233.027	3.35406	0.0261034	up
	ENSSSCG00000015985	HOXD3	1.75268	4.55046	1.67543	3.47933e-05	up
	ENSSSCG00000015984	HOXD4	4.31017	15.5797	1.91372	9.82495e-08	up
	ENSSSCG00000029230	ECM1	71.187	113.87	0.936713	0.00165795	up
	ENSSSCG00000011801	HRG	4.35451	31.7294	3.05915	0.0278876	up
	ENSSSCG00000039103	ADIPOQ	2320.77	5344.63	1.18223	0.000129585	up
	ENSSSCG00000011806	MASP1	1.36862	3.9685	1.62057	3.99997e-05	up
	ENSSSCG00000006631	TMOD4	1.55826	3.68242	1.28351	0.00690223	up
	ENSSSCG00000038584	FGF12	2.32507	4.92501	1.2455	0.000418734	up
	ENSSSCG00000011831	APOD	162.175	334.015	1.29248	0.0050311	up
	ENSSSCG00000016034	COL3A1	659.198	1301.22	0.980709	0.00341914	up
	ENSSSCG00000016035	COL5A2	111.003	206.171	0.874261	4.02903e-05	up
	ENSSSCG00000028517	SC5D	24.6067	40.4931	0.841326	0.000166814	up
	ENSSSCG00000035071	DCST1	1.6333	3.73992	1.23343	0.00163919	up
	ENSSSCG00000015199	VSIG2	4.11157	7.66076	1.07928	0.00660274	up
	ENSSSCG00000015203	ROBO4	19.7875	31.2909	0.88622	7.32605e-05	up
	ENSSSCG00000016076	COQ10B	20.2867	36.3129	0.657892	0.0131348	up
	ENSSSCG00000016077	HSPD1	314.428	449.641	0.599534	0.000445249	up
	ENSSSCG00000006512	FDPS	14.2277	23.447	0.600167	0.0125793	up
	ENSSSCG00000006491		45.262	97.7783	1.14524	0.00239259	up
	ENSSSCG00000006474	NES	6.1015	14.5355	1.22288	2.52461e-05	up
	ENSSSCG00000023264	IDH1	280.271	616.155	1.14489	9.98529e-06	up
	ENSSSCG00000016156	ACADL	62.7677	112.209	0.809208	7.35689e-05	up
	ENSSSCG00000037793	NIT1	37.8741	62.7837	0.650617	0.00642625	up
	ENSSSCG00000030318	SDHC	33.0786	54.5977	0.619137	0.0255141	up
	ENSSSCG00000006340	UAP1	85.5367	143.717	0.84875	0.00354475	up
	ENSSSCG00000006328	RXRG	6.3963	16.4565	1.31843	0.000329255	up
	ENSSSCG00000006325	MGST3	174.941	366.058	0.965415	3.99997e-05	up
	ENSSSCG00000006304	MPC2	57.7338	98.0272	0.614718	0.000780411	up
	ENSSSCG00000022758	PECR	47.7338	85.5435	0.829835	0.000729201	up
	ENSSSCG00000031503	PRRX1	9.27668	18.6982	1.22245	4.48568e-07	up
	ENSSSCG00000023472	FMO3	6.54545	16.3454	1.30723	0.0487216	up
	ENSSSCG00000015267	FMO2	30.8137	72.8486	1.42214	5.31262e-06	up
	ENSSSCG00000035066	MYOC	37.5209	121.071	1.69254	2.51393e-05	up
	ENSSSCG00000022742	PRDX6	179.469	327.731	0.796521	4.22063e-05	up
	ENSSSCG00000015493	SERPINC1	6.10789	30.6269	2.62984	0.0221399	up
	ENSSSCG00000016199	CYP27A1	39.3701	110.663	1.45907	0.00406891	up
	ENSSSCG00000015522	ANGPTL1	21.1961	40.5769	1.05087	0.000719835	up
	ENSSSCG00000016210	ABCB6	6.43477	11.4214	0.842273	0.00758658	up
	ENSSSCG00000016216	TUBA4A	11.8287	17.7957	0.657461	0.00241436	up
	ENSSSCG00000015550	RGS16	5.08468	14.8575	1.55661	0.000111822	up
	ENSSSCG00000016232	MRPL44	26.0163	43.0116	0.757709	7.01552e-05	up
	ENSSSCG00000021624	LAD1	5.84744	13.5231	1.25007	5.3556e-06	up
	ENSSSCG00000021059	ADORA1	35.7908	61.7024	0.814767	0.000428818	up
	ENSSSCG00000036274		28.9278	46.5757	0.688482	0.0240162	up
	ENSSSCG00000022738		6.44384	12.7237	1.0958	0.00474337	up
	ENSSSCG00000016349	NDUFA10	44.0546	72.7802	0.752021	3.55337e-05	up
	ENSSSCG00000016364	GPC1	9.32941	14.4901	0.590506	0.000514674	up
	ENSSSCG00000015612	IRF6	6.71213	14.7169	1.17094	0.00929307	up
	ENSSSCG00000015603	LPGAT1	41.5242	63.7537	0.642281	0.000521555	up
	ENSSSCG00000036261	CROCC2	3.14958	6.779	1.10184	0.0018909	up
	ENSSSCG00000010831	DUSP10	12.5787	18.4501	0.648168	0.0148534	up
	ENSSSCG00000032684	BOK	9.3067	14.8706	0.721257	0.00337665	up
	ENSSSCG00000034101	D2HGDH	8.00703	14.3486	0.789961	0.00200775	up
	ENSSSCG00000024288	STUM	5.91674	10.3052	0.908265	0.0142415	up
	ENSSSCG00000010184	AGT	314.922	433.698	0.62912	0.00516113	up
	ENSSSCG00000010166	NTPCR	18.1049	28.5285	0.598833	0.0232247	up
	ENSSSCG00000026819	NID1	111.585	166.799	0.708148	7.00076e-05	up
	ENSSSCG00000017810	TLCD3A	10.4227	18.5087	0.865163	0.00243371	up
	ENSSSCG00000017801		158.096	257.241	0.802513	0.000500707	up
	ENSSSCG00000017835	CLUH	28.7476	41.2239	0.63049	0.000146476	up
	ENSSSCG00000017861	ASPA	25.9355	59.5411	1.19972	6.45793e-05	up
	ENSSSCG00000035048	C1QBP	82.9178	129.667	0.62823	2.45197e-07	up
	ENSSSCG00000017926	SLC16A13	2.78982	4.01323	0.616149	0.0478526	up
	ENSSSCG00000017938	YBX2	3.67971	5.5385	0.893089	0.0209714	up
	ENSSSCG00000037071		154.386	351.821	0.88845	0.00109734	up
	ENSSSCG00000017952	SAT2	9.60325	18.0144	0.810515	0.0430917	up
	ENSSSCG00000036454	TMEM220	14.6341	26.5266	0.884893	0.00179324	up
	ENSSSCG00000038622	HS3ST3A1	1.09063	4.78706	2.15624	0.0167121	up
	ENSSSCG00000039318	HS3ST3B1	1.01211	1.77274	0.88244	0.00416743	up
	ENSSSCG00000033626	SREBF1	17.8334	28.5693	0.850173	0.00180835	up
	ENSSSCG00000017755	NOS2	1.78071	2.61863	0.692281	0.0187224	up
	ENSSSCG00000027801	VTN	9.52361	42.8262	2.4119	0.0142167	up
	ENSSSCG00000017759	ALDOC	131.128	237.206	0.755213	0.000348639	up
	ENSSSCG00000040940	CCL16	80.1589	211.407	1.64836	0.0454792	up
	ENSSSCG00000047189		114.787	265.064	0.833777	0.0254216	up
	ENSSSCG00000022187	CISD3	37.598	56.4961	0.707388	0.0186946	up
	ENSSSCG00000017498	PPP1R1B	90.5199	223.291	1.34818	1.32478e-06	up
	ENSSSCG00000017492	ORMDL3	149.822	310.252	0.978047	9.16533e-05	up
	ENSSSCG00000017420	CNP	27.0475	43.411	0.640658	0.00612959	up
	ENSSSCG00000017383		8.79996	18.2117	0.966252	0.000703789	up
	ENSSSCG00000023014		24.2544	49.7839	1.06513	0.000601362	up
	ENSSSCG00000039673	ASB16	1.80462	2.72895	0.730888	0.0267851	up
	ENSSSCG00000030167	SLC25A39	23.1054	37.3743	0.846314	9.39294e-05	up
	ENSSSCG00000027198	PDK2	27.528	38.1456	0.686068	2.70968e-05	up
	ENSSSCG00000017583	SGCA	19.6933	36.4367	0.859607	0.00229967	up
	ENSSSCG00000036135	COL1A1	127.665	275.844	1.29306	0.000305306	up
	ENSSSCG00000017605	MMD	232.727	477.258	1.08675	0.000719708	up
	ENSSSCG00000017617	SCPEP1	105.798	172.958	0.684838	0.00277665	up
	ENSSSCG00000017667	PTRH2	14.4833	21.3234	0.610079	0.0397738	up
	ENSSSCG00000023186	CA4	8.7411	20.5138	1.29549	0.00026961	up
	ENSSSCG00000040910	APOH	9.85919	86.8213	3.43254	0.0165401	up
	ENSSSCG00000017186	RNF157	2.44018	7.28444	1.82852	0.000185385	up
	ENSSSCG00000017184	PRPSAP1	38.971	57.1292	0.670511	8.72569e-05	up
	ENSSSCG00000035511	C1QTNF1	21.3727	34.6348	0.764992	0.00182365	up
	ENSSSCG00000021040	SLC26A11	13.2756	20.1546	0.593393	0.00254603	up
	ENSSSCG00000033620		27.9397	42.6643	0.6011	0.00450329	up
	ENSSSCG00000039873	DCXR	56.1666	90.5889	0.677876	0.00211543	up
	ENSSSCG00000029944	FASN	789.359	1320.96	0.870743	0.0485995	up
	ENSSSCG00000000405		188.938	323.902	0.608444	0.0045628	up
	ENSSSCG00000001517		7.39531	15.5103	1.09708	0.0014156	up
	ENSSSCG00000004415		1.73054	2.54667	0.751689	0.00241436	up
	ENSSSCG00000004911		1.36674	4.4051	1.80013	0.000449516	up
	ENSSSCG00000005474		34.31	220.073	2.69981	0.00981229	up
	ENSSSCG00000006324		248.821	477.672	0.871162	4.57017e-05	up
	ENSSSCG00000006719		8.01128	34.2532	2.45112	0.000126795	up
	ENSSSCG00000008195		80.9846	131.328	0.715866	0.000366663	up
	ENSSSCG00000008959		58.5978	121.468	1.27942	0.000516862	up
	ENSSSCG00000009851		368.977	673.355	0.798829	0.000346396	up
	ENSSSCG00000011147		30.2412	69.5511	1.16139	0.0169162	up
	ENSSSCG00000012202		29.9084	47.4038	0.777542	0.00122297	up
	ENSSSCG00000022295		45.2398	87.8366	1.01959	0.0022229	up
	ENSSSCG00000023684		29.6438	100.858	1.85341	0.0349142	up
	ENSSSCG00000023771		0.879766	1.68364	1.0184	0.0257049	up
	ENSSSCG00000026414		33.0369	59.5918	0.743696	0.0139212	up
	ENSSSCG00000028062		1.20833	4.06153	1.89934	0.00259927	up
	ENSSSCG00000029761		22.4621	47.5509	1.08949	0.00157288	up
	ENSSSCG00000030283		64.7144	127.232	0.957859	2.83151e-05	up
	ENSSSCG00000030371		5.14535	29.2756	2.78523	0.024688	up
	ENSSSCG00000031109		22.1851	56.9799	1.08611	0.000703749	up
	ENSSSCG00000031292		3839.75	8431.03	0.873584	0.0248093	up
	ENSSSCG00000031851		3.06135	38.2397	3.69265	6.10846e-07	up
	ENSSSCG00000032003		375.838	535.132	0.668914	6.80893e-05	up
	ENSSSCG00000032343		6.40657	15.994	1.34071	0.000176669	up
	ENSSSCG00000032557		88.0402	182.676	0.92967	4.83706e-06	up
	ENSSSCG00000032959		26.3231	40.1285	0.613486	0.0195114	up
	ENSSSCG00000033786		39.8828	68.0815	0.732893	0.000470304	up
	ENSSSCG00000033987		31.336	52.9746	0.860689	1.86485e-06	up
	ENSSSCG00000034102		147.164	314.308	1.23641	0.0162163	up
	ENSSSCG00000034623		18.1629	32.1037	0.803133	0.000204233	up
	ENSSSCG00000034735		2.40797	7.8476	1.86512	0.0428583	up
	ENSSSCG00000034882		9.04711	31.0594	2.0191	0.02762	up
	ENSSSCG00000035336		1.5781	7.63804	2.5095	0.0386437	up
	ENSSSCG00000035762		32.5678	56.3569	0.814966	1.55994e-06	up
	ENSSSCG00000036883		101.821	240.758	1.23591	0.00507638	up
	ENSSSCG00000037487		156.976	296.023	0.908833	3.80236e-05	up
	ENSSSCG00000038046		2.51766	10.6724	2.29929	0.0231506	up
	ENSSSCG00000038192		1.4054	3.46674	1.54036	0.00451437	up
	ENSSSCG00000038475		6.20655	10.6496	0.744814	0.00245824	up
	ENSSSCG00000040088		2.30545	11.7856	2.55021	0.0252674	up
	ENSSSCG00000044051		341.67	572.133	0.831854	0.000111822	up
	ENSSSCG00000044700		419.794	652.131	0.768089	0.00070516	up
	ENSSSCG00000046937		5.43063	7.67535	0.741649	0.0394377	up
	ENSSSCG00000050689		24.4209	172.86	3.14695	0.0313219	up
WG	ENSSSCG00000012049		4.26656	1.51848	-1.35329	8.34933e-07	down
	ENSSSCG00000009278	FGF9	7.0841	1.72806	-1.93296	4.73063e-18	down
	ENSSSCG00000009283	TNFRSF19	1.75469	0.623687	-1.40831	3.62887e-10	down
	ENSSSCG00000009314	FLT3	3.09668	1.91612	-0.597841	4.04166e-06	down
	ENSSSCG00000032702	CXADR	10.9113	0.45615	-4.45622	1.28074e-31	down
	ENSSSCG00000012018	CHODL	3.51399	1.68107	-0.979593	3.02403e-10	down
	ENSSSCG00000025996	MTUS2	1.86183	0.510377	-1.68616	2.08925e-14	down
	ENSSSCG00000028724	N6AMT1	42.1489	24.7063	-0.676689	2.08458e-12	down
	ENSSSCG00000033919	DCLK1	39.4156	17.2469	-1.08836	2.3989e-15	down
	ENSSSCG00000012034	TIAM1	13.0144	8.21887	-0.620326	1.22405e-06	down
	ENSSSCG00000029392	HUNK	1.83997	0.905392	-0.93735	3.12177e-10	down
	ENSSSCG00000032403		0.793726	0.293493	-1.33341	1.49291e-13	down
	ENSSSCG00000009361	POSTN	304.672	111.493	-1.35243	6.07093e-05	down
	ENSSSCG00000012038	C21orf62	1.77841	0.0541158	-4.64572	5.18411e-23	down
	ENSSSCG00000009364	FREM2	1.66583	0.321561	-2.26866	4.55909e-19	down
	ENSSSCG00000012056	CHAF1B	2.35898	1.07436	-1.03514	4.05431e-10	down
	ENSSSCG00000029598	FAM124A	4.50686	2.39809	-0.950339	5.3798e-07	down
	ENSSSCG00000009385	SERPINE3	13.1207	0.0234031	-8.65477	1.97253e-37	down
	ENSSSCG00000041795	TMEM272	9.60717	4.32157	-0.941603	0.025268	down
	ENSSSCG00000038056		21.2831	0.286416	-5.94196	7.21326e-34	down
	ENSSSCG00000012083	RIPK4	1.21274	0.0938038	-3.49926	1.02381e-19	down
	ENSSSCG00000035101	KLF5	18.2073	1.64596	-3.20831	5.14569e-26	down
	ENSSSCG00000040184	LMO7	7.25233	4.48011	-0.590889	1.54892e-05	down
	ENSSSCG00000009468	KCTD12	26.8866	16.8389	-0.669877	0.000110645	down
	ENSSSCG00000009474	SCEL	8.63466	1.00479	-2.98677	2.77018e-15	down
	ENSSSCG00000009475	SLAIN1	2.1098	0.821532	-1.26096	1.83063e-14	down
	ENSSSCG00000009489	GPC6	18.2372	10.8555	-0.638666	0.000191256	down
	ENSSSCG00000009565	GAS6	90.2614	52.9957	-0.675611	4.04938e-13	down
	ENSSSCG00000040397	COLEC12	107.925	42.6974	-1.24995	3.90796e-19	down
	ENSSSCG00000037762	TBX1	1.48617	0.282286	-2.23276	1.55574e-09	down
	ENSSSCG00000034656	RTN4R	1.3384	0.524325	-1.21603	2.80148e-06	down
	ENSSSCG00000034765	PIEZO2	7.62869	3.71845	-0.924987	1.44723e-14	down
	ENSSSCG00000007198	ANGPT4	7.13754	4.19351	-0.674916	0.000465055	down
	ENSSSCG00000038719		174.615	41.9467	-1.90762	1.05434e-08	down
	ENSSSCG00000003702	GATA6	27.4086	6.32671	-2.06001	1.90357e-24	down
	ENSSSCG00000007157	SLC4A11	3.39238	2.02992	-0.624842	5.85602e-06	down
	ENSSSCG00000003709	LAMA3	23.3337	9.46749	-1.24088	1.84035e-18	down
	ENSSSCG00000007151	CDC25B	13.5847	8.5097	-0.622989	5.15079e-07	down
	ENSSSCG00000010057	LRRC75B	1.79708	0.948866	-0.842548	9.66564e-06	down
	ENSSSCG00000003721	CHST9	1.52923	0.582491	-1.2759	1.6552e-05	down
	ENSSSCG00000003722	CDH2	2.94841	1.3877	-0.953025	8.41384e-08	down
	ENSSSCG00000022739	DSG2	12.4054	0.396851	-4.85455	3.0006e-32	down
	ENSSSCG00000009966	MN1	6.73729	1.63537	-1.96573	5.26443e-22	down
	ENSSSCG00000007072	SPTLC3	2.09584	0.493964	-1.99961	2.60162e-13	down
	ENSSSCG00000007073	ISM1	36.2007	4.43192	-2.92236	7.46817e-36	down
[truncated: 3,015 more rows]

## Sheet: GOM vs. ULB
DEGs between ATs in GOM vs. ULB
Group	Characteristic of genes		Characteristic of genes expression
	Ensembl gene ID	Gene symbol	Mean TPM		log2FC(TPM [ULB / GOM])	FDR	Up or down-regulated in ULB
			GOM	ULB
NC	ENSSSCG00000012049		7.84434	1.98571	-1.82277	0.0038987	down
	ENSSSCG00000009278	FGF9	5.43729	1.47805	-1.71553	5.77894e-05	down
	ENSSSCG00000009283	TNFRSF19	2.42315	0.483935	-2.22739	0.000158442	down
	ENSSSCG00000038062	SAMSN1	25.9539	14.7854	-1.13263	0.0264027	down
	ENSSSCG00000039890	RASL11A	13.2661	8.42138	-0.766555	0.0259072	down
	ENSSSCG00000009314	FLT3	2.53807	1.02433	-1.25003	0.00246702	down
	ENSSSCG00000032702	CXADR	15.7571	0.879441	-4.18337	3.49546e-09	down
	ENSSSCG00000025996	MTUS2	1.72041	0.520159	-1.55098	0.00129232	down
	ENSSSCG00000033919	DCLK1	42.8827	8.93621	-2.13424	3.41001e-10	down
	ENSSSCG00000012034	TIAM1	13.2345	4.91755	-1.33539	0.000154105	down
	ENSSSCG00000009357	SMAD9	8.20888	4.8189	-0.590315	0.0232068	down
	ENSSSCG00000012038	C21orf62	2.96293	0.203385	-3.72365	3.37414e-06	down
	ENSSSCG00000033115	IFNAR1	76.8913	42.1342	-0.810194	1.67814e-05	down
	ENSSSCG00000009364	FREM2	3.48692	0.346023	-3.15721	1.25031e-07	down
	ENSSSCG00000009388	KCNRG	6.04537	2.8304	-0.848196	0.0465985	down
	ENSSSCG00000029598	FAM124A	5.75552	1.71938	-1.50544	8.71555e-06	down
	ENSSSCG00000009385	SERPINE3	21.8421	0.0826799	-8.07209	1.60626e-11	down
	ENSSSCG00000038056		37.2913	0.472665	-6.031	2.14633e-09	down
	ENSSSCG00000009380	NEK5	2.92032	1.03472	-1.35887	0.0237199	down
	ENSSSCG00000012083	RIPK4	1.21831	0.144681	-2.97115	8.2072e-05	down
	ENSSSCG00000029511	UBASH3A	1.46641	0.556678	-1.29292	0.0111882	down
	ENSSSCG00000009457	DACH1	10.1939	3.98038	-1.21629	4.19136e-05	down
	ENSSSCG00000035101	KLF5	41.6245	8.90027	-1.97415	1.28591e-05	down
	ENSSSCG00000040184	LMO7	7.62206	2.64969	-1.36309	3.31052e-05	down
	ENSSSCG00000009474	SCEL	16.6911	0.880831	-4.21268	1.07206e-07	down
	ENSSSCG00000009475	SLAIN1	3.17808	0.745272	-1.93062	0.0016276	down
	ENSSSCG00000009489	GPC6	15.2351	4.41852	-1.74585	8.26581e-06	down
	ENSSSCG00000025133	ITGB2	24.6388	13.6617	-0.775474	0.00208577	down
	ENSSSCG00000009542	TNFSF13B	9.53793	3.5501	-1.45021	0.000135769	down
	ENSSSCG00000040397	COLEC12	100.703	54.5661	-0.792917	0.000532435	down
	ENSSSCG00000010056		3.48472	1.96934	-0.812681	0.00471342	down
	ENSSSCG00000021612	ARHGAP28	26.7133	12.2626	-1.06455	0.000120075	down
	ENSSSCG00000027665		1.77122	0.566565	-1.36577	0.0222679	down
	ENSSSCG00000038719		349.521	35.1896	-3.64603	5.6998e-06	down
	ENSSSCG00000010046	GNAZ	5.99462	2.64573	-1.1444	2.8039e-05	down
	ENSSSCG00000007171	EBF4	1.72744	0.726053	-1.0752	0.00484811	down
	ENSSSCG00000003699	GREB1L	1.51813	0.685988	-1.03462	0.0440386	down
	ENSSSCG00000003702	GATA6	30.4366	2.44685	-3.55511	1.51896e-11	down
	ENSSSCG00000007157	SLC4A11	3.58103	1.76196	-0.866313	0.0102726	down
	ENSSSCG00000003709	LAMA3	27.1035	8.75524	-1.52602	1.1941e-08	down
	ENSSSCG00000007151	CDC25B	19.1379	10.027	-0.76476	0.0105165	down
	ENSSSCG00000007140	SMOX	5.06644	2.91115	-0.749718	0.0126264	down
	ENSSSCG00000032601	RASSF2	15.0662	8.39137	-0.779943	2.2339e-05	down
	ENSSSCG00000003713	HRH4	41.0785	25.3695	-0.638998	2.70764e-05	down
	ENSSSCG00000003721	CHST9	1.42727	0.381882	-2.01258	0.0119528	down
	ENSSSCG00000003722	CDH2	5.01138	0.538676	-3.08497	1.64426e-07	down
	ENSSSCG00000024800	DSC2	6.20355	1.70695	-1.91711	8.64474e-05	down
	ENSSSCG00000022739	DSG2	18.9934	0.861432	-4.41521	7.79035e-10	down
	ENSSSCG00000007072	SPTLC3	2.88333	0.710741	-1.97748	2.86419e-05	down
	ENSSSCG00000007073	ISM1	31.0589	7.59235	-1.96523	5.47572e-06	down
	ENSSSCG00000003736	ASXL3	1.53213	0.462448	-1.53698	4.23539e-05	down
	ENSSSCG00000028047	DTNA	4.79472	1.76634	-1.30287	0.000247833	down
	ENSSSCG00000029289		2.20184	0.0784108	-4.47142	3.30539e-05	down
	ENSSSCG00000037360	CST3	2461.32	1440.79	-0.684232	0.00636821	down
	ENSSSCG00000010007		12.4089	2.85366	-2.15706	0.003258	down
	ENSSSCG00000007135	NINL	12.6124	3.0716	-1.93995	9.50476e-09	down
	ENSSSCG00000033833	DUSP18	2.47107	1.48961	-0.668649	0.0476426	down
	ENSSSCG00000028076	ZBTB7C	4.96143	0.970881	-2.27241	4.76693e-06	down
	ENSSSCG00000037016	ID1	49.0873	23.6179	-1.2755	0.0199015	down
	ENSSSCG00000007240	HCK	6.78723	2.97914	-1.15977	0.00128452	down
	ENSSSCG00000004511		10.4019	0.996657	-3.23408	7.15389e-09	down
	ENSSSCG00000007243	PLAGL2	7.89735	4.10323	-0.718792	0.00398232	down
	ENSSSCG00000004520	MAPK4	0.831921	0.242472	-1.70796	0.00101375	down
	ENSSSCG00000004522	ME2	44.6937	27.7762	-0.733643	0.00129243	down
	ENSSSCG00000040160	MMP24	2.27185	0.30344	-2.63109	0.00212312	down
	ENSSSCG00000000136	CSF2RB	10.0035	5.22043	-0.869898	0.000652858	down
	ENSSSCG00000029668		7.80044	2.79898	-1.30532	5.80821e-05	down
	ENSSSCG00000027106	SSTR3	1.23904	0.456608	-1.24681	0.0119527	down
	ENSSSCG00000021944	RAC2	32.2567	10.1618	-1.51305	2.58988e-07	down
	ENSSSCG00000000118	MICALL1	7.70612	4.61951	-0.614376	0.00574951	down
	ENSSSCG00000000117	C22orf23	1.857	0.710296	-1.21124	0.0331709	down
	ENSSSCG00000027806	SAMHD1	133.895	55.2818	-1.16458	2.81539e-06	down
	ENSSSCG00000004917	MALT1	32.153	17.8894	-0.790509	6.47505e-05	down
	ENSSSCG00000000092	NPTXR	4.01916	0.815616	-2.16189	5.87238e-07	down
	ENSSSCG00000007336		67.9104	13.2993	-2.20571	8.72298e-08	down
	ENSSSCG00000004907	CCBE1	13.2281	3.859	-1.70092	8.34448e-07	down
	ENSSSCG00000023522	TGM2	49.1778	15.1328	-1.515	5.98145e-08	down
	ENSSSCG00000007344	KIAA1755	6.47532	1.55259	-1.98508	4.59991e-07	down
	ENSSSCG00000004894	SERPINB5	5.83408	0.960297	-2.56483	0.00310236	down
	ENSSSCG00000004890	SERPINB2	7.47996	0.174053	-5.30613	9.51341e-07	down
	ENSSSCG00000038398	CD226	4.03816	1.37073	-1.4212	0.000131955	down
	ENSSSCG00000039240		1.50905	0.580756	-1.33102	0.0168323	down
	ENSSSCG00000000062	CSDC2	5.45811	1.32687	-1.93018	7.28734e-07	down
	ENSSSCG00000031649	RNASE1	7.82707	2.63017	-1.39287	0.00312325	down
	ENSSSCG00000030820	STK4	17.7744	10.7799	-0.614212	0.000135769	down
	ENSSSCG00000038594		228.886	123.276	-0.862138	1.09375e-05	down
	ENSSSCG00000005229	VLDLR	81.7575	47.7014	-0.818517	1.46785e-05	down
	ENSSSCG00000000040	SEPTIN3	3.57126	1.56138	-1.09459	0.0338118	down
	ENSSSCG00000038767	MBP	22.8226	13.835	-0.695181	0.00043433	down
	ENSSSCG00000006969	TRMT9B	1.30802	0.448704	-1.39204	0.0420993	down
	ENSSSCG00000032561	PDCD1LG2	9.6976	4.51905	-1.05155	0.00604636	down
	ENSSSCG00000033003	WFDC2	3.78944	0.607043	-2.59804	0.00104321	down
	ENSSSCG00000005194	PTPRD	15.6251	3.4914	-1.95825	1.32556e-07	down
	ENSSSCG00000000029	SCUBE1	3.30824	0.738544	-2.01035	3.21803e-08	down
	ENSSSCG00000006987	SLC7A2	37.3984	26.1562	-0.68597	0.00099229	down
	ENSSSCG00000040013	MTUS1	114.401	64.3762	-0.725256	0.00585665	down
	ENSSSCG00000035078	CD40	23.4306	10.4891	-1.2492	0.0186765	down
	ENSSSCG00000031423	UPK3A	1.97042	0.733038	-1.31932	0.0148214	down
	ENSSSCG00000000010	FBLN1	293.126	148.365	-0.864481	5.44601e-06	down
	ENSSSCG00000005184	SNAPC3	11.5632	7.85444	-0.602087	0.00557443	down
	ENSSSCG00000005183	PSIP1	113.682	55.1277	-0.787395	0.0148779	down
	ENSSSCG00000031361	CELSR1	3.89904	0.752507	-2.27652	2.60527e-07	down
	ENSSSCG00000005122	TEK	52.5088	35.3823	-0.587906	0.00251292	down
	ENSSSCG00000009605	GFRA2	4.64648	2.14419	-1.02274	0.018512	down
	ENSSSCG00000009612	DOK2	13.935	6.93485	-0.944987	0.00367198	down
	ENSSSCG00000031118	PREX1	9.56401	5.03822	-0.796435	0.000216186	down
	ENSSSCG00000007466	SLC9A8	15.8652	9.0313	-0.655337	0.00140017	down
	ENSSSCG00000004830		11.2011	6.90212	-0.664849	0.000277305	down
	ENSSSCG00000027206	PARD6B	16.1221	2.70604	-2.6118	2.43789e-09	down
	ENSSSCG00000010969	GALT	20.965	12.5444	-0.700831	0.000533195	down
	ENSSSCG00000038162	CCL21	88.2501	35.3978	-1.11024	0.0162961	down
	ENSSSCG00000030088		6.67937	2.40514	-1.47604	0.00400377	down
	ENSSSCG00000033721		14.4292	5.70998	-1.28553	2.07413e-05	down
	ENSSSCG00000004854	TJP1	168.449	84.0874	-0.80573	0.000285706	down
	ENSSSCG00000035911	P2RY8	2.35606	0.623646	-1.83687	1.05213e-05	down
	ENSSSCG00000009625		6.36068	3.75154	-0.748147	0.0362002	down
	ENSSSCG00000007501	BMP7	8.30872	0.391936	-4.44859	6.86842e-09	down
	ENSSSCG00000005312	SIT1	4.86657	1.59494	-1.69923	5.76119e-05	down
	ENSSSCG00000005316	TPM2	135.372	71.5397	-0.793821	0.000574336	down
	ENSSSCG00000011131	PRKCQ	2.2135	0.773918	-1.40108	0.00573054	down
	ENSSSCG00000029201	AJUBA	13.6868	5.13419	-1.34541	7.12793e-07	down
	ENSSSCG00000031236	GLIPR2	47.9719	27.8585	-0.699056	0.0427452	down
	ENSSSCG00000004807	SCG5	4.10458	1.67408	-1.26415	0.00134829	down
	ENSSSCG00000002037	CDH24	1.28805	0.53009	-1.119	0.00825634	down
	ENSSSCG00000033657	GREM1	59.2288	3.59626	-4.10122	5.00844e-06	down
	ENSSSCG00000044690	FMN1	5.52706	3.15285	-0.662624	0.00545494	down
	ENSSSCG00000011125	GATA3	11.9212	4.67657	-1.07102	0.00158969	down
	ENSSSCG00000002245	KATNBL1	44.8173	19.4898	-1.30396	9.56787e-07	down
	ENSSSCG00000002015	AP1G2	8.96816	4.39094	-0.96938	0.000953433	down
	ENSSSCG00000033541	NAT8L	8.42516	4.27713	-0.955563	0.00624897	down
	ENSSSCG00000009664	PTK2B	22.5762	8.69455	-1.22454	1.62499e-07	down
	ENSSSCG00000020813	FAM20C	16.3661	9.77693	-0.659854	0.0086021	down
	ENSSSCG00000002014	JPH4	2.98675	0.795933	-1.73227	4.4032e-08	down
	ENSSSCG00000007978		1166.34	277.452	-1.66335	0.0222936	down
	ENSSSCG00000002235	LPCAT4	18.283	9.79154	-0.719967	0.000123695	down
	ENSSSCG00000009668	CLU	276.582	123.374	-1.06299	9.33115e-05	down
	ENSSSCG00000039658		48.1511	18.667	-1.2824	7.01894e-05	down
	ENSSSCG00000012137	BMX	4.8638	2.0603	-1.17774	1.66453e-06	down
	ENSSSCG00000040403	NANOG	7.00057	1.89677	-1.83943	0.0189304	down
	ENSSSCG00000004795	MEIS2	41.31	23.6712	-0.700873	0.000110204	down
	ENSSSCG00000007538	GATA5	12.7194	0.0425393	-8.31875	2.57599e-12	down
	ENSSSCG00000004791	RASGRP1	8.0423	2.79057	-1.34376	3.38817e-06	down
	ENSSSCG00000039419	SLCO4A1	2.23514	1.12754	-1.04586	0.0148473	down
	ENSSSCG00000009679	FZD3	3.17498	0.898937	-1.77023	8.25994e-06	down
	ENSSSCG00000011047	FAM171A1	27.4552	15.3633	-0.674681	0.000262033	down
	ENSSSCG00000011046	ITGA8	8.29243	3.77261	-1.06305	0.00272593	down
	ENSSSCG00000011045	MINDY3	47.9605	31.8755	-0.616319	0.000158019	down
	ENSSSCG00000007569	GRIFIN	4.57958	1.25335	-2.00245	0.0339432	down
	ENSSSCG00000002002	IRF9	39.2487	22.6421	-0.632871	0.0133401	down
	ENSSSCG00000034390	CARD11	1.80278	0.728301	-1.25581	0.000189345	down
	ENSSSCG00000004779	PLCB2	6.78582	3.12399	-1.02874	0.000373776	down
	ENSSSCG00000011040	CACNB2	6.38609	2.53175	-1.22354	0.000320191	down
	ENSSSCG00000005243	PGM5	51.5054	26.4353	-0.930108	1.47784e-06	down
	ENSSSCG00000008006	FBXL16	1.10845	0.149198	-2.77303	8.51975e-05	down
	ENSSSCG00000015842	PPP2CB	132.272	72.7264	-0.745681	0.0437922	down
	ENSSSCG00000008712	PPP2R2C	3.25093	0.744301	-2.06722	0.00019152	down
	ENSSSCG00000008001		20.2662	0.344867	-6.10529	1.20413e-08	down
	ENSSSCG00000038829		6.62516	4.20398	-0.653251	0.0480556	down
	ENSSSCG00000005249	FAM189A2	3.26814	0.654846	-2.18232	0.000132547	down
	ENSSSCG00000039160		4.50542	2.69144	-0.693012	0.00032542	down
	ENSSSCG00000005257	TRPM3	15.6103	0.596357	-4.51379	3.79298e-10	down
	ENSSSCG00000020941	LTB4R2	2.54726	1.61717	-0.622303	0.0469898	down
	ENSSSCG00000034266	CACNA1H	7.47465	4.0822	-0.822011	0.00104416	down
	ENSSSCG00000011090	NEBL	27.7649	13.3766	-0.93868	4.48438e-05	down
	ENSSSCG00000012164	CNKSR2	4.04134	0.749056	-2.33798	2.95356e-08	down
	ENSSSCG00000004750	OIP5	5.24227	1.861	-1.28034	0.012394	down
	ENSSSCG00000022448	CLNK	2.31671	1.04619	-0.887919	0.016967	down
	ENSSSCG00000004744	TYRO3	5.15764	1.17545	-2.17217	5.19036e-07	down
	ENSSSCG00000021515	HS3ST1	3.90407	1.60378	-1.20237	0.0078221	down
	ENSSSCG00000031615	SERPINB9	14.6315	6.37846	-1.12632	0.000171667	down
	ENSSSCG00000023520	PCSK5	33.8281	12.3864	-1.38844	4.3735e-08	down
	ENSSSCG00000034181	NKX3-2	4.25407	0.226053	-4.13017	4.78579e-06	down
	ENSSSCG00000032473	NYNRIN	8.96602	4.29681	-0.900355	0.000356732	down
	ENSSSCG00000005277	GCNT1	27.8719	5.2687	-2.31531	1.26249e-08	down
	ENSSSCG00000011075	KIAA1217	20.6134	8.65358	-0.989113	0.000307579	down
	ENSSSCG00000012173	SAT1	1073.66	708.443	-0.711214	0.0037696	down
	ENSSSCG00000001978	GZMH	7.56485	2.38557	-1.67518	0.000245972	down
	ENSSSCG00000001004	SLC22A23	1.37111	0.641448	-0.999094	0.0292745	down
	ENSSSCG00000005284	GNA14	4.6927	2.32473	-1.12453	0.000189201	down
	ENSSSCG00000012201	CXorf21	3.25806	1.11352	-1.4686	0.000154457	down
	ENSSSCG00000008742	CD38	6.35922	2.72358	-1.18905	0.00485888	down
	ENSSSCG00000005291	TLE1	23.8196	8.02718	-1.48172	2.79282e-07	down
	ENSSSCG00000032355	LY86	22.1009	7.14054	-1.52243	0.000176324	down
	ENSSSCG00000001964	NPAS3	5.33723	1.86605	-1.41068	0.00130417	down
	ENSSSCG00000030484	AHR	57.2798	31.8502	-0.85065	1.11327e-05	down
	ENSSSCG00000008749	SLIT2	41.4566	20.0743	-0.953197	1.43646e-05	down
	ENSSSCG00000001025	DSP	18.367	1.04575	-4.02692	2.99129e-07	down
	ENSSSCG00000015368	HDAC9	28.7926	16.0125	-0.832081	0.000130022	down
	ENSSSCG00000036246	GP91-PHOX	59.4482	26.7526	-1.05934	0.00477909	down
	ENSSSCG00000012234	SRPX	30.0775	17.6274	-0.725417	0.00587008	down
	ENSSSCG00000022045	PTCHD3	1.52116	0.75109	-0.951719	0.0207673	down
	ENSSSCG00000015375	ITGB8	23.0632	10.7824	-1.10728	3.20232e-07	down
	ENSSSCG00000033009	GCNT2	16.8515	5.28344	-1.57016	2.79509e-08	down
	ENSSSCG00000011014	BAMBI	16.3228	3.9871	-2.01008	1.76308e-07	down
	ENSSSCG00000021161	CKS2	30.9929	18.5256	-0.927452	0.0361665	down
	ENSSSCG00000015380	CDCA7L	13.4157	6.7039	-0.925241	1.64218e-05	down
	ENSSSCG00000009584	SEMA4D	4.28202	2.13088	-0.904672	4.19136e-05	down
	ENSSSCG00000028927	LGI2	6.73993	0.0690021	-6.55183	1.266e-10	down
	ENSSSCG00000031694	DIRAS2	7.63739	1.52758	-2.29215	3.77738e-07	down
	ENSSSCG00000009593	ROR2	5.55598	2.20147	-1.26238	9.36671e-05	down
	ENSSSCG00000001064		11.5793	4.82001	-1.17476	0.000152412	down
	ENSSSCG00000032896		17.1155	9.11576	-0.738291	0.00628705	down
	ENSSSCG00000007010	ZMAT4	1.92417	0.706998	-1.19974	0.0213512	down
	ENSSSCG00000028185	FGD3	3.90885	1.87095	-1.00214	6.92405e-05	down
	ENSSSCG00000016717	MPP6	20.4416	8.02869	-1.21245	0.000728576	down
	ENSSSCG00000004990	LRFN5	5.20299	1.51751	-1.69936	7.0006e-06	down
	ENSSSCG00000022237	SUSD3	5.90339	2.44691	-1.21523	0.00523258	down
	ENSSSCG00000008768	ARAP2	18.7298	2.6948	-2.78001	2.38702e-11	down
	ENSSSCG00000034154	WNK2	1.79028	0.259953	-2.66465	3.6821e-09	down
	ENSSSCG00000008081	BARX1	4.46005	0.149831	-5.07233	6.65035e-06	down
	ENSSSCG00000004699	ELL3	1.86873	0.531187	-1.77714	0.00106137	down
	ENSSSCG00000004694	FRMD5	1.52703	0.447171	-1.69964	0.00610452	down
	ENSSSCG00000027877	TLR10	3.56387	1.30346	-1.69641	0.0059873	down
	ENSSSCG00000030076	SLC6A13	2.69373	0.136594	-3.9209	5.66552e-05	down
	ENSSSCG00000001073	TPMT	6.7958	3.08486	-1.17634	0.0113709	down
	ENSSSCG00000023785	TMEM156	10.0571	2.74331	-1.90783	0.00102379	down
	ENSSSCG00000033059	CASKIN1	1.55268	0.476368	-1.64654	0.000247531	down
	ENSSSCG00000037642	ARID3A	5.17859	3.10712	-0.665804	0.00946524	down
	ENSSSCG00000024312	ID4	38.3209	19.1155	-1.01906	0.00142034	down
	ENSSSCG00000034516	CDKL1	9.75235	4.70569	-0.962632	0.00120705	down
	ENSSSCG00000039542	CNN2	57.5363	27.9681	-0.971313	2.2687e-05	down
	ENSSSCG00000005020	ATL1	4.02427	1.33441	-1.47043	0.00925063	down
	ENSSSCG00000012254	GPR82	3.58982	1.15039	-1.49267	0.0219053	down
	ENSSSCG00000012257		242.418	170.212	-0.687105	0.000263718	down
	ENSSSCG00000023215	MAOB	7.12353	1.50763	-2.22536	6.64277e-06	down
	ENSSSCG00000004678	DUOX2	4.35263	1.05858	-1.9162	0.000315294	down
	ENSSSCG00000004676	DUOXA2	2.80557	1.17667	-1.3038	0.00339659	down
	ENSSSCG00000008794	RHOH	8.9045	4.33352	-1.0537	0.000186584	down
	ENSSSCG00000012267	JADE3	18.4235	9.0777	-0.902117	4.00326e-06	down
	ENSSSCG00000016708	SKAP2	82.2661	25.4084	-1.62529	7.56504e-11	down
	ENSSSCG00000000759	WNT5B	9.78019	1.35447	-2.90783	6.60262e-08	down
	ENSSSCG00000016706	HOXA2	2.94235	0.556407	-2.27478	0.000202787	down
	ENSSSCG00000001097	RIPOR2	10.5679	5.50198	-0.872954	2.98002e-06	down
	ENSSSCG00000010196	ZNF25	19.1112	11.2598	-0.664834	0.00186506	down
	ENSSSCG00000028345		50.2806	25.5588	-0.885635	0.000489776	down
	ENSSSCG00000031589		1.96477	0.64938	-1.49352	0.000783328	down
	ENSSSCG00000033222	TRIM14	8.38007	3.94771	-0.964389	0.000125181	down
	ENSSSCG00000005379	GALNT12	6.96702	1.29754	-2.32688	3.45512e-08	down
	ENSSSCG00000004663	SEMA6D	18.1076	10.398	-0.606605	0.0023052	down
	ENSSSCG00000010199	RET	1.65351	0.547818	-1.56363	0.000343345	down
	ENSSSCG00000012277	TIMP1	102.813	29.1953	-1.60023	6.64014e-05	down
	ENSSSCG00000016684	SCRN1	1.80214	0.309048	-2.43459	7.99524e-06	down
	ENSSSCG00000021411	HIST1H2BD	33.27	16.6384	-1.08839	0.00628705	down
	ENSSSCG00000005400	GRIN3A	1.74042	0.722683	-1.11885	0.00108313	down
	ENSSSCG00000027725		4.29128	2.237	-0.838505	0.000367355	down
	ENSSSCG00000016674	MINDY4	1.46291	0.737426	-0.877121	0.000546855	down
	ENSSSCG00000013433	ADAMTSL5	1.33487	0.583829	-1.09371	0.00884855	down
	ENSSSCG00000010370		44.3518	9.41296	-2.25914	5.9631e-08	down
	ENSSSCG00000010369		3.16031	0.171331	-4.02999	3.103e-05	down
	ENSSSCG00000035473		4.03744	2.27435	-0.93085	0.0133894	down
	ENSSSCG00000035712	KCTD8	2.15607	0.634202	-1.81055	0.0175153	down
	ENSSSCG00000032698	TPPP	6.80737	0.947854	-2.76508	5.83884e-10	down
	ENSSSCG00000001203	ZSCAN9	2.87045	0.929777	-1.59009	0.00128498	down
	ENSSSCG00000001205	NKAPL	3.12787	0.955927	-1.62262	0.00205982	down
	ENSSSCG00000004646	ATP8B4	5.39471	1.73247	-1.53993	0.000422912	down
	ENSSSCG00000030515	GABRA4	1.51386	0.0177076	-6.31424	5.06351e-09	down
	ENSSSCG00000005449	PTPN3	10.1389	5.77525	-0.706794	0.000606868	down
	ENSSSCG00000005452	C9orf152	7.49218	3.09416	-1.18958	0.00368251	down
	ENSSSCG00000005455	SVEP1	118.422	64.8611	-0.818487	0.00413018	down
	ENSSSCG00000037950	NIPAL1	4.77405	0.403	-3.62838	4.9657e-10	down
	ENSSSCG00000008819	TXK	4.64872	2.82167	-0.615893	0.0191457	down
	ENSSSCG00000005465	SUSD1	2.98544	1.505	-0.835649	0.00741045	down
	ENSSSCG00000004625	LEO1	35.4315	22.1435	-0.587952	0.01021	down
	ENSSSCG00000017095	SEMA5A	47.4576	11.7027	-1.91774	1.24298e-08	down
	ENSSSCG00000016659	KIAA0895	3.76104	1.53538	-1.09325	0.0226612	down
	ENSSSCG00000006235	TOX	3.71579	2.06095	-0.693854	0.0218117	down
	ENSSSCG00000008835	RASL11B	6.06704	2.46011	-1.23036	0.00241352	down
	ENSSSCG00000010429	PRKG1	25.0594	7.255	-1.75623	1.62554e-10	down
	ENSSSCG00000023894	AKNA	4.42207	2.05214	-0.904272	0.000617666	down
	ENSSSCG00000034087	TNFSF15	8.69074	1.7729	-2.18521	2.10047e-05	down
	ENSSSCG00000029596		21.7948	6.20615	-1.67303	2.47935e-05	down
	ENSSSCG00000036457	TNFSF8	3.02104	1.39823	-1.02739	0.0150884	down
	ENSSSCG00000023584		8.80436	2.58344	-1.73447	0.00268096	down
	ENSSSCG00000007956	NLRC3	1.90986	0.90584	-0.938177	0.00170112	down
	ENSSSCG00000005498	PAPPA	5.6589	1.29591	-1.94217	8.5521e-06	down
	ENSSSCG00000004602	TEX9	51.8026	31.2878	-0.712551	0.000396731	down
	ENSSSCG00000024604	ATAT1	11.3391	5.43115	-0.902156	0.0206808	down
	ENSSSCG00000016763	GLI3	16.9918	7.08187	-1.0036	0.017492	down
	ENSSSCG00000023653	GLIS2	8.53197	4.36193	-0.864289	0.00112397	down
	ENSSSCG00000005506	MEGF9	6.19042	3.73957	-0.630986	0.00410166	down
	ENSSSCG00000022092	CYP7B1	13.1134	3.60557	-1.83475	4.21651e-06	down
	ENSSSCG00000000732	CRACR2A	2.99707	1.62157	-0.819947	0.000205501	down
	ENSSSCG00000000728	PARP11	11.1113	6.81709	-0.606854	0.00486308	down
	ENSSSCG00000005511	TRAF1	6.26043	2.9212	-1.03429	0.000106878	down
	ENSSSCG00000006218	PDE7A	6.41695	3.41003	-0.888468	0.00047554	down
	ENSSSCG00000038694	CCND2	68.1358	26.9494	-1.19638	1.29325e-06	down
	ENSSSCG00000035038	CGNL1	26.9127	9.03361	-1.49687	2.69386e-07	down
	ENSSSCG00000032931	CDH6	9.38827	4.57892	-0.951392	0.00331114	down
	ENSSSCG00000026129	ADGRL3	13.1717	6.65578	-0.896112	0.001612	down
	ENSSSCG00000013506	STAP2	1.18566	0.0978206	-3.55793	6.44344e-05	down
	ENSSSCG00000025578	ALDH1A2	116.008	8.64619	-3.73636	1.9083e-12	down
	ENSSSCG00000005533	PTGS1	14.8731	3.67427	-1.91599	1.62554e-10	down
	ENSSSCG00000013513	PLIN5	19.9439	11.6382	-0.788476	0.00546905	down
	ENSSSCG00000002268	AKAP5	7.84212	4.75486	-0.586869	0.0233901	down
	ENSSSCG00000023525	TMEM26	1.51248	0.427202	-1.75454	0.000132547	down
	ENSSSCG00000008923	STAP1	18.3253	10.1617	-0.784364	0.0130995	down
	ENSSSCG00000004584	GCNT3	4.00706	1.78335	-1.138	0.00232303	down
	ENSSSCG00000005584	CRB2	8.6763	0.224894	-5.25527	1.51754e-06	down
	ENSSSCG00000036480	CTNNA3	2.78451	1.24641	-1.13686	0.00224274	down
	ENSSSCG00000005587	NEK6	15.7652	9.51251	-0.780495	0.000224049	down
	ENSSSCG00000012349	USP51	1.07111	0.256691	-1.97422	0.00242889	down
	ENSSSCG00000000705	CD27	1.83192	1.11428	-0.607675	0.0207673	down
	ENSSSCG00000008937	AMBN	11.5934	3.67183	-1.56675	0.00269051	down
	ENSSSCG00000035379	JCHAIN	377.932	25.2391	-4.13346	2.71133e-05	down
	ENSSSCG00000005604	PBX3	18.5971	9.26464	-0.913462	0.000247531	down
	ENSSSCG00000035170	VSIG4	89.7409	26.0884	-1.84603	3.84243e-05	down
	ENSSSCG00000016742	MYO1G	3.55688	2.24509	-0.656165	0.0143686	down
	ENSSSCG00000016832	IL7R	20.5357	5.36551	-1.81806	0.000103595	down
	ENSSSCG00000006183	SBSPON	12.0787	5.43899	-1.05814	5.61502e-05	down
	ENSSSCG00000023374	SRGN	327.71	229.77	-0.713188	0.013797	down
	ENSSSCG00000033669	RDH10	15.7531	11.3533	-0.63325	0.00627698	down
	ENSSSCG00000038180	ADAMTS3	11.1018	2.07704	-2.32735	9.64532e-07	down
	ENSSSCG00000016838	RANBP3L	2.8775	0.994023	-1.53688	0.012214	down
	ENSSSCG00000012375	DLG3	3.31072	1.33575	-1.14941	0.0117293	down
	ENSSSCG00000035403	RFX2	11.6996	4.81803	-1.07463	0.0374886	down
	ENSSSCG00000012397		22.0067	7.1656	-1.38645	0.000388155	down
	ENSSSCG00000037579	PPBP	38.1695	6.20715	-2.4653	8.59344e-06	down
	ENSSSCG00000027855	SOCS1	2.23358	1.00109	-1.09915	0.00150274	down
	ENSSSCG00000002329	MAP3K9	1.63667	0.314165	-2.21857	1.03752e-05	down
	ENSSSCG00000008965		108.751	45.094	-1.27634	4.25198e-05	down
	ENSSSCG00000013546	DENND1C	9.02143	3.0862	-1.32904	0.000322921	down
	ENSSSCG00000008966	PARM1	41.6131	15.3025	-1.3302	2.22316e-06	down
	ENSSSCG00000038345	IKZF1	9.13445	4.07049	-1.04254	0.00268096	down
	ENSSSCG00000026695	TNFSF14	2.08739	0.74091	-1.45652	0.00234089	down
	ENSSSCG00000002332	SIPA1L1	13.7632	5.52282	-1.1922	2.95356e-08	down
	ENSSSCG00000013551	C3	542.427	30.1973	-4.11574	2.83989e-09	down
	ENSSSCG00000001400	DDX39B	138.927	76.0029	-0.75514	1.89714e-05	down
	ENSSSCG00000016855	FYB1	13.171	5.26992	-1.1054	0.000202267	down
	ENSSSCG00000031713	MACROH2A2	4.30353	1.38663	-1.54165	0.00274999	down
	ENSSSCG00000010271	PRF1	1.72531	0.753774	-1.07066	0.00136663	down
	ENSSSCG00000016859	C7	70.1789	17.7819	-1.94707	2.26667e-06	down
	ENSSSCG00000032341	AIF1	48.5034	29.7248	-0.675978	0.0190114	down
	ENSSSCG00000010278	CDH23	6.31594	2.35701	-1.31733	8.51975e-05	down
	ENSSSCG00000013556		22.6519	7.69065	-1.68777	0.00268096	down
	ENSSSCG00000015632		5.86535	0.332139	-4.01025	1.29966e-08	down
	ENSSSCG00000005638		154.416	34.3296	-1.92301	0.000158554	down
	ENSSSCG00000000687	CD4	3.78766	1.12888	-1.63106	0.00224379	down
	ENSSSCG00000010280	VSIR	42.9595	21.3923	-0.855562	1.01167e-06	down
	ENSSSCG00000008984		15.0982	5.43029	-1.33603	4.16776e-06	down
	ENSSSCG00000010283	SPOCK2	45.7388	10.4709	-2.04784	5.21071e-11	down
	ENSSSCG00000013572	PNPLA6	8.25856	3.9845	-1.04134	1.57766e-05	down
	ENSSSCG00000008991	FRAS1	5.96293	1.56762	-1.77913	3.05788e-05	down
	ENSSSCG00000010290	MCU	33.5779	12.4	-1.37359	9.36647e-08	down
	ENSSSCG00000010293	OIT3	1.45595	0.149515	-3.42513	0.000170743	down
	ENSSSCG00000010292	P4HA1	203.874	111.49	-0.96594	0.0001548	down
	ENSSSCG00000025537	PTPN6	22.0404	12.9279	-0.762228	0.00139618	down
	ENSSSCG00000029484	EMB	27.9887	4.29503	-2.66381	3.6821e-09	down
	ENSSSCG00000029061	BMP3	17.0092	0.203842	-6.28369	9.49221e-13	down
	ENSSSCG00000016882	PARP8	17.8121	9.24586	-0.87335	8.14213e-05	down
	ENSSSCG00000002351		25.7996	16.4874	-0.703153	0.000459603	down
	ENSSSCG00000016883	ISL1	6.69836	0.154536	-5.36603	1.62554e-10	down
	ENSSSCG00000026729	TMEM150C	43.758	21.1642	-0.959108	2.57754e-05	down
	ENSSSCG00000009245	SCD5	11.2604	1.74415	-2.64775	5.98218e-11	down
	ENSSSCG00000012446	P2RY10	3.55614	1.38296	-1.40829	0.000971839	down
	ENSSSCG00000021734	GPR174	2.91732	1.47794	-0.951151	0.0105333	down
	ENSSSCG00000026517	CALML4	38.4108	22.9401	-0.648716	0.00381398	down
	ENSSSCG00000033146	CD163	171.623	87.39	-0.961658	0.0146506	down
	ENSSSCG00000004963		70.3337	38.2114	-0.822571	1.21262e-06	down
	ENSSSCG00000004966	NOX5	2.69677	1.54689	-0.700917	0.0476413	down
	ENSSSCG00000002368	LTBP2	29.5988	4.02272	-2.76561	3.41085e-07	down
	ENSSSCG00000001421	ZBTB12	3.70531	2.3266	-0.671822	0.0110892	down
	ENSSSCG00000024914		51.2852	10.3129	-2.31049	1.29295e-05	down
	ENSSSCG00000009243	THAP9	3.30208	1.959	-0.664444	0.00918393	down
	ENSSSCG00000013714		49.1675	0.315448	-7.15163	5.6592e-10	down
	ENSSSCG00000026742	BTK	13.5084	7.13635	-0.899841	0.00751922	down
	ENSSSCG00000009240		64.8457	2.05469	-5.05095	2.38702e-11	down
	ENSSSCG00000009237	HPSE	14.7155	2.45963	-2.54814	8.99472e-10	down
	ENSSSCG00000002379	ACYP1	31.2222	21.8425	-0.653997	0.012491	down
	ENSSSCG00000001427	C4A	214.221	56.1862	-1.84199	2.75017e-07	down
	ENSSSCG00000012510	ARMCX2	5.63267	2.72137	-1.01717	0.000640851	down
	ENSSSCG00000010322	ZNF503	11.8444	6.46313	-0.745341	6.36487e-05	down
	ENSSSCG00000006101	RAD54B	4.6723	1.25981	-2.03717	0.013556	down
	ENSSSCG00000024290	FSBP	2.41723	1.02667	-1.14709	0.0055157	down
	ENSSSCG00000010325	KCNMA1	7.26269	1.46691	-2.13102	6.96707e-07	down
	ENSSSCG00000009228	MAPK10	7.98706	2.24457	-1.74419	1.4646e-06	down
	ENSSSCG00000024403	PRRT1	5.13381	2.60744	-0.891708	0.0277311	down
	ENSSSCG00000034720	IQCK	9.66452	4.12672	-0.993816	0.0167624	down
	ENSSSCG00000007864	GPRC5B	37.044	23.8754	-0.664095	6.17878e-05	down
	ENSSSCG00000012548	PWWP3B	23.7377	8.14336	-1.53738	1.07691e-07	down
	ENSSSCG00000012549	RADX	4.83116	0.0532729	-6.27735	2.03873e-11	down
	ENSSSCG00000004980	THSD4	15.6011	0.997083	-3.84281	3.43873e-12	down
	ENSSSCG00000034555		84.649	25.9977	-1.70374	0.000574336	down
	ENSSSCG00000035928	CLDN3	111.177	5.89397	-4.20027	1.66883e-05	down
	ENSSSCG00000033112	TSPYL5	1.00291	0.569581	-0.742695	0.0338108	down
	ENSSSCG00000002404	SPTLC2	23.0733	14.4677	-0.669719	0.000307579	down
	ENSSSCG00000000648	CLEC7A	13.0559	4.70768	-1.37689	0.0244981	down
	ENSSSCG00000000647	OLR1	49.808	3.70828	-3.56396	1.94974e-09	down
	ENSSSCG00000012571	COL4A6	1.76347	0.756732	-1.19918	0.0107959	down
	ENSSSCG00000001439	GPSM3	10.352	4.66296	-0.895047	0.0125249	down
	ENSSSCG00000026217		12.5073	3.1021	-1.86843	0.00698284	down
	ENSSSCG00000031771	TSHR	17.2693	4.20841	-1.96355	4.62414e-06	down
	ENSSSCG00000040465	KLRK1	16.8756	7.87282	-1.21507	0.000281714	down
	ENSSSCG00000028460	S1PR5	3.36696	1.16286	-1.39366	0.000118934	down
	ENSSSCG00000027967	IGSF6	9.36089	5.2078	-0.745103	0.0323516	down
	ENSSSCG00000001453	SLA-DRA	276.968	151.207	-0.816476	0.001625	down
	ENSSSCG00000040166	FLRT2	38.8042	13.0877	-1.46147	4.176e-06	down
	ENSSSCG00000037591	AMMECR1	7.5364	4.27339	-0.646251	0.0258887	down
	ENSSSCG00000001921	NEO1	50.6166	14.93	-1.64094	1.72436e-09	down
	ENSSSCG00000001459	HLA-DOB	5.51752	3.03888	-0.908698	0.0250803	down
	ENSSSCG00000025306	PAK3	9.82779	4.31308	-1.03531	9.20528e-06	down
	ENSSSCG00000026951	PSMB8	41.0881	25.4232	-0.762546	0.00775476	down
	ENSSSCG00000032097	DUSP16	16.0946	9.8308	-0.613499	0.00240539	down
	ENSSSCG00000001463	PSMB9	21.2065	13.6469	-0.634942	0.049449	down
	ENSSSCG00000038912	IFITM3	178.611	98.1859	-0.810405	0.000372115	down
	ENSSSCG00000001470	SLA-DMA	43.4253	22.3092	-0.804923	0.000463104	down
	ENSSSCG00000024569	ANO9	1.79775	0.195335	-3.21639	1.11327e-05	down
	ENSSSCG00000001472	SLA-DOA	8.31808	5.02296	-0.629927	0.0102096	down
	ENSSSCG00000016957	CD180	4.40055	1.00376	-1.99594	2.3411e-05	down
	ENSSSCG00000037697	MGP	1488	490.861	-1.51337	1.05881e-06	down
	ENSSSCG00000000605	ERP27	2.26427	0.519144	-1.94636	0.022712	down
	ENSSSCG00000033337	ARHGDIB	130.22	61.9319	-0.882263	7.90088e-06	down
	ENSSSCG00000000602	RERG	37.7956	7.58262	-2.29463	1.52639e-07	down
	ENSSSCG00000000601	PTPRO	3.28205	1.76049	-0.886756	0.0199814	down
	ENSSSCG00000034827	CHP2	28.5658	14.5666	-0.969598	0.000464958	down
	ENSSSCG00000033674	PRKCB	9.01675	2.21238	-1.92623	1.19994e-07	down
	ENSSSCG00000012848	EPS8L2	6.94307	0.444009	-3.9694	3.35288e-11	down
	ENSSSCG00000012607	TMEM255A	1.13115	0.134159	-2.77592	0.000347922	down
	ENSSSCG00000040822	RERGL	25.1955	14.1135	-0.948601	1.66641e-05	down
	ENSSSCG00000032221	FAM110C	3.48596	0.998602	-1.88045	0.000637476	down
	ENSSSCG00000023437	ITPR1	59.9393	34.3362	-0.728361	0.000116072	down
	ENSSSCG00000021241	ADAMTS13	2.17852	1.17639	-0.831815	0.0257526	down
	ENSSSCG00000006038	ZFPM2	26.451	8.84594	-1.43945	6.1786e-08	down
	ENSSSCG00000007722	NCF1	8.93362	2.68093	-1.49833	0.000854209	down
	ENSSSCG00000034114	GPR68	2.5198	0.642999	-1.92171	8.8612e-07	down
	ENSSSCG00000038038	SBK1	0.809961	0.326121	-1.14524	0.00297467	down
	ENSSSCG00000022891	MYMK	3.03479	0.088295	-4.82693	4.35312e-06	down
	ENSSSCG00000026425	ADAMTSL2	1.30757	0.584864	-1.07468	0.00611337	down
	ENSSSCG00000001885	C15orf39	5.51551	2.9981	-0.740907	0.00466361	down
	ENSSSCG00000002443	TC2N	4.16782	2.4113	-0.78226	0.0246697	down
	ENSSSCG00000000577	GYS2	52.5228	10.8393	-2.24506	4.40622e-07	down
	ENSSSCG00000012651	XPNPEP2	2.5919	0.433101	-2.49615	3.41085e-07	down
	ENSSSCG00000012652	SASH3	6.88431	3.86058	-0.836799	0.00301434	down
	ENSSSCG00000013618	EPOR	2.06885	0.172848	-3.3785	1.12401e-06	down
	ENSSSCG00000023891	GRM7	5.65112	2.23082	-1.29832	3.3642e-05	down
	ENSSSCG00000039962	HSPB1	488.452	168.759	-1.27722	0.00236844	down
	ENSSSCG00000000567	SOX5	48.1949	29.2673	-0.641256	0.000951602	down
	ENSSSCG00000025430	DTX2	19.2683	4.45677	-2.01186	1.66978e-07	down
	ENSSSCG00000021585	OXTR	0.98739	0.505867	-0.792109	0.0421645	down
	ENSSSCG00000015412	CCDC146	2.39649	1.18065	-0.984249	0.0386897	down
	ENSSSCG00000021757		9.79949	5.594	-0.663936	0.0159251	down
	ENSSSCG00000014076	FAM169A	2.23704	0.212214	-3.42196	1.13868e-06	down
	ENSSSCG00000029621	BMPR1B	4.27655	0.295023	-3.74311	1.66348e-08	down
	ENSSSCG00000021205	STK26	22.3712	5.37132	-1.99275	5.58488e-08	down
	ENSSSCG00000029710	GCNT4	4.08002	1.93562	-1.02094	0.000512241	down
	ENSSSCG00000021874	UNC5C	4.81409	0.890868	-2.27685	9.41854e-10	down
	ENSSSCG00000012676	MBNL3	17.8474	9.94866	-0.676941	0.00632219	down
	ENSSSCG00000001872	LINGO1	4.07508	2.19203	-0.766563	0.0343389	down
	ENSSSCG00000029813	TSPAN5	13.263	5.27524	-1.38085	0.000259406	down
	ENSSSCG00000000559	RASSF8	63.2298	25.4211	-1.24971	2.7444e-05	down
	ENSSSCG00000000555	ITPR2	130.797	79.8025	-0.63646	4.21321e-05	down
	ENSSSCG00000036553	SAMD12	4.44849	0.747005	-2.46142	5.50488e-07	down
	ENSSSCG00000033509	SAMD11	2.25731	0.738387	-1.4895	0.000991058	down
	ENSSSCG00000006002	CCN3	49.4419	15.4933	-1.54682	1.39753e-07	down
	ENSSSCG00000001570	PI16	47.3269	27.1683	-0.688671	0.0104276	down
	ENSSSCG00000021873	CRABP1	5.89607	0.506321	-3.41431	0.000508906	down
	ENSSSCG00000049630	DEPTOR	60.796	34.6722	-0.77398	8.72535e-05	down
	ENSSSCG00000025240	DDIT4L	43.6917	4.40287	-3.20815	6.7847e-08	down
	ENSSSCG00000040080	PTGDS	183.128	42.1452	-1.97643	3.51235e-05	down
	ENSSSCG00000032480		25.7672	6.53958	-1.86578	3.61092e-05	down
	ENSSSCG00000037395	CLIC3	4.19392	0.742198	-2.45231	0.0037761	down
	ENSSSCG00000022361	BANK1	29.4876	15.6079	-0.764754	0.00455571	down
	ENSSSCG00000035293		331.943	151.64	-0.880452	0.00368613	down
	ENSSSCG00000035355	F2R	14.3812	6.55569	-1.13355	0.000154775	down
	ENSSSCG00000014091	F2RL1	1.96012	0.539887	-1.76784	1.38721e-05	down
	ENSSSCG00000014092	S100Z	5.18478	2.13235	-1.11581	0.0172715	down
	ENSSSCG00000000546	MANSC4	2.3294	0.948879	-1.07981	0.0384334	down
	ENSSSCG00000008645	ID2	144.162	52.5378	-1.14645	0.00136907	down
	ENSSSCG00000022204	AGRN	13.8591	6.7407	-0.936688	4.8809e-07	down
	ENSSSCG00000014097		47.4991	16.6557	-1.46321	6.02854e-08	down
	ENSSSCG00000022331	FGF13	10.0141	5.12523	-0.915691	0.00729136	down
	ENSSSCG00000000540	OVCH1	1.25554	0.478136	-1.28769	0.023794	down
	ENSSSCG00000033880	TSPAN32	1.86791	0.967757	-0.871842	0.00500229	down
	ENSSSCG00000039270	TREM2	7.02852	3.48055	-0.866881	0.0347682	down
	ENSSSCG00000037046	TUBB4B	57.3909	36.5522	-0.761408	0.00245213	down
	ENSSSCG00000040010	BCL2A1	18.3097	9.44105	-1.1431	0.0369055	down
	ENSSSCG00000005844	NRARP	52.8959	24.3184	-1.03093	0.0421078	down
	ENSSSCG00000015396	SEMA3D	40.75	19.8143	-0.948648	4.35312e-06	down
	ENSSSCG00000014113	HOMER1	7.77183	1.82955	-1.98312	4.78647e-06	down
	ENSSSCG00000035256		4.21695	2.38922	-0.751258	0.0348594	down
	ENSSSCG00000029752		10.5705	4.25506	-1.12704	0.000356456	down
	ENSSSCG00000032284	CCND3	30.1988	18.5503	-0.592679	0.000566452	down
	ENSSSCG00000014119	SERINC5	18.5263	9.98558	-0.810017	4.92886e-06	down
	ENSSSCG00000001787	IL16	12.0984	6.63337	-0.772396	0.000116072	down
	ENSSSCG00000027970		7.1121	1.14913	-2.47606	6.92405e-05	down
	ENSSSCG00000038801	NPNT	12.7272	3.70736	-1.63636	2.91669e-07	down
	ENSSSCG00000001651	CNPY3	14.708	9.20007	-0.67911	0.000829097	down
	ENSSSCG00000014126	MSH3	19.5764	11.5159	-0.716702	2.69516e-05	down
	ENSSSCG00000033214	GNMT	12.8942	1.90655	-3.19295	5.00748e-06	down
	ENSSSCG00000008633	PDIA6	93.2795	58.938	-0.627816	0.000420764	down
	ENSSSCG00000032456		2.61977	1.05446	-1.18352	0.0122447	down
	ENSSSCG00000002464		7.36014	3.60514	-0.88522	0.00858881	down
	ENSSSCG00000012759	ZNF185	23.9282	11.2852	-1.04335	0.000146015	down
	ENSSSCG00000009148	LEF1	3.49123	1.77062	-0.85061	0.0422717	down
	ENSSSCG00000001660	PTK7	10.9948	1.61324	-2.71256	1.62554e-10	down
	ENSSSCG00000005959		52.329	34.0862	-0.622328	0.00120613	down
	ENSSSCG00000000528	PKP2	4.13185	0.789282	-2.316	3.80102e-05	down
	ENSSSCG00000009138		184.46	6.82229	-4.90703	5.98009e-12	down
	ENSSSCG00000001800	TM6SF1	37.1748	18.1895	-0.90731	0.000102023	down
	ENSSSCG00000015307	CDK14	52.2687	31.5953	-0.658069	0.000659299	down
	ENSSSCG00000005951	TMEM71	11.2669	3.64698	-1.57206	0.000202578	down
	ENSSSCG00000001798	BNC1	15.3302	0.074466	-7.65825	9.05119e-11	down
	ENSSSCG00000001795	SH3GL3	2.17233	0.720719	-1.48624	0.000185002	down
	ENSSSCG00000013762	PODNL1	2.50887	0.816831	-1.51043	0.000215971	down
	ENSSSCG00000001793	ADAMTSL3	22.8533	9.4492	-1.21912	6.66849e-07	down
	ENSSSCG00000013766	IL27RA	7.14025	3.5961	-0.962482	0.0134658	down
	ENSSSCG00000013768	MISP3	5.85329	1.64499	-1.70697	9.54446e-07	down
	ENSSSCG00000014766	OR51E1	3.62704	1.93493	-0.869877	0.00369027	down
	ENSSSCG00000005949		7.29404	4.08464	-0.727158	0.00992871	down
	ENSSSCG00000012789	AVPR2	1.30952	0.63383	-1.0096	0.0304445	down
	ENSSSCG00000012790	ARHGAP4	4.87511	2.87905	-0.741465	0.0023446	down
	ENSSSCG00000007800	SEPTIN1	6.88749	2.4667	-1.35773	0.000111029	down
	ENSSSCG00000007797	ITGAL	11.2549	6.60791	-0.619331	0.00668086	down
	ENSSSCG00000005946	CCN4	5.10043	0.391723	-3.5295	9.59002e-07	down
	ENSSSCG00000005944	NDRG1	109.571	62.5251	-0.725409	0.000432192	down
	ENSSSCG00000014672		7.04882	3.67629	-0.844369	0.00299196	down
	ENSSSCG00000014670	TRIM22	49.3444	30.472	-0.662299	0.00016073	down
	ENSSSCG00000011582	CAND2	3.2191	1.69361	-0.754101	0.0285808	down
	ENSSSCG00000040183	CDK6	23.8448	13.7558	-0.686181	0.000670232	down
	ENSSSCG00000000795	ADAMTS20	6.46858	2.39207	-1.34035	8.55709e-06	down
	ENSSSCG00000030361	PRKCZ	8.60992	1.43545	-2.50404	3.4921e-09	down
	ENSSSCG00000011610	NUP210	2.39692	0.839305	-1.42777	3.67049e-06	down
	ENSSSCG00000014628	APBB1	7.7909	4.1559	-0.830162	0.000182304	down
	ENSSSCG00000031905	KCNS3	2.61864	1.46116	-0.837912	0.02541	down
	ENSSSCG00000008606	OSR1	17.5281	5.24394	-1.56833	1.20447e-08	down
	ENSSSCG00000000802	NELL2	5.43428	0.321955	-4.06823	2.52241e-07	down
	ENSSSCG00000005938	COL22A1	2.59632	0.0398973	-5.97006	1.04349e-11	down
	ENSSSCG00000015322	TFPI2	746.647	273.825	-1.52465	3.58073e-07	down
	ENSSSCG00000013839	RASAL3	1.89993	0.671337	-1.55925	4.46001e-05	down
	ENSSSCG00000030421	GDI1	65.0248	33.6142	-0.72269	0.000674576	down
	ENSSSCG00000040811	PYCARD	14.7438	6.38096	-1.18617	0.00798541	down
	ENSSSCG00000025286	MCTP1	36.7777	12.0593	-1.61572	1.04866e-08	down
	ENSSSCG00000007754	ITGAM	40.4821	12.8268	-1.47819	4.31588e-06	down
	ENSSSCG00000037416	CLIC5	74.3885	24.7145	-1.51781	9.04316e-07	down
	ENSSSCG00000024678	MEGF6	8.6289	0.41938	-4.29311	5.80641e-12	down
	ENSSSCG00000001716	RCAN2	17.3221	9.4716	-0.705504	0.0101256	down
	ENSSSCG00000001720	SLC25A27	28.8023	13.4933	-0.914768	0.000422912	down
	ENSSSCG00000000811	PCED1B	8.24311	4.74524	-0.628231	0.027497	down
	ENSSSCG00000036305	SMIM1	9.17147	2.47466	-1.7476	0.000525445	down
	ENSSSCG00000038911	KLF2	127.859	74.4893	-0.641443	0.0369316	down
	ENSSSCG00000001848	MESP2	1.44832	0.710109	-1.05	0.0182293	down
	ENSSSCG00000039998	CLIC2	80.7589	55.633	-0.596841	0.00328437	down
	ENSSSCG00000031719	SEMA4B	5.86412	2.9501	-0.902969	0.000129442	down
	ENSSSCG00000037524	LY6D	5.78424	1.84837	-1.58588	0.0322911	down
	ENSSSCG00000008578	ADCY3	9.13828	4.57956	-0.948991	9.73795e-07	down
	ENSSSCG00000036612	TNFAIP2	7.92509	4.40179	-0.803106	0.0440386	down
	ENSSSCG00000008577	DNAJC27	5.23527	3.08892	-0.755067	0.00302456	down
	ENSSSCG00000015329	PPP1R9A	13.2186	5.14617	-1.25443	4.18039e-06	down
	ENSSSCG00000014171	ERAP1	41.1654	23.5871	-0.746607	8.10238e-07	down
	ENSSSCG00000020749	KCNAB2	6.5067	2.91245	-1.0333	0.00127198	down
	ENSSSCG00000027860	ERAP2	29.5144	16.0952	-0.785231	0.00282838	down
	ENSSSCG00000001486	LRRC1	7.95193	3.85201	-1.1461	0.000160027	down
	ENSSSCG00000010437	PAPSS2	17.5615	5.98856	-1.57871	0.00086921	down
	ENSSSCG00000011201	SATB1	9.65482	3.51644	-1.19866	0.000104783	down
	ENSSSCG00000010445	ANKRD22	7.36964	0.761097	-3.61947	6.21676e-05	down
	ENSSSCG00000011205	EFHB	1.04926	0.427973	-1.18616	0.0414254	down
	ENSSSCG00000014182	SLCO4C1	3.13722	1.2442	-1.2478	0.000104911	down
	ENSSSCG00000001500	COL21A1	8.96117	3.91322	-1.1555	0.00219293	down
	ENSSSCG00000014575		19.4345	12.186	-0.605232	0.00134225	down
	ENSSSCG00000002262	SV2B	6.60869	0.352726	-4.1228	2.89857e-08	down
	ENSSSCG00000039408	ADCY7	10.4589	6.29933	-0.674636	0.000738739	down
	ENSSSCG00000010456	PANK1	4.95839	2.72847	-0.878495	0.00416085	down
	ENSSSCG00000039330	ANO8	7.86229	4.79722	-0.619749	0.0316813	down
	ENSSSCG00000039553	ASPG	1.42577	0.404615	-1.83305	0.00444276	down
	ENSSSCG00000035933	MAPK15	1.76321	0.360365	-2.32283	0.0150627	down
	ENSSSCG00000002254	NR2F2	82.3374	33.6916	-1.08915	1.46785e-05	down
	ENSSSCG00000037019	CAMK4	2.54591	1.29496	-0.852779	0.00311883	down
	ENSSSCG00000013885	FCHO1	2.25628	1.30267	-0.683435	0.0465132	down
	ENSSSCG00000035223		21.8967	12.65	-1.05723	0.00152097	down
	ENSSSCG00000010479	RBP4	104.998	40.2908	-1.37869	8.29107e-06	down
	ENSSSCG00000010481	LGI1	5.00315	2.11426	-1.18494	0.0064038	down
	ENSSSCG00000011216	LRRC3B	5.25478	2.68893	-0.919453	0.0222755	down
	ENSSSCG00000010483	PLCE1	12.101	3.09805	-1.86813	4.8407e-09	down
	ENSSSCG00000010486	HELLS	7.79357	4.01083	-0.889671	0.00331866	down
	ENSSSCG00000009122	ARSJ	17.2294	9.01347	-0.920223	0.019134	down
	ENSSSCG00000013888	JAK3	5.79499	2.63196	-1.10209	0.000202014	down
	ENSSSCG00000014213	KCNN2	3.34145	1.49534	-1.00031	0.000687215	down
	ENSSSCG00000013401	DKK3	39.8491	4.31944	-3.17254	7.24612e-12	down
	ENSSSCG00000027409	TCF23	1.12938	0.11828	-3.23457	1.39753e-07	down
	ENSSSCG00000009111	SYNPO2	197.617	71.5395	-1.37541	7.06108e-07	down
	ENSSSCG00000013400		20.3263	11.4707	-0.600241	0.0200223	down
	ENSSSCG00000000206	FAIM2	3.46627	0.230606	-3.74185	1.8096e-08	down
	ENSSSCG00000009106	PDE5A	34.1105	17.9511	-0.912733	1.51754e-06	down
	ENSSSCG00000037142		101.532	37.8131	-1.27635	0.000112653	down
	ENSSSCG00000021534	SLC30A3	3.25296	0.0988843	-4.77635	3.90938e-06	down
	ENSSSCG00000009100	TNIP3	1.51491	0.732946	-1.07103	0.017114	down
	ENSSSCG00000040524	ISYNA1	29.7336	5.50872	-2.39469	8.99472e-10	down
	ENSSSCG00000036983		125.204	21.1935	-2.74307	9.78487e-06	down
	ENSSSCG00000037775		432.731	40.3045	-3.41273	1.05956e-05	down
	ENSSSCG00000013393	SPON1	31.0706	22.6136	-0.64194	0.020417	down
	ENSSSCG00000003395	PIK3CD	3.61813	1.79569	-0.865299	0.000123695	down
	ENSSSCG00000010497	ENTPD1	37.1553	12.6515	-1.48024	1.10129e-09	down
	ENSSSCG00000038607	GADL1	7.51446	0.15944	-5.89733	5.05344e-08	down
	ENSSSCG00000026290	BBS12	5.93983	3.72394	-0.775852	0.00393969	down
	ENSSSCG00000039373	SNX24	35.3025	20.8614	-0.769391	3.74087e-05	down
	ENSSSCG00000007656	PVRIG	1.7281	0.728866	-1.21312	0.037853	down
	ENSSSCG00000021383	CGAS	4.52116	2.05805	-1.01002	8.47611e-06	down
	ENSSSCG00000014238	PRDM6	3.05765	0.127491	-4.43032	3.63901e-08	down
	ENSSSCG00000007659	ZCWPW1	3.66985	1.85781	-0.888062	0.0260302	down
	ENSSSCG00000034191	SOX6	27.643	11.8724	-1.10789	6.7261e-06	down
	ENSSSCG00000014242		7.68101	2.76457	-1.3412	0.00211119	down
	ENSSSCG00000039358	SUSD5	1.016	0.344374	-1.59054	0.0021061	down
	ENSSSCG00000013382	PLEKHA7	9.03143	5.04593	-0.74811	0.00517781	down
	ENSSSCG00000010512	SLIT1	5.19479	0.0520915	-6.67859	1.63672e-11	down
	ENSSSCG00000026924	KIFC2	1.32827	0.577281	-1.14919	0.00238157	down
	ENSSSCG00000000223	BIN2	14.5221	7.13592	-0.855104	0.00678304	down
	ENSSSCG00000014248	LMNB1	17.1065	8.56046	-0.960011	8.69929e-05	down
	ENSSSCG00000003407	CASZ1	2.40319	1.24759	-0.73889	0.0113175	down
	ENSSSCG00000014249	MARCHF3	14.5026	9.33328	-0.60228	0.0145731	down
	ENSSSCG00000013933	PBX4	4.83725	1.55607	-1.44349	0.000107445	down
	ENSSSCG00000013931	GMIP	3.1801	1.52908	-0.887591	0.0270381	down
	ENSSSCG00000014256	FBN2	1.64226	0.606036	-1.2991	0.0305194	down
	ENSSSCG00000003414	ANGPTL7	5.67611	1.3917	-1.96506	0.00586435	down
	ENSSSCG00000038966	KRT7	24.874	2.08869	-3.82437	2.96652e-05	down
	ENSSSCG00000046822	C10orf62	1.98675	0.962778	-0.933815	0.0363839	down
	ENSSSCG00000038901	CLDN15	6.89447	2.15999	-1.66354	1.24568e-06	down
	ENSSSCG00000004475	HTR1B	13.7477	0.827491	-3.94221	1.77382e-09	down
	ENSSSCG00000034152	MEI4	2.12115	0.112436	-4.5374	3.61092e-05	down
	ENSSSCG00000002814	ADGRG3	2.53281	0.828662	-1.61614	0.0154534	down
	ENSSSCG00000010533	PYROXD2	7.78872	4.07939	-0.839162	0.00127332	down
	ENSSSCG00000009060	MAML3	5.71188	3.37603	-0.613118	0.00652213	down
	ENSSSCG00000000252	KRT8	121.282	6.21495	-4.37083	1.38271e-11	down
	ENSSSCG00000026360	CLGN	1.53566	0.619635	-1.18046	0.0131431	down
	ENSSSCG00000007681	CUX1	72.099	33.491	-0.950651	2.30583e-08	down
	ENSSSCG00000010538	NKX2-3	2.06555	0.020748	-6.41776	1.24616e-08	down
	ENSSSCG00000020915	P4HA2	54.35	31.9573	-0.713221	0.00583233	down
	ENSSSCG00000021911	NDRG4	28.7388	10.5298	-1.94735	5.86118e-05	down
	ENSSSCG00000014275	SLC22A4	3.84542	1.88641	-0.947342	0.00309185	down
	ENSSSCG00000000257	ITGB7	4.47006	1.62188	-1.42065	4.16776e-06	down
	ENSSSCG00000014277	IRF1	28.9186	18.7823	-0.645758	0.00958942	down
	ENSSSCG00000000258	RARG	13.3108	7.70339	-0.725092	0.00462469	down
	ENSSSCG00000002864	SLC7A10	3.29731	0.770144	-1.99761	0.000132766	down
	ENSSSCG00000003451		51.7164	30.0795	-0.636148	0.0107279	down
	ENSSSCG00000022994	CYB5R4	14.9722	9.06869	-0.795556	0.0047796	down
	ENSSSCG00000030680	TCF7	9.25884	2.54394	-1.56135	0.000303383	down
	ENSSSCG00000003455	FHAD1	2.60352	1.32947	-0.866833	0.0099298	down
	ENSSSCG00000002795	CDH11	63.0829	25.7842	-1.21643	2.23896e-05	down
	ENSSSCG00000000277	NPFF	32.4169	16.112	-0.86264	0.0423076	down
	ENSSSCG00000023267	SCN1B	4.45213	3.01919	-0.622651	0.0453077	down
	ENSSSCG00000009012	TMEM154	4.20506	1.99627	-1.0186	0.00662492	down
	ENSSSCG00000024666		4.65842	0.195669	-4.44964	4.66828e-06	down
	ENSSSCG00000009011	FHDC1	1.71007	1.0382	-0.597223	0.0428612	down
	ENSSSCG00000031837	CMTM2	3.85939	1.04997	-1.80018	0.0119656	down
	ENSSSCG00000009002	TLR2	22.8065	13.8012	-0.761896	0.00661661	down
	ENSSSCG00000009004	SFRP2	48.0087	14.7772	-1.45387	3.63058e-05	down
	ENSSSCG00000002884	LSR	3.15409	0.866823	-1.80089	0.00243351	down
	ENSSSCG00000011263	TTC21A	3.53208	2.08199	-0.689357	0.0138844	down
	ENSSSCG00000004322	ANKRD6	12.5826	1.59996	-2.81144	1.58538e-09	down
	ENSSSCG00000024024	CX3CR1	16.3571	2.51283	-2.46944	4.01892e-05	down
	ENSSSCG00000031782	ARL3	18.9404	12.2148	-0.591071	0.0103141	down
	ENSSSCG00000002893	CD22	3.25876	1.03908	-1.48042	3.63279e-06	down
	ENSSSCG00000011269	MYRIP	10.9021	5.4312	-0.848192	0.00771573	down
	ENSSSCG00000026478	PADI2	10.1107	4.26547	-1.067	0.0234225	down
	ENSSSCG00000000299	TESPA1	2.11204	1.06335	-0.910338	0.0341294	down
	ENSSSCG00000004336	EPHA7	1.78619	0.477716	-1.87281	0.000792154	down
	ENSSSCG00000024565		1.75971	0.899781	-0.770195	0.0341325	down
	ENSSSCG00000040621	ARHGEF33	4.55295	0.646207	-2.60013	0.00583233	down
	ENSSSCG00000008874	TMEM144	3.92708	1.68424	-1.13037	0.000586953	down
	ENSSSCG00000032443	KIAA0895L	1.8308	0.921142	-0.942586	0.00624788	down
	ENSSSCG00000008878	PPID	26.7308	17.0617	-0.65119	0.0107279	down
	ENSSSCG00000016650	IMMP2L	63.566	26.4594	-1.1003	0.00108962	down
	ENSSSCG00000036418	SLC8A1	19.5418	9.83697	-0.884223	3.65389e-06	down
	ENSSSCG00000002779	LRRC36	3.93619	1.50291	-1.27245	0.00406179	down
	ENSSSCG00000039175	MARCHF1	16.1402	10.077	-0.774172	0.00750847	down
	ENSSSCG00000035983	TPPP3	21.7091	13.2435	-0.702891	0.000979443	down
	ENSSSCG00000008854	CPE	141.041	40.5437	-1.80981	7.19212e-10	down
	ENSSSCG00000025408	ULK4	8.67972	5.44899	-0.586298	0.000136911	down
	ENSSSCG00000009720	DDX60	3.35966	1.67089	-0.950224	0.0385008	down
	ENSSSCG00000010629	ADRA2A	4.20626	1.5902	-1.33128	0.0022269	down
	ENSSSCG00000033392	SCML4	14.6337	5.81951	-1.1632	0.00152043	down
	ENSSSCG00000013316	WT1	74.2002	0.437636	-7.33637	3.12709e-12	down
	ENSSSCG00000004388	ARMC2	3.7575	1.62768	-1.02075	0.00322434	down
	ENSSSCG00000032607	ALPL	2.2229	0.722231	-1.35705	0.00628705	down
	ENSSSCG00000040344	TES	32.0816	21.0074	-0.647549	0.00257767	down
	ENSSSCG00000002916	APLP1	10.3638	0.992062	-3.26838	2.2394e-08	down
	ENSSSCG00000024351	MET	32.0183	5.43911	-2.48252	1.78547e-09	down
	ENSSSCG00000002919	TYROBP	270.614	153.883	-0.677178	0.0207673	down
	ENSSSCG00000031537	HAND2	10.2619	0.146851	-6.16821	8.92641e-10	down
	ENSSSCG00000008448	PREPL	32.9139	21.0696	-0.620588	0.00118809	down
	ENSSSCG00000008446	SIX2	3.73473	1.04258	-1.78216	0.000127174	down
	ENSSSCG00000009699	HPGD	63.9962	30.0416	-1.11065	0.00235993	down
	ENSSSCG00000022195	ZKSCAN7	2.84995	1.52805	-0.827891	0.0232281	down
	ENSSSCG00000011310	ZNF660	9.4383	1.70125	-2.61177	2.01857e-06	down
	ENSSSCG00000003521		3.38068	0.396143	-3.06806	0.0023003	down
	ENSSSCG00000023328	GPM6A	118.806	1.81587	-5.96688	8.4269e-13	down
	ENSSSCG00000003524	C1QA	81.2296	43.2491	-0.917166	0.0206407	down
	ENSSSCG00000038706	C1QC	311.36	153.143	-1.02095	0.00660406	down
	ENSSSCG00000033512	C1QB	451.769	139.091	-1.49263	6.48572e-05	down
	ENSSSCG00000016625	CTTNBP2	11.1238	5.00319	-1.04736	0.0019786	down
	ENSSSCG00000015774	TENM3	20.878	10.1008	-0.953579	9.04215e-08	down
	ENSSSCG00000011298	CDCP1	2.42815	0.636116	-1.81098	2.86976e-05	down
	ENSSSCG00000035227	ESRP2	2.55819	0.584266	-2.08846	8.72535e-05	down
	ENSSSCG00000029420	ZNF569	12.455	7.98317	-0.586886	0.00284925	down
	ENSSSCG00000016617	WNT16	30.7204	1.56072	-4.14335	2.67254e-10	down
	ENSSSCG00000029408	ZFP30	40.8208	24.3186	-0.710659	0.000349134	down
	ENSSSCG00000028643	SLC6A20	6.5907	3.20042	-0.890681	0.00474503	down
	ENSSSCG00000023162	CDH3	1.84973	0.64971	-1.32631	0.0104442	down
	ENSSSCG00000011318	CXCR6	4.43031	1.08045	-1.85532	0.00742384	down
	ENSSSCG00000026707	XCR1	2.52607	0.63932	-1.72121	0.000585119	down
	ENSSSCG00000025652	CDH1	26.1818	1.02543	-4.5725	1.51896e-11	down
	ENSSSCG00000024311	CCR2	12.5628	7.09056	-0.860613	0.000138372	down
	ENSSSCG00000024344	CCR5	14.8501	7.94125	-0.991555	0.000515385	down
	ENSSSCG00000036758	HSPA12A	48.5074	22.4232	-1.10111	8.89259e-05	down
	ENSSSCG00000023557	CCRL2	5.23392	2.37035	-1.0956	0.0303849	down
	ENSSSCG00000002954	SPINT2	12.2724	7.58501	-0.830482	0.0422068	down
	ENSSSCG00000024954	FGF1	52.1852	6.11404	-3.17188	1.58538e-09	down
	ENSSSCG00000020671	SLC18A2	5.56985	1.65205	-1.67131	0.031572	down
	ENSSSCG00000014399	ARHGAP26	22.3779	10.9023	-0.861076	0.00132224	down
	ENSSSCG00000038848	IL22RA1	1.30915	0.0294672	-5.45318	2.79282e-07	down
	ENSSSCG00000032860	IFNLR1	2.61368	1.03626	-1.20849	0.00362321	down
	ENSSSCG00000038902	KCNK6	1.5682	0.981743	-0.632205	0.0216594	down
	ENSSSCG00000002955	CATSPERG	8.49769	4.56132	-0.789872	0.0108738	down
	ENSSSCG00000015796	PDLIM3	24.0392	4.2152	-2.40252	4.38885e-07	down
	ENSSSCG00000002957	GGN	1.36648	0.723131	-0.864154	0.0411105	down
	ENSSSCG00000024818	RCAN3	15.8968	8.78862	-0.759838	0.00018554	down
	ENSSSCG00000010683	GRK5	32.7894	9.18791	-1.71622	9.64281e-09	down
	ENSSSCG00000014406	PRELID2	34.6156	21.0947	-0.842357	0.000520605	down
	ENSSSCG00000039838	RGS10	9.84847	5.27903	-0.848931	0.0158603	down
	ENSSSCG00000032686	RUNX3	2.30034	0.848361	-1.24097	0.00308235	down
	ENSSSCG00000036064	CALHM6	3.31197	1.07681	-1.62209	0.0266435	down
	ENSSSCG00000015801	TLR3	22.8822	9.23457	-1.18093	0.000391551	down
	ENSSSCG00000004250	SLC35F1	1.01194	0.51063	-0.958721	0.0346522	down
	ENSSSCG00000004249	CEP85L	41.619	24.0117	-0.762754	0.00209561	down
	ENSSSCG00000002962	MAP4K1	6.00016	3.39849	-0.699177	0.00937797	down
	ENSSSCG00000013292	PRR5L	57.9887	24.05	-1.25254	5.79231e-05	down
	ENSSSCG00000004241	GJA1	179.169	123.556	-0.765712	0.0154885	down
	ENSSSCG00000036607	NKAIN2	9.91582	2.67	-1.82023	0.00547664	down
	ENSSSCG00000000439	KIF5A	3.28702	1.1633	-1.42788	5.45151e-05	down
	ENSSSCG00000016578	FLNC	12.6767	3.76419	-1.64362	1.72498e-07	down
	ENSSSCG00000029521	CD82	17.0859	9.76611	-0.779077	0.00158799	down
	ENSSSCG00000021333	PAK4	8.16857	4.74349	-0.694972	9.48943e-05	down
	ENSSSCG00000004218	RSPO3	45.9925	19.1696	-1.09633	0.000631162	down
	ENSSSCG00000040981	GMFG	326.917	163.647	-0.92287	0.0219161	down
	ENSSSCG00000011353	PFKFB4	7.08188	3.90546	-0.80145	0.000574336	down
	ENSSSCG00000014434	IL17B	16.3946	7.88018	-0.90308	0.000375789	down
	ENSSSCG00000024392	THEMIS	2.64188	0.604506	-1.92836	0.00714759	down
	ENSSSCG00000020817	RPS16	4211.89	2346.71	-0.880594	0.00830528	down
	ENSSSCG00000004209	PTPRK	36.9329	19.71	-0.838148	8.41322e-07	down
	ENSSSCG00000023974	PHF21A	29.7114	17.514	-0.650925	0.0011742	down
	ENSSSCG00000026257	STMN1	82.2573	49.5014	-0.677724	0.00950241	down
	ENSSSCG00000040579	ZNF683	4.50632	1.83489	-1.1153	0.00402929	down
	ENSSSCG00000016548		85.0978	24.4909	-1.59851	4.1237e-08	down
	ENSSSCG00000021562	PLXNA4	15.4996	9.68765	-0.599793	0.0186554	down
	ENSSSCG00000013248	LRP4	9.03076	2.4678	-1.74182	8.96024e-05	down
	ENSSSCG00000010728	CPXM2	68.4948	29.3826	-1.25963	2.77985e-07	down
	ENSSSCG00000013246	C11orf49	3.53661	1.58226	-1.04908	0.0172519	down
	ENSSSCG00000029482	CHST15	15.3032	6.67251	-1.09664	5.63008e-08	down
	ENSSSCG00000004193	ENPP1	98.9044	34.733	-1.4578	6.17337e-09	down
	ENSSSCG00000003572	SYTL1	1.82813	0.523329	-1.81562	0.00179073	down
	ENSSSCG00000004179		12.9844	4.43088	-1.39336	0.0262509	down
	ENSSSCG00000000478	GRIP1	2.93622	0.371277	-3.10841	7.73649e-09	down
	ENSSSCG00000003006	CYP2B22	123.011	56.1979	-0.981603	0.0105845	down
	ENSSSCG00000034139	EYA4	3.8516	0.601003	-2.5438	2.32695e-06	down
	ENSSSCG00000032532	CHRM2	3.4538	0.477183	-2.73232	2.75017e-07	down
	ENSSSCG00000033258	TCF21	6.5559	0.0444627	-7.05198	2.12477e-11	down
	ENSSSCG00000003017	TGFB1	32.1334	17.6672	-0.718705	0.00219021	down
	ENSSSCG00000038627	ADAMTS18	24.2922	14.0292	-0.748839	0.0136446	down
	ENSSSCG00000031788	PTAFR	9.14624	3.52543	-1.25532	0.00180453	down
	ENSSSCG00000016504	TBXAS1	5.42739	2.57353	-1.00578	0.0049081	down
	ENSSSCG00000028875	HAVCR2	1.94009	0.649792	-1.38231	0.0104267	down
	ENSSSCG00000038003	ITK	7.15341	2.93724	-1.20397	0.00259099	down
	ENSSSCG00000008388	REL	21.7468	12.4465	-0.605064	0.0148631	down
	ENSSSCG00000017054	CYFIP2	12.1922	4.91746	-1.20527	1.83853e-07	down
	ENSSSCG00000003038	GRIK5	1.71687	0.543036	-1.56374	1.07736e-05	down
	ENSSSCG00000016497	DENND2A	30.5034	14.7768	-0.932103	6.74289e-05	down
	ENSSSCG00000040838	AGBL2	10.2393	5.31513	-0.816	0.00126166	down
	ENSSSCG00000027992	MST1R	7.79176	4.12737	-0.866754	0.000136081	down
	ENSSSCG00000028228	XPO1	112.425	76.2454	-0.606645	0.0124675	down
	ENSSSCG00000029070	PAFAH1B3	14.4573	6.25398	-1.21415	0.000259251	down
	ENSSSCG00000003024	PRR19	2.95867	1.559	-0.736979	0.0113175	down
	ENSSSCG00000003022	TMEM145	3.39351	1.17412	-1.31425	0.0016215	down
	ENSSSCG00000017041	ADRA1B	2.85688	1.4391	-0.934134	0.0141232	down
	ENSSSCG00000008374	B3GNT2	25.9836	19.5645	-0.601042	0.00946889	down
	ENSSSCG00000023661	GABRA1	1.63184	0.428691	-1.81751	0.000205025	down
	ENSSSCG00000003592	SDC3	13.2851	5.37084	-1.08549	5.03791e-05	down
	ENSSSCG00000045541		4.48803	1.4929	-1.51721	4.69866e-05	down
	ENSSSCG00000003063	PHLDB3	2.07235	1.15563	-0.755618	0.0106776	down
	ENSSSCG00000038460	FOXF1	3.06219	0.99189	-1.57136	4.19914e-05	down
	ENSSSCG00000035456	WWC1	11.5018	0.798245	-3.8505	3.22767e-11	down
	ENSSSCG00000023379	UBE2L6	19.3126	12.2554	-0.613828	0.00604636	down
	ENSSSCG00000017012	SLIT3	40.9158	12.756	-1.50144	1.05548e-09	down
	ENSSSCG00000022525	ARHGEF5	1.64868	0.223282	-2.68588	2.07842e-07	down
	ENSSSCG00000024977	NOBOX	4.80739	0.0290313	-6.88921	1.60758e-09	down
	ENSSSCG00000017008	DOCK2	16.0304	7.49141	-1.00487	1.51253e-05	down
	ENSSSCG00000039161	MEIS1	77.7669	13.6961	-2.43199	6.83639e-13	down
	ENSSSCG00000017006	LCP2	46.4842	23.6491	-0.79092	0.00102878	down
	ENSSSCG00000040875	ZFPM1	1.94815	0.597887	-1.59908	9.11536e-05	down
	ENSSSCG00000030511	LGR5	5.95762	0.452752	-3.51892	8.16783e-10	down
	ENSSSCG00000008344	ARHGAP25	25.522	15.6082	-0.589053	0.00124161	down
	ENSSSCG00000028218	CEACAM20	3.15017	0.283092	-3.39894	1.78797e-09	down
	ENSSSCG00000031514	CCDC28B	11.9202	6.8028	-0.823178	0.0451778	down
	ENSSSCG00000000515	TRHDE	2.08783	0.915948	-1.13823	0.00441048	down
	ENSSSCG00000035419	RARRES2	400.004	132.731	-1.58308	1.86358e-07	down
	ENSSSCG00000003608	LCK	4.95792	1.77177	-1.4719	0.000764126	down
	ENSSSCG00000016452	GIMAP8	9.12022	4.99487	-0.816607	0.00811983	down
	ENSSSCG00000027826	GIMAP4	117.041	55.6717	-0.927148	0.000730582	down
	ENSSSCG00000039407		5.00203	2.02193	-1.42169	0.0002968	down
	ENSSSCG00000036132	CKM	3.01904	1.37918	-1.03702	0.0185163	down
	ENSSSCG00000029096	HRH2	1.73825	0.683644	-1.19969	0.00368613	down
	ENSSSCG00000021232	SYNC	12.7062	3.31496	-1.85338	9.40472e-08	down
	ENSSSCG00000037621	KIAA1522	6.84494	3.45655	-0.865105	0.00133847	down
	ENSSSCG00000030229	ABHD14A	29.8567	11.3148	-1.33018	0.000655836	down
	ENSSSCG00000004165	PDE7B	15.8236	10.4233	-0.620756	0.00275801	down
	ENSSSCG00000000951	CSRP2	38.5772	11.4225	-1.66901	2.70192e-06	down
	ENSSSCG00000014047	FGFR4	1.63518	0.424584	-1.92444	0.000574973	down
	ENSSSCG00000004157	IL20RA	2.58606	0.46386	-2.38108	0.000214998	down
	ENSSSCG00000002635	SPIRE2	3.9794	0.768317	-2.37452	2.3242e-08	down
	ENSSSCG00000038969		10.417	5.69517	-0.87541	0.00210684	down
	ENSSSCG00000031716	PTPRQ	26.0843	0.883744	-4.71289	5.61128e-10	down
	ENSSSCG00000038420	PERP	19.7774	2.89311	-2.74474	1.69477e-07	down
	ENSSSCG00000000940	PPFIA2	5.06457	0.793913	-2.40364	0.00704803	down
	ENSSSCG00000003101	HIF3A	4.41405	1.50846	-1.30367	0.00233789	down
	ENSSSCG00000004142	CITED2	122.532	74.7634	-0.618074	0.0239407	down
	ENSSSCG00000004139	ADGRG6	14.0733	7.77225	-0.821221	4.92886e-06	down
	ENSSSCG00000033830	CCDC8	10.9573	5.40168	-0.965804	0.000252799	down
	ENSSSCG00000026602	PTGIR	4.47696	1.47047	-1.63242	3.20881e-06	down
	ENSSSCG00000034948	RASSF9	17.2031	5.97091	-1.51681	5.04976e-05	down
	ENSSSCG00000011450	ITIH1	34.7264	16.03	-1.23298	0.00703322	down
	ENSSSCG00000013147	FAM111B	24.0595	16.1501	-0.620015	0.0429206	down
	ENSSSCG00000013145	DTX4	6.49631	3.9977	-0.631299	0.0341256	down
	ENSSSCG00000011451	ITIH3	111.851	57.6962	-1.09127	0.00831306	down
	ENSSSCG00000032240	RSPO1	19.0497	0.481631	-5.37317	1.0511e-09	down
	ENSSSCG00000000920	POC1B	16.725	9.73253	-0.631684	0.00223555	down
	ENSSSCG00000039252	TCN1	5.74202	2.00879	-1.35281	0.000796541	down
	ENSSSCG00000013100		39.3328	20.1669	-0.920854	3.09508e-05	down
	ENSSSCG00000029371	C5AR1	14.355	7.99403	-0.676004	0.0165495	down
	ENSSSCG00000013102	MS4A7	16.2893	5.37172	-1.43928	6.83679e-05	down
	ENSSSCG00000048240	SAMD5	5.1337	1.71014	-1.48444	3.88833e-06	down
	ENSSSCG00000016403	VIPR2	19.7679	10.9351	-0.780739	0.00645435	down
	ENSSSCG00000011455	CACNA1D	2.08589	0.214156	-3.0534	7.39926e-09	down
	ENSSSCG00000000907	PLXNC1	21.2478	10.2347	-0.960568	2.00428e-05	down
	ENSSSCG00000013111	CD6	1.76218	0.696235	-1.22853	0.00174702	down
	ENSSSCG00000013115	CD5	2.57179	1.05565	-1.23377	0.00700963	down
	ENSSSCG00000000901	FGD6	8.43657	4.83322	-0.651714	0.00209024	down
	ENSSSCG00000037914	IL17RB	4.92785	1.15478	-1.78113	0.043134	down
	ENSSSCG00000013093	VWCE	2.05795	0.777073	-1.31596	0.000964804	down
	ENSSSCG00000004082		44.5458	27.3957	-0.622189	0.0014177	down
	ENSSSCG00000035859	WNT5A	24.0319	2.98281	-2.92421	4.4088e-10	down
	ENSSSCG00000021307	USP44	1.88014	0.822164	-1.06592	0.049896	down
	ENSSSCG00000039761	MYCL	4.39419	2.32189	-0.830046	0.0406926	down
	ENSSSCG00000003669	MFSD2A	3.24385	1.54502	-1.02474	0.016948	down
	ENSSSCG00000030359	ARHGEF3	43.3532	26.5845	-0.696441	0.000158948	down
	ENSSSCG00000000893	AMDHD1	5.94789	1.25903	-2.32602	0.000283544	down
	ENSSSCG00000003147	CA11	3.96435	1.16943	-1.69713	0.000356173	down
	ENSSSCG00000014007	FLT4	5.49014	2.8215	-0.949829	0.000810717	down
	ENSSSCG00000013079	DAGLA	6.64678	3.25746	-0.962041	0.000116434	down
	ENSSSCG00000038487	TMPO	22.1725	14.5327	-0.623289	0.00510712	down
	ENSSSCG00000013078		16.8748	0.201148	-6.36268	1.58463e-11	down
	ENSSSCG00000003156	HRC	3.42297	1.8875	-0.803166	0.0129125	down
	ENSSSCG00000033849	CD37	16.0708	5.16488	-1.33154	0.000277604	down
	ENSSSCG00000024823	RCN3	17.8948	10.056	-0.716183	0.0201643	down
	ENSSSCG00000027847	CSKMT	2.21026	1.38671	-0.636558	0.047514	down
	ENSSSCG00000008266	LOXL3	6.27639	2.47987	-1.19486	0.000120144	down
	ENSSSCG00000004057	SYTL3	4.33759	1.1207	-1.85661	9.48943e-05	down
	ENSSSCG00000004058	EZR	271.091	40.5659	-2.72436	1.9083e-12	down
	ENSSSCG00000004053	TAGAP	12.3591	4.88965	-1.29658	5.41779e-05	down
	ENSSSCG00000035849	PTPRF	17.583	7.80035	-1.06852	4.76693e-06	down
	ENSSSCG00000024872	CPT1C	1.67825	0.703159	-1.15576	0.00401757	down
	ENSSSCG00000003198	FUZ	2.69063	1.4659	-0.860745	0.0155974	down
	ENSSSCG00000004027	PDE10A	6.66147	2.90744	-1.0136	0.00265646	down
	ENSSSCG00000003207	IZUMO2	2.91113	0.986188	-1.44943	0.00316476	down
	ENSSSCG00000004013	SMOC2	15.7413	7.09115	-1.08272	1.56753e-05	down
	ENSSSCG00000037999	PPP1R14B	90.0079	56.4577	-0.675737	0.0336526	down
	ENSSSCG00000013034	PLCB3	20.4794	12.5021	-0.661522	2.55009e-05	down
	ENSSSCG00000003219	FAM71E1	4.70695	2.3776	-0.915883	0.0363813	down
	ENSSSCG00000046848		1.14173	0.213958	-2.30216	0.00393508	down
	ENSSSCG00000008227	ST3GAL5	21.3242	11.0888	-0.888367	5.89289e-05	down
	ENSSSCG00000036814	CLEC11A	6.47721	3.79865	-0.752562	0.0279131	down
	ENSSSCG00000013042		1.74578	0.773739	-1.08315	0.00116115	down
	ENSSSCG00000039261	WSCD2	1.87052	0.571333	-1.56055	0.00750847	down
	ENSSSCG00000031346	CMKLR1	11.1721	6.53342	-0.700583	0.0116072	down
	ENSSSCG00000003236		12.1292	7.19941	-0.819717	0.0409799	down
	ENSSSCG00000013020	MAP4K2	9.0391	5.05731	-0.72645	0.00149582	down
	ENSSSCG00000008217	CD8A	5.49605	2.04002	-1.34203	4.4306e-06	down
	ENSSSCG00000008213	CD8B	2.62622	0.968924	-1.37189	0.003258	down
	ENSSSCG00000034493	ST3GAL6	30.5749	16.1489	-0.805975	0.00251662	down
	ENSSSCG00000033259	ARMH1	2.23286	1.29958	-0.617518	0.0280327	down
	ENSSSCG00000036224		348.997	36.4501	-3.13406	4.68316e-05	down
	ENSSSCG00000031977	PTCH2	2.28276	0.840222	-1.30181	0.00406152	down
	ENSSSCG00000033640		19.8239	1.85651	-3.07789	0.00750941	down
	ENSSSCG00000031787		6.62851	3.54005	-0.828563	0.00514657	down
	ENSSSCG00000011951	NFKBIZ	102.611	63.727	-0.589143	0.0335819	down
	ENSSSCG00000008122	ADRA2B	1.81395	0.855216	-1.06513	0.00111622	down
	ENSSSCG00000033542	VSTM1	1.85267	0.87613	-1.04497	0.00683122	down
	ENSSSCG00000037580	ITPRIPL1	10.7028	5.84438	-0.858477	0.000116072	down
	ENSSSCG00000012988	EHBP1L1	20.372	11.9732	-0.68668	0.000626749	down
	ENSSSCG00000011940	DZIP3	13.9303	6.70007	-0.958835	0.00116406	down
	ENSSSCG00000008193	ZAP70	3.59508	1.92891	-0.818572	0.00297343	down
	ENSSSCG00000023842	TRAT1	10.5525	2.91504	-1.85518	0.00099229	down
	ENSSSCG00000023993	CD96	4.29664	0.865225	-2.16513	1.167e-06	down
	ENSSSCG00000011936	ZBED2	1.5102	0.560135	-1.46723	0.00121619	down
	ENSSSCG00000012970	CTSW	19.414	7.03712	-1.49443	4.12956e-06	down
	ENSSSCG00000020872		17.0653	8.18344	-1.10495	0.00195743	down
	ENSSSCG00000035847	TAL1	5.15781	3.19209	-0.652456	0.00440068	down
	ENSSSCG00000021511	GCSAM	1.63613	0.506656	-1.51621	0.0357621	down
	ENSSSCG00000027820	CD200	28.5501	15.877	-0.797737	0.000895257	down
	ENSSSCG00000012960	CST6	13.3009	1.58984	-3.01117	0.000692056	down
	ENSSSCG00000028015	GAL3ST3	2.90675	0.0223108	-6.64219	1.33475e-09	down
	ENSSSCG00000009877	IQCD	4.12476	0.961212	-2.00374	0.00520908	down
	ENSSSCG00000026417	EPS8L1	1.49588	0.526758	-1.37261	0.002283	down
	ENSSSCG00000012952	TMEM151A	3.01727	0.0311976	-6.11499	5.73521e-10	down
	ENSSSCG00000043687	TNNI3	10.6169	1.19168	-3.1294	9.48943e-05	down
	ENSSSCG00000009865	TBX3	7.91682	4.7688	-0.619837	0.0270005	down
	ENSSSCG00000027941	LSAMP	5.749	2.2476	-1.31412	0.00921373	down
	ENSSSCG00000011904	UPK1B	52.8569	0.27447	-7.52636	4.82378e-12	down
	ENSSSCG00000009859	TESC	21.3594	7.96734	-1.40006	0.000405517	down
	ENSSSCG00000011894	POPDC2	3.80453	0.663559	-2.39608	1.11733e-05	down
	ENSSSCG00000032795	IL1RL1	6.79863	3.22705	-0.991566	0.00721581	down
	ENSSSCG00000025138	ZNF579	3.12715	1.68899	-0.932956	0.0035605	down
	ENSSSCG00000011888	GPR156	1.992	0.594704	-1.67278	5.09722e-05	down
	ENSSSCG00000009844	HSPB8	15.7179	3.4321	-2.1037	0.00106137	down
	ENSSSCG00000008147	FHL2	13.7291	8.14885	-0.734928	0.00613918	down
	ENSSSCG00000022726	RHOD	7.22848	4.08352	-0.846088	0.0146955	down
	ENSSSCG00000009896	BICDL1	8.66891	1.58677	-2.31113	1.93535e-06	down
	ENSSSCG00000030305	SLC15A2	2.12542	0.507863	-2.01128	0.000172075	down
	ENSSSCG00000008141	ST6GAL2	12.4362	0.306928	-5.28856	9.57104e-13	down
	ENSSSCG00000003326	PEG3	5.89923	3.19396	-0.811722	0.00269015	down
	ENSSSCG00000011877	CD86	34.11	16.2784	-0.943155	5.28612e-05	down
	ENSSSCG00000011874	PARP14	19.3928	9.65841	-0.960878	0.00154808	down
	ENSSSCG00000008134	EDAR	1.27942	0.365357	-1.67955	0.00519021	down
	ENSSSCG00000012909	PTPRCAP	15.6427	7.44323	-1.06817	0.00489047	down
	ENSSSCG00000009817	P2RX7	19.4207	4.02752	-2.13092	1.58538e-09	down
	ENSSSCG00000003825	CYP2J34	6.75337	3.21305	-0.991374	0.00208635	down
	ENSSSCG00000001826	CFAP100	4.81205	1.68935	-1.44228	0.00022475	down
	ENSSSCG00000012880	CPT1A	37.2677	22.3551	-0.596006	0.0116612	down
	ENSSSCG00000003821	KANK4	3.1089	0.67823	-2.12655	9.29592e-06	down
	ENSSSCG00000004829	CACHD1	12.3776	6.1419	-0.880059	0.000109072	down
	ENSSSCG00000025188	LEPR	12.6937	5.14998	-1.21082	0.0138891	down
	ENSSSCG00000015716	MARCO	7.70409	0.374052	-4.10953	9.6271e-06	down
	ENSSSCG00000015743	PTPN4	44.5349	23.9565	-0.886969	3.81445e-06	down
	ENSSSCG00000003801	IL23R	0.936511	0.444919	-0.985909	0.0486347	down
	ENSSSCG00000015733	GLI2	2.50964	1.22066	-0.946926	0.00862895	down
	ENSSSCG00000003797	DIRAS3	4.65185	0.96083	-2.1345	0.000120698	down
	ENSSSCG00000009753	TMEM132C	1.12358	0.196551	-2.41214	5.07225e-05	down
	ENSSSCG00000036503	RAB6B	1.39686	0.327803	-1.93852	0.00016073	down
	ENSSSCG00000011641	SLCO2A1	15.5425	7.49873	-0.753692	0.0288284	down
	ENSSSCG00000009745	ADGRD1	68.0619	12.4291	-2.28551	2.96631e-09	down
	ENSSSCG00000003768	NEXN	117.105	62.5796	-0.740855	0.00472115	down
	ENSSSCG00000035582	GIPC2	4.15566	2.51525	-0.643041	0.0396095	down
	ENSSSCG00000014833	UCP2	14.2245	5.67321	-1.1339	0.0063601	down
	ENSSSCG00000003755	MCOLN2	12.6082	1.96409	-2.5101	1.73196e-08	down
	ENSSSCG00000021702	XRRA1	4.72518	2.42757	-0.800067	0.016948	down
	ENSSSCG00000011664	RBP1	45.3504	16.5507	-1.56198	5.61632e-06	down
	ENSSSCG00000014853	GDPD5	6.54692	2.41944	-1.35726	5.02724e-07	down
	ENSSSCG00000030801		13.5409	8.4428	-0.621155	0.00977382	down
	ENSSSCG00000032157		28.3187	15.276	-0.789133	0.0411846	down
	ENSSSCG00000011680	PLS1	3.54089	1.46868	-1.22138	0.0122904	down
	ENSSSCG00000039416	CXCR4	30.3054	19.4595	-0.88353	0.027645	down
	ENSSSCG00000015673	KYNU	13.2329	6.48993	-1.00744	0.0113864	down
	ENSSSCG00000011689	PLOD2	60.5682	26.839	-1.1908	2.36381e-07	down
	ENSSSCG00000006902	GFI1	1.24524	0.551414	-1.1479	0.0492404	down
	ENSSSCG00000015671	ARHGAP15	18.9149	8.9933	-1.06786	0.000145162	down
	ENSSSCG00000006887	CNN3	206.508	130.122	-0.611692	0.000132011	down
	ENSSSCG00000033506	KCTD21	5.70077	3.35658	-0.712904	0.0361834	down
	ENSSSCG00000033018	TM4SF1	154.302	85.2677	-0.885035	0.000606187	down
	ENSSSCG00000022011	NMI	68.2777	41.2953	-0.761012	3.39083e-06	down
	ENSSSCG00000036844	GPR171	14.4956	5.43011	-1.29397	2.71968e-05	down
	ENSSSCG00000011717	IGSF10	9.29769	0.358495	-4.43495	4.79883e-11	down
	ENSSSCG00000022105	SUCNR1	9.20456	3.0588	-1.56579	3.44877e-05	down
	ENSSSCG00000006864	CDC14A	23.0717	11.8011	-0.887489	0.000239271	down
	ENSSSCG00000006852	NTNG1	2.42876	0.356105	-2.61807	0.000749315	down
	ENSSSCG00000006846	HENMT1	2.93046	0.56799	-2.20998	0.00309185	down
	ENSSSCG00000033878	RAB38	2.99425	0.498731	-2.58012	0.00551764	down
	ENSSSCG00000014924	CTSC	112.796	69.7868	-0.617531	0.00107774	down
	ENSSSCG00000035935	C3orf80	1.51588	0.438067	-1.72557	0.0086757	down
	ENSSSCG00000006836	ELAPOR1	3.91164	0.510567	-3.24638	0.000258479	down
	ENSSSCG00000029753	CYTIP	35.0515	15.9071	-1.21761	3.43215e-05	down
	ENSSSCG00000023434	PPM1L	7.97965	4.05894	-0.989278	4.37987e-05	down
	ENSSSCG00000021956	LY75	1.0508	0.569322	-1.17706	0.0444156	down
	ENSSSCG00000015885	PLA2R1	13.5372	5.4122	-1.25239	1.67073e-05	down
	ENSSSCG00000006802	KCNA3	3.70142	0.951527	-1.85197	1.00848e-05	down
	ENSSSCG00000032360	PANX1	3.46449	1.50596	-1.14164	0.000651742	down
	ENSSSCG00000011740	SERPINI1	6.77702	2.01161	-1.62369	6.93351e-05	down
	ENSSSCG00000036030	INKA2	6.59984	2.43489	-1.4565	0.017434	down
	ENSSSCG00000026680	KCND3	3.13316	0.575804	-2.24591	2.15503e-05	down
	ENSSSCG00000006780	WNT2B	4.50879	0.839436	-2.3667	0.00099229	down
	ENSSSCG00000006776	MOV10	15.3813	8.63475	-0.725624	0.000252802	down
	ENSSSCG00000025598	COBLL1	41.0417	17.3986	-1.00523	0.00121814	down
	ENSSSCG00000014976	ARHGAP42	35.6891	18.1722	-0.871977	0.00111213	down
	ENSSSCG00000014977	PGR	11.3779	2.32483	-2.23745	3.4356e-08	down
	ENSSSCG00000006764	PTPN22	3.78167	1.47089	-1.27293	8.69929e-05	down
	ENSSSCG00000011750	PLD1	89.2528	31.4458	-1.48455	8.26018e-08	down
	ENSSSCG00000011755	NCEH1	21.5008	13.4159	-0.600877	0.00325487	down
	ENSSSCG00000028711	CASP1	17.9859	5.27337	-1.74989	1.47346e-05	down
	ENSSSCG00000022773		10.4401	4.73238	-0.960541	7.21268e-06	down
	ENSSSCG00000015930	DHRS9	9.27902	5.46879	-0.682435	0.0106366	down
	ENSSSCG00000006737	IGSF3	4.35576	1.1055	-1.89477	8.74631e-09	down
	ENSSSCG00000006736	CD2	16.7362	5.00758	-1.72949	1.47369e-07	down
	ENSSSCG00000040746	LRP2	30.021	1.06383	-4.86183	5.17845e-08	down
	ENSSSCG00000015008	C11orf65	14.4538	7.20137	-0.85974	0.0180485	down
	ENSSSCG00000015010	EXPH5	5.16169	1.26851	-1.86618	2.11976e-06	down
	ENSSSCG00000011768	CCDC39	25.1234	6.52992	-1.60497	0.00936864	down
	ENSSSCG00000006678	FCGR1A	9.38676	2.30456	-1.91611	0.00142426	down
	ENSSSCG00000015645		25.7782	12.8033	-0.882137	1.45956e-05	down
	ENSSSCG00000015037	IL18	14.1355	5.50137	-1.28545	0.000533802	down
	ENSSSCG00000015955	ITGA6	86.2382	54.6976	-0.638854	7.81169e-05	down
	ENSSSCG00000032328	MAP6D1	6.42733	3.09038	-0.8548	0.00224549	down
	ENSSSCG00000022345	CHN1	16.9494	6.47282	-1.29722	0.000259251	down
	ENSSSCG00000023909	THPO	3.59303	1.92515	-0.777096	0.00991802	down
	ENSSSCG00000025270	CHRD	2.10212	1.07182	-0.905447	0.00444144	down
	ENSSSCG00000006664	MTMR11	5.17441	2.51736	-0.99444	0.00128655	down
	ENSSSCG00000023229	ETV5	13.7549	4.61833	-1.46058	7.83935e-09	down
	ENSSSCG00000015083		47.1306	28.2864	-0.642109	0.00676085	down
	ENSSSCG00000022550	DGKG	2.13495	1.20591	-0.682656	0.0389659	down
	ENSSSCG00000038710	TMPRSS13	0.79925	0.134656	-2.49606	0.00168812	down
	ENSSSCG00000015085	IL10RA	22.2083	12.1342	-0.784	0.000565903	down
	ENSSSCG00000050318	SMIM35	1.59172	0.205552	-2.87126	2.71968e-05	down
	ENSSSCG00000006651	ADAMTSL4	11.2506	5.68519	-0.842039	0.00265906	down
	ENSSSCG00000029199		4.79637	0.102642	-5.61159	9.50476e-09	down
	ENSSSCG00000021651	SCN2B	3.0734	0.266373	-3.37274	6.60723e-06	down
	ENSSSCG00000015090	MPZL3	2.72936	1.27578	-1.01656	0.0134033	down
	ENSSSCG00000015091	MPZL2	5.04394	2.80751	-0.871696	0.0248336	down
	ENSSSCG00000040140	CD3E	8.53306	3.26995	-1.21676	0.000222693	down
	ENSSSCG00000034802		27.2956	11.3699	-1.16818	3.35625e-05	down
	ENSSSCG00000015093	CD3D	5.62721	2.62578	-1.08555	0.000487665	down
	ENSSSCG00000006639	C1orf56	2.11257	0.91725	-1.0641	0.0230176	down
	ENSSSCG00000038839	TTC36	5.43291	1.7346	-1.57005	0.00393843	down
	ENSSSCG00000016002	CCDC141	24.8666	16.1537	-0.60892	0.0338986	down
	ENSSSCG00000011813	P3H2	43.6829	13.6853	-1.53036	1.3013e-09	down
	ENSSSCG00000040904	CLDN1	24.1637	4.87038	-2.37039	3.83523e-07	down
	ENSSSCG00000016009	ITGA4	24.8066	8.71403	-1.44711	3.38407e-07	down
	ENSSSCG00000006620	TUFT1	11.5852	3.32094	-1.75322	1.1971e-06	down
	ENSSSCG00000015106	HYOU1	26.083	16.1534	-0.594761	0.00418887	down
	ENSSSCG00000027770	TDRKH	1.85796	0.72299	-1.26441	0.0124093	down
	ENSSSCG00000006610	S100A11	447.728	229.495	-0.751827	0.0142881	down
	ENSSSCG00000016031	CALCRL	77.8873	55.1168	-0.597076	0.0196723	down
	ENSSSCG00000006588		40.3422	9.38221	-2.4481	0.000533022	down
	ENSSSCG00000006590	S100A8	70.3281	19.0182	-2.33246	0.00410688	down
	ENSSSCG00000006580	S100A2	9.00829	1.09283	-2.88301	1.68323e-05	down
	ENSSSCG00000006582	S100A14	12.1692	6.30937	-0.933181	0.0331431	down
	ENSSSCG00000037406	TLCD5	2.67443	1.70402	-0.591882	0.0492335	down
	ENSSSCG00000015135	SORL1	105.622	47.8776	-1.06122	2.5986e-05	down
	ENSSSCG00000006542	KCNN3	3.09016	1.41293	-1.01157	0.00258632	down
	ENSSSCG00000016059	STAT4	4.17801	1.54678	-1.30102	7.94665e-05	down
	ENSSSCG00000015144	GRAMD1B	3.73036	2.01767	-0.776871	0.0191457	down
	ENSSSCG00000016073	PGAP1	40.1681	22.2049	-0.795704	0.000195524	down
	ENSSSCG00000006525		3.93593	0.203696	-4.17614	5.26976e-07	down
	ENSSSCG00000016074	ANKRD44	39.1787	20.3383	-0.989401	8.34448e-07	down
	ENSSSCG00000015211	PKNOX2	4.06262	2.1575	-0.697985	0.040821	down
	ENSSSCG00000022504	CDON	67.7744	12.3081	-2.38031	2.18467e-09	down
	ENSSSCG00000015231	DCPS	16.6005	10.6694	-0.602505	0.0406702	down
	ENSSSCG00000006500	UBQLN4	20.8144	12.4507	-0.625114	0.00218345	down
	ENSSSCG00000015246	ST14	4.06234	1.14738	-1.74549	0.000858842	down
	ENSSSCG00000015253	NTM	4.81123	1.57834	-1.37829	0.000608551	down
	ENSSSCG00000006495	SEMA4A	4.49325	2.16459	-0.981387	0.00108997	down
	ENSSSCG00000016115	ICA1L	1.89383	0.765299	-1.17875	0.005569	down
	ENSSSCG00000028561	CD28	1.17407	0.400687	-1.46007	0.00611997	down
	ENSSSCG00000025042	ICOS	2.92499	1.02129	-1.67012	0.00311922	down
	ENSSSCG00000006457	FCRL3	1.51545	0.230314	-2.63822	7.69189e-05	down
	ENSSSCG00000006456	FCRL1	1.95803	0.603216	-1.62825	0.00763109	down
	ENSSSCG00000006452		4.35033	1.69291	-1.31872	2.77542e-05	down
	ENSSSCG00000025644		15.5831	8.3442	-0.888607	0.010939	down
	ENSSSCG00000006423	OR6N2	5.47343	2.59973	-0.910889	0.0348081	down
	ENSSSCG00000016129	GPR1	2.88134	1.38554	-0.873088	0.0112221	down
	ENSSSCG00000016130	ZDBF2	6.58897	2.41454	-1.37359	0.000484542	down
	ENSSSCG00000006415	CADM3	8.18727	3.73468	-1.086	0.00895601	down
	ENSSSCG00000006413	FCER1A	23.9675	8.62091	-1.41536	0.00113081	down
	ENSSSCG00000006398	SLAMF8	3.45897	1.62715	-1.08203	0.0174031	down
	ENSSSCG00000006392	IGSF8	9.96691	5.34826	-0.860178	0.000905584	down
	ENSSSCG00000016151	MAP2	6.83957	2.85986	-1.07569	0.00636666	down
	ENSSSCG00000006382	SLAMF6	4.61559	2.03263	-1.04354	0.00293402	down
	ENSSSCG00000006381	CD84	7.73902	3.42782	-1.13571	0.000178389	down
	ENSSSCG00000006378	SLAMF7	5.72605	2.5472	-1.06722	0.00313416	down
	ENSSSCG00000006375	LY9	5.5594	2.05106	-1.27833	0.00026934	down
	ENSSSCG00000006374	CD244	6.04842	1.87015	-1.62164	0.000467573	down
	ENSSSCG00000006372	ARHGAP30	12.9064	7.77231	-0.65598	0.0019908	down
	ENSSSCG00000038597	KLHDC9	6.75175	3.09258	-0.946084	0.00229525	down
	ENSSSCG00000006357	FCER1G	75.2794	30.7237	-0.996215	0.0076413	down
	ENSSSCG00000006354	TOMM40L	10.4214	6.96175	-0.59477	0.00112519	down
	ENSSSCG00000016160	ERBB4	3.83836	0.696478	-2.34817	2.28468e-05	down
	ENSSSCG00000016164	IKZF2	21.7707	9.77174	-1.12397	3.10033e-06	down
	ENSSSCG00000031579	PCP4L1	9.14598	1.52148	-2.61915	2.03621e-06	down
	ENSSSCG00000006350		163.155	66.6285	-1.26303	2.70022e-07	down
	ENSSSCG00000016174	FN1	1359.73	392.572	-1.59723	0.000169728	down
	ENSSSCG00000036618		321.472	207.871	-0.700795	0.0104588	down
	ENSSSCG00000006344	NOS1AP	3.72038	1.72493	-0.886635	0.00279301	down
	ENSSSCG00000006335	RGS4	16.6042	6.35769	-1.4518	0.00152388	down
	ENSSSCG00000006331	PBX1	62.0241	37.0929	-0.628346	8.45666e-05	down
	ENSSSCG00000006328	RXRG	6.3963	1.76398	-1.71952	0.0011784	down
	ENSSSCG00000035124	ILDR2	2.42116	0.254574	-3.1918	2.37338e-05	down
	ENSSSCG00000006298	XCL1	9.94091	3.00881	-1.81913	0.000769737	down
	ENSSSCG00000035937	DPT	335.107	90.7034	-1.78798	8.74631e-09	down
	ENSSSCG00000006296	ATP1B1	84.741	30.4727	-1.4784	1.36639e-08	down
	ENSSSCG00000028804	CCDC181	4.20564	2.12128	-0.793628	0.038062	down
	ENSSSCG00000006288	SELP	4.69532	1.762	-1.30654	0.0019845	down
	ENSSSCG00000016175	MREG	12.1397	6.46294	-0.987523	0.00249013	down
	ENSSSCG00000006287	SELL	20.1772	3.04182	-2.68321	3.48428e-06	down
	ENSSSCG00000035392	IGFBP2	21.8973	14.0817	-0.794013	0.0161629	down
	ENSSSCG00000022226	FASLG	2.29918	0.790863	-1.44229	0.00948917	down
	ENSSSCG00000015491		3.3589	0.50438	-2.55776	3.0925e-08	down
	ENSSSCG00000015504	CACYBP	53.211	33.2033	-0.748925	0.0107326	down
	ENSSSCG00000015549	RNASEL	5.33401	2.46472	-1.03686	0.000692205	down
	ENSSSCG00000032522		2.76432	0.685737	-1.95042	5.7059e-06	down
	ENSSSCG00000028052	OBSL1	5.15778	3.11468	-0.68411	0.00113351	down
	ENSSSCG00000030217	COLGALT2	1.3627	0.705497	-0.907404	0.0121622	down
	ENSSSCG00000035595	HMCN1	35.0045	12.4221	-1.40938	1.20943e-06	down
	ENSSSCG00000029449		24.2513	3.64986	-2.64718	0.00124152	down
	ENSSSCG00000040847	AP1S3	11.8501	4.51194	-1.40816	0.00622869	down
	ENSSSCG00000016237	DOCK10	26.2588	13.4981	-0.878703	0.00391474	down
	ENSSSCG00000033945	RGS18	11.2275	7.25627	-0.822325	0.00186536	down
	ENSSSCG00000040300	RGS13	2.39816	0.312806	-2.90959	0.0011821	down
	ENSSSCG00000010908	PTPRC	76.5032	38.8836	-0.918852	0.000136911	down
	ENSSSCG00000036948		4.62786	0.852417	-2.4737	0.00059585	down
	ENSSSCG00000033015	B3GNT7	3.36888	0.222997	-3.78445	6.00224e-07	down
	ENSSSCG00000031201	LMOD1	30.453	10.8859	-1.41966	6.37727e-07	down
	ENSSSCG00000037669	PTPN7	2.28219	1.12083	-1.00461	0.00269015	down
	ENSSSCG00000016298	INPP5D	13.4495	7.19197	-0.711064	0.00191288	down
	ENSSSCG00000015270	FMOD	88.7788	25.6287	-1.63188	1.93739e-07	down
	ENSSSCG00000033768	LAX1	4.3365	1.38589	-1.60371	3.38859e-05	down
	ENSSSCG00000034293	ARL4C	11.927	4.75152	-1.25933	0.000574336	down
	ENSSSCG00000034692	SH3BP4	25.7108	15.6595	-0.613317	0.016542	down
	ENSSSCG00000026547	SLC45A3	1.90672	0.976762	-0.931458	0.0188698	down
	ENSSSCG00000016331	RAMP1	7.70986	3.03205	-1.36224	0.000814924	down
	ENSSSCG00000015656	FCMR	4.24489	1.26745	-1.55875	0.000910192	down
	ENSSSCG00000015660	PFKFB2	5.01586	3.35211	-0.613358	0.022712	down
	ENSSSCG00000015661	C4BPB	1.96255	0.831632	-1.45113	0.0174806	down
	ENSSSCG00000015664		47.5598	15.898	-1.46023	1.34087e-05	down
	ENSSSCG00000015619	CAMK1G	6.1092	0.933848	-2.48797	1.51017e-07	down
	ENSSSCG00000015616	HSD11B1	103.544	69.0787	-0.64327	0.0271992	down
	ENSSSCG00000032721	TRAF3IP3	22.1498	9.51843	-1.15405	1.57201e-07	down
	ENSSSCG00000040095	GPR35	1.86584	0.542689	-1.9268	3.74087e-05	down
	ENSSSCG00000015607	HHAT	3.44976	2.14693	-0.629708	0.0371278	down
	ENSSSCG00000015582	PTPN14	43.3708	25.2744	-0.656505	1.00848e-05	down
	ENSSSCG00000015581	CENPF	3.88276	1.89648	-1.0711	0.0365562	down
	ENSSSCG00000029778	SPATA17	3.2869	0.950602	-1.70052	0.000203327	down
	ENSSSCG00000035479	DISP1	16.748	9.07668	-0.754009	0.000612468	down
	ENSSSCG00000024671	WNT9A	7.03573	2.73793	-1.41124	1.00219e-05	down
	ENSSSCG00000034569	OBSCN	3.49207	1.80909	-0.850189	2.13775e-05	down
	ENSSSCG00000047900	H2AW	42.0971	22.4768	-1.2053	0.0244963	down
	ENSSSCG00000024418	RHOU	27.4322	9.84152	-1.4612	5.35174e-06	down
	ENSSSCG00000023776	CCSAP	5.23246	2.84287	-0.946358	0.0142914	down
	ENSSSCG00000025686	KMO	16.3612	9.22718	-0.774747	0.0152442	down
	ENSSSCG00000030672	ZNF692	8.84001	4.68987	-0.881943	0.00100325	down
	ENSSSCG00000038618	RFLNB	38.2384	20.2512	-0.857047	0.000418155	down
	ENSSSCG00000039780	RTN4RL1	2.94331	1.27553	-1.14225	0.00150746	down
	ENSSSCG00000017874	ATP2A3	10.6504	5.72655	-0.871846	0.000362741	down
	ENSSSCG00000017885	SMTNL2	4.02519	0.549034	-2.84229	3.04467e-07	down
	ENSSSCG00000017923	ALOX15	31.6564	2.19784	-3.52278	3.94119e-06	down
	ENSSSCG00000017920		39.6595	7.78818	-2.36215	3.5323e-10	down
	ENSSSCG00000017886	FBXO39	6.70986	4.01021	-0.667888	0.00609125	down
	ENSSSCG00000024285	DLG4	17.509	8.11996	-1.01708	0.000206119	down
	ENSSSCG00000017943	ACAP1	2.71663	1.42158	-0.91203	0.0074182	down
	ENSSSCG00000036521	TNFSF13	14.0828	9.06502	-0.690149	0.0158251	down
	ENSSSCG00000027528	TMEM107	25.8577	14.8763	-0.767702	0.027211	down
	ENSSSCG00000028924	AURKB	4.6585	2.31449	-0.884225	0.00496467	down
	ENSSSCG00000017990	PIK3R6	2.77029	1.12452	-1.23796	0.000431459	down
	ENSSSCG00000017993	NTN1	35.9198	15.2739	-1.26246	0.000178213	down
	ENSSSCG00000018019	ARHGAP44	5.73561	2.85293	-0.947677	0.016542	down
	ENSSSCG00000018029		7.97284	2.57596	-1.64214	0.0103545	down
	ENSSSCG00000035051	ADORA2B	4.5744	2.47348	-0.725708	0.0341496	down
	ENSSSCG00000018032	TRPV2	8.98081	4.85386	-0.842431	0.00335304	down
	ENSSSCG00000032658	TRAF4	4.02102	2.22506	-0.81669	0.036394	down
	ENSSSCG00000017783		19.5265	10.7468	-0.704028	0.0012907	down
	ENSSSCG00000017750	EVI2B	35.2255	17.069	-0.736828	0.0249735	down
	ENSSSCG00000017728	MYO1D	29.2641	7.78782	-1.70435	7.87089e-09	down
	ENSSSCG00000017727	TMEM98	32.6067	3.12866	-3.30403	4.4088e-10	down
	ENSSSCG00000032652	SLFN11	8.67064	2.97021	-1.52174	1.52666e-06	down
	ENSSSCG00000017696	C17orf78	3.30329	0.799229	-1.80674	0.02471	down
	ENSSSCG00000017502	PGAP3	4.81357	2.81508	-0.780256	0.0334325	down
	ENSSSCG00000017494	IKZF3	5.04	1.76133	-1.36091	0.000365727	down
	ENSSSCG00000035969	THRA	38.2733	23.173	-0.633875	2.85303e-05	down
	ENSSSCG00000017448	KRT14	56.7769	6.47213	-3.43932	8.59811e-06	down
	ENSSSCG00000017414	KAT2A	6.96201	4.21052	-0.691682	0.0138257	down
	ENSSSCG00000044045		1.86734	0.578164	-1.62614	2.63593e-05	down
	ENSSSCG00000022101	BRCA1	5.58717	3.0481	-0.725483	0.00977382	down
	ENSSSCG00000025856	TMEM106A	16.1659	6.90119	-1.07192	5.65421e-06	down
	ENSSSCG00000017380	ARL4D	3.6333	0.560544	-2.8072	6.65043e-07	down
	ENSSSCG00000017379	ETV4	1.84303	0.39788	-2.14158	7.80671e-06	down
	ENSSSCG00000021306	GJC1	24.5636	15.3663	-0.618923	0.00138302	down
	ENSSSCG00000017347	HIGD1B	8.76182	2.5032	-1.91903	0.000182534	down
	ENSSSCG00000017337	ACBD4	9.26754	5.17424	-0.823807	0.00298177	down
	ENSSSCG00000017527	SKAP1	2.65092	0.749451	-1.58734	8.73391e-05	down
	ENSSSCG00000017533	HOXB2	9.12774	3.86681	-1.19614	7.55877e-05	down
	ENSSSCG00000017534	HOXB3	7.54063	3.47656	-0.957041	0.00214895	down
	ENSSSCG00000017535	HOXB4	6.90363	2.52099	-1.43329	4.23564e-06	down
	ENSSSCG00000017540	HOXB5	4.16045	0.58227	-2.73636	3.75257e-06	down
	ENSSSCG00000017539	HOXB6	17.0698	3.31485	-2.30848	1.69313e-08	down
	ENSSSCG00000017538	HOXB7	23.7223	11.9709	-0.937635	2.44825e-05	down
	ENSSSCG00000017537	HOXB8	3.27697	0.401233	-2.80381	1.24298e-08	down
	ENSSSCG00000040942		4.6807	1.14915	-1.9055	0.000377254	down
	ENSSSCG00000017589	DLX3	1.43598	0.180937	-2.63834	0.000117497	down
	ENSSSCG00000017578	ITGA3	3.54926	2.07543	-0.678207	0.00925063	down
	ENSSSCG00000017561	ABCC3	4.25556	2.54242	-0.711006	0.00578152	down
	ENSSSCG00000017555	LUC7L3	102.973	60.5835	-0.636036	0.00724073	down
	ENSSSCG00000017605	MMD	232.727	149.319	-0.634828	0.0186765	down
	ENSSSCG00000017608		29.0802	15.0666	-0.926451	1.68323e-05	down
	ENSSSCG00000017638	TSPOAP1	1.67607	0.335941	-2.20509	7.27199e-07	down
	ENSSSCG00000017640		1.05414	0.328796	-1.60427	0.001625	down
	ENSSSCG00000017299	MARCHF10	2.66295	0.410575	-2.63367	9.25559e-05	down
	ENSSSCG00000017265	AXIN2	15.4435	3.9384	-1.90265	1.03076e-06	down
	ENSSSCG00000023992	CEP112	16.3055	8.02653	-0.885698	0.000680232	down
	ENSSSCG00000024357	DNAI2	1.69132	0.731909	-1.05565	0.0311996	down
	ENSSSCG00000017236	CD300C	11.9362	4.79854	-1.28409	0.00124257	down
	ENSSSCG00000020967		5.09565	1.66021	-1.44075	0.000628011	down
	ENSSSCG00000017213	JPT1	18.6454	11.8078	-0.603606	0.0230634	down
	ENSSSCG00000017204	ITGB4	18.4563	10.5157	-0.666694	0.000687215	down
	ENSSSCG00000017192	EVPL	9.80756	1.03503	-3.13654	1.266e-10	down
	ENSSSCG00000032562	TMC6	4.14931	2.35147	-0.805731	0.00125539	down
	ENSSSCG00000033592	TMC8	1.88261	0.914787	-0.944213	0.00273163	down
	ENSSSCG00000033636	AFMID	8.64856	3.64284	-1.08218	0.00751858	down
	ENSSSCG00000036383	LGALS3BP	26.7088	9.17315	-1.42147	9.48943e-05	down
	ENSSSCG00000017144	NPTX1	2.11163	0.966974	-1.08307	0.0208396	down
	ENSSSCG00000039424	MCRIP1	91.6136	33.8349	-1.26766	0.0005653	down
	ENSSSCG00000036973	RAC3	24.82	13.1778	-0.842558	0.000246968	down
	ENSSSCG00000000639		4.85682	1.93936	-1.37388	0.0283858	down
	ENSSSCG00000000657		307.668	204.076	-0.648831	0.000106878	down
	ENSSSCG00000001099		43.7667	9.93452	-1.94978	1.02957e-07	down
	ENSSSCG00000001456		622.794	321.505	-0.912113	0.0276792	down
	ENSSSCG00000002653		1.36974	0.104027	-3.50312	5.69465e-07	down
	ENSSSCG00000003235		3.90999	2.14214	-0.743134	0.000344488	down
	ENSSSCG00000003240		6.68088	3.43047	-0.913887	0.00486016	down
	ENSSSCG00000003741		13.6951	8.82077	-0.633791	0.00411629	down
	ENSSSCG00000004054		20.998	6.05747	-1.62451	0.0130638	down
	ENSSSCG00000004081		41.1842	6.83312	-2.45697	3.5323e-10	down
	ENSSSCG00000006025		16.2454	0.516221	-4.82666	3.5963e-09	down
	ENSSSCG00000006621		17.1462	0.25797	-5.97512	1.9345e-14	down
	ENSSSCG00000007719		8.48516	4.44778	-0.869449	7.06513e-05	down
	ENSSSCG00000009333		1.66843	0.941567	-0.681651	0.0146068	down
	ENSSSCG00000009399		29.9658	17.9053	-0.733652	0.000331582	down
	ENSSSCG00000010893		171.48	35.0267	-2.30637	3.50481e-10	down
	ENSSSCG00000011355		1.43786	0.80091	-0.793433	0.0254146	down
	ENSSSCG00000012071		1.71652	0.442998	-1.86317	6.59019e-06	down
	ENSSSCG00000013173		0.902463	0.45231	-0.872564	0.049848	down
	ENSSSCG00000013260		38.2081	21.8346	-0.713236	0.00461555	down
	ENSSSCG00000013715		13.4005	8.40263	-0.63051	0.00442134	down
	ENSSSCG00000014565		249.158	124.547	-0.834584	0.00765588	down
	ENSSSCG00000015390		13.6091	8.04186	-0.751454	0.00397721	down
	ENSSSCG00000015795		1.30281	0.383191	-1.59118	0.000889429	down
	ENSSSCG00000016184		2.78532	1.31926	-0.897132	0.0366565	down
	ENSSSCG00000016475		5.51583	1.93984	-1.47791	0.000102338	down
	ENSSSCG00000016704		7.27623	2.85983	-1.09333	0.00359211	down
	ENSSSCG00000017956		54.4458	27.0831	-0.692823	0.0238252	down
	ENSSSCG00000020706		17.7539	9.55525	-0.842434	0.000362741	down
	ENSSSCG00000020837		17.6281	5.53153	-1.57552	0.0151304	down
	ENSSSCG00000021222		13.5159	5.69858	-1.11211	0.0297313	down
	ENSSSCG00000022794		3.6664	1.40994	-1.34919	4.21321e-05	down
	ENSSSCG00000023596		15.831	9.02485	-0.718011	8.73391e-05	down
	ENSSSCG00000024950		21.1638	13.0073	-0.591438	0.0033266	down
	ENSSSCG00000025271		9.77831	4.01338	-1.12577	0.0022706	down
	ENSSSCG00000026402		2.2126	0.38472	-2.51037	0.000344055	down
	ENSSSCG00000026653		2.991	1.07746	-1.2689	0.000784318	down
	ENSSSCG00000026996		8.67443	3.34399	-1.33214	5.8196e-07	down
	ENSSSCG00000027790		16.3361	9.34974	-0.807992	3.41301e-05	down
	ENSSSCG00000028501		7.67903	4.71335	-0.614185	0.031572	down
	ENSSSCG00000028674		128.516	15.6905	-3.12993	0.000218533	down
	ENSSSCG00000028677		9.48623	4.05369	-1.15257	0.0136747	down
	ENSSSCG00000030269		15.2151	1.2231	-3.55428	2.48152e-07	down
	ENSSSCG00000031037		89.1873	7.03069	-3.7988	8.59811e-06	down
	ENSSSCG00000031180		6.27024	2.58359	-1.13158	0.000201133	down
	ENSSSCG00000031476		4.16937	2.39951	-0.713875	0.0318798	down
	ENSSSCG00000031640		480.097	251.351	-0.801709	0.000344057	down
	ENSSSCG00000031706		2.15143	1.02769	-0.879407	0.00945218	down
	ENSSSCG00000031838		1462.99	935.846	-0.601444	0.00610637	down
	ENSSSCG00000031851		3.06135	0.594429	-2.42136	0.00733829	down
	ENSSSCG00000031883		3.67742	1.82123	-0.775786	0.0396079	down
	ENSSSCG00000031897		10.7278	4.66456	-1.39102	0.000209372	down
	ENSSSCG00000032108		2.87319	1.23774	-1.04168	0.0396095	down
	ENSSSCG00000032113		4.14307	1.22309	-1.66701	4.55595e-05	down
	ENSSSCG00000032392		1.52135	0.125876	-3.49601	5.32948e-07	down
	ENSSSCG00000032436		9.16205	5.20639	-0.758573	0.0386674	down
	ENSSSCG00000033041		8.37504	3.6967	-0.869056	0.0166559	down
	ENSSSCG00000033089		30.2793	17.9749	-0.698434	0.00917061	down
	ENSSSCG00000033114		11.3245	2.14871	-2.43634	0.00622869	down
	ENSSSCG00000033388		5.05599	2.05608	-1.19989	0.00699975	down
	ENSSSCG00000033648		9.86645	4.09569	-1.1706	7.06668e-05	down
	ENSSSCG00000033927		41.3035	2.09204	-4.18728	9.74138e-10	down
	ENSSSCG00000034619		4.76447	1.99643	-1.22176	0.0368909	down
	ENSSSCG00000034648		30.4942	7.19658	-1.75197	0.0246904	down
	ENSSSCG00000034696		3.38101	1.67854	-0.857997	0.0100167	down
	ENSSSCG00000034739		3.08381	1.77431	-0.814841	0.0417021	down
	ENSSSCG00000035208		551.316	105.054	-2.06469	0.0161272	down
	ENSSSCG00000035443		30.1828	3.26894	-3.10909	0.00631587	down
	ENSSSCG00000036029		1.60039	0.604651	-1.28179	0.0258887	down
	ENSSSCG00000036465		17.8194	7.55988	-1.22477	0.00360657	down
	ENSSSCG00000036608		5.32131	0.335549	-3.81167	2.82178e-05	down
	ENSSSCG00000036652		19.1678	2.92227	-2.33805	0.0193562	down
	ENSSSCG00000037140		7.81356	0.0930578	-6.35806	8.86773e-12	down
	ENSSSCG00000037274		1230.42	804.707	-0.703423	0.00019551	down
	ENSSSCG00000037351		1.47346	0.870713	-0.763723	0.0319238	down
	ENSSSCG00000037541		2.84145	1.10792	-1.36346	0.0441505	down
	ENSSSCG00000037913		95.0451	9.16554	-4.117	2.49787e-05	down
	ENSSSCG00000038095		2.95197	0.975225	-1.49023	0.000180987	down
	ENSSSCG00000038260		6.3466	2.70013	-0.947738	0.0476841	down
	ENSSSCG00000038561		0.733034	0.267598	-1.35215	0.0209627	down
	ENSSSCG00000039102		6.81616	0.53711	-3.50555	3.1356e-05	down
	ENSSSCG00000039146		4.68825	0.856015	-2.29618	0.000673975	down
	ENSSSCG00000039414		15.6699	7.15986	-0.898592	0.0196767	down
	ENSSSCG00000039500		7.20097	0.587635	-3.66269	0.000352243	down
	ENSSSCG00000039706		2.65476	1.52213	-0.666226	0.0268581	down
	ENSSSCG00000039880		8.46873	2.38617	-1.6703	0.0412351	down
	ENSSSCG00000040187		33.1606	22.189	-0.613554	0.00101508	down
	ENSSSCG00000040651		28.9486	2.43954	-3.35217	0.00411762	down
	ENSSSCG00000041142		2.56952	1.10498	-1.08385	0.0251455	down
	ENSSSCG00000041491		12.0761	3.68112	-1.4047	0.0122659	down
	ENSSSCG00000041764		3.62973	1.98899	-0.742327	0.0243007	down
	ENSSSCG00000041783		5.23309	1.90684	-1.16811	0.0134658	down
	ENSSSCG00000041922		1.71754	0.748947	-1.03427	0.0437965	down
	ENSSSCG00000041931		2.24325	1.34413	-0.601281	0.0177538	down
	ENSSSCG00000042004		6.04811	3.16579	-0.729292	0.0119014	down
	ENSSSCG00000042357		2.21253	1.19917	-0.680641	0.0406926	down
	ENSSSCG00000042524		2.88062	1.64099	-0.650186	0.0254092	down
	ENSSSCG00000042542		1.12183	0.514696	-0.944174	0.0222826	down
	ENSSSCG00000042648		1.63828	0.752058	-0.904615	0.0156456	down
	ENSSSCG00000042730		2.23408	0.879057	-1.16867	0.00344143	down
	ENSSSCG00000042766		5.5389	2.99137	-0.72137	0.0453077	down
	ENSSSCG00000042938		4.02688	1.89042	-0.845941	0.0244162	down
	ENSSSCG00000043033		1.83293	0.675824	-1.20812	0.0379852	down
	ENSSSCG00000043146		2.35113	0.993714	-0.987484	0.0221602	down
	ENSSSCG00000043191		2.51823	1.17691	-0.864993	0.0135592	down
	ENSSSCG00000043252		2.32162	1.12897	-0.732014	0.0190683	down
	ENSSSCG00000043413		6.41847	2.58201	-1.24738	0.0200243	down
	ENSSSCG00000043522		4.71912	2.21452	-0.852654	0.0310706	down
	ENSSSCG00000043835		7.54681	2.25452	-1.50182	0.0357488	down
	ENSSSCG00000043840		5.27942	2.12493	-1.04328	0.0159227	down
	ENSSSCG00000043944		3.31513	1.74333	-0.809632	0.0301628	down
	ENSSSCG00000044218		3.16102	1.60073	-0.734148	0.0441505	down
	ENSSSCG00000044336		4.86157	2.42066	-0.766785	0.030878	down
	ENSSSCG00000044519		2.91436	1.24693	-0.978106	0.0305194	down
	ENSSSCG00000044562		4.61718	2.02165	-0.985961	0.0394632	down
	ENSSSCG00000044997		1.43135	0.597924	-0.962073	0.0379373	down
	ENSSSCG00000045115		41.6452	0.131699	-8.23909	1.02441e-10	down
	ENSSSCG00000045150		2.22744	1.19228	-0.710835	0.0226364	down
	ENSSSCG00000045368		4.08966	1.53997	-1.14487	0.0148608	down
	ENSSSCG00000045500		1.45982	0.636714	-0.950401	0.0157108	down
	ENSSSCG00000045622		2.41283	0.99721	-1.18756	0.00478274	down
	ENSSSCG00000045688		2.34327	0.48629	-1.89036	0.0107959	down
	ENSSSCG00000045769		9.17064	3.54508	-1.36757	0.0194075	down
	ENSSSCG00000045848		2.64538	1.06508	-1.0493	0.0498851	down
	ENSSSCG00000045892		2.97887	1.59703	-0.727625	0.0341031	down
	ENSSSCG00000045942		4.53593	2.17098	-0.894687	0.00526397	down
	ENSSSCG00000046092		3.17004	1.20477	-1.10593	0.0144813	down
	ENSSSCG00000046147		1.02738	0.371716	-1.14484	0.0381157	down
	ENSSSCG00000046436		2.59771	1.241	-0.851188	0.0327755	down
	ENSSSCG00000046704		3.72374	1.47425	-1.02586	0.0487652	down
	ENSSSCG00000046984		2.0496	1.04028	-0.897509	0.0167067	down
	ENSSSCG00000046998		6.22883	3.01654	-0.842047	0.0286946	down
	ENSSSCG00000047164		5.64424	3.0054	-0.848843	0.00048524	down
	ENSSSCG00000047266		2.28938	0.88971	-1.12095	0.0211979	down
	ENSSSCG00000047905		1.64541	0.69898	-1.14177	0.0213989	down
	ENSSSCG00000047907		1.65929	0.648	-1.14235	0.020732	down
	ENSSSCG00000047927		4.41961	2.57767	-0.602478	0.0260124	down
	ENSSSCG00000047958		4.54491	2.11588	-0.7881	0.0369072	down
	ENSSSCG00000048307		2.69087	1.32205	-0.842111	0.00779584	down
	ENSSSCG00000048333		9.05202	5.2917	-0.605693	0.0475308	down
	ENSSSCG00000048337		3.63833	1.78864	-0.851913	0.000557685	down
	ENSSSCG00000048408		23.5676	10.2492	-0.992778	0.000259251	down
	ENSSSCG00000048537		9.4851	2.37586	-1.76058	0.0314393	down
	ENSSSCG00000048637		2.6617	1.30113	-0.918508	0.000731572	down
	ENSSSCG00000048705		3.321	1.81361	-0.733628	0.0161592	down
	ENSSSCG00000048723		1.1409	0.588462	-0.783784	0.0460148	down
	ENSSSCG00000048864		3.6145	1.81064	-0.739019	0.048857	down
	ENSSSCG00000048929		2.10654	0.915478	-1.05097	0.00191124	down
	ENSSSCG00000048932		1.78449	0.42447	-1.85939	0.0389448	down
	ENSSSCG00000048982		10.2581	2.55975	-1.81073	0.0246248	down
	ENSSSCG00000049158		52.5004	25.868	-0.920185	3.38859e-05	down
	ENSSSCG00000049288		1.57182	0.897707	-0.705842	0.034659	down
	ENSSSCG00000049359		2.34125	0.899771	-1.13057	0.0493333	down
	ENSSSCG00000049412		1.90998	0.799505	-1.10319	0.0208396	down
	ENSSSCG00000049422		4.81249	0.553296	-3.00714	1.12401e-06	down
	ENSSSCG00000049427		15.0538	4.8346	-1.5276	0.000291139	down
	ENSSSCG00000049453		1.41587	0.348296	-1.73509	0.0165483	down
	ENSSSCG00000049524		63.7057	33.1548	-0.76464	4.29874e-05	down
	ENSSSCG00000049559		2.44705	0.907836	-1.32474	0.0324611	down
	ENSSSCG00000049561		4.52214	2.06271	-0.960655	0.0136075	down
	ENSSSCG00000049617		1.8689	0.832425	-0.927021	0.0108724	down
	ENSSSCG00000050098		3.60836	1.319	-1.22404	0.0103724	down
	ENSSSCG00000050177		4.7522	1.95647	-1.1247	0.0411043	down
	ENSSSCG00000050181		1.67523	0.922619	-0.707273	0.0369074	down
	ENSSSCG00000050404		2.75883	1.35339	-0.739609	0.041686	down
	ENSSSCG00000050469		3.78735	1.88771	-0.765456	0.0405326	down
	ENSSSCG00000050527		1.49335	0.813299	-0.730895	0.0345559	down
	ENSSSCG00000050577		19.7754	9.24803	-0.849702	0.0166814	down
	ENSSSCG00000050715		5.29724	2.32082	-1.13901	0.0034403	down
	ENSSSCG00000050754		2.7668	0.732087	-1.76208	0.000160773	down
	ENSSSCG00000050966		14.6032	7.01729	-0.808061	0.0330062	down
	ENSSSCG00000051295		3.11718	1.62825	-0.802011	0.0246248	down
	ENSSSCG00000051345		3.76442	1.97695	-0.679235	0.0241225	down
	ENSSSCG00000051357		62.1751	6.10469	-3.13512	0.0275465	down
	ENSSSCG00000051397		2.29417	1.0847	-0.906729	0.0227681	down
	ENSSSCG00000051429		25.2152	3.99648	-2.38605	0.0062381	down
	ENSSSCG00000051570		7.51831	2.79264	-1.23862	0.000176229	down
	ENSSSCG00000051713		2.34974	0.743318	-1.36627	0.0160664	down
	ENSSSCG00000051742		2.08176	0.992158	-0.8979	0.0361665	down
	ENSSSCG00000012771	SLC6A8	8.70629	23.0776	1.58948	9.84884e-08	up
	ENSSSCG00000035037		15.0876	23.6656	0.661698	0.0321806	up
	ENSSSCG00000040779		5.56091	11.745	0.997359	0.00343712	up
	ENSSSCG00000009281		7.02039	19.093	1.32561	6.83528e-05	up
	ENSSSCG00000035421	ATP8A2	0.127702	2.60148	4.39629	9.03124e-09	up
	ENSSSCG00000009322	SLC46A3	6.42935	12.8842	1.10678	6.51272e-07	up
	ENSSSCG00000012020	NCAM2	0.260491	4.12287	4.06034	6.63829e-07	up
	ENSSSCG00000009331	MEDAG	59.4976	97.8783	0.628146	0.044126	up
	ENSSSCG00000012022	APP	316.722	491.823	0.650264	2.4126e-05	up
	ENSSSCG00000009348		29.5675	48.7945	0.708754	0.000131122	up
	ENSSSCG00000024635	SPART	105.832	168.042	0.639761	0.000609553	up
	ENSSSCG00000021355	SOD1	138.772	287.539	0.973672	1.39556e-06	up
	ENSSSCG00000040557	SERTM1	10.4798	15.8521	0.78336	0.0133414	up
	ENSSSCG00000040827	CFAP298-TCP10L	89.3811	130.859	0.624597	1.76843e-05	up
	ENSSSCG00000009361	POSTN	381.298	1442.81	1.88619	6.41767e-06	up
	ENSSSCG00000034624	TMEM50B	54.9781	102.511	0.7597	1.26175e-05	up
	ENSSSCG00000029855	LHFPL6	53.8978	104.821	0.915234	9.23121e-07	up
	ENSSSCG00000009434	RGCC	118.773	188.444	0.608377	0.0098911	up
	ENSSSCG00000038251	DNAJC15	58.4534	85.7761	0.606318	0.0113598	up
	ENSSSCG00000034156	GTF2F2	101.043	195.177	0.954179	0.000508906	up
	ENSSSCG00000012050	RCAN1	38.9168	71.783	0.901326	0.00485888	up
	ENSSSCG00000021060	RCBTB1	15.8618	25.8986	0.656631	1.05956e-05	up
	ENSSSCG00000038948	ETS2	38.4175	55.5004	0.608237	0.00376435	up
	ENSSSCG00000029219	SH3BGR	6.89396	17.3957	1.22151	0.000285398	up
	ENSSSCG00000025821	C2CD2	6.26229	10.7986	0.838517	1.44122e-05	up
	ENSSSCG00000009446	PCDH17	5.82904	20.541	1.93528	3.6821e-09	up
	ENSSSCG00000038842	PCDH9	19.6445	30.3226	0.637785	0.00117335	up
	ENSSSCG00000009464	COMMD6	59.869	99.5754	0.626296	0.000216475	up
	ENSSSCG00000022164		11.0249	18.5343	0.692896	0.0065401	up
	ENSSSCG00000009486	SLITRK6	7.96684	50.099	2.72049	6.10214e-07	up
	ENSSSCG00000024500		3.63444	7.31473	0.929045	0.00368613	up
	ENSSSCG00000009492	GPR180	41.2862	71.8328	0.680175	0.00418289	up
	ENSSSCG00000012088		20.9591	33.0272	0.617206	0.00406179	up
	ENSSSCG00000022506	COL6A1	208.71	503.558	1.38424	1.59224e-07	up
	ENSSSCG00000028022	COL6A2	192.878	506.107	1.49277	1.95171e-08	up
	ENSSSCG00000009523		7.49365	22.3502	1.4284	7.99277e-05	up
	ENSSSCG00000021418	LSS	16.4957	60.8584	1.76615	1.42215e-05	up
	ENSSSCG00000009526	ITGBL1	17.7024	174.694	3.2443	1.17376e-10	up
	ENSSSCG00000034763	IRS2	30.6143	60.5425	1.05434	7.54304e-07	up
	ENSSSCG00000009545	COL4A2	252.444	490.402	1.04204	1.13868e-06	up
	ENSSSCG00000029502	NAXD	23.9132	48.2086	0.927274	0.00293402	up
	ENSSSCG00000000765	IL17RA	16.1452	23.1322	0.585607	0.00204953	up
	ENSSSCG00000000764	HDHD5	4.34646	7.92484	0.83873	0.0226816	up
	ENSSSCG00000035218	ADA2	5.50038	10.1248	0.950311	0.00129232	up
	ENSSSCG00000000769	BID	47.9617	90.4769	0.875575	0.00743157	up
	ENSSSCG00000031942	YES1	61.2327	117.368	0.86889	1.23237e-05	up
	ENSSSCG00000041667	CLDN5	25.406	54.6464	0.955418	0.0122697	up
	ENSSSCG00000010133	ARVCF	11.3459	19.9548	0.787987	0.00265646	up
	ENSSSCG00000003684	MTCL1	2.68574	4.50241	0.870942	5.23804e-05	up
	ENSSSCG00000010134	TANGO2	24.5151	41.1197	0.834856	6.01707e-05	up
	ENSSSCG00000039797	APCDD1	52.0574	90.8838	0.809848	0.000575872	up
	ENSSSCG00000010108		10.4065	16.8883	0.724246	0.00269051	up
	ENSSSCG00000039862	TRIB3	4.78835	10.4395	1.04312	0.00194257	up
	ENSSSCG00000010096	AIFM3	0.779966	2.53188	1.71368	0.0210964	up
	ENSSSCG00000036081	TBC1D20	108.123	193.192	0.780323	7.97379e-05	up
	ENSSSCG00000010101	P2RX6	1.16332	5.31733	2.21139	0.000132494	up
	ENSSSCG00000027007	CEP76	4.72723	7.60775	0.667243	0.000365727	up
	ENSSSCG00000023298	SRXN1	4.6818	16.6166	1.55542	0.000673975	up
	ENSSSCG00000027417	LDLRAD4	11.0301	16.713	0.593192	0.0160571	up
	ENSSSCG00000007170	CPXM1	7.07166	34.2157	2.20151	2.02517e-08	up
	ENSSSCG00000007145	ADAM33	16.132	25.6314	0.716606	0.000540914	up
	ENSSSCG00000010053		41.802	80.1525	0.914392	1.36284e-05	up
	ENSSSCG00000010059	GUCD1	26.9138	41.4748	0.613898	0.0451509	up
	ENSSSCG00000026466	SLC23A2	13.7381	28.6521	1.07697	1.60758e-09	up
	ENSSSCG00000007047		11.0352	17.7882	0.665761	0.00121171	up
	ENSSSCG00000009956	GRK3	49.5165	88.0528	0.798619	0.000133858	up
	ENSSSCG00000009960	HPS4	16.7315	30.4038	0.860221	6.77334e-07	up
	ENSSSCG00000007063	ANKEF1	0.857637	3.84048	2.22527	0.000203327	up
	ENSSSCG00000003731	GAREM1	7.36107	11.5147	0.723925	0.000631652	up
	ENSSSCG00000030112	MACROD2	5.76511	9.84112	0.771215	0.0128273	up
	ENSSSCG00000007082		0.979079	7.68	3.02318	0.000467013	up
	ENSSSCG00000007085	DSTN	115.987	231.491	0.910377	1.28677e-05	up
	ENSSSCG00000009973	RHBDD3	7.1206	11.7077	0.759911	0.0111505	up
	ENSSSCG00000027935	FHOD3	0.320891	1.02665	1.82773	0.000228755	up
	ENSSSCG00000022815	PYGB	3.32423	6.59465	0.994802	0.000707702	up
	ENSSSCG00000004499	ATP5F1A	94.3218	170.443	0.679735	0.00209147	up
	ENSSSCG00000034730	PIAS2	33.9776	48.4138	0.603943	7.55877e-05	up
	ENSSSCG00000029781	SELENOM	44.0835	64.7502	0.655334	0.00870996	up
	ENSSSCG00000010026	PIK3IP1	24.6895	41.1869	0.608301	0.039818	up
	ENSSSCG00000004510	ACAA2	66.7948	128.651	0.883779	0.000186584	up
	ENSSSCG00000007264		7.08562	12.3736	0.764128	0.000278248	up
	ENSSSCG00000027410	CBFA2T2	7.49018	12.4115	0.863444	1.60706e-05	up
	ENSSSCG00000004528	MBD2	28.8572	44.526	0.680096	8.89259e-05	up
	ENSSSCG00000000156	FBXO7	13.7886	21.5197	0.641596	0.000537143	up
	ENSSSCG00000007281	MAP1LC3A	25.9419	39.7469	0.631766	0.00638764	up
	ENSSSCG00000022099	TP53INP2	4.24023	7.09235	0.938207	0.00121619	up
	ENSSSCG00000026585	PROCR	21.4931	46.4317	0.925889	0.00785091	up
	ENSSSCG00000030325	C1QTNF6	1.47263	6.76468	2.32124	3.63901e-08	up
	ENSSSCG00000033854	LGALS1	1632.6	3026.83	0.774733	0.0108724	up
	ENSSSCG00000007314	EPB41L1	8.82851	15.7845	0.971845	2.46247e-05	up
	ENSSSCG00000030165	MAFF	16.4273	28.9059	0.624583	0.0123034	up
	ENSSSCG00000020873	SYNGR1	23.1937	45.5793	1.0341	0.000172403	up
	ENSSSCG00000000033	TSPO	288.202	513.097	0.807793	0.0117281	up
	ENSSSCG00000007359	LPIN3	4.93234	7.63907	0.653064	0.0134076	up
	ENSSSCG00000025744	KDSR	83.5791	124.142	0.61114	0.000372808	up
	ENSSSCG00000002144	CCNB1IP1	10.0443	19.3709	0.935138	5.25014e-06	up
	ENSSSCG00000000072	SLC25A17	98.3061	158.889	0.592775	0.00618595	up
	ENSSSCG00000005233	DMRT2	5.70394	15.1578	1.43887	2.46371e-06	up
	ENSSSCG00000028699	NEIL2	4.68936	10.0306	1.05272	0.00197802	up
	ENSSSCG00000007385	KCNS1	0.449079	1.38616	1.75923	0.000311412	up
	ENSSSCG00000039573	SLPI	219.15	470.607	1.18676	0.00357693	up
	ENSSSCG00000023666	CTSB	435.73	670.34	0.604011	0.00198456	up
	ENSSSCG00000005212	PLGRKT	24.6803	55.1427	0.841408	0.0409486	up
	ENSSSCG00000000038	CYB5R3	104.172	189.015	0.947077	5.25014e-06	up
	ENSSSCG00000021988	TUSC3	12.4492	26.1054	1.06095	0.000135878	up
	ENSSSCG00000007425	SNX21	13.3058	23.3021	0.815083	0.00219292	up
	ENSSSCG00000006981	MICU3	18.8349	43.3062	1.20517	1.76712e-05	up
	ENSSSCG00000007426	ACOT8	19.8707	34.5624	0.743466	0.00977382	up
	ENSSSCG00000000031	MCAT	5.51435	8.80476	0.657907	0.0383691	up
	ENSSSCG00000005773	RBFA	7.49153	11.6141	0.609785	0.000659299	up
	ENSSSCG00000027266	PNPLA3	14.8693	75.3717	2.43108	1.56984e-06	up
	ENSSSCG00000007436	MMP9	2.49097	7.17751	1.74048	0.00253388	up
	ENSSSCG00000000018	KIAA0930	49.7331	78.1431	0.616171	0.0142929	up
	ENSSSCG00000000003	TTC38	10.267	16.6338	0.659957	0.0381309	up
	ENSSSCG00000040366	ADAMTSL1	2.67513	8.69581	1.73128	0.000960287	up
	ENSSSCG00000035863	PLIN2	93.7666	216.742	1.02238	0.00217271	up
	ENSSSCG00000005164	HACD4	10.5886	16.1114	0.589415	0.0183863	up
	ENSSSCG00000040631	LPL	1138.79	1770.5	0.599192	0.00950241	up
	ENSSSCG00000005643		50.4642	84.5944	0.740403	2.74799e-05	up
	ENSSSCG00000005126	PLAA	43.876	75.2151	0.704321	6.65035e-06	up
	ENSSSCG00000032936	PIM3	18.6157	38.7572	0.997961	0.00539077	up
	ENSSSCG00000038811	MOB3B	10.4186	15.7344	0.66322	0.00849939	up
	ENSSSCG00000023857		24.6524	40.7707	0.813284	9.55204e-06	up
	ENSSSCG00000038313	ZNF219	8.48962	16.5359	0.955633	3.80102e-05	up
	ENSSSCG00000011163	DIP2C	10.9561	16.0214	0.610147	5.00844e-06	up
	ENSSSCG00000002129	RPGRIP1	0.843119	1.91086	1.35466	0.0184632	up
	ENSSSCG00000029066	IDI1	45.7875	117.222	1.21433	0.000409107	up
	ENSSSCG00000010996	BAG1	63.112	123.208	0.876833	0.000105784	up
	ENSSSCG00000010992		53.9523	80.5642	0.625221	0.00820057	up
	ENSSSCG00000040513	AQP3	33.9583	103.359	1.65294	7.82184e-06	up
	ENSSSCG00000010987	UBAP2	56.3695	80.7193	0.741538	0.00140566	up
	ENSSSCG00000010984	KIF24	0.989173	1.85382	0.947744	0.000463304	up
	ENSSSCG00000027428	ENHO	2.80387	5.42852	1.02153	0.0293479	up
	ENSSSCG00000022705	SALL2	6.38039	10.9169	0.843954	0.000182534	up
	ENSSSCG00000002042	OXA1L	56.239	87.4419	0.652241	0.000113044	up
	ENSSSCG00000002039	MMP14	110.493	249.735	1.20902	7.01851e-09	up
	ENSSSCG00000004806		4.35208	7.82767	0.862373	0.000160653	up
	ENSSSCG00000048323		11.9484	44.3538	1.8441	7.1264e-09	up
	ENSSSCG00000036036	XG	20.5391	70.1695	1.88056	3.50481e-10	up
	ENSSSCG00000004844	MTMR10	40.653	72.64	0.943142	4.54642e-07	up
	ENSSSCG00000026084	SLC49A3	19.8192	37.4913	0.839832	0.00265646	up
	ENSSSCG00000022129	ARSL	15.3197	23.2606	0.635496	0.0221314	up
	ENSSSCG00000026006	KLF13	32.5602	52.6467	0.627969	0.0285656	up
	ENSSSCG00000034259	PMEPA1	19.7885	28.713	0.642933	0.00453544	up
	ENSSSCG00000025842	SPAG8	11.8328	19.9042	0.700604	0.0011742	up
	ENSSSCG00000032262	IDUA	25.3142	40.0279	0.778055	0.000109957	up
	ENSSSCG00000033608	LOXL2	29.3549	59.1677	1.09443	5.89363e-06	up
	ENSSSCG00000031452	C14orf93	12.0819	20.632	0.638712	0.0271222	up
	ENSSSCG00000034086	ATP5F1C	124.466	220.378	0.709926	0.000465513	up
	ENSSSCG00000024809	CLCN4	0.26529	1.17133	2.10819	0.00406382	up
	ENSSSCG00000032977	PPP1R3E	14.6087	25.5135	0.85958	0.00153781	up
	ENSSSCG00000011119	ECHDC3	24.2657	36.2627	0.605668	4.06273e-05	up
	ENSSSCG00000002026	EFS	1.70812	4.36582	1.3826	0.000130022	up
	ENSSSCG00000039539	DHTKD1	7.53678	11.4322	0.62412	0.000161395	up
	ENSSSCG00000009661	ADRA1A	1.81956	3.99214	1.14841	0.00992348	up
	ENSSSCG00000011110	CCDC3	10.5034	24.8386	1.26381	2.86419e-05	up
	ENSSSCG00000023247	OPTN	182.321	366.289	1.05145	1.66453e-06	up
	ENSSSCG00000008687	MXD4	23.9422	38.9837	0.659314	0.0042798	up
	ENSSSCG00000007541	PDGFA	20.5314	33.3891	0.783744	0.000207142	up
	ENSSSCG00000007970	POLR3K	8.1431	13.6505	0.669885	0.00361575	up
	ENSSSCG00000007962	SNRNP25	27.3444	66.2472	1.12628	0.00401877	up
	ENSSSCG00000039244	PHYH	177.614	279.038	0.614513	0.0027357	up
	ENSSSCG00000007981	NPRL3	8.61768	12.3578	0.6071	0.0038051	up
	ENSSSCG00000002013	DHRS4	73.0856	168.002	0.9879	0.00208087	up
	ENSSSCG00000012123	RAB9A	40.7531	78.646	0.770261	0.000519714	up
	ENSSSCG00000009666	EPHX2	66.2398	135.517	0.978937	1.48772e-05	up
	ENSSSCG00000012126	GPM6B	88.8319	315.737	1.91883	2.54197e-08	up
	ENSSSCG00000012127	GEMIN8	4.97063	7.35454	0.615712	0.0253308	up
	ENSSSCG00000002012	CARMIL3	0.499894	1.28481	1.4688	0.000335845	up
	ENSSSCG00000036541	RGS11	0.813671	2.78023	1.80061	0.000974416	up
	ENSSSCG00000011051	HSPA14	20.9043	40.34	0.938505	6.80304e-06	up
	ENSSSCG00000035254	DPH6	21.1741	30.6946	0.639101	0.00634278	up
	ENSSSCG00000007984	MRPL28	11.1477	18.1914	0.631735	0.0300893	up
	ENSSSCG00000038718	ADRM1	19.869	36.2587	0.818167	0.00101128	up
	ENSSSCG00000032188	METTL26	16.9635	30.4741	0.743489	0.00839077	up
	ENSSSCG00000038631	TCFL5	17.9808	30.1783	0.745296	3.78104e-05	up
	ENSSSCG00000007995	MCRIP2	11.4301	22.1882	0.931521	0.00606027	up
	ENSSSCG00000004787	GPR176	10.6494	15.6397	0.590728	0.00217673	up
	ENSSSCG00000040086	YTHDF1	7.80249	12.0372	0.75169	0.000119135	up
	ENSSSCG00000038731	STX18	10.4677	17.337	0.681398	0.000312285	up
	ENSSSCG00000007574	SDK1	1.97128	6.36856	1.777	3.71444e-08	up
	ENSSSCG00000032637	EVC	8.94963	16.5274	0.89808	4.25839e-05	up
	ENSSSCG00000007575	RADIL	2.80205	4.38248	0.771656	0.00137435	up
	ENSSSCG00000004774	IVD	45.8074	75.5591	0.634812	0.00307414	up
	ENSSSCG00000032452	WFS1	12.9414	20.1212	0.704637	0.0151557	up
	ENSSSCG00000023643	PDHA1	194.952	420.731	0.941503	5.72786e-06	up
	ENSSSCG00000021646	KLF9	82.6923	172.717	0.902788	0.00444276	up
	ENSSSCG00000008724	ACOX3	13.1701	21.574	0.714323	0.0012758	up
	ENSSSCG00000034768	CYTH3	18.4894	30.4994	0.724382	5.84259e-06	up
	ENSSSCG00000032151	CPZ	9.33335	17.3603	0.947485	0.00161729	up
	ENSSSCG00000035544		7.83686	15.9164	1.00989	1.21902e-05	up
	ENSSSCG00000036595		18.5246	30.1213	0.648053	0.0169413	up
	ENSSSCG00000037562	SLC2A4RG	10.7111	17.9325	0.777897	0.0245104	up
	ENSSSCG00000028996	ALDH1A1	220.482	508.311	0.925301	0.00506897	up
	ENSSSCG00000000994	GMDS	13.9067	24.6774	0.785617	0.0002968	up
	ENSSSCG00000031602	DNAJC5	11.333	17.7441	0.605906	0.00217818	up
	ENSSSCG00000015830	UNC5D	0.713073	3.53311	2.25789	0.000256754	up
	ENSSSCG00000005269	TRPM6	4.71888	9.09807	1.06381	0.000296441	up
	ENSSSCG00000031228	OPRL1	6.72303	10.9268	0.757415	0.0113902	up
	ENSSSCG00000005272	NMRK1	31.9599	57.6326	0.858037	0.000228017	up
	ENSSSCG00000001977	STXBP6	12.0659	21.7358	0.924941	0.00104968	up
	ENSSSCG00000015825	ADGRA2	13.3716	20.3299	0.676705	0.000254273	up
	ENSSSCG00000008737	C1QTNF7	29.4202	51.0117	0.706436	0.00546392	up
	ENSSSCG00000004731	VPS39	17.0113	26.7494	0.690753	2.47308e-05	up
	ENSSSCG00000022301	EIF4EBP1	54.2632	98.0871	0.830766	0.00151714	up
	ENSSSCG00000008030	TSR3	17.5166	28.9886	0.635934	0.012379	up
	ENSSSCG00000011074	ARHGAP21	52.2811	67.8091	0.594219	0.00489931	up
	ENSSSCG00000032740	TMEM106B	94.2625	155.981	0.66461	0.000525732	up
	ENSSSCG00000008024	CLCN7	6.39256	11.4032	0.820882	0.000243763	up
	ENSSSCG00000028135	PRTFDC1	30.6719	55.0236	0.869912	0.000533195	up
	ENSSSCG00000005287	PSAT1	57.0358	312.981	2.42002	1.9083e-12	up
	ENSSSCG00000028148	DMD	42.1846	65.0865	0.618982	6.27041e-05	up
	ENSSSCG00000000997	PPP1R3G	1.39679	3.85368	1.30587	0.0133293	up
	ENSSSCG00000015355	DGKB	0.363416	4.43082	3.68344	9.97112e-07	up
	ENSSSCG00000034811	QDPR	78.0664	123.39	0.672069	0.00604636	up
	ENSSSCG00000010959	NTRK2	24.9589	39.3097	0.769883	0.000118413	up
	ENSSSCG00000028908	DYNLT3	49.6855	79.3202	0.667725	0.000745458	up
	ENSSSCG00000029783	MKX	1.6416	7.04762	2.1647	0.0025757	up
	ENSSSCG00000008034	NOXO1	2.07535	5.31855	1.40825	0.00157328	up
	ENSSSCG00000011070	MPP7	17.4493	26.8329	0.590476	0.00089362	up
	ENSSSCG00000008035	GFER	6.95578	13.1352	0.864466	0.000726709	up
	ENSSSCG00000009580	S1PR3	0.598865	6.23605	3.35947	1.58538e-09	up
	ENSSSCG00000051558	SYCP2L	0.620424	1.3593	1.19371	0.0433144	up
	ENSSSCG00000011020	JCAD	25.0436	41.2864	0.876437	2.7444e-05	up
	ENSSSCG00000001045	ELOVL2	1.89602	5.74429	1.72262	0.000121653	up
	ENSSSCG00000023956	NEDD9	19.4505	49.298	1.48848	7.1663e-05	up
	ENSSSCG00000035249	GADD45G	31.8898	83.6787	1.22453	0.00260035	up
	ENSSSCG00000015301	STEAP1	5.45275	17.554	1.80656	0.000175605	up
	ENSSSCG00000015810		81.7624	507.399	2.62586	8.03423e-07	up
	ENSSSCG00000015386	FAM126A	65.2689	102.505	0.64894	0.000988045	up
	ENSSSCG00000009592	NFIL3	28.823	62.1157	1.05677	9.20511e-06	up
	ENSSSCG00000035867	GFOD1	7.74725	14.5542	0.900329	0.000392818	up
	ENSSSCG00000011027	KIF5B	111.656	178.173	0.640627	0.000110309	up
	ENSSSCG00000004705	MAP1A	6.78924	10.7461	0.803364	1.16098e-05	up
	ENSSSCG00000008072	ASPN	54.2139	98.1185	0.981731	0.000110195	up
	ENSSSCG00000025822	SFRP1	41.0467	163.342	2.05452	2.36419e-08	up
	ENSSSCG00000039575	PALM	27.2401	42.9637	0.746459	0.000135769	up
	ENSSSCG00000007019	GPAT4	70.2041	130.201	0.840635	0.000270844	up
	ENSSSCG00000005000	FANCM	2.50742	3.88573	0.606701	0.0286985	up
	ENSSSCG00000008772	RELL1	16.1318	24.9198	0.655207	0.00179606	up
	ENSSSCG00000010947	FBP2	6.98967	91.5549	3.70339	5.21071e-11	up
	ENSSSCG00000008785	FAM114A1	38.4134	76.9701	0.948836	3.80751e-06	up
	ENSSSCG00000007032	PLAT	32.5229	58.0861	0.796952	0.000104783	up
	ENSSSCG00000027779	TMEM259	30.0918	47.5401	0.637423	0.000342147	up
	ENSSSCG00000036614	PGP	7.13035	11.9191	0.697456	0.00852088	up
	ENSSSCG00000028981	ZNF367	2.08936	4.00285	0.743952	0.0239674	up
	ENSSSCG00000021793	SMIM14	97.8647	214.6	0.993909	5.86118e-05	up
	ENSSSCG00000004679	SORD	3.69677	6.36713	0.804245	0.00751741	up
	ENSSSCG00000011169	PRXL2C	16.8868	28.2069	0.731707	0.000132766	up
	ENSSSCG00000001090	ALDH5A1	7.16547	15.7148	1.08367	8.73391e-05	up
	ENSSSCG00000012265	CHST7	5.63449	17.2704	1.41335	6.65035e-06	up
	ENSSSCG00000037598	SNX10	43.5509	79.6987	0.79513	0.00184927	up
	ENSSSCG00000022390	RGN	4.8948	9.96793	0.965936	0.000978281	up
	ENSSSCG00000045508	CCDC180	12.3575	20.9106	0.824632	6.13819e-06	up
	ENSSSCG00000033001	FZD8	3.46863	5.27376	0.624378	0.0306139	up
	ENSSSCG00000000757	ADIPOR2	232.976	367.477	0.679078	0.000783328	up
	ENSSSCG00000005027	FRMD6	38.3795	83.7233	1.15936	4.82279e-06	up
	ENSSSCG00000016692	TAX1BP1	299.598	470.264	0.595164	0.000237568	up
	ENSSSCG00000022945	UCHL1	28.9442	84.2345	1.14836	0.0112221	up
	ENSSSCG00000005030	NID2	75.6323	211.442	1.5823	1.25677e-08	up
	ENSSSCG00000035934	TXNDC16	13.6253	20.2032	0.587498	0.00111755	up
	ENSSSCG00000008799	LIMCH1	145.403	224.229	0.672442	0.000267792	up
	ENSSSCG00000005385	NR4A3	6.58057	19.8031	1.84302	0.000974057	up
	ENSSSCG00000008057		11.8188	18.2071	0.600792	0.0313348	up
	ENSSSCG00000034973	CXCL12	91.0546	130.531	0.604525	0.00309185	up
	ENSSSCG00000005041	FERMT2	243.993	442.524	0.865705	2.8349e-06	up
	ENSSSCG00000022256	DEPP1	22.039	82.8026	1.77826	0.000429089	up
	ENSSSCG00000005043	DDHD1	23.4217	43.8075	0.885244	3.99963e-06	up
	ENSSSCG00000008058	KCTD5	4.84075	7.95709	0.685463	0.00226798	up
	ENSSSCG00000010403	MARCHF8	16.0105	28.3726	0.799005	6.5335e-05	up
	ENSSSCG00000024144		27.954	47.9838	0.665525	0.0346652	up
	ENSSSCG00000032768		15.8021	31.8399	0.865567	0.00172508	up
	ENSSSCG00000021591		102.744	515.322	2.23093	7.83935e-09	up
	ENSSSCG00000004658	FBN1	108.632	194.195	0.862981	3.79425e-06	up
	ENSSSCG00000032453	SUV39H1	2.61229	4.51396	0.781854	0.0240265	up
	ENSSSCG00000004657	CEP152	3.6713	7.55661	1.05887	1.802e-06	up
	ENSSSCG00000023408	SAMD4A	22.0434	45.6819	1.13683	4.90736e-06	up
	ENSSSCG00000039568	SNAI2	38.8496	74.5341	1.01858	0.000147125	up
	ENSSSCG00000010400	MSMB	22.0827	38.8094	0.845862	4.29831e-05	up
	ENSSSCG00000036783	CCDC127	11.1802	19.469	0.6932	0.00484367	up
	ENSSSCG00000016672	ADCYAP1R1	10.2671	14.4937	0.598443	0.0465985	up
	ENSSSCG00000020686		31.5911	61.7377	0.862822	9.50214e-05	up
	ENSSSCG00000005437	KLF4	50.4419	73.9652	0.648444	0.00105553	up
	ENSSSCG00000032843	AHRR	1.07414	3.83137	1.95866	1.26175e-05	up
	ENSSSCG00000004651	GALK2	56.8027	137.067	1.21222	1.41256e-09	up
	ENSSSCG00000006263	ATP6V1H	33.0595	51.612	0.63532	0.000105352	up
	ENSSSCG00000021250	FKBP9	54.4109	113.131	0.971562	1.81559e-06	up
	ENSSSCG00000037791		12.005	19.7875	0.774355	0.00108654	up
	ENSSSCG00000038824	FRRS1L	34.3246	76.3144	1.20832	0.000553579	up
	ENSSSCG00000005446	EPB41L4B	8.37763	12.1905	0.618449	0.0110825	up
	ENSSSCG00000038919	RP9	24.8899	43.2392	0.712675	0.000313359	up
	ENSSSCG00000024754	BBS9	18.5125	31.3607	0.682376	0.00598583	up
	ENSSSCG00000005457	LPAR1	15.4524	48.382	1.71526	2.61182e-08	up
	ENSSSCG00000030578	MRPL15	37.3783	72.9795	0.891287	8.79824e-06	up
	ENSSSCG00000032074	IRX2	0.0471008	6.31709	7.038	2.57599e-12	up
	ENSSSCG00000034884	IRX1	0.0814583	11.5081	7.16183	8.68381e-13	up
	ENSSSCG00000010385	VSTM4	12.9896	21.4741	0.78739	2.2687e-05	up
	ENSSSCG00000035825	UBE2QL1	3.63715	5.99988	0.886206	0.0265133	up
	ENSSSCG00000005071	ARMH4	1.60752	4.07763	1.35054	2.48791e-05	up
	ENSSSCG00000016665	BMPER	15.2183	23.8922	0.658336	0.0118729	up
	ENSSSCG00000017103		9.6406	21.4812	0.954659	0.0072828	up
	ENSSSCG00000006245	SDR16C5	273.294	830.215	1.56923	3.49263e-05	up
	ENSSSCG00000022689	GADD45B	13.263	31.9603	1.17168	3.78104e-05	up
	ENSSSCG00000006243	PENK	35.4758	59.5324	0.845007	0.0116017	up
	ENSSSCG00000032517	DMXL2	14.7785	24.6049	0.747961	3.30912e-05	up
	ENSSSCG00000032846	BPNT2	97.2521	221.5	1.17833	2.7451e-06	up
	ENSSSCG00000017101	ADCY2	2.1639	4.97594	1.35444	5.7773e-05	up
	ENSSSCG00000039861	HDHD3	6.60549	12.4605	0.955904	0.00621371	up
	ENSSSCG00000004630	SCG3	2.01057	4.17585	1.09601	0.000979457	up
	ENSSSCG00000006238	CYP7A1	0.589735	2.75167	2.23045	0.00219021	up
	ENSSSCG00000008832	LRRC66	43.6334	75.9526	0.774349	9.48943e-05	up
	ENSSSCG00000004617	FAM214A	57.0232	87.1465	0.607174	0.00770326	up
	ENSSSCG00000008834	SPATA18	1.47971	2.5779	0.84991	0.0306392	up
	ENSSSCG00000020963	EPDR1	3.62601	20.5594	2.44795	8.74573e-10	up
	ENSSSCG00000035299	SFRP4	5.61621	133.011	4.59468	8.68381e-13	up
	ENSSSCG00000032835	ATP6V1G1	117.8	198.652	0.601163	0.000798509	up
	ENSSSCG00000005494	TNC	2.40923	7.61042	1.80515	4.47223e-06	up
	ENSSSCG00000005087	SIX1	0.201478	12.0583	5.89562	2.70255e-13	up
	ENSSSCG00000005089	SIX4	1.23732	2.31076	0.886047	0.00377359	up
	ENSSSCG00000040421	HMG20B	51.671	72.8355	0.624186	9.17179e-05	up
	ENSSSCG00000034714	OTULIN	12.8509	19.5592	0.59241	0.00353084	up
	ENSSSCG00000016784	ANKH	8.85247	22.5749	1.47256	1.18728e-07	up
	ENSSSCG00000016792	RETREG1	69.7215	188.877	1.04092	0.0283372	up
	ENSSSCG00000008903	CRACD	1.25389	3.88615	1.73696	8.1918e-06	up
	ENSSSCG00000037637	GGH	58.4953	95.7854	0.7112	3.00238e-07	up
	ENSSSCG00000000737	TULP3	8.85865	16.2863	0.906715	0.000104783	up
	ENSSSCG00000007947	PAM16	45.6946	71.9447	0.654712	0.000239259	up
	ENSSSCG00000033144	YTHDF3	78.8794	131.659	0.682449	3.13441e-05	up
	ENSSSCG00000026842	CDH18	0.442407	2.05226	2.30557	1.61083e-05	up
	ENSSSCG00000008902	PPAT	6.18656	14.3223	1.06925	6.99214e-07	up
	ENSSSCG00000006219	MTFR1	14.1297	24.9222	0.73866	0.000429784	up
	ENSSSCG00000005512	C5	2.98657	7.32482	1.25594	0.000120524	up
	ENSSSCG00000037508	GSN	993.32	2901.83	1.57488	1.97487e-08	up
	ENSSSCG00000006213		25.7288	50.4157	1.00894	7.87261e-06	up
	ENSSSCG00000016755		4.93363	9.67565	0.946704	0.00198456	up
	ENSSSCG00000013508	SH3GL1	24.182	33.3507	0.589346	0.000134302	up
	ENSSSCG00000013509	CHAF1A	2.6203	5.75477	1.17992	0.000387346	up
	ENSSSCG00000013510	UBXN6	36.6515	64.7753	0.799878	0.00242948	up
	ENSSSCG00000016750	YKT6	37.007	86.1459	1.17797	2.52769e-07	up
	ENSSSCG00000022230	CD9	177.66	325.021	0.833618	0.00137505	up
	ENSSSCG00000039707	RTKN2	1.73819	2.65517	0.686795	0.0494343	up
	ENSSSCG00000010222	ZNF365	3.31457	6.42781	0.999309	0.00474503	up
	ENSSSCG00000016823		1.32637	4.82471	1.90689	0.000387541	up
	ENSSSCG00000024081	NRBF2	24.2184	38.5907	0.66491	0.000252802	up
	ENSSSCG00000004586	FAM81A	3.00865	4.79887	0.710281	0.0184944	up
	ENSSSCG00000024814	PFKFB1	12.4353	26.8004	1.11933	0.000222514	up
	ENSSSCG00000036476	REEP3	81.7805	176.86	1.00719	0.000112653	up
	ENSSSCG00000007927	PPL	28.6224	51.5407	0.927585	3.77352e-05	up
	ENSSSCG00000038954	PLIN3	18.8845	30.4247	0.608542	0.0277338	up
	ENSSSCG00000035600	DNAJC12	2.40743	9.91986	1.91701	0.00187946	up
	ENSSSCG00000000706	LTBR	36.776	52.8991	0.585193	8.71422e-05	up
	ENSSSCG00000037228	RRAGB	17.2041	29.7862	0.750896	0.000161916	up
	ENSSSCG00000035887	C8orf34	6.16157	14.3977	1.21071	3.40732e-06	up
	ENSSSCG00000024570	KDM4B	20.2905	33.1053	0.79091	1.2814e-05	up
	ENSSSCG00000032374	SULT1B1	1.84771	12.3156	2.81792	2.56993e-08	up
	ENSSSCG00000025876	PBLD	12.6314	23.0163	0.859237	0.00372234	up
	ENSSSCG00000022303	SLC25A16	24.4686	48.2152	0.893665	8.02229e-05	up
	ENSSSCG00000010241	TET1	32.177	48.4211	0.671276	0.000574336	up
	ENSSSCG00000013524	MICOS13	32.5805	58.5145	0.764163	0.0180028	up
	ENSSSCG00000008940	GRSF1	34.7301	56.2992	0.632839	0.00143914	up
	ENSSSCG00000002298	ZFYVE26	17.6976	31.0948	0.94172	4.91539e-05	up
	ENSSSCG00000005607	RALGPS1	2.24012	4.19769	1.02791	0.00100651	up
	ENSSSCG00000007909	ABAT	4.99647	7.70177	0.666809	0.00473721	up
	ENSSSCG00000005608	ANGPTL2	91.1859	149.187	0.873349	2.35577e-05	up
	ENSSSCG00000004576	RORA	24.7298	37.818	0.653011	0.000368117	up
	ENSSSCG00000016834	LMBRD2	21.1285	34.8141	0.641391	0.000111029	up
	ENSSSCG00000027128	LONP1	41.287	90.5374	1.09372	1.06829e-05	up
	ENSSSCG00000005610	SLC2A8	1.3706	2.84493	1.00072	0.00585665	up
	ENSSSCG00000024463	PJA1	23.4868	38.4217	0.653378	0.000415595	up
	ENSSSCG00000021647	EDA	2.4963	5.2855	1.12928	1.86894e-05	up
	ENSSSCG00000012382		63.6289	122.643	0.974254	3.43215e-05	up
	ENSSSCG00000027307	NDUFA11	20.6257	35.4941	0.6723	0.0141374	up
	ENSSSCG00000024088	TLN2	54.233	80.9083	0.588396	0.000735093	up
	ENSSSCG00000036152	TSPAN15	4.78704	9.47363	0.978422	0.000427745	up
	ENSSSCG00000004570	TPM1	233.73	326.628	0.589967	0.0133401	up
	ENSSSCG00000002314	SMOC1	6.58588	15.5697	1.35434	2.23896e-05	up
	ENSSSCG00000006169	ZFHX4	12.3055	21.9771	0.928886	0.000760477	up
	ENSSSCG00000022370	TNFSF9	2.53875	16.3729	2.5466	2.4535e-08	up
	ENSSSCG00000008970	CDKL2	2.29864	5.47081	1.25891	0.000176324	up
	ENSSSCG00000037232	SNX29	5.92767	9.60282	0.811844	1.71034e-05	up
	ENSSSCG00000016857	DAB2	94.8181	168.695	1.01177	2.05445e-06	up
	ENSSSCG00000010258	AIFM2	42.5404	116.036	1.41955	2.1337e-07	up
	ENSSSCG00000010260	SAR1A	97.2739	180.437	0.781761	0.000109169	up
	ENSSSCG00000010267	LRRC20	2.75385	5.57663	0.996488	0.000820073	up
	ENSSSCG00000040681	FABP4	4565.59	7963.67	0.787056	0.00278103	up
	ENSSSCG00000016863	OXCT1	418.378	1088.89	1.33973	1.52015e-07	up
	ENSSSCG00000016865	FBXO4	10.1738	16.4853	0.672582	0.0402706	up
	ENSSSCG00000013566	INSR	36.9781	58.508	0.721915	6.28789e-06	up
	ENSSSCG00000002337	ZFYVE1	19.1513	29.6073	0.656121	0.00022475	up
	ENSSSCG00000039119	PDXDC1	45.5734	71.1134	0.605681	2.46188e-05	up
	ENSSSCG00000006151	SNX16	19.2668	31.5429	0.613227	0.000755071	up
	ENSSSCG00000004928	CILP	12.1358	88.3616	2.88792	1.77542e-07	up
	ENSSSCG00000025078	ZNF358	21.363	30.3512	0.711751	0.000488012	up
	ENSSSCG00000004931	IGDCC4	4.65958	9.94353	1.14747	1.04617e-07	up
	ENSSSCG00000008987	CCNI	293.628	425.7	0.674934	0.000175472	up
	ENSSSCG00000008988	CCNG2	50.6817	90.6189	0.742721	6.4383e-05	up
	ENSSSCG00000000684	USP5	25.1579	44.637	0.789631	0.000959224	up
	ENSSSCG00000000685	TPI1	107.278	168.277	0.586741	0.000940858	up
	ENSSSCG00000007748	PSPH	6.52687	13.0401	0.796479	0.0289946	up
	ENSSSCG00000006140	CA2	1.13275	3.46915	1.6149	0.0015031	up
	ENSSSCG00000016878	FGF10	0.907421	67.4999	6.22736	5.7753e-15	up
	ENSSSCG00000002349	ACOT4	27.1229	48.4254	0.735036	0.00156984	up
	ENSSSCG00000006132	MMP16	2.33943	5.86932	1.39678	0.000469441	up
	ENSSSCG00000005650	CERCAM	4.41424	7.03506	0.812141	0.00114227	up
	ENSSSCG00000004952	SMAD3	22.2792	34.7698	0.713761	7.66915e-05	up
	ENSSSCG00000013591	TIMM44	16.8247	28.0431	0.666526	0.000652274	up
	ENSSSCG00000012440	PGK1	77.8046	151.907	0.798123	0.00216205	up
	ENSSSCG00000010311	CAMK2G	27.2537	53.6543	1.01102	1.14717e-06	up
	ENSSSCG00000002357	ALDH6A1	87.7385	141.931	0.69125	0.000352243	up
	ENSSSCG00000010312	PLAU	13.282	23.8878	0.833871	0.00196156	up
	ENSSSCG00000016892	FST	6.31409	28.8542	2.25664	9.02689e-08	up
	ENSSSCG00000016893	NDUFS4	60.9386	130.971	0.658179	0.0285391	up
	ENSSSCG00000021601	ZNF711	5.05426	12.0447	1.26146	2.7004e-05	up
	ENSSSCG00000005652	GLE1	8.56835	13.2959	0.636797	5.52662e-05	up
	ENSSSCG00000031337	SNX18	26.7103	45.4237	0.708288	9.26659e-05	up
	ENSSSCG00000032833	CD320	11.1799	21.6691	0.8985	0.022607	up
	ENSSSCG00000004961	ITGA11	4.20747	6.25648	0.741389	0.00278259	up
	ENSSSCG00000021973	GPX8	60.5096	104.722	0.651802	0.0128905	up
	ENSSSCG00000004962	CORO2B	7.88316	12.4991	0.809177	0.00114227	up
	ENSSSCG00000002366	NPC2	154.062	256.085	0.621135	0.00227786	up
	ENSSSCG00000013599	ANGPTL4	22.6924	82.0641	2.02712	2.70599e-08	up
	ENSSSCG00000013601	MARCHF2	13.2974	30.487	1.1401	5.17046e-06	up
	ENSSSCG00000007872	XYLT1	2.99331	6.80683	1.39566	1.0762e-05	up
	ENSSSCG00000004968	PAQR5	1.66925	3.63866	1.19354	0.00221962	up
	ENSSSCG00000007737	TPST1	9.08937	14.9322	0.634508	0.000300936	up
	ENSSSCG00000012482	SRPX2	8.49018	16.6157	1.03086	0.0046824	up
	ENSSSCG00000026994	ADAMTS10	16.2164	25.0787	0.668748	0.00039289	up
	ENSSSCG00000006107	PDP1	13.1021	21.6017	0.649039	0.000288026	up
	ENSSSCG00000039337	ITPRIPL2	17.1796	36.2871	0.967993	0.00107157	up
	ENSSSCG00000006105	GEM	26.9	54.327	1.05558	0.00131839	up
	ENSSSCG00000016925	PLK2	33.7374	57.4448	0.804195	0.00741045	up
	ENSSSCG00000005666	DOLK	6.37746	12.6628	0.971187	0.000109072	up
	ENSSSCG00000009229	ARHGAP24	14.5028	23.0096	0.720071	0.000830096	up
	ENSSSCG00000013667	COL5A3	56.8704	154.451	1.45744	9.78839e-06	up
	ENSSSCG00000000664	A2ML1	0.798684	1.67159	1.08133	0.0184192	up
	ENSSSCG00000029212	GDE1	27.0633	60.2586	1.05624	8.99178e-05	up
	ENSSSCG00000007708	BCL7B	8.98525	12.4466	0.65304	0.00501214	up
	ENSSSCG00000005669	MIGA2	4.52539	7.73684	0.836703	0.00198015	up
	ENSSSCG00000022635	BEX4	2.92514	6.92381	1.06161	0.0231896	up
	ENSSSCG00000005671	CRAT	54.9652	98.7547	0.942919	3.15749e-07	up
	ENSSSCG00000012536	PLP1	0.47212	1.71777	1.87742	0.00397778	up
	ENSSSCG00000033688	ZDHHC22	0.459794	1.38105	1.66289	0.00210352	up
	ENSSSCG00000007713	BUD23	38.1091	70.8181	0.814486	0.00106371	up
	ENSSSCG00000004974	LARP6	10.0253	25.3583	1.3133	8.53181e-07	up
	ENSSSCG00000035012	DEPDC1B	55.1765	98.4036	0.718331	0.000437187	up
	ENSSSCG00000034398	C8orf37	29.1576	53.0598	0.802718	0.00127039	up
	ENSSSCG00000005678	NTMT1	3.81529	6.30262	0.660871	0.0440386	up
	ENSSSCG00000001435	AGPAT1	186.82	255.273	0.648346	0.00825634	up
	ENSSSCG00000005680	PRRX2	9.58787	23.7046	1.35783	0.000210592	up
	ENSSSCG00000005688	PTGES	6.42853	33.9429	2.40402	6.38619e-07	up
	ENSSSCG00000001436	RNF5	33.1689	55.225	0.652011	0.00633038	up
	ENSSSCG00000001931		6.05348	11.4216	0.829192	0.0165483	up
	ENSSSCG00000025858	ELN	31.9507	54.9531	0.826771	0.0121293	up
	ENSSSCG00000016941	RNF180	3.81749	8.93084	1.18171	0.00311883	up
	ENSSSCG00000033581	RGS7BP	0.926433	7.15471	2.96102	2.55797e-09	up
	ENSSSCG00000005710	LAMC3	0.967	4.07354	2.10964	0.00585665	up
	ENSSSCG00000031876	TMEM159	14.613	33.1943	1.07644	8.20114e-05	up
	ENSSSCG00000007849	CRYM	1.82021	69.5463	5.2023	1.75542e-16	up
	ENSSSCG00000013639	SLC44A2	45.6736	67.217	0.610508	1.68323e-05	up
	ENSSSCG00000005713	PLPP7	3.11227	6.43242	1.05161	0.00109876	up
	ENSSSCG00000012584	CAPN6	0.776215	3.36096	2.29344	7.72879e-06	up
	ENSSSCG00000036787	APOLD1	16.7145	48.8576	1.14459	0.0154537	up
	ENSSSCG00000001917	CD276	20.0667	44.9196	1.28397	1.76308e-07	up
	ENSSSCG00000005717	UCK1	10.2389	16.5933	0.67148	0.000613793	up
	ENSSSCG00000001913	STOML1	6.12245	11.2237	0.845382	0.00670743	up
	ENSSSCG00000032340	CDR2	7.64743	30.5919	2.04381	2.36419e-08	up
	ENSSSCG00000036723	EMP1	284.326	550.786	0.937275	6.30407e-05	up
	ENSSSCG00000012595	LRCH2	1.92197	4.54578	1.28502	0.000400556	up
	ENSSSCG00000012597	PLS3	118.471	251.574	0.942927	6.44344e-05	up
	ENSSSCG00000039307	H2AJ	152.871	316.394	0.954001	0.000104783	up
	ENSSSCG00000002429	FOXN3	47.6137	68.2564	0.627278	2.5986e-05	up
	ENSSSCG00000001907	UBL7	31.5181	55.4821	0.822505	2.7451e-06	up
	ENSSSCG00000002432	KCNK13	1.25375	3.31563	1.36627	0.000901482	up
	ENSSSCG00000002433	PSMC1	67.3833	117.462	0.743909	2.18062e-05	up
	ENSSSCG00000012847	TALDO1	255.289	504.082	0.871465	0.00126449	up
	ENSSSCG00000012846	GATD1	24.2418	54.7381	1.17563	0.00262113	up
	ENSSSCG00000006051	CTHRC1	1.24992	34.9069	4.73223	1.05548e-09	up
	ENSSSCG00000012638	GRIA3	0.835706	2.72375	1.73656	2.12088e-05	up
	ENSSSCG00000000591	PIK3C2G	7.25456	34.7897	2.29202	8.92271e-06	up
	ENSSSCG00000023273	SH3YL1	6.23154	11.152	0.845235	0.000324366	up
	ENSSSCG00000012840	CD151	132.631	225.497	0.710147	0.00117183	up
	ENSSSCG00000013622	TMEM205	41.2498	65.9993	0.626053	0.0145291	up
	ENSSSCG00000038220	RXRA	48.2554	82.9612	0.789634	0.000119135	up
	ENSSSCG00000005751	COL5A1	41.8797	122.391	1.61544	1.08675e-06	up
	ENSSSCG00000048443	APLN	0.791263	2.39264	1.52093	0.00174088	up
	ENSSSCG00000012653	ZDHHC9	27.0464	38.8144	0.655809	0.00398034	up
	ENSSSCG00000038320	POR	40.9583	56.6121	0.586653	0.0342415	up
	ENSSSCG00000012838	TSPAN4	15.4145	36.2431	1.23828	5.83231e-06	up
	ENSSSCG00000023333	FCN2	10.843	52.2982	2.26675	2.94458e-06	up
	ENSSSCG00000036136	BHLHE40	29.4014	48.8415	0.896215	0.00353084	up
	ENSSSCG00000040768	TRHR	0.901622	1.86392	1.16814	0.00157295	up
	ENSSSCG00000009197	GRID2	1.44587	7.40234	2.37505	1.21262e-06	up
	ENSSSCG00000028317	ARHGEF28	7.20037	11.3881	0.735602	3.38859e-05	up
	ENSSSCG00000001863	TMEM266	2.3499	6.2988	1.45207	1.20364e-06	up
	ENSSSCG00000037847	MOB2	17.4826	29.2834	0.617186	0.0148248	up
	ENSSSCG00000012680	GPC3	81.0448	161.513	1.03581	2.86327e-07	up
	ENSSSCG00000005828	EGFL7	50.9945	91.0034	0.796011	0.000333405	up
	ENSSSCG00000029161	ADI1	41.728	71.7993	0.641801	0.0086075	up
	ENSSSCG00000038776	GET3	12.5394	19.2895	0.608521	0.000715895	up
	ENSSSCG00000012689	ZNF75D	30.8356	50.1763	0.674299	7.01333e-06	up
	ENSSSCG00000040845	AGPAT2	19.3563	33.4661	0.739293	0.0199879	up
	ENSSSCG00000009182	ADH1C	128.635	243.705	0.603747	0.0221314	up
	ENSSSCG00000013735	JUNB	51.585	91.6344	0.676878	0.0445366	up
	ENSSSCG00000040162	NUPR1	224.253	776.994	1.65467	3.41301e-05	up
	ENSSSCG00000000551	ARNTL2	23.6736	76.6866	1.66081	4.9516e-07	up
	ENSSSCG00000008648	RSAD2	12.2343	21.1981	0.871771	0.0334325	up
	ENSSSCG00000015405	CD36	772.675	1474.37	0.806028	0.000768609	up
	ENSSSCG00000005992	SHAS2	3.41897	6.75373	0.944834	0.00295399	up
	ENSSSCG00000032303	ENTPD2	0.60155	1.37289	1.27591	0.0353668	up
	ENSSSCG00000040003	UAP1L1	7.44733	11.3976	0.627833	0.000764126	up
	ENSSSCG00000037582	F2RL2	182.59	338.947	1.02729	0.000102126	up
	ENSSSCG00000040575	ISG15	16.001	33.1826	1.11097	0.0214911	up
	ENSSSCG00000033991	DPP7	31.5653	55.1049	0.796693	6.95008e-05	up
	ENSSSCG00000001595	DAAM2	12.1774	18.2391	0.720972	7.55877e-05	up
	ENSSSCG00000023539	MBOAT2	3.57158	6.75711	1.00338	0.00247375	up
	ENSSSCG00000005984	ZHX1	82.2814	128.548	0.62858	0.0003175	up
	ENSSSCG00000012712	MCF2	0.418774	1.98282	2.24562	0.000313251	up
	ENSSSCG00000015402	CACNA2D1	18.9137	44.3073	1.19761	6.53265e-09	up
	ENSSSCG00000015401	PCLO	0.775912	9.9678	3.83791	9.35629e-10	up
	ENSSSCG00000015399	SEMA3E	1.45749	19.5344	3.68682	2.3034e-13	up
	ENSSSCG00000001773	TMED3	18.7898	41.3531	1.0931	0.000979563	up
	ENSSSCG00000015398	SEMA3A	1.0979	10.0844	3.24183	7.15598e-10	up
	ENSSSCG00000005855	EXD3	1.70198	2.75942	0.709134	0.0191457	up
	ENSSSCG00000005852	ENTPD8	0.233288	9.62603	5.33854	2.95049e-10	up
	ENSSSCG00000005976	NDUFB9	136.78	244.991	0.701167	0.000187738	up
	ENSSSCG00000026098	CMYA5	1.43218	2.3289	0.900535	0.0346652	up
	ENSSSCG00000014117	THBS4	0.664943	31.3353	5.67705	3.35288e-11	up
	ENSSSCG00000036801	C6orf132	4.54875	10.6653	1.46729	5.47678e-05	up
	ENSSSCG00000001786	CFAP161	0.910493	6.99766	2.90061	0.000180513	up
	ENSSSCG00000014123	FAM151B	10.3475	16.5391	0.608019	0.0327755	up
	ENSSSCG00000002455	GOLGA5	50.1876	86.4905	0.73955	0.000116548	up
	ENSSSCG00000000531	BICD1	4.63719	10.5964	1.42683	4.25744e-05	up
	ENSSSCG00000002460		14.6227	24.9815	0.719199	0.000164731	up
	ENSSSCG00000012744	CD99L2	8.98367	20.5801	1.17234	0.000143259	up
	ENSSSCG00000038491	MEX3B	2.10431	4.13068	1.02022	0.000895629	up
	ENSSSCG00000014127	RASGRF2	14.8754	20.2858	0.593702	0.0161028	up
	ENSSSCG00000035908		0.924739	2.32947	1.13212	0.00444276	up
	ENSSSCG00000003341	TAS1R3	1.95357	3.12419	0.739597	0.00178161	up
	ENSSSCG00000001808	CPEB1	7.03605	14.6588	1.10047	6.81433e-07	up
	ENSSSCG00000012754	GABRE	5.20505	16.9208	1.86083	0.0059873	up
	ENSSSCG00000021880	MXRA8	39.1975	70.7373	0.909179	0.000187738	up
	ENSSSCG00000024485	RUNDC3B	5.82042	10.4681	0.847885	0.00482771	up
	ENSSSCG00000012766	BGN	68.6624	91.3508	0.603491	0.0359309	up
	ENSSSCG00000011576	HRH1	10.5979	24.9945	1.12664	6.59019e-06	up
	ENSSSCG00000021631		199.851	381.145	0.759139	0.0445716	up
	ENSSSCG00000000778	CPNE8	38.2641	62.8609	0.762768	8.89259e-05	up
	ENSSSCG00000026780	EDIL3	0.300138	3.97317	3.74593	5.24308e-08	up
	ENSSSCG00000012772	BCAP31	146.122	297.986	0.918105	0.00225105	up
	ENSSSCG00000015302	CFAP69	3.65716	13.0153	1.83346	3.38885e-08	up
	ENSSSCG00000002495	SYNE3	32.5889	49.7767	0.586551	0.0178422	up
	ENSSSCG00000036236	ELOVL6	292.79	481.581	0.67575	0.0477439	up
	ENSSSCG00000023225	SYN2	1.37777	2.93049	1.35259	0.041686	up
	ENSSSCG00000000783	SLC2A13	5.42726	11.4586	1.04065	1.93225e-05	up
	ENSSSCG00000033807		0.617545	1.5483	1.34812	0.00173796	up
	ENSSSCG00000036436	FZD1	9.48049	17.8348	0.821165	0.00247375	up
	ENSSSCG00000014768	TRIM68	14.0646	21.373	0.674503	0.000116548	up
	ENSSSCG00000015311	CYP51A1	33.3136	59.3538	0.747378	0.000153667	up
	ENSSSCG00000009125		36.1789	75.7936	1.10044	1.51754e-06	up
	ENSSSCG00000012792	RENBP	20.2113	40.2644	1.04812	8.53181e-07	up
	ENSSSCG00000038967		61.4157	112.192	0.849657	0.00084793	up
	ENSSSCG00000031299		90.6612	169.912	1.02855	1.17673e-05	up
	ENSSSCG00000027667	EML1	13.9064	21.1349	0.637821	2.01293e-05	up
	ENSSSCG00000013778	NDUFB7	61.081	99.2026	0.628507	0.0186554	up
	ENSSSCG00000028530	TMEM52	1.54874	3.87362	1.40612	0.000295359	up
	ENSSSCG00000007770	ORAI3	16.5461	38.774	1.31842	4.17669e-07	up
	ENSSSCG00000032369	HSD3B7	24.6335	37.5859	0.603086	0.00950241	up
	ENSSSCG00000035025	ADGRV1	1.20257	2.36338	0.957739	0.000407051	up
	ENSSSCG00000000798	TWF1	67.4713	113.077	0.631587	0.000241677	up
	ENSSSCG00000011609	FBLN2	70.7836	103.737	0.621105	0.000540914	up
	ENSSSCG00000001700	SLC29A1	14.5644	26.9101	0.986573	0.000313359	up
	ENSSSCG00000000801	TMEM117	3.29514	6.73462	1.05019	0.00301944	up
	ENSSSCG00000015326	COL1A2	193.891	1563.37	2.92312	2.94102e-09	up
	ENSSSCG00000030597	HAPLN3	1.85082	12.3105	2.71055	2.3517e-07	up
	ENSSSCG00000015328	SGCE	43.5812	62.3427	0.609837	0.021254	up
	ENSSSCG00000008593	KLHL29	4.27475	5.95057	0.59854	0.000162751	up
	ENSSSCG00000010330	PPIF	15.5418	27.0124	0.820674	0.0135641	up
	ENSSSCG00000039731		24.2678	50.4358	1.05677	0.000678438	up
	ENSSSCG00000014168	ELL2	59.034	98.3315	0.769096	0.00365428	up
	ENSSSCG00000038540		5.26303	9.97346	1.04162	1.74675e-06	up
	ENSSSCG00000001844	PLIN1	514.193	788.843	0.671766	0.000328729	up
	ENSSSCG00000001849	ANPEP	45.5709	97.1453	1.37948	0.00724263	up
	ENSSSCG00000036775	SLC48A1	15.6877	25.3622	0.782397	1.05213e-05	up
	ENSSSCG00000010340	PRXL2A	134.011	299.44	1.08256	0.000796541	up
	ENSSSCG00000010345	GHITM	94.9077	178.475	0.647846	0.0322201	up
	ENSSSCG00000011194	ANKRD28	15.2585	27.7959	0.821341	0.000615059	up
	ENSSSCG00000024443	ORC6	8.43405	13.2433	0.645281	0.0105396	up
	ENSSSCG00000011195	GALNT15	10.8731	67.4582	2.36822	1.36284e-05	up
	ENSSSCG00000002847	GPT2	1.62031	3.61732	1.20167	0.00786685	up
	ENSSSCG00000002622	TMEM14A	13.7528	22.5662	0.64161	0.00736869	up
	ENSSSCG00000013864	TMEM38A	3.31019	10.2431	1.63791	3.43215e-05	up
	ENSSSCG00000006957	RHPN1	0.551739	1.60421	1.54812	5.26921e-05	up
	ENSSSCG00000015332	PON1	12.2615	47.4792	1.70378	0.00441048	up
	ENSSSCG00000001485	MLIP	0.3411	3.27878	3.32813	1.91622e-08	up
	ENSSSCG00000023396	LIX1	0.44074	1.80091	1.94035	0.0218078	up
	ENSSSCG00000013875	USE1	24.1109	40.0756	0.673558	0.000822627	up
	ENSSSCG00000037263	SIAH1	73.0665	119.559	0.824801	0.000157261	up
	ENSSSCG00000014183	SLCO6A1	1.46988	3.91599	1.54505	0.00820057	up
	ENSSSCG00000014184	PAM	119.703	265.354	1.08102	1.11203e-08	up
	ENSSSCG00000000175	ADCY6	11.1389	18.7036	0.742099	0.000478975	up
	ENSSSCG00000002263	SLCO3A1	6.26817	11.3616	0.952201	0.000112831	up
	ENSSSCG00000015340	ASNS	11.2749	16.8346	0.630922	0.000386901	up
	ENSSSCG00000011208	ZNF385D	2.22616	3.7173	0.865557	0.0328186	up
	ENSSSCG00000010455	SLC16A12	1.58027	3.53927	1.11606	0.000297345	up
	ENSSSCG00000014579	TMEM41B	36.432	58.2341	0.595957	0.00322082	up
	ENSSSCG00000007601	TECPR1	1.69725	2.66246	0.62796	0.0218383	up
	ENSSSCG00000000185	PRKAG1	19.468	33.0096	0.751848	0.000209081	up
	ENSSSCG00000002267	RGMA	13.2008	26.5449	1.11161	0.00122149	up
	ENSSSCG00000003368	RNF207	0.171168	1.67424	3.22564	2.36381e-07	up
	ENSSSCG00000014190	FBXL17	19.7982	38.2531	0.909013	1.25625e-06	up
	ENSSSCG00000039887	MARCHF5	26.047	44.8445	0.689928	0.000150759	up
	ENSSSCG00000037334	ADSS1	4.15936	9.05586	1.08626	0.000185002	up
	ENSSSCG00000008562	SLC35F6	10.9016	16.0464	0.593022	0.00313853	up
	ENSSSCG00000013408	ADM	38.3705	65.1241	0.644623	0.0422068	up
	ENSSSCG00000029185	MAPRE3	18.3426	28.1788	0.791488	0.000149477	up
[truncated: 5,241 more rows]

## Sheet: MAD vs. RAD
DEGs between ATs in MAD vs. RAD
Group	Characteristic of genes		Characteristic of genes expression
	Ensembl gene ID	Gene symbol	Mean TPM		log2FC(TPM [RAD / MAD])	FDR	Up or down-regulated in RAD
			MAD	RAD
NC	ENSSSCG00000025996	MTUS2	5.93595	0.558355	-3.36535	0.00480381	down
	ENSSSCG00000009362	TRPC4	10.307	1.73194	-2.47959	0.0165717	down
	ENSSSCG00000037110	PCP4	181.42	0.71052	-7.9003	0.000454664	down
	ENSSSCG00000035101	KLF5	7.93308	2.17303	-1.87937	0.0163959	down
[truncated: 1,877 more rows]

## Sheet: MAD vs. ULB
DEGs between ATs in MAD vs. ULB
[truncated: 5,395 more rows]

## Sheet: RAD vs. ULB
DEGs between ATs in RAD vs. ULB
[truncated: 2,900 more rows]

[truncated: 3 more sheets: Between groups, NC vs. WG, WG vs. WL]
