# Supplementary material for: Dynamic chromatin architecture of the porcine adipose tissues with weight gain and loss
Source: Nat Commun. 2023 Jun 12;14:3457. doi: 10.1038/s41467-023-39191-0 (PMC10258790; doi:10.1038/s41467-023-39191-0)
Supplement: Supplementary file 6 — Supplementary Data 3 [file 41467_2023_39191_MOESM6_ESM.xlsx]

## Sheet: Data S3
Supplementary Data 3. Compartment and TAD boundary frequency changes across ATs and groups.

## Sheet: Compartment between group
Data S
Group	Categories of the frequency changes of active compartments between two groups	The number of the frequency changes of active compartment between groups
		NC vs. WG		WG vs .WL		NC vs. WL
		Number	Percentage (%)	Number	Percentage (%)	Number	Percentage (%)
GOM	Stable high frequency	50586	0.446486	50513	0.445842	50235	0.443388
	High frequency to medium frequency	1600	0.014122	1281	0.0113065	1451	0.0128069
	High frequency to low frequency	54	0.000476619	144	0.00127098	554	0.00488976
	Medium frequency to high frequency	1228	0.0108387	1785	0.0157549	1775	0.0156666
	Stable medium frequency	2565	0.0226394	2181	0.0192501	1622	0.0143162
	Medium frequency to low frequency	1123	0.00991191	1841	0.0162492	1519	0.0134071
	Low frequency to high frequency	124	0.00109446	157	0.00138573	445	0.0039277
	Low frequency to medium frequency	1642	0.0144928	1103	0.00973539	1492	0.0131688
	Stable low frequency	54376	0.479938	54293	0.479205	54205	0.478429
MAD	Stable high frequency	49994	0.441261	51049	0.450573	50125	0.442417
	High frequency to medium frequency	1139	0.0100531	828	0.00730816	827	0.00729933
	High frequency to low frequency	332	0.00293033	137	0.0012092	513	0.00452788
	Medium frequency to high frequency	1859	0.0164081	1690	0.0149164	2377	0.0209801
	Stable medium frequency	2960	0.0261258	1876	0.0165581	1848	0.016311
	Medium frequency to low frequency	1760	0.0155343	1604	0.0141574	2354	0.0207771
	Low frequency to high frequency	161	0.00142103	152	0.00134159	389	0.00343342
	Low frequency to medium frequency	1071	0.00945295	915	0.00807605	944	0.00833201
	Stable low frequency	54022	0.476813	55047	0.48586	53921	0.475922
RAD	Stable high frequency	49864	0.440114	50405	0.444889	50535	0.446036
	High frequency to medium frequency	2332	0.0205829	937	0.00827023	1096	0.0096736
	High frequency to low frequency	105	0.00092676	182	0.00160638	670	0.00591361
	Medium frequency to high frequency	1507	0.0133012	2424	0.0213949	1914	0.0168935
	Stable medium frequency	2322	0.0204946	1816	0.0160285	1417	0.0125068
	Medium frequency to low frequency	1144	0.0100973	2178	0.0192236	1642	0.0144928
	Low frequency to high frequency	153	0.00135042	169	0.00149164	549	0.00484563
	Low frequency to medium frequency	1764	0.0155696	838	0.00739642	1078	0.00951473
	Stable low frequency	54107	0.477564	54349	0.4797	54397	0.480123
ULB	Stable high frequency	50122	0.442391	50598	0.446592	50037	0.441641
	High frequency to medium frequency	1719	0.0151724	822	0.0072552	1085	0.00957652
	High frequency to low frequency	94	0.00082967	215	0.00189765	813	0.00717577
	Medium frequency to high frequency	1369	0.0120832	1921	0.0169553	2085	0.0184028
	Stable medium frequency	2784	0.0245724	2034	0.0179527	1391	0.0122774
	Medium frequency to low frequency	1477	0.0130364	2188	0.0193119	2154	0.0190118
	Low frequency to high frequency	144	0.00127098	278	0.00245371	675	0.00595774
	Low frequency to medium frequency	1640	0.0144751	835	0.00736994	1215	0.0107239
	Stable low frequency	53949	0.476169	54407	0.480211	53843	0.475233

## Sheet: Compartment-GOM
Characteristic of active compartments			Annotation of active compartments in groups
			NC		WG		WL
Chromosome	Start	End	Categories	Frequency (%)	Categories	Frequency (%)	Categories	Frequency (%)
1	2980000	3000000	Medium frequency	0.636364	High frequency	0.826087	High frequency	0.7
1	3040000	3060000	Medium frequency	0.636364	Medium frequency	0.586957	High frequency	0.7
1	3160000	3180000	High frequency	1	Medium frequency	0.673913	High frequency	0.8
1	3180000	3200000	High frequency	0.818182	Medium frequency	0.673913	High frequency	0.7
1	3200000	3220000	Low frequency	0.272727	Medium frequency	0.413043	Medium frequency	0.6
1	3220000	3240000	Low frequency	0.181818	Medium frequency	0.326087	Medium frequency	0.4
1	3240000	3260000	Low frequency	0.272727	Low frequency	0.217391	Medium frequency	0.5
1	3280000	3300000	Medium frequency	0.363636	Low frequency	0.217391	Medium frequency	0.5
1	3300000	3320000	Low frequency	0.0909091	Medium frequency	0.326087	Low frequency	0.3
1	3320000	3340000	Low frequency	0.272727	Low frequency	0.217391	Medium frequency	0.4
1	3340000	3360000	Low frequency	0.272727	Low frequency	0.217391	Medium frequency	0.5
1	4240000	4260000	Medium frequency	0.545455	High frequency	0.73913	Medium frequency	0.6
1	4260000	4280000	Low frequency	0.181818	Medium frequency	0.543478	Medium frequency	0.4
1	4300000	4320000	Medium frequency	0.454545	Medium frequency	0.608696	High frequency	0.8
1	4320000	4340000	Medium frequency	0.545455	High frequency	0.73913	High frequency	0.9
1	4420000	4440000	Low frequency	0.272727	Medium frequency	0.673913	High frequency	0.9
1	4440000	4460000	Medium frequency	0.454545	High frequency	0.782609	High frequency	0.7
1	4460000	4480000	Low frequency	0.272727	High frequency	0.717391	High frequency	0.8
1	4480000	4500000	Medium frequency	0.363636	High frequency	0.717391	High frequency	0.8
1	4980000	5000000	Medium frequency	0.636364	High frequency	0.891304	High frequency	0.9
1	5000000	5020000	Low frequency	0.0909091	High frequency	0.934783	High frequency	0.8
1	5020000	5040000	Medium frequency	0.636364	High frequency	0.826087	Medium frequency	0.6
1	5060000	5080000	Medium frequency	0.636364	High frequency	0.782609	Medium frequency	0.6
1	6660000	6680000	Low frequency	0.272727	Medium frequency	0.521739	High frequency	0.9
1	10540000	10560000	Medium frequency	0.636364	High frequency	0.782609	High frequency	0.9
1	10620000	10640000	Medium frequency	0.636364	High frequency	0.804348	High frequency	0.9
1	10700000	10720000	High frequency	0.727273	Medium frequency	0.478261	Medium frequency	0.5
1	10720000	10740000	High frequency	0.818182	Medium frequency	0.673913	High frequency	0.7
1	10740000	10760000	High frequency	0.727273	High frequency	0.76087	Medium frequency	0.6
1	10760000	10780000	High frequency	0.727273	Medium frequency	0.652174	High frequency	0.8
1	10780000	10800000	High frequency	0.727273	Medium frequency	0.608696	High frequency	0.7
1	10820000	10840000	Medium frequency	0.363636	Medium frequency	0.347826	Low frequency	0.3
1	10860000	10880000	Low frequency	0.181818	Low frequency	0.282609	Medium frequency	0.4
1	10880000	10900000	Medium frequency	0.363636	Low frequency	0.217391	Low frequency	0
1	11360000	11380000	Low frequency	0.181818	Low frequency	0.0652174	Medium frequency	0.4
1	11440000	11460000	Medium frequency	0.545455	Medium frequency	0.586957	High frequency	0.7
1	11460000	11480000	Low frequency	0.272727	Medium frequency	0.391304	High frequency	0.8
1	11480000	11500000	Low frequency	0.272727	Medium frequency	0.456522	Medium frequency	0.6
1	11500000	11520000	Medium frequency	0.636364	Medium frequency	0.652174	High frequency	0.9
1	12340000	12360000	Medium frequency	0.636364	High frequency	0.956522	High frequency	1
1	12360000	12380000	Medium frequency	0.454545	High frequency	0.913043	High frequency	0.8
1	12400000	12420000	Medium frequency	0.454545	Medium frequency	0.673913	High frequency	0.7
1	12420000	12440000	Low frequency	0.0909091	Medium frequency	0.521739	Medium frequency	0.5
1	12460000	12480000	Low frequency	0.272727	Medium frequency	0.630435	High frequency	0.7
1	12480000	12500000	Medium frequency	0.545455	Medium frequency	0.543478	Low frequency	0.3
1	12500000	12520000	Low frequency	0.272727	Medium frequency	0.434783	Medium frequency	0.4
1	12540000	12560000	Low frequency	0	Medium frequency	0.413043	Low frequency	0.2
1	12560000	12580000	Low frequency	0.181818	Medium frequency	0.5	Low frequency	0.2
1	13420000	13440000	High frequency	0.818182	High frequency	0.76087	Medium frequency	0.6
1	13600000	13620000	Medium frequency	0.363636	Low frequency	0.195652	Low frequency	0.1
1	13620000	13640000	Low frequency	0.272727	Medium frequency	0.478261	Medium frequency	0.6
1	14340000	14360000	Medium frequency	0.636364	Medium frequency	0.586957	High frequency	0.8
1	14360000	14380000	High frequency	0.818182	Medium frequency	0.586957	High frequency	0.9
1	17760000	17780000	Medium frequency	0.545455	High frequency	0.826087	High frequency	0.8
1	17780000	17800000	Medium frequency	0.545455	High frequency	0.73913	High frequency	0.8
1	17820000	17840000	Medium frequency	0.545455	High frequency	0.76087	High frequency	0.7
1	17840000	17860000	High frequency	0.818182	High frequency	0.73913	Medium frequency	0.6
1	17920000	17940000	Medium frequency	0.363636	Low frequency	0.23913	Medium frequency	0.5
1	17960000	17980000	Medium frequency	0.454545	Low frequency	0.217391	Low frequency	0.3
1	18040000	18060000	Medium frequency	0.363636	Low frequency	0.0869565	Low frequency	0.2
1	18200000	18220000	Medium frequency	0.454545	Medium frequency	0.369565	High frequency	0.7
1	18220000	18240000	Low frequency	0.272727	Medium frequency	0.413043	Medium frequency	0.4
1	18240000	18260000	High frequency	0.909091	Medium frequency	0.608696	Medium frequency	0.6
1	18300000	18320000	Medium frequency	0.636364	High frequency	0.869565	High frequency	0.9
1	18340000	18360000	Medium frequency	0.636364	High frequency	0.847826	High frequency	0.8
1	18820000	18840000	Medium frequency	0.454545	Medium frequency	0.304348	Low frequency	0.1
1	18840000	18860000	Medium frequency	0.454545	Medium frequency	0.565217	Low frequency	0.3
1	18860000	18880000	Medium frequency	0.363636	Medium frequency	0.369565	Low frequency	0.2
1	19000000	19020000	Low frequency	0.181818	Medium frequency	0.413043	Low frequency	0.1
1	19600000	19620000	Medium frequency	0.545455	Medium frequency	0.478261	Low frequency	0.3
1	19840000	19860000	Medium frequency	0.454545	Medium frequency	0.326087	Low frequency	0.3
1	20320000	20340000	Medium frequency	0.363636	Low frequency	0.0652174	Low frequency	0.1
1	20340000	20360000	Low frequency	0.272727	Medium frequency	0.304348	Low frequency	0.3
1	20360000	20380000	High frequency	0.909091	High frequency	0.73913	Medium frequency	0.5
1	20380000	20400000	High frequency	0.727273	Medium frequency	0.565217	Medium frequency	0.6
1	20400000	20420000	High frequency	0.818182	Medium frequency	0.652174	Medium frequency	0.5
1	20420000	20440000	High frequency	0.909091	Medium frequency	0.347826	Medium frequency	0.6
1	20440000	20460000	High frequency	0.909091	Medium frequency	0.521739	Medium frequency	0.5
1	20460000	20480000	High frequency	1	Medium frequency	0.695652	High frequency	0.9
1	22940000	22960000	Low frequency	0	Medium frequency	0.326087	Medium frequency	0.4
1	23820000	23840000	Medium frequency	0.363636	Low frequency	0.108696	Low frequency	0.2
1	23840000	23860000	Low frequency	0.272727	Medium frequency	0.326087	Low frequency	0.3
1	23860000	23880000	Low frequency	0.181818	Medium frequency	0.326087	Low frequency	0.2
1	23880000	23900000	Low frequency	0.272727	Medium frequency	0.413043	Medium frequency	0.4
1	23900000	23920000	Medium frequency	0.454545	Medium frequency	0.478261	Low frequency	0.2
1	23940000	23960000	Medium frequency	0.454545	Medium frequency	0.434783	Low frequency	0.2
1	23980000	24000000	Low frequency	0.272727	Medium frequency	0.565217	Medium frequency	0.4
1	24000000	24020000	Low frequency	0.272727	Medium frequency	0.695652	Low frequency	0.3
1	24020000	24040000	Medium frequency	0.636364	High frequency	0.76087	Medium frequency	0.5
1	24040000	24060000	High frequency	0.727273	High frequency	0.847826	Medium frequency	0.5
1	24060000	24080000	High frequency	0.727273	Medium frequency	0.695652	Medium frequency	0.6
1	24080000	24100000	Low frequency	0.272727	Medium frequency	0.673913	Low frequency	0.3
1	24100000	24120000	Medium frequency	0.545455	High frequency	0.73913	Medium frequency	0.5
1	24120000	24140000	Medium frequency	0.636364	High frequency	0.869565	High frequency	0.8
1	24140000	24160000	High frequency	0.727273	High frequency	0.76087	Low frequency	0.2
1	24160000	24180000	Medium frequency	0.636364	High frequency	0.73913	Medium frequency	0.6
1	24180000	24200000	Medium frequency	0.636364	High frequency	0.826087	Medium frequency	0.6
1	24200000	24220000	Medium frequency	0.636364	High frequency	0.804348	High frequency	0.7
1	24220000	24240000	Medium frequency	0.636364	High frequency	0.826087	High frequency	0.8
1	26000000	26020000	Medium frequency	0.545455	Medium frequency	0.673913	High frequency	0.8
1	26160000	26180000	Low frequency	0.0909091	Medium frequency	0.456522	Low frequency	0.2
1	26180000	26200000	Low frequency	0.181818	Medium frequency	0.347826	Medium frequency	0.5
1	26200000	26220000	Low frequency	0	Medium frequency	0.5	Low frequency	0.2
1	26220000	26240000	Medium frequency	0.636364	High frequency	0.782609	High frequency	0.8
1	26240000	26260000	Medium frequency	0.454545	High frequency	0.804348	High frequency	0.7
1	27620000	27640000	Medium frequency	0.454545	High frequency	0.934783	High frequency	1
1	27640000	27660000	Low frequency	0.272727	High frequency	0.826087	High frequency	0.9
1	27660000	27680000	Low frequency	0.0909091	Medium frequency	0.434783	Medium frequency	0.4
1	27680000	27700000	High frequency	0.727273	Medium frequency	0.673913	Medium frequency	0.4
1	27720000	27740000	Low frequency	0.272727	Medium frequency	0.630435	Medium frequency	0.4
1	27740000	27760000	Medium frequency	0.363636	High frequency	0.782609	High frequency	0.9
1	27760000	27780000	Low frequency	0.181818	Medium frequency	0.5	Low frequency	0.3
1	27780000	27800000	Medium frequency	0.454545	High frequency	0.73913	Medium frequency	0.6
1	28720000	28740000	Medium frequency	0.454545	High frequency	0.913043	High frequency	0.8
1	28740000	28760000	Medium frequency	0.545455	Medium frequency	0.695652	High frequency	0.8
1	28760000	28780000	Low frequency	0.181818	Medium frequency	0.543478	Medium frequency	0.5
1	28780000	28800000	Medium frequency	0.454545	Medium frequency	0.608696	High frequency	1
1	28800000	28820000	Low frequency	0.0909091	High frequency	0.73913	Medium frequency	0.6
1	29440000	29460000	High frequency	0.818182	Medium frequency	0.543478	Low frequency	0.3
1	30020000	30040000	Medium frequency	0.636364	Medium frequency	0.630435	High frequency	0.8
1	30040000	30060000	High frequency	0.818182	Medium frequency	0.565217	High frequency	0.8
1	30060000	30080000	High frequency	0.727273	Medium frequency	0.543478	Medium frequency	0.6
1	30120000	30140000	High frequency	0.818182	Medium frequency	0.413043	High frequency	0.7
1	30160000	30180000	Medium frequency	0.454545	Low frequency	0.282609	High frequency	0.9
1	30180000	30200000	High frequency	0.909091	Medium frequency	0.608696	High frequency	0.8
1	30200000	30220000	High frequency	0.727273	Medium frequency	0.565217	High frequency	0.8
1	30220000	30240000	Medium frequency	0.636364	Medium frequency	0.543478	High frequency	0.9
1	30240000	30260000	Medium frequency	0.363636	Medium frequency	0.413043	High frequency	0.8
1	30280000	30300000	Low frequency	0.272727	Medium frequency	0.391304	Medium frequency	0.4
1	30320000	30340000	Medium frequency	0.454545	Low frequency	0.26087	Low frequency	0.3
1	30340000	30360000	Medium frequency	0.454545	Low frequency	0.108696	Low frequency	0.2
1	30380000	30400000	Low frequency	0.272727	Low frequency	0.195652	Medium frequency	0.5
1	30400000	30420000	Medium frequency	0.363636	Low frequency	0.26087	Low frequency	0.3
1	30420000	30440000	Medium frequency	0.363636	Low frequency	0.26087	Medium frequency	0.5
1	30440000	30460000	Medium frequency	0.636364	Low frequency	0.152174	Low frequency	0.3
1	30480000	30500000	Medium frequency	0.454545	Low frequency	0.0652174	Low frequency	0.2
1	30500000	30520000	Medium frequency	0.545455	Low frequency	0.26087	Low frequency	0.2
1	30520000	30540000	Medium frequency	0.545455	Medium frequency	0.391304	Low frequency	0.3
1	30560000	30580000	Medium frequency	0.363636	Low frequency	0.173913	Low frequency	0
1	30760000	30780000	Low frequency	0.181818	Low frequency	0.173913	Medium frequency	0.4
1	30800000	30820000	Medium frequency	0.545455	Medium frequency	0.652174	High frequency	0.7
1	30820000	30840000	Medium frequency	0.545455	High frequency	0.76087	High frequency	0.8
1	31020000	31040000	High frequency	0.909091	High frequency	0.934783	Medium frequency	0.6
1	31080000	31100000	High frequency	1	High frequency	0.73913	Medium frequency	0.6
1	32660000	32680000	High frequency	0.727273	Medium frequency	0.608696	Medium frequency	0.6
1	33100000	33120000	Low frequency	0.0909091	Low frequency	0.130435	Medium frequency	0.4
1	33140000	33160000	Low frequency	0.0909091	Medium frequency	0.434783	Medium frequency	0.4
1	33200000	33220000	Medium frequency	0.454545	High frequency	0.869565	High frequency	0.9
1	33800000	33820000	High frequency	0.727273	Medium frequency	0.521739	High frequency	0.9
1	33840000	33860000	Medium frequency	0.363636	Low frequency	0.217391	Low frequency	0.1
1	33960000	33980000	Medium frequency	0.454545	Low frequency	0.26087	Low frequency	0.3
1	34000000	34020000	Medium frequency	0.636364	Low frequency	0.195652	Low frequency	0.2
1	34020000	34040000	Medium frequency	0.363636	Low frequency	0.152174	Medium frequency	0.5
1	34060000	34080000	Medium frequency	0.363636	Low frequency	0.130435	Low frequency	0.3
1	34080000	34100000	Medium frequency	0.363636	Low frequency	0.217391	Low frequency	0.2
1	34120000	34140000	Low frequency	0.0909091	Low frequency	0.152174	Medium frequency	0.5
1	34160000	34180000	Medium frequency	0.454545	Low frequency	0.173913	Low frequency	0.2
1	34440000	34460000	Medium frequency	0.363636	Low frequency	0.173913	Low frequency	0
1	34480000	34500000	Medium frequency	0.545455	Medium frequency	0.391304	Low frequency	0
1	34520000	34540000	Medium frequency	0.545455	Low frequency	0.282609	Low frequency	0.1
1	34540000	34560000	Medium frequency	0.454545	Medium frequency	0.391304	Low frequency	0.2
1	34560000	34580000	Medium frequency	0.454545	Low frequency	0.26087	Low frequency	0.3
1	34580000	34600000	Medium frequency	0.454545	Medium frequency	0.391304	Low frequency	0.3
1	34600000	34620000	Medium frequency	0.454545	Medium frequency	0.478261	Low frequency	0.1
1	34620000	34640000	High frequency	1	High frequency	0.956522	Medium frequency	0.6
1	35240000	35260000	High frequency	0.909091	High frequency	0.913043	Medium frequency	0.5
1	35260000	35280000	High frequency	0.818182	Medium frequency	0.521739	Medium frequency	0.5
1	35340000	35360000	Medium frequency	0.363636	Low frequency	0.0652174	Low frequency	0.1
1	35700000	35720000	Medium frequency	0.636364	Low frequency	0.282609	Low frequency	0.3
1	35720000	35740000	Medium frequency	0.363636	Low frequency	0.108696	Low frequency	0
1	35740000	35760000	High frequency	0.818182	Medium frequency	0.5	Medium frequency	0.4
1	35760000	35780000	Medium frequency	0.545455	Medium frequency	0.456522	Low frequency	0.3
1	35800000	35820000	High frequency	0.909091	Medium frequency	0.630435	Medium frequency	0.5
1	35980000	36000000	High frequency	0.727273	High frequency	0.804348	Medium frequency	0.6
1	36020000	36040000	High frequency	0.727273	Medium frequency	0.391304	High frequency	0.7
1	36040000	36060000	High frequency	0.909091	Medium frequency	0.478261	High frequency	0.8
1	36060000	36080000	High frequency	0.727273	Medium frequency	0.586957	Medium frequency	0.6
1	36080000	36100000	High frequency	0.727273	Medium frequency	0.369565	Medium frequency	0.4
1	36100000	36120000	Medium frequency	0.545455	Low frequency	0.217391	Medium frequency	0.4
1	36120000	36140000	Medium frequency	0.545455	Low frequency	0.152174	Low frequency	0.1
1	36140000	36160000	Medium frequency	0.454545	Low frequency	0.23913	Medium frequency	0.4
1	36180000	36200000	Medium frequency	0.454545	Low frequency	0.0652174	Low frequency	0.1
1	36200000	36220000	Medium frequency	0.363636	Low frequency	0.130435	Low frequency	0.2
1	36260000	36280000	Medium frequency	0.363636	Low frequency	0.23913	Low frequency	0.2
1	36280000	36300000	Medium frequency	0.363636	Low frequency	0.173913	Low frequency	0.2
1	36300000	36320000	Medium frequency	0.454545	Low frequency	0.23913	Low frequency	0
1	36320000	36340000	Medium frequency	0.454545	Low frequency	0.173913	Low frequency	0.2
1	36340000	36360000	Medium frequency	0.363636	Low frequency	0.130435	Low frequency	0.1
1	36640000	36660000	Medium frequency	0.454545	Low frequency	0.152174	Low frequency	0.2
1	36680000	36700000	High frequency	0.909091	Medium frequency	0.630435	Medium frequency	0.6
1	36700000	36720000	High frequency	0.818182	Medium frequency	0.673913	Medium frequency	0.5
1	36740000	36760000	High frequency	0.727273	Medium frequency	0.347826	Medium frequency	0.6
1	36780000	36800000	High frequency	0.727273	Low frequency	0.26087	Medium frequency	0.6
1	36800000	36820000	Medium frequency	0.454545	Low frequency	0.23913	Low frequency	0.2
1	36820000	36840000	High frequency	0.818182	Medium frequency	0.630435	Medium frequency	0.5
1	36840000	36860000	High frequency	0.727273	Medium frequency	0.478261	Medium frequency	0.5
1	36860000	36880000	Medium frequency	0.363636	Medium frequency	0.304348	Low frequency	0.2
1	36880000	36900000	Medium frequency	0.545455	Medium frequency	0.434783	Low frequency	0.3
1	37280000	37300000	Low frequency	0.272727	Low frequency	0.152174	Medium frequency	0.4
1	37380000	37400000	Low frequency	0.272727	Medium frequency	0.326087	Low frequency	0.2
1	37480000	37500000	Low frequency	0	Medium frequency	0.304348	Low frequency	0.3
1	37500000	37520000	Low frequency	0.0909091	Medium frequency	0.586957	Medium frequency	0.5
1	37520000	37540000	Low frequency	0.272727	Medium frequency	0.543478	Medium frequency	0.4
1	37540000	37560000	Medium frequency	0.454545	High frequency	0.869565	High frequency	0.7
1	37560000	37580000	Medium frequency	0.454545	High frequency	0.869565	High frequency	0.8
1	37580000	37600000	Medium frequency	0.636364	High frequency	0.869565	High frequency	1
1	37980000	38000000	Medium frequency	0.545455	High frequency	0.847826	High frequency	0.7
1	38020000	38040000	Medium frequency	0.545455	Low frequency	0.23913	Low frequency	0.3
1	38040000	38060000	Medium frequency	0.454545	Low frequency	0.173913	Low frequency	0
1	39800000	39820000	Medium frequency	0.636364	Low frequency	0.26087	Low frequency	0.2
1	39940000	39960000	Medium frequency	0.545455	High frequency	0.804348	Medium frequency	0.6
1	39960000	39980000	Medium frequency	0.363636	High frequency	0.913043	Medium frequency	0.6
1	39980000	40000000	Medium frequency	0.636364	High frequency	0.869565	High frequency	0.7
1	40020000	40040000	Medium frequency	0.545455	High frequency	0.847826	High frequency	0.9
1	40220000	40240000	Medium frequency	0.363636	Low frequency	0.195652	Medium frequency	0.5
1	40240000	40260000	Medium frequency	0.454545	Low frequency	0.173913	Low frequency	0
1	40260000	40280000	Medium frequency	0.454545	Low frequency	0.130435	Low frequency	0.3
1	40280000	40300000	Medium frequency	0.363636	Low frequency	0.0869565	Low frequency	0.3
1	40320000	40340000	Medium frequency	0.363636	Low frequency	0.130435	Low frequency	0.3
1	40360000	40380000	High frequency	0.727273	Medium frequency	0.608696	Medium frequency	0.6
1	40380000	40400000	High frequency	0.818182	High frequency	0.717391	Medium frequency	0.6
1	40400000	40420000	High frequency	0.727273	Medium frequency	0.565217	High frequency	0.7
1	40420000	40440000	Medium frequency	0.636364	Medium frequency	0.521739	High frequency	0.7
1	40440000	40460000	High frequency	0.818182	Medium frequency	0.673913	High frequency	0.7
1	41020000	41040000	High frequency	0.909091	Medium frequency	0.608696	Medium frequency	0.6
1	41040000	41060000	High frequency	0.909091	High frequency	0.826087	Medium frequency	0.6
1	41100000	41120000	Medium frequency	0.363636	Low frequency	0.23913	Medium frequency	0.5
1	41120000	41140000	Low frequency	0	Low frequency	0.173913	Medium frequency	0.4
1	42460000	42480000	Medium frequency	0.363636	Low frequency	0.173913	Low frequency	0.1
1	42480000	42500000	Medium frequency	0.363636	Medium frequency	0.391304	Low frequency	0.3
1	42500000	42520000	Medium frequency	0.636364	High frequency	0.782609	High frequency	0.7
1	42960000	42980000	High frequency	0.727273	High frequency	0.73913	Medium frequency	0.4
1	43020000	43040000	Medium frequency	0.363636	Low frequency	0.23913	Medium frequency	0.4
1	43060000	43080000	Low frequency	0.181818	Medium frequency	0.391304	Medium frequency	0.5
1	43700000	43720000	Medium frequency	0.363636	Medium frequency	0.695652	High frequency	0.8
1	43720000	43740000	Medium frequency	0.636364	Medium frequency	0.608696	High frequency	0.7
1	44120000	44140000	Low frequency	0.181818	Medium frequency	0.304348	Low frequency	0.2
1	44420000	44440000	Medium frequency	0.545455	Medium frequency	0.586957	Low frequency	0.3
1	44460000	44480000	Medium frequency	0.363636	Low frequency	0.23913	Low frequency	0.1
1	44880000	44900000	Medium frequency	0.636364	High frequency	0.826087	Medium frequency	0.6
1	44980000	45000000	High frequency	0.909091	High frequency	0.913043	Medium frequency	0.6
1	45040000	45060000	Medium frequency	0.545455	Medium frequency	0.630435	High frequency	0.8
1	49880000	49900000	Medium frequency	0.363636	Medium frequency	0.608696	Low frequency	0.2
1	49900000	49920000	High frequency	0.727273	High frequency	0.956522	Medium frequency	0.6
1	50000000	50020000	Medium frequency	0.454545	Medium frequency	0.630435	Low frequency	0.3
1	50520000	50540000	Low frequency	0.272727	Medium frequency	0.630435	Low frequency	0.3
1	50960000	50980000	Medium frequency	0.454545	Low frequency	0.26087	Low frequency	0.1
1	51200000	51220000	Medium frequency	0.545455	Medium frequency	0.369565	Low frequency	0.1
1	51220000	51240000	Low frequency	0.181818	Medium frequency	0.565217	Low frequency	0.3
1	51240000	51260000	High frequency	0.909091	High frequency	0.847826	Medium frequency	0.6
1	51260000	51280000	High frequency	0.909091	High frequency	0.978261	Medium frequency	0.6
1	51520000	51540000	Medium frequency	0.545455	Medium frequency	0.673913	Low frequency	0.3
1	51540000	51560000	Low frequency	0	Medium frequency	0.347826	Low frequency	0.2
1	52440000	52460000	Low frequency	0.272727	Medium frequency	0.5	Low frequency	0
1	52500000	52520000	Medium frequency	0.363636	Medium frequency	0.304348	Low frequency	0
1	52800000	52820000	Medium frequency	0.363636	Medium frequency	0.391304	Low frequency	0.2
1	52840000	52860000	Medium frequency	0.545455	Medium frequency	0.565217	Low frequency	0.3
1	52920000	52940000	Low frequency	0.272727	Medium frequency	0.586957	Low frequency	0.3
1	52940000	52960000	Low frequency	0	Medium frequency	0.304348	Medium frequency	0.4
1	53020000	53040000	Low frequency	0.272727	Medium frequency	0.304348	Low frequency	0.3
1	53040000	53060000	Medium frequency	0.454545	Medium frequency	0.456522	Low frequency	0.3
1	53060000	53080000	Medium frequency	0.545455	Medium frequency	0.673913	High frequency	0.7
1	53180000	53200000	Medium frequency	0.363636	High frequency	0.717391	High frequency	0.8
1	53220000	53240000	Low frequency	0.181818	Medium frequency	0.304348	Low frequency	0.2
1	53240000	53260000	Low frequency	0.272727	Low frequency	0.23913	Medium frequency	0.4
1	53260000	53280000	High frequency	0.727273	Medium frequency	0.565217	Medium frequency	0.6
1	53280000	53300000	Low frequency	0.272727	Medium frequency	0.413043	Low frequency	0.3
1	53320000	53340000	High frequency	0.727273	Medium frequency	0.695652	Medium frequency	0.6
1	53440000	53460000	High frequency	0.909091	High frequency	0.826087	Medium frequency	0.6
1	53460000	53480000	Low frequency	0.272727	Medium frequency	0.434783	Low frequency	0.1
1	54360000	54380000	Medium frequency	0.454545	High frequency	0.73913	High frequency	0.9
1	54680000	54700000	High frequency	0.727273	Medium frequency	0.543478	Low frequency	0.3
1	55500000	55520000	High frequency	0.727273	Medium frequency	0.652174	High frequency	0.7
1	56340000	56360000	High frequency	0.727273	Medium frequency	0.630435	Medium frequency	0.6
1	56360000	56380000	Medium frequency	0.363636	Medium frequency	0.413043	Low frequency	0.1
1	56420000	56440000	Medium frequency	0.363636	Low frequency	0.217391	Low frequency	0.2
1	56460000	56480000	Medium frequency	0.363636	Low frequency	0.282609	Medium frequency	0.4
1	56660000	56680000	Medium frequency	0.363636	Medium frequency	0.608696	Low frequency	0.2
1	56680000	56700000	High frequency	0.818182	High frequency	0.73913	Medium frequency	0.6
1	56700000	56720000	Medium frequency	0.636364	Medium frequency	0.521739	Low frequency	0.2
1	56720000	56740000	Medium frequency	0.363636	Medium frequency	0.521739	Low frequency	0.3
1	56780000	56800000	Medium frequency	0.454545	High frequency	0.73913	Medium frequency	0.6
1	56800000	56820000	Medium frequency	0.545455	High frequency	0.826087	High frequency	0.9
1	59000000	59020000	Medium frequency	0.545455	Medium frequency	0.304348	Low frequency	0.1
1	59020000	59040000	Medium frequency	0.454545	Medium frequency	0.347826	Low frequency	0.3
1	59040000	59060000	High frequency	0.727273	Medium frequency	0.521739	Medium frequency	0.5
1	59060000	59080000	Medium frequency	0.545455	Medium frequency	0.391304	Low frequency	0.3
1	62880000	62900000	High frequency	0.818182	High frequency	0.73913	Low frequency	0.2
1	62900000	62920000	High frequency	0.727273	Medium frequency	0.608696	Low frequency	0.2
1	63420000	63440000	Medium frequency	0.454545	Low frequency	0.23913	Low frequency	0
1	63440000	63460000	High frequency	0.818182	Medium frequency	0.369565	Low frequency	0.1
1	63600000	63620000	Medium frequency	0.545455	Medium frequency	0.652174	Low frequency	0.3
1	63700000	63720000	High frequency	0.818182	High frequency	0.891304	Medium frequency	0.4
1	63740000	63760000	Low frequency	0	Low frequency	0.152174	Medium frequency	0.4
1	63820000	63840000	Low frequency	0.181818	Medium frequency	0.326087	Low frequency	0.3
1	63860000	63880000	Low frequency	0.181818	Medium frequency	0.369565	Low frequency	0.3
1	63880000	63900000	Medium frequency	0.454545	High frequency	0.717391	Medium frequency	0.5
1	63900000	63920000	Medium frequency	0.636364	High frequency	0.76087	Medium frequency	0.4
1	63920000	63940000	High frequency	0.818182	High frequency	0.891304	Medium frequency	0.6
1	64000000	64020000	High frequency	0.818182	High frequency	0.782609	Medium frequency	0.6
1	64100000	64120000	Medium frequency	0.636364	High frequency	0.934783	High frequency	0.9
1	64120000	64140000	High frequency	0.818182	High frequency	0.826087	Medium frequency	0.6
1	64140000	64160000	Low frequency	0.272727	Medium frequency	0.630435	Medium frequency	0.4
1	64160000	64180000	Low frequency	0.181818	Medium frequency	0.5	Medium frequency	0.4
1	64180000	64200000	Medium frequency	0.454545	Medium frequency	0.434783	Low frequency	0.3
1	64440000	64460000	Medium frequency	0.636364	Medium frequency	0.695652	Low frequency	0.2
1	64460000	64480000	Low frequency	0.0909091	Medium frequency	0.456522	Low frequency	0
1	65980000	66000000	Medium frequency	0.545455	High frequency	0.76087	Medium frequency	0.4
1	66020000	66040000	Medium frequency	0.363636	Medium frequency	0.5	Low frequency	0
1	66180000	66200000	Low frequency	0.0909091	Medium frequency	0.326087	Low frequency	0.1
1	66220000	66240000	Medium frequency	0.636364	High frequency	0.913043	High frequency	0.9
1	66560000	66580000	Low frequency	0.181818	Medium frequency	0.521739	Low frequency	0.3
1	66640000	66660000	Medium frequency	0.363636	Low frequency	0.173913	Low frequency	0.2
1	67320000	67340000	Medium frequency	0.454545	Medium frequency	0.413043	Low frequency	0
1	67340000	67360000	Low frequency	0.181818	High frequency	0.717391	Low frequency	0.2
1	67360000	67380000	Medium frequency	0.363636	Medium frequency	0.695652	Low frequency	0.1
1	67380000	67400000	High frequency	0.818182	High frequency	0.847826	Medium frequency	0.4
1	67400000	67420000	Medium frequency	0.545455	High frequency	0.847826	Low frequency	0.2
1	67420000	67440000	High frequency	0.909091	High frequency	0.956522	Medium frequency	0.6
1	67440000	67460000	High frequency	0.818182	High frequency	0.891304	Low frequency	0.3
1	67460000	67480000	High frequency	1	High frequency	0.869565	Medium frequency	0.4
1	67480000	67500000	Medium frequency	0.636364	High frequency	0.934783	High frequency	0.7
1	67660000	67680000	High frequency	0.909091	High frequency	0.891304	Medium frequency	0.5
1	70960000	70980000	Low frequency	0	Medium frequency	0.369565	Low frequency	0.3
1	71000000	71020000	Medium frequency	0.636364	High frequency	0.869565	Medium frequency	0.6
1	71020000	71040000	High frequency	0.818182	High frequency	0.891304	Medium frequency	0.6
1	71040000	71060000	High frequency	0.727273	High frequency	0.826087	Medium frequency	0.6
1	71060000	71080000	High frequency	0.727273	High frequency	1	Medium frequency	0.6
1	71100000	71120000	High frequency	0.727273	High frequency	0.782609	Medium frequency	0.4
1	71500000	71520000	High frequency	0.818182	High frequency	0.73913	Medium frequency	0.5
1	71540000	71560000	Medium frequency	0.545455	High frequency	0.934783	High frequency	0.8
1	71720000	71740000	High frequency	0.727273	High frequency	0.913043	Medium frequency	0.6
1	71780000	71800000	Low frequency	0.272727	High frequency	0.847826	Medium frequency	0.6
1	71800000	71820000	Low frequency	0.272727	High frequency	0.782609	Medium frequency	0.6
1	71820000	71840000	Medium frequency	0.454545	High frequency	0.804348	High frequency	0.7
1	71840000	71860000	Medium frequency	0.454545	High frequency	0.847826	Medium frequency	0.6
1	71860000	71880000	High frequency	0.909091	High frequency	0.847826	Medium frequency	0.6
1	71920000	71940000	High frequency	0.818182	High frequency	0.934783	Medium frequency	0.4
1	72540000	72560000	High frequency	0.909091	High frequency	0.913043	Medium frequency	0.6
1	72560000	72580000	High frequency	0.818182	High frequency	0.891304	Medium frequency	0.5
1	72580000	72600000	Low frequency	0.181818	Medium frequency	0.652174	Low frequency	0.2
1	72600000	72620000	Medium frequency	0.636364	High frequency	0.847826	Medium frequency	0.6
1	73680000	73700000	Medium frequency	0.636364	High frequency	0.913043	High frequency	0.8
1	75860000	75880000	Medium frequency	0.454545	Medium frequency	0.347826	Low frequency	0
1	75880000	75900000	Medium frequency	0.636364	Medium frequency	0.347826	Low frequency	0.1
1	75960000	75980000	Medium frequency	0.454545	Low frequency	0.217391	Low frequency	0.2
1	75980000	76000000	High frequency	0.818182	Medium frequency	0.478261	Low frequency	0.3
1	76000000	76020000	High frequency	0.909091	Medium frequency	0.434783	Low frequency	0.1
1	76020000	76040000	High frequency	0.818182	Medium frequency	0.413043	Low frequency	0.1
1	76040000	76060000	High frequency	0.909091	Medium frequency	0.434783	Low frequency	0.1
1	76060000	76080000	High frequency	0.909091	Medium frequency	0.434783	Low frequency	0.1
1	76080000	76100000	High frequency	0.909091	Medium frequency	0.434783	Low frequency	0.1
1	76100000	76120000	High frequency	0.909091	Medium frequency	0.5	Low frequency	0.2
1	76120000	76140000	High frequency	0.727273	Medium frequency	0.5	Low frequency	0.1
1	76140000	76160000	High frequency	0.727273	High frequency	0.73913	Medium frequency	0.4
1	76480000	76500000	High frequency	0.818182	Medium frequency	0.652174	Medium frequency	0.6
1	76500000	76520000	High frequency	0.909091	High frequency	0.782609	Medium frequency	0.6
1	78300000	78320000	Medium frequency	0.636364	High frequency	0.869565	High frequency	1
1	78320000	78340000	Low frequency	0.272727	Medium frequency	0.413043	High frequency	0.8
1	78340000	78360000	Low frequency	0	Low frequency	0.108696	Medium frequency	0.4
1	78800000	78820000	Low frequency	0.0909091	Low frequency	0.26087	Medium frequency	0.5
1	78820000	78840000	Low frequency	0	Low frequency	0.173913	Medium frequency	0.4
1	78860000	78880000	Low frequency	0	Medium frequency	0.347826	Medium frequency	0.4
1	78900000	78920000	Low frequency	0.0909091	Medium frequency	0.326087	Medium frequency	0.4
1	78920000	78940000	Low frequency	0.181818	Medium frequency	0.347826	Medium frequency	0.5
1	78940000	78960000	Low frequency	0	Medium frequency	0.304348	Medium frequency	0.4
1	78960000	78980000	Low frequency	0.181818	Medium frequency	0.521739	Medium frequency	0.5
1	78980000	79000000	Low frequency	0.0909091	Medium frequency	0.434783	Medium frequency	0.5
1	79020000	79040000	Low frequency	0.181818	Medium frequency	0.434783	Medium frequency	0.5
1	79040000	79060000	Low frequency	0.272727	Medium frequency	0.565217	Medium frequency	0.5
1	79060000	79080000	Medium frequency	0.363636	Medium frequency	0.608696	High frequency	0.8
1	79120000	79140000	Low frequency	0.272727	Medium frequency	0.630435	Medium frequency	0.6
1	79140000	79160000	Medium frequency	0.545455	Medium frequency	0.630435	High frequency	0.8
1	79180000	79200000	Medium frequency	0.636364	High frequency	0.717391	High frequency	0.9
1	79920000	79940000	Low frequency	0.181818	Medium frequency	0.521739	Medium frequency	0.5
1	81720000	81740000	Low frequency	0.272727	Medium frequency	0.434783	Low frequency	0
1	81740000	81760000	Medium frequency	0.545455	High frequency	0.891304	High frequency	0.7
1	82180000	82200000	Medium frequency	0.545455	High frequency	0.869565	Low frequency	0.3
1	82920000	82940000	Medium frequency	0.363636	Low frequency	0.23913	Low frequency	0.1
1	82960000	82980000	Medium frequency	0.363636	Medium frequency	0.413043	Low frequency	0.2
1	83160000	83180000	Medium frequency	0.454545	High frequency	0.826087	High frequency	0.7
1	83180000	83200000	Low frequency	0.0909091	Medium frequency	0.304348	Low frequency	0.1
1	83920000	83940000	Low frequency	0.181818	Medium frequency	0.347826	Low frequency	0.1
1	83940000	83960000	High frequency	0.818182	High frequency	0.782609	Medium frequency	0.6
1	84600000	84620000	High frequency	0.818182	Medium frequency	0.695652	Low frequency	0.3
1	84620000	84640000	Low frequency	0.272727	Medium frequency	0.413043	Medium frequency	0.5
1	84640000	84660000	Low frequency	0.272727	Medium frequency	0.347826	Low frequency	0
1	84660000	84680000	High frequency	0.727273	Medium frequency	0.304348	Low frequency	0.1
1	84760000	84780000	Medium frequency	0.363636	Low frequency	0.173913	Low frequency	0
1	84780000	84800000	Medium frequency	0.454545	Low frequency	0.23913	Medium frequency	0.4
1	84800000	84820000	Medium frequency	0.636364	Low frequency	0.23913	Low frequency	0.2
1	84820000	84840000	Medium frequency	0.363636	Low frequency	0.108696	Low frequency	0.3
1	85540000	85560000	Medium frequency	0.363636	Low frequency	0.26087	Low frequency	0.2
1	85680000	85700000	Medium frequency	0.545455	Low frequency	0.173913	Low frequency	0.1
1	85780000	85800000	Medium frequency	0.363636	Low frequency	0.217391	Low frequency	0
1	85820000	85840000	Medium frequency	0.636364	Medium frequency	0.304348	Low frequency	0
1	85860000	85880000	Medium frequency	0.545455	Medium frequency	0.391304	Low frequency	0
1	85880000	85900000	High frequency	0.909091	Medium frequency	0.565217	Low frequency	0.2
1	85900000	85920000	Medium frequency	0.545455	Medium frequency	0.434783	Low frequency	0.2
1	85920000	85940000	High frequency	0.909091	High frequency	0.717391	Low frequency	0.3
1	86020000	86040000	High frequency	0.818182	High frequency	0.782609	Medium frequency	0.5
1	86040000	86060000	Low frequency	0.0909091	Medium frequency	0.369565	Low frequency	0.3
1	86060000	86080000	Low frequency	0.181818	Medium frequency	0.413043	Low frequency	0.2
1	86100000	86120000	Medium frequency	0.363636	Medium frequency	0.673913	Low frequency	0.2
1	86120000	86140000	Medium frequency	0.545455	High frequency	0.913043	Medium frequency	0.6
1	86200000	86220000	Medium frequency	0.363636	Low frequency	0.108696	Low frequency	0
1	86400000	86420000	Low frequency	0	Medium frequency	0.326087	Low frequency	0.1
1	86420000	86440000	Low frequency	0	Medium frequency	0.413043	Low frequency	0.2
1	86440000	86460000	Low frequency	0	Medium frequency	0.673913	Medium frequency	0.4
1	86460000	86480000	Low frequency	0.272727	High frequency	0.913043	High frequency	0.7
1	86500000	86520000	Low frequency	0.0909091	Medium frequency	0.543478	Low frequency	0.3
1	86520000	86540000	Low frequency	0	Medium frequency	0.347826	Low frequency	0.1
1	86540000	86560000	Low frequency	0.181818	Medium frequency	0.369565	Low frequency	0.1
1	86560000	86580000	Medium frequency	0.454545	Low frequency	0.282609	Low frequency	0.3
1	86580000	86600000	Low frequency	0	Medium frequency	0.391304	Low frequency	0.1
1	86920000	86940000	High frequency	0.818182	High frequency	0.717391	Low frequency	0.3
1	87000000	87020000	Medium frequency	0.545455	High frequency	0.891304	High frequency	0.7
1	87040000	87060000	High frequency	0.727273	Medium frequency	0.652174	Medium frequency	0.4
1	87300000	87320000	Medium frequency	0.545455	High frequency	0.782609	Medium frequency	0.5
1	87320000	87340000	High frequency	0.818182	Medium frequency	0.652174	Low frequency	0.2
1	90000000	90020000	High frequency	0.727273	High frequency	0.76087	Medium frequency	0.5
1	90020000	90040000	Medium frequency	0.545455	High frequency	0.76087	High frequency	0.9
1	90820000	90840000	Medium frequency	0.636364	High frequency	1	High frequency	1
1	90880000	90900000	Medium frequency	0.454545	Medium frequency	0.608696	High frequency	0.7
1	90920000	90940000	Low frequency	0.272727	Medium frequency	0.5	Low frequency	0.3
1	90940000	90960000	Low frequency	0.181818	Medium frequency	0.304348	Medium frequency	0.4
1	90960000	90980000	Low frequency	0.0909091	Medium frequency	0.304348	Low frequency	0.3
1	91840000	91860000	Low frequency	0.181818	Medium frequency	0.347826	Low frequency	0.1
1	91880000	91900000	Low frequency	0.181818	Medium frequency	0.391304	Medium frequency	0.6
1	91900000	91920000	Low frequency	0	Medium frequency	0.413043	High frequency	0.7
1	91920000	91940000	High frequency	0.818182	Medium frequency	0.369565	Low frequency	0.1
1	91940000	91960000	Low frequency	0.0909091	Medium frequency	0.326087	Low frequency	0.1
1	92020000	92040000	Low frequency	0.0909091	Medium frequency	0.391304	Low frequency	0.2
1	92080000	92100000	High frequency	0.727273	High frequency	0.869565	Medium frequency	0.5
1	92100000	92120000	Medium frequency	0.545455	High frequency	0.891304	High frequency	0.9
1	92520000	92540000	Low frequency	0.272727	Medium frequency	0.304348	Low frequency	0.1
1	92560000	92580000	Medium frequency	0.454545	Low frequency	0.130435	Low frequency	0
1	92840000	92860000	Medium frequency	0.545455	Medium frequency	0.326087	Low frequency	0.1
1	92860000	92880000	High frequency	0.818182	Medium frequency	0.369565	Low frequency	0.1
1	92880000	92900000	High frequency	0.818182	Medium frequency	0.391304	Low frequency	0.1
1	92900000	92920000	Medium frequency	0.363636	Low frequency	0.195652	Low frequency	0.2
1	94260000	94280000	Low frequency	0	Low frequency	0.0652174	Medium frequency	0.5
1	94280000	94300000	Low frequency	0.0909091	Low frequency	0.26087	Medium frequency	0.6
1	94300000	94320000	Medium frequency	0.363636	Medium frequency	0.673913	High frequency	0.9
1	94460000	94480000	Medium frequency	0.545455	Medium frequency	0.673913	High frequency	0.9
1	94480000	94500000	Low frequency	0.272727	Medium frequency	0.543478	High frequency	0.9
1	94500000	94520000	Medium frequency	0.545455	Medium frequency	0.478261	High frequency	0.7
1	94520000	94540000	Low frequency	0.272727	Medium frequency	0.347826	Medium frequency	0.6
1	94540000	94560000	Medium frequency	0.363636	Low frequency	0.26087	High frequency	0.7
1	94560000	94580000	Medium frequency	0.454545	Low frequency	0.282609	High frequency	0.8
1	94580000	94600000	Low frequency	0.272727	Low frequency	0.217391	Medium frequency	0.6
1	94600000	94620000	Low frequency	0.0909091	Low frequency	0.195652	Medium frequency	0.5
1	94620000	94640000	Low frequency	0.0909091	Low frequency	0.108696	High frequency	0.7
1	94660000	94680000	Low frequency	0.181818	Low frequency	0.108696	Medium frequency	0.4
1	94720000	94740000	Low frequency	0.0909091	Low frequency	0.0869565	Medium frequency	0.4
1	94840000	94860000	Low frequency	0.0909091	Low frequency	0.0652174	Medium frequency	0.4
1	94880000	94900000	Low frequency	0.0909091	Low frequency	0.0217391	Medium frequency	0.5
1	94900000	94920000	Low frequency	0.181818	Low frequency	0.108696	Medium frequency	0.5
1	94920000	94940000	Low frequency	0.272727	Low frequency	0.130435	Medium frequency	0.5
1	94940000	94960000	Low frequency	0.181818	Low frequency	0.282609	Medium frequency	0.5
1	94960000	94980000	Medium frequency	0.454545	Medium frequency	0.543478	High frequency	0.9
1	94980000	95000000	Medium frequency	0.454545	Medium frequency	0.434783	High frequency	1
1	95020000	95040000	Low frequency	0.272727	Medium frequency	0.326087	High frequency	0.8
1	95040000	95060000	Low frequency	0.181818	Low frequency	0.282609	Medium frequency	0.6
1	95060000	95080000	High frequency	0.727273	Medium frequency	0.543478	High frequency	1
1	95080000	95100000	Medium frequency	0.545455	Medium frequency	0.586957	High frequency	1
1	95120000	95140000	High frequency	0.818182	Medium frequency	0.673913	High frequency	1
1	95960000	95980000	Medium frequency	0.545455	High frequency	1	High frequency	0.9
1	95980000	96000000	Medium frequency	0.545455	High frequency	0.978261	High frequency	1
1	96000000	96020000	Medium frequency	0.636364	High frequency	0.891304	High frequency	0.9
1	96020000	96040000	Medium frequency	0.454545	High frequency	0.934783	High frequency	1
1	96040000	96060000	Low frequency	0.181818	High frequency	0.804348	High frequency	0.8
1	96060000	96080000	Low frequency	0.181818	High frequency	0.76087	High frequency	0.7
1	96080000	96100000	Low frequency	0.0909091	Medium frequency	0.434783	Medium frequency	0.4
1	96100000	96120000	Low frequency	0.0909091	Medium frequency	0.369565	Low frequency	0.3
1	96260000	96280000	Low frequency	0	Medium frequency	0.630435	Medium frequency	0.6
1	96280000	96300000	Low frequency	0.0909091	Medium frequency	0.543478	Medium frequency	0.4
1	96400000	96420000	Low frequency	0	Medium frequency	0.326087	Low frequency	0.3
1	96620000	96640000	Medium frequency	0.454545	High frequency	0.826087	High frequency	0.9
1	96640000	96660000	Medium frequency	0.636364	High frequency	0.826087	High frequency	1
1	96800000	96820000	Low frequency	0	Medium frequency	0.391304	Medium frequency	0.5
1	97280000	97300000	Low frequency	0.0909091	Low frequency	0.130435	Medium frequency	0.4
1	97300000	97320000	Medium frequency	0.545455	High frequency	0.717391	High frequency	0.7
1	99460000	99480000	Medium frequency	0.545455	High frequency	0.978261	High frequency	0.9
1	99500000	99520000	Medium frequency	0.454545	Medium frequency	0.673913	High frequency	0.8
1	99520000	99540000	Low frequency	0.181818	Medium frequency	0.521739	High frequency	0.8
1	99560000	99580000	Low frequency	0.272727	Medium frequency	0.369565	Medium frequency	0.6
1	99600000	99620000	Low frequency	0.181818	Medium frequency	0.391304	High frequency	0.7
1	99740000	99760000	Medium frequency	0.636364	High frequency	0.782609	High frequency	0.8
1	99760000	99780000	Medium frequency	0.363636	High frequency	0.73913	High frequency	1
1	100000000	100020000	Medium frequency	0.454545	High frequency	0.891304	High frequency	1
1	100020000	100040000	Low frequency	0.0909091	Low frequency	0.217391	Medium frequency	0.5
1	100300000	100320000	Low frequency	0	Medium frequency	0.5	Medium frequency	0.4
1	100320000	100340000	Low frequency	0.272727	Medium frequency	0.586957	Medium frequency	0.5
1	100780000	100800000	High frequency	0.818182	High frequency	0.891304	Medium frequency	0.5
1	100800000	100820000	Low frequency	0.181818	Medium frequency	0.434783	Low frequency	0.3
1	100820000	100840000	Medium frequency	0.363636	High frequency	0.717391	Low frequency	0.3
1	100840000	100860000	Low frequency	0.181818	Medium frequency	0.5	Low frequency	0
1	100860000	100880000	Low frequency	0.0909091	Medium frequency	0.478261	Low frequency	0.1
1	100880000	100900000	Low frequency	0.181818	Medium frequency	0.413043	Low frequency	0.3
1	103620000	103640000	Low frequency	0.272727	Medium frequency	0.347826	Low frequency	0.1
1	103640000	103660000	High frequency	0.818182	High frequency	0.869565	Medium frequency	0.5
1	103840000	103860000	High frequency	1	High frequency	1	Medium frequency	0.5
1	103860000	103880000	High frequency	1	High frequency	0.934783	Medium frequency	0.6
1	103880000	103900000	Medium frequency	0.636364	Medium frequency	0.608696	Low frequency	0.3
1	104560000	104580000	Low frequency	0	Low frequency	0.23913	Medium frequency	0.4
1	104580000	104600000	Medium frequency	0.545455	Medium frequency	0.5	High frequency	0.7
1	104600000	104620000	Low frequency	0.272727	Medium frequency	0.652174	Medium frequency	0.6
1	104620000	104640000	Low frequency	0.272727	Medium frequency	0.586957	High frequency	0.8
1	104660000	104680000	Medium frequency	0.545455	High frequency	0.956522	High frequency	1
1	105460000	105480000	Medium frequency	0.636364	High frequency	0.913043	High frequency	1
1	106440000	106460000	Medium frequency	0.636364	Medium frequency	0.608696	High frequency	0.7
1	106520000	106540000	Low frequency	0.181818	Medium frequency	0.304348	Low frequency	0.1
1	106660000	106680000	Low frequency	0.0909091	Medium frequency	0.369565	Low frequency	0.2
1	106680000	106700000	Medium frequency	0.636364	Medium frequency	0.521739	Low frequency	0.2
1	106700000	106720000	High frequency	0.727273	Medium frequency	0.565217	Medium frequency	0.6
1	110180000	110200000	Medium frequency	0.636364	Medium frequency	0.586957	High frequency	0.8
1	110200000	110220000	Low frequency	0.181818	Medium frequency	0.391304	Medium frequency	0.6
1	110220000	110240000	Medium frequency	0.363636	Low frequency	0.195652	High frequency	0.7
1	110300000	110320000	Medium frequency	0.363636	Low frequency	0.0652174	Low frequency	0.3
1	110340000	110360000	Low frequency	0.272727	Low frequency	0.108696	Medium frequency	0.4
1	110360000	110380000	Low frequency	0.181818	Low frequency	0.0652174	Medium frequency	0.5
1	110380000	110400000	Low frequency	0.0909091	Low frequency	0	Medium frequency	0.4
1	110600000	110620000	Low frequency	0.0909091	Low frequency	0.0652174	Medium frequency	0.4
1	110620000	110640000	Medium frequency	0.363636	Low frequency	0.108696	Medium frequency	0.4
1	110640000	110660000	Low frequency	0.272727	Low frequency	0.152174	High frequency	0.9
1	110660000	110680000	High frequency	0.727273	Medium frequency	0.347826	High frequency	1
1	110680000	110700000	High frequency	0.727273	Medium frequency	0.652174	High frequency	0.9
1	111700000	111720000	High frequency	0.727273	Medium frequency	0.5	Medium frequency	0.5
1	111720000	111740000	Medium frequency	0.454545	Low frequency	0.195652	Low frequency	0.1
1	112280000	112300000	Low frequency	0.272727	Medium frequency	0.652174	Low frequency	0.2
1	115580000	115600000	Medium frequency	0.363636	Medium frequency	0.347826	Low frequency	0.1
1	115600000	115620000	Low frequency	0.181818	Medium frequency	0.391304	Low frequency	0.3
1	115680000	115700000	Medium frequency	0.454545	Medium frequency	0.413043	Low frequency	0.3
1	116060000	116080000	Medium frequency	0.454545	Medium frequency	0.608696	High frequency	0.8
1	116240000	116260000	Low frequency	0.181818	Medium frequency	0.434783	Low frequency	0.1
1	116280000	116300000	Medium frequency	0.454545	High frequency	0.717391	Medium frequency	0.6
1	116320000	116340000	High frequency	0.727273	Medium frequency	0.391304	Low frequency	0.3
1	116400000	116420000	Medium frequency	0.454545	Medium frequency	0.434783	Low frequency	0.3
1	116560000	116580000	Medium frequency	0.636364	High frequency	0.978261	Medium frequency	0.6
1	116620000	116640000	Low frequency	0.272727	Medium frequency	0.521739	Low frequency	0.1
1	118920000	118940000	Low frequency	0.272727	Medium frequency	0.326087	Low frequency	0
1	118940000	118960000	Medium frequency	0.545455	Medium frequency	0.695652	Low frequency	0.3
1	119400000	119420000	High frequency	0.727273	High frequency	0.891304	Medium frequency	0.5
1	119420000	119440000	Low frequency	0.272727	High frequency	0.73913	Medium frequency	0.4
1	119440000	119460000	Medium frequency	0.545455	High frequency	0.847826	Medium frequency	0.4
1	119460000	119480000	Medium frequency	0.454545	High frequency	0.934783	High frequency	0.7
1	119480000	119500000	Low frequency	0.181818	Medium frequency	0.652174	High frequency	0.7
1	119500000	119520000	Medium frequency	0.636364	High frequency	0.782609	Medium frequency	0.6
1	119520000	119540000	Low frequency	0.272727	High frequency	0.76087	Medium frequency	0.4
1	119540000	119560000	Low frequency	0.0909091	High frequency	0.847826	High frequency	1
1	119560000	119580000	Medium frequency	0.545455	High frequency	0.717391	Medium frequency	0.6
1	119620000	119640000	Low frequency	0.272727	Medium frequency	0.5	Low frequency	0.3
1	120180000	120200000	Medium frequency	0.363636	High frequency	0.76087	Medium frequency	0.6
1	120200000	120220000	Medium frequency	0.545455	Medium frequency	0.630435	Low frequency	0.3
1	120840000	120860000	Low frequency	0.0909091	Medium frequency	0.391304	Medium frequency	0.4
1	122020000	122040000	High frequency	0.727273	Medium frequency	0.478261	High frequency	0.7
1	122040000	122060000	Medium frequency	0.545455	Medium frequency	0.695652	High frequency	1
1	122060000	122080000	High frequency	0.727273	Medium frequency	0.695652	High frequency	1
1	122940000	122960000	Medium frequency	0.454545	High frequency	0.782609	High frequency	0.8
1	122960000	122980000	Medium frequency	0.363636	Medium frequency	0.586957	High frequency	0.8
1	122980000	123000000	Low frequency	0.0909091	High frequency	0.717391	High frequency	0.7
1	123000000	123020000	Medium frequency	0.363636	Medium frequency	0.630435	High frequency	0.9
1	123040000	123060000	Medium frequency	0.363636	Medium frequency	0.521739	High frequency	0.8
1	123500000	123520000	Low frequency	0.272727	Low frequency	0.23913	Medium frequency	0.6
1	123860000	123880000	Medium frequency	0.636364	High frequency	0.782609	High frequency	0.7
1	123880000	123900000	Medium frequency	0.545455	High frequency	0.847826	High frequency	1
1	123900000	123920000	Medium frequency	0.636364	High frequency	0.891304	High frequency	1
1	124060000	124080000	Medium frequency	0.545455	High frequency	0.782609	High frequency	0.7
1	124120000	124140000	Medium frequency	0.363636	Low frequency	0.282609	Medium frequency	0.6
1	124200000	124220000	Medium frequency	0.454545	Low frequency	0.282609	Medium frequency	0.4
1	124220000	124240000	Low frequency	0.272727	Low frequency	0.195652	Medium frequency	0.5
1	124240000	124260000	Medium frequency	0.363636	Low frequency	0.26087	Low frequency	0.1
1	124260000	124280000	Low frequency	0.181818	Low frequency	0.108696	Medium frequency	0.5
1	126020000	126040000	Low frequency	0	Medium frequency	0.347826	Low frequency	0
1	131560000	131580000	Medium frequency	0.636364	High frequency	0.869565	High frequency	1
1	131940000	131960000	Medium frequency	0.636364	High frequency	0.869565	High frequency	1
1	132120000	132140000	Medium frequency	0.636364	High frequency	0.76087	High frequency	0.9
1	132240000	132260000	Medium frequency	0.454545	High frequency	0.826087	High frequency	0.7
1	132280000	132300000	Medium frequency	0.545455	High frequency	0.717391	High frequency	0.7
1	132300000	132320000	High frequency	0.818182	Medium frequency	0.695652	High frequency	1
1	132320000	132340000	Medium frequency	0.636364	High frequency	0.73913	High frequency	0.8
1	132540000	132560000	Medium frequency	0.545455	High frequency	0.934783	High frequency	0.9
1	132600000	132620000	Medium frequency	0.454545	High frequency	0.913043	High frequency	0.8
1	132640000	132660000	Low frequency	0.181818	Medium frequency	0.673913	Medium frequency	0.5
1	132680000	132700000	Medium frequency	0.545455	High frequency	0.717391	Medium frequency	0.4
1	132700000	132720000	Medium frequency	0.545455	High frequency	0.826087	Medium frequency	0.5
1	132720000	132740000	Medium frequency	0.545455	High frequency	0.717391	Medium frequency	0.5
1	132740000	132760000	High frequency	0.818182	High frequency	0.847826	Medium frequency	0.6
1	133300000	133320000	Low frequency	0.272727	Medium frequency	0.565217	Medium frequency	0.5
1	133320000	133340000	Low frequency	0.272727	Medium frequency	0.434783	Low frequency	0.2
1	134240000	134260000	High frequency	0.727273	High frequency	0.76087	Medium frequency	0.6
1	134300000	134320000	Low frequency	0.0909091	Medium frequency	0.369565	Low frequency	0.3
1	134320000	134340000	Low frequency	0	Medium frequency	0.391304	Low frequency	0.1
1	134340000	134360000	Medium frequency	0.545455	Medium frequency	0.586957	Low frequency	0.2
1	134360000	134380000	Low frequency	0.272727	Medium frequency	0.434783	Medium frequency	0.4
1	134380000	134400000	Low frequency	0.272727	Medium frequency	0.456522	Low frequency	0.3
1	134440000	134460000	Medium frequency	0.545455	Medium frequency	0.543478	Low frequency	0.2
1	134460000	134480000	Medium frequency	0.545455	High frequency	0.76087	Medium frequency	0.5
1	134480000	134500000	Medium frequency	0.636364	Medium frequency	0.608696	High frequency	0.7
1	134540000	134560000	High frequency	0.818182	High frequency	0.73913	Medium frequency	0.4
1	135420000	135440000	Medium frequency	0.454545	Medium frequency	0.413043	Low frequency	0.1
1	135540000	135560000	High frequency	0.727273	Medium frequency	0.5	Low frequency	0.3
1	135560000	135580000	Medium frequency	0.636364	High frequency	0.847826	Medium frequency	0.6
1	135580000	135600000	High frequency	0.727273	High frequency	0.782609	Medium frequency	0.6
1	135600000	135620000	Medium frequency	0.636364	Medium frequency	0.652174	Low frequency	0.2
1	136100000	136120000	High frequency	1	High frequency	0.869565	Medium frequency	0.4
1	136240000	136260000	Low frequency	0.0909091	Medium frequency	0.521739	Medium frequency	0.5
1	136480000	136500000	Medium frequency	0.636364	Medium frequency	0.673913	High frequency	0.7
1	136560000	136580000	Low frequency	0.0909091	Low frequency	0.282609	Medium frequency	0.6
1	136840000	136860000	Medium frequency	0.636364	Low frequency	0.217391	Medium frequency	0.4
1	136860000	136880000	Medium frequency	0.363636	Low frequency	0.195652	Low frequency	0.2
1	136880000	136900000	Medium frequency	0.636364	Low frequency	0.130435	Low frequency	0.2
1	136900000	136920000	Low frequency	0.181818	Medium frequency	0.326087	High frequency	0.7
1	136920000	136940000	Medium frequency	0.363636	Medium frequency	0.413043	High frequency	0.8
1	136940000	136960000	High frequency	1	Medium frequency	0.652174	High frequency	0.9
1	136960000	136980000	Medium frequency	0.363636	Medium frequency	0.630435	High frequency	0.8
1	136980000	137000000	Low frequency	0.272727	Medium frequency	0.304348	Medium frequency	0.4
1	137000000	137020000	Low frequency	0.0909091	Medium frequency	0.369565	Medium frequency	0.5
1	137020000	137040000	Low frequency	0.0909091	Low frequency	0.152174	Medium frequency	0.4
1	137100000	137120000	Low frequency	0	Low frequency	0.26087	Medium frequency	0.5
1	137160000	137180000	Medium frequency	0.454545	High frequency	0.73913	High frequency	0.7
1	141340000	141360000	High frequency	0.818182	High frequency	0.869565	Medium frequency	0.5
1	141700000	141720000	High frequency	0.727273	Medium frequency	0.608696	Medium frequency	0.5
1	141800000	141820000	High frequency	0.818182	Medium frequency	0.326087	Low frequency	0.3
1	142020000	142040000	Medium frequency	0.454545	High frequency	0.73913	Medium frequency	0.4
1	142040000	142060000	Medium frequency	0.636364	Low frequency	0.26087	Low frequency	0.1
1	142200000	142220000	High frequency	0.818182	Medium frequency	0.369565	Low frequency	0.1
1	142680000	142700000	High frequency	0.727273	Low frequency	0.282609	Low frequency	0.1
1	144020000	144040000	Medium frequency	0.545455	High frequency	0.891304	High frequency	0.9
1	144040000	144060000	Low frequency	0.0909091	Medium frequency	0.413043	High frequency	0.9
1	144060000	144080000	Low frequency	0.181818	Medium frequency	0.369565	Low frequency	0.2
1	144460000	144480000	Low frequency	0.0909091	Medium frequency	0.413043	Low frequency	0.3
1	144900000	144920000	High frequency	0.909091	Medium frequency	0.391304	Medium frequency	0.5
1	145220000	145240000	Low frequency	0.272727	Medium frequency	0.347826	High frequency	0.8
1	145400000	145420000	Medium frequency	0.363636	Medium frequency	0.630435	High frequency	1
1	145420000	145440000	Medium frequency	0.363636	Medium frequency	0.630435	High frequency	1
1	145440000	145460000	Medium frequency	0.545455	Medium frequency	0.5	High frequency	0.9
1	145460000	145480000	Medium frequency	0.636364	High frequency	0.804348	High frequency	1
1	145480000	145500000	Medium frequency	0.636364	High frequency	0.847826	High frequency	1
1	146300000	146320000	High frequency	0.727273	Medium frequency	0.695652	High frequency	0.8
1	146340000	146360000	Medium frequency	0.454545	Low frequency	0.23913	Low frequency	0.3
1	147200000	147220000	Low frequency	0.0909091	Low frequency	0.108696	Medium frequency	0.5
1	147220000	147240000	Low frequency	0	Medium frequency	0.434783	High frequency	0.7
1	147240000	147260000	Low frequency	0	Medium frequency	0.304348	High frequency	0.7
1	147260000	147280000	Medium frequency	0.454545	Medium frequency	0.456522	High frequency	0.8
1	147300000	147320000	Low frequency	0.272727	Medium frequency	0.391304	High frequency	0.8
1	147320000	147340000	Medium frequency	0.545455	Medium frequency	0.586957	High frequency	0.8
1	147340000	147360000	Low frequency	0.181818	Medium frequency	0.304348	Medium frequency	0.6
1	147360000	147380000	High frequency	1	Medium frequency	0.652174	High frequency	0.7
1	147380000	147400000	High frequency	0.818182	Medium frequency	0.630435	High frequency	0.8
1	147400000	147420000	Medium frequency	0.454545	High frequency	0.826087	High frequency	0.9
1	148240000	148260000	Low frequency	0.181818	Medium frequency	0.673913	Medium frequency	0.5
1	148260000	148280000	Medium frequency	0.454545	Medium frequency	0.586957	Low frequency	0.3
1	148280000	148300000	High frequency	0.727273	High frequency	0.73913	Medium frequency	0.5
1	148320000	148340000	Low frequency	0.181818	Low frequency	0.23913	Medium frequency	0.4
1	148360000	148380000	Medium frequency	0.363636	Low frequency	0.173913	Low frequency	0
1	148380000	148400000	Low frequency	0.181818	Low frequency	0.130435	Medium frequency	0.4
1	148460000	148480000	Medium frequency	0.454545	Low frequency	0.217391	Low frequency	0.2
1	148640000	148660000	Medium frequency	0.363636	Low frequency	0.23913	Low frequency	0.2
1	148660000	148680000	Medium frequency	0.363636	Low frequency	0.23913	Low frequency	0.1
1	148680000	148700000	Medium frequency	0.363636	Low frequency	0.217391	Low frequency	0.3
1	148700000	148720000	High frequency	0.818182	Medium frequency	0.565217	Medium frequency	0.6
1	148720000	148740000	High frequency	0.727273	Medium frequency	0.695652	High frequency	0.8
1	148740000	148760000	Medium frequency	0.636364	Medium frequency	0.695652	High frequency	0.8
1	148760000	148780000	High frequency	0.727273	Medium frequency	0.652174	Medium frequency	0.4
1	148780000	148800000	Medium frequency	0.454545	High frequency	0.717391	Medium frequency	0.6
1	148800000	148820000	Medium frequency	0.545455	High frequency	0.73913	High frequency	1
1	149880000	149900000	Low frequency	0.181818	Medium frequency	0.413043	Medium frequency	0.4
1	152520000	152540000	Low frequency	0	Medium frequency	0.304348	Low frequency	0.1
1	152540000	152560000	Low frequency	0	Medium frequency	0.521739	Low frequency	0.2
1	152560000	152580000	Medium frequency	0.636364	High frequency	0.73913	Medium frequency	0.4
1	152580000	152600000	High frequency	0.818182	High frequency	0.913043	Medium frequency	0.5
1	152700000	152720000	Medium frequency	0.545455	High frequency	0.717391	Low frequency	0.3
1	152720000	152740000	Low frequency	0	Medium frequency	0.369565	Low frequency	0
1	153980000	154000000	Medium frequency	0.454545	High frequency	0.76087	Low frequency	0.3
1	154000000	154020000	Medium frequency	0.545455	Medium frequency	0.586957	Low frequency	0.1
1	157820000	157840000	Medium frequency	0.363636	Medium frequency	0.5	Low frequency	0.2
1	157840000	157860000	Low frequency	0	Medium frequency	0.304348	Low frequency	0.1
1	157860000	157880000	Low frequency	0.272727	Medium frequency	0.5	Low frequency	0
1	158060000	158080000	High frequency	0.909091	Medium frequency	0.413043	Low frequency	0.1
1	158080000	158100000	Medium frequency	0.454545	Medium frequency	0.456522	Low frequency	0
1	158140000	158160000	High frequency	0.727273	Medium frequency	0.673913	Medium frequency	0.5
1	159460000	159480000	Medium frequency	0.454545	High frequency	1	High frequency	0.9
1	159680000	159700000	Low frequency	0.181818	High frequency	0.934783	High frequency	1
1	159700000	159720000	Medium frequency	0.454545	High frequency	0.934783	High frequency	0.9
1	159720000	159740000	Low frequency	0	High frequency	0.956522	High frequency	0.7
1	159760000	159780000	Medium frequency	0.545455	High frequency	0.956522	High frequency	0.7
1	159780000	159800000	Medium frequency	0.454545	High frequency	0.913043	High frequency	0.8
1	159800000	159820000	Medium frequency	0.636364	High frequency	0.956522	Medium frequency	0.4
1	159820000	159840000	Low frequency	0.181818	Medium frequency	0.478261	Medium frequency	0.6
1	169960000	169980000	Medium frequency	0.363636	Low frequency	0.217391	Low frequency	0.1
1	175120000	175140000	High frequency	0.909091	Medium frequency	0.630435	Medium frequency	0.4
1	175460000	175480000	Low frequency	0.272727	Medium frequency	0.369565	Low frequency	0.1
1	179380000	179400000	Medium frequency	0.363636	Low frequency	0.217391	Low frequency	0.2
1	179400000	179420000	Medium frequency	0.454545	Medium frequency	0.543478	High frequency	0.8
1	185180000	185200000	Medium frequency	0.545455	High frequency	0.891304	High frequency	1
1	185600000	185620000	Medium frequency	0.636364	High frequency	0.826087	High frequency	0.9
1	185780000	185800000	Medium frequency	0.636364	High frequency	0.934783	High frequency	1
1	185860000	185880000	High frequency	0.909091	High frequency	0.826087	Medium frequency	0.6
1	186480000	186500000	High frequency	0.909091	High frequency	0.869565	Medium frequency	0.6
1	187200000	187220000	Low frequency	0.272727	Medium frequency	0.5	Medium frequency	0.5
1	187220000	187240000	Medium frequency	0.545455	High frequency	0.782609	High frequency	0.8
1	187620000	187640000	Medium frequency	0.545455	High frequency	0.826087	High frequency	0.9
1	187640000	187660000	Low frequency	0.0909091	Medium frequency	0.5	High frequency	1
1	187660000	187680000	Medium frequency	0.636364	High frequency	0.847826	High frequency	1
1	187680000	187700000	Medium frequency	0.636364	High frequency	0.891304	High frequency	1
1	187700000	187720000	Medium frequency	0.363636	High frequency	0.826087	High frequency	0.9
1	187780000	187800000	Medium frequency	0.454545	High frequency	0.73913	High frequency	1
1	187800000	187820000	High frequency	0.727273	Medium frequency	0.608696	High frequency	0.7
1	187820000	187840000	Low frequency	0	Medium frequency	0.304348	Medium frequency	0.5
1	187840000	187860000	Low frequency	0.181818	Medium frequency	0.391304	Medium frequency	0.4
1	187860000	187880000	Low frequency	0.0909091	Medium frequency	0.391304	Medium frequency	0.6
1	187880000	187900000	Low frequency	0.0909091	Medium frequency	0.326087	High frequency	0.7
1	187900000	187920000	Low frequency	0	Low frequency	0.130435	Medium frequency	0.5
1	187920000	187940000	Low frequency	0	Low frequency	0.152174	Medium frequency	0.5
1	188060000	188080000	Low frequency	0	Low frequency	0.0869565	Medium frequency	0.4
1	188180000	188200000	Medium frequency	0.363636	Low frequency	0.282609	High frequency	0.8
1	188200000	188220000	Medium frequency	0.545455	Medium frequency	0.586957	High frequency	0.8
1	188220000	188240000	Low frequency	0.0909091	Medium frequency	0.630435	High frequency	0.9
1	189060000	189080000	High frequency	0.727273	Medium frequency	0.521739	Medium frequency	0.6
1	189320000	189340000	Medium frequency	0.363636	Medium frequency	0.565217	High frequency	0.7
1	189340000	189360000	Medium frequency	0.454545	Medium frequency	0.326087	Low frequency	0.1
1	189540000	189560000	Medium frequency	0.636364	Medium frequency	0.369565	Low frequency	0.3
1	189560000	189580000	Low frequency	0.272727	Medium frequency	0.326087	Medium frequency	0.5
1	190760000	190780000	Medium frequency	0.636364	High frequency	0.891304	High frequency	0.9
1	191120000	191140000	Low frequency	0.272727	Medium frequency	0.304348	Low frequency	0.3
1	191340000	191360000	Low frequency	0.272727	Medium frequency	0.543478	Low frequency	0.2
1	191700000	191720000	Low frequency	0.181818	Low frequency	0.130435	Medium frequency	0.4
1	194680000	194700000	Medium frequency	0.545455	High frequency	0.73913	High frequency	0.7
1	194740000	194760000	Low frequency	0.272727	Medium frequency	0.630435	Medium frequency	0.6
1	195920000	195940000	Medium frequency	0.363636	Medium frequency	0.543478	Low frequency	0
1	195940000	195960000	Low frequency	0	Medium frequency	0.630435	Medium frequency	0.6
1	195960000	195980000	High frequency	0.727273	High frequency	1	Medium frequency	0.4
1	196240000	196260000	Medium frequency	0.636364	High frequency	0.782609	Medium frequency	0.6
1	198840000	198860000	High frequency	0.818182	Medium frequency	0.369565	Low frequency	0.1
1	200580000	200600000	Low frequency	0.181818	Medium frequency	0.478261	Low frequency	0
1	200600000	200620000	High frequency	0.818182	High frequency	0.956522	Low frequency	0.2
1	200620000	200640000	Low frequency	0.272727	High frequency	0.826087	Medium frequency	0.4
1	200660000	200680000	Medium frequency	0.545455	High frequency	0.847826	Medium frequency	0.6
1	200680000	200700000	Low frequency	0	High frequency	0.826087	Low frequency	0.3
1	200700000	200720000	Low frequency	0	Medium frequency	0.369565	Low frequency	0.2
1	200720000	200740000	Medium frequency	0.363636	High frequency	0.717391	Low frequency	0.3
1	200800000	200820000	Medium frequency	0.636364	High frequency	0.76087	Medium frequency	0.5
1	200860000	200880000	Low frequency	0.272727	Medium frequency	0.326087	Low frequency	0
1	200900000	200920000	Medium frequency	0.636364	High frequency	0.934783	Medium frequency	0.6
1	200920000	200940000	High frequency	0.818182	High frequency	0.847826	Medium frequency	0.6
1	201460000	201480000	High frequency	1	Medium frequency	0.673913	Medium frequency	0.4
1	201800000	201820000	Medium frequency	0.545455	Medium frequency	0.586957	Low frequency	0.3
1	201880000	201900000	High frequency	0.727273	High frequency	0.804348	Low frequency	0.3
1	201900000	201920000	Medium frequency	0.454545	Medium frequency	0.456522	Low frequency	0.3
1	201920000	201940000	Low frequency	0.272727	Medium frequency	0.521739	Low frequency	0
1	201940000	201960000	Medium frequency	0.454545	Medium frequency	0.630435	Low frequency	0.3
1	201960000	201980000	High frequency	1	High frequency	0.782609	Medium frequency	0.4
1	201980000	202000000	High frequency	0.727273	High frequency	0.847826	Medium frequency	0.4
1	202000000	202020000	Medium frequency	0.363636	High frequency	0.76087	Medium frequency	0.4
1	202020000	202040000	High frequency	0.727273	High frequency	0.782609	Medium frequency	0.5
1	202040000	202060000	High frequency	0.727273	High frequency	0.978261	Medium frequency	0.6
1	202400000	202420000	Medium frequency	0.636364	High frequency	0.717391	High frequency	0.7
1	202420000	202440000	Low frequency	0.272727	Medium frequency	0.326087	Medium frequency	0.6
1	202440000	202460000	Medium frequency	0.545455	Medium frequency	0.5	High frequency	0.7
1	202460000	202480000	High frequency	0.727273	Medium frequency	0.565217	High frequency	0.7
1	202480000	202500000	Low frequency	0.0909091	Medium frequency	0.369565	Medium frequency	0.4
1	202520000	202540000	Low frequency	0	Low frequency	0.23913	Medium frequency	0.4
1	202560000	202580000	Low frequency	0.0909091	Medium frequency	0.521739	Low frequency	0.3
1	202580000	202600000	Low frequency	0	Medium frequency	0.413043	Low frequency	0.3
1	202600000	202620000	Medium frequency	0.363636	Medium frequency	0.347826	Low frequency	0.2
1	203340000	203360000	High frequency	0.727273	Medium frequency	0.673913	Low frequency	0.3
1	203800000	203820000	Low frequency	0.272727	Medium frequency	0.478261	Medium frequency	0.6
1	204080000	204100000	Low frequency	0	Low frequency	0.0652174	Medium frequency	0.5
1	204100000	204120000	Low frequency	0.0909091	Low frequency	0.26087	High frequency	0.7
1	204120000	204140000	Low frequency	0	Low frequency	0.108696	Medium frequency	0.4
1	204220000	204240000	Medium frequency	0.363636	Low frequency	0.152174	Medium frequency	0.4
1	204260000	204280000	Low frequency	0	Low frequency	0.108696	Medium frequency	0.5
1	204300000	204320000	Low frequency	0	Low frequency	0.152174	Medium frequency	0.4
1	204320000	204340000	Low frequency	0.181818	Medium frequency	0.326087	Medium frequency	0.6
1	204340000	204360000	Low frequency	0.0909091	Low frequency	0.26087	Medium frequency	0.6
1	204360000	204380000	Low frequency	0.0909091	Low frequency	0.195652	Medium frequency	0.5
1	204380000	204400000	Low frequency	0.0909091	Low frequency	0.108696	Medium frequency	0.4
1	204400000	204420000	Low frequency	0.0909091	Low frequency	0.195652	Medium frequency	0.4
1	205580000	205600000	High frequency	0.727273	Medium frequency	0.586957	High frequency	0.9
1	205720000	205740000	Medium frequency	0.363636	Medium frequency	0.413043	High frequency	0.8
1	205740000	205760000	Low frequency	0.181818	Low frequency	0.130435	Medium frequency	0.6
1	205760000	205780000	Low frequency	0	Low frequency	0.0217391	Medium frequency	0.4
1	205780000	205800000	Low frequency	0.0909091	Low frequency	0.0434783	Medium frequency	0.5
1	205800000	205820000	Medium frequency	0.545455	Low frequency	0.23913	Low frequency	0.3
1	205820000	205840000	Medium frequency	0.363636	Low frequency	0.152174	Medium frequency	0.6
1	205840000	205860000	Low frequency	0.181818	Low frequency	0.0652174	Medium frequency	0.4
1	205860000	205880000	High frequency	0.727273	Medium frequency	0.456522	High frequency	0.7
1	205880000	205900000	Medium frequency	0.545455	Medium frequency	0.456522	High frequency	0.9
1	206720000	206740000	Medium frequency	0.636364	High frequency	0.76087	High frequency	1
1	206740000	206760000	Medium frequency	0.545455	Medium frequency	0.608696	High frequency	1
1	206760000	206780000	Low frequency	0.0909091	Low frequency	0.23913	High frequency	0.8
1	206780000	206800000	Medium frequency	0.545455	Low frequency	0.195652	High frequency	0.7
1	206800000	206820000	Medium frequency	0.454545	Low frequency	0.26087	High frequency	0.7
1	206820000	206840000	Medium frequency	0.636364	Low frequency	0.195652	Medium frequency	0.4
1	206840000	206860000	Medium frequency	0.454545	Low frequency	0.217391	Medium frequency	0.5
1	206860000	206880000	Medium frequency	0.636364	Low frequency	0.282609	Medium frequency	0.6
1	206880000	206900000	Medium frequency	0.363636	Low frequency	0.26087	High frequency	0.7
1	206900000	206920000	Medium frequency	0.363636	Low frequency	0.23913	Medium frequency	0.4
1	207280000	207300000	Medium frequency	0.454545	High frequency	0.847826	High frequency	0.8
1	207300000	207320000	Medium frequency	0.363636	High frequency	0.73913	High frequency	1
1	207380000	207400000	Medium frequency	0.545455	Medium frequency	0.652174	High frequency	0.8
1	207440000	207460000	Low frequency	0	Medium frequency	0.543478	Medium frequency	0.6
1	207460000	207480000	Low frequency	0.181818	Medium frequency	0.304348	Low frequency	0.2
1	207840000	207860000	Low frequency	0.272727	Medium frequency	0.347826	Medium frequency	0.5
1	207860000	207880000	Low frequency	0.181818	Medium frequency	0.608696	Medium frequency	0.4
1	207880000	207900000	Low frequency	0.272727	Medium frequency	0.391304	Medium frequency	0.5
1	209360000	209380000	Medium frequency	0.545455	High frequency	0.717391	High frequency	1
1	209380000	209400000	Low frequency	0.0909091	Medium frequency	0.456522	Medium frequency	0.6
1	209400000	209420000	Low frequency	0.0909091	Medium frequency	0.304348	Low frequency	0.2
1	214420000	214440000	Medium frequency	0.636364	Medium frequency	0.413043	Low frequency	0.3
1	214460000	214480000	Medium frequency	0.454545	Low frequency	0.282609	Low frequency	0.3
1	214480000	214500000	Medium frequency	0.363636	Low frequency	0.130435	Low frequency	0
1	215080000	215100000	High frequency	0.909091	Medium frequency	0.695652	High frequency	0.8
1	215100000	215120000	Low frequency	0.0909091	Medium frequency	0.630435	High frequency	0.9
1	215120000	215140000	High frequency	1	Medium frequency	0.652174	Medium frequency	0.6
1	215160000	215180000	Low frequency	0.272727	Medium frequency	0.543478	Medium frequency	0.5
1	215180000	215200000	High frequency	0.909091	High frequency	0.826087	Medium frequency	0.6
1	215240000	215260000	High frequency	0.909091	High frequency	0.804348	Medium frequency	0.5
1	215320000	215340000	Medium frequency	0.636364	High frequency	0.891304	High frequency	0.7
1	215540000	215560000	Low frequency	0.181818	Medium frequency	0.521739	High frequency	0.7
1	215560000	215580000	Medium frequency	0.363636	High frequency	0.891304	High frequency	0.9
1	215580000	215600000	Low frequency	0.0909091	Low frequency	0.217391	Medium frequency	0.6
1	215600000	215620000	Low frequency	0	Medium frequency	0.326087	Low frequency	0.2
1	215620000	215640000	Low frequency	0	Low frequency	0.0869565	Medium frequency	0.4
1	215640000	215660000	Low frequency	0	Low frequency	0.173913	Medium frequency	0.4
1	215660000	215680000	Medium frequency	0.454545	Medium frequency	0.369565	High frequency	0.7
1	215980000	216000000	High frequency	0.818182	Medium frequency	0.630435	High frequency	0.7
1	216020000	216040000	Medium frequency	0.636364	Medium frequency	0.586957	High frequency	0.7
1	216040000	216060000	Medium frequency	0.545455	Medium frequency	0.565217	High frequency	0.8
1	217600000	217620000	Low frequency	0.181818	Medium frequency	0.369565	Low frequency	0.2
1	217620000	217640000	Medium frequency	0.363636	Medium frequency	0.652174	High frequency	0.7
1	217640000	217660000	Medium frequency	0.636364	High frequency	0.73913	High frequency	0.7
1	217680000	217700000	Medium frequency	0.363636	Medium frequency	0.391304	Low frequency	0.3
1	217740000	217760000	Medium frequency	0.636364	Medium frequency	0.391304	Low frequency	0.2
1	217760000	217780000	Low frequency	0.272727	Medium frequency	0.478261	Low frequency	0.2
1	217800000	217820000	High frequency	0.727273	Medium frequency	0.5	Medium frequency	0.4
1	217820000	217840000	Medium frequency	0.545455	Medium frequency	0.326087	Low frequency	0.2
1	217960000	217980000	Medium frequency	0.545455	Medium frequency	0.326087	Low frequency	0.3
1	218000000	218020000	Medium frequency	0.454545	Medium frequency	0.391304	Low frequency	0.2
1	218040000	218060000	Medium frequency	0.363636	Medium frequency	0.434783	Low frequency	0.2
1	218060000	218080000	Medium frequency	0.636364	Medium frequency	0.413043	Low frequency	0.2
1	218080000	218100000	Medium frequency	0.363636	Medium frequency	0.565217	Low frequency	0.3
1	218120000	218140000	Medium frequency	0.363636	Low frequency	0.23913	Low frequency	0.2
1	218160000	218180000	Low frequency	0.181818	Medium frequency	0.413043	Low frequency	0.1
1	218440000	218460000	Medium frequency	0.545455	Medium frequency	0.608696	High frequency	0.8
1	218460000	218480000	High frequency	1	High frequency	0.826087	Medium frequency	0.4
1	218480000	218500000	High frequency	1	High frequency	0.717391	Medium frequency	0.4
1	218520000	218540000	High frequency	0.727273	Medium frequency	0.5	Low frequency	0.3
1	218540000	218560000	Low frequency	0.272727	Medium frequency	0.434783	Low frequency	0.1
1	218580000	218600000	Medium frequency	0.636364	Medium frequency	0.565217	Low frequency	0.2
1	218600000	218620000	Low frequency	0.272727	Medium frequency	0.347826	Low frequency	0.2
1	218960000	218980000	Medium frequency	0.545455	Medium frequency	0.391304	High frequency	0.8
1	219920000	219940000	Low frequency	0.181818	Low frequency	0.195652	Medium frequency	0.6
1	220820000	220840000	Low frequency	0.0909091	Medium frequency	0.304348	Medium frequency	0.4
1	220920000	220940000	Low frequency	0.181818	Medium frequency	0.369565	Medium frequency	0.6
1	220940000	220960000	Medium frequency	0.545455	Medium frequency	0.695652	High frequency	1
1	221920000	221940000	Low frequency	0.272727	Medium frequency	0.5	Medium frequency	0.5
1	221960000	221980000	Medium frequency	0.454545	Low frequency	0.282609	Low frequency	0.1
1	222040000	222060000	Low frequency	0.181818	Medium frequency	0.304348	Low frequency	0.3
1	222080000	222100000	Low frequency	0.181818	Medium frequency	0.391304	Low frequency	0
1	222100000	222120000	Medium frequency	0.636364	High frequency	0.847826	Medium frequency	0.5
1	222120000	222140000	High frequency	0.727273	High frequency	0.869565	Medium frequency	0.5
1	222360000	222380000	Low frequency	0	Medium frequency	0.304348	Low frequency	0.1
1	222380000	222400000	Medium frequency	0.636364	High frequency	0.847826	High frequency	0.9
1	222740000	222760000	Medium frequency	0.545455	High frequency	0.73913	High frequency	0.8
1	222760000	222780000	Low frequency	0.0909091	Medium frequency	0.543478	Medium frequency	0.5
1	222780000	222800000	Low frequency	0	Medium frequency	0.304348	Low frequency	0.3
1	222800000	222820000	Low frequency	0.272727	Medium frequency	0.326087	Medium frequency	0.4
1	222840000	222860000	Low frequency	0	Medium frequency	0.434783	Low frequency	0.3
1	222920000	222940000	Low frequency	0.181818	Low frequency	0.23913	Medium frequency	0.6
1	223100000	223120000	Medium frequency	0.363636	Medium frequency	0.391304	Low frequency	0.3
1	223280000	223300000	Low frequency	0.181818	Medium frequency	0.347826	Low frequency	0
1	223300000	223320000	Low frequency	0.272727	Medium frequency	0.652174	Medium frequency	0.6
1	223980000	224000000	Medium frequency	0.454545	Low frequency	0.195652	Low frequency	0.2
1	224860000	224880000	Low frequency	0.0909091	Medium frequency	0.326087	Low frequency	0.3
1	224880000	224900000	High frequency	0.818182	High frequency	0.891304	Medium frequency	0.4
1	225260000	225280000	Low frequency	0	Medium frequency	0.304348	Low frequency	0.2
1	225880000	225900000	Medium frequency	0.545455	High frequency	0.934783	Medium frequency	0.6
1	225900000	225920000	Medium frequency	0.545455	Medium frequency	0.695652	Low frequency	0.2
1	225920000	225940000	Low frequency	0	Medium frequency	0.326087	Low frequency	0.1
1	226220000	226240000	Medium frequency	0.636364	Low frequency	0.108696	Low frequency	0.2
1	226280000	226300000	Low frequency	0.181818	Low frequency	0.108696	Medium frequency	0.4
1	226320000	226340000	Medium frequency	0.454545	Low frequency	0.23913	Low frequency	0.3
1	226340000	226360000	High frequency	0.727273	Medium frequency	0.413043	Medium frequency	0.4
1	226360000	226380000	Medium frequency	0.454545	High frequency	0.76087	High frequency	0.7
1	226440000	226460000	Medium frequency	0.363636	Low frequency	0.195652	Low frequency	0.1
1	227940000	227960000	Low frequency	0	Low frequency	0.173913	Medium frequency	0.4
1	227960000	227980000	Medium frequency	0.363636	Medium frequency	0.369565	Low frequency	0.2
1	228280000	228300000	Medium frequency	0.636364	High frequency	0.76087	High frequency	0.9
1	228300000	228320000	High frequency	0.727273	Medium frequency	0.608696	High frequency	0.9
1	228320000	228340000	Low frequency	0.272727	Medium frequency	0.326087	High frequency	0.8
1	228340000	228360000	Low frequency	0.272727	Low frequency	0.23913	Medium frequency	0.5
1	228380000	228400000	Low frequency	0.272727	Medium frequency	0.434783	Medium frequency	0.6
1	228400000	228420000	Low frequency	0.181818	Medium frequency	0.347826	Medium frequency	0.4
1	228420000	228440000	Low frequency	0.0909091	Low frequency	0.173913	Medium frequency	0.4
1	228660000	228680000	High frequency	0.818182	Medium frequency	0.521739	Medium frequency	0.4
1	228680000	228700000	Low frequency	0.272727	Medium frequency	0.347826	Low frequency	0.2
1	228720000	228740000	Low frequency	0.272727	Medium frequency	0.391304	Medium frequency	0.4
1	228740000	228760000	Medium frequency	0.545455	Medium frequency	0.586957	High frequency	0.7
1	228760000	228780000	Medium frequency	0.545455	Medium frequency	0.565217	High frequency	0.7
1	229700000	229720000	Low frequency	0.272727	Medium frequency	0.434783	Medium frequency	0.6
1	230040000	230060000	Medium frequency	0.636364	High frequency	0.782609	Medium frequency	0.4
1	230280000	230300000	Medium frequency	0.636364	High frequency	0.978261	High frequency	0.9
1	231000000	231020000	Medium frequency	0.454545	High frequency	0.73913	High frequency	0.8
1	231020000	231040000	Medium frequency	0.545455	High frequency	0.782609	High frequency	0.8
1	231040000	231060000	Medium frequency	0.545455	High frequency	0.913043	High frequency	0.9
1	231160000	231180000	Medium frequency	0.363636	Medium frequency	0.673913	High frequency	0.8
1	231180000	231200000	High frequency	0.909091	Medium frequency	0.652174	Medium frequency	0.5
1	231200000	231220000	Low frequency	0.181818	Medium frequency	0.347826	Medium frequency	0.5
1	232240000	232260000	Medium frequency	0.454545	Low frequency	0.282609	Low frequency	0.3
1	232280000	232300000	Low frequency	0.272727	Medium frequency	0.434783	Low frequency	0.2
1	232660000	232680000	Low frequency	0.272727	Medium frequency	0.565217	Medium frequency	0.5
1	232680000	232700000	High frequency	0.909091	Medium frequency	0.695652	Medium frequency	0.6
1	232720000	232740000	Low frequency	0.272727	Medium frequency	0.434783	Medium frequency	0.4
1	232740000	232760000	Medium frequency	0.363636	Medium frequency	0.413043	Low frequency	0.2
1	232760000	232780000	Medium frequency	0.545455	Medium frequency	0.347826	Low frequency	0.3
1	232800000	232820000	Low frequency	0.181818	Medium frequency	0.347826	Low frequency	0.3
1	232860000	232880000	High frequency	0.727273	Medium frequency	0.608696	High frequency	0.8
1	232880000	232900000	Low frequency	0.272727	Medium frequency	0.391304	Medium frequency	0.4
1	234020000	234040000	Low frequency	0.0909091	Medium frequency	0.304348	Low frequency	0.2
1	234040000	234060000	Low frequency	0.272727	Medium frequency	0.478261	Low frequency	0.2
1	234060000	234080000	Low frequency	0.272727	Medium frequency	0.586957	Medium frequency	0.4
1	234080000	234100000	Low frequency	0.0909091	Medium frequency	0.478261	Medium frequency	0.4
1	234100000	234120000	Medium frequency	0.545455	Medium frequency	0.543478	High frequency	0.8
1	234120000	234140000	Low frequency	0.272727	Medium frequency	0.456522	Medium frequency	0.4
1	234140000	234160000	Medium frequency	0.454545	Medium frequency	0.695652	High frequency	0.7
1	234160000	234180000	High frequency	0.818182	High frequency	0.956522	Medium frequency	0.6
1	234420000	234440000	Medium frequency	0.363636	High frequency	0.76087	High frequency	0.9
1	234440000	234460000	Medium frequency	0.545455	High frequency	0.869565	High frequency	0.9
1	234540000	234560000	Low frequency	0.272727	Medium frequency	0.608696	High frequency	0.7
1	234560000	234580000	Low frequency	0.0909091	Medium frequency	0.369565	Medium frequency	0.4
1	234580000	234600000	Low frequency	0.272727	Medium frequency	0.434783	Medium frequency	0.6
1	234620000	234640000	Low frequency	0.272727	Low frequency	0.26087	Medium frequency	0.5
1	234640000	234660000	Low frequency	0.0909091	Medium frequency	0.369565	Medium frequency	0.5
1	234660000	234680000	Medium frequency	0.363636	Low frequency	0.282609	Low frequency	0.1
1	234720000	234740000	Medium frequency	0.454545	Low frequency	0.23913	Medium frequency	0.4
1	234740000	234760000	Medium frequency	0.363636	Low frequency	0.26087	Medium frequency	0.4
1	234960000	234980000	Low frequency	0.0909091	Medium frequency	0.304348	Medium frequency	0.4
1	235000000	235020000	Medium frequency	0.454545	Medium frequency	0.304348	High frequency	0.7
1	235040000	235060000	High frequency	0.727273	Medium frequency	0.673913	High frequency	0.7
1	235080000	235100000	Medium frequency	0.363636	Medium frequency	0.391304	High frequency	0.8
1	236600000	236620000	High frequency	0.909091	Medium frequency	0.434783	Low frequency	0.1
1	237360000	237380000	Medium frequency	0.636364	High frequency	0.978261	High frequency	0.9
1	237380000	237400000	High frequency	0.727273	Medium frequency	0.673913	High frequency	0.9
1	237400000	237420000	Low frequency	0.0909091	Medium frequency	0.391304	Medium frequency	0.5
1	237700000	237720000	Low frequency	0.0909091	Low frequency	0.0652174	Medium frequency	0.4
1	237720000	237740000	Low frequency	0.0909091	Low frequency	0.130435	Medium frequency	0.4
1	237740000	237760000	Low frequency	0.272727	Medium frequency	0.521739	High frequency	0.7
1	238340000	238360000	High frequency	1	Medium frequency	0.673913	High frequency	0.8
1	238360000	238380000	High frequency	0.818182	Medium frequency	0.565217	High frequency	0.9
1	238380000	238400000	High frequency	0.818182	Medium frequency	0.456522	Medium frequency	0.6
1	238400000	238420000	Low frequency	0.0909091	Low frequency	0.173913	Medium frequency	0.4
1	238460000	238480000	Medium frequency	0.454545	Medium frequency	0.434783	High frequency	0.7
1	238480000	238500000	Medium frequency	0.545455	High frequency	0.76087	High frequency	1
1	238880000	238900000	Medium frequency	0.454545	High frequency	0.76087	High frequency	0.9
1	238900000	238920000	Medium frequency	0.363636	Medium frequency	0.326087	High frequency	0.7
1	238920000	238940000	Low frequency	0.0909091	Medium frequency	0.413043	High frequency	0.7
1	238940000	238960000	Low frequency	0.181818	Medium frequency	0.304348	Medium frequency	0.5
1	238980000	239000000	Low frequency	0.181818	Medium frequency	0.413043	Medium frequency	0.5
1	239000000	239020000	Low frequency	0.181818	Medium frequency	0.5	Medium frequency	0.6
1	239020000	239040000	Low frequency	0.272727	Medium frequency	0.586957	Medium frequency	0.5
1	239040000	239060000	Medium frequency	0.545455	Medium frequency	0.652174	High frequency	0.7
1	239160000	239180000	Medium frequency	0.545455	High frequency	0.782609	High frequency	0.9
1	240160000	240180000	Medium frequency	0.545455	Medium frequency	0.565217	High frequency	0.9
1	240180000	240200000	Low frequency	0.272727	Medium frequency	0.543478	Medium frequency	0.6
1	240200000	240220000	Low frequency	0.181818	Medium frequency	0.565217	High frequency	0.7
1	240240000	240260000	Medium frequency	0.363636	Medium frequency	0.369565	High frequency	0.7
1	240380000	240400000	Low frequency	0	Low frequency	0.130435	Medium frequency	0.4
1	240400000	240420000	Low frequency	0	Low frequency	0.0869565	Medium frequency	0.4
1	240420000	240440000	Low frequency	0	Low frequency	0.130435	Medium frequency	0.4
1	240480000	240500000	Medium frequency	0.454545	Low frequency	0.23913	High frequency	0.8
1	240500000	240520000	Medium frequency	0.545455	Medium frequency	0.543478	High frequency	1
1	241040000	241060000	Medium frequency	0.454545	Medium frequency	0.456522	High frequency	0.8
1	241060000	241080000	Low frequency	0.181818	Low frequency	0.195652	Medium frequency	0.5
1	241080000	241100000	Medium frequency	0.545455	Low frequency	0.173913	Medium frequency	0.4
1	241100000	241120000	Low frequency	0	Low frequency	0.108696	Medium frequency	0.5
1	241120000	241140000	Low frequency	0	Low frequency	0.0869565	Medium frequency	0.4
1	241520000	241540000	Medium frequency	0.636364	Medium frequency	0.543478	High frequency	0.8
1	242180000	242200000	Low frequency	0.272727	Medium frequency	0.673913	High frequency	1
1	242200000	242220000	Low frequency	0.181818	Low frequency	0.26087	Medium frequency	0.5
1	243080000	243100000	Medium frequency	0.363636	Medium frequency	0.304348	Low frequency	0.1
1	243100000	243120000	High frequency	0.909091	High frequency	0.891304	Medium frequency	0.6
1	243120000	243140000	Medium frequency	0.454545	Medium frequency	0.543478	Low frequency	0.3
1	243140000	243160000	High frequency	0.818182	High frequency	0.782609	Medium frequency	0.5
1	243160000	243180000	Medium frequency	0.545455	High frequency	0.826087	High frequency	0.8
1	243180000	243200000	Medium frequency	0.363636	High frequency	0.73913	High frequency	0.9
1	243200000	243220000	Medium frequency	0.454545	High frequency	0.73913	High frequency	0.9
1	243240000	243260000	Low frequency	0.272727	Medium frequency	0.543478	Low frequency	0.1
1	245400000	245420000	Low frequency	0.272727	Medium frequency	0.456522	Low frequency	0.1
1	247040000	247060000	High frequency	0.727273	Medium frequency	0.695652	High frequency	0.9
1	247060000	247080000	Medium frequency	0.363636	Medium frequency	0.478261	High frequency	0.8
1	247100000	247120000	Low frequency	0.181818	Medium frequency	0.369565	Medium frequency	0.4
1	247120000	247140000	Medium frequency	0.363636	Low frequency	0.282609	Low frequency	0.3
1	247480000	247500000	Low frequency	0.181818	Medium frequency	0.326087	Low frequency	0
1	247660000	247680000	Low frequency	0.272727	Low frequency	0.26087	Medium frequency	0.4
1	247680000	247700000	Low frequency	0.0909091	Low frequency	0.152174	Medium frequency	0.4
1	247700000	247720000	Medium frequency	0.545455	Medium frequency	0.326087	Low frequency	0.3
1	247740000	247760000	Low frequency	0.272727	Medium frequency	0.413043	Medium frequency	0.6
1	247760000	247780000	Low frequency	0.272727	Medium frequency	0.5	Medium frequency	0.5
1	247780000	247800000	Medium frequency	0.545455	Medium frequency	0.652174	High frequency	0.8
1	247800000	247820000	Medium frequency	0.363636	Medium frequency	0.521739	High frequency	0.7
1	247820000	247840000	Low frequency	0.272727	Medium frequency	0.543478	High frequency	1
1	247840000	247860000	Medium frequency	0.454545	Medium frequency	0.695652	High frequency	0.8
1	247880000	247900000	Medium frequency	0.454545	High frequency	0.717391	Medium frequency	0.6
1	248260000	248280000	Medium frequency	0.545455	High frequency	0.934783	High frequency	0.9
1	248280000	248300000	Medium frequency	0.545455	High frequency	0.869565	High frequency	0.9
1	248320000	248340000	Medium frequency	0.636364	High frequency	0.913043	High frequency	1
1	249400000	249420000	Medium frequency	0.454545	High frequency	0.717391	High frequency	0.7
1	249420000	249440000	Medium frequency	0.545455	High frequency	0.76087	High frequency	0.8
1	249440000	249460000	High frequency	0.818182	Medium frequency	0.673913	High frequency	0.7
1	249460000	249480000	Medium frequency	0.636364	Medium frequency	0.543478	High frequency	0.8
1	249480000	249500000	Medium frequency	0.545455	High frequency	0.717391	High frequency	0.8
1	249500000	249520000	Medium frequency	0.545455	High frequency	0.826087	High frequency	0.8
1	249520000	249540000	Medium frequency	0.636364	High frequency	0.76087	High frequency	1
1	249540000	249560000	Medium frequency	0.636364	High frequency	0.73913	High frequency	0.7
1	249640000	249660000	Medium frequency	0.454545	Medium frequency	0.391304	Low frequency	0.3
1	249680000	249700000	Low frequency	0.181818	Low frequency	0.282609	Medium frequency	0.5
1	249720000	249740000	Low frequency	0.0909091	Low frequency	0.217391	Medium frequency	0.4
1	249740000	249760000	Low frequency	0.272727	Low frequency	0.282609	Medium frequency	0.5
1	249760000	249780000	Low frequency	0.272727	Medium frequency	0.391304	High frequency	0.7
1	249780000	249800000	High frequency	0.727273	Medium frequency	0.608696	High frequency	0.7
1	249800000	249820000	Low frequency	0.272727	Medium frequency	0.673913	High frequency	0.8
1	249820000	249840000	Medium frequency	0.454545	High frequency	0.73913	High frequency	0.7
1	250640000	250660000	Medium frequency	0.636364	Medium frequency	0.673913	High frequency	1
1	250680000	250700000	Medium frequency	0.636364	Medium frequency	0.652174	High frequency	0.7
1	250700000	250720000	Medium frequency	0.363636	Medium frequency	0.413043	High frequency	0.7
1	250720000	250740000	Medium frequency	0.636364	Medium frequency	0.326087	High frequency	0.9
1	250740000	250760000	Medium frequency	0.636364	Medium frequency	0.586957	High frequency	0.9
1	250760000	250780000	Medium frequency	0.636364	Medium frequency	0.630435	High frequency	1
1	250780000	250800000	Medium frequency	0.636364	Medium frequency	0.695652	High frequency	1
1	253660000	253680000	Medium frequency	0.363636	Medium frequency	0.391304	Low frequency	0.3
1	255740000	255760000	Medium frequency	0.454545	High frequency	0.804348	High frequency	0.8
1	255760000	255780000	Medium frequency	0.363636	High frequency	0.804348	High frequency	0.7
1	255780000	255800000	Low frequency	0.272727	Medium frequency	0.673913	High frequency	0.8
1	255800000	255820000	Low frequency	0.0909091	Medium frequency	0.413043	Medium frequency	0.6
1	255820000	255840000	Low frequency	0.181818	Medium frequency	0.608696	High frequency	0.8
1	255840000	255860000	Low frequency	0.272727	Medium frequency	0.586957	High frequency	0.7
1	255860000	255880000	Low frequency	0.0909091	Medium frequency	0.478261	High frequency	0.7
1	255880000	255900000	Low frequency	0.0909091	Medium frequency	0.543478	High frequency	0.8
1	255900000	255920000	Medium frequency	0.636364	Medium frequency	0.543478	High frequency	0.8
1	255920000	255940000	Medium frequency	0.363636	Medium frequency	0.543478	High frequency	0.9
1	255940000	255960000	Medium frequency	0.545455	Medium frequency	0.695652	High frequency	0.7
1	255980000	256000000	Low frequency	0.272727	Medium frequency	0.369565	Medium frequency	0.5
1	256000000	256020000	Medium frequency	0.363636	Low frequency	0.26087	Medium frequency	0.4
1	256020000	256040000	High frequency	0.727273	Medium frequency	0.543478	High frequency	0.8
1	256040000	256060000	Low frequency	0.0909091	Medium frequency	0.326087	High frequency	0.7
1	256060000	256080000	Low frequency	0.0909091	Medium frequency	0.391304	Medium frequency	0.4
1	256080000	256100000	Medium frequency	0.363636	Medium frequency	0.391304	Low frequency	0.3
1	256480000	256500000	Low frequency	0.0909091	Low frequency	0.0869565	Medium frequency	0.4
1	256500000	256520000	Low frequency	0.0909091	Low frequency	0.217391	Medium frequency	0.4
1	256520000	256540000	Low frequency	0.181818	Medium frequency	0.326087	Medium frequency	0.5
1	256540000	256560000	Medium frequency	0.363636	High frequency	0.804348	High frequency	1
1	256560000	256580000	Medium frequency	0.545455	High frequency	0.804348	High frequency	1
1	256660000	256680000	Medium frequency	0.636364	High frequency	0.956522	High frequency	1
1	256700000	256720000	Medium frequency	0.545455	High frequency	0.891304	High frequency	0.9
1	256720000	256740000	Medium frequency	0.545455	High frequency	0.913043	High frequency	0.9
1	256740000	256760000	Medium frequency	0.545455	High frequency	0.956522	High frequency	1
1	256760000	256780000	Medium frequency	0.636364	High frequency	0.869565	High frequency	1
1	256780000	256800000	Medium frequency	0.636364	High frequency	0.804348	High frequency	0.9
1	256800000	256820000	Low frequency	0.272727	High frequency	0.73913	High frequency	1
1	256820000	256840000	Low frequency	0.0909091	Medium frequency	0.608696	High frequency	0.9
1	256840000	256860000	Low frequency	0.181818	High frequency	0.76087	High frequency	1
1	256860000	256880000	Low frequency	0.272727	High frequency	0.826087	High frequency	0.9
1	256880000	256900000	Medium frequency	0.363636	High frequency	0.76087	High frequency	1
1	256900000	256920000	Medium frequency	0.363636	High frequency	0.847826	High frequency	1
1	256920000	256940000	Medium frequency	0.636364	High frequency	0.869565	High frequency	1
1	256940000	256960000	Medium frequency	0.363636	High frequency	0.826087	High frequency	1
1	257080000	257100000	Medium frequency	0.363636	High frequency	0.804348	Medium frequency	0.6
1	258040000	258060000	Low frequency	0.272727	Medium frequency	0.5	Low frequency	0.1
1	260420000	260440000	Low frequency	0.0909091	Medium frequency	0.391304	Low frequency	0.1
1	260440000	260460000	Medium frequency	0.545455	High frequency	0.847826	High frequency	0.9
1	261160000	261180000	High frequency	0.909091	Medium frequency	0.565217	Medium frequency	0.6
1	261180000	261200000	High frequency	0.909091	Medium frequency	0.586957	Medium frequency	0.5
1	261200000	261220000	High frequency	0.818182	Medium frequency	0.586957	Low frequency	0.1
1	262520000	262540000	High frequency	0.727273	Medium frequency	0.630435	High frequency	0.7
1	263640000	263660000	High frequency	0.818182	Low frequency	0.23913	Low frequency	0.2
1	263720000	263740000	Low frequency	0.0909091	Medium frequency	0.347826	Medium frequency	0.6
2	10300000	10320000	Medium frequency	0.545455	High frequency	0.717391	High frequency	0.7
2	10320000	10340000	High frequency	0.909091	Medium frequency	0.586957	Low frequency	0.2
2	10360000	10380000	High frequency	0.727273	Medium frequency	0.521739	Medium frequency	0.6
2	10400000	10420000	Medium frequency	0.636364	Medium frequency	0.434783	High frequency	0.7
2	10500000	10520000	Low frequency	0.181818	Medium frequency	0.347826	Low frequency	0.3
2	10700000	10720000	Medium frequency	0.454545	High frequency	0.934783	High frequency	1
2	10960000	10980000	Medium frequency	0.545455	High frequency	0.76087	Low frequency	0.2
2	11680000	11700000	Medium frequency	0.454545	Medium frequency	0.652174	Low frequency	0.1
2	11700000	11720000	Low frequency	0.181818	Medium frequency	0.673913	Medium frequency	0.4
2	11720000	11740000	Low frequency	0.181818	Medium frequency	0.630435	Medium frequency	0.4
2	11740000	11760000	Low frequency	0.0909091	Medium frequency	0.478261	Low frequency	0.1
2	11760000	11780000	Low frequency	0.181818	Medium frequency	0.456522	Medium frequency	0.4
2	11780000	11800000	High frequency	0.909091	Medium frequency	0.695652	Medium frequency	0.6
2	11940000	11960000	High frequency	0.909091	High frequency	0.913043	Medium frequency	0.6
2	11980000	12000000	Low frequency	0.0909091	Medium frequency	0.434783	Low frequency	0.2
2	12020000	12040000	High frequency	0.818182	Medium frequency	0.413043	Low frequency	0.1
2	12100000	12120000	High frequency	0.818182	Medium frequency	0.434783	Low frequency	0.1
2	12160000	12180000	Low frequency	0.181818	Medium frequency	0.369565	Low frequency	0
2	12180000	12200000	High frequency	0.727273	High frequency	0.804348	Low frequency	0.3
2	12280000	12300000	High frequency	0.818182	High frequency	0.869565	Medium frequency	0.6
2	12300000	12320000	Low frequency	0.0909091	Medium frequency	0.304348	Low frequency	0.1
2	12460000	12480000	High frequency	0.818182	High frequency	0.869565	Medium frequency	0.5
2	12560000	12580000	Medium frequency	0.636364	High frequency	0.73913	Medium frequency	0.4
2	13040000	13060000	Medium frequency	0.363636	Medium frequency	0.391304	Low frequency	0.2
2	13060000	13080000	Low frequency	0.272727	Medium frequency	0.630435	Low frequency	0.3
2	13080000	13100000	Medium frequency	0.363636	Medium frequency	0.586957	Low frequency	0.2
2	13640000	13660000	High frequency	0.818182	Medium frequency	0.413043	Low frequency	0.1
2	13660000	13680000	High frequency	0.818182	Medium frequency	0.391304	Low frequency	0.1
2	13680000	13700000	High frequency	0.818182	Medium frequency	0.391304	Low frequency	0.1
2	13720000	13740000	Medium frequency	0.636364	Low frequency	0.282609	Low frequency	0
2	14240000	14260000	High frequency	0.909091	Medium frequency	0.391304	Low frequency	0.1
2	14340000	14360000	Medium frequency	0.545455	Medium frequency	0.304348	Low frequency	0
2	16840000	16860000	Medium frequency	0.454545	High frequency	0.869565	High frequency	1
2	16860000	16880000	Low frequency	0.272727	High frequency	0.826087	High frequency	0.9
2	16880000	16900000	Medium frequency	0.454545	High frequency	0.73913	High frequency	1
2	16900000	16920000	Low frequency	0.181818	Medium frequency	0.652174	High frequency	0.9
2	16920000	16940000	Medium frequency	0.363636	Medium frequency	0.695652	High frequency	0.7
2	16940000	16960000	Low frequency	0.181818	High frequency	0.717391	High frequency	0.8
2	16960000	16980000	Medium frequency	0.454545	Medium frequency	0.630435	High frequency	1
2	16980000	17000000	Low frequency	0.272727	High frequency	0.847826	High frequency	0.9
2	17000000	17020000	Medium frequency	0.545455	High frequency	0.956522	High frequency	1
2	17920000	17940000	Medium frequency	0.454545	High frequency	0.717391	High frequency	0.8
2	17960000	17980000	Medium frequency	0.545455	High frequency	0.847826	High frequency	0.8
2	17980000	18000000	Medium frequency	0.454545	High frequency	0.804348	High frequency	0.9
2	18000000	18020000	Medium frequency	0.636364	High frequency	0.934783	High frequency	1
2	18520000	18540000	Medium frequency	0.636364	High frequency	0.804348	High frequency	0.8
2	18560000	18580000	Medium frequency	0.636364	Medium frequency	0.695652	High frequency	0.9
2	18720000	18740000	Low frequency	0	Low frequency	0.108696	Medium frequency	0.5
2	18760000	18780000	Medium frequency	0.545455	Medium frequency	0.565217	High frequency	0.9
2	18780000	18800000	Medium frequency	0.545455	Medium frequency	0.565217	High frequency	0.8
2	18800000	18820000	Medium frequency	0.454545	High frequency	0.76087	High frequency	0.8
2	18820000	18840000	High frequency	1	High frequency	0.717391	Medium frequency	0.5
2	18980000	19000000	High frequency	0.727273	Medium frequency	0.586957	Low frequency	0.3
2	26220000	26240000	High frequency	1	High frequency	0.826087	Medium frequency	0.6
2	26240000	26260000	Medium frequency	0.636364	High frequency	0.804348	High frequency	0.8
2	26280000	26300000	Medium frequency	0.636364	High frequency	0.913043	High frequency	1
2	27400000	27420000	High frequency	0.818182	Medium frequency	0.695652	Medium frequency	0.6
2	27460000	27480000	Low frequency	0.272727	Low frequency	0.282609	Medium frequency	0.5
2	27480000	27500000	Medium frequency	0.636364	High frequency	0.76087	High frequency	0.7
2	27500000	27520000	High frequency	0.818182	High frequency	0.804348	Medium frequency	0.5
2	28100000	28120000	High frequency	0.727273	Medium frequency	0.456522	Medium frequency	0.5
2	28200000	28220000	Medium frequency	0.545455	Low frequency	0.282609	Medium frequency	0.5
2	28220000	28240000	High frequency	0.909091	Medium frequency	0.521739	Medium frequency	0.6
2	28540000	28560000	High frequency	0.818182	Medium frequency	0.630435	Medium frequency	0.6
2	28560000	28580000	High frequency	0.909091	Low frequency	0.23913	Medium frequency	0.6
2	28600000	28620000	Medium frequency	0.636364	Low frequency	0.217391	Medium frequency	0.5
2	28620000	28640000	High frequency	0.727273	Medium frequency	0.326087	Medium frequency	0.6
2	28640000	28660000	Medium frequency	0.636364	Medium frequency	0.391304	Low frequency	0.3
2	28660000	28680000	High frequency	0.909091	Medium frequency	0.608696	Medium frequency	0.5
2	28680000	28700000	Medium frequency	0.545455	Medium frequency	0.608696	High frequency	0.8
2	28700000	28720000	High frequency	0.818182	Medium frequency	0.695652	High frequency	0.9
2	28720000	28740000	High frequency	0.727273	Medium frequency	0.608696	Medium frequency	0.5
2	28740000	28760000	Medium frequency	0.454545	Low frequency	0.217391	Low frequency	0.3
2	29220000	29240000	High frequency	0.818182	Medium frequency	0.478261	Medium frequency	0.5
2	29240000	29260000	Low frequency	0.272727	Medium frequency	0.304348	Low frequency	0
2	29280000	29300000	Medium frequency	0.363636	Low frequency	0.108696	Low frequency	0
2	32860000	32880000	Medium frequency	0.454545	Low frequency	0.0869565	Low frequency	0.1
2	33100000	33120000	Low frequency	0	Medium frequency	0.326087	Medium frequency	0.4
2	33140000	33160000	Low frequency	0.272727	Medium frequency	0.347826	Low frequency	0.3
2	38980000	39000000	Medium frequency	0.363636	Medium frequency	0.347826	Low frequency	0.2
2	39000000	39020000	High frequency	0.727273	Medium frequency	0.565217	Medium frequency	0.4
2	39280000	39300000	Low frequency	0.272727	Medium frequency	0.326087	Medium frequency	0.4
2	39300000	39320000	High frequency	0.727273	Medium frequency	0.565217	High frequency	0.7
2	39360000	39380000	Medium frequency	0.454545	Medium frequency	0.608696	High frequency	0.7
2	39380000	39400000	Medium frequency	0.545455	Medium frequency	0.5	High frequency	0.7
2	39420000	39440000	Medium frequency	0.545455	Medium frequency	0.695652	High frequency	1
2	39480000	39500000	Medium frequency	0.454545	Medium frequency	0.5	High frequency	0.7
2	39500000	39520000	Low frequency	0.0909091	Medium frequency	0.413043	Low frequency	0.3
2	39620000	39640000	Low frequency	0.272727	Medium frequency	0.673913	High frequency	0.7
2	39640000	39660000	Low frequency	0.272727	High frequency	0.73913	High frequency	0.8
2	39660000	39680000	Medium frequency	0.454545	High frequency	0.782609	High frequency	1
2	39760000	39780000	Low frequency	0.181818	High frequency	0.891304	High frequency	0.9
2	39780000	39800000	Low frequency	0.181818	High frequency	0.782609	High frequency	0.7
2	39800000	39820000	Low frequency	0.272727	Medium frequency	0.673913	Medium frequency	0.6
2	39820000	39840000	Low frequency	0.272727	Medium frequency	0.652174	Medium frequency	0.6
2	39840000	39860000	Low frequency	0.181818	High frequency	0.73913	High frequency	0.8
2	40160000	40180000	Low frequency	0.272727	Medium frequency	0.456522	Low frequency	0.3
2	40180000	40200000	Low frequency	0.181818	Medium frequency	0.413043	Medium frequency	0.4
2	40200000	40220000	Low frequency	0.181818	Low frequency	0.282609	Medium frequency	0.4
2	40220000	40240000	Low frequency	0.181818	Low frequency	0.282609	Medium frequency	0.4
2	40240000	40260000	Low frequency	0.0909091	Medium frequency	0.347826	Low frequency	0.2
2	40260000	40280000	Medium frequency	0.454545	Medium frequency	0.413043	Low frequency	0.3
2	40280000	40300000	Medium frequency	0.636364	High frequency	0.782609	Medium frequency	0.5
2	40300000	40320000	High frequency	0.818182	High frequency	0.826087	Medium frequency	0.5
2	40460000	40480000	Low frequency	0.0909091	Medium frequency	0.391304	Medium frequency	0.6
2	41340000	41360000	Medium frequency	0.454545	High frequency	0.891304	High frequency	0.8
2	41360000	41380000	Medium frequency	0.363636	High frequency	0.826087	High frequency	0.7
2	41620000	41640000	Low frequency	0.181818	Medium frequency	0.434783	Low frequency	0.1
2	41640000	41660000	Low frequency	0	Medium frequency	0.434783	Low frequency	0.3
2	41660000	41680000	Low frequency	0	Medium frequency	0.304348	Medium frequency	0.5
2	41680000	41700000	Low frequency	0.0909091	Low frequency	0.282609	Medium frequency	0.6
2	41700000	41720000	Low frequency	0.0909091	Medium frequency	0.586957	Medium frequency	0.6
2	41720000	41740000	Medium frequency	0.363636	Medium frequency	0.521739	High frequency	0.7
2	41740000	41760000	Medium frequency	0.363636	High frequency	0.847826	High frequency	0.7
2	42380000	42400000	Medium frequency	0.545455	Low frequency	0.152174	Medium frequency	0.4
2	44480000	44500000	Medium frequency	0.636364	Low frequency	0.282609	Low frequency	0.1
2	44500000	44520000	Medium frequency	0.454545	Low frequency	0.26087	Low frequency	0.3
2	44540000	44560000	Medium frequency	0.636364	Medium frequency	0.478261	Low frequency	0
2	44560000	44580000	High frequency	0.818182	Medium frequency	0.521739	Low frequency	0.3
2	44580000	44600000	High frequency	0.818182	Medium frequency	0.673913	Low frequency	0.2
2	44600000	44620000	High frequency	1	High frequency	0.717391	Medium frequency	0.4
2	44620000	44640000	High frequency	0.818182	Medium frequency	0.608696	Low frequency	0.2
2	44640000	44660000	High frequency	0.818182	Medium frequency	0.608696	Low frequency	0.2
2	44660000	44680000	High frequency	0.727273	Medium frequency	0.5	Medium frequency	0.4
2	44680000	44700000	Medium frequency	0.545455	Medium frequency	0.456522	Low frequency	0.2
2	45000000	45020000	Medium frequency	0.454545	Medium frequency	0.326087	High frequency	0.8
2	45020000	45040000	Low frequency	0.181818	Low frequency	0.282609	Medium frequency	0.4
2	45040000	45060000	Medium frequency	0.636364	Medium frequency	0.369565	High frequency	0.7
2	45060000	45080000	Low frequency	0.181818	Low frequency	0.23913	Medium frequency	0.4
2	45100000	45120000	Low frequency	0	Low frequency	0.0869565	Medium frequency	0.4
2	45260000	45280000	Low frequency	0.0909091	Low frequency	0.152174	Medium frequency	0.4
2	45540000	45560000	Medium frequency	0.545455	High frequency	0.73913	Medium frequency	0.5
2	45600000	45620000	Medium frequency	0.636364	High frequency	0.869565	High frequency	0.7
2	45620000	45640000	Medium frequency	0.363636	Low frequency	0.282609	Low frequency	0.3
2	45740000	45760000	Low frequency	0.181818	Low frequency	0.23913	High frequency	0.8
2	45760000	45780000	Medium frequency	0.636364	Medium frequency	0.608696	High frequency	0.9
2	46160000	46180000	Low frequency	0.272727	High frequency	0.73913	High frequency	1
2	46180000	46200000	Low frequency	0.272727	Medium frequency	0.543478	High frequency	0.8
2	46200000	46220000	Low frequency	0.181818	Medium frequency	0.391304	High frequency	0.9
2	46220000	46240000	Low frequency	0.0909091	Medium frequency	0.304348	High frequency	0.7
2	46240000	46260000	Low frequency	0.0909091	Low frequency	0.26087	Medium frequency	0.5
2	46260000	46280000	Low frequency	0.181818	Low frequency	0.195652	Medium frequency	0.5
2	46280000	46300000	Low frequency	0.181818	Low frequency	0.282609	High frequency	0.7
2	46300000	46320000	Low frequency	0.272727	Medium frequency	0.5	High frequency	0.7
2	46320000	46340000	Medium frequency	0.454545	Medium frequency	0.673913	High frequency	1
2	46340000	46360000	Medium frequency	0.545455	High frequency	0.76087	High frequency	0.9
2	47620000	47640000	High frequency	0.909091	Medium frequency	0.391304	Low frequency	0.1
2	47640000	47660000	High frequency	0.909091	Medium frequency	0.391304	Low frequency	0.1
2	47720000	47740000	Medium frequency	0.636364	High frequency	0.804348	High frequency	0.8
2	47740000	47760000	Medium frequency	0.636364	Medium frequency	0.652174	High frequency	0.8
2	47760000	47780000	Low frequency	0.272727	Medium frequency	0.543478	Medium frequency	0.5
2	47780000	47800000	Low frequency	0.181818	Medium frequency	0.586957	Medium frequency	0.6
2	47820000	47840000	Low frequency	0.181818	Medium frequency	0.608696	High frequency	0.7
2	47840000	47860000	Medium frequency	0.636364	High frequency	0.826087	High frequency	0.7
2	47860000	47880000	Medium frequency	0.636364	High frequency	0.891304	High frequency	0.8
2	47880000	47900000	Medium frequency	0.636364	High frequency	0.934783	Medium frequency	0.5
2	47900000	47920000	Medium frequency	0.545455	High frequency	0.913043	High frequency	0.8
2	47940000	47960000	Medium frequency	0.454545	High frequency	0.913043	High frequency	0.9
2	47980000	48000000	Medium frequency	0.636364	High frequency	0.978261	High frequency	1
2	48000000	48020000	Medium frequency	0.636364	High frequency	1	High frequency	0.8
2	48020000	48040000	Medium frequency	0.636364	High frequency	0.934783	High frequency	0.8
2	48040000	48060000	Medium frequency	0.363636	High frequency	0.913043	High frequency	0.8
2	48060000	48080000	Medium frequency	0.454545	High frequency	0.76087	High frequency	0.8
2	48080000	48100000	Medium frequency	0.545455	High frequency	0.76087	High frequency	0.9
2	48100000	48120000	Low frequency	0.272727	Medium frequency	0.586957	High frequency	0.8
2	48140000	48160000	Medium frequency	0.454545	Medium frequency	0.630435	High frequency	0.7
2	48160000	48180000	Low frequency	0.272727	Medium frequency	0.586957	Medium frequency	0.5
2	48180000	48200000	Low frequency	0.181818	High frequency	0.717391	Medium frequency	0.6
2	48200000	48220000	Low frequency	0.0909091	Medium frequency	0.630435	High frequency	0.9
2	48220000	48240000	Low frequency	0.272727	Medium frequency	0.695652	High frequency	0.8
2	48260000	48280000	Low frequency	0.181818	Medium frequency	0.326087	Medium frequency	0.4
2	48280000	48300000	Low frequency	0.181818	Medium frequency	0.413043	Low frequency	0.3
2	48300000	48320000	Medium frequency	0.363636	Medium frequency	0.347826	Low frequency	0.3
2	48320000	48340000	Low frequency	0.181818	Medium frequency	0.434783	Medium frequency	0.4
2	48360000	48380000	Low frequency	0.181818	Medium frequency	0.369565	Medium frequency	0.4
2	48400000	48420000	Low frequency	0.272727	Medium frequency	0.456522	Medium frequency	0.6
2	49980000	50000000	Medium frequency	0.363636	Low frequency	0.26087	Medium frequency	0.6
2	50000000	50020000	Low frequency	0.181818	Low frequency	0.195652	Medium frequency	0.5
2	50480000	50500000	High frequency	0.818182	Medium frequency	0.391304	Low frequency	0.1
2	50500000	50520000	High frequency	0.909091	Medium frequency	0.391304	Low frequency	0.1
2	50520000	50540000	High frequency	0.909091	Medium frequency	0.391304	Low frequency	0.1
2	50540000	50560000	High frequency	0.909091	Medium frequency	0.391304	Low frequency	0.1
2	50560000	50580000	High frequency	0.909091	Medium frequency	0.413043	Low frequency	0.1
2	50800000	50820000	Medium frequency	0.454545	Low frequency	0.173913	Low frequency	0.2
2	50820000	50840000	Medium frequency	0.636364	Medium frequency	0.521739	Low frequency	0.2
2	50840000	50860000	Medium frequency	0.636364	Medium frequency	0.304348	Low frequency	0.1
2	50860000	50880000	High frequency	0.727273	Medium frequency	0.456522	Low frequency	0.2
2	50880000	50900000	High frequency	0.909091	Medium frequency	0.413043	Low frequency	0.2
2	51060000	51080000	Medium frequency	0.545455	Low frequency	0.195652	Low frequency	0.2
2	51160000	51180000	Medium frequency	0.545455	High frequency	0.717391	High frequency	0.7
2	51320000	51340000	Low frequency	0.272727	Medium frequency	0.5	Medium frequency	0.5
2	51620000	51640000	Medium frequency	0.363636	Low frequency	0.195652	Low frequency	0.1
2	51640000	51660000	High frequency	0.909091	High frequency	0.826087	Medium frequency	0.6
2	51720000	51740000	High frequency	0.909091	High frequency	0.913043	Medium frequency	0.4
2	52240000	52260000	Medium frequency	0.454545	Low frequency	0.108696	Low frequency	0.2
2	52320000	52340000	High frequency	0.727273	Medium frequency	0.652174	Medium frequency	0.4
2	57220000	57240000	Medium frequency	0.454545	Low frequency	0.0217391	Low frequency	0.1
2	57660000	57680000	Medium frequency	0.454545	Medium frequency	0.304348	Low frequency	0.1
2	57840000	57860000	Medium frequency	0.454545	Low frequency	0.282609	Low frequency	0
2	57860000	57880000	Medium frequency	0.636364	Medium frequency	0.304348	Low frequency	0.2
2	57880000	57900000	High frequency	0.909091	High frequency	0.934783	Medium frequency	0.6
2	57900000	57920000	High frequency	0.818182	High frequency	0.804348	Low frequency	0.3
2	58240000	58260000	High frequency	0.727273	Medium frequency	0.586957	High frequency	0.8
2	61920000	61940000	High frequency	0.818182	Medium frequency	0.413043	Low frequency	0.2
2	61940000	61960000	High frequency	0.727273	Medium frequency	0.391304	Low frequency	0.2
2	61960000	61980000	High frequency	0.909091	Medium frequency	0.391304	Low frequency	0.1
2	61980000	62000000	High frequency	0.818182	Medium frequency	0.543478	Medium frequency	0.6
2	62000000	62020000	High frequency	0.818182	Medium frequency	0.5	Low frequency	0.1
2	62800000	62820000	Medium frequency	0.545455	Low frequency	0.26087	Low frequency	0
2	62820000	62840000	Medium frequency	0.363636	Low frequency	0.130435	Low frequency	0.1
2	62840000	62860000	Medium frequency	0.454545	Low frequency	0.217391	Low frequency	0
2	62860000	62880000	High frequency	0.909091	Medium frequency	0.391304	Low frequency	0.1
2	62880000	62900000	High frequency	0.909091	Medium frequency	0.391304	Low frequency	0.1
2	64680000	64700000	Medium frequency	0.636364	Medium frequency	0.652174	High frequency	0.8
2	65460000	65480000	Medium frequency	0.454545	Medium frequency	0.5	High frequency	0.9
2	65480000	65500000	Medium frequency	0.363636	Medium frequency	0.369565	High frequency	0.7
2	65500000	65520000	Low frequency	0.0909091	Medium frequency	0.521739	High frequency	0.9
2	65740000	65760000	Low frequency	0	Low frequency	0.0217391	Medium frequency	0.4
2	65760000	65780000	Medium frequency	0.454545	Medium frequency	0.543478	High frequency	0.7
2	66500000	66520000	High frequency	0.909091	Medium frequency	0.391304	Low frequency	0.1
2	66520000	66540000	High frequency	0.909091	Medium frequency	0.391304	Low frequency	0.1
2	66680000	66700000	High frequency	0.909091	Medium frequency	0.521739	Medium frequency	0.4
2	66700000	66720000	High frequency	0.727273	Low frequency	0.26087	Medium frequency	0.5
2	66720000	66740000	Medium frequency	0.545455	Low frequency	0.0434783	Low frequency	0.3
2	66740000	66760000	Medium frequency	0.636364	Low frequency	0.23913	High frequency	0.7
2	66760000	66780000	Medium frequency	0.636364	Low frequency	0.23913	Medium frequency	0.4
2	66780000	66800000	Medium frequency	0.545455	Low frequency	0.26087	Medium frequency	0.5
2	66800000	66820000	High frequency	0.727273	Medium frequency	0.369565	Medium frequency	0.5
2	66840000	66860000	High frequency	1	High frequency	0.826087	Medium frequency	0.6
2	66860000	66880000	High frequency	0.909091	High frequency	0.76087	Medium frequency	0.6
2	67500000	67520000	High frequency	0.818182	Medium frequency	0.347826	Low frequency	0.1
2	67520000	67540000	High frequency	0.818182	Medium frequency	0.391304	Low frequency	0.1
2	67540000	67560000	High frequency	0.818182	Medium frequency	0.413043	Low frequency	0.1
2	67680000	67700000	High frequency	0.818182	Medium frequency	0.391304	Low frequency	0.1
2	67700000	67720000	High frequency	0.727273	Low frequency	0.26087	Low frequency	0.1
2	67760000	67780000	Medium frequency	0.363636	Low frequency	0.130435	Low frequency	0.1
2	70260000	70280000	Medium frequency	0.363636	Low frequency	0.195652	Low frequency	0.3
2	70520000	70540000	High frequency	0.818182	Medium frequency	0.413043	Medium frequency	0.4
2	70540000	70560000	High frequency	0.909091	Medium frequency	0.521739	Low frequency	0.3
2	71980000	72000000	Medium frequency	0.636364	Medium frequency	0.391304	Low frequency	0.2
2	72000000	72020000	Low frequency	0.272727	Medium frequency	0.369565	Low frequency	0.1
2	72260000	72280000	High frequency	0.909091	Medium frequency	0.391304	Low frequency	0.1
2	72280000	72300000	Medium frequency	0.636364	Medium frequency	0.434783	Low frequency	0.2
2	72300000	72320000	High frequency	1	High frequency	0.73913	Medium frequency	0.6
2	81720000	81740000	Low frequency	0.0909091	Medium frequency	0.391304	Low frequency	0.3
2	81740000	81760000	Low frequency	0.272727	Medium frequency	0.326087	Low frequency	0.3
2	81760000	81780000	Low frequency	0.181818	Low frequency	0.195652	Medium frequency	0.4
2	81940000	81960000	Low frequency	0.272727	Medium frequency	0.543478	Medium frequency	0.6
2	81960000	81980000	Medium frequency	0.454545	Medium frequency	0.630435	High frequency	0.8
2	82260000	82280000	Medium frequency	0.454545	Medium frequency	0.521739	Low frequency	0.3
2	82280000	82300000	Low frequency	0.181818	Medium frequency	0.369565	Medium frequency	0.5
2	82760000	82780000	High frequency	0.727273	Medium frequency	0.586957	Medium frequency	0.4
2	83040000	83060000	Low frequency	0.181818	Low frequency	0.152174	Medium frequency	0.4
2	83060000	83080000	Medium frequency	0.454545	Low frequency	0.195652	Medium frequency	0.4
2	83100000	83120000	Low frequency	0.181818	Medium frequency	0.347826	Low frequency	0.3
2	83120000	83140000	Medium frequency	0.363636	Medium frequency	0.630435	High frequency	0.8
2	83160000	83180000	Medium frequency	0.454545	Medium frequency	0.673913	High frequency	0.7
2	83180000	83200000	Medium frequency	0.545455	High frequency	0.76087	High frequency	0.8
2	83220000	83240000	Medium frequency	0.636364	High frequency	0.76087	High frequency	0.9
2	83240000	83260000	Medium frequency	0.363636	High frequency	0.826087	High frequency	0.7
2	83280000	83300000	Medium frequency	0.454545	High frequency	0.913043	High frequency	1
2	83500000	83520000	Medium frequency	0.636364	High frequency	0.978261	High frequency	1
2	83720000	83740000	Medium frequency	0.545455	High frequency	0.913043	High frequency	0.9
2	83740000	83760000	Medium frequency	0.454545	High frequency	0.847826	High frequency	0.7
2	83760000	83780000	Medium frequency	0.545455	Medium frequency	0.456522	Low frequency	0.3
2	84720000	84740000	High frequency	0.727273	Medium frequency	0.608696	Medium frequency	0.6
2	85500000	85520000	Low frequency	0.272727	Medium frequency	0.347826	Low frequency	0.3
2	85520000	85540000	Medium frequency	0.454545	High frequency	0.717391	Low frequency	0.3
2	85560000	85580000	Medium frequency	0.636364	High frequency	0.869565	High frequency	0.7
2	85620000	85640000	Medium frequency	0.545455	High frequency	0.891304	High frequency	0.8
2	85640000	85660000	Medium frequency	0.454545	High frequency	0.891304	High frequency	0.9
2	85660000	85680000	Medium frequency	0.545455	High frequency	0.847826	High frequency	0.7
2	85680000	85700000	Medium frequency	0.454545	High frequency	0.76087	High frequency	0.7
2	85700000	85720000	Medium frequency	0.454545	High frequency	0.782609	High frequency	0.9
2	85760000	85780000	Low frequency	0.0909091	Medium frequency	0.391304	High frequency	0.8
2	85820000	85840000	Low frequency	0	Low frequency	0.152174	Medium frequency	0.4
2	85860000	85880000	High frequency	0.818182	Medium frequency	0.630435	High frequency	0.7
2	85960000	85980000	Medium frequency	0.545455	Medium frequency	0.369565	High frequency	0.7
2	85980000	86000000	Low frequency	0.0909091	Low frequency	0.0652174	Medium frequency	0.4
2	86080000	86100000	Medium frequency	0.363636	Low frequency	0.130435	Low frequency	0.2
2	86200000	86220000	Medium frequency	0.454545	Low frequency	0.130435	Low frequency	0.2
2	86220000	86240000	Medium frequency	0.363636	Low frequency	0.0869565	Low frequency	0.3
2	86360000	86380000	Medium frequency	0.454545	Low frequency	0.23913	Low frequency	0.1
2	86600000	86620000	Medium frequency	0.363636	Low frequency	0.108696	Low frequency	0.2
2	86640000	86660000	High frequency	0.909091	Medium frequency	0.456522	Low frequency	0.3
2	86960000	86980000	High frequency	0.818182	Medium frequency	0.652174	Medium frequency	0.6
2	86980000	87000000	High frequency	0.727273	Medium frequency	0.521739	High frequency	0.7
2	87000000	87020000	High frequency	0.818182	Medium frequency	0.652174	High frequency	0.8
2	87800000	87820000	Medium frequency	0.363636	High frequency	0.717391	High frequency	0.9
2	87820000	87840000	Low frequency	0.0909091	Low frequency	0.173913	Medium frequency	0.4
2	88000000	88020000	Low frequency	0.272727	High frequency	0.717391	High frequency	0.7
2	88040000	88060000	Medium frequency	0.363636	Medium frequency	0.608696	High frequency	0.7
2	88080000	88100000	Medium frequency	0.545455	Medium frequency	0.391304	Low frequency	0.1
2	88220000	88240000	Medium frequency	0.363636	Medium frequency	0.326087	Low frequency	0.2
2	88260000	88280000	Low frequency	0.272727	Medium frequency	0.456522	Low frequency	0.2
2	88300000	88320000	Medium frequency	0.636364	High frequency	0.717391	Medium frequency	0.5
2	88320000	88340000	Medium frequency	0.636364	High frequency	0.869565	High frequency	0.8
2	88780000	88800000	Medium frequency	0.636364	High frequency	0.826087	High frequency	1
2	89120000	89140000	Medium frequency	0.545455	High frequency	0.804348	Medium frequency	0.6
2	89220000	89240000	High frequency	0.727273	Medium frequency	0.543478	Medium frequency	0.4
2	89260000	89280000	Low frequency	0.272727	Medium frequency	0.434783	Low frequency	0.2
2	90020000	90040000	Medium frequency	0.454545	Low frequency	0.130435	Medium frequency	0.5
2	90080000	90100000	High frequency	0.818182	Medium frequency	0.586957	High frequency	1
2	90100000	90120000	High frequency	0.818182	Medium frequency	0.673913	High frequency	0.9
2	90120000	90140000	Medium frequency	0.454545	Medium frequency	0.5	High frequency	0.9
2	90380000	90400000	Low frequency	0.272727	Medium frequency	0.652174	High frequency	0.9
2	90400000	90420000	Medium frequency	0.363636	Medium frequency	0.608696	High frequency	0.9
2	91360000	91380000	High frequency	0.727273	Medium frequency	0.543478	Low frequency	0.2
2	94860000	94880000	High frequency	0.909091	High frequency	0.804348	Medium frequency	0.5
2	94900000	94920000	High frequency	0.909091	High frequency	0.847826	Medium frequency	0.5
2	94920000	94940000	High frequency	0.818182	High frequency	0.782609	Low frequency	0.3
2	94940000	94960000	High frequency	0.727273	Medium frequency	0.673913	Medium frequency	0.4
2	94980000	95000000	Medium frequency	0.636364	High frequency	0.73913	Medium frequency	0.4
2	95000000	95020000	Medium frequency	0.636364	Medium frequency	0.413043	Low frequency	0
2	96160000	96180000	Low frequency	0.0909091	Medium frequency	0.369565	Low frequency	0.1
2	96200000	96220000	Medium frequency	0.545455	High frequency	0.826087	Low frequency	0.3
2	96220000	96240000	Medium frequency	0.636364	High frequency	0.782609	Medium frequency	0.4
2	96260000	96280000	High frequency	0.818182	High frequency	0.869565	Medium frequency	0.5
2	96280000	96300000	Low frequency	0.0909091	Medium frequency	0.478261	Low frequency	0.1
2	97640000	97660000	Low frequency	0.181818	Medium frequency	0.391304	Low frequency	0.3
2	97660000	97680000	Medium frequency	0.363636	Low frequency	0.282609	Low frequency	0.2
2	97680000	97700000	Medium frequency	0.363636	Low frequency	0.282609	Low frequency	0.3
2	97700000	97720000	Medium frequency	0.363636	Low frequency	0.130435	Low frequency	0
2	98120000	98140000	Low frequency	0	Low frequency	0.173913	Medium frequency	0.4
2	98140000	98160000	Low frequency	0.0909091	Medium frequency	0.347826	Medium frequency	0.4
2	98160000	98180000	Low frequency	0.181818	Medium frequency	0.565217	High frequency	0.8
2	100400000	100420000	Medium frequency	0.363636	Low frequency	0.0652174	Low frequency	0.2
2	100420000	100440000	Low frequency	0.0909091	Medium frequency	0.326087	Low frequency	0.3
2	100440000	100460000	Low frequency	0.0909091	Medium frequency	0.347826	Low frequency	0.3
2	101760000	101780000	Medium frequency	0.454545	Low frequency	0.26087	Low frequency	0
2	102080000	102100000	Medium frequency	0.454545	Medium frequency	0.413043	Low frequency	0.3
2	102100000	102120000	Medium frequency	0.636364	Medium frequency	0.326087	Low frequency	0.2
2	102120000	102140000	Medium frequency	0.636364	High frequency	0.76087	Medium frequency	0.6
2	102160000	102180000	Medium frequency	0.363636	High frequency	0.717391	Medium frequency	0.6
2	102420000	102440000	Low frequency	0	Low frequency	0.23913	Medium frequency	0.4
2	102580000	102600000	Low frequency	0.272727	Medium frequency	0.369565	Low frequency	0.2
2	103460000	103480000	Medium frequency	0.636364	High frequency	0.847826	High frequency	0.8
2	103780000	103800000	Medium frequency	0.636364	Medium frequency	0.565217	Low frequency	0.2
2	105120000	105140000	High frequency	0.727273	High frequency	0.73913	Low frequency	0.3
2	105140000	105160000	High frequency	0.727273	Medium frequency	0.652174	Medium frequency	0.5
2	105160000	105180000	High frequency	1	High frequency	0.847826	Medium frequency	0.5
2	105200000	105220000	Medium frequency	0.636364	High frequency	0.978261	High frequency	0.8
2	108200000	108220000	Low frequency	0	Low frequency	0.195652	Medium frequency	0.4
2	108220000	108240000	Low frequency	0.181818	Medium frequency	0.434783	Medium frequency	0.4
2	108320000	108340000	Medium frequency	0.636364	High frequency	0.891304	High frequency	0.9
2	108400000	108420000	Medium frequency	0.545455	High frequency	0.826087	High frequency	0.7
2	108420000	108440000	Medium frequency	0.454545	Medium frequency	0.673913	High frequency	0.7
2	108440000	108460000	Medium frequency	0.545455	High frequency	0.76087	Low frequency	0.3
2	108460000	108480000	Medium frequency	0.454545	Medium frequency	0.652174	High frequency	0.7
2	108480000	108500000	Medium frequency	0.636364	Medium frequency	0.521739	Low frequency	0.3
2	108500000	108520000	Low frequency	0	Medium frequency	0.304348	Low frequency	0.3
2	108580000	108600000	Low frequency	0.0909091	Medium frequency	0.5	Low frequency	0.3
2	108600000	108620000	Medium frequency	0.363636	Medium frequency	0.434783	Low frequency	0.3
2	112540000	112560000	High frequency	0.727273	Medium frequency	0.304348	Medium frequency	0.5
2	112560000	112580000	High frequency	0.909091	Medium frequency	0.565217	High frequency	0.8
2	112580000	112600000	High frequency	0.727273	Medium frequency	0.369565	Medium frequency	0.5
2	112620000	112640000	Medium frequency	0.636364	Medium frequency	0.369565	Low frequency	0.3
2	112640000	112660000	Low frequency	0.181818	Low frequency	0.152174	Medium frequency	0.4
2	112660000	112680000	Medium frequency	0.545455	Medium frequency	0.369565	High frequency	0.7
2	112680000	112700000	Medium frequency	0.636364	Medium frequency	0.304348	High frequency	0.7
2	112700000	112720000	High frequency	0.818182	Medium frequency	0.347826	Medium frequency	0.6
2	112740000	112760000	High frequency	0.909091	Medium frequency	0.543478	High frequency	0.7
2	112760000	112780000	High frequency	0.818182	Medium frequency	0.413043	High frequency	0.9
2	112780000	112800000	Medium frequency	0.545455	Low frequency	0.195652	Medium frequency	0.4
2	112800000	112820000	High frequency	0.727273	Low frequency	0.217391	Low frequency	0.2
2	113440000	113460000	Medium frequency	0.454545	Low frequency	0.217391	Low frequency	0
2	113460000	113480000	Medium frequency	0.636364	Medium frequency	0.434783	Low frequency	0.3
2	113740000	113760000	Low frequency	0.272727	Medium frequency	0.434783	Medium frequency	0.5
2	113780000	113800000	Medium frequency	0.636364	Medium frequency	0.608696	High frequency	0.8
2	113820000	113840000	Medium frequency	0.454545	Low frequency	0.108696	Low frequency	0.1
2	114300000	114320000	Low frequency	0.181818	Medium frequency	0.456522	Medium frequency	0.6
2	114660000	114680000	Medium frequency	0.636364	High frequency	0.891304	High frequency	0.8
2	114880000	114900000	Low frequency	0.181818	Medium frequency	0.630435	High frequency	0.8
2	114900000	114920000	Low frequency	0.272727	Medium frequency	0.521739	High frequency	0.7
2	114920000	114940000	Low frequency	0.0909091	Medium frequency	0.304348	Medium frequency	0.6
2	114940000	114960000	Low frequency	0.0909091	Low frequency	0.23913	High frequency	0.7
2	115520000	115540000	Medium frequency	0.454545	Low frequency	0.0652174	Low frequency	0.1
2	115820000	115840000	Medium frequency	0.363636	Low frequency	0.0652174	Low frequency	0.2
2	115860000	115880000	Medium frequency	0.545455	High frequency	0.73913	Medium frequency	0.5
2	115880000	115900000	Medium frequency	0.636364	Medium frequency	0.5	Low frequency	0.1
2	115900000	115920000	Medium frequency	0.454545	Medium frequency	0.326087	Low frequency	0.2
2	116240000	116260000	Medium frequency	0.454545	Low frequency	0.173913	Low frequency	0.1
2	116260000	116280000	Low frequency	0.0909091	Medium frequency	0.326087	Low frequency	0.2
2	116280000	116300000	Low frequency	0	Medium frequency	0.304348	Low frequency	0.3
2	116300000	116320000	Low frequency	0.0909091	Medium frequency	0.347826	Medium frequency	0.4
2	116320000	116340000	Low frequency	0	Low frequency	0.152174	Medium frequency	0.4
2	116340000	116360000	Low frequency	0.272727	Medium frequency	0.304348	Medium frequency	0.6
2	116360000	116380000	Low frequency	0.181818	Medium frequency	0.521739	High frequency	0.7
2	116380000	116400000	Medium frequency	0.363636	Medium frequency	0.652174	High frequency	0.9
2	117140000	117160000	Medium frequency	0.636364	High frequency	0.956522	High frequency	0.9
2	117160000	117180000	Medium frequency	0.363636	Medium frequency	0.652174	High frequency	0.9
2	117180000	117200000	Low frequency	0.181818	Medium frequency	0.543478	Medium frequency	0.5
2	117220000	117240000	Low frequency	0.272727	Low frequency	0.217391	Medium frequency	0.5
2	117240000	117260000	High frequency	0.818182	Medium frequency	0.434783	Medium frequency	0.6
2	117280000	117300000	Medium frequency	0.363636	Low frequency	0.217391	Medium frequency	0.4
2	117380000	117400000	Medium frequency	0.363636	Low frequency	0.173913	Low frequency	0.3
2	117420000	117440000	Low frequency	0.181818	Medium frequency	0.347826	Medium frequency	0.4
2	117440000	117460000	Low frequency	0.181818	Low frequency	0.173913	Medium frequency	0.4
2	117520000	117540000	Low frequency	0.272727	Medium frequency	0.652174	High frequency	0.7
2	117580000	117600000	Medium frequency	0.454545	Medium frequency	0.565217	High frequency	0.9
2	117600000	117620000	Medium frequency	0.545455	Medium frequency	0.673913	High frequency	0.9
2	117640000	117660000	Medium frequency	0.636364	High frequency	0.782609	High frequency	1
2	117700000	117720000	Medium frequency	0.545455	Medium frequency	0.695652	High frequency	0.9
2	117720000	117740000	Medium frequency	0.636364	Medium frequency	0.5	High frequency	0.8
2	117740000	117760000	Medium frequency	0.636364	Medium frequency	0.673913	High frequency	0.7
2	117780000	117800000	Medium frequency	0.545455	Medium frequency	0.695652	High frequency	0.8
2	117820000	117840000	Medium frequency	0.636364	High frequency	0.956522	High frequency	1
2	117920000	117940000	High frequency	0.727273	Medium frequency	0.673913	High frequency	0.9
2	117940000	117960000	Medium frequency	0.545455	Medium frequency	0.565217	High frequency	0.9
2	117980000	118000000	Medium frequency	0.454545	Medium frequency	0.630435	High frequency	0.8
2	118000000	118020000	Medium frequency	0.636364	Medium frequency	0.673913	High frequency	1
2	118040000	118060000	Medium frequency	0.454545	Medium frequency	0.304348	Low frequency	0.3
2	119400000	119420000	Low frequency	0.181818	Low frequency	0.217391	Medium frequency	0.4
2	119420000	119440000	High frequency	0.818182	High frequency	0.717391	Medium frequency	0.6
2	119520000	119540000	Medium frequency	0.454545	Medium frequency	0.521739	High frequency	0.7
2	119540000	119560000	Low frequency	0.0909091	Medium frequency	0.347826	Medium frequency	0.5
2	119560000	119580000	High frequency	0.909091	Medium frequency	0.652174	High frequency	0.8
2	119840000	119860000	Medium frequency	0.363636	Medium frequency	0.456522	High frequency	0.7
2	119860000	119880000	High frequency	0.818182	Medium frequency	0.5	Medium frequency	0.5
2	119880000	119900000	Medium frequency	0.545455	Medium frequency	0.347826	Low frequency	0.3
2	120000000	120020000	High frequency	0.818182	Medium frequency	0.652174	High frequency	0.9
2	120020000	120040000	High frequency	0.818182	Medium frequency	0.478261	Medium frequency	0.6
2	120080000	120100000	Medium frequency	0.363636	Low frequency	0.152174	High frequency	0.7
2	120100000	120120000	Medium frequency	0.363636	Low frequency	0.130435	Medium frequency	0.5
2	120120000	120140000	Low frequency	0.0909091	Low frequency	0.130435	Medium frequency	0.4
2	120140000	120160000	Low frequency	0.0909091	Low frequency	0.23913	Medium frequency	0.4
2	120160000	120180000	Medium frequency	0.363636	Low frequency	0.195652	Medium frequency	0.5
2	120180000	120200000	Medium frequency	0.636364	Medium frequency	0.521739	High frequency	0.9
2	120200000	120220000	Medium frequency	0.545455	Medium frequency	0.326087	Low frequency	0.3
2	120220000	120240000	Low frequency	0.181818	Medium frequency	0.391304	Medium frequency	0.4
2	120240000	120260000	High frequency	0.727273	Medium frequency	0.630435	Medium frequency	0.4
2	120260000	120280000	Low frequency	0.181818	Medium frequency	0.326087	Low frequency	0.1
2	120280000	120300000	Medium frequency	0.363636	Low frequency	0.26087	Low frequency	0.1
2	120300000	120320000	Low frequency	0.272727	Medium frequency	0.304348	Low frequency	0.1
2	120320000	120340000	Low frequency	0.0909091	Medium frequency	0.456522	Medium frequency	0.6
2	120380000	120400000	Low frequency	0.272727	Medium frequency	0.565217	Low frequency	0.1
2	120400000	120420000	Low frequency	0.272727	Medium frequency	0.673913	Low frequency	0.2
2	120420000	120440000	Low frequency	0	Medium frequency	0.478261	Low frequency	0.1
2	122940000	122960000	Low frequency	0	Medium frequency	0.434783	Low frequency	0.2
2	122980000	123000000	Medium frequency	0.636364	Medium frequency	0.673913	High frequency	0.9
2	123180000	123200000	Medium frequency	0.454545	High frequency	0.913043	High frequency	0.9
2	123300000	123320000	Medium frequency	0.636364	High frequency	0.76087	Medium frequency	0.6
2	123320000	123340000	Medium frequency	0.545455	Medium frequency	0.391304	Low frequency	0.3
2	126240000	126260000	Medium frequency	0.545455	Medium frequency	0.630435	High frequency	0.7
2	126480000	126500000	Medium frequency	0.545455	High frequency	0.717391	High frequency	0.9
2	126500000	126520000	Medium frequency	0.363636	Medium frequency	0.565217	High frequency	0.8
2	126540000	126560000	Medium frequency	0.636364	High frequency	0.76087	High frequency	0.8
2	126560000	126580000	Low frequency	0.0909091	Low frequency	0.152174	High frequency	0.9
2	126580000	126600000	Low frequency	0	Low frequency	0.130435	Medium frequency	0.4
2	126620000	126640000	Medium frequency	0.363636	Medium frequency	0.413043	High frequency	0.7
2	126640000	126660000	Low frequency	0.272727	Low frequency	0.195652	Medium frequency	0.5
2	126660000	126680000	Low frequency	0.272727	Low frequency	0.195652	Medium frequency	0.6
2	126680000	126700000	Medium frequency	0.363636	Medium frequency	0.326087	Low frequency	0.3
2	126740000	126760000	Low frequency	0.181818	Low frequency	0.0217391	Medium frequency	0.5
2	126780000	126800000	Low frequency	0	Low frequency	0.0652174	Medium frequency	0.5
2	127120000	127140000	High frequency	0.818182	Medium frequency	0.673913	High frequency	0.7
2	127140000	127160000	Medium frequency	0.363636	Medium frequency	0.304348	Low frequency	0.3
2	127400000	127420000	Medium frequency	0.363636	Low frequency	0.23913	Low frequency	0.1
2	127460000	127480000	Medium frequency	0.363636	Medium frequency	0.347826	Low frequency	0.3
2	127480000	127500000	Medium frequency	0.454545	Low frequency	0.217391	Low frequency	0.3
2	127500000	127520000	Medium frequency	0.545455	Medium frequency	0.5	High frequency	0.7
2	127520000	127540000	Medium frequency	0.545455	Medium frequency	0.695652	High frequency	0.9
2	127540000	127560000	Medium frequency	0.454545	Medium frequency	0.5	High frequency	0.8
2	127560000	127580000	Medium frequency	0.636364	High frequency	0.826087	High frequency	0.9
2	127580000	127600000	Low frequency	0.272727	Medium frequency	0.565217	Medium frequency	0.6
2	127600000	127620000	Medium frequency	0.636364	Medium frequency	0.586957	High frequency	0.7
2	127620000	127640000	Low frequency	0.272727	Medium frequency	0.369565	Medium frequency	0.4
2	127640000	127660000	Low frequency	0.272727	Medium frequency	0.413043	Medium frequency	0.6
2	127680000	127700000	Low frequency	0.272727	Medium frequency	0.586957	High frequency	0.7
2	127700000	127720000	Medium frequency	0.636364	Medium frequency	0.521739	High frequency	0.7
2	127740000	127760000	Low frequency	0.272727	Medium frequency	0.673913	Medium frequency	0.6
2	127800000	127820000	Low frequency	0.272727	Medium frequency	0.630435	High frequency	0.8
2	127820000	127840000	Medium frequency	0.545455	High frequency	0.934783	High frequency	1
2	127840000	127860000	Low frequency	0.272727	Medium frequency	0.608696	High frequency	0.8
2	127860000	127880000	Medium frequency	0.454545	High frequency	0.76087	High frequency	1
2	127880000	127900000	Medium frequency	0.636364	Medium frequency	0.673913	High frequency	0.8
2	127900000	127920000	Medium frequency	0.545455	High frequency	0.76087	High frequency	0.7
2	127940000	127960000	Medium frequency	0.454545	Medium frequency	0.695652	High frequency	0.8
2	127960000	127980000	Medium frequency	0.545455	High frequency	0.934783	High frequency	0.9
2	128500000	128520000	Medium frequency	0.454545	High frequency	0.717391	High frequency	0.8
2	128520000	128540000	Medium frequency	0.636364	High frequency	0.717391	High frequency	0.9
2	128540000	128560000	Low frequency	0.272727	Medium frequency	0.630435	High frequency	0.8
2	128560000	128580000	Medium frequency	0.454545	High frequency	0.73913	High frequency	0.7
2	128580000	128600000	Medium frequency	0.363636	Medium frequency	0.456522	High frequency	0.7
2	128640000	128660000	Low frequency	0.0909091	Low frequency	0.282609	Medium frequency	0.5
2	128660000	128680000	Low frequency	0.272727	Medium frequency	0.413043	Medium frequency	0.4
2	128680000	128700000	Low frequency	0.181818	Medium frequency	0.304348	High frequency	0.7
2	128700000	128720000	Medium frequency	0.363636	Low frequency	0.217391	Medium frequency	0.6
2	128720000	128740000	Medium frequency	0.363636	Medium frequency	0.369565	High frequency	0.7
2	128740000	128760000	Low frequency	0.272727	Medium frequency	0.347826	Medium frequency	0.6
2	128760000	128780000	Low frequency	0.181818	Low frequency	0.282609	Medium frequency	0.4
2	128780000	128800000	Low frequency	0.181818	Low frequency	0.108696	Medium frequency	0.4
2	128860000	128880000	Medium frequency	0.363636	Low frequency	0.23913	Low frequency	0.2
2	128920000	128940000	Medium frequency	0.363636	Low frequency	0.0869565	Low frequency	0.1
2	129460000	129480000	Medium frequency	0.545455	Medium frequency	0.586957	High frequency	0.7
2	129480000	129500000	Low frequency	0.272727	Medium frequency	0.630435	Medium frequency	0.6
2	129620000	129640000	Medium frequency	0.545455	High frequency	0.913043	High frequency	1
2	133480000	133500000	Low frequency	0.272727	Medium frequency	0.326087	Low frequency	0.1
2	133520000	133540000	Low frequency	0.272727	Medium frequency	0.304348	Medium frequency	0.4
2	133540000	133560000	High frequency	0.727273	High frequency	0.73913	Medium frequency	0.4
2	133560000	133580000	Medium frequency	0.636364	High frequency	0.76087	Medium frequency	0.5
2	133600000	133620000	Low frequency	0.272727	Medium frequency	0.695652	Medium frequency	0.6
2	133620000	133640000	Medium frequency	0.636364	High frequency	0.782609	High frequency	0.7
2	133660000	133680000	Low frequency	0.272727	Medium frequency	0.586957	Low frequency	0.3
2	133720000	133740000	Low frequency	0.181818	Medium frequency	0.326087	Low frequency	0.2
2	133740000	133760000	Medium frequency	0.363636	Medium frequency	0.5	Low frequency	0.3
2	133760000	133780000	High frequency	0.727273	High frequency	0.73913	Medium frequency	0.4
2	133800000	133820000	Low frequency	0	Medium frequency	0.347826	Low frequency	0.3
2	133840000	133860000	Medium frequency	0.636364	Medium frequency	0.565217	High frequency	0.9
2	133880000	133900000	High frequency	0.727273	Medium frequency	0.543478	High frequency	0.8
2	134320000	134340000	Low frequency	0	Low frequency	0.108696	Medium frequency	0.4
2	134340000	134360000	Medium frequency	0.363636	High frequency	0.847826	High frequency	0.8
2	134360000	134380000	Medium frequency	0.545455	High frequency	0.934783	High frequency	1
2	134400000	134420000	Medium frequency	0.545455	Medium frequency	0.586957	High frequency	0.9
2	134420000	134440000	Low frequency	0.272727	Medium frequency	0.391304	Medium frequency	0.6
2	134440000	134460000	High frequency	0.727273	Medium frequency	0.695652	High frequency	0.8
2	135400000	135420000	Low frequency	0.0909091	Medium frequency	0.478261	High frequency	1
2	136200000	136220000	Low frequency	0.0909091	Low frequency	0.0434783	Medium frequency	0.4
2	136240000	136260000	Low frequency	0.0909091	Low frequency	0.282609	High frequency	0.9
2	137140000	137160000	Medium frequency	0.636364	Medium frequency	0.673913	High frequency	0.8
2	137160000	137180000	High frequency	0.727273	Medium frequency	0.673913	High frequency	0.9
2	137180000	137200000	High frequency	0.909091	Medium frequency	0.673913	High frequency	1
2	137220000	137240000	Low frequency	0.0909091	Low frequency	0.130435	Medium frequency	0.4
2	137240000	137260000	Low frequency	0.0909091	Low frequency	0.0434783	Medium frequency	0.5
2	137380000	137400000	Low frequency	0.272727	Low frequency	0.130435	Medium frequency	0.5
2	137420000	137440000	Medium frequency	0.454545	Medium frequency	0.326087	Low frequency	0.2
2	137440000	137460000	Low frequency	0.181818	Low frequency	0.130435	Medium frequency	0.4
2	137500000	137520000	Low frequency	0	Low frequency	0.108696	Medium frequency	0.4
2	137660000	137680000	Low frequency	0.181818	High frequency	0.73913	High frequency	0.8
2	137680000	137700000	Low frequency	0.181818	Medium frequency	0.565217	High frequency	0.8
2	138060000	138080000	Low frequency	0	Low frequency	0.0652174	Medium frequency	0.4
2	138080000	138100000	Low frequency	0.0909091	Low frequency	0.282609	Medium frequency	0.4
2	139760000	139780000	Medium frequency	0.636364	Medium frequency	0.304348	Low frequency	0.2
2	139960000	139980000	Medium frequency	0.636364	High frequency	0.717391	High frequency	0.9
2	142940000	142960000	Medium frequency	0.636364	Medium frequency	0.369565	Low frequency	0.3
2	142980000	143000000	High frequency	0.909091	Medium frequency	0.5	High frequency	0.7
2	144360000	144380000	High frequency	0.909091	Medium frequency	0.391304	Low frequency	0.1
2	145380000	145400000	Medium frequency	0.454545	High frequency	0.804348	High frequency	0.8
2	145400000	145420000	Low frequency	0.272727	High frequency	0.717391	High frequency	0.8
2	145420000	145440000	Medium frequency	0.545455	Medium frequency	0.652174	High frequency	0.8
2	145440000	145460000	Medium frequency	0.454545	Medium frequency	0.586957	High frequency	0.7
2	145480000	145500000	Low frequency	0	Medium frequency	0.434783	High frequency	0.8
2	145500000	145520000	Medium frequency	0.636364	High frequency	0.76087	High frequency	0.7
2	145520000	145540000	Low frequency	0.272727	Medium frequency	0.456522	High frequency	0.7
2	145560000	145580000	Low frequency	0	Low frequency	0.0652174	Medium frequency	0.4
2	145580000	145600000	Low frequency	0	Low frequency	0.195652	Medium frequency	0.4
2	145600000	145620000	Low frequency	0	Low frequency	0.23913	Medium frequency	0.5
2	145620000	145640000	Low frequency	0	Low frequency	0.23913	Medium frequency	0.4
2	145640000	145660000	Medium frequency	0.545455	High frequency	0.76087	High frequency	0.8
2	145660000	145680000	Medium frequency	0.545455	Medium frequency	0.652174	High frequency	0.8
2	147460000	147480000	Low frequency	0	Medium frequency	0.391304	Medium frequency	0.6
2	147480000	147500000	Low frequency	0.272727	High frequency	0.782609	Medium frequency	0.6
2	147500000	147520000	Medium frequency	0.545455	High frequency	0.913043	High frequency	0.8
2	147640000	147660000	Low frequency	0	Low frequency	0.152174	Medium frequency	0.4
2	147800000	147820000	High frequency	0.909091	Medium frequency	0.630435	Low frequency	0.3
2	149660000	149680000	Low frequency	0.181818	Medium frequency	0.326087	Low frequency	0.1
2	149700000	149720000	Low frequency	0.0909091	Medium frequency	0.5	Medium frequency	0.4
2	149720000	149740000	Low frequency	0.272727	Medium frequency	0.478261	Medium frequency	0.4
2	149740000	149760000	Medium frequency	0.363636	Medium frequency	0.478261	Low frequency	0.3
2	150080000	150100000	Medium frequency	0.363636	High frequency	0.869565	High frequency	0.8
2	150100000	150120000	Low frequency	0.0909091	High frequency	0.826087	High frequency	0.8
2	150120000	150140000	Low frequency	0	High frequency	0.73913	Medium frequency	0.6
2	150140000	150160000	Medium frequency	0.636364	High frequency	0.956522	High frequency	0.8
2	150160000	150180000	Low frequency	0	Medium frequency	0.456522	Medium frequency	0.5
2	150200000	150220000	Low frequency	0.0909091	Medium frequency	0.652174	High frequency	0.9
3	0	20000	High frequency	0.909091	Medium frequency	0.391304	Low frequency	0.1
3	2240000	2260000	High frequency	0.818182	Medium frequency	0.608696	High frequency	0.8
3	2260000	2280000	High frequency	0.727273	Medium frequency	0.543478	High frequency	0.7
3	2280000	2300000	Medium frequency	0.545455	Medium frequency	0.521739	High frequency	0.7
3	2320000	2340000	Low frequency	0.272727	Low frequency	0.282609	Medium frequency	0.6
3	2340000	2360000	Medium frequency	0.363636	Low frequency	0.23913	Medium frequency	0.4
3	2360000	2380000	Medium frequency	0.545455	Low frequency	0.282609	Low frequency	0.3
3	2380000	2400000	Medium frequency	0.545455	Low frequency	0.23913	Medium frequency	0.4
3	2420000	2440000	Medium frequency	0.363636	Low frequency	0.0217391	Low frequency	0.1
3	2660000	2680000	Medium frequency	0.636364	Low frequency	0.0434783	Low frequency	0.3
3	2680000	2700000	Medium frequency	0.363636	Medium frequency	0.304348	High frequency	0.7
3	2700000	2720000	High frequency	0.818182	Medium frequency	0.434783	Medium frequency	0.5
3	2720000	2740000	Medium frequency	0.454545	Low frequency	0.152174	Low frequency	0.3
3	3180000	3200000	Low frequency	0.181818	Low frequency	0.0869565	Medium frequency	0.4
3	3220000	3240000	Low frequency	0.181818	Low frequency	0.152174	Medium frequency	0.4
3	3240000	3260000	Medium frequency	0.636364	Medium frequency	0.326087	High frequency	0.7
3	3300000	3320000	High frequency	0.727273	Medium frequency	0.543478	High frequency	0.8
3	3320000	3340000	High frequency	0.818182	Medium frequency	0.652174	High frequency	0.9
3	6640000	6660000	Medium frequency	0.454545	Low frequency	0.282609	Low frequency	0.2
3	6660000	6680000	Medium frequency	0.454545	Low frequency	0.282609	Low frequency	0.3
3	6680000	6700000	Medium frequency	0.363636	Low frequency	0.152174	Low frequency	0
3	7260000	7280000	Medium frequency	0.363636	Medium frequency	0.456522	High frequency	0.7
3	7280000	7300000	Low frequency	0.0909091	Low frequency	0.152174	Medium frequency	0.4
3	7360000	7380000	Low frequency	0	Low frequency	0.23913	Medium frequency	0.6
3	7380000	7400000	Low frequency	0.272727	Medium frequency	0.673913	High frequency	0.8
3	7400000	7420000	Low frequency	0.181818	Medium frequency	0.630435	High frequency	0.8
3	7780000	7800000	Medium frequency	0.636364	Medium frequency	0.586957	Low frequency	0.1
3	12100000	12120000	Low frequency	0.272727	Medium frequency	0.369565	Medium frequency	0.5
3	13540000	13560000	Low frequency	0.272727	Low frequency	0.130435	Medium frequency	0.4
3	13560000	13580000	High frequency	0.727273	Medium frequency	0.586957	High frequency	0.8
3	13580000	13600000	Medium frequency	0.363636	Medium frequency	0.304348	Low frequency	0.2
3	13600000	13620000	Low frequency	0.181818	Low frequency	0.108696	Medium frequency	0.4
3	13620000	13640000	Low frequency	0.272727	Low frequency	0.217391	Medium frequency	0.4
3	13680000	13700000	Low frequency	0.181818	Low frequency	0.0869565	Medium frequency	0.4
3	13720000	13740000	Medium frequency	0.363636	Low frequency	0.217391	Low frequency	0.3
3	13740000	13760000	Medium frequency	0.363636	Low frequency	0.195652	Low frequency	0.3
3	13920000	13940000	Low frequency	0.0909091	Low frequency	0.0869565	Medium frequency	0.5
3	13940000	13960000	Medium frequency	0.636364	Medium frequency	0.456522	Low frequency	0.1
3	13960000	13980000	Medium frequency	0.545455	Medium frequency	0.369565	Low frequency	0.2
3	13980000	14000000	High frequency	0.727273	Medium frequency	0.347826	Low frequency	0.3
3	14000000	14020000	Medium frequency	0.363636	Medium frequency	0.304348	Low frequency	0.3
3	14060000	14080000	Medium frequency	0.454545	Low frequency	0	Low frequency	0
3	14700000	14720000	Medium frequency	0.636364	Low frequency	0.195652	Low frequency	0.2
3	16000000	16020000	Medium frequency	0.363636	Medium frequency	0.565217	Low frequency	0.1
3	16020000	16040000	High frequency	0.818182	Medium frequency	0.673913	Medium frequency	0.5
3	19740000	19760000	Medium frequency	0.636364	High frequency	0.73913	High frequency	0.7
3	19760000	19780000	Medium frequency	0.454545	Medium frequency	0.434783	Low frequency	0.2
3	21560000	21580000	Medium frequency	0.545455	Medium frequency	0.391304	Low frequency	0.3
3	21620000	21640000	High frequency	0.909091	Medium frequency	0.673913	Low frequency	0.3
3	21640000	21660000	High frequency	0.727273	Medium frequency	0.391304	Low frequency	0
3	21660000	21680000	High frequency	0.818182	Medium frequency	0.391304	Low frequency	0.1
3	21680000	21700000	High frequency	0.818182	Medium frequency	0.391304	Low frequency	0.1
3	21700000	21720000	Medium frequency	0.636364	Medium frequency	0.369565	Low frequency	0.3
3	21720000	21740000	High frequency	0.727273	Low frequency	0.195652	Low frequency	0.2
3	22440000	22460000	Low frequency	0.0909091	Medium frequency	0.326087	Low frequency	0.2
3	22460000	22480000	Low frequency	0.272727	Medium frequency	0.456522	Low frequency	0.1
3	22480000	22500000	Medium frequency	0.363636	Medium frequency	0.630435	Low frequency	0.2
3	23020000	23040000	Low frequency	0.272727	Medium frequency	0.304348	Low frequency	0.1
3	23040000	23060000	Low frequency	0.272727	Medium frequency	0.304348	Low frequency	0.1
3	23660000	23680000	Medium frequency	0.545455	High frequency	0.782609	Low frequency	0.3
3	24020000	24040000	Medium frequency	0.545455	Medium frequency	0.434783	High frequency	0.7
3	24100000	24120000	High frequency	0.727273	High frequency	0.804348	Medium frequency	0.6
3	24180000	24200000	High frequency	1	High frequency	0.869565	Medium frequency	0.5
3	24200000	24220000	High frequency	0.727273	Medium frequency	0.630435	Low frequency	0.3
3	25180000	25200000	High frequency	0.818182	High frequency	0.934783	Medium frequency	0.6
3	25200000	25220000	Medium frequency	0.636364	Medium frequency	0.326087	Low frequency	0.1
3	26220000	26240000	Medium frequency	0.636364	High frequency	0.76087	High frequency	1
3	26240000	26260000	Low frequency	0.272727	Low frequency	0.282609	Medium frequency	0.5
3	26260000	26280000	Low frequency	0.181818	Low frequency	0.195652	Medium frequency	0.5
3	26280000	26300000	Low frequency	0.272727	Medium frequency	0.413043	High frequency	0.8
3	26300000	26320000	Low frequency	0.272727	Medium frequency	0.673913	High frequency	0.8
3	26320000	26340000	Medium frequency	0.545455	Medium frequency	0.652174	High frequency	1
3	26460000	26480000	High frequency	0.727273	Medium frequency	0.695652	Medium frequency	0.6
3	26500000	26520000	Medium frequency	0.363636	Low frequency	0.26087	Medium frequency	0.4
3	26520000	26540000	Low frequency	0.181818	Low frequency	0.23913	Medium frequency	0.4
3	26560000	26580000	Medium frequency	0.545455	Medium frequency	0.695652	High frequency	0.8
3	26820000	26840000	Medium frequency	0.545455	Low frequency	0.173913	Low frequency	0.2
3	27300000	27320000	Medium frequency	0.363636	Medium frequency	0.391304	Low frequency	0.2
3	27320000	27340000	Low frequency	0.272727	Medium frequency	0.630435	Low frequency	0.3
3	27380000	27400000	Medium frequency	0.636364	High frequency	0.826087	High frequency	0.8
3	27400000	27420000	High frequency	0.727273	High frequency	0.847826	Medium frequency	0.5
3	27420000	27440000	Medium frequency	0.454545	High frequency	0.717391	Medium frequency	0.6
3	27440000	27460000	High frequency	0.818182	Medium frequency	0.652174	Medium frequency	0.5
3	27460000	27480000	Medium frequency	0.363636	High frequency	0.717391	Medium frequency	0.6
3	28520000	28540000	High frequency	0.818182	Medium frequency	0.391304	Low frequency	0.1
3	28540000	28560000	High frequency	0.909091	Medium frequency	0.391304	Low frequency	0.1
3	30680000	30700000	Medium frequency	0.363636	Low frequency	0.195652	Low frequency	0.3
3	30760000	30780000	High frequency	0.818182	Medium frequency	0.608696	Medium frequency	0.4
3	30800000	30820000	Medium frequency	0.363636	Medium frequency	0.565217	High frequency	0.7
3	30820000	30840000	Medium frequency	0.636364	Medium frequency	0.652174	High frequency	0.8
3	30840000	30860000	Medium frequency	0.454545	High frequency	0.782609	High frequency	0.8
3	30860000	30880000	Medium frequency	0.454545	High frequency	0.717391	High frequency	0.8
3	37220000	37240000	Medium frequency	0.545455	Medium frequency	0.456522	High frequency	0.7
3	41660000	41680000	High frequency	0.909091	Medium frequency	0.391304	Low frequency	0.1
3	41680000	41700000	High frequency	0.909091	Medium frequency	0.391304	Low frequency	0.1
3	41700000	41720000	High frequency	0.909091	Medium frequency	0.391304	Low frequency	0.1
3	41720000	41740000	High frequency	0.909091	Medium frequency	0.391304	Low frequency	0.1
3	41740000	41760000	High frequency	0.909091	Medium frequency	0.391304	Low frequency	0.1
3	41760000	41780000	High frequency	0.909091	Medium frequency	0.391304	Low frequency	0.1
3	41860000	41880000	Medium frequency	0.454545	Low frequency	0.0869565	Low frequency	0.1
3	41880000	41900000	High frequency	0.727273	Medium frequency	0.478261	Medium frequency	0.5
3	43280000	43300000	Low frequency	0.181818	Low frequency	0.26087	Medium frequency	0.6
3	43340000	43360000	High frequency	0.818182	Medium frequency	0.521739	Medium frequency	0.4
3	43360000	43380000	Medium frequency	0.636364	Medium frequency	0.478261	Low frequency	0.3
3	43380000	43400000	High frequency	0.727273	Medium frequency	0.608696	High frequency	0.8
3	43400000	43420000	High frequency	0.909091	High frequency	0.782609	Medium frequency	0.6
3	43500000	43520000	High frequency	0.909091	High frequency	0.891304	Medium frequency	0.6
3	43520000	43540000	Medium frequency	0.363636	Low frequency	0.195652	Low frequency	0.2
3	43580000	43600000	High frequency	0.909091	Medium frequency	0.391304	Low frequency	0.1
3	43600000	43620000	High frequency	0.909091	Medium frequency	0.391304	Low frequency	0.1
3	43740000	43760000	Medium frequency	0.636364	High frequency	0.913043	High frequency	0.7
3	45280000	45300000	Medium frequency	0.545455	Medium frequency	0.565217	High frequency	0.7
3	45300000	45320000	Medium frequency	0.636364	Medium frequency	0.673913	High frequency	0.7
3	45380000	45400000	High frequency	0.727273	Medium frequency	0.630435	Medium frequency	0.5
3	45400000	45420000	High frequency	0.818182	High frequency	0.847826	Medium frequency	0.6
3	45480000	45500000	Medium frequency	0.636364	High frequency	0.76087	High frequency	0.8
3	45500000	45520000	Medium frequency	0.636364	Medium frequency	0.652174	High frequency	0.8
3	45520000	45540000	Medium frequency	0.545455	Medium frequency	0.478261	Low frequency	0.2
3	45580000	45600000	High frequency	0.818182	Medium frequency	0.608696	High frequency	0.7
3	45620000	45640000	Low frequency	0.272727	Low frequency	0.23913	Medium frequency	0.4
3	45640000	45660000	Low frequency	0.272727	Low frequency	0.195652	Medium frequency	0.4
3	45660000	45680000	Medium frequency	0.454545	Low frequency	0.173913	Low frequency	0.1
3	45680000	45700000	Low frequency	0.272727	Medium frequency	0.326087	Medium frequency	0.4
3	45720000	45740000	Medium frequency	0.545455	Medium frequency	0.478261	Low frequency	0.2
3	45740000	45760000	Low frequency	0.272727	Medium frequency	0.347826	Medium frequency	0.5
3	45780000	45800000	Medium frequency	0.545455	Medium frequency	0.608696	High frequency	0.8
3	45800000	45820000	Medium frequency	0.636364	Medium frequency	0.586957	High frequency	0.8
3	45820000	45840000	Medium frequency	0.636364	Medium frequency	0.608696	High frequency	0.8
3	45920000	45940000	Medium frequency	0.545455	Medium frequency	0.478261	High frequency	0.8
3	45980000	46000000	Medium frequency	0.636364	Medium frequency	0.521739	High frequency	0.8
3	46000000	46020000	Low frequency	0.181818	Medium frequency	0.5	Medium frequency	0.5
3	46020000	46040000	High frequency	0.727273	High frequency	0.717391	Medium frequency	0.4
3	46200000	46220000	High frequency	0.818182	High frequency	0.73913	Medium frequency	0.6
3	46240000	46260000	High frequency	0.818182	High frequency	0.76087	Medium frequency	0.6
3	47820000	47840000	High frequency	0.909091	Medium frequency	0.652174	Medium frequency	0.5
3	47840000	47860000	Medium frequency	0.454545	Medium frequency	0.304348	Low frequency	0.2
3	47860000	47880000	Medium frequency	0.363636	Low frequency	0.195652	Low frequency	0.3
3	48820000	48840000	Medium frequency	0.454545	Low frequency	0.173913	Low frequency	0.3
3	48940000	48960000	Medium frequency	0.636364	Medium frequency	0.521739	High frequency	0.7
3	48980000	49000000	Medium frequency	0.454545	Medium frequency	0.630435	High frequency	0.7
3	51960000	51980000	Low frequency	0.181818	Medium frequency	0.369565	Low frequency	0.3
3	52180000	52200000	Low frequency	0.181818	Medium frequency	0.478261	Low frequency	0.3
3	52200000	52220000	High frequency	0.818182	High frequency	0.782609	Medium frequency	0.6
3	52420000	52440000	Medium frequency	0.363636	High frequency	0.913043	High frequency	0.7
3	52440000	52460000	Medium frequency	0.636364	High frequency	0.956522	High frequency	0.7
3	52720000	52740000	Medium frequency	0.454545	High frequency	0.869565	High frequency	0.8
3	52740000	52760000	Medium frequency	0.363636	High frequency	0.804348	High frequency	0.7
3	52760000	52780000	Medium frequency	0.636364	High frequency	0.913043	High frequency	0.9
3	52800000	52820000	Medium frequency	0.545455	High frequency	0.891304	High frequency	0.8
3	52820000	52840000	Low frequency	0.272727	High frequency	0.782609	High frequency	0.7
3	52840000	52860000	Low frequency	0.272727	Medium frequency	0.695652	High frequency	0.8
3	52860000	52880000	Low frequency	0.272727	Medium frequency	0.565217	Medium frequency	0.5
3	52880000	52900000	Low frequency	0.0909091	Medium frequency	0.608696	Medium frequency	0.4
3	52900000	52920000	Low frequency	0.0909091	Low frequency	0.26087	Medium frequency	0.4
3	52920000	52940000	Low frequency	0	Low frequency	0.195652	Medium frequency	0.4
3	52960000	52980000	Medium frequency	0.363636	High frequency	0.73913	Medium frequency	0.6
3	53560000	53580000	Low frequency	0.0909091	Medium frequency	0.565217	High frequency	0.8
3	53580000	53600000	Low frequency	0.0909091	Medium frequency	0.326087	High frequency	0.7
3	53600000	53620000	Low frequency	0.181818	Low frequency	0.130435	Medium frequency	0.6
3	53620000	53640000	Low frequency	0.181818	Medium frequency	0.304348	Medium frequency	0.5
3	53660000	53680000	Medium frequency	0.636364	High frequency	0.73913	High frequency	0.9
3	54960000	54980000	High frequency	0.909091	High frequency	0.913043	Medium frequency	0.5
3	55000000	55020000	Medium frequency	0.545455	High frequency	0.76087	Medium frequency	0.5
3	55100000	55120000	High frequency	0.909091	High frequency	0.847826	Medium frequency	0.6
3	55220000	55240000	High frequency	0.727273	High frequency	0.717391	Medium frequency	0.4
3	55240000	55260000	Medium frequency	0.363636	Low frequency	0.26087	Low frequency	0
3	55380000	55400000	Low frequency	0.272727	Medium frequency	0.521739	Low frequency	0.3
3	55400000	55420000	Medium frequency	0.545455	High frequency	0.76087	Low frequency	0.3
3	55420000	55440000	High frequency	0.727273	High frequency	0.891304	Medium frequency	0.6
3	55440000	55460000	Medium frequency	0.636364	High frequency	0.956522	Medium frequency	0.5
3	55460000	55480000	Medium frequency	0.636364	High frequency	0.913043	Medium frequency	0.4
3	55480000	55500000	Medium frequency	0.545455	High frequency	0.782609	High frequency	0.7
3	55520000	55540000	Medium frequency	0.636364	High frequency	0.956522	High frequency	0.8
3	55880000	55900000	High frequency	0.727273	High frequency	0.847826	Medium frequency	0.5
3	55900000	55920000	Low frequency	0.181818	Medium frequency	0.413043	Low frequency	0.1
3	55940000	55960000	Medium frequency	0.363636	Medium frequency	0.304348	Low frequency	0.2
3	56120000	56140000	Medium frequency	0.363636	Medium frequency	0.391304	Low frequency	0.2
3	56140000	56160000	Medium frequency	0.363636	Medium frequency	0.5	Low frequency	0.3
3	56160000	56180000	Medium frequency	0.636364	High frequency	0.782609	Medium frequency	0.5
3	56180000	56200000	High frequency	0.909091	High frequency	0.76087	Medium frequency	0.6
3	56200000	56220000	Medium frequency	0.545455	Medium frequency	0.695652	Low frequency	0.3
3	56220000	56240000	High frequency	0.727273	High frequency	0.869565	Medium frequency	0.6
3	56480000	56500000	Medium frequency	0.636364	Medium frequency	0.652174	High frequency	0.7
3	57160000	57180000	Medium frequency	0.545455	Low frequency	0.173913	Low frequency	0
3	57180000	57200000	High frequency	0.909091	Medium frequency	0.369565	Low frequency	0.1
3	57220000	57240000	Medium frequency	0.636364	Low frequency	0.23913	Low frequency	0
3	57520000	57540000	Low frequency	0.181818	Low frequency	0.23913	Medium frequency	0.5
3	57800000	57820000	High frequency	1	Medium frequency	0.695652	Medium frequency	0.6
3	57840000	57860000	High frequency	0.909091	Medium frequency	0.391304	High frequency	0.7
3	57860000	57880000	Medium frequency	0.454545	Medium frequency	0.347826	High frequency	0.7
3	57880000	57900000	Medium frequency	0.545455	Medium frequency	0.521739	High frequency	0.7
3	59860000	59880000	Medium frequency	0.363636	Medium frequency	0.608696	High frequency	0.9
3	59880000	59900000	Low frequency	0.272727	Medium frequency	0.326087	Low frequency	0.2
3	60060000	60080000	Low frequency	0.0909091	Medium frequency	0.369565	Medium frequency	0.4
3	60100000	60120000	High frequency	0.909091	High frequency	0.891304	Medium frequency	0.6
3	68220000	68240000	High frequency	0.818182	Medium frequency	0.434783	Low frequency	0.1
3	68380000	68400000	Low frequency	0.272727	Medium frequency	0.478261	Medium frequency	0.5
3	69460000	69480000	Medium frequency	0.636364	High frequency	0.76087	High frequency	0.7
3	70600000	70620000	High frequency	0.727273	Medium frequency	0.608696	High frequency	0.9
3	70620000	70640000	Medium frequency	0.454545	Medium frequency	0.391304	High frequency	0.8
3	70640000	70660000	Low frequency	0.181818	Medium frequency	0.434783	High frequency	0.8
3	70660000	70680000	Low frequency	0.272727	Medium frequency	0.391304	High frequency	0.7
3	70700000	70720000	Low frequency	0.272727	Medium frequency	0.326087	High frequency	0.9
3	70720000	70740000	Low frequency	0.272727	Medium frequency	0.391304	High frequency	0.9
3	70740000	70760000	Medium frequency	0.545455	Medium frequency	0.565217	High frequency	0.8
3	70840000	70860000	Medium frequency	0.545455	High frequency	0.847826	High frequency	1
3	71640000	71660000	Medium frequency	0.636364	Medium frequency	0.608696	High frequency	0.9
3	71660000	71680000	Low frequency	0.181818	Low frequency	0.0434783	Medium frequency	0.4
3	74180000	74200000	High frequency	0.909091	Medium frequency	0.673913	High frequency	0.9
3	74200000	74220000	High frequency	1	Medium frequency	0.521739	High frequency	0.8
3	74220000	74240000	High frequency	0.818182	Medium frequency	0.456522	High frequency	0.7
3	74260000	74280000	Medium frequency	0.545455	Low frequency	0.195652	High frequency	0.7
3	74280000	74300000	Medium frequency	0.545455	Low frequency	0.23913	Medium frequency	0.6
3	74300000	74320000	Medium frequency	0.454545	Low frequency	0.195652	Low frequency	0.3
3	74320000	74340000	Medium frequency	0.545455	Low frequency	0.130435	Medium frequency	0.4
3	74340000	74360000	Medium frequency	0.363636	Low frequency	0.108696	Low frequency	0.3
3	74360000	74380000	Medium frequency	0.363636	Low frequency	0.0652174	Low frequency	0.2
3	74380000	74400000	Medium frequency	0.454545	Low frequency	0.0652174	Low frequency	0.2
3	74400000	74420000	Medium frequency	0.363636	Low frequency	0.0217391	Low frequency	0.2
3	74420000	74440000	Medium frequency	0.454545	Low frequency	0.0869565	Low frequency	0.3
3	74480000	74500000	Medium frequency	0.363636	Low frequency	0.0217391	Low frequency	0.2
3	74500000	74520000	Medium frequency	0.545455	Low frequency	0.0869565	Low frequency	0.3
3	74600000	74620000	Medium frequency	0.363636	Low frequency	0.0434783	Low frequency	0.1
3	74640000	74660000	Medium frequency	0.454545	Low frequency	0.0869565	Low frequency	0.1
3	74660000	74680000	Medium frequency	0.454545	Low frequency	0.0869565	Low frequency	0.3
3	74680000	74700000	Medium frequency	0.363636	Low frequency	0.152174	Medium frequency	0.5
3	74700000	74720000	Medium frequency	0.636364	Low frequency	0.173913	Medium frequency	0.4
3	74720000	74740000	High frequency	0.818182	Medium frequency	0.456522	Medium frequency	0.6
3	74740000	74760000	High frequency	0.727273	Medium frequency	0.304348	Medium frequency	0.5
3	74760000	74780000	Medium frequency	0.636364	Low frequency	0.130435	Medium frequency	0.4
3	74780000	74800000	Medium frequency	0.636364	Low frequency	0.0869565	Low frequency	0.2
3	74800000	74820000	Medium frequency	0.454545	Low frequency	0.0869565	Low frequency	0.2
3	74820000	74840000	Low frequency	0.272727	Low frequency	0.0652174	Medium frequency	0.4
3	74840000	74860000	Medium frequency	0.363636	Low frequency	0.0652174	Low frequency	0.3
3	74920000	74940000	Medium frequency	0.454545	Low frequency	0.0434783	Low frequency	0.1
3	74940000	74960000	Medium frequency	0.363636	Low frequency	0.0217391	Low frequency	0.1
3	75000000	75020000	Medium frequency	0.363636	Low frequency	0.0434783	Low frequency	0.1
3	75040000	75060000	Medium frequency	0.454545	Low frequency	0.0434783	Low frequency	0.2
3	75180000	75200000	Medium frequency	0.363636	Low frequency	0.0434783	Low frequency	0.1
3	75200000	75220000	Medium frequency	0.363636	Low frequency	0.0652174	Low frequency	0.3
3	75220000	75240000	Medium frequency	0.454545	Low frequency	0.0652174	Low frequency	0.2
3	75240000	75260000	Medium frequency	0.363636	Low frequency	0.0434783	Low frequency	0.1
3	75260000	75280000	Medium frequency	0.363636	Low frequency	0.0434783	Low frequency	0.3
3	75280000	75300000	Medium frequency	0.545455	Low frequency	0.0652174	Low frequency	0.3
3	75300000	75320000	Medium frequency	0.363636	Low frequency	0.0434783	Low frequency	0.3
3	75340000	75360000	Medium frequency	0.454545	Low frequency	0.0217391	Low frequency	0.3
3	75380000	75400000	Medium frequency	0.454545	Low frequency	0.130435	Medium frequency	0.5
3	75400000	75420000	Medium frequency	0.545455	Low frequency	0.0652174	Low frequency	0.3
3	75420000	75440000	Medium frequency	0.363636	Low frequency	0.0652174	Low frequency	0.3
3	75440000	75460000	Medium frequency	0.363636	Low frequency	0.0652174	Low frequency	0.3
3	75460000	75480000	Medium frequency	0.545455	Low frequency	0.152174	Medium frequency	0.5
3	75480000	75500000	High frequency	0.818182	Medium frequency	0.521739	High frequency	0.7
3	75500000	75520000	High frequency	0.727273	Medium frequency	0.413043	High frequency	0.8
3	75520000	75540000	High frequency	0.909091	Medium frequency	0.586957	High frequency	0.9
3	75540000	75560000	High frequency	0.909091	Medium frequency	0.565217	High frequency	0.8
3	75560000	75580000	High frequency	0.818182	Medium frequency	0.543478	Medium frequency	0.6
3	75580000	75600000	High frequency	1	Medium frequency	0.652174	High frequency	1
3	75600000	75620000	High frequency	0.909091	Medium frequency	0.543478	High frequency	0.9
3	75620000	75640000	High frequency	0.818182	Medium frequency	0.434783	High frequency	0.8
3	75640000	75660000	Medium frequency	0.545455	Low frequency	0.130435	Low frequency	0.3
3	75660000	75680000	Medium frequency	0.545455	Low frequency	0.108696	Low frequency	0.2
3	75680000	75700000	Medium frequency	0.545455	Low frequency	0.0869565	Low frequency	0.2
3	75700000	75720000	Medium frequency	0.545455	Low frequency	0.0869565	Low frequency	0.3
3	75720000	75740000	Medium frequency	0.454545	Low frequency	0.0652174	Medium frequency	0.4
3	75740000	75760000	Medium frequency	0.454545	Low frequency	0.0652174	Medium frequency	0.4
3	75820000	75840000	Medium frequency	0.454545	Low frequency	0.0434783	Low frequency	0.3
3	75900000	75920000	Medium frequency	0.363636	Low frequency	0.0217391	Low frequency	0.1
3	76000000	76020000	Medium frequency	0.363636	Low frequency	0.0217391	Low frequency	0.1
3	76100000	76120000	Medium frequency	0.363636	Low frequency	0.0217391	Low frequency	0.1
3	76180000	76200000	Medium frequency	0.363636	Low frequency	0.0217391	Low frequency	0.1
3	76220000	76240000	Medium frequency	0.363636	Low frequency	0.173913	Low frequency	0.2
3	76240000	76260000	Medium frequency	0.454545	Low frequency	0.0434783	Low frequency	0.2
3	76260000	76280000	Medium frequency	0.454545	Low frequency	0.0652174	Low frequency	0.3
3	76280000	76300000	Medium frequency	0.545455	Low frequency	0.0434783	Low frequency	0.2
3	76300000	76320000	Medium frequency	0.454545	Low frequency	0.130435	Medium frequency	0.4
3	76320000	76340000	High frequency	0.727273	Medium frequency	0.326087	High frequency	0.7
3	76340000	76360000	High frequency	1	Medium frequency	0.565217	High frequency	0.7
3	78320000	78340000	Medium frequency	0.636364	High frequency	0.717391	High frequency	0.9
3	78340000	78360000	Medium frequency	0.454545	Low frequency	0.217391	Medium frequency	0.5
3	78940000	78960000	Medium frequency	0.363636	Low frequency	0	Low frequency	0.2
3	79000000	79020000	Medium frequency	0.363636	Low frequency	0.130435	Medium frequency	0.4
3	79020000	79040000	Medium frequency	0.545455	Low frequency	0.0652174	Low frequency	0.2
3	79040000	79060000	Medium frequency	0.545455	Low frequency	0.152174	Low frequency	0.3
3	79060000	79080000	High frequency	0.909091	Medium frequency	0.304348	High frequency	0.7
3	79080000	79100000	High frequency	0.818182	Medium frequency	0.347826	High frequency	0.8
3	79100000	79120000	High frequency	0.909091	Medium frequency	0.586957	Medium frequency	0.5
3	79120000	79140000	High frequency	1	Medium frequency	0.608696	High frequency	0.8
3	80060000	80080000	High frequency	1	Medium frequency	0.652174	High frequency	0.7
3	80620000	80640000	High frequency	0.727273	High frequency	0.913043	Medium frequency	0.6
3	80640000	80660000	Medium frequency	0.363636	Medium frequency	0.608696	High frequency	0.7
3	80660000	80680000	Low frequency	0.181818	Medium frequency	0.521739	Medium frequency	0.4
3	80680000	80700000	Low frequency	0.0909091	Medium frequency	0.326087	Medium frequency	0.5
3	80720000	80740000	Low frequency	0	Medium frequency	0.456522	Low frequency	0.1
3	80740000	80760000	High frequency	0.727273	High frequency	0.76087	Medium frequency	0.6
3	80760000	80780000	High frequency	0.818182	High frequency	0.869565	Medium frequency	0.6
3	80780000	80800000	High frequency	0.909091	High frequency	0.913043	Medium frequency	0.6
3	80800000	80820000	Medium frequency	0.636364	Medium frequency	0.434783	Low frequency	0
3	80840000	80860000	Low frequency	0.181818	Medium frequency	0.456522	Low frequency	0.1
3	80860000	80880000	Low frequency	0.0909091	Medium frequency	0.478261	Low frequency	0.2
3	80900000	80920000	High frequency	0.818182	High frequency	0.891304	Medium frequency	0.6
3	80920000	80940000	Low frequency	0.272727	High frequency	0.782609	Medium frequency	0.5
3	80940000	80960000	Low frequency	0	Medium frequency	0.369565	Low frequency	0.2
3	80980000	81000000	Low frequency	0.272727	Medium frequency	0.630435	Low frequency	0
3	81000000	81020000	Medium frequency	0.363636	Medium frequency	0.565217	Low frequency	0.2
3	85320000	85340000	Medium frequency	0.363636	Low frequency	0.130435	Low frequency	0.3
3	85340000	85360000	High frequency	0.727273	Low frequency	0.152174	Medium frequency	0.4
3	85360000	85380000	Medium frequency	0.545455	Low frequency	0.195652	Low frequency	0.1
3	85380000	85400000	Medium frequency	0.454545	Low frequency	0.130435	Low frequency	0.2
3	85400000	85420000	Medium frequency	0.636364	Low frequency	0.217391	Medium frequency	0.4
3	85440000	85460000	High frequency	0.727273	Medium frequency	0.391304	Medium frequency	0.5
3	85460000	85480000	High frequency	0.818182	Medium frequency	0.369565	Medium frequency	0.5
3	85480000	85500000	Medium frequency	0.636364	Low frequency	0.23913	Medium frequency	0.4
3	85500000	85520000	High frequency	0.727273	Medium frequency	0.413043	Medium frequency	0.6
3	85520000	85540000	High frequency	0.818182	Medium frequency	0.347826	Medium frequency	0.4
3	85540000	85560000	Medium frequency	0.636364	Low frequency	0.217391	Low frequency	0.3
3	86340000	86360000	High frequency	0.909091	Medium frequency	0.630435	High frequency	1
3	86360000	86380000	Medium frequency	0.636364	Medium frequency	0.413043	High frequency	0.8
3	86380000	86400000	Medium frequency	0.454545	Low frequency	0.0217391	Medium frequency	0.5
3	86480000	86500000	Low frequency	0.0909091	Low frequency	0.0434783	Medium frequency	0.5
3	86500000	86520000	Medium frequency	0.636364	Medium frequency	0.5	High frequency	0.9
3	87400000	87420000	Medium frequency	0.636364	Medium frequency	0.565217	Low frequency	0.3
3	92140000	92160000	Medium frequency	0.363636	Medium frequency	0.673913	High frequency	0.7
3	92160000	92180000	Medium frequency	0.636364	Medium frequency	0.630435	Low frequency	0.3
3	92180000	92200000	Medium frequency	0.545455	High frequency	0.847826	High frequency	1
3	92360000	92380000	High frequency	0.727273	Medium frequency	0.630435	Medium frequency	0.4
3	92380000	92400000	Low frequency	0.181818	Medium frequency	0.304348	Low frequency	0.3
3	92400000	92420000	Medium frequency	0.363636	Medium frequency	0.391304	Low frequency	0.1
3	92520000	92540000	Medium frequency	0.454545	Medium frequency	0.543478	Low frequency	0.2
3	92660000	92680000	Medium frequency	0.363636	Low frequency	0.217391	Low frequency	0.2
3	92820000	92840000	Medium frequency	0.545455	High frequency	0.891304	High frequency	0.9
3	92840000	92860000	Low frequency	0	Medium frequency	0.369565	Low frequency	0.3
3	93100000	93120000	Low frequency	0.0909091	Medium frequency	0.369565	Medium frequency	0.5
3	93120000	93140000	Medium frequency	0.545455	High frequency	0.826087	High frequency	1
3	94940000	94960000	Medium frequency	0.636364	High frequency	0.847826	High frequency	0.9
3	94980000	95000000	Medium frequency	0.363636	Low frequency	0.130435	Medium frequency	0.6
3	96120000	96140000	High frequency	0.909091	High frequency	0.73913	Medium frequency	0.6
3	96140000	96160000	High frequency	0.818182	Medium frequency	0.543478	High frequency	0.8
3	96180000	96200000	Medium frequency	0.636364	Medium frequency	0.434783	High frequency	0.7
3	96420000	96440000	Medium frequency	0.545455	Medium frequency	0.434783	Low frequency	0.3
3	96580000	96600000	High frequency	0.818182	Medium frequency	0.652174	High frequency	1
3	96600000	96620000	Medium frequency	0.636364	Low frequency	0.195652	High frequency	1
3	96620000	96640000	Medium frequency	0.363636	Low frequency	0.217391	High frequency	1
3	96640000	96660000	Medium frequency	0.636364	Medium frequency	0.543478	High frequency	1
3	100740000	100760000	Low frequency	0	Medium frequency	0.391304	Medium frequency	0.4
3	100760000	100780000	Low frequency	0	Medium frequency	0.456522	Medium frequency	0.6
3	100780000	100800000	Low frequency	0.0909091	High frequency	0.73913	Medium frequency	0.5
3	100800000	100820000	Low frequency	0.0909091	High frequency	0.717391	High frequency	0.7
3	100820000	100840000	Medium frequency	0.363636	High frequency	0.891304	High frequency	0.7
3	100840000	100860000	Medium frequency	0.636364	High frequency	0.869565	Medium frequency	0.6
3	100860000	100880000	Medium frequency	0.545455	High frequency	0.934783	High frequency	1
3	100980000	101000000	Medium frequency	0.636364	High frequency	0.956522	High frequency	1
3	103540000	103560000	Medium frequency	0.363636	Medium frequency	0.521739	Low frequency	0.3
3	103800000	103820000	High frequency	0.909091	High frequency	0.913043	Medium frequency	0.6
[truncated: 7,185 more rows]

## Sheet: Compartment-MAD
Characteristic of active compartments			Annotation of active compartments in groups
			NC		WG		WL
Chromosome	Start	End	Categories	Frequency (%)	Categories	Frequency (%)	Categories	Frequency (%)
1	2680000	2700000	Medium frequency	0.666667	Medium frequency	0.540541	High frequency	0.8
1	2700000	2720000	High frequency	0.916667	Medium frequency	0.540541	High frequency	0.8
1	2720000	2740000	Medium frequency	0.583333	Medium frequency	0.486486	High frequency	0.7
1	2760000	2780000	Medium frequency	0.583333	Medium frequency	0.594595	High frequency	0.8
1	2840000	2860000	Medium frequency	0.666667	High frequency	0.702703	High frequency	0.8
1	2860000	2880000	Medium frequency	0.583333	High frequency	0.72973	High frequency	0.7
1	2900000	2920000	High frequency	0.75	Medium frequency	0.540541	High frequency	0.9
1	2920000	2940000	High frequency	0.75	Medium frequency	0.405405	High frequency	0.7
1	2980000	3000000	Medium frequency	0.5	Low frequency	0.243243	Medium frequency	0.5
1	3000000	3020000	Medium frequency	0.666667	Low frequency	0.189189	Medium frequency	0.4
1	3040000	3060000	Medium frequency	0.416667	Low frequency	0.216216	Low frequency	0.2
1	3060000	3080000	Medium frequency	0.333333	Low frequency	0.243243	Medium frequency	0.5
1	3080000	3100000	High frequency	0.75	Medium frequency	0.459459	High frequency	0.9
1	3120000	3140000	High frequency	0.75	Medium frequency	0.675676	High frequency	1
1	3140000	3160000	Medium frequency	0.5	Medium frequency	0.405405	High frequency	0.8
1	3160000	3180000	High frequency	0.833333	Medium frequency	0.594595	Medium frequency	0.5
1	3180000	3200000	High frequency	0.916667	Medium frequency	0.513514	Medium frequency	0.5
1	3200000	3220000	Medium frequency	0.5	Low frequency	0.189189	Low frequency	0.2
1	3220000	3240000	Medium frequency	0.333333	Low frequency	0.0540541	Low frequency	0.2
1	3240000	3260000	Medium frequency	0.333333	Low frequency	0.0810811	Low frequency	0
1	3260000	3280000	Medium frequency	0.333333	Low frequency	0.0540541	Low frequency	0
1	3340000	3360000	Medium frequency	0.333333	Low frequency	0.135135	Low frequency	0.1
1	4180000	4200000	Low frequency	0	Low frequency	0.027027	Medium frequency	0.4
1	4200000	4220000	High frequency	0.75	Medium frequency	0.324324	Medium frequency	0.5
1	4260000	4280000	Medium frequency	0.666667	High frequency	0.810811	High frequency	0.7
1	4300000	4320000	Medium frequency	0.5	High frequency	0.783784	High frequency	1
1	4420000	4440000	Medium frequency	0.666667	High frequency	0.918919	High frequency	0.9
1	4460000	4480000	Medium frequency	0.666667	High frequency	0.864865	High frequency	1
1	5060000	5080000	Medium frequency	0.666667	High frequency	0.918919	High frequency	0.7
1	5080000	5100000	Medium frequency	0.583333	High frequency	0.918919	High frequency	0.8
1	5100000	5120000	Low frequency	0.0833333	Medium frequency	0.405405	Medium frequency	0.5
1	6640000	6660000	Medium frequency	0.5	Low frequency	0.27027	Medium frequency	0.4
1	6660000	6680000	Medium frequency	0.583333	High frequency	0.702703	High frequency	1
1	10460000	10480000	Medium frequency	0.666667	Medium frequency	0.648649	High frequency	1
1	10560000	10580000	Medium frequency	0.333333	Low frequency	0.0540541	Low frequency	0.1
1	11400000	11420000	Medium frequency	0.333333	Low frequency	0.0540541	Low frequency	0
1	11440000	11460000	Medium frequency	0.416667	Medium frequency	0.324324	Low frequency	0.2
1	11460000	11480000	Low frequency	0.0833333	Medium frequency	0.324324	Medium frequency	0.5
1	11480000	11500000	Medium frequency	0.333333	Medium frequency	0.405405	High frequency	0.7
1	11500000	11520000	Medium frequency	0.666667	Medium frequency	0.513514	High frequency	0.7
1	12440000	12460000	Medium frequency	0.666667	High frequency	0.972973	High frequency	0.9
1	12460000	12480000	Medium frequency	0.666667	High frequency	0.837838	High frequency	0.9
1	12480000	12500000	Medium frequency	0.5	High frequency	0.864865	High frequency	1
1	12500000	12520000	Medium frequency	0.666667	High frequency	0.810811	High frequency	0.8
1	12520000	12540000	Low frequency	0.166667	Medium frequency	0.675676	High frequency	0.8
1	12540000	12560000	Medium frequency	0.5	High frequency	0.783784	High frequency	0.7
1	12560000	12580000	Medium frequency	0.416667	High frequency	0.72973	High frequency	0.9
1	12580000	12600000	Medium frequency	0.416667	Medium frequency	0.567568	High frequency	0.8
1	13480000	13500000	Medium frequency	0.5	High frequency	0.837838	High frequency	1
1	13500000	13520000	Low frequency	0.166667	Low frequency	0.189189	Medium frequency	0.4
1	13620000	13640000	Medium frequency	0.333333	Medium frequency	0.351351	High frequency	0.7
1	13760000	13780000	Medium frequency	0.666667	High frequency	0.864865	High frequency	1
1	14240000	14260000	Medium frequency	0.583333	High frequency	0.864865	High frequency	1
1	14280000	14300000	Medium frequency	0.666667	Medium frequency	0.405405	High frequency	0.9
1	14300000	14320000	Medium frequency	0.416667	Low frequency	0.243243	Medium frequency	0.6
1	14320000	14340000	Low frequency	0.25	Low frequency	0.216216	Medium frequency	0.5
1	14380000	14400000	Medium frequency	0.5	Low frequency	0.243243	Low frequency	0.2
1	14400000	14420000	Medium frequency	0.666667	Low frequency	0.27027	Medium frequency	0.4
1	14420000	14440000	Medium frequency	0.666667	Medium frequency	0.567568	High frequency	0.9
1	14460000	14480000	Medium frequency	0.666667	Medium frequency	0.459459	High frequency	0.8
1	14500000	14520000	Medium frequency	0.583333	Medium frequency	0.621622	High frequency	0.9
1	14520000	14540000	High frequency	0.833333	Medium frequency	0.675676	High frequency	0.9
1	17720000	17740000	Medium frequency	0.666667	High frequency	0.837838	High frequency	1
1	18280000	18300000	Low frequency	0	Medium frequency	0.378378	High frequency	0.8
1	18300000	18320000	Low frequency	0.25	Medium frequency	0.324324	Medium frequency	0.6
1	18320000	18340000	Medium frequency	0.333333	Medium frequency	0.621622	High frequency	0.7
1	18340000	18360000	Medium frequency	0.416667	Medium frequency	0.621622	High frequency	0.9
1	18360000	18380000	High frequency	0.916667	High frequency	0.783784	Medium frequency	0.6
1	18560000	18580000	Low frequency	0.25	Low frequency	0.243243	Medium frequency	0.4
1	18820000	18840000	Low frequency	0.166667	Medium frequency	0.432432	Low frequency	0.2
1	18840000	18860000	Medium frequency	0.5	Medium frequency	0.648649	High frequency	0.8
1	18860000	18880000	Low frequency	0.25	Medium frequency	0.324324	High frequency	0.7
1	18960000	18980000	Low frequency	0.166667	Medium frequency	0.351351	Low frequency	0.2
1	19000000	19020000	Low frequency	0.166667	Medium frequency	0.324324	Low frequency	0.2
1	19020000	19040000	Medium frequency	0.5	High frequency	0.702703	Medium frequency	0.6
1	19100000	19120000	Low frequency	0.0833333	Medium frequency	0.405405	Medium frequency	0.4
1	19580000	19600000	Medium frequency	0.333333	Low frequency	0.108108	Low frequency	0.1
1	19820000	19840000	High frequency	0.75	Medium frequency	0.621622	Medium frequency	0.6
1	19840000	19860000	Medium frequency	0.5	Low frequency	0.243243	Medium frequency	0.5
1	20380000	20400000	Medium frequency	0.666667	Medium frequency	0.459459	Low frequency	0.3
1	20400000	20420000	High frequency	0.75	Low frequency	0.297297	Medium frequency	0.4
1	20420000	20440000	Medium frequency	0.416667	Medium frequency	0.405405	High frequency	0.8
1	20460000	20480000	High frequency	0.75	Medium frequency	0.621622	High frequency	0.9
1	22940000	22960000	Low frequency	0.0833333	Medium frequency	0.351351	Medium frequency	0.5
1	23760000	23780000	Medium frequency	0.583333	Low frequency	0.189189	Low frequency	0.3
1	23780000	23800000	Low frequency	0.25	Low frequency	0.27027	Medium frequency	0.6
1	23800000	23820000	Medium frequency	0.333333	Low frequency	0.297297	Low frequency	0.1
1	23820000	23840000	Medium frequency	0.333333	Low frequency	0.135135	Low frequency	0.1
1	23860000	23880000	Medium frequency	0.333333	Low frequency	0.243243	Medium frequency	0.4
1	23880000	23900000	Medium frequency	0.416667	Medium frequency	0.594595	Low frequency	0.3
1	23900000	23920000	Medium frequency	0.5	Medium frequency	0.486486	High frequency	0.7
1	23940000	23960000	Low frequency	0.25	Medium frequency	0.324324	Low frequency	0.1
1	23980000	24000000	Medium frequency	0.333333	Medium frequency	0.594595	High frequency	0.7
1	24000000	24020000	High frequency	0.75	Medium frequency	0.675676	High frequency	0.7
1	24020000	24040000	Medium frequency	0.583333	High frequency	0.891892	Medium frequency	0.6
1	24040000	24060000	High frequency	0.833333	High frequency	0.864865	Medium frequency	0.5
1	24060000	24080000	Medium frequency	0.666667	High frequency	0.891892	Medium frequency	0.6
1	24080000	24100000	Low frequency	0.25	Medium frequency	0.675676	High frequency	0.9
1	24100000	24120000	Medium frequency	0.416667	High frequency	0.756757	High frequency	0.8
1	24120000	24140000	Medium frequency	0.666667	High frequency	0.864865	High frequency	0.9
1	24140000	24160000	High frequency	0.833333	High frequency	0.918919	Medium frequency	0.5
1	26060000	26080000	Medium frequency	0.333333	Low frequency	0.243243	Medium frequency	0.5
1	26080000	26100000	Low frequency	0.166667	Low frequency	0.297297	Medium frequency	0.5
1	26100000	26120000	Low frequency	0	Medium frequency	0.405405	High frequency	0.7
1	26120000	26140000	Low frequency	0.0833333	Low frequency	0.297297	High frequency	0.7
1	26140000	26160000	Low frequency	0.166667	Low frequency	0.297297	Medium frequency	0.5
1	26160000	26180000	Medium frequency	0.416667	Medium frequency	0.378378	High frequency	0.8
1	26200000	26220000	Low frequency	0.166667	Medium frequency	0.594595	High frequency	0.8
1	26240000	26260000	Medium frequency	0.666667	High frequency	0.945946	High frequency	0.9
1	26260000	26280000	Medium frequency	0.666667	High frequency	0.837838	High frequency	1
1	27640000	27660000	Medium frequency	0.416667	High frequency	0.864865	High frequency	1
1	27660000	27680000	Low frequency	0.166667	Medium frequency	0.621622	High frequency	0.7
1	27680000	27700000	Medium frequency	0.5	High frequency	0.810811	Medium frequency	0.6
1	27700000	27720000	High frequency	0.916667	High frequency	0.72973	Medium frequency	0.5
1	27740000	27760000	Medium frequency	0.5	High frequency	0.756757	High frequency	0.8
1	27760000	27780000	Low frequency	0.0833333	Medium frequency	0.648649	Medium frequency	0.5
1	27780000	27800000	Medium frequency	0.416667	Medium frequency	0.648649	High frequency	0.8
1	28760000	28780000	Medium frequency	0.333333	Medium frequency	0.513514	High frequency	0.8
1	28780000	28800000	Low frequency	0.25	Medium frequency	0.648649	Medium frequency	0.4
1	28800000	28820000	Medium frequency	0.333333	Medium frequency	0.540541	Low frequency	0.3
1	28820000	28840000	Medium frequency	0.333333	High frequency	0.702703	High frequency	0.7
1	28840000	28860000	Medium frequency	0.583333	High frequency	0.945946	High frequency	0.9
1	28860000	28880000	Medium frequency	0.666667	High frequency	0.972973	High frequency	1
1	28920000	28940000	Medium frequency	0.5	High frequency	0.972973	High frequency	1
1	29440000	29460000	High frequency	0.75	Medium frequency	0.405405	Low frequency	0.3
1	30000000	30020000	Medium frequency	0.666667	Medium frequency	0.567568	High frequency	0.8
1	30040000	30060000	Medium frequency	0.5	Medium frequency	0.351351	Low frequency	0
1	30060000	30080000	Medium frequency	0.5	Low frequency	0.135135	Low frequency	0
1	30120000	30140000	Medium frequency	0.416667	Low frequency	0.108108	Low frequency	0.1
1	30180000	30200000	Medium frequency	0.416667	Low frequency	0.189189	Low frequency	0.2
1	30220000	30240000	Medium frequency	0.333333	Low frequency	0.216216	Low frequency	0.3
1	30800000	30820000	Medium frequency	0.333333	Medium frequency	0.378378	Low frequency	0.1
1	30820000	30840000	Low frequency	0.166667	Medium frequency	0.324324	Low frequency	0.1
1	30840000	30860000	Low frequency	0.25	Medium frequency	0.567568	Low frequency	0.3
1	30860000	30880000	Low frequency	0.0833333	High frequency	0.702703	Medium frequency	0.6
1	30880000	30900000	Medium frequency	0.5	Medium frequency	0.648649	High frequency	0.8
1	30980000	31000000	Medium frequency	0.5	High frequency	0.972973	High frequency	0.8
1	31000000	31020000	Medium frequency	0.5	High frequency	0.810811	High frequency	0.8
1	31020000	31040000	Medium frequency	0.416667	Medium frequency	0.594595	High frequency	0.8
1	31040000	31060000	Medium frequency	0.333333	Medium frequency	0.432432	Low frequency	0.2
1	31100000	31120000	High frequency	0.75	Medium frequency	0.567568	Low frequency	0.3
1	31120000	31140000	High frequency	0.75	Medium frequency	0.594595	Low frequency	0.2
1	31260000	31280000	High frequency	0.833333	High frequency	0.756757	Medium frequency	0.6
1	31300000	31320000	Low frequency	0.25	Low frequency	0.27027	Medium frequency	0.6
1	31320000	31340000	High frequency	0.833333	Medium frequency	0.567568	Medium frequency	0.6
1	32680000	32700000	Medium frequency	0.666667	Medium frequency	0.675676	High frequency	0.8
1	32700000	32720000	Low frequency	0	Low frequency	0.189189	Medium frequency	0.4
1	33040000	33060000	Low frequency	0.166667	Low frequency	0.189189	Medium frequency	0.5
1	33120000	33140000	High frequency	0.75	Medium frequency	0.675676	High frequency	0.7
1	33140000	33160000	Medium frequency	0.5	High frequency	0.756757	High frequency	0.9
1	33160000	33180000	Medium frequency	0.666667	High frequency	0.837838	High frequency	0.8
1	33840000	33860000	High frequency	0.75	Medium frequency	0.486486	High frequency	0.8
1	33900000	33920000	Medium frequency	0.583333	Low frequency	0.243243	Low frequency	0.3
1	33920000	33940000	Medium frequency	0.416667	Low frequency	0.27027	Low frequency	0.1
1	33940000	33960000	High frequency	0.75	Medium frequency	0.378378	Low frequency	0.3
1	33960000	33980000	Medium frequency	0.583333	Low frequency	0.27027	Medium frequency	0.4
1	33980000	34000000	Medium frequency	0.583333	Low frequency	0.243243	Low frequency	0.3
1	34020000	34040000	High frequency	0.75	Medium frequency	0.351351	Medium frequency	0.6
1	34040000	34060000	Medium frequency	0.666667	Medium frequency	0.486486	High frequency	0.7
1	34060000	34080000	High frequency	0.75	Medium frequency	0.459459	Low frequency	0.3
1	34080000	34100000	High frequency	0.75	Low frequency	0.243243	Medium frequency	0.6
1	34100000	34120000	High frequency	0.75	Medium frequency	0.459459	Medium frequency	0.5
1	34140000	34160000	High frequency	0.833333	Medium frequency	0.432432	Medium frequency	0.6
1	34160000	34180000	High frequency	0.75	Medium frequency	0.432432	Medium frequency	0.5
1	34180000	34200000	High frequency	0.75	Medium frequency	0.324324	Medium frequency	0.5
1	34200000	34220000	Medium frequency	0.5	Low frequency	0.27027	Medium frequency	0.6
1	34220000	34240000	High frequency	0.833333	Medium frequency	0.378378	Low frequency	0.3
1	34240000	34260000	High frequency	0.75	Medium frequency	0.351351	Medium frequency	0.4
1	34260000	34280000	Medium frequency	0.666667	Medium frequency	0.324324	Low frequency	0.3
1	34280000	34300000	Medium frequency	0.583333	Medium frequency	0.378378	Low frequency	0.3
1	34320000	34340000	High frequency	0.75	Medium frequency	0.405405	Medium frequency	0.5
1	34340000	34360000	High frequency	0.833333	Medium frequency	0.432432	High frequency	0.7
1	34360000	34380000	Medium frequency	0.666667	Low frequency	0.216216	Low frequency	0.2
1	34380000	34400000	Medium frequency	0.666667	Low frequency	0.243243	Low frequency	0.2
1	34400000	34420000	Medium frequency	0.583333	Low frequency	0.27027	Low frequency	0.3
1	34420000	34440000	Medium frequency	0.416667	Low frequency	0.243243	Low frequency	0.2
1	34440000	34460000	Medium frequency	0.5	Low frequency	0.297297	Low frequency	0.2
1	34460000	34480000	Medium frequency	0.583333	Low frequency	0.162162	Low frequency	0.1
1	34480000	34500000	Medium frequency	0.666667	Low frequency	0.297297	Medium frequency	0.4
1	34500000	34520000	Medium frequency	0.416667	Low frequency	0.162162	Low frequency	0.3
1	34520000	34540000	Medium frequency	0.416667	Low frequency	0.297297	Low frequency	0
1	34540000	34560000	Medium frequency	0.5	Low frequency	0.189189	Low frequency	0.2
1	34580000	34600000	Low frequency	0.25	Low frequency	0.27027	Medium frequency	0.4
1	34600000	34620000	Medium frequency	0.333333	Medium frequency	0.432432	Low frequency	0.3
1	35240000	35260000	Medium frequency	0.5	High frequency	0.837838	Medium frequency	0.4
1	35260000	35280000	Medium frequency	0.416667	Medium frequency	0.324324	Low frequency	0.2
1	35340000	35360000	Medium frequency	0.333333	Low frequency	0.135135	Low frequency	0.2
1	35700000	35720000	High frequency	0.916667	Medium frequency	0.513514	Low frequency	0.3
1	35720000	35740000	Low frequency	0.25	Low frequency	0.189189	Medium frequency	0.4
1	35740000	35760000	High frequency	0.833333	Medium frequency	0.513514	Medium frequency	0.6
1	35760000	35780000	High frequency	0.833333	Medium frequency	0.459459	High frequency	0.7
1	35780000	35800000	High frequency	0.75	Medium frequency	0.513514	Medium frequency	0.5
1	35800000	35820000	High frequency	0.75	Medium frequency	0.540541	High frequency	0.9
1	36000000	36020000	High frequency	1	Medium frequency	0.405405	High frequency	0.7
1	36020000	36040000	High frequency	0.75	Medium frequency	0.459459	Medium frequency	0.6
1	36040000	36060000	High frequency	0.833333	Medium frequency	0.594595	Medium frequency	0.5
1	36080000	36100000	Medium frequency	0.666667	Low frequency	0.108108	Low frequency	0
1	36100000	36120000	Medium frequency	0.333333	Low frequency	0.0540541	Low frequency	0.1
1	36120000	36140000	Medium frequency	0.416667	Low frequency	0.027027	Low frequency	0
1	36460000	36480000	Medium frequency	0.333333	Low frequency	0.0810811	Low frequency	0
1	36560000	36580000	Medium frequency	0.5	Low frequency	0.189189	Low frequency	0
1	36620000	36640000	Medium frequency	0.333333	Low frequency	0.162162	Low frequency	0.2
1	36640000	36660000	Medium frequency	0.5	Low frequency	0.297297	Low frequency	0.2
1	36660000	36680000	High frequency	0.75	Medium frequency	0.459459	Medium frequency	0.4
1	36700000	36720000	High frequency	0.916667	High frequency	0.783784	Medium frequency	0.6
1	36720000	36740000	High frequency	0.75	Medium frequency	0.432432	Medium frequency	0.6
1	36740000	36760000	High frequency	0.75	Medium frequency	0.432432	Medium frequency	0.4
1	36760000	36780000	Low frequency	0.25	Medium frequency	0.324324	Low frequency	0.3
1	36780000	36800000	Medium frequency	0.666667	Low frequency	0.297297	Low frequency	0.1
1	36860000	36880000	Low frequency	0.25	Medium frequency	0.351351	Low frequency	0.2
1	36880000	36900000	Medium frequency	0.416667	Medium frequency	0.378378	High frequency	0.7
1	36900000	36920000	Medium frequency	0.5	High frequency	0.702703	High frequency	0.9
1	37260000	37280000	Medium frequency	0.666667	High frequency	0.837838	High frequency	1
1	37280000	37300000	Low frequency	0.25	Medium frequency	0.540541	Medium frequency	0.4
1	37300000	37320000	Medium frequency	0.333333	Medium frequency	0.459459	Low frequency	0.3
1	37320000	37340000	Low frequency	0	Low frequency	0.135135	Medium frequency	0.4
1	37340000	37360000	Low frequency	0	Low frequency	0.0810811	Medium frequency	0.5
1	37380000	37400000	Low frequency	0	Low frequency	0.216216	Medium frequency	0.4
1	37520000	37540000	Low frequency	0	Low frequency	0.243243	Medium frequency	0.4
1	37540000	37560000	Medium frequency	0.5	High frequency	0.702703	Medium frequency	0.6
1	37580000	37600000	Medium frequency	0.583333	High frequency	0.972973	High frequency	0.8
1	37720000	37740000	Medium frequency	0.666667	High frequency	0.918919	High frequency	0.8
1	37980000	38000000	Low frequency	0.25	High frequency	0.783784	High frequency	0.8
1	40200000	40220000	High frequency	0.833333	Medium frequency	0.675676	High frequency	0.8
1	40220000	40240000	Medium frequency	0.333333	Low frequency	0.162162	Low frequency	0.1
1	40360000	40380000	Medium frequency	0.416667	Low frequency	0.297297	Low frequency	0.1
1	40400000	40420000	Medium frequency	0.333333	Low frequency	0.108108	Low frequency	0.2
1	40460000	40480000	Medium frequency	0.5	Low frequency	0.297297	Low frequency	0.1
1	40480000	40500000	Medium frequency	0.5	Medium frequency	0.405405	Low frequency	0.2
1	40500000	40520000	Medium frequency	0.583333	Medium frequency	0.594595	Low frequency	0.2
1	40520000	40540000	Medium frequency	0.583333	Medium frequency	0.594595	High frequency	0.7
1	40560000	40580000	Medium frequency	0.666667	Medium frequency	0.594595	High frequency	0.8
1	40620000	40640000	Medium frequency	0.666667	High frequency	0.756757	High frequency	0.8
1	40680000	40700000	Medium frequency	0.666667	High frequency	0.945946	High frequency	0.9
1	40840000	40860000	Medium frequency	0.666667	High frequency	0.945946	High frequency	0.9
1	40880000	40900000	Medium frequency	0.583333	High frequency	0.783784	High frequency	0.8
1	40940000	40960000	Medium frequency	0.583333	High frequency	0.810811	High frequency	1
1	41100000	41120000	Low frequency	0	Low frequency	0.0810811	Medium frequency	0.4
1	42480000	42500000	Low frequency	0.25	Low frequency	0.216216	Medium frequency	0.4
1	42520000	42540000	Medium frequency	0.416667	High frequency	0.810811	High frequency	1
1	42960000	42980000	Medium frequency	0.583333	Medium frequency	0.540541	High frequency	0.7
1	42980000	43000000	High frequency	0.75	Medium frequency	0.540541	Low frequency	0.3
1	43000000	43020000	Low frequency	0	Low frequency	0.297297	High frequency	0.7
1	43020000	43040000	Low frequency	0.25	Low frequency	0.297297	Medium frequency	0.4
1	43060000	43080000	Medium frequency	0.416667	Low frequency	0.243243	Low frequency	0.1
1	43700000	43720000	Medium frequency	0.666667	High frequency	0.837838	High frequency	1
1	43720000	43740000	High frequency	0.75	Medium frequency	0.567568	High frequency	0.8
1	43740000	43760000	Low frequency	0	Low frequency	0.189189	Medium frequency	0.4
1	44120000	44140000	Low frequency	0.0833333	Medium frequency	0.324324	High frequency	0.8
1	44420000	44440000	High frequency	0.75	Medium frequency	0.648649	Medium frequency	0.4
1	44860000	44880000	Medium frequency	0.333333	Low frequency	0.189189	Low frequency	0.3
1	45000000	45020000	Medium frequency	0.5	Low frequency	0.189189	Medium frequency	0.6
1	45020000	45040000	Medium frequency	0.5	Medium frequency	0.513514	High frequency	0.8
1	45060000	45080000	Medium frequency	0.5	High frequency	0.837838	High frequency	0.8
1	45360000	45380000	Low frequency	0	Low frequency	0.216216	Medium frequency	0.5
1	50000000	50020000	High frequency	0.916667	High frequency	0.810811	Medium frequency	0.6
1	50020000	50040000	Medium frequency	0.333333	Medium frequency	0.405405	Low frequency	0.2
1	50520000	50540000	Medium frequency	0.666667	High frequency	0.702703	High frequency	0.9
1	50940000	50960000	High frequency	0.916667	High frequency	0.837838	Medium frequency	0.5
1	50960000	50980000	Medium frequency	0.416667	Low frequency	0.27027	Low frequency	0
1	51200000	51220000	Medium frequency	0.333333	Medium frequency	0.567568	Low frequency	0.1
1	51220000	51240000	Medium frequency	0.583333	High frequency	0.783784	Medium frequency	0.5
1	51240000	51260000	High frequency	1	High frequency	0.945946	Medium frequency	0.6
1	51520000	51540000	Medium frequency	0.583333	Medium frequency	0.648649	High frequency	0.7
1	52420000	52440000	Medium frequency	0.5	Medium frequency	0.324324	Low frequency	0.1
1	52440000	52460000	Medium frequency	0.666667	Medium frequency	0.675676	Low frequency	0.2
1	52460000	52480000	Medium frequency	0.5	Medium frequency	0.513514	Low frequency	0.1
1	52480000	52500000	High frequency	0.916667	Medium frequency	0.378378	Medium frequency	0.4
1	52500000	52520000	Medium frequency	0.666667	Medium frequency	0.513514	Low frequency	0.3
1	52540000	52560000	Medium frequency	0.416667	Medium frequency	0.324324	Low frequency	0.3
1	52560000	52580000	Medium frequency	0.333333	Medium frequency	0.405405	Low frequency	0.3
1	52600000	52620000	Medium frequency	0.416667	Low frequency	0.108108	Low frequency	0
1	52640000	52660000	Medium frequency	0.333333	Low frequency	0.0810811	Low frequency	0.1
1	52720000	52740000	Medium frequency	0.333333	Low frequency	0.243243	Low frequency	0
1	52740000	52760000	Medium frequency	0.416667	Low frequency	0.162162	Low frequency	0.1
1	52760000	52780000	Medium frequency	0.333333	Low frequency	0.216216	Low frequency	0.3
1	52780000	52800000	Medium frequency	0.416667	Low frequency	0.189189	Low frequency	0
1	52800000	52820000	Medium frequency	0.583333	Medium frequency	0.405405	Low frequency	0.2
1	52820000	52840000	Medium frequency	0.666667	Medium frequency	0.540541	Low frequency	0.2
1	52940000	52960000	Low frequency	0.0833333	Low frequency	0.297297	High frequency	0.8
1	52980000	53000000	Low frequency	0	Low frequency	0.243243	Medium frequency	0.4
1	53040000	53060000	Medium frequency	0.583333	Medium frequency	0.486486	Low frequency	0.3
1	53060000	53080000	Medium frequency	0.583333	High frequency	0.72973	High frequency	0.7
1	53160000	53180000	Medium frequency	0.583333	High frequency	0.837838	High frequency	0.8
1	53180000	53200000	Low frequency	0.25	Medium frequency	0.405405	High frequency	0.8
1	53200000	53220000	Medium frequency	0.333333	Low frequency	0.27027	Low frequency	0
1	53280000	53300000	Medium frequency	0.333333	Low frequency	0.162162	Low frequency	0.1
1	53320000	53340000	Medium frequency	0.583333	Medium frequency	0.432432	Low frequency	0.2
1	53460000	53480000	High frequency	0.833333	Medium frequency	0.459459	Medium frequency	0.5
1	53480000	53500000	Medium frequency	0.333333	Low frequency	0.216216	Low frequency	0.3
1	54260000	54280000	Medium frequency	0.333333	Low frequency	0.135135	Medium frequency	0.4
1	54280000	54300000	Low frequency	0.25	Medium frequency	0.324324	Medium frequency	0.5
1	54300000	54320000	Medium frequency	0.666667	High frequency	0.72973	High frequency	0.7
1	55500000	55520000	Medium frequency	0.416667	Medium frequency	0.378378	High frequency	0.8
1	56260000	56280000	Low frequency	0.0833333	Medium frequency	0.405405	High frequency	0.7
1	56280000	56300000	Medium frequency	0.666667	Medium frequency	0.675676	High frequency	0.8
1	56320000	56340000	Medium frequency	0.333333	Low frequency	0.216216	Low frequency	0.2
1	56680000	56700000	Medium frequency	0.333333	Low frequency	0.27027	Low frequency	0.2
1	56740000	56760000	Low frequency	0	Low frequency	0.27027	Medium frequency	0.5
1	56760000	56780000	Medium frequency	0.5	Medium frequency	0.432432	Low frequency	0.3
1	56780000	56800000	Low frequency	0	Medium frequency	0.432432	Medium frequency	0.6
1	56800000	56820000	Low frequency	0.166667	Medium frequency	0.594595	Medium frequency	0.6
1	56820000	56840000	Medium frequency	0.666667	High frequency	0.864865	High frequency	1
1	57520000	57540000	Medium frequency	0.666667	High frequency	0.891892	High frequency	1
1	57540000	57560000	Medium frequency	0.5	High frequency	0.837838	High frequency	0.9
1	58580000	58600000	Medium frequency	0.333333	Medium frequency	0.459459	Low frequency	0.2
1	62880000	62900000	High frequency	1	High frequency	0.891892	Medium frequency	0.6
1	62900000	62920000	Medium frequency	0.583333	Medium frequency	0.675676	Low frequency	0.3
1	63420000	63440000	Medium frequency	0.666667	Low frequency	0.162162	Low frequency	0
1	63440000	63460000	High frequency	0.75	Low frequency	0.27027	Low frequency	0.1
1	63740000	63760000	Low frequency	0.166667	Medium frequency	0.405405	Medium frequency	0.4
1	63780000	63800000	Medium frequency	0.583333	Low frequency	0.27027	Low frequency	0.2
1	63880000	63900000	Medium frequency	0.666667	Medium frequency	0.513514	Low frequency	0.2
1	63920000	63940000	High frequency	0.833333	High frequency	0.783784	Medium frequency	0.6
1	64080000	64100000	Medium frequency	0.666667	High frequency	0.972973	High frequency	1
1	64140000	64160000	Low frequency	0.166667	Medium frequency	0.459459	Medium frequency	0.5
1	64180000	64200000	Medium frequency	0.583333	Medium frequency	0.513514	Low frequency	0.1
1	64420000	64440000	Medium frequency	0.416667	Medium frequency	0.378378	Low frequency	0.1
1	64440000	64460000	High frequency	1	High frequency	0.891892	Medium frequency	0.5
1	65800000	65820000	Medium frequency	0.333333	Medium frequency	0.378378	Low frequency	0.3
1	65960000	65980000	Medium frequency	0.666667	High frequency	0.972973	High frequency	1
1	65980000	66000000	Medium frequency	0.583333	High frequency	0.810811	High frequency	0.9
1	66000000	66020000	Low frequency	0.0833333	Low frequency	0.216216	Medium frequency	0.5
1	66020000	66040000	Medium frequency	0.333333	Low frequency	0.243243	Low frequency	0.1
1	66200000	66220000	Low frequency	0	Medium frequency	0.459459	Medium frequency	0.5
1	66580000	66600000	Medium frequency	0.5	Low frequency	0.243243	Low frequency	0.1
1	66620000	66640000	Medium frequency	0.333333	Low frequency	0.0810811	Low frequency	0
1	66640000	66660000	Medium frequency	0.333333	Low frequency	0.189189	Low frequency	0.1
1	67280000	67300000	Low frequency	0.0833333	Medium frequency	0.324324	Low frequency	0.2
1	67300000	67320000	Low frequency	0	Low frequency	0.27027	Medium frequency	0.4
1	67340000	67360000	Medium frequency	0.666667	High frequency	0.756757	Low frequency	0.3
1	67360000	67380000	High frequency	0.916667	High frequency	0.891892	Medium frequency	0.5
1	67380000	67400000	High frequency	0.833333	High frequency	0.918919	Medium frequency	0.5
1	67400000	67420000	Medium frequency	0.666667	High frequency	0.972973	High frequency	0.7
1	67440000	67460000	High frequency	1	High frequency	1	Medium frequency	0.6
1	71000000	71020000	Medium frequency	0.666667	High frequency	0.837838	High frequency	0.9
1	71100000	71120000	Medium frequency	0.666667	High frequency	0.864865	High frequency	1
1	71500000	71520000	High frequency	0.916667	High frequency	0.783784	Medium frequency	0.4
1	72580000	72600000	Medium frequency	0.416667	High frequency	0.702703	High frequency	0.8
1	72600000	72620000	Medium frequency	0.666667	High frequency	0.945946	Medium frequency	0.6
1	72860000	72880000	Low frequency	0.0833333	Medium frequency	0.432432	Low frequency	0.1
1	73080000	73100000	Medium frequency	0.333333	Medium frequency	0.351351	Low frequency	0.2
1	73100000	73120000	Low frequency	0.25	Medium frequency	0.567568	Low frequency	0.3
1	75840000	75860000	Medium frequency	0.333333	Medium frequency	0.567568	High frequency	0.7
1	75860000	75880000	Medium frequency	0.416667	Low frequency	0.297297	Low frequency	0.1
1	75880000	75900000	Medium frequency	0.666667	Low frequency	0.297297	Low frequency	0.1
1	75980000	76000000	Medium frequency	0.666667	Medium frequency	0.324324	Low frequency	0
1	76000000	76020000	High frequency	0.833333	Low frequency	0.297297	Low frequency	0.1
1	76020000	76040000	High frequency	0.833333	Low frequency	0.297297	Low frequency	0.1
1	76040000	76060000	High frequency	0.833333	Low frequency	0.297297	Low frequency	0.1
1	76060000	76080000	High frequency	0.833333	Low frequency	0.297297	Low frequency	0.1
1	76080000	76100000	High frequency	0.833333	Low frequency	0.297297	Low frequency	0.1
1	76100000	76120000	High frequency	0.75	Medium frequency	0.324324	Low frequency	0.1
1	76120000	76140000	High frequency	0.916667	Medium frequency	0.432432	Low frequency	0.1
1	76140000	76160000	High frequency	0.833333	Medium frequency	0.648649	Medium frequency	0.5
1	76420000	76440000	High frequency	0.916667	High frequency	0.783784	Medium frequency	0.6
1	76460000	76480000	Low frequency	0.25	Medium frequency	0.405405	Medium frequency	0.4
1	76480000	76500000	High frequency	0.833333	Medium frequency	0.513514	Medium frequency	0.5
1	76500000	76520000	High frequency	0.916667	High frequency	0.837838	Medium frequency	0.6
1	78340000	78360000	Medium frequency	0.5	Medium frequency	0.324324	High frequency	0.8
1	78360000	78380000	Medium frequency	0.666667	Low frequency	0.216216	Medium frequency	0.6
1	78380000	78400000	Medium frequency	0.5	Low frequency	0.135135	Medium frequency	0.4
1	78420000	78440000	Medium frequency	0.5	Low frequency	0.108108	Low frequency	0.3
1	78460000	78480000	Medium frequency	0.416667	Low frequency	0.135135	Low frequency	0.3
1	78540000	78560000	Medium frequency	0.583333	Low frequency	0.108108	Low frequency	0.3
1	78560000	78580000	Low frequency	0.25	Low frequency	0.0810811	Medium frequency	0.4
1	78580000	78600000	Medium frequency	0.416667	Low frequency	0.135135	Low frequency	0.2
1	78600000	78620000	Medium frequency	0.333333	Low frequency	0.0540541	Low frequency	0.1
1	78620000	78640000	Medium frequency	0.416667	Low frequency	0.189189	Low frequency	0.2
1	78660000	78680000	Medium frequency	0.666667	Low frequency	0.135135	Low frequency	0.2
1	78680000	78700000	Medium frequency	0.5	Low frequency	0.162162	Low frequency	0.3
1	78700000	78720000	Medium frequency	0.5	Low frequency	0.27027	Medium frequency	0.5
1	78720000	78740000	Medium frequency	0.666667	Low frequency	0.297297	Medium frequency	0.4
1	78740000	78760000	Medium frequency	0.666667	Low frequency	0.297297	Low frequency	0.3
1	78760000	78780000	Medium frequency	0.416667	Low frequency	0.27027	Medium frequency	0.4
1	78780000	78800000	Medium frequency	0.583333	Low frequency	0.27027	Low frequency	0.2
1	78800000	78820000	High frequency	0.833333	Medium frequency	0.351351	Medium frequency	0.5
1	78820000	78840000	High frequency	0.75	Medium frequency	0.567568	Medium frequency	0.5
1	78840000	78860000	High frequency	0.75	Medium frequency	0.459459	Medium frequency	0.5
1	78860000	78880000	High frequency	0.833333	Medium frequency	0.486486	Low frequency	0.3
1	78880000	78900000	High frequency	0.75	Medium frequency	0.513514	Medium frequency	0.5
1	78900000	78920000	High frequency	0.75	Medium frequency	0.513514	Medium frequency	0.6
1	78920000	78940000	High frequency	0.75	Medium frequency	0.648649	Medium frequency	0.4
1	78940000	78960000	High frequency	0.75	Medium frequency	0.540541	Medium frequency	0.6
1	78960000	78980000	High frequency	0.833333	Medium frequency	0.621622	High frequency	1
1	78980000	79000000	High frequency	0.833333	Medium frequency	0.621622	High frequency	0.7
1	79000000	79020000	High frequency	0.916667	Medium frequency	0.621622	High frequency	0.8
1	79940000	79960000	Medium frequency	0.5	Medium frequency	0.594595	High frequency	0.8
1	81720000	81740000	Medium frequency	0.333333	Medium frequency	0.675676	Low frequency	0.3
1	82180000	82200000	Medium frequency	0.666667	High frequency	0.891892	High frequency	0.9
1	83160000	83180000	Medium frequency	0.5	High frequency	0.945946	High frequency	0.9
1	83180000	83200000	Low frequency	0.25	Medium frequency	0.621622	High frequency	0.7
1	83200000	83220000	Low frequency	0.0833333	Medium frequency	0.486486	Medium frequency	0.6
1	83240000	83260000	Low frequency	0.0833333	Medium frequency	0.324324	Low frequency	0
1	83940000	83960000	Low frequency	0.25	High frequency	0.783784	High frequency	0.9
1	84100000	84120000	Medium frequency	0.416667	High frequency	0.783784	High frequency	0.9
1	84120000	84140000	High frequency	1	High frequency	1	Medium frequency	0.6
1	84180000	84200000	Medium frequency	0.666667	High frequency	1	High frequency	0.7
1	84300000	84320000	High frequency	0.75	High frequency	0.810811	Medium frequency	0.6
1	84320000	84340000	Medium frequency	0.666667	High frequency	0.810811	Low frequency	0.2
1	84340000	84360000	High frequency	0.916667	High frequency	0.918919	Medium frequency	0.4
1	84360000	84380000	High frequency	0.916667	High frequency	0.918919	Medium frequency	0.4
1	84460000	84480000	Medium frequency	0.666667	High frequency	0.918919	High frequency	1
1	84480000	84500000	Medium frequency	0.666667	High frequency	0.918919	High frequency	0.9
1	84560000	84580000	Medium frequency	0.666667	High frequency	0.702703	Medium frequency	0.5
1	84580000	84600000	Medium frequency	0.583333	Medium frequency	0.540541	Low frequency	0
1	84600000	84620000	Medium frequency	0.666667	Low frequency	0.216216	Low frequency	0
1	84660000	84680000	Medium frequency	0.416667	Low frequency	0.189189	Low frequency	0
1	84680000	84700000	Medium frequency	0.5	Low frequency	0.0540541	Low frequency	0
1	85680000	85700000	Medium frequency	0.333333	Low frequency	0.216216	Low frequency	0
1	85720000	85740000	Medium frequency	0.416667	Low frequency	0.108108	Low frequency	0
1	85760000	85780000	Medium frequency	0.416667	Low frequency	0.27027	Low frequency	0
1	85800000	85820000	Medium frequency	0.416667	Low frequency	0.0810811	Low frequency	0
1	85820000	85840000	Medium frequency	0.416667	Low frequency	0.162162	Low frequency	0
1	85840000	85860000	Medium frequency	0.333333	Low frequency	0.135135	Low frequency	0
1	85860000	85880000	Medium frequency	0.5	Low frequency	0.189189	Low frequency	0.1
1	85880000	85900000	Medium frequency	0.666667	Medium frequency	0.351351	Low frequency	0
1	85900000	85920000	Medium frequency	0.5	Low frequency	0.27027	Low frequency	0.3
1	85920000	85940000	High frequency	0.75	Medium frequency	0.405405	Low frequency	0.3
1	85940000	85960000	Low frequency	0.166667	Medium frequency	0.486486	Medium frequency	0.4
1	86040000	86060000	Medium frequency	0.416667	High frequency	0.72973	High frequency	0.7
1	86060000	86080000	Medium frequency	0.583333	High frequency	0.756757	Medium frequency	0.4
1	86080000	86100000	High frequency	0.75	High frequency	0.756757	Medium frequency	0.6
1	86100000	86120000	Medium frequency	0.666667	High frequency	0.837838	High frequency	0.8
1	86140000	86160000	Medium frequency	0.583333	High frequency	0.810811	High frequency	0.7
1	86160000	86180000	Medium frequency	0.333333	Medium frequency	0.567568	High frequency	0.9
1	86200000	86220000	Medium frequency	0.333333	Low frequency	0.027027	Low frequency	0
1	86380000	86400000	Low frequency	0.0833333	Low frequency	0.189189	Medium frequency	0.5
1	86400000	86420000	Low frequency	0.166667	Medium frequency	0.648649	High frequency	0.9
1	86420000	86440000	Medium frequency	0.5	High frequency	0.810811	High frequency	1
1	86440000	86460000	Medium frequency	0.5	High frequency	0.945946	High frequency	1
1	86480000	86500000	Medium frequency	0.583333	High frequency	1	High frequency	1
1	86500000	86520000	Medium frequency	0.333333	High frequency	0.918919	High frequency	0.9
1	86520000	86540000	Low frequency	0.25	High frequency	0.864865	High frequency	0.9
1	86540000	86560000	Medium frequency	0.333333	Medium frequency	0.675676	High frequency	0.7
1	86560000	86580000	Medium frequency	0.666667	High frequency	0.864865	Medium frequency	0.6
1	86580000	86600000	Medium frequency	0.583333	High frequency	0.810811	High frequency	0.8
1	86640000	86660000	Medium frequency	0.333333	Low frequency	0.297297	Low frequency	0
1	86900000	86920000	Medium frequency	0.416667	Low frequency	0.297297	Medium frequency	0.4
1	87320000	87340000	High frequency	0.916667	High frequency	0.891892	Medium frequency	0.6
1	87340000	87360000	Medium frequency	0.333333	Low frequency	0.162162	Low frequency	0
1	89980000	90000000	Low frequency	0.166667	Medium frequency	0.540541	Medium frequency	0.4
1	90880000	90900000	Low frequency	0.25	Medium frequency	0.432432	Low frequency	0.1
1	90900000	90920000	Medium frequency	0.583333	Low frequency	0.297297	Low frequency	0.2
1	90920000	90940000	Medium frequency	0.333333	Low frequency	0.297297	Low frequency	0
1	91680000	91700000	Medium frequency	0.333333	Low frequency	0.135135	Low frequency	0.1
1	91840000	91860000	Medium frequency	0.416667	Low frequency	0.27027	Low frequency	0
1	91860000	91880000	Medium frequency	0.5	Medium frequency	0.378378	Low frequency	0.1
1	91880000	91900000	Medium frequency	0.333333	Low frequency	0.297297	Low frequency	0.1
1	91920000	91940000	High frequency	0.75	Low frequency	0.27027	Low frequency	0.1
1	91940000	91960000	Medium frequency	0.416667	Low frequency	0.297297	Low frequency	0
1	92060000	92080000	High frequency	0.75	Medium frequency	0.621622	Low frequency	0.2
1	92080000	92100000	High frequency	0.75	Medium frequency	0.648649	Medium frequency	0.5
1	92100000	92120000	High frequency	0.916667	Medium frequency	0.675676	Low frequency	0.3
1	92160000	92180000	Medium frequency	0.666667	High frequency	0.837838	High frequency	0.9
1	92840000	92860000	Medium frequency	0.583333	Low frequency	0.243243	Low frequency	0.1
1	92860000	92880000	High frequency	0.75	Low frequency	0.243243	Low frequency	0.1
1	92880000	92900000	High frequency	0.75	Low frequency	0.27027	Low frequency	0.1
1	94240000	94260000	Medium frequency	0.5	Low frequency	0.0540541	Low frequency	0
1	94260000	94280000	Low frequency	0.25	Low frequency	0.216216	Medium frequency	0.4
1	94280000	94300000	High frequency	0.833333	Medium frequency	0.621622	High frequency	0.9
1	94580000	94600000	High frequency	0.75	Medium frequency	0.621622	High frequency	0.9
1	94600000	94620000	High frequency	0.75	Medium frequency	0.513514	High frequency	0.9
1	94620000	94640000	High frequency	0.75	Medium frequency	0.486486	High frequency	0.8
1	94640000	94660000	Medium frequency	0.416667	Low frequency	0.27027	High frequency	0.7
1	94660000	94680000	High frequency	0.833333	Medium frequency	0.486486	High frequency	0.7
1	94680000	94700000	High frequency	0.75	Medium frequency	0.378378	Medium frequency	0.4
1	94700000	94720000	Medium frequency	0.666667	Low frequency	0.189189	Medium frequency	0.5
1	94720000	94740000	Medium frequency	0.583333	Low frequency	0.189189	Low frequency	0.1
1	94740000	94760000	Low frequency	0.166667	Low frequency	0.0540541	Medium frequency	0.4
1	94880000	94900000	Low frequency	0.25	Low frequency	0.162162	Medium frequency	0.5
1	94920000	94940000	Low frequency	0.166667	Low frequency	0.108108	Medium frequency	0.5
1	94960000	94980000	High frequency	0.833333	Low frequency	0.297297	High frequency	0.7
1	94980000	95000000	Medium frequency	0.416667	Low frequency	0.135135	Medium frequency	0.5
1	95000000	95020000	Medium frequency	0.583333	Low frequency	0.108108	Medium frequency	0.4
1	95020000	95040000	Medium frequency	0.333333	Low frequency	0.297297	Medium frequency	0.4
1	95040000	95060000	Low frequency	0.166667	Low frequency	0.0810811	Medium frequency	0.4
1	95060000	95080000	Medium frequency	0.5	Low frequency	0.297297	Low frequency	0.3
1	95080000	95100000	Medium frequency	0.333333	Low frequency	0.297297	High frequency	0.7
1	95100000	95120000	High frequency	0.75	Medium frequency	0.486486	Medium frequency	0.6
1	95120000	95140000	Medium frequency	0.583333	Medium frequency	0.324324	High frequency	0.7
1	95140000	95160000	Medium frequency	0.583333	Medium frequency	0.540541	High frequency	0.9
1	95360000	95380000	Medium frequency	0.416667	Medium frequency	0.567568	High frequency	0.9
1	95400000	95420000	Medium frequency	0.416667	Medium frequency	0.486486	High frequency	0.8
1	95420000	95440000	Medium frequency	0.5	High frequency	0.810811	Medium frequency	0.6
1	96040000	96060000	Medium frequency	0.583333	High frequency	0.918919	High frequency	1
1	96080000	96100000	Medium frequency	0.583333	High frequency	0.810811	High frequency	0.9
1	96100000	96120000	Medium frequency	0.666667	High frequency	0.756757	High frequency	1
1	96120000	96140000	Low frequency	0.166667	Medium frequency	0.675676	High frequency	0.9
1	96140000	96160000	Medium frequency	0.5	High frequency	0.810811	High frequency	1
1	96160000	96180000	Medium frequency	0.5	High frequency	0.972973	High frequency	1
1	96180000	96200000	Medium frequency	0.416667	Medium frequency	0.567568	High frequency	0.7
1	96200000	96220000	Medium frequency	0.666667	Medium frequency	0.621622	High frequency	0.8
1	96220000	96240000	Low frequency	0.0833333	Medium frequency	0.405405	High frequency	0.8
1	96240000	96260000	Low frequency	0.25	Medium frequency	0.675676	High frequency	1
1	96260000	96280000	Medium frequency	0.583333	High frequency	0.891892	High frequency	1
1	96280000	96300000	Medium frequency	0.583333	High frequency	0.756757	High frequency	0.9
1	96300000	96320000	Low frequency	0.25	Medium frequency	0.621622	High frequency	1
1	96320000	96340000	Low frequency	0.166667	Medium frequency	0.405405	Medium frequency	0.4
1	96340000	96360000	Medium frequency	0.416667	Medium frequency	0.459459	High frequency	0.7
1	96360000	96380000	Low frequency	0.25	Medium frequency	0.486486	Medium frequency	0.5
1	96380000	96400000	Medium frequency	0.333333	Medium frequency	0.324324	High frequency	0.8
1	96400000	96420000	Low frequency	0.25	Medium frequency	0.648649	Medium frequency	0.6
1	96800000	96820000	Low frequency	0.0833333	Medium frequency	0.594595	High frequency	0.7
1	97280000	97300000	Low frequency	0.166667	Medium frequency	0.378378	Medium frequency	0.5
1	97300000	97320000	Medium frequency	0.416667	High frequency	0.702703	High frequency	0.9
1	99380000	99400000	High frequency	1	Medium frequency	0.648649	High frequency	1
1	99440000	99460000	Medium frequency	0.583333	High frequency	0.864865	High frequency	0.9
1	99460000	99480000	Medium frequency	0.416667	High frequency	0.702703	High frequency	0.9
1	99720000	99740000	Medium frequency	0.333333	Low frequency	0.0810811	Low frequency	0.1
1	100000000	100020000	Medium frequency	0.583333	High frequency	0.837838	High frequency	0.8
1	100280000	100300000	Medium frequency	0.333333	Low frequency	0.216216	Low frequency	0.1
1	100300000	100320000	Medium frequency	0.416667	Low frequency	0.243243	Medium frequency	0.5
1	100320000	100340000	Medium frequency	0.416667	High frequency	0.702703	Medium frequency	0.5
1	100800000	100820000	Medium frequency	0.416667	High frequency	0.918919	High frequency	1
1	100840000	100860000	Medium frequency	0.583333	High frequency	0.864865	High frequency	0.8
1	100860000	100880000	Medium frequency	0.5	High frequency	0.972973	High frequency	1
1	100920000	100940000	Low frequency	0.166667	Low frequency	0.297297	Medium frequency	0.5
1	100940000	100960000	Medium frequency	0.416667	Medium frequency	0.459459	Low frequency	0.2
1	100960000	100980000	Medium frequency	0.666667	Medium frequency	0.378378	Low frequency	0.3
1	103880000	103900000	High frequency	0.833333	Medium frequency	0.513514	Low frequency	0.3
1	104440000	104460000	Low frequency	0.166667	Medium frequency	0.324324	Low frequency	0.3
1	104460000	104480000	Low frequency	0.25	Medium frequency	0.432432	Medium frequency	0.6
1	104500000	104520000	Low frequency	0.166667	Low frequency	0.162162	Medium frequency	0.6
1	104520000	104540000	Low frequency	0	Low frequency	0.108108	Medium frequency	0.4
1	104540000	104560000	Medium frequency	0.333333	Low frequency	0.108108	High frequency	0.7
1	104560000	104580000	Low frequency	0.0833333	Medium frequency	0.513514	High frequency	0.7
1	104580000	104600000	Medium frequency	0.666667	High frequency	0.918919	High frequency	0.9
1	104600000	104620000	Medium frequency	0.666667	High frequency	0.972973	High frequency	1
1	105760000	105780000	Medium frequency	0.666667	High frequency	0.945946	High frequency	1
1	106440000	106460000	Medium frequency	0.5	High frequency	0.783784	High frequency	0.9
1	106460000	106480000	High frequency	0.75	Medium frequency	0.567568	High frequency	0.9
1	106480000	106500000	Low frequency	0	Medium frequency	0.324324	High frequency	0.7
1	106500000	106520000	Low frequency	0	Low frequency	0.162162	Medium frequency	0.5
1	106520000	106540000	Low frequency	0.25	Low frequency	0.162162	Medium frequency	0.4
1	106660000	106680000	Low frequency	0.166667	Medium frequency	0.351351	Medium frequency	0.4
1	110160000	110180000	Medium frequency	0.666667	High frequency	0.72973	High frequency	0.9
1	110180000	110200000	Low frequency	0.166667	Low frequency	0.27027	Medium frequency	0.5
1	110660000	110680000	Medium frequency	0.333333	Low frequency	0.0540541	Low frequency	0.2
1	110680000	110700000	Medium frequency	0.5	Low frequency	0.135135	High frequency	0.7
1	110700000	110720000	Medium frequency	0.666667	Medium frequency	0.621622	High frequency	1
1	111680000	111700000	High frequency	0.75	High frequency	0.810811	Medium frequency	0.6
1	112280000	112300000	Medium frequency	0.416667	High frequency	0.837838	High frequency	0.8
1	115460000	115480000	High frequency	1	Medium frequency	0.675676	Medium frequency	0.6
1	115480000	115500000	High frequency	0.833333	Low frequency	0.297297	Low frequency	0.3
1	115500000	115520000	Medium frequency	0.333333	Low frequency	0.189189	Low frequency	0
1	115580000	115600000	High frequency	0.833333	Medium frequency	0.513514	Low frequency	0.2
1	115660000	115680000	Low frequency	0.0833333	Low frequency	0.27027	Medium frequency	0.6
1	115680000	115700000	High frequency	0.75	Medium frequency	0.594595	Low frequency	0.2
1	116080000	116100000	Medium frequency	0.666667	High frequency	0.756757	High frequency	0.8
1	116100000	116120000	Medium frequency	0.5	Medium frequency	0.621622	High frequency	0.8
1	116120000	116140000	Low frequency	0.166667	Medium frequency	0.378378	High frequency	0.7
1	116140000	116160000	Low frequency	0.0833333	Medium frequency	0.324324	Low frequency	0.2
1	116200000	116220000	Low frequency	0	Low frequency	0.108108	Medium frequency	0.4
1	116260000	116280000	High frequency	0.916667	High frequency	0.864865	Medium frequency	0.6
1	116300000	116320000	Medium frequency	0.666667	High frequency	0.783784	High frequency	1
1	116400000	116420000	High frequency	0.75	Medium frequency	0.648649	High frequency	0.9
1	116640000	116660000	Low frequency	0	Medium frequency	0.378378	Low frequency	0
1	118920000	118940000	Low frequency	0.25	Medium frequency	0.648649	Medium frequency	0.4
1	118940000	118960000	High frequency	0.75	High frequency	0.945946	Medium frequency	0.6
1	119420000	119440000	Medium frequency	0.416667	High frequency	0.72973	High frequency	0.9
1	119440000	119460000	Medium frequency	0.5	High frequency	0.837838	High frequency	0.8
1	119480000	119500000	Medium frequency	0.333333	High frequency	0.918919	High frequency	0.8
1	119540000	119560000	Medium frequency	0.583333	High frequency	0.972973	High frequency	1
1	119580000	119600000	Medium frequency	0.666667	High frequency	0.810811	High frequency	0.9
1	119600000	119620000	Medium frequency	0.666667	High frequency	0.702703	High frequency	0.7
1	119620000	119640000	Medium frequency	0.416667	High frequency	0.756757	High frequency	0.9
1	120220000	120240000	Medium frequency	0.333333	Medium frequency	0.459459	High frequency	0.7
1	120240000	120260000	Low frequency	0.0833333	Medium frequency	0.405405	Low frequency	0.2
1	120260000	120280000	Low frequency	0.0833333	Low frequency	0.243243	Medium frequency	0.4
1	120800000	120820000	Low frequency	0.166667	Medium frequency	0.351351	Medium frequency	0.6
1	120820000	120840000	Low frequency	0.166667	Low frequency	0.27027	Medium frequency	0.4
1	121760000	121780000	High frequency	0.916667	High frequency	0.918919	Medium frequency	0.6
1	121960000	121980000	High frequency	0.833333	High frequency	0.756757	Medium frequency	0.6
1	121980000	122000000	High frequency	0.833333	Medium frequency	0.648649	High frequency	0.8
1	122000000	122020000	High frequency	0.75	Medium frequency	0.567568	Medium frequency	0.6
1	122020000	122040000	Medium frequency	0.666667	Medium frequency	0.540541	High frequency	0.8
1	122040000	122060000	High frequency	0.833333	Medium frequency	0.675676	High frequency	0.8
1	123520000	123540000	Medium frequency	0.333333	Low frequency	0.162162	Low frequency	0.3
1	123840000	123860000	Low frequency	0.25	Low frequency	0.243243	Medium frequency	0.4
1	123860000	123880000	Low frequency	0.0833333	Low frequency	0.162162	High frequency	0.8
1	123880000	123900000	Low frequency	0.0833333	Medium frequency	0.432432	Medium frequency	0.6
1	123920000	123940000	Medium frequency	0.416667	Medium frequency	0.621622	High frequency	0.7
1	123940000	123960000	Medium frequency	0.416667	Medium frequency	0.432432	High frequency	0.7
1	123960000	123980000	Medium frequency	0.583333	Medium frequency	0.648649	High frequency	0.8
1	124000000	124020000	Medium frequency	0.666667	High frequency	0.891892	High frequency	1
1	124020000	124040000	Medium frequency	0.5	High frequency	0.837838	High frequency	0.9
1	126020000	126040000	Low frequency	0.0833333	Medium frequency	0.432432	Low frequency	0.1
1	126040000	126060000	Medium frequency	0.666667	High frequency	0.918919	Medium frequency	0.5
1	131940000	131960000	Medium frequency	0.666667	High frequency	1	High frequency	1
1	132340000	132360000	High frequency	0.75	Medium frequency	0.621622	High frequency	0.8
1	132600000	132620000	Medium frequency	0.666667	High frequency	1	High frequency	1
1	132640000	132660000	Medium frequency	0.583333	High frequency	0.837838	High frequency	0.8
1	132680000	132700000	Medium frequency	0.583333	High frequency	0.918919	High frequency	0.8
1	132720000	132740000	Medium frequency	0.5	High frequency	0.864865	High frequency	1
1	133300000	133320000	Medium frequency	0.416667	High frequency	0.756757	Medium frequency	0.6
1	133320000	133340000	Medium frequency	0.5	High frequency	0.72973	Low frequency	0.3
1	133960000	133980000	Medium frequency	0.333333	Low frequency	0.0540541	Low frequency	0
1	133980000	134000000	Medium frequency	0.5	Medium frequency	0.540541	High frequency	0.8
1	134240000	134260000	Medium frequency	0.333333	Low frequency	0.216216	Medium frequency	0.4
1	134280000	134300000	Medium frequency	0.5	Low frequency	0.189189	Medium frequency	0.5
1	134300000	134320000	Low frequency	0.166667	Medium frequency	0.432432	Medium frequency	0.4
1	134320000	134340000	Low frequency	0.25	Medium frequency	0.405405	Medium frequency	0.4
1	134340000	134360000	Medium frequency	0.666667	Medium frequency	0.432432	Low frequency	0.3
1	134360000	134380000	Medium frequency	0.416667	Low frequency	0.27027	Low frequency	0.2
1	134380000	134400000	Medium frequency	0.416667	Low frequency	0.243243	Low frequency	0.3
1	134420000	134440000	Medium frequency	0.5	Medium frequency	0.405405	Low frequency	0.3
1	134440000	134460000	Medium frequency	0.583333	Medium frequency	0.459459	Low frequency	0.2
1	134460000	134480000	High frequency	0.916667	High frequency	0.72973	Medium frequency	0.5
1	134480000	134500000	Medium frequency	0.583333	High frequency	0.783784	High frequency	0.9
1	134560000	134580000	Low frequency	0.25	Low frequency	0.27027	Medium frequency	0.5
1	134580000	134600000	Medium frequency	0.333333	Low frequency	0.0810811	Low frequency	0
1	135420000	135440000	Medium frequency	0.333333	Medium frequency	0.594595	Low frequency	0.3
1	135440000	135460000	Low frequency	0.25	Medium frequency	0.405405	Low frequency	0.1
1	135540000	135560000	High frequency	0.75	High frequency	0.72973	Low frequency	0.2
1	135600000	135620000	High frequency	0.833333	Medium frequency	0.675676	High frequency	0.7
1	136080000	136100000	Low frequency	0.166667	Medium frequency	0.324324	Low frequency	0.1
1	136100000	136120000	High frequency	1	High frequency	0.972973	Medium frequency	0.6
1	136240000	136260000	Medium frequency	0.5	Medium frequency	0.675676	High frequency	0.8
1	136520000	136540000	Medium frequency	0.333333	Medium frequency	0.675676	High frequency	0.8
1	136540000	136560000	High frequency	1	Medium frequency	0.486486	Medium frequency	0.6
1	136560000	136580000	Medium frequency	0.333333	Low frequency	0.0540541	Low frequency	0.3
1	136860000	136880000	Medium frequency	0.333333	Low frequency	0.027027	Low frequency	0.1
1	136880000	136900000	Medium frequency	0.583333	Low frequency	0.135135	Low frequency	0
1	136920000	136940000	Medium frequency	0.333333	Low frequency	0.216216	Medium frequency	0.4
1	136940000	136960000	High frequency	0.833333	Medium frequency	0.486486	High frequency	0.8
1	136960000	136980000	High frequency	0.833333	Low frequency	0.297297	Medium frequency	0.4
1	136980000	137000000	Medium frequency	0.333333	Low frequency	0.189189	Low frequency	0.2
1	137000000	137020000	Medium frequency	0.333333	Low frequency	0.297297	Low frequency	0.3
1	137040000	137060000	Medium frequency	0.333333	Low frequency	0.189189	Low frequency	0.2
1	137100000	137120000	Low frequency	0.166667	Medium frequency	0.324324	Medium frequency	0.4
1	137120000	137140000	Medium frequency	0.333333	Medium frequency	0.378378	Low frequency	0.3
1	137140000	137160000	Medium frequency	0.5	Medium frequency	0.594595	High frequency	0.8
1	139900000	139920000	Medium frequency	0.416667	Medium frequency	0.459459	Low frequency	0.3
1	141260000	141280000	Low frequency	0.0833333	Medium frequency	0.378378	Low frequency	0.1
1	141360000	141380000	Medium frequency	0.333333	High frequency	0.810811	Medium frequency	0.5
1	141380000	141400000	High frequency	0.833333	Medium frequency	0.648649	Medium frequency	0.4
1	141420000	141440000	Medium frequency	0.666667	High frequency	0.918919	High frequency	0.9
1	141660000	141680000	Medium frequency	0.583333	High frequency	0.918919	High frequency	1
1	141680000	141700000	Medium frequency	0.5	High frequency	0.702703	High frequency	0.8
1	141760000	141780000	Medium frequency	0.333333	Low frequency	0.216216	Low frequency	0
1	141780000	141800000	Medium frequency	0.5	Low frequency	0.189189	Low frequency	0
1	141800000	141820000	High frequency	0.75	Medium frequency	0.378378	Low frequency	0.1
1	141820000	141840000	High frequency	0.916667	Medium frequency	0.675676	High frequency	0.7
1	142040000	142060000	Medium frequency	0.666667	Medium frequency	0.486486	Low frequency	0.2
1	142200000	142220000	High frequency	0.75	Low frequency	0.27027	Low frequency	0.1
1	142680000	142700000	Medium frequency	0.5	Low frequency	0.243243	Low frequency	0.1
1	143340000	143360000	Low frequency	0.166667	Low frequency	0.297297	Medium frequency	0.6
1	143360000	143380000	Medium frequency	0.583333	High frequency	0.837838	High frequency	0.7
1	144040000	144060000	Low frequency	0.166667	Medium frequency	0.594595	High frequency	0.9
1	144060000	144080000	Low frequency	0	Medium frequency	0.486486	Medium frequency	0.6
1	144440000	144460000	Medium frequency	0.333333	Medium frequency	0.324324	Low frequency	0.3
1	144460000	144480000	Medium frequency	0.666667	Medium frequency	0.675676	High frequency	1
1	144920000	144940000	Medium frequency	0.5	High frequency	0.702703	High frequency	1
1	145180000	145200000	Medium frequency	0.416667	Medium frequency	0.513514	High frequency	0.9
1	145200000	145220000	Low frequency	0.25	Low frequency	0.216216	Medium frequency	0.5
1	145260000	145280000	Low frequency	0.0833333	Low frequency	0.108108	Medium frequency	0.6
1	145280000	145300000	Medium frequency	0.5	Medium frequency	0.513514	High frequency	0.7
1	146360000	146380000	Low frequency	0	Medium frequency	0.351351	Medium frequency	0.6
1	147180000	147200000	Medium frequency	0.333333	Low frequency	0.108108	Low frequency	0.1
1	147200000	147220000	Low frequency	0.166667	Medium frequency	0.324324	Medium frequency	0.5
1	147220000	147240000	Medium frequency	0.666667	Medium frequency	0.459459	High frequency	0.9
1	147260000	147280000	High frequency	0.916667	Medium frequency	0.567568	Low frequency	0.1
1	147300000	147320000	Low frequency	0.25	Medium frequency	0.378378	Medium frequency	0.6
1	147340000	147360000	Low frequency	0.0833333	High frequency	0.702703	Medium frequency	0.6
1	147380000	147400000	High frequency	0.833333	Medium frequency	0.648649	Medium frequency	0.6
1	147400000	147420000	Medium frequency	0.416667	High frequency	0.783784	High frequency	0.8
1	148140000	148160000	Medium frequency	0.416667	High frequency	0.783784	High frequency	1
1	148160000	148180000	Medium frequency	0.583333	High frequency	0.756757	High frequency	0.9
1	148200000	148220000	Low frequency	0.0833333	Medium frequency	0.540541	High frequency	0.8
1	148240000	148260000	Low frequency	0	Low frequency	0.216216	Medium frequency	0.4
1	148720000	148740000	Medium frequency	0.666667	Medium frequency	0.675676	High frequency	0.8
1	148740000	148760000	Medium frequency	0.666667	Medium frequency	0.648649	High frequency	0.7
1	148760000	148780000	Medium frequency	0.5	Medium frequency	0.540541	High frequency	0.7
1	148780000	148800000	Medium frequency	0.5	Medium frequency	0.621622	High frequency	0.9
1	148800000	148820000	Medium frequency	0.583333	Medium frequency	0.675676	High frequency	0.9
1	149240000	149260000	High frequency	0.916667	High frequency	0.891892	Medium frequency	0.6
1	149260000	149280000	High frequency	0.916667	High frequency	0.810811	Medium frequency	0.5
1	149300000	149320000	High frequency	1	High frequency	0.783784	Medium frequency	0.4
1	149340000	149360000	High frequency	0.916667	High frequency	0.918919	Medium frequency	0.5
1	149400000	149420000	Medium frequency	0.583333	Medium frequency	0.675676	High frequency	0.8
1	149640000	149660000	Low frequency	0.25	High frequency	0.891892	High frequency	0.9
1	149680000	149700000	High frequency	1	High frequency	0.837838	Medium frequency	0.6
1	149880000	149900000	Low frequency	0.166667	Medium frequency	0.459459	Medium frequency	0.6
1	149900000	149920000	Medium frequency	0.333333	Low frequency	0.216216	Low frequency	0
1	152500000	152520000	Low frequency	0.0833333	Medium frequency	0.486486	Low frequency	0.2
1	152520000	152540000	Low frequency	0.166667	Medium frequency	0.594595	Low frequency	0.3
1	152540000	152560000	Medium frequency	0.333333	High frequency	0.864865	Low frequency	0.2
1	152720000	152740000	Medium frequency	0.583333	High frequency	0.783784	High frequency	0.7
1	152760000	152780000	Medium frequency	0.583333	Medium frequency	0.405405	Low frequency	0.3
1	152780000	152800000	Medium frequency	0.5	Medium frequency	0.378378	Low frequency	0.1
1	152800000	152820000	Medium frequency	0.333333	Low frequency	0.27027	Low frequency	0
1	153960000	153980000	Low frequency	0.25	Medium frequency	0.459459	Low frequency	0.1
1	154840000	154860000	Low frequency	0.166667	Medium frequency	0.324324	Low frequency	0
1	154880000	154900000	Medium frequency	0.416667	Low frequency	0.297297	Low frequency	0.1
1	154900000	154920000	Medium frequency	0.666667	High frequency	0.783784	High frequency	1
1	154920000	154940000	High frequency	0.833333	Medium frequency	0.567568	Medium frequency	0.5
1	154940000	154960000	Medium frequency	0.5	Low frequency	0.162162	Low frequency	0
1	157840000	157860000	Medium frequency	0.5	High frequency	0.864865	High frequency	0.9
1	157860000	157880000	Medium frequency	0.666667	High frequency	0.891892	Medium frequency	0.4
1	157880000	157900000	Low frequency	0.166667	Medium frequency	0.594595	Low frequency	0.1
1	157900000	157920000	Low frequency	0.166667	Medium frequency	0.324324	Low frequency	0
1	157940000	157960000	Low frequency	0.25	Medium frequency	0.405405	Low frequency	0
1	157960000	157980000	Low frequency	0.166667	Medium frequency	0.324324	Low frequency	0
1	157980000	158000000	Medium frequency	0.333333	Medium frequency	0.351351	Low frequency	0
1	158000000	158020000	Low frequency	0.166667	Medium frequency	0.540541	Low frequency	0
1	158020000	158040000	Low frequency	0	Medium frequency	0.432432	Low frequency	0.2
1	158040000	158060000	Medium frequency	0.5	High frequency	0.756757	Low frequency	0
1	158060000	158080000	High frequency	0.833333	Low frequency	0.297297	Low frequency	0.1
1	158080000	158100000	Medium frequency	0.583333	High frequency	0.72973	Low frequency	0
1	158100000	158120000	Low frequency	0.25	Medium frequency	0.567568	Medium frequency	0.5
1	159460000	159480000	Medium frequency	0.5	High frequency	0.945946	High frequency	1
1	159620000	159640000	Medium frequency	0.583333	High frequency	1	High frequency	1
1	159660000	159680000	Medium frequency	0.416667	High frequency	0.972973	High frequency	1
1	159680000	159700000	Low frequency	0.25	High frequency	0.891892	High frequency	1
1	159700000	159720000	Low frequency	0.25	High frequency	0.891892	High frequency	1
1	159720000	159740000	Medium frequency	0.416667	High frequency	0.864865	High frequency	0.8
1	159760000	159780000	Medium frequency	0.333333	High frequency	0.918919	High frequency	1
1	159780000	159800000	Medium frequency	0.583333	High frequency	1	High frequency	1
1	159800000	159820000	Medium frequency	0.333333	High frequency	0.972973	High frequency	1
1	161260000	161280000	Medium frequency	0.583333	High frequency	0.702703	High frequency	1
1	161280000	161300000	Medium frequency	0.583333	Medium frequency	0.621622	High frequency	0.9
1	161320000	161340000	Medium frequency	0.666667	Medium frequency	0.459459	High frequency	0.8
1	161340000	161360000	High frequency	0.833333	Medium frequency	0.378378	High frequency	0.8
1	161360000	161380000	Low frequency	0.25	Low frequency	0.27027	High frequency	0.7
1	161380000	161400000	Medium frequency	0.5	Medium frequency	0.567568	High frequency	0.8
1	161400000	161420000	High frequency	0.75	Medium frequency	0.378378	High frequency	0.8
1	161420000	161440000	Medium frequency	0.666667	Medium frequency	0.405405	High frequency	0.9
1	161460000	161480000	High frequency	0.916667	Medium frequency	0.675676	High frequency	1
1	169960000	169980000	Medium frequency	0.5	Medium frequency	0.378378	Low frequency	0.1
1	175460000	175480000	High frequency	1	High frequency	0.918919	Medium frequency	0.6
1	179400000	179420000	Medium frequency	0.333333	High frequency	0.837838	High frequency	0.8
1	182880000	182900000	Medium frequency	0.666667	High frequency	0.72973	High frequency	0.8
1	182920000	182940000	High frequency	0.833333	Medium frequency	0.378378	High frequency	0.7
1	182940000	182960000	Medium frequency	0.416667	Medium frequency	0.351351	Low frequency	0.2
1	182960000	182980000	Medium frequency	0.583333	Low frequency	0.216216	Low frequency	0.3
1	182980000	183000000	High frequency	0.75	Medium frequency	0.351351	High frequency	0.7
1	183000000	183020000	High frequency	0.75	Medium frequency	0.513514	Medium frequency	0.5
1	183020000	183040000	High frequency	0.75	High frequency	0.702703	Medium frequency	0.6
1	183040000	183060000	High frequency	0.916667	High frequency	0.891892	Medium frequency	0.6
1	183060000	183080000	High frequency	0.833333	Medium frequency	0.540541	Medium frequency	0.5
1	183080000	183100000	Medium frequency	0.583333	Medium frequency	0.513514	Low frequency	0.3
1	183100000	183120000	Low frequency	0.25	Low frequency	0.243243	Medium frequency	0.5
1	183140000	183160000	High frequency	0.75	Medium frequency	0.432432	Low frequency	0.3
1	183160000	183180000	Medium frequency	0.333333	Low frequency	0.243243	Low frequency	0
1	183180000	183200000	Medium frequency	0.5	Low frequency	0.243243	Low frequency	0.1
1	183200000	183220000	Medium frequency	0.666667	Low frequency	0.243243	Medium frequency	0.6
1	183220000	183240000	Medium frequency	0.666667	Low frequency	0.297297	Medium frequency	0.4
1	183260000	183280000	High frequency	0.916667	Medium frequency	0.621622	Medium frequency	0.6
1	183460000	183480000	High frequency	0.916667	High frequency	0.837838	Medium frequency	0.6
1	183480000	183500000	High frequency	0.833333	High frequency	0.72973	Medium frequency	0.5
1	183500000	183520000	High frequency	0.833333	Medium frequency	0.594595	High frequency	0.7
1	183520000	183540000	Medium frequency	0.5	Medium frequency	0.513514	High frequency	0.8
1	183540000	183560000	High frequency	0.75	Medium frequency	0.648649	High frequency	0.7
1	183560000	183580000	High frequency	0.916667	Medium frequency	0.621622	High frequency	0.8
1	185880000	185900000	Low frequency	0.25	Medium frequency	0.567568	High frequency	0.7
1	186340000	186360000	Low frequency	0	Low frequency	0.162162	Medium frequency	0.5
1	186560000	186580000	Low frequency	0.25	Medium frequency	0.378378	Medium frequency	0.5
1	187180000	187200000	Low frequency	0	Low frequency	0.243243	Medium frequency	0.5
1	187200000	187220000	Medium frequency	0.666667	High frequency	0.945946	High frequency	1
1	187240000	187260000	Medium frequency	0.583333	High frequency	1	High frequency	1
1	187640000	187660000	Low frequency	0.25	Medium frequency	0.648649	High frequency	0.8
1	187680000	187700000	High frequency	0.75	High frequency	0.837838	Medium frequency	0.6
1	187700000	187720000	Medium frequency	0.583333	High frequency	0.891892	High frequency	0.9
1	187760000	187780000	Medium frequency	0.583333	High frequency	0.945946	High frequency	1
1	187800000	187820000	Medium frequency	0.583333	Medium frequency	0.594595	High frequency	0.8
1	187820000	187840000	Low frequency	0.166667	Medium frequency	0.351351	Medium frequency	0.4
1	187860000	187880000	High frequency	0.833333	Medium frequency	0.675676	Medium frequency	0.4
1	187880000	187900000	Medium frequency	0.666667	Medium frequency	0.513514	High frequency	0.7
1	187900000	187920000	Low frequency	0.25	Low frequency	0.162162	Medium frequency	0.4
1	187920000	187940000	Medium frequency	0.416667	Low frequency	0.243243	Low frequency	0.1
1	188000000	188020000	Medium frequency	0.416667	Low frequency	0.108108	Low frequency	0.2
1	188020000	188040000	Medium frequency	0.333333	Low frequency	0.243243	Low frequency	0.2
1	188100000	188120000	Medium frequency	0.5	Low frequency	0.135135	Low frequency	0.1
1	188180000	188200000	Medium frequency	0.583333	Low frequency	0.27027	Low frequency	0.3
1	188200000	188220000	High frequency	0.833333	Medium frequency	0.459459	Medium frequency	0.6
1	188220000	188240000	Medium frequency	0.5	Medium frequency	0.594595	High frequency	0.9
1	188620000	188640000	Low frequency	0.25	Medium frequency	0.513514	High frequency	0.7
1	189060000	189080000	Medium frequency	0.416667	Medium frequency	0.405405	Low frequency	0.2
1	189320000	189340000	Medium frequency	0.416667	High frequency	0.702703	High frequency	0.8
1	189340000	189360000	Medium frequency	0.333333	Medium frequency	0.351351	High frequency	0.7
1	189480000	189500000	Low frequency	0.166667	Low frequency	0.189189	Medium frequency	0.4
1	189520000	189540000	Medium frequency	0.583333	Low frequency	0.243243	Low frequency	0.3
1	189540000	189560000	High frequency	0.75	Medium frequency	0.486486	Low frequency	0.2
1	189560000	189580000	Low frequency	0.166667	Medium frequency	0.351351	High frequency	0.7
1	190780000	190800000	Medium frequency	0.416667	High frequency	0.783784	High frequency	0.8
1	191060000	191080000	Medium frequency	0.416667	Low frequency	0.0810811	Low frequency	0
1	191120000	191140000	High frequency	0.75	Medium frequency	0.648649	High frequency	0.7
1	191360000	191380000	Medium frequency	0.416667	Low frequency	0.135135	Low frequency	0.1
1	191520000	191540000	Low frequency	0	Medium frequency	0.567568	High frequency	0.9
1	191540000	191560000	Low frequency	0.25	Medium frequency	0.621622	High frequency	0.9
1	191560000	191580000	Medium frequency	0.416667	Medium frequency	0.675676	High frequency	0.7
1	191580000	191600000	Medium frequency	0.333333	Medium frequency	0.594595	High frequency	0.8
1	191600000	191620000	Low frequency	0.0833333	Medium frequency	0.675676	High frequency	0.9
1	191620000	191640000	Medium frequency	0.333333	Medium frequency	0.540541	High frequency	0.7
1	191640000	191660000	Low frequency	0	Medium frequency	0.432432	High frequency	0.9
1	191660000	191680000	Low frequency	0.0833333	Low frequency	0.189189	Medium frequency	0.6
1	191680000	191700000	Low frequency	0.166667	Low frequency	0.243243	Medium frequency	0.5
1	191700000	191720000	Low frequency	0.25	Medium frequency	0.324324	High frequency	0.8
1	191720000	191740000	Low frequency	0	Low frequency	0.243243	High frequency	0.7
1	191740000	191760000	Low frequency	0.25	Low frequency	0.216216	High frequency	0.7
1	191760000	191780000	Low frequency	0	Low frequency	0.27027	Medium frequency	0.5
1	191780000	191800000	Low frequency	0.166667	Low frequency	0.0810811	Medium frequency	0.4
1	191800000	191820000	Low frequency	0.0833333	Low frequency	0.135135	Medium frequency	0.4
1	194700000	194720000	Medium frequency	0.583333	Medium frequency	0.594595	Low frequency	0.2
1	194720000	194740000	Low frequency	0.25	Medium frequency	0.459459	Medium frequency	0.4
1	194740000	194760000	Medium frequency	0.583333	High frequency	0.783784	High frequency	0.8
1	194880000	194900000	Medium frequency	0.583333	Medium frequency	0.486486	Low frequency	0.3
1	195880000	195900000	Low frequency	0.25	Medium frequency	0.432432	Medium frequency	0.4
1	195900000	195920000	Low frequency	0.0833333	Medium frequency	0.351351	Low frequency	0.1
1	195920000	195940000	High frequency	0.75	High frequency	0.702703	Medium frequency	0.6
1	195940000	195960000	Medium frequency	0.416667	High frequency	0.810811	High frequency	1
1	196260000	196280000	Medium frequency	0.5	Medium frequency	0.378378	Low frequency	0.3
1	197280000	197300000	Medium frequency	0.333333	Low frequency	0.0810811	Low frequency	0
1	197300000	197320000	Medium frequency	0.583333	Medium frequency	0.324324	Low frequency	0.1
1	198840000	198860000	High frequency	0.75	Low frequency	0.27027	Low frequency	0.1
1	200580000	200600000	Medium frequency	0.333333	Medium frequency	0.594595	Low frequency	0.1
1	200600000	200620000	High frequency	0.833333	High frequency	0.864865	Low frequency	0.2
1	200620000	200640000	Medium frequency	0.333333	High frequency	0.837838	High frequency	0.7
1	200640000	200660000	High frequency	0.833333	High frequency	1	Medium frequency	0.6
1	200660000	200680000	Medium frequency	0.333333	High frequency	0.891892	High frequency	0.9
1	200680000	200700000	Low frequency	0.166667	High frequency	0.783784	Medium frequency	0.5
1	200700000	200720000	Low frequency	0.166667	Medium frequency	0.675676	Medium frequency	0.6
1	200720000	200740000	Medium frequency	0.5	High frequency	0.837838	Medium frequency	0.5
1	200860000	200880000	Low frequency	0.25	Medium frequency	0.540541	Medium frequency	0.4
1	200880000	200900000	Low frequency	0.166667	High frequency	0.783784	High frequency	0.8
1	200940000	200960000	Medium frequency	0.666667	Medium frequency	0.540541	Low frequency	0.2
1	201220000	201240000	Low frequency	0.25	Low frequency	0.243243	Medium frequency	0.5
1	201460000	201480000	High frequency	1	Medium frequency	0.594595	Medium frequency	0.4
1	201780000	201800000	High frequency	0.75	High frequency	0.783784	Medium frequency	0.6
1	201800000	201820000	Medium frequency	0.666667	High frequency	0.945946	High frequency	0.9
1	201900000	201920000	Medium frequency	0.583333	Medium frequency	0.567568	Low frequency	0.2
1	201920000	201940000	Medium frequency	0.5	Medium frequency	0.567568	Low frequency	0.1
1	201940000	201960000	Medium frequency	0.666667	High frequency	0.810811	Medium frequency	0.6
1	201960000	201980000	High frequency	0.916667	High frequency	0.864865	Medium frequency	0.5
1	202160000	202180000	Medium frequency	0.583333	High frequency	0.945946	High frequency	1
1	202420000	202440000	Medium frequency	0.416667	High frequency	0.72973	High frequency	0.8
1	202460000	202480000	High frequency	1	High frequency	0.756757	Medium frequency	0.6
1	202480000	202500000	Medium frequency	0.666667	Medium frequency	0.621622	High frequency	0.9
1	202500000	202520000	Medium frequency	0.666667	Medium frequency	0.459459	High frequency	0.8
1	202540000	202560000	Low frequency	0.25	Medium frequency	0.486486	High frequency	0.7
1	202580000	202600000	Low frequency	0.25	Medium frequency	0.621622	High frequency	0.9
1	203320000	203340000	Low frequency	0.0833333	Medium frequency	0.459459	Medium frequency	0.4
1	203820000	203840000	Low frequency	0.166667	Medium frequency	0.351351	Low frequency	0.3
1	203900000	203920000	Medium frequency	0.333333	Low frequency	0.108108	Low frequency	0
1	204000000	204020000	Medium frequency	0.333333	Low frequency	0.0810811	Low frequency	0.1
1	204100000	204120000	Low frequency	0.25	Low frequency	0.162162	Medium frequency	0.4
1	204180000	204200000	Medium frequency	0.416667	Low frequency	0.189189	Low frequency	0.1
1	204220000	204240000	Medium frequency	0.5	Low frequency	0.135135	Low frequency	0.1
1	204260000	204280000	Medium frequency	0.5	Low frequency	0.243243	Low frequency	0
1	204300000	204320000	Low frequency	0.25	Low frequency	0.189189	High frequency	0.7
1	204320000	204340000	Medium frequency	0.416667	Low frequency	0.297297	Medium frequency	0.5
1	204340000	204360000	Medium frequency	0.416667	Low frequency	0.27027	Medium frequency	0.6
1	204360000	204380000	Medium frequency	0.583333	Low frequency	0.216216	Low frequency	0.2
1	204380000	204400000	Medium frequency	0.5	Low frequency	0.189189	Low frequency	0.2
1	204400000	204420000	Medium frequency	0.416667	Low frequency	0.243243	Low frequency	0
1	205520000	205540000	Medium frequency	0.5	Low frequency	0.189189	Low frequency	0.3
1	205540000	205560000	Medium frequency	0.333333	Low frequency	0.216216	Medium frequency	0.5
1	205560000	205580000	High frequency	0.75	Medium frequency	0.324324	Low frequency	0.3
1	205580000	205600000	High frequency	0.75	Medium frequency	0.621622	Medium frequency	0.6
1	205720000	205740000	Low frequency	0.25	Low frequency	0.27027	Medium frequency	0.4
1	205860000	205880000	Medium frequency	0.333333	Low frequency	0.027027	Low frequency	0.1
1	205900000	205920000	Low frequency	0.25	Low frequency	0.162162	Medium frequency	0.6
1	205920000	205940000	High frequency	0.75	Medium frequency	0.513514	High frequency	0.7
1	205940000	205960000	High frequency	0.833333	Medium frequency	0.513514	High frequency	0.9
1	205960000	205980000	High frequency	0.833333	Medium frequency	0.648649	High frequency	0.7
1	205980000	206000000	High frequency	0.833333	Medium frequency	0.675676	High frequency	0.9
1	206380000	206400000	Medium frequency	0.666667	Medium frequency	0.594595	High frequency	0.7
1	206400000	206420000	Medium frequency	0.583333	Medium frequency	0.621622	High frequency	0.7
1	206420000	206440000	Low frequency	0.25	Medium frequency	0.540541	High frequency	0.8
1	206440000	206460000	Medium frequency	0.583333	Medium frequency	0.567568	High frequency	0.8
1	206460000	206480000	Medium frequency	0.5	High frequency	0.837838	High frequency	0.9
1	206480000	206500000	Medium frequency	0.5	High frequency	0.810811	High frequency	0.9
1	206500000	206520000	Medium frequency	0.416667	Medium frequency	0.675676	High frequency	0.8
1	206520000	206540000	Medium frequency	0.666667	Medium frequency	0.459459	High frequency	0.9
1	206580000	206600000	Medium frequency	0.583333	Medium frequency	0.567568	High frequency	0.8
1	206600000	206620000	Medium frequency	0.333333	Medium frequency	0.459459	High frequency	0.9
1	206680000	206700000	Low frequency	0.25	Medium frequency	0.324324	High frequency	0.8
1	206700000	206720000	Medium frequency	0.416667	Low frequency	0.243243	Low frequency	0.3
1	207300000	207320000	Medium frequency	0.583333	High frequency	0.918919	High frequency	0.9
1	207380000	207400000	Medium frequency	0.666667	High frequency	0.918919	High frequency	1
1	207400000	207420000	Medium frequency	0.666667	High frequency	0.918919	High frequency	1
1	207460000	207480000	Medium frequency	0.416667	High frequency	0.72973	High frequency	0.8
1	207820000	207840000	Low frequency	0	Medium frequency	0.324324	Medium frequency	0.5
1	207840000	207860000	Medium frequency	0.666667	Medium frequency	0.567568	High frequency	0.8
1	207860000	207880000	Medium frequency	0.666667	High frequency	0.756757	High frequency	0.7
1	207880000	207900000	Medium frequency	0.416667	High frequency	0.756757	Medium frequency	0.5
1	207900000	207920000	Medium frequency	0.416667	Medium frequency	0.513514	High frequency	0.9
1	207920000	207940000	Low frequency	0.166667	Medium frequency	0.324324	Medium frequency	0.4
1	207960000	207980000	Low frequency	0.166667	Low frequency	0.189189	High frequency	0.8
1	207980000	208000000	Low frequency	0.0833333	Low frequency	0.27027	High frequency	0.8
1	208000000	208020000	Medium frequency	0.333333	Medium frequency	0.405405	High frequency	0.8
1	209380000	209400000	Medium frequency	0.583333	Medium frequency	0.621622	High frequency	0.8
1	209400000	209420000	Medium frequency	0.666667	Medium frequency	0.513514	Low frequency	0.3
1	209560000	209580000	Medium frequency	0.333333	Low frequency	0.0540541	Low frequency	0
1	209580000	209600000	Medium frequency	0.5	Low frequency	0.108108	Low frequency	0.2
1	209600000	209620000	Medium frequency	0.416667	Low frequency	0.216216	Low frequency	0
1	209620000	209640000	Medium frequency	0.583333	Low frequency	0.135135	Medium frequency	0.5
1	209640000	209660000	High frequency	0.833333	Medium frequency	0.513514	Medium frequency	0.6
1	209680000	209700000	Medium frequency	0.333333	Low frequency	0.27027	Low frequency	0.3
1	214440000	214460000	High frequency	0.833333	Medium frequency	0.567568	High frequency	0.7
1	215060000	215080000	Medium frequency	0.416667	Medium frequency	0.378378	Low frequency	0.2
1	215080000	215100000	High frequency	0.75	Medium frequency	0.621622	Low frequency	0.1
1	215100000	215120000	Medium frequency	0.416667	High frequency	0.72973	High frequency	0.9
1	215120000	215140000	Medium frequency	0.666667	High frequency	0.837838	Medium frequency	0.6
1	215140000	215160000	Medium frequency	0.5	High frequency	0.891892	Medium frequency	0.5
1	215160000	215180000	Medium frequency	0.333333	High frequency	0.72973	Medium frequency	0.5
1	215180000	215200000	Medium frequency	0.666667	High frequency	0.945946	Medium frequency	0.4
1	215540000	215560000	Medium frequency	0.333333	High frequency	0.810811	High frequency	1
1	215560000	215580000	Medium frequency	0.666667	High frequency	0.945946	High frequency	1
1	215580000	215600000	Low frequency	0.166667	High frequency	0.702703	High frequency	0.8
1	215600000	215620000	Low frequency	0.25	Low frequency	0.297297	Medium frequency	0.6
1	215620000	215640000	Low frequency	0	Low frequency	0.243243	Medium frequency	0.5
1	215640000	215660000	Low frequency	0.0833333	Medium frequency	0.459459	High frequency	0.9
1	215660000	215680000	Low frequency	0.166667	High frequency	0.783784	High frequency	0.9
1	215960000	215980000	Medium frequency	0.416667	High frequency	0.783784	High frequency	0.8
1	215980000	216000000	High frequency	0.75	Medium frequency	0.675676	High frequency	0.9
1	216000000	216020000	Low frequency	0.0833333	Medium frequency	0.486486	Medium frequency	0.6
1	216020000	216040000	Medium frequency	0.583333	Medium frequency	0.513514	High frequency	0.8
1	216040000	216060000	Medium frequency	0.583333	High frequency	0.702703	High frequency	0.9
1	217360000	217380000	Medium frequency	0.583333	High frequency	0.918919	High frequency	0.9
1	217380000	217400000	Low frequency	0.166667	Medium frequency	0.351351	Low frequency	0
1	217400000	217420000	Low frequency	0.166667	Medium frequency	0.351351	Low frequency	0
1	217540000	217560000	Low frequency	0	Medium frequency	0.324324	Low frequency	0
1	217560000	217580000	Medium frequency	0.416667	Low frequency	0.243243	Low frequency	0.3
1	217580000	217600000	Low frequency	0.0833333	Medium frequency	0.486486	Medium frequency	0.6
1	217600000	217620000	Medium frequency	0.416667	Medium frequency	0.567568	High frequency	0.8
1	217660000	217680000	Medium frequency	0.666667	High frequency	0.783784	Medium frequency	0.4
1	217680000	217700000	High frequency	0.75	Medium frequency	0.459459	Medium frequency	0.6
1	217720000	217740000	High frequency	0.75	Medium frequency	0.621622	Medium frequency	0.4
1	217740000	217760000	Medium frequency	0.583333	Medium frequency	0.540541	Low frequency	0.3
1	217760000	217780000	High frequency	0.75	Medium frequency	0.621622	Medium frequency	0.6
1	217780000	217800000	Medium frequency	0.5	Medium frequency	0.540541	Low frequency	0.2
1	217800000	217820000	Medium frequency	0.666667	Medium frequency	0.540541	Low frequency	0.2
1	217820000	217840000	Medium frequency	0.416667	Medium frequency	0.405405	Low frequency	0.2
1	217840000	217860000	Medium frequency	0.416667	Low frequency	0.243243	Low frequency	0.3
1	217860000	217880000	Medium frequency	0.333333	Medium frequency	0.378378	Low frequency	0.1
1	217880000	217900000	Low frequency	0.166667	Low frequency	0.135135	Medium frequency	0.4
1	217900000	217920000	Medium frequency	0.5	Low frequency	0.189189	Medium frequency	0.4
1	217920000	217940000	Medium frequency	0.416667	Low frequency	0.27027	Low frequency	0.1
1	217940000	217960000	Medium frequency	0.5	Low frequency	0.243243	Low frequency	0.2
1	217980000	218000000	Medium frequency	0.333333	Low frequency	0.27027	Medium frequency	0.4
1	218000000	218020000	Medium frequency	0.583333	Medium frequency	0.378378	Low frequency	0.2
1	218020000	218040000	High frequency	0.75	Medium frequency	0.594595	Medium frequency	0.5
1	218040000	218060000	High frequency	0.833333	Medium frequency	0.540541	Medium frequency	0.4
1	218060000	218080000	Medium frequency	0.666667	High frequency	0.756757	Low frequency	0.2
1	218080000	218100000	High frequency	0.75	High frequency	0.702703	Medium frequency	0.4
1	218100000	218120000	Medium frequency	0.666667	Medium frequency	0.513514	High frequency	0.7
1	218140000	218160000	Medium frequency	0.333333	Medium frequency	0.486486	Low frequency	0.2
1	218180000	218200000	Medium frequency	0.416667	Medium frequency	0.324324	Low frequency	0.1
1	218300000	218320000	High frequency	0.833333	Medium frequency	0.594595	High frequency	0.8
1	218420000	218440000	High frequency	1	High frequency	0.837838	Medium frequency	0.6
1	218440000	218460000	High frequency	0.75	High frequency	0.702703	Medium frequency	0.5
1	218460000	218480000	High frequency	0.833333	Medium frequency	0.675676	Medium frequency	0.6
1	218480000	218500000	High frequency	0.75	Medium frequency	0.675676	Medium frequency	0.4
1	218520000	218540000	High frequency	0.75	Medium frequency	0.459459	Medium frequency	0.4
1	218540000	218560000	Medium frequency	0.416667	Low frequency	0.27027	Medium frequency	0.4
1	218560000	218580000	Low frequency	0.0833333	Low frequency	0.189189	Medium frequency	0.5
1	218580000	218600000	Medium frequency	0.416667	Medium frequency	0.486486	Low frequency	0.2
1	218600000	218620000	Medium frequency	0.583333	Low frequency	0.243243	Low frequency	0.3
1	218960000	218980000	Medium frequency	0.416667	Medium frequency	0.675676	High frequency	1
1	219120000	219140000	Medium frequency	0.666667	High frequency	0.972973	High frequency	1
1	219300000	219320000	Medium frequency	0.583333	Medium frequency	0.621622	High frequency	0.9
1	219320000	219340000	Medium frequency	0.416667	Medium frequency	0.540541	High frequency	0.7
1	219340000	219360000	High frequency	0.833333	Medium frequency	0.621622	High frequency	0.7
1	219380000	219400000	Medium frequency	0.666667	Medium frequency	0.621622	High frequency	0.7
1	219420000	219440000	Medium frequency	0.5	Medium frequency	0.621622	High frequency	0.9
1	219440000	219460000	Medium frequency	0.333333	Medium frequency	0.567568	High frequency	0.7
1	219460000	219480000	Medium frequency	0.5	High frequency	0.72973	High frequency	0.9
1	219900000	219920000	Medium frequency	0.583333	Medium frequency	0.648649	High frequency	0.7
1	220840000	220860000	Low frequency	0	Low frequency	0.162162	Medium frequency	0.4
1	220860000	220880000	Low frequency	0	Low frequency	0.0810811	Medium frequency	0.4
1	220880000	220900000	Low frequency	0	Low frequency	0.027027	Medium frequency	0.4
1	220920000	220940000	Low frequency	0.25	Medium frequency	0.351351	Medium frequency	0.6
1	220940000	220960000	Medium frequency	0.416667	High frequency	0.702703	High frequency	0.7
1	220960000	220980000	Medium frequency	0.5	High frequency	1	High frequency	1
1	221640000	221660000	Medium frequency	0.5	High frequency	0.810811	High frequency	0.9
1	221740000	221760000	Medium frequency	0.5	High frequency	0.891892	High frequency	1
1	221840000	221860000	Medium frequency	0.5	Medium frequency	0.675676	High frequency	1
1	221860000	221880000	Medium frequency	0.333333	Medium frequency	0.486486	High frequency	0.8
1	221880000	221900000	Medium frequency	0.5	Medium frequency	0.648649	High frequency	0.8
1	221900000	221920000	Medium frequency	0.333333	Medium frequency	0.567568	High frequency	0.9
1	221920000	221940000	Low frequency	0.0833333	Medium frequency	0.324324	Medium frequency	0.6
1	222020000	222040000	Low frequency	0.166667	Medium frequency	0.324324	Low frequency	0.2
1	222040000	222060000	Medium frequency	0.333333	Medium frequency	0.486486	Low frequency	0.3
1	222060000	222080000	Low frequency	0.166667	Low frequency	0.27027	Medium frequency	0.5
1	222140000	222160000	Low frequency	0.166667	Medium frequency	0.459459	Medium frequency	0.4
1	222160000	222180000	Low frequency	0.25	Medium frequency	0.351351	Medium frequency	0.4
1	222340000	222360000	Low frequency	0.166667	Medium frequency	0.378378	Medium frequency	0.5
1	222360000	222380000	Low frequency	0.25	Low frequency	0.297297	Medium frequency	0.5
1	222380000	222400000	Medium frequency	0.333333	High frequency	0.72973	High frequency	0.9
1	222580000	222600000	Medium frequency	0.583333	High frequency	0.945946	High frequency	0.9
1	222600000	222620000	Medium frequency	0.583333	High frequency	0.918919	High frequency	0.9
1	222620000	222640000	Low frequency	0.166667	High frequency	0.756757	High frequency	1
1	222640000	222660000	Medium frequency	0.5	High frequency	0.783784	High frequency	1
1	222660000	222680000	Medium frequency	0.5	High frequency	0.783784	High frequency	0.8
1	222680000	222700000	Low frequency	0.25	High frequency	0.756757	Medium frequency	0.5
1	222700000	222720000	Low frequency	0.0833333	Medium frequency	0.540541	Medium frequency	0.5
1	222720000	222740000	Medium frequency	0.333333	High frequency	0.702703	High frequency	0.7
1	222740000	222760000	Low frequency	0.0833333	Medium frequency	0.378378	Medium frequency	0.6
1	222760000	222780000	Low frequency	0.0833333	Medium frequency	0.351351	Low frequency	0.3
1	222840000	222860000	Low frequency	0.0833333	Medium frequency	0.324324	Low frequency	0.3
1	222920000	222940000	Low frequency	0	Medium frequency	0.378378	Medium frequency	0.4
1	222960000	222980000	High frequency	1	High frequency	0.756757	Medium frequency	0.5
1	223340000	223360000	Medium frequency	0.666667	High frequency	0.783784	High frequency	0.9
1	223360000	223380000	Medium frequency	0.583333	High frequency	0.864865	High frequency	0.7
1	223380000	223400000	Medium frequency	0.416667	High frequency	0.891892	High frequency	0.9
1	223440000	223460000	Medium frequency	0.5	High frequency	0.918919	High frequency	1
1	223460000	223480000	Medium frequency	0.583333	High frequency	0.945946	High frequency	0.9
1	223500000	223520000	Medium frequency	0.666667	High frequency	0.972973	High frequency	1
1	223920000	223940000	Medium frequency	0.583333	High frequency	0.891892	High frequency	0.9
1	223940000	223960000	Medium frequency	0.333333	Medium frequency	0.459459	Low frequency	0.2
1	225260000	225280000	Medium frequency	0.333333	Medium frequency	0.594595	High frequency	0.7
1	225900000	225920000	High frequency	0.75	Medium frequency	0.621622	Low frequency	0.3
1	225920000	225940000	Low frequency	0.166667	Medium frequency	0.351351	Low frequency	0.1
1	226220000	226240000	Medium frequency	0.583333	Low frequency	0.108108	Low frequency	0.1
1	226320000	226340000	Medium frequency	0.333333	Low frequency	0.189189	Low frequency	0
1	226340000	226360000	Medium frequency	0.666667	Low frequency	0.216216	Low frequency	0.1
1	226440000	226460000	Medium frequency	0.333333	Low frequency	0.27027	Low frequency	0.1
1	227840000	227860000	Low frequency	0	Medium frequency	0.351351	High frequency	0.7
1	227860000	227880000	Low frequency	0.0833333	Medium frequency	0.513514	Low frequency	0.2
1	227880000	227900000	Low frequency	0	Low frequency	0.27027	Medium frequency	0.5
1	227900000	227920000	Low frequency	0	Low frequency	0.27027	Medium frequency	0.5
1	227940000	227960000	Low frequency	0	Low frequency	0.27027	High frequency	0.7
1	227960000	227980000	Medium frequency	0.416667	High frequency	0.756757	Medium frequency	0.6
1	228300000	228320000	Low frequency	0.25	Medium frequency	0.351351	Low frequency	0.3
1	228340000	228360000	Low frequency	0.25	Medium frequency	0.351351	Low frequency	0.3
1	228360000	228380000	Medium frequency	0.333333	Medium frequency	0.432432	Low frequency	0.3
1	228640000	228660000	Medium frequency	0.5	Low frequency	0.243243	Medium frequency	0.5
1	228660000	228680000	Medium frequency	0.5	Low frequency	0.27027	Low frequency	0.1
1	228760000	228780000	Low frequency	0.166667	Medium frequency	0.432432	Medium frequency	0.5
1	228900000	228920000	Medium frequency	0.5	Medium frequency	0.567568	High frequency	1
1	228960000	228980000	High frequency	0.75	Medium frequency	0.513514	High frequency	0.7
1	228980000	229000000	Medium frequency	0.583333	Medium frequency	0.324324	High frequency	0.7
1	229000000	229020000	Low frequency	0.166667	Low frequency	0.243243	High frequency	0.9
1	229020000	229040000	High frequency	0.75	Medium frequency	0.351351	High frequency	0.7
1	229060000	229080000	High frequency	0.75	Medium frequency	0.648649	Medium frequency	0.5
1	229080000	229100000	High frequency	0.75	Medium frequency	0.594595	Medium frequency	0.4
1	229100000	229120000	Medium frequency	0.666667	Medium frequency	0.351351	High frequency	0.7
1	229140000	229160000	Medium frequency	0.416667	Medium frequency	0.459459	High frequency	0.7
1	229160000	229180000	Low frequency	0.25	Low frequency	0.243243	Medium frequency	0.5
1	229180000	229200000	Medium frequency	0.583333	Medium frequency	0.432432	High frequency	0.9
1	229200000	229220000	Medium frequency	0.666667	Medium frequency	0.621622	High frequency	0.8
1	229660000	229680000	Medium frequency	0.333333	High frequency	0.72973	High frequency	1
1	229680000	229700000	Medium frequency	0.416667	Medium frequency	0.648649	High frequency	0.8
1	229700000	229720000	Low frequency	0.0833333	Medium frequency	0.405405	High frequency	0.8
1	229720000	229740000	Low frequency	0.0833333	Low frequency	0.297297	Medium frequency	0.5
1	229740000	229760000	Medium frequency	0.416667	Medium frequency	0.351351	Low frequency	0.3
1	229760000	229780000	Low frequency	0.166667	Medium frequency	0.405405	High frequency	0.8
1	229780000	229800000	Low frequency	0.166667	Medium frequency	0.351351	Medium frequency	0.6
1	229840000	229860000	Low frequency	0.166667	Low frequency	0	Medium frequency	0.4
1	229940000	229960000	Low frequency	0.0833333	Medium frequency	0.324324	Low frequency	0.2
1	230020000	230040000	Low frequency	0.0833333	Low frequency	0.189189	Medium frequency	0.5
1	230980000	231000000	Medium frequency	0.666667	High frequency	0.972973	High frequency	1
1	231000000	231020000	Medium frequency	0.666667	High frequency	0.972973	High frequency	0.9
1	231020000	231040000	Medium frequency	0.666667	High frequency	0.918919	High frequency	1
1	231160000	231180000	Medium frequency	0.416667	High frequency	0.72973	High frequency	0.8
1	231180000	231200000	High frequency	0.75	High frequency	0.891892	Medium frequency	0.6
1	231200000	231220000	Low frequency	0.25	High frequency	0.810811	High frequency	0.8
1	231220000	231240000	Low frequency	0	Medium frequency	0.378378	Low frequency	0.3
1	232280000	232300000	Low frequency	0.25	Low frequency	0.27027	Medium frequency	0.4
1	232540000	232560000	Medium frequency	0.583333	High frequency	0.810811	Medium frequency	0.6
1	232580000	232600000	High frequency	0.833333	High frequency	0.891892	Medium frequency	0.5
1	232600000	232620000	High frequency	0.833333	High frequency	0.864865	Medium frequency	0.5
1	232620000	232640000	Medium frequency	0.5	Low frequency	0.297297	Low frequency	0.1
1	232640000	232660000	Low frequency	0.166667	Medium frequency	0.432432	Low frequency	0.1
1	232680000	232700000	Low frequency	0.25	Medium frequency	0.405405	Low frequency	0.1
1	232840000	232860000	Medium frequency	0.333333	Low frequency	0.162162	Low frequency	0.2
1	232860000	232880000	Medium frequency	0.5	Low frequency	0.135135	Low frequency	0
1	234040000	234060000	Medium frequency	0.5	Medium frequency	0.432432	Low frequency	0.2
1	234060000	234080000	Medium frequency	0.416667	High frequency	0.756757	High frequency	0.9
1	234080000	234100000	Medium frequency	0.333333	Medium frequency	0.594595	High frequency	0.7
1	234120000	234140000	Low frequency	0.166667	Low frequency	0.297297	Medium frequency	0.5
1	234420000	234440000	Medium frequency	0.5	Medium frequency	0.675676	High frequency	0.9
1	234440000	234460000	Medium frequency	0.583333	High frequency	0.810811	High frequency	0.9
1	234480000	234500000	Medium frequency	0.5	High frequency	0.837838	High frequency	0.7
1	234500000	234520000	Medium frequency	0.416667	High frequency	0.891892	High frequency	0.9
1	234520000	234540000	Medium frequency	0.416667	Medium frequency	0.594595	High frequency	0.9
1	234540000	234560000	Medium frequency	0.333333	Medium frequency	0.351351	High frequency	0.7
1	234680000	234700000	Medium frequency	0.333333	Low frequency	0.0540541	Low frequency	0
1	234980000	235000000	Medium frequency	0.416667	Low frequency	0.162162	Medium frequency	0.4
1	235020000	235040000	High frequency	0.75	Medium frequency	0.486486	High frequency	0.8
1	235040000	235060000	High frequency	0.833333	Medium frequency	0.513514	Medium frequency	0.6
1	235060000	235080000	High frequency	0.916667	Medium frequency	0.513514	Medium frequency	0.5
1	235080000	235100000	Low frequency	0.166667	Medium frequency	0.378378	Medium frequency	0.4
1	235680000	235700000	Low frequency	0.25	Medium frequency	0.486486	High frequency	0.7
1	235720000	235740000	Low frequency	0.166667	Medium frequency	0.567568	High frequency	0.7
1	236600000	236620000	High frequency	0.833333	Low frequency	0.297297	Low frequency	0.1
1	237400000	237420000	Low frequency	0.25	Medium frequency	0.567568	High frequency	0.7
1	237420000	237440000	Low frequency	0.0833333	Low frequency	0.243243	Medium frequency	0.5
1	237600000	237620000	Low frequency	0	Low frequency	0.243243	Medium frequency	0.5
1	237640000	237660000	Low frequency	0.0833333	Low frequency	0.216216	Medium frequency	0.6
1	237660000	237680000	Low frequency	0.0833333	Low frequency	0.243243	Medium frequency	0.5
1	237700000	237720000	Low frequency	0.25	Medium frequency	0.324324	Medium frequency	0.5
1	237720000	237740000	Low frequency	0.25	Medium frequency	0.405405	High frequency	0.7
1	237740000	237760000	Medium frequency	0.5	High frequency	0.702703	High frequency	0.9
1	238400000	238420000	Medium frequency	0.583333	Medium frequency	0.324324	Low frequency	0.3
1	238440000	238460000	Medium frequency	0.583333	Low frequency	0.297297	Medium frequency	0.5
1	238900000	238920000	Low frequency	0.25	Medium frequency	0.378378	High frequency	0.9
1	238920000	238940000	Low frequency	0.25	Medium frequency	0.378378	Medium frequency	0.6
1	238940000	238960000	Medium frequency	0.416667	Low frequency	0.297297	Medium frequency	0.5
1	238960000	238980000	Low frequency	0.0833333	Low frequency	0.135135	Medium frequency	0.4
1	238980000	239000000	Medium frequency	0.333333	Low frequency	0.297297	Medium frequency	0.5
1	239020000	239040000	Medium frequency	0.416667	Medium frequency	0.459459	High frequency	0.7
1	239060000	239080000	Medium frequency	0.666667	High frequency	0.891892	High frequency	1
1	239160000	239180000	Medium frequency	0.5	Medium frequency	0.648649	High frequency	1
1	239180000	239200000	Medium frequency	0.666667	High frequency	0.702703	High frequency	0.8
1	239200000	239220000	Medium frequency	0.666667	High frequency	0.810811	High frequency	1
1	239620000	239640000	Low frequency	0.166667	Medium frequency	0.405405	High frequency	0.9
1	239680000	239700000	Medium frequency	0.666667	High frequency	0.891892	High frequency	1
1	239700000	239720000	Medium frequency	0.583333	High frequency	0.864865	High frequency	0.9
1	240120000	240140000	Low frequency	0.25	Medium frequency	0.486486	High frequency	0.7
1	240140000	240160000	Medium frequency	0.416667	Medium frequency	0.594595	High frequency	0.7
1	240160000	240180000	Low frequency	0	Medium frequency	0.405405	Low frequency	0.3
1	240480000	240500000	Low frequency	0	Low frequency	0.189189	Medium frequency	0.4
1	240500000	240520000	Low frequency	0.0833333	Medium frequency	0.567568	High frequency	0.7
1	240520000	240540000	Medium frequency	0.666667	High frequency	1	High frequency	1
1	241040000	241060000	Medium frequency	0.666667	High frequency	0.837838	High frequency	1
1	241100000	241120000	Low frequency	0	Medium frequency	0.540541	High frequency	0.8
1	241120000	241140000	Low frequency	0.166667	Medium frequency	0.486486	High frequency	0.8
1	241140000	241160000	Low frequency	0.0833333	Medium frequency	0.459459	Medium frequency	0.6
1	241160000	241180000	Low frequency	0.25	Low frequency	0.162162	Medium frequency	0.4
1	241180000	241200000	Medium frequency	0.333333	Low frequency	0.0810811	Low frequency	0.1
1	242180000	242200000	Medium frequency	0.666667	High frequency	0.837838	High frequency	1
1	242200000	242220000	Low frequency	0.0833333	Medium frequency	0.378378	High frequency	0.8
1	243080000	243100000	High frequency	0.75	Medium frequency	0.567568	Low frequency	0.3
1	243160000	243180000	Medium frequency	0.666667	High frequency	0.945946	High frequency	1
1	243240000	243260000	Medium frequency	0.333333	High frequency	0.810811	High frequency	1
1	243260000	243280000	Low frequency	0.166667	Medium frequency	0.378378	Low frequency	0.3
1	245400000	245420000	Medium frequency	0.666667	High frequency	0.72973	High frequency	0.7
1	245420000	245440000	Medium frequency	0.333333	Low frequency	0.27027	Medium frequency	0.6
1	246060000	246080000	Medium frequency	0.666667	Low frequency	0.243243	Medium frequency	0.5
1	246940000	246960000	Medium frequency	0.583333	High frequency	0.810811	High frequency	0.9
1	247040000	247060000	Medium frequency	0.666667	High frequency	0.756757	High frequency	0.8
1	247060000	247080000	Medium frequency	0.666667	Medium frequency	0.594595	High frequency	0.7
1	247080000	247100000	Medium frequency	0.416667	Medium frequency	0.594595	High frequency	0.8
1	247120000	247140000	Medium frequency	0.583333	Low frequency	0.189189	Low frequency	0.3
1	247480000	247500000	Medium frequency	0.333333	Low frequency	0.216216	Low frequency	0.1
1	247580000	247600000	Medium frequency	0.416667	Low frequency	0.189189	Low frequency	0
1	247660000	247680000	Medium frequency	0.416667	Low frequency	0.216216	Low frequency	0.2
1	247680000	247700000	Medium frequency	0.333333	Low frequency	0.216216	Medium frequency	0.4
1	247720000	247740000	Low frequency	0.166667	Low frequency	0.243243	Medium frequency	0.5
1	247740000	247760000	High frequency	0.75	Medium frequency	0.621622	Medium frequency	0.5
1	247760000	247780000	High frequency	0.833333	Medium frequency	0.513514	Medium frequency	0.6
1	247800000	247820000	Medium frequency	0.583333	Medium frequency	0.594595	High frequency	0.9
1	247840000	247860000	Medium frequency	0.666667	High frequency	0.72973	High frequency	1
1	247940000	247960000	Medium frequency	0.666667	High frequency	0.864865	High frequency	0.9
1	249400000	249420000	High frequency	0.833333	Medium frequency	0.648649	High frequency	0.8
1	249420000	249440000	Medium frequency	0.666667	High frequency	0.72973	High frequency	0.8
1	249440000	249460000	High frequency	0.75	Medium frequency	0.594595	Medium frequency	0.5
1	249460000	249480000	High frequency	0.75	Medium frequency	0.540541	Medium frequency	0.6
1	249480000	249500000	Medium frequency	0.666667	Medium frequency	0.540541	High frequency	0.7
1	249520000	249540000	High frequency	0.75	Medium frequency	0.621622	High frequency	0.7
1	249540000	249560000	High frequency	0.833333	Medium frequency	0.594595	High frequency	0.8
1	249560000	249580000	High frequency	0.75	Medium frequency	0.621622	High frequency	0.9
1	249580000	249600000	Medium frequency	0.666667	High frequency	0.810811	High frequency	0.8
1	249600000	249620000	Medium frequency	0.583333	High frequency	0.702703	High frequency	0.8
1	249620000	249640000	High frequency	0.75	Medium frequency	0.567568	High frequency	0.7
1	249640000	249660000	Medium frequency	0.666667	Medium frequency	0.513514	High frequency	0.7
1	249660000	249680000	Low frequency	0.166667	Low frequency	0.108108	Medium frequency	0.4
1	249680000	249700000	Medium frequency	0.666667	Low frequency	0.27027	Medium frequency	0.4
1	249720000	249740000	Medium frequency	0.666667	Low frequency	0.27027	High frequency	0.7
1	249760000	249780000	Medium frequency	0.666667	Medium frequency	0.621622	High frequency	1
1	249780000	249800000	Medium frequency	0.666667	High frequency	0.783784	High frequency	0.9
1	250580000	250600000	High frequency	0.75	Medium frequency	0.486486	High frequency	1
1	250600000	250620000	Medium frequency	0.416667	Low frequency	0.189189	Medium frequency	0.5
1	250780000	250800000	Medium frequency	0.416667	Low frequency	0.0810811	Low frequency	0.3
1	250800000	250820000	Medium frequency	0.333333	Low frequency	0.189189	High frequency	0.7
1	253620000	253640000	Medium frequency	0.583333	Medium frequency	0.405405	High frequency	0.7
1	253640000	253660000	Medium frequency	0.583333	Medium frequency	0.432432	High frequency	0.7
1	253660000	253680000	Medium frequency	0.416667	Low frequency	0.297297	Medium frequency	0.4
1	253700000	253720000	Medium frequency	0.583333	Medium frequency	0.432432	High frequency	0.7
1	255740000	255760000	Medium frequency	0.666667	High frequency	0.891892	High frequency	0.9
1	255780000	255800000	Medium frequency	0.666667	High frequency	0.837838	High frequency	0.9
1	255800000	255820000	Low frequency	0.0833333	Medium frequency	0.540541	High frequency	0.8
1	255820000	255840000	Medium frequency	0.416667	High frequency	0.72973	High frequency	0.9
1	255840000	255860000	Low frequency	0.166667	Medium frequency	0.567568	High frequency	0.9
1	255860000	255880000	Medium frequency	0.333333	Medium frequency	0.594595	High frequency	0.9
1	255880000	255900000	Low frequency	0.25	Medium frequency	0.540541	High frequency	0.9
1	255920000	255940000	Medium frequency	0.416667	Medium frequency	0.567568	High frequency	0.7
1	255940000	255960000	Medium frequency	0.666667	Medium frequency	0.594595	High frequency	0.7
1	255960000	255980000	Medium frequency	0.5	Medium frequency	0.324324	Low frequency	0.1
1	255980000	256000000	Medium frequency	0.333333	Low frequency	0.243243	Medium frequency	0.5
1	256000000	256020000	Medium frequency	0.333333	Low frequency	0.27027	Low frequency	0.1
1	256020000	256040000	Medium frequency	0.5	Low frequency	0.297297	Low frequency	0.3
1	256540000	256560000	Low frequency	0.0833333	Medium frequency	0.351351	High frequency	1
1	256560000	256580000	Low frequency	0.166667	Medium frequency	0.459459	Medium frequency	0.6
1	256580000	256600000	Medium frequency	0.333333	Medium frequency	0.432432	High frequency	0.7
1	256600000	256620000	Low frequency	0.166667	Medium frequency	0.459459	High frequency	0.8
1	256640000	256660000	Medium frequency	0.666667	High frequency	0.783784	High frequency	0.8
1	256660000	256680000	Low frequency	0.0833333	Medium frequency	0.675676	High frequency	0.9
1	256680000	256700000	Medium frequency	0.333333	High frequency	0.756757	High frequency	0.9
1	256700000	256720000	Medium frequency	0.333333	Medium frequency	0.621622	High frequency	0.9
1	256720000	256740000	Medium frequency	0.583333	High frequency	0.783784	High frequency	1
1	256740000	256760000	Medium frequency	0.583333	High frequency	0.702703	High frequency	0.8
1	256780000	256800000	Medium frequency	0.5	Medium frequency	0.513514	High frequency	0.9
1	256800000	256820000	Medium frequency	0.5	Medium frequency	0.594595	High frequency	0.7
1	256820000	256840000	Medium frequency	0.416667	Medium frequency	0.594595	High frequency	0.9
1	256840000	256860000	Low frequency	0.25	Medium frequency	0.621622	High frequency	0.9
1	256880000	256900000	Medium frequency	0.583333	High frequency	0.72973	High frequency	0.9
1	256900000	256920000	Medium frequency	0.5	High frequency	0.837838	High frequency	1
1	256920000	256940000	Medium frequency	0.583333	High frequency	0.756757	High frequency	1
1	256940000	256960000	Medium frequency	0.333333	Medium frequency	0.648649	High frequency	0.9
1	257080000	257100000	Medium frequency	0.583333	High frequency	0.918919	High frequency	1
1	257100000	257120000	Low frequency	0	Low frequency	0.297297	High frequency	0.7
1	258020000	258040000	High frequency	0.75	Medium frequency	0.648649	High frequency	0.7
1	258060000	258080000	High frequency	0.833333	High frequency	0.918919	Medium frequency	0.6
1	258080000	258100000	High frequency	0.75	High frequency	0.702703	Low frequency	0.3
1	258100000	258120000	Low frequency	0.25	Medium frequency	0.432432	Low frequency	0.2
1	260400000	260420000	Low frequency	0.166667	Low frequency	0.297297	Medium frequency	0.5
1	260420000	260440000	Low frequency	0	Medium frequency	0.513514	Medium frequency	0.6
1	260580000	260600000	Medium frequency	0.666667	High frequency	1	High frequency	1
1	261160000	261180000	High frequency	0.833333	Medium frequency	0.513514	Medium frequency	0.6
1	261180000	261200000	High frequency	0.833333	Medium frequency	0.540541	Medium frequency	0.6
1	261200000	261220000	High frequency	0.833333	Medium frequency	0.405405	Low frequency	0.2
1	263640000	263660000	High frequency	0.75	Low frequency	0.189189	Low frequency	0
1	263720000	263740000	Medium frequency	0.333333	Medium frequency	0.567568	High frequency	0.9
2	10300000	10320000	High frequency	0.833333	Medium frequency	0.648649	High frequency	0.7
2	10320000	10340000	High frequency	0.75	Medium frequency	0.324324	Medium frequency	0.5
2	10360000	10380000	High frequency	0.916667	Medium frequency	0.432432	High frequency	0.8
2	10400000	10420000	Medium frequency	0.583333	Medium frequency	0.648649	Low frequency	0.3
2	11680000	11700000	Medium frequency	0.666667	High frequency	0.72973	Medium frequency	0.6
2	11700000	11720000	Medium frequency	0.583333	High frequency	0.72973	High frequency	0.8
2	11720000	11740000	Low frequency	0.166667	High frequency	0.810811	High frequency	0.8
2	11740000	11760000	Low frequency	0.25	Medium frequency	0.675676	High frequency	0.8
2	11760000	11780000	Low frequency	0.25	Medium frequency	0.513514	Medium frequency	0.6
2	11780000	11800000	Medium frequency	0.666667	High frequency	0.891892	High frequency	1
2	11960000	11980000	Medium frequency	0.333333	Low frequency	0.216216	Low frequency	0
2	11980000	12000000	Medium frequency	0.5	Medium frequency	0.405405	Low frequency	0
2	12020000	12040000	High frequency	0.75	Low frequency	0.243243	Low frequency	0.1
2	12100000	12120000	High frequency	0.75	Medium frequency	0.324324	Low frequency	0.1
2	12180000	12200000	Medium frequency	0.583333	High frequency	0.756757	High frequency	0.7
2	12440000	12460000	Low frequency	0	Medium frequency	0.486486	Low frequency	0.1
2	12560000	12580000	Medium frequency	0.5	High frequency	0.702703	High frequency	0.8
2	13020000	13040000	Low frequency	0	Medium frequency	0.351351	Low frequency	0.1
2	13040000	13060000	Low frequency	0.0833333	Medium frequency	0.324324	Medium frequency	0.4
2	13060000	13080000	Low frequency	0.25	Medium frequency	0.594595	Medium frequency	0.5
2	13080000	13100000	Low frequency	0.0833333	Medium frequency	0.432432	Low frequency	0.3
2	13100000	13120000	Medium frequency	0.666667	High frequency	0.837838	High frequency	0.8
2	13640000	13660000	High frequency	0.75	Medium frequency	0.324324	Low frequency	0.1
2	13660000	13680000	High frequency	0.75	Low frequency	0.27027	Low frequency	0.1
2	13680000	13700000	High frequency	0.75	Low frequency	0.27027	Low frequency	0.1
2	13720000	13740000	Medium frequency	0.583333	Low frequency	0.27027	Low frequency	0.1
2	14240000	14260000	High frequency	0.75	Low frequency	0.27027	Low frequency	0.1
2	14340000	14360000	Medium frequency	0.5	Low frequency	0.189189	Low frequency	0
2	16960000	16980000	Medium frequency	0.666667	High frequency	1	High frequency	1
2	18660000	18680000	Medium frequency	0.416667	Low frequency	0.189189	Low frequency	0.2
2	18720000	18740000	Low frequency	0.166667	Low frequency	0.189189	Medium frequency	0.6
2	18760000	18780000	Medium frequency	0.333333	Medium frequency	0.675676	High frequency	0.9
2	18780000	18800000	Medium frequency	0.416667	High frequency	0.72973	High frequency	0.7
2	24520000	24540000	Medium frequency	0.416667	High frequency	0.864865	Medium frequency	0.4
2	26220000	26240000	Medium frequency	0.583333	High frequency	0.864865	High frequency	0.8
2	26240000	26260000	High frequency	0.75	High frequency	0.756757	Medium frequency	0.4
2	26260000	26280000	Medium frequency	0.666667	High frequency	0.783784	High frequency	0.9
2	26280000	26300000	Medium frequency	0.666667	High frequency	0.756757	Medium frequency	0.6
2	26300000	26320000	Medium frequency	0.666667	High frequency	0.864865	High frequency	0.8
2	27320000	27340000	Medium frequency	0.5	High frequency	0.810811	High frequency	0.9
2	27360000	27380000	High frequency	0.75	High frequency	0.72973	Medium frequency	0.6
2	27380000	27400000	High frequency	0.833333	Medium frequency	0.540541	Medium frequency	0.5
2	27400000	27420000	High frequency	0.833333	Medium frequency	0.486486	Low frequency	0.2
2	27420000	27440000	Medium frequency	0.333333	Low frequency	0.162162	Low frequency	0.1
2	27520000	27540000	Medium frequency	0.583333	High frequency	0.783784	High frequency	0.9
2	28240000	28260000	Medium frequency	0.583333	Medium frequency	0.351351	Low frequency	0.2
2	28260000	28280000	High frequency	1	High frequency	0.918919	Medium frequency	0.6
2	28340000	28360000	Medium frequency	0.5	Low frequency	0.297297	Low frequency	0.1
2	28360000	28380000	Medium frequency	0.5	Low frequency	0.216216	Low frequency	0.2
2	28400000	28420000	High frequency	0.75	Medium frequency	0.621622	High frequency	0.9
2	28440000	28460000	Medium frequency	0.416667	Medium frequency	0.621622	High frequency	0.7
2	28460000	28480000	Medium frequency	0.666667	Medium frequency	0.567568	Low frequency	0.2
2	28480000	28500000	High frequency	0.833333	Medium frequency	0.675676	High frequency	0.7
2	28500000	28520000	Medium frequency	0.416667	Low frequency	0.243243	Medium frequency	0.6
2	28660000	28680000	Low frequency	0.25	Low frequency	0.189189	Medium frequency	0.4
2	28680000	28700000	Low frequency	0.0833333	Low frequency	0.162162	Medium frequency	0.6
2	28720000	28740000	Medium frequency	0.333333	Low frequency	0.162162	Low frequency	0.3
2	29200000	29220000	Medium frequency	0.5	Low frequency	0.243243	Low frequency	0.3
2	29240000	29260000	High frequency	0.75	Low frequency	0.297297	Low frequency	0.2
2	32840000	32860000	Medium frequency	0.416667	Medium frequency	0.324324	Low frequency	0.3
2	33100000	33120000	Low frequency	0.25	Medium frequency	0.675676	High frequency	0.8
2	33120000	33140000	High frequency	0.75	High frequency	0.783784	Medium frequency	0.4
2	38940000	38960000	Low frequency	0.166667	Low frequency	0.297297	Medium frequency	0.5
2	38960000	38980000	Low frequency	0.25	Low frequency	0.189189	Medium frequency	0.4
2	38980000	39000000	High frequency	0.75	Medium frequency	0.621622	Medium frequency	0.6
2	39280000	39300000	Low frequency	0.0833333	Low frequency	0.108108	Medium frequency	0.5
2	39300000	39320000	Low frequency	0.25	Medium frequency	0.378378	Medium frequency	0.4
2	39340000	39360000	Low frequency	0.0833333	Medium frequency	0.324324	Medium frequency	0.5
2	39360000	39380000	Low frequency	0.166667	Medium frequency	0.432432	High frequency	0.8
2	39380000	39400000	Low frequency	0.0833333	Medium frequency	0.351351	High frequency	0.7
2	39400000	39420000	Low frequency	0.166667	Low frequency	0.297297	Medium frequency	0.5
2	39420000	39440000	Low frequency	0.25	Medium frequency	0.459459	High frequency	0.7
2	39440000	39460000	Low frequency	0.25	Medium frequency	0.567568	Medium frequency	0.6
2	39460000	39480000	Low frequency	0.166667	Medium frequency	0.513514	Medium frequency	0.6
2	39480000	39500000	Low frequency	0.166667	Medium frequency	0.459459	High frequency	0.7
2	39500000	39520000	Low frequency	0.0833333	Medium frequency	0.324324	Medium frequency	0.6
2	39520000	39540000	Low frequency	0.166667	Low frequency	0.243243	Medium frequency	0.6
2	39540000	39560000	Low frequency	0.0833333	Medium frequency	0.567568	High frequency	0.7
2	39560000	39580000	Low frequency	0.0833333	Medium frequency	0.513514	High frequency	0.7
2	39580000	39600000	Low frequency	0.166667	Medium frequency	0.621622	High frequency	0.7
2	39600000	39620000	Low frequency	0.25	Medium frequency	0.567568	High frequency	0.8
2	39620000	39640000	Medium frequency	0.666667	High frequency	0.918919	High frequency	1
2	39880000	39900000	Medium frequency	0.5	High frequency	0.810811	High frequency	0.9
2	39900000	39920000	Medium frequency	0.333333	Medium frequency	0.594595	High frequency	0.9
2	39920000	39940000	Medium frequency	0.416667	Medium frequency	0.567568	High frequency	0.8
2	39940000	39960000	Low frequency	0.25	Medium frequency	0.405405	High frequency	0.7
2	39960000	39980000	Low frequency	0.166667	Medium frequency	0.432432	High frequency	0.9
2	39980000	40000000	Medium frequency	0.416667	Medium frequency	0.540541	High frequency	0.7
2	40020000	40040000	Low frequency	0.166667	Medium frequency	0.432432	High frequency	0.9
2	40040000	40060000	Medium frequency	0.666667	Medium frequency	0.540541	High frequency	0.9
2	40060000	40080000	Low frequency	0.166667	Medium frequency	0.432432	Medium frequency	0.5
2	40080000	40100000	Low frequency	0	Medium frequency	0.459459	High frequency	0.7
2	40100000	40120000	Medium frequency	0.416667	High frequency	0.756757	Medium frequency	0.6
2	40120000	40140000	Medium frequency	0.333333	Medium frequency	0.675676	High frequency	0.7
2	40140000	40160000	Medium frequency	0.583333	High frequency	0.756757	High frequency	0.9
2	40200000	40220000	High frequency	0.75	Medium frequency	0.648649	Medium frequency	0.5
2	40260000	40280000	Medium frequency	0.5	High frequency	0.891892	High frequency	1
2	40320000	40340000	Medium frequency	0.666667	High frequency	0.756757	High frequency	0.9
2	40460000	40480000	Medium frequency	0.5	High frequency	0.783784	High frequency	0.9
2	41420000	41440000	Low frequency	0.0833333	Medium frequency	0.513514	Medium frequency	0.6
2	41520000	41540000	Low frequency	0.0833333	Low frequency	0.108108	Medium frequency	0.4
2	41540000	41560000	Low frequency	0.0833333	Low frequency	0.297297	High frequency	0.7
2	41560000	41580000	Low frequency	0.25	Low frequency	0.243243	Medium frequency	0.5
2	41580000	41600000	Low frequency	0	Medium frequency	0.459459	High frequency	0.7
2	41600000	41620000	Low frequency	0.166667	Medium frequency	0.594595	High frequency	0.7
2	41620000	41640000	Low frequency	0.166667	High frequency	0.783784	High frequency	0.9
2	41640000	41660000	Medium frequency	0.666667	High frequency	0.72973	High frequency	0.7
2	41660000	41680000	Low frequency	0	Medium frequency	0.513514	High frequency	0.7
2	41680000	41700000	Low frequency	0	Medium frequency	0.648649	Medium frequency	0.6
2	41700000	41720000	Medium frequency	0.333333	High frequency	0.945946	High frequency	0.8
2	41720000	41740000	Medium frequency	0.333333	High frequency	0.810811	High frequency	0.9
2	41740000	41760000	Medium frequency	0.583333	High frequency	1	High frequency	1
2	42120000	42140000	Medium frequency	0.583333	High frequency	0.945946	High frequency	1
2	42200000	42220000	Medium frequency	0.666667	High frequency	1	High frequency	1
2	42220000	42240000	Medium frequency	0.666667	High frequency	1	High frequency	1
2	44480000	44500000	Medium frequency	0.583333	Low frequency	0.297297	Low frequency	0
2	44520000	44540000	Medium frequency	0.5	Low frequency	0.162162	Low frequency	0
2	44560000	44580000	Medium frequency	0.5	Low frequency	0.108108	Low frequency	0.2
2	44580000	44600000	High frequency	0.75	Medium frequency	0.405405	Low frequency	0.3
2	44600000	44620000	Medium frequency	0.666667	Medium frequency	0.567568	Low frequency	0.2
2	44620000	44640000	Medium frequency	0.583333	Medium frequency	0.513514	Low frequency	0.1
2	44660000	44680000	Medium frequency	0.5	Medium frequency	0.567568	Low frequency	0.2
2	44700000	44720000	Medium frequency	0.5	High frequency	0.783784	High frequency	0.9
2	44980000	45000000	Low frequency	0.25	Low frequency	0.189189	Medium frequency	0.4
2	45520000	45540000	Low frequency	0.166667	Medium frequency	0.378378	Low frequency	0.2
2	45540000	45560000	Medium frequency	0.333333	High frequency	0.810811	High frequency	0.7
2	45620000	45640000	Medium frequency	0.416667	Low frequency	0.135135	Low frequency	0.2
2	45740000	45760000	Low frequency	0	Low frequency	0.0810811	Medium frequency	0.4
2	45760000	45780000	Medium frequency	0.5	High frequency	0.702703	High frequency	0.7
2	46160000	46180000	Low frequency	0.0833333	Medium frequency	0.351351	High frequency	0.7
2	46180000	46200000	Low frequency	0	Medium frequency	0.324324	Medium frequency	0.5
2	46200000	46220000	Low frequency	0	Low frequency	0.216216	High frequency	0.7
2	46220000	46240000	Low frequency	0	Low frequency	0.189189	Medium frequency	0.5
2	46260000	46280000	Low frequency	0	Low frequency	0	Medium frequency	0.5
2	46320000	46340000	Low frequency	0	Low frequency	0.297297	Medium frequency	0.4
2	46340000	46360000	Low frequency	0	Medium frequency	0.459459	High frequency	0.7
2	46360000	46380000	Medium frequency	0.333333	Medium frequency	0.540541	High frequency	0.9
2	46380000	46400000	Medium frequency	0.666667	High frequency	0.891892	High frequency	1
2	47620000	47640000	High frequency	0.75	Low frequency	0.27027	Low frequency	0.1
2	47640000	47660000	High frequency	0.75	Low frequency	0.27027	Low frequency	0.1
2	47720000	47740000	Low frequency	0.25	High frequency	0.864865	High frequency	0.9
2	47740000	47760000	Medium frequency	0.5	High frequency	0.810811	High frequency	0.9
2	47760000	47780000	Low frequency	0.25	High frequency	0.72973	High frequency	0.7
2	47780000	47800000	Medium frequency	0.5	High frequency	0.72973	High frequency	0.7
2	47800000	47820000	Low frequency	0.166667	High frequency	0.837838	High frequency	0.8
2	47820000	47840000	Low frequency	0.25	High frequency	0.864865	High frequency	0.8
2	47880000	47900000	Medium frequency	0.666667	High frequency	0.945946	High frequency	0.8
2	47980000	48000000	Medium frequency	0.666667	High frequency	1	High frequency	1
2	48000000	48020000	Medium frequency	0.583333	High frequency	1	High frequency	1
2	48020000	48040000	Medium frequency	0.583333	High frequency	1	High frequency	0.9
2	48040000	48060000	Medium frequency	0.583333	High frequency	0.918919	High frequency	1
2	48080000	48100000	Medium frequency	0.666667	High frequency	0.918919	High frequency	0.8
2	48100000	48120000	Medium frequency	0.333333	High frequency	0.810811	High frequency	0.9
2	48120000	48140000	Medium frequency	0.5	High frequency	0.837838	High frequency	0.7
2	48140000	48160000	Medium frequency	0.416667	High frequency	0.864865	High frequency	0.9
2	48160000	48180000	Medium frequency	0.5	High frequency	0.72973	Medium frequency	0.5
2	48180000	48200000	Medium frequency	0.333333	Medium frequency	0.675676	High frequency	0.8
2	48200000	48220000	Low frequency	0.25	Medium frequency	0.567568	High frequency	0.9
2	48220000	48240000	Low frequency	0.25	High frequency	0.702703	Medium frequency	0.5
2	48240000	48260000	Low frequency	0.0833333	Medium frequency	0.594595	High frequency	0.8
2	48260000	48280000	Low frequency	0.25	Medium frequency	0.486486	Medium frequency	0.5
2	48280000	48300000	Low frequency	0.166667	Medium frequency	0.405405	Low frequency	0.2
2	48300000	48320000	Low frequency	0.166667	Medium frequency	0.459459	Low frequency	0.3
2	48320000	48340000	Medium frequency	0.333333	Medium frequency	0.540541	Low frequency	0.3
2	48340000	48360000	Low frequency	0.166667	Medium frequency	0.351351	Low frequency	0.2
2	48360000	48380000	Low frequency	0.25	Medium frequency	0.378378	Low frequency	0.3
2	48380000	48400000	Medium frequency	0.5	Medium frequency	0.405405	Low frequency	0.2
2	48400000	48420000	Low frequency	0.166667	Medium frequency	0.405405	Medium frequency	0.6
2	48420000	48440000	Medium frequency	0.5	High frequency	0.783784	High frequency	0.7
2	49980000	50000000	Medium frequency	0.416667	Medium frequency	0.378378	High frequency	0.7
2	50000000	50020000	Medium frequency	0.333333	Low frequency	0.162162	Medium frequency	0.4
2	50480000	50500000	High frequency	0.75	Low frequency	0.27027	Low frequency	0.1
2	50500000	50520000	High frequency	0.75	Low frequency	0.27027	Low frequency	0.1
2	50520000	50540000	High frequency	0.75	Low frequency	0.27027	Low frequency	0.1
2	50540000	50560000	High frequency	0.75	Low frequency	0.27027	Low frequency	0.1
2	50560000	50580000	High frequency	0.75	Low frequency	0.27027	Low frequency	0.1
2	50600000	50620000	Medium frequency	0.333333	Low frequency	0.135135	Low frequency	0
2	50800000	50820000	Medium frequency	0.666667	Low frequency	0.27027	Medium frequency	0.5
2	50820000	50840000	High frequency	0.833333	Medium frequency	0.459459	High frequency	0.7
2	50840000	50860000	Medium frequency	0.416667	Low frequency	0.162162	Low frequency	0
2	50860000	50880000	Medium frequency	0.416667	Low frequency	0.243243	Low frequency	0.1
2	50880000	50900000	Medium frequency	0.416667	Low frequency	0.189189	Low frequency	0.1
2	51320000	51340000	Medium frequency	0.416667	High frequency	0.864865	High frequency	0.8
2	51340000	51360000	Medium frequency	0.5	Medium frequency	0.486486	Low frequency	0.3
2	51620000	51640000	Medium frequency	0.666667	Low frequency	0.243243	Medium frequency	0.4
2	51740000	51760000	Medium frequency	0.5	Medium frequency	0.378378	Low frequency	0.2
2	51760000	51780000	Low frequency	0.25	Medium frequency	0.324324	Low frequency	0.3
2	52220000	52240000	Medium frequency	0.416667	Low frequency	0.108108	Low frequency	0.1
2	52240000	52260000	High frequency	0.75	Medium frequency	0.378378	Low frequency	0.3
2	57660000	57680000	Medium frequency	0.416667	Low frequency	0.243243	Low frequency	0.1
2	57840000	57860000	High frequency	0.75	Medium frequency	0.648649	High frequency	0.7
2	57860000	57880000	High frequency	0.916667	Medium frequency	0.648649	High frequency	0.7
2	61520000	61540000	Low frequency	0.25	Low frequency	0.216216	High frequency	0.8
2	61920000	61940000	Medium frequency	0.583333	Medium frequency	0.351351	Low frequency	0.1
2	61940000	61960000	High frequency	0.75	Medium frequency	0.378378	Low frequency	0.1
2	61960000	61980000	High frequency	0.75	Low frequency	0.27027	Low frequency	0.1
2	62000000	62020000	Medium frequency	0.666667	Medium frequency	0.324324	Low frequency	0.3
2	62020000	62040000	Medium frequency	0.416667	Medium frequency	0.324324	Low frequency	0.3
2	62800000	62820000	Medium frequency	0.333333	Low frequency	0.216216	Low frequency	0
2	62860000	62880000	High frequency	0.75	Low frequency	0.27027	Low frequency	0.1
2	62880000	62900000	High frequency	0.75	Low frequency	0.27027	Low frequency	0.1
2	65440000	65460000	Medium frequency	0.666667	High frequency	1	High frequency	1
2	65460000	65480000	Medium frequency	0.583333	Medium frequency	0.675676	High frequency	0.9
2	65480000	65500000	Medium frequency	0.666667	Medium frequency	0.459459	High frequency	0.9
2	65500000	65520000	Low frequency	0.0833333	Medium frequency	0.378378	High frequency	0.7
2	65760000	65780000	Medium frequency	0.583333	Medium frequency	0.621622	High frequency	0.8
2	66420000	66440000	High frequency	1	Medium frequency	0.675676	High frequency	0.9
2	66440000	66460000	High frequency	0.833333	Medium frequency	0.594595	High frequency	0.8
2	66500000	66520000	High frequency	0.75	Low frequency	0.27027	Low frequency	0.1
2	66520000	66540000	High frequency	0.75	Low frequency	0.27027	Low frequency	0.1
2	66600000	66620000	High frequency	0.916667	Medium frequency	0.567568	High frequency	0.7
2	66660000	66680000	High frequency	0.75	Medium frequency	0.567568	High frequency	0.8
2	66820000	66840000	High frequency	1	Medium frequency	0.459459	High frequency	0.7
2	66840000	66860000	Medium frequency	0.666667	Medium frequency	0.405405	Low frequency	0.2
2	66860000	66880000	Medium frequency	0.666667	Low frequency	0.216216	Low frequency	0
2	66880000	66900000	Medium frequency	0.583333	Medium frequency	0.432432	High frequency	0.7
2	67500000	67520000	Medium frequency	0.666667	Low frequency	0.216216	Low frequency	0.1
2	67520000	67540000	High frequency	0.75	Low frequency	0.27027	Low frequency	0.1
2	67540000	67560000	Medium frequency	0.5	Low frequency	0.216216	Low frequency	0.1
2	67680000	67700000	High frequency	0.75	Low frequency	0.27027	Low frequency	0.1
2	67700000	67720000	High frequency	0.75	Low frequency	0.0810811	Low frequency	0.1
2	68640000	68660000	Medium frequency	0.583333	Medium frequency	0.513514	High frequency	0.7
2	70260000	70280000	Medium frequency	0.333333	Low frequency	0.162162	Low frequency	0.3
2	70500000	70520000	Medium frequency	0.416667	Low frequency	0.108108	Low frequency	0.3
2	70520000	70540000	High frequency	0.75	Medium frequency	0.405405	Medium frequency	0.5
2	70540000	70560000	High frequency	0.916667	Medium frequency	0.567568	Medium frequency	0.4
2	71980000	72000000	Medium frequency	0.583333	Medium frequency	0.351351	Low frequency	0.1
2	72000000	72020000	Medium frequency	0.5	Medium frequency	0.405405	Low frequency	0.2
2	72260000	72280000	High frequency	0.75	Low frequency	0.27027	Low frequency	0.1
2	72280000	72300000	Medium frequency	0.416667	Low frequency	0.216216	Low frequency	0.1
2	72300000	72320000	High frequency	0.833333	Medium frequency	0.567568	Low frequency	0.3
2	81720000	81740000	Medium frequency	0.666667	Medium frequency	0.621622	High frequency	0.9
2	81740000	81760000	Medium frequency	0.583333	Medium frequency	0.486486	High frequency	0.8
2	81760000	81780000	Medium frequency	0.333333	Low frequency	0.27027	High frequency	0.7
2	81780000	81800000	Medium frequency	0.333333	Medium frequency	0.351351	Low frequency	0.2
2	81860000	81880000	Medium frequency	0.5	High frequency	0.702703	Medium frequency	0.6
2	81880000	81900000	Medium frequency	0.666667	High frequency	0.72973	High frequency	1
2	81900000	81920000	Medium frequency	0.666667	High frequency	0.891892	High frequency	1
2	82260000	82280000	High frequency	0.75	Medium frequency	0.621622	High frequency	0.7
2	82580000	82600000	Medium frequency	0.416667	Medium frequency	0.459459	High frequency	0.7
2	82740000	82760000	Medium frequency	0.583333	Medium frequency	0.675676	High frequency	0.8
2	82760000	82780000	Medium frequency	0.333333	Medium frequency	0.351351	High frequency	0.7
2	83180000	83200000	Low frequency	0.25	Medium frequency	0.324324	Low frequency	0.3
2	83200000	83220000	Low frequency	0.166667	Medium frequency	0.405405	Low frequency	0.3
2	83220000	83240000	Low frequency	0.166667	Medium frequency	0.351351	Low frequency	0.3
2	83280000	83300000	Low frequency	0.0833333	Medium frequency	0.432432	Medium frequency	0.4
2	83320000	83340000	Medium frequency	0.666667	High frequency	0.864865	High frequency	0.7
2	83360000	83380000	Medium frequency	0.5	High frequency	0.756757	High frequency	0.9
2	83500000	83520000	Low frequency	0.166667	Medium frequency	0.405405	Medium frequency	0.5
2	83540000	83560000	Low frequency	0.0833333	Medium frequency	0.378378	High frequency	0.7
2	83560000	83580000	Medium frequency	0.666667	High frequency	0.783784	High frequency	0.7
2	83580000	83600000	Medium frequency	0.416667	High frequency	0.702703	High frequency	0.9
2	83700000	83720000	Medium frequency	0.583333	High frequency	0.702703	Medium frequency	0.6
2	83720000	83740000	Medium frequency	0.666667	High frequency	0.864865	High frequency	0.9
2	83760000	83780000	Medium frequency	0.583333	Medium frequency	0.594595	High frequency	0.8
2	83780000	83800000	Low frequency	0.166667	Medium frequency	0.324324	High frequency	0.7
2	83840000	83860000	Medium frequency	0.333333	Low frequency	0.297297	Low frequency	0.2
2	85340000	85360000	Low frequency	0.25	Medium frequency	0.378378	Low frequency	0
2	85360000	85380000	Medium frequency	0.583333	Medium frequency	0.405405	Low frequency	0.1
2	85460000	85480000	Low frequency	0.25	Medium frequency	0.486486	Low frequency	0
2	85480000	85500000	Low frequency	0.25	Medium frequency	0.675676	Low frequency	0.3
2	85760000	85780000	Low frequency	0.166667	Medium frequency	0.432432	Medium frequency	0.5
2	85840000	85860000	Medium frequency	0.333333	Low frequency	0.216216	Medium frequency	0.4
2	85960000	85980000	Medium frequency	0.416667	Low frequency	0.297297	Medium frequency	0.6
2	86600000	86620000	Medium frequency	0.416667	Low frequency	0.108108	Low frequency	0.3
2	86620000	86640000	Medium frequency	0.333333	Low frequency	0.189189	Medium frequency	0.5
2	86660000	86680000	Low frequency	0.166667	Low frequency	0.216216	Medium frequency	0.5
2	86960000	86980000	Medium frequency	0.5	Medium frequency	0.324324	Low frequency	0.1
2	86980000	87000000	Medium frequency	0.333333	Low frequency	0.189189	Low frequency	0.2
2	87000000	87020000	Medium frequency	0.416667	Low frequency	0.27027	Low frequency	0
2	87040000	87060000	Medium frequency	0.666667	Medium frequency	0.567568	Low frequency	0.2
2	87060000	87080000	Medium frequency	0.666667	Medium frequency	0.621622	High frequency	0.9
2	87080000	87100000	Medium frequency	0.5	Medium frequency	0.594595	High frequency	0.7
2	87800000	87820000	Medium frequency	0.583333	High frequency	0.702703	High frequency	0.7
2	87920000	87940000	Low frequency	0.0833333	Medium frequency	0.324324	Low frequency	0.2
2	87940000	87960000	Low frequency	0.166667	Low frequency	0.297297	High frequency	0.8
2	87960000	87980000	Low frequency	0.166667	Low frequency	0.297297	Medium frequency	0.5
2	87980000	88000000	Low frequency	0.25	Medium frequency	0.513514	High frequency	0.9
2	88080000	88100000	Medium frequency	0.666667	Medium frequency	0.486486	High frequency	0.7
2	88200000	88220000	Low frequency	0.166667	Medium frequency	0.324324	Low frequency	0.1
2	88260000	88280000	Medium frequency	0.666667	High frequency	0.837838	High frequency	0.7
2	88280000	88300000	Medium frequency	0.416667	High frequency	0.72973	Medium frequency	0.6
2	88760000	88780000	Low frequency	0	Low frequency	0.162162	Medium frequency	0.5
2	88780000	88800000	Medium frequency	0.583333	High frequency	0.972973	High frequency	0.9
2	89140000	89160000	Low frequency	0	Low frequency	0.216216	Medium frequency	0.4
2	89220000	89240000	High frequency	0.916667	High frequency	0.756757	Medium frequency	0.4
2	89280000	89300000	Low frequency	0.166667	Medium frequency	0.351351	Low frequency	0.3
2	89820000	89840000	Low frequency	0.166667	Low frequency	0.135135	Medium frequency	0.4
2	90000000	90020000	Medium frequency	0.5	Low frequency	0	Low frequency	0
2	90020000	90040000	Medium frequency	0.583333	Low frequency	0.162162	Low frequency	0.3
2	90040000	90060000	Medium frequency	0.5	Low frequency	0.0810811	Medium frequency	0.6
2	90060000	90080000	High frequency	0.916667	Medium frequency	0.594595	High frequency	0.7
2	90080000	90100000	High frequency	0.833333	Medium frequency	0.351351	High frequency	0.7
2	90100000	90120000	High frequency	0.916667	Medium frequency	0.486486	High frequency	0.8
2	90120000	90140000	Medium frequency	0.583333	Medium frequency	0.378378	High frequency	0.8
2	90140000	90160000	High frequency	0.916667	Medium frequency	0.648649	High frequency	1
2	90380000	90400000	Medium frequency	0.416667	Medium frequency	0.486486	High frequency	0.9
2	90400000	90420000	Medium frequency	0.416667	Medium frequency	0.567568	High frequency	0.9
2	90520000	90540000	Medium frequency	0.333333	Low frequency	0.027027	Low frequency	0.2
2	91360000	91380000	High frequency	0.916667	High frequency	0.891892	Medium frequency	0.4
2	91380000	91400000	Medium frequency	0.333333	Low frequency	0.162162	Low frequency	0.1
2	94840000	94860000	Medium frequency	0.416667	Low frequency	0.189189	Low frequency	0
2	94920000	94940000	High frequency	1	High frequency	0.783784	Medium frequency	0.6
2	96300000	96320000	Medium frequency	0.333333	Medium frequency	0.513514	Low frequency	0.1
2	97620000	97640000	Low frequency	0.0833333	Medium frequency	0.351351	Low frequency	0.1
2	97640000	97660000	Low frequency	0.25	High frequency	0.783784	High frequency	0.8
2	97680000	97700000	Low frequency	0.25	Medium frequency	0.648649	Medium frequency	0.4
2	97700000	97720000	Medium frequency	0.5	Low frequency	0.297297	Low frequency	0.1
2	98040000	98060000	Medium frequency	0.5	Medium frequency	0.405405	Low frequency	0.2
2	98100000	98120000	Low frequency	0	Medium frequency	0.351351	Low frequency	0.3
2	98140000	98160000	Medium frequency	0.666667	High frequency	0.756757	High frequency	1
2	98160000	98180000	Medium frequency	0.5	High frequency	0.972973	High frequency	1
2	98460000	98480000	Medium frequency	0.416667	Medium frequency	0.351351	Low frequency	0.2
2	100400000	100420000	High frequency	0.75	Medium frequency	0.378378	Medium frequency	0.5
2	100460000	100480000	Medium frequency	0.5	Medium frequency	0.513514	High frequency	0.7
2	100480000	100500000	Medium frequency	0.416667	Low frequency	0.108108	Low frequency	0.3
2	102080000	102100000	High frequency	0.833333	Medium frequency	0.513514	Low frequency	0
2	102120000	102140000	High frequency	0.916667	High frequency	0.810811	Medium frequency	0.5
2	102180000	102200000	Medium frequency	0.5	Low frequency	0.27027	Low frequency	0.2
2	102220000	102240000	Low frequency	0	Low frequency	0.135135	Medium frequency	0.5
2	102240000	102260000	Low frequency	0.25	Medium frequency	0.540541	High frequency	0.7
2	102260000	102280000	Medium frequency	0.5	Medium frequency	0.432432	Low frequency	0.3
2	102320000	102340000	Low frequency	0.166667	Medium frequency	0.567568	High frequency	0.7
2	102340000	102360000	Low frequency	0.25	Medium frequency	0.378378	High frequency	0.8
2	102360000	102380000	Low frequency	0	Medium frequency	0.432432	Medium frequency	0.6
2	102380000	102400000	Low frequency	0.166667	Medium frequency	0.378378	Medium frequency	0.4
2	102400000	102420000	Low frequency	0	Low frequency	0.243243	Medium frequency	0.4
2	102420000	102440000	Low frequency	0.25	High frequency	0.783784	High frequency	0.8
2	102440000	102460000	Low frequency	0	Medium frequency	0.675676	Medium frequency	0.6
2	102460000	102480000	Low frequency	0.25	Medium frequency	0.594595	Medium frequency	0.5
2	102480000	102500000	Low frequency	0	Medium frequency	0.513514	Medium frequency	0.5
2	102500000	102520000	Low frequency	0	Low frequency	0.162162	Medium frequency	0.4
2	102520000	102540000	Low frequency	0.0833333	Low frequency	0.189189	Medium frequency	0.4
2	103660000	103680000	High frequency	1	High frequency	0.864865	Medium frequency	0.6
2	103780000	103800000	High frequency	0.916667	High frequency	0.837838	Medium frequency	0.4
2	104800000	104820000	Medium frequency	0.333333	Low frequency	0.027027	Low frequency	0
2	105040000	105060000	Low frequency	0.0833333	Medium frequency	0.324324	Low frequency	0.3
2	105260000	105280000	Low frequency	0.166667	Medium frequency	0.432432	Medium frequency	0.5
2	105280000	105300000	Low frequency	0.166667	Medium frequency	0.432432	Medium frequency	0.4
2	106540000	106560000	Medium frequency	0.416667	Low frequency	0.189189	Low frequency	0
2	106560000	106580000	Medium frequency	0.333333	Low frequency	0.216216	Low frequency	0
2	108180000	108200000	Low frequency	0.166667	Medium frequency	0.432432	Low frequency	0.2
2	108200000	108220000	High frequency	0.75	High frequency	0.810811	Medium frequency	0.6
2	108520000	108540000	Low frequency	0.25	Medium frequency	0.567568	High frequency	0.7
2	108540000	108560000	Low frequency	0	Low frequency	0.135135	Medium frequency	0.4
2	108620000	108640000	Low frequency	0.25	Medium frequency	0.405405	Low frequency	0.2
2	112540000	112560000	Medium frequency	0.583333	Low frequency	0.0540541	Low frequency	0.2
2	112560000	112580000	Medium frequency	0.416667	Low frequency	0.297297	Low frequency	0.2
2	112580000	112600000	Low frequency	0.0833333	Low frequency	0.108108	Medium frequency	0.4
2	112600000	112620000	Low frequency	0.0833333	Low frequency	0.0810811	Medium frequency	0.4
2	112700000	112720000	Medium frequency	0.416667	Low frequency	0.135135	Low frequency	0.2
2	112720000	112740000	Low frequency	0.166667	Low frequency	0.189189	Medium frequency	0.5
2	112740000	112760000	Medium frequency	0.416667	Low frequency	0.216216	Medium frequency	0.4
2	112760000	112780000	Medium frequency	0.416667	Low frequency	0.162162	Low frequency	0.1
2	112800000	112820000	Medium frequency	0.5	Low frequency	0.135135	Low frequency	0.2
2	113440000	113460000	Medium frequency	0.5	Low frequency	0.216216	Low frequency	0.1
2	113460000	113480000	High frequency	0.833333	Medium frequency	0.540541	High frequency	0.8
2	113720000	113740000	Medium frequency	0.333333	Low frequency	0.216216	Low frequency	0.3
2	113820000	113840000	Medium frequency	0.583333	Low frequency	0.243243	Low frequency	0.3
2	114280000	114300000	Low frequency	0.0833333	Medium frequency	0.378378	Medium frequency	0.6
2	114300000	114320000	Medium frequency	0.583333	High frequency	0.918919	High frequency	1
2	114740000	114760000	Medium frequency	0.5	Medium frequency	0.540541	High frequency	0.8
2	114760000	114780000	High frequency	0.916667	Medium frequency	0.675676	High frequency	0.8
2	114800000	114820000	High frequency	0.75	High frequency	0.702703	Medium frequency	0.5
2	114820000	114840000	Medium frequency	0.666667	High frequency	0.837838	High frequency	0.7
2	114840000	114860000	Low frequency	0.25	Medium frequency	0.621622	Medium frequency	0.5
2	114860000	114880000	Low frequency	0	Medium frequency	0.324324	Low frequency	0.2
2	115520000	115540000	Medium frequency	0.333333	Low frequency	0.135135	Low frequency	0.1
2	115840000	115860000	Low frequency	0.0833333	Medium frequency	0.432432	Medium frequency	0.5
2	115860000	115880000	Medium frequency	0.583333	Medium frequency	0.621622	High frequency	0.7
2	115880000	115900000	Low frequency	0.166667	Medium frequency	0.378378	Medium frequency	0.4
2	115900000	115920000	Medium frequency	0.333333	Low frequency	0.0810811	Low frequency	0
2	116240000	116260000	Medium frequency	0.416667	Medium frequency	0.405405	Low frequency	0.3
2	116260000	116280000	Low frequency	0.0833333	Medium frequency	0.621622	Medium frequency	0.6
2	116280000	116300000	Low frequency	0	Medium frequency	0.378378	Medium frequency	0.5
2	116340000	116360000	Low frequency	0.166667	Medium frequency	0.324324	Low frequency	0.1
2	116360000	116380000	Low frequency	0	Medium frequency	0.324324	Medium frequency	0.4
2	116380000	116400000	Low frequency	0	Medium frequency	0.513514	High frequency	0.7
2	116400000	116420000	Medium frequency	0.666667	High frequency	0.864865	High frequency	0.9
2	116500000	116520000	Medium frequency	0.666667	High frequency	1	High frequency	1
2	116580000	116600000	Medium frequency	0.583333	High frequency	0.864865	High frequency	1
2	117100000	117120000	Medium frequency	0.666667	High frequency	1	High frequency	1
2	117120000	117140000	High frequency	0.833333	High frequency	0.972973	Medium frequency	0.6
2	117140000	117160000	Medium frequency	0.583333	High frequency	0.945946	High frequency	0.8
2	117160000	117180000	Low frequency	0.166667	High frequency	0.837838	High frequency	0.7
2	117460000	117480000	Medium frequency	0.416667	Medium frequency	0.432432	High frequency	0.7
2	117480000	117500000	Low frequency	0.25	High frequency	0.864865	High frequency	1
2	117520000	117540000	Low frequency	0	Medium frequency	0.675676	Medium frequency	0.5
2	117540000	117560000	Low frequency	0.166667	Medium frequency	0.405405	Low frequency	0.1
2	117560000	117580000	Low frequency	0.0833333	Medium frequency	0.324324	Low frequency	0.1
2	117600000	117620000	Low frequency	0.166667	Medium frequency	0.351351	Low frequency	0.3
2	117620000	117640000	Medium frequency	0.333333	High frequency	0.72973	High frequency	0.7
2	117660000	117680000	Medium frequency	0.5	High frequency	0.72973	Medium frequency	0.4
2	117680000	117700000	Low frequency	0.25	High frequency	0.702703	Low frequency	0.2
2	117700000	117720000	Medium frequency	0.333333	Medium frequency	0.567568	Low frequency	0.2
2	117720000	117740000	Low frequency	0	Low frequency	0.297297	Medium frequency	0.4
2	117740000	117760000	Low frequency	0	Medium frequency	0.405405	Low frequency	0.3
2	117760000	117780000	Medium frequency	0.666667	Medium frequency	0.621622	Low frequency	0.2
2	117780000	117800000	Low frequency	0.25	Medium frequency	0.351351	Medium frequency	0.5
2	117800000	117820000	Medium frequency	0.666667	High frequency	0.702703	Medium frequency	0.4
2	117820000	117840000	Medium frequency	0.5	High frequency	0.945946	High frequency	0.7
2	117860000	117880000	Medium frequency	0.666667	High frequency	0.837838	High frequency	0.9
2	117920000	117940000	Low frequency	0.0833333	Medium frequency	0.567568	Medium frequency	0.4
2	117940000	117960000	Low frequency	0.166667	Medium frequency	0.432432	High frequency	0.7
2	117960000	117980000	Medium frequency	0.583333	Medium frequency	0.621622	High frequency	0.7
2	117980000	118000000	Low frequency	0	Medium frequency	0.567568	Medium frequency	0.5
2	118000000	118020000	Medium frequency	0.333333	High frequency	0.783784	Medium frequency	0.5
2	118040000	118060000	Low frequency	0.166667	Medium frequency	0.486486	Low frequency	0.3
2	118060000	118080000	Medium frequency	0.416667	Low frequency	0.27027	Low frequency	0.1
2	119380000	119400000	Medium frequency	0.333333	Low frequency	0.297297	Medium frequency	0.5
2	119400000	119420000	Medium frequency	0.5	High frequency	0.72973	Medium frequency	0.4
2	119480000	119500000	Medium frequency	0.416667	High frequency	0.891892	High frequency	0.9
2	119500000	119520000	Medium frequency	0.5	Medium frequency	0.594595	Low frequency	0.3
2	119520000	119540000	Medium frequency	0.333333	Low frequency	0.243243	Low frequency	0.1
2	119580000	119600000	Medium frequency	0.333333	Low frequency	0.297297	Low frequency	0
2	119600000	119620000	Medium frequency	0.5	Medium frequency	0.513514	Low frequency	0.3
2	119620000	119640000	High frequency	0.75	Medium frequency	0.513514	Low frequency	0.1
2	119640000	119660000	Low frequency	0.166667	Medium frequency	0.594595	Medium frequency	0.5
2	119820000	119840000	Low frequency	0.25	Medium frequency	0.405405	Low frequency	0.2
2	119840000	119860000	Medium frequency	0.5	Low frequency	0.243243	Low frequency	0
2	119860000	119880000	Medium frequency	0.333333	Low frequency	0.189189	Low frequency	0
2	119880000	119900000	Medium frequency	0.416667	Low frequency	0.135135	Low frequency	0.1
2	119900000	119920000	Low frequency	0.166667	Low frequency	0.216216	Medium frequency	0.5
2	120000000	120020000	Medium frequency	0.666667	High frequency	0.864865	High frequency	0.7
2	120020000	120040000	High frequency	0.833333	High frequency	0.756757	Medium frequency	0.5
2	120080000	120100000	Medium frequency	0.416667	Low frequency	0.27027	Low frequency	0.3
2	120100000	120120000	Medium frequency	0.666667	Medium frequency	0.351351	Low frequency	0
2	120160000	120180000	Medium frequency	0.333333	Low frequency	0.216216	Low frequency	0.3
2	120180000	120200000	High frequency	0.75	Medium frequency	0.675676	High frequency	0.9
2	120200000	120220000	Medium frequency	0.666667	Medium frequency	0.486486	High frequency	0.7
2	120220000	120240000	Medium frequency	0.583333	High frequency	0.810811	High frequency	0.8
2	120260000	120280000	High frequency	0.75	Medium frequency	0.459459	High frequency	0.9
2	120300000	120320000	Medium frequency	0.416667	High frequency	0.783784	High frequency	0.8
2	120440000	120460000	Medium frequency	0.333333	High frequency	0.837838	High frequency	1
2	120460000	120480000	Medium frequency	0.666667	High frequency	0.945946	High frequency	0.9
2	120480000	120500000	Medium frequency	0.583333	High frequency	1	High frequency	1
2	120500000	120520000	Medium frequency	0.666667	High frequency	0.918919	High frequency	1
2	120520000	120540000	Medium frequency	0.5	High frequency	0.891892	High frequency	1
2	120540000	120560000	Medium frequency	0.583333	High frequency	0.837838	High frequency	0.7
2	120580000	120600000	Medium frequency	0.666667	High frequency	0.783784	High frequency	0.9
2	120620000	120640000	Medium frequency	0.333333	High frequency	0.837838	High frequency	0.9
2	120660000	120680000	Medium frequency	0.583333	Medium frequency	0.486486	High frequency	0.8
2	120680000	120700000	Low frequency	0.25	Medium frequency	0.513514	High frequency	0.8
2	122920000	122940000	Low frequency	0.0833333	Medium frequency	0.486486	Medium frequency	0.5
2	123320000	123340000	High frequency	0.75	Medium frequency	0.324324	Low frequency	0.2
2	126240000	126260000	Medium frequency	0.5	High frequency	0.783784	Medium frequency	0.4
2	126480000	126500000	Medium frequency	0.5	Medium frequency	0.540541	High frequency	0.7
2	126500000	126520000	Medium frequency	0.333333	Medium frequency	0.486486	Low frequency	0.3
2	126520000	126540000	High frequency	0.75	Medium frequency	0.675676	Medium frequency	0.5
2	126540000	126560000	Medium frequency	0.5	Medium frequency	0.648649	High frequency	0.7
2	126620000	126640000	Medium frequency	0.5	Low frequency	0.297297	Medium frequency	0.5
2	126660000	126680000	Medium frequency	0.333333	Low frequency	0.135135	Low frequency	0.3
2	126980000	127000000	Medium frequency	0.416667	High frequency	0.945946	High frequency	0.9
2	127080000	127100000	High frequency	1	High frequency	0.972973	Medium frequency	0.5
2	127100000	127120000	Medium frequency	0.583333	Medium frequency	0.324324	Low frequency	0.1
2	127500000	127520000	Medium frequency	0.333333	Low frequency	0.0810811	Low frequency	0
2	127520000	127540000	Medium frequency	0.333333	Low frequency	0.162162	Low frequency	0
2	127820000	127840000	Medium frequency	0.416667	Low frequency	0.27027	Low frequency	0.1
2	127920000	127940000	Medium frequency	0.333333	Low frequency	0.243243	Low frequency	0
2	128000000	128020000	Low frequency	0.25	Medium frequency	0.594595	Low frequency	0.3
2	128020000	128040000	Medium frequency	0.5	High frequency	0.72973	Medium frequency	0.5
2	128100000	128120000	Medium frequency	0.5	High frequency	0.972973	High frequency	0.9
2	128160000	128180000	Medium frequency	0.666667	High frequency	0.972973	High frequency	0.8
2	128220000	128240000	Medium frequency	0.666667	High frequency	0.945946	High frequency	1
2	128340000	128360000	Medium frequency	0.333333	High frequency	0.783784	High frequency	0.7
2	128380000	128400000	Medium frequency	0.583333	High frequency	0.72973	Medium frequency	0.6
2	128400000	128420000	Low frequency	0.25	Medium frequency	0.567568	Medium frequency	0.4
2	128420000	128440000	Low frequency	0.25	Medium frequency	0.486486	Low frequency	0.3
2	129480000	129500000	Low frequency	0.0833333	Low frequency	0.162162	Medium frequency	0.4
2	129540000	129560000	Medium frequency	0.5	Medium frequency	0.675676	High frequency	0.7
2	129560000	129580000	Medium frequency	0.5	High frequency	0.783784	High frequency	0.9
2	129580000	129600000	Medium frequency	0.416667	Medium frequency	0.675676	High frequency	0.8
2	129600000	129620000	Medium frequency	0.333333	High frequency	0.756757	Medium frequency	0.6
2	129620000	129640000	Low frequency	0.166667	Medium frequency	0.324324	Low frequency	0.2
2	129640000	129660000	Medium frequency	0.5	Medium frequency	0.351351	Low frequency	0.3
2	129660000	129680000	Medium frequency	0.666667	High frequency	0.945946	High frequency	0.7
2	130080000	130100000	Medium frequency	0.5	High frequency	0.702703	High frequency	0.9
2	130100000	130120000	Medium frequency	0.333333	Medium frequency	0.513514	High frequency	0.7
2	130120000	130140000	Low frequency	0.166667	Medium frequency	0.378378	High frequency	0.7
2	130140000	130160000	Medium frequency	0.333333	Low frequency	0.297297	Medium frequency	0.5
2	130160000	130180000	Medium frequency	0.416667	Medium frequency	0.540541	High frequency	0.8
2	130180000	130200000	Low frequency	0.25	Low frequency	0.297297	Medium frequency	0.6
2	130420000	130440000	Low frequency	0.25	Medium frequency	0.351351	Low frequency	0.2
2	131000000	131020000	Medium frequency	0.333333	Medium frequency	0.513514	Low frequency	0.2
2	133460000	133480000	Medium frequency	0.5	Medium frequency	0.675676	High frequency	0.8
2	133480000	133500000	Medium frequency	0.5	High frequency	0.702703	High frequency	0.7
2	133500000	133520000	Low frequency	0.166667	Medium frequency	0.513514	Medium frequency	0.4
2	133520000	133540000	Medium frequency	0.5	High frequency	0.810811	Medium frequency	0.6
2	133540000	133560000	High frequency	0.75	High frequency	0.891892	Medium frequency	0.5
2	133600000	133620000	Medium frequency	0.583333	High frequency	0.891892	High frequency	1
2	133660000	133680000	Medium frequency	0.583333	High frequency	0.891892	High frequency	1
2	133700000	133720000	Low frequency	0.25	Medium frequency	0.567568	Low frequency	0.3
2	133740000	133760000	Medium frequency	0.583333	High frequency	0.72973	Low frequency	0.3
2	133760000	133780000	High frequency	0.75	High frequency	0.891892	Medium frequency	0.4
2	133780000	133800000	Medium frequency	0.416667	High frequency	0.810811	High frequency	0.9
2	133800000	133820000	Low frequency	0.25	High frequency	0.756757	High frequency	0.8
2	133840000	133860000	High frequency	1	High frequency	0.918919	Medium frequency	0.6
2	133860000	133880000	High frequency	0.833333	High frequency	0.864865	Medium frequency	0.6
2	134100000	134120000	Medium frequency	0.583333	Medium frequency	0.351351	High frequency	0.7
2	134320000	134340000	Low frequency	0.166667	Medium frequency	0.459459	Low frequency	0.2
2	134360000	134380000	Medium frequency	0.666667	High frequency	0.918919	High frequency	1
2	134380000	134400000	Medium frequency	0.666667	High frequency	0.810811	High frequency	0.8
2	134420000	134440000	Low frequency	0.25	Medium frequency	0.405405	Medium frequency	0.4
2	135400000	135420000	Medium frequency	0.583333	High frequency	0.945946	High frequency	1
2	135420000	135440000	Low frequency	0.0833333	Low frequency	0.27027	High frequency	0.7
2	136200000	136220000	Low frequency	0.25	Low frequency	0.27027	Medium frequency	0.6
2	136220000	136240000	Low frequency	0.25	Medium frequency	0.351351	High frequency	0.8
2	136240000	136260000	Medium frequency	0.583333	High frequency	0.702703	High frequency	1
2	137200000	137220000	Medium frequency	0.583333	High frequency	0.783784	High frequency	0.9
2	137220000	137240000	Medium frequency	0.333333	Medium frequency	0.486486	High frequency	0.9
2	137240000	137260000	Low frequency	0.0833333	Low frequency	0.27027	Medium frequency	0.4
2	137300000	137320000	Low frequency	0.25	Low frequency	0.108108	Medium frequency	0.4
2	137360000	137380000	Medium frequency	0.333333	Low frequency	0.162162	Low frequency	0.3
2	137380000	137400000	High frequency	0.916667	Medium frequency	0.324324	Medium frequency	0.5
2	137420000	137440000	Medium frequency	0.416667	Low frequency	0.27027	Low frequency	0.1
2	137440000	137460000	Medium frequency	0.333333	Low frequency	0.0540541	Low frequency	0.2
2	137460000	137480000	Medium frequency	0.333333	Low frequency	0	Low frequency	0.1
2	137480000	137500000	Medium frequency	0.333333	Low frequency	0.108108	Low frequency	0.1
2	137500000	137520000	Medium frequency	0.416667	Low frequency	0.27027	Low frequency	0.3
2	137700000	137720000	Medium frequency	0.333333	Medium frequency	0.648649	High frequency	0.9
2	137720000	137740000	Medium frequency	0.5	Medium frequency	0.567568	High frequency	0.8
2	137740000	137760000	Low frequency	0.0833333	Low frequency	0.216216	Medium frequency	0.6
2	137760000	137780000	Low frequency	0.166667	Medium frequency	0.486486	Medium frequency	0.6
2	137780000	137800000	Medium frequency	0.416667	Medium frequency	0.513514	High frequency	1
2	137800000	137820000	Medium frequency	0.416667	Medium frequency	0.621622	High frequency	1
2	137820000	137840000	High frequency	0.75	Medium frequency	0.648649	High frequency	1
2	137840000	137860000	Low frequency	0.25	Medium frequency	0.405405	High frequency	0.8
2	137860000	137880000	Medium frequency	0.583333	Medium frequency	0.594595	High frequency	0.8
2	137880000	137900000	Low frequency	0	Low frequency	0.243243	Medium frequency	0.6
2	137900000	137920000	Medium frequency	0.416667	Low frequency	0.216216	Medium frequency	0.5
2	137940000	137960000	Low frequency	0.0833333	Medium frequency	0.324324	High frequency	0.8
2	137960000	137980000	Medium frequency	0.416667	Low frequency	0.27027	Medium frequency	0.5
2	137980000	138000000	Low frequency	0	Low frequency	0.108108	Medium frequency	0.4
2	138060000	138080000	Medium frequency	0.666667	Low frequency	0.108108	High frequency	0.8
2	138360000	138380000	Medium frequency	0.583333	High frequency	0.702703	High frequency	0.8
2	139680000	139700000	Low frequency	0.0833333	Low frequency	0.189189	Medium frequency	0.4
2	139700000	139720000	Low frequency	0.166667	Low frequency	0.162162	Medium frequency	0.6
2	139720000	139740000	Low frequency	0.166667	Low frequency	0.135135	Medium frequency	0.5
2	139740000	139760000	Low frequency	0.166667	Low frequency	0.0810811	Medium frequency	0.6
2	139780000	139800000	Medium frequency	0.5	High frequency	0.756757	High frequency	0.9
2	139800000	139820000	Medium frequency	0.333333	Low frequency	0.0540541	Low frequency	0
2	139940000	139960000	Medium frequency	0.416667	Low frequency	0.216216	Low frequency	0.3
2	142940000	142960000	High frequency	0.833333	Medium frequency	0.594595	High frequency	0.9
2	142960000	142980000	High frequency	0.916667	Medium frequency	0.648649	Medium frequency	0.6
2	144360000	144380000	High frequency	0.75	Low frequency	0.27027	Low frequency	0.1
2	145380000	145400000	Low frequency	0.25	High frequency	0.783784	High frequency	0.7
2	145400000	145420000	Low frequency	0	Medium frequency	0.567568	High frequency	0.8
2	145420000	145440000	Low frequency	0.166667	Medium frequency	0.486486	Medium frequency	0.6
2	145440000	145460000	Low frequency	0.25	Medium frequency	0.459459	Low frequency	0.2
2	145480000	145500000	Low frequency	0.0833333	Medium frequency	0.405405	Low frequency	0.3
2	145500000	145520000	Medium frequency	0.5	High frequency	0.702703	Medium frequency	0.5
2	145600000	145620000	Low frequency	0.0833333	Medium frequency	0.432432	Medium frequency	0.5
2	145620000	145640000	Low frequency	0.25	Medium frequency	0.567568	High frequency	0.7
2	147160000	147180000	Low frequency	0	Medium frequency	0.351351	Low frequency	0
2	147180000	147200000	Low frequency	0.0833333	Medium frequency	0.405405	Medium frequency	0.5
2	147420000	147440000	Low frequency	0	Medium frequency	0.351351	Low frequency	0.2
2	147440000	147460000	Low frequency	0	Medium frequency	0.324324	Low frequency	0.3
2	147460000	147480000	Low frequency	0.166667	High frequency	0.72973	High frequency	0.8
2	147480000	147500000	Low frequency	0.166667	High frequency	0.945946	High frequency	1
2	147500000	147520000	Medium frequency	0.666667	High frequency	1	High frequency	1
2	147760000	147780000	Low frequency	0	Low frequency	0.189189	Medium frequency	0.4
2	147820000	147840000	Medium frequency	0.666667	High frequency	0.756757	Medium frequency	0.5
2	148740000	148760000	Low frequency	0.0833333	Low frequency	0.108108	Medium frequency	0.5
2	149640000	149660000	Medium frequency	0.5	Low frequency	0.135135	Medium frequency	0.5
2	149760000	149780000	Low frequency	0.166667	Medium frequency	0.459459	High frequency	0.7
2	149780000	149800000	Low frequency	0.166667	Low frequency	0.297297	Medium frequency	0.6
2	149900000	149920000	Low frequency	0.166667	Medium frequency	0.405405	Low frequency	0.2
2	149920000	149940000	Low frequency	0.166667	Medium frequency	0.324324	Low frequency	0.1
2	149940000	149960000	Low frequency	0.25	Medium frequency	0.594595	Medium frequency	0.4
2	150040000	150060000	Medium frequency	0.666667	High frequency	1	High frequency	1
2	150080000	150100000	Medium frequency	0.666667	High frequency	1	High frequency	1
2	150100000	150120000	Medium frequency	0.666667	High frequency	0.972973	High frequency	1
2	150120000	150140000	Medium frequency	0.416667	High frequency	1	High frequency	1
2	150160000	150180000	Medium frequency	0.5	High frequency	0.864865	High frequency	0.8
2	150200000	150220000	Medium frequency	0.666667	High frequency	0.918919	High frequency	1
3	0	20000	High frequency	0.833333	Medium frequency	0.324324	Low frequency	0.1
3	2300000	2320000	High frequency	0.833333	Medium frequency	0.648649	High frequency	0.7
3	2320000	2340000	High frequency	0.916667	High frequency	0.702703	Medium frequency	0.5
3	2340000	2360000	High frequency	1	Medium frequency	0.540541	Low frequency	0.3
3	2360000	2380000	High frequency	0.75	Medium frequency	0.459459	High frequency	0.7
3	2380000	2400000	High frequency	0.75	Medium frequency	0.567568	Medium frequency	0.4
3	2400000	2420000	Medium frequency	0.666667	Low frequency	0.108108	Low frequency	0.2
3	2420000	2440000	Medium frequency	0.666667	Low frequency	0.162162	Low frequency	0.2
3	2440000	2460000	Medium frequency	0.416667	Low frequency	0.0810811	Low frequency	0.2
3	2460000	2480000	Medium frequency	0.416667	Low frequency	0.0810811	Low frequency	0.3
3	2480000	2500000	Medium frequency	0.416667	Low frequency	0.027027	Low frequency	0
3	2500000	2520000	Medium frequency	0.333333	Low frequency	0	Low frequency	0
3	2520000	2540000	Medium frequency	0.416667	Low frequency	0.027027	Low frequency	0
3	2580000	2600000	Medium frequency	0.416667	Low frequency	0.027027	Low frequency	0
3	2660000	2680000	Medium frequency	0.333333	Low frequency	0.135135	Low frequency	0.1
3	2680000	2700000	Medium frequency	0.583333	Low frequency	0.216216	Low frequency	0.2
3	2700000	2720000	Medium frequency	0.5	Low frequency	0.27027	Low frequency	0.3
3	2720000	2740000	Medium frequency	0.5	Low frequency	0.108108	Low frequency	0.3
3	3000000	3020000	Medium frequency	0.416667	Low frequency	0.0540541	Low frequency	0
3	3020000	3040000	Medium frequency	0.416667	Low frequency	0	Low frequency	0
3	3040000	3060000	Medium frequency	0.333333	Low frequency	0.027027	Low frequency	0
3	3060000	3080000	Medium frequency	0.416667	Low frequency	0.027027	Low frequency	0.1
3	3080000	3100000	Medium frequency	0.583333	Low frequency	0.0540541	Low frequency	0.2
3	3100000	3120000	Medium frequency	0.416667	Low frequency	0.108108	Low frequency	0.3
3	3120000	3140000	Medium frequency	0.583333	Low frequency	0.216216	Low frequency	0.2
3	3140000	3160000	Medium frequency	0.5	Low frequency	0.189189	Low frequency	0.1
3	3160000	3180000	Medium frequency	0.583333	Low frequency	0.027027	Low frequency	0.3
3	3180000	3200000	Medium frequency	0.666667	Low frequency	0.162162	Medium frequency	0.4
3	3200000	3220000	Medium frequency	0.5	Low frequency	0.135135	Medium frequency	0.5
3	3220000	3240000	High frequency	0.916667	Medium frequency	0.432432	Medium frequency	0.6
3	6640000	6660000	Medium frequency	0.666667	Medium frequency	0.405405	High frequency	0.7
3	6660000	6680000	High frequency	0.833333	Medium frequency	0.513514	Medium frequency	0.5
3	6680000	6700000	Medium frequency	0.666667	Medium frequency	0.324324	Low frequency	0.1
3	6700000	6720000	High frequency	0.75	Low frequency	0.243243	Low frequency	0.3
3	6720000	6740000	High frequency	0.75	Low frequency	0.243243	Low frequency	0.1
3	6740000	6760000	Medium frequency	0.416667	Low frequency	0.0810811	Low frequency	0.1
3	6760000	6780000	Medium frequency	0.583333	Low frequency	0.135135	Low frequency	0.2
3	6780000	6800000	Medium frequency	0.5	Low frequency	0.0810811	Low frequency	0
3	6800000	6820000	Medium frequency	0.333333	Low frequency	0	Low frequency	0.1
3	7300000	7320000	Medium frequency	0.666667	High frequency	0.864865	High frequency	0.9
3	7320000	7340000	High frequency	0.833333	Medium frequency	0.675676	High frequency	0.9
3	7700000	7720000	Medium frequency	0.333333	Low frequency	0	Low frequency	0
3	7780000	7800000	High frequency	0.916667	Medium frequency	0.567568	Low frequency	0.3
3	12120000	12140000	Medium frequency	0.666667	Medium frequency	0.567568	High frequency	0.9
3	12140000	12160000	Medium frequency	0.5	Medium frequency	0.432432	Low frequency	0.3
3	12160000	12180000	Medium frequency	0.416667	Medium frequency	0.432432	Low frequency	0.1
3	13580000	13600000	Medium frequency	0.5	Low frequency	0.216216	Medium frequency	0.4
3	13740000	13760000	Medium frequency	0.333333	Low frequency	0.027027	Low frequency	0
3	13920000	13940000	Medium frequency	0.5	Low frequency	0.0810811	Low frequency	0.3
3	13940000	13960000	Medium frequency	0.583333	Medium frequency	0.324324	Low frequency	0.3
3	13960000	13980000	Medium frequency	0.333333	Low frequency	0.189189	Low frequency	0.3
3	13980000	14000000	Medium frequency	0.666667	Medium frequency	0.459459	Low frequency	0.2
3	14000000	14020000	Medium frequency	0.5	Low frequency	0.297297	Low frequency	0.1
3	14680000	14700000	Medium frequency	0.416667	Low frequency	0.243243	Low frequency	0.2
3	14700000	14720000	High frequency	0.833333	Medium frequency	0.324324	Low frequency	0.3
3	14720000	14740000	Medium frequency	0.333333	Low frequency	0.027027	Low frequency	0
3	14740000	14760000	Medium frequency	0.333333	Low frequency	0.0540541	Low frequency	0
3	14760000	14780000	Medium frequency	0.416667	Low frequency	0.108108	Low frequency	0.1
3	15940000	15960000	Medium frequency	0.333333	Low frequency	0.135135	Low frequency	0
3	15960000	15980000	Medium frequency	0.416667	Low frequency	0.135135	Low frequency	0.2
3	15980000	16000000	High frequency	0.75	Medium frequency	0.432432	Medium frequency	0.4
3	16000000	16020000	High frequency	1	High frequency	0.891892	Medium frequency	0.6
3	19760000	19780000	Medium frequency	0.5	High frequency	0.702703	Low frequency	0.3
3	21560000	21580000	High frequency	0.75	Medium frequency	0.486486	Medium frequency	0.4
3	21620000	21640000	High frequency	0.916667	Medium frequency	0.594595	Medium frequency	0.6
3	21640000	21660000	Medium frequency	0.333333	Low frequency	0.243243	Low frequency	0.1
3	21660000	21680000	High frequency	0.75	Low frequency	0.27027	Low frequency	0.1
3	21680000	21700000	High frequency	0.75	Low frequency	0.27027	Low frequency	0.1
3	21700000	21720000	Medium frequency	0.5	Medium frequency	0.405405	Low frequency	0.2
3	21720000	21740000	Medium frequency	0.583333	Medium frequency	0.324324	Low frequency	0.2
3	22480000	22500000	Low frequency	0.25	Medium frequency	0.675676	Medium frequency	0.6
3	22520000	22540000	Medium frequency	0.666667	High frequency	0.945946	High frequency	0.9
3	22820000	22840000	Low frequency	0.25	Low frequency	0.216216	Medium frequency	0.5
3	23020000	23040000	Medium frequency	0.666667	Medium frequency	0.675676	High frequency	1
3	23040000	23060000	Medium frequency	0.666667	High frequency	0.72973	High frequency	0.7
3	23660000	23680000	Medium frequency	0.5	High frequency	0.945946	High frequency	0.7
3	24020000	24040000	Medium frequency	0.416667	High frequency	0.702703	High frequency	1
3	24040000	24060000	Low frequency	0	Low frequency	0.162162	Medium frequency	0.5
3	24080000	24100000	Low frequency	0.0833333	Medium frequency	0.540541	Medium frequency	0.4
3	24180000	24200000	Medium frequency	0.666667	High frequency	0.972973	High frequency	1
3	24200000	24220000	Medium frequency	0.583333	High frequency	0.756757	Medium frequency	0.6
3	24220000	24240000	Medium frequency	0.333333	Medium frequency	0.351351	Low frequency	0.2
3	25100000	25120000	Low frequency	0.166667	Medium frequency	0.351351	Low frequency	0.3
3	25200000	25220000	High frequency	0.833333	High frequency	0.702703	Low frequency	0.1
3	25220000	25240000	Low frequency	0.166667	Medium frequency	0.378378	Low frequency	0.3
3	26240000	26260000	High frequency	0.75	Medium frequency	0.567568	High frequency	0.8
3	26480000	26500000	Medium frequency	0.583333	Medium frequency	0.648649	High frequency	1
3	26540000	26560000	Medium frequency	0.5	High frequency	0.72973	High frequency	0.7
3	26820000	26840000	High frequency	0.75	Medium frequency	0.675676	High frequency	0.9
3	26840000	26860000	Medium frequency	0.333333	Low frequency	0.135135	Low frequency	0.1
3	27200000	27220000	Medium frequency	0.333333	Medium frequency	0.405405	Low frequency	0.1
3	27220000	27240000	High frequency	0.75	Medium frequency	0.594595	Medium frequency	0.4
3	28160000	28180000	Medium frequency	0.666667	Medium frequency	0.648649	Low frequency	0.3
3	28520000	28540000	High frequency	0.75	Low frequency	0.27027	Low frequency	0.1
3	28540000	28560000	High frequency	0.75	Low frequency	0.27027	Low frequency	0.1
3	29340000	29360000	Low frequency	0.25	Medium frequency	0.513514	Medium frequency	0.5
3	30360000	30380000	Medium frequency	0.5	Medium frequency	0.324324	Low frequency	0.2
3	30620000	30640000	Medium frequency	0.416667	Medium frequency	0.351351	Low frequency	0.1
3	30640000	30660000	Medium frequency	0.583333	Medium frequency	0.540541	High frequency	0.7
3	30660000	30680000	High frequency	0.75	Medium frequency	0.567568	High frequency	0.9
3	30680000	30700000	Medium frequency	0.666667	Medium frequency	0.648649	High frequency	0.7
3	30700000	30720000	High frequency	0.833333	Medium frequency	0.648649	High frequency	1
3	32360000	32380000	Medium frequency	0.666667	High frequency	0.972973	High frequency	1
3	32380000	32400000	Medium frequency	0.666667	High frequency	0.945946	High frequency	0.9
3	32400000	32420000	Medium frequency	0.583333	High frequency	0.864865	Medium frequency	0.6
3	32520000	32540000	Medium frequency	0.333333	Low frequency	0.27027	Low frequency	0.1
3	33580000	33600000	Medium frequency	0.416667	Medium frequency	0.351351	High frequency	0.7
3	33940000	33960000	Medium frequency	0.583333	High frequency	0.891892	High frequency	1
3	33980000	34000000	Medium frequency	0.666667	High frequency	0.783784	High frequency	1
3	34000000	34020000	Medium frequency	0.666667	High frequency	0.918919	High frequency	1
3	34060000	34080000	Low frequency	0.0833333	Low frequency	0.216216	Medium frequency	0.6
3	37120000	37140000	Medium frequency	0.416667	Medium frequency	0.405405	Low frequency	0.2
3	37160000	37180000	Low frequency	0.166667	Low frequency	0.108108	Medium frequency	0.4
3	37180000	37200000	Medium frequency	0.333333	Low frequency	0.189189	Medium frequency	0.5
3	41660000	41680000	High frequency	0.75	Low frequency	0.27027	Low frequency	0.1
3	41680000	41700000	High frequency	0.75	Low frequency	0.27027	Low frequency	0.1
3	41700000	41720000	High frequency	0.75	Low frequency	0.27027	Low frequency	0.1
3	41720000	41740000	High frequency	0.75	Low frequency	0.27027	Low frequency	0.1
3	41740000	41760000	High frequency	0.75	Low frequency	0.27027	Low frequency	0.1
3	41760000	41780000	High frequency	0.75	Low frequency	0.27027	Low frequency	0.1
3	41880000	41900000	Medium frequency	0.583333	Low frequency	0.216216	Low frequency	0.2
3	43340000	43360000	High frequency	0.916667	Medium frequency	0.675676	Medium frequency	0.5
3	43520000	43540000	Medium frequency	0.333333	Low frequency	0.108108	Low frequency	0
3	43580000	43600000	High frequency	0.75	Low frequency	0.27027	Low frequency	0.1
3	43600000	43620000	High frequency	0.75	Low frequency	0.27027	Low frequency	0.1
3	43700000	43720000	Low frequency	0.166667	Medium frequency	0.324324	Low frequency	0.1
3	43720000	43740000	Low frequency	0.166667	Medium frequency	0.378378	Low frequency	0.1
3	45240000	45260000	Medium frequency	0.666667	High frequency	0.918919	High frequency	0.8
3	45280000	45300000	Low frequency	0.25	Medium frequency	0.486486	Medium frequency	0.4
3	45300000	45320000	Medium frequency	0.333333	Medium frequency	0.567568	Low frequency	0.2
3	45340000	45360000	Low frequency	0.166667	Medium frequency	0.324324	Low frequency	0.1
3	45360000	45380000	Medium frequency	0.333333	Low frequency	0.243243	Low frequency	0.1
3	45380000	45400000	Medium frequency	0.5	Medium frequency	0.324324	Low frequency	0
3	45400000	45420000	Medium frequency	0.416667	Medium frequency	0.378378	Low frequency	0.1
3	45420000	45440000	Medium frequency	0.416667	Medium frequency	0.540541	Low frequency	0.3
3	45440000	45460000	Medium frequency	0.583333	Medium frequency	0.594595	Low frequency	0.2
3	45540000	45560000	Medium frequency	0.5	Medium frequency	0.459459	Low frequency	0.3
3	45560000	45580000	Medium frequency	0.5	Medium frequency	0.513514	Low frequency	0.2
3	45580000	45600000	Medium frequency	0.583333	High frequency	0.810811	Low frequency	0.3
3	45600000	45620000	Medium frequency	0.333333	Medium frequency	0.378378	Low frequency	0.1
3	45680000	45700000	Medium frequency	0.333333	Low frequency	0.108108	Low frequency	0.1
3	45700000	45720000	Medium frequency	0.5	Low frequency	0.297297	Low frequency	0.3
3	45720000	45740000	Medium frequency	0.416667	Medium frequency	0.405405	Low frequency	0.2
3	45740000	45760000	Medium frequency	0.5	Medium frequency	0.432432	High frequency	0.7
3	45780000	45800000	Medium frequency	0.5	High frequency	0.810811	High frequency	0.7
3	45800000	45820000	Medium frequency	0.583333	Medium frequency	0.648649	Low frequency	0.3
3	45920000	45940000	Medium frequency	0.5	Medium frequency	0.567568	High frequency	0.8
3	45980000	46000000	Medium frequency	0.666667	Medium frequency	0.621622	High frequency	0.7
3	46000000	46020000	Medium frequency	0.416667	Medium frequency	0.675676	High frequency	0.8
3	46220000	46240000	Medium frequency	0.666667	High frequency	0.783784	High frequency	0.9
3	47800000	47820000	Medium frequency	0.583333	High frequency	0.783784	High frequency	0.9
3	47820000	47840000	Medium frequency	0.416667	Medium frequency	0.378378	Low frequency	0.2
3	48900000	48920000	Medium frequency	0.666667	High frequency	0.702703	High frequency	0.9
3	48920000	48940000	Medium frequency	0.416667	Medium frequency	0.567568	High frequency	0.8
3	48940000	48960000	Low frequency	0.166667	Medium frequency	0.324324	Low frequency	0.3
3	48960000	48980000	Low frequency	0.166667	Medium frequency	0.324324	Medium frequency	0.4
3	48980000	49000000	Low frequency	0.25	Medium frequency	0.432432	Medium frequency	0.6
3	49000000	49020000	Low frequency	0.25	High frequency	0.756757	High frequency	1
3	49240000	49260000	Medium frequency	0.666667	High frequency	1	High frequency	1
3	49260000	49280000	Medium frequency	0.583333	High frequency	0.972973	High frequency	1
3	49280000	49300000	Medium frequency	0.666667	High frequency	0.972973	High frequency	1
3	49300000	49320000	Medium frequency	0.583333	High frequency	0.972973	High frequency	1
3	49340000	49360000	Medium frequency	0.666667	High frequency	1	High frequency	1
3	49520000	49540000	Medium frequency	0.583333	High frequency	0.918919	High frequency	1
3	49540000	49560000	Medium frequency	0.583333	High frequency	0.810811	High frequency	0.9
3	49560000	49580000	Medium frequency	0.583333	High frequency	0.891892	High frequency	1
3	49680000	49700000	Low frequency	0.25	Medium frequency	0.351351	Low frequency	0.2
3	51960000	51980000	Medium frequency	0.333333	Medium frequency	0.459459	Low frequency	0.2
3	52380000	52400000	Medium frequency	0.583333	High frequency	0.972973	High frequency	0.8
3	52420000	52440000	Medium frequency	0.666667	High frequency	0.918919	High frequency	1
3	52740000	52760000	Medium frequency	0.583333	High frequency	1	High frequency	1
3	52800000	52820000	Medium frequency	0.666667	High frequency	0.972973	High frequency	1
3	52820000	52840000	Medium frequency	0.583333	High frequency	0.945946	High frequency	1
3	52840000	52860000	Medium frequency	0.583333	High frequency	0.945946	High frequency	0.9
3	52860000	52880000	Medium frequency	0.5	High frequency	0.810811	High frequency	0.8
3	52880000	52900000	Medium frequency	0.333333	High frequency	0.891892	High frequency	0.7
3	52900000	52920000	Low frequency	0.25	Medium frequency	0.486486	Low frequency	0.3
3	52920000	52940000	Low frequency	0.166667	Medium frequency	0.405405	Low frequency	0.2
3	52940000	52960000	Low frequency	0.25	Medium frequency	0.324324	Low frequency	0.3
3	52960000	52980000	Medium frequency	0.333333	High frequency	0.810811	High frequency	0.8
3	53520000	53540000	Medium frequency	0.666667	Medium frequency	0.621622	High frequency	1
3	53540000	53560000	Low frequency	0	Medium frequency	0.324324	Medium frequency	0.4
3	53560000	53580000	Low frequency	0.166667	Low frequency	0.216216	Medium frequency	0.5
3	53640000	53660000	Medium frequency	0.416667	Low frequency	0.27027	Medium frequency	0.5
3	53660000	53680000	Medium frequency	0.666667	High frequency	0.810811	High frequency	1
3	54000000	54020000	Low frequency	0.166667	Low frequency	0.162162	Medium frequency	0.4
3	54540000	54560000	Medium frequency	0.333333	Low frequency	0.162162	Low frequency	0.2
3	54620000	54640000	High frequency	0.75	High frequency	0.810811	Medium frequency	0.6
3	54640000	54660000	Medium frequency	0.583333	High frequency	0.702703	Medium frequency	0.5
3	54680000	54700000	Medium frequency	0.583333	Medium frequency	0.459459	High frequency	0.7
3	54720000	54740000	Low frequency	0.25	Medium frequency	0.432432	Medium frequency	0.4
3	55220000	55240000	High frequency	0.916667	High frequency	0.891892	Medium frequency	0.5
3	55240000	55260000	Medium frequency	0.666667	Medium frequency	0.432432	Low frequency	0
3	55260000	55280000	High frequency	0.75	Low frequency	0.243243	Low frequency	0.1
3	55320000	55340000	Medium frequency	0.333333	Low frequency	0.027027	Low frequency	0
3	55340000	55360000	Medium frequency	0.333333	Low frequency	0.162162	Low frequency	0
3	55360000	55380000	Medium frequency	0.416667	Medium frequency	0.378378	Low frequency	0
3	55380000	55400000	Medium frequency	0.583333	Medium frequency	0.594595	Low frequency	0.1
3	55400000	55420000	High frequency	0.833333	High frequency	0.837838	Low frequency	0.1
3	55900000	55920000	Medium frequency	0.666667	High frequency	0.837838	Medium frequency	0.5
3	55960000	55980000	Low frequency	0.25	Medium frequency	0.378378	Low frequency	0
3	55980000	56000000	Medium frequency	0.333333	Low frequency	0.189189	Low frequency	0.1
3	56160000	56180000	Medium frequency	0.583333	Medium frequency	0.567568	Low frequency	0.3
3	56180000	56200000	Medium frequency	0.5	Medium frequency	0.621622	Low frequency	0.3
3	56200000	56220000	Medium frequency	0.666667	High frequency	0.756757	Medium frequency	0.5
[truncated: 7,203 more rows]

## Sheet: Compartment-RAD
Characteristic of active compartments			Annotation of active compartments in groups
			NC		WG		WL
Chromosome	Start	End	Categories	Frequency (%)	Categories	Frequency (%)	Categories	Frequency (%)
1	2700000	2720000	High frequency	0.833333	High frequency	0.775	Medium frequency	0.5
1	2760000	2780000	Medium frequency	0.416667	High frequency	0.775	High frequency	0.9
1	2780000	2800000	Medium frequency	0.416667	Medium frequency	0.65	High frequency	0.8
1	2900000	2920000	High frequency	0.833333	High frequency	0.875	Medium frequency	0.6
1	2920000	2940000	Medium frequency	0.416667	High frequency	0.775	High frequency	0.9
1	2940000	2960000	High frequency	0.75	Medium frequency	0.625	High frequency	0.7
1	2980000	3000000	Low frequency	0.166667	Medium frequency	0.6	High frequency	0.7
1	3000000	3020000	High frequency	0.916667	Medium frequency	0.525	Medium frequency	0.6
1	3020000	3040000	High frequency	0.833333	Medium frequency	0.55	High frequency	0.7
1	3040000	3060000	Low frequency	0.0833333	Medium frequency	0.35	Medium frequency	0.6
1	3060000	3080000	Medium frequency	0.5	Medium frequency	0.45	High frequency	0.9
1	3200000	3220000	High frequency	0.833333	Medium frequency	0.575	Medium frequency	0.6
1	3220000	3240000	High frequency	0.75	Medium frequency	0.325	Medium frequency	0.5
1	3260000	3280000	Medium frequency	0.666667	Low frequency	0.225	Low frequency	0.3
1	3280000	3300000	Medium frequency	0.583333	Low frequency	0.2	Medium frequency	0.4
1	3300000	3320000	Low frequency	0.166667	Low frequency	0.15	Medium frequency	0.6
1	3340000	3360000	Medium frequency	0.5	Low frequency	0.25	Low frequency	0.1
1	3380000	3400000	Low frequency	0	Low frequency	0.1	Medium frequency	0.4
1	5100000	5120000	Medium frequency	0.333333	Medium frequency	0.65	High frequency	0.8
1	5460000	5480000	High frequency	0.916667	Medium frequency	0.625	High frequency	0.7
1	5480000	5500000	Medium frequency	0.416667	Low frequency	0.075	Low frequency	0.1
1	6640000	6660000	Medium frequency	0.583333	Low frequency	0.225	Low frequency	0.3
1	10480000	10500000	High frequency	0.833333	Medium frequency	0.475	High frequency	0.8
1	10500000	10520000	Medium frequency	0.5	Low frequency	0.25	Low frequency	0.3
1	10520000	10540000	Low frequency	0.166667	Medium frequency	0.325	Low frequency	0.2
1	10540000	10560000	Medium frequency	0.333333	Low frequency	0.125	Low frequency	0.3
1	10560000	10580000	Medium frequency	0.5	Low frequency	0.225	Medium frequency	0.4
1	10580000	10600000	Medium frequency	0.666667	Medium frequency	0.325	Low frequency	0.2
1	10620000	10640000	Low frequency	0.166667	Low frequency	0.15	Medium frequency	0.4
1	10640000	10660000	Medium frequency	0.5	Medium frequency	0.475	Low frequency	0.2
1	10660000	10680000	Medium frequency	0.5	Medium frequency	0.325	Low frequency	0.3
1	10740000	10760000	Medium frequency	0.416667	Low frequency	0.175	Low frequency	0.1
1	11420000	11440000	Low frequency	0.0833333	Low frequency	0.2	Medium frequency	0.4
1	11480000	11500000	Medium frequency	0.416667	Medium frequency	0.525	High frequency	0.7
1	11500000	11520000	Medium frequency	0.666667	High frequency	0.85	High frequency	0.7
1	12480000	12500000	High frequency	0.833333	High frequency	1	Medium frequency	0.6
1	12520000	12540000	Low frequency	0.25	High frequency	0.7	High frequency	0.8
1	12540000	12560000	Medium frequency	0.5	High frequency	0.875	High frequency	0.9
1	12560000	12580000	Medium frequency	0.583333	High frequency	0.875	High frequency	0.9
1	12580000	12600000	Medium frequency	0.5	High frequency	0.775	Medium frequency	0.6
1	12600000	12620000	Low frequency	0.25	Medium frequency	0.325	Low frequency	0.3
1	13500000	13520000	Medium frequency	0.333333	Low frequency	0.225	Low frequency	0.3
1	13620000	13640000	Medium frequency	0.416667	Low frequency	0.125	Medium frequency	0.5
1	13640000	13660000	High frequency	1	Medium frequency	0.675	High frequency	0.8
1	13700000	13720000	Medium frequency	0.666667	High frequency	0.85	High frequency	0.9
1	13740000	13760000	Medium frequency	0.666667	High frequency	0.775	High frequency	0.9
1	13760000	13780000	Medium frequency	0.5	Medium frequency	0.65	High frequency	0.7
1	13780000	13800000	High frequency	0.833333	Medium frequency	0.65	High frequency	0.7
1	13800000	13820000	High frequency	0.75	Medium frequency	0.55	High frequency	1
1	13820000	13840000	Medium frequency	0.416667	Medium frequency	0.575	High frequency	0.9
1	14240000	14260000	Medium frequency	0.416667	High frequency	0.8	High frequency	1
1	14260000	14280000	Medium frequency	0.666667	Medium frequency	0.675	High frequency	0.9
1	14280000	14300000	Medium frequency	0.416667	Low frequency	0.25	Medium frequency	0.6
1	14300000	14320000	Low frequency	0.166667	Medium frequency	0.325	Low frequency	0.2
1	14320000	14340000	Low frequency	0.166667	Low frequency	0.2	Medium frequency	0.4
1	14360000	14380000	Low frequency	0.25	Low frequency	0.075	Medium frequency	0.4
1	14380000	14400000	Medium frequency	0.416667	Low frequency	0.175	Low frequency	0.2
1	14400000	14420000	Low frequency	0.25	Medium frequency	0.4	Low frequency	0.2
1	14420000	14440000	Medium frequency	0.5	Medium frequency	0.55	High frequency	0.7
1	14440000	14460000	Medium frequency	0.583333	Medium frequency	0.45	High frequency	0.7
1	14460000	14480000	Low frequency	0.25	Medium frequency	0.55	High frequency	0.7
1	14480000	14500000	Medium frequency	0.583333	High frequency	0.725	High frequency	0.8
1	14500000	14520000	Medium frequency	0.5	Medium frequency	0.6	High frequency	0.8
1	14520000	14540000	Medium frequency	0.666667	Medium frequency	0.6	High frequency	1
1	17740000	17760000	Medium frequency	0.416667	High frequency	0.75	High frequency	1
1	17760000	17780000	Low frequency	0.166667	Medium frequency	0.375	Medium frequency	0.6
1	17780000	17800000	Low frequency	0	Low frequency	0.125	Medium frequency	0.6
1	17800000	17820000	Low frequency	0.25	Low frequency	0.225	Medium frequency	0.5
1	17840000	17860000	Low frequency	0.0833333	Low frequency	0.275	Medium frequency	0.5
1	18260000	18280000	Low frequency	0.0833333	Low frequency	0.175	Medium frequency	0.4
1	18280000	18300000	Low frequency	0.166667	Medium frequency	0.425	High frequency	0.9
1	18300000	18320000	Low frequency	0.25	Medium frequency	0.475	High frequency	0.7
1	18340000	18360000	Medium frequency	0.333333	High frequency	0.7	High frequency	0.9
1	18540000	18560000	High frequency	0.916667	High frequency	0.75	Medium frequency	0.6
1	18560000	18580000	Medium frequency	0.416667	Medium frequency	0.35	Low frequency	0.2
1	18840000	18860000	High frequency	0.916667	High frequency	0.8	Medium frequency	0.6
1	18860000	18880000	Low frequency	0.0833333	Medium frequency	0.425	High frequency	0.7
1	18900000	18920000	Medium frequency	0.416667	Low frequency	0.1	Medium frequency	0.4
1	18940000	18960000	Medium frequency	0.333333	Low frequency	0.25	Low frequency	0.3
1	18980000	19000000	Low frequency	0.0833333	Medium frequency	0.4	Medium frequency	0.5
1	19000000	19020000	Low frequency	0.25	Medium frequency	0.425	Medium frequency	0.6
1	19020000	19040000	Medium frequency	0.416667	High frequency	0.85	High frequency	0.7
1	19100000	19120000	Low frequency	0.166667	Medium frequency	0.45	High frequency	0.9
1	20340000	20360000	Medium frequency	0.5	Low frequency	0.125	Low frequency	0
1	20360000	20380000	High frequency	0.833333	Medium frequency	0.475	Medium frequency	0.5
1	20380000	20400000	High frequency	1	Medium frequency	0.4	Medium frequency	0.4
1	20400000	20420000	High frequency	0.833333	Medium frequency	0.375	Low frequency	0.2
1	20420000	20440000	High frequency	0.833333	Low frequency	0.275	Low frequency	0.2
1	20440000	20460000	High frequency	0.833333	Medium frequency	0.475	Medium frequency	0.4
1	20460000	20480000	High frequency	1	Medium frequency	0.575	Medium frequency	0.6
1	22940000	22960000	Low frequency	0.0833333	Medium frequency	0.325	High frequency	0.8
1	23760000	23780000	Low frequency	0.166667	Medium frequency	0.45	Low frequency	0.3
1	23780000	23800000	Low frequency	0.25	Medium frequency	0.325	Low frequency	0.2
1	23800000	23820000	Low frequency	0.25	Medium frequency	0.35	Medium frequency	0.6
1	23840000	23860000	Medium frequency	0.333333	Medium frequency	0.45	Low frequency	0.2
1	23860000	23880000	Low frequency	0.0833333	Medium frequency	0.4	Medium frequency	0.6
1	23880000	23900000	Medium frequency	0.583333	Medium frequency	0.525	Low frequency	0.3
1	23940000	23960000	Low frequency	0.0833333	Medium frequency	0.475	High frequency	0.7
1	23960000	23980000	Medium frequency	0.583333	High frequency	0.725	Medium frequency	0.5
1	23980000	24000000	Low frequency	0.25	Medium frequency	0.65	Medium frequency	0.4
1	24000000	24020000	Medium frequency	0.333333	High frequency	0.725	High frequency	0.8
1	24040000	24060000	High frequency	0.916667	High frequency	0.85	Medium frequency	0.6
1	24060000	24080000	Medium frequency	0.5	High frequency	0.85	High frequency	0.9
1	24080000	24100000	Medium frequency	0.416667	High frequency	0.85	High frequency	0.9
1	24100000	24120000	Medium frequency	0.666667	High frequency	0.95	Medium frequency	0.6
1	26040000	26060000	High frequency	0.833333	Medium frequency	0.6	Medium frequency	0.6
1	26060000	26080000	Medium frequency	0.666667	Medium frequency	0.6	High frequency	0.8
1	26080000	26100000	Medium frequency	0.583333	Medium frequency	0.55	High frequency	0.7
1	26100000	26120000	Medium frequency	0.5	Medium frequency	0.525	High frequency	0.8
1	26120000	26140000	Medium frequency	0.416667	Medium frequency	0.6	High frequency	0.7
1	26140000	26160000	Medium frequency	0.583333	Medium frequency	0.65	High frequency	0.8
1	26180000	26200000	Medium frequency	0.416667	High frequency	0.825	High frequency	0.8
1	27660000	27680000	Medium frequency	0.5	High frequency	0.875	High frequency	0.9
1	27680000	27700000	High frequency	0.75	High frequency	0.95	Medium frequency	0.6
1	27700000	27720000	High frequency	0.916667	High frequency	0.925	Medium frequency	0.5
1	27720000	27740000	High frequency	0.916667	High frequency	0.875	Medium frequency	0.6
1	27740000	27760000	High frequency	1	High frequency	0.95	Medium frequency	0.6
1	28760000	28780000	Low frequency	0.25	Medium frequency	0.65	High frequency	0.8
1	28780000	28800000	Medium frequency	0.416667	High frequency	0.775	High frequency	0.8
1	28800000	28820000	Low frequency	0.25	Medium frequency	0.625	High frequency	0.7
1	28820000	28840000	Medium frequency	0.666667	High frequency	0.8	High frequency	0.7
1	29440000	29460000	High frequency	0.833333	Medium frequency	0.575	Low frequency	0.1
1	30260000	30280000	Low frequency	0	Low frequency	0.05	Medium frequency	0.4
1	30800000	30820000	Medium frequency	0.666667	Medium frequency	0.45	Low frequency	0.3
1	30820000	30840000	Low frequency	0.166667	Medium frequency	0.45	Low frequency	0.1
1	30840000	30860000	Medium frequency	0.583333	High frequency	0.75	Medium frequency	0.5
1	31040000	31060000	High frequency	0.833333	Medium frequency	0.675	High frequency	0.8
1	31060000	31080000	Medium frequency	0.666667	High frequency	0.825	Medium frequency	0.6
1	31100000	31120000	High frequency	0.833333	High frequency	0.725	Medium frequency	0.5
1	31280000	31300000	Medium frequency	0.5	High frequency	0.725	High frequency	0.8
1	31300000	31320000	Medium frequency	0.666667	Medium frequency	0.6	High frequency	0.7
1	32720000	32740000	Low frequency	0	Medium frequency	0.35	Low frequency	0.2
1	32760000	32780000	Low frequency	0	Low frequency	0.025	Medium frequency	0.5
1	33040000	33060000	Low frequency	0	Low frequency	0.275	Medium frequency	0.4
1	33060000	33080000	Low frequency	0.0833333	Medium frequency	0.4	Low frequency	0.3
1	33120000	33140000	High frequency	0.916667	High frequency	0.85	Medium frequency	0.6
1	33140000	33160000	Medium frequency	0.5	High frequency	0.975	High frequency	0.9
1	33820000	33840000	Medium frequency	0.5	Medium frequency	0.55	High frequency	0.8
1	33860000	33880000	Low frequency	0.25	Medium frequency	0.325	Medium frequency	0.5
1	33900000	33920000	Low frequency	0	Low frequency	0.1	Medium frequency	0.4
1	33920000	33940000	Low frequency	0.166667	Low frequency	0.125	Medium frequency	0.4
1	34000000	34020000	Low frequency	0	Low frequency	0.15	Medium frequency	0.4
1	34040000	34060000	Low frequency	0.0833333	Medium frequency	0.4	Medium frequency	0.4
1	34060000	34080000	Low frequency	0.166667	Medium frequency	0.425	High frequency	0.7
1	34080000	34100000	Low frequency	0.166667	Medium frequency	0.325	Medium frequency	0.6
1	34100000	34120000	Low frequency	0.25	Low frequency	0.275	Medium frequency	0.5
1	34120000	34140000	Low frequency	0.0833333	Medium frequency	0.35	Medium frequency	0.6
1	34160000	34180000	Low frequency	0.166667	Medium frequency	0.375	Medium frequency	0.4
1	34180000	34200000	Low frequency	0.166667	Medium frequency	0.325	Medium frequency	0.4
1	34200000	34220000	Low frequency	0.166667	Low frequency	0.3	Medium frequency	0.5
1	34220000	34240000	Low frequency	0	Medium frequency	0.35	Medium frequency	0.4
1	34240000	34260000	Low frequency	0.166667	Low frequency	0.3	Medium frequency	0.6
1	34260000	34280000	Low frequency	0.0833333	Low frequency	0.275	High frequency	0.8
1	34280000	34300000	Low frequency	0.166667	Low frequency	0.225	Medium frequency	0.5
1	34340000	34360000	Low frequency	0.0833333	Medium frequency	0.375	Medium frequency	0.5
1	34360000	34380000	Low frequency	0.166667	Low frequency	0.225	Medium frequency	0.6
1	34380000	34400000	Low frequency	0.0833333	Medium frequency	0.325	Medium frequency	0.5
1	34400000	34420000	Low frequency	0.0833333	Low frequency	0.2	Medium frequency	0.4
1	34420000	34440000	Low frequency	0.0833333	Low frequency	0.15	Medium frequency	0.5
1	34440000	34460000	Low frequency	0.166667	Low frequency	0.3	Medium frequency	0.4
1	34480000	34500000	Low frequency	0.25	Medium frequency	0.425	Medium frequency	0.4
1	34580000	34600000	Low frequency	0	Medium frequency	0.425	Low frequency	0.3
1	35260000	35280000	Medium frequency	0.333333	Medium frequency	0.45	Low frequency	0.3
1	35660000	35680000	Low frequency	0.0833333	Medium frequency	0.325	Medium frequency	0.5
1	35700000	35720000	Medium frequency	0.416667	Medium frequency	0.45	Low frequency	0.2
1	35760000	35780000	Medium frequency	0.583333	Low frequency	0.275	Medium frequency	0.6
1	35780000	35800000	Medium frequency	0.5	Low frequency	0.275	Medium frequency	0.4
1	36020000	36040000	Low frequency	0.25	Low frequency	0.3	Medium frequency	0.5
1	36040000	36060000	Low frequency	0.25	Low frequency	0.25	Medium frequency	0.5
1	36680000	36700000	High frequency	0.833333	High frequency	0.7	Low frequency	0.2
1	36700000	36720000	Medium frequency	0.666667	Medium frequency	0.55	High frequency	0.7
1	36720000	36740000	Medium frequency	0.333333	Low frequency	0.175	Low frequency	0.2
1	36900000	36920000	Low frequency	0.166667	Medium frequency	0.325	Medium frequency	0.4
1	37280000	37300000	Medium frequency	0.416667	Medium frequency	0.675	High frequency	0.8
1	37300000	37320000	Medium frequency	0.583333	Medium frequency	0.55	High frequency	0.7
1	37320000	37340000	Low frequency	0	Low frequency	0.175	Medium frequency	0.4
1	37340000	37360000	Low frequency	0	Low frequency	0.275	High frequency	0.8
1	37360000	37380000	Low frequency	0.0833333	Low frequency	0.2	Medium frequency	0.5
1	37380000	37400000	Medium frequency	0.333333	Low frequency	0.225	Medium frequency	0.5
1	37400000	37420000	Low frequency	0.166667	Low frequency	0.175	Medium frequency	0.4
1	37420000	37440000	Low frequency	0.166667	Low frequency	0.25	Medium frequency	0.5
1	37440000	37460000	Low frequency	0.166667	Medium frequency	0.475	Medium frequency	0.4
1	37460000	37480000	Medium frequency	0.416667	Medium frequency	0.375	Low frequency	0.3
1	37480000	37500000	Low frequency	0.25	Medium frequency	0.375	High frequency	0.7
1	37500000	37520000	Medium frequency	0.333333	Medium frequency	0.65	High frequency	0.8
1	37520000	37540000	Medium frequency	0.416667	Medium frequency	0.425	High frequency	0.7
1	38000000	38020000	Low frequency	0.25	Medium frequency	0.425	Low frequency	0.2
1	39800000	39820000	Medium frequency	0.333333	Low frequency	0.175	Low frequency	0.3
1	39820000	39840000	Medium frequency	0.666667	High frequency	0.95	High frequency	0.9
1	39960000	39980000	High frequency	0.75	Medium frequency	0.675	Medium frequency	0.6
1	40460000	40480000	Low frequency	0.166667	Low frequency	0.3	Medium frequency	0.4
1	40480000	40500000	Low frequency	0.25	Medium frequency	0.325	High frequency	0.7
1	40520000	40540000	Medium frequency	0.416667	Medium frequency	0.45	High frequency	0.7
1	40540000	40560000	Medium frequency	0.416667	Medium frequency	0.675	High frequency	0.7
1	40560000	40580000	Medium frequency	0.416667	Medium frequency	0.675	High frequency	1
1	40620000	40640000	Medium frequency	0.583333	High frequency	0.8	High frequency	0.9
1	40880000	40900000	Medium frequency	0.583333	High frequency	0.825	High frequency	1
1	41020000	41040000	Medium frequency	0.333333	Low frequency	0.3	High frequency	0.8
1	41040000	41060000	Medium frequency	0.583333	High frequency	0.725	High frequency	0.9
1	41060000	41080000	Medium frequency	0.666667	Medium frequency	0.65	High frequency	0.9
1	42480000	42500000	Low frequency	0.166667	Medium frequency	0.45	Medium frequency	0.6
1	42960000	42980000	High frequency	1	High frequency	0.85	Medium frequency	0.5
1	42980000	43000000	High frequency	1	Medium frequency	0.675	Medium frequency	0.6
1	43000000	43020000	Medium frequency	0.416667	Low frequency	0.275	Medium frequency	0.4
1	43020000	43040000	Medium frequency	0.5	Medium frequency	0.35	Low frequency	0.1
1	43040000	43060000	Medium frequency	0.416667	Low frequency	0.2	Medium frequency	0.4
1	43060000	43080000	High frequency	0.75	Medium frequency	0.35	Medium frequency	0.6
1	43080000	43100000	High frequency	0.75	Medium frequency	0.575	Medium frequency	0.6
1	43720000	43740000	High frequency	0.833333	Medium frequency	0.65	High frequency	0.7
1	44120000	44140000	Low frequency	0.25	Medium frequency	0.4	High frequency	0.7
1	44420000	44440000	High frequency	0.75	Medium frequency	0.6	Medium frequency	0.6
1	44460000	44480000	Medium frequency	0.5	Medium frequency	0.4	Low frequency	0.3
1	44860000	44880000	Medium frequency	0.5	Medium frequency	0.425	Low frequency	0.2
1	44880000	44900000	Medium frequency	0.666667	High frequency	0.875	High frequency	0.9
1	45000000	45020000	Medium frequency	0.666667	Low frequency	0.25	Medium frequency	0.5
1	45020000	45040000	High frequency	0.75	Medium frequency	0.575	Low frequency	0.3
1	45040000	45060000	Medium frequency	0.666667	Medium frequency	0.475	High frequency	1
1	45360000	45380000	Low frequency	0.166667	Low frequency	0.3	High frequency	0.8
1	50000000	50020000	Medium frequency	0.416667	High frequency	0.9	High frequency	0.8
1	50020000	50040000	Low frequency	0.166667	Medium frequency	0.4	Low frequency	0.2
1	50960000	50980000	Medium frequency	0.416667	Medium frequency	0.575	Low frequency	0.1
1	51020000	51040000	Medium frequency	0.333333	Medium frequency	0.35	Low frequency	0
1	51160000	51180000	Medium frequency	0.416667	Low frequency	0.175	Low frequency	0.2
1	51180000	51200000	Medium frequency	0.333333	Medium frequency	0.325	Low frequency	0
1	51200000	51220000	High frequency	0.833333	High frequency	0.8	Low frequency	0.3
1	51220000	51240000	High frequency	0.75	High frequency	0.9	Medium frequency	0.6
1	51540000	51560000	Low frequency	0.166667	Low frequency	0.3	Medium frequency	0.5
1	52420000	52440000	Low frequency	0.166667	Medium frequency	0.35	Low frequency	0
1	52440000	52460000	Medium frequency	0.416667	High frequency	0.75	Low frequency	0.3
1	52460000	52480000	Low frequency	0.25	Medium frequency	0.425	Low frequency	0.2
1	52480000	52500000	Medium frequency	0.416667	Medium frequency	0.525	Low frequency	0.1
1	52500000	52520000	Medium frequency	0.333333	Medium frequency	0.525	Low frequency	0
1	52520000	52540000	Medium frequency	0.583333	Medium frequency	0.575	Low frequency	0.1
1	52540000	52560000	Low frequency	0.25	Medium frequency	0.425	Low frequency	0.1
1	52800000	52820000	Medium frequency	0.5	Medium frequency	0.375	Low frequency	0.2
1	52820000	52840000	Medium frequency	0.5	Medium frequency	0.5	Low frequency	0.3
1	52840000	52860000	Low frequency	0	Low frequency	0.275	High frequency	0.7
1	52860000	52880000	High frequency	0.916667	High frequency	0.9	Medium frequency	0.6
1	52880000	52900000	Medium frequency	0.583333	High frequency	0.775	High frequency	0.9
1	52920000	52940000	High frequency	0.75	Medium frequency	0.55	Medium frequency	0.4
1	52940000	52960000	Low frequency	0.0833333	Low frequency	0.25	Medium frequency	0.6
1	52980000	53000000	Low frequency	0	Low frequency	0.05	Medium frequency	0.5
1	53040000	53060000	Medium frequency	0.416667	Low frequency	0.225	Medium frequency	0.4
1	53060000	53080000	Medium frequency	0.5	Medium frequency	0.575	High frequency	0.8
1	53160000	53180000	High frequency	0.75	High frequency	0.7	Medium frequency	0.6
1	53180000	53200000	Low frequency	0.0833333	Low frequency	0.3	Medium frequency	0.5
1	53200000	53220000	Medium frequency	0.333333	Low frequency	0.225	Low frequency	0.1
1	53260000	53280000	Medium frequency	0.333333	Low frequency	0.125	Low frequency	0.3
1	53320000	53340000	Medium frequency	0.5	Low frequency	0.2	Low frequency	0.3
1	53400000	53420000	Medium frequency	0.666667	High frequency	1	High frequency	1
1	53460000	53480000	High frequency	0.916667	Medium frequency	0.625	Medium frequency	0.5
1	53480000	53500000	Medium frequency	0.416667	Low frequency	0.25	Medium frequency	0.6
1	53840000	53860000	Medium frequency	0.333333	Low frequency	0.25	Low frequency	0.3
1	53860000	53880000	Low frequency	0.166667	Low frequency	0.2	High frequency	0.8
1	54000000	54020000	Low frequency	0	Low frequency	0.05	Medium frequency	0.4
1	54020000	54040000	Low frequency	0.166667	Low frequency	0.025	Medium frequency	0.4
1	54040000	54060000	Low frequency	0.25	Low frequency	0.25	Medium frequency	0.6
1	54220000	54240000	Low frequency	0.0833333	Low frequency	0.025	Medium frequency	0.4
1	54240000	54260000	Low frequency	0.0833333	Low frequency	0.275	Medium frequency	0.4
1	54260000	54280000	Low frequency	0.25	Low frequency	0.275	Medium frequency	0.4
1	54280000	54300000	Low frequency	0.0833333	Medium frequency	0.45	High frequency	0.7
1	54300000	54320000	Medium frequency	0.5	Medium frequency	0.55	High frequency	0.8
1	54320000	54340000	Medium frequency	0.583333	High frequency	0.875	High frequency	0.9
1	54340000	54360000	Medium frequency	0.416667	High frequency	0.8	High frequency	0.7
1	54360000	54380000	Medium frequency	0.333333	High frequency	0.725	High frequency	0.8
1	54680000	54700000	Medium frequency	0.666667	High frequency	0.8	Medium frequency	0.6
1	55500000	55520000	Medium frequency	0.416667	Medium frequency	0.4	Low frequency	0.2
1	56220000	56240000	High frequency	0.916667	High frequency	0.8	Medium frequency	0.6
1	56260000	56280000	Medium frequency	0.5	Medium frequency	0.55	High frequency	1
1	56280000	56300000	Medium frequency	0.416667	High frequency	0.775	High frequency	0.9
1	56300000	56320000	Medium frequency	0.583333	Medium frequency	0.45	Low frequency	0.3
1	56320000	56340000	Medium frequency	0.666667	Medium frequency	0.325	Low frequency	0.1
1	56660000	56680000	Low frequency	0.166667	Low frequency	0.175	Medium frequency	0.4
1	56680000	56700000	Low frequency	0.25	Medium frequency	0.425	Low frequency	0.2
1	56740000	56760000	Low frequency	0.166667	Low frequency	0.2	Medium frequency	0.5
1	56780000	56800000	Low frequency	0.166667	Medium frequency	0.325	Medium frequency	0.5
1	56800000	56820000	Low frequency	0.25	Medium frequency	0.55	High frequency	0.7
1	57460000	57480000	Medium frequency	0.666667	High frequency	0.825	High frequency	0.9
1	57520000	57540000	Medium frequency	0.666667	High frequency	0.725	High frequency	0.8
1	57540000	57560000	Medium frequency	0.5	High frequency	0.725	High frequency	1
1	62880000	62900000	High frequency	0.916667	High frequency	0.875	Medium frequency	0.6
1	62900000	62920000	High frequency	0.833333	High frequency	0.75	Low frequency	0.3
1	63420000	63440000	Medium frequency	0.333333	Medium frequency	0.375	Low frequency	0
1	63440000	63460000	High frequency	0.75	Medium frequency	0.5	Low frequency	0
1	63600000	63620000	High frequency	0.916667	High frequency	0.825	Medium frequency	0.4
1	63740000	63760000	Low frequency	0.166667	Medium frequency	0.5	Medium frequency	0.6
1	63780000	63800000	Medium frequency	0.416667	Medium frequency	0.35	Low frequency	0.1
1	63800000	63820000	Medium frequency	0.333333	Low frequency	0.275	Low frequency	0
1	63820000	63840000	Medium frequency	0.333333	Low frequency	0.25	Low frequency	0
1	64000000	64020000	Medium frequency	0.666667	High frequency	0.8	High frequency	0.8
1	64080000	64100000	Medium frequency	0.416667	High frequency	0.725	High frequency	0.9
1	64120000	64140000	Medium frequency	0.333333	Medium frequency	0.4	Low frequency	0.1
1	64180000	64200000	Medium frequency	0.416667	Low frequency	0.175	Low frequency	0
1	64400000	64420000	Medium frequency	0.333333	Low frequency	0.1	Low frequency	0
1	64420000	64440000	Medium frequency	0.416667	Medium frequency	0.35	Low frequency	0
1	64440000	64460000	High frequency	0.916667	High frequency	0.95	Low frequency	0.2
1	64460000	64480000	Medium frequency	0.666667	High frequency	0.775	Medium frequency	0.4
1	65800000	65820000	Low frequency	0.25	Medium frequency	0.425	Low frequency	0.3
1	65980000	66000000	Medium frequency	0.583333	High frequency	0.8	Low frequency	0.3
1	66020000	66040000	Low frequency	0.166667	Medium frequency	0.375	Low frequency	0
1	66200000	66220000	Low frequency	0.0833333	Low frequency	0.3	Medium frequency	0.4
1	66560000	66580000	Medium frequency	0.5	Medium frequency	0.65	Low frequency	0.2
1	66580000	66600000	Medium frequency	0.5	Low frequency	0.3	Low frequency	0.1
1	66620000	66640000	Medium frequency	0.333333	Low frequency	0.225	Low frequency	0.1
1	66640000	66660000	Medium frequency	0.5	Low frequency	0.25	Low frequency	0
1	66660000	66680000	Medium frequency	0.333333	Low frequency	0.15	Low frequency	0
1	67280000	67300000	Low frequency	0.25	Medium frequency	0.45	Medium frequency	0.6
1	67320000	67340000	High frequency	0.75	High frequency	0.75	Medium frequency	0.5
1	67340000	67360000	Medium frequency	0.416667	High frequency	0.8	Low frequency	0.3
1	67360000	67380000	High frequency	0.916667	High frequency	0.775	Medium frequency	0.6
1	67380000	67400000	High frequency	0.75	High frequency	0.925	Medium frequency	0.5
1	70980000	71000000	Medium frequency	0.5	Medium frequency	0.475	Low frequency	0.3
1	71000000	71020000	Medium frequency	0.583333	High frequency	0.7	High frequency	0.7
1	71480000	71500000	Low frequency	0.166667	Low frequency	0.2	Medium frequency	0.4
1	71500000	71520000	High frequency	0.75	High frequency	0.9	Medium frequency	0.5
1	72580000	72600000	Medium frequency	0.666667	High frequency	0.7	High frequency	0.8
1	72840000	72860000	High frequency	1	High frequency	0.9	Medium frequency	0.6
1	72860000	72880000	Medium frequency	0.416667	Low frequency	0.225	Low frequency	0
1	73080000	73100000	Medium frequency	0.5	Low frequency	0.25	Low frequency	0.1
1	73100000	73120000	Low frequency	0.25	Medium frequency	0.55	Medium frequency	0.5
1	75860000	75880000	High frequency	1	Medium frequency	0.45	Low frequency	0.1
1	75880000	75900000	High frequency	0.833333	Medium frequency	0.55	Low frequency	0.1
1	75900000	75920000	Medium frequency	0.416667	Low frequency	0.175	Low frequency	0.2
1	75920000	75940000	Medium frequency	0.666667	Low frequency	0.175	Low frequency	0
1	75940000	75960000	Medium frequency	0.333333	Low frequency	0.1	Low frequency	0.1
1	75960000	75980000	Medium frequency	0.5	Medium frequency	0.425	Low frequency	0
1	75980000	76000000	High frequency	0.75	Medium frequency	0.525	Low frequency	0
1	76000000	76020000	High frequency	0.833333	Medium frequency	0.5	Low frequency	0
1	76020000	76040000	High frequency	0.75	Medium frequency	0.55	Low frequency	0
1	76040000	76060000	High frequency	0.833333	Medium frequency	0.5	Low frequency	0
1	76060000	76080000	High frequency	0.833333	Medium frequency	0.5	Low frequency	0
1	76080000	76100000	High frequency	0.833333	Medium frequency	0.5	Low frequency	0
1	76100000	76120000	High frequency	0.833333	Medium frequency	0.525	Low frequency	0
1	76120000	76140000	High frequency	0.75	Medium frequency	0.5	Low frequency	0
1	76140000	76160000	High frequency	0.916667	Medium frequency	0.675	Low frequency	0.2
1	76440000	76460000	High frequency	0.916667	Medium frequency	0.6	Medium frequency	0.4
1	76460000	76480000	High frequency	1	Medium frequency	0.6	High frequency	0.7
1	76480000	76500000	High frequency	1	High frequency	0.75	Low frequency	0.3
1	78320000	78340000	Medium frequency	0.666667	Medium frequency	0.675	High frequency	0.9
1	78340000	78360000	Low frequency	0.166667	Medium frequency	0.375	Medium frequency	0.6
1	78360000	78380000	Low frequency	0.0833333	Low frequency	0.275	Medium frequency	0.6
1	78380000	78400000	Medium frequency	0.333333	Low frequency	0.3	Medium frequency	0.4
1	78400000	78420000	Medium frequency	0.333333	Low frequency	0.175	Low frequency	0.1
1	78440000	78460000	Medium frequency	0.333333	Low frequency	0.15	Medium frequency	0.5
1	78580000	78600000	Low frequency	0.0833333	Low frequency	0.175	Medium frequency	0.4
1	78720000	78740000	Low frequency	0	Medium frequency	0.325	Low frequency	0.3
1	78820000	78840000	Low frequency	0.25	Medium frequency	0.375	Medium frequency	0.6
1	78840000	78860000	Low frequency	0.0833333	Medium frequency	0.375	Medium frequency	0.6
1	78860000	78880000	Medium frequency	0.333333	Medium frequency	0.35	High frequency	0.7
1	78920000	78940000	Medium frequency	0.5	Medium frequency	0.5	High frequency	0.7
1	78980000	79000000	Medium frequency	0.666667	High frequency	0.725	High frequency	0.9
1	79000000	79020000	Medium frequency	0.583333	High frequency	0.775	High frequency	0.9
1	79020000	79040000	Medium frequency	0.666667	Medium frequency	0.675	High frequency	0.8
1	79120000	79140000	Medium frequency	0.666667	High frequency	0.925	High frequency	1
1	79140000	79160000	Medium frequency	0.666667	High frequency	0.875	High frequency	1
1	79920000	79940000	Medium frequency	0.5	High frequency	0.95	High frequency	0.9
1	79940000	79960000	Medium frequency	0.416667	Medium frequency	0.5	High frequency	0.7
1	82980000	83000000	Medium frequency	0.583333	High frequency	0.875	High frequency	0.9
1	83180000	83200000	Medium frequency	0.333333	Medium frequency	0.525	Low frequency	0.3
1	83200000	83220000	Low frequency	0	Medium frequency	0.45	Low frequency	0
1	83220000	83240000	Low frequency	0	Medium frequency	0.375	Low frequency	0.2
1	83940000	83960000	Medium frequency	0.416667	High frequency	0.8	High frequency	1
1	84100000	84120000	Medium frequency	0.666667	High frequency	0.875	High frequency	0.9
1	84300000	84320000	Medium frequency	0.666667	High frequency	0.875	High frequency	0.9
1	84320000	84340000	Medium frequency	0.666667	High frequency	0.875	High frequency	0.7
1	84340000	84360000	Medium frequency	0.666667	High frequency	0.875	High frequency	0.8
1	84380000	84400000	Medium frequency	0.583333	High frequency	0.875	High frequency	0.9
1	84460000	84480000	Medium frequency	0.583333	High frequency	0.95	High frequency	0.9
1	84480000	84500000	Medium frequency	0.666667	High frequency	0.95	High frequency	1
1	84560000	84580000	Low frequency	0.25	Medium frequency	0.65	High frequency	0.7
1	84580000	84600000	Medium frequency	0.416667	High frequency	0.7	Medium frequency	0.5
1	84600000	84620000	Low frequency	0.0833333	Medium frequency	0.35	Low frequency	0.1
1	85820000	85840000	Medium frequency	0.333333	Low frequency	0.2	Low frequency	0
1	85860000	85880000	Medium frequency	0.333333	Low frequency	0.225	Low frequency	0
1	85920000	85940000	High frequency	0.75	Medium frequency	0.325	Low frequency	0.1
1	85940000	85960000	Low frequency	0.0833333	Low frequency	0.15	Medium frequency	0.4
1	85960000	85980000	Medium frequency	0.5	Medium frequency	0.55	Low frequency	0.3
1	86020000	86040000	High frequency	0.75	High frequency	0.875	Medium frequency	0.6
1	86040000	86060000	Low frequency	0.25	Medium frequency	0.45	Medium frequency	0.4
1	86060000	86080000	Low frequency	0.25	Medium frequency	0.4	Low frequency	0.2
1	86080000	86100000	High frequency	0.833333	High frequency	0.75	Low frequency	0.1
1	86100000	86120000	Low frequency	0.166667	Medium frequency	0.6	Medium frequency	0.6
1	86140000	86160000	Medium frequency	0.5	High frequency	0.7	Medium frequency	0.6
1	86380000	86400000	Low frequency	0.25	Low frequency	0.175	High frequency	0.7
1	86400000	86420000	Medium frequency	0.666667	Medium frequency	0.55	High frequency	0.9
1	86640000	86660000	Medium frequency	0.583333	Low frequency	0.225	Low frequency	0.2
1	86860000	86880000	High frequency	0.75	Medium frequency	0.45	Low frequency	0
1	86880000	86900000	High frequency	1	Medium frequency	0.575	Low frequency	0.2
1	86900000	86920000	Medium frequency	0.583333	High frequency	0.7	Medium frequency	0.4
1	87320000	87340000	Medium frequency	0.666667	High frequency	0.8	High frequency	0.7
1	90000000	90020000	High frequency	1	High frequency	0.9	Medium frequency	0.6
1	90780000	90800000	Medium frequency	0.666667	High frequency	0.975	High frequency	1
1	90800000	90820000	Medium frequency	0.333333	High frequency	0.9	High frequency	1
1	90840000	90860000	Medium frequency	0.5	High frequency	0.875	High frequency	1
1	90920000	90940000	Medium frequency	0.416667	Low frequency	0.225	Low frequency	0.1
1	91680000	91700000	Medium frequency	0.416667	Low frequency	0.225	Low frequency	0.1
1	91880000	91900000	Medium frequency	0.5	Medium frequency	0.475	Low frequency	0.2
1	91920000	91940000	High frequency	0.75	Medium frequency	0.5	Low frequency	0
1	91940000	91960000	Medium frequency	0.416667	Medium frequency	0.375	Low frequency	0.2
1	92040000	92060000	Low frequency	0	Low frequency	0.25	Medium frequency	0.6
1	92080000	92100000	Medium frequency	0.583333	High frequency	0.7	Medium frequency	0.5
1	92100000	92120000	Medium frequency	0.5	High frequency	0.8	Medium frequency	0.5
1	92120000	92140000	Medium frequency	0.416667	Medium frequency	0.6	High frequency	0.7
1	92140000	92160000	High frequency	0.833333	High frequency	0.775	Medium frequency	0.5
1	92160000	92180000	Medium frequency	0.5	High frequency	0.825	High frequency	0.8
1	92500000	92520000	High frequency	0.916667	High frequency	0.875	Low frequency	0.2
1	92840000	92860000	Medium frequency	0.666667	Medium frequency	0.45	Low frequency	0
1	92860000	92880000	High frequency	0.833333	Medium frequency	0.475	Low frequency	0
1	92880000	92900000	High frequency	0.75	Medium frequency	0.5	Low frequency	0
1	94280000	94300000	Low frequency	0.25	Low frequency	0.3	High frequency	0.8
1	94300000	94320000	Medium frequency	0.583333	High frequency	0.9	High frequency	1
1	94380000	94400000	Medium frequency	0.666667	High frequency	0.975	High frequency	1
1	94460000	94480000	Medium frequency	0.5	High frequency	0.85	High frequency	1
1	94480000	94500000	Medium frequency	0.5	Medium frequency	0.65	High frequency	1
1	94500000	94520000	Medium frequency	0.583333	Medium frequency	0.6	High frequency	0.8
1	94520000	94540000	Medium frequency	0.333333	Medium frequency	0.55	High frequency	1
1	94540000	94560000	Medium frequency	0.416667	Medium frequency	0.5	High frequency	0.8
1	94560000	94580000	Low frequency	0.25	Medium frequency	0.35	High frequency	0.8
1	94580000	94600000	Low frequency	0.25	Low frequency	0.275	High frequency	0.9
1	94600000	94620000	Low frequency	0.0833333	Low frequency	0.175	High frequency	0.7
1	94620000	94640000	Low frequency	0	Low frequency	0.125	High frequency	0.9
1	94640000	94660000	Low frequency	0	Low frequency	0.075	Medium frequency	0.4
1	94660000	94680000	Low frequency	0.0833333	Low frequency	0.05	Medium frequency	0.4
1	94960000	94980000	Low frequency	0	Low frequency	0.075	Medium frequency	0.4
1	95080000	95100000	Low frequency	0.0833333	Low frequency	0.025	Medium frequency	0.4
1	95120000	95140000	Low frequency	0	Low frequency	0.05	Medium frequency	0.4
1	95140000	95160000	Low frequency	0.0833333	Low frequency	0.2	High frequency	0.7
1	95160000	95180000	Medium frequency	0.416667	Medium frequency	0.45	High frequency	0.9
1	95180000	95200000	Low frequency	0.166667	Medium frequency	0.4	High frequency	0.9
1	95200000	95220000	Medium frequency	0.416667	Medium frequency	0.675	High frequency	1
1	95240000	95260000	Medium frequency	0.416667	High frequency	0.975	High frequency	1
1	95260000	95280000	Medium frequency	0.5	High frequency	0.85	High frequency	1
1	95280000	95300000	Medium frequency	0.416667	High frequency	0.95	High frequency	0.8
1	95320000	95340000	Medium frequency	0.416667	High frequency	0.85	High frequency	1
1	95360000	95380000	Low frequency	0.0833333	Medium frequency	0.65	High frequency	0.9
1	95380000	95400000	Medium frequency	0.666667	High frequency	0.75	High frequency	0.7
1	95400000	95420000	Low frequency	0.0833333	Medium frequency	0.55	High frequency	0.7
1	95440000	95460000	Medium frequency	0.666667	High frequency	0.75	Medium frequency	0.6
1	96180000	96200000	Medium frequency	0.666667	High frequency	0.75	High frequency	0.9
1	96200000	96220000	High frequency	1	Medium frequency	0.625	High frequency	0.8
1	96240000	96260000	Medium frequency	0.5	High frequency	0.75	High frequency	0.8
1	96300000	96320000	Medium frequency	0.583333	High frequency	0.7	High frequency	1
1	96340000	96360000	Medium frequency	0.666667	Medium frequency	0.625	Low frequency	0.3
1	96360000	96380000	Medium frequency	0.333333	Medium frequency	0.55	High frequency	0.9
1	96400000	96420000	Medium frequency	0.666667	High frequency	0.725	High frequency	0.7
1	96800000	96820000	Medium frequency	0.333333	Medium frequency	0.6	High frequency	0.9
1	96820000	96840000	Low frequency	0.166667	Low frequency	0.075	Medium frequency	0.4
1	97280000	97300000	Medium frequency	0.333333	Low frequency	0.3	Medium frequency	0.4
1	97300000	97320000	Medium frequency	0.416667	High frequency	0.725	High frequency	0.8
1	99380000	99400000	High frequency	0.916667	Medium frequency	0.5	Medium frequency	0.6
1	99400000	99420000	High frequency	1	Medium frequency	0.6	High frequency	0.7
1	99440000	99460000	Medium frequency	0.416667	Medium frequency	0.675	High frequency	1
1	99460000	99480000	Low frequency	0.25	Medium frequency	0.35	High frequency	0.9
1	99480000	99500000	Medium frequency	0.416667	Low frequency	0.15	Low frequency	0.1
1	99780000	99800000	High frequency	0.833333	Medium frequency	0.45	Low frequency	0.2
1	100300000	100320000	Low frequency	0.0833333	Medium frequency	0.35	Low frequency	0.2
1	100800000	100820000	Medium frequency	0.5	High frequency	0.9	High frequency	1
1	100860000	100880000	Medium frequency	0.666667	High frequency	1	High frequency	1
1	100900000	100920000	Low frequency	0.166667	Medium frequency	0.475	Low frequency	0.3
1	100920000	100940000	Low frequency	0	Low frequency	0.25	Medium frequency	0.5
1	100960000	100980000	Medium frequency	0.416667	Low frequency	0.275	Low frequency	0.1
1	103620000	103640000	Medium frequency	0.5	High frequency	0.75	Medium frequency	0.6
1	103880000	103900000	Medium frequency	0.666667	Medium frequency	0.525	Low frequency	0.2
1	104420000	104440000	Low frequency	0.0833333	Medium frequency	0.35	High frequency	0.7
1	104440000	104460000	High frequency	0.75	Medium frequency	0.5	High frequency	0.8
1	104460000	104480000	High frequency	0.75	Medium frequency	0.625	High frequency	1
1	104480000	104500000	Medium frequency	0.5	Medium frequency	0.325	High frequency	0.7
1	104500000	104520000	Medium frequency	0.333333	Medium frequency	0.325	High frequency	0.7
1	104520000	104540000	Medium frequency	0.333333	Low frequency	0.25	High frequency	0.9
1	104540000	104560000	Medium frequency	0.333333	Medium frequency	0.525	High frequency	0.9
1	104560000	104580000	High frequency	0.75	Medium frequency	0.625	High frequency	1
1	106480000	106500000	Medium frequency	0.5	Low frequency	0.3	High frequency	0.9
1	106500000	106520000	Low frequency	0.166667	Low frequency	0.25	High frequency	0.7
1	106520000	106540000	Medium frequency	0.416667	Low frequency	0.3	Medium frequency	0.5
1	106540000	106560000	Medium frequency	0.5	Low frequency	0.275	Low frequency	0.3
1	106560000	106580000	Medium frequency	0.333333	Low frequency	0.25	Low frequency	0.3
1	106580000	106600000	Medium frequency	0.416667	Low frequency	0.15	Medium frequency	0.5
1	106600000	106620000	Medium frequency	0.333333	Low frequency	0.25	Medium frequency	0.5
1	106620000	106640000	Medium frequency	0.583333	Low frequency	0.25	Low frequency	0.2
1	106660000	106680000	High frequency	0.75	Medium frequency	0.475	Low frequency	0.3
[truncated: 9,341 more rows]

## Sheet: Compartment-ULB
Characteristic of active compartments			Annotation of active compartments in groups
[truncated: 9,765 more rows]

[truncated: 13 more sheets: Compartment-between tissue, Compartment-NC, Compartment-WG, Compartment-WL, TAD boundary between group, TAD boundary-GOM, TAD boundary-MAD, TAD boundary-RAD, TAD boundary-ULB, TAD boundary between tissues, TAD boundary-NC, TAD boundary-WG, TAD boundary-WL]
