# Supplementary material for: Dynamic chromatin architecture of the porcine adipose tissues with weight gain and loss
Source: Nat Commun. 2023 Jun 12;14:3457. doi: 10.1038/s41467-023-39191-0 (PMC10258790; doi:10.1038/s41467-023-39191-0)
Supplement: Supplementary file 7 — Supplementary Data 4 [file 41467_2023_39191_MOESM7_ESM.xlsx]

## Sheet: Data S4
Supplementary Data 4. Information for CTCF loops.

## Sheet: NC group in GOM
CTCT loops ID	Characteristic of CTCF loops						Q values
	Anchor 1			Anchor 2
	Chromosome	Start	End	Chromosome	Start	End
1	10	10200000	10205000	10	11300000	11305000	0.000311706
2	10	10215000	10220000	10	11300000	11305000	0.00291104
3	10	10255000	10260000	10	11310000	11320000	0.00346077
4	10	10255000	10265000	10	10540000	10550000	0.000846833
5	10	10255000	10265000	10	11300000	11305000	4.94169e-05
6	10	10260000	10265000	10	10590000	10595000	0.00466195
7	10	1140000	1145000	10	1235000	1240000	0.0043266
8	10	11490000	11495000	10	11745000	11750000	7.01206e-07
9	10	11520000	11525000	10	11735000	11740000	6.17355e-06
10	10	11520000	11525000	10	11745000	11750000	2.95629e-09
11	10	11550000	11555000	10	11735000	11740000	0.000160419
12	10	12555000	12560000	10	12670000	12675000	0.00584722
13	10	12805000	12810000	10	13035000	13040000	4.75101e-07
14	10	12830000	12835000	10	13035000	13040000	0.00390565
15	10	12870000	12875000	10	13035000	13040000	0.00199406
16	10	13515000	13520000	10	13705000	13710000	0.00012019
17	10	14345000	14350000	10	14540000	14545000	1.66513e-11
18	10	14345000	14350000	10	14570000	14575000	8.64888e-05
19	10	14365000	14370000	10	14540000	14545000	0.000288282
20	10	14375000	14380000	10	14535000	14540000	0.00262897
21	10	14570000	14575000	10	15025000	15030000	3.98862e-05
22	10	16105000	16110000	10	16260000	16265000	2.73065e-08
23	10	16105000	16110000	10	16270000	16275000	0.00052486
24	10	16105000	16110000	10	17160000	17165000	0.0035821
25	10	16270000	16275000	10	17155000	17160000	4.57488e-13
26	10	17335000	17340000	10	17435000	17445000	0.00474129
27	10	17335000	17340000	10	17455000	17460000	6.18552e-18
28	10	17335000	17340000	10	17575000	17580000	0.000209695
29	10	17705000	17710000	10	18520000	18525000	4.99329e-08
30	10	17705000	17710000	10	19000000	19005000	0.000793933
31	10	17710000	17715000	10	18515000	18520000	5.57302e-05
32	10	17710000	17715000	10	19000000	19005000	0.000819051
33	10	17835000	17840000	10	19000000	19005000	0.000190593
34	10	18100000	18105000	10	19150000	19155000	4.72794e-05
35	10	22465000	22470000	10	23100000	23105000	6.74679e-05
36	10	22465000	22470000	10	23110000	23115000	5.7781e-05
37	10	22670000	22675000	10	23100000	23105000	0.00236443
38	10	22930000	22935000	10	23110000	23115000	0.00089272
39	10	22945000	22950000	10	23100000	23105000	1.07369e-28
40	10	22945000	22950000	10	23110000	23115000	2.86321e-10
41	10	22960000	22965000	10	23100000	23105000	1.51217e-07
42	10	23100000	23105000	10	24950000	24955000	1.39607e-07
43	10	23125000	23130000	10	24950000	24955000	4.33271e-05
44	10	23410000	23415000	10	24950000	24955000	1.48344e-05
45	10	23430000	23435000	10	23510000	23515000	0.00111743
46	10	23460000	23465000	10	24950000	24955000	2.02313e-05
47	10	23460000	23475000	10	23495000	23515000	0.00154653
48	10	23505000	23515000	10	24950000	24955000	2.01301e-06
49	10	23555000	23560000	10	24950000	24955000	0.00414611
50	10	23605000	23610000	10	24950000	24955000	0.000582719
51	10	23630000	23635000	10	24950000	24955000	0.00616813
52	10	23655000	23660000	10	24950000	24955000	0.00705779
53	10	23730000	23735000	10	24950000	24955000	0.00127087
54	10	23780000	23785000	10	24155000	24160000	0.000298889
55	10	23800000	23810000	10	23865000	23870000	4.63963e-13
56	10	23805000	23810000	10	23875000	23880000	0.00647714
57	10	23835000	23840000	10	23865000	23870000	1.72836e-28
58	10	23835000	23840000	10	24155000	24160000	0.00606731
59	10	23840000	23845000	10	23875000	23880000	0.000259592
60	10	23865000	23870000	10	24010000	24015000	0.00744973
61	10	23865000	23870000	10	24030000	24035000	0.000126871
62	10	23865000	23870000	10	24080000	24085000	0.000142428
63	10	23865000	23870000	10	24100000	24105000	0.00465661
64	10	23865000	23870000	10	24155000	24165000	2.71393e-05
65	10	23865000	23870000	10	24330000	24335000	0.00123378
66	10	23875000	23880000	10	24080000	24085000	1.09417e-05
67	10	23875000	23880000	10	24155000	24160000	1.25739e-06
68	10	23895000	23905000	10	24095000	24105000	1.9803e-05
69	10	23900000	23905000	10	24010000	24015000	0.000258984
70	10	23900000	23905000	10	24080000	24085000	0.000216246
71	10	24010000	24015000	10	24080000	24085000	2.13158e-06
72	10	24095000	24100000	10	24155000	24160000	3.14741e-06
73	10	24105000	24110000	10	24155000	24160000	0.00483796
74	10	24115000	24120000	10	24155000	24160000	0.00195556
75	10	24125000	24130000	10	24155000	24160000	3.33889e-05
76	10	24155000	24160000	10	24290000	24295000	0.00424984
77	10	24155000	24160000	10	24300000	24305000	3.77274e-05
78	10	24155000	24165000	10	24210000	24215000	4.77276e-05
79	10	24235000	24240000	10	24290000	24295000	4.77276e-05
80	10	24355000	24360000	10	24950000	24955000	0.00515161
81	10	24550000	24555000	10	24845000	24850000	0.000606133
82	10	24610000	24615000	10	24640000	24645000	0.000496702
83	10	27030000	27035000	10	27395000	27400000	6.8727e-05
84	10	27030000	27035000	10	27530000	27535000	0.000641983
85	10	27045000	27050000	10	27395000	27400000	2.98778e-06
86	10	27045000	27050000	10	27495000	27500000	1.42599e-14
87	10	27620000	27625000	10	27740000	27755000	0.00117302
88	10	27630000	27635000	10	27740000	27755000	1.28615e-16
89	10	27740000	27760000	10	28090000	28100000	1.07422e-08
90	10	27750000	27760000	10	28970000	28975000	4.31868e-14
91	10	27780000	27785000	10	28090000	28100000	0.00693368
92	10	27780000	27785000	10	28970000	28975000	0.00152472
93	10	28090000	28095000	10	28970000	28975000	0.00175616
94	10	28095000	28100000	10	28620000	28625000	6.10916e-05
95	10	28095000	28100000	10	28970000	28975000	2.45415e-07
96	10	28695000	28700000	10	28870000	28875000	0.0011667
97	10	29540000	29545000	10	30620000	30625000	0.00301629
98	10	31325000	31330000	10	31645000	31650000	0.00135234
99	10	31340000	31345000	10	31640000	31645000	0.00236258
100	10	31370000	31375000	10	31640000	31650000	0.000249781
101	10	32180000	32185000	10	32460000	32465000	0.000207444
102	10	32195000	32200000	10	32250000	32255000	0.00792548
103	10	32195000	32200000	10	32295000	32300000	0.000238033
104	10	32195000	32200000	10	32305000	32310000	4.59779e-06
105	10	32195000	32200000	10	32325000	32330000	0.00180703
106	10	32195000	32200000	10	32375000	32380000	4.90955e-05
107	10	32195000	32200000	10	32400000	32405000	2.15808e-06
108	10	32195000	32200000	10	32430000	32435000	2.02638e-06
109	10	32195000	32200000	10	32460000	32465000	1.55975e-09
110	10	32235000	32240000	10	32435000	32440000	0.00129164
111	10	32430000	32435000	10	32460000	32465000	6.69809e-07
112	10	33175000	33180000	10	33395000	33400000	2.3357e-05
113	10	33265000	33275000	10	33390000	33400000	1.62456e-30
114	10	33495000	33500000	10	33840000	33850000	2.98778e-06
115	10	33495000	33500000	10	34010000	34015000	0.000491332
116	10	33840000	33850000	10	34010000	34015000	1.73044e-10
117	10	38410000	38415000	10	38670000	38680000	9.07119e-08
118	10	40025000	40030000	10	40570000	40575000	4.17232e-05
119	10	40040000	40045000	10	40315000	40320000	1.16467e-10
120	10	40040000	40045000	10	40335000	40340000	3.925e-06
121	10	40040000	40045000	10	40405000	40410000	6.8727e-05
122	10	40040000	40045000	10	40445000	40450000	0.000135357
123	10	40040000	40045000	10	40470000	40475000	2.19364e-07
124	10	40040000	40045000	10	40520000	40525000	2.28207e-05
125	10	40040000	40045000	10	40560000	40565000	6.74372e-05
126	10	40040000	40045000	10	40570000	40575000	9.73454e-07
127	10	40040000	40045000	10	40615000	40620000	4.05494e-08
128	10	41000000	41010000	10	41165000	41180000	0.0071222
129	10	41005000	41010000	10	41315000	41320000	0.000373623
130	10	41175000	41180000	10	41315000	41320000	0.000895417
131	10	41445000	41450000	10	42460000	42465000	6.40416e-05
132	10	41455000	41460000	10	42200000	42205000	0.00585839
133	10	41475000	41480000	10	42460000	42465000	7.98126e-14
134	10	41520000	41525000	10	41570000	41575000	9.12571e-05
135	10	41520000	41525000	10	42460000	42465000	1.24437e-06
136	10	41770000	41775000	10	42460000	42465000	0.00165229
137	10	42825000	42830000	10	42915000	42920000	3.41402e-07
138	10	42825000	42830000	10	42935000	42940000	0.00286075
139	10	43105000	43110000	10	43550000	43555000	0.000317244
140	10	43110000	43115000	10	45060000	45065000	5.61154e-53
141	10	43120000	43125000	10	43550000	43555000	1.69152e-30
142	10	43120000	43125000	10	45050000	45055000	0.00469797
143	10	43130000	43135000	10	43550000	43555000	5.76069e-46
144	10	43170000	43175000	10	43550000	43555000	0.00671358
145	10	43195000	43200000	10	43550000	43555000	2.50446e-06
146	10	44090000	44095000	10	44120000	44125000	2.85968e-08
147	10	44195000	44200000	10	44515000	44520000	0.00606731
148	10	46125000	46135000	10	46400000	46405000	2.00511e-06
149	10	46410000	46415000	10	46600000	46605000	0.000521523
150	10	47910000	47915000	10	48025000	48030000	0.00183863
151	10	47910000	47915000	10	48045000	48050000	0.00034876
152	10	47910000	47915000	10	48330000	48335000	2.16719e-06
153	10	48170000	48180000	10	48330000	48335000	2.73065e-08
154	10	48450000	48455000	10	48680000	48685000	2.62187e-06
155	10	49785000	49790000	10	50250000	50255000	3.18364e-05
156	10	50745000	50750000	10	51030000	51035000	0.000171934
157	10	50880000	50885000	10	51025000	51035000	0.000605477
158	10	51565000	51570000	10	51720000	51725000	1.87445e-15
159	10	52000000	52005000	10	52365000	52370000	1.79449e-06
160	10	53055000	53060000	10	53350000	53355000	3.925e-06
161	10	53080000	53085000	10	53350000	53355000	0.00139299
162	10	54095000	54100000	10	54715000	54720000	1.47096e-08
163	10	54095000	54100000	10	54855000	54860000	0.000753601
164	10	54095000	54100000	10	55085000	55090000	4.56205e-09
165	10	54095000	54100000	10	55665000	55670000	0.00183154
166	10	54110000	54115000	10	54715000	54720000	1.44394e-05
167	10	56295000	56300000	10	57440000	57445000	0.00201974
168	10	56420000	56425000	10	57080000	57085000	0.00232134
169	10	57460000	57465000	10	57600000	57605000	0.00303203
170	10	57955000	57960000	10	58005000	58010000	0.00193348
171	10	58095000	58100000	10	58460000	58465000	0.00198996
172	10	58095000	58100000	10	58990000	58995000	0.000190044
173	10	59020000	59025000	10	59745000	59750000	0.00717219
174	10	59310000	59315000	10	59690000	59695000	4.44463e-05
175	10	59365000	59370000	10	59685000	59695000	6.47347e-12
176	10	60835000	60840000	10	61290000	61295000	0.0076759
177	10	63660000	63670000	10	63790000	63795000	4.16583e-07
178	10	63665000	63670000	10	63775000	63780000	6.94763e-05
179	10	63665000	63670000	10	63785000	63795000	2.5844e-09
180	10	63675000	63680000	10	63775000	63780000	1.72947e-17
181	10	63675000	63680000	10	63785000	63795000	5.48186e-15
182	10	63700000	63705000	10	63775000	63780000	0.000897853
183	10	63725000	63730000	10	63785000	63790000	0.000314264
184	10	63745000	63750000	10	63775000	63780000	8.31327e-05
185	10	63870000	63875000	10	64195000	64200000	1.17337e-06
186	10	64645000	64650000	10	64800000	64810000	9.85792e-06
187	10	64645000	64650000	10	64875000	64880000	6.84602e-05
188	10	64645000	64650000	10	64890000	64895000	1.47961e-11
189	10	64805000	64810000	10	64875000	64880000	0.00232134
190	10	64805000	64810000	10	64890000	64895000	0.0046212
191	10	64890000	64895000	10	64995000	65000000	0.000455736
192	10	64950000	64955000	10	64995000	65000000	2.74316e-09
193	10	65535000	65540000	10	65675000	65685000	0.00744973
194	10	65535000	65540000	10	65690000	65695000	0.000269495
195	10	65535000	65540000	10	66970000	66975000	0.00339006
196	10	65680000	65685000	10	66980000	66985000	3.05658e-08
197	10	65690000	65695000	10	66970000	66975000	3.71336e-08
198	10	65690000	65695000	10	66990000	66995000	5.74255e-12
199	10	65690000	65695000	10	67005000	67010000	6.42398e-05
200	10	65690000	65695000	10	67050000	67055000	0.000531351
201	10	65700000	65705000	10	66980000	66985000	0.00767212
202	10	65700000	65705000	10	67020000	67025000	0.000679194
203	10	65730000	65735000	10	66660000	66665000	0.00117536
204	10	65730000	65735000	10	66970000	66975000	5.9195e-17
205	10	65730000	65735000	10	66980000	66985000	9.36475e-23
206	10	65730000	65735000	10	66990000	66995000	1.7132e-18
207	10	65730000	65735000	10	67005000	67010000	0.00787416
208	10	65730000	65735000	10	67050000	67055000	0.000679194
209	10	65815000	65820000	10	66005000	66010000	0.00012019
210	10	65815000	65820000	10	66110000	66115000	0.000606133
211	10	65815000	65820000	10	66210000	66215000	2.93251e-05
212	10	65815000	65820000	10	66650000	66655000	0.00251441
213	10	65815000	65820000	10	66945000	66950000	2.39839e-05
214	10	65815000	65820000	10	66980000	66985000	5.20921e-10
215	10	66070000	66075000	10	66380000	66385000	0.000373623
216	10	66070000	66075000	10	66785000	66790000	0.00793702
217	10	66070000	66075000	10	66980000	66985000	0.00137061
218	10	66380000	66385000	10	66480000	66485000	0.00081495
219	10	740000	745000	10	940000	945000	2.92558e-06
220	10	9835000	9840000	10	10060000	10065000	3.48244e-06
221	1	103630000	103635000	1	103830000	103835000	4.89176e-09
222	1	104875000	104880000	1	105955000	105960000	0.000254743
223	1	104905000	104910000	1	105235000	105240000	2.1912e-05
224	1	107220000	107225000	1	107300000	107305000	6.75491e-05
225	1	107340000	107345000	1	107610000	107615000	1.69743e-31
226	1	107370000	107375000	1	107610000	107615000	9.45956e-08
227	1	107975000	107980000	1	108550000	108555000	0.00752026
228	1	110120000	110125000	1	111380000	111385000	0.000764281
229	1	111700000	111705000	1	112305000	112310000	0.00492175
230	11	1215000	1220000	11	1245000	1250000	0.00309509
231	11	12340000	12345000	11	12710000	12715000	0.00119441
232	11	12365000	12370000	11	12700000	12705000	1.52326e-06
233	11	12365000	12370000	11	12710000	12715000	0.000360844
234	1	112575000	112580000	1	112890000	112905000	0.00621839
235	1	112590000	112595000	1	112900000	112905000	1.70665e-08
236	11	12880000	12885000	11	13265000	13270000	1.86884e-05
237	11	14255000	14260000	11	14560000	14565000	6.38725e-07
238	11	14330000	14335000	11	14560000	14565000	2.477e-12
239	1	114415000	114420000	1	114640000	114645000	5.29603e-05
240	1	114430000	114435000	1	114640000	114645000	0.000610366
241	1	114445000	114450000	1	114640000	114645000	4.88369e-15
242	1	114445000	114450000	1	114665000	114670000	1.23737e-05
243	11	14585000	14590000	11	15440000	15445000	0.00362415
244	11	14595000	14600000	11	15530000	15535000	0.00186848
245	11	14660000	14665000	11	15420000	15425000	1.17704e-06
246	11	14660000	14665000	11	15440000	15445000	0.00699188
247	1	114675000	114680000	1	115135000	115140000	2.96708e-12
248	1	114675000	114680000	1	115430000	115435000	0.00570681
249	11	14690000	14700000	11	15420000	15425000	0.000178461
250	11	14715000	14725000	11	15420000	15425000	2.66237e-05
251	11	14785000	14790000	11	15420000	15425000	7.32288e-05
252	11	14835000	14840000	11	15420000	15425000	0.00120822
253	11	14935000	14940000	11	15110000	15115000	0.00168455
254	11	14935000	14940000	11	15420000	15425000	1.46176e-19
255	11	15025000	15030000	11	15420000	15425000	0.00416059
256	11	15075000	15080000	11	15420000	15425000	8.06154e-06
257	11	15105000	15115000	11	15420000	15425000	0.000831998
258	11	16570000	16575000	11	16695000	16700000	0.00281933
259	11	16570000	16575000	11	16705000	16710000	6.79463e-11
260	11	17170000	17175000	11	17635000	17640000	0.00114858
261	11	17280000	17285000	11	17635000	17640000	0.00168455
262	11	18480000	18485000	11	18970000	18975000	0.000742487
263	11	19320000	19325000	11	19530000	19535000	5.20614e-05
264	11	19320000	19325000	11	19550000	19555000	0.0028525
265	1	119705000	119710000	1	119980000	119985000	4.46089e-06
266	1	119980000	119985000	1	120110000	120115000	6.33914e-24
267	11	20685000	20690000	11	20905000	20910000	1.31531e-07
268	11	20685000	20690000	11	20950000	20955000	5.30059e-07
269	11	20685000	20690000	11	20960000	20965000	2.30333e-06
270	11	20770000	20775000	11	20950000	20955000	3.0283e-07
271	11	20805000	20810000	11	20905000	20910000	2.74446e-12
272	11	20805000	20810000	11	20950000	20955000	0.00245403
273	11	20845000	20850000	11	20905000	20910000	0.000411795
274	11	20905000	20910000	11	20950000	20955000	1.94297e-05
275	11	21520000	21525000	11	21555000	21560000	0.000137076
276	11	21960000	21965000	11	22215000	22220000	4.11432e-14
277	11	22315000	22320000	11	22590000	22595000	0.000539526
278	11	22600000	22605000	11	23135000	23140000	5.2206e-06
279	11	22625000	22630000	11	23015000	23020000	0.000117332
280	11	22625000	22630000	11	23130000	23140000	9.23088e-11
281	1	122885000	122890000	1	123365000	123370000	0.00531615
282	1	123495000	123500000	1	124570000	124580000	0.0027362
283	1	123755000	123760000	1	124570000	124575000	1.16514e-10
284	1	123770000	123775000	1	124055000	124060000	1.86836e-05
285	1	123770000	123775000	1	124570000	124580000	3.88276e-14
286	1	123785000	123790000	1	124570000	124575000	5.26454e-05
287	1	123855000	123860000	1	124570000	124575000	0.00115411
288	1	125000	130000	1	1455000	1460000	0.00548696
289	11	25775000	25780000	11	25855000	25860000	1.40944e-05
290	1	126485000	126490000	1	126755000	126760000	0.00570924
291	1	126500000	126505000	1	126755000	126760000	2.73844e-07
292	11	26530000	26535000	11	26580000	26585000	0.00698357
293	1	126615000	126620000	1	126755000	126760000	1.75867e-10
294	11	2840000	2845000	11	3015000	3020000	0.00168455
295	11	2860000	2865000	11	2985000	2990000	7.36701e-19
296	11	2860000	2865000	11	3015000	3020000	1.23744e-14
297	11	2865000	2870000	11	2985000	2990000	3.49986e-09
298	11	2865000	2870000	11	3015000	3020000	6.84188e-21
299	1	129215000	129220000	1	129265000	129270000	0.00043474
300	1	130800000	130805000	1	131000000	131005000	0.0046609
301	1	130890000	130895000	1	130970000	130980000	7.2175e-08
302	1	130890000	130895000	1	131000000	131005000	0.000634755
303	1	131035000	131045000	1	131230000	131235000	0.00599316
304	1	131545000	131550000	1	132475000	132480000	0.000977448
305	1	131545000	131550000	1	132575000	132580000	2.84448e-06
306	1	131745000	131750000	1	132200000	132205000	0.000196045
307	1	131745000	131750000	1	132475000	132480000	5.94481e-10
308	1	132875000	132880000	1	133260000	133265000	0.00614328
309	1	132900000	132905000	1	133260000	133265000	5.28785e-05
310	11	3410000	3415000	11	3820000	3825000	0.00310915
311	11	3415000	3420000	11	3810000	3815000	0.000689054
312	11	3415000	3420000	11	3820000	3825000	1.86034e-11
313	1	136785000	136790000	1	136910000	136915000	0.00211409
314	1	137850000	137855000	1	137960000	137965000	0.0024304
315	1	139210000	139215000	1	139570000	139575000	7.59522e-06
316	1	139220000	139225000	1	139440000	139450000	1.54198e-06
317	1	139220000	139225000	1	139470000	139475000	2.37361e-06
318	1	139220000	139225000	1	139570000	139575000	3.22246e-11
319	1	139220000	139225000	1	139805000	139810000	0.00655647
320	1	139470000	139475000	1	139570000	139575000	3.91749e-07
321	1	139570000	139580000	1	139805000	139815000	0.0044424
322	1	139620000	139625000	1	139805000	139810000	1.1807e-13
323	1	141445000	141450000	1	141650000	141655000	1.03145e-12
324	1	141445000	141450000	1	141665000	141670000	5.11809e-08
325	1	141445000	141450000	1	141730000	141735000	0.003449
326	1	141445000	141450000	1	141800000	141805000	1.584e-07
327	1	1425000	1430000	1	1455000	1460000	0.00739047
328	1	142665000	142670000	1	142705000	142710000	0.00125943
329	1	143110000	143115000	1	144060000	144065000	0.00728814
330	1	143435000	143440000	1	143610000	143615000	0.00396039
331	11	435000	440000	11	605000	610000	5.54917e-11
332	11	435000	440000	11	630000	635000	2.16218e-05
333	11	4470000	4475000	11	6415000	6420000	0.00119889
334	11	4525000	4530000	11	5335000	5340000	0.0053665
335	11	4555000	4565000	11	4795000	4810000	2.24001e-08
336	1	145830000	145835000	1	146020000	146025000	1.40638e-05
337	11	46010000	46015000	11	47525000	47530000	2.97254e-06
338	11	46020000	46025000	11	47490000	47495000	5.877e-05
339	11	46055000	46060000	11	47490000	47495000	4.4764e-11
340	11	46055000	46060000	11	47525000	47530000	2.45939e-07
341	11	46120000	46125000	11	47490000	47495000	0.00128339
342	11	46120000	46125000	11	47525000	47530000	1.21387e-09
343	11	46140000	46145000	11	47490000	47495000	5.97363e-07
344	1	147895000	147900000	1	147985000	147990000	1.01638e-05
345	1	147895000	147900000	1	148065000	148070000	5.49007e-05
346	11	47970000	47975000	11	49055000	49060000	0.00607134
347	11	4805000	4810000	11	5210000	5215000	0.000559404
348	11	4805000	4810000	11	5365000	5370000	0.00171942
349	11	48675000	48680000	11	49055000	49060000	0.000147697
350	11	4915000	4920000	11	5335000	5340000	0.000409037
351	1	149550000	149555000	1	149820000	149825000	4.353e-15
352	1	149560000	149565000	1	149820000	149825000	2.9316e-08
353	11	50280000	50285000	11	51070000	51075000	0.000793751
354	11	51665000	51670000	11	52175000	52180000	9.29294e-10
355	11	51665000	51670000	11	52620000	52625000	1.49974e-05
356	1	1520000	1525000	1	1610000	1615000	1.01638e-05
357	1	1520000	1525000	1	1625000	1630000	1.66604e-07
358	1	1520000	1525000	1	1910000	1915000	0.000142932
359	1	1520000	1525000	1	1930000	1935000	8.16749e-05
360	1	15365000	15370000	1	15485000	15490000	1.6378e-08
361	1	15365000	15370000	1	15735000	15740000	7.06962e-07
362	1	15380000	15385000	1	15485000	15490000	1.68957e-05
363	1	154060000	154065000	1	155165000	155170000	1.86081e-11
364	11	55780000	55785000	11	56520000	56525000	0.000157417
365	1	15760000	15765000	1	16050000	16055000	4.43626e-08
366	1	15775000	15780000	1	16010000	16015000	0.000913667
367	1	15775000	15780000	1	16050000	16055000	6.70569e-07
368	1	157830000	157835000	1	158005000	158010000	3.87178e-05
369	1	157830000	157835000	1	158165000	158170000	0.000731172
370	1	158165000	158170000	1	158610000	158615000	4.27454e-06
371	1	158165000	158170000	1	158630000	158635000	0.00693116
372	1	158225000	158230000	1	158505000	158510000	0.00406898
373	1	158315000	158320000	1	158505000	158515000	0.000371569
374	1	158315000	158320000	1	158610000	158615000	3.46809e-08
375	1	158330000	158335000	1	158505000	158510000	3.87178e-05
376	1	158380000	158385000	1	158505000	158510000	0.00211409
377	1	158610000	158615000	1	158940000	158945000	3.18279e-06
378	1	158630000	158635000	1	158940000	158945000	2.55927e-16
379	1	158630000	158635000	1	158960000	158965000	5.54275e-08
380	1	158640000	158645000	1	158860000	158865000	2.64327e-13
381	1	158640000	158645000	1	158870000	158875000	3.64739e-09
382	1	158640000	158645000	1	158940000	158945000	1.00168e-24
383	1	158640000	158645000	1	158960000	158965000	1.65126e-13
384	1	159350000	159355000	1	159800000	159805000	2.99608e-05
385	11	5965000	5970000	11	6030000	6035000	0.00392637
386	1	16050000	16055000	1	16190000	16195000	2.8116e-05
387	1	1610000	1615000	1	1930000	1935000	3.1222e-05
388	1	161125000	161130000	1	161225000	161230000	8.14337e-06
389	1	161135000	161140000	1	161225000	161230000	1.01638e-05
390	1	161785000	161790000	1	162060000	162070000	4.75005e-25
391	1	161800000	161805000	1	162060000	162070000	2.11953e-24
392	1	161870000	161875000	1	161945000	161950000	0.00738808
393	1	162065000	162070000	1	162265000	162270000	9.65362e-11
394	1	1625000	1630000	1	1795000	1800000	1.07765e-05
395	1	1625000	1630000	1	1900000	1905000	4.46089e-06
396	1	1625000	1630000	1	1930000	1935000	4.02055e-13
397	1	163225000	163240000	1	163300000	163305000	5.00215e-23
398	1	163410000	163420000	1	163515000	163520000	0.000295706
399	11	63730000	63735000	11	64200000	64205000	0.00656495
400	11	64200000	64205000	11	64370000	64375000	0.00221444
401	1	164545000	164550000	1	164800000	164805000	0.00199352
402	1	164550000	164555000	1	164790000	164795000	0.0036138
403	1	164615000	164620000	1	164790000	164795000	3.87178e-05
404	1	164615000	164620000	1	164800000	164805000	2.51762e-09
405	1	164635000	164640000	1	164800000	164805000	0.00167631
406	1	164650000	164655000	1	164730000	164735000	4.24871e-06
407	1	164650000	164655000	1	164770000	164775000	0.0033393
408	1	164650000	164655000	1	164800000	164805000	0.0011144
409	1	164890000	164895000	1	165105000	165110000	4.63618e-07
410	1	164890000	164895000	1	165115000	165120000	0.00143318
411	1	16490000	16495000	1	16880000	16885000	0.00543231
412	1	164910000	164915000	1	165105000	165110000	0.00133567
413	1	164960000	164965000	1	165095000	165100000	9.58784e-06
414	1	16505000	16510000	1	16880000	16885000	7.14371e-08
415	1	16515000	16520000	1	16880000	16885000	6.40359e-06
416	11	6515000	6520000	11	6685000	6690000	2.68686e-09
417	11	65185000	65200000	11	65315000	65320000	3.74835e-16
418	1	165780000	165785000	1	166105000	166110000	0.00539497
419	1	166185000	166190000	1	166810000	166815000	0.000502051
420	11	66370000	66375000	11	66470000	66475000	4.07111e-07
421	11	66370000	66380000	11	66595000	66600000	1.31531e-07
422	1	166435000	166445000	1	166810000	166815000	5.86375e-07
423	1	166520000	166525000	1	166560000	166565000	0.000152958
424	1	166610000	166615000	1	166695000	166700000	0.00135484
425	1	166610000	166615000	1	166715000	166720000	0.00422286
426	1	166615000	166620000	1	166665000	166670000	0.00131346
427	1	166615000	166620000	1	166715000	166720000	3.50101e-05
428	1	166665000	166670000	1	166695000	166700000	8.11252e-06
429	1	166900000	166905000	1	167135000	167140000	1.29223e-07
430	1	166900000	166905000	1	167280000	167285000	7.3932e-12
431	1	167305000	167310000	1	168195000	168200000	1.81583e-12
432	1	167305000	167310000	1	168205000	168215000	3.68885e-10
433	1	167305000	167310000	1	168220000	168225000	7.97452e-18
434	1	167305000	167310000	1	168235000	168240000	9.776e-05
435	1	167355000	167360000	1	168195000	168200000	0.0023584
436	1	167355000	167365000	1	168205000	168215000	2.30472e-05
437	1	167360000	167365000	1	168220000	168225000	0.000208988
438	1	167360000	167365000	1	168300000	168305000	0.000887466
439	1	167405000	167410000	1	168205000	168210000	2.91915e-08
440	1	167405000	167410000	1	168220000	168225000	3.3633e-06
441	11	67455000	67465000	11	67645000	67650000	0.000203455
442	11	67465000	67470000	11	67635000	67640000	0.000102365
443	11	67465000	67470000	11	67645000	67650000	1.80329e-06
444	1	167475000	167480000	1	167505000	167510000	0.000472459
445	1	167475000	167480000	1	167745000	167750000	3.52578e-05
446	1	167475000	167480000	1	168205000	168210000	1.13498e-05
447	1	167505000	167510000	1	167990000	167995000	1.57162e-06
448	1	167505000	167510000	1	168075000	168080000	0.000155282
449	1	167505000	167510000	1	168195000	168200000	2.1028e-06
450	1	167505000	167510000	1	168205000	168210000	0.000165476
451	1	167505000	167510000	1	168300000	168305000	0.00373651
452	1	167530000	167535000	1	168210000	168215000	2.44321e-05
453	1	167570000	167575000	1	168075000	168080000	0.00346898
454	1	167570000	167575000	1	168210000	168215000	0.000396361
455	1	167610000	167615000	1	168195000	168200000	1.51224e-06
456	1	167745000	167750000	1	168075000	168080000	2.1912e-05
457	1	167840000	167845000	1	168075000	168080000	0.0044424
458	1	167840000	167845000	1	168195000	168200000	0.0023584
459	11	68200000	68210000	11	68360000	68370000	4.09992e-05
460	11	68205000	68210000	11	68350000	68355000	5.14034e-09
461	11	68205000	68210000	11	68360000	68370000	4.09992e-05
462	11	68560000	68565000	11	69270000	69275000	1.89127e-08
463	11	68560000	68565000	11	69280000	69285000	1.23873e-09
464	1	169015000	169020000	1	169295000	169300000	0.00013903
465	11	6940000	6945000	11	7250000	7255000	0.00519476
466	11	6940000	6945000	11	7640000	7645000	2.8621e-05
467	11	70930000	70935000	11	71140000	71145000	0.000277887
468	1	17390000	17395000	1	17675000	17680000	1.09837e-10
469	1	17400000	17405000	1	17480000	17485000	6.75491e-05
470	1	17400000	17405000	1	17650000	17655000	0.000476222
471	1	17400000	17405000	1	17675000	17680000	6.70569e-07
472	11	7465000	7470000	11	7640000	7645000	7.40447e-05
473	11	76210000	76215000	11	76830000	76835000	7.4652e-10
474	11	76210000	76215000	11	76840000	76845000	8.71607e-06
475	11	76215000	76220000	11	76850000	76855000	0.000606025
476	11	76925000	76930000	11	77085000	77090000	4.09992e-05
477	11	76940000	76945000	11	77085000	77090000	0.000580105
478	11	77085000	77090000	11	77195000	77200000	0.000191784
479	11	78375000	78380000	11	78490000	78495000	0.00672157
480	11	78800000	78805000	11	79070000	79080000	0.00284018
481	11	78855000	78860000	11	79035000	79040000	0.00127578
482	11	78935000	78940000	11	79075000	79080000	0.00019219
483	11	8015000	8020000	11	8215000	8220000	2.80043e-06
484	1	180980000	180985000	1	181425000	181435000	3.37093e-05
485	1	181670000	181675000	1	181835000	181840000	2.37242e-15
486	1	181965000	181970000	1	182135000	182140000	5.49007e-05
487	1	182485000	182490000	1	182675000	182680000	7.48942e-05
488	1	182835000	182840000	1	183765000	183770000	3.7763e-09
489	1	182835000	182840000	1	183775000	183780000	0.00787018
490	1	183875000	183880000	1	184120000	184125000	0.000590244
491	1	183910000	183920000	1	184120000	184130000	2.22709e-09
492	1	183910000	183920000	1	184150000	184155000	1.64824e-26
493	11	8405000	8410000	11	8485000	8490000	3.41318e-06
494	11	8405000	8410000	11	8500000	8505000	7.71473e-05
495	11	8405000	8410000	11	8705000	8710000	5.54418e-06
496	1	184120000	184125000	1	184150000	184155000	0.00121625
497	11	8500000	8505000	11	8690000	8695000	0.00344676
498	1	185130000	185135000	1	185660000	185665000	0.00228179
499	1	188270000	188275000	1	188540000	188545000	3.52578e-05
500	1	188270000	188275000	1	188550000	188555000	1.69848e-11
501	1	188270000	188275000	1	188560000	188570000	2.45005e-24
502	1	188270000	188275000	1	188580000	188585000	0.00027684
503	1	188295000	188300000	1	188550000	188555000	0.00199352
504	1	188295000	188300000	1	188560000	188570000	1.59596e-07
505	1	189345000	189350000	1	189530000	189535000	0.000501425
506	1	189360000	189365000	1	189530000	189535000	0.0012268
507	1	189595000	189600000	1	190140000	190145000	3.5562e-09
508	11	9010000	9015000	11	9910000	9915000	0.00248282
509	1	190160000	190165000	1	190750000	190755000	0.000858047
510	1	190180000	190185000	1	190340000	190345000	2.3423e-05
511	1	190180000	190185000	1	190745000	190755000	2.38744e-07
512	1	190180000	190190000	1	190660000	190665000	0.00580236
513	1	190180000	190190000	1	190745000	190755000	2.38744e-07
514	1	190340000	190345000	1	190745000	190755000	5.30055e-35
515	1	190340000	190350000	1	190660000	190665000	1.76677e-25
516	1	190340000	190350000	1	190745000	190755000	2.32929e-08
517	11	910000	920000	11	1215000	1220000	1.03525e-08
518	1	191515000	191520000	1	192125000	192130000	0.00062852
519	1	191540000	191545000	1	192120000	192125000	0.00703294
520	11	930000	935000	11	1215000	1220000	0.000379726
521	1	201540000	201550000	1	201600000	201610000	1.75968e-06
522	1	201540000	201550000	1	201625000	201635000	8.36907e-17
523	1	201560000	201565000	1	201625000	201635000	4.72806e-05
524	1	201570000	201575000	1	201625000	201635000	0.00718558
525	1	202590000	202595000	1	202950000	202955000	0.00206159
526	1	203790000	203795000	1	204590000	204600000	0.000391077
527	1	203790000	203795000	1	204655000	204660000	1.36891e-07
528	1	208060000	208070000	1	209060000	209065000	8.28221e-11
529	1	208065000	208070000	1	209130000	209135000	0.000289779
530	1	208065000	208070000	1	209400000	209405000	0.000479356
531	1	208095000	208100000	1	209060000	209065000	0.000702363
532	12	10020000	10025000	12	10870000	10880000	4.95039e-09
533	12	10020000	10025000	12	10915000	10920000	6.57992e-05
534	12	1025000	1030000	12	1075000	1080000	6.88759e-05
535	12	1025000	1030000	12	1515000	1520000	0.00293319
536	12	1045000	1050000	12	1075000	1080000	0.000686337
537	12	10915000	10920000	12	11075000	11080000	0.000190863
538	12	10940000	10945000	12	11075000	11080000	0.000486701
539	12	11150000	11155000	12	11485000	11490000	0.000884093
540	1	2115000	2125000	1	2255000	2260000	0.00238396
541	12	11705000	11710000	12	11875000	11880000	0.00507543
542	12	11705000	11710000	12	11895000	11900000	0.00529724
543	12	11705000	11710000	12	11995000	12000000	0.000165084
544	12	11705000	11710000	12	12015000	12020000	2.00323e-06
545	12	11705000	11710000	12	12060000	12065000	2.59871e-07
546	12	11705000	11710000	12	12080000	12090000	0.0002399
547	12	11735000	11740000	12	11870000	11880000	3.90361e-07
548	12	11745000	11750000	12	11870000	11880000	6.18711e-10
549	12	11895000	11900000	12	11995000	12000000	5.64075e-05
550	12	12080000	12085000	12	13200000	13205000	0.000933548
551	12	12300000	12305000	12	12335000	12340000	0.000124061
552	1	2125000	2130000	1	2225000	2230000	3.50101e-05
553	1	2125000	2130000	1	2255000	2260000	6.66783e-07
554	12	12820000	12825000	12	13180000	13185000	0.00209248
555	12	12850000	12855000	12	13090000	13095000	0.00629288
556	12	12850000	12855000	12	13100000	13105000	3.81403e-05
557	12	12850000	12855000	12	13170000	13175000	0.000278959
558	12	12850000	12855000	12	13180000	13185000	1.11727e-07
559	12	12850000	12855000	12	13200000	13205000	0.00281748
560	12	1295000	1300000	12	1515000	1520000	8.58623e-06
561	12	1305000	1310000	12	1515000	1520000	1.08871e-07
562	12	1310000	1315000	12	1455000	1460000	0.000706543
563	12	1310000	1315000	12	1515000	1520000	2.89724e-08
564	12	13200000	13205000	12	13345000	13350000	1.07689e-05
565	12	1325000	1330000	12	1445000	1450000	6.99865e-07
566	12	1325000	1330000	12	1455000	1460000	7.15604e-09
567	12	1325000	1330000	12	1505000	1510000	3.04172e-07
568	12	1325000	1330000	12	1515000	1525000	1.09382e-18
569	12	1335000	1340000	12	1445000	1450000	1.752e-07
570	12	1335000	1340000	12	1505000	1510000	0.00507543
571	12	1335000	1340000	12	1515000	1520000	1.01222e-08
572	12	13735000	13745000	12	13830000	13835000	3.53783e-05
573	12	13735000	13750000	12	14010000	14015000	3.57942e-12
574	12	13740000	13745000	12	13875000	13880000	0.001753
575	12	13740000	13745000	12	14145000	14150000	1.40897e-05
576	12	13740000	13750000	12	13815000	13820000	4.24736e-09
577	12	1380000	1385000	12	1455000	1460000	0.0035161
578	12	1380000	1385000	12	1515000	1520000	7.74565e-06
579	12	145000	150000	12	310000	315000	0.00714899
580	12	14740000	14750000	12	14855000	14860000	2.46067e-15
581	12	14745000	14750000	12	14940000	14945000	0.00392488
582	12	14875000	14880000	12	14940000	14945000	1.00348e-07
583	12	14875000	14880000	12	15060000	15065000	0.00716399
584	12	15005000	15010000	12	15035000	15040000	0.00346244
585	12	15005000	15010000	12	15060000	15065000	0.000278959
586	12	15305000	15310000	12	15450000	15455000	1.07689e-05
587	12	15465000	15470000	12	16050000	16055000	9.60552e-08
588	12	15495000	15500000	12	16050000	16055000	2.02145e-08
589	1	215575000	215580000	1	215830000	215835000	6.87177e-05
590	12	15810000	15815000	12	16050000	16055000	0.00629288
591	12	1625000	1630000	12	1675000	1680000	0.00141063
592	12	16620000	16625000	12	16770000	16775000	0.00170201
593	1	216700000	216705000	1	217300000	217305000	0.00073421
594	12	16910000	16915000	12	17075000	17085000	5.94098e-13
595	12	16910000	16915000	12	17100000	17105000	7.44976e-05
596	12	16910000	16915000	12	17115000	17120000	4.92835e-06
597	12	16930000	16935000	12	17080000	17085000	0.00170201
598	12	16930000	16935000	12	17115000	17120000	0.00189229
599	1	216995000	217000000	1	217220000	217225000	0.00674717
600	1	217065000	217070000	1	217220000	217225000	0.00323857
601	12	17230000	17235000	12	17400000	17405000	0.00507543
602	12	17235000	17240000	12	17430000	17435000	0.00392488
603	12	17250000	17260000	12	17415000	17420000	6.61011e-23
604	12	17255000	17260000	12	17430000	17435000	4.97631e-07
605	12	18090000	18100000	12	18170000	18180000	3.79898e-06
606	12	18090000	18100000	12	18225000	18230000	1.40435e-05
607	12	18095000	18100000	12	18170000	18180000	0.000129089
608	12	18170000	18175000	12	18225000	18230000	9.64436e-05
609	12	18225000	18230000	12	18280000	18285000	0.00536231
610	12	18225000	18230000	12	18360000	18365000	0.001753
611	12	18280000	18285000	12	18345000	18350000	0.00122121
612	12	18280000	18285000	12	18360000	18365000	1.04113e-06
613	12	18360000	18365000	12	18575000	18580000	0.00125132
614	12	18360000	18365000	12	18590000	18595000	0.000116783
615	12	18690000	18695000	12	18760000	18770000	9.95297e-21
616	12	18765000	18770000	12	18850000	18855000	0.00563113
617	12	18765000	18770000	12	18880000	18885000	6.04881e-06
618	12	18765000	18770000	12	18915000	18920000	0.000115236
619	12	19345000	19355000	12	19505000	19510000	3.73293e-06
620	12	19410000	19425000	12	19505000	19510000	1.32378e-20
621	12	20090000	20095000	12	20220000	20225000	1.40435e-05
622	12	20120000	20125000	12	20220000	20225000	1.53295e-05
623	12	20150000	20160000	12	20220000	20225000	0.00324204
624	12	20175000	20180000	12	20210000	20215000	0.00179361
625	12	20175000	20180000	12	20220000	20225000	0.000213488
626	12	20280000	20285000	12	20585000	20590000	0.00238388
627	12	20280000	20285000	12	20640000	20645000	0.00209248
628	12	20280000	20290000	12	20465000	20470000	0.00716399
629	12	20290000	20295000	12	20385000	20390000	0.000124061
630	12	20290000	20295000	12	20465000	20470000	1.19165e-05
631	12	20385000	20390000	12	20465000	20470000	7.03181e-08
632	12	20385000	20390000	12	20550000	20555000	0.00714899
633	12	20585000	20595000	12	20630000	20645000	1.78002e-09
634	12	20635000	20645000	12	20765000	20770000	1.48723e-06
635	12	20635000	20645000	12	20935000	20940000	0.000110558
636	12	20640000	20645000	12	20670000	20675000	0.000122481
637	12	20650000	20655000	12	20935000	20940000	0.00102678
638	12	20655000	20660000	12	20765000	20770000	0.00200203
639	12	20655000	20660000	12	20935000	20940000	1.36543e-06
640	12	20715000	20720000	12	20935000	20940000	0.00393184
641	12	20820000	20825000	12	20915000	20920000	3.53783e-05
642	12	20820000	20825000	12	20935000	20940000	2.70026e-11
643	12	20970000	20975000	12	21865000	21870000	0.0055753
644	12	20985000	20990000	12	21560000	21565000	8.70221e-05
645	12	21000000	21005000	12	21600000	21605000	0.000425551
646	12	21010000	21015000	12	21560000	21565000	0.00638209
647	12	21090000	21095000	12	21560000	21565000	0.0042923
648	1	221600000	221610000	1	221925000	221930000	1.06805e-08
649	12	21860000	21865000	12	21980000	21985000	5.4508e-11
650	12	21860000	21865000	12	22000000	22005000	4.32121e-06
651	12	21865000	21870000	12	21980000	21985000	2.70026e-11
652	12	21865000	21870000	12	22000000	22005000	0.000127189
653	12	21865000	21870000	12	22015000	22020000	0.00596436
654	12	21885000	21890000	12	21950000	21955000	4.57746e-05
655	12	21885000	21890000	12	21965000	21970000	0.0014604
656	12	21885000	21890000	12	21980000	21985000	2.25674e-27
657	12	21885000	21890000	12	21995000	22005000	3.38899e-07
658	1	221905000	221910000	1	222365000	222370000	3.36902e-07
659	12	21910000	21915000	12	21980000	21985000	3.97222e-05
660	12	21910000	21915000	12	21995000	22000000	0.0019316
661	12	21930000	21935000	12	21980000	21985000	6.88759e-05
662	12	22045000	22050000	12	22085000	22090000	0.00034148
663	12	22045000	22050000	12	22100000	22105000	1.34728e-10
664	12	2215000	2220000	12	2255000	2260000	0.00494643
665	12	22175000	22180000	12	22335000	22340000	0.000757654
666	12	22185000	22190000	12	22335000	22340000	6.34191e-06
667	12	22275000	22280000	12	22325000	22330000	0.000535932
668	1	222410000	222420000	1	222545000	222550000	4.55392e-05
669	1	2225000	2230000	1	2510000	2515000	0.003449
670	12	22565000	22570000	12	22635000	22640000	0.00114738
671	12	22565000	22570000	12	22665000	22670000	2.49605e-07
672	12	22565000	22570000	12	22680000	22685000	3.52482e-09
673	12	22585000	22590000	12	22635000	22640000	0.000535932
674	12	22585000	22590000	12	22680000	22685000	1.9523e-09
675	12	22635000	22640000	12	22680000	22685000	2.80548e-05
676	12	22680000	22685000	12	22710000	22715000	0.00346244
677	12	22695000	22700000	12	22735000	22740000	0.00494643
678	12	22975000	22980000	12	23165000	23170000	1.59953e-05
679	12	23010000	23015000	12	23165000	23170000	0.004066
680	12	23070000	23075000	12	23160000	23170000	1.59012e-07
681	1	223300000	223305000	1	223460000	223465000	0.00231582
682	1	223325000	223330000	1	223460000	223470000	0.000576622
683	12	23370000	23375000	12	23435000	23440000	4.34371e-06
684	12	23435000	23445000	12	23595000	23600000	3.22188e-09
685	12	23595000	23600000	12	23670000	23675000	5.48133e-13
686	12	23605000	23610000	12	23670000	23675000	3.60649e-07
687	12	23615000	23620000	12	23670000	23675000	9.09921e-08
688	1	223650000	223655000	1	223875000	223880000	9.2921e-06
689	1	223650000	223655000	1	223900000	223905000	1.70007e-12
690	12	23670000	23675000	12	23725000	23730000	0.000278959
691	12	23670000	23675000	12	23885000	23890000	0.00125132
692	12	23680000	23685000	12	23725000	23730000	8.47441e-10
693	12	24080000	24085000	12	25950000	25955000	0.00290739
694	12	24090000	24095000	12	24135000	24140000	7.83347e-05
695	12	24090000	24095000	12	24185000	24190000	0.000124061
696	12	24090000	24095000	12	24200000	24205000	4.74005e-05
697	12	24090000	24095000	12	24230000	24235000	2.95273e-10
698	12	24090000	24095000	12	24270000	24275000	1.56821e-06
699	12	24200000	24205000	12	24270000	24275000	0.00324204
700	12	24230000	24235000	12	24270000	24275000	3.45542e-13
701	12	24270000	24275000	12	24325000	24330000	0.00206956
702	12	24280000	24285000	12	24325000	24330000	1.08874e-36
703	12	24280000	24285000	12	24350000	24355000	0.00114738
704	12	24280000	24285000	12	24370000	24375000	3.0984e-10
705	12	24280000	24285000	12	24845000	24850000	0.000771082
706	12	24395000	24400000	12	24870000	24875000	0.000649671
707	1	224905000	224910000	1	225040000	225045000	0.000878164
708	12	24915000	24925000	12	25090000	25100000	0.000346002
709	12	24920000	24925000	12	25230000	25235000	2.00323e-06
710	12	24945000	24950000	12	25005000	25010000	5.32574e-11
711	12	24945000	24950000	12	25090000	25095000	2.89686e-24
712	12	24945000	24950000	12	25230000	25235000	0.00102678
713	12	25030000	25035000	12	25090000	25100000	2.62847e-18
714	12	2515000	2520000	12	2545000	2550000	0.000686337
715	12	25285000	25290000	12	25380000	25385000	1.18161e-56
716	12	25485000	25490000	12	25585000	25590000	1.02293e-06
717	1	225645000	225650000	1	225820000	225825000	0.00396039
718	1	225645000	225650000	1	225890000	225895000	3.04639e-19
719	1	225670000	225675000	1	225890000	225895000	1.23737e-05
720	12	25755000	25765000	12	26015000	26030000	0.000739036
721	12	25755000	25765000	12	26045000	26050000	0.00472078
722	12	25755000	25770000	12	25870000	25875000	1.15935e-36
723	12	25755000	25770000	12	26035000	26040000	0.00563568
724	12	25755000	25770000	12	26085000	26090000	7.98329e-07
725	12	25755000	25770000	12	26180000	26190000	1.70555e-08
726	12	25760000	25765000	12	25970000	25975000	1.71862e-05
727	12	25760000	25765000	12	26155000	26160000	0.000127353
728	12	25870000	25875000	12	25970000	25975000	0.00654203
729	12	25870000	25875000	12	26015000	26020000	2.42809e-06
730	12	25870000	25875000	12	26035000	26040000	0.000124861
731	12	25870000	25875000	12	26180000	26185000	0.00202694
732	12	26015000	26025000	12	26180000	26190000	1.84687e-05
733	12	26020000	26025000	12	26155000	26160000	0.000127189
734	12	26025000	26030000	12	26200000	26205000	0.00364484
735	12	26035000	26040000	12	26155000	26165000	1.17495e-10
736	12	26035000	26040000	12	26180000	26190000	1.13511e-27
737	12	26035000	26040000	12	26200000	26205000	0.000124861
738	12	26035000	26040000	12	26265000	26270000	0.00237379
739	12	26045000	26050000	12	26085000	26090000	0.00034148
740	12	26045000	26050000	12	26160000	26165000	7.66955e-08
741	12	26045000	26050000	12	26180000	26190000	2.04083e-07
742	12	26085000	26090000	12	26155000	26165000	4.00119e-05
743	12	26200000	26205000	12	26255000	26260000	3.3626e-06
744	12	26200000	26205000	12	26265000	26275000	2.71438e-27
745	12	2625000	2630000	12	2860000	2865000	0.000420496
746	12	26300000	26305000	12	26350000	26355000	0.00360839
747	12	26300000	26305000	12	26465000	26470000	0.00714899
748	12	26350000	26360000	12	26450000	26455000	0.000670724
749	12	26350000	26365000	12	26460000	26470000	4.96719e-12
750	12	2635000	2640000	12	2860000	2865000	5.12511e-17
751	12	2635000	2640000	12	2885000	2890000	6.78755e-10
752	12	26395000	26400000	12	26450000	26455000	3.2576e-05
753	12	26395000	26400000	12	26460000	26470000	1.59709e-11
754	12	2640000	2645000	12	2860000	2865000	9.45657e-17
755	12	26410000	26415000	12	26450000	26455000	0.000130421
756	12	26410000	26415000	12	26460000	26465000	2.20962e-08
757	12	26790000	26795000	12	26975000	26980000	0.00189229
758	12	26810000	26815000	12	27050000	27055000	0.000323416
759	12	26915000	26920000	12	26975000	26980000	1.27556e-11
760	12	27045000	27055000	12	27205000	27215000	3.17636e-08
761	12	27690000	27695000	12	28565000	28570000	0.00659744
762	1	228220000	228225000	1	229265000	229270000	1.7625e-07
763	1	229390000	229395000	1	229615000	229620000	0.00143318
764	1	229390000	229395000	1	229650000	229660000	6.14224e-14
765	1	229420000	229425000	1	229615000	229620000	0.00133567
766	1	229755000	229760000	1	229920000	229930000	2.995e-06
767	1	229755000	229760000	1	229945000	229950000	1.40638e-05
768	1	230350000	230355000	1	230910000	230915000	0.000186916
769	1	230850000	230855000	1	230910000	230915000	0.00197821
770	12	31300000	31305000	12	31615000	31620000	0.00172722
771	12	31300000	31305000	12	31665000	31670000	0.00033056
772	12	31810000	31815000	12	32005000	32010000	0.000990876
773	12	31810000	31815000	12	32065000	32070000	1.45604e-07
774	12	32885000	32890000	12	33020000	33025000	3.22542e-05
775	12	33255000	33260000	12	33405000	33410000	0.00170201
776	12	33405000	33410000	12	34025000	34030000	4.2194e-06
777	12	33405000	33410000	12	34035000	34040000	3.47199e-07
778	12	33405000	33410000	12	34115000	34120000	0.00464659
779	12	33410000	33415000	12	34035000	34040000	0.00205545
780	12	33425000	33430000	12	34010000	34015000	0.000548384
781	12	33425000	33430000	12	34035000	34040000	3.28237e-11
782	12	3370000	3375000	12	3530000	3535000	0.000757654
783	12	3385000	3390000	12	3515000	3520000	0.000799295
784	12	3385000	3390000	12	3525000	3535000	7.576e-05
785	12	34135000	34140000	12	34270000	34275000	5.07519e-25
786	12	34585000	34600000	12	34725000	34730000	9.96932e-16
787	12	34850000	34860000	12	35280000	35285000	0.00202057
788	1	2350000	2355000	1	2510000	2515000	0.000533471
789	1	2350000	2355000	1	2525000	2530000	0.00396039
790	12	3565000	3570000	12	3700000	3705000	0.00591942
791	12	3590000	3600000	12	3700000	3705000	0.00113867
792	1	235905000	235910000	1	236250000	236255000	2.94239e-08
793	12	35965000	35970000	12	36075000	36080000	1.2382e-05
794	12	35975000	35980000	12	36075000	36080000	1.02077e-15
795	12	3650000	3655000	12	3690000	3695000	0.00494643
796	12	36515000	36520000	12	36865000	36870000	0.000538942
797	1	236875000	236880000	1	236945000	236950000	0.00614328
798	12	36875000	36880000	12	37435000	37440000	0.00546063
799	12	36875000	36880000	12	37445000	37450000	0.000708124
800	12	36900000	36905000	12	37255000	37260000	0.00242016
801	12	37500000	37505000	12	37575000	37580000	0.000129089
802	12	3785000	3790000	12	3915000	3920000	0.000799295
803	12	38115000	38130000	12	38725000	38730000	6.72214e-08
804	1	238190000	238195000	1	239085000	239090000	0.000142814
805	1	238190000	238195000	1	239130000	239135000	0.00787018
806	1	238240000	238245000	1	239085000	239090000	2.22347e-06
807	1	238675000	238680000	1	239085000	239090000	1.87499e-12
808	1	238675000	238680000	1	239115000	239120000	7.0515e-09
809	1	238695000	238700000	1	238825000	238830000	0.00135481
810	1	238825000	238830000	1	239085000	239090000	0.00031182
811	1	238935000	238940000	1	238975000	238980000	0.000446988
812	12	3915000	3920000	12	4175000	4180000	0.000119651
813	12	39480000	39485000	12	39615000	39620000	7.74565e-06
814	12	39735000	39740000	12	39765000	39770000	4.97191e-05
815	12	39775000	39780000	12	40020000	40025000	4.99534e-05
816	1	239785000	239790000	1	239815000	239820000	0.000176906
817	12	40050000	40055000	12	40675000	40680000	0.00205545
818	12	40050000	40055000	12	40690000	40695000	4.29878e-15
819	12	40060000	40065000	12	40690000	40695000	0.000257115
820	1	240620000	240625000	1	240765000	240770000	0.00161518
821	1	240635000	240640000	1	240765000	240770000	4.04766e-09
822	1	240685000	240690000	1	240740000	240745000	0.00718558
823	12	40730000	40735000	12	40790000	40795000	0.0014727
824	12	40755000	40760000	12	40790000	40795000	4.8264e-05
825	12	4255000	4260000	12	4370000	4375000	2.3875e-05
826	12	43075000	43080000	12	43355000	43360000	0.00124516
827	12	43100000	43110000	12	43335000	43340000	1.28153e-15
828	12	43100000	43110000	12	43355000	43365000	0.000594915
829	12	43105000	43110000	12	43370000	43375000	9.37604e-05
830	12	43645000	43650000	12	43910000	43915000	1.73313e-05
831	12	4375000	4380000	12	4520000	4525000	0.00253809
832	12	43760000	43765000	12	43910000	43915000	0.000453832
833	12	43815000	43820000	12	43925000	43930000	7.4949e-11
834	12	43815000	43820000	12	44105000	44110000	0.00085008
835	12	43815000	43825000	12	43910000	43920000	0.00654203
836	12	43840000	43845000	12	43910000	43915000	0.000389286
837	12	43925000	43930000	12	44105000	44115000	3.42436e-08
838	12	43925000	43930000	12	44135000	44140000	0.00659744
839	12	43925000	43930000	12	44155000	44160000	0.00237379
840	12	4425000	4430000	12	4520000	4525000	0.000418683
841	12	4435000	4440000	12	4520000	4525000	3.34769e-15
842	12	45570000	45575000	12	45735000	45740000	0.00196103
843	12	45570000	45575000	12	45785000	45795000	6.01522e-05
844	1	246150000	246155000	1	246500000	246505000	1.08548e-05
845	12	46200000	46205000	12	46370000	46375000	3.99483e-06
846	1	246215000	246225000	1	246475000	246480000	2.07451e-07
847	1	246500000	246505000	1	246730000	246735000	0.00114889
848	1	246500000	246505000	1	246740000	246745000	6.38161e-07
849	12	46645000	46650000	12	46800000	46805000	0.00113867
850	12	46670000	46675000	12	46755000	46760000	0.00563113
851	12	46670000	46675000	12	46785000	46790000	0.00114036
852	12	46670000	46675000	12	46800000	46805000	3.32833e-06
853	12	46755000	46760000	12	46785000	46790000	1.45197e-07
854	12	46755000	46760000	12	46800000	46805000	0.000567908
855	12	46900000	46905000	12	47055000	47060000	2.69124e-15
856	12	46900000	46905000	12	47075000	47080000	0.000234214
857	12	46900000	46905000	12	47090000	47095000	3.78421e-14
858	12	46910000	46915000	12	47055000	47060000	1.07689e-05
859	12	46910000	46915000	12	47075000	47080000	1.34859e-06
860	12	46910000	46915000	12	47090000	47095000	0.00261257
861	1	247085000	247090000	1	248350000	248355000	0.00778508
862	12	47160000	47165000	12	47370000	47375000	1.71862e-05
863	12	47160000	47165000	12	47395000	47400000	9.13191e-08
864	12	47345000	47350000	12	47395000	47400000	6.88759e-05
865	12	47345000	47350000	12	47540000	47545000	0.000990876
866	12	47350000	47355000	12	47395000	47400000	2.80548e-05
867	12	47350000	47355000	12	47530000	47535000	0.000670724
868	12	47395000	47400000	12	47530000	47535000	0.000127189
869	12	47685000	47690000	12	47735000	47740000	0.000535932
870	12	47795000	47800000	12	47840000	47845000	0.000567908
871	12	48035000	48040000	12	48145000	48150000	0.000607922
872	12	48055000	48060000	12	48140000	48150000	2.04471e-21
873	12	48055000	48060000	12	48165000	48170000	0.00634145
874	12	48055000	48060000	12	48335000	48340000	0.00124516
875	12	48145000	48150000	12	48335000	48340000	0.000329574
876	12	48165000	48170000	12	48285000	48290000	0.00218603
877	12	48165000	48170000	12	48335000	48340000	2.02863e-40
878	12	48175000	48185000	12	48335000	48340000	0.00281951
879	12	48195000	48200000	12	48335000	48340000	0.00385585
880	1	248515000	248520000	1	249755000	249760000	0.000865707
881	1	248585000	248590000	1	249590000	249595000	2.84149e-07
882	1	248605000	248610000	1	249170000	249175000	0.00128307
883	1	248605000	248610000	1	249590000	249595000	0.005471
884	12	48875000	48880000	12	48995000	49000000	4.8024e-05
885	12	4960000	4965000	12	4990000	4995000	1.78177e-08
886	12	4960000	4965000	12	5045000	5050000	0.0019316
887	12	4990000	5000000	12	5040000	5050000	0.00141063
888	12	49930000	49935000	12	49960000	49965000	5.15164e-08
889	12	5005000	5010000	12	5035000	5050000	8.78249e-07
890	12	5005000	5010000	12	5180000	5185000	0.00364484
891	12	50210000	50215000	12	50360000	50365000	0.000453832
892	12	50210000	50215000	12	50370000	50380000	5.74795e-14
893	12	50210000	50215000	12	50385000	50390000	5.19668e-10
894	12	50385000	50390000	12	50500000	50505000	0.00114036
895	12	50400000	50405000	12	50460000	50465000	0.00394031
896	12	50515000	50520000	12	50720000	50725000	4.92835e-06
897	12	50540000	50545000	12	50605000	50610000	0.000422986
898	12	50565000	50570000	12	50605000	50610000	1.80209e-05
899	12	50565000	50570000	12	50720000	50725000	7.18507e-05
900	12	50630000	50635000	12	50720000	50725000	3.0984e-10
901	1	250915000	250920000	1	251170000	251175000	0.000382357
902	1	250925000	250935000	1	251170000	251175000	2.47198e-21
903	1	250930000	250935000	1	251060000	251065000	6.66783e-07
904	1	250930000	250935000	1	251075000	251080000	0.00652236
905	1	250930000	250935000	1	251190000	251200000	0.00031182
906	1	250995000	251000000	1	251170000	251175000	3.87178e-05
907	12	5105000	5110000	12	5175000	5185000	4.24736e-09
908	1	251190000	251200000	1	251415000	251420000	1.3862e-10
909	1	251195000	251200000	1	251595000	251600000	3.143e-10
910	12	51565000	51570000	12	51755000	51760000	0.00529724
911	1	251595000	251600000	1	252185000	252190000	1.36305e-07
912	1	251605000	251610000	1	252185000	252190000	1.54174e-05
913	12	51605000	51610000	12	51755000	51760000	0.00596436
914	12	5180000	5185000	12	5325000	5330000	5.23768e-07
915	12	51935000	51940000	12	52170000	52175000	0.00188137
916	12	51935000	51940000	12	52415000	52420000	0.00357319
917	12	5195000	5200000	12	5325000	5330000	1.4888e-12
918	12	51955000	51960000	12	52170000	52175000	1.21058e-05
919	12	51995000	52000000	12	52145000	52150000	0.000115236
920	12	52010000	52025000	12	52170000	52175000	1.62216e-21
921	12	52015000	52020000	12	52105000	52110000	1.32378e-20
922	12	52015000	52020000	12	52415000	52420000	1.67138e-05
923	12	52015000	52025000	12	52140000	52150000	1.17495e-10
924	12	52015000	52025000	12	52330000	52335000	0.00202694
925	12	52030000	52040000	12	52105000	52110000	2.99086e-10
926	12	52030000	52040000	12	52140000	52150000	1.45403e-06
927	12	52030000	52040000	12	52170000	52175000	3.57919e-12
928	12	52035000	52040000	12	52320000	52325000	6.52703e-06
929	12	52035000	52040000	12	52330000	52335000	0.00338203
930	12	52105000	52110000	12	52145000	52150000	2.17368e-10
931	12	52330000	52335000	12	52415000	52420000	0.0019316
932	12	52440000	52445000	12	52485000	52490000	9.76701e-06
933	12	52440000	52445000	12	52500000	52505000	1.76811e-20
934	12	52440000	52445000	12	52535000	52550000	5.85936e-08
935	1	252510000	252515000	1	252850000	252855000	2.18493e-06
936	1	252540000	252545000	1	252850000	252855000	4.4883e-05
937	1	252540000	252545000	1	253115000	253120000	0.00110064
938	1	252570000	252575000	1	252850000	252855000	0.00406898
939	12	52625000	52630000	12	52855000	52860000	0.000116783
940	12	52625000	52630000	12	52900000	52905000	1.06033e-05
941	12	52625000	52630000	12	53065000	53070000	0.0014182
942	12	5265000	5270000	12	5295000	5305000	1.82505e-05
943	12	52690000	52695000	12	52855000	52860000	6.43988e-06
944	12	52700000	52705000	12	52855000	52860000	3.17636e-08
945	12	52700000	52705000	12	52900000	52905000	0.000720416
946	12	52740000	52745000	12	52855000	52860000	8.99236e-05
947	12	52770000	52780000	12	52855000	52860000	9.51026e-14
948	12	52805000	52810000	12	52855000	52860000	5.2831e-13
949	1	252870000	252875000	1	253115000	253125000	0.000109183
950	1	252880000	252885000	1	253115000	253125000	3.41549e-10
951	12	52915000	52920000	12	52950000	52955000	3.45519e-08
952	12	53005000	53010000	12	53050000	53055000	0.000213488
953	12	53005000	53010000	12	53240000	53245000	0.00188137
954	12	53050000	53055000	12	53220000	53225000	5.46966e-09
955	12	53050000	53055000	12	53230000	53235000	3.61096e-05
956	12	53050000	53055000	12	53245000	53250000	0.000990876
957	12	53050000	53055000	12	53260000	53265000	1.71862e-05
958	12	53065000	53070000	12	53220000	53225000	3.22261e-11
959	12	53065000	53075000	12	53230000	53235000	0.00196103
960	12	53065000	53075000	12	53260000	53265000	7.49962e-12
961	12	53065000	53075000	12	53270000	53280000	0.00217833
962	12	53065000	53080000	12	53240000	53245000	3.95556e-12
963	12	53070000	53075000	12	53205000	53210000	3.22542e-05
964	12	53070000	53080000	12	53220000	53225000	1.07689e-05
965	12	53085000	53090000	12	53375000	53380000	0.00085008
966	12	53115000	53120000	12	53220000	53225000	6.86379e-06
967	12	53240000	53245000	12	53270000	53275000	1.97173e-05
968	12	53350000	53355000	12	53400000	53405000	1.78002e-09
969	12	53360000	53365000	12	53400000	53405000	8.1657e-09
970	12	53370000	53375000	12	53400000	53405000	0.000122481
971	1	253420000	253425000	1	253495000	253500000	0.000674114
972	12	5345000	5350000	12	5510000	5515000	0.000512605
973	1	253520000	253525000	1	253590000	253595000	0.0019308
974	12	53570000	53575000	12	53885000	53890000	2.35843e-07
975	12	53570000	53575000	12	53905000	53910000	0.00439602
976	1	253620000	253635000	1	253650000	253665000	1.31043e-68
977	1	253620000	253635000	1	253715000	253720000	4.54676e-165
978	1	253650000	253655000	1	253715000	253720000	1.63368e-144
979	1	253650000	253655000	1	254275000	254280000	0.00373355
980	1	253655000	253665000	1	253715000	253720000	1.5288e-54
981	12	53700000	53705000	12	53885000	53890000	0.00010925
982	12	53720000	53725000	12	53885000	53890000	0.00714899
983	12	53760000	53765000	12	53885000	53890000	1.48723e-06
984	1	253975000	253980000	1	254285000	254290000	0.00155854
985	1	254050000	254055000	1	254195000	254205000	1.3796e-11
986	1	254050000	254055000	1	254270000	254275000	3.33621e-07
987	1	254050000	254055000	1	254285000	254290000	2.59112e-09
988	12	54055000	54060000	12	54500000	54505000	0.000201463
989	1	254060000	254065000	1	254195000	254205000	5.42013e-40
990	1	254060000	254065000	1	254265000	254280000	1.70548e-15
991	1	254060000	254065000	1	254285000	254290000	5.29603e-05
992	12	54075000	54080000	12	54500000	54505000	1.69082e-40
993	12	54075000	54080000	12	54525000	54530000	2.57414e-05
994	12	54090000	54095000	12	54275000	54280000	0.00716399
995	12	54090000	54095000	12	54410000	54415000	0.0069896
996	12	54090000	54095000	12	54500000	54505000	2.90389e-09
997	12	54090000	54095000	12	54525000	54530000	3.91383e-05
998	1	254195000	254205000	1	254265000	254280000	5.20505e-08
999	1	254225000	254230000	1	254265000	254270000	0.000152958
1000	1	254410000	254415000	1	254645000	254655000	1.83256e-09
1001	1	254700000	254705000	1	254900000	254905000	1.28531e-11
1002	1	254960000	254965000	1	254995000	255000000	3.82904e-07
1003	12	55045000	55050000	12	55340000	55345000	0.000133185
1004	12	55045000	55050000	12	55350000	55355000	2.53111e-06
1005	12	55060000	55065000	12	55340000	55345000	6.13197e-10
1006	12	55070000	55075000	12	55340000	55345000	1.17708e-09
1007	1	255280000	255285000	1	255435000	255440000	1.17886e-15
1008	12	55355000	55375000	12	55530000	55535000	1.81676e-13
1009	1	256040000	256045000	1	256950000	256955000	1.25422e-12
1010	1	256040000	256045000	1	257035000	257040000	0.00053464
1011	12	5655000	5670000	12	5720000	5730000	1.8312e-09
1012	1	25670000	25675000	1	25835000	25840000	1.54685e-08
1013	1	25670000	25675000	1	25980000	25985000	0.00155854
1014	1	25670000	25675000	1	26010000	26015000	0.000102012
1015	12	5680000	5685000	12	5720000	5730000	0.000213488
1016	12	5680000	5685000	12	5750000	5755000	0.00114738
1017	12	5800000	5805000	12	6175000	6180000	0.0002399
1018	12	5800000	5805000	12	6295000	6300000	0.00267648
1019	12	5855000	5860000	12	5900000	5905000	1.19127e-12
1020	12	5855000	5860000	12	5915000	5930000	6.02434e-12
1021	12	5855000	5860000	12	5935000	5940000	5.06514e-11
1022	12	5855000	5860000	12	6030000	6035000	0.00364484
1023	12	5855000	5860000	12	6145000	6150000	0.00085008
1024	12	5855000	5860000	12	6175000	6180000	1.26153e-06
1025	12	58700000	58705000	12	58795000	58800000	0.00135053
1026	12	58700000	58705000	12	58815000	58820000	0.00114036
1027	12	58700000	58705000	12	58850000	58855000	1.37446e-06
1028	12	58700000	58705000	12	58860000	58870000	0.000124861
1029	12	58725000	58730000	12	58860000	58865000	7.74565e-06
1030	12	58915000	58925000	12	58950000	58955000	1.59591e-17
1031	12	5900000	5905000	12	6030000	6035000	0.000799295
1032	12	5900000	5905000	12	6175000	6180000	1.77916e-06
1033	12	59120000	59125000	12	59190000	59195000	0.00114738
1034	12	59145000	59155000	12	59190000	59195000	2.24467e-06
1035	12	59190000	59195000	12	59705000	59710000	0.0018566
1036	12	5925000	5930000	12	6050000	6055000	0.00133307
1037	12	5935000	5940000	12	6015000	6020000	0.0042168
1038	12	5935000	5940000	12	6145000	6150000	0.00659744
1039	12	5935000	5940000	12	6175000	6180000	2.85991e-11
1040	12	59620000	59625000	12	59705000	59710000	1.70188e-05
1041	12	59905000	59910000	12	60065000	60070000	0.000757654
1042	12	59920000	59930000	12	60065000	60070000	0.00253809
1043	12	59935000	59940000	12	60065000	60070000	0.000799295
1044	1	259995000	260000000	1	260375000	260380000	0.000190347
1045	12	60080000	60085000	12	60245000	60250000	5.07403e-16
1046	12	60165000	60170000	12	60245000	60250000	3.79898e-06
1047	12	6030000	6035000	12	6175000	6180000	0.000183381
1048	12	60365000	60370000	12	60480000	60485000	0.00371153
1049	12	60390000	60395000	12	60445000	60450000	0.000772817
1050	12	60390000	60395000	12	60480000	60485000	8.24435e-05
1051	12	60390000	60395000	12	60510000	60515000	0.00715693
1052	12	60390000	60395000	12	61070000	61075000	0.00673338
1053	12	60395000	60400000	12	60445000	60450000	0.00360839
1054	12	6050000	6055000	12	6145000	6150000	0.00135053
1055	12	6050000	6055000	12	6175000	6180000	0.00439602
1056	12	60620000	60625000	12	60865000	60870000	0.00117405
1057	12	60630000	60635000	12	60855000	60860000	0.000154658
1058	12	60630000	60635000	12	60865000	60870000	1.70188e-05
1059	12	60865000	60870000	12	60965000	60970000	1.32966e-10
1060	1	260905000	260910000	1	261095000	261100000	1.40638e-05
1061	12	61120000	61125000	12	61220000	61225000	1.32966e-10
1062	12	61125000	61130000	12	61195000	61200000	3.97222e-05
1063	12	61125000	61130000	12	61220000	61225000	1.31723e-16
1064	12	61150000	61155000	12	61220000	61225000	0.00324204
1065	12	6125000	6130000	12	6175000	6180000	8.62513e-12
1066	1	261260000	261265000	1	261360000	261365000	5.82328e-10
1067	1	261260000	261275000	1	261345000	261355000	1.34634e-05
1068	1	261270000	261275000	1	261360000	261365000	4.18595e-05
1069	1	261285000	261290000	1	261350000	261355000	0.000566661
1070	12	6145000	6150000	12	6175000	6180000	0.0075101
1071	12	6145000	6150000	12	6195000	6200000	0.00360839
1072	12	6145000	6150000	12	6330000	6335000	0.00716399
1073	1	261515000	261520000	1	261635000	261640000	0.000857947
1074	1	261635000	261645000	1	262100000	262105000	0.00121028
1075	1	261640000	261645000	1	262110000	262115000	0.00633341
1076	1	261660000	261665000	1	262100000	262105000	3.7975e-05
1077	1	261720000	261725000	1	262100000	262105000	3.82909e-06
1078	1	261735000	261740000	1	262110000	262115000	0.00774217
1079	12	6175000	6180000	12	6300000	6305000	0.00133307
1080	1	261760000	261765000	1	262100000	262105000	0.000102012
1081	1	261765000	261770000	1	262045000	262050000	0.000784025
1082	1	261765000	261770000	1	262100000	262105000	3.53465e-07
1083	12	6200000	6205000	12	6300000	6305000	0.00654203
1084	1	262205000	262210000	1	262430000	262435000	9.2921e-06
1085	1	262220000	262225000	1	262440000	262445000	3.07845e-14
1086	1	262220000	262225000	1	262465000	262470000	0.000590244
1087	1	262220000	262230000	1	262430000	262435000	5.33246e-06
1088	12	6300000	6305000	12	6330000	6335000	1.45197e-07
1089	12	6375000	6380000	12	6445000	6450000	5.01947e-09
1090	12	6375000	6380000	12	6485000	6490000	8.74827e-09
1091	12	6380000	6385000	12	6445000	6450000	0.0033525
1092	1	26385000	26390000	1	26630000	26635000	0.000109183
1093	1	26395000	26400000	1	26630000	26635000	2.59112e-09
1094	1	264440000	264445000	1	264900000	264905000	0.000175696
1095	1	264440000	264445000	1	264910000	264915000	0.00633341
1096	1	26485000	26490000	1	26630000	26635000	0.00161518
1097	1	264995000	265000000	1	265210000	265215000	9.09922e-05
1098	1	264995000	265000000	1	265225000	265230000	0.00545029
1099	12	65000	70000	12	105000	110000	1.74069e-11
1100	1	265080000	265085000	1	265110000	265115000	0.00304499
1101	1	265420000	265425000	1	265510000	265515000	5.43393e-20
1102	1	265570000	265580000	1	265625000	265635000	2.67758e-26
1103	12	6560000	6570000	12	6635000	6640000	0.00114738
1104	1	266075000	266080000	1	266640000	266645000	2.30669e-06
1105	1	266075000	266080000	1	266675000	266680000	0.00073421
1106	12	6660000	6665000	12	6755000	6760000	1.33417e-13
1107	12	6660000	6665000	12	6765000	6770000	0.00360071
1108	12	6660000	6665000	12	6775000	6780000	7.66955e-08
1109	12	6660000	6665000	12	6880000	6885000	0.000942145
1110	12	6670000	6675000	12	6755000	6760000	2.04706e-08
1111	12	6670000	6675000	12	6770000	6775000	4.03563e-06
1112	12	6685000	6690000	12	6755000	6760000	9.86912e-18
1113	12	6685000	6690000	12	6770000	6780000	2.04706e-08
1114	12	6695000	6700000	12	6755000	6760000	0.000183147
1115	1	267515000	267520000	1	267730000	267735000	0.000474461
1116	12	6755000	6760000	12	6815000	6820000	0.0014727
1117	12	6770000	6780000	12	6880000	6890000	2.3875e-05
1118	12	6775000	6780000	12	6815000	6820000	0.000130421
1119	12	6775000	6780000	12	6860000	6865000	5.91604e-05
1120	1	268005000	268015000	1	268070000	268080000	0.000166033
1121	1	268020000	268025000	1	268070000	268080000	4.19479e-10
1122	1	268030000	268035000	1	268070000	268080000	3.53714e-10
1123	1	268110000	268115000	1	268180000	268185000	0.00614328
1124	1	268215000	268220000	1	268375000	268380000	0.000533471
1125	1	268215000	268220000	1	268405000	268410000	2.52322e-06
1126	1	268275000	268280000	1	268375000	268380000	0.00211327
1127	1	268280000	268285000	1	268330000	268335000	0.000138509
1128	1	268280000	268285000	1	268375000	268380000	7.52237e-05
1129	1	268315000	268320000	1	268375000	268380000	0.00602063
1130	1	268330000	268335000	1	268405000	268410000	1.9152e-07
1131	1	268375000	268380000	1	268405000	268410000	3.68018e-13
1132	1	268375000	268380000	1	268570000	268575000	0.000281297
1133	1	268405000	268410000	1	268505000	268510000	0.0001443
1134	1	268405000	268410000	1	268570000	268575000	2.995e-06
1135	1	268430000	268435000	1	268505000	268510000	7.05644e-39
1136	1	268430000	268435000	1	268580000	268585000	0.00458323
1137	1	268435000	268440000	1	268505000	268510000	1.01612e-24
1138	1	268465000	268470000	1	268505000	268510000	0.00341682
1139	1	268505000	268510000	1	268570000	268575000	0.0018369
1140	1	268640000	268645000	1	268705000	268710000	0.00571984
1141	1	268730000	268735000	1	268840000	268845000	0.00015658
1142	1	268775000	268785000	1	268840000	268845000	0.000566661
1143	1	268840000	268845000	1	268920000	268925000	4.24871e-06
1144	1	269015000	269020000	1	269245000	269250000	4.08324e-05
1145	1	269025000	269030000	1	269245000	269250000	2.64327e-13
1146	1	269065000	269070000	1	269115000	269120000	6.69194e-11
1147	1	269065000	269070000	1	269195000	269200000	0.00135481
1148	1	269195000	269200000	1	269245000	269250000	4.85806e-09
1149	1	269350000	269355000	1	269805000	269810000	0.00133277
1150	1	269390000	269395000	1	269815000	269820000	5.52663e-05
1151	1	269390000	269395000	1	269825000	269835000	6.80597e-07
1152	1	269415000	269425000	1	269805000	269810000	0.000142932
1153	1	269415000	269425000	1	269815000	269820000	4.10302e-22
1154	1	269415000	269425000	1	269825000	269835000	1.12783e-05
1155	1	269420000	269425000	1	269785000	269790000	1.0579e-07
1156	1	26945000	26950000	1	27120000	27125000	0.000192394
1157	1	269460000	269465000	1	269785000	269790000	0.000166596
1158	1	269460000	269465000	1	269805000	269810000	2.36323e-07
1159	1	269700000	269705000	1	269815000	269820000	0.00538554
1160	1	269815000	269820000	1	269920000	269925000	1.68957e-05
1161	1	269815000	269820000	1	269980000	269985000	0.00702716
1162	1	269830000	269835000	1	269870000	269875000	5.19894e-06
1163	1	269830000	269835000	1	269900000	269905000	0.00614328
1164	1	269830000	269835000	1	269910000	269915000	1.01597e-06
1165	1	269830000	269835000	1	269920000	269925000	5.29097e-07
1166	1	269830000	269835000	1	269940000	269945000	3.70815e-05
1167	1	269830000	269835000	1	269950000	269955000	8.58109e-11
1168	1	269840000	269845000	1	269870000	269875000	0.00739047
1169	1	269840000	269845000	1	269950000	269955000	3.70815e-05
1170	1	269870000	269875000	1	269940000	269945000	0.0019308
1171	1	269900000	269905000	1	269950000	269955000	0.00382995
1172	1	269910000	269915000	1	269940000	269945000	2.77632e-09
1173	1	269910000	269915000	1	269950000	269955000	2.91659e-32
1174	1	269920000	269925000	1	269950000	269955000	3.77556e-16
1175	1	270225000	270230000	1	270330000	270340000	3.78051e-06
1176	1	270535000	270560000	1	270735000	270750000	4.77806e-08
1177	1	271500000	271510000	1	271625000	271635000	0.000857947
1178	1	271550000	271555000	1	271595000	271600000	0.00105306
1179	1	271635000	271640000	1	272075000	272080000	3.7975e-05
1180	1	271640000	271645000	1	272015000	272020000	0.00136685
1181	1	271730000	271735000	1	271845000	271850000	0.00142824
1182	1	271845000	271850000	1	272075000	272080000	0.00114889
1183	1	272215000	272220000	1	272555000	272560000	0.00356411
1184	1	272225000	272230000	1	272485000	272490000	0.00164192
1185	1	272225000	272230000	1	272555000	272560000	0.00467824
1186	1	272305000	272310000	1	272495000	272500000	0.00758672
1187	1	272305000	272310000	1	272555000	272560000	8.58689e-05
1188	1	272485000	272490000	1	272555000	272560000	0.00614328
1189	1	272780000	272785000	1	272820000	272825000	5.19894e-06
1190	1	272780000	272785000	1	272835000	272840000	1.21184e-07
1191	1	272835000	272840000	1	272930000	272935000	0.000297089
1192	1	272835000	272840000	1	272940000	272945000	3.78051e-06
1193	1	272835000	272840000	1	272960000	272965000	0.000528206
1194	1	272855000	272865000	1	272940000	272945000	0.000252748
1195	1	273020000	273025000	1	273070000	273075000	0.000138509
1196	1	273020000	273025000	1	273285000	273290000	0.00679021
1197	1	273035000	273040000	1	273070000	273075000	1.23282e-06
1198	1	273160000	273175000	1	273285000	273290000	8.87063e-07
1199	1	273320000	273335000	1	273485000	273490000	2.41737e-07
1200	1	273325000	273335000	1	273470000	273480000	2.72761e-11
1201	1	273330000	273335000	1	273445000	273450000	0.00142824
1202	1	273340000	273345000	1	273475000	273480000	0.000878164
1203	1	273350000	273355000	1	273445000	273450000	9.44302e-07
1204	1	273350000	273355000	1	273470000	273475000	1.40688e-11
1205	1	273350000	273355000	1	273485000	273490000	0.00354332
1206	1	273360000	273365000	1	273445000	273450000	2.54367e-05
1207	1	273385000	273390000	1	273430000	273435000	0.00300312
1208	1	273385000	273390000	1	273445000	273450000	0.00197821
1209	1	273385000	273390000	1	273470000	273475000	0.000375699
1210	1	273430000	273435000	1	273475000	273480000	0.000117372
1211	1	27375000	27380000	1	27575000	27585000	3.00533e-05
1212	12	750000	755000	12	825000	830000	0.00122837
1213	12	7585000	7595000	12	7660000	7685000	1.73663e-34
1214	12	7610000	7615000	12	7675000	7680000	0.0033525
1215	1	27835000	27840000	1	27930000	27935000	0.00112141
1216	1	27835000	27840000	1	28555000	28560000	0.00108808
1217	1	27930000	27935000	1	28170000	28175000	0.000731963
1218	1	27930000	27935000	1	28555000	28560000	2.75733e-12
1219	12	880000	885000	12	950000	955000	0.00114738
1220	1	29065000	29070000	1	29785000	29790000	0.000125829
1221	1	29075000	29080000	1	29765000	29770000	1.94235e-07
1222	1	29085000	29090000	1	29765000	29770000	2.74507e-20
1223	1	29085000	29090000	1	29785000	29790000	0.000165476
1224	1	29100000	29105000	1	29745000	29750000	3.5814e-09
1225	1	29100000	29105000	1	29765000	29770000	2.53237e-16
1226	1	29100000	29105000	1	29785000	29790000	2.25241e-05
1227	1	29100000	29105000	1	29945000	29950000	2.22347e-06
1228	1	29130000	29135000	1	29765000	29770000	0.00325667
1229	1	29150000	29155000	1	29655000	29660000	8.48526e-06
1230	1	29150000	29155000	1	29745000	29750000	2.2414e-15
1231	1	29150000	29155000	1	29765000	29770000	3.60385e-12
1232	1	29150000	29155000	1	29785000	29790000	5.0629e-05
1233	1	29290000	29295000	1	29745000	29750000	3.32717e-06
1234	1	2930000	2935000	1	3305000	3310000	7.14371e-08
1235	1	2930000	2935000	1	3320000	3325000	0.000142932
1236	1	29795000	29800000	1	29945000	29950000	0.0011144
1237	12	990000	995000	12	1045000	1050000	0.00536231
1238	1	30275000	30280000	1	30780000	30785000	3.61599e-15
1239	13	106850000	106855000	13	106940000	106945000	5.47041e-06
1240	13	110340000	110345000	13	110835000	110840000	0.00293033
1241	13	121140000	121145000	13	121400000	121405000	0.00526488
1242	13	122065000	122075000	13	122175000	122180000	0.00256982
1243	13	122450000	122455000	13	122660000	122665000	2.32536e-06
1244	13	122465000	122470000	13	122615000	122620000	6.74512e-06
1245	13	122465000	122470000	13	122635000	122640000	0.000790308
1246	13	122465000	122470000	13	122660000	122665000	3.30344e-18
1247	13	122465000	122470000	13	122680000	122685000	0.000296962
1248	13	122490000	122495000	13	122635000	122640000	0.00102323
1249	13	122490000	122495000	13	122660000	122665000	2.11772e-07
1250	13	123815000	123820000	13	124045000	124050000	2.52485e-05
1251	13	123815000	123820000	13	124070000	124075000	0.0012768
1252	13	123815000	123820000	13	124355000	124360000	2.97911e-07
1253	13	123815000	123820000	13	124560000	124565000	0.00471923
1254	13	124635000	124640000	13	124850000	124855000	0.000296962
1255	13	124635000	124640000	13	124905000	124910000	0.000130908
1256	13	124635000	124640000	13	124915000	124920000	0.00050699
1257	13	125050000	125055000	13	125345000	125360000	0.000252059
1258	13	125050000	125055000	13	125365000	125370000	0.00478971
1259	13	125355000	125360000	13	126535000	126540000	7.80949e-05
1260	13	125355000	125360000	13	126695000	126700000	2.3839e-05
1261	13	125365000	125370000	13	126535000	126540000	2.3971e-13
1262	13	125390000	125395000	13	126710000	126715000	0.00397972
1263	13	125390000	125400000	13	126535000	126540000	1.67154e-21
1264	13	125390000	125400000	13	126695000	126705000	2.21218e-06
1265	13	125395000	125400000	13	126380000	126385000	3.17624e-06
1266	13	125645000	125650000	13	126695000	126700000	0.00230227
1267	13	125860000	125865000	13	126535000	126540000	1.9072e-07
1268	13	127420000	127430000	13	127630000	127635000	4.08523e-14
1269	13	12745000	12750000	13	13715000	13720000	0.000470326
1270	13	130780000	130785000	13	131135000	131140000	1.59011e-11
1271	13	130780000	130785000	13	131315000	131325000	2.7644e-06
1272	13	130790000	130795000	13	131135000	131140000	0.000367711
1273	13	130790000	130795000	13	131315000	131320000	0.000250875
1274	13	130815000	130820000	13	131105000	131110000	9.57063e-06
1275	13	131655000	131665000	13	132095000	132110000	4.87007e-10
1276	13	131655000	131665000	13	132170000	132180000	3.56514e-05
1277	13	131655000	131665000	13	132255000	132260000	2.19554e-20
1278	13	131795000	131800000	13	132100000	132105000	0.00021282
1279	13	132095000	132100000	13	132255000	132260000	0.000341973
1280	13	132175000	132180000	13	132255000	132260000	3.54534e-05
1281	13	132270000	132275000	13	132465000	132470000	1.41685e-12
1282	13	132270000	132275000	13	132580000	132585000	6.20092e-07
1283	13	132535000	132540000	13	132580000	132585000	0.000550122
1284	13	133450000	133455000	13	133520000	133525000	0.000296702
1285	13	134095000	134100000	13	134125000	134130000	1.19453e-06
1286	13	134915000	134920000	13	135330000	135335000	0.00035395
1287	13	134915000	134920000	13	135410000	135415000	0.000435226
1288	13	135445000	135450000	13	135570000	135575000	2.45218e-08
1289	13	135445000	135450000	13	135580000	135590000	3.87808e-08
1290	13	135680000	135685000	13	135790000	135795000	0.000379515
1291	13	135680000	135685000	13	135800000	135805000	1.27587e-06
1292	13	136420000	136425000	13	136770000	136775000	0.00185759
1293	13	136695000	136700000	13	136725000	136730000	1.0389e-05
1294	13	136695000	136700000	13	136750000	136755000	2.89111e-06
1295	13	136695000	136705000	13	136770000	136775000	1.88975e-10
1296	13	136700000	136705000	13	136750000	136755000	4.84958e-10
1297	13	136700000	136705000	13	136765000	136775000	1.88975e-10
1298	13	136700000	136705000	13	136780000	136785000	5.03613e-07
1299	13	136720000	136725000	13	136750000	136755000	0.000222944
1300	13	136720000	136730000	13	136770000	136775000	1.29539e-07
1301	13	13855000	13860000	13	14205000	14210000	4.99818e-05
1302	13	139745000	139755000	13	139880000	139885000	9.40101e-12
1303	13	139750000	139755000	13	139930000	139935000	8.69311e-05
1304	13	139750000	139755000	13	140005000	140010000	1.1141e-06
1305	13	139750000	139755000	13	140305000	140310000	0.00110007
1306	13	139880000	139885000	13	140005000	140010000	6.89064e-07
1307	13	139880000	139885000	13	140305000	140310000	7.40595e-08
1308	1	31400000	31405000	1	31890000	31895000	0.0044892
1309	13	145960000	145965000	13	146105000	146110000	5.14806e-05
1310	13	146650000	146655000	13	146890000	146895000	1.49191e-05
1311	13	146955000	146960000	13	147200000	147205000	1.8798e-06
1312	13	146955000	146960000	13	147255000	147260000	2.07142e-09
1313	13	147060000	147065000	13	147200000	147205000	0.000357049
1314	13	147310000	147315000	13	147510000	147515000	1.85766e-08
1315	13	151605000	151610000	13	151640000	151645000	0.000408882
1316	13	153850000	153855000	13	154715000	154720000	4.89102e-10
1317	13	156885000	156895000	13	157315000	157320000	0.000246472
1318	13	156915000	156920000	13	157310000	157315000	0.00346182
1319	13	158740000	158745000	13	159170000	159175000	3.75537e-15
1320	13	158740000	158745000	13	159180000	159185000	4.93239e-09
1321	13	158930000	158935000	13	159170000	159175000	3.81529e-07
1322	13	16555000	16560000	13	16875000	16880000	0.000769948
1323	13	168705000	168710000	13	169010000	169015000	3.48025e-05
1324	13	168705000	168710000	13	169030000	169035000	1.71251e-05
1325	13	168710000	168715000	13	169010000	169015000	0.0014113
1326	1	31710000	31715000	1	31890000	31895000	0.0030204
1327	13	174615000	174620000	13	175575000	175580000	0.00474782
1328	13	176430000	176435000	13	177965000	177970000	4.05742e-07
1329	13	179215000	179220000	13	180425000	180430000	0.00742768
1330	13	179255000	179260000	13	180425000	180430000	6.5189e-06
1331	13	179355000	179360000	13	180320000	180325000	0.00455592
1332	13	179355000	179360000	13	180395000	180400000	0.000247624
1333	13	18185000	18190000	13	18630000	18635000	0.00117449
1334	13	182005000	182010000	13	182200000	182205000	4.14105e-09
1335	13	182300000	182305000	13	182465000	182470000	5.04496e-05
1336	13	182300000	182305000	13	182485000	182490000	5.9893e-08
1337	13	182860000	182865000	13	182965000	182970000	9.07076e-08
1338	13	18490000	18495000	13	18630000	18635000	1.4818e-11
1339	13	18855000	18860000	13	18950000	18955000	0.000650392
1340	13	189165000	189170000	13	189290000	189295000	0.00499631
1341	13	190190000	190195000	13	191195000	191200000	3.08558e-05
1342	13	190190000	190195000	13	192120000	192125000	7.48166e-07
1343	13	190290000	190295000	13	191195000	191200000	1.46565e-30
1344	13	190290000	190295000	13	191750000	191760000	1.04402e-05
1345	13	190290000	190295000	13	192120000	192125000	0.00487639
1346	13	191195000	191200000	13	191750000	191755000	0.000147432
1347	13	191195000	191200000	13	192120000	192125000	1.09407e-11
1348	13	191755000	191760000	13	192120000	192125000	0.000206081
1349	13	194755000	194760000	13	194840000	194845000	0.00267672
1350	13	194840000	194845000	13	195260000	195265000	9.84851e-11
1351	13	194840000	194845000	13	195290000	195300000	3.02186e-09
1352	13	194860000	194865000	13	195260000	195265000	1.67077e-07
1353	13	194860000	194865000	13	195295000	195300000	0.000219308
1354	13	195530000	195535000	13	195940000	195945000	0.00248531
1355	13	196040000	196045000	13	196205000	196210000	0.000240333
1356	13	196065000	196070000	13	196205000	196210000	1.25902e-17
1357	13	196065000	196070000	13	196370000	196375000	0.00632272
1358	13	196515000	196520000	13	196740000	196745000	0.00435939
1359	13	196760000	196765000	13	196965000	196970000	3.16698e-06
1360	13	196760000	196765000	13	197040000	197045000	7.17873e-10
1361	13	196765000	196770000	13	196965000	196970000	1.85766e-08
1362	13	196765000	196770000	13	197040000	197045000	0.000107665
1363	13	196800000	196805000	13	196875000	196880000	1.99311e-08
1364	13	196800000	196805000	13	196935000	196940000	6.86037e-09
1365	13	196800000	196805000	13	196965000	196970000	1.84761e-06
1366	13	196800000	196805000	13	197040000	197045000	1.49191e-05
1367	13	196875000	196880000	13	196965000	196970000	0.00454171
1368	13	197505000	197510000	13	197965000	197970000	0.00538431
1369	13	197535000	197540000	13	197960000	197965000	0.00178202
1370	13	197535000	197540000	13	198000000	198005000	0.000781117
1371	13	197570000	197575000	13	197960000	197970000	0.000101408
1372	13	198015000	198020000	13	198045000	198050000	3.89915e-08
1373	13	198015000	198020000	13	198075000	198080000	2.60901e-05
1374	13	198045000	198050000	13	198075000	198080000	2.96458e-05
1375	13	198075000	198080000	13	198220000	198225000	2.09495e-06
1376	13	198110000	198115000	13	198190000	198195000	0.00171531
1377	13	198110000	198115000	13	198220000	198225000	0.00540233
1378	13	198220000	198225000	13	199550000	199555000	0.00376456
1379	13	198305000	198310000	13	199505000	199510000	0.00789343
1380	13	198305000	198310000	13	199580000	199585000	0.00510642
1381	13	198330000	198335000	13	199550000	199555000	0.000675224
1382	13	198330000	198340000	13	199180000	199185000	1.56866e-06
1383	13	198330000	198340000	13	199390000	199395000	1.79848e-05
1384	13	198335000	198340000	13	199505000	199510000	6.5189e-06
1385	13	198340000	198345000	13	199390000	199395000	1.97066e-05
1386	13	198390000	198395000	13	199180000	199185000	0.00291842
1387	13	198405000	198410000	13	199550000	199555000	0.00114061
1388	13	198470000	198475000	13	198990000	198995000	4.8862e-08
1389	13	198470000	198475000	13	199180000	199185000	1.12258e-06
1390	13	199835000	199840000	13	199885000	199890000	6.83397e-05
1391	13	199835000	199840000	13	199895000	199900000	1.72042e-11
1392	13	199845000	199850000	13	199885000	199890000	4.97665e-09
1393	13	200265000	200270000	13	200570000	200575000	0.00632272
1394	13	200285000	200295000	13	200570000	200575000	8.07543e-14
1395	13	200570000	200575000	13	200625000	200630000	5.18731e-08
1396	13	200625000	200630000	13	200770000	200775000	2.03718e-09
1397	13	200625000	200630000	13	201210000	201215000	8.76903e-05
1398	13	200625000	200630000	13	201220000	201225000	0.00422067
1399	13	201810000	201815000	13	201975000	201980000	3.1877e-11
1400	13	201860000	201865000	13	201975000	201985000	0.00767708
1401	13	201980000	201985000	13	202745000	202750000	0.00378826
1402	13	202360000	202365000	13	202745000	202750000	2.2377e-06
1403	13	202460000	202465000	13	202545000	202550000	7.51018e-07
1404	13	202460000	202465000	13	202730000	202735000	2.1608e-17
1405	13	202460000	202465000	13	202745000	202750000	8.07543e-14
1406	13	202545000	202550000	13	202745000	202750000	0.00297766
1407	13	203110000	203115000	13	203650000	203655000	2.40749e-05
1408	13	203110000	203115000	13	203670000	203675000	0.00101355
1409	13	203410000	203415000	13	203650000	203655000	0.00233137
1410	13	205315000	205320000	13	205355000	205360000	0.00185416
1411	13	205505000	205510000	13	205635000	205640000	0.00329696
1412	13	206255000	206260000	13	206580000	206585000	0.000662901
1413	13	206275000	206280000	13	206580000	206585000	2.24239e-12
1414	13	206295000	206305000	13	206465000	206470000	3.45795e-05
1415	13	206295000	206305000	13	206575000	206585000	5.88464e-19
1416	13	206300000	206305000	13	206485000	206495000	1.18453e-05
1417	13	206300000	206305000	13	206515000	206520000	2.7349e-07
1418	13	206300000	206305000	13	206565000	206570000	2.7442e-05
1419	13	206310000	206315000	13	206465000	206470000	4.12819e-09
1420	13	206310000	206315000	13	206485000	206500000	1.68942e-05
1421	13	206310000	206315000	13	206515000	206520000	0.00233366
1422	13	206310000	206315000	13	206575000	206585000	2.03237e-12
1423	13	206465000	206475000	13	206575000	206585000	1.86441e-08
1424	13	206485000	206490000	13	206515000	206520000	0.00149775
1425	13	206485000	206495000	13	206580000	206585000	4.66913e-10
1426	13	206515000	206520000	13	206565000	206570000	0.000217452
1427	13	206515000	206520000	13	206580000	206585000	0.000932887
1428	13	206740000	206745000	13	206895000	206900000	4.12819e-09
1429	13	206740000	206745000	13	206910000	206920000	0.000790308
1430	13	206770000	206775000	13	206915000	206920000	5.14806e-05
1431	13	207035000	207040000	13	207110000	207115000	0.00408172
1432	13	207555000	207560000	13	207720000	207725000	9.2472e-09
1433	13	207580000	207585000	13	207720000	207725000	0.00593813
1434	13	207820000	207825000	13	207935000	207940000	1.13124e-05
1435	13	207820000	207825000	13	207945000	207950000	0.0012919
1436	13	2090000	2095000	13	2325000	2330000	0.0028769
1437	13	21645000	21650000	13	22060000	22065000	8.69599e-07
1438	13	21645000	21650000	13	22075000	22080000	0.000246472
1439	13	21970000	21975000	13	22075000	22080000	0.00256982
1440	13	23170000	23175000	13	23260000	23265000	5.47041e-06
1441	1	32375000	32380000	1	32585000	32590000	1.17903e-19
1442	1	32375000	32380000	1	32595000	32600000	7.41416e-09
1443	13	24505000	24510000	13	24580000	24585000	6.68117e-06
1444	13	24515000	24520000	13	24580000	24585000	5.00219e-11
1445	13	2510000	2520000	13	2635000	2640000	1.31627e-07
1446	13	2515000	2520000	13	2585000	2590000	7.72906e-18
1447	13	2515000	2520000	13	2615000	2620000	4.28743e-08
1448	13	25700000	25705000	13	25850000	25855000	0.000703769
1449	13	25700000	25705000	13	25900000	25905000	4.37416e-06
1450	13	25700000	25705000	13	25910000	25915000	7.44227e-05
1451	13	25700000	25705000	13	25920000	25925000	4.26637e-09
1452	13	25770000	25775000	13	25840000	25845000	0.00100378
1453	13	25770000	25775000	13	25850000	25855000	0.00171531
1454	13	25840000	25845000	13	25910000	25915000	0.00326338
1455	13	25850000	25855000	13	25900000	25905000	0.000217452
1456	13	25850000	25855000	13	25910000	25915000	8.04093e-11
1457	13	25850000	25855000	13	25920000	25925000	0.00326338
1458	13	26355000	26360000	13	26545000	26550000	6.23463e-09
1459	13	28230000	28235000	13	28385000	28390000	0.0004905
1460	13	28230000	28235000	13	28405000	28410000	0.00256982
1461	13	28645000	28650000	13	28785000	28790000	0.000357049
1462	13	28655000	28670000	13	28785000	28790000	1.04519e-31
1463	13	28660000	28665000	13	28805000	28810000	1.06214e-05
1464	13	28660000	28670000	13	28770000	28775000	0.000680411
1465	13	28690000	28695000	13	28785000	28790000	5.05717e-07
1466	13	29735000	29740000	13	29765000	29770000	0.00374297
1467	13	29735000	29740000	13	29780000	29785000	0.000184063
1468	13	31565000	31570000	13	31645000	31650000	0.00171531
1469	13	31750000	31755000	13	32010000	32015000	0.000199065
1470	13	31770000	31775000	13	32010000	32015000	0.00233137
1471	13	32250000	32255000	13	32715000	32720000	0.000781117
1472	13	32610000	32620000	13	32665000	32680000	5.94931e-06
1473	13	32610000	32620000	13	32700000	32710000	5.84047e-08
1474	13	32665000	32680000	13	32700000	32710000	1.19453e-06
1475	13	32675000	32680000	13	32735000	32740000	1.93094e-06
1476	13	32700000	32710000	13	32735000	32740000	1.19453e-06
1477	13	32715000	32720000	13	32790000	32795000	0.00124124
1478	13	32860000	32865000	13	33020000	33025000	2.43332e-09
1479	13	32875000	32880000	13	32990000	32995000	0.00329664
1480	13	33030000	33035000	13	33090000	33095000	1.23865e-07
1481	13	33030000	33035000	13	33640000	33645000	0.00341453
1482	13	33035000	33045000	13	33090000	33095000	3.63736e-11
1483	13	33050000	33055000	13	33090000	33095000	7.98255e-33
1484	13	33090000	33095000	13	33640000	33645000	0.000161542
1485	13	33090000	33095000	13	33660000	33665000	0.000862432
1486	13	33105000	33110000	13	33640000	33645000	2.64727e-05
1487	13	33115000	33120000	13	33640000	33645000	4.3148e-08
1488	13	34075000	34080000	13	34290000	34295000	0.00145329
1489	13	34140000	34145000	13	34290000	34295000	3.91459e-12
1490	13	3415000	3420000	13	3705000	3710000	6.03872e-05
1491	13	34370000	34375000	13	34410000	34415000	0.00185416
1492	13	34440000	34445000	13	34470000	34475000	8.25991e-05
1493	13	3465000	3470000	13	3680000	3685000	5.61189e-05
1494	13	3465000	3470000	13	3705000	3710000	1.49191e-05
1495	13	34865000	34870000	13	34895000	34900000	0.00149775
1496	13	34865000	34870000	13	35190000	35200000	5.48783e-17
1497	13	34895000	34900000	13	34990000	34995000	1.00388e-05
1498	13	34895000	34900000	13	35195000	35200000	1.67886e-08
1499	13	34990000	34995000	13	35185000	35195000	0.00017324
1500	13	35235000	35240000	13	35325000	35335000	1.08378e-18
1501	13	36485000	36490000	13	38145000	38150000	4.13843e-10
1502	13	3775000	3780000	13	4265000	4270000	0.00317634
1503	13	38650000	38655000	13	38790000	38795000	0.00149563
1504	13	39945000	39950000	13	39980000	39985000	0.00110874
1505	13	40180000	40185000	13	40365000	40375000	6.49851e-22
1506	13	40235000	40240000	13	40365000	40375000	2.94355e-11
1507	13	40250000	40260000	13	40365000	40375000	0.000379515
1508	13	44890000	44895000	13	45320000	45325000	5.52884e-07
1509	13	44905000	44910000	13	45320000	45325000	1.13768e-08
1510	13	45525000	45530000	13	45990000	45995000	0.00493883
1511	13	45535000	45540000	13	45925000	45930000	1.91079e-06
1512	13	45535000	45540000	13	45985000	45995000	3.54506e-09
1513	13	45545000	45550000	13	45925000	45930000	0.00083995
1514	13	45545000	45550000	13	45985000	45990000	4.65635e-11
1515	13	46030000	46040000	13	46765000	46770000	0.000670643
1516	13	46045000	46050000	13	46765000	46770000	9.43592e-07
1517	13	47320000	47325000	13	47625000	47630000	4.62651e-24
1518	13	47375000	47380000	13	47625000	47630000	0.00154857
1519	13	47775000	47780000	13	48335000	48340000	1.84466e-06
1520	13	47775000	47780000	13	48355000	48360000	8.57768e-11
1521	13	47935000	47940000	13	48335000	48340000	2.09755e-09
1522	13	48590000	48595000	13	50295000	50300000	2.52837e-06
1523	13	50865000	50870000	13	51110000	51115000	1.6539e-14
1524	13	51130000	51135000	13	51395000	51400000	0.000161364
1525	13	53350000	53355000	13	54110000	54115000	0.00401737
1526	13	53405000	53410000	13	54155000	54160000	0.00449905
1527	13	53410000	53415000	13	53995000	54000000	1.02162e-05
1528	13	54400000	54405000	13	54775000	54785000	0.00548004
1529	13	54780000	54785000	13	55100000	55105000	5.35433e-08
1530	13	54815000	54820000	13	55100000	55105000	0.00226829
1531	13	55185000	55190000	13	56545000	56550000	1.39959e-06
1532	13	61260000	61265000	13	61570000	61575000	6.20092e-07
1533	13	61260000	61265000	13	61595000	61600000	8.07551e-05
1534	13	61270000	61280000	13	61555000	61560000	4.41528e-08
1535	13	61270000	61280000	13	61570000	61575000	3.68491e-26
1536	13	61270000	61280000	13	61595000	61600000	3.38399e-21
1537	13	61275000	61280000	13	61380000	61385000	3.3748e-09
1538	13	61275000	61280000	13	61520000	61525000	4.14056e-08
1539	13	64870000	64880000	13	65035000	65040000	2.49918e-15
1540	13	66645000	66650000	13	66925000	66930000	8.85187e-05
1541	13	68165000	68170000	13	68475000	68480000	8.26786e-08
1542	13	68190000	68195000	13	68470000	68480000	7.34745e-05
1543	13	68200000	68205000	13	68475000	68480000	1.78651e-05
1544	13	68870000	68875000	13	69335000	69340000	0.00493883
1545	13	68870000	68875000	13	69360000	69365000	8.18934e-06
1546	13	68870000	68875000	13	69370000	69375000	0.00269213
1547	13	68870000	68880000	13	69010000	69020000	8.04194e-05
1548	13	68875000	68880000	13	68985000	68990000	2.13914e-05
1549	13	68875000	68880000	13	69000000	69005000	4.39659e-09
1550	13	69010000	69015000	13	69310000	69315000	6.42809e-06
1551	13	69010000	69015000	13	69320000	69325000	8.26786e-08
1552	13	69010000	69015000	13	69360000	69365000	4.99818e-05
1553	13	69015000	69020000	13	69320000	69325000	1.02485e-07
1554	13	69360000	69365000	13	69395000	69400000	0.000146222
1555	13	70110000	70115000	13	70275000	70280000	9.82584e-06
1556	13	70110000	70115000	13	70330000	70335000	0.000229926
1557	1	37020000	37025000	1	37630000	37635000	7.74966e-05
1558	13	70530000	70540000	13	70735000	70740000	0.000495358
1559	13	70735000	70745000	13	70855000	70860000	6.10587e-06
1560	13	70735000	70745000	13	70865000	70875000	0.00221553
1561	13	70790000	70795000	13	70855000	70860000	8.1545e-05
1562	13	71620000	71625000	13	71690000	71695000	0.000296702
1563	13	71620000	71625000	13	71700000	71705000	8.8944e-06
1564	13	72325000	72330000	13	72440000	72445000	0.00329664
1565	13	72330000	72335000	13	72565000	72570000	0.00058061
1566	13	72670000	72675000	13	73225000	73230000	0.00110007
1567	13	72670000	72685000	13	73270000	73280000	8.9828e-07
1568	13	72700000	72715000	13	73270000	73280000	0.000862432
1569	13	72705000	72715000	13	73225000	73230000	4.8862e-08
1570	13	73090000	73095000	13	73225000	73230000	0.000542453
1571	13	73090000	73095000	13	73275000	73280000	6.28457e-05
1572	13	73095000	73100000	13	73225000	73230000	1.27651e-08
1573	13	73095000	73100000	13	73270000	73275000	2.93677e-15
1574	13	73900000	73905000	13	74545000	74550000	0.00027727
1575	13	74180000	74190000	13	74540000	74550000	0.00788777
1576	13	75355000	75360000	13	75425000	75430000	5.84447e-06
1577	13	75440000	75450000	13	75595000	75605000	2.07109e-12
1578	13	75440000	75450000	13	75610000	75615000	0.00458393
1579	13	75445000	75450000	13	75510000	75515000	5.03878e-09
1580	13	77060000	77065000	13	77240000	77245000	0.00191676
1581	13	77060000	77065000	13	77985000	77990000	7.2693e-05
1582	13	77360000	77365000	13	77750000	77755000	0.000655424
1583	13	77360000	77365000	13	77995000	78000000	3.78929e-05
1584	1	37760000	37765000	1	37965000	37970000	0.000790714
1585	1	37760000	37765000	1	37975000	37980000	7.1739e-08
1586	1	37770000	37775000	1	37965000	37970000	1.01757e-05
1587	1	37770000	37775000	1	37975000	37980000	1.11876e-26
1588	1	37770000	37775000	1	37990000	37995000	1.23737e-05
1589	13	77750000	77755000	13	77885000	77890000	0.00221553
1590	13	77750000	77755000	13	77985000	77990000	7.58487e-08
1591	13	77750000	77755000	13	77995000	78005000	4.20361e-09
1592	13	78865000	78870000	13	78915000	78920000	1.69773e-06
1593	13	79115000	79120000	13	79220000	79225000	4.17813e-05
1594	13	79115000	79120000	13	79670000	79675000	0.000147432
1595	13	79115000	79120000	13	79685000	79690000	0.000113822
1596	13	79475000	79480000	13	79670000	79680000	6.92228e-12
1597	13	79475000	79480000	13	79685000	79700000	2.17792e-13
1598	13	79695000	79700000	13	80155000	80160000	2.34453e-07
1599	13	80350000	80355000	13	80430000	80435000	3.54534e-05
1600	13	81170000	81175000	13	81235000	81240000	0.000932887
1601	13	81700000	81705000	13	81900000	81905000	0.00297766
1602	13	82045000	82050000	13	82185000	82190000	0.00593813
1603	13	82045000	82050000	13	82200000	82205000	0.0004905
1604	13	82050000	82055000	13	82185000	82190000	5.66113e-06
1605	13	82050000	82055000	13	82200000	82205000	4.16841e-08
1606	13	82050000	82055000	13	82210000	82215000	1.51131e-08
1607	13	82055000	82060000	13	82200000	82205000	1.06214e-05
1608	13	82100000	82105000	13	82185000	82190000	1.84384e-12
1609	13	82100000	82105000	13	82200000	82205000	2.48871e-13
1610	13	82540000	82545000	13	82710000	82715000	8.73319e-10
1611	13	83295000	83300000	13	83695000	83700000	1.06674e-05
1612	13	83295000	83300000	13	83765000	83770000	0.00454171
1613	13	89720000	89725000	13	89935000	89940000	1.22962e-27
1614	13	89795000	89800000	13	89935000	89940000	0.000357049
1615	13	89985000	89990000	13	90425000	90440000	2.38601e-05
1616	13	90430000	90440000	13	90715000	90720000	0.000422048
1617	13	91355000	91360000	13	91430000	91435000	9.93367e-05
1618	13	91625000	91630000	13	92085000	92090000	0.000856474
1619	13	95670000	95675000	13	96905000	96910000	0.00642137
1620	13	95670000	95675000	13	96975000	96980000	7.80797e-09
1621	13	95990000	95995000	13	96345000	96350000	1.41905e-09
1622	13	95990000	95995000	13	96965000	96970000	0.000448558
1623	13	95990000	95995000	13	96975000	96980000	0.00385907
1624	13	95990000	95995000	13	97010000	97015000	0.00291842
1625	13	96400000	96405000	13	96495000	96500000	2.18326e-08
1626	13	96400000	96405000	13	96965000	96970000	0.000124445
1627	13	96400000	96405000	13	96975000	96980000	0.00552964
1628	13	96495000	96500000	13	96970000	96975000	0.0041465
1629	13	96560000	96565000	13	96965000	96970000	1.18754e-06
1630	13	97020000	97025000	13	97285000	97290000	4.3849e-06
1631	13	99850000	99855000	13	100020000	100025000	3.36034e-13
1632	13	99850000	99855000	13	100090000	100095000	1.67712e-11
1633	14	100760000	100765000	14	100865000	100870000	0.00484302
1634	14	100865000	100870000	14	100930000	100935000	0.0029344
1635	14	100960000	100965000	14	101125000	101130000	1.12362e-19
1636	14	100960000	100965000	14	101135000	101140000	0.000169376
1637	14	100960000	100965000	14	101145000	101150000	6.03785e-07
1638	14	100960000	100965000	14	101250000	101255000	0.000323574
1639	14	100975000	100980000	14	101125000	101130000	5.80782e-05
1640	14	101135000	101140000	14	101250000	101255000	0.00160153
1641	14	101165000	101170000	14	101250000	101255000	2.73874e-06
1642	14	101270000	101275000	14	101385000	101390000	5.64189e-14
1643	14	10150000	10155000	14	10235000	10240000	0.000153343
1644	14	102675000	102680000	14	102890000	102895000	3.6033e-12
1645	14	102675000	102680000	14	102920000	102925000	7.95613e-09
1646	14	103165000	103170000	14	103280000	103285000	5.96776e-08
1647	14	104375000	104380000	14	104750000	104755000	0.00365938
1648	14	10445000	10450000	14	10545000	10555000	1.38007e-06
1649	14	10460000	10465000	14	10540000	10555000	1.12636e-17
1650	14	104810000	104815000	14	104940000	104945000	0.00521666
1651	14	104840000	104845000	14	104915000	104920000	0.00328633
1652	14	104840000	104845000	14	104940000	104945000	6.24915e-19
1653	14	105000	110000	14	370000	375000	2.22638e-09
1654	14	105000	110000	14	665000	670000	0.00325647
1655	14	105505000	105510000	14	105755000	105760000	5.92405e-05
1656	14	106700000	106705000	14	106940000	106945000	1.76156e-05
1657	14	106735000	106745000	14	106940000	106945000	0.000762531
1658	14	107005000	107010000	14	107170000	107175000	1.52047e-25
1659	14	107005000	107010000	14	107220000	107225000	0.000342691
1660	14	107260000	107265000	14	107360000	107365000	2.25471e-22
1661	14	107490000	107495000	14	107780000	107785000	0.00169587
1662	14	108500000	108505000	14	108630000	108635000	0.000360376
1663	14	108500000	108505000	14	108655000	108660000	0.000169108
1664	14	108515000	108520000	14	108630000	108635000	0.000427394
1665	14	108515000	108520000	14	108650000	108665000	8.52126e-07
1666	14	108515000	108520000	14	108675000	108680000	9.72512e-07
1667	14	108805000	108810000	14	108935000	108940000	5.81835e-12
1668	14	108805000	108810000	14	109055000	109060000	1.03692e-05
1669	14	109765000	109775000	14	110475000	110480000	0.00311306
1670	14	111025000	111030000	14	111120000	111125000	4.22123e-19
1671	14	111025000	111030000	14	111185000	111190000	1.02088e-37
1672	14	111025000	111030000	14	111195000	111200000	1.26826e-13
1673	14	111035000	111040000	14	111195000	111200000	4.96603e-06
1674	14	111445000	111450000	14	111520000	111525000	3.12345e-15
1675	14	111460000	111465000	14	111520000	111525000	1.8437e-14
1676	14	112265000	112270000	14	112815000	112820000	0.00379275
1677	14	112265000	112275000	14	112600000	112605000	4.20002e-14
1678	14	112270000	112275000	14	112340000	112345000	8.91755e-05
1679	14	112270000	112275000	14	112660000	112665000	0.00251552
1680	14	112270000	112275000	14	112815000	112820000	0.000608413
1681	14	112270000	112280000	14	112600000	112605000	6.86333e-11
1682	14	112870000	112875000	14	113080000	113085000	3.18562e-06
1683	14	112870000	112875000	14	113090000	113095000	0.000264287
1684	14	113230000	113235000	14	113410000	113415000	0.00236311
1685	14	113230000	113235000	14	113430000	113435000	3.26672e-05
1686	14	113230000	113235000	14	113465000	113470000	1.04782e-07
1687	14	113405000	113415000	14	113465000	113470000	9.87495e-06
1688	14	113430000	113435000	14	113465000	113470000	0.00289161
1689	14	113725000	113730000	14	113805000	113810000	0.00129027
1690	14	114520000	114525000	14	114595000	114600000	2.64019e-08
1691	14	114615000	114620000	14	114740000	114745000	0.000584781
1692	14	114615000	114620000	14	114780000	114785000	8.02153e-11
1693	14	114615000	114620000	14	114805000	114810000	1.21274e-05
1694	14	114620000	114625000	14	114780000	114785000	2.22581e-11
1695	14	1155000	1160000	14	1600000	1605000	9.86367e-05
1696	14	1155000	1160000	14	1655000	1660000	3.64147e-07
1697	14	1155000	1160000	14	1665000	1670000	0.00718209
1698	14	1155000	1165000	14	1645000	1650000	8.72926e-24
1699	14	1180000	1185000	14	1565000	1570000	0.000486758
1700	14	1180000	1185000	14	1600000	1605000	0.00119474
1701	14	1180000	1185000	14	1645000	1650000	6.02543e-05
1702	14	1195000	1200000	14	1565000	1570000	0.000122209
1703	14	1195000	1200000	14	1645000	1650000	0.00364457
1704	14	120585000	120590000	14	120715000	120720000	1.88017e-07
1705	14	120585000	120590000	14	120945000	120955000	0.000995442
1706	14	120745000	120750000	14	120935000	120940000	0.000295169
1707	14	120745000	120750000	14	120945000	120955000	9.01172e-12
1708	14	121160000	121170000	14	121325000	121330000	5.49637e-09
1709	14	121165000	121170000	14	122530000	122535000	0.00103453
1710	14	12130000	12135000	14	12215000	12220000	6.63426e-07
1711	14	121465000	121470000	14	122530000	122535000	0.00068336
1712	14	12160000	12165000	14	12215000	12220000	4.54364e-06
1713	14	122865000	122870000	14	123745000	123750000	0.0037079
1714	14	122870000	122875000	14	123815000	123820000	0.000204274
1715	14	122870000	122875000	14	123880000	123885000	0.00108812
1716	14	122870000	122875000	14	123900000	123905000	2.33468e-09
1717	14	123540000	123545000	14	123875000	123880000	0.00209283
1718	14	123605000	123610000	14	123745000	123750000	0.000592103
1719	14	124015000	124025000	14	124460000	124470000	2.69711e-11
1720	14	124030000	124040000	14	124460000	124465000	1.34375e-17
1721	14	124635000	124650000	14	124765000	124775000	2.00661e-05
1722	14	124795000	124800000	14	125120000	125125000	0.000522973
1723	14	124870000	124875000	14	125125000	125130000	8.01737e-06
1724	14	126870000	126875000	14	126980000	126985000	2.79889e-06
1725	14	126980000	126985000	14	127300000	127305000	0.00327401
1726	14	126980000	126985000	14	127310000	127315000	3.1289e-08
1727	14	126990000	126995000	14	127310000	127315000	0.000620862
1728	14	127335000	127340000	14	128300000	128305000	3.82362e-10
1729	14	127600000	127605000	14	128300000	128305000	2.18878e-11
1730	14	127640000	127645000	14	128300000	128305000	4.10749e-18
1731	14	128595000	128605000	14	128815000	128820000	3.90778e-07
1732	14	129115000	129120000	14	129225000	129230000	0.000201834
1733	14	129115000	129120000	14	129310000	129315000	4.49372e-05
1734	14	129115000	129120000	14	129325000	129330000	9.06292e-14
1735	14	129115000	129120000	14	129335000	129340000	9.7149e-10
1736	14	12975000	12980000	14	13120000	13125000	8.63471e-24
1737	14	12995000	13000000	14	13120000	13125000	0.000145776
1738	14	130720000	130725000	14	131295000	131300000	5.36941e-06
1739	14	131660000	131665000	14	131800000	131805000	0.000592103
1740	14	131865000	131870000	14	132160000	132165000	1.68409e-07
1741	14	131885000	131890000	14	132015000	132020000	4.4269e-06
1742	14	131885000	131890000	14	132110000	132115000	0.00448646
1743	14	131885000	131895000	14	132160000	132165000	1.52475e-10
1744	14	131925000	131930000	14	132015000	132020000	5.275e-08
1745	14	131925000	131930000	14	132160000	132165000	2.2341e-09
1746	14	131955000	131960000	14	132015000	132020000	0.000352774
1747	14	132110000	132115000	14	132160000	132165000	0.00685379
1748	14	133205000	133210000	14	133790000	133795000	0.00226058
1749	14	133435000	133440000	14	133790000	133795000	8.13984e-08
1750	14	133435000	133440000	14	133810000	133815000	1.57191e-05
1751	14	133450000	133455000	14	133790000	133800000	4.42271e-05
1752	14	133450000	133455000	14	133810000	133815000	1.00145e-10
1753	14	133925000	133930000	14	134090000	134095000	7.62863e-05
1754	14	133925000	133930000	14	134120000	134125000	0.00100298
1755	14	133925000	133930000	14	134340000	134345000	3.14275e-05
1756	14	133940000	133945000	14	134090000	134095000	0.00105601
1757	14	135270000	135275000	14	135790000	135800000	2.43913e-28
1758	14	135270000	135275000	14	135810000	135815000	0.000661464
1759	14	135295000	135300000	14	135790000	135795000	4.25577e-10
1760	14	137370000	137375000	14	138960000	138965000	0.00411712
1761	14	137390000	137395000	14	138060000	138065000	0.00510409
1762	14	137390000	137395000	14	138860000	138865000	0.00701378
1763	14	137390000	137395000	14	138960000	138965000	2.43347e-05
1764	14	137400000	137405000	14	138960000	138965000	0.000374241
1765	14	137415000	137420000	14	138860000	138865000	0.00786562
1766	14	137495000	137500000	14	138960000	138965000	0.00714645
1767	14	137690000	137695000	14	138965000	138970000	0.00169188
1768	14	137700000	137705000	14	138960000	138965000	1.19204e-05
1769	14	13785000	13790000	14	14025000	14030000	5.25353e-15
1770	14	13785000	13790000	14	14040000	14045000	1.39055e-15
1771	14	13790000	13795000	14	14025000	14030000	6.62035e-07
1772	14	13790000	13795000	14	14040000	14045000	0.000312319
1773	14	13800000	13810000	14	14040000	14045000	4.90668e-07
1774	14	13805000	13815000	14	14020000	14030000	1.58067e-22
1775	14	13805000	13815000	14	14040000	14045000	4.58673e-29
1776	14	139215000	139220000	14	139765000	139770000	0.00379275
1777	14	14735000	14740000	14	15095000	15100000	0.00545401
1778	14	14745000	14750000	14	14925000	14930000	0.00236311
1779	14	14765000	14770000	14	14925000	14930000	0.000494936
1780	14	16095000	16100000	14	16540000	16545000	0.00406433
1781	14	16610000	16615000	14	16720000	16725000	1.21487e-05
1782	14	1665000	1670000	14	2030000	2035000	5.33113e-08
1783	14	1665000	1670000	14	2130000	2135000	0.000419066
1784	14	16720000	16725000	14	16955000	16960000	0.00293266
1785	14	20685000	20690000	14	21000000	21005000	0.00381295
1786	14	20690000	20695000	14	20990000	20995000	0.00121452
1787	14	2160000	2175000	14	2790000	2800000	7.94446e-12
1788	14	2170000	2175000	14	2810000	2815000	1.50005e-05
1789	14	2255000	2260000	14	2785000	2790000	0.00520922
1790	14	22875000	22885000	14	23015000	23020000	6.04637e-10
1791	14	23120000	23125000	14	23160000	23165000	0.00126727
1792	14	23425000	23430000	14	23455000	23460000	0.00170913
1793	14	23455000	23460000	14	24280000	24285000	8.46952e-05
1794	14	23495000	23500000	14	24095000	24100000	2.97366e-05
1795	14	23495000	23500000	14	24115000	24120000	0.00137953
1796	14	23495000	23500000	14	24275000	24280000	0.000152897
1797	1	4245000	4250000	1	5085000	5090000	0.0023584
1798	14	24760000	24765000	14	25010000	25015000	1.03692e-05
1799	1	42495000	42500000	1	42920000	42925000	0.00247154
1800	14	28375000	28380000	14	28990000	28995000	0.000192985
1801	14	28375000	28380000	14	29015000	29020000	0.00103638
1802	14	28395000	28400000	14	28590000	28595000	0.00100298
1803	14	28395000	28400000	14	28815000	28820000	0.00119474
1804	14	28395000	28400000	14	28990000	28995000	3.25429e-05
1805	14	28395000	28405000	14	28705000	28710000	5.89279e-07
1806	14	28395000	28405000	14	29005000	29010000	2.61344e-09
1807	14	28395000	28405000	14	29015000	29025000	0.00128255
1808	14	28485000	28490000	14	29015000	29020000	0.00520922
1809	14	28590000	28595000	14	28640000	28645000	1.0332e-05
1810	14	28590000	28595000	14	28705000	28710000	0.000110097
1811	14	28610000	28615000	14	28705000	28710000	0.00144868
1812	14	28640000	28645000	14	29015000	29020000	0.000647516
1813	14	28715000	28720000	14	29015000	29020000	3.841e-05
1814	14	28815000	28820000	14	29005000	29010000	0.0056077
1815	14	28815000	28820000	14	29015000	29020000	0.00334194
1816	14	29400000	29405000	14	29555000	29560000	0.000169108
1817	14	29655000	29660000	14	29875000	29880000	0.00126424
1818	14	29875000	29880000	14	30065000	30070000	0.00133411
1819	14	29910000	29915000	14	29995000	30000000	4.17542e-05
1820	14	29910000	29915000	14	30005000	30010000	0.000412781
1821	14	30285000	30290000	14	30400000	30405000	2.11081e-24
1822	14	30485000	30490000	14	30740000	30745000	0.00595448
1823	14	30570000	30575000	14	30665000	30675000	0.000201834
1824	14	30570000	30575000	14	30740000	30745000	0.00429114
1825	14	30580000	30595000	14	30665000	30675000	3.39581e-10
1826	14	30585000	30595000	14	30740000	30745000	0.00293266
1827	14	30855000	30860000	14	30905000	30915000	3.31805e-05
1828	14	30855000	30860000	14	30960000	30965000	1.36843e-14
1829	14	30875000	30880000	14	30960000	30970000	0.00287847
1830	14	30895000	30900000	14	30960000	30965000	4.48819e-14
1831	14	30905000	30915000	14	30960000	30970000	2.61658e-08
1832	14	30960000	30965000	14	31085000	31090000	0.000145776
1833	14	30980000	30985000	14	31085000	31090000	5.0681e-10
1834	14	31500000	31505000	14	31805000	31810000	4.95279e-06
1835	14	31825000	31830000	14	31965000	31970000	1.22027e-12
1836	14	31825000	31830000	14	32155000	32160000	1.17583e-05
1837	14	31825000	31830000	14	32175000	32180000	0.00711444
1838	14	31880000	31885000	14	31945000	31950000	9.43932e-05
1839	14	31880000	31885000	14	31965000	31970000	4.6519e-13
1840	14	31880000	31885000	14	32155000	32160000	0.0028999
1841	14	32025000	32030000	14	32155000	32160000	0.000360376
1842	14	32610000	32615000	14	32680000	32685000	8.91755e-05
1843	14	32610000	32615000	14	32725000	32730000	0.000427394
1844	14	34250000	34255000	14	34755000	34760000	3.18434e-07
1845	14	34775000	34780000	14	35275000	35280000	3.64147e-07
1846	14	35810000	35820000	14	36045000	36050000	4.01333e-06
1847	14	35815000	35820000	14	36340000	36345000	1.50765e-05
1848	14	36615000	36620000	14	37500000	37505000	0.00352385
1849	14	36615000	36620000	14	37600000	37605000	9.75648e-24
1850	14	36615000	36620000	14	37620000	37625000	0.000110899
1851	14	36615000	36620000	14	37630000	37635000	4.50548e-08
1852	14	36715000	36720000	14	37600000	37605000	2.11805e-08
1853	1	4375000	4380000	1	4890000	4895000	0.000426615
1854	1	4375000	4380000	1	5085000	5090000	1.53551e-05
1855	14	37630000	37635000	14	38060000	38065000	0.000942228
1856	14	37670000	37675000	14	38060000	38065000	9.51187e-06
1857	14	37670000	37675000	14	38075000	38080000	7.56241e-07
1858	14	38545000	38550000	14	38600000	38605000	5.07222e-05
1859	14	38545000	38550000	14	38815000	38820000	8.77636e-08
1860	14	38545000	38550000	14	38840000	38845000	4.68467e-05
1861	14	38550000	38555000	14	38655000	38660000	0.00484302
1862	14	38570000	38575000	14	38600000	38605000	2.4427e-07
1863	14	38600000	38605000	14	38630000	38635000	2.4427e-07
1864	14	38630000	38635000	14	38815000	38820000	0.00175587
1865	14	38645000	38650000	14	38815000	38820000	0.000241685
1866	14	38680000	38685000	14	38795000	38800000	0.00569638
1867	14	38680000	38685000	14	38815000	38820000	2.65804e-12
1868	14	38745000	38750000	14	38795000	38800000	3.31805e-05
1869	14	39315000	39320000	14	39600000	39605000	3.88533e-08
1870	14	395000	400000	14	665000	670000	2.0954e-10
1871	14	40220000	40230000	14	40275000	40280000	4.85991e-12
1872	14	40240000	40245000	14	40275000	40280000	1.87228e-37
1873	14	40315000	40320000	14	40395000	40400000	0.00129027
1874	14	40315000	40320000	14	40860000	40865000	1.0471e-09
1875	14	40335000	40340000	14	40395000	40400000	0.00107215
1876	14	40335000	40340000	14	40860000	40865000	0.00565028
1877	14	40350000	40355000	14	40395000	40400000	0.000849976
1878	14	40525000	40530000	14	40570000	40575000	0.00603102
1879	14	40525000	40530000	14	40650000	40655000	0.00795166
1880	14	40525000	40530000	14	40855000	40865000	4.21061e-12
1881	14	4055000	4060000	14	4235000	4240000	1.59548e-07
1882	14	40565000	40575000	14	40855000	40865000	7.05967e-05
1883	14	40650000	40660000	14	40855000	40865000	1.17959e-12
1884	14	41740000	41745000	14	42130000	42135000	0.00251552
1885	14	41970000	41975000	14	42130000	42135000	0.000113221
1886	14	42000000	42005000	14	42125000	42130000	0.00220969
1887	14	42010000	42015000	14	42125000	42135000	3.17803e-06
1888	14	42010000	42015000	14	42175000	42180000	0.00146291
1889	14	42020000	42025000	14	42125000	42135000	6.01891e-06
1890	14	42175000	42180000	14	42205000	42210000	2.63307e-15
1891	1	44290000	44295000	1	44385000	44390000	4.23829e-08
1892	14	4320000	4330000	14	4475000	4485000	3.73217e-05
1893	14	43220000	43225000	14	43475000	43480000	0.00595448
1894	14	43220000	43225000	14	43890000	43895000	0.00510409
1895	14	43225000	43230000	14	43480000	43485000	0.000251467
1896	14	4340000	4345000	14	4460000	4465000	6.82987e-07
1897	14	43990000	43995000	14	44225000	44230000	4.04571e-11
1898	14	43995000	44000000	14	44210000	44215000	6.91019e-05
1899	14	43995000	44000000	14	44230000	44235000	3.07781e-10
1900	14	43995000	44000000	14	44245000	44250000	1.03692e-05
1901	14	44000000	44005000	14	44230000	44235000	0.00359907
1902	14	44125000	44130000	14	44155000	44160000	0.000713434
1903	14	45220000	45225000	14	45340000	45350000	0.000247723
1904	14	45375000	45380000	14	46040000	46045000	0.00542174
1905	14	46070000	46075000	14	46220000	46230000	9.26925e-13
1906	14	46070000	46075000	14	46235000	46240000	2.41611e-13
1907	14	46070000	46075000	14	46325000	46330000	0.00127364
1908	14	4640000	4645000	14	6170000	6175000	0.00536762
1909	14	46675000	46680000	14	47075000	47080000	0.00194461
1910	14	47210000	47215000	14	47355000	47360000	0.00596164
1911	14	47235000	47245000	14	47355000	47365000	1.46032e-22
1912	14	47240000	47245000	14	47390000	47395000	1.23862e-05
1913	14	47255000	47280000	14	47355000	47365000	2.91357e-05
1914	14	47260000	47265000	14	47390000	47395000	0.00521666
1915	14	47355000	47360000	14	47390000	47395000	0.00695156
1916	14	47515000	47520000	14	47885000	47895000	0.000122209
1917	14	47515000	47520000	14	47915000	47920000	0.00194461
1918	14	47515000	47520000	14	47940000	47945000	0.000165248
1919	14	47550000	47555000	14	47890000	47895000	1.14739e-06
1920	14	47550000	47555000	14	47915000	47920000	5.33113e-08
1921	14	47610000	47615000	14	47890000	47895000	8.67611e-05
1922	14	47610000	47615000	14	47915000	47920000	0.00520922
1923	14	47610000	47615000	14	47935000	47945000	0.000522973
1924	14	47620000	47625000	14	47935000	47940000	0.00381295
1925	14	47780000	47785000	14	47875000	47880000	8.88105e-08
1926	14	47780000	47785000	14	47890000	47895000	2.70688e-08
1927	14	47905000	47910000	14	47935000	47940000	0.00406284
1928	1	44840000	44845000	1	45370000	45375000	0.00228179
1929	14	48775000	48785000	14	48815000	48820000	6.74785e-08
1930	14	48815000	48820000	14	48915000	48925000	2.71775e-10
1931	14	48815000	48820000	14	48985000	48990000	0.00429114
1932	14	49385000	49390000	14	49560000	49565000	0.000169376
1933	14	49515000	49520000	14	49560000	49565000	0.00603102
1934	14	49840000	49845000	14	49910000	49915000	7.06564e-06
1935	14	49855000	49865000	14	49920000	49925000	0.0029344
1936	14	49855000	49865000	14	49975000	49980000	1.36593e-06
1937	14	49860000	49865000	14	49910000	49915000	0.000308808
1938	14	50265000	50270000	14	50410000	50415000	0.00155892
1939	14	50325000	50330000	14	50355000	50360000	2.71896e-09
1940	14	50330000	50335000	14	50375000	50380000	7.42318e-09
1941	1	45050000	45055000	1	45370000	45375000	1.65126e-13
1942	14	50815000	50820000	14	50960000	50965000	0.000385579
1943	14	51135000	51145000	14	51230000	51235000	6.55749e-05
1944	14	51400000	51405000	14	51435000	51440000	0.00115132
1945	14	51515000	51520000	14	51615000	51620000	0.000744994
1946	14	51520000	51525000	14	51600000	51605000	0.000111182
1947	14	51520000	51525000	14	51615000	51620000	3.92416e-09
1948	14	51955000	51960000	14	52345000	52350000	1.60845e-07
1949	14	51955000	51960000	14	53640000	53645000	0.00277611
1950	14	55835000	55840000	14	56135000	56145000	2.20506e-18
1951	14	55870000	55875000	14	56135000	56140000	4.85293e-06
1952	14	56140000	56145000	14	56540000	56545000	0.000320882
1953	14	56140000	56145000	14	56555000	56560000	0.00773714
1954	14	56140000	56145000	14	56645000	56650000	2.34495e-05
1955	14	56150000	56155000	14	56235000	56240000	0.00180307
1956	14	56150000	56155000	14	56540000	56545000	2.32509e-11
1957	14	56150000	56155000	14	56635000	56640000	3.7081e-05
1958	14	56150000	56155000	14	56645000	56650000	2.0544e-14
1959	14	56170000	56175000	14	56235000	56245000	2.92697e-08
1960	14	56170000	56175000	14	56540000	56545000	0.000748289
1961	14	56170000	56175000	14	56645000	56650000	7.67875e-11
1962	14	56180000	56185000	14	56555000	56560000	0.000647516
1963	14	56180000	56185000	14	56645000	56650000	0.000419066
1964	14	56180000	56190000	14	56240000	56245000	0.000486968
1965	14	56180000	56190000	14	56540000	56545000	7.91392e-09
1966	14	56185000	56190000	14	56235000	56245000	0.000486968
1967	14	56185000	56190000	14	56645000	56650000	0.000469748
1968	14	56225000	56230000	14	56540000	56545000	0.000736139
1969	14	56225000	56230000	14	56645000	56650000	0.00693772
1970	14	56235000	56240000	14	56555000	56560000	5.03548e-08
1971	14	56235000	56240000	14	56635000	56640000	0.000320882
1972	14	56235000	56240000	14	56645000	56650000	3.63426e-05
1973	14	56235000	56245000	14	56355000	56360000	6.16221e-06
1974	14	56235000	56245000	14	56540000	56545000	1.37248e-08
1975	14	58975000	58980000	14	59170000	59175000	1.58727e-06
1976	14	61130000	61140000	14	61325000	61330000	3.77095e-11
1977	14	61130000	61140000	14	61335000	61350000	2.4505e-13
1978	14	61135000	61140000	14	61310000	61315000	0.000756299
1979	14	61145000	61150000	14	61325000	61330000	2.70688e-08
1980	14	61145000	61150000	14	61335000	61340000	6.21616e-05
1981	14	63000000	63005000	14	63195000	63200000	1.15954e-19
1982	14	63000000	63005000	14	63515000	63520000	0.00666254
1983	14	63000000	63005000	14	63840000	63845000	0.00066053
1984	14	6310000	6315000	14	7350000	7355000	0.000845842
1985	14	64275000	64280000	14	64420000	64425000	0.00596164
1986	14	64275000	64280000	14	64750000	64755000	7.1529e-07
1987	14	64275000	64285000	14	64400000	64405000	0.00220969
1988	14	65540000	65545000	14	65750000	65755000	9.15943e-05
1989	14	66635000	66640000	14	67165000	67170000	0.00520922
1990	14	66835000	66840000	14	67080000	67085000	0.00190721
1991	14	7205000	7210000	14	7350000	7355000	8.52126e-07
1992	14	72285000	72290000	14	72470000	72475000	0.00175587
1993	14	72300000	72305000	14	72460000	72475000	0.000113221
1994	14	72330000	72335000	14	72465000	72470000	0.00345491
1995	14	72380000	72385000	14	72425000	72430000	0.00603102
1996	14	7250000	7260000	14	7350000	7355000	0.000412781
1997	14	7290000	7295000	14	7350000	7355000	1.51333e-19
[truncated: 4,485 more rows]

## Sheet: NC group in MAD
CTCT loops ID	Characteristic of CTCF loops						Q values
	Anchor 1			Anchor 2
	Chromosome	Start	End	Chromosome	Start	End
1	10	10215000	10220000	10	10540000	10545000	3.58e-05
2	10	10255000	10260000	10	11310000	11315000	0.000332167
3	10	10255000	10265000	10	10540000	10550000	5.17619e-25
4	10	10260000	10265000	10	10590000	10595000	7.8877e-07
5	10	10260000	10265000	10	10855000	10860000	0.00010019
6	10	10260000	10265000	10	11300000	11305000	3.41552e-13
7	10	10290000	10295000	10	10540000	10545000	3.00601e-09
8	10	1105000	1110000	10	1235000	1240000	0.00012983
9	10	11520000	11525000	10	11735000	11740000	2.0274e-12
10	10	11520000	11525000	10	11745000	11750000	6.5536e-12
11	10	11550000	11555000	10	11735000	11740000	3.28285e-05
12	10	12805000	12810000	10	13035000	13040000	1.20629e-17
13	10	13500000	13505000	10	13705000	13710000	0.000203908
14	10	13515000	13520000	10	13705000	13710000	0.000106325
15	10	13925000	13930000	10	13955000	13960000	3.91992e-05
16	10	14345000	14350000	10	14535000	14545000	0.000349912
17	10	14345000	14350000	10	14570000	14575000	1.50251e-05
18	10	14345000	14355000	10	14535000	14545000	0.000106325
19	10	14365000	14370000	10	14535000	14545000	1.45286e-05
20	10	14375000	14380000	10	14425000	14430000	9.6254e-08
21	10	14570000	14575000	10	14780000	14785000	6.86836e-06
22	10	14570000	14575000	10	15020000	15030000	0.00021134
23	10	16105000	16110000	10	16260000	16265000	9.29163e-14
24	10	16270000	16275000	10	17155000	17160000	1.71661e-05
25	10	16270000	16275000	10	17170000	17175000	0.000135576
26	10	17335000	17340000	10	17435000	17445000	1.22773e-22
27	10	17335000	17340000	10	17455000	17460000	4.57433e-40
28	10	17695000	17700000	10	18515000	18530000	3.50098e-06
29	10	17705000	17715000	10	18520000	18530000	2.8043e-09
30	10	19000000	19005000	10	19150000	19155000	0.000390043
31	10	19935000	19940000	10	20035000	20040000	1.701e-05
32	10	19970000	19975000	10	20035000	20040000	4.90689e-08
33	10	22465000	22470000	10	23100000	23105000	4.79571e-12
34	10	22465000	22470000	10	23110000	23115000	6.20045e-09
35	10	22930000	22935000	10	23100000	23105000	6.21418e-13
36	10	22930000	22935000	10	23110000	23115000	0.00020133
37	10	22945000	22950000	10	23080000	23085000	1.0847e-06
38	10	22945000	22950000	10	23100000	23105000	2.20229e-40
39	10	22945000	22950000	10	23110000	23115000	4.23531e-16
40	10	22945000	22950000	10	23125000	23130000	0.00020133
41	10	22960000	22965000	10	23100000	23105000	2.72342e-08
42	10	23100000	23105000	10	24950000	24955000	1.72956e-06
43	10	23110000	23115000	10	24950000	24955000	0.000422228
44	10	23460000	23475000	10	23495000	23515000	4.43184e-05
45	10	23465000	23470000	10	24950000	24955000	0.00019281
46	10	23475000	23480000	10	24950000	24955000	4.04613e-09
47	10	23495000	23500000	10	24950000	24955000	8.44518e-08
48	10	23535000	23540000	10	24950000	24955000	0.000288839
49	10	23555000	23560000	10	24950000	24955000	1.39158e-07
50	10	23605000	23610000	10	24950000	24955000	1.31072e-08
51	10	23800000	23810000	10	23865000	23870000	4.29855e-13
52	10	23805000	23810000	10	23875000	23880000	0.000265432
53	10	23810000	23815000	10	23865000	23870000	4.9658e-06
54	10	23835000	23840000	10	23865000	23870000	1.2398e-41
55	10	23835000	23840000	10	24155000	24160000	1.8258e-07
56	10	23840000	23845000	10	23875000	23880000	5.73261e-06
57	10	23865000	23870000	10	24010000	24015000	3.57652e-05
58	10	23865000	23870000	10	24105000	24110000	0.00017749
59	10	23865000	23870000	10	24155000	24160000	6.25255e-15
60	10	23875000	23880000	10	24010000	24015000	4.83329e-08
61	10	23875000	23880000	10	24075000	24080000	5.88232e-05
62	10	23895000	23900000	10	24100000	24105000	4.4318e-05
63	10	23900000	23905000	10	23980000	23985000	0.000361363
64	10	23900000	23905000	10	24010000	24015000	6.75162e-05
65	10	23900000	23905000	10	24080000	24085000	4.57388e-05
66	10	23965000	23970000	10	24155000	24160000	0.000106325
67	10	24010000	24015000	10	24080000	24085000	2.54222e-05
68	10	24010000	24015000	10	24155000	24160000	3.95275e-07
69	10	24095000	24100000	10	24155000	24160000	1.22724e-09
70	10	24095000	24100000	10	24290000	24295000	0.000349912
71	10	24100000	24105000	10	24155000	24160000	1.49236e-06
72	10	24100000	24105000	10	24300000	24305000	2.47017e-06
73	10	24105000	24110000	10	24155000	24160000	5.46628e-10
74	10	24105000	24110000	10	24300000	24305000	0.000349912
75	10	24115000	24120000	10	24155000	24165000	8.9184e-05
76	10	24125000	24130000	10	24155000	24160000	2.92808e-07
77	10	24155000	24165000	10	24210000	24215000	3.52605e-08
78	10	24330000	24335000	10	24830000	24835000	1.19046e-05
79	10	24610000	24615000	10	24640000	24645000	9.63859e-05
80	10	25275000	25280000	10	25890000	25895000	9.4974e-06
81	10	27030000	27035000	10	27530000	27535000	2.38088e-09
82	10	27045000	27050000	10	27390000	27400000	0.000103922
83	10	27045000	27050000	10	27495000	27500000	1.0893e-13
84	10	27045000	27050000	10	27530000	27535000	2.60763e-14
85	10	27050000	27055000	10	27495000	27500000	6.22195e-06
86	10	27620000	27625000	10	27740000	27745000	0.000327672
87	10	27630000	27635000	10	27740000	27760000	2.916e-07
88	10	27630000	27635000	10	28090000	28095000	0.000189555
89	10	27745000	27750000	10	28970000	28975000	8.97299e-05
90	10	27745000	27760000	10	28090000	28100000	1.88999e-17
91	10	27755000	27760000	10	28970000	28975000	6.62509e-07
92	10	27780000	27785000	10	27945000	27950000	1.41997e-06
93	10	27780000	27785000	10	28090000	28100000	1.7786e-06
94	10	27780000	27785000	10	28970000	28975000	1.06332e-05
95	10	28090000	28100000	10	28970000	28975000	2.70011e-18
96	10	29670000	29675000	10	30620000	30625000	7.82995e-07
97	10	30745000	30750000	10	31010000	31015000	1.20139e-05
98	10	31325000	31330000	10	31640000	31650000	0.000233361
99	10	31340000	31345000	10	31640000	31650000	1.52456e-11
100	10	31370000	31375000	10	31640000	31645000	2.80594e-07
101	10	32195000	32200000	10	32250000	32260000	0.000415147
102	10	32195000	32200000	10	32295000	32300000	1.701e-05
103	10	32195000	32200000	10	32305000	32315000	0.000145953
104	10	32195000	32200000	10	32355000	32360000	1.65115e-08
105	10	32195000	32200000	10	32375000	32380000	3.7496e-10
106	10	32195000	32200000	10	32385000	32390000	2.37239e-05
107	10	32195000	32200000	10	32400000	32410000	3.33761e-07
108	10	32195000	32200000	10	32430000	32440000	1.65702e-06
109	10	32195000	32200000	10	32460000	32465000	2.1047e-06
110	10	32235000	32240000	10	32460000	32465000	7.2655e-05
111	10	32295000	32300000	10	32375000	32380000	1.06223e-10
112	10	32305000	32310000	10	32400000	32405000	0.000419096
113	10	32375000	32380000	10	32405000	32410000	0.000240157
114	10	32430000	32435000	10	32460000	32465000	5.84792e-15
115	10	32725000	32730000	10	33015000	33020000	2.34086e-05
116	10	33025000	33030000	10	33085000	33090000	1.22724e-09
117	10	33085000	33090000	10	33120000	33125000	0.000276473
118	10	33175000	33180000	10	33395000	33400000	1.31907e-12
119	10	33265000	33275000	10	33390000	33400000	2.14328e-18
120	10	33495000	33500000	10	33840000	33850000	1.07107e-09
121	10	33495000	33500000	10	34010000	34015000	1.21896e-12
122	10	33840000	33850000	10	34010000	34015000	4.85056e-11
123	10	38410000	38415000	10	38670000	38675000	4.76067e-13
124	10	40025000	40030000	10	40470000	40475000	4.14938e-05
125	10	40025000	40030000	10	40570000	40575000	3.39704e-05
126	10	40025000	40030000	10	40615000	40620000	3.62498e-17
127	10	40040000	40045000	10	40315000	40320000	9.12875e-11
128	10	40040000	40045000	10	40335000	40340000	0.000102046
129	10	40040000	40045000	10	40445000	40450000	7.90171e-13
130	10	40040000	40045000	10	40470000	40475000	2.4495e-09
131	10	40040000	40045000	10	40520000	40525000	4.50368e-10
132	10	40040000	40045000	10	40570000	40575000	4.53281e-05
133	10	40040000	40045000	10	40615000	40620000	1.94913e-05
134	10	40815000	40820000	10	41000000	41005000	2.27772e-10
135	10	41000000	41005000	10	41315000	41320000	0.000273677
136	10	41000000	41005000	10	41375000	41380000	1.86052e-08
137	10	41000000	41010000	10	41175000	41180000	1.04918e-09
138	10	41005000	41010000	10	41305000	41310000	0.000442762
139	10	41175000	41180000	10	41305000	41310000	8.11469e-06
140	10	41455000	41460000	10	42460000	42465000	4.30511e-07
141	10	41475000	41480000	10	42460000	42465000	6.18643e-06
142	10	41520000	41525000	10	41770000	41775000	1.65003e-20
143	10	41520000	41525000	10	42460000	42465000	1.66657e-12
144	10	41570000	41575000	10	41770000	41775000	0.000268136
145	10	41570000	41575000	10	42460000	42465000	1.57081e-06
146	10	41770000	41775000	10	42460000	42465000	2.58698e-06
147	10	42785000	42790000	10	42935000	42940000	0.000390043
148	10	42825000	42830000	10	42915000	42920000	3.39155e-07
149	10	42825000	42830000	10	42935000	42940000	1.67023e-11
150	10	43110000	43115000	10	43550000	43555000	9.60502e-07
151	10	43110000	43115000	10	45060000	45065000	1.59248e-31
152	10	43120000	43125000	10	43550000	43555000	6.30274e-36
153	10	43120000	43125000	10	45050000	45055000	1.9814e-05
154	10	43130000	43135000	10	43550000	43555000	2.74962e-46
155	10	43170000	43175000	10	43550000	43555000	5.89021e-06
156	10	44120000	44125000	10	44185000	44190000	8.55633e-05
157	10	44200000	44205000	10	44515000	44520000	1.45091e-06
158	10	46125000	46140000	10	46400000	46405000	4.3678e-08
159	10	46970000	46975000	10	47205000	47210000	4.54445e-05
160	10	46970000	46975000	10	47235000	47240000	2.1047e-06
161	10	47790000	47795000	10	47900000	47905000	1.67023e-11
162	10	47800000	47805000	10	47900000	47905000	3.34912e-19
163	10	47900000	47905000	10	48025000	48030000	1.34208e-05
164	10	47910000	47915000	10	48025000	48030000	2.54796e-18
165	10	47910000	47915000	10	48330000	48335000	1.19956e-05
166	10	48170000	48180000	10	48330000	48335000	2.50841e-16
167	10	48505000	48510000	10	48680000	48685000	6.05705e-07
168	10	50745000	50750000	10	50850000	50855000	0.000431381
169	10	50880000	50885000	10	51030000	51035000	2.40626e-07
170	10	51565000	51570000	10	51720000	51725000	9.37531e-23
171	10	52000000	52005000	10	52365000	52370000	4.26346e-10
172	10	53055000	53060000	10	53845000	53850000	0.000416293
173	10	53080000	53085000	10	53350000	53355000	6.4922e-09
174	10	54095000	54100000	10	54715000	54720000	1.08989e-07
175	10	54095000	54100000	10	55075000	55080000	6.4957e-05
176	10	56250000	56255000	10	57460000	57465000	0.00010049
177	10	56295000	56300000	10	56420000	56425000	0.000206659
178	10	56420000	56425000	10	57080000	57085000	0.000276286
179	10	57510000	57515000	10	57600000	57605000	0.000246595
180	10	57825000	57830000	10	57895000	57900000	0.000265432
181	10	57920000	57925000	10	58000000	58005000	0.000109197
182	10	57920000	57925000	10	58020000	58025000	2.18147e-11
183	10	58095000	58100000	10	58505000	58510000	9.69059e-05
184	10	58095000	58100000	10	58980000	58985000	1.20378e-08
185	10	59045000	59050000	10	59690000	59695000	4.53281e-05
186	10	59310000	59315000	10	59690000	59695000	0.000217134
187	10	59365000	59370000	10	59685000	59695000	3.45616e-10
188	10	59375000	59380000	10	59685000	59690000	0.000319982
189	10	63575000	63580000	10	63785000	63790000	0.000155541
190	10	63660000	63670000	10	63785000	63795000	1.28343e-06
191	10	63665000	63670000	10	63775000	63780000	2.38703e-09
192	10	63675000	63680000	10	63740000	63750000	7.61847e-10
193	10	63675000	63680000	10	63775000	63780000	8.90355e-34
194	10	63675000	63680000	10	63785000	63795000	2.41559e-27
195	10	63725000	63730000	10	63775000	63780000	1.07778e-05
196	10	63745000	63750000	10	63775000	63780000	3.91992e-05
197	10	63870000	63875000	10	64195000	64200000	9.65608e-07
198	10	64645000	64650000	10	64805000	64810000	0.000188095
199	10	64645000	64650000	10	64875000	64880000	0.000273701
200	10	64645000	64650000	10	64890000	64895000	2.57342e-16
201	10	64790000	64795000	10	64890000	64895000	0.000225819
202	10	64805000	64810000	10	64890000	64895000	8.74172e-07
203	10	64950000	64955000	10	64995000	65000000	3.63559e-12
204	10	65535000	65540000	10	65690000	65695000	1.85006e-15
205	10	65680000	65690000	10	66980000	66985000	2.12889e-08
206	10	65690000	65695000	10	66970000	66975000	3.72706e-07
207	10	65690000	65695000	10	66980000	66985000	5.89101e-22
208	10	65690000	65695000	10	66990000	66995000	1.22367e-09
209	10	65690000	65695000	10	67050000	67055000	1.13914e-08
210	10	65700000	65705000	10	66980000	66985000	6.08063e-05
211	10	65730000	65735000	10	66780000	66785000	2.67191e-07
212	10	65730000	65735000	10	66970000	66975000	2.78812e-32
213	10	65730000	65735000	10	66980000	66985000	5.4286e-34
214	10	65730000	65735000	10	66990000	66995000	7.00075e-05
215	10	65815000	65820000	10	66380000	66385000	3.82474e-08
216	10	65815000	65820000	10	66480000	66485000	3.96355e-06
217	10	65815000	65820000	10	66945000	66950000	1.76613e-05
218	10	65815000	65820000	10	66980000	66985000	1.31297e-05
219	10	725000	730000	10	940000	945000	0.000119703
220	10	740000	745000	10	940000	950000	1.42791e-08
221	10	9835000	9840000	10	10060000	10065000	1.50251e-05
222	1	103630000	103635000	1	103830000	103835000	3.42471e-09
223	1	104595000	104600000	1	105955000	105960000	0.000261518
224	1	104875000	104880000	1	105955000	105960000	9.92765e-07
225	1	104905000	104910000	1	105955000	105960000	1.76575e-05
226	1	104915000	104920000	1	105235000	105240000	6.79219e-09
227	1	104915000	104920000	1	105955000	105960000	1.50826e-06
228	1	107325000	107330000	1	107610000	107615000	2.0067e-06
229	1	107340000	107345000	1	107610000	107615000	1.93816e-29
230	1	107370000	107375000	1	107610000	107615000	3.3991e-16
231	1	107975000	107980000	1	108550000	108555000	1.15706e-06
232	1	108955000	108960000	1	109010000	109015000	6.82409e-11
233	1	108955000	108960000	1	109260000	109265000	5.64622e-06
234	11	12365000	12370000	11	12620000	12625000	3.41037e-06
235	1	112575000	112580000	1	113060000	113065000	9.77219e-07
236	1	112590000	112595000	1	112890000	112895000	1.01649e-06
237	1	113930000	113935000	1	114100000	114105000	5.53968e-14
238	11	14330000	14335000	11	14560000	14565000	4.75278e-33
239	1	114445000	114450000	1	114640000	114645000	4.41485e-19
240	11	14595000	14600000	11	15420000	15425000	4.4489e-17
241	1	114665000	114670000	1	114825000	114830000	8.77075e-05
242	1	114665000	114670000	1	115135000	115140000	7.19834e-15
243	11	14695000	14700000	11	15420000	15425000	1.00781e-06
244	11	14785000	14790000	11	15420000	15425000	3.40287e-08
245	11	14935000	14940000	11	15110000	15115000	4.38408e-08
246	11	14935000	14940000	11	15420000	15425000	5.77634e-29
247	11	15110000	15115000	11	15420000	15425000	5.56211e-13
248	11	15480000	15485000	11	15735000	15740000	7.08818e-08
249	11	15530000	15535000	11	15725000	15730000	2.39799e-06
250	11	15800000	15805000	11	15995000	16000000	7.52835e-05
251	11	16570000	16575000	11	16705000	16710000	4.3177e-05
252	11	16905000	16910000	11	17830000	17835000	6.5781e-08
253	11	1760000	1765000	11	2000000	2005000	1.63639e-07
254	11	18480000	18485000	11	18955000	18960000	7.54807e-05
255	11	18480000	18485000	11	18970000	18975000	5.49706e-05
256	1	118965000	118970000	1	119485000	119490000	3.21416e-05
257	11	19055000	19060000	11	19530000	19535000	1.09653e-06
258	11	19320000	19325000	11	19530000	19535000	1.4619e-07
259	1	119705000	119710000	1	119880000	119885000	0.000145512
260	1	119980000	119985000	1	120110000	120115000	7.59419e-43
261	11	20675000	20680000	11	20905000	20910000	1.8991e-06
262	11	20675000	20680000	11	20950000	20955000	0.000335227
263	11	20685000	20690000	11	20950000	20955000	9.07887e-13
264	11	20770000	20775000	11	20905000	20910000	4.03257e-11
265	11	20805000	20810000	11	20905000	20910000	4.89918e-08
266	11	20845000	20850000	11	20905000	20910000	5.76064e-06
267	11	20905000	20910000	11	20950000	20955000	2.04123e-13
268	11	21040000	21045000	11	21340000	21345000	2.21537e-05
269	1	121590000	121595000	1	122495000	122500000	8.00682e-05
270	1	121590000	121595000	1	122830000	122835000	7.03029e-10
271	11	21960000	21965000	11	22215000	22220000	2.16633e-05
272	11	22315000	22320000	11	22590000	22595000	9.07059e-06
273	11	22590000	22595000	11	23130000	23135000	2.07798e-05
274	11	22600000	22605000	11	23135000	23140000	2.5853e-06
275	11	22625000	22630000	11	22830000	22835000	7.70083e-06
276	11	22625000	22630000	11	23015000	23020000	2.2008e-20
277	11	22625000	22630000	11	23050000	23055000	0.000218062
278	11	22625000	22630000	11	23130000	23140000	2.35127e-13
279	1	123755000	123760000	1	124575000	124580000	8.62192e-10
280	1	123770000	123775000	1	124570000	124580000	0.000253116
281	1	123785000	123790000	1	124575000	124580000	3.12783e-05
282	11	25770000	25775000	11	25855000	25860000	1.67212e-07
283	1	126500000	126505000	1	126615000	126620000	6.87088e-05
284	1	126615000	126620000	1	126755000	126760000	1.29889e-10
285	1	126615000	126620000	1	126765000	126770000	8.44211e-06
286	11	2840000	2845000	11	3015000	3020000	1.62229e-06
287	11	2860000	2865000	11	2985000	2990000	1.51991e-15
288	11	2860000	2865000	11	3015000	3020000	1.59268e-50
289	11	2865000	2870000	11	2985000	2990000	8.58222e-18
290	11	2865000	2870000	11	3015000	3020000	3.3657e-22
291	1	130370000	130375000	1	130405000	130410000	0.000238885
292	11	30510000	30515000	11	31960000	31965000	0.000401519
293	1	130800000	130805000	1	130970000	130975000	4.13658e-05
294	1	130890000	130895000	1	130970000	130975000	2.23239e-15
295	1	130890000	130895000	1	131000000	131005000	2.11432e-09
296	1	131545000	131550000	1	132475000	132480000	4.21601e-07
297	1	131745000	131750000	1	132200000	132205000	2.44935e-07
298	11	3390000	3395000	11	3825000	3830000	2.38301e-05
299	11	3410000	3415000	11	3810000	3815000	5.50967e-05
300	11	3410000	3415000	11	3830000	3835000	0.000242583
301	11	3415000	3420000	11	3820000	3825000	8.08338e-07
302	11	3415000	3420000	11	3830000	3835000	0.000271867
303	11	3425000	3430000	11	3820000	3825000	0.000421853
304	1	136550000	136555000	1	136910000	136915000	3.52265e-05
305	1	137025000	137030000	1	137185000	137190000	1.78196e-05
306	1	137275000	137280000	1	137850000	137855000	1.0787e-05
307	1	137275000	137280000	1	137960000	137965000	1.45164e-05
308	1	139220000	139225000	1	139440000	139450000	3.59894e-09
309	1	139220000	139225000	1	139570000	139575000	0.000312915
310	1	139220000	139225000	1	139805000	139810000	8.92914e-06
311	1	139570000	139580000	1	139805000	139810000	1.82345e-08
312	1	139620000	139625000	1	139805000	139810000	8.14791e-29
313	1	140025000	140030000	1	140200000	140205000	0.000145512
314	1	141445000	141450000	1	141650000	141655000	1.25532e-20
315	1	141445000	141450000	1	141665000	141670000	0.000268828
316	1	141445000	141450000	1	141730000	141735000	2.0067e-06
317	1	141445000	141450000	1	141800000	141810000	4.14598e-20
318	11	4205000	4210000	11	4370000	4380000	1.28545e-05
319	1	143410000	143415000	1	143625000	143635000	0.000346915
320	1	143435000	143440000	1	143640000	143645000	0.000116214
321	1	143470000	143475000	1	143610000	143615000	0.000100537
322	1	143480000	143485000	1	143610000	143615000	1.2584e-05
323	11	435000	440000	11	605000	610000	1.29473e-19
324	11	4555000	4560000	11	4795000	4805000	2.73492e-10
325	11	4555000	4560000	11	5335000	5340000	5.17123e-06
326	11	4555000	4565000	11	4795000	4805000	1.1156e-06
327	11	4560000	4565000	11	5360000	5365000	4.27683e-05
328	1	145830000	145840000	1	146020000	146025000	1.45216e-05
329	11	46055000	46060000	11	47490000	47495000	1.21252e-07
330	11	46055000	46060000	11	47525000	47530000	1.65874e-06
331	11	46140000	46145000	11	47490000	47495000	3.81236e-06
332	1	147230000	147235000	1	147485000	147490000	5.05848e-05
333	1	147895000	147900000	1	148030000	148035000	1.47995e-06
334	11	47970000	47975000	11	49055000	49060000	0.000342652
335	11	4800000	4810000	11	5335000	5340000	0.00018671
336	11	48150000	48155000	11	48290000	48295000	3.36412e-08
337	11	485000	490000	11	605000	610000	8.98783e-06
338	11	48510000	48515000	11	48655000	48660000	6.47839e-07
339	1	14930000	14935000	1	15110000	15115000	2.05312e-05
340	1	149550000	149555000	1	149820000	149825000	6.12786e-07
341	1	149560000	149565000	1	149820000	149825000	4.87132e-12
342	11	51665000	51670000	11	52160000	52165000	6.01753e-06
343	11	51665000	51670000	11	52175000	52180000	3.70434e-05
344	11	51665000	51670000	11	52620000	52625000	1.41322e-15
345	11	51785000	51790000	11	52620000	52625000	0.0002884
346	1	1520000	1525000	1	1625000	1630000	1.34175e-07
347	1	1520000	1525000	1	1930000	1935000	1.24903e-08
348	1	1520000	1525000	1	1960000	1965000	2.53521e-05
349	1	15365000	15370000	1	15485000	15490000	1.42332e-17
350	1	15365000	15370000	1	15585000	15590000	8.90677e-06
351	1	15365000	15370000	1	15735000	15740000	6.35682e-09
352	1	15380000	15385000	1	15485000	15490000	1.34175e-07
353	1	15380000	15385000	1	15735000	15740000	4.12251e-05
354	1	154060000	154065000	1	155165000	155170000	4.28076e-17
355	1	15485000	15490000	1	15585000	15590000	6.5565e-06
356	1	15485000	15490000	1	15735000	15740000	6.60937e-10
357	11	55780000	55785000	11	56540000	56545000	6.71492e-06
358	1	15760000	15765000	1	16050000	16055000	4.62416e-10
359	1	15760000	15765000	1	16170000	16175000	0.000384652
360	1	15775000	15780000	1	16050000	16055000	3.2032e-06
361	1	157830000	157835000	1	158005000	158010000	5.48959e-06
362	1	158165000	158170000	1	158610000	158615000	3.60569e-08
363	1	158315000	158320000	1	158505000	158510000	2.98248e-12
364	1	158315000	158320000	1	158610000	158615000	1.26985e-06
365	1	158630000	158635000	1	158860000	158865000	2.51953e-09
366	1	158630000	158635000	1	158940000	158945000	1.10059e-08
367	1	158640000	158645000	1	158860000	158865000	5.62117e-29
368	1	158640000	158645000	1	158870000	158875000	3.36179e-10
369	1	158640000	158645000	1	158940000	158945000	2.28728e-43
370	1	158640000	158645000	1	158960000	158965000	1.65164e-23
371	1	158870000	158875000	1	158940000	158945000	0.000125981
372	1	159350000	159355000	1	159800000	159805000	3.08371e-08
373	1	159520000	159525000	1	159800000	159805000	1.64812e-05
374	11	5965000	5970000	11	6030000	6035000	1.71606e-10
375	1	161125000	161130000	1	161225000	161230000	1.4591e-11
376	1	161135000	161140000	1	161225000	161230000	4.34522e-30
377	1	161785000	161790000	1	162060000	162070000	1.87062e-26
378	1	161800000	161805000	1	162060000	162070000	9.17925e-26
379	1	161870000	161875000	1	162060000	162070000	0.000206902
380	1	162065000	162070000	1	162265000	162270000	0.000154498
381	1	162440000	162445000	1	162585000	162590000	5.04241e-07
382	1	1625000	1630000	1	1900000	1905000	4.75596e-07
383	1	1625000	1630000	1	1910000	1915000	2.88743e-07
384	1	1625000	1630000	1	1930000	1935000	1.99135e-10
385	1	163225000	163240000	1	163295000	163305000	1.82541e-41
386	1	163255000	163260000	1	163300000	163305000	2.80812e-05
387	1	163415000	163420000	1	163515000	163520000	0.000458201
388	11	64200000	64205000	11	64370000	64375000	2.35574e-06
389	1	164635000	164640000	1	164790000	164795000	2.69548e-05
390	1	164650000	164655000	1	164725000	164730000	1.01752e-05
391	1	164650000	164655000	1	164790000	164795000	2.86519e-08
392	1	164650000	164655000	1	164800000	164805000	8.44211e-06
393	1	164725000	164730000	1	164770000	164775000	0.000270969
394	1	164890000	164895000	1	165095000	165100000	1.03316e-07
395	1	164890000	164895000	1	165105000	165110000	0.000346915
396	1	164890000	164895000	1	165115000	165120000	6.69662e-06
397	1	16490000	16495000	1	16880000	16885000	9.73353e-05
398	1	164960000	164965000	1	165105000	165110000	2.66167e-09
399	1	16500000	16510000	1	16880000	16885000	4.74874e-29
400	1	16515000	16520000	1	16880000	16885000	7.81433e-09
401	11	6515000	6520000	11	6685000	6690000	1.58612e-09
402	11	65185000	65190000	11	65315000	65320000	8.12857e-11
403	11	65190000	65195000	11	65305000	65310000	1.60498e-05
404	11	65190000	65195000	11	65315000	65320000	2.49301e-17
405	11	66370000	66375000	11	66595000	66600000	2.10494e-19
406	11	66370000	66375000	11	66605000	66610000	5.38249e-05
407	11	66375000	66380000	11	66595000	66600000	1.10488e-08
408	1	166435000	166440000	1	166785000	166790000	7.03471e-06
409	1	166435000	166445000	1	166810000	166815000	7.03809e-12
410	11	66470000	66475000	11	66595000	66600000	1.02515e-06
411	1	166610000	166615000	1	166810000	166815000	0.000154498
412	1	166610000	166620000	1	166695000	166700000	1.78287e-07
413	1	166615000	166620000	1	166665000	166670000	9.52898e-06
414	1	166615000	166620000	1	166715000	166720000	1.45542e-06
415	1	166665000	166670000	1	166695000	166700000	2.07313e-10
416	1	166900000	166905000	1	167135000	167140000	3.55783e-12
417	11	67075000	67080000	11	67645000	67650000	1.20644e-05
418	11	67075000	67080000	11	67745000	67750000	0.000206369
419	11	67130000	67135000	11	67645000	67650000	3.3529e-05
420	1	167305000	167310000	1	168195000	168200000	1.58443e-11
421	1	167305000	167310000	1	168205000	168215000	3.05475e-09
422	1	167305000	167310000	1	168220000	168225000	5.74089e-13
423	1	167305000	167310000	1	168300000	168305000	3.04717e-05
424	1	167355000	167365000	1	168220000	168225000	1.08246e-06
425	1	167360000	167365000	1	168195000	168200000	1.53299e-06
426	1	167360000	167365000	1	168205000	168215000	1.23936e-06
427	1	167405000	167410000	1	168210000	168215000	1.55613e-08
428	11	67455000	67460000	11	67645000	67650000	5.55822e-07
429	1	167475000	167480000	1	168195000	168200000	8.44211e-06
430	1	167475000	167480000	1	168205000	168210000	7.20736e-06
431	11	67490000	67495000	11	67645000	67650000	6.89513e-09
432	1	167505000	167510000	1	167570000	167575000	3.80542e-08
433	1	167505000	167510000	1	168195000	168200000	1.31393e-06
434	1	167505000	167510000	1	168205000	168210000	1.14571e-05
435	1	167505000	167510000	1	168220000	168225000	7.55799e-08
436	1	167745000	167750000	1	168075000	168080000	2.04857e-06
437	1	167840000	167845000	1	168195000	168200000	0.000268937
438	1	167840000	167845000	1	168205000	168210000	0.000199927
439	11	67910000	67915000	11	67995000	68000000	7.68885e-07
440	1	168075000	168080000	1	168220000	168225000	0.000292374
441	11	68200000	68210000	11	68350000	68355000	0.000390848
442	11	68205000	68210000	11	68360000	68365000	8.03803e-16
443	11	68560000	68565000	11	69270000	69275000	9.27252e-24
444	11	68560000	68565000	11	69280000	69285000	1.07888e-06
445	1	168750000	168755000	1	169015000	169020000	4.11149e-15
446	11	69335000	69340000	11	69570000	69575000	9.14681e-06
447	1	169350000	169355000	1	169630000	169635000	9.89058e-11
448	11	6940000	6945000	11	7465000	7470000	3.71203e-17
449	11	6940000	6945000	11	7640000	7645000	7.99394e-10
450	11	6955000	6960000	11	7250000	7255000	3.97619e-06
451	11	70935000	70940000	11	71140000	71145000	0.000229577
452	1	17390000	17395000	1	17675000	17680000	6.18924e-10
453	1	17400000	17405000	1	17480000	17485000	6.87454e-11
454	1	17400000	17405000	1	17675000	17680000	3.2032e-06
455	11	76210000	76215000	11	76830000	76835000	5.06066e-06
456	11	76210000	76215000	11	76840000	76845000	0.000346404
457	11	76210000	76215000	11	76850000	76855000	3.08574e-08
458	11	76910000	76915000	11	77085000	77090000	5.69461e-17
459	11	76925000	76930000	11	77085000	77090000	9.38078e-07
460	11	76970000	76975000	11	77085000	77090000	6.92846e-07
461	11	76985000	76990000	11	77085000	77090000	1.45363e-12
462	11	77125000	77130000	11	77195000	77200000	7.26331e-08
463	11	78800000	78805000	11	79075000	79080000	5.69804e-05
464	11	8015000	8020000	11	8215000	8220000	1.47381e-11
465	1	180980000	180985000	1	181425000	181435000	1.64699e-14
466	1	181670000	181675000	1	181835000	181840000	3.389e-22
467	1	182485000	182490000	1	182675000	182680000	2.24644e-11
468	1	182830000	182840000	1	183765000	183770000	3.0818e-08
469	1	183865000	183870000	1	184150000	184155000	8.22688e-05
470	1	183910000	183920000	1	184120000	184135000	4.59704e-07
471	1	183910000	183920000	1	184150000	184155000	2.47754e-21
472	11	8405000	8410000	11	8690000	8695000	3.89558e-05
473	11	8500000	8505000	11	8690000	8695000	1.86576e-05
474	11	8500000	8505000	11	8705000	8710000	7.70083e-06
475	1	188270000	188275000	1	188540000	188545000	1.48036e-21
476	1	188270000	188275000	1	188550000	188555000	3.70648e-07
477	1	188270000	188275000	1	188560000	188570000	1.36116e-49
478	1	188270000	188275000	1	188580000	188585000	1.73631e-12
479	1	188295000	188300000	1	188550000	188555000	0.000285122
480	1	188295000	188300000	1	188560000	188565000	1.55097e-08
481	1	189360000	189365000	1	189530000	189535000	4.38111e-08
482	11	9005000	9010000	11	9910000	9915000	0.000145231
483	1	190180000	190185000	1	190340000	190345000	3.422e-06
484	1	190180000	190185000	1	190660000	190665000	1.10427e-06
485	1	190180000	190190000	1	190745000	190755000	1.1088e-34
486	1	190340000	190345000	1	190660000	190665000	9.6027e-13
487	1	190340000	190345000	1	190750000	190755000	1.00821e-40
488	1	190345000	190350000	1	190660000	190665000	1.23444e-14
489	1	190345000	190350000	1	190750000	190755000	4.86042e-18
490	1	190660000	190665000	1	190750000	190755000	0.000131187
491	11	915000	920000	11	1215000	1220000	0.000140415
492	1	191515000	191520000	1	192120000	192130000	4.75365e-09
493	1	191515000	191520000	1	192630000	192635000	4.60322e-08
494	1	194460000	194465000	1	194640000	194645000	0.000104702
495	1	201540000	201550000	1	201625000	201635000	6.60891e-17
496	1	201545000	201550000	1	201600000	201610000	2.14986e-07
497	1	201560000	201565000	1	201600000	201610000	2.56011e-06
498	1	201560000	201565000	1	201625000	201635000	9.19272e-06
499	1	201820000	201825000	1	202590000	202595000	4.08822e-05
500	1	202590000	202595000	1	202950000	202955000	1.06112e-09
501	1	203790000	203795000	1	204595000	204600000	1.55613e-08
502	1	203790000	203795000	1	204610000	204615000	1.57963e-07
503	1	203790000	203795000	1	204655000	204660000	0.000125377
504	1	203800000	203805000	1	204655000	204660000	1.33987e-05
505	1	208060000	208065000	1	209060000	209065000	6.14447e-15
506	1	208060000	208065000	1	209400000	209405000	0.000295898
507	1	208065000	208070000	1	209060000	209065000	1.26151e-08
508	1	208065000	208070000	1	209130000	209135000	1.52067e-05
509	1	208090000	208100000	1	209060000	209065000	7.48302e-11
510	1	208140000	208145000	1	208795000	208800000	2.4342e-06
511	1	208140000	208145000	1	209060000	209065000	6.74367e-05
512	12	10020000	10025000	12	10870000	10880000	7.09766e-07
513	12	10915000	10920000	12	11075000	11080000	9.83303e-08
514	12	10940000	10945000	12	11075000	11080000	0.000471634
515	12	11150000	11160000	12	11480000	11490000	1.30727e-07
516	12	11705000	11710000	12	11870000	11880000	1.05087e-26
517	12	11705000	11710000	12	11895000	11900000	5.43594e-07
518	12	11705000	11710000	12	11995000	12000000	7.76169e-07
519	12	11705000	11710000	12	12015000	12020000	1.00402e-11
520	12	11705000	11710000	12	12060000	12065000	4.42935e-10
521	12	11705000	11710000	12	12080000	12085000	3.341e-05
522	12	11735000	11740000	12	11875000	11880000	9.81978e-12
523	12	11745000	11750000	12	11870000	11880000	9.0854e-12
524	12	11875000	11880000	12	12015000	12020000	0.000296783
525	12	11895000	11900000	12	11995000	12000000	6.07702e-08
526	12	1195000	1200000	12	1515000	1520000	0.000249375
527	1	2120000	2125000	1	2565000	2570000	3.60569e-08
528	1	2120000	2130000	1	2250000	2260000	7.11447e-13
529	12	12095000	12100000	12	13100000	13105000	0.000171471
530	12	12145000	12150000	12	12250000	12255000	1.80301e-06
531	12	12145000	12150000	12	12335000	12340000	2.78055e-06
532	12	1230000	1235000	12	1515000	1520000	3.52534e-05
533	12	12850000	12855000	12	13100000	13105000	6.69734e-06
534	12	12850000	12855000	12	13170000	13175000	3.83946e-10
535	12	12850000	12855000	12	13180000	13185000	4.69599e-06
536	12	12850000	12855000	12	13200000	13205000	8.16699e-05
537	12	12860000	12865000	12	13170000	13175000	0.000365862
538	12	1305000	1310000	12	1515000	1520000	2.02297e-14
539	12	1310000	1315000	12	1445000	1450000	0.000124833
540	12	1310000	1315000	12	1515000	1520000	6.55887e-10
541	12	1325000	1330000	12	1415000	1420000	7.34002e-06
542	12	1325000	1330000	12	1445000	1450000	3.717e-08
543	12	1325000	1330000	12	1455000	1460000	3.28219e-06
544	12	1325000	1330000	12	1515000	1520000	9.6188e-19
545	12	1335000	1340000	12	1445000	1450000	1.08029e-13
546	12	1335000	1340000	12	1455000	1460000	2.06801e-12
547	12	1335000	1340000	12	1505000	1510000	1.54493e-07
548	12	1335000	1340000	12	1515000	1520000	8.07625e-21
549	12	13735000	13740000	12	14010000	14015000	8.73688e-26
550	12	13735000	13740000	12	14095000	14100000	8.94477e-06
551	12	13740000	13745000	12	13875000	13880000	3.15385e-05
552	12	13740000	13745000	12	13945000	13950000	7.85111e-18
553	12	13740000	13750000	12	13815000	13820000	4.88114e-12
554	12	13740000	13750000	12	13830000	13835000	1.40379e-13
555	12	13740000	13750000	12	14010000	14015000	8.96754e-05
556	12	14095000	14100000	12	14275000	14280000	3.16658e-05
557	12	14110000	14115000	12	14145000	14150000	4.8275e-09
558	12	145000	150000	12	300000	305000	0.000304499
559	12	14740000	14750000	12	14855000	14860000	1.08029e-13
560	12	14875000	14880000	12	14940000	14945000	5.11842e-05
561	12	15305000	15310000	12	15445000	15450000	0.000296783
562	12	15305000	15310000	12	16050000	16055000	0.000328157
563	12	15450000	15455000	12	16050000	16060000	0.000368612
564	12	15465000	15470000	12	16070000	16075000	0.000340575
565	12	15495000	15500000	12	16075000	16080000	6.81957e-05
566	1	215575000	215580000	1	215830000	215835000	3.73206e-09
567	1	215680000	215685000	1	215830000	215835000	4.12885e-05
568	12	15810000	15815000	12	16050000	16055000	2.07171e-10
569	12	1620000	1630000	12	1675000	1680000	7.52325e-05
570	12	16620000	16625000	12	16770000	16775000	0.000467377
571	12	16655000	16660000	12	16770000	16775000	6.51819e-06
572	1	216700000	216705000	1	217300000	217305000	5.96469e-05
573	1	216700000	216705000	1	217345000	217350000	2.80046e-05
574	12	16910000	16915000	12	17080000	17085000	1.70821e-15
575	12	16910000	16915000	12	17100000	17105000	6.38488e-05
576	12	16910000	16915000	12	17115000	17120000	1.03228e-20
577	12	16930000	16935000	12	17080000	17085000	3.38436e-13
578	12	16930000	16935000	12	17100000	17105000	0.000325634
579	1	216995000	217000000	1	217220000	217225000	1.23913e-14
580	12	1700000	1705000	12	2080000	2085000	0.000176647
581	1	217065000	217070000	1	217220000	217225000	3.129e-08
582	1	217065000	217070000	1	217300000	217305000	0.000128258
583	12	17210000	17215000	12	17415000	17420000	0.000456171
584	12	17230000	17235000	12	17415000	17420000	8.60921e-07
585	12	17250000	17265000	12	17415000	17425000	1.0914e-24
586	12	17255000	17260000	12	17430000	17435000	8.75447e-08
587	12	17505000	17510000	12	17695000	17700000	3.02205e-09
588	12	18090000	18100000	12	18170000	18180000	5.491e-06
589	12	18090000	18100000	12	18225000	18230000	1.43038e-09
590	12	18095000	18100000	12	18190000	18195000	2.13968e-09
591	12	18280000	18285000	12	18345000	18350000	0.000467119
592	12	18280000	18285000	12	18355000	18365000	6.14056e-11
593	12	18360000	18365000	12	18460000	18465000	1.39021e-08
594	12	18360000	18370000	12	18590000	18595000	2.15154e-05
595	12	18490000	18495000	12	18590000	18595000	5.52835e-05
596	12	18500000	18505000	12	18575000	18580000	2.03615e-08
597	12	18690000	18695000	12	18760000	18770000	1.51219e-17
598	12	18760000	18765000	12	18915000	18920000	3.9815e-06
599	12	18760000	18770000	12	18880000	18885000	0.000184962
600	12	18765000	18770000	12	18850000	18855000	6.04461e-09
601	12	18910000	18915000	12	19000000	19005000	9.15335e-05
602	12	19040000	19045000	12	19180000	19185000	7.55482e-05
603	12	19180000	19185000	12	19210000	19215000	0.000146562
604	12	19350000	19355000	12	19410000	19415000	6.58149e-06
605	12	19350000	19355000	12	19420000	19425000	4.20034e-06
606	12	19350000	19355000	12	19505000	19510000	6.74909e-09
607	12	19410000	19425000	12	19505000	19510000	1.36959e-38
608	12	20090000	20095000	12	20120000	20125000	0.000146562
609	12	20155000	20160000	12	20220000	20225000	1.65067e-16
610	12	20175000	20180000	12	20220000	20225000	9.97657e-06
611	12	20280000	20285000	12	20385000	20390000	3.31854e-13
612	12	20280000	20295000	12	20465000	20475000	3.16658e-05
613	12	20290000	20295000	12	20385000	20390000	9.45994e-09
614	12	20385000	20390000	12	20465000	20470000	5.96431e-13
615	12	20585000	20595000	12	20630000	20645000	2.6177e-07
616	12	20635000	20645000	12	20765000	20770000	1.23728e-10
617	12	20635000	20645000	12	20935000	20940000	2.83573e-15
618	12	20640000	20645000	12	20715000	20720000	1.32951e-05
619	12	20650000	20660000	12	20935000	20940000	3.24395e-09
620	12	20670000	20675000	12	20935000	20940000	2.92919e-06
621	12	20820000	20825000	12	20935000	20940000	7.69248e-20
622	12	20860000	20865000	12	20915000	20920000	1.12409e-05
623	12	21000000	21005000	12	21560000	21565000	1.2528e-05
624	12	21010000	21015000	12	21525000	21530000	0.000240814
625	12	21055000	21060000	12	21090000	21095000	1.09578e-06
626	1	221600000	221605000	1	221925000	221930000	6.97727e-14
627	12	21860000	21870000	12	21980000	21985000	1.6704e-15
628	12	21860000	21870000	12	21995000	22005000	2.13159e-07
629	12	21885000	21890000	12	21930000	21935000	1.08004e-08
630	12	21885000	21890000	12	21950000	21955000	4.97375e-06
631	12	21885000	21890000	12	21980000	21985000	1.27641e-59
632	12	21885000	21890000	12	21995000	22005000	4.64363e-25
633	12	21885000	21890000	12	22015000	22020000	5.46715e-05
634	12	21885000	21890000	12	22030000	22035000	1.10948e-05
635	1	221905000	221910000	1	222365000	222370000	2.27111e-08
636	12	21910000	21915000	12	21980000	21985000	3.44942e-07
637	12	21910000	21915000	12	22000000	22005000	9.15335e-05
638	1	221925000	221930000	1	222365000	222370000	2.53521e-05
639	12	21930000	21935000	12	21980000	21985000	8.74095e-08
640	12	21950000	21955000	12	21980000	21985000	9.58455e-06
641	12	22000000	22005000	12	22030000	22035000	0.000348234
642	12	22000000	22005000	12	22085000	22090000	1.01352e-07
643	12	22030000	22035000	12	22100000	22105000	4.20034e-06
644	12	22045000	22050000	12	22085000	22090000	1.8425e-11
645	12	22045000	22050000	12	22100000	22105000	7.9853e-32
646	12	2215000	2220000	12	2255000	2260000	4.93114e-05
647	12	22175000	22180000	12	22315000	22320000	1.86154e-05
648	12	22185000	22190000	12	22310000	22315000	6.48896e-10
649	12	22185000	22190000	12	22325000	22330000	7.55482e-05
650	12	22185000	22190000	12	22335000	22340000	2.87669e-05
651	1	222410000	222425000	1	222545000	222550000	5.80741e-05
652	12	22565000	22570000	12	22635000	22640000	1.07473e-12
653	12	22565000	22570000	12	22680000	22685000	9.27918e-16
654	12	22565000	22570000	12	22690000	22700000	0.000367387
655	12	22585000	22590000	12	22665000	22670000	4.20512e-06
656	12	22585000	22595000	12	22680000	22685000	1.30727e-07
657	12	22655000	22660000	12	22695000	22700000	8.45995e-09
658	12	22665000	22670000	12	22695000	22700000	2.55415e-13
659	12	22680000	22685000	12	22710000	22715000	2.43481e-05
660	12	23070000	23075000	12	23125000	23135000	0.000290664
661	12	23070000	23075000	12	23160000	23170000	7.16606e-13
662	1	223300000	223305000	1	223465000	223470000	2.24458e-06
663	1	223325000	223330000	1	223460000	223470000	4.41166e-06
664	12	23370000	23375000	12	23435000	23440000	4.30937e-07
665	12	23435000	23440000	12	23500000	23505000	8.76088e-09
666	12	23435000	23440000	12	23595000	23600000	4.91899e-07
667	12	23435000	23440000	12	23670000	23675000	5.26358e-07
668	12	23440000	23450000	12	23595000	23600000	3.9815e-06
669	12	23595000	23600000	12	23650000	23655000	1.00673e-07
670	12	23595000	23600000	12	23670000	23675000	1.50836e-11
671	12	23605000	23610000	12	23670000	23675000	3.36891e-11
672	12	23615000	23620000	12	23670000	23675000	3.26488e-16
673	1	223650000	223655000	1	223875000	223880000	6.69662e-06
674	1	223650000	223655000	1	223900000	223905000	1.7182e-06
675	12	23680000	23685000	12	23725000	23730000	2.85778e-16
676	12	23680000	23685000	12	23885000	23890000	0.00010095
677	12	23725000	23730000	12	23885000	23890000	6.69771e-14
678	12	23770000	23775000	12	23885000	23890000	1.95851e-13
679	12	23955000	23960000	12	24005000	24010000	0.000211063
680	12	2405000	2410000	12	2575000	2580000	0.000325634
681	12	24090000	24095000	12	24135000	24140000	9.97657e-06
682	12	24090000	24095000	12	24200000	24205000	1.00426e-08
683	12	24090000	24095000	12	24230000	24235000	7.55482e-05
684	12	24090000	24095000	12	24270000	24275000	8.97937e-22
685	12	2415000	2420000	12	2565000	2570000	0.000467377
686	12	24160000	24165000	12	24200000	24205000	2.69551e-08
687	12	24230000	24235000	12	24270000	24275000	2.54096e-14
688	12	24280000	24285000	12	24325000	24330000	4.17886e-43
689	12	24280000	24285000	12	24350000	24355000	4.06815e-16
690	12	24280000	24285000	12	24370000	24375000	1.72714e-09
691	12	24495000	24500000	12	24870000	24875000	0.000207174
692	1	224900000	224910000	1	225040000	225045000	1.47995e-06
693	1	224905000	224910000	1	225290000	225295000	1.60042e-05
694	12	24915000	24925000	12	25005000	25010000	1.49385e-06
695	12	24920000	24925000	12	25095000	25100000	0.000212011
696	12	24945000	24950000	12	25005000	25010000	6.58149e-06
697	12	24945000	24950000	12	25030000	25035000	6.04461e-09
698	12	24945000	24950000	12	25090000	25100000	6.43028e-29
699	12	25005000	25010000	12	25090000	25100000	5.491e-06
700	12	25030000	25035000	12	25090000	25100000	1.10466e-49
701	1	225080000	225085000	1	225290000	225295000	8.77241e-05
702	12	2515000	2520000	12	2545000	2550000	7.46962e-14
703	12	2515000	2520000	12	2565000	2570000	4.16617e-11
704	12	25285000	25290000	12	25380000	25385000	3.57456e-41
705	12	25485000	25490000	12	25585000	25590000	1.52293e-05
706	1	225645000	225650000	1	225890000	225895000	2.1399e-17
707	1	225645000	225650000	1	225965000	225970000	4.22212e-07
708	12	25735000	25740000	12	26270000	26275000	0.000162298
709	12	25755000	25760000	12	25995000	26000000	6.18199e-05
710	12	25755000	25760000	12	26085000	26090000	7.16612e-07
711	12	25755000	25765000	12	26045000	26050000	0.000154135
712	12	25755000	25765000	12	26180000	26190000	1.58026e-12
713	12	25755000	25770000	12	25870000	25875000	2.16917e-39
714	12	25755000	25770000	12	26015000	26030000	7.92888e-14
715	12	25755000	25770000	12	26035000	26040000	3.6708e-07
716	12	25755000	25770000	12	26180000	26190000	1.58026e-12
717	12	25760000	25765000	12	26200000	26205000	0.000195807
718	12	25760000	25770000	12	26180000	26190000	1.58026e-12
719	12	25760000	25770000	12	26265000	26275000	4.13698e-05
720	12	25870000	25875000	12	26015000	26020000	5.57008e-07
721	12	25870000	25875000	12	26025000	26030000	2.19224e-10
722	12	25870000	25875000	12	26180000	26190000	0.000304396
723	12	26025000	26030000	12	26180000	26190000	1.07006e-10
724	12	26025000	26030000	12	26200000	26205000	4.57972e-07
725	12	26035000	26040000	12	26085000	26090000	2.61387e-05
726	12	26035000	26040000	12	26155000	26160000	3.11934e-06
727	12	26035000	26040000	12	26180000	26190000	5.45025e-37
728	12	26035000	26040000	12	26200000	26205000	1.79156e-09
729	12	26035000	26040000	12	26265000	26270000	2.81754e-17
730	12	26045000	26050000	12	26180000	26190000	5.66142e-17
731	12	26045000	26050000	12	26200000	26205000	7.50977e-05
732	12	26075000	26080000	12	26160000	26165000	6.6383e-05
733	12	26085000	26090000	12	26135000	26140000	8.7995e-06
734	12	26085000	26090000	12	26180000	26185000	6.85589e-07
735	12	26200000	26205000	12	26255000	26260000	1.12105e-06
736	12	26200000	26205000	12	26265000	26275000	8.14231e-23
737	12	26300000	26305000	12	26350000	26355000	5.84491e-10
738	12	26350000	26365000	12	26460000	26470000	4.57404e-08
739	12	2635000	2640000	12	2860000	2865000	5.49303e-18
740	12	2635000	2640000	12	2885000	2890000	3.63714e-05
741	12	26355000	26365000	12	26450000	26455000	6.85589e-07
742	12	26395000	26400000	12	26460000	26470000	1.81709e-12
743	12	2640000	2645000	12	2860000	2865000	2.60261e-07
744	12	26410000	26415000	12	26450000	26455000	3.73913e-13
745	12	26410000	26415000	12	26460000	26465000	5.84491e-10
746	12	26915000	26920000	12	26975000	26980000	6.58149e-06
747	12	27050000	27055000	12	27205000	27215000	3.50482e-09
748	1	229390000	229395000	1	229650000	229660000	2.02553e-09
749	1	229420000	229425000	1	229650000	229655000	0.000163039
750	1	229755000	229760000	1	229925000	229930000	1.61084e-10
751	1	230345000	230355000	1	230910000	230915000	1.44622e-05
752	1	230850000	230855000	1	230910000	230915000	1.20938e-17
753	1	231100000	231105000	1	231195000	231200000	7.51209e-07
754	1	231135000	231140000	1	231195000	231200000	4.15509e-05
755	12	31795000	31800000	12	32065000	32070000	7.04856e-05
756	12	31810000	31815000	12	32005000	32010000	3.45341e-07
757	12	31810000	31815000	12	32060000	32065000	3.63714e-05
758	12	3220000	3225000	12	3295000	3300000	1.09125e-06
759	12	3220000	3225000	12	3325000	3330000	7.07593e-06
760	12	3220000	3225000	12	3370000	3375000	0.000467377
761	12	3220000	3225000	12	3530000	3535000	1.82617e-06
762	12	3250000	3255000	12	3295000	3300000	2.85872e-05
763	12	32885000	32890000	12	33020000	33025000	3.95482e-07
764	12	3325000	3330000	12	3370000	3375000	1.08004e-08
765	12	33255000	33260000	12	33405000	33410000	2.87669e-05
766	12	33405000	33415000	12	34035000	34040000	3.0371e-07
767	12	33410000	33415000	12	34115000	34120000	6.61725e-05
768	12	33425000	33430000	12	34025000	34030000	2.13374e-19
769	12	33425000	33430000	12	34035000	34040000	2.14831e-12
770	12	33425000	33430000	12	34070000	34075000	0.000173537
771	12	33425000	33430000	12	34115000	34120000	4.27647e-11
772	12	33520000	33525000	12	34025000	34030000	5.241e-06
773	12	33520000	33525000	12	34035000	34040000	4.52592e-11
774	1	23380000	23385000	1	25155000	25160000	0.000431028
775	12	3385000	3390000	12	3530000	3535000	1.53942e-10
776	12	34135000	34140000	12	34270000	34275000	6.3566e-43
777	12	34135000	34140000	12	34370000	34375000	0.00039104
778	12	34170000	34175000	12	34270000	34275000	0.000194576
779	12	34590000	34595000	12	34725000	34730000	3.95482e-07
780	12	34595000	34600000	12	34640000	34645000	0.000216526
781	12	34595000	34600000	12	34725000	34730000	1.58026e-12
782	12	34850000	34855000	12	35280000	35285000	7.03252e-07
783	1	235905000	235910000	1	236250000	236255000	1.48542e-07
784	1	235905000	235910000	1	236545000	236550000	0.000263844
785	12	3595000	3600000	12	3700000	3705000	4.46109e-07
786	12	35965000	35970000	12	36075000	36080000	2.14682e-09
787	12	35975000	35980000	12	36075000	36080000	1.93783e-16
788	12	3640000	3645000	12	3700000	3705000	1.37417e-08
789	12	36515000	36520000	12	36865000	36870000	7.21225e-12
790	12	36875000	36880000	12	37255000	37260000	4.14555e-06
791	12	36930000	36935000	12	37255000	37260000	9.05023e-07
792	12	37500000	37505000	12	37575000	37580000	0.000441412
793	12	37575000	37580000	12	37690000	37695000	2.56438e-05
794	12	38115000	38130000	12	38555000	38560000	3.32434e-05
795	12	38125000	38130000	12	38725000	38730000	4.67592e-10
796	1	238135000	238140000	1	239085000	239090000	2.332e-08
797	1	238675000	238680000	1	238825000	238830000	3.51264e-11
798	1	238675000	238680000	1	239085000	239090000	2.96618e-25
799	1	238675000	238680000	1	239115000	239120000	4.07709e-11
800	1	238695000	238700000	1	238825000	238830000	5.80741e-05
801	12	39735000	39740000	12	39765000	39775000	0.00036285
802	1	239785000	239790000	1	239875000	239880000	5.79285e-16
803	12	40050000	40055000	12	40590000	40595000	1.91854e-05
804	12	40050000	40055000	12	40630000	40635000	1.31119e-16
805	12	40050000	40055000	12	40690000	40695000	2.36229e-25
806	12	40060000	40065000	12	40690000	40695000	2.96219e-06
807	1	24035000	24040000	1	25155000	25160000	0.000114132
808	1	2405000	2410000	1	2510000	2515000	1.35698e-05
809	1	240635000	240640000	1	240765000	240770000	1.7967e-18
810	1	240685000	240690000	1	240740000	240745000	1.68846e-05
811	1	240685000	240690000	1	240765000	240770000	1.78287e-07
812	12	40730000	40735000	12	40770000	40775000	2.25866e-06
813	12	40730000	40735000	12	40790000	40795000	8.39794e-17
814	12	42240000	42245000	12	42505000	42510000	8.96754e-05
815	12	42240000	42245000	12	42515000	42520000	6.07396e-09
816	1	242405000	242410000	1	242955000	242960000	1.76608e-05
817	12	4255000	4260000	12	4370000	4375000	8.70839e-08
818	12	4305000	4310000	12	4370000	4375000	1.90398e-14
819	12	43075000	43080000	12	43360000	43365000	3.52534e-05
820	12	43100000	43110000	12	43335000	43340000	5.26358e-07
821	12	43105000	43110000	12	43355000	43365000	1.90228e-13
822	12	43105000	43110000	12	43370000	43375000	1.66697e-05
823	12	43645000	43650000	12	43910000	43915000	4.90298e-07
824	12	43645000	43650000	12	43925000	43930000	5.9974e-10
825	12	43760000	43765000	12	43910000	43915000	2.38205e-09
826	12	43805000	43810000	12	43910000	43915000	1.04707e-14
827	12	43805000	43810000	12	43925000	43930000	1.26636e-05
828	12	43815000	43825000	12	43910000	43920000	1.25423e-79
829	12	43815000	43825000	12	43925000	43930000	1.80301e-06
830	12	43820000	43825000	12	43910000	43920000	2.08498e-32
831	12	43840000	43845000	12	43910000	43915000	3.44942e-07
832	12	43910000	43915000	12	44105000	44110000	4.43687e-05
833	12	43925000	43930000	12	44065000	44070000	2.13159e-07
834	12	43925000	43930000	12	44075000	44080000	3.17375e-07
835	12	43925000	43930000	12	44105000	44115000	1.1496e-15
836	12	43925000	43930000	12	44135000	44140000	0.000338899
837	12	4420000	4430000	12	4520000	4525000	6.85589e-07
838	12	4435000	4440000	12	4485000	4490000	2.88989e-07
839	12	4435000	4440000	12	4495000	4500000	0.000190557
840	12	4435000	4440000	12	4520000	4525000	3.68791e-21
841	12	45010000	45015000	12	45080000	45085000	1.41416e-05
842	12	45570000	45575000	12	45735000	45740000	3.10124e-10
843	12	45570000	45575000	12	45785000	45790000	2.3104e-23
844	12	4560000	4565000	12	4730000	4735000	0.000325634
845	1	246140000	246145000	1	246475000	246480000	4.11271e-12
846	1	246150000	246155000	1	246455000	246460000	8.10862e-07
847	1	246150000	246155000	1	246475000	246480000	0.000112586
848	1	246500000	246505000	1	246730000	246735000	5.298e-12
849	1	246500000	246505000	1	246740000	246745000	3.28764e-15
850	12	46750000	46755000	12	46785000	46790000	1.49053e-08
851	12	46750000	46755000	12	46800000	46805000	2.88902e-06
852	12	46755000	46760000	12	46785000	46790000	3.69869e-20
853	12	46755000	46760000	12	46800000	46805000	5.21853e-12
854	12	46900000	46905000	12	47055000	47060000	3.53361e-08
855	12	46900000	46905000	12	47075000	47085000	1.88884e-12
856	12	46900000	46905000	12	47090000	47095000	1.77697e-08
857	12	46900000	46905000	12	47105000	47110000	2.04338e-12
858	12	46910000	46915000	12	47055000	47060000	1.10948e-05
859	12	46910000	46915000	12	47090000	47095000	0.000141306
860	12	47160000	47165000	12	47305000	47310000	1.53942e-10
861	12	47160000	47165000	12	47395000	47400000	1.59863e-05
862	12	47345000	47355000	12	47395000	47400000	2.29308e-17
863	12	47615000	47620000	12	47735000	47740000	3.18438e-10
864	12	47615000	47620000	12	47745000	47750000	3.28219e-06
865	12	47630000	47635000	12	47735000	47740000	4.79797e-11
866	12	47795000	47800000	12	47840000	47845000	1.13005e-06
867	12	48035000	48040000	12	48145000	48150000	3.43458e-06
868	12	48055000	48060000	12	48140000	48150000	8.06963e-41
869	12	48055000	48060000	12	48165000	48170000	1.00426e-08
870	12	48145000	48150000	12	48335000	48340000	1.37047e-05
871	12	48165000	48170000	12	48335000	48340000	1.94259e-62
872	12	48195000	48200000	12	48335000	48340000	9.85129e-07
873	1	24820000	24825000	1	25155000	25160000	8.02246e-05
874	1	248230000	248235000	1	248320000	248325000	0.000131187
875	12	48465000	48470000	12	48495000	48500000	2.78265e-09
876	1	248550000	248555000	1	249590000	249595000	7.05015e-09
877	1	248585000	248590000	1	249190000	249195000	0.000454087
878	1	248585000	248590000	1	249590000	249595000	4.04371e-11
879	1	248605000	248610000	1	249290000	249295000	1.11786e-08
880	1	248605000	248610000	1	249590000	249595000	2.78221e-06
881	12	48875000	48880000	12	48995000	49000000	1.6704e-15
882	12	4960000	4965000	12	4990000	4995000	3.51054e-25
883	12	4960000	4965000	12	5005000	5010000	8.73116e-14
884	12	4960000	4965000	12	5045000	5050000	8.77361e-16
885	12	4990000	5000000	12	5045000	5050000	6.91565e-17
886	12	49915000	49920000	12	49960000	49965000	3.59682e-08
887	12	49925000	49935000	12	49960000	49965000	8.29803e-06
888	12	5005000	5010000	12	5035000	5050000	2.8924e-12
889	12	5005000	5010000	12	5175000	5180000	1.75559e-05
890	12	50210000	50215000	12	50360000	50365000	3.17375e-07
891	12	50210000	50215000	12	50370000	50380000	5.67582e-43
892	1	250480000	250485000	1	250560000	250565000	3.95121e-08
893	12	50515000	50520000	12	50625000	50635000	1.92287e-08
894	12	50515000	50520000	12	50720000	50725000	0.00010095
895	12	50630000	50635000	12	50720000	50725000	1.74217e-11
896	1	250915000	250920000	1	251170000	251175000	1.31552e-06
897	1	250925000	250930000	1	251170000	251175000	5.01699e-27
898	1	250930000	250935000	1	250995000	251000000	6.47712e-07
899	1	250930000	250935000	1	251060000	251065000	3.06076e-13
900	1	250930000	250935000	1	251075000	251080000	3.77578e-15
901	1	250930000	250935000	1	251170000	251175000	1.10767e-58
902	1	250930000	250935000	1	251190000	251200000	4.87132e-12
903	12	5095000	5100000	12	5180000	5185000	0.000218985
904	12	5105000	5110000	12	5175000	5185000	4.21822e-17
905	1	251190000	251195000	1	251415000	251420000	1.71425e-07
906	1	251190000	251195000	1	251595000	251600000	0.000437493
907	1	251195000	251200000	1	251415000	251420000	1.97018e-14
908	1	251195000	251200000	1	251595000	251600000	1.57963e-07
909	1	251415000	251420000	1	251595000	251600000	1.38067e-13
910	12	5175000	5185000	12	5325000	5330000	1.10948e-05
911	12	51950000	51955000	12	52170000	52175000	4.36793e-08
912	12	51955000	51960000	12	53375000	53380000	6.04335e-06
913	12	51995000	52000000	12	52145000	52150000	0.000467377
914	12	51995000	52000000	12	52170000	52175000	1.88884e-12
915	12	52010000	52025000	12	52170000	52175000	2.38205e-09
916	12	52015000	52020000	12	52320000	52325000	0.000443577
917	12	52015000	52020000	12	52415000	52420000	9.42655e-05
918	12	52015000	52025000	12	52140000	52150000	9.91497e-05
919	12	52030000	52040000	12	52105000	52110000	2.15814e-24
920	12	52030000	52040000	12	52145000	52150000	1.10369e-12
921	12	52030000	52040000	12	52170000	52175000	5.66142e-17
922	12	52035000	52040000	12	52320000	52325000	0.000190067
923	12	52105000	52110000	12	52145000	52150000	7.75303e-07
924	12	52105000	52110000	12	52170000	52175000	7.89421e-12
925	12	52170000	52175000	12	52415000	52420000	4.7847e-05
926	12	52330000	52335000	12	52415000	52420000	6.6383e-05
927	12	52415000	52420000	12	52595000	52600000	3.16658e-05
928	12	52440000	52445000	12	52500000	52505000	7.00166e-33
929	12	52440000	52445000	12	52535000	52550000	1.24663e-18
930	12	52460000	52465000	12	52500000	52505000	2.59207e-09
931	1	252510000	252515000	1	252850000	252855000	3.0591e-13
932	1	252510000	252515000	1	252880000	252885000	3.50798e-06
933	1	252540000	252545000	1	252850000	252855000	4.62007e-06
934	1	252570000	252575000	1	252850000	252855000	0.000100428
935	12	52585000	52590000	12	53370000	53375000	0.000192815
936	12	52595000	52600000	12	52775000	52780000	9.05093e-09
937	12	52595000	52600000	12	52855000	52860000	6.55469e-07
938	12	52595000	52600000	12	52910000	52915000	5.41229e-05
939	12	52595000	52600000	12	52950000	52955000	1.08387e-05
940	12	52625000	52630000	12	52700000	52705000	1.09125e-06
941	12	52625000	52630000	12	52855000	52860000	1.24917e-07
942	12	52625000	52630000	12	52880000	52885000	0.000144755
943	12	52625000	52630000	12	52900000	52905000	1.68277e-12
944	12	5265000	5270000	12	5325000	5330000	0.000190557
945	12	52690000	52695000	12	52855000	52860000	9.96718e-09
946	12	52690000	52695000	12	52900000	52905000	2.93762e-06
947	12	52690000	52695000	12	52915000	52920000	5.57834e-06
948	12	52700000	52705000	12	52775000	52780000	5.09576e-09
949	12	52700000	52705000	12	52855000	52860000	3.50955e-24
950	12	52700000	52705000	12	52880000	52885000	1.38757e-06
951	12	52740000	52745000	12	52775000	52780000	4.75134e-10
952	12	52740000	52745000	12	52855000	52860000	8.38048e-10
953	12	52770000	52780000	12	52855000	52860000	2.94894e-38
954	12	52775000	52780000	12	52880000	52885000	4.46109e-07
955	12	52775000	52780000	12	52950000	52955000	0.000212011
956	12	52805000	52810000	12	52855000	52860000	4.92333e-18
957	12	52855000	52860000	12	52950000	52955000	0.000425111
958	1	252870000	252875000	1	253115000	253125000	9.91247e-12
959	1	252880000	252885000	1	253115000	253125000	1.17152e-25
960	12	52900000	52905000	12	52950000	52955000	1.07002e-11
961	12	52910000	52915000	12	52950000	52955000	1.23171e-18
962	12	52910000	52915000	12	52980000	52985000	1.41416e-05
963	12	52915000	52920000	12	52950000	52955000	1.09578e-06
964	12	52980000	52985000	12	53065000	53070000	5.491e-06
965	12	53005000	53010000	12	53220000	53225000	1.07194e-05
966	12	53005000	53010000	12	53240000	53245000	8.11763e-05
967	12	53005000	53010000	12	53260000	53265000	5.06071e-06
968	12	53050000	53055000	12	53260000	53265000	0.000338899
969	12	53065000	53070000	12	53270000	53275000	4.21678e-06
970	12	53065000	53080000	12	53220000	53225000	1.23097e-09
971	12	53065000	53080000	12	53230000	53235000	7.50977e-05
972	12	53065000	53080000	12	53240000	53250000	2.26626e-06
973	12	53065000	53080000	12	53260000	53265000	1.80977e-06
974	12	53070000	53075000	12	53205000	53210000	0.000124833
975	12	53085000	53090000	12	53220000	53225000	7.60484e-06
976	12	53085000	53090000	12	53240000	53245000	3.9815e-06
977	12	53115000	53120000	12	53220000	53225000	2.42398e-08
978	12	53115000	53120000	12	53230000	53235000	9.63028e-05
979	12	53260000	53265000	12	53290000	53295000	0.000348234
980	12	53350000	53355000	12	53400000	53405000	1.04906e-16
981	12	53370000	53375000	12	53400000	53405000	7.46962e-14
982	12	53570000	53575000	12	53885000	53890000	3.04224e-08
983	12	53570000	53575000	12	53905000	53910000	0.000142751
984	1	253620000	253635000	1	253650000	253665000	3.46552e-41
985	1	253620000	253635000	1	253715000	253720000	2.0486e-136
986	1	253650000	253655000	1	253715000	253720000	7.33204e-153
987	1	253650000	253655000	1	254270000	254275000	0.00035943
988	1	253655000	253665000	1	253715000	253720000	4.55525e-105
989	12	53685000	53690000	12	53885000	53890000	6.18124e-06
990	12	53760000	53765000	12	53885000	53890000	9.91497e-05
991	1	253940000	253945000	1	254200000	254205000	1.01949e-06
992	1	254050000	254055000	1	254195000	254205000	4.12885e-05
993	1	254050000	254055000	1	254270000	254280000	6.69662e-06
994	1	254060000	254065000	1	254195000	254205000	4.38054e-25
995	1	254060000	254065000	1	254265000	254280000	7.22563e-56
996	1	254060000	254065000	1	254285000	254290000	4.84613e-10
997	12	54075000	54080000	12	54500000	54505000	7.12556e-59
998	12	54075000	54080000	12	54525000	54530000	0.000152196
999	12	54090000	54095000	12	54320000	54325000	2.03848e-08
1000	12	54090000	54095000	12	54500000	54505000	2.68191e-11
1001	12	54090000	54095000	12	54525000	54530000	0.000223203
1002	1	254195000	254205000	1	254265000	254280000	1.44856e-38
1003	1	254195000	254205000	1	254285000	254290000	1.99733e-05
1004	1	254410000	254415000	1	254645000	254650000	1.31389e-08
1005	1	254765000	254770000	1	254900000	254905000	7.43097e-06
1006	1	254780000	254785000	1	254900000	254905000	6.90954e-08
1007	12	54795000	54800000	12	54995000	55000000	3.03532e-05
1008	1	25480000	25485000	1	25620000	25625000	8.5822e-07
1009	12	54815000	54820000	12	54995000	55000000	0.000141306
1010	1	254955000	254960000	1	254985000	254990000	0.000152975
1011	12	55070000	55075000	12	55340000	55345000	5.69236e-08
1012	1	255280000	255285000	1	255435000	255440000	3.70437e-13
1013	1	255280000	255285000	1	255525000	255530000	0.000437493
1014	12	55350000	55370000	12	55530000	55535000	5.06913e-08
1015	1	256040000	256045000	1	256950000	256955000	2.83326e-09
1016	1	256040000	256045000	1	257035000	257045000	1.40204e-17
1017	12	5655000	5665000	12	5720000	5730000	4.0532e-13
1018	12	5660000	5665000	12	5760000	5765000	5.52835e-05
1019	1	25670000	25675000	1	25980000	25985000	4.62007e-06
1020	1	25670000	25675000	1	26010000	26015000	0.000424752
1021	12	5680000	5685000	12	5720000	5725000	1.80438e-05
1022	1	25735000	25740000	1	26010000	26015000	2.05599e-05
1023	12	5815000	5820000	12	5925000	5930000	0.000184364
1024	12	5855000	5860000	12	5900000	5905000	2.42723e-37
1025	12	5855000	5860000	12	5915000	5930000	1.90398e-14
1026	12	5855000	5860000	12	5935000	5940000	1.18993e-09
1027	12	5855000	5860000	12	6015000	6020000	1.89854e-08
1028	12	5855000	5860000	12	6030000	6035000	4.57972e-07
1029	12	58700000	58705000	12	58815000	58820000	2.56438e-05
1030	12	58700000	58705000	12	58850000	58855000	1.76626e-32
1031	12	58700000	58705000	12	58860000	58870000	1.16627e-32
1032	12	58915000	58925000	12	58950000	58955000	1.49053e-08
1033	12	5900000	5905000	12	6030000	6035000	5.46715e-05
1034	12	59150000	59155000	12	59190000	59195000	7.75303e-07
1035	12	5925000	5930000	12	6175000	6180000	2.78971e-16
1036	12	5935000	5940000	12	6015000	6020000	4.20512e-06
1037	12	59905000	59910000	12	60065000	60070000	4.70913e-05
1038	12	59925000	59930000	12	60065000	60070000	0.000296783
1039	12	60080000	60085000	12	60245000	60250000	2.85115e-23
1040	12	6030000	6035000	12	6175000	6180000	0.000187545
1041	12	60390000	60395000	12	60510000	60515000	0.000184962
1042	12	60395000	60400000	12	60445000	60450000	2.88902e-06
1043	12	60395000	60400000	12	60480000	60485000	6.6383e-05
1044	12	60620000	60625000	12	60855000	60860000	8.11763e-05
1045	12	60855000	60860000	12	60965000	60970000	0.000184364
1046	1	260905000	260910000	1	260980000	260985000	3.93768e-05
1047	1	260905000	260910000	1	261095000	261100000	7.85733e-09
1048	12	61120000	61125000	12	61220000	61225000	2.02279e-13
1049	12	61125000	61130000	12	61195000	61200000	4.64344e-05
1050	12	61125000	61130000	12	61220000	61225000	8.29266e-31
1051	12	6125000	6130000	12	6175000	6180000	1.04906e-16
1052	1	261260000	261265000	1	261350000	261355000	2.60762e-11
1053	1	261260000	261265000	1	261360000	261365000	2.48322e-09
1054	1	261270000	261275000	1	261345000	261355000	6.19201e-07
1055	1	261270000	261275000	1	261360000	261365000	1.85736e-06
1056	1	261350000	261355000	1	261410000	261415000	4.15509e-05
1057	1	261360000	261365000	1	261410000	261415000	1.09008e-11
1058	1	261360000	261365000	1	261635000	261640000	0.000123505
1059	12	6145000	6150000	12	6175000	6180000	9.44428e-12
1060	1	261515000	261520000	1	261635000	261640000	6.90954e-08
1061	1	261635000	261640000	1	262100000	262105000	1.82301e-10
1062	1	261635000	261640000	1	262110000	262115000	1.39452e-07
1063	1	261640000	261645000	1	262100000	262105000	2.27111e-08
1064	1	261640000	261645000	1	262110000	262115000	9.35761e-05
1065	12	6175000	6180000	12	6230000	6235000	0.000290664
1066	1	261760000	261765000	1	262045000	262050000	0.000475553
1067	1	261760000	261765000	1	262100000	262105000	1.39054e-06
1068	1	261760000	261765000	1	262110000	262115000	4.85721e-05
1069	1	262205000	262210000	1	262430000	262435000	1.71425e-07
1070	1	262220000	262225000	1	262430000	262435000	1.07537e-08
1071	1	262220000	262225000	1	262440000	262445000	2.04e-21
1072	1	262225000	262230000	1	262430000	262435000	2.29439e-09
1073	1	262225000	262230000	1	262440000	262445000	0.000346915
1074	12	6230000	6235000	12	6300000	6305000	0.000144626
1075	12	6300000	6305000	12	6330000	6335000	6.01322e-05
1076	12	6375000	6380000	12	6445000	6450000	1.59892e-09
1077	1	26385000	26390000	1	26630000	26635000	1.16428e-10
1078	1	26395000	26400000	1	26485000	26490000	4.19974e-07
1079	1	26395000	26400000	1	26630000	26635000	3.55783e-12
1080	1	264440000	264445000	1	264925000	264930000	2.8435e-16
1081	12	6485000	6490000	12	6555000	6560000	0.000440003
1082	12	6485000	6490000	12	6635000	6640000	0.000467377
1083	12	65000	70000	12	105000	110000	7.75303e-07
1084	1	265420000	265425000	1	265510000	265515000	2.78976e-19
1085	12	6555000	6565000	12	6620000	6630000	4.97375e-06
1086	1	265570000	265580000	1	265625000	265635000	1.36103e-42
1087	1	266075000	266080000	1	266850000	266855000	3.82034e-05
1088	1	266075000	266080000	1	267095000	267100000	0.000268937
1089	12	6660000	6665000	12	6755000	6760000	3.95749e-46
1090	12	6660000	6665000	12	6770000	6780000	5.06564e-05
1091	12	6670000	6675000	12	6755000	6760000	3.17229e-12
1092	1	26685000	26690000	1	27120000	27125000	2.89896e-05
1093	12	6685000	6690000	12	6755000	6760000	6.96523e-62
1094	12	6685000	6690000	12	6770000	6780000	5.491e-06
1095	12	6685000	6690000	12	6815000	6820000	2.66306e-13
1096	12	6695000	6700000	12	6755000	6760000	2.09707e-05
1097	1	267105000	267110000	1	267165000	267170000	1.1747e-05
1098	12	6770000	6780000	12	6880000	6890000	2.14682e-09
1099	12	6775000	6780000	12	6815000	6820000	4.93114e-05
1100	1	268000000	268015000	1	268070000	268080000	9.24393e-11
1101	1	268020000	268025000	1	268070000	268080000	9.7824e-16
1102	1	268030000	268035000	1	268070000	268080000	5.89009e-10
1103	1	268215000	268220000	1	268375000	268380000	3.422e-06
1104	1	268215000	268220000	1	268405000	268410000	2.98248e-12
1105	1	268275000	268280000	1	268380000	268385000	3.0315e-06
1106	1	268275000	268280000	1	268405000	268410000	0.000255544
1107	1	268280000	268285000	1	268375000	268380000	7.51209e-07
1108	1	268375000	268380000	1	268405000	268410000	5.27129e-22
1109	1	268375000	268380000	1	268505000	268510000	1.7745e-08
1110	1	268405000	268410000	1	268505000	268510000	1.2907e-08
1111	1	268430000	268440000	1	268505000	268510000	3.11009e-51
1112	1	268465000	268470000	1	268505000	268510000	5.578e-13
1113	1	268505000	268510000	1	268570000	268575000	5.23166e-15
1114	1	268505000	268510000	1	268580000	268585000	6.19201e-07
1115	1	268570000	268575000	1	268605000	268610000	8.40943e-05
1116	1	268640000	268645000	1	268700000	268705000	6.78435e-10
1117	1	268730000	268735000	1	268780000	268785000	3.21132e-05
1118	1	268775000	268785000	1	268840000	268845000	0.000428579
1119	1	269025000	269030000	1	269065000	269070000	3.98289e-06
1120	1	269025000	269030000	1	269115000	269120000	3.90366e-20
1121	1	269025000	269030000	1	269245000	269250000	1.72636e-13
1122	1	269065000	269070000	1	269115000	269120000	8.61721e-10
1123	1	269065000	269070000	1	269245000	269250000	0.000104702
1124	1	269080000	269085000	1	269115000	269120000	8.40943e-05
1125	1	269195000	269200000	1	269245000	269250000	2.57768e-26
1126	1	269380000	269385000	1	269815000	269820000	0.000208805
1127	1	269390000	269395000	1	269815000	269820000	1.64277e-18
1128	1	269390000	269395000	1	269830000	269835000	0.000185695
1129	1	269415000	269420000	1	269920000	269925000	4.372e-05
1130	1	269415000	269425000	1	269815000	269820000	1.32193e-14
1131	1	269415000	269425000	1	269825000	269835000	6.40685e-05
1132	1	269420000	269425000	1	269785000	269790000	5.46337e-07
1133	1	269420000	269425000	1	269805000	269810000	4.88862e-41
1134	1	26945000	26950000	1	27120000	27125000	2.91314e-05
1135	1	269460000	269465000	1	269805000	269810000	5.71477e-05
1136	1	269460000	269465000	1	269815000	269820000	1.17823e-08
1137	1	269480000	269485000	1	269815000	269820000	3.72235e-10
1138	1	269480000	269485000	1	269830000	269835000	0.000312915
1139	1	269625000	269630000	1	269805000	269810000	2.05312e-05
1140	1	269815000	269820000	1	269950000	269955000	0.000159121
1141	1	269830000	269835000	1	269870000	269875000	5.89009e-10
1142	1	269830000	269835000	1	269910000	269915000	3.95121e-08
1143	1	269830000	269835000	1	269920000	269925000	1.89846e-08
1144	1	269830000	269835000	1	269950000	269955000	3.99073e-10
1145	1	269830000	269835000	1	269980000	269985000	4.12885e-05
1146	1	269870000	269875000	1	269910000	269915000	1.2129e-06
1147	1	269900000	269905000	1	269950000	269955000	3.21132e-05
1148	1	269910000	269915000	1	269940000	269945000	2.14791e-14
1149	1	269910000	269915000	1	269950000	269955000	3.04493e-38
1150	1	269920000	269925000	1	269950000	269955000	5.91532e-11
1151	1	270035000	270040000	1	270225000	270230000	2.24644e-11
1152	1	270220000	270235000	1	270330000	270345000	2.66414e-08
1153	1	270530000	270560000	1	270735000	270750000	0.000116214
1154	1	270540000	270545000	1	270720000	270725000	4.15534e-10
1155	1	271040000	271045000	1	271315000	271320000	0.000123505
1156	1	271500000	271510000	1	271620000	271630000	6.25472e-09
1157	1	271550000	271555000	1	271595000	271600000	8.83919e-05
1158	1	271550000	271555000	1	271625000	271630000	3.93768e-05
1159	1	271635000	271640000	1	272045000	272050000	0.000384652
1160	1	271640000	271645000	1	272075000	272080000	4.92633e-11
1161	1	271640000	271645000	1	272100000	272105000	2.13239e-07
1162	1	271690000	271695000	1	272045000	272055000	3.52265e-05
1163	1	271715000	271720000	1	272050000	272055000	2.24686e-07
1164	1	272015000	272020000	1	272045000	272050000	2.03194e-05
1165	1	272215000	272220000	1	272555000	272560000	2.61438e-09
1166	1	272305000	272310000	1	272555000	272560000	1.35468e-17
1167	1	272735000	272740000	1	272820000	272825000	7.86371e-05
1168	1	272735000	272740000	1	272835000	272840000	2.82317e-05
1169	1	272760000	272765000	1	272835000	272840000	0.000146353
1170	1	272770000	272775000	1	272820000	272825000	7.64461e-07
1171	1	272780000	272785000	1	272820000	272825000	1.52161e-10
1172	1	272835000	272840000	1	272950000	272955000	2.71351e-08
1173	1	272835000	272840000	1	272960000	272965000	4.6418e-06
1174	1	272835000	272840000	1	273070000	273075000	2.27232e-05
1175	1	272855000	272860000	1	272940000	272945000	9.54733e-14
1176	1	273020000	273025000	1	273285000	273290000	7.86163e-07
1177	1	273035000	273040000	1	273070000	273075000	7.95844e-13
1178	1	273155000	273160000	1	273285000	273290000	0.000255544
1179	1	273170000	273175000	1	273285000	273290000	1.56044e-05
1180	1	273320000	273325000	1	273485000	273490000	0.000286818
1181	1	273320000	273330000	1	273475000	273480000	2.69548e-05
1182	1	273325000	273330000	1	273430000	273435000	0.000238885
1183	1	273325000	273335000	1	273475000	273480000	1.36865e-22
1184	1	273330000	273335000	1	273445000	273450000	6.87088e-05
1185	1	273330000	273335000	1	273470000	273480000	1.36865e-22
1186	1	273350000	273355000	1	273425000	273430000	3.93768e-05
1187	1	273350000	273355000	1	273445000	273450000	7.51209e-07
1188	1	273350000	273355000	1	273470000	273475000	3.56642e-07
1189	1	273350000	273355000	1	273485000	273490000	3.53622e-05
1190	1	273360000	273365000	1	273445000	273450000	7.86371e-05
1191	1	273385000	273390000	1	273475000	273480000	3.32041e-05
1192	1	273425000	273435000	1	273470000	273480000	3.63588e-07
1193	1	273445000	273450000	1	273475000	273480000	5.6463e-05
1194	12	735000	740000	12	880000	885000	4.71348e-05
1195	1	273580000	273585000	1	273800000	273805000	7.09995e-10
1196	1	273615000	273620000	1	273725000	273730000	6.69714e-06
1197	1	27375000	27380000	1	27575000	27585000	0.000116214
1198	1	273815000	273820000	1	274000000	274005000	2.64242e-06
1199	12	7580000	7595000	12	7660000	7680000	4.93693e-18
1200	12	7610000	7615000	12	7660000	7665000	8.74095e-08
1201	12	7610000	7615000	12	7675000	7680000	0.000467119
1202	1	27930000	27935000	1	28170000	28175000	3.28764e-15
1203	1	27930000	27935000	1	28205000	28210000	3.2032e-06
1204	1	27930000	27935000	1	28555000	28560000	7.01181e-15
1205	12	880000	885000	12	990000	995000	0.000184364
1206	1	29085000	29090000	1	29765000	29770000	1.23552e-08
1207	1	29085000	29090000	1	29785000	29790000	1.1043e-06
1208	1	29100000	29105000	1	29150000	29155000	1.41617e-08
1209	1	29100000	29105000	1	29550000	29555000	1.97985e-05
1210	1	29100000	29105000	1	29655000	29660000	1.59569e-05
1211	1	29100000	29105000	1	29745000	29750000	5.98495e-14
1212	1	29100000	29105000	1	29765000	29770000	1.42553e-56
1213	1	29100000	29105000	1	29785000	29790000	0.000134883
1214	1	29100000	29105000	1	29795000	29800000	1.20401e-06
1215	1	29130000	29135000	1	29745000	29750000	4.62332e-05
1216	1	29130000	29135000	1	29765000	29770000	3.49795e-06
1217	1	29130000	29135000	1	30915000	30920000	0.000412716
1218	1	29150000	29155000	1	29550000	29555000	1.30437e-06
1219	1	29150000	29155000	1	29745000	29750000	1.70573e-32
1220	1	29150000	29155000	1	29765000	29770000	6.69695e-21
1221	1	29150000	29155000	1	29785000	29790000	1.17086e-12
1222	1	29290000	29295000	1	29745000	29750000	1.01909e-15
1223	1	2930000	2935000	1	3305000	3310000	5.70129e-11
1224	1	29795000	29800000	1	29945000	29950000	4.12885e-05
1225	12	990000	995000	12	1075000	1080000	1.49385e-06
1226	1	30275000	30280000	1	30910000	30920000	3.30607e-05
1227	13	106850000	106855000	13	106940000	106945000	7.95098e-05
1228	13	106980000	106985000	13	107545000	107550000	1.02487e-08
1229	13	109000000	109005000	13	109035000	109040000	1.60248e-06
1230	13	109000000	109005000	13	109065000	109070000	4.31928e-11
1231	13	11070000	11075000	13	11530000	11535000	1.68094e-09
1232	13	111135000	111140000	13	111205000	111210000	7.14122e-05
1233	13	111150000	111155000	13	111205000	111210000	1.43737e-12
1234	13	114915000	114920000	13	115240000	115245000	1.25996e-05
1235	13	121140000	121145000	13	121400000	121405000	4.58964e-06
1236	13	122050000	122055000	13	122175000	122180000	2.97668e-06
1237	13	122065000	122075000	13	122175000	122180000	3.53181e-08
1238	13	122295000	122300000	13	122350000	122355000	0.000104354
1239	13	122465000	122470000	13	122615000	122620000	0.000130775
1240	13	122465000	122470000	13	122660000	122665000	2.20252e-23
1241	13	122755000	122760000	13	123105000	123110000	1.3442e-11
1242	13	123565000	123570000	13	123595000	123600000	7.86931e-05
1243	13	123815000	123820000	13	124045000	124050000	8.20303e-08
1244	13	124430000	124435000	13	124550000	124555000	2.46621e-05
1245	13	124430000	124435000	13	124610000	124615000	1.34782e-05
1246	13	124635000	124640000	13	124915000	124920000	3.87739e-22
1247	13	125050000	125055000	13	125345000	125360000	2.31412e-14
1248	13	125050000	125055000	13	125365000	125370000	8.86212e-12
1249	13	125350000	125355000	13	126535000	126540000	1.37728e-08
1250	13	125355000	125360000	13	126700000	126705000	8.72089e-07
1251	13	125365000	125370000	13	126535000	126540000	4.92743e-11
1252	13	125365000	125370000	13	126605000	126610000	0.000364706
1253	13	125365000	125370000	13	126695000	126705000	1.52836e-10
1254	13	125365000	125370000	13	126710000	126715000	0.000183207
1255	13	125390000	125400000	13	126380000	126385000	5.96963e-10
1256	13	125390000	125400000	13	126535000	126540000	2.35884e-77
1257	13	125390000	125400000	13	126695000	126705000	1.85288e-05
1258	13	125645000	125650000	13	126700000	126705000	8.51325e-07
1259	13	126380000	126385000	13	126535000	126540000	8.68126e-05
1260	13	126535000	126540000	13	126700000	126705000	2.60158e-07
1261	13	127420000	127425000	13	127630000	127635000	2.61107e-13
1262	13	127420000	127425000	13	128115000	128120000	6.59972e-09
1263	13	127425000	127430000	13	127630000	127635000	3.40918e-12
1264	13	12745000	12750000	13	13420000	13425000	0.000115319
1265	13	129680000	129685000	13	130605000	130610000	3.02619e-07
1266	13	130690000	130695000	13	131315000	131325000	2.79008e-07
1267	13	130780000	130785000	13	131135000	131140000	7.00454e-25
1268	13	130780000	130785000	13	131315000	131320000	0.000144375
1269	13	130790000	130795000	13	131135000	131140000	1.53421e-14
1270	13	130815000	130820000	13	131135000	131140000	9.78789e-05
1271	13	131610000	131615000	13	132270000	132275000	0.000144509
1272	13	131655000	131665000	13	132095000	132110000	5.57511e-19
1273	13	131655000	131665000	13	132170000	132180000	3.97374e-07
1274	13	131655000	131665000	13	132255000	132260000	4.04796e-34
1275	13	131655000	131665000	13	132265000	132275000	0.000310608
1276	13	132100000	132110000	13	132255000	132260000	2.75895e-05
1277	13	132170000	132175000	13	132235000	132240000	1.91167e-05
1278	13	132270000	132275000	13	132430000	132435000	1.17472e-05
1279	13	132270000	132275000	13	132465000	132470000	2.49254e-18
1280	13	132270000	132275000	13	132575000	132580000	0.000166293
1281	13	132645000	132650000	13	132880000	132885000	1.55344e-05
1282	13	134075000	134080000	13	134125000	134130000	1.72541e-05
1283	13	134095000	134100000	13	134125000	134130000	3.11921e-10
1284	13	134310000	134315000	13	134375000	134380000	3.31682e-07
1285	13	134915000	134920000	13	135330000	135335000	7.59335e-09
1286	13	134915000	134920000	13	135410000	135415000	4.99398e-06
1287	13	135445000	135450000	13	135570000	135575000	2.87172e-18
1288	13	135445000	135450000	13	135580000	135590000	3.94387e-12
1289	13	135680000	135685000	13	135800000	135805000	7.8354e-09
1290	13	136420000	136425000	13	136465000	136470000	5.01559e-10
1291	13	136420000	136425000	13	136695000	136700000	8.78546e-05
1292	13	136695000	136705000	13	136750000	136755000	3.93954e-07
1293	13	136695000	136705000	13	136765000	136775000	2.4301e-13
1294	13	136695000	136705000	13	136780000	136785000	4.39478e-07
1295	13	136720000	136730000	13	136770000	136775000	0.000183177
1296	13	136860000	136865000	13	136935000	136940000	0.000307641
1297	13	137250000	137255000	13	137545000	137550000	6.14284e-06
1298	13	137445000	137450000	13	137795000	137800000	0.000230372
1299	13	137545000	137550000	13	137795000	137800000	5.50236e-11
1300	13	13855000	13860000	13	14205000	14210000	6.9303e-07
1301	13	13860000	13865000	13	14175000	14180000	4.93755e-08
1302	13	13860000	13865000	13	14205000	14210000	1.06726e-07
1303	13	13885000	13890000	13	14175000	14180000	7.65798e-06
1304	13	139730000	139735000	13	139900000	139905000	9.60282e-07
1305	13	139730000	139735000	13	140005000	140010000	1.46054e-05
1306	13	139750000	139755000	13	139855000	139860000	1.8286e-06
1307	13	139750000	139755000	13	139880000	139885000	2.41809e-24
1308	13	139750000	139755000	13	139930000	139935000	1.34782e-05
1309	13	139750000	139755000	13	140005000	140010000	5.6887e-14
1310	13	139880000	139885000	13	140005000	140010000	0.000274637
1311	13	139880000	139885000	13	140305000	140310000	4.39478e-07
1312	1	31400000	31405000	1	31710000	31715000	1.10059e-08
1313	13	14205000	14210000	13	14770000	14775000	9.797e-06
1314	13	144385000	144390000	13	144420000	144425000	2.9522e-10
1315	13	145960000	145965000	13	146200000	146205000	1.20715e-05
1316	13	146640000	146645000	13	146890000	146895000	4.40861e-05
1317	13	146650000	146655000	13	146890000	146895000	4.48898e-08
1318	13	146955000	146960000	13	147200000	147205000	9.33076e-12
1319	13	146955000	146960000	13	147255000	147260000	9.85228e-08
1320	13	147060000	147065000	13	147200000	147205000	2.90848e-06
1321	13	147310000	147315000	13	147510000	147515000	5.41903e-12
1322	13	147740000	147745000	13	147995000	148000000	3.54165e-05
1323	13	147740000	147745000	13	148070000	148075000	1.9871e-07
1324	13	151040000	151045000	13	151595000	151600000	0.00010027
1325	13	151605000	151610000	13	151850000	151855000	0.000302831
1326	13	152100000	152105000	13	152300000	152305000	1.46213e-08
1327	13	152110000	152115000	13	152300000	152305000	1.37803e-11
1328	13	152110000	152115000	13	152325000	152330000	2.44966e-18
1329	13	156885000	156895000	13	157310000	157320000	6.38529e-09
1330	13	156915000	156920000	13	157310000	157315000	1.56849e-08
1331	13	158740000	158745000	13	158930000	158935000	4.25227e-17
1332	13	158740000	158745000	13	159170000	159175000	1.0152e-24
1333	13	158740000	158745000	13	159180000	159185000	2.43543e-21
1334	13	16555000	16560000	13	16875000	16880000	4.31041e-18
1335	1	31710000	31715000	1	31890000	31895000	5.93084e-11
1336	13	176430000	176435000	13	177965000	177970000	3.60661e-14
1337	13	1765000	1770000	13	2425000	2430000	1.60342e-05
1338	1	31790000	31795000	1	31890000	31895000	6.48546e-08
1339	13	18080000	18085000	13	18150000	18155000	7.14122e-05
1340	13	182005000	182010000	13	182200000	182205000	1.91916e-15
1341	13	182300000	182305000	13	182465000	182470000	7.2251e-09
1342	13	182300000	182305000	13	182485000	182490000	2.24491e-11
1343	13	18490000	18495000	13	18630000	18635000	1.07748e-17
1344	13	18855000	18860000	13	18950000	18955000	0.000146261
1345	13	189165000	189170000	13	189290000	189295000	0.000274637
1346	13	189435000	189440000	13	189715000	189720000	7.14675e-05
1347	13	190195000	190200000	13	192120000	192125000	8.33359e-06
1348	13	190290000	190295000	13	191070000	191075000	0.000247728
1349	13	190290000	190295000	13	191195000	191200000	4.02447e-28
1350	13	190290000	190295000	13	191755000	191760000	9.89429e-17
1351	13	190290000	190295000	13	192120000	192125000	7.02125e-17
1352	13	191195000	191200000	13	191755000	191760000	9.11416e-05
1353	13	191195000	191200000	13	192120000	192125000	9.34742e-11
1354	13	191755000	191760000	13	192120000	192125000	6.45656e-11
1355	13	194755000	194760000	13	194840000	194845000	1.32979e-09
1356	13	194860000	194865000	13	195260000	195265000	1.37303e-11
1357	13	195010000	195015000	13	195260000	195265000	7.43286e-06
1358	13	195455000	195460000	13	195940000	195945000	6.28802e-06
1359	13	196040000	196045000	13	196205000	196210000	7.83281e-06
1360	13	196065000	196070000	13	196205000	196210000	2.19763e-22
1361	13	196065000	196070000	13	196370000	196375000	9.96739e-09
1362	13	196515000	196520000	13	196760000	196765000	5.55208e-05
1363	13	196760000	196765000	13	196965000	196970000	2.48506e-06
1364	13	196765000	196770000	13	197040000	197045000	7.73027e-10
1365	13	196800000	196805000	13	196935000	196940000	9.67668e-07
1366	13	196800000	196805000	13	196965000	196975000	0.000136117
1367	13	196800000	196805000	13	197040000	197045000	1.32975e-11
1368	13	196965000	196970000	13	197040000	197045000	1.60896e-10
1369	13	197100000	197105000	13	197490000	197495000	1.31718e-06
1370	13	197490000	197495000	13	197965000	197970000	0.000454446
1371	13	197505000	197510000	13	197965000	197970000	1.68094e-09
1372	13	197535000	197540000	13	197960000	197970000	4.9788e-08
1373	13	197535000	197540000	13	198015000	198020000	0.000411499
1374	13	197535000	197540000	13	198045000	198050000	0.000230985
1375	13	197760000	197765000	13	197795000	197800000	4.4594e-05
1376	13	197965000	197970000	13	198045000	198050000	7.78649e-06
1377	13	198000000	198005000	13	198220000	198225000	0.000181411
1378	13	198015000	198020000	13	198045000	198055000	0.000357505
1379	13	198015000	198020000	13	198075000	198080000	2.217e-05
1380	13	198045000	198050000	13	198075000	198080000	1.23452e-07
1381	13	198045000	198050000	13	198220000	198225000	3.59037e-06
1382	13	198095000	198100000	13	198220000	198225000	2.97668e-06
1383	13	198110000	198115000	13	198190000	198195000	2.25483e-13
1384	13	198275000	198280000	13	199390000	199395000	1.77261e-09
1385	13	198275000	198280000	13	199505000	199510000	8.59662e-09
1386	13	198275000	198280000	13	199550000	199555000	1.53171e-06
1387	13	198275000	198280000	13	199570000	199575000	1.92206e-05
1388	13	198305000	198310000	13	199180000	199185000	8.14019e-13
1389	13	198330000	198335000	13	199390000	199395000	0.000128719
1390	13	198335000	198340000	13	199180000	199185000	5.40822e-09
1391	13	198335000	198340000	13	199390000	199395000	6.34507e-13
1392	13	198335000	198340000	13	199550000	199555000	3.55334e-05
1393	13	198340000	198345000	13	199390000	199395000	9.00522e-07
1394	13	198470000	198475000	13	198990000	198995000	2.73537e-10
1395	13	198470000	198475000	13	199180000	199185000	3.74727e-10
1396	13	199835000	199840000	13	199885000	199890000	1.72541e-05
1397	13	199835000	199840000	13	199895000	199900000	5.80346e-22
1398	13	199835000	199840000	13	199990000	199995000	8.68126e-05
1399	13	199845000	199850000	13	199885000	199890000	2.14621e-05
1400	13	200285000	200295000	13	200570000	200575000	3.77934e-20
1401	13	200570000	200575000	13	200625000	200630000	6.07737e-10
1402	13	200625000	200630000	13	201200000	201205000	8.1004e-06
1403	13	201330000	201335000	13	201975000	201980000	2.06496e-05
1404	13	201810000	201815000	13	201975000	201985000	9.60282e-07
1405	13	201820000	201825000	13	201975000	201980000	1.79067e-05
1406	13	201860000	201865000	13	201975000	201985000	1.24546e-36
1407	13	202135000	202140000	13	202745000	202750000	1.70446e-12
1408	13	202360000	202365000	13	202730000	202735000	5.13482e-11
1409	13	202460000	202465000	13	202710000	202715000	1.75986e-07
1410	13	202460000	202465000	13	202730000	202740000	2.24647e-06
1411	13	202460000	202465000	13	202745000	202750000	5.12929e-18
1412	13	203410000	203415000	13	203650000	203655000	6.28672e-09
1413	13	204700000	204705000	13	204865000	204870000	1.70663e-10
1414	13	204800000	204805000	13	204835000	204840000	4.97413e-06
1415	13	205000	210000	13	1410000	1415000	3.83187e-05
1416	13	205495000	205500000	13	205640000	205645000	4.30052e-05
1417	13	205505000	205510000	13	205640000	205645000	4.86743e-06
1418	13	206275000	206280000	13	206580000	206585000	4.08153e-06
1419	13	206295000	206305000	13	206580000	206585000	5.12929e-18
1420	13	206300000	206305000	13	206465000	206475000	4.4477e-09
1421	13	206300000	206305000	13	206485000	206495000	3.651e-05
1422	13	206300000	206305000	13	206565000	206570000	2.26313e-05
1423	13	206300000	206305000	13	206575000	206585000	1.30413e-14
1424	13	206300000	206305000	13	206615000	206620000	2.69798e-06
1425	13	206310000	206315000	13	206430000	206435000	1.11372e-06
1426	13	206310000	206315000	13	206465000	206470000	1.79067e-05
1427	13	206310000	206315000	13	206565000	206570000	5.22064e-13
1428	13	206310000	206315000	13	206575000	206585000	1.38449e-09
1429	13	206310000	206315000	13	206615000	206620000	2.67958e-05
1430	13	206365000	206370000	13	206465000	206470000	1.71468e-05
1431	13	206365000	206370000	13	206580000	206585000	4.40861e-05
1432	13	206465000	206470000	13	206495000	206500000	1.23452e-07
1433	13	206465000	206470000	13	206515000	206520000	4.1369e-10
1434	13	206465000	206470000	13	206575000	206585000	7.76672e-22
1435	13	206495000	206500000	13	206580000	206585000	1.17729e-05
1436	13	206740000	206745000	13	206895000	206900000	2.00862e-08
1437	13	206740000	206745000	13	206915000	206920000	2.7944e-09
1438	13	206745000	206750000	13	206895000	206900000	2.75895e-05
1439	13	207075000	207080000	13	207110000	207115000	0.000128719
1440	13	207555000	207560000	13	207725000	207730000	5.25853e-06
1441	13	21225000	21230000	13	21620000	21625000	1.68246e-09
1442	13	21645000	21650000	13	21875000	21880000	5.40637e-07
1443	13	21645000	21650000	13	21970000	21975000	1.25996e-05
1444	13	21645000	21650000	13	22075000	22080000	4.57132e-10
1445	13	21960000	21965000	13	22075000	22080000	1.6362e-08
1446	13	22685000	22690000	13	22830000	22835000	8.89985e-06
1447	13	22700000	22705000	13	22830000	22835000	3.8564e-05
1448	1	32310000	32315000	1	32585000	32590000	2.05599e-05
1449	1	32375000	32380000	1	32585000	32590000	5.67813e-23
1450	1	32375000	32380000	1	32595000	32600000	3.5724e-08
1451	13	24505000	24520000	13	24580000	24585000	1.26449e-06
1452	13	2490000	2495000	13	2635000	2640000	4.30052e-05
1453	13	2510000	2520000	13	2585000	2590000	2.44101e-16
1454	13	2510000	2520000	13	2615000	2620000	3.59817e-05
1455	13	2510000	2520000	13	2635000	2640000	6.47543e-12
1456	13	25700000	25705000	13	25850000	25855000	1.95182e-07
1457	13	25700000	25705000	13	25900000	25905000	1.46213e-08
1458	13	25700000	25705000	13	25910000	25915000	4.1022e-17
1459	13	25700000	25705000	13	25920000	25925000	1.5314e-07
1460	13	25770000	25775000	13	25840000	25845000	1.93337e-05
1461	13	25770000	25775000	13	25850000	25855000	1.89004e-10
1462	13	25770000	25775000	13	25910000	25915000	0.000300729
1463	13	25850000	25855000	13	25910000	25915000	1.4016e-09
1464	13	26355000	26360000	13	26545000	26550000	7.22323e-10
1465	13	27190000	27195000	13	28065000	28070000	7.7628e-05
1466	1	32730000	32735000	1	33065000	33070000	3.72235e-10
1467	13	28230000	28235000	13	28385000	28390000	6.58455e-07
1468	13	28645000	28650000	13	28785000	28790000	1.84709e-08
1469	13	28655000	28670000	13	28785000	28790000	2.60208e-23
1470	13	28660000	28665000	13	28690000	28695000	1.00363e-05
1471	13	28660000	28665000	13	28770000	28775000	8.78976e-07
1472	13	29290000	29295000	13	29380000	29385000	2.42192e-07
1473	13	29720000	29725000	13	29765000	29770000	3.88824e-07
1474	13	29720000	29725000	13	29780000	29785000	3.06144e-12
1475	13	29735000	29740000	13	29765000	29770000	3.89176e-08
1476	13	29735000	29740000	13	29780000	29785000	3.88824e-07
1477	13	30345000	30350000	13	30540000	30545000	2.65177e-05
1478	13	30345000	30350000	13	30735000	30740000	7.14675e-05
1479	13	31465000	31470000	13	31565000	31570000	8.00151e-12
1480	13	31465000	31470000	13	31645000	31650000	1.75116e-09
1481	13	31565000	31570000	13	31645000	31650000	0.000117561
1482	13	32610000	32620000	13	32665000	32680000	8.14829e-19
1483	13	32610000	32620000	13	32700000	32710000	1.88908e-15
1484	13	32615000	32620000	13	32665000	32680000	8.14829e-19
1485	13	32665000	32680000	13	32700000	32710000	3.11921e-10
1486	13	32675000	32680000	13	32735000	32740000	7.70399e-05
1487	13	32830000	32835000	13	33090000	33095000	3.64962e-13
1488	13	32860000	32865000	13	33020000	33025000	1.91038e-09
1489	13	32860000	32865000	13	33035000	33040000	6.43036e-07
1490	13	33030000	33045000	13	33090000	33095000	1.46253e-11
1491	13	33050000	33055000	13	33090000	33095000	5.19142e-71
1492	13	33090000	33095000	13	33640000	33645000	6.34892e-20
1493	13	34140000	34145000	13	34290000	34295000	1.33086e-16
1494	13	34370000	34375000	13	34410000	34415000	5.33104e-08
1495	13	34865000	34870000	13	34990000	34995000	1.15908e-07
1496	13	34865000	34870000	13	35190000	35200000	1.90313e-20
1497	13	34895000	34900000	13	34990000	34995000	1.98536e-06
1498	13	34990000	34995000	13	35190000	35195000	4.12908e-11
1499	13	35235000	35240000	13	35325000	35335000	1.88799e-30
1500	13	39945000	39950000	13	39980000	39985000	4.4594e-05
1501	13	40180000	40185000	13	40365000	40375000	3.19873e-08
1502	13	40210000	40215000	13	40370000	40375000	2.94905e-10
1503	13	40235000	40240000	13	40365000	40375000	2.66931e-14
1504	13	40250000	40260000	13	40365000	40375000	1.35451e-18
1505	13	40385000	40390000	13	40465000	40470000	3.0798e-05
1506	13	40385000	40390000	13	40480000	40485000	0.000146261
1507	13	44905000	44910000	13	45320000	45325000	6.9446e-08
1508	13	45525000	45530000	13	45985000	45990000	8.75956e-05
1509	13	45535000	45540000	13	45985000	45995000	4.92561e-18
1510	13	45545000	45550000	13	45925000	45930000	2.30661e-07
1511	13	45545000	45550000	13	45950000	45955000	1.08176e-08
1512	13	45545000	45550000	13	45985000	45995000	7.9665e-18
1513	13	46045000	46050000	13	46765000	46770000	5.71502e-07
1514	13	46045000	46050000	13	46800000	46805000	3.54207e-06
1515	13	46985000	46990000	13	47280000	47285000	0.00023798
1516	13	47280000	47285000	13	47625000	47630000	8.33316e-07
1517	13	47320000	47325000	13	47625000	47630000	3.70223e-57
1518	13	47320000	47325000	13	47650000	47655000	0.000423486
1519	13	47775000	47780000	13	48355000	48360000	6.39535e-05
1520	13	48590000	48595000	13	50295000	50300000	2.42665e-05
1521	13	50865000	50870000	13	51110000	51115000	7.73219e-11
1522	13	53125000	53130000	13	54155000	54160000	7.93326e-08
1523	13	53410000	53415000	13	54110000	54115000	7.94655e-05
1524	13	53705000	53710000	13	54020000	54025000	3.77149e-07
1525	13	54780000	54785000	13	55100000	55105000	5.08422e-17
1526	13	54780000	54785000	13	55170000	55175000	0.000471875
1527	13	61260000	61265000	13	61570000	61575000	1.06869e-10
1528	13	61260000	61265000	13	61595000	61600000	5.86341e-05
1529	13	61270000	61275000	13	61555000	61560000	1.42585e-06
1530	13	61270000	61275000	13	61570000	61575000	1.0734e-39
1531	13	61270000	61275000	13	61595000	61600000	8.19519e-05
1532	13	61275000	61280000	13	61520000	61525000	9.33076e-12
1533	13	61275000	61280000	13	61555000	61560000	7.63311e-18
1534	13	61275000	61280000	13	61570000	61575000	1.08457e-74
1535	13	61275000	61280000	13	61595000	61600000	3.55186e-19
1536	13	61335000	61340000	13	61570000	61575000	8.78546e-05
1537	13	64870000	64875000	13	65035000	65040000	4.48414e-50
1538	13	64875000	64880000	13	65005000	65010000	8.27459e-06
1539	13	64875000	64880000	13	65035000	65040000	1.91038e-09
1540	13	66335000	66340000	13	66395000	66400000	1.46253e-11
1541	13	66645000	66650000	13	66925000	66930000	5.76701e-20
1542	13	66945000	66950000	13	67230000	67235000	2.03389e-07
1543	13	67520000	67525000	13	67790000	67795000	1.26038e-10
1544	13	68165000	68170000	13	68470000	68480000	6.02679e-20
1545	13	68190000	68195000	13	68475000	68480000	4.3438e-10
1546	13	68200000	68205000	13	68475000	68480000	7.73027e-10
1547	13	68870000	68875000	13	68950000	68955000	0.000427357
1548	13	68870000	68880000	13	68985000	68990000	3.02245e-09
1549	13	68870000	68880000	13	69010000	69020000	8.89985e-06
1550	13	68870000	68880000	13	69320000	69325000	1.81674e-06
1551	13	69010000	69015000	13	69320000	69325000	6.18554e-08
1552	13	69010000	69015000	13	69360000	69365000	5.09493e-06
1553	13	69015000	69020000	13	69320000	69325000	7.84168e-08
1554	13	70110000	70115000	13	70275000	70280000	1.70663e-10
1555	13	70110000	70115000	13	70330000	70335000	2.29363e-08
1556	1	37020000	37025000	1	37630000	37635000	0.000419578
1557	13	70530000	70540000	13	70735000	70740000	1.93969e-05
1558	13	70740000	70745000	13	70855000	70860000	4.37751e-05
1559	13	70740000	70745000	13	70865000	70875000	2.15484e-08
1560	13	70750000	70755000	13	70855000	70860000	2.79096e-12
1561	13	70790000	70795000	13	70855000	70860000	3.31682e-07
1562	13	71620000	71625000	13	71690000	71695000	0.000255023
1563	13	71620000	71625000	13	71700000	71705000	1.11092e-15
1564	13	71620000	71625000	13	71780000	71785000	2.234e-06
1565	13	71645000	71650000	13	71690000	71695000	0.000152144
1566	13	71645000	71650000	13	71700000	71705000	0.000104354
1567	13	72325000	72330000	13	72440000	72445000	4.37751e-05
1568	13	72325000	72330000	13	72575000	72580000	4.40861e-05
1569	13	72325000	72330000	13	72670000	72675000	0.000267687
1570	13	72670000	72680000	13	73270000	73280000	4.4594e-05
1571	13	72680000	72685000	13	73225000	73230000	1.72336e-07
1572	13	72680000	72685000	13	73275000	73280000	5.48948e-08
1573	13	72680000	72685000	13	73365000	73370000	1.06303e-05
1574	13	72710000	72715000	13	73275000	73280000	1.02487e-08
1575	13	73095000	73100000	13	73270000	73280000	1.42125e-16
1576	13	73900000	73905000	13	74545000	74550000	1.23228e-10
1577	13	74180000	74185000	13	74540000	74545000	4.73843e-07
1578	13	75355000	75360000	13	75425000	75430000	0.000255023
1579	13	75355000	75360000	13	75445000	75450000	7.95098e-05
1580	13	75355000	75360000	13	75600000	75605000	1.51631e-06
1581	13	75440000	75450000	13	75510000	75515000	7.27949e-08
1582	13	75440000	75450000	13	75595000	75605000	3.6588e-62
1583	13	75440000	75450000	13	75610000	75615000	1.67138e-07
1584	13	77060000	77065000	13	77985000	77990000	4.39806e-05
1585	13	77360000	77365000	13	77750000	77755000	7.14675e-05
1586	13	77360000	77365000	13	77985000	77990000	2.47023e-09
1587	13	77360000	77365000	13	77995000	78000000	0.00021206
1588	1	37760000	37765000	1	37975000	37980000	3.14107e-14
1589	1	37770000	37775000	1	37965000	37970000	1.39697e-11
1590	1	37770000	37775000	1	37975000	37980000	1.33365e-33
1591	13	77750000	77755000	13	77985000	77990000	2.58759e-21
1592	13	77750000	77755000	13	77995000	78005000	1.75986e-07
1593	13	78070000	78075000	13	78650000	78655000	7.34836e-06
1594	13	78865000	78870000	13	78915000	78920000	1.04477e-07
1595	13	79115000	79120000	13	79220000	79225000	0.000149164
1596	13	79115000	79120000	13	79670000	79680000	1.36899e-07
1597	13	79475000	79480000	13	79670000	79680000	3.93378e-33
1598	13	79990000	79995000	13	80155000	80160000	3.99181e-05
1599	13	81700000	81705000	13	81900000	81905000	9.72928e-15
1600	13	81700000	81705000	13	81945000	81950000	6.07719e-10
1601	13	82045000	82055000	13	82185000	82190000	2.64498e-17
1602	13	82045000	82055000	13	82200000	82205000	8.68126e-05
1603	13	82045000	82060000	13	82210000	82215000	2.94905e-10
1604	13	82100000	82105000	13	82185000	82190000	7.35272e-19
1605	13	82100000	82105000	13	82200000	82205000	1.40063e-09
1606	13	82100000	82105000	13	82210000	82215000	3.53181e-08
1607	13	82540000	82550000	13	82710000	82715000	6.21736e-14
1608	13	83290000	83300000	13	83695000	83700000	9.53901e-07
1609	13	88460000	88465000	13	89170000	89175000	6.88902e-05
1610	13	89350000	89355000	13	89400000	89405000	0.000183177
1611	13	89350000	89355000	13	89560000	89565000	5.84681e-05
1612	13	89720000	89725000	13	89935000	89940000	5.91284e-58
1613	13	89795000	89800000	13	89935000	89940000	1.31345e-18
1614	13	89985000	89995000	13	90425000	90435000	0.00012336
1615	13	90435000	90440000	13	90715000	90720000	0.000411417
1616	13	91105000	91110000	13	91330000	91335000	7.25045e-07
1617	13	95650000	95655000	13	96970000	96975000	3.52234e-09
1618	13	95670000	95675000	13	96920000	96925000	1.89306e-06
1619	13	95670000	95675000	13	96970000	96975000	7.63565e-08
1620	13	95740000	95745000	13	97010000	97015000	0.000297139
1621	13	95990000	95995000	13	96345000	96350000	8.73324e-15
1622	13	95990000	95995000	13	96495000	96500000	3.99685e-06
1623	13	95990000	95995000	13	96965000	96980000	1.12153e-13
1624	13	96400000	96405000	13	96920000	96925000	2.8501e-06
1625	13	96400000	96405000	13	97010000	97015000	0.000310608
1626	13	96400000	96405000	13	97020000	97025000	0.000267607
1627	13	96495000	96500000	13	96970000	96975000	6.30719e-05
1628	13	96495000	96500000	13	97010000	97015000	2.74016e-11
1629	13	97020000	97025000	13	97285000	97290000	1.71464e-10
1630	13	98410000	98415000	13	98580000	98585000	1.67138e-07
1631	13	98500000	98505000	13	98580000	98585000	6.90018e-12
1632	13	99060000	99065000	13	99745000	99750000	9.97441e-05
1633	13	99850000	99855000	13	100020000	100025000	7.48337e-19
1634	13	99850000	99855000	13	100090000	100095000	6.28672e-09
1635	14	100760000	100765000	14	100850000	100855000	0.000195256
1636	14	100760000	100765000	14	100865000	100870000	4.72558e-06
1637	14	100930000	100935000	14	101125000	101130000	6.53486e-06
1638	14	100960000	100965000	14	101125000	101130000	1.02091e-23
1639	14	100960000	100965000	14	101135000	101140000	4.93201e-14
1640	14	100960000	100965000	14	101145000	101150000	4.51912e-07
1641	14	100960000	100965000	14	101165000	101170000	1.50703e-15
1642	14	100960000	100965000	14	101250000	101255000	2.17671e-08
1643	14	100975000	100980000	14	101125000	101130000	3.81762e-10
1644	14	101165000	101170000	14	101250000	101255000	1.29803e-07
1645	14	101270000	101275000	14	101385000	101390000	9.70156e-09
1646	14	101855000	101860000	14	102545000	102550000	4.44186e-06
1647	14	102675000	102680000	14	102705000	102710000	0.000256056
1648	14	102675000	102680000	14	102890000	102895000	4.5541e-15
1649	14	102675000	102680000	14	102920000	102925000	8.0043e-10
1650	14	103165000	103170000	14	103280000	103285000	1.08343e-15
1651	14	10380000	10385000	14	10460000	10465000	9.4341e-05
1652	14	104045000	104050000	14	104370000	104375000	1.05854e-05
1653	14	10445000	10450000	14	10550000	10555000	1.04288e-14
1654	14	104560000	104565000	14	104590000	104595000	3.85233e-05
1655	14	104560000	104565000	14	104750000	104755000	5.1029e-08
1656	14	10460000	10465000	14	10545000	10555000	4.97751e-21
1657	14	104840000	104845000	14	104940000	104945000	3.78018e-11
1658	14	105000000	105005000	14	105300000	105305000	0.000170007
1659	14	105000	110000	14	320000	325000	5.23978e-05
1660	14	105000	110000	14	370000	375000	3.05508e-12
1661	14	105000	110000	14	395000	400000	0.000247131
1662	14	106735000	106740000	14	106940000	106945000	2.0826e-21
1663	14	106735000	106740000	14	107220000	107225000	0.000192489
1664	14	106740000	106745000	14	106940000	106945000	8.3094e-07
1665	14	106740000	106745000	14	107220000	107225000	0.000215056
1666	14	106940000	106945000	14	107170000	107175000	4.01432e-06
1667	14	106940000	106945000	14	107220000	107225000	1.74788e-06
1668	14	107005000	107010000	14	107170000	107175000	1.00913e-25
1669	14	107005000	107010000	14	107190000	107195000	2.49083e-06
1670	14	107005000	107010000	14	107220000	107225000	2.91126e-07
1671	14	107020000	107025000	14	107170000	107175000	4.03126e-15
1672	14	107260000	107265000	14	107310000	107315000	1.58908e-08
1673	14	107260000	107265000	14	107360000	107365000	3.86262e-26
1674	14	108515000	108520000	14	108630000	108635000	0.00036166
1675	14	108515000	108520000	14	108650000	108665000	6.77815e-18
1676	14	108515000	108520000	14	108675000	108680000	2.44989e-08
1677	14	108805000	108810000	14	108935000	108940000	3.50304e-16
1678	14	109055000	109060000	14	109085000	109090000	0.000256056
1679	14	110635000	110640000	14	110735000	110740000	2.55708e-08
1680	14	110635000	110640000	14	110795000	110800000	1.38318e-07
1681	14	111025000	111030000	14	111120000	111125000	4.31351e-20
1682	14	111025000	111030000	14	111185000	111190000	3.01508e-55
1683	14	111025000	111030000	14	111195000	111200000	3.75172e-21
1684	14	111035000	111040000	14	111120000	111125000	9.13976e-06
1685	14	111035000	111040000	14	111185000	111190000	7.37552e-08
1686	14	111445000	111450000	14	111520000	111525000	2.90402e-43
1687	14	111460000	111465000	14	111520000	111525000	9.36223e-23
1688	14	11195000	11205000	14	11330000	11335000	7.02421e-15
1689	14	112265000	112275000	14	112600000	112605000	2.9483e-13
1690	14	112270000	112275000	14	112340000	112345000	1.0363e-13
1691	14	112270000	112275000	14	112500000	112505000	6.68805e-07
1692	14	112270000	112275000	14	112815000	112820000	6.83388e-06
1693	14	112270000	112280000	14	112600000	112605000	2.84881e-08
1694	14	112275000	112280000	14	112340000	112345000	0.000245153
1695	14	112870000	112875000	14	113080000	113085000	4.09909e-07
1696	14	112870000	112875000	14	113090000	113095000	2.07434e-07
1697	14	113240000	113245000	14	113405000	113415000	8.18266e-06
1698	14	113240000	113245000	14	113430000	113435000	9.23344e-06
1699	14	113240000	113245000	14	113465000	113470000	4.73398e-10
1700	14	113240000	113245000	14	113480000	113485000	0.000378359
1701	14	113405000	113415000	14	113465000	113470000	2.65153e-09
1702	14	113430000	113435000	14	113465000	113470000	2.63048e-07
1703	14	113430000	113435000	14	113580000	113585000	2.0174e-06
1704	14	113725000	113730000	14	113865000	113870000	6.3068e-12
1705	14	113885000	113890000	14	114055000	114060000	0.000187463
1706	14	114515000	114525000	14	114595000	114600000	0.000331007
1707	14	114615000	114620000	14	114775000	114785000	0.000393816
1708	14	114615000	114620000	14	114805000	114810000	9.23344e-06
1709	14	114615000	114625000	14	114775000	114785000	0.000393816
1710	14	1155000	1160000	14	1645000	1650000	3.3109e-37
1711	14	1155000	1160000	14	1665000	1670000	1.45443e-05
1712	14	1155000	1160000	14	2130000	2135000	5.03399e-08
1713	14	1155000	1165000	14	2030000	2035000	4.37111e-12
1714	14	1160000	1165000	14	1645000	1650000	1.12543e-31
1715	14	1180000	1185000	14	1645000	1650000	7.20065e-08
1716	14	1195000	1200000	14	1645000	1650000	6.10528e-05
1717	14	120585000	120590000	14	120715000	120720000	1.66643e-05
1718	14	120745000	120750000	14	120950000	120955000	1.32882e-26
1719	14	121165000	121170000	14	121325000	121330000	6.53496e-15
1720	14	12130000	12135000	14	12215000	12220000	9.13976e-06
1721	14	12160000	12165000	14	12215000	12220000	1.64968e-20
1722	14	122530000	122535000	14	122710000	122715000	1.09696e-11
1723	14	122865000	122870000	14	123875000	123880000	7.27736e-05
1724	14	122865000	122875000	14	123820000	123825000	0.000128852
1725	14	122870000	122875000	14	123745000	123750000	2.6956e-06
1726	14	122870000	122875000	14	123900000	123905000	2.38558e-08
1727	14	123600000	123605000	14	123815000	123820000	1.73063e-06
1728	14	123815000	123820000	14	123900000	123905000	5.58689e-07
1729	14	124010000	124025000	14	124460000	124470000	1.16249e-06
1730	14	124030000	124040000	14	124460000	124465000	0.000117855
1731	14	12435000	12440000	14	12490000	12495000	1.28647e-05
1732	14	124635000	124645000	14	124765000	124775000	2.90173e-05
1733	14	124870000	124875000	14	125120000	125125000	7.3699e-11
1734	14	126870000	126875000	14	126975000	126985000	4.92957e-16
1735	14	126870000	126875000	14	127300000	127305000	1.43774e-05
1736	14	126870000	126875000	14	127325000	127330000	5.38185e-05
1737	14	126975000	126985000	14	127310000	127315000	3.37217e-16
1738	14	127335000	127340000	14	128300000	128305000	5.78746e-08
1739	14	127560000	127565000	14	128320000	128325000	0.000140985
1740	14	127600000	127605000	14	128300000	128305000	6.07417e-14
1741	14	127640000	127645000	14	128300000	128305000	1.80405e-13
1742	14	127640000	127645000	14	128320000	128325000	4.98759e-05
1743	14	127780000	127785000	14	128300000	128305000	1.1598e-05
1744	14	128595000	128600000	14	128815000	128820000	2.38648e-14
1745	14	128600000	128605000	14	128805000	128810000	0.000449503
1746	14	128600000	128605000	14	128815000	128820000	1.4688e-10
1747	14	129110000	129115000	14	129325000	129330000	5.23978e-05
1748	14	129110000	129120000	14	129310000	129315000	0.000124742
1749	14	129115000	129120000	14	129225000	129230000	0.000166241
1750	14	129115000	129120000	14	129310000	129320000	1.04381e-11
1751	14	129115000	129120000	14	129325000	129330000	1.54887e-09
1752	14	129115000	129120000	14	129335000	129340000	1.25318e-06
1753	14	12975000	12980000	14	13120000	13125000	3.9021e-20
1754	14	12995000	13000000	14	13120000	13125000	6.55573e-06
1755	14	130690000	130700000	14	131540000	131545000	4.5084e-05
1756	14	130695000	130700000	14	131295000	131300000	0.000176268
1757	14	130695000	130700000	14	131520000	131525000	5.55833e-06
1758	14	131745000	131750000	14	131830000	131835000	0.000454633
1759	14	131800000	131805000	14	131830000	131835000	2.06935e-11
1760	14	131860000	131870000	14	132160000	132165000	2.67122e-10
1761	14	131875000	131880000	14	132015000	132020000	4.42071e-08
1762	14	131875000	131880000	14	132160000	132165000	1.38012e-06
1763	14	131885000	131890000	14	132110000	132115000	2.97896e-05
1764	14	131885000	131890000	14	132160000	132165000	1.41848e-19
1765	14	131890000	131895000	14	132015000	132020000	6.55573e-06
1766	14	131890000	131895000	14	132160000	132165000	1.83607e-11
1767	14	131925000	131930000	14	132015000	132020000	1.36873e-05
1768	14	131925000	131930000	14	132160000	132165000	9.35465e-05
1769	14	131955000	131960000	14	132160000	132165000	9.30693e-05
1770	14	133105000	133110000	14	133790000	133795000	4.61586e-05
1771	14	133435000	133440000	14	133790000	133795000	3.32362e-06
1772	14	133450000	133455000	14	133790000	133800000	5.91451e-06
1773	14	133925000	133930000	14	134205000	134210000	1.09814e-05
1774	14	133925000	133935000	14	134120000	134125000	3.42115e-05
1775	14	133930000	133935000	14	134090000	134095000	0.000393816
1776	14	135270000	135275000	14	135790000	135795000	1.68321e-23
1777	14	137255000	137260000	14	137305000	137310000	2.52333e-06
1778	14	137365000	137370000	14	139010000	139015000	0.000163122
1779	14	137390000	137395000	14	138960000	138965000	5.21199e-15
1780	14	137390000	137395000	14	139115000	139120000	0.000109844
1781	14	13785000	13795000	14	14040000	14045000	4.45837e-05
1782	14	13800000	13815000	14	14040000	14045000	1.354e-29
1783	14	13805000	13815000	14	14020000	14030000	5.66961e-22
1784	14	138120000	138125000	14	138860000	138865000	0.000185734
1785	14	139115000	139120000	14	140310000	140320000	0.000175056
1786	14	14745000	14750000	14	14925000	14930000	5.06337e-10
1787	14	14745000	14750000	14	15095000	15100000	7.19474e-08
1788	14	14760000	14765000	14	14910000	14915000	9.84884e-06
1789	14	14760000	14765000	14	15095000	15100000	2.15736e-09
1790	14	16610000	16615000	14	16720000	16725000	8.09624e-13
1791	14	16610000	16615000	14	16955000	16960000	4.86255e-06
1792	14	16610000	16615000	14	16990000	16995000	0.00041481
1793	14	1665000	1670000	14	2030000	2035000	0.000105559
1794	14	1665000	1670000	14	2130000	2135000	7.51295e-09
1795	14	20685000	20690000	14	20825000	20830000	2.31463e-07
1796	14	20685000	20690000	14	21000000	21010000	9.70247e-05
1797	14	2160000	2175000	14	2790000	2800000	7.70532e-11
1798	14	2165000	2170000	14	2760000	2765000	0.000190778
1799	14	2165000	2170000	14	3035000	3040000	0.00033206
1800	14	2230000	2235000	14	2795000	2800000	4.52372e-09
1801	14	2255000	2260000	14	2785000	2790000	7.63301e-05
1802	14	2255000	2260000	14	2795000	2800000	4.32515e-13
1803	14	22875000	22880000	14	23015000	23020000	8.02303e-09
1804	14	22875000	22880000	14	23040000	23045000	1.2417e-05
1805	14	22880000	22885000	14	23015000	23020000	2.78195e-09
1806	14	22880000	22885000	14	23040000	23045000	6.87358e-10
1807	14	22905000	22910000	14	23015000	23020000	0.000166241
1808	14	23495000	23500000	14	24095000	24100000	2.31046e-06
1809	14	23530000	23535000	14	24095000	24100000	3.94838e-05
1810	1	4245000	4250000	1	5085000	5090000	0.000165998
1811	14	24760000	24765000	14	25015000	25020000	0.000191927
1812	14	24875000	24880000	14	25010000	25015000	0.000185833
1813	1	42495000	42500000	1	42920000	42925000	3.97475e-15
1814	14	28375000	28380000	14	29015000	29020000	9.34352e-05
1815	14	28395000	28400000	14	28715000	28720000	0.000471408
1816	14	28395000	28400000	14	28760000	28765000	1.61567e-05
1817	14	28395000	28400000	14	28815000	28820000	0.000134773
1818	14	28395000	28405000	14	28590000	28595000	5.35574e-09
1819	14	28395000	28405000	14	28640000	28645000	2.25371e-06
1820	14	28395000	28405000	14	29005000	29010000	3.87721e-15
1821	14	28395000	28405000	14	29015000	29025000	6.84897e-31
1822	14	28400000	28405000	14	28705000	28710000	2.36059e-05
1823	14	28415000	28420000	14	28590000	28595000	1.03089e-06
1824	14	28415000	28420000	14	29015000	29020000	0.000176268
1825	14	28485000	28490000	14	29005000	29010000	1.44188e-07
1826	14	28590000	28595000	14	28640000	28645000	2.76657e-10
1827	14	28815000	28820000	14	29005000	29010000	0.000227378
1828	14	29910000	29915000	14	29995000	30005000	3.40856e-06
1829	14	29920000	29925000	14	30065000	30070000	0.000312254
1830	14	30285000	30290000	14	30400000	30405000	3.21723e-30
1831	14	30570000	30575000	14	30670000	30675000	1.01236e-05
1832	14	30570000	30575000	14	30740000	30745000	4.0253e-05
1833	14	30580000	30595000	14	30665000	30675000	1.24139e-14
1834	14	30590000	30595000	14	30690000	30695000	0.000158073
1835	14	30590000	30595000	14	30740000	30745000	3.81762e-10
1836	14	30845000	30850000	14	30960000	30965000	0.00036166
1837	14	30855000	30860000	14	30895000	30900000	1.73097e-12
1838	14	30855000	30860000	14	30905000	30910000	0.000253137
1839	14	30855000	30860000	14	30960000	30970000	5.84258e-26
1840	14	30875000	30880000	14	30960000	30970000	9.13976e-06
1841	14	30895000	30900000	14	30960000	30970000	0.000245153
1842	14	30905000	30915000	14	30960000	30970000	1.32676e-29
1843	14	30980000	30985000	14	31080000	31090000	2.55708e-08
1844	14	31030000	31035000	14	31080000	31090000	0.000253137
1845	14	31500000	31505000	14	31805000	31810000	2.36059e-05
1846	14	31500000	31505000	14	31825000	31830000	6.74088e-05
1847	14	31825000	31830000	14	31965000	31970000	2.40732e-27
1848	14	31825000	31830000	14	32155000	32165000	0.000284809
1849	14	31825000	31830000	14	32175000	32180000	0.00017291
1850	14	31850000	31855000	14	31945000	31950000	5.61918e-06
1851	14	31880000	31885000	14	31945000	31950000	1.65884e-09
1852	14	31880000	31885000	14	31965000	31970000	1.00753e-22
1853	14	31880000	31885000	14	32155000	32165000	9.42621e-12
1854	14	32610000	32615000	14	32650000	32655000	5.69732e-06
1855	14	32610000	32615000	14	32680000	32685000	6.06609e-11
1856	14	32610000	32615000	14	32725000	32730000	1.13236e-06
1857	1	43270000	43275000	1	43620000	43625000	4.85721e-05
1858	14	34775000	34780000	14	35275000	35285000	1.69877e-12
1859	14	35815000	35820000	14	36045000	36050000	6.68805e-07
1860	14	35815000	35820000	14	36275000	36280000	8.88203e-09
1861	14	35815000	35820000	14	36340000	36345000	1.19393e-06
1862	14	36615000	36620000	14	37600000	37605000	4.63321e-33
1863	14	36615000	36620000	14	37620000	37625000	4.84109e-07
1864	14	36615000	36620000	14	37630000	37635000	3.04837e-13
1865	14	36615000	36620000	14	38090000	38095000	0.000398521
1866	1	4375000	4380000	1	4890000	4895000	4.66449e-07
1867	1	4375000	4380000	1	5085000	5090000	9.43151e-05
1868	14	37630000	37635000	14	38060000	38065000	2.67861e-09
1869	14	37630000	37635000	14	38075000	38080000	6.95684e-05
1870	14	37670000	37675000	14	38075000	38080000	0.000203953
1871	1	4380000	4385000	1	4890000	4895000	0.000304397
1872	1	4380000	4385000	1	5085000	5090000	1.01949e-06
1873	14	38125000	38130000	14	38455000	38460000	0.000336967
1874	14	38545000	38550000	14	38600000	38605000	4.19562e-05
1875	14	38545000	38555000	14	38655000	38660000	2.74408e-11
1876	14	38550000	38555000	14	38600000	38605000	2.52333e-06
1877	14	38550000	38555000	14	38630000	38635000	3.98068e-20
1878	14	38550000	38555000	14	38680000	38685000	0.000300997
1879	14	38550000	38555000	14	38815000	38820000	3.65972e-06
1880	14	38550000	38555000	14	38830000	38835000	6.54408e-05
1881	14	38570000	38575000	14	38630000	38635000	4.31934e-08
1882	14	38570000	38575000	14	38815000	38820000	0.000300997
1883	14	38680000	38685000	14	38795000	38800000	4.94643e-08
1884	14	38680000	38685000	14	38815000	38820000	8.66098e-28
1885	14	39315000	39320000	14	39510000	39515000	4.56831e-15
1886	14	39315000	39320000	14	39525000	39530000	1.03425e-08
1887	14	39315000	39320000	14	39600000	39605000	2.03565e-07
1888	14	395000	400000	14	665000	670000	2.25271e-19
1889	14	40220000	40230000	14	40275000	40280000	2.19312e-33
1890	14	40240000	40245000	14	40275000	40280000	4.3686e-39
1891	14	40315000	40320000	14	40395000	40400000	1.74788e-06
1892	14	40315000	40320000	14	40860000	40865000	5.72394e-05
1893	14	40315000	40320000	14	40895000	40900000	2.99603e-05
1894	14	40335000	40340000	14	40395000	40400000	8.02946e-06
1895	14	40525000	40530000	14	40570000	40575000	5.64254e-09
1896	14	40525000	40530000	14	40855000	40865000	3.27242e-10
1897	14	40525000	40530000	14	40895000	40900000	1.88043e-06
1898	14	4055000	4060000	14	4230000	4240000	2.01513e-08
1899	14	40565000	40575000	14	40855000	40865000	3.53864e-05
1900	14	40650000	40660000	14	40855000	40865000	3.4186e-30
1901	14	4100000	4105000	14	4230000	4240000	4.33479e-05
1902	14	41970000	41975000	14	42125000	42135000	8.89014e-05
1903	14	42000000	42005000	14	42125000	42135000	5.52546e-09
1904	14	42000000	42005000	14	42160000	42165000	0.000393816
1905	14	42010000	42015000	14	42125000	42130000	3.13992e-18
1906	14	42020000	42025000	14	42125000	42130000	4.72558e-06
1907	14	42130000	42135000	14	42175000	42180000	4.04957e-10
1908	14	42175000	42180000	14	42205000	42210000	2.45443e-18
1909	14	4320000	4325000	14	4460000	4465000	0.000115796
1910	14	4320000	4330000	14	4475000	4485000	7.4081e-38
1911	14	43205000	43210000	14	44265000	44270000	3.52394e-06
1912	14	43220000	43225000	14	43475000	43480000	0.000191927
1913	14	43220000	43225000	14	43485000	43490000	0.000123776
1914	14	43225000	43230000	14	43475000	43480000	0.000239598
1915	14	4340000	4345000	14	4460000	4465000	0.000208966
1916	14	4340000	4345000	14	4475000	4480000	8.24454e-11
1917	14	4360000	4365000	14	4460000	4465000	1.01236e-05
1918	14	4360000	4365000	14	4475000	4480000	2.21342e-05
1919	14	43995000	44000000	14	44210000	44215000	5.23978e-05
1920	14	43995000	44000000	14	44225000	44235000	6.67446e-19
1921	14	43995000	44000000	14	44240000	44250000	0.000239598
1922	14	43995000	44005000	14	44230000	44235000	6.67446e-19
1923	14	44125000	44130000	14	44155000	44160000	0.000256056
1924	14	45220000	45225000	14	45340000	45345000	2.33914e-08
1925	14	45375000	45380000	14	45830000	45835000	5.38185e-05
1926	14	45375000	45380000	14	46040000	46045000	5.31036e-09
1927	14	46070000	46075000	14	46220000	46230000	1.05674e-18
1928	14	46070000	46075000	14	46235000	46240000	1.80391e-13
1929	1	4470000	4475000	1	4580000	4585000	6.69714e-06
1930	14	47235000	47245000	14	47355000	47365000	3.41391e-32
1931	14	47255000	47285000	14	47355000	47365000	1.14657e-40
1932	14	47260000	47270000	14	47390000	47395000	0.000300997
1933	14	47360000	47365000	14	47390000	47395000	0.000256056
1934	14	47515000	47520000	14	47875000	47880000	3.67878e-07
1935	14	47515000	47520000	14	47890000	47895000	9.71275e-20
1936	14	47515000	47520000	14	47905000	47910000	1.12031e-07
1937	14	47515000	47520000	14	47940000	47945000	1.03675e-17
1938	14	47550000	47555000	14	47915000	47920000	1.61567e-05
1939	14	47550000	47555000	14	47940000	47945000	0.000312254
1940	14	47780000	47785000	14	47875000	47880000	7.26284e-13
1941	14	47780000	47785000	14	47885000	47895000	9.96245e-06
1942	14	47905000	47910000	14	47935000	47945000	2.01444e-05
1943	14	48815000	48820000	14	48915000	48925000	4.72558e-06
1944	14	48915000	48925000	14	49030000	49040000	2.21342e-05
1945	14	48985000	48990000	14	49035000	49040000	8.43967e-05
1946	14	49860000	49865000	14	49910000	49915000	2.1219e-07
1947	14	49860000	49865000	14	49920000	49925000	3.47812e-13
1948	14	49860000	49865000	14	49955000	49960000	2.98619e-09
1949	14	49860000	49865000	14	49975000	49980000	2.414e-07
1950	14	50245000	50250000	14	50410000	50415000	5.96611e-05
1951	14	50325000	50330000	14	50375000	50380000	7.45309e-07
1952	14	50325000	50330000	14	50410000	50415000	3.51997e-05
1953	1	45050000	45055000	1	45370000	45375000	9.4843e-14
1954	14	50770000	50775000	14	50935000	50940000	5.96611e-05
1955	14	51135000	51145000	14	51230000	51235000	3.05606e-07
1956	14	51400000	51405000	14	51435000	51440000	1.61604e-11
1957	14	51520000	51525000	14	51615000	51620000	6.74632e-08
1958	14	55835000	55840000	14	56135000	56145000	1.26892e-21
1959	14	55835000	55840000	14	56150000	56155000	1.59254e-05
1960	14	55870000	55875000	14	56135000	56140000	3.80478e-14
1961	14	56135000	56140000	14	56555000	56560000	0.000134773
1962	14	56140000	56145000	14	56635000	56640000	2.47149e-06
1963	14	56140000	56145000	14	56645000	56650000	1.42275e-12
1964	14	56150000	56155000	14	56240000	56245000	8.15463e-07
1965	14	56150000	56155000	14	56530000	56535000	9.53186e-06
1966	14	56150000	56155000	14	56540000	56545000	1.65226e-22
1967	14	56150000	56155000	14	56635000	56640000	3.9491e-09
1968	14	56150000	56155000	14	56645000	56650000	1.03793e-21
1969	14	56170000	56175000	14	56235000	56245000	7.47803e-05
1970	14	56170000	56175000	14	56540000	56545000	9.02399e-05
1971	14	56170000	56175000	14	56555000	56560000	1.59914e-08
1972	14	56170000	56175000	14	56635000	56640000	0.000300293
1973	14	56170000	56175000	14	56645000	56650000	5.2703e-08
1974	14	56180000	56185000	14	56235000	56240000	0.000407654
1975	14	56180000	56185000	14	56540000	56545000	6.64893e-14
1976	14	56180000	56185000	14	56555000	56560000	1.55814e-06
1977	14	56180000	56190000	14	56645000	56650000	4.73319e-05
1978	14	56185000	56190000	14	56240000	56245000	0.000407654
1979	14	56185000	56190000	14	56540000	56545000	8.87301e-14
1980	14	56235000	56240000	14	56555000	56560000	7.25546e-15
1981	14	56235000	56240000	14	56645000	56650000	4.41416e-07
1982	14	56235000	56245000	14	56540000	56545000	8.76857e-31
1983	14	56240000	56245000	14	56645000	56650000	7.62517e-10
1984	14	56540000	56545000	14	56645000	56650000	5.03096e-08
1985	14	57220000	57225000	14	57400000	57405000	9.27007e-05
1986	14	57220000	57225000	14	57495000	57500000	8.10392e-05
1987	14	58975000	58980000	14	59170000	59175000	5.35574e-09
1988	14	60000	65000	14	370000	375000	2.97415e-06
1989	14	60370000	60375000	14	60555000	60560000	6.57951e-05
1990	14	61130000	61140000	14	61320000	61330000	4.51912e-07
1991	14	61130000	61140000	14	61335000	61350000	3.07879e-11
1992	14	61135000	61140000	14	61310000	61315000	5.48383e-06
1993	14	61145000	61150000	14	61325000	61330000	0.000426295
1994	14	61145000	61150000	14	61335000	61340000	4.7212e-05
1995	14	63000000	63005000	14	63195000	63200000	7.42638e-19
1996	14	63000000	63005000	14	63840000	63845000	4.81128e-05
1997	14	63000000	63005000	14	63860000	63865000	0.000371527
[truncated: 4,493 more rows]

## Sheet: NC group in RAD
CTCT loops ID	Characteristic of CTCF loops						Q values
	Anchor 1			Anchor 2
	Chromosome	Start	End	Chromosome	Start	End
1	10	10255000	10265000	10	10540000	10550000	9.83464e-53
2	10	10255000	10265000	10	10590000	10595000	1.7118e-07
3	10	10260000	10265000	10	11310000	11315000	4.76296e-08
4	10	10290000	10295000	10	10540000	10545000	1.7237e-13
5	10	1105000	1110000	10	1235000	1240000	1.26125e-12
6	10	1140000	1145000	10	1235000	1240000	2.10314e-11
7	10	11520000	11525000	10	11735000	11740000	4.60089e-21
8	10	11770000	11775000	10	11845000	11850000	3.47906e-07
9	10	12805000	12810000	10	13035000	13040000	6.76072e-22
10	10	12870000	12875000	10	13035000	13040000	1.88246e-10
11	10	13515000	13520000	10	13705000	13710000	2.55731e-21
12	10	14365000	14370000	10	14425000	14430000	4.47211e-08
13	10	14365000	14370000	10	14535000	14540000	2.92005e-09
14	10	14570000	14575000	10	14780000	14785000	3.40226e-16
15	10	14570000	14575000	10	15020000	15030000	1.51663e-16
16	10	16105000	16110000	10	16260000	16265000	2.75961e-20
17	10	16270000	16275000	10	17155000	17170000	2.37305e-10
18	10	17335000	17340000	10	17435000	17440000	1.2839e-10
19	10	17335000	17340000	10	17455000	17460000	2.88054e-76
20	10	17335000	17340000	10	17575000	17580000	4.92733e-09
21	10	17695000	17700000	10	18515000	18530000	7.9221e-17
22	10	17695000	17700000	10	18625000	18630000	2.28895e-07
23	10	17705000	17715000	10	18515000	18530000	3.69207e-27
24	10	19935000	19940000	10	20035000	20040000	5.11185e-31
25	10	19970000	19975000	10	20035000	20040000	1.09467e-15
26	10	21960000	21965000	10	22325000	22330000	1.58962e-12
27	10	22465000	22470000	10	23100000	23105000	1.86479e-44
28	10	22465000	22470000	10	23110000	23115000	1.88366e-40
29	10	22930000	22935000	10	23100000	23105000	3.4175e-07
30	10	22945000	22950000	10	23080000	23085000	1.98039e-09
31	10	22945000	22950000	10	23100000	23105000	1.55075e-73
32	10	22945000	22950000	10	23110000	23115000	1.07394e-26
33	10	22960000	22965000	10	23100000	23105000	4.71541e-09
34	10	23100000	23105000	10	24950000	24955000	1.86146e-14
35	10	23460000	23465000	10	23495000	23500000	1.25426e-07
36	10	23460000	23475000	10	23505000	23515000	1.58618e-09
37	10	23605000	23610000	10	24950000	24955000	1.58953e-09
38	10	23805000	23810000	10	23865000	23870000	2.94782e-33
39	10	23805000	23810000	10	23875000	23880000	1.41501e-07
40	10	23835000	23840000	10	23865000	23870000	1.59997e-52
41	10	23835000	23845000	10	23875000	23880000	9.69251e-10
42	10	23865000	23870000	10	24010000	24015000	1.63058e-14
43	10	23865000	23870000	10	24080000	24085000	2.93964e-08
44	10	23865000	23870000	10	24155000	24165000	2.31278e-11
45	10	23875000	23880000	10	24010000	24015000	8.03056e-11
46	10	23875000	23880000	10	24155000	24160000	3.22097e-10
47	10	23900000	23905000	10	24010000	24015000	1.35854e-11
48	10	24010000	24015000	10	24080000	24085000	3.96216e-14
49	10	24095000	24110000	10	24155000	24160000	3.83555e-09
50	10	24115000	24120000	10	24155000	24160000	1.83408e-14
51	10	24125000	24130000	10	24155000	24160000	9.06123e-10
52	10	24155000	24160000	10	24210000	24215000	1.23656e-13
53	10	24155000	24160000	10	24300000	24305000	9.43017e-11
54	10	24160000	24165000	10	24210000	24215000	8.57921e-28
55	10	25890000	25895000	10	26395000	26400000	1.89298e-12
56	10	25905000	25910000	10	26395000	26400000	3.21273e-10
57	10	27030000	27035000	10	27495000	27500000	4.05737e-07
58	10	27030000	27035000	10	27530000	27535000	1.98354e-14
59	10	27045000	27050000	10	27390000	27395000	1.61012e-08
60	10	27045000	27050000	10	27495000	27500000	1.9603e-13
61	10	27045000	27055000	10	27530000	27535000	3.87948e-10
62	10	27620000	27625000	10	27740000	27750000	2.02316e-10
63	10	27630000	27635000	10	27740000	27760000	2.92701e-16
64	10	27630000	27635000	10	28090000	28095000	6.49911e-08
65	10	27740000	27760000	10	28090000	28100000	5.9494e-13
66	10	27750000	27760000	10	28970000	28975000	2.71483e-19
67	10	27780000	27785000	10	28095000	28100000	1.67427e-09
68	10	28090000	28095000	10	28970000	28975000	3.47429e-16
69	10	28095000	28100000	10	28905000	28910000	8.24861e-11
70	10	28095000	28100000	10	28970000	28975000	3.10534e-10
71	10	30745000	30750000	10	31000000	31005000	1.81341e-15
72	10	30745000	30750000	10	31010000	31015000	1.34943e-10
73	10	31325000	31330000	10	31645000	31650000	8.50574e-09
74	10	31370000	31375000	10	31640000	31645000	2.52728e-08
75	10	31370000	31375000	10	31675000	31680000	1.96261e-08
76	10	32100000	32105000	10	32185000	32190000	1.88295e-08
77	10	32195000	32200000	10	32255000	32260000	3.83555e-09
78	10	32195000	32200000	10	32375000	32380000	2.66021e-15
79	10	32195000	32200000	10	32430000	32440000	2.16114e-07
80	10	32295000	32300000	10	32375000	32380000	8.58691e-23
81	10	32295000	32300000	10	32400000	32405000	2.58067e-07
82	10	32430000	32435000	10	32460000	32465000	3.0179e-42
83	10	32725000	32730000	10	33015000	33020000	8.58602e-20
84	10	33025000	33030000	10	33120000	33125000	1.44044e-15
85	10	33085000	33090000	10	33120000	33125000	7.06921e-10
86	10	33265000	33275000	10	33390000	33400000	1.34554e-48
87	10	33495000	33500000	10	33840000	33850000	3.10751e-10
88	10	33495000	33500000	10	33970000	33975000	3.93525e-08
89	10	33840000	33850000	10	34010000	34015000	2.35588e-19
90	10	38410000	38415000	10	38670000	38675000	1.13202e-28
91	10	39035000	39040000	10	39680000	39685000	2.54453e-07
92	10	39145000	39150000	10	39680000	39685000	6.55851e-11
93	10	39745000	39750000	10	39850000	39855000	4.17084e-11
94	10	40025000	40030000	10	40315000	40320000	2.31278e-11
95	10	40025000	40030000	10	40570000	40575000	4.05515e-13
96	10	40025000	40030000	10	40615000	40620000	1.00822e-07
97	10	40040000	40045000	10	40315000	40320000	3.85697e-19
98	10	40040000	40045000	10	40335000	40340000	1.16602e-10
99	10	40040000	40045000	10	40470000	40475000	2.43693e-08
100	10	40040000	40045000	10	40570000	40575000	4.65699e-07
101	10	40815000	40820000	10	41000000	41010000	1.26457e-15
102	10	40840000	40845000	10	41000000	41005000	4.5647e-08
103	10	41000000	41005000	10	41175000	41180000	3.77444e-14
104	10	41000000	41005000	10	41315000	41320000	1.67427e-09
105	10	41000000	41005000	10	41445000	41450000	1.39852e-08
106	10	41000000	41005000	10	42460000	42465000	1.34981e-07
107	10	41005000	41010000	10	41175000	41180000	9.34582e-20
108	10	41475000	41480000	10	42460000	42465000	3.25807e-21
109	10	41520000	41525000	10	41770000	41775000	2.50411e-09
110	10	41520000	41525000	10	41815000	41820000	8.27587e-10
111	10	41520000	41525000	10	42460000	42465000	4.87146e-29
112	10	41570000	41575000	10	41770000	41775000	3.99532e-13
113	10	42785000	42790000	10	42915000	42920000	3.51246e-07
114	10	42785000	42790000	10	42935000	42940000	1.39044e-07
115	10	42825000	42830000	10	42915000	42920000	6.31461e-30
116	10	42825000	42830000	10	42935000	42940000	2.99972e-18
117	10	42825000	42830000	10	42970000	42975000	4.89414e-10
118	10	43105000	43115000	10	43550000	43555000	1.07394e-07
119	10	43110000	43115000	10	45060000	45070000	2.40181e-16
120	10	43120000	43125000	10	43550000	43555000	7.7449e-107
121	10	43130000	43135000	10	43550000	43555000	5.31115e-68
122	10	43170000	43175000	10	43550000	43555000	2.38089e-08
123	10	44200000	44205000	10	44515000	44520000	2.32854e-10
124	10	45330000	45335000	10	46400000	46405000	2.76898e-09
125	10	46125000	46140000	10	46400000	46405000	6.76374e-21
126	10	46410000	46415000	10	46600000	46605000	4.35198e-15
127	10	46440000	46450000	10	46600000	46605000	1.67291e-08
128	10	46970000	46975000	10	47205000	47210000	2.16114e-07
129	10	46970000	46975000	10	47235000	47240000	3.43581e-08
130	10	47790000	47795000	10	47895000	47905000	3.02023e-10
131	10	47800000	47805000	10	47845000	47850000	1.46321e-10
132	10	47800000	47805000	10	47895000	47905000	4.51297e-12
133	10	47910000	47915000	10	48025000	48030000	1.73509e-20
134	10	47910000	47915000	10	48330000	48335000	5.81366e-10
135	10	48170000	48180000	10	48330000	48335000	4.76888e-30
136	10	48505000	48510000	10	48680000	48685000	2.43122e-13
137	10	49785000	49790000	10	50250000	50255000	5.50697e-08
138	10	50880000	50885000	10	51025000	51035000	2.44098e-09
139	10	51565000	51570000	10	51720000	51725000	9.87733e-43
140	10	52000000	52005000	10	52365000	52370000	1.03983e-30
141	10	52000000	52005000	10	52390000	52395000	2.11201e-09
142	10	53080000	53085000	10	53350000	53355000	5.44352e-25
143	10	53530000	53535000	10	53680000	53685000	6.27201e-09
144	10	53540000	53545000	10	53680000	53685000	1.91352e-10
145	10	54095000	54100000	10	54715000	54720000	2.34664e-38
146	10	56295000	56300000	10	56420000	56425000	5.99889e-13
147	10	56420000	56425000	10	56825000	56830000	4.30426e-07
148	10	56420000	56425000	10	57440000	57445000	2.68722e-11
149	10	57825000	57830000	10	57895000	57900000	4.05937e-08
150	10	57920000	57925000	10	58020000	58025000	2.83936e-11
151	10	58095000	58100000	10	58505000	58510000	1.38325e-15
152	10	58095000	58100000	10	58980000	58985000	5.32695e-15
153	10	59310000	59315000	10	59690000	59695000	1.65363e-07
154	10	59310000	59315000	10	59745000	59750000	2.02016e-08
155	10	59365000	59370000	10	59685000	59695000	5.64445e-08
156	10	60835000	60840000	10	61300000	61305000	4.05737e-07
157	10	62405000	62410000	10	63535000	63540000	2.35268e-07
158	10	63660000	63670000	10	63775000	63780000	2.39586e-09
159	10	63660000	63670000	10	63785000	63795000	7.01538e-15
160	10	63675000	63680000	10	63740000	63750000	4.05163e-13
161	10	63675000	63680000	10	63775000	63780000	9.4014e-65
162	10	63675000	63680000	10	63785000	63795000	1.76029e-42
163	10	63745000	63750000	10	63775000	63780000	3.00812e-07
164	10	63870000	63875000	10	64195000	64200000	2.08815e-12
165	10	63870000	63875000	10	64365000	64370000	2.84528e-11
166	10	64645000	64650000	10	64800000	64810000	1.97677e-14
167	10	64645000	64650000	10	64875000	64880000	5.55795e-08
168	10	64645000	64650000	10	64890000	64895000	9.00337e-19
169	10	64655000	64660000	10	64890000	64895000	3.96766e-08
170	10	64890000	64895000	10	64995000	65000000	1.57943e-08
171	10	64950000	64955000	10	64995000	65000000	4.8862e-10
172	10	65535000	65540000	10	66980000	66985000	2.87239e-11
173	10	65690000	65695000	10	66980000	66985000	7.39287e-20
174	10	65690000	65695000	10	66990000	66995000	3.99186e-08
175	10	65690000	65695000	10	67015000	67020000	4.42079e-07
176	10	65690000	65695000	10	67050000	67055000	1.36012e-09
177	10	65700000	65705000	10	66980000	66985000	1.10756e-11
178	10	65730000	65735000	10	65815000	65820000	1.64233e-13
179	10	65730000	65735000	10	66845000	66850000	2.13946e-08
180	10	65730000	65735000	10	66970000	66975000	8.75304e-30
181	10	65730000	65735000	10	66980000	66985000	1.83019e-70
182	10	65730000	65735000	10	66990000	66995000	1.43584e-11
183	10	65815000	65820000	10	66980000	66985000	1.80002e-17
184	10	65815000	65820000	10	66990000	66995000	7.14262e-10
185	10	740000	745000	10	945000	950000	6.21144e-16
186	10	8285000	8290000	10	9350000	9355000	4.8035e-07
187	10	9835000	9840000	10	10060000	10065000	6.46992e-11
188	10	9850000	9855000	10	10060000	10065000	1.40799e-09
189	1	103630000	103635000	1	103830000	103835000	1.84752e-48
190	1	104600000	104605000	1	105955000	105960000	2.10128e-11
191	1	104875000	104880000	1	105955000	105960000	1.43447e-07
192	1	104905000	104910000	1	105235000	105240000	5.60844e-25
193	1	104915000	104920000	1	105235000	105240000	3.40152e-12
194	1	104915000	104920000	1	105955000	105960000	1.16856e-14
195	1	105235000	105240000	1	105955000	105960000	1.13423e-11
196	1	107230000	107235000	1	107300000	107305000	6.19497e-09
197	1	107230000	107235000	1	107340000	107345000	1.65698e-10
198	1	107335000	107345000	1	107610000	107615000	1.77998e-07
199	1	107370000	107375000	1	107610000	107615000	3.63177e-45
200	1	107975000	107980000	1	108550000	108555000	9.63052e-18
201	1	108955000	108960000	1	109010000	109015000	5.44038e-15
202	1	108955000	108960000	1	109260000	109265000	3.19584e-08
203	1	109010000	109015000	1	109260000	109265000	8.51709e-12
204	11	12365000	12370000	11	12705000	12710000	3.43877e-14
205	1	112575000	112580000	1	112890000	112895000	4.17132e-37
206	1	112575000	112580000	1	112900000	112905000	2.90951e-14
207	1	112575000	112580000	1	113060000	113065000	7.68829e-22
208	1	112590000	112595000	1	112890000	112895000	2.85623e-07
209	11	12880000	12885000	11	13265000	13270000	3.13257e-11
210	11	13650000	13655000	11	13875000	13880000	3.95132e-16
211	1	113930000	113935000	1	113995000	114000000	4.26854e-11
212	11	14330000	14335000	11	14560000	14565000	3.78824e-33
213	1	114415000	114420000	1	114640000	114645000	1.00971e-11
214	1	114445000	114450000	1	114640000	114645000	7.98482e-54
215	11	14595000	14600000	11	15420000	15425000	4.12407e-24
216	1	114665000	114670000	1	115135000	115140000	9.74e-29
217	1	114665000	114670000	1	115435000	115440000	9.10386e-08
218	1	114675000	114680000	1	115135000	115140000	6.11376e-31
219	11	14690000	14700000	11	15420000	15425000	3.05027e-07
220	11	14785000	14790000	11	15420000	15425000	9.66879e-12
221	11	14835000	14840000	11	15420000	15425000	4.59617e-07
222	11	14935000	14940000	11	15110000	15115000	2.56396e-10
223	11	14935000	14940000	11	15420000	15425000	1.12652e-61
224	11	14935000	14940000	11	15440000	15445000	3.53422e-11
225	11	15110000	15115000	11	15420000	15425000	2.05405e-12
226	11	15480000	15485000	11	15735000	15740000	1.0208e-11
227	11	15800000	15805000	11	15995000	16005000	1.90558e-28
228	11	15800000	15805000	11	16035000	16040000	6.21047e-12
229	11	15810000	15815000	11	15995000	16000000	2.13148e-08
230	11	16570000	16575000	11	16695000	16700000	1.16549e-07
231	11	16570000	16575000	11	16705000	16710000	6.9554e-29
232	11	16740000	16745000	11	17830000	17835000	2.44131e-08
233	11	16905000	16910000	11	17830000	17835000	7.14215e-16
234	11	17280000	17285000	11	17635000	17640000	7.06331e-08
235	11	18460000	18465000	11	18955000	18960000	4.73807e-08
236	11	18480000	18485000	11	18955000	18960000	9.42669e-11
237	11	18480000	18485000	11	18990000	18995000	3.16068e-08
238	11	19320000	19325000	11	19530000	19535000	3.20161e-22
239	1	119635000	119640000	1	119980000	119985000	3.04963e-08
240	1	119705000	119710000	1	119880000	119885000	2.45593e-10
241	1	119980000	119985000	1	120110000	120115000	9.99068e-72
242	11	20685000	20690000	11	20905000	20910000	1.0937e-09
243	11	20685000	20690000	11	20950000	20955000	6.65225e-14
244	11	20770000	20775000	11	20905000	20910000	3.47768e-11
245	11	20770000	20775000	11	20950000	20955000	1.50276e-10
246	11	20805000	20810000	11	20905000	20910000	9.16093e-28
247	11	20805000	20810000	11	20950000	20955000	2.89834e-22
248	11	20905000	20910000	11	20950000	20955000	6.70536e-23
249	11	20905000	20910000	11	20960000	20965000	1.06335e-10
250	11	20950000	20955000	11	21020000	21025000	1.02396e-10
251	11	20960000	20965000	11	21020000	21025000	6.54807e-12
252	1	121590000	121595000	1	121620000	121625000	1.35623e-11
253	1	121590000	121595000	1	122830000	122835000	4.11938e-16
254	11	21960000	21965000	11	22215000	22220000	2.45096e-31
255	11	22380000	22385000	11	22420000	22425000	5.50573e-08
256	11	22600000	22605000	11	23130000	23140000	7.1191e-15
257	11	22625000	22630000	11	22830000	22835000	1.62945e-12
258	11	22625000	22630000	11	23015000	23020000	6.55279e-33
259	11	22625000	22630000	11	23130000	23140000	1.60641e-35
260	1	122885000	122890000	1	123455000	123460000	4.97568e-12
261	11	23220000	23225000	11	24135000	24140000	8.75586e-16
262	1	123495000	123500000	1	124570000	124575000	1.06058e-08
263	1	123755000	123760000	1	124570000	124580000	2.46531e-10
264	1	123770000	123775000	1	124040000	124045000	1.71049e-12
265	1	123770000	123775000	1	124055000	124060000	2.78165e-10
266	1	123770000	123775000	1	124570000	124580000	4.65885e-41
267	1	123785000	123790000	1	124570000	124580000	5.80955e-09
268	11	25345000	25350000	11	25555000	25560000	1.55775e-08
269	11	25770000	25780000	11	25855000	25860000	3.04791e-12
270	1	126500000	126505000	1	126755000	126760000	8.75036e-14
271	1	126615000	126620000	1	126755000	126760000	5.68227e-27
272	1	126615000	126620000	1	126765000	126770000	4.4443e-12
273	1	126810000	126815000	1	126920000	126925000	8.29158e-10
274	11	2860000	2865000	11	2985000	2990000	9.45406e-41
275	11	2860000	2865000	11	3015000	3020000	2.75701e-105
276	11	2865000	2870000	11	2985000	2990000	7.37383e-34
277	11	2865000	2870000	11	3015000	3020000	4.84599e-40
278	1	129215000	129220000	1	129330000	129335000	1.57682e-09
279	1	130370000	130375000	1	130405000	130410000	4.60113e-08
280	1	130800000	130805000	1	130970000	130975000	4.05365e-07
281	1	130890000	130895000	1	130970000	130975000	1.39863e-29
282	1	130890000	130895000	1	131000000	131005000	3.80495e-18
283	1	130890000	130895000	1	131035000	131040000	1.57416e-12
284	1	131035000	131045000	1	131230000	131235000	4.15682e-12
285	1	131265000	131270000	1	131505000	131510000	9.79187e-10
286	1	131545000	131550000	1	132475000	132480000	2.71768e-11
287	1	131545000	131550000	1	132575000	132580000	4.8121e-12
288	1	131745000	131750000	1	132200000	132205000	2.43217e-09
289	1	131745000	131750000	1	132475000	132480000	4.23243e-14
290	1	132310000	132315000	1	132475000	132480000	4.41183e-09
291	1	132900000	132905000	1	133260000	133265000	2.26914e-10
292	11	33165000	33170000	11	33275000	33280000	2.27852e-07
293	11	3415000	3420000	11	3820000	3825000	1.29807e-11
294	1	138645000	138650000	1	138675000	138680000	9.84072e-09
295	1	139210000	139215000	1	139440000	139445000	2.15934e-09
296	1	139210000	139215000	1	139570000	139575000	2.47009e-17
297	1	139220000	139225000	1	139440000	139450000	1.031e-20
298	1	139220000	139225000	1	139570000	139575000	1.98416e-30
299	1	139575000	139580000	1	139805000	139810000	1.38394e-14
300	1	139615000	139625000	1	139805000	139815000	4.78587e-11
301	1	140025000	140030000	1	140200000	140205000	9.29808e-13
302	1	141445000	141450000	1	141650000	141655000	9.44372e-25
303	1	141445000	141450000	1	141800000	141810000	2.8345e-12
304	11	435000	440000	11	605000	610000	1.0734e-18
305	11	435000	440000	11	630000	635000	2.15226e-10
306	11	45140000	45145000	11	46010000	46015000	3.07513e-08
307	11	4555000	4560000	11	5360000	5365000	5.13866e-10
308	11	4555000	4565000	11	4795000	4810000	5.35455e-20
309	11	4555000	4565000	11	5335000	5340000	1.0371e-08
310	1	145830000	145840000	1	146020000	146025000	3.09272e-09
311	1	145840000	145845000	1	146005000	146010000	1.29706e-07
312	1	145840000	145845000	1	146045000	146050000	1.71253e-08
313	11	46010000	46015000	11	47490000	47495000	5.2123e-10
314	11	46010000	46015000	11	47525000	47530000	1.78005e-11
315	11	46055000	46060000	11	47410000	47415000	2.94032e-08
316	11	46055000	46060000	11	47420000	47425000	4.31163e-07
317	11	46055000	46060000	11	47490000	47495000	1.83082e-12
318	11	46120000	46125000	11	47490000	47495000	1.45825e-09
319	11	46140000	46145000	11	47490000	47495000	9.09006e-15
320	11	46140000	46145000	11	47525000	47530000	1.27319e-09
321	1	147200000	147205000	1	147795000	147800000	3.15378e-10
322	1	147830000	147835000	1	148065000	148070000	4.0809e-12
323	1	147850000	147855000	1	148065000	148070000	2.59672e-07
324	1	147895000	147900000	1	147980000	147990000	3.54798e-11
325	1	147895000	147900000	1	148065000	148070000	2.52591e-09
326	11	47970000	47975000	11	48290000	48295000	1.0228e-11
327	11	48510000	48515000	11	48655000	48660000	2.75228e-10
328	1	14930000	14935000	1	15110000	15115000	8.63747e-10
329	1	149550000	149555000	1	149820000	149825000	3.13735e-17
330	1	149560000	149565000	1	149820000	149825000	2.92078e-11
331	1	149585000	149590000	1	149820000	149825000	5.35482e-13
332	11	50280000	50285000	11	51070000	51075000	2.31544e-18
333	11	51455000	51460000	11	51540000	51545000	6.55344e-09
334	11	51665000	51670000	11	52175000	52180000	9.85652e-17
335	11	51665000	51670000	11	52620000	52625000	1.39381e-31
336	1	1520000	1525000	1	1610000	1615000	3.69594e-11
337	1	1520000	1525000	1	1930000	1935000	7.93141e-27
338	11	52160000	52165000	11	52620000	52625000	1.26127e-07
339	11	52175000	52180000	11	52620000	52625000	1.59088e-15
340	1	15365000	15370000	1	15485000	15490000	5.30208e-16
341	1	15365000	15370000	1	15735000	15740000	1.04284e-38
342	1	15365000	15370000	1	15760000	15765000	2.00025e-07
343	1	15380000	15385000	1	15735000	15740000	1.90585e-08
344	1	154060000	154065000	1	155165000	155170000	7.62271e-42
345	1	154520000	154525000	1	154920000	154925000	2.06902e-08
346	1	15485000	15490000	1	15735000	15740000	6.36382e-11
347	11	55780000	55785000	11	56520000	56525000	1.00948e-11
348	1	15760000	15765000	1	16050000	16055000	4.80512e-16
349	1	15775000	15780000	1	16050000	16055000	2.70208e-08
350	1	157830000	157835000	1	158005000	158010000	1.34722e-32
351	1	158165000	158170000	1	158610000	158615000	3.21855e-14
352	1	158225000	158230000	1	158610000	158615000	7.03462e-13
353	1	158225000	158230000	1	158640000	158645000	1.42309e-10
354	1	158315000	158320000	1	158505000	158515000	5.38149e-18
355	1	158315000	158320000	1	158610000	158615000	2.50189e-13
356	1	158380000	158385000	1	158505000	158510000	1.60366e-07
357	1	158630000	158635000	1	158870000	158875000	4.17857e-08
358	1	158630000	158635000	1	158940000	158945000	7.4616e-13
359	1	158640000	158645000	1	158860000	158865000	4.32939e-41
360	1	158640000	158645000	1	158870000	158875000	2.22429e-17
361	1	158640000	158645000	1	158940000	158945000	2.48854e-104
362	1	158640000	158645000	1	158960000	158965000	1.88889e-09
363	1	158640000	158645000	1	159095000	159100000	1.85258e-07
364	1	158860000	158865000	1	158940000	158945000	7.96735e-10
365	1	158870000	158875000	1	158940000	158945000	9.32992e-08
366	1	158960000	158965000	1	159095000	159100000	8.31289e-12
367	1	159095000	159100000	1	159180000	159185000	5.89387e-14
368	1	159115000	159120000	1	159180000	159185000	9.97542e-12
369	1	159350000	159355000	1	159800000	159805000	2.86199e-13
370	1	159350000	159355000	1	159820000	159825000	1.42183e-09
371	1	159415000	159420000	1	159800000	159805000	6.36111e-11
372	1	159520000	159525000	1	159800000	159805000	8.93503e-23
373	11	59575000	59580000	11	60285000	60290000	3.98656e-07
374	11	5965000	5970000	11	6030000	6035000	3.13922e-09
375	1	16050000	16055000	1	16110000	16115000	7.80885e-18
376	1	16050000	16055000	1	16170000	16175000	1.57523e-08
377	1	161125000	161130000	1	161225000	161230000	1.43371e-14
378	1	161135000	161140000	1	161225000	161230000	4.81997e-67
379	1	161785000	161790000	1	162060000	162070000	1.65258e-45
380	1	161800000	161805000	1	162060000	162070000	2.82659e-67
381	1	161870000	161875000	1	162060000	162065000	8.42075e-21
382	1	161945000	161950000	1	162060000	162065000	3.64071e-08
383	1	162065000	162070000	1	162265000	162270000	1.99216e-22
384	1	162440000	162445000	1	162585000	162590000	9.5921e-12
385	1	1625000	1630000	1	1930000	1935000	1.35072e-17
386	1	163225000	163240000	1	163295000	163305000	4.04539e-66
387	1	163255000	163260000	1	163300000	163305000	4.68993e-11
388	11	63790000	63795000	11	64200000	64205000	7.1868e-08
389	1	164570000	164575000	1	164790000	164795000	1.12886e-10
390	1	164650000	164655000	1	164730000	164735000	7.96735e-10
391	1	164650000	164655000	1	164790000	164795000	4.34119e-25
392	1	164650000	164655000	1	164800000	164805000	3.52853e-16
393	1	16480000	16485000	1	16880000	16885000	2.46168e-09
394	1	164890000	164895000	1	165115000	165120000	3.92597e-17
395	1	164890000	164895000	1	165750000	165755000	1.85571e-08
396	1	16490000	16495000	1	16880000	16885000	5.27076e-12
397	1	164960000	164965000	1	165105000	165110000	5.63858e-11
398	1	16500000	16510000	1	16880000	16885000	3.46709e-35
399	11	6515000	6520000	11	6685000	6690000	4.36966e-15
400	11	65185000	65190000	11	65315000	65320000	1.47636e-23
401	11	65190000	65195000	11	65305000	65310000	4.11467e-15
402	11	65190000	65200000	11	65315000	65320000	1.47905e-78
403	11	66370000	66380000	11	66595000	66600000	4.03321e-24
404	1	166435000	166445000	1	166785000	166790000	2.22213e-07
405	1	166435000	166445000	1	166810000	166815000	3.13909e-40
406	1	166440000	166445000	1	166560000	166565000	3.42063e-07
407	11	66470000	66475000	11	66595000	66600000	2.94906e-11
408	1	166610000	166615000	1	166695000	166700000	3.54798e-11
409	1	166610000	166615000	1	166715000	166720000	1.85754e-11
410	1	166610000	166615000	1	166810000	166815000	1.12133e-10
411	1	166615000	166620000	1	166665000	166670000	9.04191e-09
412	1	166615000	166620000	1	166695000	166700000	1.44594e-08
413	1	166615000	166620000	1	166715000	166720000	1.84322e-18
414	1	166665000	166670000	1	166695000	166700000	1.09556e-14
415	1	166665000	166670000	1	166715000	166720000	3.44311e-07
416	1	166900000	166905000	1	167005000	167010000	2.1495e-07
417	1	166900000	166905000	1	167135000	167140000	6.79667e-14
418	11	67130000	67135000	11	67645000	67650000	2.51675e-07
419	1	167305000	167310000	1	168195000	168200000	3.23872e-25
420	1	167305000	167310000	1	168205000	168210000	5.66863e-16
421	1	167305000	167310000	1	168220000	168225000	3.72484e-24
422	1	167305000	167310000	1	168300000	168305000	8.63517e-12
423	1	167355000	167360000	1	168195000	168200000	4.09508e-14
424	1	167355000	167365000	1	168220000	168225000	2.57985e-14
425	1	167360000	167365000	1	168195000	168200000	4.61468e-14
426	1	167360000	167365000	1	168205000	168215000	8.32777e-12
427	1	167405000	167410000	1	168195000	168200000	5.27203e-09
428	1	167405000	167410000	1	168205000	168210000	1.65108e-12
429	1	167405000	167410000	1	168220000	168225000	4.04234e-08
430	11	67455000	67470000	11	67645000	67650000	1.88609e-07
431	1	167475000	167480000	1	167505000	167510000	2.14105e-07
432	1	167475000	167480000	1	168195000	168200000	1.84869e-09
433	1	167505000	167510000	1	167570000	167575000	4.2305e-08
434	1	167505000	167510000	1	168195000	168200000	4.37231e-26
435	1	167505000	167510000	1	168205000	168215000	1.2809e-18
436	1	167505000	167510000	1	168220000	168225000	2.07304e-09
437	1	167570000	167575000	1	168195000	168200000	1.37193e-10
438	1	167610000	167615000	1	168195000	168200000	4.26734e-07
439	1	167840000	167845000	1	168075000	168080000	3.58014e-07
440	1	167840000	167845000	1	168195000	168200000	3.79996e-16
441	1	167840000	167845000	1	168205000	168210000	2.13163e-12
442	11	67910000	67915000	11	67995000	68000000	1.47383e-09
443	11	68200000	68210000	11	68360000	68370000	5.45436e-18
444	11	68205000	68210000	11	68350000	68355000	8.61999e-09
445	11	68205000	68210000	11	68360000	68370000	3.41721e-33
446	11	68560000	68565000	11	69270000	69275000	8.72594e-24
447	11	68560000	68565000	11	69280000	69285000	7.49581e-14
448	1	168750000	168755000	1	169015000	169020000	6.17897e-40
449	1	169295000	169300000	1	169350000	169355000	6.27237e-09
450	11	69330000	69340000	11	69750000	69755000	6.91481e-11
451	1	169350000	169355000	1	169630000	169635000	1.21825e-18
452	11	6940000	6945000	11	7460000	7470000	2.06881e-10
453	11	6940000	6945000	11	7640000	7645000	4.48246e-08
454	1	17390000	17395000	1	17675000	17680000	7.65372e-17
455	1	17400000	17405000	1	17480000	17485000	5.2339e-16
456	1	17400000	17405000	1	17595000	17600000	2.29926e-07
457	1	17400000	17405000	1	17675000	17680000	1.9665e-18
458	11	7415000	7420000	11	7465000	7470000	2.01228e-09
459	1	175155000	175160000	1	175455000	175460000	4.21702e-08
460	11	76210000	76215000	11	76655000	76660000	2.65708e-11
461	11	76910000	76915000	11	77085000	77090000	5.37623e-08
462	11	76925000	76930000	11	77085000	77090000	8.82879e-13
463	11	76970000	76975000	11	77085000	77090000	9.35593e-13
464	11	76985000	76990000	11	77085000	77090000	9.14922e-13
465	11	77125000	77130000	11	77195000	77200000	4.55887e-07
466	11	7850000	7855000	11	8215000	8220000	3.5672e-07
467	11	78800000	78805000	11	79070000	79075000	8.02766e-08
468	1	179670000	179675000	1	180015000	180020000	3.04963e-08
469	11	8015000	8020000	11	8215000	8220000	1.2948e-22
470	1	180980000	180985000	1	181425000	181435000	3.09872e-08
471	1	181670000	181675000	1	181835000	181840000	1.09929e-33
472	1	181965000	181970000	1	182135000	182140000	7.76806e-08
473	1	182485000	182490000	1	182675000	182680000	1.09559e-24
474	1	182830000	182840000	1	183765000	183770000	1.42356e-17
475	1	183865000	183870000	1	184150000	184155000	5.33578e-13
476	1	183910000	183920000	1	184120000	184135000	8.43932e-21
477	1	183910000	183920000	1	184150000	184155000	1.50536e-20
478	11	8405000	8410000	11	8500000	8505000	6.14515e-16
479	11	8405000	8410000	11	8705000	8710000	3.32973e-11
480	1	185000	190000	1	540000	545000	1.42649e-07
481	1	188270000	188275000	1	188540000	188545000	2.92308e-33
482	1	188270000	188275000	1	188550000	188555000	1.03984e-14
483	1	188270000	188275000	1	188560000	188570000	2.8417e-99
484	1	188270000	188275000	1	188580000	188585000	3.88228e-24
485	1	188295000	188300000	1	188565000	188570000	5.46347e-09
486	1	189360000	189365000	1	189530000	189535000	3.23071e-22
487	1	189595000	189600000	1	190140000	190145000	3.54061e-23
488	11	9010000	9015000	11	9910000	9915000	1.19501e-15
489	1	190160000	190165000	1	190750000	190755000	1.2515e-21
490	1	190180000	190185000	1	190340000	190345000	1.03483e-12
491	1	190180000	190185000	1	190660000	190665000	4.04694e-17
492	1	190180000	190185000	1	190750000	190755000	1.68431e-49
493	1	190185000	190190000	1	190660000	190665000	1.08889e-12
494	1	190340000	190350000	1	190660000	190665000	9.10786e-34
495	1	190340000	190350000	1	190745000	190755000	1.13725e-101
496	1	194460000	194465000	1	194640000	194645000	1.41245e-10
497	1	201540000	201550000	1	201600000	201610000	8.64796e-14
498	1	201540000	201550000	1	201625000	201635000	1.7966e-28
499	1	201555000	201565000	1	201625000	201635000	1.2509e-23
500	1	201570000	201575000	1	201600000	201605000	1.33395e-12
501	1	201570000	201575000	1	201630000	201635000	1.83382e-09
502	1	201820000	201825000	1	202950000	202955000	1.87069e-11
503	1	202590000	202595000	1	202950000	202955000	1.14512e-07
504	1	203790000	203795000	1	204595000	204600000	1.47117e-12
505	1	203790000	203795000	1	204610000	204615000	6.58462e-14
506	1	203790000	203795000	1	204655000	204660000	1.70651e-23
507	1	207095000	207100000	1	207435000	207440000	3.84721e-08
508	1	208065000	208070000	1	209060000	209065000	1.39211e-15
509	1	208095000	208100000	1	209060000	209065000	5.41347e-22
510	1	208140000	208145000	1	209060000	209065000	1.80959e-17
511	12	10020000	10025000	12	10870000	10880000	1.3378e-13
512	12	10380000	10385000	12	10870000	10875000	2.79692e-16
513	12	10915000	10920000	12	11075000	11085000	2.07988e-15
514	12	10940000	10945000	12	11030000	11035000	2.85796e-08
515	12	10940000	10945000	12	11075000	11080000	1.1697e-08
516	1	21110000	21115000	1	21365000	21370000	1.481e-08
517	12	11150000	11160000	12	11480000	11490000	2.54986e-20
518	12	11355000	11360000	12	11485000	11490000	4.86824e-07
519	12	11705000	11710000	12	11870000	11880000	2.0887e-51
520	12	11705000	11710000	12	11895000	11900000	1.52486e-11
521	12	11705000	11710000	12	11995000	12000000	7.01277e-11
522	12	11705000	11710000	12	12015000	12020000	3.10294e-18
523	12	11705000	11710000	12	12060000	12065000	2.26255e-31
524	12	11735000	11740000	12	11870000	11880000	3.95384e-31
525	12	11745000	11750000	12	11870000	11880000	7.20089e-17
526	1	2120000	2130000	1	2250000	2260000	1.00464e-44
527	1	2120000	2130000	1	2565000	2570000	3.80979e-10
528	12	12820000	12825000	12	13340000	13345000	1.53118e-07
529	12	12850000	12855000	12	13170000	13175000	1.09246e-19
530	12	12850000	12855000	12	13200000	13205000	6.60963e-11
531	12	12850000	12855000	12	13340000	13345000	4.6733e-08
532	12	1305000	1310000	12	1515000	1520000	1.8191e-09
533	12	1310000	1315000	12	1445000	1450000	5.21201e-08
534	12	1325000	1330000	12	1445000	1450000	3.80987e-08
535	12	1325000	1330000	12	1455000	1460000	4.28068e-13
536	12	1325000	1330000	12	1515000	1520000	1.26008e-26
537	12	1335000	1340000	12	1415000	1420000	9.42774e-09
538	12	1335000	1340000	12	1445000	1450000	4.43639e-11
539	12	1335000	1340000	12	1455000	1460000	1.47725e-24
540	12	1335000	1340000	12	1505000	1510000	3.46064e-14
541	12	1335000	1340000	12	1515000	1520000	5.36772e-21
542	12	13735000	13740000	12	13945000	13950000	2.96869e-07
543	12	13735000	13740000	12	14010000	14015000	7.6874e-27
544	12	13735000	13740000	12	14110000	14115000	1.50675e-11
545	12	13735000	13745000	12	13815000	13820000	3.38692e-59
546	12	13735000	13745000	12	13830000	13835000	4.24411e-07
547	12	13740000	13750000	12	13815000	13820000	3.38692e-59
548	12	13740000	13750000	12	13830000	13835000	8.63127e-14
549	12	13740000	13750000	12	13875000	13880000	3.21878e-18
550	12	13740000	13750000	12	13945000	13950000	1.4741e-07
551	12	13740000	13750000	12	14010000	14015000	5.80638e-46
552	12	14095000	14100000	12	14275000	14280000	9.30102e-16
553	12	14740000	14750000	12	14855000	14860000	2.63697e-26
554	12	14875000	14880000	12	14940000	14945000	6.97725e-14
555	12	15005000	15010000	12	15060000	15065000	8.63018e-10
556	12	15305000	15310000	12	15450000	15455000	9.14267e-11
557	12	15495000	15500000	12	16050000	16055000	5.00398e-11
558	12	15495000	15500000	12	16080000	16085000	2.14864e-07
559	1	215575000	215580000	1	215830000	215835000	1.41991e-17
560	1	215680000	215685000	1	215830000	215835000	4.91075e-09
561	12	15810000	15815000	12	16050000	16055000	7.70618e-17
562	12	1625000	1630000	12	1675000	1680000	1.55438e-09
563	12	16620000	16625000	12	16770000	16775000	1.6092e-16
564	1	216700000	216705000	1	217220000	217225000	2.24758e-12
565	1	216700000	216705000	1	217300000	217305000	1.93368e-12
566	12	16910000	16915000	12	17075000	17085000	5.12485e-10
567	12	16910000	16915000	12	17100000	17105000	4.00254e-07
568	12	16910000	16915000	12	17115000	17120000	5.08449e-29
569	12	16930000	16935000	12	17080000	17085000	1.99986e-22
570	12	16930000	16935000	12	17115000	17120000	4.92958e-12
571	1	216995000	217000000	1	217220000	217225000	3.3835e-16
572	1	217065000	217070000	1	217220000	217225000	4.34267e-20
573	12	17230000	17235000	12	17415000	17420000	2.77355e-15
574	12	17250000	17255000	12	17415000	17420000	2.87037e-22
575	12	17250000	17255000	12	17430000	17435000	5.9419e-11
576	12	17255000	17260000	12	17415000	17420000	1.40116e-48
577	12	17255000	17260000	12	17430000	17435000	4.41415e-26
578	12	17260000	17265000	12	17415000	17420000	5.42879e-23
579	12	17505000	17510000	12	17695000	17700000	1.35144e-29
580	12	17695000	17700000	12	17830000	17835000	2.19777e-11
581	12	18090000	18095000	12	18200000	18205000	2.57365e-07
582	12	18090000	18100000	12	18170000	18175000	4.55998e-19
583	12	18090000	18100000	12	18225000	18230000	1.5203e-28
584	12	18095000	18100000	12	18190000	18195000	1.14091e-10
585	12	18235000	18240000	12	18280000	18285000	1.45922e-09
586	12	18280000	18285000	12	18355000	18365000	1.26954e-13
587	12	18310000	18315000	12	18355000	18365000	5.06487e-15
588	12	18360000	18365000	12	18450000	18455000	7.54683e-09
589	12	18490000	18495000	12	18575000	18580000	3.99974e-15
590	12	18690000	18695000	12	18760000	18770000	6.88413e-49
591	12	18765000	18770000	12	18840000	18845000	3.42611e-09
592	12	18765000	18770000	12	18850000	18855000	3.89367e-13
593	12	18765000	18770000	12	18880000	18885000	2.73458e-12
594	12	18765000	18770000	12	18910000	18915000	4.62205e-10
595	12	18910000	18915000	12	19000000	19005000	6.27247e-12
596	12	19180000	19185000	12	19210000	19215000	3.74113e-07
597	12	19350000	19355000	12	19410000	19415000	2.74858e-13
598	12	19350000	19355000	12	19505000	19510000	8.56897e-14
599	12	19410000	19425000	12	19505000	19510000	1.79701e-94
600	12	20090000	20095000	12	20120000	20125000	8.57801e-13
601	12	20090000	20095000	12	20280000	20285000	5.24234e-10
602	12	20155000	20160000	12	20220000	20225000	1.98454e-25
603	12	20175000	20180000	12	20220000	20225000	3.10014e-20
604	12	20280000	20285000	12	20385000	20390000	1.55081e-12
605	12	20280000	20290000	12	20465000	20470000	2.67907e-13
606	12	20290000	20295000	12	20385000	20390000	1.22703e-14
607	12	20290000	20295000	12	20465000	20470000	8.97077e-08
608	12	20385000	20390000	12	20465000	20470000	3.0317e-21
609	12	20585000	20595000	12	20635000	20645000	3.63786e-45
610	12	20635000	20645000	12	20765000	20770000	4.86824e-07
611	12	20640000	20645000	12	20935000	20940000	1.26259e-21
612	12	20650000	20655000	12	20765000	20770000	5.68124e-09
613	12	20650000	20655000	12	20935000	20940000	2.76054e-14
614	12	20655000	20660000	12	20765000	20770000	1.6127e-08
615	12	20670000	20675000	12	20935000	20940000	2.14399e-08
616	12	20765000	20770000	12	20935000	20940000	2.46794e-10
617	12	20820000	20825000	12	20915000	20920000	3.05753e-08
618	12	20820000	20825000	12	20935000	20940000	3.23827e-35
619	12	20860000	20865000	12	20935000	20940000	2.42963e-10
620	12	20985000	20990000	12	21560000	21565000	2.06732e-12
621	12	20985000	20990000	12	21610000	21615000	7.73771e-08
622	12	21000000	21005000	12	21560000	21565000	4.21125e-11
623	12	21090000	21095000	12	21560000	21565000	1.21436e-09
624	1	221600000	221605000	1	221925000	221930000	1.43082e-09
625	1	221605000	221610000	1	221805000	221810000	1.51317e-07
626	12	21860000	21865000	12	21980000	21985000	5.28376e-28
627	12	21860000	21870000	12	22000000	22005000	4.46411e-07
628	12	21865000	21870000	12	21980000	21985000	2.57567e-21
629	12	21865000	21870000	12	21995000	22005000	2.73933e-08
630	12	21885000	21890000	12	21930000	21935000	1.36144e-08
631	12	21885000	21890000	12	21965000	21970000	6.57113e-10
632	12	21885000	21890000	12	21980000	21985000	2.46156e-67
633	12	21885000	21890000	12	21995000	22005000	4.98859e-38
634	12	21885000	21890000	12	22015000	22020000	4.2998e-16
635	1	221905000	221910000	1	222365000	222370000	3.30623e-32
636	1	221905000	221910000	1	222385000	222390000	8.4787e-08
637	12	21910000	21915000	12	21980000	21985000	1.04386e-13
638	1	221925000	221930000	1	222365000	222370000	4.7766e-12
639	12	21950000	21955000	12	21980000	21985000	8.57801e-13
640	12	22030000	22035000	12	22100000	22105000	2.20792e-07
641	12	22045000	22050000	12	22085000	22090000	1.16566e-11
642	12	22045000	22050000	12	22100000	22105000	3.62822e-31
643	12	22110000	22115000	12	22175000	22180000	8.85694e-10
644	12	22175000	22180000	12	22335000	22340000	1.24826e-07
645	12	22185000	22190000	12	22275000	22280000	1.06818e-07
646	12	22185000	22190000	12	22325000	22330000	1.05074e-07
647	12	22185000	22190000	12	22335000	22340000	4.9767e-09
648	12	22275000	22280000	12	22325000	22330000	1.55438e-09
649	1	222410000	222415000	1	222545000	222550000	2.64241e-18
650	1	222420000	222425000	1	222545000	222550000	5.26645e-19
651	12	22565000	22570000	12	22635000	22640000	1.52084e-09
652	12	22565000	22570000	12	22655000	22660000	2.71583e-11
653	12	22565000	22570000	12	22665000	22670000	9.19862e-09
654	12	22565000	22570000	12	22680000	22685000	6.5637e-29
655	12	22565000	22570000	12	22695000	22700000	1.88007e-18
656	12	22585000	22590000	12	22680000	22685000	4.24411e-07
657	12	22650000	22660000	12	22695000	22700000	2.83275e-14
658	12	22665000	22670000	12	22695000	22700000	6.05615e-11
659	12	22680000	22685000	12	22710000	22715000	8.57801e-13
660	1	222745000	222750000	1	223265000	223270000	1.55269e-14
661	12	23070000	23075000	12	23125000	23135000	2.33292e-16
662	12	23070000	23075000	12	23160000	23170000	1.98749e-34
663	1	223300000	223305000	1	223465000	223470000	4.41183e-09
664	12	23370000	23375000	12	23435000	23440000	3.13073e-09
665	12	23435000	23445000	12	23595000	23600000	2.72831e-18
666	12	23445000	23450000	12	23545000	23550000	3.6178e-08
667	12	23595000	23600000	12	23670000	23675000	1.00485e-18
668	12	23605000	23620000	12	23670000	23675000	9.95747e-31
669	1	223640000	223645000	1	223900000	223905000	6.6047e-15
670	1	223650000	223655000	1	223900000	223905000	1.80283e-25
671	12	23680000	23685000	12	23725000	23730000	2.01232e-27
672	12	23680000	23685000	12	23885000	23890000	9.11336e-08
673	12	23725000	23730000	12	23885000	23890000	5.40214e-15
674	12	23770000	23775000	12	23885000	23890000	5.47608e-13
675	12	23955000	23960000	12	24005000	24010000	5.20729e-28
676	12	24090000	24095000	12	24135000	24140000	1.14871e-12
677	12	24090000	24095000	12	24145000	24150000	2.05221e-11
678	12	24090000	24095000	12	24230000	24235000	2.35488e-08
679	12	24090000	24095000	12	24270000	24275000	1.05843e-24
680	12	24230000	24235000	12	24270000	24275000	1.48373e-29
681	12	24270000	24275000	12	24325000	24330000	2.8757e-09
682	12	24280000	24285000	12	24325000	24330000	1.07999e-95
683	12	24280000	24285000	12	24350000	24355000	1.85463e-25
684	12	24280000	24285000	12	24370000	24375000	1.40097e-22
685	12	24325000	24330000	12	24370000	24375000	5.32131e-19
686	12	24495000	24500000	12	24870000	24875000	8.60222e-09
687	1	224900000	224905000	1	225290000	225295000	3.14053e-08
688	1	224905000	224910000	1	225040000	225045000	2.16338e-26
689	12	24915000	24925000	12	25005000	25010000	1.39819e-12
690	12	24915000	24925000	12	25090000	25100000	3.40257e-08
691	12	24915000	24925000	12	25230000	25235000	1.4842e-13
692	12	24945000	24950000	12	25005000	25010000	9.56128e-24
693	12	24945000	24950000	12	25090000	25100000	1.0079e-22
694	12	25005000	25010000	12	25090000	25100000	3.16486e-11
695	12	25030000	25035000	12	25090000	25100000	7.45762e-84
696	1	225080000	225085000	1	225270000	225275000	3.07072e-10
697	1	225080000	225085000	1	225290000	225295000	4.11216e-26
698	12	2515000	2520000	12	2545000	2550000	8.54339e-18
699	12	2515000	2520000	12	2565000	2570000	4.76839e-10
700	12	25285000	25290000	12	25380000	25385000	3.7479e-51
701	1	225300000	225305000	1	226085000	226090000	5.80955e-09
702	12	25485000	25490000	12	25585000	25590000	5.37979e-10
703	1	225645000	225650000	1	225890000	225895000	3.39192e-54
704	1	225645000	225650000	1	225965000	225970000	3.80946e-13
705	1	225645000	225650000	1	226085000	226090000	4.24969e-09
706	12	25755000	25765000	12	25970000	25975000	2.87341e-11
707	12	25755000	25770000	12	25870000	25875000	3.35712e-67
708	12	25755000	25770000	12	26015000	26030000	6.50941e-17
709	12	25755000	25770000	12	26035000	26040000	3.22342e-11
710	12	25755000	25770000	12	26180000	26190000	8.12957e-16
711	12	25870000	25875000	12	26025000	26030000	2.87846e-12
712	12	26020000	26030000	12	26180000	26190000	1.42181e-14
713	12	26025000	26030000	12	26200000	26205000	4.24236e-07
714	12	26035000	26040000	12	26155000	26160000	4.54364e-10
715	12	26035000	26040000	12	26180000	26190000	9.74474e-58
716	12	26035000	26040000	12	26200000	26205000	1.33529e-08
717	12	26035000	26040000	12	26270000	26275000	6.17531e-09
718	12	26045000	26050000	12	26180000	26190000	1.26369e-16
719	12	26085000	26090000	12	26160000	26165000	3.80632e-12
720	12	26085000	26090000	12	26180000	26190000	3.6178e-08
721	12	26200000	26205000	12	26255000	26260000	2.05221e-11
722	12	26200000	26205000	12	26265000	26275000	1.54201e-69
723	12	26270000	26275000	12	26350000	26355000	9.42774e-09
724	12	26300000	26305000	12	26350000	26355000	4.23154e-11
725	12	26350000	26365000	12	26460000	26470000	2.07386e-14
726	12	2635000	2640000	12	2860000	2865000	1.63109e-64
727	12	2635000	2640000	12	2885000	2890000	5.74506e-12
728	1	226360000	226365000	1	226440000	226445000	5.87376e-08
729	12	26360000	26365000	12	26450000	26455000	1.91371e-09
730	12	26395000	26400000	12	26460000	26470000	8.85694e-10
731	12	2640000	2645000	12	2860000	2865000	1.92814e-32
732	12	26410000	26415000	12	26450000	26455000	9.4301e-09
733	12	26915000	26920000	12	26975000	26980000	9.56128e-24
734	12	27045000	27055000	12	27205000	27215000	1.8886e-17
735	12	27255000	27260000	12	27415000	27420000	5.31528e-20
736	12	27635000	27640000	12	28565000	28570000	1.72694e-09
737	1	229390000	229395000	1	229615000	229620000	3.22661e-09
738	1	229390000	229395000	1	229650000	229660000	3.96487e-41
739	1	229755000	229760000	1	229925000	229930000	4.69999e-29
740	1	229755000	229760000	1	230045000	230050000	4.8734e-07
741	1	230350000	230355000	1	230910000	230915000	1.75018e-17
742	1	230545000	230550000	1	230910000	230915000	9.16786e-08
743	1	230850000	230855000	1	230910000	230915000	1.7046e-27
744	1	231100000	231105000	1	231195000	231200000	4.63098e-09
745	12	31300000	31305000	12	31665000	31670000	1.40169e-08
746	12	31810000	31815000	12	32005000	32010000	1.30301e-18
747	12	31810000	31815000	12	32060000	32070000	4.46869e-08
748	12	3220000	3225000	12	3295000	3300000	2.16036e-13
749	12	3220000	3225000	12	3325000	3330000	1.82848e-07
750	12	3220000	3225000	12	3370000	3375000	1.00517e-09
751	12	3220000	3225000	12	3530000	3535000	1.93458e-23
752	12	32885000	32890000	12	33020000	33025000	2.04501e-17
753	12	33425000	33430000	12	34025000	34030000	1.47682e-08
754	12	33425000	33430000	12	34035000	34040000	2.40641e-30
755	12	33425000	33430000	12	34115000	34120000	5.80732e-19
756	12	33520000	33525000	12	34035000	34040000	1.03479e-15
757	1	23380000	23385000	1	25155000	25160000	8.21108e-12
758	12	3385000	3390000	12	3530000	3535000	7.50922e-22
759	12	34135000	34140000	12	34250000	34255000	2.73458e-12
760	12	34135000	34140000	12	34270000	34275000	1.54373e-87
761	12	34135000	34140000	12	34350000	34355000	4.3877e-12
762	12	34135000	34140000	12	34370000	34375000	1.98311e-18
763	12	34170000	34175000	12	34270000	34275000	3.6178e-08
764	12	34590000	34600000	12	34725000	34730000	1.41155e-22
765	12	34850000	34855000	12	35280000	35285000	6.00749e-09
766	12	3565000	3570000	12	3700000	3705000	1.1102e-10
767	1	235905000	235910000	1	236250000	236255000	1.89941e-24
768	12	35965000	35970000	12	36075000	36080000	9.44213e-30
769	12	35975000	35980000	12	36075000	36080000	5.82398e-33
770	12	36515000	36520000	12	36865000	36870000	2.10767e-07
771	12	36515000	36520000	12	36875000	36880000	4.12169e-12
772	1	236690000	236695000	1	236805000	236810000	3.64071e-08
773	1	236705000	236710000	1	236805000	236810000	3.01428e-08
774	12	36875000	36880000	12	37255000	37260000	3.67732e-07
775	12	36875000	36880000	12	37435000	37440000	4.19033e-07
776	12	36875000	36880000	12	37445000	37450000	3.20281e-07
777	12	36930000	36935000	12	37255000	37260000	1.72825e-08
778	12	36930000	36935000	12	37445000	37450000	2.02522e-08
779	12	37500000	37505000	12	37530000	37535000	1.70107e-10
780	12	37500000	37505000	12	37575000	37580000	4.95908e-18
781	12	37500000	37505000	12	37690000	37695000	4.00254e-07
782	12	37690000	37695000	12	38010000	38015000	5.86218e-11
783	12	38035000	38040000	12	38555000	38560000	1.79778e-10
784	12	38115000	38125000	12	38555000	38560000	2.65713e-07
785	12	38120000	38125000	12	38725000	38730000	1.27956e-07
786	12	38125000	38130000	12	38555000	38560000	3.27108e-19
787	12	38125000	38130000	12	38725000	38730000	2.0117e-27
788	1	238240000	238245000	1	239085000	239090000	1.35433e-10
789	1	238330000	238335000	1	239085000	239090000	4.78919e-12
790	1	238675000	238680000	1	238825000	238830000	3.52853e-16
791	1	238675000	238680000	1	238840000	238845000	1.29706e-07
792	1	238675000	238680000	1	239085000	239090000	6.03626e-50
793	1	238675000	238680000	1	239115000	239120000	4.7766e-12
794	1	238840000	238845000	1	239085000	239090000	1.83547e-07
795	1	239375000	239380000	1	239475000	239480000	1.31852e-07
796	12	39480000	39485000	12	39590000	39595000	9.9426e-17
797	12	39480000	39485000	12	39615000	39620000	4.21869e-12
798	12	39520000	39525000	12	39590000	39595000	2.20792e-07
799	12	39735000	39740000	12	39765000	39775000	4.68252e-10
800	12	39775000	39780000	12	40020000	40025000	1.62075e-08
801	1	239785000	239790000	1	239815000	239820000	1.19308e-31
802	1	239785000	239790000	1	239875000	239885000	9.84377e-18
803	12	40050000	40055000	12	40630000	40635000	1.25613e-25
804	12	40050000	40055000	12	40675000	40680000	5.80142e-11
805	12	40050000	40055000	12	40685000	40695000	2.78037e-35
806	12	40060000	40065000	12	40690000	40695000	6.57065e-09
807	1	240130000	240135000	1	240560000	240565000	4.25722e-07
808	1	240635000	240640000	1	240765000	240770000	4.26178e-50
809	12	40730000	40735000	12	40770000	40775000	9.4301e-09
810	12	40730000	40735000	12	40790000	40795000	2.77808e-20
811	12	40755000	40760000	12	40790000	40795000	3.24361e-10
812	12	42240000	42245000	12	42515000	42520000	7.01197e-14
813	1	242405000	242410000	1	242955000	242960000	1.18503e-19
814	12	4255000	4260000	12	4370000	4375000	9.85331e-08
815	1	24265000	24270000	1	25155000	25160000	2.24889e-13
816	12	4305000	4310000	12	4370000	4375000	6.97725e-14
817	12	43075000	43080000	12	43335000	43340000	1.83272e-07
818	12	43075000	43080000	12	43355000	43360000	7.23528e-09
819	12	43100000	43110000	12	43335000	43340000	2.48726e-20
820	12	43105000	43110000	12	43355000	43365000	2.74001e-26
821	12	43105000	43110000	12	43370000	43375000	2.7863e-15
822	12	43370000	43375000	12	43480000	43485000	1.6127e-08
823	12	43645000	43650000	12	43910000	43915000	4.38819e-19
824	12	43760000	43765000	12	43910000	43915000	1.49547e-21
825	12	43805000	43810000	12	43910000	43915000	1.52959e-10
826	12	43815000	43820000	12	43910000	43915000	3.53197e-119
827	12	43815000	43820000	12	43925000	43930000	8.69658e-20
828	12	43820000	43825000	12	43910000	43915000	1.73745e-31
829	12	43820000	43825000	12	43925000	43930000	2.82831e-09
830	12	43840000	43845000	12	43910000	43915000	1.31038e-17
831	12	43910000	43915000	12	44105000	44110000	2.41467e-07
832	12	43925000	43930000	12	44065000	44070000	1.07591e-09
833	12	43925000	43930000	12	44075000	44080000	2.4578e-17
834	12	43925000	43930000	12	44105000	44115000	3.4798e-25
835	12	43925000	43930000	12	44135000	44140000	1.8191e-09
836	12	4420000	4430000	12	4520000	4525000	4.79254e-10
837	12	4435000	4440000	12	4485000	4490000	4.76706e-08
838	12	4435000	4440000	12	4520000	4525000	1.94362e-64
839	12	45570000	45575000	12	45735000	45740000	1.7176e-20
840	12	45570000	45575000	12	45785000	45790000	8.06758e-42
841	12	4560000	4565000	12	4730000	4735000	5.40331e-15
842	12	45985000	45990000	12	46085000	46090000	1.25565e-10
843	1	246150000	246155000	1	246500000	246505000	1.78261e-07
844	12	46200000	46205000	12	46370000	46375000	8.15439e-16
845	12	46210000	46215000	12	46370000	46375000	1.24826e-07
846	1	246500000	246505000	1	246730000	246735000	3.308e-36
847	1	246500000	246505000	1	246740000	246745000	6.70055e-17
848	12	46670000	46675000	12	46755000	46760000	7.97779e-09
849	12	46670000	46675000	12	46785000	46790000	2.39636e-08
850	12	46670000	46675000	12	46800000	46805000	7.20089e-17
851	12	46750000	46760000	12	46785000	46790000	1.27001e-12
852	12	46755000	46760000	12	46800000	46805000	3.96175e-12
853	12	46900000	46905000	12	47055000	47060000	8.56897e-14
854	12	46900000	46905000	12	47075000	47085000	1.1596e-19
855	12	46900000	46905000	12	47090000	47095000	2.43864e-12
856	12	46900000	46905000	12	47105000	47110000	5.28636e-10
857	12	46900000	46905000	12	47370000	47375000	1.09351e-08
858	12	46910000	46915000	12	47075000	47080000	8.33795e-14
859	12	47160000	47165000	12	47395000	47400000	1.59496e-10
860	12	47345000	47350000	12	47395000	47400000	1.49358e-24
861	12	47410000	47415000	12	47540000	47545000	1.17782e-07
862	12	47615000	47620000	12	47735000	47740000	1.47725e-24
863	12	47615000	47620000	12	47745000	47750000	4.28068e-13
864	12	47630000	47635000	12	47735000	47740000	1.29891e-14
865	12	47630000	47635000	12	47745000	47750000	1.33948e-11
866	12	47685000	47690000	12	47735000	47740000	1.43882e-10
867	12	47795000	47800000	12	47840000	47845000	2.61415e-14
868	12	48055000	48060000	12	48140000	48150000	1.63755e-50
869	12	48145000	48150000	12	48335000	48340000	9.11575e-11
870	12	48165000	48170000	12	48195000	48200000	2.34104e-08
871	12	48165000	48170000	12	48285000	48290000	2.03831e-11
872	12	48165000	48170000	12	48335000	48340000	1.78484e-97
873	12	48180000	48185000	12	48335000	48340000	2.29312e-09
874	12	48465000	48470000	12	48495000	48500000	1.50676e-07
875	12	48495000	48500000	12	48725000	48730000	1.5754e-09
876	1	248550000	248555000	1	249590000	249595000	6.9966e-11
877	1	248585000	248590000	1	249290000	249295000	3.16612e-07
878	1	248585000	248590000	1	249590000	249595000	3.40349e-37
879	1	248605000	248610000	1	248915000	248920000	2.4279e-08
880	1	248605000	248610000	1	249190000	249195000	3.69068e-11
881	1	248605000	248610000	1	249290000	249295000	2.54693e-18
882	1	248605000	248610000	1	249590000	249595000	5.95621e-13
883	12	48875000	48880000	12	48995000	49000000	4.12169e-12
884	12	4960000	4965000	12	4990000	5000000	4.80009e-25
885	12	4960000	4965000	12	5005000	5010000	3.37554e-07
886	12	4960000	4965000	12	5045000	5050000	3.99974e-15
887	12	4980000	4985000	12	5045000	5050000	3.89625e-07
888	12	4990000	5000000	12	5045000	5050000	3.69314e-30
889	12	49915000	49920000	12	49960000	49965000	3.96175e-12
890	12	49925000	49935000	12	49960000	49965000	1.22313e-11
891	12	5005000	5010000	12	5040000	5050000	4.7563e-101
892	12	50210000	50215000	12	50360000	50365000	1.6092e-16
893	12	50210000	50215000	12	50370000	50380000	1.62113e-72
894	12	50210000	50215000	12	50385000	50390000	4.41415e-26
895	12	50375000	50380000	12	50515000	50520000	1.05074e-07
896	12	50515000	50520000	12	50625000	50635000	9.85331e-08
897	12	50515000	50520000	12	50720000	50725000	1.70446e-08
898	12	50565000	50570000	12	50625000	50630000	2.48717e-09
899	12	50630000	50635000	12	50720000	50725000	1.1743e-16
900	1	250915000	250920000	1	251170000	251175000	1.33925e-22
901	1	250915000	250920000	1	251415000	251420000	4.65621e-08
902	1	250925000	250935000	1	251170000	251175000	4.85202e-35
903	1	250925000	250935000	1	251190000	251200000	3.73312e-24
904	1	250930000	250935000	1	250995000	251000000	2.28953e-12
905	1	250930000	250935000	1	251060000	251065000	3.46624e-12
906	1	250930000	250935000	1	251075000	251080000	2.37941e-18
907	1	250930000	250935000	1	251415000	251420000	2.3613e-18
908	12	5095000	5100000	12	5175000	5180000	6.57113e-10
909	12	5105000	5110000	12	5175000	5185000	1.8634e-32
910	1	251190000	251195000	1	251415000	251420000	7.19983e-11
911	1	251190000	251195000	1	251595000	251600000	2.43799e-12
912	1	251195000	251200000	1	251415000	251420000	4.94392e-31
913	1	251195000	251200000	1	251595000	251600000	7.59839e-22
914	1	251415000	251420000	1	251595000	251600000	6.62658e-27
915	1	251595000	251600000	1	252185000	252190000	3.61873e-10
916	1	251605000	251610000	1	252185000	252190000	5.10762e-08
917	12	51605000	51610000	12	51755000	51760000	3.80548e-14
918	12	5195000	5200000	12	5325000	5330000	1.17612e-11
919	12	51955000	51960000	12	52170000	52175000	3.5628e-08
920	12	51955000	51960000	12	52415000	52420000	1.58457e-08
921	12	51955000	51960000	12	53375000	53380000	2.4495e-08
922	12	51995000	52000000	12	52170000	52175000	3.57802e-12
923	12	52010000	52025000	12	52170000	52175000	4.89744e-52
924	12	52015000	52020000	12	52105000	52110000	3.09359e-13
925	12	52015000	52020000	12	52145000	52150000	1.41155e-22
926	12	52015000	52020000	12	52320000	52325000	2.22158e-11
927	12	52015000	52020000	12	52330000	52335000	1.05193e-11
928	12	52030000	52040000	12	52105000	52110000	4.74725e-23
929	12	52030000	52040000	12	52140000	52150000	1.55081e-12
930	12	52030000	52040000	12	52170000	52175000	3.61433e-49
931	12	52105000	52110000	12	52145000	52150000	3.26452e-13
932	12	52105000	52110000	12	52170000	52175000	6.59122e-11
933	12	52170000	52175000	12	52420000	52425000	6.49157e-08
934	12	52345000	52350000	12	52415000	52420000	1.1016e-10
935	12	52440000	52445000	12	52485000	52490000	1.45448e-10
936	12	52440000	52445000	12	52500000	52505000	9.33362e-52
937	12	52440000	52445000	12	52535000	52550000	6.65107e-23
938	12	52460000	52465000	12	52500000	52505000	1.16566e-11
939	1	252510000	252515000	1	252850000	252855000	9.24608e-18
940	1	252510000	252515000	1	253115000	253125000	2.7381e-08
941	1	252540000	252545000	1	252850000	252855000	1.31578e-28
942	1	252540000	252545000	1	252870000	252875000	1.09154e-09
943	12	52595000	52600000	12	52855000	52860000	3.08192e-08
944	12	52625000	52630000	12	52775000	52780000	4.72597e-07
945	12	52625000	52630000	12	52855000	52860000	9.44087e-09
946	12	52625000	52630000	12	52900000	52905000	6.45079e-08
947	12	52700000	52705000	12	52775000	52780000	1.52464e-07
948	12	52700000	52705000	12	52855000	52860000	1.27645e-26
949	12	52700000	52705000	12	52880000	52885000	4.17339e-14
950	12	52700000	52705000	12	52900000	52905000	2.61781e-16
951	12	52740000	52745000	12	52855000	52860000	2.73458e-12
952	12	52775000	52780000	12	52855000	52860000	2.92674e-45
953	12	52775000	52780000	12	52880000	52885000	2.82831e-09
954	12	52805000	52810000	12	52855000	52860000	7.81205e-34
955	1	252870000	252875000	1	253115000	253125000	4.55418e-20
956	1	252880000	252885000	1	253115000	253125000	5.29916e-31
957	12	52900000	52905000	12	52950000	52955000	1.30457e-15
958	12	52910000	52915000	12	52950000	52955000	2.03124e-22
959	12	52910000	52915000	12	52980000	52985000	4.15238e-10
960	12	52915000	52920000	12	52950000	52955000	3.7036e-11
961	12	53050000	53055000	12	53240000	53245000	5.24234e-10
962	12	53050000	53055000	12	53260000	53265000	1.8191e-09
963	12	53065000	53070000	12	53220000	53225000	5.30234e-08
964	12	53065000	53075000	12	53240000	53245000	4.24236e-07
965	12	53065000	53075000	12	53260000	53265000	1.06558e-24
966	12	53070000	53075000	12	53205000	53210000	2.23902e-07
967	12	53070000	53075000	12	53220000	53225000	3.33911e-24
968	12	53070000	53075000	12	53230000	53235000	7.14649e-21
969	12	53075000	53080000	12	53220000	53225000	2.64222e-19
970	12	53075000	53080000	12	53230000	53235000	2.41509e-07
971	12	53085000	53090000	12	53220000	53225000	2.61325e-14
972	12	53085000	53090000	12	53375000	53380000	2.33978e-08
973	12	53115000	53120000	12	53220000	53225000	4.8708e-19
974	12	53115000	53120000	12	53230000	53235000	3.89002e-07
975	12	53230000	53235000	12	53260000	53265000	1.70107e-10
976	12	53305000	53310000	12	53400000	53405000	1.29618e-12
977	12	53350000	53355000	12	53400000	53405000	2.38859e-32
978	12	53360000	53365000	12	53400000	53405000	3.59665e-12
979	12	53370000	53375000	12	53400000	53405000	1.70107e-10
980	1	253420000	253425000	1	253495000	253500000	3.15553e-20
981	12	53570000	53575000	12	53670000	53675000	1.25565e-10
982	12	53570000	53575000	12	53885000	53890000	1.6751e-20
983	12	53570000	53575000	12	53905000	53910000	1.30794e-09
984	1	253620000	253635000	1	253650000	253665000	3.83222e-50
985	1	253620000	253635000	1	253715000	253720000	1.00823e-174
986	1	253625000	253630000	1	253785000	253790000	2.187e-07
987	1	253650000	253655000	1	253715000	253720000	4.81386e-207
988	1	253650000	253655000	1	253785000	253790000	7.44199e-09
989	1	253655000	253665000	1	253715000	253720000	5.70548e-94
990	1	253940000	253945000	1	254270000	254275000	1.81275e-12
991	1	254010000	254015000	1	254270000	254275000	4.70541e-13
992	1	254050000	254055000	1	254195000	254205000	4.4443e-12
993	1	254050000	254055000	1	254270000	254275000	1.031e-20
994	1	254050000	254055000	1	254285000	254290000	3.00053e-11
995	12	54055000	54060000	12	54500000	54505000	2.2222e-07
996	1	254060000	254065000	1	254195000	254205000	2.17924e-56
997	1	254060000	254065000	1	254265000	254280000	3.60267e-89
998	1	254060000	254065000	1	254285000	254290000	3.22661e-09
999	12	54075000	54080000	12	54500000	54505000	2.48936e-60
1000	12	54075000	54080000	12	54525000	54530000	2.91628e-13
1001	12	54085000	54095000	12	54500000	54505000	1.52503e-10
1002	1	254195000	254205000	1	254265000	254280000	6.94628e-71
1003	1	254200000	254205000	1	254285000	254290000	1.65229e-10
1004	1	254410000	254415000	1	254645000	254655000	5.89002e-16
1005	1	254700000	254705000	1	254900000	254905000	6.06793e-15
1006	1	254765000	254770000	1	254900000	254905000	2.47182e-27
1007	1	25480000	25485000	1	25620000	25630000	9.31779e-08
1008	12	54815000	54820000	12	54995000	55000000	9.72615e-09
1009	1	255020000	255025000	1	255525000	255530000	4.01817e-08
1010	12	55045000	55050000	12	55340000	55345000	2.4822e-09
1011	12	55070000	55075000	12	55340000	55345000	1.909e-16
1012	1	255280000	255285000	1	255435000	255440000	1.36465e-31
1013	1	255280000	255285000	1	255525000	255530000	3.11378e-15
1014	12	55350000	55370000	12	55530000	55540000	1.81108e-08
1015	12	55365000	55370000	12	55520000	55525000	1.12394e-08
1016	1	256040000	256045000	1	256950000	256955000	8.36563e-15
1017	1	256040000	256045000	1	257035000	257040000	3.08196e-08
1018	1	256150000	256155000	1	256950000	256955000	4.33626e-09
1019	12	5655000	5665000	12	5720000	5730000	1.1016e-10
1020	12	5660000	5665000	12	5760000	5765000	2.84366e-11
1021	1	25670000	25675000	1	25835000	25845000	3.36598e-12
1022	1	25670000	25675000	1	26010000	26015000	8.90413e-12
1023	12	5800000	5805000	12	5925000	5930000	2.69634e-07
1024	12	5855000	5860000	12	5900000	5905000	6.40614e-55
1025	12	5855000	5860000	12	5920000	5930000	1.06627e-24
1026	12	5855000	5860000	12	5935000	5940000	1.17446e-17
1027	12	5855000	5860000	12	6015000	6020000	2.65217e-08
1028	12	5855000	5860000	12	6030000	6035000	3.51494e-09
1029	12	5855000	5860000	12	6175000	6180000	2.32682e-08
1030	12	58700000	58705000	12	58850000	58855000	1.49547e-21
1031	12	58700000	58705000	12	58860000	58870000	2.07988e-15
1032	12	58725000	58730000	12	58860000	58865000	1.1697e-08
1033	12	58915000	58925000	12	58945000	58955000	5.96505e-08
1034	12	5900000	5905000	12	5935000	5940000	2.65094e-09
1035	12	59150000	59155000	12	59190000	59195000	4.71893e-17
1036	12	5925000	5930000	12	6175000	6180000	1.75793e-09
1037	12	5935000	5940000	12	6175000	6180000	2.92428e-13
1038	12	59620000	59625000	12	59705000	59710000	2.95683e-08
1039	12	59920000	59930000	12	60065000	60070000	2.83496e-13
1040	12	60080000	60085000	12	60245000	60250000	2.87037e-22
1041	12	60395000	60400000	12	60480000	60485000	2.95683e-08
1042	12	6050000	6055000	12	6175000	6180000	1.3078e-12
1043	12	60865000	60870000	12	60965000	60970000	9.19862e-09
1044	1	260905000	260910000	1	260980000	260985000	2.57093e-12
1045	1	260905000	260910000	1	261095000	261100000	1.88784e-09
1046	12	61110000	61115000	12	61220000	61225000	6.52244e-08
1047	12	61120000	61130000	12	61220000	61225000	6.76214e-39
1048	12	6125000	6130000	12	6175000	6180000	1.00526e-28
1049	1	261260000	261275000	1	261345000	261355000	2.61484e-07
1050	1	261350000	261355000	1	261410000	261415000	9.31039e-08
1051	1	261360000	261365000	1	261410000	261415000	3.4861e-12
1052	12	6145000	6150000	12	6175000	6180000	1.35042e-21
1053	1	261515000	261520000	1	261635000	261640000	6.15868e-33
1054	1	261635000	261640000	1	262100000	262105000	1.4763e-13
1055	1	261635000	261640000	1	262110000	262115000	2.79876e-19
1056	1	261640000	261645000	1	262100000	262105000	2.12113e-11
1057	1	261720000	261725000	1	262100000	262105000	8.16883e-11
1058	1	261760000	261765000	1	262100000	262105000	6.40402e-10
1059	12	6195000	6200000	12	6230000	6235000	1.22313e-11
1060	1	262220000	262225000	1	262430000	262435000	1.7383e-42
1061	1	262220000	262225000	1	262440000	262445000	6.04289e-47
1062	1	262225000	262230000	1	262430000	262435000	9.44372e-25
1063	1	262225000	262230000	1	262440000	262445000	1.25706e-16
1064	12	6300000	6305000	12	6330000	6335000	6.05615e-11
1065	12	6375000	6385000	12	6445000	6450000	1.1439e-19
1066	1	26395000	26400000	1	26630000	26635000	1.50495e-21
1067	1	264440000	264445000	1	264910000	264915000	1.76792e-21
1068	1	264440000	264445000	1	264925000	264930000	3.57878e-29
1069	12	65000	70000	12	105000	110000	5.59886e-20
1070	1	265420000	265425000	1	265510000	265515000	3.02029e-47
1071	1	265570000	265580000	1	265625000	265635000	1.3984e-85
1072	12	6560000	6565000	12	6635000	6640000	2.42963e-10
1073	1	266075000	266080000	1	266850000	266855000	1.25778e-14
1074	12	6660000	6665000	12	6755000	6760000	2.63526e-35
1075	12	6660000	6665000	12	6765000	6770000	2.82831e-09
1076	12	6660000	6665000	12	6815000	6820000	2.29312e-09
1077	12	6670000	6675000	12	6755000	6760000	7.50853e-24
1078	12	6685000	6690000	12	6755000	6760000	1.06649e-102
1079	12	6685000	6690000	12	6765000	6775000	4.55998e-19
1080	12	6695000	6700000	12	6755000	6760000	5.66203e-11
1081	1	267095000	267100000	1	267155000	267160000	2.58502e-08
1082	1	267095000	267100000	1	267165000	267170000	7.55844e-23
1083	12	6770000	6780000	12	6880000	6890000	1.52959e-10
1084	1	268000000	268015000	1	268070000	268080000	5.44898e-13
1085	1	268020000	268025000	1	268070000	268080000	3.63352e-34
1086	1	268030000	268035000	1	268070000	268080000	4.86465e-17
1087	12	6815000	6820000	12	6860000	6865000	1.18188e-07
1088	1	268215000	268220000	1	268405000	268410000	5.38149e-18
1089	1	268275000	268280000	1	268330000	268335000	1.83876e-12
1090	1	268280000	268285000	1	268375000	268380000	2.07167e-08
1091	1	268330000	268335000	1	268405000	268410000	6.81344e-08
1092	1	268375000	268380000	1	268405000	268410000	2.54121e-32
1093	1	268430000	268440000	1	268505000	268510000	1.00267e-96
1094	1	268505000	268510000	1	268570000	268575000	2.87383e-09
1095	1	268505000	268510000	1	268580000	268585000	5.44898e-13
1096	1	268570000	268575000	1	268640000	268645000	3.70919e-10
1097	1	268640000	268645000	1	268700000	268710000	2.43358e-14
1098	1	268780000	268785000	1	268840000	268845000	1.92252e-14
1099	1	268795000	268800000	1	268840000	268845000	2.38801e-07
1100	1	269025000	269030000	1	269065000	269070000	1.17153e-08
1101	1	269025000	269030000	1	269115000	269120000	1.76045e-10
1102	1	269025000	269030000	1	269195000	269200000	1.43589e-08
1103	1	269065000	269070000	1	269115000	269120000	1.04655e-07
1104	1	269065000	269070000	1	269245000	269250000	5.09462e-09
1105	1	269195000	269200000	1	269245000	269250000	9.50157e-35
1106	1	269390000	269395000	1	269805000	269810000	1.42309e-10
1107	1	269390000	269395000	1	269815000	269820000	5.5703e-17
1108	1	269390000	269395000	1	269830000	269835000	4.5061e-13
1109	1	269415000	269425000	1	269805000	269810000	1.70645e-28
1110	1	269415000	269425000	1	269815000	269820000	4.43436e-36
1111	1	269415000	269425000	1	269830000	269835000	4.91338e-20
1112	1	26945000	26950000	1	27105000	27110000	4.21736e-08
1113	1	269460000	269465000	1	269805000	269810000	4.9509e-10
1114	1	269460000	269465000	1	269815000	269820000	3.79996e-16
1115	1	269480000	269485000	1	269815000	269820000	4.90261e-08
1116	1	269830000	269835000	1	269910000	269915000	3.43323e-09
1117	1	269830000	269835000	1	269920000	269925000	3.34524e-16
1118	1	269900000	269905000	1	269950000	269955000	2.93119e-15
1119	1	269910000	269915000	1	269950000	269955000	2.38499e-76
1120	1	269920000	269925000	1	269950000	269955000	1.07587e-22
1121	1	270220000	270235000	1	270330000	270345000	2.45085e-22
1122	1	270340000	270345000	1	270435000	270440000	2.15208e-10
1123	1	270530000	270555000	1	270735000	270750000	1.47319e-14
1124	1	270540000	270545000	1	270720000	270725000	1.41245e-10
1125	1	271030000	271035000	1	272045000	272050000	3.16955e-07
1126	1	271040000	271045000	1	271315000	271320000	1.74855e-15
1127	1	271315000	271320000	1	271625000	271640000	1.85301e-08
1128	1	271500000	271505000	1	271625000	271630000	4.32236e-14
1129	1	271635000	271645000	1	272075000	272080000	3.5877e-07
1130	1	272215000	272220000	1	272555000	272560000	1.07012e-14
1131	1	272225000	272230000	1	272690000	272695000	1.69741e-09
1132	1	272305000	272310000	1	272555000	272560000	1.08669e-28
1133	1	272760000	272765000	1	272820000	272825000	9.31039e-08
1134	1	272770000	272775000	1	272820000	272825000	1.50833e-25
1135	1	272770000	272775000	1	272835000	272840000	2.87383e-09
1136	1	272780000	272785000	1	272820000	272825000	1.17404e-14
1137	1	272790000	272795000	1	272820000	272825000	2.79805e-08
1138	1	272835000	272840000	1	272960000	272965000	4.86451e-11
1139	1	272835000	272840000	1	273070000	273075000	1.44668e-09
1140	1	272855000	272865000	1	272940000	272945000	7.96735e-10
1141	1	272960000	272965000	1	273070000	273075000	6.03465e-12
1142	1	273035000	273040000	1	273070000	273075000	4.60113e-08
1143	1	273170000	273175000	1	273285000	273290000	1.57682e-09
1144	1	273320000	273335000	1	273470000	273480000	2.11994e-12
1145	1	273330000	273335000	1	273485000	273490000	4.63189e-10
1146	1	273350000	273355000	1	273470000	273475000	7.46361e-08
1147	1	273580000	273585000	1	273800000	273805000	1.78817e-07
1148	1	27375000	27380000	1	27575000	27585000	2.59754e-14
1149	1	273815000	273820000	1	274000000	274005000	1.79663e-08
1150	12	7585000	7590000	12	7660000	7665000	5.4075e-16
1151	12	7585000	7595000	12	7670000	7685000	7.93501e-09
1152	12	7590000	7595000	12	7660000	7665000	4.15238e-10
1153	12	7610000	7615000	12	7670000	7680000	5.66203e-11
1154	1	27835000	27840000	1	27930000	27935000	2.07167e-08
1155	1	27835000	27840000	1	28555000	28560000	1.49543e-10
1156	1	27835000	27840000	1	28600000	28605000	3.75169e-12
1157	1	27930000	27935000	1	28205000	28210000	1.77998e-07
1158	1	27930000	27935000	1	28555000	28560000	4.85467e-21
1159	1	27930000	27935000	1	28600000	28605000	4.29529e-18
1160	1	29065000	29070000	1	29765000	29770000	1.39437e-12
1161	1	29065000	29070000	1	29785000	29790000	2.15904e-08
1162	1	29085000	29090000	1	29765000	29770000	1.46719e-28
1163	1	29085000	29090000	1	29785000	29790000	2.84741e-26
1164	1	29100000	29105000	1	29150000	29155000	3.3858e-17
1165	1	29100000	29105000	1	29745000	29750000	1.04217e-17
1166	1	29100000	29105000	1	29765000	29770000	3.16672e-42
1167	1	29100000	29105000	1	29785000	29790000	1.16003e-28
1168	1	29150000	29155000	1	29290000	29295000	4.51346e-07
1169	1	29150000	29155000	1	29550000	29555000	2.46168e-09
1170	1	29150000	29155000	1	29745000	29750000	2.33004e-62
1171	1	29150000	29155000	1	29765000	29770000	1.56799e-49
1172	1	29150000	29155000	1	29785000	29790000	2.31996e-16
1173	1	29290000	29295000	1	29745000	29750000	2.015e-14
1174	1	29290000	29295000	1	29765000	29770000	1.19663e-09
1175	1	2930000	2935000	1	3305000	3310000	4.80762e-21
1176	1	2930000	2935000	1	3320000	3325000	4.95705e-11
1177	12	990000	995000	12	1075000	1080000	7.97779e-09
1178	1	30275000	30280000	1	30780000	30785000	2.6454e-22
1179	1	30275000	30280000	1	30910000	30920000	1.25196e-17
1180	13	100385000	100390000	13	100630000	100635000	3.40948e-09
1181	13	106360000	106365000	13	106695000	106700000	2.81336e-07
1182	13	106850000	106855000	13	106940000	106945000	6.53153e-15
1183	13	108425000	108430000	13	109035000	109040000	1.84833e-09
1184	13	109000000	109005000	13	109035000	109040000	4.24567e-21
1185	13	109000000	109005000	13	109065000	109070000	2.13139e-17
1186	13	11070000	11075000	13	11530000	11535000	1.40028e-07
1187	13	111135000	111140000	13	111205000	111210000	1.33876e-08
1188	13	111150000	111155000	13	111205000	111210000	1.36377e-14
1189	13	111205000	111210000	13	111245000	111250000	2.09391e-08
1190	13	114915000	114920000	13	115240000	115250000	6.89989e-09
1191	1	31210000	31215000	1	31370000	31375000	2.43663e-10
1192	13	121140000	121145000	13	121400000	121405000	1.20047e-09
1193	13	122050000	122055000	13	122175000	122180000	4.83188e-09
1194	13	122065000	122075000	13	122175000	122180000	3.1203e-41
1195	13	122465000	122470000	13	122660000	122665000	2.06324e-31
1196	13	122465000	122470000	13	122680000	122685000	8.13871e-10
1197	13	122755000	122760000	13	123085000	123090000	5.05893e-08
1198	13	122755000	122760000	13	123105000	123110000	2.52333e-09
1199	13	123565000	123570000	13	123595000	123600000	3.53073e-16
1200	13	123810000	123815000	13	124045000	124050000	2.64634e-07
1201	13	123815000	123820000	13	124020000	124025000	3.95102e-07
1202	13	123815000	123820000	13	124045000	124050000	1.76531e-18
1203	13	123815000	123820000	13	124060000	124065000	3.40948e-09
1204	13	123815000	123820000	13	124355000	124360000	9.98497e-13
1205	13	124135000	124140000	13	124355000	124360000	3.4371e-09
1206	13	124430000	124435000	13	124560000	124565000	7.5479e-19
1207	13	124430000	124435000	13	124610000	124615000	4.54712e-26
1208	13	124635000	124640000	13	124850000	124860000	8.61661e-17
1209	13	124635000	124640000	13	124905000	124910000	6.09787e-10
1210	13	124635000	124640000	13	124915000	124920000	6.23813e-51
1211	13	125050000	125055000	13	125345000	125360000	7.98152e-22
1212	13	125050000	125055000	13	125365000	125370000	4.84237e-30
1213	13	125345000	125350000	13	126535000	126540000	9.85283e-11
1214	13	125350000	125360000	13	126695000	126705000	9.30337e-08
1215	13	125355000	125360000	13	126535000	126540000	1.4883e-14
1216	13	125365000	125370000	13	126535000	126540000	3.47066e-17
1217	13	125365000	125370000	13	126700000	126705000	5.78388e-09
1218	13	125390000	125400000	13	126380000	126385000	3.20764e-07
1219	13	125390000	125400000	13	126535000	126540000	1.3864e-64
1220	13	125390000	125400000	13	126695000	126705000	5.46712e-14
1221	13	125860000	125865000	13	126535000	126540000	4.3772e-08
1222	13	126535000	126540000	13	126695000	126705000	1.58158e-16
1223	13	127420000	127425000	13	128115000	128125000	2.53553e-09
1224	13	127420000	127430000	13	127630000	127635000	1.04709e-37
1225	13	127420000	127430000	13	128115000	128120000	2.53553e-09
1226	13	129225000	129230000	13	129550000	129555000	2.549e-15
1227	13	130385000	130390000	13	130605000	130610000	6.17789e-19
1228	13	130690000	130695000	13	131315000	131320000	1.08956e-10
1229	13	130780000	130785000	13	131135000	131140000	1.62027e-40
1230	13	130780000	130785000	13	131315000	131325000	1.18676e-12
1231	13	130790000	130795000	13	131315000	131320000	1.45506e-13
1232	13	131610000	131615000	13	132255000	132260000	8.50448e-08
1233	13	131630000	131635000	13	132235000	132240000	2.13641e-07
1234	13	131655000	131660000	13	132270000	132275000	9.85382e-13
1235	13	131655000	131665000	13	132095000	132110000	1.14019e-31
1236	13	131655000	131665000	13	132170000	132175000	2.0785e-22
1237	13	131655000	131665000	13	132255000	132260000	1.11277e-37
1238	13	132100000	132105000	13	132255000	132260000	7.99968e-16
1239	13	132170000	132175000	13	132255000	132260000	9.30692e-09
1240	13	132270000	132275000	13	132430000	132435000	1.18671e-13
1241	13	132270000	132275000	13	132465000	132470000	2.06324e-31
1242	13	132270000	132275000	13	132575000	132585000	7.52856e-12
1243	13	132645000	132650000	13	132880000	132885000	1.06981e-09
1244	13	132920000	132925000	13	133150000	133155000	2.33588e-10
1245	13	134075000	134080000	13	134125000	134130000	3.52133e-16
1246	13	134095000	134100000	13	134125000	134130000	3.61606e-20
1247	13	134310000	134315000	13	134375000	134380000	2.6076e-15
1248	13	134915000	134920000	13	135330000	135335000	1.31572e-11
1249	13	134915000	134920000	13	135410000	135415000	4.12509e-07
1250	13	135445000	135450000	13	135570000	135575000	6.71789e-21
1251	13	135445000	135450000	13	135580000	135590000	1.60337e-13
1252	13	135680000	135685000	13	135790000	135795000	5.97314e-10
1253	13	135680000	135685000	13	135800000	135805000	8.60467e-14
1254	13	136415000	136420000	13	136465000	136470000	2.01784e-07
1255	13	136420000	136425000	13	136700000	136705000	1.05032e-07
1256	13	136695000	136700000	13	136725000	136730000	1.01578e-07
1257	13	136695000	136705000	13	136770000	136775000	5.14426e-28
1258	13	136700000	136705000	13	136750000	136755000	2.80388e-14
1259	13	136700000	136705000	13	136765000	136775000	5.14426e-28
1260	13	136700000	136705000	13	136780000	136785000	3.15031e-16
1261	13	136720000	136725000	13	136750000	136755000	1.01578e-07
1262	13	136720000	136730000	13	136770000	136775000	1.05162e-16
1263	13	136725000	136730000	13	136780000	136785000	4.81929e-08
1264	13	136860000	136865000	13	137085000	137090000	1.45779e-08
1265	13	137250000	137255000	13	137445000	137450000	1.61852e-07
1266	13	137545000	137550000	13	137795000	137800000	1.58711e-08
1267	13	13860000	13865000	13	14205000	14210000	4.80696e-11
1268	13	139730000	139735000	13	140005000	140010000	2.13182e-08
1269	13	139750000	139755000	13	139855000	139860000	3.41841e-08
1270	13	139750000	139755000	13	139880000	139885000	1.21553e-34
1271	13	139750000	139755000	13	140005000	140010000	5.28522e-28
1272	13	139750000	139755000	13	140305000	140310000	3.64843e-15
1273	13	139880000	139885000	13	140005000	140010000	1.8127e-10
1274	13	140005000	140010000	13	140305000	140310000	3.41895e-08
1275	13	141100000	141105000	13	141300000	141310000	5.23826e-16
1276	13	141140000	141145000	13	141300000	141305000	1.64807e-07
1277	13	141320000	141325000	13	141350000	141355000	3.654e-08
1278	13	14205000	14210000	13	14770000	14775000	5.66026e-11
1279	13	144385000	144390000	13	144420000	144425000	1.77991e-20
1280	13	145960000	145965000	13	146105000	146110000	9.04231e-17
1281	13	145960000	145965000	13	146200000	146205000	3.78816e-15
1282	13	146190000	146195000	13	146225000	146230000	2.45603e-08
1283	13	146635000	146645000	13	146890000	146895000	1.1754e-19
1284	13	146650000	146655000	13	146890000	146895000	1.90376e-07
1285	13	146955000	146960000	13	147200000	147205000	3.46288e-20
1286	13	146955000	146960000	13	147255000	147260000	1.75499e-17
1287	13	147310000	147315000	13	147510000	147515000	1.148e-20
1288	13	147740000	147745000	13	148040000	148045000	6.55529e-10
1289	1	31480000	31485000	1	31705000	31710000	4.92647e-10
1290	13	150585000	150590000	13	150830000	150835000	2.69877e-16
1291	13	151405000	151410000	13	151605000	151610000	1.06001e-07
1292	13	151605000	151610000	13	151850000	151855000	1.38685e-07
1293	13	152100000	152105000	13	152300000	152305000	4.9645e-10
1294	13	152110000	152115000	13	152300000	152305000	3.02848e-35
1295	13	152110000	152115000	13	152325000	152330000	8.13871e-10
1296	13	153850000	153855000	13	154715000	154720000	2.80158e-18
1297	13	153850000	153855000	13	154735000	154740000	9.24939e-09
1298	13	156885000	156895000	13	157310000	157320000	6.58589e-09
1299	13	156915000	156920000	13	157310000	157315000	3.48945e-12
1300	13	158740000	158745000	13	158930000	158935000	6.26951e-22
1301	13	158740000	158745000	13	159170000	159175000	1.14218e-33
1302	13	158740000	158745000	13	159180000	159185000	1.67887e-31
1303	13	158930000	158935000	13	159170000	159175000	1.90376e-07
1304	13	16480000	16485000	13	16875000	16880000	1.66889e-07
1305	13	16555000	16560000	13	16875000	16880000	1.62338e-23
1306	13	167940000	167945000	13	168445000	168450000	2.15143e-15
1307	13	168705000	168710000	13	169010000	169015000	7.52856e-12
1308	1	31710000	31715000	1	31890000	31895000	5.1176e-32
1309	13	176430000	176435000	13	177965000	177970000	1.12425e-19
1310	13	177755000	177760000	13	177965000	177970000	4.68508e-08
1311	13	18075000	18085000	13	18150000	18155000	8.25019e-10
1312	13	18185000	18190000	13	18630000	18635000	2.73831e-08
1313	13	182005000	182010000	13	182200000	182205000	1.27238e-34
1314	13	182300000	182305000	13	182465000	182470000	1.01067e-29
1315	13	182300000	182305000	13	182485000	182490000	1.39268e-21
1316	13	182860000	182865000	13	182965000	182970000	5.62981e-21
1317	13	18490000	18495000	13	18630000	18635000	3.89386e-61
1318	13	18855000	18860000	13	18950000	18955000	1.54879e-19
1319	13	189165000	189170000	13	189290000	189295000	1.13809e-16
1320	13	189435000	189440000	13	189715000	189720000	7.40373e-14
1321	13	190275000	190280000	13	191195000	191200000	5.16731e-09
1322	13	190290000	190295000	13	191070000	191075000	8.72953e-15
1323	13	190290000	190295000	13	191195000	191200000	5.61095e-78
1324	13	190290000	190295000	13	191755000	191760000	1.64644e-09
1325	13	190290000	190295000	13	192120000	192125000	1.20236e-13
1326	13	191195000	191200000	13	191755000	191760000	6.61355e-11
1327	13	191195000	191200000	13	192120000	192125000	2.4059e-16
1328	13	191755000	191760000	13	192120000	192125000	1.84322e-13
1329	13	194755000	194760000	13	194840000	194845000	4.63818e-25
1330	13	194770000	194775000	13	195260000	195265000	4.75072e-07
1331	13	194840000	194845000	13	195260000	195265000	7.96385e-09
1332	13	194860000	194865000	13	195260000	195265000	1.51155e-18
1333	13	195010000	195015000	13	195260000	195265000	3.50199e-10
1334	13	196040000	196045000	13	196205000	196210000	2.51883e-12
1335	13	196065000	196070000	13	196205000	196210000	2.89658e-42
1336	13	196065000	196070000	13	196370000	196375000	6.1733e-11
1337	13	196515000	196525000	13	196760000	196765000	2.22123e-08
1338	13	196760000	196765000	13	196965000	196970000	2.28042e-15
1339	13	196760000	196765000	13	197040000	197045000	9.65703e-20
1340	13	196765000	196770000	13	196965000	196970000	5.23826e-16
1341	13	196765000	196770000	13	197040000	197045000	1.41936e-15
1342	13	196800000	196805000	13	196875000	196880000	1.34583e-10
1343	13	196800000	196805000	13	196935000	196940000	5.20253e-09
1344	13	196800000	196805000	13	196965000	196970000	1.81917e-08
1345	13	196800000	196805000	13	197040000	197045000	4.41812e-16
1346	13	196965000	196970000	13	197040000	197045000	8.91744e-17
1347	13	197535000	197540000	13	197960000	197970000	1.84568e-20
1348	13	197570000	197575000	13	197965000	197970000	3.48945e-12
1349	13	197965000	197970000	13	198045000	198050000	2.18184e-09
1350	13	198015000	198020000	13	198045000	198050000	1.80174e-12
1351	13	198015000	198020000	13	198075000	198080000	5.66753e-08
1352	13	198045000	198050000	13	198075000	198080000	2.73151e-17
1353	13	198075000	198080000	13	198220000	198225000	2.35058e-10
1354	13	198110000	198115000	13	198190000	198195000	2.44032e-46
1355	13	198110000	198115000	13	198220000	198225000	2.43891e-14
1356	13	198265000	198270000	13	199505000	199510000	2.45468e-07
1357	13	198265000	198270000	13	199550000	199555000	1.57125e-07
1358	13	198275000	198280000	13	199390000	199395000	3.58083e-28
1359	13	198275000	198280000	13	199505000	199510000	1.05588e-09
1360	13	198305000	198310000	13	199550000	199555000	1.48633e-08
1361	13	198330000	198335000	13	199180000	199185000	1.68514e-08
1362	13	198330000	198335000	13	199390000	199395000	1.12976e-13
1363	13	198330000	198335000	13	199550000	199555000	1.18505e-09
1364	13	198335000	198340000	13	199390000	199395000	6.05476e-32
1365	13	198340000	198345000	13	199180000	199185000	1.03742e-16
1366	13	198340000	198345000	13	199390000	199395000	6.05304e-26
1367	13	198365000	198370000	13	199180000	199185000	1.90859e-10
1368	13	198470000	198475000	13	199180000	199185000	6.85429e-28
1369	13	199835000	199840000	13	199885000	199890000	1.54382e-15
1370	13	199835000	199840000	13	199895000	199900000	1.36368e-28
1371	13	199845000	199850000	13	199885000	199890000	1.55079e-11
1372	13	199845000	199850000	13	199895000	199900000	7.48102e-12
1373	13	200265000	200270000	13	200570000	200575000	1.78462e-07
1374	13	200285000	200290000	13	200570000	200575000	2.0052e-27
1375	13	200290000	200295000	13	200505000	200510000	2.5379e-12
1376	13	200290000	200295000	13	200570000	200575000	7.85178e-40
1377	13	200400000	200405000	13	200570000	200575000	5.73812e-08
1378	13	200570000	200575000	13	200625000	200630000	1.06463e-12
1379	13	201330000	201335000	13	201975000	201980000	5.05741e-12
1380	13	201810000	201815000	13	201975000	201985000	1.93422e-13
1381	13	201860000	201865000	13	201975000	201990000	8.23957e-24
1382	13	202135000	202140000	13	202730000	202735000	2.82833e-08
1383	13	202135000	202140000	13	202745000	202750000	4.5961e-16
1384	13	202315000	202320000	13	202745000	202750000	4.62176e-08
1385	13	202360000	202365000	13	202730000	202735000	7.76901e-09
1386	13	202360000	202365000	13	202745000	202750000	5.9781e-32
1387	13	202460000	202465000	13	202710000	202715000	6.76731e-30
1388	13	202460000	202465000	13	202730000	202735000	2.49668e-20
1389	13	202460000	202465000	13	202745000	202750000	6.3298e-17
1390	13	203110000	203115000	13	203650000	203655000	1.14211e-11
1391	13	203410000	203415000	13	203595000	203600000	2.18527e-09
1392	13	204700000	204705000	13	204865000	204870000	9.73799e-11
1393	13	204800000	204805000	13	204835000	204840000	1.86313e-13
1394	13	204800000	204805000	13	204865000	204870000	3.99579e-10
1395	13	205000	210000	13	1410000	1415000	3.4992e-07
1396	13	205505000	205510000	13	205640000	205645000	5.20253e-09
1397	13	205505000	205510000	13	205655000	205660000	1.25005e-14
1398	13	206275000	206280000	13	206580000	206585000	1.00334e-13
1399	13	206295000	206305000	13	206575000	206585000	5.17191e-12
1400	13	206300000	206305000	13	206465000	206470000	8.57256e-25
1401	13	206300000	206305000	13	206615000	206620000	1.07032e-07
1402	13	206310000	206315000	13	206465000	206470000	2.81506e-07
1403	13	206310000	206315000	13	206565000	206570000	7.34553e-08
1404	13	206310000	206315000	13	206580000	206585000	7.66839e-29
1405	13	206310000	206315000	13	206615000	206620000	1.78462e-07
1406	13	206365000	206370000	13	206465000	206470000	1.52674e-12
1407	13	206430000	206435000	13	206580000	206585000	9.92574e-08
1408	13	206465000	206470000	13	206495000	206500000	1.01578e-07
1409	13	206465000	206470000	13	206515000	206520000	4.04284e-10
1410	13	206465000	206470000	13	206575000	206585000	1.1853e-10
1411	13	206485000	206490000	13	206580000	206585000	1.38638e-10
1412	13	206720000	206725000	13	206895000	206900000	1.07125e-09
1413	13	207575000	207580000	13	207720000	207725000	6.92322e-09
1414	13	207820000	207825000	13	207925000	207930000	3.30279e-10
1415	13	2090000	2095000	13	2325000	2330000	2.64634e-07
1416	13	21225000	21230000	13	21620000	21625000	3.54036e-13
1417	13	21645000	21650000	13	21875000	21880000	1.41134e-16
1418	13	21645000	21650000	13	22075000	22085000	4.29583e-25
1419	13	21970000	21975000	13	22075000	22080000	8.11343e-14
1420	13	22295000	22300000	13	22615000	22620000	3.47045e-14
1421	13	22700000	22705000	13	22830000	22835000	7.58962e-11
1422	13	23170000	23175000	13	23260000	23265000	4.84045e-12
1423	1	32375000	32380000	1	32585000	32590000	1.6109e-65
1424	1	32375000	32380000	1	32595000	32600000	3.87428e-14
1425	1	32415000	32420000	1	32510000	32515000	2.15208e-10
1426	1	32415000	32420000	1	32585000	32590000	7.13683e-11
1427	13	24505000	24520000	13	24580000	24585000	1.74033e-30
1428	13	24760000	24765000	13	25685000	25690000	3.38247e-10
1429	13	2490000	2500000	13	2635000	2640000	4.78386e-10
1430	13	2510000	2520000	13	2635000	2640000	3.04305e-30
1431	13	2515000	2520000	13	2585000	2590000	1.20629e-18
1432	13	2515000	2520000	13	2615000	2625000	3.41841e-08
1433	13	25700000	25705000	13	25840000	25845000	3.29585e-17
1434	13	25700000	25705000	13	25850000	25855000	1.63375e-22
1435	13	25700000	25705000	13	25910000	25915000	2.41734e-47
1436	13	25700000	25705000	13	25920000	25925000	6.86619e-25
1437	13	25770000	25775000	13	25840000	25845000	8.25019e-10
1438	13	25770000	25775000	13	25850000	25855000	1.0372e-30
1439	13	25850000	25855000	13	25910000	25915000	3.0938e-20
1440	13	25850000	25855000	13	25920000	25925000	1.96063e-07
1441	13	26355000	26360000	13	26545000	26550000	7.06683e-24
1442	13	26545000	26550000	13	26840000	26845000	4.51616e-08
1443	13	28230000	28235000	13	28385000	28390000	2.81506e-07
1444	13	28615000	28620000	13	28785000	28790000	8.33367e-12
1445	13	28645000	28650000	13	28785000	28790000	2.53058e-12
1446	13	28655000	28665000	13	28785000	28790000	1.42112e-69
1447	13	28660000	28665000	13	28805000	28810000	1.787e-07
1448	13	28665000	28670000	13	28785000	28790000	1.04795e-24
1449	13	28690000	28695000	13	28785000	28790000	3.90222e-14
1450	13	29290000	29295000	13	29380000	29385000	4.49559e-08
1451	13	29460000	29465000	13	29625000	29630000	9.73799e-11
1452	13	29720000	29725000	13	29765000	29770000	1.15011e-09
1453	13	29720000	29725000	13	29780000	29785000	1.70044e-11
1454	13	29735000	29740000	13	29765000	29770000	1.80174e-12
1455	13	29735000	29740000	13	29780000	29785000	5.56253e-18
1456	13	29795000	29800000	13	29865000	29870000	4.60269e-15
1457	13	30345000	30350000	13	30540000	30545000	4.89235e-09
1458	13	31465000	31470000	13	31645000	31650000	3.65148e-09
1459	13	31750000	31755000	13	32010000	32015000	6.79373e-21
1460	13	32250000	32255000	13	32360000	32365000	5.97314e-10
1461	13	32250000	32255000	13	32705000	32710000	2.35058e-10
1462	13	3250000	3255000	13	3330000	3335000	5.76658e-17
1463	13	32610000	32615000	13	32675000	32680000	4.87735e-28
1464	13	32610000	32620000	13	32700000	32710000	1.37722e-22
1465	13	32615000	32620000	13	32665000	32670000	1.46334e-09
1466	13	32640000	32645000	13	32675000	32680000	2.66749e-09
1467	13	32665000	32680000	13	32700000	32710000	1.68854e-13
1468	13	32675000	32680000	13	32730000	32735000	4.81929e-08
1469	13	32700000	32710000	13	32730000	32740000	9.85654e-17
1470	13	32860000	32865000	13	33020000	33025000	3.06092e-11
1471	13	32915000	32920000	13	33020000	33025000	3.41841e-08
1472	13	33030000	33045000	13	33090000	33095000	8.38308e-38
1473	13	33050000	33055000	13	33090000	33095000	2.019e-117
1474	13	33090000	33095000	13	33640000	33645000	2.58932e-23
1475	13	33090000	33095000	13	33660000	33665000	6.76854e-19
1476	13	33105000	33110000	13	33640000	33645000	1.48162e-10
1477	13	33115000	33120000	13	33640000	33645000	1.71315e-12
1478	13	33150000	33155000	13	33640000	33645000	4.75072e-07
1479	13	3360000	3365000	13	3705000	3710000	2.46322e-08
1480	13	3400000	3405000	13	3705000	3710000	2.60332e-08
1481	13	34140000	34145000	13	34290000	34295000	1.84582e-15
1482	13	3415000	3420000	13	3705000	3710000	8.66318e-09
1483	13	34360000	34365000	13	34410000	34415000	6.09141e-08
1484	13	34360000	34365000	13	34485000	34490000	1.8127e-10
1485	13	34370000	34375000	13	34410000	34415000	4.39778e-12
1486	13	34865000	34870000	13	34990000	34995000	3.35231e-11
1487	13	34865000	34870000	13	35185000	35200000	7.14685e-33
1488	13	34990000	34995000	13	35190000	35200000	4.13137e-15
1489	13	35035000	35040000	13	35190000	35195000	7.99968e-16
1490	13	35235000	35240000	13	35325000	35335000	1.38638e-10
1491	13	3775000	3780000	13	4265000	4270000	5.57635e-08
1492	13	39945000	39950000	13	39980000	39985000	8.53385e-10
1493	13	39945000	39955000	13	40055000	40060000	2.78631e-07
1494	13	40180000	40185000	13	40365000	40380000	7.57832e-18
1495	13	40210000	40215000	13	40370000	40375000	3.06092e-11
1496	13	40235000	40240000	13	40365000	40380000	3.25031e-07
1497	13	40250000	40260000	13	40365000	40375000	1.00773e-19
1498	13	40385000	40390000	13	40780000	40785000	3.00665e-10
1499	13	44890000	44895000	13	45320000	45325000	6.58963e-11
1500	13	44905000	44910000	13	45320000	45325000	4.26287e-42
1501	13	45535000	45540000	13	45925000	45930000	2.85178e-18
1502	13	45535000	45540000	13	45985000	45995000	4.94621e-27
1503	13	45545000	45550000	13	45925000	45930000	3.69476e-20
1504	13	45545000	45550000	13	45985000	45995000	1.01569e-20
1505	13	45875000	45880000	13	45925000	45930000	2.01784e-07
1506	13	45925000	45930000	13	45985000	45990000	2.01054e-07
1507	13	46035000	46040000	13	46765000	46770000	2.39009e-20
1508	13	46045000	46050000	13	46505000	46510000	1.40028e-07
1509	13	46045000	46050000	13	46765000	46770000	4.40229e-14
1510	13	46985000	46990000	13	47280000	47285000	6.45087e-09
1511	13	47320000	47325000	13	47625000	47630000	1.60552e-91
1512	13	47320000	47325000	13	47670000	47675000	2.27355e-21
1513	13	47775000	47780000	13	48355000	48360000	3.89895e-07
1514	13	47935000	47940000	13	48335000	48340000	2.10105e-09
1515	13	48590000	48595000	13	50295000	50300000	1.29582e-14
1516	13	50730000	50735000	13	50845000	50850000	2.63111e-08
1517	13	50865000	50870000	13	51110000	51115000	1.69677e-44
1518	13	51130000	51135000	13	51395000	51400000	3.37037e-15
1519	13	54180000	54185000	13	54365000	54370000	7.14253e-08
1520	13	54180000	54185000	13	54390000	54395000	7.72745e-14
1521	13	54400000	54405000	13	54775000	54780000	4.84468e-08
1522	13	54780000	54785000	13	55100000	55105000	7.50634e-27
1523	13	54815000	54820000	13	55100000	55105000	5.01223e-14
1524	13	55185000	55190000	13	56035000	56040000	2.02661e-07
1525	13	55185000	55190000	13	56545000	56550000	1.20125e-11
1526	13	61235000	61240000	13	61570000	61575000	8.41687e-11
1527	13	61260000	61265000	13	61555000	61560000	2.99213e-07
1528	13	61260000	61265000	13	61570000	61575000	4.50471e-11
1529	13	61270000	61275000	13	61570000	61575000	4.47589e-46
1530	13	61275000	61280000	13	61335000	61340000	2.01054e-07
1531	13	61275000	61280000	13	61520000	61525000	3.40948e-09
1532	13	61275000	61280000	13	61555000	61560000	4.48034e-26
1533	13	61275000	61280000	13	61570000	61575000	3.05384e-76
1534	13	61275000	61280000	13	61595000	61600000	1.23622e-38
1535	13	61335000	61340000	13	61570000	61575000	2.98501e-12
1536	13	63300000	63305000	13	64525000	64530000	3.24632e-12
1537	13	64870000	64875000	13	65005000	65010000	5.20253e-09
1538	13	64870000	64880000	13	65035000	65040000	1.53601e-21
1539	13	66645000	66650000	13	66925000	66930000	1.3833e-62
1540	13	67520000	67525000	13	67790000	67795000	2.89482e-08
1541	13	68165000	68170000	13	68470000	68480000	8.49939e-30
1542	13	68190000	68195000	13	68475000	68480000	5.01223e-14
1543	13	68200000	68205000	13	68475000	68480000	3.10718e-09
1544	13	68870000	68875000	13	69000000	69005000	2.1559e-09
1545	13	68870000	68880000	13	68985000	68990000	6.88185e-16
1546	13	68870000	68880000	13	69010000	69020000	4.32472e-15
1547	13	68870000	68880000	13	69320000	69325000	3.52325e-12
1548	13	69010000	69015000	13	69320000	69325000	6.2569e-13
1549	13	69010000	69015000	13	69360000	69365000	1.94731e-08
1550	13	69015000	69020000	13	69320000	69325000	1.49363e-29
1551	13	6915000	6920000	13	6980000	6985000	3.23425e-07
1552	13	69360000	69365000	13	69390000	69400000	2.66749e-09
1553	13	70110000	70115000	13	70275000	70280000	3.8468e-13
1554	13	70110000	70115000	13	70330000	70335000	2.09654e-13
1555	1	37020000	37025000	1	37630000	37635000	2.42394e-08
1556	13	70530000	70540000	13	70735000	70740000	5.23826e-16
1557	13	70740000	70745000	13	70855000	70860000	2.77068e-22
1558	13	70740000	70745000	13	70865000	70870000	3.53212e-19
1559	13	70750000	70755000	13	70855000	70860000	3.41841e-08
1560	13	71620000	71625000	13	71690000	71695000	1.04604e-11
1561	13	71620000	71625000	13	71700000	71705000	2.30376e-22
1562	13	71645000	71650000	13	71700000	71705000	4.81929e-08
1563	13	71780000	71785000	13	71915000	71920000	5.76358e-12
1564	1	37225000	37230000	1	37630000	37635000	1.49182e-17
1565	13	72325000	72330000	13	72475000	72480000	4.90758e-07
1566	13	72670000	72685000	13	73270000	73280000	2.99458e-18
1567	13	72675000	72680000	13	73225000	73230000	9.1385e-11
1568	13	72675000	72685000	13	73270000	73280000	2.99458e-18
1569	13	72710000	72715000	13	73225000	73230000	2.3663e-07
1570	13	73095000	73100000	13	73225000	73230000	1.36373e-11
1571	13	73095000	73100000	13	73270000	73280000	3.58198e-22
1572	13	73900000	73905000	13	74540000	74550000	1.9814e-15
1573	13	74180000	74190000	13	74540000	74550000	1.62836e-11
1574	13	75355000	75365000	13	75425000	75430000	5.08089e-13
1575	13	75440000	75450000	13	75510000	75515000	7.71708e-34
1576	13	75440000	75450000	13	75595000	75605000	1.03055e-58
1577	13	75440000	75450000	13	75610000	75615000	5.7096e-14
1578	13	77060000	77065000	13	77995000	78000000	5.4199e-08
1579	13	77265000	77270000	13	77995000	78000000	1.51253e-07
1580	13	77360000	77365000	13	77985000	77990000	2.67437e-16
1581	13	77360000	77365000	13	77995000	78000000	3.91777e-14
1582	13	77410000	77415000	13	77985000	77990000	4.73367e-08
1583	1	37760000	37765000	1	37975000	37980000	6.59302e-14
1584	1	37770000	37775000	1	37910000	37915000	6.68994e-10
1585	1	37770000	37775000	1	37965000	37970000	4.15682e-12
1586	1	37770000	37775000	1	37975000	37980000	9.61224e-78
1587	13	77750000	77755000	13	77985000	77990000	9.34282e-18
1588	13	77750000	77755000	13	77995000	78000000	3.17341e-23
1589	13	78865000	78870000	13	78915000	78925000	1.0282e-09
1590	13	79115000	79120000	13	79670000	79675000	8.28468e-10
1591	13	79475000	79480000	13	79670000	79680000	1.83352e-50
1592	13	79475000	79480000	13	79685000	79695000	2.6236e-20
1593	13	79475000	79480000	13	79700000	79705000	8.88978e-08
1594	13	81700000	81705000	13	81900000	81905000	1.35806e-23
1595	13	81700000	81705000	13	81945000	81950000	2.69877e-16
1596	13	82045000	82060000	13	82210000	82215000	1.82891e-10
1597	13	82050000	82055000	13	82185000	82190000	8.85073e-17
1598	13	82050000	82055000	13	82200000	82205000	3.30819e-12
1599	13	82100000	82105000	13	82185000	82190000	5.57686e-21
1600	13	82100000	82105000	13	82200000	82205000	1.61393e-15
1601	13	82100000	82105000	13	82210000	82215000	2.29602e-11
1602	13	82540000	82550000	13	82710000	82715000	5.78431e-10
1603	13	83295000	83300000	13	83695000	83700000	9.35397e-21
1604	13	88585000	88590000	13	89170000	89175000	3.63036e-09
1605	13	89720000	89725000	13	89935000	89940000	1.13446e-109
1606	13	89795000	89800000	13	89935000	89940000	5.02995e-30
1607	13	89985000	89995000	13	90425000	90440000	1.3801e-19
1608	13	90435000	90440000	13	90715000	90720000	5.17191e-12
1609	13	90505000	90510000	13	90715000	90720000	1.2758e-15
1610	13	91105000	91110000	13	91330000	91335000	1.45779e-08
1611	13	91625000	91630000	13	92085000	92090000	1.40028e-07
1612	13	94120000	94125000	13	94285000	94290000	9.67068e-08
1613	13	95300000	95305000	13	95605000	95610000	4.83458e-10
1614	13	95670000	95675000	13	95740000	95745000	1.04604e-11
1615	13	95990000	95995000	13	96345000	96350000	1.54364e-35
1616	13	95990000	95995000	13	96495000	96500000	3.11387e-07
1617	13	95990000	95995000	13	96965000	96975000	6.53972e-31
1618	13	96400000	96405000	13	96495000	96500000	5.86513e-08
1619	13	96400000	96405000	13	97020000	97025000	1.51161e-07
1620	13	96495000	96500000	13	96920000	96925000	8.2962e-13
1621	13	96495000	96500000	13	96965000	96975000	1.1882e-08
1622	13	96495000	96500000	13	97010000	97015000	1.41132e-15
1623	13	97020000	97025000	13	97285000	97290000	5.93064e-09
1624	1	39825000	39830000	1	39865000	39870000	6.24179e-13
1625	1	39825000	39830000	1	39910000	39915000	7.48177e-10
1626	13	98410000	98415000	13	98580000	98585000	1.93422e-13
1627	13	98500000	98505000	13	98580000	98585000	7.59389e-30
1628	13	99055000	99065000	13	99745000	99750000	4.59397e-16
1629	13	99850000	99855000	13	100020000	100025000	3.55843e-53
1630	13	99850000	99855000	13	100090000	100095000	2.50422e-13
1631	14	100760000	100765000	14	100850000	100855000	8.94364e-09
1632	14	100760000	100765000	14	100860000	100870000	7.34894e-38
1633	14	100865000	100870000	14	100920000	100925000	2.63034e-12
1634	14	100865000	100870000	14	100930000	100935000	4.12025e-07
1635	14	100930000	100935000	14	101250000	101255000	3.56718e-07
1636	14	100960000	100965000	14	101125000	101130000	4.49725e-79
1637	14	100960000	100965000	14	101135000	101140000	2.31969e-36
1638	14	100960000	100965000	14	101145000	101150000	1.8174e-18
1639	14	100960000	100965000	14	101165000	101170000	1.07098e-20
1640	14	100975000	100980000	14	101125000	101130000	5.00283e-21
1641	14	100975000	100980000	14	101135000	101140000	2.40329e-07
1642	14	101125000	101130000	14	101165000	101170000	2.10241e-08
1643	14	101135000	101140000	14	101165000	101170000	2.08752e-07
1644	14	101135000	101140000	14	101250000	101255000	2.67805e-07
1645	14	101165000	101170000	14	101225000	101230000	2.75619e-07
1646	14	101165000	101170000	14	101250000	101255000	2.32197e-13
1647	14	101270000	101275000	14	101385000	101390000	6.83152e-39
1648	14	10150000	10155000	14	10245000	10250000	1.50686e-15
1649	14	102455000	102460000	14	102545000	102550000	1.04871e-12
1650	14	102675000	102680000	14	102890000	102895000	2.74107e-25
1651	14	102675000	102680000	14	102920000	102925000	1.43163e-31
1652	14	102705000	102710000	14	102890000	102895000	4.95295e-10
1653	14	10285000	10290000	14	10380000	10385000	2.48794e-09
1654	14	103165000	103170000	14	103280000	103285000	2.12728e-29
1655	14	104045000	104050000	14	104375000	104380000	9.64362e-19
1656	14	104375000	104380000	14	104560000	104565000	4.62659e-07
1657	14	10445000	10450000	14	10545000	10555000	2.65191e-13
1658	14	104560000	104565000	14	104590000	104595000	1.93297e-11
1659	14	104560000	104565000	14	104750000	104755000	4.67249e-11
1660	14	104560000	104565000	14	104940000	104945000	2.05339e-08
1661	14	104565000	104570000	14	104810000	104815000	2.10935e-08
1662	14	10460000	10465000	14	10545000	10555000	1.11096e-24
1663	14	104840000	104845000	14	104915000	104920000	4.33159e-08
1664	14	104840000	104845000	14	104940000	104945000	1.8343e-29
1665	14	105000000	105005000	14	105300000	105305000	2.36761e-08
1666	14	105000	110000	14	370000	375000	4.05015e-22
1667	14	105000	110000	14	665000	670000	2.13129e-07
1668	14	106735000	106745000	14	106940000	106945000	4.5548e-16
1669	14	106750000	106755000	14	106940000	106945000	1.73094e-09
1670	14	106940000	106945000	14	107170000	107175000	1.6214e-15
1671	14	106965000	106970000	14	107170000	107175000	1.4136e-08
1672	14	107005000	107010000	14	107170000	107175000	5.51054e-62
1673	14	107005000	107010000	14	107180000	107185000	8.5146e-09
1674	14	107005000	107010000	14	107190000	107195000	1.31565e-11
1675	14	107260000	107265000	14	107360000	107365000	2.65671e-66
1676	14	107490000	107495000	14	107780000	107785000	6.31335e-09
1677	14	108515000	108520000	14	108650000	108665000	2.16906e-15
1678	14	108515000	108520000	14	108675000	108680000	1.37541e-29
1679	14	108805000	108810000	14	108845000	108850000	1.843e-07
1680	14	108805000	108810000	14	108935000	108940000	5.9716e-27
1681	14	109270000	109275000	14	109405000	109410000	1.14224e-08
1682	14	109770000	109775000	14	110475000	110480000	4.34946e-11
1683	14	111025000	111030000	14	111120000	111125000	3.22302e-42
1684	14	111025000	111030000	14	111185000	111190000	2.33016e-106
1685	14	111025000	111030000	14	111195000	111200000	1.08347e-32
1686	14	111035000	111040000	14	111185000	111190000	5.00283e-21
1687	14	111430000	111435000	14	111520000	111525000	2.11298e-09
1688	14	111445000	111450000	14	111520000	111525000	3.34649e-72
1689	14	111445000	111450000	14	111610000	111615000	1.61398e-10
1690	14	111460000	111465000	14	111520000	111525000	1.62547e-28
1691	14	11190000	11200000	14	11330000	11335000	5.42721e-09
1692	14	112265000	112280000	14	112600000	112605000	1.57363e-17
1693	14	112270000	112275000	14	112340000	112345000	9.78147e-15
1694	14	112270000	112275000	14	112500000	112505000	2.28288e-17
1695	14	112340000	112345000	14	112395000	112400000	7.91297e-08
1696	14	112870000	112875000	14	113080000	113085000	2.44105e-10
1697	14	112870000	112875000	14	113090000	113095000	1.36633e-07
1698	14	113230000	113235000	14	113345000	113350000	2.67805e-07
1699	14	113230000	113235000	14	113430000	113435000	1.09549e-16
1700	14	113405000	113415000	14	113465000	113470000	1.62547e-28
1701	14	113410000	113415000	14	113480000	113485000	2.32959e-07
1702	14	113430000	113435000	14	113465000	113470000	4.87619e-10
1703	14	113725000	113730000	14	113800000	113805000	4.33159e-08
1704	14	113805000	113810000	14	114035000	114040000	2.62999e-10
1705	14	113885000	113890000	14	114195000	114200000	3.04757e-11
1706	14	114520000	114525000	14	114595000	114600000	2.12894e-14
1707	14	114615000	114620000	14	114775000	114785000	5.54191e-11
1708	14	114615000	114620000	14	114810000	114815000	1.89127e-07
1709	14	114615000	114625000	14	114775000	114785000	5.54191e-11
1710	14	1155000	1160000	14	1665000	1670000	4.9441e-16
1711	14	1155000	1160000	14	2030000	2035000	5.22736e-14
1712	14	1155000	1160000	14	2130000	2135000	1.10926e-07
1713	14	1155000	1165000	14	1645000	1650000	2.18752e-89
1714	14	1155000	1165000	14	1655000	1660000	1.56705e-07
1715	14	1180000	1185000	14	1645000	1650000	1.56058e-19
1716	14	11810000	11815000	14	12110000	12115000	6.01154e-11
1717	14	120585000	120590000	14	120950000	120955000	9.7623e-14
1718	14	120745000	120750000	14	120945000	120955000	1.06942e-55
1719	14	120745000	120750000	14	121000000	121005000	8.41753e-15
1720	14	121160000	121170000	14	121325000	121330000	1.12276e-13
1721	14	12130000	12135000	14	12215000	12220000	8.36685e-09
1722	14	12140000	12145000	14	12215000	12220000	1.60974e-07
1723	14	12160000	12165000	14	12215000	12220000	5.21337e-31
1724	14	122530000	122535000	14	122710000	122715000	8.66208e-10
1725	14	122530000	122535000	14	122720000	122725000	1.10528e-12
1726	14	122865000	122875000	14	123900000	123905000	3.36328e-14
1727	14	122870000	122875000	14	123875000	123885000	3.01781e-10
1728	14	123600000	123605000	14	123745000	123750000	2.82888e-12
1729	14	123815000	123820000	14	123900000	123905000	4.71135e-14
1730	14	124010000	124025000	14	124460000	124470000	9.23927e-15
1731	14	124030000	124040000	14	124460000	124470000	3.009e-09
1732	14	124120000	124125000	14	124460000	124465000	5.27167e-15
1733	14	12435000	12440000	14	12490000	12495000	1.92985e-09
1734	14	124635000	124645000	14	124765000	124775000	2.36885e-17
1735	14	124870000	124875000	14	125120000	125130000	6.95459e-14
1736	14	124935000	124940000	14	125120000	125125000	4.37369e-14
1737	14	126870000	126875000	14	126975000	126985000	1.44802e-22
1738	14	126980000	126985000	14	127310000	127315000	7.42501e-21
1739	14	126990000	126995000	14	127310000	127315000	3.56718e-07
1740	14	127600000	127605000	14	128300000	128305000	6.86597e-40
1741	14	127640000	127645000	14	128300000	128305000	8.43193e-24
1742	14	128595000	128600000	14	128815000	128820000	6.31339e-65
1743	14	128600000	128605000	14	128805000	128810000	2.40087e-09
1744	14	128600000	128605000	14	128815000	128820000	1.9005e-18
1745	14	129110000	129120000	14	129325000	129330000	9.16582e-09
1746	14	129115000	129120000	14	129335000	129340000	6.27218e-10
1747	14	129535000	129545000	14	129710000	129715000	8.5146e-09
1748	14	12975000	12980000	14	13120000	13125000	2.00847e-49
1749	14	12995000	13000000	14	13120000	13125000	1.79108e-11
1750	14	130690000	130695000	14	131295000	131300000	6.71724e-08
1751	14	131800000	131805000	14	131830000	131835000	1.07803e-08
1752	14	131865000	131870000	14	132015000	132020000	3.37433e-08
1753	14	131865000	131870000	14	132160000	132165000	1.87979e-20
1754	14	131875000	131880000	14	132160000	132165000	3.71429e-07
1755	14	131885000	131890000	14	132015000	132020000	7.34468e-20
1756	14	131885000	131890000	14	132160000	132165000	1.36598e-21
1757	14	131890000	131895000	14	132015000	132020000	1.79108e-11
1758	14	131890000	131895000	14	132160000	132165000	2.89721e-33
1759	14	131925000	131930000	14	132015000	132020000	9.13772e-18
1760	14	131925000	131930000	14	132160000	132165000	1.63884e-23
1761	14	132015000	132020000	14	132160000	132165000	6.50508e-08
1762	14	132110000	132115000	14	132160000	132165000	1.1784e-07
1763	14	133105000	133110000	14	133435000	133440000	2.15748e-07
1764	14	133105000	133110000	14	133795000	133800000	1.00381e-07
1765	14	133450000	133455000	14	133790000	133800000	1.24102e-23
1766	14	133925000	133930000	14	134120000	134125000	3.47895e-08
1767	14	133930000	133935000	14	134090000	134095000	9.31154e-09
1768	14	133930000	133935000	14	134120000	134125000	1.17421e-20
1769	14	135270000	135275000	14	135790000	135800000	3.30242e-80
1770	14	136975000	136980000	14	137305000	137315000	6.87258e-11
1771	14	137255000	137260000	14	137310000	137315000	7.91297e-08
1772	14	137390000	137395000	14	138985000	138990000	4.50616e-08
1773	14	13785000	13790000	14	14020000	14030000	8.72242e-22
1774	14	13785000	13790000	14	14040000	14045000	1.09188e-24
1775	14	13785000	13795000	14	14020000	14030000	1.42152e-18
1776	14	13790000	13795000	14	14040000	14045000	2.43014e-22
1777	14	13800000	13810000	14	14040000	14045000	6.38267e-17
1778	14	13805000	13815000	14	14020000	14030000	9.57156e-47
1779	14	13805000	13815000	14	14040000	14045000	9.01694e-34
1780	14	14735000	14740000	14	15095000	15100000	3.6695e-07
1781	14	14745000	14750000	14	14925000	14930000	5.7847e-13
1782	14	14745000	14750000	14	15095000	15100000	2.11433e-18
1783	14	14760000	14770000	14	15095000	15100000	1.68183e-07
1784	14	14910000	14915000	14	15095000	15100000	8.22104e-11
1785	14	14925000	14930000	14	15095000	15100000	7.87664e-08
1786	14	16610000	16615000	14	16720000	16725000	2.12349e-30
1787	14	16610000	16615000	14	16955000	16960000	2.75981e-19
1788	14	1665000	1670000	14	2030000	2035000	8.6989e-12
1789	14	20685000	20690000	14	20990000	20995000	1.75276e-08
1790	14	20685000	20695000	14	21000000	21010000	6.79642e-26
1791	14	2160000	2175000	14	2785000	2800000	8.87328e-16
1792	14	2165000	2170000	14	2760000	2765000	8.64873e-08
1793	14	2255000	2260000	14	2600000	2605000	1.85264e-09
1794	14	2255000	2260000	14	2790000	2800000	4.65704e-08
1795	14	22875000	22885000	14	23015000	23020000	3.2579e-28
1796	14	22880000	22885000	14	23040000	23045000	5.71e-22
1797	14	23495000	23500000	14	24095000	24100000	2.19238e-15
1798	14	23495000	23500000	14	24115000	24120000	4.03143e-10
1799	14	23495000	23500000	14	24275000	24280000	1.95539e-07
1800	14	23525000	23530000	14	24095000	24100000	1.63515e-07
1801	1	4245000	4250000	1	4890000	4895000	1.64254e-16
1802	14	24760000	24765000	14	25010000	25025000	4.24524e-12
1803	1	42495000	42500000	1	42915000	42925000	8.77536e-16
1804	14	28395000	28400000	14	28705000	28710000	9.06705e-08
1805	14	28395000	28400000	14	28815000	28820000	4.37369e-14
1806	14	28395000	28400000	14	29015000	29025000	3.69272e-18
1807	14	28395000	28405000	14	29005000	29010000	3.98399e-36
1808	14	28395000	28405000	14	29015000	29020000	1.26763e-15
1809	14	28400000	28405000	14	28590000	28595000	7.27339e-12
1810	14	28400000	28405000	14	28640000	28645000	3.04937e-08
1811	14	28400000	28405000	14	28815000	28820000	6.01135e-12
1812	14	28400000	28405000	14	28940000	28945000	3.65461e-07
1813	14	28590000	28595000	14	28640000	28645000	9.61329e-10
1814	14	28815000	28820000	14	29005000	29010000	2.89818e-10
1815	14	29400000	29405000	14	29655000	29660000	6.39623e-08
1816	14	29745000	29750000	14	29820000	29825000	1.00924e-13
1817	14	29910000	29915000	14	29995000	30010000	8.94364e-09
1818	14	29910000	29915000	14	30065000	30070000	1.13276e-10
1819	14	30285000	30290000	14	30400000	30405000	4.24956e-64
1820	14	30580000	30595000	14	30665000	30675000	4.51167e-39
1821	14	30590000	30595000	14	30690000	30695000	1.43906e-08
1822	14	30630000	30635000	14	30670000	30675000	7.01323e-10
1823	14	30855000	30860000	14	30895000	30900000	7.01323e-10
1824	14	30855000	30860000	14	30910000	30915000	6.60317e-13
1825	14	30855000	30860000	14	30960000	30970000	7.50789e-27
1826	14	30875000	30880000	14	30965000	30970000	1.47818e-07
1827	14	30895000	30900000	14	30965000	30970000	7.27512e-11
1828	14	30905000	30915000	14	30960000	30970000	5.37361e-10
1829	14	30980000	30985000	14	31085000	31090000	9.83314e-22
1830	14	31030000	31035000	14	31085000	31090000	1.63304e-13
1831	14	31500000	31505000	14	31805000	31810000	4.32605e-24
1832	14	31500000	31505000	14	31825000	31830000	1.12935e-11
1833	14	31825000	31830000	14	31945000	31950000	1.66102e-12
1834	14	31825000	31830000	14	31965000	31970000	3.57517e-42
1835	14	31825000	31830000	14	32155000	32165000	7.41705e-17
1836	14	31825000	31830000	14	32175000	32180000	1.74994e-10
1837	14	31850000	31855000	14	31965000	31970000	2.67805e-07
1838	14	31880000	31885000	14	31945000	31950000	1.29328e-13
1839	14	31880000	31885000	14	31965000	31970000	7.21673e-24
1840	14	31880000	31885000	14	32155000	32165000	6.21465e-14
1841	14	31965000	31970000	14	32155000	32160000	1.73094e-09
1842	14	32025000	32030000	14	32155000	32160000	2.01769e-10
1843	14	32610000	32615000	14	32660000	32665000	3.66735e-08
1844	14	32610000	32615000	14	32680000	32685000	4.56277e-14
1845	14	32610000	32615000	14	32725000	32730000	3.60528e-18
1846	14	34775000	34780000	14	35275000	35280000	2.11691e-20
1847	14	34775000	34780000	14	35285000	35290000	1.08001e-08
1848	14	34775000	34780000	14	35295000	35300000	7.29077e-08
1849	14	35810000	35820000	14	36275000	36280000	7.38268e-10
1850	14	35810000	35820000	14	36340000	36345000	5.40253e-08
1851	14	35815000	35820000	14	36045000	36050000	3.69495e-07
1852	14	36615000	36620000	14	37600000	37605000	2.52796e-80
1853	14	36615000	36620000	14	37620000	37625000	1.48116e-16
1854	14	36615000	36620000	14	37630000	37635000	9.3903e-13
1855	14	36715000	36720000	14	37600000	37605000	1.1613e-11
1856	14	36715000	36720000	14	37620000	37625000	3.0714e-07
1857	1	4375000	4385000	1	4890000	4895000	3.48073e-08
1858	14	37620000	37625000	14	38060000	38065000	1.64775e-09
1859	14	37630000	37635000	14	38075000	38080000	1.34533e-09
1860	14	37670000	37675000	14	38060000	38065000	2.17292e-14
1861	14	37670000	37675000	14	38075000	38080000	6.07467e-18
1862	14	3790000	3795000	14	4235000	4240000	9.99065e-08
1863	14	38115000	38120000	14	38455000	38460000	1.83155e-08
1864	14	38125000	38130000	14	38455000	38460000	4.20439e-09
1865	14	38125000	38130000	14	38470000	38475000	1.41501e-08
1866	14	38545000	38550000	14	38815000	38820000	7.02702e-11
1867	14	38550000	38555000	14	38600000	38605000	1.50681e-12
1868	14	38550000	38555000	14	38630000	38635000	3.53935e-08
1869	14	38550000	38555000	14	38655000	38660000	4.70066e-11
1870	14	38550000	38555000	14	38815000	38820000	4.05015e-22
1871	14	38570000	38575000	14	38630000	38635000	2.34627e-08
1872	14	38600000	38605000	14	38630000	38635000	7.93494e-08
1873	14	38680000	38685000	14	38795000	38800000	5.08534e-15
1874	14	38680000	38685000	14	38815000	38820000	2.01175e-30
1875	14	39315000	39320000	14	39510000	39515000	3.47895e-08
1876	14	39315000	39320000	14	39525000	39530000	3.77312e-11
1877	14	39315000	39320000	14	39600000	39605000	5.02125e-16
1878	14	395000	400000	14	665000	670000	3.19482e-51
1879	14	39525000	39530000	14	39600000	39605000	4.33159e-08
1880	14	40220000	40230000	14	40275000	40280000	2.21641e-35
1881	14	40240000	40245000	14	40275000	40280000	2.86551e-84
1882	14	40315000	40320000	14	40860000	40865000	2.781e-12
1883	14	40525000	40530000	14	40855000	40865000	8.89867e-35
1884	14	4055000	4060000	14	4230000	4240000	6.10139e-20
1885	14	40565000	40575000	14	40855000	40865000	2.04279e-16
1886	14	40650000	40660000	14	40855000	40865000	1.83179e-67
1887	14	4100000	4105000	14	4185000	4190000	3.39705e-08
1888	14	4100000	4105000	14	4230000	4240000	6.1104e-15
1889	14	41170000	41175000	14	41315000	41320000	6.50508e-08
1890	14	41970000	41975000	14	42125000	42135000	4.25424e-27
1891	14	41970000	41975000	14	42175000	42180000	1.4136e-08
1892	14	42010000	42015000	14	42125000	42135000	1.26952e-25
1893	14	42020000	42025000	14	42125000	42130000	6.68861e-14
1894	14	42130000	42135000	14	42175000	42180000	9.97215e-08
1895	14	42175000	42180000	14	42205000	42210000	3.18157e-28
1896	1	44290000	44295000	1	44385000	44390000	5.91458e-17
1897	1	44290000	44295000	1	44395000	44400000	6.57773e-13
1898	1	44300000	44305000	1	44385000	44390000	5.91746e-08
1899	14	43095000	43100000	14	43170000	43175000	4.33159e-08
1900	14	4320000	4330000	14	4475000	4485000	1.66977e-21
1901	14	43220000	43225000	14	43575000	43580000	1.32251e-10
1902	14	43220000	43230000	14	43475000	43485000	6.57819e-12
1903	14	4340000	4345000	14	4475000	4485000	1.35314e-14
1904	14	4360000	4365000	14	4475000	4480000	2.67805e-07
1905	14	43990000	44005000	14	44225000	44235000	3.89724e-11
1906	14	43990000	44005000	14	44240000	44255000	3.66296e-17
1907	14	44055000	44060000	14	44230000	44235000	2.65977e-10
1908	14	45220000	45225000	14	45345000	45350000	1.1627e-17
1909	14	45375000	45380000	14	45830000	45835000	9.05165e-13
1910	14	46060000	46065000	14	46225000	46230000	9.1474e-10
1911	14	46070000	46075000	14	46220000	46230000	1.1347e-42
1912	14	46070000	46075000	14	46235000	46240000	2.72603e-24
1913	14	46675000	46680000	14	47075000	47080000	1.02194e-09
1914	14	47235000	47245000	14	47355000	47365000	2.38297e-10
1915	14	47240000	47245000	14	47390000	47395000	3.17503e-14
1916	14	47255000	47280000	14	47355000	47365000	4.80599e-17
1917	14	47355000	47365000	14	47390000	47395000	6.62477e-14
1918	14	47515000	47520000	14	47875000	47880000	3.6695e-07
1919	14	47515000	47520000	14	47885000	47890000	2.38561e-07
1920	14	47515000	47520000	14	47935000	47945000	1.33786e-19
1921	14	47550000	47555000	14	47890000	47895000	2.4263e-09
1922	14	47610000	47615000	14	47935000	47945000	2.77061e-07
1923	14	47620000	47625000	14	47890000	47895000	7.02702e-11
1924	14	47620000	47625000	14	47940000	47945000	3.56718e-07
1925	14	47780000	47785000	14	47875000	47880000	1.4083e-18
1926	14	47780000	47785000	14	47890000	47895000	3.12596e-15
1927	14	47905000	47910000	14	47935000	47945000	5.76837e-11
1928	14	48030000	48035000	14	48060000	48065000	2.95406e-08
1929	14	48775000	48780000	14	48815000	48820000	7.01323e-10
1930	14	48815000	48820000	14	48915000	48920000	1.36858e-12
1931	14	48815000	48820000	14	49035000	49040000	4.87325e-15
1932	14	48915000	48925000	14	49030000	49040000	1.64732e-13
1933	14	48985000	48990000	14	49035000	49040000	1.1784e-07
1934	14	49480000	49485000	14	49515000	49520000	5.00754e-12
1935	14	49850000	49855000	14	49975000	49980000	5.30788e-08
1936	14	49855000	49860000	14	49920000	49925000	3.35001e-08
1937	14	49860000	49865000	14	49910000	49915000	8.26196e-17
1938	14	49860000	49865000	14	49920000	49925000	4.42546e-30
1939	14	49860000	49865000	14	49975000	49980000	1.26351e-10
1940	14	50045000	50050000	14	50205000	50210000	9.31154e-09
1941	14	50245000	50250000	14	50410000	50415000	9.1474e-10
1942	14	50325000	50330000	14	50410000	50415000	3.44984e-16
1943	14	50355000	50360000	14	50390000	50395000	3.68478e-08
1944	1	45050000	45055000	1	45370000	45375000	3.21648e-55
1945	14	50815000	50820000	14	50960000	50965000	6.50508e-08
1946	14	51005000	51010000	14	51230000	51235000	4.07403e-10
1947	14	51135000	51145000	14	51230000	51235000	2.21077e-13
1948	14	51400000	51405000	14	51435000	51440000	1.59561e-10
1949	14	51520000	51525000	14	51615000	51620000	2.66303e-11
1950	14	55835000	55840000	14	56135000	56145000	3.67595e-35
1951	14	55870000	55875000	14	56135000	56140000	1.3984e-11
1952	14	55920000	55925000	14	56540000	56545000	4.43627e-09
1953	14	56135000	56145000	14	56635000	56640000	1.60034e-09
1954	14	56140000	56145000	14	56540000	56545000	6.83497e-08
1955	14	56140000	56145000	14	56555000	56560000	2.94821e-07
1956	14	56140000	56145000	14	56645000	56650000	2.38009e-19
1957	14	56150000	56155000	14	56240000	56245000	8.94364e-09
1958	14	56150000	56155000	14	56540000	56545000	1.61676e-26
1959	14	56150000	56155000	14	56555000	56560000	1.00042e-12
1960	14	56150000	56155000	14	56635000	56640000	2.82976e-10
1961	14	56150000	56155000	14	56645000	56650000	1.48627e-27
1962	14	56170000	56175000	14	56240000	56245000	2.32959e-07
1963	14	56170000	56175000	14	56540000	56545000	9.28373e-26
1964	14	56170000	56175000	14	56645000	56650000	3.51173e-08
1965	14	56180000	56190000	14	56235000	56245000	3.9419e-11
1966	14	56180000	56190000	14	56540000	56545000	5.08361e-08
1967	14	56185000	56190000	14	56235000	56245000	3.9419e-11
1968	14	56185000	56190000	14	56555000	56560000	3.2178e-08
1969	14	56225000	56230000	14	56540000	56545000	6.8911e-08
1970	14	56235000	56240000	14	56540000	56545000	2.79984e-50
1971	14	56235000	56240000	14	56555000	56560000	1.57432e-11
1972	14	56235000	56240000	14	56635000	56640000	1.02194e-09
1973	14	56235000	56245000	14	56645000	56650000	8.15371e-10
1974	14	56240000	56245000	14	56540000	56545000	3.67595e-35
1975	14	56240000	56245000	14	56555000	56560000	3.26078e-19
1976	14	56355000	56360000	14	56540000	56545000	1.11655e-16
1977	14	57180000	57185000	14	57500000	57505000	1.57432e-11
1978	14	57220000	57225000	14	57495000	57505000	1.7592e-09
1979	14	58975000	58980000	14	59170000	59175000	6.53853e-23
1980	14	58975000	58980000	14	59395000	59400000	4.24549e-10
1981	14	60000	65000	14	370000	375000	3.04757e-11
1982	14	61130000	61140000	14	61310000	61315000	1.15422e-18
1983	14	61130000	61140000	14	61320000	61330000	1.70564e-10
1984	14	61130000	61140000	14	61335000	61350000	5.58841e-22
1985	14	61135000	61140000	14	61300000	61305000	9.1474e-10
1986	14	61145000	61150000	14	61325000	61330000	1.73323e-15
1987	14	61145000	61150000	14	61335000	61345000	1.49556e-22
1988	14	63000000	63005000	14	63195000	63200000	1.61767e-75
1989	14	63000000	63005000	14	63215000	63220000	1.53209e-10
1990	14	63000000	63005000	14	63840000	63845000	1.87933e-12
1991	14	64275000	64280000	14	64750000	64755000	1.64373e-17
1992	14	64275000	64285000	14	64400000	64405000	2.03166e-20
1993	14	64275000	64285000	14	64420000	64425000	2.00512e-21
1994	14	65540000	65545000	14	65750000	65755000	8.03377e-13
1995	14	66835000	66840000	14	67080000	67085000	2.10935e-08
1996	14	6875000	6880000	14	7005000	7010000	1.14205e-07
1997	14	6925000	6930000	14	7005000	7010000	8.93828e-09
[truncated: 4,306 more rows]

## Sheet: NC group in ULB
CTCT loops ID	Characteristic of CTCF loops						Q values
	Anchor 1			Anchor 2
	Chromosome	Start	End	Chromosome	Start	End
1	10	10215000	10220000	10	11300000	11305000	1.1334e-07
2	10	10255000	10265000	10	10540000	10550000	3.02216e-40
3	10	10255000	10265000	10	11300000	11305000	1.96236e-07
4	10	10260000	10265000	10	10590000	10595000	1.30953e-07
5	10	10290000	10295000	10	10540000	10545000	9.51507e-09
6	10	11310000	11315000	10	11395000	11400000	6.72828e-17
7	10	11520000	11525000	10	11735000	11740000	1.51194e-16
8	10	11520000	11525000	10	11745000	11750000	9.34208e-09
9	10	11550000	11555000	10	11735000	11740000	3.05934e-10
10	10	11770000	11775000	10	11845000	11850000	9.76776e-11
11	10	12550000	12555000	10	12670000	12675000	1.8832e-11
12	10	12805000	12810000	10	13035000	13040000	2.4174e-36
13	10	12865000	12875000	10	13035000	13040000	1.0727e-10
14	10	13515000	13520000	10	13705000	13710000	8.36099e-13
15	10	13705000	13710000	10	13755000	13760000	4.56781e-10
16	10	13925000	13930000	10	13955000	13960000	2.02103e-08
17	10	14365000	14370000	10	14425000	14430000	2.58316e-07
18	10	14365000	14370000	10	14535000	14545000	2.38746e-08
19	10	14375000	14380000	10	14540000	14545000	1.4373e-08
20	10	14570000	14575000	10	15025000	15030000	6.91687e-19
21	10	1490000	1495000	10	1990000	1995000	1.53688e-11
22	10	16105000	16110000	10	16260000	16265000	1.69022e-20
23	10	16270000	16275000	10	17155000	17160000	3.72189e-14
24	10	16270000	16275000	10	17170000	17175000	5.70597e-18
25	10	17335000	17340000	10	17435000	17440000	4.15456e-19
26	10	17335000	17340000	10	17455000	17460000	3.81978e-74
27	10	17695000	17700000	10	18515000	18530000	4.80199e-17
28	10	17695000	17700000	10	18625000	18630000	4.47653e-11
29	10	17695000	17700000	10	18995000	19000000	9.02533e-09
30	10	17695000	17700000	10	19150000	19155000	1.71263e-09
31	10	17705000	17715000	10	18515000	18530000	1.15242e-14
32	10	17705000	17715000	10	18625000	18630000	8.75611e-09
33	10	19150000	19155000	10	19690000	19695000	2.88351e-09
34	10	19150000	19155000	10	19735000	19740000	7.65636e-10
35	10	19935000	19940000	10	20035000	20040000	3.53255e-13
36	10	19970000	19975000	10	20035000	20040000	1.43841e-24
37	10	21625000	21630000	10	22325000	22330000	3.9594e-08
38	10	21960000	21965000	10	22325000	22330000	9.43954e-12
39	10	22465000	22470000	10	23100000	23105000	1.273e-21
40	10	22465000	22470000	10	23110000	23115000	2.91332e-24
41	10	22670000	22675000	10	23100000	23105000	1.05253e-07
42	10	22930000	22935000	10	23100000	23105000	2.89624e-13
43	10	22930000	22935000	10	23110000	23115000	5.31337e-10
44	10	22945000	22950000	10	23100000	23105000	1.00993e-54
45	10	22945000	22950000	10	23110000	23115000	2.40024e-15
46	10	22960000	22965000	10	23100000	23105000	2.09768e-14
47	10	23100000	23105000	10	24950000	24955000	9.40975e-10
48	10	23460000	23465000	10	23495000	23500000	2.66505e-11
49	10	23460000	23475000	10	23505000	23515000	1.64882e-20
50	10	23800000	23810000	10	23865000	23870000	1.04531e-47
51	10	23805000	23810000	10	24155000	24160000	7.87283e-09
52	10	23835000	23840000	10	23865000	23870000	2.14492e-36
53	10	23840000	23845000	10	23875000	23880000	1.77397e-14
54	10	23865000	23870000	10	24035000	24040000	4.04853e-08
55	10	23865000	23870000	10	24155000	24160000	5.68719e-17
56	10	23875000	23880000	10	24105000	24110000	3.6924e-08
57	10	23875000	23880000	10	24155000	24160000	2.05065e-10
58	10	23900000	23905000	10	24005000	24015000	2.87686e-10
59	10	23900000	23905000	10	24155000	24160000	2.17968e-07
60	10	24010000	24015000	10	24155000	24160000	1.00773e-11
61	10	24100000	24110000	10	24155000	24160000	3.03678e-11
62	10	24115000	24120000	10	24150000	24160000	1.64226e-07
63	10	24155000	24160000	10	24290000	24295000	9.82348e-08
64	10	24155000	24160000	10	24300000	24305000	2.99615e-08
65	10	24155000	24165000	10	24210000	24215000	7.4548e-15
66	10	24160000	24165000	10	24300000	24305000	1.1807e-08
67	10	24235000	24240000	10	24300000	24305000	1.64685e-11
68	10	27030000	27035000	10	27530000	27535000	1.54575e-13
69	10	27045000	27050000	10	27495000	27500000	9.04305e-10
70	10	27045000	27050000	10	27530000	27535000	2.87888e-12
71	10	27620000	27625000	10	27740000	27750000	4.01556e-11
72	10	27630000	27635000	10	27740000	27755000	6.4896e-42
73	10	27630000	27635000	10	28090000	28095000	8.67926e-13
74	10	27745000	27760000	10	28090000	28100000	2.05697e-10
75	10	27750000	27760000	10	28970000	28975000	5.72154e-24
76	10	27755000	27760000	10	27945000	27950000	2.74248e-08
77	10	27780000	27785000	10	28090000	28100000	2.05107e-10
78	10	28090000	28100000	10	28970000	28975000	3.01418e-38
79	10	28125000	28130000	10	28970000	28975000	3.95455e-16
80	10	30745000	30750000	10	31000000	31005000	2.17968e-07
81	10	30745000	30750000	10	31010000	31015000	8.44465e-19
82	10	31325000	31330000	10	31640000	31650000	2.07405e-07
83	10	31325000	31330000	10	31675000	31680000	5.2957e-08
84	10	31340000	31345000	10	31630000	31635000	1.05035e-10
85	10	31340000	31345000	10	31645000	31650000	7.39777e-08
86	10	31370000	31375000	10	31640000	31650000	4.92057e-26
87	10	31370000	31375000	10	31675000	31680000	1.18558e-08
88	10	32100000	32105000	10	32185000	32190000	9.10355e-08
89	10	32195000	32200000	10	32255000	32260000	2.40752e-12
90	10	32195000	32200000	10	32295000	32300000	2.18838e-07
91	10	32195000	32200000	10	32375000	32380000	2.58035e-26
92	10	32195000	32200000	10	32430000	32440000	1.03422e-07
93	10	32195000	32200000	10	32460000	32465000	1.33868e-11
94	10	32295000	32300000	10	32375000	32380000	7.74662e-17
95	10	32430000	32435000	10	32460000	32465000	2.71319e-28
96	10	32725000	32730000	10	33015000	33020000	7.04269e-21
97	10	33025000	33030000	10	33095000	33100000	1.0211e-07
98	10	33175000	33180000	10	33395000	33400000	2.84752e-24
99	10	33265000	33275000	10	33390000	33400000	2.60858e-57
100	10	33495000	33500000	10	33840000	33850000	4.07735e-20
101	10	33495000	33500000	10	33970000	33975000	4.35201e-12
102	10	33495000	33500000	10	34010000	34015000	7.54874e-15
103	10	33840000	33850000	10	34010000	34015000	2.93219e-09
104	10	38410000	38415000	10	38670000	38680000	9.26613e-20
105	10	38625000	38630000	10	38670000	38675000	8.12231e-08
106	10	39745000	39750000	10	39850000	39855000	2.28675e-08
107	10	40025000	40030000	10	40520000	40525000	1.90439e-12
108	10	40025000	40030000	10	40570000	40575000	1.73516e-16
109	10	40025000	40030000	10	40615000	40620000	6.75252e-11
110	10	40040000	40045000	10	40315000	40320000	3.35922e-21
111	10	40040000	40045000	10	40335000	40340000	3.36553e-09
112	10	40040000	40045000	10	40470000	40475000	1.95347e-09
113	10	40040000	40045000	10	40520000	40525000	3.51068e-14
114	10	40040000	40045000	10	40560000	40565000	7.13042e-13
115	10	40040000	40045000	10	40570000	40575000	4.97923e-12
116	10	40040000	40045000	10	40615000	40620000	7.96346e-23
117	10	40815000	40820000	10	41000000	41005000	8.57083e-09
118	10	41000000	41005000	10	41175000	41180000	3.73476e-22
119	10	41000000	41005000	10	41315000	41320000	3.56948e-13
120	10	41005000	41010000	10	41175000	41180000	8.18373e-09
121	10	41175000	41180000	10	41305000	41310000	8.97601e-11
122	10	41175000	41180000	10	41315000	41320000	2.33239e-07
123	10	41475000	41480000	10	42460000	42465000	7.17177e-14
124	10	41485000	41490000	10	42460000	42465000	4.10554e-08
125	10	41520000	41525000	10	41770000	41775000	3.87785e-30
126	10	41520000	41525000	10	42280000	42285000	1.22002e-08
127	10	41520000	41525000	10	42460000	42465000	1.78223e-13
128	10	41570000	41575000	10	42460000	42465000	1.31499e-08
129	10	41770000	41775000	10	42575000	42580000	5.54485e-08
130	10	42825000	42830000	10	42915000	42920000	3.51154e-27
131	10	42825000	42830000	10	42935000	42940000	1.52805e-19
132	10	42825000	42830000	10	42970000	42975000	1.5185e-15
133	10	43105000	43110000	10	43550000	43555000	8.34743e-09
134	10	43110000	43115000	10	45060000	45065000	2.11791e-28
135	10	43120000	43125000	10	43550000	43555000	8.56336e-84
136	10	43120000	43125000	10	45050000	45055000	1.0434e-08
137	10	43130000	43135000	10	43550000	43555000	6.8812e-63
138	10	44200000	44205000	10	44515000	44520000	1.51991e-10
139	10	46125000	46130000	10	46400000	46405000	1.82267e-15
140	10	46130000	46135000	10	46265000	46270000	4.86786e-09
141	10	46130000	46140000	10	46400000	46405000	1.33868e-11
142	10	46440000	46450000	10	46600000	46605000	1.25449e-19
143	10	46765000	46770000	10	47235000	47240000	3.46106e-09
144	10	46885000	46890000	10	47235000	47240000	5.2957e-08
145	10	46970000	46975000	10	47205000	47210000	2.62721e-08
146	10	46970000	46975000	10	47235000	47240000	5.79387e-10
147	10	47800000	47805000	10	47895000	47905000	2.65772e-22
148	10	47910000	47915000	10	48025000	48030000	6.29418e-21
149	10	47910000	47915000	10	48330000	48335000	2.11856e-08
150	10	48170000	48180000	10	48330000	48335000	1.49996e-35
151	10	48450000	48455000	10	48680000	48685000	1.94423e-07
152	10	48505000	48510000	10	48680000	48685000	3.03955e-21
153	10	50880000	50885000	10	51025000	51030000	1.35119e-07
154	10	50880000	50885000	10	51210000	51215000	2.06834e-08
155	10	51565000	51570000	10	51720000	51725000	8.11429e-44
156	10	52000000	52005000	10	52365000	52370000	8.06098e-24
157	10	52000000	52005000	10	53350000	53355000	7.71887e-08
158	10	53055000	53060000	10	53350000	53355000	1.25256e-07
159	10	53080000	53085000	10	53350000	53355000	3.30735e-29
160	10	53540000	53545000	10	53680000	53685000	3.54287e-15
161	10	54095000	54100000	10	54715000	54720000	1.84231e-14
162	10	54095000	54100000	10	54855000	54860000	1.21724e-07
163	10	54095000	54100000	10	55075000	55080000	3.21816e-09
164	10	54095000	54100000	10	55085000	55090000	3.32374e-08
165	10	54110000	54115000	10	54715000	54720000	2.97708e-07
166	10	56295000	56300000	10	56420000	56425000	7.97193e-12
167	10	56295000	56300000	10	57440000	57445000	5.51156e-08
168	10	57825000	57830000	10	57895000	57900000	2.14885e-09
169	10	57920000	57925000	10	58000000	58005000	2.80055e-07
170	10	57920000	57925000	10	58020000	58025000	2.18838e-07
171	10	58095000	58100000	10	58980000	58985000	1.42954e-08
172	10	58095000	58100000	10	58990000	58995000	4.53574e-13
173	10	59310000	59315000	10	59690000	59695000	3.5677e-11
174	10	59365000	59370000	10	59690000	59695000	2.9055e-20
175	10	59365000	59370000	10	59745000	59750000	2.77926e-10
176	10	62405000	62410000	10	63535000	63540000	1.49743e-12
177	10	63660000	63670000	10	63775000	63780000	5.18598e-10
178	10	63660000	63670000	10	63785000	63795000	4.23933e-09
179	10	63675000	63680000	10	63745000	63750000	1.07953e-13
180	10	63675000	63680000	10	63775000	63780000	6.44853e-44
181	10	63675000	63680000	10	63785000	63795000	6.30708e-41
182	10	63745000	63750000	10	63775000	63780000	1.46753e-07
183	10	63870000	63875000	10	64195000	64200000	6.08231e-10
184	10	63870000	63875000	10	64365000	64370000	1.67162e-10
185	10	64645000	64650000	10	64800000	64810000	4.3059e-17
186	10	64645000	64650000	10	64890000	64895000	7.86432e-30
187	10	64645000	64650000	10	64995000	65000000	5.2957e-08
188	10	64950000	64955000	10	64995000	65000000	2.89914e-14
189	10	65535000	65540000	10	65690000	65695000	1.37165e-11
190	10	65680000	65685000	10	66980000	66985000	9.02533e-09
191	10	65690000	65695000	10	66980000	66985000	1.04797e-30
192	10	65690000	65695000	10	66990000	66995000	2.43135e-16
193	10	65690000	65695000	10	67020000	67025000	6.45818e-09
194	10	65690000	65695000	10	67050000	67055000	6.99311e-08
195	10	65700000	65705000	10	66980000	66985000	1.12787e-08
196	10	65730000	65735000	10	65815000	65820000	8.8914e-11
197	10	65730000	65735000	10	66480000	66485000	1.48177e-08
198	10	65730000	65735000	10	66845000	66850000	7.88798e-08
199	10	65730000	65735000	10	66970000	66975000	1.13775e-25
200	10	65730000	65735000	10	66980000	66985000	3.51783e-56
201	10	65730000	65735000	10	66990000	66995000	3.62259e-12
202	10	65815000	65820000	10	66070000	66075000	2.17968e-07
203	10	65815000	65820000	10	66210000	66215000	5.52599e-08
204	10	65815000	65820000	10	66390000	66395000	7.71887e-08
205	10	65815000	65820000	10	66480000	66485000	6.80555e-13
206	10	65815000	65820000	10	66970000	66975000	4.88043e-08
207	10	65815000	65820000	10	66980000	66985000	1.45804e-11
208	10	740000	745000	10	940000	945000	2.1321e-09
209	10	8285000	8290000	10	8970000	8975000	5.64056e-09
210	10	9835000	9840000	10	10060000	10065000	7.41062e-12
211	1	100655000	100660000	1	101180000	101185000	1.75443e-09
212	1	103630000	103635000	1	103830000	103835000	1.4401e-35
213	1	104595000	104600000	1	105235000	105240000	7.38501e-08
214	1	104595000	104605000	1	105955000	105960000	3.78918e-08
215	1	104875000	104880000	1	105955000	105960000	4.26004e-19
216	1	104905000	104910000	1	105235000	105240000	2.3199e-13
217	1	104905000	104910000	1	105955000	105960000	6.07808e-15
218	1	104915000	104920000	1	105235000	105240000	5.54155e-15
219	1	104915000	104920000	1	105955000	105960000	3.90685e-16
220	1	107325000	107330000	1	107610000	107615000	9.48949e-17
221	1	107335000	107345000	1	107610000	107615000	1.33605e-07
222	1	107370000	107375000	1	107610000	107615000	5.96094e-31
223	1	108955000	108960000	1	109010000	109015000	6.5055e-13
224	1	108955000	108960000	1	109260000	109265000	1.89978e-19
225	1	109010000	109015000	1	109260000	109265000	2.16712e-15
226	1	109315000	109320000	1	109730000	109735000	6.91609e-08
227	11	1055000	1060000	11	1215000	1220000	7.15473e-08
228	11	12365000	12370000	11	12705000	12715000	1.02239e-10
229	1	112575000	112580000	1	112890000	112895000	5.34543e-24
230	1	112575000	112580000	1	113060000	113065000	7.1715e-13
231	1	112575000	112580000	1	113765000	113770000	1.59395e-08
232	1	112590000	112595000	1	112890000	112895000	5.02493e-09
233	11	12880000	12885000	11	13265000	13270000	3.6399e-29
234	1	112890000	112895000	1	113060000	113065000	2.73667e-07
235	1	113060000	113065000	1	113765000	113770000	1.78937e-08
236	1	113930000	113935000	1	114100000	114105000	2.73667e-07
237	11	14255000	14260000	11	14560000	14565000	3.35762e-08
238	11	14330000	14335000	11	14560000	14565000	8.38955e-25
239	1	114415000	114420000	1	114640000	114645000	6.33486e-11
240	1	114445000	114450000	1	114640000	114645000	2.54689e-54
241	11	14595000	14600000	11	15420000	15425000	9.68138e-62
242	1	114675000	114680000	1	115135000	115140000	1.79424e-14
243	11	14695000	14700000	11	15420000	15425000	3.79153e-13
244	11	14715000	14720000	11	15420000	15425000	1.34738e-08
245	11	14785000	14790000	11	15420000	15425000	3.73978e-12
246	11	14835000	14840000	11	15420000	15425000	1.63078e-07
247	11	14935000	14940000	11	15420000	15425000	3.12519e-58
248	11	14935000	14940000	11	15440000	15445000	1.50782e-11
249	11	15110000	15115000	11	15420000	15425000	8.90368e-19
250	11	15540000	15545000	11	15735000	15740000	1.67614e-08
251	11	15800000	15805000	11	15995000	16000000	7.6841e-20
252	11	15800000	15805000	11	16010000	16015000	8.02242e-10
253	11	16570000	16575000	11	16695000	16700000	5.79646e-09
254	11	16570000	16575000	11	16705000	16710000	5.1447e-15
255	1	116685000	116690000	1	117780000	117785000	3.55377e-09
256	11	16905000	16910000	11	17830000	17835000	8.55033e-14
257	11	17280000	17285000	11	17725000	17730000	1.03596e-09
258	11	17280000	17285000	11	17830000	17835000	1.99622e-15
259	11	18480000	18485000	11	18955000	18960000	6.56227e-21
260	11	18480000	18485000	11	18975000	18980000	1.85755e-08
261	11	18480000	18485000	11	18990000	18995000	1.31636e-09
262	11	18480000	18485000	11	19055000	19060000	2.20664e-08
263	1	118965000	118970000	1	119485000	119490000	2.04808e-09
264	11	19320000	19325000	11	19530000	19535000	6.55532e-16
265	1	119980000	119985000	1	120110000	120115000	2.41341e-55
266	11	20685000	20690000	11	20905000	20910000	9.35305e-08
267	11	20770000	20775000	11	20905000	20910000	1.50258e-17
268	11	20770000	20775000	11	20950000	20955000	2.91556e-10
269	11	20805000	20810000	11	20905000	20910000	1.87183e-32
270	11	20805000	20810000	11	20950000	20955000	1.96721e-12
271	11	20905000	20910000	11	20950000	20955000	6.46211e-15
272	11	20905000	20910000	11	20960000	20965000	3.75064e-12
273	11	20950000	20955000	11	21020000	21025000	1.35099e-14
274	11	20950000	20955000	11	21035000	21040000	3.8625e-09
275	11	20960000	20965000	11	21020000	21025000	1.00205e-10
276	1	121590000	121595000	1	122830000	122835000	4.98848e-15
277	11	21950000	21955000	11	22215000	22220000	8.3075e-10
278	11	21960000	21965000	11	22215000	22220000	8.76188e-46
279	11	22315000	22320000	11	22590000	22595000	9.35018e-13
280	11	22600000	22605000	11	23130000	23140000	1.35907e-18
281	11	22625000	22630000	11	23015000	23020000	9.10491e-26
282	11	22625000	22630000	11	23130000	23140000	3.39419e-19
283	1	122885000	122890000	1	123455000	123460000	4.66826e-10
284	11	23220000	23225000	11	24135000	24140000	4.73519e-09
285	1	123495000	123500000	1	124570000	124575000	2.05158e-11
286	1	123755000	123760000	1	124040000	124045000	1.7173e-09
287	1	123755000	123760000	1	124570000	124580000	2.20437e-21
288	1	123770000	123775000	1	124570000	124580000	7.13005e-42
289	1	123785000	123790000	1	124570000	124580000	2.81465e-10
290	11	25775000	25780000	11	25855000	25860000	2.26196e-07
291	1	126500000	126505000	1	126615000	126620000	8.45439e-10
292	1	126500000	126505000	1	126755000	126760000	7.37461e-08
293	11	26580000	26585000	11	27020000	27025000	8.86344e-08
294	1	126615000	126620000	1	126755000	126760000	6.15994e-43
295	1	126810000	126815000	1	126920000	126925000	1.81297e-14
296	11	2860000	2865000	11	2985000	2990000	2.14366e-30
297	11	2860000	2865000	11	3015000	3020000	6.45336e-95
298	11	2865000	2870000	11	2985000	2990000	1.82494e-15
299	11	2865000	2870000	11	3015000	3020000	2.15792e-48
300	1	130300000	130305000	1	130405000	130410000	5.11181e-09
301	11	30505000	30515000	11	31800000	31805000	6.19843e-10
302	11	30510000	30515000	11	32510000	32515000	2.95867e-11
303	1	130800000	130805000	1	130970000	130975000	5.39091e-08
304	1	130890000	130895000	1	130970000	130980000	2.16155e-20
305	1	130890000	130895000	1	131000000	131005000	3.13141e-12
306	1	130890000	130895000	1	131035000	131040000	1.84178e-13
307	1	130890000	130895000	1	131230000	131235000	3.21329e-08
308	1	131035000	131045000	1	131230000	131235000	4.63551e-08
309	1	131265000	131270000	1	131505000	131510000	1.25384e-10
310	1	131545000	131550000	1	132475000	132480000	3.73142e-15
311	1	131545000	131550000	1	132565000	132570000	1.23005e-07
312	1	131545000	131550000	1	132575000	132580000	2.45646e-17
313	1	131745000	131750000	1	132200000	132205000	2.3969e-13
314	1	131745000	131750000	1	132310000	132315000	5.39319e-10
315	1	131745000	131750000	1	132475000	132485000	9.44897e-09
316	1	132310000	132315000	1	132475000	132480000	7.35241e-21
317	1	132900000	132905000	1	133260000	133265000	8.68929e-08
318	11	33165000	33170000	11	33275000	33280000	2.42053e-15
319	11	3410000	3420000	11	3820000	3835000	2.85123e-09
320	1	136785000	136790000	1	136910000	136915000	9.05424e-08
321	1	137025000	137030000	1	137185000	137190000	1.91905e-14
322	1	137275000	137280000	1	137850000	137855000	3.72902e-08
323	1	137850000	137855000	1	137960000	137965000	9.60503e-09
324	1	138160000	138165000	1	138355000	138360000	2.35272e-11
325	1	139210000	139215000	1	139570000	139575000	2.0047e-10
326	1	139220000	139225000	1	139440000	139450000	8.21513e-26
327	1	139220000	139225000	1	139570000	139580000	4.72689e-17
328	1	139220000	139225000	1	139805000	139810000	2.91034e-08
329	1	139570000	139580000	1	139805000	139810000	1.22206e-09
330	1	139620000	139625000	1	139805000	139815000	3.96072e-29
331	1	140025000	140035000	1	140200000	140205000	1.02139e-39
332	1	141445000	141450000	1	141650000	141655000	5.55306e-36
333	1	141445000	141450000	1	141665000	141670000	2.32788e-08
334	1	141445000	141450000	1	141800000	141810000	1.63761e-32
335	11	41885000	41890000	11	42895000	42900000	2.12503e-07
336	11	435000	440000	11	605000	610000	5.50562e-29
337	11	435000	440000	11	630000	635000	9.72957e-08
338	1	143640000	143645000	1	144060000	144065000	1.02668e-10
339	11	4555000	4560000	11	4795000	4805000	3.35274e-17
340	11	4555000	4560000	11	5365000	5370000	1.55968e-10
341	1	145830000	145835000	1	146020000	146025000	2.42216e-10
342	1	145840000	145845000	1	146020000	146025000	8.96533e-15
343	11	46055000	46060000	11	47490000	47495000	7.13903e-12
344	11	46055000	46060000	11	47525000	47530000	1.88511e-26
345	11	46120000	46125000	11	47490000	47495000	2.68308e-10
346	11	46120000	46125000	11	47525000	47530000	3.37507e-09
347	11	46140000	46145000	11	47490000	47495000	1.8012e-11
348	11	46140000	46145000	11	47525000	47530000	6.58743e-08
349	11	46230000	46235000	11	47525000	47530000	9.63074e-09
350	1	147200000	147205000	1	147795000	147800000	1.58478e-13
351	1	147230000	147235000	1	147485000	147490000	1.12988e-14
352	11	47570000	47575000	11	47760000	47765000	4.32269e-09
353	1	147830000	147835000	1	148065000	148070000	2.74081e-11
354	1	147885000	147890000	1	148065000	148070000	2.08523e-08
355	11	4795000	4805000	11	5360000	5370000	2.276e-13
356	1	148105000	148110000	1	149465000	149470000	3.78918e-08
357	11	48510000	48515000	11	48655000	48660000	6.63159e-08
358	11	48510000	48515000	11	49055000	49060000	4.87505e-09
359	1	14920000	14925000	1	15110000	15115000	4.63551e-08
360	11	4935000	4940000	11	5225000	5230000	1.84905e-10
361	1	149550000	149555000	1	149820000	149825000	1.65813e-12
362	1	149560000	149565000	1	149820000	149825000	1.30356e-09
363	1	149585000	149590000	1	149820000	149825000	2.27626e-21
364	11	50280000	50285000	11	51070000	51075000	1.07505e-30
365	11	51435000	51440000	11	51540000	51545000	2.31638e-10
366	11	51455000	51460000	11	51540000	51545000	9.94378e-15
367	11	51665000	51670000	11	52160000	52165000	2.07632e-11
368	11	51665000	51670000	11	52175000	52180000	1.22106e-21
369	11	51665000	51670000	11	52620000	52625000	3.35465e-23
370	1	1520000	1525000	1	1610000	1615000	2.55582e-08
371	1	1520000	1525000	1	1625000	1630000	3.18218e-13
372	1	1520000	1525000	1	1930000	1935000	8.71022e-21
373	11	52160000	52165000	11	52620000	52625000	2.62154e-18
374	11	52175000	52180000	11	52620000	52625000	5.25261e-18
375	1	15365000	15370000	1	15485000	15490000	5.15432e-17
376	1	15365000	15370000	1	15585000	15590000	1.45001e-11
377	1	15365000	15370000	1	15735000	15740000	1.32219e-35
378	1	15365000	15370000	1	15760000	15765000	2.33514e-20
379	1	15380000	15385000	1	15485000	15490000	5.73676e-14
380	1	154060000	154065000	1	154915000	154925000	1.07966e-07
381	1	154060000	154065000	1	155165000	155170000	1.18525e-30
382	11	5640000	5645000	11	6030000	6035000	5.50847e-08
383	1	15760000	15765000	1	16050000	16055000	1.77982e-10
384	1	157830000	157835000	1	158005000	158010000	8.44473e-41
385	1	157830000	157835000	1	158155000	158160000	9.69364e-09
386	1	157830000	157835000	1	158165000	158170000	2.76176e-07
387	1	158165000	158170000	1	158610000	158615000	1.30171e-20
388	1	158225000	158230000	1	158610000	158615000	7.33683e-15
389	1	158315000	158320000	1	158505000	158515000	5.30229e-13
390	1	158315000	158320000	1	158610000	158615000	2.63774e-13
391	1	158330000	158335000	1	158505000	158510000	1.09195e-09
392	1	158630000	158635000	1	158860000	158865000	1.78758e-09
393	1	158630000	158635000	1	158870000	158875000	2.51649e-12
394	1	158630000	158635000	1	158940000	158945000	3.64255e-28
395	1	158640000	158645000	1	158860000	158865000	5.49496e-51
396	1	158640000	158645000	1	158870000	158875000	1.45567e-14
397	1	158640000	158645000	1	158940000	158945000	3.21704e-75
398	1	158640000	158645000	1	158960000	158965000	6.20231e-18
399	1	158960000	158965000	1	159095000	159100000	2.26957e-08
400	1	159095000	159100000	1	159180000	159185000	1.79047e-14
401	1	159095000	159100000	1	159260000	159265000	1.69692e-08
402	1	159350000	159355000	1	159800000	159805000	2.84662e-14
403	1	159520000	159525000	1	159800000	159805000	1.59983e-21
404	11	59575000	59580000	11	60285000	60290000	7.25286e-12
405	11	5965000	5970000	11	6030000	6035000	5.56346e-13
406	11	6040000	6045000	11	6415000	6420000	1.98721e-11
407	1	16050000	16055000	1	16170000	16175000	8.63623e-09
408	1	161125000	161130000	1	161225000	161230000	1.03135e-12
409	1	161135000	161140000	1	161225000	161230000	5.41902e-60
410	1	161785000	161790000	1	162060000	162070000	2.86209e-32
411	1	161800000	161805000	1	162060000	162070000	1.26557e-33
412	1	161870000	161875000	1	161945000	161950000	2.73021e-07
413	1	161870000	161875000	1	162060000	162065000	3.50438e-16
414	1	162065000	162070000	1	162285000	162290000	2.32788e-08
415	1	162295000	162300000	1	162585000	162590000	5.78992e-08
416	1	1625000	1630000	1	1930000	1935000	1.67319e-21
417	1	163225000	163240000	1	163295000	163305000	2.07646e-09
418	1	163255000	163260000	1	163300000	163305000	1.21266e-09
419	1	163410000	163420000	1	163515000	163520000	2.49757e-07
420	1	164580000	164585000	1	164790000	164795000	5.01248e-08
421	1	164650000	164655000	1	164770000	164775000	4.19513e-13
422	1	164650000	164655000	1	164790000	164795000	1.02311e-34
423	1	164650000	164655000	1	164800000	164805000	8.64284e-08
424	1	164890000	164895000	1	165105000	165110000	1.9251e-07
425	1	164890000	164895000	1	165115000	165120000	9.31767e-12
426	1	16490000	16495000	1	16880000	16885000	1.75851e-07
427	1	164960000	164965000	1	165105000	165110000	3.1266e-08
428	1	16500000	16510000	1	16880000	16885000	1.57993e-27
429	11	6515000	6520000	11	6685000	6690000	1.33488e-10
430	11	65185000	65190000	11	65305000	65310000	5.76451e-08
431	11	65185000	65190000	11	65315000	65320000	3.88519e-39
432	11	65190000	65195000	11	65305000	65310000	2.63171e-18
433	11	65190000	65200000	11	65315000	65320000	6.17295e-57
434	11	66320000	66325000	11	66595000	66600000	7.62107e-12
435	11	66370000	66375000	11	66470000	66475000	8.64419e-13
436	11	66370000	66380000	11	66595000	66600000	4.79933e-32
437	1	166435000	166440000	1	166785000	166790000	6.83028e-16
438	1	166435000	166445000	1	166810000	166815000	1.75306e-16
439	11	66470000	66475000	11	66595000	66600000	1.4462e-17
440	1	166610000	166615000	1	166695000	166700000	4.72483e-09
441	1	166610000	166615000	1	166810000	166815000	5.72217e-10
442	1	166615000	166620000	1	166695000	166700000	2.34969e-12
443	1	166615000	166620000	1	166715000	166720000	1.33551e-08
444	1	166665000	166670000	1	166695000	166700000	5.77475e-12
445	1	166900000	166905000	1	167135000	167140000	2.3412e-22
446	11	67130000	67135000	11	67645000	67650000	7.10816e-15
447	1	167305000	167310000	1	168195000	168200000	4.41393e-21
448	1	167305000	167310000	1	168210000	168215000	2.40738e-11
449	1	167305000	167310000	1	168220000	168225000	3.00525e-16
450	1	167305000	167310000	1	168300000	168305000	2.90395e-13
451	1	167355000	167360000	1	168205000	168210000	3.56409e-13
452	1	167360000	167365000	1	168195000	168200000	1.29998e-16
453	1	167405000	167410000	1	168205000	168210000	2.03306e-10
454	1	167405000	167410000	1	168220000	168225000	2.32444e-07
455	11	67460000	67470000	11	67645000	67650000	8.13104e-14
456	1	167475000	167480000	1	167505000	167510000	1.3501e-07
457	1	167505000	167510000	1	168195000	168200000	1.46249e-12
458	1	167505000	167510000	1	168205000	168215000	2.41293e-17
459	1	167505000	167510000	1	168220000	168225000	1.15064e-23
460	1	167570000	167575000	1	167990000	167995000	5.78992e-08
461	1	167840000	167845000	1	168075000	168080000	7.66289e-09
462	1	167840000	167845000	1	168195000	168200000	4.76981e-15
463	11	67910000	67915000	11	67995000	68000000	3.53449e-20
464	1	168075000	168080000	1	168210000	168215000	1.09185e-07
465	11	68200000	68210000	11	68360000	68370000	4.07964e-10
466	11	68560000	68565000	11	69270000	69275000	2.50645e-29
467	1	168750000	168755000	1	169015000	169020000	1.26557e-33
468	1	169350000	169355000	1	169630000	169635000	9.47897e-14
469	11	6940000	6945000	11	7465000	7470000	2.96441e-33
470	11	6940000	6945000	11	7640000	7645000	1.5429e-07
471	11	70935000	70940000	11	71140000	71145000	1.83343e-10
472	11	72570000	72575000	11	74230000	74235000	1.28846e-07
473	1	17390000	17395000	1	17675000	17680000	1.04943e-19
474	1	17390000	17395000	1	17685000	17690000	2.63774e-13
475	1	17400000	17405000	1	17480000	17485000	7.5225e-19
476	1	17400000	17405000	1	17675000	17680000	6.51759e-11
477	11	7460000	7470000	11	7640000	7645000	2.63456e-13
478	1	175155000	175160000	1	175455000	175460000	5.02493e-09
479	11	76070000	76075000	11	76850000	76855000	3.36034e-09
480	11	76210000	76215000	11	76655000	76660000	1.03596e-09
481	11	76210000	76220000	11	76830000	76835000	5.64083e-12
482	11	76910000	76915000	11	77085000	77090000	1.81181e-12
483	11	76925000	76930000	11	77085000	77090000	1.08786e-11
484	11	76970000	76975000	11	77085000	77090000	3.56341e-11
485	11	76985000	76990000	11	77085000	77090000	6.59536e-08
486	11	8015000	8020000	11	8215000	8220000	4.00208e-26
487	1	180415000	180420000	1	180535000	180540000	3.55003e-10
488	1	180980000	180985000	1	181425000	181435000	1.68808e-19
489	1	181070000	181075000	1	181425000	181430000	3.21542e-11
490	1	181670000	181675000	1	181835000	181840000	5.96468e-43
491	1	181965000	181970000	1	182135000	182140000	2.73667e-07
492	1	182485000	182490000	1	182675000	182680000	1.88085e-14
493	1	182485000	182490000	1	182835000	182840000	1.37492e-07
494	1	182830000	182840000	1	183765000	183770000	6.06031e-19
495	1	183865000	183870000	1	184150000	184155000	2.43514e-10
496	1	183910000	183915000	1	184120000	184135000	6.21588e-22
497	1	183910000	183915000	1	184150000	184160000	3.74611e-09
498	1	183910000	183920000	1	184120000	184130000	6.21588e-22
499	1	183910000	183920000	1	184150000	184155000	1.25058e-30
500	11	8405000	8410000	11	8500000	8505000	1.50883e-11
501	1	184595000	184600000	1	185740000	185745000	2.69238e-08
502	11	8500000	8505000	11	8690000	8695000	7.01949e-10
503	1	185005000	185010000	1	185740000	185745000	5.77475e-12
504	1	187210000	187215000	1	187470000	187475000	5.92881e-14
505	1	187720000	187725000	1	188100000	188105000	3.60843e-08
506	1	188270000	188275000	1	188540000	188545000	2.09776e-28
507	1	188270000	188275000	1	188550000	188555000	1.566e-17
508	1	188270000	188275000	1	188560000	188570000	6.40356e-118
509	1	188270000	188275000	1	188580000	188585000	1.09166e-14
510	1	188295000	188300000	1	188560000	188565000	5.45284e-16
511	1	189360000	189365000	1	189530000	189535000	6.4598e-33
512	1	189595000	189600000	1	190140000	190145000	8.45535e-13
513	11	9005000	9015000	11	9910000	9915000	2.95378e-11
514	1	190160000	190165000	1	190750000	190755000	1.1805e-15
515	1	190180000	190185000	1	190340000	190345000	1.37627e-19
516	1	190180000	190185000	1	190660000	190665000	7.2756e-09
517	1	190180000	190190000	1	190750000	190755000	3.402e-36
518	1	190340000	190345000	1	190745000	190755000	2.73651e-81
519	1	190340000	190350000	1	190660000	190665000	1.67804e-41
520	1	190340000	190350000	1	190745000	190755000	7.13927e-36
521	1	190660000	190665000	1	190750000	190755000	1.02553e-13
522	1	191515000	191520000	1	192630000	192635000	2.74778e-09
523	1	191540000	191545000	1	192125000	192130000	3.05329e-10
524	1	191540000	191545000	1	192630000	192635000	5.52666e-14
525	1	191540000	191545000	1	193370000	193375000	2.37769e-07
526	1	194460000	194465000	1	194640000	194645000	8.96533e-15
527	1	194775000	194780000	1	195790000	195795000	7.54462e-10
528	1	201540000	201550000	1	201600000	201610000	3.61655e-12
529	1	201540000	201550000	1	201625000	201635000	3.43909e-18
530	1	201555000	201565000	1	201625000	201635000	1.25765e-10
531	1	201570000	201575000	1	201625000	201630000	1.21215e-07
532	1	202590000	202595000	1	202950000	202955000	3.10151e-13
533	1	203415000	203420000	1	203700000	203705000	7.58728e-08
534	1	203790000	203795000	1	204590000	204600000	1.40844e-11
535	1	203790000	203795000	1	204610000	204615000	4.67594e-24
536	1	203790000	203795000	1	204655000	204660000	7.95962e-39
537	1	203800000	203805000	1	204590000	204595000	3.40675e-08
538	1	203800000	203805000	1	204610000	204615000	2.53929e-07
539	1	205070000	205075000	1	205325000	205335000	1.30356e-09
540	1	207520000	207525000	1	207905000	207910000	2.14177e-07
541	1	208060000	208070000	1	209060000	209065000	2.64383e-13
542	1	208095000	208100000	1	209060000	209065000	7.94422e-12
543	12	10020000	10025000	12	10380000	10385000	6.40299e-08
544	12	10020000	10025000	12	10870000	10880000	1.2026e-10
545	12	10020000	10025000	12	10915000	10920000	6.8469e-10
546	12	1025000	1030000	12	1075000	1080000	1.55737e-14
547	12	10380000	10385000	12	10870000	10875000	2.39403e-11
548	12	10915000	10920000	12	11075000	11085000	5.91163e-35
549	12	10940000	10945000	12	11080000	11085000	2.6782e-09
550	12	11150000	11160000	12	11480000	11490000	1.61167e-22
551	12	11705000	11710000	12	11870000	11880000	8.10093e-58
552	12	11705000	11710000	12	11895000	11900000	4.26483e-14
553	12	11705000	11710000	12	11995000	12000000	1.95074e-21
554	12	11705000	11710000	12	12015000	12020000	3.38697e-09
555	12	11705000	11710000	12	12060000	12065000	4.0533e-19
556	12	11735000	11740000	12	11870000	11880000	4.40599e-34
557	12	11745000	11750000	12	11870000	11880000	6.12518e-18
558	1	2120000	2130000	1	2255000	2260000	5.33038e-21
559	1	2120000	2130000	1	2565000	2570000	4.55032e-14
560	1	2125000	2130000	1	2250000	2260000	3.69014e-19
561	12	12850000	12855000	12	13115000	13120000	1.2192e-08
562	12	12850000	12855000	12	13170000	13175000	5.31752e-13
563	12	12850000	12855000	12	13200000	13205000	1.5365e-08
564	12	1295000	1300000	12	1515000	1520000	2.48873e-09
565	12	1305000	1310000	12	1515000	1520000	1.27276e-13
566	12	13200000	13205000	12	13340000	13345000	5.42556e-08
567	12	1325000	1330000	12	1515000	1520000	4.36645e-20
568	12	1335000	1340000	12	1455000	1460000	9.22245e-10
569	12	1335000	1340000	12	1515000	1520000	7.3286e-23
570	12	13735000	13740000	12	13815000	13820000	1.26035e-07
571	12	13735000	13745000	12	14010000	14015000	6.0662e-29
572	12	13740000	13745000	12	13815000	13820000	1.83152e-28
573	12	13740000	13745000	12	13875000	13880000	4.30595e-20
574	12	13740000	13745000	12	13945000	13950000	1.7194e-18
575	12	13740000	13745000	12	14110000	14115000	7.25838e-10
576	12	13740000	13750000	12	13830000	13835000	1.54537e-35
577	12	14095000	14100000	12	14275000	14280000	1.86655e-13
578	12	1415000	1420000	12	1455000	1460000	2.29329e-07
579	12	14740000	14750000	12	14855000	14860000	5.59038e-43
580	12	14875000	14880000	12	14940000	14945000	7.01814e-13
581	12	15305000	15310000	12	15450000	15455000	1.22404e-09
582	12	15465000	15470000	12	16075000	16080000	3.54855e-10
583	1	215575000	215580000	1	215830000	215835000	2.22724e-21
584	1	215680000	215685000	1	215830000	215835000	1.39497e-20
585	12	15810000	15815000	12	16050000	16055000	1.37132e-25
586	12	16620000	16625000	12	16770000	16775000	1.93219e-23
587	1	216700000	216705000	1	217220000	217225000	5.60408e-26
588	1	216700000	216705000	1	217300000	217305000	1.61502e-12
589	1	216700000	216705000	1	217345000	217350000	6.59994e-08
590	12	16910000	16915000	12	17075000	17085000	5.83926e-11
591	12	16910000	16915000	12	17100000	17105000	1.83955e-09
592	12	16910000	16915000	12	17115000	17125000	2.00287e-10
593	12	16930000	16935000	12	17080000	17085000	6.0945e-28
594	12	16930000	16935000	12	17115000	17120000	1.69139e-08
595	1	216995000	217000000	1	217220000	217225000	2.6524e-09
596	1	216995000	217000000	1	217300000	217305000	7.17125e-11
597	12	17250000	17260000	12	17415000	17425000	7.84923e-09
598	12	17255000	17260000	12	17400000	17405000	2.62606e-08
599	12	17255000	17260000	12	17415000	17425000	7.84923e-09
600	12	17255000	17260000	12	17430000	17435000	5.50909e-28
601	12	17255000	17265000	12	17415000	17420000	8.16329e-19
602	12	17505000	17510000	12	17695000	17705000	1.46078e-07
603	12	17505000	17510000	12	17830000	17835000	6.00762e-08
604	12	17695000	17700000	12	17830000	17835000	5.92015e-09
605	12	18090000	18095000	12	18170000	18175000	1.93219e-23
606	12	18090000	18095000	12	18225000	18230000	4.52252e-41
607	12	18095000	18100000	12	18170000	18175000	3.48876e-12
608	12	18095000	18100000	12	18225000	18230000	9.88658e-19
609	12	18170000	18175000	12	18225000	18230000	8.77206e-15
610	12	18235000	18240000	12	18280000	18285000	7.27026e-12
611	12	18280000	18285000	12	18355000	18365000	9.71514e-09
612	12	18490000	18495000	12	18575000	18580000	4.76095e-13
613	12	18515000	18520000	12	18575000	18580000	1.57953e-07
614	12	18690000	18695000	12	18760000	18770000	4.02094e-68
615	12	18765000	18770000	12	18850000	18855000	4.26408e-17
616	12	18765000	18770000	12	18880000	18885000	5.72808e-12
617	12	18765000	18770000	12	18915000	18920000	1.28438e-08
618	12	19040000	19045000	12	19145000	19150000	4.56797e-09
619	12	19180000	19185000	12	19210000	19215000	1.49305e-10
620	12	19180000	19185000	12	19235000	19240000	1.13174e-09
621	12	19350000	19355000	12	19410000	19420000	8.16746e-08
622	12	19350000	19355000	12	19505000	19510000	9.02229e-15
623	12	19410000	19425000	12	19505000	19510000	4.06224e-85
624	12	20090000	20095000	12	20120000	20125000	9.42781e-29
625	12	20155000	20160000	12	20220000	20225000	2.86783e-24
626	12	20175000	20180000	12	20220000	20225000	2.52581e-21
627	12	20280000	20290000	12	20465000	20470000	4.31978e-17
628	12	20290000	20295000	12	20385000	20390000	8.89382e-12
629	12	20290000	20295000	12	20465000	20470000	4.13007e-10
630	12	20385000	20390000	12	20465000	20470000	1.93219e-23
631	12	20585000	20595000	12	20635000	20645000	1.24405e-08
632	12	20640000	20645000	12	20765000	20770000	3.56237e-10
633	12	20640000	20645000	12	20935000	20940000	1.09236e-21
634	12	20650000	20655000	12	20765000	20770000	1.24768e-10
635	12	20650000	20655000	12	20935000	20940000	1.7958e-08
636	12	20820000	20825000	12	20935000	20940000	2.95577e-29
637	12	20860000	20865000	12	20935000	20940000	8.31616e-13
638	12	20985000	20990000	12	21560000	21565000	1.49252e-37
639	12	20985000	20990000	12	21610000	21615000	1.64363e-12
640	12	20985000	20990000	12	21650000	21655000	7.07863e-11
641	12	21000000	21005000	12	21090000	21095000	3.30686e-17
642	12	21000000	21005000	12	21560000	21565000	1.68201e-10
643	12	21010000	21015000	12	21560000	21565000	2.19961e-08
644	12	21010000	21015000	12	21650000	21655000	1.6581e-08
645	12	21090000	21095000	12	21560000	21565000	4.52261e-09
646	1	221605000	221610000	1	221925000	221930000	5.54155e-15
647	12	21860000	21870000	12	21980000	21985000	5.05322e-24
648	12	21860000	21870000	12	21995000	22005000	2.33125e-11
649	12	21865000	21870000	12	22015000	22020000	1.12815e-10
650	12	21885000	21890000	12	21930000	21935000	2.70106e-10
651	12	21885000	21890000	12	21950000	21955000	1.08999e-11
652	12	21885000	21890000	12	21980000	21985000	1.23559e-55
653	12	21885000	21890000	12	21995000	22005000	5.07007e-25
654	12	21885000	21890000	12	22015000	22020000	7.3199e-15
655	1	221905000	221910000	1	222365000	222370000	1.60943e-15
656	12	21910000	21915000	12	21980000	21985000	1.19112e-09
657	1	221925000	221930000	1	222365000	222370000	2.83211e-08
658	12	21930000	21935000	12	21980000	21985000	1.40115e-07
659	12	21950000	21955000	12	21980000	21985000	1.1431e-18
660	12	22000000	22005000	12	22085000	22090000	6.20473e-10
661	12	22030000	22035000	12	22100000	22105000	1.36461e-12
662	12	22045000	22050000	12	22100000	22105000	5.94538e-32
663	12	22110000	22115000	12	22175000	22180000	4.15803e-22
664	12	22185000	22190000	12	22325000	22330000	2.32342e-07
665	12	22185000	22190000	12	22335000	22340000	4.0959e-12
666	1	222410000	222425000	1	222545000	222550000	2.10052e-07
667	12	22565000	22570000	12	22635000	22640000	1.52048e-08
668	12	22565000	22570000	12	22680000	22685000	5.75947e-25
669	12	22565000	22570000	12	22695000	22700000	9.88658e-19
670	12	22585000	22590000	12	22680000	22685000	4.20141e-08
671	12	22655000	22660000	12	22695000	22700000	1.26117e-16
672	12	22665000	22670000	12	22695000	22700000	5.7185e-16
673	12	22680000	22685000	12	22735000	22740000	1.26699e-07
674	12	22975000	22980000	12	23165000	23170000	1.83955e-09
675	12	23070000	23075000	12	23130000	23135000	7.44915e-12
676	12	23070000	23075000	12	23160000	23170000	6.19162e-46
677	1	223300000	223305000	1	223460000	223470000	2.88148e-08
678	1	223325000	223330000	1	223465000	223470000	4.36295e-10
679	12	23435000	23440000	12	23595000	23600000	3.18725e-07
680	12	23595000	23600000	12	23670000	23675000	2.26997e-15
681	12	23605000	23610000	12	23650000	23655000	8.71595e-10
682	12	23605000	23610000	12	23670000	23675000	1.5327e-23
683	12	23615000	23620000	12	23670000	23675000	5.80984e-29
684	1	223640000	223645000	1	223900000	223905000	5.38272e-08
685	1	223650000	223655000	1	223900000	223905000	6.69807e-35
686	12	23670000	23675000	12	23725000	23730000	3.79001e-09
687	12	23680000	23685000	12	23725000	23730000	1.69007e-34
688	12	23770000	23775000	12	23885000	23890000	1.15555e-26
689	12	23955000	23960000	12	24005000	24010000	4.60147e-22
690	12	24090000	24095000	12	24135000	24140000	2.75202e-09
691	12	24090000	24095000	12	24185000	24190000	4.20141e-08
692	12	24090000	24095000	12	24200000	24205000	6.61613e-09
693	12	24090000	24095000	12	24270000	24275000	4.61344e-15
694	12	24160000	24165000	12	24200000	24205000	2.29329e-07
695	12	24230000	24235000	12	24270000	24275000	2.66761e-29
696	12	24270000	24275000	12	24325000	24330000	2.66415e-11
697	12	24280000	24285000	12	24325000	24330000	1.39502e-97
698	12	24280000	24285000	12	24350000	24355000	9.45936e-18
699	12	24280000	24285000	12	24370000	24375000	1.27345e-21
700	12	24325000	24330000	12	24370000	24375000	1.39661e-17
701	1	224510000	224515000	1	225290000	225295000	3.71605e-09
702	1	224900000	224910000	1	225040000	225045000	4.12171e-13
703	12	24915000	24920000	12	25005000	25010000	1.27345e-21
704	12	24915000	24920000	12	25090000	25100000	1.08985e-08
705	12	24915000	24920000	12	25230000	25235000	2.47139e-09
706	12	24915000	24925000	12	25090000	25100000	1.08985e-08
707	12	24945000	24950000	12	25005000	25010000	1.18338e-25
708	12	24945000	24950000	12	25090000	25100000	2.84358e-55
709	12	25005000	25010000	12	25095000	25100000	8.50477e-12
710	12	25030000	25035000	12	25090000	25100000	3.04382e-67
711	1	225080000	225085000	1	225290000	225295000	3.6024e-11
712	12	2515000	2520000	12	2545000	2550000	5.88493e-12
713	12	25285000	25290000	12	25380000	25385000	2.70289e-23
714	12	25485000	25490000	12	25585000	25590000	8.32593e-10
715	12	25620000	25625000	12	25755000	25760000	2.74651e-10
716	1	225645000	225650000	1	225890000	225895000	8.8271e-61
717	1	225645000	225650000	1	225965000	225970000	6.20231e-18
718	1	225645000	225650000	1	226085000	226090000	4.70036e-13
719	12	25755000	25760000	12	26045000	26050000	5.72808e-12
720	12	25755000	25760000	12	26200000	26205000	9.4481e-08
721	12	25755000	25770000	12	25870000	25875000	1.87674e-87
722	12	25755000	25770000	12	26015000	26030000	9.1453e-13
723	12	25755000	25770000	12	26180000	26190000	4.25333e-17
724	12	25760000	25770000	12	26035000	26040000	4.74518e-14
725	12	25870000	25875000	12	26025000	26030000	1.30845e-09
726	12	25870000	25875000	12	26035000	26040000	1.74022e-07
727	12	25870000	25875000	12	26185000	26190000	2.47139e-09
728	12	26025000	26030000	12	26180000	26190000	1.29957e-13
729	12	26035000	26040000	12	26160000	26165000	1.61036e-09
730	12	26035000	26040000	12	26180000	26190000	8.94223e-69
731	12	26035000	26040000	12	26200000	26205000	3.77054e-08
732	12	26035000	26040000	12	26265000	26275000	2.15739e-08
733	12	26045000	26050000	12	26180000	26190000	2.32342e-07
734	12	26085000	26090000	12	26155000	26160000	1.19112e-09
735	12	26200000	26205000	12	26255000	26260000	6.69178e-18
736	12	26200000	26205000	12	26265000	26275000	7.39217e-32
737	12	26270000	26275000	12	26350000	26355000	9.71514e-09
738	12	26350000	26365000	12	26460000	26470000	4.56797e-09
[truncated: 5,642 more rows]

## Sheet: WG subgroup1 in GOM
CTCT loops ID	Characteristic of CTCF loops						Q values
[truncated: 6,396 more rows]

[truncated: 13 more sheets: WG subgroup3 in GOM, WG subgroup5 in GOM, WG subgroup2 in MAD, WG subgroup4 in MAD, WG subgroup5 in MAD, WG subgroup5 in RAD, WG subgroup6 in RAD, WG subgroup5 in ULB, WG subgroup6 in ULB, WL group in GOM, WL group in MAD, WL group in RAD, WL group in ULB]
