# Supplementary material for: Dynamic chromatin architecture of the porcine adipose tissues with weight gain and loss
Source: Nat Commun. 2023 Jun 12;14:3457. doi: 10.1038/s41467-023-39191-0 (PMC10258790; doi:10.1038/s41467-023-39191-0)
Supplement: Supplementary file 8 — Supplementary Data 5 [file 41467_2023_39191_MOESM8_ESM.xlsx]

## Sheet: Data S5
Supplementary Data 5. Genes with co-changes in expression level and PRS between ATs and groups.

## Sheet: Co-variable gene between tissue
					Characteristic of genes expression					Characteristic of RPS of gene
Pairwise comparison		Group	Ensembl gene ID	Gene symbol	Mean TPM		log2FC(TPM [tissue 2 / tissue 1])	FDR	Up or down-regulated in tissue 2	RPS		△RPS (tissue 2 / tissue 1)	Fold change (tissue 2 / tissue 1)	Up or down-regulated in tissue 2
Tissue 1	Tissue 2				Tissue 1	Tissue 2				Tissue 1	Tissue 2
GOM	MAD	NC	ENSSSCG00000000092	NPTXR	4.01916	0.759874	-2.24367	0.00034	down	4.10142	1.05087	-3.05055	0.273924	down
			ENSSSCG00000000252	KRT8	121.282	7.45655	-4.3904	7.36e-06	down	7.25526	4.38931	-2.86595	0.610353	down
			ENSSSCG00000000648	CLEC7A	13.0559	2.30617	-2.55833	0.001857	down	4.97169	2.84486	-2.12683	0.580647	down
			ENSSSCG00000000764	HDHD5	4.34646	8.3573	0.888775	0.042045	up	3.0232	5.16413	2.14093	1.68549	up
			ENSSSCG00000000783	SLC2A13	5.42726	10.2415	0.844521	0.002526	up	6.27641	9.98984	3.71344	1.58237	up
			ENSSSCG00000000810	AMIGO2	8.40179	13.7705	0.735574	0.0436	up	14.2316	23.539	9.30738	1.64943	up
			ENSSSCG00000001063	MYLIP	59.9603	33.7119	-0.752068	0.009557	down	7.41127	1.99325	-5.41801	0.278682	down
			ENSSSCG00000001435	AGPAT1	186.82	307.991	0.905409	0.033523	up	0	3.3083	3.3083	34.0831	up
			ENSSSCG00000001456	SLA-DQA1	622.794	284.715	-1.06249	0.04652	down	3.57308	0	-3.57308	0.027225	down
			ENSSSCG00000001478	BMP5	0.678292	2.82074	1.94817	0.024303	up	6.32242	11.0994	4.77699	1.7438	up
			ENSSSCG00000001595	DAAM2	12.1774	21.5208	1.01252	0.003964	up	2.14243	4.42564	2.28321	2.01818	up
			ENSSSCG00000001780	FAH	55.3091	97.2675	0.872043	0.002031	up	2.32662	4.99462	2.668	2.09947	up
			ENSSSCG00000001787	IL16	12.0984	5.26149	-1.14319	9.54e-05	down	8.86459	3.84643	-5.01816	0.440225	down
			ENSSSCG00000001873	CSPG4	7.0768	14.4396	0.93834	0.00935	up	0.891376	3.80751	2.91613	3.9415	up
			ENSSSCG00000002245	KATNBL1	44.8173	22.8301	-0.894589	0.001665	down	7.23177	4.44325	-2.78852	0.619666	down
			ENSSSCG00000002267	RGMA	13.2008	20.2828	0.760651	0.028902	up	0	5.89024	5.89024	59.9024	up
			ENSSSCG00000002314	SMOC1	6.58588	13.4861	1.12248	0.002462	up	3.07041	10.2097	7.13931	3.25185	up
			ENSSSCG00000002490	GSC	2.94317	7.47969	1.23125	0.029656	up	0	2.02547	2.02547	21.2547	up
			ENSSSCG00000002712	LDHD	7.13557	12.3374	0.817312	0.039846	up	2.35745	7.24844	4.89099	2.99027	up
			ENSSSCG00000002806	MMP15	3.59301	6.34775	0.889698	0.003223	up	0	4.15735	4.15735	42.5735	up
			ENSSSCG00000002812	KIFC3	9.11532	16.7709	0.682486	0.047821	up	3.21628	5.54814	2.33186	1.70315	up
			ENSSSCG00000002866	CEBPA	78.7177	158.917	0.827528	0.048691	up	4.4242	6.87945	2.45524	1.54269	up
			ENSSSCG00000003506	PINK1	90.772	149.992	0.706282	0.03007	up	1.14569	3.79345	2.64776	3.12553	up
			ENSSSCG00000003521		3.38068	0.613205	-2.43427	0.00436	down	3.25009	0	-3.25009	0.02985	down
			ENSSSCG00000003584	THEMIS2	4.19723	2.622	-0.635599	0.040619	down	3.88174	0.936341	-2.9454	0.260274	down
			ENSSSCG00000003616	FAM167B	13.4677	32.6652	1.19367	0.027439	up	0	2.05876	2.05876	21.5876	up
			ENSSSCG00000003702	GATA6	30.4366	7.65446	-1.8916	9.26e-06	down	7.08966	3.02832	-4.06134	0.435114	down
			ENSSSCG00000003801	IL23R	0.936511	0.432875	-1.05469	0.049484	down	3.0897	0	-3.0897	0.031351	down
			ENSSSCG00000003851	CPT2	14.9161	23.3803	0.685669	0.013671	up	2.09434	4.20687	2.11253	1.96272	up
			ENSSSCG00000004053	TAGAP	12.3591	4.23207	-1.5414	9.76e-05	down	6.23157	3.38895	-2.84262	0.55104	down
			ENSSSCG00000004081		41.1842	14.6716	-1.28934	0.000372	down	6.39149	1.05353	-5.33796	0.177699	down
			ENSSSCG00000004134	PEX3	57.4875	87.8387	0.593258	0.011232	up	0	2.84225	2.84225	29.4225	up
			ENSSSCG00000004136	AIG1	72.5334	128.05	0.82604	0.00588	up	1.01396	3.14306	2.1291	2.91129	up
			ENSSSCG00000004281	KCNQ5	1.25389	1.84863	0.745447	0.047905	up	0.94437	4.11316	3.16879	4.03416	up
			ENSSSCG00000004322	ANKRD6	12.5826	2.75972	-2.01909	1.91e-05	down	12.9112	4.86673	-8.04446	0.381728	down
			ENSSSCG00000005316	TPM2	135.372	810.99	2.76619	0.006598	up	0	5.86209	5.86209	59.6209	up
			ENSSSCG00000005437	KLF4	50.4419	75.8896	0.690693	0.014211	up	0	2.13898	2.13898	22.3898	up
			ENSSSCG00000005975	MTSS1	31.0728	13.8095	-1.0129	0.0029	down	6.20932	2.18369	-4.02563	0.361956	down
			ENSSSCG00000006002	CCN3	49.4419	23.1726	-0.963205	0.018068	down	2.91554	0	-2.91554	0.033162	down
			ENSSSCG00000006082	MATN2	91.9517	54.072	-0.768692	0.003973	down	4.15138	1.0119	-3.13948	0.261538	down
			ENSSSCG00000006132	MMP16	2.33943	3.8932	0.815406	0.0269	up	0	2.1483	2.1483	22.483	up
			ENSSSCG00000006338	DDR2	36.7282	55.0126	0.696756	0.006743	up	7.09726	13.3675	6.27021	1.87119	up
			ENSSSCG00000006357	FCER1G	75.2794	26.4348	-1.16719	0.010938	down	6.66863	2.2901	-4.37853	0.353114	down
			ENSSSCG00000006379	CD48	17.9056	8.71918	-1.06851	0.008623	down	2.88636	0	-2.88636	0.033486	down
			ENSSSCG00000007073	ISM1	31.0589	14.6664	-0.936842	0.001683	down	2.06585	0	-2.06585	0.046171	down
			ENSSSCG00000007135	NINL	12.6124	3.98421	-1.65012	2.7e-06	down	4.91401	0	-4.91401	0.019944	down
			ENSSSCG00000007504	RBM38	4.55464	7.94211	0.867311	0.023756	up	2.11517	4.40337	2.2882	2.03297	up
			ENSSSCG00000007575	RADIL	2.80205	4.16779	0.641914	0.024105	up	0	2.47789	2.47789	25.7789	up
			ENSSSCG00000007754	ITGAM	40.4821	17.1339	-1.12169	0.006486	down	2.06594	0	-2.06594	0.046169	down
			ENSSSCG00000007927	PPL	28.6224	11.4758	-1.25004	7.77e-05	down	7.53735	4.16263	-3.37471	0.55813	down
			ENSSSCG00000007952	TRAP1	32.5897	48.6222	0.588236	0.006287	up	3.07102	5.34204	2.27101	1.71618	up
			ENSSSCG00000008051	ABCA3	3.54987	5.1243	0.625496	0.005178	up	6.1454	12.2654	6.12004	1.97993	up
			ENSSSCG00000008147	FHL2	13.7291	23.7067	0.90339	0.019713	up	0	4.38386	4.38386	44.8386	up
			ENSSSCG00000008213	CD8B	2.62622	1.25551	-1.01378	0.038556	down	3.11658	0	-3.11658	0.031089	down
			ENSSSCG00000008312	DYSF	18.1874	29.8014	0.8074	0.002544	up	1.99272	5.98891	3.99619	2.90957	up
			ENSSSCG00000009060	MAML3	5.71188	3.1175	-0.732895	0.022259	down	6.59877	3.11448	-3.48429	0.479861	down
			ENSSSCG00000009278	FGF9	5.43729	2.16713	-1.20093	0.006347	down	5.05512	1.07255	-3.98257	0.227454	down
			ENSSSCG00000009283	TNFRSF19	2.42315	0.611098	-1.85063	0.001154	down	2.06036	0	-2.06036	0.046289	down
			ENSSSCG00000009361	POSTN	381.298	66.6765	-2.34806	0.029717	down	17.9531	11.839	-6.11403	0.66133	down
			ENSSSCG00000009589	SYK	9.07985	4.47177	-0.985241	0.006347	down	2.0869	0	-2.0869	0.045727	down
			ENSSSCG00000009612	DOK2	13.935	7.10579	-0.961092	0.023479	down	6.22487	1.16145	-5.06343	0.199442	down
			ENSSSCG00000009625		6.36068	3.51509	-0.875383	0.041963	down	2.30037	0	-2.30037	0.04166	down
			ENSSSCG00000009896	BICDL1	8.66891	1.93759	-2.05235	8.41e-05	down	2.02044	0	-2.02044	0.04716	down
			ENSSSCG00000010256	COL13A1	0.445632	2.26183	2.33678	0.003598	up	0.985907	3.84084	2.85493	3.62907	up
			ENSSSCG00000010293	OIT3	1.45595	0.324689	-2.07924	0.013722	down	5.28844	2.28032	-3.00812	0.441746	down
			ENSSSCG00000010340	PRXL2A	134.011	266.771	0.926233	0.003715	up	2.13629	4.53368	2.39739	2.07204	up
			ENSSSCG00000010455	SLC16A12	1.58027	0.730528	-1.09643	0.004374	down	8.61455	5.18804	-3.42651	0.606806	down
			ENSSSCG00000010494	SORBS1	111.96	198.039	0.936512	0.000904	up	6.31204	16.8484	10.5364	2.64322	up
			ENSSSCG00000010512	SLIT1	5.19479	10.9912	1.10017	0.021332	up	1.98197	6.38136	4.39939	3.11309	up
			ENSSSCG00000010537	GOT1	18.6335	28.1282	0.619881	0.01239	up	1.08619	8.08324	6.99705	6.89877	up
			ENSSSCG00000010538	NKX2-3	2.06555	10.2332	2.2943	1.89e-05	up	2.02436	5.95088	3.92651	2.84833	up
			ENSSSCG00000010613	ITPRIP	5.90502	9.29147	0.731899	0.017394	up	1.21974	5.80857	4.58884	4.47708	up
			ENSSSCG00000010647	ADRB1	3.39042	8.86986	1.28604	0.006238	up	0.982183	3.09096	2.10878	2.94863	up
			ENSSSCG00000010655	GFRA1	13.6978	4.7929	-1.34932	0.004253	down	7.61407	1.90432	-5.70975	0.259827	down
			ENSSSCG00000010665	SHTN1	17.4036	6.95674	-1.13436	7.88e-05	down	5.27293	0	-5.27293	0.018612	down
			ENSSSCG00000010861	COQ8A	51.5508	78.3894	0.618265	0.00842	up	2.07851	6.23489	4.15638	2.9079	up
			ENSSSCG00000011020	JCAD	25.0436	34.8105	0.599999	0.028994	up	0	2.1869	2.1869	22.869	up
			ENSSSCG00000011195	GALNT15	10.8731	19.9225	0.934602	0.028124	up	3.59815	13.2941	9.69595	3.62184	up
			ENSSSCG00000011366	SLC25A20	37.1973	66.0843	0.795158	0.001986	up	0	6.07463	6.07463	61.7463	up
			ENSSSCG00000011609	FBLN2	70.7836	108.334	0.628552	0.028763	up	2.08044	6.25742	4.17698	2.91566	up
			ENSSSCG00000011755	NCEH1	21.5008	10.0992	-1.08093	8.41e-05	down	3.70203	1.19996	-2.50207	0.341911	down
			ENSSSCG00000011951	NFKBIZ	102.611	59.309	-0.626921	0.020896	down	5.40709	0	-5.40709	0.018158	down
			ENSSSCG00000013041	FERMT3	11.6345	5.8856	-0.977507	0.002733	down	5.3419	1.1511	-4.19081	0.229901	down
			ENSSSCG00000013248	LRP4	9.03076	2.80026	-1.44542	0.002922	down	15.5279	3.7065	-11.8214	0.243572	down
			ENSSSCG00000013316	WT1	74.2002	9.15681	-2.84954	1.74e-09	down	8.29069	2.98931	-5.30138	0.368183	down
			ENSSSCG00000013339	ANO3	2.5487	4.43517	0.879348	0.030131	up	0.982925	4.14956	3.16663	3.92415	up
			ENSSSCG00000013401	DKK3	39.8491	17.0911	-1.13212	0.017093	down	6.12868	0	-6.12868	0.016055	down
			ENSSSCG00000013775	ADGRE5	60.4577	36.266	-0.7159	0.005317	down	4.74433	2.26312	-2.48122	0.487811	down
			ENSSSCG00000014977	PGR	11.3779	21.9855	0.930033	0.004796	up	0	2.18928	2.18928	22.8928	up
			ENSSSCG00000015037	IL18	14.1355	7.88982	-0.790228	0.048051	down	3.01472	0.91373	-2.10099	0.325464	down
			ENSSSCG00000015398	SEMA3A	1.0979	4.34985	2.21713	0.003349	up	0.95714	5.90889	4.95175	5.6841	up
			ENSSSCG00000015405	CD36	772.675	1408.69	0.83909	0.017827	up	1.92425	4.18056	2.25631	2.11464	up
			ENSSSCG00000015873	ACVR1C	35.0332	86.3752	1.23205	8.71e-05	up	1.01849	3.80405	2.78557	3.49048	up
			ENSSSCG00000016175	MREG	12.1396	6.14759	-0.98047	0.032551	down	2.22994	0	-2.22994	0.04292	down
			ENSSSCG00000016210	ABCB6	6.43477	12.0973	0.879299	0.020185	up	0	2.0606	2.0606	21.606	up
			ENSSSCG00000016452	GIMAP8	9.12022	4.13263	-1.083	0.000573	down	6.2877	3.33552	-2.95218	0.537834	down
			ENSSSCG00000016574	KCP	0.966614	1.84821	1.03919	0.028902	up	3.65591	8.07537	4.41945	2.17666	up
			ENSSSCG00000016617	WNT16	30.7204	6.22437	-2.27906	1.26e-05	down	5.2386	0	-5.2386	0.018731	down
			ENSSSCG00000016620	TSPAN12	37.4798	66.4366	0.782127	0.026341	up	1.0292	3.12685	2.09766	2.85765	up
			ENSSSCG00000016665	BMPER	15.2183	27.0205	0.798222	0.044796	up	0.914213	2.93407	2.01985	2.99155	up
			ENSSSCG00000016695	HIBADH	128.825	201.52	0.62518	0.029714	up	1.86722	4.08955	2.22233	2.12968	up
			ENSSSCG00000016816	ADAMTS12	17.8971	30.1421	0.763517	0.01344	up	0	4.72779	4.72779	48.2779	up
			ENSSSCG00000016823		1.32637	6.96278	2.54168	0.00512	up	0.933229	3.27519	2.34196	3.26664	up
			ENSSSCG00000016912	PLPP1	93.7477	128.316	0.593696	0.037889	up	8.40213	15.5328	7.1307	1.8387	up
			ENSSSCG00000016957	CD180	4.40055	1.71901	-1.24255	0.027986	down	2.73525	0	-2.73525	0.03527	down
			ENSSSCG00000016997	FGF18	12.9596	2.91426	-1.99978	0.002713	down	7.7334	2.88556	-4.84785	0.381131	down
			ENSSSCG00000017008	DOCK2	16.0304	7.61579	-1.04184	0.000412	down	2.8906	0	-2.8906	0.033438	down
			ENSSSCG00000017144	NPTX1	2.11163	8.84803	2.31771	0.018896	up	0	2.15056	2.15056	22.5056	up
			ENSSSCG00000017258	FAM20A	8.16178	2.38516	-1.67957	3.77e-05	down	4.44095	0	-4.44095	0.022022	down
			ENSSSCG00000017265	AXIN2	15.4435	6.7789	-1.18551	0.002913	down	3.89661	0	-3.89661	0.025021	down
			ENSSSCG00000017640		1.05414	0.278513	-1.76659	0.0104	down	5.51691	1.08547	-4.43144	0.211053	down
			ENSSSCG00000021306	GJC1	24.5636	35.6053	0.585059	0.007727	up	1.18205	4.64009	3.45804	3.69728	up
			ENSSSCG00000021408	TKT	258.332	443.266	0.794842	0.011016	up	0	2.92774	2.92774	30.2775	up
			ENSSSCG00000021562	PLXNA4	15.4996	7.54331	-0.986987	0.002665	down	4.84208	0	-4.84208	0.020234	down
			ENSSSCG00000021612	ARHGAP28	26.7133	13.4558	-0.906908	0.000154	down	9.19103	2.71781	-6.47322	0.303283	down
			ENSSSCG00000021944	RAC2	32.2567	11.653	-1.33274	0.000194	down	5.76855	1.19269	-4.57587	0.220273	down
			ENSSSCG00000022099	TP53INP2	4.24023	8.0557	1.14666	0.002557	up	1.90487	10.8191	8.91427	5.44631	up
			ENSSSCG00000022295		45.2398	97.6967	1.07142	0.034653	up	6.06871	9.66838	3.59967	1.58354	up
			ENSSSCG00000022504	CDON	67.7744	16.3843	-1.97484	0.000443	down	11.641	5.71836	-5.92269	0.495557	down
			ENSSSCG00000022550	DGKG	2.13495	4.38603	1.25261	0.047307	up	0.957129	3.06507	2.10794	2.99402	up
			ENSSSCG00000022675	NCR1	2.58537	1.0252	-1.21252	0.022127	down	2.91481	0	-2.91481	0.03317	down
			ENSSSCG00000022794		3.6664	1.99224	-0.912392	0.00588	down	2.31206	0	-2.31206	0.041458	down
			ENSSSCG00000023377	EMP3	65.0051	26.9834	-1.24071	8.23e-05	down	2.31869	0	-2.31869	0.041345	down
			ENSSSCG00000023710	REEP1	6.57558	13.5001	1.22662	0.013984	up	0	2.91993	2.91993	30.1993	up
			ENSSSCG00000024024	CX3CR1	16.3571	4.83387	-1.63148	0.02136	down	4.30214	1.91045	-2.39169	0.456698	down
			ENSSSCG00000024351	MET	32.0183	13.143	-1.24478	0.000699	down	5.7081	0	-5.7081	0.017217	down
			ENSSSCG00000025284	COQ9	30.9031	53.5951	0.793597	0.00181	up	1.07982	3.10069	2.02087	2.71286	up
			ENSSSCG00000025996	MTUS2	1.72041	5.93595	2.03923	0.033653	up	1.96001	5.96294	4.00293	2.94316	up
			ENSSSCG00000026217	KLRD1	12.5073	4.34159	-1.48496	0.026171	down	4.94414	2.93777	-2.00637	0.602237	down
			ENSSSCG00000026602	PTGIR	4.47696	2.1322	-1.12194	0.00143	down	3.45921	1.05869	-2.40051	0.325548	down
			ENSSSCG00000026707	XCR1	2.52607	0.722819	-1.57127	0.001633	down	5.92402	1.12463	-4.79939	0.203291	down
			ENSSSCG00000026819	NID1	111.585	167.562	0.643829	0.006919	up	0	2.93703	2.93703	30.3703	up
			ENSSSCG00000027272	PIK3CG	24.1818	12.6488	-0.808232	0.003379	down	2.00112	0	-2.00112	0.047594	down
			ENSSSCG00000027447	TMTC1	23.844	39.7032	0.710073	0.002889	up	0	6.55844	6.55844	66.5844	up
			ENSSSCG00000027826	GIMAP4	117.041	45.4065	-1.20184	0.005176	down	4.31224	1.97418	-2.33806	0.470097	down
			ENSSSCG00000027935	FHOD3	0.320891	2.43147	3.17043	0.000693	up	0	2.79454	2.79454	28.9454	up
			ENSSSCG00000028517	SC5D	24.6067	34.0678	0.585757	0.016042	up	4.72378	10.3414	5.6176	2.16456	up
			ENSSSCG00000028643	SLC6A20	6.5907	1.98228	-1.55	0.000412	down	2.82135	0	-2.82135	0.034231	down
			ENSSSCG00000028927	LGI2	6.73993	1.31508	-2.25863	2.85e-06	down	3.12356	0.993708	-2.12986	0.339285	down
			ENSSSCG00000029061	BMP3	17.0092	1.51137	-3.34466	0.000235	down	5.10509	0	-5.10509	0.019212	down
			ENSSSCG00000029201	AJUBA	13.6868	6.96503	-0.962318	0.000313	down	7.10617	3.82411	-3.28206	0.544549	down
			ENSSSCG00000029570	PXDN	37.5459	56.1878	0.695867	0.030858	up	0	7.06118	7.06118	71.6118	up
			ENSSSCG00000029652	TMBIM6	356.505	550.544	0.589084	0.019957	up	0	5.83109	5.83109	59.3109	up
			ENSSSCG00000030016	PDE9A	7.08739	11.9003	0.866873	0.015858	up	0	3.58515	3.58515	36.8515	up
			ENSSSCG00000030362		4.61651	8.08489	0.950147	0.00374	up	0.947377	4.42514	3.47776	4.32045	up
			ENSSSCG00000031346	CMKLR1	11.1721	5.65333	-0.922912	0.002292	down	2.22819	0	-2.22819	0.042952	down
			ENSSSCG00000031356	HES1	16.0705	24.7023	0.671178	0.005322	up	18.8792	29.2629	10.3837	1.54711	up
			ENSSSCG00000031694	DIRAS2	7.63739	2.58321	-1.61559	0.008245	down	4.46942	0	-4.46942	0.021885	down
			ENSSSCG00000031851	CBR2	3.06135	19.0121	2.60967	0.00288	up	0	2.1725	2.1725	22.725	up
			ENSSSCG00000031897		10.7278	4.40456	-1.31462	0.013804	down	4.31224	1.97418	-2.33806	0.470097	down
			ENSSSCG00000032383		29.078	61.4737	1.2032	0.002557	up	0	2.05045	2.05045	21.5045	up
			ENSSSCG00000032392		1.52134	0.168535	-3.3089	9.89e-05	down	2.27162	0	-2.27162	0.042165	down
			ENSSSCG00000032612	MILR1	5.55266	2.45801	-1.05399	0.003286	down	18.6214	11.4668	-7.15458	0.617839	down
			ENSSSCG00000032843	AHRR	1.07414	0.368795	-1.54905	0.001206	down	5.79965	2.24843	-3.55123	0.398062	down
			ENSSSCG00000033009	GCNT2	16.8515	8.50732	-0.867804	0.001808	down	7.58315	4.05007	-3.53308	0.540152	down
			ENSSSCG00000033015	B3GNT7	3.36888	0.408707	-2.78629	8.14e-05	down	4.13661	2.12122	-2.01539	0.524293	down
			ENSSSCG00000033018	TM4SF1	154.302	96.2846	-0.75	0.004503	down	3.98363	0.915646	-3.06798	0.248711	down
			ENSSSCG00000033115	IFNAR1	76.8913	46.3866	-0.616634	0.001049	down	7.54613	3.27114	-4.27499	0.440895	down
			ENSSSCG00000033214	GNMT	12.8942	3.65998	-1.86878	0.001975	down	3.18562	1.08118	-2.10444	0.359501	down
			ENSSSCG00000033695	KCTD15	12.0441	22.0102	0.87105	0.001015	up	6.33869	15.1832	8.8445	2.37365	up
			ENSSSCG00000034101	D2HGDH	8.00703	13.0752	0.664441	0.020226	up	1.23574	5.83226	4.59652	4.44117	up
			ENSSSCG00000034506	MS4A2	64.3996	33.568	-0.938611	0.023743	down	3.31453	0	-3.31453	0.029287	down
			ENSSSCG00000034692	SH3BP4	25.7108	12.1787	-1.01608	0.0001	down	6.21281	1.17831	-5.03451	0.202494	down
			ENSSSCG00000035038	CGNL1	26.9127	13.378	-0.877619	0.000276	down	6.65825	3.07434	-3.58391	0.469698	down
			ENSSSCG00000035746	ECT2	10.33	6.2496	-0.710896	0.013895	down	9.56512	4.86724	-4.69788	0.513934	down
			ENSSSCG00000035849	PTPRF	17.583	6.79122	-1.3302	8.06e-06	down	3.35358	0	-3.35358	0.028955	down
			ENSSSCG00000035867	GFOD1	7.74725	13.0605	0.735319	0.01239	up	1.04982	3.1201	2.07028	2.80053	up
			ENSSSCG00000035935	C3orf80	1.51588	0.43471	-2.0767	0.001193	down	5.98539	2.94182	-3.04357	0.499856	down
			ENSSSCG00000036360	LURAP1L	2.03367	5.54297	1.47878	0.016281	up	0	3.97417	3.97417	40.7418	up
			ENSSSCG00000036787	APOLD1	16.7145	42.3793	1.18833	0.020677	up	0	7.15836	7.15836	72.5836	up
			ENSSSCG00000037015	SESN3	82.3485	53.7468	-0.603739	0.039386	down	5.28798	2.81899	-2.46899	0.541759	down
			ENSSSCG00000037110	PCP4	1.17004	181.42	7.47898	0.000495	up	0	2.19194	2.19194	22.9194	up
			ENSSSCG00000037912	FITM2	29.3523	50.3748	0.849679	0.010184	up	0	2.01019	2.01019	21.1019	up
			ENSSSCG00000038366	RAP2B	26.9388	13.8972	-1.01133	0.013379	down	5.0488	2.9985	-2.0503	0.601791	down
			ENSSSCG00000038460	FOXF1	3.06218	7.24199	1.36374	0.010661	up	2.40092	9.6187	7.21778	3.88605	up
			ENSSSCG00000038724	C3orf70	8.62767	14.2847	0.819656	0.013249	up	0	3.95247	3.95247	40.5247	up
			ENSSSCG00000038767	MBP	22.8226	13.4913	-0.715398	0.001279	down	4.02421	1.1069	-2.91731	0.292639	down
			ENSSSCG00000039009		7.29952	39.1302	2.71226	0.006038	up	0	2.10884	2.10884	22.0884	up
			ENSSSCG00000039252	TCN1	5.74202	2.68524	-1.04243	0.045904	down	2.13979	0	-2.13979	0.044647	down
			ENSSSCG00000039761	MYCL	4.39419	2.45588	-0.835632	0.036674	down	5.265	3.18658	-2.07842	0.612597	down
			ENSSSCG00000039862	TRIB3	4.78835	12.1308	1.31383	0.003384	up	3.94812	9.97022	6.02211	2.48763	up
			ENSSSCG00000039983	GJA4	11.7419	18.112	0.694871	0.038279	up	3.38996	5.51928	2.12932	1.61013	up
			ENSSSCG00000040016		18.069	10.2611	-0.755197	0.02613	down	2.15876	0	-2.15876	0.044272	down
			ENSSSCG00000040061	NINJ1	3.92118	2.30573	-0.620663	0.047655	down	2.06098	0	-2.06098	0.046275	down
			ENSSSCG00000040735	DDAH1	8.6604	18.4837	1.4028	0.016706	up	1.09634	5.40456	4.30821	4.60115	up
			ENSSSCG00000044700		419.794	605.463	0.617778	0.042395	up	2.16375	5.31102	3.14728	2.39029	up
			ENSSSCG00000044895		3.90363	1.36262	-1.21531	0.028396	down	12.3594	0	-12.3594	0.008026	down
			ENSSSCG00000046843		0.643525	1.84163	1.69583	0.017111	up	3.33635	7.86339	4.52703	2.3174	up
			ENSSSCG00000048240	SAMD5	5.1337	2.70044	-0.842831	0.005921	down	6.22915	3.18448	-3.04467	0.518945	down
			ENSSSCG00000048266		2.14178	1.04282	-0.799725	0.03563	down	2.11444	0	-2.11444	0.045158	down
		WG	ENSSSCG00000000640	KLRC1	8.62872	4.48896	-0.812609	0.00278277	down	4.11652	2.01114	-2.10538	0.500683	down
			ENSSSCG00000001063	MYLIP	57.9552	29.2878	-0.917108	1.61095e-12	down	9.55069	1.40873	-8.14196	0.156334	down
			ENSSSCG00000001786	CFAP161	1.46401	2.26379	0.724528	0.0039714	up	3.49582	5.67819	2.18237	1.60692	up
			ENSSSCG00000001798	BNC1	9.2017	0.131417	-6.01734	6.00184e-34	down	3.74027	0.62101	-3.11926	0.18775	down
			ENSSSCG00000001921	NEO1	39.1108	18.8109	-1.02502	7.66546e-19	down	6.52917	2.77393	-3.75524	0.433528	down
			ENSSSCG00000002990		1.63708	3.02783	0.856936	0.0110751	up	2.43357	4.85643	2.42286	1.9563	up
			ENSSSCG00000003521		2.47008	1.14047	-1.05106	0.00116385	down	2.8615	0.716652	-2.14485	0.275756	down
			ENSSSCG00000003702	GATA6	27.4086	10.3227	-1.41532	8.38195e-16	down	8.00547	3.40812	-4.59735	0.432809	down
			ENSSSCG00000004053	TAGAP	11.5614	7.39233	-0.593937	4.06869e-05	down	5.79202	1.41185	-4.38016	0.256593	down
			ENSSSCG00000004058	EZR	232.207	49.5622	-2.16666	2.47053e-25	down	8.94683	4.72704	-4.21978	0.533562	down
			ENSSSCG00000004081		26.5165	14.8635	-0.783092	5.36552e-12	down	6.16054	2.6977	-3.46284	0.446878	down
			ENSSSCG00000004218	RSPO3	42.7977	27.1881	-0.696064	3.899e-06	down	4.83126	0.698326	-4.13293	0.161891	down
			ENSSSCG00000004281	KCNQ5	1.05199	2.22346	1.11663	5.86438e-15	up	3.28281	5.60972	2.32691	1.68786	up
			ENSSSCG00000004322	ANKRD6	7.90794	2.1307	-1.84978	2.36645e-20	down	11.1169	3.55323	-7.56365	0.325691	down
			ENSSSCG00000005278		3.17199	7.67642	1.34203	2.63684e-05	up	2.53133	5.27072	2.7394	2.04107	up
			ENSSSCG00000005437	KLF4	58.6315	111.989	0.948378	5.76428e-14	up	3.37172	7.58012	4.2084	2.2122	up
			ENSSSCG00000006001	ENPP2	132.575	81.7361	-0.641877	3.16401e-10	down	5.64642	3.55421	-2.09222	0.63591	down
			ENSSSCG00000006243	PENK	28.821	51.3335	0.760918	0.00175686	up	2.08243	5.32907	3.24663	2.48762	up
			ENSSSCG00000006392	IGSF8	15.2066	9.60743	-0.599017	0.000137704	down	2.7045	0.33618	-2.36832	0.155529	down
			ENSSSCG00000006719		2.50681	6.26991	1.33682	0.0161499	up	3.67939	6.75672	3.07733	1.81424	up
			ENSSSCG00000006940	CCN1	60.489	111.28	0.897782	2.23235e-05	up	0.354891	2.68127	2.32638	6.11415	up
			ENSSSCG00000007005		9.90924	6.16936	-0.725917	1.2105e-05	down	5.45753	2.43913	-3.01841	0.45688	down
			ENSSSCG00000007135	NINL	9.87915	3.77405	-1.35076	1.32814e-19	down	5.01211	2.72616	-2.28595	0.552836	down
			ENSSSCG00000007927	PPL	27.7131	16.595	-0.859477	7.33145e-08	down	8.96637	4.47848	-4.48789	0.504996	down
			ENSSSCG00000008081	BARX1	7.63399	0.082482	-6.29203	1.84826e-34	down	7.81432	3.97296	-3.84135	0.514632	down
			ENSSSCG00000008749	SLIT2	50.8831	33.0544	-0.61856	5.31533e-09	down	7.99341	4.10637	-3.88704	0.519728	down
			ENSSSCG00000010224	EGR2	6.52589	12.896	0.908664	1.15914e-05	up	5.96522	11.6617	5.69652	1.93921	up
			ENSSSCG00000010290	MCU	28.2651	17.2903	-0.667681	1.5576e-08	down	14.437	6.4419	-7.9951	0.450017	down
			ENSSSCG00000010359	LDB3	1.10991	1.61745	0.63251	0.00780246	up	1.48596	4.31924	2.83327	2.78647	up
			ENSSSCG00000010538	NKX2-3	3.21085	6.89194	1.16292	1.86419e-12	up	0	2.06783	2.06783	21.6783	up
			ENSSSCG00000010655	GFRA1	7.74434	2.72001	-1.42725	4.61535e-11	down	3.46632	0.658981	-2.80734	0.212819	down
			ENSSSCG00000010686	BAG3	46.9113	69.5002	0.636185	7.04828e-05	up	0.639662	3.46712	2.82745	4.82263	up
			ENSSSCG00000011747	CLDN11	0.741125	2.15415	1.65058	5.29603e-08	up	3.96834	6.81023	2.8419	1.69854	up
			ENSSSCG00000013248	LRP4	4.86618	2.29486	-1.05568	4.11281e-08	down	10.1203	5.80998	-4.31028	0.578261	down
			ENSSSCG00000013316	WT1	48.8752	9.6356	-2.33457	4.38966e-30	down	4.92156	0.67875	-4.24281	0.155081	down
			ENSSSCG00000015223	DDX25	1.26447	0.754191	-0.622735	0.00202481	down	12.6684	7.20358	-5.46484	0.572004	down
			ENSSSCG00000015301	STEAP1	6.27386	9.75597	0.794398	0.00456776	up	1.77796	4.39374	2.61578	2.39289	up
			ENSSSCG00000015595	ATF3	22.3514	33.3154	0.589414	0.00116443	up	6.84046	11.0248	4.18431	1.60289	up
			ENSSSCG00000016174	FN1	620.023	250.848	-1.30704	4.91836e-08	down	5.75042	1.13448	-4.61595	0.211006	down
			ENSSSCG00000017109	ADAMTS16	1.48133	7.34915	2.3488	2.44508e-18	up	1.9032	3.94073	2.03753	2.01714	up
			ENSSSCG00000017265	AXIN2	11.9462	5.65105	-1.15612	3.44696e-15	down	3.7042	1.27293	-2.43127	0.360898	down
			ENSSSCG00000021873	CRABP1	4.2514	0.425649	-3.27389	1.72831e-13	down	5.7651	1.87427	-3.89083	0.336613	down
			ENSSSCG00000022504	CDON	54.5074	16.7445	-1.64114	6.18798e-18	down	10.852	1.06242	-9.78959	0.106138	down
			ENSSSCG00000022739	DSG2	12.4054	1.14064	-3.36867	2.65344e-26	down	2.70704	0	-2.70704	0.0356248	down
			ENSSSCG00000022925		26.6466	42.6866	0.771278	1.0876e-09	up	4.32847	6.93184	2.60337	1.58787	up
			ENSSSCG00000023229	ETV5	10.8519	4.53142	-1.25736	2.13664e-21	down	4.49263	1.32631	-3.16632	0.310565	down
			ENSSSCG00000025160	DPF1	0.719547	1.12807	0.647102	0.0158009	up	1.7716	4.90893	3.13733	2.67629	up
			ENSSSCG00000025270	CHRD	2.8753	1.65879	-0.768501	5.47455e-06	down	3.90556	1.31085	-2.59472	0.352221	down
			ENSSSCG00000026217	KLRD1	8.18115	4.45485	-0.805024	0.000587613	down	7.03792	3.60384	-3.43408	0.518896	down
			ENSSSCG00000026945	LRRC2	0.851647	1.24419	0.592426	0.000265812	up	1.02226	3.10003	2.07776	2.8514	up
			ENSSSCG00000029061	BMP3	12.7161	0.817152	-3.88996	3.94221e-23	down	3.53938	0.784317	-2.75507	0.242985	down
			ENSSSCG00000030597	HAPLN3	2.44365	3.90916	0.729072	0.00878656	up	3.5451	5.60415	2.05904	1.56488	up
			ENSSSCG00000032803	CYP2S1	21.4751	31.7617	0.665009	2.81634e-05	up	2.64493	5.57647	2.93154	2.06798	up
			ENSSSCG00000033018	TM4SF1	210.288	121.813	-0.688592	2.24826e-08	down	5.56428	1.99814	-3.56614	0.370417	down
			ENSSSCG00000034259	PMEPA1	17.0982	26.2218	0.608211	2.56099e-07	up	2.78801	4.86664	2.07862	1.71974	up
			ENSSSCG00000035403	RFX2	9.71817	5.76241	-0.720671	0.00128003	down	2.47107	0	-2.47107	0.0388943	down
			ENSSSCG00000039214		1.02206	2.14454	1.13405	8.41432e-06	up	0.369654	2.98897	2.61931	6.57712	up
			ENSSSCG00000039874	CCL26	67.1251	116.523	1.04981	8.02414e-05	up	0.3914	3.00948	2.61808	6.3278	up
			ENSSSCG00000040815	DUSP5	3.25701	5.98687	0.963902	1.22185e-05	up	3.26731	5.60368	2.33637	1.69384	up
			ENSSSCG00000041442		0.825073	1.58413	0.960801	0.000324023	up	6.35606	9.60482	3.24875	1.50321	up
			ENSSSCG00000048920		6.58737	14.0598	1.20367	0.00417613	up	2.73459	5.43648	2.70189	1.95318	up
		WL	ENSSSCG00000000010	FBLN1	289.233	137.394	-1.02179	0.00620585	down	2.13278	0	-2.13278	0.0447872	down
			ENSSSCG00000000062	CSDC2	6.88836	1.98216	-1.74988	0.00379311	down	5.39864	3.22999	-2.16864	0.605604	down
			ENSSSCG00000000092	NPTXR	4.06235	0.555057	-2.75957	0.00101152	down	2.22794	0	-2.22794	0.0429565	down
			ENSSSCG00000000252	KRT8	225.427	5.02282	-5.49268	6.23512e-07	down	9.06816	2.17209	-6.89607	0.247824	down
			ENSSSCG00000000602	RERG	35.0772	16.4584	-1.09702	0.00742916	down	15.5448	6.88093	-8.66384	0.446215	down
			ENSSSCG00000000848	GLT8D2	25.9	16.7712	-0.61883	0.0354765	down	6.03214	3.15449	-2.87765	0.530727	down
			ENSSSCG00000001660	PTK7	17.236	6.40301	-1.40023	0.0015848	down	3.02956	0.949926	-2.07963	0.335487	down
			ENSSSCG00000001798	BNC1	18.8272	0.117561	-7.21476	1.19873e-07	down	2.09076	0	-2.09076	0.0456462	down
			ENSSSCG00000001921	NEO1	49.6039	16.3918	-1.57784	2.05705e-05	down	11.2437	5.94351	-5.30017	0.532765	down
			ENSSSCG00000002245	KATNBL1	52.6383	27.3171	-0.934998	0.00121909	down	11.3823	5.59366	-5.78865	0.495863	down
			ENSSSCG00000002332	SIPA1L1	9.80606	5.37673	-0.808156	0.0449686	down	13.193	4.04016	-9.1528	0.311455	down
			ENSSSCG00000002884	LSR	3.2852	0.70343	-2.14003	0.00222875	down	3.56347	1.09227	-2.47121	0.325447	down
			ENSSSCG00000003619	AZIN2	12.4371	6.81634	-0.836856	0.0289706	down	12.1541	7.9653	-4.18881	0.658171	down
			ENSSSCG00000003693	MYOM1	1.99238	5.35743	1.46704	0.00810856	up	0	2.05654	2.05654	21.5654	up
			ENSSSCG00000003928	PLK3	10.2432	15.5494	0.644333	0.0307652	up	1.05332	3.47441	2.42109	3.09923	up
			ENSSSCG00000004027	PDE10A	6.84579	3.60645	-0.886706	0.0168358	down	5.51156	2.30591	-3.20565	0.428742	down
			ENSSSCG00000004052	FNDC1	7.14935	1.79246	-1.96243	6.10198e-06	down	3.10619	0	-3.10619	0.0311897	down
			ENSSSCG00000004058	EZR	320.87	65.4732	-2.25638	6.11804e-05	down	11.2588	3.32582	-7.93296	0.301601	down
			ENSSSCG00000004241	GJA1	228.359	135.763	-0.74515	0.038596	down	17.8623	10.778	-7.08437	0.605598	down
			ENSSSCG00000004250	SLC35F1	0.828855	1.95803	1.35179	0.0340952	up	0	2.06661	2.06661	21.6661	up
			ENSSSCG00000004281	KCNQ5	0.885289	2.45351	1.59132	0.0125487	up	0	5.88234	5.88234	59.8234	up
			ENSSSCG00000004322	ANKRD6	14.8248	1.81459	-3.00123	1.34161e-06	down	17.4663	1.9585	-15.5078	0.117185	down
			ENSSSCG00000004980	THSD4	14.4245	3.79353	-1.88525	2.37366e-05	down	19.9298	11.6316	-8.29826	0.585705	down
			ENSSSCG00000005627	AK1	26.0116	12.729	-0.994556	0.00881529	down	3.55842	1.34851	-2.20991	0.395939	down
			ENSSSCG00000005911	OPLAH	4.76906	2.16135	-1.11884	0.00328815	down	6.88128	4.54088	-2.34041	0.66476	down
			ENSSSCG00000005938	COL22A1	5.63403	0.488763	-3.39392	0.00100036	down	2.19074	0	-2.19074	0.0436541	down
			ENSSSCG00000006002	CCN3	50.1799	22.151	-1.16551	0.00585631	down	6.51404	0	-6.51404	0.0151194	down
			ENSSSCG00000006296	ATP1B1	91.5748	43.672	-1.05168	0.00115255	down	4.07556	0.995494	-3.08007	0.262359	down
			ENSSSCG00000006344	NOS1AP	2.92079	1.32681	-1.09856	0.0273702	down	5.09573	2.91598	-2.17975	0.580472	down
			ENSSSCG00000006524	THBS3	16.0722	9.56971	-0.721955	0.0192044	down	5.87587	3.47347	-2.4024	0.597983	down
			ENSSSCG00000006621		15.6138	0.366874	-5.35197	9.49564e-09	down	2.05773	0	-2.05773	0.0463449	down
			ENSSSCG00000007100	SLC24A3	9.04025	3.89506	-1.17448	0.0012839	down	20.891	11.2422	-9.64883	0.540335	down
			ENSSSCG00000007145	ADAM33	36.1099	17.7655	-1.01712	0.000660809	down	3.22822	1.12791	-2.10031	0.368939	down
			ENSSSCG00000007189	SDCBP2	0.410843	2.0182	2.40723	0.000157892	up	3.19247	5.26439	2.07193	1.62929	up
			ENSSSCG00000007456	SULF2	28.8425	13.9209	-1.01133	0.0130326	down	7.45757	4.33939	-3.11819	0.587409	down
			ENSSSCG00000007849	CRYM	3.49083	10.857	1.66968	7.08332e-05	up	0	2.02456	2.02456	21.2456	up
			ENSSSCG00000008081	BARX1	13.6463	0.13344	-6.53418	2.14502e-08	down	8.72096	4.25521	-4.46574	0.493735	down
			ENSSSCG00000008122	ADRA2B	2.90569	1.48221	-0.970783	0.0300644	down	5.51741	3.22163	-2.29578	0.59131	down
			ENSSSCG00000008227	ST3GAL5	38.4897	17.7077	-1.06393	0.00435268	down	17.4413	0.990003	-16.4513	0.0621392	down
			ENSSSCG00000008374	B3GNT2	44.2022	21.197	-1.01263	0.0364666	down	3.13844	0.952869	-2.18557	0.325116	down
			ENSSSCG00000008809	GABRG1	0.379369	1.3079	1.8221	0.00206642	up	0.991038	3.8573	2.86627	3.6271	up
			ENSSSCG00000009278	FGF9	9.72932	3.60309	-1.44776	0.000826165	down	8.17686	0	-8.17686	0.0120819	down
			ENSSSCG00000009364	FREM2	5.31505	0.489008	-3.35836	0.00029044	down	2.17806	0	-2.17806	0.043897	down
			ENSSSCG00000009477	EDNRB	49.4438	78.5614	0.699038	0.0350732	up	0.899951	4.95019	4.05024	5.05044	up
			ENSSSCG00000009630	EGR3	1.68943	4.9012	1.56416	0.0101291	up	0	5.64208	5.64208	57.4208	up
			ENSSSCG00000009716	SH3RF1	6.72081	3.72293	-0.81534	0.0015848	down	5.24328	2.89459	-2.34869	0.56044	down
			ENSSSCG00000009896	BICDL1	8.83401	2.17574	-1.94149	0.00216022	down	2.06368	0	-2.06368	0.0462175	down
			ENSSSCG00000010224	EGR2	4.97291	10.9073	1.17632	0.0272467	up	5.40621	9.96285	4.55664	1.82755	up
			ENSSSCG00000010283	SPOCK2	84.0023	38.4995	-1.05362	0.0250265	down	9.41061	5.08564	-4.32497	0.545248	down
			ENSSSCG00000010483	PLCE1	11.8224	4.34603	-1.39795	8.42505e-05	down	2.05692	0	-2.05692	0.0463624	down
			ENSSSCG00000011014	BAMBI	31.1747	8.44433	-1.84232	3.83526e-05	down	22.8427	5.17652	-17.6661	0.229987	down
			ENSSSCG00000011747	CLDN11	0.861631	3.87588	2.21767	0.00367411	up	4.30264	7.32023	3.01758	1.6854	up
			ENSSSCG00000011813	P3H2	34.688	16.5342	-1.0378	0.000213567	down	14.0806	8.7931	-5.28753	0.62713	down
			ENSSSCG00000013248	LRP4	9.36164	2.05496	-2.1143	0.000932205	down	13.1701	4.70666	-8.46348	0.362216	down
			ENSSSCG00000013316	WT1	62.1689	6.28192	-3.2713	2.46073e-06	down	5.06661	0	-5.06661	0.0193551	down
			ENSSSCG00000013382	PLEKHA7	10.8676	6.23378	-0.758	0.0286858	down	4.81377	1.9507	-2.86307	0.417337	down
			ENSSSCG00000015045	NCAM1	2.93235	5.74517	1.00781	0.0240638	up	0	2.69383	2.69383	27.9383	up
			ENSSSCG00000015329	PPP1R9A	15.2746	8.83325	-0.768851	0.00315191	down	5.0942	2.12209	-2.97211	0.427803	down
			ENSSSCG00000015595	ATF3	26.4556	58.8233	1.19425	0.0154288	up	5.28571	8.34564	3.05993	1.56816	up
			ENSSSCG00000015616	HSD11B1	127.835	77.234	-0.702913	0.0470729	down	10.6492	2.2202	-8.42901	0.215849	down
			ENSSSCG00000016115	ICA1L	2.168	1.2381	-0.764664	0.0456795	down	9.72069	4.40624	-5.31445	0.458851	down
			ENSSSCG00000016548		66.2356	26.6764	-1.26771	0.00995976	down	3.09875	0.967759	-2.13099	0.333805	down
			ENSSSCG00000016603	HYAL4	1.44882	0.24166	-2.56554	0.00089646	down	2.85194	0	-2.85194	0.0338761	down
			ENSSSCG00000016617	WNT16	48.199	6.56202	-2.8984	0.000271148	down	4.73371	0	-4.73371	0.020688	down
			ENSSSCG00000017052	ADAM19	9.27403	13.7487	0.63421	0.0238956	up	1.0148	4.39236	3.37757	4.02976	up
			ENSSSCG00000017192	EVPL	12.6693	1.13512	-3.45488	1.58171e-06	down	2.03881	0	-2.03881	0.046755	down
			ENSSSCG00000017379	ETV4	2.16989	0.822342	-1.33721	0.00123817	down	5.50621	3.24828	-2.25792	0.597246	down
			ENSSSCG00000017466	CCR7	1.61389	20.9379	3.84241	0.00660313	up	7.24145	10.9142	3.67279	1.50028	up
			ENSSSCG00000017640		1.43401	0.352646	-1.96334	0.00526755	down	3.44487	1.11107	-2.3338	0.34164	down
			ENSSSCG00000017727	TMEM98	64.5608	5.85644	-3.44226	4.81949e-07	down	5.47677	3.40652	-2.07025	0.628772	down
			ENSSSCG00000021232	SYNC	15.5284	4.18649	-1.87502	1.52442e-05	down	6.03704	2.07565	-3.96139	0.354512	down
			ENSSSCG00000021862	PTGER2	5.20521	9.83206	1.00479	0.0139301	up	1.02459	3.26778	2.24319	2.99468	up
			ENSSSCG00000021873	CRABP1	7.61738	1.10171	-2.67756	0.0115332	down	7.45822	1.03154	-6.42668	0.14971	down
			ENSSSCG00000022120		1.18211	0.292157	-1.93252	0.00496619	down	6.35325	0.883187	-5.47007	0.152355	down
			ENSSSCG00000022337	SERPINB11	2.80935	0.726715	-1.96131	0.0187401	down	2.82289	0	-2.82289	0.0342127	down
			ENSSSCG00000022345	CHN1	13.3319	7.1676	-0.867724	0.0261557	down	5.64197	2.78986	-2.85211	0.503287	down
			ENSSSCG00000022504	CDON	106.012	15.6284	-2.72376	6.23512e-07	down	9.23136	2.9925	-6.23886	0.331409	down
			ENSSSCG00000022722	CARMIL2	1.55071	5.42567	1.92653	0.0364093	up	10.641	17.0339	6.39294	1.59519	up
			ENSSSCG00000024351	MET	36.1783	8.37267	-2.1003	9.32233e-07	down	7.00315	3.7636	-3.23956	0.543927	down
			ENSSSCG00000024671	WNT9A	20.9077	6.67274	-1.64343	6.20775e-05	down	2.31398	0	-2.31398	0.0414254	down
			ENSSSCG00000025578	ALDH1A2	163.834	47.8115	-1.78352	0.000190049	down	3.00362	0	-3.00362	0.0322205	down
			ENSSSCG00000025598	COBLL1	21.6868	12.2989	-0.778631	0.0293606	down	3.90185	0.987295	-2.91456	0.271698	down
			ENSSSCG00000025704	DENND2D	6.12569	17.0142	1.59525	0.0254148	up	1.0329	3.07896	2.04607	2.80605	up
			ENSSSCG00000025992	ENPP3	4.74052	9.86628	1.07149	0.0311862	up	0	3.85197	3.85197	39.5197	up
			ENSSSCG00000026180	NRXN1	2.11462	5.43506	1.45344	0.00864079	up	0.945839	4.74429	3.79845	4.63196	up
			ENSSSCG00000026360	CLGN	0.881346	2.89907	1.84973	0.0420125	up	0	2.04691	2.04691	21.4691	up
			ENSSSCG00000026404	SERTAD4	4.13099	1.82828	-1.16359	0.00353036	down	5.30021	1.23042	-4.06979	0.246365	down
			ENSSSCG00000026585	PROCR	29.5325	73.8393	1.37594	4.87728e-06	up	1.04155	4.19745	3.1559	3.76458	up
			ENSSSCG00000026729	TMEM150C	54.7686	28.65	-0.861786	0.021873	down	9.23258	4.1069	-5.12568	0.450776	down
			ENSSSCG00000029061	BMP3	25.4104	1.29253	-4.26386	6.23512e-07	down	4.20532	0	-4.20532	0.0232271	down
			ENSSSCG00000029539	RAB23	43.5384	27.3905	-0.651963	0.00172419	down	3.19563	0	-3.19563	0.0303433	down
			ENSSSCG00000029598	FAM124A	3.65339	1.26753	-1.46262	0.00353036	down	6.05207	0.944718	-5.10735	0.169816	down
			ENSSSCG00000031023		3.67057	8.414	1.25176	0.0305393	up	4.24815	6.43657	2.18842	1.5033	up
			ENSSSCG00000031361	CELSR1	3.946	2.05732	-0.875492	0.0203426	down	12.8649	7.31567	-5.54926	0.571979	down
			ENSSSCG00000031537	HAND2	22.9684	8.0296	-1.53506	0.00541995	down	2.02177	0	-2.02177	0.0471304	down
			ENSSSCG00000031970	RASSF5	9.25617	24.2467	1.49762	0.0240638	up	0	4.25934	4.25934	43.5934	up
			ENSSSCG00000032392		1.92528	0.159444	-3.57552	3.77908e-06	down	3.38109	0	-3.38109	0.0287266	down
			ENSSSCG00000033001	FZD8	10.6189	15.8705	0.644736	0.0305458	up	3.99309	13.9621	9.96899	3.43557	up
			ENSSSCG00000034139	EYA4	4.36057	0.582494	-2.90356	1.68086e-05	down	4.30889	0	-4.30889	0.0226814	down
			ENSSSCG00000034720	IQCK	3.76002	2.10662	-0.811523	0.0125487	down	5.3981	2.03033	-3.36777	0.387467	down
			ENSSSCG00000034765	PIEZO2	9.49481	4.86243	-0.938684	0.00261787	down	8.18546	2.92536	-5.2601	0.36514	down
			ENSSSCG00000035392	IGFBP2	68.8752	33.0054	-1.04479	0.0110083	down	7.58786	2.05149	-5.53637	0.279855	down
			ENSSSCG00000035933	MAPK15	1.91292	0.130456	-3.85823	3.79684e-06	down	4.42095	1.14076	-3.28019	0.274447	down
			ENSSSCG00000038966	KRT7	38.5075	0.799905	-5.54916	3.00856e-07	down	3.24273	0	-3.24273	0.0299157	down
			ENSSSCG00000039161	MEIS1	96.5832	53.337	-0.84677	0.00123046	down	4.46293	2.19162	-2.27131	0.502226	down
			ENSSSCG00000039185	EPB41L5	22.6968	13.7257	-0.689707	0.00165428	down	2.20561	0	-2.20561	0.0433726	down
			ENSSSCG00000039874	CCL26	64.9903	271.52	2.13115	3.29924e-06	up	1.11185	3.22456	2.11271	2.74337	up
			ENSSSCG00000048240	SAMD5	6.33807	3.44925	-0.85121	0.00969443	down	10.5926	5.36476	-5.22783	0.511079	down
			ENSSSCG00000049630	DEPTOR	72.0269	43.5715	-0.709413	0.0109221	down	12.779	2.20774	-10.5713	0.179186	down
GOM	RAD	NC	ENSSSCG00000000092	NPTXR	4.01916	0.360276	-3.31289	6.37479e-09	down	4.10142	1.03287	-3.06855	0.269639	down
			ENSSSCG00000000252	KRT8	121.282	2.36492	-5.5737	5.8508e-09	down	7.25526	4.44137	-2.81389	0.617431	down
			ENSSSCG00000000368	MMP19	37.7544	54.8748	0.631196	0.0104443	up	0	2.07854	2.07854	21.7854	up
			ENSSSCG00000000577	GYS2	52.5228	94.2968	0.866416	0.0268826	up	1.07713	4.46364	3.38651	3.87693	up
			ENSSSCG00000000584	SLCO1A2	13.3951	22.7521	0.808911	0.00315234	up	0	3.2171	3.2171	33.171	up
			ENSSSCG00000000886	SLC25A3	275.587	444.116	0.607447	0.000692963	up	0.996297	5.26719	4.27089	4.89574	up
			ENSSSCG00000000896	NTN4	5.14821	7.90916	0.637959	0.0287102	up	3.91148	7.02156	3.11008	1.77529	up
			ENSSSCG00000000920	POC1B	16.725	9.68885	-0.60633	0.00415583	down	7.93933	4.30503	-3.6343	0.547935	down
			ENSSSCG00000001063	MYLIP	59.9603	31.514	-0.79277	6.32263e-05	down	7.41127	3.22883	-4.18243	0.443179	down
			ENSSSCG00000001478	BMP5	0.678292	2.01213	1.62857	0.0200294	up	6.32242	9.95564	3.63322	1.56571	up
			ENSSSCG00000001500	COL21A1	8.96117	1.09942	-2.90841	6.81005e-09	down	3.22771	0	-3.22771	0.0300507	down
			ENSSSCG00000001518	ITPR3	8.21044	2.91333	-1.38869	5.44889e-07	down	6.11279	0	-6.11279	0.0160958	down
			ENSSSCG00000001572	FGD2	10.7155	6.16238	-0.728245	0.00897532	down	5.58251	2.21436	-3.36814	0.407279	down
			ENSSSCG00000001725	ADGRF5	70.8556	105.273	0.808705	0.000194756	up	2.02566	13.909	11.8834	6.59044	up
			ENSSSCG00000001780	FAH	55.3091	96.9195	0.932792	7.15101e-05	up	2.32662	6.46714	4.14052	2.70629	up
			ENSSSCG00000001786	CFAP161	0.910493	3.67363	2.11068	0.00367792	up	4.87405	9.02353	4.14948	1.83423	up
			ENSSSCG00000001787	IL16	12.0984	4.13868	-1.42509	7.20892e-07	down	8.86459	5.13165	-3.73293	0.583591	down
			ENSSSCG00000001863	TMEM266	2.3499	5.03452	1.15132	0.000163777	up	4.51899	10.6807	6.16176	2.33401	up
			ENSSSCG00000001931		6.05348	10.3943	0.819358	0.0065412	up	0.913582	6.49456	5.58097	6.50619	up
			ENSSSCG00000002257	MCTP2	14.8009	26.462	0.931457	0.0432646	up	0	2.11542	2.11542	22.1542	up
			ENSSSCG00000002267	RGMA	13.2008	19.6832	0.766238	0.00267432	up	0	2.01757	2.01757	21.1757	up
			ENSSSCG00000002314	SMOC1	6.58588	15.1259	1.38058	2.75176e-06	up	3.07041	7.19654	4.12612	2.30145	up
			ENSSSCG00000002332	SIPA1L1	13.7632	5.23734	-1.22983	3.16023e-08	down	15.1794	7.74465	-7.43479	0.513412	down
			ENSSSCG00000002349	ACOT4	27.1229	50.0767	0.818506	4.77798e-06	up	2.98831	6.3785	3.39019	2.09775	up
			ENSSSCG00000002368	LTBP2	29.5988	1.82232	-3.86429	2.75261e-10	down	2.30311	0	-2.30311	0.0416127	down
			ENSSSCG00000002385	TGFB3	5.66122	2.9177	-0.939895	0.00444235	down	5.98375	2.007	-3.97675	0.346332	down
			ENSSSCG00000002443	TC2N	4.16782	1.38024	-1.44464	0.000361263	down	4.27199	2.00942	-2.26257	0.482485	down
			ENSSSCG00000002669	CRISPLD2	53.596	29.0527	-0.691618	6.80893e-05	down	2.29103	0	-2.29103	0.0418229	down
			ENSSSCG00000002767	TSNAXIP1	2.00145	0.64204	-1.43654	0.0226122	down	4.18851	0.949288	-3.23922	0.244674	down
			ENSSSCG00000002793		2.37859	4.10019	0.867692	0.0130872	up	7.66303	14.7231	7.06006	1.90945	up
			ENSSSCG00000002829	MMP2	119.938	175.394	0.796567	3.22571e-05	up	8.31819	13.9201	5.6019	1.66545	up
			ENSSSCG00000002866	CEBPA	78.7177	178.341	0.97153	0.000714868	up	4.4242	9.2027	4.7785	2.05621	up
			ENSSSCG00000003022	TMEM145	3.39351	1.36217	-1.05758	0.00476991	down	3.51686	0	-3.51686	0.0276483	down
			ENSSSCG00000003147	CA11	3.96435	1.89743	-1.03508	0.0120619	down	10.5451	4.44156	-6.10352	0.426635	down
			ENSSSCG00000003506	PINK1	90.772	171.72	0.944247	0.000211967	up	1.14569	3.74143	2.59574	3.08377	up
			ENSSSCG00000003558	RPS6KA1	15.141	9.33492	-0.587761	0.0345167	down	2.89018	0	-2.89018	0.0334428	down
			ENSSSCG00000003684	MTCL1	2.68574	3.76407	0.637378	0.0103229	up	10.0751	15.7296	5.6545	1.55572	up
			ENSSSCG00000003851	CPT2	14.9161	22.6388	0.691982	0.00334523	up	2.09434	4.45854	2.3642	2.07741	up
			ENSSSCG00000004038	PLG	4.64824	29.0629	2.94233	0.0136888	up	3.30983	10.3392	7.02936	3.0615	up
			ENSSSCG00000004058	EZR	271.091	31.6209	-3.02898	3.51086e-12	down	5.91841	1.94316	-3.97526	0.339484	down
			ENSSSCG00000004081		41.1842	7.25279	-2.28847	6.0918e-10	down	6.39149	3.20904	-3.18245	0.50975	down
			ENSSSCG00000004101	LRP11	8.49917	17.0714	0.968939	6.80893e-05	up	0	2.0414	2.0414	21.414	up
			ENSSSCG00000004136	AIG1	72.5334	147.466	1.02217	4.14705e-06	up	1.01396	4.64617	3.63221	4.26063	up
			ENSSSCG00000004193	ENPP1	98.9044	44.9504	-1.01604	2.66959e-05	down	9.65256	5.31437	-4.33819	0.555174	down
			ENSSSCG00000004195	ARG1	3.53196	12.6619	2.02307	0.0330457	up	0.989983	4.03314	3.04316	3.79193	up
			ENSSSCG00000004207		69.4084	100.162	0.646155	0.0120027	up	0	3.98498	3.98498	40.8498	up
			ENSSSCG00000004209	PTPRK	36.9329	17.2095	-0.963191	3.83476e-07	down	6.19719	2.04897	-4.14823	0.341258	down
			ENSSSCG00000004218	RSPO3	45.9925	8.13974	-2.25903	2.65129e-07	down	4.27583	1.07972	-3.19611	0.2696	down
			ENSSSCG00000004244	MAN1A1	65.8308	37.7207	-0.826303	1.77101e-06	down	6.89755	3.09689	-3.80066	0.456859	down
			ENSSSCG00000004290	TBX18	2.63059	13.7961	2.49683	1.05969e-09	up	0	3.97418	3.97418	40.7418	up
			ENSSSCG00000004322	ANKRD6	12.5826	1.6631	-2.69394	7.38951e-08	down	12.9112	1.9093	-11.0019	0.154429	down
			ENSSSCG00000004391	CEP57L1	8.63084	4.61579	-0.800352	0.0261805	down	7.95125	3.03654	-4.91471	0.389572	down
			ENSSSCG00000004755	DLL4	13.2362	23.1646	0.93954	0.000456659	up	3.34389	8.97195	5.62806	2.63422	up
			ENSSSCG00000004795	MEIS2	41.31	19.2251	-0.974348	3.04368e-06	down	6.16787	3.1482	-3.01967	0.51823	down
			ENSSSCG00000005030	NID2	75.6323	121.123	0.828273	1.379e-05	up	5.1374	12.3524	7.21499	2.37759	up
			ENSSSCG00000005052	WDHD1	6.90054	4.63834	-0.622944	0.012519	down	3.9358	0	-3.9358	0.0247782	down
			ENSSSCG00000005272	NMRK1	31.9599	64.994	1.00554	0.000141156	up	0	5.28747	5.28747	53.8747	up
			ENSSSCG00000005437	KLF4	50.4419	70.3832	0.658818	0.00541037	up	0	3.19382	3.19382	32.9382	up
			ENSSSCG00000005485	AMBP	5.89493	32.9338	2.99402	0.0184942	up	1.29662	3.41637	2.11976	2.51778	up
			ENSSSCG00000005584	CRB2	8.6763	0.400958	-4.36916	2.83079e-05	down	3.24339	0	-3.24339	0.0299098	down
			ENSSSCG00000005944	NDRG1	109.571	44.9335	-1.19036	1.98702e-06	down	10.3211	3.26753	-7.0536	0.323144	down
			ENSSSCG00000005975	MTSS1	31.0728	14.4592	-0.885424	0.00177585	down	6.20932	2.14621	-4.06311	0.356015	down
			ENSSSCG00000006018	TRPS1	43.1069	23.9501	-0.66892	4.87999e-06	down	6.26297	4.05965	-2.20332	0.653727	down
			ENSSSCG00000006082	MATN2	91.9517	52.3815	-0.790984	0.00280791	down	4.15138	1.11277	-3.03862	0.285264	down
			ENSSSCG00000006213		25.7288	52.2841	1.12172	1.78143e-05	up	8.35842	16.7676	8.40919	1.99418	up
			ENSSSCG00000006296	ATP1B1	84.741	26.6055	-1.57294	2.38356e-08	down	4.24263	0	-4.24263	0.0230275	down
			ENSSSCG00000006324		248.821	477.672	0.871162	4.57017e-05	up	5.32804	10.0228	4.69474	1.8649	up
			ENSSSCG00000006331	PBX1	62.0241	36.0955	-0.630257	3.05881e-05	down	6.26454	0.982087	-5.28245	0.170018	down
			ENSSSCG00000006340	UAP1	85.5367	143.717	0.84875	0.00354475	up	1.05647	6.16771	5.11124	5.41969	up
			ENSSSCG00000006512	FDPS	14.2277	23.447	0.600167	0.0125793	up	4.58864	9.7907	5.20205	2.1095	up
			ENSSSCG00000006525		3.93593	0.119308	-4.86399	9.90898e-08	down	5.20947	0	-5.20947	0.0188343	down
			ENSSSCG00000006542	KCNN3	3.09016	1.57346	-0.804044	0.000125077	down	19.082	9.47045	-9.61158	0.498928	down
			ENSSSCG00000006717	PHGDH	1.28718	5.30991	2.06806	0.000255181	up	2.07211	6.78612	4.71401	3.17024	up
			ENSSSCG00000006719		8.01128	34.2532	2.45112	0.000126795	up	1.03456	8.14803	7.11347	7.26979	up
			ENSSSCG00000006925	KYAT3	69.9556	111.563	0.597273	0.000350054	up	1.10056	8.13029	7.02973	6.85539	up
			ENSSSCG00000006940	CCN1	47.8809	85.7958	1.03644	0.014627	up	2.23878	7.83313	5.59435	3.39199	up
			ENSSSCG00000006957	RHPN1	0.551739	1.73673	1.72036	4.74405e-05	up	2.46096	7.1977	4.73674	2.84959	up
			ENSSSCG00000007135	NINL	12.6124	3.14728	-1.88106	3.47246e-08	down	4.91401	0.902026	-4.01198	0.199845	down
			ENSSSCG00000007240	HCK	6.78723	3.10325	-1.0416	0.00567844	down	6.1222	2.06169	-4.06051	0.347416	down
			ENSSSCG00000007281	MAP1LC3A	25.9419	37.8749	0.611232	0.00202298	up	4.82055	10.1784	5.35781	2.08886	up
			ENSSSCG00000007391	MATN4	1.83723	5.61466	1.68538	1.23763e-06	up	3.05033	12.4281	9.3778	3.97676	up
			ENSSSCG00000007507	PCK1	20.4821	87.9303	2.02004	0.00601969	up	1.0061	4.52788	3.52177	4.18395	up
			ENSSSCG00000007927	PPL	28.6224	8.32099	-1.66031	1.57328e-06	down	7.53735	3.02374	-4.5136	0.409009	down
			ENSSSCG00000007952	TRAP1	32.5897	50.8191	0.673051	4.79858e-05	up	3.07102	5.56258	2.49156	1.78573	up
			ENSSSCG00000008141	ST6GAL2	12.4362	0.667527	-4.2035	1.09361e-09	down	2.91092	0	-2.91092	0.0332125	down
			ENSSSCG00000008164	MAP4K4	94.8878	141.003	0.704373	0.00166155	up	7.23885	15.5289	8.29007	2.12961	up
			ENSSSCG00000008237	RETSAT	298.747	758.677	1.28082	2.64341e-07	up	0	3.74785	3.74785	38.4785	up
			ENSSSCG00000008238	ELMOD3	91.5882	171.557	0.942847	5.54601e-06	up	0	2.15401	2.15401	22.5401	up
			ENSSSCG00000008312	DYSF	18.1874	27.151	0.749043	3.07419e-05	up	1.99272	10.6876	8.69491	5.15483	up
			ENSSSCG00000008372	EHBP1	180.253	275.94	0.707314	0.000293271	up	3.1963	18.3641	15.1678	5.60148	up
			ENSSSCG00000008374	B3GNT2	25.9836	12.938	-0.946643	0.000110692	down	3.02491	0	-3.02491	0.0320009	down
			ENSSSCG00000008501	VIT	2.36371	6.95836	1.61034	0.000552588	up	0	2.09232	2.09232	21.9232	up
			ENSSSCG00000008624	LPIN1	91.5584	154.676	0.994567	0.00198363	up	0	2.07845	2.07845	21.7845	up
			ENSSSCG00000008754	GBA3	1.24149	3.58958	1.63683	0.000623219	up	10.6133	18.2821	7.66876	1.71581	up
			ENSSSCG00000008799	LIMCH1	145.403	228.536	0.683934	0.00305176	up	5.99618	10.69	4.69378	1.76995	up
			ENSSSCG00000008835	RASL11B	6.06704	1.44061	-1.95365	5.19761e-06	down	2.0476	0	-2.0476	0.0465636	down
			ENSSSCG00000008948	ALB	203.911	1425.49	3.21809	0.0309093	up	8.07077	14.3068	6.23606	1.76322	up
			ENSSSCG00000009060	MAML3	5.71188	3.18034	-0.630892	0.000979745	down	6.59877	4.16281	-2.43596	0.636357	down
			ENSSSCG00000009122	ARSJ	17.2294	7.40755	-1.16365	0.00650772	down	5.09966	2.90304	-2.19662	0.577546	down
			ENSSSCG00000009228	MAPK10	7.98706	3.35618	-1.09557	0.000985532	down	8.25371	0	-8.25371	0.0119707	down
			ENSSSCG00000009278	FGF9	5.43729	1.17352	-2.11217	0.00159936	down	5.05512	0	-5.05512	0.0193982	down
			ENSSSCG00000009361	POSTN	381.298	46.5715	-2.95383	6.09305e-08	down	17.9531	11.1134	-6.83964	0.621137	down
			ENSSSCG00000009477	EDNRB	42.8066	80.8028	0.848017	0.00276848	up	0	4.03383	4.03383	41.3383	up
			ENSSSCG00000009589	SYK	9.07985	5.31512	-0.651651	0.0482095	down	2.0869	0	-2.0869	0.0457269	down
			ENSSSCG00000009593	ROR2	5.55598	1.79035	-1.49042	1.38963e-05	down	9.96355	0	-9.96355	0.00993686	down
			ENSSSCG00000009650	DOCK5	6.39261	3.31354	-0.802797	0.000250528	down	2.12449	0	-2.12449	0.0449541	down
			ENSSSCG00000009679	FZD3	3.17498	1.0528	-1.51311	1.37698e-05	down	2.07307	0	-2.07307	0.0460179	down
			ENSSSCG00000009745	ADGRD1	68.0619	22.558	-1.33556	6.77405e-06	down	2.01957	0	-2.01957	0.0471795	down
			ENSSSCG00000009815	CAMKK2	44.9588	22.7214	-0.891381	8.80347e-05	down	2.36113	0	-2.36113	0.0406317	down
			ENSSSCG00000009873	DTX1	18.1712	33.3327	0.926312	0.00511983	up	4.63667	13.6065	8.96987	2.89371	up
			ENSSSCG00000009889	ALDH2	78.642	142.777	0.82114	0.00519026	up	0	2.03791	2.03791	21.3791	up
			ENSSSCG00000010108		10.4065	18.0469	0.782064	0.00491869	up	0	2.90904	2.90904	30.0904	up
			ENSSSCG00000010204	BICC1	33.2005	11.1264	-1.40201	1.5827e-07	down	3.98995	0	-3.98995	0.0244502	down
			ENSSSCG00000010256	COL13A1	0.445632	2.304	2.32	0.00231713	up	0.985907	3.01172	2.02581	2.86554	up
			ENSSSCG00000010275	PCBD1	173.342	266.348	0.655449	0.0136251	up	0.985518	6.81756	5.83205	6.37259	up
			ENSSSCG00000010283	SPOCK2	45.7388	13.4456	-1.6993	8.17879e-10	down	4.11314	1.02524	-3.0879	0.267079	down
			ENSSSCG00000010322	ZNF503	11.8444	5.30605	-0.958221	8.70756e-07	down	18.0814	6.45381	-11.6276	0.360467	down
			ENSSSCG00000010325	KCNMA1	7.26269	0.355595	-4.0734	6.37479e-09	down	13.3601	7.34701	-6.01309	0.553265	down
			ENSSSCG00000010340	PRXL2A	134.011	287.128	0.964579	2.04885e-05	up	2.13629	5.68064	3.54435	2.58492	up
			ENSSSCG00000010429	PRKG1	25.0594	4.8755	-2.22056	9.52593e-13	down	5.35265	0.950317	-4.40233	0.192625	down
			ENSSSCG00000010494	SORBS1	111.96	178.633	0.797512	0.000260578	up	6.31204	16.7572	10.4452	2.629	up
			ENSSSCG00000010507	TLL2	0.872461	1.53873	0.926142	0.0284487	up	0	4.93738	4.93738	50.3738	up
			ENSSSCG00000010538	NKX2-3	2.06555	0.00809128	-7.15601	1.57661e-10	down	2.02436	0	-2.02436	0.0470729	down
			ENSSSCG00000010647	ADRB1	3.39042	10.3321	1.54885	0.000225671	up	0.982183	6.76299	5.7808	6.3418	up
			ENSSSCG00000010654	ATRNL1	11.7399	4.113	-1.45418	3.47246e-08	down	4.42271	1.96043	-2.46229	0.455573	down
			ENSSSCG00000010655	GFRA1	13.6978	5.28879	-1.22979	9.60028e-06	down	7.61407	0	-7.61407	0.0129633	down
			ENSSSCG00000010665	SHTN1	17.4036	9.37655	-0.69036	0.0189573	down	5.27293	0	-5.27293	0.0186118	down
			ENSSSCG00000010831	DUSP10	12.5787	18.4501	0.648168	0.0148534	up	0	5.96545	5.96545	60.6545	up
			ENSSSCG00000010947	FBP2	6.98967	61.7751	3.11509	1.02553e-09	up	7.07055	11.5729	4.50236	1.6279	up
			ENSSSCG00000011020	JCAD	25.0436	41.3026	0.89954	1.32039e-05	up	0	3.01185	3.01185	31.1185	up
			ENSSSCG00000011119	ECHDC3	24.2657	41.6798	0.801186	6.50585e-06	up	7.62676	11.861	4.23419	1.54799	up
			ENSSSCG00000011208	ZNF385D	2.22616	4.11832	1.11642	0.00943988	up	0.963901	3.12773	2.16382	3.03386	up
			ENSSSCG00000011294	GASK1A	6.21556	3.65556	-0.710807	0.00679279	down	3.24122	0.971467	-2.26975	0.320682	down
			ENSSSCG00000011379	KLHDC8B	5.27756	9.36783	0.768025	0.0146312	up	3.39505	5.4877	2.09266	1.59875	up
			ENSSSCG00000011444	NT5DC2	16.1766	34.6715	1.3466	0.00208604	up	0.957736	6.35732	5.39959	6.10486	up
			ENSSSCG00000011496	ADAMTS9	34.295	48.046	0.711409	0.0442035	up	5.22272	13.5629	8.34019	2.5669	up
			ENSSSCG00000011579	PPARG	168.612	286.144	0.786447	0.000477947	up	11.2154	27.7686	16.5532	2.46289	up
			ENSSSCG00000011689	PLOD2	60.5682	34.4381	-0.815868	0.000137315	down	6.13083	1.94761	-4.18322	0.328626	down
			ENSSSCG00000011806	MASP1	1.36862	3.9685	1.62057	3.99997e-05	up	12.2135	22.1476	9.93406	1.80676	up
			ENSSSCG00000011951	NFKBIZ	102.611	56.2769	-0.711789	0.0250222	down	5.40709	2.98929	-2.4178	0.560966	down
			ENSSSCG00000012000	GBE1	179.636	356.592	0.924945	3.19092e-06	up	1.04653	5.12737	4.08084	4.55928	up
			ENSSSCG00000012021	MRPL39	43.5602	70.927	0.630793	0.000677327	up	3.40121	10.7645	7.36325	3.10306	up
			ENSSSCG00000012838	TSPAN4	15.4145	23.159	0.606325	0.00707468	up	1.17467	3.65787	2.4832	2.94811	up
			ENSSSCG00000013042		1.74578	0.931187	-0.823167	0.0138696	down	4.53375	2.17398	-2.35977	0.490742	down
			ENSSSCG00000013248	LRP4	9.03076	1.57843	-2.31522	5.07155e-06	down	15.5279	10.0537	-5.4742	0.649715	down
			ENSSSCG00000013316	WT1	74.2002	7.54584	-3.08042	3.24796e-12	down	8.29069	2.04584	-6.24485	0.25574	down
			ENSSSCG00000013339	ANO3	2.5487	5.3156	1.07011	0.0038325	up	0.982925	3.03023	2.0473	2.89053	up
			ENSSSCG00000013393	SPON1	31.0706	7.87554	-1.83214	3.17948e-09	down	12.6168	3.96002	-8.65678	0.319264	down
			ENSSSCG00000013401	DKK3	39.8491	10.376	-1.86154	8.01755e-07	down	6.12868	3.91304	-2.21564	0.644285	down
			ENSSSCG00000014007	FLT4	5.49014	1.45656	-1.87495	1.83453e-06	down	2.2219	0	-2.2219	0.0430682	down
			ENSSSCG00000014431	AFAP1L1	6.5923	9.8335	0.631486	0.0155557	up	4.72115	7.68057	2.95943	1.61384	up
			ENSSSCG00000014853	GDPD5	6.54692	2.15823	-1.46911	8.2753e-08	down	15.6617	9.72248	-5.93919	0.623188	down
			ENSSSCG00000015023		27.753	40.4475	0.692806	0.00690223	up	0	2.80033	2.80033	29.0033	up
			ENSSSCG00000015223	DDX25	1.62587	0.542865	-2.05998	0.0108377	down	11.4173	4.42065	-6.99664	0.39251	down
			ENSSSCG00000015267	FMO2	30.8137	72.8486	1.42214	5.31262e-06	up	8.84792	14.3519	5.50397	1.61511	up
			ENSSSCG00000015301	STEAP1	5.45275	15.396	1.16073	0.0212492	up	4.19388	6.6668	2.47292	1.57592	up
			ENSSSCG00000015329	PPP1R9A	13.2186	5.75464	-1.04599	4.70161e-05	down	7.03405	2.82865	-4.2054	0.410517	down
			ENSSSCG00000015356	AGMO	2.5795	6.72841	1.53743	0.000179661	up	2.28252	10.0972	7.81467	4.28	up
			ENSSSCG00000015368	HDAC9	28.7926	16.9133	-0.680491	0.00093641	down	2.90426	0	-2.90426	0.0332861	down
			ENSSSCG00000015405	CD36	772.675	1843.5	1.20011	1.86878e-06	up	1.92425	8.13561	6.21136	4.06848	up
			ENSSSCG00000015422	PMPCB	103.448	175.382	0.685099	0.000821131	up	0.936058	3.19132	2.25526	3.17677	up
			ENSSSCG00000015673	KYNU	13.2329	5.88371	-1.03064	0.0259867	down	3.72683	1.09712	-2.62971	0.312822	down
			ENSSSCG00000015715	EN1	0.0705717	2.96266	5.27404	3.74759e-09	up	0	3.91916	3.91916	40.1916	up
			ENSSSCG00000015733	GLI2	2.50964	1.07025	-1.03662	0.000225671	down	6.8314	0	-6.8314	0.0144271	down
			ENSSSCG00000015873	ACVR1C	35.0332	91.5939	1.27799	2.09057e-05	up	1.01849	3.86767	2.84919	3.54736	up
			ENSSSCG00000015896	FAP	37.4602	101.142	1.45607	1.6324e-08	up	1.11649	4.25674	3.14025	3.58141	up
			ENSSSCG00000015982	HOXD9	1.03945	2.7601	1.59767	0.00101173	up	13.5449	32.9452	19.4003	2.4218	up
			ENSSSCG00000015984	HOXD4	4.31017	15.5797	1.91372	9.82495e-08	up	11.8594	24.215	12.3555	2.03312	up
			ENSSSCG00000015985	HOXD3	1.75268	4.55046	1.67543	3.47933e-05	up	11.8594	24.215	12.3555	2.03312	up
			ENSSSCG00000016111	FZD7	11.9541	5.71289	-1.10217	2.07002e-05	down	5.3547	1.03131	-4.32338	0.207402	down
			ENSSSCG00000016160	ERBB4	3.83836	0.160189	-4.48602	1.28328e-08	down	3.88662	0	-3.88662	0.0250839	down
			ENSSSCG00000016403	VIPR2	19.7679	3.7779	-2.22039	4.0125e-06	down	2.05992	0	-2.05992	0.0462979	down
			ENSSSCG00000016452	GIMAP8	9.12022	4.67749	-0.814074	0.0126537	down	6.28769	2.09957	-4.18813	0.344344	down
			ENSSSCG00000016568	AHCYL2	13.344	21.1165	0.690201	0.0002132	up	3.37439	7.04902	3.67464	2.05764	up
			ENSSSCG00000016620	TSPAN12	37.4798	95.8647	1.2367	8.87103e-05	up	1.0292	6.0446	5.0154	5.44156	up
			ENSSSCG00000016646		48.2747	81.749	0.827528	0.00118551	up	2.93278	5.55639	2.62362	1.86509	up
			ENSSSCG00000016652	LRRN3	5.6908	10.2543	0.859967	0.00517309	up	2.04478	5.9489	3.90412	2.82029	up
			ENSSSCG00000016703	HOXA5	15.4321	25.3729	0.88271	0.000428818	up	4.36973	11.5806	7.21086	2.61327	up
			ENSSSCG00000016707	HOXA1	1.6146	0.573088	-1.39466	0.00602648	down	13.1226	8.11255	-5.01005	0.6211	down
			ENSSSCG00000016708	SKAP2	82.2661	30.0579	-1.33178	2.10949e-10	down	7.27966	3.33891	-3.94074	0.465999	down
			ENSSSCG00000016717	MPP6	20.4416	7.13616	-1.3673	1.2446e-05	down	2.98909	0.961946	-2.02714	0.343773	down
			ENSSSCG00000016856	C9	4.615	10.9192	1.54469	0.0461519	up	4.2375	6.88172	2.64421	1.60962	up
			ENSSSCG00000016866	GHR	428.366	680.331	0.736237	1.01286e-05	up	9.23602	27.3147	18.0787	2.93644	up
			ENSSSCG00000016917	ANKRD55	1.70321	0.170458	-3.31118	0.000469072	down	5.99638	2.88116	-3.11522	0.489006	down
			ENSSSCG00000017012	SLIT3	40.9158	15.5464	-1.22102	7.21209e-06	down	9.47426	4.66705	-4.80721	0.497903	down
			ENSSSCG00000017109	ADAMTS16	0.608801	2.58269	2.3658	7.23489e-07	up	1.04535	6.20543	5.16008	5.50526	up
			ENSSSCG00000017265	AXIN2	15.4435	5.89037	-1.24668	0.000365245	down	3.89661	0.991304	-2.90531	0.273057	down
			ENSSSCG00000017640		1.05414	0.296959	-1.62925	0.0077867	down	5.51691	3.27468	-2.24223	0.600808	down
			ENSSSCG00000017861	ASPA	25.9355	59.5411	1.19972	6.45793e-05	up	2.05491	6.80556	4.75065	3.20457	up
			ENSSSCG00000017926	SLC16A13	2.78982	4.01323	0.616149	0.0478526	up	2.34004	8.96929	6.62926	3.71687	up
			ENSSSCG00000017956	CD68	54.4458	22.487	-0.918465	0.00649481	down	6.26736	3.34839	-2.91897	0.541573	down
			ENSSSCG00000020873	SYNGR1	23.1937	34.8677	0.710032	0.0117859	up	4.19922	9.66108	5.46185	2.27043	up
			ENSSSCG00000021562	PLXNA4	15.4996	8.52497	-0.697149	0.0187224	down	4.84208	0	-4.84208	0.0202344	down
			ENSSSCG00000021588	DAPK2	5.65339	11.5296	1.0071	0.0067404	up	8.53791	18.1322	9.59431	2.11072	up
			ENSSSCG00000021651	SCN2B	3.0734	0.437114	-2.69672	1.22461e-07	down	8.9599	4.99973	-3.96017	0.562891	down
			ENSSSCG00000021885	MDFIC	175.302	294.762	0.765665	6.13139e-05	up	7.38791	12.0529	4.66497	1.623	up
			ENSSSCG00000021997	ALS2CL	6.11153	12.842	0.963385	0.000392938	up	5.82137	10.8288	5.00741	1.84565	up
			ENSSSCG00000022011	NMI	68.2777	40.7212	-0.730314	0.000111822	down	3.68436	0	-3.68436	0.0264245	down
			ENSSSCG00000022089	ADGRF4	29.016	13.7601	-1.06649	0.000772925	down	4.91848	0	-4.91848	0.0199263	down
			ENSSSCG00000022099	TP53INP2	4.24023	7.53974	1.08714	0.000445249	up	1.90487	12.2082	10.3033	6.13914	up
			ENSSSCG00000022303	SLC25A16	24.4686	43.98	0.735568	6.73775e-05	up	3.28161	10.4693	7.1877	3.12553	up
			ENSSSCG00000022504	CDON	67.7744	8.67613	-2.83816	1.03352e-09	down	11.6411	0	-11.6411	0.00851713	down
			ENSSSCG00000022739	DSG2	18.9934	0.422259	-5.41981	7.98883e-10	down	3.08336	0	-3.08336	0.0314133	down
			ENSSSCG00000023133	OSBPL6	12.1231	5.27938	-1.06301	0.000145372	down	7.23805	4.41594	-2.82211	0.615414	down
			ENSSSCG00000023264	IDH1	280.271	616.155	1.14489	9.98529e-06	up	0	2.06032	2.06032	21.6032	up
			ENSSSCG00000023273	SH3YL1	6.23154	10.5372	0.800556	0.00135017	up	1.08698	3.52819	2.44121	3.05666	up
			ENSSSCG00000023391	LONP2	120.603	221.931	0.788081	7.72116e-05	up	1.04277	8.15096	7.10819	7.22015	up
			ENSSSCG00000023472	FMO3	6.54545	16.3454	1.30723	0.0487216	up	4.3583	10.6983	6.33996	2.42206	up
			ENSSSCG00000023807	ACO1	158.127	237.042	0.723573	2.2644e-05	up	5.84014	18.2999	12.4597	3.09755	up
			ENSSSCG00000024149	ELOVL5	464.299	772.77	0.75189	0.000520437	up	7.74	16.2653	8.52533	2.08741	up
			ENSSSCG00000024293	TMEM178A	1.54768	3.48865	1.24818	0.00524008	up	2.48127	5.02373	2.54247	1.98497	up
			ENSSSCG00000024351	MET	32.0183	8.95068	-1.80942	1.24183e-06	down	5.70811	0.88128	-4.82683	0.16895	down
			ENSSSCG00000024392	THEMIS	2.64188	0.670399	-1.65813	0.0100708	down	3.08136	0.981698	-2.09966	0.340012	down
			ENSSSCG00000024823	RCN3	17.8948	6.08431	-1.37504	0.0146686	down	3.68687	1.07702	-2.60985	0.310815	down
			ENSSSCG00000024977	NOBOX	4.80739	0.302175	-3.80942	0.000110355	down	3.09026	0	-3.09026	0.0313454	down
			ENSSSCG00000025087	ASPH	443.793	719.219	0.753822	0.000944002	up	0	2.62491	2.62491	27.2491	up
			ENSSSCG00000025224		48.3152	74.32	0.630824	0.0114976	up	5.48171	14.0813	8.59959	2.54067	up
			ENSSSCG00000025856	TMEM106A	16.1659	8.31841	-0.750607	1.81527e-05	down	2.07138	0	-2.07138	0.0460537	down
			ENSSSCG00000025992	ENPP3	4.6207	1.88925	-1.24177	0.00245927	down	3.29439	0	-3.29439	0.0294604	down
			ENSSSCG00000026001	DNAJC1	30.4054	51.4739	0.783781	0.000719788	up	0.975396	4.01249	3.0371	3.82417	up
			ENSSSCG00000026585	PROCR	21.4931	39.5532	0.89557	0.00942834	up	0	3.18345	3.18345	32.8345	up
			ENSSSCG00000026981		69.1406	104.979	0.611304	0.00261391	up	3.40402	6.57352	3.1695	1.90453	up
			ENSSSCG00000026990	FAM162A	84.4508	145.853	0.655351	0.00165736	up	0.863382	3.34609	2.48271	3.57707	up
			ENSSSCG00000027030	BDKRB2	2.80733	3.76115	0.616948	0.0283628	up	2.24339	6.54001	4.29662	2.83351	up
			ENSSSCG00000027294	CDV3	106.453	168.967	0.61659	5.00604e-05	up	0.976073	6.44973	5.47366	6.0867	up
			ENSSSCG00000027466	PCOLCE	50.1628	108.675	1.28082	2.30744e-05	up	1.29979	3.55083	2.25104	2.60813	up
			ENSSSCG00000027467	DZIP1L	22.88	37.0409	0.735321	0.00407757	up	1.22821	3.84808	2.61988	2.97249	up
			ENSSSCG00000028282	SLC1A4	1.25343	3.36174	1.60256	1.96088e-05	up	0	2.05593	2.05593	21.5593	up
			ENSSSCG00000028506	YIPF1	27.4868	40.307	0.656576	0.000126458	up	4.68066	9.36863	4.68797	1.98061	up
			ENSSSCG00000028517	SC5D	24.6067	40.4931	0.841326	0.000166814	up	4.72378	7.23725	2.51347	1.52106	up
			ENSSSCG00000028536	LHFPL2	12.8816	7.42256	-0.630011	0.01421	down	3.1911	0	-3.1911	0.030385	down
			ENSSSCG00000028643	SLC6A20	6.5907	2.55218	-1.16891	0.00805645	down	2.82135	0	-2.82135	0.0342307	down
			ENSSSCG00000028922	GABRA2	0.729241	3.71286	2.55386	0.000217335	up	0	2.14377	2.14377	22.4377	up
			ENSSSCG00000028997		0.676891	22.9328	5.12874	1.98322e-12	up	3.84003	12.4356	8.59554	3.18159	up
			ENSSSCG00000029061	BMP3	17.0092	0.248328	-5.92528	6.18365e-12	down	5.10509	0	-5.10509	0.019212	down
			ENSSSCG00000029200	TRIM2	12.7391	6.75456	-0.787499	1.34095e-06	down	2.1369	0	-2.1369	0.0447048	down
			ENSSSCG00000029570	PXDN	37.5459	55.2058	0.714481	0.00581693	up	0	7.28879	7.28879	73.8879	up
			ENSSSCG00000029790	PCYOX1	400.105	763.099	0.910531	1.86916e-05	up	5.05965	10.3894	5.32977	2.03297	up
			ENSSSCG00000029813	TSPAN5	13.263	4.30997	-1.65547	6.80893e-05	down	5.00448	1.94299	-3.06148	0.400236	down
			ENSSSCG00000030150	UGDH	36.5876	66.1567	0.727209	0.000516862	up	1.81401	4.74879	2.93478	2.53331	up
			ENSSSCG00000030269		15.2151	1.22405	-3.54105	9.34293e-07	down	8.73575	3.61115	-5.1246	0.420015	down
			ENSSSCG00000030544	TMEM143	3.65765	5.23257	0.676195	0.0121452	up	0	2.4809	2.4809	25.809	up
			ENSSSCG00000030581	VGLL4	37.0607	22.0496	-0.614275	0.00147864	down	2.10529	0	-2.10529	0.0453455	down
			ENSSSCG00000030597	HAPLN3	1.85082	5.80132	1.64398	0.00190894	up	5.81199	10.849	5.03697	1.85199	up
			ENSSSCG00000031201	LMOD1	30.453	14.1762	-0.986186	0.00130611	down	2.10024	0	-2.10024	0.0454495	down
			ENSSSCG00000031361	CELSR1	3.89904	0.812728	-2.15654	0.000115272	down	10.1886	5.69172	-4.49687	0.562927	down
			ENSSSCG00000031503	PRRX1	9.27668	18.6982	1.22245	4.48568e-07	up	0	3.10679	3.10679	32.0679	up
			ENSSSCG00000031537	HAND2	10.2619	0.543842	-4.13185	8.79114e-09	down	6.1838	0	-6.1838	0.0159139	down
			ENSSSCG00000031579	PCP4L1	9.14598	2.29926	-2.13714	0.00161782	down	7.92451	4.2934	-3.63111	0.547497	down
			ENSSSCG00000031694	DIRAS2	7.63739	2.106	-1.71528	0.00351184	down	4.46942	0	-4.46942	0.0218846	down
			ENSSSCG00000031712	MFAP5	124.854	267.518	1.12462	0.000121954	up	4.92818	9.48178	4.5536	1.90562	up
			ENSSSCG00000031788	PTAFR	9.14624	3.22507	-1.31868	0.00255041	down	4.54947	1.06538	-3.48409	0.250649	down
			ENSSSCG00000031897		10.7278	5.12939	-1.08747	0.00135363	down	4.31224	2.06092	-2.25132	0.489756	down
			ENSSSCG00000032561	PDCD1LG2	9.6976	3.93646	-1.17091	0.00273508	down	4.1963	0	-4.1963	0.0232758	down
			ENSSSCG00000032795	IL1RL1	6.79863	3.66901	-0.789046	0.013227	down	6.00108	3.89954	-2.10154	0.655546	down
			ENSSSCG00000032846	BPNT2	97.2521	211.438	1.11622	6.74969e-07	up	0	2.14922	2.14922	22.4922	up
			ENSSSCG00000032861	NUAK1	25.9894	43.6184	0.774487	0.000398157	up	17.3793	31.9786	14.5993	1.83523	up
			ENSSSCG00000033001	FZD8	3.46863	6.72657	1.00388	0.000473717	up	8.30598	16.3278	8.02179	1.9543	up
			ENSSSCG00000033018	TM4SF1	154.302	79.7983	-1.14846	9.84682e-06	down	3.98363	0.970057	-3.01357	0.262036	down
			ENSSSCG00000033214	GNMT	12.8942	4.01748	-1.74904	0.00829328	down	3.18562	0	-3.18562	0.0304357	down
			ENSSSCG00000033258	TCF21	6.5559	0.357643	-4.12034	3.91814e-08	down	5.96374	0	-5.96374	0.0164915	down
			ENSSSCG00000033327	PDGFB	17.4869	24.1072	0.612223	5.98171e-05	up	5.04758	13.1586	8.11098	2.57569	up
			ENSSSCG00000033544	NTF3	1.04767	2.45367	1.38456	0.0280053	up	0	4.16678	4.16678	42.6678	up
			ENSSSCG00000033555		3.08267	0.996457	-2.02725	0.0368514	down	3.18193	0	-3.18193	0.0304698	down
			ENSSSCG00000033674	PRKCB	9.01675	2.75849	-1.52454	9.60028e-06	down	10.1943	0	-10.1943	0.00971408	down
			ENSSSCG00000033786		39.8828	68.0815	0.732893	0.000470304	up	1.11385	5.11363	3.99978	4.29512	up
			ENSSSCG00000033843	ETFRF1	73.9341	114.902	0.664873	0.00723283	up	2.29359	7.21399	4.92041	3.05566	up
			ENSSSCG00000033998	SLC43A3	10.3727	5.72651	-0.695063	0.0189344	down	2.32687	0	-2.32687	0.0412054	down
			ENSSSCG00000034297	HES2	5.03856	11.3535	1.46509	0.0220831	up	0	2.36019	2.36019	24.6019	up
			ENSSSCG00000034441	MRGPRF	8.65232	2.71648	-1.57296	5.30977e-06	down	2.5218	0	-2.5218	0.0381417	down
			ENSSSCG00000034529	SMIM4	149.831	300.116	1.15246	0.0276395	up	2.94129	7.43217	4.49087	2.47663	up
			ENSSSCG00000034692	SH3BP4	25.7108	10.4415	-1.20547	9.28779e-05	down	6.21281	4.11268	-2.10013	0.667323	down
			ENSSSCG00000034763	IRS2	30.6143	55.6507	0.967741	1.94623e-06	up	0	2.08449	2.08449	21.8449	up
			ENSSSCG00000034993	NREP	12.6032	4.49195	-1.30297	0.000323785	down	3.26082	0.988027	-2.2728	0.323738	down
			ENSSSCG00000035048	C1QBP	82.9178	129.667	0.62823	2.45197e-07	up	1.0624	3.41046	2.34806	3.02001	up
			ENSSSCG00000035066	MYOC	37.5209	121.071	1.69254	2.51393e-05	up	1.14581	3.37237	2.22656	2.78724	up
			ENSSSCG00000035124	ILDR2	2.42116	0.457193	-2.2369	0.0103435	down	4.366	0	-4.366	0.0223914	down
			ENSSSCG00000035293		331.943	167.042	-0.705419	5.88401e-05	down	7.14184	3.61921	-3.52263	0.513572	down
			ENSSSCG00000035392	IGFBP2	21.8973	12.0105	-0.878164	0.00416298	down	4.2826	2.06565	-2.21696	0.494146	down
			ENSSSCG00000035600	DNAJC12	2.40743	6.17851	1.20942	0.0479449	up	8.88582	17.1669	8.28105	1.92157	up
			ENSSSCG00000035849	PTPRF	17.583	5.90292	-1.4548	6.52182e-07	down	3.35358	1.11379	-2.23979	0.351458	down
			ENSSSCG00000035867	GFOD1	7.74725	14.116	0.867629	0.000105982	up	1.04982	3.2474	2.19758	2.91125	up
			ENSSSCG00000036135	COL1A1	127.665	275.844	1.29306	0.000305306	up	6.43906	11.2424	4.80338	1.73457	up
			ENSSSCG00000036984	GALR1	6.08584	3.22087	-0.855766	0.021772	down	3.07894	0	-3.07894	0.031457	down
			ENSSSCG00000037071		154.386	351.821	0.88845	0.00109734	up	2.0026	12.4586	10.456	5.97289	up
			ENSSSCG00000037487		156.976	296.023	0.908833	3.80236e-05	up	5.50916	9.3379	3.82874	1.68259	up
			ENSSSCG00000037600	C1orf216	4.62873	7.20625	0.67252	0.0362363	up	5.60594	9.57894	3.973	1.69629	up
			ENSSSCG00000037793	NIT1	37.8741	62.7837	0.650617	0.00642625	up	0.954495	3.10505	2.15056	3.03942	up
			ENSSSCG00000037912	FITM2	29.3523	45.0722	0.792955	0.00345448	up	0	4.49271	4.49271	45.9271	up
			ENSSSCG00000039103	ADIPOQ	2320.77	5344.63	1.18223	0.000129585	up	5.15973	11.7412	6.58146	2.25129	up
			ENSSSCG00000039161	MEIS1	77.7669	37.0648	-0.986563	1.23915e-06	down	12.6986	7.31998	-5.37859	0.579751	down
			ENSSSCG00000039261	WSCD2	1.87052	0.618419	-1.38635	0.000398363	down	8.50924	0	-8.50924	0.0116154	down
			ENSSSCG00000039341		1.49839	6.9059	2.3701	0.00447762	up	1.0072	7.54749	6.5403	6.90709	up
			ENSSSCG00000039414		15.6699	8.03107	-0.609934	0.0439158	down	7.65795	2.14749	-5.51046	0.289701	down
			ENSSSCG00000039426	FSTL1	391.916	689.126	0.907429	1.41571e-05	up	6.33025	10.3769	4.04662	1.62931	up
			ENSSSCG00000039548	PTGFR	6.13535	11.4653	0.917311	0.00263369	up	1.08243	5.0691	3.98668	4.37161	up
			ENSSSCG00000039568	SNAI2	38.8496	61.1797	0.82648	0.00217581	up	10.4217	26.7284	16.3067	2.54981	up
			ENSSSCG00000039703	EEPD1	11.7373	19.3086	0.730612	0.000125013	up	6.10196	20.9274	14.8255	3.39045	up
			ENSSSCG00000039761	MYCL	4.39419	2.12085	-0.891521	0.0189384	down	5.265	1.17812	-4.08688	0.238233	down
			ENSSSCG00000040013	MTUS1	114.401	65.7705	-0.652977	0.00512907	down	8.68775	4.20871	-4.47904	0.490309	down
			ENSSSCG00000040016		18.069	10.7415	-0.620474	0.04172	down	2.15876	0	-2.15876	0.0442722	down
			ENSSSCG00000040095	GPR35	1.86584	0.637668	-1.6007	7.51317e-05	down	3.62927	0	-3.62927	0.0268149	down
			ENSSSCG00000040147	SHISA3	1.7105	3.63279	1.17226	0.00449146	up	0	5.80742	5.80742	59.0742	up
			ENSSSCG00000040349	HOXD8	7.29054	63.6613	3.10424	1.90695e-13	up	18.5317	41.8251	23.2934	2.2502	up
			ENSSSCG00000040403	NANOG	7.00057	1.98496	-1.66537	0.0111507	down	2.90166	0	-2.90166	0.0333149	down
			ENSSSCG00000040411	CCDC69	59.2851	106.659	0.926825	4.58129e-05	up	1.03569	3.4461	2.41041	3.12243	up
			ENSSSCG00000040465	KLRK1	16.8756	10.5011	-0.847274	0.0209714	down	8.10364	2.11523	-5.98842	0.27003	down
			ENSSSCG00000040681	FABP4	4565.59	11205.6	1.28052	1.35576e-06	up	5.83929	12.699	6.85972	2.15497	up
			ENSSSCG00000040735	DDAH1	8.6604	22.836	1.73453	0.000366663	up	1.09634	4.58393	3.48758	3.9152	up
			ENSSSCG00000040815	DUSP5	1.69143	3.55803	1.17858	0.0324803	up	0.979716	3.99781	3.01809	3.79526	up
			ENSSSCG00000040940	CCL16	80.1589	211.407	1.64836	0.0454792	up	3.39952	6.73288	3.33336	1.95252	up
			ENSSSCG00000042096		1.75139	0.659734	-1.13158	0.0105396	down	4.27199	2.00942	-2.26257	0.482485	down
			ENSSSCG00000042341	DEPDC7	0.249197	1.89396	2.76139	0.000877176	up	0	4.15614	4.15614	42.5614	up
			ENSSSCG00000050754		2.7668	0.76025	-1.64734	8.87356e-05	down	2.18128	0	-2.18128	0.0438349	down
			ENSSSCG00000051043		1.43935	0.707049	-0.77729	0.0473733	down	4.72768	1.03314	-3.69454	0.234718	down
		WG	ENSSSCG00000000082	CACNA1I	0.866633	0.391927	-1.0739	1.16383e-06	down	10.765	6.56228	-4.20276	0.613185	down
			ENSSSCG00000000363	GDF11	4.76621	6.87346	0.680251	1.5322e-06	up	9.26179	14.5735	5.31173	1.56738	up
			ENSSSCG00000000551	ARNTL2	38.2001	65.3511	0.868457	9.17309e-10	up	1.28042	3.3881	2.10768	2.52683	up
			ENSSSCG00000000687	CD4	4.3164	2.59751	-0.628891	0.00125829	down	4.74235	2.43345	-2.30889	0.523187	down
			ENSSSCG00000001063	MYLIP	57.9552	35.3476	-0.619665	4.94247e-08	down	9.55069	4.89591	-4.65478	0.517674	down
			ENSSSCG00000001500	COL21A1	9.58781	1.77043	-2.3531	4.29899e-34	down	3.38241	1.00638	-2.37604	0.317704	down
			ENSSSCG00000001798	BNC1	9.2017	0.0296754	-8.03858	5.82655e-41	down	3.74027	0.939508	-2.80076	0.270686	down
			ENSSSCG00000001849	ANPEP	45.992	80.1106	0.98536	2.9143e-09	up	1.37592	3.60292	2.227	2.50889	up
			ENSSSCG00000001921	NEO1	39.1108	13.5856	-1.42654	1.46408e-27	down	6.52917	1.39257	-5.1366	0.225152	down
			ENSSSCG00000002332	SIPA1L1	10.0413	5.28022	-0.81779	1.05795e-16	down	10.5887	2.97948	-7.60921	0.288106	down
			ENSSSCG00000003702	GATA6	27.4086	6.32671	-2.06001	1.90357e-24	down	8.00547	3.74786	-4.25761	0.474724	down
			ENSSSCG00000004058	EZR	232.207	44.0012	-2.31067	2.0054e-29	down	8.94683	4.31501	-4.63182	0.488018	down
			ENSSSCG00000004081		26.5165	7.90634	-1.64749	8.55509e-30	down	6.16054	0	-6.16054	0.0159731	down
			ENSSSCG00000004209	PTPRK	35.1741	20.39	-0.689785	2.44776e-15	down	5.25725	0.984905	-4.27234	0.202512	down
			ENSSSCG00000004218	RSPO3	42.7977	11.1087	-1.84181	3.90347e-16	down	4.83126	2.44614	-2.38512	0.516327	down
			ENSSSCG00000004322	ANKRD6	7.90794	1.68692	-2.12541	4.41251e-25	down	11.1169	1.54143	-9.57545	0.146336	down
			ENSSSCG00000004336	EPHA7	1.86094	0.634856	-1.44261	4.91361e-11	down	2.16882	0	-2.16882	0.0440757	down
			ENSSSCG00000004755	DLL4	14.0988	24.218	0.874088	2.30453e-12	up	5.23701	8.52265	3.28564	1.61563	up
			ENSSSCG00000004795	MEIS2	35.9558	17.4238	-0.93202	5.37791e-23	down	7.76828	1.58571	-6.18257	0.214241	down
			ENSSSCG00000004919	NEDD4L	7.55005	4.75625	-0.614796	9.53849e-11	down	7.68648	4.42583	-3.26066	0.581241	down
			ENSSSCG00000005277	GCNT1	22.7609	9.53653	-1.14978	1.44278e-15	down	13.1641	7.13792	-6.02614	0.545679	down
			ENSSSCG00000005437	KLF4	58.6315	93.5956	0.8011	6.13938e-11	up	3.37172	7.0313	3.65958	2.05411	up
			ENSSSCG00000005922		1.14123	0.591717	-0.786049	7.50353e-05	down	2.61146	0	-2.61146	0.0368805	down
			ENSSSCG00000005965	MYC	42.3964	60.3781	0.732944	1.731e-07	up	1.39123	4.00474	2.61351	2.75259	up
			ENSSSCG00000006328	RXRG	3.73935	9.46251	1.40758	1.41473e-09	up	5.21579	9.29662	4.08084	1.76768	up
			ENSSSCG00000006624	SELENBP1	86.6446	52.4031	-0.621734	9.7932e-07	down	6.02265	3.31043	-2.71222	0.557018	down
			ENSSSCG00000006719		2.50681	7.02074	1.56288	0.000367309	up	3.67939	6.84619	3.16681	1.83792	up
			ENSSSCG00000006888	SLC44A3	0.835842	1.55024	0.972602	4.40571e-06	up	4.29374	6.90785	2.61411	1.59496	up
			ENSSSCG00000006940	CCN1	60.489	171.952	1.6014	1.04808e-14	up	0.354891	4.92551	4.57062	11.0477	up
			ENSSSCG00000007005		9.90924	5.92567	-0.669207	7.72971e-06	down	5.45753	0	-5.45753	0.0179936	down
			ENSSSCG00000007073	ISM1	36.2007	4.43192	-2.92236	7.46817e-36	down	2.02262	0	-2.02262	0.0471115	down
			ENSSSCG00000007100	SLC24A3	14.6262	8.35642	-0.712916	2.46528e-08	down	14.7793	7.71824	-7.06103	0.525445	down
			ENSSSCG00000007135	NINL	9.87915	3.7612	-1.29412	5.62987e-22	down	5.01211	0.961134	-4.05097	0.207573	down
			ENSSSCG00000007151	CDC25B	13.5847	8.5097	-0.622989	5.15079e-07	down	3.70091	0.545941	-3.15497	0.169944	down
			ENSSSCG00000007391	MATN4	6.79572	11.7038	0.903861	3.81294e-07	up	3.1071	6.16905	3.06195	1.95474	up
			ENSSSCG00000007507	PCK1	16.7446	51.594	1.64911	1.95581e-07	up	1.94441	3.94536	2.00095	1.97874	up
			ENSSSCG00000007927	PPL	27.7131	13.4631	-1.02986	1.8522e-09	down	8.96637	2.09731	-6.86906	0.242358	down
			ENSSSCG00000008164	MAP4K4	110.351	211.61	1.02145	1.23624e-14	up	6.46829	9.87297	3.40469	1.51835	up
			ENSSSCG00000008213	CD8B	2.19114	1.18807	-0.770822	0.000175456	down	2.66374	0.493901	-2.16984	0.21489	down
			ENSSSCG00000008227	ST3GAL5	23.1966	11.5529	-0.911687	8.45121e-19	down	16.5139	9.359	-7.15492	0.569342	down
			ENSSSCG00000008372	EHBP1	174.553	269.487	0.740653	3.71964e-11	up	5.9905	9.62867	3.63817	1.59735	up
			ENSSSCG00000008624	LPIN1	57.4409	85.0838	0.656217	2.90647e-08	up	1.03262	3.08971	2.05709	2.81622	up
			ENSSSCG00000008749	SLIT2	50.8831	18.8515	-1.35107	3.55342e-23	down	7.99341	4.47774	-3.51567	0.565613	down
			ENSSSCG00000008754	GBA3	0.802472	1.68761	1.24706	1.56602e-07	up	12.7108	21.1618	8.45107	1.65969	up
			ENSSSCG00000008948	ALB	67.5912	284.387	2.28133	0.00112924	up	5.13374	11.7559	6.62219	2.26529	up
			ENSSSCG00000009228	MAPK10	7.42833	3.09282	-1.16462	5.51543e-15	down	3.85769	1.04648	-2.81121	0.289684	down
			ENSSSCG00000009278	FGF9	7.0841	1.72806	-1.93296	4.73063e-18	down	2.69783	0	-2.69783	0.035742	down
			ENSSSCG00000009672		72.3794	44.3258	-0.634894	0.000480322	down	7.99167	3.46129	-4.53038	0.440118	down
			ENSSSCG00000009815	CAMKK2	45.3852	25.9585	-0.720244	5.36249e-13	down	2.06601	0	-2.06601	0.0461677	down
			ENSSSCG00000009877	IQCD	4.17653	2.09433	-0.895703	2.69818e-07	down	5.30871	2.12949	-3.17923	0.412203	down
			ENSSSCG00000009896	BICDL1	7.22421	1.32135	-2.35527	5.73001e-26	down	2.14462	0	-2.14462	0.0445509	down
			ENSSSCG00000010224	EGR2	6.52589	17.3124	1.51486	1.76271e-15	up	5.96522	11.9644	5.9992	1.98911	up
			ENSSSCG00000010283	SPOCK2	57.8829	20.3575	-1.40922	1.06759e-23	down	6.54436	4.16443	-2.37993	0.641812	down
			ENSSSCG00000010640	NRAP	1.99909	3.35881	0.877614	7.22383e-10	up	1.32779	3.84323	2.51544	2.76177	up
			ENSSSCG00000010949	DAPK1	19.8694	10.9391	-0.818732	7.53179e-11	down	3.5864	0.508903	-3.0775	0.165176	down
			ENSSSCG00000011014	BAMBI	15.5746	3.88748	-1.91575	8.44737e-24	down	13.8404	4.97234	-8.86803	0.36386	down
			ENSSSCG00000011186	COL6A5	9.59036	4.52099	-1.0004	8.24379e-06	down	2.53015	0.529257	-2.00089	0.239248	down
			ENSSSCG00000011299	CLEC3B	283.132	417.567	0.676626	2.03551e-06	up	0	3.13137	3.13137	32.3137	up
			ENSSSCG00000011318	CXCR6	5.0347	1.79629	-1.4068	6.55892e-10	down	3.93873	1.00618	-2.93255	0.273893	down
			ENSSSCG00000011496	ADAMTS9	53.1943	78.0035	0.683477	1.37387e-06	up	5.79139	12.5955	6.80408	2.15492	up
			ENSSSCG00000011579	PPARG	149.389	235.055	0.750763	1.13549e-12	up	14.4374	24.5029	10.0655	1.69239	up
			ENSSSCG00000011689	PLOD2	68.0328	40.4386	-0.645323	5.42907e-13	down	2.07435	0	-2.07435	0.0459908	down
			ENSSSCG00000011750	PLD1	82.1217	40.3772	-0.918369	5.69097e-14	down	3.48524	1.32294	-2.1623	0.396889	down
			ENSSSCG00000012027	ADAMTS5	140.412	243.69	0.871146	8.36739e-11	up	5.28873	11.8752	6.5865	2.22227	up
			ENSSSCG00000013027		1.07115	1.60147	0.654699	0.00144258	up	4.31359	6.78439	2.4708	1.55982	up
			ENSSSCG00000013316	WT1	48.8752	7.33475	-2.5486	2.65079e-30	down	4.92156	0.54897	-4.37259	0.129237	down
			ENSSSCG00000013393	SPON1	42.843	13.4248	-1.5913	2.88498e-22	down	6.64891	4.09606	-2.55286	0.621738	down
			ENSSSCG00000013469	ZNF555	1.75585	1.06954	-0.618633	8.60197e-07	down	3.84979	1.1059	-2.7439	0.305306	down
			ENSSSCG00000013909	CRLF1	2.78326	6.03373	1.20965	1.38442e-10	up	1.86356	4.48438	2.62082	2.33473	up
			ENSSSCG00000015001	SLC35F2	12.7852	7.7228	-0.638009	1.8769e-10	down	4.94638	1.95734	-2.98904	0.407686	down
			ENSSSCG00000015267	FMO2	41.1639	119.077	1.61516	1.37009e-24	up	9.35511	17.3888	8.03369	1.84967	up
			ENSSSCG00000015322	TFPI2	724.583	359.508	-0.908965	5.92922e-10	down	10.464	5.45062	-5.01334	0.52543	down
			ENSSSCG00000015329	PPP1R9A	12.2949	6.92477	-0.72531	8.60072e-10	down	4.95536	1.4659	-3.48946	0.30975	down
			ENSSSCG00000015399	SEMA3E	1.75532	4.20785	1.37322	1.77161e-09	up	0.702324	3.02908	2.32676	3.90002	up
			ENSSSCG00000015405	CD36	1398.14	2381.44	0.885713	9.23743e-14	up	2.58716	5.7539	3.16674	2.17847	up
			ENSSSCG00000015616	HSD11B1	125.502	47.6329	-1.30101	1.68937e-20	down	8.25932	2.52382	-5.7355	0.31388	down
			ENSSSCG00000015617	G0S2	148.645	80.5778	-0.620193	0.00351484	down	4.70598	2.58861	-2.11737	0.55943	down
			ENSSSCG00000015733	GLI2	2.85911	1.50868	-0.88857	5.30566e-08	down	10.3511	2.86382	-7.48729	0.283589	down
			ENSSSCG00000015871	NR4A2	8.20425	12.0239	0.706401	2.867e-07	up	3.76019	5.94592	2.18574	1.56623	up
			ENSSSCG00000015982	HOXD9	1.55242	2.4537	0.7906	2.86656e-05	up	17.2565	27.5886	10.3321	1.59528	up
			ENSSSCG00000015984	HOXD4	8.26072	19.3342	1.33886	9.11903e-16	up	10.5356	20.6749	10.1393	1.95334	up
			ENSSSCG00000015985	HOXD3	1.3974	4.54285	1.80271	6.79972e-27	up	10.5356	20.6749	10.1393	1.95334	up
			ENSSSCG00000016174	FN1	620.023	281.576	-1.07346	1.55506e-06	down	5.75042	1.01764	-4.73279	0.191035	down
			ENSSSCG00000016574	KCP	2.85435	5.59882	0.954972	1.36745e-05	up	3.03331	5.60168	2.56837	1.8197	up
			ENSSSCG00000016706	HOXA2	2.04714	0.341523	-2.5123	4.11271e-22	down	12.2916	5.04468	-7.24692	0.415175	down
			ENSSSCG00000017012	SLIT3	40.4094	23.97	-0.696662	1.02381e-06	down	6.15179	1.42505	-4.72674	0.243939	down
			ENSSSCG00000017109	ADAMTS16	1.48133	2.40862	0.859612	0.000113387	up	1.9032	5.73624	3.83304	2.91346	up
			ENSSSCG00000017265	AXIN2	11.9462	3.73024	-1.59294	1.17378e-20	down	3.7042	0	-3.7042	0.0262868	down
			ENSSSCG00000017533	HOXB2	9.49271	5.78791	-0.620072	4.57335e-06	down	4.74259	0.701817	-4.04078	0.165576	down
			ENSSSCG00000020785	DES	10.9461	3.49811	-1.53493	3.59402e-13	down	4.23726	1.52313	-2.71412	0.37423	down
			ENSSSCG00000021443	SGK1	74.0331	111.607	0.695136	1.24235e-10	up	0.308642	4.51658	4.20793	11.2974	up
			ENSSSCG00000021873	CRABP1	4.2514	0.46582	-3.13386	1.66426e-13	down	5.7651	3.04886	-2.71624	0.536881	down
			ENSSSCG00000021885	MDFIC	240.094	339.086	0.596321	5.18952e-07	up	5.13562	10.6131	5.4775	2.0462	up
			ENSSSCG00000021997	ALS2CL	10.8295	18.9343	0.911077	9.03566e-10	up	5.24032	11.9875	6.74721	2.26345	up
			ENSSSCG00000022092	CYP7B1	23.9171	8.77661	-1.35017	7.83377e-15	down	3.29625	0.900279	-2.39597	0.294525	down
			ENSSSCG00000022345	CHN1	12.7914	5.56721	-1.11586	2.95083e-16	down	4.14042	0.434389	-3.70603	0.126023	down
			ENSSSCG00000022504	CDON	54.5074	9.60793	-2.37586	1.21359e-27	down	10.852	3.88549	-6.96652	0.363905	down
			ENSSSCG00000022739	DSG2	12.4054	0.396851	-4.85455	3.0006e-32	down	2.70704	0	-2.70704	0.0356248	down
			ENSSSCG00000022925		26.6466	49.7561	0.960716	1.71234e-13	up	4.32847	13.0134	8.6849	2.96115	up
			ENSSSCG00000023229	ETV5	10.8519	3.96341	-1.37506	1.74937e-24	down	4.49263	1.42705	-3.06558	0.3325	down
			ENSSSCG00000023472	FMO3	10.2425	40.8502	2.10272	6.33088e-14	up	3.7792	10.8659	7.08674	2.82685	up
			ENSSSCG00000024351	MET	23.7508	4.47047	-2.31583	2.52595e-27	down	4.03659	1.91187	-2.12472	0.48636	down
			ENSSSCG00000024669		107.495	65.4447	-0.619653	3.51213e-07	down	8.23444	3.42003	-4.81441	0.422348	down
			ENSSSCG00000024671	WNT9A	10.2852	3.29564	-1.53883	5.69195e-24	down	3.97069	1.58537	-2.38532	0.414026	down
			ENSSSCG00000024950		20.5938	12.6219	-0.617461	2.84178e-09	down	4.73528	1.43696	-3.29833	0.317863	down
			ENSSSCG00000025578	ALDH1A2	110.984	23.9369	-2.13026	2.65079e-30	down	2.68572	0.524056	-2.16167	0.224019	down
			ENSSSCG00000025826	BOC	12.5173	6.45193	-0.827936	1.71923e-11	down	5.46577	2.88234	-2.58343	0.535836	down
			ENSSSCG00000026042	ULBP1	2.8538	4.11293	0.611721	0.000764838	up	1.02426	5.17529	4.15103	4.69224	up
			ENSSSCG00000026945	LRRC2	0.851647	2.05085	1.34828	4.39954e-17	up	1.02226	3.41453	2.39226	3.13164	up
			ENSSSCG00000027030	BDKRB2	4.89057	8.30046	0.844741	1.68961e-08	up	1.7956	10.0368	8.24118	5.34754	up
			ENSSSCG00000027331	COL6A3	122.846	212.89	0.879501	8.21153e-12	up	4.0661	8.82185	4.75576	2.14154	up
			ENSSSCG00000027935	FHOD3	0.412421	0.979911	1.41991	1.43063e-10	up	1.85013	3.89066	2.04054	2.04636	up
			ENSSSCG00000027992	MST1R	5.09626	2.7549	-0.80673	3.97601e-08	down	5.5295	1.63019	-3.89932	0.307343	down
			ENSSSCG00000028517	SC5D	27.996	41.4685	0.657542	3.21174e-09	up	2.95704	4.98374	2.0267	1.66296	up
			ENSSSCG00000028643	SLC6A20	2.65712	0.897327	-1.48402	1.66751e-14	down	2.41942	0	-2.41942	0.0396918	down
			ENSSSCG00000028724	N6AMT1	42.1489	24.7063	-0.676689	2.08458e-12	down	3.65927	0.494401	-3.16487	0.158116	down
			ENSSSCG00000029061	BMP3	12.7161	0.250463	-5.55172	2.98413e-38	down	3.53938	0	-3.53938	0.0274772	down
			ENSSSCG00000029813	TSPAN5	19.1769	7.18793	-1.29395	3.39062e-15	down	3.99918	0.979954	-3.01922	0.263456	down
			ENSSSCG00000031361	CELSR1	3.22101	0.357288	-3.13829	4.85935e-30	down	13.8009	7.15329	-6.64758	0.521787	down
			ENSSSCG00000031736	MGST2	2.7771	4.59034	0.860564	8.39849e-05	up	0.373638	3.62655	3.25292	7.86794	up
			ENSSSCG00000032525		0.834387	1.31594	0.75447	9.05918e-08	up	2.34264	4.72611	2.38348	1.97578	up
			ENSSSCG00000033674	PRKCB	8.04034	4.99142	-0.624375	1.85657e-09	down	6.35492	1.48285	-4.87207	0.245217	down
			ENSSSCG00000034114	GPR68	3.53789	1.26929	-1.40871	1.067e-14	down	2.9057	0.519614	-2.38609	0.206146	down
			ENSSSCG00000034474	HOXC9	0.667922	6.14825	3.53856	6.38951e-26	up	9.28031	14.6891	5.40883	1.57661	up
			ENSSSCG00000034743		4.12702	2.27273	-0.768626	1.37695e-05	down	5.17234	2.98209	-2.19025	0.584577	down
			ENSSSCG00000035066	MYOC	60.1756	169.479	1.55498	1.03569e-09	up	0.63383	3.23233	2.5985	4.54102	up
			ENSSSCG00000035479	DISP1	13.0602	7.14999	-0.737314	1.14823e-09	down	18.4756	8.41212	-10.0635	0.458242	down
			ENSSSCG00000035935	C3orf80	1.3629	0.572127	-1.17793	1.12501e-06	down	5.18451	1.92504	-3.25947	0.383203	down
			ENSSSCG00000036727	HIST1H3E	174.402	71.1648	-0.964881	0.000361541	down	3.83397	1.09883	-2.73513	0.304739	down
			ENSSSCG00000037514		0.860686	0.450785	-0.850984	5.20351e-08	down	4.77475	1.06617	-3.70857	0.239228	down
			ENSSSCG00000039161	MEIS1	71.7579	31.4224	-1.08729	5.14096e-18	down	5.31439	2.83873	-2.47566	0.542763	down
			ENSSSCG00000039215	PHYHIPL	1.37461	0.461635	-1.53427	1.26764e-10	down	4.90142	0.587699	-4.31372	0.137501	down
			ENSSSCG00000039341		0.753355	2.94115	1.99162	1.12048e-11	up	0.351628	2.68075	2.32913	6.15718	up
			ENSSSCG00000039673	ASB16	1.77021	2.5109	0.594969	0.000302321	up	0.688989	3.34587	2.65689	4.36745	up
			ENSSSCG00000039862	TRIB3	6.19535	12.3195	1.06703	1.34086e-09	up	3.93624	6.42495	2.48872	1.61659	up
			ENSSSCG00000040013	MTUS1	127.876	72.0606	-0.733271	7.16898e-13	down	6.8251	2.22186	-4.60324	0.335281	down
			ENSSSCG00000040681	FABP4	9678.48	14784.3	0.732077	1.97531e-08	up	2.89702	6.29946	3.40244	2.13527	up
			ENSSSCG00000044562		2.75957	1.47737	-0.745909	1.19244e-05	down	2.13436	0	-2.13436	0.0447555	down
			ENSSSCG00000048920		6.58737	10.9897	0.841801	0.0427852	up	2.73459	8.36444	5.62985	2.98612	up
			ENSSSCG00000049262		36.8225	19.589	-0.590631	0.0149558	down	3.83397	1.09883	-2.73513	0.304739	down
		WL	ENSSSCG00000000010	FBLN1	289.233	147.664	-0.884202	0.00500408	down	2.13278	0	-2.13278	0.0447872	down
			ENSSSCG00000000252	KRT8	225.427	3.95274	-5.77649	1.88295e-08	down	9.06816	4.2518	-4.81636	0.474665	down
			ENSSSCG00000000602	RERG	35.0772	12.4591	-1.50129	4.35748e-05	down	15.5448	7.20781	-8.33696	0.467109	down
			ENSSSCG00000001478	BMP5	0.574654	2.05234	1.94033	0.00425806	up	4.35815	7.44451	3.08636	1.6923	up
			ENSSSCG00000001637	GUCA1B	1.15371	0.582097	-0.998835	0.0306272	down	2.94296	0	-2.94296	0.0328627	down
			ENSSSCG00000001660	PTK7	17.236	3.87529	-2.11178	2.76519e-06	down	3.02956	0	-3.02956	0.0319534	down
			ENSSSCG00000001787	IL16	15.1088	7.25246	-0.994082	0.000379323	down	6.8856	3.08303	-3.80258	0.455655	down
			ENSSSCG00000001921	NEO1	49.6039	14.6427	-1.7339	1.99328e-07	down	11.2437	3.79011	-7.45357	0.342932	down
			ENSSSCG00000001963	EGLN3	15.2577	7.61761	-0.976849	0.042172	down	12.0243	6.14627	-5.878	0.515188	down
			ENSSSCG00000002245	KATNBL1	52.6383	31.1611	-0.736676	0.00347657	down	11.3823	5.49628	-5.88603	0.487383	down
			ENSSSCG00000002254	NR2F2	49.0074	20.1647	-1.239	8.62927e-05	down	3.26253	0	-3.26253	0.0297396	down
			ENSSSCG00000002329	MAP3K9	1.22375	0.721689	-0.720028	0.0383775	down	8.31221	4.22548	-4.08674	0.51419	down
			ENSSSCG00000002332	SIPA1L1	9.80606	3.85159	-1.28252	0.000364191	down	13.193	3.92382	-9.26914	0.302703	down
			ENSSSCG00000002375	RPS6KL1	1.89253	4.28134	1.28302	0.00627553	up	6.77296	11.4937	4.72072	1.68685	up
			ENSSSCG00000002464		5.97155	2.12981	-1.37064	0.00765183	down	4.37149	0	-4.37149	0.0223639	down
			ENSSSCG00000003155	PPP1R15A	71.907	113.063	0.69209	0.00246766	up	0	4.38551	4.38551	44.8551	up
			ENSSSCG00000003608	LCK	10.4221	5.13081	-0.992611	0.010185	down	3.92411	1.0148	-2.90931	0.27703	down
			ENSSSCG00000003619	AZIN2	12.4371	7.1547	-0.746731	0.0103002	down	12.1541	5.70461	-6.4495	0.473687	down
			ENSSSCG00000003708	ANKRD29	16.3819	10.0836	-0.647078	0.0483019	down	3.83044	0	-3.83044	0.0254425	down
			ENSSSCG00000003821	KANK4	4.14171	0.844687	-2.25548	0.000213894	down	3.05088	0.998305	-2.05257	0.348571	down
			ENSSSCG00000004017		2.76984	5.71143	1.11154	0.00305763	up	1.19025	6.94729	5.75704	5.46195	up
			ENSSSCG00000004052	FNDC1	7.14935	3.31282	-1.05413	0.00219725	down	3.10619	1.0157	-2.09049	0.347983	down
			ENSSSCG00000004053	TAGAP	15.6783	7.39151	-1.04658	0.00293444	down	5.37977	2.1418	-3.23798	0.409104	down
			ENSSSCG00000004055	RSPH3	4.27456	2.1921	-0.929359	0.000854277	down	12.4503	7.1376	-5.31269	0.576688	down
			ENSSSCG00000004081		34.0962	10.3366	-1.72259	2.10215e-05	down	9.50698	0.964308	-8.54267	0.110785	down
			ENSSSCG00000004207		51.962	118.826	1.23504	2.74509e-05	up	0	4.17606	4.17606	42.7606	up
			ENSSSCG00000004218	RSPO3	26.7419	9.46863	-1.43573	0.00012585	down	9.24232	2.09428	-7.14804	0.234876	down
			ENSSSCG00000004322	ANKRD6	14.8248	1.44318	-3.30911	2.91277e-08	down	17.4663	1.02035	-16.4459	0.0637786	down
			ENSSSCG00000004484	COL12A1	110.824	60.3677	-0.837568	0.0010106	down	2.36686	0	-2.36686	0.0405374	down
			ENSSSCG00000004573		0.909719	0.459134	-0.97166	0.00474438	down	4.08259	0.961807	-3.12078	0.253864	down
			ENSSSCG00000004675	DUOX1	1.85758	0.578324	-1.65536	0.00404375	down	7.31477	3.22986	-4.08492	0.449084	down
			ENSSSCG00000004795	MEIS2	39.7384	22.0131	-0.8222	2.29848e-05	down	8.53188	0	-8.53188	0.011585	down
			ENSSSCG00000004891	SERPINB7	0.530385	2.46986	2.23135	7.54599e-06	up	3.17964	6.08438	2.90474	1.88569	up
			ENSSSCG00000004966	NOX5	4.50926	9.41028	1.11648	0.00171155	up	0.953071	3.1565	2.20343	3.09239	up
			ENSSSCG00000004980	THSD4	14.4245	1.50082	-3.26924	5.7237e-08	down	19.9298	9.09488	-10.8349	0.459059	down
			ENSSSCG00000005020	ATL1	4.46383	2.17395	-1.06541	0.00410711	down	17.115	10.587	-6.528	0.620796	down
			ENSSSCG00000005243	PGM5	71.137	26.9604	-1.37754	4.7887e-05	down	5.08495	2.93973	-2.14522	0.586261	down
			ENSSSCG00000005671	CRAT	67.7852	102.976	0.701386	0.0235313	up	2.39736	6.04941	3.65206	2.46237	up
			ENSSSCG00000005938	COL22A1	5.63403	0.0480196	-6.76758	1.17118e-10	down	2.19074	0	-2.19074	0.0436541	down
			ENSSSCG00000005944	NDRG1	167.269	87.6858	-0.902371	0.000854277	down	12.878	5.21412	-7.66392	0.40947	down
			ENSSSCG00000006002	CCN3	50.1799	23.1757	-1.1367	0.0282395	down	6.51404	0.972939	-5.5411	0.162221	down
			ENSSSCG00000006038	ZFPM2	24.4734	7.04226	-1.74987	1.5668e-08	down	7.00575	3.06343	-3.94232	0.445193	down
			ENSSSCG00000006199	PREX2	49.4656	81.688	0.737705	0.00278443	up	0	2.02391	2.02391	21.2391	up
			ENSSSCG00000006288	SELP	6.49235	3.94867	-0.682696	0.0170392	down	3.36964	0	-3.36964	0.0288214	down
			ENSSSCG00000006296	ATP1B1	91.5748	43.526	-1.05578	0.000213894	down	4.07556	1.9308	-2.14476	0.486355	down
			ENSSSCG00000006344	NOS1AP	2.92079	1.45937	-0.928912	0.013387	down	5.09573	1.15196	-3.94378	0.240959	down
			ENSSSCG00000006352	MPZ	0.321786	1.92142	2.53708	0.00161886	up	0	2.04042	2.04042	21.4042	up
			ENSSSCG00000006474	NES	11.5485	27.4897	1.26408	0.000839133	up	0	2.30039	2.30039	24.0039	up
			ENSSSCG00000006580	S100A2	24.3617	1.14496	-4.35251	7.91356e-06	down	4.87051	1.99667	-2.87384	0.421822	down
			ENSSSCG00000006582	S100A14	26.637	13.9933	-0.88792	0.00157183	down	3.29044	0	-3.29044	0.0294947	down
			ENSSSCG00000006631	TMOD4	3.16944	6.97066	1.17558	0.000249141	up	0	2.09368	2.09368	21.9368	up
			ENSSSCG00000006717	PHGDH	4.53444	11.695	1.47256	0.00297362	up	2.05015	4.62193	2.57178	2.1961	up
			ENSSSCG00000006864	CDC14A	22.4421	14.2252	-0.644085	0.00525314	down	5.07374	0.945293	-4.12845	0.202038	down
			ENSSSCG00000006981	MICU3	33.1977	54.674	0.752322	0.00353809	up	0	6.4048	6.4048	65.048	up
			ENSSSCG00000007002	MTNR1A	2.40869	0.0423216	-5.45679	9.83806e-07	down	2.01715	0	-2.01715	0.0472333	down
			ENSSSCG00000007073	ISM1	35.1346	7.57345	-2.20091	5.45664e-09	down	2.97298	0	-2.97298	0.0325417	down
			ENSSSCG00000007100	SLC24A3	9.04025	4.51821	-0.933512	0.00616741	down	20.891	8.57102	-12.32	0.413083	down
			ENSSSCG00000007151	CDC25B	9.27609	5.31683	-0.733208	0.0139207	down	6.71806	0.888463	-5.82959	0.144977	down
			ENSSSCG00000008073	OMD	68.1626	44.7964	-0.592611	0.00654945	down	11.7357	5.66458	-6.07107	0.487052	down
			ENSSSCG00000008081	BARX1	13.6463	0.0398228	-7.9327	4.77323e-12	down	8.72096	2.45105	-6.26991	0.289203	down
			ENSSSCG00000008141	ST6GAL2	33.1066	0.992643	-4.99318	1.35416e-06	down	2.18901	0	-2.18901	0.043687	down
			ENSSSCG00000008227	ST3GAL5	38.4897	11.8537	-1.66117	2.03607e-06	down	17.4413	9.13687	-8.30445	0.526578	down
			ENSSSCG00000008374	B3GNT2	44.2022	20.639	-1.0976	0.00680248	down	3.13844	0	-3.13844	0.0308791	down
			ENSSSCG00000008491	QPCT	6.08105	9.14352	0.639951	0.00176917	up	2.05052	4.25583	2.20531	2.02548	up
			ENSSSCG00000008606	OSR1	11.9868	3.92248	-1.55557	1.46158e-05	down	2.97904	0.911381	-2.06766	0.328473	down
			ENSSSCG00000008645	ID2	94.7413	34.9899	-1.36298	0.0127222	down	18.9975	2.14603	-16.8515	0.117608	down
			ENSSSCG00000008799	LIMCH1	105.026	178.136	0.827064	0.00781263	up	1.80887	8.66506	6.85619	4.59175	up
			ENSSSCG00000009012	TMEM154	5.47451	2.91744	-0.869126	0.0107241	down	2.9767	0	-2.9767	0.0325023	down
			ENSSSCG00000009051	IL15	23.1359	36.6323	0.686416	0.00844622	up	0.940408	3.13118	2.19078	3.10569	up
			ENSSSCG00000009114	PRSS12	5.75185	1.92102	-1.59111	9.58167e-05	down	2.89007	0	-2.89007	0.033444	down
			ENSSSCG00000009245	SCD5	12.4494	3.30555	-1.91386	5.67556e-06	down	2.03667	0	-2.03667	0.0468019	down
			ENSSSCG00000009278	FGF9	9.72932	2.22077	-2.09986	6.41026e-06	down	8.17686	0.989113	-7.18775	0.131585	down
			ENSSSCG00000009477	EDNRB	49.4438	97.7495	1.01362	0.000133498	up	0.899951	3.03294	2.13299	3.13309	up
			ENSSSCG00000009565	GAS6	146.274	89.0595	-0.673014	0.0123412	down	7.65688	4.89306	-2.76382	0.643695	down
			ENSSSCG00000009655	EBF2	19.5562	38.8425	1.05426	7.37797e-05	up	0	13.0289	13.0289	131.289	up
			ENSSSCG00000009716	SH3RF1	6.72081	3.90361	-0.743638	0.00217553	down	5.24328	0	-5.24328	0.0187151	down
			ENSSSCG00000009765	DNAH10	2.22724	1.40601	-0.633862	0.00778443	down	7.58085	1.8912	-5.68965	0.259242	down
			ENSSSCG00000009896	BICDL1	8.83401	0.91828	-3.28364	1.41283e-08	down	2.06368	0	-2.06368	0.0462175	down
			ENSSSCG00000009966	MN1	4.17691	1.29941	-1.60583	0.000177187	down	6.99045	0	-6.99045	0.0141035	down
			ENSSSCG00000010031		6.90368	3.9751	-0.771302	0.00238987	down	4.91854	1.04645	-3.87209	0.228443	down
			ENSSSCG00000010222	ZNF365	6.71142	3.89403	-0.767702	0.0105681	down	2.02297	0	-2.02297	0.0471037	down
			ENSSSCG00000010224	EGR2	4.97291	11.7801	1.28389	0.00194771	up	5.40621	13.8382	8.43201	2.53136	up
			ENSSSCG00000010276	UNC5B	7.72657	2.49239	-1.56366	3.47523e-05	down	3.09346	0.955066	-2.1384	0.330383	down
			ENSSSCG00000010283	SPOCK2	84.0023	24.5571	-1.74431	4.98854e-06	down	9.41061	2.12325	-7.28736	0.233765	down
			ENSSSCG00000010322	ZNF503	13.6064	4.55371	-1.49029	0.000816949	down	9.3732	3.31386	-6.05934	0.36037	down
			ENSSSCG00000010325	KCNMA1	5.72807	0.632976	-3.09008	8.80252e-06	down	14.916	6.7243	-8.19172	0.454468	down
			ENSSSCG00000010352	GRID1	1.18365	0.280127	-2.00275	0.00417921	down	2.28234	0	-2.28234	0.0419755	down
			ENSSSCG00000010429	PRKG1	25.1394	7.96727	-1.67473	9.83806e-07	down	3.24819	0	-3.24819	0.0298668	down
			ENSSSCG00000010494	SORBS1	123.166	219.945	0.883058	0.000734323	up	5.23798	11.5717	6.33375	2.18655	up
			ENSSSCG00000010816	TGFB2	30.9127	18.4875	-0.71036	0.00622149	down	23.7472	7.37951	-16.3677	0.313643	down
			ENSSSCG00000010949	DAPK1	20.8175	10.1346	-0.997396	0.000349308	down	4.96942	1.03593	-3.9335	0.224074	down
			ENSSSCG00000011014	BAMBI	31.1747	6.67159	-2.21712	4.44156e-06	down	22.8427	6.01834	-16.8243	0.26668	down
			ENSSSCG00000011101	ITGB1	536.939	817.874	0.605627	0.0158226	up	11.9497	22.4819	10.5322	1.87406	up
			ENSSSCG00000011131	PRKCQ	2.23947	1.21243	-0.813208	0.0167303	down	2.15979	0	-2.15979	0.044252	down
			ENSSSCG00000011355		2.73418	1.28685	-1.07175	0.00282803	down	7.06598	1.21714	-5.84884	0.183805	down
			ENSSSCG00000011538	LMCD1	53.2295	82.1842	0.677228	0.000344027	up	1.02801	3.40618	2.37817	3.10829	up
			ENSSSCG00000011579	PPARG	98.9968	161.482	0.75856	0.00146908	up	6.87075	16.909	10.0382	2.44005	up
			ENSSSCG00000011680	PLS1	3.64489	1.13011	-1.60539	0.000995249	down	2.05951	0	-2.05951	0.0463069	down
			ENSSSCG00000011717	IGSF10	8.40016	2.9732	-1.49663	0.00332566	down	3.08267	0	-3.08267	0.0314201	down
			ENSSSCG00000011813	P3H2	34.688	16.3409	-1.05843	5.63779e-05	down	14.0806	5.24232	-8.83832	0.376733	down
			ENSSSCG00000013248	LRP4	9.36164	1.38597	-2.72701	3.18277e-05	down	13.1701	8.2145	-4.95565	0.626556	down
			ENSSSCG00000013316	WT1	62.1689	5.69919	-3.39328	5.47929e-08	down	5.06661	0.973639	-4.09297	0.207804	down
			ENSSSCG00000013382	PLEKHA7	10.8676	5.10622	-1.05049	0.00105563	down	4.81377	0	-4.81377	0.020351	down
			ENSSSCG00000013393	SPON1	36.5449	9.85889	-1.87757	3.68298e-07	down	15.8645	1.86447	-14	0.123053	down
			ENSSSCG00000013400		14.2876	6.10265	-1.19005	0.006115	down	7.34657	0.970698	-6.37587	0.143784	down
			ENSSSCG00000013411	WEE1	12.9324	8.32984	-0.605773	0.0192105	down	3.58848	0	-3.58848	0.0271114	down
			ENSSSCG00000014184	PAM	174.999	256.63	0.589587	0.000588042	up	1.91462	4.64388	2.72926	2.35473	up
			ENSSSCG00000014198		2.56541	1.09564	-1.1606	0.0345589	down	2.05338	0	-2.05338	0.0464386	down
			ENSSSCG00000014994	PDGFD	42.0699	121.92	1.55514	1.23909e-06	up	0.937542	5.27219	4.33465	5.1778	up
			ENSSSCG00000015090	MPZL3	2.13121	1.30251	-0.708933	0.0322755	down	2.01069	0	-2.01069	0.0473778	down
			ENSSSCG00000015116	MCAM	31.5779	47.9528	0.619839	0.00857553	up	2.89751	6.88815	3.99064	2.33132	up
			ENSSSCG00000015301	STEAP1	13.6967	27.5769	1.02932	0.00333195	up	4.15343	7.07533	2.9219	1.68695	up
			ENSSSCG00000015311	CYP51A1	37.1853	63.2879	0.817331	0.00229793	up	0	2.07534	2.07534	21.7534	up
			ENSSSCG00000015322	TFPI2	1176.2	367.7	-1.66894	2.52387e-05	down	6.29648	4.15797	-2.13851	0.665674	down
			ENSSSCG00000015357	MEOX2	52.2271	80.0595	0.634189	0.00172954	up	0.999364	4.00059	3.00122	3.72996	up
			ENSSSCG00000015579	PTGS2	5.56192	12.8046	1.20374	0.0277757	up	1.0767	3.24336	2.16666	2.8413	up
			ENSSSCG00000015603	LPGAT1	50.4655	72.7647	0.585495	0.00324135	up	1.92059	4.86297	2.94238	2.4562	up
			ENSSSCG00000015616	HSD11B1	127.835	77.6429	-0.683518	0.0136139	down	10.6492	0.991937	-9.65728	0.101583	down
			ENSSSCG00000015619	CAMK1G	5.14387	2.6849	-0.906991	0.0200992	down	11.3025	3.27444	-8.02802	0.29594	down
			ENSSSCG00000015645		26.9849	14.3433	-0.857077	0.0010106	down	34.2833	21.8755	-12.4078	0.639134	down
			ENSSSCG00000015654	IL20	0.00830765	1.88305	5.5175	7.24435e-06	up	0	2.99379	2.99379	30.9379	up
			ENSSSCG00000015664		47.7304	24.2643	-0.950423	0.00174813	down	5.32533	1.17523	-4.1501	0.235052	down
			ENSSSCG00000015733	GLI2	2.26423	1.26089	-0.765257	0.0489424	down	16.0798	2.89418	-13.1856	0.185056	down
			ENSSSCG00000015984	HOXD4	10.6221	27.9381	1.42676	1.75827e-06	up	7.4273	19.8751	12.4478	2.65369	up
			ENSSSCG00000015985	HOXD3	0.994305	3.65197	1.92684	1.31276e-06	up	7.4273	19.8751	12.4478	2.65369	up
			ENSSSCG00000016267	ITM2C	156.997	101.478	-0.590196	0.000560168	down	3.46449	1.20015	-2.26434	0.364751	down
			ENSSSCG00000016322	ACKR3	49.9681	80.758	0.780601	0.024154	up	2.31406	9.84234	7.52827	4.11851	up
			ENSSSCG00000016435	SMARCD3	31.113	51.5232	0.744257	0.0100043	up	4.14969	6.96185	2.81217	1.66174	up
			ENSSSCG00000016548		66.2356	23.5278	-1.43563	0.000281335	down	3.09875	0	-3.09875	0.0312622	down
			ENSSSCG00000016617	WNT16	48.199	6.87876	-2.80745	4.45889e-05	down	4.73371	1.00562	-3.72809	0.228731	down
			ENSSSCG00000016690	CREB5	7.74701	12.6634	0.753302	0.0108851	up	3.03567	18.7424	15.7068	6.00906	up
			ENSSSCG00000016706	HOXA2	2.05197	0.335984	-2.45754	3.93058e-05	down	13.6188	8.23898	-5.37981	0.607851	down
			ENSSSCG00000016707	HOXA1	1.5685	0.919907	-0.731885	0.0441523	down	22.2957	7.28983	-15.0059	0.329967	down
			ENSSSCG00000016917	ANKRD55	2.05871	0.564877	-1.92839	0.0204022	down	5.94588	2.91389	-3.03199	0.498503	down
			ENSSSCG00000017012	SLIT3	24.9102	12.4101	-0.920578	0.0160427	down	7.01617	0.902812	-6.11336	0.14092	down
			ENSSSCG00000017192	EVPL	12.6693	1.11813	-3.51761	2.27718e-07	down	2.03881	0	-2.03881	0.046755	down
			ENSSSCG00000017299	MARCHF10	2.17545	0.710306	-1.54966	0.000138757	down	4.05734	1.9897	-2.06764	0.502653	down
			ENSSSCG00000017422	FKBP10	30.316	16.2796	-0.831063	0.0036047	down	2.14905	0	-2.14905	0.0444632	down
			ENSSSCG00000017521	SCRN2	14.0079	7.66938	-0.835163	0.00544797	down	12.1533	5.93232	-6.22097	0.492302	down
			ENSSSCG00000017533	HOXB2	11.5288	6.88492	-0.7003	0.00637667	down	4.82764	0	-4.82764	0.0202937	down
			ENSSSCG00000017539	HOXB6	23.5324	11.4386	-1.01395	0.000133498	down	9.94814	4.85458	-5.09357	0.493084	down
			ENSSSCG00000017540	HOXB5	2.70417	0.543025	-2.27154	1.01882e-05	down	21.478	10.6805	-10.7975	0.499607	down
			ENSSSCG00000017551	FAM117A	15.254	7.64013	-0.917163	0.00678107	down	2.39788	0	-2.39788	0.040034	down
			ENSSSCG00000017552	NXPH3	2.10991	0.796724	-1.38928	0.0135686	down	8.50166	5.40545	-3.09621	0.640045	down
			ENSSSCG00000017640		1.43401	0.273362	-2.2974	0.000521855	down	3.44487	0	-3.44487	0.0282098	down
			ENSSSCG00000017668	VMP1	118.441	181.652	0.644582	0.00252182	up	0	2.17243	2.17243	22.7243	up
			ENSSSCG00000017727	TMEM98	64.5608	4.4503	-3.81185	1.52561e-08	down	5.47677	2.41913	-3.05764	0.451719	down
			ENSSSCG00000017861	ASPA	43.6282	81.4485	0.946345	5.98312e-06	up	0.969043	5.57578	4.60674	5.30922	up
			ENSSSCG00000017915	VMO1	9.13084	4.18236	-1.06642	0.00136882	down	9.08002	6.00251	-3.07751	0.66476	down
			ENSSSCG00000017920		58.5159	13.664	-2.0973	4.71965e-06	down	4.6188	1.04727	-3.57153	0.243127	down
			ENSSSCG00000020737	ZNRD2	1.50445	0.405258	-1.73331	0.0235927	down	3.48539	1.13878	-2.3466	0.345509	down
			ENSSSCG00000021084	S100A6	564.235	268.174	-1.04405	0.0161375	down	14.3659	0	-14.3659	0.0069128	down
			ENSSSCG00000021232	SYNC	15.5284	6.06905	-1.34154	0.000183061	down	6.03704	2.97657	-3.06047	0.501312	down
			ENSSSCG00000021597	PHLDA2	29.5895	54.4985	0.921157	0.00431313	up	0	3.40561	3.40561	35.0561	up
			ENSSSCG00000021612	ARHGAP28	43.0388	26.9396	-0.641879	0.0125344	down	9.87882	3.12665	-6.75217	0.32335	down
			ENSSSCG00000021873	CRABP1	7.61738	0.638629	-3.50789	0.000513884	down	7.45822	4.78861	-2.66961	0.646793	down
			ENSSSCG00000021997	ALS2CL	16.4999	31.1902	0.932393	0.00186731	up	2.78232	6.4623	3.67998	2.27674	up
			ENSSSCG00000022045	PTCHD3	2.0632	0.61451	-1.73569	5.08779e-05	down	5.1008	1.94424	-3.15656	0.393062	down
			ENSSSCG00000022120		1.18211	0.304743	-1.92179	0.00186779	down	6.35325	4.01904	-2.33422	0.638288	down
			ENSSSCG00000022345	CHN1	13.3319	5.69981	-1.19285	0.000876294	down	5.64197	2.76905	-2.87292	0.499663	down
			ENSSSCG00000022370	TNFSF9	4.4344	18.7987	2.11387	6.97942e-06	up	0	4.53944	4.53944	46.3944	up
			ENSSSCG00000022504	CDON	106.012	14.9711	-2.79838	1.89054e-07	down	9.23136	1.13064	-8.10072	0.131882	down
			ENSSSCG00000022592	FIBIN	46.6739	27.9265	-0.738781	0.0272433	down	9.89751	1.97768	-7.91983	0.20782	down
			ENSSSCG00000022925		31.6282	68.6902	1.12385	0.00214383	up	9.58927	14.7816	5.19231	1.53588	up
			ENSSSCG00000024024	CX3CR1	11.425	4.72446	-1.23074	0.023509	down	5.79	1.0065	-4.7835	0.18786	down
			ENSSSCG00000024174	TGIF1	25.5604	16.5461	-0.598666	0.00242931	down	6.33331	2.98064	-3.35267	0.478857	down
			ENSSSCG00000024293	TMEM178A	3.31555	6.76256	1.11369	0.000331615	up	0	2.10216	2.10216	22.0216	up
			ENSSSCG00000024351	MET	36.1783	6.19982	-2.53689	4.9416e-08	down	7.00315	0	-7.00315	0.0140783	down
			ENSSSCG00000025138	ZNF579	6.20334	2.29468	-1.35366	0.000156846	down	2.32918	0	-2.32918	0.0411662	down
			ENSSSCG00000025578	ALDH1A2	163.834	30.9081	-2.38527	1.05113e-06	down	3.00362	0	-3.00362	0.0322205	down
			ENSSSCG00000025826	BOC	17.0983	8.47	-0.936935	0.0138456	down	6.79669	2.96001	-3.83667	0.443693	down
			ENSSSCG00000026404	SERTAD4	4.13099	1.95324	-1.073	0.000149393	down	5.30021	3.15168	-2.14853	0.60214	down
			ENSSSCG00000026729	TMEM150C	54.7686	31.4949	-0.719946	0.0354763	down	9.23258	3.51993	-5.71264	0.387882	down
			ENSSSCG00000027294	CDV3	163.489	263.076	0.706828	0.000305219	up	1.01308	3.14809	2.13501	2.91811	up
			ENSSSCG00000027331	COL6A3	98.1249	158.121	0.754935	0.0170392	up	2.19581	6.74115	4.54534	2.97984	up
			ENSSSCG00000027725		3.59597	1.17024	-1.56659	5.09444e-05	down	16.2969	4.67283	-11.624	0.291082	down
			ENSSSCG00000028052	OBSL1	11.9268	6.12599	-0.950528	0.000143132	down	3.17479	0	-3.17479	0.0305363	down
			ENSSSCG00000028076	ZBTB7C	4.98546	0.615499	-2.97063	3.7613e-06	down	5.14454	1.02725	-4.11729	0.214937	down
			ENSSSCG00000028338	PAMR1	22.5524	10.0896	-1.12346	2.9074e-05	down	15.6389	9.75112	-5.88773	0.625911	down
			ENSSSCG00000028377	CRYZL1	7.76319	4.84443	-0.676433	0.0305175	down	12.5266	5.11587	-7.41074	0.413086	down
			ENSSSCG00000028974	UST	15.6258	9.2328	-0.701603	0.00338333	down	11.2804	3.1665	-8.11391	0.287028	down
			ENSSSCG00000029061	BMP3	25.4104	0.28051	-6.39592	1.30826e-09	down	4.20532	2.17436	-2.03096	0.528267	down
			ENSSSCG00000029521	CD82	43.4628	25.7482	-0.72693	0.0218226	down	4.09513	1.56905	-2.52608	0.397854	down
			ENSSSCG00000029598	FAM124A	3.65339	1.12622	-1.66976	0.00105563	down	6.05207	1.04823	-5.00384	0.186641	down
			ENSSSCG00000029796	KBTBD11	3.09503	1.50523	-1.02117	0.00943801	down	4.01616	1.9845	-2.03166	0.506418	down
			ENSSSCG00000029813	TSPAN5	36.9342	12.0402	-1.62332	4.69431e-06	down	4.91347	2.00535	-2.90812	0.419938	down
			ENSSSCG00000030018	ZNF396	3.73396	1.76003	-1.05741	0.000143342	down	5.14439	1.05258	-4.0918	0.219775	down
			ENSSSCG00000031361	CELSR1	3.946	0.392688	-3.28873	1.17118e-10	down	12.8649	7.03281	-5.83212	0.550162	down
			ENSSSCG00000031537	HAND2	22.9684	1.56559	-3.84546	9.63356e-08	down	2.02177	0	-2.02177	0.0471304	down
			ENSSSCG00000031692		35.6682	12.1545	-1.56512	0.0223057	down	3.66689	1.08639	-2.5805	0.314952	down
			ENSSSCG00000031706		1.51212	0.723707	-0.994	0.0189069	down	7.34657	0.970698	-6.37587	0.143784	down
			ENSSSCG00000031905	KCNS3	6.76878	1.77553	-1.95653	7.24032e-06	down	4.86132	0	-4.86132	0.0201559	down
			ENSSSCG00000032374	SULT1B1	2.84481	20.4108	2.88532	6.47467e-07	up	0	2.09507	2.09507	21.9507	up
			ENSSSCG00000032392		1.92528	0.0717791	-4.69166	2.10893e-08	down	3.38109	0	-3.38109	0.0287266	down
			ENSSSCG00000033093	RGS6	8.82411	13.3296	0.653425	0.00865567	up	0	2.08488	2.08488	21.8488	up
			ENSSSCG00000033258	TCF21	9.68746	0.404054	-4.54964	4.6761e-08	down	2.04332	0	-2.04332	0.0466567	down
			ENSSSCG00000033348	ISL2	2.1424	0.0241562	-6.00864	3.04401e-08	down	5.00126	1.98136	-3.0199	0.408009	down
			ENSSSCG00000033590		8.61026	17.1986	1.03114	0.00910388	up	4.54884	7.89598	3.34714	1.71999	up
			ENSSSCG00000033894		1.33654	2.54091	0.965724	0.0310842	up	0	4.17606	4.17606	42.7606	up
			ENSSSCG00000034114	GPR68	5.73849	1.19744	-2.22881	4.00866e-06	down	5.42059	0.982617	-4.43797	0.196105	down
			ENSSSCG00000034139	EYA4	4.36057	1.00718	-2.1523	0.000847481	down	4.30889	2.07949	-2.2294	0.49434	down
			ENSSSCG00000034272	DENND6B	23.6889	14.7358	-0.637839	0.00119202	down	9.75797	5.89327	-3.8647	0.607962	down
			ENSSSCG00000034293	ARL4C	19.5448	12.5091	-0.60652	0.0414515	down	14.5184	8.82112	-5.69725	0.610268	down
			ENSSSCG00000034491	PRICKLE1	20.9411	12.0256	-0.742384	0.00103468	down	6.56883	0.928001	-5.64083	0.15415	down
			ENSSSCG00000034656	RTN4R	1.53147	0.415899	-1.76728	0.00123105	down	6.86022	3.15791	-3.70231	0.468076	down
			ENSSSCG00000034689	GPIHBP1	369.825	633.808	0.82137	0.00972904	up	0	3.28471	3.28471	33.8471	up
			ENSSSCG00000034765	PIEZO2	9.49481	5.07963	-0.875635	0.000234853	down	8.18546	4.13956	-4.0459	0.511687	down
			ENSSSCG00000034993	NREP	15.1593	7.3726	-1.01143	0.00785378	down	8.92489	5.8354	-3.08949	0.65767	down
			ENSSSCG00000035227	ESRP2	1.89821	0.484813	-1.81334	0.00387621	down	2.08223	0	-2.08223	0.0458246	down
			ENSSSCG00000035299	SFRP4	6.35981	29.7277	2.28038	9.18135e-07	up	0	2.77647	2.77647	28.7647	up
			ENSSSCG00000035479	DISP1	15.3816	7.09418	-1.04126	0.000203527	down	21.8508	12.9453	-8.90546	0.594298	down
			ENSSSCG00000035933	MAPK15	1.91292	0.066606	-4.69204	2.11385e-08	down	4.42095	1.16993	-3.25102	0.280898	down
			ENSSSCG00000036360	LURAP1L	4.50557	7.39876	0.754723	0.0423776	up	0	3.8989	3.8989	39.989	up
			ENSSSCG00000036391	SSC4D	1.53698	0.934164	-0.710115	0.0496485	down	2.24268	0	-2.24268	0.0426862	down
			ENSSSCG00000036622		6.06522	3.40063	-0.816637	0.00627553	down	4.21775	1.00879	-3.20896	0.256798	down
			ENSSSCG00000037016	ID1	201.504	79.0429	-1.32152	0.000735743	down	4.55521	1.14506	-3.41016	0.267454	down
			ENSSSCG00000037071		266.934	430.309	0.731594	0.00920164	up	4.98597	12.9899	8.00395	2.57373	up
			ENSSSCG00000037430	COL6A6	8.82734	40.7904	2.26443	0.00324532	up	2.17489	4.36196	2.18707	1.9614	up
			ENSSSCG00000038081	AGPAT3	27.1714	38.8164	0.587739	0.00790783	up	7.16325	12.2348	5.0716	1.69825	up
			ENSSSCG00000038460	FOXF1	4.49561	1.95259	-1.15759	3.70586e-05	down	4.8071	2.54941	-2.2577	0.539912	down
			ENSSSCG00000038966	KRT7	38.5075	0.764297	-5.65433	5.46642e-10	down	3.24273	0	-3.24273	0.0299157	down
			ENSSSCG00000039161	MEIS1	96.5832	45.2907	-1.06285	2.03065e-07	down	4.46293	1.96655	-2.49638	0.4529	down
			ENSSSCG00000039261	WSCD2	1.60424	0.506619	-1.62831	0.000985976	down	5.0722	2.18133	-2.89087	0.441075	down
			ENSSSCG00000039407		9.41988	5.49798	-0.734902	0.0163964	down	6.09422	2.09286	-4.00136	0.354017	down
			ENSSSCG00000039548	PTGFR	2.84495	10.8036	2.00178	4.94477e-06	up	1.04145	3.2557	2.21425	2.93986	up
			ENSSSCG00000039568	SNAI2	22.0469	42.0376	1.01983	0.00765647	up	11.4119	21.504	10.0921	1.87667	up
			ENSSSCG00000039573	SLPI	449.171	1085.31	1.29946	0.00240583	up	0	2.13251	2.13251	22.3251	up
			ENSSSCG00000039594	SSBP3	16.2102	9.38856	-0.714365	0.0227074	down	18.1063	8.6024	-9.50391	0.477988	down
			ENSSSCG00000039658	CDNF	38.9883	13.7442	-1.43286	0.00220354	down	5.12174	1.95469	-3.16705	0.393488	down
			ENSSSCG00000040013	MTUS1	120.333	64.1636	-0.8776	2.17791e-05	down	7.61803	1.0886	-6.52943	0.154003	down
			ENSSSCG00000040631	LPL	599.862	1085.31	0.883543	0.0208047	up	0	4.60803	4.60803	47.0803	up
			ENSSSCG00000040681	FABP4	7444.99	14586	1.02204	0.000826534	up	3.24598	10.6705	7.42457	3.21895	up
			ENSSSCG00000040715	NXPH2	2.47618	0.637411	-1.95882	0.000590739	down	7.15785	3.28343	-3.87442	0.466175	down
			ENSSSCG00000040786	SPTBN1	646.87	978.969	0.6364	0.00100279	up	8.10483	16.6644	8.55956	2.04323	up
			ENSSSCG00000040815	DUSP5	3.67179	7.89149	1.11955	0.00157478	up	0	2.00226	2.00226	21.0226	up
			ENSSSCG00000041378		0.657919	1.24998	0.950638	0.0163306	up	5.51283	8.84511	3.33228	1.59369	up
			ENSSSCG00000044700		288.627	517.764	0.905839	0.00225552	up	3.25894	6.59025	3.33131	1.99178	up
			ENSSSCG00000045641		4.74413	1.48573	-1.62766	0.00548454	down	3.43885	0.893617	-2.54523	0.280774	down
			ENSSSCG00000047344		155.274	98.5165	-0.632522	0.0310575	down	4.89866	1.95425	-2.94441	0.41096	down
			ENSSSCG00000051368	CA9	1.95772	1.27204	-0.588972	0.00603961	down	5.59365	2.106	-3.48765	0.387449	down
MAD	RAD	NC	ENSSSCG00000001500	COL21A1	2.80363	1.09942	-1.23996	0.00141498	down	3.20142	0	-3.20142	0.03029	down
			ENSSSCG00000001873	CSPG4	14.4396	6.75644	-1.01374	0.00017718	down	3.80751	0.954569	-2.85294	0.269883	down
			ENSSSCG00000002368	LTBP2	6.91804	1.82232	-1.8124	9.51829e-05	down	2.97805	0	-2.97805	0.0324881	down
			ENSSSCG00000002669	CRISPLD2	55.9568	29.0527	-0.89596	0.004048	down	7.12737	0	-7.12737	0.0138363	down
			ENSSSCG00000002916	APLP1	2.50633	0.657386	-1.78521	0.027849	down	3.50333	1.156	-2.34733	0.348567	down
			ENSSSCG00000004218	RSPO3	26.6512	8.13974	-1.68594	0.000291552	down	4.03322	1.07972	-2.9535	0.285425	down
			ENSSSCG00000004290	TBX18	5.6506	13.7961	1.3693	7.60042e-05	up	1.0343	3.97418	2.93988	3.59181	up
			ENSSSCG00000004795	MEIS2	34.1103	19.2251	-0.760467	0.0267179	down	6.40067	3.1482	-3.25247	0.499672	down
			ENSSSCG00000005316	TPM2	810.99	73.3121	-3.27662	0.00377279	down	5.86209	2.06541	-3.79668	0.363196	down
			ENSSSCG00000006132	MMP16	3.8932	1.69335	-1.12898	0.00570386	down	2.1483	0	-2.1483	0.044478	down
			ENSSSCG00000006542	KCNN3	5.8432	1.57346	-1.83453	0.00749454	down	18.4254	9.47045	-8.955	0.516611	down
			ENSSSCG00000008147	FHL2	23.7067	8.95532	-1.30188	0.0163959	down	4.38386	1.01529	-3.36857	0.248734	down
			ENSSSCG00000008952	RASSF6	1.09771	4.44186	2.10596	0.00232793	up	2.00235	4.9019	2.89954	2.37919	up
			ENSSSCG00000008959	CXCL2	69.1672	121.468	0.941978	0.0299714	up	4.67682	7.65941	2.9826	1.62439	up
			ENSSSCG00000009106	PDE5A	55.9802	27.8944	-0.957361	0.04939	down	4.04121	1.95875	-2.08246	0.497138	down
			ENSSSCG00000009486	SLITRK6	6.63069	16.9569	1.35244	0.0274532	up	8.53846	14.3414	5.80295	1.67176	up
			ENSSSCG00000010325	KCNMA1	10.066	0.355595	-4.59759	0.000252344	down	11.9816	7.34701	-4.63458	0.616393	down
			ENSSSCG00000010512	SLIT1	10.9912	3.81124	-1.42675	0.0244106	down	6.38136	2.9248	-3.45656	0.466693	down
			ENSSSCG00000010538	NKX2-3	10.2332	0.00809128	-9.48679	4.68377e-13	down	5.95088	0	-5.95088	0.0165265	down
			ENSSSCG00000010654	ATRNL1	7.49635	4.113	-0.780885	0.0436205	down	6.24987	1.96043	-4.28944	0.324484	down
			ENSSSCG00000010728	CPXM2	60.5727	27.407	-1.03999	9.51829e-05	down	2.01341	0	-2.01341	0.0473168	down
			ENSSSCG00000010947	FBP2	26.6685	61.7751	1.29178	0.0278591	up	6.90454	11.5729	4.66836	1.66648	up
			ENSSSCG00000013393	SPON1	31.0108	7.87554	-1.87359	7.34693e-08	down	9.41437	3.96002	-5.45435	0.426725	down
			ENSSSCG00000015715	EN1	0.364319	2.96266	3.0951	3.35006e-06	up	0	3.91916	3.91916	40.1916	up
			ENSSSCG00000015796	PDLIM3	48.9723	2.22756	-4.31158	0.000461207	down	6.27211	1.09145	-5.18066	0.186978	down
			ENSSSCG00000015896	FAP	64.4642	101.142	0.721879	0.0141766	up	0.975748	4.25674	3.28099	4.04996	up
			ENSSSCG00000016578	FLNC	18.0244	4.44209	-1.9681	0.00765408	down	4.78003	0	-4.78003	0.0204917	down
			ENSSSCG00000016579	CCDC136	4.33268	1.41301	-1.50114	0.041171	down	2.03022	0	-2.03022	0.0469434	down
			ENSSSCG00000016652	LRRN3	5.26866	10.2543	1.06406	0.0290811	up	2.91693	5.9489	3.03197	2.00499	up
			ENSSSCG00000016917	ANKRD55	3.06413	0.170458	-3.93881	0.000101402	down	6.05331	2.88116	-3.17215	0.484481	down
			ENSSSCG00000017792	CORO6	8.18499	4.36408	-0.880419	0.0190468	down	8.64199	2.37777	-6.26422	0.283433	down
			ENSSSCG00000022550	DGKG	4.38603	1.35772	-1.57851	0.0453073	down	3.06507	0.956905	-2.10816	0.333928	down
			ENSSSCG00000022891	MYMK	5.70782	0.276607	-4.24901	8.58086e-05	down	2.53455	0	-2.53455	0.0379571	down
			ENSSSCG00000025286	MCTP1	14.5949	7.13247	-0.97304	0.0157836	down	5.09082	3.01132	-2.0795	0.599389	down
			ENSSSCG00000025578	ALDH1A2	40.316	17.6166	-1.09929	0.000834704	down	2.00646	0	-2.00646	0.0474729	down
			ENSSSCG00000027466	PCOLCE	35.9908	108.675	1.65382	1.22014e-05	up	1.18878	3.55083	2.36205	2.83278	up
			ENSSSCG00000030217	COLGALT2	1.60779	0.397665	-1.89304	0.000834704	down	4.07791	0.979975	-3.09794	0.258496	down
			ENSSSCG00000031988	MYOCD	5.15706	1.75665	-1.52496	0.0209824	down	4.56798	0	-4.56798	0.0214225	down
			ENSSSCG00000032532	CHRM2	7.44841	1.18854	-2.56498	0.0119056	down	2.05576	0	-2.05576	0.0463874	down
			ENSSSCG00000032846	BPNT2	139.834	211.438	0.664693	0.0258132	up	0	2.14922	2.14922	22.4922	up
			ENSSSCG00000033258	TCF21	8.16005	0.357643	-4.41339	1.1121e-06	down	3.99686	0	-3.99686	0.0244089	down
			ENSSSCG00000035058	PID1	27.182	12.7763	-0.999849	1.70087e-05	down	28.8504	8.53756	-20.3128	0.298357	down
			ENSSSCG00000038162	CCL21	118.414	12.77	-3.27182	0.000168082	down	2.10206	0	-2.10206	0.0454121	down
			ENSSSCG00000038460	FOXF1	7.24199	1.29932	-2.41918	5.67224e-05	down	9.6187	3.57708	-6.04162	0.378351	down
			ENSSSCG00000039009		39.1302	7.02358	-2.41811	0.0156825	down	2.10884	0	-2.10884	0.0452726	down
			ENSSSCG00000040349	HOXD8	18.1436	63.6613	1.88535	0.000134295	up	22.9802	41.8251	18.8449	1.8165	up
		WG	ENSSSCG00000000551	ARNTL2	42.8641	65.3511	0.585931	0.000984941	up	1.34359	3.3881	2.04451	2.41627	up
			ENSSSCG00000002464		5.17506	2.75578	-0.713981	3.57099e-06	down	5.9657	2.7649	-3.2008	0.472312	down
			ENSSSCG00000002752	ZFHX3	10.3862	6.37123	-0.612731	1.94199e-05	down	5.81796	3.78899	-2.02897	0.657151	down
			ENSSSCG00000004017		2.12489	3.46631	0.782266	0.0433639	up	3.68489	7.26175	3.57687	1.94504	up
			ENSSSCG00000004081		14.8635	7.90634	-0.860534	5.46189e-18	down	2.6977	0	-2.6977	0.0357437	down
			ENSSSCG00000004290	TBX18	6.82242	14.7192	1.17013	4.06432e-14	up	0	2.49808	2.49808	25.9808	up
			ENSSSCG00000005243	PGM5	43.2056	26.6525	-0.669207	4.58349e-07	down	4.60026	2.44468	-2.15558	0.541391	down
			ENSSSCG00000005316	TPM2	188.884	116.922	-0.604625	1.15508e-05	down	2.75337	0.488012	-2.26536	0.206076	down
			ENSSSCG00000005981	FBXO32	97.78	61.5748	-0.594758	0.00386011	down	5.75756	2.0708	-3.68675	0.370599	down
			ENSSSCG00000006038	ZFPM2	15.2939	8.61466	-0.744969	8.95174e-17	down	6.65488	3.18197	-3.47291	0.485867	down
			ENSSSCG00000006624	SELENBP1	92.4209	52.4031	-0.719472	1.75917e-09	down	6.71656	3.31043	-3.40613	0.500315	down
			ENSSSCG00000006940	CCN1	111.28	171.952	0.708624	7.45712e-05	up	2.68127	4.92551	2.24424	1.80691	up
			ENSSSCG00000008311	CYP26B1	1.14435	2.82922	1.41798	1.92773e-07	up	4.51577	9.63385	5.11808	2.10883	up
			ENSSSCG00000009592	NFIL3	41.9708	62.6389	0.601991	0.00352156	up	4.22393	7.49137	3.26744	1.75566	up
			ENSSSCG00000010057	LRRC75B	1.54688	0.948866	-0.68129	0.0044152	down	2.04238	0	-2.04238	0.0466772	down
			ENSSSCG00000012027	ADAMTS5	171.646	243.69	0.619435	3.60088e-06	up	6.98612	11.8752	4.8891	1.68995	up
			ENSSSCG00000013393	SPON1	43.6167	13.4248	-1.66266	1.3783e-19	down	7.08811	4.09606	-2.99206	0.583749	down
			ENSSSCG00000013909	CRLF1	2.47444	6.03373	1.36641	2.1725e-09	up	1.13042	4.48438	3.35396	3.72586	up
			ENSSSCG00000015267	FMO2	38.8365	119.077	1.64445	2.02794e-20	up	10.4979	17.3888	6.89088	1.65021	up
			ENSSSCG00000016574	KCP	3.39577	5.59882	0.809342	0.000142922	up	3.54884	5.60168	2.05283	1.5626	up
			ENSSSCG00000016589	LRRC4	0.810172	1.07919	0.593576	0.00246	up	2.38003	4.38265	2.00262	1.8075	up
			ENSSSCG00000016706	HOXA2	1.23448	0.341523	-1.72827	3.04197e-11	down	9.62061	5.04468	-4.57593	0.529255	down
			ENSSSCG00000021204	HOXA10	0.933236	4.99115	2.49732	1.62493e-05	up	3.92175	6.73472	2.81297	1.69944	up
			ENSSSCG00000022347	WNT11	7.06164	4.02548	-0.746732	2.21903e-07	down	7.50461	1.6177	-5.88691	0.225876	down
			ENSSSCG00000023472	FMO3	13.9192	40.8502	1.60146	7.6095e-10	up	5.97285	10.8659	4.8931	1.80573	up
			ENSSSCG00000024351	MET	8.3164	4.47047	-0.859617	3.23643e-08	down	4.37569	1.91187	-2.46382	0.449511	down
			ENSSSCG00000026042	ULBP1	2.82759	4.11293	0.597748	0.00465851	up	2.79104	5.17529	2.38425	1.8247	up
			ENSSSCG00000026597	SLC38A4	1.3159	2.33048	0.880749	0.0408273	up	1.21464	3.24158	2.02694	2.54182	up
			ENSSSCG00000027030	BDKRB2	5.69894	8.30046	0.633653	2.47014e-05	up	5.93819	10.0368	4.09859	1.67878	up
			ENSSSCG00000027466	PCOLCE	52.4695	105.473	1.12917	1.81392e-13	up	1.21046	3.39437	2.18391	2.66653	up
			ENSSSCG00000031905	KCNS3	4.4829	1.67739	-1.37553	3.93979e-11	down	2.89719	0.452342	-2.44485	0.184287	down
			ENSSSCG00000033760	LTBP4	159.575	81.6973	-0.881576	2.4184e-07	down	9.36522	5.31529	-4.04993	0.572125	down
			ENSSSCG00000034474	HOXC9	1.95577	6.14825	1.66493	1.71558e-09	up	9.67383	14.6891	5.01531	1.51314	up
			ENSSSCG00000035066	MYOC	60.9009	169.479	1.44037	4.26272e-10	up	0.949442	3.23233	2.28289	3.17534	up
			ENSSSCG00000036984	GALR1	6.60761	3.849	-0.715136	0.000478954	down	2.41149	0	-2.41149	0.0398171	down
			ENSSSCG00000038460	FOXF1	5.02427	1.67175	-1.47329	1.48482e-20	down	12.6267	6.46032	-6.16636	0.515478	down
			ENSSSCG00000039341		0.929757	2.94115	1.62638	4.05743e-05	up	0.653765	2.68075	2.02699	3.68915	up
			ENSSSCG00000039548	PTGFR	6.00264	19.3625	1.6889	3.61439e-14	up	0	2.02651	2.02651	21.2651	up
			ENSSSCG00000039875	NKD1	5.46537	2.9633	-0.718526	4.19637e-07	down	2.42569	0	-2.42569	0.0395931	down
			ENSSSCG00000040940	CCL16	38.7846	60.0609	0.703861	0.0494692	up	8.01574	14.0896	6.07384	1.7484	up
		WL	ENSSSCG00000000515	TRHDE	0.764929	1.52637	1.02631	0.0170912	up	0	4.16671	4.16671	42.6671	up
			ENSSSCG00000002443	TC2N	11.997	2.34821	-2.38934	8.26713e-05	down	8.67126	5.14817	-3.5231	0.598337	down
			ENSSSCG00000002464		3.88258	2.12981	-0.822882	0.0383984	down	4.31157	0	-4.31157	0.0226676	down
			ENSSSCG00000002688	PLCG2	11.6485	5.88527	-1.02697	0.0464778	down	3.1452	0	-3.1452	0.0308147	down
			ENSSSCG00000003506	PINK1	149.501	233.809	0.669542	0.0308446	up	2.38215	5.9257	3.54356	2.42762	up
			ENSSSCG00000003702	GATA6	15.3136	7.45554	-1.02336	0.000671985	down	8.1709	4.84161	-3.32929	0.597469	down
			ENSSSCG00000004332	BACH2	2.7194	0.914167	-1.65327	0.0147454	down	7.12044	4.68536	-2.43508	0.662752	down
			ENSSSCG00000004612	RAB27A	32.0144	15.8261	-1.07476	0.0263291	down	7.51778	1.14387	-6.37391	0.163285	down
			ENSSSCG00000004856	NFATC1	9.44583	5.27574	-0.857419	0.0224605	down	26.4053	17.2183	-9.18695	0.653392	down
			ENSSSCG00000004891	SERPINB7	1.28088	2.46986	0.954544	0.0308886	up	2.15558	6.08438	3.9288	2.74181	up
			ENSSSCG00000005511	TRAF1	16.4184	7.28029	-1.24357	0.0338622	down	3.96336	1.09645	-2.86691	0.294449	down
			ENSSSCG00000006038	ZFPM2	10.8815	7.04226	-0.618166	0.00199498	down	9.08881	3.06343	-6.02537	0.34427	down
			ENSSSCG00000006776	MOV10	30.2604	13.9426	-1.15007	0.0381342	down	2.22542	0	-2.22542	0.0430031	down
			ENSSSCG00000007056	PLCB1	20.9082	12.4472	-0.708769	0.0421775	down	9.26928	5.13036	-4.13892	0.558245	down
			ENSSSCG00000007151	CDC25B	12.3027	5.31683	-1.23943	0.0186206	down	3.0148	0.888463	-2.12634	0.317344	down
			ENSSSCG00000008147	FHL2	55.9184	28.4156	-0.981878	0.00178569	down	2.14106	0	-2.14106	0.0446217	down
			ENSSSCG00000008339	GFPT1	92.5429	139.716	0.611127	0.00586907	up	0	2.0852	2.0852	21.852	up
			ENSSSCG00000008491	QPCT	5.47833	9.14352	0.7644	0.0157527	up	0	4.25583	4.25583	43.5583	up
			ENSSSCG00000009293		12.0226	3.09758	-2.03205	0.0135185	down	2.14458	0	-2.14458	0.0445517	down
			ENSSSCG00000010312	PLAU	29.6683	63.7517	1.10529	0.00280005	up	1.13309	3.26624	2.13316	2.72993	up
			ENSSSCG00000010325	KCNMA1	2.35824	0.632976	-1.85908	0.00326622	down	10.4426	6.7243	-3.71832	0.647306	down
			ENSSSCG00000011401	LSMEM2	1.11637	0.481136	-1.21282	0.0454713	down	4.31701	2.21165	-2.10536	0.523351	down
			ENSSSCG00000011495	PRICKLE2	15.1724	25.1841	0.750396	0.0480811	up	5.04397	7.97627	2.9323	1.57005	up
			ENSSSCG00000011630	ACKR4	219.464	473.108	1.1461	0.0414653	up	0	2.09945	2.09945	21.9945	up
			ENSSSCG00000011747	CLDN11	3.87588	0.571583	-2.74257	0.000846114	down	7.32023	3.69668	-3.62355	0.511666	down
			ENSSSCG00000012982	SIPA1	23.6801	11.7501	-1.02906	0.0268948	down	7.36799	4.62927	-2.73873	0.633271	down
			ENSSSCG00000013020	MAP4K2	10.6245	4.8317	-1.16738	0.0125421	down	2.36611	0	-2.36611	0.0405497	down
			ENSSSCG00000013393	SPON1	37.9014	9.85889	-1.94639	4.33871e-05	down	7.85205	1.86447	-5.98758	0.247039	down
			ENSSSCG00000013787	ADGRE3	1.82484	0.669862	-1.53808	0.048522	down	3.41832	0	-3.41832	0.0284227	down
			ENSSSCG00000014012	GFPT2	26.9503	63.9304	1.26339	0.0131777	up	4.70172	9.21025	4.50853	1.93894	up
			ENSSSCG00000014136	VCAN	19.9476	31.561	0.676501	0.0384058	up	0	2.10754	2.10754	22.0754	up
			ENSSSCG00000014310	CXCL14	35.8264	17.1754	-1.03985	0.0337152	down	4.08206	2.02437	-2.05768	0.507973	down
			ENSSSCG00000014994	PDGFD	75.101	121.92	0.736714	0.0170541	up	0.971732	5.27219	4.30046	5.01262	up
			ENSSSCG00000015396	SEMA3D	29.3426	17.0151	-0.783044	0.00859569	down	7.23334	3.08123	-4.1521	0.433805	down
			ENSSSCG00000015422	PMPCB	104.525	160.141	0.628237	0.0394462	up	0	2.08123	2.08123	21.8123	up
			ENSSSCG00000015619	CAMK1G	4.84248	2.6849	-0.876001	0.0278321	down	12.3083	3.27444	-9.03385	0.271951	down
			ENSSSCG00000015984	HOXD4	16.2454	27.9381	0.776634	0.0260541	up	10.639	19.8751	9.2361	1.86005	up
			ENSSSCG00000015985	HOXD3	1.89911	3.65197	0.970667	0.0130544	up	10.639	19.8751	9.2361	1.86005	up
			ENSSSCG00000016061	MYO1B	43.8318	67.0973	0.63581	0.0314305	up	8.11219	13.972	5.85985	1.71356	up
			ENSSSCG00000016917	ANKRD55	4.31036	0.564877	-2.95724	0.00229171	down	5.91992	2.91389	-3.00603	0.500653	down
			ENSSSCG00000017328	ARHGAP27	17.9462	9.90383	-0.880564	0.0394462	down	3.17128	0	-3.17128	0.0305691	down
			ENSSSCG00000017466	CCR7	20.9379	1.07968	-4.36853	0.00475139	down	10.9142	3.84203	-7.07221	0.357903	down
			ENSSSCG00000017540	HOXB5	1.45762	0.543025	-1.42407	0.00659317	down	18.3355	10.6805	-7.65496	0.58477	down
			ENSSSCG00000017551	FAM117A	13.147	7.64013	-0.795657	0.0377105	down	2.54705	0	-2.54705	0.0377779	down
			ENSSSCG00000017797	SLC6A4	2.44477	7.55563	1.61477	0.012065	up	0	3.32512	3.32512	34.2512	up
			ENSSSCG00000017880	SPNS3	2.94132	1.15825	-1.42944	0.0323689	down	8.88833	4.67495	-4.21338	0.531239	down
			ENSSSCG00000018050	GRAP	21.1316	7.50928	-1.56952	0.0358243	down	4.49965	2.37484	-2.12481	0.53805	down
			ENSSSCG00000021068	TRAF5	7.42641	4.08211	-0.912606	0.0455576	down	8.13923	3.12804	-5.01119	0.391789	down
			ENSSSCG00000021651	SCN2B	2.71613	1.52683	-0.853586	0.0170912	down	7.03526	4.02671	-3.00855	0.578354	down
			ENSSSCG00000022370	TNFSF9	4.89224	18.7987	1.91942	0.000286526	up	2.25884	4.53944	2.2806	1.96683	up
			ENSSSCG00000023328	GPM6A	10.7367	1.65769	-2.69671	1.40714e-05	down	2.03357	0	-2.03357	0.0468698	down
			ENSSSCG00000023396	LIX1	8.63573	0.952622	-3.22716	0.0059621	down	14.8167	9.37014	-5.44657	0.634868	down
			ENSSSCG00000023584		18.4421	5.96093	-1.69497	0.0300711	down	4.47318	2.1535	-2.31968	0.492764	down
			ENSSSCG00000025704	DENND2D	17.0142	5.61438	-1.6733	0.0205988	down	3.07896	0	-3.07896	0.0314568	down
			ENSSSCG00000025770	ST6GAL1	29.5892	13.8751	-1.13195	0.0150868	down	3.94883	0	-3.94883	0.0246985	down
			ENSSSCG00000025996	MTUS2	1.27751	0.422258	-1.542	0.00676753	down	6.94203	4.05851	-2.88352	0.590528	down
			ENSSSCG00000026360	CLGN	2.89907	0.728109	-2.10667	0.022088	down	2.04691	0	-2.04691	0.0465785	down
			ENSSSCG00000026425	ADAMTSL2	2.25469	0.871578	-1.36679	0.00192148	down	2.65985	0	-2.65985	0.0362338	down
			ENSSSCG00000026707	XCR1	1.52972	0.521622	-1.58349	0.00859569	down	2.13702	0	-2.13702	0.0447024	down
			ENSSSCG00000028997		2.53988	16.0931	2.69614	6.73093e-05	up	2.83217	6.03252	3.20035	2.09146	up
			ENSSSCG00000030018	ZNF396	2.85968	1.76003	-0.723144	0.0418097	down	4.77809	1.05258	-3.7255	0.236278	down
			ENSSSCG00000030655	MAMDC2	19.8386	34.6406	0.810022	0.0264077	up	0	2.23432	2.23432	23.3432	up
			ENSSSCG00000031970	RASSF5	24.2467	10.784	-1.24693	0.0459482	down	4.25934	0	-4.25934	0.0229393	down
			ENSSSCG00000032374	SULT1B1	8.55763	20.4108	1.2769	0.0150055	up	0	2.09507	2.09507	21.9507	up
			ENSSSCG00000032522		1.635	0.537653	-1.6558	0.0135096	down	4.23709	1.07355	-3.16354	0.270585	down
			ENSSSCG00000032702	CXADR	1.22782	0.551589	-1.14493	0.0345589	down	2.19237	0	-2.19237	0.0436229	down
			ENSSSCG00000032721	TRAF3IP3	51.7401	22.9307	-1.23946	0.0323601	down	6.48034	4.16941	-2.31093	0.648813	down
			ENSSSCG00000032777	CXCL9	39.156	9.153	-2.18223	0.0406175	down	4.52006	2.02999	-2.49007	0.461031	down
			ENSSSCG00000033258	TCF21	8.85592	0.404054	-4.45949	1.03719e-06	down	3.04984	0	-3.04984	0.0317477	down
			ENSSSCG00000033337	ARHGDIB	195.891	86.3851	-1.22749	0.0477894	down	3.92573	0	-3.92573	0.0248402	down
			ENSSSCG00000033392	SCML4	32.2125	7.55559	-2.17026	0.0045198	down	3.12561	1.08591	-2.03971	0.367653	down
			ENSSSCG00000033546	UBXN11	6.95052	2.1654	-1.78905	0.0198761	down	4.19836	2.04263	-2.15573	0.498476	down
			ENSSSCG00000034114	GPR68	3.01228	1.19744	-1.3852	0.0226727	down	5.15356	0.982617	-4.17094	0.206073	down
			ENSSSCG00000034181	NKX3-2	1.73906	0.0109951	-6.12253	5.97109e-07	down	2.52183	0	-2.52183	0.0381413	down
			ENSSSCG00000034293	ARL4C	30.3057	12.5091	-1.33941	0.0298406	down	15.5271	8.82112	-6.706	0.570874	down
			ENSSSCG00000034656	RTN4R	1.00724	0.415899	-1.23084	0.0384674	down	8.7197	3.15791	-5.56179	0.369391	down
			ENSSSCG00000035012	DEPDC1B	61.4657	91.2204	0.5893	0.0280471	up	0	2.01546	2.01546	21.1546	up
			ENSSSCG00000035027	ZDHHC14	5.16614	2.69781	-0.918435	0.0176352	down	6.93736	0	-6.93736	0.0142099	down
			ENSSSCG00000035078	CD40	65.3815	27.8515	-1.28923	0.0431628	down	3.11052	0	-3.11052	0.0311476	down
			ENSSSCG00000036727	HIST1H3E	306.636	62.6005	-2.34764	0.022941	down	3.36442	1.2227	-2.14172	0.381795	down
			ENSSSCG00000037105	EVL	19.3495	5.1736	-1.97138	0.0124232	down	6.3993	3.52042	-2.87888	0.557048	down
			ENSSSCG00000037430	COL6A6	13.4735	40.7904	1.57094	0.0038996	up	1.07576	4.36196	3.2862	3.79497	up
			ENSSSCG00000037762	TBX1	5.31891	0.472568	-3.54308	2.72643e-07	down	7.12601	2.23629	-4.88973	0.323316	down
			ENSSSCG00000038460	FOXF1	5.7027	1.95259	-1.54905	3.12365e-06	down	11.2749	2.54941	-8.72545	0.232918	down
			ENSSSCG00000039407		13.7931	5.49798	-1.39855	0.0374767	down	6.31383	2.09286	-4.22097	0.341895	down
			ENSSSCG00000039408	ADCY7	16.0745	8.78602	-0.908563	0.028616	down	5.4808	3.13817	-2.34262	0.580235	down
			ENSSSCG00000039548	PTGFR	3.20308	10.8036	1.82582	0.00644878	up	1.05404	3.2557	2.20166	2.90778	up
			ENSSSCG00000039594	SSBP3	14.903	9.38856	-0.653786	0.0393012	down	16.8375	8.6024	-8.23509	0.513795	down
			ENSSSCG00000040681	FABP4	8468.24	14586	0.831386	0.0477761	up	5.33441	10.6705	5.33614	1.98192	up
			ENSSSCG00000047344		267.118	98.5165	-1.5074	0.0261731	down	5.91717	1.95425	-3.96293	0.341397	down
GOM	ULB	NC	ENSSSCG00000000092	NPTXR	4.01916	0.815616	-2.16189	5.87238e-07	down	4.10142	1.08264	-3.01878	0.281486	down
			ENSSSCG00000000117	C22orf23	1.857	0.710296	-1.21124	0.0331709	down	8.8371	3.11085	-5.72625	0.359272	down
			ENSSSCG00000000252	KRT8	121.282	6.21495	-4.37083	1.38271e-11	down	7.25526	2.30611	-4.94915	0.327128	down
			ENSSSCG00000000277	NPFF	32.4169	16.112	-0.86264	0.0423076	down	4.10896	1.15147	-2.95749	0.297335	down
			ENSSSCG00000000705	CD27	1.83192	1.11428	-0.607675	0.0207673	down	6.26689	2.9505	-3.3164	0.479118	down
			ENSSSCG00000000706	LTBR	36.776	52.8991	0.585193	8.71422e-05	up	0	2.35976	2.35976	24.5976	up
			ENSSSCG00000000801	TMEM117	3.29514	6.73462	1.05019	0.00301944	up	0	2.98897	2.98897	30.8897	up
			ENSSSCG00000000848	GLT8D2	15.7623	32.6121	1.05253	2.96652e-05	up	3.05123	5.13266	2.08143	1.66052	up
			ENSSSCG00000001090	ALDH5A1	7.16547	15.7148	1.08367	8.73391e-05	up	0	3.51095	3.51095	36.1095	up
			ENSSSCG00000001595	DAAM2	12.1774	18.2391	0.720972	7.55877e-05	up	2.14243	5.2775	3.13507	2.39807	up
			ENSSSCG00000001651	CNPY3	14.708	9.20007	-0.67911	0.000829097	down	3.07709	0	-3.07709	0.0314753	down
			ENSSSCG00000001786	CFAP161	0.910493	6.99766	2.90061	0.000180513	up	4.87405	10.1259	5.25189	2.05586	up
			ENSSSCG00000001787	IL16	12.0984	6.63337	-0.772396	0.000116072	down	8.86459	5.27816	-3.58642	0.599934	down
			ENSSSCG00000001849	ANPEP	45.5709	97.1453	1.37948	0.00724263	up	0.915603	6.58666	5.67105	6.58393	up
			ENSSSCG00000001863	TMEM266	2.3499	6.2988	1.45207	1.20364e-06	up	4.51899	10.3182	5.79919	2.25551	up
			ENSSSCG00000001921	NEO1	50.6166	14.93	-1.64094	1.72436e-09	down	7.57501	3.98674	-3.58827	0.532474	down
			ENSSSCG00000001931		6.05348	11.4216	0.829192	0.0165483	up	0.913582	4.26801	3.35443	4.30948	up
			ENSSSCG00000002026	EFS	1.70812	4.36582	1.3826	0.000130022	up	0	2.30294	2.30294	24.0294	up
			ENSSSCG00000002144	CCNB1IP1	10.0443	19.3709	0.935138	5.25014e-06	up	0	3.15787	3.15787	32.5787	up
			ENSSSCG00000002267	RGMA	13.2008	26.5449	1.11161	0.00122149	up	0	2.88262	2.88262	29.8262	up
			ENSSSCG00000002314	SMOC1	6.58588	15.5697	1.35434	2.23896e-05	up	3.07041	6.14824	3.07783	1.9708	up
			ENSSSCG00000002349	ACOT4	27.1229	48.4254	0.735036	0.00156984	up	2.98831	6.98131	3.993	2.29294	up
			ENSSSCG00000002432	KCNK13	1.25375	3.31563	1.36627	0.000901482	up	0.989899	6.63292	5.64302	6.17756	up
			ENSSSCG00000002433	PSMC1	67.3833	117.462	0.743909	2.18062e-05	up	3.09723	9.41282	6.31559	2.97533	up
			ENSSSCG00000002455	GOLGA5	50.1876	86.4905	0.73955	0.000116548	up	8.04672	18.17	10.1233	2.24262	up
			ENSSSCG00000002640	DEF8	17.738	28.8113	0.714905	0.000192699	up	0	2.49453	2.49453	25.9453	up
			ENSSSCG00000002812	KIFC3	9.11532	16.4943	0.801548	0.0031956	up	3.21628	5.98037	2.76408	1.83349	up
			ENSSSCG00000002827	SLC6A2	0.182121	2.17038	3.63971	1.20364e-06	up	1.14221	5.53263	4.39042	4.53436	up
			ENSSSCG00000002829	MMP2	119.938	742.978	2.79131	1.08197e-11	up	8.31819	14.5201	6.20189	1.73672	up
			ENSSSCG00000002866	CEBPA	78.7177	151.48	1.01199	0.00934131	up	4.4242	12.0208	7.59656	2.67909	up
			ENSSSCG00000002993	CYP2A19	8.59694	91.92	3.57157	2.34724e-06	up	4.59576	8.76155	4.16579	1.88714	up
			ENSSSCG00000003022	TMEM145	3.39351	1.17412	-1.31425	0.0016215	down	3.51686	0	-3.51686	0.0276483	down
			ENSSSCG00000003101	HIF3A	4.41405	1.50846	-1.30367	0.00233789	down	2.25689	0	-2.25689	0.0424289	down
			ENSSSCG00000003198	FUZ	2.69063	1.4659	-0.860745	0.0155974	down	2.24098	0	-2.24098	0.0427171	down
			ENSSSCG00000003407	CASZ1	2.40319	1.24759	-0.73889	0.0113175	down	2.21745	0	-2.21745	0.0431509	down
			ENSSSCG00000003479	MFAP2	11.6459	30.0836	1.59747	5.91234e-07	up	0	3.84599	3.84599	39.4599	up
			ENSSSCG00000003506	PINK1	90.772	203.116	1.15166	9.87766e-05	up	1.14569	3.79276	2.64706	3.12497	up
			ENSSSCG00000003521		3.38068	0.396143	-3.06806	0.0023003	down	3.25009	1.124	-2.12609	0.365364	down
			ENSSSCG00000003572	SYTL1	1.82813	0.523329	-1.81562	0.00179073	down	5.12306	2.05666	-3.0664	0.412911	down
			ENSSSCG00000003669	MFSD2A	3.24385	1.54502	-1.02474	0.016948	down	2.08628	0	-2.08628	0.0457399	down
			ENSSSCG00000003736	ASXL3	1.53213	0.462448	-1.53698	4.23539e-05	down	2.83321	0	-2.83321	0.0340923	down
			ENSSSCG00000003741		13.6951	8.82077	-0.633791	0.00411629	down	2.74199	0	-2.74199	0.0351867	down
			ENSSSCG00000003801	IL23R	0.936511	0.444919	-0.985909	0.0486347	down	3.0897	1.08102	-2.00868	0.370262	down
			ENSSSCG00000004053	TAGAP	12.3591	4.88965	-1.29658	5.41779e-05	down	6.23157	3.13708	-3.09449	0.51126	down
			ENSSSCG00000004058	EZR	271.091	40.5659	-2.72436	1.9083e-12	down	5.91841	2.14472	-3.77369	0.372976	down
			ENSSSCG00000004081		41.1842	6.83312	-2.45697	3.5323e-10	down	6.39149	0	-6.39149	0.0154048	down
			ENSSSCG00000004136	AIG1	72.5334	116.492	0.633592	0.00440068	up	1.01396	6.00887	4.99491	5.48393	up
			ENSSSCG00000004165	PDE7B	15.8236	10.4233	-0.620756	0.00275801	down	9.02206	5.17812	-3.84394	0.578611	down
			ENSSSCG00000004193	ENPP1	98.9044	34.733	-1.4578	6.17337e-09	down	9.65256	2.42414	-7.22842	0.258818	down
			ENSSSCG00000004207		69.4084	192.631	1.47714	1.06355e-05	up	0	9.14685	9.14685	92.4685	up
			ENSSSCG00000004209	PTPRK	36.9329	19.71	-0.838148	8.41322e-07	down	6.19719	2.1721	-4.0251	0.360811	down
			ENSSSCG00000004218	RSPO3	45.9925	19.1696	-1.09633	0.000631162	down	4.27583	0	-4.27583	0.0228528	down
			ENSSSCG00000004233	SMPDL3A	88.2007	560.836	2.61967	4.31735e-10	up	0	2.01081	2.01081	21.1081	up
			ENSSSCG00000004250	SLC35F1	1.01194	0.51063	-0.958721	0.0346522	down	2.99059	0.945644	-2.04494	0.338332	down
			ENSSSCG00000004322	ANKRD6	12.5826	1.59996	-2.81144	1.58538e-09	down	12.9112	3.98049	-8.9307	0.313614	down
			ENSSSCG00000004388	ARMC2	3.7575	1.62768	-1.02075	0.00322434	down	8.14116	4.19099	-3.95017	0.520678	down
			ENSSSCG00000004402	METTL24	7.1921	11.3398	0.703618	0.00770326	up	1.11284	12.0588	10.946	10.0251	up
			ENSSSCG00000004731	VPS39	17.0113	26.7494	0.690753	2.47308e-05	up	0.903229	2.9084	2.00517	2.99872	up
			ENSSSCG00000004952	SMAD3	22.2792	34.7698	0.713761	7.66915e-05	up	8.86317	15.7943	6.93116	1.77329	up
			ENSSSCG00000005030	NID2	75.6323	211.442	1.5823	1.25677e-08	up	5.1374	9.28439	4.147	1.79181	up
			ENSSSCG00000005277	GCNT1	27.8719	5.2687	-2.31531	1.26249e-08	down	8.35535	5.05834	-3.29701	0.610069	down
			ENSSSCG00000005437	KLF4	50.4419	73.9652	0.648444	0.00105553	up	0	2.32448	2.32448	24.2448	up
			ENSSSCG00000005452	C9orf152	7.49218	3.09416	-1.18958	0.00368251	down	5.36253	3.13445	-2.22807	0.592117	down
			ENSSSCG00000005650	CERCAM	4.41424	7.03506	0.812141	0.00114227	up	2.4987	8.28533	5.78663	3.22674	up
			ENSSSCG00000005710	LAMC3	0.967	4.07354	2.10964	0.00585665	up	0	2.5718	2.5718	26.718	up
			ENSSSCG00000005914	SHARPIN	7.35176	12.0642	0.706447	0.0092791	up	3.51836	7.61391	4.09556	2.13188	up
			ENSSSCG00000006038	ZFPM2	26.451	8.84594	-1.43945	6.1786e-08	down	8.07251	5.06997	-3.00254	0.632605	down
			ENSSSCG00000006243	PENK	35.4758	59.5324	0.845007	0.0116017	up	2.75412	8.03352	5.2794	2.84974	up
			ENSSSCG00000006280	GORAB	10.577	16.2779	0.6412	0.00551501	up	0	2.89236	2.89236	29.9236	up
			ENSSSCG00000006331	PBX1	62.0241	37.0929	-0.628346	8.45666e-05	down	6.26454	2.02143	-4.24311	0.33332	down
			ENSSSCG00000006335	RGS4	16.6042	6.35769	-1.4518	0.00152388	down	3.17088	1.05736	-2.11352	0.353839	down
			ENSSSCG00000006338	DDR2	36.7282	75.9486	1.07444	2.55672e-07	up	7.09726	13.2966	6.19933	1.86135	up
			ENSSSCG00000006496	LMNA	116.352	218.526	0.861959	2.41313e-05	up	4.56597	13.4401	8.87409	2.90187	up
			ENSSSCG00000006525		3.93593	0.203696	-4.17614	5.26976e-07	down	5.20947	2.0987	-3.11077	0.414109	down
			ENSSSCG00000006755	DENND2C	10.6933	16.604	0.605359	0.000136911	up	1.08053	3.63044	2.54991	3.15996	up
			ENSSSCG00000006816	AHCYL1	90.0046	158.024	0.81562	0.00144288	up	10.0491	15.2683	5.21923	1.51426	up
			ENSSSCG00000006957	RHPN1	0.551739	1.60421	1.54812	5.26921e-05	up	2.46096	6.20889	3.74793	2.46349	up
			ENSSSCG00000007135	NINL	12.6124	3.0716	-1.93995	9.50476e-09	down	4.91401	0	-4.91401	0.0199441	down
			ENSSSCG00000007157	SLC4A11	3.58103	1.76196	-0.866313	0.0102726	down	3.9011	1.0614	-2.8397	0.29027	down
			ENSSSCG00000007240	HCK	6.78723	2.97914	-1.15977	0.00128452	down	6.1222	2.96439	-3.15781	0.492493	down
			ENSSSCG00000007426	ACOT8	19.8707	34.5624	0.743466	0.00977382	up	4.34688	8.44574	4.09886	1.92174	up
			ENSSSCG00000007575	RADIL	2.80205	4.38248	0.771656	0.00137435	up	0	2.50186	2.50186	26.0186	up
			ENSSSCG00000007770	ORAI3	16.5461	38.774	1.31842	4.17669e-07	up	0	2.15817	2.15817	22.5817	up
			ENSSSCG00000007872	XYLT1	2.99331	6.80683	1.39566	1.0762e-05	up	1.98969	7.24636	5.25667	3.51552	up
			ENSSSCG00000007981	NPRL3	8.61768	12.3578	0.6071	0.0038051	up	2.27228	8.36818	6.0959	3.56964	up
			ENSSSCG00000007984	MRPL28	11.1477	18.1914	0.631735	0.0300893	up	0	2.10666	2.10666	22.0666	up
			ENSSSCG00000008058	KCTD5	4.84075	7.95709	0.685463	0.00226798	up	0.954678	4.30402	3.34935	4.17571	up
			ENSSSCG00000008072	ASPN	54.2139	98.1185	0.981731	0.000110195	up	4.73666	10.8319	6.0952	2.26021	up
			ENSSSCG00000008164	MAP4K4	94.8878	238.386	1.3217	2.04001e-06	up	7.23885	18.5975	11.3587	2.54774	up
			ENSSSCG00000008237	RETSAT	298.747	534.638	0.807182	0.000731638	up	0	2.87385	2.87385	29.7385	up
			ENSSSCG00000008250		1.69418	7.5898	2.2152	3.38859e-05	up	0.974123	3.32578	2.35166	3.18938	up
			ENSSSCG00000008311	CYP26B1	1.00065	3.85013	2.13728	8.71555e-06	up	6.72824	19.5473	12.8191	2.87736	up
			ENSSSCG00000008344	ARHGAP25	25.522	15.6082	-0.589053	0.00124161	down	15.3254	10.1686	-5.15676	0.665697	down
			ENSSSCG00000008374	B3GNT2	25.9836	19.5645	-0.601042	0.00946889	down	3.02491	0.995291	-2.02962	0.350503	down
			ENSSSCG00000008648	RSAD2	12.2343	21.1981	0.871771	0.0334325	up	0	4.16159	4.16159	42.6159	up
			ENSSSCG00000008785	FAM114A1	38.4134	76.9701	0.948836	3.80751e-06	up	4.47412	8.02416	3.55005	1.77612	up
			ENSSSCG00000008835	RASL11B	6.06704	2.46011	-1.23036	0.00241352	down	2.0476	0	-2.0476	0.0465636	down
			ENSSSCG00000009053	RNF150	5.40904	18.0247	1.87888	1.0417e-09	up	3.27164	5.60673	2.33509	1.69257	up
			ENSSSCG00000009111	SYNPO2	197.617	71.5395	-1.37541	7.06108e-07	down	2.84647	0	-2.84647	0.0339389	down
			ENSSSCG00000009228	MAPK10	7.98706	2.24457	-1.74419	1.4646e-06	down	8.25371	3.96038	-4.29334	0.486057	down
			ENSSSCG00000009278	FGF9	5.43729	1.47805	-1.71553	5.77894e-05	down	5.05512	2.02136	-3.03376	0.411506	down
			ENSSSCG00000009283	TNFRSF19	2.42315	0.483935	-2.22739	0.000158442	down	2.06036	0	-2.06036	0.0462885	down
			ENSSSCG00000009348		29.5675	48.7945	0.708754	0.000131122	up	0	7.66977	7.66977	77.6977	up
			ENSSSCG00000009457	DACH1	10.1939	3.98038	-1.21629	4.19136e-05	down	8.81036	3.07303	-5.73733	0.356106	down
			ENSSSCG00000009464	COMMD6	59.869	99.5754	0.626296	0.000216475	up	0	8.03301	8.03301	81.3301	up
			ENSSSCG00000009526	ITGBL1	17.7024	174.694	3.2443	1.17376e-10	up	0	2.06588	2.06588	21.6588	up
			ENSSSCG00000009593	ROR2	5.55598	2.20147	-1.26238	9.36671e-05	down	9.96355	0	-9.96355	0.00993686	down
			ENSSSCG00000009612	DOK2	13.935	6.93485	-0.944987	0.00367198	down	6.22487	3.67597	-2.54891	0.597003	down
			ENSSSCG00000009679	FZD3	3.17498	0.898937	-1.77023	8.25994e-06	down	2.07307	0	-2.07307	0.0460179	down
			ENSSSCG00000009745	ADGRD1	68.0619	12.4291	-2.28551	2.96631e-09	down	2.01957	0	-2.01957	0.0471795	down
			ENSSSCG00000009865	TBX3	7.91682	4.7688	-0.619837	0.0270005	down	3.40467	1.18386	-2.22081	0.366328	down
			ENSSSCG00000009872	PLBD2	37.2727	89.4004	1.42263	2.43204e-09	up	4.25148	11.6235	7.37202	2.69414	up
			ENSSSCG00000009873	DTX1	18.1712	39.658	1.19747	0.000318651	up	4.63667	12.5579	7.92123	2.67232	up
			ENSSSCG00000009934	KCTD10	33.9241	57.0645	0.795975	4.44145e-07	up	0	2.28484	2.28484	23.8484	up
			ENSSSCG00000009956	GRK3	49.5165	88.0528	0.798619	0.000133858	up	4.59689	8.25157	3.65468	1.77811	up
			ENSSSCG00000010059	GUCD1	26.9138	41.4748	0.613898	0.0451509	up	0	2.02805	2.02805	21.2805	up
			ENSSSCG00000010169	SIPA1L2	5.19592	7.87876	0.720621	0.00350783	up	2.17935	5.80143	3.62207	2.58908	up
			ENSSSCG00000010196	ZNF25	19.1112	11.2598	-0.664834	0.00186506	down	2.00004	0	-2.00004	0.0476182	down
			ENSSSCG00000010199	RET	1.65351	0.547818	-1.56363	0.000343345	down	13.2461	8.31974	-4.92634	0.630877	down
			ENSSSCG00000010283	SPOCK2	45.7388	10.4709	-2.04784	5.21071e-11	down	4.11314	2.02878	-2.08436	0.505273	down
			ENSSSCG00000010290	MCU	33.5779	12.4	-1.37359	9.36647e-08	down	12.2669	6.48081	-5.78611	0.53213	down
			ENSSSCG00000010322	ZNF503	11.8444	6.46313	-0.745341	6.36487e-05	down	18.0814	3.23713	-14.8443	0.183546	down
			ENSSSCG00000010340	PRXL2A	134.011	299.44	1.08256	0.000796541	up	2.13629	4.71764	2.58134	2.1543	up
			ENSSSCG00000010429	PRKG1	25.0594	7.255	-1.75623	1.62554e-10	down	5.35265	1.02725	-4.3254	0.206734	down
			ENSSSCG00000010497	ENTPD1	37.1553	12.6515	-1.48024	1.10129e-09	down	14.3356	9.02311	-5.31249	0.631987	down
			ENSSSCG00000010507	TLL2	0.872461	1.71507	1.0434	0.0420833	up	0	3.31196	3.31196	34.1196	up
			ENSSSCG00000010538	NKX2-3	2.06555	0.020748	-6.41776	1.24616e-08	down	2.02436	0	-2.02436	0.0470729	down
			ENSSSCG00000010544	DNMBP	16.3919	27.2194	0.850603	3.69565e-06	up	12.7615	23.2611	10.4996	1.81636	up
			ENSSSCG00000010631	GPAM	9.85551	14.5139	0.607065	3.30912e-05	up	1.03752	11.0319	9.99441	9.78614	up
			ENSSSCG00000010831	DUSP10	12.5787	25.0608	1.09731	0.000316356	up	0	5.78357	5.78357	58.8357	up
			ENSSSCG00000010861	COQ8A	51.5508	81.1151	0.666622	0.000249235	up	2.07851	8.20236	6.12385	3.81103	up
			ENSSSCG00000010992		53.9523	80.5642	0.625221	0.00820057	up	0	2.27205	2.27205	23.7205	up
			ENSSSCG00000011020	JCAD	25.0436	41.2864	0.876437	2.7444e-05	up	0	2.02066	2.02066	21.2066	up
			ENSSSCG00000011051	HSPA14	20.9043	40.34	0.938505	6.80304e-06	up	3.94078	8.93008	4.9893	2.23474	up
			ENSSSCG00000011070	MPP7	17.4493	26.8329	0.590476	0.00089362	up	1.04334	3.17376	2.13042	2.86333	up
			ENSSSCG00000011074	ARHGAP21	52.2811	67.8091	0.594219	0.00489931	up	5.14133	8.3735	3.23217	1.61667	up
			ENSSSCG00000011195	GALNT15	10.8731	67.4582	2.36822	1.36284e-05	up	3.59815	12.7724	9.17423	3.48076	up
			ENSSSCG00000011205	EFHB	1.04926	0.427973	-1.18616	0.0414254	down	2.04886	0	-2.04886	0.0465364	down
			ENSSSCG00000011217	NEK10	0.844878	2.15645	1.08524	0.0366709	up	1.18917	6.75798	5.56881	5.31969	up
			ENSSSCG00000011297	ABHD5	60.0088	117.067	0.830099	0.00257135	up	1.25609	3.92186	2.66576	2.96576	up
			ENSSSCG00000011298	CDCP1	2.42815	0.636116	-1.81098	2.86976e-05	down	2.00059	0	-2.00059	0.0476058	down
			ENSSSCG00000011318	CXCR6	4.43031	1.08045	-1.85532	0.00742384	down	3.94857	0.958873	-2.9897	0.261542	down
			ENSSSCG00000011366	SLC25A20	37.1973	68.9866	0.866628	6.09585e-05	up	0	4.30545	4.30545	44.0545	up
			ENSSSCG00000011424	TEX264	14.457	24.7721	0.805337	0.00491462	up	3.14679	7.48408	4.33729	2.33587	up
			ENSSSCG00000011444	NT5DC2	16.1766	30.0205	0.985498	0.000513403	up	0.957736	5.54054	4.58281	5.33266	up
			ENSSSCG00000011463	IL17RD	9.70728	16.1463	0.812577	0.000311847	up	0.953701	3.18963	2.23593	3.12198	up
			ENSSSCG00000011582	CAND2	3.2191	1.69361	-0.754101	0.0285808	down	2.78716	0	-2.78716	0.0346361	down
			ENSSSCG00000011670	PXYLP1	9.7538	21.5972	1.16732	2.18616e-06	up	1.08862	4.13876	3.05014	3.56611	up
			ENSSSCG00000011689	PLOD2	60.5682	26.839	-1.1908	2.36381e-07	down	6.13083	2.95403	-3.1768	0.490148	down
			ENSSSCG00000011806	MASP1	1.36862	14.936	3.44692	2.82134e-08	up	12.2135	23.5219	11.3084	1.91837	up
			ENSSSCG00000011951	NFKBIZ	102.611	63.727	-0.589143	0.0335819	down	5.40709	2.05935	-3.34774	0.392103	down
			ENSSSCG00000012000	GBE1	179.636	320.242	0.74712	0.000200618	up	1.04653	4.06283	3.01629	3.63079	up
			ENSSSCG00000012847	TALDO1	255.289	504.082	0.871465	0.00126449	up	0	4.82499	4.82499	49.2499	up
			ENSSSCG00000012988	EHBP1L1	20.372	11.9732	-0.68668	0.000626749	down	4.63268	2.42557	-2.20711	0.533645	down
			ENSSSCG00000013042		1.74578	0.773739	-1.08315	0.00116115	down	4.53375	1.25208	-3.28167	0.29179	down
			ENSSSCG00000013111	CD6	1.76218	0.696235	-1.22853	0.00174702	down	2.18767	0	-2.18767	0.0437126	down
			ENSSSCG00000013115	CD5	2.57179	1.05565	-1.23377	0.00700963	down	2.18519	0	-2.18519	0.04376	down
			ENSSSCG00000013246	C11orf49	3.53661	1.58226	-1.04908	0.0172519	down	5.90818	3.55369	-2.35449	0.608119	down
			ENSSSCG00000013248	LRP4	9.03076	2.4678	-1.74182	8.96024e-05	down	15.5279	7.31304	-8.21481	0.474348	down
			ENSSSCG00000013292	PRR5L	57.9887	24.05	-1.25254	5.79231e-05	down	3.0938	0	-3.0938	0.0313106	down
			ENSSSCG00000013316	WT1	74.2002	0.437636	-7.33637	3.12709e-12	down	8.29069	0	-8.29069	0.011918	down
			ENSSSCG00000013393	SPON1	31.0706	22.6136	-0.64194	0.020417	down	12.6168	6.82885	-5.78796	0.544858	down
			ENSSSCG00000013401	DKK3	39.8491	4.31944	-3.17254	7.24612e-12	down	6.12868	2.04834	-4.08034	0.34491	down
			ENSSSCG00000013506	STAP2	1.18566	0.0978206	-3.55793	6.44344e-05	down	2.19039	0	-2.19039	0.0436606	down
			ENSSSCG00000013932	LPAR2	2.51809	5.02205	0.982971	0.00299187	up	0	2.42141	2.42141	25.2141	up
			ENSSSCG00000014007	FLT4	5.49014	2.8215	-0.949829	0.000810717	down	2.2219	0	-2.2219	0.0430682	down
			ENSSSCG00000014127	RASGRF2	14.8754	20.2858	0.593702	0.0161028	up	0.984308	4.00771	3.0234	3.78832	up
			ENSSSCG00000014171	ERAP1	41.1654	23.5871	-0.746607	8.10238e-07	down	8.10015	4.07333	-4.02683	0.508933	down
			ENSSSCG00000014219	CDO1	8.55216	13.9638	0.724426	0.00201489	up	5.62335	8.49832	2.87497	1.50232	up
			ENSSSCG00000014248	LMNB1	17.1065	8.56046	-0.960011	8.69929e-05	down	9.32208	2.67537	-6.64671	0.29456	down
			ENSSSCG00000014269	FNIP1	34.7927	54.465	0.644914	7.45361e-06	up	0	2.0422	2.0422	21.422	up
			ENSSSCG00000014302	CDKL3	2.71872	6.13784	1.16623	0.00282838	up	7.51486	11.5293	4.01447	1.52719	up
			ENSSSCG00000014310	CXCL14	12.9177	30.98	1.27239	4.59144e-05	up	3.78783	6.20758	2.41976	1.62239	up
			ENSSSCG00000014840	P4HA3	0.380512	5.96245	3.85388	4.5348e-08	up	0	2.50587	2.50587	26.0587	up
			ENSSSCG00000014960	AMOTL1	20.3762	41.33	1.11468	1.82921e-09	up	0.968188	5.90244	4.93425	5.61927	up
			ENSSSCG00000015010	EXPH5	5.16169	1.26851	-1.86618	2.11976e-06	down	3.74126	0	-3.74126	0.0260331	down
			ENSSSCG00000015037	IL18	14.1355	5.50137	-1.28545	0.000533802	down	3.01472	0	-3.01472	0.0321056	down
			ENSSSCG00000015083		47.1306	28.2864	-0.642109	0.00676085	down	8.51993	5.07901	-3.44093	0.600818	down
			ENSSSCG00000015267	FMO2	30.8137	151.806	2.39424	1.12467e-08	up	8.84792	17.824	8.97607	2.00315	up
			ENSSSCG00000015322	TFPI2	746.647	273.825	-1.52465	3.58073e-07	down	10.3721	4.82192	-5.55018	0.470003	down
			ENSSSCG00000015329	PPP1R9A	13.2186	5.14617	-1.25443	4.18039e-06	down	7.03405	0.9622	-6.07185	0.148892	down
			ENSSSCG00000015386	FAM126A	65.2689	102.505	0.64894	0.000988045	up	0.923619	4.81226	3.88864	4.79892	up
			ENSSSCG00000015399	SEMA3E	1.45749	19.5344	3.68682	2.3034e-13	up	0	2.90469	2.90469	30.0469	up
			ENSSSCG00000015402	CACNA2D1	18.9137	44.3073	1.19761	6.53265e-09	up	3.05555	5.66832	2.61277	1.82799	up
			ENSSSCG00000015405	CD36	772.675	1474.37	0.806028	0.000768609	up	1.92425	7.05576	5.13152	3.53502	up
			ENSSSCG00000015512	PAPPA2	0.267959	1.85349	2.85131	8.85107e-10	up	3.92645	13.0168	9.09037	3.25766	up
			ENSSSCG00000015555	LAMC1	210.104	344.155	0.770339	0.000106433	up	5.16777	14.8796	9.71185	2.84363	up
			ENSSSCG00000015579	PTGS2	5.34841	11.143	1.17581	0.000463104	up	5.21301	8.94483	3.73183	1.70239	up
			ENSSSCG00000015581	CENPF	3.88276	1.89648	-1.0711	0.0365562	down	7.02583	3.81056	-3.21527	0.548787	down
			ENSSSCG00000015645		25.7782	12.8033	-0.882137	1.45956e-05	down	34.4993	11.5447	-22.9546	0.336559	down
			ENSSSCG00000015664		47.5598	15.898	-1.46023	1.34087e-05	down	4.26246	2.09831	-2.16414	0.503916	down
			ENSSSCG00000015671	ARHGAP15	18.9149	8.9933	-1.06786	0.000145162	down	4.53448	1.06471	-3.46977	0.251314	down
			ENSSSCG00000015673	KYNU	13.2329	6.48993	-1.00744	0.0113864	down	3.72683	1.20511	-2.52173	0.341041	down
			ENSSSCG00000015709	SLC35F5	50.3845	89.7498	0.704906	0.000356732	up	2.88082	7.21838	4.33756	2.45516	up
			ENSSSCG00000015715	EN1	0.0705717	11.4921	7.15428	2.46484e-13	up	0	6.2168	6.2168	63.168	up
			ENSSSCG00000015795		1.30281	0.383191	-1.59118	0.000889429	down	2.13752	0	-2.13752	0.0446923	down
			ENSSSCG00000015796	PDLIM3	24.0392	4.2152	-2.40252	4.38885e-07	down	2.13752	0	-2.13752	0.0446923	down
			ENSSSCG00000015825	ADGRA2	13.3716	20.3299	0.676705	0.000254273	up	3.46993	8.26018	4.79025	2.34183	up
			ENSSSCG00000015864	MYO7B	1.12359	2.47784	1.18083	0.0012758	up	4.91781	8.1717	3.25389	1.64847	up
			ENSSSCG00000015871	NR4A2	7.71593	13.2878	0.951289	0.000789965	up	5.83468	11.19	5.3553	1.90237	up
			ENSSSCG00000015895	GCG	0.115635	1.79001	3.93388	0.000615059	up	8.97418	15.6399	6.66568	1.73458	up
			ENSSSCG00000015896	FAP	37.4602	213.751	2.49962	9.21342e-13	up	1.11649	6.02018	4.90369	5.03103	up
			ENSSSCG00000015982	HOXD9	1.03945	5.87837	2.59137	2.16547e-06	up	13.5449	33.7255	20.1806	2.47898	up
			ENSSSCG00000015984	HOXD4	4.31017	12.5169	1.55203	7.81535e-06	up	11.8594	28.3227	16.4632	2.37659	up
			ENSSSCG00000015985	HOXD3	1.75268	3.50523	1.25283	0.00361737	up	11.8594	28.3227	16.4632	2.37659	up
			ENSSSCG00000016030	ZSWIM2	1.38471	6.5786	2.28603	0.000723048	up	3.39647	8.35591	4.95944	2.41841	up
			ENSSSCG00000016160	ERBB4	3.83836	0.696478	-2.34817	2.28468e-05	down	3.88662	1.02226	-2.86437	0.281505	down
			ENSSSCG00000016248	AGFG1	46.0252	76.7737	0.64887	0.000283968	up	0	3.22221	3.22221	33.2221	up
			ENSSSCG00000016403	VIPR2	19.7679	10.9351	-0.780739	0.00645435	down	2.05992	0	-2.05992	0.0462979	down
			ENSSSCG00000016504	TBXAS1	5.42739	2.57353	-1.00578	0.0049081	down	2.01381	0	-2.01381	0.047308	down
			ENSSSCG00000016548		85.0978	24.4909	-1.59851	4.1237e-08	down	2.09054	0	-2.09054	0.0456509	down
			ENSSSCG00000016568	AHCYL2	13.344	21.8445	0.675682	0.000745093	up	3.37439	11.7851	8.41076	3.42079	up
			ENSSSCG00000016617	WNT16	30.7204	1.56072	-4.14335	2.67254e-10	down	5.2386	1.99364	-3.24496	0.392171	down
			ENSSSCG00000016704		7.27623	2.85983	-1.09333	0.00359211	down	14.8845	7.61168	-7.27277	0.514645	down
			ENSSSCG00000016706	HOXA2	2.94235	0.556407	-2.27478	0.000202787	down	8.84878	2.9595	-5.88928	0.34189	down
			ENSSSCG00000016708	SKAP2	82.2661	25.4084	-1.62529	7.56504e-11	down	7.27966	3.18579	-4.09387	0.44525	down
			ENSSSCG00000016717	MPP6	20.4416	8.02869	-1.21245	0.000728576	down	2.98909	0.982276	-2.00681	0.350354	down
			ENSSSCG00000016742	MYO1G	3.55688	2.24509	-0.656165	0.0143686	down	2.05968	0	-2.05968	0.0463032	down
			ENSSSCG00000016878	FGF10	0.907421	67.4999	6.22736	5.7753e-15	up	0	2.82235	2.82235	29.2235	up
			ENSSSCG00000016925	PLK2	33.7374	57.4448	0.804195	0.00741045	up	20.0416	30.7955	10.7539	1.53391	up
			ENSSSCG00000016983	STC2	1.99022	3.26835	0.684989	0.0268129	up	3.99633	6.59573	2.5994	1.63457	up
			ENSSSCG00000017008	DOCK2	16.0304	7.49141	-1.00487	1.51253e-05	down	2.8906	0	-2.8906	0.0334381	down
			ENSSSCG00000017087	GM2A	40.1415	111.577	1.51111	0.00950241	up	0	3.49545	3.49545	35.9545	up
			ENSSSCG00000017164		171.796	321.944	1.04515	3.29018e-07	up	0	2.08232	2.08232	21.8232	up
			ENSSSCG00000017178	SPHK1	5.64783	10.528	0.842137	0.0127063	up	3.55441	6.75912	3.20471	1.87694	up
			ENSSSCG00000017260	WIPI1	21.674	43.0212	1.0285	1.3563e-06	up	5.58312	14.3674	8.78429	2.54568	up
			ENSSSCG00000017299	MARCHF10	2.66295	0.410575	-2.63367	9.25559e-05	down	3.01288	1.00556	-2.00732	0.355158	down
			ENSSSCG00000017337	ACBD4	9.26754	5.17424	-0.823807	0.00298177	down	5.70938	3.56367	-2.14571	0.630647	down
			ENSSSCG00000017533	HOXB2	9.12774	3.86681	-1.19614	7.55877e-05	down	3.41399	1.13727	-2.27672	0.352098	down
			ENSSSCG00000017537	HOXB8	3.27697	0.401233	-2.80381	1.24298e-08	down	5.86797	2.63783	-3.23014	0.458754	down
			ENSSSCG00000017538	HOXB7	23.7223	11.9709	-0.937635	2.44825e-05	down	4.6325	2.53698	-2.09552	0.557207	down
			ENSSSCG00000017617	SCPEP1	105.798	223.463	1.03344	5.52751e-05	up	2.32757	4.94415	2.61659	2.07786	up
			ENSSSCG00000017640		1.05414	0.328796	-1.60427	0.001625	down	5.51691	2.32348	-3.19343	0.431461	down
			ENSSSCG00000017734		1.03604	3.79906	1.8435	0.000615059	up	0	3.58403	3.58403	36.8403	up
			ENSSSCG00000017778	DHRS13	3.2331	5.68595	0.771505	0.0407164	up	1.16108	4.55554	3.39446	3.69171	up
			ENSSSCG00000017861	ASPA	25.9355	40.632	0.68939	0.0221732	up	2.05491	10.5878	8.53293	4.95976	up
			ENSSSCG00000017865	CTNS	9.91589	19.5428	1.00365	7.06664e-06	up	5.18922	9.0628	3.87358	1.73235	up
			ENSSSCG00000017952	SAT2	9.60325	22.331	1.20142	0.000977101	up	0	2.14544	2.14544	22.4544	up
			ENSSSCG00000017956	CD68	54.4458	27.0831	-0.692823	0.0238252	down	6.26736	3.26849	-2.99887	0.529024	down
			ENSSSCG00000020711	RAB33B	22.1321	38.083	0.683996	9.82095e-05	up	4.28001	8.2857	4.0057	1.91454	up
			ENSSSCG00000020868	TMEM192	10.5882	15.3569	0.616239	0.000755071	up	0.994209	3.35939	2.36518	3.16155	up
			ENSSSCG00000020963	EPDR1	3.62601	20.5594	2.44795	8.74573e-10	up	0	2.96126	2.96126	30.6126	up
			ENSSSCG00000021411	HIST1H2BD	33.27	16.6384	-1.08839	0.00628705	down	3.39547	1.12323	-2.27224	0.349948	down
			ENSSSCG00000021562	PLXNA4	15.4996	9.68765	-0.599793	0.0186554	down	4.84208	0.986006	-3.85607	0.219747	down
			ENSSSCG00000021612	ARHGAP28	26.7133	12.2626	-1.06455	0.000120075	down	9.19103	2.11593	-7.0751	0.238503	down
			ENSSSCG00000021973	GPX8	60.5096	104.722	0.651802	0.0128905	up	0.978039	3.38293	2.40489	3.2308	up
			ENSSSCG00000021988	TUSC3	12.4492	26.1054	1.06095	0.000135878	up	0	2.19263	2.19263	22.9263	up
			ENSSSCG00000022011	NMI	68.2777	41.2953	-0.761012	3.39083e-06	down	3.68436	1.37717	-2.30719	0.390335	down
			ENSSSCG00000022048	REEP5	163.357	352.351	1.08743	1.87465e-07	up	0	3.05006	3.05006	31.5006	up
			ENSSSCG00000022099	TP53INP2	4.24023	7.09235	0.938207	0.00121619	up	1.90487	8.91531	7.01044	4.4967	up
			ENSSSCG00000022105	SUCNR1	9.20456	3.0588	-1.56579	3.44877e-05	down	3.78191	0.975621	-2.80629	0.277085	down
			ENSSSCG00000022230	CD9	177.66	325.021	0.833618	0.00137505	up	10.1452	15.5148	5.36965	1.52412	up
			ENSSSCG00000022237	SUSD3	5.90339	2.44691	-1.21523	0.00523258	down	2.13925	0	-2.13925	0.0446577	down
			ENSSSCG00000022303	SLC25A16	24.4686	48.2152	0.893665	8.02229e-05	up	3.28161	6.289	3.00739	1.88934	up
			ENSSSCG00000022370	TNFSF9	2.53875	16.3729	2.5466	2.4535e-08	up	0	3.39409	3.39409	34.9409	up
			ENSSSCG00000022504	CDON	67.7744	12.3081	-2.38031	2.18467e-09	down	11.6411	6.95539	-4.68566	0.600916	down
			ENSSSCG00000022726	RHOD	7.22848	4.08352	-0.846088	0.0146955	down	2.29413	0	-2.29413	0.0417688	down
			ENSSSCG00000023228		9.90183	15.6597	0.742006	4.84496e-05	up	2.17645	7.64914	5.47269	3.40404	up
			ENSSSCG00000023247	OPTN	182.321	366.289	1.05145	1.66453e-06	up	2.87666	5.20451	2.32785	1.78204	up
			ENSSSCG00000023273	SH3YL1	6.23154	11.152	0.845235	0.000324366	up	1.08698	5.9401	4.85312	5.08863	up
			ENSSSCG00000023379	UBE2L6	19.3126	12.2554	-0.613828	0.00604636	down	6.47856	4.01216	-2.4664	0.625085	down
			ENSSSCG00000023451	KCNK2	3.41135	13.4316	2.17212	0.000122136	up	0	3.07751	3.07751	31.7751	up
			ENSSSCG00000023472	FMO3	6.54545	43.7397	2.8126	1.81207e-05	up	4.3583	14.945	10.5867	3.3746	up
			ENSSSCG00000023522	TGM2	49.1778	15.1328	-1.515	5.98145e-08	down	10.3307	4.30555	-6.02515	0.422363	down
			ENSSSCG00000024088	TLN2	54.233	80.9083	0.588396	0.000735093	up	3.00761	9.84424	6.83663	3.19996	up
			ENSSSCG00000024108	SLC43A2	11.0814	17.3409	0.742201	0.000463928	up	2.90902	4.94116	2.03214	1.67535	up
			ENSSSCG00000024293	TMEM178A	1.54768	3.27291	1.13446	0.0133828	up	2.48127	10.8086	8.32729	4.22605	up
			ENSSSCG00000024311	CCR2	12.5628	7.09056	-0.860613	0.000138372	down	3.14622	0.941983	-2.20424	0.320983	down
			ENSSSCG00000024635	SPART	105.832	168.042	0.639761	0.000609553	up	5.3368	8.09272	2.75592	1.5069	up
			ENSSSCG00000024696	CCNYL1	48.8639	95.5834	0.982989	1.81203e-08	up	0	3.97345	3.97345	40.7345	up
			ENSSSCG00000024736	ACP4	8.8117	13.8793	0.684361	0.00362845	up	1.23336	6.0816	4.84825	4.63611	up
			ENSSSCG00000024759		9.28342	14.4881	0.83519	0.0120712	up	2.25437	5.83995	3.58558	2.52295	up
			ENSSSCG00000024791		227.119	461.13	0.851835	0.000321633	up	9.38122	16.4481	7.06686	1.74535	up
			ENSSSCG00000024823	RCN3	17.8948	10.056	-0.716183	0.0201643	down	3.68687	1.13353	-2.55334	0.325738	down
			ENSSSCG00000024950		21.1638	13.0073	-0.591438	0.0033266	down	6.5949	4.00375	-2.59115	0.612967	down
			ENSSSCG00000025729	IRS1	10.0436	16.2059	0.744314	0.000739417	up	5.15903	13.6181	8.45908	2.60849	up
			ENSSSCG00000025924	IGFBP5	111.306	301.391	1.58323	3.38859e-05	up	6.12844	21.984	15.8556	3.54568	up
			ENSSSCG00000026018	MFSD1	38.3843	81.4015	0.997642	1.23237e-05	up	0	5.78064	5.78064	58.8064	up
			ENSSSCG00000026155	FSCN2	0.868146	1.81871	1.11025	0.0215909	up	3.5208	6.45881	2.938	1.81142	up
			ENSSSCG00000026402		2.2126	0.38472	-2.51037	0.000344055	down	2.22361	0	-2.22361	0.0430364	down
			ENSSSCG00000026473	ABCA8	43.8144	78.4719	0.979185	0.000626749	up	4.50841	10.6516	6.14315	2.33303	up
			ENSSSCG00000026585	PROCR	21.4931	46.4317	0.925889	0.00785091	up	0	2.23502	2.23502	23.3502	up
			ENSSSCG00000026707	XCR1	2.52607	0.63932	-1.72121	0.000585119	down	5.92402	1.9959	-3.92813	0.347923	down
			ENSSSCG00000026791	RHCE	0.419291	1.4454	1.87392	0.0228495	up	5.615	14.1513	8.5363	2.49367	up
			ENSSSCG00000026990	FAM162A	84.4508	187.96	0.948502	0.000816343	up	0.863382	3.16635	2.30297	3.39051	up
			ENSSSCG00000027331	COL6A3	110.579	452.892	2.15569	8.68381e-13	up	5.52759	14.1443	8.61667	2.53115	up
			ENSSSCG00000027378	SH3PXD2B	12.6729	18.0959	0.666382	0.00556529	up	2.14925	5.4497	3.30046	2.46736	up
			ENSSSCG00000027467	DZIP1L	22.88	34.3014	0.585957	0.0105983	up	1.22821	5.0203	3.79209	3.85505	up
			ENSSSCG00000027790		16.3361	9.34974	-0.807992	3.41301e-05	down	2.79765	0	-2.79765	0.0345108	down
			ENSSSCG00000027826	GIMAP4	117.041	55.6717	-0.927148	0.000730582	down	4.31224	1.87724	-2.43501	0.448125	down
			ENSSSCG00000027847	CSKMT	2.21026	1.38671	-0.636558	0.047514	down	8.06708	3.66472	-4.40235	0.460963	down
			ENSSSCG00000027935	FHOD3	0.320891	1.02665	1.82773	0.000228755	up	0	7.69528	7.69528	77.9528	up
			ENSSSCG00000027952	ADCY5	20.2757	35.0584	0.861539	0.00153587	up	1.85834	4.67541	2.81707	2.4385	up
			ENSSSCG00000028135	PRTFDC1	30.6719	55.0236	0.869912	0.000533195	up	0.920071	5.10028	4.18021	5.09796	up
			ENSSSCG00000028517	SC5D	24.6067	49.0298	1.02693	2.07994e-05	up	4.72378	9.61759	4.89381	2.01452	up
			ENSSSCG00000028561	CD28	1.17407	0.400687	-1.46007	0.00611997	down	4.00484	1.93932	-2.06553	0.496808	down
			ENSSSCG00000028623	RARRES1	28.9973	63.4893	1.14616	8.45666e-05	up	2.93578	8.75737	5.82159	2.91766	up
			ENSSSCG00000028643	SLC6A20	6.5907	3.20042	-0.890681	0.00474503	down	2.82135	0	-2.82135	0.0342307	down
			ENSSSCG00000028699	NEIL2	4.68936	10.0306	1.05272	0.00197802	up	12.2331	19.3051	7.07194	1.57341	up
			ENSSSCG00000028927	LGI2	6.73993	0.0690021	-6.55183	1.266e-10	down	3.12356	0	-3.12356	0.0310216	down
			ENSSSCG00000028996	ALDH1A1	220.482	508.311	0.925301	0.00506897	up	0	2.49169	2.49169	25.9169	up
			ENSSSCG00000029061	BMP3	17.0092	0.203842	-6.28369	9.49221e-13	down	5.10509	2.03066	-3.07444	0.409341	down
			ENSSSCG00000029813	TSPAN5	13.263	5.27524	-1.38085	0.000259406	down	5.00448	1.91235	-3.09213	0.394232	down
			ENSSSCG00000030229	ABHD14A	29.8567	11.3148	-1.33018	0.000655836	down	3.90946	1.02884	-2.88063	0.281543	down
			ENSSSCG00000030260	PFN2	52.2906	93.6423	0.75915	0.000216186	up	2.13847	17.4947	15.3562	7.86012	up
			ENSSSCG00000030269		15.2151	1.2231	-3.55428	2.48152e-07	down	8.73575	4.85152	-3.88423	0.560396	down
			ENSSSCG00000030396	SETD7	132.737	215.423	0.768059	1.31328e-05	up	0.979515	3.12578	2.14627	2.98818	up
			ENSSSCG00000030515	GABRA4	1.51386	0.0177076	-6.31424	5.06351e-09	down	2.09638	0	-2.09638	0.0455295	down
			ENSSSCG00000030597	HAPLN3	1.85082	12.3105	2.71055	2.3517e-07	up	5.81199	9.34441	3.53243	1.5975	up
			ENSSSCG00000031346	CMKLR1	11.1721	6.53342	-0.700583	0.0116072	down	2.22819	0	-2.22819	0.0429519	down
			ENSSSCG00000031356	HES1	16.0705	27.3916	0.70208	0.000408116	up	18.8792	31.2888	12.4096	1.65386	up
			ENSSSCG00000031503	PRRX1	9.27668	66.8172	2.9897	2.95479e-14	up	0	3.90644	3.90644	40.0644	up
			ENSSSCG00000031537	HAND2	10.2619	0.146851	-6.16821	8.92641e-10	down	6.1838	0	-6.1838	0.0159139	down
			ENSSSCG00000031579	PCP4L1	9.14598	1.52148	-2.61915	2.03621e-06	down	7.92451	5.26072	-2.66379	0.668044	down
			ENSSSCG00000031694	DIRAS2	7.63739	1.52758	-2.29215	3.77738e-07	down	4.46942	0	-4.46942	0.0218846	down
			ENSSSCG00000031782	ARL3	18.9404	12.2148	-0.591071	0.0103141	down	3.13796	0	-3.13796	0.0308837	down
			ENSSSCG00000031798		0.931178	1.74253	0.964734	0.0123978	up	7.18422	12.0468	4.86263	1.66756	up
			ENSSSCG00000031876	TMEM159	14.613	33.1943	1.07644	8.20114e-05	up	7.18422	12.0468	4.86263	1.66756	up
			ENSSSCG00000031897		10.7278	4.66456	-1.39102	0.000209372	down	4.31224	1.87724	-2.43501	0.448125	down
			ENSSSCG00000031942	YES1	61.2327	117.368	0.86889	1.23237e-05	up	4.34868	9.44042	5.09173	2.14455	up
			ENSSSCG00000032113		4.14307	1.22309	-1.66701	4.55595e-05	down	3.89808	1.45028	-2.4478	0.387756	down
			ENSSSCG00000032392		1.52135	0.125876	-3.49601	5.32948e-07	down	2.27162	0	-2.27162	0.0421652	down
			ENSSSCG00000032423	SPOCK1	0.77877	6.12364	3.08939	3.74684e-06	up	1.81841	4.46985	2.65144	2.3821	up
			ENSSSCG00000032443	KIAA0895L	1.8308	0.921142	-0.942586	0.00624788	down	3.24498	1.15001	-2.09496	0.373699	down
			ENSSSCG00000032849	MLPH	3.11799	12.6662	2.08657	9.04316e-07	up	0	4.39874	4.39874	44.9874	up
			ENSSSCG00000033001	FZD8	3.46863	5.27376	0.624378	0.0306139	up	8.30598	17.5448	9.23887	2.09908	up
			ENSSSCG00000033175	SASH1	28.7285	57.5123	1.07282	6.56735e-06	up	4.25077	16.5065	12.2557	3.81691	up
			ENSSSCG00000033258	TCF21	6.5559	0.0444627	-7.05198	2.12477e-11	down	5.96374	0	-5.96374	0.0164915	down
			ENSSSCG00000033456	GPR157	1.32577	2.75807	1.06593	0.00772543	up	1.05456	3.41371	2.35916	3.04335	up
			ENSSSCG00000033581	RGS7BP	0.926433	7.15471	2.96102	2.55797e-09	up	0	2.11447	2.11447	22.1447	up
			ENSSSCG00000033608	LOXL2	29.3549	59.1677	1.09443	5.89363e-06	up	12.1649	19.014	6.84915	1.55844	up
			ENSSSCG00000033674	PRKCB	9.01675	2.21238	-1.92623	1.19994e-07	down	10.1943	0	-10.1943	0.00971408	down
			ENSSSCG00000033833	DUSP18	2.47107	1.48961	-0.668649	0.0476426	down	5.363	3.27353	-2.08947	0.617524	down
			ENSSSCG00000033880	TSPAN32	1.86791	0.967757	-0.871842	0.00500229	down	5.01925	2.48662	-2.53263	0.505273	down
			ENSSSCG00000033894		2.39159	6.6101	1.53608	0.00426347	up	0	9.14685	9.14685	92.4685	up
			ENSSSCG00000034139	EYA4	3.8516	0.601003	-2.5438	2.32695e-06	down	2.12412	0	-2.12412	0.0449617	down
			ENSSSCG00000034191	SOX6	27.643	11.8724	-1.10789	6.7261e-06	down	8.57711	3.0403	-5.53681	0.361906	down
			ENSSSCG00000034692	SH3BP4	25.7108	15.6595	-0.613317	0.016542	down	6.21281	1.15891	-5.0539	0.199421	down
			ENSSSCG00000034714	OTULIN	12.8509	19.5592	0.59241	0.00353084	up	1.1078	3.39567	2.28787	2.89425	up
			ENSSSCG00000034973	CXCL12	91.0546	130.531	0.604525	0.00309185	up	4.97808	7.59945	2.62138	1.51621	up
			ENSSSCG00000035038	CGNL1	26.9127	9.03361	-1.49687	2.69386e-07	down	6.65825	2.17625	-4.48201	0.33681	down
			ENSSSCG00000035051	ADORA2B	4.5744	2.47348	-0.725708	0.0341496	down	3.44932	1.19539	-2.25393	0.364968	down
			ENSSSCG00000035066	MYOC	37.5209	539.506	3.84013	4.75462e-11	up	1.14581	3.55826	2.41245	2.93646	up
			ENSSSCG00000035069	CHSY3	1.61299	2.89003	0.831529	0.00475999	up	0	2.13119	2.13119	22.3119	up
			ENSSSCG00000035124	ILDR2	2.42116	0.254574	-3.1918	2.37338e-05	down	4.366	2.2474	-2.1186	0.525616	down
			ENSSSCG00000035256		4.21695	2.38922	-0.751258	0.0348594	down	7.15506	3.13674	-4.01833	0.446135	down
			ENSSSCG00000035299	SFRP4	5.61621	133.011	4.59468	8.68381e-13	up	0	7.63429	7.63429	77.3429	up
			ENSSSCG00000035473		4.03744	2.27435	-0.93085	0.0133894	down	3.0424	0	-3.0424	0.0318228	down
			ENSSSCG00000035600	DNAJC12	2.40743	9.91986	1.91701	0.00187946	up	8.88582	14.011	5.12515	1.57036	up
			ENSSSCG00000035849	PTPRF	17.583	7.80035	-1.06852	4.76693e-06	down	3.35358	0	-3.35358	0.0289555	down
			ENSSSCG00000036081	TBC1D20	108.123	193.192	0.780323	7.97379e-05	up	3.00363	9.41301	6.40938	3.06513	up
			ENSSSCG00000036135	COL1A1	127.665	1281.69	3.48001	2.43204e-09	up	6.43906	14.8805	8.44144	2.29093	up
			ENSSSCG00000036152	TSPAN15	4.78704	9.47363	0.978422	0.000427745	up	12.0683	18.372	6.30367	1.51804	up
			ENSSSCG00000036229	INSIG2	13.7651	23.8079	0.603335	0.00370897	up	0	2.30493	2.30493	24.0493	up
			ENSSSCG00000036476	REEP3	81.7805	176.86	1.00719	0.000112653	up	3.04805	16.7322	13.6842	5.34688	up
			ENSSSCG00000036541	RGS11	0.813671	2.78023	1.80061	0.000974416	up	0	8.99644	8.99644	90.9644	up
			ENSSSCG00000036595		18.5246	30.1213	0.648053	0.0169413	up	0	3.37708	3.37708	34.7708	up
			ENSSSCG00000036614	PGP	7.13035	11.9191	0.697456	0.00852088	up	5.35731	8.63513	3.27782	1.60063	up
			ENSSSCG00000036775	SLC48A1	15.6877	25.3622	0.782397	1.05213e-05	up	3.91916	6.7784	2.85924	1.7114	up
			ENSSSCG00000037071		154.386	370.98	1.1665	4.09494e-05	up	2.0026	12.8305	10.8279	6.14979	up
			ENSSSCG00000037406	TLCD5	2.67443	1.70402	-0.591882	0.0492335	down	5.08706	1.9721	-3.11495	0.399475	down
			ENSSSCG00000037487		156.976	312.243	0.991193	2.12491e-05	up	5.50916	8.4289	2.91974	1.52053	up
			ENSSSCG00000037583	GNB4	50.5725	92.505	0.86195	3.40732e-06	up	0.951161	3.13663	2.18547	3.0791	up
			ENSSSCG00000038095		2.95197	0.975225	-1.49023	0.000180987	down	4.00709	1.04361	-2.96348	0.278448	down
			ENSSSCG00000038149	KCNE4	1.77114	5.81391	1.54412	0.000427183	up	0	3.19415	3.19415	32.9415	up
			ENSSSCG00000038452	ADAMTS17	1.54562	2.65378	0.842856	0.00208769	up	4.11405	11.0144	6.90035	2.63746	up
			ENSSSCG00000038767	MBP	22.8226	13.835	-0.695181	0.00043433	down	4.02421	0.988256	-3.03595	0.26387	down
			ENSSSCG00000038772	IKBIP	47.376	97.9549	0.964928	3.41085e-07	up	1.02642	3.11049	2.08407	2.85017	up
			ENSSSCG00000039160		4.50542	2.69144	-0.693012	0.00032542	down	2.38589	0	-2.38589	0.040227	down
			ENSSSCG00000039161	MEIS1	77.7669	13.6961	-2.43199	6.83639e-13	down	12.6986	6.47586	-6.22272	0.513796	down
			ENSSSCG00000039252	TCN1	5.74202	2.00879	-1.35281	0.000796541	down	2.13979	0	-2.13979	0.044647	down
			ENSSSCG00000039261	WSCD2	1.87052	0.571333	-1.56055	0.00750847	down	8.50924	0	-8.50924	0.0116154	down
			ENSSSCG00000039416	CXCR4	30.3054	19.4595	-0.88353	0.027645	down	3.98156	0.967361	-3.0142	0.261508	down
			ENSSSCG00000039539	DHTKD1	7.53678	11.4322	0.62412	0.000161395	up	0	3.29565	3.29565	33.9565	up
			ENSSSCG00000039542	CNN2	57.5363	27.9681	-0.971313	2.2687e-05	down	9.23504	5.84403	-3.39101	0.636744	down
			ENSSSCG00000039548	PTGFR	6.13535	50.0736	2.98019	9.76764e-11	up	1.08243	8.11763	7.0352	6.9498	up
			ENSSSCG00000039568	SNAI2	38.8496	74.5341	1.01858	0.000147125	up	10.4217	20.8574	10.4356	1.99182	up
			ENSSSCG00000039880		8.46873	2.38617	-1.6703	0.0412351	down	3.74232	0	-3.74232	0.026026	down
			ENSSSCG00000039887	MARCHF5	26.047	44.8445	0.689928	0.000150759	up	4.05293	6.9674	2.91447	1.70179	up
			ENSSSCG00000039983	GJA4	11.7419	17.6743	0.685953	0.00994101	up	3.38996	5.55811	2.16815	1.62125	up
			ENSSSCG00000040013	MTUS1	114.401	64.3762	-0.725256	0.00585665	down	8.68775	2.35251	-6.33524	0.279083	down
			ENSSSCG00000040160	MMP24	2.27185	0.30344	-2.63109	0.00212312	down	7.01974	2.15089	-4.86886	0.316147	down
			ENSSSCG00000040349	HOXD8	7.29054	77.9533	3.33479	2.62135e-14	up	18.5317	39.1406	20.6088	2.10611	up
			ENSSSCG00000040465	KLRK1	16.8756	7.87282	-1.21507	0.000281714	down	8.10364	0.899719	-7.20392	0.121863	down
			ENSSSCG00000040629	IL34	18.4985	30.9245	0.781249	0.00167638	up	3.45671	5.59653	2.13983	1.60163	up
			ENSSSCG00000040875	ZFPM1	1.94815	0.597887	-1.59908	9.11536e-05	down	3.6866	0	-3.6866	0.0264089	down
			ENSSSCG00000041499		1.8446	4.19212	1.29544	0.000145087	up	2.90322	12.2694	9.36622	4.11872	up
			ENSSSCG00000043413		6.41847	2.58201	-1.24738	0.0200243	down	3.70165	1.33133	-2.37032	0.376502	down
			ENSSSCG00000045622		2.41283	0.99721	-1.18756	0.00478274	down	4.26268	2.09732	-2.16536	0.503662	down
			ENSSSCG00000045769		9.17064	3.54508	-1.36757	0.0194075	down	4.51197	0	-4.51197	0.0216827	down
			ENSSSCG00000046147		1.02738	0.371716	-1.14484	0.0381157	down	4.01544	0	-4.01544	0.0242987	down
			ENSSSCG00000046984		2.0496	1.04028	-0.897509	0.0167067	down	3.19422	0	-3.19422	0.0303562	down
			ENSSSCG00000047900	H2AW	42.0971	22.4768	-1.2053	0.0244963	down	2.29641	0	-2.29641	0.0417291	down
			ENSSSCG00000048408		23.5676	10.2492	-0.992778	0.000259251	down	4.09273	1.03039	-3.06234	0.269608	down
			ENSSSCG00000049561		4.52214	2.06271	-0.960655	0.0136075	down	2.1953	0	-2.1953	0.0435673	down
			ENSSSCG00000050966		14.6032	7.01729	-0.808061	0.0330062	down	4.36034	1.09893	-3.26141	0.268798	down
			ENSSSCG00000051397		2.29417	1.0847	-0.906729	0.0227681	down	5.90774	1.92713	-3.98061	0.33742	down
			ENSSSCG00000051570		7.51831	2.79264	-1.23862	0.000176229	down	21.2489	11.4332	-9.81572	0.540223	down
		WG	ENSSSCG00000000363	GDF11	4.76621	12.1236	1.49512	3.79781e-19	up	9.26179	14.593	5.33122	1.56947	up
			ENSSSCG00000000433	B4GALNT1	7.61431	11.1914	0.703639	1.31519e-10	up	2.82182	8.69628	5.87446	3.01055	up
			ENSSSCG00000000443	GLI1	0.736805	1.02797	0.586544	0.00103456	up	5.26817	10.1301	4.86197	1.9057	up
			ENSSSCG00000000687	CD4	4.3164	1.77922	-1.20005	2.43245e-09	down	4.74235	2.57399	-2.16836	0.552209	down
			ENSSSCG00000001651	CNPY3	21.9624	12.1181	-0.692509	6.82525e-18	down	3.64931	0.525484	-3.12383	0.166826	down
			ENSSSCG00000001724		0.233438	2.64391	3.63263	4.69704e-23	up	4.94856	10.1033	5.15476	2.02104	up
			ENSSSCG00000001786	CFAP161	1.46401	8.97118	2.73726	1.4511e-24	up	3.49582	5.98614	2.49032	1.69256	up
			ENSSSCG00000001798	BNC1	9.2017	0.0805161	-6.84426	1.57134e-29	down	3.74027	0	-3.74027	0.0260398	down
			ENSSSCG00000001863	TMEM266	2.90247	6.8342	1.41225	3.38464e-17	up	3.84773	7.45452	3.60679	1.91364	up
			ENSSSCG00000001882	NEIL1	6.90632	4.05833	-0.679223	6.61759e-09	down	3.62323	0.916106	-2.70712	0.27291	down
			ENSSSCG00000001921	NEO1	39.1108	14.0134	-1.38259	9.90101e-27	down	6.52917	4.14266	-2.38651	0.639998	down
			ENSSSCG00000002432	KCNK13	3.16576	6.60071	1.31573	1.41708e-17	up	0.995842	6.22945	5.23361	5.77588	up
			ENSSSCG00000002455	GOLGA5	63.0734	91.6012	0.708877	1.51639e-15	up	9.9139	17.9246	8.01071	1.79996	up
			ENSSSCG00000002825		132.959	212.946	0.888533	3.62944e-05	up	3.53463	8.28656	4.75193	2.3074	up
			ENSSSCG00000002990		1.63708	2.77332	0.865632	0.0119215	up	2.43357	5.50197	3.0684	2.2111	up
			ENSSSCG00000003022	TMEM145	2.40591	1.32156	-1.18014	1.47222e-10	down	3.91583	1.10409	-2.81173	0.299837	down
			ENSSSCG00000003147	CA11	5.02652	1.48181	-1.60776	5.77518e-19	down	9.60957	6.16194	-3.44763	0.644924	down
			ENSSSCG00000003371	GPR153	14.582	7.34679	-0.773494	1.63205e-06	down	5.11447	2.80218	-2.31229	0.556563	down
			ENSSSCG00000003521		2.47008	0.176087	-3.59102	2.27671e-18	down	2.8615	0	-2.8615	0.0337667	down
			ENSSSCG00000003702	GATA6	27.4086	3.92433	-2.76213	7.97175e-30	down	8.00547	4.06693	-3.93854	0.514089	down
			ENSSSCG00000003731	GAREM1	5.94077	9.53818	0.760243	6.15216e-13	up	4.77886	7.4018	2.62294	1.53761	up
			ENSSSCG00000004058	EZR	232.207	48.1242	-2.1321	1.35727e-26	down	8.94683	3.77271	-5.17411	0.428074	down
			ENSSSCG00000004081		26.5165	7.11044	-1.79778	1.00863e-29	down	6.16054	1.5258	-4.63474	0.25969	down
			ENSSSCG00000004142	CITED2	123.913	58.5157	-1.06878	2.07853e-19	down	14.0355	6.53942	-7.4961	0.469697	down
			ENSSSCG00000004193	ENPP1	105.277	37.0419	-1.38738	6.18138e-33	down	7.28519	2.72444	-4.56075	0.382447	down
			ENSSSCG00000004209	PTPRK	35.1741	19.7897	-0.73191	1.40127e-19	down	5.25725	2.03786	-3.21938	0.39906	down
			ENSSSCG00000004218	RSPO3	42.7977	21.6536	-0.936754	5.47884e-12	down	4.83126	1.07935	-3.75191	0.239158	down
			ENSSSCG00000004280	RIMS1	3.4078	1.8175	-0.76782	0.000101604	down	3.86343	0	-3.86343	0.0252306	down
			ENSSSCG00000004322	ANKRD6	7.90794	1.18625	-2.67142	8.72454e-29	down	11.1169	0.50859	-10.6083	0.0542566	down
			ENSSSCG00000004336	EPHA7	1.86094	0.588257	-1.49777	2.88866e-12	down	2.16882	0	-2.16882	0.0440757	down
			ENSSSCG00000004402	METTL24	9.3428	14.8004	0.826223	1.13292e-13	up	3.63811	7.60935	3.97125	2.06237	up
			ENSSSCG00000004404		2.26147	4.38816	0.967582	3.62878e-09	up	3.24063	10.9359	7.69528	3.30354	up
			ENSSSCG00000004530	STARD6	1.81451	3.40984	0.969891	2.85756e-11	up	1.00866	3.53125	2.52259	3.27536	up
			ENSSSCG00000004565	CA12	1.34193	4.81729	1.87998	5.81367e-14	up	2.33041	4.73256	2.40215	1.98838	up
			ENSSSCG00000004755	DLL4	14.0988	23.7803	0.806392	1.37546e-10	up	5.23701	10.832	5.59501	2.04834	up
			ENSSSCG00000004795	MEIS2	35.9558	19.7334	-0.767718	1.04836e-18	down	7.76828	3.6797	-4.08858	0.480372	down
			ENSSSCG00000004822	ALDH1A3	90.7033	39.8635	-0.981406	5.7112e-16	down	12.7233	8.38912	-4.33422	0.662005	down
			ENSSSCG00000004911		2.21901	9.79945	2.28058	7.66415e-19	up	4.52768	7.05888	2.5312	1.54697	up
			ENSSSCG00000004980	THSD4	13.6108	1.16876	-3.54893	9.62611e-32	down	16.2957	10.5646	-5.73109	0.650452	down
			ENSSSCG00000005020	ATL1	2.68602	1.04391	-1.19516	1.53575e-13	down	12.4125	7.67536	-4.73711	0.621409	down
			ENSSSCG00000005027	FRMD6	48.3959	72.4426	0.709186	4.99293e-10	up	3.33643	5.35791	2.02149	1.58825	up
			ENSSSCG00000005089	SIX4	1.03227	1.93906	0.975039	1.22724e-11	up	0.908253	3.63149	2.72323	3.70094	up
			ENSSSCG00000005277	GCNT1	22.7609	6.21775	-1.74439	9.03877e-23	down	13.1641	6.08423	-7.07983	0.46624	down
			ENSSSCG00000005316	TPM2	142.989	84.653	-0.650567	2.25222e-07	down	2.90508	0	-2.90508	0.033277	down
			ENSSSCG00000005944	NDRG1	120.264	71.7819	-0.612654	3.58769e-12	down	13.5759	7.28041	-6.29545	0.539667	down
			ENSSSCG00000006051	CTHRC1	10.2981	41.9593	2.29041	2.91591e-18	up	3.46838	7.34055	3.87218	2.08514	up
			ENSSSCG00000006169	ZFHX4	8.51665	15.5775	0.865965	3.05551e-11	up	1.00182	3.84042	2.8386	3.57628	up
			ENSSSCG00000006172	PI15	11.5325	2.41167	-2.09241	5.44565e-13	down	3.17449	0.975811	-2.19868	0.328543	down
			ENSSSCG00000006243	PENK	28.821	74.5621	1.479	2.44574e-12	up	2.08243	9.30146	7.21903	4.30779	up
			ENSSSCG00000006309	CD247	135.18	31.0562	-1.4187	0.00200822	down	2.1216	0	-2.1216	0.0450125	down
			ENSSSCG00000006392	IGSF8	15.2066	6.28136	-1.1095	1.95827e-12	down	2.7045	0.481783	-2.22272	0.207446	down
			ENSSSCG00000006864	CDC14A	23.0497	13.7944	-0.641969	1.72552e-12	down	5.53687	0.486517	-5.05035	0.10405	down
			ENSSSCG00000006940	CCN1	60.489	110.919	0.971792	2.57795e-06	up	0.354891	4.42756	4.07267	9.95307	up
			ENSSSCG00000007135	NINL	9.87915	3.73397	-1.2863	4.06847e-21	down	5.01211	0.971973	-4.04014	0.209693	down
			ENSSSCG00000007151	CDC25B	13.5847	9.19586	-0.60215	8.52158e-10	down	3.70091	0.960827	-2.74009	0.279098	down
			ENSSSCG00000007239	CCM2L	9.07506	5.30902	-0.640355	1.08118e-07	down	6.54083	4.01402	-2.52681	0.619504	down
			ENSSSCG00000007681	CUX1	56.9164	31.0452	-0.890129	6.55761e-21	down	10.4376	6.80075	-3.63686	0.654869	down
			ENSSSCG00000007872	XYLT1	2.57951	5.88229	1.19958	2.21661e-21	up	2.94831	5.2001	2.25179	1.7387	up
			ENSSSCG00000007977	HBM	17.5232	5.72035	-1.15638	0.000865842	down	4.47977	2.08967	-2.3901	0.478117	down
			ENSSSCG00000008122	ADRA2B	3.30393	1.45589	-1.12685	3.74336e-12	down	9.74282	5.88464	-3.85818	0.608021	down
			ENSSSCG00000008164	MAP4K4	110.351	271.879	1.43142	1.84821e-27	up	6.46829	13.2674	6.79911	2.03514	up
			ENSSSCG00000008336	ANXA4	251.544	374.36	0.773477	3.62821e-09	up	4.40336	10.8141	6.41074	2.42354	up
			ENSSSCG00000008568	DRC1	1.39856	2.08696	0.687592	0.0195851	up	0.66152	3.08738	2.42586	4.18554	up
			ENSSSCG00000008794	RHOH	12.6559	7.35532	-0.610268	1.55916e-07	down	4.35253	1.49045	-2.86208	0.357201	down
			ENSSSCG00000008987	CCNI	208.074	297.736	0.595692	2.69117e-13	up	1.39263	3.85649	2.46386	2.65069	up
			ENSSSCG00000009278	FGF9	7.0841	1.4731	-2.0833	2.19259e-20	down	2.69783	0	-2.69783	0.035742	down
			ENSSSCG00000009500	CLDN10	2.19321	1.30293	-0.618647	0.00140411	down	2.8589	0	-2.8589	0.0337964	down
			ENSSSCG00000009661	ADRA1A	2.73594	4.75451	0.901385	4.92665e-09	up	0	3.73649	3.73649	38.3649	up
			ENSSSCG00000009865	TBX3	8.25755	4.04394	-0.949628	7.489e-13	down	6.31507	4.05357	-2.2615	0.647471	down
			ENSSSCG00000009956	GRK3	70.5237	106.887	0.758615	3.80322e-16	up	5.07669	10.6622	5.58556	2.07898	up
			ENSSSCG00000010046	GNAZ	5.49795	2.61876	-0.990956	1.40025e-12	down	2.03722	0	-2.03722	0.0467898	down
			ENSSSCG00000010181	C1orf198	28.6602	42.8629	0.734964	1.1491e-09	up	0.947255	4.92362	3.97636	4.79694	up
			ENSSSCG00000010224	EGR2	6.52589	16.7327	1.38566	4.28787e-14	up	5.96522	11.4164	5.45121	1.89877	up
			ENSSSCG00000010283	SPOCK2	57.8829	15.0421	-1.81325	1.84265e-29	down	6.54436	3.57983	-2.96453	0.553827	down
			ENSSSCG00000010290	MCU	28.2651	11.0579	-1.25112	5.88508e-20	down	14.437	8.1985	-6.2385	0.570854	down
			ENSSSCG00000010292	P4HA1	216.119	125.342	-0.624967	1.71961e-07	down	6.54117	4.3136	-2.22757	0.664582	down
			ENSSSCG00000010535	HPSE2	0.382144	1.80196	2.24511	1.79796e-18	up	6.61216	12.9306	6.31842	1.94134	up
			ENSSSCG00000010949	DAPK1	19.8694	12.0726	-0.699441	8.00375e-10	down	3.5864	0.508206	-3.0782	0.164986	down
			ENSSSCG00000011074	ARHGAP21	42.7292	64.6839	0.60576	5.22796e-15	up	1.81811	4.27481	2.45671	2.2808	up
			ENSSSCG00000011176	SUSD4	1.91512	2.79666	0.639148	0.000801803	up	1.48388	3.50702	2.02313	2.27732	up
			ENSSSCG00000011450	ITIH1	24.9085	8.32831	-1.49346	1.72422e-08	down	2.37661	0	-2.37661	0.0403778	down
			ENSSSCG00000011451	ITIH3	96.0027	32.8845	-1.41417	7.66659e-07	down	2.37661	0	-2.37661	0.0403778	down
			ENSSSCG00000011522	CNTN3	5.38379	8.15257	0.72902	6.63357e-09	up	0	2.59996	2.59996	26.9996	up
			ENSSSCG00000011750	PLD1	82.1217	30.7042	-1.26485	2.47184e-21	down	3.48524	1.38427	-2.10098	0.413994	down
			ENSSSCG00000011813	P3H2	37.4501	13.3835	-1.47999	1.4728e-29	down	9.53824	6.30518	-3.23306	0.664559	down
			ENSSSCG00000011894	POPDC2	3.44194	0.710853	-2.18166	2.00178e-14	down	4.53502	2.0299	-2.50511	0.459525	down
			ENSSSCG00000011895	PLA1A	30.5739	14.29	-0.990342	6.24699e-14	down	6.71587	2.6496	-4.06627	0.403412	down
			ENSSSCG00000011959	ABI3BP	46.0507	110.444	1.31105	3.41595e-17	up	1.35845	4.18688	2.82844	2.93935	up
			ENSSSCG00000012000	GBE1	297.073	409.903	0.640561	4.91868e-09	up	0.653073	4.17886	3.52579	5.68187	up
			ENSSSCG00000012022	APP	404.057	558.371	0.620083	2.58542e-23	up	7.75744	15.3665	7.60907	1.96839	up
			ENSSSCG00000012050	RCAN1	128.348	189.017	0.724596	0.000360085	up	5.22726	8.10637	2.87911	1.54045	up
			ENSSSCG00000013049	RCOR2	1.40049	0.844055	-0.635466	7.97374e-06	down	5.30253	2.21799	-3.08455	0.429056	down
			ENSSSCG00000013246	C11orf49	2.67158	1.02894	-1.22049	6.2358e-14	down	6.82008	4.07297	-2.74711	0.603024	down
			ENSSSCG00000013316	WT1	48.8752	0.807051	-6.27233	6.95913e-27	down	4.92156	0.547151	-4.37441	0.128874	down
			ENSSSCG00000013401	DKK3	46.6111	7.70373	-2.42583	8.58814e-33	down	4.05625	1.95573	-2.10052	0.494612	down
			ENSSSCG00000013601	MARCHF2	26.803	36.6523	0.630501	2.55037e-06	up	1.92936	4.06106	2.1317	2.05043	up
			ENSSSCG00000014035	B4GALT7	4.85681	7.71727	0.807827	3.59683e-19	up	0.399727	2.63513	2.23541	5.47325	up
			ENSSSCG00000014310	CXCL14	20.5552	38.3977	1.04343	2.95046e-08	up	3.27198	7.51784	4.24586	2.25916	up
			ENSSSCG00000015001	SLC35F2	12.7852	5.60572	-1.01689	4.9715e-16	down	4.94638	2.08813	-2.85825	0.433604	down
			ENSSSCG00000015211	PKNOX2	3.63587	1.89716	-0.878913	7.97042e-13	down	6.35179	4.14516	-2.20664	0.657981	down
			ENSSSCG00000015267	FMO2	41.1639	172.671	2.21604	5.46925e-33	up	9.35511	20.1927	10.8376	2.14621	up
			ENSSSCG00000015301	STEAP1	6.27386	11.6247	1.04478	1.60643e-06	up	1.77796	4.77152	2.99356	2.59405	up
			ENSSSCG00000015322	TFPI2	724.583	257.033	-1.32772	6.85335e-16	down	10.464	2.10706	-8.3569	0.208923	down
			ENSSSCG00000015334	PDK4	957.789	516.77	-0.731611	0.00479154	down	7.63759	4.9481	-2.68949	0.652412	down
			ENSSSCG00000015402	CACNA2D1	25.7314	42.671	0.879732	2.03522e-26	up	0.968635	3.93874	2.97011	3.77935	up
			ENSSSCG00000015487	TNFSF18	2.27025	3.26681	0.686891	0.000271385	up	2.70728	6.50713	3.79986	2.35357	up
			ENSSSCG00000015559	NCF2	28.3487	37.509	0.596662	6.74384e-05	up	0	2.58772	2.58772	26.8772	up
			ENSSSCG00000015579	PTGS2	3.7713	13.291	1.8806	1.86182e-17	up	2.71384	6.30906	3.59522	2.27769	up
			ENSSSCG00000015616	HSD11B1	125.502	53.9984	-1.03978	8.19325e-13	down	8.25932	2.60001	-5.65932	0.322993	down
			ENSSSCG00000015617	G0S2	148.645	60.8026	-1.02344	6.62788e-06	down	4.70598	2.03624	-2.66974	0.444496	down
			ENSSSCG00000015645		22.8057	13.166	-0.773979	1.3468e-18	down	29.3295	17.8933	-11.4362	0.611405	down
			ENSSSCG00000015664		45.7167	16.122	-1.42428	3.77442e-17	down	3.96184	0.534699	-3.42714	0.156259	down
			ENSSSCG00000015715	EN1	0.288462	12.9833	5.58999	2.05797e-50	up	0.332822	7.72286	7.39004	18.0741	up
			ENSSSCG00000015871	NR4A2	8.20425	13.9078	0.79608	1.14178e-11	up	3.76019	6.14847	2.38828	1.6187	up
			ENSSSCG00000015955	ITGA6	104.536	63.3647	-0.600258	1.50257e-17	down	13.5002	8.06165	-5.43856	0.600112	down
			ENSSSCG00000015982	HOXD9	1.55242	5.12171	1.88793	6.73775e-18	up	17.2565	27.4356	10.1791	1.58647	up
			ENSSSCG00000015984	HOXD4	8.26072	14.4647	0.953107	4.56992e-10	up	10.5356	26.3868	15.8512	2.49039	up
			ENSSSCG00000015985	HOXD3	1.3974	3.46675	1.3063	5.99788e-19	up	10.5356	26.3868	15.8512	2.49039	up
			ENSSSCG00000016322	ACKR3	48.0541	69.5195	0.608297	6.63167e-06	up	7.01058	11.0272	4.01666	1.56489	up
			ENSSSCG00000016443	TMEM176A	6.8802	14.79	1.23841	3.04344e-09	up	1.64472	4.43758	2.79286	2.60075	up
			ENSSSCG00000016646		65.1762	109.404	0.893947	7.93828e-13	up	2.03569	5.46032	3.42463	2.60352	up
			ENSSSCG00000016706	HOXA2	2.04714	0.477182	-2.13667	6.91171e-18	down	12.2916	4.13197	-8.15963	0.34152	down
			ENSSSCG00000016707	HOXA1	1.46978	0.884027	-0.661155	9.43172e-07	down	13.9346	5.94183	-7.99278	0.430495	down
			ENSSSCG00000016708	SKAP2	88.8146	36.4733	-1.13789	9.84766e-18	down	5.68593	3.37361	-2.31232	0.600355	down
			ENSSSCG00000016755		8.94315	13.6759	0.788563	1.70654e-11	up	2.89408	5.25508	2.361	1.78856	up
			ENSSSCG00000016859	C7	72.8677	20.4908	-1.63958	1.31681e-10	down	3.60679	0.97317	-2.63362	0.289515	down
			ENSSSCG00000016913	DDX4	0.763299	1.18006	0.757307	4.91345e-05	up	4.99309	8.0663	3.0732	1.60341	up
			ENSSSCG00000017041	ADRA1B	3.79368	1.74259	-0.991806	1.38543e-10	down	12.252	6.83482	-5.41714	0.561435	down
			ENSSSCG00000017178	SPHK1	8.74735	13.2064	0.759877	1.03281e-09	up	2.92102	5.17442	2.2534	1.7459	up
			ENSSSCG00000017265	AXIN2	11.9462	6.24146	-0.971407	3.4869e-09	down	3.7042	1.47252	-2.23168	0.413364	down
			ENSSSCG00000017299	MARCHF10	2.40738	0.672013	-1.63368	9.26547e-09	down	2.73079	0	-2.73079	0.0353259	down
			ENSSSCG00000017343	GFAP	0.84744	1.44251	0.93462	2.90275e-05	up	1.93307	5.01497	3.0819	2.51589	up
			ENSSSCG00000017533	HOXB2	9.49271	4.60008	-0.897814	2.34196e-10	down	4.74259	1.21662	-3.52597	0.271884	down
			ENSSSCG00000017538	HOXB7	26.1129	11.8494	-1.01799	2.67985e-14	down	7.52999	3.89772	-3.63228	0.523947	down
			ENSSSCG00000020777	TRIOBP	35.2469	20.4846	-0.675765	1.855e-06	down	7.79811	4.03621	-3.76189	0.523697	down
			ENSSSCG00000020963	EPDR1	13.0754	35.67	1.63309	7.5758e-27	up	0	2.9829	2.9829	30.829	up
			ENSSSCG00000021084	S100A6	473.287	728.982	0.777443	0.000116389	up	5.21483	7.87937	2.66454	1.50134	up
			ENSSSCG00000021232	SYNC	9.71094	5.02647	-0.812724	8.53298e-10	down	5.79101	3.26121	-2.5298	0.570566	down
			ENSSSCG00000021411	HIST1H2BD	33.3038	14.1931	-1.04327	4.48687e-12	down	2.21811	0	-2.21811	0.0431387	down
			ENSSSCG00000021944	RAC2	22.9658	13.0231	-0.739473	7.43164e-10	down	7.15399	3.36662	-3.78737	0.477891	down
			ENSSSCG00000022092	CYP7B1	23.9171	6.04415	-1.84663	4.10747e-21	down	3.29625	0.854423	-2.44182	0.281023	down
			ENSSSCG00000022504	CDON	54.5074	13.2197	-1.92937	4.32428e-23	down	10.852	4.10527	-6.74674	0.383973	down
			ENSSSCG00000022925		26.6466	70.8419	1.60249	4.00017e-18	up	4.32847	10.497	6.16851	2.39292	up
			ENSSSCG00000023229	ETV5	10.8519	5.95216	-0.784985	2.80677e-12	down	4.49263	1.46655	-3.02608	0.341102	down
			ENSSSCG00000023472	FMO3	10.2425	47.4904	2.36197	1.12065e-15	up	3.7792	12.8159	9.0367	3.32952	up
			ENSSSCG00000023522	TGM2	34.1457	12.7835	-1.38612	1.7912e-17	down	6.39907	3.56966	-2.82941	0.564644	down
			ENSSSCG00000023584		7.27095	4.08302	-0.749293	9.8026e-06	down	6.77797	1.68243	-5.09554	0.259151	down
			ENSSSCG00000024351	MET	23.7508	4.3369	-2.36029	5.84182e-26	down	4.03659	1.46918	-2.56741	0.379341	down
			ENSSSCG00000024950		20.5938	10.1763	-0.952796	1.77253e-17	down	4.73528	0.582722	-4.15256	0.141196	down
			ENSSSCG00000025141	PCDHGB1	2.78754	1.42455	-0.754786	0.000654033	down	4.7655	0.486538	-4.27896	0.12055	down
			ENSSSCG00000025578	ALDH1A2	110.984	8.75159	-3.52449	2.36658e-29	down	2.68572	0.484853	-2.20087	0.209947	down
			ENSSSCG00000026018	MFSD1	74.4614	98.709	0.634614	6.09697e-08	up	0.310834	2.67056	2.35973	6.74375	up
			ENSSSCG00000026196	FAM13A	39.1131	25.2045	-0.590515	4.37545e-11	down	5.19287	1.93258	-3.26029	0.384022	down
			ENSSSCG00000026386	SLC30A2	4.392	2.25081	-0.821299	0.000803004	down	7.01263	4.5875	-2.42512	0.65904	down
			ENSSSCG00000026473	ABCA8	32.0353	49.72	0.722942	1.92346e-09	up	3.75586	8.93212	5.17626	2.34244	up
			ENSSSCG00000026945	LRRC2	0.851647	3.31639	2.1152	3.09691e-32	up	1.02226	4.40747	3.3852	4.01641	up
			ENSSSCG00000027331	COL6A3	122.846	360.301	1.627	6.77918e-32	up	4.0661	10.7734	6.70729	2.60997	up
			ENSSSCG00000027410	CBFA2T2	7.27149	12.2114	0.822449	8.0972e-22	up	0.310937	2.45411	2.14317	6.21533	up
			ENSSSCG00000027806	SAMHD1	117.782	51.9744	-1.08066	3.90988e-18	down	2.50914	0	-2.50914	0.0383268	down
			ENSSSCG00000027935	FHOD3	0.412421	1.15007	1.71501	9.0853e-16	up	1.85013	5.34854	3.49841	2.79394	up
			ENSSSCG00000028080	ELOVL4	3.02187	4.66209	0.806565	2.76959e-06	up	0.389171	2.42929	2.04012	5.17057	up
			ENSSSCG00000028135	PRTFDC1	29.9486	49.2878	0.862029	1.07055e-10	up	1.97074	6.27994	4.3092	3.08099	up
			ENSSSCG00000028517	SC5D	27.996	61.5398	1.27211	1.33549e-21	up	2.95704	10.1695	7.2125	3.35931	up
			ENSSSCG00000028561	CD28	1.92696	0.998175	-0.785489	3.55376e-06	down	4.18758	1.52969	-2.65789	0.380096	down
			ENSSSCG00000028623	RARRES1	54.8687	86.5031	0.750189	0.00111258	up	3.32582	9.57432	6.2485	2.82394	up
			ENSSSCG00000028724	N6AMT1	42.1489	22.3963	-0.759643	5.33148e-15	down	3.65927	1.0921	-2.56717	0.31711	down
			ENSSSCG00000028740	CTDSPL	46.9873	73.2957	0.756076	1.65644e-17	up	4.17239	6.80025	2.62785	1.61508	up
			ENSSSCG00000029061	BMP3	12.7161	0.217036	-5.75988	1.22083e-28	down	3.53938	0.521499	-3.01788	0.17077	down
			ENSSSCG00000029482	CHST15	21.6581	10.7457	-0.942471	1.7564e-16	down	9.52671	4.85135	-4.67536	0.514335	down
			ENSSSCG00000029813	TSPAN5	19.1769	6.1958	-1.39855	9.31921e-15	down	3.99918	1.45857	-2.54061	0.380215	down
			ENSSSCG00000030260	PFN2	75.9779	111.472	0.726073	8.7192e-15	up	4.47173	9.40641	4.93468	2.07939	up
			ENSSSCG00000030369	YARS1	22.9758	30.9465	0.598363	9.43024e-11	up	0.619677	2.92162	2.30195	4.19858	up
			ENSSSCG00000030484	AHR	64.3778	36.9645	-0.671284	5.99363e-16	down	11.262	4.48606	-6.77592	0.403632	down
			ENSSSCG00000030535	SNX9	87.7062	140.885	0.781658	4.05477e-23	up	5.23561	8.13338	2.89776	1.5431	up
			ENSSSCG00000030565	GRIA4	1.3413	5.32451	2.13278	3.00121e-23	up	1.57731	4.16708	2.58976	2.544	up
			ENSSSCG00000031329	ST8SIA1	4.41603	6.36607	0.646818	8.20296e-09	up	11.7423	20.2968	8.5545	1.72237	up
			ENSSSCG00000031361	CELSR1	3.22101	0.625653	-2.40908	5.87903e-22	down	13.8009	7.84407	-5.9568	0.57148	down
			ENSSSCG00000031736	MGST2	2.7771	5.54425	1.23995	1.41973e-07	up	0.373638	3.57953	3.20589	7.76865	up
			ENSSSCG00000032097	DUSP16	16.1913	10.303	-0.59166	3.57583e-12	down	9.30033	3.55953	-5.74079	0.389298	down
			ENSSSCG00000032115	OSGIN1	1.18298	2.19908	0.917949	3.08775e-09	up	0	2.67937	2.67937	27.7937	up
			ENSSSCG00000032284	CCND3	38.4459	24.334	-0.590844	8.5452e-14	down	5.98423	3.0254	-2.95882	0.513689	down
			ENSSSCG00000032423	SPOCK1	0.931036	7.52928	3.15178	1.24076e-24	up	2.46809	5.75031	3.28222	2.27808	up
			ENSSSCG00000032536	B3GNT8	3.96203	1.57236	-1.24065	1.10414e-07	down	2.16697	0	-2.16697	0.0441118	down
			ENSSSCG00000032721	TRAF3IP3	28.1295	12.6991	-0.981854	8.04137e-17	down	4.83001	1.54404	-3.28597	0.333476	down
			ENSSSCG00000032795	IL1RL1	8.20606	4.63124	-0.722575	5.3041e-10	down	3.95223	1.50874	-2.44349	0.397002	down
			ENSSSCG00000032826	KCTD16	1.40515	4.31334	1.80643	2.34883e-12	up	0	2.49627	2.49627	25.9627	up
			ENSSSCG00000033018	TM4SF1	210.288	122.357	-0.600248	7.07078e-07	down	5.56428	1.99866	-3.56562	0.370507	down
			ENSSSCG00000033175	SASH1	34.9873	60.4348	0.856423	2.09833e-17	up	8.80327	15.7311	6.9278	1.77812	up
			ENSSSCG00000033214	GNMT	9.85604	1.01813	-3.12044	1.89185e-20	down	5.86722	3.69277	-2.17445	0.635601	down
			ENSSSCG00000033348	ISL2	1.98025	0.0787086	-4.50231	4.18156e-25	down	5.43443	3.01162	-2.42281	0.56223	down
			ENSSSCG00000033544	NTF3	0.766751	1.91912	1.39741	3.62389e-12	up	0.321765	4.29508	3.97331	10.4207	up
			ENSSSCG00000033674	PRKCB	8.04034	4.58035	-0.69461	8.27437e-11	down	6.35492	2.70343	-3.65149	0.434309	down
			ENSSSCG00000033844	CYP1B1	22.6086	10.5224	-0.957482	1.90828e-09	down	10.5594	4.62462	-5.93473	0.443237	down
			ENSSSCG00000034114	GPR68	3.53789	1.11728	-1.4945	2.12043e-14	down	2.9057	0.516033	-2.38967	0.204955	down
			ENSSSCG00000034259	PMEPA1	17.0982	30.189	0.859115	8.64602e-12	up	2.78801	6.36049	3.57247	2.237	up
			ENSSSCG00000034262	FIGN	5.29343	8.23447	0.710122	2.1006e-08	up	1.34281	3.80154	2.45873	2.70413	up
			ENSSSCG00000034743		4.12702	1.69715	-1.16877	8.08262e-09	down	5.17234	3.01224	-2.1601	0.590296	down
			ENSSSCG00000035066	MYOC	60.1756	722.122	3.74362	6.04865e-29	up	0.63383	4.26814	3.63431	5.95253	up
			ENSSSCG00000035275		3.72558	1.81249	-0.893345	0.00921083	down	5.66918	3.63012	-2.03906	0.64656	down
			ENSSSCG00000035299	SFRP4	9.95976	141.131	3.99738	5.20722e-39	up	1.00059	3.99861	2.99802	3.72402	up
			ENSSSCG00000035479	DISP1	13.0602	8.28233	-0.618107	2.96906e-07	down	18.4756	9.94734	-8.52827	0.540889	down
			ENSSSCG00000035677	EPOP	0.784403	1.1284	0.802323	0.00277052	up	1.62652	4.98312	3.35659	2.94414	up
			ENSSSCG00000036081	TBC1D20	143.096	200.182	0.63006	3.58248e-10	up	2.2999	6.76272	4.46282	2.85958	up
			ENSSSCG00000036383	LGALS3BP	26.6407	12.6716	-1.03529	4.55805e-13	down	7.62107	4.53151	-3.08956	0.599854	down
			ENSSSCG00000036541	RGS11	0.851486	3.01254	1.93779	7.46298e-21	up	0.384839	3.94166	3.55682	8.33609	up
			ENSSSCG00000036956	SOCS3	19.7721	46.1317	1.34725	5.53143e-08	up	4.7835	7.82985	3.04634	1.6238	up
			ENSSSCG00000037048		6.50092	10.8389	0.745815	0.000973008	up	0.309712	2.83793	2.52822	7.17072	up
			ENSSSCG00000037065	EMP2	43.9474	24.6122	-0.735547	9.293e-11	down	5.39563	2.2331	-3.16254	0.424536	down
			ENSSSCG00000037075		10.1399	6.00337	-0.802939	0.000525789	down	10.9688	6.31543	-4.6534	0.579594	down
			ENSSSCG00000037120	TK1	4.39936	2.45024	-0.679494	0.0225282	down	7.21611	2.22372	-4.99239	0.317617	down
			ENSSSCG00000037487		263.456	369.445	0.625809	2.24074e-09	up	5.02276	11.4785	6.45576	2.26021	up
			ENSSSCG00000038149	KCNE4	2.28631	6.07991	1.59753	4.19624e-16	up	0.657887	3.05775	2.39986	4.16652	up
			ENSSSCG00000038164	RAI1	4.51149	3.16657	-0.622121	0.000111065	down	7.82709	2.91865	-4.90845	0.380801	down
			ENSSSCG00000038738	DMWD	8.79724	5.18988	-0.620332	4.35172e-05	down	4.41139	1.70243	-2.70896	0.399529	down
			ENSSSCG00000038839	TTC36	4.62612	1.63294	-1.33698	1.22556e-06	down	3.00743	0.992927	-2.0145	0.351714	down
			ENSSSCG00000039161	MEIS1	71.7579	11.8561	-2.50811	8.01079e-36	down	5.31439	2.17976	-3.13463	0.421056	down
			ENSSSCG00000039341		0.753355	2.78817	1.96764	2.39117e-11	up	0.351628	3.29249	2.94086	7.51169	up
			ENSSSCG00000039548	PTGFR	6.01622	46.0621	3.07089	6.6143e-36	up	1.05167	3.09307	2.0414	2.77256	up
			ENSSSCG00000039568	SNAI2	44.5739	86.0241	1.02168	7.94115e-12	up	13.6376	20.5413	6.9037	1.50254	up
			ENSSSCG00000039761	MYCL	12.0336	5.30927	-0.95054	4.49537e-06	down	5.88714	3.27081	-2.61633	0.563009	down
			ENSSSCG00000039890	RASL11A	22.2987	11.7577	-0.770659	1.77387e-10	down	2.62702	0	-2.62702	0.0366701	down
			ENSSSCG00000039947	KCNJ2	3.57463	5.25501	0.613908	0.00010942	up	3.03301	6.47962	3.44661	2.10009	up
			ENSSSCG00000040013	MTUS1	127.876	70.5829	-0.787424	1.6554e-10	down	6.8251	0.552596	-6.27251	0.0942363	down
			ENSSSCG00000040037	MTSS2	7.66997	12.9692	0.790269	2.81971e-13	up	3.80454	6.08448	2.27994	1.58392	up
			ENSSSCG00000040349	HOXD8	9.91517	82.1465	3.24197	1.95546e-58	up	25.0563	38.4531	13.3968	1.53255	up
			ENSSSCG00000040397	COLEC12	107.925	50.4881	-0.975082	1.82808e-14	down	4.01259	0.542133	-3.47046	0.156138	down
			ENSSSCG00000041465		1.7156	2.71133	0.691396	3.59455e-06	up	0.342409	2.39154	2.04913	5.63177	up
			ENSSSCG00000041499		1.39835	3.64823	1.45378	4.92204e-25	up	2.31819	5.7867	3.46851	2.43434	up
			ENSSSCG00000043519		13.0019	7.4255	-0.628115	0.000996553	down	2.89884	0.476518	-2.42233	0.192247	down
			ENSSSCG00000044562		2.75957	1.70814	-0.609132	5.17409e-05	down	2.13436	0	-2.13436	0.0447555	down
			ENSSSCG00000045769		6.87841	3.3919	-0.715556	0.0116772	down	2.21125	0	-2.21125	0.0432666	down
			ENSSSCG00000048408		17.4723	10.5385	-0.630605	2.25853e-07	down	3.92344	0	-3.92344	0.0248544	down
			ENSSSCG00000049422		3.21431	0.476238	-2.69256	3.33109e-24	down	4.01772	0.673372	-3.34435	0.187815	down
			ENSSSCG00000049630	DEPTOR	67.1669	36.1964	-0.769079	2.41399e-18	down	5.64642	2.63595	-3.01048	0.476113	down
			ENSSSCG00000049952		2.57514	3.46407	0.772207	0.000218862	up	2.80848	5.51009	2.7016	1.92887	up
			ENSSSCG00000051570		5.34217	3.16025	-0.745542	1.5693e-08	down	24.8453	15.3765	-9.4688	0.620417	down
		WL	ENSSSCG00000000010	FBLN1	289.233	166.177	-0.760482	0.00667798	down	2.13278	0	-2.13278	0.0447872	down
			ENSSSCG00000000062	CSDC2	6.88836	2.09303	-1.70092	0.000276225	down	5.39864	0	-5.39864	0.0181863	down
			ENSSSCG00000000082	CACNA1I	1.44868	0.180104	-2.97559	2.37293e-06	down	8.67939	4.41858	-4.2608	0.514681	down
			ENSSSCG00000000092	NPTXR	4.06235	0.606355	-2.68912	0.000436962	down	2.22794	0	-2.22794	0.0429565	down
			ENSSSCG00000000146	MYH11	34.4095	77.793	1.12413	0.0291811	up	0	3.59734	3.59734	36.9734	up
			ENSSSCG00000000252	KRT8	225.427	6.40864	-5.12844	5.69711e-08	down	9.06816	3.17698	-5.89118	0.35743	down
			ENSSSCG00000000602	RERG	35.0772	10.2337	-1.84889	1.72088e-05	down	15.5448	7.54069	-8.00408	0.488386	down
			ENSSSCG00000000687	CD4	4.08693	1.72357	-1.22069	0.00258631	down	7.06789	0	-7.06789	0.0139511	down
			ENSSSCG00000000778	CPNE8	32.8736	64.011	0.954273	1.14908e-06	up	0.952788	3.9184	2.96561	3.81691	up
			ENSSSCG00000000857	IGF1	31.7631	52.9033	0.767924	0.00954517	up	8.45234	13.0242	4.57189	1.53458	up
			ENSSSCG00000001570	PI16	60.5744	17.5508	-1.7798	3.33935e-05	down	2.29359	0	-2.29359	0.0417782	down
			ENSSSCG00000001595	DAAM2	10.6701	16.1134	0.586044	0.0123596	up	1.96584	4.13957	2.17373	2.05223	up
			ENSSSCG00000001786	CFAP161	2.16023	9.27123	2.06572	0.000329342	up	2.04981	10.5383	8.48845	4.94846	up
			ENSSSCG00000001787	IL16	15.1088	8.63599	-0.803012	0.000584644	down	6.8856	2.09009	-4.79552	0.313514	down
			ENSSSCG00000001793	ADAMTSL3	23.541	4.81041	-2.30523	2.11161e-08	down	3.00099	0	-3.00099	0.0322477	down
			ENSSSCG00000001863	TMEM266	2.28914	7.22804	1.69515	2.86585e-06	up	4.04022	6.82631	2.78609	1.67293	up
			ENSSSCG00000001921	NEO1	49.6039	14.6689	-1.78367	1.58256e-07	down	11.2437	1.87585	-9.36783	0.17418	down
			ENSSSCG00000002245	KATNBL1	52.6383	26.8177	-1.00177	0.000107878	down	11.3823	6.72815	-4.65417	0.594667	down
			ENSSSCG00000002267	RGMA	11.5063	26.0908	1.24039	0.00233028	up	1.99277	4.05783	2.06506	1.98676	up
			ENSSSCG00000002280	RAB15	1.22722	0.796611	-0.617131	0.0407019	down	2.96917	0	-2.96917	0.0325821	down
			ENSSSCG00000002329	MAP3K9	1.22375	0.555615	-1.10527	0.00393661	down	8.31221	5.40171	-2.91051	0.654014	down
			ENSSSCG00000002332	SIPA1L1	9.80606	4.85952	-1.00523	0.00245251	down	13.193	7.08853	-6.10442	0.540777	down
			ENSSSCG00000002697	NUDT7	97.2353	184.699	0.917665	0.00484326	up	0	3.06168	3.06168	31.6168	up
			ENSSSCG00000002812	KIFC3	26.5954	41.6774	0.654979	0.000795985	up	2.37378	9.59178	7.218	3.9178	up
			ENSSSCG00000002829	MMP2	104.332	409.41	2.00917	3.5259e-07	up	8.31563	14.9604	6.64476	1.78957	up
			ENSSSCG00000002857	TDRD12	1.27076	2.78084	1.12903	0.0364572	up	5.69076	10.0703	4.37954	1.7563	up
			ENSSSCG00000002864	SLC7A10	5.06681	0.66892	-2.89316	3.79257e-08	down	4.47107	1.21067	-3.2604	0.286731	down
			ENSSSCG00000002993	CYP2A19	7.21774	74.6279	3.53552	0.0152494	up	3.51121	9.86795	6.35673	2.76028	up
			ENSSSCG00000003160	NTF4	1.48101	0.896763	-0.775278	0.0266274	down	2.3572	0	-2.3572	0.0406967	down
			ENSSSCG00000003572	SYTL1	4.36254	1.04994	-2.00737	9.80783e-05	down	5.08558	2.92968	-2.1559	0.584251	down
			ENSSSCG00000003603	COL16A1	31.1484	56.3247	0.85473	0.000181599	up	2.64056	5.85962	3.21906	2.1746	up
			ENSSSCG00000003702	GATA6	47.4694	3.96426	-3.57649	7.33309e-09	down	7.1517	1.91166	-5.24003	0.277406	down
			ENSSSCG00000003821	KANK4	4.14171	0.781981	-2.39192	9.24195e-05	down	3.05088	0	-3.05088	0.0317372	down
			ENSSSCG00000003825	CYP2J34	8.20134	3.67067	-1.18275	0.0027989	down	2.05379	0	-2.05379	0.0464299	down
			ENSSSCG00000004027	PDE10A	6.84579	3.06912	-1.19589	0.00231316	down	5.51156	0	-5.51156	0.0178204	down
			ENSSSCG00000004052	FNDC1	7.14935	4.6106	-0.6338	0.0287511	down	3.10619	1.00706	-2.09913	0.345287	down
			ENSSSCG00000004053	TAGAP	15.6783	8.93652	-0.79817	0.0294782	down	5.37977	2.34821	-3.03157	0.446772	down
			ENSSSCG00000004055	RSPH3	4.27456	2.25217	-0.900681	0.0039992	down	12.4503	6.55474	-5.89555	0.530246	down
			ENSSSCG00000004058	EZR	320.87	46.6627	-2.81896	4.35182e-08	down	11.2588	3.2541	-8.00468	0.295287	down
			ENSSSCG00000004081		34.0962	8.24123	-2.08557	2.84294e-07	down	9.50698	1.97686	-7.53011	0.216183	down
			ENSSSCG00000004207		51.962	143.686	1.47901	8.77282e-07	up	0	8.94153	8.94153	90.4153	up
			ENSSSCG00000004308	SPACA1	0.130803	2.2685	3.87119	0.000102419	up	0	3.02966	3.02966	31.2966	up
			ENSSSCG00000004322	ANKRD6	14.8248	1.26288	-3.57475	2.44807e-08	down	17.4663	0	-17.4663	0.00569272	down
			ENSSSCG00000004404		1.47522	2.86661	0.922034	0.0231566	up	4.41124	8.39067	3.97943	1.88211	up
			ENSSSCG00000004484	COL12A1	110.824	192.795	0.787349	6.7933e-05	up	2.36686	9.00905	6.64219	3.69257	up
			ENSSSCG00000004507	SMAD7	33.7505	22.1641	-0.590284	0.0196033	down	9.3398	6.11952	-3.22028	0.658862	down
			ENSSSCG00000004570	TPM1	249.374	389.179	0.625615	0.000296098	up	9.52817	15.3901	5.86194	1.60883	up
			ENSSSCG00000004795	MEIS2	39.7384	21.4025	-0.904645	1.0807e-05	down	8.53188	4.07511	-4.45677	0.483685	down
			ENSSSCG00000004891	SERPINB7	0.530385	1.77826	1.74331	0.000418827	up	3.17964	9.49184	6.3122	2.92466	up
			ENSSSCG00000004976	LRRC49	1.9316	0.857562	-1.22305	0.000495393	down	3.09007	1.07517	-2.0149	0.368384	down
			ENSSSCG00000004980	THSD4	14.4245	1.41993	-3.37625	2.41672e-08	down	19.9298	9.39185	-10.538	0.473886	down
			ENSSSCG00000005020	ATL1	4.46383	1.99702	-1.22031	0.000741557	down	17.115	9.93698	-7.17803	0.583036	down
			ENSSSCG00000005243	PGM5	71.137	39.2962	-0.906768	0.00179689	down	5.08495	1.22012	-3.86483	0.254606	down
			ENSSSCG00000005423	ABCA1	117.238	61.2203	-0.915598	1.11826e-05	down	15.2695	8.9765	-6.293	0.590553	down
			ENSSSCG00000005455	SVEP1	210.233	127.075	-0.745587	0.000656891	down	7.21923	2.21398	-5.00525	0.316151	down
			ENSSSCG00000005533	PTGS1	22.184	7.98959	-1.48184	1.10437e-07	down	7.74029	2.46365	-5.27664	0.326984	down
			ENSSSCG00000005938	COL22A1	5.63403	0.0545559	-6.58988	2.67073e-10	down	2.19074	0	-2.19074	0.0436541	down
			ENSSSCG00000005943	ST3GAL1	20.0318	13.1544	-0.597094	0.0376038	down	14.2856	4.20096	-10.0846	0.298977	down
			ENSSSCG00000005944	NDRG1	167.269	101.231	-0.722026	0.00241487	down	12.878	5.18499	-7.69305	0.407226	down
			ENSSSCG00000005981	FBXO32	39.7672	22.8717	-0.824856	0.0226893	down	5.0888	0	-5.0888	0.0192723	down
			ENSSSCG00000006001	ENPP2	108.669	65.4774	-0.740379	0.00141066	down	12.779	5.67971	-7.0993	0.44877	down
			ENSSSCG00000006002	CCN3	50.1799	15.3728	-1.74401	6.31283e-05	down	6.51404	0	-6.51404	0.0151194	down
			ENSSSCG00000006038	ZFPM2	24.4734	7.02153	-1.81774	3.58589e-08	down	7.00575	1.17997	-5.82579	0.180131	down
			ENSSSCG00000006051	CTHRC1	5.45201	42.6718	3.00033	1.34797e-06	up	5.14725	8.24156	3.09431	1.5897	up
			ENSSSCG00000006169	ZFHX4	5.84139	11.154	0.946441	0.00296527	up	1.18137	7.06819	5.88682	5.59415	up
			ENSSSCG00000006288	SELP	6.49235	3.38654	-0.964874	0.000780938	down	3.36964	0	-3.36964	0.0288214	down
			ENSSSCG00000006296	ATP1B1	91.5748	41.8468	-1.13932	0.000343501	down	4.07556	2.06302	-2.01254	0.518019	down
			ENSSSCG00000006331	PBX1	69.0795	39.1849	-0.816091	1.08295e-05	down	2.00969	0	-2.00969	0.0474004	down
			ENSSSCG00000006344	NOS1AP	2.92079	1.4396	-1.03103	0.00736911	down	5.09573	3.00252	-2.09322	0.597128	down
			ENSSSCG00000006352	MPZ	0.321786	8.00132	4.64322	1.30691e-07	up	0	2.0343	2.0343	21.343	up
			ENSSSCG00000006621		15.6138	0.120731	-7.00266	4.38535e-12	down	2.05773	0	-2.05773	0.0463449	down
			ENSSSCG00000006864	CDC14A	22.4421	12.2754	-0.870226	3.36385e-05	down	5.07374	2.11384	-2.9599	0.4279	down
			ENSSSCG00000006981	MICU3	33.1977	62.795	0.912348	0.000265971	up	0	2.17119	2.17119	22.7119	up
			ENSSSCG00000006988	PDGFRL	66.0058	38.7146	-0.754393	0.000763937	down	4.18961	1.126	-3.06361	0.285807	down
			ENSSSCG00000007073	ISM1	35.1346	7.8864	-2.1678	1.92383e-09	down	2.97298	0	-2.97298	0.0325417	down
			ENSSSCG00000007085	DSTN	166.963	261.452	0.618233	0.0099054	up	1.82319	4.07638	2.25319	2.17159	up
			ENSSSCG00000007157	SLC4A11	2.29266	1.51244	-0.618709	0.0258031	down	3.01843	0	-3.01843	0.0320675	down
			ENSSSCG00000007170	CPXM1	11.7602	21.5761	0.878196	0.00656987	up	1.80895	5.89223	4.08328	3.13902	up
			ENSSSCG00000007383	TOMM34	9.38673	5.9755	-0.653992	0.00319705	down	3.15225	0	-3.15225	0.0307479	down
			ENSSSCG00000007456	SULF2	28.8425	16.6128	-0.794152	0.00749507	down	7.45757	3.2905	-4.16707	0.448623	down
			ENSSSCG00000007656	PVRIG	3.17563	1.28772	-1.24982	0.00414748	down	2.41318	0	-2.41318	0.0397902	down
			ENSSSCG00000007681	CUX1	39.4219	19.0112	-1.01721	0.00103495	down	15.7725	0	-15.7725	0.0063002	down
			ENSSSCG00000007849	CRYM	3.49083	42.7656	3.64632	4.28013e-09	up	0	2.01615	2.01615	21.1615	up
			ENSSSCG00000007872	XYLT1	1.72898	4.33158	1.33195	0.000108918	up	1.12045	8.53805	7.4176	7.07774	up
			ENSSSCG00000007949	SRL	0.86889	0.330967	-1.41825	0.000457496	down	9.40646	2.30132	-7.10514	0.252599	down
			ENSSSCG00000007977	HBM	29.5717	9.31232	-1.69935	0.00837923	down	5.27318	2.11243	-3.16074	0.411755	down
			ENSSSCG00000008054	NTN3	1.55407	0.707942	-1.11752	0.00866715	down	10.3512	5.24035	-5.11083	0.510981	down
			ENSSSCG00000008073	OMD	68.1626	45.136	-0.608188	0.00419939	down	11.7357	6.8554	-4.88026	0.587665	down
			ENSSSCG00000008081	BARX1	13.6463	0.0388301	-8.19203	2.78322e-12	down	8.72096	4.5427	-4.17825	0.526327	down
			ENSSSCG00000008141	ST6GAL2	33.1066	0.743746	-5.49597	1.03176e-07	down	2.18901	0	-2.18901	0.043687	down
			ENSSSCG00000008147	FHL2	34.6889	16.1582	-1.1689	0.00152226	down	2.24994	0	-2.24994	0.0425543	down
			ENSSSCG00000008164	MAP4K4	66.2923	185.869	1.46199	5.15199e-06	up	5.10436	13.3235	8.21915	2.57928	up
			ENSSSCG00000008311	CYP26B1	0.887496	5.58265	2.64286	0.000209201	up	6.02253	11.6319	5.60938	1.91619	up
			ENSSSCG00000008336	ANXA4	198.553	300.232	0.591925	0.00227094	up	7.22082	11.4177	4.19692	1.57329	up
			ENSSSCG00000008372	EHBP1	130.01	230.571	0.815936	0.000116378	up	4.32941	7.62582	3.29641	1.74421	up
			ENSSSCG00000008374	B3GNT2	44.2022	20.803	-1.08785	0.00717663	down	3.13844	1.01263	-2.12581	0.34357	down
			ENSSSCG00000008606	OSR1	11.9868	3.61244	-1.73237	2.62279e-06	down	2.97904	0	-2.97904	0.0324777	down
			ENSSSCG00000008645	ID2	94.7413	40.7056	-1.15545	0.0426322	down	18.9975	6.39619	-12.6013	0.340159	down
			ENSSSCG00000008749	SLIT2	56.5225	37.1699	-0.634111	0.000411451	down	11.2305	5.70065	-5.52985	0.51195	down
			ENSSSCG00000008768	ARAP2	26.9442	4.08853	-2.75599	2.74978e-09	down	2.9279	0	-2.9279	0.0330261	down
			ENSSSCG00000008959	CXCL2	51.3123	128.664	1.27906	0.0155157	up	2.27638	5.92781	3.65143	2.53655	up
			ENSSSCG00000009012	TMEM154	5.47451	2.56531	-1.08503	0.000771317	down	2.9767	0	-2.9767	0.0325023	down
			ENSSSCG00000009060	MAML3	3.80662	2.17408	-0.793917	0.00817532	down	8.21186	4.30908	-3.90278	0.530456	down
			ENSSSCG00000009245	SCD5	12.4494	2.33351	-2.43935	1.32362e-07	down	2.03667	0	-2.03667	0.0468019	down
			ENSSSCG00000009278	FGF9	9.72932	2.00628	-2.29323	6.92091e-07	down	8.17686	0.999138	-7.17772	0.132796	down
			ENSSSCG00000009357	SMAD9	9.92131	6.14599	-0.70229	0.0059826	down	2.09995	0	-2.09995	0.0454555	down
			ENSSSCG00000009457	DACH1	9.48126	5.42281	-0.827504	9.19168e-05	down	4.10849	2.02964	-2.07885	0.506034	down
			ENSSSCG00000009486	SLITRK6	10.8045	32.8489	1.63315	0.0120226	up	8.17755	14.9312	6.7536	1.81589	up
			ENSSSCG00000009545	COL4A2	252.321	436.656	0.805967	0.00387761	up	9.69379	16.938	7.24425	1.73968	up
			ENSSSCG00000009580	S1PR3	0.48783	1.10342	1.21929	0.0165927	up	0	2.442	2.442	25.42	up
			ENSSSCG00000009592	NFIL3	36.5963	65.9485	0.884403	0.00299144	up	0	10.0833	10.0833	101.833	up
			ENSSSCG00000009630	EGR3	1.68943	3.45841	1.0665	0.0448331	up	0	2.18693	2.18693	22.8693	up
			ENSSSCG00000009642	STC1	8.67938	16.8608	0.967018	0.020412	up	0	11.4641	11.4641	115.641	up
			ENSSSCG00000009661	ADRA1A	2.36826	5.804	1.27246	0.00081868	up	0	2.24431	2.24431	23.4431	up
			ENSSSCG00000009672		66.1759	14.8045	-2.16182	7.59264e-07	down	11.8772	6.06005	-5.81713	0.514316	down
			ENSSSCG00000009716	SH3RF1	6.72081	4.35875	-0.60873	0.0141086	down	5.24328	3.15968	-2.0836	0.610053	down
			ENSSSCG00000009872	PLBD2	26.9426	57.6925	1.14341	0.00103495	up	8.55863	13.1839	4.62531	1.53418	up
			ENSSSCG00000009896	BICDL1	8.83401	1.34866	-2.77813	8.88529e-08	down	2.06368	0	-2.06368	0.0462175	down
			ENSSSCG00000009956	GRK3	42.4981	79.4155	0.87946	1.56632e-06	up	7.79131	19.9807	12.1894	2.54467	up
			ENSSSCG00000010181	C1orf198	43.4185	81.6255	0.901379	0.000340013	up	0	2.77096	2.77096	28.7096	up
			ENSSSCG00000010209	FAM13C	72.1734	46.2206	-0.668534	0.00376195	down	8.20263	4.79972	-3.40291	0.59014	down
			ENSSSCG00000010224	EGR2	4.97291	14.432	1.56355	0.000448315	up	5.40621	9.27385	3.86764	1.70241	up
			ENSSSCG00000010276	UNC5B	7.72657	3.57714	-1.06978	0.00500197	down	3.09346	1.01473	-2.07873	0.349067	down
			ENSSSCG00000010283	SPOCK2	84.0023	17.3452	-2.28736	7.73181e-08	down	9.41061	4.17664	-5.23396	0.449671	down
			ENSSSCG00000010290	MCU	43.4227	13.9637	-1.64561	1.56212e-05	down	15.982	5.20803	-10.774	0.33006	down
			ENSSSCG00000010293	OIT3	1.98019	0.126197	-3.74176	1.24693e-05	down	5.44162	3.09114	-2.35048	0.57585	down
			ENSSSCG00000010311	CAMK2G	36.9774	80.3438	1.12786	1.25768e-05	up	8.3067	20.8072	12.5005	2.48697	up
			ENSSSCG00000010322	ZNF503	13.6064	4.50758	-1.54805	0.000513256	down	9.3732	4.36748	-5.00572	0.471591	down
			ENSSSCG00000010325	KCNMA1	5.72807	1.6357	-1.82804	0.000838125	down	14.916	8.22126	-6.69476	0.554159	down
			ENSSSCG00000010352	GRID1	1.18365	0.45847	-1.31404	0.00199399	down	2.28234	0	-2.28234	0.0419755	down
			ENSSSCG00000010429	PRKG1	25.1394	8.08895	-1.6871	1.38489e-07	down	3.24819	0	-3.24819	0.0298668	down
			ENSSSCG00000010456	PANK1	6.92353	3.01899	-1.22359	0.000358203	down	4.62236	0	-4.62236	0.0211759	down
[truncated: 1,073 more rows]

## Sheet: Co-variable gene between groups
					Characteristic of genes expression					Characteristic of RPS of gene
Pairwise comparison		Tissue	Ensembl gene ID	Gene symbol	Mean TPM		log2FC(TPM [group 2 / group 1])	FDR	Up or down-regulated in group 2	RPS		△RPS (group 2 / group 1)	Fold change (group 2 / group 1)	Up or down-regulated in group 2
Group 1	Group 2				Group 1	Group 2				Group 1	Group 2
NC	WG	GOM	ENSSSCG00000001248	MOG	1.10739	0.50769	-0.832839	0.00523863	down	5.45899	3.22175	-2.23724	0.597546	down
			ENSSSCG00000002669	CRISPLD2	53.596	69.4837	0.590461	0.00637568	up	2.29103	4.35971	2.06868	1.86518	up
			ENSSSCG00000002806	MMP15	3.59301	7.50786	0.885858	0.00373678	up	0	3.80783	3.80783	39.0783	up
			ENSSSCG00000002818	PLLP	9.33262	5.57579	-0.968898	1.50321e-05	down	3.36449	0.68934	-2.67515	0.227837	down
			ENSSSCG00000003000	ITPKC	6.57462	11.2372	0.729634	0.00278021	up	2.17645	5.75438	3.57793	2.57171	up
			ENSSSCG00000003109	TMEM160	6.58769	37.0635	1.2374	0.0148066	up	3.09142	9.45919	6.36777	2.99528	up
			ENSSSCG00000003616	FAM167B	13.4677	54.9134	0.966407	0.00476741	up	0	2.88432	2.88432	29.8432	up
			ENSSSCG00000004233	SMPDL3A	88.2007	241.674	0.8149	0.0151183	up	0	2.02823	2.02823	21.2823	up
			ENSSSCG00000004622	GNB5	11.7328	27.7654	0.743663	0.00111857	up	3.10468	5.26693	2.16225	1.67472	up
			ENSSSCG00000005058	ATG14	11.0477	7.55644	-0.877776	5.71748e-10	down	2.80813	0.341593	-2.46654	0.151848	down
			ENSSSCG00000005216		1.37119	0.524655	-1.75168	0.0313273	down	4.16728	0.678516	-3.48876	0.182439	down
			ENSSSCG00000005375	CORO2A	1.72583	2.87893	0.672667	0.000683619	up	0	3.93224	3.93224	40.3224	up
			ENSSSCG00000005452	C9orf152	7.49218	3.48671	-0.818994	0.0117233	down	5.36253	3.12466	-2.23787	0.590324	down
			ENSSSCG00000005778	HSBP1L1	6.53579	4.09337	-0.708323	0.000855926	down	4.08424	1.1119	-2.97234	0.289633	down
			ENSSSCG00000005914	SHARPIN	7.35176	15.6203	0.58922	0.00226676	up	3.51836	10.3345	6.81618	2.88378	up
			ENSSSCG00000006355	APOA2	4.32275	0.908892	-2.98058	3.31678e-05	down	9.8692	5.14069	-4.72851	0.525688	down
			ENSSSCG00000006400	SLAMF9	0.645494	1.65287	0.812193	0.0235518	up	0.992844	3.03113	2.03829	2.86512	up
			ENSSSCG00000006525		3.93593	1.79144	-0.805615	0.0444132	down	5.20947	1.35612	-3.85336	0.274249	down
			ENSSSCG00000006774	PPM1J	8.2603	27.4414	1.01816	0.00326467	up	0	3.24178	3.24178	33.4178	up
			ENSSSCG00000006932	CLCA4	3.20029	1.4377	-1.23236	0.000427809	down	2.4762	0.378177	-2.09802	0.185613	down
			ENSSSCG00000007542	PRKAR1B	1.90535	3.57325	0.711037	0.00717005	up	0	2.59582	2.59582	26.9582	up
			ENSSSCG00000008090	IL1A	3.56962	2.095	-1.01827	0.0156793	down	3.20488	0	-3.20488	0.0302582	down
			ENSSSCG00000008122	ADRA2B	1.81395	3.30393	0.6907	0.00480411	up	4.38417	9.74282	5.35865	2.19501	up
			ENSSSCG00000008582		3.12155	1.16163	-1.52491	0.00128257	down	7.67336	3.44379	-4.22957	0.455889	down
			ENSSSCG00000008586	TP53I3	3.32417	1.91448	-1.8222	1.75552e-06	down	7.67336	3.44379	-4.22957	0.455889	down
			ENSSSCG00000008943	SLC4A4	22.1848	15.5158	-0.605405	0.00206767	down	2.98668	0.703313	-2.28337	0.260251	down
			ENSSSCG00000008948	ALB	203.911	67.5912	-2.28936	0.0227893	down	8.07077	5.13374	-2.93703	0.640544	down
			ENSSSCG00000008959	CXCL2	58.5978	39.8258	-0.714401	0.0310703	down	5.8362	3.5312	-2.30501	0.611704	down
			ENSSSCG00000008961	MTHFD2L	6.02653	4.31344	-0.662566	0.000775408	down	13.0435	8.57245	-4.47107	0.659827	down
			ENSSSCG00000009122	ARSJ	17.2294	10.0588	-0.694581	0.0166818	down	5.09966	2.94628	-2.15339	0.58586	down
			ENSSSCG00000009181	C4orf17	5.7195	2.85048	-0.921881	0.0117683	down	4.19893	1.94889	-2.25003	0.476606	down
			ENSSSCG00000009631	PEBP4	19.8334	8.92631	-1.0849	0.00258479	down	7.01306	2.62442	-4.38863	0.383017	down
			ENSSSCG00000009912	POP5	10.2083	10.0661	-0.591923	0.0187409	down	13.976	7.85384	-6.12215	0.565064	down
			ENSSSCG00000010012	SLC35E4	1.14302	2.68336	0.831595	0.0151302	up	4.00702	9.76696	5.75994	2.40246	up
			ENSSSCG00000010655	GFRA1	13.6978	7.74434	-0.881883	0.00297322	down	7.61407	3.46632	-4.14775	0.462313	down
			ENSSSCG00000011217	NEK10	0.844878	1.74957	0.83764	0.0385949	up	1.18917	6.26091	5.07174	4.93411	up
			ENSSSCG00000011962	ADGRG7	1.34886	0.685397	-0.700652	0.0462498	down	12.2703	6.04158	-6.22876	0.496476	down
			ENSSSCG00000013248	LRP4	9.03076	4.86618	-1.03905	0.00199736	down	15.5279	10.1203	-5.40759	0.653977	down
			ENSSSCG00000013683		10.1862	1.77636	-3.36591	1.98394e-07	down	4.1538	1.04384	-3.10997	0.268897	down
			ENSSSCG00000014898	DDIAS	2.18792	1.20124	-1.10179	0.00186975	down	7.98709	4.57879	-3.4083	0.57855	down
			ENSSSCG00000015825	ADGRA2	13.3716	23.9386	0.773968	0.00126984	up	3.46993	6.06624	2.59631	1.72727	up
			ENSSSCG00000016160	ERBB4	3.83836	2.57619	-0.651499	0.0322964	down	3.88662	1.65367	-2.23295	0.439889	down
			ENSSSCG00000016273	HTR2B	3.08677	0.791671	-2.36979	2.42746e-06	down	7.14041	3.72434	-3.41608	0.528193	down
			ENSSSCG00000016617	WNT16	30.7204	24.5331	-1.05596	0.0276822	down	5.2386	1.02443	-4.21418	0.210622	down
			ENSSSCG00000017238	TTYH2	6.27771	10.9291	0.647772	0.0291592	up	2.29624	11.6506	9.35439	4.90378	up
			ENSSSCG00000020873	SYNGR1	23.1937	34.0935	0.620005	0.00329747	up	4.19922	6.82344	2.62422	1.61039	up
			ENSSSCG00000021241	ADAMTS13	2.17852	1.70823	-0.678291	0.0147199	down	4.6823	0.859948	-3.82235	0.200729	down
			ENSSSCG00000021676	HEATR4	1.2378	0.631099	-1.33945	0.0141782	down	6.24874	2.69166	-3.55708	0.439719	down
			ENSSSCG00000021998		2.23999	0.795182	-1.85641	0.00138833	down	4.17124	1.04736	-3.12388	0.268625	down
			ENSSSCG00000022099	TP53INP2	4.24023	5.66763	0.773495	0.00669239	up	1.90487	7.44228	5.53741	3.76198	up
			ENSSSCG00000024776	SNRPG	152.921	78.5792	-1.41043	3.36479e-07	down	3.77676	0.957002	-2.81976	0.272651	down
			ENSSSCG00000025460	SPSB2	4.65307	13.5991	0.605848	0.0130808	up	3.32284	7.25771	3.93487	2.14959	up
			ENSSSCG00000025992	ENPP3	4.6207	2.65074	-1.0886	0.000775408	down	3.29439	0.36256	-2.93183	0.136272	down
			ENSSSCG00000027144	LMNTD1	7.35322	3.59892	-0.910192	0.00875867	down	8.82466	5.67244	-3.15223	0.646796	down
			ENSSSCG00000027275	HHLA2	1.51759	1.00475	-0.617285	0.018502	down	3.74302	0.651743	-3.09127	0.195613	down
			ENSSSCG00000027763		7.48476	6.43592	-0.680489	8.80806e-05	down	3.83847	0.626314	-3.21216	0.184415	down
			ENSSSCG00000031360	ADO	17.3163	39.4411	0.666923	0.0429876	up	1.08383	3.17448	2.09065	2.76601	up
			ENSSSCG00000032245	DEFB134	0.938351	0.540817	-0.706515	0.0147409	down	3.95632	0.949654	-3.00666	0.25877	down
			ENSSSCG00000032365	GPR87	2.34768	0.944226	-1.06347	0.000535633	down	2.87306	0.348345	-2.52471	0.150803	down
			ENSSSCG00000032456		2.61977	2.02423	-0.883213	0.00643268	down	5.107	2.41623	-2.69077	0.483239	down
			ENSSSCG00000033171	MAPK11	1.4664	4.25937	0.668048	0.0297697	up	0	2.59424	2.59424	26.9424	up
			ENSSSCG00000033555		3.08267	1.14264	-1.66277	0.0187695	down	3.18193	0.331296	-2.85064	0.131415	down
			ENSSSCG00000033566		630.342	520.893	-1.68869	0.018671	down	4.37283	1.1627	-3.21013	0.282304	down
			ENSSSCG00000033728	FABP9	17.0268	11.2746	-1.14465	0.0011335	down	4.49021	1.93475	-2.55546	0.44328	down
			ENSSSCG00000035230	PIEZO1	13.5684	23.1278	0.683141	0.0258521	up	0	2.27428	2.27428	23.7428	up
			ENSSSCG00000035768	RPS15A	654.471	568.524	-0.795901	0.00086012	down	5.03881	2.72592	-2.3129	0.549916	down
			ENSSSCG00000036135	COL1A1	127.665	165.078	0.796822	0.0410534	up	6.43906	9.9925	3.55344	1.54342	up
			ENSSSCG00000036441	PMP2	5.94314	4.12772	-0.746691	0.0160045	down	4.49021	1.93475	-2.55546	0.44328	down
			ENSSSCG00000037706	PRKAR2B	206.607	157.208	-0.699376	0.002249	down	5.01584	2.14673	-2.86911	0.439171	down
			ENSSSCG00000038597	KLHDC9	6.75175	4.12855	-0.762178	0.000527781	down	9.33688	6.07866	-3.25822	0.654736	down
			ENSSSCG00000039215	PHYHIPL	5.04537	1.37461	-2.11665	2.42557e-06	down	7.80098	4.90142	-2.89956	0.633012	down
			ENSSSCG00000039261	WSCD2	1.87052	0.976906	-0.983082	0.000714714	down	8.50924	3.13919	-5.37005	0.376246	down
			ENSSSCG00000039414		15.6699	5.40385	-0.94694	0.00112417	down	7.65795	2.25898	-5.39896	0.304073	down
			ENSSSCG00000039880		8.46873	2.67427	-2.24045	1.52266e-07	down	3.74232	0.683513	-3.0588	0.203917	down
			ENSSSCG00000040141		5.3514	2.27691	-0.695535	0.0114576	down	5.02993	2.62296	-2.40698	0.530798	down
			ENSSSCG00000040465	KLRK1	16.8756	15.9856	-0.673681	0.0406457	down	8.10364	2.84256	-5.26108	0.35869	down
			ENSSSCG00000041059		0.943681	0.511011	-0.817772	0.00196408	down	6.36329	2.87398	-3.48931	0.460134	down
			ENSSSCG00000041571		3.82647	0.89222	-1.77485	1.00777e-07	down	6.73295	3.89101	-2.84194	0.584083	down
			ENSSSCG00000041719		4.39863	1.76781	-1.10761	0.000272676	down	3.96071	1.66511	-2.29559	0.434681	down
			ENSSSCG00000042089	KCTD11	3.51326	6.42701	0.749054	0.00715263	up	0	2.50174	2.50174	26.0174	up
			ENSSSCG00000042809		2.42151	0.743098	-1.68475	1.15775e-06	down	6.62182	3.43383	-3.18799	0.525725	down
			ENSSSCG00000043111		1.53964	0.716174	-1.07201	0.000177655	down	7.15021	3.01579	-4.13442	0.429752	down
			ENSSSCG00000043146		2.35113	0.955246	-1.14735	1.56303e-05	down	3.98805	1.41349	-2.57457	0.370222	down
			ENSSSCG00000043717		6.5734	2.62557	-0.819549	0.00671829	down	8.57493	2.04021	-6.53473	0.246712	down
			ENSSSCG00000043876		1.82777	0.90025	-0.690917	0.00876193	down	9.13951	5.28035	-3.85916	0.58232	down
			ENSSSCG00000044138		2.09008	0.891116	-0.829534	0.00184971	down	7.4896	0.389558	-7.10004	0.0645038	down
			ENSSSCG00000044211		2.54369	0.821673	-1.30613	1.52885e-05	down	3.10156	0.729561	-2.372	0.259111	down
			ENSSSCG00000044895		3.90363	1.82061	-1.27097	1.00995e-06	down	12.3594	3.26161	-9.09779	0.269805	down
			ENSSSCG00000044948		1.74611	2.15171	-1.18839	0.0294557	down	9.70655	5.42366	-4.28289	0.563263	down
			ENSSSCG00000045512	EEF1AKMT4	0.481413	0.83863	0.614417	0.0386957	up	3.08115	5.54048	2.45934	1.7731	up
			ENSSSCG00000045533		7.94503	1.83035	-1.55641	1.07238e-05	down	4.55117	1.42675	-3.12442	0.328251	down
			ENSSSCG00000045673		2.02711	0.457865	-2.70475	1.45233e-07	down	9.15579	5.20844	-3.94735	0.573526	down
			ENSSSCG00000045769		9.17064	6.87841	-1.66562	0.000595694	down	4.51197	2.21125	-2.30072	0.501142	down
			ENSSSCG00000046147		1.02738	0.371678	-0.995474	0.00157363	down	4.01544	0	-4.01544	0.0242987	down
			ENSSSCG00000046861		2.70931	1.08343	-1.20785	4.3619e-05	down	2.09893	0	-2.09893	0.0454767	down
			ENSSSCG00000047030		1.92496	0.872661	-0.886941	0.000704531	down	16.7783	5.56388	-11.2144	0.335572	down
			ENSSSCG00000047733		1.37153	0.563903	-1.18796	8.25459e-05	down	5.28848	1.26456	-4.02391	0.253237	down
			ENSSSCG00000047846		2.22046	0.561064	-1.38979	0.000317318	down	6.23221	3.60399	-2.62822	0.584944	down
			ENSSSCG00000047996		1.10799	0.47437	-0.90954	0.000576987	down	3.13117	0.325262	-2.80591	0.131612	down
			ENSSSCG00000048170		2.45515	0.785585	-1.47441	1.34722e-06	down	5.97956	3.0457	-2.93386	0.517423	down
			ENSSSCG00000048266		2.14178	0.901113	-0.9806	0.000116824	down	2.11444	0	-2.11444	0.0451582	down
			ENSSSCG00000048359		1.75997	0.915984	-0.856968	0.00134547	down	3.05378	0.309166	-2.74461	0.129738	down
			ENSSSCG00000048460		3.90268	1.06369	-1.25237	0.00966212	down	20.4173	10.8164	-9.60085	0.53206	down
			ENSSSCG00000048509		131.965	222.706	0.710336	0.0250325	up	6.69959	11.0044	4.30483	1.6331	up
			ENSSSCG00000048545		4.02692	1.11449	-1.31383	0.000277095	down	4.19279	1.45868	-2.73411	0.363092	down
			ENSSSCG00000049561		4.52214	2.15496	-0.913935	0.00091315	down	2.1953	0	-2.1953	0.0435673	down
			ENSSSCG00000049578		3.54678	1.7553	-0.802526	0.0134838	down	2.98659	0	-2.98659	0.0323982	down
			ENSSSCG00000050097		2.32814	0.92419	-1.00253	2.22456e-06	down	5.07848	1.5827	-3.49577	0.324942	down
			ENSSSCG00000050317		16.6762	6.78872	-0.676617	0.0197263	down	14.6801	9.14185	-5.53825	0.62529	down
			ENSSSCG00000050454		6.06725	2.50266	-0.826225	0.00538984	down	11.8372	5.31002	-6.5272	0.453206	down
			ENSSSCG00000050591		4.60093	1.88189	-0.979188	0.000881957	down	3.22513	1.13032	-2.09481	0.370006	down
			ENSSSCG00000050634		6.1791	1.74845	-1.2611	8.24348e-06	down	16.781	10.4312	-6.34972	0.623853	down
			ENSSSCG00000050754		2.7668	1.55864	-0.666428	0.0346776	down	2.18128	0	-2.18128	0.0438349	down
			ENSSSCG00000050842		1.82134	0.58296	-1.30373	6.31273e-05	down	6.38133	1.39177	-4.98955	0.230165	down
			ENSSSCG00000051043		1.43935	0.745211	-0.743903	0.0059659	down	4.72768	1.54775	-3.17993	0.341313	down
			ENSSSCG00000051373		2.62233	1.08762	-1.00436	0.000435302	down	2.93028	0	-2.93028	0.0330002	down
			ENSSSCG00000051397		2.29417	1.21677	-0.647799	0.00398371	down	5.90774	3.20741	-2.70033	0.550525	down
		MAD	ENSSSCG00000000232	ACVRL1	18.2123	33.0782	0.667738	0.00144139	up	2.17557	4.7018	2.52623	2.11015	up
			ENSSSCG00000000261		39.2199	97.0491	0.808729	0.00523333	up	2.34976	4.82078	2.47102	2.00868	up
			ENSSSCG00000000455	LRIG3	17.554	12.7524	-0.638568	0.00191985	down	2.09048	0	-2.09048	0.0456521	down
			ENSSSCG00000001517		15.6762	11.9803	-0.68564	0.00233208	down	6.31837	3.55439	-2.76398	0.569365	down
			ENSSSCG00000001702	SLC35B2	9.34198	8.04191	-0.685201	0.00873908	down	3.09352	0.933432	-2.16009	0.323603	down
			ENSSSCG00000001770	CTSH	146.759	380.221	1.17308	0.000142899	up	0.949016	3.37375	2.42473	3.31143	up
			ENSSSCG00000001873	CSPG4	14.4396	10.1649	-0.663472	0.020137	down	3.80751	1.23211	-2.5754	0.340909	down
			ENSSSCG00000002314	SMOC1	13.4861	8.85591	-0.75572	0.00757105	down	10.2097	4.44873	-5.76099	0.441208	down
			ENSSSCG00000002432	KCNK13	1.07076	2.88792	1.05109	0.00171651	up	1.28152	4.11621	2.83469	3.05187	up
			ENSSSCG00000002962	MAP4K1	2.89319	6.56169	0.999622	0.00105312	up	0	3.09426	3.09426	31.9426	up
			ENSSSCG00000003527	EPHB2	1.89756	3.58938	0.748698	0.0375097	up	3.59289	12.4525	8.85966	3.39911	up
			ENSSSCG00000003788	PTGER3	41.8514	26.4399	-0.944698	0.00757134	down	3.50399	1.03455	-2.46944	0.314804	down
			ENSSSCG00000004549	RBPMS2	16.9049	6.35319	-1.68148	0.000121213	down	3.84828	1.02104	-2.82724	0.283931	down
			ENSSSCG00000004779	PLCB2	3.10908	6.53422	0.87511	0.00196058	up	1.01732	3.76223	2.74491	3.4567	up
			ENSSSCG00000004782		0.830957	2.51433	1.29454	0.0204757	up	0	2.42305	2.42305	25.2305	up
			ENSSSCG00000005284	GNA14	3.13135	6.02137	0.632164	0.00271591	up	1.89892	4.37319	2.47427	2.2378	up
			ENSSSCG00000005316	TPM2	810.99	188.884	-2.21407	6.90621e-05	down	5.86209	2.75337	-3.10872	0.478586	down
			ENSSSCG00000005452	C9orf152	9.10782	4.93331	-1.02892	0.00130985	down	4.26819	1.98089	-2.28731	0.476372	down
			ENSSSCG00000006335	RGS4	9.12976	4.83264	-1.3429	0.00309327	down	3.12763	0.988751	-2.13888	0.337322	down
			ENSSSCG00000006357	FCER1G	26.4348	47.6309	0.870959	0.00834325	up	2.2901	5.69217	3.40208	2.4234	up
			ENSSSCG00000006395		95.0793	178.822	0.587962	0.001162	up	1.9872	4.3435	2.35629	2.12893	up
			ENSSSCG00000007058	PLCB4	70.4877	46.2161	-0.738359	0.00242925	down	7.05225	2.6337	-4.41855	0.382216	down
			ENSSSCG00000007146	SIGLEC1	1.0271	1.91772	0.780458	0.010461	up	5.72581	8.85253	3.12672	1.5367	up
			ENSSSCG00000007682	SH2B2	3.57949	7.22677	0.694926	0.0333453	up	8.83001	18.067	9.23695	2.03437	up
			ENSSSCG00000007949	SRL	1.81126	1.12101	-0.830102	0.0156128	down	6.31584	3.84396	-2.47187	0.614723	down
			ENSSSCG00000008103	MERTK	10.7749	17.6216	0.603732	0.00219287	up	7.95278	15.0201	7.06731	1.87762	up
			ENSSSCG00000008259	LRRTM4	1.5663	0.848706	-1.01538	0.00122775	down	3.13367	0.705487	-2.42818	0.249094	down
			ENSSSCG00000008953	CXCL8	1.28572	3.2588	1.04856	0.0226113	up	6.04661	11.5327	5.48607	1.89254	up
			ENSSSCG00000008961	MTHFD2L	6.05466	3.45007	-1.00469	0.00212968	down	15.1086	9.70535	-5.40329	0.644722	down
			ENSSSCG00000008987	CCNI	340.505	241.106	-0.606889	0.000628789	down	6.25855	1.83849	-4.42007	0.304863	down
			ENSSSCG00000009412	LCP1	42.2189	136.865	1.50298	0.000283646	up	0	2.14709	2.14709	22.4709	up
			ENSSSCG00000009625		3.51509	8.08911	1.00036	0.00225132	up	0	2.64713	2.64713	27.4713	up
			ENSSSCG00000010109	SCARF2	3.02937	5.67774	0.621496	0.0363937	up	0	2.357	2.357	24.57	up
			ENSSSCG00000010224	EGR2	2.97923	12.896	1.96757	1.8901e-05	up	7.49309	11.6617	4.16865	1.54901	up
			ENSSSCG00000010538	NKX2-3	10.2332	6.89194	-0.763394	0.00502058	down	5.95088	2.06783	-3.88305	0.358266	down
			ENSSSCG00000011043	C1QL3	3.00334	0.791561	-2.08103	2.41272e-05	down	3.14772	0.659004	-2.48871	0.233704	down
			ENSSSCG00000011471	FLNB	58.3812	99.7137	0.605979	0.00171651	up	5.20846	9.19951	3.99105	1.75183	up
			ENSSSCG00000011717	IGSF10	6.42223	13.2173	1.09525	0.0124338	up	0	2.32619	2.32619	24.2619	up
			ENSSSCG00000011894	POPDC2	2.38163	0.840678	-1.76415	3.09397e-05	down	7.20229	4.51676	-2.68552	0.632235	down
			ENSSSCG00000012018	CHODL	2.74273	1.79918	-0.704337	0.00986376	down	3.09488	1.00635	-2.08853	0.346287	down
			ENSSSCG00000012026	ADAMTS1	80.8467	163.672	0.683856	0.00460347	up	6.83687	11.9371	5.10028	1.73524	up
			ENSSSCG00000015001	SLC35F2	5.88976	11.6177	0.677516	0.00242068	up	0	2.65655	2.65655	27.5655	up
			ENSSSCG00000015796	PDLIM3	48.9723	11.9317	-2.21596	5.67396e-05	down	6.27211	1.33552	-4.93659	0.225282	down
			ENSSSCG00000015873	ACVR1C	86.3752	43.3023	-1.14591	0.000320745	down	3.80405	0.656157	-3.1479	0.193685	down
			ENSSSCG00000016032	TFPI	9.09583	5.80545	-0.786305	0.00963813	down	6.38897	1.17473	-5.21425	0.196445	down
			ENSSSCG00000016273	HTR2B	2.75398	1.80497	-1.04436	0.026115	down	6.42557	3.39693	-3.02864	0.535881	down
			ENSSSCG00000016578	FLNC	18.0244	11.1782	-0.955027	0.011734	down	4.78003	0.326367	-4.45367	0.0873697	down
			ENSSSCG00000016838	RANBP3L	3.2186	1.55488	-1.27296	0.0165707	down	3.27913	0.691719	-2.58741	0.234297	down
			ENSSSCG00000016957	CD180	1.71901	3.82649	0.958407	0.0319426	up	0	4.19954	4.19954	42.9954	up
			ENSSSCG00000016983	STC2	2.29357	7.55088	1.4908	7.7269e-05	up	1.34275	3.41352	2.07077	2.4353	up
			ENSSSCG00000016997	FGF18	2.91426	6.62904	1.05229	0.0453968	up	2.88555	9.9271	7.04154	3.35854	up
			ENSSSCG00000017087	GM2A	28.1945	69.26	1.06859	0.000740655	up	1.04278	3.5345	2.49172	3.18041	up
			ENSSSCG00000017237	CD300LB	2.60756	6.46705	1.16478	0.00117716	up	0	4.7563	4.7563	48.563	up
			ENSSSCG00000017258	FAM20A	2.38516	5.25271	0.999651	0.00368524	up	0	2.48684	2.48684	25.8684	up
			ENSSSCG00000021155		2.59524	2.28283	-0.590423	0.0251303	down	3.13633	1.02908	-2.10726	0.348876	down
			ENSSSCG00000021361	ZNF710	4.31406	7.33906	0.624492	0.000899696	up	1.06096	3.96916	2.9082	3.505	up
			ENSSSCG00000023377	EMP3	26.9833	54.9943	0.835412	7.96824e-05	up	0	2.19536	2.19536	22.9536	up
			ENSSSCG00000023451	KCNK2	5.31728	1.63627	-1.81831	6.66752e-05	down	4.38202	0.705786	-3.67623	0.179782	down
			ENSSSCG00000023709	PTPRJ	16.0419	30.737	0.731121	4.32279e-06	up	2.3719	5.05544	2.68354	2.08561	up
			ENSSSCG00000024043	ADAMTS2	13.8023	29.1794	0.881082	9.32956e-06	up	3.36063	5.48295	2.12232	1.61328	up
			ENSSSCG00000025190	COQ10A	4.50539	3.62684	-0.597492	0.0139651	down	3.04148	1.01963	-2.02185	0.356401	down
			ENSSSCG00000025588	FJX1	3.97579	13.2114	1.41863	0.000275815	up	6.02227	10.0646	4.04229	1.66026	up
			ENSSSCG00000026602	PTGIR	2.1322	4.83826	0.901603	0.00143711	up	1.05869	7.96549	6.90679	6.96084	up
			ENSSSCG00000027272	PIK3CG	12.6488	22.5183	0.674935	0.000432719	up	0	4.63158	4.63158	47.3158	up
			ENSSSCG00000027550	PLCD1	94.1072	68.3302	-0.688569	0.000166035	down	3.92718	1.66942	-2.25777	0.439368	down
			ENSSSCG00000027725		4.06337	2.79514	-0.624601	0.0244092	down	18.0848	9.8083	-8.27645	0.544869	down
			ENSSSCG00000028047	DTNA	9.78454	3.80794	-1.4361	0.000490601	down	2.1507	0	-2.1507	0.0444306	down
			ENSSSCG00000028623	RARRES1	19.3582	51.3683	1.25305	0.00397706	up	3.59027	6.77958	3.18931	1.86425	up
			ENSSSCG00000029371	C5AR1	5.32634	9.3562	0.696266	0.00028276	up	7.09544	10.8108	3.71532	1.51634	up
			ENSSSCG00000030026	SORCS1	4.44029	3.13266	-0.768037	0.0320046	down	3.74881	1.36352	-2.38529	0.380253	down
			ENSSSCG00000031118	PREX1	5.17583	9.9525	0.776588	0.00154693	up	5.37286	10.0979	4.72502	1.86336	up
			ENSSSCG00000032795	IL1RL1	9.2811	6.49658	-0.740739	0.0301655	down	10.4993	1.27451	-9.22476	0.12968	down
			ENSSSCG00000033175	SASH1	22.6655	38.1357	0.613592	0.000371358	up	6.83066	12.2133	5.38263	1.77664	up
			ENSSSCG00000033367	PLEKHA2	73.4715	158.225	0.802003	1.72184e-06	up	4.04167	12.2791	8.23747	2.98893	up
			ENSSSCG00000033457	CCL23	17.899	39.173	0.926719	0.0187327	up	4.33346	8.95442	4.62096	2.04229	up
			ENSSSCG00000034980	IRF8	8.58512	16.1625	0.648712	0.0289339	up	1.10368	3.46557	2.36189	2.96223	up
			ENSSSCG00000035152	TEF	17.082	12.7573	-0.603515	0.00212258	down	3.42798	0.749378	-2.6786	0.240755	down
			ENSSSCG00000036064	CALHM6	1.11553	3.83302	1.07763	0.0392267	up	1.07667	4.23299	3.15632	3.68242	up
			ENSSSCG00000036201	NPR3	29.2284	54.8108	0.607811	0.0338922	up	3.09088	8.36372	5.27284	2.65247	up
			ENSSSCG00000036360	LURAP1L	5.54297	3.9268	-0.819582	0.0122287	down	3.97417	0.633417	-3.34076	0.180016	down
			ENSSSCG00000036383	LGALS3BP	11.7712	19.6044	0.614611	0.0262228	up	2.02257	5.02893	3.00636	2.41638	up
			ENSSSCG00000036457	TNFSF8	1.18155	2.47041	0.908346	0.00677501	up	0	2.75233	2.75233	28.5233	up
			ENSSSCG00000036469		9.67613	23.6908	1.06541	0.0265955	up	1.02593	4.40009	3.37416	3.99676	up
			ENSSSCG00000037803	MARCKS	82.2707	152.427	0.625872	0.000291872	up	1.07571	3.73028	2.65457	3.25783	up
			ENSSSCG00000038345	IKZF1	4.77269	8.38907	0.707625	0.0295284	up	0	4.14676	4.14676	42.4676	up
			ENSSSCG00000038635	ZNF554	1.87149	0.864241	-1.25906	0.0345831	down	4.70521	2.65073	-2.05449	0.572447	down
			ENSSSCG00000039161	MEIS1	67.2313	49.4362	-0.606561	0.00102872	down	8.65228	4.60359	-4.04869	0.537413	down
			ENSSSCG00000039761	MYCL	2.45588	7.94518	1.37962	0.000554328	up	3.18658	5.26104	2.07446	1.63119	up
			ENSSSCG00000039797	APCDD1	89.3781	57.0464	-0.800773	0.00251301	down	7.97086	3.59465	-4.37621	0.457776	down
			ENSSSCG00000040815	DUSP5	2.64174	5.98687	0.910587	0.0224237	up	1.06522	5.60368	4.53846	4.89492	up
			ENSSSCG00000042809		1.21836	0.775779	-0.84402	0.0265955	down	7.62863	4.88987	-2.73876	0.645635	down
			ENSSSCG00000043571		1.79556	1.09956	-0.936631	0.00769968	down	5.4519	1.72484	-3.72706	0.328687	down
			ENSSSCG00000044227	NRG4	9.51783	6.73222	-0.645134	0.00257862	down	5.28193	2.31068	-2.97124	0.447922	down
			ENSSSCG00000044519		1.59836	1.09472	-0.623535	0.0425238	down	5.88879	1.98406	-3.90473	0.347994	down
			ENSSSCG00000045644		2.37616	1.22295	-1.01749	0.0233481	down	6.98259	4.52702	-2.45557	0.653295	down
			ENSSSCG00000046127		1.20888	0.779592	-0.751008	0.00727845	down	4.13609	0.698552	-3.43754	0.188512	down
			ENSSSCG00000046704		2.07248	1.39736	-0.621662	0.0316878	down	4.02539	0.978951	-3.04644	0.261539	down
			ENSSSCG00000048460		2.3312	1.14837	-1.14155	0.0340008	down	18.8592	10.3169	-8.54233	0.549436	down
			ENSSSCG00000048993		2.18352	1.13773	-1.08215	0.00353987	down	2.95715	0.315687	-2.64147	0.135972	down
			ENSSSCG00000049220		2.2302	1.13619	-0.958085	0.0123083	down	4.06293	0.689487	-3.37344	0.189647	down
			ENSSSCG00000050634		3.65365	1.87383	-1.06465	0.00803293	down	19.7264	8.55758	-11.1688	0.436669	down
			ENSSSCG00000050689		30.1006	3.53306	-3.46104	9.53056e-05	down	4.30599	1.43242	-2.87357	0.347804	down
			ENSSSCG00000050946		2.31505	0.787518	-1.64345	0.0150137	down	6.16696	3.41446	-2.7525	0.560792	down
		RAD	ENSSSCG00000000025		5.40653	11.3841	0.998682	0.000177742	up	0	2.6729	2.6729	27.729	up
			ENSSSCG00000000433	B4GALNT1	4.77916	8.34088	0.618456	0.00202513	up	4.48644	8.57129	4.08486	1.89064	up
			ENSSSCG00000000521	PHLDA1	5.0169	11.2793	1.09378	0.00156267	up	14.5381	24.9858	10.4477	1.71373	up
			ENSSSCG00000000541	FAR2	5.98071	4.37296	-0.646505	0.00414825	down	2.05121	0	-2.05121	0.0464855	down
			ENSSSCG00000000708	TNFRSF1A	53.6158	93.382	0.618962	2.38117e-05	up	1.01843	4.46778	3.44935	4.08409	up
			ENSSSCG00000001439	GPSM3	6.67074	9.31458	0.747682	0.00556276	up	0	2.76708	2.76708	28.6708	up
			ENSSSCG00000001780	FAH	96.9195	67.1608	-0.647392	0.00329017	down	6.46714	3.04356	-3.42358	0.47868	down
			ENSSSCG00000002257	MCTP2	26.462	9.15944	-1.65507	1.99263e-06	down	2.11542	0	-2.11542	0.0451381	down
			ENSSSCG00000002351		32.7957	28.8753	-0.731054	0.00012947	down	9.08223	5.48061	-3.60161	0.607763	down
			ENSSSCG00000002357	ALDH6A1	129.772	97.3762	-0.661768	0.000135979	down	4.07705	1.09506	-2.98199	0.286101	down
			ENSSSCG00000002645	GALNS	14.0882	23.0438	0.652905	0.000276451	up	0	3.58505	3.58505	36.8505	up
			ENSSSCG00000002916	APLP1	0.657386	2.26597	1.68239	1.08108e-05	up	1.156	3.9309	2.77489	3.2093	up
			ENSSSCG00000002954	SPINT2	5.94416	14.2248	0.795144	0.0080992	up	0.993428	3.38529	2.39187	3.18749	up
			ENSSSCG00000003148	DBP	7.67428	4.49597	-0.906625	0.00126644	down	10.2127	5.17344	-5.03924	0.511355	down
			ENSSSCG00000003471	EPHA2	10.142	16.9274	0.629419	0.00141586	up	1.18838	3.68311	2.49473	2.93632	up
			ENSSSCG00000003558	RPS6KA1	9.33492	22.843	1.21202	1.32583e-05	up	0	3.0339	3.0339	31.339	up
			ENSSSCG00000004038	PLG	29.0629	6.13287	-2.60572	0.00339803	down	10.3392	6.50404	-3.83516	0.632619	down
			ENSSSCG00000004369	PRDM1	2.26619	3.47326	0.703358	0.00528865	up	0	2.94011	2.94011	30.4011	up
			ENSSSCG00000004602	TEX9	43.8297	35.0284	-0.600639	0.000429582	down	3.98429	1.44522	-2.53907	0.378332	down
			ENSSSCG00000004648	FAM227B	8.87385	6.86826	-0.605158	8.78208e-05	down	2.82444	0	-2.82444	0.0341946	down
			ENSSSCG00000004744	TYRO3	0.901505	1.98281	0.760533	0.000313159	up	0.930478	3.52944	2.59896	3.52209	up
			ENSSSCG00000005016	L2HGDH	32.655	23.0859	-0.771232	1.03926e-07	down	9.75324	5.99934	-3.7539	0.619019	down
			ENSSSCG00000005087	SIX1	9.75096	7.52611	-0.599722	0.00167866	down	5.49581	2.04161	-3.4542	0.382717	down
			ENSSSCG00000005169	RPS6	510.565	374.043	-0.774323	2.46688e-07	down	4.3303	2.06467	-2.26562	0.488607	down
			ENSSSCG00000005214	INSL6	0.944866	0.607849	-0.611887	0.0213146	down	11.2035	6.28049	-4.92297	0.564472	down
			ENSSSCG00000005272	NMRK1	64.994	40.4905	-0.937035	2.88002e-05	down	5.28747	0.518159	-4.76931	0.11474	down
			ENSSSCG00000005375	CORO2A	1.62316	3.00248	0.83909	9.53755e-05	up	3.40771	6.36519	2.95748	1.84314	up
			ENSSSCG00000005485	AMBP	32.9338	10.518	-2.23659	0.0176909	down	3.41637	1.07793	-2.33844	0.334985	down
			ENSSSCG00000005673	IER5L	8.08608	17.6271	0.824622	0.000284937	up	6.76802	16.5075	9.73951	2.41809	up
			ENSSSCG00000005944	NDRG1	44.9335	78.8887	0.625876	1.97071e-05	up	3.26753	5.38797	2.12043	1.62967	up
			ENSSSCG00000005949		5.29803	18.2314	1.56767	2.35518e-05	up	0	2.12681	2.12681	22.2681	up
			ENSSSCG00000006061		66.669	53.1304	-0.659957	1.17244e-07	down	6.38442	3.71482	-2.6696	0.588306	down
			ENSSSCG00000006624	SELENBP1	73.3774	52.4031	-0.619979	0.000274027	down	7.13887	3.31043	-3.82844	0.471127	down
			ENSSSCG00000006685		3.90354	1.32062	-1.6904	4.48449e-07	down	4.3809	2.20309	-2.1778	0.51398	down
			ENSSSCG00000006955	GSDMD	10.0672	25.6516	0.889185	0.00046626	up	1.28068	5.80175	4.52107	4.27453	up
			ENSSSCG00000007171	EBF4	0.72602	1.49974	1.05379	0.00107355	up	16.5791	26.1489	9.56982	1.57376	up
			ENSSSCG00000007240	HCK	3.10325	6.7448	0.958552	0.000199064	up	2.06169	8.13115	6.06946	3.80773	up
			ENSSSCG00000007336		39.1151	18.9479	-0.964763	0.000349357	down	17.8063	8.95951	-8.84678	0.50594	down
			ENSSSCG00000007522	CTSZ	120.532	277.455	1.16574	3.01669e-05	up	2.05367	4.77157	2.7179	2.26198	up
			ENSSSCG00000007572	LFNG	13.8652	29.4152	0.818376	8.59749e-06	up	0	2.03518	2.03518	21.3518	up
			ENSSSCG00000007977	HBM	4.133	11.2416	0.883351	0.0468412	up	2.08188	4.58778	2.50591	2.14851	up
			ENSSSCG00000008501	VIT	6.95836	4.50041	-0.741142	0.018649	down	2.09232	0	-2.09232	0.0456138	down
			ENSSSCG00000008550	SLC5A6	38.9529	23.8765	-1.1398	4.77461e-09	down	2.99077	0.512174	-2.4786	0.198065	down
			ENSSSCG00000008584		15.6036	9.03645	-0.88203	0.00240063	down	10.1539	6.27009	-3.88385	0.621233	down
			ENSSSCG00000009468	KCTD12	10.3267	16.8389	0.715545	0.000206466	up	4.65301	8.06852	3.41551	1.7186	up
			ENSSSCG00000009626	SORBS3	45.5655	64.2829	0.664741	2.42428e-05	up	1.09958	3.40007	2.3005	2.91775	up
			ENSSSCG00000009824	RAD9B	8.39211	5.95812	-0.59953	0.00242265	down	12.0522	7.98596	-4.06622	0.665392	down
			ENSSSCG00000010006		2.41282	1.49324	-1.08746	0.0143933	down	7.39276	2.67225	-4.7205	0.369991	down
			ENSSSCG00000010026	PIK3IP1	20.9423	43.5603	0.589798	0.00475496	up	0	2.06959	2.06959	21.6959	up
			ENSSSCG00000010204	BICC1	11.1264	20.0175	0.702657	0.000280487	up	0	4.63929	4.63929	47.3929	up
			ENSSSCG00000010256	COL13A1	2.304	1.72766	-0.781289	0.0325403	down	3.01172	1.00229	-2.00943	0.354237	down
			ENSSSCG00000010275	PCBD1	266.348	182.43	-0.815737	0.000130846	down	6.81756	3.17533	-3.64223	0.473481	down
			ENSSSCG00000010276	UNC5B	7.14721	3.48633	-1.08282	5.07904e-06	down	8.20272	4.01004	-4.19268	0.495023	down
			ENSSSCG00000010456	PANK1	3.50537	2.80679	-0.590636	0.0382961	down	2.0337	0	-2.0337	0.046867	down
			ENSSSCG00000010647	ADRB1	10.3321	8.04019	-0.765482	0.0100784	down	6.76299	3.99901	-2.76398	0.597263	down
			ENSSSCG00000011217	NEK10	0.887199	1.98247	0.953872	0.0109985	up	2.27342	6.08788	3.81446	2.60715	up
			ENSSSCG00000011294	GASK1A	3.65556	7.08949	0.708339	0.00205368	up	0.971467	3.07679	2.10532	2.9649	up
			ENSSSCG00000011600	SLC6A6	7.57523	19.8658	1.31753	0.000363979	up	1.11233	3.6035	2.49117	3.05486	up
			ENSSSCG00000011712	P2RY14	4.33614	3.02037	-0.705927	0.0132911	down	7.15033	3.90612	-3.24421	0.552543	down
			ENSSSCG00000011923	NEPRO	13.1506	9.51995	-0.668737	1.59934e-07	down	10.9086	6.49067	-4.41791	0.598685	down
			ENSSSCG00000012018	CHODL	3.30141	1.68107	-1.10626	8.70788e-06	down	6.55317	1.0379	-5.51527	0.171031	down
			ENSSSCG00000012026	ADAMTS1	45.9125	108.856	0.796364	0.00036623	up	14.0355	25.6687	11.6332	1.82298	up
			ENSSSCG00000013237	SPI1	21.6484	43.9234	1.15725	0.000109562	up	0	3.27795	3.27795	33.7795	up
			ENSSSCG00000013400		8.3038	12.9356	0.798479	0.000960477	up	2.0209	4.03094	2.01004	1.94773	up
			ENSSSCG00000014198		2.8833	1.21144	-1.09614	0.00181471	down	3.08578	0.526614	-2.55916	0.196691	down
			ENSSSCG00000014219	CDO1	19.9295	15.2437	-0.79539	0.00244505	down	7.43615	4.6508	-2.78535	0.630401	down
			ENSSSCG00000014422	SPINK5	4.07861	1.70972	-1.553	0.000217414	down	3.02667	0.719947	-2.30672	0.262243	down
			ENSSSCG00000014428	HTR4	1.58211	1.04917	-0.70462	0.00421755	down	9.94879	6.08744	-3.86134	0.61574	down
			ENSSSCG00000014852	ARRB1	24.5573	39.0596	0.727686	1.97071e-05	up	6.44145	10.427	3.98552	1.60927	up
			ENSSSCG00000015010	EXPH5	1.97536	1.23128	-0.789953	0.000143262	down	4.80332	1.9777	-2.82562	0.423734	down
			ENSSSCG00000015119	MFRP	3.34332	9.11524	0.770753	0.000630307	up	0	2.99015	2.99015	30.9015	up
			ENSSSCG00000015136	UBASH3B	9.47692	25.5135	1.40022	1.17779e-05	up	1.20765	4.74587	3.53822	3.70578	up
			ENSSSCG00000015422	PMPCB	175.382	140.718	-0.715429	3.71162e-06	down	3.19132	0.522022	-2.6693	0.188989	down
			ENSSSCG00000015810		92.4467	907.539	3.31801	5.79551e-09	up	3.91348	8.57826	4.66478	2.16228	up
			ENSSSCG00000015873	ACVR1C	91.5939	39.8905	-1.5497	7.38145e-08	down	3.86767	0	-3.86767	0.0252037	down
			ENSSSCG00000016030	ZSWIM2	1.51669	0.78893	-1.07568	0.000889413	down	16.4408	9.92087	-6.51996	0.605826	down
			ENSSSCG00000016052	MFSD6	8.27998	12.9119	0.595366	4.29694e-05	up	3.09603	7.00003	3.904	2.22152	up
			ENSSSCG00000016087	TYW5	7.60451	6.3359	-0.605636	0.000322839	down	6.06798	3.97341	-2.09457	0.660412	down
			ENSSSCG00000016117	CARF	28.3848	22.2479	-0.729757	1.1571e-05	down	4.89013	2.47695	-2.41318	0.516409	down
			ENSSSCG00000016435	SMARCD3	13.9266	31.4045	0.771841	3.21766e-06	up	3.26469	6.69043	3.42574	2.01814	up
			ENSSSCG00000016461	ZYX	51.0263	61.0632	0.592057	0.00483422	up	1.17637	5.49191	4.31554	4.38109	up
			ENSSSCG00000016617	WNT16	5.47863	4.11543	-0.945617	0.0205158	down	3.70277	0.980639	-2.72213	0.284171	down
			ENSSSCG00000016705	HOXA3	5.29583	2.60518	-0.740889	0.00373935	down	7.18869	3.15624	-4.03245	0.446753	down
			ENSSSCG00000016751	GCK	1.29479	3.55329	1.0183	0.00170136	up	0	2.06738	2.06738	21.6738	up
			ENSSSCG00000017022	HMMR	6.36676	4.5952	-0.754369	0.00811999	down	2.13226	0	-2.13226	0.0447977	down
			ENSSSCG00000017186	RNF157	7.28444	18.2689	1.16658	1.47367e-05	up	0	2.14658	2.14658	22.4658	up
			ENSSSCG00000017236	CD300C	5.24853	11.7746	0.632078	0.019128	up	3.11057	5.2222	2.11162	1.65771	up
			ENSSSCG00000017237	CD300LB	4.28561	6.49253	0.681164	0.0198598	up	0.976987	3.6835	2.70652	3.51304	up
			ENSSSCG00000017956	CD68	22.487	58.5203	1.75067	2.14929e-05	up	3.34839	5.89153	2.54315	1.73749	up
			ENSSSCG00000021232	SYNC	1.82084	3.95753	0.814136	0.003314	up	2.19251	5.19309	3.00058	2.30887	up
			ENSSSCG00000021411	HIST1H2BD	38.171	23.7247	-1.05794	2.41454e-05	down	8.45683	2.1755	-6.28133	0.265928	down
			ENSSSCG00000022126	EGFR	45.6126	28.5769	-0.746578	2.13387e-05	down	3.40781	1.08348	-2.32433	0.337384	down
			ENSSSCG00000022246		8.20555	19.3041	0.874171	7.08646e-06	up	3.66188	9.26203	5.60015	2.48866	up
			ENSSSCG00000022788	PPA2	73.6952	54.5897	-0.835666	1.13704e-07	down	4.45356	1.61445	-2.83911	0.376508	down
			ENSSSCG00000022830	KANSL1L	197.993	173.824	-0.585916	0.000317186	down	5.05065	0.475855	-4.57479	0.111802	down
			ENSSSCG00000023072		6.6234	2.7967	-1.05445	0.0144804	down	14.4902	6.21657	-8.27358	0.432934	down
			ENSSSCG00000023178	BATF2	0.851897	2.07705	1.02028	0.000939805	up	1.07343	3.09025	2.01681	2.71873	up
			ENSSSCG00000023325		52.7989	46.2441	-0.79334	3.31763e-05	down	6.20026	3.78002	-2.42024	0.615851	down
			ENSSSCG00000023391	LONP2	221.931	176.554	-0.729347	6.0612e-08	down	8.15096	0	-8.15096	0.0121198	down
			ENSSSCG00000023709	PTPRJ	16.901	32.9156	0.806682	4.0759e-06	up	3.32889	6.29991	2.97102	1.86647	up
			ENSSSCG00000024823	RCN3	6.08431	18.6637	1.37789	0.0021936	up	1.07702	3.45115	2.37413	3.01707	up
			ENSSSCG00000026293	STX5	4.6945	10.9528	0.889854	0.0147824	up	3.39374	5.81944	2.42569	1.6943	up
			ENSSSCG00000026473	ABCA8	43.0664	29.1693	-0.647141	0.00136464	down	9.43741	3.21065	-6.22676	0.347122	down
			ENSSSCG00000026602	PTGIR	1.73783	3.59606	0.77595	0.00402173	up	2.27891	7.95145	5.67254	3.38451	up
			ENSSSCG00000026653		1.74885	2.88268	0.84216	0.0104956	up	1.69591	4.202	2.50609	2.39544	up
			ENSSSCG00000026981		104.979	80.7556	-0.632815	6.55107e-05	down	6.57352	1.13191	-5.44161	0.184597	down
			ENSSSCG00000027030	BDKRB2	3.76115	8.30046	1.12535	2.76068e-06	up	6.54001	10.0368	3.49677	1.52662	up
			ENSSSCG00000027331	COL6A3	136.129	212.89	0.705914	0.00156998	up	2.43537	8.82185	6.38648	3.51896	up
			ENSSSCG00000027439	HAO1	1.64986	1.09353	-0.955872	0.0159024	down	8.45014	5.49318	-2.95696	0.654162	down
			ENSSSCG00000027487	LAT2	16.7114	49.6552	1.34366	3.03699e-05	up	2.50477	5.86153	3.35676	2.2887	up
			ENSSSCG00000027565	ARHGAP45	9.07471	20.5178	1.0538	5.9797e-05	up	0	2.93813	2.93813	30.3813	up
			ENSSSCG00000027684	TRIM63	3.66141	9.34576	1.15012	0.0105767	up	0	2.49067	2.49067	25.9067	up
			ENSSSCG00000028561	CD28	0.657003	1.44751	0.888796	0.00267748	up	0	3.45721	3.45721	35.5721	up
			ENSSSCG00000028623	RARRES1	27.3669	76.3068	1.56637	0.000108095	up	3.25443	6.26662	3.0122	1.89798	up
			ENSSSCG00000028821	SASS6	5.16304	3.77894	-0.612231	0.000523591	down	4.20685	0.988602	-3.21825	0.252761	down
			ENSSSCG00000028997		22.9328	12.2402	-0.97538	1.12232e-09	down	12.4356	7.18581	-5.24975	0.581211	down
			ENSSSCG00000029709		4.40936	2.72157	-0.869639	0.0136987	down	6.80556	2.18268	-4.62288	0.330557	down
			ENSSSCG00000031487	LSP1	22.9465	48.6347	1.08731	4.17368e-07	up	2.30769	4.33287	2.02519	1.84113	up
			ENSSSCG00000031706		0.954005	1.50316	0.836927	0.00260993	up	2.0209	4.03094	2.01004	1.94773	up
			ENSSSCG00000031724	LYNX1	3.52555	11.9112	1.45805	1.50026e-05	up	7.5838	11.6574	4.07362	1.53016	up
			ENSSSCG00000031751	H4C8	57.8411	72.3454	-0.693665	0.0374995	down	3.22705	1.03646	-2.19059	0.341581	down
			ENSSSCG00000031788	PTAFR	3.22507	5.19131	0.826984	0.00451519	up	1.06538	3.11687	2.05149	2.76036	up
			ENSSSCG00000031883		2.54754	1.35954	-0.751518	0.000338414	down	3.35577	1.05582	-2.29994	0.334462	down
			ENSSSCG00000032561	PDCD1LG2	3.93646	9.6552	1.15931	3.68382e-05	up	0	2.96991	2.96991	30.6991	up
			ENSSSCG00000032781	SRSF12	3.63247	2.21389	-1.12385	0.00261654	down	8.60823	3.52362	-5.08461	0.416115	down
			ENSSSCG00000033566		616.677	420.911	-1.27622	0.0476811	down	3.06645	0.576576	-2.48987	0.21367	down
			ENSSSCG00000033728	FABP9	6.63341	5.16486	-0.725778	0.0314064	down	7.39377	3.5757	-3.81807	0.4905	down
			ENSSSCG00000033786		68.0815	68.4813	-0.622767	0.000388392	down	5.11363	2.41502	-2.69861	0.482393	down
			ENSSSCG00000034167	SLC5A3	41.8918	33.5481	-0.593214	0.000187832	down	6.57352	1.13191	-5.44161	0.184597	down
			ENSSSCG00000034529	SMIM4	300.116	214.988	-0.914927	0.00475637	down	7.43217	2.67175	-4.76041	0.367989	down
			ENSSSCG00000034720	IQCK	6.15115	3.19816	-0.928187	1.79912e-05	down	6.28253	4.05984	-2.22269	0.651754	down
			ENSSSCG00000035069	CHSY3	1.75472	3.68996	0.753548	1.00858e-05	up	0.995172	3.49512	2.49995	3.2827	up
			ENSSSCG00000035256		2.68412	4.40151	0.71847	0.00170119	up	2.2384	4.94958	2.71118	2.15942	up
			ENSSSCG00000035347	CYP2C42	10.9402	2.56862	-2.4407	0.00121646	down	2.09811	0	-2.09811	0.0454936	down
			ENSSSCG00000035392	IGFBP2	12.0105	36.3582	1.03883	9.04073e-05	up	2.06565	4.95491	2.88926	2.33413	up
			ENSSSCG00000035883	GPR160	7.01392	3.59712	-1.14307	0.0025685	down	4.11136	0.957516	-3.15385	0.25111	down
			ENSSSCG00000036223	ACKR1	39.8063	95.4866	1.26155	3.07793e-05	up	0	2.06639	2.06639	21.6639	up
			ENSSSCG00000036383	LGALS3BP	10.8833	16.6142	0.636958	0.0126497	up	2.18687	5.84544	3.65857	2.59982	up
			ENSSSCG00000036441	PMP2	3.29063	2.61893	-0.594384	0.00276695	down	7.39377	3.5757	-3.81807	0.4905	down
			ENSSSCG00000036469		11.621	18.3405	0.592562	0.0392056	up	0	5.81781	5.81781	59.1781	up
			ENSSSCG00000037532	MNDA	8.25755	3.10082	-1.59857	2.41122e-07	down	2.02727	0	-2.02727	0.0470086	down
			ENSSSCG00000037674		393.457	36.5767	-7.67436	1.17244e-07	down	7.29536	4.6001	-2.69525	0.635548	down
			ENSSSCG00000037706	PRKAR2B	456.568	270.696	-1.08882	1.01089e-08	down	5.99559	2.49429	-3.5013	0.425601	down
			ENSSSCG00000038077	PPP1R14A	20.7821	44.1232	0.751444	0.00973984	up	0.993428	3.38529	2.39187	3.18749	up
			ENSSSCG00000039341		6.9059	2.94115	-1.69261	0.000955186	down	7.54749	2.68075	-4.86674	0.363616	down
			ENSSSCG00000039761	MYCL	2.12085	8.08267	1.77932	1.60306e-05	up	1.17812	4.13238	2.95426	3.3114	up
			ENSSSCG00000039797	APCDD1	84.0119	53.7242	-0.906836	3.15146e-06	down	10.2572	3.0816	-7.17559	0.307188	down
			ENSSSCG00000040146	PRSS45P	4.68665	1.85633	-1.74464	0.0193106	down	2.09236	0	-2.09236	0.045613	down
			ENSSSCG00000040317	SOD2	295.377	217.468	-0.786254	1.36985e-06	down	5.64733	3.19599	-2.45134	0.573482	down
			ENSSSCG00000040418	FSIP1	1.70176	1.27562	-0.610165	0.0132087	down	5.37829	1.97472	-3.40357	0.378717	down
			ENSSSCG00000040811	PYCARD	8.37274	24.9222	1.45159	0.000555102	up	4.93932	8.59789	3.65857	1.72601	up
			ENSSSCG00000041333		1.96395	1.18935	-0.742676	0.00488267	down	4.90976	0.594253	-4.3155	0.13858	down
			ENSSSCG00000041719		3.63268	1.51791	-1.23746	1.44648e-06	down	3.96626	1.41178	-2.55448	0.371786	down
			ENSSSCG00000042341	DEPDC7	1.89396	1.11356	-1.42989	0.00543614	down	4.15614	1.53385	-2.62229	0.383881	down
			ENSSSCG00000042709		2.81444	1.02448	-1.42715	2.44828e-05	down	6.14597	3.76366	-2.38231	0.618584	down
			ENSSSCG00000042932		2.4058	1.50619	-0.693148	0.010234	down	8.11948	1.4806	-6.63888	0.192299	down
			ENSSSCG00000042935		2.59467	0.99986	-1.09074	0.00147612	down	6.20514	3.84342	-2.36173	0.625428	down
			ENSSSCG00000043835		6.947	1.31698	-2.59371	1.60292e-06	down	7.20415	3.36081	-3.84334	0.473815	down
			ENSSSCG00000044120		1.97057	1.26994	-0.606762	0.0044339	down	2.25401	0	-2.25401	0.0424807	down
			ENSSSCG00000044227	NRG4	12.4039	7.35034	-0.949728	2.1441e-07	down	7.77012	4.07359	-3.69653	0.530309	down
			ENSSSCG00000045627		1.57085	0.950234	-0.754651	0.0307576	down	4.23564	0.525008	-3.71063	0.144156	down
			ENSSSCG00000047030		1.27585	0.739273	-0.640072	0.0182389	down	15.4256	7.0147	-8.41095	0.458255	down
			ENSSSCG00000047958		2.70964	1.32881	-0.784181	0.00218258	down	12.0099	7.58961	-4.42031	0.634985	down
			ENSSSCG00000048110		2.51093	5.01497	1.09591	0.0015762	up	3.19797	8.04852	4.85054	2.47076	up
			ENSSSCG00000048864		2.55445	1.01397	-1.09448	0.000129693	down	6.73057	0.988693	-5.74187	0.159386	down
			ENSSSCG00000049065		1.97309	1.12068	-0.7134	0.00384511	down	2.16138	0	-2.16138	0.0442207	down
			ENSSSCG00000049525		2.00942	0.929232	-0.960949	0.000132401	down	3.64529	1.02242	-2.62287	0.299688	down
			ENSSSCG00000050097		1.60149	0.719169	-1.00235	0.000124692	down	5.03268	2.19331	-2.83937	0.446806	down
			ENSSSCG00000050317		10.687	5.62809	-0.601344	0.0350849	down	8.73017	2.51404	-6.21612	0.296036	down
			ENSSSCG00000050469		2.93331	1.3165	-0.954379	0.000639922	down	4.38814	1.1437	-3.24444	0.277109	down
			ENSSSCG00000050585		1.55367	0.87292	-0.758915	0.00225479	down	13.1794	6.33781	-6.84163	0.484796	down
			ENSSSCG00000051054		2.25637	4.27362	0.764398	0.00737136	up	6.23088	11.5663	5.33538	1.84275	up
		ULB	ENSSSCG00000000203	KCNH3	1.21147	2.42623	0.775542	0.0407596	up	2.52132	6.14258	3.62126	2.38147	up
			ENSSSCG00000000521	PHLDA1	6.57086	14.2384	1.19644	0.00245621	up	11.5527	18.5183	6.96557	1.59776	up
			ENSSSCG00000000634	STYK1	0.404093	1.09772	1.03399	0.00924743	up	0.930443	3.52933	2.59889	3.52211	up
			ENSSSCG00000000648	CLEC7A	4.70768	14.9479	1.29372	0.0231054	up	3.45256	6.11558	2.66302	1.74961	up
			ENSSSCG00000001439	GPSM3	4.66296	7.25581	0.790871	0.00454562	up	0	2.81264	2.81264	29.1264	up
			ENSSSCG00000001702	SLC35B2	9.64399	7.42812	-0.85148	0.00226542	down	5.19733	2.51831	-2.67902	0.49427	down
			ENSSSCG00000001793	ADAMTSL3	9.4492	4.85339	-0.981077	7.56182e-06	down	3.01096	0.455503	-2.55546	0.178563	down
			ENSSSCG00000002697	NUDT7	68.6933	148.429	0.688799	0.0143765	up	0	3.13064	3.13064	32.3064	up
			ENSSSCG00000002860	PDCD5	195.307	166.859	-0.619534	0.00168772	down	2.00793	0	-2.00793	0.0474398	down
			ENSSSCG00000004172	SLC2A12	5.74306	4.37694	-0.637957	0.00158391	down	8.56735	4.16746	-4.39989	0.49236	down
			ENSSSCG00000004369	PRDM1	2.71621	4.80263	0.912692	0.0016807	up	0.979647	2.98482	2.00517	2.85724	up
			ENSSSCG00000004388	ARMC2	1.62768	2.54333	0.59743	0.0191719	up	4.19099	8.51741	4.32642	2.00826	up
			ENSSSCG00000004779	PLCB2	3.12399	5.19692	0.732129	0.0007057	up	1.01467	4.57553	3.56085	4.19453	up
			ENSSSCG00000005278		3.45715	6.05897	0.809266	0.0407596	up	1.01147	3.4965	2.48503	3.2358	up
			ENSSSCG00000005375	CORO2A	1.43761	2.27692	0.62696	0.00421731	up	3.2966	6.43647	3.13988	1.92442	up
			ENSSSCG00000005376	TBC1D2	2.814	4.31478	0.603535	0.00405995	up	5.03427	12.058	7.02375	2.36801	up
			ENSSSCG00000005785	PCSK6	13.223	7.1479	-0.881659	0.00018921	down	3.141	1.00105	-2.13995	0.339724	down
			ENSSSCG00000006979	MSR1	47.0309	96.041	0.726311	0.0222002	up	0	2.2047	2.2047	23.047	up
			ENSSSCG00000007200	FAM110A	1.06401	1.91537	0.693888	0.00873187	up	2.01914	6.54402	4.52488	3.13524	up
			ENSSSCG00000007542	PRKAR1B	2.37127	4.18605	0.615815	0.00789004	up	0	2.05944	2.05944	21.5944	up
			ENSSSCG00000007754	ITGAM	12.8268	22.5986	0.798082	0.000393459	up	1.07861	4.5192	3.44059	3.91921	up
			ENSSSCG00000007853	LYRM1	14.9878	11.413	-0.58578	0.00676723	down	6.4956	0.53032	-5.96528	0.0955667	down
			ENSSSCG00000009612	DOK2	6.93485	14.4394	0.985347	0.00027883	up	3.67597	8.56136	4.8854	2.29381	up
			ENSSSCG00000009630	EGR3	6.28989	14.1501	1.43829	0.00273337	up	0	6.26377	6.26377	63.6377	up
			ENSSSCG00000009672		44.1365	16.7566	-1.64464	2.6213e-05	down	17.3267	8.77035	-8.55639	0.509008	down
			ENSSSCG00000009699	HPGD	30.0416	16.7534	-1.00772	0.00200633	down	5.05891	2.02369	-3.03522	0.411654	down
			ENSSSCG00000010143	MTR	81.0796	49.4404	-0.766632	0.00100348	down	7.13837	0.521606	-6.61677	0.0858765	down
			ENSSSCG00000010210	SLC16A9	7.72231	5.62008	-0.628478	0.00131544	down	2.77622	0.480023	-2.2962	0.201661	down
			ENSSSCG00000010949	DAPK1	20.2983	12.0726	-0.658717	0.000561481	down	7.36921	0.508206	-6.861	0.0814285	down
			ENSSSCG00000011103	PARD3	63.6773	37.6308	-0.699267	1.37656e-06	down	7.16391	1.53178	-5.63214	0.224641	down
			ENSSSCG00000011322	CCR1	13.4167	33.0076	0.985822	0.00386639	up	0	2.72603	2.72603	28.2603	up
			ENSSSCG00000011831	APOD	1134.05	560.262	-0.994737	4.29966e-05	down	3.70868	1.45619	-2.25249	0.408591	down
			ENSSSCG00000012853	IRF7	4.3762	7.38608	0.660385	0.00377911	up	0	2.59101	2.59101	26.9101	up
			ENSSSCG00000012982	SIPA1	8.07078	12.1951	0.640152	6.26455e-05	up	1.17902	3.51025	2.33123	2.82267	up
			ENSSSCG00000013260	MDK	21.8346	35.3295	0.653737	0.000867439	up	4.69617	8.16954	3.47338	1.7242	up
			ENSSSCG00000013766	IL27RA	3.5961	6.0371	0.730885	0.00582254	up	2.38094	5.31024	2.9293	2.18073	up
			ENSSSCG00000014336	EGR1	128.305	195.87	0.804453	0.0256029	up	0.947528	3.08067	2.13314	3.03636	up
			ENSSSCG00000015512	PAPPA2	1.85349	1.24798	-0.670723	0.0321098	down	13.0168	7.32947	-5.68735	0.566408	down
			ENSSSCG00000015616	HSD11B1	69.0787	53.9984	-0.659813	0.00907165	down	5.12963	2.60001	-2.52962	0.51629	down
			ENSSSCG00000015850	DUSP4	12.4931	23.6842	0.619223	0.0353044	up	4.39317	10.894	6.50079	2.44681	up
			ENSSSCG00000016878	FGF10	67.4999	40.0068	-0.85933	0.00770444	down	2.82235	0.48361	-2.33874	0.199706	down
			ENSSSCG00000016892	FST	28.8542	13.8679	-1.15713	4.29849e-06	down	7.26807	1.22094	-6.04713	0.179279	down
			ENSSSCG00000017237	CD300LB	3.28624	5.47247	0.75918	0.00902074	up	3.06599	6.0478	2.98181	1.94182	up
			ENSSSCG00000017255	ABCA5	17.6235	13.8095	-0.600664	0.000100096	down	12.9331	8.00637	-4.9267	0.621985	down
			ENSSSCG00000018044	ALDH3A1	0.953618	2.36414	1.12815	0.0280834	up	0	2.27138	2.27138	23.7138	up
			ENSSSCG00000022592	FIBIN	40.2183	27.3088	-0.825422	0.00329267	down	10.4194	3.18372	-7.23566	0.312159	down
			ENSSSCG00000023757		9.42562	16.6917	0.876994	0.00826734	up	2.15252	4.45065	2.29813	2.02025	up
			ENSSSCG00000027196		39.6332	74.6854	0.642582	0.016438	up	0	2.17015	2.17015	22.7015	up
			ENSSSCG00000028030	PCDHA13	1.41366	0.873223	-0.813334	0.0143197	down	4.0559	2.02884	-2.02706	0.512245	down
			ENSSSCG00000028711	CASP1	5.27337	12.0174	0.924293	0.000332897	up	0	2.49501	2.49501	25.9501	up
			ENSSSCG00000029752		4.25506	9.15446	1.1911	0.00185588	up	4.67115	9.4962	4.82505	2.0113	up
			ENSSSCG00000031118	PREX1	5.03822	8.22688	0.7496	1.39623e-05	up	7.32576	11.6991	4.37338	1.58895	up
			ENSSSCG00000031487	LSP1	35.6261	69.9688	0.984988	9.62655e-05	up	1.47915	5.11687	3.63772	3.3036	up
			ENSSSCG00000031712	MFAP5	134.388	73.8619	-1.19944	4.80196e-07	down	9.00051	5.14005	-3.86046	0.575797	down
			ENSSSCG00000031798		1.74253	1.05604	-0.752849	0.0186074	down	12.0468	6.51982	-5.52703	0.544982	down
			ENSSSCG00000031876	TMEM159	33.1943	30.1805	-0.656983	0.000154512	down	12.0468	6.51982	-5.52703	0.544982	down
			ENSSSCG00000032849	MLPH	12.6662	8.60339	-0.724678	0.0424195	down	4.39874	2.2223	-2.17644	0.516211	down
			ENSSSCG00000033512	C1QB	139.091	205.507	0.609161	0.0132686	up	0	2.76188	2.76188	28.6188	up
			ENSSSCG00000033674	PRKCB	2.21238	4.58035	0.973994	3.08715e-05	up	0	2.70343	2.70343	28.0343	up
			ENSSSCG00000036261	CROCC2	3.27343	6.8706	0.827302	0.00062199	up	4.05309	7.03345	2.98036	1.71762	up
			ENSSSCG00000036451		68.3574	107.81	0.661031	0.0268156	up	0	2.01418	2.01418	21.1418	up
			ENSSSCG00000036457	TNFSF8	1.39823	2.51001	0.745188	0.00385434	up	1.02803	3.71147	2.68344	3.37888	up
			ENSSSCG00000036956	SOCS3	18.3178	46.1317	1.28184	0.0156432	up	3.77456	7.82985	4.05529	2.04665	up
			ENSSSCG00000040811	PYCARD	6.38096	13.0735	0.904007	0.00115706	up	6.73325	12.3264	5.59317	1.81852	up
			ENSSSCG00000043413		2.58201	4.63859	0.785735	0.0370499	up	1.33133	4.07531	2.74399	2.91709	up
			ENSSSCG00000044227	NRG4	13.116	9.90656	-0.611299	0.00407106	down	9.66709	5.15845	-4.50864	0.538385	down
WG	WL	GOM	ENSSSCG00000000062	CSDC2	4.93334	6.88836	0.901141	0.0118565	up	2.56413	5.39864	2.83451	2.06395	up
			ENSSSCG00000000072	SLC25A17	134.958	93.4331	-0.910805	0.000280996	down	4.56797	2.05117	-2.5168	0.460836	down
			ENSSSCG00000000092	NPTXR	2.8555	4.06235	1.22865	0.00818344	up	0	2.22794	2.22794	23.2794	up
			ENSSSCG00000001085	DCDC2	3.91858	2.20812	-1.19218	0.00482425	down	3.64233	1.03845	-2.60388	0.304209	down
			ENSSSCG00000001660	PTK7	9.72969	17.236	0.794581	0.00314314	up	0.341892	3.02956	2.68767	7.08217	up
			ENSSSCG00000001906	CYP1A1	1.89377	1.08693	-1.19552	0.0175954	down	4.09256	2.05774	-2.03482	0.514659	down
			ENSSSCG00000002280	RAB15	0.622248	1.22722	0.772239	0.00513805	up	0	2.96917	2.96917	30.6917	up
			ENSSSCG00000002712	LDHD	15.3235	8.0771	-1.43274	0.000600342	down	8.77217	4.92551	-3.84666	0.566435	down
			ENSSSCG00000003715	ZNF521	14.7972	17.206	0.702055	0.000291181	up	2.60302	6.06287	3.45985	2.28	up
			ENSSSCG00000004322	ANKRD6	7.90794	14.8248	1.07044	0.00101288	up	11.1169	17.4663	6.34941	1.56606	up
			ENSSSCG00000004534	CCDC68	21.7621	13.8607	-0.793336	0.00293939	down	5.25456	1.97585	-3.27871	0.387679	down
			ENSSSCG00000004962	CORO2B	8.70582	8.75447	0.601229	0.00137884	up	7.83849	11.949	4.11048	1.51779	up
			ENSSSCG00000005083	DHRS7	157.588	123.014	-0.695845	0.0018769	down	6.71251	4.384	-2.3285	0.658201	down
			ENSSSCG00000005217	RCL1	41.0318	30.2058	-0.652291	0.0265799	down	4.26805	0.940856	-3.32719	0.238289	down
			ENSSSCG00000005943	ST3GAL1	13.3616	20.0318	0.709325	0.00209671	up	5.59397	14.2856	8.69161	2.52646	up
			ENSSSCG00000006243	PENK	28.821	115.173	2.33864	4.66048e-08	up	2.08243	4.28193	2.1995	2.00782	up
			ENSSSCG00000006719		2.50681	11.9123	2.23753	0.00488344	up	3.67939	6.5123	2.83291	1.74957	up
			ENSSSCG00000006940	CCN1	60.489	122.33	1.03343	0.00766059	up	0.354891	10.1619	9.80696	22.5589	up
			ENSSSCG00000007336		58.5086	109.504	1.47076	0.000158375	up	10.1049	18.0215	7.91667	1.77577	up
			ENSSSCG00000007952	TRAP1	43.0648	30.2596	-0.663098	0.000186416	down	4.44821	1.94793	-2.50029	0.45027	down
			ENSSSCG00000008013	IGFALS	1.58334	3.50614	1.1667	0.0137903	up	1.61533	4.19403	2.5787	2.50332	up
			ENSSSCG00000008237	RETSAT	472.056	390.653	-0.639786	0.0122939	down	2.36074	0	-2.36074	0.0406383	down
			ENSSSCG00000008554	ABHD1	1.42404	2.17806	0.942821	0.0413418	up	1.33447	4.03558	2.70111	2.883	up
			ENSSSCG00000008645	ID2	79.4947	94.7413	1.26519	0.000581895	up	6.94566	18.9975	12.0519	2.71054	up
			ENSSSCG00000008799	LIMCH1	191.111	105.026	-0.815601	0.00371733	down	4.06183	1.80887	-2.25296	0.458661	down
			ENSSSCG00000008948	ALB	67.5912	737.148	2.96141	0.0206448	up	5.13374	7.9438	2.81006	1.53691	up
			ENSSSCG00000009565	GAS6	90.2614	146.274	0.638965	0.000220046	up	4.21146	7.65688	3.44541	1.79913	up
			ENSSSCG00000010002	SF3A1	43.9957	27.4591	0.675411	0.00249048	up	5.52949	10.3825	4.85302	1.86207	up
			ENSSSCG00000010592	AS3MT	14.6021	10.2034	-0.624314	0.0191465	down	4.45327	1.01014	-3.44313	0.243812	down
			ENSSSCG00000010682	PRDX3	246.319	123.067	-1.07779	0.000305065	down	12.9021	5.71509	-7.18699	0.447243	down
			ENSSSCG00000010974	CNTFR	5.90777	3.6668	1.04903	0.00108572	up	7.48725	15.0068	7.51955	1.99108	up
			ENSSSCG00000011014	BAMBI	15.5746	31.1747	0.894482	0.00173056	up	13.8404	22.8427	9.00229	1.64577	up
			ENSSSCG00000011023	ZNF438	7.84387	8.9704	0.635827	0.000125931	up	12.2712	21.0486	8.77736	1.7095	up
			ENSSSCG00000011264	CSRNP1	9.74084	13.6339	0.605987	0.00121243	up	0.699831	3.09679	2.39696	3.99684	up
			ENSSSCG00000011787	MAGEF1	4.53094	6.31806	0.649353	0.00482425	up	6.2464	11.324	5.07759	1.80008	up
			ENSSSCG00000011893	COX17	207.335	164.538	-0.605391	0.001428	down	8.95474	5.35234	-3.6024	0.602153	down
			ENSSSCG00000013382	PLEKHA7	8.40622	10.8676	0.833878	6.73956e-05	up	1.79422	4.81377	3.01955	2.59408	up
			ENSSSCG00000014156	ARRDC3	288.684	191.224	-0.80863	0.00923286	down	16.8444	9.43737	-7.40701	0.562863	down
			ENSSSCG00000015290	CDK18	9.20701	6.70056	0.64742	0.00101288	up	2.04674	4.21392	2.16718	2.00952	up
			ENSSSCG00000015789	SNX25	26.3425	19.8212	-0.702663	4.38472e-05	down	2.60035	0	-2.60035	0.0370322	down
			ENSSSCG00000015871	NR4A2	8.20425	9.1928	0.80027	0.000244188	up	3.76019	8.19432	4.43413	2.14868	up
			ENSSSCG00000016244	COL4A4	0.394506	1.35061	1.99957	1.00964e-05	up	0.309269	4.82909	4.51982	12.0436	up
			ENSSSCG00000016582	FAM71F1	1.39111	2.18865	0.91826	0.0108397	up	6.30288	10.6641	4.36118	1.68113	up
			ENSSSCG00000016583	FAM71F2	6.00516	10.7146	1.22897	4.70146e-05	up	3.37685	5.93386	2.557	1.73544	up
			ENSSSCG00000016810		11.2975	10.1345	0.749462	0.00527565	up	3.7702	8.11779	4.34759	2.12335	up
			ENSSSCG00000017516		6.82013	2.09666	0.869705	0.000279439	up	2.33998	4.51138	2.1714	1.88993	up
			ENSSSCG00000017727	TMEM98	25.4687	64.5608	1.08271	0.00129304	up	1.5191	5.47677	3.95768	3.44437	up
			ENSSSCG00000021586	ZHX2	10.4544	7.34122	0.714877	0.000522152	up	5.32642	13.2975	7.97111	2.46894	up
			ENSSSCG00000021646	KLF9	120.946	66.3496	-0.966018	0.000142715	down	5.27927	2.50734	-2.77193	0.484701	down
			ENSSSCG00000021911	NDRG4	26.9636	54.5608	0.871861	0.00135002	up	0.817613	5.06726	4.24965	5.6312	up
			ENSSSCG00000022045	PTCHD3	1.28008	2.0632	0.789919	0.00305148	up	2.51927	5.1008	2.58154	1.9856	up
			ENSSSCG00000022099	TP53INP2	5.66763	2.11933	-0.696733	0.0407584	down	7.44228	4.89926	-2.54302	0.662831	down
			ENSSSCG00000023886	RPA3	84.9576	75.7684	-0.654244	0.00578609	down	6.1653	2.02181	-4.1435	0.33866	down
			ENSSSCG00000023957	CFAP126	7.87567	7.64534	0.89528	0.00249162	up	4.09648	8.16214	4.06566	1.96883	up
			ENSSSCG00000024759		8.70476	5.3258	1.27878	0.000361309	up	3.57548	5.71389	2.13841	1.5818	up
			ENSSSCG00000025525		71.3039	60.4932	-0.725313	0.0430031	down	7.28576	3.7619	-3.52386	0.522885	down
			ENSSSCG00000027607	IER3	20.1433	41.2678	1.26649	1.80845e-06	up	1.90351	4.55812	2.65461	2.32498	up
			ENSSSCG00000028076	ZBTB7C	3.63316	4.98546	0.97807	0.000507072	up	1.76077	5.14454	3.38376	2.81847	up
			ENSSSCG00000031109	HILPDA	45.6851	94.5039	0.658406	0.047356	up	0.970643	3.69833	2.72768	3.54771	up
			ENSSSCG00000031139	IKZF4	2.73798	2.46797	1.01201	8.26921e-05	up	0	2.0105	2.0105	21.105	up
			ENSSSCG00000031905	KCNS3	4.09519	6.76878	0.775688	0.015998	up	0.910914	4.86132	3.9504	4.90776	up
			ENSSSCG00000032090	PDCD6	378.709	237.105	-1.2033	0.0206284	down	7.06894	3.22217	-3.84677	0.463412	down
			ENSSSCG00000032749	PCDH18	33.2646	54.6811	0.640777	0.0162636	up	0.317162	3.1137	2.79653	7.70372	up
			ENSSSCG00000033146	CD163	255.586	127.899	-1.2648	0.00095684	down	6.227	3.1676	-3.0594	0.516454	down
			ENSSSCG00000033451	H2AC11	9.06563	6.62636	-0.901687	0.0222057	down	5.51514	1.12775	-4.38739	0.218651	down
			ENSSSCG00000034139	EYA4	2.50813	4.36057	0.955039	0.0119209	up	1.59909	4.30889	2.7098	2.59485	up
			ENSSSCG00000034655	COQ7	30.8521	25.7204	-0.59243	0.00574407	down	3.15385	0	-3.15385	0.0307328	down
			ENSSSCG00000034688		147.368	109.333	-0.940618	0.0386466	down	5.51514	1.12775	-4.38739	0.218651	down
			ENSSSCG00000034733	CMAS	69.3844	57.5565	-0.68342	0.0119209	down	5.83149	3.01825	-2.81325	0.525711	down
			ENSSSCG00000034993	NREP	10.1747	15.1593	0.960473	0.00110331	up	1.05583	8.92489	7.86906	7.80817	up
			ENSSSCG00000035227	ESRP2	1.20769	1.89821	0.720034	0.0206624	up	0	2.08223	2.08223	21.8223	up
			ENSSSCG00000035249	GADD45G	60.8516	42.2357	-0.803195	0.00653337	down	8.93302	0	-8.93302	0.0110705	down
			ENSSSCG00000036469		32.2817	19.129	-1.09754	0.0363327	down	4.43954	1.03612	-3.40342	0.250272	down
			ENSSSCG00000037116	ZNRF2	33.1636	24.7119	-0.703072	0.000130767	down	8.34086	4.79212	-3.54874	0.579576	down
			ENSSSCG00000037358	HPS5	41.3797	36.5515	-0.642104	0.0355245	down	2.20361	0	-2.20361	0.0434101	down
			ENSSSCG00000037432	PLPPR3	1.27182	3.1598	1.0834	0.000170703	up	5.08955	8.61343	3.52388	1.67903	up
			ENSSSCG00000038401	TRAM2	10.5139	11.1887	0.843373	5.67616e-05	up	10.489	16.0243	5.53533	1.52274	up
			ENSSSCG00000038842	PCDH9	19.6432	10.5983	-0.988151	0.000314331	down	2.44143	0	-2.44143	0.0393479	down
			ENSSSCG00000039650	PCYT2	23.8553	18.5905	-0.748795	0.0182115	down	3.34008	1.03845	-2.30163	0.330937	down
			ENSSSCG00000040631	LPL	1310.9	599.862	-1.13529	0.000130767	down	6.3996	0	-6.3996	0.0153856	down
			ENSSSCG00000040715	NXPH2	0.876837	2.47618	1.2612	0.00486242	up	4.01423	7.15785	3.14362	1.76408	up
			ENSSSCG00000040961	LIF	0.918509	2.18862	0.991668	0.00483422	up	11.017	17.6815	6.66448	1.59949	up
			ENSSSCG00000049471		2.20046	2.37603	0.636101	0.0262949	up	3.12526	7.16817	4.0429	2.25351	up
		MAD	ENSSSCG00000000261		97.0491	69.199	-0.983475	0.00373705	down	4.82078	2.45098	-2.3698	0.51841	down
			ENSSSCG00000000577	GYS2	53.933	5.55888	-3.65395	1.09116e-07	down	5.71655	2.10643	-3.61012	0.379337	down
			ENSSSCG00000000642	KLRD1	2.08181	5.92499	1.43513	0.0191792	up	2.12518	4.96567	2.8405	2.27653	up
			ENSSSCG00000000705	CD27	1.85991	4.30451	1.57525	0.000132263	up	2.62728	8.21943	5.59215	3.05045	up
			ENSSSCG00000001076	RNF144B	5.37785	9.11775	0.712135	0.00252354	up	2.15151	4.22554	2.07403	1.92118	up
			ENSSSCG00000001085	DCDC2	4.30556	1.64452	-1.54305	0.0161485	down	2.26839	0	-2.26839	0.0422227	down
			ENSSSCG00000001097	RIPOR2	13.3992	35.9265	1.38214	0.00124137	up	3.90417	6.23407	2.32989	1.58187	up
			ENSSSCG00000001435	AGPAT1	222.325	65.1607	-0.715879	0.0203959	down	3.05835	0	-3.05835	0.0316621	down
			ENSSSCG00000001700	SLC29A1	15.7101	18.9161	0.77569	0.0042546	up	0.315446	2.74358	2.42813	6.84464	up
			ENSSSCG00000001762	CIB2	12.2653	9.58113	-0.605147	0.000386268	down	3.26449	0	-3.26449	0.0297222	down
			ENSSSCG00000001819	MAN2A2	39.3215	25.7394	-0.629579	0.000322712	down	4.76178	0	-4.76178	0.0205686	down
			ENSSSCG00000001983	SDR39U1	18.8494	14.5619	-0.84286	0.000165743	down	3.17232	0	-3.17232	0.0305594	down
			ENSSSCG00000002443	TC2N	3.85848	11.997	1.54137	0.000179184	up	2.97768	8.67126	5.69358	2.84996	up
			ENSSSCG00000002688	PLCG2	8.53784	11.6485	0.808088	0.0109955	up	0.713078	3.1452	2.43212	3.99125	up
			ENSSSCG00000002709		0.503262	0.887188	0.871507	0.00256512	up	0	2.02312	2.02312	21.2312	up
			ENSSSCG00000002763	PRMT7	29.8667	26.1636	-0.592458	3.64258e-06	down	4.15752	0	-4.15752	0.0234879	down
			ENSSSCG00000002825		107.404	26.4164	-2.70225	7.8471e-05	down	4.57667	1.02527	-3.5514	0.240613	down
			ENSSSCG00000003702	GATA6	10.3227	15.3136	0.839029	2.52913e-06	up	3.40812	8.1709	4.76278	2.35764	up
			ENSSSCG00000004148	CCDC28A	40.77	27.3831	-0.83806	4.01561e-05	down	9.00558	5.68297	-3.32261	0.635101	down
			ENSSSCG00000004241	GJA1	165.892	135.763	-0.667749	0.0118988	down	17.9995	10.778	-7.22156	0.601008	down
			ENSSSCG00000004314	PM20D2	20.9338	16.7435	-0.591924	0.0153802	down	3.59179	1.18843	-2.40336	0.348999	down
			ENSSSCG00000004888	SERPINB8	19.6751	13.7058	-0.705024	0.00275632	down	2.282	0	-2.282	0.0419815	down
			ENSSSCG00000004937	SLC24A1	0.975077	0.480059	-0.910727	0.00312898	down	5.28051	3.26234	-2.01817	0.62491	down
			ENSSSCG00000005212	PLGRKT	57.05	52.0171	-0.598749	0.0119569	down	7.01129	3.93496	-3.07633	0.567402	down
			ENSSSCG00000005241		49.2911	28.8032	-0.966631	6.53892e-05	down	2.30459	0	-2.30459	0.0415871	down
			ENSSSCG00000005272	NMRK1	37.4893	21.5685	-0.939395	0.00113161	down	3.08767	0	-3.08767	0.0313708	down
			ENSSSCG00000005518		221.583	171.35	-0.614609	6.02602e-05	down	5.83626	3.37715	-2.4591	0.585748	down
			ENSSSCG00000005943	ST3GAL1	12.5572	21.4782	0.887071	2.91126e-05	up	2.08587	5.07304	2.98717	2.36658	up
			ENSSSCG00000005992	SHAS2	6.10748	3.76761	-1.00782	0.000224512	down	2.0447	0	-2.0447	0.0466266	down
			ENSSSCG00000006023	SYBU	13.3347	5.16925	-1.48386	3.64258e-06	down	16.8047	11.1394	-5.66529	0.664869	down
			ENSSSCG00000006172	PI15	14.4556	9.12275	-0.91734	0.0230702	down	4.79642	2.05904	-2.73738	0.440942	down
			ENSSSCG00000006324		418.564	260.094	-0.956499	0.000115639	down	7.16049	2.21575	-4.94474	0.318953	down
			ENSSSCG00000006698	BCL9	8.73194	7.8702	0.717927	0.000147572	up	1.76421	5.13587	3.37166	2.80863	up
			ENSSSCG00000006940	CCN1	111.28	220.345	1.08668	0.000783624	up	2.68127	6.58298	3.9017	2.40285	up
			ENSSSCG00000007585	ACTB	2330.67	2315.96	0.867262	0.000946203	up	2.45179	6.21329	3.7615	2.47406	up
			ENSSSCG00000007586	FSCN1	11.2247	14.662	0.985547	0.0113001	up	1.66132	4.95237	3.29105	2.86851	up
			ENSSSCG00000007667	LRCH4	19.0563	25.3933	0.673043	0.0121781	up	1.25694	5.98143	4.72449	4.48172	up
			ENSSSCG00000008013	IGFALS	1.75189	4.68562	1.51563	0.000274638	up	0.633042	3.12165	2.48861	4.39491	up
			ENSSSCG00000008164	MAP4K4	136.081	71.9519	-0.950254	0.000150047	down	8.83512	1.99068	-6.84443	0.233985	down
			ENSSSCG00000008309	SPR	157.868	137.076	-0.631276	5.86024e-05	down	5.69128	2.37347	-3.31781	0.427102	down
			ENSSSCG00000008339	GFPT1	124.257	92.5429	-0.657265	3.86918e-05	down	2.05566	0	-2.05566	0.0463896	down
			ENSSSCG00000008486	GALM	82.4366	62.7629	-0.639155	0.000454517	down	8.63279	5.54999	-3.0828	0.646986	down
			ENSSSCG00000008723	HTRA3	45.4002	17.8611	-1.19503	0.00191851	down	3.56129	1.30346	-2.25783	0.383324	down
			ENSSSCG00000009122	ARSJ	7.76166	10.6128	0.980314	0.000886615	up	1.92535	3.96176	2.03641	2.00546	up
			ENSSSCG00000009408	LRCH1	22.6336	19.2491	0.615398	0.000214169	up	21.4521	34.2169	12.7647	1.59227	up
			ENSSSCG00000009434	RGCC	247.825	220.784	-0.592428	0.00962205	down	4.78912	2.18292	-2.6062	0.466938	down
			ENSSSCG00000009630	EGR3	9.30123	4.9012	1.41242	0.00143992	up	2.65117	5.64208	2.99091	2.08714	up
			ENSSSCG00000009789	HCAR1	7.83342	14.911	0.836895	0.0266215	up	3.01802	5.50482	2.4868	1.79756	up
			ENSSSCG00000010494	SORBS1	230.674	143.549	-0.587789	0.00954737	down	12.8698	8.19013	-4.67964	0.639189	down
			ENSSSCG00000010629	ADRA2A	2.55647	6.21751	1.24831	0.00388323	up	0.69345	2.97368	2.28023	3.87381	up
			ENSSSCG00000010800	B3GALT2	1.47756	2.16205	0.668879	0.00654868	up	0	4.41408	4.41408	45.1408	up
			ENSSSCG00000011070	MPP7	26.6809	19.4058	-0.616419	0.0117665	down	2.98214	0.970549	-2.01159	0.34734	down
			ENSSSCG00000011386	MST1	7.83932	4.66927	-1.06988	0.00111868	down	6.02069	1.95955	-4.06114	0.33649	down
			ENSSSCG00000011491	THOC7	168.413	124.427	-0.609993	0.00368221	down	3.04657	1.00087	-2.0457	0.349865	down
			ENSSSCG00000011496	ADAMTS9	74.6127	41.4765	-0.649115	0.0191214	down	8.5028	3.16078	-5.34202	0.379037	down
			ENSSSCG00000012982	SIPA1	16.6231	23.6801	0.818261	0.00724358	up	2.88259	7.36799	4.4854	2.50386	up
			ENSSSCG00000012994	TIGD3	0.559071	1.16237	0.799295	0.041963	up	7.64694	15.5222	7.87521	2.01656	up
			ENSSSCG00000013302	CAT	1061.24	568.947	-0.996868	3.30385e-05	down	16.0822	9.55517	-6.527	0.596655	down
			ENSSSCG00000013568		16.8668	33.961	0.899188	0.00306445	up	3.4403	5.60604	2.16574	1.61174	up
			ENSSSCG00000013787	ADGRE3	0.782425	1.82484	1.29777	0.00685532	up	1.23325	3.41832	2.18507	2.6389	up
			ENSSSCG00000014156	ARRDC3	275.649	191.13	-0.765797	0.00198168	down	26.6164	11.0196	-15.5969	0.416207	down
			ENSSSCG00000014289	UQCRQ	188.866	171.296	-0.616673	0.00401282	down	3.23126	0.923614	-2.30765	0.307275	down
			ENSSSCG00000014316	TGFBI	55.8884	80.7244	0.663503	0.00262729	up	1.3162	3.41712	2.10092	2.48349	up
			ENSSSCG00000015235	ETS1	81.4224	119.44	0.880893	0.000206039	up	4.94694	10.839	5.89208	2.16746	up
			ENSSSCG00000015644	IKBKE	3.22699	7.35502	1.28045	0.00415139	up	1.73783	6.1531	4.41526	3.40243	up
			ENSSSCG00000016216	TUBA4A	12.0222	22.0919	1.02167	0.000181627	up	1.48523	4.13168	2.64645	2.66944	up
			ENSSSCG00000016443	TMEM176A	4.72606	9.84759	1.18864	0.0216892	up	0.700507	2.85356	2.15306	3.68962	up
			ENSSSCG00000016568	AHCYL2	24.3481	16.5251	-0.669832	0.000765095	down	6.87029	1.13384	-5.73645	0.177015	down
			ENSSSCG00000016715	OSBPL3	3.01165	3.8346	0.7231	0.0216941	up	0.644984	3.95756	3.31257	5.4465	up
			ENSSSCG00000017041	ADRA1B	3.05076	5.12831	0.8423	0.0116277	up	5.78763	9.02172	3.23409	1.5493	up
			ENSSSCG00000017109	ADAMTS16	7.34915	2.95272	-1.1348	0.00961228	down	3.94073	1.00989	-2.93084	0.274675	down
			ENSSSCG00000017466	CCR7	2.3311	20.9379	2.99229	0.000381009	up	6.35186	10.9142	4.56239	1.70714	up
			ENSSSCG00000017477	CASC3	22.5738	20.8155	0.606269	9.65748e-06	up	0	2.11947	2.11947	22.1947	up
			ENSSSCG00000017551	FAM117A	11.7346	13.147	0.888272	0.000206039	up	0.390204	2.54705	2.15685	5.3999	up
			ENSSSCG00000017950	TP53	20.6196	29.6559	0.610235	0.00639508	up	0	2.26873	2.26873	23.6873	up
			ENSSSCG00000021105	DPEP2	1.17548	5.55841	2.17798	2.81934e-05	up	0.686809	3.39498	2.70817	4.44197	up
			ENSSSCG00000021646	KLF9	113.513	66.6272	-0.945789	0.000752598	down	4.23486	1.08676	-3.14811	0.27377	down
			ENSSSCG00000021885	MDFIC	292.411	207.845	-0.733953	0.000408234	down	7.76248	4.96519	-2.79729	0.644223	down
			ENSSSCG00000021973	GPX8	92.1446	65.3886	-0.781315	0.00530851	down	3.35196	1.15475	-2.19721	0.36349	down
			ENSSSCG00000022031	CHST2	12.8727	25.9555	0.98832	0.000882367	up	0.343187	4.03685	3.69367	9.33433	up
			ENSSSCG00000022849	IL2RA	3.3591	6.61067	1.73507	1.65955e-05	up	0.361326	2.52798	2.16665	5.69658	up
			ENSSSCG00000023391	LONP2	169.959	93.0784	-1.20051	2.98992e-06	down	4.02211	0.99064	-3.03147	0.264583	down
			ENSSSCG00000023396	LIX1	1.91447	8.63573	1.94184	0.0024266	up	8.61945	14.8167	6.19726	1.71074	up
			ENSSSCG00000024043	ADAMTS2	29.1794	16.7526	-0.791588	0.000908741	down	5.48295	2.19753	-3.28542	0.411526	down
			ENSSSCG00000024363	HYAL3	1.12484	1.74529	0.751595	0.0315837	up	0	2.19225	2.19225	22.9225	up
			ENSSSCG00000024480	SFMBT2	5.82885	10.3791	1.13006	0.000731239	up	3.51897	5.83182	2.31285	1.63909	up
			ENSSSCG00000024549	LYL1	10.9535	18.1288	0.835759	0.00546104	up	3.6491	6.25658	2.60748	1.6955	up
			ENSSSCG00000024759		9.43874	4.07145	1.03096	0.0379282	up	3.27169	5.74143	2.46974	1.73249	up
			ENSSSCG00000025943	C6orf136	6.32749	6.46668	0.908138	0.00226551	up	2.41365	5.74832	3.33467	2.32663	up
			ENSSSCG00000026180	NRXN1	3.5499	5.43506	0.5861	0.00521455	up	0	4.74429	4.74429	48.4429	up
			ENSSSCG00000027072	ATP5IF1	624.885	478.631	-0.697341	0.000758896	down	4.71851	1.05804	-3.66048	0.240331	down
			ENSSSCG00000027381	GGCX	85.015	59.3179	-0.604575	0.00129658	down	6.11994	3.93632	-2.18362	0.648933	down
			ENSSSCG00000028331	IL1R2	3.9658	2.32233	-1.18242	0.00192679	down	2.00024	0	-2.00024	0.0476135	down
			ENSSSCG00000028635		17.1122	23.2765	0.588517	0.0182875	up	1.99917	6.35526	4.3561	3.07515	up
			ENSSSCG00000031076	MAPK7	14.2831	13.6788	0.614365	0.0114949	up	3.53854	6.14181	2.60327	1.71547	up
			ENSSSCG00000031170	TMEM123	69.6233	106.937	0.663195	0.0268921	up	4.25777	6.92025	2.66248	1.61097	up
			ENSSSCG00000031897		9.39044	22.9946	0.980139	0.0422538	up	2.83696	8.45789	5.62092	2.91385	up
			ENSSSCG00000031970	RASSF5	8.95856	24.2467	1.36509	0.000828971	up	2.12321	4.25934	2.13613	1.96083	up
			ENSSSCG00000032721	TRAF3IP3	21.3529	51.7401	1.15822	0.00153912	up	4.0617	6.48034	2.41864	1.58117	up
			ENSSSCG00000032734	VOPP1	7.90199	12.4789	0.624668	0.00144386	up	2.49958	5.29931	2.79973	2.07699	up
			ENSSSCG00000033262		1170.55	1511.33	0.672021	0.00214584	up	7.32128	11.2211	3.89977	1.52549	up
			ENSSSCG00000033574		0.751434	1.54788	0.865248	0.0289384	up	1.65764	5.13123	3.47359	2.97628	up
			ENSSSCG00000033672	H1-4	257.247	495.54	0.831925	0.00284119	up	3.69557	9.42661	5.73103	2.50992	up
			ENSSSCG00000034293	ARL4C	10.6552	30.3057	1.64146	0.000297176	up	10.0203	15.5271	5.50686	1.54414	up
			ENSSSCG00000034616	LRRC58	142.615	109.955	-0.647704	0.000272522	down	8.92297	4.4612	-4.46177	0.50551	down
			ENSSSCG00000034720	IQCK	3.69471	2.10662	-0.741522	0.00597495	down	4.47013	2.03033	-2.4398	0.466143	down
			ENSSSCG00000035027	ZDHHC14	3.88617	5.16614	0.707634	0.000864955	up	1.93727	6.93736	5.00009	3.4543	up
			ENSSSCG00000035582	GIPC2	4.66894	7.17103	0.618943	0.0162783	up	0.385965	3.25874	2.87277	6.91148	up
			ENSSSCG00000036213	FGF2	145.571	80.119	-1.05504	0.000206039	down	8.21723	5.25039	-2.96684	0.64329	down
			ENSSSCG00000036932	WNT6	1.36407	7.24061	1.85193	0.00530676	up	4.25269	9.57401	5.32132	2.22254	up
			ENSSSCG00000037762	TBX1	2.57933	5.31891	0.92372	0.00482755	up	2.81669	7.12601	4.30933	2.47747	up
			ENSSSCG00000038348	NME1	71.9836	63.8963	-0.804585	0.00156788	down	9.18061	4.95524	-4.22536	0.54471	down
			ENSSSCG00000038633		35.814	27.3051	-0.732198	1.64201e-05	down	11.2368	5.46224	-5.77458	0.490635	down
			ENSSSCG00000038842	PCDH9	26.2178	16.1233	-0.778612	0.0179417	down	4.28799	1.85225	-2.43574	0.444908	down
			ENSSSCG00000038911	KLF2	157.139	188.435	0.635311	0.00561178	up	4.40215	7.35517	2.95301	1.65591	up
			ENSSSCG00000039474	FBXL14	18.8726	30.3125	0.593465	0.00891443	up	0.30205	4.10766	3.80561	10.4655	up
			ENSSSCG00000039684	PGPEP1	25.4398	17.0658	-0.736319	4.69951e-05	down	2.36287	0	-2.36287	0.040603	down
			ENSSSCG00000039890	RASL11A	17.5545	34.9246	0.884407	0.000347825	up	1.66148	3.73385	2.07237	2.17649	up
			ENSSSCG00000040166	FLRT2	27.9753	39.5106	0.599462	0.00690107	up	0.334871	3.08398	2.74911	7.32167	up
			ENSSSCG00000040498		0.782542	0.351985	-1.16296	0.00362112	down	7.32697	3.09371	-4.23327	0.430015	down
			ENSSSCG00000040752		1.30045	2.73382	1.3409	0.00568159	up	3.03958	5.66495	2.62537	1.83622	up
			ENSSSCG00000040888	KCTD13	8.14513	8.56843	0.615601	0.0063674	up	1.99538	4.20177	2.20639	2.05298	up
			ENSSSCG00000042096		1.29562	1.7165	1.00809	0.00217895	up	2.97768	8.67126	5.69358	2.84996	up
		RAD	ENSSSCG00000000072	SLC25A17	181.004	152.868	-0.636967	0.00248493	down	3.77261	1.0942	-2.6784	0.308372	down
			ENSSSCG00000000436	PIP4K2C	12.0241	7.16075	-0.739444	0.000131511	down	4.48966	2.45661	-2.03304	0.557038	down
			ENSSSCG00000000551	ARNTL2	65.3511	30.0854	-1.4106	3.78258e-05	down	3.3881	0	-3.3881	0.0286689	down
			ENSSSCG00000000577	GYS2	49.9567	8.37202	-2.80377	7.55147e-09	down	2.55487	0	-2.55487	0.0376667	down
			ENSSSCG00000000766	CECR2	8.86002	9.93132	0.64013	0.00390933	up	0	3.66506	3.66506	37.6506	up
			ENSSSCG00000003101	HIF3A	1.69639	1.38365	1.33811	5.41198e-05	up	0.610325	3.31207	2.70174	4.80353	up
			ENSSSCG00000003708	ANKRD29	13.9967	8.76318	-0.601344	0.0182665	down	2.5212	0	-2.5212	0.0381505	down
			ENSSSCG00000004148	CCDC28A	39.6148	33.6949	-0.797823	8.92057e-05	down	11.5235	5.79078	-5.73275	0.506798	down
			ENSSSCG00000005212	PLGRKT	68.0234	51.258	-0.735059	0.00720954	down	5.89487	1.95519	-3.93968	0.342825	down
			ENSSSCG00000005943	ST3GAL1	12.0355	20.0944	0.74169	0.000245267	up	1.58043	8.37595	6.79552	5.04391	up
			ENSSSCG00000006051	CTHRC1	36.9352	24.5824	-0.933988	0.0368249	down	3.61252	1.11595	-2.49657	0.327527	down
			ENSSSCG00000006213		37.4493	13.733	-1.13638	0.0103678	down	8.41232	4.11718	-4.29514	0.49542	down
			ENSSSCG00000006900	DIPK1A	47.7754	33.1858	-0.67696	0.00270791	down	9.16983	5.35177	-3.81806	0.58812	down
			ENSSSCG00000006911	TGFBR3	56.2368	62.8081	0.645585	0.000859123	up	4.93307	8.40856	3.47549	1.69053	up
			ENSSSCG00000006982	ZDHHC2	30.529	11.1247	-1.41056	5.6584e-05	down	5.91565	2.04676	-3.86889	0.356862	down
			ENSSSCG00000007198	ANGPT4	4.19351	22.0687	2.35684	3.53558e-11	up	1.98832	4.11066	2.12234	2.01629	up
			ENSSSCG00000007286	ACSS2	107.659	58.264	-0.931129	0.0123908	down	16.016	8.01744	-7.99855	0.503688	down
			ENSSSCG00000007799	MYLPF	5.51093	1.53893	-1.84059	0.0263975	down	7.22126	4.64427	-2.57699	0.648013	down
			ENSSSCG00000008164	MAP4K4	211.61	122.908	-0.967906	0.00132058	down	9.87297	2.49834	-7.37464	0.260538	down
			ENSSSCG00000008456	PLEKHH2	11.3213	16.1898	0.672367	0.0186624	up	0.543209	3.13653	2.59333	5.03185	up
			ENSSSCG00000008773	PGM2	38.2747	30.133	-0.637754	0.0111024	down	6.50673	1.88512	-4.62161	0.300469	down
			ENSSSCG00000009672		44.3258	104.796	0.877455	0.0218185	up	3.46129	6.6206	3.15931	1.88713	up
			ENSSSCG00000009801	BCL7A	5.7678	9.42992	0.632887	0.000495808	up	4.9051	7.74804	2.84294	1.56801	up
			ENSSSCG00000009956	GRK3	95.4958	65.0683	-0.841848	5.53603e-08	down	10.1174	5.58452	-4.53287	0.556357	down
			ENSSSCG00000010253	HK1	91.1053	61.01	-0.858934	2.91615e-06	down	5.04098	2.92815	-2.11282	0.589023	down
			ENSSSCG00000011294	GASK1A	7.08949	4.206	-0.688708	0.0478025	down	3.07679	0.973662	-2.10313	0.337971	down
			ENSSSCG00000011444	NT5DC2	33.2312	57.5221	0.834044	0.00332356	up	2.336	4.54089	2.2049	1.90513	up
			ENSSSCG00000011570	IRAK2	13.9285	9.45427	-0.658457	0.00047284	down	4.17908	2.15034	-2.02873	0.525895	down
			ENSSSCG00000011727	PTX3	69.8926	24.6996	-1.94631	0.0189887	down	3.14946	0.945917	-2.20354	0.321875	down
			ENSSSCG00000011893	COX17	222.251	171.206	-0.592287	0.000874859	down	12.1134	7.15851	-4.95485	0.594309	down
			ENSSSCG00000012006		15.5291	13.9343	-0.652369	0.0225607	down	9.1458	5.07342	-4.07238	0.559542	down
			ENSSSCG00000013388	PDE3B	81.8574	56.9182	-0.641154	0.00234954	down	4.33644	2.09715	-2.23929	0.49525	down
			ENSSSCG00000013469	ZNF555	1.06954	1.73994	0.618206	0.0335493	up	1.1059	4.65435	3.54845	3.94258	up
			ENSSSCG00000015019	COLCA2	2.11523	2.09113	0.818464	0.0242464	up	2.5505	5.75468	3.20419	2.2089	up
			ENSSSCG00000015211	PKNOX2	2.316	2.65162	0.808897	0.000567452	up	3.55378	5.65602	2.10224	1.57536	up
			ENSSSCG00000015617	G0S2	80.5778	296.146	1.47566	0.000937004	up	2.58861	5.34116	2.75255	2.02378	up
			ENSSSCG00000015862	LIMS2	55.9145	79.1098	0.659485	0.00143712	up	4.04254	6.26853	2.226	1.53735	up
			ENSSSCG00000016574	KCP	5.59882	1.68918	-1.21822	0.00087896	down	5.60168	2.04849	-3.55318	0.376818	down
			ENSSSCG00000016851	OSMR	45.842	27.9322	-0.857511	0.0397209	down	3.55929	0	-3.55929	0.0273277	down
			ENSSSCG00000017086	SLC36A2	2.12661	0.403751	-1.86321	0.0031123	down	8.26852	4.82009	-3.44843	0.587929	down
			ENSSSCG00000017544	ATP5MC1	162.636	126.695	-0.61476	0.00647688	down	3.46128	1.14599	-2.31529	0.34987	down
			ENSSSCG00000021646	KLF9	109.137	78.5378	-0.744853	0.00222382	down	5.02368	0.994159	-4.02952	0.213549	down
			ENSSSCG00000023472	FMO3	40.8502	28.2471	-0.769745	0.0113392	down	10.8659	3.36045	-7.50549	0.315564	down
			ENSSSCG00000023886	RPA3	105.506	93.0484	-0.609751	0.00396437	down	4.95285	1.88034	-3.07251	0.391925	down
			ENSSSCG00000024550	UQCR10	251.075	182.057	-0.735872	0.0016532	down	4.82279	2.36676	-2.45603	0.501091	down
			ENSSSCG00000025224		58.4518	32.6247	-0.844524	0.00299256	down	15.1656	9.34522	-5.82042	0.618724	down
			ENSSSCG00000027157	SLC40A1	57.7275	99.7783	0.672705	0.012295	up	4.86215	7.63889	2.77674	1.55958	up
			ENSSSCG00000027763		6.32342	5.38037	-0.760893	0.00136408	down	2.81185	0	-2.81185	0.0343424	down
			ENSSSCG00000027935	FHOD3	0.979911	0.51323	-0.804049	0.0273521	down	3.89066	0	-3.89066	0.0250585	down
			ENSSSCG00000030597	HAPLN3	7.39444	2.7639	-1.39794	0.00478556	down	5.54053	2.93619	-2.60434	0.538281	down
			ENSSSCG00000031594	NICN1	16.9132	26.6912	0.616598	4.36969e-05	up	16.4201	25.0207	8.60063	1.52062	up
			ENSSSCG00000032408	CASP7	38.1994	30.7569	-0.682236	0.00706243	down	7.24595	4.06307	-3.18287	0.566717	down
			ENSSSCG00000034689	GPIHBP1	327.552	636.254	0.695487	0.00589045	up	0.547983	3.28471	2.73672	5.22345	up
			ENSSSCG00000035293		179.526	55.2064	0.587442	0.0386544	up	4.0616	8.59031	4.5287	2.08821	up
			ENSSSCG00000035875	OS9	260.291	189.003	-0.798808	3.7285e-07	down	3.17147	0	-3.17147	0.0305673	down
			ENSSSCG00000036135	COL1A1	506.989	73.5077	-1.15877	0.017689	down	10.2812	2.37883	-7.90232	0.238782	down
			ENSSSCG00000036360	LURAP1L	3.32307	7.843	0.945343	0.00722377	up	1.01878	3.8989	2.88011	3.57433	up
			ENSSSCG00000037075		7.17904	6.20912	1.17088	0.0136824	up	9.47893	15.217	5.73808	1.59903	up
			ENSSSCG00000037288	YPEL1	20.9762	11.9076	-0.838164	0.00047284	down	19.0447	12.358	-6.68672	0.650727	down
			ENSSSCG00000037697	MGP	548.836	358.929	-0.664615	0.00585878	down	7.3913	4.40935	-2.98194	0.601946	down
			ENSSSCG00000038410	CPEB2	21.1565	32.631	0.622072	0.000177912	up	0	2.07093	2.07093	21.7093	up
			ENSSSCG00000041378		0.928118	1.16419	0.817604	0.0257907	up	4.28928	8.84511	4.55584	2.03795	up
		ULB	ENSSSCG00000000145		270.824	314.521	0.779537	2.21299e-06	up	11.777	18.6557	6.87876	1.57917	up
			ENSSSCG00000000146	MYH11	61.5911	77.793	0.952762	0.00974924	up	0	3.59734	3.59734	36.9734	up
			ENSSSCG00000000203	KCNH3	2.42623	0.433736	-2.85857	1.64341e-08	down	6.14258	2.33014	-3.81244	0.389285	down
			ENSSSCG00000000363	GDF11	12.1236	6.85145	-0.671085	0.0197289	down	14.593	8.86511	-5.72791	0.610161	down
			ENSSSCG00000001087	MRS2	33.8715	30.8296	-0.614654	0.000273648	down	2.16169	0	-2.16169	0.0442148	down
			ENSSSCG00000001500	COL21A1	4.75815	2.51353	-1.0583	0.000119191	down	5.26526	0	-5.26526	0.0186384	down
			ENSSSCG00000001517		16.0501	13.6081	-0.650321	0.00291098	down	3.74923	1.01475	-2.73448	0.289603	down
			ENSSSCG00000002267	RGMA	23.5907	26.0908	0.932706	0.000217261	up	1.47379	4.05783	2.58404	2.64192	up
			ENSSSCG00000002432	KCNK13	6.60071	4.94391	-0.899695	0.000301996	down	6.22945	3.2778	-2.95166	0.533663	down
			ENSSSCG00000002825		212.946	65.9238	-2.51123	1.97052e-07	down	8.28656	4.56716	-3.71939	0.556505	down
			ENSSSCG00000003024	PRR19	1.6403	1.79323	0.585965	0.0363001	up	1.69549	4.09367	2.39818	2.33567	up
			ENSSSCG00000003253		90.6244	68.3057	0.606251	0.0330397	up	7.86912	13.1042	5.23504	1.65691	up
			ENSSSCG00000003371	GPR153	7.34679	16.7279	0.753016	0.000323234	up	2.80218	7.41016	4.60797	2.58776	up
			ENSSSCG00000003582	SMPDL3B	17.2543	16.4968	-0.588978	0.0459381	down	2.59241	0	-2.59241	0.0371414	down
			ENSSSCG00000003705	CABLES1	5.80312	6.48608	0.58761	0.00433525	up	10.4	17.7428	7.34281	1.69932	up
			ENSSSCG00000004414	CD164	741.752	358.048	-0.918695	1.6556e-05	down	10.4609	6.72143	-3.73943	0.645916	down
			ENSSSCG00000004911		9.79945	5.89156	-1.12477	0.00387956	down	7.05888	3.1276	-3.93128	0.450853	down
			ENSSSCG00000004976	LRRC49	1.24984	0.857562	-0.773332	0.00518951	down	3.47202	1.07517	-2.39685	0.328993	down
			ENSSSCG00000005083	DHRS7	172.803	134.109	-0.861899	2.78707e-06	down	8.42011	5.14864	-3.27146	0.61603	down
			ENSSSCG00000005169	RPS6	375.256	295.503	-0.681776	1.941e-06	down	2.61223	0	-2.61223	0.03687	down
			ENSSSCG00000005474	SAL1	79.2908	24.7239	-2.47402	0.0053101	down	3.88078	0	-3.88078	0.0251207	down
			ENSSSCG00000005640	CIZ1	10.5928	8.60159	0.750281	1.34256e-05	up	1.30487	5.22176	3.9169	3.78809	up
			ENSSSCG00000005667	NUP188	11.1556	14.1346	0.724977	8.09947e-06	up	1.32285	3.90473	2.58188	2.81458	up
			ENSSSCG00000005715	PRRC2B	38.4861	39.2596	0.877179	1.61119e-06	up	1.32308	4.92926	3.60618	3.53406	up
			ENSSSCG00000006169	ZFHX4	15.5775	11.154	0.630651	0.00927562	up	3.84042	7.06819	3.22777	1.81914	up
			ENSSSCG00000006360	B4GALT3	7.13873	8.44712	0.864046	2.49314e-06	up	0.499349	3.28431	2.78496	5.64664	up
			ENSSSCG00000006698	BCL9	6.40474	6.10575	0.9012	9.93873e-05	up	0.546007	3.15495	2.60894	5.03857	up
			ENSSSCG00000006911	TGFBR3	59.5862	57.0293	0.61439	0.000997183	up	0.493998	3.94382	3.44982	6.8078	up
			ENSSSCG00000006940	CCN1	110.919	172.827	0.715635	0.0359972	up	4.42756	7.62763	3.20007	1.7068	up
			ENSSSCG00000007043	GPCPD1	64.1572	44.5192	-0.663922	0.000615633	down	17.4668	8.93429	-8.53247	0.514283	down
			ENSSSCG00000007079	FLRT3	11.1461	19.5097	0.819953	0.0101928	up	0.486432	4.02864	3.54221	7.04028	up
			ENSSSCG00000007286	ACSS2	108.57	40.563	-1.64694	4.80138e-07	down	23.5511	15.6679	-7.88324	0.666686	down
			ENSSSCG00000007504	RBM38	6.05196	8.61837	0.744932	0.000130031	up	1.79642	4.55742	2.761	2.4559	up
			ENSSSCG00000007507	PCK1	18.4802	130.993	3.42717	2.10071e-12	up	2.3371	5.38108	3.04399	2.24902	up
			ENSSSCG00000007874	ABCC1	13.9354	15.5005	0.629862	4.41996e-05	up	9.34284	14.3843	5.04142	1.53389	up
			ENSSSCG00000007951	CREBBP	32.2737	18.9953	0.599601	0.000574321	up	6.19828	10.6534	4.45508	1.70735	up
			ENSSSCG00000007952	TRAP1	55.7216	39.5976	-0.802211	1.15437e-07	down	2.1616	0	-2.1616	0.0442166	down
			ENSSSCG00000008073	OMD	60.5173	45.136	-0.586431	0.00127265	down	11.6357	6.8554	-4.78028	0.592671	down
			ENSSSCG00000008723	HTRA3	16.3965	6.57965	-0.964187	0.00112627	down	5.32368	2.54284	-2.78084	0.487277	down
			ENSSSCG00000009083	SPRY1	58.1787	99.6651	0.858943	5.74551e-05	up	18.1298	27.8577	9.72781	1.53362	up
			ENSSSCG00000009468	KCTD12	19.0773	26.4405	0.673271	0.000302801	up	5.99601	10.7303	4.73424	1.77661	up
			ENSSSCG00000009631	PEBP4	15.3122	4.402	-1.65075	4.59501e-05	down	3.4743	1.07845	-2.39585	0.329702	down
			ENSSSCG00000009666	EPHX2	132.965	120.288	-0.625201	0.000268105	down	2.70008	0	-2.70008	0.0357133	down
			ENSSSCG00000009821	ARPC3	368.133	281.499	-0.801202	2.83794e-05	down	11.481	6.81745	-4.66353	0.597312	down
			ENSSSCG00000009827	HVCN1	29.3437	20.6438	-0.768347	0.00209341	down	4.20923	1.90844	-2.30079	0.466078	down
			ENSSSCG00000009966	MN1	3.28221	2.84314	0.742371	0.0111561	up	0.550911	5.12791	4.577	8.03168	up
			ENSSSCG00000010107	MED15	36.1611	28.0049	0.592321	9.43664e-05	up	0	2.00582	2.00582	21.0582	up
			ENSSSCG00000010253	HK1	92.5719	66.391	-0.778287	2.49056e-06	down	4.34675	0	-4.34675	0.0224883	down
			ENSSSCG00000010568	NPM3	11.9645	10.4539	-0.91986	0.0128923	down	3.53766	0.98329	-2.55437	0.297799	down
			ENSSSCG00000010647	ADRB1	2.51643	12.0849	1.82204	9.88241e-06	up	1.5172	5.0186	3.5014	3.1651	up
			ENSSSCG00000010853	EPHX1	43.7104	21.6422	-1.1601	3.65143e-06	down	3.14929	1.02508	-2.12421	0.346254	down
			ENSSSCG00000010996	BAG1	138.914	122.008	-0.691891	5.28292e-07	down	2.133	0	-2.133	0.0447827	down
			ENSSSCG00000011501	SUCLG2	132.107	91.1196	-0.600427	6.27101e-06	down	2.96369	0	-2.96369	0.0326404	down
			ENSSSCG00000011680	PLS1	1.98119	1.28653	-0.702983	0.00639496	down	2.04073	0	-2.04073	0.046713	down
			ENSSSCG00000011895	PLA1A	14.29	24.4131	0.676792	0.00167466	up	2.6496	8.26435	5.61474	3.04202	up
			ENSSSCG00000013031	KCNK4	0.703466	1.8365	1.50546	8.17614e-07	up	1.12582	3.58039	2.45457	3.00238	up
			ENSSSCG00000013088	LRRC10B	1.90986	4.0832	0.749076	0.0145682	up	0	2.22066	2.22066	23.2066	up
			ENSSSCG00000014203	MCC	12.2029	17.9025	0.634683	5.50706e-06	up	1.5971	3.98396	2.38686	2.40643	up
			ENSSSCG00000014264	HINT1	79.4805	84.6804	-0.622639	9.51204e-05	down	6.43281	2.98931	-3.4435	0.472892	down
			ENSSSCG00000014362	HBEGF	7.68688	17.0941	1.09735	0.000143518	up	8.51042	14.0044	5.49393	1.63806	up
			ENSSSCG00000014921	PRSS23	180.069	114.458	-0.95014	0.000631056	down	6.6724	3.69605	-2.97635	0.560517	down
			ENSSSCG00000014987	MMP12	1.72042	0.37118	-2.63202	7.37355e-07	down	3.07571	0	-3.07571	0.031489	down
			ENSSSCG00000015422	PMPCB	152.689	125.17	-0.776245	7.65766e-08	down	4.17416	2.03496	-2.13921	0.499503	down
			ENSSSCG00000015487	TNFSF18	3.26681	2.15385	-1.09745	0.00789534	down	6.50713	3.08991	-3.41723	0.482797	down
			ENSSSCG00000015565	C1orf21	40.0156	27.1211	-0.674263	0.000509649	down	11.7179	5.39489	-6.32305	0.464962	down
			ENSSSCG00000015828	ZNF703	12.1375	5.26699	0.634102	0.0201305	up	5.40648	13.0849	7.67847	2.39444	up
			ENSSSCG00000016461	ZYX	60.5772	33.7636	0.910664	1.24302e-07	up	2.76143	6.10435	3.34292	2.16827	up
			ENSSSCG00000016513	KIAA1549	2.84861	1.49809	0.595551	0.0217027	up	0.595067	4.09132	3.49625	6.03009	up
			ENSSSCG00000016582	FAM71F1	0.918395	3.26935	1.97941	7.87891e-08	up	5.13369	7.89292	2.75922	1.5272	up
			ENSSSCG00000016856	C9	7.824	3.58593	-0.821312	0.0443172	down	7.82622	4.51471	-3.31151	0.582208	down
			ENSSSCG00000016913	DDX4	1.18006	0.783108	-0.65849	0.0384478	down	8.0663	2.14884	-5.91746	0.275381	down
			ENSSSCG00000020725	ERBB3	147.813	129.133	-0.599294	0.00040696	down	6.06645	2.19548	-3.87096	0.372254	down
			ENSSSCG00000020785	DES	15.9055	32.7617	1.09319	0.0354124	up	3.10931	5.33228	2.22297	1.69266	up
			ENSSSCG00000022395	SLC25A35	3.48792	2.45548	0.910871	0.00465034	up	1.13564	3.15134	2.0157	2.63131	up
			ENSSSCG00000023174	USP53	44.9717	36.5342	-0.625284	0.00123527	down	6.81596	3.9194	-2.89656	0.581177	down
			ENSSSCG00000023485	PCDHGB5	10.7152	19.4093	0.986	6.14e-08	up	4.81869	7.49766	2.67898	1.54465	up
			ENSSSCG00000023611	TNXB	50.6563	65.4814	0.685206	0.00135081	up	0.529028	3.54697	3.01794	5.79778	up
			ENSSSCG00000023866	ACSF3	6.01602	4.56831	-0.68874	0.000165962	down	2.37582	0	-2.37582	0.0403906	down
			ENSSSCG00000023909	THPO	1.71214	1.61432	0.59337	0.0110546	up	2.62858	5.83792	3.20934	2.1762	up
			ENSSSCG00000025130	KLF12	8.02525	10.647	0.718611	0.000106664	up	0.453782	4.80401	4.35023	8.85549	up
			ENSSSCG00000025284	COQ9	62.819	49.8348	-0.847449	5.28232e-09	down	5.85198	1.1342	-4.71778	0.207359	down
			ENSSSCG00000025729	IRS1	13.6408	13.5327	0.608808	0.000362415	up	6.71139	10.1749	3.46349	1.50848	up
			ENSSSCG00000026386	SLC30A2	2.25081	5.05592	0.817446	0.0468289	up	4.5875	9.16622	4.57872	1.97679	up
			ENSSSCG00000027072	ATP5IF1	786.281	646.096	-0.854936	4.7344e-05	down	3.93299	0	-3.93299	0.0247955	down
			ENSSSCG00000028338	PAMR1	3.67884	6.82784	0.910319	0.000909866	up	8.67307	17.6177	8.94462	2.01955	up
			ENSSSCG00000028517	SC5D	61.5398	39.3506	-0.798979	0.000212504	down	10.1695	4.08015	-6.08939	0.407043	down
			ENSSSCG00000028827	PARVA	71.0423	70.5506	0.670373	8.35894e-06	up	3.14659	5.74955	2.60296	1.80175	up
			ENSSSCG00000029460	RND2	8.25337	6.56331	-0.689474	0.0381261	down	9.82535	4.55922	-5.26613	0.469426	down
			ENSSSCG00000030016	PDE9A	6.47394	9.111	0.770213	7.47731e-05	up	3.62662	5.96363	2.33701	1.62711	up
			ENSSSCG00000030560	IGF1R	16.514	17.5693	0.875348	5.59005e-07	up	9.35116	16.6021	7.25092	1.7672	up
			ENSSSCG00000030626	ALDH1L1	99.07	40.7717	-1.78846	1.24302e-07	down	3.62479	0	-3.62479	0.0268472	down
			ENSSSCG00000031076	MAPK7	13.9474	12.6912	0.607056	0.00037852	up	0.574862	5.80428	5.22942	8.74888	up
			ENSSSCG00000031533		28.4502	40.4133	0.896784	2.41156e-05	up	5.3011	10.2212	4.92008	1.91094	up
			ENSSSCG00000032083	MRPL37	11.0956	9.69915	-0.65403	7.08691e-07	down	3.1427	0	-3.1427	0.0308385	down
			ENSSSCG00000032166		279.392	227.32	-0.789413	2.05905e-05	down	3.24921	1.0389	-2.2103	0.340052	down
			ENSSSCG00000033880	TSPAN32	0.958805	1.76809	0.735158	0.000611233	up	4.47454	7.72306	3.24851	1.71013	up
			ENSSSCG00000033883		9.05749	9.2199	-0.660407	0.0315851	down	8.72365	5.60648	-3.11716	0.646726	down
			ENSSSCG00000034689	GPIHBP1	231.312	469.59	0.602366	0.00662233	up	0	3.34646	3.34646	34.4646	up
			ENSSSCG00000035189		3.9918	7.43075	0.826658	0.000946677	up	0.864145	5.31113	4.44699	5.61236	up
			ENSSSCG00000036201	NPR3	23.7441	75.1881	1.14868	0.000247259	up	9.24505	20.6982	11.4531	2.22558	up
			ENSSSCG00000036445		5.6074	3.39249	-1.24145	0.00783835	down	2.67436	0	-2.67436	0.0360444	down
			ENSSSCG00000036705	RPH3AL	4.23994	5.19584	0.711194	0.00014622	up	6.36929	12.6139	6.24456	1.96526	up
			ENSSSCG00000037016	ID1	26.4585	83.3264	1.0835	0.00392516	up	2.88067	5.85779	2.97711	1.9988	up
			ENSSSCG00000037236	RPSA	842.669	734.831	-0.752865	4.79059e-07	down	2.08679	0	-2.08679	0.0457292	down
			ENSSSCG00000038144		81.552	105.945	0.671588	5.86481e-06	up	1.66754	5.04545	3.37791	2.91108	up
			ENSSSCG00000038401	TRAM2	10.6578	9.93806	0.730952	0.000549278	up	4.43703	9.62964	5.19261	2.1445	up
			ENSSSCG00000038521	CHAC1	9.93476	1.44814	-2.89381	2.80247e-05	down	6.81189	2.30944	-4.50245	0.348593	down
			ENSSSCG00000039580	FOXJ2	13.7622	10.9332	0.590988	0.000586014	up	3.45621	6.16954	2.71333	1.76298	up
			ENSSSCG00000039887	MARCHF5	48.9473	36.1972	-0.83794	9.06391e-09	down	4.64331	1.0086	-3.63471	0.233719	down
			ENSSSCG00000040208	PAG1	9.95784	17.3415	0.789857	0.000528148	up	1.11508	6.27136	5.15628	5.24356	up
			ENSSSCG00000040348	LIN7A	38.6986	28.8008	-0.724318	0.0451779	down	2.07779	0	-2.07779	0.0459181	down
			ENSSSCG00000040854		20.1907	15.4276	-0.741109	1.48008e-07	down	2.05783	0	-2.05783	0.0463429	down
			ENSSSCG00000042498		29.6336	29.1337	0.789565	0.00310237	up	3.03622	5.92433	2.88811	1.92089	up
			ENSSSCG00000042766		3.2221	2.96462	0.592234	0.0457968	up	0	4.06728	4.06728	41.6728	up
			ENSSSCG00000045829		2.88643	2.88274	0.670511	0.0076337	up	0	2.14294	2.14294	22.4294	up
			ENSSSCG00000048081		1.1843	0.988084	0.738436	0.0219762	up	3.27197	5.88229	2.61032	1.77412	up
			ENSSSCG00000049910		1.50202	1.64669	0.714877	0.0178621	up	1.01926	3.073	2.05374	2.83491	up

## Sheet: Functions of typical genes
	Gene ID	Characteristic of genes		Functional description
		Gene symbol	Gene name
Up-regulated in GOM	1	CMKLR1	Chemerin Chemokine-Like Receptor 1	CMKLR1, one of the receptors for chemerin, has a wide range of functions in physiological and pathological activity, including innate and adaptive immunity, inflammation. In mice WAT broken CMKLR1 found in WAT influence the expression of proinflammatory cytokines and the composition of white blood cells and increased adipose natural killer cells.[1]
	2	DOCK2	Dedicator Of Cytokinesis 2	Dedicator of cytokinesis 2 (DOCK2) is an atypical guanine nucleotide exchange factor (GEF) for the Rho-small guanine triphosphatase mainly expressed in hematopoietic cells that regulates lymphocyte activation and migration.In DOCK2 knock out mice, reduced the fat tissue and systemic inflammation, and at the same time reduce the huge phage infiltration.[2]
	3	CXCR4	C-X-C Motif Chemokine Receptor 4	The adipose tissue CXCR4 expression pattern suggests that CXCR4 controls obesity-induced leukocyte recruitment, adipose tissue inflammation, homeostasis, and functional responses of adipocytes.Fat cells specificity of CXCR4 on mice, inflammatory white blood cells in white adipose tissue (WAT) content increased.Studies have shown that fat cells CXCR4 by preventing excessive inflammatory cell recru…
	4	CCR2	C-C Motif Chemokine Receptor 2	The C-C motif chemokine receptor–2 (CCR2) regulates monocyte and macrophage recruitment and is necessary for macrophage-dependent inflammatory responses and the development of atherosclerosis. In obese mice matched for adiposity, Ccr2 deficiency reduced macrophage content and the inflammatory profile of adipose tissue, increased adiponectin expression, and improved systemic glucose homeostasis an…
	5	CD28	CD28 Molecule	The CD28 costimulatory molecule is required for lymphocyte activation and for the development of a functional regulatory T cells (Treg) compartment.In summary, in absence of CD28, pathogenic and regulatory T-cells are decreased creating a new proinflammatory balance in adipose tissue.[5]
	6	IL18	Interleukin 18	Study show that IL‐18R/IL‐18 mRNA and protein expression was elevated in the adipose tissue in obesity，data further show that the adipose tissue gene/protein expression of the proinflammatory cytokine IL‐18 was also significantly higher in obese subjects as compared with respective lean controls. [6]
	7	SUCNR1	Succinate Receptor 1	Study have identified succinate and its receptor as a driver of obesity-induced inflammation and an important contributor to the migration of macrophages into adipose tissue. The Absence of SUCNR1in the mice did not affect intracellular IL-1β levels or secretion of TNF-α or IL-6 ,but reduced the number of macrophages in obese adipose tissue.[7]
	8	NPFF	Neuropeptide FF-Amide Peptide Precursor	Neuropeptide FF (NPFF) is known as a morphine-modulating peptide. It has been characterized as an RF-amide peptide.[8] NPFF promoted M2 activation and increased the proliferation of murine and human adipose tissue macrophages (ATMs). Both M2 activation and increased ATM proliferation were abolished in NPFFR2-deficient ATMs.[9]
	9	ENPP1	Ectonucleotide Pyrophosphatase/Phosphodiesterase 1	ENPP1 is a type II transmembrane glycoprotein that increasing adipose tissue-ENPP1 was associated with up-regulation of genes involved in NEFA metabolism and inflammation, increased postabsorptive NEFA levels, decreased plasma adiponectin, systemic insulin resistance in men.[10]
	10	MTUS1( ATIP1)	Microtubule Associated Scaffold Protein 1	ATIP is also named mitochondrial tumor suppressor gene 1 (MTUS1),ATIP1 could exert anti-inflammatory effects in adipose tissue via macrophage polarization associated with improvement of insulin resistance, and ATIP1 in hematopoietic cells may contribute to these beneficial effects on adipose tissue functions in type 2 diabetes.[11]
	11	MCU	Mitochondrial Calcium Uniporter	The MCU gene encodes a calcium transporter located in the inner mitochondrial membrane, which mediates the uptake of Ca2+ into the mitochondria. Studies have shown that MCU can regulate the inflammatory response in HepG2 cells by regulating mitochondrial calcium[12]. At the same time, there is a strong relationship between changes in mitochondrial calcium concentration and the release of IL-6 and…
	12	TCF21	Transcription Factor 21	Transcription factor 21 (TCF21), a basic helix-loop-helix transcription factor.In visceral fat stem cells (ASCs) a large number of expression, but not in the subcutaneous fat stem cells expressed.Through in ASCs knock out mice TCF21, proved TCF21 visceral adipose tissue sources of ASC specific expression of interleukin 6 (IL6) required.These results indicate that theTCF21promote visceral fat stem…
Up-regulated in ULB	1	IGFBP5	Insulin-like growth factor binding proteins	IGFBPs are members of the insulin superfamily of proteins,that bind insulin-like growth factors (IGFs) with high affinity. IGFBP5 dampened hepatic lipid accumulation and insulin resistance in Non-alcoholic fatty liver disease development via activating AMPK pathway. IGFBP5 overexpression reduced levels of lipogenesis-associated proteins , elevated expression of fatty acid β-oxidation-related gene…
	2	AQP7	The aquaglyceroporin 7	AQP7 is a water/glycerol transporting protein expressed in adipocyte plasma membranes.Adipocyte hypertrophy in AQP7 deficiency results from defective glycerol exit and consequent accumulation of glycerol and triglycerides. Increasing AQP7 expression/function in adipocytes may reduce adipocyte volume and fat mass in obesity.[16,17]
	3	GCG	gallocatechin gallate	GCG is an effective molecule to control lipid metabolism through the induction of low-density lipoprotein receptor,15a key regulator of cholesterol metabolism. GCG enhanced mRNA expression of lipid metabolism-related genes in adipocytes and myocytes. Therefore GCG is able to modulate lipid metabolism through the regulation of key enzymes that are related to lipid synthesis, transport, and consump…
	4	SNAI2	formerly known as Slug	The zinc-finger transcription factor SLUG (SNAI2) triggers epithelial–mesenchymal transitions (EMTs) and plays an important role in the developmental processes. Slug is a key regulator of the adipocyte differentiation both in vivo and in vitro and indicate that loss of tight control of Slug expression can induce obesity and/or lipodystrophy in mice.[19]
	5	GPAM	Glycerol-3-phosphate acyltransferase mitochondrial	GPAM is the enzyme that catalyzes the initial and committed step of glycerolipid synthesis in animal lipometabolism related pathway.Knockdown GPAM expression significantly reduced the synthesis of triglycerides and expression of lipid metabolism-related gene.[20]
	6	LMNA	Lamin A	Lamin A (LMNA)-linked lipodystrophies belong to a group of clinical disorders characterized by a redistribution of adipose tissue with a variable range of metabolic complications. Prelamin A accumulation causes mitochondrial dysfunction, endoplasmic reticulum stress, and altered lipid metabolism resembling a premature aging phenotype. Prelamin A accumulation modifies the TAG catabolism in hMSC-de…
	7	Map4k4	mitogen-activated protein kinase kinase kinase kinase 4	Map4k4 is a sterile 20 protein kinase upstream of the JNK signal, which can regulate insulin-stimulated glucose transport in adipocytes. Map4k4 depletion enhanced PPARγ protein expression and TG accumulation in cultured adipocytes, and up-regulated the expression of multiple metabolic genes.[22]
	8	COL6A3	Collagen Type VI Alpha 3 Chain	COL6A3 encodes 1 subunit of a fibrotic extracellular matrix protein highly expressed in rodent AT and plays an important role in fat metabolism. Col6a3 knockout mice showed a defect in adipogenic and lipolytic capacity of adipocytes in normal condition.[23]
	9	GRK3	Ginsenoside Rk3	G-Rk3 is a main active ingredient of ginsenosides.G-Rk3 reduced high-fat-diet/streptozocin reduced lipid accumulation.G-Rk3 suppressed HFD/STZ induced lipid accumulation by regulating related gene and protein expressions such as p-ACC, FAS and SREBP-1, which are the downstream targets of AMPK. [24]
	10	SFRP4	Secreted frizzled-related protein 4	SFRP4 is a member of the SFRP family that acts as soluble modulators of Wnt signaling. SFRP4 is a member of the SFRP family that acts as soluble modulators of Wnt signaling. SFRP4 overexpression causing the upregulation of adiponectin and glucose transporter ,increased the expression of adipokines, as well as the size of adipocytes,leads to the elevation in lipid accumulatio.[25,26]
References:
[1] Disruption of the chemokine-like receptor-1 (CMKLR1) gene is associated with reduced adiposity and glucose intolerance
[2] DOCK2 deficiency mitigates HFD-induced obesity by reducing adipose tissue inflammation and increasing energy expenditure
[3] Deficiency in adipocyte chemokine receptor CXCR4 exacerbates obesity and compromises thermoregulatory responses of brown adipose tissue in a mouse model of diet-induced obesity
[4] CCR2 modulates inflammatory and metabolic effects of high-fat feeding
[5] CD28 deletion improves obesity-induced liver steatosis but increases adiposity in mice
[6] Increased adipose tissue expression of IL-18R and its ligand IL-18 associates with inflammation and insulin resistance in obesity
[7] SUCNR1-mediated chemotaxis of macrophages aggravates obesity-induced inflammation and diabetes
[8] Neuropeptide FF modulates neuroendocrine and energy homeostasis through hypothalamic signaling
[9] Neuropeptide FF increases M2 activation and self-renewal of adipose tissue macrophages
[10] Adipose Tissue Dysfunction in Humans: A Potential Role for the Transmembrane Protein ENPP1
[11] Microtubule associated tumor suppressor 1 deficient mice develop spontaneous heart hypertrophy and SLE-like lymphoproliferative disease
[12] MCU-knockdown attenuates high glucose-induced inflammation through regulating MAPKs/NF-κB pathways and ROS production in HepG2 cells
[13] Increased mitochondrial calcium uniporter in adipocytes underlies mitochondrial alterations associated with insulin resistance
[14] Transcription factor 21 (TCF21) promotes proinflammatory interleukin 6 expression and extracellular matrix remodeling in visceral adipose stem cells
[15] IGFBP5 modulates lipid metabolism and insulin sensitivity through activating AMPK pathway in non-alcoholic fatty liver disease
[16] Progressive adipocyte hypertrophy in aquaporin-7-deficient mice: adipocyte glycerol permeability as a novel regulator of fat accumulation
[17] Adaptation to fasting by glycerol transport through aquaporin 7 in adipose tissue
[18] Gallocatechin Gallate-Containing Fermented Green Tea Extract Ameliorates Obesity and Hypertriglyceridemia Through the Modulation of Lipid Metabolism in Adipocytes and Myocytes
[19] Adipose tissue mass is modulated by SLUG (SNAI2)
[20] Bovine lipid metabolism related gene GPAM: Molecular characterization, function identification, and association analysis with fat deposition traits
[21] Age-Related Lipid Metabolic Signature in Human LMNA-Lipodystrophic Stem Cell-Derived Adipocytes
[22] Map4k4 suppresses Srebp-1 and adipocyte lipogenesis independent of JNK signaling
[23] Type VI collagen and its cleavage product, endotrophin, cooperatively regulate the adipogenic and lipolytic capacity of adipocytes
[24] Ginsenoside Rk3 ameliorates high-fat-diet/streptozocin induced type 2 diabetes mellitus in mice via the AMPK/Akt signaling pathway
[25] Effects of SFRP4 overexpression on the production of adipokines in transgenic mice
[26] Differential Patterns of Secreted Frizzled-Related Protein 4 (SFRP4) in Adipocyte Differentiation: Adipose Depot Specificity
