# Supplementary material for: Dynamic chromatin architecture of the porcine adipose tissues with weight gain and loss
Source: Nat Commun. 2023 Jun 12;14:3457. doi: 10.1038/s41467-023-39191-0 (PMC10258790; doi:10.1038/s41467-023-39191-0)
Supplement: Supplementary file 9 — Supplementary Data 6 [file 41467_2023_39191_MOESM9_ESM.xlsx]

## Sheet: Data S6
Supplementary Data 6. Data summary for Hi-C and RNA-seq data of seven species.
				Data summary of Hi-C												Data summary of RNA-seq
Species	Replicates	Sample name	Source	Accession number	Sequenced Read Pairs	Sequenced Read Pairs		Alignable (Normal+Chimeric Paired)		Unique Reads		Valid contacts		Intra chromosomal		Accession number	High-quality bases (Gb)
						Alignable (Normal+Chimeric Paired)	Unalignable (Chimeric Ambiguous+Unmapped)	Unique Reads	PCR Duplicates	Valid contacts	Invalid contacts (Intra-fragment Reads+Low Mapping Quality (<30))	Intra chromosomal	Inter chromosomal	Intra Short Range (<20 kb)	Intra Long Range (>20 kb)
Human	1	H1-ASA	This study	GSA: HRA002514	536027991	439440673	96587318	343427004	94232260	266652563	76774441	176666456	89986107	71874855	104791409	GSA: HRA002514	12.7322
	2	H2-ASA	This study	GSA: HRA002514	503778468	406618965	97159503	307301091	97946100	243229655	64071436	162111946	81117709	66261616	95850249	GSA: HRA002514	12.7665
	3	H3-ASA	This study	GSA: HRA002514	504797161	408406582	96390579	320445723	82810673	254410711	66035012	168470189	85940522	58784815	109685234	GSA: HRA002514	12.7325
	4	H4-ASA	This study	GSA: HRA002514	548906492	484701301	64205191	370420182	106669020	299990344	70429838	211003162	88987182	65070263	145932614	GSA: HRA002514	12.7525
	5	H5-ASA	Jin et. al.	SRA: SRR13057577	503146230	429865411	73280819	380522393	47802055	307934216	72588177	210107926	97826290	69102420	141005255	SRA: SRR13057574	11.6488
	6	H6-ASA	Jin et. al.	SRA: SRR13057576	586111035	501209149	84901886	439279863	60146138	357429943	81849920	255019016	102410927	81720562	173298192	SRA: SRR13057573	10.7919
	7	H7-ASA	Jin et. al.	SRA: SRR13057575	498527361	433331895	65195466	332516071	94583783	265391209	67124862	182636621	82754588	56828903	125807542	SRA: SRR13057572	8.29501
Mouse	1	KMC-iWATpool1-1	SRA database (PRJNA817154)	SRA: SRR18356436	521113553	413370174	107743379	373942002	38558170	289154865	84787137	205148391	84006474	64938210	140210130	SRA: SRR11939362 (Jin et. al.)	10.09
	2	KMC-iWATpool2-1	SRA database (PRJNA817154)	SRA: SRR18356435	622038874	514137426	107901448	449987594	62995226	307400681	142586913	203790264	103610417	89148146	114642065
Rabbit	1	Rabbit1-BF	Jin et. al.	SRA: SRR12511404	561750529	476377309	85373220	345286361	124489106	259854936	85431425	200547740	59307196	101449103	99098288	SRA: SRR11939345	11.8
	2	Rabbit2-BF	Jin et. al.	SRA: SRR12511399	502628780	404872290	97756490	328906950	70223888	243450202	85456748	173717286	69732916	66491535	107225660	SRA: SRR11939338	11.04
Cat	1	Cat-1BF	Jin et. al.	SRA: SRR12511411	596180999	506064080	90116919	407385391	90355569	344191217	63194174	263918530	80272687	91092885	172825506	SRA: SRR11939413	12.84
Dog	1	Dog1-BF	Jin et. al.	SRA: SRR12511410	557314138	486814350	70499788	388087569	92450101	331129243	56958326	242552474	88576769	93666110	148886116	SRA: SRR11939382	14.46
	2	Dog2-BF	Jin et. al.	SRA: SRR12511409	706446290	615893395	90552895	489792490	118192468	416561677	73230813	292893458	123668219	110553739	182339510	SRA: SRR11939303	13.84
Pig	1	ULB-NC1	Jin et. al.	SRA: SRR12511398	614903276	516803458	98099818	401923486	112761663	306864940	95058546	191248615	115616325	66085604	125162753	SRA: SRR12511406	12.3857
	2	ULB-NC2	This study	GEO: GSE206539	579491417	490736009	88755408	395019015	93703885	310419204	84599811	209561627	100857577	65927647	143633822	GEO: GSE206539	11.8953
	3	ULB-NC3	Jin et. al.	SRA: SRR12511393	569145633	492866754	76278879	413535298	77237895	328510232	85025066	217360465	111149767	62395949	154964318	SRA: SRR13080430	12.8515
	4	ULB-NC4	Zhang et. al.	SRA: SRR14672448	554286378	459179497	95106881	376731053	80955768	296458718	80272335	205803111	90655607	66813755	138989200	SRA: SRR14672538	12.9079
	5	ULB-NC5	This study	GEO: GSE206539	742242559	648266498	93976061	515807167	130131947	405547329	110259838	281000329	124547000	90497783	190502204	GEO: GSE206539	9.59444
	6	ULB-NC6	Jin et. al.	SRA: SRR12511397	596335021	495318363	101016658	402383278	91253592	317077181	85306097	218762231	98314950	68827637	149934347	SRA: SRR12511405	11.8801
	7	ULB-NC7	This study	GEO: GSE206539	576609666	482825252	93784413	390497023	90697645	310467091	80029932	218007429	92459662	70000525	148006744	GEO: GSE206539	10.5711
	8	ULB-NC8	Jin et. al.	SRA: SRR12511396	694831448	600122305	94709143	457549234	137712332	357156308	100392926	234473825	122682483	72412847	162060724	SRA: SRR13080432	12.5397
	9	ULB-NC9	This study	GEO: GSE206539	597318249	522308971	75009278	415137908	98574777	331797721	83340187	228615586	103182135	67874564	160740815	GEO: GSE206539	11.3507
	10	ULB-NC10	Jin et. al.	SRA: SRR12511395	662927596	566413049	96514547	455054351	108202717	361153994	93900357	240525062	120628932	77108393	163416607	SRA: SRR13080431	8.97358
	11	ULB-NC11	Jin et. al.	SRA: SRR12511394	722765614	594678318	128087296	504444190	87587674	394981567	109462623	274290838	120690729	118203357	156086831	SRA: SRR12511401	10.8807
	12	ULB-NC12	This study	GEO: GSE206539	746981502	622302596	124678906	520413396	99107462	413187281	107226115	287303718	125883563	104988318	182314765	GEO: GSE206539	13.4755
Sheep	1	sheep1-ASA	Jin et. al.	SRA: SRR12511414	532095229	421446889	110648340	343521467	76525500	245951501	97569966	184383159	61568342	70006509	114376504	SRA: SRR11939330	12.52
	2	sheep2-ASA	Jin et. al.	SRA: SRR12511413	597754065	469917055	127837010	386976111	81385089	279011143	107964968	210113794	68897349	82403842	127709808	SRA: SRR11939322	13.41
	3	sheep3-ASA	Jin et. al.	SRA: SRR12511412	506782784	407586303	99196481	313216425	91555300	220790201	92426224	162759241	58030960	57751297	105007800	SRA: SRR11939316	11.78
Note: The RNA-seq data of mouse tissue were from Jin et. al. (PRJNA637678) and indicated in bold. The information of pig were also shown in Supplementary Table 1.
