# Supplementary material for: Dynamic chromatin architecture of the porcine adipose tissues with weight gain and loss
Source: Nat Commun. 2023 Jun 12;14:3457. doi: 10.1038/s41467-023-39191-0 (PMC10258790; doi:10.1038/s41467-023-39191-0)
Supplement: Supplementary file 10 — Supplementary Data 7 [file 41467_2023_39191_MOESM10_ESM.xlsx]

## Sheet: Data S7
Supplementary Data 7. Genomic and gene information for non-conserved states.

## Sheet: state21-cat low
Genomic regions (Human as reference)			Annotation of regions of non-conserved states in Human				Annotation of regions of non-conserved states in Mouse				Annotation of regions of non-conserved states in Rabbit				Annotation of regions of non-conserved states in Pig				Annotation of regions of non-conserved states in Sheep				Annotation of regions of non-conserved states in Dog				Annotation of regions of non-conserved states in Cat
Chromosome	Start	End	IS	A-B index	Ensembl gene ID	Gene symbol	IS	A-B index	Ensembl gene ID	Gene symbol	IS	A-B index	Ensembl gene ID	Gene symbol	IS	A-B index	Ensembl gene ID	Gene symbol	IS	A-B index	Ensembl gene ID	Gene symbol	IS	A-B index	Ensembl gene ID	Gene symbol	IS	A-B index	Ensembl gene ID	Gene symbol
1	50510000	50520000	-0.252616	-0.86408	NA	NA	-0.241085	0.42394	NA	NA	-0.300493	-3.19911	NA	NA	0.0467518	-3.71104	NA	NA	-0.0909856	0.654659	NA	NA	-0.080894	-0.546347	NA	NA	-0.46023	-0.133837	NA	NA
1	50520000	50530000	-0.218447	-0.445827	NA	NA	-0.195932	0.622007	NA	NA	-0.289796	-3.14433	NA	NA	0.0522017	-3.70608	NA	NA	-0.0799855	0.863545	NA	NA	-0.0442464	-0.869075	NA	NA	-0.399337	0.117946	NA	NA
1	50530000	50540000	-0.218447	-0.445827	NA	NA	-0.192712	0.634579	NA	NA	-0.244856	-2.89465	NA	NA	0.0965223	-3.66797	NA	NA	-0.0532801	1.51065	NA	NA	-0.0275325	-0.672935	NA	NA	-0.385879	0.180672	NA	NA
1	50540000	50550000	-0.187709	-0.187707	NA	NA	-0.150991	0.31123	NA	NA	-0.193097	-2.99278	NA	NA	0.0965223	-3.66797	NA	NA	-0.0284456	1.59526	NA	NA	0.00388364	-0.298481	NA	NA	-0.312729	0.314995	NA	NA
1	50550000	50560000	-0.187709	-0.187707	NA	NA	-0.147649	0.284721	NA	NA	-0.17154	-2.8452	NA	NA	0.127994	-3.50631	NA	NA	-0.0082328	1.66266	NA	NA	0.00809451	-0.289261	NA	NA	-0.298357	0.378185	NA	NA
1	50560000	50570000	-0.161746	-0.051358	NA	NA	-0.142638	0.340894	NA	NA	-0.148155	-2.377	NA	NA	0.1327	-3.48141	NA	NA	-0.00780101	1.66523	NA	NA	0.0212204	-0.257361	NA	NA	-0.286046	0.444125	NA	NA
1	50570000	50580000	-0.161746	-0.051358	NA	NA	-0.133562	0.430325	NA	NA	-0.123356	-2.36293	NA	NA	0.136114	-3.44548	NA	NA	0.00604082	1.74466	NA	NA	0.0250433	-0.280257	NA	NA	-0.272838	0.643315	NA	NA
1	50630000	50640000	-0.177275	-0.0132208	NA	NA	-0.0927403	0.670565	NA	NA	-0.193131	-2.7968	NA	NA	0.0744328	-3.31443	NA	NA	-0.0748609	1.71993	NA	NA	-0.00109652	0.00877967	NA	NA	-0.267241	1.1136	NA	NA
1	50640000	50650000	-0.221943	-0.0122374	NA	NA	-0.139589	1.15176	NA	NA	-0.224326	-2.94619	NA	NA	0.0199922	-3.39806	NA	NA	-0.121382	1.76546	NA	NA	-0.00109652	0.00877967	NA	NA	-0.313837	1.25687	NA	NA
1	50650000	50660000	-0.221943	-0.0122374	NA	NA	-0.139589	1.15176	NA	NA	-0.23782	-2.70467	NA	NA	0.0199922	-3.39806	NA	NA	-0.197809	1.83999	NA	NA	-0.0433322	-0.160794	NA	NA	-0.313837	1.25687	NA	NA
1	74380000	74390000	0.156667	-2.40531	NA	NA	-0.0628541	-2.56311	NA	NA	-0.0275305	-5.05014	NA	NA	-0.0276291	-4.05	NA	NA	-0.0229549	-1.95006	NA	NA	0.224142	-3.02201	NA	NA	-0.174386	-1.66988	NA	NA
1	74390000	74400000	0.156667	-2.40531	NA	NA	-0.0628541	-2.56311	NA	NA	-0.0275305	-5.05014	NA	NA	-0.0541498	-4.14015	NA	NA	-0.0287534	-1.85302	NA	NA	0.224142	-3.02201	NA	NA	-0.170554	-1.38374	NA	NA
1	74400000	74410000	0.126191	-2.44133	NA	NA	-0.0356985	-2.69821	NA	NA	-0.036583	-4.59892	NA	NA	-0.0541498	-4.14015	NA	NA	-0.0292812	-1.83932	NA	NA	0.168561	-3.08374	NA	NA	-0.123971	-0.721868	NA	NA
1	74410000	74420000	0.126191	-2.44133	NA	NA	-0.0201251	-2.76203	NA	NA	-0.0465688	-4.81218	NA	NA	-0.0605372	-4.14029	NA	NA	-0.0310426	-1.79469	NA	NA	0.162159	-3.09271	NA	NA	-0.0575643	0.175506	NA	NA
1	74420000	74430000	0.0782034	-1.95363	NA	NA	0.0273415	-2.92839	NA	NA	-0.0473216	-4.82139	NA	NA	-0.0698789	-4.14092	NA	NA	-0.0375625	-1.63018	NA	NA	0.106946	-2.51981	NA	NA	-0.102445	-0.669284	NA	NA
1	74430000	74440000	0.0782034	-1.95363	NA	NA	0.024717	-2.81928	NA	NA	-0.0441361	-4.73778	NA	NA	-0.070632	-4.02082	NA	NA	-0.0578852	-1.95081	NA	NA	0.0964064	-2.37926	NA	NA	-0.173597	-2.0993	NA	NA
1	74450000	74460000	0.0418771	-1.96156	NA	NA	0.0182584	-2.57459	NA	NA	-0.0549477	-4.9692	NA	NA	-0.0713775	-3.87146	NA	NA	-0.0998822	-1.17405	NA	NA	0.0593268	-1.58117	NA	NA	-0.205297	-2.05912	NA	NA
1	74460000	74470000	-0.0200038	-2.03809	NA	NA	0.00866946	-2.38865	NA	NA	-0.0791819	-4.55495	NA	NA	-0.0819973	-3.91453	NA	NA	-0.0998822	-1.17405	NA	NA	0.0593268	-1.58117	NA	NA	-0.205297	-2.05912	NA	NA
1	74470000	74480000	-0.0200038	-2.03809	NA	NA	-0.0126587	-1.93435	NA	NA	-0.0873723	-4.40475	NA	NA	-0.0953311	-3.97193	NA	NA	-0.129375	-1.67405	NA	NA	0.0380006	-1.68113	NA	NA	-0.213019	-2.51555	NA	NA
1	74480000	74490000	-0.0589112	-1.98864	NA	NA	-0.0169297	-1.93719	NA	NA	-0.0968929	-4.1855	ENSOCUG00000003011	NA	-0.102793	-4.01017	ENSSSCG00000033405	NA	-0.151768	-1.63539	NA	NA	0.0310996	-1.74958	NA	NA	-0.216479	-2.71967	ENSFCAG00000006394	LRRC53
1	74490000	74500000	-0.0589112	-1.98864	NA	NA	-0.0338375	-1.9509	NA	NA	-0.108037	-4.1635	NA	NA	-0.10797	-4.03345	NA	NA	-0.176858	-1.15122	NA	NA	-0.00770148	-2.26554	NA	NA	-0.292932	-2.51594	NA	NA
1	74500000	74510000	-0.110725	-2.12462	NA	NA	-0.0338375	-1.9509	NA	NA	-0.118696	-4.14355	NA	NA	-0.13934	-3.97442	NA	NA	-0.202064	-1.12906	NA	NA	-0.0167497	-2.24146	NA	NA	-0.306776	-2.46964	NA	NA
1	74510000	74520000	-0.110725	-2.12462	ENSG00000162621	LRRC53	-0.0831471	-1.83789	NA	NA	-0.14672	-3.88486	NA	NA	-0.151477	-3.95995	NA	NA	-0.204942	-1.1425	NA	NA	-0.0528616	-2.15363	NA	NA	-0.355904	-2.26022	NA	NA
1	74520000	74530000	-0.176492	-2.13689	NA	NA	-0.0831471	-1.83789	NA	NA	-0.153724	-3.95187	NA	NA	-0.198568	-4.08355	NA	NA	-0.249317	-1.30669	NA	NA	-0.0533865	-2.23008	NA	NA	-0.367834	-2.31645	NA	NA
1	74530000	74540000	-0.176492	-2.13689	NA	NA	-0.088805	-1.84744	NA	NA	-0.190747	-4.31911	NA	NA	-0.202728	-4.08669	NA	NA	-0.279656	-1.46816	NA	NA	-0.0580429	-2.95921	NA	NA	-0.425057	-2.58505	NA	NA
1	85820000	85830000	0.0796075	-2.05089	NA	NA	-0.0452511	0.170812	NA	NA	0.0386182	-2.85818	NA	NA	0.170679	-1.89612	NA	NA	0.222473	-1.50048	NA	NA	-0.002837	-3.24298	NA	NA	-0.496589	-3.03393	NA	NA
1	85830000	85840000	0.0796075	-2.05089	NA	NA	-0.0452511	0.170812	NA	NA	0.0328307	-3.55039	NA	NA	0.170679	-1.89612	NA	NA	0.220622	-1.4016	NA	NA	0.00420523	-3.39423	NA	NA	-0.462907	-3.1293	NA	NA
1	85840000	85850000	0.0742447	-1.99941	NA	NA	-0.0521383	0.131864	NA	NA	0.0290686	-3.96789	NA	NA	0.172623	-1.9862	NA	NA	0.220622	-1.4016	NA	NA	0.00811774	-3.47268	NA	NA	-0.386891	-2.94636	NA	NA
1	85850000	85860000	0.0742447	-1.99941	NA	NA	-0.077983	-0.030661	NA	NA	0.0278481	-3.55601	NA	NA	0.182475	-2.48121	NA	NA	0.181142	-1.78722	NA	NA	0.0291018	-3.9758	ENSCAFG00000048195	NA	-0.386891	-2.94636	NA	NA
1	85860000	85870000	0.0629465	-2.18517	NA	NA	-0.077983	-0.030661	NA	NA	0.027588	-3.46332	NA	NA	0.185756	-2.76316	NA	NA	0.181116	-1.78731	NA	NA	0.0431178	-3.94291	NA	NA	-0.313694	-3.07583	NA	NA
1	85870000	85880000	0.0629465	-2.18517	NA	NA	-0.0792681	-0.0226489	NA	NA	0.027588	-3.46332	NA	NA	0.191549	-3.18229	NA	NA	0.181116	-1.78731	NA	NA	0.0513664	-3.84423	NA	NA	-0.296387	-3.09678	NA	NA
1	85970000	85980000	0.143286	-1.96849	NA	NA	-0.177013	0.00205879	NA	NA	-0.0540343	-4.38555	NA	NA	0.0780961	-2.42098	NA	NA	0.0936392	-2.17551	NA	NA	0.055721	-4.02765	NA	NA	0.123027	-3.58373	NA	NA
1	85980000	85990000	0.134999	-2.33631	NA	NA	-0.180305	-0.601473	NA	NA	-0.0601454	-4.42715	NA	NA	0.0674753	-2.25824	NA	NA	0.0338421	-2.04515	NA	NA	0.0559676	-3.80549	NA	NA	0.138502	-3.37835	NA	NA
1	85990000	86000000	0.134999	-2.33631	NA	NA	-0.182184	-0.929872	NA	NA	-0.0743038	-4.52569	NA	NA	0.0394031	-2.26117	NA	NA	0.0260747	-2.00204	NA	NA	0.0531495	-3.77977	NA	NA	0.140624	-3.34623	NA	NA
1	86000000	86010000	0.0942492	-2.15844	NA	NA	-0.182184	-0.929872	NA	NA	-0.0721037	-4.56076	NA	NA	-0.0350449	-2.27105	NA	NA	-0.0443447	-1.58453	NA	NA	0.0516488	-3.76452	NA	NA	0.151228	-3.44617	NA	NA
1	86010000	86020000	0.0942492	-2.15844	NA	NA	-0.15286	-0.357849	NA	NA	-0.0690622	-4.67265	NA	NA	-0.0350449	-2.27105	NA	NA	-0.0443447	-1.58453	NA	NA	0.0516488	-3.76452	NA	NA	0.143159	-3.08128	NA	NA
1	86020000	86030000	0.0772928	-2.22359	NA	NA	-0.15286	-0.357849	NA	NA	-0.103341	-4.52164	NA	NA	-0.0350449	-2.27105	NA	NA	-0.0656681	-1.68969	NA	NA	0.0322695	-3.43462	NA	NA	0.143159	-3.08128	NA	NA
1	86030000	86040000	0.0772928	-2.22359	NA	NA	-0.136491	-0.568403	NA	NA	-0.102711	-4.58024	NA	NA	-0.0942394	-2.49388	NA	NA	-0.125666	-1.96027	NA	NA	0.0322063	-3.43277	NA	NA	0.145325	-3.23689	NA	NA
1	86040000	86050000	0.0781351	-2.41761	NA	NA	-0.120222	-0.758607	NA	NA	-0.0918473	-4.80565	NA	NA	-0.113125	-2.56351	NA	NA	-0.127694	-2.10867	NA	NA	0.0326717	-3.62284	NA	NA	0.146838	-3.36774	NA	NA
1	86050000	86060000	0.0781351	-2.41761	NA	NA	-0.120222	-0.758607	NA	NA	-0.0443849	-4.59978	NA	NA	-0.12377	-2.64004	NA	NA	-0.129763	-2.23448	NA	NA	0.0328077	-3.67592	NA	NA	0.159791	-3.47581	NA	NA
1	86060000	86070000	0.0889701	-2.69242	NA	NA	-0.112839	-0.843213	NA	NA	-0.0443849	-4.59978	NA	NA	-0.126785	-2.65998	NA	NA	-0.131471	-2.2674	NA	NA	0.0271201	-3.62466	NA	NA	0.17958	-3.63759	NA	NA
1	86110000	86120000	0.0817805	-2.71181	NA	NA	-0.0764606	-1.2306	NA	NA	-0.0198898	-4.7007	NA	NA	-0.20881	-3.03182	NA	NA	-0.0546855	-2.51829	NA	NA	-0.0286209	-3.62132	NA	NA	0.0992835	-3.49357	NA	NA
1	86120000	86130000	0.0515194	-2.66087	NA	NA	-0.103844	-0.965342	NA	NA	-0.0104909	-4.8348	NA	NA	-0.226427	-3.0213	NA	NA	-0.0329833	-2.51351	ENSOARG00000014461	NA	-0.0569038	-3.34623	NA	NA	0.0964209	-3.59809	NA	NA
1	86130000	86140000	0.0515194	-2.66087	NA	NA	-0.138983	-0.647645	NA	NA	-0.0140141	-4.75044	NA	NA	-0.226427	-3.0213	NA	NA	-0.0328555	-2.49781	NA	NA	-0.0594076	-3.32363	NA	NA	0.0956075	-3.62195	NA	NA
1	86140000	86150000	0.0117749	-2.7256	NA	NA	-0.138983	-0.647645	NA	NA	-0.0348524	-4.33474	ENSOCUG00000003917	COL24A1	-0.262984	-3.23752	NA	NA	-0.0318057	-2.38809	NA	NA	-0.068575	-3.3222	NA	NA	0.0956075	-3.62195	NA	NA
1	86150000	86160000	0.0117749	-2.7256	ENSG00000171502	COL24A1	-0.149216	-0.828255	ENSMUSG00000028197	Col24a1	-0.0489179	-4.26444	NA	NA	-0.271202	-3.28253	NA	NA	-0.0289156	-2.24715	NA	NA	-0.0927942	-3.31877	ENSCAFG00000020270	COL24A1	0.046898	-3.18359	ENSFCAG00000033986	COL24A1
1	107080000	107090000	0.00376896	-1.97879	NA	NA	-0.0927741	-0.453297	NA	NA	-0.156654	-4.64977	NA	NA	-0.00207102	-3.45953	NA	NA	-0.0306245	-0.327263	NA	NA	0.187697	-1.6649	NA	NA	-0.156377	-0.630943	NA	NA
1	107090000	107100000	0.00376896	-1.97879	NA	NA	-0.121494	-0.870225	NA	NA	-0.167258	-4.76315	NA	NA	-0.0326791	-3.71962	NA	NA	-0.0666028	-1.52498	NA	NA	0.187697	-1.6649	NA	NA	-0.167928	-0.782919	NA	NA
1	107100000	107110000	-0.0699927	-2.21362	NA	NA	-0.152731	-0.976091	NA	NA	-0.224783	-4.94043	NA	NA	-0.0704905	-4.01701	NA	NA	-0.0775106	-1.51952	NA	NA	0.162735	-1.80037	NA	NA	-0.22458	-1.01716	NA	NA
1	107110000	107120000	-0.0699927	-2.21362	NA	NA	-0.189816	-1.0212	NA	NA	-0.23955	-4.89123	NA	NA	-0.0946833	-4.03465	NA	NA	-0.120883	-1.31115	NA	NA	0.100933	-2.14151	NA	NA	-0.259753	-1.15752	NA	NA
1	107120000	107130000	-0.134885	-2.27094	NA	NA	-0.238976	-0.928136	NA	NA	-0.277819	-4.59016	NA	NA	-0.14937	-4.07562	NA	NA	-0.132339	-1.26924	NA	NA	0.0434827	-2.24752	NA	NA	-0.363963	-1.44424	NA	NA
1	107130000	107140000	-0.134885	-2.27094	NA	NA	-0.267916	-0.549715	NA	NA	-0.310522	-4.44708	NA	NA	-0.186179	-4.12772	ENSSSCG00000006852	NTNG1	-0.168633	-1.10012	NA	NA	-0.0201307	-2.37543	NA	NA	-0.371843	-1.46661	NA	NA
1	107140000	107150000	-0.229784	-2.35708	ENSG00000162631	NTNG1	-0.276368	-0.439798	ENSMUSG00000059857	Ntng1	-0.363901	-4.20668	ENSOCUG00000023952	NTNG1	-0.23012	-4.19529	NA	NA	-0.164254	-1.11437	ENSOARG00000018795	NA	-0.0522705	-2.57176	ENSCAFG00000019958	NTNG1	-0.445253	-1.82626	ENSFCAG00000001190	NTNG1
1	107150000	107160000	-0.229784	-2.35708	NA	NA	-0.281192	-0.84352	NA	NA	-0.386898	-4.46402	NA	NA	-0.253251	-4.3315	NA	NA	-0.155585	-1.14764	NA	NA	-0.101696	-2.87936	NA	NA	-0.456021	-1.87583	NA	NA
1	107160000	107170000	-0.275206	-2.46849	NA	NA	-0.282092	-0.906977	NA	NA	-0.385146	-4.74726	NA	NA	-0.2751	-4.45346	NA	NA	-0.145986	-1.12071	NA	NA	-0.107919	-3.03071	NA	NA	-0.513805	-2.49828	ENSFCAG00000040058	NA
1	107230000	107240000	-0.308657	-2.69849	NA	NA	-0.0418301	-1.04089	NA	NA	-0.198243	-4.70866	NA	NA	-0.249015	-4.91105	NA	NA	0.0891481	-1.52864	NA	NA	-0.0926977	-3.09402	NA	NA	-0.36213	-2.72445	NA	NA
1	112410000	112420000	-0.0264464	4.56737	NA	NA	-0.308298	3.52066	NA	NA	0.0802607	3.23988	ENSOCUG00000023315	CTTNBP2NL	0.00414087	3.86632	NA	NA	-0.103918	4.66603	ENSOARG00000019670	NA	0.0230796	3.85557	ENSCAFG00000013650	CTTNBP2NL	-0.395242	5.52661	ENSFCAG00000013300	CTTNBP2NL
1	112500000	112510000	0.315297	3.58672	NA	NA	0.0682689	3.23286	ENSMUSG00000027840	Wnt2b	0.299655	2.3673	ENSOCUG00000000266	WNT2B	-0.0146035	2.99973	ENSSSCG00000006780	WNT2B	-0.117321	3.882	ENSOARG00000019683	NA	-0.0143594	2.97093	ENSCAFG00000013643	WNT2B	-0.352688	5.08431	ENSFCAG00000036315	WNT2B
1	112510000	112520000	0.315297	3.58672	NA	NA	0.107155	3.30737	NA	NA	0.33939	3.21471	NA	NA	0.0654171	3.10325	NA	NA	-0.0858025	3.90147	NA	NA	-0.0104348	3.05095	NA	NA	-0.306809	5.16364	NA	NA
1	112520000	112530000	0.379231	4.37577	NA	NA	0.174981	3.42928	NA	NA	0.387122	2.49881	NA	NA	0.07791	3.11216	NA	NA	-0.0263653	3.94359	NA	NA	-0.00244628	3.24487	NA	NA	-0.293759	4.83475	NA	NA
1	112530000	112540000	0.379231	4.37577	NA	NA	0.196575	3.42199	NA	NA	0.407865	2.18702	NA	NA	0.135466	3.15636	NA	NA	-0.00419804	3.98912	NA	NA	0.00168956	3.18002	NA	NA	-0.281769	4.53394	NA	NA
1	112540000	112550000	0.384479	4.44209	NA	NA	0.230896	3.40951	NA	NA	0.404536	2.38535	NA	NA	0.135466	3.15636	NA	NA	0.0303211	4.05084	NA	NA	0.0132578	3.02448	NA	NA	-0.280785	4.57098	NA	NA
1	112550000	112560000	0.384479	4.44209	NA	NA	0.230896	3.40951	NA	NA	0.401922	2.53678	NA	NA	0.17451	3.35861	NA	NA	0.0324834	4.04414	NA	NA	0.0132578	3.02448	NA	NA	-0.265293	5.18832	NA	NA
1	112560000	112570000	0.362978	4.2602	NA	NA	0.251216	3.64021	NA	NA	0.390932	2.77995	NA	NA	0.17906	3.37899	NA	NA	0.0514708	3.98549	NA	NA	-0.0167681	3.70126	NA	NA	-0.265293	5.18832	NA	NA
1	112570000	112580000	0.362978	4.2602	NA	NA	0.25626	3.69559	NA	NA	0.383418	2.95018	NA	NA	0.175048	3.35942	NA	NA	0.0514708	3.98549	NA	NA	-0.0193389	3.75486	NA	NA	-0.256895	5.24133	NA	NA
1	112580000	112590000	0.308828	4.50392	NA	NA	0.256459	3.87567	NA	NA	0.310243	3.25958	NA	NA	0.173429	3.35191	NA	NA	0.0510352	3.98636	NA	NA	-0.0437546	4.07376	NA	NA	-0.244572	5.31782	NA	NA
1	112590000	112600000	0.308828	4.50392	NA	NA	0.256519	3.8936	NA	NA	0.28382	3.35773	NA	NA	0.15722	3.73563	NA	NA	0.0121146	4.03484	NA	NA	-0.0577426	4.26774	NA	NA	-0.235952	5.91264	NA	NA
1	112640000	112650000	0.0632603	4.82695	NA	NA	0.229748	3.98044	NA	NA	-0.0110698	3.23124	NA	NA	0.148096	3.94851	NA	NA	0.0714989	4.70392	ENSOARG00000019712	NA	-0.109329	4.68934	NA	NA	-0.179531	6.03233	NA	NA
1	112650000	112660000	0.0632603	4.82695	NA	NA	0.229748	3.98044	NA	NA	-0.0194561	3.25824	NA	NA	0.139985	3.95884	NA	NA	0.0448511	4.73236	NA	NA	-0.127231	4.93042	NA	NA	-0.154921	6.4849	NA	NA
1	113870000	113880000	-0.0571449	3.08584	ENSG00000134242	PTPN22	0.230267	3.42104	ENSMUSG00000027843	Ptpn22	0.0508912	2.6126	ENSOCUG00000003763	PTPN22	-0.111656	2.4557	ENSSSCG00000006764	PTPN22	-0.102122	2.62896	ENSOARG00000019921;ENSOARG00000019888	NA;NA	0.0608655	3.43526	ENSCAFG00000009255	PTPN22	-0.104695	4.51672	ENSFCAG00000009238	PTPN22
1	113880000	113890000	-0.036139	3.03152	ENSG00000188761	BCL2L15	0.220139	3.40032	ENSMUSG00000044165	Bcl2l15	0.0650881	2.65364	ENSOCUG00000003775	BCL2L15	-0.108803	2.57831	NA	NA	-0.0969536	2.66273	ENSOARG00000019924	NA	0.0608655	3.43526	ENSCAFG00000009264	BCL2L15	-0.103117	4.74233	ENSFCAG00000009239	BCL2L15
1	113890000	113900000	-0.036139	3.03152	NA	NA	0.194091	3.57572	NA	NA	0.11387	2.79976	NA	NA	-0.108259	2.60337	NA	NA	-0.121608	2.95757	NA	NA	0.0484818	3.98575	NA	NA	-0.0959918	5.98509	NA	NA
1	113900000	113910000	-0.037302	2.90992	ENSG00000134262;ENSG00000118655	AP4B1;DCLRE1B	0.191761	3.84408	ENSMUSG00000027845;ENSMUSG00000032952;ENSMUSG00000105053	Dclre1b;Ap4b1;Gm43064	0.122446	3.37446	ENSOCUG00000003778;ENSOCUG00000003782	AP4B1;DCLRE1B	-0.0786815	3.06014	ENSSSCG00000006761;ENSSSCG00000006762;ENSSSCG00000038970	DCLRE1B;AP4B1;BCL2L15	-0.11638	3.01696	ENSOARG00000019928;ENSOARG00000019933	NA;NA	0.0444813	4.17001	ENSCAFG00000009267;ENSCAFG00000009277	AP4B1;DCLRE1B	-0.0959918	5.98509	ENSFCAG00000040507;ENSFCAG00000009240	DCLRE1B;AP4B1
1	113910000	113920000	-0.037302	2.90992	NA	NA	0.191013	3.93471	NA	NA	0.122912	3.64684	NA	NA	-0.0718005	3.16521	NA	NA	-0.046108	3.83	NA	NA	0.0447619	4.19795	NA	NA	-0.0716125	5.42534	NA	NA
1	113920000	113930000	-0.070373	2.78658	ENSG00000163349	HIPK1	0.152014	3.96638	ENSMUSG00000008730	Hipk1	0.0908197	3.82467	ENSOCUG00000003785	HIPK1	-0.050681	3.39755	ENSSSCG00000045712;ENSSSCG00000006760	OLFML3;HIPK1	-0.0658647	3.6947	NA	NA	0.0465808	4.40904	ENSCAFG00000009298	HIPK1	-0.0557751	5.11429	ENSFCAG00000009242	HIPK1
1	113930000	113940000	-0.070373	2.78658	NA	NA	0.133697	3.9819	NA	NA	0.0891244	3.81872	NA	NA	-0.0487132	3.35251	NA	NA	-0.0949782	3.50309	NA	NA	0.0489527	4.26012	NA	NA	-0.0574683	5.5256	NA	NA
1	113940000	113950000	-0.0940965	3.25717	NA	NA	0.11501	3.95672	NA	NA	-4.75735e-05	3.57127	NA	NA	-0.0453237	3.22316	NA	NA	-0.101074	3.59822	ENSOARG00000019936	NA	0.0588607	3.65039	NA	NA	-0.0579244	5.68485	NA	NA
1	113950000	113960000	-0.0940965	3.25717	NA	NA	0.0478671	3.8655	NA	NA	-0.0490749	3.18489	NA	NA	-0.039474	2.90896	NA	NA	-0.111229	3.6497	NA	NA	0.0613934	3.49757	NA	NA	-0.0803549	5.05166	NA	NA
1	113960000	113970000	-0.112866	2.69674	NA	NA	0.0154161	3.56933	NA	NA	-0.107959	2.67327	NA	NA	-0.0330926	2.64779	NA	NA	-0.143608	2.78996	NA	NA	0.0651703	3.26503	NA	NA	-0.0873723	4.91424	NA	NA
1	113970000	113980000	-0.112866	2.69674	ENSG00000116774	OLFML3	-0.00320335	3.37849	ENSMUSG00000078620;ENSMUSG00000027848	Gm10964;Olfml3	-0.155755	2.40083	NA	NA	0.054619	2.63571	NA	NA	-0.133609	2.82564	ENSOARG00000019942	NA	0.0988946	3.11065	ENSCAFG00000009334	OLFML3	-0.0858114	5.1514	ENSFCAG00000009243	OLFML3
1	113980000	113990000	-0.0142493	2.49928	NA	NA	0.0379767	3.08142	NA	NA	-0.168437	2.33405	NA	NA	0.054619	2.63571	NA	NA	-0.115812	2.88134	NA	NA	0.126237	3.00705	NA	NA	-0.0757064	5.10769	NA	NA
1	114660000	114670000	0.0342617	2.62594	NA	NA	0.233725	3.39305	NA	NA	0.141521	2.84607	NA	NA	0.143393	2.22049	NA	NA	-0.110597	2.18505	NA	NA	0.0838554	3.51548	NA	NA	-0.0822532	4.38692	NA	NA
1	114670000	114680000	0.0342617	2.62594	ENSG00000175984	DENND2C	0.218376	3.38783	ENSMUSG00000007379	Dennd2c	0.124857	2.77148	NA	NA	0.081329	2.41093	ENSSSCG00000006755	DENND2C	-0.118802	2.25309	NA	NA	-0.000996894	3.37825	NA	NA	-0.119929	4.1781	NA	NA
1	114680000	114690000	0.00803045	2.54345	NA	NA	0.166559	3.36976	NA	NA	0.118196	2.7421	NA	NA	0.0206355	2.46958	NA	NA	-0.1321	2.35614	NA	NA	-0.0754333	3.25523	NA	NA	-0.163069	3.92104	NA	NA
1	114690000	114700000	0.00803045	2.54345	ENSG00000116748	AMPD1	0.166559	3.36976	ENSMUSG00000070385	Ampd1	0.0618599	3.03534	ENSOCUG00000016424	AMPD1	-0.0153623	2.50297	ENSSSCG00000006754	AMPD1	-0.130972	2.79812	ENSOARG00000020013	NA	-0.145336	3.76523	ENSCAFG00000009521	AMPD1	-0.202693	4.21605	ENSFCAG00000010509	AMPD1
1	114700000	114710000	-0.045167	3.03882	NA	NA	0.0733674	3.66742	NA	NA	0.0514746	3.0902	NA	NA	-0.080314	3.08985	NA	NA	-0.129898	3.18868	NA	NA	-0.212665	4.27797	NA	NA	-0.244175	4.50575	NA	NA
1	114710000	114720000	-0.045167	3.03882	ENSG00000213281	NRAS	0.0733674	3.66742	ENSMUSG00000027852	Nras	-0.048139	3.09853	ENSOCUG00000022455	NRAS	-0.0932273	3.20366	ENSSSCG00000032477	NRAS	-0.132779	3.50053	ENSOARG00000020027	NA	-0.240319	4.32459	ENSCAFG00000009532	NRAS	-0.255975	4.42538	ENSFCAG00000037994	NRAS
1	115020000	115030000	-0.0458145	0.768217	ENSG00000134200	TSHB	-0.0367097	2.16043	ENSMUSG00000027857	Tshb	0.0642551	-0.597502	ENSOCUG00000023876	Tshb	-0.21874	-0.625447	ENSSSCG00000006749	TSHB	0.052054	0.726249	ENSOARG00000020127	NA	-0.075502	-1.10198	ENSCAFG00000009713	TSHB	-0.000172689	0.732465	NA	NA
1	115030000	115040000	-0.0458145	0.768217	NA	NA	-0.0294889	2.19812	NA	NA	0.06881	-0.339764	NA	NA	-0.210019	-0.204877	NA	NA	0.0727815	0.791989	NA	NA	-0.0232136	-1.10593	NA	NA	-0.00745514	1.48243	ENSFCAG00000010405	TSHB
1	115040000	115050000	-0.0627438	0.954362	NA	NA	0.049683	2.56224	NA	NA	0.0654141	-0.0415997	NA	NA	-0.210019	-0.204877	NA	NA	0.0435834	0.961678	NA	NA	-0.0232136	-1.10593	NA	NA	-0.033213	2.16936	NA	NA
1	115050000	115060000	-0.0627438	0.954362	NA	NA	0.049683	2.56224	NA	NA	0.0654141	-0.0415997	NA	NA	-0.209452	-0.133145	NA	NA	0.0435834	0.961678	NA	NA	-0.00585439	-0.735625	NA	NA	-0.053409	1.96782	NA	NA
1	115060000	115070000	-0.100285	1.21386	NA	NA	0.0480301	2.60672	NA	NA	0.0479402	0.74522	NA	NA	-0.209329	-0.118568	NA	NA	0.0361266	1.25953	NA	NA	0.00246547	-0.551463	NA	NA	-0.106775	2.3331	NA	NA
1	115070000	115080000	-0.100285	1.21386	NA	NA	0.0360373	2.88011	NA	NA	0.0422016	1.00184	ENSOCUG00000001279	TSPAN2	-0.217815	-0.00207175	NA	NA	0.0209209	1.88113	ENSOARG00000020131	NA	0.00906844	-0.391653	NA	NA	-0.139891	2.78343	NA	NA
1	115080000	115090000	-0.177546	1.0163	ENSG00000134198	TSPAN2	0.0360373	2.88011	ENSMUSG00000027858	Tspan2	-0.0169074	1.07226	NA	NA	-0.221376	0.0520891	NA	NA	-0.0204953	1.76391	NA	NA	-0.0171488	-0.263453	NA	NA	-0.268076	2.42341	ENSFCAG00000029385	TSPAN2
1	115090000	115100000	-0.177546	1.0163	NA	NA	-0.00956546	2.88949	NA	NA	-0.0512814	1.11069	NA	NA	-0.244967	-0.0524374	ENSSSCG00000006748	TSPAN2	-0.097489	1.53681	NA	NA	-0.0653572	-0.0209727	ENSCAFG00000009732	TSPAN2	-0.327505	2.24805	NA	NA
1	115100000	115110000	-0.29971	0.955661	NA	NA	-0.0193092	2.89117	NA	NA	-0.246252	-0.255991	NA	NA	-0.259837	-0.118482	NA	NA	-0.097489	1.53681	NA	NA	-0.0653572	-0.0209727	NA	NA	-0.327505	2.24805	NA	NA
1	115110000	115120000	-0.29971	0.955661	NA	NA	-0.0268862	2.79675	NA	NA	-0.273467	-0.459042	NA	NA	-0.259837	-0.118482	NA	NA	-0.109736	1.56867	NA	NA	-0.0678065	-0.0540089	NA	NA	-0.4011	2.16175	NA	NA
1	115120000	115130000	-0.300095	0.870794	NA	NA	-0.0825936	2.20745	NA	NA	-0.35146	-0.431472	NA	NA	-0.245974	-0.222332	NA	NA	-0.159641	1.69468	NA	NA	-0.100338	-0.528015	NA	NA	-0.438342	2.12343	NA	NA
1	115130000	115140000	-0.300095	0.870794	NA	NA	-0.0680779	2.17721	NA	NA	-0.35146	-0.431472	NA	NA	-0.245974	-0.222332	NA	NA	-0.159641	1.69468	NA	NA	-0.100338	-0.528015	NA	NA	-0.413595	2.06747	NA	NA
1	115150000	115160000	-0.145032	1.45364	NA	NA	0.0182224	1.99803	NA	NA	-0.256733	-0.708171	NA	NA	-0.0909001	-0.438335	NA	NA	-0.084268	1.16268	NA	NA	-0.028847	-1.14009	NA	NA	-0.363841	1.95067	NA	NA
1	115160000	115170000	0.042099	1.50417	NA	NA	0.101436	1.82488	NA	NA	-0.182921	-0.631357	NA	NA	-0.0909001	-0.438335	NA	NA	-0.0672063	1.09014	NA	NA	-0.018568	-1.17442	NA	NA	-0.29524	1.62911	NA	NA
1	115170000	115180000	0.042099	1.50417	NA	NA	0.164016	1.68621	NA	NA	-0.133761	-0.575478	NA	NA	-0.0538726	-0.509639	NA	NA	0.0773449	0.510055	NA	NA	0.104769	-1.6309	NA	NA	-0.211856	1.28205	NA	NA
1	115180000	115190000	0.227133	1.177	NA	NA	0.190388	1.60676	NA	NA	-0.0231538	-0.363038	NA	NA	0.0877654	-0.78899	NA	NA	0.136344	0.567623	NA	NA	0.113716	-1.61692	NA	NA	-0.142093	1.20109	NA	NA
1	115720000	115730000	0.0523195	1.23921	NA	NA	0.283319	1.62524	NA	NA	0.0619581	0.086732	NA	NA	0.0324303	0.851702	NA	NA	-0.101599	2.15684	NA	NA	0.132346	1.75357	NA	NA	-0.217886	1.01388	NA	NA
1	115740000	115750000	0.0480412	1.25251	NA	NA	0.233015	1.70869	NA	NA	0.0103484	0.467563	NA	NA	0.0237214	0.735592	NA	NA	-0.192002	2.0218	NA	NA	0.10049	0.645904	NA	NA	-0.206992	1.13894	NA	NA
1	115750000	115760000	0.0480412	1.25251	NA	NA	0.225	1.72182	NA	NA	-0.0290851	0.40422	NA	NA	0.00382271	0.858967	NA	NA	-0.260159	1.95842	NA	NA	0.101737	0.0176469	NA	NA	-0.237195	0.987246	NA	NA
1	115760000	115770000	-0.0270024	1.39856	ENSG00000118729	CASQ2	0.128601	1.5391	ENSMUSG00000027861	Casq2	-0.0828394	0.319897	ENSOCUG00000010594	CASQ2	-0.0229984	0.866329	ENSSSCG00000006745	CASQ2	-0.28133	1.90371	ENSOARG00000020163	NA	0.098714	-0.0407198	ENSCAFG00000009765	CASQ2	-0.285573	0.741708	ENSFCAG00000025977	CASQ2
1	115770000	115780000	-0.0270024	1.39856	NA	NA	0.124857	1.53281	NA	NA	-0.14891	0.050576	NA	NA	-0.0897365	0.886888	NA	NA	-0.324105	1.80276	NA	NA	0.0550609	-0.383124	NA	NA	-0.285573	0.741708	NA	NA
1	115780000	115790000	-0.0295089	0.774561	NA	NA	0.0882045	1.6353	NA	NA	-0.159021	0.0119766	NA	NA	-0.0897365	0.886888	ENSSSCG00000006743	SLC22A15	-0.324105	1.80276	NA	NA	0.0550609	-0.383124	NA	NA	-0.377038	0.903924	NA	NA
1	115790000	115800000	-0.0295089	0.774561	NA	NA	0.0882045	1.6353	NA	NA	-0.0852691	0.299065	NA	NA	-0.0617434	0.621295	NA	NA	-0.318156	1.22332	NA	NA	0.0647526	-0.533416	NA	NA	-0.379484	0.907677	NA	NA
1	115800000	115810000	0.0404219	0.655542	NA	NA	0.0895313	1.67754	NA	NA	-0.0852691	0.299065	NA	NA	-0.0269643	0.296822	NA	NA	-0.313745	1.06766	NA	NA	0.0873171	-0.898038	NA	NA	-0.388369	0.147413	NA	NA
1	115810000	115820000	0.0404219	0.655542	NA	NA	0.0895313	1.67754	NA	NA	0.0543334	0.425712	NA	NA	0.0195989	0.376833	NA	NA	-0.287676	1.62613	NA	NA	0.0873171	-0.898038	NA	NA	-0.391202	-0.113245	NA	NA
1	115820000	115830000	0.166904	0.997511	NA	NA	0.103627	1.5998	NA	NA	0.1174	0.482096	NA	NA	0.0786797	0.477965	NA	NA	-0.287676	1.62613	NA	NA	0.105454	-0.468506	NA	NA	-0.363373	-0.310864	NA	NA
1	115950000	115960000	0.274211	0.443144	NA	NA	0.0257209	2.1155	NA	NA	0.123501	1.19087	NA	NA	-0.016778	0.48414	NA	NA	-0.10231	1.61277	NA	NA	-0.20577	0.302229	NA	NA	-0.46057	0.263226	NA	NA
1	115960000	115970000	0.174628	0.970685	NA	NA	-0.0152204	2.08465	NA	NA	0.013316	1.51969	NA	NA	-0.0338344	0.533547	NA	NA	-0.10231	1.61277	NA	NA	-0.20577	0.302229	NA	NA	-0.462664	0.364413	NA	NA
1	115970000	115980000	0.174628	0.970685	ENSG00000163393	SLC22A15	-0.0623501	2.05074	ENSMUSG00000033147	Slc22a15	-0.0803676	1.81697	ENSOCUG00000015370	SLC22A15	-0.142231	0.900569	NA	NA	-0.122901	1.80893	ENSOARG00000020171	NA	-0.264875	0.478037	ENSCAFG00000009767	NHLH2	-0.479415	0.265612	ENSFCAG00000022423	SLC22A15
1	118180000	118190000	0.0367414	-0.391267	ENSG00000155761	SPAG17	-0.26104	-2.12723	ENSMUSG00000027867	Spag17	-0.185394	-3.3981	ENSOCUG00000007586	SPAG17	-0.140873	-1.5444	NA	NA	-0.180509	-0.45052	ENSOARG00000020356	NA	-0.183351	-1.50808	ENSCAFG00000009951	SPAG17	-0.642446	-1.62246	ENSFCAG00000011531	NA
1	118190000	118200000	0.0367414	-0.391267	NA	NA	-0.26104	-2.12723	NA	NA	-0.148645	-3.33539	NA	NA	-0.135216	-1.54253	NA	NA	-0.0271032	-0.146369	NA	NA	-0.1423	-1.45852	NA	NA	-0.630961	-1.60518	NA	NA
1	118200000	118210000	0.127787	-0.192733	NA	NA	-0.26104	-2.12723	NA	NA	-0.0933181	-2.37586	NA	NA	-0.0413069	-1.92612	NA	NA	0.0373985	-0.60886	NA	NA	-0.00121268	-1.26609	ENSCAFG00000043803	NA	-0.491378	-1.38843	NA	NA
1	118210000	118220000	0.127787	-0.192733	NA	NA	-0.171265	-2.36017	NA	NA	-0.0933181	-2.37586	NA	NA	-0.0413069	-1.92612	NA	NA	0.0527627	-0.737353	NA	NA	0.0620061	-1.25736	NA	NA	-0.491378	-1.38843	NA	NA
1	118220000	118230000	0.206646	-0.738058	NA	NA	-0.171265	-2.36017	NA	NA	0.00553271	-1.98356	NA	NA	0.010562	-1.95576	NA	NA	0.101959	-0.620417	NA	NA	0.106409	-1.25167	NA	NA	-0.439273	-1.60352	NA	NA
1	151400000	151410000	-0.0455394	5.57047	NA	NA	-0.247731	4.04253	NA	NA	-0.160549	4.35352	NA	NA	-0.171371	4.73633	NA	NA	-0.281252	5.40002	NA	NA	0.036053	5.20893	NA	NA	0.335088	7.27864	NA	NA
1	151410000	151420000	-0.0455394	5.57047	NA	NA	-0.247731	4.04253	NA	NA	-0.147223	4.1075	NA	NA	-0.171371	4.73633	NA	NA	-0.240332	5.35551	NA	NA	0.036053	5.20893	NA	NA	0.351127	7.30471	NA	NA
1	151420000	151430000	-0.0387053	5.80692	NA	NA	-0.172103	4.1528	NA	NA	-0.119885	4.19266	NA	NA	-0.149081	4.60232	NA	NA	-0.200666	5.30903	NA	NA	0.124485	4.70485	NA	NA	0.44058	7.34347	NA	NA
1	151430000	151440000	-0.0387053	5.80692	NA	NA	-0.16625	4.1639	NA	NA	-0.0844831	4.31034	NA	NA	-0.139045	4.54758	NA	NA	-0.200666	5.30903	NA	NA	0.168435	4.46581	NA	NA	0.44058	7.34347	NA	NA
1	151440000	151450000	0.0417748	5.42618	NA	NA	-0.144545	4.37681	NA	NA	0.0108788	3.99895	NA	NA	-0.111095	4.29128	NA	NA	-0.0752933	5.74775	ENSOARG00000021007	NA	0.243214	4.62846	NA	NA	0.499339	7.48442	NA	NA
1	159300000	159310000	-0.0480546	-1.19856	NA	NA	-0.296586	-3.05302	ENSMUSG00000005339	Fcer1a	0.0237604	-4.5366	ENSOCUG00000022947	FCER1A	0.0054571	-2.34927	ENSSSCG00000006413	FCER1A	-0.0802184	-0.86311	ENSOARG00000007787	NA	-0.135347	-1.95658	ENSCAFG00000011755	FCER1A	-0.228125	-1.02052	ENSFCAG00000015276	FCER1A
1	159860000	159870000	0.152976	2.25847	ENSG00000243284	VSIG8	-0.0498755	2.27083	ENSMUSG00000049598	Vsig8	0.116273	1.36493	ENSOCUG00000002342	VSIG8	0.280393	2.05272	ENSSSCG00000006399	VSIG8	0.113822	3.5035	ENSOARG00000007958	NA	-0.001921	1.59807	ENSCAFG00000011800	VSIG8	0.249075	2.04529	ENSFCAG00000008527	VSIG8
1	159870000	159880000	0.152976	2.25847	ENSG00000256029	AL590560.2	-0.0368773	2.23708	NA	NA	0.144235	1.3542	NA	NA	0.271329	2.04449	NA	NA	0.0757927	3.3582	NA	NA	-0.00168892	1.62629	NA	NA	0.235232	2.07012	NA	NA
1	159880000	159890000	0.0897507	2.24972	NA	NA	-0.0418502	2.377	NA	NA	0.0882688	1.30759	NA	NA	0.239306	2.01383	NA	NA	-0.0027194	3.07312	NA	NA	-0.0311551	2.72771	NA	NA	0.224924	2.08774	NA	NA
1	159890000	159900000	0.0897507	2.24972	NA	NA	-0.061075	2.96866	NA	NA	0.0519772	1.28039	NA	NA	0.247957	2.70329	NA	NA	-0.0351385	3.52965	NA	NA	-0.0504053	3.4789	NA	NA	0.199297	2.6798	NA	NA
1	159900000	159910000	0.0493179	3.01679	ENSG00000213085	CFAP45	-0.061075	2.96866	ENSMUSG00000026546	Cfap45	0.0452952	2.27511	ENSOCUG00000002349	CFAP45	0.254213	3.20621	ENSSSCG00000006394	CFAP45	-0.0754471	4.10721	ENSOARG00000007983	NA	-0.0315914	3.73073	NA	NA	0.186164	2.98539	ENSFCAG00000008529	CFAP45
1	159910000	159920000	0.0493179	3.01679	NA	NA	-0.0345222	3.46397	NA	NA	0.0399133	3.14737	NA	NA	0.250744	3.21455	NA	NA	-0.0767688	4.10681	NA	NA	0.00066675	4.18457	NA	NA	0.179846	3.32117	NA	NA
1	159920000	159930000	-0.0132748	2.17351	ENSG00000158710	TAGLN2	-0.0263454	3.62838	ENSMUSG00000026547	Tagln2	-0.0147452	2.21494	ENSOCUG00000022296	TAGLN2	0.248851	3.21896	ENSSSCG00000006395	NA	-0.133949	4.07276	ENSOARG00000008078	NA	-0.0011797	4.09196	ENSCAFG00000011821	TAGLN2	0.17166	3.82092	ENSFCAG00000016255	TAGLN2
1	159930000	159940000	-0.0132748	2.17351	NA	NA	-0.0068682	3.0425	NA	NA	-0.0529944	1.59209	NA	NA	0.158719	2.37844	NA	NA	-0.131229	3.96438	ENSOARG00000008097	NA	-0.0308684	2.68808	NA	NA	0.160118	3.62119	NA	NA
1	159940000	159950000	-0.0267621	1.93907	ENSG00000085552	IGSF9	0.00683668	2.64601	ENSMUSG00000037995	Igsf9	-0.0351749	0.834279	ENSOCUG00000002356	IGSF9	0.146893	2.25634	ENSSSCG00000006396	IGSF9	-0.105279	2.95616	ENSOARG00000008111	NA	-0.0308684	2.68808	ENSCAFG00000011835	IGSF9	0.134904	3.25291	ENSFCAG00000031301	IGSF9
1	159950000	159960000	-0.0267621	1.93907	ENSG00000162723	SLAMF9	0.0291975	2.64844	ENSMUSG00000026548	Slamf9	-0.0240432	0.369315	ENSOCUG00000002366;ENSOCUG00000027503	SLAMF9;NA	0.108478	1.5994	ENSSSCG00000006400	SLAMF9	-0.10394	2.9528	ENSOARG00000008123	NA	-0.0292266	2.217	ENSCAFG00000011857;ENSCAFG00000012475	SLAMF9;PEA15	0.134904	3.25291	NA	NA
1	164290000	164300000	0.253006	-1.71434	NA	NA	0.272279	-1.29051	NA	NA	0.17603	-3.25977	NA	NA	0.0652744	-2.8174	NA	NA	0.147252	-1.17635	NA	NA	0.09951	-1.43121	NA	NA	0.261801	-1.27793	NA	NA
1	164300000	164310000	0.245043	-1.74698	NA	NA	0.261328	-1.29461	NA	NA	0.1445	-3.00511	NA	NA	0.029141	-2.75827	NA	NA	0.141195	-1.21944	NA	NA	0.077632	-1.43475	NA	NA	0.261059	-1.17999	NA	NA
1	164310000	164320000	0.245043	-1.74698	NA	NA	0.239201	-1.32456	NA	NA	0.122488	-2.82566	NA	NA	0.0057605	-2.531	NA	NA	0.151513	-0.87586	NA	NA	0.0672684	-1.25566	NA	NA	0.260532	-1.10804	NA	NA
1	164320000	164330000	0.227456	-1.83453	NA	NA	0.23899	-1.25059	NA	NA	0.0973668	-2.63094	NA	NA	-0.0122991	-2.28017	NA	NA	0.159583	-1.11128	NA	NA	0.0460037	-0.703151	NA	NA	0.26724	-1.01239	NA	NA
1	164330000	164340000	0.227456	-1.83453	NA	NA	0.238534	-1.07173	NA	NA	0.0875801	-2.52998	NA	NA	-0.0133674	-2.22052	NA	NA	0.163755	-1.25146	NA	NA	0.0460037	-0.703151	NA	NA	0.26982	-0.974971	NA	NA
1	164400000	164410000	0.199545	-1.64545	NA	NA	0.100691	-0.547138	NA	NA	0.124248	-1.92849	NA	NA	-0.0319189	-1.91429	NA	NA	0.188854	-0.768076	NA	NA	0.0160728	-0.505026	NA	NA	0.255631	-0.976216	NA	NA
1	164410000	164420000	0.199545	-1.64545	NA	NA	0.0839399	-0.300666	NA	NA	0.12447	-1.96292	NA	NA	-0.0319189	-1.91429	NA	NA	0.186375	-0.703719	NA	NA	0.0281897	-0.376689	NA	NA	0.255631	-0.976216	NA	NA
1	164420000	164430000	0.182683	-1.37102	NA	NA	0.0696293	-0.0702369	NA	NA	0.128628	-2.6691	NA	NA	-0.0316339	-1.89901	NA	NA	0.193856	-0.579622	NA	NA	0.0334152	-0.328376	NA	NA	0.267066	-0.595025	NA	NA
1	164430000	164440000	0.182683	-1.37102	NA	NA	0.062945	-0.200132	NA	NA	0.132777	-3.0297	NA	NA	-0.030873	-1.84477	NA	NA	0.171195	-0.935826	NA	NA	0.0354225	-0.520605	NA	NA	0.271709	-0.48153	NA	NA
1	164440000	164450000	0.152903	-1.46432	NA	NA	0.0591871	-0.27104	NA	NA	0.132777	-3.0297	NA	NA	-0.0262495	-1.66616	NA	NA	0.142797	-0.606677	NA	NA	0.0367923	-0.671886	NA	NA	0.27299	-0.636389	NA	NA
1	164470000	164480000	0.149187	-1.27309	NA	NA	0.0378771	0.540748	NA	NA	0.132347	-2.84004	NA	NA	-0.0230455	-1.5382	NA	NA	0.126863	-0.317528	NA	NA	0.0438844	-0.164217	NA	NA	0.270204	-0.549715	NA	NA
1	164480000	164490000	0.161234	-1.07216	NA	NA	0.0378771	0.540748	NA	NA	0.127584	-1.69727	NA	NA	-0.0171023	-1.38541	NA	NA	0.110747	-0.0331473	NA	NA	0.045077	-0.0841671	NA	NA	0.264689	-0.366537	NA	NA
1	164490000	164500000	0.161234	-1.07216	NA	NA	0.0709457	0.579777	NA	NA	0.127584	-1.69727	NA	NA	-0.0096693	-1.21299	NA	NA	0.104831	0.0174203	NA	NA	0.0603484	-0.0657035	NA	NA	0.266168	-0.345803	NA	NA
1	164500000	164510000	0.173984	-0.5061	NA	NA	0.0709457	0.579777	NA	NA	0.14359	-1.34437	NA	NA	-0.0096693	-1.21299	NA	NA	0.102048	0.0424556	NA	NA	0.0834937	-0.0384898	NA	NA	0.291275	0.0408264	NA	NA
1	164510000	164520000	0.173984	-0.5061	NA	NA	0.0709457	0.579777	NA	NA	0.145068	-1.31092	NA	NA	0.00272297	-1.04966	NA	NA	0.101986	0.101155	NA	NA	0.0834937	-0.0384898	NA	NA	0.291275	0.0408264	NA	NA
1	164520000	164530000	0.227109	-0.389074	NA	NA	0.104483	0.887877	NA	NA	0.167038	-1.27399	NA	NA	0.0353817	-0.599691	NA	NA	0.10192	0.126802	NA	NA	0.0876238	0.209807	NA	NA	0.291275	0.0408264	NA	NA
1	164530000	164540000	0.227109	-0.389074	NA	NA	0.113039	0.982489	NA	NA	0.210602	-1.19996	NA	NA	0.0744829	-0.309033	NA	NA	0.0870286	0.122631	NA	NA	0.11428	1.62769	NA	NA	0.329483	0.340894	NA	NA
1	171810000	171820000	-0.00776804	1.27586	NA	NA	0.107606	2.6032	NA	NA	0.0369615	-3.28447	NA	NA	0.0415816	2.34414	NA	NA	-0.258995	0.147607	NA	NA	0.0505325	1.60706	NA	NA	-0.600365	-0.019576	NA	NA
1	171820000	171830000	0.105635	0.988799	NA	NA	0.122961	2.78529	NA	NA	0.103322	-2.58096	NA	NA	0.0415816	2.34414	NA	NA	-0.243631	0.133463	NA	NA	0.0513427	1.60752	NA	NA	-0.547927	0.115699	NA	NA
1	171830000	171840000	0.105635	0.988799	NA	NA	0.153263	1.6998	NA	NA	0.121428	-1.92804	NA	NA	0.0594925	2.34531	NA	NA	-0.0715892	0.104744	NA	NA	0.138416	1.61488	NA	NA	-0.460728	0.339469	NA	NA
1	171840000	171850000	0.189528	0.757556	ENSG00000197959	DNM3	0.157425	1.82389	ENSMUSG00000040265	Dnm3	0.149703	-2.4564	ENSOCUG00000005995	DNM3	0.128656	2.34819	ENSSSCG00000038958	DNM3	0.0423745	0.0634694	ENSOARG00000013818	NA	0.138416	1.61488	NA	NA	-0.417673	0.0626905	ENSFCAG00000037868	DNM3
1	171850000	171860000	0.189528	0.757556	NA	NA	0.163156	1.99657	NA	NA	0.164393	-2.74942	NA	NA	0.128656	2.34819	NA	NA	0.0847509	0.0487672	NA	NA	0.215227	1.06077	NA	NA	-0.304416	-0.650326	NA	NA
1	171860000	171870000	0.258151	0.499117	NA	NA	0.163156	1.99657	NA	NA	0.201126	-3.42509	NA	NA	0.212082	2.17327	NA	NA	0.158073	-0.143672	NA	NA	0.240891	0.867529	NA	NA	-0.301088	-0.644717	NA	NA
1	173850000	173860000	-0.174795	1.20026	NA	NA	0.118528	4.10924	NA	NA	0.0393839	2.90539	NA	NA	0.0690572	2.01909	NA	NA	-0.0140832	1.5376	NA	NA	-0.247458	3.49994	NA	NA	-0.39484	2.73142	NA	NA
1	173860000	173870000	-0.114135	1.94121	ENSG00000185278	ZBTB37	0.118528	4.10924	ENSMUSG00000043467	Zbtb37	0.0665538	3.27401	ENSOCUG00000017475	ZBTB37	0.122202	2.81977	ENSSSCG00000015494	ZBTB37	0.0236491	1.80919	ENSOARG00000012816	NA	-0.176879	3.896	ENSCAFG00000014502	ZBTB37	-0.260658	2.65059	ENSFCAG00000026634	ZBTB37
1	173870000	173880000	-0.114135	1.94121	NA	NA	0.148411	4.13139	NA	NA	0.098574	2.74332	NA	NA	0.122202	2.81977	NA	NA	0.0236491	1.80919	NA	NA	-0.0422187	3.46033	NA	NA	-0.182099	2.59941	NA	NA
1	173880000	173890000	-0.0585883	1.12043	NA	NA	0.151228	4.13343	NA	NA	0.181109	1.37089	NA	NA	0.19792	2.52646	NA	NA	0.0753578	1.41966	NA	NA	-0.0349064	3.43472	NA	NA	-0.182099	2.59941	NA	NA
1	173890000	173900000	-0.0585883	1.12043	NA	NA	0.184237	3.60962	NA	NA	0.2074	1.57559	NA	NA	0.231336	2.39733	NA	NA	0.138158	0.923999	NA	NA	0.0118022	3.04223	NA	NA	-0.0939286	2.06387	NA	NA
1	176460000	176470000	0.0456424	-2.66679	ENSG00000116183	PAPPA2	-0.13266	-2.0097	NA	NA	0.00452995	-4.0036	NA	NA	-0.206915	-1.39677	NA	NA	-0.197854	-2.80378	NA	NA	-0.132401	-3.07001	NA	NA	-0.421847	-3.42918	NA	NA
1	176470000	176480000	0.0456424	-2.66679	NA	NA	-0.104951	-1.91584	NA	NA	0.0155377	-3.71928	NA	NA	-0.140703	-1.5114	NA	NA	-0.130302	-3.08496	ENSOARG00000014669	NA	-0.0834342	-3.23989	NA	NA	-0.350422	-4.06242	NA	NA
1	176480000	176490000	0.0702366	-3.06051	NA	NA	-0.0850236	-1.84037	NA	NA	0.0343862	-4.43425	NA	NA	-0.0847361	-1.59016	NA	NA	-0.085221	-3.1603	NA	NA	-0.0607329	-3.27007	NA	NA	-0.291752	-4.54202	NA	NA
1	176490000	176500000	0.0702366	-3.06051	NA	NA	-0.0850236	-1.84037	NA	NA	0.0482761	-4.24671	NA	NA	-0.0513776	-1.63154	NA	NA	-0.0851762	-3.15854	NA	NA	-0.0640783	-2.83136	NA	NA	-0.290443	-4.45796	NA	NA
1	176510000	176520000	0.0904338	-2.68964	NA	NA	-0.0214463	-1.95712	NA	NA	0.0223546	-4.00636	NA	NA	0.0143263	-1.64696	NA	NA	-0.0748288	-3.02583	NA	NA	-0.0706795	-2.94778	NA	NA	-0.294083	-3.81247	NA	NA
1	176520000	176530000	0.105255	-2.68299	NA	NA	0.00158834	-1.99373	NA	NA	0.0112783	-3.71327	NA	NA	0.0336961	-1.52598	NA	NA	-0.0880381	-2.85287	NA	NA	-0.0706795	-2.94778	NA	NA	-0.297821	-3.74232	NA	NA
1	176530000	176540000	0.105255	-2.68299	NA	NA	0.0154095	-1.95547	NA	NA	0.00262201	-3.46463	NA	NA	0.0925199	-1.13901	NA	NA	-0.0975234	-2.72772	NA	NA	-0.0760872	-2.27448	NA	NA	-0.251151	-3.30282	ENSFCAG00000006472	PAPPA2
1	176540000	176550000	0.152942	-2.13473	NA	NA	0.0689157	-1.5454	ENSMUSG00000073530	Pappa2	0.0245448	-2.80149	NA	NA	0.0925199	-1.13901	NA	NA	-0.113276	-2.07754	NA	NA	-0.076144	-2.2718	NA	NA	-0.225251	-3.0554	NA	NA
1	176550000	176560000	0.152942	-2.13473	NA	NA	0.0853612	-1.04481	NA	NA	0.0437393	-2.20726	ENSOCUG00000015524	PAPPA2	0.215508	-1.2284	ENSSSCG00000015512	PAPPA2	-0.0921635	-2.02479	ENSOARG00000014745	NA	-0.0112304	-2.13082	ENSCAFG00000014225	PAPPA2	-0.175067	-2.95572	NA	NA
1	176560000	176570000	0.270304	-2.05642	NA	NA	0.211099	-0.704646	NA	NA	0.128193	-1.98999	NA	NA	0.226315	-1.23531	NA	NA	0.011901	-1.73732	NA	NA	0.00328438	-2.09597	NA	NA	-0.0828712	-2.78209	NA	NA
1	177120000	177130000	0.243211	-2.70131	NA	NA	-0.0283235	-3.63288	NA	NA	-0.00623628	-4.20922	NA	NA	0.125119	-2.90238	NA	NA	0.205386	-3.37428	NA	NA	0.0364586	-3.83254	NA	NA	-0.138752	-4.97964	NA	NA
1	177130000	177140000	0.243211	-2.70131	NA	NA	-0.0159679	-3.68986	NA	NA	-0.0271032	-4.22427	NA	NA	0.110461	-2.72144	NA	NA	0.169764	-3.30034	NA	NA	0.0268343	-3.5622	NA	NA	-0.150083	-4.97322	NA	NA
1	177140000	177150000	0.225284	-2.48376	NA	NA	-0.00883818	-3.72302	NA	NA	-0.0819216	-4.18595	NA	NA	0.106703	-2.6695	NA	NA	0.139865	-3.24036	NA	NA	-0.0025626	-3.6607	NA	NA	-0.194733	-4.94571	NA	NA
1	177150000	177160000	0.225284	-2.48376	NA	NA	-0.00330303	-3.71782	NA	NA	-0.0819216	-4.18595	NA	NA	0.0400974	-2.46332	NA	NA	0.07198	-2.71559	NA	NA	-0.0151023	-3.69888	NA	NA	-0.235504	-4.77777	NA	NA
1	177160000	177170000	0.125853	-2.53886	ENSG00000152092	ASTN1	0.000968777	-3.71348	ENSMUSG00000026587	Astn1	-0.098791	-3.8396	ENSOCUG00000015550	ASTN1	0.0400974	-2.46332	ENSSSCG00000015513	ASTN1	0.0557426	-2.62111	NA	NA	-0.0827928	-3.44245	ENSCAFG00000014179	ASTN1	-0.272371	-4.61948	ENSFCAG00000006473	ASTN1
1	177170000	177180000	0.125853	-2.53886	ENSG00000198797	BRINP2	-0.0158199	-3.46647	ENSMUSG00000004031	Brinp2	-0.10684	-3.67406	ENSOCUG00000017739	BRINP2	0.0110353	-2.30383	ENSSSCG00000015515	BRINP2	-0.0110541	-2.86787	NA	NA	-0.0881356	-3.42998	ENSCAFG00000014152	BRINP2	-0.295449	-4.94634	NA	NA
1	177180000	177190000	0.0605607	-1.99966	NA	NA	-0.0271032	-3.32846	NA	NA	-0.127912	-3.88249	NA	NA	-0.0224684	-2.13985	NA	NA	-0.0295238	-3.09952	NA	NA	-0.192379	-3.82027	NA	NA	-0.308862	-5.11603	NA	NA
1	177190000	177200000	0.0605607	-1.99966	NA	NA	-0.0171427	-3.53587	NA	NA	-0.131922	-3.5422	NA	NA	-0.0629961	-2.4822	NA	NA	-0.0496573	-3.35643	NA	NA	-0.206905	-3.84053	NA	NA	-0.365457	-4.79959	NA	NA
1	177200000	177210000	0.0596246	-1.8977	NA	NA	-0.0258124	-3.51659	NA	NA	-0.135515	-2.63424	NA	NA	-0.0623721	-2.49179	NA	NA	-0.0226864	-3.32905	NA	NA	-0.242216	-3.89123	NA	NA	-0.38176	-4.70466	NA	NA
1	177210000	177220000	0.0596246	-1.8977	NA	NA	-0.0481764	-3.47046	NA	NA	-0.136054	-2.64255	NA	NA	-0.0555367	-2.5874	NA	NA	-0.0102923	-3.57324	NA	NA	-0.242216	-3.89123	NA	NA	-0.420162	-4.52258	NA	NA
1	177220000	177230000	0.0506119	-2.32134	NA	NA	-0.0481764	-3.47046	NA	NA	-0.159526	-2.98889	NA	NA	-0.0555367	-2.5874	NA	NA	0.00610874	-3.86455	ENSOARG00000015336	NA	-0.288123	-4.15707	NA	NA	-0.445087	-4.40218	ENSFCAG00000025939	BRINP2
1	177230000	177240000	0.0506119	-2.32134	NA	NA	-0.0499979	-3.65037	NA	NA	-0.148522	-2.97695	NA	NA	-0.0524688	-2.55335	NA	NA	0.014304	-3.70373	NA	NA	-0.296041	-4.20202	NA	NA	-0.426716	-4.33735	NA	NA
1	178810000	178820000	0.265882	0.0764285	NA	NA	0.253142	1.22142	NA	NA	0.211993	2.2889	NA	NA	0.250218	1.60729	NA	NA	0.212852	1.15805	NA	NA	0.157744	1.11725	NA	NA	0.707055	-0.587386	NA	NA
1	178820000	178830000	0.327009	-0.188555	NA	NA	0.253142	1.22142	NA	NA	0.211993	2.2889	NA	NA	0.303334	1.70198	NA	NA	0.212852	1.15805	NA	NA	0.203656	0.861423	NA	NA	0.707637	-0.570887	NA	NA
1	178830000	178840000	0.327009	-0.188555	NA	NA	0.278659	1.14704	NA	NA	0.329412	3.07011	NA	NA	0.312949	1.71987	NA	NA	0.212852	1.15805	NA	NA	0.203656	0.861423	NA	NA	0.716046	-0.148758	NA	NA
1	178840000	178850000	0.391992	0.64415	NA	NA	0.278659	1.14704	NA	NA	0.329412	3.07011	NA	NA	0.312949	1.71987	NA	NA	0.303609	1.65647	NA	NA	0.203656	0.861423	NA	NA	0.716046	-0.148758	NA	NA
1	187410000	187420000	-0.0424869	-4.13003	NA	NA	-0.203177	-3.87356	NA	NA	-0.0595175	-5.16251	NA	NA	-0.113384	-5.11223	NA	NA	-0.116274	-5.29843	NA	NA	-0.188938	-3.62522	NA	NA	0.101296	-4.16378	NA	NA
1	187420000	187430000	-0.0369888	-4.0109	NA	NA	-0.205575	-3.79994	NA	NA	-0.0626403	-5.1311	NA	NA	-0.11863	-5.16382	NA	NA	-0.124954	-5.18268	NA	NA	-0.174371	-3.28977	NA	NA	0.134083	-3.54438	NA	NA
1	187430000	187440000	-0.0369888	-4.0109	NA	NA	-0.205575	-3.79994	NA	NA	-0.0704725	-5.04275	NA	NA	-0.122192	-5.12975	NA	NA	-0.14974	-4.84526	NA	NA	-0.174325	-3.29412	NA	NA	0.134083	-3.54438	NA	NA
1	187440000	187450000	-0.0401786	-3.96711	NA	NA	-0.164625	-3.22345	NA	NA	-0.058001	-5.35978	NA	NA	-0.153719	-4.83722	NA	NA	-0.158724	-4.93831	NA	NA	-0.17211	-3.79537	NA	NA	0.161377	-3.73618	NA	NA
1	187450000	187460000	-0.0401786	-3.96711	NA	NA	-0.165089	-3.8718	NA	NA	-0.0444829	-5.72462	NA	NA	-0.153719	-4.83722	NA	NA	-0.172698	-5.0875	NA	NA	-0.17211	-3.79537	NA	NA	0.168744	-3.79026	NA	NA
1	187460000	187470000	-0.0260869	-3.75945	NA	NA	-0.165089	-3.8718	NA	NA	-0.0463889	-5.64635	NA	NA	-0.169803	-4.88412	NA	NA	-0.184854	-5.11346	NA	NA	-0.17251	-4.02297	NA	NA	0.189162	-3.78047	NA	NA
1	187470000	187480000	-0.0260869	-3.75945	NA	NA	-0.18739	-3.65559	NA	NA	-0.0612017	-5.6718	NA	NA	-0.175752	-4.89965	NA	NA	-0.201514	-5.1479	NA	NA	-0.172768	-4.20147	NA	NA	0.220053	-3.76718	NA	NA
1	187480000	187490000	-0.0419339	-3.79036	NA	NA	-0.184434	-3.62881	NA	NA	-0.0898148	-5.72619	NA	NA	-0.176943	-4.88892	NA	NA	-0.217412	-5.34641	NA	NA	-0.154498	-4.35823	NA	NA	0.220053	-3.76718	NA	NA
1	187490000	187500000	-0.0419339	-3.79036	NA	NA	-0.181718	-3.60267	NA	NA	-0.0958118	-5.75175	NA	NA	-0.179848	-4.86543	NA	NA	-0.235985	-5.58591	NA	NA	-0.12113	-4.66972	NA	NA	0.242613	-3.18029	NA	NA
1	187500000	187510000	-0.0289048	-3.95233	NA	NA	-0.166185	-3.66675	NA	NA	-0.0979982	-5.76101	NA	NA	-0.181731	-4.85912	NA	NA	-0.258087	-5.3393	NA	NA	-0.11921	-4.45392	NA	NA	0.244345	-3.13682	NA	NA
1	187510000	187520000	-0.0289048	-3.95233	NA	NA	-0.17424	-3.54673	NA	NA	-0.0973283	-5.75799	NA	NA	-0.201324	-4.80542	NA	NA	-0.274911	-5.43412	NA	NA	-0.111182	-3.5228	NA	NA	0.243286	-3.36616	NA	NA
1	187900000	187910000	-0.11606	-3.74098	NA	NA	-0.0970454	-3.24684	NA	NA	-0.141451	-5.26941	NA	NA	-0.0915705	-4.04553	NA	NA	-0.124997	-4.77291	NA	NA	-0.0437984	-4.18095	NA	NA	-0.0202044	-3.87912	NA	NA
1	187910000	187920000	-0.11606	-3.74098	NA	NA	-0.0937931	-3.27918	NA	NA	-0.13806	-5.27189	NA	NA	-0.0951531	-4.25208	NA	NA	-0.145113	-4.87637	NA	NA	-0.0375625	-3.82826	NA	NA	-0.0235407	-3.82453	NA	NA
1	187920000	187930000	-0.0990966	-3.87083	NA	NA	-0.0764294	-3.45762	NA	NA	-0.133659	-5.44812	NA	NA	-0.0952186	-4.25558	NA	NA	-0.16279	-4.5401	NA	NA	-0.0358871	-3.75029	NA	NA	-0.0236104	-3.88617	NA	NA
1	187930000	187940000	-0.0990966	-3.87083	NA	NA	-0.0764294	-3.45762	NA	NA	-0.130138	-5.57529	NA	NA	-0.108836	-4.46684	NA	NA	-0.160217	-4.63666	NA	NA	-0.0442234	-3.58405	NA	NA	-0.0236263	-3.90105	NA	NA
1	187940000	187950000	-0.0766749	-3.73779	NA	NA	-0.14421	-3.05236	NA	NA	-0.130138	-5.57529	NA	NA	-0.109289	-4.4735	NA	NA	-0.158138	-4.71403	NA	NA	-0.0465155	-3.54655	NA	NA	-0.0138122	-3.81549	NA	NA
1	187950000	187960000	-0.0766749	-3.73779	NA	NA	-0.14421	-3.05236	NA	NA	-0.0982205	-5.42705	NA	NA	-0.107175	-4.4326	NA	NA	-0.16712	-5.06591	NA	NA	-0.0473453	-3.4179	NA	NA	-0.0120856	-3.8032	NA	NA
1	187960000	187970000	-0.0800897	-3.67167	NA	NA	-0.14421	-3.05236	NA	NA	-0.0891623	-5.37629	NA	NA	-0.0892198	-4.10741	NA	NA	-0.170416	-5.18893	NA	NA	-0.0483598	-3.28957	NA	NA	-0.0149412	-3.78999	NA	NA
1	187970000	187980000	-0.0800897	-3.67167	NA	NA	-0.14421	-3.05236	NA	NA	-0.0891623	-5.37629	NA	NA	-0.0824334	-4.08277	NA	NA	-0.182371	-5.1908	NA	NA	-0.0397552	-3.50759	NA	NA	-0.0155644	-3.7861	NA	NA
1	205680000	205690000	0.197611	4.86388	ENSG00000158715	SLC45A3	0.287809	4.11598	ENSMUSG00000026435	Slc45a3	0.31687	2.52971	ENSOCUG00000025013	SLC45A3	0.257531	3.47207	ENSSSCG00000026547	SLC45A3	-0.020136	3.74795	NA	NA	0.0704284	4.4014	NA	NA	0.0300648	4.25893	ENSFCAG00000006724	SLC45A3
1	205690000	205700000	0.197611	4.86388	NA	NA	0.252896	4.16169	NA	NA	0.309342	2.68499	NA	NA	0.257697	3.53099	NA	NA	-0.0219629	3.75066	NA	NA	0.0159123	4.76223	NA	NA	0.0300648	4.25893	NA	NA
1	205700000	205710000	0.159192	4.81601	NA	NA	0.206424	4.23231	NA	NA	0.29714	2.60926	NA	NA	0.257904	3.61748	NA	NA	-0.136338	3.93683	NA	NA	-0.0138665	4.97163	NA	NA	-0.0713591	4.08514	NA	NA
1	205710000	205720000	0.159192	4.81601	NA	NA	0.194446	4.17001	NA	NA	0.257316	2.33081	NA	NA	0.256899	3.88948	NA	NA	-0.136338	3.93683	NA	NA	-0.0312466	4.92623	NA	NA	-0.139029	3.95526	NA	NA
1	205720000	205730000	0.158608	4.98065	NA	NA	0.16725	4.02662	NA	NA	0.248397	2.76079	NA	NA	0.256051	4.14109	NA	NA	-0.191474	4.46288	ENSOARG00000004262	NA	-0.0849244	4.76861	ENSCAFG00000010168	NUCKS1	-0.186467	4.05464	NA	NA
1	205730000	205740000	0.158608	4.98065	NA	NA	0.16725	4.02662	NA	NA	0.237771	3.27538	NA	NA	0.257406	4.56059	NA	NA	-0.202637	4.56179	NA	NA	-0.0847972	4.88111	NA	NA	-0.252475	4.17744	NA	NA
1	205740000	205750000	0.145093	4.79614	NA	NA	0.100718	4.24807	NA	NA	0.237771	3.27538	NA	NA	0.257819	4.72304	NA	NA	-0.185767	4.35067	NA	NA	-0.0840911	5.68452	NA	NA	-0.252475	4.17744	ENSFCAG00000006726	NUCKS1
1	205760000	205770000	0.190614	4.9799	NA	NA	0.117794	4.39194	NA	NA	0.256682	3.64587	ENSOCUG00000014895	NUCKS1	0.273202	4.33093	NA	NA	-0.166178	4.12399	NA	NA	-0.0840911	5.68452	NA	NA	-0.321673	4.85801	NA	NA
1	205770000	205780000	0.190614	4.9799	ENSG00000117280	RAB29	0.142172	4.4012	ENSMUSG00000026433	Rab29	0.295418	3.2564	ENSOCUG00000000426	RAB29	0.277271	4.23241	NA	NA	-0.0816062	4.07508	ENSOARG00000004378	NA	-0.0598531	5.32908	ENSCAFG00000010186	RAB29	-0.320733	4.84636	ENSFCAG00000027776	RAB29
1	205780000	205790000	0.229076	4.4388	NA	NA	0.182662	4.46901	NA	NA	0.315671	3.05105	NA	NA	0.289406	3.97853	NA	NA	-0.0358491	4.16355	NA	NA	-0.0547723	5.24436	NA	NA	-0.269199	4.15202	NA	NA
1	205790000	205800000	0.229076	4.4388	NA	NA	0.216947	4.53417	NA	NA	0.319244	3.19315	NA	NA	0.311456	3.93431	ENSSSCG00000026269	RAB29	0.0440476	4.36589	NA	NA	0.00053089	5.22886	NA	NA	-0.269199	4.15202	NA	NA
1	205800000	205810000	0.321656	4.42585	NA	NA	0.222679	4.47719	NA	NA	0.323059	3.3492	NA	NA	0.336678	3.87771	NA	NA	0.0469584	4.35171	NA	NA	0.0232287	5.22174	NA	NA	-0.216641	3.90297	NA	NA
1	205810000	205820000	0.321656	4.42585	ENSG00000133065	SLC41A1	0.258221	4.08937	ENSMUSG00000013275	Slc41a1	0.331548	3.26705	ENSOCUG00000028187	SLC41A1	0.351074	3.82017	ENSSSCG00000020783	SLC41A1	0.128376	3.96456	ENSOARG00000004441	NA	0.0340997	4.72209	ENSCAFG00000010180	SLC41A1	-0.196287	3.81042	ENSFCAG00000022330	SLC41A1
1	209590000	209600000	-0.170612	0.132369	NA	NA	-0.0224738	2.27219	NA	NA	-0.221555	-0.131063	ENSOCUG00000003999	CAMK1G	-0.0734834	2.03844	NA	NA	-0.0445202	-0.0395153	ENSOARG00000013305	NA	-0.160926	1.42576	NA	NA	-0.248166	-0.226295	ENSFCAG00000015131	CAMK1G
1	209600000	209610000	-0.0108311	0.434458	NA	NA	0.0662416	2.12466	NA	NA	-0.0786815	-0.256954	NA	NA	-0.0239256	2.11901	NA	NA	0.0439737	-0.0926337	NA	NA	-0.0500953	0.956037	NA	NA	-0.216495	-0.143533	NA	NA
1	209610000	209620000	-0.0108311	0.434458	NA	NA	0.0906354	2.0929	NA	NA	-0.0477811	-0.287228	NA	NA	0.030151	2.20546	NA	NA	0.114667	-0.143345	NA	NA	-0.0142105	0.79676	NA	NA	-0.128445	0.0820565	NA	NA
1	209630000	209640000	0.0651527	0.801712	NA	NA	0.175278	2.98635	NA	NA	0.0340455	-0.128588	NA	NA	0.0581574	2.18474	NA	NA	0.208142	0.0540336	NA	NA	0.0711576	2.41264	NA	NA	-0.0416573	0.83258	NA	NA
1	209640000	209650000	0.113861	0.803367	NA	NA	0.242818	3.19984	NA	NA	0.127194	0.58254	NA	NA	0.0930613	2.40147	NA	NA	0.2421	0.0473922	NA	NA	0.209596	2.30974	NA	NA	0.0127205	0.887157	NA	NA
1	209650000	209660000	0.113861	0.803367	ENSG00000196878	LAMB3	0.258412	3.32202	NA	NA	0.127357	0.512326	ENSOCUG00000004013	LAMB3	0.132088	2.63501	ENSSSCG00000015618	LAMB3	0.250013	0.0464968	ENSOARG00000013143	NA	0.209596	2.30974	ENSCAFG00000011913	LAMB3	0.107461	0.986225	ENSFCAG00000015132	LAMB3
1	209660000	209670000	0.0684593	1.05115	NA	NA	0.276677	3.49006	NA	NA	0.0983219	-0.0357662	NA	NA	0.129813	2.92191	NA	NA	0.267054	0.0971486	NA	NA	0.209878	2.06693	NA	NA	0.0870286	0.857766	NA	NA
1	209670000	209680000	0.0684593	1.05115	ENSG00000123689	G0S2	0.235037	3.89129	ENSMUSG00000009633	G0s2	0.0983219	-0.0357662	ENSOCUG00000004023	G0S2	0.129132	3.02369	ENSSSCG00000015617	G0S2	0.188777	0.166003	ENSOARG00000004314	NA	0.209919	2.04715	ENSCAFG00000030095	G0S2	0.0532924	0.642295	ENSFCAG00000045691	G0S2
1	209680000	209690000	-0.0619294	0.670292	ENSG00000117594	HSD11B1	0.227105	3.95761	ENSMUSG00000016194	Hsd11b1	0.00329653	-0.106008	NA	NA	0.107929	3.47799	ENSSSCG00000015616	HSD11B1	0.188777	0.166003	ENSOARG00000013020	NA	0.0975319	1.6855	ENSCAFG00000011925	HSD11B1	0.0227036	0.671958	ENSFCAG00000030682	HSD11B1
1	209690000	209700000	-0.0619294	0.670292	NA	NA	0.131663	3.27794	NA	NA	0.00327859	-0.105721	NA	NA	0.093783	3.80542	NA	NA	0.138776	0.148447	NA	NA	0.054799	1.26841	NA	NA	-0.0551842	0.745806	NA	NA
1	209700000	209710000	-0.153453	0.705738	NA	NA	0.129538	3.27195	NA	NA	-0.0180626	0.073973	ENSOCUG00000004024	HSD11B1	0.0815341	3.62923	NA	NA	0.139571	0.298133	NA	NA	0.00819252	1.00164	NA	NA	-0.0634145	0.289027	NA	NA
1	209710000	209720000	-0.153453	0.705738	NA	NA	0.106542	3.20558	NA	NA	-0.020326	-0.112426	NA	NA	0.0815341	3.62923	NA	NA	0.152296	0.888637	NA	NA	-0.00577437	1.0109	NA	NA	-0.0638937	0.253597	NA	NA
1	209720000	209730000	-0.258292	0.785057	NA	NA	0.106542	3.20558	NA	NA	-0.0326111	-1.04397	NA	NA	0.0471323	3.55752	NA	NA	0.116077	0.62165	NA	NA	-0.0753891	1.20291	NA	NA	-0.127732	0.857815	NA	NA
1	214300000	214310000	-0.174061	-0.432855	NA	NA	-0.0412892	2.51766	NA	NA	-0.0952702	0.139789	NA	NA	-0.158453	1.16063	NA	NA	-0.156317	-0.430516	ENSOARG00000009207	NA	-0.0218495	1.21223	NA	NA	-0.219575	-0.498772	NA	NA
1	214310000	214320000	-0.174061	-0.432855	NA	NA	0.05094	2.88469	NA	NA	-0.107338	0.108378	NA	NA	-0.150674	1.09584	NA	NA	-0.123229	-0.654482	NA	NA	-0.0106985	1.06348	NA	NA	-0.241149	-0.286958	NA	NA
1	214320000	214330000	-0.163701	-0.817854	NA	NA	0.0589989	2.92386	NA	NA	-0.112877	0.0961748	NA	NA	-0.11782	1.07158	NA	NA	-0.0974009	-0.370372	NA	NA	0.0115526	1.06448	NA	NA	-0.254677	-0.150045	NA	NA
1	214330000	214340000	-0.163701	-0.817854	NA	NA	0.114673	3.23304	NA	NA	-0.0739404	-0.0839469	NA	NA	-0.112284	1.06614	NA	NA	-0.0924986	-0.313574	NA	NA	0.030746	1.06551	NA	NA	-0.193478	-0.12975	NA	NA
1	214350000	214360000	-0.0220325	-0.486226	NA	NA	0.114673	3.23304	NA	NA	0.0139895	-0.489727	NA	NA	0.0183978	1.46139	NA	NA	0.0324379	-0.547491	NA	NA	0.102905	1.10729	NA	NA	-0.147239	-0.117413	NA	NA
1	214360000	214370000	0.132546	-0.256475	NA	NA	0.23739	3.01501	NA	NA	0.113675	-0.935325	NA	NA	0.14414	1.35495	NA	NA	0.0324379	-0.547491	NA	NA	0.164962	1.14306	NA	NA	-0.0752123	-0.175953	NA	NA
1	217640000	217650000	0.00162891	-2.24589	NA	NA	-0.0796749	0.710896	NA	NA	-0.0186519	-1.92343	NA	NA	-0.0193389	-3.20106	NA	NA	-0.128641	-1.74291	NA	NA	0.0794109	1.91872	NA	NA	-0.120847	-1.02607	NA	NA
1	217710000	217720000	-0.203229	-3.30901	NA	NA	-0.276421	-0.420271	NA	NA	-0.278799	-5.28792	NA	NA	-0.106293	-3.65849	NA	NA	-0.125916	-3.52827	NA	NA	0.0107131	-0.802535	NA	NA	-0.310991	-2.66696	NA	NA
1	217720000	217730000	-0.25301	-3.34676	NA	NA	-0.276421	-0.420271	NA	NA	-0.285264	-5.14006	NA	NA	-0.106293	-3.65849	NA	NA	-0.114213	-3.69956	NA	NA	0.00390665	-0.832797	NA	NA	-0.347951	-3.08802	NA	NA
1	217730000	217740000	-0.25301	-3.34676	NA	NA	-0.322352	-0.734546	NA	NA	-0.298329	-4.91461	NA	NA	-0.106228	-3.66626	NA	NA	-0.0904072	-3.69218	NA	NA	-0.00317439	-0.923359	NA	NA	-0.347951	-3.08802	NA	NA
1	217740000	217750000	-0.301542	-3.15722	NA	NA	-0.338283	-0.848842	NA	NA	-0.298127	-4.78566	NA	NA	-0.105175	-3.73301	NA	NA	-0.0702594	-3.6846	NA	NA	-0.0266961	-1.21114	NA	NA	-0.338457	-3.31838	NA	NA
1	217750000	217760000	-0.301542	-3.15722	NA	NA	-0.335546	-0.936943	NA	NA	-0.289073	-4.86656	NA	NA	-0.105175	-3.73301	NA	NA	-0.0463889	-3.45649	NA	NA	-0.0266961	-1.21114	NA	NA	-0.335509	-3.37629	NA	NA
1	217760000	217770000	-0.300692	-3.62498	NA	NA	-0.324382	-1.34136	NA	NA	-0.259122	-5.27926	NA	NA	-0.0887443	-3.76858	NA	NA	-0.0401342	-3.39996	NA	NA	-0.0327287	-1.37237	NA	NA	-0.32111	-3.54262	NA	NA
1	217770000	217780000	-0.300692	-3.62498	NA	NA	-0.324382	-1.34136	NA	NA	-0.229276	-5.24138	NA	NA	-0.0674419	-3.81056	NA	NA	0.00664518	-3.20632	NA	NA	-0.0366197	-1.46822	NA	NA	-0.29336	-3.83212	NA	NA
1	217780000	217790000	-0.265966	-3.59937	NA	NA	-0.318462	-1.29944	NA	NA	-0.165218	-5.16439	NA	NA	-0.0674419	-3.81056	NA	NA	0.0147362	-3.18575	NA	NA	-0.0358014	-1.51952	NA	NA	-0.276997	-3.93642	NA	NA
1	217830000	217840000	-0.14508	-3.67897	NA	NA	-0.289035	-1.50908	NA	NA	-0.0153219	-5.4024	NA	NA	-0.0297218	-4.00739	NA	NA	0.107088	-3.4277	NA	NA	0.0206568	-2.37861	NA	NA	-0.163905	-3.76365	NA	NA
1	217840000	217850000	-0.114734	-3.88568	NA	NA	-0.289035	-1.50908	NA	NA	-0.00606077	-5.38854	NA	NA	-0.0297218	-4.00739	NA	NA	0.11072	-3.4668	NA	NA	0.0688761	-2.11118	NA	NA	-0.134022	-3.90539	NA	NA
1	217850000	217860000	-0.114734	-3.88568	NA	NA	-0.290258	-1.84477	NA	NA	0.0125037	-4.63073	NA	NA	-0.0133178	-4.10725	NA	NA	0.110044	-3.41185	NA	NA	0.0720321	-2.09101	NA	NA	-0.106967	-3.81679	NA	NA
1	242260000	242270000	-0.0139588	-3.49448	NA	NA	-0.234251	-3.02095	NA	NA	-0.0468151	-5.76637	NA	NA	-0.313932	-3.95884	NA	NA	-0.0602903	-5.07493	NA	NA	-0.0385735	-4.78867	NA	NA	0.126936	-3.67281	NA	NA
1	242270000	242280000	-0.0139588	-3.49448	NA	NA	-0.233323	-3.09944	NA	NA	-0.0542173	-5.81187	NA	NA	-0.268014	-4.11764	NA	NA	-0.0660389	-4.97994	NA	NA	-0.0423669	-4.88455	NA	NA	0.126936	-3.67281	NA	NA
1	242280000	242290000	-0.0346426	-4.01139	NA	NA	-0.233323	-3.09944	NA	NA	-0.10318	-5.88359	NA	NA	-0.242924	-4.20361	NA	NA	-0.0752271	-4.83875	NA	NA	-0.0576418	-5.23714	NA	NA	0.151168	-3.75431	NA	NA
1	242290000	242300000	-0.0346426	-4.01139	NA	NA	-0.242237	-3.11924	NA	NA	-0.107636	-5.87376	NA	NA	-0.189709	-4.12461	NA	NA	-0.0681942	-4.65458	NA	NA	-0.0554241	-5.17806	NA	NA	0.170523	-3.79521	NA	NA
1	242300000	242310000	-0.0505489	-3.98944	NA	NA	-0.220657	-3.19673	NA	NA	-0.16493	-5.45283	NA	NA	-0.168049	-4.09533	NA	NA	-0.0608212	-4.45251	NA	NA	-0.0544953	-5.15758	NA	NA	0.195619	-3.8397	NA	NA
1	242310000	242320000	-0.0505489	-3.98944	NA	NA	-0.194671	-3.28622	NA	NA	-0.16493	-5.45283	NA	NA	-0.139669	-3.96254	NA	NA	-0.0862765	-4.64118	NA	NA	-0.0620216	-4.46771	NA	NA	0.179684	-3.47957	NA	NA
1	242320000	242330000	-0.0948355	-4.05034	NA	NA	-0.194671	-3.28622	NA	NA	-0.199298	-5.72113	NA	NA	-0.121932	-3.88099	NA	NA	-0.0865917	-4.64454	NA	NA	-0.0629477	-4.38703	NA	NA	0.168636	-3.22632	NA	NA
1	242330000	242340000	-0.0948355	-4.05034	NA	NA	-0.197292	-3.45355	NA	NA	-0.200239	-5.72989	NA	NA	-0.121932	-3.88099	NA	NA	-0.0748907	-4.56272	NA	NA	-0.0629477	-4.38703	NA	NA	0.124607	-3.24718	NA	NA
1	242380000	242390000	-0.211022	-4.20886	NA	NA	-0.175293	-2.95363	NA	NA	-0.240819	-5.38969	NA	NA	-0.0426727	-4.12307	NA	NA	-0.0738282	-5.33638	NA	NA	-0.131908	-4.57942	NA	NA	0.0752544	-3.06642	NA	NA
2	19700000	19710000	0.152754	-0.452372	NA	NA	0.261437	-0.303227	NA	NA	0.0437101	0.681267	ENSOCUG00000034308	NA	-0.0484687	-1.09426	NA	NA	0.229657	0.920718	NA	NA	0.145177	-0.235401	NA	NA	-0.28402	-2.11543	NA	NA
2	19710000	19720000	0.152754	-0.452372	NA	NA	0.198239	-0.514364	NA	NA	-0.0311318	0.420888	NA	NA	-0.0761899	-1.15837	NA	NA	0.212359	0.922994	NA	NA	0.14248	-0.235512	NA	NA	-0.291699	-2.10514	NA	NA
2	19720000	19730000	0.061043	0.00521967	NA	NA	0.163496	-0.631357	NA	NA	-0.101638	-0.704694	NA	NA	-0.169233	-1.27902	NA	NA	0.143188	0.742993	NA	NA	-0.0306484	-0.241811	NA	NA	-0.466976	-1.66713	NA	NA
2	19730000	19740000	0.061043	0.00521967	NA	NA	0.044209	-0.375691	NA	NA	-0.19043	0.0327697	NA	NA	-0.211417	-1.33681	NA	NA	0.0634583	0.545318	NA	NA	-0.0306484	-0.241811	NA	NA	-0.514268	-1.56038	NA	NA
2	19740000	19750000	-0.0345254	-0.377551	NA	NA	-0.041128	-0.378918	NA	NA	-0.223369	0.301387	NA	NA	-0.325219	-1.19983	NA	NA	-0.0118514	0.578152	NA	NA	-0.21943	-0.204158	NA	NA	-0.608574	-1.85229	NA	NA
2	19750000	19760000	-0.0345254	-0.377551	NA	NA	-0.107987	-0.390393	NA	NA	-0.318057	0.922701	NA	NA	-0.383326	-1.14051	NA	NA	-0.105132	0.626272	NA	NA	-0.243608	-0.246636	NA	NA	-0.653468	-1.99648	NA	NA
2	21460000	21470000	-0.17798	-3.24619	NA	NA	0.130628	-3.91521	NA	NA	0.10356	-2.1452	NA	NA	0.109344	-6.05984	NA	NA	0.056241	-3.1969	NA	NA	-0.112748	-5.91753	NA	NA	-0.0315319	-5.68907	NA	NA
2	21470000	21480000	-0.17798	-3.24619	NA	NA	0.121311	-4.09563	NA	NA	0.101044	-2.16976	NA	NA	0.108839	-6.13768	NA	NA	0.0527244	-3.2999	NA	NA	-0.112748	-5.91753	NA	NA	-0.0536038	-6.01885	NA	NA
2	21540000	21550000	-0.0168118	-3.53519	NA	NA	0.0960705	-4.08431	NA	NA	0.0959578	-2.3389	NA	NA	0.0918102	-5.7496	NA	NA	0.0458361	-3.82605	NA	NA	-0.10472	-6.14191	NA	NA	-0.107236	-5.57054	NA	NA
2	21550000	21560000	-0.0168118	-3.53519	NA	NA	0.0897847	-3.84423	NA	NA	0.0977645	-2.33049	NA	NA	0.0868331	-5.85096	NA	NA	0.053876	-3.50471	ENSOARG00000019479	NA	-0.0977305	-6.49001	NA	NA	-0.109997	-5.42413	NA	NA
2	21560000	21570000	0.023146	-3.93461	NA	NA	0.083846	-4.0992	NA	NA	0.0999644	-2.3162	NA	NA	0.0761835	-5.92043	NA	NA	0.056203	-3.4954	NA	NA	-0.0928152	-6.67743	NA	NA	-0.127536	-6.16898	NA	NA
2	21570000	21580000	0.023146	-3.93461	NA	NA	0.0721079	-4.94285	NA	NA	0.103949	-2.07227	NA	NA	0.072636	-5.94404	NA	NA	0.0704694	-3.44693	NA	NA	-0.0851033	-6.4514	NA	NA	-0.135664	-6.6	NA	NA
2	21580000	21590000	0.0454317	-3.69619	NA	NA	0.0721079	-4.94285	NA	NA	0.105634	-1.95827	NA	NA	0.0723314	-5.95431	NA	NA	0.0704323	-3.44631	NA	NA	-0.0740604	-6.06144	NA	NA	-0.111062	-6.18144	NA	NA
2	21590000	21600000	0.0454317	-3.69619	NA	NA	0.0891827	-4.61903	NA	NA	0.0996069	-1.75976	NA	NA	0.0709908	-5.99743	NA	NA	0.0660029	-3.21722	NA	NA	-0.0716574	-6.12929	NA	NA	-0.0984563	-6.04197	NA	NA
2	21600000	21610000	0.0535244	-3.88386	NA	NA	0.0928341	-4.53469	NA	NA	0.0986159	-1.95275	NA	NA	0.0709908	-5.99743	NA	NA	0.0660029	-3.21722	NA	NA	-0.0524618	-6.71038	NA	NA	-0.101332	-6.14041	NA	NA
2	21610000	21620000	0.0535244	-3.88386	NA	NA	0.0956585	-4.45218	NA	NA	0.106309	-2.82793	NA	NA	0.0660411	-5.79017	NA	NA	0.078167	-2.8765	NA	NA	-0.0524618	-6.71038	NA	NA	-0.101332	-6.14041	NA	NA
2	21630000	21640000	0.0638842	-3.80818	NA	NA	0.0972569	-4.48068	NA	NA	0.0993397	-2.65733	NA	NA	0.0637382	-5.73174	NA	NA	0.0856565	-2.92564	NA	NA	-0.0485178	-6.62547	NA	NA	-0.124916	-5.92368	NA	NA
2	21640000	21650000	0.0759371	-3.79717	NA	NA	0.0834487	-5.34007	NA	NA	0.0961388	-2.56583	NA	NA	0.05765	-5.83438	NA	NA	0.102388	-3.19839	NA	NA	-0.0457542	-6.57566	NA	NA	-0.1072	-5.57543	NA	NA
2	21650000	21660000	0.0759371	-3.79717	NA	NA	0.0907416	-5.14233	NA	NA	0.1173	-2.61316	NA	NA	0.0574392	-5.81828	NA	NA	0.108278	-3.24323	NA	NA	-0.0372802	-6.3721	NA	NA	-0.0940719	-5.34224	NA	NA
2	21660000	21670000	0.0885303	-3.55388	NA	NA	0.120711	-4.36289	NA	NA	0.122703	-2.63285	NA	NA	0.0535244	-5.58827	NA	NA	0.120401	-3.3354	NA	NA	-0.0367305	-6.30525	NA	NA	-0.072036	-5.7354	NA	NA
2	21670000	21680000	0.0885303	-3.55388	NA	NA	0.120711	-4.36289	NA	NA	0.125519	-2.88747	NA	NA	0.0535244	-5.58827	NA	NA	0.120401	-3.3354	NA	NA	-0.0343086	-6.06922	NA	NA	-0.0617762	-5.90876	NA	NA
2	21680000	21690000	0.115753	-3.57158	NA	NA	0.128833	-5.55326	NA	NA	0.141048	-2.44181	NA	NA	0.0532309	-5.93929	NA	NA	0.136405	-2.95756	NA	NA	-0.0343086	-6.06922	NA	NA	-0.0617762	-5.90876	NA	NA
2	21690000	21700000	0.115753	-3.57158	NA	NA	0.148443	-4.74147	NA	NA	0.142458	-2.40331	NA	NA	0.0532053	-5.99795	NA	NA	0.14247	-2.82912	NA	NA	-0.032221	-6.1004	NA	NA	-0.0666217	-5.92929	NA	NA
2	21700000	21710000	0.123622	-3.95568	NA	NA	0.155613	-4.56332	NA	NA	0.141738	-3.25675	NA	NA	0.0521925	-6.02961	NA	NA	0.161556	-2.96897	NA	NA	-0.0267357	-6.1934	NA	NA	-0.0679308	-5.93409	NA	NA
2	21710000	21720000	0.123622	-3.95568	NA	NA	0.168826	-4.63017	NA	NA	0.143849	-3.36507	NA	NA	0.0512045	-6.05598	NA	NA	0.164812	-2.99512	NA	NA	-0.0267305	-6.09656	NA	NA	-0.0724181	-5.87022	NA	NA
2	21720000	21730000	0.139553	-3.65957	NA	NA	0.164244	-4.65884	NA	NA	0.149698	-3.15371	NA	NA	0.0567946	-6.07622	NA	NA	0.169405	-2.90645	NA	NA	-0.0267076	-5.74256	NA	NA	-0.075743	-5.82301	NA	NA
2	21730000	21740000	0.139553	-3.65957	NA	NA	0.167617	-4.61453	NA	NA	0.147746	-3.30886	NA	NA	0.0745127	-6.13348	NA	NA	0.174109	-2.85818	NA	NA	-0.0254971	-5.73375	NA	NA	-0.0548374	-5.88118	NA	NA
2	21750000	21760000	0.159881	-3.33661	NA	NA	0.198731	-4.66317	NA	NA	0.150735	-3.29491	NA	NA	0.106292	-5.48053	NA	NA	0.191952	-2.78971	NA	NA	-0.00359911	-5.7699	NA	NA	-0.0125435	-5.3986	NA	NA
2	21760000	21770000	0.177435	-3.51074	NA	NA	0.226674	-5.7086	NA	NA	0.164637	-2.57286	NA	NA	0.106292	-5.48053	NA	NA	0.238373	-2.44777	NA	NA	0.00133951	-5.78096	NA	NA	-0.00958196	-5.34641	NA	NA
2	21770000	21780000	0.177435	-3.51074	NA	NA	0.226674	-5.7086	NA	NA	0.167052	-2.5228	NA	NA	0.137755	-5.54701	NA	NA	0.248919	-2.41136	NA	NA	0.0147866	-5.82033	NA	NA	0.054829	-5.69686	NA	NA
2	21780000	21790000	0.184269	-3.2951	NA	NA	0.202976	-5.05859	NA	NA	0.204984	-1.64196	NA	NA	0.153356	-5.58177	NA	NA	0.277076	-2.31107	NA	NA	0.0236676	-5.84435	NA	NA	0.0803451	-5.83629	NA	NA
2	40780000	40790000	0.0845028	-1.78048	NA	NA	0.0110595	-6.17802	NA	NA	0.00749694	-2.54371	NA	NA	-0.0160646	-3.43109	NA	NA	-0.23509	-2.47045	NA	NA	-0.122968	-2.08754	NA	NA	0.0361042	-3.34388	NA	NA
2	40790000	40800000	0.0845028	-1.78048	NA	NA	0.0588227	-5.61173	NA	NA	0.0259641	-2.14886	NA	NA	-0.00801766	-3.55416	NA	NA	-0.228473	-2.87587	NA	NA	-0.120619	-2.34927	NA	NA	0.071719	-3.4892	NA	NA
2	40800000	40810000	0.0948839	-1.55727	NA	NA	0.0588227	-5.61173	NA	NA	0.0272171	-1.80188	NA	NA	-0.00801766	-3.55416	NA	NA	-0.218759	-3.22098	NA	NA	-0.110673	-2.4278	NA	NA	0.126391	-3.72841	NA	NA
2	40810000	40820000	0.0948839	-1.55727	NA	NA	0.0479839	-6.2541	NA	NA	0.0189961	-2.03205	NA	NA	0.00651669	-3.62558	NA	NA	-0.206252	-2.98908	NA	NA	-0.093105	-2.57299	NA	NA	0.134519	-3.76217	NA	NA
2	40820000	40830000	0.117309	-1.87136	NA	NA	0.0462768	-6.30174	NA	NA	0.0216993	-2.33477	NA	NA	0.0124132	-3.65526	NA	NA	-0.193656	-3.14481	NA	NA	-0.091145	-2.58603	NA	NA	0.137354	-3.8591	NA	NA
2	40830000	40840000	0.117309	-1.87136	NA	NA	0.0172867	-7.2925	NA	NA	0.0247884	-2.48774	NA	NA	0.0213404	-3.77411	NA	NA	-0.173245	-3.42608	NA	NA	-0.0522139	-2.83847	NA	NA	0.141396	-3.99095	NA	NA
2	44290000	44300000	0.160388	1.84005	NA	NA	0.102022	0.408201	NA	NA	0.00330113	1.90048	NA	NA	-0.0568798	0.539182	NA	NA	-0.0559263	1.93332	NA	NA	0.159443	0.649515	NA	NA	0.418311	2.22707	NA	NA
2	44300000	44310000	0.0281985	2.09788	NA	NA	0.100473	0.425631	NA	NA	-0.074174	2.33178	NA	NA	-0.0669779	0.532583	NA	NA	-0.137622	1.68687	NA	NA	0.0799272	0.767804	NA	NA	0.418311	2.22707	NA	NA
2	44310000	44320000	0.0281985	2.09788	NA	NA	0.000820438	1.32697	NA	NA	-0.074174	2.33178	NA	NA	-0.0956406	0.572834	NA	NA	-0.137622	1.68687	NA	NA	0.0799272	0.767804	NA	NA	0.322946	2.34157	NA	NA
2	44320000	44330000	-0.0861315	2.37753	NA	NA	0.000820438	1.32697	NA	NA	-0.172293	1.96988	NA	NA	-0.189747	0.721768	NA	NA	-0.264857	2.29608	NA	NA	0.00921773	0.869027	NA	NA	0.295892	2.37619	NA	NA
2	49040000	49050000	-0.206833	-3.43604	NA	NA	-0.102011	-6.05248	NA	NA	-0.105232	-2.74572	NA	NA	-0.011465	-4.13924	NA	NA	-0.151416	-4.09619	NA	NA	-0.173563	-6.89721	NA	NA	-0.0233235	-4.29081	NA	NA
2	49050000	49060000	-0.206833	-3.43604	NA	NA	-0.098626	-6.0796	NA	NA	-0.105232	-2.74572	NA	NA	0.00750716	-4.17764	NA	NA	-0.109347	-3.75675	NA	NA	-0.173563	-6.89721	NA	NA	-0.0233235	-4.29081	NA	NA
2	49060000	49070000	-0.155932	-3.68208	NA	NA	-0.035954	-6.57097	NA	NA	-0.0838816	-2.07902	NA	NA	0.0211402	-4.1871	NA	NA	-0.109347	-3.75675	NA	NA	-0.108913	-6.94241	NA	NA	0.0441649	-4.09644	NA	NA
2	49100000	49110000	-0.0839816	-3.71799	NA	NA	0.0243372	-5.91952	NA	NA	-0.0492326	-2.86193	NA	NA	0.0972569	-4.03846	NA	NA	-0.047604	-3.8166	NA	NA	-0.0271531	-7.15585	NA	NA	0.121935	-4.00884	NA	NA
2	49110000	49120000	-0.0839816	-3.71799	NA	NA	-0.0153753	-6.58124	NA	NA	-0.0207586	-2.83431	NA	NA	0.114621	-4.18479	NA	NA	-0.047604	-3.8166	NA	NA	-0.0144694	-7.25369	NA	NA	0.149624	-4.317	NA	NA
2	49120000	49130000	-0.0463705	-3.55682	NA	NA	-0.0129034	-6.75035	NA	NA	-0.00317762	-2.81629	NA	NA	0.126071	-4.2894	NA	NA	-0.0512473	-4.05519	NA	NA	0.00820663	-7.44029	NA	NA	0.157317	-4.39979	NA	NA
2	49130000	49140000	-0.0463705	-3.55682	NA	NA	-0.00962076	-6.99548	NA	NA	-0.00317762	-2.81629	NA	NA	0.128139	-4.29399	NA	NA	-0.0524549	-4.12496	NA	NA	0.0185805	-7.3079	NA	NA	0.175081	-4.56365	NA	NA
2	49140000	49150000	-0.0262611	-3.64972	NA	NA	-0.00200833	-7.27719	NA	NA	0.0603124	-2.84317	NA	NA	0.143948	-4.32863	NA	NA	-0.0523177	-4.13229	NA	NA	0.0529561	-6.96405	NA	NA	0.185416	-4.6538	NA	NA
2	49150000	49160000	-0.0262611	-3.64972	ENSG00000170820	FSHR	0.00910702	-7.53823	ENSMUSG00000032937	Fshr	0.0666945	-2.84844	ENSOCUG00000011234	FSHR	0.143948	-4.32863	ENSSSCG00000029084	FSHR	-0.0480063	-4.33636	ENSOARG00000004340	NA	0.0594031	-6.82107	ENSCAFG00000002698	FSHR	0.214056	-4.82338	ENSFCAG00000001215	FSHR
2	49160000	49170000	-0.00516748	-3.80605	NA	NA	0.00675141	-7.45847	NA	NA	0.109903	-2.89061	NA	NA	0.160065	-4.43457	NA	NA	-0.0480063	-4.33636	NA	NA	0.0673174	-6.65692	NA	NA	0.227659	-4.52532	NA	NA
2	49170000	49180000	-0.00516748	-3.80605	NA	NA	-0.00198755	-6.99502	NA	NA	0.111698	-2.91902	NA	NA	0.166463	-4.47383	NA	NA	-0.0647602	-3.98226	NA	NA	0.0669515	-6.67819	NA	NA	0.224243	-4.54571	NA	NA
2	49190000	49200000	0.0197561	-3.61638	NA	NA	-0.00803386	-7.11606	NA	NA	0.125891	-3.04256	NA	NA	0.164361	-4.43927	NA	NA	-0.0909747	-3.44741	NA	NA	0.0567295	-6.80759	NA	NA	0.208259	-4.70331	NA	NA
2	49200000	49210000	0.029596	-3.67639	NA	NA	0.0102391	-6.00046	NA	NA	0.131229	-3.04901	NA	NA	0.163444	-4.31151	NA	NA	-0.0992889	-4.09707	NA	NA	0.0500294	-6.88505	NA	NA	0.206073	-4.72301	NA	NA
2	49210000	49220000	0.029596	-3.67639	NA	NA	0.0148049	-5.81019	NA	NA	0.130207	-3.07185	NA	NA	0.163444	-4.31151	NA	NA	-0.105813	-4.56967	NA	NA	0.0258085	-6.55028	NA	NA	0.206073	-4.72301	NA	NA
2	49220000	49230000	0.0157688	-3.57713	NA	NA	0.0105057	-6.27962	NA	NA	0.119578	-3.29477	NA	NA	0.163194	-4.29012	NA	NA	-0.11696	-4.63043	NA	NA	0.0253559	-6.56242	NA	NA	0.21893	-4.61427	NA	NA
2	49230000	49240000	0.0157688	-3.57713	NA	NA	0.00635798	-6.84637	NA	NA	0.119578	-3.29477	NA	NA	0.161062	-4.08566	NA	NA	-0.125434	-4.67789	NA	NA	-0.0365326	-7.205	NA	NA	0.218996	-4.61242	NA	NA
2	49240000	49250000	0.0234083	-3.64628	NA	NA	0.00635798	-6.84637	NA	NA	0.102289	-3.58919	NA	NA	0.161062	-4.08566	NA	NA	-0.125434	-4.67789	NA	NA	-0.0365326	-7.205	NA	NA	0.218996	-4.61242	NA	NA
2	49250000	49260000	0.0234083	-3.64628	NA	NA	0.0115397	-6.87118	NA	NA	0.0976672	-3.58069	NA	NA	0.148814	-4.18598	NA	NA	-0.104054	-4.11454	NA	NA	-0.0365326	-7.205	NA	NA	0.224464	-4.48215	NA	NA
2	49260000	49270000	0.0194258	-3.6723	NA	NA	0.0118022	-6.87316	NA	NA	0.0955606	-3.39754	NA	NA	0.133432	-4.32704	NA	NA	-0.0960332	-4.44652	NA	NA	-0.0724285	-7.18724	NA	NA	0.22564	-4.45472	NA	NA
2	59970000	59980000	-0.0908161	-3.40426	NA	NA	0.066146	-4.46213	NA	NA	0.0938378	-0.158967	NA	NA	0.049735	-4.88038	NA	NA	-0.136682	-3.62466	NA	NA	0.106652	-4.61525	NA	NA	0.104508	-2.65882	NA	NA
2	59980000	59990000	-0.0873949	-3.537	NA	NA	0.0629828	-4.44751	NA	NA	0.0942913	-0.157268	NA	NA	0.0513106	-4.9319	NA	NA	-0.133172	-3.71438	NA	NA	0.107496	-4.6178	NA	NA	0.109903	-2.67765	NA	NA
2	59990000	60000000	-0.0873949	-3.537	NA	NA	0.030708	-4.29865	NA	NA	0.126171	-0.0266069	NA	NA	0.0591139	-4.82994	NA	NA	-0.128999	-3.81086	NA	NA	0.121488	-4.68271	NA	NA	0.125242	-2.73333	NA	NA
2	60000000	60010000	-0.0824636	-3.68746	NA	NA	0.0339214	-4.41605	NA	NA	0.121219	-0.166505	NA	NA	0.0688152	-4.69114	NA	NA	-0.11921	-3.74193	NA	NA	0.121488	-4.68271	NA	NA	0.125103	-2.72519	NA	NA
2	60040000	60050000	-0.11884	-3.61191	NA	NA	0.0512655	-4.68612	NA	NA	0.10294	-0.742347	NA	NA	0.0719146	-4.78249	NA	NA	-0.107012	-3.66415	NA	NA	0.0776633	-5.20055	NA	NA	0.100909	-2.41235	NA	NA
2	60050000	60060000	-0.11884	-3.61191	NA	NA	0.058478	-4.84283	NA	NA	0.111042	-0.598776	NA	NA	0.0844125	-4.81588	NA	NA	-0.101403	-3.40555	NA	NA	0.0721007	-5.11691	NA	NA	0.137215	-2.72107	NA	NA
2	60060000	60070000	-0.135188	-3.48965	NA	NA	0.0602216	-4.14399	NA	NA	0.116838	-0.476546	NA	NA	0.088565	-4.79893	NA	NA	-0.0994091	-3.29242	NA	NA	0.0525716	-4.79471	NA	NA	0.144614	-2.77967	NA	NA
2	60070000	60080000	-0.135188	-3.48965	NA	NA	0.0682781	-4.0564	NA	NA	0.128608	-0.672664	NA	NA	0.0921941	-4.78514	NA	NA	-0.0712477	-3.43294	NA	NA	0.0505087	-4.79109	NA	NA	0.173583	-3.15343	NA	NA
2	60080000	60090000	-0.155574	-4.02664	NA	NA	0.0682781	-4.0564	NA	NA	0.132426	-0.734954	NA	NA	0.0932424	-4.80081	NA	NA	-0.0702311	-3.43799	NA	NA	0.0384673	-4.76939	NA	NA	0.181808	-3.26892	NA	NA
2	60090000	60100000	-0.155574	-4.02664	NA	NA	0.060435	-4.27149	NA	NA	0.141329	-0.586736	NA	NA	0.101205	-4.91888	NA	NA	-0.0748801	-3.46979	NA	NA	0.0384673	-4.76939	NA	NA	0.185477	-3.12335	NA	NA
2	60100000	60110000	-0.151657	-3.42242	NA	NA	0.054695	-4.48655	NA	NA	0.150441	-0.424045	NA	NA	0.102271	-4.8893	NA	NA	-0.0770683	-3.48509	NA	NA	0.0413268	-5.01879	NA	NA	0.195043	-2.7437	NA	NA
2	60110000	60120000	-0.151657	-3.42242	NA	NA	0.0836143	-4.2016	NA	NA	0.154199	-0.153985	NA	NA	0.110041	-4.67643	NA	NA	-0.0686482	-3.53674	NA	NA	0.0446619	-5.27829	NA	NA	0.195043	-2.7437	NA	NA
2	60120000	60130000	-0.169411	-3.41004	NA	NA	0.0914528	-3.91878	NA	NA	0.158841	0.170565	NA	NA	0.110041	-4.67643	NA	NA	-0.0473651	-3.66832	NA	NA	0.0428431	-5.24328	NA	NA	0.209367	-2.82197	NA	NA
2	60130000	60140000	-0.169411	-3.41004	NA	NA	0.103401	-3.54647	NA	NA	0.158841	0.170565	NA	NA	0.110041	-4.67643	NA	NA	-0.046208	-3.6231	NA	NA	0.0305376	-4.94589	NA	NA	0.216952	-2.86578	NA	NA
2	60140000	60150000	-0.167467	-3.4663	NA	NA	0.103401	-3.54647	NA	NA	0.16985	0.260893	NA	NA	0.11477	-4.62205	NA	NA	-0.0433595	-3.47606	NA	NA	0.0305376	-4.94589	NA	NA	0.216952	-2.86578	NA	NA
2	60150000	60160000	-0.167467	-3.4663	NA	NA	0.114808	-3.42564	NA	NA	0.183898	0.372208	NA	NA	0.119647	-4.56226	NA	NA	-0.0432575	-3.47594	NA	NA	0.0305376	-4.94589	NA	NA	0.199529	-2.97127	NA	NA
2	60160000	60170000	-0.176415	-3.44311	NA	NA	0.139578	-3.17956	NA	NA	0.190569	0.451215	NA	NA	0.119754	-4.57562	NA	NA	-0.0365293	-3.47188	NA	NA	0.0309723	-5.22084	NA	NA	0.189704	-3.03668	NA	NA
2	60170000	60180000	-0.176415	-3.44311	NA	NA	0.139578	-3.17956	NA	NA	0.200353	0.57869	NA	NA	0.1213	-4.74005	NA	NA	-0.0365293	-3.47188	NA	NA	0.0309784	-5.2337	NA	NA	0.198785	-3.11898	NA	NA
2	60180000	60190000	-0.176508	-3.30917	NA	NA	0.145912	-2.87892	NA	NA	0.200353	0.57869	NA	NA	0.1213	-4.74005	NA	NA	-0.00645897	-3.37986	NA	NA	0.0172782	-4.96258	NA	NA	0.208822	-3.20407	NA	NA
2	60200000	60210000	-0.166145	-3.40549	NA	NA	0.147326	-2.80074	NA	NA	0.2038	1.42187	NA	NA	0.120718	-4.53139	NA	NA	-0.00567605	-3.37747	NA	NA	0.0122011	-4.86245	NA	NA	0.208822	-3.20407	NA	NA
2	60210000	60220000	-0.166145	-3.40549	NA	NA	0.165461	-2.84317	NA	NA	0.2038	1.42187	NA	NA	0.120718	-4.53139	NA	NA	0.0046184	-3.3688	NA	NA	0.0169962	-4.87734	NA	NA	0.247775	-2.52998	NA	NA
2	60220000	60230000	-0.157433	-3.54115	NA	NA	0.202999	-2.92681	NA	NA	0.216094	0.776931	NA	NA	0.117794	-4.47048	NA	NA	0.0160209	-3.35971	NA	NA	0.032748	-4.92294	NA	NA	0.253797	-2.41677	NA	NA
2	60230000	60240000	-0.157433	-3.54115	NA	NA	0.202999	-2.92681	NA	NA	0.217532	0.697717	NA	NA	0.113633	-4.38137	NA	NA	0.0237963	-3.37041	NA	NA	0.032748	-4.92294	NA	NA	0.237772	-3.06154	NA	NA
2	60240000	60250000	-0.142345	-3.24819	NA	NA	0.206973	-2.98321	NA	NA	0.215542	0.399687	NA	NA	0.111108	-4.3501	NA	NA	0.0308764	-3.38313	NA	NA	0.0484688	-4.73646	NA	NA	0.236841	-3.1004	NA	NA
2	60250000	60260000	-0.142345	-3.24819	NA	NA	0.216264	-3.12015	NA	NA	0.197717	0.195355	NA	NA	0.109395	-4.32824	NA	NA	0.0278326	-3.12903	NA	NA	0.0484688	-4.73646	NA	NA	0.217714	-2.66147	NA	NA
2	60260000	60270000	-0.147822	-2.92476	NA	NA	0.216264	-3.12015	NA	NA	0.194267	0.160714	NA	NA	0.108666	-4.30519	NA	NA	0.0265105	-3.02925	NA	NA	0.045552	-4.72378	NA	NA	0.215014	-2.59754	NA	NA
2	60270000	60280000	-0.147822	-2.92476	NA	NA	0.221049	-3.29506	NA	NA	0.187998	0.243033	NA	NA	0.105601	-4.19868	NA	NA	0.036722	-2.59569	NA	NA	0.044209	-4.72087	NA	NA	0.23148	-2.50933	NA	NA
2	60280000	60290000	-0.132104	-2.98834	NA	NA	0.225435	-3.4696	NA	NA	0.180762	0.331575	NA	NA	0.105601	-4.19868	NA	NA	0.0417724	-2.41367	NA	NA	0.0559783	-4.65541	NA	NA	0.238317	-2.46677	NA	NA
2	60290000	60300000	-0.132104	-2.98834	NA	NA	0.218441	-3.24365	NA	NA	0.16298	0.433404	NA	NA	0.102826	-4.37646	NA	NA	0.0214297	-2.8651	NA	NA	0.0596281	-4.63617	NA	NA	0.227196	-2.57195	NA	NA
2	60300000	60310000	-0.135615	-2.79429	NA	NA	0.215289	-3.14105	NA	NA	0.129581	0.627922	NA	NA	0.102207	-4.41671	NA	NA	0.0208391	-2.88464	NA	NA	0.0698423	-4.82338	NA	NA	0.220852	-2.62615	NA	NA
2	60310000	60320000	-0.135615	-2.79429	NA	NA	0.220251	-3.37664	NA	NA	0.120216	0.400226	NA	NA	0.0841676	-4.34066	NA	NA	0.0415411	-2.78858	NA	NA	0.0763701	-4.93432	NA	NA	0.230077	-2.34582	NA	NA
2	60320000	60330000	-0.130329	-2.73806	NA	NA	0.223055	-3.52617	NA	NA	0.113979	0.237018	NA	NA	0.0822624	-4.30881	NA	NA	0.0489824	-2.56374	NA	NA	0.0977078	-4.76086	NA	NA	0.233077	-2.25956	NA	NA
2	60330000	60340000	-0.130329	-2.73806	NA	NA	0.211628	-3.42408	NA	NA	0.073455	-0.0263206	NA	NA	0.0769245	-4.21213	NA	NA	0.0489984	-2.57039	NA	NA	0.102979	-4.72011	NA	NA	0.246516	-2.52053	NA	NA
2	60350000	60360000	-0.133949	-2.81785	NA	NA	0.19739	-3.3812	NA	NA	0.0479609	0.601759	NA	NA	0.0468944	-4.11577	NA	NA	0.0150752	-3.32207	NA	NA	0.0973174	-4.62321	NA	NA	0.226823	-2.34786	NA	NA
2	60360000	60370000	-0.166625	-2.47663	NA	NA	0.151732	-3.70273	NA	NA	0.0387072	0.425175	NA	NA	0.00257746	-4.26553	NA	NA	0.00328438	-3.21823	NA	NA	0.0946219	-4.38374	NA	NA	0.226823	-2.34786	NA	NA
2	60370000	60380000	-0.166625	-2.47663	NA	NA	0.151542	-3.70231	NA	NA	0.0125124	-0.0524892	NA	NA	-0.00434944	-4.29244	NA	NA	-0.00907334	-3.11646	NA	NA	0.084893	-4.37898	NA	NA	0.24088	-2.9392	NA	NA
2	60380000	60390000	-0.199809	-2.41808	NA	NA	0.120115	-3.57287	NA	NA	-0.00939747	-0.0132934	NA	NA	-0.0370479	-4.06318	NA	NA	-0.0264515	-3.05312	NA	NA	0.0660478	-4.36871	NA	NA	0.237004	-2.81689	NA	NA
2	60390000	60400000	-0.199809	-2.41808	NA	NA	0.120115	-3.57287	NA	NA	-0.0509236	0.0595533	NA	NA	-0.0435476	-4.0172	NA	NA	-0.0378056	-3.01041	NA	NA	0.0337343	-4.27338	NA	NA	0.215967	-2.18678	NA	NA
2	60400000	60410000	-0.230749	-2.43685	NA	NA	0.0785303	-3.52387	NA	NA	-0.073931	-0.212437	NA	NA	-0.101495	-3.78875	NA	NA	-0.0798388	-2.70478	NA	NA	0.0114386	-4.19783	NA	NA	0.201587	-2.10436	NA	NA
2	60410000	60420000	-0.230749	-2.43685	NA	NA	0.0535826	-3.49474	NA	NA	-0.0990905	-0.536818	NA	NA	-0.108588	-3.76191	NA	NA	-0.0858737	-2.66124	NA	NA	-0.0200099	-3.90635	NA	NA	0.138577	-1.75556	NA	NA
2	60420000	60430000	-0.288694	-2.11078	NA	NA	0.0535826	-3.49474	NA	NA	-0.0990905	-0.536818	NA	NA	-0.136199	-3.77456	NA	NA	-0.132542	-2.43939	NA	NA	-0.0536467	-3.63307	NA	NA	0.138577	-1.75556	NA	NA
2	60430000	60440000	-0.288694	-2.11078	NA	NA	0.0173631	-3.5032	NA	NA	-0.161479	0.376494	NA	NA	-0.174444	-3.79232	NA	NA	-0.135727	-2.42525	NA	NA	-0.0536467	-3.63307	NA	NA	0.0993795	-1.96972	NA	NA
2	80360000	80370000	-0.132702	-3.3203	NA	NA	-0.0988008	-3.0695	NA	NA	-0.0118386	-1.2537	NA	NA	-0.122349	-4.50751	NA	NA	-0.2517	-4.52911	NA	NA	0.0122565	-5.37505	NA	NA	-0.272116	-6.43971	NA	NA
2	80370000	80380000	-0.132702	-3.3203	NA	NA	-0.0786919	-3.08727	NA	NA	0.0343269	-1.35916	ENSOCUG00000035825	NA	-0.107012	-4.4875	NA	NA	-0.241712	-4.62812	NA	NA	0.00717241	-5.1602	NA	NA	-0.272424	-6.54476	NA	NA
2	80380000	80390000	-0.11601	-3.32052	NA	NA	-0.0584929	-3.10688	NA	NA	0.0641144	-1.41365	NA	NA	-0.0690867	-4.59077	NA	NA	-0.232087	-4.4473	NA	NA	0.00350017	-5.01217	NA	NA	-0.273783	-7.04088	NA	NA
2	80390000	80400000	-0.11601	-3.32052	NA	NA	-0.0579189	-2.94875	NA	NA	0.11362	-1.4298	NA	NA	-0.0618513	-4.56967	NA	NA	-0.229664	-4.50871	ENSOARG00000020384	NA	0.00608569	-5.2489	NA	NA	-0.273783	-7.04088	NA	NA
2	80400000	80410000	-0.108032	-3.87236	NA	NA	-0.05742	-2.83953	NA	NA	0.131972	-1.19199	NA	NA	-0.0463759	-4.34648	NA	NA	-0.223011	-4.68277	NA	NA	0.0104243	-5.64145	NA	NA	-0.2556	-6.65116	NA	NA
2	80410000	80420000	-0.108032	-3.87236	NA	NA	-0.0458397	-2.89596	NA	NA	0.154724	-1.33374	NA	NA	-0.0298208	-4.45353	NA	NA	-0.201354	-4.36597	NA	NA	-0.00883818	-5.70287	NA	NA	-0.251383	-6.71821	NA	NA
2	80420000	80430000	-0.120157	-3.77533	NA	NA	-0.044915	-2.90155	NA	NA	0.189993	-1.93892	NA	NA	-0.00424022	-4.62314	NA	NA	-0.187683	-4.31598	NA	NA	-0.0300703	-5.77444	NA	NA	-0.247915	-6.79073	NA	NA
2	80430000	80440000	-0.120157	-3.77533	NA	NA	-0.0033628	-2.80564	NA	NA	0.206573	-2.07661	NA	NA	0.019954	-4.48643	NA	NA	-0.179911	-4.53981	NA	NA	-0.033604	-5.73095	NA	NA	-0.235769	-6.36436	NA	NA
2	80440000	80450000	-0.135341	-3.74341	NA	NA	0.0114817	-2.77163	NA	NA	0.22188	-1.85593	NA	NA	0.0266611	-4.49063	NA	NA	-0.162564	-4.61163	NA	NA	-0.0387949	-5.66655	NA	NA	-0.236907	-6.44393	NA	NA
2	80450000	80460000	-0.135341	-3.74341	NA	NA	0.0278048	-2.72758	NA	NA	0.22515	-1.81089	NA	NA	0.0453673	-4.6298	NA	NA	-0.153323	-4.65426	NA	NA	-0.0805845	-5.63323	NA	NA	-0.246313	-6.92147	NA	NA
2	83670000	83680000	-0.0569238	-4.67561	NA	NA	-0.246357	-5.15494	NA	NA	0.0366735	-2.10848	NA	NA	-0.0460121	-5.55033	NA	NA	-0.126072	-4.92374	NA	NA	0.051608	-4.24825	NA	NA	-0.369518	-6.79286	NA	NA
2	83680000	83690000	-0.0669085	-4.40825	NA	NA	-0.257634	-4.55893	NA	NA	0.0424783	-2.44388	NA	NA	-0.0589811	-5.60518	NA	NA	-0.142575	-4.82834	NA	NA	0.0563597	-4.14805	NA	NA	-0.373349	-6.43846	NA	NA
2	83690000	83700000	-0.0669085	-4.40825	NA	NA	-0.262607	-4.54749	NA	NA	0.0559165	-2.70903	NA	NA	-0.0603428	-5.61089	NA	NA	-0.157906	-4.83335	NA	NA	0.060103	-4.06372	NA	NA	-0.3759	-6.18015	NA	NA
2	83700000	83710000	-0.0876198	-4.56012	NA	NA	-0.23737	-4.86455	NA	NA	0.0522668	-2.82313	NA	NA	-0.0640405	-5.62279	NA	NA	-0.16796	-4.80052	NA	NA	0.0604664	-4.11388	NA	NA	-0.338267	-6.03393	NA	NA
2	83710000	83720000	-0.0876198	-4.56012	NA	NA	-0.231321	-4.94097	NA	NA	0.0488358	-2.94252	NA	NA	-0.0644319	-5.67222	NA	NA	-0.175157	-4.69714	NA	NA	0.0604664	-4.11388	NA	NA	-0.338267	-6.03393	NA	NA
2	83720000	83730000	-0.106591	-4.50804	NA	NA	-0.220696	-4.77189	NA	NA	0.0488358	-2.94252	NA	NA	-0.0647299	-5.73961	NA	NA	-0.183129	-4.74231	NA	NA	0.0605874	-4.013	NA	NA	-0.356114	-5.95032	NA	NA
2	83730000	83740000	-0.106591	-4.50804	NA	NA	-0.212322	-4.6052	NA	NA	0.043017	-2.72595	NA	NA	-0.0647299	-5.73961	NA	NA	-0.188701	-4.77478	NA	NA	0.0607439	-3.90342	NA	NA	-0.356114	-5.95032	NA	NA
2	83940000	83950000	-0.336872	-4.87386	NA	NA	-0.216804	-4.0604	NA	NA	0.0202562	-3.48435	NA	NA	-0.0202756	-5.11603	NA	NA	-0.0254073	-4.24007	NA	NA	0.150661	-3.96556	NA	NA	-0.229136	-6.10556	NA	NA
2	83950000	83960000	-0.336872	-4.87386	NA	NA	-0.251577	-4.0831	NA	NA	0.0204345	-3.48889	NA	NA	-0.0123923	-4.94729	NA	NA	0.0414661	-4.1136	NA	NA	0.14023	-4.40272	NA	NA	-0.206722	-5.62143	NA	NA
2	83960000	83970000	-0.346693	-4.72471	NA	NA	-0.301328	-4.03567	NA	NA	0.0131534	-3.03747	NA	NA	-0.00467714	-4.84349	NA	NA	0.0846369	-3.9449	NA	NA	0.138247	-4.47789	NA	NA	-0.203467	-5.54024	NA	NA
2	119100000	119110000	0.137082	-1.39245	NA	NA	0.038664	-0.318374	NA	NA	0.174355	-0.608716	NA	NA	0.213866	-0.20934	NA	NA	-0.107735	-0.642523	NA	NA	-0.0957721	-0.0668627	NA	NA	-0.315973	0.517824	NA	NA
2	119110000	119120000	0.137082	-1.39245	NA	NA	0.0367591	-0.121155	NA	NA	0.216054	-0.649347	NA	NA	0.213866	-0.20934	NA	NA	-0.107735	-0.642523	NA	NA	-0.0957721	-0.0668627	NA	NA	-0.307178	0.487305	NA	NA
2	119120000	119130000	0.111465	-1.39644	NA	NA	0.0340862	0.164316	NA	NA	0.222174	-0.656161	NA	NA	0.222613	-0.0637819	NA	NA	-0.0952133	-0.711713	NA	NA	-0.0746366	-0.170649	NA	NA	-0.258793	0.322405	NA	NA
2	119130000	119140000	0.111465	-1.39644	NA	NA	0.0330334	0.357333	NA	NA	0.260318	0.122029	NA	NA	0.225715	-0.0143609	NA	NA	-0.0895575	-0.665611	NA	NA	-0.0674789	-0.203038	NA	NA	-0.256822	0.382972	NA	NA
2	119140000	119150000	0.0449108	-0.614649	NA	NA	0.0358606	0.424727	NA	NA	0.271559	0.346041	NA	NA	0.235396	0.267512	NA	NA	-0.0728351	-0.485856	NA	NA	0.00265563	-0.27201	NA	NA	-0.248582	0.651674	NA	NA
2	119150000	119160000	0.0449108	-0.614649	ENSG00000144119	C1QL2	0.0531025	0.829021	ENSMUSG00000036907	C1ql2	0.269203	0.0695349	NA	NA	0.236841	0.314456	ENSSSCG00000015717	C1QL2	-0.0722158	-0.322778	ENSOARG00000012340	NA	0.0162647	-0.284137	ENSCAFG00000004910	C1QL2	-0.19586	0.43893	ENSFCAG00000048987	NA
2	119160000	119170000	-0.0537734	-0.525331	NA	NA	0.0526615	0.837435	NA	NA	0.268409	-0.0212979	NA	NA	0.210712	0.565061	NA	NA	-0.0713164	-0.0705721	NA	NA	0.0754096	-0.0752148	NA	NA	-0.160612	0.295284	NA	NA
2	119170000	119180000	-0.0537734	-0.525331	NA	NA	0.0453539	0.955661	NA	NA	0.274603	0.57735	NA	NA	0.204181	0.627811	NA	NA	-0.0693238	-0.0883824	NA	NA	0.0861634	-0.0387615	NA	NA	-0.102025	0.895907	NA	NA
2	119180000	119190000	-0.107265	-0.357426	NA	NA	0.0453539	0.955661	NA	NA	0.267809	0.822798	NA	NA	0.19534	0.81826	ENSSSCG00000031239	NA	-0.0287402	-0.444207	NA	NA	0.10498	0.377465	NA	NA	-0.0709831	1.45883	NA	NA
2	119210000	119220000	-0.143693	0.0503792	NA	NA	0.0503442	2.22898	ENSMUSG00000026389	Steap3	0.107027	1.45014	NA	NA	0.167509	1.2907	ENSSSCG00000029304	STEAP3	0.195369	1.05059	ENSOARG00000012368	NA	0.154873	2.14599	ENSCAFG00000004901	STEAP3	-0.0174701	2.34711	ENSFCAG00000007092	STEAP3
2	120980000	120990000	-0.0801715	1.1337	NA	NA	0.128062	1.72459	NA	NA	0.0198904	3.09929	NA	NA	0.191789	2.99896	NA	NA	0.21857	2.07262	NA	NA	0.167469	2.49022	NA	NA	-0.129753	1.52695	NA	NA
2	120990000	121000000	-0.0801715	1.1337	NA	NA	0.105649	1.72605	NA	NA	-0.0202609	2.98905	NA	NA	0.109722	3.14223	NA	NA	0.0851145	1.6688	NA	NA	0.15852	2.42778	NA	NA	-0.191212	1.38073	NA	NA
2	121000000	121010000	-0.24098	1.16449	NA	NA	0.0356216	1.72953	NA	NA	-0.112478	2.74314	NA	NA	0.089382	3.09663	NA	NA	0.0705656	1.66697	NA	NA	0.0209147	1.33553	NA	NA	-0.315012	1.09396	NA	NA
2	121010000	121020000	-0.24098	1.16449	NA	NA	0.0356216	1.72953	NA	NA	-0.112478	2.74314	NA	NA	-0.0323093	2.83696	NA	NA	-0.0288753	1.65533	NA	NA	0.0209147	1.33553	NA	NA	-0.372493	1.25892	NA	NA
2	122140000	122150000	-0.163962	-3.07945	NA	NA	-0.485228	-4.54487	NA	NA	-0.249757	-2.69156	NA	NA	-0.0868656	-1.50785	NA	NA	-0.169239	-2.59734	NA	NA	0.120196	-0.935582	NA	NA	-0.660035	-2.59497	NA	NA
2	122150000	122160000	-0.163962	-3.07945	NA	NA	-0.385837	-4.41178	NA	NA	-0.237457	-2.29936	NA	NA	-0.0885087	-1.50634	ENSSSCG00000050642	NA	-0.182575	-2.07194	NA	NA	0.115685	-0.827267	NA	NA	-0.665821	-2.49801	NA	NA
2	122160000	122170000	-0.147048	-2.80859	NA	NA	-0.391469	-4.29012	NA	NA	-0.226907	-1.98713	NA	NA	-0.0903329	-1.76029	NA	NA	-0.185805	-2.10383	NA	NA	0.105668	-0.880229	NA	NA	-0.670875	-2.40331	NA	NA
2	122170000	122180000	-0.147048	-2.80859	NA	NA	-0.395295	-4.20438	NA	NA	-0.229794	-2.03803	NA	NA	-0.091192	-1.88245	NA	NA	-0.224202	-2.42835	NA	NA	0.0966206	-0.933553	NA	NA	-0.596008	-1.54361	NA	NA
2	122180000	122190000	-0.111205	-2.68115	NA	NA	-0.382008	-4.25647	NA	NA	-0.234905	-2.12457	NA	NA	-0.091192	-1.88245	NA	NA	-0.225693	-2.39704	NA	NA	0.0999842	-0.971743	NA	NA	-0.556289	-1.08302	NA	NA
2	122190000	122200000	-0.111205	-2.68115	NA	NA	-0.353547	-4.37741	NA	NA	-0.255491	-2.82116	NA	NA	-0.0965615	-1.74596	NA	NA	-0.22595	-2.39163	NA	NA	0.101822	-0.991713	NA	NA	-0.65124	-2.05854	NA	NA
2	122200000	122210000	-0.0893871	-2.48006	NA	NA	-0.336154	-4.31742	NA	NA	-0.220286	-2.55958	NA	NA	-0.105099	-1.79043	NA	NA	-0.216712	-3.07101	NA	NA	0.101599	-0.964722	NA	NA	-0.673626	-2.28756	NA	NA
2	122210000	122220000	-0.0893871	-2.48006	NA	NA	-0.326211	-4.28117	NA	NA	-0.220286	-2.55958	NA	NA	-0.125321	-2.11998	NA	NA	-0.223104	-2.88593	NA	NA	0.101301	-0.93121	NA	NA	-0.653978	-3.23319	NA	NA
2	141540000	141550000	-0.147272	-3.47324	NA	NA	0.0754509	-3.26027	NA	NA	-0.183788	-2.53789	NA	NA	0.0557324	-2.67553	NA	NA	-0.225905	-3.76663	NA	NA	-0.0844285	-3.26135	NA	NA	0.215198	-2.76627	NA	NA
2	141550000	141560000	-0.147272	-3.47324	NA	NA	0.0623899	-3.63899	NA	NA	-0.188413	-2.49964	NA	NA	0.0386595	-2.50233	NA	NA	-0.219933	-3.79451	NA	NA	-0.0729682	-2.94307	NA	NA	0.214241	-2.83721	NA	NA
2	141560000	141570000	-0.140865	-3.39034	NA	NA	0.053934	-3.67219	NA	NA	-0.20227	-2.85876	NA	NA	0.0349415	-2.43437	ENSSSCG00000041033	NA	-0.210382	-3.83306	NA	NA	-0.059489	-3.39489	NA	NA	0.193667	-2.66904	NA	NA
2	141570000	141580000	-0.140865	-3.39034	NA	NA	-0.00627151	-3.99566	NA	NA	-0.20227	-2.85876	NA	NA	0.0352601	-2.3574	NA	NA	-0.210382	-3.83306	NA	NA	-0.0553699	-3.55223	NA	NA	0.193667	-2.66904	NA	NA
2	141580000	141590000	-0.118273	-3.61996	NA	NA	-0.00627151	-3.99566	NA	NA	-0.174581	-3.16966	NA	NA	0.0352601	-2.3574	NA	NA	-0.218594	-3.66171	NA	NA	-0.0478194	-3.52917	NA	NA	0.191169	-2.43967	NA	NA
2	141590000	141600000	-0.118273	-3.61996	NA	NA	-0.0292065	-4.04933	NA	NA	-0.16565	-3.26135	NA	NA	0.0217076	-2.51397	NA	NA	-0.218039	-3.78649	NA	NA	-0.0285813	-3.47346	NA	NA	0.190681	-2.39971	NA	NA
2	141610000	141620000	-0.102293	-3.53374	NA	NA	-0.0519528	-3.75824	NA	NA	-0.179265	-3.10472	NA	NA	0.0268937	-2.69117	NA	NA	-0.207361	-4.12112	NA	NA	-0.0182644	-3.45687	NA	NA	0.211904	-2.84467	NA	NA
2	141620000	141630000	-0.0809519	-3.71338	NA	NA	-0.0555693	-3.60289	NA	NA	-0.207423	-3.2472	NA	NA	0.0470741	-2.82438	NA	NA	-0.20299	-3.98471	NA	NA	-0.0190003	-3.01519	NA	NA	0.224723	-2.82381	NA	NA
2	141630000	141640000	-0.0809519	-3.71338	NA	NA	-0.0543736	-3.7915	NA	NA	-0.207423	-3.2472	NA	NA	0.0523598	-2.84772	NA	NA	-0.208615	-3.81534	NA	NA	-0.0190003	-3.01519	NA	NA	0.222141	-2.79554	NA	NA
2	141640000	141650000	-0.0684792	-3.51966	NA	NA	-0.0528957	-4.09663	NA	NA	-0.177378	-3.83296	NA	NA	0.0576218	-2.87076	NA	NA	-0.199327	-3.96851	NA	NA	-0.0111674	-3.44219	NA	NA	0.206942	-2.59583	NA	NA
2	141650000	141660000	-0.0684792	-3.51966	NA	NA	-0.0523106	-4.07024	NA	NA	-0.168703	-3.72868	NA	NA	0.0578613	-2.7684	NA	NA	-0.192818	-4.08223	NA	NA	-0.00626686	-3.75893	NA	NA	0.204445	-2.58715	NA	NA
2	141660000	141670000	-0.0547359	-3.85004	NA	NA	-0.0467503	-3.80535	NA	NA	-0.157914	-3.43886	NA	NA	0.0579801	-2.72154	NA	NA	-0.192818	-4.08223	NA	NA	-0.00626686	-3.75893	NA	NA	0.188625	-2.53642	NA	NA
2	141670000	141680000	-0.0547359	-3.85004	NA	NA	-0.0473362	-3.80163	NA	NA	-0.157914	-3.43886	NA	NA	0.061995	-2.73587	NA	NA	-0.15757	-3.52569	NA	NA	0.018878	-3.27403	NA	NA	0.188625	-2.53642	NA	NA
2	141680000	141690000	-0.0523731	-3.78538	NA	NA	-0.0500047	-3.78542	NA	NA	-0.146237	-3.59537	NA	NA	0.0779174	-2.79878	NA	NA	-0.171564	-3.69338	NA	NA	0.0214552	-3.22267	NA	NA	0.186226	-2.51538	NA	NA
2	141690000	141700000	-0.0523731	-3.78538	NA	NA	-0.0748469	-3.83399	NA	NA	-0.14082	-3.66658	NA	NA	0.0786553	-2.87771	NA	NA	-0.178545	-3.77393	NA	NA	0.0373391	-3.25027	NA	NA	0.177041	-2.43462	NA	NA
2	141700000	141710000	-0.0431544	-3.72001	NA	NA	-0.086491	-3.87912	NA	NA	-0.12904	-3.84303	NA	NA	0.0812272	-3.11846	NA	NA	-0.205109	-4.2269	NA	NA	0.0437331	-3.26317	NA	NA	0.171423	-2.46547	NA	NA
2	141710000	141720000	-0.0431544	-3.72001	NA	NA	-0.0709231	-3.97021	NA	NA	-0.12266	-3.4609	NA	NA	0.0863568	-3.06584	NA	NA	-0.203654	-4.2412	NA	NA	0.0556325	-3.0087	NA	NA	0.148722	-2.58242	NA	NA
2	145980000	145990000	-0.176979	-1.43196	NA	NA	0.037585	-2.26291	NA	NA	-0.128613	-1.36376	NA	NA	-0.00463054	-0.592693	NA	NA	-0.127358	-0.705189	NA	NA	-0.220776	0.265861	NA	NA	-0.474795	-1.40457	NA	NA
2	145990000	146000000	-0.176979	-1.43196	NA	NA	0.037585	-2.26291	NA	NA	-0.0458213	-1.39469	NA	NA	0.00162891	-0.748988	NA	NA	-0.127358	-0.705189	NA	NA	-0.220776	0.265861	NA	NA	-0.462405	-1.38113	NA	NA
2	146000000	146010000	-0.147385	-1.40318	NA	NA	0.0339953	-2.48653	NA	NA	-0.00308896	-1.65867	NA	NA	0.0502859	-0.649114	NA	NA	-0.106917	-0.679024	NA	NA	-0.156947	0.352135	NA	NA	-0.462405	-1.38113	NA	NA
2	146010000	146020000	-0.147385	-1.40318	NA	NA	0.0339953	-2.48653	NA	NA	0.0346602	-1.89482	NA	NA	0.0947053	-0.913482	NA	NA	-0.0892438	-0.656491	NA	NA	-0.122593	0.398676	NA	NA	-0.436063	-1.61169	NA	NA
2	146160000	146170000	0.0921196	-1.67316	NA	NA	0.0695351	-2.65271	NA	NA	0.214093	-1.5473	NA	NA	0.210336	-1.34255	NA	NA	0.0790075	-1.65647	NA	NA	0.137159	-0.947343	NA	NA	-0.0656277	-2.13893	NA	NA
2	151640000	151650000	-0.402973	-0.131762	NA	NA	-0.276456	0.784531	NA	NA	-0.211801	0.134242	NA	NA	-0.264695	-1.03895	NA	NA	-0.0483598	2.77366	NA	NA	-0.232294	0.388452	NA	NA	-0.446586	1.1524	NA	NA
2	151650000	151660000	-0.402973	-0.131762	NA	NA	-0.220223	0.706554	NA	NA	-0.200113	0.0380972	NA	NA	-0.255431	-0.864945	NA	NA	-0.0316084	2.99697	NA	NA	-0.232294	0.388452	NA	NA	-0.535668	0.214461	NA	NA
2	151660000	151670000	-0.262665	-0.28927	NA	NA	-0.130365	0.582306	NA	NA	-0.0983384	-0.853732	NA	NA	-0.228075	-0.367718	NA	NA	-0.0178392	3.19403	NA	NA	-0.1573	0.944315	NA	NA	-0.557338	-0.0258689	NA	NA
2	151670000	151680000	-0.262665	-0.28927	NA	NA	-0.0800694	0.650142	NA	NA	-0.0881943	-0.784347	NA	NA	-0.198075	-0.170285	NA	NA	7.76946e-05	3.21961	NA	NA	-0.148441	1.00127	NA	NA	-0.553635	-0.448346	NA	NA
2	151680000	151690000	-0.138285	-0.199439	NA	NA	8.71793e-05	0.771246	NA	NA	-0.0312856	-0.421011	NA	NA	-0.148027	0.173405	NA	NA	0.0175219	3.24612	NA	NA	-0.0510577	1.69384	NA	NA	-0.552381	-0.559915	NA	NA
2	151690000	151700000	-0.138285	-0.199439	NA	NA	8.71793e-05	0.771246	NA	NA	-0.0312856	-0.421011	NA	NA	-0.0227958	0.259236	NA	NA	0.130048	2.93304	NA	NA	-0.0224108	1.89304	NA	NA	-0.456338	-0.403035	NA	NA
2	151700000	151710000	-0.0234504	0.220413	NA	NA	0.0985662	0.610326	NA	NA	0.0283302	-0.125377	NA	NA	0.00814775	0.279731	NA	NA	0.202356	2.72212	NA	NA	-0.0224108	1.89304	NA	NA	-0.328177	-0.181814	NA	NA
2	151710000	151720000	-0.0234504	0.220413	NA	NA	0.106012	0.597532	NA	NA	0.0380238	-0.0765182	NA	NA	0.00814775	0.279731	NA	NA	0.202356	2.72212	NA	NA	0.137256	1.11718	NA	NA	-0.328177	-0.181814	NA	NA
2	154180000	154190000	0.068286	-2.82088	NA	NA	-0.052519	-4.44978	NA	NA	-0.197161	-4.23486	NA	NA	-0.163583	-4.82834	NA	NA	0.0857907	-3.6457	NA	NA	0.0518357	-3.89072	NA	NA	-0.265053	-4.31862	NA	NA
2	154190000	154200000	0.068286	-2.82088	NA	NA	-0.0586278	-4.46771	NA	NA	-0.252299	-3.95692	NA	NA	-0.148192	-4.49813	NA	NA	0.0895959	-3.5677	NA	NA	0.0518357	-3.89072	NA	NA	-0.265053	-4.31862	NA	NA
2	154200000	154210000	0.0127679	-3.0263	NA	NA	-0.0896502	-4.50919	NA	NA	-0.271814	-3.89487	NA	NA	-0.149884	-4.72305	NA	NA	0.0742408	-3.41402	NA	NA	0.0399649	-4.39607	NA	NA	-0.274234	-4.46806	NA	NA
2	154210000	154220000	0.0127679	-3.0263	NA	NA	-0.141429	-4.37829	NA	NA	-0.310029	-3.86706	NA	NA	-0.150856	-4.83827	NA	NA	0.0675574	-3.39026	NA	NA	0.0366567	-4.54903	NA	NA	-0.274955	-4.48035	NA	NA
2	154220000	154230000	-0.0375333	-3.24349	NA	NA	-0.164604	-4.40599	NA	NA	-0.311574	-3.87405	NA	NA	-0.149655	-4.819	NA	NA	0.0352198	-3.42441	NA	NA	0.00411621	-4.11902	NA	NA	-0.311786	-4.69789	NA	NA
2	154230000	154240000	-0.0375333	-3.24349	NA	NA	-0.188101	-4.32415	NA	NA	-0.331614	-3.97148	NA	NA	-0.148407	-4.79929	NA	NA	0.0285457	-3.37965	NA	NA	-0.0217434	-3.80216	NA	NA	-0.311786	-4.69789	NA	NA
2	154240000	154250000	-0.098362	-3.04897	NA	NA	-0.201151	-3.98615	NA	NA	-0.359006	-3.81286	NA	NA	-0.14929	-4.93089	NA	NA	0.00538641	-3.24185	NA	NA	-0.0442363	-3.87912	NA	NA	-0.325587	-4.71327	NA	NA
2	154250000	154260000	-0.098362	-3.04897	NA	NA	-0.20948	-4.04497	NA	NA	-0.364516	-3.7849	NA	NA	-0.153554	-4.90966	NA	NA	-0.018922	-3.3708	NA	NA	-0.0642478	-3.95547	NA	NA	-0.330989	-4.72123	NA	NA
2	154260000	154270000	-0.158928	-3.05839	NA	NA	-0.215855	-4.08849	NA	NA	-0.364516	-3.7849	NA	NA	-0.159336	-4.80349	NA	NA	-0.0390495	-3.47823	NA	NA	-0.0753728	-3.89323	NA	NA	-0.31428	-4.65151	NA	NA
2	154270000	154280000	-0.158928	-3.05839	NA	NA	-0.242532	-4.29916	NA	NA	-0.410115	-3.55052	NA	NA	-0.159336	-4.80349	NA	NA	-0.0631997	-3.52529	NA	NA	-0.090484	-3.81086	NA	NA	-0.309202	-4.63356	NA	NA
2	158130000	158140000	-0.18506	-1.44791	NA	NA	-0.147236	-0.329107	NA	NA	-0.0406811	-1.13388	NA	NA	-0.104794	-1.79287	NA	NA	-0.120704	-0.562203	NA	NA	-0.127046	-1.48856	NA	NA	-0.279999	-1.20988	NA	NA
2	158140000	158150000	-0.100387	-1.41565	NA	NA	-0.0726956	-0.311284	NA	NA	-0.0406811	-1.13388	NA	NA	-0.078995	-1.6404	NA	NA	-0.068575	-0.619748	NA	NA	-0.127046	-1.48856	NA	NA	-0.252346	-1.4241	NA	NA
2	158150000	158160000	-0.100387	-1.41565	NA	NA	-0.0726956	-0.311284	NA	NA	0.0112841	-1.17287	NA	NA	-0.0236038	-1.32021	NA	NA	-0.00734906	-0.684563	NA	NA	-0.10255	-1.46223	NA	NA	-0.252346	-1.4241	NA	NA
2	158170000	158180000	-0.0183067	-1.3544	NA	NA	0.0523966	0.0914981	NA	NA	0.039694	-0.590428	NA	NA	0.0445378	-1.02979	NA	NA	0.0827049	-0.941687	NA	NA	-0.0564986	-1.41398	NA	NA	-0.186288	-1.22363	NA	NA
2	158180000	158190000	0.0654726	-1.08934	NA	NA	0.186731	0.0751783	NA	NA	0.0768502	-0.452418	NA	NA	0.055466	-1.09394	NA	NA	0.126361	-0.904405	NA	NA	-0.0320312	-1.32146	NA	NA	-0.185688	-1.2229	NA	NA
2	158190000	158200000	0.0654726	-1.08934	NA	NA	0.214069	0.0120833	NA	NA	0.0976238	-0.439092	NA	NA	0.109629	-1.44132	NA	NA	0.193744	-0.838961	NA	NA	0.0113094	-1.15779	NA	NA	-0.149665	-1.3302	NA	NA
2	158200000	158210000	0.133449	-0.881335	NA	NA	0.265097	-0.136723	ENSMUSG00000079353	Gm11099	0.152395	-0.425192	NA	NA	0.129987	-1.2938	NA	NA	0.263216	-0.755533	NA	NA	0.057541	-1.98758	NA	NA	-0.113939	-1.59876	NA	NA
2	164040000	164050000	0.0121009	-1.96007	NA	NA	0.0944453	-2.89506	NA	NA	0.221742	-0.946734	NA	NA	0.199816	-1.82087	NA	NA	0.0785257	-1.29226	NA	NA	0.123296	-1.19295	NA	NA	0.0992308	-3.12896	NA	NA
2	164050000	164060000	0.0121009	-1.96007	NA	NA	0.0593254	-2.90641	NA	NA	0.213163	-0.661782	NA	NA	0.170874	-1.73462	NA	NA	0.0360725	-1.17529	NA	NA	0.0358034	-1.74222	NA	NA	0.0967361	-3.15042	NA	NA
2	164060000	164070000	-0.00834337	-2.38649	NA	NA	0.0458621	-2.91092	NA	NA	0.218475	-1.29116	NA	NA	0.14935	-1.66766	NA	NA	-0.0526565	-1.03157	NA	NA	0.0310476	-1.77246	NA	NA	0.0860487	-3.23752	NA	NA
2	164070000	164080000	-0.00834337	-2.38649	NA	NA	0.015005	-3.08419	NA	NA	0.202853	-1.67474	NA	NA	0.123286	-1.72919	NA	NA	-0.057895	-1.05134	NA	NA	0.00367437	-1.82689	NA	NA	0.0918058	-3.22421	NA	NA
2	164080000	164090000	-0.0348921	-2.88226	NA	NA	0.000175001	-3.14902	NA	NA	0.190737	-1.88297	NA	NA	0.0962943	-1.79618	NA	NA	-0.103925	-1.19143	NA	NA	0.00161743	-1.82998	NA	NA	0.130164	-3.12573	NA	NA
2	164090000	164100000	-0.0348921	-2.88226	NA	NA	-0.0504053	-3.18701	NA	NA	0.189431	-1.7544	NA	NA	0.0743853	-2.02594	NA	NA	-0.12972	-1.63548	NA	NA	0.0177511	-2.56564	NA	NA	0.130164	-3.12573	NA	NA
2	164100000	164110000	-0.0256656	-3.07915	NA	NA	-0.0192021	-3.34709	NA	NA	0.18857	-1.65647	NA	NA	0.0638361	-2.14954	NA	NA	-0.146357	-1.93469	NA	NA	0.0186987	-2.60387	NA	NA	0.154873	-3.27403	NA	NA
2	164110000	164120000	-0.0256656	-3.07915	NA	NA	-0.0161291	-3.37799	NA	NA	0.170214	-1.6567	NA	NA	0.0492283	-2.2174	NA	NA	-0.165978	-1.65725	NA	NA	0.0626861	-2.34372	NA	NA	0.165902	-3.23806	NA	NA
2	164120000	164130000	-0.011085	-2.94567	NA	NA	-0.0243195	-3.47279	NA	NA	0.155418	-1.65706	NA	NA	0.0468566	-2.22746	NA	NA	-0.177584	-1.51481	NA	NA	0.0728685	-2.27465	NA	NA	0.213308	-2.8588	NA	NA
2	164130000	164140000	-0.011085	-2.94567	NA	NA	-0.028555	-3.47642	NA	NA	0.141478	-2.20184	NA	NA	0.048667	-2.26879	NA	NA	-0.176702	-1.83362	NA	NA	0.117489	-2.29578	NA	NA	0.224818	-2.71559	NA	NA
2	164170000	164180000	0.0302187	-3.44905	NA	NA	0.00787387	-3.57689	NA	NA	0.166009	-2.27538	NA	NA	0.0607795	-3.08368	NA	NA	-0.0848106	-2.8816	NA	NA	0.178907	-3.33342	NA	NA	0.266644	-2.85687	NA	NA
2	164180000	164190000	0.0489039	-3.26965	NA	NA	0.00594196	-3.50805	NA	NA	0.148326	-2.66898	NA	NA	0.0607795	-3.08368	NA	NA	-0.0686441	-2.86859	NA	NA	0.223833	-3.09799	NA	NA	0.268994	-3.12839	NA	NA
2	164190000	164200000	0.0489039	-3.26965	NA	NA	0.00590596	-3.46053	NA	NA	0.11772	-1.94738	NA	NA	0.0667384	-3.20602	NA	NA	-0.0299496	-2.83847	NA	NA	0.243363	-2.99394	NA	NA	0.275943	-3.87538	NA	NA
2	164200000	164210000	0.0720311	-3.24315	NA	NA	0.0246027	-2.92496	NA	NA	0.109306	-2.19549	NA	NA	0.066838	-3.20799	NA	NA	-0.0186032	-2.80314	NA	NA	0.243616	-2.84265	NA	NA	0.271161	-3.80389	NA	NA
2	164210000	164220000	0.0720311	-3.24315	NA	NA	-0.00208733	-3.14945	NA	NA	0.100789	-2.39122	NA	NA	0.056723	-3.19159	NA	NA	-0.000983017	-2.75137	NA	NA	0.243729	-2.80668	NA	NA	0.236355	-3.19554	NA	NA
2	164220000	164230000	0.0624025	-3.52686	NA	NA	-0.0222134	-3.28807	NA	NA	0.0923727	-2.41822	NA	NA	0.0441649	-3.17579	NA	NA	0.00719518	-2.76497	NA	NA	0.235275	-2.76379	NA	NA	0.236355	-3.19554	NA	NA
2	164230000	164240000	0.0624025	-3.52686	NA	NA	-0.0577426	-3.34688	NA	NA	0.0856031	-2.91529	NA	NA	0.0179284	-3.19048	NA	NA	0.0633431	-2.89945	NA	NA	0.224464	-2.70742	NA	NA	0.197366	-3.24232	NA	NA
2	164240000	164250000	0.0497701	-3.32928	NA	NA	-0.0653277	-3.45021	NA	NA	0.0789103	-3.4023	NA	NA	0.00646713	-3.40697	NA	NA	0.0895018	-3.04228	NA	NA	0.208903	-3.11239	NA	NA	0.185443	-3.45771	NA	NA
2	164250000	164260000	0.0497701	-3.32928	NA	NA	-0.0695851	-3.42441	NA	NA	0.0459928	-3.01116	NA	NA	0.00500348	-3.43339	NA	NA	0.0960474	-2.8655	NA	NA	0.206513	-3.17531	NA	NA	0.167152	-3.90146	NA	NA
2	167690000	167700000	0.0782535	-3.47095	NA	NA	0.127594	-2.50001	NA	NA	-0.0591608	-2.34577	NA	NA	0.120084	-3.24036	NA	NA	-0.0408672	-3.58153	NA	NA	0.155831	-3.20776	NA	NA	0.208972	-3.74827	NA	NA
2	167700000	167710000	0.0555043	-3.48992	NA	NA	0.102652	-2.52812	NA	NA	-0.0225269	-2.12267	NA	NA	0.108174	-3.0745	NA	NA	-0.049226	-3.37493	NA	NA	0.154152	-3.27611	NA	NA	0.206679	-3.74981	NA	NA
2	167720000	167730000	0.0349949	-3.45384	NA	NA	0.0827199	-2.63355	NA	NA	0.009815	-2.27248	NA	NA	0.0876057	-3.06315	NA	NA	-0.0426727	-3.50893	NA	NA	0.149161	-3.30573	NA	NA	0.180509	-3.67941	NA	NA
2	167730000	167740000	0.0349949	-3.45384	NA	NA	0.0623857	-2.68151	NA	NA	0.0223431	-2.35526	NA	NA	0.0774312	-3.12119	ENSSSCG00000048880	NA	-0.0478904	-3.261	NA	NA	0.144156	-3.13199	NA	NA	0.168142	-3.42666	NA	NA
2	167740000	167750000	0.00956676	-3.24603	NA	NA	0.0503362	-2.70828	NA	NA	0.0217945	-1.59393	NA	NA	0.0631354	-3.20439	ENSSSCG00000034351	B3GALT1	-0.0527699	-3.04735	NA	NA	0.117794	-2.85966	NA	NA	0.150514	-3.46355	NA	NA
2	167750000	167760000	0.00956676	-3.24603	NA	NA	0.0221345	-2.60769	NA	NA	0.0373534	-1.49246	NA	NA	0.0334676	-3.11136	NA	NA	-0.0636451	-2.96548	NA	NA	0.103868	-2.71582	NA	NA	0.116414	-3.62397	NA	NA
2	167760000	167770000	-0.00169641	-3.17183	NA	NA	0.00184866	-2.53261	NA	NA	0.0490103	-1.42826	NA	NA	0.01897	-3.06473	NA	NA	-0.0670056	-2.93996	NA	NA	0.0847002	-3.23216	NA	NA	0.10646	-3.58042	NA	NA
2	167770000	167780000	-0.00169641	-3.17183	NA	NA	-0.00414794	-2.49712	NA	NA	0.0452986	-1.73462	NA	NA	-0.00587129	-2.9351	NA	NA	-0.070611	-3.04256	NA	NA	0.0806748	-3.3435	NA	NA	0.0906987	-3.51405	NA	NA
2	167780000	167790000	-0.0230602	-3.23982	NA	NA	-0.00886519	-2.46798	NA	NA	0.0417631	-1.67603	NA	NA	-0.0200852	-2.85259	NA	NA	-0.0726322	-3.10346	NA	NA	0.0664265	-3.31901	NA	NA	0.0906987	-3.51405	NA	NA
2	167790000	167800000	-0.0230602	-3.23982	NA	NA	-0.0298447	-2.46714	NA	NA	0.0358333	-1.57915	NA	NA	-0.0336645	-2.87301	NA	NA	-0.0697386	-3.12536	NA	NA	0.0519595	-3.29426	NA	NA	0.0534683	-3.44254	NA	NA
2	167800000	167810000	-0.0395285	-3.09499	NA	NA	-0.0359695	-2.46703	NA	NA	0.0391046	-1.56205	NA	NA	-0.040187	-2.88415	NA	NA	-0.0683944	-3.13604	NA	NA	0.0519595	-3.29426	NA	NA	0.0374781	-3.40619	NA	NA
2	167810000	167820000	-0.0395285	-3.09499	NA	NA	-0.0467972	-2.38617	NA	NA	0.0430348	-1.54331	NA	NA	-0.040187	-2.88415	NA	NA	-0.0750216	-3.17132	NA	NA	0.0351079	-3.12486	NA	NA	0.0374781	-3.40619	NA	NA
2	167830000	167840000	-0.0441896	-2.9733	NA	NA	-0.0760093	-2.04339	NA	NA	0.069951	-2.0465	NA	NA	-0.0736143	-2.88971	NA	NA	-0.108274	-3.09039	NA	NA	0.0255762	-3.17997	NA	NA	0.0164194	-2.93731	NA	NA
2	167840000	167850000	-0.0364041	-3.17518	NA	NA	-0.0820538	-1.94959	NA	NA	0.069951	-2.0465	NA	NA	-0.0730615	-2.8436	NA	NA	-0.119499	-2.7484	NA	NA	0.0131296	-3.38989	NA	NA	0.0164194	-2.93731	NA	NA
2	167850000	167860000	-0.0364041	-3.17518	NA	NA	-0.0820538	-1.94959	NA	NA	0.0677355	-1.86923	NA	NA	-0.0693399	-2.54329	NA	NA	-0.119499	-2.7484	NA	NA	0.0131296	-3.38989	NA	NA	0.00659664	-2.91659	NA	NA
2	167860000	167870000	-0.0773353	-3.04666	ENSG00000172318	B3GALT1	-0.096389	-2.31132	NA	NA	0.0611233	-1.35906	ENSOCUG00000001623	B3GALT1	-0.0693399	-2.54329	NA	NA	-0.127107	-2.5837	ENSOARG00000019658	NA	0.0129279	-3.30901	ENSCAFG00000011709	B3GALT1	-0.000226553	-2.90376	ENSFCAG00000002170	B3GALT1
2	167870000	167880000	-0.0773353	-3.04666	NA	NA	-0.10352	-2.48578	NA	NA	0.0592678	-1.44774	NA	NA	-0.0724996	-2.76643	ENSSSCG00000036153	NA	-0.130479	-2.52827	NA	NA	0.0124543	-3.15211	NA	NA	-0.00435943	-3.08618	ENSFCAG00000044586	NA
2	167880000	167890000	-0.131464	-2.87952	NA	NA	-0.119377	-2.09673	NA	NA	0.0460114	-2.17379	NA	NA	-0.0746739	-2.92502	NA	NA	-0.130479	-2.52827	NA	NA	0.0124543	-3.15211	NA	NA	-0.019038	-3.74272	NA	NA
2	167890000	167900000	-0.131464	-2.87952	NA	NA	-0.122045	-2.01917	NA	NA	0.0460114	-2.17379	NA	NA	-0.0746739	-2.92502	NA	NA	-0.130244	-2.53232	NA	NA	0.00837376	-3.09337	NA	NA	-0.019038	-3.74272	NA	NA
2	167900000	167910000	-0.187302	-2.71638	NA	NA	-0.135118	-2.15668	NA	NA	0.0567946	-1.98066	NA	NA	-0.0593077	-2.83301	NA	NA	-0.114259	-2.86874	NA	NA	0.00037517	-2.97562	NA	NA	-0.0504561	-3.44091	NA	NA
2	167930000	167940000	-0.233415	-2.70262	NA	NA	-0.196412	-1.77866	NA	NA	0.0761835	-1.63343	NA	NA	-0.0670056	-2.54157	NA	NA	-0.18222	-2.42461	NA	NA	-0.0747411	-2.43537	NA	NA	-0.151053	-3.20877	NA	NA
2	180610000	180620000	0.257715	-1.99691	NA	NA	0.226319	-2.27607	NA	NA	0.0899842	-1.58538	NA	NA	0.204133	-2.16659	NA	NA	0.250775	-1.65744	NA	NA	0.0668207	-1.95871	NA	NA	-0.0286733	-3.36251	NA	NA
2	180620000	180630000	0.24317	-2.00466	NA	NA	0.223093	-2.34137	NA	NA	0.0900284	-1.56624	NA	NA	0.201799	-2.12934	NA	NA	0.2317	-1.51614	NA	NA	0.0751022	-1.66886	NA	NA	-0.0101179	-3.33155	NA	NA
2	180640000	180650000	0.241065	-2.02601	NA	NA	0.216389	-2.18372	NA	NA	0.090514	-1.49933	NA	NA	0.201331	-1.98713	NA	NA	0.21517	-1.3853	NA	NA	0.0751022	-1.66886	NA	NA	-0.0322312	-3.26856	NA	NA
2	180650000	180660000	0.241065	-2.02601	NA	NA	0.213633	-2.0866	NA	NA	0.103697	-1.22828	NA	NA	0.199807	-1.98603	NA	NA	0.173373	-1.53062	NA	NA	0.083542	-1.67701	NA	NA	-0.0525324	-3.20532	NA	NA
2	180660000	180670000	0.231408	-2.00115	NA	NA	0.198956	-2.27008	NA	NA	0.132604	-1.33224	NA	NA	0.174425	-1.96511	NA	NA	0.160469	-1.42532	NA	NA	0.0850605	-1.67968	NA	NA	-0.0394828	-2.69672	NA	NA
2	180670000	180680000	0.231408	-2.00115	NA	NA	0.191883	-2.35663	NA	NA	0.137055	-1.35169	NA	NA	0.174425	-1.96511	NA	NA	0.154131	-1.32311	NA	NA	0.0882022	-1.69008	NA	NA	-0.0219723	-2.01936	NA	NA
2	180680000	180690000	0.208958	-1.88739	NA	NA	0.213475	-2.02431	NA	NA	0.168542	-1.48491	NA	NA	0.164812	-1.97082	NA	NA	0.133121	-1.31041	NA	NA	0.0899056	-1.69493	NA	NA	-0.028627	-1.85112	NA	NA
2	180720000	180730000	0.183165	-2.28502	NA	NA	0.170465	-2.0612	NA	NA	0.233568	-0.907382	NA	NA	0.123801	-1.76122	NA	NA	0.052781	-1.64101	NA	NA	0.0836143	-1.75952	NA	NA	-0.129375	-2.80918	NA	NA
2	180730000	180740000	0.183165	-2.28502	NA	NA	0.160539	-2.28983	NA	NA	0.244628	-0.820093	NA	NA	0.112903	-1.75842	NA	NA	0.0499752	-1.622	NA	NA	0.0832889	-1.55952	NA	NA	-0.156446	-2.80836	NA	NA
2	180740000	180750000	0.178841	-2.15177	NA	NA	0.13367	-2.26003	NA	NA	0.248696	-0.370144	NA	NA	0.0716818	-1.85909	NA	NA	0.0410229	-1.26521	NA	NA	0.0822286	-1.61796	NA	NA	-0.167951	-2.65803	NA	NA
2	180750000	180760000	0.178841	-2.15177	NA	NA	0.107635	-2.14615	NA	NA	0.248696	-0.370144	NA	NA	0.0625819	-1.71461	NA	NA	0.0323015	-1.21507	NA	NA	0.0801636	-1.71431	NA	NA	-0.196654	-2.32635	ENSFCAG00000040141	UBE2E3
2	180760000	180770000	0.168489	-2.18238	NA	NA	0.110087	-2.15074	NA	NA	0.27612	-0.450485	NA	NA	0.0469865	-1.47779	NA	NA	0.0176177	-1.39762	NA	NA	0.0801636	-1.71431	NA	NA	-0.219035	-2.68643	NA	NA
2	180770000	180780000	0.168489	-2.18238	NA	NA	0.11239	-2.15335	NA	NA	0.291185	-0.499022	NA	NA	0.0399935	-1.35587	NA	NA	0.0288132	-1.20957	NA	NA	0.0808723	-1.41488	NA	NA	-0.219035	-2.68643	NA	NA
2	180790000	180800000	0.159372	-2.17375	NA	NA	0.0498238	-2.21448	NA	NA	0.314862	-0.948062	NA	NA	0.0240858	-1.11152	NA	NA	0.0397854	-1.00091	NA	NA	0.0808723	-1.41488	NA	NA	-0.261917	-2.44603	NA	NA
2	180800000	180810000	0.138039	-2.06405	NA	NA	0.0183887	-2.09932	NA	NA	0.324342	-0.458738	NA	NA	0.0198814	-1.03733	NA	NA	0.0171393	-1.56248	NA	NA	0.0764525	-1.25398	NA	NA	-0.261917	-2.44603	NA	NA
2	180810000	180820000	0.138039	-2.06405	NA	NA	0.0183887	-2.09932	NA	NA	0.334183	0.0641358	NA	NA	0.00568445	-0.778917	NA	NA	0.0107399	-1.58824	NA	NA	0.0723445	-1.10723	NA	NA	-0.268688	-2.72725	NA	NA
2	180820000	180830000	0.11743	-2.11393	NA	NA	0.0100813	-2.14179	NA	NA	0.334183	0.0641358	NA	NA	0.00568445	-0.778917	NA	NA	0.00405872	-1.49714	NA	NA	0.0723445	-1.10723	NA	NA	-0.274411	-2.9881	NA	NA
2	180830000	180840000	0.11743	-2.11393	NA	NA	0.00851992	-2.14791	NA	NA	0.334183	0.0641358	NA	NA	0.00568445	-0.778917	NA	NA	0.00405872	-1.49714	NA	NA	0.0675161	-1.22755	NA	NA	-0.274411	-2.9881	NA	NA
2	180840000	180850000	0.0566984	-2.55827	NA	NA	0.00851992	-2.14791	NA	NA	0.358582	0.0817842	NA	NA	-0.00595089	-0.58253	NA	NA	0.00405872	-1.49714	NA	NA	0.0672976	-1.23385	NA	NA	-0.303032	-2.56784	NA	NA
2	180850000	180860000	0.0566984	-2.55827	NA	NA	-0.0496945	-2.14188	NA	NA	0.355806	-0.0197097	NA	NA	-0.0121666	-0.479967	NA	NA	0.027378	-1.55216	NA	NA	0.0672976	-1.23385	NA	NA	-0.323571	-2.24482	NA	NA
2	180860000	180870000	0.00719518	-2.03771	NA	NA	-0.0603492	-2.1409	NA	NA	0.341882	-0.336898	NA	NA	-0.0121666	-0.479967	NA	NA	0.0470535	-1.10608	NA	NA	0.0512313	-0.93632	NA	NA	-0.324766	-2.16907	NA	NA
2	180890000	180900000	-0.0225269	-2.11003	NA	NA	-0.100396	-2.20363	NA	NA	0.325383	-0.188153	NA	NA	-0.0282437	-0.577199	NA	NA	0.0721883	-1.0981	NA	NA	0.0511619	-0.934709	NA	NA	-0.328985	-1.90383	NA	NA
2	180900000	180910000	-0.0859754	-1.94676	NA	NA	-0.119844	-2.10373	NA	NA	0.293976	0.0764285	NA	NA	-0.0398913	-0.426145	NA	NA	0.0776131	-0.753995	NA	NA	0.0289665	-0.709335	NA	NA	-0.328985	-1.90383	NA	NA
2	180910000	180920000	-0.0859754	-1.94676	NA	NA	-0.145454	-1.95006	NA	NA	0.282619	0.0198707	NA	NA	-0.0504032	-0.292471	NA	NA	0.0715881	-0.807956	NA	NA	0.0131822	-0.552591	NA	NA	-0.301282	-1.77513	NA	NA
2	180920000	180930000	-0.131216	-1.59142	NA	NA	-0.152088	-1.84126	NA	NA	0.234624	-0.330219	NA	NA	-0.0526469	-0.293499	NA	NA	0.0774447	-0.953574	NA	NA	0.00804944	-0.501231	NA	NA	-0.300698	-1.77291	NA	NA
2	180930000	180940000	-0.131216	-1.59142	NA	NA	-0.156889	-1.76527	NA	NA	0.2048	-0.741479	NA	NA	-0.0778629	-0.305759	NA	NA	0.0791438	-0.993115	NA	NA	-0.00273911	-0.39346	NA	NA	-0.319367	-1.42199	NA	NA
2	180940000	180950000	-0.171455	-0.810854	NA	NA	-0.186674	-1.46822	NA	NA	0.134366	0.140314	NA	NA	-0.0825176	-0.17719	NA	NA	0.0477818	-0.239819	NA	NA	-0.00793779	0.245232	NA	NA	-0.330661	-1.13064	NA	NA
2	181170000	181180000	-0.110106	-1.77344	NA	NA	-0.0301419	-1.11967	NA	NA	-0.192706	-2.1297	NA	NA	0.0421426	-1.05847	NA	NA	0.0819615	-0.332869	NA	NA	0.0152271	-0.772702	NA	NA	0.25165	0.408013	NA	NA
2	181180000	181190000	0.016285	-1.53137	NA	NA	0.0176819	-1.05324	NA	NA	-0.0877586	-1.98846	NA	NA	0.152713	-0.990776	NA	NA	0.123777	-0.45022	NA	NA	0.0467004	-1.03005	NA	NA	0.367825	-0.149922	NA	NA
2	181190000	181200000	0.016285	-1.53137	NA	NA	0.0958481	-1.11552	NA	NA	0.0121594	-1.16902	NA	NA	0.211494	-0.984193	NA	NA	0.189052	-0.480782	NA	NA	0.0651472	-1.09015	NA	NA	0.392638	-0.0268307	NA	NA
2	181200000	181210000	0.106017	-1.71138	NA	NA	0.13402	-1.14376	NA	NA	0.0516016	-1.41012	NA	NA	0.262025	-0.977545	NA	NA	0.210553	-0.493207	NA	NA	0.10914	-1.23103	NA	NA	0.502798	0.541861	NA	NA
2	181210000	181220000	0.106017	-1.71138	NA	NA	0.13402	-1.14376	NA	NA	0.0816601	-1.59685	NA	NA	0.262025	-0.977545	NA	NA	0.217676	-0.527874	NA	NA	0.10914	-1.23103	NA	NA	0.502798	0.541861	NA	NA
2	181220000	181230000	0.189965	-1.86739	NA	NA	0.204333	-0.910257	NA	NA	0.0937403	-1.57188	NA	NA	0.317068	-0.891251	NA	NA	0.273584	-0.792189	NA	NA	0.111618	-1.27222	NA	NA	0.502798	0.541861	NA	NA
2	190870000	190880000	0.0110635	2.591	NA	NA	-0.0709045	3.47863	NA	NA	0.17513	4.17468	NA	NA	0.0900967	3.38003	NA	NA	-0.181	3.16946	NA	NA	-0.0653853	3.12757	NA	NA	0.194403	2.75167	NA	NA
2	190880000	190890000	0.0561276	2.46931	ENSG00000115419	GLS	-0.0657765	3.55931	ENSMUSG00000026103	Gls	0.175141	4.1749	ENSOCUG00000002448	GLS	0.107907	3.40252	ENSSSCG00000016056	GLS	-0.134369	3.92243	ENSOARG00000013812	NA	-0.0563984	3.19906	ENSCAFG00000009513	GLS	0.221687	3.03831	ENSFCAG00000028164	GLS
2	190890000	190900000	0.0561276	2.46931	NA	NA	-0.0458078	3.23019	NA	NA	0.186998	4.52923	NA	NA	0.13418	3.43627	NA	NA	-0.057172	3.61165	NA	NA	-0.0102844	3.55384	NA	NA	0.233102	2.74754	NA	NA
2	190900000	190910000	0.0833331	2.45405	NA	NA	-0.0318215	3.02032	NA	NA	0.184825	4.04864	NA	NA	0.145068	3.48054	NA	NA	0.0251153	3.28883	NA	NA	-0.0102844	3.55384	NA	NA	0.2573	2.03796	NA	NA
2	190910000	190920000	0.0833331	2.45405	NA	NA	-0.0318215	3.02032	NA	NA	0.182414	3.54398	NA	NA	0.155775	3.52386	NA	NA	0.0458621	3.52545	NA	NA	-0.00842702	3.17035	NA	NA	0.233548	2.27321	NA	NA
2	190920000	190930000	0.0659538	2.71858	NA	NA	-0.0739066	3.18548	NA	NA	0.147588	3.96638	NA	NA	0.154862	3.52394	NA	NA	0.0617814	3.69909	NA	NA	-0.00777221	3.04955	NA	NA	0.217184	2.43441	NA	NA
2	190930000	190940000	0.0659538	2.71858	NA	NA	-0.0740318	3.1857	NA	NA	0.120152	4.3242	NA	NA	0.112752	3.53399	NA	NA	0.0588704	3.15989	NA	NA	-0.0428071	2.74522	NA	NA	0.191782	2.6471	NA	NA
2	190940000	190950000	0.0190349	2.70063	NA	NA	-0.159212	3.48734	NA	NA	-0.00094788	4.60852	NA	NA	0.0710537	3.52157	NA	NA	0.0289065	3.07414	NA	NA	-0.0685361	2.52215	NA	NA	0.170214	2.80809	NA	NA
2	190950000	190960000	0.0190349	2.70063	NA	NA	-0.162244	3.49744	NA	NA	-0.00987886	4.63396	NA	NA	0.0173523	3.50446	NA	NA	-0.0469826	3.22943	NA	NA	-0.12292	2.10179	NA	NA	0.0542904	2.32176	NA	NA
2	190960000	190970000	-0.0813447	2.44962	NA	NA	-0.173901	3.42718	NA	NA	-0.26067	5.14985	NA	NA	-0.0273266	3.52602	NA	NA	-0.0469826	3.22943	NA	NA	-0.12292	2.10179	NA	NA	0.0523195	2.31324	NA	NA
2	191580000	191590000	-0.24777	0.593194	NA	NA	-0.24663	1.34018	NA	NA	-0.12758	1.11839	NA	NA	-0.159234	0.974789	NA	NA	-0.0750981	0.976531	NA	NA	-0.139251	-0.109889	NA	NA	-0.0299617	0.592437	NA	NA
2	191590000	191600000	-0.24777	0.593194	NA	NA	-0.163099	1.38073	NA	NA	-0.0850617	1.1375	NA	NA	-0.0897612	0.969815	NA	NA	-0.0262027	1.21509	NA	NA	-0.124578	-0.124855	NA	NA	0.063079	0.923999	NA	NA
2	191600000	191610000	-0.0940625	1.18261	NA	NA	-0.110361	1.51349	NA	NA	0.0190387	1.199	NA	NA	0.007095	0.963102	NA	NA	0.111891	1.87192	NA	NA	-0.108797	-0.0194738	NA	NA	0.100975	1.05709	NA	NA
2	191610000	191620000	-0.0940625	1.18261	NA	NA	-0.075743	1.6602	NA	NA	0.0971027	1.3176	NA	NA	0.100625	1.47739	NA	NA	0.129039	1.81462	NA	NA	-0.0254485	0.526762	NA	NA	0.151144	1.24663	NA	NA
2	191620000	191630000	-0.0138499	1.13258	NA	NA	-0.0704219	1.68404	NA	NA	0.0971506	1.74657	NA	NA	0.118943	1.57531	NA	NA	0.236445	1.45698	NA	NA	-0.02511	0.530875	NA	NA	0.227105	1.53632	NA	NA
2	191630000	191640000	-0.0138499	1.13258	NA	NA	-0.0774169	2.16086	NA	NA	0.097223	2.23368	NA	NA	0.176317	1.87495	NA	NA	0.262309	1.55157	NA	NA	0.00640963	0.842886	NA	NA	0.230585	1.65643	NA	NA
2	191640000	191650000	-0.00217602	1.1344	NA	NA	-0.078416	2.21559	NA	NA	0.0902468	2.26856	NA	NA	0.181506	2.05682	NA	NA	0.298204	1.67513	NA	NA	0.00640963	0.842886	NA	NA	0.236988	1.87475	NA	NA
2	193900000	193910000	-0.0658759	-3.31353	NA	NA	-0.13291	-4.42123	NA	NA	-0.143918	-3.97599	NA	NA	-0.0843843	-2.72974	NA	NA	0.0612536	-2.41955	NA	NA	0.0789331	-3.39076	NA	NA	-0.199293	-2.82749	NA	NA
2	193910000	193920000	-0.0658759	-3.31353	NA	NA	-0.267279	-4.2725	NA	NA	-0.149159	-4.06086	NA	NA	-0.0843843	-2.72974	NA	NA	0.0563709	-2.41871	NA	NA	0.0789331	-3.39076	NA	NA	-0.173726	-2.86123	NA	NA
2	193920000	193930000	-0.0717981	-3.45179	NA	NA	-0.224594	-4.72378	NA	NA	-0.161301	-4.8794	NA	NA	-0.0944136	-2.8702	NA	NA	0.000597267	-2.41082	NA	NA	0.0737484	-3.46703	NA	NA	-0.173726	-2.86123	NA	NA
2	193930000	193940000	-0.0717981	-3.45179	NA	NA	-0.22696	-4.65433	NA	NA	-0.161301	-4.8794	NA	NA	-0.100632	-2.94907	NA	NA	-0.0104909	-2.41357	NA	NA	0.0658201	-3.59835	NA	NA	-0.148474	-3.66577	NA	NA
2	193940000	193950000	-0.0925112	-3.27131	NA	NA	-0.232804	-4.46157	NA	NA	-0.132471	-3.7388	NA	NA	-0.093867	-3.0035	NA	NA	-0.0628315	-2.42672	NA	NA	0.0658201	-3.59835	NA	NA	-0.147322	-3.70747	NA	NA
2	196140000	196150000	-0.00658686	1.47424	NA	NA	0.023317	2.07718	NA	NA	-0.295314	1.89068	NA	NA	-0.0162491	1.5963	NA	NA	0.00204147	1.97719	NA	NA	-0.080566	1.6512	NA	NA	0.149939	1.20472	NA	NA
2	196150000	196160000	-0.00658686	1.47424	NA	NA	0.023317	2.07718	NA	NA	-0.194826	3.18757	NA	NA	0.041311	1.81636	NA	NA	0.00204147	1.97719	NA	NA	-0.080566	1.6512	NA	NA	0.240945	1.86729	NA	NA
2	196160000	196170000	0.106057	1.18374	NA	NA	0.0552538	2.13696	NA	NA	-0.1875	3.18902	ENSOCUG00000011691	STK17B	0.0753659	1.94874	NA	NA	0.0473839	1.87893	NA	NA	0.00715942	2.05936	ENSCAFG00000010652	STK17B	0.290663	2.2835	NA	NA
2	196170000	196180000	0.106057	1.18374	ENSG00000081320	STK17B	0.120684	2.26644	ENSMUSG00000026094	Stk17b	-0.0502762	3.20662	NA	NA	0.133037	2.17151	NA	NA	0.0944054	1.77695	ENSOARG00000014750	NA	0.066012	2.34798	NA	NA	0.374608	2.12138	ENSFCAG00000024768	STK17B
2	196180000	196190000	0.22349	1.46193	NA	NA	0.14247	2.32683	NA	NA	-0.0502762	3.20662	NA	NA	0.159443	2.00145	ENSSSCG00000016067	STK17B	0.136176	1.94292	NA	NA	0.150181	2.34656	NA	NA	0.431006	2.00828	NA	NA
2	196190000	196200000	0.22349	1.46193	NA	NA	0.178754	2.43368	NA	NA	0.0106871	2.58459	NA	NA	0.190429	1.82104	NA	NA	0.142074	1.96805	NA	NA	0.165371	2.34646	NA	NA	0.469017	1.9804	NA	NA
2	196200000	196210000	0.276367	1.92778	NA	NA	0.174322	2.35014	NA	NA	0.0397587	2.2938	NA	NA	0.198071	1.9581	NA	NA	0.125673	1.86558	NA	NA	0.178115	2.17756	NA	NA	0.531958	1.93277	NA	NA
2	196210000	196220000	0.276367	1.92778	NA	NA	0.154646	2.00772	NA	NA	0.0326047	2.38473	NA	NA	0.211172	2.18799	NA	NA	0.113595	1.95955	NA	NA	0.187765	2.05395	NA	NA	0.541272	2.1273	NA	NA
2	196220000	196230000	0.28265	1.35246	NA	NA	0.154199	2.05493	NA	NA	0.0310476	2.40343	NA	NA	0.189948	2.16948	NA	NA	0.0935517	2.15393	NA	NA	0.175671	2.0088	NA	NA	0.550001	2.29577	NA	NA
2	196230000	196240000	0.28265	1.35246	NA	NA	0.151825	2.32696	NA	NA	0.0215338	2.47819	NA	NA	0.159536	2.14178	NA	NA	0.0915689	2.14983	NA	NA	0.160898	1.94874	NA	NA	0.542153	2.28667	NA	NA
2	196240000	196250000	0.244077	1.06609	NA	NA	0.148251	2.28802	NA	NA	0.0169324	2.51034	NA	NA	0.150251	2.11484	NA	NA	0.00812827	1.99944	NA	NA	0.156602	1.91426	NA	NA	0.520842	2.25888	NA	NA
2	196250000	196260000	0.244077	1.06609	NA	NA	0.0837882	1.5825	NA	NA	-0.155412	2.34343	NA	NA	0.0498758	1.86168	NA	NA	-0.00513458	1.92781	NA	NA	0.111371	1.59	NA	NA	0.495859	2.15684	NA	NA
2	196260000	196270000	0.137951	0.957194	NA	NA	0.0504796	1.64016	NA	NA	-0.158774	2.34125	NA	NA	-0.00404977	1.80334	NA	NA	-0.156446	1.09419	NA	NA	0.0666442	1.52667	NA	NA	0.37941	1.72179	NA	NA
2	196270000	196280000	0.137951	0.957194	NA	NA	-0.0325138	1.77881	NA	NA	-0.299468	2.03359	NA	NA	-0.118927	1.65895	NA	NA	-0.182722	1.11292	NA	NA	-0.0216831	1.40206	NA	NA	0.37941	1.72179	NA	NA
2	198090000	198100000	0.159911	-1.00247	NA	NA	0.108114	0.588173	NA	NA	0.254431	-0.821419	NA	NA	0.419302	-0.26311	NA	NA	0.446793	1.24657	NA	NA	0.380479	0.269986	NA	NA	-1.15085	-0.915294	NA	NA
2	198100000	198110000	0.0433417	-0.776893	NA	NA	0.0563709	0.567147	NA	NA	0.119286	-0.233365	NA	NA	0.264733	-0.21061	NA	NA	0.393773	1.37584	NA	NA	0.323825	0.196067	NA	NA	-1.48407	-0.835937	NA	NA
2	198110000	198120000	0.0433417	-0.776893	NA	NA	-0.0838269	0.514364	NA	NA	-0.0630066	0.361222	NA	NA	0.118501	-0.0913841	ENSSSCG00000041534	NA	0.246239	1.63026	NA	NA	0.0673557	0.855315	NA	NA	-2.33746	-0.729888	NA	NA
2	198120000	198130000	-0.0823941	-0.998392	NA	NA	-0.0838269	0.514364	NA	NA	-0.0786245	0.405768	NA	NA	-0.0225012	0.162397	NA	NA	0.238172	1.60863	NA	NA	-0.0674621	0.379797	NA	NA	-3.07498	-0.571535	NA	NA
2	200030000	200040000	-0.216882	0.384654	NA	NA	-0.335656	0.249765	NA	NA	-0.229854	0.00335683	NA	NA	-0.269153	1.23143	NA	NA	0.0519904	2.41428	NA	NA	-0.366298	0.290341	NA	NA	-3.07498	-0.571535	NA	NA
2	200040000	200050000	-0.0134724	0.255836	NA	NA	-0.335656	0.249765	NA	NA	-0.186819	-0.142688	NA	NA	-0.269153	1.23143	NA	NA	0.0519904	2.41428	NA	NA	-0.162544	-0.459277	NA	NA	-2.73949	-0.394555	NA	NA
2	200050000	200060000	-0.0134724	0.255836	NA	NA	-0.248451	0.298955	NA	NA	-0.11916	0.23114	NA	NA	-0.0550078	1.11883	NA	NA	0.0519904	2.41428	NA	NA	-0.162544	-0.459277	NA	NA	-2.44081	-0.257128	NA	NA
2	200060000	200070000	0.119711	0.46467	NA	NA	-0.182316	0.338067	NA	NA	-0.0345287	0.703533	NA	NA	-0.0492044	1.11567	NA	NA	0.145969	2.38445	NA	NA	-0.16068	-0.458812	NA	NA	-2.44081	-0.257128	NA	NA
2	200070000	200080000	0.119711	0.46467	NA	NA	-0.0982443	0.225647	NA	NA	0.0212497	0.788681	NA	NA	0.0364746	1.00337	NA	NA	0.229298	2.35412	NA	NA	0.0214891	-0.381615	NA	NA	-1.86788	0.225598	NA	NA
2	200080000	200090000	0.232367	0.0819969	NA	NA	-0.0417833	0.158325	NA	NA	0.0892954	0.886932	NA	NA	0.137055	0.877295	NA	NA	0.253519	2.37532	NA	NA	0.0214891	-0.381615	NA	NA	-1.2839	0.158048	NA	NA
2	200090000	200100000	0.232367	0.0819969	NA	NA	0.0381016	0.0412995	NA	NA	0.180998	1.00512	NA	NA	0.206797	0.812127	NA	NA	0.398799	2.49244	NA	NA	0.0759913	-0.452826	NA	NA	-1.15805	0.141178	NA	NA
2	200110000	200120000	0.345266	0.535958	NA	NA	0.191687	0.0419898	NA	NA	0.231613	1.06876	NA	NA	0.287336	0.742542	NA	NA	0.531516	2.0835	NA	NA	0.159888	-0.557646	NA	NA	-0.774711	-0.283191	NA	NA
2	211100000	211110000	-0.154752	-3.36311	NA	NA	-0.312437	-3.0343	NA	NA	-0.228507	-4.13739	NA	NA	-0.066165	-3.71496	NA	NA	-0.189407	-3.01404	NA	NA	-0.0301562	-2.66021	NA	NA	0.0955606	-3.88832	NA	NA
2	211110000	211120000	-0.154752	-3.36311	NA	NA	-0.238073	-3.31782	NA	NA	-0.211494	-3.89584	NA	NA	-0.0650219	-3.72983	NA	NA	-0.173556	-3.10295	NA	NA	-0.0197086	-2.72396	NA	NA	0.12323	-4.32051	NA	NA
2	211120000	211130000	-0.160357	-3.53397	NA	NA	-0.184987	-3.5164	NA	NA	-0.191806	-3.78464	NA	NA	-0.0533289	-3.66514	NA	NA	-0.159417	-3.765	NA	NA	0.0243878	-2.99604	NA	NA	0.14967	-3.86241	NA	NA
2	211130000	211140000	-0.160357	-3.53397	NA	NA	-0.138711	-3.79881	NA	NA	-0.20506	-4.19758	NA	NA	-0.0532187	-3.66355	NA	NA	-0.132006	-3.86794	NA	NA	0.0243878	-2.99604	NA	NA	0.160578	-3.44418	NA	NA
2	211140000	211150000	-0.21458	-3.30086	NA	NA	-0.116635	-3.3643	NA	NA	-0.1849	-4.29766	NA	NA	-0.0532187	-3.66355	NA	NA	-0.115689	-3.67261	NA	NA	0.0385752	-3.05187	NA	NA	0.160578	-3.44418	NA	NA
2	211150000	211160000	-0.21458	-3.30086	NA	NA	-0.133201	-3.56931	NA	NA	-0.140627	-4.28475	NA	NA	-0.0483598	-3.66339	NA	NA	-0.104271	-3.52664	NA	NA	0.0502838	-3.09907	NA	NA	0.151587	-3.89414	NA	NA
2	211160000	211170000	-0.293409	-3.35254	NA	NA	-0.12586	-3.65418	NA	NA	-0.124289	-4.03021	NA	NA	-0.0395332	-3.66252	NA	NA	-0.104271	-3.52664	NA	NA	0.0502838	-3.09907	NA	NA	0.13941	-4.42863	NA	NA
2	211170000	211180000	-0.293409	-3.35254	NA	NA	-0.102237	-3.8376	NA	NA	-0.11355	-3.98382	NA	NA	-0.0340633	-3.69207	NA	NA	-0.072493	-3.57911	NA	NA	0.0679977	-2.89354	NA	NA	0.125137	-4.32704	NA	NA
2	211180000	211190000	-0.326278	-3.61136	NA	NA	-0.128425	-3.46938	NA	NA	-0.107037	-4.03889	NA	NA	-0.0244245	-3.738	NA	NA	-0.0556674	-3.56894	NA	NA	0.0600371	-3.32265	NA	NA	0.101897	-4.16873	NA	NA
2	211240000	211250000	-0.342249	-4.05477	NA	NA	-0.0954182	-3.70687	NA	NA	-0.167016	-4.51649	NA	NA	-0.00796567	-3.85802	NA	NA	-7.69171e-05	-3.81916	NA	NA	0.0408366	-3.66794	NA	NA	0.0589034	-4.30998	NA	NA
2	211250000	211260000	-0.342249	-4.05477	NA	NA	-0.0982681	-3.65601	NA	NA	-0.205931	-4.21907	NA	NA	-0.00796567	-3.85802	NA	NA	0.0178823	-3.48407	NA	NA	0.0612463	-3.82376	NA	NA	0.0576415	-4.07979	NA	NA
2	213080000	213090000	0.0437438	-0.841026	NA	NA	0.133826	-0.785988	NA	NA	0.172696	0.0222725	NA	NA	0.0233711	-1.07697	NA	NA	0.0934575	-0.186746	NA	NA	0.179584	-1.41138	NA	NA	0.455365	-0.350926	NA	NA
2	213090000	213100000	0.0437438	-0.841026	NA	NA	0.0772647	-0.675382	NA	NA	0.119638	0.0486334	NA	NA	-0.032072	-1.01487	NA	NA	0.0648843	-0.101507	NA	NA	0.0719933	-0.524027	NA	NA	0.352338	0.205232	NA	NA
2	213100000	213110000	-0.0979889	-0.545549	NA	NA	0.018404	-0.53797	NA	NA	0.0803536	0.103185	NA	NA	-0.0952133	-0.93835	NA	NA	-0.0217363	-0.388336	NA	NA	0.0651298	-0.465565	NA	NA	0.285109	0.210279	NA	NA
2	213110000	213120000	-0.0979889	-0.545549	NA	NA	-0.0713373	-0.310576	NA	NA	-0.0311409	0.396576	NA	NA	-0.156956	-0.72633	NA	NA	-0.0540878	-0.418944	NA	NA	-0.0866522	-0.55042	NA	NA	0.154842	0.22037	NA	NA
2	219860000	219870000	-0.320723	-2.83617	NA	NA	-0.299347	-0.88468	NA	NA	-0.26697	-1.10163	NA	NA	-0.154092	-1.24654	NA	NA	-0.000823483	-0.141672	NA	NA	-0.121235	-1.12834	NA	NA	-0.259057	-2.92082	NA	NA
2	219870000	219880000	-0.320723	-2.83617	NA	NA	-0.287863	-0.910709	NA	NA	-0.214602	-1.10984	NA	NA	-0.0884794	-1.53507	NA	NA	0.026502	-0.574298	NA	NA	-0.0740303	-1.36472	NA	NA	-0.259057	-2.92082	NA	NA
2	219880000	219890000	-0.229192	-2.68776	NA	NA	-0.231449	-1.18981	NA	NA	-0.214602	-1.10984	NA	NA	-0.0753618	-1.59194	NA	NA	0.0867822	-0.155509	NA	NA	-0.0740303	-1.36472	NA	NA	-0.215513	-2.92876	NA	NA
2	219890000	219900000	-0.229192	-2.68776	NA	NA	-0.222128	-1.02079	NA	NA	-0.167508	-0.330086	NA	NA	-0.0392497	-1.57066	NA	NA	0.102181	-0.0423551	NA	NA	-0.0236263	-1.62584	NA	NA	-0.18085	-2.93488	NA	NA
2	219900000	219910000	-0.152064	-2.66453	NA	NA	-0.198925	-0.61116	NA	NA	-0.150601	-0.0219284	NA	NA	-0.0108681	-1.55316	NA	NA	0.115709	-0.110782	NA	NA	-0.0082328	-1.70107	NA	NA	-0.180333	-2.94023	NA	NA
2	219910000	219920000	-0.152064	-2.66453	NA	NA	-0.186203	-0.723596	NA	NA	-0.133856	-0.482278	NA	NA	0.0190947	-1.61905	NA	NA	0.147417	-0.271306	NA	NA	0.0118405	-1.59382	NA	NA	-0.122647	-3.41551	NA	NA
2	219920000	219930000	-0.0807249	-2.61104	NA	NA	-0.146326	-1.06315	NA	NA	-0.103925	-0.741232	NA	NA	0.0431943	-1.66963	NA	NA	0.190232	-0.0587222	NA	NA	0.0301902	-1.49139	NA	NA	-0.116425	-3.40305	NA	NA
2	219940000	219950000	-0.0357567	-2.95891	NA	NA	-0.108307	-1.04458	NA	NA	-0.0460227	-1.38663	NA	NA	0.0997921	-1.72467	NA	NA	0.225297	-0.0394309	NA	NA	0.0792162	-1.43333	NA	NA	-0.0852319	-3.3514	NA	NA
2	219950000	219960000	-0.0357567	-2.95891	NA	NA	-0.107151	-1.03733	NA	NA	-0.0304006	-1.65341	NA	NA	0.0997921	-1.72467	NA	NA	0.235381	-0.0759846	NA	NA	0.0792162	-1.43333	NA	NA	-0.0778267	-3.63824	NA	NA
2	219960000	219970000	0.00833506	-2.76967	NA	NA	-0.0771459	-0.873454	NA	NA	-0.00460017	-1.39127	NA	NA	0.125147	-1.49834	NA	NA	0.246365	-0.291746	NA	NA	0.0922643	-0.997566	NA	NA	-0.0538243	-4.48886	NA	NA
2	219970000	219980000	0.00833506	-2.76967	NA	NA	-0.0684192	-0.695219	NA	NA	0.0247761	-0.993012	NA	NA	0.125147	-1.49834	NA	NA	0.261038	-0.573109	NA	NA	0.105548	-0.564099	NA	NA	-0.0538243	-4.48886	NA	NA
2	219980000	219990000	0.0188756	-2.65879	NA	NA	-0.0583294	-0.476993	NA	NA	0.0371344	-0.790303	NA	NA	0.132549	-1.9367	NA	NA	0.261038	-0.573109	NA	NA	0.103957	-0.652422	NA	NA	-0.0498334	-3.80951	NA	NA
2	219990000	220000000	0.0188756	-2.65879	NA	NA	-0.0426727	-0.487691	NA	NA	0.0530873	-0.468684	NA	NA	0.132705	-1.94368	NA	NA	0.273087	-0.947162	NA	NA	0.0914118	-1.49195	NA	NA	-0.0497356	-3.7889	NA	NA
2	220000000	220010000	0.0360056	-2.63686	NA	NA	-0.0218707	-0.503693	NA	NA	0.0853804	0.162232	NA	NA	0.139156	-2.03897	NA	NA	0.274253	-0.904833	NA	NA	0.0914118	-1.49195	NA	NA	-0.0306189	-3.92392	NA	NA
2	220010000	220020000	0.0360056	-2.63686	NA	NA	0.0351744	-0.548907	NA	NA	0.100399	-0.0965965	NA	NA	0.137058	-2.09505	NA	NA	0.277477	-0.68253	NA	NA	0.127891	-1.99154	NA	NA	-0.0220436	-3.984	NA	NA
2	220020000	220030000	0.0413846	-2.78036	NA	NA	0.0702242	-0.542557	NA	NA	0.110204	-0.256437	NA	NA	0.124266	-2.35609	NA	NA	0.244865	-0.995728	NA	NA	0.129446	-2.01365	NA	NA	0.00879748	-4.54824	NA	NA
2	220030000	220040000	0.0413846	-2.78036	NA	NA	0.111061	-0.522253	NA	NA	0.137085	-0.155961	NA	NA	0.116765	-2.3528	NA	NA	0.235362	-0.962102	NA	NA	0.115067	-1.78346	NA	NA	0.00879748	-4.54824	NA	NA
2	220040000	220050000	0.0563776	-2.57224	NA	NA	0.121843	-0.26331	NA	NA	0.155391	0.600642	NA	NA	0.11136	-2.3502	NA	NA	0.231389	-0.696207	NA	NA	0.115067	-1.78346	NA	NA	0.0159782	-4.49975	NA	NA
2	220050000	220060000	0.0563776	-2.57224	NA	NA	0.123286	-0.229816	NA	NA	0.169722	0.420422	NA	NA	0.10916	-2.22772	NA	NA	0.232737	-0.677309	NA	NA	0.0904061	-1.95177	NA	NA	0.0189196	-4.47873	NA	NA
2	220060000	220070000	0.0692111	-2.57909	NA	NA	0.189908	-0.475432	NA	NA	0.187805	-0.336846	NA	NA	0.107606	-2.12843	NA	NA	0.234138	-0.655982	NA	NA	0.0833389	-1.99945	NA	NA	0.0345021	-4.20803	NA	NA
2	220070000	220080000	0.0692111	-2.57909	NA	NA	0.212319	-0.373026	NA	NA	0.20304	-0.136581	NA	NA	0.0968124	-2.11337	NA	NA	0.276253	-0.821419	NA	NA	0.0751595	-1.95477	NA	NA	0.0455445	-4.01608	NA	NA
3	33540000	33550000	-0.196514	0.480451	NA	NA	-0.234077	1.22653	NA	NA	-0.360685	3.74654	NA	NA	-0.189897	2.6273	NA	NA	0.063812	1.65975	NA	NA	-0.0453212	3.09641	NA	NA	0.34026	4.4756	NA	NA
3	33550000	33560000	-0.196514	0.480451	NA	NA	-0.234077	1.22653	NA	NA	-0.251912	2.9061	NA	NA	-0.157183	2.74433	NA	NA	0.110249	2.0782	NA	NA	-0.0453212	3.09641	NA	NA	0.367636	4.04033	NA	NA
3	33560000	33570000	-0.150794	0.690707	NA	NA	-0.13142	1.06062	NA	NA	-0.251653	2.90381	NA	NA	-0.145892	2.63999	NA	NA	0.119751	2.17063	NA	NA	-0.0299006	2.88317	NA	NA	0.367636	4.04033	NA	NA
3	33570000	33580000	-0.150794	0.690707	NA	NA	-0.114648	1.03697	NA	NA	-0.131219	3.17415	NA	NA	-0.12758	2.47267	NA	NA	0.142647	2.1831	NA	NA	-0.0220588	2.77167	NA	NA	0.410425	4.12936	NA	NA
3	33580000	33590000	-0.117256	0.203245	NA	NA	-0.025338	0.923837	NA	NA	-0.106214	3.16447	NA	NA	-0.116773	2.60138	NA	NA	0.173059	2.19807	NA	NA	-0.0171904	2.72636	NA	NA	0.413755	4.13701	NA	NA
3	33590000	33600000	-0.117256	0.203245	NA	NA	-0.0246067	0.922258	NA	NA	0.020771	2.97148	NA	NA	-0.0857886	2.95455	NA	NA	0.173059	2.19807	NA	NA	-0.00908347	2.64582	NA	NA	0.392435	4.33102	NA	NA
3	33600000	33610000	-0.0913634	0.14638	NA	NA	-0.0175366	0.988654	NA	NA	0.0826813	3.19171	NA	NA	-0.0754174	2.96371	NA	NA	0.225747	1.39073	NA	NA	-0.0122091	2.69107	NA	NA	0.362492	4.61677	NA	NA
3	33620000	33630000	-0.0576996	0.432453	NA	NA	0.0169722	1.31668	NA	NA	0.136148	3.3609	NA	NA	-0.0241435	2.82409	NA	NA	0.244134	1.78183	NA	NA	-0.020136	2.85683	NA	NA	0.405214	4.08783	NA	NA
3	45490000	45500000	-0.0778413	1.9566	NA	NA	0.21994	2.12401	NA	NA	0.0897337	2.85471	NA	NA	-0.112337	4.24046	NA	NA	-0.0723528	3.37452	NA	NA	0.0358606	3.32089	NA	NA	0.334062	3.36924	NA	NA
3	45500000	45510000	-0.0685733	2.21787	NA	NA	0.21994	2.12401	NA	NA	0.0773012	3.23933	NA	NA	-0.108434	4.29435	NA	NA	0.0141033	3.1932	NA	NA	0.0356307	3.37235	NA	NA	0.342326	3.6132	NA	NA
3	45510000	45520000	-0.0685733	2.21787	NA	NA	0.182856	2.5151	NA	NA	0.0773012	3.23933	NA	NA	0.0668308	4.65361	NA	NA	0.0487398	3.11658	NA	NA	0.134928	3.33957	NA	NA	0.430773	3.57205	NA	NA
3	45650000	45660000	0.113675	2.65162	NA	NA	0.0929425	3.13087	NA	NA	0.259054	4.04631	NA	NA	-0.0890603	4.18951	NA	NA	0.242465	3.61117	NA	NA	0.245399	4.43053	NA	NA	0.434633	3.1802	NA	NA
3	45660000	45670000	-0.0527465	2.86634	NA	NA	0.0116937	3.10887	NA	NA	0.201757	4.19244	NA	NA	-0.0890603	4.18951	NA	NA	0.0860759	3.9125	NA	NA	0.128201	4.21452	NA	NA	0.434633	3.1802	NA	NA
3	45670000	45680000	-0.0527465	2.86634	NA	NA	-0.121755	3.07124	NA	NA	0.0861384	4.49489	NA	NA	-0.248515	5.33496	NA	NA	0.0518318	3.892	NA	NA	0.0905225	4.25638	NA	NA	0.369901	3.63939	NA	NA
3	45680000	45690000	-0.135397	2.85529	ENSG00000211456	SACM1L	-0.121755	3.07124	ENSMUSG00000025240	Sacm1l	0.0861384	4.49489	ENSOCUG00000026080	SACM1L	-0.248671	5.33615	ENSSSCG00000027176	SACM1L	-0.0310104	3.85647	ENSOARG00000010162	NA	-0.0191148	4.35358	ENSCAFG00000013997	SACM1L	0.354003	3.7675	ENSFCAG00000006822	SACM1L
3	45690000	45700000	-0.135397	2.85529	NA	NA	-0.170836	2.63744	NA	NA	0.0517639	4.91896	NA	NA	-0.280233	5.24159	NA	NA	-0.0310104	3.85647	NA	NA	-0.0191148	4.35358	NA	NA	0.341063	3.57774	NA	NA
3	45700000	45710000	-0.16227	2.89978	NA	NA	-0.182499	2.47665	NA	NA	-0.00514942	5.07478	NA	NA	-0.283487	5.16029	NA	NA	-0.0626697	3.54928	NA	NA	-0.133626	3.69611	NA	NA	0.317254	3.26152	NA	NA
3	45710000	45720000	-0.16227	2.89978	NA	NA	-0.209814	2.01013	NA	NA	-0.0685717	5.09245	NA	NA	-0.288833	4.97395	ENSSSCG00000022640	NA	-0.0626697	3.54928	NA	NA	-0.17818	3.72838	NA	NA	0.317795	2.99426	NA	NA
3	54460000	54470000	-0.20946	-2.84848	NA	NA	-0.230221	-1.65353	NA	NA	-0.202515	-1.79893	NA	NA	-0.0829782	-1.02537	NA	NA	-0.12204	-5.31728	NA	NA	-0.153966	-5.78699	NA	NA	-0.171287	-3.18863	NA	NA
3	54470000	54480000	-0.20946	-2.84848	NA	NA	-0.163092	-1.92444	NA	NA	-0.202515	-1.79893	NA	NA	-0.0829782	-1.02537	NA	NA	-0.0842737	-5.68026	NA	NA	-0.153966	-5.78699	NA	NA	-0.171287	-3.18863	NA	NA
3	54480000	54490000	-0.150386	-2.87649	NA	NA	-0.143438	-2.00309	NA	NA	-0.114075	-1.74233	NA	NA	-0.0107453	-0.670278	NA	NA	-0.0757743	-5.75244	NA	NA	-0.104739	-5.99318	NA	NA	-0.158447	-3.2292	NA	NA
3	54490000	54500000	-0.150386	-2.87649	NA	NA	-0.143438	-2.00309	NA	NA	-0.0986046	-1.73208	NA	NA	0.00187547	-0.603498	NA	NA	-0.042844	-5.55557	NA	NA	-0.0473782	-6.26921	NA	NA	-0.153526	-3.24588	NA	NA
3	54500000	54510000	-0.105438	-2.68007	NA	NA	-0.0322454	-1.94516	NA	NA	-0.0206093	-1.95897	NA	NA	0.062536	-0.819553	NA	NA	0.0690483	-5.06145	NA	NA	0.0472471	-5.9057	NA	NA	-0.115689	-3.5806	NA	NA
3	54510000	54520000	-0.105438	-2.68007	NA	NA	-0.0322454	-1.94516	NA	NA	-0.0206093	-1.95897	NA	NA	0.0854216	-0.900785	NA	NA	0.111321	-4.88712	NA	NA	0.0654736	-5.91246	NA	NA	-0.109831	-3.63	NA	NA
3	54530000	54540000	-0.0490749	-2.60327	NA	NA	0.0315935	-1.97201	NA	NA	0.0183952	-0.973644	NA	NA	0.103498	-0.994497	NA	NA	0.114257	-4.87762	NA	NA	0.129362	-6.10517	NA	NA	-0.145141	-3.43121	NA	NA
3	54540000	54550000	0.00210902	-2.83536	NA	NA	0.0688394	-1.98476	NA	NA	0.0183952	-0.973644	NA	NA	0.143325	-1.18489	NA	NA	0.132631	-5.04958	NA	NA	0.186854	-5.96188	NA	NA	-0.114871	-3.08414	NA	NA
3	54550000	54560000	0.00210902	-2.83536	NA	NA	0.111607	-1.96591	NA	NA	0.0820604	-1.00432	NA	NA	0.143723	-1.18519	NA	NA	0.135924	-5.08162	NA	NA	0.195751	-5.94404	NA	NA	-0.108307	-3.01299	NA	NA
3	54560000	54570000	0.0496925	-2.86589	NA	NA	0.169198	-1.93911	NA	NA	0.0857106	-1.00805	NA	NA	0.188139	-1.24415	NA	NA	0.156366	-5.2066	NA	NA	0.22181	-5.70832	NA	NA	-0.10111	-3.13874	NA	NA
3	60100000	60110000	-0.0182822	-3.10213	NA	NA	0.237882	-1.73536	NA	NA	0.00397119	-4.37829	NA	NA	0.110742	-1.90603	NA	NA	-0.00264219	-4.54025	NA	NA	0.152871	-5.00423	NA	NA	0.192781	-2.36936	NA	NA
3	60110000	60120000	-0.0182822	-3.10213	NA	NA	0.234471	-1.77578	NA	NA	0.0184298	-4.37589	NA	NA	0.0798284	-2.02786	NA	NA	-0.0196721	-4.58934	NA	NA	0.159124	-4.77402	NA	NA	0.19255	-2.36957	NA	NA
3	60120000	60130000	5.94112e-05	-3.03365	NA	NA	0.234471	-1.77578	NA	NA	0.0237809	-4.37467	NA	NA	0.0755149	-2.04479	NA	NA	-0.0391024	-4.65303	NA	NA	0.15757	-4.68097	NA	NA	0.184877	-2.71358	NA	NA
3	60130000	60140000	5.94112e-05	-3.03365	NA	NA	0.226983	-2.21179	NA	NA	0.0332174	-4.37872	NA	NA	0.0674273	-2.13918	NA	NA	-0.0434593	-4.60364	NA	NA	0.156861	-4.63594	NA	NA	0.194231	-2.56736	NA	NA
3	60140000	60150000	0.010683	-3.09056	NA	NA	0.226185	-2.2546	NA	NA	0.0363503	-4.37923	NA	NA	0.065976	-2.15236	NA	NA	-0.049552	-4.548	NA	NA	0.152353	-4.87964	NA	NA	0.208487	-2.34146	NA	NA
3	60150000	60160000	0.010683	-3.09056	NA	NA	0.209907	-2.56361	NA	NA	0.0567086	-4.29686	NA	NA	0.0549868	-2.17802	NA	NA	-0.055153	-4.63898	NA	NA	0.149408	-5.02359	NA	NA	0.175941	-2.69061	NA	NA
3	60160000	60170000	0.0193662	-2.88851	NA	NA	0.198885	-2.78121	NA	NA	0.0582304	-4.28931	NA	NA	0.0478779	-2.20258	NA	NA	-0.0588576	-4.71164	NA	NA	0.149749	-5.03485	NA	NA	0.163815	-2.81446	NA	NA
3	60170000	60180000	0.0193662	-2.88851	NA	NA	0.184426	-2.38625	NA	NA	0.111102	-3.99505	NA	NA	0.0523884	-2.33969	NA	NA	-0.0635765	-4.58987	NA	NA	0.150139	-5.04574	NA	NA	0.170574	-2.8546	NA	NA
3	60180000	60190000	0.0296651	-2.90432	NA	NA	0.17425	-2.09718	NA	NA	0.138253	-4.09819	NA	NA	0.0511327	-2.38459	NA	NA	-0.0610895	-4.70147	NA	NA	0.126603	-4.86195	NA	NA	0.174378	-2.87782	NA	NA
3	60190000	60200000	0.0296651	-2.90432	NA	NA	0.202316	-2.21699	NA	NA	0.16292	-4.20719	NA	NA	0.0455878	-2.5593	NA	NA	-0.0536197	-4.98408	NA	NA	0.123536	-4.83894	NA	NA	0.167125	-2.67025	NA	NA
3	60200000	60210000	0.0302753	-3.17397	NA	NA	0.212458	-2.25667	NA	NA	0.155267	-4.34575	NA	NA	0.0455878	-2.5593	NA	NA	-0.0529462	-4.94571	NA	NA	0.119121	-5.0351	NA	NA	0.161182	-2.52144	NA	NA
3	60210000	60220000	0.0302753	-3.17397	NA	NA	0.230474	-2.63671	NA	NA	0.14799	-4.45346	NA	NA	0.0585627	-2.33711	NA	NA	-0.0488785	-4.77964	NA	NA	0.116211	-5.16147	NA	NA	0.170581	-2.50908	NA	NA
3	60220000	60230000	0.0197401	-3.14507	NA	NA	0.237325	-2.79422	NA	NA	0.149119	-4.41738	NA	NA	0.0592862	-2.32094	NA	NA	-0.0473754	-4.71987	NA	NA	0.107669	-5.11535	NA	NA	0.182679	-2.49147	NA	NA
3	60230000	60240000	0.0197401	-3.14507	NA	NA	0.240049	-2.24267	NA	NA	0.133884	-4.56385	NA	NA	0.0679695	-2.56015	NA	NA	-0.0445861	-4.58285	ENSOARG00000014113	NA	0.0985967	-5.05893	NA	NA	0.171713	-2.48042	NA	NA
3	60240000	60250000	0.0294327	-3.41586	NA	NA	0.233881	-2.29782	NA	NA	0.143121	-4.57952	NA	NA	0.0694774	-2.59888	NA	NA	-0.0403162	-4.67416	NA	NA	0.0908562	-5.14669	NA	NA	0.155775	-2.46388	NA	NA
3	60250000	60260000	0.0294327	-3.41586	NA	NA	0.217177	-2.71464	NA	NA	0.151069	-4.57474	NA	NA	0.0762792	-2.7043	NA	NA	-0.0168944	-5.12169	NA	NA	0.0805366	-5.26326	NA	NA	0.165315	-2.51304	NA	NA
3	60270000	60280000	0.0353024	-3.21332	NA	NA	0.199346	-2.93883	NA	NA	0.132189	-4.1524	NA	NA	0.0885355	-2.38239	NA	NA	-0.00548675	-4.38823	NA	NA	0.0670073	-5.29948	NA	NA	0.159104	-2.54722	NA	NA
3	60280000	60290000	0.0349568	-3.27109	NA	NA	0.195937	-2.97624	NA	NA	0.133498	-4.12517	NA	NA	0.0883098	-2.39666	NA	NA	0.0122011	-4.97852	NA	NA	0.0726007	-4.88038	NA	NA	0.154295	-2.54088	NA	NA
3	60290000	60300000	0.0349568	-3.27109	NA	NA	0.199411	-2.75114	NA	NA	0.133498	-4.12517	NA	NA	0.0868607	-2.49863	NA	NA	0.0153712	-5.09986	NA	NA	0.0740346	-4.78132	NA	NA	0.135921	-2.6172	NA	NA
3	60300000	60310000	0.0340798	-3.32116	NA	NA	0.203958	-2.52406	NA	NA	0.132282	-4.07842	NA	NA	0.0868607	-2.49863	NA	NA	0.0154095	-4.94097	NA	NA	0.0761068	-4.7422	NA	NA	0.135921	-2.6172	NA	NA
3	60310000	60320000	0.0340798	-3.32116	NA	NA	0.230501	-2.36601	NA	NA	0.131035	-4.02902	NA	NA	0.085534	-2.41126	NA	NA	0.0154831	-4.72296	NA	NA	0.0806256	-4.64188	NA	NA	0.130431	-2.8097	NA	NA
3	60320000	60330000	0.0179391	-3.15166	NA	NA	0.226638	-2.36212	NA	NA	0.137575	-3.98125	NA	NA	0.0850094	-2.37565	NA	NA	0.0155597	-4.51402	NA	NA	0.0817712	-4.57164	NA	NA	0.128659	-2.87273	NA	NA
3	60330000	60340000	0.0179391	-3.15166	NA	NA	0.218058	-2.35562	NA	NA	0.138197	-3.9626	NA	NA	0.0861634	-2.39726	NA	NA	0.0156183	-4.21438	NA	NA	0.0833053	-4.44249	NA	NA	0.13404	-2.24962	NA	NA
3	60420000	60430000	-0.0494317	-3.02489	NA	NA	0.178104	-2.30336	NA	NA	0.180115	-4.09872	NA	NA	0.0963043	-2.2055	NA	NA	0.0186844	-4.51922	NA	NA	0.169411	-4.23719	NA	NA	0.0999904	-2.01714	NA	NA
3	60910000	60920000	-0.00666586	-2.82934	NA	NA	0.120266	-2.59138	NA	NA	0.0187106	-4.05214	NA	NA	0.0758875	-1.65979	NA	NA	0.0722704	-3.40732	NA	NA	0.0457712	-4.06712	NA	NA	0.188308	-1.82133	NA	NA
3	60920000	60930000	0.0128405	-2.67544	NA	NA	0.120916	-2.73073	NA	NA	0.0186265	-4.09172	NA	NA	0.083191	-1.52611	NA	NA	0.0722704	-3.40732	NA	NA	0.0457712	-4.06712	NA	NA	0.188308	-1.82133	NA	NA
3	60930000	60940000	0.0128405	-2.67544	NA	NA	0.120916	-2.73073	NA	NA	0.0137829	-3.57859	NA	NA	0.083191	-1.52611	NA	NA	0.0716677	-3.17587	NA	NA	0.0342937	-4.07347	NA	NA	0.197873	-0.710561	NA	NA
3	60940000	60950000	0.00700635	-2.50346	NA	NA	0.125012	-2.61416	NA	NA	0.0160848	-3.50683	NA	NA	0.0844831	-1.58517	NA	NA	0.073463	-3.12945	NA	NA	0.0294404	-4.07633	NA	NA	0.199046	-0.580345	NA	NA
3	60950000	60960000	0.00700635	-2.50346	NA	NA	0.132275	-2.42304	NA	NA	0.0310996	-3.04647	NA	NA	0.0851404	-1.61674	NA	NA	0.0847197	-3.36907	NA	NA	0.0483946	-4.01371	NA	NA	0.195813	-0.755019	NA	NA
3	60970000	60980000	0.0187195	-2.59342	NA	NA	0.13757	-2.4749	NA	NA	0.044034	-2.40451	NA	NA	0.0902032	-1.49638	NA	NA	0.112249	-3.67707	NA	NA	0.0672843	-3.94944	NA	NA	0.195063	-0.830344	NA	NA
3	60980000	60990000	0.0124414	-2.42907	NA	NA	0.13757	-2.4749	NA	NA	0.0445961	-2.53261	NA	NA	0.0902032	-1.49638	NA	NA	0.121552	-3.78063	NA	NA	0.100253	-3.91478	NA	NA	0.221285	-0.951858	NA	NA
3	60990000	61000000	0.0124414	-2.42907	NA	NA	0.151639	-2.57929	NA	NA	0.045247	-2.69242	NA	NA	0.13266	-1.38412	NA	NA	0.141548	-3.47885	NA	NA	0.114882	-3.90167	NA	NA	0.22638	-0.915976	NA	NA
3	61000000	61010000	0.0219249	-2.65078	NA	NA	0.153885	-2.48472	NA	NA	0.0664337	-3.0949	NA	NA	0.14374	-1.42305	NA	NA	0.150087	-3.3696	NA	NA	0.151381	-3.84589	NA	NA	0.290967	-0.378735	NA	NA
3	61010000	61020000	0.0219249	-2.65078	NA	NA	0.154493	-2.2547	NA	NA	0.0724133	-3.20716	NA	NA	0.169408	-1.56153	NA	NA	0.182781	-3.38073	NA	NA	0.170218	-3.81812	NA	NA	0.304045	-0.492675	NA	NA
3	61020000	61030000	0.0140165	-2.45491	NA	NA	0.155073	-2.00489	NA	NA	0.0942242	-2.74625	NA	NA	0.169408	-1.56153	NA	NA	0.187622	-3.37564	NA	NA	0.193292	-3.75966	NA	NA	0.356332	-0.931455	NA	NA
3	61030000	61040000	0.0140165	-2.45491	NA	NA	0.165722	-2.70784	NA	NA	0.094837	-2.73621	NA	NA	0.216283	-1.28237	NA	NA	0.221908	-3.2236	NA	NA	0.21675	-3.70339	NA	NA	0.356332	-0.931455	NA	NA
3	61050000	61060000	0.0255582	-2.38598	NA	NA	0.172337	-2.54662	NA	NA	0.122252	-2.86188	NA	NA	0.217869	-1.27103	NA	NA	0.223202	-3.21218	NA	NA	0.225344	-3.74177	NA	NA	0.395157	-0.890602	NA	NA
3	61060000	61070000	0.0282176	-2.80542	NA	NA	0.181204	-2.33924	NA	NA	0.123873	-2.86039	NA	NA	0.24795	-0.99654	NA	NA	0.248716	-3.04713	NA	NA	0.243416	-3.83145	NA	NA	0.399373	-0.875139	NA	NA
3	61070000	61080000	0.0282176	-2.80542	NA	NA	0.179936	-2.34285	NA	NA	0.13901	-2.59107	NA	NA	0.249896	-0.978216	NA	NA	0.25164	-3.01136	NA	NA	0.246462	-3.72493	NA	NA	0.456464	-0.638271	NA	NA
3	61080000	61090000	0.0301559	-2.68916	NA	NA	0.161769	-2.40421	NA	NA	0.147756	-2.95495	NA	NA	0.289814	-1.06543	NA	NA	0.258843	-2.93307	NA	NA	0.257909	-3.35557	NA	NA	0.465492	-0.575162	NA	NA
3	61090000	61100000	0.0301559	-2.68916	NA	NA	0.169431	-2.46141	NA	NA	0.153964	-3.20146	NA	NA	0.292713	-1.03958	NA	NA	0.258843	-2.93307	NA	NA	0.249761	-3.52227	NA	NA	0.477045	-0.499291	NA	NA
3	61110000	61120000	0.0276121	-2.78922	NA	NA	0.170581	-2.47698	NA	NA	0.180542	-2.86976	NA	NA	0.296016	-1.00675	NA	NA	0.268844	-2.67872	NA	NA	0.235246	-3.83055	NA	NA	0.446758	-0.415997	NA	NA
3	61120000	61130000	0.0275814	-2.59391	NA	NA	0.163014	-2.56093	NA	NA	0.182998	-2.95067	NA	NA	0.287937	-0.982488	NA	NA	0.280023	-2.75154	NA	NA	0.216772	-3.59523	NA	NA	0.431205	-0.378753	NA	NA
3	61130000	61140000	0.0275814	-2.59391	NA	NA	0.162859	-2.33158	NA	NA	0.187754	-3.10346	NA	NA	0.277401	-0.949773	NA	NA	0.289882	-2.81787	NA	NA	0.189817	-3.28032	ENSCAFG00000046311	NA	0.4177	-0.229891	NA	NA
3	61140000	61150000	0.0103468	-2.55847	NA	NA	0.163313	-2.36362	NA	NA	0.184572	-2.47906	NA	NA	0.263345	-0.900135	NA	NA	0.265142	-2.79817	NA	NA	0.171173	-3.35032	NA	NA	0.407141	-0.106805	NA	NA
3	61150000	61160000	0.0103468	-2.55847	NA	NA	0.163819	-2.49154	NA	NA	0.17454	-2.29745	NA	NA	0.257798	-0.741572	NA	NA	0.25112	-2.87103	NA	NA	0.15266	-3.43571	NA	NA	0.386829	0.390755	NA	NA
3	61160000	61170000	-0.0300624	-2.20385	NA	NA	0.160154	-2.23909	NA	NA	0.166835	-2.20595	NA	NA	0.251166	-0.523167	NA	NA	0.225602	-3.10218	NA	NA	0.139044	-3.35444	NA	NA	0.378895	0.608495	NA	NA
3	61170000	61180000	-0.0300624	-2.20385	NA	NA	0.159754	-2.20179	NA	NA	0.160367	-1.62471	NA	NA	0.240013	-0.45377	NA	NA	0.212475	-2.93469	NA	NA	0.122166	-3.27017	NA	NA	0.374516	0.400044	NA	NA
3	61180000	61190000	-0.0645205	-1.92284	NA	NA	0.143188	-1.31712	NA	NA	0.156908	-1.30015	NA	NA	0.211895	-0.296852	NA	NA	0.178762	-2.5642	NA	NA	0.117331	-3.27026	NA	NA	0.370837	0.214552	NA	NA
3	61190000	61200000	-0.0645205	-1.92284	NA	NA	0.142705	-1.29638	NA	NA	0.123677	-1.26565	NA	NA	0.211878	-0.296641	NA	NA	0.132741	-2.36824	NA	NA	0.0681852	-3.27052	NA	NA	0.358896	0.429041	NA	NA
3	61200000	61210000	-0.0937516	-2.0138	NA	NA	0.142705	-1.29638	NA	NA	0.108208	-1.25045	NA	NA	0.160236	0.149707	NA	NA	0.132741	-2.36824	NA	NA	0.0681852	-3.27052	NA	NA	0.308758	1.32571	NA	NA
3	61220000	61230000	-0.132737	-1.37054	NA	NA	0.106031	-1.20736	NA	NA	0.0739514	-0.761465	NA	NA	0.160236	0.149707	NA	NA	0.0478556	-2.30423	NA	NA	0.0225182	-2.75126	NA	NA	0.308758	1.32571	NA	NA
3	61230000	61240000	-0.132737	-1.37054	NA	NA	0.105386	-0.998392	NA	NA	0.0376401	-0.173097	NA	NA	0.105609	0.480409	NA	NA	0.032453	-2.0601	NA	NA	-0.00587939	-2.41113	NA	NA	0.283117	2.00071	NA	NA
3	61240000	61250000	-0.152412	-0.911246	NA	NA	0.102388	0.121226	NA	NA	-0.00448311	1.2198	NA	NA	0.056744	0.890185	NA	NA	-0.0258621	-1.16598	NA	NA	-0.033799	-2.18818	NA	NA	0.278378	2.12809	NA	NA
3	61250000	61260000	-0.152412	-0.911246	ENSG00000189283	FHIT	0.0977219	0.00462997	ENSMUSG00000060579	Fhit	-0.00853103	1.1316	NA	NA	0.00407042	1.41317	NA	NA	-0.0478194	-1.4988	NA	NA	-0.0715348	-1.85589	NA	NA	0.212475	1.73109	NA	NA
3	61260000	61270000	-0.171758	-1.33993	NA	NA	0.0569791	-0.875461	NA	NA	-0.0755617	-0.170728	NA	NA	0.00407042	1.41317	NA	NA	-0.101343	-2.32447	NA	NA	-0.0715348	-1.85589	NA	NA	0.173543	1.52057	NA	NA
3	62750000	62760000	-0.173086	-3.492	NA	NA	-0.229702	-6.30305	NA	NA	-0.105684	-6.45086	NA	NA	-0.0846479	-4.45967	NA	NA	-0.0213094	-7.55688	NA	NA	-0.183162	-7.47766	NA	NA	-0.282972	-5.53246	NA	NA
3	62760000	62770000	-0.127195	-3.98553	NA	NA	-0.202067	-7.15191	NA	NA	-0.105684	-6.45086	NA	NA	-0.0634145	-4.49028	NA	NA	-0.0184334	-7.55968	NA	NA	-0.153314	-7.45847	NA	NA	-0.265169	-5.62279	NA	NA
3	62770000	62780000	-0.127195	-3.98553	NA	NA	-0.202067	-7.15191	NA	NA	-0.0742746	-6.22055	NA	NA	-0.0430346	-4.5238	NA	NA	0.0480808	-6.76756	NA	NA	-0.0997231	-7.62207	NA	NA	-0.213077	-5.75799	NA	NA
3	62780000	62790000	-0.0822165	-4.07669	NA	NA	-0.135498	-6.70996	NA	NA	-0.0550243	-6.20305	NA	NA	-0.0171904	-4.56739	NA	NA	0.0554277	-6.88374	NA	NA	-0.0997231	-7.62207	NA	NA	-0.202139	-5.77944	NA	NA
3	62800000	62810000	-0.021438	-3.65228	NA	NA	-0.100132	-7.55968	NA	NA	-0.0192374	-6.3848	NA	NA	0.00926024	-4.65649	NA	NA	0.123216	-7.2793	NA	NA	-0.0801346	-7.03104	NA	NA	-0.163267	-5.78844	NA	NA
3	62810000	62820000	-0.021438	-3.65228	NA	NA	-0.0822367	-7.82792	NA	NA	-0.00492788	-6.42927	NA	NA	0.0293695	-4.75923	NA	NA	0.162588	-6.69738	NA	NA	-0.0669188	-7.04225	NA	NA	-0.149081	-5.99232	NA	NA
3	62820000	62830000	0.0150922	-3.85478	NA	NA	-0.0572754	-7.96786	NA	NA	0.0338798	-6.49141	NA	NA	0.0403297	-4.81061	NA	NA	0.189305	-7.52202	NA	NA	-0.0435171	-7.04997	NA	NA	-0.124843	-6.38122	NA	NA
3	62830000	62840000	0.0150922	-3.85478	NA	NA	-0.0433707	-7.60786	NA	NA	0.0591376	-6.47645	NA	NA	0.0740856	-4.56341	NA	NA	0.194648	-7.79417	NA	NA	-0.0207885	-7.19369	NA	NA	-0.111812	-6.08563	NA	NA
3	62840000	62850000	0.0749609	-3.58848	NA	NA	-0.0132548	-6.93649	NA	NA	0.0649164	-6.47223	NA	NA	0.0898664	-4.46204	NA	NA	0.225	-7.10728	NA	NA	0.0132856	-7.49657	NA	NA	-0.0959282	-5.78284	NA	NA
3	62850000	62860000	0.0749609	-3.58848	NA	NA	-0.0132548	-6.93649	NA	NA	0.0910219	-6.66713	NA	NA	0.100636	-4.64994	NA	NA	0.23288	-7.00978	NA	NA	0.0212151	-7.42805	NA	NA	-0.0919769	-5.86616	NA	NA
3	62860000	62870000	0.0864791	-3.79897	NA	NA	0.0249249	-7.66316	NA	NA	0.0982955	-6.71732	NA	NA	0.107438	-4.78603	NA	NA	0.274678	-7.00719	NA	NA	0.0408656	-7.19051	NA	NA	-0.0857046	-6.01113	NA	NA
3	62870000	62880000	0.0864791	-3.79897	ENSG00000163618	CADPS	0.0497644	-8.06151	ENSMUSG00000054423	Cadps	0.0872058	-6.45497	ENSOCUG00000002826	NA	0.120479	-4.64554	ENSSSCG00000011489	NA	0.295107	-7.02699	ENSOARG00000011671	NA	0.062885	-7.06694	ENSCAFG00000007072	CADPS	-0.082904	-5.88179	ENSFCAG00000012727	CADPS
3	62880000	62890000	0.100709	-3.97604	NA	NA	0.0881229	-8.16829	NA	NA	0.0720166	-6.13608	NA	NA	0.126038	-4.58934	NA	NA	0.299421	-7.04368	NA	NA	0.0942622	-6.89083	NA	NA	-0.0782163	-5.67798	NA	NA
3	62890000	62900000	0.100709	-3.97604	NA	NA	0.100636	-7.40848	NA	NA	0.088525	-6.61502	NA	NA	0.114534	-4.78219	NA	NA	0.267805	-7.08518	NA	NA	0.0965213	-6.92357	NA	NA	-0.0413115	-5.75065	NA	NA
3	62900000	62910000	0.113253	-4.28593	NA	NA	0.105277	-7.0242	NA	NA	0.102484	-6.98419	NA	NA	0.110465	-4.8509	NA	NA	0.267805	-7.08518	NA	NA	0.109783	-7.16136	NA	NA	-0.0159122	-5.79646	NA	NA
3	62910000	62920000	0.113253	-4.28593	NA	NA	0.103775	-7.64066	NA	NA	0.10684	-6.85931	NA	NA	0.100049	-4.82438	NA	NA	0.22929	-7.36823	NA	NA	0.109783	-7.16136	NA	NA	-0.0414667	-5.80503	NA	NA
3	62920000	62930000	0.131035	-4.2001	NA	NA	0.101729	-8.37757	NA	NA	0.120113	-6.31705	NA	NA	0.0899509	-4.80437	NA	NA	0.217788	-7.47766	NA	NA	0.120449	-7.09341	NA	NA	-0.0586421	-5.81225	NA	NA
3	63020000	63030000	0.0557249	-4.26624	NA	NA	0.151856	-7.95584	NA	NA	0.105992	-6.16264	NA	NA	-0.0739792	-4.72505	NA	NA	-0.0108963	-7.19613	NA	NA	0.0654378	-6.70348	NA	NA	-0.17199	-5.63701	NA	NA
3	63030000	63040000	0.0557249	-4.26624	NA	NA	0.148821	-8.09958	NA	NA	0.0604679	-5.8783	NA	NA	-0.0778942	-4.69972	NA	NA	-0.0667476	-6.71038	NA	NA	0.0309555	-7.14411	NA	NA	-0.17199	-5.63701	NA	NA
3	63040000	63050000	0.0230278	-4.55634	NA	NA	0.141972	-8.15064	NA	NA	0.0597991	-5.87493	NA	NA	-0.11729	-4.45796	NA	NA	-0.0667476	-6.71038	NA	NA	0.0221498	-7.3183	NA	NA	-0.228798	-5.81497	NA	NA
3	63050000	63060000	0.0230278	-4.55634	NA	NA	0.114639	-7.76984	NA	NA	0.0132245	-6.35856	NA	NA	-0.143322	-4.50301	NA	NA	-0.133856	-7.86268	NA	NA	-0.0156508	-5.94593	NA	NA	-0.244399	-5.89434	NA	NA
3	63060000	63070000	-0.0125618	-4.39649	NA	NA	0.0793589	-8.26214	NA	NA	0.00866946	-6.41418	NA	NA	-0.190336	-4.60804	NA	NA	-0.146913	-8.20803	NA	NA	-0.0585848	-6.46113	NA	NA	-0.275621	-6.17272	NA	NA
3	63070000	63080000	-0.0125618	-4.39649	NA	NA	0.0624715	-8.3884	NA	NA	-0.0515302	-6.51579	NA	NA	-0.240819	-4.59031	NA	NA	-0.207426	-7.35043	NA	NA	-0.100734	-7.21784	NA	NA	-0.278881	-5.95978	NA	NA
3	69550000	69560000	0.269274	0.668248	NA	NA	0.188814	1.51592	NA	NA	0.316161	0.552884	NA	NA	0.208935	1.07148	NA	NA	0.0775552	0.000447877	NA	NA	0.180132	-2.63459	NA	NA	-0.098578	-1.40874	NA	NA
3	69560000	69570000	0.222879	0.280853	NA	NA	0.219842	1.23016	NA	NA	0.309028	0.552022	NA	NA	0.169775	0.85124	NA	NA	0.095681	0.151878	NA	NA	0.177936	-2.50286	NA	NA	-0.0625849	-1.2943	NA	NA
3	69570000	69580000	0.222879	0.280853	NA	NA	0.189762	1.25936	NA	NA	0.26083	0.545711	NA	NA	0.162179	0.855965	NA	NA	0.0994179	-0.268351	NA	NA	0.16248	-2.52893	NA	NA	-0.0625849	-1.2943	NA	NA
3	69580000	69590000	0.19855	0.108312	NA	NA	0.170452	1.31028	NA	NA	0.218325	0.351425	NA	NA	0.111718	0.906958	NA	NA	0.101543	-0.524519	NA	NA	0.136085	-2.57365	NA	NA	-0.170642	-1.34524	NA	NA
3	69590000	69600000	0.19855	0.108312	NA	NA	0.153036	1.30447	NA	NA	0.166205	0.10627	NA	NA	0.102395	0.883172	NA	NA	0.0865526	-0.416674	NA	NA	0.0952083	-2.54956	NA	NA	-0.201165	-1.35933	NA	NA
3	69600000	69610000	0.139213	-0.049446	NA	NA	0.145715	1.30189	NA	NA	0.107342	-0.0016249	NA	NA	0.0201275	0.652755	NA	NA	0.064721	-0.256721	NA	NA	0.0496364	-2.52121	NA	NA	-0.260328	-0.494225	NA	NA
3	74460000	74470000	0.16521	-3.88089	NA	NA	-0.113476	-4.85957	NA	NA	0.135606	-5.32049	NA	NA	0.259811	-2.42595	NA	NA	0.0170087	-5.27189	NA	NA	-0.0736452	-6.45383	NA	NA	0.331511	-4.78345	NA	NA
3	74470000	74480000	0.16521	-3.88089	NA	NA	-0.101797	-4.87108	NA	NA	0.0924302	-5.24955	NA	NA	0.246399	-2.07506	NA	NA	0.00505036	-5.54701	NA	NA	-0.0783328	-6.51748	NA	NA	0.329282	-4.61441	NA	NA
3	74480000	74490000	0.201164	-3.57745	NA	NA	-0.0935039	-4.84095	NA	NA	0.0781912	-5.21348	NA	NA	0.230945	-2.03496	NA	NA	-0.00380499	-5.17782	NA	NA	-0.080314	-6.54844	NA	NA	0.323041	-4.24201	NA	NA
3	74490000	74500000	0.201164	-3.57745	NA	NA	-0.112978	-5.3768	NA	NA	0.0348068	-5.41462	NA	NA	0.216848	-2.01791	NA	NA	-0.00691404	-5.19723	NA	NA	-0.0564044	-6.04983	NA	NA	0.317149	-4.25175	NA	NA
3	74500000	74510000	0.213963	-3.75893	NA	NA	-0.109234	-5.31901	NA	NA	0.0136237	-5.53165	NA	NA	0.172256	-1.99301	NA	NA	-0.00972429	-5.21824	NA	NA	-0.0530381	-5.99159	NA	NA	0.306815	-4.26676	NA	NA
3	74510000	74520000	0.213963	-3.75893	NA	NA	-0.106018	-5.25986	NA	NA	-0.0413765	-5.64075	NA	NA	0.154334	-1.89522	NA	NA	-0.0351032	-5.37984	NA	NA	-0.0434927	-6.1787	NA	NA	0.287002	-4.34864	NA	NA
3	74520000	74530000	0.237497	-3.65293	ENSG00000113805	CNTN3	-0.0784979	-4.87424	NA	NA	-0.0756105	-5.15821	ENSOCUG00000013181	CNTN3	0.120844	-1.6974	NA	NA	-0.0424591	-5.48612	ENSOARG00000009293	NA	-0.0363017	-6.24073	NA	NA	0.270375	-4.33904	NA	NA
3	74530000	74540000	0.237497	-3.65293	NA	NA	-0.0774949	-4.69041	NA	NA	-0.11608	-5.30914	NA	NA	0.0988227	-1.72451	NA	NA	-0.0237357	-5.61584	NA	NA	-0.0262315	-6.25153	NA	NA	0.221072	-3.30209	NA	NA
3	74540000	74550000	0.23097	-3.55944	NA	NA	-0.0833534	-4.51184	NA	NA	-0.135877	-5.58275	NA	NA	0.0778831	-1.75036	NA	NA	-0.0237357	-5.61584	NA	NA	-0.0228458	-6.27021	NA	NA	0.190803	-3.45241	NA	NA
3	74550000	74560000	0.23097	-3.55944	NA	NA	-0.116474	-4.40659	NA	NA	-0.143608	-5.68206	NA	NA	0.0422234	-1.71533	NA	NA	-0.0329397	-5.16689	NA	NA	-0.0151442	-6.31788	NA	NA	0.138647	-3.69415	NA	NA
3	74560000	74570000	0.198574	-3.61738	NA	NA	-0.116474	-4.40659	NA	NA	-0.16403	-5.67332	NA	NA	0.0265737	-1.70292	NA	NA	-0.0329397	-5.16689	NA	NA	-0.0151442	-6.31788	NA	NA	0.130972	-3.70867	NA	NA
3	74570000	74580000	0.198574	-3.61738	NA	NA	-0.131166	-4.60949	NA	NA	-0.184012	-5.66776	NA	NA	-0.0432498	-2.11543	NA	NA	-0.0071315	-4.96946	NA	NA	-0.0213752	-6.3507	NA	NA	0.0765096	-3.79485	NA	NA
3	74580000	74590000	0.161867	-3.38169	NA	NA	-0.157846	-5.01632	NA	NA	-0.187506	-5.52797	NA	NA	-0.053828	-2.17729	NA	NA	-0.0161079	-5.05129	NA	NA	-0.023996	-6.37133	NA	NA	0.0351593	-3.93526	NA	NA
3	74600000	74610000	0.099431	-3.61902	NA	NA	-0.131156	-4.25549	NA	NA	-0.195654	-5.42497	NA	NA	-0.138934	-1.78481	NA	NA	-0.0318357	-5.57299	NA	NA	-0.0169197	-6.21741	NA	NA	-0.0242604	-4.11539	NA	NA
3	74610000	74620000	0.099431	-3.61902	NA	NA	-0.15268	-4.1524	NA	NA	-0.20948	-5.46028	NA	NA	-0.169586	-1.95266	ENSSSCG00000011522	CNTN3	-0.0356985	-5.71616	NA	NA	-0.0173351	-6.17984	ENSCAFG00000006357	CNTN3	-0.117157	-4.08647	ENSFCAG00000012778	CNTN3
3	74620000	74630000	0.0332382	-3.39654	NA	NA	-0.166509	-4.2551	ENSMUSG00000030075	Cntn3	-0.238904	-5.5587	NA	NA	-0.214748	-2.22824	NA	NA	-0.024313	-5.48871	NA	NA	-0.0194408	-6.01806	NA	NA	-0.11889	-4.08897	NA	NA
3	74630000	74640000	0.0332382	-3.39654	NA	NA	-0.18473	-4.69211	NA	NA	-0.240894	-5.64722	NA	NA	-0.225807	-2.49068	NA	NA	-0.0144694	-5.2378	NA	NA	-0.0237689	-6.02982	NA	NA	-0.214851	-4.79099	NA	NA
3	74640000	74650000	0.0123255	-3.60569	NA	NA	-0.230556	-5.02937	NA	NA	-0.243323	-5.75309	NA	NA	-0.240929	-2.85698	NA	NA	-0.0115698	-5.0273	NA	NA	-0.0292065	-6.04335	NA	NA	-0.215002	-4.78855	NA	NA
3	74650000	74660000	0.0123255	-3.60569	NA	NA	-0.246926	-4.89549	NA	NA	-0.220685	-5.67436	NA	NA	-0.240929	-2.85698	NA	NA	-0.0276885	-4.99257	NA	NA	-0.033213	-6.18287	NA	NA	-0.227637	-4.66704	NA	NA
3	74660000	74670000	-0.0247198	-3.78213	NA	NA	-0.253362	-4.82647	NA	NA	-0.208018	-5.89972	NA	NA	-0.239081	-3.25335	NA	NA	-0.0516809	-5.72143	NA	NA	-0.0401995	-6.46362	NA	NA	-0.227637	-4.66704	NA	NA
3	74670000	74680000	-0.0247198	-3.78213	NA	NA	-0.263923	-4.57474	NA	NA	-0.199762	-6.15744	NA	NA	-0.230519	-3.27212	NA	NA	-0.045294	-5.54593	NA	NA	-0.0375758	-6.40161	NA	NA	-0.235204	-4.53623	NA	NA
3	74770000	74780000	-0.0597088	-4.33206	NA	NA	-0.191727	-4.21366	NA	NA	-0.0102424	-6.44172	NA	NA	-0.0990205	-3.70961	NA	NA	-0.0091727	-5.55189	NA	NA	-0.0259501	-6.17005	NA	NA	-0.0560629	-5.00646	NA	NA
3	74780000	74790000	-0.0788478	-4.32863	NA	NA	-0.175236	-4.94502	NA	NA	-0.00742554	-7.0059	NA	NA	-0.0839354	-3.73516	NA	NA	-0.0236263	-5.60142	NA	NA	-0.0268972	-6.17439	NA	NA	-0.0379171	-5.10616	NA	NA
3	74790000	74800000	-0.0788478	-4.32863	NA	NA	-0.157014	-5.51794	NA	NA	-0.0152944	-6.45991	NA	NA	-0.0577375	-3.88232	NA	NA	-0.010798	-5.48018	NA	NA	-0.0329804	-6.191	NA	NA	-0.0379171	-5.10616	NA	NA
3	74800000	74810000	-0.0713523	-4.53367	NA	NA	-0.162715	-4.36164	NA	NA	-0.0147227	-6.69174	NA	NA	-0.0394885	-3.86621	NA	NA	-0.010798	-5.48018	NA	NA	-0.0329804	-6.191	NA	NA	0.0100463	-5.15773	NA	NA
3	74810000	74820000	-0.0713523	-4.53367	NA	NA	-0.149964	-5.37936	NA	NA	-0.0132694	-7.02827	NA	NA	-6.67807e-05	-3.82736	NA	NA	0.00506665	-5.41092	NA	NA	-0.0262151	-6.14833	NA	NA	0.0134654	-5.16288	NA	NA
3	74830000	74840000	-0.0702311	-4.50696	NA	NA	-0.143619	-5.38854	NA	NA	-0.00454762	-7.32347	NA	NA	0.0151063	-3.74981	NA	NA	0.00734414	-5.40102	NA	NA	-0.0224684	-6.12595	NA	NA	0.0566821	-5.36858	NA	NA
3	74840000	74850000	-0.0782856	-4.5286	NA	NA	-0.136633	-5.3862	NA	NA	-0.00454762	-7.32347	NA	NA	0.103322	-3.47515	NA	NA	0.00674488	-5.45415	NA	NA	-0.0248252	-6.12018	NA	NA	0.0602028	-5.38712	NA	NA
3	74850000	74860000	-0.0782856	-4.5286	NA	NA	-0.156654	-5.09054	NA	NA	-0.0212333	-7.08071	NA	NA	0.115518	-4.01517	NA	NA	0.021089	-5.60419	NA	NA	-0.0288941	-6.10212	NA	NA	0.0803837	-4.92974	NA	NA
3	74860000	74870000	-0.0902374	-4.74477	NA	NA	-0.159752	-4.62405	NA	NA	-0.0265968	-6.80675	NA	NA	0.115455	-3.92918	NA	NA	0.0650239	-4.78784	NA	NA	-0.0276407	-6.08493	NA	NA	0.0866491	-4.77051	NA	NA
3	74870000	74880000	-0.0902374	-4.74477	NA	NA	-0.116955	-4.77392	NA	NA	-0.0517303	-6.605	NA	NA	0.115377	-3.79706	NA	NA	0.0784135	-5.44286	NA	NA	-0.0254767	-6.04663	NA	NA	0.0922795	-5.10203	NA	NA
3	74880000	74890000	-0.0886931	-4.46474	NA	NA	-0.116955	-4.77392	NA	NA	-0.0827288	-6.52549	NA	NA	0.111575	-3.85226	ENSSSCG00000050663	NA	0.0784135	-5.44286	NA	NA	-0.0254767	-6.04663	NA	NA	0.0985903	-5.44572	NA	NA
3	74890000	74900000	-0.0886931	-4.46474	NA	NA	-0.11428	-4.86018	NA	NA	-0.0725384	-6.9879	NA	NA	0.0922727	-4.11588	NA	NA	0.10157	-5.35978	NA	NA	-0.0398863	-6.48465	NA	NA	0.0990116	-5.42098	NA	NA
3	74900000	74910000	-0.0954567	-4.54695	NA	NA	-0.10925	-5.03131	NA	NA	-0.0680925	-7.16198	NA	NA	0.0876875	-4.07648	NA	NA	0.111907	-5.11482	NA	NA	-0.0443385	-6.48791	NA	NA	0.106819	-4.98249	NA	NA
3	74920000	74930000	-0.129827	-4.41751	NA	NA	-0.113075	-4.58873	NA	NA	-0.0944945	-7.3903	NA	NA	0.070502	-3.91535	NA	NA	0.0854151	-5.57881	NA	NA	-0.067136	-6.42184	NA	NA	0.106426	-4.84208	NA	NA
3	74930000	74940000	-0.129827	-4.41751	NA	NA	-0.160433	-4.57746	NA	NA	-0.118443	-7.06587	NA	NA	0.0446531	-3.78348	NA	NA	0.0854151	-5.57881	NA	NA	-0.0612864	-6.21241	NA	NA	0.114361	-4.71491	NA	NA
3	74940000	74950000	-0.18079	-4.40569	NA	NA	-0.206583	-4.56535	NA	NA	-0.112073	-7.01446	NA	NA	0.0215657	-3.8545	NA	NA	0.0856149	-5.52487	NA	NA	-0.0660181	-6.23959	NA	NA	0.124965	-4.53552	NA	NA
3	74950000	74960000	-0.18079	-4.40569	NA	NA	-0.206583	-4.56535	NA	NA	-0.0802748	-6.74048	NA	NA	0.0141149	-3.8742	NA	NA	0.0856319	-5.51794	NA	NA	-0.0769203	-6.30174	NA	NA	0.0986726	-4.76712	NA	NA
3	74960000	74970000	-0.223892	-4.3455	NA	NA	-0.250227	-4.70806	NA	NA	-0.060564	-6.72187	NA	NA	-0.0213094	-4.10557	NA	NA	0.0567787	-5.04168	NA	NA	-0.078519	-6.25828	NA	NA	0.0811054	-4.91461	NA	NA
3	76270000	76280000	-0.037009	-4.27517	NA	NA	-0.0579637	-4.54871	NA	NA	-0.0486254	-3.73308	NA	NA	-0.0155891	-3.50639	NA	NA	-0.198897	-4.06013	NA	NA	-0.202873	-5.52172	NA	NA	0.131449	-3.50492	NA	NA
3	76280000	76290000	0.00282136	-4.13707	NA	NA	-0.0571189	-4.47995	NA	NA	-0.0178392	-3.95209	NA	NA	0.00902495	-3.51156	NA	NA	-0.187549	-3.97416	NA	NA	-0.199909	-5.45815	NA	NA	0.133455	-3.43428	NA	NA
3	76300000	76310000	0.0704657	-4.00715	NA	NA	-0.0281314	-4.16721	NA	NA	0.0112286	-3.10925	NA	NA	0.036019	-3.50908	NA	NA	-0.137936	-4.05288	NA	NA	-0.179083	-5.08872	NA	NA	0.149489	-3.24624	NA	NA
3	76310000	76320000	0.0704657	-4.00715	NA	NA	-0.0237844	-4.12912	NA	NA	0.0112286	-3.10925	NA	NA	0.045062	-3.50622	NA	NA	-0.123903	-4.19084	NA	NA	-0.153771	-4.79582	NA	NA	0.186725	-3.09125	NA	NA
3	76320000	76330000	0.1135	-3.89381	NA	NA	-0.0320586	-4.08947	NA	NA	0.0682081	-3.43102	NA	NA	0.0622945	-3.5338	NA	NA	-0.120856	-4.27743	NA	NA	-0.15268	-4.805	NA	NA	0.186725	-3.09125	NA	NA
3	76330000	76340000	0.1135	-3.89381	NA	NA	-0.0374216	-4.06492	NA	NA	0.077956	-3.48533	NA	NA	0.0787095	-3.5616	NA	NA	-0.118966	-4.33297	NA	NA	-0.137162	-4.97665	NA	NA	0.206861	-2.99783	NA	NA
3	76340000	76350000	0.146403	-4.05542	NA	NA	-0.0374216	-4.06492	NA	NA	0.105618	-4.03634	NA	NA	0.075831	-3.5211	NA	NA	-0.103216	-3.83932	NA	NA	-0.137217	-5.00001	NA	NA	0.20753	-2.9952	NA	NA
3	76350000	76360000	0.146403	-4.05542	NA	NA	-0.044097	-4.37428	NA	NA	0.117275	-4.25943	NA	NA	0.0729931	-3.48149	NA	NA	-0.0941753	-3.71207	NA	NA	-0.139193	-5.79744	NA	NA	0.195202	-3.21869	NA	NA
3	76360000	76370000	0.128307	-4.16694	NA	NA	-0.0536846	-4.4638	NA	NA	0.132408	-3.79636	NA	NA	0.0717477	-3.63759	NA	NA	-0.0822367	-4.22234	NA	NA	-0.13781	-5.81225	NA	NA	0.191549	-3.29621	NA	NA
3	76440000	76450000	0.00939742	-3.91239	NA	NA	-0.176574	-3.85802	NA	NA	0.113754	-3.64167	NA	NA	0.0157458	-3.49822	NA	NA	-0.14001	-4.2259	NA	NA	-0.113296	-5.55718	NA	NA	0.0677059	-3.23913	NA	NA
3	76450000	76460000	0.00939742	-3.91239	NA	NA	-0.176574	-3.85802	NA	NA	0.113754	-3.64167	NA	NA	0.00995069	-3.48475	NA	NA	-0.147213	-4.2508	NA	NA	-0.12032	-5.42736	NA	NA	0.0661938	-3.24036	NA	NA
3	76460000	76470000	-0.0398742	-4.35297	NA	NA	-0.199535	-3.8449	NA	NA	0.0701653	-3.28235	NA	NA	0.00654329	-3.48614	NA	NA	-0.157897	-3.93403	NA	NA	-0.126812	-5.29652	NA	NA	-0.0150276	-3.29813	NA	NA
3	76470000	76480000	-0.0398742	-4.35297	NA	NA	-0.215002	-3.83388	NA	NA	0.0414929	-3.38964	NA	NA	-0.00140048	-3.48969	NA	NA	-0.168514	-3.63773	NA	NA	-0.137734	-5.46632	NA	NA	-0.0150276	-3.29813	NA	NA
3	84930000	84940000	-0.104483	-3.37537	NA	NA	0.0510197	-3.80714	NA	NA	0.0151891	-1.8352	NA	NA	-0.111105	-2.23075	NA	NA	-0.173308	-3.28004	NA	NA	0.0136749	-4.22943	NA	NA	-0.122118	-3.54703	NA	NA
3	84940000	84950000	-0.0679522	-3.11492	NA	NA	0.0696583	-3.65657	NA	NA	0.0247623	-1.39155	NA	NA	-0.110701	-2.22916	NA	NA	-0.173308	-3.28004	NA	NA	0.0136749	-4.22943	NA	NA	-0.0537971	-3.95801	NA	NA
3	84950000	84960000	-0.0679522	-3.11492	ENSG00000175161	CADM2	0.0864746	-3.36415	ENSMUSG00000064115	Cadm2	0.0401298	-0.676377	ENSOCUG00000001739	CADM2	-0.0230971	-1.73265	ENSSSCG00000011999	CADM2	-0.154105	-3.3405	NA	NA	0.0287575	-3.46249	ENSCAFG00000007806	CADM2	-0.0324801	-4.07513	ENSFCAG00000024507	CADM2
3	84960000	84970000	-0.0303575	-2.95249	NA	NA	0.0882569	-3.13914	NA	NA	0.0416464	-0.812746	NA	NA	-0.0230971	-1.73265	NA	NA	-0.138096	-3.39139	NA	NA	0.0287575	-3.46249	NA	NA	-0.0350969	-3.41454	NA	NA
3	84970000	84980000	-0.0303575	-2.95249	NA	NA	0.0900622	-3.27489	NA	NA	0.0478867	-1.28589	NA	NA	0.0332502	-1.90714	NA	NA	-0.142025	-3.368	NA	NA	0.0289819	-4.61453	NA	NA	-0.036245	-3.0955	NA	NA
3	84980000	84990000	-0.00376169	-2.94098	NA	NA	0.0934575	-3.51362	NA	NA	0.0588028	-1.41102	NA	NA	0.048684	-1.94581	NA	NA	-0.146563	-3.36987	NA	NA	0.0294904	-4.72505	NA	NA	-0.0240103	-3.3373	NA	NA
3	84990000	85000000	-0.00376169	-2.94098	NA	NA	0.103202	-3.6769	NA	NA	0.0839982	-1.68288	NA	NA	0.106617	-2.08593	NA	NA	-0.137174	-4.16211	NA	NA	0.0604381	-4.30993	NA	NA	-0.0197216	-3.42212	NA	NA
3	85000000	85010000	0.0446531	-3.21569	NA	NA	0.112784	-3.84394	NA	NA	0.087003	-1.84387	NA	NA	0.106617	-2.08593	NA	NA	-0.127429	-3.84912	NA	NA	0.0604381	-4.30993	NA	NA	0.0215552	-3.34775	NA	NA
3	85050000	85060000	0.0701075	-3.61933	NA	NA	0.058545	-4.02207	NA	NA	0.104563	-2.45405	NA	NA	0.203141	-2.2325	NA	NA	-0.149924	-4.1248	NA	NA	0.0316587	-5.27713	NA	NA	-0.0236573	-3.85667	NA	NA
3	85060000	85070000	0.0830535	-3.7569	NA	NA	0.0492376	-4.12329	NA	NA	0.116435	-2.78396	NA	NA	0.220505	-2.36957	NA	NA	-0.149216	-3.60972	NA	NA	0.0317889	-5.26667	NA	NA	-0.0219015	-3.8233	NA	NA
3	85070000	85080000	0.0830535	-3.7569	NA	NA	0.0303542	-4.32329	NA	NA	0.120376	-2.92435	NA	NA	0.225524	-2.33625	NA	NA	-0.142238	-4.00965	NA	NA	0.0328672	-5.13994	NA	NA	-0.0195487	-3.78182	NA	NA
3	85080000	85090000	0.090845	-3.46997	NA	NA	0.0110496	-4.0633	NA	NA	0.102761	-2.6308	NA	NA	0.228509	-2.31507	NA	NA	-0.144844	-4.17698	NA	NA	0.0187616	-4.78657	NA	NA	-0.0676172	-3.56332	NA	NA
3	85090000	85100000	0.090845	-3.46997	NA	NA	-0.00509087	-4.02564	NA	NA	0.101816	-2.87094	NA	NA	0.232221	-2.36877	NA	NA	-0.162425	-4.12329	NA	NA	0.000419382	-4.31279	NA	NA	-0.0809568	-3.59822	NA	NA
3	85100000	85110000	0.0806581	-3.8344	NA	NA	-0.0407775	-4.64599	NA	NA	0.100282	-3.18383	NA	NA	0.231191	-2.37317	NA	NA	-0.172198	-4.28659	NA	NA	-0.000539512	-4.34864	NA	NA	-0.119461	-4.10208	NA	NA
3	85110000	85120000	0.0806581	-3.8344	NA	NA	-0.0407775	-4.64599	NA	NA	0.100282	-3.18383	NA	NA	0.221501	-2.36048	NA	NA	-0.176751	-4.31835	NA	NA	-0.000813194	-4.36014	NA	NA	-0.119461	-4.10208	NA	NA
3	85120000	85130000	0.0725137	-3.90395	NA	NA	-0.0407775	-4.64599	NA	NA	0.0783286	-3.29733	NA	NA	0.221501	-2.36048	NA	NA	-0.1933	-4.44809	NA	NA	0.0021589	-4.24511	NA	NA	-0.13876	-4.03811	NA	NA
3	85130000	85140000	0.0725137	-3.90395	NA	NA	-0.0471609	-4.47611	NA	NA	0.0775056	-3.29878	NA	NA	0.187247	-2.52913	NA	NA	-0.1932	-4.45605	NA	NA	0.00807541	-4.01832	NA	NA	-0.141571	-4.02683	NA	NA
3	85140000	85150000	0.0407388	-3.62759	NA	NA	-0.0497445	-4.41856	NA	NA	0.0724637	-3.02099	NA	NA	0.187247	-2.52913	NA	NA	-0.192748	-4.48923	NA	NA	-0.0022505	-4.47491	NA	NA	-0.139237	-3.29874	NA	NA
3	85150000	85160000	0.0407388	-3.62759	NA	NA	-0.0497445	-4.41856	NA	NA	0.0724637	-3.02099	NA	NA	0.187247	-2.52913	NA	NA	-0.192748	-4.48923	NA	NA	-0.0222635	-5.345	NA	NA	-0.138926	-3.2154	NA	NA
3	85160000	85170000	0.0190792	-3.43861	NA	NA	-0.0559899	-4.10977	NA	NA	0.061445	-2.98216	NA	NA	0.163603	-2.55437	NA	NA	-0.206722	-4.44397	NA	NA	-0.0222635	-5.345	NA	NA	-0.134769	-3.39947	NA	NA
3	85170000	85180000	0.0190792	-3.43861	NA	NA	-0.056161	-4.09951	NA	NA	0.0479031	-2.93493	NA	NA	0.150815	-2.5693	NA	NA	-0.216592	-4.41148	NA	NA	-0.0175223	-4.94746	NA	NA	-0.127492	-3.72387	NA	NA
3	85180000	85190000	-0.00814904	-3.53293	NA	NA	-0.0515206	-4.10117	NA	NA	0.0358606	-2.97655	NA	NA	0.124162	-2.42757	NA	NA	-0.21116	-4.20544	NA	NA	-0.0157079	-4.79335	NA	NA	-0.12758	-3.71976	NA	NA
3	85190000	85200000	-0.00814904	-3.53293	NA	NA	-0.0564465	-4.09108	NA	NA	0.0287654	-3.00215	NA	NA	0.107103	-2.33638	NA	NA	-0.208569	-4.11213	NA	NA	0.00891272	-4.72881	NA	NA	-0.132799	-3.45179	NA	NA
3	85200000	85210000	-0.0242878	-4.08071	NA	NA	-0.0891268	-4.01017	NA	NA	0.0139034	-2.15682	NA	NA	0.090514	-2.44584	NA	NA	-0.201885	-4.04482	NA	NA	0.0155633	-4.71134	NA	NA	-0.132799	-3.45179	NA	NA
3	85210000	85220000	-0.0242878	-4.08071	NA	NA	-0.0891268	-4.01017	NA	NA	0.0133015	-2.1252	NA	NA	0.0705833	-2.56939	NA	NA	-0.201814	-4.0143	NA	NA	0.0155633	-4.71134	NA	NA	-0.12852	-3.43838	NA	NA
3	85220000	85230000	-0.036849	-3.71274	NA	NA	-0.0891268	-4.01017	NA	NA	0.0133015	-2.1252	NA	NA	0.0705833	-2.56939	NA	NA	-0.201333	-3.69719	NA	NA	0.0228405	-4.91719	NA	NA	-0.0941094	-3.32829	NA	NA
3	85230000	85240000	-0.036849	-3.71274	NA	NA	-0.0799958	-4.03227	NA	NA	-0.000539512	-2.46668	NA	NA	0.0689068	-2.57293	NA	NA	-0.201333	-3.69719	NA	NA	0.0243199	-4.95803	NA	NA	-0.0941094	-3.32829	NA	NA
3	85240000	85250000	-0.0510898	-3.8359	NA	NA	-0.0404617	-4.11959	NA	NA	-0.0153523	-2.85319	NA	NA	0.0600451	-2.58917	NA	NA	-0.204785	-3.73141	NA	NA	0.0226512	-4.8872	NA	NA	-0.0947307	-3.35278	NA	NA
3	85250000	85260000	-0.0510898	-3.8359	NA	NA	-0.0404617	-4.11959	NA	NA	-0.0182463	-2.63833	NA	NA	0.0600451	-2.58917	NA	NA	-0.204222	-3.76307	NA	NA	0.0124748	-4.43875	NA	NA	-0.10534	-3.84978	NA	NA
3	85260000	85270000	-0.071388	-3.8166	NA	NA	0.00273912	-4.16952	NA	NA	-0.0378324	-2.33659	NA	NA	0.0344741	-2.56975	NA	NA	-0.173464	-3.9374	NA	NA	0.00923528	-4.69478	NA	NA	-0.106734	-3.7912	NA	NA
3	85270000	85280000	-0.071388	-3.8166	NA	NA	0.00429727	-4.17228	NA	NA	-0.0770012	-3.11107	NA	NA	0.0289305	-2.56528	NA	NA	-0.155965	-3.81773	NA	NA	0.00517744	-5.00048	NA	NA	-0.11497	-3.29475	NA	NA
3	85280000	85290000	-0.0755396	-3.7627	NA	NA	-0.0167879	-4.81577	NA	NA	-0.0856752	-3.29606	NA	NA	-0.00165078	-2.95451	NA	NA	-0.145923	-3.74459	NA	NA	0.00342708	-4.5832	NA	NA	-0.0890395	-3.41165	NA	NA
3	85290000	85300000	-0.0755396	-3.7627	NA	NA	-0.0167879	-4.81577	NA	NA	-0.0878813	-3.33582	NA	NA	-0.00165078	-2.95451	NA	NA	-0.148836	-3.73918	NA	NA	0.00342708	-4.5832	NA	NA	-0.051419	-3.57116	NA	NA
3	85300000	85310000	-0.0806687	-3.94427	NA	NA	-0.0167879	-4.81577	NA	NA	-0.0969807	-3.28689	NA	NA	-0.00176184	-2.94114	NA	NA	-0.1549	-3.72817	NA	NA	0.00437536	-4.64893	NA	NA	-0.051419	-3.57116	NA	NA
3	85310000	85320000	-0.0806687	-3.94427	NA	NA	-0.0230455	-4.52691	NA	NA	-0.115854	-3.18524	NA	NA	-0.00194109	-2.90507	NA	NA	-0.159317	-3.89657	NA	NA	0.0125562	-5.18311	NA	NA	-0.0114825	-3.78954	NA	NA
3	85320000	85330000	-0.06507	-3.70027	NA	NA	-0.0259893	-4.38735	NA	NA	-0.0926572	-3.22659	NA	NA	-0.0023791	-2.90983	NA	NA	-0.171139	-4.33054	NA	NA	0.0125562	-5.18311	NA	NA	-0.00851593	-3.80243	NA	NA
3	85330000	85340000	-0.06507	-3.70027	NA	NA	-0.0190146	-4.22552	NA	NA	-0.0592806	-3.36569	NA	NA	-0.00319192	-2.91861	NA	NA	-0.141542	-3.89358	NA	NA	0.000708585	-5.19265	NA	NA	-0.0161663	-3.31443	NA	NA
3	85410000	85420000	-0.0639578	-3.80123	NA	NA	-0.0802636	-4.43705	NA	NA	0.0485561	-2.98451	NA	NA	-0.0744889	-3.08841	NA	NA	-0.14059	-4.22435	NA	NA	-0.0197151	-4.7681	NA	NA	0.0931335	-3.95351	NA	NA
3	85420000	85430000	-0.0664053	-3.80793	NA	NA	-0.0973485	-4.25711	NA	NA	0.0517576	-2.94723	NA	NA	-0.0770318	-3.07484	NA	NA	-0.141607	-4.21579	NA	NA	-0.0225359	-4.57022	NA	NA	0.103261	-3.19224	NA	NA
3	85430000	85440000	-0.0664053	-3.80793	NA	NA	-0.0973485	-4.25711	NA	NA	0.0570232	-2.88411	NA	NA	-0.0772328	-3.07399	NA	NA	-0.173488	-3.93504	NA	NA	-0.0227334	-4.63933	NA	NA	0.103261	-3.19224	NA	NA
3	85440000	85450000	-0.0637287	-3.79145	NA	NA	-0.127342	-4.24071	NA	NA	0.0518155	-2.78649	NA	NA	-0.0934168	-3.05557	NA	NA	-0.181308	-3.89932	NA	NA	-0.0235086	-4.85665	NA	NA	0.103569	-3.63437	NA	NA
3	85450000	85460000	-0.0637287	-3.79145	NA	NA	-0.142838	-4.23027	NA	NA	0.0366407	-2.51155	NA	NA	-0.110064	-3.03642	NA	NA	-0.208543	-3.99499	NA	NA	-0.0235086	-4.85665	NA	NA	0.103588	-3.64234	NA	NA
3	85460000	85470000	-0.119194	-3.2273	NA	NA	-0.138038	-4.14526	NA	NA	0.0122414	-2.75635	NA	NA	-0.116882	-2.93199	ENSSSCG00000041728	NA	-0.201051	-3.84519	NA	NA	-0.0277947	-5.2681	NA	NA	0.107278	-3.5003	NA	NA
3	85470000	85480000	-0.119194	-3.2273	NA	NA	-0.129139	-3.9835	NA	NA	-0.0160967	-3.10313	NA	NA	-0.122674	-2.84988	NA	NA	-0.197499	-3.74252	NA	NA	-0.0295362	-5.42846	NA	NA	0.109306	-3.42441	NA	NA
3	85480000	85490000	-0.129482	-3.47665	NA	NA	-0.118486	-4.00016	NA	NA	-0.0476127	-3.60413	NA	NA	-0.139824	-2.77357	NA	NA	-0.22003	-3.99712	NA	NA	-0.0224895	-5.41369	NA	NA	0.0566218	-3.42817	NA	NA
3	85490000	85500000	-0.129482	-3.47665	NA	NA	-0.0979059	-4.0342	NA	NA	-0.0569937	-3.56973	NA	NA	-0.139824	-2.77357	NA	NA	-0.245569	-3.86141	NA	NA	-0.020326	-5.41064	NA	NA	0.0436427	-3.4865	NA	NA
3	89160000	89170000	-0.182042	-2.64577	NA	NA	-0.254868	-3.04228	NA	NA	-0.228977	-1.02564	NA	NA	-0.0334362	-1.93332	NA	NA	-0.168682	-1.55084	NA	NA	-0.0370479	-0.213502	NA	NA	0.12087	-1.71935	NA	NA
3	89170000	89180000	-0.182042	-2.64577	NA	NA	-0.25321	-3.03755	NA	NA	-0.225187	-0.822036	NA	NA	-0.00222707	-1.81568	NA	NA	-0.156763	-1.44491	NA	NA	-0.0155013	-0.0806556	NA	NA	0.160154	-1.75258	NA	NA
3	89180000	89190000	-0.113848	-2.56666	NA	NA	-0.222304	-2.97182	NA	NA	-0.182875	-1.36815	ENSOCUG00000024255	NA	0.0107399	-1.84731	NA	NA	-0.091349	-0.81401	NA	NA	0.0163177	-0.623497	NA	NA	0.162895	-1.75528	NA	NA
3	89190000	89200000	-0.113848	-2.56666	NA	NA	-0.222304	-2.97182	NA	NA	-0.165524	-1.59938	NA	NA	0.0324038	-1.89727	NA	NA	-0.0513869	-0.796742	NA	NA	0.0392307	-1.02217	NA	NA	0.197702	-1.77502	NA	NA
3	89200000	89210000	-0.0754402	-2.88915	NA	NA	-0.217096	-3.02077	NA	NA	-0.141144	-1.39298	NA	NA	0.0372878	-1.89312	NA	NA	-0.025258	-0.786442	NA	NA	0.0622986	-1.07781	NA	NA	0.198477	-1.77482	NA	NA
3	89210000	89220000	-0.0754402	-2.88915	NA	NA	-0.214919	-3.03928	NA	NA	-0.13482	-1.33946	NA	NA	0.045965	-1.88704	NA	NA	0.0269211	-0.959264	NA	NA	0.0861529	-1.13855	NA	NA	0.252424	-1.77283	NA	NA
3	89220000	89230000	-0.0321204	-2.90796	NA	NA	-0.162818	-3.12096	NA	NA	-0.0641391	-2.14784	NA	NA	0.0597323	-1.93892	NA	NA	0.0501061	-1.16629	NA	NA	0.127568	-1.39379	NA	NA	0.264275	-1.84687	NA	NA
3	89230000	89240000	-0.0321204	-2.90796	NA	NA	-0.124206	-3.18219	NA	NA	-0.0607329	-2.15818	NA	NA	0.0760058	-2.00671	NA	NA	0.0736398	-1.38325	NA	NA	0.162846	-1.62124	NA	NA	0.292546	-2.0207	NA	NA
3	89240000	89250000	-0.00459426	-2.73976	NA	NA	-0.124206	-3.18219	NA	NA	0.00808861	-2.35896	NA	NA	0.0776906	-2.03091	NA	NA	0.104975	-1.43912	NA	NA	0.175506	-1.68734	NA	NA	0.308456	-2.03233	NA	NA
3	89250000	89260000	-0.00459426	-2.73976	NA	NA	-0.0377399	-2.78759	NA	NA	0.024116	-1.99679	NA	NA	0.0882943	-2.18364	NA	NA	0.109067	-1.44898	NA	NA	0.224661	-1.94257	NA	NA	0.347433	-2.05746	NA	NA
3	89260000	89270000	0.0223301	-2.85393	NA	NA	-0.0357674	-2.86416	NA	NA	0.0332572	-1.78121	NA	NA	0.0882943	-2.18364	NA	NA	0.12258	-1.5708	NA	NA	0.224661	-1.94257	NA	NA	0.347433	-2.05746	NA	NA
3	89270000	89280000	0.0223301	-2.85393	NA	NA	-0.0420111	-3.34401	NA	NA	0.044832	-1.74736	NA	NA	0.10498	-1.9957	NA	NA	0.151612	-1.8458	NA	NA	0.241016	-1.70039	NA	NA	0.350511	-1.98807	NA	NA
3	89280000	89290000	0.0377068	-2.69763	NA	NA	-0.0311034	-3.34094	NA	NA	0.0760903	-1.65348	NA	NA	0.105419	-1.9898	NA	NA	0.163795	-1.82601	NA	NA	0.270741	-1.23147	NA	NA	0.350565	-1.98763	NA	NA
3	89290000	89300000	0.0377068	-2.69763	NA	NA	0.0021589	-3.3303	NA	NA	0.0778284	-1.65657	NA	NA	0.112187	-1.81454	NA	NA	0.175717	-1.80616	NA	NA	0.270741	-1.23147	NA	NA	0.353084	-1.95774	NA	NA
3	97080000	97090000	0.0309992	-3.51916	NA	NA	-0.121175	-4.65131	NA	NA	-0.0364067	-3.75194	NA	NA	-0.0127204	-3.57823	NA	NA	-0.176635	-3.65769	NA	NA	-0.0580939	-4.42818	NA	NA	0.0769245	-3.64883	NA	NA
3	97090000	97100000	0.0309992	-3.51916	NA	NA	-0.0936688	-4.6178	NA	NA	-0.0179501	-3.3637	NA	NA	0.0157837	-3.37493	NA	NA	-0.179537	-3.55244	NA	NA	-0.0441174	-4.61996	NA	NA	0.109241	-3.91716	NA	NA
3	97100000	97110000	0.0424742	-3.88512	NA	NA	-0.077793	-4.59599	NA	NA	-0.020046	-3.31745	NA	NA	0.0181828	-3.36352	NA	NA	-0.173013	-3.61869	NA	NA	-0.00733763	-3.53734	NA	NA	0.1141	-3.955	NA	NA
3	97110000	97120000	0.0424742	-3.88512	NA	NA	-0.093402	-4.53021	NA	NA	-0.0354364	-3.92662	NA	NA	0.0365548	-3.51601	NA	NA	-0.153984	-3.82167	NA	NA	-0.00733763	-3.53734	NA	NA	0.12167	-3.60091	NA	NA
3	97120000	97130000	0.0392451	-3.67501	NA	NA	-0.104128	-4.47789	NA	NA	-0.0279322	-3.48141	NA	NA	0.0432704	-3.58519	NA	NA	-0.154229	-3.76912	NA	NA	0.0126702	-3.76867	NA	NA	0.124112	-3.48456	NA	NA
3	97220000	97230000	0.059535	-3.72332	NA	NA	-0.0547459	-4.29463	NA	NA	-0.0101324	-2.43106	NA	NA	0.109878	-3.12343	NA	NA	-0.1296	-3.57522	NA	NA	-0.000476497	-4.38813	NA	NA	0.180826	-3.37997	NA	NA
3	97230000	97240000	0.059535	-3.72332	NA	NA	-0.0497268	-4.0408	NA	NA	0.0249816	-2.16303	NA	NA	0.109878	-3.12343	NA	NA	-0.130419	-3.20895	NA	NA	-0.00217	-4.50737	NA	NA	0.183987	-3.28376	NA	NA
3	97240000	97250000	0.0701422	-3.60094	NA	NA	-0.0517093	-4.04445	NA	NA	0.0408088	-2.51194	NA	NA	0.0930313	-3.18151	NA	NA	-0.123671	-3.04221	NA	NA	0.0121039	-4.32255	NA	NA	0.200316	-2.79143	NA	NA
3	97250000	97260000	0.0701422	-3.60094	NA	NA	-0.0578852	-4.05898	NA	NA	0.057887	-2.89913	NA	NA	0.0917842	-3.18689	NA	NA	-0.10657	-2.98285	NA	NA	0.0176615	-4.25409	NA	NA	0.203825	-3.38247	NA	NA
3	97260000	97270000	0.0716003	-3.696	NA	NA	-0.069502	-3.98167	NA	NA	0.0900168	-2.98175	NA	NA	0.0941155	-3.38238	NA	NA	-0.101305	-3.26574	NA	NA	0.0188974	-3.85901	NA	NA	0.205564	-3.63506	NA	NA
3	97270000	97280000	0.0716003	-3.696	NA	NA	-0.0735637	-3.98722	NA	NA	0.0941865	-3.19652	NA	NA	0.0941939	-3.38865	NA	NA	-0.099311	-3.37903	NA	NA	0.0190387	-3.82323	NA	NA	0.205775	-3.62647	NA	NA
3	97280000	97290000	0.0854531	-3.67361	NA	NA	-0.0535372	-4.42083	NA	NA	0.097451	-3.4309	NA	NA	0.0880842	-3.41761	NA	NA	-0.0738966	-3.19738	NA	NA	-0.00457896	-3.99164	NA	NA	0.210437	-3.44267	NA	NA
3	97290000	97300000	0.0854531	-3.67361	NA	NA	-0.0535372	-4.42083	NA	NA	0.097451	-3.4309	NA	NA	0.080877	-3.45472	NA	NA	-0.0738966	-3.19738	NA	NA	-0.0156959	-4.06795	NA	NA	0.210437	-3.44267	NA	NA
3	97300000	97310000	0.0938301	-3.2418	NA	NA	-0.0535372	-4.42083	NA	NA	0.131085	-2.32946	NA	NA	0.0794736	-3.45449	NA	NA	-0.0701175	-3.11535	NA	NA	-0.0156959	-4.06795	NA	NA	0.214098	-3.10835	NA	NA
3	97310000	97320000	0.0938301	-3.2418	NA	NA	-0.0248968	-4.03376	NA	NA	0.147464	-2.03028	NA	NA	0.0642688	-3.42473	NA	NA	-0.0561104	-2.81749	NA	NA	-0.0301109	-4.30406	NA	NA	0.21774	-2.79923	NA	NA
3	97320000	97330000	0.10989	-3.63606	NA	NA	-0.0248968	-4.03376	NA	NA	0.173918	-1.83831	NA	NA	0.0582857	-3.21577	NA	NA	-0.0561104	-2.81749	NA	NA	-0.0448924	-4.5528	NA	NA	0.23629	-2.67821	NA	NA
3	97350000	97360000	0.118671	-3.5003	NA	NA	-0.0243769	-4.08174	NA	NA	0.200757	-2.35329	NA	NA	0.0442613	-3.49408	NA	NA	-0.0493228	-3.46151	NA	NA	-0.0589925	-4.48498	NA	NA	0.273742	-3.46243	NA	NA
3	97360000	97370000	0.115978	-3.48685	NA	NA	-0.0368308	-3.79706	NA	NA	0.194586	-2.09975	NA	NA	0.0259025	-3.28646	NA	NA	-0.0519927	-2.83408	NA	NA	-0.060153	-4.41111	NA	NA	0.255161	-3.36528	NA	NA
3	97370000	97380000	0.115978	-3.48685	NA	NA	-0.0404143	-3.72042	NA	NA	0.194586	-2.09975	NA	NA	0.0259025	-3.28646	NA	NA	-0.0399125	-2.64844	NA	NA	-0.06256	-4.25585	NA	NA	0.235224	-3.27144	NA	NA
3	97380000	97390000	0.104024	-3.5706	NA	NA	-0.0589464	-3.50915	NA	NA	0.199052	-1.86876	NA	NA	0.0259025	-3.28646	NA	NA	-0.0347798	-2.75195	NA	NA	-0.06256	-4.25585	NA	NA	0.225435	-3.28329	NA	NA
3	97390000	97400000	0.104024	-3.5706	NA	NA	-0.0695535	-3.37816	NA	NA	0.199595	-1.86055	NA	NA	0.0155998	-3.5626	NA	NA	-0.0249469	-2.97976	NA	NA	-0.0885494	-4.08131	NA	NA	0.222499	-3.28641	NA	NA
3	97400000	97410000	0.0911421	-3.94405	NA	NA	-0.0903439	-3.9865	NA	NA	0.199953	-2.16106	NA	NA	0.0145692	-3.33146	NA	NA	-0.0147452	-2.84772	NA	NA	-0.088805	-4.07895	NA	NA	0.232822	-3.29878	NA	NA
3	97410000	97420000	0.0911421	-3.94405	NA	NA	-0.0943415	-4.06271	NA	NA	0.190086	-1.66665	NA	NA	0.00929656	-3.33155	NA	NA	-0.0468672	-2.73746	NA	NA	-0.112179	-3.73535	NA	NA	0.243917	-3.31625	NA	NA
3	102770000	102780000	-0.311892	-3.14529	NA	NA	-0.168595	-3.82359	NA	NA	-0.17641	-2.93635	NA	NA	-0.113416	-3.08041	NA	NA	-0.22461	-2.59354	NA	NA	-0.0809756	-3.13914	NA	NA	-0.0656296	-2.83612	NA	NA
3	102780000	102790000	-0.263695	-3.13121	NA	NA	-0.127022	-3.67659	NA	NA	-0.127389	-3.00838	NA	NA	-0.100906	-3.19071	NA	NA	-0.153585	-2.49294	NA	NA	-0.0457096	-3.23816	NA	NA	-0.0427827	-2.77413	NA	NA
3	102790000	102800000	-0.263695	-3.13121	NA	NA	-0.127882	-3.82054	NA	NA	-0.101479	-3.16422	NA	NA	-0.0857133	-3.30821	NA	NA	-0.0738069	-2.50352	NA	NA	-0.0139302	-3.28088	NA	NA	-0.0212119	-2.71047	NA	NA
3	102800000	102810000	-0.188278	-3.07367	NA	NA	-0.100186	-3.77172	NA	NA	-0.0846058	-3.26317	NA	NA	-0.0600591	-3.22267	NA	NA	-0.0155789	-2.27703	NA	NA	0.00922265	-3.30851	NA	NA	-0.00337996	-2.69223	NA	NA
3	103100000	103110000	0.119034	-3.21104	NA	NA	-0.0235309	-4.43544	NA	NA	-0.0550308	-3.5102	NA	NA	0.0243338	-3.70802	NA	NA	0.034536	-2.83822	NA	NA	0.0958641	-3.61317	NA	NA	0.250206	-2.80824	NA	NA
3	103110000	103120000	0.119034	-3.21104	NA	NA	-0.0235309	-4.43544	NA	NA	-0.0588996	-3.49174	NA	NA	0.0243338	-3.70802	NA	NA	0.034536	-2.83822	NA	NA	0.0939025	-3.60885	NA	NA	0.263345	-2.6186	NA	NA
3	103120000	103130000	0.0685232	-3.09791	NA	NA	0.012303	-4.21938	NA	NA	-0.0674723	-3.79252	NA	NA	0.0415703	-3.52056	NA	NA	0.0339107	-2.95245	NA	NA	0.0939025	-3.60885	NA	NA	0.276913	-2.42704	NA	NA
3	103130000	103140000	0.0685232	-3.09791	NA	NA	0.0133365	-4.21523	NA	NA	-0.0674723	-3.79252	NA	NA	0.0483418	-3.4476	NA	NA	0.0315464	-3.38275	NA	NA	0.0973668	-3.84705	NA	NA	0.277339	-2.42525	NA	NA
3	103140000	103150000	0.0298799	-3.27563	NA	NA	0.0202109	-4.28963	NA	NA	-0.111491	-3.84251	NA	NA	0.0480659	-3.51392	NA	NA	0.0216797	-3.05509	NA	NA	0.0994116	-3.99971	NA	NA	0.282229	-2.39584	NA	NA
3	103150000	103160000	0.0298799	-3.27563	NA	NA	0.0147458	-4.25239	NA	NA	-0.138742	-3.8145	NA	NA	0.0479402	-3.55915	NA	NA	0.00954501	-2.68964	NA	NA	0.0994116	-3.99971	NA	NA	0.282229	-2.39584	NA	NA
3	105730000	105740000	-0.317675	1.9174	NA	NA	-0.209848	1.52147	NA	NA	-0.00689354	3.53978	NA	NA	0.0233218	3.22128	NA	NA	-0.0384632	2.71667	NA	NA	-0.112202	2.07742	NA	NA	0.187877	2.24322	NA	NA
3	105740000	105750000	-0.0898888	2.46437	NA	NA	-0.0422922	1.67599	NA	NA	0.150993	4.07632	NA	NA	0.101679	3.34791	NA	NA	-0.0169297	2.72873	NA	NA	-0.0990205	2.10849	NA	NA	0.251694	2.29868	NA	NA
3	105750000	105760000	-0.0898888	2.46437	NA	NA	-0.0339702	1.68353	NA	NA	0.208859	4.28548	NA	NA	0.221613	3.52759	NA	NA	0.128899	2.88035	NA	NA	0.0787999	2.50595	NA	NA	0.358513	2.4074	NA	NA
3	105760000	105770000	0.0547245	2.32028	NA	NA	0.0449636	1.66311	NA	NA	0.344199	4.0148	NA	NA	0.221613	3.52759	NA	NA	0.156806	2.90919	NA	NA	0.0787999	2.50595	NA	NA	0.407662	2.46059	NA	NA
3	122770000	122780000	-0.228237	2.25827	NA	NA	-0.0451132	3.12347	NA	NA	0.0735296	4.17032	NA	NA	-0.139058	2.81185	NA	NA	0.00746196	3.97473	NA	NA	0.177231	2.74882	NA	NA	0.33383	3.49704	NA	NA
3	122780000	122790000	-0.208149	2.78167	NA	NA	-0.0405716	3.266	NA	NA	0.105764	4.03047	NA	NA	-0.0463123	2.94082	NA	NA	0.0504858	3.84604	NA	NA	0.173962	2.8368	NA	NA	0.33117	3.53328	NA	NA
3	122790000	122800000	-0.208149	2.78167	ENSG00000169087;ENSG00000138463	HSPBAP1;SLC49A4	-0.0296844	3.6444	ENSMUSG00000022848;ENSMUSG00000022849	Slc49a4;Hspbap1	0.0382316	4.09249	ENSOCUG00000003430;ENSOCUG00000003434	HSPBAP1;SLC49A4	-0.0169858	2.97063	ENSSSCG00000036766;ENSSSCG00000011873	SLC49A4;HSPBAP1	0.0919205	3.72352	ENSOARG00000020164;ENSOARG00000020167	NA;NA	0.152958	3.51849	ENSCAFG00000011983;ENSCAFG00000011989	HSPBAP1;SLC49A4	0.320672	3.6541	ENSFCAG00000022353;ENSFCAG00000000932	HSPBAP1;SLC49A4
3	122800000	122810000	-0.173956	2.27021	NA	NA	-0.0748711	3.76797	NA	NA	0.0400772	3.10132	NA	NA	0.0236895	3.01117	NA	NA	0.158448	3.69878	NA	NA	0.15277	3.36727	NA	NA	0.32975	3.25912	NA	NA
3	122810000	122820000	-0.173956	2.27021	NA	NA	-0.0768752	3.74563	NA	NA	0.0392893	2.74662	NA	NA	0.084665	2.65154	NA	NA	0.176127	3.6862	NA	NA	0.151088	2.00587	NA	NA	0.33582	2.99093	NA	NA
3	122840000	122850000	-0.128794	1.82987	NA	NA	-0.141397	3.0174	NA	NA	0.0139415	2.47464	NA	NA	0.118332	2.09373	NA	NA	0.27637	3.24317	NA	NA	0.137987	1.78321	NA	NA	0.322749	2.79578	NA	NA
3	122850000	122860000	-0.128794	1.82987	NA	NA	-0.142172	3.01085	NA	NA	-0.0547189	2.5775	NA	NA	0.121467	2.11989	NA	NA	0.281337	3.17729	NA	NA	0.135533	1.6917	NA	NA	0.317698	2.60724	NA	NA
3	122860000	122870000	-0.0896148	2.08089	NA	NA	-0.183246	2.7159	NA	NA	-0.0547189	2.5775	NA	NA	0.118635	1.96109	NA	NA	0.292392	3.03175	NA	NA	0.121297	1.09454	NA	NA	0.317597	2.60396	NA	NA
3	135350000	135360000	-0.12731	-3.42185	NA	NA	0.158255	-2.63036	NA	NA	0.108101	-2.42178	NA	NA	-0.00786605	-3.72291	NA	NA	0.147668	-3.1321	NA	NA	0.118049	-2.18754	NA	NA	-0.0894697	-1.52563	NA	NA
3	135360000	135370000	-0.13467	-3.80942	NA	NA	0.155672	-2.57089	NA	NA	0.0938894	-2.73569	NA	NA	0.00181426	-3.83524	NA	NA	0.122206	-3.58843	NA	NA	0.12205	-2.27262	NA	NA	-0.0950952	-1.52898	NA	NA
3	135370000	135380000	-0.13467	-3.80942	NA	NA	0.139463	-2.18809	NA	NA	0.0752398	-2.37094	NA	NA	-0.00489627	-3.86992	NA	NA	0.116373	-3.65321	NA	NA	0.106772	-2.2991	NA	NA	-0.1398	-1.56013	NA	NA
3	135380000	135390000	-0.131485	-3.78887	NA	NA	0.139463	-2.18809	NA	NA	0.0450262	-1.82366	NA	NA	-0.00788137	-3.88508	NA	NA	0.106573	-3.51081	NA	NA	0.106772	-2.2991	NA	NA	-0.1398	-1.56013	NA	NA
3	135390000	135400000	-0.131485	-3.78887	NA	NA	0.116011	-2.43505	NA	NA	0.0450262	-1.82366	NA	NA	-0.0106409	-3.81841	NA	NA	0.101834	-3.55124	NA	NA	0.108529	-2.28886	NA	NA	-0.178949	-1.52987	NA	NA
3	135400000	135410000	-0.148517	-3.58808	NA	NA	0.0930313	-2.56795	NA	NA	0.0156754	-2.58616	NA	NA	-0.0128105	-3.76266	NA	NA	0.0866491	-3.68183	NA	NA	0.109453	-2.28158	NA	NA	-0.187503	-1.52351	NA	NA
3	135410000	135420000	-0.148517	-3.58808	NA	NA	0.0579293	-2.77431	NA	NA	0.0156754	-2.58616	NA	NA	-0.0153753	-3.76606	NA	NA	0.079439	-3.60645	NA	NA	0.109453	-2.28158	NA	NA	-0.187503	-1.52351	NA	NA
3	135420000	135430000	-0.157369	-3.56135	NA	NA	0.0122739	-2.47476	NA	NA	0.0130638	-2.57913	NA	NA	-0.0277305	-3.78402	NA	NA	0.0728304	-3.53853	NA	NA	0.111387	-2.24536	NA	NA	-0.225322	-2.22054	NA	NA
3	135440000	135450000	-0.176086	-3.7011	NA	NA	-0.0618435	-2.60905	NA	NA	-0.0331188	-2.43778	NA	NA	-0.0329146	-3.77393	NA	NA	0.0537953	-3.8032	NA	NA	0.111387	-2.24536	NA	NA	-0.225322	-2.22054	NA	NA
3	135450000	135460000	-0.176086	-3.7011	NA	NA	-0.0618435	-2.60905	NA	NA	-0.0497724	-1.9084	NA	NA	-0.0630465	-3.71895	NA	NA	0.0283385	-3.70471	NA	NA	0.113226	-2.12259	NA	NA	-0.260459	-1.95827	NA	NA
3	135460000	135470000	-0.180082	-3.65218	NA	NA	-0.0952925	-2.26401	NA	NA	-0.0532566	-1.80161	NA	NA	-0.0754951	-3.6597	NA	NA	0.0179498	-3.85727	NA	NA	0.116958	-1.85147	NA	NA	-0.289918	-1.87895	NA	NA
3	135470000	135480000	-0.180082	-3.65218	NA	NA	-0.110024	-2.10539	NA	NA	-0.075502	-1.71978	NA	NA	-0.0893814	-3.59299	NA	NA	0.00486918	-4.04905	NA	NA	0.116958	-1.85147	NA	NA	-0.311105	-2.17519	NA	NA
3	135480000	135490000	-0.177297	-3.71702	NA	NA	-0.1183	-2.13469	NA	NA	-0.0805266	-1.59946	NA	NA	-0.0893814	-3.59299	NA	NA	-0.0154357	-3.85968	NA	NA	0.0825372	-1.62696	NA	NA	-0.321822	-2.1451	NA	NA
3	135490000	135500000	-0.177297	-3.71702	NA	NA	-0.134718	-2.19771	NA	NA	-0.105104	-0.522154	NA	NA	-0.100466	-3.42151	NA	NA	-0.038057	-3.64217	NA	NA	0.0825372	-1.62696	NA	NA	-0.338165	-2.09514	NA	NA
3	135500000	135510000	-0.177456	-3.76528	NA	NA	-0.134718	-2.19771	NA	NA	-0.105104	-0.522154	NA	NA	-0.102146	-3.40346	NA	NA	-0.0505827	-3.48288	NA	NA	0.0855778	-1.45285	NA	NA	-0.323213	-2.33578	NA	NA
3	135510000	135520000	-0.177456	-3.76528	NA	NA	-0.136718	-2.14954	NA	NA	-0.110926	-1.14046	NA	NA	-0.124544	-3.261	NA	NA	-0.0651299	-3.34331	NA	NA	0.0868623	-1.38937	NA	NA	-0.313284	-2.50297	NA	NA
3	135520000	135530000	-0.155418	-3.89633	NA	NA	-0.143595	-2.27954	NA	NA	-0.110926	-1.14046	NA	NA	-0.127173	-3.23999	NA	NA	-0.0657924	-3.55354	NA	NA	0.0751916	-1.21489	NA	NA	-0.301853	-2.09899	NA	NA
3	135540000	135550000	-0.160017	-3.99275	NA	NA	-0.135122	-2.20264	NA	NA	-0.116096	-1.95429	NA	NA	-0.133652	-3.19969	ENSSSCG00000043856	NA	-0.0582152	-3.32833	NA	NA	0.0588411	-0.980583	NA	NA	-0.27277	-2.41154	NA	NA
3	135550000	135560000	-0.160017	-3.99275	NA	NA	-0.119689	-2.11907	NA	NA	-0.114934	-2.20901	NA	NA	-0.12404	-3.3152	NA	NA	-0.0565503	-3.2893	NA	NA	0.0154161	-1.21399	NA	NA	-0.27277	-2.41154	NA	NA
3	135560000	135570000	-0.150526	-4.11415	NA	NA	-0.0886369	-2.26832	NA	NA	-0.113397	-2.53455	NA	NA	-0.12404	-3.3152	NA	NA	-0.0312532	-2.83968	NA	NA	0.00358074	-1.28118	NA	NA	-0.27277	-2.41154	NA	NA
3	135570000	135580000	-0.150526	-4.11415	NA	NA	-0.0772328	-2.17708	NA	NA	-0.117543	-2.70848	NA	NA	-0.138964	-3.20157	NA	NA	-0.0278047	-2.83038	NA	NA	-0.038756	-1.34567	NA	NA	-0.288005	-2.74958	NA	NA
3	135580000	135590000	-0.129276	-3.97707	NA	NA	-0.0422493	-1.8719	NA	NA	-0.122894	-2.90404	NA	NA	-0.14231	-3.17307	NA	NA	0.0122949	-2.70299	NA	NA	-0.0987959	-1.4297	NA	NA	-0.28872	-2.76648	NA	NA
3	135590000	135600000	-0.129276	-3.97707	NA	NA	-0.0422493	-1.8719	NA	NA	-0.12974	-2.7538	NA	NA	-0.148786	-3.17991	NA	NA	0.0204614	-2.72053	NA	NA	-0.0987959	-1.4297	NA	NA	-0.292022	-2.67485	NA	NA
3	135610000	135620000	-0.137283	-4.17466	NA	NA	0.00175845	-2.17143	NA	NA	-0.139416	-2.51223	NA	NA	-0.172858	-3.20844	NA	NA	0.0257917	-2.7342	NA	NA	-0.200666	-1.8934	NA	NA	-0.305348	-2.24252	NA	NA
3	135620000	135630000	-0.149313	-4.20814	NA	NA	0.00175845	-2.17143	NA	NA	-0.145161	-2.48835	NA	NA	-0.176314	-3.22086	NA	NA	0.0375156	-3.00393	NA	NA	-0.200666	-1.8934	NA	NA	-0.305407	-2.32946	NA	NA
3	137300000	137310000	-0.044417	-4.2156	NA	NA	-0.259218	-3.46207	NA	NA	0.0193366	-4.13009	NA	NA	-0.146326	-4.26425	NA	NA	0.000853588	-4.34982	NA	NA	0.141566	-4.43204	NA	NA	-0.145098	-4.95504	NA	NA
3	137440000	137450000	0.0598596	-4.468	NA	NA	0.0758934	-4.26687	NA	NA	0.170819	-4.71263	NA	NA	0.128293	-4.35322	ENSSSCG00000045774	NA	0.0706925	-4.82994	NA	NA	0.154584	-4.04179	NA	NA	-0.0505202	-5.53749	NA	NA
3	137450000	137460000	0.0598596	-4.468	NA	NA	0.0943144	-4.1904	NA	NA	0.170819	-4.71263	NA	NA	0.128293	-4.35322	NA	NA	0.0603374	-4.90566	NA	NA	0.154584	-4.04179	NA	NA	-0.0596814	-5.47871	NA	NA
3	137460000	137470000	0.068588	-4.56099	NA	NA	0.134683	-4.02579	NA	NA	0.180363	-4.56226	NA	NA	0.138268	-4.44819	NA	NA	0.0733775	-4.75683	NA	NA	0.151513	-4.29916	NA	NA	-0.0766728	-5.3862	NA	NA
3	137470000	137480000	0.068588	-4.56099	NA	NA	0.143697	-4.06215	NA	NA	0.181438	-4.54846	NA	NA	0.142681	-4.52228	NA	NA	0.0977993	-4.45407	NA	NA	0.146794	-4.48514	NA	NA	-0.0847651	-5.43656	NA	NA
3	137480000	137490000	0.0563457	-4.62479	NA	NA	0.200513	-4.30005	NA	NA	0.156396	-4.76114	NA	NA	0.15003	-4.73048	NA	NA	0.104053	-4.56141	NA	NA	0.120313	-4.89497	NA	NA	-0.0847651	-5.43656	NA	NA
3	137560000	137570000	0.0328642	-4.28859	NA	NA	0.215627	-4.2112	NA	NA	0.145966	-5.34234	NA	NA	0.142084	-4.70692	NA	NA	0.129231	-4.72692	NA	NA	0.0984572	-4.93264	NA	NA	-0.126808	-5.80363	NA	NA
3	137570000	137580000	0.0328642	-4.28859	NA	NA	0.207121	-4.15085	NA	NA	0.145966	-5.34234	NA	NA	0.134006	-4.66545	NA	NA	0.139377	-4.59656	NA	NA	0.0947357	-4.69495	NA	NA	-0.12394	-5.64009	NA	NA
3	137580000	137590000	0.0267324	-4.3256	NA	NA	0.188367	-3.99597	NA	NA	0.16257	-5.16382	NA	NA	0.126853	-4.78548	NA	NA	0.146933	-4.46537	NA	NA	0.0887791	-4.30438	NA	NA	-0.124175	-5.69615	NA	NA
3	137590000	137600000	0.0267324	-4.3256	NA	NA	0.171839	-4.15972	NA	NA	0.148109	-5.0839	NA	NA	0.113119	-4.84748	NA	NA	0.137975	-4.55702	NA	NA	0.0670842	-4.95624	NA	NA	-0.135347	-5.62733	NA	NA
3	137600000	137610000	0.0236247	-4.39741	NA	NA	0.160221	-4.2664	NA	NA	0.137812	-4.93867	NA	NA	0.106343	-4.87108	NA	NA	0.107027	-4.86489	NA	NA	0.0611132	-5.12653	NA	NA	-0.151331	-5.22736	NA	NA
3	137610000	137620000	0.0236247	-4.39741	NA	NA	0.109285	-4.46184	NA	NA	0.112954	-4.78784	NA	NA	0.0913219	-4.9149	NA	NA	0.0892954	-4.95285	NA	NA	0.0466673	-4.74432	NA	NA	-0.17026	-5.3526	NA	NA
3	137620000	137630000	0.0171663	-4.27269	NA	NA	0.0812126	-4.57208	NA	NA	0.0876057	-4.73274	NA	NA	0.0823785	-4.84117	NA	NA	0.0554216	-4.9794	NA	NA	0.0202223	-4.80917	NA	NA	-0.198756	-5.45253	NA	NA
3	152720000	152730000	0.00981629	-0.453749	NA	NA	0.0624072	-1.32077	NA	NA	0.124196	-0.58973	NA	NA	-0.0441674	-1.26954	NA	NA	0.1331	-1.37792	NA	NA	0.0500622	0.342908	NA	NA	0.308907	-0.283438	NA	NA
3	152730000	152740000	0.00981629	-0.453749	NA	NA	0.075437	-1.31879	NA	NA	0.165024	-0.798461	NA	NA	0.0458514	-1.13423	NA	NA	0.16023	-1.41907	NA	NA	0.0614556	0.249251	NA	NA	0.33269	-0.302497	NA	NA
3	152740000	152750000	0.0336862	-0.684685	NA	NA	0.0997225	-1.43812	NA	NA	0.220573	-0.898842	NA	NA	0.0844495	-1.17165	NA	NA	0.217078	-1.49184	NA	NA	0.0794268	0.0861431	NA	NA	0.372179	-0.333673	NA	NA
3	152750000	152760000	0.0336862	-0.684685	NA	NA	0.0997225	-1.43812	NA	NA	0.251787	-0.891602	NA	NA	0.171037	-1.25237	NA	NA	0.305821	-1.7126	NA	NA	0.0834366	0.050576	NA	NA	0.381073	-0.527874	NA	NA
3	152760000	152770000	0.0367923	-0.501834	NA	NA	0.123808	-1.51578	NA	NA	0.274883	-0.860726	NA	NA	0.171037	-1.25237	NA	NA	0.305821	-1.7126	NA	NA	0.097734	-0.0809897	NA	NA	0.399588	-0.941851	NA	NA
3	168280000	168290000	-0.221721	-2.84281	NA	NA	-0.250566	-2.73801	NA	NA	-0.290421	-2.37875	NA	NA	-0.308054	-1.60652	NA	NA	-0.172952	-1.67322	NA	NA	-0.162004	-1.13718	NA	NA	-0.363416	-2.10539	NA	NA
3	168290000	168300000	-0.221721	-2.84281	NA	NA	-0.231213	-2.7338	NA	NA	-0.165356	-2.555	NA	NA	-0.263201	-1.88756	NA	NA	-0.132274	-2.09992	NA	NA	-0.11472	-1.41932	NA	NA	-0.306451	-2.51359	NA	NA
3	168300000	168310000	-0.131074	-2.81147	NA	NA	-0.208578	-3.01197	NA	NA	-0.150834	-2.53926	NA	NA	-0.203714	-2.18824	NA	NA	-0.0864433	-2.2045	NA	NA	-0.0937269	-1.50226	NA	NA	-0.28566	-2.61402	NA	NA
3	168310000	168320000	-0.131074	-2.81147	NA	NA	-0.189701	-3.26394	NA	NA	-0.0653151	-2.42728	NA	NA	-0.125106	-2.01459	NA	NA	-0.0418947	-2.0294	NA	NA	-0.0415772	-1.32317	NA	NA	-0.224594	-2.91092	NA	NA
3	168320000	168330000	-0.0558679	-3.00152	NA	NA	-0.171498	-3.32027	NA	NA	0.0197863	-2.02967	NA	NA	-0.125106	-2.01459	NA	NA	-0.0214345	-2.26456	NA	NA	-0.0337468	-1.43491	ENSCAFG00000014605	NA	-0.205579	-2.85666	NA	NA
3	168330000	168340000	-0.0558679	-3.00152	NA	NA	-0.101101	-3.53401	NA	NA	0.0390132	-1.93238	NA	NA	-0.0629452	-2.21627	NA	NA	0.00855195	-2.67548	NA	NA	0.00881018	-2.02107	NA	NA	-0.165057	-2.7423	NA	NA
3	168340000	168350000	0.0296838	-2.92253	NA	NA	-0.0704725	-3.38406	NA	NA	0.136218	-1.43481	NA	NA	-0.0328661	-2.33938	NA	NA	0.0204064	-2.62031	NA	NA	0.0258135	-2.1647	NA	NA	-0.148319	-3.09172	NA	NA
3	168350000	168360000	0.0296838	-2.92253	NA	NA	-0.035842	-3.21943	NA	NA	0.150761	-1.51543	NA	NA	0.0138664	-2.5714	NA	NA	0.0422965	-2.52008	NA	NA	0.053667	-2.39283	NA	NA	-0.131457	-3.4475	NA	NA
3	168360000	168370000	0.0953573	-3.32284	NA	NA	-0.0318609	-3.2739	NA	NA	0.189727	-1.7233	NA	NA	0.0355087	-2.53955	NA	NA	0.0811054	-2.5341	NA	NA	0.0588915	-2.37588	NA	NA	-0.120856	-3.43816	NA	NA
3	168370000	168380000	0.0953573	-3.32284	NA	NA	-0.0132352	-3.56555	NA	NA	0.201944	-1.78819	NA	NA	0.084693	-2.46648	NA	NA	0.103118	-2.54228	NA	NA	0.107114	-2.2086	NA	NA	-0.0924296	-3.41077	NA	NA
3	168390000	168400000	0.125451	-3.25368	NA	NA	0.0325982	-3.28064	NA	NA	0.216238	-1.86747	NA	NA	0.110918	-2.47773	NA	NA	0.142598	-2.63517	NA	NA	0.118136	-2.28756	NA	NA	-0.0820948	-3.39169	NA	NA
3	168670000	168680000	0.0177704	-3.85761	NA	NA	0.12489	-2.72871	NA	NA	-0.00476089	-3.31801	NA	NA	-0.0213894	-3.21341	NA	NA	0.114912	-3.18649	NA	NA	0.0556673	-2.48578	NA	NA	-0.195562	-3.8515	NA	NA
3	168680000	168690000	0.00706778	-3.88675	NA	NA	0.0355375	-2.89757	NA	NA	-0.0183246	-3.70471	NA	NA	-0.0929662	-3.23735	NA	NA	0.0785835	-3.05245	NA	NA	0.0229442	-2.26088	NA	NA	-0.205412	-3.8528	NA	NA
3	168690000	168700000	0.00706778	-3.88675	NA	NA	0.00035693	-2.96964	NA	NA	-0.0233175	-3.42694	NA	NA	-0.0929662	-3.23735	NA	NA	0.050097	-2.95845	NA	NA	0.0186844	-2.27869	NA	NA	-0.228154	-3.73397	NA	NA
3	168700000	168710000	-0.0387601	-3.77704	NA	NA	-0.0433026	-3.06741	NA	NA	-0.00951125	-3.37595	NA	NA	-0.132569	-3.20953	NA	NA	-0.0219317	-2.88216	NA	NA	-0.0536669	-2.5644	NA	NA	-0.249295	-3.61596	NA	NA
3	168710000	168720000	-0.0387601	-3.77704	NA	NA	-0.0680285	-2.81097	NA	NA	-0.0395239	-3.30821	NA	NA	-0.184171	-3.17068	NA	NA	-0.0219317	-2.88216	NA	NA	-0.0536669	-2.5644	NA	NA	-0.273714	-3.51375	NA	NA
3	168720000	168730000	-0.0968624	-3.63428	NA	NA	-0.0819881	-2.67807	NA	NA	-0.0491249	-3.34878	NA	NA	-0.189537	-3.14088	NA	NA	-0.0969433	-2.70484	NA	NA	-0.111305	-2.58613	NA	NA	-0.306581	-3.37792	NA	NA
3	169590000	169600000	-0.0846208	-0.844535	NA	NA	-0.0662817	-0.625303	NA	NA	0.160523	-0.157952	NA	NA	-0.0130775	0.285021	NA	NA	0.0873141	0.190854	NA	NA	0.190022	1.23906	NA	NA	-0.267224	-0.866	NA	NA
3	169600000	169610000	-0.230207	-1.04692	NA	NA	-0.194639	-0.137412	NA	NA	0.0527043	-0.161121	NA	NA	-0.0202044	0.27507	NA	NA	-0.0267076	0.417079	NA	NA	0.104044	1.10078	NA	NA	-0.303173	-0.805912	NA	NA
3	169610000	169620000	-0.230207	-1.04692	NA	NA	-0.211368	-0.0771891	NA	NA	0.0217775	-0.0105849	NA	NA	-0.1321	0.370939	NA	NA	-0.0737541	0.414639	NA	NA	0.00370492	0.926147	NA	NA	-0.404114	-0.621969	NA	NA
3	169620000	169630000	-0.384994	-1.15854	NA	NA	-0.311228	0.209749	NA	NA	-0.0901833	0.537026	NA	NA	-0.160697	0.398676	NA	NA	-0.184671	0.403947	NA	NA	-0.064928	1.07079	NA	NA	-0.468616	-0.516886	NA	NA
3	173480000	173490000	-0.0291682	-3.45549	NA	NA	-0.17871	-3.8189	NA	NA	-0.264536	-4.43628	NA	NA	-0.17392	-3.48002	NA	NA	-0.198311	-2.26884	NA	NA	-0.105383	-2.80824	NA	NA	-0.207375	-4.18884	NA	NA
3	173490000	173500000	-0.0291682	-3.45549	NA	NA	-0.170731	-3.46488	NA	NA	-0.261674	-4.52469	NA	NA	-0.176307	-3.48018	NA	NA	-0.190529	-2.83788	NA	NA	-0.102468	-2.71618	NA	NA	-0.219212	-4.03423	NA	NA
3	173500000	173510000	-0.0403633	-3.35283	NA	NA	-0.17712	-3.28893	NA	NA	-0.261089	-4.19851	NA	NA	-0.183024	-3.48033	NA	NA	-0.162524	-2.62104	NA	NA	-0.0982344	-2.5821	NA	NA	-0.237936	-3.75942	NA	NA
3	173510000	173520000	-0.0403633	-3.35283	NA	NA	-0.185579	-3.08792	NA	NA	-0.263753	-4.21021	NA	NA	-0.202637	-3.44905	NA	NA	-0.15773	-2.58613	NA	NA	-0.0982344	-2.5821	NA	NA	-0.253732	-3.5117	NA	NA
3	173560000	173570000	-0.146606	-3.17334	NA	NA	-0.20074	-3.52459	NA	NA	-0.293759	-4.10512	NA	NA	-0.239466	-3.26931	NA	NA	-0.0844058	-2.6917	NA	NA	-0.0747792	-2.72464	NA	NA	-0.350158	-3.73496	NA	NA
3	173570000	173580000	-0.146606	-3.17334	NA	NA	-0.179999	-3.39721	NA	NA	-0.29631	-3.92413	NA	NA	-0.239309	-3.32732	NA	NA	-0.0560254	-2.60482	NA	NA	-0.0213938	-2.29023	NA	NA	-0.350158	-3.73496	NA	NA
3	173580000	173590000	-0.142495	-3.1819	NA	NA	-0.155326	-3.24185	NA	NA	-0.304507	-3.39423	NA	NA	-0.234879	-3.31414	NA	NA	-0.0471448	-2.55692	NA	NA	-0.0180197	-2.26003	NA	NA	-0.348551	-3.22523	NA	NA
3	173590000	173600000	-0.142495	-3.1819	NA	NA	-0.143266	-3.23796	NA	NA	-0.301967	-3.45747	NA	NA	-0.226506	-3.29807	NA	NA	-0.0217852	-2.41098	NA	NA	0.0528591	-2.19771	NA	NA	-0.347832	-2.94719	NA	NA
3	173600000	173610000	-0.142609	-3.47393	NA	NA	-0.140311	-3.23681	NA	NA	-0.284006	-3.91163	ENSOCUG00000009269	NLGN1	-0.227146	-3.3411	ENSSSCG00000011756	NLGN1	-0.0166011	-2.44481	ENSOARG00000020731	NA	0.0528591	-2.19771	ENSCAFG00000015518	NLGN1	-0.344997	-3.11463	ENSFCAG00000008779	NLGN1
3	173610000	173620000	-0.142609	-3.47393	NA	NA	-0.13807	-3.07223	NA	NA	-0.2973	-3.8635	NA	NA	-0.230777	-3.57743	NA	NA	0.00309648	-2.58081	NA	NA	0.0915309	-2.52542	NA	NA	-0.342762	-3.23542	NA	NA
3	173620000	173630000	-0.126007	-3.48803	NA	NA	-0.132629	-3.02335	NA	NA	-0.311638	-3.81012	NA	NA	-0.22672	-3.60827	NA	NA	0.0405209	-2.62506	NA	NA	0.0982157	-2.58177	NA	NA	-0.325757	-4.03279	NA	NA
3	173630000	173640000	-0.126007	-3.48803	NA	NA	-0.118594	-3.13667	NA	NA	-0.281318	-3.56781	NA	NA	-0.223332	-3.63835	NA	NA	0.0654736	-2.67583	NA	NA	0.12571	-2.98996	NA	NA	-0.32504	-4.05801	NA	NA
3	173690000	173700000	-0.0454262	-3.35089	NA	NA	0.00390665	-3.16851	NA	NA	-0.213906	-4.28308	NA	NA	-0.192974	-3.65899	NA	NA	0.138427	-3.01318	NA	NA	0.176976	-2.80773	NA	NA	-0.297542	-3.51465	NA	NA
3	173700000	173710000	-0.0346771	-3.49543	NA	NA	0.0350099	-3.55905	NA	NA	-0.214324	-4.29306	NA	NA	-0.190464	-3.6723	NA	NA	0.145687	-3.11701	NA	NA	0.16592	-2.7313	NA	NA	-0.296253	-3.57389	NA	NA
3	173710000	173720000	-0.0346771	-3.49543	NA	NA	0.0350099	-3.55905	NA	NA	-0.214813	-4.30458	NA	NA	-0.181108	-3.72131	NA	NA	0.153941	-2.84916	NA	NA	0.16592	-2.7313	NA	NA	-0.293015	-3.72471	NA	NA
3	173720000	173730000	-0.0100202	-3.3361	NA	NA	0.0362275	-3.54826	NA	NA	-0.210768	-4.45867	NA	NA	-0.181108	-3.72131	NA	NA	0.15877	-2.70762	NA	NA	0.167411	-2.85809	NA	NA	-0.293015	-3.72471	NA	NA
3	173730000	173740000	-0.0100202	-3.3361	NA	NA	0.0487027	-3.4214	NA	NA	-0.204648	-4.70656	NA	NA	-0.16976	-3.85234	NA	NA	0.162004	-2.61884	NA	NA	0.168421	-2.93883	NA	NA	-0.310662	-3.47515	NA	NA
3	173740000	173750000	0.00299979	-3.17447	NA	NA	0.0498355	-3.40013	NA	NA	-0.203151	-4.39142	NA	NA	-0.165999	-3.89294	NA	NA	0.17086	-3.08184	NA	NA	0.166982	-3.06361	NA	NA	-0.317775	-3.46647	NA	NA
3	173750000	173760000	0.00299979	-3.17447	NA	NA	0.0568357	-3.28586	NA	NA	-0.202808	-4.33859	NA	NA	-0.159578	-3.86441	NA	NA	0.174119	-3.26175	NA	NA	0.166582	-3.10758	NA	NA	-0.331948	-3.87218	NA	NA
3	173760000	173770000	0.0434796	-3.66105	NA	NA	0.0446149	-3.58577	NA	NA	-0.205176	-4.42003	NA	NA	-0.157041	-3.85551	NA	NA	0.18434	-2.9612	NA	NA	0.160843	-2.91602	NA	NA	-0.332542	-3.87566	NA	NA
3	173770000	173780000	0.0434796	-3.66105	NA	NA	0.0318308	-3.61404	NA	NA	-0.202139	-4.41405	NA	NA	-0.150181	-3.98949	NA	NA	0.188691	-2.97427	NA	NA	0.137058	-2.96656	NA	NA	-0.334992	-3.89128	NA	NA
3	173780000	173790000	0.0587531	-3.41194	NA	NA	0.0169324	-3.63053	NA	NA	-0.175297	-4.33231	NA	NA	-0.145125	-4.00196	NA	NA	0.196022	-3.16718	NA	NA	0.118718	-3.03174	NA	NA	-0.32493	-3.74252	NA	NA
3	173790000	173800000	0.0587531	-3.41194	NA	NA	0.0210043	-3.4619	NA	NA	-0.188986	-4.57671	NA	NA	-0.14251	-3.98669	NA	NA	0.182649	-3.06681	NA	NA	0.0961616	-2.86251	NA	NA	-0.288805	-3.21045	NA	NA
3	173800000	173810000	0.0592641	-3.55831	NA	NA	0.0243487	-3.32512	NA	NA	-0.202649	-4.83827	NA	NA	-0.127937	-3.87821	NA	NA	0.173842	-2.9974	ENSOARG00000020729	NA	0.0850331	-2.77216	NA	NA	-0.285868	-3.33213	NA	NA
3	173810000	173820000	0.0592641	-3.55831	NA	NA	0.00822366	-3.29277	NA	NA	-0.217106	-4.53282	NA	NA	-0.127882	-3.87356	NA	NA	0.138221	-3.01495	NA	NA	0.0382581	-3.15858	NA	NA	-0.285072	-3.3708	NA	NA
3	173820000	173830000	0.0611183	-3.55426	NA	NA	-0.00759997	-3.26422	NA	NA	-0.22696	-4.3297	NA	NA	-0.125756	-3.70084	NA	NA	0.128042	-3.02252	NA	NA	0.0292454	-3.20829	NA	NA	-0.26339	-3.47838	NA	NA
3	173830000	173840000	0.0611183	-3.55426	NA	NA	0.000837269	-3.34831	NA	NA	-0.229095	-4.13145	NA	NA	-0.128356	-3.74968	ENSSSCG00000050438	NA	0.110983	-3.03668	NA	NA	0.0182887	-3.0527	NA	NA	-0.255039	-3.20311	NA	NA
3	173850000	173860000	0.0712791	-3.57173	NA	NA	0.0430094	-3.63664	NA	NA	-0.223109	-4.41849	NA	NA	-0.131958	-3.82491	NA	NA	0.0806428	-3.16601	NA	NA	0.00416489	-2.83451	NA	NA	-0.252111	-2.62868	NA	NA
3	173860000	173870000	0.0422668	-3.52759	NA	NA	0.0671696	-3.45409	NA	NA	-0.233087	-4.28067	NA	NA	-0.117273	-3.67653	NA	NA	0.0530755	-3.38052	NA	NA	-0.00441549	-2.69061	NA	NA	-0.259306	-2.77455	NA	NA
3	173870000	173880000	0.0422668	-3.52759	NA	NA	0.046642	-3.48203	NA	NA	-0.255118	-3.66642	NA	NA	-0.116732	-3.66696	NA	NA	0.035481	-3.15697	NA	NA	0.00642257	-2.63589	NA	NA	-0.232263	-2.59196	NA	NA
3	173880000	173890000	0.0296114	-3.44844	NA	NA	0.0321028	-3.49822	NA	NA	-0.239597	-3.72983	NA	NA	-0.104096	-3.43745	NA	NA	0.026529	-3.04359	NA	NA	0.0107762	-2.61316	NA	NA	-0.19713	-2.34899	NA	NA
3	173890000	173900000	0.0296114	-3.44844	NA	NA	0.0137991	-3.42754	NA	NA	-0.202368	-3.89213	NA	NA	-0.104096	-3.43745	NA	NA	-0.0048928	-3.09022	NA	NA	0.0198929	-2.57988	NA	NA	-0.194853	-2.37331	NA	NA
3	173900000	173910000	0.0233062	-3.59557	NA	NA	0.00170175	-3.38073	NA	NA	-0.187819	-3.92777	NA	NA	-0.105125	-3.57838	NA	NA	-0.0276817	-3.12822	NA	NA	0.0419853	-2.50193	NA	NA	-0.17339	-2.61104	NA	NA
3	173910000	173920000	0.0233062	-3.59557	NA	NA	-0.00154876	-3.35621	NA	NA	-0.161645	-3.99279	NA	NA	-0.105813	-3.65017	NA	NA	-0.0591065	-3.30265	NA	NA	0.0485841	-2.67865	NA	NA	-0.170974	-2.64668	NA	NA
3	179840000	179850000	-0.506731	-2.8997	NA	NA	-0.32771	-1.58003	NA	NA	-0.51276	0.248669	NA	NA	-0.503359	-3.50764	NA	NA	-0.102741	-2.02126	NA	NA	-0.233875	-1.2487	NA	NA	-0.844392	-2.42913	NA	NA
3	179850000	179860000	-0.506731	-2.8997	NA	NA	-0.25776	-1.83623	NA	NA	-0.4093	-0.416243	NA	NA	-0.482102	-3.54495	NA	NA	-0.0535995	-1.82927	NA	NA	-0.217847	-1.23333	NA	NA	-0.824533	-2.49174	NA	NA
3	179860000	179870000	-0.475771	-2.89339	NA	NA	-0.249757	-1.86661	NA	NA	-0.4093	-0.416243	NA	NA	-0.399827	-3.75708	NA	NA	-0.0042421	-1.87519	NA	NA	-0.180288	-1.2	NA	NA	-0.773503	-2.63443	NA	NA
3	179870000	179880000	-0.475771	-2.89339	NA	NA	-0.24084	-1.88858	NA	NA	-0.386391	-1.04232	NA	NA	-0.397147	-3.76365	NA	NA	-0.0042421	-1.87519	NA	NA	-0.180288	-1.2	NA	NA	-0.773503	-2.63443	NA	NA
3	179880000	179890000	-0.441994	-3.07931	NA	NA	-0.206265	-1.97005	NA	NA	-0.378286	-1.25197	NA	NA	-0.364483	-3.71406	NA	NA	0.0363121	-1.65477	NA	NA	-0.147124	-1.24108	NA	NA	-0.711713	-2.83187	NA	NA
3	179890000	179900000	-0.441994	-3.07931	NA	NA	-0.204122	-1.95064	NA	NA	-0.336195	-1.46934	NA	NA	-0.318597	-3.64242	NA	NA	0.0488069	-1.582	NA	NA	-0.120161	-1.27012	NA	NA	-0.681155	-2.9307	NA	NA
3	179900000	179910000	-0.409334	-3.17536	NA	NA	-0.163069	-1.6508	NA	NA	-0.333605	-1.48343	NA	NA	-0.303074	-3.76379	NA	NA	0.0849166	-1.67665	NA	NA	-0.111001	-1.35119	NA	NA	-0.619288	-2.99967	NA	NA
3	179910000	179920000	-0.409334	-3.17536	NA	NA	-0.163069	-1.6508	NA	NA	-0.277998	-1.44424	NA	NA	-0.280556	-3.92147	NA	NA	0.0883643	-1.68404	NA	NA	-0.0944361	-1.49095	NA	NA	-0.552314	-3.07463	NA	NA
3	179920000	179930000	-0.377823	-3.16307	NA	NA	-0.163069	-1.6508	NA	NA	-0.225022	-1.20476	NA	NA	-0.280556	-3.92147	NA	NA	0.109923	-1.79774	NA	NA	-0.091116	-1.54751	NA	NA	-0.536312	-3.18282	NA	NA
3	179930000	179940000	-0.377823	-3.16307	NA	NA	-0.120946	-1.76952	NA	NA	-0.190568	-1.75612	NA	NA	-0.227997	-3.94111	NA	NA	0.120084	-1.8503	NA	NA	-0.0774301	-1.76862	NA	NA	-0.490411	-3.48738	NA	NA
3	179940000	179950000	-0.319227	-3.71855	NA	NA	-0.114586	-1.78601	NA	NA	-0.172987	-2.32547	NA	NA	-0.196176	-4.05955	NA	NA	0.156422	-1.98585	NA	NA	-0.0774301	-1.76862	NA	NA	-0.474711	-3.41824	NA	NA
3	179950000	179960000	-0.319227	-3.71855	NA	NA	-0.0934637	-1.77482	NA	NA	-0.119925	-2.09307	NA	NA	-0.168025	-4.22037	NA	NA	0.163354	-2.01137	NA	NA	-0.0429344	-2.22772	NA	NA	-0.417144	-3.17688	NA	NA
3	179960000	179970000	-0.271422	-3.80089	NA	NA	-0.0745521	-1.76463	NA	NA	-0.119925	-2.09307	NA	NA	-0.152175	-4.14711	NA	NA	0.180377	-2.04499	NA	NA	-0.0414323	-2.24778	NA	NA	-0.417144	-3.17688	NA	NA
3	179970000	179980000	-0.271422	-3.80089	NA	NA	-0.0593429	-1.84241	NA	NA	-0.0709687	-2.39533	NA	NA	-0.128771	-4.0504	NA	NA	0.183694	-2.05189	NA	NA	-0.0304124	-2.00567	NA	NA	-0.321124	-3.12514	NA	NA
3	179980000	179990000	-0.196246	-4.17756	NA	NA	-0.0185131	-2.04479	NA	NA	-0.0545277	-2.50567	NA	NA	-0.110539	-4.05435	NA	NA	0.196644	-1.77092	NA	NA	-0.0263653	-1.91222	NA	NA	-0.306961	-3.42288	NA	NA
3	180000000	180010000	-0.14104	-3.80892	NA	NA	-0.024706	-1.91821	NA	NA	-0.033276	-2.73095	NA	NA	-0.0963972	-4.05871	NA	NA	0.189973	-2.16836	NA	NA	-0.0273204	-2.46197	NA	NA	-0.286154	-4.48365	NA	NA
3	180010000	180020000	-0.14104	-3.80892	NA	NA	-0.024706	-1.91821	NA	NA	-0.0260509	-3.05559	NA	NA	-0.0808104	-4.20584	NA	NA	0.186792	-2.32817	NA	NA	-0.0273204	-2.46197	NA	NA	-0.275227	-4.46711	NA	NA
3	180020000	180030000	-0.118398	-4.28665	NA	NA	-0.0190415	-2.15133	NA	NA	-0.0272461	-3.17159	NA	NA	-0.0791636	-4.2264	NA	NA	0.177283	-2.78649	NA	NA	-0.00105816	-2.23979	NA	NA	-0.211939	-4.38172	NA	NA
3	180030000	180040000	-0.118398	-4.28665	ENSG00000114757	PEX5L	-0.0276817	-2.17888	ENSMUSG00000027674	Pex5l	-0.028031	-3.22956	ENSOCUG00000006053	PEX5L	-0.0463277	-4.15169	ENSSSCG00000011766	PEX5L	0.18865	-2.83697	ENSOARG00000020685	NA	0.00727322	-2.23158	ENSCAFG00000011494	PEX5L	-0.193957	-4.46311	ENSFCAG00000012367	PEX5L
3	180040000	180050000	-0.0768529	-3.87525	NA	NA	-0.0719382	-2.1029	NA	NA	-0.039663	-3.47205	NA	NA	-0.036583	-4.15504	NA	NA	0.19171	-2.8476	NA	NA	0.0280286	-2.61139	NA	NA	-0.177242	-4.54375	NA	NA
3	180050000	180060000	-0.0768529	-3.87525	NA	NA	-0.0569136	-1.99419	NA	NA	-0.0520529	-3.65427	NA	NA	-0.0217852	-4.1911	NA	NA	0.177902	-2.72674	NA	NA	0.0463513	-2.5365	NA	NA	-0.142261	-4.6206	NA	NA
3	180060000	180070000	-0.0488963	-4.18215	NA	NA	-0.0252205	-2.23635	NA	NA	-0.031461	-3.84647	NA	NA	-0.014408	-4.24631	NA	NA	0.144235	-2.91201	NA	NA	0.0768752	-2.6217	NA	NA	-0.112978	-4.75469	NA	NA
3	182390000	182400000	0.104731	-4.65235	NA	NA	0.192387	-1.29817	NA	NA	0.0797943	-2.51514	NA	NA	-0.00920205	-3.84221	NA	NA	0.144316	-3.0527	NA	NA	0.238857	-2.43603	NA	NA	-0.155051	-3.77214	NA	NA
3	182400000	182410000	0.0961838	-4.64652	NA	NA	0.189128	-1.27121	NA	NA	0.0947386	-2.15805	NA	NA	-0.00668674	-3.81006	NA	NA	0.134006	-3.01238	NA	NA	0.233194	-2.37228	NA	NA	-0.16966	-3.39131	NA	NA
3	182410000	182420000	0.0961838	-4.64652	NA	NA	0.183229	-1.21286	NA	NA	0.0947386	-2.15805	NA	NA	-0.00251372	-3.76498	NA	NA	0.129154	-3.01548	NA	NA	0.204225	-2.01936	NA	NA	-0.16966	-3.39131	NA	NA
3	182420000	182430000	0.0609214	-4.81555	NA	NA	0.183229	-1.21286	NA	NA	0.091343	-2.74995	NA	NA	-0.00251372	-3.76498	NA	NA	0.119029	-3.03523	NA	NA	0.204225	-2.01936	NA	NA	-0.216177	-3.49883	NA	NA
3	182430000	182440000	0.0609214	-4.81555	NA	NA	0.15318	-1.11354	NA	NA	0.091343	-2.74995	NA	NA	-0.00254477	-3.76433	NA	NA	0.119029	-3.03523	NA	NA	0.204225	-2.01936	NA	NA	-0.221329	-3.50862	NA	NA
3	182440000	182450000	0.0307234	-4.88303	NA	NA	0.144367	-1.08267	NA	NA	0.091343	-2.74995	NA	NA	-0.00261357	-3.76007	NA	NA	0.115169	-3.06862	NA	NA	0.180221	-1.75896	NA	NA	-0.221329	-3.50862	NA	NA
3	182450000	182460000	0.0307234	-4.88303	NA	NA	0.0968279	-0.864893	NA	NA	0.091343	-2.74995	NA	NA	-0.00261357	-3.76007	NA	NA	0.106769	-3.14692	NA	NA	0.170378	-1.65358	NA	NA	-0.275878	-3.27414	NA	NA
3	182470000	182480000	-0.0515616	-4.61382	NA	NA	0.0812653	-0.791577	NA	NA	0.0337343	-2.31778	NA	NA	-0.026466	-3.69218	NA	NA	0.093193	-2.96505	NA	NA	0.133021	-1.64338	NA	NA	-0.289748	-3.21366	NA	NA
3	182480000	182490000	-0.135281	-4.69202	NA	NA	0.0812653	-0.791577	NA	NA	0.00758086	-2.08368	NA	NA	-0.0691001	-3.41165	NA	NA	0.0610469	-2.54704	NA	NA	0.0471474	-1.61879	NA	NA	-0.331752	-2.90663	NA	NA
3	182490000	182500000	-0.135281	-4.69202	NA	NA	0.0322063	-1.06622	NA	NA	-0.0387837	-2.26105	NA	NA	-0.0704438	-3.40491	NA	NA	0.0227364	-2.65733	NA	NA	0.0211486	-1.69724	NA	NA	-0.379772	-2.57459	NA	NA
3	182500000	182510000	-0.22644	-4.66824	NA	NA	0.0124288	-1.17494	NA	NA	-0.060162	-2.33782	NA	NA	-0.126939	-3.57548	NA	NA	-0.0140989	-2.76543	NA	NA	-0.073329	-1.97183	NA	NA	-0.417806	-2.81185	NA	NA
3	182510000	182520000	-0.22644	-4.66824	NA	NA	-0.0524045	-1.37643	NA	NA	-0.130051	-2.07063	NA	NA	-0.14643	-3.59222	NA	NA	-0.0628456	-2.93687	NA	NA	-0.11273	-2.18639	NA	NA	-0.458812	-3.0729	NA	NA
3	182520000	182530000	-0.340543	-4.9325	NA	NA	-0.0857552	-1.47644	NA	NA	-0.148126	-1.99419	NA	NA	-0.209276	-3.626	NA	NA	-0.110024	-3.15032	NA	NA	-0.170145	-2.46582	NA	NA	-0.514565	-3.24175	NA	NA
3	182530000	182540000	-0.340543	-4.9325	NA	NA	-0.101203	-1.39864	NA	NA	-0.235752	-1.98023	NA	NA	-0.209276	-3.626	NA	NA	-0.140311	-3.30629	NA	NA	-0.187537	-2.50445	NA	NA	-0.531243	-3.29346	NA	NA
3	188920000	188930000	0.091878	2.61035	NA	NA	0.18973	2.55061	NA	NA	0.0963637	2.94578	NA	NA	0.0441015	3.17084	NA	NA	0.164848	2.84137	NA	NA	0.146911	3.87427	NA	NA	-0.0491017	3.11658	NA	NA
3	188930000	188940000	0.091878	2.61035	NA	NA	0.089771	2.60251	NA	NA	-0.0396762	2.98009	NA	NA	0.00632812	3.2032	NA	NA	0.139927	2.87382	NA	NA	0.128972	3.90211	NA	NA	-0.11126	3.23392	NA	NA
3	188940000	188950000	-0.0948993	2.09154	ENSG00000188001	TPRG1	0.089771	2.60251	NA	NA	-0.133336	3.09644	NA	NA	-0.128552	3.31268	NA	NA	-0.00261148	3.05476	NA	NA	0.0149039	3.9785	NA	NA	-0.185787	3.11507	NA	NA
3	188950000	188960000	-0.0948993	2.09154	NA	NA	7.25744e-05	2.44262	NA	NA	-0.275865	3.3173	NA	NA	-0.152206	3.20836	NA	NA	-0.0430915	2.54341	NA	NA	-0.0121866	3.99432	NA	NA	-0.231427	3.04049	NA	NA
3	188960000	188970000	-0.134263	2.32438	NA	NA	-0.000778843	2.44128	NA	NA	-0.281892	3.1954	NA	NA	-0.188397	3.02415	NA	NA	-0.055705	2.2876	NA	NA	-0.0408413	3.12328	NA	NA	-0.227741	2.64739	NA	NA
3	188970000	188980000	-0.134263	2.32438	NA	NA	0.0230925	1.8029	NA	NA	-0.318098	2.41609	NA	NA	-0.182049	2.89533	NA	NA	0.00623679	2.19258	NA	NA	-0.0449579	3.00105	NA	NA	-0.225588	2.43207	NA	NA
3	189070000	189080000	-0.0352287	0.950702	NA	NA	0.108402	0.469562	NA	NA	-0.0659585	0.25198	NA	NA	-0.0792732	1.93362	NA	NA	-0.00546247	1.54693	NA	NA	-0.024784	1.98319	NA	NA	-0.211917	1.24456	NA	NA
3	189080000	189090000	-0.095182	0.926256	NA	NA	0.0789943	0.704865	NA	NA	-0.0712345	0.406938	NA	NA	-0.0796033	1.93355	ENSSSCG00000043849	NA	-0.0537199	1.93078	NA	NA	-0.0380533	2.04035	NA	NA	-0.214054	1.19894	NA	NA
3	189090000	189100000	-0.095182	0.926256	NA	NA	0.0441881	1.00459	NA	NA	-0.173078	1.15713	NA	NA	-0.148542	1.89488	ENSSSCG00000011812	TPRG1	-0.0860405	2.2139	NA	NA	-0.0380533	2.04035	NA	NA	-0.239045	1.23855	ENSFCAG00000002008	TPRG1
3	189100000	189110000	-0.159595	1.26045	NA	NA	-0.0599534	1.27453	NA	NA	-0.219071	0.894015	NA	NA	-0.161313	1.94798	NA	NA	-0.148942	2.51942	NA	NA	-0.132821	2.02135	NA	NA	-0.279531	1.29637	NA	NA
3	189110000	189120000	-0.159595	1.26045	NA	NA	-0.0599534	1.27453	NA	NA	-0.268211	0.596394	NA	NA	-0.241054	2.31617	NA	NA	-0.171775	2.63644	NA	NA	-0.139435	2.01922	NA	NA	-0.364945	1.53196	NA	NA
3	190600000	190610000	0.268326	-1.6132	NA	NA	0.0266862	-1.061	NA	NA	0.0771138	-1.39454	NA	NA	0.217004	0.117799	NA	NA	0.213807	-1.77747	NA	NA	0.0232566	1.83849	NA	NA	-0.216272	-0.462347	ENSFCAG00000018587	IL1RAP
3	190610000	190620000	0.268326	-1.6132	NA	NA	0.0100175	-1.38723	NA	NA	0.0716362	-1.43731	NA	NA	0.177041	0.0166754	NA	NA	0.137303	-1.56439	NA	NA	0.0232566	1.83849	NA	NA	-0.30869	-0.829177	NA	NA
3	190630000	190640000	0.197855	-1.59085	NA	NA	-0.0162938	-1.18041	NA	NA	-0.0628164	-2.24696	NA	NA	0.0386785	-0.353286	NA	NA	0.0734001	-1.53472	NA	NA	-0.0818469	1.05608	NA	NA	-0.423133	-1.10331	NA	NA
3	190640000	190650000	0.121976	-2.07008	NA	NA	-0.0162938	-1.18041	NA	NA	-0.129212	-2.42577	NA	NA	-0.0206458	-0.563848	NA	NA	0.0304596	-1.53755	NA	NA	-0.0818469	1.05608	NA	NA	-0.480745	-1.21304	NA	NA
3	190650000	190660000	0.121976	-2.07008	NA	NA	-0.0583654	-1.64846	NA	NA	-0.243342	-2.87083	NA	NA	-0.111859	-0.918365	NA	NA	-0.0800265	-1.96052	NA	NA	-0.168894	0.494484	NA	NA	-0.506177	-1.3495	NA	NA
3	190660000	190670000	0.0155687	-2.22454	NA	NA	-0.094656	-2.05936	NA	NA	-0.244608	-2.86867	NA	NA	-0.186986	-1.04624	NA	NA	-0.11204	-2.07465	NA	NA	-0.195654	0.323792	NA	NA	-0.614896	-1.90962	NA	NA
3	190670000	190680000	0.0155687	-2.22454	NA	NA	-0.153771	-2.25653	NA	NA	-0.343488	-2.66795	NA	NA	-0.266441	-1.17219	NA	NA	-0.211443	-1.33703	NA	NA	-0.272652	0.588744	NA	NA	-0.714997	-1.82119	NA	NA
3	193320000	193330000	0.296199	-4.45242	NA	NA	0.0568489	-2.01343	NA	NA	-0.0422055	-3.29646	ENSOCUG00000011456	NA	-0.102816	-2.87268	NA	NA	0.239737	-1.74523	NA	NA	0.347913	0.495036	NA	NA	-0.866753	-5.40269	NA	NA
3	193330000	193340000	0.296199	-4.45242	NA	NA	0.0129046	-2.20592	NA	NA	-0.0572754	-3.25966	NA	NA	-0.112674	-2.76673	NA	NA	0.194426	-1.84021	NA	NA	0.349421	0.582085	NA	NA	-0.879432	-5.43593	NA	NA
3	193340000	193350000	0.229041	-4.09486	NA	NA	-0.0516596	-2.31778	NA	NA	-0.130908	-2.96698	NA	NA	-0.114752	-2.62068	NA	NA	0.18271	-1.86597	NA	NA	0.329926	0.724287	NA	NA	-1.02162	-5.8691	NA	NA
3	193350000	193360000	0.229041	-4.09486	NA	NA	-0.0892099	-2.28527	NA	NA	-0.143201	-2.91056	NA	NA	-0.120729	-2.22135	NA	NA	0.112453	-2.34927	NA	NA	0.319073	0.811801	NA	NA	-1.14102	-5.72462	NA	NA
3	193360000	193370000	0.15003	-4.12102	NA	NA	-0.180884	-1.85341	NA	NA	-0.195562	-3.39498	ENSOCUG00000029859	NA	-0.100165	-2.3353	NA	NA	0.0836585	-2.0931	ENSOARG00000020438	NA	0.293895	0.401396	NA	NA	-1.46224	-5.31471	NA	NA
3	193530000	193540000	-0.938259	-3.10776	NA	NA	-0.954726	0.44503	NA	NA	-1.31033	-0.34138	NA	NA	-0.781401	-0.865753	NA	NA	-1.28515	0.096326	NA	NA	-0.379318	0.479641	NA	NA	-3.26891	0.115014	NA	NA
4	10070000	10080000	-0.195453	2.22398	NA	NA	-0.0542028	2.49654	NA	NA	0.126071	7.1723	NA	NA	0.0138305	2.40239	NA	NA	0.0219652	4.12009	NA	NA	0.181003	2.77043	NA	NA	-0.40209	4.31614	NA	NA
4	10080000	10090000	-0.214059	2.64762	NA	NA	-0.0894456	2.57954	NA	NA	0.148544	7.48736	NA	NA	-0.0251571	3.61959	NA	NA	0.0437032	4.21854	NA	NA	0.110493	3.69758	NA	NA	-0.40209	4.31614	NA	NA
4	10090000	10100000	-0.214059	2.64762	NA	NA	-0.201862	2.50922	NA	NA	0.153327	7.52365	NA	NA	-0.0251571	3.61959	NA	NA	0.0509922	4.24995	NA	NA	0.110493	3.69758	NA	NA	-0.442232	5.74829	NA	NA
4	10100000	10110000	-0.262711	2.95462	NA	NA	-0.228339	2.49347	NA	NA	0.121644	7.53182	NA	NA	-0.0992368	3.77978	NA	NA	0.0416657	4.05848	NA	NA	0.0600587	3.88568	NA	NA	-0.444198	5.82041	NA	NA
4	10110000	10120000	-0.262711	2.95462	ENSG00000071127	WDR1	-0.228339	2.49347	NA	NA	0.0990233	7.5487	ENSOCUG00000002549	WDR1	-0.133562	3.85652	ENSSSCG00000036501	WDR1	0.0340455	3.88662	ENSOARG00000007939	NA	0.0337612	3.98912	ENSCAFG00000015524	WDR1	-0.489712	6.93514	ENSFCAG00000011317	WDR1
4	14310000	14320000	0.242058	-0.993225	NA	NA	0.175394	-3.33065	NA	NA	0.224667	-3.75688	NA	NA	-0.0308355	-2.19575	NA	NA	0.0491898	-2.87699	NA	NA	0.087003	-4.05315	NA	NA	0.201093	-1.49139	NA	NA
4	14320000	14330000	0.241378	-0.482545	NA	NA	0.153829	-2.84881	NA	NA	0.220019	-3.59496	NA	NA	-0.00645897	-2.46726	NA	NA	0.0526698	-2.88142	NA	NA	0.109738	-4.18843	NA	NA	0.211099	-0.967133	NA	NA
4	14330000	14340000	0.241378	-0.482545	NA	NA	0.15124	-2.79347	NA	NA	0.209563	-3.19247	NA	NA	0.00692475	-2.52714	NA	NA	0.0587243	-3.2696	NA	NA	0.0991859	-3.87751	NA	NA	0.218238	-1.38784	NA	NA
4	14340000	14350000	0.226767	-0.630474	NA	NA	0.155526	-2.96256	NA	NA	0.213129	-3.17783	NA	NA	0.0215833	-2.59384	NA	NA	0.060465	-3.41218	NA	NA	0.0913694	-3.57013	NA	NA	0.237697	-2.61382	NA	NA
4	14350000	14360000	0.226767	-0.630474	NA	NA	0.158661	-3.08194	NA	NA	0.228594	-3.11074	NA	NA	0.0312536	-2.4431	NA	NA	0.055911	-2.75685	NA	NA	0.104474	-3.02571	NA	NA	0.24574	-0.766192	NA	NA
4	14360000	14370000	0.226803	-0.548594	NA	NA	0.159743	-3.11336	NA	NA	0.227735	-3.10459	NA	NA	0.0444256	-2.23482	NA	NA	0.055911	-2.75685	NA	NA	0.104474	-3.02571	NA	NA	0.24574	-0.766192	NA	NA
4	14370000	14380000	0.226803	-0.548594	NA	NA	0.155123	-2.98012	NA	NA	0.18419	-2.88364	NA	NA	0.0444256	-2.23482	NA	NA	0.0618459	-2.64328	NA	NA	0.12669	-3.65647	NA	NA	0.264603	-2.25816	NA	NA
4	14380000	14390000	0.227765	-0.88041	NA	NA	0.153105	-2.98729	NA	NA	0.18419	-2.88364	NA	NA	0.0794268	-1.84	NA	NA	0.0644008	-2.66888	NA	NA	0.129287	-3.73497	NA	NA	0.270078	-2.30743	NA	NA
4	14390000	14400000	0.227765	-0.88041	NA	NA	0.111732	-3.13703	NA	NA	0.165947	-3.79398	NA	NA	0.0818105	-1.81137	NA	NA	0.0715951	-3.29699	NA	NA	0.121735	-3.40027	NA	NA	0.285787	-1.94787	NA	NA
4	14400000	14410000	0.220805	-0.851114	NA	NA	0.124643	-2.97556	NA	NA	0.165371	-3.82443	NA	NA	0.107035	-1.683	NA	NA	0.070502	-2.62379	NA	NA	0.119716	-3.3373	NA	NA	0.285664	-1.90676	NA	NA
4	14410000	14420000	0.220805	-0.851114	NA	NA	0.143469	-2.76669	NA	NA	0.154302	-4.13252	NA	NA	0.110868	-1.74773	NA	NA	0.0580562	-2.73109	NA	NA	0.0934641	-3.45519	NA	NA	0.285454	-1.8483	NA	NA
4	14430000	14440000	0.209267	-1.36815	NA	NA	0.12631	-2.8359	NA	NA	0.145454	-4.05098	NA	NA	0.1174	-2.02764	NA	NA	0.0581485	-2.74794	NA	NA	0.0621179	-3.79551	NA	NA	0.276192	-2.03784	NA	NA
4	14440000	14450000	0.22823	-1.27393	NA	NA	0.130895	-2.80877	NA	NA	0.123616	-3.77456	NA	NA	0.128783	-1.74556	NA	NA	0.0681346	-2.62278	NA	NA	0.0588704	-3.83094	NA	NA	0.267608	-2.21168	NA	NA
4	14450000	14460000	0.22823	-1.27393	NA	NA	0.131153	-2.80632	NA	NA	0.124716	-3.74578	NA	NA	0.140453	-1.45513	NA	NA	0.0763774	-2.91651	NA	NA	0.0401298	-3.42134	NA	NA	0.26254	-2.07246	NA	NA
4	14460000	14470000	0.240189	-1.33739	NA	NA	0.126401	-2.78816	NA	NA	0.132379	-3.47059	NA	NA	0.143296	-1.4544	NA	NA	0.0777105	-2.87083	NA	NA	0.037152	-3.3594	NA	NA	0.256337	-1.90488	NA	NA
4	14470000	14480000	0.240189	-1.33739	NA	NA	0.120701	-2.76347	NA	NA	0.121128	-3.71811	NA	NA	0.154906	-1.45224	NA	NA	0.0930251	-2.27159	NA	NA	0.013967	-3.36709	NA	NA	0.258412	-1.79144	NA	NA
4	21240000	21250000	0.0540947	-2.26502	NA	NA	-0.233499	-4.97964	NA	NA	0.000303368	-4.02883	NA	NA	-0.00220554	-4.56894	NA	NA	-0.011289	-3.40375	NA	NA	0.183268	-3.68185	NA	NA	0.390045	-2.88576	NA	NA
4	21250000	21260000	0.0540947	-2.26502	NA	NA	-0.231203	-5.18961	NA	NA	0.00373479	-4.18402	NA	NA	-0.0113728	-4.64426	NA	NA	-0.00442593	-3.47132	NA	NA	0.186505	-3.67171	NA	NA	0.390045	-2.88576	NA	NA
4	21260000	21270000	0.0276799	-2.91609	NA	NA	-0.226869	-5.62944	NA	NA	-0.00341672	-4.29529	NA	NA	-0.0113728	-4.64426	NA	NA	-0.00417017	-3.46475	NA	NA	0.190655	-3.65737	NA	NA	0.407284	-1.68487	NA	NA
4	21270000	21280000	0.0276799	-2.91609	NA	NA	-0.224783	-5.69978	NA	NA	-0.0225524	-4.42532	NA	NA	-0.0245877	-4.39193	NA	NA	-0.00195305	-3.46687	NA	NA	0.197357	-3.32099	NA	NA	0.408703	-1.57058	NA	NA
4	21280000	21290000	-0.00710151	-2.99236	NA	NA	-0.22074	-5.83868	NA	NA	-0.0268179	-3.84634	NA	NA	-0.0289265	-4.42123	NA	NA	0.00661868	-3.55655	NA	NA	0.209675	-2.76071	NA	NA	0.40199	-1.52141	NA	NA
4	21290000	21300000	-0.00710151	-2.99236	NA	NA	-0.223718	-5.75268	NA	NA	-0.0295335	-3.46733	NA	NA	-0.0408591	-4.59142	NA	NA	-0.00538447	-3.29004	NA	NA	0.221313	-2.95719	NA	NA	0.398826	-1.49915	NA	NA
4	21300000	21310000	-0.0430681	-3.20691	NA	NA	-0.230795	-5.55416	NA	NA	-0.0799048	-4.00174	NA	NA	-0.042101	-4.59179	NA	NA	-0.0171151	-2.99934	NA	NA	0.229795	-3.09441	NA	NA	0.39173	-1.26086	NA	NA
4	21310000	21320000	-0.0430681	-3.20691	NA	NA	-0.21143	-5.46872	NA	NA	-0.0820948	-3.83444	NA	NA	-0.0547605	-4.59393	NA	NA	-0.0199746	-3.25304	NA	NA	0.231708	-3.38406	NA	NA	0.38798	-1.1216	NA	NA
4	21360000	21370000	-0.0860656	-3.10351	NA	NA	-0.204722	-5.34081	NA	NA	-0.184044	-4.11955	NA	NA	-0.0610047	-4.38694	NA	NA	-0.0845923	-3.12632	NA	NA	0.19761	-3.34464	NA	NA	0.338425	-1.64023	NA	NA
4	21370000	21380000	-0.0860656	-3.10351	NA	NA	-0.205257	-5.09687	NA	NA	-0.201814	-4.23702	NA	NA	-0.0925209	-4.63103	NA	NA	-0.0991401	-3.1178	NA	NA	0.167509	-3.07078	NA	NA	0.29286	-1.77957	NA	NA
4	21380000	21390000	-0.120804	-2.67132	NA	NA	-0.221488	-5.33164	NA	NA	-0.213354	-4.16331	NA	NA	-0.0935106	-4.63888	NA	NA	-0.14456	-3.66231	NA	NA	0.157226	-3.28848	NA	NA	0.256449	-1.90065	NA	NA
4	21390000	21400000	-0.120804	-2.67132	NA	NA	-0.235415	-5.54124	NA	NA	-0.235053	-4.02789	NA	NA	-0.10846	-4.52657	NA	NA	-0.158861	-3.6902	NA	NA	0.133979	-3.79614	NA	NA	0.215304	-2.19209	NA	NA
4	27800000	27810000	-0.164209	-2.17856	NA	NA	-0.153026	-4.47683	NA	NA	-0.0252205	-2.92653	NA	NA	-0.0153523	-3.13909	NA	NA	-0.139669	-3.75979	NA	NA	0.063296	-3.50168	NA	NA	-0.00482787	-2.26677	NA	NA
4	27810000	27820000	-0.164209	-2.17856	NA	NA	-0.12072	-4.70546	NA	NA	-0.0266243	-2.48886	NA	NA	-0.0166834	-3.27953	NA	NA	-0.0987166	-3.20983	NA	NA	0.0814038	-3.63689	NA	NA	0.00169645	-2.02512	NA	NA
4	27820000	27830000	-0.134523	-1.81894	NA	NA	-0.110136	-4.60148	NA	NA	-0.0189833	-2.16921	NA	NA	-0.0170323	-3.32081	NA	NA	-0.0614932	-3.37211	NA	NA	0.083122	-3.63525	NA	NA	0.0275268	-1.62862	NA	NA
4	27830000	27840000	-0.134523	-1.81894	NA	NA	-0.100331	-4.41772	NA	NA	0.00390665	-1.84345	NA	NA	-0.0171698	-3.34158	NA	NA	-0.0424923	-3.62872	NA	NA	0.110023	-3.61566	NA	NA	0.029864	-1.59313	NA	NA
4	27840000	27850000	-0.115537	-2.10231	NA	NA	-0.100331	-4.41772	NA	NA	0.00681569	-2.07142	NA	NA	-0.0171151	-3.33913	NA	NA	-0.0240213	-2.95162	NA	NA	0.110023	-3.61566	NA	NA	0.0489725	-1.86923	NA	NA
4	27850000	27860000	-0.115537	-2.10231	NA	NA	-0.10591	-4.24799	NA	NA	0.00551497	-2.28097	NA	NA	-0.0144274	-3.17767	NA	NA	-0.0141698	-2.60852	NA	NA	0.110023	-3.61566	NA	NA	0.0604124	-2.04696	NA	NA
4	27900000	27910000	-0.0584147	-2.20261	NA	NA	-0.0815043	-4.45162	NA	NA	0.0316951	-3.33714	NA	NA	-0.0127532	-3.28977	NA	NA	0.0415287	-3.57111	NA	NA	0.1174	-3.59737	NA	NA	0.117275	-2.00574	NA	NA
4	27910000	27920000	-0.0584147	-2.20261	NA	NA	-0.0815043	-4.45162	NA	NA	0.0384426	-3.01601	NA	NA	-0.00182031	-3.42095	NA	NA	0.057887	-3.40085	NA	NA	0.118735	-3.46463	NA	NA	0.142613	-2.3318	NA	NA
4	27920000	27930000	-0.0477521	-2.12772	NA	NA	-0.0828274	-4.1089	NA	NA	0.0197191	-2.47267	NA	NA	-0.016965	-3.31544	NA	NA	0.0826023	-3.20157	NA	NA	0.122874	-3.92004	NA	NA	0.136067	-2.23969	NA	NA
4	27930000	27940000	-0.0477521	-2.12772	NA	NA	-0.102169	-4.49361	NA	NA	0.0072904	-2.14427	NA	NA	-0.0206128	-3.29214	NA	NA	0.0785532	-3.03026	NA	NA	0.124196	-4.09233	NA	NA	0.127424	-2.12313	NA	NA
4	27940000	27950000	-0.0433107	-2.18875	NA	NA	-0.122192	-4.55193	NA	NA	0.00398994	-2.21971	NA	NA	-0.00370666	-3.3142	NA	NA	0.0759698	-2.9359	NA	NA	0.131999	-3.85622	NA	NA	0.12571	-2.70097	NA	NA
4	28320000	28330000	0.0171565	-2.16122	NA	NA	-0.00168444	-4.47402	NA	NA	0.0506703	-2.31573	NA	NA	0.0478954	-2.88195	NA	NA	-0.144328	-2.94135	NA	NA	-0.0343464	-4.14355	NA	NA	0.17398	-1.55884	NA	NA
4	28330000	28340000	0.0171565	-2.16122	NA	NA	0.00269254	-4.519	NA	NA	0.0581678	-2.24226	NA	NA	0.0477992	-3.18907	NA	NA	-0.108792	-3.7216	NA	NA	-0.0472422	-4.40614	NA	NA	0.176587	-1.39023	NA	NA
4	28340000	28350000	0.0153593	-2.14004	NA	NA	0.000314389	-4.501	NA	NA	0.0812493	-2.48094	NA	NA	0.0476674	-3.37817	NA	NA	-0.0894253	-3.63398	NA	NA	-0.0542854	-4.47703	NA	NA	0.178092	-1.2198	NA	NA
4	28350000	28360000	0.0153593	-2.14004	NA	NA	-0.00167871	-4.48225	NA	NA	0.0910451	-2.59179	NA	NA	0.0498572	-3.25934	NA	NA	-0.0820581	-3.58653	NA	NA	-0.054619	-4.48068	NA	NA	0.181486	-1.40344	NA	NA
4	28360000	28370000	0.00611828	-2.34967	NA	NA	-0.0335808	-4.6729	NA	NA	0.108402	-1.89179	NA	NA	0.0518038	-3.1178	NA	NA	-0.0726628	-3.56356	NA	NA	-0.0589696	-4.17252	NA	NA	0.188329	-1.74367	NA	NA
4	38100000	38110000	-0.0721958	2.56902	NA	NA	0.139617	4.60735	NA	NA	-0.127853	5.19603	NA	NA	0.0245687	3.93959	NA	NA	0.156467	4.32649	NA	NA	-0.104258	4.24965	NA	NA	0.2889	4.69666	NA	NA
4	38110000	38120000	-0.0721958	2.56902	NA	NA	0.149808	4.61089	NA	NA	-0.127853	5.19603	NA	NA	0.0362728	3.92338	NA	NA	0.176839	4.11101	NA	NA	-0.055512	4.22173	NA	NA	0.31433	4.60063	NA	NA
4	38120000	38130000	-0.0156864	2.16403	NA	NA	0.149808	4.61089	NA	NA	-0.0801814	4.21628	NA	NA	0.0687123	3.81429	NA	NA	0.191297	3.92815	NA	NA	0.0444218	4.1748	NA	NA	0.403355	4.31367	NA	NA
4	38130000	38140000	-0.0156864	2.16403	NA	NA	0.199302	4.16332	NA	NA	-0.0749926	4.10415	NA	NA	0.104711	3.69517	NA	NA	0.193454	3.82059	NA	NA	0.0898106	4.25119	NA	NA	0.408272	4.29952	NA	NA
4	38140000	38150000	0.024505	2.59717	NA	NA	0.199302	4.16332	NA	NA	-0.0526908	4.08667	NA	NA	0.129098	3.62595	NA	NA	0.1985	3.5365	NA	NA	0.17309	4.37681	NA	NA	0.433382	4.69947	NA	NA
4	42390000	42400000	0.243755	0.291696	ENSG00000178343	SHISA3	0.00406735	-0.356943	ENSMUSG00000050010	Shisa3	0.12141	1.37005	ENSOCUG00000011108	SHISA3	0.0304085	-0.288465	ENSSSCG00000040147	SHISA3	0.0879918	-1.11085	ENSOARG00000014180	NA	-0.125716	0.676767	NA	NA	0.0953901	2.66169	ENSFCAG00000043473	SHISA3
4	42400000	42410000	0.255291	0.147104	NA	NA	0.00967396	-0.296199	NA	NA	0.189562	2.16892	NA	NA	0.0947357	-0.20868	NA	NA	0.12782	-1.11911	NA	NA	-0.0176744	0.278958	NA	NA	0.134638	3.10082	NA	NA
4	42410000	42420000	0.255291	0.147104	NA	NA	0.0286084	-0.231162	NA	NA	0.229754	1.53792	NA	NA	0.133239	-0.164991	NA	NA	0.14157	-1.12313	NA	NA	0.00445455	0.197696	NA	NA	0.150617	3.26988	NA	NA
4	42420000	42430000	0.26156	-0.219807	NA	NA	0.038311	-0.19595	NA	NA	0.261711	1.07087	NA	NA	0.155418	-0.22705	NA	NA	0.150605	-1.43545	NA	NA	0.0606122	0.260747	NA	NA	0.206539	3.6331	NA	NA
4	42430000	42440000	0.26156	-0.219807	NA	NA	0.0325277	-0.225523	NA	NA	0.278902	0.435652	NA	NA	0.167295	-0.258398	NA	NA	0.153288	-1.52898	NA	NA	0.087193	0.28592	NA	NA	0.218768	3.72501	NA	NA
4	42440000	42450000	0.220403	-0.207513	NA	NA	0.0199357	-0.298605	NA	NA	0.282581	0.3287	NA	NA	0.186611	0.234213	NA	NA	0.157163	-1.20753	NA	NA	0.114722	0.505569	NA	NA	0.237443	3.39891	NA	NA
4	42450000	42460000	0.220403	-0.207513	NA	NA	0.0227767	-0.339616	NA	NA	0.277	0.640477	NA	NA	0.185963	0.191267	NA	NA	0.157387	-1.19105	NA	NA	0.134657	0.662047	NA	NA	0.242674	3.29646	NA	NA
4	42460000	42470000	0.185102	-0.17192	NA	NA	0.0455672	-0.702481	NA	NA	0.277	0.640477	NA	NA	0.171523	-0.286374	NA	NA	0.132125	-1.16016	NA	NA	0.125779	0.370531	NA	NA	0.244269	2.76109	NA	NA
4	42470000	42480000	0.185102	-0.17192	NA	NA	0.0455672	-0.702481	NA	NA	0.234474	0.955894	NA	NA	0.168775	-0.263517	NA	NA	0.124756	-1.15066	NA	NA	0.117095	0.117214	NA	NA	0.244426	2.68318	NA	NA
4	42480000	42490000	0.113419	0.101068	NA	NA	0.0398517	-0.628802	NA	NA	0.217224	1.09656	NA	NA	0.142108	-0.0464829	NA	NA	0.0884989	-1.23455	NA	NA	0.117095	0.117214	NA	NA	0.237541	2.78172	NA	NA
4	42490000	42500000	0.113419	0.101068	NA	NA	0.0287282	-0.487967	NA	NA	0.147854	0.871138	NA	NA	0.118913	-0.0771891	NA	NA	0.0751135	-1.26683	NA	NA	0.0576089	0.421259	NA	NA	0.22834	2.90796	NA	NA
4	42500000	42510000	-0.0274869	0.0655163	NA	NA	0.00409551	-0.458374	NA	NA	0.0921507	0.885852	NA	NA	0.0456857	-0.17451	NA	NA	-0.000330422	-1.21857	NA	NA	0.0489082	0.468472	NA	NA	0.190466	3.21011	NA	NA
4	42510000	42520000	-0.0274869	0.0655163	NA	NA	-0.0316255	-0.39648	NA	NA	-0.107102	1.57455	NA	NA	-0.0149412	-0.361862	NA	NA	-0.0225706	-1.17789	NA	NA	-0.0702793	0.399484	NA	NA	0.145687	3.57968	NA	NA
4	42520000	42530000	-0.133155	-0.26323	NA	NA	-0.060995	-0.340789	NA	NA	-0.109197	1.55382	NA	NA	-0.0610066	-0.502505	NA	NA	-0.0582227	-0.89726	NA	NA	-0.0848726	0.392216	NA	NA	0.143407	3.47829	NA	NA
4	42570000	42580000	-0.061476	-0.296283	NA	NA	0.0945146	-0.591758	NA	NA	-0.244071	-0.409104	NA	NA	-0.00123403	-0.770708	NA	NA	-0.0623181	-1.60518	NA	NA	-0.0122017	-0.327161	NA	NA	0.172181	3.31978	NA	NA
4	42580000	42590000	0.100415	0.0460603	NA	NA	0.187154	-0.520152	NA	NA	-0.153323	-0.493207	NA	NA	0.076539	-0.535381	NA	NA	-0.0455655	-1.98768	NA	NA	0.00604082	-0.427043	NA	NA	0.242205	2.99578	NA	NA
4	42590000	42600000	0.100415	0.0460603	NA	NA	0.232319	-0.260454	NA	NA	-0.0895575	0.0170891	NA	NA	0.109318	-0.441416	NA	NA	-0.0455655	-1.98768	NA	NA	0.102872	-0.964031	NA	NA	0.247809	2.97464	NA	NA
4	42600000	42610000	0.304557	0.273826	NA	NA	0.290267	0.0903667	NA	NA	-0.0387258	0.448389	NA	NA	0.169885	0.0382924	NA	NA	-0.0230181	-1.32195	NA	NA	0.102872	-0.964031	NA	NA	0.298073	3.58597	NA	NA
4	42610000	42620000	0.304557	0.273826	NA	NA	0.291325	0.112902	NA	NA	0.0464089	0.857581	NA	NA	0.192624	0.214915	NA	NA	-0.0187732	-1.30212	NA	NA	0.184036	-0.00382302	NA	NA	0.309899	3.74654	NA	NA
4	48480000	48490000	-0.120549	1.40894	ENSG00000145248	SLC10A4	-0.11858	2.6495	ENSMUSG00000029219	Slc10a4	-0.116183	3.95966	ENSOCUG00000009624	SLC10A4	-0.0175986	1.93744	ENSSSCG00000008823	SLC10A4	-0.0328393	3.26378	ENSOARG00000017345	NA	-0.181508	1.82764	NA	NA	-0.0469059	3.24827	ENSFCAG00000005486	SLC10A4
4	48490000	48500000	-0.120549	1.40894	ENSG00000182223	ZAR1	-0.11858	2.6495	NA	NA	-0.116183	3.95966	ENSOCUG00000034026	NA	-0.00931478	1.8528	ENSSSCG00000008824	ZAR1	-0.0237689	3.4035	ENSOARG00000017393	NA	-0.113939	1.87758	NA	NA	-0.0317806	3.22496	ENSFCAG00000025777	ZAR1
4	48500000	48510000	-0.123627	1.73231	NA	NA	-0.120871	2.98389	NA	NA	-0.0928852	4.39048	NA	NA	0.0243832	2.33884	NA	NA	-0.0240943	3.40823	NA	NA	-0.105073	1.96598	NA	NA	-0.0269972	3.33583	NA	NA
4	48510000	48520000	-0.123627	1.73231	NA	NA	-0.112638	2.95354	NA	NA	-0.0839622	4.51747	NA	NA	0.0433982	2.49254	NA	NA	-0.0281974	3.47149	NA	NA	-0.0427193	2.55989	NA	NA	-0.0177291	3.58493	NA	NA
4	48520000	48530000	-0.103839	1.97005	NA	NA	-0.0761341	2.79995	NA	NA	-0.0456591	4.7884	NA	NA	0.0452605	2.47942	NA	NA	-0.0296099	3.48198	NA	NA	-0.00420492	2.56337	NA	NA	0.0627905	3.5326	NA	NA
4	48530000	48540000	-0.103839	1.97005	NA	NA	-0.0670876	2.85159	NA	NA	-0.0315914	4.73365	NA	NA	0.038125	2.25254	NA	NA	-0.0375372	3.53798	NA	NA	0.0725054	2.57165	NA	NA	0.112716	3.58623	NA	NA
4	48540000	48550000	-0.0865497	1.67508	NA	NA	-0.0301109	3.05918	NA	NA	0.00290772	4.59495	NA	NA	0.0405009	2.36304	NA	NA	-0.0357893	3.50404	NA	NA	0.163317	2.5929	NA	NA	0.2628	4.74988	NA	NA
4	48550000	48560000	-0.0865497	1.67508	NA	NA	-0.0125435	3.09414	NA	NA	0.0420677	4.38692	NA	NA	0.0430368	2.49485	NA	NA	-0.0166654	3.08035	NA	NA	0.211935	2.60527	NA	NA	0.26778	4.73662	NA	NA
4	48560000	48570000	-0.0278978	2.03724	NA	NA	0.0572206	3.23818	NA	NA	0.113325	4.03972	NA	NA	0.0891244	2.62511	NA	NA	-0.0166654	3.08035	NA	NA	0.318057	2.59403	NA	NA	0.351837	4.54705	NA	NA
4	60920000	60930000	-0.090031	-1.90014	NA	NA	0.0933894	-2.92185	NA	NA	0.125112	4.4258	NA	NA	0.06899	-1.10096	NA	NA	-5.65235e-05	-3.10472	NA	NA	-0.185062	-3.1979	NA	NA	-0.201051	-2.32309	NA	NA
4	60930000	60940000	-0.090031	-1.90014	NA	NA	0.0981422	-2.90578	NA	NA	0.128783	4.50623	NA	NA	0.0802031	-1.06907	NA	NA	0.0336004	-3.1119	NA	NA	-0.177792	-3.00539	NA	NA	-0.209319	-2.1237	NA	NA
4	60940000	60950000	-0.079046	-1.85465	NA	NA	0.100083	-2.89719	NA	NA	0.14301	4.35007	ENSOCUG00000022796	NA	0.0865016	-1.34922	NA	NA	0.066292	-3.11148	NA	NA	-0.174117	-2.91594	NA	NA	-0.217135	-2.09034	NA	NA
4	60960000	60970000	-0.0760784	-1.99328	NA	NA	0.132604	-2.98702	NA	NA	0.176327	4.21504	NA	NA	0.101485	-1.35906	NA	NA	0.0909228	-2.98828	NA	NA	-0.150242	-2.97929	NA	NA	-0.224009	-2.20769	NA	NA
4	60970000	60980000	-0.0760784	-1.99328	NA	NA	0.155237	-2.85216	NA	NA	0.174663	3.81795	NA	NA	0.104012	-1.35332	NA	NA	0.0922009	-2.97127	NA	NA	-0.108307	-2.9199	NA	NA	-0.22205	-2.41641	NA	NA
4	60980000	60990000	-0.0685851	-2.26838	NA	NA	0.1514	-2.79437	NA	NA	0.17398	3.89872	NA	NA	0.109466	-1.50695	NA	NA	0.0909119	-2.7602	NA	NA	-0.103887	-2.91421	NA	NA	-0.22205	-2.41641	NA	NA
4	60990000	61000000	-0.0685851	-2.26838	NA	NA	0.151288	-2.79273	NA	NA	0.16853	4.41204	NA	NA	0.112146	-1.55867	NA	NA	0.0894385	-2.5759	NA	NA	-0.106159	-3.07517	NA	NA	-0.209967	-2.63036	NA	NA
4	61000000	61010000	-0.0431995	-1.92849	NA	NA	0.126324	-2.91651	NA	NA	0.195202	4.04128	NA	NA	0.104195	-1.38812	NA	NA	0.0872996	-2.99749	NA	NA	-0.08823	-3.04049	NA	NA	-0.189439	-2.69777	NA	NA
4	61160000	61170000	-0.0802937	-1.82598	NA	NA	0.140177	-2.1312	NA	NA	0.176377	4.05743	NA	NA	-0.016021	-1.2115	NA	NA	-0.0260371	-3.01339	NA	NA	-0.0101031	-2.55204	NA	NA	-0.155607	-2.06276	NA	NA
4	61170000	61180000	-0.0802937	-1.82598	NA	NA	0.161582	-2.10274	NA	NA	0.156931	3.9173	NA	NA	-0.016021	-1.2115	NA	NA	-0.0182126	-2.49265	NA	NA	-0.00226229	-2.29697	NA	NA	-0.125325	-1.68565	NA	NA
4	61180000	61190000	-0.0805074	-1.36767	NA	NA	0.172598	-1.98244	NA	NA	0.158278	4.52996	NA	NA	-0.0112427	-0.873886	NA	NA	-0.0208409	-2.38757	NA	NA	0.0152535	-1.73653	NA	NA	-0.125325	-1.68565	NA	NA
4	61190000	61200000	-0.0805074	-1.36767	NA	NA	0.20951	-1.51122	NA	NA	0.158534	4.62743	NA	NA	-0.00944826	-0.807085	NA	NA	-0.0255218	-2.28608	NA	NA	0.0159726	-1.71004	NA	NA	-0.0999535	-1.6932	NA	NA
4	65860000	65870000	0.00392918	-2.8361	NA	NA	-0.0800973	-4.44153	NA	NA	0.0403545	3.89217	NA	NA	-0.00493436	-2.19262	NA	NA	-0.133231	-3.55476	NA	NA	-0.00281903	-4.45228	NA	NA	-0.141764	-2.26843	NA	NA
4	65880000	65890000	0.0153018	-2.83126	NA	NA	-0.0973084	-5.47271	NA	NA	0.0456801	4.38226	NA	NA	0.00517217	-2.10669	NA	NA	-0.108935	-3.54187	NA	NA	0.00346187	-4.14497	NA	NA	-0.151316	-2.36905	NA	NA
4	65890000	65900000	0.0153018	-2.83126	NA	NA	-0.0954999	-5.2973	NA	NA	0.0728908	4.43468	NA	NA	0.00999713	-2.05978	NA	NA	-0.106171	-3.31968	NA	NA	-0.00546247	-3.82088	NA	NA	-0.158724	-1.81799	NA	NA
4	65900000	65910000	0.0284247	-2.55241	NA	NA	-0.0944495	-5.21195	NA	NA	0.0710782	4.33519	NA	NA	0.00999713	-2.05978	NA	NA	-0.106203	-3.10189	NA	NA	-0.00620308	-3.8784	NA	NA	-0.137792	-2.17146	NA	NA
4	65910000	65920000	0.0284247	-2.55241	NA	NA	-0.0944495	-5.21195	NA	NA	0.0667243	4.08347	NA	NA	0.0269056	-1.92435	NA	NA	-0.097392	-3.17428	NA	NA	-0.00880784	-4.11835	NA	NA	-0.131748	-2.28017	NA	NA
4	65920000	65930000	0.0438362	-2.91879	NA	NA	-0.103458	-4.92077	NA	NA	0.0734186	4.1496	NA	NA	0.0296318	-1.90121	NA	NA	-0.0863221	-3.28041	NA	NA	-0.0208827	-4.2041	NA	NA	-0.138123	-2.02627	NA	NA
4	65930000	65940000	0.0438362	-2.91879	NA	NA	-0.103458	-4.92077	NA	NA	0.0892412	4.31395	NA	NA	0.0374815	-1.75258	NA	NA	-0.053339	-2.99619	NA	NA	-0.0375871	-4.33564	NA	NA	-0.12476	-1.72423	NA	NA
4	66310000	66320000	-0.0789399	-2.57489	NA	NA	-0.0261198	-4.77906	NA	NA	-0.133014	4.50878	NA	NA	-0.0418435	-2.5634	NA	NA	-0.209355	-3.40027	NA	NA	0.0326866	-4.15923	NA	NA	0.0956338	-1.44012	NA	NA
4	66320000	66330000	-0.0763469	-2.97631	NA	NA	-0.025042	-4.82338	NA	NA	-0.14823	4.66509	ENSOCUG00000038529	NA	-0.0311135	-2.87551	NA	NA	-0.223502	-3.03992	NA	NA	0.0697858	-3.94265	NA	NA	0.130769	-1.60214	NA	NA
4	66330000	66340000	-0.0763469	-2.97631	NA	NA	-0.0605291	-4.39844	NA	NA	-0.13803	4.2749	NA	NA	-0.0290299	-2.68671	NA	NA	-0.222189	-3.19362	NA	NA	0.091654	-3.9282	NA	NA	0.142797	-1.39582	NA	NA
4	66340000	66350000	-0.0749301	-2.66113	NA	NA	-0.068122	-4.98662	NA	NA	-0.132206	4.11161	NA	NA	-0.0263982	-2.43423	NA	NA	-0.222189	-3.19362	NA	NA	0.118671	-3.84113	NA	NA	0.153996	-1.71257	NA	NA
4	76350000	76360000	0.116164	0.441761	NA	NA	-0.00620115	1.92307	NA	NA	0.0788767	2.01181	NA	NA	0.0791937	1.84005	NA	NA	0.26805	0.987335	NA	NA	0.022471	2.94872	NA	NA	-0.31004	1.32869	NA	NA
4	76360000	76370000	0.0454691	0.250173	NA	NA	-0.00620115	1.92307	NA	NA	0.0711063	2.01634	NA	NA	0.0645722	1.71551	NA	NA	0.195999	1.23559	NA	NA	-0.0772885	2.91156	NA	NA	-0.385084	1.31792	NA	NA
4	76370000	76380000	0.0454691	0.250173	NA	NA	-0.0491749	2.04569	NA	NA	0.0151533	1.94438	NA	NA	0.0546599	1.74109	NA	NA	0.177545	1.3067	NA	NA	-0.156714	2.85307	NA	NA	-0.473051	1.36821	NA	NA
4	76380000	76390000	-0.0198032	0.293848	NA	NA	-0.0624035	2.08151	NA	NA	-0.0397567	1.87009	NA	NA	0.02264	1.82064	NA	NA	0.177545	1.3067	NA	NA	-0.156714	2.85307	NA	NA	-0.473051	1.36821	NA	NA
4	76390000	76400000	-0.0198032	0.293848	NA	NA	-0.0624035	2.08151	NA	NA	-0.0397567	1.87009	NA	NA	0.02264	1.82064	NA	NA	0.177545	1.3067	NA	NA	-0.156714	2.85307	NA	NA	-0.613741	1.74978	NA	NA
4	77050000	77060000	0.0722028	2.37986	NA	NA	-0.0384782	2.97188	NA	NA	0.307574	1.4416	NA	NA	0.272251	4.16873	NA	NA	0.228946	3.31782	NA	NA	0.186774	3.36924	NA	NA	0.59583	3.66785	NA	NA
4	77060000	77070000	0.0292762	3.15421	NA	NA	-0.0887454	3.34802	NA	NA	0.303904	1.44628	ENSOCUG00000012682	NA	0.179558	4.46825	NA	NA	0.127517	3.11459	NA	NA	0.0840294	3.78253	ENSCAFG00000008678	CCNI	0.534992	3.87497	ENSFCAG00000003637	CCNI
4	77070000	77080000	0.0292762	3.15421	ENSG00000118816	CCNI	-0.0887454	3.34802	ENSMUSG00000029384;ENSMUSG00000063015	2010109A12Rik;Ccni	0.23248	1.54723	NA	NA	0.171839	4.30405	ENSSSCG00000008987	CCNI	0.127517	3.11459	ENSOARG00000017601	NA	0.01297	4.09417	NA	NA	0.509613	3.97041	NA	NA
4	88650000	88660000	-0.0697195	2.4881	NA	NA	-0.278387	0.279289	NA	NA	-0.102574	2.47029	NA	NA	-0.196671	4.01726	NA	NA	0.000467727	3.6937	NA	NA	-0.0190415	2.9996	NA	NA	0.382856	3.88685	NA	NA
4	88660000	88670000	-0.149287	2.40636	NA	NA	-0.241003	-0.0191967	NA	NA	-0.156262	1.90232	NA	NA	-0.184051	4.05697	NA	NA	-0.0469916	3.09896	NA	NA	-0.0266243	2.77014	NA	NA	0.374545	3.92571	NA	NA
4	88670000	88680000	-0.149287	2.40636	NA	NA	-0.16565	0.0712785	NA	NA	-0.160461	1.81548	NA	NA	-0.148165	4.29369	NA	NA	-0.073726	3.65294	NA	NA	-0.0229698	2.98266	NA	NA	0.353288	4.03164	NA	NA
4	88680000	88690000	-0.124598	3.06884	NA	NA	-0.0773212	0.168421	NA	NA	-0.14558	1.56648	NA	NA	-0.0536197	4.57257	NA	NA	-0.0795891	3.77402	NA	NA	-0.0195123	3.17831	NA	NA	0.353288	4.03164	NA	NA
4	88690000	88700000	-0.124598	3.06884	ENSG00000177432	NAP1L5	-0.0238383	0.451505	ENSMUSG00000055430	Nap1l5	-0.144417	1.5366	ENSOCUG00000008028	NAP1L5	-0.0299167	4.64495	NA	NA	-0.0925978	4.10043	ENSOARG00000000433	NA	-0.0142461	3.15322	ENSCAFG00000009805	NAP1L5	0.315083	3.40486	ENSFCAG00000022618	NAP1L5
4	88700000	88710000	-0.051472	2.84004	NA	NA	0.00965996	0.619738	NA	NA	-0.141695	1.47431	NA	NA	0.073405	3.9173	NA	NA	-0.0972884	3.70146	NA	NA	0.0292873	3.0135	NA	NA	0.290801	3.31386	NA	NA
4	91200000	91210000	-0.240648	-2.40917	NA	NA	-0.167462	-4.11977	NA	NA	-0.165171	2.70353	NA	NA	0.0357776	-2.33924	NA	NA	-0.209097	-2.02997	NA	NA	-0.036499	-2.66293	NA	NA	0.0522859	-1.74212	NA	NA
4	91210000	91220000	-0.240648	-2.40917	NA	NA	-0.151116	-4.28358	NA	NA	-0.136608	2.14305	NA	NA	0.0447411	-2.11616	NA	NA	-0.167632	-1.86411	NA	NA	-0.0186944	-2.73399	NA	NA	0.0887634	-1.93319	NA	NA
4	91220000	91230000	-0.212338	-2.65797	NA	NA	-0.0947467	-3.9682	NA	NA	-0.121665	2.31432	NA	NA	0.055321	-1.87338	NA	NA	-0.160364	-1.8369	NA	NA	0.031512	-2.41875	NA	NA	0.138239	-1.7262	NA	NA
4	91230000	91240000	-0.212338	-2.65797	NA	NA	-0.0937052	-3.94385	NA	NA	-0.0744675	2.85145	NA	NA	0.074855	-2.10586	NA	NA	-0.122267	-1.70007	NA	NA	0.0534154	-1.99419	NA	NA	0.194075	-1.4628	NA	NA
4	91240000	91250000	-0.202603	-2.454	NA	NA	-0.0876835	-3.83582	NA	NA	-0.0627277	2.62166	NA	NA	0.081836	-2.18581	NA	NA	-0.122267	-1.70007	NA	NA	0.0809273	-1.26927	NA	NA	0.25835	-1.04947	NA	NA
4	91250000	91260000	-0.202603	-2.454	NA	NA	-0.0876835	-3.83582	NA	NA	-0.028186	1.93425	NA	NA	0.081836	-2.18581	NA	NA	-0.0478544	-1.45484	NA	NA	0.0809273	-1.26927	NA	NA	0.25835	-1.04947	NA	NA
4	91830000	91840000	-0.143902	-3.25231	NA	NA	-0.25756	-4.02306	NA	NA	0.0976597	2.07855	NA	NA	0.0203098	-3.00508	NA	NA	0.194498	-1.56408	NA	NA	-0.0339534	-2.76053	NA	NA	0.0321616	-2.63575	NA	NA
4	91840000	91850000	-0.175879	-3.33429	NA	NA	-0.25485	-4.09789	NA	NA	0.0873319	2.77445	NA	NA	0.0198243	-3.05065	NA	NA	0.179947	-1.41763	NA	NA	-0.0279076	-3.22956	NA	NA	0.0017838	-2.34874	NA	NA
4	91850000	91860000	-0.175879	-3.33429	NA	NA	-0.246222	-4.07486	NA	NA	0.0827413	2.58056	NA	NA	0.0223252	-3.19505	NA	NA	0.138618	-1.69691	NA	NA	-0.0266831	-3.31726	NA	NA	-0.00517243	-2.31071	NA	NA
4	91860000	91870000	-0.14815	-2.97846	NA	NA	-0.246222	-4.07486	NA	NA	0.0771717	2.3246	NA	NA	0.0223252	-3.19505	NA	NA	0.0782878	-1.49213	NA	NA	-0.0295286	-3.01343	NA	NA	-0.0110197	-2.27786	NA	NA
4	91870000	91880000	-0.14815	-2.97846	NA	NA	-0.200217	-4.30107	NA	NA	0.0771717	2.3246	NA	NA	0.0223252	-3.19505	NA	NA	0.0782878	-1.49213	NA	NA	-0.0295286	-3.01343	NA	NA	-0.0110197	-2.27786	NA	NA
4	91880000	91890000	-0.155299	-2.86161	NA	NA	-0.169381	-4.46108	NA	NA	0.0816749	2.69619	NA	NA	0.0285118	-2.8902	NA	NA	0.0427253	-1.6826	NA	NA	-0.0124303	-3.01126	NA	NA	-0.0156508	-2.04286	NA	NA
4	108850000	108860000	-0.204811	0.341607	NA	NA	-0.381967	-0.405219	NA	NA	-0.318991	0.463442	NA	NA	-0.219422	-0.666668	ENSSSCG00000044815	NA	-0.0900598	0.0742436	NA	NA	-0.125885	-0.848198	NA	NA	-0.356563	-0.103766	NA	NA
4	108860000	108870000	-0.0726348	-0.0247937	NA	NA	-0.339148	-0.493001	NA	NA	-0.280623	0.471945	NA	NA	-0.166864	-0.956131	NA	NA	0.00836465	0.407741	NA	NA	-0.092462	-1.02456	NA	NA	-0.279754	0.0316616	NA	NA
4	108870000	108880000	-0.0726348	-0.0247937	NA	NA	-0.213142	-0.754883	NA	NA	-0.141806	0.501231	NA	NA	-0.0766343	-0.987544	NA	NA	0.0302721	0.357464	NA	NA	0.0338237	-0.777934	NA	NA	-0.263176	-0.00578633	NA	NA
4	108880000	108890000	0.0551828	0.478596	NA	NA	-0.213142	-0.754883	NA	NA	-0.141806	0.501231	NA	NA	-0.0487415	-0.99619	NA	NA	0.126179	0.121117	NA	NA	0.0338237	-0.777934	NA	NA	-0.163556	-0.231234	NA	NA
4	108890000	108900000	0.0551828	0.478596	NA	NA	-0.0960957	-0.85943	NA	NA	-0.00835461	0.280198	NA	NA	0.0413893	-0.947469	NA	NA	0.152135	0.0434044	NA	NA	0.11969	-1.20355	NA	NA	-0.155965	-0.280911	NA	NA
4	108900000	108910000	0.158861	0.641544	NA	NA	-0.0433182	-0.895003	NA	NA	0.0182584	0.410331	NA	NA	0.0856239	-0.925252	NA	NA	0.255616	-0.293098	NA	NA	0.163216	-1.4306	NA	NA	-0.0943955	-0.679184	NA	NA
4	113040000	113050000	-0.314965	-0.424297	NA	NA	-0.0834943	0.240637	NA	NA	-0.150942	-0.178757	NA	NA	-0.286299	0.165552	NA	NA	0.058529	0.0279607	ENSOARG00000000537	NA	0.0293607	-0.00995716	NA	NA	-0.0971827	0.308609	NA	NA
4	113050000	113060000	-0.314965	-0.424297	NA	NA	-0.0653457	-0.371522	NA	NA	-0.145775	-0.117552	NA	NA	-0.273779	0.584354	NA	NA	0.0499909	0.143712	NA	NA	0.0199159	0.0873809	NA	NA	-0.112919	0.202829	NA	NA
4	113060000	113070000	-0.334323	-0.619428	NA	NA	-0.0744889	-0.389174	NA	NA	-0.155084	-0.260059	NA	NA	-0.271881	0.453869	NA	NA	0.0370231	0.171285	NA	NA	0.00498939	0.241839	NA	NA	-0.147565	-0.0390295	NA	NA
4	113070000	113080000	-0.334323	-0.619428	NA	NA	-0.136686	-0.497264	NA	NA	-0.167783	-0.273033	NA	NA	-0.265198	-0.0981776	NA	NA	0.00230355	0.24696	NA	NA	-0.00340038	0.215969	NA	NA	-0.186986	0.0582119	NA	NA
4	113080000	113090000	-0.349459	-0.328202	NA	NA	-0.136686	-0.497264	NA	NA	-0.22408	-0.113779	NA	NA	-0.273689	-0.027311	NA	NA	-0.0326375	0.244161	NA	NA	-0.00958196	0.199305	NA	NA	-0.247981	0.210868	NA	NA
4	113090000	113100000	-0.349459	-0.328202	NA	NA	-0.144863	-0.291905	NA	NA	-0.236064	-0.436924	NA	NA	-0.28049	0.0319622	NA	NA	-0.0418727	0.282628	NA	NA	-0.015188	0.215218	NA	NA	-0.251912	0.197515	NA	NA
4	113100000	113110000	-0.318646	-0.335922	NA	NA	-0.148999	-0.195447	NA	NA	-0.244527	-0.644037	NA	NA	-0.251377	0.340423	NA	NA	-0.0341506	0.436319	NA	NA	-0.0326111	0.271461	NA	NA	-0.282425	0.0874419	NA	NA
4	113110000	113120000	-0.318646	-0.335922	NA	NA	-0.158774	-0.347953	NA	NA	-0.184799	-0.669469	NA	NA	-0.243546	0.351569	NA	NA	-0.0162491	0.417225	NA	NA	-0.0234974	0.316718	NA	NA	-0.282297	0.063351	NA	NA
4	113120000	113130000	-0.231494	0.0106459	NA	NA	-0.161779	-0.401639	NA	NA	-0.117157	-0.700586	NA	NA	-0.171324	0.229962	NA	NA	0.0516574	0.343151	NA	NA	-0.00362647	0.42981	NA	NA	-0.281852	0.0245541	NA	NA
4	113130000	113140000	-0.231494	0.0106459	NA	NA	-0.102136	-0.0833604	NA	NA	-0.0599085	-0.785135	NA	NA	-0.170475	0.23147	NA	NA	0.0543024	0.371938	NA	NA	0.00200919	0.833419	NA	NA	-0.268592	0.179736	NA	NA
4	113140000	113150000	-0.188679	0.0323461	NA	NA	-0.112963	-0.0401111	NA	NA	-0.0256676	-0.834615	NA	NA	-0.119309	0.295222	NA	NA	0.0892412	0.839299	NA	NA	0.0104952	1.3945	NA	NA	-0.243056	0.436013	NA	NA
4	113150000	113160000	-0.188679	0.0323461	NA	NA	-0.133325	-0.0187332	NA	NA	0.0168961	-0.907258	NA	NA	-0.109918	0.206317	NA	NA	0.0946219	0.7577	NA	NA	0.0029977	1.41659	NA	NA	-0.262813	0.283551	NA	NA
4	113160000	113170000	-0.177703	0.356074	NA	NA	-0.133325	-0.0187332	NA	NA	0.024675	-0.904288	NA	NA	-0.0950748	0.0751783	NA	NA	0.102621	0.649323	NA	NA	0.000988939	1.42365	NA	NA	-0.272635	0.20025	NA	NA
4	113170000	113180000	-0.177703	0.356074	NA	NA	-0.119101	-0.0603335	NA	NA	0.0405629	-0.563103	NA	NA	-0.0997738	0.170772	NA	NA	0.0923727	0.636224	NA	NA	-0.0161113	1.20089	NA	NA	-0.303892	0.466765	NA	NA
4	130320000	130330000	-0.281123	-2.14862	NA	NA	-0.117718	-3.36328	NA	NA	-0.08419	-1.04951	NA	NA	-0.146468	-1.74895	NA	NA	-0.104547	-3.6219	NA	NA	-0.103681	-2.33735	NA	NA	0.0212129	-2.2705	NA	NA
4	130330000	130340000	-0.281123	-2.14862	NA	NA	-0.115991	-4.10512	NA	NA	-0.0877409	-0.930068	NA	NA	-0.146468	-1.74895	NA	NA	-0.111361	-3.98425	NA	NA	-0.0963099	-2.45501	NA	NA	0.0075934	-2.14798	NA	NA
4	130340000	130350000	-0.302807	-2.14723	NA	NA	-0.151003	-3.32525	NA	NA	-0.0886965	-0.910514	NA	NA	-0.153984	-1.81725	NA	NA	-0.111361	-3.98425	NA	NA	-0.10227	-2.10602	NA	NA	-0.000569207	-2.08084	NA	NA
4	130350000	130360000	-0.302807	-2.14723	NA	NA	-0.192422	-3.57778	NA	NA	-0.0900979	-0.883097	NA	NA	-0.159043	-1.86271	NA	NA	-0.116528	-3.94306	NA	NA	-0.10227	-2.10602	NA	NA	-0.00205919	-2.08174	NA	NA
4	130360000	130370000	-0.338852	-2.24654	NA	NA	-0.206905	-3.42738	NA	NA	-0.0785054	-0.618335	NA	NA	-0.140685	-1.7657	NA	NA	-0.130814	-3.84457	NA	NA	-0.1002	-2.04366	NA	NA	-0.0194715	-2.0906	NA	NA
4	136420000	136430000	-0.120121	-2.06897	NA	NA	-0.071966	-3.34987	NA	NA	-0.0317369	-4.18992	NA	NA	0.011672	-2.06957	NA	NA	0.190787	-2.53146	NA	NA	-0.0913528	-3.26896	NA	NA	-0.155778	-2.27315	NA	NA
4	136430000	136440000	-0.120121	-2.06897	NA	NA	-0.0909549	-3.33741	NA	NA	-0.0414776	-4.02913	NA	NA	0.0180093	-1.95827	NA	NA	0.171744	-2.58177	NA	NA	-0.0913528	-3.26896	NA	NA	-0.155552	-2.26919	NA	NA
4	136440000	136450000	-0.125825	-2.64607	NA	NA	-0.13781	-3.30528	NA	NA	-0.0658219	-3.76722	NA	NA	0.0254973	-1.84224	NA	NA	0.138471	-2.60727	NA	NA	-0.0946677	-3.19217	NA	NA	-0.14601	-2.79878	NA	NA
4	136450000	136460000	-0.125825	-2.64607	NA	NA	-0.160338	-3.47008	NA	NA	-0.0713044	-4.18568	NA	NA	0.0257859	-1.84378	NA	NA	0.132368	-2.62868	NA	NA	-0.0962043	-3.16118	NA	NA	-0.135722	-3.32141	NA	NA
4	136460000	136470000	-0.146395	-2.61245	NA	NA	-0.16419	-3.50142	NA	NA	-0.0662526	-3.7976	NA	NA	0.0195457	-2.09683	NA	NA	0.0931708	-2.77599	NA	NA	-0.0972426	-3.15001	NA	NA	-0.135722	-3.32141	NA	NA
4	136470000	136480000	-0.146395	-2.61245	NA	NA	-0.16982	-3.34787	NA	NA	-0.0823416	-4.27937	NA	NA	0.0159261	-2.24182	NA	NA	0.0931708	-2.77599	NA	NA	-0.113178	-2.93497	NA	NA	-0.101696	-2.35171	NA	NA
4	136480000	136490000	-0.158126	-2.41946	NA	NA	-0.170859	-3.31721	NA	NA	-0.100053	-4.41024	NA	NA	0.0145451	-2.22142	NA	NA	0.0639493	-3.17221	NA	NA	-0.113178	-2.93497	NA	NA	-0.100396	-2.31807	NA	NA
4	136490000	136500000	-0.158126	-2.41946	NA	NA	-0.170859	-3.31721	NA	NA	-0.100053	-4.41024	NA	NA	-0.00856901	-1.85276	NA	NA	0.0292304	-3.4164	NA	NA	-0.127664	-3.15133	NA	NA	-0.106001	-2.08379	NA	NA
4	136500000	136510000	-0.173106	-2.54631	NA	NA	-0.197279	-3.37741	NA	NA	-0.101079	-4.71947	NA	NA	-0.0238011	-1.47704	NA	NA	-0.00660551	-3.52841	NA	NA	-0.130025	-3.18915	NA	NA	-0.114752	-2.09027	NA	NA
4	136510000	136520000	-0.173106	-2.54631	NA	NA	-0.197279	-3.37741	NA	NA	-0.101079	-4.71947	NA	NA	-0.0238011	-1.47704	NA	NA	-0.012122	-3.57611	NA	NA	-0.135425	-3.25841	NA	NA	-0.119026	-2.12497	NA	NA
5	10370000	10380000	0.083349	2.64372	NA	NA	-0.124766	2.64307	NA	NA	-0.068898	4.91094	NA	NA	-0.109425	4.84224	NA	NA	-0.070551	4.50739	ENSOARG00000014077	NA	0.038481	5.65226	ENSCAFG00000010047	MARCHF6	0.411842	6.49288	NA	NA
5	10380000	10390000	0.13828	2.49466	NA	NA	-0.108588	2.58284	NA	NA	-0.0258202	4.59266	NA	NA	-0.0565188	4.8323	NA	NA	-0.0452043	4.90346	NA	NA	0.0651983	5.33774	NA	NA	0.48175	5.73748	NA	NA
5	10390000	10400000	0.13828	2.49466	NA	NA	-0.0287381	2.25997	NA	NA	-0.0213094	4.14926	NA	NA	-0.0262653	4.84094	NA	NA	-0.0269323	4.64495	NA	NA	0.0683177	5.28903	ENSCAFG00000010262	NA	0.528853	5.21397	NA	NA
5	10400000	10410000	0.124158	2.40784	NA	NA	-0.0287381	2.25997	NA	NA	-0.0261609	3.57517	NA	NA	0.0388258	4.89665	NA	NA	0.0107165	4.11129	NA	NA	0.0723542	5.20366	NA	NA	0.539427	5.59296	NA	NA
5	10410000	10420000	0.124158	2.40784	NA	NA	-0.0587071	2.28423	NA	NA	-0.068311	3.46269	NA	NA	0.0620664	4.8972	NA	NA	0.0272063	4.24863	NA	NA	0.0666674	4.99794	NA	NA	0.549003	5.92058	NA	NA
5	10420000	10430000	0.105946	2.23129	NA	NA	-0.0607173	2.286	NA	NA	-0.0825884	3.60097	NA	NA	0.101733	4.89859	NA	NA	0.0657085	4.61959	NA	NA	0.0576218	4.71278	NA	NA	0.576502	5.52679	NA	NA
5	10430000	10440000	0.105946	2.23129	NA	NA	-0.037396	2.02343	NA	NA	-0.0932876	3.70392	NA	NA	0.101733	4.89859	NA	NA	0.0657085	4.61959	NA	NA	0.0891917	4.75796	NA	NA	0.613074	5.04184	NA	NA
5	13610000	13620000	-0.165197	-3.9649	NA	NA	-0.127566	-5.30106	NA	NA	-0.214659	-4.72711	NA	NA	-0.0343742	-4.58024	NA	NA	-0.179763	-2.70958	NA	NA	0.112453	-2.92701	NA	NA	-0.231469	-2.96542	NA	NA
5	13630000	13640000	-0.16406	-4.10882	NA	NA	-0.15357	-4.95285	NA	NA	-0.168392	-4.67661	NA	NA	-0.0459419	-4.53335	NA	NA	-0.163785	-3.00135	NA	NA	0.0153914	-2.44366	NA	NA	-0.228237	-1.97645	NA	NA
5	13640000	13650000	-0.168697	-3.86808	NA	NA	-0.174897	-4.70685	NA	NA	-0.18498	-4.43927	NA	NA	-0.056238	-4.36977	NA	NA	-0.160586	-2.9622	NA	NA	-0.0401915	-2.80809	NA	NA	-0.229615	-2.08105	NA	NA
5	13650000	13660000	-0.168697	-3.86808	NA	NA	-0.174897	-4.70685	NA	NA	-0.186728	-4.44408	NA	NA	-0.0738282	-4.47601	NA	NA	-0.15935	-2.94949	NA	NA	-0.0767915	-3.04201	NA	NA	-0.232702	-2.33154	NA	NA
5	13660000	13670000	-0.165346	-4.02301	NA	NA	-0.20742	-4.93687	NA	NA	-0.204924	-4.82507	NA	NA	-0.0796927	-4.50828	NA	NA	-0.157136	-2.94619	NA	NA	-0.114199	-2.93219	NA	NA	-0.232702	-2.33154	NA	NA
5	13670000	13680000	-0.165346	-4.02301	NA	NA	-0.229664	-5.12841	NA	NA	-0.208466	-4.82125	NA	NA	-0.0807577	-4.51169	NA	NA	-0.141456	-2.92019	NA	NA	-0.12566	-2.9009	NA	NA	-0.259669	-2.96934	NA	NA
5	13680000	13690000	-0.155913	-4.08859	NA	NA	-0.245421	-4.76574	NA	NA	-0.262464	-4.72369	NA	NA	-0.0810522	-4.51237	NA	NA	-0.141456	-2.92019	NA	NA	-0.12566	-2.9009	NA	NA	-0.27279	-3.30936	NA	NA
5	13690000	13700000	-0.155913	-4.08859	NA	NA	-0.251151	-4.6476	NA	NA	-0.275919	-4.51942	NA	NA	-0.0891163	-4.55685	NA	NA	-0.105333	-2.9827	NA	NA	-0.147278	-2.88522	NA	NA	-0.274049	-3.22726	NA	NA
5	19460000	19470000	-0.007531	-3.61494	NA	NA	-0.16934	-4.41632	NA	NA	-0.0487204	-3.41258	NA	NA	0.203021	-3.29796	NA	NA	-0.111514	-3.88037	NA	NA	-0.0618857	-4.52449	NA	NA	0.284776	-3.26011	NA	NA
5	19470000	19480000	-0.007531	-3.61494	NA	NA	-0.17859	-4.42794	NA	NA	-0.0439896	-3.37646	NA	NA	0.191838	-3.25584	NA	NA	-0.122602	-3.90225	NA	NA	-0.065073	-4.52832	NA	NA	0.250714	-3.27319	NA	NA
5	19480000	19490000	-0.0253095	-3.8553	NA	NA	-0.162958	-4.17379	NA	NA	-0.0316636	-2.96298	NA	NA	0.182531	-3.22064	NA	NA	-0.149259	-3.99418	NA	NA	-0.0700942	-4.53707	NA	NA	0.250081	-3.27357	NA	NA
5	19490000	19500000	-0.0253095	-3.8553	NA	NA	-0.158829	-4.10434	NA	NA	-0.0230588	-2.84336	NA	NA	0.178598	-3.15399	NA	NA	-0.145643	-3.9338	NA	NA	-0.0796639	-4.55255	NA	NA	0.196987	-2.9608	NA	NA
5	19500000	19510000	-0.0320614	-3.85929	NA	NA	-0.158829	-4.10434	NA	NA	-0.0154863	-3.19686	NA	NA	0.175122	-3.09812	NA	NA	-0.103054	-3.55333	NA	NA	-0.0866013	-4.53499	NA	NA	0.19029	-2.91768	NA	NA
5	19510000	19520000	-0.0320614	-3.85929	NA	NA	-0.170323	-4.35154	NA	NA	-0.0154863	-3.19686	NA	NA	0.171357	-3.12305	NA	NA	-0.108539	-3.68356	NA	NA	-0.102691	-4.48742	NA	NA	0.160682	-3.02222	NA	NA
5	19960000	19970000	0.11034	-3.52609	NA	NA	-0.092617	-5.1442	NA	NA	0.157326	-1.01141	NA	NA	0.253955	-3.04142	NA	NA	0.035531	-3.89593	NA	NA	-0.0282203	-3.8635	NA	NA	0.195582	-3.20662	NA	NA
5	19970000	19980000	0.11034	-3.52609	NA	NA	-0.092617	-5.1442	NA	NA	0.209713	-1.53289	NA	NA	0.237695	-2.95744	NA	NA	0.0349823	-3.87821	NA	NA	-0.0301961	-3.80001	NA	NA	0.201737	-3.71575	NA	NA
5	19980000	19990000	0.103041	-3.46841	NA	NA	-0.0895317	-4.72801	NA	NA	0.22707	-1.64919	NA	NA	0.237695	-2.95744	ENSSSCG00000026842	CDH18	0.0256609	-3.59157	ENSOARG00000012915	NA	-0.034184	-3.96039	ENSCAFG00000019049	CDH18	0.216389	-3.67089	NA	NA
5	19990000	20000000	0.103041	-3.46841	NA	NA	-0.0862396	-4.32678	NA	NA	0.257964	-1.45448	NA	NA	0.233141	-2.85483	NA	NA	0.0256609	-3.59157	NA	NA	-0.0367165	-4.05901	NA	NA	0.265292	-3.53332	NA	NA
5	20000000	20010000	0.0828114	-3.3891	NA	NA	-0.122579	-4.68923	NA	NA	0.257964	-1.45448	NA	NA	0.233077	-2.85295	NA	NA	0.0312898	-3.76274	NA	NA	-0.0367165	-4.05901	NA	NA	0.265292	-3.53332	NA	NA
5	20010000	20020000	0.0828114	-3.3891	NA	NA	-0.106001	-4.86027	NA	NA	0.287925	-1.78351	NA	NA	0.237598	-2.93451	NA	NA	0.0250035	-3.53348	NA	NA	-0.0153307	-4.45538	NA	NA	0.277205	-3.52258	NA	NA
5	20020000	20030000	0.0398892	-3.6407	NA	NA	-0.0905031	-5.06601	NA	NA	0.287862	-1.75985	NA	NA	0.237347	-2.93328	NA	NA	0.0201567	-3.37799	NA	NA	-0.0113706	-4.5366	NA	NA	0.288816	-3.51345	NA	NA
5	20030000	20040000	0.0398892	-3.6407	NA	NA	-0.0905031	-5.06601	NA	NA	0.283611	-1.5284	NA	NA	0.212385	-2.73276	NA	NA	0.0210391	-3.49525	NA	NA	-0.0181622	-4.52617	NA	NA	0.288816	-3.51345	NA	NA
5	20040000	20050000	0.0244772	-3.59299	NA	NA	-0.063403	-4.8314	NA	NA	0.287719	-1.59129	NA	NA	0.212385	-2.73276	NA	NA	0.0202957	-3.50448	NA	NA	-0.0265071	-4.51345	NA	NA	0.273058	-3.6179	NA	NA
5	22530000	22540000	0.127149	-3.5812	NA	NA	-0.0538084	-5.22823	NA	NA	0.114633	-3.13863	NA	NA	0.0837276	-4.77988	NA	NA	-0.102574	-3.38767	NA	NA	-0.071822	-4.93687	NA	NA	-0.024163	-3.71852	NA	NA
5	22540000	22550000	0.144447	-3.56558	NA	NA	-0.0737637	-5.7235	NA	NA	0.140166	-2.70347	ENSOCUG00000032366	NA	0.0590925	-4.6235	NA	NA	-0.12671	-3.36316	NA	NA	-0.0709231	-5.01799	NA	NA	-0.0233623	-4.04251	NA	NA
5	22550000	22560000	0.144447	-3.56558	NA	NA	-0.0569038	-5.18035	NA	NA	0.140166	-2.70347	NA	NA	0.0597269	-4.66451	NA	NA	-0.130211	-3.59286	NA	NA	-0.0695621	-5.18705	NA	NA	-0.0213752	-4.35266	NA	NA
5	22560000	22570000	0.180881	-3.6352	NA	NA	-0.0484428	-5.11437	NA	NA	0.140515	-2.97599	NA	NA	0.0636391	-4.91453	NA	NA	-0.13029	-3.59853	NA	NA	-0.0701902	-5.14292	NA	NA	0.0110911	-3.53869	NA	NA
5	22570000	22580000	0.180881	-3.6352	NA	NA	-0.0367458	-5.0382	NA	NA	0.140566	-3.03815	NA	NA	0.0636391	-4.91453	NA	NA	-0.118111	-3.88894	NA	NA	-0.0750981	-4.87174	NA	NA	0.0110911	-3.53869	NA	NA
5	22630000	22640000	0.214757	-3.38154	NA	NA	-0.0818978	-5.15023	NA	NA	0.131815	-2.87748	NA	NA	0.0423289	-4.59151	NA	NA	-0.127895	-3.23082	NA	NA	-0.071402	-4.94703	NA	NA	0.032242	-4.07648	NA	NA
5	22640000	22650000	0.191065	-3.26004	NA	NA	-0.0818978	-5.15023	NA	NA	0.11208	-3.11084	NA	NA	0.0305276	-4.62187	NA	NA	-0.128346	-3.23858	NA	NA	-0.0731666	-4.95094	NA	NA	0.049945	-3.58096	NA	NA
5	22650000	22660000	0.191065	-3.26004	NA	NA	-0.0814173	-5.06904	NA	NA	0.102987	-3.21311	NA	NA	0.0109819	-4.66697	NA	NA	-0.147851	-3.49925	NA	NA	-0.090233	-4.99268	NA	NA	0.0578263	-3.70584	NA	NA
5	22660000	22670000	0.159759	-3.29056	NA	NA	-0.0810686	-5.01169	ENSMUSG00000047565	Acot10	0.101633	-3.32012	NA	NA	0.0126057	-4.44652	NA	NA	-0.152215	-3.56951	NA	NA	-0.0866337	-4.92356	NA	NA	0.0643681	-3.85137	NA	NA
5	22670000	22680000	0.159759	-3.29056	NA	NA	-0.0697386	-5.29571	NA	NA	0.106281	-3.44564	NA	NA	0.0112232	-4.37639	NA	NA	-0.161017	-3.72572	NA	NA	-0.0804858	-4.78945	NA	NA	0.0573724	-3.91185	NA	NA
5	22680000	22690000	0.118652	-3.31827	NA	NA	-0.0861634	-5.06839	NA	NA	0.112784	-3.61268	NA	NA	-0.0321775	-4.85967	NA	NA	-0.156203	-3.67592	NA	NA	-0.081038	-4.75128	NA	NA	0.0578431	-3.892	NA	NA
5	22690000	22700000	0.118652	-3.31827	NA	NA	-0.0975105	-4.89577	NA	NA	0.111996	-3.52822	NA	NA	-0.0321775	-4.85967	NA	NA	-0.157383	-3.69174	NA	NA	-0.0904298	-4.08761	NA	NA	0.0683206	-3.39423	NA	NA
5	22700000	22710000	0.0812824	-3.82303	NA	NA	-0.148754	-5.2928	NA	NA	0.108069	-3.08674	NA	NA	-0.0194644	-4.55117	NA	NA	-0.181436	-3.95227	NA	NA	-0.0915274	-4.1252	NA	NA	0.0693856	-3.48912	NA	NA
5	22710000	22720000	0.0812824	-3.82303	NA	NA	-0.17593	-5.52797	NA	NA	0.0532053	-3.35288	NA	NA	-0.0177449	-4.5056	NA	NA	-0.194176	-3.89334	NA	NA	-0.0977193	-4.34558	NA	NA	0.0761174	-4.00307	NA	NA
5	22720000	22730000	0.0574956	-3.64651	NA	NA	-0.181558	-5.18433	NA	NA	0.0323964	-3.54552	NA	NA	-0.0259561	-4.42715	NA	NA	-0.225328	-3.76085	NA	NA	-0.0977193	-4.34558	NA	NA	0.0777456	-3.93981	NA	NA
5	22730000	22740000	0.0574956	-3.64651	NA	NA	-0.181558	-5.18433	NA	NA	0.0340734	-3.69387	NA	NA	-0.0328808	-4.50628	NA	NA	-0.210877	-3.56614	NA	NA	-0.117282	-4.43705	NA	NA	0.108248	-2.69275	NA	NA
5	22740000	22750000	0.0353565	-3.64224	NA	NA	-0.182257	-5.17883	NA	NA	0.022269	-3.43923	NA	NA	-0.0431716	-4.91785	NA	NA	-0.234981	-3.19994	NA	NA	-0.142751	-4.7528	NA	NA	0.0999283	-4.02198	NA	NA
5	22750000	22760000	0.0353565	-3.64224	NA	NA	-0.197957	-4.9584	NA	NA	0.00157988	-3.32955	NA	NA	-0.0601972	-4.8937	NA	NA	-0.219796	-3.46896	NA	NA	-0.153984	-4.88744	NA	NA	0.0952197	-3.8905	NA	NA
5	22760000	22770000	-0.0013744	-3.60747	NA	NA	-0.197957	-4.9584	NA	NA	-0.0044511	-3.19159	NA	NA	-0.075035	-4.83362	NA	NA	-0.216786	-3.51066	NA	NA	-0.163014	-4.60714	NA	NA	0.0846264	-3.59693	NA	NA
5	22770000	22780000	-0.0013744	-3.60747	NA	NA	-0.206505	-4.79368	NA	NA	-0.00303569	-3.14388	NA	NA	-0.0870595	-4.64596	NA	NA	-0.215571	-3.4863	NA	NA	-0.174901	-4.68108	NA	NA	0.098239	-4.11622	NA	NA
5	22780000	22790000	-0.0139405	-3.76106	NA	NA	-0.202808	-4.76493	NA	NA	-0.030488	-3.77104	NA	NA	-0.0870595	-4.64596	NA	NA	-0.201537	-3.4421	NA	NA	-0.183988	-4.79125	NA	NA	0.098239	-4.11622	NA	NA
5	22790000	22800000	-0.0139405	-3.76106	NA	NA	-0.171981	-4.56641	NA	NA	-0.0332178	-3.93489	NA	NA	-0.0915106	-4.69532	NA	NA	-0.226631	-3.59094	NA	NA	-0.184525	-4.78566	NA	NA	0.0834992	-3.63398	NA	NA
5	22810000	22820000	-0.0115308	-3.48825	NA	NA	-0.19078	-5.71553	NA	NA	-0.026518	-3.94372	NA	NA	-0.0973539	-4.58189	ENSSSCG00000042540	NA	-0.227296	-3.25563	NA	NA	-0.194853	-4.65188	NA	NA	0.0870054	-3.94669	NA	NA
5	22820000	22830000	-0.0184525	-3.64713	NA	NA	-0.19078	-5.71553	NA	NA	-0.0210458	-3.84187	NA	NA	-0.100306	-4.48609	NA	NA	-0.221179	-3.08694	NA	NA	-0.188578	-4.75652	NA	NA	0.0895959	-4.12763	NA	NA
5	22830000	22840000	-0.0184525	-3.64713	NA	NA	-0.187199	-5.2024	NA	NA	-0.0220855	-3.77473	NA	NA	-0.101935	-4.47683	NA	NA	-0.20159	-3.21692	NA	NA	-0.18436	-4.8218	NA	NA	0.0814482	-4.00033	NA	NA
5	22840000	22850000	-0.0310451	-3.70792	NA	NA	-0.173431	-5.15438	NA	NA	-0.0276675	-3.39003	NA	NA	-0.110299	-4.42302	NA	NA	-0.176533	-3.45155	NA	NA	-0.179896	-4.62812	NA	NA	0.0704175	-3.82027	NA	NA
5	22850000	22860000	-0.0310451	-3.70792	ENSG00000154162	CDH12	-0.169009	-5.21451	ENSMUSG00000040452	Cdh12	-0.0276675	-3.39003	NA	NA	-0.10889	-4.41658	NA	NA	-0.157335	-4.02661	NA	NA	-0.175811	-4.46093	NA	NA	0.0706592	-3.93559	NA	NA
5	23000000	23010000	-0.00855567	-3.55664	NA	NA	-0.17589	-5.05711	NA	NA	-0.11974	-4.18628	NA	NA	-0.0314057	-4.70101	NA	NA	0.00427337	-3.64747	NA	NA	-0.0958758	-4.4857	NA	NA	0.0132521	-4.06271	NA	NA
5	23010000	23020000	-0.00855567	-3.55664	NA	NA	-0.169021	-4.92292	NA	NA	-0.11974	-4.18628	NA	NA	-0.0318357	-4.65884	NA	NA	0.00202597	-3.71823	NA	NA	-0.0928962	-4.1356	NA	NA	0.00463297	-4.21438	NA	NA
5	23020000	23030000	-0.0605828	-3.60316	NA	NA	-0.155277	-4.71444	NA	NA	-0.135573	-3.85127	NA	NA	-0.0339304	-4.46786	NA	NA	-0.00736409	-3.54826	NA	NA	-0.080592	-4.08647	NA	NA	-0.00247632	-4.33054	NA	NA
5	23030000	23040000	-0.0605828	-3.60316	NA	NA	-0.155277	-4.71444	NA	NA	-0.139493	-3.83436	NA	NA	-0.0339304	-4.46786	NA	NA	-0.0214146	-3.39819	NA	NA	-0.0751725	-4.06409	NA	NA	-0.00897373	-4.1754	NA	NA
5	23040000	23050000	-0.09395	-3.64539	NA	NA	-0.11966	-5.52091	NA	NA	-0.169803	-3.76606	NA	NA	-0.0386108	-4.69103	NA	NA	-0.0275776	-3.41742	NA	NA	-0.0590017	-4.19818	NA	NA	-0.00894652	-4.139	NA	NA
5	30060000	30070000	-0.172536	-4.11315	NA	NA	-0.123385	-5.00431	NA	NA	-0.114958	-3.10537	NA	NA	-0.0982564	-5.03033	NA	NA	-0.228005	-2.97655	NA	NA	-0.0233955	-4.48449	NA	NA	-0.0817797	-3.83483	NA	NA
5	30070000	30080000	-0.172536	-4.11315	NA	NA	-0.123385	-5.00431	NA	NA	-0.054927	-2.87673	NA	NA	-0.119521	-5.33367	NA	NA	-0.232154	-3.15204	NA	NA	-0.0233955	-4.48449	NA	NA	-0.0817797	-3.83483	NA	NA
5	30080000	30090000	-0.168028	-4.34275	NA	NA	-0.14018	-5.78647	NA	NA	-0.050728	-2.859	NA	NA	-0.119521	-5.33367	NA	NA	-0.234325	-3.23342	NA	NA	-0.014029	-4.62573	NA	NA	-0.058001	-3.33862	NA	NA
5	30090000	30100000	-0.168028	-4.34275	NA	NA	-0.15172	-6.6	NA	NA	-0.0304365	-3.1089	NA	NA	-0.119503	-5.3335	NA	NA	-0.224638	-3.12455	NA	NA	-0.00696271	-4.73868	NA	NA	-0.0501931	-3.16654	NA	NA
5	30100000	30110000	-0.143762	-4.45258	NA	NA	-0.0696674	-6.35029	NA	NA	-0.0169397	-3.26873	NA	NA	-0.106351	-5.15251	NA	NA	-0.219398	-3.00732	NA	NA	0.00609532	-4.42542	NA	NA	-0.0367859	-3.46531	NA	NA
5	30110000	30120000	-0.143762	-4.45258	NA	NA	-0.0696674	-6.35029	NA	NA	-0.0110947	-3.30349	NA	NA	-0.106351	-5.15251	NA	NA	-0.218103	-3.00655	NA	NA	0.0241459	-3.99381	NA	NA	-0.0329146	-3.55655	NA	NA
5	30120000	30130000	-0.127694	-4.47312	NA	NA	-0.0710126	-6.23439	NA	NA	0.00181812	-3.37973	NA	NA	-0.107817	-5.19565	NA	NA	-0.219761	-3.14237	NA	NA	0.0241459	-3.99381	NA	NA	-0.0480862	-4.18166	NA	NA
5	30140000	30150000	-0.105542	-4.42377	NA	NA	-0.0739404	-6.01252	NA	NA	0.00181812	-3.37973	NA	NA	-0.108105	-5.20992	NA	NA	-0.219761	-3.14237	NA	NA	0.0407124	-3.96827	NA	NA	-0.0480862	-4.18166	NA	NA
5	30150000	30160000	-0.105542	-4.42377	NA	NA	-0.0739404	-6.01252	NA	NA	0.00884118	-3.22558	NA	NA	-0.0940804	-5.07641	NA	NA	-0.218348	-3.09908	NA	NA	0.0407124	-3.96827	NA	NA	-0.0675422	-4.05918	NA	NA
5	30160000	30170000	-0.0890204	-4.26714	NA	NA	-0.0739404	-6.01252	NA	NA	0.0209876	-2.95685	NA	NA	-0.0817418	-4.95681	NA	NA	-0.216757	-3.07358	NA	NA	0.0768041	-4.17805	NA	NA	-0.0937211	-3.88764	NA	NA
5	30170000	30180000	-0.0890204	-4.26714	NA	NA	-0.0230034	-5.98561	NA	NA	0.0200704	-3.2827	NA	NA	-0.0869	-5.28009	NA	NA	-0.213354	-3.03706	NA	NA	0.0822624	-4.20592	NA	NA	-0.0937211	-3.88764	NA	NA
5	30180000	30190000	-0.0624909	-4.33467	NA	NA	-0.00862105	-5.07561	NA	NA	0.0170148	-3.39925	NA	NA	-0.0871097	-5.29112	NA	NA	-0.189589	-3.16691	NA	NA	0.114608	-3.68356	NA	NA	-0.0799143	-3.17132	NA	NA
5	30190000	30200000	-0.0624909	-4.33467	NA	NA	0.0174922	-5.32016	NA	NA	0.00171842	-3.28893	NA	NA	-0.080947	-5.30383	NA	NA	-0.179694	-3.06594	NA	NA	0.132689	-3.42835	NA	NA	-0.0782634	-3.20741	NA	NA
5	30760000	30770000	0.0741963	-3.68292	NA	NA	0.0874086	-5.42705	NA	NA	-0.123	-2.88448	NA	NA	-0.121751	-4.60239	NA	NA	-0.131779	-2.91602	NA	NA	0.00573175	-4.31832	NA	NA	0.0642907	-3.1791	NA	NA
5	30770000	30780000	0.0741963	-3.68292	NA	NA	0.087041	-5.40775	NA	NA	-0.121146	-2.94487	NA	NA	-0.122123	-4.57391	NA	NA	-0.155461	-2.95958	NA	NA	0.00573175	-4.31832	NA	NA	0.0642907	-3.1791	NA	NA
5	30780000	30790000	0.0638694	-3.67051	NA	NA	0.0858882	-5.44106	NA	NA	-0.11901	-3.0035	NA	NA	-0.134567	-4.74703	NA	NA	-0.150432	-2.63161	NA	NA	-0.00896126	-4.78485	NA	NA	0.0275637	-3.42259	NA	NA
5	30790000	30800000	0.0638694	-3.67051	NA	NA	0.0728504	-5.85501	NA	NA	-0.121586	-2.45421	NA	NA	-0.13725	-4.78667	NA	NA	-0.161426	-2.70287	NA	NA	-0.00983523	-4.81312	NA	NA	-0.00172391	-3.60793	NA	NA
5	30800000	30810000	0.0619753	-3.4887	NA	NA	0.0779174	-5.60992	NA	NA	-0.101233	-2.66696	NA	NA	-0.139464	-4.85034	NA	NA	-0.168413	-2.83856	NA	NA	-0.00660551	-4.59421	NA	NA	0.00127263	-3.50522	NA	NA
5	30810000	30820000	0.0619753	-3.4887	NA	NA	0.080337	-5.47587	NA	NA	-0.0829258	-3.02568	NA	NA	-0.140067	-4.86697	NA	NA	-0.164114	-2.42444	NA	NA	-0.0034658	-4.34589	NA	NA	0.00244201	-3.45806	NA	NA
5	30820000	30830000	0.0648067	-3.79319	NA	NA	0.080337	-5.47587	NA	NA	-0.0821021	-3.54863	NA	NA	-0.140067	-4.86697	NA	NA	-0.163257	-2.3396	NA	NA	-0.0034658	-4.34589	NA	NA	0.00244201	-3.45806	NA	NA
5	30830000	30840000	0.0648067	-3.79319	NA	NA	0.098714	-5.37408	NA	NA	-0.0799456	-3.45687	NA	NA	-0.122098	-4.47088	NA	NA	-0.130819	-2.52158	NA	NA	-0.00472904	-4.36406	NA	NA	-0.0122017	-3.102	NA	NA
5	30840000	30850000	0.0736881	-3.50529	NA	NA	0.108196	-5.31661	NA	NA	-0.0652829	-2.80189	NA	NA	-0.118224	-4.47945	NA	NA	-0.124258	-2.55283	NA	NA	-0.00725434	-4.39712	NA	NA	-0.037693	-2.43939	NA	NA
5	30850000	30860000	0.0736881	-3.50529	NA	NA	0.106237	-5.58493	NA	NA	-0.0606534	-3.47994	NA	NA	-0.118271	-4.53445	NA	NA	-0.103236	-2.45862	NA	NA	-0.00870633	-4.61248	NA	NA	-0.0229906	-2.78741	NA	NA
5	30860000	30870000	0.0888099	-3.15792	NA	NA	0.112936	-5.28326	NA	NA	-0.0559714	-3.63606	NA	NA	-0.099697	-4.53469	NA	NA	-0.0972805	-2.51998	NA	NA	-0.0102424	-4.88412	NA	NA	-0.00158277	-3.26518	NA	NA
5	30870000	30880000	0.0888099	-3.15792	NA	NA	0.123788	-4.7972	NA	NA	-0.0382088	-2.86347	NA	NA	-0.0960332	-4.55193	NA	NA	-0.0976842	-2.65398	NA	NA	-0.00174442	-5.4422	NA	NA	0.00537439	-3.4156	NA	NA
5	30880000	30890000	0.0875128	-3.30101	NA	NA	0.148459	-5.24776	NA	NA	-0.0510155	-3.1457	NA	NA	-0.0806147	-4.68277	NA	NA	-0.084948	-2.59384	NA	NA	-0.000428482	-5.52119	NA	NA	-0.0250798	-3.16465	NA	NA
5	30890000	30900000	0.0875128	-3.30101	NA	NA	0.147408	-5.36054	NA	NA	-0.0487761	-3.35	NA	NA	-0.0785054	-4.59236	NA	NA	-0.0631438	-2.49189	NA	NA	-0.0067956	-3.90684	NA	NA	-0.0206347	-3.08326	NA	NA
5	30900000	30910000	0.100847	-3.52201	NA	NA	0.139251	-5.65009	NA	NA	-0.0437546	-3.35089	NA	NA	-0.0760502	-4.49869	NA	NA	-0.0333622	-2.49691	NA	NA	-0.00428582	-4.00721	NA	NA	-0.00198755	-2.86746	NA	NA
5	30910000	30920000	0.100847	-3.52201	NA	NA	0.125192	-5.31974	NA	NA	-0.0364224	-3.23752	NA	NA	-0.0485581	-4.22403	NA	NA	-0.0177503	-2.4853	NA	NA	0.00115983	-4.57087	NA	NA	0.00117093	-2.86953	NA	NA
5	30920000	30930000	0.126128	-3.81247	NA	NA	0.119754	-5.15806	NA	NA	-0.0238675	-2.58743	NA	NA	-0.0469059	-4.20425	NA	NA	-0.0190933	-2.44919	NA	NA	-0.00205919	-4.67865	NA	NA	0.0311642	-2.88765	NA	NA
5	30940000	30950000	0.14337	-3.47203	NA	NA	0.128684	-5.11691	NA	NA	-0.0102923	-2.68794	NA	NA	-0.0280143	-4.08259	NA	NA	-0.0308638	-2.38985	NA	NA	-0.0133928	-5.04602	NA	NA	0.0880503	-3.14939	NA	NA
5	30950000	30960000	0.14337	-3.47203	NA	NA	0.124237	-5.0912	NA	NA	-0.0100847	-2.68949	NA	NA	0.000452911	-4.09108	NA	NA	-0.0308638	-2.38985	NA	NA	-0.0304801	-5.05161	NA	NA	0.0880503	-3.14939	NA	NA
5	30960000	30970000	0.166444	-3.45415	NA	NA	0.124237	-5.0912	NA	NA	-0.0100847	-2.68949	NA	NA	0.013598	-4.09478	NA	NA	-0.0308638	-2.38985	NA	NA	-0.0313071	-5.05213	NA	NA	0.0960705	-2.95638	NA	NA
5	30970000	30980000	0.166444	-3.45415	NA	NA	0.124405	-4.78867	NA	NA	0.0428595	-2.10003	NA	NA	0.0143987	-4.09268	NA	NA	-0.00963121	-2.52638	NA	NA	-0.03365	-5.01318	NA	NA	0.11636	-2.4815	NA	NA
5	30980000	30990000	0.193379	-3.72563	NA	NA	0.124498	-4.62911	NA	NA	0.060766	-2.95958	NA	NA	0.0427554	-4.02207	NA	NA	-0.00741898	-2.5304	NA	NA	-0.0491558	-4.69876	NA	NA	0.118848	-2.48008	NA	NA
5	30990000	31000000	0.193379	-3.72563	NA	NA	0.100059	-5.23067	NA	NA	0.0802206	-2.91861	NA	NA	0.0445163	-4.00187	NA	NA	-0.0064468	-2.52886	NA	NA	-0.0491558	-4.69876	NA	NA	0.138068	-2.47042	NA	NA
5	31000000	31010000	0.191525	-3.55985	NA	NA	0.0993795	-5.21118	NA	NA	0.101507	-2.70528	NA	NA	0.0593131	-3.84398	NA	NA	-0.00574308	-2.53662	NA	NA	-0.0772201	-4.81851	NA	NA	0.138068	-2.47042	NA	NA
5	31010000	31020000	0.191525	-3.55985	NA	NA	0.0726643	-4.43057	NA	NA	0.11146	-2.56254	NA	NA	0.0593131	-3.84398	NA	NA	-0.00764989	-2.45809	NA	NA	-0.0901892	-4.87758	NA	NA	0.154493	-2.63809	NA	NA
5	31020000	31030000	0.190933	-3.15318	NA	NA	0.07155	-4.42003	NA	NA	0.141448	-2.18521	NA	NA	0.0535038	-3.88821	NA	NA	-0.0150571	-2.36452	NA	NA	-0.0901892	-4.87758	NA	NA	0.182272	-2.92724	NA	NA
5	31030000	31040000	0.190933	-3.15318	NA	NA	0.0654509	-4.35266	NA	NA	0.200289	-2.12321	NA	NA	0.0508971	-3.91192	NA	NA	-0.0262406	-2.33002	NA	NA	-0.105356	-4.45492	NA	NA	0.189085	-2.4457	NA	NA
5	31040000	31050000	0.174859	-2.84042	NA	NA	0.053759	-4.61261	NA	NA	0.202805	-2.14487	NA	NA	0.0408256	-3.93642	NA	NA	-0.0208827	-2.22275	NA	NA	-0.1061	-4.43484	NA	NA	0.195211	-1.95406	NA	NA
5	51470000	51480000	-0.00355879	-4.18349	NA	NA	0.171459	-3.93504	NA	NA	0.0346704	-4.44134	NA	NA	0.0977645	-2.94682	NA	NA	0.157454	-3.58096	NA	NA	-0.0501041	-4.66753	NA	NA	0.0702061	-3.39296	NA	NA
5	51480000	51490000	0.019018	-4.31098	NA	NA	0.190438	-3.91919	NA	NA	0.0231247	-4.27165	NA	NA	0.130722	-2.95021	NA	NA	0.165192	-3.48681	NA	NA	-0.0487132	-4.5771	NA	NA	0.106703	-3.37947	NA	NA
5	51490000	51500000	0.019018	-4.31098	NA	NA	0.190438	-3.91919	NA	NA	0.0231025	-4.27149	NA	NA	0.148832	-2.95245	NA	NA	0.173516	-3.3722	NA	NA	-0.048303	-4.56023	NA	NA	0.130451	-3.38875	NA	NA
5	51580000	51590000	0.0818255	-4.48276	NA	NA	0.304232	-4.40272	NA	NA	0.0763701	-4.52122	NA	NA	0.232517	-2.98593	NA	NA	0.100253	-3.93642	NA	NA	-0.0148049	-4.89288	NA	NA	0.308198	-3.16214	NA	NA
5	51590000	51600000	0.0818255	-4.48276	NA	NA	0.293922	-4.20628	NA	NA	0.0806913	-4.3379	NA	NA	0.239506	-3.16196	NA	NA	0.082311	-3.956	NA	NA	-0.033533	-5.26369	NA	NA	0.312279	-3.17964	NA	NA
5	51600000	51610000	0.0787361	-4.65819	NA	NA	0.286494	-4.0712	NA	NA	0.0833986	-4.176	NA	NA	0.238411	-3.1291	NA	NA	0.0659329	-4.09328	NA	NA	-0.0449666	-5.49844	NA	NA	0.314238	-3.08994	NA	NA
5	51610000	51620000	0.0787361	-4.65819	NA	NA	0.275932	-4.18069	NA	NA	0.0807285	-4.11658	NA	NA	0.235622	-3.02889	NA	NA	0.0475004	-4.07937	NA	NA	-0.0410846	-5.21892	NA	NA	0.317034	-2.97695	NA	NA
5	51620000	51630000	0.0959096	-4.29167	NA	NA	0.275653	-4.1842	NA	NA	0.0880842	-4.00997	NA	NA	0.235622	-3.02889	NA	NA	0.030236	-4.06839	NA	NA	-0.0355409	-4.8121	NA	NA	0.317015	-2.82912	NA	NA
5	51630000	51640000	0.0959096	-4.29167	NA	NA	0.301799	-3.8822	NA	NA	0.108865	-3.70183	NA	NA	0.21336	-3.28675	NA	NA	0.030236	-4.06839	NA	NA	-0.0355409	-4.8121	NA	NA	0.316975	-2.65896	NA	NA
5	51640000	51650000	0.117009	-4.4668	NA	NA	0.306949	-3.82791	NA	NA	0.115831	-3.76033	NA	NA	0.212561	-3.29614	NA	NA	0.00695323	-3.4336	NA	NA	-0.0349925	-5.09991	NA	NA	0.321231	-3.05054	NA	NA
5	51650000	51660000	0.117009	-4.4668	NA	NA	0.316377	-3.7261	NA	NA	0.126188	-3.85022	NA	NA	0.206165	-3.36239	NA	NA	0.00641149	-3.71942	NA	NA	-0.0349925	-5.09991	NA	NA	0.329567	-3.71262	NA	NA
5	51660000	51670000	0.114643	-4.26315	NA	NA	0.35903	-3.26772	NA	NA	0.14929	-3.96373	NA	NA	0.199432	-3.42826	NA	NA	0.00631591	-4.35561	NA	NA	-0.00139366	-4.84946	NA	NA	0.332317	-3.30851	NA	NA
5	51670000	51680000	0.114643	-4.26315	NA	NA	0.337759	-3.62824	NA	NA	0.156212	-3.99234	NA	NA	0.189594	-3.36217	NA	NA	-0.00968793	-4.09073	NA	NA	0.000638015	-4.83335	NA	NA	0.335386	-2.85529	NA	NA
5	51680000	51690000	0.130582	-4.41531	NA	NA	0.339156	-3.70339	NA	NA	0.147959	-4.12011	NA	NA	0.186089	-3.3405	NA	NA	-0.0177671	-3.94463	NA	NA	0.00628803	-4.84036	NA	NA	0.318132	-3.26135	NA	NA
5	51690000	51700000	0.130582	-4.41531	NA	NA	0.343196	-3.93192	NA	NA	0.141566	-4.2225	NA	NA	0.181553	-3.41779	NA	NA	-0.023589	-3.91692	NA	NA	0.00718864	-4.84283	NA	NA	0.300039	-3.70966	NA	NA
5	51700000	51710000	0.127205	-4.28728	NA	NA	0.343196	-3.93192	NA	NA	0.141566	-4.2225	NA	NA	0.17742	-3.4898	NA	NA	-0.0269643	-3.90004	NA	NA	0.00304979	-4.96421	NA	NA	0.300039	-3.70966	NA	NA
5	51710000	51720000	0.127205	-4.28728	NA	NA	0.343196	-3.93192	NA	NA	0.146479	-4.18019	NA	NA	0.174082	-3.47765	NA	NA	-0.0327785	-3.9583	NA	NA	-0.00989014	-5.39009	NA	NA	0.263484	-2.95342	NA	NA
5	51800000	51810000	0.0371432	-4.46511	NA	NA	0.341328	-3.95286	NA	NA	0.101144	-4.24844	NA	NA	0.12216	-3.47642	NA	NA	-0.0404952	-4.06001	NA	NA	-0.0444341	-4.73181	NA	NA	0.149146	-3.01308	NA	NA
5	51810000	51820000	0.0371432	-4.46511	NA	NA	0.341328	-3.95286	NA	NA	0.100226	-4.31135	NA	NA	0.120189	-3.49644	NA	NA	-0.0319626	-3.7576	NA	NA	-0.0475596	-4.68959	NA	NA	0.146071	-3.00711	NA	NA
5	51820000	51830000	0.0139641	-4.27235	NA	NA	0.318955	-3.69302	NA	NA	0.0861988	-4.30705	NA	NA	0.10683	-3.30454	NA	NA	-0.0317748	-3.75039	NA	NA	-0.0492996	-4.66264	NA	NA	0.122816	-2.96143	NA	NA
5	51830000	51840000	0.0139641	-4.27235	NA	NA	0.31804	-3.68397	NA	NA	0.0861988	-4.30705	NA	NA	0.10527	-3.28274	NA	NA	-0.0288388	-3.48503	NA	NA	-0.0525998	-4.86788	NA	NA	0.122816	-2.96143	NA	NA
5	51840000	51850000	-0.0122947	-4.55737	NA	NA	0.313028	-3.64772	NA	NA	0.0566821	-4.46108	NA	NA	0.0930682	-3.32138	NA	NA	-0.0270453	-3.57414	NA	NA	-0.0559597	-5.06904	NA	NA	0.118597	-2.63424	NA	NA
5	51850000	51860000	-0.0122947	-4.55737	NA	NA	0.295739	-3.57211	NA	NA	0.0497644	-4.49691	NA	NA	0.0879087	-3.33852	NA	NA	-0.0406725	-3.69917	NA	NA	-0.0528798	-5.03281	NA	NA	0.11594	-2.49763	NA	NA
5	54270000	54280000	-0.213898	1.13504	NA	NA	0.046301	1.47588	NA	NA	0.136334	2.42884	NA	NA	-0.00868793	3.40141	NA	NA	-0.168075	2.60926	NA	NA	-0.182493	2.86896	NA	NA	-0.514596	3.01117	NA	NA
5	54280000	54290000	-0.119315	1.21362	NA	NA	0.0650103	1.70535	NA	NA	0.153984	2.57183	NA	NA	0.109306	3.50476	NA	NA	-0.162352	2.64083	NA	NA	-0.0951274	3.13874	NA	NA	-0.465223	3.0391	NA	NA
5	54290000	54300000	-0.119315	1.21362	NA	NA	0.0960021	2.07947	NA	NA	0.146004	3.17188	NA	NA	0.16772	3.46168	NA	NA	-0.0923773	3.06549	NA	NA	-0.0676233	3.23685	NA	NA	-0.453932	3.10817	NA	NA
5	54300000	54310000	-0.0847566	1.40824	NA	NA	0.0821111	2.09269	NA	NA	0.0990116	3.09298	NA	NA	0.233778	3.66288	NA	NA	-0.082976	3.49643	NA	NA	-0.0175986	3.91633	NA	NA	-0.406689	3.40081	NA	NA
5	54310000	54320000	-0.0847566	1.40824	ENSG00000185305	ARL15	0.0713729	2.10319	ENSMUSG00000042348	Arl15	0.0465808	3.00698	ENSOCUG00000008448	ARL15	0.23692	3.77591	ENSSSCG00000016894	ARL15	-0.0765588	3.48671	ENSOARG00000008076	NA	-0.0052516	4.09822	ENSCAFG00000018394	ARL15	-0.393615	3.07168	NA	NA
5	54380000	54390000	-0.103593	1.47213	NA	NA	0.0634103	1.78189	NA	NA	-0.0788478	1.87668	NA	NA	0.20655	2.64285	NA	NA	-0.128013	2.17522	NA	NA	-0.00710498	2.31468	NA	NA	-0.410723	2.26636	NA	NA
5	54390000	54400000	-0.103593	1.47213	NA	NA	0.0216413	1.83254	NA	NA	-0.0788478	1.87668	NA	NA	0.181527	2.69478	NA	NA	-0.202881	2.22212	NA	NA	-0.128603	2.92239	NA	NA	-0.413219	2.22898	NA	NA
5	60470000	60480000	0.106694	-2.95669	NA	NA	0.245394	-0.896615	NA	NA	0.114843	-1.62743	NA	NA	0.379622	1.2297	NA	NA	0.172984	-0.840467	NA	NA	0.0157837	-4.23792	NA	NA	-0.359209	-1.35505	NA	NA
5	60480000	60490000	0.0773973	-2.63521	NA	NA	0.165433	-0.746467	NA	NA	0.0772276	-0.735905	NA	NA	0.304942	1.26244	NA	NA	0.120331	-0.882979	NA	NA	-0.0394024	-4.00797	NA	NA	-0.364814	-1.0801	NA	NA
5	60490000	60500000	0.0773973	-2.63521	NA	NA	0.0346602	-0.618182	NA	NA	0.0465089	-0.375311	NA	NA	0.271863	1.35593	NA	NA	0.071086	-0.895003	NA	NA	-0.0424923	-4.00965	NA	NA	-0.369569	-0.831128	NA	NA
5	60500000	60510000	0.0496088	-2.18901	NA	NA	-0.0254014	-1.00004	NA	NA	0.00632812	-0.637	NA	NA	0.162488	1.78419	NA	NA	0.0609653	-0.897345	NA	NA	-0.0970322	-4.03008	NA	NA	-0.373476	-0.641429	NA	NA
5	60510000	60520000	0.0496088	-2.18901	NA	NA	-0.0403822	-1.0971	NA	NA	-0.0430748	-0.445018	NA	NA	0.162488	1.78419	NA	NA	-0.0182546	-0.584275	NA	NA	-0.0970322	-4.03008	NA	NA	-0.381927	-0.249444	NA	NA
5	60520000	60530000	-0.0164903	-2.2254	ENSG00000113448	PDE4D	-0.122859	-0.897818	NA	NA	-0.112499	-0.173981	NA	NA	0.09279	1.46961	NA	NA	-0.0669975	-0.635047	NA	NA	-0.130814	-3.76365	NA	NA	-0.383693	-0.273347	NA	NA
5	86520000	86530000	-0.226659	-3.00235	NA	NA	-0.256199	-3.69976	NA	NA	-0.131864	-3.33131	NA	NA	-0.110136	-3.33495	NA	NA	-0.191299	-3.77697	NA	NA	-0.102574	-1.80001	NA	NA	-0.219888	-1.54933	NA	NA
5	86530000	86540000	-0.226659	-3.00235	NA	NA	-0.243881	-3.2907	NA	NA	-0.179104	-3.52445	NA	NA	-0.108162	-3.28969	NA	NA	-0.19521	-3.68055	NA	NA	-0.106468	-1.75549	NA	NA	-0.185044	-1.05838	NA	NA
5	86540000	86550000	-0.243062	-2.91348	NA	NA	-0.220259	-3.63063	NA	NA	-0.186914	-3.32825	NA	NA	-0.0893264	-2.65903	NA	NA	-0.196117	-3.72736	NA	NA	-0.0980228	-1.16134	NA	NA	-0.14216	-0.197764	ENSFCAG00000022528	NA
5	86550000	86560000	-0.243062	-2.91348	NA	NA	-0.220121	-3.76126	NA	NA	-0.190483	-3.1558	NA	NA	-0.0819686	-2.38649	NA	NA	-0.195424	-3.20686	NA	NA	-0.0903664	-0.670993	NA	NA	-0.14216	-0.197764	NA	NA
5	86560000	86570000	-0.241628	-2.49318	NA	NA	-0.228562	-3.5999	NA	NA	-0.201091	-2.3502	NA	NA	-0.0819686	-2.38649	NA	NA	-0.195275	-3.06329	NA	NA	-0.0903664	-0.670993	NA	NA	-0.0886897	0.295803	NA	NA
5	86610000	86620000	-0.224638	-0.959448	ENSG00000127184	COX7C	-0.169193	-1.56084	ENSMUSG00000017778	Cox7c	-0.154077	1.63188	ENSOCUG00000039253	NA	-0.0588685	-0.948369	ENSSSCG00000040325	COX7C	-0.107281	-0.538333	NA	NA	-0.0221709	2.08606	ENSCAFG00000046386	NA	0.0257326	2.14213	ENSFCAG00000034705	NA
5	86620000	86630000	-0.224602	-1.36782	NA	NA	-0.165638	-1.43006	NA	NA	-0.14803	1.61433	NA	NA	-0.0588685	-0.948369	NA	NA	-0.108775	-0.944585	NA	NA	0.00306212	1.2774	NA	NA	0.054234	1.72026	NA	NA
5	86630000	86640000	-0.224602	-1.36782	NA	NA	-0.170668	-1.85883	NA	NA	-0.17566	0.361304	NA	NA	-0.0884123	-1.69062	NA	NA	-0.113735	-2.20258	NA	NA	0.0164527	0.520971	NA	NA	0.0987782	1.06194	NA	NA
5	86640000	86650000	-0.254777	-1.96924	NA	NA	-0.176203	-2.44001	NA	NA	-0.205403	-0.939376	NA	NA	-0.0968427	-1.91846	NA	NA	-0.122014	-2.46135	NA	NA	0.0233662	-0.526164	NA	NA	0.113537	0.562525	NA	NA
5	86650000	86660000	-0.254777	-1.96924	NA	NA	-0.158175	-2.97403	NA	NA	-0.213137	-1.52341	NA	NA	-0.121192	-2.56361	NA	NA	-0.127219	-2.61633	NA	NA	0.0233662	-0.526164	NA	NA	0.116156	0.479164	NA	NA
5	86660000	86670000	-0.284826	-2.146	NA	NA	-0.158175	-2.97403	NA	NA	-0.217749	-1.90897	NA	NA	-0.137792	-3.01299	NA	NA	-0.130341	-3.04439	NA	NA	0.0332464	-0.0321565	NA	NA	0.141671	-0.232346	NA	NA
5	86670000	86680000	-0.284826	-2.146	NA	NA	-0.158389	-2.94719	NA	NA	-0.22074	-1.94501	NA	NA	-0.156227	-3.12728	NA	NA	-0.130341	-3.04439	NA	NA	0.0332464	-0.0321565	NA	NA	0.141671	-0.232346	NA	NA
5	86680000	86690000	-0.301567	-2.42329	NA	NA	-0.158669	-2.91127	NA	NA	-0.233917	-2.08763	NA	NA	-0.183359	-3.30839	NA	NA	-0.133155	-3.01564	NA	NA	0.0442376	-0.112255	NA	NA	0.142349	-0.0204373	NA	NA
5	86690000	86700000	-0.301567	-2.42329	NA	NA	-0.176544	-3.01318	NA	NA	-0.224824	-2.25502	NA	NA	-0.190952	-3.37355	NA	NA	-0.142457	-2.92552	NA	NA	0.0880749	-0.4203	NA	NA	0.143088	0.192368	NA	NA
5	87820000	87830000	-0.193851	-2.55602	NA	NA	-0.221955	-4.386	NA	NA	-0.128771	-1.99961	NA	NA	-0.196642	-4.51147	NA	NA	-0.0797724	-2.81597	NA	NA	-0.124384	-0.115932	NA	NA	-0.333104	-1.50711	NA	NA
5	87830000	87840000	-0.193851	-2.55602	NA	NA	-0.221955	-4.386	NA	NA	-0.0787463	-1.90687	NA	NA	-0.196642	-4.51147	NA	NA	-0.0159847	-2.62259	NA	NA	-0.0454643	-0.0418317	NA	NA	-0.313932	-1.45718	NA	NA
5	87840000	87850000	-0.103675	-2.80686	NA	NA	-0.1951	-3.93247	NA	NA	-0.0197997	-1.8048	NA	NA	-0.194044	-4.41287	NA	NA	0.00517744	-2.5658	NA	NA	-0.0454643	-0.0418317	NA	NA	-0.304507	-1.48045	NA	NA
5	87850000	87860000	-0.103675	-2.80686	NA	NA	-0.191046	-3.8731	NA	NA	0.0493077	-2.00381	NA	NA	-0.192422	-4.35266	NA	NA	0.0464732	-2.84128	NA	NA	0.0411492	0.339808	NA	NA	-0.245697	-1.61043	ENSFCAG00000050982	NA
5	87860000	87870000	-0.0389152	-2.94912	NA	NA	-0.103054	-4.36714	NA	NA	0.114011	-1.71358	NA	NA	-0.192002	-4.32397	NA	NA	0.0640343	-2.88738	NA	NA	0.0772887	0.504034	NA	NA	-0.175083	-1.69843	NA	NA
5	88510000	88520000	-0.0729983	-2.69641	NA	NA	-0.00207102	-3.67467	NA	NA	-0.0523688	-3.51432	NA	NA	-0.17785	-4.40747	NA	NA	0.0403844	-3.42855	NA	NA	0.172101	-0.657682	NA	NA	-0.196298	-1.0485	NA	NA
5	88520000	88530000	-0.184287	-2.66799	NA	NA	-0.105476	-4.05851	NA	NA	-0.146643	-3.5023	NA	NA	-0.28655	-4.13242	NA	NA	0.0211468	-3.36284	NA	NA	0.165192	-0.68136	NA	NA	-0.196298	-1.0485	NA	NA
5	88530000	88540000	-0.184287	-2.66799	NA	NA	-0.204984	-3.93559	NA	NA	-0.26461	-4.12364	NA	NA	-0.288942	-4.12619	NA	NA	-0.0425217	-3.14992	NA	NA	0.0256255	-1.20309	NA	NA	-0.328816	-1.47625	NA	NA
5	88540000	88550000	-0.329187	-2.57262	NA	NA	-0.232928	-3.8479	NA	NA	-0.304	-3.79738	NA	NA	-0.30287	-4.13093	NA	NA	-0.0425217	-3.14992	NA	NA	0.0256255	-1.20309	NA	NA	-0.328816	-1.47625	NA	NA
5	93780000	93790000	-0.139172	-0.872505	NA	NA	-0.202947	-1.09212	NA	NA	0.0945819	-0.181059	NA	NA	-0.0501548	-1.27756	NA	NA	0.107822	0.0943081	NA	NA	0.159053	1.36089	NA	NA	0.124175	1.30759	NA	NA
5	93790000	93800000	-0.139172	-0.872505	NA	NA	-0.232479	-1.35467	NA	NA	0.007779	-0.0893418	NA	NA	-0.12588	-1.17546	NA	NA	0.0399935	-0.267725	NA	NA	0.132408	1.40707	NA	NA	0.073405	1.15877	NA	NA
5	93800000	93810000	-0.211964	-1.13781	NA	NA	-0.239787	-1.41398	NA	NA	-0.0256066	-0.048229	NA	NA	-0.139416	-1.15403	NA	NA	0.0199643	-0.370477	NA	NA	0.0813788	1.41724	NA	NA	0.0562526	1.10729	NA	NA
5	93810000	93820000	-0.211964	-1.13781	NA	NA	-0.228141	-1.22648	NA	NA	-0.072691	0.165046	NA	NA	-0.186434	-1.20003	NA	NA	-0.0276291	-0.578191	NA	NA	0.0599833	1.42226	NA	NA	0.053867	1.09647	NA	NA
5	93820000	93830000	-0.226823	-1.3032	NA	NA	-0.224682	-1.16496	NA	NA	-0.0967967	0.284372	NA	NA	-0.201858	-1.21526	NA	NA	-0.0430283	-0.650932	NA	NA	0.0349337	1.13471	NA	NA	0.0526136	1.08876	NA	NA
5	93830000	93840000	-0.226823	-1.3032	NA	NA	-0.241698	-1.27967	NA	NA	-0.0967967	0.284372	NA	NA	-0.201858	-1.21526	NA	NA	-0.047805	-0.76868	NA	NA	0.0119057	0.842443	NA	NA	0.0507707	1.05023	NA	NA
5	93840000	93850000	-0.237406	-0.973677	NA	NA	-0.237124	-1.27812	NA	NA	-0.117499	-0.538143	NA	NA	-0.235686	-1.33732	NA	NA	-0.0487132	-0.789193	NA	NA	-0.0143796	0.954628	NA	NA	0.0377833	0.759401	NA	NA
5	104530000	104540000	-0.126939	-4.69456	NA	NA	-0.043573	-6.48929	NA	NA	0.0476054	-3.14342	NA	NA	-0.0518558	-5.01671	NA	NA	0.219261	-4.16287	NA	NA	-0.0622985	-4.23711	NA	NA	-0.103591	-4.31425	NA	NA
5	104540000	104550000	-0.131415	-4.71697	NA	NA	-0.0484902	-6.05898	NA	NA	0.0672188	-3.15905	NA	NA	-0.035735	-5.28964	NA	NA	0.255938	-3.65017	NA	NA	-0.0402729	-4.47099	NA	NA	-0.0862613	-4.40718	NA	NA
5	104550000	104560000	-0.131415	-4.71697	NA	NA	-0.053049	-5.78463	NA	NA	0.076539	-3.03649	NA	NA	-0.0108802	-5.36736	NA	NA	0.306732	-3.64175	NA	NA	-0.0217277	-4.64627	NA	NA	-0.074388	-4.47201	NA	NA
5	104560000	104570000	-0.131766	-4.74136	NA	NA	-0.053049	-5.78463	NA	NA	0.0658369	-3.27007	NA	NA	-0.0107627	-5.33673	NA	NA	0.311481	-3.75986	NA	NA	-0.0168045	-4.61007	NA	NA	-0.0563805	-4.04302	NA	NA
5	104570000	104580000	-0.131766	-4.74136	NA	NA	-0.0640499	-5.57299	NA	NA	0.0630454	-3.31888	NA	NA	-0.0100898	-5.25533	NA	NA	0.310188	-3.79094	NA	NA	-0.00750268	-4.53528	NA	NA	-0.0409746	-3.61128	NA	NA
5	104590000	104600000	-0.141833	-5.01318	NA	NA	-0.0530572	-6.30081	NA	NA	0.0797069	-2.40886	NA	NA	0.0140543	-5.03305	NA	NA	0.306326	-3.696	NA	NA	-0.00510681	-3.65519	NA	NA	-0.0578617	-4.48146	NA	NA
5	104600000	104610000	-0.141081	-4.82511	NA	NA	-0.0530572	-6.30081	NA	NA	0.0812864	-2.31724	NA	NA	0.0140543	-5.03305	NA	NA	0.306326	-3.696	NA	NA	-0.00510681	-3.65519	NA	NA	-0.0578617	-4.48146	NA	NA
5	104610000	104620000	-0.141081	-4.82511	NA	NA	-0.0521762	-6.2069	NA	NA	0.0853487	-2.08877	NA	NA	0.0134532	-5.07274	NA	NA	0.298121	-3.55991	NA	NA	-0.00325198	-3.76021	NA	NA	-0.0442234	-4.44249	NA	NA
5	104620000	104630000	-0.133047	-4.60465	NA	NA	-0.0440564	-5.48081	NA	NA	0.0885082	-2.46275	NA	NA	0.0115526	-5.19265	NA	NA	0.27956	-3.78431	NA	NA	0.00632812	-4.28053	NA	NA	-0.0185217	-4.36181	NA	NA
5	104630000	104640000	-0.133047	-4.60465	NA	NA	-0.0440564	-5.48081	NA	NA	0.0909174	-2.82763	NA	NA	0.0155944	-5.18298	NA	NA	0.25165	-4.10653	NA	NA	0.0115173	-4.36754	NA	NA	0.0195553	-4.19699	NA	NA
5	104640000	104650000	-0.154092	-4.66642	NA	NA	-0.0487999	-6.05984	NA	NA	0.0842133	-2.89174	NA	NA	0.0180074	-5.1916	NA	NA	0.227509	-4.08628	NA	NA	0.02184	-4.56873	NA	NA	0.0704421	-3.96514	NA	NA
5	105100000	105110000	-0.204039	-4.63645	NA	NA	-0.0560465	-5.99349	NA	NA	-0.0132835	-4.34606	NA	NA	-0.065629	-4.41914	NA	NA	0.106926	-3.97474	NA	NA	-0.00653817	-3.71056	NA	NA	-0.17229	-4.88806	NA	NA
5	105110000	105120000	-0.204039	-4.63645	NA	NA	-0.0538697	-6.08248	NA	NA	-0.0132835	-4.34606	NA	NA	-0.0743165	-4.86878	NA	NA	0.122469	-4.2634	NA	NA	-0.0156805	-4.33456	NA	NA	-0.165291	-4.61261	NA	NA
5	105120000	105130000	-0.210578	-4.9283	NA	NA	-0.0538697	-6.08248	NA	NA	-0.0239563	-4.06828	NA	NA	-0.0749833	-4.90517	NA	NA	0.131112	-4.268	NA	NA	-0.0156805	-4.33456	NA	NA	-0.162805	-4.59704	NA	NA
5	105130000	105140000	-0.210578	-4.9283	NA	NA	-0.0504487	-5.36032	NA	NA	-0.0283026	-3.89791	NA	NA	-0.0791919	-4.87302	NA	NA	0.155458	-4.17571	NA	NA	-0.0325657	-4.57574	NA	NA	-0.144777	-4.49786	NA	NA
5	105140000	105150000	-0.23131	-4.71152	NA	NA	-0.0398006	-5.57675	NA	NA	-0.031983	-3.65634	NA	NA	-0.080802	-4.83936	NA	NA	0.178092	-3.92268	NA	NA	-0.0338842	-4.54035	NA	NA	-0.13591	-4.69432	NA	NA
5	105150000	105160000	-0.23131	-4.71152	NA	NA	-0.0313071	-5.75408	NA	NA	-0.031983	-3.65634	NA	NA	-0.0839622	-4.85528	NA	NA	0.205755	-3.79065	NA	NA	-0.0275189	-4.30954	NA	NA	-0.134096	-4.737	NA	NA
5	122200000	122210000	-0.328872	-0.7979	NA	NA	-0.230988	0.557023	NA	NA	-0.283633	2.71699	NA	NA	-0.19487	-1.71925	NA	NA	-0.141906	-0.936575	NA	NA	-0.118696	-0.191794	NA	NA	-0.383326	0.306157	NA	NA
5	122260000	122270000	-0.00178284	-1.12107	NA	NA	0.109318	0.916286	NA	NA	0.110476	2.36702	NA	NA	-0.031986	-2.08763	NA	NA	0.121302	-1.08459	NA	NA	0.0552264	-0.12172	NA	NA	-0.30332	0.154583	NA	NA
5	122270000	122280000	-0.00178284	-1.12107	NA	NA	0.109318	0.916286	NA	NA	0.11139	2.37257	NA	NA	-0.0129706	-1.94854	NA	NA	0.121302	-1.08459	NA	NA	0.0890953	-0.131063	NA	NA	-0.269258	0.271461	NA	NA
5	122280000	122290000	0.026329	-0.8359	NA	NA	0.109318	0.916286	NA	NA	0.111488	2.37844	NA	NA	-0.0129706	-1.94854	NA	NA	0.121302	-1.08459	NA	NA	0.112858	-0.138621	NA	NA	-0.269258	0.271461	NA	NA
5	122290000	122300000	0.026329	-0.8359	NA	NA	0.156798	1.24169	NA	NA	0.129304	3.0063	NA	NA	-0.0129706	-1.94854	NA	NA	0.148633	-0.728091	NA	NA	0.112858	-0.138621	NA	NA	-0.269258	0.271461	NA	NA
5	122300000	122310000	0.0586274	-0.455454	NA	NA	0.17537	1.37584	NA	NA	0.129304	3.0063	NA	NA	-0.01355	-1.70335	NA	NA	0.148132	-0.685111	NA	NA	0.134357	0.429966	NA	NA	-0.251974	0.833419	NA	NA
5	122310000	122320000	0.0586274	-0.455454	ENSG00000064692	SNCAIP	0.213009	0.94533	ENSMUSG00000024534	Sncaip	0.174488	3.10526	ENSOCUG00000008627	SNCAIP	-0.0126344	-1.68513	ENSSSCG00000014235	SNCAIP	0.145701	-0.551033	ENSOARG00000000177	NA	0.154007	0.994994	NA	NA	-0.243493	1.10436	ENSFCAG00000010549	SNCAIP
5	122320000	122330000	0.0935763	-0.832729	NA	NA	0.215854	0.914301	NA	NA	0.180842	3.09469	NA	NA	-0.00407157	-1.7136	NA	NA	0.15992	-0.757616	NA	NA	0.162762	0.893112	NA	NA	-0.25219	0.499302	NA	NA
5	122330000	122340000	0.0935763	-0.832729	NA	NA	0.26537	0.892033	NA	NA	0.218768	2.85434	NA	NA	-0.00407157	-1.7136	NA	NA	0.174752	-0.993481	NA	NA	0.168457	0.831817	NA	NA	-0.254425	0.356902	NA	NA
5	122340000	122350000	0.0832839	-1.31208	NA	NA	0.27279	0.888577	NA	NA	0.188588	2.55511	NA	NA	-0.0147856	-1.9448	NA	NA	0.173558	-0.877703	NA	NA	0.166849	0.492367	NA	NA	-0.273828	0.432785	NA	NA
5	122350000	122360000	0.0832839	-1.31208	NA	NA	0.268144	0.522703	NA	NA	0.102467	2.84783	NA	NA	-0.0305181	-2.0805	NA	NA	0.167038	-0.849072	NA	NA	0.165038	0.0748746	NA	NA	-0.289664	0.486007	NA	NA
5	122360000	122370000	0.0328168	-0.861076	NA	NA	0.26709	0.445076	NA	NA	0.102467	2.84783	NA	NA	-0.0806963	-2.14826	NA	NA	0.154799	-0.883097	NA	NA	0.143045	0.198072	ENSCAFG00000030323	NA	-0.331774	0.633396	NA	NA
5	122370000	122380000	0.0328168	-0.861076	NA	NA	0.248633	0.552412	ENSMUSG00000118407	Gm50457	0.0173002	2.46588	NA	NA	-0.0970973	-2.15888	NA	NA	0.145783	-0.828084	NA	NA	0.121537	0.300855	NA	NA	-0.354936	0.619283	NA	NA
5	122380000	122390000	-0.0442298	-0.793935	NA	NA	0.207909	0.800875	NA	NA	-0.0104544	2.33683	NA	NA	-0.166752	-2.2086	NA	NA	0.0893743	-0.452949	NA	NA	0.1141	0.336389	NA	NA	-0.434947	0.580141	NA	NA
5	122390000	122400000	-0.0442298	-0.793935	NA	NA	0.207089	0.805026	NA	NA	-0.0372802	2.40707	NA	NA	-0.172249	-2.19697	NA	NA	0.0836874	-0.476175	NA	NA	0.0451992	0.682423	ENSCAFG00000000522	SNCAIP	-0.443761	0.589241	NA	NA
5	122400000	122410000	-0.194644	-1.17312	NA	NA	0.167041	0.980193	NA	NA	-0.226423	2.89957	NA	NA	-0.294775	-1.9504	NA	NA	-0.0159602	-0.907382	NA	NA	0.0451992	0.682423	NA	NA	-0.577177	0.713931	NA	NA
5	122410000	122420000	-0.194644	-1.17312	NA	NA	0.167041	0.980193	NA	NA	-0.253223	2.8258	NA	NA	-0.319813	-1.95196	NA	NA	-0.0237603	-0.903036	NA	NA	-0.10163	0.726532	NA	NA	-0.600724	0.815912	NA	NA
5	128730000	128740000	-0.0676994	-3.79872	NA	NA	0.163815	-0.678116	NA	NA	0.15173	-0.227411	NA	NA	0.0433167	-3.45735	NA	NA	0.0322018	-4.33882	NA	NA	0.0608871	-1.89707	NA	NA	-0.130258	-1.69195	NA	NA
5	128750000	128760000	-0.109155	-3.80216	NA	NA	0.117042	-0.672761	NA	NA	0.00957319	0.179116	NA	NA	-0.0271389	-3.25053	NA	NA	-0.0571687	-4.29654	NA	NA	-0.000850758	-1.58697	NA	NA	-0.272077	-1.47451	NA	NA
5	128760000	128770000	-0.152663	-3.30631	NA	NA	0.056076	-0.499097	NA	NA	-0.0744889	0.322813	NA	NA	-0.108694	-3.13729	NA	NA	-0.112202	-4.20707	NA	NA	-0.0881943	-1.11152	NA	NA	-0.395184	-1.24236	NA	NA
5	128770000	128780000	-0.152663	-3.30631	NA	NA	-0.0125878	-0.435923	NA	NA	-0.158226	0.461177	NA	NA	-0.134286	-3.13089	NA	NA	-0.158011	-4.13093	NA	NA	-0.163141	-1.09295	NA	NA	-0.467255	-1.13997	NA	NA
5	128780000	128790000	-0.240433	-3.42863	NA	NA	-0.0874168	-0.475557	NA	NA	-0.245697	-0.134702	ENSOCUG00000038078;ENSOCUG00000036993	NA;NA	-0.228453	-3.28372	NA	NA	-0.233759	-4.31809	NA	NA	-0.204172	-1.08407	NA	NA	-0.600995	-1.24143	NA	NA
5	129940000	129950000	-0.219667	-2.04382	NA	NA	-0.22051	-2.00233	NA	NA	-0.0923272	0.614309	NA	NA	-0.210292	-2.0455	NA	NA	-0.302492	-2.20997	NA	NA	-0.133765	-0.464424	NA	NA	-0.541463	-0.729174	NA	NA
5	129950000	129960000	-0.219667	-2.04382	NA	NA	-0.19643	-2.35324	NA	NA	-0.0923272	0.614309	NA	NA	-0.210292	-2.0455	NA	NA	-0.302492	-2.20997	NA	NA	-0.0214183	-0.681695	NA	NA	-0.54089	-0.72861	NA	NA
5	129960000	129970000	-0.128077	-2.06601	NA	NA	-0.167236	-2.45679	NA	NA	-0.0488285	0.243961	NA	NA	-0.124353	-2.11568	NA	NA	-0.178255	-1.85883	NA	NA	-0.0214183	-0.681695	NA	NA	-0.484251	-0.929343	NA	NA
5	129970000	129980000	-0.128077	-2.06601	NA	NA	-0.10293	-2.67989	NA	NA	-0.023079	0.343787	NA	NA	-0.063242	-2.15754	NA	NA	-0.0973681	-2.10498	NA	NA	0.0791438	-0.56208	NA	NA	-0.456042	-0.985182	NA	NA
5	130010000	130020000	0.00865137	-2.48233	NA	NA	-0.0949544	-2.69621	NA	NA	0.0016991	0.313481	NA	NA	0.0631898	-2.3381	NA	NA	0.0162447	-2.42629	NA	NA	0.17212	-0.673416	NA	NA	-0.360329	-1.27038	NA	NA
5	130020000	130030000	0.0385702	-2.21141	NA	NA	-0.0889559	-2.71087	NA	NA	0.0016991	0.313481	NA	NA	0.0803837	-2.37861	NA	NA	0.0905296	-2.4228	NA	NA	0.188753	-0.751028	NA	NA	-0.341734	-1.37969	NA	NA
5	130030000	130040000	0.0385702	-2.21141	NA	NA	-0.0865739	-2.73095	NA	NA	0.00549222	0.262355	NA	NA	0.14083	-2.51696	NA	NA	0.111648	-2.5174	NA	NA	0.237067	-1.01465	NA	NA	-0.303295	-1.59857	NA	NA
5	130690000	130700000	0.102601	-3.17659	NA	NA	0.152965	-3.97325	NA	NA	0.0892504	-1.69843	NA	NA	-0.273607	-2.56899	NA	NA	-0.00569948	-2.01666	NA	NA	-0.0108373	-1.06853	NA	NA	-0.475776	0.847189	NA	NA
5	130700000	130710000	0.100395	-3.29163	NA	NA	0.151392	-3.85854	NA	NA	0.0891917	-1.72528	NA	NA	-0.240046	-3.04106	NA	NA	0.0391604	-2.34132	NA	NA	0.0191316	-1.10091	NA	NA	-0.474867	0.2652	NA	NA
5	130710000	130720000	0.100395	-3.29163	NA	NA	0.147538	-3.58127	NA	NA	0.0890878	-1.79714	NA	NA	-0.23452	-3.11721	NA	NA	0.0391604	-2.34132	NA	NA	0.0440893	-1.33434	NA	NA	-0.474867	0.2652	NA	NA
5	130720000	130730000	0.115114	-2.75313	NA	NA	0.147538	-3.58127	NA	NA	0.0446751	-1.27166	NA	NA	-0.21103	-2.94202	NA	NA	0.0657576	-1.9094	NA	NA	0.0440893	-1.33434	NA	NA	-0.436531	0.285575	NA	NA
5	147400000	147410000	0.136863	1.41736	NA	NA	-0.209119	-0.508524	NA	NA	-0.1497	0.768992	NA	NA	-0.124281	-2.90928	NA	NA	-0.155494	0.135382	NA	NA	-0.084707	-2.74271	NA	NA	-0.334582	0.668546	NA	NA
5	147410000	147420000	0.136863	1.41736	NA	NA	-0.127173	-0.0616626	NA	NA	-0.0845264	1.1207	NA	NA	-0.0855147	-2.95896	NA	NA	-0.0594582	0.403286	NA	NA	-0.0442623	-2.57677	NA	NA	-0.291727	0.709326	NA	NA
5	147420000	147430000	0.186958	1.49929	NA	NA	-0.114526	-0.0610525	NA	NA	-0.00167871	1.17165	NA	NA	-0.0672871	-2.93889	NA	NA	-0.0147409	0.550435	NA	NA	0.0687027	-2.66236	NA	NA	-0.216692	0.778437	NA	NA
5	147430000	147440000	0.186958	1.49929	NA	NA	-0.0817074	-0.0594404	NA	NA	0.0384019	1.19646	NA	NA	0.00234243	-2.85085	NA	NA	0.0284539	0.689767	NA	NA	0.107278	-2.6917	NA	NA	-0.208242	0.791526	NA	NA
5	147440000	147450000	0.152559	1.15447	NA	NA	-0.0683835	-0.0562842	NA	NA	0.0926423	1.73262	NA	NA	0.0340862	-2.51256	NA	NA	0.0540427	1.00639	NA	NA	0.14972	-2.01535	NA	NA	-0.184518	0.828403	NA	NA
5	147450000	147460000	0.152559	1.15447	NA	NA	-0.034663	-0.0469693	NA	NA	0.12669	2.07183	NA	NA	0.098969	-1.86055	NA	NA	0.0876026	1.46074	NA	NA	0.172457	-1.59072	NA	NA	-0.178898	0.803956	NA	NA
5	150380000	150390000	-0.0232054	3.91258	NA	NA	0.274222	4.38359	NA	NA	0.144022	4.31692	NA	NA	0.0771599	8.41732	NA	NA	0.0148411	6.10768	NA	NA	0.296169	5.09824	NA	NA	0.673384	6.03116	NA	NA
5	150390000	150400000	-0.0232054	3.91258	NA	NA	0.253549	4.39542	NA	NA	-0.00441268	3.77587	NA	NA	0.0735136	8.46044	NA	NA	-0.0145926	6.12716	NA	NA	0.285024	5.11065	NA	NA	0.624945	6.25724	NA	NA
5	150400000	150410000	-0.0712312	3.78249	NA	NA	0.246286	4.38517	NA	NA	-0.00441268	3.77587	NA	NA	0.0469244	8.55398	NA	NA	-0.0241883	6.09073	NA	NA	0.14937	5.18856	NA	NA	0.594949	6.41965	NA	NA
5	150410000	150420000	-0.0712312	3.78249	ENSG00000019582	CD74	0.0467814	4.07168	ENSMUSG00000024610	Cd74	-0.0306699	3.87199	ENSOCUG00000003863	CD74	0.0469244	8.55398	NA	NA	-0.125149	5.59454	ENSOARG00000007229	NA	0.14937	5.18856	ENSCAFG00000018101	CD74	0.594949	6.41965	NA	NA
5	150420000	150430000	-0.151085	3.44787	NA	NA	0.0467814	4.07168	NA	NA	-0.196218	4.47888	NA	NA	0.102458	8.39463	NA	NA	-0.125149	5.59454	NA	NA	0.0399935	4.98273	NA	NA	0.445687	5.49506	NA	NA
5	150460000	150470000	0.0591333	3.53692	NA	NA	0.0210681	4.08953	NA	NA	-0.146345	4.47246	NA	NA	0.273335	7.76747	NA	NA	0.0108455	6.04484	NA	NA	0.0410065	5.35649	NA	NA	0.463016	5.61538	NA	NA
5	150470000	150480000	0.0591333	3.53692	NA	NA	0.0210681	4.08953	NA	NA	0.0158684	4.46383	NA	NA	0.273335	7.76747	NA	NA	0.0108455	6.04484	NA	NA	0.0410065	5.35649	NA	NA	0.498151	5.74	NA	NA
5	151120000	151130000	0.241128	2.99349	NA	NA	0.125263	3.98689	NA	NA	0.243027	3.5237	NA	NA	0.132594	4.16262	NA	NA	0.0359982	5.64913	NA	NA	0.165618	4.44216	NA	NA	0.32936	5.88541	NA	NA
5	151130000	151140000	0.241128	2.99349	NA	NA	0.12269	3.94864	NA	NA	0.222278	4.38631	NA	NA	0.122142	4.39962	NA	NA	0.0359982	5.64913	NA	NA	0.148091	4.41902	NA	NA	0.32936	5.88541	NA	NA
5	151140000	151150000	0.189788	3.20128	NA	NA	0.119109	3.89137	NA	NA	0.220689	4.46179	NA	NA	0.115299	4.54581	NA	NA	-0.0577208	6.05212	NA	NA	0.148091	4.41902	NA	NA	0.295418	5.79253	ENSFCAG00000012878	ANXA6
5	151150000	151160000	0.189788	3.20128	ENSG00000197043	ANXA6	0.081693	3.83894	ENSMUSG00000018340	Anxa6	0.148009	4.23383	NA	NA	0.0403026	4.42055	ENSSSCG00000017089	ANXA6	-0.0665803	6.08273	ENSOARG00000008188	NA	0.0198968	4.65543	ENSCAFG00000017943	ANXA6	0.280777	5.74294	NA	NA
5	152800000	152810000	0.100368	-4.68152	NA	NA	0.012087	-3.28032	NA	NA	0.120548	-3.74981	NA	NA	0.0403657	-5.6369	NA	NA	0.164016	-4.07327	NA	NA	-0.0873723	-7.26032	NA	NA	-0.164377	-5.34037	NA	NA
5	152810000	152820000	0.100368	-4.68152	NA	NA	0.0698503	-3.59577	NA	NA	0.141683	-3.50272	NA	NA	0.0408465	-5.63578	NA	NA	0.170378	-4.26934	NA	NA	-0.0695344	-7.24142	NA	NA	-0.138554	-5.40446	NA	NA
5	152820000	152830000	0.107777	-4.71179	NA	NA	0.0947815	-3.95013	NA	NA	0.158512	-3.46695	NA	NA	0.0677355	-5.58066	NA	NA	0.171093	-3.63175	NA	NA	-0.0410764	-7.22314	NA	NA	-0.121916	-5.548	NA	NA
5	152830000	152840000	0.107777	-4.71179	NA	NA	0.0947815	-3.95013	NA	NA	0.155297	-3.82681	NA	NA	0.077972	-5.62733	NA	NA	0.154185	-4.15374	NA	NA	0.00974625	-6.96115	NA	NA	-0.121789	-5.24328	NA	NA
5	152840000	152850000	0.113623	-4.58174	NA	NA	0.108502	-3.97656	NA	NA	0.155297	-3.82681	NA	NA	0.0836246	-5.6454	NA	NA	0.154185	-4.15374	NA	NA	0.0123275	-6.94935	NA	NA	-0.115614	-5.28186	NA	NA
5	152850000	152860000	0.113623	-4.58174	NA	NA	0.145646	-3.62843	NA	NA	0.144272	-3.47042	NA	NA	0.0828165	-5.5619	NA	NA	0.118431	-4.29865	NA	NA	0.0367066	-6.66713	NA	NA	-0.084169	-5.50572	NA	NA
5	152860000	152870000	0.134919	-4.82477	NA	NA	0.146102	-3.76394	NA	NA	0.140284	-3.33559	NA	NA	0.0823368	-5.45187	NA	NA	0.112555	-3.87106	NA	NA	0.0452752	-6.59543	NA	NA	-0.0798708	-5.47911	NA	NA
5	152920000	152930000	0.152921	-4.58742	NA	NA	0.131247	-4.2069	NA	NA	0.142018	-3.2247	NA	NA	0.0804287	-5.32187	NA	NA	0.0451177	-3.80252	NA	NA	-0.00410004	-6.52187	NA	NA	-0.110496	-4.84146	NA	NA
5	152930000	152940000	0.152921	-4.58742	NA	NA	0.141608	-3.97765	NA	NA	0.135089	-3.28998	NA	NA	0.0916167	-4.91082	NA	NA	0.0482322	-3.81465	NA	NA	-0.0415925	-6.48404	NA	NA	-0.108775	-4.8633	NA	NA
5	152940000	152950000	0.147548	-4.58635	NA	NA	0.145723	-3.95894	NA	NA	0.132759	-3.3443	NA	NA	0.0916167	-4.91082	NA	NA	0.0651864	-3.73006	NA	NA	-0.0435075	-6.48166	NA	NA	-0.105242	-4.9102	NA	NA
5	152950000	152960000	0.147548	-4.58635	NA	NA	0.152331	-4.0731	NA	NA	0.14069	-3.10571	NA	NA	0.0976597	-4.9453	NA	NA	0.0829723	-3.62598	NA	NA	-0.0585422	-6.51014	NA	NA	-0.0802063	-5.1863	NA	NA
5	152960000	152970000	0.139607	-4.94204	NA	NA	0.152331	-4.0731	NA	NA	0.142727	-3.04152	NA	NA	0.106742	-5.01015	NA	NA	0.0898828	-4.02895	NA	NA	-0.0619796	-6.41529	NA	NA	-0.0784518	-4.94783	NA	NA
5	152970000	152980000	0.139607	-4.94204	NA	NA	0.151581	-4.11477	NA	NA	0.138584	-3.35983	NA	NA	0.0994812	-4.88352	NA	NA	0.0898828	-4.02895	NA	NA	-0.0627759	-6.13456	NA	NA	-0.0784518	-4.94783	NA	NA
5	152980000	152990000	0.118811	-4.95697	NA	NA	0.149916	-4.18843	NA	NA	0.135795	-3.33516	NA	NA	0.0915505	-4.74351	NA	NA	0.113052	-3.72083	NA	NA	-0.0627759	-6.13456	NA	NA	-0.0765588	-4.80586	NA	NA
5	152990000	153000000	0.118811	-4.95697	NA	NA	0.147417	-4.28308	NA	NA	0.117191	-2.9852	NA	NA	0.0922383	-4.7143	NA	NA	0.112027	-3.84221	NA	NA	-0.0780635	-6.40768	NA	NA	-0.0755752	-4.73487	NA	NA
5	153000000	153010000	0.115197	-4.48565	NA	NA	0.141521	-4.19515	NA	NA	0.119453	-3.61085	NA	NA	0.0922383	-4.7143	NA	NA	0.111028	-3.92495	NA	NA	-0.0810196	-6.46267	NA	NA	-0.0724023	-4.4644	NA	NA
5	153010000	153020000	0.115197	-4.48565	NA	NA	0.13076	-4.04023	NA	NA	0.119453	-3.61085	NA	NA	0.0956922	-4.68764	NA	NA	0.111028	-3.92495	NA	NA	-0.0810196	-6.46267	NA	NA	-0.0715399	-4.40599	NA	NA
5	153050000	153060000	0.0557802	-4.75447	NA	NA	0.126953	-3.92147	NA	NA	0.0887692	-2.69551	NA	NA	0.0874021	-4.44846	NA	NA	0.151144	-2.93502	NA	NA	-0.103718	-6.06306	NA	NA	-0.0750927	-4.56124	NA	NA
5	153060000	153070000	0.0414457	-4.27837	NA	NA	0.126953	-3.92147	NA	NA	0.0746322	-3.12324	NA	NA	0.0888444	-4.57989	NA	NA	0.151418	-2.94733	NA	NA	-0.105701	-6.0608	NA	NA	-0.0750927	-4.56124	NA	NA
5	153070000	153080000	0.0414457	-4.27837	NA	NA	0.147952	-4.45664	NA	NA	0.0746322	-3.12324	NA	NA	0.089013	-4.60364	NA	NA	0.156684	-3.20977	NA	NA	-0.104745	-6.11727	NA	NA	-0.0422537	-4.51218	NA	NA
5	153080000	153090000	-0.00717796	-4.6667	NA	NA	0.146046	-4.45656	NA	NA	0.0761068	-2.94562	NA	NA	0.0960474	-4.52469	NA	NA	0.142566	-3.43254	NA	NA	-0.0997738	-6.39982	NA	NA	-0.0396381	-4.50696	NA	NA
5	153090000	153100000	-0.00717796	-4.6667	NA	NA	0.131855	-4.45631	NA	NA	0.0733424	-2.92593	NA	NA	0.0982231	-4.4967	NA	NA	0.15897	-3.22717	NA	NA	-0.103111	-6.39376	NA	NA	-0.0237689	-4.70161	NA	NA
5	153100000	153110000	-0.0387208	-4.68076	NA	NA	0.131855	-4.45631	NA	NA	0.0642397	-2.85924	NA	NA	0.102966	-4.5261	NA	NA	0.167875	-3.28848	NA	NA	-0.114667	-6.37795	NA	NA	-0.0218047	-4.72999	NA	NA
5	153110000	153120000	-0.0387208	-4.68076	NA	NA	0.112085	-4.12935	NA	NA	0.054519	-2.86953	NA	NA	0.104107	-4.53537	NA	NA	0.169181	-3.32133	NA	NA	-0.117213	-6.33688	NA	NA	-0.0131664	-4.31385	NA	NA
5	162630000	162640000	0.0244312	-4.10915	NA	NA	-0.0347352	-6.26633	NA	NA	-0.0100176	-3.46703	NA	NA	0.0135324	-2.12454	NA	NA	0.0457424	-4.01843	NA	NA	-0.0624485	-4.66344	NA	NA	-0.0870737	-4.07688	NA	NA
5	162640000	162650000	0.0294718	-4.12038	NA	NA	-0.0575048	-6.18031	NA	NA	-0.0109827	-3.36169	NA	NA	0.0135324	-2.12454	NA	NA	0.0616048	-4.06764	NA	NA	-0.0624485	-4.66344	NA	NA	-0.0870737	-4.07688	NA	NA
5	162650000	162660000	0.0294718	-4.12038	NA	NA	-0.0575048	-6.18031	NA	NA	-0.0288162	-3.56291	NA	NA	-0.00154876	-2.04828	NA	NA	0.0616048	-4.06764	NA	NA	-0.0579244	-4.36727	NA	NA	-0.0865527	-3.56905	NA	NA
5	162660000	162670000	0.028623	-4.29381	NA	NA	-0.0833416	-6.5092	NA	NA	-0.0520765	-3.71475	NA	NA	-0.0124374	-1.99566	NA	NA	0.046301	-3.89949	NA	NA	-0.0567185	-4.30542	NA	NA	-0.0864433	-3.49384	NA	NA
5	162670000	162680000	0.028623	-4.29381	NA	NA	-0.0768485	-6.46664	NA	NA	-0.0568579	-3.74481	NA	NA	-0.039503	-2.00307	NA	NA	0.0477875	-3.78012	NA	NA	-0.0710838	-4.75629	NA	NA	-0.064928	-3.44046	NA	NA
5	162900000	162910000	-0.06443	-4.32437	NA	NA	-0.126261	-6.73675	NA	NA	-0.00847751	-3.3373	NA	NA	0.100748	-3.14329	NA	NA	-0.0468705	-4.01371	NA	NA	-0.1849	-4.65349	NA	NA	-0.186967	-3.5961	NA	NA
5	162910000	162920000	-0.06443	-4.32437	NA	NA	-0.117659	-6.57326	NA	NA	-0.000869247	-3.4898	NA	NA	0.100946	-3.14066	NA	NA	-0.0481473	-4.08539	NA	NA	-0.184779	-4.6205	NA	NA	-0.191341	-3.63685	NA	NA
5	162920000	162930000	-0.0496497	-4.44189	NA	NA	-0.112603	-6.54139	NA	NA	0.00769537	-3.65177	NA	NA	0.100576	-3.13357	NA	NA	-0.0491984	-4.16873	NA	NA	-0.174697	-4.45519	NA	NA	-0.191341	-3.63685	NA	NA
5	162930000	162940000	-0.0496497	-4.44189	NA	NA	-0.112603	-6.54139	NA	NA	0.00769537	-3.65177	NA	NA	0.100576	-3.13357	NA	NA	-0.048085	-4.11853	NA	NA	-0.157992	-4.20628	NA	NA	-0.182142	-3.37826	NA	NA
5	162940000	162950000	-0.0668997	-4.62693	NA	NA	-0.112603	-6.54139	NA	NA	0.0101601	-3.62347	NA	NA	0.100543	-2.99725	NA	NA	-0.0381372	-3.90994	NA	NA	-0.149987	-4.27712	NA	NA	-0.190336	-3.47137	NA	NA
5	163150000	163160000	-0.176723	-4.27978	NA	NA	-0.370361	-5.84236	NA	NA	-0.152883	-3.27061	NA	NA	-0.126206	-3.0119	NA	NA	-0.0349925	-4.01118	NA	NA	-0.196545	-4.19175	NA	NA	-0.578139	-1.94208	NA	NA
5	163160000	163170000	-0.228078	-4.19522	NA	NA	-0.411223	-6.27344	NA	NA	-0.152883	-3.27061	NA	NA	-0.126206	-3.0119	NA	NA	-0.0349925	-4.01118	NA	NA	-0.223937	-3.99505	NA	NA	-0.5855	-1.95225	NA	NA
5	166060000	166070000	-0.038133	-4.72873	NA	NA	-0.00217	-6.61559	NA	NA	-0.0120658	-2.68295	NA	NA	-0.110078	-4.77641	NA	NA	0.150752	-2.93662	NA	NA	-0.114185	-4.68463	NA	NA	-0.162322	-4.68937	NA	NA
5	166070000	166080000	-0.038133	-4.72873	NA	NA	0.00053089	-6.93165	NA	NA	-0.0240103	-2.91339	NA	NA	-0.112713	-4.89309	NA	NA	0.147906	-2.72725	NA	NA	-0.11916	-5.03461	NA	NA	-0.161539	-4.6879	NA	NA
5	166080000	166090000	-0.0285588	-4.51804	NA	NA	-0.0293456	-6.9936	NA	NA	-0.0391627	-3.20295	NA	NA	-0.113681	-4.94402	NA	NA	0.151132	-2.68485	NA	NA	-0.12072	-5.13839	NA	NA	-0.158186	-4.68456	NA	NA
5	166090000	166100000	-0.0285588	-4.51804	NA	NA	-0.0345085	-6.99889	NA	NA	-0.0434828	-3.2639	NA	NA	-0.107887	-4.97097	NA	NA	0.151132	-2.68485	NA	NA	-0.0998294	-5.16251	NA	NA	-0.158186	-4.68456	NA	NA
5	166150000	166160000	-0.0379509	-4.73989	NA	NA	-0.037779	-6.16027	NA	NA	-0.0786726	-2.962	NA	NA	-0.0994655	-4.71141	NA	NA	0.192012	-2.4208	NA	NA	-0.0623226	-4.78101	NA	NA	-0.175236	-4.72059	NA	NA
5	166160000	166170000	-0.0423837	-4.92206	NA	NA	-0.0661813	-6.40732	NA	NA	-0.0880164	-3.16013	NA	NA	-0.0979848	-4.68524	NA	NA	0.182634	-2.74011	NA	NA	-0.0494615	-4.85957	NA	NA	-0.17456	-4.71403	NA	NA
5	166170000	166180000	-0.0423837	-4.92206	NA	NA	-0.079046	-6.54653	NA	NA	-0.0821164	-2.7602	NA	NA	-0.0948972	-4.6238	NA	NA	0.176822	-2.94686	NA	NA	-0.00474007	-5.09446	NA	NA	-0.164069	-4.69266	NA	NA
5	166180000	166190000	-0.0552047	-4.77155	NA	NA	-0.0558429	-6.37592	NA	NA	-0.0809099	-2.76627	NA	NA	-0.0934637	-4.68123	NA	NA	0.178488	-3.04958	NA	NA	-0.0023724	-5.06591	NA	NA	-0.156693	-4.67907	NA	NA
5	166190000	166200000	-0.0552047	-4.77155	NA	NA	-0.0628975	-6.16523	NA	NA	-0.0724205	-3.3404	NA	NA	-0.0917278	-4.74891	NA	NA	0.18085	-3.00934	NA	NA	0.0235419	-4.82683	NA	NA	-0.150077	-4.78485	NA	NA
5	166200000	166210000	-0.0591797	-4.87347	NA	NA	-0.086759	-5.88179	NA	NA	-0.0724205	-3.3404	NA	NA	-0.0945274	-4.85233	NA	NA	0.197728	-2.68911	NA	NA	0.0235419	-4.82683	NA	NA	-0.140228	-4.94118	NA	NA
5	166210000	166220000	-0.0591797	-4.87347	NA	NA	-0.121789	-5.82077	NA	NA	-0.043264	-2.35891	NA	NA	-0.0959282	-4.90034	NA	NA	0.195709	-2.74877	NA	NA	0.0529281	-4.74987	NA	NA	-0.139222	-4.91979	NA	NA
5	166220000	166230000	-0.0625338	-4.68123	NA	NA	-0.12419	-6.3737	NA	NA	-0.0369165	-2.34285	NA	NA	-0.0846887	-4.43484	NA	NA	0.193967	-2.79125	NA	NA	0.0536737	-4.74703	NA	NA	-0.129176	-4.72552	NA	NA
5	166240000	166250000	-0.0647884	-5.129	NA	NA	-0.127609	-6.43688	NA	NA	-0.0154357	-2.84	NA	NA	-0.0839781	-4.49761	NA	NA	0.193984	-3.27601	NA	NA	0.0750776	-4.54858	NA	NA	-0.139575	-4.71186	NA	NA
5	166250000	166260000	-0.0647884	-5.129	NA	NA	-0.140345	-6.74854	NA	NA	-0.0140989	-3.17487	NA	NA	-0.08395	-4.66829	NA	NA	0.19313	-3.22733	NA	NA	0.0796325	-4.51771	NA	NA	-0.144123	-4.70731	NA	NA
5	166260000	166270000	-0.0521701	-4.79365	NA	NA	-0.136141	-6.68153	NA	NA	0.00967069	-3.0665	NA	NA	-0.0823416	-4.61163	NA	NA	0.189922	-3.05073	NA	NA	0.114908	-4.24483	NA	NA	-0.1453	-4.52459	NA	NA
5	166270000	166280000	-0.0521701	-4.79365	NA	NA	-0.123649	-6.46151	NA	NA	0.0337199	-2.91438	NA	NA	-0.0803986	-4.54124	NA	NA	0.194314	-3.11958	NA	NA	0.114908	-4.24483	NA	NA	-0.145892	-4.46445	NA	NA
5	166280000	166290000	-0.0224843	-4.75006	NA	NA	-0.123649	-6.46151	NA	NA	0.0641685	-2.10959	NA	NA	-0.0833534	-4.61034	NA	NA	0.200622	-3.16936	NA	NA	0.148443	-4.07355	NA	NA	-0.165158	-4.08216	NA	NA
5	166290000	166300000	-0.0224843	-4.75006	NA	NA	-0.073448	-6.6199	NA	NA	0.0708551	-2.11288	NA	NA	-0.0861268	-4.68145	NA	NA	0.215497	-3.10208	NA	NA	0.151344	-4.05736	NA	NA	-0.168334	-4.02286	NA	NA
5	166300000	166310000	-0.0295654	-4.80971	NA	NA	-0.073448	-6.6199	NA	NA	0.0997179	-2.13129	NA	NA	-0.0868961	-4.63925	NA	NA	0.21403	-3.0716	NA	NA	0.165755	-4.24835	NA	NA	-0.135784	-4.37327	NA	NA
5	166310000	166320000	-0.0295654	-4.80971	NA	NA	-0.102741	-6.67284	NA	NA	0.0993307	-2.03048	ENSOCUG00000025389	NA	-0.0886168	-4.5324	NA	NA	0.202856	-2.83985	NA	NA	0.166103	-4.25298	NA	NA	-0.1309	-4.43038	NA	NA
5	166320000	166330000	-0.0362485	-4.72989	NA	NA	-0.0902656	-6.34341	NA	NA	0.0985662	-1.80583	NA	NA	-0.0905656	-4.60855	NA	NA	0.204468	-2.65238	NA	NA	0.177074	-3.83818	NA	NA	-0.113246	-4.30881	NA	NA
5	166330000	166340000	-0.0362485	-4.72989	NA	NA	-0.0798157	-6.05771	NA	NA	0.103345	-2.24034	NA	NA	-0.0986698	-4.93932	NA	NA	0.204181	-2.53802	NA	NA	0.186711	-3.50565	NA	NA	-0.103034	-4.2432	NA	NA
5	166340000	166350000	-0.019508	-4.56612	NA	NA	-0.0817418	-5.95978	NA	NA	0.105649	-2.46259	NA	NA	-0.0944623	-4.74742	NA	NA	0.196167	-2.45555	NA	NA	0.167975	-4.03567	NA	NA	-0.137097	-4.44358	NA	NA
5	166350000	166360000	-0.019508	-4.56612	NA	NA	-0.0916988	-5.97864	NA	NA	0.112529	-2.61825	NA	NA	-0.0886965	-4.48358	NA	NA	0.196344	-2.56077	NA	NA	0.167744	-4.04099	NA	NA	-0.141522	-4.46402	NA	NA
5	166380000	166390000	-0.0324023	-4.72952	NA	NA	-0.127365	-6.55929	NA	NA	0.108389	-2.77035	NA	NA	-0.108377	-4.60052	NA	NA	0.147306	-3.0008	NA	NA	0.130473	-4.04054	NA	NA	-0.160819	-4.32307	NA	NA
5	166390000	166400000	-0.0324023	-4.72952	NA	NA	-0.124716	-6.59035	NA	NA	0.11319	-2.53332	NA	NA	-0.113602	-4.54903	NA	NA	0.147306	-3.0008	NA	NA	0.0997638	-4.03596	NA	NA	-0.158099	-4.25549	NA	NA
5	166400000	166410000	-0.0218453	-4.98301	NA	NA	-0.102691	-6.80759	NA	NA	0.116604	-3.08194	NA	NA	-0.120305	-4.67416	NA	NA	0.118943	-3.30401	NA	NA	0.0931657	-4.12971	NA	NA	-0.130819	-4.73533	NA	NA
5	166410000	166420000	-0.0218453	-4.98301	NA	NA	-0.128815	-6.49199	NA	NA	0.118125	-3.3216	NA	NA	-0.12403	-4.75357	NA	NA	0.113208	-3.32786	NA	NA	0.053993	-4.70768	NA	NA	-0.11635	-4.99307	NA	NA
5	166420000	166430000	-0.0309258	-4.92165	NA	NA	-0.147043	-6.24666	NA	NA	0.110041	-2.80763	NA	NA	-0.13265	-4.91929	NA	NA	0.105403	-3.34951	NA	NA	0.0527244	-4.70362	NA	NA	-0.109035	-4.80542	NA	NA
5	166430000	166440000	-0.0309258	-4.92165	NA	NA	-0.123846	-5.68553	NA	NA	0.106885	-2.62259	NA	NA	-0.136342	-4.99492	NA	NA	0.0939434	-3.48567	NA	NA	0.0355135	-4.64441	NA	NA	-0.10472	-4.69335	NA	NA
5	166450000	166460000	-0.0287043	-4.5909	NA	NA	-0.0957873	-5.81298	NA	NA	0.11254	-2.50476	NA	NA	-0.136382	-4.96964	NA	NA	0.0813347	-3.26464	NA	NA	0.0355135	-4.64441	NA	NA	-0.156521	-4.805	NA	NA
5	166460000	166470000	-0.0335272	-4.87593	NA	NA	-0.0943331	-5.87132	NA	NA	0.11254	-2.50476	NA	NA	-0.136382	-4.96964	NA	NA	0.0734424	-3.09812	NA	NA	0.0177704	-4.41969	NA	NA	-0.157999	-4.80827	NA	NA
5	166470000	166480000	-0.0335272	-4.87593	NA	NA	-0.0943331	-5.87132	NA	NA	0.116956	-2.439	NA	NA	-0.136789	-5.04246	NA	NA	0.0362025	-3.44965	NA	NA	0.0104817	-4.31772	NA	NA	-0.159427	-4.68777	NA	NA
5	166480000	166490000	-0.0329492	-4.67127	NA	NA	-0.084235	-5.96207	NA	NA	0.124218	-2.32994	NA	NA	-0.136827	-5.05213	NA	NA	0.0361595	-3.44219	NA	NA	0.0104817	-4.31772	NA	NA	-0.16457	-4.31469	NA	NA
5	166490000	166500000	-0.0329492	-4.67127	NA	NA	-0.084235	-5.96207	NA	NA	0.12116	-2.35033	NA	NA	-0.138599	-4.94589	NA	NA	0.0335584	-3.12295	NA	NA	-0.00351918	-4.22234	NA	NA	-0.164359	-4.3315	NA	NA
5	166590000	166600000	-0.0603807	-4.98601	NA	NA	-0.0378255	-6.50224	NA	NA	-0.00412297	-3.27403	NA	NA	-0.179352	-4.98381	NA	NA	-0.0217434	-3.96201	NA	NA	-0.0930103	-4.74197	NA	NA	-0.17388	-4.45218	NA	NA
5	166600000	166610000	-0.0759105	-4.77706	NA	NA	-0.0378255	-6.50224	NA	NA	-0.00741898	-3.42373	NA	NA	-0.179948	-5.07885	NA	NA	-0.0242302	-3.96039	NA	NA	-0.0884178	-4.46081	NA	NA	-0.187592	-4.65963	NA	NA
5	166610000	166620000	-0.0759105	-4.77706	NA	NA	-0.0201398	-6.10919	NA	NA	-0.00870633	-2.84098	NA	NA	-0.180421	-4.9822	NA	NA	-0.03619	-3.95268	NA	NA	-0.0880164	-4.45189	NA	NA	-0.187592	-4.65963	NA	NA
5	166620000	166630000	-0.063061	-4.96859	NA	NA	-0.012692	-6.14965	NA	NA	-0.00965631	-2.42326	NA	NA	-0.182643	-4.613	NA	NA	-0.0178131	-3.93408	NA	NA	-0.0813708	-4.32912	NA	NA	-0.12126	-3.71527	NA	NA
5	166630000	166640000	-0.063061	-4.96859	NA	NA	0.00810633	-6.26714	NA	NA	-0.0675612	-2.8566	NA	NA	-0.180575	-4.65578	NA	NA	-0.0136429	-3.92356	NA	NA	-0.0832161	-4.29813	NA	NA	-0.111318	-3.77456	NA	NA
5	166640000	166650000	-0.0752071	-5.00275	NA	NA	0.00911973	-6.17596	NA	NA	-0.078589	-2.94659	NA	NA	-0.174722	-4.79487	NA	NA	-0.0243612	-3.72478	NA	NA	-0.0931655	-4.08223	NA	NA	-0.0964842	-4.07426	NA	NA
5	166650000	166660000	-0.0752071	-5.00275	NA	NA	0.0134654	-5.77017	NA	NA	-0.0834846	-2.99024	NA	NA	-0.174722	-4.79487	NA	NA	-0.0248801	-3.80642	NA	NA	-0.0931655	-4.08223	NA	NA	-0.0837622	-4.12408	NA	NA
5	166660000	166670000	-0.067141	-4.95202	NA	NA	0.0223674	-5.74874	NA	NA	-0.0846479	-3.18238	NA	NA	-0.161971	-4.81968	NA	NA	-0.0272258	-4.16443	NA	NA	-0.0879399	-3.89776	NA	NA	-0.0651981	-4.19283	NA	NA
5	166670000	166680000	-0.067141	-4.95202	NA	NA	0.0316117	-5.72462	NA	NA	-0.0848106	-3.20593	NA	NA	-0.158179	-4.82647	NA	NA	-0.0349064	-3.8837	NA	NA	-0.0876137	-3.88981	NA	NA	-0.0598531	-4.06752	NA	NA
5	166680000	166690000	-0.0756688	-4.66003	NA	NA	0.0247732	-5.87527	NA	NA	-0.0789024	-3.23943	NA	NA	-0.154364	-4.61861	NA	NA	-0.047582	-3.42201	NA	NA	-0.0747525	-3.76858	NA	NA	-0.0449023	-3.69371	NA	NA
5	166760000	166770000	-0.086463	-4.34858	NA	NA	-0.0315673	-6.20591	NA	NA	-0.0970811	-3.45021	NA	NA	-0.117416	-4.75973	NA	NA	-0.119705	-4.22945	NA	NA	-0.0501931	-3.97724	NA	NA	-0.0606534	-4.15719	NA	NA
5	166770000	166780000	-0.086463	-4.34858	NA	NA	-0.0492172	-6.11466	NA	NA	-0.0948762	-3.56734	NA	NA	-0.117358	-4.75964	NA	NA	-0.131457	-4.34367	NA	NA	-0.0374282	-4.04084	NA	NA	-0.0604647	-4.33799	NA	NA
5	166780000	166790000	-0.0889738	-4.34589	NA	NA	-0.0522243	-6.16297	NA	NA	-0.0880019	-3.4832	NA	NA	-0.103733	-4.416	NA	NA	-0.121083	-4.37898	NA	NA	-0.0374282	-4.04084	NA	NA	-0.0604647	-4.33799	NA	NA
5	166790000	166800000	-0.0889738	-4.34589	NA	NA	-0.0740691	-6.52108	NA	NA	-0.0789969	-3.36237	NA	NA	-0.103733	-4.416	NA	NA	-0.108763	-4.42156	NA	NA	-0.042176	-4.04905	NA	NA	-0.0539044	-3.97526	NA	NA
5	166800000	166810000	-0.114942	-4.42637	NA	NA	-0.0740691	-6.52108	NA	NA	-0.0789969	-3.36237	NA	NA	-0.0953883	-4.45425	NA	NA	-0.107048	-4.43529	NA	NA	-0.044737	-4.0549	NA	NA	-0.0510577	-3.81269	NA	NA
5	166810000	166820000	-0.114942	-4.42637	NA	NA	-0.0802902	-6.42823	NA	NA	-0.0908885	-3.30454	NA	NA	-0.0819093	-4.50977	NA	NA	-0.0967174	-4.50649	NA	NA	-0.044737	-4.0549	NA	NA	-0.0786245	-3.93719	NA	NA
5	166820000	166830000	-0.125137	-4.45381	NA	NA	-0.0904691	-6.25342	NA	NA	-0.0975485	-3.27212	NA	NA	-0.0819093	-4.50977	NA	NA	-0.0967174	-4.50649	NA	NA	-0.0467972	-4.27514	NA	NA	-0.11515	-4.08698	NA	NA
5	166830000	166840000	-0.125137	-4.45381	NA	NA	-0.101074	-6.24563	NA	NA	-0.0995618	-3.40923	NA	NA	-0.0775011	-4.41864	NA	NA	-0.100537	-4.07863	NA	NA	-0.0472784	-4.33087	NA	NA	-0.112963	-4.02695	NA	NA
5	166840000	166850000	-0.142329	-4.59002	NA	NA	-0.111171	-6.24224	NA	NA	-0.101445	-3.5211	NA	NA	-0.0755898	-4.37589	NA	NA	-0.100894	-4.0374	NA	NA	-0.0390914	-4.07153	NA	NA	-0.110216	-3.95522	NA	NA
5	166850000	166860000	-0.142329	-4.59002	NA	NA	-0.127633	-6.33836	NA	NA	-0.111119	-3.40791	NA	NA	-0.0736305	-4.35058	NA	NA	-0.11511	-4.14209	NA	NA	-0.0373221	-4.01348	NA	NA	-0.123554	-4.0408	NA	NA
5	166860000	166870000	-0.166688	-3.9786	NA	NA	-0.130333	-6.36241	NA	NA	-0.143506	-3.01625	NA	NA	-0.0694493	-4.28398	NA	NA	-0.120408	-4.09996	NA	NA	-0.0345427	-3.91185	NA	NA	-0.163116	-4.28881	NA	NA
5	166870000	166880000	-0.166688	-3.9786	NA	NA	-0.131529	-6.57748	NA	NA	-0.137283	-3.18541	NA	NA	-0.0704097	-4.28432	NA	NA	-0.132142	-3.91975	NA	NA	-0.031874	-3.81608	NA	NA	-0.179771	-4.37058	NA	NA
5	166880000	166890000	-0.20498	-4.52668	NA	NA	-0.1549	-6.44227	NA	NA	-0.132458	-3.2739	NA	NA	-0.0870193	-4.289	NA	NA	-0.135153	-3.97366	NA	NA	-0.0258351	-3.72108	NA	NA	-0.2219	-4.57942	NA	NA
5	166890000	166900000	-0.20498	-4.52668	NA	NA	-0.172293	-6.32926	NA	NA	-0.128269	-3.0941	NA	NA	-0.0870193	-4.289	NA	NA	-0.154503	-4.31307	NA	NA	0.00791489	-3.20937	NA	NA	-0.224481	-4.5156	NA	NA
5	166900000	166910000	-0.219512	-4.18884	NA	NA	-0.180254	-5.94324	NA	NA	-0.131837	-3.17112	NA	NA	-0.0932965	-4.14726	NA	NA	-0.154503	-4.31307	NA	NA	0.00318435	-3.36724	NA	NA	-0.241475	-4.06999	NA	NA
5	166910000	166920000	-0.219512	-4.18884	NA	NA	-0.18529	-5.75579	NA	NA	-0.144084	-3.41231	NA	NA	-0.0963679	-4.07948	NA	NA	-0.150664	-4.06086	NA	NA	-0.00931053	-3.82403	NA	NA	-0.241475	-4.06999	NA	NA
5	166930000	166940000	-0.237045	-4.4188	NA	NA	-0.182616	-7.09214	NA	NA	-0.147198	-3.24287	NA	NA	-0.113035	-4.37467	NA	NA	-0.150077	-4.02579	NA	NA	-0.00931053	-3.82403	NA	NA	-0.240019	-3.93086	NA	NA
5	166940000	166950000	-0.247359	-4.04179	NA	NA	-0.173843	-7.34379	NA	NA	-0.150626	-3.33334	NA	NA	-0.117031	-4.33859	NA	NA	-0.137963	-3.7901	NA	NA	0.00176665	-3.70656	NA	NA	-0.240019	-3.93086	NA	NA
5	166950000	166960000	-0.247359	-4.04179	NA	NA	-0.173843	-7.34379	NA	NA	-0.157209	-3.5115	NA	NA	-0.132458	-4.19741	NA	NA	-0.131922	-3.6733	NA	NA	0.00190546	-3.70511	NA	NA	-0.269336	-3.18952	NA	NA
5	166960000	166970000	-0.229162	-4.15817	NA	NA	-0.161194	-7.15867	NA	NA	-0.136315	-3.21401	NA	NA	-0.13244	-4.19244	NA	NA	-0.124037	-3.69263	NA	NA	0.0164949	-3.33323	NA	NA	-0.270438	-3.16042	NA	NA
5	166970000	166980000	-0.229162	-4.15817	NA	NA	-0.159043	-7.1044	ENSMUSG00000049336	Tenm2	-0.125945	-3.05034	NA	NA	-0.131352	-3.8206	ENSSSCG00000017018	TENM2	-0.116213	-3.7124	NA	NA	0.0198368	-3.24982	NA	NA	-0.274026	-3.51467	NA	NA
5	166980000	166990000	-0.248749	-3.74281	NA	NA	-0.154767	-6.81217	NA	NA	-0.12359	-3.07214	NA	NA	-0.131352	-3.8206	NA	NA	-0.116167	-3.79371	NA	NA	0.023772	-3.21677	NA	NA	-0.278757	-3.8837	NA	NA
5	166990000	167000000	-0.248749	-3.74281	NA	NA	-0.145997	-6.20236	NA	NA	-0.115196	-3.15485	NA	NA	-0.144282	-4.07061	NA	NA	-0.11553	-4.42838	NA	NA	0.0603109	-2.9552	NA	NA	-0.269695	-3.9062	NA	NA
5	167000000	167010000	-0.248774	-3.974	NA	NA	-0.14358	-6.19141	NA	NA	-0.115196	-3.15485	NA	NA	-0.153544	-4.24274	NA	NA	-0.123764	-4.33735	NA	NA	0.0603109	-2.9552	NA	NA	-0.233043	-3.97794	NA	NA
5	167010000	167020000	-0.248774	-3.974	NA	NA	-0.13364	-6.1641	NA	NA	-0.0919769	-3.34226	NA	NA	-0.152388	-4.27673	NA	NA	-0.145822	-4.0633	NA	NA	0.115655	-3.4339	NA	NA	-0.232597	-3.85655	NA	NA
5	167020000	167030000	-0.244458	-4.12918	NA	NA	-0.134068	-6.26921	NA	NA	-0.08936	-3.36296	NA	NA	-0.151609	-4.30231	NA	NA	-0.140152	-4.28807	NA	NA	0.120635	-3.47503	NA	NA	-0.230556	-3.37656	NA	NA
6	12080000	12090000	0.25486	1.80739	NA	NA	0.322548	1.65036	NA	NA	0.250531	2.80987	NA	NA	0.216831	2.6685	NA	NA	0.097443	1.73146	NA	NA	0.122435	1.80307	NA	NA	0.356163	3.10715	NA	NA
6	12090000	12100000	0.25486	1.80739	NA	NA	0.282397	1.63902	NA	NA	0.156256	3.36649	NA	NA	0.188078	2.55131	NA	NA	0.097443	1.73146	NA	NA	0.104661	1.80519	NA	NA	0.309001	2.72694	NA	NA
6	12150000	12160000	0.0769778	1.40039	NA	NA	0.170411	1.41763	NA	NA	-0.043897	2.56532	NA	NA	0.0178065	2.09969	NA	NA	-0.0368773	1.02437	NA	NA	-0.0833891	1.94085	NA	NA	0.056659	2.08957	NA	NA
6	12160000	12170000	0.0196261	1.22137	NA	NA	0.15897	1.41669	NA	NA	-0.0770396	1.92213	NA	NA	0.0291265	1.90468	NA	NA	-0.045653	1.25058	NA	NA	-0.0895439	1.91374	NA	NA	0.00208769	2.21897	NA	NA
6	12170000	12180000	0.0196261	1.22137	NA	NA	0.127605	1.4125	NA	NA	-0.0850522	1.76102	NA	NA	0.0375143	1.77305	NA	NA	-0.0475596	1.14689	NA	NA	-0.0969433	1.88255	NA	NA	-0.0399125	2.04715	NA	NA
6	12180000	12190000	-0.0487168	0.859642	NA	NA	0.127605	1.4125	NA	NA	-0.121235	2.18495	NA	NA	0.0375143	1.77305	NA	NA	-0.0521701	0.866477	NA	NA	-0.0952702	1.84657	NA	NA	-0.101553	1.78466	NA	NA
6	12190000	12200000	-0.0487168	0.859642	NA	NA	0.114751	1.60402	NA	NA	-0.123365	2.21184	NA	NA	0.00949651	1.72957	NA	NA	-0.0521701	0.866477	NA	NA	-0.0802402	1.50499	NA	NA	-0.154972	1.52856	NA	NA
6	12200000	12210000	-0.124182	0.584837	NA	NA	0.114751	1.60402	NA	NA	-0.125831	2.18631	NA	NA	0.000291591	1.71439	NA	NA	-0.0707896	0.860308	NA	NA	-0.0800265	1.53439	NA	NA	-0.186171	1.38809	NA	NA
6	12230000	12240000	-0.220603	1.00012	NA	NA	0.0619121	1.37448	NA	NA	-0.186994	0.975485	NA	NA	-0.0147933	1.72233	NA	NA	-0.133014	0.771726	NA	NA	-0.0950117	1.70205	NA	NA	-0.381104	1.87908	NA	NA
6	12240000	12250000	-0.287147	0.585138	NA	NA	0.0526275	1.52464	NA	NA	-0.199582	0.568025	NA	NA	-0.0175668	1.72349	NA	NA	-0.114381	0.698622	NA	NA	-0.101797	1.72651	NA	NA	-0.471628	1.14406	NA	NA
6	12250000	12260000	-0.287147	0.585138	NA	NA	0.0536273	1.47491	NA	NA	-0.172822	1.38232	NA	NA	0.0160848	1.32465	NA	NA	-0.0670876	0.521105	NA	NA	-0.0677101	1.65164	NA	NA	-0.467536	0.98103	NA	NA
6	12260000	12270000	-0.307903	0.501291	NA	NA	0.0542255	1.44676	NA	NA	-0.162805	1.70502	NA	NA	0.0232644	1.2411	NA	NA	-0.0504561	0.491496	NA	NA	-0.0572963	1.62717	NA	NA	-0.462179	0.783973	NA	NA
6	12270000	12280000	-0.307903	0.501291	NA	NA	0.0607439	1.49516	NA	NA	-0.154508	1.68107	NA	NA	0.0374413	1.23196	NA	NA	0.0140488	0.394561	NA	NA	-0.0572963	1.62717	NA	NA	-0.462179	0.783973	NA	NA
6	14000000	14010000	0.260262	1.90882	NA	NA	0.184777	2.14282	NA	NA	0.314038	0.449442	NA	NA	0.0826177	2.82524	NA	NA	0.139933	3.08729	NA	NA	0.059374	2.08494	NA	NA	0.377383	2.28508	NA	NA
6	14010000	14020000	0.260262	1.90882	NA	NA	0.164279	2.21201	NA	NA	0.250456	0.199836	NA	NA	0.0647372	2.89986	NA	NA	0.0163786	3.09617	NA	NA	0.0420588	2.16772	NA	NA	0.3383	2.28015	NA	NA
6	14020000	14030000	0.148645	1.86122	NA	NA	0.137264	2.22266	NA	NA	0.190006	-0.0476102	NA	NA	0.00740734	2.89452	NA	NA	0.0163786	3.09617	NA	NA	-0.0617832	2.26264	NA	NA	0.278858	2.34927	NA	NA
6	14030000	14040000	0.148645	1.86122	NA	NA	0.102163	2.23855	NA	NA	0.0741912	0.840263	NA	NA	-0.0671832	2.88553	NA	NA	-0.162701	3.25496	NA	NA	-0.111859	2.31222	NA	NA	0.205369	2.43386	NA	NA
6	15400000	15410000	0.382923	2.78502	NA	NA	0.323715	2.45093	NA	NA	0.302228	3.00022	NA	NA	0.316746	3.69603	NA	NA	0.0836497	4.05957	NA	NA	0.240986	3.31934	NA	NA	0.590877	3.78634	NA	NA
6	15410000	15420000	0.382923	2.78502	NA	NA	0.288131	2.49553	NA	NA	0.231254	2.74715	NA	NA	0.316746	3.69603	NA	NA	0.0557148	3.91633	NA	NA	0.240986	3.31934	NA	NA	0.575291	3.98464	NA	NA
6	15420000	15430000	0.273952	2.702	NA	NA	0.288131	2.49553	NA	NA	0.173147	2.53353	NA	NA	0.217822	3.59772	NA	NA	-0.0537423	3.90172	NA	NA	0.131299	3.53291	NA	NA	0.529656	4.58379	NA	NA
6	15430000	15440000	0.273952	2.702	NA	NA	0.288131	2.49553	NA	NA	0.124956	2.43968	NA	NA	0.140885	3.51445	NA	NA	-0.113489	3.89397	NA	NA	0.131299	3.53291	NA	NA	0.520965	4.48716	NA	NA
6	15440000	15450000	0.137186	2.54327	NA	NA	0.26778	2.49073	NA	NA	-0.0033486	2.18	NA	NA	0.100136	3.52285	NA	NA	-0.176915	3.8821	NA	NA	0.0351811	3.62807	NA	NA	0.414106	3.37675	NA	NA
6	15450000	15460000	0.137186	2.54327	NA	NA	0.259128	2.4893	NA	NA	-0.08377	2.66045	NA	NA	0.000684924	3.54216	NA	NA	-0.251468	3.86521	NA	NA	0.0255674	3.63589	NA	NA	0.403322	3.41956	NA	NA
6	22610000	22620000	0.0280337	-0.929379	NA	NA	0.163948	-1.74796	NA	NA	0.308709	-0.590158	NA	NA	0.277769	-1.22224	NA	NA	0.164	-2.19066	NA	NA	0.148278	-0.0725691	NA	NA	0.394166	-1.44052	NA	NA
6	22620000	22630000	0.026189	-0.9157	NA	NA	0.16483	-1.7367	NA	NA	0.309764	-0.784025	NA	NA	0.26892	-1.22793	NA	NA	0.1553	-2.46595	NA	NA	0.161973	-0.32029	NA	NA	0.387736	-1.54751	NA	NA
6	22630000	22640000	0.026189	-0.9157	NA	NA	0.168108	-1.76943	NA	NA	0.269898	-0.971191	NA	NA	0.242728	-1.24623	NA	NA	0.15388	-2.51173	NA	NA	0.154426	-0.373602	NA	NA	0.376116	-1.7448	NA	NA
6	22640000	22650000	0.0318279	-0.607086	NA	NA	0.18514	-1.78288	NA	NA	0.254737	-0.984193	NA	NA	0.238551	-1.25681	NA	NA	0.121031	-2.55064	NA	NA	0.139773	-0.481226	NA	NA	0.363151	-1.06105	NA	NA
6	22650000	22660000	0.0318279	-0.607086	NA	NA	0.174397	-1.53039	NA	NA	0.227588	-0.163982	NA	NA	0.205462	-1.34104	NA	NA	0.118204	-2.55659	NA	NA	0.13735	-0.373747	NA	NA	0.357726	-0.774916	NA	NA
6	22660000	22670000	0.0393233	-1.02878	NA	NA	0.174683	-2.22808	NA	NA	0.227588	-0.163982	NA	NA	0.194383	-1.36169	NA	NA	0.0769573	-2.64427	NA	NA	0.129597	-0.0200888	NA	NA	0.351408	-1.45401	NA	NA
6	22670000	22680000	0.0393233	-1.02878	NA	NA	0.162322	-2.26703	NA	NA	0.195473	-1.34278	NA	NA	0.16014	-1.42532	NA	NA	0.0630273	-2.77044	NA	NA	0.129597	-0.0200888	NA	NA	0.348715	-1.74946	NA	NA
6	22680000	22690000	0.0266153	-1.23372	NA	NA	0.144168	-2.31864	NA	NA	0.188893	-1.31082	NA	NA	0.137904	-1.42759	NA	NA	0.0356861	-3.00203	NA	NA	0.102484	0.625918	NA	NA	0.345753	-1.70941	NA	NA
6	22690000	22700000	0.0266153	-1.23372	NA	NA	0.159209	-2.10131	NA	NA	0.175032	-1.14315	NA	NA	0.10041	-1.43169	NA	NA	-0.0178051	-2.74511	NA	NA	0.0907193	0.310745	NA	NA	0.333038	-1.58999	NA	NA
6	22710000	22720000	-0.0067956	-0.94778	NA	NA	0.148639	-2.16218	NA	NA	0.128775	-1.02182	NA	NA	0.0437032	-1.37076	NA	NA	-0.0905382	-3.05251	NA	NA	0.0325618	0.34157	NA	NA	0.274953	-2.23236	NA	NA
6	22720000	22730000	-0.0269175	-1.12018	NA	NA	0.15266	-2.01828	NA	NA	0.107289	-1.10183	NA	NA	0.0283302	-1.28855	NA	NA	-0.157003	-3.2756	NA	NA	0.0174844	0.210279	NA	NA	0.25879	-1.87013	NA	NA
6	22730000	22740000	-0.0269175	-1.12018	NA	NA	0.152667	-2.01818	NA	NA	0.0958947	-0.907649	NA	NA	0.0183681	-1.23636	NA	NA	-0.170608	-3.32372	NA	NA	-0.00417017	0.018891	NA	NA	0.24081	-1.51603	NA	NA
6	22740000	22750000	-0.047947	-1.19731	NA	NA	0.198344	-1.66744	NA	NA	0.0871048	-0.675945	NA	NA	0.0134751	-1.19033	NA	NA	-0.242111	-2.92517	NA	NA	-0.0105267	-0.0256754	NA	NA	0.217418	-1.86425	NA	NA
6	22750000	22760000	-0.047947	-1.19731	NA	NA	0.200738	-1.68787	NA	NA	0.0782094	-0.0623192	NA	NA	0.00705072	-1.125	NA	NA	-0.243848	-2.91744	NA	NA	-0.0177215	-0.0720133	NA	NA	0.183008	-2.42693	NA	NA
6	30700000	30710000	0.431644	3.02184	NA	NA	0.0583176	5.45155	NA	NA	0.0208813	4.82136	ENSOCUG00000002178	NRM	0.164476	6.1971	NA	NA	-0.0593077	5.78986	NA	NA	-0.130923	5.3048	NA	NA	0.567537	4.4928	NA	NA
6	30710000	30720000	0.431644	3.02184	ENSG00000137337	MDC1	0.0660478	4.93762	ENSMUSG00000061607	Mdc1	-0.0568443	5.34942	ENSOCUG00000002181	NA	0.0581716	5.75316	ENSSSCG00000001379	TUBB	-0.00238504	5.39804	ENSOARG00000011746	NA	0.00210902	5.28599	ENSCAFG00000000442	MDC1	0.554171	4.48458	ENSFCAG00000007696	MDC1
6	30720000	30730000	0.298495	2.58741	ENSG00000196230	TUBB	0.0660804	4.9344	ENSMUSG00000001525	Tubb5	-0.0568443	5.34942	ENSOCUG00000002187	TUBB	0.0297611	5.62594	ENSSSCG00000001362	MDC1	-0.00238504	5.39804	ENSOARG00000011626	NA	0.00210902	5.28599	ENSCAFG00000000443	NA	0.554171	4.48458	ENSFCAG00000027444	TUBB
6	30730000	30740000	0.298495	2.58741	NA	NA	0.0660804	4.9344	NA	NA	-0.0752123	5.20743	NA	NA	0.022071	5.80108	NA	NA	0.01628	5.37976	NA	NA	0.0793446	5.55957	NA	NA	0.503143	4.17512	NA	NA
6	30740000	30750000	0.313616	2.64607	ENSG00000137312;ENSG00000137331	FLOT1;IER3	0.130787	4.97951	ENSMUSG00000059714;ENSMUSG00000003541	Flot1;Ier3	-0.100404	4.99735	ENSOCUG00000016451;ENSOCUG00000017308	IER3;FLOT1	0.00612839	6.17705	ENSSSCG00000022725;ENSSSCG00000027607	FLOT1;IER3	0.0214338	5.37376	ENSOARG00000011485;ENSOARG00000011463	NA;NA	0.0825846	5.57433	ENSCAFG00000000444;ENSCAFG00000000447	FLOT1;IER3	0.490975	4.10829	ENSFCAG00000028381;ENSFCAG00000007698	IER3;FLOT1
6	31540000	31550000	-0.120095	2.4414	ENSG00000204498;ENSG00000198563;ENSG00000254870;ENSG00000213760	NFKBIL1;DDX39B;ATP6V1G2-DDX39B;ATP6V1G2	-0.427095	4.03693	ENSMUSG00000019432;ENSMUSG00000042419	Ddx39b;Nfkbil1	0.0785303	4.60039	ENSOCUG00000028158;ENSOCUG00000015065;ENSOCUG00000024126	ATP6V1G2;NFKBIL1;DDX39B	0.0472471	5.70467	ENSSSCG00000001401;ENSSSCG00000001400;ENSSSCG00000001402	ATP6V1G2-DDX39B;DDX39B;NFKBIL1	-0.25796	5.67951	ENSOARG00000008745;ENSOARG00000008787;ENSOARG00000008551	NA;NA;NA	0.0173577	4.32655	ENSCAFG00000030599;ENSCAFG00000000509;ENSCAFG00000000513	NFKBIL1;DDX39B;ATP6V1G2	-1.11836	2.98635	ENSFCAG00000000103;ENSFCAG00000041082;ENSFCAG00000004497	NFKBIL1;ATP6V1G2;DDX39B
6	31550000	31560000	-0.120095	2.4414	NA	NA	-0.245979	4.1086	ENSMUSG00000081650	Gm16181	0.129957	4.57081	NA	NA	0.175767	5.93489	NA	NA	-0.0916426	5.57586	NA	NA	0.0173577	4.32655	NA	NA	-0.501573	2.56767	NA	NA
6	31560000	31570000	0.0396778	2.6037	NA	NA	0.108512	4.32902	NA	NA	0.304088	4.47733	NA	NA	0.236748	6.0389	NA	NA	-0.0916426	5.57586	NA	NA	0.196644	3.8805	NA	NA	-0.501573	2.56767	NA	NA
6	32810000	32820000	-0.0167681	1.83743	NA	NA	0.552486	2.6322	ENSMUSG00000041538	H2-Ob	-1.07864	1.60676	ENSOCUG00000029437	HLA-DOB	-0.194217	1.17604	ENSSSCG00000001459	HLA-DOB	-0.248233	2.2789	ENSOARG00000007458	NA	0.211591	0.474563	NA	NA	-2.64579	1.2289	ENSFCAG00000041575	NA
6	32820000	32830000	0.0104817	1.92611	ENSG00000241106	HLA-DOB	0.600514	2.29762	NA	NA	-1.06862	4.63183	NA	NA	-0.228128	2.44121	NA	NA	-0.263738	3.01587	NA	NA	-0.0101179	1.41966	NA	NA	-4.12763	1.50303	NA	NA
6	32830000	32840000	0.0104817	1.92611	ENSG00000250264;ENSG00000204267	AL669918.1;TAP2	0.612063	3.10978	NA	NA	-1.06862	4.63183	ENSOCUG00000002489	NA	-0.228128	2.44121	ENSSSCG00000025593;ENSSSCG00000001463	NA;PSMB9	-0.265827	3.30101	ENSOARG00000007573	NA	-0.197084	2.36449	NA	NA	-4.89179	1.67631	ENSFCAG00000035701	NA
6	32840000	32850000	0.106746	2.12195	ENSG00000240065;ENSG00000204264	PSMB9;PSMB8	0.651533	3.92018	ENSMUSG00000024338	Psmb8	-0.951872	4.94942	ENSOCUG00000002131	PSMB8	-0.222431	2.93732	NA	NA	-0.257684	3.23716	ENSOARG00000007622	NA	-0.340862	2.95734	NA	NA	-5.01113	1.05584	ENSFCAG00000023131	NA
6	32850000	32860000	0.106746	2.12195	ENSG00000168394	TAP1	0.654912	3.98664	ENSMUSG00000037321;ENSMUSG00000096727	Tap1;Psmb9	-0.875365	5.13328	ENSOCUG00000002139;ENSOCUG00000002135	NA;TAP1	-0.220869	3.08391	ENSSSCG00000026951;ENSSSCG00000025618	PSMB8;TAP1	-0.250844	3.17484	ENSOARG00000007738;ENSOARG00000007866	NA;NA	-0.362121	3.04644	ENSCAFG00000000832;ENSCAFG00000030725	TAP1;PSMB9	-6.5042	0.864143	ENSFCAG00000042806;ENSFCAG00000030632	NA;NA
6	32860000	32870000	0.154842	2.11149	NA	NA	0.616009	3.15608	NA	NA	-0.765626	3.21466	NA	NA	-0.228711	2.78534	NA	NA	-0.268294	3.27071	NA	NA	-0.446178	2.70427	NA	NA	-6.5042	0.300855	NA	NA
6	32930000	32940000	0.513983	2.05155	NA	NA	0.608395	3.22773	NA	NA	0.019922	3.95884	NA	NA	-0.0367018	3.27628	NA	NA	-0.0103164	4.04391	NA	NA	0.00480061	3.72481	NA	NA	-6.5042	0.175506	NA	NA
6	32940000	32950000	0.603864	2.38044	ENSG00000242574	HLA-DMB	0.594272	3.35233	ENSMUSG00000037548;ENSMUSG00000079547	H2-DMb2;H2-DMb1	0.170452	4.438	ENSOCUG00000026567	NA	0.0469346	3.8097	ENSSSCG00000001469	SLA-DMB	0.110609	4.77644	ENSOARG00000007906	NA	0.0315294	3.89486	NA	NA	-6.5042	0.175506	ENSFCAG00000040910	NA
6	32950000	32960000	0.603864	2.38044	ENSG00000248993	AL645941.2	0.538043	3.79159	NA	NA	0.270625	4.70774	ENSOCUG00000022573	HLA-DMA	0.0380409	3.99234	ENSSSCG00000001470	SLA-DMA	0.157392	5.0715	ENSOARG00000007972	NA	0.123392	4.07572	NA	NA	-6.5042	0.175506	ENSFCAG00000041486	NA
6	32960000	32970000	0.592163	2.29989	ENSG00000204257;ENSG00000204256	HLA-DMA;BRD2	0.538043	3.79159	ENSMUSG00000024335	Brd2	0.356297	4.82608	NA	NA	0.0253913	4.26301	ENSSSCG00000001471	BRD2	0.15758	5.64784	NA	NA	0.144678	4.11695	ENSCAFG00000000848;ENSCAFG00000000871	DLA-DMA;BRD2	-6.5042	0.175506	NA	NA
6	32970000	32980000	0.592163	2.29989	NA	NA	0.471955	3.70722	ENSMUSG00000037649	H2-DMa	0.374169	4.58205	ENSOCUG00000003097	BRD2	0.00200919	4.06728	NA	NA	0.157626	5.78628	ENSOARG00000008038	NA	0.156474	3.90556	NA	NA	-2.82014	0.175506	ENSFCAG00000009696	NA
6	32980000	32990000	0.549003	1.99772	NA	NA	0.469761	3.70554	NA	NA	0.399698	4.1692	NA	NA	-0.145906	2.96337	NA	NA	0.0931059	4.63964	NA	NA	0.168008	3.70336	NA	NA	-2.62603	0.175506	NA	NA
6	33160000	33170000	0.58393	2.14999	NA	NA	0.0993509	3.44824	NA	NA	0.284911	3.61097	NA	NA	-0.34319	2.09653	NA	NA	-0.142055	4.4292	NA	NA	0.276364	3.23773	NA	NA	-2.66836	1.18534	NA	NA
6	33170000	33180000	0.58393	2.14999	NA	NA	-0.0454128	3.8925	NA	NA	0.201912	3.98714	NA	NA	-0.352152	2.22602	NA	NA	-0.185724	5.53435	NA	NA	0.312477	3.34797	NA	NA	-2.47639	0.951226	NA	NA
6	33180000	33190000	0.532741	2.11809	NA	NA	-0.0454128	3.8925	NA	NA	0.170664	4.12983	NA	NA	-0.379735	2.60683	NA	NA	-0.185901	5.54071	NA	NA	0.356979	3.48478	NA	NA	-2.40778	1.37967	NA	NA
6	33190000	33200000	0.532741	2.11809	ENSG00000204248	COL11A2	-0.175784	3.96984	ENSMUSG00000024330	Col11a2	0.114366	4.49672	ENSOCUG00000016497	COL11A2	-0.429568	2.68171	ENSSSCG00000001473	COL11A2	-0.243864	6.21296	ENSOARG00000008335	NA	0.341726	3.75099	ENSCAFG00000000903	COL11A2	-2.34124	2.19928	ENSFCAG00000004005	COL11A2
6	33200000	33210000	0.466067	2.17717	ENSG00000204231;ENSG00000204228;ENSG00000112473;ENSG00000204227	RXRB;HSD17B8;SLC39A7;RING1	-0.185776	3.97579	ENSMUSG00000024327;ENSMUSG00000039656;ENSMUSG00000073422;ENSMUSG00000024325	Slc39a7;Rxrb;H2-Ke6;Ring1	0.0718208	4.75843	ENSOCUG00000011598;ENSOCUG00000011590;ENSOCUG00000020995	SLC39A7;RXRB;HSD17B8	-0.602552	2.94201	ENSSSCG00000001474;ENSSSCG00000001475;ENSSSCG00000001476;ENSSSCG00000001477	RXRB;SLC39A7;HSD17B8;RING1	-0.249333	6.28518	ENSOARG00000008818;ENSOARG00000008780;ENSOARG00000008766;ENSOARG00000008890	NA;NA;NA;NA	0.310358	4.35825	ENSCAFG00000000912;ENSCAFG00000000917;ENSCAFG00000000933	RXRB;SLC39A7;RING1	-2.69549	1.7159	ENSFCAG00000006984;ENSFCAG00000006981;ENSFCAG00000004010	NA;NA;NA
6	33210000	33220000	0.466067	2.17717	NA	NA	-0.167359	4.01513	NA	NA	0.0455645	4.45904	NA	NA	-0.602552	2.94201	NA	NA	-0.231364	5.94372	NA	NA	0.310358	4.35825	NA	NA	-3.69907	0.787777	NA	NA
6	33250000	33260000	0.112612	1.77388	NA	NA	-0.185805	4.21019	NA	NA	-0.135853	4.2145	NA	NA	-0.747684	5.55847	NA	NA	-0.255271	5.33144	NA	NA	0.108814	3.59228	NA	NA	-3.20372	0.936409	NA	NA
6	33260000	33270000	0.0304583	2.31232	NA	NA	-0.215873	4.31204	NA	NA	-0.135853	4.2145	NA	NA	-0.747684	5.55847	NA	NA	-0.27398	5.88846	NA	NA	0.0417724	3.64282	NA	NA	-2.58606	1.41656	NA	NA
6	33270000	33280000	0.0304583	2.31232	ENSG00000231500;ENSG00000235863;ENSG00000223501	RPS18;B3GALT4;VPS52	-0.237321	4.37968	ENSMUSG00000067370;ENSMUSG00000024319;ENSMUSG00000008668	B3galt4;Vps52;Rps18	-0.190582	4.86396	ENSOCUG00000010533;ENSOCUG00000010546;ENSOCUG00000010550	VPS52;NA;B3GALT4	-0.64783	6.02211	ENSSSCG00000001502;ENSSSCG00000001503;ENSSSCG00000001501	RPS18;B3GALT4;VPS52	-0.294166	6.42432	ENSOARG00000009101;ENSOARG00000008970;ENSOARG00000009145	NA;NA;NA	0.0190129	3.8424	ENSCAFG00000000950;ENSCAFG00000000941	RPS18;VPS52	-2.58606	1.41656	ENSFCAG00000045696;ENSFCAG00000043560;ENSFCAG00000004015	RPS18;NA;B3GALT4
6	33280000	33290000	0.0503262	2.54594	ENSG00000204220;ENSG00000227057	PFDN6;WDR46	-0.244086	4.38184	ENSMUSG00000024309;ENSMUSG00000024312	Pfdn6;Wdr46	-0.216786	5.12425	ENSOCUG00000010559;ENSOCUG00000010554	PFDN6;NA	-0.603333	6.24184	ENSSSCG00000001505	PFDN6	-0.282506	6.49768	ENSOARG00000009232;ENSOARG00000009215	NA;NA	-0.073245	4.65899	ENSCAFG00000000956;ENSCAFG00000000954	PFDN6;WDR46	-2.55633	1.21611	ENSFCAG00000004016;ENSFCAG00000046037	WDR46;NA
6	33290000	33300000	0.0503262	2.54594	ENSG00000237441	RGL2	-0.290151	4.39991	ENSMUSG00000041354	Rgl2	-0.349396	4.97321	ENSOCUG00000026930	RGL2	-0.53436	6.34587	ENSSSCG00000001506;ENSSSCG00000001504	RGL2;WDR46	-0.247758	6.71064	ENSOARG00000009312	NA	-0.0813169	4.64933	ENSCAFG00000000963	RGL2	-2.49917	1.13137	ENSFCAG00000042019	NA
6	33300000	33310000	0.0545683	2.41194	NA	NA	-0.290151	4.39991	NA	NA	-0.401701	4.91511	NA	NA	-0.425881	6.48552	NA	NA	-0.247758	6.71064	NA	NA	-0.218837	4.51255	NA	NA	-2.46881	0.849976	NA	NA
6	33310000	33320000	0.0545683	2.41194	ENSG00000236104;ENSG00000231925	ZBTB22;TAPBP	-0.30946	4.45677	ENSMUSG00000024308;ENSMUSG00000051390	Tapbp;Zbtb22	-0.502532	5.26561	ENSOCUG00000010563	TAPBP	-0.425881	6.48552	ENSSSCG00000001507	ZBTB22	-0.209425	6.0071	ENSOARG00000009465;ENSOARG00000009391	NA;NA	-0.218837	4.51255	ENSCAFG00000000977;ENSCAFG00000000972	ZBTB22;TAPBP	-2.21087	0.175506	ENSFCAG00000050206;ENSFCAG00000004017	NA;NA
6	33320000	33330000	0.0492926	2.30167	ENSG00000285064;ENSG00000204209	AL662820.1;DAXX	-0.310855	4.45921	ENSMUSG00000002307	Daxx	-0.598549	5.61967	ENSOCUG00000010574;ENSOCUG00000037016	DAXX;NA	-0.331948	6.14462	ENSSSCG00000001509	DAXX	-0.201434	5.82888	ENSOARG00000009519	NA	-0.211591	3.91468	ENSCAFG00000000981;ENSCAFG00000047836	DAXX;NA	-2.21878	0.330967	ENSFCAG00000046536;ENSFCAG00000047002	NA;NA
6	33390000	33400000	0.00269254	2.52008	ENSG00000237649	KIFC1	0.11804	2.78417	ENSMUSG00000024301	Kifc5b	-0.374907	4.46184	ENSOCUG00000010708	KIFC1	-0.246953	6.06706	ENSSSCG00000001511;ENSSSCG00000001510	PHF1;KIFC1	-0.40719	5.19691	ENSOARG00000009637	NA	-0.211508	4.30539	ENSCAFG00000000987	KIFC1	-2.26302	1.38441	ENSFCAG00000013653	KIFC1
6	33400000	33410000	0.00523312	2.51688	NA	NA	0.180986	3.39869	NA	NA	-0.313775	4.60083	NA	NA	-0.186967	6.15793	NA	NA	-0.458916	6.03437	NA	NA	-0.214789	4.38131	NA	NA	-2.31805	3.29495	NA	NA
6	33410000	33420000	0.00523312	2.51688	ENSG00000112511;ENSG00000112514;ENSG00000197283	PHF1;CUTA;SYNGAP1	0.181878	3.39481	ENSMUSG00000024194;ENSMUSG00000024193	Cuta;Phf1	-0.304387	4.7854	ENSOCUG00000025968;ENSOCUG00000013680;ENSOCUG00000001039	CUTA;PHF1;SYNGAP1	-0.165427	6.17058	ENSSSCG00000001512	CUTA	-0.463893	6.10084	ENSOARG00000009815;ENSOARG00000009736	NA;NA	-0.229832	4.69337	ENSCAFG00000001008;ENSCAFG00000001014;ENSCAFG00000000998	CUTA;SYNGAP1;PHF1	-2.2941	3.30541	ENSFCAG00000013654;ENSFCAG00000013655	PHF1;CUTA
6	33420000	33430000	0.000829955	2.5833	NA	NA	0.229909	3.15019	ENSMUSG00000067629	Syngap1	-0.27992	5.25953	NA	NA	-0.122499	6.20102	ENSSSCG00000001513	SYNGAP1	-0.429211	5.93818	ENSOARG00000009939	NA	-0.222519	4.6092	NA	NA	-1.7175	3.4065	ENSFCAG00000013656	SYNGAP1
6	33430000	33440000	0.000829955	2.5833	NA	NA	0.229909	3.15019	NA	NA	-0.263905	5.12938	NA	NA	-0.0964391	6.16862	NA	NA	-0.407887	5.81335	NA	NA	-0.166171	3.91937	NA	NA	-1.7175	3.4065	NA	NA
6	33440000	33450000	0.0344027	2.49907	NA	NA	0.227045	3.63483	NA	NA	-0.191385	4.59952	NA	NA	-0.00311387	6.03633	NA	NA	-0.39268	5.5562	NA	NA	-0.166171	3.91937	NA	NA	-1.08106	3.48618	NA	NA
6	33450000	33460000	0.0344027	2.49907	ENSG00000213588	ZBTB9	0.226329	3.75772	ENSMUSG00000079605;ENSMUSG00000117819	Zbtb9;Gm50253	-0.191385	4.59952	ENSOCUG00000025266	ZBTB9	-0.00311387	6.03633	NA	NA	-0.361901	5.05066	ENSOARG00000015750	NA	-0.124851	3.72277	ENSCAFG00000001017	ZBTB9	-1.06867	3.48499	ENSFCAG00000027926	ZBTB9
6	33610000	33620000	0.309764	2.51833	NA	NA	0.273779	3.54679	NA	NA	-0.07224	3.98306	NA	NA	-0.0271531	5.006	NA	NA	-0.013792	4.88978	NA	NA	0.0337891	3.61922	NA	NA	0.0912531	2.98088	NA	NA
6	33620000	33630000	0.333654	2.23844	ENSG00000096433	ITPR3	0.269726	3.41781	ENSMUSG00000042644	Itpr3	-0.0519321	3.95369	NA	NA	0.0120611	5.06186	ENSSSCG00000001518	ITPR3	-0.013792	4.88978	NA	NA	0.199207	4.00025	NA	NA	0.257413	3.23178	ENSFCAG00000013659	ITPR3
6	33630000	33640000	0.333654	2.23844	NA	NA	0.2648	3.25302	NA	NA	0.0308335	3.89429	ENSOCUG00000005766	ITPR3	0.074472	5.16718	NA	NA	0.0457185	4.88924	NA	NA	0.205898	4.01704	NA	NA	0.331429	3.34742	NA	NA
6	33640000	33650000	0.330296	2.40616	NA	NA	0.2648	3.25302	NA	NA	0.11134	3.84175	NA	NA	0.074472	5.16718	NA	NA	0.102652	4.88843	ENSOARG00000010180	NA	0.239894	3.65367	NA	NA	0.363677	3.39169	NA	NA
6	33650000	33660000	0.330296	2.40616	NA	NA	0.21011	3.17446	NA	NA	0.129495	3.78143	NA	NA	0.0994006	5.10661	NA	NA	0.103304	4.88128	NA	NA	0.268341	3.374	NA	NA	0.440041	3.501	NA	NA
6	33660000	33670000	0.278593	2.30733	NA	NA	0.204628	3.16625	NA	NA	0.165433	3.67692	NA	NA	0.106426	5.08744	NA	NA	0.112932	4.78724	NA	NA	0.269737	3.47392	NA	NA	0.439139	3.48872	NA	NA
6	33670000	33680000	0.278593	2.30733	NA	NA	0.155983	3.19414	NA	NA	0.159271	3.67129	NA	NA	0.0653135	5.14887	NA	NA	0.108614	4.78504	NA	NA	0.272492	3.64802	NA	NA	0.401695	3.09623	NA	NA
6	33680000	33690000	0.22261	2.32505	NA	NA	0.129918	3.20849	NA	NA	0.101106	3.6219	NA	NA	0.0442487	5.17962	NA	NA	0.0345655	4.74827	NA	NA	0.244608	3.84412	NA	NA	0.401695	3.09623	NA	NA
6	33690000	33700000	0.22261	2.32505	NA	NA	0.10585	3.16344	NA	NA	0.101106	3.6219	NA	NA	-0.0125664	5.133	NA	NA	0.00880154	4.71663	NA	NA	0.168409	4.39756	NA	NA	0.288788	3.50659	NA	NA
6	33700000	33710000	0.124246	2.09376	NA	NA	0.0806023	3.11835	NA	NA	0.0662416	3.87458	NA	NA	-0.0808685	5.15639	NA	NA	-0.106803	4.52982	NA	NA	0.164941	4.2265	NA	NA	0.286982	3.51299	NA	NA
6	33710000	33720000	0.124246	2.09376	ENSG00000137288	UQCC2	0.0806023	3.11835	ENSMUSG00000024208	Uqcc2	0.0582974	3.93292	ENSOCUG00000005802	UQCC2	-0.106271	5.28946	ENSSSCG00000030668	C7H6orf125	-0.108821	4.24497	ENSOARG00000010327	NA	0.154755	3.70486	ENSCAFG00000031270	UQCC2	0.282405	2.97571	ENSFCAG00000041370	UQCC2
6	33720000	33730000	0.134354	2.2683	NA	NA	0.101048	3.19427	NA	NA	0.0931195	3.65826	NA	NA	-0.0729682	5.10731	NA	NA	-0.0699506	3.97052	NA	NA	0.154755	3.70486	NA	NA	0.282208	2.93988	NA	NA
6	33730000	33740000	0.134354	2.2683	NA	NA	0.101048	3.19427	NA	NA	0.127057	3.40131	ENSOCUG00000029364	IP6K3	-0.0597088	5.03976	NA	NA	-0.0485904	3.84208	ENSOARG00000010356	NA	0.191397	3.22727	ENSCAFG00000001188	IP6K3	0.280903	3.1133	ENSFCAG00000040779	IP6K3
6	33740000	33750000	0.149413	2.22569	ENSG00000161896	IP6K3	0.106127	3.12134	ENSMUSG00000024210	Ip6k3	0.127057	3.40131	NA	NA	-0.0466946	5.13229	ENSSSCG00000039272	IP6K3	-0.00886219	3.99955	NA	NA	0.192648	3.20868	NA	NA	0.280123	3.22072	NA	NA
6	33750000	33760000	0.149413	2.22569	NA	NA	0.106182	3.11981	NA	NA	0.155549	3.44053	NA	NA	-0.0318919	5.24451	NA	NA	-0.00886219	3.99955	NA	NA	0.216848	3.3204	NA	NA	0.281798	3.14285	NA	NA
6	42100000	42110000	0.118571	3.00559	NA	NA	0.0832889	4.26563	NA	NA	-0.154692	3.65171	NA	NA	-0.0898407	4.6171	NA	NA	0.166664	4.63543	NA	NA	-0.154749	3.16965	NA	NA	0.409816	3.76324	NA	NA
6	42110000	42120000	0.118571	3.00559	NA	NA	0.0965825	4.13633	NA	NA	-0.131908	3.30725	NA	NA	-0.0797724	4.65709	NA	NA	0.270161	4.96964	NA	NA	-0.0847182	3.47869	NA	NA	0.409816	3.76324	NA	NA
6	42120000	42130000	0.0878886	2.86552	NA	NA	0.0930251	4.19419	NA	NA	-0.130211	3.31737	NA	NA	-0.0536744	4.33544	NA	NA	0.270161	4.96964	NA	NA	-0.0847182	3.47869	NA	NA	0.446896	3.84066	NA	NA
6	42130000	42140000	0.0878886	2.86552	NA	NA	0.0870464	4.29189	NA	NA	-0.0301822	3.88449	NA	NA	-0.0439379	4.20926	NA	NA	0.289391	4.95277	NA	NA	-0.0907171	3.38126	NA	NA	0.456649	3.86273	NA	NA
6	42140000	42150000	0.0232678	2.80099	ENSG00000188112	C6orf132	0.0797069	4.21995	ENSMUSG00000047150;ENSMUSG00000034382	1700001C19Rik;AI661453	-0.0301822	3.88449	ENSOCUG00000025813;ENSOCUG00000023491	NA;C6orf132	-0.0336369	4.13065	ENSSSCG00000036801	C6orf132	0.296039	4.94756	ENSOARG00000003183;ENSOARG00000003177	NA;NA	-0.10138	3.21239	ENSCAFG00000031768	C12H6orf132	0.445851	3.48771	ENSFCAG00000046589	CB2H6orf132
6	42150000	42160000	0.0232678	2.80099	ENSG00000214732;ENSG00000048545	NA;GUCA1A	0.0473322	3.92164	ENSMUSG00000118471	Gm50461	-0.0972426	3.69296	NA	NA	-0.027565	4.09206	NA	NA	0.281526	4.61447	NA	NA	-0.10138	3.21239	ENSCAFG00000031208	GUCA1ANB	0.429214	3.00082	ENSFCAG00000018880	GUCA1ANB
6	42210000	42220000	-0.132605	2.86569	ENSG00000048544	MRPS10	-0.0176661	4.05957	ENSMUSG00000034729	Mrps10	0.0186209	3.38233	ENSOCUG00000016697	MRPS10	-0.0413267	4.54119	ENSSSCG00000001638	MRPS10	0.0893044	4.52791	ENSOARG00000003277	NA	-0.112674	4.15118	NA	NA	0.346561	3.34502	ENSFCAG00000040557	MRPS10
6	42220000	42230000	-0.0599411	2.85711	NA	NA	0.0156183	3.38577	NA	NA	0.0223179	3.60154	NA	NA	-0.0413267	4.54119	NA	NA	0.0752987	4.51004	NA	NA	-0.0491249	4.13573	NA	NA	0.328666	3.29223	NA	NA
6	42230000	42240000	-0.0599411	2.85711	NA	NA	0.0585047	3.34875	NA	NA	0.0291817	3.56933	NA	NA	-0.0012534	4.44441	NA	NA	0.0479031	4.47432	NA	NA	0.0287025	4.01	NA	NA	0.403841	3.23988	NA	NA
6	42240000	42250000	0.0874661	2.70286	NA	NA	0.112889	3.29825	NA	NA	0.146434	3.0259	NA	NA	0.00244705	4.43746	NA	NA	0.0664685	4.45082	NA	NA	0.0482761	3.94027	NA	NA	0.42094	3.22668	NA	NA
6	42250000	42260000	0.0874661	2.70286	NA	NA	0.205001	3.44009	NA	NA	0.169008	3.05595	NA	NA	0.151979	4.28364	NA	NA	0.176678	4.28891	NA	NA	0.233526	3.32659	NA	NA	0.511659	3.44649	NA	NA
6	48040000	48050000	0.239458	-0.92612	NA	NA	0.00963347	-5.23113	NA	NA	0.280487	-2.09168	NA	NA	0.154853	-4.02484	NA	NA	0.0742485	-6.02096	NA	NA	0.110069	-3.36483	NA	NA	0.332069	-1.9724	NA	NA
6	48050000	48060000	0.239458	-0.92612	NA	NA	0.000326542	-5.1049	NA	NA	0.251991	-2.18678	NA	NA	0.154181	-4.00773	NA	NA	0.07184	-5.91388	NA	NA	0.1415	-3.40568	NA	NA	0.367347	-1.60715	NA	NA
6	48060000	48070000	0.216822	-0.921569	ENSG00000244694	PTCHD4	-0.0127532	-4.92562	ENSMUSG00000042256	Ptchd4	0.224411	-2.27954	ENSOCUG00000009411	NA	0.148611	-3.89458	ENSSSCG00000001729	PTCHD4	0.069068	-5.81523	ENSOARG00000012061	NA	0.164921	-3.44061	ENSCAFG00000002100	PTCHD4	0.370574	-1.55879	ENSFCAG00000015316	PTCHD4
6	48070000	48080000	0.216822	-0.921569	NA	NA	-0.00990993	-4.86489	NA	NA	0.192939	-1.8257	NA	NA	0.148611	-3.89458	NA	NA	0.0919399	-5.84618	NA	NA	0.193207	-3.22558	NA	NA	0.373708	-1.50808	NA	NA
6	48080000	48090000	0.208807	-1.16043	NA	NA	-0.000588584	-4.65828	NA	NA	0.17158	-1.53255	NA	NA	0.196133	-3.9537	NA	NA	0.106333	-5.86803	NA	NA	0.224914	-2.99904	NA	NA	0.367805	-1.72344	NA	NA
6	48090000	48100000	0.208807	-1.16043	NA	NA	0.00103295	-4.64924	NA	NA	0.154345	-2.0389	NA	NA	0.233025	-4.01544	NA	NA	0.124643	-5.99988	NA	NA	0.246526	-3.02881	NA	NA	0.353568	-2.28138	NA	NA
6	48490000	48500000	0.213308	-1.80154	NA	NA	0.0372878	-5.78904	NA	NA	0.165599	-2.88918	ENSOCUG00000025395	NA	0.317128	-3.75194	NA	NA	0.219284	-5.35511	NA	NA	0.158144	-3.76012	NA	NA	0.471477	-2.39497	NA	NA
6	48500000	48510000	0.223387	-1.88388	NA	NA	0.0139034	-5.36858	NA	NA	0.176905	-2.59361	NA	NA	0.23344	-3.71207	NA	NA	0.214087	-5.32965	NA	NA	0.152667	-3.90838	NA	NA	0.466629	-2.50513	NA	NA
6	48510000	48520000	0.223387	-1.88388	NA	NA	-0.00879601	-5.41908	NA	NA	0.179272	-2.53433	NA	NA	0.20124	-3.82817	NA	NA	0.187651	-5.20102	NA	NA	0.146194	-4.10686	NA	NA	0.496868	-2.55863	NA	NA
6	48520000	48530000	0.225599	-1.91995	NA	NA	0.0408256	-4.82671	NA	NA	0.187677	-2.42304	NA	NA	0.153178	-4.01974	NA	NA	0.156058	-5.59467	NA	NA	0.146194	-4.10686	NA	NA	0.496868	-2.55863	NA	NA
6	48530000	48540000	0.225599	-1.91995	NA	NA	0.0365304	-5.45511	NA	NA	0.188193	-2.36014	NA	NA	0.153178	-4.01974	NA	NA	0.107684	-6.15966	NA	NA	0.148915	-3.94572	NA	NA	0.470349	-2.57127	NA	NA
6	48630000	48640000	0.159895	-1.91187	NA	NA	0.00747799	-5.60737	NA	NA	0.0404326	-2.16253	NA	NA	-0.136714	-4.2528	NA	NA	-0.0925371	-6.10789	NA	NA	0.0415869	-4.12955	NA	NA	0.266234	-2.59739	NA	NA
6	48640000	48650000	0.144702	-2.14409	NA	NA	0.0210219	-5.28186	NA	NA	-0.000210546	-2.33493	NA	NA	-0.136714	-4.2528	NA	NA	-0.0925371	-6.10789	NA	NA	0.0141916	-4.17962	NA	NA	0.25648	-2.57231	NA	NA
6	48650000	48660000	0.144702	-2.14409	NA	NA	0.031493	-5.59481	NA	NA	-0.0634623	-2.05912	NA	NA	-0.144901	-4.35961	NA	NA	-0.146881	-6.14844	NA	NA	0.0141916	-4.17962	NA	NA	0.20294	-2.68151	NA	NA
6	48660000	48670000	0.117896	-2.20307	NA	NA	0.00281228	-5.16833	NA	NA	-0.0634623	-2.05912	NA	NA	-0.144901	-4.35961	NA	NA	-0.149346	-6.14932	NA	NA	0.00264241	-4.07545	NA	NA	0.1608	-3.01158	NA	NA
6	48670000	48680000	0.117896	-2.20307	NA	NA	0.00221632	-5.18008	NA	NA	-0.0794283	-2.30246	NA	NA	-0.123578	-4.33831	NA	NA	-0.149346	-6.14932	NA	NA	-0.011107	-4.07034	NA	NA	0.12088	-3.07683	NA	NA
6	51460000	51470000	-0.0236071	-1.8376	NA	NA	0.0978874	-2.72107	NA	NA	-0.140201	-3.16497	NA	NA	0.0264437	-5.22873	NA	NA	0.00409551	-6.0455	NA	NA	0.00149349	-3.84963	NA	NA	-0.0991563	-4.30679	NA	NA
6	51470000	51480000	-0.0236071	-1.8376	NA	NA	0.0733883	-2.64307	NA	NA	-0.127947	-3.17277	NA	NA	0.0343681	-5.22577	NA	NA	0.0054571	-6.21972	NA	NA	-0.00587129	-3.92742	NA	NA	-0.141509	-4.15333	NA	NA
6	51480000	51490000	-0.00580958	-1.62667	NA	NA	0.0485436	-2.56003	NA	NA	-0.127947	-3.17277	NA	NA	0.0384616	-5.2247	NA	NA	0.00574518	-6.25892	NA	NA	-0.00993144	-3.96945	NA	NA	-0.167849	-4.05205	NA	NA
6	51490000	51500000	-0.00580958	-1.62667	NA	NA	-0.00107897	-2.65442	NA	NA	-0.128815	-2.66979	NA	NA	0.0404612	-5.23328	NA	NA	0.0167821	-6.00046	NA	NA	-0.00993144	-3.96945	NA	NA	-0.167849	-4.05205	NA	NA
6	51500000	51510000	0.0253357	-1.9476	NA	NA	-0.0488436	-2.73791	NA	NA	-0.129049	-2.5339	NA	NA	0.0440658	-5.25026	NA	NA	0.0253821	-5.85279	NA	NA	-0.0231575	-3.6695	NA	NA	-0.203342	-3.64303	NA	NA
6	51510000	51520000	0.0253357	-1.9476	NA	NA	-0.0852412	-2.85779	NA	NA	-0.134858	-2.9248	NA	NA	0.0440658	-5.25026	NA	NA	0.0253821	-5.85279	NA	NA	-0.0241047	-3.64996	NA	NA	-0.207515	-3.59669	NA	NA
6	51520000	51530000	0.0417359	-1.75735	NA	NA	-0.0962043	-2.88918	NA	NA	-0.135757	-2.99044	NA	NA	0.0529281	-4.67064	NA	NA	0.0191993	-6.23273	NA	NA	-0.0201723	-3.48203	NA	NA	-0.215382	-3.5923	NA	NA
6	51530000	51540000	0.0417359	-1.75735	NA	NA	-0.119943	-2.91219	NA	NA	-0.129882	-3.11376	NA	NA	0.0567107	-4.59656	NA	NA	0.0163479	-6.43302	NA	NA	-0.0180543	-3.39526	NA	NA	-0.217174	-3.59106	NA	NA
6	51540000	51550000	0.0882045	-1.65924	NA	NA	-0.170635	-2.96823	NA	NA	-0.126411	-3.11035	NA	NA	0.104953	-5.00898	NA	NA	0.0415955	-6.14308	NA	NA	-0.0318858	-3.31592	NA	NA	-0.213377	-3.96546	NA	NA
6	51550000	51560000	0.0882045	-1.65924	NA	NA	-0.170387	-2.97038	NA	NA	-0.118687	-3.08493	NA	NA	0.131002	-5.11103	NA	NA	0.0326717	-6.605	NA	NA	-0.0376257	-3.28824	NA	NA	-0.212778	-3.98417	NA	NA
6	69180000	69190000	-0.172988	-3.91318	NA	NA	-0.0596814	-3.57414	NA	NA	-0.220223	-2.95305	NA	NA	-0.0462316	-2.66154	NA	NA	0.0904766	-3.72841	NA	NA	-0.0251803	-3.61404	NA	NA	0.015125	-2.24456	NA	NA
6	69190000	69200000	-0.172988	-3.91318	NA	NA	-0.0767864	-3.64328	NA	NA	-0.183969	-3.18506	NA	NA	-0.0462316	-2.66154	NA	NA	0.0956585	-3.72771	NA	NA	-0.0291628	-3.57975	NA	NA	0.0160068	-2.30303	NA	NA
6	69200000	69210000	-0.144236	-3.81357	NA	NA	-0.0767864	-3.64328	NA	NA	-0.183969	-3.18506	NA	NA	-0.0586927	-2.69187	NA	NA	0.113812	-3.53728	NA	NA	-0.0322355	-3.55905	NA	NA	0.0265413	-2.87554	NA	NA
6	69210000	69220000	-0.144236	-3.81357	NA	NA	-0.0316197	-3.6077	NA	NA	-0.149541	-3.23499	NA	NA	-0.0653853	-2.70867	NA	NA	0.114366	-3.48992	NA	NA	-0.0322355	-3.55905	NA	NA	0.0265413	-2.87554	NA	NA
6	69220000	69230000	-0.137705	-3.78504	NA	NA	-0.0172033	-3.28246	NA	NA	-0.118271	-3.24108	NA	NA	-0.0554123	-2.5552	NA	NA	0.125543	-2.42814	NA	NA	-0.0157447	-3.10571	NA	NA	0.0482281	-2.41177	NA	NA
6	69230000	69240000	-0.137705	-3.78504	NA	NA	-0.015025	-3.20248	NA	NA	-0.0883759	-3.1822	NA	NA	-0.0496721	-2.46091	NA	NA	0.138151	-2.71181	NA	NA	-0.0141769	-3.06046	NA	NA	0.0658461	-2.03803	NA	NA
6	69240000	69250000	-0.118923	-4.09176	NA	NA	0.0403703	-3.47303	NA	NA	-0.0849003	-3.15042	NA	NA	-0.0450313	-2.4433	NA	NA	0.150928	-2.98729	NA	NA	0.0130049	-3.52341	NA	NA	0.0864391	-2.04274	NA	NA
6	69250000	69260000	-0.118923	-4.09176	NA	NA	0.0410364	-3.47731	NA	NA	-0.0772282	-3.11295	NA	NA	-0.0435075	-2.43782	NA	NA	0.170452	-3.11084	NA	NA	0.0188662	-3.63276	NA	NA	0.102372	-2.04745	NA	NA
6	69260000	69270000	-0.0971786	-4.12723	NA	NA	0.076315	-3.33559	NA	NA	-0.0590101	-3.50213	NA	NA	-0.0332244	-2.45942	NA	NA	0.178961	-3.16654	NA	NA	0.0321973	-3.40652	NA	NA	0.117978	-2.1433	NA	NA
6	69270000	69280000	-0.0971786	-4.12723	NA	NA	0.0835655	-3.30282	NA	NA	-0.059489	-3.51765	NA	NA	-0.0240213	-2.47742	NA	NA	0.231837	-3.15187	NA	NA	0.048852	-3.20284	ENSCAFG00000048737	NA	0.150362	-2.32837	NA	NA
6	69280000	69290000	-0.0884626	-3.90877	NA	NA	0.0885082	-3.00539	NA	NA	-0.0673495	-3.78348	NA	NA	-0.0247352	-2.53903	NA	NA	0.258686	-3.22134	NA	NA	0.0422526	-3.42122	NA	NA	0.18013	-2.27331	NA	NA
6	69290000	69300000	-0.0884626	-3.90877	NA	NA	0.0892311	-2.96665	NA	NA	-0.0693168	-3.44273	NA	NA	-0.0253712	-2.59619	NA	NA	0.286689	-3.31995	NA	NA	0.054262	-3.92131	NA	NA	0.18013	-2.27331	NA	NA
6	112200000	112210000	-0.175242	2.51237	NA	NA	-0.213313	1.65062	NA	NA	0.0698006	4.78979	NA	NA	-0.133124	3.06574	NA	NA	0.0255124	3.43919	NA	NA	-0.161826	4.92387	NA	NA	-0.317579	2.89402	NA	NA
6	112210000	112220000	-0.175242	2.51237	NA	NA	-0.157417	1.44727	NA	NA	0.0698006	4.78979	NA	NA	-0.0703442	3.46112	NA	NA	0.0763045	3.40181	NA	NA	-0.128333	4.96882	NA	NA	-0.191808	3.03146	NA	NA
6	112220000	112230000	-0.110364	2.06643	NA	NA	-0.0948533	1.23863	NA	NA	0.149732	5.37232	NA	NA	-0.0683384	3.45269	NA	NA	0.105707	3.37793	NA	NA	-0.0672151	5.07183	NA	NA	-0.154856	2.91035	NA	NA
6	112230000	112240000	-0.110364	2.06643	ENSG00000281613	AL365214.2	-0.0451525	1.31617	NA	NA	0.152498	5.32869	NA	NA	-0.0606871	3.40853	NA	NA	0.121599	3.02998	NA	NA	-0.041199	4.8226	NA	NA	-0.130493	2.82915	NA	NA
6	112240000	112250000	-0.130528	2.25524	NA	NA	-0.0147452	1.36377	NA	NA	0.14581	4.88574	NA	NA	-0.0606871	3.40853	NA	NA	0.127203	2.89414	NA	NA	-0.0133497	4.5911	NA	NA	-0.139464	2.74139	NA	NA
6	112250000	112260000	-0.130528	2.25524	ENSG00000112769	LAMA4	-0.0130138	1.29327	ENSMUSG00000019846	Lama4	0.14581	4.88574	ENSOCUG00000009655	LAMA4	-0.0995239	3.31042	ENSSSCG00000004425	LAMA4	0.118693	2.88153	ENSOARG00000009580	NA	-0.0291506	4.57322	ENSCAFG00000004043	LAMA4	-0.14826	2.66022	ENSFCAG00000006308	LAMA4
6	112260000	112270000	-0.197706	1.91599	NA	NA	-0.00841625	1.09073	NA	NA	0.096208	4.0222	NA	NA	-0.102388	3.30353	NA	NA	0.110106	2.8663	NA	NA	-0.0875016	4.50746	NA	NA	-0.160849	2.74601	NA	NA
6	112270000	112280000	-0.197706	1.91599	NA	NA	-0.0242838	1.13867	NA	NA	-0.0155155	3.95434	NA	NA	-0.167772	2.93139	NA	NA	0.0734797	2.78543	NA	NA	-0.0875016	4.50746	NA	NA	-0.24039	3.28074	NA	NA
6	118030000	118040000	0.0789232	-3.1053	NA	NA	-0.155702	-3.81909	NA	NA	-0.104603	-2.40287	NA	NA	-0.158428	-1.73728	NA	NA	-0.0179106	-1.74402	NA	NA	-0.205754	-3.79088	NA	NA	-0.221826	-1.55705	NA	NA
6	118040000	118050000	0.105451	-3.26442	NA	NA	-0.147074	-3.68571	NA	NA	-0.0615384	-2.87853	NA	NA	-0.149644	-1.75976	NA	NA	-0.0179106	-1.74402	NA	NA	-0.186035	-3.86589	NA	NA	-0.14798	-0.996808	NA	NA
6	118050000	118060000	0.105451	-3.26442	NA	NA	-0.130681	-3.42638	NA	NA	-0.0647786	-2.78561	NA	NA	-0.110427	-1.86786	NA	NA	0.0157118	-1.09184	NA	NA	-0.153397	-3.99746	NA	NA	-0.131133	-1.20122	NA	NA
6	118060000	118070000	0.12943	-3.36936	NA	NA	-0.122446	-3.68736	NA	NA	-0.0676012	-2.70893	NA	NA	-0.100599	-1.65876	NA	NA	0.0280855	-0.86687	NA	NA	-0.148942	-4.01843	NA	NA	-0.0638213	-2.05294	NA	NA
6	118070000	118080000	0.12943	-3.36936	NA	NA	-0.116693	-3.87566	NA	NA	-0.0695223	-2.56351	NA	NA	-0.0968114	-1.58876	NA	NA	0.0344317	-1.02882	NA	NA	-0.123554	-4.1618	NA	NA	-0.0591827	-1.9024	NA	NA
6	118090000	118100000	0.129772	-3.16452	NA	NA	-0.100752	-3.46531	NA	NA	-0.081853	-2.20991	NA	NA	-0.0859995	-1.37783	NA	NA	0.063079	-1.04374	NA	NA	-0.0908127	-4.30283	NA	NA	-0.0435476	-1.49086	NA	NA
6	118100000	118110000	0.118972	-3.22155	NA	NA	-0.101583	-3.48149	NA	NA	-0.0884971	-2.32429	NA	NA	-0.0974227	-1.5176	NA	NA	0.0913858	-0.859874	NA	NA	-0.0829805	-4.33321	NA	NA	-0.0200099	-1.56624	NA	NA
6	118110000	118120000	0.118972	-3.22155	NA	NA	-0.10852	-3.57734	NA	NA	-0.100459	-2.53716	NA	NA	-0.101468	-1.55935	NA	NA	0.102437	-0.8045	NA	NA	-0.0788943	-4.04363	NA	NA	-0.0193092	-1.52057	NA	NA
6	118120000	118130000	0.109811	-2.88749	NA	NA	-0.102679	-3.66252	NA	NA	-0.12566	-2.65355	NA	NA	-0.10672	-1.51372	ENSSSCG00000004250	SLC35F1	0.121373	-0.710147	NA	NA	-0.0788943	-4.04363	NA	NA	-0.0183948	-1.45982	NA	NA
6	118130000	118140000	0.109811	-2.88749	NA	NA	-0.0912809	-3.85561	NA	NA	-0.12566	-2.65355	NA	NA	-0.115034	-1.42319	NA	NA	0.154873	-0.621969	NA	NA	-0.0853288	-3.95239	NA	NA	-0.0186944	-1.4857	NA	NA
6	118140000	118150000	0.0835031	-2.67772	NA	NA	-0.0930235	-3.50881	NA	NA	-0.219789	-2.77019	NA	NA	-0.120939	-1.26398	NA	NA	0.204233	-0.483337	NA	NA	-0.0864388	-3.86715	NA	NA	-0.0195037	-1.54688	NA	NA
6	118150000	118160000	0.0835031	-2.67772	NA	NA	-0.0942394	-3.28775	NA	NA	-0.238008	-2.77354	NA	NA	-0.126411	-1.11888	NA	NA	0.218005	-0.398932	ENSOARG00000008638	NA	-0.0854949	-3.81365	NA	NA	-0.0209344	-1.4468	NA	NA
6	121990000	122000000	-0.0438501	-1.89324	NA	NA	0.0218661	-0.334527	NA	NA	0.0855071	-1.35534	NA	NA	0.168182	0.384544	NA	NA	0.132721	-0.086106	NA	NA	0.0857949	-2.44818	NA	NA	0.283995	-1.06125	NA	NA
6	122000000	122010000	-0.111698	-1.94012	NA	NA	0.0218661	-0.334527	NA	NA	0.0561331	-0.998392	NA	NA	0.168182	0.384544	NA	NA	0.132721	-0.086106	NA	NA	0.0719483	-2.34704	NA	NA	0.278346	-1.06239	NA	NA
6	122010000	122020000	-0.111698	-1.94012	NA	NA	-0.0516505	-0.512284	NA	NA	0.0386785	-0.780737	NA	NA	0.15234	0.30929	NA	NA	0.0866753	-0.363955	NA	NA	0.0500182	-2.1704	NA	NA	0.205057	-1.07936	NA	NA
6	122020000	122030000	-0.153258	-1.83297	NA	NA	-0.10398	-0.633308	NA	NA	-0.000803626	-0.29832	NA	NA	0.0829643	0.0279278	NA	NA	0.052647	-0.48718	NA	NA	0.0369413	-2.18254	NA	NA	0.197749	-1.05831	NA	NA
6	122030000	122040000	-0.153258	-1.83297	NA	NA	-0.106711	-0.755609	NA	NA	-0.0232869	-0.0540089	NA	NA	-0.00324601	0.284721	NA	NA	0.0185907	-0.567446	NA	NA	0.00423164	-2.21153	NA	NA	0.122982	-0.839421	NA	NA
6	133800000	133810000	0.152621	-1.49033	NA	NA	0.164	-1.86675	NA	NA	-0.0156144	-2.07554	NA	NA	-0.17601	-1.22547	NA	NA	0.193415	-0.762868	NA	NA	0.220188	-2.73034	NA	NA	-0.565995	-1.65881	NA	NA
6	133810000	133820000	0.152621	-1.49033	NA	NA	0.182565	-1.30926	NA	NA	-0.0935272	-1.82809	NA	NA	-0.178665	-1.21464	NA	NA	0.189607	-0.767797	NA	NA	0.170817	-2.49978	NA	NA	-0.565995	-1.65881	NA	NA
6	133820000	133830000	0.0733829	-1.26319	NA	NA	0.182565	-1.30926	NA	NA	-0.151416	-1.64604	NA	NA	-0.265804	-0.880764	NA	NA	0.161449	-0.860407	NA	NA	0.117127	-2.42033	NA	NA	-0.62615	-1.33718	NA	NA
6	133830000	133840000	0.0733829	-1.26319	NA	NA	0.165237	-1.42493	NA	NA	-0.22779	-1.8839	NA	NA	-0.265804	-0.880764	NA	NA	0.148966	-0.900248	NA	NA	0.00648185	-2.74569	NA	NA	-0.676417	-1.08951	NA	NA
6	133840000	133850000	-0.0741932	-1.35318	NA	NA	0.144697	-1.55098	NA	NA	-0.280985	-1.56016	ENSOCUG00000034819	NA	-0.367483	-0.462612	NA	NA	0.0635261	-0.496343	NA	NA	0.00120843	-2.73629	NA	NA	-0.706022	-1.01502	NA	NA
6	133850000	133860000	-0.0741932	-1.35318	NA	NA	0.136682	-1.46159	NA	NA	-0.316981	-0.643653	NA	NA	-0.372014	-0.4458	NA	NA	-0.0406032	-0.385991	NA	NA	-0.2339	-2.41463	NA	NA	-0.808912	-0.751657	NA	NA
6	139140000	139150000	0.00486412	0.951289	NA	NA	0.244189	1.21878	NA	NA	0.0539821	3.43601	NA	NA	0.270064	2.88446	NA	NA	0.103091	2.28316	NA	NA	0.181629	0.632611	NA	NA	0.466836	2.41664	NA	NA
6	139150000	139160000	0.00486412	0.951289	NA	NA	0.220056	1.03178	NA	NA	0.0867469	3.04025	NA	NA	0.261551	2.80105	NA	NA	0.146308	2.22441	NA	NA	0.20739	0.275875	NA	NA	0.465044	1.98747	NA	NA
6	139160000	139170000	-0.016318	1.14923	NA	NA	0.151772	0.529521	NA	NA	0.12948	2.48954	ENSOCUG00000021353	NA	0.24614	2.65633	NA	NA	0.149645	2.08749	ENSOARG00000001155	NA	0.190681	0.208201	ENSCAFG00000000282	HECA	0.463164	1.57455	NA	NA
6	139170000	139180000	-0.016318	1.14923	NA	NA	0.121492	0.348867	NA	NA	0.124485	2.21797	NA	NA	0.229	2.57121	NA	NA	0.157097	1.73818	NA	NA	0.187378	0.196338	NA	NA	0.433697	1.86723	NA	NA
6	139180000	139190000	-0.0434066	0.648289	NA	NA	0.0767977	0.0810597	NA	NA	0.117618	1.84863	NA	NA	0.182096	2.32018	NA	NA	0.158399	1.67309	NA	NA	0.154497	0.461437	NA	NA	0.420251	1.99812	NA	NA
7	8120000	8130000	0.183446	-0.731786	NA	NA	0.200628	-0.337694	NA	NA	0.105812	-2.04584	NA	NA	0.115242	0.371938	NA	NA	0.249761	1.36784	NA	NA	0.138502	1.71501	NA	NA	0.408822	1.58642	NA	NA
7	8130000	8140000	0.183446	-0.731786	NA	NA	0.177739	-0.303121	NA	NA	0.0554744	-2.36581	NA	NA	0.0272216	0.758059	NA	NA	0.176336	1.40401	NA	NA	0.131164	1.70092	NA	NA	0.299753	2.19156	NA	NA
7	8140000	8150000	0.0745783	-0.38121	NA	NA	0.138336	-0.22846	NA	NA	0.0427806	-2.32811	NA	NA	0.0272216	0.758059	NA	NA	0.152303	1.34726	NA	NA	0.0441015	2.27466	NA	NA	0.284738	2.28428	NA	NA
7	8150000	8160000	0.0745783	-0.38121	NA	NA	0.0787719	-0.111493	NA	NA	-0.0630749	-2.0036	NA	NA	-0.0661029	0.752223	NA	NA	0.0996225	1.22252	NA	NA	0.0147153	2.47863	NA	NA	0.149901	2.89995	NA	NA
7	8160000	8170000	-0.0729291	-0.0807329	NA	NA	0.0787719	-0.111493	NA	NA	-0.0630749	-2.0036	NA	NA	-0.0802972	0.751688	NA	NA	0.0996225	1.22252	NA	NA	-0.0309125	2.41115	NA	NA	0.110187	3.06878	NA	NA
7	8170000	8180000	-0.0729291	-0.0807329	NA	NA	-0.079433	0.0189238	NA	NA	-0.148379	-2.68619	NA	NA	-0.16199	0.778679	NA	NA	-0.00310805	1.72751	NA	NA	-0.142593	2.25759	NA	NA	0.000684924	2.58271	NA	NA
7	21640000	21650000	-0.0103859	-3.21317	NA	NA	0.146873	-2.0273	NA	NA	0.0912132	-3.62296	NA	NA	0.104241	-2.26249	NA	NA	0.247927	-1.2334	NA	NA	0.138584	-1.18404	NA	NA	-0.078995	-1.85213	NA	NA
7	21650000	21660000	-0.0103859	-3.21317	NA	NA	0.114206	-1.89138	NA	NA	0.0615994	-3.37537	NA	NA	0.0961902	-2.28265	NA	NA	0.245919	-1.04244	NA	NA	0.131735	-1.2137	NA	NA	-0.0898763	-1.83261	NA	NA
7	21660000	21670000	-0.00332636	-3.46249	NA	NA	0.114206	-1.89138	NA	NA	0.0275994	-3.05336	NA	NA	0.0449381	-2.35048	NA	NA	0.244595	-0.92036	NA	NA	0.0935018	-1.37375	NA	NA	-0.0982443	-1.94061	NA	NA
7	21670000	21680000	-0.00332636	-3.46249	NA	NA	0.0691363	-1.9126	NA	NA	-0.0241103	-3.97249	NA	NA	0.0449381	-2.35048	NA	NA	0.248231	-0.944014	NA	NA	0.0935018	-1.37375	NA	NA	-0.103157	-2.0065	NA	NA
7	21680000	21690000	0.0382816	-3.3661	NA	NA	0.0691363	-1.9126	NA	NA	-0.0469554	-3.71096	NA	NA	0.0399133	-2.29545	NA	NA	0.265124	-1.06442	NA	NA	0.0781767	-1.54371	NA	NA	-0.0951447	-1.78722	NA	NA
7	21690000	21700000	0.0382816	-3.3661	NA	NA	0.0115489	-1.62062	NA	NA	-0.089642	-3.2172	NA	NA	0.0349823	-2.24329	NA	NA	0.264939	-1.01668	NA	NA	0.0712713	-1.61409	NA	NA	-0.0921832	-1.71635	NA	NA
7	21700000	21710000	0.067122	-3.22853	NA	NA	-0.00249739	-1.5537	NA	NA	-0.100757	-3.2154	NA	NA	0.0391302	-2.17821	NA	NA	0.264454	-0.825669	NA	NA	0.0650881	-1.60039	NA	NA	-0.0540432	-1.61218	NA	NA
7	21710000	21720000	0.067122	-3.22853	NA	NA	-0.0386569	-1.88952	NA	NA	-0.110679	-3.21434	NA	NA	0.0447162	-2.08754	NA	NA	0.270779	-1.05463	NA	NA	0.0587963	-1.59033	NA	NA	-0.00534874	-1.4785	NA	NA
7	21720000	21730000	0.120711	-3.42589	NA	NA	-0.0526142	-2.01145	NA	NA	-0.110679	-3.21434	NA	NA	0.0623979	-2.09514	NA	NA	0.276974	-1.32039	NA	NA	0.0487607	-1.81184	NA	NA	0.0742904	-1.51362	NA	NA
7	24280000	24290000	-0.0450146	-3.59499	ENSG00000122585	NPY	0.194321	-0.397161	ENSMUSG00000029819	Npy	0.00406735	-4.44435	ENSOCUG00000010761	NPY	0.066292	-3.25309	ENSSSCG00000016718	NPY	-0.131974	-3.45073	ENSOARG00000010915	NA	-0.139589	-3.16988	ENSCAFG00000002801	NPY	-0.219568	-3.4501	ENSFCAG00000010966	NPY
7	24290000	24300000	-0.0450146	-3.59499	NA	NA	0.179795	-0.556797	NA	NA	-0.00372991	-3.99712	NA	NA	0.0571336	-3.22965	NA	NA	-0.126161	-3.30187	NA	NA	-0.139589	-3.16988	NA	NA	-0.234936	-3.76557	NA	NA
7	24300000	24310000	-0.0466003	-3.69135	NA	NA	0.165125	-0.388911	NA	NA	-0.00565943	-3.93962	NA	NA	0.0348068	-3.1733	NA	NA	-0.115544	-3.00288	NA	NA	-0.148072	-3.74783	NA	NA	-0.242818	-3.84759	NA	NA
7	24310000	24320000	-0.0466003	-3.69135	NA	NA	0.141738	-0.135773	NA	NA	-0.023067	-3.76816	NA	NA	0.0322063	-3.29277	NA	NA	-0.111279	-2.75221	NA	NA	-0.13876	-3.66514	NA	NA	-0.27636	-3.16669	NA	NA
7	24320000	24330000	-0.0423156	-3.63993	NA	NA	0.121279	-0.288465	NA	NA	-0.0489787	-3.93367	NA	NA	0.0312333	-3.3435	NA	NA	-0.109631	-2.93709	NA	NA	-0.118088	-3.44582	NA	NA	-0.276908	-3.15641	NA	NA
7	24330000	24340000	-0.0423156	-3.63993	NA	NA	0.113168	-0.345882	NA	NA	-0.107865	-4.28358	NA	NA	0.0429339	-3.31348	NA	NA	-0.116987	-2.73763	NA	NA	-0.115134	-3.42293	NA	NA	-0.278437	-3.12423	NA	NA
7	24360000	24370000	0.00452294	-3.42091	NA	NA	0.10292	-0.0845821	NA	NA	-0.108203	-3.96247	NA	NA	0.0505207	-3.10346	NA	NA	-0.092303	-2.38447	NA	NA	-0.0294822	-2.87892	NA	NA	-0.26959	-2.80134	NA	NA
7	24370000	24380000	0.00452294	-3.42091	NA	NA	0.0916406	-0.0853798	NA	NA	-0.108158	-3.90061	NA	NA	0.0525875	-2.94641	NA	NA	-0.0907545	-2.36196	NA	NA	-0.00540246	-2.77722	NA	NA	-0.257013	-2.51786	NA	NA
7	24380000	24390000	0.029506	-3.15362	NA	NA	0.0926672	0.0991216	NA	NA	-0.108049	-3.55421	NA	NA	0.0934923	-2.87484	NA	NA	-0.0357261	-1.3147	NA	NA	0.0125088	-2.77514	NA	NA	-0.230452	-1.89493	NA	NA
7	24390000	24400000	0.029506	-3.15362	NA	NA	0.0942753	0.390398	NA	NA	-0.103044	-3.50741	NA	NA	0.0934923	-2.87484	NA	NA	-0.0357261	-1.3147	NA	NA	0.0458991	-2.77006	NA	NA	-0.230452	-1.89493	NA	NA
7	24400000	24410000	0.0908026	-2.67485	NA	NA	0.0942753	0.390398	NA	NA	-0.0646584	-3.10909	NA	NA	0.178164	-2.55368	NA	NA	0.0556111	-1.25881	NA	NA	0.0458991	-2.77006	NA	NA	-0.187058	-2.33025	NA	NA
7	24550000	24560000	0.092635	-2.32743	NA	NA	0.114562	1.34204	NA	NA	0.04258	-2.91885	NA	NA	0.233568	-1.97551	NA	NA	0.145347	-0.894619	NA	NA	0.0820604	-1.50236	NA	NA	-0.166555	-1.19332	NA	NA
7	24560000	24570000	0.0129845	-1.93785	NA	NA	0.10045	1.69207	NA	NA	0.0134532	-1.93446	NA	NA	0.192544	-1.69079	NA	NA	0.124021	-0.563715	NA	NA	0.054519	-0.495813	NA	NA	-0.140714	-0.622104	ENSFCAG00000014869	MPP6
7	24570000	24580000	0.0129845	-1.93785	ENSG00000105926	MPP6	0.0864313	2.12413	ENSMUSG00000038388	Mpp6	-0.0081031	-1.36919	ENSOCUG00000014659	MPP6	0.148915	-1.3635	ENSSSCG00000016717	MPP6	0.110833	-0.369483	ENSOARG00000010839	NA	0.040695	-0.633794	ENSCAFG00000002816	MPP6	-0.122729	-0.569277	NA	NA
7	24580000	24590000	-0.0262115	-2.11938	NA	NA	0.0998564	1.99877	NA	NA	-0.0332494	-1.71643	NA	NA	0.110983	-1.61924	NA	NA	0.0541264	-0.389106	NA	NA	-0.0231032	-1.32245	NA	NA	-0.0880005	-0.46503	NA	NA
7	24590000	24600000	-0.0262115	-2.11938	NA	NA	0.127132	1.71837	NA	NA	-0.0332494	-1.71643	NA	NA	0.0825383	-1.81098	NA	NA	0.039715	-0.434116	NA	NA	-0.0231032	-1.32245	NA	NA	-0.0880005	-0.46503	NA	NA
7	25290000	25300000	-0.235388	0.346483	NA	NA	0.0025489	1.98928	NA	NA	0.0398517	-1.03244	NA	NA	-0.104467	-0.731857	NA	NA	-0.14249	0.880802	NA	NA	-0.17196	1.23042	NA	NA	-0.355284	-1.59058	NA	NA
7	25330000	25340000	0.135207	0.496088	NA	NA	0.201757	2.01602	NA	NA	0.229264	0.466183	NA	NA	0.103273	-0.712991	NA	NA	0.189236	0.338656	NA	NA	0.0474168	0.392491	NA	NA	-0.155396	-1.38652	NA	NA
7	25340000	25350000	0.204687	0.393525	NA	NA	0.229481	1.77001	NA	NA	0.245812	0.179427	NA	NA	0.103273	-0.712991	NA	NA	0.200485	0.424278	NA	NA	0.0722479	0.355291	NA	NA	-0.130326	-1.26954	NA	NA
7	25350000	25360000	0.204687	0.393525	NA	NA	0.247519	1.58983	NA	NA	0.257294	-0.0509052	NA	NA	0.14314	-0.503306	NA	NA	0.220188	0.58049	NA	NA	0.0603003	0.266158	NA	NA	-0.11382	-1.28491	NA	NA
7	25360000	25370000	0.237109	0.61302	NA	NA	0.2473	1.66642	NA	NA	0.274086	-0.554288	NA	NA	0.144795	-0.484837	NA	NA	0.217004	0.613591	NA	NA	0.0451477	0.152793	NA	NA	-0.0968739	-1.29784	NA	NA
7	25370000	25380000	0.237109	0.61302	NA	NA	0.246651	1.92465	NA	NA	0.246632	-0.180588	NA	NA	0.129279	-0.474546	NA	NA	0.203278	0.746014	NA	NA	0.0261522	0.226139	NA	NA	-0.11258	-1.2702	NA	NA
7	25380000	25390000	0.271188	0.963398	NA	NA	0.256892	1.94839	NA	NA	0.209008	1.00263	NA	NA	0.129279	-0.474546	NA	NA	0.194801	0.711247	NA	NA	-0.0529	0.545467	NA	NA	-0.132339	-1.23036	NA	NA
7	25390000	25400000	0.271188	0.963398	NA	NA	0.269572	1.97835	NA	NA	0.198731	1.40451	NA	NA	0.161945	-0.879806	NA	NA	0.178145	0.632822	NA	NA	-0.0443658	0.340223	NA	NA	-0.105993	-1.32239	NA	NA
7	25400000	25410000	0.38971	0.588539	NA	NA	0.272892	1.97232	NA	NA	0.277363	0.711561	NA	NA	0.176248	-1.04423	NA	NA	0.220982	0.0379007	NA	NA	-0.00292484	-0.577952	NA	NA	-0.0471662	-1.52287	NA	NA
7	38840000	38850000	-0.139863	-0.798565	NA	NA	-0.27266	0.0932143	NA	NA	-0.0376146	-2.32117	NA	NA	-0.181021	1.23567	NA	NA	-0.163958	-0.185554	NA	NA	-0.00147858	-1.34136	NA	NA	-0.282717	0.294439	NA	NA
7	38850000	38860000	-0.139863	-0.798565	NA	NA	-0.245858	-0.0756314	NA	NA	-0.0261198	-2.04479	NA	NA	-0.153185	1.09719	NA	NA	-0.132216	-0.236696	NA	NA	0.0402673	-1.19543	NA	NA	-0.233122	0.52702	NA	NA
7	38860000	38870000	-0.0872951	-1.09902	NA	NA	-0.236194	-0.130009	NA	NA	-0.0224292	-2.10985	NA	NA	-0.153185	1.09719	NA	NA	-0.118908	-0.080381	NA	NA	0.049735	-1.16607	NA	NA	-0.2303	0.517588	NA	NA
7	38870000	38880000	-0.0872951	-1.09902	NA	NA	-0.201091	-0.247517	NA	NA	-0.0182427	-2.18875	NA	NA	-0.0940403	1.60002	NA	NA	-0.106402	0.150389	NA	NA	0.0685177	-0.584688	NA	NA	-0.214813	0.0896978	NA	NA
7	38880000	38890000	-0.0580743	-0.925838	NA	NA	-0.17973	-0.314655	NA	NA	-0.0423232	-2.0068	NA	NA	-0.0883496	1.64571	NA	NA	-0.106775	0.320553	NA	NA	0.0778916	-0.301049	NA	NA	-0.216525	0.177392	NA	NA
7	38890000	38900000	-0.0580743	-0.925838	NA	NA	-0.17973	-0.314655	NA	NA	-0.067246	-1.81596	NA	NA	-0.0644432	1.83001	NA	NA	-0.117708	0.414507	NA	NA	0.0780691	-0.300202	NA	NA	-0.225635	0.645069	NA	NA
7	38900000	38910000	-0.0584385	-1.17729	NA	NA	-0.17973	-0.314655	ENSMUSG00000041236	Vps41	-0.0850139	-1.96083	ENSOCUG00000000676	VPS41	-0.0553533	1.89266	ENSSSCG00000016772	VPS41	-0.148474	0.58985	ENSOARG00000017742	NA	0.0785225	-0.296814	ENSCAFG00000003582	VPS41	-0.228003	0.599891	ENSFCAG00000019210	VPS41
7	38910000	38920000	-0.0584385	-1.17729	NA	NA	-0.216177	-0.950721	NA	NA	-0.147208	-2.47002	NA	NA	-0.0475717	1.22616	NA	NA	-0.184578	-0.500586	NA	NA	0.0785225	-0.296814	NA	NA	-0.249721	0.149133	NA	NA
7	38920000	38930000	-0.0476802	-1.54086	NA	NA	-0.220144	-1.02088	NA	NA	-0.147208	-2.47002	NA	NA	-0.0473453	1.20612	NA	NA	-0.205681	-2.11076	NA	NA	0.0513325	-1.30177	NA	NA	-0.249721	0.149133	NA	NA
7	38930000	38940000	-0.0476802	-1.54086	ENSG00000006715	VPS41	-0.191344	-1.51683	NA	NA	-0.182405	-2.95789	NA	NA	-0.0207155	0.41948	NA	NA	-0.196297	-2.48902	NA	NA	0.0433736	-1.59919	NA	NA	-0.228456	-0.658652	NA	NA
7	40640000	40650000	0.202846	-2.36456	NA	NA	0.135323	-2.91421	NA	NA	0.26034	-3.43829	NA	NA	0.182947	-0.48148	NA	NA	0.0228282	-2.29135	NA	NA	0.212513	-2.72708	NA	NA	-0.119689	-1.85605	NA	NA
7	40650000	40660000	0.202846	-2.36456	NA	NA	0.134368	-3.07356	NA	NA	0.253217	-3.47814	NA	NA	0.177204	-0.568199	NA	NA	0.020673	-2.34902	NA	NA	0.205665	-2.88983	NA	NA	-0.126922	-2.62595	NA	NA
7	40660000	40670000	0.201402	-2.35036	NA	NA	0.134368	-3.07356	NA	NA	0.240331	-3.36493	NA	NA	0.177204	-0.568199	NA	NA	0.020673	-2.34902	NA	NA	0.195097	-3.11295	NA	NA	-0.126922	-2.62595	NA	NA
7	40670000	40680000	0.201402	-2.35036	NA	NA	0.128863	-2.62904	NA	NA	0.212103	-3.23356	NA	NA	0.177204	-0.568199	NA	NA	0.0343007	-2.22408	NA	NA	0.189231	-3.11907	NA	NA	-0.0928355	-2.04073	NA	NA
7	40690000	40700000	0.205673	-2.15059	NA	NA	0.120734	-2.35584	NA	NA	0.185676	-3.28389	NA	NA	0.180747	-0.661408	NA	NA	0.0284398	-2.09397	NA	NA	0.155692	-3.1558	NA	NA	-0.0564798	-1.94084	NA	NA
7	40700000	40710000	0.215865	-2.11015	NA	NA	0.11459	-2.1297	NA	NA	0.173236	-3.24669	NA	NA	0.169139	-0.514719	NA	NA	0.0256024	-1.91076	NA	NA	0.11265	-3.23605	NA	NA	-0.0566035	-1.94504	NA	NA
7	40710000	40720000	0.215865	-2.11015	NA	NA	0.115029	-2.33782	NA	NA	0.149792	-3.12188	NA	NA	0.157338	-0.369241	NA	NA	0.021622	-1.33681	NA	NA	0.10987	-3.24232	NA	NA	-0.0651676	-2.3501	NA	NA
7	40720000	40730000	0.206993	-2.06157	NA	NA	0.116047	-2.60368	NA	NA	0.13873	-3.06315	NA	NA	0.153479	-0.362362	NA	NA	0.00397119	-1.61993	NA	NA	0.105791	-3.40375	NA	NA	-0.079719	-2.26545	NA	NA
7	40730000	40740000	0.206993	-2.06157	NA	NA	0.162607	-2.79846	NA	NA	0.104526	-2.96404	NA	NA	0.136061	-0.32948	NA	NA	-0.00323224	-1.72879	NA	NA	0.105694	-3.40749	NA	NA	-0.117562	-2.03423	NA	NA
7	40740000	40750000	0.232513	-2.35557	NA	NA	0.164527	-2.8427	NA	NA	0.0702916	-2.86172	NA	NA	0.136061	-0.32948	NA	NA	-0.0228154	-1.75904	NA	NA	0.0752016	-3.30291	NA	NA	-0.130828	-2.05204	NA	NA
7	40750000	40760000	0.232513	-2.35557	NA	NA	0.164527	-2.8427	NA	NA	0.0650103	-3.00126	NA	NA	0.11146	-0.348886	NA	NA	-0.00583982	-1.57204	NA	NA	0.0751853	-3.30103	NA	NA	-0.16242	-2.09683	NA	NA
7	40760000	40770000	0.210823	-2.17693	NA	NA	0.156412	-2.8793	NA	NA	0.0405121	-3.5781	NA	NA	0.101155	-0.356252	NA	NA	-0.00204694	-1.53775	NA	NA	0.0741531	-2.99634	NA	NA	-0.139508	-1.93029	NA	NA
7	40770000	40780000	0.210823	-2.17693	NA	NA	0.148892	-2.86271	NA	NA	0.0355375	-3.66812	NA	NA	0.100799	-0.545937	NA	NA	-0.000793769	-1.45914	NA	NA	0.0741531	-2.99634	NA	NA	-0.120767	-1.80297	NA	NA
7	40780000	40790000	0.198189	-2.28794	NA	NA	0.155229	-2.76265	NA	NA	0.0320274	-3.72817	NA	NA	0.100687	-0.555337	NA	NA	0.00335987	-1.50226	NA	NA	0.0685669	-3.30633	NA	NA	-0.105759	-2.12542	NA	NA
7	40790000	40800000	0.198189	-2.28794	NA	NA	0.141091	-2.72367	NA	NA	0.00575471	-3.68943	NA	NA	0.0862062	-0.711546	NA	NA	0.0209606	-1.70432	NA	NA	0.0664615	-3.4316	NA	NA	-0.089784	-2.47686	NA	NA
7	40800000	40810000	0.188588	-2.38371	NA	NA	0.123216	-2.67548	NA	NA	-0.00974614	-3.6611	NA	NA	0.0862062	-0.711546	NA	NA	0.0366777	-1.73379	NA	NA	0.0670422	-3.17541	NA	NA	-0.073329	-2.28765	NA	NA
7	40820000	40830000	0.205503	-2.37782	NA	NA	0.129949	-2.66546	NA	NA	-0.0302652	-3.61571	NA	NA	0.0863172	-0.697378	NA	NA	0.0781912	-1.81461	NA	NA	0.0672031	-3.11808	NA	NA	-0.0534708	-2.07754	NA	NA
7	40830000	40840000	0.205503	-2.37782	NA	NA	0.17116	-2.60182	NA	NA	-0.0302652	-3.61571	NA	NA	0.0863172	-0.697378	NA	NA	0.10773	-1.59898	NA	NA	0.0619356	-3.29719	NA	NA	-0.0482759	-2.1903	NA	NA
7	40840000	40850000	0.198742	-2.58169	NA	NA	0.172902	-2.47599	NA	NA	-0.0280734	-3.68711	ENSOCUG00000033395	NA	0.0668193	-0.593222	NA	NA	0.144429	-1.3284	NA	NA	0.0574925	-3.45121	NA	NA	-0.0318858	-2.57618	NA	NA
7	40850000	40860000	0.198742	-2.58169	NA	NA	0.156732	-2.55531	NA	NA	-0.030873	-4.0567	NA	NA	0.0668193	-0.593222	NA	NA	0.173429	-1.5501	NA	NA	0.0695574	-3.63638	NA	NA	-0.0381787	-2.59042	NA	NA
7	40860000	40870000	0.199365	-2.59991	NA	NA	0.148487	-2.59767	NA	NA	-0.0390495	-4.03513	NA	NA	0.043764	-0.599004	NA	NA	0.177411	-1.57975	NA	NA	0.0747092	-3.70918	NA	NA	-0.0462971	-2.61068	NA	NA
7	40870000	40880000	0.199365	-2.59991	NA	NA	0.14929	-2.2164	NA	NA	-0.0484687	-4.01517	NA	NA	0.039701	-0.599859	NA	NA	0.218064	-1.01003	NA	NA	0.0874469	-3.05325	NA	NA	-0.0247591	-2.73087	NA	NA
7	40880000	40890000	0.192687	-2.52756	NA	NA	0.149595	-2.0532	NA	NA	-0.0644319	-3.70482	NA	NA	0.0327184	-0.533416	NA	NA	0.218064	-1.01003	NA	NA	0.0922431	-2.82345	NA	NA	-0.0123535	-2.79723	NA	NA
7	52140000	52150000	-0.145727	-4.32044	NA	NA	0.0511327	-7.26164	NA	NA	0.0272063	-4.50282	NA	NA	-0.0537423	-5.33757	NA	NA	-0.0900849	-5.2049	NA	NA	-0.107345	-7.72717	NA	NA	-0.281977	-5.61706	NA	NA
7	52150000	52160000	-0.145727	-4.32044	NA	NA	0.0522156	-7.02578	NA	NA	0.028366	-4.50959	NA	NA	-0.0511615	-5.48095	NA	NA	-0.0869263	-5.25674	NA	NA	-0.0958118	-7.33129	NA	NA	-0.308487	-5.65908	NA	NA
7	52160000	52170000	-0.153719	-4.21826	NA	NA	0.0395139	-7.45146	NA	NA	0.028366	-4.50959	NA	NA	-0.0495758	-5.57143	NA	NA	-0.0370735	-4.80267	NA	NA	-0.0874757	-7.22481	NA	NA	-0.322779	-5.67554	NA	NA
7	52170000	52180000	-0.153719	-4.21826	NA	NA	0.0208218	-6.95439	NA	NA	0.0336521	-4.1426	NA	NA	-0.0561829	-5.50033	NA	NA	-0.0336861	-4.95392	NA	NA	-0.0913775	-7.23861	NA	NA	-0.337032	-5.688	NA	NA
7	52180000	52190000	-0.161971	-4.34565	NA	NA	0.0153629	-6.7564	NA	NA	0.0413893	-3.55668	NA	NA	-0.0590921	-5.47732	NA	NA	-0.0341143	-5.00666	NA	NA	-0.125696	-7.53266	NA	NA	-0.337032	-5.688	NA	NA
7	52650000	52660000	-0.120053	-4.59817	NA	NA	-0.00835461	-6.82107	NA	NA	0.132275	-3.10242	NA	NA	-0.0471969	-4.81796	NA	NA	-0.00927653	-4.98344	NA	NA	-0.0918362	-7.74602	NA	NA	-0.16632	-5.32706	NA	NA
7	52660000	52670000	-0.110875	-4.45482	NA	NA	-0.0207135	-7.2667	NA	NA	0.140049	-2.87896	NA	NA	-0.0417262	-4.86284	NA	NA	-0.00542166	-4.86222	NA	NA	-0.096129	-7.75274	NA	NA	-0.17119	-5.31456	NA	NA
7	52670000	52680000	-0.110875	-4.45482	NA	NA	-0.0207135	-7.2667	NA	NA	0.140049	-2.87896	NA	NA	-0.02493	-4.99257	NA	NA	0.0226628	-5.54506	NA	NA	-0.102499	-7.82158	NA	NA	-0.189589	-5.36561	NA	NA
7	52680000	52690000	-0.130091	-4.45533	NA	NA	-0.022498	-6.67339	NA	NA	0.140049	-2.87896	NA	NA	-0.02493	-4.99257	NA	NA	-0.0177018	-5.07589	NA	NA	-0.100537	-7.848	NA	NA	-0.162597	-5.51567	NA	NA
7	52690000	52700000	-0.130091	-4.45533	NA	NA	-0.0241817	-6.04776	NA	NA	0.120856	-2.87197	NA	NA	-0.02493	-4.99257	NA	NA	-0.0126728	-4.60908	NA	NA	-0.095471	-7.93536	NA	NA	-0.139991	-5.65507	NA	NA
7	86400000	86410000	-0.0663192	-4.73432	NA	NA	0.0523389	-7.72717	NA	NA	0.125162	-4.26241	NA	NA	0.024675	-5.01244	NA	NA	-0.0431867	-5.27926	NA	NA	0.0809851	-3.8401	NA	NA	-0.111564	-5.18059	NA	NA
7	86410000	86420000	-0.0663192	-4.73432	NA	NA	0.0221697	-7.43781	NA	NA	0.105433	-4.16694	NA	NA	0.0183205	-5.00478	NA	NA	-0.0627184	-4.50555	NA	NA	0.0692003	-3.97021	NA	NA	-0.150257	-4.73164	NA	NA
7	86420000	86430000	-0.0756063	-4.62365	NA	NA	0.0235292	-7.76866	NA	NA	0.0769778	-3.81134	NA	NA	0.0192876	-4.99656	NA	NA	-0.0724996	-5.00805	NA	NA	0.0666749	-4.00209	NA	NA	-0.15357	-4.86222	NA	NA
7	86430000	86440000	-0.0756063	-4.62365	NA	NA	0.0268808	-7.88033	NA	NA	-0.0295747	-4.30933	NA	NA	0.0201951	-4.98616	NA	NA	-0.13657	-4.96691	NA	NA	0.0544636	-3.81021	NA	NA	-0.159911	-5.1012	NA	NA
7	86440000	86450000	-0.0662768	-4.28414	NA	NA	0.0409954	-6.6792	NA	NA	-0.0466685	-4.38246	NA	NA	0.0209299	-4.89166	NA	NA	-0.151331	-4.95835	NA	NA	0.0544604	-3.81012	NA	NA	-0.164749	-5.06366	NA	NA
7	86450000	86460000	-0.0662768	-4.28414	NA	NA	0.0409954	-6.6792	NA	NA	-0.0645749	-4.45922	NA	NA	0.0223822	-4.71669	NA	NA	-0.174436	-4.51705	NA	NA	0.056659	-3.69191	NA	NA	-0.17601	-4.97294	NA	NA
7	86630000	86640000	-0.0195975	-4.36181	NA	NA	-0.0106985	-7.14945	NA	NA	-0.101288	-4.73868	NA	NA	-0.00750628	-4.49106	NA	NA	-0.226612	-5.26667	NA	NA	0.0535869	-3.23224	NA	NA	-0.25242	-4.77163	NA	NA
7	86640000	86650000	-0.00449468	-4.14955	ENSG00000198822	GRM3	-0.0249664	-6.73895	ENSMUSG00000003974	Grm3	-0.0866168	-4.53909	NA	NA	-0.00189881	-4.31598	ENSSSCG00000015395	GRM3	-0.224783	-5.24651	NA	NA	0.0692284	-2.70694	NA	NA	-0.260887	-4.64398	ENSFCAG00000024012	GRM3
7	86650000	86660000	-0.00449468	-4.14955	NA	NA	-0.0249664	-6.73895	NA	NA	-0.084387	-4.52598	NA	NA	-0.0106364	-4.35423	NA	NA	-0.21103	-4.92702	NA	NA	0.0774144	-2.43078	NA	NA	-0.26596	-4.62884	NA	NA
7	86660000	86670000	-0.0460485	-4.28508	NA	NA	-0.0698915	-7.46153	NA	NA	-0.0881174	-4.7306	NA	NA	-0.0324555	-4.44558	NA	NA	-0.212723	-4.85347	NA	NA	0.0689314	-2.89796	NA	NA	-0.285821	-4.57208	NA	NA
7	86670000	86680000	-0.0460485	-4.28508	NA	NA	-0.0757836	-7.52898	NA	NA	-0.0881174	-4.7306	NA	NA	-0.0426449	-4.41405	NA	NA	-0.214919	-4.74849	NA	NA	0.0649071	-3.13044	NA	NA	-0.288918	-4.49954	NA	NA
7	86680000	86690000	-0.0939358	-4.22667	NA	NA	-0.0775225	-7.01247	NA	NA	-0.0733207	-4.63608	NA	NA	-0.0551223	-4.37291	NA	NA	-0.222759	-4.69893	NA	NA	0.0658951	-3.05411	NA	NA	-0.300493	-4.22051	NA	NA
7	86690000	86700000	-0.0939358	-4.22667	NA	NA	-0.0793895	-6.25559	NA	NA	-0.0638707	-4.57208	NA	NA	-0.0946434	-4.44334	NA	NA	-0.228911	-4.67338	NA	NA	0.0645531	-3.00283	NA	NA	-0.326079	-4.22086	NA	NA
7	86700000	86710000	-0.14099	-4.54156	NA	NA	-0.1185	-6.48465	NA	NA	-0.0735955	-4.39598	NA	NA	-0.121373	-4.33549	NA	NA	-0.250965	-4.73823	NA	NA	0.0402069	-2.56549	NA	NA	-0.351185	-4.22159	NA	NA
7	86710000	86720000	-0.14099	-4.54156	NA	NA	-0.125507	-6.52382	NA	NA	-0.0802063	-4.27078	NA	NA	-0.134591	-4.18145	NA	NA	-0.250965	-4.73823	NA	NA	0.0402069	-2.56549	NA	NA	-0.399137	-4.54523	NA	NA
7	86730000	86740000	-0.204282	-4.09722	NA	NA	-0.176858	-6.80225	NA	NA	-0.117883	-4.54675	NA	NA	-0.17451	-4.16115	NA	NA	-0.283352	-4.64212	NA	NA	0.0299	-2.25411	NA	NA	-0.415723	-4.64796	NA	NA
7	103900000	103910000	0.163606	-5.038	NA	NA	0.120423	-2.09322	NA	NA	0.132147	-2.68458	NA	NA	0.118671	-3.6001	NA	NA	0.0942945	-2.89093	NA	NA	0.18804	-4.58014	NA	NA	0.333694	-2.80526	NA	NA
7	103910000	103920000	0.163606	-5.038	NA	NA	0.107194	-1.90128	NA	NA	0.132147	-2.68458	NA	NA	0.0654716	-3.43488	NA	NA	0.0942945	-2.89093	NA	NA	0.18804	-4.58014	NA	NA	0.33223	-2.6019	NA	NA
7	103920000	103930000	0.103281	-4.68809	NA	NA	0.0398934	-2.15975	NA	NA	0.135021	-2.39188	NA	NA	0.0561481	-3.4181	NA	NA	0.0615345	-2.46259	NA	NA	0.123967	-4.62102	NA	NA	0.330917	-2.40316	NA	NA
7	103930000	103940000	0.103281	-4.68809	NA	NA	0.0274018	-2.202	NA	NA	0.136067	-2.29433	NA	NA	-0.00701196	-3.31096	NA	NA	0.056514	-2.39949	NA	NA	0.0983351	-4.63743	NA	NA	0.315356	-2.7173	NA	NA
7	103940000	103950000	0.0314957	-4.76995	NA	NA	0.0274018	-2.202	NA	NA	0.0935869	-2.35995	NA	NA	-0.00701196	-3.31096	NA	NA	0.0498693	-2.10206	NA	NA	0.0677113	-4.38498	NA	NA	0.291648	-3.19847	NA	NA
7	103950000	103960000	0.0314957	-4.76995	NA	NA	-0.0221108	-2.457	NA	NA	0.0585894	-2.41987	NA	NA	-0.0492596	-3.25977	NA	NA	0.0460067	-2.11616	NA	NA	0.0321028	-4.09478	NA	NA	0.277477	-3.09573	NA	NA
7	103960000	103970000	-0.0485431	-4.71929	NA	NA	-0.0318753	-2.50039	NA	NA	0.00114157	-2.3581	NA	NA	-0.0579787	-3.25706	NA	NA	0.0265362	-2.54977	NA	NA	-0.00246601	-4.16811	NA	NA	0.241426	-2.83814	NA	NA
7	103970000	103980000	-0.0485431	-4.71929	NA	NA	-0.0318753	-2.50039	NA	NA	-0.00864301	-2.34874	NA	NA	-0.113397	-3.27933	NA	NA	0.0265362	-2.54977	NA	NA	-0.0436489	-4.24709	NA	NA	0.199785	-2.5228	NA	NA
7	103980000	103990000	-0.106934	-4.68591	ENSG00000189056	RELN	-0.0956615	-2.04147	ENSMUSG00000042453	Reln	-0.0650996	-2.63773	ENSOCUG00000009050	NA	-0.125628	-3.23913	ENSSSCG00000015426	RELN	0.0218732	-2.46399	ENSOARG00000000465	NA	-0.0742447	-4.06452	ENSCAFG00000025345	RELN	0.160701	-2.20627	ENSFCAG00000000639	RELN
7	103990000	104000000	-0.106934	-4.68591	NA	NA	-0.10063	-1.99841	NA	NA	-0.0838524	-2.61892	ENSOCUG00000033183	NA	-0.150607	-3.15623	NA	NA	0.0178142	-2.39643	NA	NA	-0.127786	-3.78371	NA	NA	0.0799464	-2.18105	NA	NA
7	104000000	104010000	-0.162422	-4.70173	NA	NA	-0.100256	-1.82453	NA	NA	-0.152765	-1.90371	NA	NA	-0.177309	-3.12263	NA	NA	-0.00107003	-2.32303	NA	NA	-0.160529	-3.94921	NA	NA	0.0309723	-2.16404	NA	NA
7	108290000	108300000	0.110358	-2.22202	NA	NA	-0.151728	-1.2544	NA	NA	0.0334107	0.346804	NA	NA	-0.107838	-2.53789	NA	NA	0.0494517	-1.8621	NA	NA	-0.0723708	-2.95567	NA	NA	-0.346408	-1.18489	NA	NA
7	108300000	108310000	0.146323	-2.00808	NA	NA	-0.087641	-1.13889	NA	NA	0.129287	0.487219	NA	NA	-0.0240604	-2.57104	NA	NA	0.134377	-2.574	NA	NA	-0.0593303	-2.98861	NA	NA	-0.32122	-1.36469	NA	NA
7	108310000	108320000	0.146323	-2.00808	NA	NA	-0.0871764	-1.337	NA	NA	0.205972	0.267512	NA	NA	0.057541	-2.87368	NA	NA	0.149664	-2.48908	NA	NA	0.00827532	-3.12937	NA	NA	-0.271814	-1.53543	ENSFCAG00000004480	NRCAM
7	108320000	108330000	0.146485	-2.32424	NA	NA	-0.0867992	-1.53543	NA	NA	0.231769	0.112073	NA	NA	0.100264	-3.0024	NA	NA	0.169363	-2.37606	NA	NA	0.00827532	-3.12937	NA	NA	-0.242093	-1.6348	NA	NA
7	108330000	108340000	0.146485	-2.32424	NA	NA	-0.062392	-1.31343	NA	NA	0.243949	0.0488542	NA	NA	0.158597	-3.10156	NA	NA	0.191563	-2.28708	NA	NA	0.0406219	-3.27414	NA	NA	-0.163184	-1.76479	NA	NA
7	108340000	108350000	0.128111	-2.49694	NA	NA	-0.0287569	-1.00253	NA	NA	0.264412	0.0478059	NA	NA	0.158597	-3.10156	NA	NA	0.204924	-2.24076	NA	NA	0.0459811	-3.29568	NA	NA	-0.163184	-1.76479	NA	NA
7	108350000	108360000	0.128111	-2.49694	NA	NA	-0.0287569	-1.00253	NA	NA	0.268647	0.0477107	NA	NA	0.178124	-2.98398	NA	NA	0.204924	-2.24076	NA	NA	0.0447944	-3.21505	NA	NA	-0.164347	-1.32928	NA	NA
7	108380000	108390000	-0.0141361	-2.10506	NA	NA	-0.0108681	-1.1921	NA	NA	0.243718	-0.0853798	NA	NA	0.189316	-2.65049	NA	NA	0.180935	-2.4819	NA	NA	0.0138271	-2.65591	NA	NA	-0.175538	-1.3188	NA	NA
7	108390000	108400000	-0.0141361	-2.10506	NA	NA	-0.033493	-1.10804	NA	NA	0.235486	-0.201251	ENSOCUG00000014768	NRCAM	0.186247	-2.57952	NA	NA	0.159563	-2.00047	ENSOARG00000007707	NA	0.0138271	-2.65591	ENSCAFG00000003720	NRCAM	-0.18949	-1.5708	NA	NA
7	108400000	108410000	-0.119259	-2.15112	NA	NA	-0.0354459	-1.10086	NA	NA	0.205489	-0.226734	NA	NA	0.171744	-2.22923	NA	NA	0.151555	-1.95702	NA	NA	-0.00801233	-2.69472	NA	NA	-0.196129	-1.68969	NA	NA
7	108410000	108420000	-0.119259	-2.15112	NA	NA	-0.0542625	-0.414567	NA	NA	0.168754	-0.261395	NA	NA	0.141964	-2.14382	NA	NA	0.127301	-1.83113	NA	NA	-0.0187365	-2.71087	NA	NA	-0.189602	-1.17371	NA	NA
7	108420000	108430000	-0.256715	-2.09341	NA	NA	-0.0598561	-0.214277	NA	NA	0.0744418	-0.384362	NA	NA	0.115035	-2.07415	NA	NA	0.0668628	-1.66225	NA	NA	-0.0696122	-2.07415	NA	NA	-0.185901	-0.89816	NA	NA
7	108430000	108440000	-0.256715	-2.09341	NA	NA	-0.0598561	-0.214277	NA	NA	0.0001405	-0.0750606	NA	NA	0.0606476	-1.67633	NA	NA	0.00436058	-1.50321	NA	NA	-0.0860868	-1.85761	NA	NA	-0.189927	-0.732124	NA	NA
7	124530000	124540000	0.0504945	-5.16569	NA	NA	0.0173129	-3.87989	NA	NA	0.0109292	-3.3086	NA	NA	0.0199643	-4.72296	NA	NA	0.185656	-3.62627	NA	NA	-0.0432498	-3.9062	NA	NA	0.278042	-4.66173	NA	NA
7	124540000	124550000	0.0392238	-5.11861	NA	NA	0.0237307	-3.94808	NA	NA	0.0201567	-3.1496	NA	NA	0.018544	-4.72675	NA	NA	0.183129	-3.78552	NA	NA	-0.0507381	-3.7388	NA	NA	0.279845	-4.86074	NA	NA
7	124550000	124560000	0.0392238	-5.11861	NA	NA	0.0334152	-3.87517	NA	NA	0.0216413	-3.09774	NA	NA	-0.0116744	-4.82112	NA	NA	0.163141	-4.10522	NA	NA	-0.0599085	-3.53296	NA	NA	0.266229	-4.68343	NA	NA
7	124560000	124570000	-0.00789803	-5.37556	NA	NA	0.0463674	-3.80463	NA	NA	0.0205316	-3.45169	NA	NA	-0.020033	-4.7998	NA	NA	0.151796	-4.27149	NA	NA	-0.114949	-3.55789	NA	NA	0.242972	-4.24274	NA	NA
7	124570000	124580000	-0.00789803	-5.37556	NA	NA	0.0342692	-4.15451	NA	NA	0.0349188	-3.62602	NA	NA	-0.0504103	-4.71828	NA	NA	0.136695	-3.84605	NA	NA	-0.133009	-3.56687	NA	NA	0.232727	-4.3663	NA	NA
7	126990000	127000000	-0.103081	-5.37056	NA	NA	0.0325353	-3.96707	NA	NA	0.0882123	-3.47856	NA	NA	0.0993277	-4.73533	NA	NA	-0.0188014	-4.15438	NA	NA	0.250356	-2.56788	NA	NA	-0.187991	-4.2087	NA	NA
7	127000000	127010000	-0.0933181	-5.34547	NA	NA	0.03704	-4.27592	NA	NA	0.0712658	-3.83547	NA	NA	0.0911162	-4.81851	NA	NA	-0.0189528	-4.21865	NA	NA	0.210679	-3.46807	NA	NA	-0.187991	-4.2087	NA	NA
7	127010000	127020000	-0.0933181	-5.34547	NA	NA	0.0442487	-4.21428	NA	NA	0.0754509	-3.79674	NA	NA	0.0819696	-4.74862	NA	NA	-0.0190053	-4.25128	NA	NA	0.207853	-3.4619	NA	NA	-0.163707	-4.70941	NA	NA
7	127020000	127030000	-0.0875406	-5.40566	NA	NA	0.0193508	-4.13026	NA	NA	0.0845336	-3.66391	NA	NA	0.0659024	-4.61427	NA	NA	-0.0138189	-4.07895	NA	NA	0.170039	-2.81013	NA	NA	-0.159743	-4.79362	NA	NA
7	127030000	127040000	-0.0875406	-5.40566	NA	NA	0.0190487	-4.12842	NA	NA	0.0829467	-3.60761	NA	NA	0.064222	-4.61582	NA	NA	-0.0122281	-4.03058	NA	NA	0.170039	-2.81013	NA	NA	-0.153916	-4.52581	NA	NA
7	127040000	127050000	-0.0776738	-5.49279	NA	NA	-0.0546709	-4.21907	NA	NA	0.0717057	-3.18596	NA	NA	0.0295264	-4.63836	NA	NA	-0.0222823	-3.73782	NA	NA	0.124287	-3.1436	NA	NA	-0.150736	-4.37923	NA	NA
7	127050000	127060000	-0.0776738	-5.49279	NA	NA	-0.0751264	-4.2456	NA	NA	0.0708714	-3.46923	NA	NA	0.0166792	-4.65303	NA	NA	-0.036499	-3.62246	NA	NA	0.108666	-3.25088	NA	NA	-0.18455	-4.30741	NA	NA
7	127060000	127070000	-0.113387	-4.85725	NA	NA	-0.11478	-3.97875	NA	NA	0.0681308	-4.36642	NA	NA	-0.022316	-4.69354	NA	NA	-0.0644972	-3.64472	NA	NA	0.0295664	-3.40135	NA	NA	-0.192636	-4.28609	NA	NA
7	127070000	127080000	-0.113387	-4.85725	NA	NA	-0.126161	-3.90982	NA	NA	0.0681308	-4.36642	NA	NA	-0.0265749	-4.68937	NA	NA	-0.0717474	-3.58069	NA	NA	0.0235962	-3.41106	NA	NA	-0.21895	-4.61582	NA	NA
7	127080000	127090000	-0.154503	-4.83857	NA	NA	-0.189526	-4.1299	NA	NA	0.029131	-3.74701	NA	NA	-0.0805711	-4.634	NA	NA	-0.107487	-3.29333	NA	NA	-0.0316255	-3.25347	NA	NA	-0.243323	-4.74486	NA	NA
7	127090000	127100000	-0.154503	-4.83857	NA	NA	-0.204606	-4.18305	NA	NA	-0.0229226	-3.66415	NA	NA	-0.0909856	-4.63478	NA	NA	-0.124675	-3.45021	NA	NA	-0.0631035	-3.16821	NA	NA	-0.27467	-4.79893	NA	NA
7	127100000	127110000	-0.207114	-4.98625	NA	NA	-0.274408	-3.94739	NA	NA	-0.0468913	-3.58176	NA	NA	-0.147505	-4.64688	NA	NA	-0.149135	-3.68384	NA	NA	-0.0988411	-3.42608	NA	NA	-0.29605	-4.69532	NA	NA
7	127110000	127120000	-0.207114	-4.98625	NA	NA	-0.316359	-3.82088	NA	NA	-0.0931957	-3.41292	NA	NA	-0.161779	-4.61316	NA	NA	-0.168946	-3.57789	NA	NA	-0.125177	-3.63811	NA	NA	-0.35271	-4.40954	NA	NA
7	132730000	132740000	-0.273195	-0.160131	NA	NA	-0.316479	-0.0920882	NA	NA	-0.0817418	0.981646	NA	NA	-0.269915	0.884543	NA	NA	-0.10166	0.759165	NA	NA	-0.141074	1.47105	NA	NA	-0.349771	0.231675	NA	NA
7	132740000	132750000	-0.198992	-0.297237	NA	NA	-0.316479	-0.0920882	NA	NA	-0.0704597	0.964462	NA	NA	-0.269732	0.886031	NA	NA	-0.0831572	0.560096	NA	NA	-0.119555	1.4902	NA	NA	-0.353967	0.226215	NA	NA
7	132750000	132760000	-0.198992	-0.297237	NA	NA	-0.25387	0.257393	NA	NA	-0.0523177	0.937383	NA	NA	-0.20489	1.20769	NA	NA	-0.0565282	0.262096	NA	NA	-0.0656521	1.53926	NA	NA	-0.337304	0.281106	NA	NA
7	132760000	132770000	-0.144966	0.092625	NA	NA	-0.241391	0.330859	NA	NA	-0.034748	1.28213	NA	NA	-0.20489	1.20769	NA	NA	-0.00564461	0.804312	NA	NA	-0.0656521	1.53926	NA	NA	-0.305336	0.374219	NA	NA
7	132780000	132790000	-0.068818	0.200193	NA	NA	-0.162549	0.50812	NA	NA	-0.00776388	2.12062	NA	NA	-0.174795	1.20707	NA	NA	0.0608363	1.212	NA	NA	0.000999015	1.40051	NA	NA	-0.220538	1.1501	NA	NA
7	132790000	132800000	-0.068818	0.200193	NA	NA	-0.132252	0.562664	NA	NA	-0.00244628	2.30126	NA	NA	-0.127158	1.57661	NA	NA	0.0776732	1.2951	NA	NA	0.0707654	1.64241	NA	NA	-0.212688	1.05763	NA	NA
7	132800000	132810000	-0.0118816	0.0839944	NA	NA	-0.0885494	0.63587	NA	NA	0.0349741	1.88034	NA	NA	-0.121116	1.60692	NA	NA	0.119519	1.08246	NA	NA	0.0966772	1.72981	NA	NA	-0.138393	0.194545	NA	NA
7	132810000	132820000	-0.0118816	0.0839944	NA	NA	-0.0550606	0.71612	NA	NA	0.0401857	1.82535	NA	NA	-0.0350822	1.59637	NA	NA	0.119997	1.08509	NA	NA	0.178213	1.49838	NA	NA	-0.117378	0.249678	NA	NA
7	132820000	132830000	0.0648515	0.0385915	NA	NA	-0.00380499	0.841738	NA	NA	0.0955777	2.4292	NA	NA	-0.0246577	1.61058	NA	NA	0.167744	1.42604	NA	NA	0.19841	1.44463	NA	NA	-0.043573	0.44485	NA	NA
7	147900000	147910000	0.126621	-3.99441	NA	NA	-0.0845072	-3.45234	NA	NA	-0.180821	-3.84073	NA	NA	-0.259707	-3.83154	NA	NA	-0.155783	-4.66327	ENSOARG00000001373	NA	0.078387	-4.41946	NA	NA	-0.318636	-6.73515	NA	NA
7	147910000	147920000	0.126621	-3.99441	NA	NA	-0.115196	-3.27585	NA	NA	-0.198144	-3.88821	NA	NA	-0.236717	-3.86721	NA	NA	-0.155783	-4.66327	NA	NA	0.078387	-4.41946	NA	NA	-0.318636	-6.73515	NA	NA
7	147920000	147930000	0.0847465	-4.2824	NA	NA	-0.115196	-3.27585	NA	NA	-0.198945	-3.85417	NA	NA	-0.236717	-3.86721	NA	NA	-0.112654	-4.15849	ENSOARG00000001382	NA	0.0523687	-4.04286	NA	NA	-0.327391	-6.64114	NA	NA
7	147930000	147940000	0.0847465	-4.2824	NA	NA	-0.131688	-3.80837	NA	NA	-0.203703	-3.63023	NA	NA	-0.23527	-3.87456	NA	NA	-0.105993	-4.26893	NA	NA	0.0496061	-4.01162	NA	NA	-0.339098	-6.52706	NA	NA
7	147940000	147950000	0.0537035	-4.76227	NA	NA	-0.131688	-3.80837	NA	NA	-0.203703	-3.63023	NA	NA	-0.197322	-4.06524	NA	NA	-0.0845264	-5.12975	NA	NA	0.0464581	-4.01247	NA	NA	-0.339098	-6.52706	NA	NA
7	147950000	147960000	0.0537035	-4.76227	NA	NA	-0.198083	-3.25541	NA	NA	-0.173013	-3.95453	NA	NA	-0.197322	-4.06524	NA	NA	-0.0842231	-5.12108	NA	NA	0.0237604	-4.01565	ENSCAFG00000043413	NA	-0.363405	-6.38789	NA	NA
7	147960000	147970000	-0.0010745	-4.50305	NA	NA	-0.282482	-3.13166	NA	NA	-0.147266	-3.90994	NA	NA	-0.182006	-3.918	NA	NA	-0.0556479	-4.5366	NA	NA	-0.00506848	-4.13049	NA	NA	-0.392308	-6.32137	NA	NA
7	147970000	147980000	-0.0010745	-4.50305	NA	NA	-0.295781	-3.07746	NA	NA	-0.10382	-3.73805	NA	NA	-0.185805	-4.00341	NA	NA	-0.0534833	-4.43031	ENSOARG00000001388	NA	-0.0129274	-4.16655	NA	NA	-0.403001	-6.29807	NA	NA
7	147980000	147990000	-0.0438947	-4.77353	NA	NA	-0.323151	-3.00519	NA	NA	-0.10382	-3.73805	NA	NA	-0.192124	-4.10754	NA	NA	-0.0523106	-4.37194	NA	NA	-0.0300546	-4.21151	NA	NA	-0.466871	-6.35376	NA	NA
7	147990000	148000000	-0.0438947	-4.77353	NA	NA	-0.370237	-2.88824	NA	NA	-0.0889068	-3.58405	NA	NA	-0.208254	-4.09172	NA	NA	-0.0498696	-4.22711	NA	NA	-0.0300546	-4.21151	NA	NA	-0.48485	-6.36706	NA	NA
7	148000000	148010000	-0.113243	-4.32714	NA	NA	-0.45127	-2.8648	NA	NA	-0.0894157	-3.61159	NA	NA	-0.234646	-4.06226	NA	NA	-0.0383272	-3.49154	NA	NA	-0.0392151	-4.1528	NA	NA	-0.49684	-6.22662	NA	NA
8	23820000	23830000	-0.0122733	-1.53216	NA	NA	-0.237478	0.581869	NA	NA	0.0330664	-0.363955	NA	NA	0.0509055	0.667062	NA	NA	-0.0618054	-0.653663	NA	NA	-0.173806	-1.39074	NA	NA	-0.247516	0.265305	NA	NA
8	23830000	23840000	-0.0122733	-1.53216	NA	NA	-0.170253	0.777091	NA	NA	0.0633541	0.75709	NA	NA	0.087193	0.704999	NA	NA	-0.0300997	-1.33796	NA	NA	-0.134955	-1.43731	NA	NA	-0.220083	1.04273	NA	NA
8	23840000	23850000	0.00463048	-1.65319	NA	NA	-0.0645556	0.816328	NA	NA	0.0602216	1.27521	NA	NA	0.108578	0.732181	NA	NA	-0.0179198	-0.723975	NA	NA	-0.125621	-1.44828	NA	NA	-0.21121	1.30577	NA	NA
8	23850000	23860000	0.00463048	-1.65319	ENSG00000159167	STC1	-0.0338926	0.828063	ENSMUSG00000014813	Stc1	0.0598104	1.325	ENSOCUG00000005708	STC1	0.170424	0.643912	ENSSSCG00000009642	STC1	-0.0100176	-0.456752	ENSOARG00000010042	NA	-0.0791273	-1.66602	ENSCAFG00000009104	STC1	-0.175117	0.718165	ENSFCAG00000026611	STC1
8	23860000	23870000	0.083184	-1.48045	NA	NA	0.0802831	0.48499	NA	NA	0.171589	0.350285	NA	NA	0.200836	0.601014	NA	NA	0.0611748	-0.967075	NA	NA	-0.0782353	-1.67022	NA	NA	-0.17357	0.691217	NA	NA
8	23880000	23890000	0.171697	-1.60647	NA	NA	0.104361	0.406938	NA	NA	0.234613	-0.0333078	NA	NA	0.327002	0.502492	NA	NA	0.0611748	-0.967075	NA	NA	0.00943119	-1.34558	NA	NA	-0.0631655	0.0121224	NA	NA
8	26000000	26010000	-0.0404034	1.26718	NA	NA	0.177528	1.81852	NA	NA	0.164104	2.80468	NA	NA	0.111061	1.31754	NA	NA	0.26537	2.38098	NA	NA	0.0458104	1.22616	NA	NA	-0.151609	1.93078	NA	NA
8	26010000	26020000	-0.0404034	1.26718	NA	NA	0.173725	1.8317	NA	NA	0.0771963	3.43259	NA	NA	0.0313358	1.43602	NA	NA	0.114004	3.15662	NA	NA	-0.00486988	1.43458	NA	NA	-0.165837	1.92857	NA	NA
8	26020000	26030000	-0.140174	1.76822	NA	NA	0.0517021	2.21322	NA	NA	-0.035316	4.00408	NA	NA	-0.13439	1.90832	NA	NA	-0.00814291	2.97199	NA	NA	-0.125486	1.59203	NA	NA	-0.344952	1.53228	NA	NA
8	26030000	26040000	-0.140174	1.76822	NA	NA	0.0259888	2.25146	NA	NA	-0.0997073	4.35781	NA	NA	-0.149904	1.94777	NA	NA	-0.117378	2.80049	NA	NA	-0.178919	1.66178	NA	NA	-0.364461	1.6224	NA	NA
8	26330000	26340000	0.124448	2.65136	NA	NA	0.0668179	4.2437	NA	NA	0.227744	4.50433	NA	NA	0.312212	3.62316	NA	NA	-0.0546709	4.30313	NA	NA	0.279776	2.06825	NA	NA	0.611823	5.26738	NA	NA
8	26570000	26580000	-0.0414323	2.77745	NA	NA	-0.148459	3.64323	ENSMUSG00000022048	Dpysl2	-0.0631438	5.09737	ENSOCUG00000016002	DPYSL2	-0.0341342	3.9731	NA	NA	-0.209947	4.42685	NA	NA	-0.192872	2.63089	NA	NA	-0.332914	5.85455	NA	NA
8	26580000	26590000	0.0160434	3.68681	NA	NA	-0.102793	3.77455	NA	NA	-0.0338926	6.24412	NA	NA	-0.0341342	3.9731	NA	NA	-0.207014	4.43261	NA	NA	-0.188618	2.70475	NA	NA	-0.323052	6.63614	NA	NA
8	26590000	26600000	0.0160434	3.68681	NA	NA	-0.0677065	3.87207	NA	NA	-0.0340803	6.36662	NA	NA	0.10745	4.43328	NA	NA	-0.123989	4.65899	NA	NA	-0.145483	3.00596	NA	NA	-0.320798	6.17538	NA	NA
8	26600000	26610000	-0.0193159	3.82963	NA	NA	-0.0677065	3.87207	NA	NA	-0.0350032	7.02593	NA	NA	0.108196	4.435	NA	NA	-0.100826	4.71731	NA	NA	-0.118476	3.19882	NA	NA	-0.315644	5.05126	NA	NA
8	26610000	26620000	-0.0193159	3.82963	NA	NA	-0.119077	3.82971	NA	NA	-0.0947611	6.64529	NA	NA	0.0748923	4.41291	NA	NA	-0.165983	4.70592	NA	NA	-0.168907	2.94037	NA	NA	-0.33991	5.02605	NA	NA
8	32580000	32590000	-0.256647	-2.96736	NA	NA	-0.107838	-1.69542	NA	NA	-0.158113	-1.94227	NA	NA	-0.139251	-1.22091	NA	NA	-0.092462	-2.93986	NA	NA	-0.0968114	-1.38848	NA	NA	-0.246324	-2.29276	NA	NA
8	32590000	32600000	-0.256647	-2.96736	NA	NA	-0.04342	-1.79128	NA	NA	-0.162782	-1.90826	NA	NA	-0.0740719	-1.56878	NA	NA	-0.0494615	-3.04157	ENSOARG00000000189	NA	-0.0680015	-1.45936	NA	NA	-0.243167	-2.4227	NA	NA
8	32600000	32610000	-0.206869	-2.95989	NA	NA	-0.014266	-1.83831	NA	NA	-0.167295	-1.87475	NA	NA	-0.0575585	-1.52754	NA	NA	-0.0130532	-3.14621	NA	NA	-0.0537423	-1.60214	NA	NA	-0.221049	-2.24329	NA	NA
8	32610000	32620000	-0.206869	-2.95989	NA	NA	0.021597	-1.98348	NA	NA	-0.112386	-2.03568	NA	NA	0.00535333	-1.35467	NA	NA	0.0170061	-3.23146	NA	NA	-0.0236904	-1.88739	NA	NA	-0.213861	-2.18568	NA	NA
8	32620000	32630000	-0.133982	-3.18795	NA	NA	0.0509278	-2.10467	NA	NA	-0.0926977	-2.09397	NA	NA	0.0170309	-1.32575	NA	NA	0.0416768	-2.97816	NA	NA	-0.0109735	-1.90158	NA	NA	-0.201278	-2.42424	NA	NA
8	32630000	32640000	-0.133982	-3.18795	NA	NA	0.0782461	-2.1249	NA	NA	-0.0263212	-1.66792	NA	NA	0.0704045	-1.20078	NA	NA	0.0586332	-2.81073	NA	NA	0.0267162	-1.94901	NA	NA	-0.192706	-2.58378	NA	NA
8	32640000	32650000	-0.093002	-3.184	NA	NA	0.110204	-2.1465	ENSMUSG00000118541	Nrg1	-0.0091877	-1.61043	NA	NA	0.0719182	-1.20483	NA	NA	0.100636	-3.13499	ENSOARG00000000229	NA	0.0352198	-1.92033	NA	NA	-0.175984	-2.63744	NA	NA
8	32650000	32660000	-0.093002	-3.184	NA	NA	0.122197	-2.15384	NA	NA	0.043324	-1.43816	NA	NA	0.125047	-1.31959	NA	NA	0.113146	-3.17126	NA	NA	0.0685989	-1.80279	NA	NA	-0.163286	-2.67646	NA	NA
8	32660000	32670000	-0.0613353	-3.26653	NA	NA	0.149718	-2.16811	NA	NA	0.0652614	-1.31465	NA	NA	0.125047	-1.31959	NA	NA	0.140833	-3.07955	NA	NA	0.0685989	-1.80279	NA	NA	-0.12103	-2.64531	NA	NA
8	32670000	32680000	-0.0613353	-3.26653	NA	NA	0.149718	-2.16811	NA	NA	0.0934868	-1.16516	NA	NA	0.139767	-1.14918	NA	NA	0.140833	-3.07955	NA	NA	0.123798	-2.26456	NA	NA	-0.0861634	-2.61805	NA	NA
8	32680000	32690000	-0.0339236	-3.06714	NA	NA	0.182634	-1.95236	NA	NA	0.133629	-0.802815	NA	NA	0.151555	-1.02446	NA	NA	0.148615	-2.57382	NA	NA	0.160945	-2.16125	NA	NA	-0.0241214	-2.12122	NA	NA
8	35230000	35240000	-0.322629	-4.34063	ENSG00000156687	UNC5D	-0.123966	-4.83443	ENSMUSG00000063626	Unc5d	-0.147297	-1.9592	ENSOCUG00000017691	UNC5D	-0.238115	-3.17368	ENSSSCG00000015830	UNC5D	0.0300303	-3.28495	NA	NA	-0.164075	-3.60088	ENSCAFG00000006252	UNC5D	-0.264711	-3.52379	ENSFCAG00000005095	UNC5D
8	35240000	35250000	-0.318257	-4.24003	NA	NA	-0.0972884	-4.72059	NA	NA	-0.120605	-2.10618	NA	NA	-0.230416	-3.40578	NA	NA	0.0463095	-2.96404	NA	NA	-0.164075	-3.60088	NA	NA	-0.270212	-3.64996	NA	NA
8	35250000	35260000	-0.318257	-4.24003	NA	NA	-0.0703772	-4.6066	NA	NA	-0.0831669	-2.07299	NA	NA	-0.230236	-3.40468	NA	NA	0.061865	-2.68291	NA	NA	-0.129153	-4.10882	NA	NA	-0.270807	-3.3411	NA	NA
8	35260000	35270000	-0.299101	-4.20115	NA	NA	-0.0805711	-5.1139	NA	NA	-0.0627902	-2.05505	NA	NA	-0.217504	-3.29446	NA	NA	0.061865	-2.68291	NA	NA	-0.12544	-4.18064	NA	NA	-0.273	-2.49302	NA	NA
8	35270000	35280000	-0.299101	-4.20115	NA	NA	-0.0810581	-5.1192	NA	NA	-0.0304187	-2.26346	NA	NA	-0.214687	-3.28988	NA	NA	0.0773523	-2.90969	ENSOARG00000000489	NA	-0.114887	-4.31322	NA	NA	-0.273701	-2.53296	NA	NA
8	35290000	35300000	-0.293532	-4.40614	NA	NA	-0.11515	-5.39049	NA	NA	0.0194877	-2.00929	NA	NA	-0.183976	-3.23033	NA	NA	0.0852722	-2.98499	NA	NA	-0.107277	-4.43181	NA	NA	-0.29234	-3.39627	NA	NA
8	35300000	35310000	-0.289205	-4.30865	NA	NA	-0.117708	-5.41584	NA	NA	0.0228882	-1.989	NA	NA	-0.182664	-3.24599	NA	NA	0.091035	-3.03956	NA	NA	-0.102136	-3.96323	NA	NA	-0.288971	-3.31516	NA	NA
8	35310000	35320000	-0.289205	-4.30865	NA	NA	-0.127514	-5.51764	NA	NA	0.0564732	-2.02048	NA	NA	-0.174378	-3.33999	NA	NA	0.0835264	-3.30652	NA	NA	-0.0994234	-3.73502	NA	NA	-0.284512	-3.16118	NA	NA
8	35320000	35330000	-0.263729	-4.32421	NA	NA	-0.117683	-5.45871	NA	NA	0.08176	-2.04527	NA	NA	-0.1746	-3.3262	NA	NA	0.0802546	-3.442	NA	NA	-0.074005	-4.15069	NA	NA	-0.296166	-3.20369	NA	NA
8	35330000	35340000	-0.263729	-4.32421	NA	NA	-0.106811	-5.39548	NA	NA	0.0961512	-2.18285	NA	NA	-0.17566	-3.26843	NA	NA	0.0431683	-3.94138	NA	NA	-0.0632552	-4.32733	NA	NA	-0.296166	-3.20369	NA	NA
8	35340000	35350000	-0.265116	-4.23122	NA	NA	-0.0901563	-4.87893	NA	NA	0.101176	-2.22916	NA	NA	-0.172643	-3.29542	NA	NA	0.0349337	-4.05376	NA	NA	-0.0360551	-4.1839	NA	NA	-0.302344	-3.60061	NA	NA
8	35350000	35360000	-0.265116	-4.23122	NA	NA	-0.0827649	-4.68621	NA	NA	0.122819	-2.30467	NA	NA	-0.169458	-3.32363	NA	NA	-0.00474898	-3.89614	NA	NA	-0.0155956	-4.07383	NA	NA	-0.29631	-3.44399	NA	NA
8	35360000	35370000	-0.264986	-4.00429	NA	NA	-0.094993	-4.96824	NA	NA	0.12941	-2.34301	NA	NA	-0.17095	-3.31505	NA	NA	-0.0832161	-3.5881	NA	NA	0.0100013	-3.9238	NA	NA	-0.279805	-2.98398	NA	NA
8	35370000	35380000	-0.264986	-4.00429	NA	NA	-0.107113	-5.5028	NA	NA	0.131238	-2.39322	NA	NA	-0.166444	-3.29922	NA	NA	-0.128261	-3.49981	NA	NA	0.0100013	-3.9238	NA	NA	-0.281361	-2.92531	NA	NA
8	35380000	35390000	-0.257834	-4.23768	NA	NA	-0.118795	-5.98122	NA	NA	0.144033	-2.32977	NA	NA	-0.162683	-3.28447	NA	NA	-0.156054	-3.49227	NA	NA	-0.0101561	-4.5796	NA	NA	-0.284095	-2.82588	NA	NA
8	35390000	35400000	-0.257834	-4.23768	NA	NA	-0.117911	-5.86862	NA	NA	0.152192	-2.28956	NA	NA	-0.163332	-3.20695	NA	NA	-0.18407	-3.58737	NA	NA	-0.0101459	-4.57978	NA	NA	-0.289883	-2.89683	NA	NA
8	35400000	35410000	-0.246117	-4.28568	NA	NA	-0.112651	-5.21279	NA	NA	0.149335	-2.41998	ENSOCUG00000034668	NA	-0.163553	-3.17221	NA	NA	-0.198823	-3.44912	NA	NA	-0.00750628	-4.59356	NA	NA	-0.308673	-3.15503	NA	NA
8	35410000	35420000	-0.246117	-4.28568	NA	NA	-0.110717	-5.19326	NA	NA	0.127441	-2.62021	NA	NA	-0.158715	-3.08634	ENSSSCG00000048163	NA	-0.225453	-3.20258	NA	NA	-0.0057934	-4.59372	NA	NA	-0.310881	-3.20977	NA	NA
8	35420000	35430000	-0.220062	-3.84049	NA	NA	-0.0969492	-5.07252	NA	NA	0.103668	-2.80625	NA	NA	-0.16216	-3.03851	NA	NA	-0.192762	-3.00318	NA	NA	0.0234978	-4.5977	NA	NA	-0.329846	-3.70251	NA	NA
8	35430000	35440000	-0.220062	-3.84049	NA	NA	-0.10397	-5.32739	NA	NA	0.0913082	-2.09673	NA	NA	-0.168818	-2.98815	NA	NA	-0.188816	-3.08841	NA	NA	0.0234978	-4.5977	NA	NA	-0.329846	-3.70251	NA	NA
8	35440000	35450000	-0.213498	-3.68185	NA	NA	-0.119364	-5.85096	NA	NA	0.086451	-1.8204	NA	NA	-0.17241	-2.88805	NA	NA	-0.173153	-3.42457	NA	NA	0.0148411	-4.43628	NA	NA	-0.315184	-3.37259	NA	NA
8	35450000	35460000	-0.213498	-3.68185	NA	NA	-0.123313	-5.43412	NA	NA	0.0635475	-1.97786	NA	NA	-0.145943	-2.4499	NA	NA	-0.147804	-3.5923	NA	NA	0.0188608	-4.46311	NA	NA	-0.315738	-3.28246	NA	NA
8	35460000	35470000	-0.192337	-3.40259	NA	NA	-0.127769	-5.00048	NA	NA	0.0556325	-2.0363	NA	NA	-0.14117	-2.49837	NA	NA	-0.139464	-3.63965	NA	NA	0.0251592	-4.52856	NA	NA	-0.31704	-3.1733	NA	NA
8	35470000	35480000	-0.192337	-3.40259	NA	NA	-0.11901	-5.31708	NA	NA	0.0424052	-2.25667	NA	NA	-0.124068	-2.67672	NA	NA	-0.109155	-3.59797	NA	NA	0.0334107	-4.68653	NA	NA	-0.301561	-3.07633	NA	NA
8	35480000	35490000	-0.147709	-3.17155	NA	NA	-0.116535	-5.37437	NA	NA	0.035649	-2.24123	NA	NA	-0.108913	-2.66888	NA	NA	-0.0998002	-3.56923	NA	NA	0.0504073	-4.9917	NA	NA	-0.268898	-2.87542	NA	NA
8	35490000	35500000	-0.147709	-3.17155	NA	NA	-0.119921	-5.14361	NA	NA	0.0287705	-1.9001	NA	NA	-0.0765935	-2.65176	NA	NA	-0.090654	-3.54618	NA	NA	0.0711794	-4.25518	NA	NA	-0.249064	-2.97147	NA	NA
8	35500000	35510000	-0.113032	-3.28064	NA	NA	-0.122843	-5.20328	NA	NA	0.00896657	-2.04159	NA	NA	-0.0368977	-2.74402	NA	NA	-0.0475717	-2.96818	NA	NA	0.0839189	-3.83996	NA	NA	-0.247046	-2.98116	NA	NA
8	35510000	35520000	-0.113032	-3.28064	NA	NA	-0.13567	-5.46512	NA	NA	-0.00762537	-2.16292	NA	NA	-0.0289901	-2.76402	NA	NA	-0.0349327	-3.03481	NA	NA	0.0975817	-4.04836	NA	NA	-0.207797	-2.65596	NA	NA
8	35540000	35550000	-0.0670222	-3.31491	NA	NA	-0.113239	-5.52446	NA	NA	-0.0374248	-1.84978	NA	NA	0.0325124	-2.77687	NA	NA	0.019656	-3.36187	ENSOARG00000000586	NA	0.147242	-4.07364	NA	NA	-0.175184	-2.61516	NA	NA
8	35550000	35560000	-0.0670222	-3.31491	NA	NA	-0.122923	-5.84545	NA	NA	-0.0286536	-1.59208	NA	NA	0.0766893	-2.49154	NA	NA	0.0297823	-3.37308	NA	NA	0.147242	-4.07364	NA	NA	-0.162296	-2.25525	NA	NA
8	35560000	35570000	-0.0342423	-3.11404	NA	NA	-0.123724	-5.87447	NA	NA	-0.0281756	-1.58009	NA	NA	0.0788058	-2.48295	NA	NA	0.0671327	-3.23759	NA	NA	0.161706	-4.0254	NA	NA	-0.158715	-2.16165	NA	NA
8	35570000	35580000	-0.0342423	-3.11404	NA	NA	-0.105392	-4.96742	NA	NA	-0.00363458	-1.44155	NA	NA	0.129141	-2.30317	NA	NA	0.0744748	-3.20707	NA	NA	0.162952	-4.02175	NA	NA	-0.150821	-2.15091	NA	NA
8	35580000	35590000	-0.0139003	-3.01487	NA	NA	-0.100172	-4.79817	NA	NA	0.00742681	-1.37783	NA	NA	0.140194	-2.29958	NA	NA	0.124659	-3.17068	NA	NA	0.162952	-4.02175	NA	NA	-0.110279	-2.09845	NA	NA
8	35590000	35600000	-0.0139003	-3.01487	NA	NA	-0.103034	-5.65908	NA	NA	0.0114842	-1.51952	NA	NA	0.183465	-2.27788	NA	NA	0.138584	-3.16353	NA	NA	0.181643	-3.52488	NA	NA	-0.110279	-2.09845	NA	NA
8	60640000	60650000	-0.107244	1.38819	NA	NA	0.152149	2.75697	NA	NA	-0.0477884	2.4779	NA	NA	-0.0644004	2.85171	NA	NA	0.0435507	3.00015	NA	NA	-0.0415861	3.51806	NA	NA	0.427534	3.31695	NA	NA
8	60650000	60660000	-0.107244	1.38819	NA	NA	0.176186	3.57526	NA	NA	-0.0281974	3.02922	NA	NA	-0.00365699	2.80624	NA	NA	0.121111	2.92094	NA	NA	-0.00923458	3.95196	NA	NA	0.436599	3.40146	NA	NA
8	60660000	60670000	-0.0652018	1.69211	NA	NA	0.245519	3.07168	NA	NA	-0.0125036	2.92952	NA	NA	0.0200117	2.78932	NA	NA	0.121111	2.92094	NA	NA	0.0374815	3.78672	NA	NA	0.516668	4.2053	NA	NA
8	60670000	60680000	-0.0652018	1.69211	ENSG00000171316	CHD7	0.302316	3.24625	ENSMUSG00000041235	Chd7	0.0581379	2.50445	NA	NA	0.0941238	2.74601	ENSSSCG00000006231	CHD7	0.219917	2.67666	NA	NA	0.09405	3.59864	NA	NA	0.518301	4.16161	ENSFCAG00000003849	CHD7
8	60680000	60690000	-0.0116567	1.40316	NA	NA	0.315807	3.27066	NA	NA	0.0908416	2.34027	NA	NA	0.129599	2.72371	NA	NA	0.228862	2.65234	NA	NA	0.145675	3.19133	NA	NA	0.579419	2.74882	NA	NA
8	95510000	95520000	0.168231	-2.89404	NA	NA	0.187506	-3.49589	NA	NA	0.174972	-1.89665	NA	NA	0.0805185	-3.85631	NA	NA	0.0400692	-3.49333	NA	NA	0.138312	-2.75012	NA	NA	-0.158861	-3.03342	NA	NA
8	95520000	95530000	0.226785	-3.18577	NA	NA	0.209667	-3.44605	NA	NA	0.17269	-1.89901	NA	NA	0.0938378	-3.88776	NA	NA	0.0581038	-3.70115	NA	NA	0.168782	-3.10751	NA	NA	-0.144904	-2.84988	NA	NA
[truncated: 1,482 more rows]

## Sheet: state22-mouse low
Genomic regions (Human as reference)			Annotation of regions of non-conserved states in Human				Annotation of regions of non-conserved states in Mouse				Annotation of regions of non-conserved states in Rabbit				Annotation of regions of non-conserved states in Pig				Annotation of regions of non-conserved states in Sheep				Annotation of regions of non-conserved states in Dog				Annotation of regions of non-conserved states in Cat
[truncated: 3,369 more rows]

[truncated: 4 more sheets: state23-human low, state24-human high, state25-pig high, state26-dog high]
