# Supplementary material for: Dynamic chromatin architecture of the porcine adipose tissues with weight gain and loss
Source: Nat Commun. 2023 Jun 12;14:3457. doi: 10.1038/s41467-023-39191-0 (PMC10258790; doi:10.1038/s41467-023-39191-0)
Supplement: Supplementary file 11 — Supplementary Data 8 [file 41467_2023_39191_MOESM11_ESM.xlsx]

## Sheet: Data S8
Supplementary Data 8. Functional enrichment for genes embedded in different states. P values are calculated based on a one-sided accumulative hypergeometric test. q-values are calculated using the Banjamini-Hochberg procedure to account for multiple testings.
Categories	Type	Categories	Term	Description	LogP	Log(q-value)	InTerm_InList	Gene symbols
Conserved IS regions	Low IS (States 1-6 merged)	GO Biological Processes	GO:0044786	Cell cycle DNA replication	-3.27297	0	10/11	BCL6,DACH1,MCM3,PCNA,ZPR1,FBXO5,GINS3,ZNF830,E2F7,NUGGC,LIG3,NBN,SMARCAL1
		GO Biological Processes	GO:0043648	Dicarboxylic acid metabolic process	-3.07661	0	19/27	ATIC,GAD1,GAD2,HAL,IDH1,ME2,ALDH18A1,ALDH5A1,DDO,ALDH4A1,SUCLG2,MTHFD2,NIT2,SDHAF3,SLC25A32,SLC46A1,MDH1B,AMDHD1,DHFR2,AHCY,ATF4,BAAT,CPS1,DCT,GCSH,GSTZ1,HGD,MMUT,NOS2,NOS3,PPAT,QDPR,AASS,RIDA,SDS,PSAT1,APIP,LGSN,AGXT2,SLC25A21,SDSL
		GO Biological Processes	GO:0009451	RNA modification	-2.96033	0	32/53	TARBP1,RNMT,WTAP,LCMT2,APOBEC2,ELP5,VIRMA,RBM15B,A1CF,TRMO,TRMT6,GAR1,CDKAL1,ELP3,NHP2,CMTR2,METTL3,AARS2,TRMT11,NSUN3,OSGEPL1,QTRT2,MRM1,PUS7L,RPUSD4,TRMT10A,TGS1,TYW3,ADAD1,ADAT2,TRUB1,METTL2A,DDX1,KARS1,RPP30,POP1,ADAT1,RTCB,ELAC2
		GO Biological Processes	GO:0016126	Sterol biosynthetic process	-2.90228	0	16/22	APOA1,APOA4,APOB,CFTR,CYP7A1,DHCR24,PRKAA1,PRKAA2,SC5D,SOD1,SQLE,FAXDC2,ERG28,INSIG2,CYB5R2,PLPP6
		GO Biological Processes	GO:0033762	Response to glucagon	-2.52885	0	8/9	ADCY8,CCNA2,CPS1,CREB1,CRY1,GJB2,QDPR,GLP2R
		GO Biological Processes	GO:0043928	Exonucleolytic catabolism of deadenylated mRNA	-2.47463	0	6/6	EXOSC9,CNOT8,EXOSC7,DCPS,CNOT7,NT5C3B,ZFP36L1,MOV10,RIDA,DCP1A,METTL3,PNPT1,PNLDC1,DHX36,DCP1B,YTHDF3,NANOS1,DND1,LIN28B
		GO Biological Processes	GO:0031440	Regulation of mRNA 3'-end processing	-2.34284	0	9/11	ZFP36L1,NCBP1,CTR9,AHCYL1,CPSF6,VIRMA,RNF20,ZC3H14,DHX36
		GO Biological Processes	GO:0006413	Translational initiation	-2.28681	0	23/38	ATF4,DDX1,EIF2S1,EIF4B,NCBP1,EIF2AK2,RPS6KB1,TPR,CSDE1,EIF3A,EIF3D,EIF3J,CDC123,EIF2S2,EIF2AK3,DHX29,METTL3,EIF2A,PPP1R15B,UHMK1,EIF4E1B,YTHDF3,C8orf88
		GO Biological Processes	GO:1901657	Glycosyl compound metabolic process	-2.2715	0	18/28	ADK,AHCY,AKR1B1,ATIC,DPYD,PPAT,UMPS,NME5,AKR7A2,LCMT2,APOBEC2,ENPP4,DERA,NT5C3A,ABHD10,ADAL,DHFR2,OARD1,ENTPD7
		GO Biological Processes	GO:0045841	Negative regulation of mitotic metaphase/anaphase transition	-2.15792	0	11/15	IK,PLK1,RAD21,TPR,TTK,ZNF207,ZW10,MAD2L1BP,FBXO5,SPDL1,USP44,PTTG1,TOM1L1,CSNK2A2,CDC23,ANAPC4,NSMCE2,ERCC4,TOP2B,M1AP,HFM1,RAD1,CENPQ,HASPIN
		GO Biological Processes	GO:0008652	Cellular amino acid biosynthetic process	-2.11	0	12/17	CPS1,DPYD,GAD1,ALDH18A1,AASS,SDS,PSAT1,APIP,LGSN,AGXT2,SDSL,DHFR2,ATF4,DDO,RIDA,NIT2,SLC25A21
		GO Biological Processes	GO:0006544	Glycine metabolic process	-2.06192	0	5/5	BAAT,GCSH,RIDA,AGXT2,DHFR2
		GO Biological Processes	GO:0045717	Negative regulation of fatty acid biosynthetic process	-2.06192	0	5/5	ACADVL,APOC3,CYP7A1,SIRT1,INSIG2
		GO Biological Processes	GO:1903409	Reactive oxygen species biosynthetic process	-2.05817	0	14/21	CLCN3,CTNS,FOXO3,MPO,SLC18A2,SOD1,SOD2,CCN6,TLR6,DUOX1,SLC30A10,INAVA,DUOXA1,PIKFYVE
		GO Biological Processes	GO:0035690	Cellular response to drug	-2.05789	0	20/33	EDN1,FBP1,GPLD1,HTR1B,KCNH2,MYC,NME1,NOS2,PPAT,PRKAA1,PRKAA2,QDPR,UCHL1,UMPS,AIM2,PPM1F,PPM1E,ANKRD1,RNF149,ACER2
		KEGG Pathway	ko03008	Ribosome biogenesis in eukaryotes	-2.04073	0	16/25	CSNK2A2,TCOF1,RPP30,WDR3,POP1,DROSHA,NXT1,UTP18,GAR1,XRN1,LSG1,NHP2,UTP6,REXO5,RIOK1,WDR36
		KEGG Pathway	hsa00030	Pentose phosphate pathway	-2.01112	0	8/10	ALDOA,ALDOB,ALDOC,FBP1,GPI,RPE,FBP2,DERA,IFNG
		GO Biological Processes	GO:0042558	Pteridine-containing compound metabolic process	-2.01112	0	8/10	ATIC,PRKG2,QDPR,GGH,MTHFD2,SLC25A32,SLC46A1,DHFR2,NNMT,SLC23A1,SLC19A2,PSAT1,LMBRD1,THTPA
		GO Biological Processes	GO:0050686	Negative regulation of mRNA processing	-2.01112	0	8/10	C1QBP,SRSF4,SRSF7,CTR9,RNF20,CELF4,PCBP4,ZC3H14
		GO Biological Processes	GO:0021846	Cell proliferation in forebrain	-1.8708	0	10/14	DCT,EMX2,PCM1,POU3F2,POU3F3,SIX3,KIF14,LHX5,DIXDC1,CEP120
	High IS (States 7-20 merged)	GO Biological Processes	GO:0031532	Actin cytoskeleton reorganization	-3.59702	0	31/43	ARHGDIB,CDK5,CSF1R,FER,FGF10,HCLS1,INSRR,KIT,MKLN1,MYH9,NEDD9,NTF3,PAK1,PTK7,RAP2A,SHC1,TEK,TJP1,EZR,GMFG,BCAR1,EFS,HAX1,TNIK,MINK1,ASB2,PARVA,THSD7B,ANTXR1,MCU,ESAM
		GO Biological Processes	GO:0030833	Regulation of actin filament polymerization	-3.49603	0	41/61	ADD3,CAPG,CAPZB,DBN1,DLG1,FER,HCLS1,MYO1C,PFN1,PRKCD,RDX,SPTA1,SPTBN1,SPTBN2,VIL1,NCK2,WASL,SLIT2,GMFG,ACTR2,ARPC2,WASF2,HAX1,CDC42EP3,WASF3,TWF2,KANK1,TMOD3,TMOD2,SPTBN5,PPP1R9A,SPIRE1,GBA2,PLEKHG2,CYRIA,ESAM,CAPZA3,ARHGAP18,PFN3,LMOD2,C15orf62
		GO Biological Processes	GO:0045807	Positive regulation of endocytosis	-2.98121	0	24/33	ARRB1,AP2M1,DAB2,DRD2,IL4,NTF3,PPP3CA,SFRP4,SNCA,TFR2,VEGFA,WNT5A,SYNJ1,WASL,MAGI2,RAB31,NEDD4L,APPL1,LDLRAP1,EEF2K,APPL2,CBLL1,SGIP1,ANO6,ITGB3,MKLN1,LRRTM2,RIN3,WDR54,ANKRD13B
		GO Biological Processes	GO:0043374	CD8-positive, alpha-beta T cell differentiation	-2.7944	0	8/8	BCL2,RUNX3,CBFB,GPR18,IRF1,TOX,ZBTB7B,PSMB11,CRTAM,VSIR
		GO Biological Processes	GO:0043114	Regulation of vascular permeability	-2.76074	0	14/17	ADM,HRH1,CXCR2,PDE2A,PDE3A,PTPRJ,TACR2,TEK,TJP1,UCN,VEGFA,SLIT2,DDAH1,CTNNBIP1
		GO Biological Processes	GO:0010518	Positive regulation of phospholipase activity	-2.76074	0	14/17	ADCYAP1R1,LPAR1,FGFR2,GNAQ,HTR2B,CCN1,KIT,P2RY6,PDGFRB,PHB,PLCB2,GNA13,PHB2,RASGRP4,SNCA,ANGPTL3,NR1H3
		GO Biological Processes	GO:0097581	Lamellipodium organization	-2.62313	0	25/36	CAPZB,CD44,CDH13,FER,KIT,ENPP2,PIK3R1,PTPRO,RREB1,CLRN1,VIL1,WNT1,NCK2,SLIT2,ACTR2,ARPC2,WASF2,VAV3,WASF3,TWF2,KANK1,SPEF1,PLEKHO1,PLCE1,AJUBA,WASL,GMFG,SPIRE1,LMOD2
		GO Biological Processes	GO:0045599	Negative regulation of fat cell differentiation	-2.58758	0	18/24	ARNTL,ZFP36L2,E2F1,GPS2,SMAD3,RORA,SORT1,TRIO,WNT1,WNT5A,WNT10B,CCN4,SIRT2,TRIB2,TLCD3B,JDP2,ZADH2,C1QL4
		GO Biological Processes	GO:0002431	Fc receptor mediated stimulatory signaling pathway	-2.48999	0	13/16	CD47,FCER1G,FGR,FYN,PAK1,PLD2,PRKCD,PTPRJ,NR4A3,PLA2G6,VAV3,APPL1,APPL2,CSNK2B,ACSL1
		GO Biological Processes	GO:1903307	Positive regulation of regulated secretory pathway	-2.48999	0	13/16	AP1G1,CACNB2,CDK5,CNR1,FGR,IL4,IL13,SYT1,ZP3,CACNA1I,GAB2,SYT9,SYT10,DRD2,PRKN,RAB3B,SNCA,TACR2,ATP2A2,RAP1B,DOC2A,SYT17,TRPV6,SYT2,CHRNB2,GRM2,KCNA2,SLC6A2
		GO Biological Processes	GO:0006956	Complement activation	-2.46079	0	16/21	A2M,CFB,SERPING1,C1QA,C1QB,C1QC,C1S,C2,C4BPA,C4BPB,C6,CR2,KRT1,PHB,FCN3,PHB2,PTPN6
		GO Biological Processes	GO:0045576	Mast cell activation	-2.46079	0	16/21	RHOH,CHGA,CNR1,FER,FGR,IL4,IL13,KIT,PIK3CG,VAMP2,NR4A3,SNAP23,VAMP3,GAB2,NDRG1,CPLX2,KIF5B,MYH9,RAB34,BORCS5,AP1G1,SPI1
		KEGG Pathway	M00002	Glycolysis, core module involving three-carbon compounds	-2.4448	0	7/7	ENO2,ENO3,GAPDH,PGAM1,PKLR,PKM,TPI1,VPS16,ENO4
		GO Biological Processes	GO:0060841	Venous blood vessel development	-2.4448	0	7/7	ACVRL1,PROX1,VEGFA,SEMA3C,TBX20,HEG1,CCBE1,PPP3CB,TIE1,SVEP1
		GO Biological Processes	GO:0090036	Regulation of protein kinase C signaling	-2.4448	0	7/7	DGKG,VEGFA,WNT5A,WNT11,PLA2G6,ADGRV1,SEZ6,BMP4,LMNA,PTN,CTNNBIP1
		GO Biological Processes	GO:0051589	Negative regulation of neurotransmitter transport	-2.4448	0	7/7	ASIC1,NOS1,PRKN,RAP1B,SNCA,PNKD,PPP1R9A
		GO Biological Processes	GO:0045745	Positive regulation of G protein-coupled receptor signaling pathway	-2.40778	0	11/13	CHGA,DRD2,F2,PDE6H,PHB,PRKCA,CNTN2,PRMT5,PTGDR2,TMOD2,MRAP2
		GO Biological Processes	GO:0006906	Vesicle fusion	-2.37233	0	25/37	GNAI3,KIF5B,PIP4K2A,RAB13,SNAP25,SNCA,VAMP2,SYT1,UVRAG,PIP4K2B,USO1,SNAP23,VAMP3,VAV3,VTI1B,CPLX2,CHP1,VPS39,STXBP6,RAB8B,STX17,RAB34,FER1L5,PRRT2,SYT9
		GO Biological Processes	GO:0050926	Regulation of positive chemotaxis	-2.36755	0	9/10	CDH13,F3,FGF10,KDR,SMAD3,NTF3,PGF,VEGFA,ARTN,BMP4,HGF,MET,PDGFB,PTPRJ,WNT5A,SEMA5A
		GO Biological Processes	GO:0048008	Platelet-derived growth factor receptor signaling pathway	-2.26902	0	18/25	CBLB,F3,FER,LOX,PDGFB,PDGFRL,PDGFRB,PTPRJ,SNCA,VEGFA,NR4A3,BCAR1,RGS14,TIPARP,SMPD3,PLEKHA1,PDGFD,MYOCD
Non-conserved IS regions	Low IS in Cat (State 21)	GO Biological Processes	GO:0034330	Cell junction organization	-7.7064	-3.67131	19/695	CACNB1,ERBB2,IL1RAP,CAPRIN1,NEUROD2,NRCAM,RELN,SYNGAP1,RAB29,WDR1,FLOT1,NTNG1,NLGN1,DNM3,IGSF9,GJD3,TUBB,HIPK1,C1QL3,FXR2,MIEN1,ABCD2,DCC,RARA,RND2,CHD7,ZDHHC21,HCK,CKAP5,DDX39B
		GO Biological Processes	GO:0099537	Trans-synaptic signaling	-6.67447	-2.94945	18/728	CACNB1,CHRM4,DCC,GLS,GRM3,IL1RAP,ITPR3,NEUROD2,NPY,RELN,RARA,DGKZ,SYNGAP1,SNCAIP,FLOT1,NTNG1,NLGN1,MYLK2,PPP1R1B,ASTN1,CHD7
		GO Biological Processes	GO:0032989	Cellular component morphogenesis	-6.545	-2.94945	18/743	DCC,ERBB2,FGF8,CAPRIN1,NRCAM,PRKAR1A,RELN,RND2,GAS7,TCAP,SYNGAP1,WDR1,FLOT1,NTNG1,NLGN1,DNM3,IGSF9,UNC5D,LAMB3,STC1,TSPAN2,ASTN1,SCRT2,NRAS,MAPK3
		GO Biological Processes	GO:0003417	Growth plate cartilage development	-5.52887	-2.39952	4/18	ANXA6,RARA,STC1,CER1,DCC,FGF8,NRCAM,PRKAR1A,SOX15,DDX39B,RND2,GDF5,CHD7,ARID5B,RSPO2,FLI1,MAPK3,WNT2B,PAPPA2,TSHB,MYBBP1A
		GO Biological Processes	GO:0035137	Hindlimb morphogenesis	-4.37926	-1.66601	4/34	FGF8,GDF5,CHD7,RSPO2,PRKAR1A,RARA,SOX15,DDX39B,TCAP,FLOT1,UQCC2,MYLK2,LAMB3,MAPK3,WNT2B,CER1,HIPK1,HSD11B1,WDR1,ARID5B,ERBB2,POFUT1,STC1,RHOJ
		KEGG Pathway	hsa05200	Pathways in cancer	-4.01021	-1.33588	10/395	DCC,ERBB2,FGF8,ITGA2B,LAMA4,LAMB3,NRAS,MAPK3,RARA,WNT2B,RELN,MYLK2
		GO Biological Processes	GO:0060324	Face development	-3.89362	-1.24342	4/45	MAPK3,RARA,CHD7,ARID5B,GDF5,FSHR
		GO Biological Processes	GO:0045727	Positive regulation of translation	-3.86801	-1.23779	6/136	ERBB2,MAPK3,DDX39B,FXR2,NAT10,UQCC2,GRB7,CAPRIN1,RARA,RPL19,RPS18,TARBP2,ZAR1,DCLRE1B
		GO Biological Processes	GO:0044057	Regulation of system process	-3.86513	-1.23779	12/581	ANXA6,ATP2A3,CASQ2,GLS,RELN,STC1,DDX39B,NLGN1,MYLK2,GJD3,ZDHHC21,SMTNL2,FLI1,NPY,TCAP,CHD7,CACNB1,ITPR3,TRPM3,STAC2,MAPK3,TM9SF4,STEAP3,SLC4A11,SLC41A1,ATP6V1G2,CER1
		GO Biological Processes	GO:0060438	Trachea development	-3.77943	-1.21259	3/19	MAPK3,RARA,RSPO2,RPL19,DDX39B,ARID5B,TCAP,FGF8,ZDHHC21,IL1RAP
		KEGG Pathway	ko04072	Phospholipase D signaling pathway	-3.70009	-1.19769	6/146	FCER1A,GRM3,NRAS,MAPK3,DGKZ,DNM3,CACNB1,ITPR3,CAMK1G,MYLK2,ERBB2,GLS,CHRM4,FGF8,ITGA2B,WNT2B,TUBB,HCK,MAP3K12,STK17B,RARA,PRKAR1A,FLOT1,ATP6V1G2,ATP2A3,ARID5B,RAB29,TM9SF4
		GO Biological Processes	GO:0045666	Positive regulation of neuron differentiation	-3.67965	-1.19364	5/94	NEUROD2,NRCAM,RARA,GDF5,BRINP2,NLGN1
		GO Biological Processes	GO:0007389	Pattern specification process	-3.63931	-1.16127	10/439	FGF8,RELN,STC1,WNT2B,TCAP,SYNGAP1,CER1,POFUT1,CFAP45,HIPK1,FSHR,RARA,SOX15,ARID5B,MAPK3,CHD7,NEUROD2,NPY,TSPAN2,CA10,DCC,UNC5D,RHOJ
		GO Biological Processes	GO:0010038	Response to metal ion	-3.5071	-1.06592	9/373	CASQ2,ITPR3,NEUROD2,MAPK3,TSHB,CER1,NLGN1,CUTA,SLC41A1,MIEN1
		GO Biological Processes	GO:0099560	Synaptic membrane adhesion	-3.41497	-1.03429	3/25	IL1RAP,NTNG1,NLGN1,CADM1,IGSF9,UNC5D,NRCAM,SNCAIP,FLOT1
		GO Biological Processes	GO:0031663	Lipopolysaccharide-mediated signaling pathway	-3.40759	-1.03429	4/60	HCK,NFKBIL1,MAPK3,PTPN22,PCBP2,TARBP2,CADM1,RARA,FLOT1,STC1,BRINP2
		GO Biological Processes	GO:0048638	Regulation of developmental growth	-3.18667	-0.887241	8/330	DCC,FGF8,NRCAM,SOX15,DDX39B,RND2,GDF5,CHD7,FLOT1,ERBB2,UBE2E3,PAPPA2,CDC6,RARA
		GO Biological Processes	GO:0051090	Regulation of DNA-binding transcription factor activity	-2.99517	-0.752064	9/440	HCK,IL1RAP,NEUROD2,NFKBIL1,MAPK3,RELN,FLOT1,SETD6,ARID5B
		GO Biological Processes	GO:0010977	Negative regulation of neuron projection development	-2.93216	-0.726593	5/137	DCC,SYNGAP1,RAB29,NLGN1,DNM3,NEUROD2,PHF1,PRKAR1A,VAT1,NAT10,FGF8,GDF5
		KEGG Pathway	ko04216	Ferroptosis	-2.80921	-0.655261	3/40	PCBP2,STEAP3,SAT2,TARBP2,RAB29,NUCKS1,PTPN22,NFKBIL1
	Low IS in Mouse (State 22)	KEGG Pathway	hsa04727	GABAergic synapse	-6.20224	-2.28487	8/45	CACNA1S,GABRA4,GABRA6,GABRB1,GABRB2,GNAI2,PRKCB,SLC38A3,CDH2,GDNF,ITPKA,LIN7A,RPH3A,SLC7A11,TNFSF11
		GO Biological Processes	GO:0090190	Positive regulation of branching involved in ureteric bud morphogenesis	-4.64138	-1.12194	4/11	GDNF,LHX1,SOX9,NOG,JAG1,CDH2,SMAD4,SEMA6A,SLIT1,RNF165,ANGPT1,SLC7A11,IFT172,ALX4,PRKCB,SOST,PALS1,COL3A1,PPARGC1A,FNDC4,ERCC3,POU2F3,RTF1,DAB1,TNFSF11,GPNMB,ITPKA,MAP3K14,SCMH1,PLCD3,RAP2B
		GO Biological Processes	GO:0021510	Spinal cord development	-3.76657	-0.641314	6/50	DAB1,GDNF,LHX1,NOG,IFT172,MDGA2,JAG1,GNAT1,SOX9,TENM3,LCTL,SLC7A11,GABRB2,LIN7A,SMAD4
		GO Biological Processes	GO:0071260	Cellular response to mechanical stimulus	-3.20664	-0.433018	4/24	KCNJ2,SOX9,MAP3K14,MKX,CDH2,COL3A1,SOST,GNAT1,SLC38A3,RCSD1
		GO Biological Processes	GO:0070542	Response to fatty acid	-3.20664	-0.433018	4/24	IRS1,SOX9,UCP1,PPARGC1A,ANGPT1,LTK,PLCD3,SLC7A11,GCKR,GDNF,GNAI2,PRKCB,NOG,CCDC88A,SEMA6A,CRACD
		GO Biological Processes	GO:0030279	Negative regulation of ossification	-3.15886	-0.431814	3/11	SOX9,SOST,MKX,JAG1,CDH2,NOG,RTF1,DKK2,DAB1,PALS1,GABRB2,LIN7A,TNFSF11,GPNMB
		GO Biological Processes	GO:0007156	Homophilic cell adhesion via plasma membrane adhesion molecules	-2.84107	-0.294763	6/74	CDH2,CDH7,DSC1,DSC2,TENM3,FAT3,DAB1,CACNA1S,SGCD
		GO Biological Processes	GO:0030900	Forebrain development	-2.74396	-0.245907	9/166	CDH2,COL3A1,DAB1,LHX1,SLIT1,NOG,PPARGC1A,SLC7A11,PALS1,SOX9,SLC38A3,IFT172,SEMA6A
		GO Biological Processes	GO:0001941	Postsynaptic membrane organization	-2.57572	-0.179962	3/17	CDH2,GDNF,SLC7A11,ANGPT1,GABRB2,GPNMB,PPARGC1A,ITPKA
		GO Biological Processes	GO:0070371	ERK1 and ERK2 cascade	-2.46834	-0.132697	7/117	ANGPT1,GNAI2,SMAD4,SOX9,TNFSF11,GPNMB,SEMA6A,JAG1,DAB1,PAWR,CDH2,MAP3K14,SH3RF3,TENM3
		GO Biological Processes	GO:0034109	Homotypic cell-cell adhesion	-2.44313	-0.122348	4/38	DSC2,RAP2B,TNFSF11,SLC7A11
		KEGG Pathway	hsa04911	Insulin secretion	-2.4017	-0.0917802	4/39	CACNA1S,GDNF,GNAI2,PRKCB,IRS1,KCNJ2,PPARGC1A
		KEGG Pathway	hsa04371	Apelin signaling pathway	-2.37073	-0.0766056	5/64	JAG1,GNAI2,SMAD4,UCP1,PPARGC1A,COL3A1,SOX9,PALS1,FNDC4,RTF1
		GO Biological Processes	GO:0021953	Central nervous system neuron differentiation	-2.31515	-0.0409112	6/94	GABRB1,LHX1,SLIT1,IFT172,PALS1,MDGA2
		GO Biological Processes	GO:0006368	Transcription elongation from RNA polymerase II promoter	-2.24718	0	3/22	ERCC3,HEXIM1,RTF1
		KEGG Pathway	ko04933	AGE-RAGE signaling pathway in diabetic complications	-2.01565	0	4/50	COL3A1,SMAD4,PRKCB,PLCD3,DKK2,SOST,CACNA1S,ITPKA
		GO Biological Processes	GO:0010563	Negative regulation of phosphorus metabolic process	-1.99725	0	7/143	ANGPT1,GCKR,GNAI2,NOG,HEXIM1,PPARGC1A,HEXIM2,DAB1,IRS1,LTK,RAP2B,TNFSF11,CCDC88A
		GO Biological Processes	GO:2000177	Regulation of neural precursor cell proliferation	-1.95099	0	3/28	CDH2,GNAI2,LHX1
		KEGG Pathway	ko04064	NF-kappa B signaling pathway	-1.95099	0	3/28	PRKCB,TNFSF11,MAP3K14,ANGPT1,KCNA4
		GO Biological Processes	GO:0040013	Negative regulation of locomotion	-1.9164	0	6/114	JAG1,COL3A1,RAP2B,NOG,PPARGC1A,SEMA6A
	Low IS in Human (State 23)	GO Biological Processes	GO:0031102	Neuron projection regeneration	-3.79198	0	4/25	GFAP,PTPRF,TNR,SCARF1,EPHA7,SERPINF1,SERPINI1,RTN4IP1,ALCAM,EPHA5
		GO Biological Processes	GO:0042551	Neuron maturation	-2.73228	0	3/22	SCARF1,C1QL1,FEV
		GO Biological Processes	GO:0007610	Behavior	-2.69144	0	9/252	MEIS1,NEUROG1,SERPINF1,SCN9A,THRA,TNR,NR1D1,C1QL1,PLCB1,MED24,WNT10A
		GO Biological Processes	GO:0045598	Regulation of fat cell differentiation	-2.47254	0	4/55	RUNX1T1,NR1D1,LMO3,FTO,PLCB1
		GO Biological Processes	GO:0060284	Regulation of cell development	-2.04881	0	7/208	EPHA7,GFAP,MELTF,SERPINF1,TNR,NR1D1,PLCB1,MEIS1,FTO,ZNF639,RUNX1T1,TMEM178A,ADAMTS5
		GO Biological Processes	GO:0001659	Temperature homeostasis	-2.03491	0	4/73	THRA,NR1D1,ADAMTS5,FTO
		GO Biological Processes	GO:0003333	Amino acid transmembrane transport	-1.98834	0	3/40	GFAP,SLC7A14,SLC43A2
		GO Biological Processes	GO:0071333	Cellular response to glucose stimulus	-1.65878	0	3/53	EPHA5,SERPINF1,NR1D1
		GO Biological Processes	GO:0032874	Positive regulation of stress-activated MAPK cascade	-1.61655	0	3/55	MAPK8IP1,PDCD10,PLCB1
		GO Biological Processes	GO:0021537	Telencephalon development	-1.3623	0	4/117	EPHA5,TNR,PLCB1,RPGRIP1L
		KEGG Pathway	ko04550	Signaling pathways regulating pluripotency of stem cells	-1.33376	0	3/71	MEIS1,NEUROG1,WNT10A
		GO Biological Processes	GO:0044782	Cilium organization	-1.32861	0	4/120	RPGRIP1L,RILP,TTC29,CCDC103
	High IS in Human (State 24)	GO Biological Processes	GO:0032233	Positive regulation of actin filament bundle assembly	-2.96652	0	5/26	EPHA1,ID1,TGFB3,TPM1,ARHGEF5,ZYX,SHTN1,TTC8,CSRP3
		GO Biological Processes	GO:0007281	Germ cell development	-2.81942	0	10/105	BCL2L1,DMRT1,FANCG,SMARCA2,WT1,MARF1,PLA2G3,IQCG,NOBOX,SUN5,LIMK2,WNT3,MERTK,DEFB118,TBATA
		GO Biological Processes	GO:1902850	Microtubule cytoskeleton organization involved in mitosis	-2.70265	0	6/43	CENPA,CLTC,KPNB1,VCP,NDE1,CHMP1B,LIMK2,SRGAP2,INPP5J,PLA2G3,TPPP3,IQCG
		GO Biological Processes	GO:0050829	Defense response to Gram-negative bacterium	-2.36498	0	4/22	PRKD1,DEFB118,RNASE8,DEFB119
		GO Biological Processes	GO:0050907	Detection of chemical stimulus involved in sensory perception	-2.22393	0	4/24	OR51B4,SLC24A4,TAS2R41,TAS2R60,TGFB3,TTC8
		GO Biological Processes	GO:0006275	Regulation of DNA replication	-2.16665	0	5/39	POLG2,STOML2,E2F8,ATAD5,ZBTB38,SUPT16H
		GO Biological Processes	GO:0001701	In utero embryonic development	-1.82919	0	10/145	BCL2L1,CPT2,CSF2,DAD1,SUPT6H,TGFB3,WNT9B,POLG2,TMEM231,E2F8
		GO Biological Processes	GO:0034405	Response to fluid shear stress	-1.76322	0	3/18	CA2,CSF2,TGFB3
		KEGG Pathway	hsa04640	Hematopoietic cell lineage	-1.68889	0	4/34	CD14,CD19,CSF2,IL3,BCL2L1,DDX5,WT1,LCP2,SOCS7
		GO Biological Processes	GO:0140353	Lipid export from cell	-1.58069	0	3/21	CYP19A1,PLA2G3,SELENOM,PFKFB2,SCG5,HNF1B,RAPGEF4,SLC16A10
		GO Biological Processes	GO:0019751	Polyol metabolic process	-1.49204	0	4/39	INPP5J,COQ2,COQ3,ASAH2
		GO Biological Processes	GO:0031589	Cell-substrate adhesion	-1.45112	0	10/167	EPHA1,ID1,PTPRK,ZYX,MERTK,ITGA11,SRGAP2,ATRNL1,DEFB118,OTOA
		GO Biological Processes	GO:0007566	Embryo implantation	-1.42781	0	3/24	RECK,TPPP3,POLR1B
		GO Biological Processes	GO:0000910	Cytokinesis	-1.41629	0	5/60	BCL2L1,CENPA,TTC19,CHMP1B,E2F8
		GO Biological Processes	GO:0071824	Protein-DNA complex subunit organization	-1.41629	0	5/60	CENPA,SMARCD2,SUPT6H,HNF1B,SUPT16H
		GO Biological Processes	GO:0045834	Positive regulation of lipid metabolic process	-1.38984	0	5/61	CD19,FABP1,PRKD1,STOML2,PLA2G3,SOCS7
		GO Biological Processes	GO:0046660	Female sex differentiation	-1.38984	0	5/61	BCL2L1,CYP19A1,FANCG,WT1,MERTK,CSF2,DMRT1,WNT9B,TPPP3,RBM15,E2F8
		GO Biological Processes	GO:0051881	Regulation of mitochondrial membrane potential	-1.33861	0	3/26	BCL2L1,VCP,STOML2
		GO Biological Processes	GO:0043489	RNA stabilization	-1.33861	0	3/26	MAPKAPK2,SYNCRIP,PHAX
	High IS in Pig (State 25)	GO Biological Processes	GO:0007606	Sensory perception of chemical stimulus	-2.33277	0	3/40	P2RX3,OR51E1,OR51D1
		GO Biological Processes	GO:0048511	Rhythmic process	-1.85311	0	4/110	MSTN,HAS2,PER1,HES7,DDX54,ALOXE3
		GO Biological Processes	GO:0007219	Notch signaling pathway	-1.82567	0	3/61	DTX1,HES7,RITA1
		GO Biological Processes	GO:0007018	Microtubule-based movement	-1.61295	0	4/130	SSX2IP,LCA5,DYNLT4,CFAP73
		GO Biological Processes	GO:0009314	Response to radiation	-1.40622	0	4/151	PLK3,PER1,TNKS1BP1,TAFA2
		GO Biological Processes	GO:0030217	T cell differentiation	-1.33923	0	3/94	DTX1,TCF7,NKX2-3
		GO Biological Processes	GO:0006814	Sodium ion transport	-1.32784	0	3/95	PER1,TPCN1,ASIC4
	High IS in Dog (State 26)	GO Biological Processes	GO:0043488	Regulation of mRNA stability	-3.79942	0	3/51	ELAVL4,FXR1,TENT5A
		GO Biological Processes	GO:0021953	Central nervous system neuron differentiation	-3.08326	0	3/89	ELAVL4,ISL1,AGBL4,IRX5
