# Supplementary material for: Dynamic chromatin architecture of the porcine adipose tissues with weight gain and loss
Source: Nat Commun. 2023 Jun 12;14:3457. doi: 10.1038/s41467-023-39191-0 (PMC10258790; doi:10.1038/s41467-023-39191-0)
Supplement: Supplementary file 12 — Supplementary Data 9 [file 41467_2023_39191_MOESM12_ESM.xlsx]

## Sheet: Data S9
Supplementary Data 9. Data summary for human Hi-C and RNA-seq data.
Tissues	Replicate	Sample name	Source	Data summary of Hi-C												Data summary of RNA-seq
				Accession number	Sequenced Read Pairs	Sequenced Read Pairs		Alignable (Normal+Chimeric Paired)		Unique Reads		Valid contacts		Intra chromosomal		Accession number	Cleandata_bases (Gb)
						Alignable (Normal+Chimeric Paired)	Unalignable (Chimeric Ambiguous+Unmapped)	Unique Reads	PCR Duplicates	Valid contacts	Invalid contacts (Intra-fragment Reads+Low Mapping Quality (<30))	Intra chromosomal	Inter chromosomal	Intra Short Range (<20 kb)	Intra Long Range (>20 kb)
GOM	1	H1-GOM	This study	GSA: HRA002514	573235233	473861640	99373593	386955005	81296068	311079406	75875599	211498528	99580878	66536453	144961886	GSA: HRA002514	12.6344
	2	H2-GOM	This study	GSA: HRA002514	508207487	414057131	94150356	338439226	74181527	270453995	67985231	192228511	78225484	74738016	117490387	GSA: HRA002514	12.2622
	3	H3-GOM	This study	GSA: HRA002514	506177240	400304690	105872550	322658400	76175343	253346421	69311979	179834560	73511861	78395680	101438799	GSA: HRA002514	12.6185
	4	H4-GOM	This study	GSA: HRA002514	536529422	454940757	81588665	380617736	66833634	307628653	72989083	212613120	95015533	73582316	139030528	GSA: HRA002514	14.8107
	5	H5-GOM	This study	GSA: HRA002514	639684476	514397602	125286874	454095034	58388974	361209037	92885997	225941782	135267255	85903208	140038364	GSA: HRA002514	13.0668
	6	H6-GOM	This study	GSA: HRA002514	654824011	544643017	110180994	479544806	63062485	381040774	98504032	239628361	141412413	83995331	155632636	GSA: HRA002514	12.4184
	7	H7-GOM	This study	GSA: HRA002514	606119522	513983506	92136016	419446050	86664363	338262262	81183788	246870468	91391794	84915033	161955242	GSA: HRA002514	11.8584
MAD	2	H2-MAD	This study	GSA: HRA002514	510616904	424442810	86174094	329814492	93148839	258998895	70815597	185910955	73087940	82227827	103683109	GSA: HRA002514	12.4393
	3	H3-MAD	This study	GSA: HRA002514	511197867	415335018	95862849	288802416	125230728	221162538	67639878	153400110	67762428	67658148	85741935	GSA: HRA002514	12.7391
	4	H4-MAD	This study	GSA: HRA002514	511290886	443139860	68151026	365885698	70669357	294085181	71800517	202030575	92054606	70900652	131129552	GSA: HRA002514	12.0393
	5	H5-MAD	This study	GSA: HRA002514	561779969	484410695	77369274	420542582	62160716	342528568	78014014	238639730	103888838	80337269	158302243	GSA: HRA002514	12.3758
	6	H6-MAD	This study	GSA: HRA002514	510011532	436731780	73279752	388851109	46366475	314803707	74047402	206413334	108390373	71370142	135043033	GSA: HRA002514	11.7192
	7	H7-MAD	This study	GSA: HRA002514	574470541	491332538	83138003	395971190	87553587	321356129	74615061	241614621	79741508	83723134	157891301	GSA: HRA002514	11.569
RAD	1	H1-RAD	This study	GSA: HRA002514	512983902	421008503	91975399	307201216	112447352	242676993	64524223	183085770	59591223	78338242	104747514	GSA: HRA002514	12.886
	4	H4-RAD	This study	GSA: HRA002514	531007525	453372340	77635185	381636274	64630149	309153410	72482864	223710188	85443222	74292373	149417587	GSA: HRA002514	13.0278
	5	H5-RAD	This study	GSA: HRA002514	591954821	506459327	85495494	410160171	92132698	326834367	83325804	203987368	122846999	65255294	138731967	GSA: HRA002514	11.7652
	6	H6-RAD	This study	GSA: HRA002514	556490418	478122132	78368286	396002071	77695506	321641500	74360571	232458902	89182598	74842597	15761L21:P21	GSA: HRA002514	12.0433
	7	H7-RAD	This study	GSA: HRA002514	536419388	471230165	65189223	356089549	108254697	287517076	68572473	217417257	70099819	68376449	149040631	GSA: HRA002514	10.0197
ASA	1	H1-ASA	This study	GSA: HRA002514	536027991	439440673	96587318	343427004	94232260	266652563	76774441	176666456	89986107	71874855	104791409	GSA: HRA002514	12.7322
	2	H2-ASA	This study	GSA: HRA002514	503778468	406618965	97159503	307301091	97946100	243229655	64071436	162111946	81117709	66261616	95850249	GSA: HRA002514	12.7665
	3	H3-ASA	This study	GSA: HRA002514	504797161	408406582	96390579	320445723	82810673	254410711	66035012	168470189	85940522	58784815	109685234	GSA: HRA002514	12.7325
	4	H4-ASA	This study	GSA: HRA002514	548906492	484701301	64205191	370420182	106669020	299990344	70429838	211003162	88987182	65070263	145932614	GSA: HRA002514	12.7525
	5	H5-ASA	Jin et. al.	SRA: SRR13057577	503146230	429865411	73280819	380522393	47802055	307934216	72588177	210107926	97826290	69102420	141005255	SRA: SRR13057574	11.6488
	6	H6-ASA	Jin et. al.	SRA: SRR13057576	586111035	501209149	84901886	439279863	60146138	357429943	81849920	255019016	102410927	81720562	173298192	SRA: SRR13057573	10.7919
	7	H7-ASA	Jin et. al.	SRA: SRR13057575	498527361	433331895	65195466	332516071	94583783	265391209	67124862	182636621	82754588	56828903	125807542	SRA: SRR13057572	8.29501
