# Supplementary material for: Dynamic chromatin architecture of the porcine adipose tissues with weight gain and loss
Source: Nat Commun. 2023 Jun 12;14:3457. doi: 10.1038/s41467-023-39191-0 (PMC10258790; doi:10.1038/s41467-023-39191-0)
Supplement: Supplementary file 13 — Supplementary Data 10 [file 41467_2023_39191_MOESM13_ESM.xlsx]

## Sheet: Data S10
Supplementary Data 10. Enhancer conservation for homologs between human and pig.
9a. Human as reference
9b. Pig as reference

## Sheet: Human as reference
Characteristic of homologous genes between human and pig (Human as reference)			Promoter aligned	Annotation of the conservation for enhancers of each gene in GOM				Annotation of the conservation for enhancers of each gene in MAD				Annotation of the conservation for enhancers of each gene in RAD				Annotation of the conservation for enhancers of each gene in ASA
Ensembl gene ID	Gene symbol	Homologous type		Number of all enhancers	Number of usage conserved enhancers	Number of only sequence conserved enhancers	Number of specific enhancers	Number of all enhancers	Number of usage conserved enhancers	Number of only sequence conserved enhancers	Number of specific enhancers	Number of all enhancers	Number of usage conserved enhancers	Number of only sequence conserved enhancers	Number of specific enhancers	Number of all enhancers	Number of usage conserved enhancers	Number of only sequence conserved enhancers	Number of specific enhancers
ENSG00000186092	OR4F5	N:N	yes	0	0	0	0	0	0	0	0	0	0	0	0	0	0	0	0
ENSG00000284733	OR4F29	N:1	yes	0	0	0	0	0	0	0	0	0	0	0	0	0	0	0	0
ENSG00000284662	OR4F16	N:1	yes	0	0	0	0	0	0	0	0	0	0	0	0	0	0	0	0
ENSG00000187634	SAMD11	1:1	yes	3	0	0	3	1	0	0	1	0	0	0	0	1	0	0	1
ENSG00000188976	NOC2L	1:1	yes	4	0	0	4	0	0	0	0	1	0	0	1	0	0	0	0
ENSG00000187961	KLHL17	1:1	yes	2	0	0	2	1	0	0	1	0	0	0	0	1	0	0	1
ENSG00000187583	PLEKHN1	1:1	yes	2	0	0	2	0	0	0	0	2	0	1	1	1	0	1	0
ENSG00000187642	PERM1	1:1	yes	5	2	1	2	1	0	1	0	4	1	0	3	5	1	1	3
ENSG00000188290	HES4	1:1	yes	1	0	0	1	0	0	0	0	0	0	0	0	2	0	0	2
ENSG00000187608	ISG15	1:1	yes	1	0	0	1	0	0	0	0	0	0	0	0	2	0	0	2
ENSG00000188157	AGRN	1:1	yes	0	0	0	0	0	0	0	0	1	0	0	1	1	0	1	0
ENSG00000237330	RNF223	1:1	yes	3	0	1	2	1	0	0	1	0	0	0	0	2	0	1	1
ENSG00000131591	C1orf159	1:1	yes	7	3	3	1	0	0	0	0	4	3	1	0	4	1	3	0
ENSG00000162571	TTLL10	1:1	yes	2	0	1	1	0	0	0	0	0	0	0	0	1	0	0	1
ENSG00000186891	TNFRSF18	1:1	yes	3	0	2	1	0	0	0	0	0	0	0	0	2	0	1	1
ENSG00000186827	TNFRSF4	1:1	yes	1	0	1	0	1	0	0	1	0	0	0	0	1	0	0	1
ENSG00000078808	SDF4	1:1	yes	3	0	2	1	0	0	0	0	2	1	1	0	0	0	0	0
ENSG00000176022	B3GALT6	1:1	yes	3	0	2	1	0	0	0	0	2	1	1	0	0	0	0	0
ENSG00000184163	C1QTNF12	1:1	yes	4	0	3	1	0	0	0	0	1	0	0	1	4	0	2	2
ENSG00000160087	UBE2J2	1:1	yes	0	0	0	0	1	0	0	1	0	0	0	0	5	1	0	4
ENSG00000162572	SCNN1D	1:1	no	1	/	/	/	0	/	/	/	0	/	/	/	4	/	/	/
ENSG00000131584	ACAP3	1:1	yes	1	0	1	0	0	0	0	0	0	0	0	0	4	0	3	1
ENSG00000169972	PUSL1	1:1	yes	1	0	1	0	0	0	0	0	0	0	0	0	4	0	3	1
ENSG00000127054	INTS11	1:1	yes	2	0	1	1	0	0	0	0	0	0	0	0	0	0	0	0
ENSG00000224051	CPTP	Specific	yes	2	0	1	1	0	0	0	0	0	0	0	0	0	0	0	0
ENSG00000169962	TAS1R3	1:1	yes	0	0	0	0	0	0	0	0	0	0	0	0	1	0	0	1
ENSG00000107404	DVL1	1:1	yes	3	0	0	3	0	0	0	0	1	0	0	1	0	0	0	0
ENSG00000162576	MXRA8	1:1	no	0	/	/	/	0	/	/	/	0	/	/	/	0	/	/	/
ENSG00000175756	AURKAIP1	1:1	yes	1	0	0	1	1	0	0	1	0	0	0	0	0	0	0	0
ENSG00000221978	CCNL2	1:1	yes	1	0	0	1	1	0	0	1	0	0	0	0	1	0	1	0
ENSG00000242485	MRPL20	1:1	no	0	/	/	/	0	/	/	/	0	/	/	/	1	/	/	/
ENSG00000235098	ANKRD65	Specific	yes	0	0	0	0	0	0	0	0	0	0	0	0	0	0	0	0
ENSG00000205116	TMEM88B	1:1	yes	0	0	0	0	0	0	0	0	0	0	0	0	0	0	0	0
ENSG00000179403	VWA1	1:1	yes	1	0	1	0	0	0	0	0	0	0	0	0	0	0	0	0
ENSG00000215915	ATAD3C	Specific	yes	0	0	0	0	0	0	0	0	0	0	0	0	0	0	0	0
ENSG00000160072	ATAD3B	Specific	no	3	/	/	/	1	/	/	/	1	/	/	/	0	/	/	/
ENSG00000197785	ATAD3A	1:1	yes	1	0	0	1	1	0	0	1	1	0	0	1	3	0	1	2
ENSG00000205090	TMEM240	1:1	yes	0	0	0	0	1	0	0	1	0	0	0	0	2	0	1	1
ENSG00000160075	SSU72	1:N	yes	2	0	1	1	0	0	0	0	0	0	0	0	0	0	0	0
ENSG00000228594	FNDC10	Specific	yes	3	0	0	3	0	0	0	0	0	0	0	0	0	0	0	0
ENSG00000197530	MIB2	1:1	no	0	/	/	/	0	/	/	/	0	/	/	/	0	/	/	/
ENSG00000189409	MMP23B	1:1	yes	1	0	0	1	1	0	0	1	0	0	0	0	0	0	0	0
ENSG00000248333	CDK11B	N:1	yes	1	0	1	0	0	0	0	0	2	0	0	2	2	0	2	0
ENSG00000189339	SLC35E2B	1:1	no	1	/	/	/	0	/	/	/	0	/	/	/	1	/	/	/
ENSG00000008128	CDK11A	N:1	no	0	/	/	/	3	/	/	/	0	/	/	/	0	/	/	/
ENSG00000215790	SLC35E2A	Specific	no	6	/	/	/	4	/	/	/	2	/	/	/	16	/	/	/
ENSG00000008130	NADK	1:1	yes	2	0	2	0	3	2	1	0	2	0	2	0	5	1	4	0
ENSG00000078369	GNB1	1:1	yes	3	1	2	0	2	2	0	0	3	1	1	1	8	5	2	1
ENSG00000169885	CALML6	Specific	yes	2	1	0	1	0	0	0	0	0	0	0	0	5	0	5	0
ENSG00000178821	TMEM52	1:1	yes	2	1	0	1	0	0	0	0	0	0	0	0	5	0	5	0
ENSG00000142609	CFAP74	1:1	no	1	/	/	/	0	/	/	/	0	/	/	/	2	/	/	/
ENSG00000187730	GABRD	1:1	yes	0	0	0	0	2	0	1	1	0	0	0	0	3	0	3	0
ENSG00000067606	PRKCZ	1:1	yes	5	0	3	2	5	0	4	1	3	0	2	1	6	1	4	1
ENSG00000162585	FAAP20	1:1	yes	6	2	4	0	2	0	1	1	1	1	0	0	7	4	2	1
ENSG00000157933	SKI	1:1	yes	3	3	0	0	3	3	0	0	0	0	0	0	2	1	1	0
ENSG00000116151	MORN1	1:1	yes	3	3	0	0	3	3	0	0	3	2	1	0	6	2	2	2
ENSG00000157916	RER1	1:1	yes	3	3	0	0	4	3	0	1	4	4	0	0	6	5	1	0
ENSG00000157911	PEX10	1:1	no	4	/	/	/	4	/	/	/	2	/	/	/	4	/	/	/
ENSG00000149527	PLCH2	1:1	yes	1	0	1	0	0	0	0	0	2	0	0	2	2	0	1	1
ENSG00000157881	PANK4	1:1	yes	2	0	1	1	0	0	0	0	0	0	0	0	0	0	0	0
ENSG00000197921	HES5	1:1	yes	1	0	0	1	1	0	1	0	0	0	0	0	0	0	0	0
ENSG00000157873	TNFRSF14	Specific	yes	1	0	0	1	0	0	0	0	0	0	0	0	1	1	0	0
ENSG00000157870	PRXL2B	1:1	no	0	/	/	/	0	/	/	/	2	/	/	/	1	/	/	/
ENSG00000142606	MMEL1	1:1	yes	0	0	0	0	0	0	0	0	0	0	0	0	2	0	1	1
ENSG00000215912	TTC34	1:1	yes	3	0	0	3	0	0	0	0	0	0	0	0	1	0	0	1
ENSG00000169717	ACTRT2	1:1	yes	2	0	0	2	2	0	1	1	0	0	0	0	2	1	0	1
ENSG00000142611	PRDM16	1:1	yes	2	1	1	0	0	0	0	0	0	0	0	0	2	0	1	1
ENSG00000130762	ARHGEF16	1:1	yes	1	0	0	1	0	0	0	0	0	0	0	0	1	1	0	0
ENSG00000162591	MEGF6	1:1	yes	7	1	6	0	3	2	1	0	0	0	0	0	3	0	3	0
ENSG00000158109	TPRG1L	1:1	yes	10	2	8	0	6	1	4	1	4	0	3	1	4	0	3	1
ENSG00000116213	WRAP73	1:1	yes	0	0	0	0	0	0	0	0	0	0	0	0	1	0	0	1
ENSG00000078900	TP73	1:1	yes	0	0	0	0	0	0	0	0	0	0	0	0	1	0	0	1
ENSG00000162592	CCDC27	1:1	no	1	/	/	/	0	/	/	/	0	/	/	/	1	/	/	/
ENSG00000235169	SMIM1	1:1	yes	0	0	0	0	0	0	0	0	0	0	0	0	0	0	0	0
ENSG00000130764	LRRC47	1:1	yes	1	0	0	1	0	0	0	0	0	0	0	0	0	0	0	0
ENSG00000116198	CEP104	1:1	yes	0	0	0	0	1	0	0	1	1	0	0	1	1	0	0	1
ENSG00000169598	DFFB	1:1	yes	0	0	0	0	1	0	0	1	1	0	0	1	1	0	0	1
ENSG00000198912	C1orf174	1:1	yes	0	0	0	0	0	0	0	0	0	0	0	0	1	0	0	1
ENSG00000196581	AJAP1	1:1	yes	1	0	0	1	0	0	0	0	0	0	0	0	0	0	0	0
ENSG00000131697	NPHP4	1:1	yes	0	0	0	0	0	0	0	0	0	0	0	0	0	0	0	0
ENSG00000069424	KCNAB2	1:1	yes	0	0	0	0	0	0	0	0	0	0	0	0	0	0	0	0
ENSG00000116254	CHD5	1:1	yes	0	0	0	0	0	0	0	0	0	0	0	0	1	0	0	1
ENSG00000285629	AL031847.2	Specific	yes	0	0	0	0	0	0	0	0	0	0	0	0	1	0	1	0
ENSG00000116251	RPL22	Specific	yes	0	0	0	0	0	0	0	0	0	0	0	0	1	0	0	1
ENSG00000158286	RNF207	1:1	yes	0	0	0	0	0	0	0	0	0	0	0	0	0	0	0	0
ENSG00000116237	ICMT	1:1	yes	1	0	0	1	0	0	0	0	1	0	0	1	0	0	0	0
ENSG00000173673	HES3	1:1	yes	5	5	0	0	0	0	0	0	0	0	0	0	2	1	0	1
ENSG00000158292	GPR153	1:1	yes	1	1	0	0	1	1	0	0	0	0	0	0	3	1	0	2
ENSG00000097021	ACOT7	1:1	no	0	/	/	/	0	/	/	/	0	/	/	/	2	/	/	/
ENSG00000069812	HES2	1:1	yes	1	0	1	0	1	0	1	0	0	0	0	0	0	0	0	0
ENSG00000187017	ESPN	1:1	yes	1	0	1	0	1	0	1	0	0	0	0	0	0	0	0	0
ENSG00000215788	TNFRSF25	1:1	yes	0	0	0	0	0	0	0	0	0	0	0	0	0	0	0	0
ENSG00000171680	PLEKHG5	1:1	yes	1	0	0	1	0	0	0	0	0	0	0	0	0	0	0	0
ENSG00000162408	NOL9	1:1	yes	5	4	1	0	3	3	0	0	1	1	0	0	2	2	0	0
ENSG00000173662	TAS1R1	1:1	yes	5	4	1	0	3	3	0	0	1	1	0	0	2	2	0	0
ENSG00000204859	ZBTB48	1:1	yes	0	0	0	0	1	0	0	1	1	0	0	1	0	0	0	0
ENSG00000162413	KLHL21	1:1	yes	0	0	0	0	0	0	0	0	0	0	0	0	0	0	0	0
ENSG00000116273	PHF13	1:1	yes	0	0	0	0	0	0	0	0	0	0	0	0	0	0	0	0
ENSG00000041988	THAP3	1:1	yes	0	0	0	0	0	0	0	0	0	0	0	0	1	0	0	1
ENSG00000007923	DNAJC11	1:1	yes	0	0	0	0	0	0	0	0	0	0	0	0	0	0	0	0
ENSG00000171735	CAMTA1	1:1	yes	1	0	1	0	0	0	0	0	0	0	0	0	0	0	0	0
ENSG00000049245	VAMP3	1:1	yes	2	1	1	0	4	0	3	1	3	3	0	0	5	2	2	1
ENSG00000049246	PER3	1:N	yes	0	0	0	0	1	0	0	1	0	0	0	0	0	0	0	0
ENSG00000049247	UTS2	1:1	no	3	/	/	/	0	/	/	/	0	/	/	/	0	/	/	/
ENSG00000049249	TNFRSF9	1:1	yes	0	0	0	0	0	0	0	0	0	0	0	0	0	0	0	0
ENSG00000116288	PARK7	1:1	yes	1	0	0	1	0	0	0	0	0	0	0	0	0	0	0	0
ENSG00000116285	ERRFI1	1:1	yes	8	6	0	2	9	7	1	1	7	7	0	0	20	18	1	1
ENSG00000162426	SLC45A1	1:1	yes	16	16	0	0	11	11	0	0	9	9	0	0	15	15	0	0
ENSG00000142599	RERE	1:1	yes	0	0	0	0	0	0	0	0	0	0	0	0	0	0	0	0
ENSG00000074800	ENO1	1:1	yes	1	0	1	0	0	0	0	0	1	0	0	1	1	0	0	1
ENSG00000131686	CA6	1:1	yes	0	0	0	0	0	0	0	0	0	0	0	0	0	0	0	0
ENSG00000197241	SLC2A7	1:1	yes	0	0	0	0	0	0	0	0	0	0	0	0	0	0	0	0
ENSG00000142583	SLC2A5	1:1	no	0	/	/	/	0	/	/	/	0	/	/	/	1	/	/	/
ENSG00000180758	GPR157	1:1	yes	2	1	0	1	1	0	1	0	0	0	0	0	1	1	0	0
ENSG00000049239	H6PD	1:1	yes	1	0	1	0	1	1	0	0	1	1	0	0	0	0	0	0
ENSG00000171621	SPSB1	1:1	yes	13	11	1	1	14	13	1	0	6	6	0	0	11	11	0	0
ENSG00000171612	SLC25A33	1:1	yes	2	0	2	0	0	0	0	0	0	0	0	0	2	0	0	2
ENSG00000188807	TMEM201	1:1	yes	1	1	0	0	0	0	0	0	0	0	0	0	3	2	0	1
ENSG00000171608	PIK3CD	1:1	yes	0	0	0	0	0	0	0	0	0	0	0	0	1	0	0	1
ENSG00000171603	CLSTN1	1:1	yes	0	0	0	0	1	0	0	1	1	0	1	0	0	0	0	0
ENSG00000178585	CTNNBIP1	1:1	yes	1	0	1	0	1	0	0	1	0	0	0	0	1	0	1	0
ENSG00000162441	LZIC	1:1	yes	0	0	0	0	1	1	0	0	0	0	0	0	1	0	1	0
ENSG00000173614	NMNAT1	1:1	yes	2	1	1	0	0	0	0	0	0	0	0	0	2	0	2	0
ENSG00000162444	RBP7	1:1	yes	1	1	0	0	0	0	0	0	1	0	0	1	0	0	0	0
ENSG00000130939	UBE4B	1:1	yes	2	0	2	0	1	0	1	0	1	0	1	0	3	0	2	1
ENSG00000054523	KIF1B	1:1	yes	3	2	1	0	2	0	2	0	3	2	1	0	9	7	0	2
ENSG00000142657	PGD	1:1	yes	0	0	0	0	0	0	0	0	0	0	0	0	2	0	0	2
ENSG00000251503	CENPS-CORT	Specific	no	0	/	/	/	1	/	/	/	1	/	/	/	4	/	/	/
ENSG00000175279	CENPS	1:1	no	0	/	/	/	1	/	/	/	1	/	/	/	4	/	/	/
ENSG00000241563	CORT	1:1	yes	1	0	0	1	2	0	1	1	0	0	0	0	0	0	0	0
ENSG00000160049	DFFA	1:1	yes	0	0	0	0	0	0	0	0	0	0	0	0	0	0	0	0
ENSG00000142655	PEX14	1:1	yes	0	0	0	0	0	0	0	0	0	0	0	0	0	0	0	0
ENSG00000130940	CASZ1	1:1	yes	0	0	0	0	2	2	0	0	4	2	2	0	1	1	0	0
ENSG00000175262	C1orf127	Specific	yes	0	0	0	0	0	0	0	0	0	0	0	0	1	0	0	1
ENSG00000120948	TARDBP	1:1	yes	1	1	0	0	1	0	1	0	0	0	0	0	0	0	0	0
ENSG00000277726	AL109811.4	Specific	yes	1	1	0	0	1	0	1	0	0	0	0	0	0	0	0	0
ENSG00000009724	MASP2	1:1	yes	0	0	0	0	2	0	0	2	0	0	0	0	0	0	0	0
ENSG00000116649	SRM	1:1	yes	2	0	1	1	0	0	0	0	1	0	1	0	0	0	0	0
ENSG00000171824	EXOSC10	1:1	no	0	/	/	/	2	/	/	/	1	/	/	/	3	/	/	/
ENSG00000198793	MTOR	1:1	yes	1	0	1	0	0	0	0	0	1	0	1	0	1	1	0	0
ENSG00000171819	ANGPTL7	1:1	yes	1	0	0	1	2	0	2	0	0	0	0	0	1	0	0	1
ENSG00000120942	UBIAD1	1:1	yes	0	0	0	0	0	0	0	0	0	0	0	0	0	0	0	0
ENSG00000204624	DISP3	1:1	yes	2	0	2	0	0	0	0	0	1	0	0	1	2	0	0	2
ENSG00000116661	FBXO2	1:1	yes	0	0	0	0	6	5	0	1	4	3	0	1	3	3	0	0
ENSG00000132879	FBXO44	1:1	yes	3	2	0	1	6	4	2	0	3	2	1	0	6	4	2	0
ENSG00000116663	FBXO6	Specific	yes	2	2	0	0	2	2	0	0	3	3	0	0	2	2	0	0
ENSG00000116670	MAD2L2	1:1	yes	0	0	0	0	1	0	1	0	1	0	0	1	0	0	0	0
ENSG00000162490	DRAXIN	1:1	yes	0	0	0	0	1	0	1	0	1	0	0	1	0	0	0	0
ENSG00000177674	AGTRAP	1:1	yes	1	0	1	0	2	0	2	0	0	0	0	0	1	0	0	1
ENSG00000215910	C1orf167	1:1	yes	0	0	0	0	0	0	0	0	0	0	0	0	1	0	0	1
ENSG00000177000	MTHFR	1:1	yes	0	0	0	0	1	0	1	0	0	0	0	0	0	0	0	0
ENSG00000011021	CLCN6	1:1	yes	0	0	0	0	1	0	1	0	0	0	0	0	0	0	0	0
ENSG00000175206	NPPA	1:1	yes	4	3	1	0	3	2	1	0	2	2	0	0	3	1	1	1
ENSG00000120937	NPPB	Specific	yes	1	0	0	1	0	0	0	0	0	0	0	0	0	0	0	0
ENSG00000116685	KIAA2013	1:1	yes	0	0	0	0	0	0	0	0	1	0	0	1	0	0	0	0
ENSG00000083444	PLOD1	1:1	yes	0	0	0	0	0	0	0	0	1	1	0	0	1	0	1	0
ENSG00000116688	MFN2	1:1	yes	1	0	0	1	1	0	0	1	1	0	1	0	1	0	0	1
ENSG00000116691	MIIP	1:1	no	0	/	/	/	0	/	/	/	1	/	/	/	1	/	/	/
ENSG00000120949	TNFRSF8	Specific	yes	2	1	0	1	0	0	0	0	0	0	0	0	1	0	1	0
ENSG00000028137	TNFRSF1B	1:1	yes	1	0	1	0	0	0	0	0	4	2	0	2	1	1	0	0
ENSG00000048707	VPS13D	1:1	no	4	/	/	/	3	/	/	/	3	/	/	/	4	/	/	/
ENSG00000162496	DHRS3	1:1	yes	32	30	1	1	37	35	2	0	33	28	4	1	39	37	1	1
ENSG00000204518	AADACL4	1:1	no	4	/	/	/	8	/	/	/	7	/	/	/	9	/	/	/
ENSG00000188984	AADACL3	1:1	yes	0	0	0	0	1	0	1	0	0	0	0	0	1	0	0	1
ENSG00000157330	C1orf158	1:1	yes	3	0	0	3	3	0	1	2	2	0	1	1	1	0	0	1
ENSG00000116726	PRAMEF12	Specific	yes	0	0	0	0	5	0	4	1	0	0	0	0	2	0	0	2
ENSG00000116721	PRAMEF1	Specific	yes	6	0	1	5	6	0	1	5	5	0	1	4	3	0	1	2
ENSG00000239810	PRAMEF11	Specific	no	7	/	/	/	5	/	/	/	2	/	/	/	3	/	/	/
ENSG00000179172	HNRNPCL1	Specific	yes	10	0	7	3	8	0	3	5	4	0	1	3	6	0	3	3
ENSG00000120952	PRAMEF2	Specific	yes	7	1	1	5	3	0	0	3	4	0	1	3	8	1	2	5
ENSG00000243073	PRAMEF4	Specific	no	8	/	/	/	16	/	/	/	10	/	/	/	15	/	/	/
ENSG00000187545	PRAMEF10	Specific	no	33	/	/	/	38	/	/	/	35	/	/	/	37	/	/	/
ENSG00000204510	PRAMEF7	Specific	yes	38	0	0	38	21	0	0	21	22	0	1	21	28	0	1	27
ENSG00000232423	PRAMEF6	Specific	yes	0	0	0	0	11	0	0	11	0	0	0	0	0	0	0	0
ENSG00000274764	PRAMEF27	Specific	no	37	/	/	/	55	/	/	/	31	/	/	/	39	/	/	/
ENSG00000277058	HNRNPCL3	Specific	no	37	/	/	/	55	/	/	/	31	/	/	/	39	/	/	/
ENSG00000229571	PRAMEF25	Specific	yes	0	0	0	0	0	0	0	0	0	0	0	0	0	0	0	0
ENSG00000275774	HNRNPCL2	Specific	yes	4	0	0	4	2	0	0	2	1	0	0	1	2	0	1	1
ENSG00000280267	PRAMEF26	Specific	no	0	/	/	/	7	/	/	/	16	/	/	/	0	/	/	/
ENSG00000179412	HNRNPCL4	Specific	no	7	/	/	/	0	/	/	/	3	/	/	/	4	/	/	/
ENSG00000204505	PRAMEF9	Specific	yes	36	0	1	35	27	0	0	27	34	0	0	34	33	0	0	33
ENSG00000279169	PRAMEF13	Specific	yes	0	0	0	0	0	0	0	0	0	0	0	0	0	0	0	0
ENSG00000279804	PRAMEF18	Specific	yes	3	0	0	3	2	1	0	1	6	0	1	5	5	0	1	4
ENSG00000270601	PRAMEF5	Specific	no	0	/	/	/	0	/	/	/	0	/	/	/	0	/	/	/
ENSG00000182330	PRAMEF8	Specific	yes	0	0	0	0	0	0	0	0	0	0	0	0	0	0	0	0
ENSG00000237700	PRAMEF33	Specific	no	35	/	/	/	24	/	/	/	29	/	/	/	24	/	/	/
ENSG00000204501	PRAMEF15	Specific	no	14	/	/	/	13	/	/	/	10	/	/	/	22	/	/	/
ENSG00000204481	PRAMEF14	Specific	yes	52	0	3	49	42	0	0	42	30	0	3	27	67	0	5	62
ENSG00000204480	PRAMEF19	Specific	yes	2	0	1	1	4	0	1	3	4	0	3	1	7	0	1	6
ENSG00000204479	PRAMEF17	Specific	no	3	/	/	/	2	/	/	/	1	/	/	/	5	/	/	/
ENSG00000204478	PRAMEF20	Specific	no	2	/	/	/	2	/	/	/	0	/	/	/	4	/	/	/
ENSG00000162494	LRRC38	1:1	yes	1	0	0	1	2	0	0	2	2	0	0	2	2	0	0	2
ENSG00000162493	PDPN	1:1	yes	0	0	0	0	2	0	0	2	0	0	0	0	0	0	0	0
ENSG00000116731	PRDM2	1:1	yes	1	0	0	1	2	0	1	1	2	1	1	0	3	0	2	1
ENSG00000189337	KAZN	1:1	yes	0	0	0	0	2	0	0	2	0	0	0	0	0	0	0	0
ENSG00000171729	TMEM51	1:1	yes	13	11	1	1	9	8	0	1	10	10	0	0	5	5	0	0
ENSG00000142621	FHAD1	1:1	yes	1	0	0	1	1	0	1	0	2	2	0	0	0	0	0	0
ENSG00000142634	EFHD2	Specific	yes	4	4	0	0	3	3	0	0	2	2	0	0	4	3	0	1
ENSG00000162438	CTRC	1:1	yes	3	3	0	0	5	4	0	1	0	0	0	0	3	3	0	0
ENSG00000142615	CELA2A	N:1	yes	3	2	0	1	0	0	0	0	0	0	0	0	1	0	0	1
ENSG00000215704	CELA2B	N:1	yes	0	0	0	0	2	0	0	2	0	0	0	0	1	0	0	1
ENSG00000132906	CASP9	1:1	yes	0	0	0	0	2	0	0	2	0	0	0	0	2	0	0	2
ENSG00000116138	DNAJC16	1:1	yes	0	0	0	0	2	0	2	0	0	0	0	0	1	0	1	0
ENSG00000116771	AGMAT	1:1	yes	0	0	0	0	0	0	0	0	1	0	0	1	0	0	0	0
ENSG00000197312	DDI2	Specific	yes	0	0	0	0	1	0	0	1	0	0	0	0	3	0	1	2
ENSG00000215695	RSC1A1	1:1	yes	0	0	0	0	0	0	0	0	0	0	0	0	1	0	1	0
ENSG00000116786	PLEKHM2	1:1	yes	0	0	0	0	0	0	0	0	1	0	0	1	1	0	0	1
ENSG00000162461	SLC25A34	1:1	yes	4	0	3	1	3	0	1	2	1	0	1	0	1	0	1	0
ENSG00000162460	TMEM82	1:1	yes	3	1	1	1	1	0	1	0	1	1	0	0	1	1	0	0
ENSG00000162458	FBLIM1	1:1	yes	1	0	0	1	0	0	0	0	1	0	0	1	3	0	3	0
ENSG00000233954	UQCRHL	N:1	no	18	/	/	/	15	/	/	/	10	/	/	/	14	/	/	/
ENSG00000065526	SPEN	1:1	yes	7	4	1	2	3	3	0	0	4	3	0	1	4	3	0	1
ENSG00000116809	ZBTB17	1:1	yes	7	6	0	1	5	5	0	0	6	6	0	0	11	11	0	0
ENSG00000183888	SRARP	1:1	no	7	/	/	/	5	/	/	/	7	/	/	/	12	/	/	/
ENSG00000173641	HSPB7	Specific	yes	2	2	0	0	3	3	0	0	2	2	0	0	3	3	0	0
ENSG00000186510	CLCNKA	N:1	yes	2	2	0	0	3	3	0	0	2	2	0	0	3	3	0	0
ENSG00000184908	CLCNKB	N:1	yes	1	0	0	1	1	0	0	1	5	2	1	2	4	2	0	2
ENSG00000185519	FAM131C	1:1	yes	15	13	2	0	10	9	0	1	17	14	1	2	15	15	0	0
ENSG00000142627	EPHA2	1:1	yes	0	0	0	0	4	3	0	1	1	1	0	0	3	2	0	1
ENSG00000142632	ARHGEF19	1:1	yes	1	1	0	0	0	0	0	0	0	0	0	0	0	0	0	0
ENSG00000132881	CPLANE2	1:1	yes	0	0	0	0	3	3	0	0	0	0	0	0	4	3	0	1
ENSG00000037637	FBXO42	1:1	yes	6	4	1	1	7	5	1	1	2	2	0	0	8	7	1	0
ENSG00000055070	SZRD1	1:1	yes	6	4	1	1	7	5	1	1	2	2	0	0	8	7	1	0
ENSG00000187144	SPATA21	1:1	yes	5	0	2	3	1	0	0	1	1	0	0	1	6	0	0	6
ENSG00000157191	NECAP2	1:1	yes	5	0	2	3	1	0	0	1	1	0	0	1	6	0	0	6
ENSG00000219481	NBPF1	N:N	no	6	/	/	/	6	/	/	/	4	/	/	/	5	/	/	/
ENSG00000058453	CROCC	1:1	no	0	/	/	/	0	/	/	/	0	/	/	/	0	/	/	/
ENSG00000117122	MFAP2	1:1	yes	2	1	0	1	1	0	0	1	0	0	0	0	7	3	1	3
ENSG00000159363	ATP13A2	1:1	yes	5	3	0	2	0	0	0	0	0	0	0	0	3	0	1	2
ENSG00000117118	SDHB	1:1	yes	5	1	0	4	1	1	0	0	5	4	0	1	5	2	0	3
ENSG00000117115	PADI2	1:1	yes	4	2	1	1	5	3	1	1	5	4	1	0	4	2	1	1
ENSG00000142623	PADI1	1:1	yes	1	0	0	1	2	1	0	1	0	0	0	0	2	1	0	1
ENSG00000142619	PADI3	1:1	yes	4	3	1	0	1	1	0	0	4	2	0	2	4	2	2	0
ENSG00000159339	PADI4	1:1	yes	0	0	0	0	0	0	0	0	0	0	0	0	0	0	0	0
ENSG00000276747	PADI6	1:1	yes	1	0	0	1	1	0	1	0	0	0	0	0	0	0	0	0
ENSG00000179051	RCC2	1:1	yes	0	0	0	0	1	0	0	1	0	0	0	0	0	0	0	0
ENSG00000074964	ARHGEF10L	1:1	yes	0	0	0	0	2	2	0	0	1	0	0	1	4	3	1	0
ENSG00000117148	ACTL8	1:1	yes	0	0	0	0	0	0	0	0	0	0	0	0	0	0	0	0
ENSG00000117154	IGSF21	1:1	yes	0	0	0	0	0	0	0	0	0	0	0	0	0	0	0	0
ENSG00000179023	KLHDC7A	1:1	yes	0	0	0	0	0	0	0	0	0	0	0	0	1	0	0	1
ENSG00000009709	PAX7	1:1	yes	0	0	0	0	0	0	0	0	2	0	0	2	1	0	0	1
ENSG00000179002	TAS1R2	1:1	yes	0	0	0	0	1	0	0	1	1	0	1	0	0	0	0	0
ENSG00000255275	AL080251.1	Specific	yes	3	2	1	0	1	1	0	0	3	3	0	0	1	1	0	0
ENSG00000159423	ALDH4A1	1:1	yes	1	1	0	0	6	6	0	0	8	5	2	1	1	1	0	0
ENSG00000169991	IFFO2	1:1	yes	0	0	0	0	2	2	0	0	0	0	0	0	1	0	1	0
ENSG00000127481	UBR4	1:1	yes	0	0	0	0	0	0	0	0	0	0	0	0	1	0	1	0
ENSG00000127463	EMC1	1:1	yes	0	0	0	0	2	1	0	1	0	0	0	0	0	0	0	0
ENSG00000053372	MRTO4	1:1	yes	0	0	0	0	2	1	0	1	0	0	0	0	0	0	0	0
ENSG00000162482	AKR7A3	Specific	no	1	/	/	/	2	/	/	/	0	/	/	/	1	/	/	/
ENSG00000053371	AKR7A2	Specific	yes	1	1	0	0	2	1	1	0	0	0	0	0	1	0	0	1
ENSG00000040487	PQLC2	1:1	yes	1	1	0	0	2	1	1	0	0	0	0	0	1	0	0	1
ENSG00000077549	CAPZB	1:1	yes	16	7	7	2	9	7	2	0	14	12	2	0	17	15	2	0
ENSG00000173436	MINOS1	N:1	yes	13	7	5	1	10	6	3	1	9	8	1	0	14	10	4	0
ENSG00000158747	NBL1	1:1	yes	18	15	3	0	14	10	4	0	12	12	0	0	10	10	0	0
ENSG00000270136	MINOS1-NBL1	N:1	yes	18	15	3	0	14	10	4	0	12	12	0	0	10	10	0	0
ENSG00000158748	HTR6	Specific	yes	8	5	3	0	10	9	1	0	7	5	2	0	11	9	1	1
ENSG00000162542	TMCO4	1:1	yes	0	0	0	0	0	0	0	0	1	0	0	1	3	0	2	1
ENSG00000178828	RNF186	1:1	yes	0	0	0	0	0	0	0	0	0	0	0	0	1	0	0	1
ENSG00000169914	OTUD3	1:1	yes	0	0	0	0	0	0	0	0	0	0	0	0	0	0	0	0
ENSG00000188784	PLA2G2E	1:1	yes	9	2	5	2	5	1	3	1	4	3	0	1	9	5	3	1
ENSG00000188257	PLA2G2A	1:1	yes	3	2	0	1	6	0	5	1	3	0	2	1	6	0	4	2
ENSG00000127472	PLA2G5	1:1	no	1	/	/	/	1	/	/	/	1	/	/	/	3	/	/	/
ENSG00000117215	PLA2G2D	1:1	yes	1	0	0	1	1	0	0	1	0	0	0	0	2	0	1	1
ENSG00000158786	PLA2G2F	1:1	yes	5	1	3	1	4	0	4	0	2	0	1	1	0	0	0	0
ENSG00000187980	PLA2G2C	1:1	yes	0	0	0	0	2	0	0	2	1	0	1	0	0	0	0	0
ENSG00000162543	UBXN10	1:1	yes	2	1	0	1	1	0	1	0	0	0	0	0	0	0	0	0
ENSG00000158816	VWA5B1	Specific	yes	1	0	0	1	0	0	0	0	0	0	0	0	0	0	0	0
ENSG00000162545	CAMK2N1	1:1	yes	4	3	1	0	6	6	0	0	7	6	0	1	3	3	0	0
ENSG00000090432	MUL1	1:1	no	2	/	/	/	2	/	/	/	3	/	/	/	3	/	/	/
ENSG00000183114	FAM43B	1:1	yes	0	0	0	0	0	0	0	0	0	0	0	0	0	0	0	0
ENSG00000158825	CDA	1:1	yes	2	0	0	2	1	1	0	0	0	0	0	0	2	1	1	0
ENSG00000158828	PINK1	1:1	yes	4	0	3	1	8	3	4	1	8	2	5	1	7	4	2	1
ENSG00000244038	DDOST	1:1	yes	0	0	0	0	2	0	0	2	0	0	0	0	3	0	1	2
ENSG00000117245	KIF17	1:1	yes	1	0	1	0	0	0	0	0	0	0	0	0	0	0	0	0
ENSG00000189410	SH2D5	1:1	yes	1	0	1	0	0	0	0	0	2	1	0	1	1	0	1	0
ENSG00000127483	HP1BP3	1:1	yes	3	1	2	0	2	1	1	0	1	0	0	1	0	0	0	0
ENSG00000075151	EIF4G3	1:1	yes	11	10	1	0	7	1	4	2	9	8	1	0	12	10	2	0
ENSG00000117298	ECE1	1:1	yes	9	7	1	1	10	10	0	0	12	9	2	1	9	9	0	0
ENSG00000142794	NBPF3	N:N	yes	1	0	0	1	0	0	0	0	1	0	0	1	0	0	0	0
ENSG00000162551	ALPL	1:1	yes	2	1	1	0	0	0	0	0	4	0	3	1	2	1	0	1
ENSG00000076864	RAP1GAP	1:1	yes	4	1	1	2	1	0	1	0	0	0	0	0	1	0	0	1
ENSG00000090686	USP48	1:1	no	2	/	/	/	3	/	/	/	1	/	/	/	2	/	/	/
ENSG00000187942	LDLRAD2	1:1	yes	0	0	0	0	3	2	1	0	2	2	0	0	1	1	0	0
ENSG00000142798	HSPG2	1:1	yes	5	3	2	0	1	1	0	0	1	1	0	0	2	2	0	0
ENSG00000219073	CELA3B	N:1	yes	2	1	0	1	9	7	2	0	6	6	0	0	7	3	1	3
ENSG00000142789	CELA3A	N:1	yes	2	0	1	1	2	1	0	1	0	0	0	0	4	1	2	1
ENSG00000285721	AL031281.2	Specific	yes	1	0	0	1	0	0	0	0	3	1	2	0	2	0	1	1
ENSG00000070831	CDC42	Specific	yes	0	0	0	0	2	0	0	2	0	0	0	0	3	1	1	1
ENSG00000162552	WNT4	1:1	yes	1	1	0	0	0	0	0	0	1	0	0	1	0	0	0	0
ENSG00000184677	ZBTB40	1:1	yes	1	1	0	0	2	1	0	1	1	1	0	0	0	0	0	0
ENSG00000070886	EPHA8	1:1	yes	0	0	0	0	1	0	0	1	1	0	1	0	1	0	1	0
ENSG00000173372	C1QA	1:1	yes	2	1	0	1	2	1	1	0	2	2	0	0	5	1	3	1
ENSG00000159189	C1QC	1:1	yes	5	3	1	1	5	5	0	0	5	3	2	0	3	2	1	0
ENSG00000173369	C1QB	1:1	yes	3	1	0	2	5	1	2	2	1	0	0	1	3	1	2	0
ENSG00000133216	EPHB2	1:1	yes	4	2	1	1	4	1	3	0	1	1	0	0	1	0	0	1
ENSG00000215906	LACTBL1	1:1	yes	1	0	1	0	1	0	0	1	2	0	2	0	1	0	0	1
ENSG00000227868	TEX46	1:1	yes	1	0	1	0	0	0	0	0	0	0	0	0	2	1	0	1
ENSG00000004487	KDM1A	1:1	yes	1	0	1	0	0	0	0	0	0	0	0	0	2	1	0	1
ENSG00000169641	LUZP1	1:1	yes	10	10	0	0	9	9	0	0	11	11	0	0	11	11	0	0
ENSG00000179546	HTR1D	N:1	yes	7	7	0	0	11	7	4	0	10	9	0	1	14	9	4	1
ENSG00000125944	HNRNPR	1:1	yes	4	1	3	0	3	2	1	0	4	3	1	0	4	1	3	0
ENSG00000125945	ZNF436	1:1	yes	0	0	0	0	0	0	0	0	0	0	0	0	1	0	1	0
ENSG00000204219	TCEA3	1:1	yes	0	0	0	0	2	0	1	1	2	0	2	0	1	0	1	0
ENSG00000088280	ASAP3	1:1	yes	1	0	0	1	1	0	1	0	3	0	2	1	3	3	0	0
ENSG00000007968	E2F2	1:1	yes	8	5	2	1	10	7	1	2	10	8	1	1	8	6	1	1
ENSG00000117318	ID3	1:1	yes	8	7	0	1	8	7	0	1	7	6	0	1	7	6	0	1
ENSG00000142676	RPL11	1:N	no	2	/	/	/	1	/	/	/	0	/	/	/	2	/	/	/
ENSG00000011007	ELOA	1:1	yes	0	0	0	0	0	0	0	0	0	0	0	0	0	0	0	0
ENSG00000057757	PITHD1	1:1	yes	2	0	1	1	1	1	0	0	1	0	1	0	0	0	0	0
ENSG00000011009	LYPLA2	1:1	yes	2	0	1	1	1	0	0	1	2	2	0	0	0	0	0	0
ENSG00000117308	GALE	1:1	yes	0	0	0	0	2	1	0	1	1	0	1	0	2	1	1	0
ENSG00000117305	HMGCL	1:1	no	2	/	/	/	0	/	/	/	1	/	/	/	1	/	/	/
ENSG00000179163	FUCA1	1:1	yes	1	0	1	0	2	1	1	0	1	0	1	0	4	1	2	1
ENSG00000188822	CNR2	1:1	no	1	/	/	/	0	/	/	/	5	/	/	/	3	/	/	/
ENSG00000189266	PNRC2	1:1	yes	2	2	0	0	6	4	1	1	4	4	0	0	5	5	0	0
ENSG00000188529	SRSF10	1:1	yes	4	3	0	1	0	0	0	0	2	1	1	0	2	1	1	0
ENSG00000142661	MYOM3	1:1	yes	3	0	3	0	0	0	0	0	1	0	1	0	0	0	0	0
ENSG00000142677	IL22RA1	1:1	yes	1	1	0	0	2	0	2	0	1	0	1	0	3	0	2	1
ENSG00000185436	IFNLR1	1:1	yes	15	12	3	0	14	11	3	0	19	14	3	2	12	10	1	1
ENSG00000158055	GRHL3	1:1	yes	3	2	1	0	4	1	3	0	0	0	0	0	2	1	1	0
ENSG00000001460	STPG1	1:1	yes	3	2	1	0	5	3	1	1	1	1	0	0	8	5	3	0
ENSG00000001461	NIPAL3	1:1	yes	3	2	1	0	5	3	1	1	1	1	0	0	8	5	3	0
ENSG00000117602	RCAN3	1:1	yes	0	0	0	0	0	0	0	0	1	0	1	0	0	0	0	0
ENSG00000184454	NCMAP	1:1	yes	0	0	0	0	1	0	1	0	2	1	0	1	1	0	1	0
ENSG00000133226	SRRM1	1:1	yes	4	2	2	0	3	3	0	0	1	1	0	0	1	0	1	0
ENSG00000169504	CLIC4	1:1	yes	11	11	0	0	8	7	1	0	13	12	1	0	11	11	0	0
ENSG00000020633	RUNX3	1:1	yes	1	0	1	0	1	0	1	0	0	0	0	0	1	0	0	1
ENSG00000117614	SYF2	1:1	yes	0	0	0	0	4	0	3	1	1	1	0	0	6	1	5	0
ENSG00000117616	RSRP1	1:1	yes	2	0	1	1	3	0	2	1	4	1	2	1	2	1	1	0
ENSG00000187010	RHD	N:1	yes	15	5	9	1	12	3	3	6	9	0	8	1	10	2	3	5
ENSG00000183726	TMEM50A	1:1	yes	2	0	1	1	3	0	2	1	4	1	2	1	2	1	1	0
ENSG00000188672	RHCE	N:1	yes	2	0	2	0	3	3	0	0	4	3	1	0	2	0	1	1
ENSG00000204178	MACO1	1:1	yes	2	0	2	0	3	3	0	0	4	3	1	0	2	0	1	1
ENSG00000157978	LDLRAP1	1:1	yes	0	0	0	0	2	1	1	0	3	1	1	1	4	2	1	1
ENSG00000117643	MAN1C1	1:1	yes	20	18	1	1	16	15	1	0	16	15	1	0	19	15	3	1
ENSG00000162430	SELENON	N:1	yes	21	13	7	1	21	18	2	1	12	12	0	0	16	16	0	0
ENSG00000255054	AL020996.2	N:1	yes	14	12	2	0	13	11	0	2	9	7	1	1	12	10	1	1
ENSG00000117640	MTFR1L	1:1	yes	8	7	1	0	6	4	1	1	6	5	1	0	9	6	2	1
ENSG00000127423	AUNIP	1:1	yes	5	2	3	0	1	0	0	1	0	0	0	0	2	0	2	0
ENSG00000182749	PAQR7	1:1	yes	4	2	2	0	1	1	0	0	2	2	0	0	3	1	2	0
ENSG00000117632	STMN1	1:1	yes	9	8	1	0	6	5	0	1	8	8	0	0	6	6	0	0
ENSG00000158006	PAFAH2	1:1	yes	13	11	2	0	9	7	2	0	10	9	1	0	11	10	1	0
ENSG00000158008	EXTL1	1:1	yes	5	3	2	0	2	2	0	0	1	1	0	0	3	2	0	1
ENSG00000158014	SLC30A2	1:1	yes	1	0	0	1	2	1	1	0	1	0	0	1	5	2	2	1
ENSG00000158022	TRIM63	1:1	yes	0	0	0	0	0	0	0	0	0	0	0	0	0	0	0	0
ENSG00000175087	PDIK1L	1:1	yes	1	1	0	0	1	1	0	0	2	1	1	0	3	2	1	0
ENSG00000197245	FAM110D	1:1	yes	2	1	1	0	4	3	1	0	5	5	0	0	3	3	0	0
ENSG00000282872	C1orf232	1:1	yes	2	2	0	0	2	2	0	0	3	2	1	0	4	4	0	0
ENSG00000236782	AL391650.1	Specific	yes	1	1	0	0	1	1	0	0	1	1	0	0	0	0	0	0
ENSG00000142684	ZNF593	1:1	yes	2	2	0	0	2	2	0	0	3	2	1	0	4	4	0	0
ENSG00000142675	CNKSR1	1:1	yes	3	0	2	1	0	0	0	0	0	0	0	0	2	2	0	0
ENSG00000188782	CATSPER4	1:1	yes	1	0	1	0	0	0	0	0	0	0	0	0	1	0	1	0
ENSG00000130695	CEP85	1:1	yes	0	0	0	0	1	1	0	0	0	0	0	0	1	1	0	0
ENSG00000142669	SH3BGRL3	1:1	yes	5	3	2	0	3	1	1	1	2	2	0	0	3	2	0	1
ENSG00000158062	UBXN11	1:1	yes	6	4	2	0	1	1	0	0	1	1	0	0	3	3	0	0
ENSG00000169442	CD52	Specific	yes	6	4	2	0	1	1	0	0	1	1	0	0	3	3	0	0
ENSG00000176092	CRYBG2	1:1	yes	2	0	1	1	2	0	2	0	1	0	1	0	0	0	0	0
ENSG00000176083	ZNF683	1:1	yes	1	0	0	1	0	0	0	0	0	0	0	0	4	1	3	0
ENSG00000131914	LIN28A	1:1	yes	0	0	0	0	0	0	0	0	2	1	1	0	1	0	0	1
ENSG00000117682	DHDDS	1:1	yes	1	1	0	0	0	0	0	0	0	0	0	0	0	0	0	0
ENSG00000198830	HMGN2	Specific	yes	1	0	1	0	2	0	1	1	2	0	1	1	0	0	0	0
ENSG00000117676	RPS6KA1	1:1	yes	0	0	0	0	1	0	0	1	0	0	0	0	0	0	0	0
ENSG00000117713	ARID1A	1:1	yes	19	17	1	1	16	16	0	0	12	12	0	0	20	17	1	2
ENSG00000060642	PIGV	1:1	yes	18	17	0	1	21	19	1	1	16	16	0	0	18	16	1	1
ENSG00000204160	ZDHHC18	1:1	yes	4	4	0	0	4	3	0	1	6	5	1	0	2	1	0	1
ENSG00000175793	SFN	Specific	yes	5	5	0	0	1	1	0	0	5	5	0	0	4	3	0	1
ENSG00000142751	GPN2	Specific	yes	2	1	1	0	1	1	0	0	3	3	0	0	12	10	2	0
ENSG00000198746	GPATCH3	1:1	no	0	/	/	/	1	/	/	/	0	/	/	/	2	/	/	/
ENSG00000090273	NUDC	1:1	no	0	/	/	/	1	/	/	/	0	/	/	/	2	/	/	/
ENSG00000131910	NR0B2	1:1	yes	0	0	0	0	0	0	0	0	0	0	0	0	0	0	0	0
ENSG00000175707	KDF1	1:1	yes	0	0	0	0	0	0	0	0	0	0	0	0	0	0	0	0
ENSG00000253368	TRNP1	1:1	yes	0	0	0	0	0	0	0	0	0	0	0	0	0	0	0	0
ENSG00000158246	TENT5B	1:1	yes	1	0	0	1	0	0	0	0	0	0	0	0	0	0	0	0
ENSG00000090020	SLC9A1	1:1	no	0	/	/	/	0	/	/	/	0	/	/	/	1	/	/	/
ENSG00000142784	WDTC1	1:1	yes	2	2	0	0	0	0	0	0	2	0	1	1	0	0	0	0
ENSG00000186501	TMEM222	1:1	yes	3	3	0	0	2	1	1	0	5	5	0	0	7	6	0	1
ENSG00000142765	SYTL1	1:1	yes	2	2	0	0	3	0	3	0	1	0	1	0	1	1	0	0
ENSG00000142733	MAP3K6	1:1	yes	4	4	0	0	1	1	0	0	8	6	2	0	7	6	0	1
ENSG00000142748	FCN3	Specific	yes	4	4	0	0	6	5	1	0	5	3	2	0	5	4	1	0
ENSG00000174950	CD164L2	1:1	yes	12	12	0	0	11	9	2	0	8	7	1	0	13	13	0	0
ENSG00000181773	GPR3	1:1	yes	18	16	2	0	13	12	1	0	20	17	2	1	20	17	3	0
ENSG00000158195	WASF2	1:1	yes	4	4	0	0	9	8	1	0	5	5	0	0	11	11	0	0
ENSG00000126705	AHDC1	Specific	yes	22	21	1	0	23	21	1	1	19	17	1	1	29	26	3	0
ENSG00000000938	FGR	1:1	yes	7	5	2	0	4	2	2	0	3	2	1	0	4	1	3	0
ENSG00000126709	IFI6	1:1	yes	4	4	0	0	4	2	2	0	6	6	0	0	7	5	2	0
ENSG00000009780	FAM76A	1:1	yes	0	0	0	0	0	0	0	0	0	0	0	0	1	1	0	0
ENSG00000117758	STX12	1:1	yes	2	1	1	0	0	0	0	0	0	0	0	0	0	0	0	0
ENSG00000117751	PPP1R8	1:1	yes	2	0	2	0	1	0	1	0	0	0	0	0	2	1	1	0
ENSG00000130775	THEMIS2	1:1	yes	5	3	2	0	1	0	1	0	3	2	1	0	3	1	2	0
ENSG00000117748	RPA2	1:1	yes	1	1	0	0	1	1	0	0	0	0	0	0	0	0	0	0
ENSG00000130768	SMPDL3B	1:1	no	3	/	/	/	1	/	/	/	0	/	/	/	0	/	/	/
ENSG00000158156	XKR8	1:1	yes	2	2	0	0	1	1	0	0	0	0	0	0	1	0	1	0
ENSG00000158161	EYA3	1:1	yes	13	10	3	0	10	10	0	0	8	8	0	0	11	11	0	0
ENSG00000169403	PTAFR	1:1	yes	6	4	2	0	3	3	0	0	1	1	0	0	8	7	1	0
ENSG00000126698	DNAJC8	1:1	yes	2	0	2	0	0	0	0	0	2	1	0	1	0	0	0	0
ENSG00000130770	ATP5IF1	1:1	yes	3	0	3	0	1	1	0	0	1	0	0	1	1	1	0	0
ENSG00000130766	SESN2	1:1	yes	2	1	1	0	3	1	1	1	3	1	1	1	2	1	0	1
ENSG00000130772	MED18	1:1	no	3	/	/	/	1	/	/	/	3	/	/	/	2	/	/	/
ENSG00000204138	PHACTR4	1:1	yes	3	2	1	0	2	0	0	2	2	1	1	0	3	1	2	0
ENSG00000180198	RCC1	1:1	yes	4	3	1	0	2	1	1	0	7	6	0	1	5	3	2	0
ENSG00000180098	TRNAU1AP	1:1	yes	1	1	0	0	0	0	0	0	0	0	0	0	0	0	0	0
ENSG00000120656	TAF12	1:1	no	1	/	/	/	0	/	/	/	0	/	/	/	1	/	/	/
ENSG00000188060	RAB42	1:1	yes	2	0	2	0	2	0	2	0	2	1	1	0	0	0	0	0
ENSG00000162419	GMEB1	1:1	yes	0	0	0	0	0	0	0	0	1	0	1	0	2	1	1	0
ENSG00000198492	YTHDF2	1:1	yes	0	0	0	0	0	0	0	0	0	0	0	0	3	2	1	0
ENSG00000116329	OPRD1	1:1	yes	0	0	0	0	1	1	0	0	0	0	0	0	1	0	1	0
ENSG00000159023	EPB41	1:1	yes	16	15	1	0	17	14	3	0	20	18	1	1	22	16	6	0
ENSG00000253304	TMEM200B	Specific	yes	1	1	0	0	1	0	1	0	0	0	0	0	1	1	0	0
ENSG00000116350	SRSF4	1:1	yes	0	0	0	0	0	0	0	0	1	1	0	0	2	2	0	0
ENSG00000116353	MECR	Specific	yes	2	1	1	0	0	0	0	0	0	0	0	0	0	0	0	0
ENSG00000060656	PTPRU	1:1	yes	6	2	4	0	3	0	3	0	5	1	3	1	3	1	1	1
ENSG00000162510	MATN1	1:1	yes	7	6	1	0	5	4	1	0	8	7	1	0	6	5	0	1
ENSG00000162511	LAPTM5	1:1	yes	1	1	0	0	1	0	1	0	4	3	1	0	2	1	1	0
ENSG00000162512	SDC3	1:1	yes	21	15	6	0	18	15	3	0	20	19	1	0	19	16	3	0
ENSG00000134644	PUM1	1:1	yes	1	1	0	0	2	1	1	0	2	2	0	0	0	0	0	0
ENSG00000084628	NKAIN1	1:1	yes	1	0	1	0	1	0	0	1	1	0	1	0	1	0	1	0
ENSG00000060688	SNRNP40	1:1	yes	0	0	0	0	1	0	1	0	1	0	1	0	1	0	1	0
ENSG00000121766	ZCCHC17	1:1	yes	0	0	0	0	1	0	1	0	1	0	1	0	1	0	1	0
ENSG00000121769	FABP3	1:N	yes	1	0	1	0	0	0	0	0	0	0	0	0	0	0	0	0
ENSG00000168528	SERINC2	1:1	yes	0	0	0	0	2	0	1	1	2	1	1	0	1	0	1	0
ENSG00000142910	TINAGL1	1:1	yes	3	1	2	0	1	0	1	0	1	1	0	0	2	0	2	0
ENSG00000121764	HCRTR1	1:1	yes	3	2	0	1	2	1	0	1	3	2	0	1	1	0	0	1
ENSG00000162517	PEF1	1:1	yes	5	1	4	0	0	0	0	0	1	1	0	0	5	1	4	0
ENSG00000084636	COL16A1	1:1	yes	3	0	2	1	1	0	1	0	2	1	1	0	0	0	0	0
ENSG00000121753	ADGRB2	1:1	yes	8	5	3	0	4	1	3	0	7	3	4	0	5	2	3	0
ENSG00000134668	SPOCD1	1:1	yes	9	5	3	1	8	4	3	1	8	4	3	1	9	5	3	1
ENSG00000184007	PTP4A2	1:1	yes	1	0	1	0	2	1	1	0	1	0	1	0	3	2	1	0
ENSG00000121774	KHDRBS1	1:1	yes	6	1	3	2	1	0	1	0	0	0	0	0	0	0	0	0
ENSG00000121775	TMEM39B	1:1	yes	3	2	1	0	1	0	1	0	2	2	0	0	2	0	2	0
ENSG00000025800	KPNA6	1:1	yes	0	0	0	0	0	0	0	0	2	0	2	0	2	0	2	0
ENSG00000084652	TXLNA	1:1	yes	0	0	0	0	0	0	0	0	0	0	0	0	5	1	3	1
ENSG00000160050	CCDC28B	1:1	yes	2	0	1	1	0	0	0	0	0	0	0	0	2	0	2	0
ENSG00000160051	IQCC	1:1	yes	3	0	3	0	3	0	2	1	3	0	2	1	2	1	1	0
ENSG00000222046	DCDC2B	1:1	yes	3	0	3	0	3	0	2	1	3	0	2	1	2	1	1	0
ENSG00000160055	TMEM234	Specific	yes	8	3	2	3	4	1	3	0	2	0	1	1	1	0	1	0
ENSG00000084623	EIF3I	Specific	yes	7	4	3	0	2	1	1	0	6	2	2	2	7	4	2	1
ENSG00000183615	FAM167B	1:1	yes	1	1	0	0	3	2	0	1	2	0	1	1	3	0	2	1
ENSG00000182866	LCK	1:1	yes	0	0	0	0	3	0	2	1	0	0	0	0	0	0	0	0
ENSG00000116478	HDAC1	1:1	yes	0	0	0	0	1	0	1	0	0	0	0	0	0	0	0	0
ENSG00000175130	MARCKSL1	1:1	yes	2	0	2	0	2	0	2	0	3	2	1	0	2	1	1	0
ENSG00000162526	TSSK3	1:1	yes	1	1	0	0	0	0	0	0	1	0	1	0	2	1	1	0
ENSG00000225828	FAM229A	Specific	yes	6	2	4	0	1	0	1	0	2	0	2	0	1	0	1	0
ENSG00000160058	BSDC1	1:1	no	2	/	/	/	2	/	/	/	2	/	/	/	2	/	/	/
ENSG00000254553	AL033529.1	N:1	yes	3	2	0	1	1	0	0	1	1	0	0	1	3	3	0	0
ENSG00000273274	ZBTB8B	N:1	yes	3	2	0	1	1	0	0	1	1	0	0	1	3	3	0	0
ENSG00000160062	ZBTB8A	1:1	yes	4	0	4	0	3	0	3	0	4	0	3	1	1	0	1	0
ENSG00000176261	ZBTB8OS	1:1	yes	0	0	0	0	1	0	1	0	0	0	0	0	2	0	2	0
ENSG00000162521	RBBP4	Specific	yes	0	0	0	0	1	0	1	0	0	0	0	0	2	0	2	0
ENSG00000162520	SYNC	1:1	yes	8	8	0	0	3	2	1	0	8	6	2	0	5	4	0	1
ENSG00000162522	KIAA1522	1:1	yes	0	0	0	0	1	0	1	0	0	0	0	0	3	1	1	1
ENSG00000134684	YARS	1:1	yes	0	0	0	0	0	0	0	0	1	0	0	1	0	0	0	0
ENSG00000116497	S100PBP	1:1	yes	0	0	0	0	0	0	0	0	1	0	0	1	0	0	0	0
ENSG00000160097	FNDC5	1:1	yes	1	0	1	0	4	2	1	1	3	2	1	0	3	3	0	0
ENSG00000121905	HPCA	1:1	yes	1	0	1	0	1	1	0	0	3	1	2	0	5	2	3	0
ENSG00000121900	TMEM54	1:1	yes	4	3	0	1	4	3	0	1	3	2	1	0	4	3	1	0
ENSG00000116514	RNF19B	1:1	yes	4	3	1	0	10	8	2	0	8	7	0	1	9	5	2	2
ENSG00000004455	AK2	1:N	yes	4	2	0	2	7	5	1	1	11	8	1	2	8	5	1	2
ENSG00000142920	AZIN2	1:1	yes	4	2	0	2	7	5	1	1	11	8	1	2	8	5	1	2
ENSG00000116525	TRIM62	1:1	yes	2	0	2	0	2	0	2	0	2	0	2	0	0	0	0	0
ENSG00000160094	ZNF362	1:1	yes	1	0	1	0	3	1	2	0	1	0	1	0	1	1	0	0
ENSG00000184389	A3GALT2	1:1	yes	0	0	0	0	3	0	2	1	0	0	0	0	2	2	0	0
ENSG00000134686	PHC2	1:1	yes	0	0	0	0	3	0	3	0	3	0	3	0	0	0	0	0
ENSG00000121903	ZSCAN20	1:1	yes	2	0	2	0	3	1	2	0	4	1	3	0	2	0	2	0
ENSG00000121904	CSMD2	1:1	yes	0	0	0	0	2	0	2	0	0	0	0	0	0	0	0	0
ENSG00000176256	HMGB4	1:1	yes	0	0	0	0	2	0	2	0	0	0	0	0	0	0	0	0
ENSG00000142698	C1orf94	1:1	yes	0	0	0	0	2	0	2	0	0	0	0	0	0	0	0	0
ENSG00000163866	SMIM12	Specific	yes	1	1	0	0	2	0	1	1	1	1	0	0	1	1	0	0
ENSG00000189280	GJB5	1:1	yes	7	0	6	1	0	0	0	0	2	0	2	0	1	0	1	0
ENSG00000189433	GJB4	1:1	yes	2	0	2	0	0	0	0	0	0	0	0	0	1	0	1	0
ENSG00000188910	GJB3	1:1	yes	0	0	0	0	1	1	0	0	2	2	0	0	1	0	1	0
ENSG00000187513	GJA4	1:1	yes	2	1	1	0	3	2	1	0	3	2	1	0	5	3	2	0
ENSG00000116544	DLGAP3	1:1	yes	0	0	0	0	1	0	1	0	1	0	1	0	0	0	0	0
ENSG00000284773	AC114490.3	Specific	yes	0	0	0	0	0	0	0	0	1	0	1	0	0	0	0	0
ENSG00000271741	AC114490.2	Specific	yes	1	0	0	1	2	0	1	1	0	0	0	0	1	0	0	1
ENSG00000243749	TMEM35B	1:1	yes	0	0	0	0	0	0	0	0	1	0	1	0	0	0	0	0
ENSG00000163867	ZMYM6	1:1	yes	1	0	0	1	2	0	1	1	0	0	0	0	1	0	0	1
ENSG00000197056	ZMYM1	1:1	yes	1	0	0	1	2	0	1	1	0	0	0	0	1	0	0	1
ENSG00000116560	SFPQ	1:1	no	7	/	/	/	9	/	/	/	5	/	/	/	8	/	/	/
ENSG00000146463	ZMYM4	1:1	yes	5	1	3	1	3	0	2	1	2	1	1	0	1	0	1	0
ENSG00000142687	KIAA0319L	1:1	yes	12	5	6	1	11	4	7	0	14	8	6	0	11	6	5	0
ENSG00000020129	NCDN	1:1	yes	3	0	3	0	5	0	5	0	7	2	4	1	6	0	5	1
ENSG00000116819	TFAP2E	1:1	yes	11	7	3	1	11	8	3	0	17	12	4	1	12	10	1	1
ENSG00000126067	PSMB2	1:1	yes	2	0	2	0	1	0	0	1	2	1	1	0	1	1	0	0
ENSG00000142686	C1orf216	1:1	yes	8	5	3	0	5	4	0	1	10	8	2	0	6	4	2	0
ENSG00000092853	CLSPN	1:1	yes	4	2	2	0	8	2	5	1	2	1	1	0	2	2	0	0
ENSG00000134698	AGO4	1:1	yes	0	0	0	0	0	0	0	0	0	0	0	0	0	0	0	0
ENSG00000092847	AGO1	1:1	no	0	/	/	/	1	/	/	/	0	/	/	/	1	/	/	/
ENSG00000126070	AGO3	Specific	yes	0	0	0	0	1	0	1	0	1	0	1	0	0	0	0	0
ENSG00000092850	TEKT2	1:1	yes	0	0	0	0	0	0	0	0	0	0	0	0	2	0	2	0
ENSG00000116863	ADPRHL2	1:1	yes	1	0	1	0	0	0	0	0	1	1	0	0	2	0	1	1
ENSG00000171812	COL8A2	1:1	yes	1	0	0	1	2	1	1	0	5	1	3	1	3	1	2	0
ENSG00000054116	TRAPPC3	1:1	yes	5	3	1	1	3	1	2	0	7	4	2	1	6	2	4	0
ENSG00000116871	MAP7D1	1:1	yes	15	6	6	3	13	6	6	1	6	3	3	0	14	6	5	3
ENSG00000054118	THRAP3	1:1	yes	5	2	3	0	4	0	4	0	4	1	2	1	2	0	2	0
ENSG00000214193	SH3D21	1:1	yes	5	2	3	0	4	2	2	0	14	7	6	1	5	1	3	1
ENSG00000142694	EVA1B	1:1	yes	4	2	2	0	3	0	2	1	3	2	1	0	6	3	3	0
ENSG00000196182	STK40	1:1	yes	1	0	1	0	1	0	0	1	1	0	0	1	2	1	1	0
ENSG00000181817	LSM10	1:1	no	1	/	/	/	2	/	/	/	2	/	/	/	6	/	/	/
ENSG00000116885	OSCP1	1:1	yes	1	0	1	0	2	0	1	1	1	0	1	0	1	0	1	0
ENSG00000116898	MRPS15	1:1	yes	1	0	1	0	2	0	2	0	1	0	1	0	5	0	3	2
ENSG00000119535	CSF3R	1:1	yes	0	0	0	0	1	0	1	0	1	0	1	0	1	0	1	0
ENSG00000163873	GRIK3	1:1	yes	3	0	3	0	1	0	1	0	1	0	1	0	0	0	0	0
ENSG00000163874	ZC3H12A	1:1	yes	2	0	1	1	1	0	1	0	0	0	0	0	1	1	0	0
ENSG00000163875	MEAF6	1:1	yes	0	0	0	0	0	0	0	0	0	0	0	0	0	0	0	0
ENSG00000163877	SNIP1	1:1	yes	1	1	0	0	1	1	0	0	0	0	0	0	0	0	0	0
ENSG00000163879	DNALI1	1:1	yes	1	1	0	0	1	1	0	0	0	0	0	0	0	0	0	0
ENSG00000134697	GNL2	1:1	yes	4	2	2	0	6	2	3	1	0	0	0	0	5	3	2	0
ENSG00000169218	RSPO1	1:1	yes	0	0	0	0	0	0	0	0	1	1	0	0	0	0	0	0
ENSG00000116922	C1orf109	1:1	no	2	/	/	/	0	/	/	/	4	/	/	/	2	/	/	/
ENSG00000134690	CDCA8	1:1	no	2	/	/	/	0	/	/	/	4	/	/	/	2	/	/	/
ENSG00000183317	EPHA10	1:1	yes	0	0	0	0	0	0	0	0	0	0	0	0	0	0	0	0
ENSG00000185090	MANEAL	1:1	yes	0	0	0	0	1	0	1	0	1	0	1	0	0	0	0	0
ENSG00000196449	YRDC	1:1	yes	0	0	0	0	1	0	1	0	2	0	2	0	3	1	2	0
ENSG00000197982	C1orf122	1:1	yes	2	0	2	0	0	0	0	0	0	0	0	0	1	0	1	0
ENSG00000188786	MTF1	1:1	yes	1	1	0	0	2	0	2	0	0	0	0	0	0	0	0	0
ENSG00000204084	INPP5B	1:1	yes	0	0	0	0	2	0	2	0	1	0	1	0	1	0	1	0
ENSG00000183431	SF3A3	1:1	yes	3	0	2	1	2	0	2	0	1	0	1	0	1	1	0	0
ENSG00000183386	FHL3	1:1	yes	1	1	0	0	2	0	2	0	1	0	1	0	0	0	0	0
ENSG00000183520	UTP11	1:1	yes	1	1	0	0	2	0	2	0	1	0	1	0	0	0	0	0
ENSG00000185668	POU3F1	1:1	yes	0	0	0	0	1	0	1	0	1	0	1	0	1	0	1	0
ENSG00000116954	RRAGC	1:1	yes	0	0	0	0	6	0	5	1	5	0	4	1	2	1	1	0
ENSG00000214114	MYCBP	Specific	yes	1	0	1	0	1	0	1	0	0	0	0	0	1	0	1	0
ENSG00000274944	GJA9-MYCBP	Specific	yes	0	0	0	0	1	0	1	0	1	1	0	0	0	0	0	0
ENSG00000131233	GJA9	1:1	yes	0	0	0	0	1	0	1	0	1	1	0	0	0	0	0	0
ENSG00000158315	RHBDL2	1:1	yes	1	0	1	0	0	0	0	0	0	0	0	0	0	0	0	0
ENSG00000174574	AKIRIN1	1:1	yes	2	0	1	1	3	0	3	0	0	0	0	0	1	0	1	0
ENSG00000168653	NDUFS5	1:1	no	0	/	/	/	0	/	/	/	0	/	/	/	1	/	/	/
ENSG00000127603	MACF1	1:1	yes	0	0	0	0	0	0	0	0	5	2	2	1	1	1	0	0
ENSG00000183682	BMP8A	N:N	yes	1	0	1	0	1	0	1	0	2	2	0	0	0	0	0	0
ENSG00000090621	PABPC4	1:1	yes	0	0	0	0	0	0	0	0	1	0	1	0	0	0	0	0
ENSG00000163909	HEYL	1:1	yes	0	0	0	0	0	0	0	0	0	0	0	0	0	0	0	0
ENSG00000116981	NT5C1A	1:1	yes	3	1	1	1	0	0	0	0	1	1	0	0	3	0	2	1
ENSG00000116983	HPCAL4	1:1	yes	1	0	1	0	4	0	3	1	1	1	0	0	0	0	0	0
ENSG00000084072	PPIE	1:N	yes	1	0	1	0	4	0	3	1	1	1	0	0	0	0	0	0
ENSG00000116985	BMP8B	N:N	yes	2	1	1	0	2	0	2	0	1	0	0	1	1	0	1	0
ENSG00000198754	OXCT2	Specific	yes	64	1	6	57	46	2	2	42	75	2	5	68	69	2	3	64
ENSG00000043514	TRIT1	1:1	yes	2	1	1	0	4	1	1	2	4	1	3	0	2	1	1	0
ENSG00000116990	MYCL	1:1	yes	7	2	2	3	5	2	2	1	5	1	1	3	6	2	3	1
ENSG00000168389	MFSD2A	1:1	yes	1	0	1	0	3	0	3	0	5	2	2	1	5	2	3	0
ENSG00000131236	CAP1	1:1	yes	6	1	4	1	2	1	1	0	3	0	2	1	1	0	1	0
ENSG00000131238	PPT1	1:1	yes	5	0	1	4	4	2	1	1	9	2	0	7	5	0	1	4
ENSG00000117000	RLF	1:1	no	16	/	/	/	14	/	/	/	15	/	/	/	9	/	/	/
ENSG00000188800	TMCO2	1:1	yes	3	0	3	0	3	0	1	2	1	0	1	0	0	0	0	0
ENSG00000084073	ZMPSTE24	1:1	yes	5	2	3	0	5	2	1	2	7	2	2	3	4	1	1	2
ENSG00000049089	COL9A2	Specific	no	9	/	/	/	11	/	/	/	3	/	/	/	11	/	/	/
ENSG00000084070	SMAP2	1:1	yes	11	4	4	3	10	3	4	3	14	4	4	6	11	2	2	7
ENSG00000187801	ZFP69B	1:1	yes	1	0	0	1	2	0	0	2	1	0	1	0	6	0	1	5
ENSG00000187815	ZFP69	Specific	yes	3	1	2	0	3	0	1	2	1	1	0	0	3	0	1	2
ENSG00000164002	EXO5	1:1	yes	1	0	0	1	0	0	0	0	1	0	0	1	0	0	0	0
ENSG00000117010	ZNF684	1:1	no	0	/	/	/	0	/	/	/	1	/	/	/	2	/	/	/
ENSG00000117016	RIMS3	1:1	yes	3	0	3	0	3	0	3	0	0	0	0	0	1	0	0	1
ENSG00000066136	NFYC	1:1	yes	0	0	0	0	2	0	2	0	2	0	2	0	4	1	3	0
ENSG00000117013	KCNQ4	1:1	yes	1	0	1	0	7	2	4	1	1	1	0	0	3	1	2	0
ENSG00000179862	CITED4	1:1	yes	4	4	0	0	11	6	4	1	12	6	5	1	6	3	3	0
ENSG00000171793	CTPS1	1:1	yes	3	0	3	0	2	0	2	0	2	0	2	0	1	0	1	0
ENSG00000171790	SLFNL1	1:1	yes	1	0	0	1	1	0	0	1	1	1	0	0	0	0	0	0
ENSG00000010803	SCMH1	1:1	yes	4	0	3	1	1	0	1	0	3	1	2	0	3	0	3	0
ENSG00000204060	FOXO6	1:1	yes	2	0	2	0	2	0	2	0	2	0	2	0	0	0	0	0
ENSG00000127129	EDN2	1:1	yes	1	0	1	0	0	0	0	0	2	0	2	0	2	0	2	0
ENSG00000127124	HIVEP3	1:1	yes	2	0	1	1	4	0	4	0	5	0	3	2	0	0	0	0
ENSG00000284895	AC119676.1	Specific	yes	3	1	2	0	3	0	1	2	1	0	1	0	0	0	0	0
ENSG00000044012	GUCA2B	1:1	yes	1	0	1	0	5	0	3	2	4	2	2	0	3	1	1	1
ENSG00000197273	GUCA2A	Specific	yes	1	0	1	0	3	0	2	1	1	0	1	0	0	0	0	0
ENSG00000198815	FOXJ3	1:1	yes	2	1	1	0	2	0	2	0	0	0	0	0	1	0	0	1
ENSG00000177181	RIMKLA	1:1	yes	0	0	0	0	0	0	0	0	0	0	0	0	1	0	1	0
ENSG00000066185	ZMYND12	1:1	yes	0	0	0	0	0	0	0	0	1	0	1	0	0	0	0	0
ENSG00000127125	PPCS	1:1	yes	1	0	1	0	1	0	1	0	2	1	1	0	2	0	2	0
ENSG00000186409	CCDC30	1:1	yes	0	0	0	0	1	0	1	0	1	1	0	0	1	1	0	0
ENSG00000171960	PPIH	1:1	yes	0	0	0	0	2	1	0	1	0	0	0	0	1	0	1	0
ENSG00000065978	YBX1	1:1	yes	0	0	0	0	0	0	0	0	1	0	1	0	0	0	0	0
ENSG00000164007	CLDN19	1:1	yes	3	0	2	1	6	4	1	1	0	0	0	0	2	0	0	2
ENSG00000117385	P3H1	1:1	yes	1	0	0	1	2	0	1	1	0	0	0	0	4	1	3	0
ENSG00000164008	C1orf50	1:1	yes	1	0	0	1	2	0	1	1	0	0	0	0	4	1	3	0
ENSG00000283580	AC098484.3	Specific	yes	1	0	0	1	2	0	1	1	0	0	0	0	4	1	3	0
ENSG00000274386	TMEM269	1:1	yes	3	0	2	1	2	0	1	1	2	0	1	1	1	0	1	0
ENSG00000177868	SVBP	Specific	yes	0	0	0	0	1	0	1	0	2	0	1	1	2	0	1	1
ENSG00000164010	ERMAP	1:1	yes	0	0	0	0	1	0	1	0	2	0	1	1	2	0	1	1
ENSG00000164011	ZNF691	1:1	yes	2	0	1	1	1	0	0	1	1	0	1	0	1	0	1	0
ENSG00000117394	SLC2A1	Specific	yes	4	2	1	1	4	0	3	1	3	2	1	0	2	2	0	0
ENSG00000186973	FAM183A	1:1	yes	0	0	0	0	1	0	0	1	0	0	0	0	2	0	0	2
ENSG00000117395	EBNA1BP2	1:1	yes	1	0	1	0	5	1	3	1	2	2	0	0	6	2	4	0
ENSG00000243710	CFAP57	Specific	yes	0	0	0	0	0	0	0	0	0	0	0	0	0	0	0	0
ENSG00000179178	TMEM125	1:1	yes	1	0	1	0	5	1	3	1	2	2	0	0	6	2	4	0
ENSG00000253313	C1orf210	1:1	yes	0	0	0	0	1	0	1	0	3	2	1	0	2	0	2	0
ENSG00000066056	TIE1	1:1	yes	5	1	4	0	6	2	4	0	6	2	4	0	9	5	4	0
ENSG00000117400	MPL	1:1	yes	1	0	0	1	1	0	1	0	3	0	3	0	4	1	3	0
ENSG00000117399	CDC20	1:1	yes	4	1	3	0	8	3	5	0	9	6	2	1	8	2	5	1
ENSG00000066322	ELOVL1	1:1	yes	6	5	0	1	7	3	4	0	4	3	1	0	7	4	2	1
ENSG00000159479	MED8	1:1	yes	5	3	2	0	9	4	5	0	6	2	4	0	7	4	3	0
ENSG00000198198	SZT2	1:1	yes	5	3	2	0	9	4	5	0	6	2	4	0	7	4	3	0
ENSG00000178922	HYI	1:1	yes	2	1	1	0	2	1	1	0	5	4	1	0	2	1	0	1
ENSG00000142949	PTPRF	1:1	yes	8	4	4	0	4	2	2	0	10	5	4	1	7	2	5	0
ENSG00000284989	AL451062.3	N:1	yes	3	1	2	0	3	1	2	0	3	1	2	0	4	1	3	0
ENSG00000066135	KDM4A	N:1	yes	3	1	2	0	3	1	2	0	3	1	2	0	4	1	3	0
ENSG00000126091	ST3GAL3	1:1	yes	3	0	3	0	2	0	2	0	2	0	1	1	1	0	1	0
ENSG00000117407	ARTN	1:1	yes	9	4	4	1	11	6	5	0	18	11	7	0	6	5	1	0
ENSG00000117408	IPO13	1:1	yes	9	2	6	1	11	4	6	1	5	2	3	0	8	1	6	1
ENSG00000132768	DPH2	1:1	yes	2	0	2	0	1	0	1	0	3	0	3	0	3	0	3	0
ENSG00000117410	ATP6V0B	1:1	yes	0	0	0	0	1	0	1	0	2	1	0	1	2	0	2	0
ENSG00000117411	B4GALT2	1:1	yes	0	0	0	0	0	0	0	0	0	0	0	0	2	0	2	0
ENSG00000159214	CCDC24	1:1	yes	2	0	2	0	0	0	0	0	2	0	2	0	3	2	1	0
ENSG00000196517	SLC6A9	1:1	yes	0	0	0	0	0	0	0	0	2	0	2	0	0	0	0	0
ENSG00000171872	KLF17	1:N	yes	1	0	0	1	0	0	0	0	1	0	0	1	1	0	1	0
ENSG00000283039	KLF18	Specific	yes	0	0	0	0	0	0	0	0	2	1	0	1	0	0	0	0
ENSG00000178028	DMAP1	1:1	yes	2	0	2	0	0	0	0	0	1	1	0	0	1	1	0	0
ENSG00000117419	ERI3	1:1	yes	0	0	0	0	2	1	1	0	1	0	1	0	0	0	0	0
ENSG00000187147	RNF220	1:1	yes	2	0	2	0	4	1	3	0	6	3	3	0	2	2	0	0
ENSG00000126106	TMEM53	1:1	yes	1	0	1	0	0	0	0	0	0	0	0	0	1	0	1	0
ENSG00000198520	ARMH1	1:1	yes	1	0	1	0	0	0	0	0	0	0	0	0	1	0	1	0
ENSG00000142945	KIF2C	1:1	yes	2	0	1	1	0	0	0	0	0	0	0	0	2	1	1	0
ENSG00000142937	RPS8	1:1	yes	0	0	0	0	0	0	0	0	1	0	1	0	4	2	0	2
ENSG00000142959	BEST4	1:1	yes	2	2	0	0	4	1	2	1	4	3	1	0	4	1	2	1
ENSG00000173846	PLK3	1:1	yes	0	0	0	0	1	0	0	1	3	0	2	1	3	3	0	0
ENSG00000188396	TCTEX1D4	1:1	yes	1	1	0	0	1	1	0	0	1	0	1	0	1	1	0	0
ENSG00000222009	BTBD19	1:1	yes	1	1	0	0	1	1	0	0	1	0	1	0	1	1	0	0
ENSG00000117425	PTCH2	1:1	yes	10	5	3	2	3	3	0	0	6	4	1	1	6	4	1	1
ENSG00000070785	EIF2B3	1:1	yes	5	4	1	0	5	3	1	1	6	5	1	0	6	3	2	1
ENSG00000126107	HECTD3	1:1	yes	11	2	5	4	12	7	1	4	10	4	3	3	14	8	3	3
ENSG00000126088	UROD	1:1	yes	11	2	5	4	12	7	1	4	10	4	3	3	14	8	3	3
ENSG00000162415	ZSWIM5	1:1	no	6	/	/	/	6	/	/	/	6	/	/	/	7	/	/	/
ENSG00000186603	HPDL	Specific	yes	3	1	2	0	0	0	0	0	4	4	0	0	3	2	0	1
ENSG00000132781	MUTYH	N:1	yes	3	1	1	1	5	2	3	0	4	1	3	0	3	1	2	0
ENSG00000132773	TOE1	1:1	yes	1	1	0	0	2	1	0	1	3	1	1	1	4	2	1	1
ENSG00000070759	TESK2	1:1	yes	15	9	6	0	10	9	1	0	13	11	2	0	11	9	1	1
ENSG00000280670	CCDC163	Specific	yes	8	6	0	2	10	7	3	0	8	6	1	1	12	9	2	1
ENSG00000132763	MMACHC	1:1	yes	8	6	0	2	10	7	3	0	8	6	1	1	12	9	2	1
ENSG00000117450	PRDX1	1:1	yes	2	2	0	0	6	4	2	0	4	3	0	1	3	3	0	0
ENSG00000117448	AKR1A1	1:1	yes	4	2	2	0	2	2	0	0	0	0	0	0	3	2	1	0
ENSG00000132780	NASP	1:1	yes	4	2	2	0	5	2	3	0	2	1	1	0	3	3	0	0
ENSG00000159588	CCDC17	Specific	yes	0	0	0	0	3	0	3	0	0	0	0	0	2	0	1	1
ENSG00000159592	GPBP1L1	1:1	yes	2	0	1	1	2	0	2	0	0	0	0	0	0	0	0	0
ENSG00000159596	TMEM69	1:1	yes	2	0	1	1	2	0	2	0	0	0	0	0	0	0	0	0
ENSG00000197429	IPP	1:1	no	4	/	/	/	1	/	/	/	1	/	/	/	1	/	/	/
ENSG00000086015	MAST2	1:1	no	0	/	/	/	0	/	/	/	0	/	/	/	1	/	/	/
ENSG00000117461	PIK3R3	N:1	yes	5	3	2	0	5	5	0	0	1	1	0	0	5	4	1	0
ENSG00000278139	AL358075.4	N:1	yes	14	9	5	0	14	13	1	0	21	18	3	0	19	15	4	0
ENSG00000117472	TSPAN1	1:1	yes	14	9	5	0	14	13	1	0	21	18	3	0	19	15	4	0
ENSG00000250719	AL672043.1	1:1	yes	14	9	5	0	14	13	1	0	21	18	3	0	19	15	4	0
ENSG00000085998	POMGNT1	1:1	yes	8	5	3	0	8	5	2	1	5	5	0	0	5	3	2	0
ENSG00000171357	LURAP1	1:1	yes	8	5	2	1	4	2	2	0	4	4	0	0	5	5	0	0
ENSG00000085999	RAD54L	1:1	yes	0	0	0	0	0	0	0	0	1	0	1	0	0	0	0	0
ENSG00000132128	LRRC41	1:1	yes	0	0	0	0	0	0	0	0	0	0	0	0	0	0	0	0
ENSG00000173660	UQCRH	N:1	yes	0	0	0	0	0	0	0	0	0	0	0	0	0	0	0	0
ENSG00000117481	NSUN4	1:1	no	0	/	/	/	1	/	/	/	1	/	/	/	1	/	/	/
ENSG00000117480	FAAH	1:1	no	1	/	/	/	1	/	/	/	0	/	/	/	0	/	/	/
ENSG00000197587	DMBX1	1:1	yes	1	0	0	1	1	0	0	1	2	0	2	0	0	0	0	0
ENSG00000282881	AL136373.1	Specific	yes	10	2	7	1	7	4	3	0	3	1	2	0	7	0	5	2
ENSG00000162456	KNCN	1:1	yes	2	1	0	1	2	1	1	0	1	0	1	0	1	1	0	0
ENSG00000079277	MKNK1	1:1	yes	1	0	1	0	2	0	2	0	1	0	1	0	2	0	2	0
ENSG00000142961	MOB3C	1:1	yes	1	0	1	0	2	0	2	0	1	0	1	0	2	0	2	0
ENSG00000123472	ATPAF1	1:1	yes	4	1	3	0	0	0	0	0	1	0	1	0	2	0	2	0
ENSG00000186118	TEX38	1:1	yes	1	0	1	0	2	2	0	0	4	2	2	0	3	1	2	0
ENSG00000159658	EFCAB14	1:1	yes	6	5	1	0	9	4	5	0	8	4	3	1	12	6	4	2
ENSG00000142973	CYP4B1	1:1	yes	4	0	3	1	5	1	2	2	8	0	4	4	8	0	3	5
ENSG00000187048	CYP4A11	Specific	yes	3	0	0	3	2	0	0	2	3	0	0	3	7	0	0	7
ENSG00000186377	CYP4X1	1:N	no	2	/	/	/	0	/	/	/	1	/	/	/	1	/	/	/
ENSG00000186160	CYP4Z1	Specific	no	2	/	/	/	4	/	/	/	3	/	/	/	8	/	/	/
ENSG00000162365	CYP4A22	Specific	yes	5	1	2	2	2	0	1	1	1	1	0	0	1	0	0	1
ENSG00000162366	PDZK1IP1	1:N	yes	7	2	4	1	6	1	4	1	6	2	4	0	6	3	3	0
ENSG00000162367	TAL1	1:1	yes	0	0	0	0	0	0	0	0	0	0	0	0	0	0	0	0
ENSG00000123473	STIL	1:1	yes	1	0	1	0	1	0	0	1	0	0	0	0	0	0	0	0
ENSG00000162368	CMPK1	1:1	yes	0	0	0	0	0	0	0	0	0	0	0	0	1	0	1	0
ENSG00000186790	FOXE3	1:1	yes	6	0	4	2	5	1	3	1	4	2	2	0	3	3	0	0
ENSG00000186564	FOXD2	1:1	yes	10	8	2	0	13	6	7	0	7	7	0	0	10	9	1	0
ENSG00000269113	TRABD2B	1:1	yes	6	0	6	0	5	1	2	2	2	1	1	0	1	0	1	0
ENSG00000117834	SLC5A9	1:1	yes	0	0	0	0	2	0	2	0	1	1	0	0	1	0	1	0
ENSG00000132122	SPATA6	1:1	yes	1	0	0	1	2	0	1	1	0	0	0	0	3	0	2	1
ENSG00000186094	AGBL4	1:1	no	3	/	/	/	0	/	/	/	0	/	/	/	3	/	/	/
ENSG00000162373	BEND5	Specific	yes	1	0	1	0	0	0	0	0	1	0	0	1	0	0	0	0
ENSG00000162374	ELAVL4	1:1	yes	2	0	1	1	1	0	0	1	0	0	0	0	1	0	0	1
ENSG00000142700	DMRTA2	1:1	yes	0	0	0	0	0	0	0	0	0	0	0	0	1	0	0	1
ENSG00000185104	FAF1	1:1	yes	0	0	0	0	3	0	3	0	1	0	0	1	0	0	0	0
ENSG00000123080	CDKN2C	1:1	yes	0	0	0	0	3	0	3	0	1	0	0	1	0	0	0	0
ENSG00000204006	C1orf185	1:1	yes	0	0	0	0	1	0	1	0	0	0	0	0	0	0	0	0
ENSG00000123091	RNF11	1:1	no	0	/	/	/	0	/	/	/	1	/	/	/	2	/	/	/
ENSG00000085831	TTC39A	1:1	yes	1	0	1	0	2	0	2	0	1	1	0	0	0	0	0	0
ENSG00000085832	EPS15	1:1	yes	7	3	4	0	3	0	3	0	5	2	2	1	7	5	2	0
ENSG00000117859	OSBPL9	1:1	no	1	/	/	/	0	/	/	/	2	/	/	/	5	/	/	/
ENSG00000078618	NRDC	1:1	yes	1	0	1	0	0	0	0	0	0	0	0	0	0	0	0	0
ENSG00000169213	RAB3B	1:1	yes	1	1	0	0	0	0	0	0	1	0	0	1	0	0	0	0
ENSG00000117862	TXNDC12	1:1	yes	0	0	0	0	0	0	0	0	0	0	0	0	0	0	0	0
ENSG00000285839	AL445685.3	N:1	no	0	/	/	/	0	/	/	/	0	/	/	/	1	/	/	/
ENSG00000198841	KTI12	N:1	no	0	/	/	/	0	/	/	/	0	/	/	/	1	/	/	/
ENSG00000134717	BTF3L4	1:1	yes	1	0	1	0	0	0	0	0	0	0	0	0	1	0	0	1
ENSG00000157077	ZFYVE9	1:1	yes	7	4	3	0	8	3	4	1	9	4	4	1	9	4	3	2
ENSG00000154222	CC2D1B	1:1	yes	2	0	2	0	0	0	0	0	1	0	0	1	1	0	0	1
ENSG00000085840	ORC1	1:1	yes	1	0	0	1	2	0	2	0	1	1	0	0	0	0	0	0
ENSG00000134748	PRPF38A	1:1	yes	1	0	0	1	2	0	2	0	1	1	0	0	0	0	0	0
ENSG00000134744	TUT4	1:1	yes	1	0	1	0	0	0	0	0	1	0	1	0	1	0	1	0
ENSG00000116157	GPX7	1:1	yes	0	0	0	0	0	0	0	0	1	0	1	0	0	0	0	0
ENSG00000182183	SHISAL2A	1:1	yes	0	0	0	0	2	0	2	0	1	0	1	0	0	0	0	0
ENSG00000162377	COA7	1:1	yes	0	0	0	0	1	1	0	0	0	0	0	0	1	0	0	1
ENSG00000162378	ZYG11B	1:1	yes	0	0	0	0	0	0	0	0	0	0	0	0	0	0	0	0
ENSG00000203995	ZYG11A	1:1	yes	1	0	0	1	0	0	0	0	0	0	0	0	2	1	1	0
ENSG00000121310	ECHDC2	1:1	yes	7	2	4	1	1	1	0	0	0	0	0	0	5	4	0	1
ENSG00000116171	SCP2	Specific	yes	7	2	4	1	1	1	0	0	0	0	0	0	5	4	0	1
ENSG00000174348	PODN	1:1	yes	6	2	4	0	3	0	2	1	2	0	2	0	1	1	0	0
ENSG00000162383	SLC1A7	1:1	yes	3	1	1	1	0	0	0	0	0	0	0	0	1	0	1	0
ENSG00000157184	CPT2	1:1	no	3	/	/	/	6	/	/	/	3	/	/	/	1	/	/	/
ENSG00000162384	C1orf123	1:1	no	1	/	/	/	2	/	/	/	0	/	/	/	0	/	/	/
ENSG00000162385	MAGOH	1:1	yes	2	0	1	1	0	0	0	0	1	0	1	0	0	0	0	0
ENSG00000157193	LRP8	1:1	no	2	/	/	/	0	/	/	/	2	/	/	/	1	/	/	/
ENSG00000143006	DMRTB1	1:1	yes	1	1	0	0	2	0	2	0	2	1	1	0	0	0	0	0
ENSG00000174332	GLIS1	Specific	yes	3	3	0	0	5	3	2	0	2	2	0	0	3	3	0	0
ENSG00000058804	NDC1	1:1	yes	1	0	0	1	1	0	0	1	0	0	0	0	0	0	0	0
ENSG00000058799	YIPF1	1:1	yes	3	0	3	0	0	0	0	0	3	2	1	0	2	1	1	0
ENSG00000211452	DIO1	1:1	yes	3	0	3	0	0	0	0	0	3	2	1	0	2	1	1	0
ENSG00000081870	HSPB11	1:1	yes	4	4	0	0	6	6	0	0	4	4	0	0	2	1	1	0
ENSG00000116212	LRRC42	1:1	yes	4	4	0	0	6	6	0	0	4	4	0	0	2	1	1	0
ENSG00000203985	LDLRAD1	1:1	yes	0	0	0	0	1	0	1	0	0	0	0	0	0	0	0	0
ENSG00000116209	TMEM59	1:1	no	1	/	/	/	1	/	/	/	3	/	/	/	4	/	/	/
ENSG00000116205	TCEANC2	1:1	yes	3	2	0	1	2	1	1	0	0	0	0	0	5	4	1	0
ENSG00000256407	AL357673.1	N:1	yes	3	2	1	0	3	3	0	0	5	1	4	0	10	9	1	0
ENSG00000157211	CDCP2	1:1	yes	2	0	2	0	1	1	0	0	0	0	0	0	1	0	1	0
ENSG00000215883	CYB5RL	N:1	yes	3	2	1	0	3	3	0	0	5	1	4	0	10	9	1	0
ENSG00000116221	MRPL37	1:1	yes	2	0	2	0	0	0	0	0	2	0	1	1	6	4	2	0
ENSG00000157216	SSBP3	1:1	yes	14	8	6	0	10	9	1	0	5	5	0	0	11	8	2	1
ENSG00000162390	ACOT11	1:1	yes	1	0	1	0	1	0	1	0	0	0	0	0	0	0	0	0
ENSG00000162391	FAM151A	1:1	no	0	/	/	/	0	/	/	/	0	/	/	/	1	/	/	/
ENSG00000184313	MROH7	N:1	no	0	/	/	/	2	/	/	/	1	/	/	/	0	/	/	/
ENSG00000271723	MROH7-TTC4	N:1	no	0	/	/	/	2	/	/	/	1	/	/	/	0	/	/	/
ENSG00000243725	TTC4	1:1	yes	0	0	0	0	1	0	1	0	0	0	0	0	0	0	0	0
ENSG00000162396	PARS2	1:1	yes	0	0	0	0	1	0	1	0	0	0	0	0	0	0	0	0
ENSG00000006555	TTC22	1:1	yes	0	0	0	0	1	0	1	0	0	0	0	0	1	0	1	0
ENSG00000162398	LEXM	1:1	yes	0	0	0	0	1	0	1	0	0	0	0	0	1	0	1	0
ENSG00000116133	DHCR24	Specific	yes	0	0	0	0	0	0	0	0	1	0	0	1	1	0	0	1
ENSG00000143001	TMEM61	1:1	yes	1	0	0	1	0	0	0	0	0	0	0	0	1	0	1	0
ENSG00000162399	BSND	1:1	yes	6	0	1	5	6	0	1	5	4	0	1	3	4	0	2	2
ENSG00000169174	PCSK9	1:1	yes	2	0	1	1	1	0	1	0	0	0	0	0	0	0	0	0
ENSG00000162402	USP24	1:1	yes	3	0	2	1	7	1	5	1	1	0	1	0	2	2	0	0
ENSG00000284686	AC119674.2	N:1	yes	2	1	1	0	1	0	0	1	2	2	0	0	4	2	2	0
ENSG00000162407	PLPP3	N:1	yes	2	0	0	2	0	0	0	0	0	0	0	0	0	0	0	0
ENSG00000162409	PRKAA2	1:1	yes	2	0	0	2	0	0	0	0	0	0	0	0	0	0	0	0
ENSG00000187889	FYB2	1:1	yes	0	0	0	0	1	0	0	1	1	0	0	1	0	0	0	0
ENSG00000157131	C8A	1:1	yes	0	0	0	0	0	0	0	0	1	0	0	1	0	0	0	0
ENSG00000021852	C8B	1:1	yes	0	0	0	0	1	0	0	1	2	0	1	1	1	0	0	1
ENSG00000173406	DAB1	1:1	yes	6	2	4	0	4	1	3	0	1	1	0	0	8	4	4	0
ENSG00000162600	OMA1	1:1	yes	6	2	4	0	4	1	3	0	1	1	0	0	8	4	4	0
ENSG00000184292	TACSTD2	1:1	yes	3	0	3	0	3	0	3	0	1	0	1	0	2	0	1	1
ENSG00000162601	MYSM1	1:1	yes	2	2	0	0	1	0	1	0	1	1	0	0	1	1	0	0
ENSG00000177606	JUN	Specific	yes	5	5	0	0	14	13	1	0	30	26	3	1	20	17	3	0
ENSG00000172456	FGGY	1:1	yes	4	2	2	0	3	0	3	0	11	8	3	0	7	4	3	0
ENSG00000134709	HOOK1	Specific	yes	3	0	3	0	2	0	2	0	0	0	0	0	0	0	0	0
ENSG00000134716	CYP2J2	1:1	yes	0	0	0	0	1	0	1	0	3	0	0	3	3	0	3	0
ENSG00000162598	C1orf87	1:1	yes	1	0	0	1	1	0	0	1	0	0	0	0	2	0	1	1
ENSG00000162599	NFIA	1:1	yes	4	1	2	1	0	0	0	0	2	0	2	0	3	1	2	0
ENSG00000162604	TM2D1	1:1	no	1	/	/	/	1	/	/	/	2	/	/	/	0	/	/	/
ENSG00000132849	PATJ	1:1	yes	0	0	0	0	0	0	0	0	0	0	0	0	0	0	0	0
ENSG00000240563	L1TD1	1:N	no	10	/	/	/	10	/	/	/	7	/	/	/	10	/	/	/
ENSG00000132854	KANK4	1:1	yes	2	0	1	1	0	0	0	0	1	0	1	0	0	0	0	0
ENSG00000162607	USP1	1:1	yes	2	1	1	0	3	0	3	0	3	2	1	0	2	0	2	0
ENSG00000116641	DOCK7	1:1	yes	1	0	1	0	3	1	2	0	4	0	4	0	0	0	0	0
ENSG00000132855	ANGPTL3	1:1	yes	4	0	3	1	4	0	3	1	3	0	2	1	4	0	4	0
ENSG00000125703	ATG4C	1:1	yes	0	0	0	0	0	0	0	0	1	1	0	0	3	2	1	0
ENSG00000187140	FOXD3	1:1	yes	0	0	0	0	0	0	0	0	0	0	0	0	0	0	0	0
ENSG00000088035	ALG6	1:1	yes	0	0	0	0	0	0	0	0	0	0	0	0	0	0	0	0
ENSG00000142856	ITGB3BP	Specific	yes	2	1	0	1	0	0	0	0	1	1	0	0	2	0	1	1
ENSG00000203965	EFCAB7	1:1	yes	0	0	0	0	0	0	0	0	0	0	0	0	0	0	0	0
ENSG00000079739	PGM1	1:1	yes	3	0	2	1	3	1	1	1	1	0	0	1	1	1	0	0
ENSG00000185483	ROR1	1:1	yes	5	2	3	0	2	1	0	1	2	1	1	0	1	0	0	1
ENSG00000177414	UBE2U	1:1	yes	1	1	0	0	1	0	0	1	1	0	0	1	0	0	0	0
ENSG00000158966	CACHD1	1:1	yes	13	3	9	1	6	2	4	0	8	4	3	1	16	7	9	0
ENSG00000162437	RAVER2	1:1	yes	0	0	0	0	1	0	0	1	0	0	0	0	0	0	0	0
ENSG00000162434	JAK1	1:1	yes	3	2	1	0	8	4	3	1	4	3	1	0	6	6	0	0
ENSG00000162433	AK4	1:1	yes	3	0	2	1	2	0	1	1	0	0	0	0	0	0	0	0
ENSG00000116675	DNAJC6	1:1	yes	0	0	0	0	0	0	0	0	1	0	1	0	1	0	1	0
ENSG00000213625	LEPROT	1:1	yes	1	0	1	0	1	0	1	0	2	1	1	0	2	0	1	1
ENSG00000116678	LEPR	1:1	yes	1	0	1	0	1	0	1	0	2	1	1	0	2	0	1	1
ENSG00000184588	PDE4B	1:1	yes	1	0	0	1	0	0	0	0	1	0	1	0	0	0	0	0
ENSG00000118473	SGIP1	1:1	yes	1	1	0	0	0	0	0	0	2	1	1	0	1	0	1	0
ENSG00000152760	TCTEX1D1	1:1	yes	0	0	0	0	0	0	0	0	1	0	1	0	1	0	1	0
ENSG00000172410	INSL5	Specific	yes	0	0	0	0	1	0	1	0	1	0	1	0	0	0	0	0
ENSG00000152763	WDR78	1:1	yes	1	0	1	0	1	0	1	0	0	0	0	0	0	0	0	0
ENSG00000198160	MIER1	1:1	yes	1	0	1	0	1	0	1	0	0	0	0	0	0	0	0	0
ENSG00000116704	SLC35D1	1:1	yes	1	0	1	0	0	0	0	0	2	0	2	0	3	0	3	0
ENSG00000203963	C1orf141	1:1	yes	2	1	1	0	2	0	2	0	2	1	0	1	2	2	0	0
ENSG00000162594	IL23R	1:1	yes	2	2	0	0	3	2	1	0	4	4	0	0	2	1	1	0
ENSG00000081985	IL12RB2	1:1	yes	0	0	0	0	0	0	0	0	2	0	2	0	0	0	0	0
ENSG00000142864	SERBP1	1:1	yes	1	0	1	0	2	1	1	0	1	0	0	1	3	1	2	0
ENSG00000116717	GADD45A	1:1	yes	13	11	2	0	8	7	1	0	10	10	0	0	9	8	1	0
ENSG00000172380	GNG12	Specific	yes	8	1	2	5	7	0	3	4	3	0	0	3	14	2	6	6
ENSG00000162595	DIRAS3	1:1	no	1	/	/	/	4	/	/	/	0	/	/	/	0	/	/	/
ENSG00000116729	WLS	1:1	yes	1	1	0	0	6	2	4	0	4	2	2	0	3	0	3	0
ENSG00000116745	RPE65	1:1	yes	0	0	0	0	1	1	0	0	0	0	0	0	1	0	1	0
ENSG00000024526	DEPDC1	1:1	yes	0	0	0	0	0	0	0	0	0	0	0	0	0	0	0	0
ENSG00000033122	LRRC7	1:1	yes	0	0	0	0	1	0	1	0	1	0	1	0	0	0	0	0
ENSG00000066557	LRRC40	1:N	yes	1	0	1	0	0	0	0	0	0	0	0	0	0	0	0	0
ENSG00000116754	SRSF11	1:1	yes	1	0	1	0	0	0	0	0	0	0	0	0	0	0	0	0
ENSG00000118454	ANKRD13C	1:1	yes	1	0	0	1	0	0	0	0	1	0	1	0	1	0	1	0
ENSG00000197568	HHLA3	Specific	yes	1	0	0	1	0	0	0	0	1	0	1	0	1	0	1	0
ENSG00000116761	CTH	1:1	no	4	/	/	/	1	/	/	/	1	/	/	/	0	/	/	/
ENSG00000050628	PTGER3	1:1	yes	6	1	4	1	7	0	4	3	10	2	5	3	11	5	4	2
ENSG00000132485	ZRANB2	1:1	yes	0	0	0	0	0	0	0	0	1	0	1	0	1	0	1	0
ENSG00000172260	NEGR1	1:1	yes	5	0	4	1	12	0	8	4	1	0	1	0	3	0	2	1
ENSG00000162620	LRRIQ3	1:1	yes	0	0	0	0	1	0	1	0	0	0	0	0	2	0	2	0
ENSG00000254685	FPGT	1:1	no	0	/	/	/	0	/	/	/	0	/	/	/	0	/	/	/
ENSG00000259030	FPGT-TNNI3K	N:1	no	0	/	/	/	0	/	/	/	0	/	/	/	0	/	/	/
ENSG00000116783	TNNI3K	N:1	yes	1	0	0	1	1	0	0	1	2	0	1	1	3	0	1	2
ENSG00000162621	LRRC53	1:1	yes	0	0	0	0	1	0	0	1	0	0	0	0	0	0	0	0
ENSG00000178965	ERICH3	1:1	yes	0	0	0	0	0	0	0	0	0	0	0	0	1	0	0	1
ENSG00000116791	CRYZ	1:1	yes	0	0	0	0	0	0	0	0	0	0	0	0	0	0	0	0
ENSG00000162623	TYW3	1:1	yes	0	0	0	0	0	0	0	0	0	0	0	0	0	0	0	0
ENSG00000162624	LHX8	1:1	yes	0	0	0	0	1	0	0	1	0	0	0	0	0	0	0	0
ENSG00000137968	SLC44A5	1:1	yes	1	0	0	1	1	0	1	0	1	0	1	0	2	0	2	0
ENSG00000117054	ACADM	1:1	yes	1	0	1	0	0	0	0	0	1	0	0	1	1	0	0	1
ENSG00000137955	RABGGTB	Specific	no	1	/	/	/	0	/	/	/	0	/	/	/	0	/	/	/
ENSG00000057468	MSH4	1:1	yes	0	0	0	0	0	0	0	0	0	0	0	0	0	0	0	0
ENSG00000154007	ASB17	1:1	yes	1	0	1	0	0	0	0	0	0	0	0	0	1	0	0	1
ENSG00000184005	ST6GALNAC3	1:1	yes	0	0	0	0	1	0	0	1	0	0	0	0	0	0	0	0
ENSG00000117069	ST6GALNAC5	1:1	yes	0	0	0	0	0	0	0	0	0	0	0	0	0	0	0	0
ENSG00000142892	PIGK	1:1	no	2	/	/	/	1	/	/	/	1	/	/	/	0	/	/	/
ENSG00000154027	AK5	1:1	yes	1	0	1	0	1	0	1	0	0	0	0	0	0	0	0	0
ENSG00000036549	AC118549.1	1:1	yes	0	0	0	0	0	0	0	0	0	0	0	0	0	0	0	0
ENSG00000077254	USP33	1:1	yes	1	0	1	0	1	0	0	1	0	0	0	0	0	0	0	0
ENSG00000180488	MIGA1	1:1	yes	2	0	2	0	0	0	0	0	2	0	2	0	1	0	1	0
ENSG00000162614	NEXN	1:1	yes	1	0	1	0	1	0	1	0	3	1	0	2	2	0	2	0
ENSG00000162613	FUBP1	1:1	yes	1	0	1	0	3	2	0	1	4	1	3	0	3	1	2	0
ENSG00000162616	DNAJB4	1:1	yes	4	3	1	0	2	2	0	0	4	2	2	0	4	2	2	0
ENSG00000137960	GIPC2	1:1	yes	1	0	1	0	3	2	0	1	4	1	3	0	3	1	2	0
ENSG00000122420	PTGFR	1:1	yes	1	0	0	1	0	0	0	0	0	0	0	0	1	0	1	0
ENSG00000137959	IFI44L	1:1	no	5	/	/	/	5	/	/	/	9	/	/	/	7	/	/	/
ENSG00000137965	IFI44	1:1	yes	2	1	0	1	0	0	0	0	0	0	0	0	0	0	0	0
ENSG00000162618	ADGRL4	1:1	yes	2	0	2	0	3	0	2	1	6	4	2	0	3	2	0	1
ENSG00000117114	ADGRL2	1:1	yes	2	0	0	2	2	1	0	1	0	0	0	0	1	0	1	0
ENSG00000137941	TTLL7	1:1	yes	1	0	1	0	1	0	1	0	1	0	1	0	0	0	0	0
ENSG00000142875	PRKACB	1:1	yes	2	0	0	2	1	0	1	0	2	0	2	0	1	0	1	0
ENSG00000203943	SAMD13	1:1	yes	2	0	2	0	1	0	0	1	2	0	2	0	1	1	0	0
ENSG00000137976	DNASE2B	1:1	yes	2	0	2	0	4	1	2	1	0	0	0	0	1	0	0	1
ENSG00000117133	RPF1	1:1	yes	5	1	2	2	1	1	0	0	2	1	1	0	0	0	0	0
ENSG00000174021	GNG5	Specific	yes	3	0	1	2	2	0	2	0	3	0	3	0	0	0	0	0
ENSG00000122432	SPATA1	1:1	yes	3	0	1	2	2	0	2	0	3	0	3	0	0	0	0	0
ENSG00000117151	CTBS	1:1	no	0	/	/	/	0	/	/	/	2	/	/	/	1	/	/	/
ENSG00000117155	SSX2IP	1:1	yes	2	0	2	0	0	0	0	0	1	0	0	1	1	0	1	0
ENSG00000171517	LPAR3	1:1	yes	1	0	1	0	0	0	0	0	1	0	0	1	0	0	0	0
ENSG00000153898	MCOLN2	1:1	yes	1	0	0	1	0	0	0	0	0	0	0	0	1	0	0	1
ENSG00000162643	WDR63	1:1	yes	1	0	0	1	0	0	0	0	0	0	0	0	1	0	0	1
ENSG00000055732	MCOLN3	1:1	yes	0	0	0	0	1	0	0	1	0	0	0	0	1	0	0	1
ENSG00000097096	SYDE2	1:1	yes	0	0	0	0	0	0	0	0	0	0	0	0	2	1	0	1
ENSG00000162642	C1orf52	1:1	yes	4	0	3	1	3	2	0	1	7	0	2	5	8	5	0	3
ENSG00000142867	BCL10	1:1	yes	0	0	0	0	0	0	0	0	0	0	0	0	0	0	0	0
ENSG00000153904	DDAH1	1:1	yes	4	0	3	1	3	3	0	0	2	1	1	0	6	3	3	0
ENSG00000142871	CYR61	1:1	yes	4	0	3	1	3	3	0	0	2	1	1	0	6	3	3	0
ENSG00000117174	ZNHIT6	1:1	no	1	/	/	/	0	/	/	/	1	/	/	/	0	/	/	/
ENSG00000171502	COL24A1	Specific	yes	0	0	0	0	0	0	0	0	3	0	1	2	1	0	1	0
ENSG00000122417	ODF2L	1:1	yes	1	0	0	1	4	0	4	0	4	1	2	1	3	1	2	0
ENSG00000137975	CLCA2	1:1	yes	2	0	2	0	3	0	3	0	1	0	1	0	1	0	1	0
ENSG00000016490	CLCA1	1:1	yes	2	1	1	0	1	0	1	0	1	0	1	0	2	2	0	0
ENSG00000016602	CLCA4	1:1	no	0	/	/	/	1	/	/	/	0	/	/	/	0	/	/	/
ENSG00000097033	SH3GLB1	1:1	yes	3	0	2	1	2	0	1	1	3	2	0	1	2	1	0	1
ENSG00000183291	SELENOF	1:1	yes	2	1	0	1	1	0	1	0	1	0	1	0	4	1	3	0
ENSG00000153936	HS2ST1	N:1	yes	2	1	0	1	1	0	1	0	1	0	1	0	4	1	3	0
ENSG00000267561	AC093155.3	N:1	yes	0	0	0	0	0	0	0	0	0	0	0	0	0	0	0	0
ENSG00000143013	LMO4	1:N	yes	8	5	3	0	4	1	2	1	4	3	1	0	1	1	0	0
ENSG00000065243	PKN2	1:1	yes	0	0	0	0	0	0	0	0	1	1	0	0	1	0	0	1
ENSG00000137947	GTF2B	1:1	yes	1	0	1	0	0	0	0	0	1	0	1	0	0	0	0	0
ENSG00000137944	KYAT3	1:1	yes	13	6	5	2	15	9	3	3	15	8	4	3	12	5	2	5
ENSG00000213516	RBMXL1	N:1	yes	13	6	5	2	15	9	3	3	15	8	4	3	12	5	2	5
ENSG00000117226	GBP3	Specific	no	2	/	/	/	1	/	/	/	3	/	/	/	3	/	/	/
ENSG00000117228	GBP1	Specific	yes	4	0	1	3	2	0	2	0	4	0	2	2	3	1	0	2
ENSG00000162645	GBP2	1:N	yes	3	1	1	1	3	2	1	0	0	0	0	0	0	0	0	0
ENSG00000213512	GBP7	Specific	yes	4	0	2	2	1	0	1	0	3	0	3	0	2	0	0	2
ENSG00000162654	GBP4	Specific	yes	5	0	3	2	1	0	0	1	2	0	2	0	6	1	5	0
ENSG00000154451	GBP5	Specific	yes	3	1	0	2	1	0	0	1	0	0	0	0	2	0	2	0
ENSG00000183347	GBP6	1:1	yes	16	14	2	0	15	11	3	1	13	9	2	2	17	12	3	2
ENSG00000197147	LRRC8B	1:1	yes	8	6	2	0	5	3	2	0	3	3	0	0	8	5	2	1
ENSG00000171488	LRRC8C	1:1	yes	4	3	1	0	9	9	0	0	8	8	0	0	8	8	0	0
ENSG00000271949	AC093423.3	Specific	yes	4	3	1	0	9	9	0	0	8	8	0	0	8	8	0	0
ENSG00000171492	LRRC8D	1:1	yes	4	4	0	0	2	1	0	1	3	3	0	0	5	4	0	1
ENSG00000162664	ZNF326	1:1	yes	9	7	1	1	10	9	0	1	9	8	1	0	10	8	1	1
ENSG00000143032	BARHL2	1:1	yes	1	0	1	0	0	0	0	0	1	0	1	0	0	0	0	0
ENSG00000122482	ZNF644	1:1	yes	0	0	0	0	1	0	0	1	1	0	0	1	1	0	1	0
ENSG00000162669	HFM1	1:1	yes	6	0	3	3	1	0	1	0	0	0	0	0	1	0	0	1
ENSG00000097046	CDC7	1:1	yes	5	4	0	1	9	5	0	4	13	8	1	4	10	4	2	4
ENSG00000069702	TGFBR3	1:1	yes	3	2	1	0	8	6	1	1	7	7	0	0	3	3	0	0
ENSG00000137948	BRDT	1:1	yes	9	4	3	2	5	3	1	1	5	4	1	0	5	5	0	0
ENSG00000172031	EPHX4	1:1	yes	1	0	1	0	1	0	1	0	0	0	0	0	2	0	1	1
ENSG00000230667	SETSIP	Specific	yes	0	0	0	0	0	0	0	0	0	0	0	0	2	0	2	0
ENSG00000189195	BTBD8	1:1	yes	0	0	0	0	0	0	0	0	0	0	0	0	2	0	2	0
ENSG00000203910	C1orf146	1:1	yes	0	0	0	0	2	1	1	0	1	0	0	1	1	0	1	0
ENSG00000174842	GLMN	1:1	yes	4	0	2	2	2	0	1	1	3	1	1	1	2	0	1	1
ENSG00000122484	RPAP2	1:1	yes	2	0	1	1	0	0	0	0	0	0	0	0	0	0	0	0
ENSG00000162676	GFI1	1:1	yes	3	1	2	0	0	0	0	0	2	0	1	1	0	0	0	0
ENSG00000067208	EVI5	1:1	yes	0	0	0	0	1	0	0	1	0	0	0	0	0	0	0	0
ENSG00000122406	RPL5	Specific	yes	2	1	0	1	2	1	1	0	4	3	1	0	2	1	1	0
ENSG00000154511	FAM69A	1:1	yes	11	8	2	1	7	7	0	0	6	6	0	0	5	5	0	0
ENSG00000143033	MTF2	1:1	yes	0	0	0	0	0	0	0	0	1	0	1	0	1	0	0	1
ENSG00000117500	TMED5	1:1	yes	0	0	0	0	0	0	0	0	0	0	0	0	0	0	0	0
ENSG00000122483	CCDC18	1:1	yes	2	0	1	1	0	0	0	0	0	0	0	0	0	0	0	0
ENSG00000117505	DR1	1:1	yes	1	1	0	0	1	0	0	1	1	1	0	0	2	1	0	1
ENSG00000137942	FNBP1L	1:1	yes	15	7	7	1	19	8	11	0	21	8	12	1	14	9	5	0
ENSG00000137936	BCAR3	1:1	yes	19	11	4	4	15	5	3	7	11	6	2	3	19	9	4	6
ENSG00000067334	DNTTIP2	1:1	yes	3	2	0	1	1	0	0	1	4	1	2	1	1	0	0	1
ENSG00000023909	GCLM	1:1	yes	6	0	5	1	7	0	6	1	5	1	3	1	3	0	1	2
ENSG00000198691	ABCA4	1:1	yes	2	1	1	0	2	0	1	1	2	2	0	0	3	0	3	0
ENSG00000137962	ARHGAP29	1:1	yes	2	2	0	0	2	2	0	0	2	2	0	0	7	6	1	0
ENSG00000117528	ABCD3	1:1	yes	0	0	0	0	1	0	0	1	0	0	0	0	0	0	0	0
ENSG00000117525	F3	1:1	yes	12	11	0	1	10	9	1	0	14	9	4	1	9	8	1	0
ENSG00000143036	SLC44A3	1:1	no	10	/	/	/	11	/	/	/	9	/	/	/	17	/	/	/
ENSG00000117519	CNN3	1:1	yes	6	5	1	0	10	8	2	0	7	7	0	0	12	7	4	1
ENSG00000172339	ALG14	1:1	yes	2	1	1	0	1	0	1	0	1	0	1	0	3	0	3	0
ENSG00000152078	TMEM56	1:1	yes	0	0	0	0	1	0	1	0	0	0	0	0	2	0	2	0
ENSG00000271092	TMEM56-RWDD3	Specific	yes	0	0	0	0	1	0	1	0	0	0	0	0	2	0	2	0
ENSG00000122481	RWDD3	1:1	yes	1	1	0	0	2	0	2	0	1	0	1	0	1	0	1	0
ENSG00000117569	PTBP2	1:1	yes	0	0	0	0	1	0	1	0	0	0	0	0	0	0	0	0
ENSG00000188641	DPYD	1:1	yes	0	0	0	0	0	0	0	0	1	0	1	0	1	0	0	1
ENSG00000162627	SNX7	1:1	yes	0	0	0	0	0	0	0	0	0	0	0	0	0	0	0	0
ENSG00000117598	PLPPR5	1:1	yes	2	0	2	0	1	0	1	0	3	0	3	0	0	0	0	0
ENSG00000117600	PLPPR4	1:1	yes	1	0	1	0	0	0	0	0	2	0	1	1	1	0	1	0
ENSG00000099260	PALMD	1:1	yes	1	0	1	0	2	1	1	0	1	1	0	0	1	0	1	0
ENSG00000156869	FRRS1	1:1	yes	0	0	0	0	0	0	0	0	0	0	0	0	0	0	0	0
ENSG00000162688	AGL	1:1	yes	0	0	0	0	0	0	0	0	0	0	0	0	0	0	0	0
ENSG00000117620	SLC35A3	1:1	no	0	/	/	/	0	/	/	/	0	/	/	/	0	/	/	/
ENSG00000283761	AC118553.2	Specific	yes	0	0	0	0	0	0	0	0	0	0	0	0	0	0	0	0
ENSG00000156875	MFSD14A	1:1	yes	0	0	0	0	0	0	0	0	0	0	0	0	0	0	0	0
ENSG00000156876	SASS6	1:1	yes	0	0	0	0	0	0	0	0	0	0	0	0	1	0	1	0
ENSG00000122435	TRMT13	1:1	yes	0	0	0	0	0	0	0	0	0	0	0	0	1	0	1	0
ENSG00000122477	LRRC39	1:1	no	0	/	/	/	0	/	/	/	0	/	/	/	0	/	/	/
ENSG00000137992	DBT	1:1	yes	0	0	0	0	1	1	0	0	0	0	0	0	0	0	0	0
ENSG00000137996	RTCA	1:1	no	0	/	/	/	1	/	/	/	0	/	/	/	0	/	/	/
ENSG00000079335	CDC14A	1:1	yes	0	0	0	0	2	0	1	1	0	0	0	0	0	0	0	0
ENSG00000181656	GPR88	1:1	yes	1	0	1	0	1	1	0	0	0	0	0	0	0	0	0	0
ENSG00000162692	VCAM1	1:1	yes	2	2	0	0	0	0	0	0	1	0	1	0	1	0	1	0
ENSG00000162694	EXTL2	1:1	yes	0	0	0	0	1	0	1	0	0	0	0	0	0	0	0	0
ENSG00000162695	SLC30A7	1:1	yes	0	0	0	0	0	0	0	0	0	0	0	0	0	0	0	0
ENSG00000117543	DPH5	1:1	yes	0	0	0	0	1	1	0	0	0	0	0	0	1	0	1	0
ENSG00000170989	S1PR1	1:1	yes	4	4	0	0	4	3	0	1	5	5	0	0	2	1	0	1
ENSG00000118733	OLFM3	1:1	yes	1	0	1	0	0	0	0	0	2	0	1	1	1	0	1	0
ENSG00000060718	COL11A1	1:1	yes	0	0	0	0	0	0	0	0	1	1	0	0	0	0	0	0
ENSG00000185946	RNPC3	1:1	yes	1	0	0	1	0	0	0	0	1	0	1	0	0	0	0	0
ENSG00000240038	AMY2B	N:N	yes	2	0	0	2	0	0	0	0	1	0	0	1	0	0	0	0
ENSG00000243480	AMY2A	N:N	yes	5	0	0	5	1	0	0	1	2	0	0	2	2	0	0	2
ENSG00000237763	AMY1A	N:N	no	0	/	/	/	0	/	/	/	0	/	/	/	0	/	/	/
ENSG00000174876	AMY1B	N:N	yes	0	0	0	0	0	0	0	0	0	0	0	0	0	0	0	0
ENSG00000187733	AMY1C	N:N	yes	0	0	0	0	0	0	0	0	0	0	0	0	0	0	0	0
ENSG00000198890	PRMT6	1:1	yes	0	0	0	0	0	0	0	0	0	0	0	0	2	0	0	2
ENSG00000162631	NTNG1	1:1	yes	0	0	0	0	0	0	0	0	0	0	0	0	0	0	0	0
ENSG00000134215	VAV3	1:1	yes	0	0	0	0	3	0	1	2	3	2	0	1	0	0	0	0
ENSG00000085491	SLC25A24	1:1	yes	1	0	0	1	1	0	0	1	2	0	0	2	1	0	1	0
ENSG00000196427	NBPF4	N:N	no	0	/	/	/	0	/	/	/	0	/	/	/	3	/	/	/
ENSG00000186086	NBPF6	N:N	yes	34	0	0	34	28	0	0	28	40	0	0	40	26	0	0	26
ENSG00000162636	FAM102B	1:1	yes	4	1	3	0	5	0	3	2	6	2	2	2	2	0	2	0
ENSG00000162639	HENMT1	1:1	yes	0	0	0	0	1	0	0	1	0	0	0	0	0	0	0	0
ENSG00000134186	PRPF38B	Specific	yes	1	0	1	0	0	0	0	0	0	0	0	0	0	0	0	0
ENSG00000143107	FNDC7	1:1	yes	1	0	1	0	0	0	0	0	0	0	0	0	0	0	0	0
ENSG00000116266	STXBP3	1:1	yes	0	0	0	0	1	0	0	1	0	0	0	0	0	0	0	0
ENSG00000162641	AKNAD1	1:1	yes	1	0	1	0	0	0	0	0	0	0	0	0	0	0	0	0
ENSG00000274068	AL449266.1	Specific	yes	1	0	0	1	0	0	0	0	0	0	0	0	0	0	0	0
ENSG00000121957	GPSM2	1:1	yes	1	0	1	0	0	0	0	0	1	0	1	0	1	1	0	0
ENSG00000121940	CLCC1	1:1	yes	1	0	0	1	0	0	0	0	0	0	0	0	0	0	0	0
ENSG00000085433	WDR47	1:1	yes	0	0	0	0	0	0	0	0	0	0	0	0	0	0	0	0
ENSG00000197780	TAF13	1:1	yes	0	0	0	0	0	0	0	0	1	0	0	1	0	0	0	0
ENSG00000215717	TMEM167B	1:1	yes	1	0	0	1	0	0	0	0	0	0	0	0	0	0	0	0
ENSG00000179902	C1orf194	1:1	yes	0	0	0	0	0	0	0	0	0	0	0	0	0	0	0	0
ENSG00000116299	KIAA1324	1:1	yes	0	0	0	0	0	0	0	0	0	0	0	0	0	0	0	0
ENSG00000031698	SARS	1:1	yes	0	0	0	0	0	0	0	0	0	0	0	0	0	0	0	0
ENSG00000143126	CELSR2	1:1	yes	2	1	1	0	2	2	0	0	2	2	0	0	0	0	0	0
ENSG00000134222	PSRC1	1:1	yes	7	2	4	1	6	3	3	0	7	4	2	1	8	6	2	0
ENSG00000221986	MYBPHL	1:1	yes	1	0	1	0	2	1	1	0	2	1	1	0	1	1	0	0
ENSG00000134243	SORT1	1:1	yes	6	5	1	0	11	10	1	0	10	7	3	0	10	8	2	0
ENSG00000143106	PSMA5	1:1	yes	0	0	0	0	0	0	0	0	1	1	0	0	1	0	0	1
ENSG00000143028	SYPL2	1:1	yes	0	0	0	0	0	0	0	0	0	0	0	0	0	0	0	0
ENSG00000162650	ATXN7L2	1:1	yes	0	0	0	0	0	0	0	0	0	0	0	0	0	0	0	0
ENSG00000174151	CYB561D1	1:1	yes	1	0	1	0	1	1	0	0	2	2	0	0	1	1	0	0
ENSG00000181754	AMIGO1	1:1	yes	0	0	0	0	0	0	0	0	0	0	0	0	0	0	0	0
ENSG00000156097	GPR61	1:1	yes	6	5	0	1	7	4	2	1	6	4	1	1	3	2	0	1
ENSG00000065135	GNAI3	1:1	yes	12	7	2	3	11	7	1	3	16	9	4	3	9	7	2	0
ENSG00000134183	GNAT2	1:1	yes	4	3	1	0	1	0	1	0	2	2	0	0	0	0	0	0
ENSG00000116337	AMPD2	1:1	yes	2	2	0	0	1	1	0	0	2	2	0	0	2	2	0	0
ENSG00000168765	GSTM4	1:N	yes	4	0	0	4	4	0	0	4	6	0	0	6	4	0	0	4
ENSG00000213366	GSTM2	Specific	yes	3	0	3	0	2	0	2	0	3	0	3	0	1	0	1	0
ENSG00000134184	GSTM1	Specific	no	0	/	/	/	0	/	/	/	0	/	/	/	0	/	/	/
ENSG00000134201	GSTM5	Specific	yes	1	0	1	0	1	0	1	0	0	0	0	0	1	0	1	0
ENSG00000134202	GSTM3	1:1	yes	3	2	1	0	1	0	0	1	2	1	0	1	0	0	0	0
ENSG00000198758	EPS8L3	1:1	yes	2	0	0	2	7	5	2	0	6	4	1	1	4	1	1	2
ENSG00000184371	CSF1	1:1	yes	6	6	0	0	7	5	1	1	12	11	0	1	6	6	0	0
ENSG00000168710	AHCYL1	1:1	yes	16	12	2	2	17	15	2	0	20	18	0	2	16	15	0	1
ENSG00000143093	STRIP1	1:1	yes	2	0	2	0	3	1	0	2	1	1	0	0	0	0	0	0
ENSG00000156150	ALX3	1:1	yes	0	0	0	0	0	0	0	0	0	0	0	0	1	0	0	1
ENSG00000186150	UBL4B	1:1	yes	1	0	0	1	1	0	1	0	4	0	3	1	2	0	2	0
ENSG00000197106	SLC6A17	1:1	yes	1	0	0	1	0	0	0	0	0	0	0	0	0	0	0	0
ENSG00000116396	KCNC4	1:1	yes	10	10	0	0	15	12	3	0	8	8	0	0	4	4	0	0
ENSG00000162775	RBM15	1:1	yes	1	0	1	0	1	1	0	0	0	0	0	0	1	0	0	1
ENSG00000168679	SLC16A4	1:1	yes	0	0	0	0	1	0	0	1	1	0	0	1	0	0	0	0
ENSG00000134248	LAMTOR5	1:1	yes	1	0	0	1	3	2	1	0	3	1	2	0	0	0	0	0
ENSG00000143125	PROK1	1:1	yes	2	2	0	0	1	1	0	0	4	4	0	0	4	3	0	1
ENSG00000143105	KCNA10	1:1	yes	1	0	0	1	1	0	1	0	1	0	1	0	2	0	1	1
ENSG00000177301	KCNA2	1:1	yes	6	3	2	1	7	5	2	0	9	7	1	1	6	5	1	0
ENSG00000177272	KCNA3	1:1	yes	0	0	0	0	0	0	0	0	1	0	1	0	2	1	1	0
ENSG00000143119	CD53	1:1	no	0	/	/	/	0	/	/	/	1	/	/	/	0	/	/	/
ENSG00000121931	LRIF1	1:1	yes	0	0	0	0	0	0	0	0	1	0	0	1	0	0	0	0
ENSG00000156171	DRAM2	1:1	yes	0	0	0	0	0	0	0	0	0	0	0	0	1	1	0	0
ENSG00000134255	CEPT1	1:1	yes	0	0	0	0	0	0	0	0	1	0	1	0	0	0	0	0
ENSG00000162777	DENND2D	1:1	yes	1	0	0	1	0	0	0	0	1	1	0	0	0	0	0	0
ENSG00000064886	CHI3L2	1:1	yes	1	0	0	1	0	0	0	0	1	0	0	1	1	0	1	0
ENSG00000134216	CHIA	1:1	no	3	/	/	/	0	/	/	/	1	/	/	/	0	/	/	/
ENSG00000173947	PIFO	1:N	yes	1	1	0	0	0	0	0	0	0	0	0	0	0	0	0	0
ENSG00000085465	OVGP1	1:1	yes	0	0	0	0	2	1	1	0	1	0	1	0	0	0	0	0
ENSG00000116455	WDR77	1:1	yes	1	0	0	1	0	0	0	0	1	0	1	0	0	0	0	0
ENSG00000116459	ATP5PB	1:1	yes	1	0	0	1	0	0	0	0	1	0	1	0	0	0	0	0
ENSG00000143110	C1orf162	1:1	yes	0	0	0	0	3	3	0	0	1	1	0	0	2	1	0	1
ENSG00000121933	TMIGD3	1:1	yes	3	0	2	1	0	0	0	0	1	0	1	0	0	0	0	0
ENSG00000282608	ADORA3	Specific	yes	7	6	0	1	10	8	2	0	14	14	0	0	11	10	0	1
ENSG00000116473	RAP1A	1:1	yes	1	0	0	1	0	0	0	0	0	0	0	0	2	1	1	0
ENSG00000197852	INKA2	1:1	yes	0	0	0	0	0	0	0	0	4	4	0	0	4	3	0	1
ENSG00000284755	AL049557.1	Specific	yes	1	1	0	0	2	2	0	0	2	2	0	0	7	7	0	0
ENSG00000064703	DDX20	1:1	yes	1	1	0	0	2	2	0	0	2	2	0	0	7	7	0	0
ENSG00000171385	KCND3	1:1	yes	1	0	0	1	1	0	1	0	0	0	0	0	2	0	0	2
ENSG00000143079	CTTNBP2NL	1:1	yes	6	3	2	1	7	5	0	2	4	3	0	1	5	1	1	3
ENSG00000134245	WNT2B	1:1	yes	2	2	0	0	2	1	0	1	3	2	0	1	4	4	0	0
ENSG00000007341	ST7L	1:1	yes	2	1	1	0	0	0	0	0	3	3	0	0	3	2	0	1
ENSG00000116489	CAPZA1	Specific	yes	0	0	0	0	2	1	0	1	1	0	1	0	2	1	1	0
ENSG00000155363	MOV10	1:1	yes	0	0	0	0	1	0	0	1	2	1	0	1	0	0	0	0
ENSG00000155366	RHOC	N:1	yes	1	0	1	0	0	0	0	0	3	3	0	0	0	0	0	0
ENSG00000271810	AL603832.3	N:1	yes	2	0	1	1	0	0	0	0	1	1	0	0	1	0	1	0
ENSG00000155367	PPM1J	1:1	yes	2	0	1	1	0	0	0	0	1	1	0	0	1	0	1	0
ENSG00000184599	FAM19A3	1:1	yes	2	0	2	0	0	0	0	0	0	0	0	0	2	0	1	1
ENSG00000155380	SLC16A1	1:1	yes	1	0	1	0	2	1	0	1	1	0	0	1	2	1	0	1
ENSG00000198799	LRIG2	1:1	yes	2	1	0	1	0	0	0	0	0	0	0	0	0	0	0	0
ENSG00000081026	MAGI3	1:1	yes	0	0	0	0	0	0	0	0	0	0	0	0	1	0	0	1
ENSG00000116793	PHTF1	1:1	yes	2	0	1	1	3	1	1	1	0	0	0	0	2	1	1	0
ENSG00000081019	RSBN1	1:1	yes	2	0	2	0	1	0	0	1	2	0	0	2	2	0	2	0
ENSG00000134242	PTPN22	1:1	yes	1	0	0	1	0	0	0	0	2	0	1	1	1	0	1	0
ENSG00000188761	BCL2L15	1:1	yes	1	0	0	1	1	0	0	1	0	0	0	0	0	0	0	0
ENSG00000134262	AP4B1	1:1	yes	0	0	0	0	1	1	0	0	1	1	0	0	3	3	0	0
ENSG00000118655	DCLRE1B	1:1	yes	0	0	0	0	1	1	0	0	1	1	0	0	3	3	0	0
ENSG00000163349	HIPK1	1:1	yes	2	1	1	0	5	0	3	2	2	1	0	1	2	1	0	1
ENSG00000116774	OLFML3	1:1	yes	9	3	3	3	10	5	4	1	11	7	3	1	6	5	0	1
ENSG00000134207	SYT6	1:1	yes	1	0	0	1	4	0	3	1	1	0	1	0	2	0	2	0
ENSG00000197323	TRIM33	1:1	yes	5	0	3	2	1	0	0	1	1	0	0	1	0	0	0	0
ENSG00000116752	BCAS2	Specific	yes	0	0	0	0	1	0	0	1	0	0	0	0	1	0	0	1
ENSG00000175984	DENND2C	1:1	yes	2	0	0	2	0	0	0	0	1	0	1	0	0	0	0	0
ENSG00000116748	AMPD1	1:1	yes	1	0	0	1	0	0	0	0	0	0	0	0	0	0	0	0
ENSG00000213281	NRAS	1:1	yes	0	0	0	0	2	0	0	2	0	0	0	0	2	0	0	2
ENSG00000009307	CSDE1	1:1	yes	1	0	0	1	0	0	0	0	1	0	0	1	1	0	0	1
ENSG00000052723	SIKE1	1:1	yes	0	0	0	0	0	0	0	0	2	0	0	2	4	0	1	3
ENSG00000198765	SYCP1	1:1	no	1	/	/	/	1	/	/	/	0	/	/	/	0	/	/	/
ENSG00000134200	TSHB	1:1	yes	2	0	2	0	2	0	1	1	0	0	0	0	2	0	2	0
ENSG00000134198	TSPAN2	1:1	yes	2	0	0	2	0	0	0	0	0	0	0	0	3	0	1	2
ENSG00000134259	NGF	1:1	yes	4	2	1	1	1	1	0	0	3	1	2	0	3	2	0	1
ENSG00000173218	VANGL1	1:1	no	2	/	/	/	2	/	/	/	1	/	/	/	0	/	/	/
ENSG00000118729	CASQ2	1:1	yes	2	1	0	1	4	2	0	2	4	2	1	1	5	4	0	1
ENSG00000177551	NHLH2	1:1	yes	3	0	3	0	1	0	0	1	3	0	2	1	0	0	0	0
ENSG00000163393	SLC22A15	1:1	yes	3	0	3	0	2	1	0	1	0	0	0	0	3	0	1	2
ENSG00000173212	MAB21L3	1:1	yes	4	0	3	1	0	0	0	0	1	0	0	1	0	0	0	0
ENSG00000163399	ATP1A1	1:1	yes	3	0	1	2	3	1	0	2	4	2	1	1	1	1	0	0
ENSG00000116815	CD58	1:1	yes	1	1	0	0	1	0	1	0	2	0	1	1	0	0	0	0
ENSG00000143061	IGSF3	1:1	yes	2	0	0	2	1	0	0	1	0	0	0	0	0	0	0	0
ENSG00000116824	CD2	1:1	yes	2	0	2	0	4	2	2	0	1	1	0	0	2	1	0	1
ENSG00000134247	PTGFRN	1:1	yes	1	0	1	0	1	0	0	1	1	0	1	0	1	0	0	1
ENSG00000134256	CD101	1:1	yes	2	0	2	0	0	0	0	0	1	0	1	0	2	0	2	0
ENSG00000116830	TTF2	1:1	yes	8	8	0	0	13	9	3	1	5	3	2	0	9	7	2	0
ENSG00000134253	TRIM45	1:1	yes	0	0	0	0	1	0	0	1	1	0	0	1	0	0	0	0
ENSG00000134258	VTCN1	1:1	yes	1	0	0	1	3	0	0	3	0	0	0	0	1	0	0	1
ENSG00000198162	MAN1A2	1:1	yes	0	0	0	0	1	0	0	1	2	0	0	2	0	0	0	0
ENSG00000183508	TENT5C	1:1	yes	2	1	0	1	4	1	1	2	1	0	0	1	2	0	0	2
ENSG00000196505	GDAP2	1:1	yes	2	0	0	2	2	0	0	2	0	0	0	0	2	0	0	2
ENSG00000065183	WDR3	1:1	yes	2	0	0	2	2	0	0	2	0	0	0	0	2	0	0	2
ENSG00000155761	SPAG17	1:1	yes	1	0	0	1	0	0	0	0	0	0	0	0	1	0	0	1
ENSG00000092607	TBX15	1:1	yes	1	0	0	1	2	0	0	2	1	0	1	0	1	0	0	1
ENSG00000116874	WARS2	1:1	yes	1	0	0	1	1	0	0	1	1	0	1	0	0	0	0	0
ENSG00000116882	HAO2	1:1	yes	0	0	0	0	2	0	1	1	0	0	0	0	1	0	0	1
ENSG00000203859	HSD3B2	Specific	yes	1	0	0	1	0	0	0	0	1	0	0	1	0	0	0	0
ENSG00000203857	HSD3B1	Specific	yes	0	0	0	0	2	0	0	2	1	0	0	1	4	0	0	4
ENSG00000143067	ZNF697	1:1	yes	2	0	0	2	1	0	0	1	2	0	0	2	1	0	0	1
ENSG00000092621	PHGDH	1:1	yes	2	0	0	2	1	0	0	1	2	0	0	2	1	0	0	1
ENSG00000134240	HMGCS2	1:1	yes	2	0	0	2	3	0	0	3	3	0	0	3	3	0	1	2
ENSG00000134193	REG4	1:1	yes	7	0	0	7	6	0	2	4	6	0	1	5	5	0	2	3
ENSG00000134249	ADAM30	1:1	yes	8	0	1	7	18	0	5	13	7	1	1	5	8	0	3	5
ENSG00000134250	NOTCH2	1:1	yes	10	3	1	6	20	7	1	12	12	9	0	3	11	7	0	4
ENSG00000265808	SEC22B	1:1	yes	9	0	1	8	12	2	3	7	7	1	4	2	7	3	2	2
ENSG00000273136	NBPF26	N:N	yes	6	0	0	6	9	0	0	9	6	0	0	6	0	0	0	0
ENSG00000263353	PPIAL4A	Specific	yes	0	0	0	0	5	0	0	5	0	0	0	0	0	0	0	0
ENSG00000198019	FCGR1B	N:1	yes	3	0	0	3	5	0	0	5	0	0	0	0	1	0	0	1
ENSG00000188610	FAM72B	N:1	yes	0	0	0	0	0	0	0	0	0	0	0	0	0	0	0	0
ENSG00000171943	SRGAP2C	N:1	yes	9	0	0	9	4	0	0	4	5	0	0	5	3	0	0	3
ENSG00000203818	HIST2H3PS2	Specific	yes	8	0	0	8	4	0	0	4	5	0	0	5	8	0	0	8
ENSG00000263513	FAM72C	N:1	yes	1	0	0	1	2	0	0	2	2	0	0	2	3	0	0	3
ENSG00000271567	PPIAL4E	Specific	yes	0	0	0	0	0	0	0	0	0	0	0	0	0	0	0	0
ENSG00000266338	NBPF15	N:N	yes	4	0	0	4	1	0	0	1	4	0	0	4	3	0	0	3
ENSG00000279782	PPIAL4F	Specific	yes	0	0	0	0	0	0	0	0	0	0	0	0	0	0	0	0
ENSG00000196369	SRGAP2B	N:1	yes	0	0	0	0	0	0	0	0	0	0	0	0	0	0	0	0
ENSG00000215784	FAM72D	N:1	yes	0	0	0	0	0	0	0	0	0	0	0	0	0	0	0	0
ENSG00000256374	PPIAL4D	Specific	yes	0	0	0	0	0	0	0	0	0	0	0	0	0	0	0	0
ENSG00000162825	NBPF20	N:N	no	3	/	/	/	3	/	/	/	1	/	/	/	0	/	/	/
ENSG00000117262	GPR89A	N:1	yes	1	0	0	1	4	0	0	4	2	0	0	2	4	0	0	4
ENSG00000174827	PDZK1	1:1	yes	2	0	1	1	3	0	1	2	1	0	0	1	1	0	0	1
ENSG00000117281	CD160	Specific	yes	4	0	0	4	2	0	0	2	0	0	0	0	2	0	0	2
ENSG00000265491	RNF115	1:1	yes	2	0	0	2	0	0	0	0	0	0	0	0	2	0	0	2
ENSG00000186141	POLR3C	1:1	yes	2	0	0	2	0	0	0	0	0	0	0	0	2	0	0	2
ENSG00000186364	NUDT17	1:1	yes	3	0	0	3	0	0	0	0	2	0	0	2	4	0	0	4
ENSG00000131788	PIAS3	1:1	yes	3	0	0	3	0	0	0	0	1	0	0	1	2	0	0	2
ENSG00000198483	ANKRD35	1:1	yes	1	0	0	1	1	1	0	0	1	0	0	1	1	0	0	1
ENSG00000143127	ITGA10	1:1	yes	1	0	0	1	0	0	0	0	0	0	0	0	1	0	0	1
ENSG00000131779	PEX11B	Specific	yes	2	0	0	2	0	0	0	0	3	0	0	3	3	0	0	3
ENSG00000265241	RBM8A	1:1	yes	3	0	0	3	1	0	0	1	3	0	0	3	1	0	0	1
ENSG00000280778	AC243547.3	Specific	yes	3	0	0	3	1	0	0	1	3	0	0	3	1	0	0	1
ENSG00000271601	LIX1L	1:1	yes	1	0	0	1	1	0	0	1	1	0	0	1	3	0	0	3
ENSG00000272031	ANKRD34A	1:1	yes	1	0	0	1	0	0	0	0	3	0	0	3	2	0	0	2
ENSG00000121851	POLR3GL	Specific	yes	1	0	0	1	0	0	0	0	3	0	0	3	2	0	0	2
ENSG00000265972	TXNIP	1:1	yes	1	0	0	1	0	0	0	0	0	0	0	0	0	0	0	0
ENSG00000168509	HJV	1:1	yes	1	0	0	1	1	0	0	1	4	0	0	4	1	0	0	1
ENSG00000271425	NBPF10	N:N	yes	0	0	0	0	0	0	0	0	0	0	0	0	0	0	0	0
ENSG00000213240	AC239799.1	Specific	yes	4	0	0	4	5	0	0	5	4	0	0	4	5	0	0	5
ENSG00000264343	NOTCH2NLA	Specific	yes	4	0	0	4	5	0	0	5	4	0	0	4	5	0	0	5
ENSG00000270339	AC243756.1	Specific	yes	0	0	0	0	7	0	0	7	8	0	0	8	12	0	0	12
ENSG00000268043	NBPF12	N:N	yes	2	0	0	2	4	0	0	4	2	0	0	2	5	0	0	5
ENSG00000131791	PRKAB2	1:1	yes	2	0	0	2	1	0	0	1	0	0	0	0	0	0	0	0
ENSG00000131781	FMO5	1:1	yes	2	0	0	2	2	0	0	2	2	1	0	1	2	0	0	2
ENSG00000131778	CHD1L	1:1	yes	2	0	0	2	2	0	0	2	2	1	0	1	2	0	0	2
ENSG00000116128	BCL9	1:1	yes	0	0	0	0	0	0	0	0	1	0	0	1	2	0	0	2
ENSG00000162836	ACP6	1:1	yes	1	0	0	1	2	0	0	2	0	0	0	0	2	0	0	2
ENSG00000265107	GJA5	1:1	yes	0	0	0	0	0	0	0	0	0	0	0	0	1	0	0	1
ENSG00000121634	GJA8	1:1	yes	0	0	0	0	2	0	1	1	2	0	0	2	3	0	0	3
ENSG00000188092	GPR89B	N:1	yes	1	0	0	1	5	0	0	5	2	0	0	2	5	0	0	5
ENSG00000263956	NBPF11	N:N	yes	2	0	0	2	8	0	0	8	6	0	0	6	3	0	0	3
ENSG00000236334	PPIAL4G	Specific	yes	2	0	0	2	5	0	0	5	14	0	0	14	7	0	0	7
ENSG00000270629	NBPF14	N:N	yes	2	0	0	2	4	0	0	4	0	0	0	0	0	0	0	0
ENSG00000177144	NUDT4B	N:1	yes	0	0	0	0	0	0	0	0	0	0	0	0	0	0	0	0
ENSG00000178104	PDE4DIP	1:1	yes	0	0	0	0	0	0	0	0	0	0	0	0	0	0	0	0
ENSG00000269713	NBPF9	N:N	no	2	/	/	/	1	/	/	/	2	/	/	/	4	/	/	/
ENSG00000271383	NBPF19	N:N	yes	5	0	1	4	2	0	0	2	5	0	0	5	4	0	0	4
ENSG00000263464	PPIAL4C	Specific	yes	0	0	0	0	0	0	0	0	0	0	0	0	0	0	0	0
ENSG00000150337	FCGR1A	N:1	yes	15	0	1	14	9	0	1	8	12	0	0	12	8	0	0	8
ENSG00000203814	HIST2H2BF	Specific	yes	3	0	0	3	0	0	0	0	6	0	1	5	1	0	0	1
ENSG00000183598	HIST2H3D	Specific	yes	3	0	0	3	0	0	0	0	6	0	1	5	1	0	0	1
ENSG00000270882	HIST2H4A	1:1	yes	0	0	0	0	0	0	0	0	0	0	0	0	0	0	0	0
ENSG00000203811	HIST2H3C	Specific	no	4	/	/	/	1	/	/	/	2	/	/	/	3	/	/	/
ENSG00000203812	HIST2H2AA3	1:1	no	4	/	/	/	1	/	/	/	2	/	/	/	3	/	/	/
ENSG00000272196	HIST2H2AA4	Specific	yes	12	1	4	7	11	0	5	6	9	1	2	6	13	0	7	6
ENSG00000203852	HIST2H3A	Specific	yes	12	1	4	7	11	0	5	6	9	1	2	6	13	0	7	6
ENSG00000270276	HIST2H4B	Specific	no	0	/	/	/	0	/	/	/	0	/	/	/	0	/	/	/
ENSG00000184678	HIST2H2BE	1:1	yes	1	0	0	1	1	0	0	1	0	0	0	0	1	0	0	1
ENSG00000184260	HIST2H2AC	1:1	yes	0	0	0	0	3	0	0	3	1	0	0	1	3	0	0	3
ENSG00000184270	HIST2H2AB	1:1	yes	2	0	0	2	1	0	0	1	2	0	0	2	3	0	1	2
ENSG00000178096	BOLA1	1:1	yes	1	0	0	1	1	0	0	1	0	0	0	0	1	0	0	1
ENSG00000159164	SV2A	1:1	yes	2	0	0	2	1	0	0	1	1	0	0	1	0	0	0	0
ENSG00000143368	SF3B4	1:1	yes	2	0	0	2	0	0	0	0	2	0	0	2	1	0	0	1
ENSG00000014914	MTMR11	1:1	yes	1	0	0	1	0	0	0	0	0	0	0	0	1	0	0	1
ENSG00000264522	OTUD7B	1:1	yes	0	0	0	0	0	0	0	0	0	0	0	0	0	0	0	0
ENSG00000136631	VPS45	1:1	yes	5	1	1	3	7	5	1	1	4	1	0	3	10	5	1	4
ENSG00000023902	PLEKHO1	1:1	yes	5	1	0	4	3	2	1	0	1	1	0	0	1	0	0	1
ENSG00000143401	ANP32E	1:1	yes	4	0	1	3	0	0	0	0	1	0	0	1	1	0	0	1
ENSG00000118298	CA14	1:1	yes	0	0	0	0	1	0	0	1	4	0	0	4	0	0	0	0
ENSG00000117362	APH1A	1:1	yes	0	0	0	0	0	0	0	0	0	0	0	0	0	0	0	0
ENSG00000118292	C1orf54	1:1	yes	0	0	0	0	0	0	0	0	0	0	0	0	0	0	0	0
ENSG00000159208	CIART	1:1	yes	1	0	1	0	2	0	0	2	3	1	0	2	1	0	0	1
ENSG00000266472	MRPS21	1:1	yes	0	0	0	0	0	0	0	0	0	0	0	0	3	1	0	2
ENSG00000117360	PRPF3	1:1	yes	1	0	0	1	0	0	0	0	1	0	0	1	0	0	0	0
ENSG00000163125	RPRD2	1:1	yes	2	0	0	2	0	0	0	0	0	0	0	0	0	0	0	0
ENSG00000143374	TARS2	1:1	yes	1	1	0	0	1	1	0	0	0	0	0	0	4	2	2	0
ENSG00000143369	ECM1	1:1	yes	3	2	1	0	2	1	0	1	1	0	0	1	1	0	0	1
ENSG00000143382	ADAMTSL4	1:1	yes	1	0	0	1	2	1	0	1	3	1	2	0	0	0	0	0
ENSG00000143384	MCL1	1:1	yes	1	1	0	0	1	1	0	0	1	1	0	0	2	1	1	0
ENSG00000143420	ENSA	1:1	yes	7	6	0	1	3	3	0	0	2	2	0	0	7	5	1	1
ENSG00000143457	GOLPH3L	1:1	yes	4	1	1	2	1	0	0	1	1	0	0	1	1	1	0	0
ENSG00000143452	HORMAD1	1:1	no	2	/	/	/	2	/	/	/	3	/	/	/	2	/	/	/
ENSG00000163131	CTSS	1:1	yes	0	0	0	0	1	0	1	0	0	0	0	0	3	2	1	0
ENSG00000143387	CTSK	Specific	yes	1	1	0	0	3	1	1	1	3	1	2	0	7	3	4	0
ENSG00000143437	ARNT	1:1	yes	0	0	0	0	1	0	0	1	0	0	0	0	0	0	0	0
ENSG00000283324	CTXND2	Specific	yes	1	1	0	0	0	0	0	0	0	0	0	0	1	0	0	1
ENSG00000143379	SETDB1	1:1	yes	2	2	0	0	6	0	2	4	1	1	0	0	0	0	0	0
ENSG00000143418	CERS2	1:1	yes	1	0	0	1	0	0	0	0	0	0	0	0	3	1	1	1
ENSG00000143412	ANXA9	1:1	yes	1	0	0	1	0	0	0	0	0	0	0	0	3	1	1	1
ENSG00000143409	MINDY1	1:1	yes	1	0	1	0	0	0	0	0	0	0	0	0	1	0	0	1
ENSG00000143363	PRUNE1	1:1	yes	0	0	0	0	1	0	1	0	0	0	0	0	0	0	0	0
ENSG00000163141	BNIPL	1:1	yes	1	1	0	0	0	0	0	0	1	0	0	1	1	1	0	0
ENSG00000143443	C1orf56	1:1	yes	0	0	0	0	0	0	0	0	1	0	0	1	0	0	0	0
ENSG00000197622	CDC42SE1	1:1	yes	1	0	0	1	0	0	0	0	1	1	0	0	1	0	0	1
ENSG00000213190	MLLT11	1:1	yes	0	0	0	0	1	0	0	1	1	0	0	1	1	1	0	0
ENSG00000143458	GABPB2	1:1	yes	1	0	0	1	0	0	0	0	1	1	0	0	1	0	0	1
ENSG00000143434	SEMA6C	1:1	yes	5	4	0	1	4	3	0	1	5	3	0	2	2	2	0	0
ENSG00000163154	TNFAIP8L2	1:1	no	7	/	/	/	5	/	/	/	6	/	/	/	6	/	/	/
ENSG00000163156	SCNM1	1:1	no	7	/	/	/	5	/	/	/	6	/	/	/	6	/	/	/
ENSG00000163155	LYSMD1	1:1	yes	4	3	0	1	2	1	1	0	2	1	0	1	2	0	0	2
ENSG00000163157	TMOD4	1:1	yes	0	0	0	0	1	1	0	0	1	0	0	1	0	0	0	0
ENSG00000163159	VPS72	1:1	yes	3	2	1	0	3	3	0	0	3	0	2	1	1	1	0	0
ENSG00000143398	PIP5K1A	1:1	yes	3	2	1	0	3	3	0	0	3	0	2	1	1	1	0	0
ENSG00000159352	PSMD4	1:1	no	3	/	/	/	0	/	/	/	2	/	/	/	2	/	/	/
ENSG00000143373	ZNF687	1:1	yes	1	0	1	0	1	1	0	0	0	0	0	0	1	0	0	1
ENSG00000143393	PI4KB	1:1	yes	0	0	0	0	0	0	0	0	0	0	0	0	1	0	0	1
ENSG00000143390	RFX5	1:1	yes	3	2	0	1	2	2	0	0	3	2	1	0	3	2	0	1
ENSG00000143416	SELENBP1	1:1	yes	1	1	0	0	0	0	0	0	2	0	1	1	3	1	1	1
ENSG00000159377	PSMB4	1:1	yes	4	3	1	0	3	3	0	0	2	2	0	0	1	1	0	0
ENSG00000143442	POGZ	1:1	yes	1	0	0	1	0	0	0	0	1	0	0	1	0	0	0	0
ENSG00000143375	CGN	Specific	yes	1	0	0	1	1	0	0	1	0	0	0	0	0	0	0	0
ENSG00000143367	TUFT1	1:1	yes	0	0	0	0	2	1	0	1	2	1	0	1	1	1	0	0
ENSG00000143376	SNX27	1:1	yes	1	0	0	1	0	0	0	0	0	0	0	0	0	0	0	0
ENSG00000159409	CELF3	1:1	yes	0	0	0	0	1	1	0	0	2	0	0	2	0	0	0	0
ENSG00000178796	RIIAD1	Specific	yes	0	0	0	0	0	0	0	0	2	0	0	2	3	1	0	2
ENSG00000143436	MRPL9	1:1	yes	1	0	0	1	0	0	0	0	0	0	0	0	1	0	0	1
ENSG00000143450	OAZ3	1:1	yes	1	0	0	1	0	0	0	0	0	0	0	0	1	0	0	1
ENSG00000182134	TDRKH	1:1	yes	1	0	0	1	0	0	0	0	3	0	0	3	0	0	0	0
ENSG00000213171	LINGO4	1:1	yes	1	0	0	1	0	0	0	0	2	0	0	2	0	0	0	0
ENSG00000143365	RORC	1:1	yes	0	0	0	0	0	0	0	0	2	0	0	2	2	0	1	1
ENSG00000225556	C2CD4D	1:1	yes	1	0	0	1	1	0	0	1	0	0	0	0	0	0	0	0
ENSG00000196407	THEM5	1:1	yes	0	0	0	0	1	0	0	1	1	0	0	1	0	0	0	0
ENSG00000159445	THEM4	Specific	no	2	/	/	/	1	/	/	/	0	/	/	/	0	/	/	/
ENSG00000197747	S100A10	1:1	yes	4	2	0	2	3	2	0	1	3	2	0	1	8	5	0	3
ENSG00000163191	S100A11	1:1	yes	5	2	1	2	4	1	1	2	1	0	1	0	12	3	7	2
ENSG00000182898	TCHHL1	1:1	yes	2	0	1	1	3	0	0	3	0	0	0	0	0	0	0	0
ENSG00000159450	TCHH	Specific	yes	1	0	1	0	1	0	0	1	0	0	0	0	3	0	3	0
ENSG00000215853	RPTN	1:1	yes	0	0	0	0	0	0	0	0	0	0	0	0	5	1	1	3
ENSG00000197915	HRNR	Specific	yes	0	0	0	0	1	0	0	1	2	0	0	2	2	0	0	2
ENSG00000143631	FLG	Specific	yes	0	0	0	0	1	0	1	0	1	0	0	1	2	0	0	2
ENSG00000143520	FLG2	1:1	yes	1	0	0	1	3	0	0	3	1	0	0	1	0	0	0	0
ENSG00000143536	CRNN	1:1	yes	0	0	0	0	0	0	0	0	2	0	0	2	0	0	0	0
ENSG00000186207	LCE5A	1:1	yes	1	0	0	1	2	0	0	2	2	0	0	2	1	0	0	1
ENSG00000169509	CRCT1	Specific	yes	1	0	0	1	2	0	0	2	2	0	0	2	1	0	0	1
ENSG00000185966	LCE3E	Specific	yes	1	0	0	1	0	0	0	0	2	0	0	2	0	0	0	0
ENSG00000163202	LCE3D	Specific	yes	1	0	1	0	3	0	1	2	1	0	0	1	2	0	1	1
ENSG00000244057	LCE3C	Specific	yes	1	0	0	1	0	0	0	0	0	0	0	0	0	0	0	0
ENSG00000187238	LCE3B	Specific	no	0	/	/	/	2	/	/	/	2	/	/	/	0	/	/	/
ENSG00000185962	LCE3A	Specific	yes	1	0	1	0	2	0	1	1	2	1	1	0	4	0	1	3
ENSG00000187223	LCE2D	Specific	yes	2	0	1	1	0	0	0	0	1	0	0	1	1	0	0	1
ENSG00000187180	LCE2C	Specific	yes	0	0	0	0	0	0	0	0	0	0	0	0	1	0	0	1
ENSG00000159455	LCE2B	Specific	yes	0	0	0	0	1	0	0	1	1	0	0	1	1	0	0	1
ENSG00000187173	LCE2A	Specific	yes	0	0	0	0	0	0	0	0	1	0	0	1	1	0	0	1
ENSG00000187170	LCE4A	Specific	yes	0	0	0	0	1	0	0	1	0	0	0	0	1	0	0	1
ENSG00000198854	C1orf68	Specific	yes	1	0	0	1	1	0	1	0	0	0	0	0	0	0	0	0
ENSG00000203786	KPRP	Specific	yes	1	0	0	1	0	0	0	0	0	0	0	0	1	0	0	1
ENSG00000240386	LCE1F	Specific	yes	2	0	0	2	2	0	1	1	0	0	0	0	1	0	0	1
ENSG00000186226	LCE1E	Specific	yes	1	0	1	0	2	0	0	2	2	0	0	2	2	0	1	1
ENSG00000172155	LCE1D	Specific	yes	1	0	0	1	1	0	0	1	0	0	0	0	0	0	0	0
ENSG00000197084	LCE1C	Specific	yes	0	0	0	0	2	0	0	2	2	0	0	2	1	0	0	1
ENSG00000196734	LCE1B	Specific	yes	0	0	0	0	2	0	0	2	2	0	0	2	1	0	0	1
ENSG00000186844	LCE1A	Specific	no	0	/	/	/	0	/	/	/	0	/	/	/	0	/	/	/
ENSG00000235942	LCE6A	Specific	yes	1	0	0	1	1	0	1	0	2	0	0	2	0	0	0	0
ENSG00000285946	AL162596.1	Specific	yes	0	0	0	0	1	0	0	1	1	0	0	1	0	0	0	0
ENSG00000163206	SMCP	1:1	yes	0	0	0	0	3	0	0	3	1	0	0	1	0	0	0	0
ENSG00000163207	IVL	1:1	yes	1	0	1	0	1	0	0	1	1	0	0	1	0	0	0	0
ENSG00000283227	SPRR5	Specific	yes	0	0	0	0	0	0	0	0	1	0	0	1	3	0	0	3
ENSG00000184148	SPRR4	Specific	yes	1	0	0	1	0	0	0	0	0	0	0	0	1	0	0	1
ENSG00000169474	SPRR1A	N:1	yes	1	0	0	1	1	0	0	1	0	0	0	0	1	0	1	0
ENSG00000163209	SPRR3	Specific	yes	3	0	0	3	0	0	0	0	0	0	0	0	0	0	0	0
ENSG00000169469	SPRR1B	N:1	yes	1	0	0	1	0	0	0	0	0	0	0	0	0	0	0	0
ENSG00000163216	SPRR2D	Specific	no	1	/	/	/	0	/	/	/	0	/	/	/	1	/	/	/
ENSG00000241794	SPRR2A	Specific	yes	0	0	0	0	1	0	0	1	0	0	0	0	3	0	0	3
ENSG00000196805	SPRR2B	Specific	yes	0	0	0	0	0	0	0	0	0	0	0	0	1	0	0	1
ENSG00000203785	SPRR2E	Specific	no	0	/	/	/	0	/	/	/	0	/	/	/	1	/	/	/
ENSG00000244094	SPRR2F	Specific	yes	1	0	0	1	1	0	0	1	1	0	0	1	0	0	0	0
ENSG00000159516	SPRR2G	Specific	yes	3	0	0	3	0	0	0	0	0	0	0	0	1	0	0	1
ENSG00000203784	LELP1	Specific	yes	0	0	0	0	1	0	0	1	0	0	0	0	0	0	0	0
ENSG00000203783	PRR9	1:1	yes	1	0	0	1	0	0	0	0	0	0	0	0	0	0	0	0
ENSG00000203782	LOR	Specific	yes	0	0	0	0	1	0	1	0	0	0	0	0	1	0	0	1
ENSG00000159527	PGLYRP3	1:1	yes	0	0	0	0	0	0	0	0	2	0	0	2	1	0	0	1
ENSG00000163218	PGLYRP4	1:1	yes	4	0	4	0	2	0	1	1	3	0	1	2	1	0	1	0
ENSG00000163220	S100A9	1:1	yes	6	0	5	1	4	0	2	2	5	1	3	1	5	0	4	1
ENSG00000163221	S100A12	1:1	no	2	/	/	/	0	/	/	/	0	/	/	/	0	/	/	/
ENSG00000143546	S100A8	1:1	yes	0	0	0	0	0	0	0	0	0	0	0	0	1	0	0	1
ENSG00000184330	S100A7A	Specific	yes	1	0	1	0	0	0	0	0	1	0	0	1	1	0	0	1
ENSG00000197364	S100A7L2	Specific	yes	0	0	0	0	0	0	0	0	0	0	0	0	0	0	0	0
ENSG00000143556	S100A7	Specific	yes	0	0	0	0	0	0	0	0	0	0	0	0	0	0	0	0
ENSG00000197956	S100A6	1:1	yes	1	1	0	0	0	0	0	0	1	0	1	0	1	1	0	0
ENSG00000196420	S100A5	1:1	yes	0	0	0	0	2	0	0	2	0	0	0	0	0	0	0	0
ENSG00000196154	S100A4	1:1	yes	1	0	1	0	1	0	0	1	0	0	0	0	1	0	0	1
ENSG00000188015	S100A3	1:1	yes	0	0	0	0	1	0	0	1	1	0	0	1	0	0	0	0
ENSG00000196754	S100A2	1:1	yes	3	2	0	1	4	3	0	1	4	3	0	1	3	2	1	0
ENSG00000188643	S100A16	1:1	yes	2	1	0	1	0	0	0	0	0	0	0	0	1	1	0	0
ENSG00000189334	S100A14	1:1	yes	1	0	1	0	1	0	1	0	1	1	0	0	2	1	0	1
ENSG00000189171	S100A13	1:1	yes	1	0	0	1	0	0	0	0	1	1	0	0	1	0	0	1
ENSG00000160678	S100A1	1:1	yes	0	0	0	0	2	1	0	1	1	1	0	0	2	1	0	1
ENSG00000160679	CHTOP	1:1	yes	1	0	0	1	0	0	0	0	1	1	0	0	1	0	0	1
ENSG00000143553	SNAPIN	1:1	yes	1	0	0	1	0	0	0	0	1	0	0	1	2	2	0	0
ENSG00000143621	ILF2	1:1	yes	6	6	0	0	10	6	3	1	6	6	0	0	8	7	1	0
ENSG00000169418	NPR1	1:1	yes	11	7	3	1	9	8	0	1	8	6	0	2	9	8	0	1
ENSG00000143624	INTS3	1:1	yes	1	1	0	0	1	0	0	1	1	1	0	0	0	0	0	0
ENSG00000143554	SLC27A3	1:1	yes	2	2	0	0	2	2	0	0	1	1	0	0	3	3	0	0
ENSG00000143614	GATAD2B	1:1	yes	4	3	0	1	2	2	0	0	4	3	1	0	4	4	0	0
ENSG00000198837	DENND4B	1:1	yes	6	5	1	0	5	5	0	0	8	7	0	1	6	6	0	0
ENSG00000160741	CRTC2	1:1	yes	4	3	0	1	1	1	0	0	2	2	0	0	6	5	1	0
ENSG00000143570	SLC39A1	1:1	yes	7	5	1	1	5	5	0	0	6	6	0	0	7	7	0	0
ENSG00000285779	AL358472.7	N:N	yes	7	6	0	1	8	8	0	0	8	7	0	1	12	11	0	1
ENSG00000143578	CREB3L4	1:1	yes	7	5	1	1	5	5	0	0	6	6	0	0	7	7	0	0
ENSG00000143543	JTB	N:N	yes	7	6	0	1	8	8	0	0	8	7	0	1	12	11	0	1
ENSG00000285641	AL358472.6	N:1	yes	10	9	0	1	12	11	0	1	12	11	0	1	11	10	0	1
ENSG00000143545	RAB13	N:1	yes	10	9	0	1	12	11	0	1	12	11	0	1	11	10	0	1
ENSG00000177954	RPS27	1:1	yes	4	3	0	1	5	4	0	1	5	5	0	0	7	6	0	1
ENSG00000143552	NUP210L	1:1	yes	0	0	0	0	1	0	1	0	1	0	0	1	2	0	0	2
ENSG00000143549	TPM3	1:1	yes	2	0	0	2	0	0	0	0	0	0	0	0	0	0	0	0
ENSG00000163263	C1orf189	1:1	yes	1	0	0	1	0	0	0	0	0	0	0	0	0	0	0	0
ENSG00000143612	C1orf43	1:1	yes	0	0	0	0	0	0	0	0	0	0	0	0	0	0	0	0
ENSG00000143569	UBAP2L	1:1	yes	1	0	0	1	1	0	0	1	0	0	0	0	1	0	0	1
ENSG00000143575	HAX1	1:1	yes	0	0	0	0	1	1	0	0	1	0	0	1	0	0	0	0
ENSG00000143595	AQP10	1:1	no	1	/	/	/	1	/	/	/	0	/	/	/	0	/	/	/
ENSG00000143515	ATP8B2	1:1	yes	1	0	1	0	1	0	0	1	0	0	0	0	0	0	0	0
ENSG00000160712	IL6R	1:1	yes	3	2	0	1	0	0	0	0	0	0	0	0	1	1	0	0
ENSG00000169291	SHE	1:1	yes	2	0	2	0	0	0	0	0	0	0	0	0	1	1	0	0
ENSG00000163239	TDRD10	1:1	yes	2	0	2	0	0	0	0	0	0	0	0	0	1	1	0	0
ENSG00000160714	UBE2Q1	1:1	yes	5	1	4	0	1	0	1	0	3	3	0	0	0	0	0	0
ENSG00000160716	CHRNB2	1:1	yes	2	2	0	0	3	2	0	1	1	1	0	0	1	1	0	0
ENSG00000160710	ADAR	1:1	yes	0	0	0	0	1	1	0	0	0	0	0	0	1	0	0	1
ENSG00000143603	KCNN3	1:1	yes	12	10	1	1	8	6	1	1	9	8	1	0	6	4	0	2
ENSG00000163344	PMVK	1:1	yes	0	0	0	0	2	1	0	1	0	0	0	0	0	0	0	0
ENSG00000163346	PBXIP1	1:1	yes	0	0	0	0	4	3	1	0	2	1	1	0	3	3	0	0
ENSG00000163348	PYGO2	Specific	yes	3	2	1	0	0	0	0	0	2	1	1	0	1	1	0	0
ENSG00000160691	SHC1	1:1	yes	3	2	1	0	0	0	0	0	0	0	0	0	1	0	0	1
ENSG00000173207	CKS1B	1:1	yes	3	2	1	0	0	0	0	0	0	0	0	0	1	0	0	1
ENSG00000160688	FLAD1	1:1	yes	1	1	0	0	1	0	1	0	0	0	0	0	0	0	0	0
ENSG00000163352	LENEP	Specific	yes	1	0	1	0	0	0	0	0	0	0	0	0	1	0	0	1
ENSG00000160685	ZBTB7B	1:1	yes	0	0	0	0	0	0	0	0	0	0	0	0	1	1	0	0
ENSG00000163354	DCST2	1:1	yes	0	0	0	0	2	1	1	0	0	0	0	0	1	0	1	0
ENSG00000163357	DCST1	1:1	yes	0	0	0	0	2	1	1	0	0	0	0	0	1	0	1	0
ENSG00000143537	ADAM15	1:1	yes	1	1	0	0	0	0	0	0	0	0	0	0	0	0	0	0
ENSG00000243364	EFNA4	1:1	yes	2	1	1	0	2	0	1	1	1	1	0	0	1	0	0	1
ENSG00000251246	AL691442.1	N:1	yes	2	1	1	0	2	0	1	1	1	1	0	0	1	0	0	1
ENSG00000143590	EFNA3	N:1	yes	1	0	1	0	0	0	0	0	0	0	0	0	1	0	1	0
ENSG00000169242	EFNA1	1:1	yes	3	1	1	1	1	1	0	0	1	1	0	0	1	1	0	0
ENSG00000169241	SLC50A1	1:1	yes	5	0	5	0	1	0	1	0	2	0	2	0	1	0	1	0
ENSG00000179085	DPM3	Specific	yes	1	0	0	1	1	0	0	1	3	1	2	0	0	0	0	0
ENSG00000163463	KRTCAP2	1:1	yes	9	7	1	1	7	5	1	1	9	6	2	1	9	5	2	2
ENSG00000273088	AL713999.1	Specific	yes	1	0	1	0	1	0	0	1	1	0	1	0	1	0	1	0
ENSG00000163462	TRIM46	1:1	yes	9	7	1	1	7	5	1	1	9	6	2	1	9	5	2	2
ENSG00000185499	MUC1	Specific	yes	1	0	1	0	3	1	2	0	0	0	0	0	2	0	1	1
ENSG00000169231	THBS3	1:1	yes	1	1	0	0	1	0	0	1	0	0	0	0	1	1	0	0
ENSG00000173171	MTX1	1:1	yes	1	1	0	0	1	0	0	1	0	0	0	0	1	1	0	0
ENSG00000177628	GBA	1:1	yes	0	0	0	0	1	1	0	0	2	0	1	1	2	0	1	1
ENSG00000160767	FAM189B	1:1	yes	9	3	2	4	8	6	2	0	6	3	2	1	9	3	4	2
ENSG00000116521	SCAMP3	1:1	yes	7	4	2	1	2	1	1	0	2	2	0	0	2	1	1	0
ENSG00000176444	CLK2	1:1	yes	1	1	0	0	5	4	1	0	5	5	0	0	6	4	1	1
ENSG00000143630	HCN3	1:1	yes	1	1	0	0	5	4	1	0	5	5	0	0	6	4	1	1
ENSG00000143627	PKLR	1:1	yes	1	1	0	0	4	1	1	2	2	1	0	1	2	2	0	0
ENSG00000160752	FDPS	1:1	yes	5	5	0	0	1	0	1	0	1	1	0	0	3	3	0	0
ENSG00000160753	RUSC1	1:1	yes	5	4	1	0	5	4	1	0	3	2	1	0	1	1	0	0
ENSG00000116539	ASH1L	1:1	yes	11	9	1	1	14	11	2	1	11	9	0	2	10	8	0	2
ENSG00000125459	MSTO1	1:1	yes	1	1	0	0	6	1	2	3	2	2	0	0	8	2	6	0
ENSG00000163374	YY1AP1	N:1	no	1	/	/	/	1	/	/	/	1	/	/	/	1	/	/	/
ENSG00000132676	DAP3	1:1	no	1	/	/	/	1	/	/	/	1	/	/	/	1	/	/	/
ENSG00000116580	GON4L	N:1	yes	2	1	1	0	0	0	0	0	0	0	0	0	0	0	0	0
ENSG00000132718	SYT11	1:1	yes	2	1	1	0	0	0	0	0	0	0	0	0	0	0	0	0
ENSG00000143622	RIT1	1:1	yes	2	1	0	1	2	1	0	1	2	2	0	0	1	0	0	1
ENSG00000132680	KHDC4	1:1	yes	5	4	1	0	5	3	2	0	4	4	0	0	2	2	0	0
ENSG00000173080	RXFP4	1:1	no	7	/	/	/	7	/	/	/	6	/	/	/	6	/	/	/
ENSG00000116584	ARHGEF2	1:1	yes	1	1	0	0	2	1	0	1	1	1	0	0	0	0	0	0
ENSG00000163479	SSR2	1:1	yes	0	0	0	0	0	0	0	0	0	0	0	0	0	0	0	0
ENSG00000160803	UBQLN4	1:1	yes	1	0	0	1	1	0	0	1	0	0	0	0	0	0	0	0
ENSG00000116586	LAMTOR2	1:1	yes	1	0	0	1	1	0	0	1	0	0	0	0	0	0	0	0
ENSG00000132698	RAB25	1:1	yes	1	0	1	0	1	1	0	0	0	0	0	0	1	0	0	1
ENSG00000254726	MEX3A	1:1	yes	8	6	1	1	10	8	1	1	9	7	1	1	11	10	0	1
ENSG00000160789	LMNA	1:1	yes	8	6	1	1	10	8	1	1	9	7	1	1	11	10	0	1
ENSG00000196189	SEMA4A	1:1	yes	7	6	0	1	8	7	0	1	7	6	0	1	7	5	0	2
ENSG00000160785	SLC25A44	1:1	yes	3	3	0	0	1	1	0	0	0	0	0	0	5	4	1	0
ENSG00000260238	PMF1-BGLAP	1:1	yes	7	6	0	1	8	6	0	2	10	10	0	0	6	6	0	0
ENSG00000160783	PMF1	Specific	yes	7	6	0	1	8	6	0	2	10	10	0	0	6	6	0	0
ENSG00000242252	BGLAP	1:1	yes	7	5	1	1	6	6	0	0	7	6	1	0	3	3	0	0
ENSG00000160781	PAQR6	1:1	yes	2	0	1	1	2	2	0	0	1	1	0	0	1	1	0	0
ENSG00000198952	SMG5	1:1	yes	1	0	0	1	0	0	0	0	0	0	0	0	1	1	0	0
ENSG00000163472	TMEM79	1:1	yes	1	0	0	1	0	0	0	0	0	0	0	0	1	1	0	0
ENSG00000198715	GLMP	1:1	yes	0	0	0	0	0	0	0	0	0	0	0	0	0	0	0	0
ENSG00000189030	VHLL	N:1	yes	0	0	0	0	0	0	0	0	0	0	0	0	0	0	0	0
ENSG00000163468	CCT3	1:1	yes	3	3	0	0	1	1	0	0	0	0	0	0	1	1	0	0
ENSG00000163467	TSACC	1:1	yes	1	0	0	1	1	1	0	0	0	0	0	0	0	0	0	0
ENSG00000132677	RHBG	1:1	yes	3	3	0	0	1	1	0	0	0	0	0	0	1	1	0	0
ENSG00000125462	C1orf61	Specific	yes	3	2	1	0	2	2	0	0	3	3	0	0	2	2	0	0
ENSG00000116604	MEF2D	1:1	yes	0	0	0	0	0	0	0	0	2	1	1	0	3	3	0	0
ENSG00000183856	IQGAP3	1:1	yes	1	1	0	0	5	5	0	0	3	3	0	0	5	4	1	0
ENSG00000187862	TTC24	1:1	yes	4	4	0	0	1	1	0	0	1	1	0	0	1	0	0	1
ENSG00000163382	NAXE	1:1	yes	4	2	2	0	6	4	2	0	1	1	0	0	5	4	1	0
ENSG00000160818	GPATCH4	1:1	yes	8	8	0	0	10	9	1	0	6	5	1	0	6	5	1	0
ENSG00000132702	HAPLN2	1:1	yes	7	6	0	1	7	5	1	1	4	3	1	0	2	1	1	0
ENSG00000132692	BCAN	1:1	yes	1	0	1	0	0	0	0	0	0	0	0	0	1	1	0	0
ENSG00000132688	NES	1:1	yes	1	1	0	0	2	0	1	1	1	0	1	0	2	2	0	0
ENSG00000143320	CRABP2	1:1	yes	1	0	1	0	0	0	0	0	0	0	0	0	1	0	0	1
ENSG00000143319	ISG20L2	1:1	yes	2	2	0	0	1	1	0	0	2	2	0	0	1	1	0	0
ENSG00000143303	RRNAD1	1:1	yes	2	2	0	0	1	1	0	0	2	2	0	0	1	1	0	0
ENSG00000143314	MRPL24	1:1	yes	0	0	0	0	0	0	0	0	0	0	0	0	0	0	0	0
ENSG00000143321	HDGF	1:1	no	0	/	/	/	0	/	/	/	0	/	/	/	0	/	/	/
ENSG00000143294	PRCC	1:1	yes	1	0	0	1	0	0	0	0	0	0	0	0	0	0	0	0
ENSG00000027869	SH2D2A	1:1	yes	0	0	0	0	1	0	0	1	0	0	0	0	1	1	0	0
ENSG00000198400	NTRK1	1:1	yes	0	0	0	0	1	0	0	1	0	0	0	0	1	1	0	0
ENSG00000027644	INSRR	1:1	yes	1	0	0	1	3	3	0	0	3	2	1	0	2	2	0	0
ENSG00000187800	PEAR1	1:1	yes	4	1	2	1	1	0	0	1	1	1	0	0	1	1	0	0
ENSG00000160838	LRRC71	1:1	yes	0	0	0	0	2	1	0	1	1	1	0	0	1	0	1	0
ENSG00000132694	ARHGEF11	1:1	yes	1	0	1	0	0	0	0	0	0	0	0	0	1	0	1	0
ENSG00000253831	ETV3L	Specific	yes	4	2	2	0	2	1	1	0	5	3	2	0	4	4	0	0
ENSG00000117036	ETV3	1:1	yes	0	0	0	0	1	1	0	0	1	1	0	0	2	2	0	0
ENSG00000143297	FCRL5	1:1	yes	1	0	0	1	0	0	0	0	0	0	0	0	0	0	0	0
ENSG00000163518	FCRL4	1:1	yes	1	0	0	1	1	0	1	0	0	0	0	0	0	0	0	0
ENSG00000160856	FCRL3	1:1	yes	0	0	0	0	0	0	0	0	3	0	1	2	2	0	2	0
ENSG00000132704	FCRL2	Specific	yes	0	0	0	0	0	0	0	0	1	0	0	1	1	0	1	0
ENSG00000163534	FCRL1	1:1	yes	1	0	1	0	2	0	1	1	0	0	0	0	0	0	0	0
ENSG00000073754	CD5L	1:1	no	1	/	/	/	0	/	/	/	1	/	/	/	0	/	/	/
ENSG00000183853	KIRREL1	1:1	yes	13	12	1	0	16	15	1	0	15	14	1	0	15	14	1	0
ENSG00000158473	CD1D	1:1	no	0	/	/	/	0	/	/	/	0	/	/	/	0	/	/	/
ENSG00000158477	CD1A	1:N	yes	0	0	0	0	0	0	0	0	1	0	0	1	1	0	0	1
ENSG00000158481	CD1C	Specific	no	0	/	/	/	0	/	/	/	2	/	/	/	1	/	/	/
ENSG00000158485	CD1B	Specific	yes	0	0	0	0	0	0	0	0	0	0	0	0	0	0	0	0
ENSG00000158488	CD1E	1:1	yes	1	1	0	0	0	0	0	0	1	0	0	1	0	0	0	0
ENSG00000186306	OR10T2	1:1	yes	1	0	0	1	1	0	0	1	0	0	0	0	0	0	0	0
ENSG00000180708	OR10K2	1:1	yes	1	0	0	1	1	0	1	0	2	0	1	1	1	0	1	0
ENSG00000173285	OR10K1	1:N	yes	3	0	2	1	2	1	1	0	1	0	1	0	2	0	2	0
ENSG00000198965	OR10R2	1:1	yes	1	0	0	1	1	0	1	0	2	0	2	0	1	0	0	1
ENSG00000197532	OR6Y1	1:1	yes	2	0	1	1	0	0	0	0	1	0	1	0	2	1	0	1
ENSG00000186440	OR6P1	1:1	yes	2	0	1	1	0	0	0	0	1	0	0	1	1	0	0	1
ENSG00000279111	OR10X1	1:N	no	2	/	/	/	3	/	/	/	2	/	/	/	1	/	/	/
ENSG00000198967	OR10Z1	1:1	yes	2	2	0	0	1	0	1	0	3	0	3	0	3	0	0	3
ENSG00000163554	SPTA1	1:1	yes	0	0	0	0	1	0	1	0	0	0	0	0	0	0	0	0
ENSG00000196171	OR6K2	Specific	yes	1	0	1	0	1	0	1	0	1	0	0	1	2	0	0	2
ENSG00000203757	OR6K3	1:1	yes	1	0	1	0	1	0	1	0	2	0	2	0	1	0	1	0
ENSG00000197403	OR6N1	Specific	yes	0	0	0	0	0	0	0	0	1	0	0	1	1	1	0	0
ENSG00000180433	OR6K6	1:1	yes	5	0	1	4	1	0	1	0	2	0	1	1	2	0	1	1
ENSG00000188340	OR6N2	1:1	yes	1	0	1	0	0	0	0	0	2	0	2	0	3	0	3	0
ENSG00000163563	MNDA	1:1	yes	0	0	0	0	0	0	0	0	0	0	0	0	1	0	1	0
ENSG00000163564	PYHIN1	N:1	no	2	/	/	/	2	/	/	/	0	/	/	/	0	/	/	/
ENSG00000163565	IFI16	N:1	no	2	/	/	/	1	/	/	/	2	/	/	/	0	/	/	/
ENSG00000163568	AIM2	Specific	yes	2	1	1	0	0	0	0	0	1	0	1	0	0	0	0	0
ENSG00000162706	CADM3	1:1	yes	5	1	3	1	0	0	0	0	0	0	0	0	2	1	1	0
ENSG00000213088	ACKR1	1:1	yes	2	0	1	1	2	0	1	1	1	0	1	0	0	0	0	0
ENSG00000179639	FCER1A	1:1	yes	4	0	3	1	1	0	1	0	0	0	0	0	0	0	0	0
ENSG00000196184	OR10J1	1:1	yes	2	0	1	1	2	0	2	0	3	1	1	1	0	0	0	0
ENSG00000184155	OR10J5	1:1	yes	3	0	2	1	0	0	0	0	1	1	0	0	0	0	0	0
ENSG00000132703	APCS	1:1	yes	2	0	2	0	1	0	0	1	0	0	0	0	2	0	2	0
ENSG00000132693	CRP	1:1	yes	2	0	0	2	0	0	0	0	0	0	0	0	0	0	0	0
ENSG00000158716	DUSP23	1:1	yes	4	3	1	0	4	3	1	0	1	0	1	0	3	3	0	0
ENSG00000181036	FCRL6	1:1	yes	4	4	0	0	6	5	1	0	4	3	1	0	6	5	1	0
ENSG00000158714	SLAMF8	1:1	yes	3	3	0	0	1	0	1	0	1	1	0	0	1	0	1	0
ENSG00000256029	SNHG28	Specific	yes	3	1	2	0	3	2	1	0	0	0	0	0	0	0	0	0
ENSG00000243284	VSIG8	1:1	yes	1	0	1	0	0	0	0	0	1	1	0	0	0	0	0	0
ENSG00000213085	CFAP45	1:1	yes	3	2	1	0	5	3	2	0	2	2	0	0	2	1	1	0
ENSG00000158710	TAGLN2	1:1	yes	3	0	3	0	1	0	0	1	0	0	0	0	1	1	0	0
ENSG00000085552	IGSF9	1:1	yes	1	0	1	0	1	1	0	0	1	1	0	0	6	2	3	1
ENSG00000162723	SLAMF9	1:1	yes	1	1	0	0	2	1	1	0	2	1	1	0	1	1	0	0
ENSG00000177807	KCNJ10	1:1	yes	0	0	0	0	0	0	0	0	0	0	0	0	0	0	0	0
ENSG00000143315	PIGM	Specific	yes	0	0	0	0	1	0	1	0	0	0	0	0	0	0	0	0
ENSG00000162728	KCNJ9	1:1	yes	1	0	1	0	0	0	0	0	0	0	0	0	0	0	0	0
ENSG00000162729	IGSF8	1:1	yes	4	2	1	1	4	4	0	0	5	4	1	0	2	2	0	0
ENSG00000018625	ATP1A2	Specific	yes	3	1	2	0	1	0	1	0	0	0	0	0	1	0	1	0
ENSG00000132681	ATP1A4	1:1	yes	1	0	0	1	0	0	0	0	0	0	0	0	0	0	0	0
ENSG00000143318	CASQ1	1:1	yes	4	3	1	0	2	2	0	0	2	2	0	0	1	1	0	0
ENSG00000162734	PEA15	1:1	yes	0	0	0	0	0	0	0	0	3	1	2	0	0	0	0	0
ENSG00000132716	DCAF8	1:1	yes	0	0	0	0	3	1	2	0	0	0	0	0	0	0	0	0
ENSG00000258465	AL139011.2	Specific	yes	1	0	0	1	0	0	0	0	0	0	0	0	2	0	1	1
ENSG00000162735	PEX19	1:1	yes	1	0	0	1	0	0	0	0	0	0	0	0	2	0	1	1
ENSG00000122218	COPA	1:1	yes	0	0	0	0	0	0	0	0	0	0	0	0	0	0	0	0
ENSG00000162736	NCSTN	1:1	yes	0	0	0	0	0	0	0	0	0	0	0	0	0	0	0	0
ENSG00000171786	NHLH1	1:1	yes	0	0	0	0	0	0	0	0	0	0	0	0	0	0	0	0
ENSG00000162738	VANGL2	1:1	yes	0	0	0	0	0	0	0	0	0	0	0	0	1	0	1	0
ENSG00000162739	SLAMF6	1:1	yes	0	0	0	0	1	0	1	0	0	0	0	0	0	0	0	0
ENSG00000066294	CD84	1:1	yes	0	0	0	0	1	0	1	0	0	0	0	0	0	0	0	0
ENSG00000117090	SLAMF1	1:1	yes	3	0	0	3	0	0	0	0	0	0	0	0	0	0	0	0
ENSG00000117091	CD48	1:1	yes	2	1	1	0	2	0	2	0	0	0	0	0	1	0	0	1
ENSG00000026751	SLAMF7	1:1	yes	0	0	0	0	0	0	0	0	0	0	0	0	0	0	0	0
ENSG00000122224	LY9	1:1	yes	1	0	1	0	0	0	0	0	0	0	0	0	0	0	0	0
ENSG00000122223	CD244	1:1	yes	0	0	0	0	0	0	0	0	0	0	0	0	0	0	0	0
ENSG00000179914	ITLN1	Specific	yes	0	0	0	0	0	0	0	0	0	0	0	0	0	0	0	0
ENSG00000158764	ITLN2	1:1	yes	4	0	3	1	3	0	3	0	1	0	0	1	0	0	0	0
ENSG00000158769	F11R	1:1	yes	2	0	1	1	0	0	0	0	1	0	0	1	0	0	0	0
ENSG00000270149	AL591806.3	Specific	yes	0	0	0	0	1	1	0	0	1	0	1	0	3	2	0	1
ENSG00000215845	TSTD1	1:1	yes	0	0	0	0	1	1	0	0	1	0	1	0	3	2	0	1
ENSG00000158773	USF1	1:1	yes	0	0	0	0	0	0	0	0	1	1	0	0	0	0	0	0
ENSG00000186517	ARHGAP30	1:1	yes	0	0	0	0	0	0	0	0	0	0	0	0	0	0	0	0
ENSG00000143217	NECTIN4	1:1	yes	1	1	0	0	1	0	0	1	2	1	1	0	1	0	1	0
ENSG00000162755	KLHDC9	1:1	yes	2	2	0	0	2	1	1	0	0	0	0	0	1	1	0	0
ENSG00000143256	PFDN2	1:1	yes	0	0	0	0	0	0	0	0	1	1	0	0	1	0	0	1
ENSG00000158793	NIT1	1:1	yes	0	0	0	0	0	0	0	0	0	0	0	0	0	0	0	0
ENSG00000158796	DEDD	1:1	yes	0	0	0	0	0	0	0	0	0	0	0	0	0	0	0	0
ENSG00000143222	UFC1	1:1	yes	0	0	0	0	1	0	0	1	0	0	0	0	0	0	0	0
ENSG00000143258	USP21	1:1	yes	0	0	0	0	0	0	0	0	2	1	1	0	1	0	0	1
ENSG00000143224	PPOX	1:1	yes	0	0	0	0	1	0	1	0	0	0	0	0	3	1	0	2
ENSG00000158850	B4GALT3	1:1	yes	0	0	0	0	1	1	0	0	0	0	0	0	1	1	0	0
ENSG00000158859	ADAMTS4	1:1	yes	1	1	0	0	1	1	0	0	2	2	0	0	3	3	0	0
ENSG00000158864	NDUFS2	1:1	yes	1	1	0	0	1	1	0	0	2	2	0	0	3	3	0	0
ENSG00000158869	FCER1G	1:1	yes	1	0	1	0	1	0	1	0	1	1	0	0	3	2	1	0
ENSG00000158874	APOA2	1:1	yes	7	4	3	0	5	4	1	0	5	5	0	0	11	7	3	1
ENSG00000158882	TOMM40L	1:1	yes	7	4	3	0	5	4	1	0	5	5	0	0	11	7	3	1
ENSG00000143257	NR1I3	1:1	yes	2	1	1	0	1	1	0	0	2	0	1	1	3	3	0	0
ENSG00000248485	PCP4L1	1:1	yes	0	0	0	0	0	0	0	0	0	0	0	0	2	0	1	1
ENSG00000158887	MPZ	1:1	yes	1	1	0	0	2	0	2	0	1	0	1	0	0	0	0	0
ENSG00000143252	SDHC	1:1	yes	1	1	0	0	2	0	2	0	1	0	1	0	0	0	0	0
ENSG00000188931	CFAP126	1:1	yes	3	3	0	0	3	3	0	0	1	0	1	0	5	5	0	0
ENSG00000143226	FCGR2A	N:1	no	0	/	/	/	3	/	/	/	3	/	/	/	3	/	/	/
ENSG00000173110	HSPA6	1:1	yes	5	0	3	2	4	0	3	1	7	0	4	3	6	1	3	2
ENSG00000203747	FCGR3A	N:1	yes	6	0	3	3	9	0	2	7	4	0	2	2	7	1	3	3
ENSG00000162747	FCGR3B	N:1	yes	10	1	4	5	18	0	7	11	14	1	6	7	8	1	3	4
ENSG00000072694	FCGR2B	N:1	yes	0	0	0	0	0	0	0	0	0	0	0	0	0	0	0	0
ENSG00000132185	FCRLA	1:1	no	0	/	/	/	2	/	/	/	3	/	/	/	4	/	/	/
ENSG00000162746	FCRLB	1:1	no	6	/	/	/	4	/	/	/	5	/	/	/	3	/	/	/
ENSG00000081721	DUSP12	1:1	no	8	/	/	/	6	/	/	/	9	/	/	/	5	/	/	/
ENSG00000118217	ATF6	1:1	no	1	/	/	/	6	/	/	/	0	/	/	/	2	/	/	/
ENSG00000162745	OLFML2B	1:1	yes	11	6	3	2	4	2	1	1	11	6	5	0	10	8	2	0
ENSG00000198929	NOS1AP	1:1	yes	2	1	1	0	2	1	0	1	2	2	0	0	3	3	0	0
ENSG00000254706	AL512785.2	Specific	yes	0	0	0	0	0	0	0	0	1	0	1	0	0	0	0	0
ENSG00000239887	C1orf226	Specific	yes	0	0	0	0	0	0	0	0	1	0	1	0	0	0	0	0
ENSG00000171722	SPATA46	1:1	yes	0	0	0	0	1	0	0	1	0	0	0	0	0	0	0	0
ENSG00000198574	SH2D1B	Specific	yes	1	0	1	0	0	0	0	0	0	0	0	0	0	0	0	0
ENSG00000152332	UHMK1	1:1	yes	2	2	0	0	0	0	0	0	0	0	0	0	0	0	0	0
ENSG00000117143	UAP1	1:1	yes	0	0	0	0	0	0	0	0	1	0	0	1	0	0	0	0
ENSG00000162733	DDR2	1:1	yes	4	4	0	0	8	8	0	0	3	3	0	0	7	6	1	0
ENSG00000132196	HSD17B7	1:1	yes	1	1	0	0	3	1	2	0	6	3	2	1	4	2	1	1
ENSG00000185860	CCDC190	1:1	yes	0	0	0	0	1	0	1	0	3	1	2	0	1	0	1	0
ENSG00000117152	RGS4	1:1	yes	5	0	5	0	1	0	1	0	1	0	1	0	3	1	1	1
ENSG00000143248	RGS5	1:1	yes	2	2	0	0	0	0	0	0	1	1	0	0	0	0	0	0
ENSG00000143228	NUF2	1:1	yes	1	0	0	1	0	0	0	0	0	0	0	0	0	0	0	0
ENSG00000185630	PBX1	1:1	no	1	/	/	/	1	/	/	/	0	/	/	/	1	/	/	/
ENSG00000162761	LMX1A	1:1	yes	0	0	0	0	1	0	0	1	0	0	0	0	1	0	1	0
ENSG00000143171	RXRG	1:1	yes	0	0	0	0	0	0	0	0	0	0	0	0	0	0	0	0
ENSG00000162763	LRRC52	1:1	yes	0	0	0	0	1	0	1	0	1	0	1	0	0	0	0	0
ENSG00000143198	MGST3	1:1	yes	1	0	1	0	1	0	1	0	2	0	2	0	1	1	0	0
ENSG00000143149	ALDH9A1	Specific	yes	0	0	0	0	1	1	0	0	1	1	0	0	0	0	0	0
ENSG00000143183	TMCO1	1:1	yes	0	0	0	0	0	0	0	0	1	0	1	0	0	0	0	0
ENSG00000143179	UCK2	1:1	yes	0	0	0	0	0	0	0	0	1	0	1	0	0	0	0	0
ENSG00000188859	FAM78B	1:1	yes	0	0	0	0	0	0	0	0	0	0	0	0	0	0	0	0
ENSG00000143157	POGK	1:1	yes	0	0	0	0	0	0	0	0	0	0	0	0	0	0	0	0
ENSG00000152382	TADA1	1:1	yes	0	0	0	0	0	0	0	0	1	1	0	0	0	0	0	0
ENSG00000143195	ILDR2	1:1	yes	1	0	1	0	0	0	0	0	0	0	0	0	0	0	0	0
ENSG00000143194	MAEL	1:1	yes	1	0	1	0	0	0	0	0	0	0	0	0	0	0	0	0
ENSG00000143167	GPA33	1:1	yes	0	0	0	0	1	0	1	0	0	0	0	0	0	0	0	0
ENSG00000198842	DUSP27	1:1	yes	0	0	0	0	0	0	0	0	0	0	0	0	0	0	0	0
ENSG00000143190	POU2F1	1:1	yes	0	0	0	0	0	0	0	0	0	0	0	0	0	0	0	0
ENSG00000198821	CD247	1:1	yes	0	0	0	0	1	1	0	0	0	0	0	0	0	0	0	0
ENSG00000143162	CREG1	1:1	yes	0	0	0	0	0	0	0	0	2	0	1	1	1	0	1	0
ENSG00000198771	RCSD1	1:1	yes	0	0	0	0	2	2	0	0	0	0	0	0	0	0	0	0
ENSG00000197965	MPZL1	1:1	yes	5	2	2	1	4	2	2	0	2	0	2	0	3	2	1	0
ENSG00000143199	ADCY10	1:1	yes	0	0	0	0	0	0	0	0	0	0	0	0	0	0	0	0
ENSG00000143158	MPC2	1:1	yes	0	0	0	0	0	0	0	0	1	0	1	0	0	0	0	0
ENSG00000143164	DCAF6	1:1	yes	0	0	0	0	0	0	0	0	1	0	1	0	0	0	0	0
ENSG00000143147	GPR161	1:1	yes	0	0	0	0	0	0	0	0	0	0	0	0	0	0	0	0
ENSG00000143155	TIPRL	1:1	yes	1	0	0	1	1	0	0	1	0	0	0	0	0	0	0	0
ENSG00000213064	SFT2D2	1:1	no	0	/	/	/	0	/	/	/	0	/	/	/	0	/	/	/
ENSG00000143178	TBX19	1:1	yes	0	0	0	0	0	0	0	0	0	0	0	0	0	0	0	0
ENSG00000143185	XCL2	N:1	yes	2	0	1	1	4	2	2	0	3	1	1	1	3	0	2	1
ENSG00000143184	XCL1	N:1	yes	9	1	7	1	6	3	2	1	4	1	2	1	7	1	5	1
ENSG00000143196	DPT	1:1	yes	1	0	1	0	1	1	0	0	0	0	0	0	2	1	1	0
ENSG00000143153	ATP1B1	1:1	yes	1	0	1	0	1	1	0	0	0	0	0	0	0	0	0	0
ENSG00000143156	NME7	1:1	yes	0	0	0	0	0	0	0	0	1	0	1	0	1	0	1	0
ENSG00000117475	BLZF1	1:1	yes	0	0	0	0	0	0	0	0	1	0	1	0	1	0	1	0
ENSG00000117477	CCDC181	1:1	yes	1	0	1	0	2	0	2	0	0	0	0	0	0	0	0	0
ENSG00000117479	SLC19A2	1:1	yes	0	0	0	0	0	0	0	0	0	0	0	0	1	0	1	0
ENSG00000198734	F5	1:1	yes	0	0	0	0	5	2	2	1	2	1	1	0	1	0	1	0
ENSG00000174175	SELP	1:1	no	1	/	/	/	0	/	/	/	0	/	/	/	1	/	/	/
ENSG00000000460	C1orf112	1:1	no	0	/	/	/	0	/	/	/	1	/	/	/	1	/	/	/
ENSG00000188404	SELL	1:1	yes	6	4	2	0	3	1	2	0	3	1	2	0	4	3	1	0
ENSG00000007908	SELE	1:N	yes	0	0	0	0	0	0	0	0	2	0	1	1	1	0	0	1
ENSG00000171806	METTL18	1:1	yes	0	0	0	0	2	0	1	1	1	0	1	0	2	1	1	0
ENSG00000000457	SCYL3	1:1	no	0	/	/	/	0	/	/	/	1	/	/	/	0	/	/	/
ENSG00000075945	KIFAP3	1:1	no	0	/	/	/	0	/	/	/	0	/	/	/	0	/	/	/
ENSG00000203740	METTL11B	1:1	yes	1	0	1	0	1	1	0	0	0	0	0	0	0	0	0	0
ENSG00000120370	GORAB	1:1	yes	1	0	1	0	1	0	1	0	0	0	0	0	0	0	0	0
ENSG00000116132	PRRX1	1:1	yes	1	0	1	0	0	0	0	0	2	1	1	0	3	3	0	0
ENSG00000117501	MROH9	1:1	yes	1	0	0	1	0	0	0	0	1	1	0	0	2	2	0	0
ENSG00000007933	FMO3	1:1	yes	8	1	4	3	7	1	4	2	7	3	1	3	4	2	0	2
ENSG00000094963	FMO2	1:1	yes	5	3	2	0	11	3	5	3	7	2	4	1	4	3	1	0
ENSG00000010932	FMO1	1:1	yes	0	0	0	0	3	0	1	2	2	0	0	2	2	0	1	1
ENSG00000076258	FMO4	1:1	yes	1	0	1	0	2	0	2	0	1	0	1	0	3	2	1	0
ENSG00000117523	PRRC2C	1:1	yes	1	0	1	0	0	0	0	0	1	0	1	0	1	0	0	1
ENSG00000283683	MYOCOS	1:1	no	1	/	/	/	1	/	/	/	1	/	/	/	0	/	/	/
ENSG00000034971	MYOC	1:1	yes	2	0	2	0	1	0	1	0	2	1	1	0	0	0	0	0
ENSG00000117533	VAMP4	1:1	yes	0	0	0	0	0	0	0	0	2	0	2	0	1	0	1	0
ENSG00000010165	METTL13	1:1	yes	0	0	0	0	0	0	0	0	2	0	2	0	0	0	0	0
ENSG00000197959	DNM3	1:1	yes	4	0	4	0	1	0	0	1	2	2	0	0	3	2	0	1
ENSG00000135845	PIGC	1:1	yes	3	2	1	0	6	4	1	1	7	5	1	1	7	3	2	2
ENSG00000180999	C1orf105	1:1	yes	9	8	1	0	8	4	2	2	12	8	3	1	14	11	2	1
ENSG00000094975	SUCO	1:1	yes	1	0	1	0	0	0	0	0	0	0	0	0	0	0	0	0
ENSG00000117560	FASLG	1:1	yes	0	0	0	0	1	0	1	0	0	0	0	0	2	0	1	1
ENSG00000120337	TNFSF18	1:1	yes	3	0	2	1	4	2	2	0	3	1	2	0	1	0	1	0
ENSG00000117586	TNFSF4	1:1	yes	6	5	0	1	14	10	2	2	11	7	1	3	16	10	4	2
ENSG00000117592	PRDX6	1:1	yes	2	1	1	0	2	0	2	0	2	2	0	0	1	1	0	0
ENSG00000162753	SLC9C2	1:1	yes	2	0	2	0	1	0	0	1	3	1	1	1	0	0	0	0
ENSG00000285777	AL139142.2	N:1	yes	4	2	1	1	0	0	0	0	0	0	0	0	2	0	2	0
ENSG00000183831	ANKRD45	N:1	yes	4	2	1	1	0	0	0	0	0	0	0	0	2	0	2	0
ENSG00000232113	TEX50	1:1	no	0	/	/	/	1	/	/	/	0	/	/	/	0	/	/	/
ENSG00000076321	KLHL20	1:1	yes	5	0	4	1	0	0	0	0	0	0	0	0	2	2	0	0
ENSG00000120334	CENPL	1:1	yes	1	0	1	0	1	1	0	0	2	0	2	0	3	3	0	0
ENSG00000117593	DARS2	1:1	yes	1	0	1	0	1	1	0	0	2	0	2	0	3	3	0	0
ENSG00000185278	ZBTB37	1:1	yes	0	0	0	0	1	0	1	0	0	0	0	0	1	0	1	0
ENSG00000117601	SERPINC1	1:1	yes	1	0	1	0	1	0	1	0	0	0	0	0	0	0	0	0
ENSG00000135870	RC3H1	1:1	yes	0	0	0	0	0	0	0	0	0	0	0	0	0	0	0	0
ENSG00000152061	RABGAP1L	1:1	yes	3	1	2	0	0	0	0	0	0	0	0	0	0	0	0	0
ENSG00000203737	GPR52	1:1	yes	2	0	1	1	0	0	0	0	0	0	0	0	0	0	0	0
ENSG00000116161	CACYBP	1:1	yes	2	1	1	0	0	0	0	0	3	3	0	0	1	1	0	0
ENSG00000120333	MRPS14	1:1	yes	1	0	0	1	0	0	0	0	0	0	0	0	0	0	0	0
ENSG00000120332	TNN	1:1	yes	1	0	1	0	0	0	0	0	1	0	1	0	2	0	1	1
ENSG00000235750	KIAA0040	Specific	yes	2	1	1	0	4	0	0	4	3	1	2	0	3	0	1	2
ENSG00000116147	TNR	1:1	yes	0	0	0	0	2	0	1	1	3	0	3	0	2	0	2	0
ENSG00000143207	COP1	1:1	yes	0	0	0	0	0	0	0	0	0	0	0	0	0	0	0	0
ENSG00000116183	PAPPA2	1:1	yes	3	0	0	3	0	0	0	0	0	0	0	0	2	0	0	2
ENSG00000152092	ASTN1	1:1	yes	0	0	0	0	3	1	2	0	1	0	1	0	0	0	0	0
ENSG00000198797	BRINP2	1:1	yes	2	0	2	0	2	1	1	0	1	1	0	0	2	1	1	0
ENSG00000120341	SEC16B	1:1	yes	0	0	0	0	0	0	0	0	0	0	0	0	0	0	0	0
ENSG00000075391	RASAL2	1:1	yes	0	0	0	0	1	1	0	0	4	2	1	1	3	3	0	0
ENSG00000188585	CLEC20A	1:N	yes	1	1	0	0	5	4	1	0	2	2	0	0	1	1	0	0
ENSG00000240021	TEX35	1:1	yes	6	4	2	0	2	1	1	0	1	1	0	0	0	0	0	0
ENSG00000116191	RALGPS2	1:1	yes	5	2	1	2	7	3	3	1	6	2	4	0	6	4	2	0
ENSG00000116194	ANGPTL1	1:1	yes	1	0	1	0	6	2	4	0	4	2	2	0	6	5	0	1
ENSG00000116199	FAM20B	1:1	yes	2	0	2	0	0	0	0	0	1	0	1	0	0	0	0	0
ENSG00000186283	TOR3A	1:1	yes	4	1	2	1	10	6	3	1	10	5	1	4	8	3	2	3
ENSG00000143322	ABL2	1:1	yes	2	0	0	2	1	0	0	1	4	0	0	4	4	0	0	4
ENSG00000057252	SOAT1	1:1	yes	2	0	0	2	2	0	2	0	2	0	2	0	4	0	4	0
ENSG00000162779	AXDND1	1:1	yes	5	3	2	0	7	5	1	1	6	5	0	1	6	4	0	2
ENSG00000116218	NPHS2	1:1	yes	1	0	0	1	1	0	0	1	1	0	1	0	2	0	1	1
ENSG00000162782	TDRD5	1:1	no	1	/	/	/	1	/	/	/	1	/	/	/	0	/	/	/
ENSG00000143340	FAM163A	Specific	yes	2	0	2	0	0	0	0	0	1	0	1	0	0	0	0	0
ENSG00000169905	TOR1AIP2	1:1	yes	4	2	2	0	0	0	0	0	3	0	3	0	1	0	1	0
ENSG00000143337	TOR1AIP1	1:1	yes	4	2	2	0	0	0	0	0	3	0	3	0	1	0	1	0
ENSG00000135837	CEP350	1:1	yes	5	1	4	0	2	0	2	0	3	0	3	0	2	0	2	0
ENSG00000116260	QSOX1	1:1	yes	1	0	1	0	1	0	1	0	1	0	1	0	1	0	0	1
ENSG00000121454	LHX4	1:1	yes	0	0	0	0	1	1	0	0	2	2	0	0	0	0	0	0
ENSG00000230124	ACBD6	1:1	no	7	/	/	/	7	/	/	/	4	/	/	/	6	/	/	/
ENSG00000143324	XPR1	1:1	yes	1	0	1	0	1	0	1	0	3	1	2	0	3	3	0	0
ENSG00000135835	KIAA1614	1:1	yes	5	3	2	0	0	0	0	0	2	2	0	0	2	2	0	0
ENSG00000135823	STX6	1:1	yes	1	0	1	0	1	0	1	0	3	2	1	0	1	1	0	0
ENSG00000153029	MR1	1:1	yes	3	1	1	1	3	3	0	0	4	4	0	0	3	3	0	0
ENSG00000162783	IER5	1:1	yes	7	5	2	0	4	3	1	0	5	3	2	0	6	4	2	0
ENSG00000198216	CACNA1E	1:1	yes	0	0	0	0	0	0	0	0	0	0	0	0	1	1	0	0
ENSG00000179930	ZNF648	1:1	yes	1	0	1	0	2	0	1	1	4	1	2	1	4	1	3	0
ENSG00000135821	GLUL	1:1	yes	28	27	0	1	29	27	2	0	28	27	1	0	27	27	0	0
ENSG00000203730	TEDDM1	1:1	yes	15	12	2	1	15	11	4	0	15	15	0	0	19	15	4	0
ENSG00000121446	RGSL1	1:1	yes	12	10	1	1	9	8	1	0	13	11	1	1	8	8	0	0
ENSG00000135828	RNASEL	1:1	no	7	/	/	/	5	/	/	/	6	/	/	/	4	/	/	/
ENSG00000143333	RGS16	1:1	yes	14	8	5	1	14	9	5	0	12	10	2	0	12	10	2	0
ENSG00000135824	RGS8	1:1	yes	1	1	0	0	2	1	1	0	3	2	1	0	0	0	0	0
ENSG00000135838	NPL	1:1	yes	7	6	0	1	8	7	0	1	8	7	0	1	8	6	1	1
ENSG00000135829	DHX9	1:1	yes	2	0	2	0	1	0	0	1	0	0	0	0	2	1	0	1
ENSG00000157060	SHCBP1L	1:1	yes	14	11	3	0	9	5	4	0	18	15	3	0	12	11	1	0
ENSG00000135862	LAMC1	1:1	yes	6	4	2	0	9	8	1	0	15	14	1	0	10	9	1	0
ENSG00000058085	LAMC2	1:1	yes	3	1	2	0	3	0	2	1	4	2	2	0	3	2	1	0
ENSG00000157064	NMNAT2	1:1	yes	0	0	0	0	0	0	0	0	0	0	0	0	0	0	0	0
ENSG00000116698	SMG7	1:1	yes	0	0	0	0	0	0	0	0	3	2	1	0	2	2	0	0
ENSG00000116701	NCF2	1:1	yes	1	0	1	0	0	0	0	0	0	0	0	0	0	0	0	0
ENSG00000162704	ARPC5	1:1	yes	7	5	2	0	5	4	1	0	7	4	3	0	4	4	0	0
ENSG00000143344	RGL1	1:1	yes	7	5	2	0	5	4	1	0	7	4	3	0	4	4	0	0
ENSG00000173627	APOBEC4	1:1	no	20	/	/	/	11	/	/	/	20	/	/	/	11	/	/	/
ENSG00000198756	COLGALT2	1:1	yes	1	0	0	1	1	1	0	0	0	0	0	0	0	0	0	0
ENSG00000198860	TSEN15	1:1	yes	3	2	1	0	0	0	0	0	4	2	2	0	2	2	0	0
ENSG00000116667	C1orf21	1:1	yes	11	7	4	0	4	3	1	0	9	7	2	0	13	10	3	0
ENSG00000116406	EDEM3	1:1	yes	0	0	0	0	0	0	0	0	1	0	1	0	0	0	0	0
ENSG00000135842	FAM129A	1:1	yes	11	9	2	0	18	13	5	0	17	14	3	0	15	15	0	0
ENSG00000121481	RNF2	1:1	yes	2	1	1	0	3	1	2	0	3	1	2	0	2	1	1	0
ENSG00000121486	TRMT1L	1:1	yes	1	0	1	0	0	0	0	0	0	0	0	0	3	0	3	0
ENSG00000116668	SWT1	1:1	yes	1	0	1	0	0	0	0	0	0	0	0	0	3	0	3	0
ENSG00000116679	IVNS1ABP	1:1	yes	4	1	3	0	5	1	4	0	8	6	2	0	3	1	2	0
ENSG00000143341	HMCN1	1:1	yes	5	2	3	0	4	2	2	0	7	4	3	0	4	2	2	0
ENSG00000116690	PRG4	1:1	yes	0	0	0	0	1	0	0	1	0	0	0	0	0	0	0	0
ENSG00000047410	TPR	1:1	yes	1	0	1	0	0	0	0	0	1	0	1	0	1	0	1	0
ENSG00000157181	ODR4	1:1	yes	2	0	2	0	4	0	4	0	4	1	3	0	3	0	3	0
ENSG00000262180	OCLM	Specific	yes	1	0	1	0	0	0	0	0	0	0	0	0	0	0	0	0
ENSG00000116703	PDC	1:1	yes	3	1	0	2	0	0	0	0	0	0	0	0	0	0	0	0
ENSG00000073756	PTGS2	1:1	yes	5	1	4	0	4	1	3	0	2	0	2	0	2	1	1	0
ENSG00000116711	PLA2G4A	1:1	yes	2	0	1	1	2	0	2	0	3	0	3	0	0	0	0	0
ENSG00000162670	BRINP3	1:1	yes	1	0	0	1	1	0	1	0	1	0	0	1	2	0	1	1
ENSG00000150681	RGS18	1:1	yes	1	0	0	1	0	0	0	0	0	0	0	0	2	0	2	0
ENSG00000253148	RGS21	1:1	yes	1	0	0	1	3	1	2	0	0	0	0	0	0	0	0	0
ENSG00000090104	RGS1	1:1	yes	6	3	2	1	5	3	0	2	4	4	0	0	5	4	0	1
ENSG00000127074	RGS13	1:1	yes	0	0	0	0	1	1	0	0	0	0	0	0	0	0	0	0
ENSG00000231767	AL136454.1	Specific	no	0	/	/	/	0	/	/	/	5	/	/	/	1	/	/	/
ENSG00000116741	RGS2	1:1	yes	10	5	2	3	2	2	0	0	5	3	2	0	5	5	0	0
ENSG00000116750	UCHL5	1:1	yes	2	2	0	0	1	0	0	1	0	0	0	0	3	0	2	1
ENSG00000116747	TROVE2	1:1	yes	2	2	0	0	1	0	0	1	0	0	0	0	3	0	2	1
ENSG00000023572	GLRX2	1:1	yes	1	0	0	1	0	0	0	0	1	0	0	1	0	0	0	0
ENSG00000134371	CDC73	1:1	yes	0	0	0	0	0	0	0	0	1	1	0	0	1	0	1	0
ENSG00000162630	B3GALT2	1:1	yes	0	0	0	0	0	0	0	0	2	0	1	1	0	0	0	0
ENSG00000162687	KCNT2	1:1	yes	1	0	0	1	2	0	0	2	5	0	0	5	0	0	0	0
ENSG00000000971	CFH	Specific	yes	6	0	0	6	4	0	0	4	6	0	0	6	0	0	0	0
ENSG00000116785	CFHR3	Specific	no	1	/	/	/	2	/	/	/	1	/	/	/	3	/	/	/
ENSG00000244414	CFHR1	Specific	no	4	/	/	/	6	/	/	/	7	/	/	/	6	/	/	/
ENSG00000134365	CFHR4	Specific	no	2	/	/	/	4	/	/	/	1	/	/	/	0	/	/	/
ENSG00000080910	CFHR2	Specific	no	0	/	/	/	1	/	/	/	0	/	/	/	0	/	/	/
ENSG00000134389	CFHR5	Specific	no	2	/	/	/	0	/	/	/	1	/	/	/	1	/	/	/
ENSG00000143278	F13B	1:1	yes	0	0	0	0	0	0	0	0	0	0	0	0	0	0	0	0
ENSG00000066279	ASPM	1:1	yes	0	0	0	0	0	0	0	0	0	0	0	0	1	0	0	1
ENSG00000177888	ZBTB41	1:1	yes	1	0	1	0	0	0	0	0	0	0	0	0	0	0	0	0
ENSG00000134376	CRB1	1:1	yes	2	0	0	2	1	0	0	1	0	0	0	0	0	0	0	0
ENSG00000213047	DENND1B	1:1	yes	0	0	0	0	0	0	0	0	0	0	0	0	0	0	0	0
ENSG00000203724	C1orf53	1:1	yes	1	0	1	0	1	0	1	0	3	1	1	1	0	0	0	0
ENSG00000143355	LHX9	1:1	yes	2	2	0	0	0	0	0	0	3	1	2	0	0	0	0	0
ENSG00000151414	NEK7	1:1	yes	1	0	1	0	2	1	1	0	3	3	0	0	1	0	0	1
ENSG00000151418	ATP6V1G3	1:1	yes	0	0	0	0	1	1	0	0	1	0	0	1	0	0	0	0
ENSG00000081237	PTPRC	1:1	yes	2	1	1	0	3	1	1	1	2	0	1	1	0	0	0	0
ENSG00000116833	NR5A2	1:1	yes	1	0	0	1	0	0	0	0	0	0	0	0	0	0	0	0
ENSG00000162702	ZNF281	1:1	yes	0	0	0	0	1	0	0	1	0	0	0	0	0	0	0	0
ENSG00000118193	KIF14	1:1	yes	7	5	0	2	10	9	0	1	13	10	1	2	7	7	0	0
ENSG00000118197	DDX59	1:1	yes	3	3	0	0	3	3	0	0	4	4	0	0	5	3	1	1
ENSG00000118200	CAMSAP2	1:1	yes	4	1	1	2	3	0	0	3	3	3	0	0	6	2	2	2
ENSG00000170128	GPR25	Specific	yes	0	0	0	0	0	0	0	0	0	0	0	0	0	0	0	0
ENSG00000163362	INAVA	1:1	yes	1	0	0	1	0	0	0	0	0	0	0	0	0	0	0	0
ENSG00000116852	KIF21B	1:1	yes	1	1	0	0	1	0	1	0	0	0	0	0	0	0	0	0
ENSG00000081248	CACNA1S	1:1	yes	1	0	0	1	0	0	0	0	0	0	0	0	0	0	0	0
ENSG00000232237	ASCL5	1:1	yes	0	0	0	0	0	0	0	0	1	1	0	0	1	0	0	1
ENSG00000116857	TMEM9	1:1	yes	0	0	0	0	0	0	0	0	2	0	0	2	0	0	0	0
ENSG00000163395	IGFN1	1:1	yes	1	0	0	1	1	0	0	1	0	0	0	0	0	0	0	0
ENSG00000081277	PKP1	1:1	yes	0	0	0	0	0	0	0	0	2	0	1	1	0	0	0	0
ENSG00000118194	TNNT2	1:1	yes	1	1	0	0	0	0	0	0	1	0	1	0	2	1	1	0
ENSG00000159166	LAD1	1:1	yes	0	0	0	0	0	0	0	0	0	0	0	0	1	0	1	0
ENSG00000159173	TNNI1	1:1	no	0	/	/	/	1	/	/	/	0	/	/	/	1	/	/	/
ENSG00000174307	PHLDA3	Specific	yes	1	0	0	1	1	1	0	0	1	1	0	0	0	0	0	0
ENSG00000159176	CSRP1	1:1	yes	0	0	0	0	1	1	0	0	2	0	1	1	1	1	0	0
ENSG00000134369	NAV1	1:1	yes	1	1	0	0	0	0	0	0	1	0	1	0	0	0	0	0
ENSG00000198700	IPO9	1:1	yes	1	1	0	0	0	0	0	0	1	1	0	0	1	1	0	0
ENSG00000198892	SHISA4	1:1	yes	0	0	0	0	2	2	0	0	1	1	0	0	3	2	0	1
ENSG00000163431	LMOD1	1:1	yes	3	3	0	0	1	1	0	0	2	2	0	0	1	0	0	1
ENSG00000134375	TIMM17A	1:1	yes	3	3	0	0	1	1	0	0	1	1	0	0	4	3	0	1
ENSG00000176393	RNPEP	1:1	yes	1	1	0	0	3	3	0	0	4	3	0	1	1	1	0	0
ENSG00000163435	ELF3	1:1	yes	2	2	0	0	3	3	0	0	2	1	1	0	3	3	0	0
ENSG00000170075	GPR37L1	1:1	yes	3	2	1	0	3	3	0	0	3	3	0	0	3	3	0	0
ENSG00000143862	ARL8A	1:1	yes	3	2	1	0	2	0	1	1	2	1	1	0	0	0	0	0
ENSG00000143851	PTPN7	1:1	yes	0	0	0	0	0	0	0	0	0	0	0	0	0	0	0	0
ENSG00000133067	LGR6	1:1	yes	4	1	2	1	3	0	2	1	4	2	1	1	1	1	0	0
ENSG00000077152	UBE2T	1:1	yes	0	0	0	0	1	0	1	0	0	0	0	0	1	0	0	1
ENSG00000077157	PPP1R12B	1:1	yes	0	0	0	0	0	0	0	0	1	0	0	1	0	0	0	0
ENSG00000143858	SYT2	1:1	yes	0	0	0	0	1	1	0	0	1	0	0	1	3	2	0	1
ENSG00000117139	KDM5B	1:1	yes	1	0	0	1	3	2	1	0	0	0	0	0	0	0	0	0
ENSG00000183155	RABIF	1:1	no	2	/	/	/	1	/	/	/	1	/	/	/	1	/	/	/
ENSG00000117153	KLHL12	Specific	yes	0	0	0	0	1	0	0	1	0	0	0	0	0	0	0	0
ENSG00000159346	ADIPOR1	1:1	yes	0	0	0	0	0	0	0	0	1	0	0	1	0	0	0	0
ENSG00000159348	CYB5R1	1:1	yes	0	0	0	0	0	0	0	0	0	0	0	0	0	0	0	0
ENSG00000163444	TMEM183A	1:1	yes	0	0	0	0	0	0	0	0	0	0	0	0	1	0	0	1
ENSG00000143847	PPFIA4	1:1	yes	2	0	1	1	2	0	0	2	0	0	0	0	1	0	1	0
ENSG00000122180	MYOG	1:1	yes	2	0	1	1	0	0	0	0	1	0	0	1	0	0	0	0
ENSG00000163485	ADORA1	1:1	yes	0	0	0	0	2	0	2	0	0	0	0	0	0	0	0	0
ENSG00000133055	MYBPH	1:1	yes	0	0	0	0	0	0	0	0	0	0	0	0	0	0	0	0
ENSG00000133048	CHI3L1	1:1	yes	0	0	0	0	0	0	0	0	2	0	2	0	1	0	0	1
ENSG00000133063	CHIT1	1:1	yes	8	7	0	1	8	8	0	0	12	11	0	1	7	7	0	0
ENSG00000159388	BTG2	Specific	yes	1	0	0	1	1	0	0	1	2	0	0	2	0	0	0	0
ENSG00000122176	FMOD	1:1	yes	5	5	0	0	7	7	0	0	5	4	0	1	3	3	0	0
ENSG00000188783	PRELP	1:1	yes	9	6	1	2	8	7	1	0	5	5	0	0	7	6	1	0
ENSG00000188770	OPTC	1:1	yes	10	7	3	0	7	7	0	0	7	7	0	0	3	1	1	1
ENSG00000058668	ATP2B4	1:1	yes	7	4	2	1	9	9	0	0	5	5	0	0	5	5	0	0
ENSG00000122188	LAX1	1:1	yes	0	0	0	0	2	0	0	2	0	0	0	0	0	0	0	0
ENSG00000058673	ZC3H11A	N:1	yes	0	0	0	0	0	0	0	0	0	0	0	0	0	0	0	0
ENSG00000257315	ZBED6	Specific	yes	0	0	0	0	0	0	0	0	0	0	0	0	0	0	0	0
ENSG00000182004	SNRPE	1:1	yes	8	5	2	1	8	7	1	0	13	12	1	0	10	9	1	0
ENSG00000143842	SOX13	1:1	yes	6	4	2	0	5	5	0	0	3	2	0	1	1	1	0	0
ENSG00000143845	ETNK2	1:1	yes	0	0	0	0	0	0	0	0	2	1	1	0	0	0	0	0
ENSG00000143839	REN	1:1	yes	0	0	0	0	0	0	0	0	2	0	0	2	1	0	0	1
ENSG00000170498	KISS1	1:1	yes	3	3	0	0	2	1	1	0	2	2	0	0	1	1	0	0
ENSG00000174567	GOLT1A	Specific	yes	7	7	0	0	6	6	0	0	3	3	0	0	7	7	0	0
ENSG00000143850	PLEKHA6	1:1	yes	2	2	0	0	3	3	0	0	0	0	0	0	6	4	1	1
ENSG00000158615	PPP1R15B	1:1	yes	1	1	0	0	4	2	0	2	2	2	0	0	3	2	0	1
ENSG00000133056	PIK3C2B	1:1	yes	10	10	0	0	7	7	0	0	9	8	0	1	8	8	0	0
ENSG00000198625	MDM4	1:1	yes	0	0	0	0	2	1	1	0	0	0	0	0	0	0	0	0
ENSG00000170382	LRRN2	1:1	yes	0	0	0	0	1	0	0	1	1	0	0	1	0	0	0	0
ENSG00000163531	NFASC	1:1	yes	1	0	1	0	0	0	0	0	1	0	0	1	0	0	0	0
ENSG00000184144	CNTN2	1:1	yes	0	0	0	0	2	1	1	0	0	0	0	0	0	0	0	0
ENSG00000174529	TMEM81	1:1	yes	1	0	0	1	1	0	0	1	0	0	0	0	1	0	1	0
ENSG00000117222	RBBP5	1:1	yes	1	0	1	0	2	2	0	0	1	0	0	1	2	2	0	0
ENSG00000133059	DSTYK	1:1	yes	2	0	0	2	0	0	0	0	1	0	0	1	0	0	0	0
ENSG00000133069	TMCC2	1:1	yes	1	1	0	0	0	0	0	0	0	0	0	0	1	0	0	1
ENSG00000163545	NUAK2	1:1	yes	5	4	0	1	5	5	0	0	3	3	0	0	4	4	0	0
ENSG00000162873	KLHDC8A	1:1	yes	3	2	0	1	2	2	0	0	3	1	1	1	4	2	0	2
ENSG00000186007	LEMD1	1:1	yes	1	0	0	1	1	0	0	1	1	0	0	1	2	0	1	1
ENSG00000117266	CDK18	1:1	yes	2	0	1	1	2	0	0	2	0	0	0	0	0	0	0	0
ENSG00000174514	MFSD4A	1:1	yes	0	0	0	0	1	0	1	0	2	1	0	1	3	2	0	1
ENSG00000158711	ELK4	1:1	yes	5	3	0	2	5	2	1	2	3	2	0	1	2	2	0	0
ENSG00000158715	SLC45A3	1:1	yes	0	0	0	0	1	0	0	1	0	0	0	0	2	0	0	2
ENSG00000069275	NUCKS1	1:1	yes	0	0	0	0	1	0	0	1	1	0	0	1	1	0	1	0
ENSG00000117280	RAB29	1:1	yes	2	0	0	2	0	0	0	0	2	0	0	2	2	0	1	1
ENSG00000133065	SLC41A1	1:1	yes	2	0	0	2	4	0	0	4	2	0	0	2	5	0	1	4
ENSG00000162877	PM20D1	1:N	yes	0	0	0	0	2	0	0	2	1	0	0	1	3	0	0	3
ENSG00000174502	SLC26A9	1:1	yes	1	0	0	1	1	0	0	1	0	0	0	0	2	0	0	2
ENSG00000276600	RAB7B	1:1	yes	4	0	1	3	3	0	1	2	4	1	1	2	0	0	0	0
ENSG00000196188	CTSE	Specific	yes	3	0	0	3	4	0	0	4	3	1	2	0	3	0	1	2
ENSG00000263961	RHEX	1:1	yes	4	0	1	3	1	0	0	1	1	0	0	1	0	0	0	0
ENSG00000198049	AVPR1B	1:1	yes	4	0	4	0	4	0	1	3	6	1	3	2	3	0	0	3
ENSG00000196550	FAM72A	N:1	yes	9	1	0	8	8	1	2	5	2	0	0	2	3	1	0	2
ENSG00000266028	SRGAP2	Specific	yes	9	1	0	8	8	1	2	5	2	0	0	2	3	1	0	2
ENSG00000263528	IKBKE	1:1	yes	9	2	2	5	9	1	1	7	5	2	1	2	5	1	0	4
ENSG00000266094	RASSF5	1:1	yes	5	1	1	3	3	0	0	3	1	0	0	1	4	0	0	4
ENSG00000143486	EIF2D	1:1	yes	1	0	1	0	0	0	0	0	3	0	1	2	2	0	0	2
ENSG00000143479	DYRK3	1:1	yes	1	0	0	1	3	0	3	0	3	1	1	1	0	0	0	0
ENSG00000162889	MAPKAPK2	1:1	yes	3	0	0	3	1	0	0	1	0	0	0	0	3	0	0	3
ENSG00000136634	IL10	1:1	yes	1	0	0	1	1	0	0	1	0	0	0	0	1	0	0	1
ENSG00000142224	IL19	1:1	yes	1	0	0	1	1	0	0	1	3	0	3	0	1	0	0	1
ENSG00000162891	IL20	1:1	yes	1	0	0	1	1	0	0	1	0	0	0	0	0	0	0	0
ENSG00000162892	IL24	1:1	yes	2	0	1	1	0	0	0	0	0	0	0	0	1	0	0	1
ENSG00000162894	FCMR	1:1	yes	3	2	0	1	6	0	3	3	3	1	1	1	0	0	0	0
ENSG00000162896	PIGR	1:1	yes	0	0	0	0	0	0	0	0	0	0	0	0	0	0	0	0
ENSG00000162897	FCAMR	1:1	yes	0	0	0	0	0	0	0	0	2	0	0	2	0	0	0	0
ENSG00000182795	C1orf116	1:1	yes	0	0	0	0	1	0	1	0	2	0	0	2	3	0	0	3
ENSG00000123836	PFKFB2	1:1	yes	0	0	0	0	1	0	1	0	2	0	0	2	3	0	0	3
ENSG00000180667	YOD1	1:1	yes	2	0	0	2	0	0	0	0	1	0	1	0	2	0	0	2
ENSG00000123843	C4BPB	1:1	yes	3	0	1	2	5	0	5	0	5	0	4	1	5	0	3	2
ENSG00000123838	C4BPA	1:1	yes	0	0	0	0	4	0	3	1	0	0	0	0	0	0	0	0
ENSG00000196352	CD55	1:1	yes	1	0	0	1	2	0	2	0	3	0	3	0	0	0	0	0
ENSG00000117322	CR2	Specific	yes	1	0	0	1	2	0	2	0	1	0	1	0	0	0	0	0
ENSG00000203710	CR1	1:1	yes	0	0	0	0	1	0	0	1	3	0	2	1	0	0	0	0
ENSG00000197721	CR1L	Specific	yes	1	0	0	1	1	0	1	0	0	0	0	0	0	0	0	0
ENSG00000117335	CD46	1:N	no	1	/	/	/	0	/	/	/	0	/	/	/	0	/	/	/
ENSG00000174059	CD34	1:1	yes	1	1	0	0	0	0	0	0	0	0	0	0	2	2	0	0
ENSG00000076356	PLXNA2	1:1	yes	8	4	4	0	6	6	0	0	9	5	4	0	7	4	3	0
ENSG00000008118	CAMK1G	1:1	yes	3	1	1	1	7	3	3	1	5	2	2	1	1	0	0	1
ENSG00000196878	LAMB3	1:1	yes	0	0	0	0	0	0	0	0	1	0	0	1	0	0	0	0
ENSG00000123689	G0S2	1:1	yes	1	0	1	0	1	0	1	0	2	1	0	1	2	1	1	0
ENSG00000117594	HSD11B1	1:1	yes	5	4	0	1	7	6	1	0	3	2	1	0	4	1	2	1
ENSG00000009790	TRAF3IP3	1:1	yes	0	0	0	0	0	0	0	0	1	1	0	0	0	0	0	0
ENSG00000162757	C1orf74	1:1	yes	0	0	0	0	0	0	0	0	1	0	0	1	0	0	0	0
ENSG00000117595	IRF6	1:1	yes	1	0	0	1	0	0	0	0	0	0	0	0	0	0	0	0
ENSG00000117597	UTP25	1:1	yes	0	0	0	0	0	0	0	0	0	0	0	0	0	0	0	0
ENSG00000143469	SYT14	1:1	yes	0	0	0	0	0	0	0	0	0	0	0	0	1	0	0	1
ENSG00000082497	SERTAD4	1:1	yes	2	1	0	1	2	1	0	1	0	0	0	0	0	0	0	0
ENSG00000054392	HHAT	1:1	no	0	/	/	/	0	/	/	/	0	/	/	/	0	/	/	/
ENSG00000143473	KCNH1	Specific	yes	1	1	0	0	0	0	0	0	6	5	1	0	2	2	0	0
ENSG00000284299	AL590132.1	N:1	yes	1	1	0	0	0	0	0	0	6	5	1	0	2	2	0	0
ENSG00000283952	AC092017.3	N:1	yes	0	0	0	0	0	0	0	0	0	0	0	0	0	0	0	0
ENSG00000117625	RCOR3	1:1	no	0	/	/	/	0	/	/	/	0	/	/	/	0	/	/	/
ENSG00000082512	TRAF5	1:1	yes	1	1	0	0	0	0	0	0	1	1	0	0	0	0	0	0
ENSG00000198570	RD3	1:1	yes	0	0	0	0	0	0	0	0	1	0	0	1	1	0	1	0
ENSG00000170385	SLC30A1	1:1	yes	3	3	0	0	3	3	0	0	4	4	0	0	5	5	0	0
ENSG00000117650	NEK2	1:1	yes	0	0	0	0	1	0	1	0	0	0	0	0	2	1	0	1
ENSG00000123684	LPGAT1	1:1	yes	2	0	2	0	2	0	1	1	0	0	0	0	0	0	0	0
ENSG00000143493	INTS7	1:1	yes	2	1	1	0	3	2	0	1	3	1	0	2	3	1	1	1
ENSG00000143476	DTL	1:1	yes	2	1	1	0	3	2	0	1	3	1	0	2	3	1	1	1
ENSG00000066027	PPP2R5A	1:1	yes	6	6	0	0	8	6	1	1	12	10	1	1	10	8	2	0
ENSG00000065600	TMEM206	1:1	yes	0	0	0	0	4	2	0	2	1	0	0	1	1	0	0	1
ENSG00000117691	NENF	1:1	yes	1	1	0	0	2	2	0	0	1	1	0	0	1	0	0	1
ENSG00000162772	ATF3	1:1	yes	0	0	0	0	2	1	0	1	1	1	0	0	2	0	1	1
ENSG00000162771	FAM71A	1:1	yes	0	0	0	0	3	3	0	0	0	0	0	0	2	1	1	0
ENSG00000123685	BATF3	1:1	yes	0	0	0	0	0	0	0	0	0	0	0	0	1	0	1	0
ENSG00000117697	NSL1	1:1	yes	2	1	1	0	3	2	1	0	1	0	0	1	0	0	0	0
ENSG00000203705	TATDN3	1:1	yes	2	1	1	0	3	2	1	0	1	0	0	1	0	0	0	0
ENSG00000185523	SPATA45	1:1	no	2	/	/	/	1	/	/	/	0	/	/	/	0	/	/	/
ENSG00000162769	FLVCR1	1:1	yes	1	1	0	0	0	0	0	0	0	0	0	0	0	0	0	0
ENSG00000143494	VASH2	1:1	yes	0	0	0	0	1	0	0	1	0	0	0	0	0	0	0	0
ENSG00000174606	ANGEL2	1:1	yes	1	0	0	1	0	0	0	0	0	0	0	0	0	0	0	0
ENSG00000136643	RPS6KC1	1:1	no	1	/	/	/	0	/	/	/	0	/	/	/	1	/	/	/
ENSG00000117707	PROX1	1:1	yes	0	0	0	0	0	0	0	0	0	0	0	0	1	0	0	1
ENSG00000143499	SMYD2	1:1	yes	0	0	0	0	1	1	0	0	1	0	0	1	1	0	1	0
ENSG00000152104	PTPN14	1:1	yes	0	0	0	0	0	0	0	0	0	0	0	0	0	0	0	0
ENSG00000117724	CENPF	1:1	yes	0	0	0	0	0	0	0	0	0	0	0	0	1	1	0	0
ENSG00000082482	KCNK2	1:1	yes	0	0	0	0	0	0	0	0	0	0	0	0	0	0	0	0
ENSG00000136636	KCTD3	1:1	no	0	/	/	/	0	/	/	/	0	/	/	/	0	/	/	/
ENSG00000042781	USH2A	1:1	yes	0	0	0	0	0	0	0	0	1	0	1	0	0	0	0	0
ENSG00000196482	ESRRG	1:1	yes	0	0	0	0	0	0	0	0	0	0	0	0	0	0	0	0
ENSG00000092978	GPATCH2	1:1	yes	0	0	0	0	0	0	0	0	0	0	0	0	1	0	0	1
ENSG00000162814	SPATA17	1:1	yes	0	0	0	0	0	0	0	0	0	0	0	0	1	0	0	1
ENSG00000067533	RRP15	1:1	yes	0	0	0	0	2	0	0	2	0	0	0	0	0	0	0	0
ENSG00000092969	TGFB2	1:1	yes	2	1	0	1	5	5	0	0	5	3	0	2	5	5	0	0
ENSG00000143353	LYPLAL1	1:1	yes	0	0	0	0	0	0	0	0	0	0	0	0	0	0	0	0
ENSG00000196660	SLC30A10	1:1	no	1	/	/	/	1	/	/	/	1	/	/	/	0	/	/	/
ENSG00000136628	EPRS	1:1	yes	0	0	0	0	0	0	0	0	0	0	0	0	1	0	0	1
ENSG00000162813	BPNT1	1:1	yes	0	0	0	0	0	0	0	0	0	0	0	0	1	0	0	1
ENSG00000067704	IARS2	1:1	yes	0	0	0	0	0	0	0	0	0	0	0	0	1	0	0	1
ENSG00000118873	RAB3GAP2	1:1	yes	0	0	0	0	0	0	0	0	0	0	0	0	3	1	0	2
ENSG00000116141	MARK1	1:1	yes	1	0	1	0	1	0	1	0	0	0	0	0	0	0	0	0
ENSG00000162817	C1orf115	1:1	no	1	/	/	/	4	/	/	/	3	/	/	/	2	/	/	/
ENSG00000117791	2022-03-02	1:1	yes	1	0	0	1	1	1	0	0	0	0	0	0	0	0	0	0
ENSG00000186205	2022-03-01	N:1	yes	0	0	0	0	6	3	1	2	0	0	0	0	2	1	0	1
ENSG00000136630	HLX	1:1	yes	4	4	0	0	6	5	1	0	12	11	0	1	6	6	0	0
ENSG00000143507	DUSP10	1:1	yes	0	0	0	0	0	0	0	0	1	0	0	1	1	1	0	0
ENSG00000143512	HHIPL2	1:1	yes	1	1	0	0	2	0	1	1	0	0	0	0	0	0	0	0
ENSG00000143498	TAF1A	1:1	yes	0	0	0	0	1	0	1	0	3	1	1	1	1	0	0	1
ENSG00000154305	MIA3	1:1	yes	1	0	0	1	4	1	1	2	4	2	1	1	0	0	0	0
ENSG00000186063	AIDA	1:1	yes	0	0	0	0	1	0	1	0	3	0	0	3	1	0	0	1
ENSG00000162819	BROX	1:1	yes	0	0	0	0	1	0	1	0	3	0	0	3	1	0	0	1
ENSG00000197520	FAM177B	1:1	yes	2	1	0	1	1	0	0	1	2	0	0	2	3	0	0	3
ENSG00000154309	DISP1	1:1	no	1	/	/	/	0	/	/	/	1	/	/	/	3	/	/	/
ENSG00000187554	TLR5	1:1	yes	0	0	0	0	1	0	0	1	0	0	0	0	1	0	1	0
ENSG00000143502	SUSD4	1:1	yes	2	0	0	2	1	0	0	1	1	0	0	1	3	0	0	3
ENSG00000178395	CCDC185	1:1	yes	0	0	0	0	0	0	0	0	0	0	0	0	0	0	0	0
ENSG00000203697	CAPN8	1:1	yes	2	0	0	2	1	0	0	1	0	0	0	0	0	0	0	0
ENSG00000162909	CAPN2	1:1	yes	4	2	1	1	9	3	1	5	5	1	1	3	10	3	0	7
ENSG00000143514	TP53BP2	1:1	yes	4	0	3	1	9	1	0	8	2	0	0	2	2	0	0	2
ENSG00000143756	FBXO28	1:1	yes	1	0	1	0	0	0	0	0	2	0	0	2	3	0	0	3
ENSG00000143753	DEGS1	1:1	no	1	/	/	/	1	/	/	/	1	/	/	/	2	/	/	/
ENSG00000143748	NVL	1:1	yes	2	0	1	1	4	0	0	4	2	0	1	1	5	0	0	5
ENSG00000143771	CNIH4	1:1	yes	2	0	0	2	0	0	0	0	2	0	0	2	1	0	0	1
ENSG00000162923	WDR26	1:1	yes	0	0	0	0	0	0	0	0	1	0	0	1	1	0	0	1
ENSG00000143786	CNIH3	1:1	yes	3	0	0	3	1	0	1	0	3	0	0	3	0	0	0	0
ENSG00000185842	DNAH14	1:N	no	2	/	/	/	1	/	/	/	0	/	/	/	1	/	/	/
ENSG00000143815	LBR	1:1	yes	0	0	0	0	0	0	0	0	1	0	0	1	1	0	0	1
ENSG00000154380	ENAH	1:1	yes	2	2	0	0	3	3	0	0	2	1	1	0	1	1	0	0
ENSG00000143742	SRP9	1:1	yes	5	2	1	2	10	7	1	2	11	7	2	2	13	6	5	2
ENSG00000143819	EPHX1	1:1	yes	2	0	0	2	0	0	0	0	0	0	0	0	1	0	0	1
ENSG00000196187	TMEM63A	1:1	yes	0	0	0	0	0	0	0	0	0	0	0	0	1	0	0	1
ENSG00000243709	LEFTY1	N:N	yes	0	0	0	0	2	0	0	2	3	0	1	2	4	0	2	2
ENSG00000255835	AL117348.2	N:1	yes	0	0	0	0	3	1	1	1	1	0	0	1	1	0	0	1
ENSG00000143811	PYCR2	N:1	yes	0	0	0	0	3	1	1	1	1	0	0	1	1	0	0	1
ENSG00000143768	LEFTY2	N:N	yes	1	0	0	1	3	0	0	3	2	0	1	1	2	0	2	0
ENSG00000143751	SDE2	1:1	yes	0	0	0	0	1	0	0	1	0	0	0	0	2	2	0	0
ENSG00000163041	H3F3A	1:1	yes	2	0	0	2	0	0	0	0	2	1	0	1	1	1	0	0
ENSG00000182827	ACBD3	1:1	yes	1	0	0	1	3	0	2	1	1	0	0	1	0	0	0	0
ENSG00000185155	MIXL1	1:1	yes	3	0	0	3	0	0	0	0	0	0	0	0	0	0	0	0
ENSG00000183814	LIN9	1:1	yes	0	0	0	0	0	0	0	0	1	0	0	1	0	0	0	0
ENSG00000143799	PARP1	1:1	yes	0	0	0	0	0	0	0	0	0	0	0	0	1	0	0	1
ENSG00000203685	STUM	1:1	yes	1	1	0	0	0	0	0	0	2	1	0	1	1	0	0	1
ENSG00000143772	ITPKB	1:N	yes	4	4	0	0	9	9	0	0	0	0	0	0	5	5	0	0
ENSG00000143801	PSEN2	N:1	no	0	/	/	/	0	/	/	/	1	/	/	/	0	/	/	/
ENSG00000163050	COQ8A	1:1	yes	0	0	0	0	0	0	0	0	0	0	0	0	1	0	0	1
ENSG00000143776	CDC42BPA	1:1	yes	1	0	0	1	1	1	0	0	2	1	0	1	2	1	0	1
ENSG00000181450	ZNF678	Specific	no	0	/	/	/	1	/	/	/	2	/	/	/	0	/	/	/
ENSG00000143740	SNAP47	1:1	no	0	/	/	/	0	/	/	/	1	/	/	/	1	/	/	/
ENSG00000081692	JMJD4	1:1	yes	1	0	0	1	1	1	0	0	0	0	0	0	2	0	0	2
ENSG00000185888	PRSS38	1:1	no	0	/	/	/	0	/	/	/	0	/	/	/	0	/	/	/
ENSG00000143816	WNT9A	1:1	yes	2	2	0	0	3	0	1	2	1	0	0	1	3	2	1	0
ENSG00000154342	WNT3A	1:1	yes	0	0	0	0	2	0	2	0	0	0	0	0	0	0	0	0
ENSG00000143761	ARF1	1:N	yes	0	0	0	0	0	0	0	0	0	0	0	0	2	0	0	2
ENSG00000143793	C1orf35	1:1	yes	0	0	0	0	1	0	0	1	0	0	0	0	0	0	0	0
ENSG00000162910	MRPL55	1:1	no	2	/	/	/	0	/	/	/	0	/	/	/	1	/	/	/
ENSG00000143774	GUK1	1:1	no	0	/	/	/	0	/	/	/	3	/	/	/	1	/	/	/
ENSG00000198835	GJC2	1:1	yes	0	0	0	0	2	0	0	2	0	0	0	0	0	0	0	0
ENSG00000181873	IBA57	1:1	yes	2	0	1	1	0	0	0	0	1	0	0	1	2	0	1	1
ENSG00000154358	OBSCN	1:1	yes	1	0	0	1	1	0	1	0	1	0	0	1	1	0	0	1
ENSG00000154370	TRIM11	1:1	yes	1	0	0	1	1	0	1	0	1	0	0	1	0	0	0	0
ENSG00000162931	TRIM17	1:1	yes	1	0	1	0	1	0	1	0	0	0	0	0	0	0	0	0
ENSG00000168148	HIST3H3	1:1	no	1	/	/	/	0	/	/	/	1	/	/	/	0	/	/	/
ENSG00000181218	HIST3H2A	1:1	yes	0	0	0	0	0	0	0	0	0	0	0	0	1	0	0	1
ENSG00000196890	HIST3H2BB	1:1	yes	0	0	0	0	0	0	0	0	0	0	0	0	1	0	0	1
ENSG00000168159	RNF187	1:1	yes	2	0	0	2	1	0	1	0	1	0	0	1	2	0	2	0
ENSG00000116574	RHOU	1:1	yes	6	2	1	3	6	2	0	4	11	2	1	8	10	3	1	6
ENSG00000168118	RAB4A	1:1	yes	4	1	1	2	3	1	2	0	1	1	0	0	5	1	2	2
ENSG00000213029	SPHAR	Specific	yes	1	0	1	0	0	0	0	0	0	0	0	0	1	0	1	0
ENSG00000154429	CCSAP	1:1	yes	0	0	0	0	1	0	0	1	0	0	0	0	0	0	0	0
ENSG00000143632	ACTA1	Specific	yes	1	0	1	0	0	0	0	0	4	0	1	3	0	0	0	0
ENSG00000069248	NUP133	1:1	yes	1	0	1	0	2	0	1	1	0	0	0	0	1	0	0	1
ENSG00000135776	ABCB10	1:1	yes	1	0	1	0	1	0	1	0	1	1	0	0	3	2	1	0
ENSG00000135801	TAF5L	1:1	yes	0	0	0	0	1	0	1	0	2	0	1	1	1	0	1	0
ENSG00000135763	URB2	1:1	yes	0	0	0	0	1	0	1	0	2	0	1	1	1	0	1	0
ENSG00000143641	GALNT2	1:1	yes	0	0	0	0	0	0	0	0	0	0	0	0	0	0	0	0
ENSG00000177614	PGBD5	1:1	yes	0	0	0	0	1	0	0	1	0	0	0	0	0	0	0	0
ENSG00000135775	COG2	1:1	yes	0	0	0	0	0	0	0	0	0	0	0	0	0	0	0	0
ENSG00000135744	AGT	1:1	yes	0	0	0	0	0	0	0	0	1	0	1	0	0	0	0	0
ENSG00000135773	CAPN9	1:1	yes	0	0	0	0	1	0	0	1	0	0	0	0	0	0	0	0
ENSG00000119280	C1orf198	1:1	yes	2	0	2	0	1	0	0	1	0	0	0	0	0	0	0	0
ENSG00000143643	TTC13	1:1	no	1	/	/	/	0	/	/	/	0	/	/	/	0	/	/	/
ENSG00000173409	ARV1	1:1	yes	0	0	0	0	0	0	0	0	0	0	0	0	0	0	0	0
ENSG00000182118	FAM89A	1:1	yes	0	0	0	0	2	0	2	0	1	0	1	0	1	0	0	1
ENSG00000119283	TRIM67	1:1	yes	0	0	0	0	1	0	0	1	1	0	1	0	0	0	0	0
ENSG00000143633	C1orf131	1:1	yes	0	0	0	0	0	0	0	0	0	0	0	0	0	0	0	0
ENSG00000116906	GNPAT	1:1	yes	0	0	0	0	0	0	0	0	0	0	0	0	0	0	0	0
ENSG00000116903	EXOC8	1:1	yes	6	6	0	0	4	3	0	1	4	4	0	0	3	3	0	0
ENSG00000010072	SPRTN	1:1	yes	3	0	1	2	1	1	0	0	0	0	0	0	0	0	0	0
ENSG00000135766	EGLN1	N:1	yes	4	2	1	1	4	2	2	0	3	3	0	0	1	1	0	0
ENSG00000116918	TSNAX	1:1	yes	0	0	0	0	3	3	0	0	1	1	0	0	2	1	0	1
ENSG00000270106	TSNAX-DISC1	Specific	yes	0	0	0	0	3	3	0	0	1	1	0	0	2	1	0	1
ENSG00000162946	DISC1	1:1	no	0	/	/	/	0	/	/	/	1	/	/	/	0	/	/	/
ENSG00000116991	SIPA1L2	1:1	yes	2	0	2	0	0	0	0	0	2	0	0	2	0	0	0	0
ENSG00000212916	MAP10	Specific	yes	1	0	1	0	0	0	0	0	1	0	1	0	1	0	1	0
ENSG00000135778	NTPCR	1:1	yes	0	0	0	0	1	0	1	0	1	0	0	1	0	0	0	0
ENSG00000135749	PCNX2	1:1	yes	0	0	0	0	0	0	0	0	0	0	0	0	0	0	0	0
ENSG00000143674	MAP3K21	1:1	yes	0	0	0	0	1	0	0	1	0	0	0	0	0	0	0	0
ENSG00000135750	KCNK1	1:1	yes	0	0	0	0	0	0	0	0	1	0	1	0	2	0	1	1
ENSG00000183780	SLC35F3	1:1	yes	0	0	0	0	0	0	0	0	0	0	0	0	1	0	1	0
ENSG00000168275	COA6	1:1	yes	0	0	0	0	0	0	0	0	0	0	0	0	0	0	0	0
ENSG00000059588	TARBP1	1:1	yes	6	4	0	2	9	6	1	2	3	2	0	1	4	4	0	0
ENSG00000168264	IRF2BP2	1:1	yes	22	19	2	1	27	25	2	0	22	18	3	1	16	15	1	0
ENSG00000173726	TOMM20	1:1	yes	2	0	0	2	1	1	0	0	2	1	0	1	1	1	0	0
ENSG00000188739	RBM34	Specific	yes	0	0	0	0	0	0	0	0	2	0	2	0	2	0	1	1
ENSG00000054267	ARID4B	1:1	yes	3	1	2	0	0	0	0	0	0	0	0	0	4	3	1	0
ENSG00000152904	GGPS1	1:1	yes	3	1	2	0	0	0	0	0	0	0	0	0	4	3	1	0
ENSG00000285053	TBCE	N:1	yes	3	1	2	0	0	0	0	0	0	0	0	0	4	3	1	0
ENSG00000284770	TBCE	N:1	yes	0	0	0	0	2	0	2	0	1	0	1	0	2	2	0	0
ENSG00000162885	B3GALNT2	1:1	yes	1	0	1	0	1	0	1	0	0	0	0	0	0	0	0	0
ENSG00000168243	GNG4	Specific	yes	0	0	0	0	0	0	0	0	0	0	0	0	1	0	0	1
ENSG00000143669	LYST	1:1	yes	1	0	1	0	1	1	0	0	4	2	2	0	6	2	4	0
ENSG00000116962	NID1	1:1	yes	0	0	0	0	2	0	2	0	2	0	2	0	0	0	0	0
ENSG00000077585	GPR137B	1:1	yes	0	0	0	0	1	0	0	1	0	0	0	0	0	0	0	0
ENSG00000086619	ERO1B	1:1	yes	0	0	0	0	0	0	0	0	0	0	0	0	0	0	0	0
ENSG00000186197	EDARADD	1:1	yes	0	0	0	0	1	0	0	1	0	0	0	0	0	0	0	0
ENSG00000116977	LGALS8	1:1	yes	0	0	0	0	0	0	0	0	1	1	0	0	0	0	0	0
ENSG00000119285	HEATR1	1:1	yes	0	0	0	0	1	0	0	1	0	0	0	0	0	0	0	0
ENSG00000077522	ACTN2	1:1	yes	1	0	0	1	0	0	0	0	1	0	0	1	0	0	0	0
ENSG00000116984	MTR	1:1	yes	1	0	0	1	0	0	0	0	0	0	0	0	0	0	0	0
ENSG00000244020	MT1HL1	Specific	yes	2	0	1	1	0	0	0	0	2	0	2	0	0	0	0	0
ENSG00000198626	RYR2	1:1	yes	1	0	0	1	1	0	1	0	2	1	1	0	0	0	0	0
ENSG00000116996	ZP4	1:1	yes	0	0	0	0	1	0	0	1	1	0	0	1	1	0	0	1
ENSG00000270188	MTRNR2L11	Specific	no	0	/	/	/	1	/	/	/	1	/	/	/	1	/	/	/
ENSG00000133019	CHRM3	1:1	yes	1	0	0	1	0	0	0	0	1	0	1	0	0	0	0	0
ENSG00000155816	FMN2	1:1	yes	1	0	0	1	0	0	0	0	1	0	0	1	0	0	0	0
ENSG00000180875	GREM2	1:1	yes	2	0	0	2	1	0	0	1	0	0	0	0	0	0	0	0
ENSG00000182901	RGS7	1:1	yes	1	0	1	0	0	0	0	0	1	0	0	1	1	0	0	1
ENSG00000091483	FH	1:1	yes	1	0	0	1	0	0	0	0	1	0	0	1	2	0	0	2
ENSG00000117009	KMO	1:1	yes	1	0	0	1	1	0	0	1	0	0	0	0	2	0	1	1
ENSG00000054277	OPN3	Specific	yes	0	0	0	0	0	0	0	0	1	0	0	1	0	0	0	0
ENSG00000203668	CHML	1:1	yes	0	0	0	0	0	0	0	0	1	0	0	1	1	0	0	1
ENSG00000162843	WDR64	1:1	no	0	/	/	/	1	/	/	/	0	/	/	/	1	/	/	/
ENSG00000174371	EXO1	1:1	yes	0	0	0	0	0	0	0	0	1	0	0	1	2	0	0	2
ENSG00000196289	BECN2	1:1	yes	1	0	0	1	1	0	0	1	0	0	0	0	2	0	1	1
ENSG00000197769	MAP1LC3C	1:1	yes	1	0	0	1	0	0	0	0	0	0	0	0	0	0	0	0
ENSG00000180287	PLD5	1:1	yes	1	0	0	1	3	0	0	3	1	0	0	1	5	0	0	5
ENSG00000143702	CEP170	1:1	yes	2	1	1	0	3	1	1	1	3	1	0	2	3	1	1	1
ENSG00000054282	SDCCAG8	1:1	yes	2	1	1	0	3	1	1	1	3	1	0	2	3	1	1	1
ENSG00000117020	AKT3	1:1	yes	1	0	0	1	1	0	0	1	1	0	1	0	3	1	0	2
ENSG00000179456	ZBTB18	1:1	yes	1	0	0	1	0	0	0	0	1	0	0	1	0	0	0	0
ENSG00000173728	C1orf100	Specific	yes	0	0	0	0	0	0	0	0	1	0	0	1	1	0	0	1
ENSG00000035687	ADSS	1:1	yes	0	0	0	0	0	0	0	0	0	0	0	0	1	0	0	1
ENSG00000179397	CATSPERE	1:1	yes	0	0	0	0	0	0	0	0	0	0	0	0	1	0	0	1
ENSG00000121644	DESI2	1:1	yes	0	0	0	0	0	0	0	0	0	0	0	0	0	0	0	0
ENSG00000284188	AL451007.3	Specific	yes	0	0	0	0	0	0	0	0	0	0	0	0	0	0	0	0
ENSG00000203667	COX20	1:1	yes	1	1	0	0	1	1	0	0	3	3	0	0	1	1	0	0
ENSG00000153187	HNRNPU	1:1	yes	2	0	1	1	3	3	0	0	2	2	0	0	2	1	1	0
ENSG00000203666	EFCAB2	1:1	yes	0	0	0	0	3	1	0	2	2	2	0	0	2	1	0	1
ENSG00000162849	KIF26B	1:1	yes	4	2	1	1	4	3	0	1	1	0	0	1	3	2	0	1
ENSG00000185420	SMYD3	1:1	yes	0	0	0	0	1	0	0	1	2	0	0	2	2	0	1	1
ENSG00000162851	TFB2M	1:1	yes	2	1	1	0	1	0	1	0	1	0	0	1	1	1	0	0
ENSG00000162852	CNST	1:1	yes	2	1	1	0	1	0	1	0	1	0	0	1	1	1	0	0
ENSG00000143653	SCCPDH	1:N	no	2	/	/	/	0	/	/	/	2	/	/	/	0	/	/	/
ENSG00000153207	AHCTF1	1:1	yes	0	0	0	0	1	0	0	1	0	0	0	0	0	0	0	0
ENSG00000197472	ZNF695	Specific	no	0	/	/	/	0	/	/	/	0	/	/	/	0	/	/	/
ENSG00000135747	ZNF670-ZNF695	Specific	no	0	/	/	/	0	/	/	/	0	/	/	/	0	/	/	/
ENSG00000277462	ZNF670	Specific	no	0	/	/	/	0	/	/	/	0	/	/	/	0	/	/	/
ENSG00000188295	ZNF669	Specific	yes	0	0	0	0	0	0	0	0	0	0	0	0	0	0	0	0
ENSG00000196418	ZNF124	Specific	yes	0	0	0	0	5	0	1	4	1	0	0	1	4	0	1	3
ENSG00000162714	ZNF496	1:1	yes	0	0	0	0	0	0	0	0	0	0	0	0	0	0	0	0
ENSG00000162711	NLRP3	1:1	yes	0	0	0	0	1	0	0	1	0	0	0	0	0	0	0	0
ENSG00000177535	OR2B11	1:1	yes	0	0	0	0	0	0	0	0	0	0	0	0	2	0	2	0
ENSG00000169224	GCSAML	1:1	yes	0	0	0	0	1	0	0	1	0	0	0	0	1	0	0	1
ENSG00000196242	OR2C3	N:1	yes	0	0	0	0	0	0	0	0	0	0	0	0	0	0	0	0
ENSG00000284824	GCSAML-AS1	N:1	yes	0	0	0	0	0	0	0	0	0	0	0	0	0	0	0	0
ENSG00000177489	OR2G2	1:1	yes	1	0	0	1	0	0	0	0	0	0	0	0	0	0	0	0
ENSG00000177476	OR2G3	1:1	yes	0	0	0	0	0	0	0	0	1	0	0	1	0	0	0	0
[truncated: 17,971 more rows]

## Sheet: Pig as reference
Characteristic of homologous genes between human and pig (Pig as reference)			Promoter aligned	Annotation of the conservation for enhancers in GOM (Pig as reference)				Annotation of the conservation for enhancers in MAD (Pig as reference)				Annotation of the conservation for enhancers in RAD (Pig as reference)				Annotation of the conservation for enhancers in ULB (Pig as reference)
Ensembl gene ID	Gene symbol	Homologous type		Number of all enhancers	Number of usage conserved enhancers	Number of only sequence conserved enhancers	Number of specific enhancers	Number of all enhancers	Number of usage conserved enhancers	Number of only sequence conserved enhancers	Number of specific enhancers	Number of all enhancers	Number of usage conserved enhancers	Number of only sequence conserved enhancers	Number of specific enhancers	Number of all enhancers	Number of usage conserved enhancers	Number of only sequence conserved enhancers	Number of specific enhancers
ENSSSCG00000037372		1:1	yes	0	0	0	0	0	0	0	0	0	0	0	0	0	0	0	0
ENSSSCG00000027257	PSMB1	1:1	yes	0	0	0	0	0	0	0	0	0	0	0	0	0	0	0	0
ENSSSCG00000029697	FAM120B	1:1	yes	7	4	3	0	5	4	1	0	8	4	2	2	2	2	0	0
ENSSSCG00000027726	DLL1	1:1	yes	13	10	1	2	8	5	2	1	13	7	4	2	2	1	1	0
ENSSSCG00000047845		Specific	no	6	/	/	/	1	/	/	/	5	/	/	/	0	/	/	/
ENSSSCG00000004010	ERMARD	1:1	yes	0	0	0	0	1	0	1	0	4	2	2	0	0	0	0	0
ENSSSCG00000004009	TCTE3	1:1	yes	1	0	1	0	0	0	0	0	7	4	3	0	1	1	0	0
ENSSSCG00000030155	PHF10	1:1	yes	3	1	0	2	1	0	1	0	5	2	0	3	0	0	0	0
ENSSSCG00000038931	C6orf120	1:1	yes	0	0	0	0	0	0	0	0	1	1	0	0	0	0	0	0
ENSSSCG00000004008		1:N	yes	0	0	0	0	0	0	0	0	1	1	0	0	0	0	0	0
ENSSSCG00000004012	THBS2	1:1	yes	2	1	1	0	0	0	0	0	4	1	3	0	3	0	3	0
ENSSSCG00000004013	SMOC2	1:1	yes	0	0	0	0	3	0	3	0	2	1	1	0	1	0	1	0
ENSSSCG00000031703	DACT2	1:1	yes	0	0	0	0	0	0	0	0	0	0	0	0	0	0	0	0
ENSSSCG00000004017		1:1	yes	4	0	3	1	2	0	2	0	6	1	5	0	5	0	4	1
ENSSSCG00000004016		1:1	yes	1	0	0	1	1	0	0	1	4	0	3	1	1	0	0	1
ENSSSCG00000004018	AFDN	1:1	yes	6	4	2	0	5	2	1	2	8	4	3	1	1	0	0	1
ENSSSCG00000027404	UNC93A	1:1	yes	20	3	17	0	11	6	4	1	20	7	11	2	7	2	5	0
ENSSSCG00000032403		1:N	yes	0	0	0	0	0	0	0	0	0	0	0	0	0	0	0	0
ENSSSCG00000024562	CCR6	1:1	yes	0	0	0	0	0	0	0	0	1	0	1	0	0	0	0	0
ENSSSCG00000034196		Specific	yes	0	0	0	0	0	0	0	0	0	0	0	0	0	0	0	0
ENSSSCG00000004023	CEP43	1:1	yes	5	1	3	1	6	4	1	1	11	2	7	2	5	2	2	1
ENSSSCG00000004024		1:N	no	2	/	/	/	5	/	/	/	7	/	/	/	2	/	/	/
ENSSSCG00000004022	RPS6KA2	1:1	yes	0	0	0	0	1	0	1	0	4	0	3	1	0	0	0	0
ENSSSCG00000032916		1:1	yes	1	0	1	0	0	0	0	0	0	0	0	0	0	0	0	0
ENSSSCG00000004020	SFT2D1	1:1	no	0	/	/	/	0	/	/	/	0	/	/	/	0	/	/	/
ENSSSCG00000036609	TBXT	1:1	yes	1	0	1	0	0	0	0	0	0	0	0	0	2	0	2	0
ENSSSCG00000051306		Specific	yes	0	0	0	0	0	0	0	0	2	0	2	0	0	0	0	0
ENSSSCG00000004027	PDE10A	1:1	yes	1	0	1	0	1	0	1	0	1	0	1	0	0	0	0	0
ENSSSCG00000004029	QKI	1:1	yes	4	1	3	0	6	2	4	0	9	5	4	0	5	0	5	0
ENSSSCG00000038153	PACRG	1:1	yes	0	0	0	0	1	0	1	0	2	0	2	0	0	0	0	0
ENSSSCG00000004032	PRKN	1:1	yes	0	0	0	0	1	0	1	0	2	0	2	0	0	0	0	0
ENSSSCG00000050842		Specific	yes	6	1	5	0	2	1	1	0	2	0	2	0	5	0	5	0
ENSSSCG00000004033	AGPAT4	1:1	yes	1	0	1	0	0	0	0	0	4	1	3	0	3	0	3	0
ENSSSCG00000004037	MAP3K4	1:1	yes	7	3	3	1	11	5	5	1	14	2	11	1	6	2	3	1
ENSSSCG00000004038	PLG	1:1	yes	3	3	0	0	7	1	6	0	10	3	6	1	6	3	2	1
ENSSSCG00000004039	SLC22A3	1:1	yes	1	0	1	0	2	0	2	0	0	0	0	0	0	0	0	0
ENSSSCG00000004040	SLC22A2	1:1	yes	0	0	0	0	0	0	0	0	2	0	2	0	0	0	0	0
ENSSSCG00000004041	SLC22A1	1:1	yes	0	0	0	0	0	0	0	0	0	0	0	0	0	0	0	0
ENSSSCG00000004044	IGF2R	1:1	yes	3	0	3	0	3	0	3	0	6	2	4	0	2	0	2	0
ENSSSCG00000004045	MAS1	1:1	yes	5	0	5	0	1	0	1	0	4	1	3	0	3	1	2	0
ENSSSCG00000004046	PNLDC1	1:1	yes	0	0	0	0	0	0	0	0	1	0	1	0	1	0	1	0
ENSSSCG00000004047	MRPL18	1:1	yes	1	1	0	0	2	0	2	0	4	0	4	0	2	2	0	0
ENSSSCG00000004048	TCP1	1:1	yes	1	1	0	0	2	0	2	0	4	0	4	0	2	2	0	0
ENSSSCG00000004049	ACAT2	1:1	yes	1	0	1	0	2	2	0	0	2	2	0	0	1	0	1	0
ENSSSCG00000004050	WTAP	1:1	yes	0	0	0	0	2	0	2	0	4	1	3	0	1	0	1	0
ENSSSCG00000040317	SOD2	1:1	yes	1	1	0	0	1	0	1	0	5	2	3	0	0	0	0	0
ENSSSCG00000004052	FNDC1	1:1	yes	1	0	1	0	1	1	0	0	1	0	1	0	1	1	0	0
ENSSSCG00000004053	TAGAP	1:1	yes	5	4	1	0	3	2	1	0	5	2	3	0	3	1	2	0
ENSSSCG00000004055	RSPH3	1:1	yes	11	3	8	0	6	4	2	0	11	5	6	0	6	4	2	0
ENSSSCG00000004058	EZR	1:1	yes	5	1	4	0	7	3	3	1	2	0	2	0	2	0	2	0
ENSSSCG00000004057	SYTL3	1:1	yes	0	0	0	0	0	0	0	0	3	0	3	0	0	0	0	0
ENSSSCG00000033107	DYNLT1	1:1	yes	2	1	0	1	1	0	1	0	3	1	2	0	0	0	0	0
ENSSSCG00000024876	TMEM181	1:1	yes	4	0	4	0	2	1	1	0	3	0	3	0	3	1	2	0
ENSSSCG00000031776		1:1	yes	0	0	0	0	1	0	1	0	0	0	0	0	0	0	0	0
ENSSSCG00000043930		Specific	yes	1	0	1	0	1	1	0	0	6	4	1	1	2	1	0	1
ENSSSCG00000024019		N:1	yes	2	0	1	1	0	0	0	0	3	0	3	0	0	0	0	0
ENSSSCG00000012314	SERAC1	1:1	yes	2	0	1	1	0	0	0	0	3	0	3	0	0	0	0	0
ENSSSCG00000012315	SYNJ2	1:1	yes	5	5	0	0	5	3	2	0	7	4	3	0	5	4	1	0
ENSSSCG00000030535	SNX9	1:1	yes	9	6	3	0	9	6	3	0	8	5	3	0	8	2	6	0
ENSSSCG00000048243		Specific	yes	4	4	0	0	7	3	3	1	12	8	4	0	5	4	1	0
ENSSSCG00000035027	ZDHHC14	1:1	yes	0	0	0	0	0	0	0	0	5	4	1	0	0	0	0	0
ENSSSCG00000038527		Specific	yes	0	0	0	0	0	0	0	0	5	4	1	0	0	0	0	0
ENSSSCG00000004063	TMEM242	1:1	yes	6	4	2	0	10	7	3	0	15	13	2	0	14	9	5	0
ENSSSCG00000004064	ARID1B	1:1	yes	9	4	5	0	7	4	3	0	11	6	5	0	10	5	5	0
ENSSSCG00000004068	NOX3	1:1	yes	1	0	1	0	0	0	0	0	1	0	1	0	1	0	1	0
ENSSSCG00000024361	TFB1M	1:1	yes	2	0	2	0	0	0	0	0	0	0	0	0	4	0	4	0
ENSSSCG00000004065	TIAM2	1:1	yes	0	0	0	0	0	0	0	0	1	0	1	0	0	0	0	0
ENSSSCG00000004070	SCAF8	1:1	yes	3	2	1	0	4	0	4	0	5	4	1	0	5	3	2	0
ENSSSCG00000044991		Specific	yes	0	0	0	0	1	0	1	0	2	0	2	0	0	0	0	0
ENSSSCG00000004071	CNKSR3	1:1	yes	0	0	0	0	0	0	0	0	3	0	3	0	0	0	0	0
ENSSSCG00000004074	OPRM1	1:1	yes	0	0	0	0	0	0	0	0	0	0	0	0	2	0	1	1
ENSSSCG00000004075	RGS17	1:1	yes	0	0	0	0	0	0	0	0	0	0	0	0	0	0	0	0
ENSSSCG00000004076	MTRF1L	1:1	yes	1	0	1	0	4	0	4	0	0	0	0	0	1	0	0	1
ENSSSCG00000004077	FBXO5	1:1	yes	0	0	0	0	0	0	0	0	0	0	0	0	0	0	0	0
ENSSSCG00000004078	VIP	1:1	yes	2	0	2	0	1	0	1	0	5	0	5	0	3	1	2	0
ENSSSCG00000031536	MYCT1	1:1	yes	3	2	1	0	1	0	1	0	6	1	5	0	1	0	1	0
ENSSSCG00000004081		N:1	yes	6	0	6	0	1	0	1	0	3	1	2	0	0	0	0	0
ENSSSCG00000049158		Specific	yes	0	0	0	0	0	0	0	0	1	0	1	0	1	0	1	0
ENSSSCG00000004082		N:1	yes	0	0	0	0	2	0	2	0	0	0	0	0	1	0	1	0
ENSSSCG00000031744		N:1	yes	0	0	0	0	0	0	0	0	1	0	1	0	0	0	0	0
ENSSSCG00000025777	ESR1	1:1	yes	2	0	2	0	0	0	0	0	3	2	1	0	0	0	0	0
ENSSSCG00000004087	CCDC170	1:1	yes	1	0	1	0	0	0	0	0	0	0	0	0	1	0	1	0
ENSSSCG00000004088	ARMT1	1:1	yes	1	0	1	0	1	0	1	0	2	0	2	0	2	0	2	0
ENSSSCG00000004089	RMND1	1:1	yes	1	0	1	0	1	0	1	0	2	0	2	0	2	0	2	0
ENSSSCG00000004090	ZBTB2	1:1	yes	0	0	0	0	0	0	0	0	0	0	0	0	0	0	0	0
ENSSSCG00000031733	AKAP12	1:1	yes	6	2	4	0	10	5	4	1	11	7	4	0	4	1	3	0
ENSSSCG00000004092	MTHFD1L	1:1	yes	4	2	2	0	0	0	0	0	5	3	1	1	4	2	2	0
ENSSSCG00000032778	PLEKHG1	1:1	yes	1	1	0	0	4	3	1	0	10	4	6	0	10	6	4	0
ENSSSCG00000040966		N:1	no	7	/	/	/	15	/	/	/	27	/	/	/	19	/	/	/
ENSSSCG00000004093	IYD	1:1	yes	3	0	1	2	3	0	2	1	3	2	0	1	4	2	2	0
ENSSSCG00000004094	PPP1R14C	1:1	yes	1	0	1	0	0	0	0	0	3	0	3	0	4	3	1	0
ENSSSCG00000035574		N:1	yes	1	0	1	0	5	0	4	1	8	1	7	0	5	0	5	0
ENSSSCG00000032525		N:N	yes	1	0	0	1	1	0	0	1	6	1	4	1	5	0	4	1
ENSSSCG00000033578		N:N	no	1	/	/	/	6	/	/	/	8	/	/	/	7	/	/	/
ENSSSCG00000004096		N:N	yes	7	0	5	2	8	1	6	1	15	1	12	2	10	3	5	2
ENSSSCG00000041378		Specific	yes	5	0	5	0	7	0	7	0	12	0	10	2	8	0	5	3
ENSSSCG00000026042	ULBP1	N:1	yes	0	0	0	0	0	0	0	0	3	0	2	1	4	1	2	1
ENSSSCG00000004101	LRP11	1:1	yes	0	0	0	0	0	0	0	0	2	0	1	1	1	0	1	0
ENSSSCG00000004103	PCMT1	1:1	yes	1	0	1	0	0	0	0	0	2	0	2	0	0	0	0	0
ENSSSCG00000004105	NUP43	1:1	yes	1	0	1	0	0	0	0	0	2	0	2	0	0	0	0	0
ENSSSCG00000031644		Specific	yes	0	0	0	0	1	0	1	0	0	0	0	0	4	0	4	0
ENSSSCG00000004106	LATS1	1:1	yes	0	0	0	0	1	0	1	0	0	0	0	0	4	0	4	0
ENSSSCG00000004104	KATNA1	1:1	yes	0	0	0	0	0	0	0	0	1	0	1	0	0	0	0	0
ENSSSCG00000030067	GINM1	1:1	yes	0	0	0	0	0	0	0	0	1	0	1	0	0	0	0	0
ENSSSCG00000028867	PPIL4	1:1	no	0	/	/	/	1	/	/	/	2	/	/	/	2	/	/	/
ENSSSCG00000004109	ZC3H12D	1:1	yes	1	0	1	0	2	0	2	0	1	0	1	0	1	0	1	0
ENSSSCG00000004110	TAB2	1:1	yes	1	0	1	0	1	1	0	0	0	0	0	0	1	1	0	0
ENSSSCG00000028974	UST	1:1	yes	7	6	1	0	15	9	6	0	8	7	1	0	9	6	3	0
ENSSSCG00000033175	SASH1	1:1	yes	4	3	1	0	7	7	0	0	15	9	6	0	16	11	5	0
ENSSSCG00000046147		Specific	yes	4	0	4	0	2	0	2	0	0	0	0	0	0	0	0	0
ENSSSCG00000048240	SAMD5	1:1	yes	6	3	3	0	3	3	0	0	9	7	2	0	10	7	3	0
ENSSSCG00000004113	STXBP5	1:1	yes	0	0	0	0	0	0	0	0	0	0	0	0	0	0	0	0
ENSSSCG00000043354		N:1	yes	0	0	0	0	0	0	0	0	1	0	1	0	0	0	0	0
ENSSSCG00000004114	RAB32	1:1	yes	7	0	7	0	8	3	5	0	9	1	8	0	6	2	4	0
ENSSSCG00000004119	GRM1	1:1	yes	0	0	0	0	0	0	0	0	0	0	0	0	0	0	0	0
ENSSSCG00000043624		Specific	yes	2	0	2	0	2	0	2	0	2	0	2	0	2	0	2	0
ENSSSCG00000004120	SHPRH	1:1	yes	0	0	0	0	0	0	0	0	1	0	1	0	0	0	0	0
ENSSSCG00000004121	FBXO30	1:1	yes	0	0	0	0	0	0	0	0	0	0	0	0	0	0	0	0
ENSSSCG00000004123	UTRN	1:1	yes	9	6	3	0	11	8	3	0	17	14	3	0	19	17	2	0
ENSSSCG00000004125	STX11	1:1	yes	1	0	1	0	3	1	1	1	3	0	1	2	0	0	0	0
ENSSSCG00000004127	PLAGL1	1:1	yes	1	1	0	0	2	2	0	0	0	0	0	0	2	2	0	0
ENSSSCG00000004128	ZC2HC1B	1:1	yes	3	2	1	0	1	0	1	0	1	1	0	0	2	1	1	0
ENSSSCG00000040918		1:N	yes	6	4	2	0	3	3	0	0	6	5	1	0	6	4	2	0
ENSSSCG00000039614		Specific	yes	0	0	0	0	5	2	3	0	4	3	1	0	7	2	5	0
ENSSSCG00000004132	PHACTR2	1:1	yes	1	0	1	0	0	0	0	0	4	0	4	0	0	0	0	0
ENSSSCG00000004133	FUCA2	1:1	yes	0	0	0	0	0	0	0	0	0	0	0	0	0	0	0	0
ENSSSCG00000004134	PEX3	1:1	yes	0	0	0	0	3	1	2	0	1	0	1	0	0	0	0	0
ENSSSCG00000039598	ADAT2	1:1	yes	1	0	1	0	0	0	0	0	2	0	2	0	3	1	2	0
ENSSSCG00000004136	AIG1	1:1	yes	1	0	1	0	3	1	2	0	5	0	5	0	6	3	3	0
ENSSSCG00000004138	HIVEP2	1:1	yes	5	3	2	0	7	6	1	0	8	4	4	0	7	4	3	0
ENSSSCG00000044542		Specific	yes	2	0	2	0	8	0	8	0	3	0	3	0	6	1	5	0
ENSSSCG00000004139	ADGRG6	1:1	yes	0	0	0	0	1	0	1	0	2	0	2	0	3	0	3	0
ENSSSCG00000004140	VTA1	1:1	yes	8	5	3	0	10	4	6	0	10	3	7	0	8	5	3	0
ENSSSCG00000034307	GJE1	1:1	yes	5	0	5	0	5	3	2	0	15	5	10	0	11	4	7	0
ENSSSCG00000036250	NMBR	1:1	yes	0	0	0	0	1	0	0	1	1	0	1	0	1	0	0	1
ENSSSCG00000043584		Specific	no	0	/	/	/	0	/	/	/	0	/	/	/	0	/	/	/
ENSSSCG00000004142	CITED2	1:1	yes	10	4	5	1	11	7	4	0	15	9	4	2	11	7	4	0
ENSSSCG00000004143	TXLNB	1:1	yes	1	0	1	0	1	0	1	0	1	0	1	0	2	0	2	0
ENSSSCG00000004144	HECA	1:1	yes	0	0	0	0	0	0	0	0	2	1	1	0	3	1	2	0
ENSSSCG00000004145	ABRACL	1:1	yes	0	0	0	0	0	0	0	0	0	0	0	0	0	0	0	0
ENSSSCG00000004146	REPS1	1:1	yes	2	2	0	0	4	3	1	0	4	4	0	0	9	6	3	0
ENSSSCG00000004147	ECT2L	1:1	yes	0	0	0	0	0	0	0	0	3	1	2	0	0	0	0	0
ENSSSCG00000004148	CCDC28A	1:1	yes	3	3	0	0	4	2	2	0	5	3	2	0	9	8	1	0
ENSSSCG00000004149	NHSL1	1:1	yes	1	0	1	0	1	0	1	0	2	0	2	0	0	0	0	0
ENSSSCG00000004150		1:1	yes	0	0	0	0	1	1	0	0	0	0	0	0	1	0	1	0
ENSSSCG00000048346	SMIM28	1:1	yes	0	0	0	0	0	0	0	0	1	0	1	0	0	0	0	0
ENSSSCG00000004151		Specific	yes	0	0	0	0	0	0	0	0	0	0	0	0	0	0	0	0
ENSSSCG00000022968	ARFGEF3	1:1	yes	0	0	0	0	1	0	1	0	0	0	0	0	0	0	0	0
ENSSSCG00000038420	PERP	1:1	yes	4	3	1	0	5	2	2	1	7	3	4	0	6	4	2	0
ENSSSCG00000004154	TNFAIP3	1:1	yes	5	2	3	0	9	7	2	0	18	12	6	0	18	15	3	0
ENSSSCG00000004155	OLIG3	1:1	yes	0	0	0	0	0	0	0	0	1	0	1	0	1	0	1	0
ENSSSCG00000004156	IFNGR1	1:1	yes	2	0	2	0	1	0	1	0	5	1	4	0	3	1	2	0
ENSSSCG00000004158	IL22RA2	1:1	yes	5	1	4	0	1	0	1	0	5	1	4	0	2	0	2	0
ENSSSCG00000004157	IL20RA	1:1	yes	1	0	1	0	2	0	2	0	7	2	5	0	5	2	3	0
ENSSSCG00000004159	SLC35D3	1:1	yes	0	0	0	0	1	0	1	0	0	0	0	0	0	0	0	0
ENSSSCG00000004160	PEX7	1:1	yes	5	5	0	0	7	4	3	0	3	1	2	0	1	1	0	0
ENSSSCG00000026041	MAP3K5	1:1	yes	15	15	0	0	14	13	1	0	18	18	0	0	20	20	0	0
ENSSSCG00000039049	MAP7	1:1	yes	1	0	1	0	2	0	2	0	0	0	0	0	0	0	0	0
ENSSSCG00000004163	BCLAF1	1:1	yes	3	3	0	0	2	1	1	0	3	0	3	0	2	2	0	0
ENSSSCG00000004164	MTFR2	1:1	yes	3	3	0	0	4	3	0	1	13	8	5	0	3	2	1	0
ENSSSCG00000004165	PDE7B	1:1	yes	9	0	9	0	8	1	7	0	4	1	3	0	5	2	3	0
ENSSSCG00000004166	AHI1	1:1	yes	10	6	2	2	11	6	5	0	11	8	2	1	6	3	2	1
ENSSSCG00000004167	MYB	1:1	yes	0	0	0	0	0	0	0	0	1	1	0	0	2	0	2	0
ENSSSCG00000041469		1:1	yes	2	0	2	0	1	0	1	0	0	0	0	0	3	0	3	0
ENSSSCG00000004169	HBS1L	1:1	yes	1	0	1	0	0	0	0	0	2	0	2	0	1	0	1	0
ENSSSCG00000028115	ALDH8A1	1:1	yes	5	5	0	0	3	3	0	0	7	7	0	0	4	4	0	0
ENSSSCG00000004170		N:1	no	8	/	/	/	7	/	/	/	7	/	/	/	4	/	/	/
ENSSSCG00000021443	SGK1	1:1	yes	0	0	0	0	2	2	0	0	6	1	5	0	6	1	5	0
ENSSSCG00000004172	SLC2A12	1:1	yes	4	0	4	0	9	4	5	0	2	1	1	0	8	5	3	0
ENSSSCG00000022387	TBPL1	1:1	yes	3	2	1	0	8	6	2	0	9	6	3	0	4	0	4	0
ENSSSCG00000033258	TCF21	1:1	yes	6	1	5	0	4	1	2	1	0	0	0	0	0	0	0	0
ENSSSCG00000047444		Specific	yes	3	0	3	0	4	0	4	0	3	0	3	0	5	0	5	0
ENSSSCG00000034139	EYA4	1:1	yes	2	1	1	0	3	1	2	0	3	1	2	0	0	0	0	0
ENSSSCG00000004177	RPS12	1:1	yes	2	1	1	0	2	1	1	0	0	0	0	0	1	0	1	0
ENSSSCG00000004178	SLC18B1	1:1	yes	2	1	1	0	2	1	1	0	0	0	0	0	1	0	1	0
ENSSSCG00000004179		1:1	yes	1	0	1	0	2	0	2	0	5	1	2	2	3	1	1	1
ENSSSCG00000004180		1:1	no	0	/	/	/	1	/	/	/	0	/	/	/	2	/	/	/
ENSSSCG00000004181	VNN1	1:1	yes	0	0	0	0	0	0	0	0	0	0	0	0	2	0	1	1
ENSSSCG00000004183	TAAR2	1:1	yes	3	0	2	1	2	0	2	0	1	0	1	0	2	0	1	1
ENSSSCG00000037870		Specific	yes	1	0	0	1	0	0	0	0	0	0	0	0	0	0	0	0
ENSSSCG00000004184		Specific	yes	0	0	0	0	0	0	0	0	2	0	2	0	0	0	0	0
ENSSSCG00000037590		N:1	yes	6	0	4	2	2	0	2	0	5	0	5	0	2	0	1	1
ENSSSCG00000040065		1:1	no	8	/	/	/	5	/	/	/	6	/	/	/	8	/	/	/
ENSSSCG00000004187		Specific	no	3	/	/	/	2	/	/	/	3	/	/	/	4	/	/	/
ENSSSCG00000004186		N:1	yes	2	0	1	1	3	0	2	1	2	0	2	0	1	0	0	1
ENSSSCG00000004189	TAAR9	1:1	yes	3	0	3	0	4	0	3	1	2	0	1	1	6	0	5	1
ENSSSCG00000004190	STX7	1:1	yes	0	0	0	0	0	0	0	0	0	0	0	0	1	0	1	0
ENSSSCG00000004191	MOXD1	1:1	yes	2	0	2	0	0	0	0	0	1	0	1	0	0	0	0	0
ENSSSCG00000004192	CCN2	1:1	yes	12	7	5	0	7	4	2	1	11	10	1	0	13	11	2	0
ENSSSCG00000004193	ENPP1	1:1	yes	9	0	9	0	5	0	5	0	5	0	5	0	2	1	1	0
ENSSSCG00000025992	ENPP3	1:1	no	3	/	/	/	0	/	/	/	0	/	/	/	1	/	/	/
ENSSSCG00000004196	MED23	1:1	no	3	/	/	/	0	/	/	/	0	/	/	/	1	/	/	/
ENSSSCG00000004195	ARG1	1:1	yes	1	0	1	0	0	0	0	0	4	0	4	0	0	0	0	0
ENSSSCG00000036790	AKAP7	1:1	yes	8	5	3	0	7	5	2	0	9	6	3	0	9	7	2	0
ENSSSCG00000004199	EPB41L2	1:1	yes	5	3	2	0	20	12	8	0	17	13	4	0	19	14	5	0
ENSSSCG00000033538	SMLR1	1:1	yes	2	0	2	0	0	0	0	0	0	0	0	0	0	0	0	0
ENSSSCG00000004201	TMEM200A	1:1	yes	0	0	0	0	2	0	2	0	0	0	0	0	1	0	1	0
ENSSSCG00000004202	SAMD3	1:1	yes	0	0	0	0	0	0	0	0	0	0	0	0	0	0	0	0
ENSSSCG00000004203	L3MBTL3	1:1	yes	2	0	2	0	1	1	0	0	2	0	2	0	5	1	4	0
ENSSSCG00000004204	TMEM244	1:1	yes	0	0	0	0	0	0	0	0	1	0	1	0	0	0	0	0
ENSSSCG00000004205	ARHGAP18	1:1	yes	3	3	0	0	2	2	0	0	2	2	0	0	2	2	0	0
ENSSSCG00000004207		1:1	yes	0	0	0	0	6	1	5	0	4	0	4	0	9	1	8	0
ENSSSCG00000033894		Specific	yes	0	0	0	0	6	1	5	0	4	0	4	0	9	1	8	0
ENSSSCG00000049301		Specific	yes	2	0	2	0	2	0	2	0	1	0	1	0	1	0	1	0
ENSSSCG00000048279		Specific	no	0	/	/	/	2	/	/	/	10	/	/	/	7	/	/	/
ENSSSCG00000004209	PTPRK	1:1	yes	6	0	6	0	2	0	2	0	2	0	2	0	2	0	2	0
ENSSSCG00000039900		Specific	yes	0	0	0	0	0	0	0	0	0	0	0	0	1	0	1	0
ENSSSCG00000024392	THEMIS	1:1	yes	3	1	1	1	1	0	1	0	1	1	0	0	2	0	0	2
ENSSSCG00000004212		1:1	no	1	/	/	/	1	/	/	/	0	/	/	/	0	/	/	/
ENSSSCG00000004213		Specific	yes	2	0	1	1	2	0	0	2	2	0	0	2	1	0	0	1
ENSSSCG00000038602		1:N	yes	2	0	2	0	1	1	0	0	0	0	0	0	0	0	0	0
ENSSSCG00000004215	KIAA0408	1:1	yes	0	0	0	0	1	0	1	0	0	0	0	0	2	0	2	0
ENSSSCG00000004216	ECHDC1	1:1	no	1	/	/	/	0	/	/	/	0	/	/	/	4	/	/	/
ENSSSCG00000004217	RNF146	1:1	yes	0	0	0	0	1	0	1	0	0	0	0	0	0	0	0	0
ENSSSCG00000004218	RSPO3	1:1	yes	4	3	1	0	4	2	2	0	1	1	0	0	0	0	0	0
ENSSSCG00000042355		Specific	yes	5	0	5	0	3	0	3	0	1	0	0	1	3	0	1	2
ENSSSCG00000045632	CENPW	1:1	yes	1	0	1	0	1	0	1	0	1	0	1	0	0	0	0	0
ENSSSCG00000004220	TRMT11	1:1	yes	1	0	1	0	0	0	0	0	1	1	0	0	2	2	0	0
ENSSSCG00000004221	HINT3	1:1	yes	6	1	5	0	7	5	2	0	4	1	3	0	5	4	1	0
ENSSSCG00000004222	NCOA7	1:1	yes	6	2	4	0	6	5	1	0	11	7	4	0	11	8	3	0
ENSSSCG00000004223	HEY2	1:1	yes	6	5	1	0	6	6	0	0	7	7	0	0	6	6	0	0
ENSSSCG00000004224	HDDC2	1:1	yes	4	4	0	0	7	7	0	0	5	4	1	0	9	7	2	0
ENSSSCG00000004225	TPD52L1	1:1	yes	8	2	6	0	5	1	4	0	11	4	7	0	10	3	7	0
ENSSSCG00000021149	RNF217	1:1	yes	1	0	1	0	8	3	5	0	17	5	12	0	14	4	10	0
ENSSSCG00000036607	NKAIN2	1:1	yes	1	0	1	0	0	0	0	0	0	0	0	0	0	0	0	0
ENSSSCG00000027613	TRDN	1:1	yes	1	0	1	0	1	0	1	0	1	1	0	0	1	0	0	1
ENSSSCG00000004232	CLVS2	1:1	yes	0	0	0	0	0	0	0	0	0	0	0	0	0	0	0	0
ENSSSCG00000004233	SMPDL3A	1:1	yes	0	0	0	0	2	0	2	0	0	0	0	0	2	1	1	0
ENSSSCG00000004234	FABP7	1:1	yes	1	1	0	0	1	0	1	0	0	0	0	0	0	0	0	0
ENSSSCG00000004236	PKIB	1:1	yes	4	0	4	0	1	0	1	0	2	0	2	0	0	0	0	0
ENSSSCG00000004237	SERINC1	1:1	yes	3	1	2	0	1	0	1	0	3	0	3	0	0	0	0	0
ENSSSCG00000004238	HSF2	1:1	yes	3	0	3	0	2	0	1	1	2	0	2	0	4	0	4	0
ENSSSCG00000028308		Specific	yes	4	0	4	0	4	0	4	0	1	0	1	0	6	1	5	0
ENSSSCG00000050086		Specific	no	0	/	/	/	0	/	/	/	0	/	/	/	0	/	/	/
ENSSSCG00000004241	GJA1	1:1	yes	19	7	12	0	16	6	8	2	24	14	10	0	24	16	8	0
ENSSSCG00000004242	TBC1D32	1:1	yes	1	0	1	0	1	0	1	0	0	0	0	0	1	0	1	0
ENSSSCG00000050869		Specific	no	2	/	/	/	2	/	/	/	2	/	/	/	2	/	/	/
ENSSSCG00000041950		Specific	yes	0	0	0	0	0	0	0	0	0	0	0	0	0	0	0	0
ENSSSCG00000004243		N:1	yes	8	3	5	0	11	2	8	1	14	0	14	0	13	1	12	0
ENSSSCG00000004244	MAN1A1	1:1	yes	7	2	5	0	9	3	5	1	3	0	3	0	8	1	7	0
ENSSSCG00000004245	FAM184A	1:1	yes	0	0	0	0	0	0	0	0	0	0	0	0	0	0	0	0
ENSSSCG00000004246		1:1	no	2	/	/	/	1	/	/	/	1	/	/	/	0	/	/	/
ENSSSCG00000004247	ASF1A	1:1	yes	0	0	0	0	3	0	3	0	2	0	2	0	2	0	2	0
ENSSSCG00000050966		Specific	yes	4	0	3	1	1	1	0	0	3	1	2	0	1	0	1	0
ENSSSCG00000004249	CEP85L	1:1	yes	18	3	15	0	16	1	15	0	17	4	13	0	13	1	12	0
ENSSSCG00000004250	SLC35F1	1:1	yes	3	0	2	1	0	0	0	0	0	0	0	0	1	0	1	0
ENSSSCG00000042072		Specific	yes	1	0	1	0	2	0	2	0	1	0	1	0	1	0	0	1
ENSSSCG00000020885	NUS1	1:1	yes	0	0	0	0	0	0	0	0	0	0	0	0	0	0	0	0
ENSSSCG00000004252		Specific	yes	12	2	10	0	9	6	3	0	11	2	9	0	12	5	7	0
ENSSSCG00000004253		1:N	yes	9	3	6	0	9	5	4	0	15	4	11	0	12	6	6	0
ENSSSCG00000004254	DCBLD1	1:1	yes	4	3	1	0	7	2	4	1	10	7	3	0	6	4	2	0
ENSSSCG00000026978	ROS1	1:1	yes	6	1	5	0	3	0	3	0	6	0	6	0	10	1	8	1
ENSSSCG00000045461		Specific	yes	0	0	0	0	0	0	0	0	0	0	0	0	0	0	0	0
ENSSSCG00000004255	VGLL2	1:1	yes	1	0	1	0	0	0	0	0	0	0	0	0	0	0	0	0
ENSSSCG00000039333	RFX6	1:1	yes	0	0	0	0	0	0	0	0	0	0	0	0	0	0	0	0
ENSSSCG00000036207	GPRC6A	1:1	yes	0	0	0	0	0	0	0	0	0	0	0	0	0	0	0	0
ENSSSCG00000038522	FAM162B	1:1	yes	1	0	1	0	0	0	0	0	2	0	2	0	1	0	1	0
ENSSSCG00000004261		Specific	yes	0	0	0	0	0	0	0	0	0	0	0	0	0	0	0	0
ENSSSCG00000004262	KPNA5	1:1	yes	0	0	0	0	0	0	0	0	0	0	0	0	0	0	0	0
ENSSSCG00000004263	ZUP1	1:1	yes	0	0	0	0	0	0	0	0	1	0	0	1	0	0	0	0
ENSSSCG00000023834	RSPH4A	1:1	yes	0	0	0	0	0	0	0	0	1	0	0	1	1	0	1	0
ENSSSCG00000032533		N:N	no	2	/	/	/	2	/	/	/	1	/	/	/	2	/	/	/
ENSSSCG00000025941	PTP4A1	1:1	yes	5	0	5	0	4	0	3	1	5	0	4	1	3	1	2	0
ENSSSCG00000035259	PHF3	1:1	yes	2	1	1	0	2	0	2	0	7	0	6	1	5	0	5	0
ENSSSCG00000049526		Specific	yes	5	0	4	1	4	0	3	1	1	0	1	0	1	0	0	1
ENSSSCG00000004269		Specific	yes	1	0	1	0	1	0	0	1	1	0	0	1	2	0	1	1
ENSSSCG00000004270	ADGRB3	1:1	yes	0	0	0	0	0	0	0	0	0	0	0	0	1	0	1	0
ENSSSCG00000004272	LMBRD1	1:1	yes	0	0	0	0	0	0	0	0	0	0	0	0	0	0	0	0
ENSSSCG00000044472	COL19A1	1:1	yes	4	0	4	0	3	0	3	0	1	0	0	1	2	0	1	1
ENSSSCG00000004274	COL9A1	1:1	yes	0	0	0	0	2	0	2	0	0	0	0	0	1	0	1	0
ENSSSCG00000004275	FAM135A	1:1	yes	3	1	2	0	3	0	3	0	0	0	0	0	0	0	0	0
ENSSSCG00000046534		Specific	no	1	/	/	/	0	/	/	/	0	/	/	/	1	/	/	/
ENSSSCG00000004276	SMAP1	1:1	yes	0	0	0	0	0	0	0	0	1	0	1	0	2	0	2	0
ENSSSCG00000026246	B3GAT2	1:1	yes	1	0	1	0	0	0	0	0	0	0	0	0	0	0	0	0
ENSSSCG00000044120		Specific	yes	2	0	2	0	1	0	1	0	2	0	2	0	0	0	0	0
ENSSSCG00000043325		Specific	no	5	/	/	/	10	/	/	/	12	/	/	/	10	/	/	/
ENSSSCG00000004279	OGFRL1	1:1	yes	0	0	0	0	1	0	1	0	1	0	1	0	1	0	1	0
ENSSSCG00000046159		Specific	no	1	/	/	/	2	/	/	/	0	/	/	/	3	/	/	/
ENSSSCG00000004280	RIMS1	1:1	yes	1	0	1	0	1	0	1	0	0	0	0	0	1	0	1	0
ENSSSCG00000004281	KCNQ5	1:1	yes	1	0	1	0	4	0	3	1	6	0	6	0	13	3	10	0
ENSSSCG00000049177		Specific	yes	0	0	0	0	0	0	0	0	0	0	0	0	0	0	0	0
ENSSSCG00000004283	DPPA5	1:1	yes	0	0	0	0	0	0	0	0	0	0	0	0	0	0	0	0
ENSSSCG00000004284		1:1	no	0	/	/	/	1	/	/	/	0	/	/	/	0	/	/	/
ENSSSCG00000004285	OOEP	1:1	yes	0	0	0	0	0	0	0	0	0	0	0	0	1	0	1	0
ENSSSCG00000004287		Specific	no	0	/	/	/	0	/	/	/	0	/	/	/	0	/	/	/
ENSSSCG00000022994	CYB5R4	1:1	no	0	/	/	/	0	/	/	/	0	/	/	/	0	/	/	/
ENSSSCG00000026943	MRAP2	1:1	yes	1	0	1	0	2	0	2	0	0	0	0	0	1	0	1	0
ENSSSCG00000044858		Specific	no	8	/	/	/	7	/	/	/	5	/	/	/	9	/	/	/
ENSSSCG00000004289	CEP162	1:1	yes	1	1	0	0	0	0	0	0	0	0	0	0	1	1	0	0
ENSSSCG00000004290	TBX18	1:1	yes	0	0	0	0	1	0	1	0	4	1	3	0	0	0	0	0
ENSSSCG00000044215		Specific	no	0	/	/	/	4	/	/	/	2	/	/	/	0	/	/	/
ENSSSCG00000004291	NT5E	1:1	yes	1	1	0	0	2	0	1	1	1	0	0	1	1	0	1	0
ENSSSCG00000004293	SNX14	1:1	yes	4	0	3	1	4	3	1	0	8	3	4	1	1	0	0	1
ENSSSCG00000004294	SYNCRIP	1:1	no	2	/	/	/	0	/	/	/	0	/	/	/	0	/	/	/
ENSSSCG00000043097		Specific	no	13	/	/	/	12	/	/	/	20	/	/	/	18	/	/	/
ENSSSCG00000035251	HTR1E	1:1	yes	3	0	3	0	2	0	1	1	1	0	1	0	7	0	6	1
ENSSSCG00000025434	CGA	1:1	yes	2	0	2	0	4	0	4	0	4	0	4	0	0	0	0	0
ENSSSCG00000035281	ZNF292	1:1	yes	2	0	2	0	2	2	0	0	7	3	4	0	0	0	0	0
ENSSSCG00000042121		Specific	yes	1	0	1	0	0	0	0	0	2	2	0	0	1	0	1	0
ENSSSCG00000033562	GJB7	1:1	yes	2	0	2	0	0	0	0	0	1	0	1	0	0	0	0	0
ENSSSCG00000004300	SMIM8	1:1	yes	1	0	1	0	2	0	2	0	0	0	0	0	1	0	1	0
ENSSSCG00000004301	C6orf163	1:1	yes	0	0	0	0	0	0	0	0	0	0	0	0	0	0	0	0
ENSSSCG00000004304	SLC35A1	1:1	yes	0	0	0	0	1	0	1	0	0	0	0	0	0	0	0	0
ENSSSCG00000004302		1:N	yes	1	0	1	0	0	0	0	0	0	0	0	0	0	0	0	0
ENSSSCG00000004303	RARS2	1:1	yes	0	0	0	0	0	0	0	0	3	0	3	0	1	1	0	0
ENSSSCG00000004306	ORC3	1:1	yes	1	1	0	0	0	0	0	0	0	0	0	0	0	0	0	0
ENSSSCG00000004307		Specific	yes	4	0	4	0	2	1	1	0	4	0	4	0	1	0	1	0
ENSSSCG00000004308	SPACA1	1:1	yes	0	0	0	0	0	0	0	0	1	0	1	0	1	0	1	0
ENSSSCG00000004309	CNR1	1:1	yes	0	0	0	0	0	0	0	0	0	0	0	0	0	0	0	0
ENSSSCG00000050040		Specific	yes	0	0	0	0	0	0	0	0	0	0	0	0	0	0	0	0
ENSSSCG00000029003		N:1	yes	0	0	0	0	1	0	1	0	1	0	1	0	0	0	0	0
ENSSSCG00000004311	RNGTT	1:1	yes	11	3	8	0	11	4	4	3	12	3	7	2	11	6	4	1
ENSSSCG00000039953	PNRC1	1:1	yes	2	2	0	0	2	1	1	0	5	4	1	0	5	4	1	0
ENSSSCG00000046419		N:1	yes	4	2	2	0	0	0	0	0	4	2	2	0	6	2	3	1
ENSSSCG00000032781	SRSF12	1:1	yes	3	3	0	0	0	0	0	0	9	4	5	0	3	2	1	0
ENSSSCG00000004314	PM20D2	1:1	yes	2	0	2	0	6	2	4	0	3	2	1	0	3	1	2	0
ENSSSCG00000024249	GABRR2	1:1	yes	0	0	0	0	2	0	1	1	1	1	0	0	1	0	1	0
ENSSSCG00000004317	UBE2J1	1:1	yes	0	0	0	0	1	0	1	0	0	0	0	0	0	0	0	0
ENSSSCG00000004318	RRAGD	1:1	yes	1	0	1	0	0	0	0	0	1	1	0	0	0	0	0	0
ENSSSCG00000004322	ANKRD6	1:1	yes	12	9	3	0	5	5	0	0	2	1	1	0	4	4	0	0
ENSSSCG00000004328	MDN1	1:1	yes	2	0	2	0	0	0	0	0	0	0	0	0	1	0	1	0
ENSSSCG00000004331	CASP8AP2	1:1	yes	0	0	0	0	0	0	0	0	0	0	0	0	1	0	1	0
ENSSSCG00000004330	GJA10	1:1	yes	0	0	0	0	1	0	1	0	1	1	0	0	0	0	0	0
ENSSSCG00000004332	BACH2	1:1	yes	6	0	6	0	5	3	2	0	7	3	4	0	8	0	8	0
ENSSSCG00000044269		Specific	yes	3	0	3	0	5	0	5	0	2	1	1	0	2	0	2	0
ENSSSCG00000004334	MAP3K7	1:1	yes	1	0	1	0	0	0	0	0	0	0	0	0	0	0	0	0
ENSSSCG00000043380		Specific	yes	0	0	0	0	2	0	2	0	1	0	1	0	0	0	0	0
ENSSSCG00000040939		Specific	no	16	/	/	/	10	/	/	/	11	/	/	/	14	/	/	/
ENSSSCG00000004336	EPHA7	1:1	yes	0	0	0	0	2	0	1	1	0	0	0	0	1	0	1	0
ENSSSCG00000041606		Specific	yes	2	0	2	0	0	0	0	0	0	0	0	0	0	0	0	0
ENSSSCG00000050706		Specific	yes	1	0	1	0	2	0	1	1	1	0	1	0	2	0	1	1
ENSSSCG00000035648	MANEA	1:1	yes	1	0	1	0	0	0	0	0	1	0	1	0	0	0	0	0
ENSSSCG00000042849		Specific	yes	0	0	0	0	0	0	0	0	3	0	2	1	1	0	1	0
ENSSSCG00000004339	UFL1	1:1	yes	0	0	0	0	0	0	0	0	0	0	0	0	0	0	0	0
ENSSSCG00000004340	FHL5	1:1	yes	2	0	1	1	0	0	0	0	0	0	0	0	1	0	1	0
ENSSSCG00000044999		Specific	yes	2	0	2	0	0	0	0	0	1	1	0	0	2	0	2	0
ENSSSCG00000035240	GPR63	1:1	yes	2	0	2	0	3	0	3	0	5	0	5	0	2	1	1	0
ENSSSCG00000004342	NDUFAF4	1:1	yes	4	2	2	0	13	7	5	1	5	4	0	1	8	5	3	0
ENSSSCG00000027002	KLHL32	1:1	yes	1	0	1	0	2	0	1	1	0	0	0	0	2	0	2	0
ENSSSCG00000004344	MMS22L	1:1	yes	1	0	1	0	0	0	0	0	0	0	0	0	0	0	0	0
ENSSSCG00000049009		Specific	yes	3	1	2	0	2	0	2	0	0	0	0	0	2	0	2	0
ENSSSCG00000044799		Specific	yes	0	0	0	0	1	0	1	0	0	0	0	0	0	0	0	0
ENSSSCG00000004347	FBXL4	1:1	yes	0	0	0	0	0	0	0	0	0	0	0	0	0	0	0	0
ENSSSCG00000004349	FAXC	1:1	yes	0	0	0	0	1	0	1	0	0	0	0	0	0	0	0	0
ENSSSCG00000037594	PNISR	1:1	yes	0	0	0	0	0	0	0	0	0	0	0	0	1	0	1	0
ENSSSCG00000050732		Specific	yes	0	0	0	0	0	0	0	0	0	0	0	0	0	0	0	0
ENSSSCG00000004351	USP45	1:1	yes	2	0	2	0	2	0	2	0	3	0	3	0	0	0	0	0
ENSSSCG00000038757		Specific	yes	0	0	0	0	2	0	2	0	1	0	1	0	1	0	1	0
ENSSSCG00000004353	CCNC	1:1	yes	2	0	1	1	1	0	1	0	0	0	0	0	0	0	0	0
ENSSSCG00000004354	PRDM13	1:1	yes	0	0	0	0	0	0	0	0	1	0	0	1	1	0	0	1
ENSSSCG00000004355		N:1	no	1	/	/	/	2	/	/	/	1	/	/	/	0	/	/	/
ENSSSCG00000004356	MCHR2	1:1	yes	1	0	1	0	0	0	0	0	1	0	0	1	0	0	0	0
ENSSSCG00000004357	SIM1	1:1	yes	0	0	0	0	1	0	1	0	0	0	0	0	0	0	0	0
ENSSSCG00000004358	ASCC3	1:1	yes	1	0	1	0	0	0	0	0	0	0	0	0	0	0	0	0
ENSSSCG00000004361	GRIK2	1:1	yes	0	0	0	0	1	0	1	0	2	0	2	0	2	0	0	2
ENSSSCG00000046266		Specific	no	4	/	/	/	4	/	/	/	4	/	/	/	2	/	/	/
ENSSSCG00000047827		Specific	yes	5	0	3	2	2	0	1	1	1	0	0	1	1	0	0	1
ENSSSCG00000041890		Specific	yes	2	0	2	0	1	0	1	0	1	0	1	0	0	0	0	0
ENSSSCG00000004364	HACE1	1:1	yes	0	0	0	0	0	0	0	0	0	0	0	0	0	0	0	0
ENSSSCG00000037612	LIN28B	1:1	yes	1	0	1	0	0	0	0	0	0	0	0	0	0	0	0	0
ENSSSCG00000004366	BVES	1:1	yes	0	0	0	0	0	0	0	0	0	0	0	0	1	0	0	1
ENSSSCG00000004367	POPDC3	1:1	yes	0	0	0	0	0	0	0	0	0	0	0	0	0	0	0	0
ENSSSCG00000045756		Specific	no	2	/	/	/	4	/	/	/	3	/	/	/	1	/	/	/
ENSSSCG00000004368	PREP	1:1	yes	6	2	4	0	9	2	6	1	16	10	5	1	2	1	1	0
ENSSSCG00000042384		Specific	yes	3	0	3	0	3	3	0	0	3	1	2	0	0	0	0	0
ENSSSCG00000004370	ATG5	1:1	yes	1	0	1	0	3	2	1	0	3	0	3	0	0	0	0	0
ENSSSCG00000004369	PRDM1	1:1	yes	1	1	0	0	5	0	5	0	0	0	0	0	1	1	0	0
ENSSSCG00000004371	CRYBG1	1:1	yes	1	1	0	0	0	0	0	0	3	0	2	1	1	1	0	0
ENSSSCG00000046528		Specific	yes	1	0	1	0	0	0	0	0	1	1	0	0	2	0	1	1
ENSSSCG00000004373	RTN4IP1	1:1	yes	0	0	0	0	1	1	0	0	0	0	0	0	0	0	0	0
ENSSSCG00000004374	QRSL1	1:1	yes	0	0	0	0	1	1	0	0	0	0	0	0	0	0	0	0
ENSSSCG00000031023		Specific	yes	8	4	4	0	9	3	6	0	16	10	6	0	17	10	7	0
ENSSSCG00000037071		1:N	no	2	/	/	/	4	/	/	/	12	/	/	/	12	/	/	/
ENSSSCG00000037985	MTRES1	1:1	no	0	/	/	/	0	/	/	/	1	/	/	/	0	/	/	/
ENSSSCG00000031159	BEND3	1:1	yes	0	0	0	0	0	0	0	0	0	0	0	0	0	0	0	0
ENSSSCG00000036168	PDSS2	1:1	yes	0	0	0	0	0	0	0	0	1	0	1	0	0	0	0	0
ENSSSCG00000004379	SOBP	1:1	yes	0	0	0	0	0	0	0	0	1	1	0	0	2	0	2	0
ENSSSCG00000033392	SCML4	1:1	yes	2	0	2	0	3	1	1	1	5	0	5	0	2	0	2	0
ENSSSCG00000048970		Specific	yes	0	0	0	0	0	0	0	0	0	0	0	0	0	0	0	0
ENSSSCG00000004382	SEC63	1:1	yes	1	0	1	0	0	0	0	0	0	0	0	0	0	0	0	0
ENSSSCG00000004383	OSTM1	1:1	yes	0	0	0	0	0	0	0	0	1	0	1	0	0	0	0	0
ENSSSCG00000004384	NR2E1	1:1	yes	0	0	0	0	0	0	0	0	0	0	0	0	0	0	0	0
ENSSSCG00000004385	SNX3	1:1	yes	0	0	0	0	2	0	2	0	0	0	0	0	0	0	0	0
ENSSSCG00000040199	AFG1L	1:1	yes	1	0	1	0	0	0	0	0	0	0	0	0	0	0	0	0
ENSSSCG00000004387		1:1	yes	39	25	13	1	33	26	7	0	37	30	7	0	27	24	2	1
ENSSSCG00000004388	ARMC2	1:1	yes	8	8	0	0	8	5	3	0	9	7	2	0	4	4	0	0
ENSSSCG00000004390	SESN1	1:1	yes	8	6	2	0	7	2	4	1	3	2	1	0	5	3	2	0
ENSSSCG00000004389		Specific	yes	2	2	0	0	3	0	3	0	0	0	0	0	3	2	1	0
ENSSSCG00000004391	CEP57L1	1:1	yes	8	6	2	0	7	2	4	1	3	2	1	0	5	3	2	0
ENSSSCG00000004415		Specific	yes	1	1	0	0	1	0	1	0	0	0	0	0	2	0	2	0
ENSSSCG00000004414	CD164	1:1	yes	8	7	1	0	7	5	2	0	8	5	2	1	8	4	3	1
ENSSSCG00000004413	PPIL6	1:1	yes	0	0	0	0	2	0	2	0	1	0	1	0	1	0	1	0
ENSSSCG00000004408	SMPD2	1:1	yes	0	0	0	0	2	0	2	0	1	0	1	0	1	0	1	0
ENSSSCG00000004412	MICAL1	1:1	yes	0	0	0	0	0	0	0	0	0	0	0	0	0	0	0	0
ENSSSCG00000004411	ZBTB24	1:1	yes	0	0	0	0	2	0	2	0	0	0	0	0	1	0	0	1
ENSSSCG00000004410		N:1	yes	2	0	2	0	1	0	1	0	2	0	2	0	2	1	1	0
ENSSSCG00000033739		N:1	yes	0	0	0	0	0	0	0	0	1	0	1	0	0	0	0	0
ENSSSCG00000004405	FIG4	1:1	yes	1	0	0	1	0	0	0	0	2	0	1	1	1	0	0	1
ENSSSCG00000049983		Specific	yes	1	1	0	0	1	0	0	1	4	1	3	0	5	0	4	1
ENSSSCG00000004406		N:1	yes	0	0	0	0	0	0	0	0	0	0	0	0	0	0	0	0
ENSSSCG00000004404		N:1	yes	6	1	3	2	5	3	2	0	15	2	13	0	15	5	9	1
ENSSSCG00000004403	CDC40	1:1	yes	6	2	3	1	4	2	2	0	13	6	7	0	18	4	11	3
ENSSSCG00000004402	METTL24	1:1	yes	1	0	1	0	5	0	5	0	14	0	12	2	11	2	8	1
ENSSSCG00000049571		Specific	yes	6	1	4	1	3	0	3	0	9	0	8	1	8	1	7	0
ENSSSCG00000004401	DDO	1:1	yes	0	0	0	0	0	0	0	0	2	0	2	0	0	0	0	0
ENSSSCG00000004399	SLC22A16	1:1	yes	1	0	0	1	0	0	0	0	1	0	1	0	0	0	0	0
ENSSSCG00000037424	CDK19	1:1	no	0	/	/	/	2	/	/	/	0	/	/	/	2	/	/	/
ENSSSCG00000004396		Specific	yes	4	2	2	0	1	0	1	0	3	2	1	0	1	0	1	0
ENSSSCG00000049039		Specific	yes	1	0	1	0	1	0	1	0	0	0	0	0	0	0	0	0
ENSSSCG00000004392	AMD1	1:1	yes	1	0	1	0	1	1	0	0	1	1	0	0	2	1	0	1
ENSSSCG00000004393	GTF3C6	1:1	yes	12	10	1	1	8	7	1	0	6	6	0	0	11	10	0	1
ENSSSCG00000004394	RPF2	1:1	yes	2	1	1	0	1	0	1	0	1	1	0	0	0	0	0	0
ENSSSCG00000004419	SLC16A10	1:1	yes	1	0	1	0	0	0	0	0	0	0	0	0	1	0	1	0
ENSSSCG00000041409	MFSD4B	1:1	yes	0	0	0	0	0	0	0	0	1	0	1	0	0	0	0	0
ENSSSCG00000025703	REV3L	1:1	yes	5	3	2	0	9	6	3	0	11	6	5	0	10	5	5	0
ENSSSCG00000044325		Specific	no	0	/	/	/	0	/	/	/	0	/	/	/	0	/	/	/
ENSSSCG00000004420	TRAF3IP2	1:1	yes	2	2	0	0	8	1	7	0	10	3	7	0	6	2	4	0
ENSSSCG00000004421	FYN	1:1	yes	4	3	1	0	1	1	0	0	5	3	2	0	1	0	1	0
ENSSSCG00000004422	CCN6	1:1	yes	3	3	0	0	5	5	0	0	12	9	3	0	7	7	0	0
ENSSSCG00000004423	TUBE1	1:1	yes	0	0	0	0	0	0	0	0	1	0	1	0	0	0	0	0
ENSSSCG00000036621	FAM229B	1:1	yes	0	0	0	0	2	0	2	0	2	0	2	0	0	0	0	0
ENSSSCG00000004425	LAMA4	1:1	yes	2	1	1	0	6	3	3	0	7	3	4	0	3	3	0	0
ENSSSCG00000049926		Specific	no	0	/	/	/	1	/	/	/	1	/	/	/	1	/	/	/
ENSSSCG00000043946		Specific	yes	0	0	0	0	0	0	0	0	1	0	1	0	1	0	1	0
ENSSSCG00000047473		Specific	no	1	/	/	/	0	/	/	/	0	/	/	/	0	/	/	/
ENSSSCG00000037803	MARCKS	1:1	yes	2	1	1	0	1	0	1	0	5	3	2	0	3	1	2	0
ENSSSCG00000004432	HDAC2	1:1	yes	0	0	0	0	0	0	0	0	0	0	0	0	0	0	0	0
ENSSSCG00000004433	HS3ST5	1:1	yes	0	0	0	0	0	0	0	0	0	0	0	0	0	0	0	0
ENSSSCG00000042456		Specific	yes	1	0	0	1	0	0	0	0	0	0	0	0	0	0	0	0
ENSSSCG00000047971		Specific	yes	0	0	0	0	0	0	0	0	0	0	0	0	0	0	0	0
ENSSSCG00000004434	FRK	1:1	yes	0	0	0	0	0	0	0	0	0	0	0	0	0	0	0	0
ENSSSCG00000004435	NT5DC1	1:1	yes	0	0	0	0	0	0	0	0	0	0	0	0	0	0	0	0
ENSSSCG00000004436	COL10A1	1:1	yes	0	0	0	0	0	0	0	0	0	0	0	0	0	0	0	0
ENSSSCG00000004438	TSPYL1	1:1	yes	3	3	0	0	3	3	0	0	4	3	1	0	4	4	0	0
ENSSSCG00000004441		1:N	yes	0	0	0	0	0	0	0	0	2	0	2	0	0	0	0	0
ENSSSCG00000036064	CALHM6	1:1	yes	2	2	0	0	1	0	1	0	5	2	3	0	4	1	3	0
ENSSSCG00000040660	TRAPPC3L	1:1	yes	3	2	1	0	1	0	1	0	0	0	0	0	0	0	0	0
ENSSSCG00000031898	CALHM5	1:1	yes	1	0	1	0	1	1	0	0	4	1	3	0	2	2	0	0
ENSSSCG00000004445	CALHM4	1:1	yes	0	0	0	0	0	0	0	0	1	0	1	0	0	0	0	0
ENSSSCG00000004446	RWDD1	1:1	yes	0	0	0	0	0	0	0	0	3	1	2	0	1	1	0	0
ENSSSCG00000025656		N:N	no	0	/	/	/	0	/	/	/	0	/	/	/	0	/	/	/
ENSSSCG00000023415		N:N	no	0	/	/	/	0	/	/	/	0	/	/	/	0	/	/	/
ENSSSCG00000043963		Specific	yes	0	0	0	0	0	0	0	0	0	0	0	0	0	0	0	0
ENSSSCG00000040797		N:N	no	1	/	/	/	0	/	/	/	1	/	/	/	0	/	/	/
ENSSSCG00000004450	LGSN	1:1	yes	0	0	0	0	0	0	0	0	0	0	0	0	0	0	0	0
ENSSSCG00000004451	RIPPLY2	1:1	yes	0	0	0	0	0	0	0	0	0	0	0	0	0	0	0	0
ENSSSCG00000004453	SNAP91	1:1	yes	0	0	0	0	0	0	0	0	0	0	0	0	0	0	0	0
ENSSSCG00000004452	PRSS35	1:1	yes	4	4	0	0	4	4	0	0	5	4	1	0	9	7	2	0
ENSSSCG00000004454	ME1	1:1	no	0	/	/	/	0	/	/	/	0	/	/	/	0	/	/	/
ENSSSCG00000029129	RWDD2A	1:1	yes	0	0	0	0	0	0	0	0	0	0	0	0	0	0	0	0
ENSSSCG00000004456	PGM3	1:1	yes	0	0	0	0	0	0	0	0	0	0	0	0	0	0	0	0
ENSSSCG00000004457	DOP1A	1:1	yes	0	0	0	0	0	0	0	0	0	0	0	0	0	0	0	0
ENSSSCG00000026346	UBE3D	1:1	yes	0	0	0	0	0	0	0	0	0	0	0	0	0	0	0	0
ENSSSCG00000004458	TPBG	1:1	yes	0	0	0	0	0	0	0	0	0	0	0	0	0	0	0	0
ENSSSCG00000032485		1:1	yes	0	0	0	0	0	0	0	0	0	0	0	0	0	0	0	0
ENSSSCG00000004460	IBTK	1:1	yes	0	0	0	0	0	0	0	0	0	0	0	0	0	0	0	0
ENSSSCG00000031482		Specific	yes	0	0	0	0	0	0	0	0	0	0	0	0	0	0	0	0
ENSSSCG00000004464	TENT5A	1:1	yes	0	0	0	0	0	0	0	0	0	0	0	0	0	0	0	0
ENSSSCG00000049631		Specific	yes	2	0	2	0	0	0	0	0	1	0	1	0	0	0	0	0
ENSSSCG00000046012		N:1	no	0	/	/	/	1	/	/	/	0	/	/	/	0	/	/	/
ENSSSCG00000046535		Specific	yes	0	0	0	0	0	0	0	0	0	0	0	0	0	0	0	0
ENSSSCG00000004465	BCKDHB	1:1	yes	1	0	1	0	0	0	0	0	0	0	0	0	0	0	0	0
ENSSSCG00000004466	TTK	1:1	no	0	/	/	/	0	/	/	/	0	/	/	/	0	/	/	/
ENSSSCG00000028080	ELOVL4	1:1	yes	2	0	2	0	2	1	1	0	5	2	3	0	3	1	2	0
ENSSSCG00000032015	SH3BGRL2	1:1	yes	0	0	0	0	0	0	0	0	1	0	1	0	0	0	0	0
ENSSSCG00000004469	LCA5	1:1	yes	0	0	0	0	0	0	0	0	0	0	0	0	0	0	0	0
ENSSSCG00000046076		Specific	yes	0	0	0	0	0	0	0	0	0	0	0	0	0	0	0	0
ENSSSCG00000050526		Specific	yes	0	0	0	0	0	0	0	0	0	0	0	0	0	0	0	0
ENSSSCG00000004470	HMGN3	1:1	yes	0	0	0	0	0	0	0	0	0	0	0	0	0	0	0	0
ENSSSCG00000004473	PHIP	1:1	yes	0	0	0	0	0	0	0	0	1	1	0	0	0	0	0	0
ENSSSCG00000044875		Specific	no	3	/	/	/	2	/	/	/	3	/	/	/	9	/	/	/
ENSSSCG00000044964		Specific	no	3	/	/	/	2	/	/	/	3	/	/	/	9	/	/	/
ENSSSCG00000004472	IRAK1BP1	1:1	yes	0	0	0	0	0	0	0	0	0	0	0	0	0	0	0	0
ENSSSCG00000048044		Specific	no	18	/	/	/	9	/	/	/	8	/	/	/	27	/	/	/
ENSSSCG00000044832		Specific	no	0	/	/	/	0	/	/	/	0	/	/	/	0	/	/	/
ENSSSCG00000034152	MEI4	1:1	yes	0	0	0	0	0	0	0	0	0	0	0	0	0	0	0	0
ENSSSCG00000004475	HTR1B	1:1	yes	0	0	0	0	0	0	0	0	0	0	0	0	0	0	0	0
ENSSSCG00000046698		Specific	no	4	/	/	/	5	/	/	/	4	/	/	/	2	/	/	/
ENSSSCG00000004477	IMPG1	1:1	no	0	/	/	/	0	/	/	/	1	/	/	/	0	/	/	/
ENSSSCG00000004478	MYO6	1:1	yes	0	0	0	0	0	0	0	0	0	0	0	0	0	0	0	0
ENSSSCG00000020702	SENP6	1:1	yes	0	0	0	0	0	0	0	0	0	0	0	0	0	0	0	0
ENSSSCG00000004479	FILIP1	1:1	yes	11	10	1	0	7	7	0	0	15	12	3	0	5	4	1	0
ENSSSCG00000033155	TMEM30A	1:1	yes	5	3	2	0	6	2	1	3	7	4	0	3	2	0	1	1
ENSSSCG00000004480	COX7A2	1:1	yes	1	0	0	1	1	0	1	0	1	0	1	0	2	0	1	1
ENSSSCG00000004484	COL12A1	1:1	yes	0	0	0	0	1	0	1	0	9	8	0	1	1	1	0	0
ENSSSCG00000044069		Specific	no	0	/	/	/	0	/	/	/	0	/	/	/	0	/	/	/
ENSSSCG00000004485	CD109	1:1	yes	0	0	0	0	0	0	0	0	0	0	0	0	1	1	0	0
ENSSSCG00000050469		Specific	yes	0	0	0	0	0	0	0	0	4	0	3	1	1	0	1	0
ENSSSCG00000004486	SLC17A5	1:1	yes	0	0	0	0	0	0	0	0	0	0	0	0	0	0	0	0
ENSSSCG00000004489		Specific	yes	3	3	0	0	6	6	0	0	6	5	0	1	10	10	0	0
ENSSSCG00000037674		Specific	yes	3	3	0	0	6	6	0	0	6	5	0	1	10	10	0	0
ENSSSCG00000004487	MTO1	1:1	no	0	/	/	/	0	/	/	/	0	/	/	/	0	/	/	/
ENSSSCG00000021383	CGAS	1:1	yes	0	0	0	0	0	0	0	0	0	0	0	0	1	0	1	0
ENSSSCG00000033160		N:1	yes	0	0	0	0	0	0	0	0	1	1	0	0	0	0	0	0
ENSSSCG00000045399		Specific	yes	0	0	0	0	0	0	0	0	0	0	0	0	0	0	0	0
ENSSSCG00000031165		Specific	yes	0	0	0	0	0	0	0	0	0	0	0	0	0	0	0	0
ENSSSCG00000039396		Specific	yes	0	0	0	0	0	0	0	0	0	0	0	0	0	0	0	0
ENSSSCG00000035076		Specific	yes	3	0	0	3	4	0	0	4	3	0	0	3	1	0	0	1
ENSSSCG00000031966		N:N	no	1	/	/	/	0	/	/	/	0	/	/	/	0	/	/	/
ENSSSCG00000005790		N:1	yes	1	0	0	1	1	0	0	1	2	0	1	1	2	0	1	1
ENSSSCG00000051179		Specific	no	0	/	/	/	1	/	/	/	2	/	/	/	0	/	/	/
ENSSSCG00000044547		Specific	yes	0	0	0	0	0	0	0	0	0	0	0	0	1	0	0	1
ENSSSCG00000041974		Specific	no	0	/	/	/	0	/	/	/	0	/	/	/	0	/	/	/
ENSSSCG00000004490	SETBP1	1:1	yes	0	0	0	0	5	5	0	0	5	3	2	0	0	0	0	0
ENSSSCG00000045948		Specific	yes	0	0	0	0	2	1	1	0	2	0	2	0	1	0	1	0
ENSSSCG00000050379		Specific	yes	0	0	0	0	1	0	0	1	1	0	0	1	1	0	0	1
ENSSSCG00000050905		Specific	yes	0	0	0	0	1	0	1	0	0	0	0	0	1	1	0	0
ENSSSCG00000004491	SLC14A2	1:1	yes	0	0	0	0	1	0	1	0	0	0	0	0	0	0	0	0
ENSSSCG00000004492	SLC14A1	1:1	yes	2	2	0	0	3	0	3	0	0	0	0	0	1	0	1	0
ENSSSCG00000004493	SIGLEC15	1:1	no	1	/	/	/	1	/	/	/	0	/	/	/	0	/	/	/
ENSSSCG00000021072	EPG5	1:1	yes	0	0	0	0	1	1	0	0	0	0	0	0	1	1	0	0
ENSSSCG00000004499	ATP5F1A	1:1	yes	0	0	0	0	0	0	0	0	0	0	0	0	0	0	0	0
ENSSSCG00000004498	HAUS1	1:1	yes	0	0	0	0	0	0	0	0	0	0	0	0	0	0	0	0
ENSSSCG00000004500	C18orf25	1:1	yes	2	0	2	0	1	1	0	0	2	2	0	0	1	0	1	0
ENSSSCG00000004502	RNF165	1:1	yes	2	0	2	0	1	1	0	0	0	0	0	0	0	0	0	0
ENSSSCG00000004503	LOXHD1	1:1	yes	1	1	0	0	2	1	1	0	2	2	0	0	0	0	0	0
ENSSSCG00000032053	ST8SIA5	1:1	yes	0	0	0	0	0	0	0	0	0	0	0	0	0	0	0	0
ENSSSCG00000034730	PIAS2	1:1	yes	0	0	0	0	0	0	0	0	0	0	0	0	0	0	0	0
ENSSSCG00000022643	KATNAL2	1:1	no	0	/	/	/	0	/	/	/	0	/	/	/	0	/	/	/
ENSSSCG00000005771	HDHD2	1:1	no	0	/	/	/	0	/	/	/	0	/	/	/	0	/	/	/
ENSSSCG00000005768		1:N	yes	0	0	0	0	0	0	0	0	0	0	0	0	1	0	1	0
ENSSSCG00000005767	SKOR2	1:1	yes	0	0	0	0	0	0	0	0	0	0	0	0	0	0	0	0
ENSSSCG00000004505	SMAD2	1:1	yes	1	0	1	0	0	0	0	0	1	0	1	0	0	0	0	0
ENSSSCG00000028076	ZBTB7C	1:1	yes	1	1	0	0	1	0	1	0	1	0	1	0	3	2	1	0
ENSSSCG00000004506	CTIF	1:1	yes	4	4	0	0	0	0	0	0	3	0	3	0	5	2	3	0
ENSSSCG00000004507	SMAD7	1:1	yes	5	5	0	0	11	11	0	0	5	5	0	0	3	3	0	0
ENSSSCG00000049139		Specific	no	1	/	/	/	3	/	/	/	0	/	/	/	0	/	/	/
ENSSSCG00000004508	DYM	1:1	yes	2	0	2	0	0	0	0	0	0	0	0	0	0	0	0	0
ENSSSCG00000035007	RPL17-C18orf32	1:1	yes	3	1	2	0	2	1	1	0	1	1	0	0	0	0	0	0
ENSSSCG00000004509	LIPG	1:1	yes	2	2	0	0	5	4	0	1	4	3	1	0	3	2	1	0
ENSSSCG00000043017		Specific	no	27	/	/	/	38	/	/	/	35	/	/	/	29	/	/	/
ENSSSCG00000004510	ACAA2	1:1	yes	0	0	0	0	0	0	0	0	1	0	0	1	0	0	0	0
ENSSSCG00000004511		1:N	yes	0	0	0	0	0	0	0	0	0	0	0	0	0	0	0	0
ENSSSCG00000049462		Specific	no	0	/	/	/	0	/	/	/	0	/	/	/	0	/	/	/
ENSSSCG00000045942		Specific	yes	0	0	0	0	0	0	0	0	0	0	0	0	0	0	0	0
ENSSSCG00000041158		Specific	no	0	/	/	/	1	/	/	/	1	/	/	/	0	/	/	/
ENSSSCG00000004516	MBD1	1:1	yes	0	0	0	0	0	0	0	0	0	0	0	0	0	0	0	0
ENSSSCG00000004517	CXXC1	1:1	yes	0	0	0	0	0	0	0	0	1	0	1	0	0	0	0	0
ENSSSCG00000004518	SKA1	1:1	yes	0	0	0	0	2	0	0	2	0	0	0	0	0	0	0	0
ENSSSCG00000004520	MAPK4	1:1	yes	0	0	0	0	0	0	0	0	0	0	0	0	1	0	1	0
ENSSSCG00000004521	MRO	1:1	yes	3	2	1	0	3	0	3	0	3	1	2	0	2	1	1	0
ENSSSCG00000004522	ME2	1:1	yes	1	0	1	0	0	0	0	0	1	0	1	0	0	0	0	0
ENSSSCG00000024479	ELAC1	1:1	yes	7	2	4	1	4	0	4	0	7	0	7	0	6	1	5	0
ENSSSCG00000004524	SMAD4	1:1	yes	7	2	4	1	4	0	4	0	7	0	7	0	6	1	5	0
ENSSSCG00000034427	MEX3C	1:1	yes	0	0	0	0	1	0	1	0	2	0	2	0	0	0	0	0
ENSSSCG00000041603		Specific	no	0	/	/	/	0	/	/	/	0	/	/	/	0	/	/	/
ENSSSCG00000040836	DCC	1:1	yes	1	0	1	0	0	0	0	0	1	1	0	0	0	0	0	0
ENSSSCG00000043936		Specific	no	0	/	/	/	0	/	/	/	0	/	/	/	0	/	/	/
ENSSSCG00000004528	MBD2	1:1	yes	1	0	1	0	0	0	0	0	2	0	2	0	1	1	0	0
ENSSSCG00000004529	POLI	1:1	yes	0	0	0	0	1	0	1	0	0	0	0	0	2	1	1	0
ENSSSCG00000004530	STARD6	1:1	yes	2	0	2	0	3	0	3	0	4	0	4	0	3	0	3	0
ENSSSCG00000004531	C18orf54	1:1	yes	1	0	1	0	4	0	3	1	2	0	2	0	4	0	3	1
ENSSSCG00000038606		Specific	yes	1	0	1	0	1	0	0	1	1	0	1	0	1	0	0	1
ENSSSCG00000041749		Specific	no	17	/	/	/	11	/	/	/	8	/	/	/	11	/	/	/
ENSSSCG00000048009		1:1	yes	2	0	2	0	0	0	0	0	8	1	2	5	1	0	1	0
ENSSSCG00000039443		Specific	yes	2	0	1	1	3	0	3	0	2	0	2	0	3	1	2	0
ENSSSCG00000035243	RAB27B	1:1	yes	1	0	1	0	3	0	2	1	3	1	1	1	0	0	0	0
ENSSSCG00000004534	CCDC68	1:1	yes	6	1	4	1	3	0	1	2	5	1	3	1	2	0	2	0
ENSSSCG00000004535	TCF4	1:1	yes	13	12	1	0	17	10	7	0	21	17	4	0	18	14	4	0
ENSSSCG00000032236		Specific	yes	13	12	1	0	17	10	7	0	21	17	4	0	18	14	4	0
ENSSSCG00000004537	TXNL1	1:1	yes	1	0	1	0	0	0	0	0	1	0	1	0	1	0	1	0
ENSSSCG00000004538	WDR7	1:1	no	3	/	/	/	1	/	/	/	0	/	/	/	1	/	/	/
ENSSSCG00000046392		Specific	yes	2	0	2	0	0	0	0	0	2	0	2	0	0	0	0	0
ENSSSCG00000038971	ST8SIA3	1:1	yes	0	0	0	0	1	0	1	0	1	0	1	0	0	0	0	0
ENSSSCG00000004540	ONECUT2	1:1	yes	0	0	0	0	0	0	0	0	0	0	0	0	0	0	0	0
ENSSSCG00000004541	FECH	1:1	yes	0	0	0	0	0	0	0	0	0	0	0	0	0	0	0	0
ENSSSCG00000033063		Specific	yes	2	1	1	0	3	0	3	0	1	1	0	0	0	0	0	0
ENSSSCG00000004542	NARS1	1:1	yes	0	0	0	0	1	0	0	1	0	0	0	0	0	0	0	0
ENSSSCG00000004543	MTFMT	1:1	yes	0	0	0	0	1	0	0	1	1	0	0	1	1	0	0	1
ENSSSCG00000004544	SPG21	1:1	yes	0	0	0	0	1	0	0	1	1	0	0	1	1	0	0	1
ENSSSCG00000004545	ANKDD1A	1:1	no	2	/	/	/	6	/	/	/	10	/	/	/	10	/	/	/
ENSSSCG00000037998		1:1	no	1	/	/	/	0	/	/	/	0	/	/	/	0	/	/	/
ENSSSCG00000004547		1:N	yes	10	6	2	2	7	2	4	1	7	6	0	1	6	4	1	1
ENSSSCG00000004548	PIF1	1:1	yes	10	6	2	2	7	2	4	1	7	6	0	1	6	4	1	1
ENSSSCG00000004549	RBPMS2	1:1	yes	0	0	0	0	4	1	2	1	2	1	0	1	1	1	0	0
ENSSSCG00000004550	OAZ2	1:1	yes	6	5	1	0	2	1	1	0	1	1	0	0	2	2	0	0
ENSSSCG00000004551	ZNF609	1:1	yes	17	10	4	3	13	11	0	2	20	14	3	3	14	10	1	3
ENSSSCG00000041571		Specific	yes	7	4	2	1	4	2	2	0	7	3	4	0	3	2	1	0
ENSSSCG00000004552	TRIP4	1:1	yes	6	4	2	0	4	1	3	0	4	3	1	0	4	4	0	0
ENSSSCG00000004554	PCLAF	1:N	yes	6	4	2	0	4	1	3	0	4	3	1	0	4	4	0	0
ENSSSCG00000045500		N:1	yes	9	8	1	0	8	7	1	0	7	6	0	1	7	5	2	0
ENSSSCG00000004558	CSNK1G1	1:1	no	5	/	/	/	11	/	/	/	12	/	/	/	9	/	/	/
ENSSSCG00000034137	PPIB	1:1	yes	0	0	0	0	2	2	0	0	1	0	1	0	0	0	0	0
ENSSSCG00000037275	SNX22	1:1	yes	1	0	1	0	0	0	0	0	0	0	0	0	1	0	1	0
ENSSSCG00000042703		N:1	yes	1	0	1	0	0	0	0	0	2	1	1	0	0	0	0	0
ENSSSCG00000048062		N:1	yes	1	0	1	0	0	0	0	0	2	1	1	0	0	0	0	0
ENSSSCG00000047502		Specific	yes	1	1	0	0	0	0	0	0	0	0	0	0	1	1	0	0
ENSSSCG00000034124	CIAO2A	1:1	yes	1	1	0	0	0	0	0	0	2	0	1	1	1	0	1	0
ENSSSCG00000021588	DAPK2	1:1	yes	9	4	5	0	6	5	1	0	18	10	8	0	11	10	1	0
ENSSSCG00000004561	HERC1	1:1	yes	0	0	0	0	2	2	0	0	1	1	0	0	2	2	0	0
ENSSSCG00000038786		1:1	yes	4	4	0	0	6	4	2	0	7	6	1	0	8	4	4	0
ENSSSCG00000028737	USP3	1:1	yes	4	2	2	0	4	1	2	1	2	1	1	0	6	5	1	0
ENSSSCG00000032949	APH1B	1:1	yes	3	2	1	0	3	3	0	0	9	9	0	0	4	4	0	0
ENSSSCG00000004565	CA12	1:1	yes	3	3	0	0	8	6	2	0	2	2	0	0	6	5	1	0
ENSSSCG00000026571	RAB8B	1:1	yes	3	2	1	0	3	3	0	0	9	9	0	0	4	4	0	0
ENSSSCG00000023158		Specific	yes	11	7	4	0	11	9	2	0	13	11	2	0	16	13	3	0
ENSSSCG00000004569	LACTB	1:1	yes	3	2	1	0	5	1	4	0	3	1	2	0	4	2	2	0
ENSSSCG00000004570	TPM1	1:1	yes	7	5	2	0	8	7	1	0	17	16	1	0	9	8	1	0
ENSSSCG00000024088	TLN2	1:1	yes	3	2	1	0	9	7	2	0	12	9	3	0	10	7	3	0
ENSSSCG00000046767		Specific	yes	3	1	2	0	2	0	2	0	5	5	0	0	4	1	2	1
ENSSSCG00000004572		Specific	yes	3	0	2	1	0	0	0	0	4	0	3	1	1	0	1	0
ENSSSCG00000035016		Specific	yes	3	0	2	1	0	0	0	0	4	0	3	1	1	0	1	0
ENSSSCG00000004573		Specific	yes	7	2	3	2	5	4	1	0	8	2	5	1	9	6	3	0
ENSSSCG00000036431	VPS13C	1:1	yes	3	0	3	0	1	1	0	0	2	2	0	0	5	4	1	0
ENSSSCG00000004576	RORA	1:1	yes	1	0	1	0	2	1	1	0	0	0	0	0	0	0	0	0
ENSSSCG00000004577	ICE2	1:1	yes	6	3	3	0	1	1	0	0	7	3	4	0	6	4	2	0
ENSSSCG00000004578		Specific	yes	5	3	2	0	1	0	0	1	1	0	1	0	0	0	0	0
ENSSSCG00000035244	FOXB1	1:1	yes	2	1	1	0	2	0	1	1	0	0	0	0	2	0	2	0
ENSSSCG00000004582	BNIP2	1:1	yes	0	0	0	0	0	0	0	0	0	0	0	0	0	0	0	0
ENSSSCG00000004583		Specific	yes	0	0	0	0	0	0	0	0	0	0	0	0	0	0	0	0
ENSSSCG00000004584	GCNT3	1:1	no	1	/	/	/	5	/	/	/	7	/	/	/	5	/	/	/
ENSSSCG00000004586	FAM81A	1:1	yes	4	1	3	0	5	4	1	0	5	3	2	0	3	1	2	0
ENSSSCG00000004587	MYO1E	1:1	yes	7	5	2	0	6	4	2	0	13	10	3	0	2	1	1	0
ENSSSCG00000004588	CCNB2	1:1	yes	0	0	0	0	0	0	0	0	1	1	0	0	0	0	0	0
ENSSSCG00000004589	RNF111	1:1	no	2	/	/	/	4	/	/	/	6	/	/	/	7	/	/	/
ENSSSCG00000004592	SLTM	1:1	yes	0	0	0	0	0	0	0	0	3	2	1	0	1	0	0	1
ENSSSCG00000024131	MINDY2	1:1	yes	2	1	1	0	1	0	1	0	2	0	2	0	0	0	0	0
ENSSSCG00000004595	ADAM10	1:1	yes	6	5	1	0	3	2	1	0	4	3	1	0	3	3	0	0
ENSSSCG00000024660		Specific	yes	2	1	1	0	2	1	1	0	4	3	1	0	1	1	0	0
ENSSSCG00000004596	LIPC	1:1	yes	7	3	3	1	6	2	4	0	10	3	7	0	0	0	0	0
ENSSSCG00000025578	ALDH1A2	1:1	no	0	/	/	/	2	/	/	/	0	/	/	/	0	/	/	/
ENSSSCG00000004597	AQP9	1:1	yes	0	0	0	0	0	0	0	0	0	0	0	0	1	0	0	1
ENSSSCG00000046774		N:1	no	1	/	/	/	0	/	/	/	0	/	/	/	1	/	/	/
ENSSSCG00000030605	POLR2M	1:1	yes	0	0	0	0	0	0	0	0	0	0	0	0	0	0	0	0
ENSSSCG00000004598		1:N	yes	2	0	2	0	1	0	1	0	1	0	1	0	1	0	1	0
ENSSSCG00000035038	CGNL1	1:1	yes	7	5	2	0	3	2	1	0	6	4	2	0	2	1	1	0
ENSSSCG00000004600	TCF12	1:1	yes	6	6	0	0	3	3	0	0	9	8	1	0	1	1	0	0
ENSSSCG00000041181		Specific	yes	10	7	3	0	7	7	0	0	13	8	5	0	7	6	1	0
ENSSSCG00000043390		Specific	yes	0	0	0	0	1	0	1	0	3	2	1	0	4	1	3	0
ENSSSCG00000026960		1:N	yes	5	2	2	1	3	1	2	0	7	5	2	0	2	2	0	0
ENSSSCG00000046217		Specific	no	1	/	/	/	2	/	/	/	3	/	/	/	0	/	/	/
ENSSSCG00000004601	MNS1	1:1	no	1	/	/	/	2	/	/	/	3	/	/	/	0	/	/	/
ENSSSCG00000004602	TEX9	1:1	yes	1	0	1	0	2	0	2	0	4	1	3	0	4	0	4	0
ENSSSCG00000004603	RFX7	1:1	yes	1	0	1	0	0	0	0	0	0	0	0	0	0	0	0	0
ENSSSCG00000049979		Specific	no	1	/	/	/	1	/	/	/	0	/	/	/	0	/	/	/
ENSSSCG00000037499	NEDD4	1:1	no	1	/	/	/	1	/	/	/	0	/	/	/	1	/	/	/
ENSSSCG00000035798	PRTG	1:1	yes	0	0	0	0	0	0	0	0	0	0	0	0	0	0	0	0
ENSSSCG00000004607	PYGO1	1:1	yes	0	0	0	0	0	0	0	0	0	0	0	0	0	0	0	0
ENSSSCG00000004608	DNAAF4	1:1	yes	0	0	0	0	0	0	0	0	0	0	0	0	1	0	0	1
ENSSSCG00000004610	CCPG1	1:1	no	0	/	/	/	2	/	/	/	1	/	/	/	1	/	/	/
ENSSSCG00000032854	C15orf65	1:1	yes	2	0	2	0	0	0	0	0	0	0	0	0	0	0	0	0
ENSSSCG00000032619	PIGB	1:1	yes	7	4	3	0	4	4	0	0	6	5	1	0	4	4	0	0
ENSSSCG00000004612	RAB27A	1:1	yes	7	4	3	0	4	4	0	0	6	5	1	0	4	4	0	0
ENSSSCG00000024983	RSL24D1	1:1	yes	3	2	1	0	1	0	1	0	5	1	4	0	3	0	3	0
ENSSSCG00000004614	UNC13C	1:1	yes	1	0	1	0	0	0	0	0	0	0	0	0	0	0	0	0
ENSSSCG00000051452		Specific	yes	4	0	4	0	7	3	3	1	6	0	6	0	1	0	1	0
ENSSSCG00000004615	WDR72	1:1	yes	1	0	1	0	0	0	0	0	0	0	0	0	0	0	0	0
ENSSSCG00000041333		Specific	yes	2	0	1	1	3	0	3	0	5	1	4	0	1	0	0	1
ENSSSCG00000004616	ONECUT1	1:1	yes	0	0	0	0	0	0	0	0	1	0	1	0	0	0	0	0
ENSSSCG00000004617	FAM214A	1:1	yes	5	3	1	1	0	0	0	0	7	3	4	0	5	3	2	0
ENSSSCG00000004620	MYO5A	1:1	yes	4	3	1	0	4	4	0	0	7	4	3	0	2	0	2	0
ENSSSCG00000004621	MYO5C	1:1	yes	0	0	0	0	0	0	0	0	1	1	0	0	0	0	0	0
ENSSSCG00000004622	GNB5	1:1	yes	3	3	0	0	3	1	1	1	4	3	0	1	4	3	0	1
ENSSSCG00000004623		Specific	yes	0	0	0	0	0	0	0	0	0	0	0	0	0	0	0	0
ENSSSCG00000004624	MAPK6	1:1	yes	1	1	0	0	1	0	1	0	0	0	0	0	0	0	0	0
ENSSSCG00000004625	LEO1	1:1	yes	5	1	4	0	3	0	2	1	7	5	2	0	4	1	2	1
ENSSSCG00000004626	TMOD3	1:1	yes	6	3	3	0	2	0	2	0	9	4	5	0	5	2	3	0
ENSSSCG00000004628	TMOD2	1:1	yes	2	2	0	0	4	3	1	0	8	6	2	0	5	4	1	0
ENSSSCG00000004629	LYSMD2	1:1	yes	1	0	1	0	2	1	1	0	3	3	0	0	1	1	0	0
ENSSSCG00000004630	SCG3	1:1	yes	0	0	0	0	0	0	0	0	0	0	0	0	0	0	0	0
ENSSSCG00000032517	DMXL2	1:1	yes	1	0	1	0	1	1	0	0	1	1	0	0	0	0	0	0
ENSSSCG00000039810		Specific	no	0	/	/	/	0	/	/	/	1	/	/	/	0	/	/	/
ENSSSCG00000004632	GLDN	1:1	yes	0	0	0	0	0	0	0	0	1	1	0	0	0	0	0	0
ENSSSCG00000030168	CYP19A1	1:1	yes	0	0	0	0	0	0	0	0	1	1	0	0	0	0	0	0
ENSSSCG00000043744		Specific	yes	1	0	0	1	0	0	0	0	2	0	0	2	0	0	0	0
ENSSSCG00000004634	AP4E1	1:1	yes	1	1	0	0	2	1	1	0	5	5	0	0	5	4	1	0
ENSSSCG00000031794	TNFAIP8L3	1:1	yes	0	0	0	0	0	0	0	0	0	0	0	0	0	0	0	0
ENSSSCG00000004635	SPPL2A	1:1	yes	0	0	0	0	1	0	1	0	3	1	2	0	1	1	0	0
ENSSSCG00000047865		Specific	yes	0	0	0	0	0	0	0	0	1	0	1	0	0	0	0	0
ENSSSCG00000004636	TRPM7	1:1	yes	6	3	2	1	2	0	2	0	5	2	2	1	5	1	2	2
ENSSSCG00000034352		Specific	yes	3	2	0	1	1	1	0	0	1	0	1	0	0	0	0	0
ENSSSCG00000004638	USP50	1:1	yes	0	0	0	0	0	0	0	0	1	0	0	1	2	0	1	1
ENSSSCG00000004639	USP8	1:1	yes	1	0	1	0	0	0	0	0	1	0	0	1	0	0	0	0
ENSSSCG00000004645	GABPB1	1:1	yes	0	0	0	0	0	0	0	0	0	0	0	0	0	0	0	0
ENSSSCG00000004644	HDC	1:1	yes	1	0	1	0	0	0	0	0	0	0	0	0	0	0	0	0
ENSSSCG00000004643	SLC27A2	1:1	yes	1	0	1	0	0	0	0	0	0	0	0	0	0	0	0	0
ENSSSCG00000004646	ATP8B4	1:1	yes	1	0	0	1	0	0	0	0	0	0	0	0	0	0	0	0
ENSSSCG00000045182		Specific	no	0	/	/	/	0	/	/	/	9	/	/	/	9	/	/	/
ENSSSCG00000004647	DTWD1	1:1	yes	5	2	3	0	4	2	2	0	2	1	1	0	3	1	2	0
ENSSSCG00000004648	FAM227B	1:1	yes	3	2	1	0	0	0	0	0	3	3	0	0	1	0	1	0
ENSSSCG00000004651	GALK2	1:1	yes	3	1	2	0	3	1	2	0	1	0	1	0	1	0	0	1
ENSSSCG00000004652	COPS2	1:1	yes	3	1	2	0	3	1	2	0	1	0	1	0	1	0	0	1
ENSSSCG00000004653	SECISBP2L	1:1	yes	0	0	0	0	0	0	0	0	1	1	0	0	0	0	0	0
ENSSSCG00000004657	CEP152	1:1	yes	2	0	1	1	0	0	0	0	2	2	0	0	0	0	0	0
ENSSSCG00000004656		Specific	yes	1	0	1	0	1	1	0	0	0	0	0	0	0	0	0	0
ENSSSCG00000004658	FBN1	1:1	yes	0	0	0	0	1	1	0	0	2	0	1	1	0	0	0	0
ENSSSCG00000032141	DUT	1:1	yes	1	0	1	0	1	0	1	0	0	0	0	0	0	0	0	0
ENSSSCG00000004659	SLC12A1	1:1	yes	0	0	0	0	0	0	0	0	0	0	0	0	0	0	0	0
ENSSSCG00000040204	CTXN2	1:1	yes	0	0	0	0	0	0	0	0	0	0	0	0	0	0	0	0
ENSSSCG00000004661	MYEF2	1:1	yes	1	0	1	0	1	0	1	0	0	0	0	0	0	0	0	0
ENSSSCG00000004662	SLC24A5	1:1	yes	0	0	0	0	0	0	0	0	0	0	0	0	0	0	0	0
ENSSSCG00000004663	SEMA6D	1:1	yes	1	0	1	0	2	0	2	0	0	0	0	0	1	1	0	0
ENSSSCG00000049014		Specific	no	0	/	/	/	0	/	/	/	0	/	/	/	0	/	/	/
ENSSSCG00000042248		Specific	no	0	/	/	/	0	/	/	/	0	/	/	/	0	/	/	/
ENSSSCG00000050164		Specific	yes	0	0	0	0	0	0	0	0	0	0	0	0	0	0	0	0
ENSSSCG00000045481		Specific	yes	4	1	1	2	0	0	0	0	3	1	2	0	4	0	2	2
ENSSSCG00000051796		Specific	no	1	/	/	/	0	/	/	/	1	/	/	/	3	/	/	/
ENSSSCG00000044345		Specific	no	7	/	/	/	10	/	/	/	7	/	/	/	14	/	/	/
ENSSSCG00000004666		1:N	yes	1	1	0	0	1	0	1	0	2	0	2	0	3	1	2	0
ENSSSCG00000037384	BLOC1S6	1:1	yes	2	1	1	0	2	0	2	0	6	3	3	0	6	0	6	0
ENSSSCG00000049592		Specific	no	0	/	/	/	0	/	/	/	0	/	/	/	0	/	/	/
ENSSSCG00000004668	SLC30A4	1:1	yes	0	0	0	0	0	0	0	0	3	1	2	0	1	0	1	0
ENSSSCG00000004670		1:1	yes	3	1	1	1	2	0	2	0	3	1	2	0	7	4	2	1
ENSSSCG00000004671	SPATA5L1	1:1	yes	5	1	4	0	1	0	1	0	3	1	2	0	3	2	1	0
ENSSSCG00000004672	GATM	1:1	yes	1	0	1	0	0	0	0	0	0	0	0	0	0	0	0	0
ENSSSCG00000004673	SLC28A2	1:1	yes	4	0	4	0	3	0	3	0	6	0	6	0	3	0	3	0
ENSSSCG00000004674	SHF	1:1	yes	0	0	0	0	0	0	0	0	0	0	0	0	0	0	0	0
ENSSSCG00000004675	DUOX1	1:1	yes	3	2	1	0	2	0	1	1	5	1	3	1	7	1	4	2
ENSSSCG00000004676	DUOXA2	1:1	no	1	/	/	/	0	/	/	/	0	/	/	/	0	/	/	/
ENSSSCG00000004677	DUOXA1	1:1	yes	8	4	3	1	2	1	0	1	5	0	3	2	4	0	3	1
ENSSSCG00000004678	DUOX2	1:1	yes	3	2	1	0	2	0	1	1	5	1	3	1	7	1	4	2
ENSSSCG00000004679	SORD	1:1	yes	0	0	0	0	1	0	1	0	0	0	0	0	0	0	0	0
ENSSSCG00000004680	TERB2	1:1	yes	2	0	2	0	2	1	1	0	1	0	1	0	0	0	0	0
ENSSSCG00000004681	TRIM69	1:1	no	7	/	/	/	8	/	/	/	11	/	/	/	7	/	/	/
ENSSSCG00000004687	B2M	1:1	yes	1	1	0	0	0	0	0	0	1	1	0	0	0	0	0	0
ENSSSCG00000004684	SPG11	1:1	yes	4	3	1	0	4	4	0	0	4	4	0	0	1	1	0	0
ENSSSCG00000004691	EIF3J	1:1	yes	1	0	1	0	0	0	0	0	0	0	0	0	0	0	0	0
ENSSSCG00000035827	CTDSPL2	1:1	yes	3	1	2	0	0	0	0	0	2	2	0	0	0	0	0	0
ENSSSCG00000023996	GOLM2	1:1	yes	0	0	0	0	0	0	0	0	0	0	0	0	0	0	0	0
ENSSSCG00000004694	FRMD5	1:1	yes	2	0	2	0	0	0	0	0	1	0	1	0	0	0	0	0
ENSSSCG00000004695	WDR76	1:1	yes	5	0	5	0	0	0	0	0	0	0	0	0	0	0	0	0
ENSSSCG00000040383	MFAP1	1:1	yes	5	0	5	0	0	0	0	0	0	0	0	0	0	0	0	0
ENSSSCG00000038436	HYPK	1:1	yes	0	0	0	0	0	0	0	0	0	0	0	0	0	0	0	0
ENSSSCG00000004698	SERINC4	1:1	yes	1	0	1	0	0	0	0	0	0	0	0	0	0	0	0	0
ENSSSCG00000024263	SERF2	1:1	yes	0	0	0	0	0	0	0	0	0	0	0	0	0	0	0	0
ENSSSCG00000004699	ELL3	1:1	no	0	/	/	/	0	/	/	/	0	/	/	/	0	/	/	/
ENSSSCG00000004700	PDIA3	1:1	yes	2	0	2	0	0	0	0	0	0	0	0	0	0	0	0	0
ENSSSCG00000004701	CATSPER2	1:1	yes	2	0	2	0	0	0	0	0	0	0	0	0	0	0	0	0
ENSSSCG00000004702	STRC	1:1	yes	0	0	0	0	0	0	0	0	0	0	0	0	0	0	0	0
ENSSSCG00000004703		1:N	no	3	/	/	/	0	/	/	/	2	/	/	/	2	/	/	/
ENSSSCG00000004704	PPIP5K1	1:1	yes	2	0	0	2	1	0	0	1	2	0	0	2	4	0	0	4
ENSSSCG00000004705	MAP1A	1:1	yes	0	0	0	0	0	0	0	0	0	0	0	0	0	0	0	0
ENSSSCG00000031949	TP53BP1	1:1	yes	1	0	0	1	1	1	0	0	2	1	0	1	0	0	0	0
ENSSSCG00000004708	TUBGCP4	1:1	yes	0	0	0	0	0	0	0	0	0	0	0	0	0	0	0	0
ENSSSCG00000004709	ZSCAN29	1:1	yes	0	0	0	0	0	0	0	0	0	0	0	0	2	0	2	0
ENSSSCG00000040362		Specific	yes	0	0	0	0	0	0	0	0	0	0	0	0	0	0	0	0
ENSSSCG00000004710	ADAL	1:1	yes	0	0	0	0	0	0	0	0	0	0	0	0	0	0	0	0
ENSSSCG00000048742		Specific	yes	0	0	0	0	0	0	0	0	0	0	0	0	0	0	0	0
ENSSSCG00000004712	TGM7	1:1	yes	0	0	0	0	0	0	0	0	0	0	0	0	0	0	0	0
ENSSSCG00000004713	TGM5	1:1	yes	0	0	0	0	0	0	0	0	0	0	0	0	0	0	0	0
ENSSSCG00000004714	EPB42	1:1	yes	0	0	0	0	0	0	0	0	0	0	0	0	0	0	0	0
ENSSSCG00000038434		Specific	yes	0	0	0	0	0	0	0	0	0	0	0	0	0	0	0	0
ENSSSCG00000034771	CCNDBP1	1:1	yes	4	2	2	0	0	0	0	0	1	0	1	0	2	0	2	0
ENSSSCG00000004716	TMEM62	1:1	yes	3	1	2	0	0	0	0	0	0	0	0	0	0	0	0	0
ENSSSCG00000004717	UBR1	1:1	yes	0	0	0	0	2	0	2	0	1	0	1	0	0	0	0	0
ENSSSCG00000004718	TTBK2	1:1	yes	3	0	2	1	0	0	0	0	2	0	2	0	8	3	5	0
ENSSSCG00000004719	CDAN1	1:1	yes	1	0	1	0	1	0	1	0	0	0	0	0	1	1	0	0
ENSSSCG00000022039		Specific	yes	0	0	0	0	1	1	0	0	1	1	0	0	2	2	0	0
ENSSSCG00000044105		Specific	yes	3	1	2	0	0	0	0	0	0	0	0	0	0	0	0	0
ENSSSCG00000044127		Specific	yes	5	4	1	0	2	2	0	0	3	2	1	0	2	1	1	0
ENSSSCG00000035719	HAUS2	1:1	yes	5	2	3	0	5	2	3	0	5	4	1	0	1	0	1	0
ENSSSCG00000004726	LRRC57	1:N	yes	3	2	1	0	3	2	1	0	4	2	2	0	1	1	0	0
ENSSSCG00000038735	SNAP23	1:1	yes	4	1	3	0	2	0	2	0	1	0	1	0	2	0	2	0
ENSSSCG00000004725	ZNF106	1:1	yes	4	2	2	0	2	0	2	0	0	0	0	0	1	1	0	0
ENSSSCG00000004728	CAPN3	1:1	yes	0	0	0	0	1	0	1	0	1	0	1	0	0	0	0	0
ENSSSCG00000004729		1:N	yes	1	1	0	0	1	1	0	0	2	0	2	0	4	1	2	1
ENSSSCG00000004730	TMEM87A	1:1	yes	1	1	0	0	1	1	0	0	2	0	2	0	4	1	2	1
ENSSSCG00000033472		Specific	yes	3	0	2	1	1	0	1	0	1	0	0	1	3	3	0	0
ENSSSCG00000004731	VPS39	1:1	yes	1	0	1	0	0	0	0	0	2	0	2	0	3	1	2	0
ENSSSCG00000004732	PLA2G4F	1:1	yes	0	0	0	0	1	0	1	0	0	0	0	0	0	0	0	0
ENSSSCG00000004733	PLA2G4D	1:1	yes	0	0	0	0	0	0	0	0	0	0	0	0	0	0	0	0
ENSSSCG00000037292	PLA2G4E	1:1	yes	2	2	0	0	1	0	1	0	4	3	1	0	4	3	1	0
ENSSSCG00000020666	EHD4	1:1	yes	4	3	1	0	3	2	1	0	4	4	0	0	5	5	0	0
ENSSSCG00000004736	SPTBN5	1:1	yes	1	1	0	0	0	0	0	0	0	0	0	0	0	0	0	0
ENSSSCG00000004737	PLA2G4B	1:N	yes	1	1	0	0	0	0	0	0	0	0	0	0	5	4	1	0
ENSSSCG00000004738	MAPKBP1	1:1	yes	2	1	0	1	1	0	1	0	4	2	2	0	2	2	0	0
ENSSSCG00000004739	MGA	1:1	yes	2	2	0	0	0	0	0	0	4	3	1	0	3	1	2	0
ENSSSCG00000004744	TYRO3	1:1	yes	3	3	0	0	3	2	1	0	1	0	1	0	1	1	0	0
ENSSSCG00000004745	RPAP1	1:1	yes	0	0	0	0	1	1	0	0	0	0	0	0	0	0	0	0
ENSSSCG00000004747	RTF1	1:1	no	1	/	/	/	0	/	/	/	0	/	/	/	0	/	/	/
ENSSSCG00000004748	NDUFAF1	1:1	yes	2	0	2	0	1	0	1	0	2	0	2	0	0	0	0	0
ENSSSCG00000035544		1:N	yes	1	0	1	0	0	0	0	0	0	0	0	0	0	0	0	0
ENSSSCG00000004750	OIP5	1:1	yes	1	0	1	0	0	0	0	0	0	0	0	0	0	0	0	0
ENSSSCG00000004751	CHP1	1:1	yes	0	0	0	0	1	0	1	0	0	0	0	0	1	0	1	0
ENSSSCG00000004752	EXD1	1:1	yes	0	0	0	0	1	0	1	0	0	0	0	0	1	0	1	0
ENSSSCG00000004753	INO80	1:1	no	2	/	/	/	3	/	/	/	1	/	/	/	0	/	/	/
ENSSSCG00000038521	CHAC1	1:1	yes	5	4	1	0	4	4	0	0	7	6	1	0	4	4	0	0
ENSSSCG00000004755	DLL4	1:1	yes	3	3	0	0	6	6	0	0	9	7	2	0	8	8	0	0
ENSSSCG00000004757	VPS18	1:1	yes	11	6	5	0	9	7	2	0	16	9	5	2	17	6	11	0
ENSSSCG00000004758	RHOV	1:1	yes	1	0	0	1	1	1	0	0	0	0	0	0	1	0	1	0
ENSSSCG00000004759	SPINT1	1:1	yes	0	0	0	0	1	0	1	0	0	0	0	0	0	0	0	0
ENSSSCG00000004760	PPP1R14D	1:1	yes	0	0	0	0	0	0	0	0	0	0	0	0	0	0	0	0
ENSSSCG00000005612		1:1	no	0	/	/	/	0	/	/	/	0	/	/	/	0	/	/	/
ENSSSCG00000004761	ZFYVE19	1:1	yes	0	0	0	0	0	0	0	0	0	0	0	0	0	0	0	0
ENSSSCG00000004762	DNAJC17	1:1	yes	0	0	0	0	0	0	0	0	0	0	0	0	0	0	0	0
ENSSSCG00000004765	RMDN3	1:1	yes	0	0	0	0	0	0	0	0	0	0	0	0	0	0	0	0
ENSSSCG00000032022	GCHFR	1:1	yes	0	0	0	0	1	0	1	0	1	0	1	0	1	0	1	0
ENSSSCG00000043412		Specific	yes	0	0	0	0	1	0	1	0	1	0	1	0	1	0	1	0
ENSSSCG00000004766	RAD51	1:1	no	0	/	/	/	1	/	/	/	0	/	/	/	3	/	/	/
ENSSSCG00000039107		N:1	yes	0	0	0	0	0	0	0	0	0	0	0	0	0	0	0	0
ENSSSCG00000042522		N:1	yes	0	0	0	0	0	0	0	0	0	0	0	0	0	0	0	0
ENSSSCG00000038033	CCDC32	1:1	yes	1	0	1	0	3	0	2	1	3	0	3	0	3	1	2	0
ENSSSCG00000004770		Specific	no	0	/	/	/	0	/	/	/	0	/	/	/	1	/	/	/
ENSSSCG00000004772	BAHD1	1:1	yes	6	4	2	0	4	3	1	0	4	3	1	0	2	2	0	0
ENSSSCG00000004774	IVD	1:1	yes	0	0	0	0	1	1	0	0	1	1	0	0	0	0	0	0
ENSSSCG00000004776	DISP2	1:1	yes	0	0	0	0	1	1	0	0	1	1	0	0	1	1	0	0
ENSSSCG00000023975	CCDC9B	1:1	yes	7	6	1	0	7	6	1	0	6	4	2	0	6	4	2	0
ENSSSCG00000004779	PLCB2	1:1	yes	2	1	1	0	1	1	0	0	2	2	0	0	1	1	0	0
ENSSSCG00000004781	PAK6	1:1	yes	0	0	0	0	1	1	0	0	0	0	0	0	2	1	1	0
ENSSSCG00000004782		1:N	yes	1	0	1	0	0	0	0	0	3	3	0	0	2	2	0	0
ENSSSCG00000035284	BMF	1:1	yes	0	0	0	0	2	2	0	0	0	0	0	0	1	1	0	0
ENSSSCG00000004785	SRP14	1:1	yes	6	6	0	0	12	11	1	0	13	10	2	1	14	10	4	0
ENSSSCG00000039061	EIF2AK4	1:1	yes	0	0	0	0	2	0	2	0	1	1	0	0	2	0	2	0
ENSSSCG00000004787	GPR176	1:1	yes	0	0	0	0	2	0	2	0	1	1	0	0	2	0	2	0
ENSSSCG00000040418	FSIP1	1:1	yes	2	2	0	0	1	1	0	0	5	3	1	1	10	2	7	1
ENSSSCG00000046035		Specific	yes	0	0	0	0	0	0	0	0	0	0	0	0	0	0	0	0
ENSSSCG00000004789	THBS1	1:1	yes	11	11	0	0	7	6	0	1	17	14	2	1	19	18	1	0
ENSSSCG00000004791	RASGRP1	1:1	yes	1	1	0	0	2	2	0	0	1	1	0	0	4	4	0	0
ENSSSCG00000004792	FAM98B	1:1	no	0	/	/	/	0	/	/	/	0	/	/	/	1	/	/	/
ENSSSCG00000039393	SPRED1	1:1	yes	3	2	1	0	0	0	0	0	7	5	2	0	15	12	3	0
ENSSSCG00000043630		Specific	yes	0	0	0	0	0	0	0	0	3	2	1	0	2	1	1	0
ENSSSCG00000004794	TMCO5A	1:1	yes	7	1	6	0	1	1	0	0	3	0	2	1	6	0	6	0
ENSSSCG00000049157		Specific	no	1	/	/	/	0	/	/	/	2	/	/	/	0	/	/	/
ENSSSCG00000047417		Specific	yes	0	0	0	0	0	0	0	0	0	0	0	0	0	0	0	0
ENSSSCG00000004795	MEIS2	1:1	yes	6	5	1	0	6	4	2	0	3	3	0	0	5	3	2	0
ENSSSCG00000026900	CDIN1	1:1	yes	0	0	0	0	0	0	0	0	0	0	0	0	0	0	0	0
ENSSSCG00000048762		Specific	yes	4	0	4	0	0	0	0	0	1	0	1	0	0	0	0	0
ENSSSCG00000042387		Specific	yes	0	0	0	0	0	0	0	0	0	0	0	0	0	0	0	0
ENSSSCG00000048307		Specific	yes	1	0	1	0	1	1	0	0	0	0	0	0	1	0	1	0
ENSSSCG00000035254	DPH6	1:1	yes	0	0	0	0	0	0	0	0	0	0	0	0	0	0	0	0
ENSSSCG00000050569		Specific	no	0	/	/	/	0	/	/	/	0	/	/	/	0	/	/	/
ENSSSCG00000030003		N:1	no	0	/	/	/	0	/	/	/	0	/	/	/	1	/	/	/
ENSSSCG00000041438		Specific	yes	0	0	0	0	1	0	1	0	0	0	0	0	0	0	0	0
ENSSSCG00000044817		Specific	yes	0	0	0	0	0	0	0	0	0	0	0	0	0	0	0	0
ENSSSCG00000004799	ZNF770	1:1	yes	0	0	0	0	0	0	0	0	0	0	0	0	0	0	0	0
ENSSSCG00000004802	AQR	1:1	yes	0	0	0	0	0	0	0	0	0	0	0	0	0	0	0	0
ENSSSCG00000004803	ACTC1	1:1	yes	0	0	0	0	0	0	0	0	0	0	0	0	1	0	1	0
ENSSSCG00000036219	GJD2	1:1	yes	0	0	0	0	0	0	0	0	0	0	0	0	1	0	1	0
ENSSSCG00000004806		1:N	yes	0	0	0	0	0	0	0	0	0	0	0	0	0	0	0	0
ENSSSCG00000004807	SCG5	1:1	yes	0	0	0	0	0	0	0	0	0	0	0	0	0	0	0	0
ENSSSCG00000033657	GREM1	1:1	yes	1	1	0	0	0	0	0	0	1	0	0	1	1	0	1	0
ENSSSCG00000044690	FMN1	1:1	yes	1	0	1	0	0	0	0	0	0	0	0	0	1	1	0	0
ENSSSCG00000027232		Specific	yes	0	0	0	0	1	0	1	0	4	0	4	0	0	0	0	0
ENSSSCG00000004811	PGPEP1L	1:1	yes	0	0	0	0	1	0	1	0	0	0	0	0	0	0	0	0
ENSSSCG00000030560	IGF1R	1:1	yes	14	11	3	0	13	11	2	0	16	13	3	0	17	14	2	1
ENSSSCG00000035223		1:1	yes	7	5	1	1	7	6	1	0	6	5	1	0	11	6	5	0
ENSSSCG00000004813	TTC23	1:1	yes	2	1	1	0	1	0	0	1	2	1	0	1	2	1	1	0
ENSSSCG00000004814	LRRC28	1:1	yes	2	1	1	0	1	0	0	1	2	1	0	1	2	1	1	0
ENSSSCG00000028771	MEF2A	1:1	yes	7	2	3	2	4	3	1	0	9	5	3	1	9	7	2	0
ENSSSCG00000048929		Specific	no	0	/	/	/	4	/	/	/	3	/	/	/	1	/	/	/
ENSSSCG00000030487		1:1	yes	0	0	0	0	0	0	0	0	1	0	0	1	1	0	0	1
ENSSSCG00000038452	ADAMTS17	1:1	yes	4	4	0	0	2	1	1	0	2	2	0	0	11	7	4	0
ENSSSCG00000050967		Specific	yes	0	0	0	0	0	0	0	0	0	0	0	0	0	0	0	0
ENSSSCG00000045556		Specific	no	0	/	/	/	0	/	/	/	0	/	/	/	0	/	/	/
ENSSSCG00000004819	CERS3	1:1	yes	2	0	1	1	0	0	0	0	0	0	0	0	1	1	0	0
ENSSSCG00000004820	LINS1	1:1	yes	1	0	1	0	1	1	0	0	4	3	1	0	0	0	0	0
ENSSSCG00000004821	ASB7	1:1	yes	1	0	1	0	1	1	0	0	4	3	1	0	0	0	0	0
ENSSSCG00000038358		Specific	yes	6	4	1	1	8	6	2	0	11	7	4	0	12	8	4	0
ENSSSCG00000004822	ALDH1A3	1:1	yes	10	8	2	0	9	8	1	0	12	10	2	0	11	11	0	0
ENSSSCG00000004823	LRRK1	1:1	yes	9	7	2	0	12	11	1	0	14	12	2	0	14	13	1	0
ENSSSCG00000045683		Specific	yes	1	1	0	0	0	0	0	0	1	1	0	0	1	0	1	0
ENSSSCG00000004825	CHSY1	1:1	yes	7	7	0	0	18	17	1	0	22	22	0	0	18	18	0	0
ENSSSCG00000004826	SELENOS	1:1	yes	0	0	0	0	1	1	0	0	0	0	0	0	1	1	0	0
ENSSSCG00000035584	GABRG3	1:1	yes	0	0	0	0	0	0	0	0	0	0	0	0	0	0	0	0
ENSSSCG00000004827	GABRA5	1:1	yes	0	0	0	0	0	0	0	0	0	0	0	0	0	0	0	0
ENSSSCG00000038547	GABRB3	1:1	yes	0	0	0	0	0	0	0	0	0	0	0	0	0	0	0	0
ENSSSCG00000032719		Specific	yes	0	0	0	0	0	0	0	0	0	0	0	0	2	0	1	1
ENSSSCG00000043519		N:1	yes	1	0	1	0	0	0	0	0	2	2	0	0	1	1	0	0
ENSSSCG00000004830		N:1	yes	1	0	1	0	0	0	0	0	2	2	0	0	1	1	0	0
ENSSSCG00000004831		Specific	yes	3	1	2	0	1	0	1	0	0	0	0	0	2	1	1	0
ENSSSCG00000004832	UBE3A	1:1	no	1	/	/	/	0	/	/	/	0	/	/	/	0	/	/	/
ENSSSCG00000004834	NDN	1:1	yes	1	0	1	0	3	0	2	1	1	0	1	0	1	0	0	1
ENSSSCG00000004835	MAGEL2	1:1	yes	0	0	0	0	2	1	1	0	3	0	0	3	2	1	1	0
ENSSSCG00000004836	MKRN3	1:1	yes	0	0	0	0	2	0	0	2	0	0	0	0	0	0	0	0
ENSSSCG00000051103		Specific	no	18	/	/	/	8	/	/	/	17	/	/	/	17	/	/	/
ENSSSCG00000047528		Specific	no	0	/	/	/	1	/	/	/	1	/	/	/	1	/	/	/
ENSSSCG00000004839	CHRNA7	1:1	yes	0	0	0	0	0	0	0	0	1	1	0	0	0	0	0	0
ENSSSCG00000004840	OTUD7A	1:1	yes	0	0	0	0	0	0	0	0	0	0	0	0	0	0	0	0
ENSSSCG00000026006	KLF13	1:1	yes	7	3	3	1	3	2	1	0	4	4	0	0	1	1	0	0
ENSSSCG00000004843	TRPM1	1:1	yes	1	0	1	0	2	0	1	1	0	0	0	0	0	0	0	0
ENSSSCG00000004844	MTMR10	1:1	yes	0	0	0	0	2	0	1	1	2	1	1	0	0	0	0	0
ENSSSCG00000004845	FAN1	1:1	yes	0	0	0	0	1	0	1	0	0	0	0	0	1	1	0	0
ENSSSCG00000004847	MPHOSPH10	1:1	yes	0	0	0	0	0	0	0	0	0	0	0	0	0	0	0	0
ENSSSCG00000035696	MCEE	1:1	yes	0	0	0	0	0	0	0	0	0	0	0	0	1	0	0	1
ENSSSCG00000004849	APBA2	1:1	yes	1	0	0	1	2	0	0	2	2	1	0	1	1	0	0	1
ENSSSCG00000004850	FAM189A1	1:1	yes	1	0	0	1	2	0	1	1	0	0	0	0	0	0	0	0
ENSSSCG00000004854	TJP1	1:1	yes	0	0	0	0	1	0	1	0	2	0	1	1	0	0	0	0
ENSSSCG00000033540		Specific	no	0	/	/	/	1	/	/	/	0	/	/	/	1	/	/	/
ENSSSCG00000005781	TARS3	1:1	yes	0	0	0	0	1	0	1	0	0	0	0	0	0	0	0	0
ENSSSCG00000005782	TM2D3	1:1	yes	0	0	0	0	2	2	0	0	1	1	0	0	0	0	0	0
ENSSSCG00000005785	PCSK6	1:1	yes	0	0	0	0	1	1	0	0	3	2	1	0	3	1	2	0
ENSSSCG00000005786	SNRPA1	1:1	yes	2	2	0	0	0	0	0	0	2	2	0	0	6	5	0	1
ENSSSCG00000005787	CTDP1	1:1	yes	1	1	0	0	2	2	0	0	2	0	2	0	2	2	0	0
ENSSSCG00000040252		1:1	yes	1	1	0	0	2	2	0	0	2	0	2	0	2	2	0	0
ENSSSCG00000004856	NFATC1	1:1	yes	14	10	2	2	23	16	4	3	15	12	1	2	15	11	2	2
ENSSSCG00000004857	ATP9B	1:1	yes	0	0	0	0	0	0	0	0	0	0	0	0	0	0	0	0
ENSSSCG00000040521		Specific	yes	2	0	2	0	2	0	2	0	0	0	0	0	1	0	0	1
ENSSSCG00000004858	SALL3	1:1	yes	0	0	0	0	0	0	0	0	0	0	0	0	0	0	0	0
ENSSSCG00000036442		Specific	yes	3	1	2	0	3	0	3	0	2	0	2	0	3	0	3	0
ENSSSCG00000036984	GALR1	1:1	yes	3	0	2	1	1	0	1	0	0	0	0	0	1	0	1	0
ENSSSCG00000038767	MBP	1:1	yes	4	2	2	0	1	1	0	0	3	2	1	0	1	1	0	0
ENSSSCG00000023533	ZNF236	1:1	yes	2	0	2	0	0	0	0	0	2	0	2	0	2	0	1	1
ENSSSCG00000004859	ZNF516	1:1	yes	3	2	1	0	1	0	1	0	2	1	1	0	4	3	1	0
ENSSSCG00000047797		Specific	no	35	/	/	/	30	/	/	/	25	/	/	/	35	/	/	/
ENSSSCG00000004861	TSHZ1	1:1	yes	2	0	2	0	0	0	0	0	2	0	2	0	0	0	0	0
ENSSSCG00000032488	ZADH2	1:1	yes	1	0	1	0	0	0	0	0	0	0	0	0	1	0	1	0
ENSSSCG00000033971	ZNF407	1:1	yes	0	0	0	0	0	0	0	0	1	1	0	0	0	0	0	0
ENSSSCG00000004869	CNDP1	1:1	yes	2	0	2	0	2	0	2	0	3	2	1	0	0	0	0	0
ENSSSCG00000004870	CNDP2	1:1	yes	7	3	4	0	2	0	2	0	5	3	2	0	4	3	1	0
ENSSSCG00000039486	DIPK1C	1:1	no	1	/	/	/	1	/	/	/	0	/	/	/	0	/	/	/
ENSSSCG00000004874	C18orf63	1:1	yes	0	0	0	0	1	0	1	0	1	1	0	0	0	0	0	0
ENSSSCG00000004875	CYB5A	1:1	yes	3	1	2	0	0	0	0	0	0	0	0	0	0	0	0	0
ENSSSCG00000032494	TIMM21	1:1	yes	1	0	1	0	0	0	0	0	0	0	0	0	0	0	0	0
ENSSSCG00000004873	FBXO15	1:1	yes	1	0	1	0	0	0	0	0	0	0	0	0	0	0	0	0
ENSSSCG00000041473		Specific	no	11	/	/	/	11	/	/	/	6	/	/	/	19	/	/	/
ENSSSCG00000027654	NETO1	1:1	yes	0	0	0	0	0	0	0	0	1	0	1	0	0	0	0	0
ENSSSCG00000020859	CBLN2	1:1	yes	2	0	2	0	2	0	2	0	0	0	0	0	0	0	0	0
ENSSSCG00000032214	SOCS6	1:1	yes	1	0	1	0	2	1	1	0	1	1	0	0	0	0	0	0
ENSSSCG00000032574	RTTN	1:1	yes	11	8	3	0	6	4	2	0	11	10	1	0	8	7	1	0
ENSSSCG00000038398	CD226	1:1	yes	0	0	0	0	1	0	1	0	0	0	0	0	0	0	0	0
ENSSSCG00000028977	DOK6	1:1	yes	2	0	2	0	3	0	3	0	0	0	0	0	0	0	0	0
ENSSSCG00000032084		Specific	yes	3	1	2	0	2	0	1	1	0	0	0	0	0	0	0	0
ENSSSCG00000004884	TMX3	1:1	yes	0	0	0	0	0	0	0	0	0	0	0	0	0	0	0	0
ENSSSCG00000050442		Specific	yes	6	1	3	2	5	2	2	1	4	0	1	3	3	0	2	1
ENSSSCG00000037349		Specific	yes	0	0	0	0	0	0	0	0	0	0	0	0	0	0	0	0
ENSSSCG00000050338		Specific	yes	0	0	0	0	0	0	0	0	0	0	0	0	0	0	0	0
ENSSSCG00000035941	DSEL	1:1	yes	5	1	2	2	1	0	1	0	3	0	3	0	1	0	1	0
ENSSSCG00000004885	CDH19	1:1	yes	0	0	0	0	2	0	1	1	1	0	1	0	2	0	2	0
ENSSSCG00000004886	CDH7	1:1	yes	0	0	0	0	0	0	0	0	0	0	0	0	0	0	0	0
ENSSSCG00000047724		Specific	yes	0	0	0	0	0	0	0	0	0	0	0	0	0	0	0	0
ENSSSCG00000004888	SERPINB8	1:1	yes	7	0	7	0	2	0	2	0	6	2	4	0	4	0	4	0
ENSSSCG00000004889	SERPINB10	1:1	yes	3	0	3	0	3	0	3	0	2	0	2	0	0	0	0	0
ENSSSCG00000004890	SERPINB2	1:1	yes	1	0	1	0	0	0	0	0	1	0	1	0	0	0	0	0
ENSSSCG00000034000		Specific	yes	1	0	1	0	0	0	0	0	2	0	2	0	1	0	1	0
ENSSSCG00000004891	SERPINB7	1:1	yes	4	0	4	0	6	0	6	0	4	0	4	0	4	0	4	0
ENSSSCG00000049954		Specific	yes	1	0	1	0	3	0	3	0	3	0	3	0	3	0	3	0
ENSSSCG00000022337	SERPINB11	1:1	yes	1	0	1	0	0	0	0	0	1	0	1	0	2	0	2	0
ENSSSCG00000033560		1:N	yes	0	0	0	0	0	0	0	0	0	0	0	0	0	0	0	0
ENSSSCG00000034519	SERPINB13	1:1	yes	0	0	0	0	2	0	2	0	1	0	1	0	0	0	0	0
ENSSSCG00000039151	SERPINB12	1:1	yes	0	0	0	0	1	0	1	0	2	1	1	0	1	0	1	0
ENSSSCG00000004894	SERPINB5	1:1	yes	1	1	0	0	1	0	1	0	0	0	0	0	3	1	2	0
ENSSSCG00000004893	VPS4B	1:1	yes	0	0	0	0	1	1	0	0	0	0	0	0	1	1	0	0
ENSSSCG00000025744	KDSR	1:1	yes	2	2	0	0	2	1	1	0	2	1	1	0	0	0	0	0
ENSSSCG00000004896	PHLPP1	1:1	yes	7	6	1	0	19	15	4	0	24	15	9	0	13	9	4	0
ENSSSCG00000004897	ZCCHC2	1:1	yes	1	0	1	0	4	3	1	0	6	4	1	1	2	2	0	0
ENSSSCG00000004898	TNFRSF11A	1:1	yes	1	0	1	0	4	1	3	0	4	0	4	0	0	0	0	0
ENSSSCG00000004899	RELCH	1:1	yes	4	0	4	0	2	1	0	1	10	9	1	0	7	5	1	1
ENSSSCG00000004901	PIGN	1:1	yes	4	0	4	0	2	1	0	1	10	9	1	0	7	5	1	1
ENSSSCG00000004902	RNF152	1:1	yes	5	4	1	0	4	3	1	0	4	3	1	0	1	0	0	1
ENSSSCG00000004903	CDH20	1:1	yes	1	1	0	0	2	0	2	0	2	0	2	0	7	4	3	0
ENSSSCG00000048538		Specific	yes	1	0	1	0	1	0	1	0	2	0	2	0	0	0	0	0
ENSSSCG00000036234		Specific	yes	2	0	2	0	0	0	0	0	0	0	0	0	3	1	2	0
ENSSSCG00000051798	MC4R	1:1	yes	1	0	1	0	2	0	1	1	0	0	0	0	1	0	0	1
ENSSSCG00000026454	PMAIP1	Specific	yes	2	0	2	0	1	0	1	0	1	0	1	0	0	0	0	0
ENSSSCG00000043998		N:1	yes	8	0	8	0	7	0	7	0	9	0	9	0	8	0	8	0
ENSSSCG00000004907	CCBE1	1:1	yes	2	0	2	0	0	0	0	0	0	0	0	0	1	0	1	0
ENSSSCG00000004908	LMAN1	1:1	no	0	/	/	/	1	/	/	/	0	/	/	/	0	/	/	/
ENSSSCG00000004909	CPLX4	1:1	yes	0	0	0	0	1	0	1	0	0	0	0	0	0	0	0	0
ENSSSCG00000004910	RAX	1:1	yes	0	0	0	0	1	0	1	0	2	1	1	0	0	0	0	0
ENSSSCG00000037300	GRP	1:1	yes	0	0	0	0	1	0	1	0	0	0	0	0	0	0	0	0
ENSSSCG00000004912	SEC11C	1:1	yes	1	0	1	0	1	1	0	0	3	2	1	0	1	0	1	0
ENSSSCG00000004911		Specific	yes	6	4	2	0	7	5	1	1	9	4	5	0	5	4	1	0
ENSSSCG00000034704	ZNF532	1:1	yes	3	2	1	0	0	0	0	0	5	4	1	0	2	2	0	0
ENSSSCG00000004917	MALT1	1:1	yes	0	0	0	0	0	0	0	0	2	1	1	0	1	1	0	0
ENSSSCG00000004918	ALPK2	1:1	yes	0	0	0	0	1	1	0	0	3	1	2	0	0	0	0	0
ENSSSCG00000004919	NEDD4L	1:1	yes	7	3	3	1	4	3	1	0	8	3	5	0	9	4	5	0
ENSSSCG00000004921	ATP8B1	1:1	yes	4	3	1	0	3	2	1	0	2	1	0	1	4	3	1	0
ENSSSCG00000004923	SLC51B	1:1	yes	4	0	1	3	2	1	0	1	2	1	0	1	1	0	0	1
ENSSSCG00000038071	RASL12	1:1	yes	0	0	0	0	0	0	0	0	0	0	0	0	0	0	0	0
ENSSSCG00000035667	KBTBD13	1:1	yes	1	0	0	1	1	1	0	0	0	0	0	0	0	0	0	0
ENSSSCG00000035506	UBAP1L	1:1	yes	1	0	1	0	0	0	0	0	1	1	0	0	0	0	0	0
ENSSSCG00000004926	PDCD7	1:1	yes	0	0	0	0	3	0	3	0	0	0	0	0	0	0	0	0
ENSSSCG00000004927	CLPX	1:1	yes	8	7	1	0	7	7	0	0	13	9	4	0	7	7	0	0
ENSSSCG00000004928	CILP	1:1	yes	1	0	1	0	1	0	1	0	1	1	0	0	2	2	0	0
ENSSSCG00000004929	PARP16	1:1	yes	4	4	0	0	4	2	2	0	6	5	1	0	6	4	2	0
ENSSSCG00000004931	IGDCC4	1:1	yes	3	1	2	0	0	0	0	0	2	0	2	0	2	0	1	1
ENSSSCG00000004934	DPP8	1:1	yes	4	2	2	0	4	0	4	0	7	0	7	0	9	0	9	0
ENSSSCG00000004935	HACD3	1:1	yes	8	1	7	0	3	1	2	0	10	2	8	0	10	0	10	0
ENSSSCG00000004936	INTS14	1:1	yes	0	0	0	0	1	1	0	0	0	0	0	0	2	0	2	0
ENSSSCG00000004937	SLC24A1	1:1	yes	3	2	1	0	4	3	1	0	3	3	0	0	7	4	3	0
ENSSSCG00000004938	DENND4A	1:1	yes	6	0	6	0	2	2	0	0	6	0	5	1	6	4	2	0
ENSSSCG00000032312	RAB11A	1:1	yes	0	0	0	0	1	1	0	0	4	2	2	0	3	1	2	0
ENSSSCG00000004939	MEGF11	1:1	yes	1	1	0	0	0	0	0	0	2	1	1	0	0	0	0	0
ENSSSCG00000004941	DIS3L	1:1	yes	3	0	3	0	2	1	1	0	0	0	0	0	0	0	0	0
ENSSSCG00000004942	TIPIN	1:1	yes	5	1	4	0	7	3	4	0	8	3	5	0	3	2	1	0
ENSSSCG00000004943	MAP2K1	1:1	yes	10	8	2	0	12	7	5	0	13	10	3	0	13	8	5	0
ENSSSCG00000038941	SNAPC5	1:1	yes	5	3	2	0	4	2	2	0	9	6	3	0	6	5	1	0
ENSSSCG00000004945		Specific	yes	6	5	1	0	8	4	4	0	8	4	4	0	7	5	2	0
ENSSSCG00000004946	ZWILCH	1:1	yes	5	3	2	0	4	2	2	0	9	6	3	0	6	5	1	0
ENSSSCG00000004947	LCTL	1:1	yes	3	0	3	0	2	1	1	0	0	0	0	0	1	0	1	0
ENSSSCG00000004948	SMAD6	1:1	yes	22	17	5	0	15	10	5	0	29	22	5	2	24	19	5	0
ENSSSCG00000004952	SMAD3	1:1	yes	9	8	1	0	3	3	0	0	20	13	6	1	15	15	0	0
ENSSSCG00000004951	AAGAB	1:1	yes	7	2	4	1	1	1	0	0	2	0	2	0	3	1	2	0
ENSSSCG00000034963	IQCH	1:1	yes	12	11	1	0	13	11	1	1	6	6	0	0	8	7	0	1
ENSSSCG00000004954	C15orf61	1:1	yes	7	2	4	1	1	1	0	0	2	0	2	0	3	1	2	0
ENSSSCG00000004955	MAP2K5	1:1	yes	0	0	0	0	0	0	0	0	1	1	0	0	0	0	0	0
ENSSSCG00000004956	SKOR1	1:1	yes	6	6	0	0	2	1	1	0	3	3	0	0	1	1	0	0
ENSSSCG00000004958	PIAS1	1:1	yes	2	2	0	0	5	1	3	1	2	0	2	0	0	0	0	0
ENSSSCG00000026517	CALML4	1:1	yes	4	3	1	0	4	3	1	0	3	3	0	0	2	1	1	0
ENSSSCG00000004957	CLN6	1:1	yes	1	0	1	0	0	0	0	0	3	0	2	1	0	0	0	0
ENSSSCG00000022419	FEM1B	1:1	yes	2	2	0	0	0	0	0	0	1	0	0	1	0	0	0	0
ENSSSCG00000004961	ITGA11	1:1	yes	0	0	0	0	0	0	0	0	0	0	0	0	0	0	0	0
ENSSSCG00000004962	CORO2B	1:1	yes	13	8	3	2	10	10	0	0	18	11	2	5	8	8	0	0
ENSSSCG00000047355		Specific	no	0	/	/	/	0	/	/	/	8	/	/	/	19	/	/	/
ENSSSCG00000004963		1:N	yes	1	1	0	0	1	1	0	0	3	2	1	0	0	0	0	0
ENSSSCG00000032244	SPESP1	1:1	yes	5	4	1	0	8	1	7	0	9	7	2	0	7	4	3	0
ENSSSCG00000004966	NOX5	1:1	yes	1	0	1	0	1	0	1	0	0	0	0	0	2	1	1	0
ENSSSCG00000026078	GLCE	1:1	yes	0	0	0	0	1	0	1	0	4	3	1	0	1	1	0	0
ENSSSCG00000004968	PAQR5	1:1	yes	6	1	5	0	5	4	1	0	1	1	0	0	2	2	0	0
ENSSSCG00000004969	KIF23	1:1	yes	1	1	0	0	1	0	1	0	2	1	1	0	3	1	2	0
ENSSSCG00000004970	RPLP1	Specific	no	1	/	/	/	1	/	/	/	1	/	/	/	2	/	/	/
ENSSSCG00000004971	TLE3	1:1	yes	9	5	4	0	12	9	2	1	13	7	6	0	5	1	4	0
ENSSSCG00000004973	UACA	1:1	yes	1	0	1	0	0	0	0	0	1	1	0	0	0	0	0	0
ENSSSCG00000004974	LARP6	1:1	yes	1	0	1	0	0	0	0	0	1	1	0	0	0	0	0	0
ENSSSCG00000004976	LRRC49	1:1	yes	2	1	1	0	3	0	3	0	4	1	3	0	5	1	4	0
ENSSSCG00000004980	THSD4	1:1	yes	10	8	2	0	17	13	3	1	12	12	0	0	10	8	1	1
ENSSSCG00000045715		Specific	no	15	/	/	/	10	/	/	/	21	/	/	/	8	/	/	/
ENSSSCG00000004978	NR2E3	1:1	yes	1	1	0	0	1	0	1	0	1	1	0	0	1	1	0	0
ENSSSCG00000037781		Specific	yes	2	0	2	0	1	0	1	0	0	0	0	0	2	1	1	0
ENSSSCG00000004979	MYO9A	1:1	yes	2	0	2	0	0	0	0	0	1	1	0	0	1	1	0	0
ENSSSCG00000025616	SENP8	1:1	yes	0	0	0	0	1	1	0	0	0	0	0	0	0	0	0	0
ENSSSCG00000026486		N:1	yes	3	1	1	1	3	2	1	0	1	0	1	0	0	0	0	0
ENSSSCG00000024102		Specific	yes	0	0	0	0	0	0	0	0	1	0	1	0	0	0	0	0
ENSSSCG00000004985	GEMIN2	1:1	yes	0	0	0	0	1	0	1	0	0	0	0	0	0	0	0	0
ENSSSCG00000004986	TRAPPC6B	1:1	yes	1	0	1	0	0	0	0	0	2	1	1	0	1	0	1	0
ENSSSCG00000022828	PNN	1:1	yes	0	0	0	0	1	1	0	0	0	0	0	0	0	0	0	0
ENSSSCG00000004983		Specific	yes	2	0	2	0	0	0	0	0	2	0	2	0	1	0	1	0
ENSSSCG00000004989	FBXO33	1:1	yes	2	0	2	0	1	0	1	0	3	2	1	0	1	1	0	0
ENSSSCG00000043564		Specific	yes	1	0	1	0	2	0	2	0	2	0	2	0	1	0	1	0
ENSSSCG00000041595		Specific	yes	0	0	0	0	1	0	1	0	0	0	0	0	2	0	2	0
ENSSSCG00000004990	LRFN5	1:1	yes	0	0	0	0	0	0	0	0	0	0	0	0	0	0	0	0
ENSSSCG00000048720		Specific	no	0	/	/	/	3	/	/	/	2	/	/	/	0	/	/	/
ENSSSCG00000047027		Specific	yes	4	0	4	0	3	0	3	0	3	0	1	2	1	0	1	0
ENSSSCG00000043072		Specific	no	1	/	/	/	1	/	/	/	1	/	/	/	1	/	/	/
ENSSSCG00000030679	C14orf28	1:1	yes	1	1	0	0	0	0	0	0	1	0	1	0	1	0	1	0
ENSSSCG00000004996	KLHL28	1:1	yes	0	0	0	0	0	0	0	0	0	0	0	0	0	0	0	0
ENSSSCG00000027765	TOGARAM1	1:1	yes	0	0	0	0	2	1	1	0	2	1	1	0	0	0	0	0
ENSSSCG00000004997	PRPF39	1:1	yes	1	0	1	0	0	0	0	0	1	0	1	0	0	0	0	0
ENSSSCG00000021217	FKBP3	1:1	yes	1	0	1	0	2	1	1	0	6	1	5	0	0	0	0	0
ENSSSCG00000005000	FANCM	1:1	yes	1	0	1	0	2	1	1	0	6	1	5	0	0	0	0	0
ENSSSCG00000004999	MIS18BP1	1:1	yes	3	1	1	1	1	0	0	1	2	2	0	0	1	0	1	0
ENSSSCG00000049486		Specific	yes	2	0	2	0	1	0	0	1	1	0	0	1	0	0	0	0
ENSSSCG00000005001	RPL10L	1:1	yes	1	0	1	0	0	0	0	0	0	0	0	0	0	0	0	0
ENSSSCG00000005002	MDGA2	1:1	yes	1	0	1	0	0	0	0	0	0	0	0	0	0	0	0	0
ENSSSCG00000046948		Specific	no	0	/	/	/	1	/	/	/	3	/	/	/	2	/	/	/
ENSSSCG00000038507	RPS29	Specific	yes	0	0	0	0	0	0	0	0	2	0	2	0	1	0	1	0
ENSSSCG00000005004	LRR1	1:1	yes	0	0	0	0	0	0	0	0	2	0	2	0	1	0	1	0
ENSSSCG00000005006	RPL36AL	Specific	yes	1	1	0	0	4	1	3	0	9	2	7	0	8	0	7	1
ENSSSCG00000035611	MGAT2	1:1	yes	0	0	0	0	6	1	4	1	3	0	3	0	1	0	1	0
ENSSSCG00000005008	DNAAF2	1:1	yes	0	0	0	0	4	0	4	0	1	0	1	0	0	0	0	0
ENSSSCG00000032489	KLHDC1	1:1	yes	0	0	0	0	3	0	3	0	2	0	2	0	0	0	0	0
ENSSSCG00000005011	NEMF	1:1	yes	6	4	2	0	6	3	3	0	5	2	3	0	4	4	0	0
ENSSSCG00000005009	KLHDC2	1:1	yes	4	1	2	1	2	2	0	0	5	0	3	2	1	0	1	0
ENSSSCG00000005012	ARF6	1:1	yes	16	16	0	0	17	16	0	1	21	19	2	0	19	18	1	0
ENSSSCG00000036735	VCPKMT	1:1	yes	10	9	0	1	9	7	1	1	10	8	2	0	11	10	1	0
ENSSSCG00000005015	SOS2	1:1	yes	1	0	0	1	6	2	4	0	1	1	0	0	2	1	1	0
ENSSSCG00000005016	L2HGDH	1:1	yes	3	2	0	1	9	6	1	2	10	7	3	0	7	4	3	0
ENSSSCG00000050792		Specific	yes	8	0	6	2	2	0	2	0	3	0	3	0	0	0	0	0
ENSSSCG00000031354		1:1	yes	5	1	4	0	2	2	0	0	5	3	2	0	2	1	1	0
ENSSSCG00000034516	CDKL1	1:1	yes	2	1	1	0	1	1	0	0	0	0	0	0	1	0	1	0
ENSSSCG00000036634	MAP4K5	1:1	yes	11	7	2	2	12	7	5	0	9	5	3	1	9	8	0	1
ENSSSCG00000005020	ATL1	1:1	yes	11	7	2	2	12	7	5	0	9	5	3	1	9	8	0	1
ENSSSCG00000005021	SAV1	1:1	yes	2	0	2	0	3	0	3	0	2	1	1	0	3	2	1	0
ENSSSCG00000005022	NIN	1:1	yes	0	0	0	0	0	0	0	0	2	1	1	0	1	0	1	0
ENSSSCG00000005024	PYGL	1:1	yes	5	4	1	0	1	1	0	0	3	2	1	0	2	0	2	0
ENSSSCG00000005023	ABHD12B	1:1	yes	0	0	0	0	1	0	1	0	0	0	0	0	0	0	0	0
ENSSSCG00000005025	TRIM9	1:1	yes	1	0	1	0	0	0	0	0	0	0	0	0	1	1	0	0
ENSSSCG00000046029		Specific	no	0	/	/	/	1	/	/	/	2	/	/	/	0	/	/	/
ENSSSCG00000038422	TMX1	1:1	yes	0	0	0	0	0	0	0	0	0	0	0	0	0	0	0	0
ENSSSCG00000005027	FRMD6	1:1	yes	3	1	2	0	2	1	1	0	1	1	0	0	2	0	2	0
ENSSSCG00000028092		1:1	yes	18	15	3	0	27	14	12	1	27	20	6	1	30	15	14	1
ENSSSCG00000005029	RTRAF	1:1	yes	11	7	4	0	12	3	8	1	11	4	7	0	12	5	6	1
ENSSSCG00000005030	NID2	1:1	yes	5	1	4	0	9	5	4	0	12	6	5	1	9	6	3	0
ENSSSCG00000021862	PTGER2	1:1	yes	7	1	6	0	5	0	5	0	8	2	6	0	8	3	5	0
ENSSSCG00000035934	TXNDC16	1:1	yes	1	0	1	0	1	0	1	0	0	0	0	0	0	0	0	0
ENSSSCG00000005036	GPR137C	1:1	yes	0	0	0	0	0	0	0	0	0	0	0	0	0	0	0	0
ENSSSCG00000005037	ERO1A	1:1	yes	0	0	0	0	0	0	0	0	1	0	1	0	0	0	0	0
ENSSSCG00000035799		Specific	yes	0	0	0	0	0	0	0	0	0	0	0	0	1	0	0	1
ENSSSCG00000044458		Specific	yes	1	0	1	0	0	0	0	0	0	0	0	0	0	0	0	0
ENSSSCG00000005038	PSMC6	1:1	yes	0	0	0	0	0	0	0	0	0	0	0	0	0	0	0	0
ENSSSCG00000005039	STYX	1:1	yes	0	0	0	0	0	0	0	0	1	0	1	0	1	0	1	0
ENSSSCG00000005040	GNPNAT1	1:1	no	1	/	/	/	1	/	/	/	0	/	/	/	0	/	/	/
ENSSSCG00000005041	FERMT2	1:1	yes	13	7	1	5	13	8	2	3	17	11	4	2	14	8	4	2
ENSSSCG00000005043	DDHD1	1:1	yes	3	0	3	0	0	0	0	0	1	0	1	0	0	0	0	0
ENSSSCG00000005045	BMP4	1:1	yes	1	0	1	0	3	0	3	0	0	0	0	0	0	0	0	0
ENSSSCG00000005047	CDKN3	1:1	yes	1	0	1	0	3	0	3	0	0	0	0	0	0	0	0	0
ENSSSCG00000027256	CNIH1	1:1	yes	3	1	2	0	0	0	0	0	1	0	1	0	2	0	2	0
ENSSSCG00000026294	GMFB	1:1	yes	1	0	1	0	0	0	0	0	0	0	0	0	1	0	1	0
ENSSSCG00000021451	CGRRF1	1:1	yes	4	3	1	0	3	1	2	0	2	0	2	0	6	5	1	0
ENSSSCG00000023408	SAMD4A	1:1	yes	24	18	6	0	21	19	2	0	26	20	5	1	25	23	2	0
ENSSSCG00000042101		Specific	no	7	/	/	/	3	/	/	/	1	/	/	/	0	/	/	/
ENSSSCG00000035715	GCH1	1:1	yes	1	0	1	0	0	0	0	0	2	1	1	0	0	0	0	0
ENSSSCG00000005052	WDHD1	1:1	yes	4	4	0	0	3	2	1	0	0	0	0	0	2	0	2	0
ENSSSCG00000032332	SOCS4	1:1	yes	4	2	2	0	3	2	1	0	3	2	1	0	2	2	0	0
ENSSSCG00000005054	MAPK1IP1L	1:1	yes	10	9	1	0	3	3	0	0	3	1	2	0	12	9	3	0
ENSSSCG00000005055	LGALS3	1:1	yes	3	2	0	1	1	0	1	0	3	3	0	0	1	0	1	0
ENSSSCG00000005056	DLGAP5	1:1	yes	5	0	5	0	0	0	0	0	3	2	1	0	2	2	0	0
ENSSSCG00000005057	FBXO34	1:1	yes	9	6	2	1	6	5	0	1	10	7	2	1	11	8	2	1
ENSSSCG00000005058	ATG14	1:1	yes	3	1	2	0	1	1	0	0	2	2	0	0	2	1	1	0
ENSSSCG00000005059	TBPL2	1:1	yes	1	1	0	0	1	0	1	0	0	0	0	0	0	0	0	0
ENSSSCG00000005060	KTN1	1:1	yes	3	0	2	1	4	1	3	0	3	0	3	0	4	1	3	0
ENSSSCG00000033800	PELI2	1:1	yes	7	2	5	0	4	2	2	0	12	4	8	0	3	0	3	0
ENSSSCG00000045820		Specific	yes	1	1	0	0	3	0	2	1	0	0	0	0	0	0	0	0
ENSSSCG00000005062	TMEM260	1:1	yes	0	0	0	0	0	0	0	0	0	0	0	0	3	1	2	0
ENSSSCG00000005063	OTX2	1:1	yes	1	0	1	0	2	0	2	0	0	0	0	0	1	0	1	0
ENSSSCG00000005066	EXOC5	1:1	yes	0	0	0	0	0	0	0	0	0	0	0	0	1	0	1	0
ENSSSCG00000005065	AP5M1	1:1	yes	0	0	0	0	0	0	0	0	0	0	0	0	1	0	1	0
ENSSSCG00000031332	NAA30	1:1	yes	0	0	0	0	0	0	0	0	0	0	0	0	0	0	0	0
ENSSSCG00000005067	CCDC198	1:1	no	1	/	/	/	0	/	/	/	1	/	/	/	0	/	/	/
ENSSSCG00000005068	SLC35F4	1:1	yes	1	0	1	0	3	0	3	0	1	0	1	0	1	0	1	0
ENSSSCG00000005071	ARMH4	1:1	yes	0	0	0	0	0	0	0	0	0	0	0	0	0	0	0	0
ENSSSCG00000022299	ACTR10	1:1	yes	4	0	4	0	0	0	0	0	0	0	0	0	0	0	0	0
ENSSSCG00000005072	PSMA3	1:1	yes	3	1	2	0	2	0	2	0	5	0	5	0	0	0	0	0
ENSSSCG00000005073	ARID4A	1:1	yes	3	0	3	0	1	1	0	0	2	0	2	0	1	0	1	0
ENSSSCG00000005075	TOMM20L	1:1	yes	0	0	0	0	1	1	0	0	0	0	0	0	5	0	5	0
ENSSSCG00000005076	KIAA0586	1:1	yes	0	0	0	0	1	1	0	0	0	0	0	0	5	0	5	0
ENSSSCG00000027270		Specific	yes	1	0	1	0	0	0	0	0	0	0	0	0	0	0	0	0
ENSSSCG00000044073		Specific	yes	2	0	1	1	1	0	1	0	1	0	0	1	2	1	1	0
ENSSSCG00000031856	DACT1	1:1	yes	1	0	1	0	5	2	0	3	1	0	1	0	2	1	1	0
ENSSSCG00000005077		Specific	yes	7	3	3	1	6	4	2	0	1	1	0	0	2	1	1	0
ENSSSCG00000050857		Specific	yes	1	1	0	0	2	1	1	0	3	2	0	1	1	1	0	0
ENSSSCG00000005078	DAAM1	1:1	yes	17	9	8	0	18	13	4	1	24	20	3	1	24	16	7	1
ENSSSCG00000032928	GPR135	1:1	yes	13	8	4	1	15	9	6	0	14	8	4	2	12	9	3	0
ENSSSCG00000037854	L3HYPDH	1:1	yes	0	0	0	0	2	0	2	0	0	0	0	0	0	0	0	0
ENSSSCG00000034798	JKAMP	1:1	yes	4	2	2	0	6	2	4	0	3	3	0	0	4	3	1	0
ENSSSCG00000027678		1:1	yes	3	0	2	1	0	0	0	0	0	0	0	0	0	0	0	0
ENSSSCG00000049041		N:1	no	1	/	/	/	0	/	/	/	0	/	/	/	0	/	/	/
ENSSSCG00000025013	RTN1	1:1	yes	2	0	2	0	1	0	1	0	3	0	3	0	3	0	3	0
ENSSSCG00000005081	LRRC9	1:1	yes	1	0	1	0	1	0	1	0	1	0	1	0	3	0	3	0
ENSSSCG00000005082	PCNX4	1:1	yes	2	2	0	0	4	0	4	0	6	0	6	0	2	1	1	0
ENSSSCG00000005083	DHRS7	1:1	yes	8	3	5	0	5	3	2	0	12	7	3	2	10	8	2	0
ENSSSCG00000005084	PPM1A	1:1	yes	8	4	4	0	6	2	3	1	7	4	3	0	7	4	3	0
ENSSSCG00000005085	C14orf39	1:1	yes	2	0	2	0	1	0	1	0	1	0	1	0	0	0	0	0
ENSSSCG00000005086	SIX6	1:1	yes	0	0	0	0	0	0	0	0	0	0	0	0	0	0	0	0
ENSSSCG00000041264		N:1	yes	5	5	0	0	4	4	0	0	7	7	0	0	12	10	1	1
ENSSSCG00000005087	SIX1	1:1	yes	10	6	4	0	6	6	0	0	6	5	0	1	5	4	1	0
ENSSSCG00000005089	SIX4	1:1	yes	2	0	2	0	0	0	0	0	1	0	1	0	3	0	2	1
ENSSSCG00000005090	MNAT1	1:1	yes	2	0	1	1	7	3	3	1	1	0	1	0	2	0	2	0
ENSSSCG00000024529	TRMT5	1:1	yes	3	1	2	0	3	2	0	1	1	0	1	0	1	0	1	0
ENSSSCG00000005092	SLC38A6	1:1	yes	3	1	2	0	3	2	0	1	1	0	1	0	1	0	1	0
ENSSSCG00000005095		1:N	yes	3	2	1	0	3	2	1	0	6	2	4	0	3	1	2	0
ENSSSCG00000005096	HIF1A	1:1	yes	10	8	1	1	13	9	3	1	13	13	0	0	13	10	1	2
ENSSSCG00000005097	SNAPC1	1:1	yes	10	8	2	0	7	6	1	0	11	9	1	1	12	8	4	0
ENSSSCG00000005098	SYT16	1:1	yes	0	0	0	0	0	0	0	0	0	0	0	0	0	0	0	0
ENSSSCG00000041512		Specific	yes	0	0	0	0	0	0	0	0	0	0	0	0	0	0	0	0
ENSSSCG00000037043		Specific	yes	2	0	1	1	0	0	0	0	0	0	0	0	0	0	0	0
ENSSSCG00000005101		Specific	yes	0	0	0	0	0	0	0	0	0	0	0	0	0	0	0	0
ENSSSCG00000049674		Specific	no	0	/	/	/	0	/	/	/	1	/	/	/	0	/	/	/
ENSSSCG00000024867	ISG20	1:1	yes	0	0	0	0	0	0	0	0	0	0	0	0	1	0	1	0
ENSSSCG00000005102	AEN	1:1	yes	0	0	0	0	0	0	0	0	0	0	0	0	0	0	0	0
ENSSSCG00000005103		1:N	yes	0	0	0	0	0	0	0	0	0	0	0	0	0	0	0	0
ENSSSCG00000037343	MRPS11	1:1	yes	0	0	0	0	0	0	0	0	0	0	0	0	0	0	0	0
ENSSSCG00000005105	MRPL46	1:1	yes	0	0	0	0	0	0	0	0	0	0	0	0	0	0	0	0
ENSSSCG00000048650		Specific	yes	2	0	2	0	0	0	0	0	4	0	4	0	2	0	2	0
ENSSSCG00000005106	NTRK3	1:1	yes	0	0	0	0	0	0	0	0	1	0	1	0	0	0	0	0
ENSSSCG00000051349		Specific	yes	4	2	2	0	2	0	2	0	0	0	0	0	4	0	4	0
ENSSSCG00000005109	ESR2	1:1	yes	0	0	0	0	0	0	0	0	0	0	0	0	1	0	1	0
ENSSSCG00000005110	SYNE2	1:1	yes	7	4	2	1	3	2	0	1	7	7	0	0	4	1	2	1
ENSSSCG00000028558	SGPP1	1:1	yes	0	0	0	0	1	0	1	0	0	0	0	0	0	0	0	0
ENSSSCG00000005112	WDR89	1:1	yes	1	0	1	0	2	0	2	0	1	0	1	0	1	0	1	0
ENSSSCG00000026382	PPP2R5E	1:1	yes	0	0	0	0	1	1	0	0	3	2	1	0	2	1	1	0
ENSSSCG00000005116	GPHB5	1:1	yes	0	0	0	0	2	0	2	0	0	0	0	0	0	0	0	0
ENSSSCG00000022804	RHOJ	1:1	yes	0	0	0	0	5	1	4	0	4	1	3	0	2	0	2	0
ENSSSCG00000034726	KCNH5	1:1	yes	0	0	0	0	0	0	0	0	2	0	2	0	1	1	0	0
ENSSSCG00000044869		1:N	no	1	/	/	/	1	/	/	/	0	/	/	/	0	/	/	/
ENSSSCG00000005121		Specific	yes	0	0	0	0	0	0	0	0	0	0	0	0	0	0	0	0
ENSSSCG00000005122	TEK	1:1	yes	2	1	1	0	1	0	1	0	4	0	4	0	4	2	2	0
ENSSSCG00000005124	IFT74	1:1	yes	2	0	2	0	0	0	0	0	1	0	1	0	1	0	1	0
ENSSSCG00000005125	LRRC19	1:1	yes	3	1	2	0	2	0	2	0	0	0	0	0	0	0	0	0
ENSSSCG00000005126	PLAA	1:1	yes	2	0	2	0	0	0	0	0	1	0	1	0	1	0	1	0
ENSSSCG00000005128	TUSC1	1:1	yes	0	0	0	0	0	0	0	0	0	0	0	0	0	0	0	0
ENSSSCG00000005129	IZUMO3	1:1	yes	0	0	0	0	0	0	0	0	0	0	0	0	1	0	0	1
ENSSSCG00000005130	ELAVL2	1:1	yes	0	0	0	0	1	0	0	1	2	0	1	1	2	0	2	0
ENSSSCG00000042911		Specific	no	0	/	/	/	0	/	/	/	0	/	/	/	0	/	/	/
ENSSSCG00000047728		Specific	no	1	/	/	/	0	/	/	/	0	/	/	/	0	/	/	/
ENSSSCG00000005131	DMRTA1	1:1	yes	0	0	0	0	1	0	0	1	0	0	0	0	0	0	0	0
ENSSSCG00000034120	CDKN2B	1:1	no	1	/	/	/	0	/	/	/	2	/	/	/	0	/	/	/
ENSSSCG00000005134	P14ARF	1:1	yes	0	0	0	0	0	0	0	0	0	0	0	0	0	0	0	0
ENSSSCG00000005135	MTAP	1:1	yes	1	1	0	0	2	1	1	0	5	4	1	0	5	2	3	0
ENSSSCG00000041931		Specific	yes	4	4	0	0	7	7	0	0	6	5	1	0	8	8	0	0
ENSSSCG00000045977		Specific	no	0	/	/	/	1	/	/	/	1	/	/	/	0	/	/	/
ENSSSCG00000005136	IFNE	1:1	yes	1	0	1	0	1	0	1	0	3	1	2	0	3	1	2	0
ENSSSCG00000031529		N:1	yes	2	0	2	0	2	0	2	0	2	0	2	0	5	0	5	0
ENSSSCG00000047263		Specific	yes	0	0	0	0	0	0	0	0	0	0	0	0	6	2	4	0
ENSSSCG00000048212	IFN-DELTA-8	Specific	yes	3	0	3	0	7	0	7	0	7	0	6	1	6	0	6	0
ENSSSCG00000043817		Specific	no	3	/	/	/	3	/	/	/	4	/	/	/	3	/	/	/
ENSSSCG00000040054	IFN-OMEGA-7	N:1	no	0	/	/	/	2	/	/	/	1	/	/	/	1	/	/	/
ENSSSCG00000031850	IFN-OMEGA-3	N:1	no	2	/	/	/	2	/	/	/	2	/	/	/	3	/	/	/
ENSSSCG00000036510	IFN-DELTA-6	Specific	yes	2	0	2	0	0	0	0	0	1	0	1	0	5	0	5	0
ENSSSCG00000043301	IFN-ALPHA-8	N:N	yes	0	0	0	0	0	0	0	0	0	0	0	0	0	0	0	0
ENSSSCG00000045163	IFN-ALPHA-9	N:N	yes	0	0	0	0	2	0	1	1	3	0	1	2	0	0	0	0
ENSSSCG00000032099	IFN-DELTA-11	Specific	yes	0	0	0	0	0	0	0	0	1	1	0	0	0	0	0	0
ENSSSCG00000031075		Specific	yes	0	0	0	0	0	0	0	0	0	0	0	0	0	0	0	0
ENSSSCG00000051765		Specific	no	3	/	/	/	4	/	/	/	5	/	/	/	3	/	/	/
ENSSSCG00000005150	KLHL9	1:1	yes	1	0	1	0	2	0	2	0	3	0	2	1	3	1	1	1
ENSSSCG00000044440	IFN-ALPHA-4	N:N	yes	4	0	3	1	3	0	3	0	5	0	3	2	5	0	3	2
ENSSSCG00000033910	IFN-OMEGA-2	N:1	yes	8	0	5	3	2	0	1	1	6	0	3	3	6	0	3	3
ENSSSCG00000005152	IFN-DELTA-1	Specific	yes	0	0	0	0	0	0	0	0	0	0	0	0	0	0	0	0
ENSSSCG00000034940	IFN-DELTA-9	Specific	yes	0	0	0	0	0	0	0	0	0	0	0	0	0	0	0	0
ENSSSCG00000031149	IFN-ALPHA-15	N:N	yes	0	0	0	0	0	0	0	0	0	0	0	0	0	0	0	0
ENSSSCG00000047475		N:N	yes	0	0	0	0	0	0	0	0	0	0	0	0	0	0	0	0
ENSSSCG00000051680	IFN-OMEGA-6	N:1	yes	0	0	0	0	2	0	2	0	1	0	0	1	0	0	0	0
ENSSSCG00000050619	IFNA1	N:N	yes	8	0	0	8	9	0	0	9	9	0	0	9	10	0	0	10
ENSSSCG00000038075	IFN-OMEGA-5	N:1	yes	0	0	0	0	2	0	2	0	1	0	1	0	0	0	0	0
ENSSSCG00000024140		Specific	yes	0	0	0	0	1	0	1	0	0	0	0	0	0	0	0	0
ENSSSCG00000021504	IFN-ALPHAOMEGA	Specific	yes	0	0	0	0	0	0	0	0	1	0	1	0	0	0	0	0
ENSSSCG00000005163	IFNB1	1:1	yes	0	0	0	0	0	0	0	0	0	0	0	0	0	0	0	0
ENSSSCG00000028406	FOCAD	1:1	yes	0	0	0	0	0	0	0	0	0	0	0	0	0	0	0	0
ENSSSCG00000005164	HACD4	1:1	yes	0	0	0	0	1	0	1	0	1	0	1	0	0	0	0	0
ENSSSCG00000005166	MLLT3	1:1	yes	5	5	0	0	3	2	1	0	5	3	2	0	2	2	0	0
ENSSSCG00000048205		Specific	yes	0	0	0	0	0	0	0	0	2	0	2	0	0	0	0	0
ENSSSCG00000005167	SLC24A2	1:1	yes	0	0	0	0	0	0	0	0	0	0	0	0	1	0	1	0
ENSSSCG00000034213	ACER2	1:1	yes	0	0	0	0	0	0	0	0	0	0	0	0	0	0	0	0
ENSSSCG00000005169	RPS6	1:1	no	2	/	/	/	0	/	/	/	4	/	/	/	0	/	/	/
ENSSSCG00000005170	DENND4C	1:1	yes	1	0	1	0	2	0	2	0	0	0	0	0	0	0	0	0
ENSSSCG00000035863	PLIN2	1:1	yes	2	1	1	0	0	0	0	0	1	1	0	0	1	1	0	0
ENSSSCG00000045652		Specific	no	4	/	/	/	7	/	/	/	6	/	/	/	5	/	/	/
ENSSSCG00000005173	HAUS6	1:1	yes	1	0	1	0	3	0	3	0	1	0	1	0	0	0	0	0
ENSSSCG00000044125		Specific	yes	2	0	2	0	0	0	0	0	1	1	0	0	0	0	0	0
ENSSSCG00000005174	RRAGA	1:1	yes	1	0	1	0	0	0	0	0	0	0	0	0	0	0	0	0
ENSSSCG00000040408	SAXO1	1:1	yes	1	1	0	0	1	0	1	0	3	1	2	0	2	0	2	0
ENSSSCG00000040366	ADAMTSL1	1:1	yes	0	0	0	0	1	0	0	1	0	0	0	0	1	0	1	0
ENSSSCG00000047729		Specific	yes	0	0	0	0	0	0	0	0	0	0	0	0	0	0	0	0
ENSSSCG00000044462		Specific	yes	0	0	0	0	2	2	0	0	0	0	0	0	0	0	0	0
ENSSSCG00000005177	SH3GL2	1:1	yes	0	0	0	0	0	0	0	0	0	0	0	0	0	0	0	0
ENSSSCG00000005178	CNTLN	1:1	yes	0	0	0	0	1	0	0	1	1	0	0	1	0	0	0	0
ENSSSCG00000044896		Specific	yes	1	0	1	0	0	0	0	0	0	0	0	0	0	0	0	0
ENSSSCG00000042200		Specific	yes	0	0	0	0	1	0	1	0	0	0	0	0	0	0	0	0
ENSSSCG00000005180	BNC2	1:1	yes	1	0	1	0	0	0	0	0	0	0	0	0	0	0	0	0
ENSSSCG00000005182	CCDC171	1:1	yes	0	0	0	0	1	0	1	0	0	0	0	0	0	0	0	0
ENSSSCG00000005183	PSIP1	1:1	yes	0	0	0	0	1	0	1	0	2	1	1	0	2	0	2	0
ENSSSCG00000005184	SNAPC3	1:1	yes	3	1	2	0	3	2	1	0	9	5	3	1	7	4	3	0
ENSSSCG00000005186	TTC39B	1:1	yes	1	0	1	0	2	0	2	0	1	0	1	0	0	0	0	0
ENSSSCG00000039025	FREM1	1:1	yes	1	0	1	0	0	0	0	0	0	0	0	0	0	0	0	0
ENSSSCG00000039169	CER1	1:1	yes	0	0	0	0	1	0	1	0	0	0	0	0	0	0	0	0
ENSSSCG00000035730	ZDHHC21	1:1	yes	0	0	0	0	0	0	0	0	0	0	0	0	1	0	1	0
ENSSSCG00000047994		Specific	yes	0	0	0	0	1	0	0	1	0	0	0	0	1	0	1	0
ENSSSCG00000041984		Specific	yes	5	4	1	0	3	2	1	0	2	2	0	0	1	1	0	0
ENSSSCG00000005190	NFIB	1:1	yes	7	4	3	0	6	4	2	0	10	6	4	0	7	5	2	0
ENSSSCG00000005191	MPDZ	1:1	yes	1	1	0	0	2	1	1	0	3	1	2	0	0	0	0	0
ENSSSCG00000036360	LURAP1L	1:1	yes	0	0	0	0	4	0	4	0	2	0	2	0	2	0	2	0
ENSSSCG00000005193	TYRP1	1:1	no	0	/	/	/	0	/	/	/	0	/	/	/	2	/	/	/
ENSSSCG00000047464		Specific	no	2	/	/	/	2	/	/	/	2	/	/	/	2	/	/	/
ENSSSCG00000050028		Specific	yes	1	0	1	0	5	0	4	1	1	0	1	0	5	1	4	0
ENSSSCG00000046197		Specific	yes	1	0	1	0	5	0	4	1	0	0	0	0	3	0	2	1
ENSSSCG00000041506		Specific	yes	0	0	0	0	2	0	2	0	2	0	2	0	3	0	3	0
ENSSSCG00000005194	PTPRD	1:1	yes	2	0	2	0	1	0	1	0	0	0	0	0	0	0	0	0
ENSSSCG00000005196	DMAC1	1:1	yes	0	0	0	0	0	0	0	0	0	0	0	0	0	0	0	0
ENSSSCG00000050722		Specific	yes	0	0	0	0	0	0	0	0	0	0	0	0	0	0	0	0
ENSSSCG00000046128		Specific	yes	0	0	0	0	0	0	0	0	0	0	0	0	0	0	0	0
ENSSSCG00000042982		Specific	yes	0	0	0	0	0	0	0	0	0	0	0	0	0	0	0	0
ENSSSCG00000005198	KDM4C	1:1	yes	0	0	0	0	0	0	0	0	0	0	0	0	0	0	0	0
ENSSSCG00000047663		Specific	yes	0	0	0	0	0	0	0	0	1	0	0	1	0	0	0	0
ENSSSCG00000005199	GLDC	1:1	yes	0	0	0	0	0	0	0	0	0	0	0	0	0	0	0	0
ENSSSCG00000005201	UHRF2	1:1	yes	2	1	1	0	3	0	3	0	2	0	2	0	0	0	0	0
ENSSSCG00000005204	RANBP6	1:1	yes	2	1	1	0	3	0	3	0	2	0	2	0	0	0	0	0
ENSSSCG00000021136	TPD52L3	1:1	yes	7	5	2	0	10	4	4	2	11	3	6	2	13	2	9	2
ENSSSCG00000005203	IL33	1:1	yes	1	0	1	0	0	0	0	0	4	0	1	3	3	1	1	1
ENSSSCG00000005205	KIAA2026	1:1	yes	0	0	0	0	3	0	3	0	3	0	3	0	0	0	0	0
ENSSSCG00000045829		Specific	yes	1	0	0	1	0	0	0	0	0	0	0	0	0	0	0	0
ENSSSCG00000005206	MLANA	1:1	yes	0	0	0	0	0	0	0	0	0	0	0	0	0	0	0	0
ENSSSCG00000005207	ERMP1	1:1	yes	3	0	1	2	2	0	2	0	0	0	0	0	1	0	1	0
ENSSSCG00000005208	RIC1	1:1	yes	1	1	0	0	2	1	1	0	2	0	1	1	0	0	0	0
ENSSSCG00000005209		Specific	yes	5	1	3	1	2	2	0	0	1	1	0	0	1	1	0	0
ENSSSCG00000032561	PDCD1LG2	1:1	yes	4	0	4	0	5	2	3	0	0	0	0	0	4	1	3	0
ENSSSCG00000005211	CD274	1:1	yes	3	1	2	0	5	2	2	1	10	5	3	2	7	4	3	0
ENSSSCG00000005212	PLGRKT	1:1	yes	6	3	3	0	2	0	2	0	7	3	4	0	8	4	4	0
ENSSSCG00000005216		1:N	yes	4	0	3	1	2	0	2	0	3	1	2	0	0	0	0	0
ENSSSCG00000005214	INSL6	1:1	yes	3	1	2	0	5	2	2	1	10	5	3	2	7	4	3	0
ENSSSCG00000005215	JAK2	1:1	yes	3	1	1	1	7	6	0	1	7	6	1	0	6	4	1	1
ENSSSCG00000049203		Specific	yes	0	0	0	0	1	0	1	0	1	0	1	0	1	0	0	1
ENSSSCG00000005217	RCL1	1:1	yes	6	0	5	1	4	1	1	2	2	0	1	1	1	1	0	0
ENSSSCG00000023595	AK3	1:1	yes	2	0	2	0	4	3	0	1	4	1	3	0	1	1	0	0
ENSSSCG00000005219	CDC37L1	1:1	yes	1	0	1	0	2	0	1	1	1	1	0	0	1	1	0	0
ENSSSCG00000051776		Specific	yes	3	0	3	0	2	1	1	0	0	0	0	0	0	0	0	0
ENSSSCG00000005221	SPATA6L	1:1	yes	6	0	5	1	3	1	2	0	2	0	1	1	0	0	0	0
ENSSSCG00000005220	PLPP6	1:1	yes	5	0	5	0	1	0	1	0	0	0	0	0	2	0	1	1
ENSSSCG00000005222	SLC1A1	1:1	yes	0	0	0	0	2	0	2	0	0	0	0	0	0	0	0	0
ENSSSCG00000005224	GLIS3	1:1	yes	1	0	0	1	0	0	0	0	0	0	0	0	0	0	0	0
ENSSSCG00000005225	RFX3	1:1	yes	4	0	4	0	4	0	4	0	1	0	1	0	1	0	1	0
ENSSSCG00000039823		Specific	yes	0	0	0	0	0	0	0	0	2	0	1	1	0	0	0	0
ENSSSCG00000005227	PUM3	1:1	yes	2	1	1	0	1	1	0	0	0	0	0	0	0	0	0	0
ENSSSCG00000005228	KCNV2	1:1	yes	3	0	3	0	1	1	0	0	0	0	0	0	1	0	1	0
ENSSSCG00000005229	VLDLR	1:1	yes	1	0	1	0	2	1	1	0	0	0	0	0	0	0	0	0
ENSSSCG00000040670		Specific	yes	0	0	0	0	0	0	0	0	0	0	0	0	1	0	1	0
ENSSSCG00000005232	SMARCA2	1:1	yes	0	0	0	0	0	0	0	0	0	0	0	0	0	0	0	0
ENSSSCG00000041522		Specific	yes	1	1	0	0	0	0	0	0	0	0	0	0	0	0	0	0
ENSSSCG00000050207		Specific	yes	2	0	2	0	1	0	1	0	0	0	0	0	0	0	0	0
ENSSSCG00000032324		Specific	yes	0	0	0	0	2	1	0	1	2	0	2	0	0	0	0	0
ENSSSCG00000044946		Specific	no	0	/	/	/	0	/	/	/	0	/	/	/	0	/	/	/
ENSSSCG00000046403		Specific	yes	0	0	0	0	0	0	0	0	0	0	0	0	0	0	0	0
ENSSSCG00000047233		Specific	yes	0	0	0	0	0	0	0	0	1	1	0	0	1	0	1	0
ENSSSCG00000005233	DMRT2	1:1	yes	0	0	0	0	0	0	0	0	0	0	0	0	0	0	0	0
ENSSSCG00000040481	DMRT3	1:1	yes	0	0	0	0	0	0	0	0	0	0	0	0	0	0	0	0
ENSSSCG00000005236	DMRT1	1:1	yes	0	0	0	0	0	0	0	0	0	0	0	0	0	0	0	0
ENSSSCG00000005235	KANK1	1:1	yes	0	0	0	0	2	0	2	0	0	0	0	0	0	0	0	0
ENSSSCG00000005240	DOCK8	1:1	yes	1	0	0	1	1	1	0	0	1	0	1	0	0	0	0	0
ENSSSCG00000005241		1:N	yes	0	0	0	0	0	0	0	0	0	0	0	0	1	0	0	1
ENSSSCG00000041279		1:N	yes	1	0	0	1	0	0	0	0	0	0	0	0	0	0	0	0
ENSSSCG00000005243	PGM5	1:1	yes	4	3	1	0	4	4	0	0	6	3	1	2	3	2	1	0
ENSSSCG00000037125	TMEM252	1:1	yes	0	0	0	0	0	0	0	0	0	0	0	0	0	0	0	0
ENSSSCG00000044242		Specific	yes	1	1	0	0	1	0	1	0	4	0	4	0	0	0	0	0
ENSSSCG00000027161	PIP5K1B	1:1	yes	0	0	0	0	0	0	0	0	0	0	0	0	0	0	0	0
ENSSSCG00000032999		1:1	yes	4	3	1	0	7	5	2	0	8	6	2	0	4	4	0	0
ENSSSCG00000005247		1:N	yes	3	1	2	0	5	3	2	0	8	5	3	0	1	0	1	0
ENSSSCG00000005249	FAM189A2	1:1	yes	0	0	0	0	0	0	0	0	0	0	0	0	1	0	0	1
ENSSSCG00000005250	APBA1	1:1	yes	0	0	0	0	2	0	2	0	1	1	0	0	2	2	0	0
ENSSSCG00000044374		Specific	no	3	/	/	/	4	/	/	/	4	/	/	/	1	/	/	/
ENSSSCG00000005252	PTAR1	1:1	yes	0	0	0	0	0	0	0	0	2	0	2	0	0	0	0	0
ENSSSCG00000035668	C9orf135	1:1	yes	0	0	0	0	1	0	1	0	1	0	1	0	1	0	0	1
ENSSSCG00000041641		Specific	yes	0	0	0	0	2	0	2	0	0	0	0	0	0	0	0	0
ENSSSCG00000030655	MAMDC2	1:1	yes	1	0	1	0	0	0	0	0	0	0	0	0	1	1	0	0
ENSSSCG00000005255		Specific	yes	1	0	1	0	0	0	0	0	2	1	0	1	0	0	0	0
ENSSSCG00000021646	KLF9	1:1	yes	6	6	0	0	8	7	1	0	6	6	0	0	5	5	0	0
ENSSSCG00000005257	TRPM3	1:1	yes	0	0	0	0	1	0	1	0	1	0	1	0	1	0	1	0
ENSSSCG00000024257	CEMIP2	1:1	yes	0	0	0	0	4	2	2	0	1	1	0	0	2	2	0	0
ENSSSCG00000021802	ABHD17B	1:1	yes	0	0	0	0	0	0	0	0	1	0	1	0	0	0	0	0
ENSSSCG00000031105	C9orf85	1:1	yes	0	0	0	0	0	0	0	0	1	0	0	1	0	0	0	0
ENSSSCG00000034919	GDA	1:1	no	24	/	/	/	17	/	/	/	15	/	/	/	24	/	/	/
ENSSSCG00000030268	ZFAND5	1:1	yes	5	2	3	0	0	0	0	0	6	3	3	0	4	1	2	1
ENSSSCG00000005266	TMC1	1:1	yes	5	2	3	0	0	0	0	0	6	3	3	0	4	1	2	1
ENSSSCG00000028996	ALDH1A1	1:1	yes	0	0	0	0	2	2	0	0	1	0	0	1	2	0	1	1
ENSSSCG00000041232		Specific	yes	4	1	1	2	2	1	0	1	5	4	0	1	6	4	1	1
ENSSSCG00000005267	ANXA1	1:1	yes	2	0	2	0	1	0	1	0	1	0	1	0	0	0	0	0
ENSSSCG00000005268	RORB	1:1	yes	0	0	0	0	0	0	0	0	0	0	0	0	0	0	0	0
ENSSSCG00000005269	TRPM6	1:1	yes	0	0	0	0	0	0	0	0	1	0	1	0	0	0	0	0
ENSSSCG00000048925		Specific	yes	3	3	0	0	5	5	0	0	11	11	0	0	10	9	1	0
ENSSSCG00000031382	C9orf40	1:1	yes	0	0	0	0	0	0	0	0	0	0	0	0	0	0	0	0
ENSSSCG00000005271	CARNMT1	1:1	yes	0	0	0	0	0	0	0	0	1	0	1	0	0	0	0	0
ENSSSCG00000005272	NMRK1	1:1	yes	0	0	0	0	1	0	1	0	5	0	5	0	1	0	1	0
ENSSSCG00000005273	OSTF1	1:1	yes	0	0	0	0	1	0	1	0	5	0	5	0	1	0	1	0
ENSSSCG00000045514		Specific	yes	0	0	0	0	1	0	1	0	1	0	1	0	0	0	0	0
ENSSSCG00000041324		Specific	yes	0	0	0	0	0	0	0	0	0	0	0	0	0	0	0	0
ENSSSCG00000023520	PCSK5	1:1	yes	0	0	0	0	1	0	1	0	0	0	0	0	0	0	0	0
ENSSSCG00000037390		Specific	yes	3	0	3	0	3	0	2	1	0	0	0	0	1	1	0	0
ENSSSCG00000037277	RFK	1:1	yes	1	1	0	0	0	0	0	0	0	0	0	0	0	0	0	0
ENSSSCG00000005277	GCNT1	1:1	yes	7	7	0	0	6	5	1	0	8	7	1	0	5	5	0	0
ENSSSCG00000047518		Specific	yes	1	1	0	0	2	1	1	0	0	0	0	0	1	0	0	1
ENSSSCG00000039009		N:1	yes	0	0	0	0	2	0	2	0	0	0	0	0	0	0	0	0
ENSSSCG00000005278		N:1	yes	2	1	0	1	3	3	0	0	6	3	1	2	1	1	0	0
ENSSSCG00000005279		1:1	yes	0	0	0	0	1	0	1	0	2	1	1	0	0	0	0	0
ENSSSCG00000005282	VPS13A	1:1	yes	0	0	0	0	0	0	0	0	0	0	0	0	0	0	0	0
ENSSSCG00000005284	GNA14	1:1	yes	0	0	0	0	2	0	2	0	2	0	2	0	0	0	0	0
ENSSSCG00000050902		Specific	no	1	/	/	/	1	/	/	/	1	/	/	/	2	/	/	/
ENSSSCG00000033763	GNAQ	1:1	yes	10	9	1	0	13	10	3	0	19	15	4	0	12	9	3	0
ENSSSCG00000044692		Specific	yes	2	0	2	0	1	0	1	0	0	0	0	0	0	0	0	0
ENSSSCG00000005286	CEP78	1:1	yes	0	0	0	0	2	1	1	0	0	0	0	0	1	0	1	0
ENSSSCG00000005287	PSAT1	1:1	yes	0	0	0	0	0	0	0	0	0	0	0	0	0	0	0	0
ENSSSCG00000005288	TLE4	1:1	yes	0	0	0	0	0	0	0	0	1	0	1	0	0	0	0	0
ENSSSCG00000043640		Specific	no	2	/	/	/	0	/	/	/	1	/	/	/	1	/	/	/
ENSSSCG00000042784		Specific	yes	0	0	0	0	0	0	0	0	0	0	0	0	2	0	2	0
ENSSSCG00000005291	TLE1	1:1	yes	2	0	1	1	0	0	0	0	4	1	3	0	1	0	1	0
ENSSSCG00000033805		1:N	yes	6	1	5	0	2	0	1	1	13	6	6	1	9	3	6	0
ENSSSCG00000037497		Specific	yes	6	1	5	0	2	0	1	1	13	6	6	1	9	3	6	0
ENSSSCG00000022044		1:1	yes	0	0	0	0	0	0	0	0	1	1	0	0	1	0	1	0
ENSSSCG00000005296	PHF24	1:1	yes	0	0	0	0	0	0	0	0	0	0	0	0	0	0	0	0
ENSSSCG00000005297	DNAJB5	1:1	yes	0	0	0	0	0	0	0	0	1	0	1	0	0	0	0	0
ENSSSCG00000005300	VCP	1:1	yes	0	0	0	0	0	0	0	0	0	0	0	0	0	0	0	0
ENSSSCG00000005298	C9orf131	1:1	yes	0	0	0	0	0	0	0	0	1	0	0	1	0	0	0	0
ENSSSCG00000005303	PIGO	1:1	yes	0	0	0	0	0	0	0	0	0	0	0	0	0	0	0	0
ENSSSCG00000034874	FANCG	1:1	yes	0	0	0	0	0	0	0	0	0	0	0	0	0	0	0	0
ENSSSCG00000039782	STOML2	1:1	yes	2	1	1	0	1	1	0	0	0	0	0	0	0	0	0	0
ENSSSCG00000005301	FAM214B	1:1	yes	6	3	0	3	10	8	0	2	11	8	0	3	4	3	0	1
ENSSSCG00000005305	UNC13B	1:1	yes	2	1	0	1	6	3	1	2	9	7	0	2	3	1	0	2
ENSSSCG00000049310		Specific	yes	0	0	0	0	0	0	0	0	1	1	0	0	2	2	0	0
ENSSSCG00000005307		Specific	yes	0	0	0	0	2	2	0	0	1	1	0	0	0	0	0	0
ENSSSCG00000005308	RUSC2	1:1	yes	5	5	0	0	5	4	1	0	6	5	1	0	6	3	3	0
ENSSSCG00000005309	FAM166B	1:1	yes	3	2	1	0	3	2	1	0	5	5	0	0	4	4	0	0
ENSSSCG00000005310	TESK1	1:1	yes	10	2	8	0	5	2	3	0	4	3	1	0	7	2	4	1
ENSSSCG00000005311		1:1	no	0	/	/	/	2	/	/	/	2	/	/	/	2	/	/	/
ENSSSCG00000005312	SIT1	1:1	no	0	/	/	/	2	/	/	/	2	/	/	/	2	/	/	/
ENSSSCG00000005314	ARHGEF39	1:1	yes	6	1	5	0	7	4	3	0	4	1	3	0	4	1	3	0
ENSSSCG00000005313	CCDC107	1:1	no	0	/	/	/	2	/	/	/	2	/	/	/	2	/	/	/
ENSSSCG00000051368	CA9	1:1	yes	6	1	5	0	7	4	3	0	4	1	3	0	4	1	3	0
ENSSSCG00000005316	TPM2	1:1	yes	0	0	0	0	6	2	4	0	2	0	2	0	1	1	0	0
ENSSSCG00000005317	TLN1	1:1	yes	1	0	1	0	7	5	2	0	2	2	0	0	0	0	0	0
ENSSSCG00000005318	CREB3	1:1	yes	1	0	1	0	5	5	0	0	3	3	0	0	1	1	0	0
ENSSSCG00000005319	GBA2	1:1	yes	1	1	0	0	2	2	0	0	0	0	0	0	0	0	0	0
ENSSSCG00000005320	RGP1	1:1	yes	1	1	0	0	2	2	0	0	0	0	0	0	0	0	0	0
ENSSSCG00000038905	MSMP	1:1	yes	2	1	1	0	1	1	0	0	2	1	1	0	0	0	0	0
ENSSSCG00000005322	NPR2	1:1	yes	2	2	0	0	5	4	1	0	6	6	0	0	2	2	0	0
ENSSSCG00000025842	SPAG8	1:1	yes	0	0	0	0	0	0	0	0	5	4	1	0	0	0	0	0
ENSSSCG00000005324	FAM221B	1:1	yes	2	2	0	0	5	5	0	0	3	1	2	0	1	1	0	0
ENSSSCG00000005325	TMEM8B	1:1	yes	2	2	0	0	5	5	0	0	3	1	2	0	1	1	0	0
ENSSSCG00000005326		Specific	yes	0	0	0	0	0	0	0	0	0	0	0	0	0	0	0	0
ENSSSCG00000051658		N:1	yes	0	0	0	0	0	0	0	0	0	0	0	0	0	0	0	0
ENSSSCG00000037731		N:1	yes	0	0	0	0	0	0	0	0	0	0	0	0	0	0	0	0
ENSSSCG00000044434		N:1	yes	0	0	0	0	0	0	0	0	0	0	0	0	0	0	0	0
ENSSSCG00000050457		N:1	yes	0	0	0	0	0	0	0	0	0	0	0	0	0	0	0	0
ENSSSCG00000048280	OR2S2	1:1	yes	1	1	0	0	3	3	0	0	1	1	0	0	1	1	0	0
ENSSSCG00000048089		Specific	yes	0	0	0	0	0	0	0	0	0	0	0	0	0	0	0	0
ENSSSCG00000043725		Specific	yes	0	0	0	0	2	2	0	0	0	0	0	0	0	0	0	0
ENSSSCG00000050197		1:1	no	0	/	/	/	0	/	/	/	0	/	/	/	0	/	/	/
ENSSSCG00000005338	RECK	1:1	no	0	/	/	/	0	/	/	/	0	/	/	/	1	/	/	/
ENSSSCG00000031236	GLIPR2	1:1	yes	0	0	0	0	0	0	0	0	0	0	0	0	0	0	0	0
ENSSSCG00000005340	CCIN	1:1	yes	10	8	2	0	8	8	0	0	8	7	1	0	10	10	0	0
ENSSSCG00000037131	CLTA	1:1	no	0	/	/	/	2	/	/	/	1	/	/	/	2	/	/	/
ENSSSCG00000037468	GNE	1:1	yes	2	1	1	0	3	0	3	0	1	1	0	0	0	0	0	0
ENSSSCG00000005343	RNF38	1:1	yes	0	0	0	0	1	0	1	0	2	0	1	1	0	0	0	0
ENSSSCG00000005344	MELK	1:1	yes	1	0	1	0	0	0	0	0	0	0	0	0	0	0	0	0
ENSSSCG00000036086	PAX5	1:1	yes	2	0	2	0	0	0	0	0	0	0	0	0	0	0	0	0
ENSSSCG00000005346	ZCCHC7	1:1	yes	0	0	0	0	1	1	0	0	0	0	0	0	0	0	0	0
ENSSSCG00000005349	GRHPR	1:1	yes	0	0	0	0	0	0	0	0	0	0	0	0	0	0	0	0
ENSSSCG00000036340	ZBTB5	1:1	yes	0	0	0	0	0	0	0	0	0	0	0	0	0	0	0	0
ENSSSCG00000005347	POLR1E	1:1	yes	0	0	0	0	1	0	1	0	1	0	1	0	1	1	0	0
ENSSSCG00000050320		Specific	yes	1	0	1	0	1	0	1	0	1	0	0	1	1	0	1	0
ENSSSCG00000005350	FBXO10	1:1	yes	0	0	0	0	0	0	0	0	0	0	0	0	0	0	0	0
ENSSSCG00000005352	FRMPD1	1:1	yes	0	0	0	0	0	0	0	0	0	0	0	0	0	0	0	0
ENSSSCG00000005354	TRMT10B	1:1	yes	0	0	0	0	1	0	1	0	0	0	0	0	0	0	0	0
ENSSSCG00000005355	EXOSC3	1:1	yes	0	0	0	0	0	0	0	0	1	0	1	0	1	0	1	0
ENSSSCG00000005356	DCAF10	1:1	yes	0	0	0	0	0	0	0	0	0	0	0	0	0	0	0	0
ENSSSCG00000032554		1:N	yes	0	0	0	0	3	1	2	0	3	2	1	0	3	2	0	1
ENSSSCG00000005358		1:N	yes	1	1	0	0	4	4	0	0	10	8	2	0	3	3	0	0
ENSSSCG00000005361	ALDH1B1	1:1	yes	1	1	0	0	0	0	0	0	2	1	1	0	1	1	0	0
ENSSSCG00000005360	IGFBPL1	1:1	yes	0	0	0	0	0	0	0	0	0	0	0	0	0	0	0	0
ENSSSCG00000040711		Specific	yes	0	0	0	0	0	0	0	0	0	0	0	0	0	0	0	0
ENSSSCG00000045508	CCDC180	1:1	yes	0	0	0	0	0	0	0	0	0	0	0	0	1	0	1	0
ENSSSCG00000042419		Specific	yes	3	0	3	0	0	0	0	0	3	2	1	0	0	0	0	0
ENSSSCG00000005366	NCBP1	1:1	yes	8	7	1	0	5	4	1	0	4	4	0	0	3	2	1	0
ENSSSCG00000005367	TSTD2	1:1	yes	2	1	1	0	2	2	0	0	1	1	0	0	2	2	0	0
ENSSSCG00000005368	XPA	1:1	yes	0	0	0	0	0	0	0	0	0	0	0	0	0	0	0	0
ENSSSCG00000050253		Specific	yes	0	0	0	0	0	0	0	0	0	0	0	0	0	0	0	0
ENSSSCG00000049997		Specific	yes	0	0	0	0	0	0	0	0	0	0	0	0	0	0	0	0
ENSSSCG00000005369	FOXE1	1:1	yes	0	0	0	0	0	0	0	0	0	0	0	0	0	0	0	0
ENSSSCG00000005371	TRMO	1:1	yes	0	0	0	0	1	1	0	0	1	0	1	0	0	0	0	0
ENSSSCG00000005373	NANS	1:1	yes	0	0	0	0	1	1	0	0	1	0	1	0	0	0	0	0
ENSSSCG00000033222	TRIM14	1:1	yes	0	0	0	0	0	0	0	0	2	0	2	0	0	0	0	0
ENSSSCG00000005375	CORO2A	1:1	yes	0	0	0	0	4	2	2	0	3	2	1	0	3	1	1	1
ENSSSCG00000005376	TBC1D2	1:1	yes	3	1	2	0	8	4	4	0	10	7	3	0	4	4	0	0
ENSSSCG00000027558	GABBR2	1:1	yes	0	0	0	0	0	0	0	0	0	0	0	0	0	0	0	0
ENSSSCG00000005378	ANKS6	1:1	yes	0	0	0	0	0	0	0	0	0	0	0	0	0	0	0	0
ENSSSCG00000005379	GALNT12	1:1	yes	0	0	0	0	0	0	0	0	0	0	0	0	0	0	0	0
ENSSSCG00000005380	COL15A1	1:1	yes	2	1	1	0	5	5	0	0	6	4	2	0	1	1	0	0
ENSSSCG00000005382	TGFBR1	1:1	yes	0	0	0	0	1	1	0	0	0	0	0	0	0	0	0	0
ENSSSCG00000005383	ALG2	1:1	yes	0	0	0	0	0	0	0	0	0	0	0	0	0	0	0	0
ENSSSCG00000038914	SEC61B	1:1	yes	0	0	0	0	0	0	0	0	0	0	0	0	0	0	0	0
ENSSSCG00000005385	NR4A3	1:1	yes	0	0	0	0	0	0	0	0	0	0	0	0	0	0	0	0
ENSSSCG00000050211		Specific	yes	0	0	0	0	0	0	0	0	0	0	0	0	0	0	0	0
ENSSSCG00000005386	STX17	1:1	yes	0	0	0	0	0	0	0	0	0	0	0	0	0	0	0	0
ENSSSCG00000040634	ERP44	1:1	yes	0	0	0	0	0	0	0	0	0	0	0	0	0	0	0	0
ENSSSCG00000005388	INVS	1:1	yes	0	0	0	0	0	0	0	0	0	0	0	0	0	0	0	0
ENSSSCG00000005389	TEX10	1:1	yes	1	0	1	0	0	0	0	0	0	0	0	0	0	0	0	0
ENSSSCG00000005391	MSANTD3-TMEFF1	1:1	yes	0	0	0	0	0	0	0	0	0	0	0	0	0	0	0	0
ENSSSCG00000037954	CAVIN4	1:1	yes	0	0	0	0	0	0	0	0	0	0	0	0	0	0	0	0
ENSSSCG00000047956		Specific	yes	0	0	0	0	0	0	0	0	1	1	0	0	0	0	0	0
ENSSSCG00000044225		Specific	yes	0	0	0	0	0	0	0	0	0	0	0	0	0	0	0	0
ENSSSCG00000005393	PLPPR1	1:1	yes	0	0	0	0	0	0	0	0	0	0	0	0	0	0	0	0
ENSSSCG00000045284		Specific	no	0	/	/	/	0	/	/	/	0	/	/	/	0	/	/	/
ENSSSCG00000042524		Specific	no	4	/	/	/	0	/	/	/	10	/	/	/	5	/	/	/
ENSSSCG00000038171		Specific	yes	0	0	0	0	0	0	0	0	0	0	0	0	0	0	0	0
ENSSSCG00000005398		Specific	yes	0	0	0	0	0	0	0	0	0	0	0	0	0	0	0	0
ENSSSCG00000035245	BAAT	1:1	yes	0	0	0	0	0	0	0	0	0	0	0	0	1	0	0	1
ENSSSCG00000027974	MRPL50	1:1	yes	0	0	0	0	1	0	1	0	0	0	0	0	0	0	0	0
ENSSSCG00000034239	ZNF189	1:1	yes	0	0	0	0	1	0	1	0	0	0	0	0	0	0	0	0
ENSSSCG00000038300	ALDOB	1:1	yes	0	0	0	0	0	0	0	0	1	0	0	1	0	0	0	0
ENSSSCG00000029687	PGAP4	1:1	yes	0	0	0	0	0	0	0	0	0	0	0	0	0	0	0	0
ENSSSCG00000005399	RNF20	1:1	yes	1	1	0	0	2	1	0	1	3	3	0	0	2	2	0	0
ENSSSCG00000005400	GRIN3A	1:1	yes	0	0	0	0	0	0	0	0	0	0	0	0	0	0	0	0
ENSSSCG00000005401		1:1	yes	0	0	0	0	0	0	0	0	0	0	0	0	1	0	1	0
ENSSSCG00000005403	SMC2	1:1	yes	0	0	0	0	0	0	0	0	0	0	0	0	1	0	0	1
ENSSSCG00000045877		Specific	no	2	/	/	/	2	/	/	/	1	/	/	/	0	/	/	/
ENSSSCG00000044671		Specific	yes	0	0	0	0	0	0	0	0	0	0	0	0	0	0	0	0
ENSSSCG00000050700		N:1	yes	0	0	0	0	0	0	0	0	0	0	0	0	0	0	0	0
ENSSSCG00000026768	OR13C4	1:1	yes	0	0	0	0	0	0	0	0	0	0	0	0	0	0	0	0
ENSSSCG00000026865	OR13C3	1:1	yes	0	0	0	0	0	0	0	0	1	0	1	0	1	0	1	0
ENSSSCG00000031355	OR13C8	1:1	yes	0	0	0	0	1	0	1	0	0	0	0	0	0	0	0	0
ENSSSCG00000005413		Specific	yes	0	0	0	0	0	0	0	0	2	0	2	0	0	0	0	0
ENSSSCG00000050029		N:1	no	0	/	/	/	0	/	/	/	0	/	/	/	2	/	/	/
ENSSSCG00000047454		Specific	yes	1	0	1	0	0	0	0	0	0	0	0	0	0	0	0	0
ENSSSCG00000044110		N:N	yes	1	0	0	1	1	0	0	1	1	0	0	1	1	0	0	1
ENSSSCG00000051550		N:N	yes	1	0	0	1	1	0	0	1	2	0	2	0	0	0	0	0
ENSSSCG00000035714		Specific	yes	0	0	0	0	0	0	0	0	1	0	1	0	0	0	0	0
ENSSSCG00000036043		N:1	no	0	/	/	/	2	/	/	/	1	/	/	/	1	/	/	/
ENSSSCG00000005419		N:1	yes	0	0	0	0	0	0	0	0	1	1	0	0	0	0	0	0
ENSSSCG00000005420		N:1	yes	0	0	0	0	0	0	0	0	0	0	0	0	0	0	0	0
ENSSSCG00000035397		N:1	yes	1	0	1	0	0	0	0	0	0	0	0	0	0	0	0	0
ENSSSCG00000005424		1:N	yes	0	0	0	0	0	0	0	0	0	0	0	0	0	0	0	0
ENSSSCG00000005423	ABCA1	1:1	yes	1	1	0	0	7	3	4	0	10	6	4	0	6	5	1	0
ENSSSCG00000005425	SLC44A1	1:1	yes	0	0	0	0	0	0	0	0	0	0	0	0	0	0	0	0
ENSSSCG00000005426	FSD1L	1:1	yes	1	0	1	0	0	0	0	0	0	0	0	0	0	0	0	0
ENSSSCG00000037867	TAL2	1:1	yes	0	0	0	0	0	0	0	0	1	0	1	0	1	0	1	0
ENSSSCG00000039896	TMEM38B	1:1	yes	0	0	0	0	0	0	0	0	0	0	0	0	0	0	0	0
ENSSSCG00000005430		Specific	yes	0	0	0	0	0	0	0	0	0	0	0	0	0	0	0	0
ENSSSCG00000048390		Specific	yes	0	0	0	0	0	0	0	0	0	0	0	0	0	0	0	0
ENSSSCG00000051396		Specific	yes	0	0	0	0	1	0	1	0	5	2	3	0	0	0	0	0
ENSSSCG00000031592	ZNF462	1:1	yes	0	0	0	0	1	0	1	0	5	2	3	0	0	0	0	0
ENSSSCG00000049088		Specific	yes	0	0	0	0	0	0	0	0	0	0	0	0	0	0	0	0
ENSSSCG00000005436	RAD23B	1:1	yes	1	0	1	0	0	0	0	0	0	0	0	0	0	0	0	0
ENSSSCG00000005437	KLF4	1:1	yes	0	0	0	0	2	1	1	0	3	3	0	0	2	2	0	0
ENSSSCG00000043094		Specific	yes	0	0	0	0	1	0	1	0	1	0	1	0	1	0	1	0
ENSSSCG00000051392		Specific	no	2	/	/	/	8	/	/	/	4	/	/	/	9	/	/	/
ENSSSCG00000005438	ACTL7B	1:1	yes	2	0	2	0	1	0	1	0	2	0	2	0	1	0	1	0
ENSSSCG00000005439	ACTL7A	1:1	yes	0	0	0	0	0	0	0	0	1	0	1	0	0	0	0	0
ENSSSCG00000005440		1:1	yes	1	0	1	0	1	0	1	0	1	0	1	0	1	0	1	0
ENSSSCG00000005441	ELP1	1:1	yes	1	0	1	0	1	0	1	0	1	0	1	0	1	0	1	0
ENSSSCG00000005444	TMEM245	1:1	yes	0	0	0	0	0	0	0	0	0	0	0	0	0	0	0	0
ENSSSCG00000038824	FRRS1L	1:1	yes	0	0	0	0	0	0	0	0	0	0	0	0	1	0	1	0
ENSSSCG00000005446	EPB41L4B	1:1	yes	3	2	1	0	0	0	0	0	1	1	0	0	1	1	0	0
ENSSSCG00000005449	PTPN3	1:1	yes	0	0	0	0	1	0	1	0	1	0	1	0	2	0	1	1
ENSSSCG00000033120	PALM2AKAP2	Specific	yes	0	0	0	0	0	0	0	0	0	0	0	0	2	1	0	1
ENSSSCG00000005452	C9orf152	1:1	yes	5	1	4	0	4	1	3	0	1	0	1	0	3	0	3	0
ENSSSCG00000036297		Specific	no	1	/	/	/	0	/	/	/	1	/	/	/	3	/	/	/
ENSSSCG00000005453		Specific	yes	0	0	0	0	0	0	0	0	0	0	0	0	0	0	0	0
ENSSSCG00000005454	TXNDC8	1:1	yes	0	0	0	0	0	0	0	0	0	0	0	0	0	0	0	0
ENSSSCG00000005455	SVEP1	1:1	yes	2	1	1	0	3	2	1	0	3	1	2	0	4	4	0	0
ENSSSCG00000050248		Specific	no	1	/	/	/	1	/	/	/	0	/	/	/	1	/	/	/
ENSSSCG00000005456	MUSK	1:1	yes	1	0	1	0	2	1	1	0	0	0	0	0	0	0	0	0
ENSSSCG00000005457	LPAR1	1:1	yes	0	0	0	0	2	0	1	1	0	0	0	0	0	0	0	0
ENSSSCG00000044924		Specific	yes	0	0	0	0	1	1	0	0	0	0	0	0	1	0	1	0
ENSSSCG00000005458	OR2K2	1:1	yes	4	3	1	0	1	0	1	0	1	1	0	0	2	1	1	0
ENSSSCG00000005459	ECPAS	1:1	yes	0	0	0	0	1	0	1	0	0	0	0	0	1	0	1	0
ENSSSCG00000037744	ZNF483	1:1	yes	1	0	1	0	0	0	0	0	0	0	0	0	1	1	0	0
ENSSSCG00000040953		Specific	yes	0	0	0	0	0	0	0	0	0	0	0	0	1	0	1	0
ENSSSCG00000021386	PTGR1	1:1	yes	1	0	1	0	0	0	0	0	0	0	0	0	3	1	1	1
ENSSSCG00000042365		Specific	yes	1	0	1	0	0	0	0	0	0	0	0	0	3	1	1	1
ENSSSCG00000005460	DNAJC25	1:1	yes	0	0	0	0	0	0	0	0	0	0	0	0	0	0	0	0
ENSSSCG00000046439	GNG10	1:1	yes	0	0	0	0	0	0	0	0	0	0	0	0	0	0	0	0
ENSSSCG00000005463	SHOC1	1:1	yes	9	6	3	0	6	4	1	1	2	2	0	0	2	2	0	0
ENSSSCG00000022780	UGCG	1:1	yes	3	2	1	0	1	1	0	0	8	5	2	1	5	5	0	0
ENSSSCG00000005465	SUSD1	1:1	yes	1	1	0	0	0	0	0	0	0	0	0	0	0	0	0	0
ENSSSCG00000005466	PTBP3	1:1	yes	10	9	1	0	11	10	1	0	11	8	3	0	9	7	2	0
ENSSSCG00000005467	HSDL2	1:1	yes	11	9	2	0	8	8	0	0	14	11	3	0	11	10	0	1
ENSSSCG00000005469	KIAA1958	1:1	yes	0	0	0	0	0	0	0	0	0	0	0	0	0	0	0	0
ENSSSCG00000026194	INIP	1:1	no	1	/	/	/	0	/	/	/	0	/	/	/	0	/	/	/
ENSSSCG00000005471	SNX30	1:1	yes	8	2	6	0	9	2	7	0	10	1	9	0	7	2	5	0
ENSSSCG00000005472	SLC46A2	1:1	yes	1	0	1	0	2	1	1	0	4	2	2	0	3	1	2	0
ENSSSCG00000005474	SAL1	Specific	yes	0	0	0	0	0	0	0	0	1	0	0	1	1	0	0	1
ENSSSCG00000047560		1:1	yes	0	0	0	0	0	0	0	0	0	0	0	0	2	0	1	1
ENSSSCG00000005475		Specific	yes	0	0	0	0	0	0	0	0	0	0	0	0	0	0	0	0
ENSSSCG00000005477	FKBP15	1:1	yes	0	0	0	0	0	0	0	0	0	0	0	0	0	0	0	0
ENSSSCG00000023714	SLC31A2	1:1	yes	0	0	0	0	0	0	0	0	0	0	0	0	0	0	0	0
ENSSSCG00000034278	SLC31A1	1:1	yes	0	0	0	0	0	0	0	0	0	0	0	0	0	0	0	0
ENSSSCG00000033177	CDC26	1:1	yes	1	0	1	0	1	1	0	0	1	1	0	0	0	0	0	0
ENSSSCG00000024648	PRPF4	1:1	yes	1	0	1	0	1	1	0	0	1	1	0	0	0	0	0	0
ENSSSCG00000027688	RNF183	1:1	yes	0	0	0	0	0	0	0	0	0	0	0	0	0	0	0	0
ENSSSCG00000020987	WDR31	1:1	yes	0	0	0	0	0	0	0	0	0	0	0	0	0	0	0	0
ENSSSCG00000021173	BSPRY	1:1	yes	0	0	0	0	0	0	0	0	0	0	0	0	0	0	0	0
ENSSSCG00000039861	HDHD3	1:1	yes	0	0	0	0	0	0	0	0	0	0	0	0	1	0	1	0
ENSSSCG00000032787	ALAD	1:1	yes	1	0	1	0	2	2	0	0	0	0	0	0	0	0	0	0
ENSSSCG00000005478		Specific	yes	3	3	0	0	2	2	0	0	0	0	0	0	0	0	0	0
ENSSSCG00000005479	C9orf43	1:1	yes	3	3	0	0	2	2	0	0	0	0	0	0	0	0	0	0
ENSSSCG00000005480	RGS3	1:1	yes	12	12	0	0	15	15	0	0	14	14	0	0	10	10	0	0
ENSSSCG00000045533		Specific	no	4	/	/	/	1	/	/	/	1	/	/	/	1	/	/	/
ENSSSCG00000005484	ZNF618	1:1	yes	2	1	1	0	0	0	0	0	0	0	0	0	0	0	0	0
ENSSSCG00000005485	AMBP	1:1	yes	1	1	0	0	2	2	0	0	3	3	0	0	3	3	0	0
ENSSSCG00000005486	KIF12	1:1	yes	5	5	0	0	3	3	0	0	2	2	0	0	5	4	1	0
ENSSSCG00000005487	COL27A1	1:1	yes	4	4	0	0	5	4	1	0	8	8	0	0	6	4	1	1
ENSSSCG00000005488		1:N	yes	1	0	1	0	0	0	0	0	0	0	0	0	0	0	0	0
ENSSSCG00000023894	AKNA	1:1	yes	0	0	0	0	0	0	0	0	0	0	0	0	0	0	0	0
ENSSSCG00000005490	WHRN	1:1	yes	0	0	0	0	1	0	1	0	0	0	0	0	0	0	0	0
ENSSSCG00000032835	ATP6V1G1	1:1	no	0	/	/	/	1	/	/	/	0	/	/	/	0	/	/	/
ENSSSCG00000048487		1:1	yes	0	0	0	0	0	0	0	0	0	0	0	0	1	1	0	0
ENSSSCG00000042680	TEX48	1:1	yes	1	1	0	0	1	1	0	0	3	3	0	0	0	0	0	0
ENSSSCG00000034087	TNFSF15	1:1	yes	0	0	0	0	3	2	1	0	0	0	0	0	0	0	0	0
ENSSSCG00000036457	TNFSF8	1:1	yes	0	0	0	0	0	0	0	0	1	1	0	0	1	1	0	0
ENSSSCG00000005494	TNC	1:1	yes	0	0	0	0	0	0	0	0	0	0	0	0	1	0	1	0
ENSSSCG00000040472		Specific	yes	0	0	0	0	0	0	0	0	1	0	1	0	0	0	0	0
ENSSSCG00000049822		Specific	yes	1	1	0	0	4	3	1	0	2	2	0	0	3	3	0	0
ENSSSCG00000049976		Specific	yes	0	0	0	0	1	0	1	0	1	0	1	0	0	0	0	0
ENSSSCG00000005498	PAPPA	1:1	yes	1	1	0	0	0	0	0	0	1	1	0	0	2	2	0	0
ENSSSCG00000005502	ASTN2	1:1	yes	0	0	0	0	0	0	0	0	0	0	0	0	0	0	0	0
ENSSSCG00000005501	TRIM32	1:1	yes	1	0	1	0	0	0	0	0	0	0	0	0	0	0	0	0
ENSSSCG00000005503	TLR4	1:1	yes	0	0	0	0	1	0	1	0	1	0	1	0	0	0	0	0
ENSSSCG00000044379		Specific	no	6	/	/	/	0	/	/	/	0	/	/	/	5	/	/	/
ENSSSCG00000050756		Specific	yes	0	0	0	0	0	0	0	0	0	0	0	0	0	0	0	0
ENSSSCG00000005504	BRINP1	1:1	yes	0	0	0	0	0	0	0	0	0	0	0	0	1	0	1	0
ENSSSCG00000044220		Specific	yes	0	0	0	0	0	0	0	0	0	0	0	0	0	0	0	0
ENSSSCG00000041894		Specific	no	13	/	/	/	4	/	/	/	4	/	/	/	13	/	/	/
ENSSSCG00000028117	CDK5RAP2	1:1	yes	0	0	0	0	0	0	0	0	0	0	0	0	0	0	0	0
ENSSSCG00000005506	MEGF9	1:1	yes	1	0	1	0	0	0	0	0	0	0	0	0	0	0	0	0
ENSSSCG00000005508		1:1	yes	0	0	0	0	1	0	1	0	0	0	0	0	0	0	0	0
ENSSSCG00000005507	PSMD5	1:1	yes	1	1	0	0	0	0	0	0	0	0	0	0	1	0	1	0
ENSSSCG00000039972		Specific	yes	1	1	0	0	0	0	0	0	0	0	0	0	1	0	1	0
ENSSSCG00000005510	PHF19	1:1	yes	5	2	2	1	4	3	0	1	2	2	0	0	9	5	4	0
ENSSSCG00000005511	TRAF1	1:1	yes	4	3	1	0	7	6	1	0	4	3	1	0	6	4	2	0
ENSSSCG00000005512	C5	1:1	yes	0	0	0	0	0	0	0	0	0	0	0	0	0	0	0	0
ENSSSCG00000032297		N:1	yes	4	2	2	0	2	0	2	0	1	1	0	0	3	1	2	0
ENSSSCG00000005514	RAB14	1:1	yes	9	7	1	1	3	1	2	0	2	2	0	0	6	5	1	0
ENSSSCG00000034749		Specific	yes	9	7	1	1	3	1	2	0	2	2	0	0	6	5	1	0
ENSSSCG00000037508	GSN	1:1	yes	1	0	1	0	1	1	0	0	0	0	0	0	2	2	0	0
ENSSSCG00000036639	STOM	1:1	yes	6	6	0	0	4	4	0	0	4	3	1	0	12	12	0	0
ENSSSCG00000038200		Specific	yes	0	0	0	0	1	0	0	1	0	0	0	0	0	0	0	0
ENSSSCG00000005518		Specific	yes	7	6	1	0	3	1	2	0	3	1	2	0	6	3	3	0
ENSSSCG00000005519		N:1	yes	1	0	1	0	1	0	1	0	0	0	0	0	2	1	1	0
ENSSSCG00000005524	DAB2IP	1:1	yes	4	2	2	0	2	1	1	0	0	0	0	0	2	1	1	0
ENSSSCG00000038036	TTLL11	1:1	yes	3	3	0	0	4	3	1	0	0	0	0	0	6	4	2	0
ENSSSCG00000005528	NDUFA8	1:1	yes	2	2	0	0	1	0	1	0	0	0	0	0	1	1	0	0
ENSSSCG00000005529		1:1	yes	2	1	1	0	3	3	0	0	0	0	0	0	0	0	0	0
ENSSSCG00000005530	LHX6	1:1	yes	0	0	0	0	0	0	0	0	0	0	0	0	0	0	0	0
ENSSSCG00000030089	RBM18	1:1	yes	1	0	1	0	0	0	0	0	0	0	0	0	2	2	0	0
ENSSSCG00000005532	MRRF	1:1	yes	1	0	1	0	0	0	0	0	0	0	0	0	0	0	0	0
ENSSSCG00000005533	PTGS1	1:1	yes	4	1	3	0	5	4	1	0	1	1	0	0	8	3	4	1
ENSSSCG00000005534		1:1	yes	4	1	3	0	2	2	0	0	0	0	0	0	3	0	3	0
ENSSSCG00000042662		Specific	yes	0	0	0	0	0	0	0	0	0	0	0	0	0	0	0	0
ENSSSCG00000048812		Specific	no	0	/	/	/	1	/	/	/	1	/	/	/	0	/	/	/
ENSSSCG00000041164		Specific	yes	0	0	0	0	0	0	0	0	1	0	0	1	0	0	0	0
ENSSSCG00000047130		Specific	no	2	/	/	/	3	/	/	/	1	/	/	/	2	/	/	/
ENSSSCG00000035100		Specific	no	0	/	/	/	0	/	/	/	1	/	/	/	2	/	/	/
ENSSSCG00000031516		Specific	no	0	/	/	/	0	/	/	/	0	/	/	/	0	/	/	/
ENSSSCG00000032825		N:1	yes	0	0	0	0	0	0	0	0	0	0	0	0	0	0	0	0
ENSSSCG00000027732		N:1	no	2	/	/	/	2	/	/	/	0	/	/	/	4	/	/	/
ENSSSCG00000046333		N:1	yes	3	0	0	3	2	0	0	2	2	0	0	2	2	0	0	2
ENSSSCG00000026287		N:1	no	5	/	/	/	10	/	/	/	7	/	/	/	6	/	/	/
ENSSSCG00000051496		N:1	yes	2	0	1	1	6	2	3	1	0	0	0	0	2	0	1	1
ENSSSCG00000035556		Specific	yes	1	0	0	1	2	1	0	1	0	0	0	0	2	1	0	1
ENSSSCG00000032805		Specific	yes	3	1	0	2	4	1	2	1	0	0	0	0	1	0	1	0
ENSSSCG00000048491		Specific	no	2	/	/	/	8	/	/	/	1	/	/	/	6	/	/	/
ENSSSCG00000031416		Specific	no	1	/	/	/	1	/	/	/	0	/	/	/	2	/	/	/
ENSSSCG00000036003		Specific	yes	2	1	0	1	1	0	0	1	1	0	0	1	2	0	0	2
ENSSSCG00000037454		N:1	yes	1	0	1	0	4	0	4	0	1	1	0	0	2	0	1	1
ENSSSCG00000035439		Specific	no	0	/	/	/	0	/	/	/	0	/	/	/	0	/	/	/
ENSSSCG00000036749		Specific	yes	2	0	0	2	1	0	0	1	0	0	0	0	2	0	0	2
ENSSSCG00000045558		Specific	yes	1	0	0	1	3	1	0	2	1	0	1	0	3	0	0	3
ENSSSCG00000034582		Specific	no	0	/	/	/	1	/	/	/	1	/	/	/	2	/	/	/
ENSSSCG00000050620		Specific	no	0	/	/	/	0	/	/	/	0	/	/	/	0	/	/	/
ENSSSCG00000044533		Specific	no	0	/	/	/	0	/	/	/	0	/	/	/	0	/	/	/
ENSSSCG00000005578	OR5C1	1:1	yes	0	0	0	0	0	0	0	0	0	0	0	0	1	0	0	1
ENSSSCG00000039297	OR1K1	1:1	yes	0	0	0	0	0	0	0	0	0	0	0	0	0	0	0	0
ENSSSCG00000038554	PDCL	1:1	no	0	/	/	/	0	/	/	/	0	/	/	/	0	/	/	/
ENSSSCG00000005575	RC3H2	1:1	yes	2	2	0	0	0	0	0	0	0	0	0	0	0	0	0	0
ENSSSCG00000005576	ZBTB6	1:1	yes	0	0	0	0	1	1	0	0	0	0	0	0	1	1	0	0
ENSSSCG00000032575	ZBTB26	1:1	yes	0	0	0	0	1	1	0	0	0	0	0	0	1	1	0	0
ENSSSCG00000020743	RABGAP1	1:1	yes	0	0	0	0	1	1	0	0	0	0	0	0	1	1	0	0
ENSSSCG00000005582	STRBP	1:1	yes	0	0	0	0	0	0	0	0	0	0	0	0	0	0	0	0
ENSSSCG00000005584	CRB2	1:1	yes	3	3	0	0	4	3	1	0	0	0	0	0	3	3	0	0
ENSSSCG00000005585	DENND1A	1:1	yes	0	0	0	0	1	0	1	0	0	0	0	0	0	0	0	0
ENSSSCG00000005586	LHX2	1:1	yes	0	0	0	0	1	1	0	0	0	0	0	0	1	1	0	0
ENSSSCG00000005587	NEK6	1:1	yes	2	0	2	0	2	0	2	0	0	0	0	0	4	1	3	0
ENSSSCG00000005590	PSMB7	1:1	yes	0	0	0	0	0	0	0	0	0	0	0	0	1	0	1	0
ENSSSCG00000005591	ADGRD2	1:1	yes	0	0	0	0	0	0	0	0	0	0	0	0	0	0	0	0
ENSSSCG00000005588	NR5A1	1:1	yes	0	0	0	0	0	0	0	0	0	0	0	0	0	0	0	0
ENSSSCG00000005589	NR6A1	1:1	yes	5	5	0	0	4	4	0	0	5	5	0	0	6	6	0	0
ENSSSCG00000005593	OLFML2A	1:1	yes	5	5	0	0	4	4	0	0	4	4	0	0	4	4	0	0
ENSSSCG00000005594	WDR38	1:1	yes	4	4	0	0	4	4	0	0	4	4	0	0	6	6	0	0
ENSSSCG00000034227	RPL35	1:1	yes	1	1	0	0	1	0	1	0	1	1	0	0	0	0	0	0
ENSSSCG00000005596	ARPC5L	1:1	yes	1	1	0	0	1	0	1	0	1	1	0	0	0	0	0	0
ENSSSCG00000005597	GOLGA1	1:1	yes	0	0	0	0	1	0	1	0	0	0	0	0	0	0	0	0
ENSSSCG00000005598	SCAI	1:1	yes	0	0	0	0	0	0	0	0	0	0	0	0	0	0	0	0
ENSSSCG00000005600	PPP6C	1:1	yes	1	0	1	0	1	0	1	0	0	0	0	0	0	0	0	0
ENSSSCG00000005599	RABEPK	1:1	yes	0	0	0	0	0	0	0	0	0	0	0	0	0	0	0	0
ENSSSCG00000005601	HSPA5	1:1	yes	0	0	0	0	1	0	1	0	0	0	0	0	0	0	0	0
ENSSSCG00000005602	GAPVD1	1:1	yes	0	0	0	0	0	0	0	0	0	0	0	0	2	1	1	0
ENSSSCG00000029169	MAPKAP1	1:1	yes	0	0	0	0	1	0	1	0	0	0	0	0	0	0	0	0
ENSSSCG00000031440		Specific	yes	0	0	0	0	0	0	0	0	0	0	0	0	0	0	0	0
ENSSSCG00000005604	PBX3	1:1	yes	0	0	0	0	0	0	0	0	0	0	0	0	0	0	0	0
ENSSSCG00000036926	MVB12B	1:1	yes	0	0	0	0	0	0	0	0	0	0	0	0	0	0	0	0
ENSSSCG00000035968	LMX1B	1:1	yes	0	0	0	0	0	0	0	0	0	0	0	0	7	3	3	1
ENSSSCG00000032752	ZBTB43	1:1	no	0	/	/	/	0	/	/	/	0	/	/	/	0	/	/	/
ENSSSCG00000031426	ZBTB34	1:1	yes	0	0	0	0	0	0	0	0	0	0	0	0	0	0	0	0
ENSSSCG00000005607	RALGPS1	1:1	no	0	/	/	/	1	/	/	/	0	/	/	/	0	/	/	/
ENSSSCG00000005608	ANGPTL2	1:1	yes	9	8	1	0	6	6	0	0	1	1	0	0	10	10	0	0
ENSSSCG00000005609	GARNL3	1:1	yes	4	1	3	0	1	0	1	0	2	1	1	0	1	0	1	0
ENSSSCG00000005610	SLC2A8	1:1	yes	0	0	0	0	0	0	0	0	0	0	0	0	0	0	0	0
ENSSSCG00000005611	ZNF79	1:1	yes	0	0	0	0	0	0	0	0	0	0	0	0	1	1	0	0
ENSSSCG00000033019		Specific	yes	2	2	0	0	0	0	0	0	0	0	0	0	0	0	0	0
ENSSSCG00000005613	LRSAM1	1:1	yes	2	2	0	0	0	0	0	0	0	0	0	0	0	0	0	0
ENSSSCG00000005614	NIBAN2	1:1	yes	5	5	0	0	4	4	0	0	4	4	0	0	4	4	0	0
ENSSSCG00000005617	STXBP1	1:1	yes	0	0	0	0	0	0	0	0	0	0	0	0	0	0	0	0
ENSSSCG00000005618	CFAP157	1:1	yes	0	0	0	0	0	0	0	0	0	0	0	0	1	1	0	0
ENSSSCG00000005615	PTRH1	1:1	yes	5	5	0	0	6	5	1	0	0	0	0	0	8	7	1	0
ENSSSCG00000005616	TTC16	1:1	yes	5	5	0	0	6	5	1	0	0	0	0	0	8	7	1	0
ENSSSCG00000005619	TOR2A	1:1	yes	13	12	1	0	16	16	0	0	6	6	0	0	16	12	4	0
ENSSSCG00000005620	SH2D3C	1:1	yes	7	6	1	0	1	0	1	0	0	0	0	0	3	3	0	0
ENSSSCG00000005621	CDK9	1:1	yes	7	6	1	0	1	0	1	0	0	0	0	0	3	3	0	0
ENSSSCG00000005626	FPGS	1:1	yes	3	3	0	0	4	4	0	0	0	0	0	0	1	1	0	0
ENSSSCG00000005625	ENG	1:1	yes	3	3	0	0	9	8	1	0	3	3	0	0	8	8	0	0
ENSSSCG00000005627	AK1	1:1	yes	6	5	1	0	6	4	2	0	0	0	0	0	10	10	0	0
ENSSSCG00000005623		1:1	yes	1	1	0	0	8	7	1	0	0	0	0	0	6	6	0	0
ENSSSCG00000005628	ST6GALNAC4	1:1	yes	3	3	0	0	5	4	1	0	0	0	0	0	7	7	0	0
ENSSSCG00000005629	PIP5KL1	1:1	yes	5	5	0	0	8	7	1	0	4	4	0	0	7	7	0	0
ENSSSCG00000032481	DPM2	1:1	yes	9	9	0	0	10	9	1	0	6	6	0	0	10	9	1	0
ENSSSCG00000022295		Specific	yes	5	5	0	0	8	7	1	0	4	4	0	0	7	7	0	0
ENSSSCG00000005631	FAM102A	1:1	yes	1	1	0	0	2	2	0	0	0	0	0	0	1	1	0	0
ENSSSCG00000005636	SLC25A25	1:1	yes	2	1	1	0	4	4	0	0	2	2	0	0	2	2	0	0
ENSSSCG00000022655	PTGES2	1:1	yes	1	1	0	0	0	0	0	0	0	0	0	0	0	0	0	0
ENSSSCG00000005638		1:1	yes	0	0	0	0	0	0	0	0	0	0	0	0	0	0	0	0
ENSSSCG00000005640	CIZ1	1:1	yes	0	0	0	0	2	1	1	0	0	0	0	0	3	2	1	0
ENSSSCG00000005641	DNM1	1:1	yes	1	0	1	0	2	1	1	0	0	0	0	0	3	3	0	0
ENSSSCG00000005643		1:N	yes	1	0	1	0	2	0	2	0	0	0	0	0	0	0	0	0
ENSSSCG00000032748	SWI5	1:1	yes	1	0	1	0	3	1	2	0	0	0	0	0	0	0	0	0
ENSSSCG00000005645	TRUB2	1:1	yes	0	0	0	0	0	0	0	0	0	0	0	0	0	0	0	0
ENSSSCG00000005648	SLC27A4	1:1	yes	0	0	0	0	0	0	0	0	0	0	0	0	0	0	0	0
ENSSSCG00000005646	COQ4	1:1	yes	0	0	0	0	0	0	0	0	0	0	0	0	0	0	0	0
ENSSSCG00000005649	URM1	1:1	yes	1	0	1	0	2	2	0	0	0	0	0	0	3	1	2	0
ENSSSCG00000005650	CERCAM	1:1	yes	2	1	1	0	4	2	2	0	1	1	0	0	7	3	4	0
ENSSSCG00000005651	ODF2	1:1	no	6	/	/	/	2	/	/	/	0	/	/	/	3	/	/	/
ENSSSCG00000005652	GLE1	1:1	yes	3	1	2	0	0	0	0	0	0	0	0	0	0	0	0	0
ENSSSCG00000005654	SPTAN1	1:1	yes	0	0	0	0	1	0	1	0	0	0	0	0	0	0	0	0
ENSSSCG00000005655	DYNC2I2	1:1	yes	3	1	2	0	3	2	0	1	0	0	0	0	1	1	0	0
ENSSSCG00000005656		Specific	yes	0	0	0	0	1	0	1	0	0	0	0	0	1	0	1	0
ENSSSCG00000005657	PKN3	1:1	yes	1	1	0	0	3	2	1	0	0	0	0	0	4	3	1	0
ENSSSCG00000005659	ZER1	1:1	yes	3	1	2	0	2	1	1	0	0	0	0	0	3	2	1	0
ENSSSCG00000005660	TBC1D13	1:1	no	3	/	/	/	2	/	/	/	0	/	/	/	1	/	/	/
ENSSSCG00000005661	ENDOG	1:1	yes	0	0	0	0	0	0	0	0	0	0	0	0	0	0	0	0
ENSSSCG00000005662	SPOUT1	1:1	yes	2	2	0	0	4	3	1	0	0	0	0	0	0	0	0	0
ENSSSCG00000005663		1:N	yes	3	3	0	0	3	2	1	0	1	1	0	0	2	2	0	0
ENSSSCG00000005664	LRRC8A	1:1	yes	3	3	0	0	3	2	1	0	1	1	0	0	2	2	0	0
ENSSSCG00000005665	PHYHD1	1:1	yes	3	3	0	0	3	2	1	0	1	1	0	0	2	2	0	0
ENSSSCG00000005666	DOLK	1:1	yes	3	1	1	1	7	6	0	1	2	1	0	1	2	2	0	0
ENSSSCG00000005667	NUP188	1:1	yes	3	1	1	1	7	6	0	1	2	1	0	1	2	2	0	0
ENSSSCG00000005668	SH3GLB2	1:1	yes	1	0	1	0	0	0	0	0	1	0	1	0	0	0	0	0
ENSSSCG00000005669	MIGA2	1:1	yes	1	0	1	0	0	0	0	0	1	0	1	0	0	0	0	0
ENSSSCG00000031669	DOLPP1	1:1	yes	1	0	1	0	1	1	0	0	0	0	0	0	0	0	0	0
ENSSSCG00000005671	CRAT	1:1	yes	5	5	0	0	5	4	1	0	0	0	0	0	1	1	0	0
ENSSSCG00000005672	PTPA	1:1	yes	5	5	0	0	5	4	1	0	0	0	0	0	1	1	0	0
ENSSSCG00000005673	IER5L	1:1	yes	26	24	2	0	22	22	0	0	5	5	0	0	20	19	1	0
ENSSSCG00000032122		1:1	yes	17	16	1	0	18	18	0	0	4	4	0	0	12	11	1	0
ENSSSCG00000005678	NTMT1	1:1	yes	17	16	1	0	18	18	0	0	4	4	0	0	12	11	1	0
ENSSSCG00000005679	ASB6	1:1	yes	7	6	1	0	3	3	0	0	0	0	0	0	6	6	0	0
ENSSSCG00000005680	PRRX2	1:1	yes	1	0	1	0	1	1	0	0	0	0	0	0	2	2	0	0
ENSSSCG00000005688	PTGES	1:1	yes	0	0	0	0	0	0	0	0	0	0	0	0	0	0	0	0
ENSSSCG00000034518	TOR1A	1:1	yes	1	0	1	0	1	0	1	0	0	0	0	0	0	0	0	0
ENSSSCG00000030426	C9orf78	1:1	yes	0	0	0	0	0	0	0	0	0	0	0	0	0	0	0	0
ENSSSCG00000024341	USP20	1:1	yes	0	0	0	0	0	0	0	0	0	0	0	0	0	0	0	0
ENSSSCG00000005689	FNBP1	1:1	yes	11	11	0	0	13	13	0	0	1	1	0	0	5	5	0	0
ENSSSCG00000049359		Specific	yes	2	1	1	0	3	2	1	0	0	0	0	0	3	1	2	0
ENSSSCG00000038868	GPR107	1:1	yes	8	8	0	0	9	9	0	0	0	0	0	0	9	9	0	0
ENSSSCG00000039311	NCS1	1:1	yes	0	0	0	0	0	0	0	0	0	0	0	0	0	0	0	0
ENSSSCG00000005699	HMCN2	1:1	yes	0	0	0	0	1	1	0	0	0	0	0	0	1	1	0	0
ENSSSCG00000005701	ASS1	1:1	yes	1	1	0	0	3	2	1	0	3	2	1	0	4	4	0	0
ENSSSCG00000005702	FUBP3	1:1	yes	0	0	0	0	0	0	0	0	0	0	0	0	1	0	1	0
ENSSSCG00000005703	PRDM12	1:1	yes	5	4	1	0	4	3	1	0	2	2	0	0	6	5	1	0
ENSSSCG00000005704	EXOSC2	1:1	yes	5	2	3	0	5	3	2	0	3	2	1	0	7	7	0	0
ENSSSCG00000005706	ABL1	1:1	yes	1	1	0	0	3	2	1	0	4	3	1	0	5	5	0	0
ENSSSCG00000005705	QRFP	1:1	yes	2	1	1	0	2	2	0	0	0	0	0	0	1	1	0	0
ENSSSCG00000005707	FIBCD1	1:1	yes	0	0	0	0	0	0	0	0	0	0	0	0	0	0	0	0
ENSSSCG00000005710	LAMC3	1:1	yes	0	0	0	0	0	0	0	0	0	0	0	0	2	0	2	0
ENSSSCG00000034178	AIF1L	1:1	yes	0	0	0	0	0	0	0	0	0	0	0	0	0	0	0	0
ENSSSCG00000005711	NUP214	1:1	yes	0	0	0	0	0	0	0	0	0	0	0	0	0	0	0	0
ENSSSCG00000005713	PLPP7	1:1	yes	1	1	0	0	0	0	0	0	0	0	0	0	0	0	0	0
ENSSSCG00000028172	FAM78A	1:1	yes	0	0	0	0	2	0	2	0	1	0	1	0	1	0	1	0
ENSSSCG00000005715	PRRC2B	1:1	yes	4	2	2	0	0	0	0	0	3	3	0	0	4	3	1	0
ENSSSCG00000005716	POMT1	1:1	yes	2	1	1	0	0	0	0	0	2	1	0	1	0	0	0	0
ENSSSCG00000005717	UCK1	1:1	no	1	/	/	/	1	/	/	/	0	/	/	/	2	/	/	/
ENSSSCG00000031465	PRRT1B	1:1	yes	0	0	0	0	0	0	0	0	0	0	0	0	0	0	0	0
ENSSSCG00000005719	RAPGEF1	1:1	yes	3	2	1	0	7	7	0	0	1	1	0	0	3	3	0	0
ENSSSCG00000005720	MED27	1:1	yes	0	0	0	0	1	0	1	0	0	0	0	0	1	0	1	0
ENSSSCG00000005723	NTNG2	1:1	yes	4	3	1	0	1	0	1	0	0	0	0	0	0	0	0	0
ENSSSCG00000005724	SETX	1:1	yes	0	0	0	0	0	0	0	0	0	0	0	0	0	0	0	0
ENSSSCG00000005725		1:1	yes	2	0	2	0	0	0	0	0	0	0	0	0	1	1	0	0
ENSSSCG00000005727	CFAP77	1:1	yes	7	3	4	0	3	3	0	0	4	2	2	0	6	3	3	0
ENSSSCG00000005730	BARHL1	1:1	yes	1	0	1	0	0	0	0	0	0	0	0	0	0	0	0	0
ENSSSCG00000005729	DDX31	1:1	yes	1	1	0	0	0	0	0	0	0	0	0	0	0	0	0	0
ENSSSCG00000005731	GTF3C4	1:1	yes	1	1	0	0	0	0	0	0	0	0	0	0	0	0	0	0
ENSSSCG00000039188	AK8	1:1	yes	1	0	1	0	0	0	0	0	0	0	0	0	0	0	0	0
ENSSSCG00000022250	SPACA9	1:1	yes	1	0	1	0	0	0	0	0	0	0	0	0	0	0	0	0
ENSSSCG00000046003	TSC1	1:1	yes	0	0	0	0	0	0	0	0	0	0	0	0	0	0	0	0
ENSSSCG00000005737	GFI1B	1:1	yes	1	1	0	0	0	0	0	0	0	0	0	0	0	0	0	0
ENSSSCG00000032110		Specific	yes	3	1	2	0	3	2	1	0	3	1	2	0	5	3	2	0
ENSSSCG00000028671	CEL	1:1	yes	2	0	2	0	2	0	2	0	0	0	0	0	1	1	0	0
ENSSSCG00000005738		1:N	yes	6	5	1	0	8	8	0	0	7	5	2	0	9	7	2	0
ENSSSCG00000035904		Specific	yes	1	0	1	0	1	1	0	0	0	0	0	0	2	0	2	0
ENSSSCG00000031532	GBGT1	1:1	yes	0	0	0	0	2	0	2	0	0	0	0	0	2	0	2	0
ENSSSCG00000043049		1:N	yes	4	1	1	2	4	1	1	2	4	2	1	1	4	0	2	2
ENSSSCG00000035964		1:1	no	0	/	/	/	0	/	/	/	0	/	/	/	2	/	/	/
ENSSSCG00000032106	SURF6	1:1	yes	0	0	0	0	2	1	1	0	0	0	0	0	0	0	0	0
ENSSSCG00000031941	MED22	1:1	yes	0	0	0	0	0	0	0	0	0	0	0	0	0	0	0	0
ENSSSCG00000043356		Specific	yes	0	0	0	0	0	0	0	0	0	0	0	0	1	0	1	0
ENSSSCG00000035727	SURF1	1:1	yes	1	0	1	0	0	0	0	0	0	0	0	0	0	0	0	0
ENSSSCG00000038459	SURF2	1:1	yes	1	0	1	0	0	0	0	0	0	0	0	0	0	0	0	0
ENSSSCG00000040710	SURF4	1:1	yes	0	0	0	0	0	0	0	0	0	0	0	0	0	0	0	0
ENSSSCG00000031407	STKLD1	1:1	yes	0	0	0	0	0	0	0	0	0	0	0	0	0	0	0	0
ENSSSCG00000023173	REXO4	1:1	yes	4	4	0	0	2	2	0	0	0	0	0	0	4	2	2	0
ENSSSCG00000021241	ADAMTS13	1:1	yes	4	4	0	0	2	2	0	0	0	0	0	0	4	2	2	0
ENSSSCG00000040709	CACFD1	1:1	yes	3	1	2	0	2	0	2	0	0	0	0	0	0	0	0	0
ENSSSCG00000024166	SLC2A6	1:1	yes	4	0	4	0	0	0	0	0	2	2	0	0	3	2	1	0
ENSSSCG00000022891	MYMK	1:1	yes	0	0	0	0	2	2	0	0	0	0	0	0	0	0	0	0
ENSSSCG00000026425	ADAMTSL2	1:1	yes	1	1	0	0	0	0	0	0	0	0	0	0	0	0	0	0
ENSSSCG00000026442	FAM163B	1:1	yes	3	1	2	0	4	2	2	0	1	1	0	0	1	1	0	0
ENSSSCG00000005742	DBH	1:1	yes	1	0	1	0	0	0	0	0	0	0	0	0	0	0	0	0
ENSSSCG00000005740	SARDH	1:1	yes	4	2	2	0	5	2	3	0	0	0	0	0	10	1	9	0
ENSSSCG00000005743	VAV2	1:1	yes	13	13	0	0	16	16	0	0	8	8	0	0	13	12	1	0
ENSSSCG00000005749	BRD3	1:1	yes	2	0	0	2	0	0	0	0	0	0	0	0	1	0	1	0
ENSSSCG00000024912	WDR5	1:1	yes	3	1	2	0	2	0	1	1	0	0	0	0	3	0	3	0
ENSSSCG00000050374		Specific	yes	3	1	0	2	2	0	2	0	0	0	0	0	1	1	0	0
ENSSSCG00000038220	RXRA	1:1	yes	11	7	4	0	13	9	3	1	5	5	0	0	10	9	1	0
ENSSSCG00000005751	COL5A1	1:1	yes	5	3	2	0	4	2	2	0	0	0	0	0	0	0	0	0
ENSSSCG00000023333	FCN2	1:1	no	0	/	/	/	1	/	/	/	0	/	/	/	0	/	/	/
ENSSSCG00000029414		1:1	yes	2	0	2	0	1	0	1	0	0	0	0	0	1	0	1	0
ENSSSCG00000029715	OLFM1	1:1	yes	1	0	1	0	0	0	0	0	0	0	0	0	2	1	1	0
ENSSSCG00000011178	CPNE4	1:1	yes	1	0	0	1	1	0	1	0	0	0	0	0	0	0	0	0
ENSSSCG00000039788		N:1	yes	1	0	1	0	0	0	0	0	1	0	0	1	2	0	1	1
ENSSSCG00000011179	MRPL3	1:1	yes	0	0	0	0	0	0	0	0	0	0	0	0	0	0	0	0
ENSSSCG00000034665		Specific	no	0	/	/	/	0	/	/	/	0	/	/	/	0	/	/	/
ENSSSCG00000032424	NUDT16	1:1	no	0	/	/	/	0	/	/	/	1	/	/	/	0	/	/	/
ENSSSCG00000011181	NEK11	1:1	yes	0	0	0	0	0	0	0	0	0	0	0	0	0	0	0	0
ENSSSCG00000011182	ASTE1	1:1	yes	0	0	0	0	0	0	0	0	2	0	2	0	2	1	1	0
ENSSSCG00000011183	ATP2C1	1:1	yes	0	0	0	0	0	0	0	0	0	0	0	0	0	0	0	0
ENSSSCG00000029094	PIK3R4	1:1	yes	1	0	1	0	0	0	0	0	0	0	0	0	0	0	0	0
ENSSSCG00000037430	COL6A6	1:1	yes	3	0	2	1	0	0	0	0	2	0	2	0	0	0	0	0
ENSSSCG00000037830		1:1	no	0	/	/	/	3	/	/	/	2	/	/	/	0	/	/	/
ENSSSCG00000011186	COL6A5	1:1	yes	1	0	0	1	1	0	1	0	2	1	1	0	1	0	0	1
ENSSSCG00000038215		Specific	no	0	/	/	/	1	/	/	/	0	/	/	/	0	/	/	/
ENSSSCG00000030697	CAPN7	1:1	yes	6	6	0	0	5	3	1	1	5	4	1	0	3	2	0	1
ENSSSCG00000024938	SH3BP5	1:1	yes	9	7	2	0	10	9	0	1	8	5	2	1	9	7	1	1
ENSSSCG00000011190	METTL6	1:1	yes	8	7	1	0	8	6	2	0	6	4	2	0	2	1	1	0
ENSSSCG00000026622	EAF1	1:1	yes	8	7	1	0	8	6	2	0	6	4	2	0	2	1	1	0
ENSSSCG00000028911	COLQ	1:1	yes	0	0	0	0	1	0	1	0	0	0	0	0	0	0	0	0
ENSSSCG00000011192	HACL1	1:1	yes	1	0	1	0	1	0	1	0	2	1	1	0	0	0	0	0
ENSSSCG00000011193	BTD	1:1	yes	1	0	1	0	1	0	1	0	2	1	1	0	0	0	0	0
ENSSSCG00000011194	ANKRD28	1:1	yes	0	0	0	0	1	0	1	0	0	0	0	0	0	0	0	0
ENSSSCG00000011195	GALNT15	1:1	yes	3	3	0	0	11	8	2	1	10	8	2	0	10	10	0	0
ENSSSCG00000011197	OXNAD1	1:1	yes	4	3	1	0	6	5	0	1	6	5	0	1	3	3	0	0
ENSSSCG00000011198	RFTN1	1:1	yes	15	13	2	0	21	19	2	0	15	15	0	0	10	9	1	0
ENSSSCG00000030671		1:N	yes	13	5	7	1	9	8	1	0	14	12	2	0	9	8	1	0
ENSSSCG00000029811	PLCL2	1:1	yes	2	1	1	0	2	0	2	0	4	0	4	0	0	0	0	0
ENSSSCG00000011199	TBC1D5	1:1	yes	2	0	2	0	0	0	0	0	3	0	3	0	0	0	0	0
ENSSSCG00000011201	SATB1	1:1	yes	0	0	0	0	0	0	0	0	1	0	1	0	0	0	0	0
ENSSSCG00000044480		Specific	no	18	/	/	/	12	/	/	/	7	/	/	/	17	/	/	/
ENSSSCG00000011204	KCNH8	1:1	yes	0	0	0	0	1	0	1	0	0	0	0	0	0	0	0	0
ENSSSCG00000011205	EFHB	1:1	yes	2	0	2	0	0	0	0	0	1	0	1	0	0	0	0	0
ENSSSCG00000037653	RAB5A	1:1	yes	2	0	2	0	4	2	2	0	3	1	1	1	1	1	0	0
ENSSSCG00000027327	PP2D1	1:1	yes	2	0	1	1	2	0	0	2	2	0	2	0	0	0	0	0
ENSSSCG00000024621	KAT2B	1:1	yes	3	0	2	1	5	1	4	0	4	1	3	0	0	0	0	0
ENSSSCG00000011207	SGO1	1:1	no	2	/	/	/	0	/	/	/	1	/	/	/	0	/	/	/
ENSSSCG00000011206		Specific	yes	0	0	0	0	2	0	2	0	1	0	1	0	0	0	0	0
ENSSSCG00000011208	ZNF385D	1:1	yes	1	0	1	0	2	0	1	1	3	1	2	0	0	0	0	0
ENSSSCG00000045079		Specific	no	0	/	/	/	0	/	/	/	0	/	/	/	0	/	/	/
ENSSSCG00000045072		Specific	yes	7	0	6	1	3	0	3	0	2	0	2	0	4	0	4	0
ENSSSCG00000046361		Specific	yes	3	0	3	0	1	0	1	0	1	0	1	0	1	0	1	0
ENSSSCG00000047980		Specific	yes	1	0	1	0	2	0	2	0	1	0	1	0	2	0	1	1
ENSSSCG00000046232		Specific	yes	0	0	0	0	0	0	0	0	0	0	0	0	1	0	1	0
ENSSSCG00000031392	UBE2E2	1:1	yes	0	0	0	0	0	0	0	0	0	0	0	0	0	0	0	0
ENSSSCG00000048078		Specific	yes	1	0	1	0	1	0	0	1	0	0	0	0	0	0	0	0
ENSSSCG00000026488		Specific	yes	0	0	0	0	1	0	1	0	0	0	0	0	0	0	0	0
ENSSSCG00000024296	NKIRAS1	1:1	yes	0	0	0	0	1	0	1	0	1	0	1	0	1	0	1	0
ENSSSCG00000037030	RPL15	1:1	yes	0	0	0	0	1	0	1	0	1	0	1	0	1	0	1	0
ENSSSCG00000027017	NR1D2	1:1	no	0	/	/	/	0	/	/	/	0	/	/	/	0	/	/	/
ENSSSCG00000037247		N:1	no	1	/	/	/	0	/	/	/	0	/	/	/	1	/	/	/
ENSSSCG00000036033	THRB	1:1	yes	10	5	5	0	3	2	1	0	9	3	6	0	7	3	4	0
ENSSSCG00000044771		Specific	no	10	/	/	/	12	/	/	/	3	/	/	/	6	/	/	/
ENSSSCG00000011213	TOP2B	1:1	yes	4	0	3	1	2	0	2	0	3	1	2	0	5	1	3	1
ENSSSCG00000011214	NGLY1	1:1	yes	1	0	1	0	3	1	2	0	1	0	1	0	2	1	1	0
ENSSSCG00000011215	OXSM	1:1	yes	1	0	1	0	3	1	2	0	1	0	1	0	2	1	1	0
ENSSSCG00000045332		Specific	yes	1	0	1	0	1	0	1	0	0	0	0	0	1	0	1	0
ENSSSCG00000011216	LRRC3B	1:1	yes	1	0	1	0	2	0	2	0	0	0	0	0	1	0	0	1
ENSSSCG00000011217	NEK10	1:1	yes	1	0	0	1	7	3	4	0	2	1	1	0	6	1	3	2
ENSSSCG00000011218	SLC4A7	1:1	yes	0	0	0	0	0	0	0	0	2	0	1	1	2	2	0	0
ENSSSCG00000040057	EOMES	1:1	yes	2	0	2	0	0	0	0	0	1	1	0	0	1	0	0	1
ENSSSCG00000041813	CMC1	1:1	yes	0	0	0	0	0	0	0	0	0	0	0	0	1	0	1	0
ENSSSCG00000028258	AZI2	1:1	yes	0	0	0	0	0	0	0	0	0	0	0	0	0	0	0	0
ENSSSCG00000038376	ZCWPW2	1:1	yes	0	0	0	0	0	0	0	0	0	0	0	0	0	0	0	0
ENSSSCG00000051724		Specific	yes	1	0	1	0	1	0	1	0	0	0	0	0	1	0	0	1
ENSSSCG00000036381	RBMS3	1:1	yes	6	4	2	0	8	8	0	0	16	11	5	0	1	0	1	0
ENSSSCG00000047248		Specific	yes	0	0	0	0	0	0	0	0	1	0	1	0	1	0	1	0
ENSSSCG00000011226	TGFBR2	1:1	yes	8	4	4	0	10	2	8	0	8	5	3	0	0	0	0	0
ENSSSCG00000038607	GADL1	1:1	yes	1	0	1	0	0	0	0	0	0	0	0	0	0	0	0	0
ENSSSCG00000011229	STT3B	1:1	yes	6	0	6	0	1	0	1	0	1	0	1	0	0	0	0	0
ENSSSCG00000011230	OSBPL10	1:1	yes	0	0	0	0	1	0	1	0	0	0	0	0	0	0	0	0
ENSSSCG00000021977		N:1	yes	0	0	0	0	3	2	1	0	0	0	0	0	0	0	0	0
ENSSSCG00000022618	CMTM8	1:1	yes	0	0	0	0	0	0	0	0	1	1	0	0	2	2	0	0
ENSSSCG00000024546		N:1	yes	3	1	1	1	4	1	3	0	2	1	1	0	7	1	6	0
ENSSSCG00000011234	CMTM7	1:1	yes	9	0	9	0	6	0	6	0	16	4	12	0	10	2	8	0
ENSSSCG00000038362		1:1	yes	5	1	3	1	5	4	0	1	4	3	1	0	8	2	5	1
ENSSSCG00000011233	DYNC1LI1	1:1	yes	2	0	1	1	0	0	0	0	0	0	0	0	1	0	1	0
ENSSSCG00000032220	CNOT10	1:1	yes	0	0	0	0	3	2	1	0	2	2	0	0	1	0	1	0
ENSSSCG00000036996	TRIM71	1:1	yes	0	0	0	0	0	0	0	0	0	0	0	0	0	0	0	0
ENSSSCG00000034660	CCR4	1:1	yes	1	1	0	0	2	1	1	0	2	1	1	0	5	1	4	0
ENSSSCG00000024119	GLB1	1:1	yes	0	0	0	0	1	1	0	0	2	1	1	0	1	1	0	0
ENSSSCG00000037371	TMPPE	1:1	yes	0	0	0	0	0	0	0	0	0	0	0	0	0	0	0	0
ENSSSCG00000039054	CRTAP	1:1	yes	2	0	2	0	0	0	0	0	0	0	0	0	0	0	0	0
ENSSSCG00000039358	SUSD5	1:1	yes	0	0	0	0	0	0	0	0	0	0	0	0	0	0	0	0
ENSSSCG00000039802	FBXL2	1:1	yes	0	0	0	0	1	0	1	0	0	0	0	0	0	0	0	0
ENSSSCG00000011235	UBP1	1:1	yes	0	0	0	0	0	0	0	0	0	0	0	0	0	0	0	0
ENSSSCG00000011236	CLASP2	1:1	yes	5	2	2	1	5	2	3	0	7	3	4	0	4	1	3	0
ENSSSCG00000011237		Specific	yes	1	1	0	0	5	0	5	0	3	3	0	0	1	0	1	0
ENSSSCG00000011238	ARPP21	1:1	yes	2	0	1	1	1	0	1	0	2	0	2	0	1	0	1	0
ENSSSCG00000048477		Specific	no	0	/	/	/	0	/	/	/	0	/	/	/	1	/	/	/
ENSSSCG00000027738	LRRFIP2	1:1	yes	6	2	4	0	11	4	7	0	11	4	6	1	5	3	2	0
ENSSSCG00000024222	MLH1	1:1	yes	2	0	2	0	1	0	1	0	2	2	0	0	1	1	0	0
ENSSSCG00000025502		1:1	yes	2	0	2	0	1	0	1	0	2	2	0	0	1	1	0	0
ENSSSCG00000030247	EPM2AIP1	1:1	yes	2	0	2	0	1	0	1	0	2	2	0	0	1	1	0	0
ENSSSCG00000011239	TRANK1	1:1	yes	0	0	0	0	1	0	1	0	0	0	0	0	0	0	0	0
ENSSSCG00000011241	DCLK3	1:1	yes	0	0	0	0	0	0	0	0	0	0	0	0	0	0	0	0
ENSSSCG00000037246		Specific	yes	0	0	0	0	1	0	1	0	0	0	0	0	0	0	0	0
ENSSSCG00000011243	GOLGA4	1:1	no	0	/	/	/	0	/	/	/	0	/	/	/	0	/	/	/
ENSSSCG00000011245	ITGA9	1:1	yes	2	0	2	0	2	0	2	0	0	0	0	0	2	0	2	0
ENSSSCG00000041141		Specific	no	2	/	/	/	2	/	/	/	2	/	/	/	1	/	/	/
ENSSSCG00000028740	CTDSPL	1:1	yes	4	3	1	0	1	1	0	0	6	5	1	0	4	4	0	0
ENSSSCG00000011246	VILL	1:1	yes	3	1	2	0	3	1	2	0	8	5	2	1	5	2	3	0
ENSSSCG00000027550	PLCD1	1:1	yes	0	0	0	0	4	1	3	0	1	0	1	0	0	0	0	0
ENSSSCG00000011249	DLEC1	1:1	yes	1	0	1	0	0	0	0	0	1	0	1	0	0	0	0	0
ENSSSCG00000011251	MYD88	1:1	yes	0	0	0	0	1	0	1	0	0	0	0	0	0	0	0	0
ENSSSCG00000011250	ACAA1	1:1	yes	2	1	1	0	3	0	3	0	3	0	3	0	1	1	0	0
ENSSSCG00000011253	OXSR1	1:1	yes	2	1	1	0	3	0	3	0	3	0	3	0	1	1	0	0
ENSSSCG00000011256	SLC22A13	1:1	yes	1	0	1	0	0	0	0	0	1	0	1	0	0	0	0	0
ENSSSCG00000011255	SLC22A14	1:1	yes	0	0	0	0	0	0	0	0	0	0	0	0	0	0	0	0
ENSSSCG00000011254	XYLB	1:1	yes	2	2	0	0	4	3	1	0	6	5	1	0	6	5	1	0
ENSSSCG00000011257	ACVR2B	1:1	yes	0	0	0	0	0	0	0	0	0	0	0	0	0	0	0	0
ENSSSCG00000011258	EXOG	1:1	yes	0	0	0	0	0	0	0	0	1	1	0	0	0	0	0	0
ENSSSCG00000011259	SCN5A	1:1	yes	3	1	2	0	2	1	1	0	1	1	0	0	2	2	0	0
ENSSSCG00000011260	SCN10A	1:1	yes	2	0	2	0	0	0	0	0	0	0	0	0	0	0	0	0
ENSSSCG00000029419	SCN11A	1:1	yes	0	0	0	0	1	0	1	0	0	0	0	0	0	0	0	0
ENSSSCG00000011261	WDR48	1:1	yes	0	0	0	0	0	0	0	0	0	0	0	0	1	0	1	0
ENSSSCG00000034916	GORASP1	1:1	yes	6	2	4	0	7	0	7	0	10	2	8	0	7	2	5	0
ENSSSCG00000011263	TTC21A	1:1	yes	6	2	4	0	7	0	7	0	10	2	8	0	7	2	5	0
ENSSSCG00000011264	CSRNP1	1:1	yes	1	0	1	0	0	0	0	0	2	0	2	0	0	0	0	0
ENSSSCG00000047183		Specific	yes	5	1	4	0	5	1	4	0	8	4	4	0	2	2	0	0
ENSSSCG00000024024	CX3CR1	1:1	yes	4	1	2	1	2	0	1	1	4	1	3	0	4	1	2	1
ENSSSCG00000025846	CCR8	1:1	yes	0	0	0	0	0	0	0	0	0	0	0	0	0	0	0	0
ENSSSCG00000029708	SLC25A38	1:1	yes	3	0	3	0	2	0	2	0	1	0	1	0	0	0	0	0
ENSSSCG00000022773		N:N	yes	1	0	1	0	0	0	0	0	0	0	0	0	0	0	0	0
ENSSSCG00000037236	RPSA	1:1	yes	0	0	0	0	0	0	0	0	1	0	1	0	0	0	0	0
ENSSSCG00000011269	MYRIP	1:1	yes	1	0	1	0	0	0	0	0	0	0	0	0	0	0	0	0
ENSSSCG00000011270	EIF1B	1:1	yes	1	0	1	0	3	2	1	0	4	3	1	0	6	2	4	0
ENSSSCG00000025783	ENTPD3	1:1	yes	0	0	0	0	0	0	0	0	0	0	0	0	1	0	0	1
ENSSSCG00000050952		Specific	no	23	/	/	/	18	/	/	/	30	/	/	/	25	/	/	/
ENSSSCG00000011272		N:1	yes	1	0	1	0	0	0	0	0	1	0	0	1	0	0	0	0
ENSSSCG00000011271	ZNF619	1:1	yes	0	0	0	0	0	0	0	0	0	0	0	0	0	0	0	0
ENSSSCG00000026550	ZNF621	1:1	yes	1	0	1	0	0	0	0	0	0	0	0	0	0	0	0	0
ENSSSCG00000011274	CTNNB1	1:1	yes	1	0	1	0	1	0	1	0	1	0	1	0	0	0	0	0
ENSSSCG00000034115		Specific	yes	1	0	1	0	1	0	1	0	1	0	1	0	0	0	0	0
ENSSSCG00000025408	ULK4	1:1	yes	12	4	8	0	10	5	5	0	13	4	9	0	10	5	5	0
ENSSSCG00000011278	TRAK1	1:1	yes	8	5	3	0	11	8	3	0	13	8	5	0	10	9	1	0
ENSSSCG00000011277	CCK	1:1	yes	1	0	1	0	0	0	0	0	3	0	3	0	0	0	0	0
ENSSSCG00000011279	LYZL4	1:1	yes	0	0	0	0	2	1	1	0	2	0	2	0	0	0	0	0
ENSSSCG00000011280	VIPR1	1:1	yes	0	0	0	0	3	0	3	0	2	0	2	0	1	0	1	0
ENSSSCG00000027711	SS18L2	1:1	yes	0	0	0	0	1	0	1	0	4	1	3	0	0	0	0	0
ENSSSCG00000034200	SEC22C	1:1	no	0	/	/	/	1	/	/	/	0	/	/	/	0	/	/	/
ENSSSCG00000011284	NKTR	1:1	no	0	/	/	/	1	/	/	/	0	/	/	/	0	/	/	/
ENSSSCG00000030065	ZBTB47	1:1	yes	2	0	2	0	1	0	1	0	0	0	0	0	1	0	1	0
ENSSSCG00000011286	KLHL40	1:1	yes	2	0	2	0	1	0	0	1	0	0	0	0	0	0	0	0
ENSSSCG00000011287	HHATL	1:1	yes	0	0	0	0	0	0	0	0	0	0	0	0	0	0	0	0
ENSSSCG00000050245		1:N	yes	4	1	3	0	1	1	0	0	2	2	0	0	2	0	2	0
ENSSSCG00000031154	ACKR2	1:1	yes	4	1	3	0	1	1	0	0	2	2	0	0	2	0	2	0
ENSSSCG00000011290		Specific	yes	0	0	0	0	1	0	1	0	0	0	0	0	0	0	0	0
ENSSSCG00000011292	ZNF662	1:1	yes	3	0	3	0	3	1	2	0	0	0	0	0	2	1	1	0
ENSSSCG00000034388	CYP8B1	1:1	yes	4	0	4	0	3	1	2	0	4	1	3	0	1	0	1	0
ENSSSCG00000011294	GASK1A	1:1	yes	3	1	2	0	4	2	1	1	1	0	1	0	1	0	1	0
ENSSSCG00000011293	POMGNT2	1:1	yes	3	0	2	1	1	0	1	0	4	0	4	0	1	1	0	0
ENSSSCG00000011295	SNRK	1:1	yes	6	0	6	0	9	1	8	0	9	2	7	0	8	0	8	0
ENSSSCG00000011296	ANO10	1:1	yes	4	0	4	0	1	0	1	0	3	1	2	0	0	0	0	0
ENSSSCG00000047846		Specific	no	6	/	/	/	3	/	/	/	11	/	/	/	8	/	/	/
ENSSSCG00000049186		Specific	yes	1	0	1	0	0	0	0	0	0	0	0	0	2	2	0	0
ENSSSCG00000011297	ABHD5	1:1	yes	1	1	0	0	2	0	2	0	2	1	1	0	4	0	4	0
ENSSSCG00000050558		Specific	yes	2	0	2	0	0	0	0	0	0	0	0	0	2	0	2	0
ENSSSCG00000029268	TOPAZ1	1:1	yes	0	0	0	0	0	0	0	0	0	0	0	0	0	0	0	0
ENSSSCG00000031304	TCAIM	1:1	yes	1	1	0	0	1	0	1	0	0	0	0	0	0	0	0	0
ENSSSCG00000024556	ZNF445	1:1	yes	1	0	1	0	1	0	0	1	3	0	3	0	0	0	0	0
ENSSSCG00000022462		Specific	yes	2	0	2	0	0	0	0	0	2	0	2	0	1	0	1	0
ENSSSCG00000032596		Specific	yes	0	0	0	0	0	0	0	0	1	0	1	0	0	0	0	0
ENSSSCG00000022195	ZKSCAN7	1:1	yes	1	1	0	0	1	0	1	0	0	0	0	0	1	0	1	0
ENSSSCG00000011310	ZNF660	1:1	yes	1	0	1	0	0	0	0	0	1	1	0	0	0	0	0	0
ENSSSCG00000011304	ZNF197	1:1	yes	1	0	1	0	1	0	1	0	2	0	2	0	1	0	1	0
ENSSSCG00000032080	ZNF35	1:1	yes	2	1	1	0	0	0	0	0	0	0	0	0	2	0	2	0
ENSSSCG00000011306	ZNF502	1:1	yes	1	0	1	0	0	0	0	0	0	0	0	0	0	0	0	0
ENSSSCG00000011307		Specific	yes	0	0	0	0	1	0	1	0	1	0	1	0	0	0	0	0
ENSSSCG00000032344	KIAA1143	1:1	yes	0	0	0	0	1	0	1	0	1	0	1	0	1	0	1	0
ENSSSCG00000011309	KIF15	1:1	yes	0	0	0	0	1	0	1	0	1	0	1	0	1	0	1	0
ENSSSCG00000031576	TMEM42	1:1	yes	0	0	0	0	2	0	1	1	7	1	5	1	0	0	0	0
ENSSSCG00000011301	ZDHHC3	1:1	yes	1	0	1	0	0	0	0	0	3	0	3	0	1	0	1	0
ENSSSCG00000011300	EXOSC7	1:1	yes	1	0	1	0	0	0	0	0	3	0	3	0	1	0	1	0
ENSSSCG00000011299	CLEC3B	1:1	yes	1	0	1	0	0	0	0	0	3	0	3	0	1	0	1	0
ENSSSCG00000011298	CDCP1	1:1	yes	2	1	1	0	1	0	1	0	3	1	2	0	0	0	0	0
ENSSSCG00000030575	TMEM158	1:1	yes	3	2	1	0	3	1	2	0	1	0	1	0	3	1	2	0
ENSSSCG00000011312	LARS2	1:1	yes	2	0	2	0	1	0	1	0	0	0	0	0	0	0	0	0
ENSSSCG00000011313	LIMD1	1:1	yes	10	4	6	0	7	5	2	0	8	7	1	0	9	8	1	0
ENSSSCG00000027176	SACM1L	1:1	yes	8	6	2	0	5	5	0	0	3	3	0	0	3	1	2	0
ENSSSCG00000022640		Specific	yes	0	0	0	0	0	0	0	0	1	0	1	0	0	0	0	0
ENSSSCG00000028643	SLC6A20	1:1	yes	3	0	2	1	0	0	0	0	0	0	0	0	0	0	0	0
ENSSSCG00000011314	LZTFL1	1:1	yes	1	0	1	0	0	0	0	0	1	0	1	0	0	0	0	0
ENSSSCG00000011316	CCR9	1:1	yes	3	1	2	0	2	0	2	0	0	0	0	0	1	0	1	0
ENSSSCG00000011317	FYCO1	1:1	yes	1	1	0	0	0	0	0	0	0	0	0	0	0	0	0	0
ENSSSCG00000011318	CXCR6	1:1	no	4	/	/	/	3	/	/	/	4	/	/	/	1	/	/	/
ENSSSCG00000026707	XCR1	1:1	yes	6	2	4	0	1	0	1	0	0	0	0	0	2	1	1	0
ENSSSCG00000011322	CCR1	1:1	yes	0	0	0	0	6	1	5	0	2	1	1	0	0	0	0	0
ENSSSCG00000024311	CCR2	1:1	no	3	/	/	/	3	/	/	/	4	/	/	/	1	/	/	/
ENSSSCG00000024344	CCR5	1:1	yes	12	8	4	0	15	11	3	1	14	7	7	0	12	6	4	2
ENSSSCG00000023557	CCRL2	1:1	yes	11	4	6	1	12	4	7	1	9	4	4	1	10	0	9	1
ENSSSCG00000029879	LTF	1:1	yes	1	0	0	1	2	1	1	0	3	0	3	0	4	1	2	1
ENSSSCG00000045673		1:1	yes	9	1	7	1	7	3	4	0	15	4	10	1	12	0	12	0
ENSSSCG00000026945	LRRC2	1:1	yes	1	0	1	0	7	2	5	0	1	1	0	0	2	1	1	0
ENSSSCG00000036227		Specific	yes	4	0	3	1	9	2	6	1	13	1	12	0	8	1	7	0
ENSSSCG00000023395	TDGF1	1:1	yes	1	0	1	0	2	0	1	1	2	0	2	0	0	0	0	0
ENSSSCG00000032551	FAM240A	1:1	yes	0	0	0	0	3	1	2	0	3	1	2	0	6	2	3	1
ENSSSCG00000021997	ALS2CL	1:1	yes	5	0	4	1	5	2	3	0	10	1	9	0	7	0	7	0
ENSSSCG00000038857	TMIE	1:1	yes	5	0	4	1	5	2	3	0	10	1	9	0	7	0	7	0
ENSSSCG00000011327		1:N	yes	6	2	4	0	4	0	4	0	7	0	6	1	2	0	2	0
ENSSSCG00000024268		Specific	yes	2	0	1	1	4	0	3	1	4	0	4	0	1	0	0	1
ENSSSCG00000040146	PRSS45P	1:1	yes	3	0	3	0	0	0	0	0	2	0	2	0	0	0	0	0
ENSSSCG00000043557		Specific	yes	2	0	2	0	6	0	6	0	2	0	2	0	4	0	4	0
ENSSSCG00000011324		Specific	yes	2	0	2	0	2	0	2	0	3	0	3	0	3	1	2	0
ENSSSCG00000011325	MYL3	1:1	yes	1	1	0	0	2	1	1	0	4	2	2	0	2	1	1	0
ENSSSCG00000011326	PTH1R	1:1	yes	1	0	1	0	1	0	1	0	0	0	0	0	0	0	0	0
ENSSSCG00000011329	CCDC12	1:1	yes	2	1	1	0	3	0	3	0	6	2	4	0	2	1	1	0
ENSSSCG00000011330	NBEAL2	1:1	yes	2	1	1	0	3	0	3	0	6	2	4	0	2	1	1	0
ENSSSCG00000050172		Specific	yes	8	3	4	1	5	1	4	0	11	3	7	1	8	5	3	0
ENSSSCG00000011332	SETD2	1:1	yes	2	1	0	1	1	0	1	0	3	0	2	1	0	0	0	0
ENSSSCG00000040510	KIF9	1:1	yes	1	0	1	0	0	0	0	0	2	1	0	1	4	1	2	1
ENSSSCG00000024513	KLHL18	1:1	yes	3	1	1	1	0	0	0	0	1	0	1	0	1	1	0	0
ENSSSCG00000011334		Specific	yes	0	0	0	0	0	0	0	0	0	0	0	0	2	2	0	0
ENSSSCG00000032957	PTPN23	1:1	yes	0	0	0	0	0	0	0	0	0	0	0	0	0	0	0	0
ENSSSCG00000026281	SCAP	1:1	yes	3	1	2	0	3	1	1	1	4	2	1	1	3	1	1	1
ENSSSCG00000011336	ELP6	1:1	yes	9	3	3	3	7	2	3	2	12	8	3	1	11	4	6	1
ENSSSCG00000039224	CSPG5	1:1	yes	0	0	0	0	1	0	1	0	0	0	0	0	1	0	1	0
ENSSSCG00000011340	SMARCC1	1:1	yes	6	2	3	1	3	2	1	0	3	1	1	1	4	2	2	0
ENSSSCG00000011342	DHX30	1:1	no	0	/	/	/	1	/	/	/	3	/	/	/	2	/	/	/
ENSSSCG00000029251	MAP4	1:1	yes	0	0	0	0	0	0	0	0	0	0	0	0	0	0	0	0
ENSSSCG00000011344		Specific	yes	5	3	1	1	4	2	2	0	0	0	0	0	8	5	2	1
ENSSSCG00000033240		Specific	yes	5	1	3	1	5	2	3	0	2	2	0	0	2	2	0	0
ENSSSCG00000011349	NPG1	N:1	no	0	/	/	/	0	/	/	/	0	/	/	/	0	/	/	/
ENSSSCG00000045208	PMAP-36	N:1	yes	0	0	0	0	0	0	0	0	0	0	0	0	0	0	0	0
ENSSSCG00000047135		N:1	yes	0	0	0	0	0	0	0	0	0	0	0	0	0	0	0	0
ENSSSCG00000011347	NME6	1:1	yes	4	1	3	0	1	0	0	1	0	0	0	0	1	0	0	1
ENSSSCG00000048408		N:1	yes	4	1	3	0	1	0	0	1	0	0	0	0	1	0	0	1
ENSSSCG00000045798	SPINK8	1:1	yes	2	0	2	0	1	0	1	0	1	0	1	0	2	0	2	0
ENSSSCG00000011350	CCDC51	1:1	yes	3	0	3	0	0	0	0	0	1	1	0	0	1	1	0	0
ENSSSCG00000011346	PLXNB1	1:1	yes	3	1	2	0	2	1	0	1	1	0	1	0	0	0	0	0
[truncated: 19,282 more rows]
