# Supplementary material for: Dynamic chromatin architecture of the porcine adipose tissues with weight gain and loss
Source: Nat Commun. 2023 Jun 12;14:3457. doi: 10.1038/s41467-023-39191-0 (PMC10258790; doi:10.1038/s41467-023-39191-0)
Supplement: Supplementary file 14 — Supplementary Data 11 [file 41467_2023_39191_MOESM14_ESM.xlsx]

## Sheet: Data S11
Supplementary Data 11. Typical genes with conserved enhancers between human and pig.
Gene ID	Gene symbol	Gene name	Functional description
1	IGFBP5	Insulin Like Growth Factor Binding Protein 5	Insulin-like growth factor binding proteins (IGFBPs) are members of the insulin superfamily of proteins. IGFBP5 dampened hepatic lipid accumulation and insulin resistance in NAFLD development via activating AMPK pathway. IGFBP5 overexpression reduced levels of lipogenesis-associated proteins (SREBP-1c, FAS and ACC1), elevated expression of fatty acid β-oxidation-related genes (PPARα, CPT1A and AC…
2	CEBPB, CEBPD	CCAAT Enhancer Binding Protein Beta, Delta	The protein encoded by these intronless gene arebZIP transcription factor which can bind as a homodimer to certain DNA regulatory regions to regulate gene expression. C/EBPβ and C/EBPδ have been postulated to be the first transcription factors induced during induction of adipogenesis, and, therefore, play an important role in directing the differentiation process[2]. disruption of the C/EBPβ and …
3	IL6ST	Interleukin 6 Cytokine Family Signal Transducer	The protein encoded by this gene is a signal transducer shared by many cytokines, including interleukin 6 (IL6), ciliary neurotrophic factor (CNTF), leukemia inhibitory factor (LIF), and oncostatin M (OSM). This protein functions as a part of the cytokine receptor complex. Adipocyte-specific IL-6 signalling is involved in exercise-mediated regulation of food intake and weight reduction in HFD-fed…
4	KLF7	Kruppel Like Factor 7	The protein encoded by this gene is a member of the Kruppel-like transcriptional regulator family, are composed of 17 members with a zinc finger structure and are widely involved in cell proliferation, differentiation, and embryonic developmental regulation [5]. In the mature adipocyte, KLF7 can regulate the expression and release of cytokines, and it is involved in the process of lipid metabolis…
5	DEPTOR	DEP Domain Containing MTOR Interacting Protein	DEPTOR as an mTOR-interacting protein whose expression is negatively regulated by mTORC1 and mTORC2[7]. DEPTOR activates the proadipogenic Akt/PKB-PPAR-γ axis by dampening mTORC1-mediated feedback inhibition of insulin signaling[8].
6	PPARG	Peroxisome Proliferator Activated Receptor Gamma	The nuclear receptor PPARgamma is a ligand-activated transcription factor that plays an important role in the control of gene expression linked to a variety of physiological processes[9]. Studies demonstrate that PPAR gamma is essential for the formation of fat, and PPAR gamma null cells show little or no contribution to adipose tissue[10].
7	SDC3	Syndecan 3	Syndecans are a family of membrane-bound heparan sulfate proteoglycans that modulate ligand-receptor interactions. Syndecan-3 is heavily expressed in several areas of the brain, including hypothalamic nuclei, which can potently regulate energy intake, energy expenditure, and peripheral glucose metabolism. syndecan-3-null mice on a high-fat diet accumulated less adipose mass and showed improved gl…
8	TCF7L2	Transcription Factor 7 Like 2	This gene encodes a high mobility group (HMG) box-containing transcription factor that is a key transcriptional effector of the Wnt/β-catenin signaling pathway, which is an important developmental pathway that negatively regulates adipogenesis. TCF7L2 protein is increased during adipogenesis in 3T3-L1 cells and primary adipocyte stem cells, and inactivation of TCF7L2 protein in mature adipocytes …
9	VEGFA	Vascular Endothelial Growth Factor A	VEGFA is a member of the PDGF/VEGF growth factor family, which encodes a heparin-binding protein that can induce the proliferation and migration of vascular endothelial cells. The local up-regulation of VEGF-A in adipocytes improves vascularization and causes a "browning" of white adipose tissue (AT), with massive up-regulation of UCP1 and PGC1α[13].
Reference：
[1] IGFBP5 modulates lipid metabolism and insulin sensitivity through activating AMPK pathway in non-alcoholic fatty liver disease.
[2] The role of C/EBP genes in adipocyte differentiation.
[3] Defective adipocyte differentiation in mice lacking the C/EBPbeta and/or C/EBPdelta gene.
[4] Adipocyte-specific gp130 signalling mediates exercise-induced weight reduction.
[5] Krüppel-like factors: three fingers in many pies.
[6] Mammalian Krüppel-Like Factors in Health and Diseases.
[7] DEPTOR is an mTOR inhibitor frequently overexpressed in multiple myeloma cells and required for their survival.
[8] DEPTOR cell-autonomously promotes adipogenesis, and its expression is associated with obesity.
[9] Fat and beyond: the diverse biology of PPARgamma.
[10] PPAR gamma is required for the differentiation of adipose tissue in vivo and in vitro.
[11] Mice lacking the syndecan-3 gene are resistant to diet-induced obesity.
[12] The diabetes gene and wnt pathway effector TCF7L2 regulates adipocyte development and function.
[13] Dichotomous effects of VEGF-A on adipose tissue dysfunction.
