# Supplementary material for: Dynamic chromatin architecture of the porcine adipose tissues with weight gain and loss
Source: Nat Commun. 2023 Jun 12;14:3457. doi: 10.1038/s41467-023-39191-0 (PMC10258790; doi:10.1038/s41467-023-39191-0)
Supplement: Supplementary file 15 — Supplementary Data 12 [file 41467_2023_39191_MOESM15_ESM.xlsx]

## Sheet: Data S12
Supplementary Data 12. Enhancer conservation for single copy orthologs between human and pig.

## Sheet: GOM (Human ref)
Gene symbol	Ensembl gene ID		Normalized TPM					Annotation of the conservation for enhancers (Human as reference)
	Human	Pig	Human	Pig	△TPM [Pig - Human]	log2FC(TPM [Pig / Human])	Expression change type	Number of all enhancers	Number of usage conserved enhancers	Number of only sequence conserved enhancers	Number of specific enhancers
SAMD11	ENSG00000187634	ENSSSCG00000033509	3.28243	1.70959	-1.57284	-0.937087	no.signif	3	0	0	3
NOC2L	ENSG00000188976	ENSSSCG00000023973	25.344	13.4621	-11.8819	-0.91224	no.signif	4	0	0	4
KLHL17	ENSG00000187961	ENSSSCG00000030000	1.79232	1.54747	-0.244847	-0.210648	no.signif	2	0	0	2
PERM1	ENSG00000187642	ENSSSCG00000033735	0.0298229	0.223823	0.194	2.55375	no.signif	5	2	1	2
HES4	ENSG00000188290	ENSSSCG00000035420	4.36541	3.46038	-0.905026	-0.334323	no.signif	1	0	0	1
ISG15	ENSG00000187608	ENSSSCG00000040575	24.7339	13.1259	-11.608	-0.913557	no.signif	1	0	0	1
RNF223	ENSG00000237330	ENSSSCG00000034107	0.0383788	1.73863	1.70025	5.17571	Up-regulated in pig	3	0	1	2
C1orf159	ENSG00000131591	ENSSSCG00000032231	4.06828	3.36106	-0.707225	-0.274761	no.signif	7	3	3	1
TNFRSF18	ENSG00000186891	ENSSSCG00000038351	0.204816	1.01106	0.806241	2.24889	no.signif	3	0	2	1
TNFRSF4	ENSG00000186827	ENSSSCG00000003331	1.18591	0.385886	-0.800027	-1.59496	no.signif	1	0	1	0
SDF4	ENSG00000078808	ENSSSCG00000003332	34.3431	65.7327	31.3896	0.936391	no.signif	3	0	2	1
B3GALT6	ENSG00000176022	ENSSSCG00000022151	3.9104	2.81433	-1.09607	-0.473093	no.signif	3	0	2	1
C1QTNF12	ENSG00000184163	ENSSSCG00000003333	0.614758	1.01732	0.402563	0.717517	no.signif	4	0	3	1
ACAP3	ENSG00000131584	ENSSSCG00000003329	50.0492	3.87483	-46.1743	-3.68771	no.signif	1	0	1	0
PUSL1	ENSG00000169972	ENSSSCG00000003338	2.73542	3.74773	1.01231	0.452832	no.signif	1	0	1	0
INTS11	ENSG00000127054	ENSSSCG00000003339	23.5211	10.1204	-13.4007	-1.21588	no.signif	2	0	1	1
DVL1	ENSG00000107404	ENSSSCG00000003342	14.2187	27.2251	13.0064	0.936663	no.signif	3	0	0	3
AURKAIP1	ENSG00000175756	ENSSSCG00000038474	45.1076	19.5762	-25.5314	-1.20385	no.signif	1	0	0	1
CCNL2	ENSG00000221978	ENSSSCG00000003354	69.4589	40.6404	-28.8184	-0.773096	no.signif	1	0	0	1
VWA1	ENSG00000179403	ENSSSCG00000003344	8.11817	13.3078	5.18965	0.712355	no.signif	1	0	1	0
ATAD3A	ENSG00000197785	ENSSSCG00000003343	8.7472	4.44333	-4.30387	-0.975584	no.signif	1	0	0	1
MMP23B	ENSG00000189409	ENSSSCG00000003351	6.23443	6.30168	0.0672543	0.0154552	no.signif	1	0	0	1
NADK	ENSG00000008130	ENSSSCG00000038967	37.6223	41.5791	3.95684	0.144236	no.signif	2	0	2	0
GNB1	ENSG00000078369	ENSSSCG00000021890	81.2673	82.1486	0.88122	0.0155577	no.signif	3	1	2	0
TMEM52	ENSG00000178821	ENSSSCG00000028530	0.35989	0.839746	0.479856	1.19994	no.signif	2	1	0	1
PRKCZ	ENSG00000067606	ENSSSCG00000030361	2.45051	7.01671	4.56619	1.51389	no.signif	5	0	3	2
FAAP20	ENSG00000162585	ENSSSCG00000032903	10.5765	5.51893	-5.05762	-0.937161	no.signif	6	2	4	0
SKI	ENSG00000157933	ENSSSCG00000040944	58.5586	22.8774	-35.6812	-1.35557	no.signif	3	3	0	0
MORN1	ENSG00000116151	ENSSSCG00000028706	2.49046	0.619131	-1.87133	-1.99076	no.signif	3	3	0	0
RER1	ENSG00000157916	ENSSSCG00000026626	57.3852	36.6718	-20.7134	-0.645866	no.signif	3	3	0	0
PLCH2	ENSG00000149527	ENSSSCG00000029744	0.328969	0.317178	-0.0117906	-0.0510757	no.signif	1	0	1	0
PANK4	ENSG00000157881	ENSSSCG00000027299	7.65975	5.18848	-2.47127	-0.561091	no.signif	2	0	1	1
PRDM16	ENSG00000142611	ENSSSCG00000021490	0.774241	0.396075	-0.378166	-0.949552	no.signif	2	1	1	0
ARHGEF16	ENSG00000130762	ENSSSCG00000024223	2.23466	0.97338	-1.26128	-1.19068	no.signif	1	0	0	1
MEGF6	ENSG00000162591	ENSSSCG00000024678	9.63164	8.62527	-1.00637	-0.159037	no.signif	7	1	6	0
TPRG1L	ENSG00000158109	ENSSSCG00000003359	12.5341	20.8784	8.34432	0.735694	no.signif	10	2	8	0
LRRC47	ENSG00000130764	ENSSSCG00000039516	11.142	6.89916	-4.2428	-0.690715	no.signif	1	0	0	1
ICMT	ENSG00000116237	ENSSSCG00000003369	23.9702	813.118	789.148	5.08357	Up-regulated in pig	1	0	0	1
GPR153	ENSG00000158292	ENSSSCG00000003371	6.74075	5.54543	-1.19533	-0.281151	no.signif	1	1	0	0
HES2	ENSG00000069812	ENSSSCG00000034297	0.174536	4.26751	4.09297	4.5348	no.signif	1	0	1	0
PLEKHG5	ENSG00000171680	ENSSSCG00000003376	4.08387	4.94539	0.861517	0.275533	no.signif	1	0	0	1
NOL9	ENSG00000162408	ENSSSCG00000030253	8.10186	8.45172	0.349858	0.0609179	no.signif	5	4	1	0
TAS1R1	ENSG00000173662	ENSSSCG00000003382	0.0308183	0.736816	0.705997	4.19346	no.signif	5	4	1	0
CAMTA1	ENSG00000171735	ENSSSCG00000036772	24.7442	28.5056	3.76137	0.204077	no.signif	1	0	1	0
VAMP3	ENSG00000049245	ENSSSCG00000035376	60.4605	45.5582	-14.9024	-0.408206	no.signif	2	1	1	0
PARK7	ENSG00000116288	ENSSSCG00000003385	173.76	110.391	-63.3693	-0.654429	no.signif	1	0	0	1
ERRFI1	ENSG00000116285	ENSSSCG00000035774	54.7549	10.0543	-44.7006	-2.444	no.signif	8	6	0	2
ENO1	ENSG00000074800	ENSSSCG00000022343	408.946	100.285	-308.661	-2.0277	no.signif	1	0	1	0
GPR157	ENSG00000180758	ENSSSCG00000033456	1.87789	1.17189	-0.706001	-0.675678	no.signif	2	1	0	1
H6PD	ENSG00000049239	ENSSSCG00000034502	18.0807	12.198	-5.88265	-0.567416	no.signif	1	0	1	0
SPSB1	ENSG00000171621	ENSSSCG00000035940	11.9239	4.00625	-7.91764	-1.57114	no.signif	13	11	1	1
SLC25A33	ENSG00000171612	ENSSSCG00000038006	4.1268	9.26533	5.13853	1.16488	no.signif	2	0	2	0
TMEM201	ENSG00000188807	ENSSSCG00000003393	1.6909	2.75994	1.06904	0.703559	no.signif	1	1	0	0
CTNNBIP1	ENSG00000178585	ENSSSCG00000036868	12.0479	5.99523	-6.05271	-1.00569	no.signif	1	0	1	0
NMNAT1	ENSG00000173614	ENSSSCG00000003400	6.59294	4.08803	-2.50491	-0.688178	no.signif	2	1	1	0
RBP7	ENSG00000162444	ENSSSCG00000003399	54.6613	15.3267	-39.3347	-1.8338	no.signif	1	1	0	0
UBE4B	ENSG00000130939	ENSSSCG00000003398	14.0168	16.6083	2.59154	0.244591	no.signif	2	0	2	0
KIF1B	ENSG00000054523	ENSSSCG00000003401	16.6855	41.7356	25.0501	1.32217	no.signif	3	2	1	0
TARDBP	ENSG00000120948	ENSSSCG00000023126	49.7416	65.5954	15.8538	0.399072	no.signif	1	1	0	0
SRM	ENSG00000116649	ENSSSCG00000027689	12.2598	1.9823	-10.2775	-2.62261	no.signif	2	0	1	1
MTOR	ENSG00000198793	ENSSSCG00000003413	12.2035	10.3777	-1.82579	-0.233598	no.signif	1	0	1	0
ANGPTL7	ENSG00000171819	ENSSSCG00000003414	10.036	4.90683	-5.12919	-1.03082	no.signif	1	0	0	1
FBXO44	ENSG00000132879	ENSSSCG00000003421	3.82592	22.5224	18.6965	2.55436	no.signif	3	2	0	1
AGTRAP	ENSG00000177674	ENSSSCG00000022401	15.3181	15.0654	-0.252657	-0.0239786	no.signif	1	0	1	0
NPPA	ENSG00000175206	ENSSSCG00000003431	0.0142617	0.485024	0.470762	4.35074	no.signif	4	3	1	0
MFN2	ENSG00000116688	ENSSSCG00000003434	31.4189	15.2801	-16.1388	-1.0395	no.signif	1	0	0	1
TNFRSF1B	ENSG00000028137	ENSSSCG00000022208	24.7751	30.2063	5.43127	0.285858	no.signif	1	0	1	0
DHRS3	ENSG00000162496	ENSSSCG00000003439	112.007	44.0376	-67.9689	-1.34658	no.signif	32	30	1	1
C1orf158	ENSG00000157330	ENSSSCG00000003442	0.19145	0.0844762	-0.106974	-1.0924	no.signif	3	0	0	3
PRDM2	ENSG00000116731	ENSSSCG00000020710	12.0661	15.9014	3.8353	0.397906	no.signif	1	0	0	1
TMEM51	ENSG00000171729	ENSSSCG00000021026	1.08636	3.80132	2.71496	1.79757	no.signif	13	11	1	1
FHAD1	ENSG00000142621	ENSSSCG00000003455	0.220331	1.87808	1.65775	3.03514	no.signif	1	0	0	1
CTRC	ENSG00000162438	ENSSSCG00000003458	0.170184	36.9126	36.7424	7.67889	Up-regulated in pig	3	3	0	0
SLC25A34	ENSG00000162461	ENSSSCG00000032950	1.31272	44.3175	43.0047	5.06662	Up-regulated in pig	4	0	3	1
TMEM82	ENSG00000162460	ENSSSCG00000003466	0.0107874	0.349798	0.339011	4.11341	no.signif	3	1	1	1
FBLIM1	ENSG00000162458	ENSSSCG00000003465	14.7577	6.21496	-8.54277	-1.24631	no.signif	1	0	0	1
SPEN	ENSG00000065526	ENSSSCG00000034484	17.2911	19.3669	2.07578	0.163473	no.signif	7	4	1	2
ZBTB17	ENSG00000116809	ENSSSCG00000026103	7.6987	6.69182	-1.00688	-0.201934	no.signif	7	6	0	1
FAM131C	ENSG00000185519	ENSSSCG00000003470	0.0383324	5.45704	5.41871	6.82163	Up-regulated in pig	15	13	2	0
ARHGEF19	ENSG00000142632	ENSSSCG00000003472	2.31684	1.28548	-1.03135	-0.844879	no.signif	1	1	0	0
FBXO42	ENSG00000037637	ENSSSCG00000024794	7.08108	6.53626	-0.544821	-0.115335	no.signif	6	4	1	1
SZRD1	ENSG00000055070	ENSSSCG00000031083	26.2955	37.5981	11.3026	0.51568	no.signif	6	4	1	1
SPATA21	ENSG00000187144	ENSSSCG00000003476	0.103618	0.465208	0.361589	2.06436	no.signif	5	0	2	3
NECAP2	ENSG00000157191	ENSSSCG00000003477	24.6842	35.2191	10.5349	0.512595	no.signif	5	0	2	3
MFAP2	ENSG00000117122	ENSSSCG00000003479	4.09828	5.90723	1.80895	0.526387	no.signif	2	1	0	1
ATP13A2	ENSG00000159363	ENSSSCG00000031082	7.24238	7.51669	0.274307	0.0535604	no.signif	5	3	0	2
SDHB	ENSG00000117118	ENSSSCG00000020926	70.9629	81.1975	10.2346	0.194344	no.signif	5	1	0	4
PADI2	ENSG00000117115	ENSSSCG00000026478	0.576407	7.32107	6.74466	3.64405	no.signif	4	2	1	1
ALDH4A1	ENSG00000159423	ENSSSCG00000024752	19.896	9.06861	-10.8274	-1.13266	no.signif	1	1	0	0
PQLC2	ENSG00000040487	ENSSSCG00000003492	4.02119	5.63852	1.61732	0.486664	no.signif	1	1	0	0
CAPZB	ENSG00000077549	ENSSSCG00000003493	116.868	53.4567	-63.4116	-1.1283	no.signif	16	7	7	2
NBL1	ENSG00000158747	ENSSSCG00000024669	52.9546	43.1831	-9.77146	-0.294226	no.signif	18	15	3	0
PLA2G2E	ENSG00000188784	ENSSSCG00000033887	0.00108259	0.462859	0.461777	5.41504	no.signif	9	2	5	2
PLA2G2A	ENSG00000188257	ENSSSCG00000003494	448.296	0.00133766	-448.295	-15.2711	Up-regulated in human	3	2	0	1
PLA2G2D	ENSG00000117215	ENSSSCG00000031106	0.0755668	1.01487	0.939307	3.58225	no.signif	1	0	0	1
UBXN10	ENSG00000162543	ENSSSCG00000003498	0.390146	0.264019	-0.126127	-0.54625	no.signif	2	1	0	1
CAMK2N1	ENSG00000162545	ENSSSCG00000024009	3.08397	21.8622	18.7783	2.82157	no.signif	4	3	1	0
CDA	ENSG00000158825	ENSSSCG00000021259	0.999042	1.36434	0.365295	0.44575	no.signif	2	0	0	2
PINK1	ENSG00000158828	ENSSSCG00000003506	26.3524	67.302	40.9495	1.35238	no.signif	4	0	3	1
KIF17	ENSG00000117245	ENSSSCG00000003508	3.06634	0.212177	-2.85416	-3.79143	Up-regulated in human	1	0	1	0
HP1BP3	ENSG00000127483	ENSSSCG00000003511	104.251	30.5755	-73.6751	-1.76927	no.signif	3	1	2	0
EIF4G3	ENSG00000075151	ENSSSCG00000003512	21.7926	42.1787	20.3861	0.952356	no.signif	11	10	1	0
ECE1	ENSG00000117298	ENSSSCG00000003513	32.984	46.8197	13.8357	0.505221	no.signif	9	7	1	1
ALPL	ENSG00000162551	ENSSSCG00000032607	5.8075	1.04063	-4.76686	-2.46914	no.signif	2	1	1	0
RAP1GAP	ENSG00000076864	ENSSSCG00000022029	0.714974	0.997276	0.282302	0.474458	no.signif	4	1	1	2
HSPG2	ENSG00000142798	ENSSSCG00000003514	61.8097	46.0294	-15.7803	-0.425197	no.signif	5	3	2	0
WNT4	ENSG00000162552	ENSSSCG00000003521	0.439694	3.11764	2.67795	2.79806	no.signif	1	1	0	0
ZBTB40	ENSG00000184677	ENSSSCG00000026276	5.10906	7.48067	2.3716	0.549214	no.signif	1	1	0	0
C1QA	ENSG00000173372	ENSSSCG00000003524	276.62	70.8856	-205.734	-1.96419	no.signif	2	1	0	1
C1QC	ENSG00000159189	ENSSSCG00000038706	238.58	222.836	-15.7448	-0.0984913	no.signif	5	3	1	1
C1QB	ENSG00000173369	ENSSSCG00000033512	250.073	227.852	-22.2217	-0.134251	no.signif	3	1	0	2
EPHB2	ENSG00000133216	ENSSSCG00000003527	1.95611	2.15117	0.195055	0.136465	no.signif	4	2	1	1
KDM1A	ENSG00000004487	ENSSSCG00000003531	14.8533	23.3108	8.4575	0.649862	no.signif	1	0	1	0
LUZP1	ENSG00000169641	ENSSSCG00000003532	7.32038	12.0117	4.69136	0.713686	no.signif	10	10	0	0
HNRNPR	ENSG00000125944	ENSSSCG00000023761	68.5682	46.7501	-21.8182	-0.552474	no.signif	4	1	3	0
ASAP3	ENSG00000088280	ENSSSCG00000028108	16.0406	13.5707	-2.46993	-0.241072	no.signif	1	0	0	1
E2F2	ENSG00000007968	ENSSSCG00000032710	0.29802	0.822379	0.524359	1.43422	no.signif	8	5	2	1
ID3	ENSG00000117318	ENSSSCG00000039514	103.635	158.527	54.8924	0.613175	no.signif	8	7	0	1
PITHD1	ENSG00000057757	ENSSSCG00000023495	19.2376	38.4336	19.1959	0.998061	no.signif	2	0	1	1
LYPLA2	ENSG00000011009	ENSSSCG00000023191	10.6402	12.1905	1.5503	0.19606	no.signif	2	0	1	1
FUCA1	ENSG00000179163	ENSSSCG00000027659	20.8652	28.7582	7.89292	0.46268	no.signif	1	0	1	0
PNRC2	ENSG00000189266	ENSSSCG00000023326	84.4263	164.959	80.5326	0.966259	no.signif	2	2	0	0
SRSF10	ENSG00000188529	ENSSSCG00000036293	76.8403	52.1908	-24.6494	-0.557978	no.signif	4	3	0	1
MYOM3	ENSG00000142661	ENSSSCG00000036534	1.26544	0.274328	-0.991107	-2.16536	no.signif	3	0	3	0
IL22RA1	ENSG00000142677	ENSSSCG00000038848	0.195838	1.0767	0.880864	2.40038	no.signif	1	1	0	0
IFNLR1	ENSG00000185436	ENSSSCG00000032860	0.305463	1.83718	1.53172	2.54978	no.signif	15	12	3	0
GRHL3	ENSG00000158055	ENSSSCG00000003539	0.199254	0.653002	0.453748	1.66376	no.signif	3	2	1	0
STPG1	ENSG00000001460	ENSSSCG00000003541	3.48385	0.219958	-3.26389	-3.92538	Up-regulated in human	3	2	1	0
NIPAL3	ENSG00000001461	ENSSSCG00000003543	7.17846	11.1892	4.01075	0.639643	no.signif	3	2	1	0
SRRM1	ENSG00000133226	ENSSSCG00000032947	30.8582	32.5068	1.64865	0.075066	no.signif	4	2	2	0
CLIC4	ENSG00000169504	ENSSSCG00000038994	138.588	146.834	8.24616	0.0833793	no.signif	11	11	0	0
RUNX3	ENSG00000020633	ENSSSCG00000032686	1.28601	1.27504	-0.0109697	-0.0122633	no.signif	1	0	1	0
RSRP1	ENSG00000117616	ENSSSCG00000034449	68.2034	56.9801	-11.2234	-0.259345	no.signif	2	0	1	1
TMEM50A	ENSG00000183726	ENSSSCG00000024267	57.3123	161.275	103.963	1.49244	no.signif	2	0	1	1
MACO1	ENSG00000204178	ENSSSCG00000030682	6.93799	32.8627	25.9247	2.24222	no.signif	2	0	2	0
MAN1C1	ENSG00000117643	ENSSSCG00000023235	8.70941	12.9608	4.25136	0.572962	no.signif	20	18	1	1
MTFR1L	ENSG00000117640	ENSSSCG00000003553	19.4298	14.8872	-4.5426	-0.383973	no.signif	8	7	1	0
AUNIP	ENSG00000127423	ENSSSCG00000003552	0.168133	1.10307	0.934937	2.64351	no.signif	5	2	3	0
PAQR7	ENSG00000182749	ENSSSCG00000003551	2.68708	2.65871	-0.0283703	-0.015256	no.signif	4	2	2	0
STMN1	ENSG00000117632	ENSSSCG00000026257	34.5532	59.1038	24.5507	0.77426	no.signif	9	8	1	0
PAFAH2	ENSG00000158006	ENSSSCG00000038619	4.84314	17.2489	12.4058	1.83035	no.signif	13	11	2	0
EXTL1	ENSG00000158008	ENSSSCG00000029558	0.164083	0.601961	0.437877	1.81366	no.signif	5	3	2	0
SLC30A2	ENSG00000158014	ENSSSCG00000026386	0.141158	2.71463	2.57348	4.17194	no.signif	1	0	0	1
PDIK1L	ENSG00000175087	ENSSSCG00000030660	2.9183	12.1963	9.27804	2.0595	no.signif	1	1	0	0
FAM110D	ENSG00000197245	ENSSSCG00000031074	3.67699	9.7942	6.11721	1.41096	no.signif	2	1	1	0
C1orf232	ENSG00000282872	ENSSSCG00000041671	0.00567484	0.173022	0.167347	3.5455	no.signif	2	2	0	0
ZNF593	ENSG00000142684	ENSSSCG00000029757	11.4521	3.61651	-7.83562	-1.66022	no.signif	2	2	0	0
CNKSR1	ENSG00000142675	ENSSSCG00000028387	0.31709	0.466997	0.149907	0.544292	no.signif	3	0	2	1
SH3BGRL3	ENSG00000142669	ENSSSCG00000034937	15.4935	70.4215	54.928	2.18363	no.signif	5	3	2	0
UBXN11	ENSG00000158062	ENSSSCG00000033546	6.5978	7.63302	1.03522	0.209973	no.signif	6	4	2	0
ZNF683	ENSG00000176083	ENSSSCG00000040579	0.0439548	2.75472	2.71076	5.67924	Up-regulated in pig	1	0	0	1
DHDDS	ENSG00000117682	ENSSSCG00000033516	45.2307	9.63003	-35.6007	-2.23051	no.signif	1	1	0	0
ARID1A	ENSG00000117713	ENSSSCG00000003559	15.1422	13.1566	-1.98565	-0.202649	no.signif	19	17	1	1
PIGV	ENSG00000060642	ENSSSCG00000040007	5.41975	6.0611	0.641357	0.161074	no.signif	18	17	0	1
ZDHHC18	ENSG00000204160	ENSSSCG00000003561	8.02175	9.4686	1.44684	0.238959	no.signif	4	4	0	0
TENT5B	ENSG00000158246	ENSSSCG00000036755	1.50082	6.98335	5.48252	2.21065	no.signif	1	0	0	1
WDTC1	ENSG00000142784	ENSSSCG00000003570	6.18474	12.5405	6.35575	1.01863	no.signif	2	2	0	0
TMEM222	ENSG00000186501	ENSSSCG00000023636	9.70031	11.316	1.61566	0.222045	no.signif	3	3	0	0
SYTL1	ENSG00000142765	ENSSSCG00000003572	1.63261	1.72551	0.0928963	0.0793666	no.signif	2	2	0	0
MAP3K6	ENSG00000142733	ENSSSCG00000003573	16.5629	5.04923	-11.5137	-1.71184	no.signif	4	4	0	0
CD164L2	ENSG00000174950	ENSSSCG00000003575	0.00113609	0.562318	0.561182	5.6835	no.signif	12	12	0	0
WASF2	ENSG00000158195	ENSSSCG00000003577	22.328	37.6307	15.3028	0.752797	no.signif	4	4	0	0
FGR	ENSG00000000938	ENSSSCG00000003578	9.28578	16.4281	7.14232	0.822396	no.signif	7	5	2	0
IFI6	ENSG00000126709	ENSSSCG00000034570	53.608	53.6465	0.0385088	0.00103578	no.signif	4	4	0	0
STX12	ENSG00000117758	ENSSSCG00000024927	50.785	39.0018	-11.7832	-0.380777	no.signif	2	1	1	0
PPP1R8	ENSG00000117751	ENSSSCG00000021634	11.6731	18.2138	6.54066	0.641397	no.signif	2	0	2	0
THEMIS2	ENSG00000130775	ENSSSCG00000003584	17.3757	3.63688	-13.7388	-2.25316	no.signif	5	3	2	0
RPA2	ENSG00000117748	ENSSSCG00000003583	13.5677	18.729	5.16134	0.464809	no.signif	1	1	0	0
XKR8	ENSG00000158156	ENSSSCG00000030623	10.3321	2.34351	-7.98861	-2.13564	no.signif	2	2	0	0
EYA3	ENSG00000158161	ENSSSCG00000003580	6.96543	16.0362	9.07073	1.20187	no.signif	13	10	3	0
PTAFR	ENSG00000169403	ENSSSCG00000031788	2.33209	5.80056	3.46847	1.31088	no.signif	6	4	2	0
DNAJC8	ENSG00000126698	ENSSSCG00000038907	42.5016	66.1416	23.64	0.637921	no.signif	2	0	2	0
ATP5IF1	ENSG00000130770	ENSSSCG00000027072	30.3555	236.471	206.116	2.96122	no.signif	3	0	3	0
SESN2	ENSG00000130766	ENSSSCG00000029438	4.90481	1.37845	-3.52636	-1.82366	no.signif	2	1	1	0
PHACTR4	ENSG00000204138	ENSSSCG00000028973	6.81651	10.8684	4.05185	0.672241	no.signif	3	2	1	0
RCC1	ENSG00000180198	ENSSSCG00000029097	9.53292	4.36951	-5.1634	-1.12366	no.signif	4	3	1	0
TRNAU1AP	ENSG00000180098	ENSSSCG00000030284	12.162	22.8363	10.6743	0.908397	no.signif	1	1	0	0
RAB42	ENSG00000188060	ENSSSCG00000030432	2.23348	2.06319	-0.170291	-0.113887	no.signif	2	0	2	0
EPB41	ENSG00000159023	ENSSSCG00000003586	16.1503	19.3114	3.16112	0.257748	no.signif	16	15	1	0
PTPRU	ENSG00000060656	ENSSSCG00000003590	3.65543	10.058	6.40257	1.45772	no.signif	6	2	4	0
LAPTM5	ENSG00000162511	ENSSSCG00000025034	72.6557	111.626	38.9705	0.619458	no.signif	1	1	0	0
SDC3	ENSG00000162512	ENSSSCG00000003592	14.602	6.31258	-8.28945	-1.20857	no.signif	21	15	6	0
PUM1	ENSG00000134644	ENSSSCG00000003591	50.3385	42.5038	-7.83468	-0.244017	no.signif	1	1	0	0
NKAIN1	ENSG00000084628	ENSSSCG00000032193	0.0232492	0.470093	0.446844	3.85192	no.signif	1	0	1	0
TINAGL1	ENSG00000142910	ENSSSCG00000003600	69.3807	194.824	125.443	1.48943	no.signif	3	1	2	0
HCRTR1	ENSG00000121764	ENSSSCG00000003601	0.0953938	0.438551	0.343158	2.08948	no.signif	3	2	0	1
PEF1	ENSG00000162517	ENSSSCG00000034810	20.9539	26.1958	5.24195	0.321982	no.signif	5	1	4	0
COL16A1	ENSG00000084636	ENSSSCG00000003603	10.9071	10.9576	0.0504872	0.00665652	no.signif	3	0	2	1
ADGRB2	ENSG00000121753	ENSSSCG00000003604	1.15774	0.231576	-0.926167	-2.27317	no.signif	8	5	3	0
PTP4A2	ENSG00000184007	ENSSSCG00000039885	322.599	131.077	-191.523	-1.29927	no.signif	1	0	1	0
KHDRBS1	ENSG00000121774	ENSSSCG00000023122	32.3855	35.1439	2.75837	0.11789	no.signif	6	1	3	2
TMEM39B	ENSG00000121775	ENSSSCG00000032563	2.8846	4.15509	1.27049	0.524983	no.signif	3	2	1	0
CCDC28B	ENSG00000160050	ENSSSCG00000031514	2.5473	11.8382	9.29088	2.21197	no.signif	2	0	1	1
IQCC	ENSG00000160051	ENSSSCG00000003610	0.447672	10.6654	10.2178	4.54384	no.signif	3	0	3	0
DCDC2B	ENSG00000222046	ENSSSCG00000022014	0.0298625	3.36401	3.33415	6.40329	no.signif	3	0	3	0
FAM167B	ENSG00000183615	ENSSSCG00000003616	3.25979	15.2252	11.9654	2.22014	no.signif	1	1	0	0
MARCKSL1	ENSG00000175130	ENSSSCG00000031380	11.9671	8.82308	-3.14405	-0.439294	no.signif	2	0	2	0
TSSK3	ENSG00000162526	ENSSSCG00000023968	1.3587	3.65178	2.29308	1.41974	no.signif	1	1	0	0
ZBTB8A	ENSG00000160062	ENSSSCG00000021457	3.76886	7.45475	3.68589	0.982142	no.signif	4	0	4	0
SYNC	ENSG00000162520	ENSSSCG00000021232	7.26679	10.505	3.23825	0.531081	no.signif	8	8	0	0
FNDC5	ENSG00000160097	ENSSSCG00000025834	0.568512	1.25222	0.68371	1.12555	no.signif	1	0	1	0
TMEM54	ENSG00000121900	ENSSSCG00000026455	7.36068	2.37823	-4.98244	-1.62585	no.signif	4	3	0	1
RNF19B	ENSG00000116514	ENSSSCG00000025206	4.86929	21.9614	17.0921	2.17089	no.signif	4	3	1	0
AZIN2	ENSG00000142920	ENSSSCG00000003619	1.71768	4.93176	3.21408	1.51619	no.signif	4	2	0	2
TRIM62	ENSG00000116525	ENSSSCG00000003620	1.5108	2.84388	1.33308	0.908095	no.signif	2	0	2	0
ZNF362	ENSG00000160094	ENSSSCG00000032078	14.293	4.67976	-9.61327	-1.60874	no.signif	1	0	1	0
ZSCAN20	ENSG00000121903	ENSSSCG00000003621	1.76897	6.57552	4.80655	1.88825	no.signif	2	0	2	0
GJA4	ENSG00000187513	ENSSSCG00000039983	9.13107	8.60129	-0.529784	-0.0861344	no.signif	2	1	1	0
ZMYM6	ENSG00000163867	ENSSSCG00000034618	12.2632	19.4857	7.22251	0.667644	no.signif	1	0	0	1
ZMYM1	ENSG00000197056	ENSSSCG00000034292	8.15328	12.9701	4.81679	0.669078	no.signif	1	0	0	1
ZMYM4	ENSG00000146463	ENSSSCG00000003627	25.0058	18.1131	-6.89263	-0.465005	no.signif	5	1	3	1
KIAA0319L	ENSG00000142687	ENSSSCG00000037121	29.6952	10.9585	-18.7366	-1.43734	no.signif	12	5	6	1
NCDN	ENSG00000020129	ENSSSCG00000031786	3.36134	5.02155	1.66021	0.577679	no.signif	3	0	3	0
PSMB2	ENSG00000126067	ENSSSCG00000035914	10.0126	15.5143	5.50172	0.631272	no.signif	2	0	2	0
C1orf216	ENSG00000142686	ENSSSCG00000037600	4.33073	4.29008	-0.0406502	-0.0135743	no.signif	8	5	3	0
CLSPN	ENSG00000092853	ENSSSCG00000003628	0.985874	2.77768	1.79181	1.48503	no.signif	4	2	2	0
ADPRHL2	ENSG00000116863	ENSSSCG00000003634	6.61194	4.12419	-2.48776	-0.679651	no.signif	1	0	1	0
COL8A2	ENSG00000171812	ENSSSCG00000033641	1.33751	0.97531	-0.362199	-0.451646	no.signif	1	0	0	1
TRAPPC3	ENSG00000054116	ENSSSCG00000037213	25.8943	35.7585	9.8642	0.465498	no.signif	5	3	1	1
MAP7D1	ENSG00000116871	ENSSSCG00000003637	42.9733	23.3664	-19.6069	-0.878726	no.signif	15	6	6	3
THRAP3	ENSG00000054118	ENSSSCG00000029954	40.042	57.7405	17.6985	0.527959	no.signif	5	2	3	0
SH3D21	ENSG00000214193	ENSSSCG00000028892	0.908643	1.80583	0.897192	0.983057	no.signif	5	2	3	0
EVA1B	ENSG00000142694	ENSSSCG00000033892	15.9922	13.539	-2.45317	-0.240081	no.signif	4	2	2	0
STK40	ENSG00000196182	ENSSSCG00000036832	18.7851	14.1611	-4.62406	-0.407411	no.signif	1	0	1	0
OSCP1	ENSG00000116885	ENSSSCG00000036709	9.34508	3.23588	-6.10919	-1.52714	no.signif	1	0	1	0
MRPS15	ENSG00000116898	ENSSSCG00000034647	45.6178	32.1677	-13.45	-0.503849	no.signif	1	0	1	0
ZC3H12A	ENSG00000163874	ENSSSCG00000037815	5.28225	3.97475	-1.3075	-0.40939	no.signif	2	0	1	1
SNIP1	ENSG00000163877	ENSSSCG00000029991	7.66579	8.84448	1.17869	0.206092	no.signif	1	1	0	0
DNALI1	ENSG00000163879	ENSSSCG00000039034	1.20027	0.556378	-0.643892	-1.09549	no.signif	1	1	0	0
GNL2	ENSG00000134697	ENSSSCG00000031631	18.6174	12.463	-6.15439	-0.578616	no.signif	4	2	2	0
C1orf122	ENSG00000197982	ENSSSCG00000038888	22.8815	6.53822	-16.3433	-1.80564	no.signif	2	0	2	0
MTF1	ENSG00000188786	ENSSSCG00000037516	3.68754	5.26732	1.57978	0.513239	no.signif	1	1	0	0
SF3A3	ENSG00000183431	ENSSSCG00000003643	28.2131	39.8951	11.682	0.499697	no.signif	3	0	2	1
FHL3	ENSG00000183386	ENSSSCG00000003644	2.88766	6.65645	3.76879	1.20203	no.signif	1	1	0	0
UTP11	ENSG00000183520	ENSSSCG00000003645	14.4795	38.6347	24.1552	1.41526	no.signif	1	1	0	0
RHBDL2	ENSG00000158315	ENSSSCG00000003651	0.856632	5.16214	4.30551	2.57727	no.signif	1	0	1	0
AKIRIN1	ENSG00000174574	ENSSSCG00000003652	22.4245	19.1256	-3.2989	-0.22946	no.signif	2	0	1	1
HPCAL4	ENSG00000116983	ENSSSCG00000023460	0.0448896	1.04844	1.00355	4.26926	no.signif	1	0	1	0
TRIT1	ENSG00000043514	ENSSSCG00000003667	11.2161	18.269	7.05292	0.703334	no.signif	2	1	1	0
MYCL	ENSG00000116990	ENSSSCG00000039761	0.111792	4.33777	4.22597	5.15779	Up-regulated in pig	7	2	2	3
MFSD2A	ENSG00000168389	ENSSSCG00000003669	4.22977	2.40472	-1.82506	-0.812133	no.signif	1	0	1	0
CAP1	ENSG00000131236	ENSSSCG00000003672	212.07	65.9106	-146.159	-1.68581	no.signif	6	1	4	1
PPT1	ENSG00000131238	ENSSSCG00000036673	45.7257	127.427	81.7015	1.47839	no.signif	5	0	1	4
TMCO2	ENSG00000188800	ENSSSCG00000036395	0.0837347	0.337676	0.253941	1.89109	no.signif	3	0	3	0
ZMPSTE24	ENSG00000084073	ENSSSCG00000027902	21.8835	18.312	-3.57155	-0.256929	no.signif	5	2	3	0
SMAP2	ENSG00000084070	ENSSSCG00000003983	34.3925	18.181	-16.2115	-0.919286	no.signif	11	4	4	3
ZFP69B	ENSG00000187801	ENSSSCG00000003981	0.403144	21.7483	21.3452	5.71878	Up-regulated in pig	1	0	0	1
EXO5	ENSG00000164002	ENSSSCG00000003980	2.70398	14.526	11.822	2.42115	no.signif	1	0	0	1
KCNQ4	ENSG00000117013	ENSSSCG00000003975	0.248263	1.66743	1.41916	2.69933	no.signif	1	0	1	0
CITED4	ENSG00000179862	ENSSSCG00000032174	2.80739	0.000703034	-2.80669	-8.0402	Up-regulated in human	4	4	0	0
CTPS1	ENSG00000171793	ENSSSCG00000003973	6.38345	2.4708	-3.91265	-1.36579	no.signif	3	0	3	0
SLFNL1	ENSG00000171790	ENSSSCG00000003972	0.0756478	0.81261	0.736962	3.26372	no.signif	1	0	0	1
SCMH1	ENSG00000010803	ENSSSCG00000003971	16.5179	9.88565	-6.63229	-0.74004	no.signif	4	0	3	1
HIVEP3	ENSG00000127124	ENSSSCG00000033465	3.77018	0.442051	-3.32813	-3.0639	no.signif	2	0	1	1
FOXJ3	ENSG00000198815	ENSSSCG00000023266	19.8354	24.0357	4.20032	0.276976	no.signif	2	1	1	0
PPCS	ENSG00000127125	ENSSSCG00000003966	32.6846	6.6463	-26.0383	-2.29626	no.signif	1	0	1	0
P3H1	ENSG00000117385	ENSSSCG00000023920	11.4255	16.0392	4.61364	0.488975	no.signif	1	0	0	1
C1orf50	ENSG00000164008	ENSSSCG00000027374	2.5151	26.5226	24.0075	3.39335	no.signif	1	0	0	1
TMEM269	ENSG00000274386	ENSSSCG00000039678	0.622956	1.37158	0.748628	1.12615	no.signif	3	0	2	1
ZNF691	ENSG00000164011	ENSSSCG00000040559	2.84681	3.80475	0.957934	0.417181	no.signif	2	0	1	1
EBNA1BP2	ENSG00000117395	ENSSSCG00000030177	20.3994	6.96799	-13.4314	-1.54835	no.signif	1	0	1	0
TIE1	ENSG00000066056	ENSSSCG00000003950	30.2954	12.7146	-17.5808	-1.25195	no.signif	5	1	4	0
CDC20	ENSG00000117399	ENSSSCG00000003949	0.959536	1.22218	0.262644	0.345847	no.signif	4	1	3	0
ELOVL1	ENSG00000066322	ENSSSCG00000035238	37.6475	13.856	-23.7916	-1.44139	no.signif	6	5	0	1
MED8	ENSG00000159479	ENSSSCG00000003943	13.7614	18.5364	4.77501	0.429464	no.signif	5	3	2	0
SZT2	ENSG00000198198	ENSSSCG00000003941	23.4356	5.30821	-18.1274	-2.14031	no.signif	5	3	2	0
HYI	ENSG00000178922	ENSSSCG00000003940	14.5858	6.05244	-8.53332	-1.26758	no.signif	2	1	1	0
PTPRF	ENSG00000142949	ENSSSCG00000035849	62.0127	11.7739	-50.2388	-2.39598	no.signif	8	4	4	0
ST3GAL3	ENSG00000126091	ENSSSCG00000034059	9.97611	11.4714	1.49533	0.201309	no.signif	3	0	3	0
IPO13	ENSG00000117408	ENSSSCG00000029430	9.88789	6.36445	-3.52344	-0.634821	no.signif	9	2	6	1
DPH2	ENSG00000132768	ENSSSCG00000036620	5.79557	2.67335	-3.12222	-1.1134	no.signif	2	0	2	0
CCDC24	ENSG00000159214	ENSSSCG00000034727	1.20399	6.61919	5.4152	2.44908	no.signif	2	0	2	0
DMAP1	ENSG00000178028	ENSSSCG00000034096	8.33494	10.5725	2.2376	0.342712	no.signif	2	0	2	0
RNF220	ENSG00000187147	ENSSSCG00000037341	23.3804	24.8453	1.46485	0.0876338	no.signif	2	0	2	0
TMEM53	ENSG00000126106	ENSSSCG00000027423	3.23811	14.0286	10.7905	2.11172	no.signif	1	0	1	0
ARMH1	ENSG00000198520	ENSSSCG00000033259	1.63165	1.60978	-0.0218746	-0.0193528	no.signif	1	0	1	0
KIF2C	ENSG00000142945	ENSSSCG00000003931	0.607235	0.562063	-0.0451722	-0.109646	no.signif	2	0	1	1
BEST4	ENSG00000142959	ENSSSCG00000003929	0.0593096	0.723024	0.663714	3.40273	no.signif	2	2	0	0
TCTEX1D4	ENSG00000188396	ENSSSCG00000037270	0.552049	0.908911	0.356862	0.70923	no.signif	1	1	0	0
BTBD19	ENSG00000222009	ENSSSCG00000003926	6.97169	6.14213	-0.829559	-0.18249	no.signif	1	1	0	0
PTCH2	ENSG00000117425	ENSSSCG00000031977	2.55453	1.39277	-1.16177	-0.87042	no.signif	10	5	3	2
EIF2B3	ENSG00000070785	ENSSSCG00000029808	19.7185	13.9175	-5.80105	-0.50235	no.signif	5	4	1	0
HECTD3	ENSG00000126107	ENSSSCG00000003923	9.76842	11.5025	1.73409	0.235529	no.signif	11	2	5	4
UROD	ENSG00000126088	ENSSSCG00000003922	37.7807	12.754	-25.0266	-1.56595	no.signif	11	2	5	4
TOE1	ENSG00000132773	ENSSSCG00000003918	2.72605	3.247	0.520954	0.251451	no.signif	1	1	0	0
TESK2	ENSG00000070759	ENSSSCG00000003917	1.65975	7.28834	5.62859	2.12793	no.signif	15	9	6	0
MMACHC	ENSG00000132763	ENSSSCG00000037354	1.39742	2.83061	1.43319	1.01315	no.signif	8	6	0	2
PRDX1	ENSG00000117450	ENSSSCG00000003914	276.329	104.054	-172.275	-1.40897	no.signif	2	2	0	0
AKR1A1	ENSG00000117448	ENSSSCG00000029256	52.2747	28.4056	-23.8691	-0.879705	no.signif	4	2	2	0
NASP	ENSG00000132780	ENSSSCG00000029573	46.2539	21.7545	-24.4994	-1.08791	no.signif	4	2	2	0
GPBP1L1	ENSG00000159592	ENSSSCG00000028097	56.4692	29.3956	-27.0735	-0.941627	no.signif	2	0	1	1
TMEM69	ENSG00000159596	ENSSSCG00000034035	5.50075	5.56253	0.0617753	0.0160826	no.signif	2	0	1	1
POMGNT1	ENSG00000085998	ENSSSCG00000029145	16.1476	21.4656	5.31807	0.410491	no.signif	8	5	3	0
LURAP1	ENSG00000171357	ENSSSCG00000026991	0.893407	2.75576	1.86235	1.61423	no.signif	8	5	2	1
MKNK1	ENSG00000079277	ENSSSCG00000003898	42.7832	16.1594	-26.6238	-1.40412	no.signif	1	0	1	0
MOB3C	ENSG00000142961	ENSSSCG00000003897	11.4398	11.0807	-0.359079	-0.0459694	no.signif	1	0	1	0
ATPAF1	ENSG00000123472	ENSSSCG00000038657	39.1667	31.1239	-8.0428	-0.331509	no.signif	4	1	3	0
TEX38	ENSG00000186118	ENSSSCG00000021808	0.0261276	2.30111	2.27498	5.99934	Up-regulated in pig	1	0	1	0
EFCAB14	ENSG00000159658	ENSSSCG00000003895	38.4616	15.9054	-22.5562	-1.27337	no.signif	6	5	1	0
CYP4B1	ENSG00000142973	ENSSSCG00000003894	72.648	63.1593	-9.48869	-0.201898	no.signif	4	0	3	1
STIL	ENSG00000123473	ENSSSCG00000003888	1.19497	1.62584	0.430875	0.441039	no.signif	1	0	1	0
TRABD2B	ENSG00000269113	ENSSSCG00000037318	0.347098	5.41566	5.06856	3.92541	no.signif	6	0	6	0
SPATA6	ENSG00000132122	ENSSSCG00000003881	14.5314	11.4162	-3.11523	-0.347824	no.signif	1	0	0	1
TTC39A	ENSG00000085831	ENSSSCG00000003875	0.722092	3.77828	3.05619	2.37145	no.signif	1	0	1	0
EPS15	ENSG00000085832	ENSSSCG00000003872	58.0649	57.6853	-0.379612	-0.00946127	no.signif	7	3	4	0
NRDC	ENSG00000078618	ENSSSCG00000003870	64.5006	30.5091	-33.9915	-1.07982	no.signif	1	0	1	0
RAB3B	ENSG00000169213	ENSSSCG00000021036	0.07538	0.442616	0.367236	2.40632	no.signif	1	1	0	0
BTF3L4	ENSG00000134717	ENSSSCG00000038762	40.3409	32.2731	-8.06774	-0.321819	no.signif	1	0	1	0
ZFYVE9	ENSG00000157077	ENSSSCG00000003863	10.0945	18.8814	8.78698	0.90274	no.signif	7	4	3	0
CC2D1B	ENSG00000154222	ENSSSCG00000003862	27.3198	10.7719	-16.5479	-1.34186	no.signif	2	0	2	0
ORC1	ENSG00000085840	ENSSSCG00000003861	0.337264	1.51433	1.17707	2.13407	no.signif	1	0	0	1
PRPF38A	ENSG00000134748	ENSSSCG00000028288	9.44463	23.4127	13.968	1.30881	no.signif	1	0	0	1
TUT4	ENSG00000134744	ENSSSCG00000003859	24.7963	25.4449	0.648573	0.0372353	no.signif	1	0	1	0
ECHDC2	ENSG00000121310	ENSSSCG00000003854	99.4235	33.3827	-66.0409	-1.5742	no.signif	7	2	4	1
PODN	ENSG00000174348	ENSSSCG00000027114	63.4503	76.7923	13.342	0.275295	no.signif	6	2	4	0
SLC1A7	ENSG00000162383	ENSSSCG00000003852	0.210804	0.412641	0.201837	0.936665	no.signif	3	1	1	1
MAGOH	ENSG00000162385	ENSSSCG00000003849	21.0548	15.8277	-5.22706	-0.411468	no.signif	2	0	1	1
NDC1	ENSG00000058804	ENSSSCG00000028748	4.6982	4.16527	-0.532929	-0.173306	no.signif	1	0	0	1
YIPF1	ENSG00000058799	ENSSSCG00000028506	9.84643	17.4924	7.64596	0.828414	no.signif	3	0	3	0
DIO1	ENSG00000211452	ENSSSCG00000028896	0.127017	0.614515	0.487498	2.18838	no.signif	3	0	3	0
HSPB11	ENSG00000081870	ENSSSCG00000026264	15.2917	19.2031	3.91139	0.328398	no.signif	4	4	0	0
LRRC42	ENSG00000116212	ENSSSCG00000029698	6.6333	19.0408	12.4075	1.51988	no.signif	4	4	0	0
TCEANC2	ENSG00000116205	ENSSSCG00000021216	1.62293	3.03337	1.41044	0.898205	no.signif	3	2	0	1
CDCP2	ENSG00000157211	ENSSSCG00000030538	0.0426859	1.05459	1.0119	4.33674	no.signif	2	0	2	0
MRPL37	ENSG00000116221	ENSSSCG00000032083	18.8208	5.56157	-13.2592	-1.75694	no.signif	2	0	2	0
SSBP3	ENSG00000157216	ENSSSCG00000039594	14.9144	10.6286	-4.28581	-0.488365	no.signif	14	8	6	0
ACOT11	ENSG00000162390	ENSSSCG00000037559	1.15284	1.35353	0.200693	0.229698	no.signif	1	0	1	0
TMEM61	ENSG00000143001	ENSSSCG00000025097	0.084174	2.93287	2.84869	4.96575	Up-regulated in pig	1	0	0	1
USP24	ENSG00000162402	ENSSSCG00000029633	34.8076	30.5414	-4.26614	-0.188576	no.signif	3	0	2	1
PRKAA2	ENSG00000162409	ENSSSCG00000036145	0.746199	7.23674	6.49054	3.26049	no.signif	2	0	0	2
DAB1	ENSG00000173406	ENSSSCG00000003833	0.348658	0.82335	0.474692	1.21631	no.signif	6	2	4	0
OMA1	ENSG00000162600	ENSSSCG00000003831	21.7203	6.04402	-15.6763	-1.84375	no.signif	6	2	4	0
TACSTD2	ENSG00000184292	ENSSSCG00000003832	0.31129	0.362195	0.0509054	0.212184	no.signif	3	0	3	0
MYSM1	ENSG00000162601	ENSSSCG00000003830	23.1963	26.1838	2.9875	0.174709	no.signif	2	2	0	0
FGGY	ENSG00000172456	ENSSSCG00000003828	11.3376	13.6457	2.30812	0.267117	no.signif	4	2	2	0
NFIA	ENSG00000162599	ENSSSCG00000023243	38.3003	60.4462	22.1459	0.658159	no.signif	4	1	2	1
KANK4	ENSG00000132854	ENSSSCG00000003821	2.38656	2.54342	0.156856	0.0914633	no.signif	2	0	1	1
USP1	ENSG00000162607	ENSSSCG00000003820	10.8982	49.4316	38.5334	2.18031	no.signif	2	1	1	0
DOCK7	ENSG00000116641	ENSSSCG00000003818	32.477	20.4504	-12.0267	-0.667033	no.signif	1	0	1	0
ANGPTL3	ENSG00000132855	ENSSSCG00000003819	0.0140348	1.08923	1.0752	5.51523	Up-regulated in pig	4	0	3	1
PGM1	ENSG00000079739	ENSSSCG00000003812	67.2275	20.0179	-47.2096	-1.74725	no.signif	3	0	2	1
ROR1	ENSG00000185483	ENSSSCG00000003811	4.06739	2.27885	-1.78854	-0.833024	no.signif	5	2	3	0
CACHD1	ENSG00000158966	ENSSSCG00000004829	7.29956	7.84511	0.545546	0.103846	no.signif	13	3	9	1
JAK1	ENSG00000162434	ENSSSCG00000003809	86.2383	97.6845	11.4463	0.179782	no.signif	3	2	1	0
AK4	ENSG00000162433	ENSSSCG00000040337	37.7522	52.6803	14.9281	0.480593	no.signif	3	0	2	1
LEPROT	ENSG00000213625	ENSSSCG00000003806	55.1461	49.6037	-5.54249	-0.152784	no.signif	1	0	1	0
LEPR	ENSG00000116678	ENSSSCG00000025188	13.2641	9.99185	-3.27223	-0.408346	no.signif	1	0	1	0
PDE4B	ENSG00000184588	ENSSSCG00000003805	14.4812	10.2872	-4.19398	-0.492923	no.signif	1	0	0	1
SGIP1	ENSG00000118473	ENSSSCG00000025243	2.25387	3.89648	1.64261	0.78708	no.signif	1	1	0	0
WDR78	ENSG00000152763	ENSSSCG00000022305	8.62662	0.581472	-8.04515	-3.86809	Up-regulated in human	1	0	1	0
MIER1	ENSG00000198160	ENSSSCG00000030423	28.8632	75.7222	46.859	1.39118	no.signif	1	0	1	0
SLC35D1	ENSG00000116704	ENSSSCG00000032043	3.57477	4.3178	0.743034	0.271755	no.signif	1	0	1	0
C1orf141	ENSG00000203963	ENSSSCG00000003803	0.117281	0.529446	0.412164	2.08346	no.signif	2	1	1	0
IL23R	ENSG00000162594	ENSSSCG00000003801	0.106834	0.682334	0.5755	2.56701	no.signif	2	2	0	0
SERBP1	ENSG00000142864	ENSSSCG00000003798	102.476	153.442	50.9654	0.582355	no.signif	1	0	1	0
GADD45A	ENSG00000116717	ENSSSCG00000037066	13.2629	78.8151	65.5522	2.57017	no.signif	13	11	2	0
WLS	ENSG00000116729	ENSSSCG00000003795	29.5486	24.1332	-5.41538	-0.29196	no.signif	1	1	0	0
SRSF11	ENSG00000116754	ENSSSCG00000003791	101.23	113.24	12.0099	0.161731	no.signif	1	0	1	0
ANKRD13C	ENSG00000118454	ENSSSCG00000003790	12.8694	15.9119	3.04248	0.305945	no.signif	1	0	0	1
PTGER3	ENSG00000050628	ENSSSCG00000003788	59.5224	24.1437	-35.3787	-1.30143	no.signif	6	1	4	1
NEGR1	ENSG00000172260	ENSSSCG00000025085	12.348	2.13476	-10.2132	-2.52655	no.signif	5	0	4	1
SLC44A5	ENSG00000137968	ENSSSCG00000003777	0.232763	1.27976	1.04699	2.40948	no.signif	1	0	0	1
ACADM	ENSG00000117054	ENSSSCG00000003776	43.4969	106.308	62.8112	1.28907	no.signif	1	0	1	0
AK5	ENSG00000154027	ENSSSCG00000003773	1.36955	4.25471	2.88516	1.62825	no.signif	1	0	1	0
USP33	ENSG00000077254	ENSSSCG00000040220	90.8107	26.1546	-64.6561	-1.79541	no.signif	1	0	1	0
MIGA1	ENSG00000180488	ENSSSCG00000003770	8.92396	15.3543	6.43034	0.782211	no.signif	2	0	2	0
NEXN	ENSG00000162614	ENSSSCG00000003768	13.4591	52.9243	39.4651	1.97455	no.signif	1	0	1	0
FUBP1	ENSG00000162613	ENSSSCG00000003771	133.128	38.997	-94.1311	-1.77112	no.signif	1	0	1	0
DNAJB4	ENSG00000162616	ENSSSCG00000003766	32.9704	64.5039	31.5335	0.968001	no.signif	4	3	1	0
GIPC2	ENSG00000137960	ENSSSCG00000035582	2.54824	3.53886	0.99062	0.472204	no.signif	1	0	1	0
PTGFR	ENSG00000122420	ENSSSCG00000039548	2.58704	4.5233	1.93626	0.803692	no.signif	1	0	0	1
IFI44	ENSG00000137965	ENSSSCG00000003763	34.5167	19.084	-15.4327	-0.854591	no.signif	2	1	0	1
ADGRL4	ENSG00000162618	ENSSSCG00000003762	26.9625	40.8861	13.9236	0.600475	no.signif	2	0	2	0
ADGRL2	ENSG00000117114	ENSSSCG00000003761	30.1927	25.7306	-4.46211	-0.230632	no.signif	2	0	0	2
TTLL7	ENSG00000137941	ENSSSCG00000003760	7.13135	21.9721	14.8407	1.62206	no.signif	1	0	1	0
PRKACB	ENSG00000142875	ENSSSCG00000040920	15.2612	35.3041	20.0429	1.20943	no.signif	2	0	0	2
SAMD13	ENSG00000203943	ENSSSCG00000026005	1.28788	0.573643	-0.714238	-1.153	no.signif	2	0	2	0
RPF1	ENSG00000117133	ENSSSCG00000022145	11.2704	44.1855	32.915	1.97008	no.signif	5	1	2	2
SPATA1	ENSG00000122432	ENSSSCG00000029882	0.928869	11.2553	10.3265	3.58482	no.signif	3	0	1	2
SSX2IP	ENSG00000117155	ENSSSCG00000003757	3.56783	36.911	33.3432	3.36728	no.signif	2	0	2	0
MCOLN2	ENSG00000153898	ENSSSCG00000003755	0.98902	9.51561	8.52659	3.25323	no.signif	1	0	0	1
WDR63	ENSG00000162643	ENSSSCG00000006950	0.113417	0.791995	0.678578	2.70005	no.signif	1	0	0	1
C1orf52	ENSG00000162642	ENSSSCG00000026772	14.2436	12.0226	-2.22099	-0.244377	no.signif	4	0	3	1
DDAH1	ENSG00000153904	ENSSSCG00000040735	4.49695	5.13865	0.6417	0.192043	no.signif	4	0	3	1
CYR61	ENSG00000142871	ENSSSCG00000006940	107.206	35.7451	-71.461	-1.5843	no.signif	4	0	3	1
ODF2L	ENSG00000122417	ENSSSCG00000006936	66.4691	14.7647	-51.7044	-2.16977	no.signif	1	0	0	1
CLCA2	ENSG00000137975	ENSSSCG00000006935	0.658107	0.391729	-0.266378	-0.733855	no.signif	2	0	2	0
CLCA1	ENSG00000016490	ENSSSCG00000006933	0.00483522	0.523565	0.51873	5.16857	no.signif	2	1	1	0
SH3GLB1	ENSG00000097033	ENSSSCG00000006930	96.6972	95.3656	-1.33166	-0.020004	no.signif	3	0	2	1
SELENOF	ENSG00000183291	ENSSSCG00000030125	163.641	92.8658	-70.7756	-0.817251	no.signif	2	1	0	1
GTF2B	ENSG00000137947	ENSSSCG00000006926	16.6736	22.0477	5.3741	0.402852	no.signif	1	0	1	0
KYAT3	ENSG00000137944	ENSSSCG00000006925	14.6411	50.77	36.1289	1.79325	no.signif	13	6	5	2
GBP6	ENSG00000183347	ENSSSCG00000030801	0.233192	10.6675	10.4343	5.45633	Up-regulated in pig	16	14	2	0
LRRC8B	ENSG00000197147	ENSSSCG00000037101	2.67924	4.3898	1.71056	0.71024	no.signif	8	6	2	0
LRRC8C	ENSG00000171488	ENSSSCG00000006917	6.87537	12.2245	5.34918	0.829355	no.signif	4	3	1	0
LRRC8D	ENSG00000171492	ENSSSCG00000038417	5.68708	19.6744	13.9873	1.78876	no.signif	4	4	0	0
ZNF326	ENSG00000162664	ENSSSCG00000038253	9.85536	27.3298	17.4745	1.47056	no.signif	9	7	1	1
HFM1	ENSG00000162669	ENSSSCG00000006912	0.779057	7.61969	6.84063	3.27342	no.signif	6	0	3	3
CDC7	ENSG00000097046	ENSSSCG00000027251	2.26697	3.15091	0.883936	0.473223	no.signif	5	4	0	1
TGFBR3	ENSG00000069702	ENSSSCG00000006911	70.1363	34.6805	-35.4558	-1.01583	no.signif	3	2	1	0
GLMN	ENSG00000174842	ENSSSCG00000006904	6.02495	10.0704	4.04546	0.740141	no.signif	4	0	2	2
RPAP2	ENSG00000122484	ENSSSCG00000006903	13.6307	33.9379	20.3072	1.31541	no.signif	2	0	1	1
GFI1	ENSG00000162676	ENSSSCG00000006902	0.547018	1.31745	0.770434	1.25286	no.signif	3	1	2	0
FAM69A	ENSG00000154511	ENSSSCG00000006900	15.1358	40.0032	24.8673	1.40156	no.signif	11	8	2	1
CCDC18	ENSG00000122483	ENSSSCG00000006897	4.04421	15.3662	11.322	1.92321	no.signif	2	0	1	1
DR1	ENSG00000117505	ENSSSCG00000028310	15.193	36.923	21.73	1.28055	no.signif	1	1	0	0
FNBP1L	ENSG00000137942	ENSSSCG00000006894	12.3714	15.7772	3.40582	0.350583	no.signif	15	7	7	1
BCAR3	ENSG00000137936	ENSSSCG00000006893	27.9655	6.97023	-20.9953	-2.00282	no.signif	19	11	4	4
DNTTIP2	ENSG00000067334	ENSSSCG00000006892	15.9073	13.7375	-2.16989	-0.211435	no.signif	3	2	0	1
GCLM	ENSG00000023909	ENSSSCG00000037549	16.7152	37.6873	20.972	1.17243	no.signif	6	0	5	1
ABCA4	ENSG00000198691	ENSSSCG00000006890	0.331693	1.50251	1.17082	2.14617	no.signif	2	1	1	0
ARHGAP29	ENSG00000137962	ENSSSCG00000006889	29.3601	63.2705	33.9104	1.10741	no.signif	2	2	0	0
F3	ENSG00000117525	ENSSSCG00000022447	95.9914	128.466	32.4749	0.420375	no.signif	12	11	0	1
CNN3	ENSG00000117519	ENSSSCG00000006887	115.84	122.249	6.40947	0.0776884	no.signif	6	5	1	0
ALG14	ENSG00000172339	ENSSSCG00000006885	3.49285	5.93141	2.43856	0.762277	no.signif	2	1	1	0
RWDD3	ENSG00000122481	ENSSSCG00000036509	13.3452	12.1688	-1.17641	-0.133031	no.signif	1	1	0	0
PLPPR5	ENSG00000117598	ENSSSCG00000006876	0.00128976	0.874002	0.872712	6.29096	no.signif	2	0	2	0
PLPPR4	ENSG00000117600	ENSSSCG00000006875	0.615288	0.25018	-0.365108	-1.26501	no.signif	1	0	1	0
PALMD	ENSG00000099260	ENSSSCG00000006874	57.2662	99.5729	42.3067	0.797963	no.signif	1	0	1	0
VCAM1	ENSG00000162692	ENSSSCG00000006862	24.3631	131.402	107.039	2.43073	no.signif	2	2	0	0
S1PR1	ENSG00000170989	ENSSSCG00000029849	24.5954	45.5757	20.9803	0.889604	no.signif	4	4	0	0
OLFM3	ENSG00000118733	ENSSSCG00000006858	0.000989769	1.96825	1.96726	7.49192	Up-regulated in pig	1	0	1	0
RNPC3	ENSG00000185946	ENSSSCG00000037254	19.7339	2.68528	-17.0487	-2.8729	no.signif	1	0	0	1
SLC25A24	ENSG00000085491	ENSSSCG00000006848	17.3266	36.109	18.7824	1.05894	no.signif	1	0	0	1
FAM102B	ENSG00000162636	ENSSSCG00000006850	9.66417	31.7133	22.0492	1.71333	no.signif	4	1	3	0
FNDC7	ENSG00000143107	ENSSSCG00000032160	0.012239	9.68773	9.67549	8.76841	Up-regulated in pig	1	0	1	0
AKNAD1	ENSG00000162641	ENSSSCG00000006842	0.35008	0.273335	-0.0767449	-0.345808	no.signif	1	0	1	0
GPSM2	ENSG00000121957	ENSSSCG00000021440	3.77881	11.9177	8.13888	1.6545	no.signif	1	0	1	0
CLCC1	ENSG00000121940	ENSSSCG00000006841	15.1596	47.881	32.7215	1.65857	no.signif	1	0	0	1
TMEM167B	ENSG00000215717	ENSSSCG00000037816	16.2598	33.9801	17.7203	1.06292	no.signif	1	0	0	1
CELSR2	ENSG00000143126	ENSSSCG00000034360	0.505667	7.4218	6.91614	3.8492	no.signif	2	1	1	0
PSRC1	ENSG00000134222	ENSSSCG00000036975	0.730478	2.28095	1.55047	1.62942	no.signif	7	2	4	1
MYBPHL	ENSG00000221986	ENSSSCG00000006834	0.0807907	0.610053	0.529262	2.77178	no.signif	1	0	1	0
SORT1	ENSG00000134243	ENSSSCG00000006831	56.7094	8.73756	-47.9718	-2.69689	no.signif	6	5	1	0
CYB561D1	ENSG00000174151	ENSSSCG00000006827	2.98609	3.79289	0.806802	0.344016	no.signif	1	0	1	0
GNAI3	ENSG00000065135	ENSSSCG00000006824	2.88847	90.1536	87.2652	4.95918	Up-regulated in pig	12	7	2	3
GNAT2	ENSG00000134183	ENSSSCG00000006823	0.0160005	10.0189	10.0029	8.59141	no.signif	4	3	1	0
AMPD2	ENSG00000116337	ENSSSCG00000031125	12.1029	6.55626	-5.54665	-0.883402	no.signif	2	2	0	0
GSTM3	ENSG00000134202	ENSSSCG00000006821	57.4523	4.03617	-53.4161	-3.82799	Up-regulated in human	3	2	1	0
CSF1	ENSG00000184371	ENSSSCG00000037449	42.1753	17.0306	-25.1447	-1.30776	no.signif	6	6	0	0
AHCYL1	ENSG00000168710	ENSSSCG00000006816	39.678	55.655	15.9771	0.48807	no.signif	16	12	2	2
STRIP1	ENSG00000143093	ENSSSCG00000006813	17.2013	9.69834	-7.50296	-0.826059	no.signif	2	0	2	0
SLC6A17	ENSG00000197106	ENSSSCG00000006811	0.0483994	0.559302	0.510902	3.28517	no.signif	1	0	0	1
KCNC4	ENSG00000116396	ENSSSCG00000006810	21.157	0.146074	-21.0109	-7.08344	Up-regulated in human	10	10	0	0
RBM15	ENSG00000162775	ENSSSCG00000006809	6.03648	10.322	4.28549	0.772948	no.signif	1	0	1	0
LAMTOR5	ENSG00000134248	ENSSSCG00000040889	89.7025	16.6836	-73.0189	-2.42601	no.signif	1	0	0	1
KCNA10	ENSG00000143105	ENSSSCG00000006803	0.000734836	0.637447	0.636712	5.91439	no.signif	1	0	0	1
KCNA2	ENSG00000177301	ENSSSCG00000037709	0.752598	0.0909801	-0.661618	-2.91685	no.signif	6	3	2	1
DENND2D	ENSG00000162777	ENSSSCG00000025704	17.1644	4.42331	-12.7411	-1.95381	no.signif	1	0	0	1
CHI3L2	ENSG00000064886	ENSSSCG00000006796	6.84706	2.5024	-4.34465	-1.44852	no.signif	1	0	0	1
WDR77	ENSG00000116455	ENSSSCG00000006790	12.6288	4.58361	-8.04517	-1.46016	no.signif	1	0	0	1
ATP5PB	ENSG00000116459	ENSSSCG00000037772	165.359	117.427	-47.932	-0.493802	no.signif	1	0	0	1
TMIGD3	ENSG00000121933	ENSSSCG00000006788	4.55678	11.4309	6.87411	1.32495	no.signif	3	0	2	1
RAP1A	ENSG00000116473	ENSSSCG00000006785	51.7944	20.5357	-31.2587	-1.33424	no.signif	1	0	0	1
DDX20	ENSG00000064703	ENSSSCG00000006783	2.94801	12.3382	9.39016	2.0616	no.signif	1	1	0	0
KCND3	ENSG00000171385	ENSSSCG00000026680	4.62771	2.12354	-2.50417	-1.12016	no.signif	1	0	0	1
CTTNBP2NL	ENSG00000143079	ENSSSCG00000006781	11.9747	25.7531	13.7784	1.10411	no.signif	6	3	2	1
WNT2B	ENSG00000134245	ENSSSCG00000006780	3.1535	3.65172	0.498223	0.211001	no.signif	2	2	0	0
ST7L	ENSG00000007341	ENSSSCG00000006779	16.7815	39.7344	22.953	1.24302	no.signif	2	1	1	0
PPM1J	ENSG00000155367	ENSSSCG00000006774	0.330241	7.41627	7.08603	4.44801	no.signif	2	0	1	1
FAM19A3	ENSG00000184599	ENSSSCG00000042304	0.197591	0.762573	0.564982	1.89593	no.signif	2	0	2	0
SLC16A1	ENSG00000155380	ENSSSCG00000006771	33.5271	16.126	-17.401	-1.05547	no.signif	1	0	1	0
LRIG2	ENSG00000198799	ENSSSCG00000034581	8.33743	12.3025	3.96508	0.56072	no.signif	2	1	0	1
PHTF1	ENSG00000116793	ENSSSCG00000006766	9.49837	8.56564	-0.93273	-0.148954	no.signif	2	0	1	1
RSBN1	ENSG00000081019	ENSSSCG00000030154	6.66194	14.4144	7.75242	1.11233	no.signif	2	0	2	0
PTPN22	ENSG00000134242	ENSSSCG00000006764	2.83508	3.17149	0.336409	0.161233	no.signif	1	0	0	1
BCL2L15	ENSG00000188761	ENSSSCG00000038970	0.732044	1.62386	0.891816	1.13871	no.signif	1	0	0	1
HIPK1	ENSG00000163349	ENSSSCG00000006760	16.5487	36.1073	19.5586	1.1251	no.signif	2	1	1	0
OLFML3	ENSG00000116774	ENSSSCG00000045712	28.5	17.4238	-11.0762	-0.709584	no.signif	9	3	3	3
TRIM33	ENSG00000197323	ENSSSCG00000006757	10.5458	21.8662	11.3203	1.05132	no.signif	5	0	3	2
DENND2C	ENSG00000175984	ENSSSCG00000006755	1.25427	8.99998	7.74571	2.83322	no.signif	2	0	0	2
CSDE1	ENSG00000009307	ENSSSCG00000006752	520.83	280.045	-240.785	-0.895129	no.signif	1	0	0	1
TSPAN2	ENSG00000134198	ENSSSCG00000006748	3.84195	1.23595	-2.606	-1.62834	no.signif	2	0	0	2
NGF	ENSG00000134259	ENSSSCG00000032417	2.63917	4.01968	1.38051	0.605127	no.signif	4	2	1	1
CASQ2	ENSG00000118729	ENSSSCG00000006745	4.27462	2.09148	-2.18314	-1.02776	no.signif	2	1	0	1
NHLH2	ENSG00000177551	ENSSSCG00000006744	0.00127113	0.144415	0.143144	3.77611	no.signif	3	0	3	0
SLC22A15	ENSG00000163393	ENSSSCG00000006743	2.6772	3.42497	0.747765	0.354192	no.signif	3	0	3	0
MAB21L3	ENSG00000173212	ENSSSCG00000006742	0.0461172	1.71026	1.66414	4.93804	Up-regulated in pig	4	0	3	1
ATP1A1	ENSG00000163399	ENSSSCG00000006740	99.3714	58.8564	-40.515	-0.755531	no.signif	3	0	1	2
CD58	ENSG00000116815	ENSSSCG00000006738	14.6905	13.325	-1.36548	-0.140645	no.signif	1	1	0	0
IGSF3	ENSG00000143061	ENSSSCG00000006737	0.962747	3.46378	2.50104	1.83637	no.signif	2	0	0	2
CD2	ENSG00000116824	ENSSSCG00000006736	3.71149	13.8896	10.1781	1.90109	no.signif	2	0	2	0
PTGFRN	ENSG00000134247	ENSSSCG00000006735	10.1749	13.0109	2.83597	0.354395	no.signif	1	0	1	0
CD101	ENSG00000134256	ENSSSCG00000006734	0.690871	0.778684	0.0878131	0.170299	no.signif	2	0	2	0
TTF2	ENSG00000116830	ENSSSCG00000006733	6.76922	7.24501	0.475783	0.0978568	no.signif	8	8	0	0
VTCN1	ENSG00000134258	ENSSSCG00000006731	0.028228	1.25424	1.22601	5.0475	Up-regulated in pig	1	0	0	1
TENT5C	ENSG00000183508	ENSSSCG00000006729	1.58232	9.57512	7.9928	2.58967	no.signif	2	1	0	1
GDAP2	ENSG00000196505	ENSSSCG00000006728	11.4726	19.9388	8.46629	0.796861	no.signif	2	0	0	2
WDR3	ENSG00000065183	ENSSSCG00000006727	9.98331	12.5085	2.52521	0.325029	no.signif	2	0	0	2
SPAG17	ENSG00000155761	ENSSSCG00000006726	0.191121	0.199998	0.00887633	0.0623071	no.signif	1	0	0	1
TBX15	ENSG00000092607	ENSSSCG00000006725	0.602931	0.156889	-0.446042	-1.87684	no.signif	1	0	0	1
WARS2	ENSG00000116874	ENSSSCG00000027153	6.77166	7.69734	0.925674	0.184593	no.signif	1	0	0	1
ZNF697	ENSG00000143067	ENSSSCG00000006718	3.40879	2.65943	-0.749366	-0.356957	no.signif	2	0	0	2
PHGDH	ENSG00000092621	ENSSSCG00000006717	48.0622	1.16067	-46.9015	-5.3598	Up-regulated in human	2	0	0	2
HMGCS2	ENSG00000134240	ENSSSCG00000036808	0.0809868	0.623568	0.542581	2.79977	no.signif	2	0	0	2
NOTCH2	ENSG00000134250	ENSSSCG00000006709	35.6019	60.6361	25.0341	0.768053	no.signif	10	3	1	6
SEC22B	ENSG00000265808	ENSSSCG00000020964	19.1107	163.394	144.284	3.09524	no.signif	9	0	1	8
PDZK1	ENSG00000174827	ENSSSCG00000006693	0.232572	2.28985	2.05728	3.24506	no.signif	2	0	1	1
RNF115	ENSG00000265491	ENSSSCG00000037355	6.0451	35.7929	29.7478	2.56385	no.signif	2	0	0	2
POLR3C	ENSG00000186141	ENSSSCG00000006691	19.0475	8.92373	-10.1238	-1.09303	no.signif	2	0	0	2
NUDT17	ENSG00000186364	ENSSSCG00000006690	0.839993	4.34609	3.5061	2.35751	no.signif	3	0	0	3
PIAS3	ENSG00000131788	ENSSSCG00000006689	5.04823	7.40968	2.36145	0.552723	no.signif	3	0	0	3
ANKRD35	ENSG00000198483	ENSSSCG00000006688	0.840997	2.2527	1.4117	1.41082	no.signif	1	0	0	1
ITGA10	ENSG00000143127	ENSSSCG00000006687	1.23545	2.32229	1.08684	0.905079	no.signif	1	0	0	1
RBM8A	ENSG00000265241	ENSSSCG00000028509	45.9677	18.3077	-27.66	-1.32769	no.signif	3	0	0	3
LIX1L	ENSG00000271601	ENSSSCG00000026502	8.48688	17.886	9.39912	1.07463	no.signif	1	0	0	1
TXNIP	ENSG00000265972	ENSSSCG00000031262	1887.26	1333.03	-554.227	-0.501578	no.signif	1	0	0	1
HJV	ENSG00000168509	ENSSSCG00000035429	0.0714533	0.513928	0.442474	2.68532	no.signif	1	0	0	1
PRKAB2	ENSG00000131791	ENSSSCG00000006703	5.35767	19.7233	14.3656	1.87826	no.signif	2	0	0	2
FMO5	ENSG00000131781	ENSSSCG00000006702	2.5773	7.95992	5.38262	1.62312	no.signif	2	0	0	2
CHD1L	ENSG00000131778	ENSSSCG00000006701	19.5061	11.6401	-7.86598	-0.744319	no.signif	2	0	0	2
ACP6	ENSG00000162836	ENSSSCG00000006697	3.01929	9.47006	6.45077	1.64592	no.signif	1	0	0	1
HIST2H2BE	ENSG00000184678	ENSSSCG00000047083	9.43039	41.1837	31.7533	2.1255	no.signif	1	0	0	1
HIST2H2AB	ENSG00000184270	ENSSSCG00000037533	35.3179	59.9943	24.6764	0.764258	no.signif	2	0	0	2
BOLA1	ENSG00000178096	ENSSSCG00000006667	5.0912	9.82161	4.73041	0.946591	no.signif	1	0	0	1
SF3B4	ENSG00000143368	ENSSSCG00000006665	5.24683	13.5102	8.26335	1.36285	no.signif	2	0	0	2
MTMR11	ENSG00000014914	ENSSSCG00000006664	2.71318	4.66532	1.95215	0.779776	no.signif	1	0	0	1
VPS45	ENSG00000136631	ENSSSCG00000006661	22.5826	20.5451	-2.03747	-0.136352	no.signif	5	1	1	3
PLEKHO1	ENSG00000023902	ENSSSCG00000022784	14.3968	60.1101	45.7133	2.0611	no.signif	5	1	0	4
ANP32E	ENSG00000143401	ENSSSCG00000031747	13.0782	0.000294676	-13.0779	-10.3121	Up-regulated in human	4	0	1	3
CIART	ENSG00000159208	ENSSSCG00000038374	1.67812	7.1833	5.50518	2.09124	no.signif	1	0	1	0
PRPF3	ENSG00000117360	ENSSSCG00000030119	26.0588	28.4928	2.43396	0.128778	no.signif	1	0	0	1
RPRD2	ENSG00000163125	ENSSSCG00000030291	5.83033	15.6392	9.80886	1.42197	no.signif	2	0	0	2
TARS2	ENSG00000143374	ENSSSCG00000026395	7.26644	9.01791	1.75147	0.311159	no.signif	1	1	0	0
ECM1	ENSG00000143369	ENSSSCG00000029230	3.66111	25.9972	22.3361	2.82462	no.signif	3	2	1	0
ADAMTSL4	ENSG00000143382	ENSSSCG00000006651	8.62278	6.20359	-2.41919	-0.474398	no.signif	1	0	0	1
MCL1	ENSG00000143384	ENSSSCG00000039314	407.637	140.832	-266.804	-1.53324	no.signif	1	1	0	0
ENSA	ENSG00000143420	ENSSSCG00000006653	65.9589	45.0751	-20.8838	-0.549134	no.signif	7	6	0	1
GOLPH3L	ENSG00000143457	ENSSSCG00000038558	11.2446	40.633	29.3884	1.85249	no.signif	4	1	1	2
SETDB1	ENSG00000143379	ENSSSCG00000006645	13.7889	11.4487	-2.34023	-0.268113	no.signif	2	2	0	0
CERS2	ENSG00000143418	ENSSSCG00000006644	47.5546	46.6976	-0.857002	-0.026231	no.signif	1	0	0	1
ANXA9	ENSG00000143412	ENSSSCG00000006643	1.0772	6.07052	4.99332	2.48358	no.signif	1	0	0	1
MINDY1	ENSG00000143409	ENSSSCG00000006642	9.05027	21.8411	12.7908	1.27008	no.signif	1	0	1	0
BNIPL	ENSG00000163141	ENSSSCG00000006640	0.168999	0.395069	0.22607	1.17822	no.signif	1	1	0	0
CDC42SE1	ENSG00000197622	ENSSSCG00000031881	28.8789	24.8361	-4.0428	-0.217495	no.signif	1	0	0	1
GABPB2	ENSG00000143458	ENSSSCG00000006636	8.88983	20.9601	12.0703	1.23649	no.signif	1	0	0	1
SEMA6C	ENSG00000143434	ENSSSCG00000006635	2.13724	3.69524	1.55801	0.787088	no.signif	5	4	0	1
LYSMD1	ENSG00000163155	ENSSSCG00000020965	2.5095	5.11645	2.60696	1.02483	no.signif	4	3	0	1
VPS72	ENSG00000163159	ENSSSCG00000031869	11.1247	33.3363	22.2115	1.58246	no.signif	3	2	1	0
PIP5K1A	ENSG00000143398	ENSSSCG00000030547	39.1536	25.398	-13.7556	-0.62423	no.signif	3	2	1	0
ZNF687	ENSG00000143373	ENSSSCG00000006627	2.82854	4.01128	1.18274	0.502506	no.signif	1	0	1	0
RFX5	ENSG00000143390	ENSSSCG00000006625	13.9738	6.43828	-7.53548	-1.11677	no.signif	3	2	0	1
SELENBP1	ENSG00000143416	ENSSSCG00000006624	81.0986	55.9762	-25.1224	-0.534785	no.signif	1	1	0	0
PSMB4	ENSG00000159377	ENSSSCG00000034984	133.068	94.1605	-38.9076	-0.498926	no.signif	4	3	1	0
POGZ	ENSG00000143442	ENSSSCG00000006622	47.5846	12.0853	-35.4992	-1.97635	no.signif	1	0	0	1
SNX27	ENSG00000143376	ENSSSCG00000006619	15.027	44.4317	29.4046	1.56339	no.signif	1	0	0	1
MRPL9	ENSG00000143436	ENSSSCG00000028343	20.8707	36.4592	15.5885	0.804507	no.signif	1	0	0	1
OAZ3	ENSG00000143450	ENSSSCG00000027091	0.912515	5.303	4.39048	2.52588	no.signif	1	0	0	1
TDRKH	ENSG00000182134	ENSSSCG00000027770	2.62537	1.5452	-1.08017	-0.760906	no.signif	1	0	0	1
C2CD4D	ENSG00000225556	ENSSSCG00000021540	0.0427251	0.240184	0.197459	2.24643	no.signif	1	0	0	1
S100A10	ENSG00000197747	ENSSSCG00000006612	303.848	61.9784	-241.869	-2.29333	no.signif	4	2	0	2
S100A11	ENSG00000163191	ENSSSCG00000006610	141.115	179.134	38.0188	0.344144	no.signif	5	2	1	2
TCHHL1	ENSG00000182898	ENSSSCG00000006609	0.00200185	0.14983	0.147828	3.73521	no.signif	2	0	1	1
LCE5A	ENSG00000186207	ENSSSCG00000040878	0.00743843	0.257934	0.250496	3.94154	no.signif	1	0	0	1
PGLYRP4	ENSG00000163218	ENSSSCG00000006587	0.01104	0.602904	0.591864	4.86445	no.signif	4	0	4	0
S100A9	ENSG00000163220	ENSSSCG00000006588	593.171	36.3414	-556.83	-4.02839	Up-regulated in human	6	0	5	1
S100A6	ENSG00000197956	ENSSSCG00000021084	1510.76	272.366	-1238.39	-2.47161	no.signif	1	1	0	0
S100A4	ENSG00000196154	ENSSSCG00000006578	557.637	29.055	-528.582	-4.262	Up-regulated in human	1	0	1	0
S100A2	ENSG00000196754	ENSSSCG00000006580	0.973365	7.92559	6.95222	3.01254	no.signif	3	2	0	1
S100A16	ENSG00000188643	ENSSSCG00000046234	39.702	24.8893	-14.8127	-0.673472	no.signif	2	1	0	1
S100A14	ENSG00000189334	ENSSSCG00000006582	0.24162	11.761	11.5193	5.54784	Up-regulated in pig	1	0	1	0
S100A13	ENSG00000189171	ENSSSCG00000038991	111.518	15.0254	-96.4923	-2.89096	no.signif	1	0	0	1
CHTOP	ENSG00000160679	ENSSSCG00000022107	19.9975	65.3848	45.3873	1.70863	no.signif	1	0	0	1
SNAPIN	ENSG00000143553	ENSSSCG00000034159	21.0939	28.2309	7.137	0.420277	no.signif	1	0	0	1
ILF2	ENSG00000143621	ENSSSCG00000028553	46.856	64.8671	18.011	0.469166	no.signif	6	6	0	0
NPR1	ENSG00000169418	ENSSSCG00000006572	32.073	67.4189	35.3459	1.07156	no.signif	11	7	3	1
INTS3	ENSG00000143624	ENSSSCG00000006571	13.7357	13.9772	0.241434	0.0251199	no.signif	1	1	0	0
SLC27A3	ENSG00000143554	ENSSSCG00000006569	13.7497	5.25371	-8.49601	-1.3863	no.signif	2	2	0	0
GATAD2B	ENSG00000143614	ENSSSCG00000006562	11.5115	12.2279	0.716323	0.0870182	no.signif	4	3	0	1
DENND4B	ENSG00000198837	ENSSSCG00000006568	17.3415	7.80167	-9.53983	-1.15136	no.signif	6	5	1	0
CRTC2	ENSG00000160741	ENSSSCG00000006567	8.51902	5.61073	-2.90829	-0.601623	no.signif	4	3	0	1
SLC39A1	ENSG00000143570	ENSSSCG00000006561	36.7505	26.1196	-10.6309	-0.49247	no.signif	7	5	1	1
CREB3L4	ENSG00000143578	ENSSSCG00000006560	3.6058	2.09953	-1.50627	-0.777394	no.signif	7	5	1	1
RPS27	ENSG00000177954	ENSSSCG00000048567	3245.44	0.0149966	-3245.42	-16.9863	Up-regulated in human	4	3	0	1
TPM3	ENSG00000143549	ENSSSCG00000006556	186.469	133.207	-53.2622	-0.485238	no.signif	2	0	0	2
C1orf189	ENSG00000163263	ENSSSCG00000006555	0.931396	1.13233	0.200934	0.279105	no.signif	1	0	0	1
UBAP2L	ENSG00000143569	ENSSSCG00000006553	40.2379	23.4372	-16.8007	-0.779496	no.signif	1	0	0	1
ATP8B2	ENSG00000143515	ENSSSCG00000006550	17.8452	14.8025	-3.04264	-0.269524	no.signif	1	0	1	0
IL6R	ENSG00000160712	ENSSSCG00000027628	8.65768	26.4101	17.7524	1.60792	no.signif	3	2	0	1
SHE	ENSG00000169291	ENSSSCG00000006547	9.34525	8.59879	-0.746465	-0.119966	no.signif	2	0	2	0
TDRD10	ENSG00000163239	ENSSSCG00000006546	3.92401	3.57569	-0.348328	-0.133753	no.signif	2	0	2	0
UBE2Q1	ENSG00000160714	ENSSSCG00000006544	16.7617	27.2983	10.5366	0.703313	no.signif	5	1	4	0
KCNN3	ENSG00000143603	ENSSSCG00000006542	0.316117	1.9942	1.67808	2.61956	no.signif	12	10	1	1
SHC1	ENSG00000160691	ENSSSCG00000006539	69.9125	23.1797	-46.7329	-1.59227	no.signif	3	2	1	0
CKS1B	ENSG00000173207	ENSSSCG00000037359	28.9728	3.78242	-25.1903	-2.934	no.signif	3	2	1	0
FLAD1	ENSG00000160688	ENSSSCG00000006538	10.1012	54.5118	44.4106	2.43088	no.signif	1	1	0	0
ADAM15	ENSG00000143537	ENSSSCG00000006533	57.2487	25.0003	-32.2485	-1.19498	no.signif	1	1	0	0
EFNA4	ENSG00000243364	ENSSSCG00000036831	1.366	0.454753	-0.911248	-1.56595	no.signif	2	1	1	0
EFNA1	ENSG00000169242	ENSSSCG00000006530	15.6467	26.7705	11.1238	0.774405	no.signif	3	1	1	1
SLC50A1	ENSG00000169241	ENSSSCG00000006529	13.6515	12.4354	-1.2161	-0.134503	no.signif	5	0	5	0
KRTCAP2	ENSG00000163463	ENSSSCG00000006527	65.773	45.6005	-20.1725	-0.528348	no.signif	9	7	1	1
THBS3	ENSG00000169231	ENSSSCG00000006524	8.74647	8.98205	0.235577	0.0383002	no.signif	1	1	0	0
MTX1	ENSG00000173171	ENSSSCG00000006523	14.0411	8.19326	-5.84785	-0.776415	no.signif	1	1	0	0
FAM189B	ENSG00000160767	ENSSSCG00000006521	2.72749	4.21868	1.49119	0.627355	no.signif	9	3	2	4
SCAMP3	ENSG00000116521	ENSSSCG00000006520	12.3881	21.2177	8.82966	0.775836	no.signif	7	4	2	1
CLK2	ENSG00000176444	ENSSSCG00000006519	11.2592	14.4396	3.18037	0.35864	no.signif	1	1	0	0
HCN3	ENSG00000143630	ENSSSCG00000006518	0.417478	0.972066	0.554588	1.19997	no.signif	1	1	0	0
FDPS	ENSG00000160752	ENSSSCG00000006512	56.7446	11.8265	-44.9181	-2.2615	no.signif	5	5	0	0
RUSC1	ENSG00000160753	ENSSSCG00000006511	3.88392	3.74833	-0.13559	-0.0511317	no.signif	5	4	1	0
ASH1L	ENSG00000116539	ENSSSCG00000006508	20.2219	41.3974	21.1756	1.03326	no.signif	11	9	1	1
MSTO1	ENSG00000125459	ENSSSCG00000006157	10.7807	3.30868	-7.47202	-1.70111	no.signif	1	1	0	0
SYT11	ENSG00000132718	ENSSSCG00000006506	2.28192	3.44434	1.16242	0.591854	no.signif	2	1	1	0
RIT1	ENSG00000143622	ENSSSCG00000023991	13.1065	21.0557	7.94918	0.68351	no.signif	2	1	0	1
KHDC4	ENSG00000132680	ENSSSCG00000006504	21.3918	14.9792	-6.41259	-0.513808	no.signif	5	4	1	0
ARHGEF2	ENSG00000116584	ENSSSCG00000006502	46.426	33.5959	-12.8301	-0.46653	no.signif	1	1	0	0
UBQLN4	ENSG00000160803	ENSSSCG00000006500	5.20278	12.9165	7.71375	1.31021	no.signif	1	0	0	1
LAMTOR2	ENSG00000116586	ENSSSCG00000006499	33.8411	16.4577	-17.3834	-1.03956	no.signif	1	0	0	1
MEX3A	ENSG00000254726	ENSSSCG00000006497	0.156271	0.711103	0.554832	2.11667	no.signif	8	6	1	1
LMNA	ENSG00000160789	ENSSSCG00000006496	300.965	80.6565	-220.309	-1.89961	no.signif	8	6	1	1
SEMA4A	ENSG00000196189	ENSSSCG00000006495	2.43123	3.59167	1.16044	0.561059	no.signif	7	6	0	1
SLC25A44	ENSG00000160785	ENSSSCG00000006494	4.80154	6.43613	1.63459	0.421933	no.signif	3	3	0	0
PMF1-BGLAP	ENSG00000260238	ENSSSCG00000050915	2.76912	1.18631	-1.5828	-1.21603	no.signif	7	6	0	1
BGLAP	ENSG00000242252	ENSSSCG00000006493	0.395007	1.62576	1.23075	2.01394	no.signif	7	5	1	1
PAQR6	ENSG00000160781	ENSSSCG00000006491	0.409039	29.3407	28.9316	6.13016	Up-regulated in pig	2	0	1	1
SMG5	ENSG00000198952	ENSSSCG00000006490	21.1656	20.1945	-0.971046	-0.0677224	no.signif	1	0	0	1
TMEM79	ENSG00000163472	ENSSSCG00000006489	0.690547	0.499959	-0.190588	-0.458102	no.signif	1	0	0	1
CCT3	ENSG00000163468	ENSSSCG00000006487	76.7884	70.5023	-6.28606	-0.123201	no.signif	3	3	0	0
TSACC	ENSG00000163467	ENSSSCG00000006486	0.227786	0.521736	0.29395	1.16105	no.signif	1	0	0	1
RHBG	ENSG00000132677	ENSSSCG00000035121	0.160318	0.599992	0.439674	1.84056	no.signif	3	3	0	0
IQGAP3	ENSG00000183856	ENSSSCG00000006475	0.564887	0.580827	0.0159394	0.0394558	no.signif	1	1	0	0
NAXE	ENSG00000163382	ENSSSCG00000006480	21.0264	7.61955	-13.4068	-1.46322	no.signif	4	2	2	0
GPATCH4	ENSG00000160818	ENSSSCG00000006481	9.50169	5.71002	-3.79167	-0.733681	no.signif	8	8	0	0
NES	ENSG00000132688	ENSSSCG00000006474	10.4137	5.04469	-5.36905	-1.04418	no.signif	1	1	0	0
CRABP2	ENSG00000143320	ENSSSCG00000006472	1.8167	0.212951	-1.60375	-3.03444	no.signif	1	0	1	0
ISG20L2	ENSG00000143319	ENSSSCG00000006471	5.96726	8.8337	2.86644	0.565167	no.signif	2	2	0	0
RRNAD1	ENSG00000143303	ENSSSCG00000006470	12.5506	4.74348	-7.80715	-1.40185	no.signif	2	2	0	0
PRCC	ENSG00000143294	ENSSSCG00000006467	12.3859	12.0707	-0.315203	-0.0371594	no.signif	1	0	0	1
PEAR1	ENSG00000187800	ENSSSCG00000006463	4.80168	8.58892	3.78725	0.837616	no.signif	4	1	2	1
ARHGEF11	ENSG00000132694	ENSSSCG00000006461	14.3947	13.5438	-0.85098	-0.0878504	no.signif	1	0	1	0
FCRL5	ENSG00000143297	ENSSSCG00000026210	1.40612	0.569356	-0.836762	-1.28942	no.signif	1	0	0	1
FCRL4	ENSG00000163518	ENSSSCG00000006458	0.00536626	0.26237	0.257004	4.14773	no.signif	1	0	0	1
FCRL1	ENSG00000163534	ENSSSCG00000006456	0.913625	1.68359	0.769967	0.874707	no.signif	1	0	1	0
KIRREL1	ENSG00000183853	ENSSSCG00000006453	15.5359	8.37178	-7.16412	-0.891206	no.signif	13	12	1	0
CD1E	ENSG00000158488	ENSSSCG00000006450	0.18125	0.484764	0.303514	1.37128	no.signif	1	1	0	0
OR6K3	ENSG00000203757	ENSSSCG00000050576	0.167537	0.648338	0.480801	1.89071	no.signif	1	0	1	0
OR6K6	ENSG00000180433	ENSSSCG00000006425	0.000603592	1.33034	1.32974	6.98191	no.signif	5	0	1	4
OR6N2	ENSG00000188340	ENSSSCG00000006423	0.00437514	2.80028	2.79591	7.61099	Up-regulated in pig	1	0	1	0
CADM3	ENSG00000162706	ENSSSCG00000006415	12.6543	5.0915	-7.56283	-1.31178	no.signif	5	1	3	1
ACKR1	ENSG00000213088	ENSSSCG00000036223	50.8261	23.7823	-27.0438	-1.09536	no.signif	2	0	1	1
FCER1A	ENSG00000179639	ENSSSCG00000006413	0.759351	12.2898	11.5304	3.99885	no.signif	4	0	3	1
APCS	ENSG00000132703	ENSSSCG00000037268	0.00295972	0.535243	0.532283	5.39479	no.signif	2	0	2	0
CRP	ENSG00000132693	ENSSSCG00000006403	0.0277855	2.79792	2.77014	6.21552	Up-regulated in pig	2	0	0	2
DUSP23	ENSG00000158716	ENSSSCG00000033585	37.2985	15.2411	-22.0574	-1.29059	no.signif	4	3	1	0
SLAMF8	ENSG00000158714	ENSSSCG00000006398	2.81707	3.59822	0.78115	0.35198	no.signif	3	3	0	0
CFAP45	ENSG00000213085	ENSSSCG00000006394	0.170971	0.855504	0.684533	2.25778	no.signif	3	2	1	0
TAGLN2	ENSG00000158710	ENSSSCG00000025502	146.537	3.40599	-143.131	-5.42291	Up-regulated in human	3	0	3	0
IGSF9	ENSG00000085552	ENSSSCG00000006396	1.47734	0.402064	-1.07528	-1.8518	no.signif	1	0	1	0
SLAMF9	ENSG00000162723	ENSSSCG00000006400	0.0780551	0.616665	0.53861	2.83121	no.signif	1	1	0	0
KCNJ9	ENSG00000162728	ENSSSCG00000006393	0.022572	0.677766	0.655194	4.40021	no.signif	1	0	1	0
IGSF8	ENSG00000162729	ENSSSCG00000006392	7.48807	8.56195	1.07389	0.193105	no.signif	4	2	1	1
ATP1A4	ENSG00000132681	ENSSSCG00000006391	0.329417	1.70008	1.37066	2.33293	no.signif	1	0	0	1
PEX19	ENSG00000162735	ENSSSCG00000023091	77.209	72.8046	-4.40443	-0.0847288	no.signif	1	0	0	1
SLAMF1	ENSG00000117090	ENSSSCG00000006380	0.795412	1.06868	0.273271	0.421472	no.signif	3	0	0	3
CD48	ENSG00000117091	ENSSSCG00000006379	6.38813	15.6464	9.25831	1.29103	no.signif	2	1	1	0
LY9	ENSG00000122224	ENSSSCG00000006375	0.726956	4.2833	3.55634	2.54244	no.signif	1	0	1	0
ITLN2	ENSG00000158764	ENSSSCG00000025885	12.8461	0.465548	-12.3806	-4.75672	Up-regulated in human	4	0	3	1
F11R	ENSG00000158769	ENSSSCG00000006369	10.9486	31.069	20.1204	1.50387	no.signif	2	0	1	1
KLHDC9	ENSG00000162755	ENSSSCG00000038597	0.794066	4.81232	4.01826	2.58434	no.signif	2	2	0	0
ADAMTS4	ENSG00000158859	ENSSSCG00000006359	69.9835	12.245	-57.7385	-2.51385	no.signif	1	1	0	0
NDUFS2	ENSG00000158864	ENSSSCG00000006358	42.4282	63.0631	20.6349	0.571661	no.signif	1	1	0	0
FCER1G	ENSG00000158869	ENSSSCG00000006357	59.8693	31.7056	-28.1637	-0.916864	no.signif	1	0	1	0
APOA2	ENSG00000158874	ENSSSCG00000006355	0.269253	3.31347	3.04422	3.57305	no.signif	7	4	3	0
TOMM40L	ENSG00000158882	ENSSSCG00000006354	5.93675	9.21755	3.2808	0.633846	no.signif	7	4	3	0
NR1I3	ENSG00000143257	ENSSSCG00000006353	0.133747	1.46157	1.32782	3.35575	no.signif	2	1	1	0
MPZ	ENSG00000158887	ENSSSCG00000006352	1.79797	0.250014	-1.54795	-2.79771	no.signif	1	1	0	0
SDHC	ENSG00000143252	ENSSSCG00000030318	50.1165	27.1853	-22.9312	-0.882216	no.signif	1	1	0	0
CFAP126	ENSG00000188931	ENSSSCG00000023957	0.00176849	5.42815	5.42638	8.85204	Up-regulated in pig	3	3	0	0
HSPA6	ENSG00000173110	ENSSSCG00000047932	9.08889	4.99218	-4.09671	-0.863132	no.signif	5	0	3	2
OLFML2B	ENSG00000162745	ENSSSCG00000006345	4.31402	5.42917	1.11515	0.331013	no.signif	11	6	3	2
NOS1AP	ENSG00000198929	ENSSSCG00000006344	0.485719	2.14295	1.65723	2.11872	no.signif	2	1	1	0
UHMK1	ENSG00000152332	ENSSSCG00000006342	35.128	45.8891	10.7611	0.385434	no.signif	2	2	0	0
DDR2	ENSG00000162733	ENSSSCG00000006338	63.9556	25.9017	-38.0539	-1.30369	no.signif	4	4	0	0
HSD17B7	ENSG00000132196	ENSSSCG00000006337	11.7212	10.3907	-1.3305	-0.17367	no.signif	1	1	0	0
RGS4	ENSG00000117152	ENSSSCG00000006335	7.04583	14.7642	7.71836	1.06619	no.signif	5	0	5	0
RGS5	ENSG00000143248	ENSSSCG00000037821	72.6686	49.9413	-22.7272	-0.541007	no.signif	2	2	0	0
NUF2	ENSG00000143228	ENSSSCG00000006333	1.57174	6.29472	4.72298	1.99492	no.signif	1	0	0	1
MGST3	ENSG00000143198	ENSSSCG00000006325	275.546	117.223	-158.322	-1.23296	no.signif	1	0	1	0
ILDR2	ENSG00000143195	ENSSSCG00000035124	1.0617	2.20389	1.14219	1.04668	no.signif	1	0	1	0
MAEL	ENSG00000143194	ENSSSCG00000006316	0.0905327	0.77048	0.679947	2.9567	no.signif	1	0	1	0
MPZL1	ENSG00000197965	ENSSSCG00000006306	79.9297	25.8254	-54.1043	-1.62956	no.signif	5	2	2	1
TIPRL	ENSG00000143155	ENSSSCG00000006301	11.7085	26.8271	15.1186	1.19544	no.signif	1	0	0	1
DPT	ENSG00000143196	ENSSSCG00000035937	92.1217	189.294	97.1725	1.03894	no.signif	1	0	1	0
ATP1B1	ENSG00000143153	ENSSSCG00000006296	16.7697	56.8948	40.1251	1.76183	no.signif	1	0	1	0
CCDC181	ENSG00000117477	ENSSSCG00000028804	0.513616	2.72869	2.21508	2.38691	no.signif	1	0	1	0
SELL	ENSG00000188404	ENSSSCG00000006287	4.2855	17.8046	13.5191	2.05216	no.signif	6	4	2	0
METTL11B	ENSG00000203740	ENSSSCG00000006281	0.00108259	1.35858	1.3575	6.94825	Up-regulated in pig	1	0	1	0
GORAB	ENSG00000120370	ENSSSCG00000006280	5.38148	8.91956	3.53807	0.727906	no.signif	1	0	1	0
PRRX1	ENSG00000116132	ENSSSCG00000031503	34.274	5.7262	-28.5478	-2.57937	no.signif	1	0	1	0
FMO3	ENSG00000007933	ENSSSCG00000023472	2.71994	5.49362	2.77368	1.01151	no.signif	8	1	4	3
FMO2	ENSG00000094963	ENSSSCG00000015267	77.9152	22.2269	-55.6883	-1.80913	no.signif	5	3	2	0
FMO4	ENSG00000076258	ENSSSCG00000015266	3.86862	12.1761	8.30749	1.65162	no.signif	1	0	1	0
PRRC2C	ENSG00000117523	ENSSSCG00000015480	49.6384	43.1634	-6.47498	-0.201604	no.signif	1	0	1	0
MYOC	ENSG00000034971	ENSSSCG00000035066	9.65746	26.1249	16.4675	1.43477	no.signif	2	0	2	0
DNM3	ENSG00000197959	ENSSSCG00000038958	2.5262	13.0962	10.57	2.36951	no.signif	4	0	4	0
PIGC	ENSG00000135845	ENSSSCG00000015486	9.44688	46.8796	37.4328	2.30983	no.signif	3	2	1	0
C1orf105	ENSG00000180999	ENSSSCG00000031550	0.217636	1.57095	1.35331	2.79599	no.signif	9	8	1	0
SUCO	ENSG00000094975	ENSSSCG00000015485	26.6872	26.2488	-0.438399	-0.0238874	no.signif	1	0	1	0
TNFSF18	ENSG00000120337	ENSSSCG00000015487	0.0598396	1.30171	1.24187	4.23126	no.signif	3	0	2	1
TNFSF4	ENSG00000117586	ENSSSCG00000015488	0.666599	2.04111	1.37451	1.60003	no.signif	6	5	0	1
PRDX6	ENSG00000117592	ENSSSCG00000022742	411.617	112.33	-299.287	-1.87346	no.signif	2	1	1	0
SLC9C2	ENSG00000162753	ENSSSCG00000015489	0.319969	0.971879	0.65191	1.57321	no.signif	2	0	2	0
KLHL20	ENSG00000076321	ENSSSCG00000015497	12.7555	20.7371	7.98156	0.700656	no.signif	5	0	4	1
CENPL	ENSG00000120334	ENSSSCG00000015496	3.04724	1.43303	-1.61421	-1.08313	no.signif	1	0	1	0
DARS2	ENSG00000117593	ENSSSCG00000015492	5.89107	8.28496	2.39389	0.491258	no.signif	1	0	1	0
SERPINC1	ENSG00000117601	ENSSSCG00000015493	0.0728142	4.46367	4.39086	5.75544	Up-regulated in pig	1	0	1	0
RABGAP1L	ENSG00000152061	ENSSSCG00000015499	22.1993	40.5549	18.3556	0.869069	no.signif	3	1	2	0
GPR52	ENSG00000203737	ENSSSCG00000040789	0.668575	3.82702	3.15845	2.49941	no.signif	2	0	1	1
CACYBP	ENSG00000116161	ENSSSCG00000015504	57.5791	42.0119	-15.5672	-0.454653	no.signif	2	1	1	0
MRPS14	ENSG00000120333	ENSSSCG00000031435	15.2628	12.1226	-3.14026	-0.332083	no.signif	1	0	0	1
TNN	ENSG00000120332	ENSSSCG00000015507	0.245185	0.743469	0.498284	1.562	no.signif	1	0	1	0
TEX35	ENSG00000240021	ENSSSCG00000031220	5.96561	0.728034	-5.23757	-3.01733	no.signif	6	4	2	0
RALGPS2	ENSG00000116191	ENSSSCG00000015523	8.16775	17.1156	8.94781	1.06637	no.signif	5	2	1	2
ANGPTL1	ENSG00000116194	ENSSSCG00000015522	32.8205	15.0987	-17.7218	-1.11966	no.signif	1	0	1	0
FAM20B	ENSG00000116199	ENSSSCG00000015524	19.0956	19.0659	-0.0297619	-0.00224912	no.signif	2	0	2	0
TOR3A	ENSG00000186283	ENSSSCG00000015525	7.82682	8.28893	0.462107	0.0826564	no.signif	4	1	2	1
ABL2	ENSG00000143322	ENSSSCG00000024674	13.6278	11.4429	-2.18482	-0.251888	no.signif	2	0	0	2
SOAT1	ENSG00000057252	ENSSSCG00000021464	15.7875	10.652	-5.13548	-0.567215	no.signif	2	0	0	2
AXDND1	ENSG00000162779	ENSSSCG00000015528	0.286196	0.615764	0.329567	1.07906	no.signif	5	3	2	0
TOR1AIP2	ENSG00000169905	ENSSSCG00000035741	45.1327	15.2726	-29.8601	-1.5626	no.signif	4	2	2	0
TOR1AIP1	ENSG00000143337	ENSSSCG00000032621	32.5878	31.3426	-1.24517	-0.056188	no.signif	4	2	2	0
CEP350	ENSG00000135837	ENSSSCG00000045919	29.2452	71.0299	41.7847	1.27994	no.signif	5	1	4	0
QSOX1	ENSG00000116260	ENSSSCG00000015535	29.0988	23.4079	-5.69093	-0.313845	no.signif	1	0	1	0
XPR1	ENSG00000143324	ENSSSCG00000015537	6.87503	9.28501	2.40998	0.432994	no.signif	1	0	1	0
KIAA1614	ENSG00000135835	ENSSSCG00000015538	2.45703	2.38012	-0.0769057	-0.0456897	no.signif	5	3	2	0
STX6	ENSG00000135823	ENSSSCG00000015539	8.46954	15.467	6.99741	0.868063	no.signif	1	0	1	0
MR1	ENSG00000153029	ENSSSCG00000015540	7.54224	1.6731	-5.86913	-2.16578	no.signif	3	1	1	1
IER5	ENSG00000162783	ENSSSCG00000015541	5.05607	10.77	5.71397	1.08942	no.signif	7	5	2	0
ZNF648	ENSG00000179930	ENSSSCG00000015544	0.00644239	0.653283	0.64684	5.33413	no.signif	1	0	1	0
GLUL	ENSG00000135821	ENSSSCG00000015545	3528.56	288.323	-3240.24	-3.61328	no.signif	28	27	0	1
TEDDM1	ENSG00000203730	ENSSSCG00000015546	0.056832	0.39724	0.340408	2.60727	no.signif	15	12	2	1
RGSL1	ENSG00000121446	ENSSSCG00000015548	0.17322	1.10842	0.935199	2.60981	no.signif	12	10	1	1
RGS16	ENSG00000143333	ENSSSCG00000015550	6.57412	5.12593	-1.44818	-0.358364	no.signif	14	8	5	1
NPL	ENSG00000135838	ENSSSCG00000022292	22.3644	40.6742	18.3097	0.862616	no.signif	7	6	0	1
DHX9	ENSG00000135829	ENSSSCG00000026806	82.7635	57.0177	-25.7458	-0.537506	no.signif	2	0	2	0
SHCBP1L	ENSG00000157060	ENSSSCG00000026983	0.0554078	1.4169	1.36149	4.44728	no.signif	14	11	3	0
LAMC1	ENSG00000135862	ENSSSCG00000015555	143.78	116.01	-27.7699	-0.309589	no.signif	6	4	2	0
LAMC2	ENSG00000058085	ENSSSCG00000015556	0.990152	7.05351	6.06336	2.82017	no.signif	3	1	2	0
NCF2	ENSG00000116701	ENSSSCG00000015559	14.6094	15.1456	0.536141	0.0519613	no.signif	1	0	1	0
ARPC5	ENSG00000162704	ENSSSCG00000015560	114.957	108.699	-6.25816	-0.0807505	no.signif	7	5	2	0
RGL1	ENSG00000143344	ENSSSCG00000015563	30.8533	31.8158	0.962482	0.0443036	no.signif	7	5	2	0
COLGALT2	ENSG00000198756	ENSSSCG00000030217	0.62986	1.17819	0.548333	0.892941	no.signif	1	0	0	1
TSEN15	ENSG00000198860	ENSSSCG00000031121	29.6311	16.7706	-12.8605	-0.820808	no.signif	3	2	1	0
C1orf21	ENSG00000116667	ENSSSCG00000015565	30.1268	33.6876	3.56078	0.161119	no.signif	11	7	4	0
FAM129A	ENSG00000135842	ENSSSCG00000015567	11.0012	18.802	7.80084	0.772685	no.signif	11	9	2	0
RNF2	ENSG00000121481	ENSSSCG00000015568	5.63733	32.2638	26.6264	2.51472	no.signif	2	1	1	0
TRMT1L	ENSG00000121486	ENSSSCG00000021393	9.12705	37.0733	27.9463	2.02097	no.signif	1	0	1	0
SWT1	ENSG00000116668	ENSSSCG00000015569	4.85033	25.1804	20.3301	2.37375	no.signif	1	0	1	0
IVNS1ABP	ENSG00000116679	ENSSSCG00000015570	76.0538	63.6866	-12.3672	-0.255993	no.signif	4	1	3	0
HMCN1	ENSG00000143341	ENSSSCG00000035595	5.51455	25.4504	19.9359	2.20433	no.signif	5	2	3	0
TPR	ENSG00000047410	ENSSSCG00000015576	54.4494	59.5657	5.11634	0.129544	no.signif	1	0	1	0
ODR4	ENSG00000157181	ENSSSCG00000015577	14.7974	18.8076	4.0102	0.345764	no.signif	2	0	2	0
PDC	ENSG00000116703	ENSSSCG00000015578	0.00603379	0.592596	0.586562	5.232	no.signif	3	1	0	2
PTGS2	ENSG00000073756	ENSSSCG00000015579	6.74584	3.71068	-3.03516	-0.860569	no.signif	5	1	4	0
PLA2G4A	ENSG00000116711	ENSSSCG00000023351	14.5206	12.6745	-1.84611	-0.196029	no.signif	2	0	1	1
RGS18	ENSG00000150681	ENSSSCG00000033945	2.44802	10.7956	8.34757	2.13621	no.signif	1	0	0	1
RGS1	ENSG00000090104	ENSSSCG00000032416	28.9879	128.446	99.4577	2.14725	no.signif	6	3	2	1
RGS2	ENSG00000116741	ENSSSCG00000037241	167.908	55.4404	-112.467	-1.59848	no.signif	10	5	2	3
UCHL5	ENSG00000116750	ENSSSCG00000010802	16.1853	48.2209	32.0356	1.57438	no.signif	2	2	0	0
TROVE2	ENSG00000116747	ENSSSCG00000032055	40.5342	41.3408	0.806505	0.0284164	no.signif	2	2	0	0
GLRX2	ENSG00000023572	ENSSSCG00000031991	22.4057	27.0331	4.62745	0.270754	no.signif	1	0	0	1
KCNT2	ENSG00000162687	ENSSSCG00000010892	8.48283	0.539054	-7.94377	-3.95123	Up-regulated in human	1	0	0	1
ZBTB41	ENSG00000177888	ENSSSCG00000010897	6.77079	21.1141	14.3433	1.63936	no.signif	1	0	1	0
C1orf53	ENSG00000203724	ENSSSCG00000032380	1.97257	24.5057	22.5331	3.62826	no.signif	1	0	1	0
NEK7	ENSG00000151414	ENSSSCG00000010904	68.1558	47.514	-20.6418	-0.520392	no.signif	1	0	1	0
PTPRC	ENSG00000081237	ENSSSCG00000010908	56.8539	53.5487	-3.30517	-0.0863914	no.signif	2	1	1	0
NR5A2	ENSG00000116833	ENSSSCG00000024975	2.51637	2.27659	-0.239778	-0.143867	no.signif	1	0	0	1
KIF14	ENSG00000118193	ENSSSCG00000010912	0.218645	0.689893	0.471248	1.61402	no.signif	7	5	0	2
DDX59	ENSG00000118197	ENSSSCG00000024444	11.3199	7.02801	-4.29193	-0.686901	no.signif	3	3	0	0
CAMSAP2	ENSG00000118200	ENSSSCG00000027314	14.3353	14.1464	-0.188997	-0.0191335	no.signif	4	1	1	2
KIF21B	ENSG00000116852	ENSSSCG00000021706	0.638562	2.36486	1.7263	1.87253	no.signif	1	1	0	0
IGFN1	ENSG00000163395	ENSSSCG00000036948	0.0317579	3.08537	3.05361	6.21192	Up-regulated in pig	1	0	0	1
NAV1	ENSG00000134369	ENSSSCG00000010915	10.9574	10.0559	-0.90151	-0.123747	no.signif	1	1	0	0
IPO9	ENSG00000198700	ENSSSCG00000039843	7.89004	16.7628	8.87278	1.08619	no.signif	1	1	0	0
LMOD1	ENSG00000163431	ENSSSCG00000031201	13.5925	20.8075	7.21502	0.613927	no.signif	3	3	0	0
TIMM17A	ENSG00000134375	ENSSSCG00000037431	26.9982	13.0291	-13.9692	-1.05056	no.signif	3	3	0	0
RNPEP	ENSG00000176393	ENSSSCG00000034151	13.0412	12.0237	-1.01757	-0.11711	no.signif	1	1	0	0
ARL8A	ENSG00000143862	ENSSSCG00000036967	15.9538	15.7723	-0.181494	-0.0164961	no.signif	3	2	1	0
KDM5B	ENSG00000117139	ENSSSCG00000010928	20.66	14.3049	-6.35505	-0.530016	no.signif	1	0	0	1
CHIT1	ENSG00000133063	ENSSSCG00000015477	0.785728	0.186468	-0.599261	-2.01798	no.signif	8	7	0	1
FMOD	ENSG00000122176	ENSSSCG00000015270	26.7775	48.4868	21.7093	0.856329	no.signif	5	5	0	0
PRELP	ENSG00000188783	ENSSSCG00000015271	6.69439	19.5064	12.8121	1.54151	no.signif	9	6	1	2
ATP2B4	ENSG00000058668	ENSSSCG00000015273	52.1761	25.6017	-26.5743	-1.02686	no.signif	7	4	2	1
SNRPE	ENSG00000182004	ENSSSCG00000023562	35.9642	113.184	77.2195	1.65376	no.signif	8	5	2	1
SOX13	ENSG00000143842	ENSSSCG00000015277	14.501	8.52215	-5.97887	-0.766168	no.signif	6	4	2	0
PLEKHA6	ENSG00000143850	ENSSSCG00000015281	2.51999	3.03946	0.519472	0.269423	no.signif	2	2	0	0
PPP1R15B	ENSG00000158615	ENSSSCG00000015282	21.4325	22.3224	0.889977	0.0586703	no.signif	1	1	0	0
PIK3C2B	ENSG00000133056	ENSSSCG00000015283	15.0127	8.45952	-6.55316	-0.82679	no.signif	10	10	0	0
NFASC	ENSG00000163531	ENSSSCG00000022951	6.56625	0.768439	-5.79781	-3.07861	no.signif	1	0	1	0
TMEM81	ENSG00000174529	ENSSSCG00000051647	0.937341	0.437911	-0.49943	-1.08067	no.signif	1	0	0	1
RBBP5	ENSG00000117222	ENSSSCG00000015288	5.71765	22.2039	16.4863	1.95545	no.signif	1	0	1	0
DSTYK	ENSG00000133059	ENSSSCG00000015286	4.33211	7.1821	2.84998	0.728015	no.signif	2	0	0	2
TMCC2	ENSG00000133069	ENSSSCG00000015287	0.568205	1.57671	1.00851	1.45639	no.signif	1	1	0	0
NUAK2	ENSG00000163545	ENSSSCG00000038471	0.483144	2.39841	1.91527	2.288	no.signif	5	4	0	1
LEMD1	ENSG00000186007	ENSSSCG00000015291	0.385982	0.0138371	-0.372145	-4.05416	no.signif	1	0	0	1
CDK18	ENSG00000117266	ENSSSCG00000015290	2.77586	6.27327	3.4974	1.17339	no.signif	2	0	1	1
ELK4	ENSG00000158711	ENSSSCG00000025182	14.6808	28.8567	14.1759	0.974496	no.signif	5	3	0	2
RAB29	ENSG00000117280	ENSSSCG00000026269	10.2545	10.2346	-0.0199074	-0.00280073	no.signif	2	0	0	2
SLC41A1	ENSG00000133065	ENSSSCG00000020783	5.19258	5.49966	0.307077	0.0827351	no.signif	2	0	0	2
RAB7B	ENSG00000276600	ENSSSCG00000036352	3.62843	4.94132	1.31289	0.444496	no.signif	4	0	1	3
RHEX	ENSG00000263961	ENSSSCG00000015638	1.795	0.839831	-0.955173	-1.08675	no.signif	4	0	1	3
IKBKE	ENSG00000263528	ENSSSCG00000015644	2.08431	1.62979	-0.454516	-0.352961	no.signif	9	2	2	5
RASSF5	ENSG00000266094	ENSSSCG00000031970	3.12156	4.82297	1.70141	0.62603	no.signif	5	1	1	3
EIF2D	ENSG00000143486	ENSSSCG00000015648	15.7037	14.2539	-1.44973	-0.139648	no.signif	1	0	1	0
DYRK3	ENSG00000143479	ENSSSCG00000015649	3.60818	4.82376	1.21559	0.417884	no.signif	1	0	0	1
MAPKAPK2	ENSG00000162889	ENSSSCG00000015650	23.2714	13.0608	-10.2107	-0.832836	no.signif	3	0	0	3
IL10	ENSG00000136634	ENSSSCG00000015652	11.8795	1.88164	-9.99782	-2.65197	no.signif	1	0	0	1
IL24	ENSG00000162892	ENSSSCG00000015655	0.715111	0.268123	-0.446988	-1.38248	no.signif	2	0	1	1
FCMR	ENSG00000162894	ENSSSCG00000015656	2.77404	3.22212	0.448082	0.215302	no.signif	3	2	0	1
YOD1	ENSG00000180667	ENSSSCG00000015659	2.62384	5.14863	2.52478	0.969818	no.signif	2	0	0	2
C4BPB	ENSG00000123843	ENSSSCG00000015661	1.90412	1.87025	-0.0338677	-0.025755	no.signif	3	0	1	2
CD55	ENSG00000196352	ENSSSCG00000015664	65.9795	30.0627	-35.9168	-1.13378	no.signif	1	0	0	1
CD34	ENSG00000174059	ENSSSCG00000039946	26.0164	25.3365	-0.679839	-0.0381858	no.signif	1	1	0	0
PLXNA2	ENSG00000076356	ENSSSCG00000026412	13.2728	3.39128	-9.88149	-1.96541	no.signif	8	4	4	0
CAMK1G	ENSG00000008118	ENSSSCG00000015619	0.0741498	3.99566	3.92151	5.57294	Up-regulated in pig	3	1	1	1
G0S2	ENSG00000123689	ENSSSCG00000015617	812.088	47.12	-764.968	-4.10694	Up-regulated in human	1	0	1	0
HSD11B1	ENSG00000117594	ENSSSCG00000015616	8.42231	74.1366	65.7143	3.13638	no.signif	5	4	0	1
IRF6	ENSG00000117595	ENSSSCG00000015612	0.461293	3.78056	3.31926	3.00771	no.signif	1	0	0	1
SERTAD4	ENSG00000082497	ENSSSCG00000026404	0.993126	2.94761	1.95448	1.55993	no.signif	2	1	0	1
TRAF5	ENSG00000082512	ENSSSCG00000021068	9.30534	3.72855	-5.5768	-1.31713	no.signif	1	1	0	0
SLC30A1	ENSG00000170385	ENSSSCG00000039472	12.4547	16.1109	3.65621	0.371085	no.signif	3	3	0	0
LPGAT1	ENSG00000123684	ENSSSCG00000015603	25.9317	28.0025	2.0708	0.110798	no.signif	2	0	2	0
INTS7	ENSG00000143493	ENSSSCG00000015602	6.905	9.58781	2.68281	0.472976	no.signif	2	1	1	0
DTL	ENSG00000143476	ENSSSCG00000015600	0.722124	0.766676	0.0445516	0.0852242	no.signif	2	1	1	0
PPP2R5A	ENSG00000066027	ENSSSCG00000015599	40.4463	76.1569	35.7107	0.912802	no.signif	6	6	0	0
NENF	ENSG00000117691	ENSSSCG00000038614	32.8358	42.8741	10.0383	0.384733	no.signif	1	1	0	0
NSL1	ENSG00000117697	ENSSSCG00000015593	18.2168	20.1924	1.9756	0.148465	no.signif	2	1	1	0
TATDN3	ENSG00000203705	ENSSSCG00000015592	13.6903	20.3888	6.69848	0.574275	no.signif	2	1	1	0
FLVCR1	ENSG00000162769	ENSSSCG00000015590	3.12357	4.9867	1.86313	0.673167	no.signif	1	1	0	0
ANGEL2	ENSG00000174606	ENSSSCG00000015588	31.1127	26.7312	-4.38143	-0.218899	no.signif	1	0	0	1
TGFB2	ENSG00000092969	ENSSSCG00000010816	1.69257	22.9887	21.2961	3.75577	no.signif	2	1	0	1
MARK1	ENSG00000116141	ENSSSCG00000010825	6.64947	25.6272	18.9777	1.94476	no.signif	1	0	1	0
2022-03-02	ENSG00000117791	ENSSSCG00000010826	47.7582	224.363	176.604	2.23177	no.signif	1	0	0	1
HLX	ENSG00000136630	ENSSSCG00000032644	5.3564	8.14547	2.78907	0.603813	no.signif	4	4	0	0
HHIPL2	ENSG00000143512	ENSSSCG00000010832	0.214521	0.573275	0.358755	1.37733	no.signif	1	1	0	0
MIA3	ENSG00000154305	ENSSSCG00000010834	58.6414	35.6353	-23.006	-0.718451	no.signif	1	0	0	1
SUSD4	ENSG00000143502	ENSSSCG00000011176	0.182014	1.32639	1.14438	2.79906	no.signif	2	0	0	2
CAPN8	ENSG00000203697	ENSSSCG00000034746	0.598744	2.2319	1.63315	1.88081	no.signif	2	0	0	2
CAPN2	ENSG00000162909	ENSSSCG00000029411	88.6897	73.5698	-15.12	-0.269621	no.signif	4	2	1	1
TP53BP2	ENSG00000143514	ENSSSCG00000010894	9.45916	9.89201	0.432847	0.0644845	no.signif	4	0	3	1
FBXO28	ENSG00000143756	ENSSSCG00000024618	14.9832	19.5737	4.59051	0.385346	no.signif	1	0	1	0
NVL	ENSG00000143748	ENSSSCG00000026705	11.9488	21.958	10.0092	0.877329	no.signif	2	0	1	1
CNIH4	ENSG00000143771	ENSSSCG00000035034	35.3416	46.3772	11.0356	0.391952	no.signif	2	0	0	2
CNIH3	ENSG00000143786	ENSSSCG00000034972	3.35211	7.60648	4.25437	1.17976	no.signif	3	0	0	3
ENAH	ENSG00000154380	ENSSSCG00000038646	20.6714	35.6533	14.9819	0.786108	no.signif	2	2	0	0
SRP9	ENSG00000143742	ENSSSCG00000031664	172.264	40.2779	-131.986	-2.09629	no.signif	5	2	1	2
EPHX1	ENSG00000143819	ENSSSCG00000010853	118.54	16.9431	-101.597	-2.80588	no.signif	2	0	0	2
H3F3A	ENSG00000163041	ENSSSCG00000023971	325.482	383.958	58.4763	0.238365	no.signif	2	0	0	2
ACBD3	ENSG00000182827	ENSSSCG00000024180	16.157	37.2544	21.0974	1.20475	no.signif	1	0	0	1
STUM	ENSG00000203685	ENSSSCG00000024288	8.46989	4.14136	-4.32853	-1.03046	no.signif	1	1	0	0
CDC42BPA	ENSG00000143776	ENSSSCG00000010862	21.96	41.7475	19.7875	0.926502	no.signif	1	0	0	1
JMJD4	ENSG00000081692	ENSSSCG00000013983	4.72023	8.6161	3.89587	0.866797	no.signif	1	0	0	1
WNT9A	ENSG00000143816	ENSSSCG00000024671	0.435681	6.91706	6.48138	3.95816	no.signif	2	2	0	0
IBA57	ENSG00000181873	ENSSSCG00000013988	1.87273	5.91416	4.04142	1.65378	no.signif	2	0	1	1
OBSCN	ENSG00000154358	ENSSSCG00000034569	6.6225	2.65248	-3.97002	-1.31678	no.signif	1	0	0	1
TRIM11	ENSG00000154370	ENSSSCG00000035985	4.81345	9.24217	4.42872	0.939726	no.signif	1	0	0	1
TRIM17	ENSG00000162931	ENSSSCG00000014000	1.01076	0.124014	-0.88675	-2.92919	no.signif	1	0	1	0
RNF187	ENSG00000168159	ENSSSCG00000032994	17.6096	8.26608	-9.34349	-1.09016	no.signif	2	0	0	2
RHOU	ENSG00000116574	ENSSSCG00000024418	22.5863	23.0823	0.49594	0.0313215	no.signif	6	2	1	3
RAB4A	ENSG00000168118	ENSSSCG00000036039	19.2402	22.3394	3.09915	0.215359	no.signif	4	1	1	2
NUP133	ENSG00000069248	ENSSSCG00000010189	15.3248	13.2694	-2.0554	-0.207619	no.signif	1	0	1	0
ABCB10	ENSG00000135776	ENSSSCG00000010188	9.10605	10.557	1.45095	0.213085	no.signif	1	0	1	0
C1orf198	ENSG00000119280	ENSSSCG00000010181	10.4092	15.0644	4.65518	0.532853	no.signif	2	0	2	0
EXOC8	ENSG00000116903	ENSSSCG00000010174	5.3583	12.5449	7.1866	1.22571	no.signif	6	6	0	0
SPRTN	ENSG00000010072	ENSSSCG00000040087	4.16129	5.37761	1.21633	0.369154	no.signif	3	0	1	2
SIPA1L2	ENSG00000116991	ENSSSCG00000010169	10.0133	3.66961	-6.34368	-1.44573	no.signif	2	0	2	0
TARBP1	ENSG00000059588	ENSSSCG00000010160	9.68916	7.59669	-2.09247	-0.350592	no.signif	6	4	0	2
IRF2BP2	ENSG00000168264	ENSSSCG00000038132	31.9901	47.4044	15.4143	0.567251	no.signif	22	19	2	1
TOMM20	ENSG00000173726	ENSSSCG00000010158	54.4902	107.193	52.7025	0.976007	no.signif	2	0	0	2
ARID4B	ENSG00000054267	ENSSSCG00000010156	28.7829	64.1992	35.4163	1.15707	no.signif	3	1	2	0
GGPS1	ENSG00000152904	ENSSSCG00000031680	13.1347	16.0453	2.91056	0.288564	no.signif	3	1	2	0
B3GALNT2	ENSG00000162885	ENSSSCG00000033692	10.5988	9.57578	-1.02301	-0.146293	no.signif	1	0	1	0
LYST	ENSG00000143669	ENSSSCG00000010151	20.4019	28.306	7.90409	0.472206	no.signif	1	0	1	0
ACTN2	ENSG00000077522	ENSSSCG00000010144	0.319481	3.35767	3.03818	3.35348	no.signif	1	0	0	1
MTR	ENSG00000116984	ENSSSCG00000010143	18.5531	40.4782	21.9251	1.12507	no.signif	1	0	0	1
RYR2	ENSG00000198626	ENSSSCG00000010142	0.676645	4.58009	3.90345	2.74089	no.signif	1	0	0	1
FMN2	ENSG00000155816	ENSSSCG00000038556	1.49378	1.24011	-0.253675	-0.266545	no.signif	1	0	0	1
RGS7	ENSG00000182901	ENSSSCG00000010840	0.00426063	2.90328	2.89902	7.67446	Up-regulated in pig	1	0	1	0
FH	ENSG00000091483	ENSSSCG00000028178	39.5462	36.001	-3.54525	-0.135468	no.signif	1	0	0	1
KMO	ENSG00000117009	ENSSSCG00000025686	1.03562	12.3777	11.3421	3.56647	no.signif	1	0	0	1
MAP1LC3C	ENSG00000197769	ENSSSCG00000034838	1.2543	2.18094	0.926643	0.793212	no.signif	1	0	0	1
CEP170	ENSG00000143702	ENSSSCG00000030502	42.8319	24.1283	-18.7037	-0.827703	no.signif	2	1	1	0
SDCCAG8	ENSG00000054282	ENSSSCG00000035136	35.0404	14.8047	-20.2358	-1.24241	no.signif	2	1	1	0
AKT3	ENSG00000117020	ENSSSCG00000010872	55.1478	67.8995	12.7517	0.300049	no.signif	1	0	0	1
ZBTB18	ENSG00000179456	ENSSSCG00000035213	4.18392	9.96156	5.77764	1.24952	no.signif	1	0	0	1
COX20	ENSG00000203667	ENSSSCG00000039618	16.5751	54.4207	37.8456	1.71454	no.signif	1	1	0	0
HNRNPU	ENSG00000153187	ENSSSCG00000010877	157.756	159.849	2.09303	0.019014	no.signif	2	0	1	1
TFB2M	ENSG00000162851	ENSSSCG00000023775	5.42747	7.11915	1.69168	0.390795	no.signif	2	1	1	0
CNST	ENSG00000162852	ENSSSCG00000010882	10.8435	9.18141	-1.66204	-0.239795	no.signif	2	1	1	0
SH3BP5L	ENSG00000175137	ENSSSCG00000025900	5.45662	11.5536	6.09698	1.08087	no.signif	1	0	1	0
ZNF692	ENSG00000171163	ENSSSCG00000030672	6.68759	7.21844	0.530849	0.110042	no.signif	1	0	0	1
SH3YL1	ENSG00000035115	ENSSSCG00000023273	16.5204	5.06057	-11.4598	-1.7049	no.signif	1	0	0	1
PXDN	ENSG00000130508	ENSSSCG00000029570	44.3455	23.8491	-20.4964	-0.894573	no.signif	5	0	2	3
ADI1	ENSG00000182551	ENSSSCG00000029161	34.2171	35.6948	1.47769	0.0609787	no.signif	1	0	1	0
RPS7	ENSG00000171863	ENSSSCG00000031088	996.901	1296.55	299.647	0.379151	no.signif	1	0	0	1
CMPK2	ENSG00000134326	ENSSSCG00000008647	2.73116	6.51498	3.78381	1.25118	no.signif	2	0	0	2
RSAD2	ENSG00000134321	ENSSSCG00000008648	4.00616	8.84213	4.83597	1.14021	no.signif	2	0	0	2
RNF144A	ENSG00000151692	ENSSSCG00000008646	4.39967	22.0105	17.6108	2.3201	no.signif	3	1	1	1
ID2	ENSG00000115738	ENSSSCG00000008645	97.0042	54.0782	-42.926	-0.842883	no.signif	9	7	2	0
MBOAT2	ENSG00000143797	ENSSSCG00000023539	5.30343	2.84508	-2.45835	-0.896113	no.signif	1	0	0	1
ASAP2	ENSG00000151693	ENSSSCG00000008642	9.12591	9.18687	0.0609689	0.0095959	no.signif	13	9	4	0
ITGB1BP1	ENSG00000119185	ENSSSCG00000029313	106.168	46.4206	-59.7473	-1.19334	no.signif	3	1	2	0
CPSF3	ENSG00000119203	ENSSSCG00000020799	13.7705	25.3143	11.5438	0.877896	no.signif	3	2	1	0
IAH1	ENSG00000134330	ENSSSCG00000008640	27.4772	12.0804	-15.3968	-1.1849	no.signif	2	0	1	1
ADAM17	ENSG00000151694	ENSSSCG00000008641	25.5773	20.4872	-5.09015	-0.320004	no.signif	4	3	0	1
YWHAQ	ENSG00000134308	ENSSSCG00000008638	126.804	81.4959	-45.3076	-0.637731	no.signif	4	1	3	0
TAF1B	ENSG00000115750	ENSSSCG00000008637	17.5952	19.6674	2.07221	0.160539	no.signif	2	0	2	0
GRHL1	ENSG00000134317	ENSSSCG00000026068	1.07152	2.7063	1.63478	1.32858	no.signif	2	0	2	0
KLF11	ENSG00000172059	ENSSSCG00000038643	9.64547	13.3902	3.74473	0.472837	no.signif	6	2	4	0
RRM2	ENSG00000171848	ENSSSCG00000015708	3.07264	0.135933	-2.93671	-4.40079	Up-regulated in human	13	9	4	0
HPCAL1	ENSG00000115756	ENSSSCG00000003663	13.736	8.44993	-5.28603	-0.70029	no.signif	6	3	3	0
ODC1	ENSG00000115758	ENSSSCG00000027121	23.4427	22.7297	-0.712941	-0.0445371	no.signif	2	0	2	0
ATP6V1C2	ENSG00000143882	ENSSSCG00000008634	0.678367	1.18545	0.507079	0.7963	no.signif	2	0	2	0
PDIA6	ENSG00000143870	ENSSSCG00000008633	107.558	62.102	-45.4565	-0.792312	no.signif	2	1	1	0
PQLC3	ENSG00000162976	ENSSSCG00000008631	18.9018	12.0668	-6.835	-0.64705	no.signif	1	0	1	0
ROCK2	ENSG00000134318	ENSSSCG00000008629	125.659	57.0666	-68.5926	-1.13866	no.signif	10	6	3	1
E2F6	ENSG00000169016	ENSSSCG00000026161	10.7499	7.87386	-2.87604	-0.44869	no.signif	2	0	2	0
GREB1	ENSG00000196208	ENSSSCG00000025483	1.00275	0.140175	-0.86258	-2.75357	no.signif	4	0	4	0
LPIN1	ENSG00000134324	ENSSSCG00000008624	68.7971	42.4198	-26.3773	-0.697481	no.signif	2	1	1	0
TRIB2	ENSG00000071575	ENSSSCG00000039080	13.9083	11.0614	-2.8469	-0.330144	no.signif	10	7	2	1
FAM84A	ENSG00000162981	ENSSSCG00000008664	0.236396	0.454593	0.218197	0.91499	no.signif	2	0	1	1
FAM49A	ENSG00000197872	ENSSSCG00000008617	9.01762	25.6575	16.6399	1.50752	no.signif	2	1	1	0
SMC6	ENSG00000163029	ENSSSCG00000008614	11.0477	25.4804	14.4328	1.20491	no.signif	1	0	0	1
RDH14	ENSG00000240857	ENSSSCG00000008608	11.7106	12.0872	0.376604	0.0456273	no.signif	1	0	1	0
OSR1	ENSG00000143867	ENSSSCG00000008606	22.8639	9.49645	-13.3675	-1.26673	no.signif	7	6	1	0
WDR35	ENSG00000118965	ENSSSCG00000008604	5.41665	21.1946	15.778	1.96624	no.signif	3	2	1	0
MATN3	ENSG00000132031	ENSSSCG00000008603	1.0548	0.554266	-0.500536	-0.916139	no.signif	5	2	3	0
RHOB	ENSG00000143878	ENSSSCG00000043781	449.417	70.0447	-379.372	-2.68153	no.signif	15	14	1	0
HS1BP3	ENSG00000118960	ENSSSCG00000030115	10.8555	14.8254	3.96991	0.449289	no.signif	17	6	9	2
APOB	ENSG00000084674	ENSSSCG00000008595	0.714564	2.53885	1.82429	1.81466	no.signif	1	0	1	0
KLHL29	ENSG00000119771	ENSSSCG00000008593	1.72365	2.8783	1.15465	0.736408	no.signif	1	0	0	1
ATAD2B	ENSG00000119778	ENSSSCG00000008591	15.1684	17.5383	2.36996	0.209317	no.signif	2	1	1	0
UBXN2A	ENSG00000173960	ENSSSCG00000033753	7.9457	25.5486	17.6029	1.68375	no.signif	2	1	1	0
WDCP	ENSG00000163026	ENSSSCG00000008589	2.04162	2.84902	0.807402	0.478757	no.signif	1	0	1	0
FKBP1B	ENSG00000119782	ENSSSCG00000045531	1.8098	6.88734	5.07754	1.92226	no.signif	1	0	1	0
SF3B6	ENSG00000115128	ENSSSCG00000008587	62.4712	14.899	-47.5722	-2.06724	no.signif	1	1	0	0
PFN4	ENSG00000176732	ENSSSCG00000008585	0.809216	1.02289	0.213672	0.334369	no.signif	1	1	0	0
ITSN2	ENSG00000198399	ENSSSCG00000008583	33.1836	35.4831	2.29952	0.0966342	no.signif	4	0	4	0
NCOA1	ENSG00000084676	ENSSSCG00000008581	23.7339	18.5118	-5.22216	-0.358336	no.signif	18	6	12	0
ADCY3	ENSG00000138031	ENSSSCG00000008578	45.7895	6.49525	-39.2942	-2.81566	no.signif	3	0	3	0
DNAJC27	ENSG00000115137	ENSSSCG00000008577	4.64521	4.39585	-0.249358	-0.0794251	no.signif	9	9	0	0
EFR3B	ENSG00000084710	ENSSSCG00000022933	0.427984	1.5726	1.14462	1.85335	no.signif	7	2	4	1
DNMT3A	ENSG00000119772	ENSSSCG00000029413	8.8422	12.997	4.15475	0.555175	no.signif	3	3	0	0
KIF3C	ENSG00000084731	ENSSSCG00000008574	1.81603	5.54611	3.73007	1.60536	no.signif	8	5	1	2
RAB10	ENSG00000084733	ENSSSCG00000008573	44.7706	75.1953	30.4246	0.747959	no.signif	3	0	2	1
HADHA	ENSG00000084754	ENSSSCG00000008571	117.937	60.697	-57.24	-0.958205	no.signif	7	2	4	1
HADHB	ENSG00000138029	ENSSSCG00000008569	119.032	86.925	-32.1072	-0.453464	no.signif	7	2	4	1
ADGRF3	ENSG00000173567	ENSSSCG00000008570	1.61836	0.249828	-1.36853	-2.64779	no.signif	1	0	1	0
SELENOI	ENSG00000138018	ENSSSCG00000030643	6.65181	13.8244	7.17256	1.05427	no.signif	2	0	2	0
DRC1	ENSG00000157856	ENSSSCG00000008568	0.0270863	1.38134	1.35425	5.22944	Up-regulated in pig	1	0	1	0
KCNK3	ENSG00000171303	ENSSSCG00000008563	3.51986	0.150476	-3.36939	-4.45918	Up-regulated in human	1	1	0	0
SLC35F6	ENSG00000213699	ENSSSCG00000008562	11.8168	7.85691	-3.95984	-0.588185	no.signif	5	2	3	0
CENPA	ENSG00000115163	ENSSSCG00000038543	0.402481	0.526787	0.124306	0.380022	no.signif	5	2	3	0
MAPRE3	ENSG00000084764	ENSSSCG00000029185	7.61011	8.11891	0.5088	0.0932501	no.signif	7	2	5	0
TMEM214	ENSG00000119777	ENSSSCG00000008559	23.3517	12.1059	-11.2458	-0.947242	no.signif	6	0	6	0
AGBL5	ENSG00000084693	ENSSSCG00000008558	5.18998	3.36435	-1.82564	-0.623899	no.signif	4	0	3	1
EMILIN1	ENSG00000138080	ENSSSCG00000008557	25.0685	6.73581	-18.3327	-1.89439	no.signif	4	0	3	1
KHK	ENSG00000138030	ENSSSCG00000008556	1.12142	6.53314	5.41171	2.53185	no.signif	4	0	4	0
CGREF1	ENSG00000138028	ENSSSCG00000008555	2.86691	1.74545	-1.12146	-0.712677	no.signif	6	1	5	0
ABHD1	ENSG00000143994	ENSSSCG00000008554	0.720741	1.33467	0.613932	0.879823	no.signif	9	4	5	0
PREB	ENSG00000138073	ENSSSCG00000008553	27.2713	10.5729	-16.6985	-1.36618	no.signif	6	2	4	0
TCF23	ENSG00000163792	ENSSSCG00000027409	0.55221	1.14681	0.594596	1.04097	no.signif	7	4	2	1
SLC5A6	ENSG00000138074	ENSSSCG00000008550	31.4167	16.2224	-15.1942	-0.953111	no.signif	7	4	2	1
ATRAID	ENSG00000138085	ENSSSCG00000022058	74.3712	36.5851	-37.7861	-1.02329	no.signif	4	1	3	0
CAD	ENSG00000084774	ENSSSCG00000028978	8.56751	4.08167	-4.48583	-1.06787	no.signif	6	1	5	0
SLC30A3	ENSG00000115194	ENSSSCG00000021534	0.114885	2.15564	2.04075	4.11612	no.signif	10	4	6	0
MPV17	ENSG00000115204	ENSSSCG00000037201	29.5716	6.29296	-23.2786	-2.2306	no.signif	1	0	1	0
GTF3C2	ENSG00000115207	ENSSSCG00000032798	15.4456	8.38626	-7.05931	-0.880309	no.signif	1	0	1	0
EIF2B4	ENSG00000115211	ENSSSCG00000023140	8.91177	19.8207	10.909	1.15234	no.signif	1	0	1	0
SNX17	ENSG00000115234	ENSSSCG00000025363	50.0175	25.3988	-24.6188	-0.977396	no.signif	1	0	1	0
ZNF513	ENSG00000163795	ENSSSCG00000038626	3.76208	5.11255	1.35046	0.4415	no.signif	1	0	1	0
PPM1G	ENSG00000115241	ENSSSCG00000027135	20.2767	26.6764	6.3997	0.39557	no.signif	2	0	2	0
NRBP1	ENSG00000115216	ENSSSCG00000022454	28.9386	31.3509	2.41234	0.115475	no.signif	2	0	2	0
IFT172	ENSG00000138002	ENSSSCG00000026367	19.8283	10.1919	-9.63642	-0.959452	no.signif	1	0	1	0
ZNF512	ENSG00000243943	ENSSSCG00000008545	12.9442	7.58801	-5.35616	-0.769723	no.signif	1	0	1	0
GPN1	ENSG00000198522	ENSSSCG00000008546	13.7806	15.4425	1.66195	0.16416	no.signif	9	1	7	1
SLC4A1AP	ENSG00000163798	ENSSSCG00000008549	8.75664	13.9156	5.15897	0.667644	no.signif	1	0	1	0
MRPL33	ENSG00000243147	ENSSSCG00000034129	116.932	73.6007	-43.3316	-0.667809	no.signif	17	10	7	0
RBKS	ENSG00000171174	ENSSSCG00000038001	1.89404	10.5095	8.61549	2.46593	no.signif	14	11	2	1
BABAM2	ENSG00000158019	ENSSSCG00000026465	9.27939	37.3209	28.0415	2.00671	no.signif	17	9	8	0
FOSL2	ENSG00000075426	ENSSSCG00000032527	56.6281	41.4786	-15.1496	-0.44906	no.signif	31	25	5	1
PLB1	ENSG00000163803	ENSSSCG00000034756	3.56766	0.302535	-3.26512	-3.51692	no.signif	13	8	4	1
PPP1CB	ENSG00000213639	ENSSSCG00000008540	208.533	200.069	-8.46372	-0.0597732	no.signif	9	6	3	0
SPDYA	ENSG00000163806	ENSSSCG00000008538	1.46358	4.6687	3.20512	1.66678	no.signif	5	3	2	0
WDR43	ENSG00000163811	ENSSSCG00000008534	36.4719	9.66329	-26.8086	-1.9151	no.signif	2	0	2	0
LCLAT1	ENSG00000172954	ENSSSCG00000025901	7.145	7.84039	0.695386	0.133812	no.signif	5	3	2	0
GALNT14	ENSG00000158089	ENSSSCG00000008524	1.10771	0.170551	-0.937161	-2.63007	no.signif	1	1	0	0
BIRC6	ENSG00000115760	ENSSSCG00000008513	49.2304	31.942	-17.2884	-0.623936	no.signif	1	0	0	1
LTBP1	ENSG00000049323	ENSSSCG00000008510	6.51068	44.1457	37.635	2.75951	no.signif	4	2	2	0
CRIM1	ENSG00000150938	ENSSSCG00000008504	122.111	67.1481	-54.9628	-0.862677	no.signif	21	10	10	1
FEZ2	ENSG00000171055	ENSSSCG00000008503	54.5552	42.368	-12.1872	-0.364664	no.signif	4	2	2	0
STRN	ENSG00000115808	ENSSSCG00000008499	10.8278	26.9582	16.1304	1.31519	no.signif	1	0	1	0
CDC42EP3	ENSG00000163171	ENSSSCG00000021359	8.76431	58.2453	49.481	2.73103	no.signif	6	1	5	0
RMDN2	ENSG00000115841	ENSSSCG00000008488	5.80665	10.8322	5.02551	0.898393	no.signif	1	0	0	1
CYP1B1	ENSG00000138061	ENSSSCG00000033844	21.1148	7.05456	-14.0602	-1.58026	no.signif	3	0	3	0
ATL2	ENSG00000119787	ENSSSCG00000008487	39.8847	50.4904	10.6057	0.340098	no.signif	4	3	1	0
HNRNPLL	ENSG00000143889	ENSSSCG00000020878	25.9125	34.7886	8.87617	0.424828	no.signif	13	10	3	0
SRSF7	ENSG00000115875	ENSSSCG00000008484	94.8223	63.8393	-30.983	-0.570707	no.signif	1	0	1	0
GEMIN6	ENSG00000152147	ENSSSCG00000008482	3.31957	9.16444	5.84487	1.46229	no.signif	14	6	8	0
SOS1	ENSG00000115904	ENSSSCG00000008478	35.4916	31.091	-4.40062	-0.190924	no.signif	4	0	4	0
MAP4K3	ENSG00000011566	ENSSSCG00000008475	39.4192	34.7849	-4.63431	-0.180389	no.signif	2	1	1	0
SLC8A1	ENSG00000183023	ENSSSCG00000036418	19.8136	14.2372	-5.57644	-0.476545	no.signif	1	1	0	0
PKDCC	ENSG00000162878	ENSSSCG00000008468	47.1299	15.2995	-31.8304	-1.62253	no.signif	6	5	0	1
EML4	ENSG00000143924	ENSSSCG00000008467	14.4675	30.9126	16.4451	1.09485	no.signif	1	0	1	0
MTA3	ENSG00000057935	ENSSSCG00000008464	14.2942	4.66943	-9.62481	-1.61204	no.signif	1	0	1	0
HAAO	ENSG00000162882	ENSSSCG00000038660	4.39165	3.08325	-1.3084	-0.50892	no.signif	2	0	1	1
ZFP36L2	ENSG00000152518	ENSSSCG00000038549	43.504	75.2514	31.7473	0.790429	no.signif	42	40	1	1
PLEKHH2	ENSG00000152527	ENSSSCG00000008456	8.511	8.07144	-0.439557	-0.0764098	no.signif	2	0	2	0
DYNC2LI1	ENSG00000138036	ENSSSCG00000038383	14.4039	23.467	9.06303	0.703783	no.signif	5	0	4	1
LRPPRC	ENSG00000138095	ENSSSCG00000008452	43.6162	31.8528	-11.7633	-0.453319	no.signif	1	0	1	0
PREPL	ENSG00000138078	ENSSSCG00000008448	24.4158	23.1954	-1.22038	-0.0739443	no.signif	1	0	0	1
CAMKMT	ENSG00000143919	ENSSSCG00000008447	9.94868	11.3668	1.41808	0.192063	no.signif	1	0	0	1
SIX2	ENSG00000170577	ENSSSCG00000008446	2.81424	2.73998	-0.0742553	-0.0384391	no.signif	7	7	0	0
PRKCE	ENSG00000171132	ENSSSCG00000008444	17.4783	6.6551	-10.8232	-1.39169	no.signif	18	17	1	0
EPAS1	ENSG00000116016	ENSSSCG00000008443	123.886	70.118	-53.7679	-0.821066	no.signif	17	0	0	17
TMEM247	ENSG00000284701	ENSSSCG00000008442	0.00761025	0.259673	0.252063	3.93672	no.signif	5	1	4	0
ATP6V1E2	ENSG00000250565	ENSSSCG00000008441	2.67668	1.49103	-1.18566	-0.839879	no.signif	1	0	1	0
RHOQ	ENSG00000119729	ENSSSCG00000031261	128.159	160.262	32.1025	0.32247	no.signif	1	0	1	0
PIGF	ENSG00000151665	ENSSSCG00000008440	10.7393	56.2602	45.521	2.38813	no.signif	8	7	1	0
SOCS5	ENSG00000171150	ENSSSCG00000008437	13.0677	24.8694	11.8017	0.927842	no.signif	4	3	1	0
MCFD2	ENSG00000180398	ENSSSCG00000021325	49.5404	69.7152	20.1748	0.492784	no.signif	1	0	1	0
TTC7A	ENSG00000068724	ENSSSCG00000008434	11.6161	4.26776	-7.34835	-1.44244	no.signif	4	4	0	0
STPG4	ENSG00000239605	ENSSSCG00000008433	0.279841	474.999	474.719	10.6785	Up-regulated in pig	4	2	2	0
CALM2	ENSG00000143933	ENSSSCG00000009126	418.152	0.782447	-417.37	-9.04353	Up-regulated in human	7	3	4	0
EPCAM	ENSG00000119888	ENSSSCG00000008429	0.168296	0.776572	0.608277	2.14131	no.signif	2	0	2	0
MSH2	ENSG00000095002	ENSSSCG00000008428	5.40177	11.8726	6.47079	1.13467	no.signif	1	0	1	0
FBXO11	ENSG00000138081	ENSSSCG00000029485	30.7659	41.3989	10.633	0.42814	no.signif	2	0	1	1
FOXN2	ENSG00000170802	ENSSSCG00000029593	19.6345	34.8116	15.1772	0.82586	no.signif	6	3	3	0
PPP1R21	ENSG00000162869	ENSSSCG00000008423	19.8427	27.3522	7.50952	0.462851	no.signif	1	0	1	0
CHAC2	ENSG00000143942	ENSSSCG00000037577	1.37499	3.54561	2.17062	1.36022	no.signif	1	0	1	0
ACYP2	ENSG00000170634	ENSSSCG00000025224	15.6596	31.7389	16.0793	1.01874	no.signif	1	0	0	1
C2orf73	ENSG00000177994	ENSSSCG00000008410	0.378635	0.472443	0.0938075	0.311941	no.signif	8	5	3	0
SPTBN1	ENSG00000115306	ENSSSCG00000040786	334.423	306.877	-27.5463	-0.124011	no.signif	14	9	5	0
RTN4	ENSG00000115310	ENSSSCG00000032007	408.25	183.664	-224.586	-1.15234	no.signif	6	3	3	0
MTIF2	ENSG00000085760	ENSSSCG00000008404	15.7239	16.4797	0.755812	0.06769	no.signif	1	0	0	1
CCDC88A	ENSG00000115355	ENSSSCG00000008406	28.2254	45.4469	17.2215	0.686996	no.signif	3	0	3	0
PPP4R3B	ENSG00000275052	ENSSSCG00000008398	32.762	79.7665	47.0046	1.2835	no.signif	1	0	1	0
PNPT1	ENSG00000138035	ENSSSCG00000031882	13.053	14.3638	1.31081	0.137956	no.signif	2	0	1	1
EFEMP1	ENSG00000115380	ENSSSCG00000008397	434.312	190.052	-244.261	-1.1923	no.signif	4	0	4	0
CCDC85A	ENSG00000055813	ENSSSCG00000008396	2.90822	9.72327	6.81505	1.73783	no.signif	4	1	3	0
VRK2	ENSG00000028116	ENSSSCG00000008395	12.6046	21.4195	8.81494	0.764506	no.signif	6	1	5	0
FANCL	ENSG00000115392	ENSSSCG00000008394	14.9315	17.4314	2.49993	0.223194	no.signif	1	0	1	0
REL	ENSG00000162924	ENSSSCG00000008388	5.22026	12.2284	7.00813	1.22646	no.signif	3	0	3	0
PUS10	ENSG00000162927	ENSSSCG00000008385	2.91038	17.361	14.4507	2.57246	no.signif	1	1	0	0
PEX13	ENSG00000162928	ENSSSCG00000008387	8.43839	33.7095	25.2711	1.99683	no.signif	1	1	0	0
XPO1	ENSG00000082898	ENSSSCG00000028228	82.6902	81.1317	-1.55856	-0.0274483	no.signif	2	0	2	0
CCT4	ENSG00000115484	ENSSSCG00000008377	56.7601	27.5879	-29.1722	-1.04057	no.signif	3	2	1	0
COMMD1	ENSG00000173163	ENSSSCG00000008376	24.0568	43.9953	19.9385	0.870631	no.signif	3	2	1	0
B3GNT2	ENSG00000170340	ENSSSCG00000008374	9.15179	21.7661	12.6143	1.24905	no.signif	3	2	1	0
TMEM17	ENSG00000186889	ENSSSCG00000026713	0.8707	8.28796	7.41726	3.23603	no.signif	5	4	1	0
MDH1	ENSG00000014641	ENSSSCG00000025751	116.907	65.5564	-51.3508	-0.834458	no.signif	1	0	1	0
UGP2	ENSG00000169764	ENSSSCG00000008368	287.995	70.862	-217.133	-2.02281	no.signif	5	1	4	0
VPS54	ENSG00000143952	ENSSSCG00000027509	15.9922	36.979	20.9869	1.20883	no.signif	1	0	1	0
PELI1	ENSG00000197329	ENSSSCG00000028947	21.1163	23.5107	2.39432	0.154886	no.signif	9	3	5	1
LGALSL	ENSG00000119862	ENSSSCG00000030005	5.85164	37.8787	32.0271	2.69239	no.signif	6	3	2	1
AFTPH	ENSG00000119844	ENSSSCG00000008363	11.8864	33.1146	21.2281	1.47737	no.signif	5	4	1	0
SERTAD2	ENSG00000179833	ENSSSCG00000037002	3.06192	7.7046	4.64268	1.32845	no.signif	17	12	5	0
SLC1A4	ENSG00000115902	ENSSSCG00000028282	3.15364	0.923549	-2.23009	-1.76079	no.signif	5	2	3	0
RAB1A	ENSG00000138069	ENSSSCG00000008359	81.2276	193.652	112.424	1.25332	no.signif	2	0	2	0
ACTR2	ENSG00000138071	ENSSSCG00000008358	99.1811	105.468	6.28741	0.0886666	no.signif	2	2	0	0
SPRED2	ENSG00000198369	ENSSSCG00000008357	7.36721	6.12634	-1.24087	-0.265697	no.signif	7	5	2	0
MEIS1	ENSG00000143995	ENSSSCG00000039161	71.1462	50.3147	-20.8315	-0.499723	no.signif	8	7	1	0
ETAA1	ENSG00000143971	ENSSSCG00000023908	5.80219	9.23979	3.43759	0.670337	no.signif	1	0	1	0
WDR92	ENSG00000243667	ENSSSCG00000008353	6.08222	16.8505	10.7683	1.4686	no.signif	2	1	1	0
PNO1	ENSG00000115946	ENSSSCG00000008352	8.97542	11.9388	2.9634	0.41121	no.signif	2	1	1	0
CNRIP1	ENSG00000119865	ENSSSCG00000008349	16.4356	30.4575	14.0219	0.889567	no.signif	2	0	1	1
PLEK	ENSG00000115956	ENSSSCG00000008348	17.2257	9.19757	-8.02816	-0.90451	no.signif	3	2	1	0
FBXO48	ENSG00000204923	ENSSSCG00000008347	0.577895	9.43127	8.85338	4.00535	no.signif	3	1	2	0
APLF	ENSG00000169621	ENSSSCG00000008346	4.3391	37.1527	32.8136	3.09507	no.signif	3	1	2	0
ANTXR1	ENSG00000169604	ENSSSCG00000008340	14.6487	62.5166	47.8678	2.09271	no.signif	19	17	1	1
NFU1	ENSG00000169599	ENSSSCG00000025007	43.9601	15.8214	-28.1387	-1.47374	no.signif	2	0	2	0
ANXA4	ENSG00000196975	ENSSSCG00000008336	28.2551	90.8436	62.5885	1.68452	no.signif	5	3	2	0
MXD1	ENSG00000059728	ENSSSCG00000008334	7.21285	5.80808	-1.40478	-0.312027	no.signif	6	6	0	0
ASPRV1	ENSG00000244617	ENSSSCG00000033099	0.351704	2.31372	1.96201	2.68355	no.signif	3	1	2	0
PCBP1	ENSG00000169564	ENSSSCG00000027224	54.1465	60.5762	6.42974	0.161856	no.signif	10	9	0	1
PCYOX1	ENSG00000116005	ENSSSCG00000029790	37.1235	225.955	188.831	2.6053	no.signif	1	0	1	0
SNRPG	ENSG00000143977	ENSSSCG00000024776	91.919	100.39	8.47129	0.127171	no.signif	6	3	3	0
TGFA	ENSG00000163235	ENSSSCG00000008326	0.91967	0.477214	-0.442456	-0.932164	no.signif	1	0	0	1
ADD2	ENSG00000075340	ENSSSCG00000020736	2.4978	0.0703876	-2.42742	-4.96331	Up-regulated in human	1	0	1	0
ATP6V1B1	ENSG00000116039	ENSSSCG00000008314	0.829076	0.328854	-0.500222	-1.30814	no.signif	2	2	0	0
AC007040.2	ENSG00000258881	ENSSSCG00000008317	0.312239	12.1307	11.8185	5.23558	Up-regulated in pig	1	0	0	1
NAGK	ENSG00000124357	ENSSSCG00000008316	38.4466	18.3626	-20.084	-1.06568	no.signif	1	0	0	1
MCEE	ENSG00000124370	ENSSSCG00000035696	13.7404	10.7968	-2.94358	-0.347533	no.signif	2	0	0	2
MPHOSPH10	ENSG00000124383	ENSSSCG00000004847	13.4764	13.3269	-0.149508	-0.0160828	no.signif	2	0	0	2
ZNF638	ENSG00000075292	ENSSSCG00000022708	124.273	42.1428	-82.1299	-1.55992	no.signif	4	0	4	0
DYSF	ENSG00000135636	ENSSSCG00000008312	7.31111	10.5711	3.25999	0.531355	no.signif	2	0	2	0
CYP26B1	ENSG00000003137	ENSSSCG00000008311	5.69556	0.599147	-5.09642	-3.22751	no.signif	9	7	2	0
EXOC6B	ENSG00000144036	ENSSSCG00000008310	18.1413	21.5714	3.43004	0.249711	no.signif	4	1	1	2
SPR	ENSG00000116096	ENSSSCG00000008309	15.0501	67.4859	52.4358	2.16407	no.signif	6	1	5	0
SFXN5	ENSG00000144040	ENSSSCG00000008307	6.37153	1.65271	-4.71882	-1.94036	no.signif	6	0	4	2
RAB11FIP5	ENSG00000135631	ENSSSCG00000022162	4.40812	4.08582	-0.322301	-0.109281	no.signif	8	5	3	0
PRADC1	ENSG00000135617	ENSSSCG00000008304	13.2456	4.75731	-8.48829	-1.47535	no.signif	2	0	0	2
STAMBP	ENSG00000124356	ENSSSCG00000008300	16.158	14.9276	-1.23038	-0.11419	no.signif	11	6	4	1
ACTG2	ENSG00000163017	ENSSSCG00000008294	16.1826	3.67808	-12.5045	-2.13439	no.signif	1	0	1	0
TET3	ENSG00000187605	ENSSSCG00000008292	1.94739	2.57084	0.623457	0.398914	no.signif	2	1	1	0
BOLA3	ENSG00000163170	ENSSSCG00000040854	22.7931	11.9298	-10.8633	-0.933452	no.signif	3	1	2	0
MTHFD2	ENSG00000065911	ENSSSCG00000008289	55.4733	6.46442	-49.0089	-3.09923	no.signif	2	1	1	0
SLC4A5	ENSG00000188687	ENSSSCG00000027320	1.37916	0.175427	-1.20373	-2.90529	no.signif	3	1	2	0
WDR54	ENSG00000005448	ENSSSCG00000008282	2.33568	3.33478	0.999099	0.511905	no.signif	1	0	0	1
WBP1	ENSG00000239779	ENSSSCG00000035061	16.7616	17.3309	0.569351	0.0481628	no.signif	2	1	1	0
MOGS	ENSG00000115275	ENSSSCG00000022786	10.0621	6.30411	-3.75797	-0.67371	no.signif	1	0	1	0
CCDC142	ENSG00000135637	ENSSSCG00000008270	5.27343	9.76674	4.49332	0.88788	no.signif	7	5	2	0
TTC31	ENSG00000115282	ENSSSCG00000008275	5.59704	6.77688	1.17984	0.275509	no.signif	7	5	2	0
LBX2	ENSG00000179528	ENSSSCG00000008278	1.46341	0.0336619	-1.42975	-5.07664	Up-regulated in human	6	4	2	0
AUP1	ENSG00000115307	ENSSSCG00000008268	32.2354	28.3668	-3.86853	-0.184378	no.signif	2	1	1	0
HTRA2	ENSG00000115317	ENSSSCG00000039882	11.0443	8.26966	-2.77461	-0.41696	no.signif	2	1	1	0
LOXL3	ENSG00000115318	ENSSSCG00000008266	3.41208	5.15777	1.74569	0.59467	no.signif	1	1	0	0
DOK1	ENSG00000115325	ENSSSCG00000008265	7.27632	10.5765	3.30014	0.538959	no.signif	1	0	1	0
M1AP	ENSG00000159374	ENSSSCG00000008263	0.352103	0.640388	0.288285	0.844901	no.signif	1	0	0	1
HK2	ENSG00000159399	ENSSSCG00000008261	30.6013	23.1222	-7.47914	-0.404164	no.signif	2	1	1	0
LRRTM4	ENSG00000176204	ENSSSCG00000008259	0.609522	0.976983	0.367461	0.67187	no.signif	15	0	5	10
SUCLG1	ENSG00000163541	ENSSSCG00000008247	72.5258	50.2494	-22.2764	-0.529299	no.signif	2	0	0	2
CAPG	ENSG00000042493	ENSSSCG00000008239	39.3026	34.2209	-5.08174	-0.199694	no.signif	4	4	0	0
SH2D6	ENSG00000152292	ENSSSCG00000008240	2.25605	3.9575	1.70145	0.808051	no.signif	5	3	0	2
ST3GAL5	ENSG00000115525	ENSSSCG00000008227	27.4566	16.4227	-11.034	-0.741113	no.signif	1	0	0	1
POLR1A	ENSG00000068654	ENSSSCG00000008226	14.5517	7.85913	-6.69259	-0.887904	no.signif	1	0	0	1
PTCD3	ENSG00000132300	ENSSSCG00000008225	64.1669	18.6282	-45.5388	-1.78379	no.signif	1	0	0	1
IMMT	ENSG00000132305	ENSSSCG00000024564	35.3593	49.4262	14.0668	0.483068	no.signif	1	0	0	1
MRPL35	ENSG00000132313	ENSSSCG00000021746	20.9787	19.4205	-1.55815	-0.111286	no.signif	1	0	0	1
REEP1	ENSG00000068615	ENSSSCG00000023710	3.13888	5.21157	2.07269	0.729646	no.signif	1	0	0	1
KDM3A	ENSG00000115548	ENSSSCG00000008221	31.3442	17.7587	-13.5854	-0.819316	no.signif	1	0	0	1
RNF103	ENSG00000239305	ENSSSCG00000008218	11.45	14.6873	3.23729	0.358944	no.signif	1	0	0	1
RMND5A	ENSG00000153561	ENSSSCG00000035478	21.5937	57.0031	35.4094	1.40002	no.signif	5	1	1	3
KRCC1	ENSG00000172086	ENSSSCG00000023294	15.9765	36.3474	20.3709	1.1854	no.signif	2	0	0	2
FABP1	ENSG00000163586	ENSSSCG00000008214	0.033184	1.08648	1.05329	4.66624	no.signif	1	0	0	1
TEX37	ENSG00000172073	ENSSSCG00000008209	0.000719952	1.14162	1.1409	6.74722	no.signif	2	0	0	2
EIF2AK3	ENSG00000172071	ENSSSCG00000008208	9.16693	16.5986	7.43167	0.855846	no.signif	1	0	0	1
ADRA2B	ENSG00000274286	ENSSSCG00000008122	0.744482	1.5282	0.78372	1.02769	no.signif	2	0	0	2
DUSP2	ENSG00000158050	ENSSSCG00000035971	7.16122	2.12004	-5.04118	-1.75134	no.signif	2	0	0	2
STARD7	ENSG00000084090	ENSSSCG00000008132	45.9672	7.34839	-38.6188	-2.64346	no.signif	1	0	0	1
SNRNP200	ENSG00000144028	ENSSSCG00000008127	21.6414	22.1584	0.516951	0.0340411	no.signif	1	0	0	1
ITPRIPL1	ENSG00000198885	ENSSSCG00000037580	1.41642	9.33242	7.916	2.7114	no.signif	2	0	0	2
ARID5A	ENSG00000196843	ENSSSCG00000008123	6.64281	8.16627	1.52345	0.297477	no.signif	2	0	1	1
KANSL3	ENSG00000114982	ENSSSCG00000040434	20.6888	14.3047	-6.38411	-0.532052	no.signif	1	0	0	1
LMAN2L	ENSG00000114988	ENSSSCG00000026939	7.01754	9.73868	2.72114	0.472187	no.signif	2	0	0	2
ANKRD39	ENSG00000213337	ENSSSCG00000035533	3.71387	3.76722	0.0533484	0.0205215	no.signif	5	5	0	0
SEMA4C	ENSG00000168758	ENSSSCG00000008197	16.719	8.45458	-8.26439	-0.982839	no.signif	4	4	0	0
ACTR1B	ENSG00000115073	ENSSSCG00000008194	19.5003	17.4576	-2.04272	-0.159556	no.signif	1	0	0	1
ZAP70	ENSG00000115085	ENSSSCG00000008193	1.53724	3.0441	1.50685	0.981047	no.signif	2	0	0	2
VWA3B	ENSG00000168658	ENSSSCG00000033394	0.322929	0.564738	0.241808	0.787687	no.signif	2	0	0	2
INPP4A	ENSG00000040933	ENSSSCG00000008190	13.8518	10.8696	-2.98221	-0.349491	no.signif	1	0	0	1
UNC50	ENSG00000115446	ENSSSCG00000025010	27.9248	29.9123	1.98755	0.0991601	no.signif	2	0	0	2
TXNDC9	ENSG00000115514	ENSSSCG00000008181	18.4754	11.0714	-7.40399	-0.738246	no.signif	1	0	0	1
EIF5B	ENSG00000158417	ENSSSCG00000008180	10.8981	32.9602	22.0622	1.59577	no.signif	3	0	0	3
REV1	ENSG00000135945	ENSSSCG00000008179	23.2269	13.8087	-9.41811	-0.749789	no.signif	1	0	1	0
NPAS2	ENSG00000170485	ENSSSCG00000008171	3.94578	4.37143	0.425651	0.14744	no.signif	2	1	1	0
RPL31	ENSG00000071082	ENSSSCG00000008170	1302.56	2691.16	1388.6	1.04687	no.signif	3	0	1	2
RNF149	ENSG00000163162	ENSSSCG00000008168	79.8767	19.618	-60.2587	-2.02504	no.signif	1	0	0	1
RFX8	ENSG00000196460	ENSSSCG00000008165	1.06982	0.0116938	-1.05813	-5.63736	no.signif	1	0	1	0
MAP4K4	ENSG00000071054	ENSSSCG00000008164	35.3771	57.7928	22.4157	0.707917	no.signif	1	1	0	0
IL1R1	ENSG00000115594	ENSSSCG00000008162	140.804	33.2953	-107.509	-2.07997	no.signif	1	0	0	1
IL1RL1	ENSG00000115602	ENSSSCG00000032795	6.45636	5.31468	-1.14168	-0.280259	no.signif	1	0	0	1
IL18R1	ENSG00000115604	ENSSSCG00000008159	5.75311	1.30403	-4.44908	-2.13285	no.signif	1	0	0	1
MFSD9	ENSG00000135953	ENSSSCG00000038714	5.10701	2.57484	-2.53218	-0.985228	no.signif	1	0	0	1
TGFBRAP1	ENSG00000135966	ENSSSCG00000024636	4.98945	5.93089	0.941449	0.248912	no.signif	1	0	0	1
C2orf49	ENSG00000135974	ENSSSCG00000035390	6.49751	8.68948	2.19198	0.418825	no.signif	2	0	0	2
NCK2	ENSG00000071051	ENSSSCG00000008144	13.191	18.4524	5.26141	0.483942	no.signif	2	0	0	2
ST6GAL2	ENSG00000144057	ENSSSCG00000008141	0.704836	11.0878	10.383	3.95652	no.signif	3	0	0	3
SULT1C4	ENSG00000198075	ENSSSCG00000037616	1.88778	0.70869	-1.17909	-1.40087	no.signif	1	0	1	0
EDAR	ENSG00000135960	ENSSSCG00000008134	0.0213443	1.27479	1.25345	5.35719	Up-regulated in pig	1	0	0	1
SH3RF3	ENSG00000172985	ENSSSCG00000038296	2.34805	1.98732	-0.360728	-0.239527	no.signif	12	6	2	4
2022-09-10	ENSG00000186522	ENSSSCG00000023050	49.0451	28.2924	-20.7527	-0.793478	no.signif	9	3	2	4
NPHP1	ENSG00000144061	ENSSSCG00000008111	2.86577	15.3601	12.4943	2.4181	no.signif	4	0	2	2
BUB1	ENSG00000169679	ENSSSCG00000030469	0.744041	0.663554	-0.0804871	-0.16285	no.signif	3	1	1	1
ACOXL	ENSG00000153093	ENSSSCG00000037846	0.247289	0.676685	0.429396	1.41626	no.signif	2	0	0	2
BCL2L11	ENSG00000153094	ENSSSCG00000022322	8.90577	9.58811	0.682336	0.10639	no.signif	9	1	2	6
ANAPC1	ENSG00000153107	ENSSSCG00000008105	20.2831	12.5237	-7.75945	-0.695182	no.signif	4	1	0	3
MERTK	ENSG00000153208	ENSSSCG00000008103	21.5312	10.2072	-11.324	-1.0761	no.signif	2	2	0	0
TMEM87B	ENSG00000153214	ENSSSCG00000026954	19.8738	18.7304	-1.14348	-0.0854478	no.signif	5	0	2	3
FBLN7	ENSG00000144152	ENSSSCG00000008101	0.930779	0.837099	-0.0936799	-0.151325	no.signif	1	0	0	1
ZC3H6	ENSG00000188177	ENSSSCG00000008096	5.2803	19.8235	14.5432	1.90652	no.signif	2	0	0	2
POLR1B	ENSG00000125630	ENSSSCG00000008098	12.2224	12.6035	0.381077	0.0442584	no.signif	1	0	0	1
CHCHD5	ENSG00000125611	ENSSSCG00000008094	10.1925	28.1011	17.9086	1.46221	no.signif	2	0	0	2
SLC20A1	ENSG00000144136	ENSSSCG00000032288	24.9793	22.893	-2.08627	-0.125772	no.signif	2	0	0	2
NT5DC4	ENSG00000144130	ENSSSCG00000008092	0.0474369	0.557178	0.509741	3.30375	no.signif	3	0	0	3
CKAP2L	ENSG00000169607	ENSSSCG00000008089	0.321478	1.15402	0.832547	1.81214	no.signif	1	0	0	1
IL1A	ENSG00000115008	ENSSSCG00000008090	0.13273	2.92921	2.79648	4.36407	no.signif	1	0	0	1
SLC35F5	ENSG00000115084	ENSSSCG00000015709	66.2379	38.7026	-27.5353	-0.775072	no.signif	2	0	0	2
CFAP221	ENSG00000163075	ENSSSCG00000015741	1.00463	0.0839084	-0.920718	-3.43355	no.signif	1	0	0	1
PTPN4	ENSG00000088179	ENSSSCG00000015743	16.2063	32.5294	16.3232	1.00475	no.signif	1	0	0	1
INHBB	ENSG00000163083	ENSSSCG00000038610	7.11923	5.42369	-1.69553	-0.391813	no.signif	7	5	0	2
GLI2	ENSG00000074047	ENSSSCG00000015733	2.96591	1.57926	-1.38665	-0.904976	no.signif	2	1	0	1
CLASP1	ENSG00000074054	ENSSSCG00000039157	45.2896	17.8683	-27.4213	-1.34129	no.signif	2	0	0	2
GYPC	ENSG00000136732	ENSSSCG00000040701	78.9065	15.2678	-63.6387	-2.36889	no.signif	1	0	0	1
MAP3K2	ENSG00000169967	ENSSSCG00000030354	23.2101	30.176	6.96595	0.378508	no.signif	1	1	0	0
MYO7B	ENSG00000169994	ENSSSCG00000015864	0.199651	0.796708	0.597057	1.94406	no.signif	1	0	0	1
WDR33	ENSG00000136709	ENSSSCG00000015861	15.4099	30.9078	15.4979	1.00365	no.signif	1	0	0	1
POLR2D	ENSG00000144231	ENSSSCG00000039230	6.62835	35.7846	29.1562	2.43084	no.signif	1	0	0	1
HS6ST1	ENSG00000136720	ENSSSCG00000022197	6.51976	8.36427	1.84451	0.358934	no.signif	5	1	4	0
SMPD4	ENSG00000136699	ENSSSCG00000010105	14.9809	5.52558	-9.45536	-1.43728	no.signif	1	0	0	1
CCDC115	ENSG00000136710	ENSSSCG00000035628	8.044	12.5203	4.47627	0.637641	no.signif	3	0	0	3
IMP4	ENSG00000136718	ENSSSCG00000015734	30.2878	11.6629	-18.6249	-1.37605	no.signif	3	0	0	3
CXCR4	ENSG00000121966	ENSSSCG00000039416	9.83813	30.3081	20.47	1.62226	no.signif	1	0	0	1
GTDC1	ENSG00000121964	ENSSSCG00000015670	28.0037	17.92	-10.0837	-0.643758	no.signif	2	2	0	0
ZEB2	ENSG00000169554	ENSSSCG00000021343	201.867	119.632	-82.2352	-0.754756	no.signif	2	1	1	0
ACVR2A	ENSG00000121989	ENSSSCG00000015669	9.70951	17.9978	8.2883	0.889668	no.signif	1	1	0	0
ORC4	ENSG00000115947	ENSSSCG00000015668	29.812	46.129	16.317	0.629611	no.signif	1	0	1	0
MBD5	ENSG00000204406	ENSSSCG00000015667	45.61	6.17167	-39.4384	-2.8836	no.signif	1	0	1	0
LYPD6B	ENSG00000150556	ENSSSCG00000015677	0.244301	0.834921	0.59062	1.73228	no.signif	4	3	1	0
MMADHC	ENSG00000168288	ENSSSCG00000028646	58.4601	24.3344	-34.1257	-1.26411	no.signif	1	1	0	0
RND3	ENSG00000115963	ENSSSCG00000040445	59.5444	42.2686	-17.2758	-0.494281	no.signif	1	0	1	0
NMI	ENSG00000123609	ENSSSCG00000022011	8.87291	51.7618	42.8889	2.54306	no.signif	1	1	0	0
RIF1	ENSG00000080345	ENSSSCG00000016395	20.2554	30.8405	10.5851	0.606278	no.signif	3	2	0	1
NEB	ENSG00000183091	ENSSSCG00000016397	0.521336	0.319447	-0.201889	-0.689578	no.signif	1	0	1	0
ARL5A	ENSG00000162980	ENSSSCG00000031541	35.1397	51.3008	16.1611	0.54575	no.signif	1	1	0	0
STAM2	ENSG00000115145	ENSSSCG00000016399	20.4915	19.9732	-0.518228	-0.0369367	no.signif	7	0	0	7
FMNL2	ENSG00000157827	ENSSSCG00000015866	23.5303	16.1005	-7.42984	-0.547134	no.signif	9	1	7	1
NR4A2	ENSG00000153234	ENSSSCG00000015871	14.8913	4.76239	-10.1289	-1.64265	no.signif	7	1	6	0
GPD2	ENSG00000115159	ENSSSCG00000015872	17.5176	20.3313	2.8137	0.214784	no.signif	4	1	3	0
CYTIP	ENSG00000115165	ENSSSCG00000029753	11.0573	29.7959	18.7386	1.42929	no.signif	1	1	0	0
UPP2	ENSG00000007001	ENSSSCG00000021938	0.0544256	0.901271	0.846845	3.82217	no.signif	2	0	2	0
CCDC148	ENSG00000153237	ENSSSCG00000015876	0.580951	0.533257	-0.0476943	-0.121404	no.signif	1	0	1	0
PKP4	ENSG00000144283	ENSSSCG00000015878	32.3838	24.9571	-7.42669	-0.375689	no.signif	1	0	1	0
TANC1	ENSG00000115183	ENSSSCG00000015880	9.09226	12.292	3.1997	0.434591	no.signif	4	3	1	0
BAZ2B	ENSG00000123636	ENSSSCG00000015882	61.146	29.6809	-31.4651	-1.04247	no.signif	5	1	3	1
2022-03-07	ENSG00000136536	ENSSSCG00000015883	59.4296	54.3518	-5.07781	-0.128831	no.signif	3	2	1	0
CD302	ENSG00000241399	ENSSSCG00000036050	31.9729	49.9697	17.9969	0.644045	no.signif	4	0	4	0
PLA2R1	ENSG00000153246	ENSSSCG00000015885	6.4162	11.599	5.18278	0.853203	no.signif	1	0	1	0
ITGB6	ENSG00000115221	ENSSSCG00000015886	0.0741256	0.614553	0.540427	2.89221	no.signif	2	1	1	0
RBMS1	ENSG00000153250	ENSSSCG00000015888	109.724	70.8167	-38.9075	-0.631647	no.signif	10	8	1	1
FIGN	ENSG00000182263	ENSSSCG00000034262	6.03223	3.36169	-2.67054	-0.84161	no.signif	3	0	3	0
COBLL1	ENSG00000082438	ENSSSCG00000025598	82.1115	18.8665	-63.245	-2.12117	no.signif	10	5	4	1
SCN3A	ENSG00000153253	ENSSSCG00000015911	1.40112	1.08242	-0.318703	-0.369317	no.signif	5	2	3	0
GALNT3	ENSG00000115339	ENSSSCG00000015907	0.641044	0.696164	0.0551198	0.117248	no.signif	1	0	1	0
TTC21B	ENSG00000123607	ENSSSCG00000015908	11.7477	15.106	3.35824	0.362464	no.signif	1	0	1	0
SCN9A	ENSG00000169432	ENSSSCG00000015913	3.43131	0.146815	-3.28449	-4.45583	Up-regulated in human	2	0	2	0
XIRP2	ENSG00000163092	ENSSSCG00000015917	0.0148688	0.705823	0.690954	4.8472	no.signif	1	0	1	0
B3GALT1	ENSG00000172318	ENSSSCG00000034351	0.244641	0.621515	0.376874	1.31035	no.signif	3	0	3	0
STK39	ENSG00000198648	ENSSSCG00000022496	15.9156	45.3136	29.398	1.50892	no.signif	3	0	2	1
CERS6	ENSG00000172292	ENSSSCG00000032715	8.35459	9.0535	0.698911	0.115774	no.signif	1	0	1	0
NOSTRIN	ENSG00000163072	ENSSSCG00000015923	28.4104	23.2971	-5.11329	-0.286157	no.signif	1	0	1	0
SPC25	ENSG00000152253	ENSSSCG00000015924	0.604984	3.77605	3.17107	2.62207	no.signif	1	0	1	0
KLHL41	ENSG00000239474	ENSSSCG00000015931	0.253479	10.3534	10.0999	5.29767	Up-regulated in pig	3	0	2	1
FASTKD1	ENSG00000138399	ENSSSCG00000015933	13.501	15.9641	2.46312	0.241601	no.signif	1	0	1	0
CCDC173	ENSG00000154479	ENSSSCG00000015935	0.739991	6.80202	6.06203	3.18314	no.signif	1	0	1	0
PHOSPHO2	ENSG00000144362	ENSSSCG00000015936	6.39507	9.67468	3.27961	0.596489	no.signif	2	0	2	0
KLHL23	ENSG00000213160	ENSSSCG00000015937	3.93838	8.01711	4.07873	1.02362	no.signif	2	0	2	0
SSB	ENSG00000138385	ENSSSCG00000015938	75.6296	53.6885	-21.9411	-0.49426	no.signif	3	1	1	1
METTL5	ENSG00000138382	ENSSSCG00000028458	26.81	53.4113	26.6013	0.994107	no.signif	3	1	2	0
UBR3	ENSG00000144357	ENSSSCG00000015940	34.218	48.6494	14.4314	0.507541	no.signif	1	0	1	0
GORASP2	ENSG00000115806	ENSSSCG00000015943	19.8892	36.3884	16.4992	0.871166	no.signif	1	0	1	0
TLK1	ENSG00000198586	ENSSSCG00000015944	17.5969	44.5431	26.9462	1.33938	no.signif	1	0	1	0
METTL8	ENSG00000123600	ENSSSCG00000015945	12.313	7.21324	-5.09977	-0.770636	no.signif	1	0	0	1
DCAF17	ENSG00000115827	ENSSSCG00000015947	9.03367	7.1555	-1.87817	-0.33584	no.signif	1	0	0	1
DYNC1I2	ENSG00000077380	ENSSSCG00000015948	47.9885	86.7599	38.7714	0.854205	no.signif	3	2	1	0
SLC25A12	ENSG00000115840	ENSSSCG00000015949	17.0603	8.8768	-8.18348	-0.94175	no.signif	1	1	0	0
HAT1	ENSG00000128708	ENSSSCG00000015952	18.4086	30.7329	12.3243	0.739092	no.signif	3	0	3	0
METAP1D	ENSG00000172878	ENSSSCG00000015951	8.24673	4.29208	-3.95465	-0.940537	no.signif	1	1	0	0
ITGA6	ENSG00000091409	ENSSSCG00000015955	45.184	56.7626	11.5787	0.329065	no.signif	8	4	4	0
RAPGEF4	ENSG00000091428	ENSSSCG00000015959	9.32947	15.4055	6.07603	0.722969	no.signif	1	0	0	1
MAP3K20	ENSG00000091436	ENSSSCG00000015960	32.8435	51.3869	18.5434	0.645634	no.signif	10	6	4	0
SP3	ENSG00000172845	ENSSSCG00000015962	53.5143	57.3121	3.79781	0.0988976	no.signif	6	3	3	0
OLA1	ENSG00000138430	ENSSSCG00000015963	35.9761	26.8175	-9.15854	-0.423724	no.signif	2	0	1	1
GPR155	ENSG00000163328	ENSSSCG00000015965	5.55528	10.3401	4.78481	0.895116	no.signif	1	0	1	0
CHRNA1	ENSG00000138435	ENSSSCG00000015969	0.206899	0.547487	0.340587	1.36191	no.signif	6	4	1	1
CHN1	ENSG00000128656	ENSSSCG00000022345	7.55358	10.9922	3.43863	0.540653	no.signif	4	2	2	0
ATP5MC3	ENSG00000154518	ENSSSCG00000015973	183.019	15.428	-167.591	-3.56751	no.signif	1	1	0	0
HOXD9	ENSG00000128709	ENSSSCG00000015982	0.407918	0.768412	0.360494	0.897315	no.signif	18	15	3	0
HOXD8	ENSG00000175879	ENSSSCG00000040349	1.81518	6.16843	4.35326	1.7592	no.signif	30	25	5	0
HOXD3	ENSG00000128652	ENSSSCG00000015985	1.57712	1.0299	-0.547223	-0.60997	no.signif	25	10	6	9
HOXD4	ENSG00000170166	ENSSSCG00000015984	0.960303	3.62643	2.66612	1.90601	no.signif	7	4	3	0
MTX2	ENSG00000128654	ENSSSCG00000022222	14.3477	19.9843	5.63659	0.477763	no.signif	1	0	1	0
HNRNPA3	ENSG00000170144	ENSSSCG00000015988	55.3828	81.0233	25.6405	0.548817	no.signif	6	5	1	0
RBM45	ENSG00000155636	ENSSSCG00000015996	9.75037	17.087	7.33665	0.808737	no.signif	4	1	3	0
OSBPL6	ENSG00000079156	ENSSSCG00000023133	0.673566	7.97204	7.29847	3.5456	no.signif	1	0	1	0
SESTD1	ENSG00000187231	ENSSSCG00000016005	58.1558	50.8282	-7.32762	-0.194259	no.signif	4	0	3	1
ITGA4	ENSG00000115232	ENSSSCG00000016009	9.84034	19.0878	9.24742	0.955158	no.signif	1	1	0	0
ITPRID2	ENSG00000138434	ENSSSCG00000038730	39.0911	49.6487	10.5576	0.344838	no.signif	1	0	1	0
PPP1R1C	ENSG00000150722	ENSSSCG00000036674	0.868485	0.658669	-0.209817	-0.393727	no.signif	2	0	2	0
DNAJC10	ENSG00000077232	ENSSSCG00000016017	37.7102	57.5833	19.8731	0.610563	no.signif	1	0	1	0
ITGAV	ENSG00000138448	ENSSSCG00000016027	64.4293	31.6796	-32.7497	-1.02393	no.signif	4	0	3	1
FAM171B	ENSG00000144369	ENSSSCG00000025134	2.3243	2.69133	0.367029	0.210679	no.signif	2	0	1	1
ZSWIM2	ENSG00000163012	ENSSSCG00000016030	0.12931	0.905164	0.775854	2.71573	no.signif	1	1	0	0
CALCRL	ENSG00000064989	ENSSSCG00000016031	117.144	58.292	-58.8523	-1.00679	no.signif	13	8	4	1
TFPI	ENSG00000003436	ENSSSCG00000016032	56.4891	4.17147	-52.3177	-3.75615	no.signif	2	0	2	0
GULP1	ENSG00000144366	ENSSSCG00000016033	9.78234	33.9071	24.1248	1.79229	no.signif	3	0	3	0
COL3A1	ENSG00000168542	ENSSSCG00000016034	513.625	355.988	-157.637	-0.528875	no.signif	5	2	2	1
SLC40A1	ENSG00000138449	ENSSSCG00000027157	78.3204	50.5527	-27.7678	-0.631501	no.signif	8	4	4	0
ANKAR	ENSG00000151687	ENSSSCG00000016042	7.49116	2.88309	-4.60807	-1.3745	no.signif	1	0	1	0
C2orf88	ENSG00000187699	ENSSSCG00000033941	3.88364	1.52537	-2.35827	-1.34253	no.signif	1	0	0	1
MFSD6	ENSG00000151690	ENSSSCG00000016052	10.9981	7.44368	-3.55446	-0.562546	no.signif	3	1	2	0
NEMP2	ENSG00000189362	ENSSSCG00000016053	3.87414	3.17363	-0.700515	-0.286925	no.signif	11	2	9	0
NAB1	ENSG00000138386	ENSSSCG00000029547	48.7855	39.8854	-8.9	-0.290523	no.signif	4	0	4	0
GLS	ENSG00000115419	ENSSSCG00000016056	135.058	76.6535	-58.4046	-0.817075	no.signif	1	0	1	0
STAT1	ENSG00000115415	ENSSSCG00000016057	41.2367	88.9964	47.7597	1.10963	no.signif	3	2	1	0
STAT4	ENSG00000138378	ENSSSCG00000016059	3.28377	3.23237	-0.0513988	-0.0226906	no.signif	8	5	3	0
MYO1B	ENSG00000128641	ENSSSCG00000016061	31.2185	31.7259	0.507399	0.0232525	no.signif	13	6	6	1
NABP1	ENSG00000173559	ENSSSCG00000016062	79.553	11.4498	-68.1032	-2.79551	no.signif	5	5	0	0
CAVIN2	ENSG00000168497	ENSSSCG00000026618	47.9885	84.2758	36.2873	0.812301	no.signif	2	1	1	0
TMEFF2	ENSG00000144339	ENSSSCG00000016064	0.0470391	9.43831	9.39127	7.37196	Up-regulated in pig	2	0	1	1
SLC39A10	ENSG00000196950	ENSSSCG00000031954	20.5043	24.7717	4.26739	0.272645	no.signif	3	0	2	1
DNAH7	ENSG00000118997	ENSSSCG00000032814	1.64129	0.0180603	-1.62323	-5.87892	Up-regulated in human	3	0	3	0
GTF3C3	ENSG00000119041	ENSSSCG00000016070	23.9633	19.7556	-4.20764	-0.278433	no.signif	1	0	1	0
C2orf66	ENSG00000187944	ENSSSCG00000045015	0.0569952	0.881677	0.824682	3.73439	no.signif	1	0	1	0
PGAP1	ENSG00000197121	ENSSSCG00000016073	15.0457	29.393	14.3473	0.965651	no.signif	1	0	1	0
ANKRD44	ENSG00000065413	ENSSSCG00000016074	39.026	29.382	-9.64398	-0.409381	no.signif	19	17	2	0
HSPD1	ENSG00000144381	ENSSSCG00000016077	270.775	173.41	-97.3654	-0.642881	no.signif	2	0	2	0
RFTN2	ENSG00000162944	ENSSSCG00000037483	4.49096	42.0538	37.5628	3.22427	no.signif	1	0	1	0
MARS2	ENSG00000247626	ENSSSCG00000034494	1.35795	6.60581	5.24787	2.27391	no.signif	4	1	2	1
BOLL	ENSG00000152430	ENSSSCG00000016082	0.00109703	0.837654	0.836557	6.25523	no.signif	1	1	0	0
PLCL1	ENSG00000115896	ENSSSCG00000016083	4.15009	15.5499	11.3998	1.90314	no.signif	10	9	1	0
FTCDNL1	ENSG00000226124	ENSSSCG00000016085	2.76778	3.74278	0.974999	0.434026	no.signif	1	0	0	1
C2orf69	ENSG00000178074	ENSSSCG00000016086	5.74762	6.98905	1.24142	0.281685	no.signif	1	0	0	1
TYW5	ENSG00000162971	ENSSSCG00000016087	3.14709	7.39983	4.25274	1.23085	no.signif	8	6	2	0
MAIP1	ENSG00000162972	ENSSSCG00000036676	9.08708	13.746	4.65897	0.596591	no.signif	8	6	2	0
SPATS2L	ENSG00000196141	ENSSSCG00000016090	42.831	21.4752	-21.3558	-0.995649	no.signif	9	4	5	0
KCTD18	ENSG00000155729	ENSSSCG00000016091	10.139	8.85763	-1.28137	-0.194716	no.signif	2	0	2	0
SGO2	ENSG00000163535	ENSSSCG00000016092	8.78863	2.27084	-6.51779	-1.94771	no.signif	4	3	0	1
AOX1	ENSG00000138356	ENSSSCG00000029606	224.174	36.0898	-188.085	-2.63462	no.signif	4	0	4	0
BZW1	ENSG00000082153	ENSSSCG00000016094	239.939	207.638	-32.301	-0.208588	no.signif	7	3	4	0
CLK1	ENSG00000013441	ENSSSCG00000016095	113.95	205.548	91.5984	0.851023	no.signif	3	1	2	0
PPIL3	ENSG00000240344	ENSSSCG00000016096	17.2714	30.4933	13.2218	0.81974	no.signif	1	0	0	1
NIF3L1	ENSG00000196290	ENSSSCG00000039654	8.36527	11.3049	2.93961	0.434014	no.signif	1	0	0	1
ORC2	ENSG00000115942	ENSSSCG00000016098	12.6628	19.3519	6.68907	0.611481	no.signif	4	3	1	0
FAM126B	ENSG00000155744	ENSSSCG00000036339	10.9283	20.5436	9.61532	0.910003	no.signif	10	3	5	2
NDUFB3	ENSG00000119013	ENSSSCG00000016100	48.3918	73.9753	25.5835	0.612178	no.signif	6	2	3	1
CFLAR	ENSG00000003402	ENSSSCG00000016101	182.789	46.2882	-136.5	-1.98123	no.signif	3	1	1	1
CASP10	ENSG00000003400	ENSSSCG00000026940	9.65554	22.4279	12.7723	1.21501	no.signif	11	7	4	0
CASP8	ENSG00000064012	ENSSSCG00000028157	19.557	20.718	1.16103	0.0831607	no.signif	8	1	5	2
ALS2CR12	ENSG00000155749	ENSSSCG00000016105	1.76395	0.694131	-1.06982	-1.33305	no.signif	11	1	8	2
TRAK2	ENSG00000115993	ENSSSCG00000016104	24.6115	21.5561	-3.0554	-0.191153	no.signif	2	0	2	0
STRADB	ENSG00000082146	ENSSSCG00000031271	17.6096	28.2828	10.6733	0.683257	no.signif	7	0	5	2
ALS2	ENSG00000003393	ENSSSCG00000016109	13.4983	7.31228	-6.18606	-0.883485	no.signif	4	3	1	0
FZD7	ENSG00000155760	ENSSSCG00000016111	8.11043	9.69426	1.58382	0.257061	no.signif	12	10	2	0
BMPR2	ENSG00000204217	ENSSSCG00000016113	15.5814	38.029	22.4476	1.28673	no.signif	5	3	1	1
FAM117B	ENSG00000138439	ENSSSCG00000016114	1.66118	10.1289	8.46777	2.60097	no.signif	3	1	0	2
ICA1L	ENSG00000163596	ENSSSCG00000016115	5.44014	1.78359	-3.65654	-1.60344	no.signif	5	2	0	3
WDR12	ENSG00000138442	ENSSSCG00000016116	19.1764	12.8775	-6.2989	-0.574111	no.signif	3	0	3	0
CARF	ENSG00000138380	ENSSSCG00000016117	5.16538	24.0417	18.8763	2.2164	no.signif	4	1	2	1
NBEAL1	ENSG00000144426	ENSSSCG00000016118	25.0749	62.8755	37.8006	1.32591	no.signif	3	0	3	0
ABI2	ENSG00000138443	ENSSSCG00000034630	10.0614	7.14129	-2.92014	-0.493993	no.signif	3	0	3	0
RAPH1	ENSG00000173166	ENSSSCG00000016119	21.8884	14.9638	-6.92456	-0.548381	no.signif	14	10	4	0
CD28	ENSG00000178562	ENSSSCG00000028561	3.40849	1.23384	-2.17465	-1.45856	no.signif	9	3	5	1
CTLA4	ENSG00000163599	ENSSSCG00000016122	0.30445	1.89651	1.59206	2.60003	no.signif	2	2	0	0
ICOS	ENSG00000163600	ENSSSCG00000025042	0.198826	3.52635	3.32753	4.08189	no.signif	2	0	2	0
NRP2	ENSG00000118257	ENSSSCG00000026383	21.7084	11.0256	-10.6828	-0.976754	no.signif	4	3	1	0
NDUFS1	ENSG00000023228	ENSSSCG00000016127	74.3923	31.3221	-43.0703	-1.24771	no.signif	1	0	0	1
EEF1B2	ENSG00000114942	ENSSSCG00000016128	529.945	787.038	257.093	0.570582	no.signif	1	0	0	1
ADAM23	ENSG00000114948	ENSSSCG00000016131	1.05741	0.725242	-0.332165	-0.537819	no.signif	1	0	1	0
CPO	ENSG00000144410	ENSSSCG00000016135	0.752611	0.00947801	-0.743133	-5.29103	no.signif	1	0	1	0
KLF7	ENSG00000118263	ENSSSCG00000029998	15.7613	32.0683	16.3069	1.02429	no.signif	22	7	12	3
CREB1	ENSG00000118260	ENSSSCG00000034395	26.7828	35.5807	8.79789	0.409655	no.signif	1	0	1	0
METTL21A	ENSG00000144401	ENSSSCG00000036466	6.50933	13.5337	7.02441	1.05483	no.signif	1	1	0	0
CCNYL1	ENSG00000163249	ENSSSCG00000024696	14.1934	34.9462	20.7527	1.29931	no.signif	1	0	1	0
FZD5	ENSG00000163251	ENSSSCG00000016140	2.5276	2.74315	0.21555	0.117618	no.signif	4	2	2	0
PLEKHM3	ENSG00000178385	ENSSSCG00000016141	4.51693	3.37554	-1.14139	-0.419146	no.signif	3	3	0	0
MAP2	ENSG00000078018	ENSSSCG00000016151	4.39906	4.98975	0.59069	0.181385	no.signif	4	0	4	0
KANSL1L	ENSG00000144445	ENSSSCG00000022830	16.768	113.414	96.646	2.75708	no.signif	2	0	2	0
ACADL	ENSG00000115361	ENSSSCG00000016156	8.44703	44.9385	36.4914	2.41005	no.signif	4	1	3	0
MYL1	ENSG00000168530	ENSSSCG00000016157	0.0667049	1.44249	1.37579	4.24307	no.signif	1	0	1	0
LANCL1	ENSG00000115365	ENSSSCG00000016158	14.8153	27.1711	12.3558	0.874542	no.signif	1	0	0	1
CPS1	ENSG00000021826	ENSSSCG00000016159	2.36708	1.81289	-0.554187	-0.38296	no.signif	1	0	0	1
ERBB4	ENSG00000178568	ENSSSCG00000016160	2.15724	3.14204	0.984796	0.540425	no.signif	4	1	3	0
IKZF2	ENSG00000030419	ENSSSCG00000016164	4.86065	16.7969	11.9363	1.78687	no.signif	5	2	3	0
VWC2L	ENSG00000174453	ENSSSCG00000016168	0.0149166	1.17017	1.15526	5.56575	Up-regulated in pig	2	0	1	1
BARD1	ENSG00000138376	ENSSSCG00000016170	4.49895	3.91209	-0.586861	-0.201169	no.signif	1	0	1	0
FN1	ENSG00000115414	ENSSSCG00000016174	81.2103	530.206	448.996	2.70667	no.signif	3	3	0	0
PECR	ENSG00000115425	ENSSSCG00000022758	21.2196	36.6256	15.406	0.787167	no.signif	1	0	1	0
IGFBP2	ENSG00000115457	ENSSSCG00000035392	57.776	20.5249	-37.2511	-1.49264	no.signif	7	5	2	0
IGFBP5	ENSG00000115461	ENSSSCG00000025924	112.983	55.29	-57.6934	-1.03089	no.signif	42	32	9	1
TNS1	ENSG00000079308	ENSSSCG00000027669	200.059	194.724	-5.3348	-0.0389914	no.signif	15	7	6	2
AAMP	ENSG00000127837	ENSSSCG00000016189	33.7338	19.5151	-14.2187	-0.789292	no.signif	6	6	0	0
PNKD	ENSG00000127838	ENSSSCG00000029002	30.1431	9.40405	-20.7391	-1.67942	no.signif	6	6	0	0
TMBIM1	ENSG00000135926	ENSSSCG00000016186	244.73	87.2313	-157.498	-1.48817	no.signif	8	5	3	0
CATIP	ENSG00000158428	ENSSSCG00000016187	0.21522	1.18685	0.971633	2.40984	no.signif	8	7	1	0
SLC11A1	ENSG00000018280	ENSSSCG00000039798	13.1561	6.83707	-6.31901	-0.943267	no.signif	8	8	0	0
CTDSP1	ENSG00000144579	ENSSSCG00000036938	67.9577	22.6299	-45.3278	-1.58598	no.signif	7	4	3	0
BCS1L	ENSG00000074582	ENSSSCG00000035775	12.9349	4.75682	-8.17805	-1.44128	no.signif	2	1	0	1
RNF25	ENSG00000163481	ENSSSCG00000016202	5.02611	6.58598	1.55987	0.389278	no.signif	3	1	1	1
STK36	ENSG00000163482	ENSSSCG00000026964	11.0704	3.4643	-7.60607	-1.67321	no.signif	3	1	1	1
TTLL4	ENSG00000135912	ENSSSCG00000016201	3.10362	2.9148	-0.188822	-0.090256	no.signif	12	5	5	2
CYP27A1	ENSG00000135929	ENSSSCG00000016199	8.72154	30.057	21.3355	1.78387	no.signif	1	0	1	0
PRKAG3	ENSG00000115592	ENSSSCG00000016200	0.0405975	0.340775	0.300178	2.79341	no.signif	8	2	5	1
WNT6	ENSG00000115596	ENSSSCG00000036932	0.411858	0.928965	0.517107	1.15432	no.signif	4	2	1	1
CRYBA2	ENSG00000163499	ENSSSCG00000040776	0.00217127	0.73204	0.729869	5.92995	no.signif	1	1	0	0
NHEJ1	ENSG00000187736	ENSSSCG00000016205	5.63818	2.92867	-2.70951	-0.942622	no.signif	8	6	2	0
CNPPD1	ENSG00000115649	ENSSSCG00000016206	15.9494	13.0049	-2.94446	-0.294239	no.signif	3	2	1	0
RETREG2	ENSG00000144567	ENSSSCG00000016207	23.6282	28.2734	4.64521	0.258836	no.signif	3	2	1	0
ABCB6	ENSG00000115657	ENSSSCG00000016210	9.71724	5.80357	-3.91367	-0.742607	no.signif	1	0	1	0
GLB1L	ENSG00000163521	ENSSSCG00000016213	5.20387	7.58748	2.3836	0.543165	no.signif	1	0	1	0
STK16	ENSG00000115661	ENSSSCG00000016214	10.6587	9.77259	-0.886097	-0.125094	no.signif	1	0	1	0
TUBA4A	ENSG00000127824	ENSSSCG00000016216	4.80467	9.11751	4.31284	0.922783	no.signif	4	2	2	0
TUBA4B	ENSG00000243910	ENSSSCG00000000194	0.00888059	35.9397	35.9308	10.8949	Up-regulated in pig	1	0	1	0
DNAJB2	ENSG00000135924	ENSSSCG00000016217	16.3665	12.7227	-3.64376	-0.363085	no.signif	4	2	2	0
RESP18	ENSG00000182698	ENSSSCG00000016219	0.00108259	0.707042	0.705959	6.01569	no.signif	1	0	1	0
DNPEP	ENSG00000123992	ENSSSCG00000016220	27.7633	15.6218	-12.1416	-0.82922	no.signif	11	7	4	0
DES	ENSG00000175084	ENSSSCG00000020785	52.0362	8.06399	-43.9722	-2.68844	no.signif	2	2	0	0
SPEG	ENSG00000072195	ENSSSCG00000032522	9.49632	2.00827	-7.48806	-2.23577	no.signif	2	2	0	0
GMPPA	ENSG00000144591	ENSSSCG00000023935	8.79042	10.8288	2.0384	0.300564	no.signif	1	0	1	0
CHPF	ENSG00000123989	ENSSSCG00000021610	8.19055	4.4682	-3.72236	-0.872804	no.signif	6	0	6	0
TMEM198	ENSG00000188760	ENSSSCG00000027541	0.653214	0.303279	-0.349936	-1.08203	no.signif	6	0	6	0
OBSL1	ENSG00000124006	ENSSSCG00000028052	25.4029	4.78321	-20.6197	-2.4065	no.signif	1	0	1	0
STK11IP	ENSG00000144589	ENSSSCG00000032964	13.2786	1.85936	-11.4192	-2.82957	no.signif	1	0	0	1
SLC4A3	ENSG00000114923	ENSSSCG00000022846	2.69777	1.17163	-1.52614	-1.19632	no.signif	1	0	1	0
EPHA4	ENSG00000116106	ENSSSCG00000016230	14.0075	7.3283	-6.67917	-0.933709	no.signif	4	3	1	0
SGPP2	ENSG00000163082	ENSSSCG00000025993	1.92816	0.407606	-1.52056	-2.21448	no.signif	1	0	1	0
ACSL3	ENSG00000123983	ENSSSCG00000016223	44.2063	10.6127	-33.5936	-2.05743	no.signif	7	0	7	0
KCNE4	ENSG00000152049	ENSSSCG00000038149	4.06681	1.73287	-2.33394	-1.22597	no.signif	1	0	1	0
WDFY1	ENSG00000085449	ENSSSCG00000025174	34.3423	19.682	-14.6603	-0.8028	no.signif	3	0	3	0
SERPINE2	ENSG00000135919	ENSSSCG00000016233	8.51456	7.94386	-0.570701	-0.0999704	no.signif	2	0	2	0
FAM124B	ENSG00000124019	ENSSSCG00000021852	2.04017	1.48005	-0.560126	-0.460388	no.signif	3	0	1	2
NYAP2	ENSG00000144460	ENSSSCG00000016239	0.0500954	0.449315	0.39922	2.93416	no.signif	1	0	0	1
IRS1	ENSG00000169047	ENSSSCG00000025729	6.24888	5.95562	-0.293255	-0.0692313	no.signif	11	7	2	2
RHBDD1	ENSG00000144468	ENSSSCG00000016243	26.4902	8.90034	-17.5899	-1.57245	no.signif	1	0	1	0
MFF	ENSG00000168958	ENSSSCG00000031572	43.0896	76.7293	33.6397	0.83229	no.signif	1	0	1	0
AGFG1	ENSG00000173744	ENSSSCG00000016248	73.1294	33.6486	-39.4808	-1.11968	no.signif	1	0	0	1
PID1	ENSG00000153823	ENSSSCG00000035058	18.3846	27.9235	9.53887	0.602712	no.signif	2	0	2	0
SLC16A14	ENSG00000163053	ENSSSCG00000016260	1.26105	10.4461	9.18504	3.04025	no.signif	6	2	3	1
SP110	ENSG00000135899	ENSSSCG00000016261	11.0923	17.835	6.7427	0.684663	no.signif	6	3	3	0
SP100	ENSG00000067066	ENSSSCG00000016263	71.3852	38.7922	-32.593	-0.879688	no.signif	2	1	1	0
CAB39	ENSG00000135932	ENSSSCG00000016266	49.5459	56.0959	6.55	0.179096	no.signif	5	4	1	0
ITM2C	ENSG00000135916	ENSSSCG00000016267	13.1572	46.5328	33.3757	1.82161	no.signif	4	3	1	0
PSMD1	ENSG00000173692	ENSSSCG00000016272	49.7758	25.2179	-24.558	-0.980717	no.signif	2	1	1	0
HTR2B	ENSG00000135914	ENSSSCG00000016273	0.478362	2.8463	2.36794	2.54813	no.signif	9	3	5	1
ARMC9	ENSG00000135931	ENSSSCG00000023994	4.98886	4.2897	-0.699166	-0.217365	no.signif	8	5	3	0
B3GNT7	ENSG00000156966	ENSSSCG00000033015	1.43125	2.15927	0.728025	0.589893	no.signif	4	3	1	0
NCL	ENSG00000115053	ENSSSCG00000016275	167.889	131.718	-36.1708	-0.35003	no.signif	3	3	0	0
NMUR1	ENSG00000171596	ENSSSCG00000016277	0.406703	0.50113	0.0944268	0.29467	no.signif	3	2	1	0
PDE6D	ENSG00000156973	ENSSSCG00000016279	7.42381	22.6373	15.2135	1.60717	no.signif	2	0	1	1
DIS3L2	ENSG00000144535	ENSSSCG00000022177	10.0396	12.2349	2.19529	0.285043	no.signif	1	1	0	0
KCNJ13	ENSG00000115474	ENSSSCG00000025038	0.0595668	1.85589	1.79633	4.74532	no.signif	3	1	1	1
SNORC	ENSG00000182600	ENSSSCG00000016294	0.583332	0.146007	-0.437324	-1.92722	no.signif	8	4	4	0
ATG16L1	ENSG00000085978	ENSSSCG00000016300	15.3471	14.2408	-1.10634	-0.107866	no.signif	3	3	0	0
DGKD	ENSG00000077044	ENSSSCG00000009432	20.0841	6.47333	-13.6107	-1.63196	no.signif	6	5	0	1
TRPM8	ENSG00000144481	ENSSSCG00000016314	0.651657	0.10509	-0.546567	-2.52332	no.signif	1	0	1	0
ARL4C	ENSG00000188042	ENSSSCG00000034293	4.3841	9.89852	5.51442	1.1731	no.signif	12	11	1	0
SH3BP4	ENSG00000130147	ENSSSCG00000034692	13.1225	15.61	2.48758	0.250261	no.signif	5	3	1	1
IQCA1	ENSG00000132321	ENSSSCG00000016321	1.91109	0.0080457	-1.90305	-6.73413	Up-regulated in human	6	6	0	0
ACKR3	ENSG00000144476	ENSSSCG00000016322	12.9437	24.3693	11.4256	0.912292	no.signif	4	2	1	1
COPS8	ENSG00000198612	ENSSSCG00000016323	30.2479	38.8846	8.63672	0.362259	no.signif	9	6	3	0
COL6A3	ENSG00000163359	ENSSSCG00000027331	173.104	55.0801	-118.023	-1.65185	no.signif	10	9	0	1
MLPH	ENSG00000115648	ENSSSCG00000032849	2.92618	2.53453	-0.391651	-0.206542	no.signif	1	1	0	0
RAB17	ENSG00000124839	ENSSSCG00000016328	1.54611	0.625141	-0.920973	-1.2928	no.signif	11	5	4	2
LRRFIP1	ENSG00000124831	ENSSSCG00000016330	52.5899	41.2393	-11.3506	-0.350691	no.signif	6	5	1	0
RAMP1	ENSG00000132329	ENSSSCG00000016331	7.15002	6.45837	-0.691654	-0.146562	no.signif	2	0	1	1
SCLY	ENSG00000132330	ENSSSCG00000016334	5.30708	4.40137	-0.905714	-0.269409	no.signif	1	0	1	0
HES6	ENSG00000144485	ENSSSCG00000016342	1.25717	9.58963	8.33247	2.92137	no.signif	1	0	1	0
HDAC4	ENSG00000068024	ENSSSCG00000024777	16.3499	5.68748	-10.6624	-1.52177	no.signif	3	1	2	0
COPS9	ENSG00000172428	ENSSSCG00000020790	129.527	177.603	48.0759	0.455371	no.signif	2	0	2	0
GPC1	ENSG00000063660	ENSSSCG00000016364	11.3935	7.68974	-3.70371	-0.566589	no.signif	8	6	1	1
ANKMY1	ENSG00000144504	ENSSSCG00000016365	5.39507	0.374665	-5.02041	-3.81264	Up-regulated in human	1	0	0	1
RNPEPL1	ENSG00000142327	ENSSSCG00000016367	13.8491	11.827	-2.02213	-0.227533	no.signif	1	0	0	1
CROCC2	ENSG00000226321	ENSSSCG00000036261	0.0947915	2.45649	2.3617	4.55686	no.signif	1	1	0	0
STK25	ENSG00000115694	ENSSSCG00000016372	54.9147	19.2035	-35.7112	-1.51533	no.signif	2	1	1	0
DTYMK	ENSG00000168393	ENSSSCG00000034147	10.4273	8.21548	-2.2118	-0.343574	no.signif	2	0	0	2
ING5	ENSG00000168395	ENSSSCG00000032505	15.482	5.06227	-10.4197	-1.61082	no.signif	2	0	0	2
CNTN4	ENSG00000144619	ENSSSCG00000011527	5.05551	5.13162	0.0761149	0.0215168	no.signif	1	0	0	1
IL5RA	ENSG00000091181	ENSSSCG00000011528	0.333026	1.21624	0.883212	1.83785	no.signif	1	0	1	0
CRBN	ENSG00000113851	ENSSSCG00000011530	34.1359	35.9137	1.77783	0.0732248	no.signif	1	1	0	0
ITPR1	ENSG00000150995	ENSSSCG00000023437	22.1018	41.6789	19.5771	0.914847	no.signif	1	0	1	0
BHLHE40	ENSG00000134107	ENSSSCG00000036136	37.5341	14.125	-23.4091	-1.40932	no.signif	23	21	2	0
LMCD1	ENSG00000071282	ENSSSCG00000011538	64.9675	21.7806	-43.1869	-1.57624	no.signif	5	1	4	0
RAD18	ENSG00000070950	ENSSSCG00000026158	4.88493	11.9212	7.03625	1.28538	no.signif	13	7	5	1
SRGAP3	ENSG00000196220	ENSSSCG00000033624	2.38199	1.53698	-0.845012	-0.628758	no.signif	3	1	2	0
THUMPD3	ENSG00000134077	ENSSSCG00000011542	18.1774	24.3493	6.17193	0.421535	no.signif	3	1	2	0
SETD5	ENSG00000168137	ENSSSCG00000011540	107.521	29.8541	-77.6667	-1.84827	no.signif	2	1	1	0
MTMR14	ENSG00000163719	ENSSSCG00000011546	23.8807	31.5034	7.6227	0.399516	no.signif	1	0	1	0
BRPF1	ENSG00000156983	ENSSSCG00000011548	4.77099	6.70357	1.93257	0.489769	no.signif	5	1	3	1
CAMK1	ENSG00000134072	ENSSSCG00000011550	27.2979	13.3134	-13.9845	-1.03536	no.signif	2	0	1	1
TADA3	ENSG00000171148	ENSSSCG00000011551	15.1591	13.7825	-1.37657	-0.137249	no.signif	3	0	3	0
ARPC4	ENSG00000241553	ENSSSCG00000011552	76.3582	60.2251	-16.1331	-0.342367	no.signif	3	0	3	0
CIDEC	ENSG00000187288	ENSSSCG00000011557	388.665	319.395	-69.2704	-0.283179	no.signif	2	1	1	0
IL17RC	ENSG00000163702	ENSSSCG00000011559	15.1643	8.14963	-7.01463	-0.89505	no.signif	6	0	4	2
CRELD1	ENSG00000163703	ENSSSCG00000011560	18.4826	16.2427	-2.23987	-0.186266	no.signif	6	2	4	0
PRRT3	ENSG00000163704	ENSSSCG00000011561	0.373421	0.75363	0.380209	0.993945	no.signif	8	3	4	1
FANCD2	ENSG00000144554	ENSSSCG00000011563	4.9064	4.08553	-0.820872	-0.263553	no.signif	5	0	4	1
FANCD2OS	ENSG00000163705	ENSSSCG00000034155	0.272567	0.320434	0.0478671	0.22577	no.signif	2	1	1	0
BRK1	ENSG00000254999	ENSSSCG00000011565	69.1036	117.516	48.4125	0.765939	no.signif	5	0	5	0
SEC13	ENSG00000157020	ENSSSCG00000011572	42.9956	31.2707	-11.7249	-0.459252	no.signif	3	0	2	1
ATP2B2	ENSG00000157087	ENSSSCG00000023084	0.0223332	0.658027	0.635694	4.36882	no.signif	2	0	1	1
TAMM41	ENSG00000144559	ENSSSCG00000011578	8.05457	6.87126	-1.18331	-0.228925	no.signif	1	0	1	0
TIMP4	ENSG00000157150	ENSSSCG00000033000	113.089	14.4432	-98.6454	-2.96812	no.signif	13	8	5	0
PPARG	ENSG00000132170	ENSSSCG00000011579	125.282	94.7875	-30.4941	-0.402369	no.signif	21	17	4	0
TSEN2	ENSG00000154743	ENSSSCG00000011580	10.05	6.81999	-3.23002	-0.558676	no.signif	24	22	1	1
MKRN2OS	ENSG00000225526	ENSSSCG00000011581	0.0579905	0.723327	0.665336	3.43105	no.signif	3	1	2	0
MKRN2	ENSG00000075975	ENSSSCG00000029877	8.3732	16.078	7.70475	0.940408	no.signif	3	1	2	0
RAF1	ENSG00000132155	ENSSSCG00000024453	42.2657	38.2159	-4.04975	-0.145277	no.signif	2	0	2	0
TMEM40	ENSG00000088726	ENSSSCG00000011583	0.431405	0.39033	-0.0410751	-0.140914	no.signif	2	0	2	0
IQSEC1	ENSG00000144711	ENSSSCG00000027812	14.0504	11.946	-2.10436	-0.233898	no.signif	3	0	3	0
NUP210	ENSG00000132182	ENSSSCG00000011610	1.21951	2.00184	0.782329	0.710431	no.signif	2	0	2	0
HDAC11	ENSG00000163517	ENSSSCG00000028031	4.95273	5.04659	0.0938533	0.0270289	no.signif	2	1	0	1
FBLN2	ENSG00000163520	ENSSSCG00000011609	56.2014	45.7307	-10.4706	-0.297382	no.signif	6	1	4	1
XPC	ENSG00000154767	ENSSSCG00000011602	15.6148	15.3147	-0.300115	-0.0279803	no.signif	2	1	0	1
LSM3	ENSG00000170860	ENSSSCG00000011601	3.81618	9.51723	5.70106	1.31615	no.signif	2	1	0	1
SLC6A6	ENSG00000131389	ENSSSCG00000011600	14.6842	6.84302	-7.84121	-1.10044	no.signif	7	5	2	0
CCDC174	ENSG00000154781	ENSSSCG00000040702	10.3593	11.3439	0.98466	0.130878	no.signif	2	2	0	0
FGD5	ENSG00000154783	ENSSSCG00000011598	9.03451	14.1059	5.07143	0.642211	no.signif	3	3	0	0
NR2C2	ENSG00000177463	ENSSSCG00000011594	14.5376	13.5161	-1.02153	-0.105039	no.signif	2	0	2	0
MRPS25	ENSG00000131368	ENSSSCG00000034318	23.1343	13.8075	-9.32688	-0.744167	no.signif	1	0	1	0
RBSN	ENSG00000131381	ENSSSCG00000036643	12.8379	10.5719	-2.26601	-0.279935	no.signif	1	0	0	1
CAPN7	ENSG00000131375	ENSSSCG00000030697	28.2026	23.212	-4.99058	-0.280846	no.signif	13	7	2	4
METTL6	ENSG00000206562	ENSSSCG00000011190	10.0302	8.97663	-1.05359	-0.159939	no.signif	2	0	1	1
EAF1	ENSG00000144597	ENSSSCG00000026622	5.20125	13.5975	8.3962	1.3847	no.signif	9	2	5	2
COLQ	ENSG00000206561	ENSSSCG00000028911	3.40066	0.0656897	-3.33497	-5.49381	Up-regulated in human	6	1	1	4
ANKRD28	ENSG00000206560	ENSSSCG00000011194	31.5797	11.8909	-19.6887	-1.40838	no.signif	3	0	3	0
GALNT15	ENSG00000131386	ENSSSCG00000011195	77.6468	9.52113	-68.1257	-3.02639	no.signif	15	9	2	4
OXNAD1	ENSG00000154814	ENSSSCG00000011197	6.67146	14.5219	7.85048	1.12099	no.signif	10	6	3	1
RFTN1	ENSG00000131378	ENSSSCG00000011198	26.7615	18.0761	-8.6854	-0.565817	no.signif	17	12	5	0
PLCL2	ENSG00000154822	ENSSSCG00000029811	5.06622	10.8579	5.79172	1.09825	no.signif	1	0	1	0
TBC1D5	ENSG00000131374	ENSSSCG00000011199	68.0782	21.3506	-46.7275	-1.67245	no.signif	2	1	1	0
EFHB	ENSG00000163576	ENSSSCG00000011205	0.298947	0.723652	0.424706	1.24774	no.signif	2	0	2	0
RAB5A	ENSG00000144566	ENSSSCG00000037653	31.4	51.323	19.923	0.708661	no.signif	2	0	2	0
PP2D1	ENSG00000183977	ENSSSCG00000027327	0.00869973	23.8878	23.8791	10.3196	no.signif	3	0	2	1
KAT2B	ENSG00000114166	ENSSSCG00000024621	17.2422	63.0588	45.8166	1.87015	no.signif	2	0	1	1
SGO1	ENSG00000129810	ENSSSCG00000011207	0.587673	0.849939	0.262266	0.524878	no.signif	5	0	4	1
ZNF385D	ENSG00000151789	ENSSSCG00000011208	11.2282	1.71539	-9.51285	-2.70342	no.signif	3	0	3	0
UBE2E2	ENSG00000182247	ENSSSCG00000031392	21.2325	37.2083	15.9758	0.809059	no.signif	1	0	1	0
UBE2E1	ENSG00000170142	ENSSSCG00000030084	49.9807	0.0231587	-49.9575	-10.5581	Up-regulated in human	6	1	5	0
NR1D2	ENSG00000174738	ENSSSCG00000027017	15.9969	55.4533	39.4564	1.79284	no.signif	1	0	0	1
THRB	ENSG00000151090	ENSSSCG00000036033	12.3338	41.3264	28.9926	1.74363	no.signif	9	5	4	0
TOP2B	ENSG00000077097	ENSSSCG00000011213	45.7012	68.1341	22.4329	0.576041	no.signif	2	1	1	0
LRRC3B	ENSG00000179796	ENSSSCG00000011216	0.117938	4.01299	3.89505	4.97475	Up-regulated in pig	2	0	1	1
NEK10	ENSG00000163491	ENSSSCG00000011217	0.978816	0.860222	-0.118593	-0.184318	no.signif	4	0	2	2
SLC4A7	ENSG00000033867	ENSSSCG00000011218	15.0824	20.4345	5.35214	0.437894	no.signif	9	0	6	3
EOMES	ENSG00000163508	ENSSSCG00000040057	0.342856	0.977248	0.634392	1.48433	no.signif	5	3	1	1
CMC1	ENSG00000187118	ENSSSCG00000041813	16.9937	9.13201	-7.86168	-0.895265	no.signif	1	0	1	0
AZI2	ENSG00000163512	ENSSSCG00000028258	118.344	19.9797	-98.3639	-2.56577	no.signif	1	0	1	0
ZCWPW2	ENSG00000206559	ENSSSCG00000038376	1.63189	3.75245	2.12056	1.19631	no.signif	1	0	1	0
RBMS3	ENSG00000144642	ENSSSCG00000036381	64.6931	28.613	-36.0801	-1.17666	no.signif	1	0	1	0
TGFBR2	ENSG00000163513	ENSSSCG00000011226	144.717	77.8962	-66.8213	-0.893529	no.signif	8	5	0	3
GADL1	ENSG00000144644	ENSSSCG00000038607	0.7095	8.27424	7.56474	3.5253	no.signif	1	0	1	0
STT3B	ENSG00000163527	ENSSSCG00000011229	68.6758	86.7482	18.0724	0.336989	no.signif	4	1	2	1
CMTM6	ENSG00000091317	ENSSSCG00000038362	24.0102	190.357	166.347	2.98646	no.signif	7	4	0	3
DYNC1LI1	ENSG00000144635	ENSSSCG00000011233	17.0443	23.4306	6.38629	0.458874	no.signif	2	0	2	0
CCR4	ENSG00000183813	ENSSSCG00000034660	0.322554	1.06203	0.739481	1.68869	no.signif	3	1	2	0
GLB1	ENSG00000170266	ENSSSCG00000024119	34.7342	28.0081	-6.72611	-0.310413	no.signif	1	0	1	0
TMPPE	ENSG00000188167	ENSSSCG00000037371	1.55614	3.04634	1.4902	0.964591	no.signif	1	0	1	0
CRTAP	ENSG00000170275	ENSSSCG00000039054	151.616	21.9919	-129.624	-2.78482	no.signif	1	0	0	1
CLASP2	ENSG00000163539	ENSSSCG00000011236	30.2497	31.005	0.755299	0.0355684	no.signif	4	2	2	0
TRANK1	ENSG00000168016	ENSSSCG00000011239	10.5848	11.1029	0.518104	0.0688794	no.signif	3	0	3	0
EPM2AIP1	ENSG00000178567	ENSSSCG00000030247	4.56892	9.83852	5.2696	1.1049	no.signif	2	2	0	0
MLH1	ENSG00000076242	ENSSSCG00000024222	19.7315	10.2845	-9.44695	-0.939351	no.signif	2	2	0	0
LRRFIP2	ENSG00000093167	ENSSSCG00000027738	30.5912	26.2453	-4.34588	-0.220979	no.signif	7	1	6	0
GOLGA4	ENSG00000144674	ENSSSCG00000011243	54.4068	95.7193	41.3125	0.814908	no.signif	2	0	2	0
ITGA9	ENSG00000144668	ENSSSCG00000011245	5.61747	24.5341	18.9166	2.12482	no.signif	23	15	7	1
CTDSPL	ENSG00000144677	ENSSSCG00000028740	16.1225	29.2007	13.0783	0.85653	no.signif	11	5	1	5
VILL	ENSG00000136059	ENSSSCG00000011246	2.64748	0.463662	-2.18382	-2.48813	no.signif	5	4	0	1
PLCD1	ENSG00000187091	ENSSSCG00000027550	7.63166	41.2888	33.6571	2.43414	no.signif	2	0	0	2
ACAA1	ENSG00000060971	ENSSSCG00000011250	25.7298	64.9463	39.2164	1.33547	no.signif	1	0	1	0
MYD88	ENSG00000172936	ENSSSCG00000011251	8.61105	13.4121	4.8011	0.63868	no.signif	1	0	1	0
OXSR1	ENSG00000172939	ENSSSCG00000011253	16.6417	22.5286	5.88695	0.436733	no.signif	3	0	3	0
XYLB	ENSG00000093217	ENSSSCG00000011254	2.76171	2.57275	-0.188961	-0.101869	no.signif	3	3	0	0
EXOG	ENSG00000157036	ENSSSCG00000011258	7.42897	5.78546	-1.64352	-0.360182	no.signif	1	0	1	0
WDR48	ENSG00000114742	ENSSSCG00000011261	26.4574	30.9783	4.52085	0.227504	no.signif	2	0	2	0
GORASP1	ENSG00000114745	ENSSSCG00000034916	23.5451	15.6417	-7.90331	-0.589713	no.signif	4	2	1	1
TTC21A	ENSG00000168026	ENSSSCG00000011263	3.46719	3.06126	-0.405931	-0.179092	no.signif	4	2	1	1
CX3CR1	ENSG00000168329	ENSSSCG00000024024	0.603945	10.2137	9.60979	4.05767	no.signif	9	0	9	0
MYRIP	ENSG00000170011	ENSSSCG00000011269	1.10989	6.50366	5.39377	2.54011	no.signif	1	1	0	0
EIF1B	ENSG00000114784	ENSSSCG00000011270	30.1823	49.1812	18.999	0.704222	no.signif	3	1	2	0
ZNF619	ENSG00000177873	ENSSSCG00000011271	2.66614	3.22425	0.558115	0.27328	no.signif	2	0	2	0
ZNF621	ENSG00000172888	ENSSSCG00000026550	8.5679	2.86979	-5.69811	-1.57466	no.signif	1	0	0	1
CTNNB1	ENSG00000168036	ENSSSCG00000011274	187.114	108.945	-78.1683	-0.780256	no.signif	4	0	4	0
ULK4	ENSG00000168038	ENSSSCG00000025408	7.30465	6.64854	-0.65611	-0.135583	no.signif	2	1	1	0
TRAK1	ENSG00000182606	ENSSSCG00000011278	8.87521	15.9179	7.04267	0.842077	no.signif	6	5	1	0
ZBTB47	ENSG00000114853	ENSSSCG00000030065	12.3736	12.3135	-0.0600296	-0.0070105	no.signif	4	0	4	0
KLHL40	ENSG00000157119	ENSSSCG00000011286	0.00260286	0.313729	0.311126	4.68296	no.signif	1	0	1	0
CYP8B1	ENSG00000180432	ENSSSCG00000034388	0.0382479	1.86719	1.82894	5.28196	no.signif	9	4	5	0
ZNF662	ENSG00000182983	ENSSSCG00000011292	6.14183	19.4694	13.3276	1.66286	no.signif	1	0	0	1
FAM198A	ENSG00000144649	ENSSSCG00000011294	5.42916	5.12353	-0.305632	-0.0834332	no.signif	4	0	4	0
POMGNT2	ENSG00000144647	ENSSSCG00000011293	2.9535	4.71708	1.76358	0.673647	no.signif	3	1	2	0
SNRK	ENSG00000163788	ENSSSCG00000011295	25.8714	42.9008	17.0294	0.729423	no.signif	2	1	1	0
TOPAZ1	ENSG00000173769	ENSSSCG00000029268	0.0017067	6.33341	6.33171	9.08178	Up-regulated in pig	1	1	0	0
TCAIM	ENSG00000179152	ENSSSCG00000031304	13.5998	11.639	-1.96079	-0.224439	no.signif	1	0	1	0
ZNF445	ENSG00000185219	ENSSSCG00000024556	3.74317	8.42934	4.68618	1.16902	no.signif	1	0	1	0
TMEM42	ENSG00000169964	ENSSSCG00000031576	6.19226	3.77204	-2.42023	-0.713631	no.signif	3	1	1	1
ZDHHC3	ENSG00000163812	ENSSSCG00000011301	36.1572	16.3952	-19.762	-1.14053	no.signif	1	0	1	0
EXOSC7	ENSG00000075914	ENSSSCG00000011300	14.8175	17.8304	3.01297	0.266879	no.signif	1	0	1	0
CLEC3B	ENSG00000163815	ENSSSCG00000011299	32.316	95.8363	63.5203	1.56803	no.signif	1	0	1	0
CDCP1	ENSG00000163814	ENSSSCG00000011298	1.44207	1.82208	0.380004	0.335367	no.signif	1	1	0	0
LARS2	ENSG00000011376	ENSSSCG00000011312	5.74886	9.47816	3.7293	0.720345	no.signif	1	0	1	0
LIMD1	ENSG00000144791	ENSSSCG00000011313	8.241	8.10465	-0.136349	-0.0240399	no.signif	2	2	0	0
SLC6A20	ENSG00000163817	ENSSSCG00000028643	1.443	3.82573	2.38273	1.40046	no.signif	2	0	2	0
LZTFL1	ENSG00000163818	ENSSSCG00000011314	8.79445	35.4768	26.6824	2.01098	no.signif	1	0	1	0
CCR9	ENSG00000173585	ENSSSCG00000011316	0.0370823	0.398418	0.361336	3.11679	no.signif	1	0	1	0
FYCO1	ENSG00000163820	ENSSSCG00000011317	9.78615	19.0473	9.26112	0.960055	no.signif	2	0	2	0
CXCR6	ENSG00000172215	ENSSSCG00000011318	1.48827	5.01367	3.5254	1.74545	no.signif	11	2	4	5
XCR1	ENSG00000173578	ENSSSCG00000026707	0.768486	1.48552	0.717038	0.941907	no.signif	1	0	1	0
CCR1	ENSG00000163823	ENSSSCG00000011322	8.0724	10.9672	2.89484	0.44166	no.signif	6	0	2	4
CCR2	ENSG00000121807	ENSSSCG00000024311	2.42827	11.2418	8.81357	2.20623	no.signif	4	3	1	0
CCR5	ENSG00000160791	ENSSSCG00000024344	1.21061	13.651	12.4403	3.48439	no.signif	11	9	2	0
CCRL2	ENSG00000121797	ENSSSCG00000023557	1.96595	4.75826	2.79231	1.27092	no.signif	1	0	1	0
LTF	ENSG00000012223	ENSSSCG00000029879	1.74071	0.391507	-1.3492	-2.12444	no.signif	6	0	5	1
RTP3	ENSG00000163825	ENSSSCG00000045673	0.00705586	1.58676	1.57971	6.54874	Up-regulated in pig	5	1	2	2
ALS2CL	ENSG00000178038	ENSSSCG00000021997	2.50996	5.70202	3.19206	1.1806	no.signif	10	1	8	1
PRSS45	ENSG00000188086	ENSSSCG00000040146	0.0143145	1.6226	1.60829	6.06921	no.signif	1	0	1	0
MYL3	ENSG00000160808	ENSSSCG00000011325	2.34367	0.810459	-1.53321	-1.52041	no.signif	5	2	2	1
PTH1R	ENSG00000160801	ENSSSCG00000011326	8.58871	6.18851	-2.4002	-0.472199	no.signif	5	0	5	0
CCDC12	ENSG00000160799	ENSSSCG00000011329	14.9987	22.314	7.31536	0.572802	no.signif	2	1	1	0
NBEAL2	ENSG00000160796	ENSSSCG00000011330	6.77065	5.25954	-1.51111	-0.363747	no.signif	3	1	1	1
SETD2	ENSG00000181555	ENSSSCG00000011332	20.5475	32.0431	11.4956	0.6408	no.signif	2	0	2	0
KIF9	ENSG00000088727	ENSSSCG00000040510	2.87507	2.74951	-0.125558	-0.0641935	no.signif	2	0	2	0
KLHL18	ENSG00000114648	ENSSSCG00000024513	10.5329	7.25323	-3.27966	-0.537588	no.signif	1	0	1	0
SCAP	ENSG00000114650	ENSSSCG00000026281	20.6153	9.33184	-11.2835	-1.14264	no.signif	6	1	4	1
CSPG5	ENSG00000114646	ENSSSCG00000039224	0.249347	1.59967	1.35032	2.63381	no.signif	3	0	3	0
SMARCC1	ENSG00000173473	ENSSSCG00000011340	14.1854	32.4087	18.2233	1.1914	no.signif	9	1	6	2
DHX30	ENSG00000132153	ENSSSCG00000011342	19.0389	14.4829	-4.55601	-0.394363	no.signif	11	0	5	6
CDC25A	ENSG00000164045	ENSSSCG00000021494	0.491989	4.98151	4.48952	3.31375	no.signif	2	0	0	2
NME6	ENSG00000172113	ENSSSCG00000011347	8.88582	18.8093	9.92349	1.08101	no.signif	3	0	1	2
PLXNB1	ENSG00000164050	ENSSSCG00000011346	27.0421	5.80071	-21.2413	-2.21895	no.signif	8	0	1	7
CCDC51	ENSG00000164051	ENSSSCG00000011350	5.19302	6.98139	1.78837	0.42623	no.signif	14	3	2	9
TMA7	ENSG00000232112	ENSSSCG00000011351	152.015	210.01	57.995	0.466218	no.signif	14	3	2	9
ATRIP	ENSG00000164053	ENSSSCG00000011359	2.14361	3.87566	1.73205	0.851401	no.signif	8	3	4	1
TREX1	ENSG00000213689	ENSSSCG00000011358	2.91567	2.36708	-0.548585	-0.299574	no.signif	9	3	5	1
SHISA5	ENSG00000164054	ENSSSCG00000011357	40.4401	28.0175	-12.4227	-0.529303	no.signif	5	3	2	0
PFKFB4	ENSG00000114268	ENSSSCG00000011353	1.5088	5.99951	4.49071	1.98432	no.signif	3	1	2	0
SLC26A6	ENSG00000225697	ENSSSCG00000011361	3.4122	2.67391	-0.738294	-0.35059	no.signif	2	1	0	1
NCKIPSD	ENSG00000213672	ENSSSCG00000011364	7.56182	3.4423	-4.11952	-1.13308	no.signif	5	1	3	1
IP6K2	ENSG00000068745	ENSSSCG00000040922	49.9156	23.8143	-26.1013	-1.06734	no.signif	6	1	5	0
PRKAR2A	ENSG00000114302	ENSSSCG00000011363	13.2941	31.5491	18.2551	1.24619	no.signif	4	1	2	1
SLC25A20	ENSG00000178537	ENSSSCG00000011366	19.0614	29.3044	10.243	0.6202	no.signif	1	0	1	0
ARIH2	ENSG00000177479	ENSSSCG00000011367	50.4547	33.6677	-16.787	-0.583482	no.signif	4	1	1	2
P4HTM	ENSG00000178467	ENSSSCG00000011368	7.45666	6.06861	-1.38805	-0.296722	no.signif	3	3	0	0
WDR6	ENSG00000178252	ENSSSCG00000011369	18.2662	3.60075	-14.6655	-2.3396	no.signif	1	0	1	0
NDUFAF3	ENSG00000178057	ENSSSCG00000011371	27.9976	15.0116	-12.986	-0.89878	no.signif	2	1	0	1
QARS	ENSG00000172053	ENSSSCG00000032031	89.44	57.7062	-31.7338	-0.632106	no.signif	4	2	1	1
USP19	ENSG00000172046	ENSSSCG00000011375	14.4897	14.6075	0.117858	0.0116793	no.signif	3	1	1	1
LAMB2	ENSG00000172037	ENSSSCG00000011377	162.403	44.9173	-117.486	-1.854	no.signif	8	4	3	1
CCDC71	ENSG00000177352	ENSSSCG00000011378	4.93109	7.14052	2.20943	0.533219	no.signif	17	10	5	2
KLHDC8B	ENSG00000185909	ENSSSCG00000011379	30.9972	5.04513	-25.9521	-2.61678	no.signif	26	13	12	1
C3orf84	ENSG00000236980	ENSSSCG00000011380	0.00464439	0.746991	0.742347	5.69186	no.signif	4	1	2	1
C3orf62	ENSG00000188315	ENSSSCG00000036636	1.80271	6.77346	4.97075	1.90387	no.signif	11	9	1	1
USP4	ENSG00000114316	ENSSSCG00000011382	21.4262	17.9218	-3.50434	-0.257525	no.signif	10	7	1	2
RHOA	ENSG00000067560	ENSSSCG00000022080	269.582	55.959	-213.623	-2.26808	no.signif	9	8	1	0
TCTA	ENSG00000145022	ENSSSCG00000037459	9.46068	7.64831	-1.81237	-0.306442	no.signif	9	8	1	0
NICN1	ENSG00000145029	ENSSSCG00000031594	3.4512	11.3931	7.94187	1.72008	no.signif	5	4	1	0
DAG1	ENSG00000173402	ENSSSCG00000034357	10.945	28.1138	17.1688	1.3602	no.signif	6	4	2	0
APEH	ENSG00000164062	ENSSSCG00000011385	23.1735	14.992	-8.18143	-0.627938	no.signif	4	3	1	0
MST1	ENSG00000173531	ENSSSCG00000011386	20.8029	5.3491	-15.4538	-1.95742	no.signif	8	1	5	2
RNF123	ENSG00000164068	ENSSSCG00000011387	48.5326	9.56303	-38.9695	-2.3422	no.signif	8	1	5	2
AMIGO3	ENSG00000176020	ENSSSCG00000011389	0.0459498	7.11024	7.06429	6.99165	Up-regulated in pig	3	1	1	1
IP6K1	ENSG00000176095	ENSSSCG00000011390	10.3217	14.8646	4.54288	0.525772	no.signif	1	1	0	0
CDHR4	ENSG00000187492	ENSSSCG00000011391	0.0457314	0.585851	0.54012	3.41839	no.signif	8	6	2	0
UBA7	ENSG00000182179	ENSSSCG00000011393	18.9748	5.55272	-13.4221	-1.77098	no.signif	5	3	2	0
TRAIP	ENSG00000183763	ENSSSCG00000026977	1.02283	2.68031	1.65747	1.38116	no.signif	5	3	0	2
MST1R	ENSG00000164078	ENSSSCG00000027992	2.80899	5.9233	3.11432	1.07366	no.signif	4	2	2	0
RBM6	ENSG00000004534	ENSSSCG00000011394	50.2077	72.6347	22.427	0.532661	no.signif	1	1	0	0
RBM5	ENSG00000003756	ENSSSCG00000011395	97.1662	71.0994	-26.0668	-0.450563	no.signif	1	0	1	0
SEMA3F	ENSG00000001617	ENSSSCG00000011398	8.25384	9.14326	0.88942	0.147473	no.signif	5	0	5	0
GNAT1	ENSG00000114349	ENSSSCG00000042718	0.215272	1.66782	1.45255	2.89685	no.signif	8	6	2	0
SLC38A3	ENSG00000188338	ENSSSCG00000011397	0.404635	0.455326	0.0506906	0.166399	no.signif	7	4	3	0
GNAI2	ENSG00000114353	ENSSSCG00000011399	106.522	72.0374	-34.4848	-0.564271	no.signif	7	4	2	1
SEMA3B	ENSG00000012171	ENSSSCG00000011400	17.6481	10.0014	-7.64672	-0.818688	no.signif	7	3	4	0
LSMEM2	ENSG00000179564	ENSSSCG00000011401	0.128169	1.53809	1.40993	3.48599	no.signif	7	1	6	0
HYAL2	ENSG00000068001	ENSSSCG00000011405	27.8897	27.8374	-0.0523357	-0.00270883	no.signif	4	0	4	0
RASSF1	ENSG00000068028	ENSSSCG00000011407	13.2319	35.9582	22.7263	1.44161	no.signif	6	1	4	1
ZMYND10	ENSG00000004838	ENSSSCG00000011408	0.253101	0.582859	0.329758	1.17207	no.signif	9	4	5	0
CYB561D2	ENSG00000114395	ENSSSCG00000011410	5.53256	6.55832	1.02576	0.244972	no.signif	9	4	5	0
TMEM115	ENSG00000126062	ENSSSCG00000043195	8.37365	14.3359	5.96227	0.77499	no.signif	3	3	0	0
C3orf18	ENSG00000088543	ENSSSCG00000037433	3.813	0.646091	-3.16691	-2.54274	no.signif	9	5	3	1
HEMK1	ENSG00000114735	ENSSSCG00000025272	5.1192	8.32696	3.20776	0.700788	no.signif	5	2	3	0
CISH	ENSG00000114737	ENSSSCG00000040581	3.91662	8.35034	4.43372	1.09027	no.signif	14	7	7	0
MAPKAPK3	ENSG00000114738	ENSSSCG00000011415	13.9221	13.1674	-0.75473	-0.08035	no.signif	14	7	7	0
DOCK3	ENSG00000088538	ENSSSCG00000011416	0.209603	0.856707	0.647104	1.98065	no.signif	1	0	1	0
MANF	ENSG00000145050	ENSSSCG00000032914	26.2738	46.0679	19.7942	0.809905	no.signif	8	6	2	0
RBM15B	ENSG00000259956	ENSSSCG00000011420	5.31825	16.2284	10.9101	1.60768	no.signif	5	4	1	0
DCAF1	ENSG00000145041	ENSSSCG00000011417	6.38052	17.3451	10.9645	1.44135	no.signif	17	11	3	3
RAD54L2	ENSG00000164080	ENSSSCG00000011425	6.22572	5.89581	-0.329911	-0.0784213	no.signif	3	2	1	0
TEX264	ENSG00000164081	ENSSSCG00000011424	18.0729	11.4114	-6.66147	-0.662883	no.signif	5	3	1	1
GRM2	ENSG00000164082	ENSSSCG00000011423	0.0631056	1.49761	1.4345	4.36614	no.signif	3	0	2	1
IQCF2	ENSG00000184345	ENSSSCG00000023824	0.00108259	0.297901	0.296819	4.7961	no.signif	2	0	2	0
GPR62	ENSG00000180929	ENSSSCG00000048899	0.0681342	0.149704	0.0815697	1.03137	no.signif	1	1	0	0
ABHD14A	ENSG00000248487	ENSSSCG00000030229	7.26374	21.7126	14.4488	1.57843	no.signif	3	1	1	1
RPL29	ENSG00000162244	ENSSSCG00000027573	856.462	603.858	-252.604	-0.504172	no.signif	15	10	3	2
POC1A	ENSG00000164087	ENSSSCG00000011426	0.7685	6.44645	5.67795	3.05197	no.signif	8	5	2	1
ALAS1	ENSG00000023330	ENSSSCG00000011437	16.529	13.547	-2.98196	-0.286831	no.signif	3	2	1	0
TWF2	ENSG00000247596	ENSSSCG00000011435	15.8192	30.3678	14.5486	0.940428	no.signif	9	2	6	1
PPM1M	ENSG00000164088	ENSSSCG00000011434	7.80418	16.3558	8.55162	1.06652	no.signif	2	0	2	0
WDR82	ENSG00000164091	ENSSSCG00000011433	22.8219	25.3951	2.57322	0.154068	no.signif	3	1	1	1
DNAH1	ENSG00000114841	ENSSSCG00000028184	2.37656	0.195733	-2.18082	-3.53608	no.signif	5	1	4	0
TNNC1	ENSG00000114854	ENSSSCG00000011441	0.379526	0.164248	-0.215278	-1.16058	no.signif	1	0	1	0
STAB1	ENSG00000010327	ENSSSCG00000011443	134.694	30.6659	-104.028	-2.13461	no.signif	3	0	3	0
NT5DC2	ENSG00000168268	ENSSSCG00000011444	11.8158	11.7096	-0.106203	-0.0130148	no.signif	4	2	2	0
SMIM4	ENSG00000168273	ENSSSCG00000034529	14.1054	96.5233	82.4178	2.77375	no.signif	2	1	0	1
GNL3	ENSG00000163938	ENSSSCG00000011449	52.8562	24.411	-28.4452	-1.11422	no.signif	4	0	2	2
GLT8D1	ENSG00000016864	ENSSSCG00000011448	19.0987	21.5487	2.45004	0.174043	no.signif	1	0	1	0
SPCS1	ENSG00000114902	ENSSSCG00000011447	42.3964	37.9362	-4.46022	-0.160327	no.signif	3	0	3	0
NEK4	ENSG00000114904	ENSSSCG00000011446	9.26667	37.5418	28.2751	2.0172	no.signif	1	0	1	0
ITIH1	ENSG00000055957	ENSSSCG00000011450	0.354486	26.4905	26.136	6.18401	Up-regulated in pig	2	0	2	0
FAM208A	ENSG00000163946	ENSSSCG00000024201	41.8115	47.6269	5.81545	0.187836	no.signif	8	5	3	0
ARHGEF3	ENSG00000163947	ENSSSCG00000030359	9.99691	28.7925	18.7956	1.5252	no.signif	3	1	1	1
HESX1	ENSG00000163666	ENSSSCG00000021207	0.481997	2.47787	1.99587	2.33819	no.signif	1	1	0	0
APPL1	ENSG00000157500	ENSSSCG00000032357	25.9636	51.0216	25.058	0.974345	no.signif	1	1	0	0
DENND6A	ENSG00000174839	ENSSSCG00000011467	24.0805	17.3819	-6.69863	-0.470051	no.signif	5	2	3	0
SLMAP	ENSG00000163681	ENSSSCG00000038873	28.706	29.5169	0.810918	0.040176	no.signif	5	1	4	0
FLNB	ENSG00000136068	ENSSSCG00000011471	25.0149	35.8279	10.8131	0.518125	no.signif	12	7	5	0
DNASE1L3	ENSG00000163687	ENSSSCG00000032019	1.23953	16.616	15.3764	3.73398	no.signif	1	1	0	0
ABHD6	ENSG00000163686	ENSSSCG00000011470	13.3859	11.1019	-2.28393	-0.269678	no.signif	3	0	3	0
PXK	ENSG00000168297	ENSSSCG00000011474	15.7289	22.9157	7.18676	0.542627	no.signif	11	4	7	0
PDHB	ENSG00000168291	ENSSSCG00000025881	51.2534	95.08	43.8266	0.891364	no.signif	1	0	1	0
ACOX2	ENSG00000168306	ENSSSCG00000011477	10.536	13.8449	3.30893	0.393703	no.signif	1	0	1	0
FAM3D	ENSG00000198643	ENSSSCG00000033189	0.0820577	27.0395	26.9574	8.19885	Up-regulated in pig	1	0	0	1
PTPRG	ENSG00000144724	ENSSSCG00000011485	46.1238	18.0845	-28.0394	-1.35028	no.signif	5	4	1	0
C3orf49	ENSG00000163632	ENSSSCG00000011490	0.0210226	0.186336	0.165313	2.66193	no.signif	4	4	0	0
PSMD6	ENSG00000163636	ENSSSCG00000011494	33.272	43.6126	10.3407	0.390336	no.signif	17	15	2	0
PRICKLE2	ENSG00000163637	ENSSSCG00000011495	15.8697	12.6694	-3.20026	-0.324693	no.signif	3	0	3	0
ADAMTS9	ENSG00000163638	ENSSSCG00000011496	80.6654	20.7628	-59.9026	-1.95743	no.signif	6	5	1	0
MAGI1	ENSG00000151276	ENSSSCG00000011497	13.6807	12.1107	-1.57003	-0.175726	no.signif	2	2	0	0
SLC25A26	ENSG00000144741	ENSSSCG00000011498	9.22713	11.2849	2.05782	0.290161	no.signif	5	3	2	0
LRIG1	ENSG00000144749	ENSSSCG00000011499	24.1291	15.4832	-8.64587	-0.639735	no.signif	3	3	0	0
FRMD4B	ENSG00000114541	ENSSSCG00000011511	37.7632	29.9963	-7.76691	-0.332098	no.signif	1	0	1	0
FOXP1	ENSG00000114861	ENSSSCG00000027675	86.0322	44.0756	-41.9566	-0.964736	no.signif	9	4	5	0
PROK2	ENSG00000163421	ENSSSCG00000026200	1.13179	0.380515	-0.751272	-1.54784	no.signif	2	0	1	1
RYBP	ENSG00000163602	ENSSSCG00000025053	3.65653	17.401	13.7445	2.24751	no.signif	1	0	1	0
GXYLT2	ENSG00000172986	ENSSSCG00000011519	11.82	12.1298	0.309826	0.0372978	no.signif	1	1	0	0
PPP4R2	ENSG00000163605	ENSSSCG00000037216	47.7378	64.3283	16.5905	0.430243	no.signif	2	0	1	1
PDZRN3	ENSG00000121440	ENSSSCG00000011521	24.2357	14.4445	-9.79117	-0.746207	no.signif	2	0	2	0
ROBO2	ENSG00000185008	ENSSSCG00000012002	0.38527	1.80494	1.41967	2.19901	no.signif	1	0	1	0
ROBO1	ENSG00000169855	ENSSSCG00000012001	7.67241	14.4066	6.73418	0.9081	no.signif	2	1	1	0
GBE1	ENSG00000114480	ENSSSCG00000012000	76.2369	114.503	38.2657	0.586756	no.signif	2	0	2	0
CADM2	ENSG00000175161	ENSSSCG00000011999	1.03195	3.34549	2.31353	1.68723	no.signif	3	0	2	1
VGLL3	ENSG00000206538	ENSSSCG00000032398	20.4634	19.6976	-0.765777	-0.0549969	no.signif	3	0	3	0
POU1F1	ENSG00000064835	ENSSSCG00000011996	0.00108259	0.712617	0.711534	6.02686	no.signif	1	0	1	0
EPHA3	ENSG00000044524	ENSSSCG00000026130	2.3995	3.66599	1.26648	0.609397	no.signif	1	0	1	0
FILIP1L	ENSG00000168386	ENSSSCG00000011972	14.0804	22.4756	8.39514	0.674284	no.signif	2	2	0	0
TBC1D23	ENSG00000036054	ENSSSCG00000030486	25.8274	39.6393	13.812	0.617838	no.signif	4	3	1	0
TOMM70	ENSG00000154174	ENSSSCG00000011963	23.506	33.7636	10.2576	0.522254	no.signif	1	0	0	1
TMEM45A	ENSG00000181458	ENSSSCG00000011965	14.3464	11.7418	-2.60454	-0.288806	no.signif	1	0	1	0
ABI3BP	ENSG00000154175	ENSSSCG00000011959	47.7257	29.8346	-17.891	-0.677596	no.signif	4	0	4	0
NXPE3	ENSG00000144815	ENSSSCG00000011950	3.21929	11.8317	8.61244	1.87459	no.signif	1	0	1	0
NFKBIZ	ENSG00000144802	ENSSSCG00000011951	300.25	65.5075	-234.742	-2.19626	no.signif	2	1	1	0
ZPLD1	ENSG00000170044	ENSSSCG00000011947	0.0705822	0.894163	0.823581	3.48805	no.signif	6	2	3	1
ALCAM	ENSG00000170017	ENSSSCG00000011946	5.15018	32.4021	27.2519	2.65104	no.signif	4	1	1	2
CBLB	ENSG00000114423	ENSSSCG00000022486	44.9514	31.9748	-12.9766	-0.491299	no.signif	5	0	4	1
CCDC54	ENSG00000138483	ENSSSCG00000031231	0.00108259	0.462263	0.46118	5.41322	no.signif	1	0	0	1
BBX	ENSG00000114439	ENSSSCG00000011943	35.7982	38.5879	2.78968	0.108231	no.signif	1	0	0	1
CD47	ENSG00000196776	ENSSSCG00000011942	38.4287	44.2603	5.83163	0.203781	no.signif	6	2	2	2
HHLA2	ENSG00000114455	ENSSSCG00000027275	0.0278677	1.10355	1.07568	4.87805	Up-regulated in pig	1	0	0	1
C3orf85	ENSG00000241224	ENSSSCG00000032588	0.00108259	1.02206	1.02097	6.54108	Up-regulated in pig	3	0	2	1
ZBED2	ENSG00000177494	ENSSSCG00000011936	0.151179	1.75226	1.60108	3.45069	no.signif	1	0	0	1
PHLDB2	ENSG00000144824	ENSSSCG00000022081	82.5632	78.1694	-4.39379	-0.0788848	no.signif	9	4	5	0
ABHD10	ENSG00000144827	ENSSSCG00000034450	12.993	15.2348	2.2418	0.229473	no.signif	3	2	1	0
TAGLN3	ENSG00000144834	ENSSSCG00000037190	0.0159425	0.294416	0.278474	3.55265	no.signif	1	1	0	0
C3orf52	ENSG00000114529	ENSSSCG00000033637	1.11457	1.24712	0.132545	0.160743	no.signif	1	0	0	1
GCSAM	ENSG00000174500	ENSSSCG00000021511	0.21646	1.37581	1.15935	2.6134	no.signif	2	0	2	0
SLC9C1	ENSG00000172139	ENSSSCG00000023918	0.514409	0.243379	-0.27103	-1.0494	no.signif	7	4	1	2
CD200	ENSG00000091972	ENSSSCG00000027820	11.4751	21.539	10.064	0.907863	no.signif	15	6	7	2
SLC35A5	ENSG00000138459	ENSSSCG00000011929	16.9979	12.8841	-4.11378	-0.399493	no.signif	4	2	2	0
CCDC80	ENSG00000091986	ENSSSCG00000011928	314.664	62.9288	-251.736	-2.32184	no.signif	8	6	2	0
GTPBP8	ENSG00000163607	ENSSSCG00000036952	7.93823	13.9027	5.9645	0.8077	no.signif	5	1	3	1
NEPRO	ENSG00000163608	ENSSSCG00000011923	28.4654	10.5897	-17.8757	-1.42569	no.signif	2	1	1	0
BOC	ENSG00000144857	ENSSSCG00000025826	25.4922	8.52515	-16.9671	-1.57913	no.signif	8	4	3	1
CFAP44	ENSG00000206530	ENSSSCG00000021271	3.85052	0.563906	-3.28661	-2.74991	no.signif	1	0	1	0
SIDT1	ENSG00000072858	ENSSSCG00000024429	3.26377	0.06361	-3.20016	-5.47491	Up-regulated in human	1	0	0	1
USF3	ENSG00000176542	ENSSSCG00000011918	4.758	10.5784	5.82041	1.15103	no.signif	1	0	0	1
NAA50	ENSG00000121579	ENSSSCG00000011917	84.5198	50.0631	-34.4567	-0.755423	no.signif	1	0	1	0
ATP6V1A	ENSG00000114573	ENSSSCG00000011916	27.8584	30.6727	2.81425	0.138793	no.signif	1	0	1	0
ZDHHC23	ENSG00000184307	ENSSSCG00000011914	1.54116	3.91668	2.37552	1.33996	no.signif	1	0	1	0
QTRT2	ENSG00000151576	ENSSSCG00000011912	13.1093	14.3657	1.25643	0.131945	no.signif	2	0	0	2
DRD3	ENSG00000151577	ENSSSCG00000011911	0.000494178	0.786269	0.785774	6.24559	no.signif	1	0	1	0
ZBTB20	ENSG00000181722	ENSSSCG00000026113	98.5091	23.7565	-74.7526	-2.05147	no.signif	1	0	1	0
GAP43	ENSG00000172020	ENSSSCG00000031244	0.145294	1.46469	1.3194	3.24734	no.signif	1	0	1	0
LSAMP	ENSG00000185565	ENSSSCG00000027941	4.3925	5.23998	0.847476	0.253988	no.signif	1	0	1	0
IGSF11	ENSG00000144847	ENSSSCG00000011906	0.431254	0.461459	0.0302053	0.095524	no.signif	1	0	1	0
ARHGAP31	ENSG00000031081	ENSSSCG00000026224	9.97498	37.0357	27.0608	1.89148	no.signif	1	1	0	0
TMEM39A	ENSG00000176142	ENSSSCG00000011901	22.923	11.898	-11.025	-0.945498	no.signif	2	1	1	0
POGLUT1	ENSG00000163389	ENSSSCG00000032313	13.1196	14.6385	1.51883	0.157923	no.signif	2	1	1	0
CD80	ENSG00000121594	ENSSSCG00000011899	0.569534	8.19276	7.62323	3.82315	no.signif	3	0	1	2
ADPRH	ENSG00000144843	ENSSSCG00000011896	4.78298	9.1701	4.38711	0.937586	no.signif	2	1	0	1
POPDC2	ENSG00000121577	ENSSSCG00000011894	2.35031	2.99146	0.64115	0.346688	no.signif	3	2	1	0
COX17	ENSG00000138495	ENSSSCG00000011893	30.4238	90.8392	60.4154	1.5778	no.signif	7	4	3	0
NR1I2	ENSG00000144852	ENSSSCG00000011890	0.0468827	0.414284	0.367401	2.89897	no.signif	1	0	1	0
GSK3B	ENSG00000082701	ENSSSCG00000011889	12.9753	32.0548	19.0795	1.30411	no.signif	3	2	1	0
GPR156	ENSG00000175697	ENSSSCG00000011888	0.124529	1.79864	1.67411	3.74892	no.signif	1	0	1	0
LRRC58	ENSG00000163428	ENSSSCG00000034616	10.9188	71.8744	60.9555	2.71754	no.signif	3	2	1	0
FSTL1	ENSG00000163430	ENSSSCG00000039426	470.73	225.81	-244.921	-1.05976	no.signif	2	1	0	1
NDUFB4	ENSG00000065518	ENSSSCG00000031913	75.6334	125.223	49.5892	0.727324	no.signif	1	0	1	0
HGD	ENSG00000113924	ENSSSCG00000021227	0.4023	0.542462	0.140162	0.42218	no.signif	4	0	3	1
RABL3	ENSG00000144840	ENSSSCG00000035258	14.5994	16.8283	2.22891	0.20485	no.signif	2	0	2	0
HCLS1	ENSG00000180353	ENSSSCG00000011884	44.1129	41.1627	-2.95018	-0.0998389	no.signif	1	0	1	0
KPNA1	ENSG00000114030	ENSSSCG00000028475	21.2269	21.0078	-0.219102	-0.0149617	no.signif	1	0	1	0
PARP9	ENSG00000138496	ENSSSCG00000027709	17.4956	9.16413	-8.33151	-0.932177	no.signif	3	0	3	0
DTX3L	ENSG00000163840	ENSSSCG00000011876	11.3455	11.3136	-0.0319848	-0.00406933	no.signif	3	0	3	0
PARP14	ENSG00000173193	ENSSSCG00000011874	18.6964	14.3124	-4.38402	-0.38526	no.signif	8	0	6	2
SEMA5B	ENSG00000082684	ENSSSCG00000011872	0.414883	0.565475	0.150593	0.43769	no.signif	3	0	3	0
ADCY5	ENSG00000173175	ENSSSCG00000027952	14.1217	14.2445	0.12282	0.0124844	no.signif	3	0	3	0
MYLK	ENSG00000065534	ENSSSCG00000011867	38.7327	28.2649	-10.4678	-0.454402	no.signif	1	0	0	1
UMPS	ENSG00000114491	ENSSSCG00000011864	9.55685	7.95818	-1.59867	-0.263794	no.signif	1	0	1	0
ITGB5	ENSG00000082781	ENSSSCG00000037905	64.1321	40.5241	-23.608	-0.662135	no.signif	14	12	2	0
HEG1	ENSG00000173706	ENSSSCG00000011859	39.7561	22.8685	-16.8876	-0.797547	no.signif	9	6	3	0
ZNF148	ENSG00000163848	ENSSSCG00000011858	19.2554	45.1582	25.9027	1.22929	no.signif	4	3	1	0
ALDH1L1	ENSG00000144908	ENSSSCG00000030626	51.246	38.1245	-13.1215	-0.426624	no.signif	1	0	0	1
KLF15	ENSG00000163884	ENSSSCG00000036742	24.3365	21.9544	-2.3821	-0.148547	no.signif	13	2	5	6
CFAP100	ENSG00000163885	ENSSSCG00000001826	0.05646	3.38747	3.33101	5.67583	Up-regulated in pig	21	8	3	10
UROC1	ENSG00000159650	ENSSSCG00000001823	0.00513072	0.461843	0.456712	4.96275	no.signif	2	0	1	1
C3orf22	ENSG00000180697	ENSSSCG00000011626	0.0227821	0.579472	0.55669	4.16844	no.signif	3	1	2	0
TXNRD3	ENSG00000197763	ENSSSCG00000023929	5.84361	4.5591	-1.2845	-0.357415	no.signif	1	0	1	0
CHCHD6	ENSG00000159685	ENSSSCG00000031557	5.01692	11.5469	6.53002	1.20101	no.signif	3	1	0	2
PLXNA1	ENSG00000114554	ENSSSCG00000024001	7.65471	6.6154	-1.03931	-0.210223	no.signif	7	4	3	0
ABTB1	ENSG00000114626	ENSSSCG00000024827	8.69738	9.8038	1.10642	0.172573	no.signif	4	1	2	1
MGLL	ENSG00000074416	ENSSSCG00000024134	80.6003	70.1119	-10.4884	-0.201099	no.signif	1	0	1	0
SEC61A1	ENSG00000058262	ENSSSCG00000011621	61.7552	65.1456	3.39046	0.0770963	no.signif	1	0	1	0
RUVBL1	ENSG00000175792	ENSSSCG00000011620	11.5831	20.0973	8.51424	0.794458	no.signif	4	2	1	1
EEFSEC	ENSG00000132394	ENSSSCG00000011619	2.54241	7.08855	4.54614	1.47567	no.signif	2	1	1	0
GATA2	ENSG00000179348	ENSSSCG00000011618	2.93318	3.17607	0.242891	0.114403	no.signif	6	3	2	1
RAB7A	ENSG00000075785	ENSSSCG00000011615	42.2301	61.3746	19.1446	0.539266	no.signif	3	1	0	2
EFCC1	ENSG00000114654	ENSSSCG00000024000	1.07111	3.08631	2.0152	1.51804	no.signif	1	0	1	0
RAB43	ENSG00000172780	ENSSSCG00000037568	7.77387	6.27631	-1.49757	-0.308276	no.signif	7	1	4	2
CNBP	ENSG00000169714	ENSSSCG00000040879	231.157	103.921	-127.236	-1.15332	no.signif	4	3	0	1
COPG1	ENSG00000181789	ENSSSCG00000011616	51.6987	27.8067	-23.8919	-0.894453	no.signif	19	9	6	4
HMCES	ENSG00000183624	ENSSSCG00000011611	12.4349	15.4613	3.02634	0.314034	no.signif	4	1	1	2
MBD4	ENSG00000129071	ENSSSCG00000033303	16.3629	12.675	-3.6879	-0.368187	no.signif	1	0	1	0
IFT122	ENSG00000163913	ENSSSCG00000011589	22.1544	12.7812	-9.37315	-0.793089	no.signif	1	0	1	0
PLXND1	ENSG00000004399	ENSSSCG00000011592	81.2425	15.0362	-66.2063	-2.43302	no.signif	7	5	2	0
COL6A6	ENSG00000206384	ENSSSCG00000037430	0.639353	6.02172	5.38236	3.21549	no.signif	2	1	0	1
PIK3R4	ENSG00000196455	ENSSSCG00000029094	10.5271	8.71024	-1.8169	-0.273043	no.signif	1	0	1	0
ATP2C1	ENSG00000017260	ENSSSCG00000011183	48.6607	65.0821	16.4214	0.419428	no.signif	3	1	0	2
MRPL3	ENSG00000114686	ENSSSCG00000011179	53.7395	25.8145	-27.925	-1.05751	no.signif	1	0	1	0
ACPP	ENSG00000014257	ENSSSCG00000011627	1.40064	1.47164	0.0709964	0.0708414	no.signif	2	0	2	0
ACAD11	ENSG00000240303	ENSSSCG00000011629	15.3616	19.7014	4.33983	0.358765	no.signif	1	0	1	0
ACKR4	ENSG00000129048	ENSSSCG00000011630	1.01847	116.231	115.213	6.82047	Up-regulated in pig	2	0	2	0
CDV3	ENSG00000091527	ENSSSCG00000027294	115.249	76.8581	-38.3911	-0.584424	no.signif	2	0	2	0
RYK	ENSG00000163785	ENSSSCG00000011642	45.5986	50.7948	5.19626	0.155661	no.signif	4	1	2	1
AMOTL2	ENSG00000114019	ENSSSCG00000011643	39.2063	35.0181	-4.18818	-0.16294	no.signif	12	10	1	1
ANAPC13	ENSG00000129055	ENSSSCG00000033057	27.6864	62.3912	34.7047	1.17187	no.signif	9	9	0	0
CEP63	ENSG00000182923	ENSSSCG00000011645	12.1162	34.8731	22.7569	1.5244	no.signif	22	17	5	0
MSL2	ENSG00000174579	ENSSSCG00000011650	11.7947	22.335	10.5402	0.920583	no.signif	2	0	2	0
PCCB	ENSG00000114054	ENSSSCG00000011653	17.2228	46.519	29.2962	1.43297	no.signif	2	0	2	0
STAG1	ENSG00000118007	ENSSSCG00000011652	26.2748	31.4119	5.13707	0.25754	no.signif	10	8	0	2
SLC35G2	ENSG00000168917	ENSSSCG00000021508	6.23788	1.27095	-4.96693	-2.28615	no.signif	5	1	4	0
NCK1	ENSG00000158092	ENSSSCG00000025701	36.3178	36.6476	0.329838	0.0130398	no.signif	3	0	2	1
DZIP1L	ENSG00000158163	ENSSSCG00000027467	8.27458	16.6891	8.41456	1.01127	no.signif	2	1	1	0
DBR1	ENSG00000138231	ENSSSCG00000031098	5.85079	8.03826	2.18747	0.457582	no.signif	1	0	1	0
ARMC8	ENSG00000114098	ENSSSCG00000036610	39.9085	22.0242	-17.8843	-0.857315	no.signif	1	0	0	1
NME9	ENSG00000181322	ENSSSCG00000037044	0.199235	0.822179	0.622944	1.99177	no.signif	1	1	0	0
MRAS	ENSG00000158186	ENSSSCG00000027443	106.198	31.0517	-75.1458	-1.77368	no.signif	1	0	0	1
CEP70	ENSG00000114107	ENSSSCG00000026746	17.2059	13.7215	-3.48437	-0.326249	no.signif	7	0	0	7
FAIM	ENSG00000158234	ENSSSCG00000023814	12.1995	20.6248	8.42537	0.757081	no.signif	4	2	2	0
PIK3CB	ENSG00000051382	ENSSSCG00000021203	10.3939	17.5098	7.11592	0.751863	no.signif	2	0	2	0
RBP1	ENSG00000114115	ENSSSCG00000011664	4.5659	34.9409	30.375	2.9332	no.signif	3	0	2	1
CLSTN2	ENSG00000158258	ENSSSCG00000011666	4.13686	0.420237	-3.71663	-3.26882	no.signif	2	0	1	1
TRIM42	ENSG00000155890	ENSSSCG00000011668	0.00649969	0.286177	0.279678	4.16595	no.signif	1	0	1	0
SLC25A36	ENSG00000114120	ENSSSCG00000036855	42.9004	95.5243	52.6239	1.15469	no.signif	1	0	1	0
SPSB4	ENSG00000175093	ENSSSCG00000034369	0.229409	0.998978	0.769569	2.07535	no.signif	3	1	1	1
PXYLP1	ENSG00000155893	ENSSSCG00000011670	4.93548	7.26022	2.32474	0.555889	no.signif	6	2	3	1
ZBTB38	ENSG00000177311	ENSSSCG00000022073	40.1354	35.5282	-4.6072	-0.175864	no.signif	8	6	2	0
RASA2	ENSG00000155903	ENSSSCG00000011672	17.0901	29.5471	12.4569	0.789495	no.signif	10	2	7	1
RNF7	ENSG00000114125	ENSSSCG00000029774	26.5471	27.1174	0.570305	0.0306534	no.signif	14	6	7	1
GRK7	ENSG00000114124	ENSSSCG00000011675	0.047315	0.384338	0.337023	2.78245	no.signif	6	3	3	0
TFDP2	ENSG00000114126	ENSSSCG00000037647	29.4342	26.2951	-3.13906	-0.162639	no.signif	1	0	1	0
PLS1	ENSG00000120756	ENSSSCG00000011680	1.59754	2.9105	1.31295	0.861356	no.signif	7	4	2	1
PAQR9	ENSG00000188582	ENSSSCG00000011683	0.0388036	80.5744	80.5356	10.6893	Up-regulated in pig	3	0	3	0
U2SURP	ENSG00000163714	ENSSSCG00000011684	55.0438	60.4729	5.42911	0.135685	no.signif	2	1	0	1
CHST2	ENSG00000175040	ENSSSCG00000022031	1.30289	6.10829	4.8054	2.22039	no.signif	3	0	3	0
SLC9A9	ENSG00000181804	ENSSSCG00000011686	18.8158	15.125	-3.69076	-0.31482	no.signif	4	0	3	1
C3orf58	ENSG00000181744	ENSSSCG00000036206	10.3904	14.9172	4.52681	0.521307	no.signif	1	0	1	0
PLOD2	ENSG00000152952	ENSSSCG00000011689	124.645	42.9333	-81.7116	-1.53743	no.signif	5	0	4	1
PLSCR4	ENSG00000114698	ENSSSCG00000011690	47.0407	69.541	22.5003	0.563855	no.signif	4	0	2	2
PLSCR1	ENSG00000188313	ENSSSCG00000035634	123.481	30.7476	-92.7331	-2.00539	no.signif	4	0	3	1
PLSCR5	ENSG00000231213	ENSSSCG00000011691	0.00108259	0.390987	0.389904	5.17719	no.signif	2	0	2	0
CPB1	ENSG00000153002	ENSSSCG00000011694	8.31569	0.0689393	-8.24675	-6.72068	Up-regulated in human	1	0	1	0
GYG1	ENSG00000163754	ENSSSCG00000011698	21.206	33.0156	11.8096	0.638431	no.signif	2	0	2	0
HLTF	ENSG00000071794	ENSSSCG00000025293	15.2351	36.2109	20.9758	1.24847	no.signif	2	0	2	0
HPS3	ENSG00000163755	ENSSSCG00000011699	8.797	17.1312	8.33423	0.960748	no.signif	6	4	1	1
CP	ENSG00000047457	ENSSSCG00000011700	5.03063	4.74746	-0.283176	-0.0834141	no.signif	3	0	3	0
TM4SF18	ENSG00000163762	ENSSSCG00000011701	14.6633	3.58717	-11.0761	-2.02826	no.signif	4	1	3	0
TM4SF1	ENSG00000169908	ENSSSCG00000033018	307.906	112.164	-195.742	-1.4568	no.signif	8	3	4	1
TM4SF4	ENSG00000169903	ENSSSCG00000011703	0.587871	1.05746	0.469585	0.83627	no.signif	9	5	3	1
WWTR1	ENSG00000018408	ENSSSCG00000011704	21.6738	34.4539	12.7801	0.668468	no.signif	10	6	4	0
COMMD2	ENSG00000114744	ENSSSCG00000011705	14.4775	8.8357	-5.64175	-0.711755	no.signif	5	0	5	0
ANKUB1	ENSG00000206199	ENSSSCG00000011706	0.313527	1.42686	1.11333	2.15096	no.signif	11	6	4	1
RNF13	ENSG00000082996	ENSSSCG00000027459	100.363	75.0461	-25.3174	-0.419337	no.signif	4	1	3	0
TSC22D2	ENSG00000196428	ENSSSCG00000011708	29.1838	15.6929	-13.4909	-0.894629	no.signif	3	0	2	1
EIF2A	ENSG00000144895	ENSSSCG00000011710	59.84	88.9412	29.1012	0.571663	no.signif	1	0	1	0
SIAH2	ENSG00000181788	ENSSSCG00000031388	6.78203	4.03882	-2.74321	-0.746342	no.signif	2	0	2	0
MINDY4B	ENSG00000214237	ENSSSCG00000047943	0.00315206	0.149205	0.146052	3.59752	no.signif	1	1	0	0
CLRN1	ENSG00000163646	ENSSSCG00000032550	0.0354374	0.199417	0.163979	2.20442	no.signif	1	0	1	0
MED12L	ENSG00000144893	ENSSSCG00000011714	0.153152	7.88099	7.72784	5.59592	Up-regulated in pig	1	0	1	0
P2RY14	ENSG00000174944	ENSSSCG00000011712	2.10076	4.37255	2.27179	1.05401	no.signif	6	4	2	0
GPR87	ENSG00000138271	ENSSSCG00000032365	0.00128127	1.36915	1.36787	6.93371	Up-regulated in pig	1	0	1	0
P2RY13	ENSG00000181631	ENSSSCG00000032162	1.56828	0.833348	-0.73493	-0.904151	no.signif	1	0	1	0
P2RY12	ENSG00000169313	ENSSSCG00000011713	4.37302	19.6687	15.2957	2.16664	no.signif	1	0	1	0
IGSF10	ENSG00000152580	ENSSSCG00000011717	2.23637	5.84125	3.60488	1.38115	no.signif	11	0	10	1
AADACL2	ENSG00000197953	ENSSSCG00000033781	2.46469	0.00130233	-2.46339	-7.77448	Up-regulated in human	1	1	0	0
AADAC	ENSG00000114771	ENSSSCG00000031367	7.05934	1.10461	-5.95473	-2.66504	no.signif	5	3	0	2
SUCNR1	ENSG00000198829	ENSSSCG00000022105	1.40867	7.66401	6.25534	2.43544	no.signif	3	1	2	0
MBNL1	ENSG00000152601	ENSSSCG00000011720	149.022	130.57	-18.452	-0.190687	no.signif	4	2	2	0
P2RY1	ENSG00000169860	ENSSSCG00000011721	1.54982	2.68718	1.13736	0.790074	no.signif	5	0	4	1
RAP2B	ENSG00000181467	ENSSSCG00000038366	6.51049	20.8543	14.3438	1.67798	no.signif	6	0	6	0
ARHGEF26	ENSG00000114790	ENSSSCG00000024205	3.02772	8.39311	5.36539	1.46793	no.signif	2	1	1	0
SLC33A1	ENSG00000169359	ENSSSCG00000025316	11.1823	23.378	12.1958	1.06327	no.signif	1	1	0	0
SSR3	ENSG00000114850	ENSSSCG00000030567	125.187	32.9736	-92.2134	-1.92438	no.signif	4	3	1	0
TIPARP	ENSG00000163659	ENSSSCG00000027646	26.9641	23.5687	-3.39539	-0.19409	no.signif	9	5	4	0
LEKR1	ENSG00000197980	ENSSSCG00000026579	0.840728	1.55786	0.717132	0.882027	no.signif	2	2	0	0
SHOX2	ENSG00000168779	ENSSSCG00000025238	0.128356	1.41497	1.28661	3.36448	no.signif	1	0	1	0
RSRC1	ENSG00000174891	ENSSSCG00000027556	18.6553	39.3386	20.6834	1.07596	no.signif	1	0	1	0
LXN	ENSG00000079257	ENSSSCG00000020984	49.6496	33.6712	-15.9784	-0.56013	no.signif	1	0	1	0
RARRES1	ENSG00000118849	ENSSSCG00000028623	807.742	19.1064	-788.636	-5.40103	Up-regulated in human	3	2	1	0
MFSD1	ENSG00000118855	ENSSSCG00000026018	143.176	31.2841	-111.892	-2.19393	no.signif	5	1	4	0
C3orf80	ENSG00000180044	ENSSSCG00000035935	0.17301	1.53775	1.36474	3.08018	no.signif	6	2	4	0
ARL14	ENSG00000179674	ENSSSCG00000011734	0.000434977	0.308864	0.308429	4.93344	no.signif	2	0	2	0
NMD3	ENSG00000169251	ENSSSCG00000022952	28.8131	37.0725	8.25945	0.363515	no.signif	1	0	0	1
WDR49	ENSG00000174776	ENSSSCG00000011738	1.24309	0.193879	-1.04921	-2.61971	no.signif	2	0	1	1
GOLIM4	ENSG00000173905	ENSSSCG00000011741	12.5743	60.8623	48.288	2.27416	no.signif	3	0	3	0
MECOM	ENSG00000085276	ENSSSCG00000011743	17.9556	18.6117	0.656076	0.0517457	no.signif	5	2	3	0
PHC3	ENSG00000173889	ENSSSCG00000030467	28.6172	68.867	40.2498	1.26664	no.signif	2	0	2	0
SKIL	ENSG00000136603	ENSSSCG00000011746	32.4174	37.402	4.98455	0.206285	no.signif	1	0	1	0
AC026316.5	ENSG00000285218	ENSSSCG00000011747	0.274152	0.752166	0.478014	1.42344	no.signif	12	2	9	1
EIF5A2	ENSG00000163577	ENSSSCG00000040946	4.20787	8.86805	4.66018	1.07373	no.signif	1	0	1	0
SLC2A2	ENSG00000163581	ENSSSCG00000020927	0.0102373	0.884154	0.873917	5.46544	Up-regulated in pig	2	0	2	0
TNIK	ENSG00000154310	ENSSSCG00000028905	1.93562	11.9856	10.05	2.6242	no.signif	1	0	1	0
PLD1	ENSG00000075651	ENSSSCG00000011750	27.12	60.2909	33.1709	1.15229	no.signif	3	1	2	0
TMEM212	ENSG00000186329	ENSSSCG00000011751	1.06935	0.469338	-0.600009	-1.17104	no.signif	5	2	3	0
FNDC3B	ENSG00000075420	ENSSSCG00000011752	56.106	45.7927	-10.3134	-0.292982	no.signif	18	11	7	0
GHSR	ENSG00000121853	ENSSSCG00000020906	0.01874	83.9955	83.9768	11.5132	Up-regulated in pig	1	0	1	0
NLGN1	ENSG00000169760	ENSSSCG00000011756	5.33906	0.185063	-5.15399	-4.77727	Up-regulated in human	1	0	0	1
TBL1XR1	ENSG00000177565	ENSSSCG00000011760	161.815	63.3073	-98.5074	-1.35376	no.signif	3	0	3	0
ZMAT3	ENSG00000172667	ENSSSCG00000033860	4.04694	14.2375	10.1906	1.81224	no.signif	4	1	3	0
PIK3CA	ENSG00000121879	ENSSSCG00000030413	35.8388	46.4619	10.6232	0.374437	no.signif	9	3	6	0
KCNMB3	ENSG00000171121	ENSSSCG00000029240	1.9175	0.807298	-1.1102	-1.2378	no.signif	2	1	0	1
ZNF639	ENSG00000121864	ENSSSCG00000038443	18.4	13.9531	-4.44688	-0.398869	no.signif	14	3	8	3
GNB4	ENSG00000114450	ENSSSCG00000037583	18.9297	38.1565	19.2268	1.01089	no.signif	3	0	2	1
ACTL6A	ENSG00000136518	ENSSSCG00000011762	17.3818	12.7309	-4.65086	-0.448936	no.signif	8	2	6	0
USP13	ENSG00000058056	ENSSSCG00000011765	5.51155	3.06893	-2.44263	-0.842646	no.signif	2	0	2	0
PEX5L	ENSG00000114757	ENSSSCG00000011766	1.91918	0.41551	-1.50367	-2.18072	no.signif	5	0	4	1
TTC14	ENSG00000163728	ENSSSCG00000011767	26.9984	73.0769	46.0785	1.4362	no.signif	2	0	2	0
DNAJC19	ENSG00000205981	ENSSSCG00000011770	21.9036	58.9453	37.0417	1.4278	no.signif	2	0	2	0
B3GNT5	ENSG00000176597	ENSSSCG00000024393	5.35002	4.25683	-1.09318	-0.329072	no.signif	5	1	4	0
KLHL24	ENSG00000114796	ENSSSCG00000011775	45.6722	48.1933	2.52112	0.0775003	no.signif	5	0	5	0
YEATS2	ENSG00000163872	ENSSSCG00000011776	6.1877	12.1465	5.95881	0.971924	no.signif	3	0	3	0
ABCC5	ENSG00000114770	ENSSSCG00000011782	11.6138	17.2713	5.65742	0.572122	no.signif	2	0	2	0
EIF2B5	ENSG00000145191	ENSSSCG00000011783	14.0562	22.1051	8.04891	0.6528	no.signif	3	3	0	0
ABCF3	ENSG00000161204	ENSSSCG00000028856	16.2154	18.1279	1.91255	0.160757	no.signif	1	1	0	0
ALG3	ENSG00000214160	ENSSSCG00000021319	6.7236	3.24424	-3.47936	-1.04906	no.signif	6	2	4	0
EEF1AKMT4	ENSG00000284753	ENSSSCG00000045512	0.717193	0.432761	-0.284432	-0.715811	no.signif	6	2	4	0
PSMD2	ENSG00000175166	ENSSSCG00000046387	64.0378	64.7713	0.733418	0.0164266	no.signif	1	0	1	0
FAM131A	ENSG00000175182	ENSSSCG00000028372	4.83188	1.65357	-3.1783	-1.54128	no.signif	1	0	1	0
CLCN2	ENSG00000114859	ENSSSCG00000021581	1.18229	1.80547	0.623181	0.606609	no.signif	7	2	5	0
POLR2H	ENSG00000163882	ENSSSCG00000022507	29.085	13.6067	-15.4782	-1.09539	no.signif	7	2	5	0
THPO	ENSG00000090534	ENSSSCG00000023909	0.69305	2.39671	1.70366	1.77536	no.signif	8	2	6	0
CHRD	ENSG00000090539	ENSSSCG00000025270	3.72955	1.77602	-1.95353	-1.06612	no.signif	11	1	10	0
EPHB3	ENSG00000182580	ENSSSCG00000026516	0.706197	2.13806	1.43187	1.58461	no.signif	23	19	4	0
MAGEF1	ENSG00000177383	ENSSSCG00000011787	6.35325	3.31895	-3.0343	-0.934698	no.signif	8	6	2	0
VPS8	ENSG00000156931	ENSSSCG00000011788	73.954	24.9588	-48.9952	-1.5667	no.signif	3	1	2	0
C3orf70	ENSG00000187068	ENSSSCG00000038724	1.33204	7.0748	5.74276	2.4003	no.signif	8	1	7	0
EHHADH	ENSG00000113790	ENSSSCG00000040296	7.09306	41.8928	34.7997	2.56053	no.signif	1	0	1	0
MAP3K13	ENSG00000073803	ENSSSCG00000011791	8.26018	2.45898	-5.8012	-1.74401	no.signif	1	0	1	0
TMEM41A	ENSG00000163900	ENSSSCG00000025921	5.09005	14.6283	9.53821	1.52116	no.signif	2	0	1	1
IGF2BP2	ENSG00000073792	ENSSSCG00000011795	9.5814	3.02236	-6.55903	-1.6613	no.signif	4	0	4	0
DGKG	ENSG00000058866	ENSSSCG00000022550	2.46603	1.4956	-0.970434	-0.717693	no.signif	1	0	0	1
CRYGS	ENSG00000213139	ENSSSCG00000040431	2.16572	4.17098	2.00527	0.942351	no.signif	10	5	5	0
TBCCD1	ENSG00000113838	ENSSSCG00000011797	5.34733	13.1891	7.84181	1.30086	no.signif	3	0	3	0
AHSG	ENSG00000145192	ENSSSCG00000011799	0.000320408	3.04878	3.04846	8.21131	no.signif	1	0	1	0
EIF4A2	ENSG00000156976	ENSSSCG00000011803	349.638	799.576	449.939	1.19335	no.signif	1	0	0	1
ADIPOQ	ENSG00000181092	ENSSSCG00000039103	677.823	1104.57	426.751	0.704501	no.signif	2	2	0	0
ST6GAL1	ENSG00000073849	ENSSSCG00000025770	48.3541	11.3417	-37.0124	-2.09102	no.signif	5	2	3	0
MASP1	ENSG00000127241	ENSSSCG00000011806	0.841411	1.07247	0.23106	0.346401	no.signif	5	1	2	2
RTP4	ENSG00000136514	ENSSSCG00000034802	1.8508	19.8222	17.9714	3.41385	no.signif	2	1	1	0
BCL6	ENSG00000113916	ENSSSCG00000011810	97.4113	17.434	-79.9773	-2.48151	no.signif	6	5	1	0
LPP	ENSG00000145012	ENSSSCG00000011811	88.223	24.6827	-63.5403	-1.83723	no.signif	1	0	1	0
TPRG1	ENSG00000188001	ENSSSCG00000011812	18.4946	0.693928	-17.8007	-4.71632	Up-regulated in human	5	2	3	0
P3H2	ENSG00000090530	ENSSSCG00000011813	2.87248	25.1998	22.3273	3.1286	no.signif	2	2	0	0
CLDN1	ENSG00000163347	ENSSSCG00000040904	33.9176	17.3724	-16.5452	-0.964832	no.signif	2	1	1	0
HES1	ENSG00000114315	ENSSSCG00000031356	6.49605	12.5043	6.00826	0.943725	no.signif	5	5	0	0
ATP13A3	ENSG00000133657	ENSSSCG00000011825	61.0265	26.653	-34.3735	-1.19483	no.signif	2	2	0	0
LSG1	ENSG00000041802	ENSSSCG00000011827	19.3863	7.68479	-11.7015	-1.33383	no.signif	6	4	2	0
FAM43A	ENSG00000185112	ENSSSCG00000011828	8.278	20.0602	11.7822	1.27596	no.signif	9	7	1	1
XXYLT1	ENSG00000173950	ENSSSCG00000035414	4.94417	2.72881	-2.21536	-0.855093	no.signif	7	7	0	0
MUC20	ENSG00000176945	ENSSSCG00000011851	6.52812	0.356005	-6.17211	-4.15894	Up-regulated in human	3	0	1	2
TNK2	ENSG00000061938	ENSSSCG00000011849	11.7506	13.4272	1.67667	0.192279	no.signif	4	3	0	1
TFRC	ENSG00000072274	ENSSSCG00000011848	118.367	15.3151	-103.052	-2.94942	no.signif	3	3	0	0
RNF168	ENSG00000163961	ENSSSCG00000031322	7.394	0.14795	-7.24605	-5.55076	Up-regulated in human	1	0	0	1
SMCO1	ENSG00000214097	ENSSSCG00000031614	0.0417383	1.11503	1.07329	4.44259	no.signif	1	0	1	0
PAK2	ENSG00000180370	ENSSSCG00000011843	17.4265	46.9549	29.5283	1.42947	no.signif	1	0	0	1
DLG1	ENSG00000075711	ENSSSCG00000011833	43.7666	47.7417	3.97508	0.125391	no.signif	3	3	0	0
RPL35A	ENSG00000182899	ENSSSCG00000014910	684.102	189.946	-494.156	-1.84856	no.signif	1	0	0	1
GAK	ENSG00000178950	ENSSSCG00000021289	28.368	9.06302	-19.305	-1.64512	no.signif	2	1	0	1
TMEM175	ENSG00000127419	ENSSSCG00000038234	12.1352	6.3134	-5.82175	-0.941608	no.signif	2	1	0	1
DGKQ	ENSG00000145214	ENSSSCG00000027286	2.88806	3.9873	1.09924	0.463938	no.signif	1	0	0	1
RNF212	ENSG00000178222	ENSSSCG00000045703	3.29468	0.243087	-3.05159	-3.70681	no.signif	1	0	1	0
CTBP1	ENSG00000159692	ENSSSCG00000031302	75.119	25.4919	-49.6271	-1.55877	no.signif	3	1	0	2
UVSSA	ENSG00000163945	ENSSSCG00000037035	4.76813	4.77437	0.00624108	0.00188319	no.signif	3	3	0	0
POLN	ENSG00000130997	ENSSSCG00000008684	4.4183	1.46362	-2.95468	-1.58739	no.signif	7	2	5	0
HAUS3	ENSG00000214367	ENSSSCG00000027718	6.91586	16.3653	9.44947	1.24146	no.signif	7	2	5	0
ZFYVE28	ENSG00000159733	ENSSSCG00000008689	3.93756	1.52779	-2.40977	-1.36011	no.signif	2	0	2	0
CFAP99	ENSG00000206113	ENSSSCG00000034633	0.0204916	0.595686	0.575194	4.31209	no.signif	2	0	2	0
RNF4	ENSG00000063978	ENSSSCG00000008690	25.0155	25.2866	0.271038	0.015541	no.signif	3	0	3	0
FAM193A	ENSG00000125386	ENSSSCG00000029745	5.17955	5.30015	0.120595	0.0331418	no.signif	1	0	1	0
TNIP2	ENSG00000168884	ENSSSCG00000008691	17.0198	4.32729	-12.6925	-1.97319	no.signif	8	8	0	0
SH3BP2	ENSG00000087266	ENSSSCG00000022004	20.9089	11.036	-9.87285	-0.921278	no.signif	3	3	0	0
ADD1	ENSG00000087274	ENSSSCG00000008692	105.717	38.0757	-67.6413	-1.47302	no.signif	5	4	0	1
MFSD10	ENSG00000109736	ENSSSCG00000008695	10.7238	7.7187	-3.00509	-0.473862	no.signif	4	3	0	1
NOP14	ENSG00000087269	ENSSSCG00000008693	7.31072	10.6479	3.33714	0.541861	no.signif	1	1	0	0
GRK4	ENSG00000125388	ENSSSCG00000008694	5.03115	6.68286	1.65171	0.40887	no.signif	1	1	0	0
RGS12	ENSG00000159788	ENSSSCG00000008698	12.4044	2.99216	-9.41227	-2.04794	no.signif	5	1	4	0
HGFAC	ENSG00000109758	ENSSSCG00000008700	0.0345104	0.316235	0.281724	2.8737	no.signif	6	3	0	3
ADRA2C	ENSG00000184160	ENSSSCG00000008703	1.95185	4.35236	2.40051	1.15289	no.signif	2	0	1	1
TMEM128	ENSG00000132406	ENSSSCG00000034122	12.0177	33.8272	21.8095	1.49225	no.signif	2	0	2	0
LYAR	ENSG00000145220	ENSSSCG00000008729	7.02413	9.15016	2.12603	0.381001	no.signif	1	0	1	0
ZBTB49	ENSG00000168826	ENSSSCG00000008728	1.40931	2.53227	1.12296	0.840927	no.signif	1	0	1	0
STX18	ENSG00000168818	ENSSSCG00000038731	14.6708	8.82835	-5.84243	-0.73208	no.signif	2	0	2	0
CYTL1	ENSG00000170891	ENSSSCG00000008725	1.51348	0.383942	-1.12953	-1.95131	no.signif	1	0	0	1
WFS1	ENSG00000109501	ENSSSCG00000032452	13.8241	6.60318	-7.22089	-1.06481	no.signif	3	2	1	0
MAN2B2	ENSG00000013288	ENSSSCG00000027178	5.63141	0.0790269	-5.55238	-5.98567	Up-regulated in human	3	0	2	1
BLOC1S4	ENSG00000186222	ENSSSCG00000030673	3.66382	13.8395	10.1756	1.91448	no.signif	13	4	8	1
GRPEL1	ENSG00000109519	ENSSSCG00000026051	14.5518	1.42086	-13.1309	-3.34723	no.signif	3	1	0	2
SORCS2	ENSG00000184985	ENSSSCG00000037539	0.636204	0.66078	0.0245753	0.0538485	no.signif	4	3	1	0
AFAP1	ENSG00000196526	ENSSSCG00000023907	11.4225	7.57603	-3.84651	-0.591729	no.signif	13	11	1	1
HTRA3	ENSG00000170801	ENSSSCG00000008723	5.83224	6.45605	0.623809	0.146363	no.signif	8	6	1	1
TRMT44	ENSG00000155275	ENSSSCG00000033873	8.50728	2.09305	-6.41423	-2.01791	no.signif	1	1	0	0
[truncated: 5,983 more rows]

## Sheet: GOM (Pig ref)
Gene symbol	Ensembl gene ID		Normalized TPM					Annotation of the conservation for enhancers (Pig as reference)
	Pig	Human	Human	Pig	△TPM [Pig - Human]	log2FC(TPM [Pig / Human])	Expression change type	Number of all enhancers	Number of usage conserved enhancers	Number of only sequence conserved enhancers	Number of specific enhancers
CDPF1	ENSSSCG00000000005	ENSG00000205643	2.84758	7.72461	4.87702	1.43653	no.signif	7	6	1	0
PPARA	ENSSSCG00000000006	ENSG00000186951	16.1305	13.1543	-2.97612	-0.294047	no.signif	7	5	2	0
TRMU	ENSSSCG00000000007	ENSG00000100416	12.3479	8.62934	-3.7186	-0.516445	no.signif	3	2	1	0
FBLN1	ENSSSCG00000000010	ENSG00000077942	144.326	145.755	1.42889	0.0142121	no.signif	1	1	0	0
KIAA0930	ENSSSCG00000000018	ENSG00000100364	19.279	34.6737	15.3947	0.846479	no.signif	1	0	1	0
RTL6	ENSSSCG00000000022	ENSG00000188636	5.12966	7.66094	2.53128	0.577729	no.signif	1	1	0	0
PARVB	ENSSSCG00000000024	ENSG00000188677	39.2421	6.4376	-32.8045	-2.60593	no.signif	2	1	1	0
SCUBE1	ENSSSCG00000000029	ENSG00000159307	0.67861	1.89987	1.22126	1.47171	no.signif	8	8	0	0
TTLL1	ENSSSCG00000000035	ENSG00000100271	1.52281	6.18178	4.65897	2.01417	no.signif	2	2	0	0
PACSIN2	ENSSSCG00000000036	ENSG00000100266	28.447	36.4765	8.02948	0.358579	no.signif	9	8	1	0
ARFGAP3	ENSSSCG00000000037	ENSG00000242247	15.7267	39.8619	24.1352	1.34124	no.signif	14	9	4	1
CYB5R3	ENSSSCG00000000038	ENSG00000100243	49.0255	52.2717	3.24626	0.0924812	no.signif	6	0	6	0
SEPTIN3	ENSSSCG00000000040	ENSG00000100167	0.154987	2.27869	2.12371	3.7941	no.signif	3	2	1	0
NDUFA6	ENSSSCG00000000045	ENSG00000184983	28.6767	32.3397	3.66305	0.173373	no.signif	7	4	3	0
NAGA	ENSSSCG00000000050	ENSG00000198951	10.3491	11.802	1.45295	0.189362	no.signif	2	1	1	0
XRCC6	ENSSSCG00000000059	ENSG00000196419	115.961	19.5075	-96.4532	-2.57092	no.signif	4	4	0	0
CSDC2	ENSSSCG00000000062	ENSG00000172346	1.54316	3.67422	2.13106	1.24615	no.signif	5	0	5	0
POLR3H	ENSSSCG00000000063	ENSG00000100413	14.7885	8.73013	-6.05835	-0.759723	no.signif	6	6	0	0
ACO2	ENSSSCG00000000064	ENSG00000100412	59.667	44.6454	-15.0215	-0.418338	no.signif	9	2	7	0
EP300	ENSSSCG00000000068	ENSG00000100393	31.7604	21.7692	-9.99121	-0.544734	no.signif	14	13	0	1
ST13	ENSSSCG00000000071	ENSG00000100380	138.357	255.019	116.662	0.882162	no.signif	3	1	2	0
SLC25A17	ENSSSCG00000000072	ENSG00000100372	7.43595	66.7682	59.3323	3.16485	no.signif	2	1	1	0
SGSM3	ENSSSCG00000000076	ENSG00000100359	9.288	4.49878	-4.78923	-1.04418	no.signif	2	2	0	0
ADSL	ENSSSCG00000000077	ENSG00000239900	36.1091	22.159	-13.9501	-0.704218	no.signif	4	3	1	0
TNRC6B	ENSSSCG00000000078	ENSG00000100354	29.3508	20.813	-8.53789	-0.495719	no.signif	13	10	3	0
GRAP2	ENSSSCG00000000080	ENSG00000100351	3.31228	0.669198	-2.64309	-2.29027	no.signif	4	3	1	0
CACNA1I	ENSSSCG00000000082	ENSG00000100346	0.0664792	0.621966	0.555487	3.04671	no.signif	11	8	2	1
ATF4	ENSSSCG00000000084	ENSG00000128272	218.497	42.3503	-176.147	-2.3669	no.signif	3	3	0	0
TAB1	ENSSSCG00000000087	ENSG00000100324	8.0116	13.4143	5.40266	0.742881	no.signif	6	3	3	0
NPTXR	ENSSSCG00000000092	ENSG00000221890	0.694911	2.41746	1.72254	1.78393	no.signif	4	3	1	0
SUN2	ENSSSCG00000000094	ENSG00000100242	80.895	30.3923	-50.5027	-1.41205	no.signif	1	1	0	0
GTPBP1	ENSSSCG00000000095	ENSG00000100226	17.4568	10.0126	-7.44419	-0.801358	no.signif	2	0	2	0
DMC1	ENSSSCG00000000103	ENSG00000100206	1.08908	0.524056	-0.56502	-1.04123	no.signif	9	7	2	0
KDELR3	ENSSSCG00000000105	ENSG00000100196	6.01711	17.0565	11.0394	1.50163	no.signif	3	2	1	0
TMEM184B	ENSSSCG00000000108	ENSG00000198792	16.68	9.5316	-7.14843	-0.806684	no.signif	13	11	1	1
PLA2G6	ENSSSCG00000000110	ENSG00000184381	19.1853	3.57936	-15.6059	-2.41895	no.signif	5	4	1	0
PICK1	ENSSSCG00000000114	ENSG00000100151	10.8066	6.14347	-4.66313	-0.813775	no.signif	1	0	1	0
POLR2F	ENSSSCG00000000116	ENSG00000100142	22.4	69.7737	47.3737	1.63874	no.signif	8	8	0	0
C22orf23	ENSSSCG00000000117	ENSG00000128346	0.0731482	1.186	1.11285	3.84639	no.signif	8	8	0	0
MICALL1	ENSSSCG00000000118	ENSG00000100139	4.89649	4.31835	-0.578141	-0.180874	no.signif	1	1	0	0
EIF3L	ENSSSCG00000000119	ENSG00000100129	150.624	44.0603	-106.564	-1.77317	no.signif	2	1	1	0
ANKRD54	ENSSSCG00000000120	ENSG00000100124	5.61998	6.57718	0.957205	0.226532	no.signif	1	0	1	0
CYTH4	ENSSSCG00000000130	ENSG00000100055	30.593	8.77827	-21.8148	-1.80002	no.signif	3	1	2	0
TEX33	ENSSSCG00000000132	ENSG00000185264	0.0320464	3.01109	2.97904	6.16694	Up-regulated in pig	1	1	0	0
NCF4	ENSSSCG00000000137	ENSG00000100365	11.2732	17.0851	5.81193	0.599411	no.signif	1	1	0	0
IFT27	ENSSSCG00000000139	ENSG00000100360	7.05958	2.06932	-4.99027	-1.76551	no.signif	1	1	0	0
EIF3D	ENSSSCG00000000141	ENSG00000100353	96.2836	61.944	-34.3396	-0.636243	no.signif	2	0	2	0
FOXRED2	ENSSSCG00000000142	ENSG00000100350	2.0838	3.18404	1.10023	0.609255	no.signif	1	0	1	0
TXN2	ENSSSCG00000000144	ENSG00000100348	18.0286	21.9278	3.89918	0.28233	no.signif	11	9	1	1
MYH9	ENSSSCG00000000145	ENSG00000100345	225.728	142.489	-83.2387	-0.663696	no.signif	11	9	1	1
RBFOX2	ENSSSCG00000000152	ENSG00000100320	31.7555	29.33	-2.42556	-0.114595	no.signif	2	2	0	0
FBXO7	ENSSSCG00000000156	ENSG00000100225	35.3525	11.2153	-24.1372	-1.65546	no.signif	3	2	0	1
RTCB	ENSSSCG00000000158	ENSG00000100220	34.1319	22.653	-11.4789	-0.591203	no.signif	2	1	1	0
CRY1	ENSSSCG00000000164	ENSG00000008405	7.08394	9.26084	2.1769	0.386113	no.signif	1	0	1	0
RIC8B	ENSSSCG00000000167	ENSG00000111785	9.98893	16.538	6.54909	0.726812	no.signif	1	0	1	0
POLR3B	ENSSSCG00000000169	ENSG00000013503	5.15045	9.72064	4.57018	0.915036	no.signif	1	0	0	1
TEX49	ENSSSCG00000000174	ENSG00000257987	0.018286	2.8948	2.87652	6.68221	no.signif	1	0	0	1
ADCY6	ENSSSCG00000000175	ENSG00000174233	24.8712	8.98128	-15.89	-1.46846	no.signif	5	0	0	5
RHEBL1	ENSSSCG00000000186	ENSG00000167550	0.417894	0.584361	0.166467	0.474085	no.signif	2	2	0	0
TUBA1B	ENSSSCG00000000190	ENSG00000123416	419.522	308.064	-111.459	-0.445506	no.signif	2	2	0	0
TUBA4B	ENSSSCG00000000194	ENSG00000243910	0.00888059	35.9397	35.9308	10.8949	Up-regulated in pig	4	2	1	1
DNAJC22	ENSSSCG00000000198	ENSG00000178401	2.0045	1.0075	-0.997001	-0.985393	no.signif	7	6	1	0
SPATS2	ENSSSCG00000000199	ENSG00000123352	9.09465	8.69375	-0.400902	-0.0649667	no.signif	11	11	0	0
MCRS1	ENSSSCG00000000202	ENSG00000187778	13.1765	11.4588	-1.71766	-0.201343	no.signif	2	2	0	0
KCNH3	ENSSSCG00000000203	ENSG00000135519	0.215914	1.097	0.88109	2.29282	no.signif	2	2	0	0
PRPF40B	ENSSSCG00000000204	ENSG00000110844	4.3511	4.01217	-0.338931	-0.116718	no.signif	3	1	2	0
GPD1	ENSSSCG00000000214	ENSG00000167588	602.729	64.0668	-538.662	-3.23366	no.signif	2	1	1	0
SMARCD1	ENSSSCG00000000215	ENSG00000066117	17.7538	8.53463	-9.21918	-1.05585	no.signif	2	2	0	0
RACGAP1	ENSSSCG00000000217	ENSG00000161800	5.20146	3.61262	-1.58883	-0.524652	no.signif	2	1	1	0
ACVR1B	ENSSSCG00000000233	ENSG00000135503	8.84718	5.44828	-3.3989	-0.698402	no.signif	1	1	0	0
TAMALIN	ENSSSCG00000000234	ENSG00000161835	45.7845	3.29811	-42.4864	-3.7911	Up-regulated in human	3	3	0	0
KRT8	ENSSSCG00000000252	ENSG00000170421	118.862	97.0069	-21.8551	-0.293101	no.signif	6	6	0	0
KRT18	ENSSSCG00000000253	ENSG00000111057	130.93	4.21362	-126.716	-4.95428	Up-regulated in human	2	2	0	0
ITGB7	ENSSSCG00000000257	ENSG00000139626	0.950235	4.09757	3.14733	2.09683	no.signif	6	6	0	0
CSAD	ENSSSCG00000000259	ENSG00000139631	53.9652	16.7293	-37.2359	-1.68906	no.signif	1	1	0	0
IGFBP6	ENSSSCG00000000261	ENSG00000167779	129.485	21.4316	-108.053	-2.59441	no.signif	4	3	1	0
SPRYD3	ENSSSCG00000000262	ENSG00000167778	12.5582	12.3253	-0.232903	-0.0269857	no.signif	4	3	1	0
TNS2	ENSSSCG00000000263	ENSG00000111077	85.6143	17.9617	-67.6526	-2.2523	no.signif	2	1	1	0
MFSD5	ENSSSCG00000000264	ENSG00000182544	8.24407	7.25893	-0.985142	-0.183363	no.signif	1	1	0	0
ESPL1	ENSSSCG00000000265	ENSG00000135476	0.570788	0.452987	-0.117801	-0.327041	no.signif	6	5	1	0
MYG1	ENSSSCG00000000267	ENSG00000139637	24.0093	23.8591	-0.150188	-0.00904922	no.signif	6	6	0	0
AAAS	ENSSSCG00000000268	ENSG00000094914	12.4086	3.36715	-9.04144	-1.87862	no.signif	5	4	1	0
SP1	ENSSSCG00000000272	ENSG00000185591	22.9009	32.1679	9.267	0.490036	no.signif	1	1	0	0
PRR13	ENSSSCG00000000273	ENSG00000205352	38.1137	57.3573	19.2436	0.58954	no.signif	3	0	0	3
PCBP2	ENSSSCG00000000274	ENSG00000197111	198.665	125.385	-73.2804	-0.663935	no.signif	1	1	0	0
MAP3K12	ENSSSCG00000000275	ENSG00000139625	22.1439	2.93355	-19.2104	-2.91193	no.signif	3	3	0	0
TARBP2	ENSSSCG00000000276	ENSG00000139546	6.61283	10.2005	3.5877	0.624538	no.signif	3	3	0	0
NPFF	ENSSSCG00000000277	ENSG00000139574	0.0198869	14.5855	14.5656	8.93179	Up-regulated in pig	4	2	2	0
NFE2	ENSSSCG00000000289	ENSG00000123405	1.09016	0.67845	-0.41171	-0.67629	no.signif	2	0	2	0
COPZ1	ENSSSCG00000000290	ENSG00000111481	57.1636	28.7679	-28.3956	-0.990385	no.signif	8	5	3	0
ZNF385A	ENSSSCG00000000292	ENSG00000161642	4.39145	4.26878	-0.122668	-0.0407788	no.signif	5	3	2	0
TESPA1	ENSSSCG00000000299	ENSG00000135426	0.879988	1.44566	0.56567	0.709814	no.signif	2	0	2	0
CD63	ENSSSCG00000000361	ENSG00000135404	712.225	275.556	-436.669	-1.36996	no.signif	1	0	1	0
GDF11	ENSSSCG00000000363	ENSG00000135414	0.962981	2.98151	2.01853	1.62039	no.signif	13	11	1	1
SARNP	ENSSSCG00000000364	ENSG00000205323	33.4663	68.454	34.9877	1.0322	no.signif	3	3	0	0
ORMDL2	ENSSSCG00000000365	ENSG00000123353	17.5403	36.8812	19.3409	1.07178	no.signif	2	2	0	0
DGKA	ENSSSCG00000000370	ENSG00000065357	13.91	6.21151	-7.69851	-1.16182	no.signif	1	0	1	0
SUOX	ENSSSCG00000000376	ENSG00000139531	9.1273	10.2507	1.12343	0.167293	no.signif	2	1	1	0
ESYT1	ENSSSCG00000000379	ENSG00000139641	76.2116	28.0897	-48.1219	-1.43965	no.signif	13	7	4	2
SMARCC2	ENSSSCG00000000382	ENSG00000139613	30.3247	40.6488	10.3241	0.422599	no.signif	3	3	0	0
RNF41	ENSSSCG00000000383	ENSG00000181852	25.9703	24.3598	-1.61052	-0.0923249	no.signif	8	5	3	0
NABP2	ENSSSCG00000000384	ENSG00000139579	7.74191	17.4314	9.68949	1.16989	no.signif	8	5	3	0
SLC39A5	ENSSSCG00000000385	ENSG00000139540	0.161346	0.638229	0.476884	1.91959	no.signif	8	5	3	0
PAN2	ENSSSCG00000000393	ENSG00000135473	24.7002	13.7858	-10.9145	-0.840883	no.signif	1	1	0	0
STAT2	ENSSSCG00000000396	ENSG00000170581	67.3856	27.4607	-39.9249	-1.29476	no.signif	1	1	0	0
GLS2	ENSSSCG00000000401	ENSG00000135423	0.297521	0.855623	0.558101	1.49305	no.signif	1	0	1	0
RBMS2	ENSSSCG00000000402	ENSG00000076067	24.8053	25.933	1.12772	0.0641168	no.signif	1	0	1	0
BAZ2A	ENSSSCG00000000403	ENSG00000076108	23.2129	12.2462	-10.9666	-0.922031	no.signif	1	1	0	0
PTGES3	ENSSSCG00000000406	ENSG00000110958	81.9913	152.181	70.19	0.892167	no.signif	1	1	0	0
MBD6	ENSSSCG00000000431	ENSG00000166987	5.63986	3.94125	-1.69861	-0.515905	no.signif	1	0	1	0
B4GALNT1	ENSSSCG00000000433	ENSG00000135454	0.322973	4.91966	4.59668	3.88801	no.signif	1	1	0	0
PIP4K2C	ENSSSCG00000000436	ENSG00000166908	5.05865	7.37523	2.31658	0.543042	no.signif	2	1	1	0
DTX3	ENSSSCG00000000449	ENSG00000178498	4.80029	14.8871	10.0868	1.63084	no.signif	1	0	1	0
MON2	ENSSSCG00000000458	ENSG00000061987	42.7657	26.6402	-16.1254	-0.682643	no.signif	1	0	1	0
C12orf56	ENSSSCG00000000464	ENSG00000185306	0.0529733	0.707022	0.654049	3.50921	no.signif	1	0	1	0
XPOT	ENSSSCG00000000466	ENSG00000184575	41.6408	47.3753	5.73449	0.186095	no.signif	9	7	1	1
GRIP1	ENSSSCG00000000478	ENSG00000155974	7.28755	2.49394	-4.79361	-1.54321	no.signif	1	0	1	0
MDM1	ENSSSCG00000000483	ENSG00000111554	8.77507	6.32602	-2.44905	-0.471477	no.signif	1	1	0	0
NUP107	ENSSSCG00000000486	ENSG00000111581	30.3547	17.207	-13.1477	-0.81856	no.signif	3	2	1	0
SLC35E3	ENSSSCG00000000487	ENSG00000175782	6.81208	4.56401	-2.24807	-0.576753	no.signif	1	1	0	0
FRS2	ENSSSCG00000000493	ENSG00000166225	19.946	17.1382	-2.80779	-0.218764	no.signif	4	4	0	0
CCT2	ENSSSCG00000000496	ENSG00000166226	89.6595	69.5989	-20.0606	-0.365346	no.signif	8	7	1	0
PTPRB	ENSSSCG00000000504	ENSG00000127329	21.5361	36.0857	14.5496	0.744401	no.signif	2	1	1	0
PHLDA1	ENSSSCG00000000521	ENSG00000139289	4.03133	5.5475	1.51617	0.459605	no.signif	12	11	0	1
BBS10	ENSSSCG00000000523	ENSG00000179941	7.63983	2.6335	-5.00633	-1.53298	no.signif	4	1	3	0
SYT10	ENSSSCG00000000527	ENSG00000110975	0.28441	0.349003	0.0645929	0.286169	no.signif	1	0	1	0
FAR2	ENSSSCG00000000541	ENSG00000064763	7.03315	5.8892	-1.14395	-0.255702	no.signif	1	0	1	0
KLHL42	ENSSSCG00000000545	ENSG00000087448	7.91535	7.93157	0.016219	0.00294941	no.signif	1	0	0	1
MANSC4	ENSSSCG00000000546	ENSG00000205693	0.0113591	1.53004	1.51868	6.17197	Up-regulated in pig	1	0	0	1
REP15	ENSSSCG00000000547	ENSG00000174236	0.778603	17.0199	16.2413	4.43263	no.signif	1	0	0	1
PPFIBP1	ENSSSCG00000000549	ENSG00000110841	62.2661	60.2891	-1.97691	-0.0465399	no.signif	18	15	2	1
ARNTL2	ENSSSCG00000000551	ENSG00000029153	2.555	16.8447	14.2897	2.71612	no.signif	2	0	2	0
TM7SF3	ENSSSCG00000000553	ENSG00000064115	33.9133	11.5312	-22.3822	-1.55549	no.signif	1	1	0	0
ITPR2	ENSSSCG00000000555	ENSG00000123104	36.5622	76.179	39.6168	1.05884	no.signif	2	1	1	0
RASSF8	ENSSSCG00000000559	ENSG00000123094	26.1423	40.3464	14.2041	0.62586	no.signif	5	2	3	0
IRAG2	ENSSSCG00000000563	ENSG00000118308	9.9797	11.4302	1.45046	0.195594	no.signif	1	1	0	0
SOX5	ENSSSCG00000000567	ENSG00000134532	35.5007	29.4072	-6.09354	-0.271596	no.signif	7	1	6	0
C2CD5	ENSSSCG00000000570	ENSG00000111731	35.3762	31.2313	-4.14491	-0.179733	no.signif	3	2	1	0
ABCC9	ENSSSCG00000000571	ENSG00000069431	27.2706	11.921	-15.3496	-1.19316	no.signif	5	4	1	0
KCNJ8	ENSSSCG00000000573	ENSG00000121361	9.72408	8.17949	-1.54459	-0.249271	no.signif	5	4	1	0
GYS2	ENSSSCG00000000577	ENSG00000111713	0.253732	31.5961	31.3423	6.90498	Up-regulated in pig	1	1	0	0
GOLT1B	ENSSSCG00000000579	ENSG00000111711	22.5302	24.3764	1.84622	0.113577	no.signif	1	0	1	0
RECQL	ENSSSCG00000000580	ENSG00000004700	31.4271	15.2629	-16.1641	-1.04149	no.signif	1	0	1	0
PYROXD1	ENSSSCG00000000583	ENSG00000121350	13.4117	6.86553	-6.54615	-0.965023	no.signif	1	0	1	0
SLCO1C1	ENSSSCG00000000585	ENSG00000139155	1.93957	0.0336199	-1.90595	-5.48202	Up-regulated in human	1	0	1	0
EPS8	ENSSSCG00000000600	ENSG00000151491	121.668	48.0022	-73.6657	-1.34159	no.signif	15	10	5	0
RERG	ENSSSCG00000000602	ENSG00000134533	23.7913	28.2156	4.42436	0.245967	no.signif	12	6	6	0
ERP27	ENSSSCG00000000605	ENSG00000139055	0.587455	1.50727	0.91982	1.34458	no.signif	18	7	11	0
ART4	ENSSSCG00000000607	ENSG00000111339	2.1242	9.86716	7.74296	2.2104	no.signif	18	15	3	0
SMCO3	ENSSSCG00000000610	ENSG00000179256	0.158743	0.571922	0.413179	1.786	no.signif	5	4	1	0
ATF7IP	ENSSSCG00000000612	ENSG00000171681	36.7754	25.754	-11.0214	-0.513777	no.signif	12	7	4	1
GRIN2B	ENSSSCG00000000614	ENSG00000273079	0.761731	0.0422294	-0.719502	-3.88516	no.signif	1	0	1	0
FAM234B	ENSSSCG00000000619	ENSG00000084444	2.36135	1.77725	-0.584096	-0.407965	no.signif	1	1	0	0
BCL2L14	ENSSSCG00000000623	ENSG00000121380	0.230303	2.55884	2.32853	3.41819	no.signif	9	5	4	0
LRP6	ENSSSCG00000000625	ENSG00000070018	10.1506	57.8094	47.6589	2.50857	no.signif	7	4	1	2
TAS2R9	ENSSSCG00000000631	ENSG00000121381	0.0174519	0.279378	0.261926	3.39798	no.signif	5	4	1	0
YBX3	ENSSSCG00000000633	ENSG00000060138	483.886	116.217	-367.668	-2.05775	no.signif	2	1	1	0
MAGOHB	ENSSSCG00000000635	ENSG00000111196	11.8437	21.5957	9.75201	0.866075	no.signif	1	0	1	0
KLRD1	ENSSSCG00000000642	ENSG00000134539	4.44028	5.28054	0.840265	0.24952	no.signif	5	0	5	0
OLR1	ENSSSCG00000000647	ENSG00000173391	3.65766	29.7417	26.084	3.02004	no.signif	3	0	3	0
CLEC7A	ENSSSCG00000000648	ENSG00000172243	12.0275	12.5747	0.547229	0.0641384	no.signif	5	3	2	0
CLEC1A	ENSSSCG00000000649	ENSG00000150048	5.3523	7.89328	2.54099	0.559601	no.signif	1	0	1	0
CLEC12B	ENSSSCG00000000651	ENSG00000256660	0.328737	1.7224	1.39366	2.35454	no.signif	1	0	1	0
CD69	ENSSSCG00000000653	ENSG00000110848	9.38521	3.87962	-5.50559	-1.2723	no.signif	1	0	1	0
A2M	ENSSSCG00000000660	ENSG00000175899	333.605	14.3044	-319.301	-4.54265	Up-regulated in human	1	0	1	0
A2ML1	ENSSSCG00000000664	ENSG00000166535	0.504907	0.686867	0.18196	0.436571	no.signif	7	6	0	1
RIMKLB	ENSSSCG00000000665	ENSG00000166532	26.0963	32.0532	5.95694	0.296522	no.signif	1	1	0	0
CLSTN3	ENSSSCG00000000672	ENSG00000139182	15.8212	5.46558	-10.3556	-1.53169	no.signif	5	3	1	1
P3H3	ENSSSCG00000000681	ENSG00000110811	3.82813	8.05279	4.22466	1.07088	no.signif	6	4	2	0
GNB3	ENSSSCG00000000682	ENSG00000111664	0.453854	1.3459	0.892042	1.5475	no.signif	3	0	3	0
CDCA3	ENSSSCG00000000683	ENSG00000111665	0.858627	0.939906	0.0812782	0.129047	no.signif	3	3	0	0
USP5	ENSSSCG00000000684	ENSG00000111667	20.2012	19.8908	-0.310433	-0.0223309	no.signif	3	3	0	0
TPI1	ENSSSCG00000000685	ENSG00000111669	267.996	76.3067	-191.689	-1.81219	no.signif	5	2	3	0
CD4	ENSSSCG00000000687	ENSG00000010610	11.9973	3.01675	-8.98059	-1.98808	no.signif	3	3	0	0
LAG3	ENSSSCG00000000688	ENSG00000089692	0.462267	0.552931	0.0906637	0.253355	no.signif	2	1	1	0
MLF2	ENSSSCG00000000690	ENSG00000089693	37.3524	38.2194	0.86698	0.0330946	no.signif	4	4	0	0
COPS7A	ENSSSCG00000000691	ENSG00000111652	22.9367	16.4011	-6.53561	-0.483615	no.signif	3	1	2	0
NCAPD2	ENSSSCG00000000693	ENSG00000010292	7.4395	3.90037	-3.53913	-0.929838	no.signif	1	1	0	0
GAPDH	ENSSSCG00000000694	ENSG00000111640	876.248	317.871	-558.378	-1.46287	no.signif	1	0	1	0
IFFO1	ENSSSCG00000000695	ENSG00000010295	6.42792	8.94433	2.51642	0.475992	no.signif	2	0	1	1
LPAR5	ENSSSCG00000000699	ENSG00000184574	1.06697	0.837308	-0.229658	-0.346014	no.signif	3	3	0	0
ACRBP	ENSSSCG00000000700	ENSG00000111644	0.699448	2.63679	1.93735	1.89948	no.signif	3	1	2	0
ZNF384	ENSSSCG00000000702	ENSG00000126746	10.0637	12.1681	2.10435	0.273688	no.signif	2	0	2	0
VAMP1	ENSSSCG00000000703	ENSG00000139190	2.18005	2.66766	0.487604	0.290005	no.signif	13	8	3	2
TAPBPL	ENSSSCG00000000704	ENSG00000139192	7.02306	8.93061	1.90755	0.346221	no.signif	6	3	3	0
CD27	ENSSSCG00000000705	ENSG00000139193	0.363695	1.36429	1.0006	1.87876	no.signif	6	3	3	0
SCNN1A	ENSSSCG00000000707	ENSG00000111319	3.39673	0.633481	-2.76325	-2.40442	no.signif	3	2	1	0
TNFRSF1A	ENSSSCG00000000708	ENSG00000067182	77.3741	37.0208	-40.3534	-1.06331	no.signif	5	5	0	0
PLEKHG6	ENSSSCG00000000709	ENSG00000008323	11.3632	1.17868	-10.1845	-3.2582	no.signif	8	3	4	1
VWF	ENSSSCG00000000712	ENSG00000110799	132.543	41.2833	-91.2593	-1.68259	no.signif	4	2	2	0
PRMT8	ENSSSCG00000000730	ENSG00000111218	0.00594703	0.654705	0.648758	5.38136	no.signif	3	1	2	0
TEAD4	ENSSSCG00000000736	ENSG00000197905	5.3418	5.56266	0.220862	0.0583424	no.signif	3	0	2	1
TULP3	ENSSSCG00000000737	ENSG00000078246	6.11916	6.80358	0.684421	0.152724	no.signif	5	3	2	0
RHNO1	ENSSSCG00000000738	ENSG00000171792	2.85321	3.55634	0.703129	0.31681	no.signif	2	1	1	0
IQSEC3	ENSSSCG00000000748	ENSG00000120645	2.41808	0.0378699	-2.38021	-5.66455	Up-regulated in human	1	0	0	1
SLC6A12	ENSSSCG00000000749	ENSG00000111181	0.515163	0.896187	0.381024	0.787043	no.signif	2	0	1	1
WNK1	ENSSSCG00000000753	ENSG00000060237	120.418	37.8652	-82.5525	-1.66884	no.signif	15	12	3	0
RAD52	ENSSSCG00000000754	ENSG00000002016	9.06388	10.9917	1.92779	0.277932	no.signif	4	2	2	0
ERC1	ENSSSCG00000000755	ENSG00000082805	22.641	27.3873	4.74634	0.274461	no.signif	4	2	2	0
ADIPOR2	ENSSSCG00000000757	ENSG00000006831	66.7623	134.238	67.4753	1.00758	no.signif	2	1	1	0
WNT5B	ENSSSCG00000000759	ENSG00000111186	2.01718	8.42157	6.40439	2.05632	no.signif	3	2	1	0
HDHD5	ENSSSCG00000000764	ENSG00000069998	10.3051	4.02527	-6.27985	-1.35402	no.signif	3	0	1	2
MICAL3	ENSSSCG00000000770	ENSG00000243156	13.1127	14.6809	1.56821	0.162859	no.signif	10	8	2	0
CPNE8	ENSSSCG00000000778	ENSG00000139117	15.6151	26.6288	11.0137	0.769666	no.signif	3	0	2	1
KIF21A	ENSSSCG00000000779	ENSG00000139116	16.0902	10.8341	-5.25615	-0.570174	no.signif	2	0	2	0
ABCD2	ENSSSCG00000000781	ENSG00000173208	9.97292	25.5102	15.5372	1.3541	no.signif	1	0	1	0
C12orf40	ENSSSCG00000000782	ENSG00000180116	0.272333	1.25921	0.986873	2.16846	no.signif	1	0	1	0
SLC2A13	ENSSSCG00000000783	ENSG00000151229	4.09305	5.00193	0.908884	0.288671	no.signif	6	4	2	0
CNTN1	ENSSSCG00000000789	ENSG00000018236	1.3964	1.70793	0.311532	0.288666	no.signif	1	0	1	0
PPHLN1	ENSSSCG00000000793	ENSG00000134283	40.8394	45.4093	4.56988	0.15299	no.signif	4	0	4	0
ADAMTS20	ENSSSCG00000000795	ENSG00000173157	0.0205518	4.50294	4.48239	7.20667	Up-regulated in pig	1	0	1	0
TWF1	ENSSSCG00000000798	ENSG00000151239	55.5792	48.7233	-6.85588	-0.189896	no.signif	1	0	1	0
IRAK4	ENSSSCG00000000799	ENSG00000198001	15.5307	22.0944	6.5637	0.508281	no.signif	2	0	2	0
PUS7L	ENSSSCG00000000800	ENSG00000129317	6.94208	3.97121	-2.97087	-0.804237	no.signif	2	0	2	0
NELL2	ENSSSCG00000000802	ENSG00000184613	5.42684	4.90781	-0.519036	-0.144754	no.signif	1	0	1	0
ANO6	ENSSSCG00000000804	ENSG00000177119	57.2154	58.8061	1.59068	0.039555	no.signif	24	18	6	0
SCAF11	ENSSSCG00000000806	ENSG00000139218	80.2177	63.8398	-16.3779	-0.329418	no.signif	6	0	6	0
SLC38A2	ENSSSCG00000000808	ENSG00000134294	443.994	100.342	-343.652	-2.1455	no.signif	21	12	9	0
AMIGO2	ENSSSCG00000000810	ENSG00000139211	3.83471	7.29406	3.45935	0.925823	no.signif	15	5	9	1
PCED1B	ENSSSCG00000000811	ENSG00000179715	1.52757	4.94168	3.41411	1.68726	no.signif	14	8	6	0
CHST11	ENSSSCG00000000837	ENSG00000171310	4.37644	2.62508	-1.75135	-0.735201	no.signif	5	4	1	0
SLC41A2	ENSSSCG00000000838	ENSG00000136052	24.2105	18.5932	-5.61724	-0.380674	no.signif	4	4	0	0
ALDH1L2	ENSSSCG00000000839	ENSG00000136010	5.87788	45.415	39.5372	2.94767	no.signif	2	0	2	0
APPL2	ENSSSCG00000000841	ENSG00000136044	51.388	38.4197	-12.9684	-0.419492	no.signif	2	0	2	0
TXNRD1	ENSSSCG00000000843	ENSG00000198431	72.5568	59.1164	-13.4404	-0.295507	no.signif	13	10	3	0
NFYB	ENSSSCG00000000844	ENSG00000120837	26.4463	21.5328	-4.91341	-0.2964	no.signif	7	0	7	0
HCFC2	ENSSSCG00000000846	ENSG00000111727	12.8031	27.1328	14.3297	1.08295	no.signif	3	1	2	0
TDG	ENSSSCG00000000847	ENSG00000139372	10.9815	9.76094	-1.22057	-0.16982	no.signif	3	0	3	0
GLT8D2	ENSSSCG00000000848	ENSG00000120820	11.9975	12.0996	0.102102	0.0122156	no.signif	3	1	2	0
HSP90B1	ENSSSCG00000000849	ENSG00000166598	434.845	203.601	-231.244	-1.09472	no.signif	1	0	1	0
IGF1	ENSSSCG00000000857	ENSG00000017427	67.3918	16.1112	-51.2806	-2.06383	no.signif	13	5	7	1
PMCH	ENSSSCG00000000858	ENSG00000183395	0.00054932	0.470752	0.470203	5.51007	no.signif	3	0	2	1
PARPBP	ENSSSCG00000000859	ENSG00000185480	2.23454	1.69932	-0.535221	-0.392998	no.signif	1	0	1	0
GNPTAB	ENSSSCG00000000862	ENSG00000111670	12.8729	28.2046	15.3317	1.13099	no.signif	5	5	0	0
SYCP3	ENSSSCG00000000863	ENSG00000139351	0.15705	2.53037	2.37332	3.92668	no.signif	3	0	2	1
CHPT1	ENSSSCG00000000864	ENSG00000111666	38.7193	68.3615	29.6422	0.819969	no.signif	1	0	1	0
SPIC	ENSSSCG00000000867	ENSG00000166211	0.0570705	2.37098	2.3139	5.14973	Up-regulated in pig	5	2	1	2
ARL1	ENSSSCG00000000870	ENSG00000120805	42.893	28.9639	-13.929	-0.566321	no.signif	4	1	0	3
GAS2L3	ENSSSCG00000000874	ENSG00000139354	8.83353	1.74677	-7.08676	-2.3317	no.signif	1	0	1	0
NR1H4	ENSSSCG00000000875	ENSG00000012504	0.0386452	0.632656	0.59401	3.72368	no.signif	1	0	1	0
SCYL2	ENSSSCG00000000877	ENSG00000136021	25.1434	31.4505	6.30712	0.32279	no.signif	1	0	1	0
APAF1	ENSSSCG00000000884	ENSG00000120868	9.64504	11.1698	1.52475	0.211539	no.signif	1	0	1	0
SLC25A3	ENSSSCG00000000886	ENSG00000075415	293.516	181.729	-111.787	-0.691623	no.signif	1	0	1	0
LTA4H	ENSSSCG00000000891	ENSG00000111144	30.8381	40.2771	9.43893	0.385133	no.signif	3	2	0	1
HAL	ENSSSCG00000000892	ENSG00000084110	1.62608	0.738072	-0.888004	-1.12899	no.signif	5	2	3	0
AMDHD1	ENSSSCG00000000893	ENSG00000139344	0.595505	4.13945	3.54395	2.77671	no.signif	1	0	1	0
NTN4	ENSSSCG00000000896	ENSG00000074527	9.03565	5.07854	-3.95711	-0.829972	no.signif	4	2	2	0
VEZT	ENSSSCG00000000900	ENSG00000028203	38.2349	20.7568	-17.478	-0.880984	no.signif	7	3	4	0
FGD6	ENSSSCG00000000901	ENSG00000180263	3.9773	5.65053	1.67323	0.505526	no.signif	7	3	4	0
NR2C1	ENSSSCG00000000902	ENSG00000120798	19.8143	18.8577	-0.95656	-0.0713485	no.signif	3	0	3	0
TMCC3	ENSSSCG00000000906	ENSG00000057704	7.40767	3.35102	-4.05665	-1.14207	no.signif	2	0	2	0
CRADD	ENSSSCG00000000910	ENSG00000169372	14.8056	9.32115	-5.48447	-0.666992	no.signif	9	8	0	1
DCN	ENSSSCG00000000915	ENSG00000011465	1423.99	862.174	-561.819	-0.723884	no.signif	7	3	4	0
LUM	ENSSSCG00000000916	ENSG00000139329	801.759	104.923	-696.836	-2.93372	no.signif	1	1	0	0
KERA	ENSSSCG00000000917	ENSG00000139330	0.00114634	0.877477	0.87633	6.31507	no.signif	1	0	1	0
POC1B	ENSSSCG00000000920	ENSG00000139323	11.8921	10.2489	-1.64318	-0.214338	no.signif	8	2	5	1
NTS	ENSSSCG00000000932	ENSG00000133636	0.591164	0.0591403	-0.532024	-3.12016	no.signif	2	2	0	0
ACSS3	ENSSSCG00000000939	ENSG00000111058	18.7809	58.1954	39.4145	1.63112	no.signif	2	0	2	0
PPFIA2	ENSSSCG00000000940	ENSG00000139220	1.44605	3.77775	2.3317	1.37928	no.signif	1	0	1	0
SYT1	ENSSSCG00000000948	ENSG00000067715	0.561888	0.496928	-0.0649598	-0.173951	no.signif	1	1	0	0
E2F7	ENSSSCG00000000950	ENSG00000165891	0.16886	0.73352	0.56466	2.05554	no.signif	2	0	2	0
ZDHHC17	ENSSSCG00000000952	ENSG00000186908	33.6656	29.886	-3.77962	-0.171752	no.signif	3	0	3	0
PPP6R2	ENSSSCG00000000970	ENSG00000100239	15.134	18.076	2.942	0.256128	no.signif	6	4	2	0
HDAC10	ENSSSCG00000000971	ENSG00000100429	5.32392	7.35535	2.03143	0.465558	no.signif	3	0	1	2
TUBGCP6	ENSSSCG00000000972	ENSG00000128159	8.82212	7.05183	-1.77029	-0.322717	no.signif	4	2	2	0
SELENOO	ENSSSCG00000000973	ENSG00000073169	5.71825	8.87313	3.15489	0.632976	no.signif	1	0	1	0
TRABD	ENSSSCG00000000974	ENSG00000170638	5.49481	12.0612	6.56637	1.1328	no.signif	3	3	0	0
PANX2	ENSSSCG00000000975	ENSG00000073150	0.231534	0.401274	0.16974	0.767872	no.signif	1	0	0	1
ALG12	ENSSSCG00000000980	ENSG00000182858	3.08506	5.24855	2.16349	0.764699	no.signif	5	3	1	1
CRELD2	ENSSSCG00000000981	ENSG00000184164	13.5437	9.60215	-3.94157	-0.495757	no.signif	3	3	0	0
TTLL8	ENSSSCG00000000982	ENSG00000138892	0.00249805	0.190032	0.187534	4.00045	no.signif	1	1	0	0
GMDS	ENSSSCG00000000994	ENSG00000112699	4.46609	11.9014	7.4353	1.41203	no.signif	2	2	0	0
ECI2	ENSSSCG00000001000	ENSG00000198721	28.7889	10.3421	-18.4468	-1.47609	no.signif	1	0	1	0
PRPF4B	ENSSSCG00000001002	ENSG00000112739	30.6482	37.4276	6.77941	0.288215	no.signif	5	3	2	0
BPHL	ENSSSCG00000001008	ENSG00000137274	9.42884	15.4655	6.03663	0.713302	no.signif	3	0	0	3
RIPK1	ENSSSCG00000001009	ENSG00000137275	9.13843	14.5173	5.37888	0.667172	no.signif	2	1	1	0
WRNIP1	ENSSSCG00000001010	ENSG00000124535	10.3567	14.7874	4.43073	0.51339	no.signif	1	0	0	1
RREB1	ENSSSCG00000001021	ENSG00000124782	13.7644	10.4463	-3.31815	-0.397624	no.signif	9	8	1	0
BMP6	ENSSSCG00000001027	ENSG00000153162	2.10234	8.56568	6.46334	2.02141	no.signif	9	6	3	0
C6orf52	ENSSSCG00000001040	ENSG00000137434	0.496087	1.51439	1.0183	1.59077	no.signif	6	3	2	1
PAK1IP1	ENSSSCG00000001041	ENSG00000111845	7.14107	24.6901	17.549	1.78828	no.signif	1	0	1	0
ELOVL2	ENSSSCG00000001045	ENSG00000197977	0.32399	1.23165	0.907656	1.89438	no.signif	8	5	3	0
ADTRP	ENSSSCG00000001048	ENSG00000111863	1.02772	0.386946	-0.640771	-1.3864	no.signif	5	1	4	0
HIVEP1	ENSSSCG00000001049	ENSG00000095951	8.9751	9.63835	0.663259	0.102749	no.signif	10	5	4	1
TBC1D7	ENSSSCG00000001053	ENSG00000145979	6.07986	9.14149	3.06162	0.587596	no.signif	12	5	7	0
RANBP9	ENSSSCG00000001056	ENSG00000010017	14.8999	35.7795	20.8796	1.26326	no.signif	2	1	1	0
MCUR1	ENSSSCG00000001057	ENSG00000050393	4.56143	6.57987	2.01843	0.527603	no.signif	3	1	2	0
JARID2	ENSSSCG00000001061	ENSG00000008083	3.18541	10.9992	7.81379	1.78464	no.signif	1	0	1	0
DTNBP1	ENSSSCG00000001062	ENSG00000047579	4.31786	17.624	13.3061	2.02663	no.signif	24	14	6	4
MYLIP	ENSSSCG00000001063	ENSG00000007944	18.7605	40.0995	21.339	1.09547	no.signif	7	6	1	0
GMPR	ENSSSCG00000001064	ENSG00000137198	4.15059	9.12208	4.9715	1.13416	no.signif	1	0	1	0
ATXN1	ENSSSCG00000001065	ENSG00000124788	14.3153	7.32109	-6.99419	-0.966463	no.signif	2	1	1	0
KDM1B	ENSSSCG00000001074	ENSG00000165097	6.00036	10.506	4.5056	0.807057	no.signif	1	1	0	0
DEK	ENSSSCG00000001075	ENSG00000124795	58.3741	165.515	107.141	1.5034	no.signif	1	0	1	0
RNF144B	ENSSSCG00000001076	ENSG00000137393	11.3238	6.76023	-4.56354	-0.743351	no.signif	1	0	1	0
MBOAT1	ENSSSCG00000001078	ENSG00000172197	3.69303	11.8626	8.16958	1.68086	no.signif	2	0	2	0
CDKAL1	ENSSSCG00000001080	ENSG00000145996	7.58857	25.0814	17.4928	1.72339	no.signif	2	1	1	0
DCDC2	ENSSSCG00000001085	ENSG00000146038	0.0403621	2.60463	2.56427	5.69813	Up-regulated in pig	1	0	1	0
ARMH2	ENSSSCG00000001096	ENSG00000260286	0.118031	0.187598	0.0695674	0.626078	no.signif	1	0	0	1
RIPOR2	ENSSSCG00000001097	ENSG00000111913	8.8512	8.51331	-0.337889	-0.0560882	no.signif	5	5	0	0
CARMIL1	ENSSSCG00000001100	ENSG00000079691	12.5423	19.4309	6.88854	0.631138	no.signif	17	14	2	1
BTN2A2	ENSSSCG00000001131	ENSG00000124508	3.81377	1.66455	-2.14922	-1.19122	no.signif	1	1	0	0
H1-3	ENSSSCG00000001137	ENSG00000124575	58.7281	38.9646	-19.7635	-0.591761	no.signif	9	5	4	0
ZNF322	ENSSSCG00000001156	ENSG00000181315	9.35695	16.8594	7.5025	0.848762	no.signif	2	0	2	0
NKAPL	ENSSSCG00000001205	ENSG00000189134	1.00398	2.64631	1.64233	1.3894	no.signif	1	0	1	0
TRIM10	ENSSSCG00000001234	ENSG00000204613	0.00782796	0.693242	0.685414	5.30181	no.signif	10	5	4	1
TRIM15	ENSSSCG00000001235	ENSG00000204610	0.00337196	0.682794	0.679422	5.69514	Up-regulated in pig	10	5	4	1
TRIM40	ENSSSCG00000001236	ENSG00000204614	0.00315444	1.0135	1.01035	6.28182	Up-regulated in pig	3	1	2	0
GABBR1	ENSSSCG00000001242	ENSG00000204681	10.5377	12.8881	2.35039	0.29023	no.signif	2	0	2	0
POLR1H	ENSSSCG00000001245	ENSG00000066379	10.5375	17.0465	6.50907	0.693429	no.signif	3	1	1	1
MOG	ENSSSCG00000001248	ENSG00000204655	0.293847	0.64303	0.349184	1.10381	no.signif	5	0	5	0
UBD	ENSSSCG00000001252	ENSG00000213886	0.783839	46.1044	45.3206	5.86023	Up-regulated in pig	1	0	1	0
TRIM39	ENSSSCG00000001342	ENSG00000204599	6.21606	5.27416	-0.941901	-0.236646	no.signif	5	1	2	2
PPP1R10	ENSSSCG00000001347	ENSG00000204569	71.9544	11.5333	-60.4211	-2.64023	no.signif	1	1	0	0
MDC1	ENSSSCG00000001362	ENSG00000137337	3.50643	5.98378	2.47735	0.769355	no.signif	5	4	1	0
DHX16	ENSSSCG00000001376	ENSG00000204560	9.32162	9.43391	0.112288	0.0172565	no.signif	3	3	0	0
TUBB	ENSSSCG00000001379	ENSG00000196230	158.528	109.644	-48.8835	-0.531865	no.signif	1	1	0	0
DDR1	ENSSSCG00000001382	ENSG00000204580	16.1923	7.40911	-8.78323	-1.12688	no.signif	1	1	0	0
VARS2	ENSSSCG00000001384	ENSG00000137411	6.79942	3.83157	-2.96785	-0.825837	no.signif	7	6	1	0
CCHCR1	ENSSSCG00000001391	ENSG00000204536	3.72106	3.39789	-0.323167	-0.130705	no.signif	5	2	3	0
TCF19	ENSSSCG00000001392	ENSG00000137310	1.9247	1.07681	-0.847887	-0.832008	no.signif	5	2	3	0
DDX39B	ENSSSCG00000001400	ENSG00000198563	79.6135	77.0751	-2.53842	-0.0467426	no.signif	6	3	3	0
ATP6V1G2-DDX39B	ENSSSCG00000001401	ENSG00000254870	8.91141	0.576487	-8.33492	-3.9271	Up-regulated in human	6	3	3	0
NFKBIL1	ENSSSCG00000001402	ENSG00000204498	6.67125	14.5364	7.86511	1.12247	no.signif	6	3	3	0
NCR3	ENSSSCG00000001407	ENSG00000204475	0.13076	1.31705	1.18629	3.23692	no.signif	1	1	0	0
PRRC2A	ENSSSCG00000001409	ENSG00000204469	17.6808	19.5389	1.85808	0.144087	no.signif	1	1	0	0
APOM	ENSSSCG00000001411	ENSG00000204444	1.3343	2.33813	1.00383	0.804659	no.signif	1	1	0	0
GPANK1	ENSSSCG00000001413	ENSG00000204438	5.43398	7.47655	2.04257	0.459638	no.signif	12	8	2	2
NEU1	ENSSSCG00000001418	ENSG00000204386	13.7235	7.51258	-6.21088	-0.868395	no.signif	5	5	0	0
EHMT2	ENSSSCG00000001420	ENSG00000204371	6.68308	10.1758	3.49273	0.605818	no.signif	1	0	1	0
C2	ENSSSCG00000001422	ENSG00000166278	34.6394	19.9612	-14.6782	-0.79491	no.signif	1	0	1	0
NELFE	ENSSSCG00000001423	ENSG00000204356	19.1365	19.7092	0.572624	0.0425147	no.signif	1	1	0	0
SKIV2L	ENSSSCG00000001424	ENSG00000204351	11.4577	8.93773	-2.51992	-0.357977	no.signif	1	1	0	0
DXO	ENSSSCG00000001425	ENSG00000204348	2.56061	4.1028	1.54219	0.67801	no.signif	2	1	1	0
STK19	ENSSSCG00000001426	ENSG00000204344	8.61019	5.82787	-2.78231	-0.562276	no.signif	2	1	1	0
ATF6B	ENSSSCG00000001430	ENSG00000213676	16.2762	15.8498	-0.426367	-0.0382725	no.signif	1	1	0	0
AGER	ENSSSCG00000001437	ENSG00000204305	1.2802	1.94344	0.663249	0.598431	no.signif	1	1	0	0
PBX2	ENSSSCG00000001438	ENSG00000204304	12.2746	17.8526	5.57797	0.540088	no.signif	1	1	0	0
GPSM3	ENSSSCG00000001439	ENSG00000213654	5.43548	5.00806	-0.427417	-0.117929	no.signif	1	1	0	0
HLA-DRA	ENSSSCG00000001453	ENSG00000204287	248.155	193.166	-54.989	-0.361384	no.signif	17	14	2	1
PSMB9	ENSSSCG00000001463	ENSG00000240065	24.2047	18.3047	-5.9	-0.402881	no.signif	1	0	0	1
BRD2	ENSSSCG00000001471	ENSG00000204256	53.0887	42.2915	-10.7972	-0.327967	no.signif	1	1	0	0
HSD17B8	ENSSSCG00000001476	ENSG00000204228	3.00687	29.8947	26.8879	3.30925	no.signif	7	2	5	0
RING1	ENSSSCG00000001477	ENSG00000204227	11.5143	22.7857	11.2714	0.98408	no.signif	8	4	4	0
BMP5	ENSSSCG00000001478	ENSG00000112175	0.0490019	0.562495	0.513494	3.27843	no.signif	6	4	2	0
HMGCLL1	ENSSSCG00000001479	ENSG00000146151	1.13982	1.57205	0.432234	0.460391	no.signif	1	0	1	0
GCLC	ENSSSCG00000001488	ENSG00000001084	30.5285	8.37534	-22.1532	-1.86469	no.signif	3	1	2	0
PRIM2	ENSSSCG00000001493	ENSG00000146143	8.28993	8.0277	-0.262223	-0.0463152	no.signif	2	0	2	0
BEND6	ENSSSCG00000001498	ENSG00000151917	1.30765	7.55167	6.24402	2.52074	no.signif	1	0	1	0
DST	ENSSSCG00000001499	ENSG00000151914	124.822	36.6318	-88.1905	-1.76843	no.signif	1	0	1	0
COL21A1	ENSSSCG00000001500	ENSG00000124749	2.87951	7.12872	4.24921	1.30484	no.signif	3	1	2	0
CUTA	ENSSSCG00000001512	ENSG00000112514	42.7902	30.1499	-12.6402	-0.504984	no.signif	2	1	1	0
SYNGAP1	ENSSSCG00000001513	ENSG00000197283	33.5887	2.46536	-31.1234	-3.7627	no.signif	2	1	1	0
BAK1	ENSSSCG00000001516	ENSG00000030110	3.83569	7.37682	3.54113	0.94171	no.signif	4	2	2	0
ITPR3	ENSSSCG00000001518	ENSG00000096433	4.54241	5.97159	1.42918	0.393897	no.signif	6	2	3	1
ILRUN	ENSSSCG00000001527	ENSG00000196821	27.6186	38.9411	11.3225	0.4955	no.signif	2	0	2	0
SNRPC	ENSSSCG00000001531	ENSG00000124562	24.101	20.3255	-3.77558	-0.245696	no.signif	3	2	0	1
UHRF1BP1	ENSSSCG00000001532	ENSG00000065060	4.53155	4.1816	-0.349951	-0.115684	no.signif	1	0	1	0
TAF11	ENSSSCG00000001533	ENSG00000064995	10.1438	32.3135	22.1696	1.67056	no.signif	4	4	0	0
ANKS1A	ENSSSCG00000001534	ENSG00000064999	8.39853	11.4484	3.04987	0.44648	no.signif	4	4	0	0
TCP11	ENSSSCG00000001535	ENSG00000124678	0.054286	3.67828	3.624	5.8423	Up-regulated in pig	5	0	5	0
SCUBE3	ENSSSCG00000001536	ENSG00000146197	0.122242	2.28161	2.15937	4.11511	no.signif	1	0	1	0
ZNF76	ENSSSCG00000001537	ENSG00000065029	8.34541	7.50036	-0.84505	-0.153829	no.signif	5	0	5	0
DEF6	ENSSSCG00000001538	ENSG00000023892	4.58729	1.80834	-2.77895	-1.33816	no.signif	5	0	5	0
PPARD	ENSSSCG00000001539	ENSG00000112033	2.9763	10.7094	7.73314	1.8438	no.signif	11	11	0	0
TEAD3	ENSSSCG00000001544	ENSG00000007866	4.31092	4.91655	0.605632	0.18924	no.signif	1	0	1	0
FANCE	ENSSSCG00000001546	ENSG00000112039	1.6867	7.10432	5.41761	2.06799	no.signif	13	13	0	0
FKBP5	ENSSSCG00000001549	ENSG00000096060	263.763	112.197	-151.566	-1.23313	no.signif	31	23	1	7
ARMC12	ENSSSCG00000001550	ENSG00000157343	0.503293	4.60417	4.10088	3.16822	no.signif	31	23	1	7
CLPSL2	ENSSSCG00000001551	ENSG00000196748	0.0136139	14.1036	14.09	9.22323	Up-regulated in pig	21	12	2	7
CLPS	ENSSSCG00000001552	ENSG00000137392	0.0358158	0.941196	0.90538	4.37582	no.signif	14	2	5	7
LHFPL5	ENSSSCG00000001553	ENSG00000197753	1.71154	0.706793	-1.00474	-1.26407	no.signif	14	2	5	7
SRPK1	ENSSSCG00000001554	ENSG00000096063	15.6681	25.6166	9.94846	0.708888	no.signif	5	1	2	2
SLC26A8	ENSSSCG00000001555	ENSG00000112053	0.208631	0.413261	0.20463	0.953048	no.signif	10	7	3	0
MAPK14	ENSSSCG00000001556	ENSG00000112062	47.6651	49.1254	1.46023	0.0435246	no.signif	10	7	3	0
CDKN1A	ENSSSCG00000001565	ENSG00000124762	88.618	23.6261	-64.9919	-1.90677	no.signif	5	5	0	0
CPNE5	ENSSSCG00000001567	ENSG00000124772	3.89087	1.2077	-2.68317	-1.67964	no.signif	2	1	1	0
PI16	ENSSSCG00000001570	ENSG00000164530	4.12142	31.2155	27.094	2.91801	no.signif	1	0	1	0
MTCH1	ENSSSCG00000001571	ENSG00000137409	86.9323	43.989	-42.9433	-0.982589	no.signif	4	4	0	0
FGD2	ENSSSCG00000001572	ENSG00000146192	14.8157	9.14473	-5.67101	-0.695515	no.signif	5	3	1	1
PIM1	ENSSSCG00000001573	ENSG00000137193	38.0274	7.21985	-30.8075	-2.39538	no.signif	15	15	0	0
TBC1D22B	ENSSSCG00000001577	ENSG00000065491	1.81491	4.01659	2.20168	1.14173	no.signif	4	1	3	0
DAAM2	ENSSSCG00000001595	ENSG00000146122	16.5149	7.08254	-9.43241	-1.22027	no.signif	2	0	2	0
NFYA	ENSSSCG00000001611	ENSG00000001167	5.63899	11.478	5.83897	1.02406	no.signif	1	1	0	0
FOXP4	ENSSSCG00000001619	ENSG00000137166	2.68787	3.24194	0.554069	0.26948	no.signif	4	4	0	0
TFEB	ENSSSCG00000001621	ENSG00000112561	12.0858	6.73524	-5.35059	-0.842568	no.signif	1	0	1	0
FRS3	ENSSSCG00000001624	ENSG00000137218	1.66967	1.0389	-0.630771	-0.679304	no.signif	3	3	0	0
USP49	ENSSSCG00000001629	ENSG00000164663	1.39822	1.80563	0.40741	0.366597	no.signif	1	0	1	0
MRPS10	ENSSSCG00000001638	ENSG00000048544	14.6787	44.9111	30.2325	1.61269	no.signif	2	1	1	0
TRERF1	ENSSSCG00000001639	ENSG00000124496	0.943766	2.96448	2.02072	1.64093	no.signif	5	0	5	0
BICRAL	ENSSSCG00000001646	ENSG00000112624	3.38688	7.61747	4.23059	1.167	no.signif	9	8	0	1
CNPY3	ENSSSCG00000001651	ENSG00000137161	11.4908	12.5779	1.08706	0.130299	no.signif	3	2	1	0
PEX6	ENSSSCG00000001653	ENSG00000124587	2.71135	5.29589	2.58454	0.963271	no.signif	2	2	0	0
PPP2R5D	ENSSSCG00000001654	ENSG00000112640	8.09751	16.1415	8.04396	0.994334	no.signif	7	2	5	0
MEA1	ENSSSCG00000001655	ENSG00000124733	17.5181	45.965	28.447	1.39118	no.signif	2	2	0	0
MRPL2	ENSSSCG00000001658	ENSG00000112651	15.9506	13.3848	-2.56583	-0.252845	no.signif	1	0	1	0
KLC4	ENSSSCG00000001659	ENSG00000137171	8.80669	6.95049	-1.8562	-0.341049	no.signif	1	0	1	0
PTK7	ENSSSCG00000001660	ENSG00000112655	7.86972	9.18609	1.31637	0.222876	no.signif	1	1	0	0
ZNF318	ENSSSCG00000001667	ENSG00000171467	4.2743	8.22474	3.95044	0.942663	no.signif	3	0	3	0
LRRC73	ENSSSCG00000001676	ENSG00000204052	0.0716046	1.15609	1.08448	3.83688	no.signif	2	2	0	0
ABCC10	ENSSSCG00000001680	ENSG00000124574	8.46974	3.61672	-4.85302	-1.22535	no.signif	4	2	1	1
POLH	ENSSSCG00000001683	ENSG00000170734	3.26797	8.6916	5.42363	1.40848	no.signif	1	1	0	0
GTPBP2	ENSSSCG00000001689	ENSG00000172432	27.3553	7.94132	-19.414	-1.78308	no.signif	1	1	0	0
RSPH9	ENSSSCG00000001691	ENSG00000172426	0.244146	0.307956	0.0638101	0.323171	no.signif	2	1	1	0
MRPS18A	ENSSSCG00000001692	ENSG00000096080	12.8441	20.5225	7.67841	0.675681	no.signif	3	2	1	0
VEGFA	ENSSSCG00000001695	ENSG00000112715	81.1324	49.0776	-32.0548	-0.725098	no.signif	9	8	1	0
MRPL14	ENSSSCG00000001696	ENSG00000180992	14.6621	16.0905	1.42843	0.134033	no.signif	1	0	1	0
HSP90AB1	ENSSSCG00000001701	ENSG00000096384	375.147	340.346	-34.8004	-0.140448	no.signif	3	3	0	0
NFKBIE	ENSSSCG00000001703	ENSG00000146232	1.74335	7.04286	5.29951	2.00809	no.signif	2	2	0	0
SUPT3H	ENSSSCG00000001709	ENSG00000196284	2.80551	9.67652	6.87101	1.78258	no.signif	1	0	1	0
RUNX2	ENSSSCG00000001710	ENSG00000124813	0.552965	5.32081	4.76784	3.24324	no.signif	1	0	1	0
ENPP5	ENSSSCG00000001715	ENSG00000112796	1.50955	0.608433	-0.901119	-1.29696	no.signif	2	1	1	0
RCAN2	ENSSSCG00000001716	ENSG00000172348	4.24189	8.47911	4.23722	0.99751	no.signif	1	1	0	0
ADGRF5	ENSSSCG00000001725	ENSG00000069122	36.8404	35.5534	-1.28698	-0.0512863	no.signif	2	1	1	0
ADGRF1	ENSSSCG00000001726	ENSG00000153292	34.7816	0.0646475	-34.717	-8.86443	Up-regulated in human	8	6	2	0
TNFRSF21	ENSSSCG00000001727	ENSG00000146072	17.3788	12.8376	-4.54114	-0.436653	no.signif	10	9	1	0
PTCHD4	ENSSSCG00000001729	ENSG00000244694	0.712622	0.0430131	-0.669609	-3.76882	no.signif	2	0	2	0
PAQR8	ENSSSCG00000001750	ENSG00000170915	1.34534	3.08792	1.74257	1.19264	no.signif	1	0	1	0
CHRNA3	ENSSSCG00000001752	ENSG00000080644	0.0998971	1.90467	1.80478	4.12287	no.signif	2	1	0	1
IREB2	ENSSSCG00000001756	ENSG00000136381	21.9753	25.5582	3.58298	0.217816	no.signif	2	2	0	0
WDR61	ENSSSCG00000001757	ENSG00000140395	32.6567	12.0792	-20.5775	-1.4341	no.signif	9	6	3	0
CIB2	ENSSSCG00000001762	ENSG00000136425	2.22158	6.43461	4.21303	1.53003	no.signif	1	1	0	0
CTSH	ENSSSCG00000001770	ENSG00000103811	85.1025	139.987	54.8846	0.717954	no.signif	3	0	3	0
TMED3	ENSSSCG00000001773	ENSG00000166557	15.044	17.0576	2.01352	0.181106	no.signif	1	0	1	0
ZFAND6	ENSSSCG00000001779	ENSG00000086666	93.9606	81.1349	-12.8257	-0.211708	no.signif	7	1	6	0
FAH	ENSSSCG00000001780	ENSG00000103876	83.1548	32.2665	-50.8883	-1.36549	no.signif	2	1	1	0
CFAP161	ENSSSCG00000001786	ENSG00000156206	1.68749	0.823377	-0.86411	-1.02636	no.signif	5	5	0	0
IL16	ENSSSCG00000001787	ENSG00000172349	13.321	9.20573	-4.11531	-0.532618	no.signif	8	8	0	0
ADAMTSL3	ENSSSCG00000001793	ENSG00000156218	5.62856	15.7993	10.1708	1.48738	no.signif	2	0	2	0
SH3GL3	ENSSSCG00000001795	ENSG00000140600	0.222181	1.66276	1.44057	2.84891	no.signif	1	1	0	0
BNC1	ENSSSCG00000001798	ENSG00000169594	10.185	12.1903	2.00527	0.25905	no.signif	2	0	1	1
TM6SF1	ENSSSCG00000001800	ENSG00000136404	6.60886	26.2702	19.6613	1.98932	no.signif	1	0	1	0
HOMER2	ENSSSCG00000001804	ENSG00000103942	2.50324	4.32139	1.81815	0.785282	no.signif	1	1	0	0
WHAMM	ENSSSCG00000001805	ENSG00000156232	47.6486	9.83712	-37.8115	-2.27496	no.signif	2	0	2	0
FSD2	ENSSSCG00000001806	ENSG00000186628	0.616947	1.34072	0.72377	1.10731	no.signif	2	0	2	0
AP3B2	ENSSSCG00000001807	ENSG00000103723	1.32687	1.01149	-0.315376	-0.38818	no.signif	2	0	1	1
PDE8A	ENSSSCG00000001810	ENSG00000073417	42.0892	24.797	-17.2922	-0.763045	no.signif	7	1	6	0
IQGAP1	ENSSSCG00000001814	ENSG00000140575	127.079	103.834	-23.2456	-0.291429	no.signif	13	0	2	11
BLM	ENSSSCG00000001816	ENSG00000197299	1.46658	2.05391	0.587322	0.483114	no.signif	4	2	1	1
FURIN	ENSSSCG00000001817	ENSG00000140564	20.7628	13.8873	-6.87556	-0.579895	no.signif	4	3	1	0
FES	ENSSSCG00000001818	ENSG00000182511	27.8115	10.6908	-17.1208	-1.37849	no.signif	9	6	2	1
MAN2A2	ENSSSCG00000001819	ENSG00000196547	26.9825	18.1154	-8.86714	-0.574548	no.signif	3	1	2	0
HDDC3	ENSSSCG00000001820	ENSG00000184508	4.90255	26.0906	21.188	2.40954	no.signif	4	1	3	0
UNC45A	ENSSSCG00000001821	ENSG00000140553	19.9265	15.4509	-4.47561	-0.36679	no.signif	4	1	3	0
RCCD1	ENSSSCG00000001822	ENSG00000166965	2.82751	2.60156	-0.22595	-0.119714	no.signif	4	1	3	0
ZXDC	ENSSSCG00000001824	ENSG00000070476	8.05244	6.32668	-1.72576	-0.34749	no.signif	1	0	1	0
SLC41A3	ENSSSCG00000001825	ENSG00000114544	12.2113	4.25549	-7.95577	-1.51861	no.signif	1	1	0	0
CFAP100	ENSSSCG00000001826	ENSG00000163885	0.05646	3.38747	3.33101	5.67583	Up-regulated in pig	11	7	1	3
MFGE8	ENSSSCG00000001834	ENSG00000140545	105.616	22.0552	-83.5612	-2.25913	no.signif	1	0	1	0
ABHD2	ENSSSCG00000001835	ENSG00000140526	23.0702	5.85271	-17.2174	-1.97701	no.signif	5	5	0	0
FANCI	ENSSSCG00000001837	ENSG00000140525	6.09236	4.1998	-1.89256	-0.535615	no.signif	18	16	1	1
KIF7	ENSSSCG00000001840	ENSG00000166813	2.26472	11.1389	8.87417	2.29314	no.signif	2	1	0	1
WDR93	ENSSSCG00000001846	ENSG00000140527	0.526112	10.5518	10.0257	4.30017	no.signif	1	0	0	1
MESP1	ENSSSCG00000001847	ENSG00000166823	4.01476	1.77325	-2.24151	-1.17439	no.signif	10	10	0	0
MESP2	ENSSSCG00000001848	ENSG00000188095	0.2568	1.51535	1.25855	2.51531	no.signif	6	4	2	0
ANPEP	ENSSSCG00000001849	ENSG00000166825	12.6723	19.527	6.8547	0.623393	no.signif	1	0	1	0
IDH2	ENSSSCG00000001852	ENSG00000182054	21.0414	17.8053	-3.23607	-0.240798	no.signif	1	0	1	0
CIB1	ENSSSCG00000001858	ENSG00000185043	24.2374	38.4287	14.1912	0.664725	no.signif	4	4	0	0
ETFA	ENSSSCG00000001862	ENSG00000140374	116.888	79.089	-37.7994	-0.563523	no.signif	8	2	6	0
TMEM266	ENSSSCG00000001863	ENSG00000169758	0.199494	1.89379	1.6943	3.1839	no.signif	4	2	2	0
SCAPER	ENSSSCG00000001865	ENSG00000140386	11.7061	17.3313	5.6252	0.565721	no.signif	2	0	2	0
PSTPIP1	ENSSSCG00000001867	ENSG00000140368	10.1606	6.01353	-4.14708	-0.755726	no.signif	1	0	1	0
TSPAN3	ENSSSCG00000001868	ENSG00000140391	281.019	114.633	-166.386	-1.29357	no.signif	3	3	0	0
PEAK1	ENSSSCG00000001869	ENSG00000173517	27.0548	30.3185	3.26365	0.164254	no.signif	15	10	5	0
HMG20A	ENSSSCG00000001871	ENSG00000140382	13.7826	21.4118	7.6292	0.635186	no.signif	23	12	11	0
CSPG4	ENSSSCG00000001873	ENSG00000173546	9.30847	4.85782	-4.45065	-0.936817	no.signif	1	0	1	0
SNX33	ENSSSCG00000001875	ENSG00000173548	6.4285	16.9137	10.4852	1.39425	no.signif	19	8	10	1
SNUPN	ENSSSCG00000001877	ENSG00000169371	13.0543	13.0311	-0.0232754	-0.0025726	no.signif	19	9	9	1
PTPN9	ENSSSCG00000001878	ENSG00000169410	7.89315	16.4084	8.51529	1.05482	no.signif	8	5	2	1
SIN3A	ENSSSCG00000001880	ENSG00000169375	14.3083	22.4897	8.18144	0.652049	no.signif	7	4	1	2
MAN2C1	ENSSSCG00000001881	ENSG00000140400	67.9024	10.6018	-57.3007	-2.67801	no.signif	13	1	9	3
NEIL1	ENSSSCG00000001882	ENSG00000140398	13.8986	4.84657	-9.05205	-1.51797	no.signif	2	0	2	0
COMMD4	ENSSSCG00000001884	ENSG00000140365	20.2205	36.7822	16.5617	0.862869	no.signif	2	0	2	0
C15orf39	ENSSSCG00000001885	ENSG00000167173	3.65324	2.83637	-0.816866	-0.363995	no.signif	15	13	0	2
SCAMP5	ENSSSCG00000001887	ENSG00000198794	1.59319	3.09791	1.50472	0.955001	no.signif	1	1	0	0
RPP25	ENSSSCG00000001888	ENSG00000178718	1.61727	0.337412	-1.27986	-2.22774	no.signif	2	1	1	0
SCAMP2	ENSSSCG00000001892	ENSG00000140497	19.4733	23.0574	3.58406	0.243615	no.signif	1	0	1	0
CSK	ENSSSCG00000001900	ENSG00000103653	11.0579	9.11108	-1.94681	-0.279103	no.signif	2	2	0	0
CYP1A2	ENSSSCG00000001901	ENSG00000140505	0.296376	0.371264	0.0748876	0.315485	no.signif	6	3	2	1
ARID3B	ENSSSCG00000001905	ENSG00000179361	1.03712	2.61647	1.57935	1.3267	no.signif	1	0	1	0
CYP1A1	ENSSSCG00000001906	ENSG00000140465	0.826805	0.63638	-0.190425	-0.372509	no.signif	5	2	2	1
UBL7	ENSSSCG00000001907	ENSG00000138629	9.10648	21.3306	12.2241	1.22705	no.signif	6	3	3	0
CCDC33	ENSSSCG00000001908	ENSG00000140481	0.043572	0.373332	0.32976	2.83904	no.signif	1	0	0	1
ISLR	ENSSSCG00000001910	ENSG00000129009	9.93825	21.5122	11.574	1.11331	no.signif	4	0	3	1
PML	ENSSSCG00000001912	ENSG00000140464	12.272	7.14408	-5.12789	-0.779704	no.signif	1	1	0	0
STOML1	ENSSSCG00000001913	ENSG00000067221	8.0112	6.02377	-1.98743	-0.410758	no.signif	1	1	0	0
TBC1D21	ENSSSCG00000001915	ENSG00000167139	0.00342177	0.24189	0.238468	4.23015	no.signif	1	0	1	0
CD276	ENSSSCG00000001917	ENSG00000103855	9.00319	11.9174	2.91425	0.404174	no.signif	3	1	2	0
NPTN	ENSSSCG00000001918	ENSG00000156642	43.8021	87.425	43.6228	0.99688	no.signif	12	5	6	1
NEO1	ENSSSCG00000001921	ENSG00000067141	10.9725	31.1158	20.1433	1.50291	no.signif	8	6	2	0
ARIH1	ENSSSCG00000001924	ENSG00000166233	54.5317	63.9254	9.39372	0.229256	no.signif	1	0	0	1
ADPGK	ENSSSCG00000001925	ENSG00000159322	27.8385	12.6057	-15.2329	-1.14238	no.signif	12	11	1	0
PARP6	ENSSSCG00000001930	ENSG00000137817	27.0244	48.041	21.0166	0.829772	no.signif	2	0	2	0
BRMS1L	ENSSSCG00000001947	ENSG00000100916	4.56561	10.3514	5.78576	1.17918	no.signif	4	0	4	0
NFKBIA	ENSSSCG00000001952	ENSG00000100906	232.592	109.98	-122.612	-1.08049	no.signif	35	29	3	3
SRP54	ENSSSCG00000001955	ENSG00000100883	27.755	30.2592	2.50427	0.124587	no.signif	1	0	1	0
BAZ1A	ENSSSCG00000001958	ENSG00000198604	14.8597	19.7184	4.85871	0.407899	no.signif	1	0	1	0
EGLN3	ENSSSCG00000001963	ENSG00000129521	2.52131	9.401	6.87969	1.89446	no.signif	12	7	4	1
NPAS3	ENSSSCG00000001964	ENSG00000151322	2.99355	4.23168	1.23813	0.497967	no.signif	1	1	0	0
NUBPL	ENSSSCG00000001968	ENSG00000151413	13.3511	16.4183	3.06718	0.298142	no.signif	1	0	1	0
AP4S1	ENSSSCG00000001972	ENSG00000100478	4.59003	17.1117	12.5217	1.89611	no.signif	1	1	0	0
G2E3	ENSSSCG00000001974	ENSG00000092140	16.2513	12.9765	-3.27473	-0.324423	no.signif	2	0	2	0
PRKD1	ENSSSCG00000001975	ENSG00000184304	12.514	7.0088	-5.5052	-0.835399	no.signif	1	1	0	0
STXBP6	ENSSSCG00000001977	ENSG00000168952	2.91944	8.62212	5.70268	1.55909	no.signif	1	0	0	1
SDR39U1	ENSSSCG00000001983	ENSG00000100445	9.82063	11.3774	1.55674	0.212079	no.signif	1	0	1	0
CBLN3	ENSSSCG00000001985	ENSG00000139899	1.61291	0.428709	-1.1842	-1.88725	no.signif	4	4	0	0
NFATC4	ENSSSCG00000001986	ENSG00000100968	19.923	6.14942	-13.7736	-1.69429	no.signif	1	1	0	0
CIDEB	ENSSSCG00000001989	ENSG00000136305	4.35884	1.37388	-2.98496	-1.65853	no.signif	1	1	0	0
NOP9	ENSSSCG00000001990	ENSG00000196943	5.092	3.63856	-1.45345	-0.483739	no.signif	4	3	0	1
DHRS1	ENSSSCG00000001991	ENSG00000157379	4.98635	15.2939	10.3075	1.61495	no.signif	2	1	0	1
TINF2	ENSSSCG00000001994	ENSG00000092330	22.3293	21.5274	-0.801912	-0.0527406	no.signif	2	2	0	0
THTPA	ENSSSCG00000002016	ENSG00000259431	6.78814	7.72774	0.939597	0.186772	no.signif	2	2	0	0
SLC7A8	ENSSSCG00000002032	ENSG00000092068	13.2254	1.37918	-11.8462	-3.2521	no.signif	4	4	0	0
CEBPE	ENSSSCG00000002033	ENSG00000092067	0.0340131	0.742266	0.708253	4.09524	no.signif	4	2	0	2
C14orf119	ENSSSCG00000002035	ENSG00000179933	15.0538	13.5115	-1.54226	-0.155827	no.signif	1	0	1	0
CDH24	ENSSSCG00000002037	ENSG00000139880	0.771352	0.990182	0.21883	0.356218	no.signif	9	9	0	0
KATNBL1	ENSSSCG00000002245	ENSG00000134152	47.5189	34.161	-13.358	-0.476035	no.signif	6	4	2	0
NR2F2	ENSSSCG00000002254	ENSG00000185551	15.2662	35.0287	19.7624	1.19766	no.signif	1	0	1	0
KLHL25	ENSSSCG00000002258	ENSG00000183655	3.45131	1.55848	-1.89283	-1.14195	no.signif	1	1	0	0
SLCO3A1	ENSSSCG00000002263	ENSG00000176463	8.33764	3.94406	-4.39359	-1.07804	no.signif	4	4	0	0
AKAP5	ENSSSCG00000002268	ENSG00000179841	0.269434	6.30586	6.03642	4.4984	no.signif	2	1	0	1
MTHFD1	ENSSSCG00000002269	ENSG00000100714	50.3215	25.9239	-24.3975	-0.95662	no.signif	1	0	1	0
GPX2	ENSSSCG00000002279	ENSG00000176153	0.209016	0.690807	0.48179	1.67798	no.signif	4	0	4	0
RAB15	ENSSSCG00000002280	ENSG00000139998	0.879526	0.762948	-0.116578	-0.202666	no.signif	1	0	1	0
FUT8	ENSSSCG00000002283	ENSG00000033170	14.7416	20.1369	5.39535	0.449691	no.signif	6	5	1	0
FAM71D	ENSSSCG00000002286	ENSG00000172717	0.286199	0.486765	0.200567	0.746	no.signif	1	0	1	0
MPP5	ENSSSCG00000002287	ENSG00000072415	12.2441	23.5923	11.3482	0.94566	no.signif	4	1	3	0
ARG2	ENSSSCG00000002294	ENSG00000081181	1.52702	3.90056	2.37354	1.34724	no.signif	1	0	1	0
ZFYVE26	ENSSSCG00000002298	ENSG00000072121	9.45796	9.73721	0.279252	0.0419361	no.signif	2	2	0	0
SUSD6	ENSSSCG00000002311	ENSG00000100647	18.9857	10.2332	-8.75249	-0.891008	no.signif	13	13	0	0
SLC10A1	ENSSSCG00000002313	ENSG00000100652	0.0261726	4.77893	4.75276	7.04866	no.signif	2	1	1	0
SMOC1	ENSSSCG00000002314	ENSG00000198732	0.256015	4.05138	3.79537	3.93239	no.signif	3	3	0	0
COX16	ENSSSCG00000002316	ENSG00000133983	20.8362	6.36855	-14.4676	-1.70848	no.signif	3	0	2	1
MAP3K9	ENSSSCG00000002329	ENSG00000006432	0.314619	1.32277	1.00815	2.03761	no.signif	4	3	1	0
PCNX1	ENSSSCG00000002330	ENSG00000100731	40.9456	24.2758	-16.6698	-0.753948	no.signif	7	5	2	0
SIPA1L1	ENSSSCG00000002332	ENSG00000197555	16.8926	8.348	-8.54456	-1.01601	no.signif	15	10	4	1
DPF3	ENSSSCG00000002333	ENSG00000205683	0.879592	2.11256	1.23297	1.25459	no.signif	3	3	0	0
PAPLN	ENSSSCG00000002341	ENSG00000100767	8.82513	7.74864	-1.07649	-0.187448	no.signif	1	1	0	0
RIOX1	ENSSSCG00000002344	ENSG00000170468	2.68507	5.97113	3.28606	1.15009	no.signif	7	4	3	0
ACOT6	ENSSSCG00000002348	ENSG00000205669	0.0563418	2.96949	2.91314	5.489	Up-regulated in pig	7	1	4	2
ACOT4	ENSSSCG00000002349	ENSG00000177465	1.47392	21.0461	19.5722	3.82676	no.signif	3	1	2	0
MIDEAS	ENSSSCG00000002350	ENSG00000156030	14.3954	13.4656	-0.92975	-0.096255	no.signif	3	2	1	0
ZNF410	ENSSSCG00000002352	ENSG00000119725	25.3742	24.194	-1.18017	-0.0686836	no.signif	2	0	1	1
FAM161B	ENSSSCG00000002353	ENSG00000156050	1.55796	2.76171	1.20375	0.821889	no.signif	2	0	2	0
COQ6	ENSSSCG00000002354	ENSG00000119723	10.5433	9.34615	-1.19711	-0.173702	no.signif	2	0	2	0
ENTPD5	ENSSSCG00000002355	ENSG00000187097	6.0038	9.41714	3.41334	0.648543	no.signif	1	0	0	1
BBOF1	ENSSSCG00000002356	ENSG00000119636	2.71739	1.42694	-1.29045	-0.924519	no.signif	1	0	1	0
ALDH6A1	ENSSSCG00000002357	ENSG00000119711	24.3175	52.3398	28.0223	1.10559	no.signif	2	0	2	0
NPC2	ENSSSCG00000002366	ENSG00000119655	248.059	116.898	-131.16	-1.08536	no.signif	2	0	2	0
ISCA2	ENSSSCG00000002367	ENSG00000165898	7.71613	36.6466	28.9305	2.24626	no.signif	2	0	2	0
LTBP2	ENSSSCG00000002368	ENSG00000119681	7.07869	21.5723	14.4936	1.60626	no.signif	2	1	1	0
AREL1	ENSSSCG00000002370	ENSG00000119682	14.0893	5.90157	-8.18777	-1.25401	no.signif	4	2	2	0
YLPM1	ENSSSCG00000002372	ENSG00000119596	25.6011	12.3342	-13.2669	-1.05294	no.signif	1	0	1	0
PROX2	ENSSSCG00000002373	ENSG00000119608	0.982109	0.0320093	-0.950099	-4.56172	Up-regulated in human	2	2	0	0
DLST	ENSSSCG00000002374	ENSG00000119689	40.7728	28.3837	-12.3891	-0.522389	no.signif	3	3	0	0
RPS6KL1	ENSSSCG00000002375	ENSG00000198208	3.1419	3.06955	-0.0723478	-0.0335012	no.signif	6	5	1	0
EIF2B2	ENSSSCG00000002377	ENSG00000119718	13.2389	19.1192	5.88025	0.529899	no.signif	2	2	0	0
MLH3	ENSSSCG00000002378	ENSG00000119684	19.5834	13.6357	-5.94771	-0.521922	no.signif	5	4	1	0
ACYP1	ENSSSCG00000002379	ENSG00000119640	9.09494	24.9247	15.8298	1.45343	no.signif	9	9	0	0
ZC2HC1C	ENSSSCG00000002380	ENSG00000119703	0.697231	0.498447	-0.198784	-0.476083	no.signif	9	9	0	0
NEK9	ENSSSCG00000002381	ENSG00000119638	48.3636	39.0936	-9.27	-0.306918	no.signif	13	13	0	0
FOS	ENSSSCG00000002383	ENSG00000170345	1625.11	111.538	-1513.57	-3.86481	Up-regulated in human	11	10	1	0
TGFB3	ENSSSCG00000002385	ENSG00000119699	20.5879	5.17121	-15.4166	-1.99113	no.signif	6	4	2	0
IFT43	ENSSSCG00000002386	ENSG00000119650	15.3093	33.6244	18.3151	1.13459	no.signif	4	4	0	0
GSTZ1	ENSSSCG00000002396	ENSG00000100577	7.54078	11.927	4.38618	0.660738	no.signif	2	1	1	0
SAMD15	ENSSSCG00000002400	ENSG00000100583	0.471987	0.8176	0.345613	0.779939	no.signif	1	0	0	1
VIPAS39	ENSSSCG00000002403	ENSG00000151445	10.0476	9.20456	-0.843014	-0.126295	no.signif	1	0	1	0
SPTLC2	ENSSSCG00000002404	ENSG00000100596	36.6928	17.8441	-18.8487	-1.03964	no.signif	1	0	1	0
AHSA1	ENSSSCG00000002406	ENSG00000100591	56.4955	38.8191	-17.6764	-0.541252	no.signif	1	0	1	0
GTF2A1	ENSSSCG00000002411	ENSG00000165417	12.4874	32.0529	19.5655	1.35928	no.signif	4	0	4	0
STON2	ENSSSCG00000002412	ENSG00000140022	7.22042	7.93319	0.712772	0.135639	no.signif	7	6	1	0
PTPN21	ENSSSCG00000002425	ENSG00000070778	8.04353	36.7505	28.7069	2.19046	no.signif	1	0	1	0
EML5	ENSSSCG00000002427	ENSG00000165521	0.312385	2.44655	2.13417	2.92978	no.signif	1	0	1	0
FOXN3	ENSSSCG00000002429	ENSG00000053254	86.6936	26.8945	-59.7991	-1.68825	no.signif	3	1	2	0
TDP1	ENSSSCG00000002431	ENSG00000042088	6.43036	2.31911	-4.11125	-1.46736	no.signif	3	2	1	0
KCNK13	ENSSSCG00000002432	ENSG00000152315	0.185532	1.3411	1.15557	2.78866	no.signif	1	0	1	0
PSMC1	ENSSSCG00000002433	ENSG00000100764	82.6045	47.7607	-34.8438	-0.790268	no.signif	3	1	2	0
NRDE2	ENSSSCG00000002434	ENSG00000119720	6.23298	6.00819	-0.224785	-0.0529041	no.signif	5	5	0	0
CCDC88C	ENSSSCG00000002440	ENSG00000015133	4.68521	4.91102	0.225819	0.0677705	no.signif	1	1	0	0
CATSPERB	ENSSSCG00000002442	ENSG00000133962	3.1651	0.50915	-2.65595	-2.61258	no.signif	1	0	1	0
TC2N	ENSSSCG00000002443	ENSG00000165929	23.7937	3.48246	-20.3113	-2.76887	no.signif	4	0	3	1
FBLN5	ENSSSCG00000002444	ENSG00000140092	47.7382	47.5836	-0.154634	-0.0046798	no.signif	1	0	1	0
CPSF2	ENSSSCG00000002447	ENSG00000165934	15.4495	22.9756	7.52605	0.572232	no.signif	1	0	1	0
NDUFB1	ENSSSCG00000002449	ENSG00000183648	268.922	154.105	-114.817	-0.803237	no.signif	1	0	1	0
RIN3	ENSSSCG00000002451	ENSG00000100599	10.8772	7.98942	-2.88775	-0.444661	no.signif	1	1	0	0
LGMN	ENSSSCG00000002452	ENSG00000100600	140.943	243.438	102.495	0.788396	no.signif	1	0	1	0
BTBD7	ENSSSCG00000002461	ENSG00000011114	12.9788	48.1588	35.18	1.89083	no.signif	1	0	1	0
PRIMA1	ENSSSCG00000002464	ENSG00000175785	0.975457	3.76888	2.79342	1.93909	no.signif	4	1	3	0
PPP4R4	ENSSSCG00000002474	ENSG00000119698	0.577417	1.66239	1.08497	1.50945	no.signif	2	0	2	0
SERPINA5	ENSSSCG00000002481	ENSG00000188488	0.493749	1.21975	0.726	1.28759	no.signif	1	0	0	1
CLMN	ENSSSCG00000002494	ENSG00000165959	21.6982	6.09582	-15.6023	-1.82998	no.signif	1	1	0	0
SYNE3	ENSSSCG00000002495	ENSG00000176438	20.4577	23.0885	2.63087	0.174455	no.signif	8	7	1	0
GLRX5	ENSSSCG00000002496	ENSG00000182512	16.5488	4.29939	-12.2494	-1.94204	no.signif	7	6	1	0
AK7	ENSSSCG00000002504	ENSG00000140057	0.726064	4.7553	4.02923	2.69466	no.signif	1	0	1	0
EFHC1	ENSSSCG00000002620	ENSG00000096093	22.8776	3.80476	-19.0729	-2.5849	no.signif	20	9	9	2
TMEM14A	ENSSSCG00000002622	ENSG00000096092	14.2513	11.8605	-2.39081	-0.264726	no.signif	18	9	8	1
GSTA4	ENSSSCG00000002627	ENSG00000170899	11.8642	13.2654	1.40121	0.160926	no.signif	3	1	2	0
CILK1	ENSSSCG00000002628	ENSG00000112144	3.4513	13.8875	10.4362	2.00544	no.signif	3	1	2	0
FBXO9	ENSSSCG00000002629	ENSG00000112146	49.9142	28.5397	-21.3745	-0.806265	no.signif	3	1	2	0
GALNS	ENSSSCG00000002645	ENSG00000141012	9.01012	11.0319	2.0218	0.291772	no.signif	1	1	0	0
TRAPPC2L	ENSSSCG00000002646	ENSG00000167515	13.2471	49.148	35.9008	1.89066	no.signif	1	1	0	0
APRT	ENSSSCG00000002650	ENSG00000198931	57.838	11.9029	-45.9351	-2.27974	no.signif	1	1	0	0
FBXO31	ENSSSCG00000002654	ENSG00000103264	45.7266	5.33132	-40.3953	-3.09808	no.signif	1	1	0	0
ZCCHC14	ENSSSCG00000002656	ENSG00000140948	4.08213	11.0746	6.99245	1.43763	no.signif	1	0	1	0
MTHFSD	ENSSSCG00000002660	ENSG00000103248	8.50311	2.21602	-6.28709	-1.93522	no.signif	11	9	2	0
GSE1	ENSSSCG00000002664	ENSG00000131149	25.5032	7.01883	-18.4844	-1.85989	no.signif	1	1	0	0
ZDHHC7	ENSSSCG00000002667	ENSG00000153786	22.9253	13.4571	-9.46812	-0.768124	no.signif	1	0	1	0
CRISPLD2	ENSSSCG00000002669	ENSG00000103196	44.5774	28.9314	-15.6459	-0.623499	no.signif	2	1	1	0
CMIP	ENSSSCG00000002689	ENSG00000153815	9.88674	14.3806	4.49385	0.540101	no.signif	16	15	1	0
GABARAPL2	ENSSSCG00000002707	ENSG00000034713	57.7543	140.652	82.8975	1.28398	no.signif	1	0	0	1
LDHD	ENSSSCG00000002712	ENSG00000166816	8.39395	6.16366	-2.2303	-0.444943	no.signif	2	1	0	1
WDR59	ENSSSCG00000002714	ENSG00000103091	15.0566	6.26551	-8.79105	-1.26355	no.signif	4	4	0	0
PDPR	ENSSSCG00000002724	ENSG00000090857	9.66805	10.6285	0.960465	0.136508	no.signif	9	5	3	1
DHODH	ENSSSCG00000002746	ENSG00000102967	6.02188	8.78582	2.76393	0.544209	no.signif	4	1	2	1
DHX38	ENSSSCG00000002748	ENSG00000140829	13.9583	10.8447	-3.11366	-0.363844	no.signif	7	1	5	1
ZFHX3	ENSSSCG00000002752	ENSG00000140836	59.9977	5.67457	-54.3232	-3.40002	no.signif	4	1	3	0
NFAT5	ENSSSCG00000002755	ENSG00000102908	14.5564	37.3523	22.7959	1.35894	no.signif	4	3	1	0
PRMT7	ENSSSCG00000002763	ENSG00000132600	25.0929	16.2602	-8.8327	-0.625621	no.signif	3	3	0	0
SMPD3	ENSSSCG00000002764	ENSG00000103056	3.45344	0.551701	-2.90174	-2.62433	no.signif	1	1	0	0
TSNAXIP1	ENSSSCG00000002767	ENSG00000102904	0.494545	1.32916	0.834613	1.40827	no.signif	4	3	1	0
CENPT	ENSSSCG00000002768	ENSG00000102901	9.22929	0.535956	-8.69334	-4.08093	Up-regulated in human	3	1	2	0
THAP11	ENSSSCG00000002769	ENSG00000168286	7.14838	18.2801	11.1318	1.35336	no.signif	5	3	2	0
EDC4	ENSSSCG00000002771	ENSG00000038358	7.11142	9.79679	2.68536	0.461615	no.signif	2	1	1	0
ELMO3	ENSSSCG00000002786	ENSG00000102890	1.10103	6.8539	5.75288	2.62714	no.signif	1	0	1	0
E2F4	ENSSSCG00000002787	ENSG00000205250	17.8381	10.8998	-6.9383	-0.710146	no.signif	3	2	1	0
EXOC3L1	ENSSSCG00000002788	ENSG00000179044	1.46369	2.03325	0.569561	0.471434	no.signif	3	2	1	0
HSF4	ENSSSCG00000002792	ENSG00000102878	7.8386	21.275	13.4364	1.43933	no.signif	4	4	0	0
CDH11	ENSSSCG00000002795	ENSG00000140937	20.8468	42.291	21.4442	1.02017	no.signif	1	1	0	0
CNOT1	ENSSSCG00000002799	ENSG00000125107	43.5493	50.9012	7.35188	0.225002	no.signif	2	0	2	0
GINS3	ENSSSCG00000002802	ENSG00000181938	7.35777	3.93031	-3.42746	-0.902918	no.signif	2	0	2	0
CFAP20	ENSSSCG00000002805	ENSG00000070761	14.216	3.94229	-10.2737	-1.84777	no.signif	4	1	1	2
USB1	ENSSSCG00000002807	ENSG00000103005	6.72268	5.46341	-1.25927	-0.298742	no.signif	3	3	0	0
ZNF319	ENSSSCG00000002808	ENSG00000166188	2.85009	3.03353	0.183443	0.0896864	no.signif	3	2	1	0
KIFC3	ENSSSCG00000002812	ENSG00000140859	46.0862	8.89117	-37.195	-2.37258	no.signif	3	3	0	0
KATNB1	ENSSSCG00000002813	ENSG00000140854	3.86195	4.27462	0.412671	0.146107	no.signif	1	1	0	0
PLLP	ENSSSCG00000002818	ENSG00000102934	7.97593	6.94322	-1.03271	-0.19978	no.signif	3	2	1	0
RSPRY1	ENSSSCG00000002820	ENSG00000159579	19.6809	12.6256	-7.05525	-0.64003	no.signif	1	0	1	0
CCL22	ENSSSCG00000002821	ENSG00000102962	0.133126	0.937391	0.804265	2.72667	no.signif	1	0	1	0
MMP2	ENSSSCG00000002829	ENSG00000087245	80.9925	54.3739	-26.6187	-0.574788	no.signif	7	4	2	1
IRX3	ENSSSCG00000002831	ENSG00000177508	0.193248	0.625929	0.432681	1.64562	no.signif	1	0	1	0
ZNF423	ENSSSCG00000002838	ENSG00000102935	3.59651	9.29033	5.69382	1.36668	no.signif	2	2	0	0
N4BP1	ENSSSCG00000002841	ENSG00000102921	18.0627	30.4052	12.3426	0.750985	no.signif	5	3	2	0
PHKB	ENSSSCG00000002844	ENSG00000102893	39.5445	27.872	-11.6725	-0.504506	no.signif	1	0	1	0
GPT2	ENSSSCG00000002847	ENSG00000166123	25.4168	1.28434	-24.1325	-4.29606	Up-regulated in human	1	0	0	1
RPLP2	ENSSSCG00000002850	ENSG00000177600	2183.44	0.0012125	-2183.44	-17.5711	Up-regulated in human	1	0	0	1
POP4	ENSSSCG00000002854	ENSG00000105171	27.5124	15.0369	-12.4754	-0.871135	no.signif	5	5	0	0
TDRD12	ENSSSCG00000002857	ENSG00000173809	0.131121	1.0714	0.940279	2.9379	no.signif	6	0	4	2
ANKRD27	ENSSSCG00000002859	ENSG00000105186	12.0712	17.8043	5.73309	0.560271	no.signif	1	0	1	0
PDCD5	ENSSSCG00000002860	ENSG00000105185	50.9781	151.698	100.72	1.57307	no.signif	1	0	1	0
SLC7A10	ENSSSCG00000002864	ENSG00000130876	12.8084	2.86905	-9.93939	-2.15456	no.signif	2	2	0	0
CEBPA	ENSSSCG00000002866	ENSG00000245848	65.2422	61.2757	-3.96648	-0.0904757	no.signif	4	3	1	0
CEBPG	ENSSSCG00000002867	ENSG00000153879	12.6127	31.1666	18.5539	1.30444	no.signif	4	3	0	1
GARRE1	ENSSSCG00000002872	ENSG00000166398	13.2605	12.3698	-0.890732	-0.100238	no.signif	5	5	0	0
GPI	ENSSSCG00000002873	ENSG00000105220	131.369	36.6235	-94.7458	-1.8425	no.signif	5	5	0	0
LSR	ENSSSCG00000002884	ENSG00000105699	4.9316	2.1701	-2.7615	-1.18058	no.signif	2	0	2	0
KMT2B	ENSSSCG00000002895	ENSG00000272333	3.33367	5.34418	2.01051	0.679234	no.signif	2	0	2	0
RBM42	ENSSSCG00000002905	ENSG00000126254	14.6342	28.2864	13.6522	0.950286	no.signif	1	0	1	0
ZBTB32	ENSSSCG00000002908	ENSG00000011590	0.352082	0.141494	-0.210588	-1.25705	no.signif	9	1	8	0
PRODH2	ENSSSCG00000002913	ENSG00000250799	0.0318246	1.09212	1.06029	4.71978	Up-regulated in pig	6	1	4	1
HCST	ENSSSCG00000002918	ENSG00000126264	7.58066	2.41783	-5.16283	-1.64456	no.signif	2	2	0	0
CLIP3	ENSSSCG00000002921	ENSG00000105270	2.40521	3.48189	1.07668	0.531857	no.signif	2	1	1	0
WDR62	ENSSSCG00000002923	ENSG00000075702	0.572249	1.86241	1.29016	1.68519	no.signif	1	0	0	1
LRFN3	ENSSSCG00000002927	ENSG00000126243	1.70807	0.400631	-1.30744	-2.06488	no.signif	1	1	0	0
YIF1B	ENSSSCG00000002952	ENSG00000167645	11.0689	8.18919	-2.8797	-0.43426	no.signif	2	1	1	0
CATSPERG	ENSSSCG00000002955	ENSG00000099338	2.46468	4.13156	1.66688	0.742934	no.signif	3	2	0	1
EIF3K	ENSSSCG00000002963	ENSG00000178982	156.925	205.88	48.9543	0.391701	no.signif	1	0	1	0
ACTN4	ENSSSCG00000002965	ENSG00000130402	99.654	68.964	-30.69	-0.531021	no.signif	4	4	0	0
SELENOV	ENSSSCG00000002986	ENSG00000186838	0.0199102	0.302192	0.282282	3.38372	no.signif	2	0	2	0
ZNF546	ENSSSCG00000002988	ENSG00000187187	10.9922	6.59171	-4.40048	-0.736878	no.signif	2	0	0	2
CCNP	ENSSSCG00000002990	ENSG00000105219	0.192703	0.881403	0.688699	2.13671	no.signif	1	0	0	1
CYP2F1	ENSSSCG00000002994	ENSG00000197446	0.0976346	0.733444	0.635809	2.78808	no.signif	7	0	7	0
SNRPA	ENSSSCG00000002998	ENSG00000077312	13.5847	8.79839	-4.78629	-0.626092	no.signif	10	6	4	0
ITPKC	ENSSSCG00000003000	ENSG00000086544	11.1075	4.91987	-6.18763	-1.17321	no.signif	2	1	1	0
B9D2	ENSSSCG00000003013	ENSG00000123810	3.47595	5.99398	2.51804	0.78437	no.signif	2	0	2	0
EXOSC5	ENSSSCG00000003015	ENSG00000077348	7.41252	6.35557	-1.05695	-0.221619	no.signif	1	0	1	0
CCDC97	ENSSSCG00000003016	ENSG00000142039	4.88336	7.4024	2.51905	0.599117	no.signif	7	5	2	0
TGFB1	ENSSSCG00000003017	ENSG00000105329	8.75546	16.2412	7.4857	0.89064	no.signif	3	2	1	0
LIPE	ENSSSCG00000003018	ENSG00000079435	428.369	175.033	-253.336	-1.29118	no.signif	3	0	1	2
MEGF8	ENSSSCG00000003021	ENSG00000105429	5.18016	5.70016	0.519998	0.137752	no.signif	2	0	2	0
TMEM145	ENSSSCG00000003022	ENSG00000167619	1.4535	1.37901	-0.0744878	-0.0753637	no.signif	3	2	1	0
PRR19	ENSSSCG00000003024	ENSG00000188368	0.155097	1.89904	1.74395	3.53146	no.signif	2	1	1	0
ARHGEF1	ENSSSCG00000003040	ENSG00000076928	20.2338	12.0454	-8.18841	-0.747801	no.signif	1	1	0	0
RPS19	ENSSSCG00000003042	ENSG00000105372	1785.36	80.994	-1704.36	-4.46208	Up-regulated in human	5	2	3	0
LYPD4	ENSSSCG00000003044	ENSG00000273111	0.0182481	1.3635	1.34526	5.60356	Up-regulated in pig	5	2	3	0
ZNF575	ENSSSCG00000003054	ENSG00000176472	0.492361	1.59511	1.10274	1.67587	no.signif	2	2	0	0
XRCC1	ENSSSCG00000003055	ENSG00000073050	4.18675	6.49872	2.31197	0.633101	no.signif	2	1	1	0
ZNF428	ENSSSCG00000003059	ENSG00000131116	8.99805	11.2894	2.29132	0.326956	no.signif	1	0	0	1
PHLDB3	ENSSSCG00000003063	ENSG00000176531	1.9041	1.54688	-0.357216	-0.298006	no.signif	4	3	0	1
ZNF45	ENSSSCG00000003070	ENSG00000124459	6.97286	9.24136	2.2685	0.405847	no.signif	3	0	2	1
LYPD5	ENSSSCG00000003073	ENSG00000159871	0.772195	0.260773	-0.511422	-1.53044	no.signif	1	1	0	0
CEACAM19	ENSSSCG00000003078	ENSG00000186567	1.07333	0.0150535	-1.05828	-5.43432	Up-regulated in human	5	2	3	0
PVR	ENSSSCG00000003079	ENSG00000073008	8.11455	3.47301	-4.64154	-1.22195	no.signif	4	0	4	0
CEACAM16	ENSSSCG00000003081	ENSG00000213892	0.0151513	0.240315	0.225163	3.31504	no.signif	4	0	4	0
CBLC	ENSSSCG00000003083	ENSG00000142273	0.0811998	0.566873	0.485673	2.66115	no.signif	5	5	0	0
CLPTM1	ENSSSCG00000003085	ENSG00000104853	17.9398	34.2882	16.3484	0.934164	no.signif	1	0	1	0
TOMM40	ENSSSCG00000003089	ENSG00000130204	14.3946	16.8312	2.43653	0.225459	no.signif	3	1	2	0
HIF3A	ENSSSCG00000003101	ENSG00000124440	15.4896	1.89292	-13.5967	-3.02595	no.signif	2	2	0	0
FKRP	ENSSSCG00000003103	ENSG00000181027	7.24374	2.7052	-4.53854	-1.41767	no.signif	12	7	4	1
STRN4	ENSSSCG00000003104	ENSG00000090372	19.3653	20.5177	1.15235	0.0833499	no.signif	22	9	10	3
SLC1A5	ENSSSCG00000003105	ENSG00000105281	39.5323	45.6919	6.15961	0.208858	no.signif	1	0	1	0
AP2S1	ENSSSCG00000003106	ENSG00000042753	95.7594	46.5871	-49.1724	-1.03933	no.signif	14	13	1	0
ARHGAP35	ENSSSCG00000003107	ENSG00000160007	11.7123	34.4163	22.7041	1.55426	no.signif	14	13	1	0
TMEM160	ENSSSCG00000003109	ENSG00000130748	11.3387	6.8047	-4.53405	-0.735811	no.signif	3	1	2	0
SAE1	ENSSSCG00000003111	ENSG00000142230	22.696	31.3183	8.62232	0.464393	no.signif	4	4	0	0
MEIS3	ENSSSCG00000003115	ENSG00000105419	6.24679	4.64964	-1.59714	-0.425202	no.signif	4	1	3	0
NAPA	ENSSSCG00000003120	ENSG00000105402	28.8062	21.1099	-7.69633	-0.448279	no.signif	9	7	1	1
KPTN	ENSSSCG00000003121	ENSG00000118162	3.12801	2.4901	-0.637908	-0.327863	no.signif	2	2	0	0
KDELR1	ENSSSCG00000003132	ENSG00000105438	25.9461	16.7389	-9.20725	-0.63201	no.signif	1	0	1	0
MAMSTR	ENSSSCG00000003143	ENSG00000176909	0.855682	2.38556	1.52988	1.46845	no.signif	1	1	0	0
CA11	ENSSSCG00000003147	ENSG00000063180	3.8224	3.60135	-0.221051	-0.0857103	no.signif	9	7	2	0
DBP	ENSSSCG00000003148	ENSG00000105516	2.25322	4.52499	2.27178	1.00273	no.signif	4	4	0	0
PPP1R15A	ENSSSCG00000003155	ENSG00000087074	51.1432	23.7398	-27.4035	-1.10691	no.signif	1	0	1	0
NTF4	ENSSSCG00000003160	ENSG00000225950	0.0490093	1.17426	1.12525	4.3269	no.signif	4	2	2	0
PRRG2	ENSSSCG00000003161	ENSG00000126460	0.833176	2.84873	2.01555	1.76147	no.signif	11	7	3	1
RPS11	ENSSSCG00000003165	ENSG00000142534	1817.81	1377.53	-440.275	-0.40011	no.signif	1	1	0	0
ALDH16A1	ENSSSCG00000003168	ENSG00000161618	7.67807	2.12763	-5.55045	-1.84661	no.signif	6	2	4	0
PIH1D1	ENSSSCG00000003169	ENSG00000104872	20.4827	14.7819	-5.70087	-0.470308	no.signif	5	2	2	1
BCL2L12	ENSSSCG00000003177	ENSG00000126453	4.41634	5.80923	1.39289	0.394714	no.signif	5	3	2	0
IRF3	ENSSSCG00000003178	ENSG00000126456	21.4996	18.9225	-2.57709	-0.184116	no.signif	5	3	2	0
RRAS	ENSSSCG00000003183	ENSG00000126458	27.3027	63.113	35.8102	1.20859	no.signif	2	0	1	1
FCGRT	ENSSSCG00000003187	ENSG00000104870	152.385	89.4337	-62.9514	-0.768765	no.signif	1	1	0	0
PRMT1	ENSSSCG00000003189	ENSG00000126457	42.0811	43.3824	1.30124	0.043925	no.signif	11	3	6	2
MED25	ENSSSCG00000003197	ENSG00000104973	8.51167	8.13973	-0.371939	-0.0643837	no.signif	1	1	0	0
FUZ	ENSSSCG00000003198	ENSG00000010361	6.86968	2.75528	-4.1144	-1.31492	no.signif	2	1	1	0
ETFB	ENSSSCG00000003229	ENSG00000105379	83.0336	49.289	-33.7447	-0.752312	no.signif	1	0	1	0
CLDND2	ENSSSCG00000003230	ENSG00000160318	0.756656	1.03824	0.281581	0.451313	no.signif	1	0	1	0
NKG7	ENSSSCG00000003231	ENSG00000105374	3.26987	10.1069	6.83704	1.62506	no.signif	1	0	1	0
PRKCG	ENSSSCG00000003256	ENSG00000126583	0.126272	1.08491	0.958636	3.00625	no.signif	2	1	1	0
OSCAR	ENSSSCG00000003259	ENSG00000170909	0.576358	1.27672	0.700362	1.13384	no.signif	1	0	0	1
TFPT	ENSSSCG00000003262	ENSG00000105619	3.59679	11.9957	8.39893	1.73494	no.signif	3	0	3	0
CNOT3	ENSSSCG00000003264	ENSG00000088038	6.2289	9.26054	3.03165	0.571363	no.signif	1	0	1	0
MBOAT7	ENSSSCG00000003267	ENSG00000125505	7.95888	9.14096	1.18208	0.199546	no.signif	1	0	1	0
LAIR2	ENSSSCG00000003275	ENSG00000167618	0.312927	1.51198	1.19905	2.23666	no.signif	1	0	1	0
NLRP2	ENSSSCG00000003277	ENSG00000022556	1.83077	0.0851313	-1.74564	-4.27425	Up-regulated in human	1	0	1	0
FCAR	ENSSSCG00000003284	ENSG00000186431	1.2495	0.149405	-1.1001	-2.98209	no.signif	1	0	0	1
ISOC2	ENSSSCG00000003289	ENSG00000063241	31.8083	12.1066	-19.7017	-1.39287	no.signif	1	0	1	0
PEG3	ENSSSCG00000003326	ENSG00000198300	3.07085	4.52325	1.4524	0.557217	no.signif	1	0	1	0
ATAD3A	ENSSSCG00000003343	ENSG00000197785	8.7472	4.44333	-4.30387	-0.975584	no.signif	1	0	1	0
VWA1	ENSSSCG00000003344	ENSG00000179403	8.11817	13.3078	5.18965	0.712355	no.signif	2	0	1	1
MMP23B	ENSSSCG00000003351	ENSG00000189409	6.23443	6.30168	0.0672543	0.0154552	no.signif	1	0	1	0
RNF207	ENSSSCG00000003368	ENSG00000158286	6.20515	0.147556	-6.05759	-5.30185	Up-regulated in human	2	1	1	0
ICMT	ENSSSCG00000003369	ENSG00000116237	23.9702	813.118	789.148	5.08357	Up-regulated in pig	5	3	2	0
GPR153	ENSSSCG00000003371	ENSG00000158292	6.74075	5.54543	-1.19533	-0.281151	no.signif	4	4	0	0
TAS1R1	ENSSSCG00000003382	ENSG00000173662	0.0308183	0.736816	0.705997	4.19346	no.signif	2	2	0	0
ZBTB48	ENSSSCG00000003383	ENSG00000204859	6.31515	2.36064	-3.95451	-1.41582	no.signif	2	0	1	1
PARK7	ENSSSCG00000003385	ENSG00000116288	173.76	110.391	-63.3693	-0.654429	no.signif	1	1	0	0
TMEM201	ENSSSCG00000003393	ENSG00000188807	1.6909	2.75994	1.06904	0.703559	no.signif	1	1	0	0
PIK3CD	ENSSSCG00000003395	ENSG00000171608	7.56259	2.5829	-4.97968	-1.54622	no.signif	1	0	1	0
NMNAT1	ENSSSCG00000003400	ENSG00000173614	6.59294	4.08803	-2.50491	-0.688178	no.signif	1	1	0	0
CASZ1	ENSSSCG00000003407	ENSG00000130940	1.20996	1.19886	-0.011096	-0.0131818	no.signif	2	2	0	0
FBXO44	ENSSSCG00000003421	ENSG00000132879	3.82592	22.5224	18.6965	2.55436	no.signif	2	0	2	0
DHRS3	ENSSSCG00000003439	ENSG00000162496	112.007	44.0376	-67.9689	-1.34658	no.signif	9	7	1	1
CTRC	ENSSSCG00000003458	ENSG00000162438	0.170184	36.9126	36.7424	7.67889	Up-regulated in pig	4	4	0	0
FAM131C	ENSSSCG00000003470	ENSG00000185519	0.0383324	5.45704	5.41871	6.82163	Up-regulated in pig	20	18	2	0
EPHA2	ENSSSCG00000003471	ENSG00000142627	5.84579	7.9164	2.07061	0.436802	no.signif	2	1	1	0
ARHGEF19	ENSSSCG00000003472	ENSG00000142632	2.31684	1.28548	-1.03135	-0.844879	no.signif	2	1	1	0
CPLANE2	ENSSSCG00000003473	ENSG00000132881	1.96376	2.12963	0.165866	0.116412	no.signif	4	2	2	0
PADI4	ENSSSCG00000003483	ENSG00000159339	0.965643	0.0683581	-0.897285	-3.6382	no.signif	1	0	1	0
CAPZB	ENSSSCG00000003493	ENSG00000077549	116.868	53.4567	-63.4116	-1.1283	no.signif	4	4	0	0
UBXN10	ENSSSCG00000003498	ENSG00000162543	0.390146	0.264019	-0.126127	-0.54625	no.signif	1	0	1	0
PINK1	ENSSSCG00000003506	ENSG00000158828	26.3524	67.302	40.9495	1.35238	no.signif	1	0	1	0
KIF17	ENSSSCG00000003508	ENSG00000117245	3.06634	0.212177	-2.85416	-3.79143	Up-regulated in human	1	1	0	0
EIF4G3	ENSSSCG00000003512	ENSG00000075151	21.7926	42.1787	20.3861	0.952356	no.signif	7	4	2	1
ECE1	ENSSSCG00000003513	ENSG00000117298	32.984	46.8197	13.8357	0.505221	no.signif	2	2	0	0
HSPG2	ENSSSCG00000003514	ENSG00000142798	61.8097	46.0294	-15.7803	-0.425197	no.signif	1	0	1	0
WNT4	ENSSSCG00000003521	ENSG00000162552	0.439694	3.11764	2.67795	2.79806	no.signif	3	0	3	0
C1QA	ENSSSCG00000003524	ENSG00000173372	276.62	70.8856	-205.734	-1.96419	no.signif	4	3	1	0
EPHB2	ENSSSCG00000003527	ENSG00000133216	1.95611	2.15117	0.195055	0.136465	no.signif	11	8	3	0
KDM1A	ENSSSCG00000003531	ENSG00000004487	14.8533	23.3108	8.4575	0.649862	no.signif	3	0	2	1
LUZP1	ENSSSCG00000003532	ENSG00000169641	7.32038	12.0117	4.69136	0.713686	no.signif	11	6	4	1
GRHL3	ENSSSCG00000003539	ENSG00000158055	0.199254	0.653002	0.453748	1.66376	no.signif	6	5	1	0
STPG1	ENSSSCG00000003541	ENSG00000001460	3.48385	0.219958	-3.26389	-3.92538	Up-regulated in human	9	4	5	0
NIPAL3	ENSSSCG00000003543	ENSG00000001461	7.17846	11.1892	4.01075	0.639643	no.signif	9	4	5	0
LDLRAP1	ENSSSCG00000003549	ENSG00000157978	15.3049	9.88458	-5.42036	-0.630229	no.signif	8	4	4	0
AUNIP	ENSSSCG00000003552	ENSG00000127423	0.168133	1.10307	0.934937	2.64351	no.signif	2	1	1	0
MTFR1L	ENSSSCG00000003553	ENSG00000117640	19.4298	14.8872	-4.5426	-0.383973	no.signif	12	6	6	0
LIN28A	ENSSSCG00000003557	ENSG00000131914	0.111044	0.984389	0.873345	3.03828	no.signif	3	1	2	0
RPS6KA1	ENSSSCG00000003558	ENSG00000117676	12.6549	11.8541	-0.800844	-0.0942381	no.signif	3	0	3	0
ARID1A	ENSSSCG00000003559	ENSG00000117713	15.1422	13.1566	-1.98565	-0.202649	no.signif	19	18	1	0
ZDHHC18	ENSSSCG00000003561	ENSG00000204160	8.02175	9.4686	1.44684	0.238959	no.signif	14	11	3	0
KDF1	ENSSSCG00000003567	ENSG00000175707	0.0383036	0.383698	0.345394	3.02689	no.signif	1	0	1	0
SLC9A1	ENSSSCG00000003569	ENSG00000090020	2.86532	2.78673	-0.0785921	-0.0399826	no.signif	4	3	0	1
WDTC1	ENSSSCG00000003570	ENSG00000142784	6.18474	12.5405	6.35575	1.01863	no.signif	2	1	1	0
SYTL1	ENSSSCG00000003572	ENSG00000142765	1.63261	1.72551	0.0928963	0.0793666	no.signif	5	2	3	0
MAP3K6	ENSSSCG00000003573	ENSG00000142733	16.5629	5.04923	-11.5137	-1.71184	no.signif	11	6	5	0
CD164L2	ENSSSCG00000003575	ENSG00000174950	0.00113609	0.562318	0.561182	5.6835	no.signif	14	12	2	0
WASF2	ENSSSCG00000003577	ENSG00000158195	22.328	37.6307	15.3028	0.752797	no.signif	12	11	1	0
FGR	ENSSSCG00000003578	ENSG00000000938	9.28578	16.4281	7.14232	0.822396	no.signif	3	3	0	0
EYA3	ENSSSCG00000003580	ENSG00000158161	6.96543	16.0362	9.07073	1.20187	no.signif	6	5	1	0
SMPDL3B	ENSSSCG00000003582	ENSG00000130768	0.692829	3.85901	3.16618	2.46072	no.signif	2	1	1	0
RPA2	ENSSSCG00000003583	ENSG00000117748	13.5677	18.729	5.16134	0.464809	no.signif	2	0	2	0
THEMIS2	ENSSSCG00000003584	ENSG00000130775	17.3757	3.63688	-13.7388	-2.25316	no.signif	4	1	3	0
EPB41	ENSSSCG00000003586	ENSG00000159023	16.1503	19.3114	3.16112	0.257748	no.signif	20	15	4	1
SRSF4	ENSSSCG00000003589	ENSG00000116350	31.5955	49.8484	18.2529	0.657659	no.signif	2	1	1	0
PTPRU	ENSSSCG00000003590	ENSG00000060656	3.65543	10.058	6.40257	1.45772	no.signif	6	4	2	0
PUM1	ENSSSCG00000003591	ENSG00000134644	50.3385	42.5038	-7.83468	-0.244017	no.signif	5	0	5	0
SDC3	ENSSSCG00000003592	ENSG00000162512	14.602	6.31258	-8.28945	-1.20857	no.signif	17	13	4	0
TINAGL1	ENSSSCG00000003600	ENSG00000142910	69.3807	194.824	125.443	1.48943	no.signif	1	1	0	0
HCRTR1	ENSSSCG00000003601	ENSG00000121764	0.0953938	0.438551	0.343158	2.08948	no.signif	3	3	0	0
COL16A1	ENSSSCG00000003603	ENSG00000084636	10.9071	10.9576	0.0504872	0.00665652	no.signif	3	1	2	0
ADGRB2	ENSSSCG00000003604	ENSG00000121753	1.15774	0.231576	-0.926167	-2.27317	no.signif	1	0	1	0
IQCC	ENSSSCG00000003610	ENSG00000160051	0.447672	10.6654	10.2178	4.54384	no.signif	5	4	1	0
HDAC1	ENSSSCG00000003613	ENSG00000116478	19.6814	29.9713	10.2899	0.6065	no.signif	1	0	1	0
TXLNA	ENSSSCG00000003617	ENSG00000084652	15.1079	22.2032	7.09536	0.555165	no.signif	1	0	1	0
AZIN2	ENSSSCG00000003619	ENSG00000142920	1.71768	4.93176	3.21408	1.51619	no.signif	9	5	3	1
TRIM62	ENSSSCG00000003620	ENSG00000116525	1.5108	2.84388	1.33308	0.908095	no.signif	1	0	1	0
ADPRS	ENSSSCG00000003634	ENSG00000116863	6.61194	4.12419	-2.48776	-0.679651	no.signif	4	0	4	0
MAP7D1	ENSSSCG00000003637	ENSG00000116871	42.9733	23.3664	-19.6069	-0.878726	no.signif	1	1	0	0
AKIRIN1	ENSSSCG00000003652	ENSG00000174574	22.4245	19.1256	-3.2989	-0.22946	no.signif	2	0	1	1
MACF1	ENSSSCG00000003654	ENSG00000127603	172.463	75.3073	-97.1559	-1.19532	no.signif	4	3	1	0
HPCAL1	ENSSSCG00000003663	ENSG00000115756	13.736	8.44993	-5.28603	-0.70029	no.signif	3	1	2	0
TRIT1	ENSSSCG00000003667	ENSG00000043514	11.2161	18.269	7.05292	0.703334	no.signif	1	1	0	0
MFSD2A	ENSSSCG00000003669	ENSG00000168389	4.22977	2.40472	-1.82506	-0.812133	no.signif	2	2	0	0
CAP1	ENSSSCG00000003672	ENSG00000131236	212.07	65.9106	-146.159	-1.68581	no.signif	1	1	0	0
PPP4R1	ENSSSCG00000003679	ENSG00000154845	54.7243	11.7909	-42.9334	-2.21354	no.signif	8	5	3	0
ANKRD12	ENSSSCG00000003682	ENSG00000101745	48.0279	49.2658	1.23791	0.0367064	no.signif	4	4	0	0
MTCL1	ENSSSCG00000003684	ENSG00000168502	0.975404	1.93375	0.95835	0.980059	no.signif	9	6	3	0
MYL12A	ENSSSCG00000003691	ENSG00000101608	449.61	212.22	-237.39	-1.08308	no.signif	3	3	0	0
MYOM1	ENSSSCG00000003693	ENSG00000101605	3.84632	1.70169	-2.14463	-1.1718	no.signif	2	0	2	0
EMILIN2	ENSSSCG00000003694	ENSG00000132205	15.3318	27.0466	11.7148	0.818513	no.signif	1	1	0	0
NDC80	ENSSSCG00000003697	ENSG00000080986	2.1608	1.49208	-0.668724	-0.531269	no.signif	3	0	3	0
GREB1L	ENSSSCG00000003699	ENSG00000141449	4.65646	1.16643	-3.49003	-1.98791	no.signif	1	0	1	0
ESCO1	ENSSSCG00000003700	ENSG00000141446	5.75252	30.3956	24.6431	2.39957	no.signif	1	0	1	0
SNRPD1	ENSSSCG00000003701	ENSG00000167088	11.0026	10.5219	-0.480689	-0.0643877	no.signif	1	0	0	1
GATA6	ENSSSCG00000003702	ENSG00000141448	8.27328	20.9576	12.6843	1.33989	no.signif	7	4	3	0
AC105052.3	ENSSSCG00000003703	ENSG00000267645	1.86778	0.301696	-1.56608	-2.59081	no.signif	5	4	1	0
CABLES1	ENSSSCG00000003705	ENSG00000134508	36.1765	5.88839	-30.2881	-2.61706	no.signif	9	8	1	0
NPC1	ENSSSCG00000003707	ENSG00000141458	22.4108	10.1923	-12.2185	-1.13594	no.signif	4	4	0	0
ANKRD29	ENSSSCG00000003708	ENSG00000154065	7.69997	9.69675	1.99678	0.332263	no.signif	5	3	2	0
LAMA3	ENSSSCG00000003709	ENSG00000053747	16.3368	17.24	0.903176	0.0775859	no.signif	1	1	0	0
OSBPL1A	ENSSSCG00000003712	ENSG00000141447	64.7165	33.8149	-30.9016	-0.93627	no.signif	2	0	2	0
ZNF521	ENSSSCG00000003715	ENSG00000198795	14.674	10.0252	-4.64876	-0.54917	no.signif	3	2	1	0
SS18	ENSSSCG00000003716	ENSG00000141380	56.1476	30.9734	-25.1742	-0.857988	no.signif	1	0	1	0
KCTD1	ENSSSCG00000003719	ENSG00000134504	4.08345	2.52127	-1.56218	-0.693454	no.signif	1	0	1	0
TRAPPC8	ENSSSCG00000003728	ENSG00000153339	29.3599	33.1961	3.83619	0.177109	no.signif	21	2	16	3
RNF125	ENSSSCG00000003729	ENSG00000101695	6.80376	92.3427	85.5389	3.76063	no.signif	6	0	4	2
RNF138	ENSSSCG00000003730	ENSG00000134758	19.5669	19.3574	-0.209484	-0.0155208	no.signif	11	1	5	5
GAREM1	ENSSSCG00000003731	ENSG00000141441	2.74453	4.9114	2.16687	0.837261	no.signif	6	5	1	0
ASXL3	ENSSSCG00000003736	ENSG00000141431	1.50429	1.05046	-0.453823	-0.513943	no.signif	3	0	3	0
MAPRE2	ENSSSCG00000003738	ENSG00000166974	11.7167	78.3783	66.6616	2.74084	no.signif	2	0	2	0
GALNT1	ENSSSCG00000003743	ENSG00000141429	65.6621	64.394	-1.2681	-0.0281302	no.signif	3	2	0	1
KIAA1328	ENSSSCG00000003747	ENSG00000150477	6.35292	91.8317	85.4788	3.85139	no.signif	5	0	4	1
TTLL7	ENSSSCG00000003760	ENSG00000137941	7.13135	21.9721	14.8407	1.62206	no.signif	1	0	1	0
ADGRL2	ENSSSCG00000003761	ENSG00000117114	30.1927	25.7306	-4.46211	-0.230632	no.signif	3	0	3	0
ADGRL4	ENSSSCG00000003762	ENSG00000162618	26.9625	40.8861	13.9236	0.600475	no.signif	2	1	1	0
DNAJB4	ENSSSCG00000003766	ENSG00000162616	32.9704	64.5039	31.5335	0.968001	no.signif	12	2	10	0
ZRANB2	ENSSSCG00000003787	ENSG00000132485	37.2684	88.9843	51.7159	1.25537	no.signif	1	0	1	0
PTGER3	ENSSSCG00000003788	ENSG00000050628	59.5224	24.1437	-35.3787	-1.30143	no.signif	2	0	2	0
ANKRD13C	ENSSSCG00000003790	ENSG00000118454	12.8694	15.9119	3.04248	0.305945	no.signif	1	0	1	0
LRRC7	ENSSSCG00000003793	ENSG00000033122	0.0527842	0.404003	0.351218	2.72117	no.signif	2	0	2	0
IL23R	ENSSSCG00000003801	ENSG00000162594	0.106834	0.682334	0.5755	2.56701	no.signif	3	2	1	0
C1orf141	ENSSSCG00000003803	ENSG00000203963	0.117281	0.529446	0.412164	2.08346	no.signif	5	2	3	0
LEPROT	ENSSSCG00000003806	ENSG00000213625	55.1461	49.6037	-5.54249	-0.152784	no.signif	1	0	1	0
DNAJC6	ENSSSCG00000003807	ENSG00000116675	1.16849	5.91244	4.74396	2.32926	no.signif	6	0	6	0
JAK1	ENSSSCG00000003809	ENSG00000162434	86.2383	97.6845	11.4463	0.179782	no.signif	10	6	4	0
ROR1	ENSSSCG00000003811	ENSG00000185483	4.06739	2.27885	-1.78854	-0.833024	no.signif	4	4	0	0
EFCAB7	ENSSSCG00000003814	ENSG00000203965	4.74479	10.5346	5.78983	1.14905	no.signif	1	0	1	0
ATG4C	ENSSSCG00000003816	ENSG00000125703	9.45955	16.7679	7.30834	0.825194	no.signif	5	2	3	0
DOCK7	ENSSSCG00000003818	ENSG00000116641	32.477	20.4504	-12.0267	-0.667033	no.signif	2	1	0	1
ANGPTL3	ENSSSCG00000003819	ENSG00000132855	0.0140348	1.08923	1.0752	5.51523	Up-regulated in pig	1	0	1	0
USP1	ENSSSCG00000003820	ENSG00000162607	10.8982	49.4316	38.5334	2.18031	no.signif	1	0	1	0
KANK4	ENSSSCG00000003821	ENSG00000132854	2.38656	2.54342	0.156856	0.0914633	no.signif	3	0	3	0
CYP2J2	ENSSSCG00000003825	ENSG00000134716	0.820704	5.49541	4.67471	2.72844	no.signif	2	0	1	1
FGGY	ENSSSCG00000003828	ENSG00000172456	11.3376	13.6457	2.30812	0.267117	no.signif	6	3	3	0
MYSM1	ENSSSCG00000003830	ENSG00000162601	23.1963	26.1838	2.9875	0.174709	no.signif	1	1	0	0
OMA1	ENSSSCG00000003831	ENSG00000162600	21.7203	6.04402	-15.6763	-1.84375	no.signif	2	1	1	0
TACSTD2	ENSSSCG00000003832	ENSG00000184292	0.31129	0.362195	0.0509054	0.212184	no.signif	1	1	0	0
DAB1	ENSSSCG00000003833	ENSG00000173406	0.348658	0.82335	0.474692	1.21631	no.signif	1	0	1	0
LRP8	ENSSSCG00000003848	ENSG00000157193	4.47743	1.29647	-3.18097	-1.78022	no.signif	2	0	2	0
CPT2	ENSSSCG00000003851	ENSG00000157184	6.97453	10.3236	3.34903	0.565102	no.signif	2	1	1	0
SLC1A7	ENSSSCG00000003852	ENSG00000162383	0.210804	0.412641	0.201837	0.936665	no.signif	1	0	1	0
TUT4	ENSSSCG00000003859	ENSG00000134744	24.7963	25.4449	0.648573	0.0372353	no.signif	1	0	1	0
ZFYVE9	ENSSSCG00000003863	ENSG00000157077	10.0945	18.8814	8.78698	0.90274	no.signif	2	0	1	1
TXNDC12	ENSSSCG00000003867	ENSG00000117862	10.3309	72.3645	62.0337	2.80712	no.signif	1	0	1	0
NRDC	ENSSSCG00000003870	ENSG00000078618	64.5006	30.5091	-33.9915	-1.07982	no.signif	1	0	0	1
EPS15	ENSSSCG00000003872	ENSG00000085832	58.0649	57.6853	-0.379612	-0.00946127	no.signif	1	0	1	0
MAST2	ENSSSCG00000003913	ENSG00000086015	6.38102	5.97705	-0.40397	-0.094201	no.signif	1	0	1	0
TESK2	ENSSSCG00000003917	ENSG00000070759	1.65975	7.28834	5.62859	2.12793	no.signif	5	5	0	0
UROD	ENSSSCG00000003922	ENSG00000126088	37.7807	12.754	-25.0266	-1.56595	no.signif	2	2	0	0
HECTD3	ENSSSCG00000003923	ENSG00000126107	9.76842	11.5025	1.73409	0.235529	no.signif	2	2	0	0
RPS8	ENSSSCG00000003930	ENSG00000142937	1530.91	683.539	-847.372	-1.16328	no.signif	1	0	1	0
HYI	ENSSSCG00000003940	ENSG00000178922	14.5858	6.05244	-8.53332	-1.26758	no.signif	1	0	1	0
MED8	ENSSSCG00000003943	ENSG00000159479	13.7614	18.5364	4.77501	0.429464	no.signif	1	1	0	0
PPIH	ENSSSCG00000003964	ENSG00000171960	11.8803	25.901	14.0207	1.12378	no.signif	1	0	0	1
NFYC	ENSSSCG00000003976	ENSG00000066136	21.1188	18.7545	-2.3643	-0.171205	no.signif	1	1	0	0
EXO5	ENSSSCG00000003980	ENSG00000164002	2.70398	14.526	11.822	2.42115	no.signif	1	0	1	0
SMAP2	ENSSSCG00000003983	ENSG00000084070	34.3925	18.181	-16.2115	-0.919286	no.signif	2	0	2	0
TCTE3	ENSSSCG00000004009	ENSG00000184786	0.614996	2.99403	2.37903	2.26498	no.signif	1	0	1	0
THBS2	ENSSSCG00000004012	ENSG00000186340	23.452	67.7815	44.3295	1.53078	no.signif	2	1	1	0
KIF25	ENSSSCG00000004016	ENSG00000125337	6.16418	0.854612	-5.30957	-2.83612	no.signif	1	0	0	1
FRMD1	ENSSSCG00000004017	ENSG00000153303	0.343434	0.896516	0.553082	1.35889	no.signif	4	0	3	1
AFDN	ENSSSCG00000004018	ENSG00000130396	62.0744	31.4251	-30.6493	-0.981856	no.signif	6	4	2	0
CEP43	ENSSSCG00000004023	ENSG00000213066	9.38708	6.70829	-2.67879	-0.484118	no.signif	5	1	3	1
PDE10A	ENSSSCG00000004027	ENSG00000112541	6.69569	4.648	-2.0477	-0.525676	no.signif	1	0	1	0
QKI	ENSSSCG00000004029	ENSG00000112531	142.482	154.713	12.2314	0.11881	no.signif	4	1	3	0
AGPAT4	ENSSSCG00000004033	ENSG00000026652	3.54535	4.00762	0.462266	0.176348	no.signif	1	0	1	0
MAP3K4	ENSSSCG00000004037	ENSG00000085511	23.2602	8.36363	-14.8966	-1.47456	no.signif	7	3	3	1
PLG	ENSSSCG00000004038	ENSG00000122194	1.36428	3.37124	2.00696	1.29888	no.signif	3	3	0	0
SLC22A3	ENSSSCG00000004039	ENSG00000146477	4.13383	1.97003	-2.1638	-1.06544	no.signif	1	0	1	0
IGF2R	ENSSSCG00000004044	ENSG00000197081	32.2462	16.2714	-15.9748	-0.986349	no.signif	3	0	3	0
MAS1	ENSSSCG00000004045	ENSG00000130368	0.0684309	0.443638	0.375207	2.53205	no.signif	5	0	5	0
MRPL18	ENSSSCG00000004047	ENSG00000112110	31.6075	19.1627	-12.4448	-0.721667	no.signif	1	1	0	0
TCP1	ENSSSCG00000004048	ENSG00000120438	127.728	76.9129	-50.8151	-0.731703	no.signif	1	1	0	0
ACAT2	ENSSSCG00000004049	ENSG00000120437	6.91158	12.659	5.74744	0.872132	no.signif	1	0	1	0
FNDC1	ENSSSCG00000004052	ENSG00000164694	0.0997629	7.51756	7.41779	6.09972	Up-regulated in pig	1	0	1	0
TAGAP	ENSSSCG00000004053	ENSG00000164691	2.66572	10.2404	7.57463	1.93767	no.signif	5	4	1	0
RSPH3	ENSSSCG00000004055	ENSG00000130363	3.0043	3.12684	0.122541	0.0574896	no.signif	11	3	8	0
EZR	ENSSSCG00000004058	ENSG00000092820	84.0706	169.627	85.556	1.0126	no.signif	5	1	4	0
TMEM242	ENSSSCG00000004063	ENSG00000215712	4.4979	12.1976	7.69968	1.43725	no.signif	6	4	2	0
ARID1B	ENSSSCG00000004064	ENSG00000049618	30.0584	15.1557	-14.9026	-0.987433	no.signif	9	4	5	0
SCAF8	ENSSSCG00000004070	ENSG00000213079	18.2944	30.9921	12.6977	0.760175	no.signif	3	2	1	0
MTRF1L	ENSSSCG00000004076	ENSG00000112031	12.603	17.9925	5.38957	0.513293	no.signif	1	0	1	0
VIP	ENSSSCG00000004078	ENSG00000146469	0.55858	0.59306	0.0344799	0.084938	no.signif	2	0	2	0
CCDC170	ENSSSCG00000004087	ENSG00000120262	0.890961	21.1452	20.2542	4.5534	no.signif	1	0	1	0
ARMT1	ENSSSCG00000004088	ENSG00000146476	11.7758	8.4572	-3.31863	-0.477096	no.signif	1	0	1	0
RMND1	ENSSSCG00000004089	ENSG00000155906	11.01	14.2819	3.27187	0.375069	no.signif	1	0	1	0
MTHFD1L	ENSSSCG00000004092	ENSG00000120254	37.5428	5.2211	-32.3217	-2.84373	no.signif	4	2	2	0
IYD	ENSSSCG00000004093	ENSG00000009765	0.216604	1.70477	1.48817	2.91977	no.signif	3	0	1	2
PPP1R14C	ENSSSCG00000004094	ENSG00000198729	0.043268	0.915003	0.871735	4.11812	no.signif	1	0	1	0
PCMT1	ENSSSCG00000004103	ENSG00000120265	47.8422	18.621	-29.2212	-1.36088	no.signif	1	0	1	0
NUP43	ENSSSCG00000004105	ENSG00000120253	10.409	11.5687	1.15974	0.152262	no.signif	1	0	1	0
ZC3H12D	ENSSSCG00000004109	ENSG00000178199	1.79357	1.55552	-0.238053	-0.204217	no.signif	1	0	1	0
TAB2	ENSSSCG00000004110	ENSG00000055208	17.3609	21.8183	4.45735	0.329523	no.signif	1	0	1	0
ADGB	ENSSSCG00000004114	ENSG00000118492	0.134704	30.8576	30.7229	7.73684	Up-regulated in pig	7	0	7	0
UTRN	ENSSSCG00000004123	ENSG00000152818	280.38	183.531	-96.8492	-0.611333	no.signif	9	6	3	0
STX11	ENSSSCG00000004125	ENSG00000135604	11.2396	12.3725	1.13292	0.138431	no.signif	1	0	1	0
PLAGL1	ENSSSCG00000004127	ENSG00000118495	6.54312	6.0931	-0.450024	-0.102641	no.signif	1	1	0	0
ZC2HC1B	ENSSSCG00000004128	ENSG00000118491	0.234504	0.807172	0.572668	1.74078	no.signif	3	2	1	0
PHACTR2	ENSSSCG00000004132	ENSG00000112419	32.7089	100.872	68.1626	1.62446	no.signif	1	0	1	0
AIG1	ENSSSCG00000004136	ENSG00000146416	20.8253	48.4298	27.6045	1.21716	no.signif	1	0	1	0
HIVEP2	ENSSSCG00000004138	ENSG00000010818	4.77553	9.32924	4.55371	0.964627	no.signif	5	3	2	0
VTA1	ENSSSCG00000004140	ENSG00000009844	14.3436	39.7043	25.3607	1.46825	no.signif	8	5	3	0
CITED2	ENSSSCG00000004142	ENSG00000164442	48.3958	66.5423	18.1465	0.459308	no.signif	10	4	5	1
TXLNB	ENSSSCG00000004143	ENSG00000164440	0.303754	1.45621	1.15245	2.22438	no.signif	1	0	1	0
REPS1	ENSSSCG00000004146	ENSG00000135597	15.6213	21.7577	6.1364	0.477752	no.signif	2	2	0	0
CCDC28A	ENSSSCG00000004148	ENSG00000024862	8.69092	28.41	19.7191	1.70767	no.signif	3	3	0	0
NHSL1	ENSSSCG00000004149	ENSG00000135540	7.87086	5.65048	-2.22038	-0.477428	no.signif	1	0	1	0
TNFAIP3	ENSSSCG00000004154	ENSG00000118503	26.0107	9.14433	-16.8664	-1.50713	no.signif	5	2	3	0
IFNGR1	ENSSSCG00000004156	ENSG00000027697	101.425	29.9392	-71.486	-1.75997	no.signif	2	0	2	0
IL20RA	ENSSSCG00000004157	ENSG00000016402	0.31722	2.10758	1.79036	2.69409	no.signif	1	0	1	0
IL22RA2	ENSSSCG00000004158	ENSG00000164485	0.0030471	0.468797	0.46575	5.19761	no.signif	5	1	4	0
PEX7	ENSSSCG00000004160	ENSG00000112357	4.81217	15.0746	10.2624	1.64532	no.signif	5	5	0	0
BCLAF1	ENSSSCG00000004163	ENSG00000029363	88.4261	76.6441	-11.7819	-0.206272	no.signif	3	3	0	0
MTFR2	ENSSSCG00000004164	ENSG00000146410	0.649347	1.29576	0.646413	0.985779	no.signif	3	3	0	0
PDE7B	ENSSSCG00000004165	ENSG00000171408	4.39237	11.6708	7.27845	1.40779	no.signif	9	0	9	0
AHI1	ENSSSCG00000004166	ENSG00000135541	22.2843	14.562	-7.72239	-0.613483	no.signif	10	6	2	2
HBS1L	ENSSSCG00000004169	ENSG00000112339	39.6772	46.7777	7.10055	0.237457	no.signif	1	0	1	0
SLC2A12	ENSSSCG00000004172	ENSG00000146411	0.395343	5.3029	4.90755	3.71228	no.signif	4	0	4	0
RPS12	ENSSSCG00000004177	ENSG00000112306	2401.05	1355.71	-1045.34	-0.824609	no.signif	2	1	1	0
SLC18B1	ENSSSCG00000004178	ENSG00000146409	7.96951	9.91801	1.9485	0.315205	no.signif	2	1	1	0
VNN2	ENSSSCG00000004179	ENSG00000112303	8.88932	10.3089	1.41954	0.213517	no.signif	1	0	1	0
MOXD1	ENSSSCG00000004191	ENSG00000079931	1.12694	1.90842	0.781475	0.754756	no.signif	2	0	2	0
CCN2	ENSSSCG00000004192	ENSG00000118523	41.2048	48.612	7.40719	0.238447	no.signif	12	7	5	0
ENPP1	ENSSSCG00000004193	ENSG00000197594	9.84465	62.2679	52.4232	2.65984	no.signif	9	0	9	0
ARG1	ENSSSCG00000004195	ENSG00000118520	0.641961	3.51202	2.87006	2.43355	no.signif	1	0	1	0
EPB41L2	ENSSSCG00000004199	ENSG00000079819	120.074	56.4541	-63.6199	-1.08864	no.signif	5	3	2	0
L3MBTL3	ENSSSCG00000004203	ENSG00000198945	3.63784	11.2708	7.63293	1.62875	no.signif	2	0	2	0
ARHGAP18	ENSSSCG00000004205	ENSG00000146376	29.8091	90.327	60.5179	1.59908	no.signif	3	3	0	0
PTPRK	ENSSSCG00000004209	ENSG00000152894	16.5843	24.3007	7.71635	0.5509	no.signif	6	0	6	0
RSPO3	ENSSSCG00000004218	ENSG00000146374	19.138	25.7579	6.61986	0.428379	no.signif	4	3	1	0
TRMT11	ENSSSCG00000004220	ENSG00000066651	16.4589	16.6499	0.190972	0.0166331	no.signif	1	0	1	0
HINT3	ENSSSCG00000004221	ENSG00000111911	10.8303	19.3385	8.50819	0.835816	no.signif	6	1	5	0
NCOA7	ENSSSCG00000004222	ENSG00000111912	48.3657	24.0011	-24.3646	-1.01058	no.signif	6	2	4	0
HEY2	ENSSSCG00000004223	ENSG00000135547	0.827874	1.64096	0.813089	0.978503	no.signif	6	5	1	0
HDDC2	ENSSSCG00000004224	ENSG00000111906	53.8549	3.6065	-50.2484	-3.89668	Up-regulated in human	4	4	0	0
TPD52L1	ENSSSCG00000004225	ENSG00000111907	34.8995	1.84673	-33.0527	-4.23278	Up-regulated in human	8	2	6	0
FABP7	ENSSSCG00000004234	ENSG00000164434	0.384362	0.60559	0.221229	0.642451	no.signif	1	1	0	0
PKIB	ENSSSCG00000004236	ENSG00000135549	1.02395	20.0542	19.0302	4.27838	no.signif	4	0	4	0
SERINC1	ENSSSCG00000004237	ENSG00000111897	190.39	225.917	35.5275	0.246827	no.signif	3	1	2	0
HSF2	ENSSSCG00000004238	ENSG00000025156	4.37215	14.0866	9.71446	1.68564	no.signif	3	0	3	0
GJA1	ENSSSCG00000004241	ENSG00000152661	112.305	131.917	19.6127	0.232197	no.signif	19	7	12	0
TBC1D32	ENSSSCG00000004242	ENSG00000146350	4.57438	10.4387	5.86437	1.18853	no.signif	1	0	1	0
MAN1A1	ENSSSCG00000004244	ENSG00000111885	86.1859	48.737	-37.449	-0.822307	no.signif	7	2	5	0
CEP85L	ENSSSCG00000004249	ENSG00000111860	6.38178	25.3441	18.9623	1.98793	no.signif	18	3	15	0
SLC35F1	ENSSSCG00000004250	ENSG00000196376	0.462804	0.818692	0.355889	0.809595	no.signif	3	0	2	1
DCBLD1	ENSSSCG00000004254	ENSG00000164465	9.84231	9.70482	-0.137485	-0.020274	no.signif	4	3	1	0
FAM135A	ENSSSCG00000004275	ENSG00000082269	8.05267	19.8272	11.7745	1.29888	no.signif	3	1	2	0
RIMS1	ENSSSCG00000004280	ENSG00000079841	0.463801	3.38408	2.92028	2.84067	no.signif	1	0	1	0
KCNQ5	ENSSSCG00000004281	ENSG00000185760	0.251565	0.874864	0.623299	1.75829	no.signif	1	0	1	0
CEP162	ENSSSCG00000004289	ENSG00000135315	5.79884	13.3241	7.52527	1.1988	no.signif	1	1	0	0
NT5E	ENSSSCG00000004291	ENSG00000135318	9.10577	6.00492	-3.10086	-0.599821	no.signif	1	1	0	0
SNX14	ENSSSCG00000004293	ENSG00000135317	49.0337	55.9007	6.86698	0.189056	no.signif	4	0	3	1
SMIM8	ENSSSCG00000004300	ENSG00000111850	4.728	2.04681	-2.6812	-1.20387	no.signif	1	0	1	0
ORC3	ENSSSCG00000004306	ENSG00000135336	14.2763	13.2377	-1.03855	-0.108885	no.signif	1	1	0	0
RNGTT	ENSSSCG00000004311	ENSG00000111880	6.84933	20.528	13.6787	1.58216	no.signif	11	3	8	0
PM20D2	ENSSSCG00000004314	ENSG00000146281	3.76387	15.6478	11.884	2.05277	no.signif	2	0	2	0
RRAGD	ENSSSCG00000004318	ENSG00000025039	9.51617	17.4817	7.96552	0.876701	no.signif	1	0	1	0
ANKRD6	ENSSSCG00000004322	ENSG00000135299	9.87745	8.63701	-1.24044	-0.193397	no.signif	12	9	3	0
MDN1	ENSSSCG00000004328	ENSG00000112159	7.14302	9.89062	2.7476	0.468966	no.signif	2	0	2	0
BACH2	ENSSSCG00000004332	ENSG00000112182	2.8423	1.24249	-1.59981	-1.18733	no.signif	6	0	6	0
MAP3K7	ENSSSCG00000004334	ENSG00000135341	11.6076	31.0606	19.453	1.41924	no.signif	1	0	1	0
FHL5	ENSSSCG00000004340	ENSG00000112214	15.5374	23.3233	7.78593	0.58572	no.signif	2	0	1	1
NDUFAF4	ENSSSCG00000004342	ENSG00000123545	15.7755	2.8158	-12.9597	-2.48186	no.signif	4	2	2	0
MMS22L	ENSSSCG00000004344	ENSG00000146263	4.80965	1.47712	-3.33253	-1.69641	no.signif	1	0	1	0
USP45	ENSSSCG00000004351	ENSG00000123552	10.9943	9.36347	-1.63087	-0.231417	no.signif	2	0	2	0
CCNC	ENSSSCG00000004353	ENSG00000112237	53.9204	46.7949	-7.12544	-0.204437	no.signif	2	0	1	1
ASCC3	ENSSSCG00000004358	ENSG00000112249	14.0652	20.602	6.53683	0.550332	no.signif	1	0	1	0
PREP	ENSSSCG00000004368	ENSG00000085377	8.45509	12.1589	3.7038	0.5236	no.signif	6	2	4	0
PRDM1	ENSSSCG00000004369	ENSG00000057657	5.27878	1.90477	-3.37401	-1.46576	no.signif	1	1	0	0
ATG5	ENSSSCG00000004370	ENSG00000057663	14.2372	40.0146	25.7773	1.4902	no.signif	1	0	1	0
CRYBG1	ENSSSCG00000004371	ENSG00000112297	12.5179	7.01082	-5.50704	-0.835428	no.signif	1	1	0	0
SEC63	ENSSSCG00000004382	ENSG00000025796	37.8026	68.0071	30.2045	0.847031	no.signif	1	0	1	0
ARMC2	ENSSSCG00000004388	ENSG00000118690	5.3619	2.95455	-2.40735	-0.857621	no.signif	8	8	0	0
SESN1	ENSSSCG00000004390	ENSG00000080546	52.5587	112.97	60.4109	1.10379	no.signif	8	6	2	0
CEP57L1	ENSSSCG00000004391	ENSG00000183137	15.6697	6.35148	-9.31821	-1.30146	no.signif	8	6	2	0
AMD1	ENSSSCG00000004392	ENSG00000123505	27.7838	33.7106	5.92683	0.278868	no.signif	1	0	1	0
GTF3C6	ENSSSCG00000004393	ENSG00000155115	42.5853	14.708	-27.8773	-1.53312	no.signif	12	10	1	1
RPF2	ENSSSCG00000004394	ENSG00000197498	11.652	7.31407	-4.33791	-0.671095	no.signif	2	1	1	0
SLC22A16	ENSSSCG00000004399	ENSG00000004809	1.01523	1.0996	0.0843706	0.114093	no.signif	1	0	0	1
METTL24	ENSSSCG00000004402	ENSG00000053328	1.54266	6.16214	4.61948	1.99103	no.signif	1	0	1	0
CDC40	ENSSSCG00000004403	ENSG00000168438	13.326	20.9211	7.59511	0.650322	no.signif	6	2	3	1
FIG4	ENSSSCG00000004405	ENSG00000112367	10.9545	18.7471	7.79262	0.774597	no.signif	1	0	0	1
CD164	ENSSSCG00000004414	ENSG00000135535	251.914	188.566	-63.3483	-0.417845	no.signif	8	7	1	0
SLC16A10	ENSSSCG00000004419	ENSG00000112394	1.57144	6.34999	4.77855	2.00779	no.signif	1	0	1	0
TRAF3IP2	ENSSSCG00000004420	ENSG00000056972	8.61865	21.1087	12.4901	1.29132	no.signif	2	2	0	0
FYN	ENSSSCG00000004421	ENSG00000010810	99.0776	26.0219	-73.0556	-1.92842	no.signif	4	3	1	0
CCN6	ENSSSCG00000004422	ENSG00000112761	0.199965	0.996104	0.79614	2.26056	no.signif	3	3	0	0
LAMA4	ENSSSCG00000004425	ENSG00000112769	257.589	94.0708	-163.519	-1.45316	no.signif	2	1	1	0
TSPYL1	ENSSSCG00000004438	ENSG00000189241	30.1852	30.1113	-0.0738232	-0.00353152	no.signif	3	3	0	0
PRSS35	ENSSSCG00000004452	ENSG00000146250	0.241423	2.4349	2.19348	3.28159	no.signif	4	4	0	0
BCKDHB	ENSSSCG00000004465	ENSG00000083123	17.3069	15.4903	-1.8166	-0.159885	no.signif	1	0	1	0
FILIP1	ENSSSCG00000004479	ENSG00000118407	3.20514	11.5296	8.32449	1.84364	no.signif	11	10	1	0
COX7A2	ENSSSCG00000004480	ENSG00000112695	200.246	206.577	6.33154	0.0449078	no.signif	1	0	0	1
SLC14A1	ENSSSCG00000004492	ENSG00000141469	2.16303	0.270563	-1.89247	-2.95331	no.signif	2	2	0	0
C18orf25	ENSSSCG00000004500	ENSG00000152242	6.79793	12.0145	5.21657	0.820688	no.signif	2	0	2	0
RNF165	ENSSSCG00000004502	ENSG00000141622	0.602419	1.90712	1.3047	1.64635	no.signif	2	0	2	0
LOXHD1	ENSSSCG00000004503	ENSG00000167210	2.01815	0.0416498	-1.9765	-5.29526	Up-regulated in human	1	1	0	0
SMAD2	ENSSSCG00000004505	ENSG00000175387	74.1568	42.6379	-31.5189	-0.798299	no.signif	1	0	1	0
CTIF	ENSSSCG00000004506	ENSG00000134030	35.5035	9.77376	-25.7298	-1.85991	no.signif	4	4	0	0
SMAD7	ENSSSCG00000004507	ENSG00000101665	16.8934	8.69943	-8.19393	-0.956659	no.signif	5	5	0	0
DYM	ENSSSCG00000004508	ENSG00000141627	28.5959	32.8328	4.23684	0.199262	no.signif	2	0	2	0
LIPG	ENSSSCG00000004509	ENSG00000101670	1.3455	2.64596	1.30045	0.970404	no.signif	2	2	0	0
MRO	ENSSSCG00000004521	ENSG00000134042	1.67089	0.217454	-1.45343	-2.88557	no.signif	3	2	1	0
ME2	ENSSSCG00000004522	ENSG00000082212	19.8803	34.02	14.1397	0.774744	no.signif	1	0	1	0
SMAD4	ENSSSCG00000004524	ENSG00000141646	71.2545	87.2511	15.9966	0.292155	no.signif	7	2	4	1
MBD2	ENSSSCG00000004528	ENSG00000134046	27.501	18.0277	-9.47331	-0.608993	no.signif	1	0	1	0
STARD6	ENSSSCG00000004530	ENSG00000174448	0.207102	2.07272	1.86562	3.26203	no.signif	2	0	2	0
C18orf54	ENSSSCG00000004531	ENSG00000166845	2.15528	10.5948	8.43957	2.2921	no.signif	1	0	1	0
CCDC68	ENSSSCG00000004534	ENSG00000166510	4.31422	10.9662	6.65203	1.34387	no.signif	6	1	4	1
TCF4	ENSSSCG00000004535	ENSG00000196628	128.164	59.7296	-68.4347	-1.10135	no.signif	13	12	1	0
TXNL1	ENSSSCG00000004537	ENSG00000091164	27.4205	58.5176	31.0971	1.09334	no.signif	1	0	1	0
OAZ2	ENSSSCG00000004550	ENSG00000180304	39.0123	39.2397	0.22737	0.0083817	no.signif	6	5	1	0
ZNF609	ENSSSCG00000004551	ENSG00000180357	8.67591	12.8461	4.17021	0.565707	no.signif	17	10	4	3
TRIP4	ENSSSCG00000004552	ENSG00000103671	9.23514	18.8462	9.61103	1.02827	no.signif	6	4	2	0
CA12	ENSSSCG00000004565	ENSG00000074410	2.67011	2.32176	-0.348347	-0.200871	no.signif	3	3	0	0
LACTB	ENSSSCG00000004569	ENSG00000103642	13.1568	21.8273	8.67052	0.729892	no.signif	3	2	1	0
TPM1	ENSSSCG00000004570	ENSG00000140416	227.658	132.914	-94.7441	-0.776332	no.signif	7	5	2	0
RORA	ENSSSCG00000004576	ENSG00000069667	29.5078	16.7637	-12.7441	-0.815383	no.signif	1	0	1	0
ICE2	ENSSSCG00000004577	ENSG00000128915	22.5397	18.7914	-3.74835	-0.262272	no.signif	6	3	3	0
FAM81A	ENSSSCG00000004586	ENSG00000157470	0.412795	2.56942	2.15663	2.60902	no.signif	4	1	3	0
MYO1E	ENSSSCG00000004587	ENSG00000157483	34.5848	27.6868	-6.89795	-0.320833	no.signif	7	5	2	0
ADAM10	ENSSSCG00000004595	ENSG00000137845	62.766	66.5675	3.80152	0.0848221	no.signif	6	5	1	0
LIPC	ENSSSCG00000004596	ENSG00000166035	0.29629	4.47821	4.18192	3.87317	no.signif	7	3	3	1
TCF12	ENSSSCG00000004600	ENSG00000140262	82.1438	38.5361	-43.6076	-1.09174	no.signif	6	6	0	0
TEX9	ENSSSCG00000004602	ENSG00000151575	8.87824	35.2518	26.3735	1.98813	no.signif	1	0	1	0
RFX7	ENSSSCG00000004603	ENSG00000181827	2.69477	9.65502	6.96025	1.83727	no.signif	1	0	1	0
RAB27A	ENSSSCG00000004612	ENSG00000069974	10.7261	12.239	1.51292	0.190197	no.signif	7	4	3	0
FAM214A	ENSSSCG00000004617	ENSG00000047346	62.2087	33.2707	-28.9379	-0.90266	no.signif	5	3	1	1
MYO5A	ENSSSCG00000004620	ENSG00000197535	23.2449	65.3458	42.1009	1.49078	no.signif	4	3	1	0
GNB5	ENSSSCG00000004622	ENSG00000069966	7.56177	10.3858	2.82407	0.457304	no.signif	3	3	0	0
MAPK6	ENSSSCG00000004624	ENSG00000069956	12.3159	40.0879	27.772	1.70183	no.signif	1	1	0	0
LEO1	ENSSSCG00000004625	ENSG00000166477	5.93065	21.5657	15.6351	1.86072	no.signif	5	1	4	0
TMOD3	ENSSSCG00000004626	ENSG00000138594	22.0953	65.3745	43.2792	1.56455	no.signif	6	3	3	0
TMOD2	ENSSSCG00000004628	ENSG00000128872	6.70727	15.2722	8.56489	1.1859	no.signif	2	2	0	0
LYSMD2	ENSSSCG00000004629	ENSG00000140280	4.77825	4.32103	-0.457215	-0.144787	no.signif	1	0	1	0
AP4E1	ENSSSCG00000004634	ENSG00000081014	4.54205	15.7238	11.1818	1.78928	no.signif	1	1	0	0
TRPM7	ENSSSCG00000004636	ENSG00000092439	33.6069	48.8649	15.2579	0.539905	no.signif	6	3	2	1
USP8	ENSSSCG00000004639	ENSG00000138592	29.8866	47.458	17.5713	0.666972	no.signif	1	0	1	0
SLC27A2	ENSSSCG00000004643	ENSG00000140284	1.17846	0.394475	-0.783981	-1.55497	no.signif	1	0	1	0
HDC	ENSSSCG00000004644	ENSG00000140287	1.18999	1.16903	-0.020961	-0.0254233	no.signif	1	0	1	0
ATP8B4	ENSSSCG00000004646	ENSG00000104043	13.1168	5.18249	-7.9343	-1.33801	no.signif	1	0	0	1
DTWD1	ENSSSCG00000004647	ENSG00000104047	42.2835	24.1126	-18.1709	-0.810052	no.signif	5	2	3	0
FAM227B	ENSSSCG00000004648	ENSG00000166262	4.59465	5.45893	0.864284	0.248168	no.signif	3	2	1	0
GALK2	ENSSSCG00000004651	ENSG00000156958	21.2985	41.655	20.3566	0.967411	no.signif	3	1	2	0
COPS2	ENSSSCG00000004652	ENSG00000166200	55.3292	83.836	28.5069	0.599442	no.signif	3	1	2	0
CEP152	ENSSSCG00000004657	ENSG00000103995	5.44328	2.91865	-2.52463	-0.896889	no.signif	2	0	1	1
MYEF2	ENSSSCG00000004661	ENSG00000104177	16.5129	6.80455	-9.70838	-1.27778	no.signif	1	0	1	0
SEMA6D	ENSSSCG00000004663	ENSG00000137872	13.1245	10.7732	-2.3513	-0.284575	no.signif	1	0	1	0
C15orf48	ENSSSCG00000004670	ENSG00000166920	0.40979	3.03499	2.6252	2.8587	no.signif	3	1	1	1
SPATA5L1	ENSSSCG00000004671	ENSG00000171763	6.73844	3.65799	-3.08045	-0.879563	no.signif	5	1	4	0
GATM	ENSSSCG00000004672	ENSG00000171766	6.42449	23.8313	17.4068	1.88956	no.signif	1	0	1	0
SLC28A2	ENSSSCG00000004673	ENSG00000137860	0.132367	0.369342	0.236976	1.41389	no.signif	4	0	4	0
DUOX1	ENSSSCG00000004675	ENSG00000137857	2.11048	0.862032	-1.24845	-1.28194	no.signif	3	2	1	0
DUOXA1	ENSSSCG00000004677	ENSG00000140254	0.313111	0.592317	0.279207	0.898496	no.signif	8	4	3	1
DUOX2	ENSSSCG00000004678	ENSG00000140279	0.0469833	3.10985	3.06286	5.77479	Up-regulated in pig	3	2	1	0
SPG11	ENSSSCG00000004684	ENSG00000104133	51.2672	22.2854	-28.9818	-1.20157	no.signif	4	3	1	0
B2M	ENSSSCG00000004687	ENSG00000166710	6580.38	2085.54	-4494.84	-1.65774	no.signif	1	1	0	0
EIF3J	ENSSSCG00000004691	ENSG00000104131	30.1499	35.5783	5.42839	0.238771	no.signif	1	0	1	0
FRMD5	ENSSSCG00000004694	ENSG00000171877	0.117807	1.49392	1.37612	3.55669	no.signif	2	0	2	0
WDR76	ENSSSCG00000004695	ENSG00000092470	1.75239	7.97129	6.2189	2.17909	no.signif	5	0	5	0
SERINC4	ENSSSCG00000004698	ENSG00000184716	0.08562	14.8136	14.728	7.27637	no.signif	1	0	1	0
PDIA3	ENSSSCG00000004700	ENSG00000167004	155.434	181.705	26.2712	0.225285	no.signif	2	0	2	0
CATSPER2	ENSSSCG00000004701	ENSG00000166762	11.2103	8.54264	-2.66766	-0.39167	no.signif	2	0	2	0
PPIP5K1	ENSSSCG00000004704	ENSG00000168781	19.0492	4.40619	-14.643	-2.10961	no.signif	2	0	0	2
TMEM62	ENSSSCG00000004716	ENSG00000137842	10.5981	9.74735	-0.850718	-0.120601	no.signif	3	1	2	0
TTBK2	ENSSSCG00000004718	ENSG00000128881	8.30432	11.4219	3.11761	0.459399	no.signif	3	0	2	1
CDAN1	ENSSSCG00000004719	ENSG00000140326	3.19928	5.68689	2.48761	0.827924	no.signif	1	0	1	0
ZNF106	ENSSSCG00000004725	ENSG00000103994	44.5261	38.1513	-6.37484	-0.222866	no.signif	4	2	2	0
TMEM87A	ENSSSCG00000004730	ENSG00000103978	42.0056	42.1	0.0944104	0.00323815	no.signif	1	1	0	0
VPS39	ENSSSCG00000004731	ENSG00000166887	29.5675	12.1397	-17.4278	-1.28358	no.signif	1	0	1	0
MAPKBP1	ENSSSCG00000004738	ENSG00000137802	8.88375	4.20562	-4.67813	-1.07705	no.signif	2	1	0	1
MGA	ENSSSCG00000004739	ENSG00000174197	17.0681	25.1922	8.12415	0.561405	no.signif	2	2	0	0
TYRO3	ENSSSCG00000004744	ENSG00000092445	28.9094	5.34895	-23.5605	-2.43202	no.signif	3	3	0	0
NDUFAF1	ENSSSCG00000004748	ENSG00000137806	10.0343	18.3923	8.35797	0.873504	no.signif	2	0	2	0
OIP5	ENSSSCG00000004750	ENSG00000104147	0.316304	4.29278	3.97648	3.72098	no.signif	1	0	1	0
DLL4	ENSSSCG00000004755	ENSG00000128917	5.038	9.53275	4.49475	0.918693	no.signif	3	3	0	0
VPS18	ENSSSCG00000004757	ENSG00000104142	5.18786	6.3632	1.17534	0.294101	no.signif	11	6	5	0
RHOV	ENSSSCG00000004758	ENSG00000104140	0.0202485	0.91831	0.898061	4.93967	Up-regulated in pig	1	0	0	1
BAHD1	ENSSSCG00000004772	ENSG00000140320	3.86031	6.26848	2.40818	0.697968	no.signif	6	4	2	0
PLCB2	ENSSSCG00000004779	ENSG00000137841	7.97408	5.44793	-2.52616	-0.548774	no.signif	2	1	1	0
SRP14	ENSSSCG00000004785	ENSG00000140319	140.227	64.8266	-75.4006	-1.11299	no.signif	6	6	0	0
THBS1	ENSSSCG00000004789	ENSG00000137801	429.425	115.634	-313.791	-1.89275	no.signif	11	11	0	0
RASGRP1	ENSSSCG00000004791	ENSG00000172575	0.861334	5.37726	4.51593	2.62825	no.signif	1	1	0	0
TMCO5A	ENSSSCG00000004794	ENSG00000166069	0.191915	0.102848	-0.0890672	-0.839371	no.signif	7	1	6	0
MEIS2	ENSSSCG00000004795	ENSG00000134138	25.7955	25.8373	0.0418017	0.00233509	no.signif	6	5	1	0
TTC23	ENSSSCG00000004813	ENSG00000103852	13.2804	7.94451	-5.33591	-0.740541	no.signif	2	1	1	0
LRRC28	ENSSSCG00000004814	ENSG00000168904	9.03061	30.8163	21.7857	1.76967	no.signif	2	1	1	0
LINS1	ENSSSCG00000004820	ENSG00000140471	12.3013	9.00575	-3.2955	-0.449458	no.signif	1	0	1	0
ASB7	ENSSSCG00000004821	ENSG00000183475	4.24122	8.10031	3.85909	0.931881	no.signif	1	0	1	0
ALDH1A3	ENSSSCG00000004822	ENSG00000184254	40.6055	24.8395	-15.766	-0.708813	no.signif	10	8	2	0
LRRK1	ENSSSCG00000004823	ENSG00000154237	5.59996	20.3799	14.7799	1.86179	no.signif	9	7	2	0
CHSY1	ENSSSCG00000004825	ENSG00000131873	19.6567	10.5896	-9.06708	-0.891741	no.signif	7	7	0	0
CACHD1	ENSSSCG00000004829	ENSG00000158966	7.29956	7.84511	0.545546	0.103846	no.signif	1	0	1	0
NDN	ENSSSCG00000004834	ENSG00000182636	36.3431	14.5333	-21.8099	-1.32173	no.signif	1	0	1	0
APBA2	ENSSSCG00000004849	ENSG00000034053	0.811247	0.634469	-0.176777	-0.349704	no.signif	1	0	0	1
NFATC1	ENSSSCG00000004856	ENSG00000131196	2.88144	7.41776	4.53632	1.36114	no.signif	14	10	2	2
ZNF516	ENSSSCG00000004859	ENSG00000101493	7.18263	4.13669	-3.04594	-0.794559	no.signif	3	2	1	0
TSHZ1	ENSSSCG00000004861	ENSG00000179981	4.49801	7.87701	3.37899	0.806986	no.signif	2	0	2	0
CNDP1	ENSSSCG00000004869	ENSG00000150656	1.00403	0.268651	-0.73538	-1.86357	no.signif	2	0	2	0
CNDP2	ENSSSCG00000004870	ENSG00000133313	45.6065	36.1136	-9.4929	-0.336614	no.signif	7	3	4	0
FBXO15	ENSSSCG00000004873	ENSG00000141665	5.27664	0.784063	-4.49257	-2.73502	no.signif	1	0	1	0
CYB5A	ENSSSCG00000004875	ENSG00000166347	247.026	117.917	-129.109	-1.06683	no.signif	3	1	2	0
SERPINB8	ENSSSCG00000004888	ENSG00000166401	6.79816	12.6852	5.88709	0.898952	no.signif	7	0	7	0
SERPINB10	ENSSSCG00000004889	ENSG00000242550	0.449072	6.69984	6.25077	3.86949	no.signif	3	0	3	0
SERPINB2	ENSSSCG00000004890	ENSG00000197632	2.58606	7.70898	5.12292	1.57208	no.signif	1	0	1	0
SERPINB7	ENSSSCG00000004891	ENSG00000166396	0.378733	0.221915	-0.156818	-0.745183	no.signif	4	0	4	0
SERPINB5	ENSSSCG00000004894	ENSG00000206075	0.0188316	4.45157	4.43274	7.27376	Up-regulated in pig	1	1	0	0
PHLPP1	ENSSSCG00000004896	ENSG00000081913	3.53556	6.52823	2.99267	0.882887	no.signif	7	6	1	0
ZCCHC2	ENSSSCG00000004897	ENSG00000141664	16.2964	29.7852	13.4888	0.869642	no.signif	1	0	1	0
TNFRSF11A	ENSSSCG00000004898	ENSG00000141655	4.39755	18.7108	14.3132	2.08659	no.signif	1	0	1	0
RELCH	ENSSSCG00000004899	ENSG00000134444	34.5116	18.7335	-15.7781	-0.881107	no.signif	4	0	4	0
PIGN	ENSSSCG00000004901	ENSG00000197563	18.5507	13.6973	-4.85338	-0.437306	no.signif	4	0	4	0
RNF152	ENSSSCG00000004902	ENSG00000176641	12.5088	7.75794	-4.75086	-0.688493	no.signif	5	4	1	0
CDH20	ENSSSCG00000004903	ENSG00000101542	2.00531	1.11542	-0.889893	-0.840541	no.signif	1	1	0	0
CCBE1	ENSSSCG00000004907	ENSG00000183287	5.2421	9.99329	4.75119	0.929509	no.signif	2	0	2	0
SEC11C	ENSSSCG00000004912	ENSG00000166562	18.9709	46.0885	27.1175	1.28017	no.signif	1	0	1	0
NEDD4L	ENSSSCG00000004919	ENSG00000049759	29.0579	4.92455	-24.1334	-2.55844	no.signif	7	3	3	1
ATP8B1	ENSSSCG00000004921	ENSG00000081923	3.96127	22.7193	18.758	2.51688	no.signif	4	3	1	0
SLC51B	ENSSSCG00000004923	ENSG00000186198	0.173812	1.78167	1.60786	3.285	no.signif	4	0	1	3
CLPX	ENSSSCG00000004927	ENSG00000166855	29.5695	46.0408	16.4713	0.638629	no.signif	8	7	1	0
CILP	ENSSSCG00000004928	ENSG00000138615	12.1252	10.5955	-1.52968	-0.194382	no.signif	1	0	1	0
PARP16	ENSSSCG00000004929	ENSG00000138617	3.16661	11.4404	8.27384	1.84984	no.signif	4	4	0	0
IGDCC4	ENSSSCG00000004931	ENSG00000103742	0.366217	3.63859	3.27237	3.2777	no.signif	3	1	2	0
DPP8	ENSSSCG00000004934	ENSG00000074603	21.9459	24.5348	2.58889	0.160808	no.signif	4	2	2	0
HACD3	ENSSSCG00000004935	ENSG00000074696	23.0077	25.5742	2.56645	0.152507	no.signif	8	1	7	0
SLC24A1	ENSSSCG00000004937	ENSG00000074621	3.1406	0.935146	-2.20545	-1.73702	no.signif	3	2	1	0
DENND4A	ENSSSCG00000004938	ENSG00000174485	15.3467	27.0809	11.7342	0.818943	no.signif	6	0	6	0
MEGF11	ENSSSCG00000004939	ENSG00000157890	0.120988	0.921173	0.800186	2.82962	no.signif	1	1	0	0
DIS3L	ENSSSCG00000004941	ENSG00000166938	18.6383	9.41051	-9.22779	-0.985166	no.signif	3	0	3	0
TIPIN	ENSSSCG00000004942	ENSG00000075131	4.03443	6.07932	2.04489	0.590346	no.signif	5	1	4	0
MAP2K1	ENSSSCG00000004943	ENSG00000169032	18.309	20.6904	2.38142	0.176319	no.signif	10	8	2	0
ZWILCH	ENSSSCG00000004946	ENSG00000174442	3.79833	6.37637	2.57804	0.745838	no.signif	5	3	2	0
SMAD6	ENSSSCG00000004948	ENSG00000137834	7.70623	9.6847	1.97848	0.329301	no.signif	22	17	5	0
AAGAB	ENSSSCG00000004951	ENSG00000103591	16.9167	29.3039	12.3872	0.792285	no.signif	7	2	4	1
SMAD3	ENSSSCG00000004952	ENSG00000166949	18.8659	14.0329	-4.83298	-0.426703	no.signif	9	8	1	0
C15orf61	ENSSSCG00000004954	ENSG00000189227	2.44474	9.77779	7.33305	1.99541	no.signif	7	2	4	1
CLN6	ENSSSCG00000004957	ENSG00000128973	8.80828	4.69801	-4.11028	-0.905381	no.signif	1	0	1	0
PIAS1	ENSSSCG00000004958	ENSG00000033800	19.9318	36.4749	16.5431	0.871504	no.signif	2	2	0	0
CORO2B	ENSSSCG00000004962	ENSG00000103647	1.77386	4.82406	3.05019	1.43823	no.signif	13	8	3	2
NOX5	ENSSSCG00000004966	ENSG00000255346	0.212483	2.22464	2.01216	3.32827	no.signif	1	0	1	0
PAQR5	ENSSSCG00000004968	ENSG00000137819	0.505751	1.30905	0.8033	1.35475	no.signif	6	1	5	0
KIF23	ENSSSCG00000004969	ENSG00000137807	1.16157	1.97385	0.812275	0.759855	no.signif	1	1	0	0
TLE3	ENSSSCG00000004971	ENSG00000140332	13.0792	14.0688	0.989634	0.105151	no.signif	9	5	4	0
UACA	ENSSSCG00000004973	ENSG00000137831	66.9199	44.9255	-21.9943	-0.574794	no.signif	1	0	1	0
LARP6	ENSSSCG00000004974	ENSG00000166173	47.2088	8.19436	-39.0144	-2.5249	no.signif	1	0	1	0
LRRC49	ENSSSCG00000004976	ENSG00000137821	4.29255	1.42077	-2.87178	-1.5884	no.signif	2	1	1	0
NR2E3	ENSSSCG00000004978	ENSG00000278570	0.0937394	0.428653	0.334914	2.08012	no.signif	1	1	0	0
MYO9A	ENSSSCG00000004979	ENSG00000066933	28.5414	38.7719	10.2305	0.441823	no.signif	2	0	2	0
THSD4	ENSSSCG00000004980	ENSG00000187720	7.86067	10.4712	2.61048	0.413238	no.signif	10	8	2	0
TRAPPC6B	ENSSSCG00000004986	ENSG00000182400	12.1791	34.2384	22.0593	1.49044	no.signif	1	0	1	0
FBXO33	ENSSSCG00000004989	ENSG00000165355	7.90193	17.6632	9.76126	1.15946	no.signif	2	0	2	0
PRPF39	ENSSSCG00000004997	ENSG00000185246	14.142	44.5473	30.4053	1.65465	no.signif	1	0	1	0
MIS18BP1	ENSSSCG00000004999	ENSG00000129534	34.5928	14.5076	-20.0852	-1.25308	no.signif	3	1	1	1
FANCM	ENSSSCG00000005000	ENSG00000187790	3.59564	2.14798	-1.44767	-0.740578	no.signif	1	0	1	0
RPL10L	ENSSSCG00000005001	ENSG00000165496	0.034578	1.23896	1.20438	4.80825	no.signif	1	0	1	0
MDGA2	ENSSSCG00000005002	ENSG00000139915	0.111333	1.82498	1.71365	3.91872	no.signif	1	0	1	0
KLHDC2	ENSSSCG00000005009	ENSG00000165516	35.6474	25.7352	-9.91221	-0.469899	no.signif	4	1	2	1
NEMF	ENSSSCG00000005011	ENSG00000165525	38.2949	35.7161	-2.57874	-0.100548	no.signif	6	4	2	0
ARF6	ENSSSCG00000005012	ENSG00000165527	19.5726	51.9643	32.3918	1.40823	no.signif	16	16	0	0
SOS2	ENSSSCG00000005015	ENSG00000100485	20.9449	21.5568	0.611889	0.0415238	no.signif	1	0	0	1
L2HGDH	ENSSSCG00000005016	ENSG00000087299	4.67394	19.5292	14.8553	2.06058	no.signif	3	2	0	1
ATL1	ENSSSCG00000005020	ENSG00000198513	3.41422	3.75942	0.345203	0.138568	no.signif	11	7	2	2
SAV1	ENSSSCG00000005021	ENSG00000151748	21.4635	26.1761	4.71258	0.286243	no.signif	2	0	2	0
PYGL	ENSSSCG00000005024	ENSG00000100504	65.7098	99.6143	33.9045	0.60017	no.signif	5	4	1	0
TRIM9	ENSSSCG00000005025	ENSG00000100505	0.871645	0.422676	-0.448968	-1.02691	no.signif	1	0	1	0
FRMD6	ENSSSCG00000005027	ENSG00000139926	16.7735	25.7663	8.99279	0.619001	no.signif	3	1	2	0
RTRAF	ENSSSCG00000005029	ENSG00000087302	66.8157	193.196	126.381	1.53167	no.signif	11	7	4	0
NID2	ENSSSCG00000005030	ENSG00000087303	17.494	38.6066	21.1126	1.14154	no.signif	5	1	4	0
FERMT2	ENSSSCG00000005041	ENSG00000073712	102.59	146.296	43.7065	0.511964	no.signif	13	7	1	5
DDHD1	ENSSSCG00000005043	ENSG00000100523	9.8623	17.0974	7.23511	0.793163	no.signif	3	0	3	0
BMP4	ENSSSCG00000005045	ENSG00000125378	5.56838	5.72177	0.153396	0.039136	no.signif	1	0	1	0
CDKN3	ENSSSCG00000005047	ENSG00000100526	1.91422	6.34183	4.4276	1.7229	no.signif	1	0	1	0
WDHD1	ENSSSCG00000005052	ENSG00000198554	1.64163	6.2307	4.58907	1.91782	no.signif	4	4	0	0
MAPK1IP1L	ENSSSCG00000005054	ENSG00000168175	15.9157	23.3177	7.40205	0.550692	no.signif	10	9	1	0
LGALS3	ENSSSCG00000005055	ENSG00000131981	172.452	64.3201	-108.131	-1.42271	no.signif	3	2	0	1
DLGAP5	ENSSSCG00000005056	ENSG00000126787	0.725648	2.82363	2.09798	1.94556	no.signif	5	0	5	0
FBXO34	ENSSSCG00000005057	ENSG00000178974	7.19419	16.7952	9.60102	1.222	no.signif	9	6	2	1
ATG14	ENSSSCG00000005058	ENSG00000126775	4.42412	8.54192	4.1178	0.947599	no.signif	3	1	2	0
TBPL2	ENSSSCG00000005059	ENSG00000182521	0.0835503	0.593316	0.509766	2.6891	no.signif	1	1	0	0
KTN1	ENSSSCG00000005060	ENSG00000126777	95.4467	131.511	36.0639	0.46237	no.signif	3	0	2	1
OTX2	ENSSSCG00000005063	ENSG00000165588	0.00108259	0.295854	0.294772	4.78648	no.signif	1	0	1	0
SLC35F4	ENSSSCG00000005068	ENSG00000151812	1.23743	0.036224	-1.20121	-4.75418	Up-regulated in human	1	0	1	0
PSMA3	ENSSSCG00000005072	ENSG00000100567	69.275	103.453	34.1783	0.578504	no.signif	3	1	2	0
ARID4A	ENSSSCG00000005073	ENSG00000032219	19.4667	28.475	9.0083	0.548454	no.signif	3	0	3	0
DAAM1	ENSSSCG00000005078	ENSG00000100592	42.2589	33.2366	-9.0223	-0.34639	no.signif	17	9	8	0
LRRC9	ENSSSCG00000005081	ENSG00000131951	0.189627	0.940423	0.750796	2.25126	no.signif	1	0	1	0
PCNX4	ENSSSCG00000005082	ENSG00000126773	21.022	21.2865	0.264441	0.0180263	no.signif	2	2	0	0
DHRS7	ENSSSCG00000005083	ENSG00000100612	33.928	71.7933	37.8653	1.08115	no.signif	8	3	5	0
PPM1A	ENSSSCG00000005084	ENSG00000100614	33.9188	76.0751	42.1563	1.1651	no.signif	8	4	4	0
C14orf39	ENSSSCG00000005085	ENSG00000179008	0.254725	0.600249	0.345524	1.2049	no.signif	2	0	2	0
SIX1	ENSSSCG00000005087	ENSG00000126778	1.40674	0.160043	-1.2467	-3.05861	no.signif	10	6	4	0
SIX4	ENSSSCG00000005089	ENSG00000100625	1.13671	0.973761	-0.162947	-0.221118	no.signif	2	0	2	0
MNAT1	ENSSSCG00000005090	ENSG00000020426	28.1945	12.4077	-15.7868	-1.18353	no.signif	2	0	1	1
SLC38A6	ENSSSCG00000005092	ENSG00000139974	26.5257	9.72654	-16.7992	-1.44646	no.signif	3	1	2	0
HIF1A	ENSSSCG00000005096	ENSG00000100644	126.336	75.1125	-51.2237	-0.750065	no.signif	10	8	1	1
SNAPC1	ENSSSCG00000005097	ENSG00000023608	3.45728	25.3615	21.9042	2.87133	no.signif	10	8	2	0
SYNE2	ENSSSCG00000005110	ENSG00000054654	43.5815	39.4932	-4.08823	-0.142075	no.signif	7	4	2	1
WDR89	ENSSSCG00000005112	ENSG00000140006	5.86658	9.00352	3.13694	0.617114	no.signif	1	0	1	0
TEK	ENSSSCG00000005122	ENSG00000120156	9.22711	41.4978	32.2707	2.16787	no.signif	2	1	1	0
IFT74	ENSSSCG00000005124	ENSG00000096872	9.18776	9.69195	0.504195	0.0769929	no.signif	2	0	2	0
LRRC19	ENSSSCG00000005125	ENSG00000184434	0.0629522	1.13556	1.07261	3.97295	no.signif	3	1	2	0
PLAA	ENSSSCG00000005126	ENSG00000137055	14.0057	32.4283	18.4226	1.21066	no.signif	2	0	2	0
MTAP	ENSSSCG00000005135	ENSG00000099810	21.377	21.7448	0.367782	0.0245984	no.signif	1	1	0	0
KLHL9	ENSSSCG00000005150	ENSG00000198642	9.88633	25.5466	15.6602	1.36873	no.signif	1	0	1	0
MLLT3	ENSSSCG00000005166	ENSG00000171843	6.56597	10.0491	3.4831	0.613221	no.signif	5	5	0	0
DENND4C	ENSSSCG00000005170	ENSG00000137145	40.0863	35.8323	-4.25395	-0.161804	no.signif	1	0	1	0
HAUS6	ENSSSCG00000005173	ENSG00000147874	6.53093	15.2909	8.75994	1.22605	no.signif	1	0	1	0
RRAGA	ENSSSCG00000005174	ENSG00000155876	23.9393	24.949	1.00964	0.0595731	no.signif	1	0	1	0
BNC2	ENSSSCG00000005180	ENSG00000173068	21.9456	18.6586	-3.28709	-0.233982	no.signif	1	0	1	0
SNAPC3	ENSSSCG00000005184	ENSG00000164975	16.2265	9.62612	-6.60042	-0.75272	no.signif	3	1	2	0
TTC39B	ENSSSCG00000005186	ENSG00000155158	4.53455	2.05518	-2.47937	-1.13787	no.signif	1	0	1	0
NFIB	ENSSSCG00000005190	ENSG00000147862	77.9659	68.167	-9.79893	-0.193744	no.signif	7	4	3	0
MPDZ	ENSSSCG00000005191	ENSG00000107186	45.8451	44.3717	-1.47343	-0.047118	no.signif	1	1	0	0
PTPRD	ENSSSCG00000005194	ENSG00000153707	5.79508	10.2495	4.4544	0.82157	no.signif	2	0	2	0
UHRF2	ENSSSCG00000005201	ENSG00000147854	24.6937	25.8295	1.13575	0.0648479	no.signif	2	1	1	0
IL33	ENSSSCG00000005203	ENSG00000137033	33.0057	61.4008	28.3951	0.895341	no.signif	1	0	1	0
RANBP6	ENSSSCG00000005204	ENSG00000137040	7.09921	12.2407	5.14145	0.785099	no.signif	2	1	1	0
ERMP1	ENSSSCG00000005207	ENSG00000099219	5.29142	10.4608	5.16936	0.981917	no.signif	3	0	1	2
RIC1	ENSSSCG00000005208	ENSG00000107036	12.376	14.4512	2.07519	0.223476	no.signif	1	1	0	0
CD274	ENSSSCG00000005211	ENSG00000120217	0.911906	2.77751	1.8656	1.59628	no.signif	3	1	2	0
PLGRKT	ENSSSCG00000005212	ENSG00000107020	11.9346	21.0391	9.10457	0.817407	no.signif	6	3	3	0
INSL6	ENSSSCG00000005214	ENSG00000120210	2.29429	0.588213	-1.70608	-1.94559	no.signif	3	1	2	0
JAK2	ENSSSCG00000005215	ENSG00000096968	33.2404	27.2561	-5.98429	-0.286263	no.signif	3	1	1	1
RCL1	ENSSSCG00000005217	ENSG00000120158	23.8773	23.4321	-0.445241	-0.0271445	no.signif	6	0	5	1
CDC37L1	ENSSSCG00000005219	ENSG00000106993	15.7895	43.0471	27.2576	1.44637	no.signif	1	0	1	0
PLPP6	ENSSSCG00000005220	ENSG00000205808	1.632	4.64467	3.01267	1.50322	no.signif	5	0	5	0
SPATA6L	ENSSSCG00000005221	ENSG00000106686	3.73348	4.24833	0.514854	0.185909	no.signif	6	0	5	1
GLIS3	ENSSSCG00000005224	ENSG00000107249	10.5744	3.53274	-7.04165	-1.579	no.signif	1	0	0	1
RFX3	ENSSSCG00000005225	ENSG00000080298	7.63893	7.67381	0.0348788	0.00656368	no.signif	4	0	4	0
PUM3	ENSSSCG00000005227	ENSG00000080608	33.0354	21.3384	-11.697	-0.63032	no.signif	2	1	1	0
VLDLR	ENSSSCG00000005229	ENSG00000147852	16.9653	58.1201	41.1548	1.77585	no.signif	1	0	1	0
DOCK8	ENSSSCG00000005240	ENSG00000107099	16.0358	11.5099	-4.52595	-0.478074	no.signif	1	0	0	1
PGM5	ENSSSCG00000005243	ENSG00000154330	17.474	36.4791	19.005	1.06143	no.signif	4	3	1	0
TMC1	ENSSSCG00000005266	ENSG00000165091	0.37171	1.36559	0.993877	1.8495	no.signif	5	2	3	0
ANXA1	ENSSSCG00000005267	ENSG00000135046	1977.8	632.687	-1345.12	-1.64432	no.signif	2	0	2	0
GCNT1	ENSSSCG00000005277	ENSG00000187210	18.3828	19.8741	1.49131	0.112475	no.signif	7	7	0	0
TLE1	ENSSSCG00000005291	ENSG00000196781	26.1851	15.8209	-10.3641	-0.726548	no.signif	2	0	1	1
FAM214B	ENSSSCG00000005301	ENSG00000005238	4.60885	9.50498	4.89613	1.04267	no.signif	6	3	0	3
UNC13B	ENSSSCG00000005305	ENSG00000198722	7.78018	12.2999	4.51972	0.66009	no.signif	2	1	0	1
RUSC2	ENSSSCG00000005308	ENSG00000198853	4.34059	17.8857	13.5451	2.04033	no.signif	5	5	0	0
FAM166B	ENSSSCG00000005309	ENSG00000215187	4.27643	7.50879	3.23236	0.810725	no.signif	3	2	1	0
TESK1	ENSSSCG00000005310	ENSG00000107140	14.8926	10.3716	-4.52098	-0.521533	no.signif	10	2	8	0
ARHGEF39	ENSSSCG00000005314	ENSG00000137135	0.234578	282.069	281.835	10.1716	Up-regulated in pig	6	1	5	0
TLN1	ENSSSCG00000005317	ENSG00000137076	120.624	143.865	23.241	0.254179	no.signif	1	0	1	0
CREB3	ENSSSCG00000005318	ENSG00000107175	11.3748	23.9178	12.543	1.07157	no.signif	1	0	1	0
GBA2	ENSSSCG00000005319	ENSG00000070610	15.8105	10.3829	-5.42754	-0.606191	no.signif	1	1	0	0
RGP1	ENSSSCG00000005320	ENSG00000107185	4.83677	3.31483	-1.52194	-0.543745	no.signif	1	1	0	0
NPR2	ENSSSCG00000005322	ENSG00000159899	4.51761	8.04726	3.52964	0.831538	no.signif	2	2	0	0
FAM221B	ENSSSCG00000005324	ENSG00000204930	0.20809	0.866235	0.658145	2.00639	no.signif	2	2	0	0
TMEM8B	ENSSSCG00000005325	ENSG00000137103	2.59681	3.12736	0.530546	0.267264	no.signif	2	2	0	0
MELK	ENSSSCG00000005344	ENSG00000165304	0.993416	2.29837	1.30496	1.20196	no.signif	1	0	1	0
ALDH1B1	ENSSSCG00000005361	ENSG00000137124	7.63821	6.7672	-0.871008	-0.174432	no.signif	1	1	0	0
NCBP1	ENSSSCG00000005366	ENSG00000136937	20.3078	28.8415	8.53361	0.505897	no.signif	8	7	1	0
TSTD2	ENSSSCG00000005367	ENSG00000136925	8.4505	28.3803	19.9297	1.74658	no.signif	2	1	1	0
TBC1D2	ENSSSCG00000005376	ENSG00000095383	2.75849	3.04819	0.289698	0.143578	no.signif	3	1	2	0
COL15A1	ENSSSCG00000005380	ENSG00000204291	47.1516	77.014	29.8624	0.707695	no.signif	2	1	1	0
TEX10	ENSSSCG00000005389	ENSG00000136891	6.82852	12.6343	5.80578	0.886732	no.signif	1	0	1	0
RNF20	ENSSSCG00000005399	ENSG00000155827	15.3437	25.2044	9.86076	0.715666	no.signif	1	1	0	0
ABCA1	ENSSSCG00000005423	ENSG00000165029	41.8659	39.8981	-1.96772	-0.0694357	no.signif	1	1	0	0
FSD1L	ENSSSCG00000005426	ENSG00000106701	2.33009	13.0386	10.7085	2.47926	no.signif	1	0	1	0
RAD23B	ENSSSCG00000005436	ENSG00000119318	58.5713	83.9889	25.4177	0.519932	no.signif	1	0	1	0
ACTL7B	ENSSSCG00000005438	ENSG00000148156	0.0106428	0.408047	0.397404	4.33995	no.signif	2	0	2	0
ABITRAM	ENSSSCG00000005440	ENSG00000119328	5.3616	3.95522	-1.40638	-0.43795	no.signif	1	0	1	0
ELP1	ENSSSCG00000005441	ENSG00000070061	10.3231	9.96995	-0.353181	-0.050173	no.signif	1	0	1	0
EPB41L4B	ENSSSCG00000005446	ENSG00000095203	4.9859	5.64207	0.656177	0.178037	no.signif	3	2	1	0
C9orf152	ENSSSCG00000005452	ENSG00000188959	0.151508	4.1338	3.98229	4.68127	Up-regulated in pig	5	1	4	0
SVEP1	ENSSSCG00000005455	ENSG00000165124	53.1479	79.5423	26.3944	0.58162	no.signif	2	1	1	0
SHOC1	ENSSSCG00000005463	ENSG00000165181	0.0324334	0.467015	0.434582	3.49076	no.signif	9	6	3	0
SUSD1	ENSSSCG00000005465	ENSG00000106868	8.29043	2.39091	-5.89951	-1.7896	no.signif	1	1	0	0
PTBP3	ENSSSCG00000005466	ENSG00000119314	16.7762	34.9552	18.179	1.05864	no.signif	10	9	1	0
HSDL2	ENSSSCG00000005467	ENSG00000119471	51.3519	34.1653	-17.1866	-0.587746	no.signif	11	9	2	0
SNX30	ENSSSCG00000005471	ENSG00000148158	3.96714	13.1417	9.17455	1.72545	no.signif	8	2	6	0
SLC46A2	ENSSSCG00000005472	ENSG00000119457	0.0789329	3.05995	2.98101	5.10935	Up-regulated in pig	1	0	1	0
RGS3	ENSSSCG00000005480	ENSG00000138835	45.0627	51.4832	6.4205	0.192128	no.signif	12	12	0	0
ZNF618	ENSSSCG00000005484	ENSG00000157657	2.02409	5.33261	3.30852	1.39316	no.signif	2	1	1	0
AMBP	ENSSSCG00000005485	ENSG00000106927	0.053484	3.99574	3.94226	5.97953	Up-regulated in pig	1	1	0	0
KIF12	ENSSSCG00000005486	ENSG00000136883	0.0450972	0.585784	0.540687	3.43474	no.signif	5	5	0	0
COL27A1	ENSSSCG00000005487	ENSG00000196739	6.13166	3.57118	-2.56048	-0.778193	no.signif	4	4	0	0
PAPPA	ENSSSCG00000005498	ENSG00000182752	4.33445	3.64428	-0.690171	-0.249587	no.signif	1	1	0	0
TRIM32	ENSSSCG00000005501	ENSG00000119401	3.80784	4.93108	1.12324	0.37207	no.signif	1	0	1	0
MEGF9	ENSSSCG00000005506	ENSG00000106780	7.99019	4.51969	-3.4705	-0.820621	no.signif	1	0	1	0
PSMD5	ENSSSCG00000005507	ENSG00000095261	15.4316	53.7918	38.3602	1.80083	no.signif	1	1	0	0
PHF19	ENSSSCG00000005510	ENSG00000119403	10.1559	5.63735	-4.51858	-0.848096	no.signif	5	2	2	1
TRAF1	ENSSSCG00000005511	ENSG00000056558	1.54653	5.41401	3.86748	1.80103	no.signif	4	3	1	0
RAB14	ENSSSCG00000005514	ENSG00000119396	25.5384	73.9661	48.4277	1.53383	no.signif	9	7	1	1
DAB2IP	ENSSSCG00000005524	ENSG00000136848	13.2136	8.54363	-4.66994	-0.628503	no.signif	4	2	2	0
NDUFA8	ENSSSCG00000005528	ENSG00000119421	27.6633	30.8988	3.23546	0.159521	no.signif	2	2	0	0
MORN5	ENSSSCG00000005529	ENSG00000185681	0.0288664	0.612506	0.58364	4.00149	no.signif	2	1	1	0
MRRF	ENSSSCG00000005532	ENSG00000148187	16.7545	12.5614	-4.19312	-0.415267	no.signif	1	0	1	0
PTGS1	ENSSSCG00000005533	ENSG00000095303	8.0027	11.6334	3.63073	0.539155	no.signif	4	1	3	0
RC3H2	ENSSSCG00000005575	ENSG00000056586	20.4998	30.9849	10.4851	0.595719	no.signif	2	2	0	0
CRB2	ENSSSCG00000005584	ENSG00000148204	2.05281	7.50953	5.45672	1.86603	no.signif	3	3	0	0
NEK6	ENSSSCG00000005587	ENSG00000119408	18.0316	13.7068	-4.32478	-0.395381	no.signif	2	0	2	0
NR6A1	ENSSSCG00000005589	ENSG00000148200	0.328048	3.0144	2.68635	3.16135	no.signif	5	5	0	0
OLFML2A	ENSSSCG00000005593	ENSG00000185585	2.16078	13.1906	11.0298	2.60432	no.signif	5	5	0	0
WDR38	ENSSSCG00000005594	ENSG00000136918	0.0128947	1.42099	1.4081	5.96586	no.signif	4	4	0	0
ARPC5L	ENSSSCG00000005596	ENSG00000136950	12.2564	10.8836	-1.37283	-0.171234	no.signif	1	1	0	0
PPP6C	ENSSSCG00000005600	ENSG00000119414	13.0834	24.868	11.7847	0.926035	no.signif	1	0	1	0
ANGPTL2	ENSSSCG00000005608	ENSG00000136859	64.8419	45.2015	-19.6404	-0.520459	no.signif	9	8	1	0
GARNL3	ENSSSCG00000005609	ENSG00000136895	11.0008	0.826803	-10.1739	-3.71788	no.signif	4	1	3	0
LRSAM1	ENSSSCG00000005613	ENSG00000148356	7.00019	8.38276	1.38257	0.259692	no.signif	2	2	0	0
NIBAN2	ENSSSCG00000005614	ENSG00000136830	23.2767	21.1462	-2.13052	-0.138427	no.signif	5	5	0	0
PTRH1	ENSSSCG00000005615	ENSG00000187024	8.05385	14.0727	6.01885	0.804384	no.signif	5	5	0	0
TTC16	ENSSSCG00000005616	ENSG00000167094	0.149831	1.40785	1.25802	3.14909	no.signif	5	5	0	0
TOR2A	ENSSSCG00000005619	ENSG00000160404	1.78996	2.86291	1.07296	0.674553	no.signif	13	12	1	0
SH2D3C	ENSSSCG00000005620	ENSG00000095370	6.96667	7.13823	0.171556	0.0350466	no.signif	7	6	1	0
CDK9	ENSSSCG00000005621	ENSG00000136807	37.361	25.6065	-11.7545	-0.544845	no.signif	7	6	1	0
ST6GALNAC6	ENSSSCG00000005623	ENSG00000160408	43.2451	26.0382	-17.2069	-0.731685	no.signif	1	1	0	0
ENG	ENSSSCG00000005625	ENSG00000106991	32.1939	8.09306	-24.1008	-1.9907	no.signif	3	3	0	0
FPGS	ENSSSCG00000005626	ENSG00000136877	40.7718	10.2533	-30.5185	-1.99043	no.signif	3	3	0	0
AK1	ENSSSCG00000005627	ENSG00000106992	38.5613	11.7034	-26.8579	-1.71937	no.signif	6	5	1	0
ST6GALNAC4	ENSSSCG00000005628	ENSG00000136840	6.7868	11.1804	4.39356	0.71933	no.signif	3	3	0	0
FAM102A	ENSSSCG00000005631	ENSG00000167106	8.68274	5.22663	-3.45611	-0.731173	no.signif	1	1	0	0
SLC25A25	ENSSSCG00000005636	ENSG00000148339	31.3402	6.45342	-24.8867	-2.2781	no.signif	2	1	1	0
DNM1	ENSSSCG00000005641	ENSG00000106976	24.3945	10.8578	-13.5367	-1.16709	no.signif	1	0	1	0
URM1	ENSSSCG00000005649	ENSG00000167118	13.0459	14.0648	1.01884	0.108406	no.signif	1	0	1	0
CERCAM	ENSSSCG00000005650	ENSG00000167123	7.18948	2.77524	-4.41424	-1.37009	no.signif	2	1	1	0
GLE1	ENSSSCG00000005652	ENSG00000119392	6.83559	7.03547	0.199875	0.0415201	no.signif	3	1	2	0
DYNC2I2	ENSSSCG00000005655	ENSG00000119333	4.97974	3.1779	-1.80184	-0.646359	no.signif	3	1	2	0
PKN3	ENSSSCG00000005657	ENSG00000160447	2.62971	3.7299	1.10019	0.502621	no.signif	1	1	0	0
ZER1	ENSSSCG00000005659	ENSG00000160445	7.13052	14.4845	7.35396	1.0214	no.signif	3	1	2	0
SPOUT1	ENSSSCG00000005662	ENSG00000198917	9.98873	4.4854	-5.50333	-1.15329	no.signif	2	2	0	0
LRRC8A	ENSSSCG00000005664	ENSG00000136802	9.83165	9.43748	-0.39417	-0.0589706	no.signif	3	3	0	0
PHYHD1	ENSSSCG00000005665	ENSG00000175287	14.2927	10.1199	-4.17276	-0.497663	no.signif	3	3	0	0
DOLK	ENSSSCG00000005666	ENSG00000175283	3.52958	5.76879	2.23921	0.707191	no.signif	3	1	1	1
NUP188	ENSSSCG00000005667	ENSG00000095319	15.9846	7.33831	-8.64624	-1.1221	no.signif	3	1	1	1
SH3GLB2	ENSSSCG00000005668	ENSG00000148341	21.5353	18.1968	-3.3385	-0.242895	no.signif	1	0	1	0
MIGA2	ENSSSCG00000005669	ENSG00000148343	10.9672	4.05675	-6.9105	-1.43257	no.signif	1	0	1	0
CRAT	ENSSSCG00000005671	ENSG00000095321	13.5602	32.1274	18.5673	1.24382	no.signif	5	5	0	0
PTPA	ENSSSCG00000005672	ENSG00000119383	32.4746	17.965	-14.5096	-0.853764	no.signif	5	5	0	0
IER5L	ENSSSCG00000005673	ENSG00000188483	6.22409	7.9551	1.73101	0.353513	no.signif	26	24	2	0
NTMT1	ENSSSCG00000005678	ENSG00000148335	8.6867	4.15861	-4.5281	-1.0609	no.signif	17	16	1	0
ASB6	ENSSSCG00000005679	ENSG00000148331	3.38046	6.66645	3.28598	0.977598	no.signif	7	6	1	0
PRRX2	ENSSSCG00000005680	ENSG00000167157	2.22954	8.50834	6.27879	1.92737	no.signif	1	0	1	0
FNBP1	ENSSSCG00000005689	ENSG00000187239	32.8256	40.414	7.58841	0.299952	no.signif	11	11	0	0
ASS1	ENSSSCG00000005701	ENSG00000130707	197.991	10.9662	-187.025	-4.17306	Up-regulated in human	1	1	0	0
EXOSC2	ENSSSCG00000005704	ENSG00000130713	9.17908	8.26196	-0.91712	-0.151691	no.signif	5	2	3	0
QRFP	ENSSSCG00000005705	ENSG00000188710	0.0304081	7.104	7.07359	7.45987	no.signif	2	1	1	0
ABL1	ENSSSCG00000005706	ENSG00000097007	11.3399	18.4478	7.10782	0.701542	no.signif	1	1	0	0
PLPP7	ENSSSCG00000005713	ENSG00000160539	1.5596	2.57656	1.01696	0.720637	no.signif	1	1	0	0
PRRC2B	ENSSSCG00000005715	ENSG00000130723	31.9462	22.4173	-9.5289	-0.510839	no.signif	4	2	2	0
POMT1	ENSSSCG00000005716	ENSG00000130714	7.4456	4.81693	-2.62866	-0.627217	no.signif	2	1	1	0
RAPGEF1	ENSSSCG00000005719	ENSG00000107263	18.0396	10.5102	-7.5294	-0.778803	no.signif	3	2	1	0
NTNG2	ENSSSCG00000005723	ENSG00000196358	0.540635	2.08514	1.5445	1.92788	no.signif	4	3	1	0
TTF1	ENSSSCG00000005725	ENSG00000125482	4.50408	11.4839	6.97981	1.34836	no.signif	2	0	2	0
CFAP77	ENSSSCG00000005727	ENSG00000188523	0.00727283	0.411767	0.404494	4.60987	no.signif	7	3	4	0
DDX31	ENSSSCG00000005729	ENSG00000125485	3.6799	2.55821	-1.12169	-0.522819	no.signif	1	1	0	0
GTF3C4	ENSSSCG00000005731	ENSG00000125484	2.45648	5.65296	3.19648	1.1991	no.signif	1	1	0	0
VAV2	ENSSSCG00000005743	ENSG00000160293	2.60029	4.3037	1.70341	0.724716	no.signif	13	13	0	0
BRD3	ENSSSCG00000005749	ENSG00000169925	6.01043	11.9316	5.92114	0.988054	no.signif	2	0	0	2
COL5A1	ENSSSCG00000005751	ENSG00000130635	14.7276	19.5927	4.86508	0.41155	no.signif	5	3	2	0
RBFA	ENSSSCG00000005773	ENSG00000101546	12.3712	6.63397	-5.73723	-0.898034	no.signif	1	0	0	1
SNRPA1	ENSSSCG00000005786	ENSG00000131876	18.8065	32.0715	13.265	0.769744	no.signif	2	2	0	0
CTDP1	ENSSSCG00000005787	ENSG00000060069	7.55315	9.97843	2.42528	0.401271	no.signif	1	1	0	0
ZNF7	ENSSSCG00000005890	ENSG00000147789	10.8674	13.1702	2.30278	0.277037	no.signif	1	1	0	0
ARHGAP39	ENSSSCG00000005894	ENSG00000147799	0.593283	2.439	1.84572	2.02128	no.signif	3	2	1	0
C8orf82	ENSSSCG00000005895	ENSG00000213563	14.0891	23.011	8.92197	0.707353	no.signif	2	0	2	0
LRRC24	ENSSSCG00000005896	ENSG00000254402	0.479157	1.53237	1.05322	1.65678	no.signif	2	0	2	0
MFSD3	ENSSSCG00000005899	ENSG00000167700	3.23865	5.95751	2.71886	0.877289	no.signif	2	1	0	1
GPT	ENSSSCG00000005901	ENSG00000167701	17.4316	4.20338	-13.2282	-2.04948	no.signif	3	3	0	0
VPS28	ENSSSCG00000005904	ENSG00000160948	41.5104	6.19664	-35.3138	-2.74194	no.signif	1	1	0	0
ADCK5	ENSSSCG00000005907	ENSG00000173137	3.86915	3.95706	0.0879117	0.0323303	no.signif	1	0	1	0
FBXL6	ENSSSCG00000005909	ENSG00000182325	2.74322	3.38137	0.638156	0.300751	no.signif	3	1	1	1
TMEM249	ENSSSCG00000005910	ENSG00000261587	0.0417306	0.752306	0.710576	3.88128	no.signif	3	2	1	0
OPLAH	ENSSSCG00000005911	ENSG00000178814	5.26564	2.76581	-2.49983	-0.926439	no.signif	3	2	1	0
GPAA1	ENSSSCG00000005912	ENSG00000197858	25.7593	15.9443	-9.81502	-0.69171	no.signif	8	5	3	0
SHARPIN	ENSSSCG00000005914	ENSG00000179526	12.6446	6.466	-6.1786	-0.966487	no.signif	3	1	1	1
HSF1	ENSSSCG00000005917	ENSG00000185122	15.0149	9.15892	-5.85597	-0.71253	no.signif	6	2	4	0
DGAT1	ENSSSCG00000005918	ENSG00000185000	20.869	5.94304	-14.9259	-1.81035	no.signif	2	2	0	0
MROH1	ENSSSCG00000005924	ENSG00000179832	4.20355	8.74344	4.53989	1.05481	no.signif	7	2	5	0
EXOSC4	ENSSSCG00000005925	ENSG00000178896	9.89612	9.88808	-0.00803481	-0.00117064	no.signif	1	1	0	0
SLC45A4	ENSSSCG00000005930	ENSG00000022567	5.83761	2.61864	-3.21896	-1.15353	no.signif	2	0	2	0
TRAPPC9	ENSSSCG00000005934	ENSG00000167632	6.03127	9.54467	3.5134	0.661354	no.signif	18	8	10	0
AGO2	ENSSSCG00000005935	ENSG00000123908	28.2344	11.0382	-17.1962	-1.35415	no.signif	9	7	1	1
ST3GAL1	ENSSSCG00000005943	ENSG00000008513	41.0518	9.16524	-31.8866	-2.16198	no.signif	4	1	3	0
NDRG1	ENSSSCG00000005944	ENSG00000104419	215.385	71.2899	-144.095	-1.59501	no.signif	9	7	2	0
CCN4	ENSSSCG00000005946	ENSG00000104415	1.4116	3.85803	2.44642	1.44408	no.signif	9	7	2	0
TG	ENSSSCG00000005948	ENSG00000042832	0.87583	0.0372595	-0.838571	-4.22835	Up-regulated in human	8	7	1	0
PHF20L1	ENSSSCG00000005950	ENSG00000129292	31.6611	39.6987	8.03759	0.326287	no.signif	3	0	3	0
EFR3A	ENSSSCG00000005955	ENSG00000132294	30.9098	44.5636	13.6538	0.527659	no.signif	1	0	1	0
CYRIB	ENSSSCG00000005959	ENSG00000153310	54.5086	40.2008	-14.3078	-0.439166	no.signif	1	0	1	0
MYC	ENSSSCG00000005965	ENSG00000136997	43.0109	21.4811	-21.5299	-1.0013	no.signif	3	2	1	0
LRATD2	ENSSSCG00000005967	ENSG00000168672	6.83786	12.2662	5.42835	0.84214	no.signif	1	1	0	0
ZNF572	ENSSSCG00000005971	ENSG00000180938	0.798755	10.3943	9.59555	3.68533	no.signif	6	3	3	0
MTSS1	ENSSSCG00000005975	ENSG00000170873	50.999	17.3742	-33.6248	-1.55297	no.signif	6	5	1	0
NDUFB9	ENSSSCG00000005976	ENSG00000147684	79.7323	90.3985	10.6663	0.181114	no.signif	7	4	3	0
ANXA13	ENSSSCG00000005979	ENSG00000104537	0.706691	0.685265	-0.0214266	-0.0437896	no.signif	2	1	1	0
FBXO32	ENSSSCG00000005981	ENSG00000156804	20.3276	37.9494	17.6218	0.90031	no.signif	4	3	1	0
ATAD2	ENSSSCG00000005983	ENSG00000156802	5.34005	5.78901	0.448958	0.116254	no.signif	1	0	1	0
ZHX1	ENSSSCG00000005984	ENSG00000165156	34.1288	52.0809	17.9521	0.609619	no.signif	4	1	3	0
TBC1D31	ENSSSCG00000005987	ENSG00000156787	5.91919	11.6638	5.74461	0.977367	no.signif	1	1	0	0
HAS2	ENSSSCG00000005992	ENSG00000170961	1.92562	3.06602	1.1404	0.668269	no.signif	2	1	1	0
SNTB1	ENSSSCG00000005994	ENSG00000172164	6.86457	33.2722	26.4077	2.27541	no.signif	5	1	4	0
MTBP	ENSSSCG00000005995	ENSG00000172167	2.49803	1.16303	-1.335	-1.09632	no.signif	5	4	1	0
MRPL13	ENSSSCG00000005996	ENSG00000172172	18.8655	31.9042	13.0388	0.757687	no.signif	5	4	1	0
TAF2	ENSSSCG00000006000	ENSG00000064313	19.1034	14.0929	-5.01049	-0.438591	no.signif	2	0	2	0
ENPP2	ENSSSCG00000006001	ENSG00000136960	41.8906	69.0847	27.1941	0.721605	no.signif	2	0	2	0
CCN3	ENSSSCG00000006002	ENSG00000136999	3.35011	31.2543	27.9042	3.21794	no.signif	3	2	1	0
MAL2	ENSSSCG00000006003	ENSG00000147676	8.8312	24.4165	15.5853	1.46613	no.signif	2	1	1	0
EXT1	ENSSSCG00000006009	ENSG00000182197	7.35562	25.119	17.7634	1.77048	no.signif	11	10	1	0
AARD	ENSSSCG00000006013	ENSG00000205002	1.02765	3.99474	2.96708	1.94838	no.signif	3	0	3	0
TRPS1	ENSSSCG00000006018	ENSG00000104447	20.5393	23.6827	3.14347	0.205358	no.signif	6	1	5	0
SYBU	ENSSSCG00000006023	ENSG00000147642	13.9896	6.10153	-7.88804	-1.19578	no.signif	11	6	5	0
EBAG9	ENSSSCG00000006024	ENSG00000147654	21.8216	28.8268	7.00513	0.401489	no.signif	4	2	2	0
NUDCD1	ENSSSCG00000006029	ENSG00000120526	11.2829	16.1923	4.90935	0.520776	no.signif	3	1	2	0
EMC2	ENSSSCG00000006032	ENSG00000104412	41.3378	30.5793	-10.7585	-0.434783	no.signif	1	0	0	1
ANGPT1	ENSSSCG00000006035	ENSG00000154188	9.98355	12.9991	3.01551	0.380448	no.signif	5	3	2	0
OXR1	ENSSSCG00000006037	ENSG00000164830	28.1744	70.3533	42.1789	1.31992	no.signif	1	0	1	0
ZFPM2	ENSSSCG00000006038	ENSG00000169946	39.931	16.5307	-23.4003	-1.27185	no.signif	8	5	3	0
DCSTAMP	ENSSSCG00000006043	ENSG00000164935	0.144967	0.850845	0.705878	2.47379	no.signif	1	0	1	0
DCAF13	ENSSSCG00000006048	ENSG00000164934	16.7978	23.6544	6.8566	0.493588	no.signif	1	0	1	0
CTHRC1	ENSSSCG00000006051	ENSG00000164932	6.0298	1.34893	-4.68086	-2.15202	no.signif	5	1	4	0
ATP6V1C1	ENSSSCG00000006054	ENSG00000155097	35.1196	31.7885	-3.33111	-0.143729	no.signif	1	1	0	0
NCALD	ENSSSCG00000006059	ENSG00000104490	20.7837	3.35928	-17.4245	-2.62564	no.signif	3	1	1	1
ZNF706	ENSSSCG00000006061	ENSG00000120963	37.9154	39.7517	1.83623	0.0682126	no.signif	8	4	3	1
YWHAZ	ENSSSCG00000006062	ENSG00000164924	365.099	333.398	-31.7012	-0.131039	no.signif	11	10	1	0
PABPC1	ENSSSCG00000006063	ENSG00000070756	367.216	227.839	-139.378	-0.688594	no.signif	1	0	1	0
RNF19A	ENSSSCG00000006066	ENSG00000034677	47.6029	59.2749	11.672	0.316312	no.signif	5	2	3	0
RGS22	ENSSSCG00000006069	ENSG00000132554	3.21104	19.037	15.826	2.56397	no.signif	6	2	3	1
VPS13B	ENSSSCG00000006071	ENSG00000132549	15.9106	32.2973	16.3867	1.02096	no.signif	1	0	1	0
STK3	ENSSSCG00000006074	ENSG00000104375	24.5134	37.3257	12.8122	0.606393	no.signif	1	0	1	0
RPL30	ENSSSCG00000006081	ENSG00000156482	1396.21	278.296	-1117.91	-2.32678	no.signif	1	0	1	0
MATN2	ENSSSCG00000006082	ENSG00000132561	24.1727	55.968	31.7952	1.21088	no.signif	4	1	3	0
CPQ	ENSSSCG00000006087	ENSG00000104324	26.7507	15.1353	-11.6154	-0.821248	no.signif	1	0	1	0
SDC2	ENSSSCG00000006088	ENSG00000169439	50.8603	112.435	61.5746	1.14432	no.signif	1	0	1	0
PTDSS1	ENSSSCG00000006089	ENSG00000156471	22.2521	17.8591	-4.39298	-0.317121	no.signif	2	0	2	0
MTERF3	ENSSSCG00000006090	ENSG00000156469	9.72211	44.5503	34.8282	2.19494	no.signif	2	0	2	0
NDUFAF6	ENSSSCG00000006093	ENSG00000156170	12.7347	7.77784	-4.95682	-0.710598	no.signif	1	1	0	0
INTS8	ENSSSCG00000006096	ENSG00000164941	32.5508	29.5406	-3.01024	-0.139951	no.signif	1	0	1	0
PDP1	ENSSSCG00000006107	ENSG00000164951	10.3541	11.3947	1.0406	0.138034	no.signif	4	1	3	0
SLC26A7	ENSSSCG00000006116	ENSG00000147606	0.846787	0.578822	-0.267965	-0.541104	no.signif	1	0	0	1
PIP4P2	ENSSSCG00000006121	ENSG00000155099	9.45614	1.76068	-7.69545	-2.41847	no.signif	1	0	1	0
DECR1	ENSSSCG00000006126	ENSG00000104325	102.557	73.2511	-29.3063	-0.485453	no.signif	1	1	0	0
NBN	ENSSSCG00000006127	ENSG00000104320	37.2701	57.7905	20.5204	0.632677	no.signif	5	5	0	0
WWP1	ENSSSCG00000006137	ENSG00000123124	54.4829	28.4286	-26.0543	-0.938218	no.signif	2	0	2	0
CA2	ENSSSCG00000006140	ENSG00000104267	1.65004	0.891314	-0.758727	-0.881117	no.signif	6	4	2	0
CA13	ENSSSCG00000006143	ENSG00000185015	2.04922	7.35515	5.30594	1.83862	no.signif	1	0	1	0
SNX16	ENSSSCG00000006151	ENSG00000104497	9.26948	15.5764	6.30697	0.748177	no.signif	1	0	1	0
FABP5	ENSSSCG00000006153	ENSG00000164687	280.103	480.136	200.033	0.777464	no.signif	10	8	2	0
ZBTB10	ENSSSCG00000006155	ENSG00000205189	9.71102	18.3713	8.66031	0.919062	no.signif	1	0	1	0
MSTO1	ENSSSCG00000006157	ENSG00000125459	10.7807	3.30868	-7.47202	-1.70111	no.signif	21	15	4	2
HEY1	ENSSSCG00000006159	ENSG00000164683	4.38256	7.2821	2.89954	0.731273	no.signif	2	2	0	0
ZC2HC1A	ENSSSCG00000006162	ENSG00000104427	7.41233	19.8004	12.3881	1.41631	no.signif	1	0	1	0
PKIA	ENSSSCG00000006163	ENSG00000171033	0.746626	26.1363	25.3896	5.11088	Up-regulated in pig	1	0	1	0
PEX2	ENSSSCG00000006168	ENSG00000164751	24.148	11.3578	-12.7902	-1.08755	no.signif	1	0	1	0
ZFHX4	ENSSSCG00000006169	ENSG00000091656	6.99703	5.81669	-1.18034	-0.266126	no.signif	1	0	1	0
PI15	ENSSSCG00000006172	ENSG00000137558	0.274881	5.96531	5.69043	4.39058	no.signif	6	1	4	1
LY96	ENSSSCG00000006175	ENSG00000154589	21.3627	51.6376	30.2749	1.27293	no.signif	1	0	1	0
ELOC	ENSSSCG00000006176	ENSG00000154582	56.0778	30.8423	-25.2355	-0.86231	no.signif	1	0	1	0
STAU2	ENSSSCG00000006179	ENSG00000040341	33.1294	20.5781	-12.5514	-0.686741	no.signif	10	2	7	1
MSC	ENSSSCG00000006187	ENSG00000178860	10.7014	1.28493	-9.4165	-3.04821	no.signif	4	3	0	1
LACTB2	ENSSSCG00000006192	ENSG00000147592	12.2842	46.9818	34.6976	1.93443	no.signif	1	0	1	0
NCOA2	ENSSSCG00000006194	ENSG00000140396	14.2784	24.0906	9.81212	0.754218	no.signif	9	7	2	0
PRDM14	ENSSSCG00000006195	ENSG00000147596	0.0594047	0.250179	0.190775	1.9064	no.signif	2	0	2	0
SULF1	ENSSSCG00000006197	ENSG00000137573	67.994	30.5248	-37.4692	-1.15516	no.signif	4	0	4	0
PREX2	ENSSSCG00000006199	ENSG00000046889	15.3069	31.2745	15.9677	1.03033	no.signif	1	0	1	0
CPA6	ENSSSCG00000006200	ENSG00000165078	0.0209274	1.31364	1.29271	5.41948	Up-regulated in pig	1	0	1	0
ARFGEF1	ENSSSCG00000006201	ENSG00000066777	24.9797	38.8585	13.8788	0.63727	no.signif	1	0	1	0
CSPP1	ENSSSCG00000006202	ENSG00000104218	6.10158	30.0676	23.966	2.29907	no.signif	7	1	6	0
COPS5	ENSSSCG00000006203	ENSG00000121022	24.0739	39.434	15.3601	0.711735	no.signif	4	0	4	0
PPP1R42	ENSSSCG00000006204	ENSG00000178125	0.423787	0.478341	0.0545531	0.170899	no.signif	1	0	1	0
VCPIP1	ENSSSCG00000006209	ENSG00000175073	6.3766	20.2887	13.9121	1.66826	no.signif	3	0	2	1
RRS1	ENSSSCG00000006214	ENSG00000179041	5.38475	7.56376	2.17901	0.489452	no.signif	9	4	5	0
PDE7A	ENSSSCG00000006218	ENSG00000205268	8.40086	5.5486	-2.85226	-0.597532	no.signif	1	1	0	0
MTFR1	ENSSSCG00000006219	ENSG00000066855	16.2992	10.4279	-5.87137	-0.643863	no.signif	1	0	1	0
ARMC1	ENSSSCG00000006220	ENSG00000104442	14.4736	26.8695	12.3959	0.892085	no.signif	2	0	2	0
RAB2A	ENSSSCG00000006232	ENSG00000104388	110.337	99.461	-10.8759	-0.149698	no.signif	1	0	1	0
CA8	ENSSSCG00000006233	ENSG00000178538	1.08697	0.793618	-0.293348	-0.448937	no.signif	2	0	2	0
TOX	ENSSSCG00000006235	ENSG00000198846	0.185792	2.55941	2.37362	3.71404	no.signif	1	0	1	0
SDCBP	ENSSSCG00000006237	ENSG00000137575	225.233	106.423	-118.81	-1.08153	no.signif	1	0	1	0
CYP7A1	ENSSSCG00000006238	ENSG00000167910	0.0428394	0.599665	0.556825	3.52833	no.signif	1	0	1	0
UBXN2B	ENSSSCG00000006239	ENSG00000215114	10.8215	5.78295	-5.03859	-0.902868	no.signif	1	0	1	0
PENK	ENSSSCG00000006243	ENSG00000181195	0.631505	22.8749	22.2434	5.15679	Up-regulated in pig	3	0	3	0
MOS	ENSSSCG00000006248	ENSG00000172680	0.00108259	0.544785	0.543702	5.64556	no.signif	2	0	2	0
LYN	ENSSSCG00000006250	ENSG00000254087	11.7354	14.471	2.73566	0.302072	no.signif	1	0	1	0
TGS1	ENSSSCG00000006251	ENSG00000137574	7.81439	10.1624	2.34798	0.378606	no.signif	4	1	3	0
TMEM68	ENSSSCG00000006252	ENSG00000167904	10.4056	29.7542	19.3486	1.51483	no.signif	4	1	3	0
SOX17	ENSSSCG00000006256	ENSG00000164736	5.96289	5.02612	-0.936774	-0.246118	no.signif	1	1	0	0
ATP6V1H	ENSSSCG00000006263	ENSG00000047249	28.8079	23.3828	-5.42517	-0.300904	no.signif	2	0	2	0
PCMTD1	ENSSSCG00000006267	ENSG00000168300	96.0801	122.26	26.1803	0.347615	no.signif	2	0	2	0
SPIDR	ENSSSCG00000006277	ENSG00000164808	108.033	10.028	-98.0045	-3.42805	no.signif	3	0	1	2
KIFAP3	ENSSSCG00000006282	ENSG00000075945	14.5327	21.5787	7.04596	0.569978	no.signif	4	3	1	0
SCYL3	ENSSSCG00000006283	ENSG00000000457	4.82166	12.0167	7.19499	1.31564	no.signif	4	0	2	2
C1orf112	ENSSSCG00000006284	ENSG00000000460	2.71985	6.31833	3.59848	1.213	no.signif	2	0	2	0
METTL18	ENSSSCG00000006285	ENSG00000171806	3.25053	6.56101	3.31048	1.01101	no.signif	1	0	1	0
SELP	ENSSSCG00000006288	ENSG00000174175	6.44125	3.62007	-2.82118	-0.829583	no.signif	2	0	2	0
F5	ENSSSCG00000006289	ENSG00000198734	0.557022	9.78953	9.23251	4.11124	no.signif	1	0	1	0
NME7	ENSSSCG00000006294	ENSG00000143156	7.50615	12.5847	5.07852	0.744747	no.signif	2	1	0	1
ATP1B1	ENSSSCG00000006296	ENSG00000143153	16.7697	56.8948	40.1251	1.76183	no.signif	4	0	4	0
DCAF6	ENSSSCG00000006303	ENSG00000143164	38.8314	48.1561	9.32472	0.310424	no.signif	1	1	0	0
MPC2	ENSSSCG00000006304	ENSG00000143158	55.0848	42.5761	-12.5086	-0.371531	no.signif	1	1	0	0
MPZL1	ENSSSCG00000006306	ENSG00000197965	79.9297	25.8254	-54.1043	-1.62956	no.signif	2	0	2	0
RCSD1	ENSSSCG00000006307	ENSG00000198771	9.76897	16.5526	6.78358	0.760171	no.signif	5	4	1	0
CREG1	ENSSSCG00000006308	ENSG00000143162	111.101	202.048	90.9466	0.862764	no.signif	4	0	4	0
CD247	ENSSSCG00000006309	ENSG00000198821	1.34338	29.6241	28.2807	4.45262	no.signif	4	0	4	0
POU2F1	ENSSSCG00000006310	ENSG00000143190	6.83149	7.96057	1.12908	0.220373	no.signif	2	0	2	0
TADA1	ENSSSCG00000006318	ENSG00000152382	3.17988	17.2475	14.0676	2.43565	no.signif	1	0	1	0
POGK	ENSSSCG00000006319	ENSG00000143157	8.96948	17.0429	8.07346	0.925317	no.signif	2	0	2	0
FAM78B	ENSSSCG00000006321	ENSG00000188859	0.450546	2.96959	2.51905	2.6937	no.signif	1	0	1	0
RXRG	ENSSSCG00000006328	ENSG00000143171	3.45102	5.07504	1.62402	0.555061	no.signif	6	6	0	0
LMX1A	ENSSSCG00000006329	ENSG00000162761	0.112883	0.596108	0.483226	2.30229	no.signif	1	0	1	0
PBX1	ENSSSCG00000006331	ENSG00000185630	102.229	35.7832	-66.4459	-1.51419	no.signif	6	1	5	0
NUF2	ENSSSCG00000006333	ENSG00000143228	1.57174	6.29472	4.72298	1.99492	no.signif	6	3	3	0
RGS4	ENSSSCG00000006335	ENSG00000117152	7.04583	14.7642	7.71836	1.06619	no.signif	3	1	2	0
HSD17B7	ENSSSCG00000006337	ENSG00000132196	11.7212	10.3907	-1.3305	-0.17367	no.signif	8	4	1	3
DDR2	ENSSSCG00000006338	ENSG00000162733	63.9556	25.9017	-38.0539	-1.30369	no.signif	7	5	2	0
UAP1	ENSSSCG00000006340	ENSG00000117143	112.275	55.9556	-56.3191	-1.00455	no.signif	1	0	1	0
UHMK1	ENSSSCG00000006342	ENSG00000152332	35.128	45.8891	10.7611	0.385434	no.signif	4	0	4	0
NOS1AP	ENSSSCG00000006344	ENSG00000198929	0.485719	2.14295	1.65723	2.11872	no.signif	2	2	0	0
OLFML2B	ENSSSCG00000006345	ENSG00000162745	4.31402	5.42917	1.11515	0.331013	no.signif	11	9	2	0
ATF6	ENSSSCG00000006346	ENSG00000118217	10.6347	37.2186	26.5839	1.80627	no.signif	2	1	1	0
FCRLB	ENSSSCG00000006348	ENSG00000162746	0.220901	0.554158	0.333257	1.28883	no.signif	1	0	0	1
MPZ	ENSSSCG00000006352	ENSG00000158887	1.79797	0.250014	-1.54795	-2.79771	no.signif	2	0	2	0
NR1I3	ENSSSCG00000006353	ENSG00000143257	0.133747	1.46157	1.32782	3.35575	no.signif	10	8	2	0
TOMM40L	ENSSSCG00000006354	ENSG00000158882	5.93675	9.21755	3.2808	0.633846	no.signif	8	8	0	0
APOA2	ENSSSCG00000006355	ENSG00000158874	0.269253	3.31347	3.04422	3.57305	no.signif	9	6	3	0
FCER1G	ENSSSCG00000006357	ENSG00000158869	59.8693	31.7056	-28.1637	-0.916864	no.signif	6	5	1	0
NDUFS2	ENSSSCG00000006358	ENSG00000158864	42.4282	63.0631	20.6349	0.571661	no.signif	3	3	0	0
ADAMTS4	ENSSSCG00000006359	ENSG00000158859	69.9835	12.245	-57.7385	-2.51385	no.signif	7	5	2	0
B4GALT3	ENSSSCG00000006360	ENSG00000158850	9.67014	7.22531	-2.44483	-0.419973	no.signif	3	2	1	0
PPOX	ENSSSCG00000006361	ENSG00000143224	6.48073	19.2738	12.7931	1.57094	no.signif	1	1	0	0
USP21	ENSSSCG00000006362	ENSG00000143258	4.71606	8.25633	3.54026	0.806607	no.signif	1	0	1	0
TSTD1	ENSSSCG00000006370	ENSG00000215845	11.1779	21.8527	10.6748	0.966536	no.signif	4	0	4	0
USF1	ENSSSCG00000006371	ENSG00000158773	22.6746	37.1014	14.4268	0.710151	no.signif	3	0	3	0
ARHGAP30	ENSSSCG00000006372	ENSG00000186517	6.74696	10.2797	3.53276	0.606758	no.signif	2	0	2	0
CD48	ENSSSCG00000006379	ENSG00000117091	6.38813	15.6464	9.25831	1.29103	no.signif	3	0	3	0
CD84	ENSSSCG00000006381	ENSG00000066294	7.93194	6.32131	-1.61063	-0.326988	no.signif	2	1	1	0
NHLH1	ENSSSCG00000006384	ENSG00000171786	0.0178182	0.881839	0.864021	5.00268	no.signif	2	1	1	0
DCAF8	ENSSSCG00000006388	ENSG00000132716	68.1535	45.4726	-22.681	-0.583686	no.signif	3	2	1	0
IGSF8	ENSSSCG00000006392	ENSG00000162729	7.48807	8.56195	1.07389	0.193105	no.signif	1	1	0	0
KCNJ9	ENSSSCG00000006393	ENSG00000162728	0.022572	0.677766	0.655194	4.40021	no.signif	1	0	1	0
CFAP45	ENSSSCG00000006394	ENSG00000213085	0.170971	0.855504	0.684533	2.25778	no.signif	1	1	0	0
IGSF9	ENSSSCG00000006396	ENSG00000085552	1.47734	0.402064	-1.07528	-1.8518	no.signif	1	0	1	0
SLAMF8	ENSSSCG00000006398	ENSG00000158714	2.81707	3.59822	0.78115	0.35198	no.signif	2	1	1	0
SLAMF9	ENSSSCG00000006400	ENSG00000162723	0.0780551	0.616665	0.53861	2.83121	no.signif	1	1	0	0
CRP	ENSSSCG00000006403	ENSG00000132693	0.0277855	2.79792	2.77014	6.21552	Up-regulated in pig	2	1	1	0
CADM3	ENSSSCG00000006415	ENSG00000162706	12.6543	5.0915	-7.56283	-1.31178	no.signif	1	1	0	0
OR6N2	ENSSSCG00000006423	ENSG00000188340	0.00437514	2.80028	2.79591	7.61099	Up-regulated in pig	1	1	0	0
KIRREL1	ENSSSCG00000006453	ENSG00000183853	15.5359	8.37178	-7.16412	-0.891206	no.signif	15	15	0	0
LRRC71	ENSSSCG00000006462	ENSG00000160838	0.0897595	0.55432	0.46456	2.49999	no.signif	4	0	4	0
PEAR1	ENSSSCG00000006463	ENSG00000187800	4.80168	8.58892	3.78725	0.837616	no.signif	6	2	4	0
RRNAD1	ENSSSCG00000006470	ENSG00000143303	12.5506	4.74348	-7.80715	-1.40185	no.signif	1	1	0	0
ISG20L2	ENSSSCG00000006471	ENSG00000143319	5.96726	8.8337	2.86644	0.565167	no.signif	1	1	0	0
NES	ENSSSCG00000006474	ENSG00000132688	10.4137	5.04469	-5.36905	-1.04418	no.signif	1	1	0	0
IQGAP3	ENSSSCG00000006475	ENSG00000183856	0.564887	0.580827	0.0159394	0.0394558	no.signif	6	5	1	0
NAXE	ENSSSCG00000006480	ENSG00000163382	21.0264	7.61955	-13.4068	-1.46322	no.signif	1	1	0	0
MEF2D	ENSSSCG00000006482	ENSG00000116604	12.3703	14.7245	2.35423	0.251156	no.signif	1	1	0	0
TMEM79	ENSSSCG00000006489	ENSG00000163472	0.690547	0.499959	-0.190588	-0.458102	no.signif	4	1	3	0
SMG5	ENSSSCG00000006490	ENSG00000198952	21.1656	20.1945	-0.971046	-0.0677224	no.signif	4	1	3	0
PAQR6	ENSSSCG00000006491	ENSG00000160781	0.409039	29.3407	28.9316	6.13016	Up-regulated in pig	2	2	0	0
BGLAP	ENSSSCG00000006493	ENSG00000242252	0.395007	1.62576	1.23075	2.01394	no.signif	4	4	0	0
SLC25A44	ENSSSCG00000006494	ENSG00000160785	4.80154	6.43613	1.63459	0.421933	no.signif	3	1	2	0
SEMA4A	ENSSSCG00000006495	ENSG00000196189	2.43123	3.59167	1.16044	0.561059	no.signif	3	2	1	0
LMNA	ENSSSCG00000006496	ENSG00000160789	300.965	80.6565	-220.309	-1.89961	no.signif	4	3	1	0
MEX3A	ENSSSCG00000006497	ENSG00000254726	0.156271	0.711103	0.554832	2.11667	no.signif	4	3	1	0
UBQLN4	ENSSSCG00000006500	ENSG00000160803	5.20278	12.9165	7.71375	1.31021	no.signif	1	0	1	0
ARHGEF2	ENSSSCG00000006502	ENSG00000116584	46.426	33.5959	-12.8301	-0.46653	no.signif	5	4	1	0
RXFP4	ENSSSCG00000006503	ENSG00000173080	0.0457237	0.975169	0.929446	4.14401	no.signif	9	5	3	1
KHDC4	ENSSSCG00000006504	ENSG00000132680	21.3918	14.9792	-6.41259	-0.513808	no.signif	3	1	2	0
SYT11	ENSSSCG00000006506	ENSG00000132718	2.28192	3.44434	1.16242	0.591854	no.signif	1	0	1	0
DAP3	ENSSSCG00000006507	ENSG00000132676	41.8318	22.04	-19.7918	-0.924165	no.signif	21	15	4	2
ASH1L	ENSSSCG00000006508	ENSG00000116539	20.2219	41.3974	21.1756	1.03326	no.signif	21	15	4	2
HCN3	ENSSSCG00000006518	ENSG00000143630	0.417478	0.972066	0.554588	1.19997	no.signif	6	2	4	0
CLK2	ENSSSCG00000006519	ENSG00000176444	11.2592	14.4396	3.18037	0.35864	no.signif	6	2	4	0
SCAMP3	ENSSSCG00000006520	ENSG00000116521	12.3881	21.2177	8.82966	0.775836	no.signif	1	0	1	0
FAM189B	ENSSSCG00000006521	ENSG00000160767	2.72749	4.21868	1.49119	0.627355	no.signif	1	0	1	0
GBA	ENSSSCG00000006522	ENSG00000177628	14.0575	10.2113	-3.84623	-0.460791	no.signif	2	0	2	0
MTX1	ENSSSCG00000006523	ENSG00000173171	14.0411	8.19326	-5.84785	-0.776415	no.signif	6	2	4	0
THBS3	ENSSSCG00000006524	ENSG00000169231	8.74647	8.98205	0.235577	0.0383002	no.signif	6	2	4	0
KRTCAP2	ENSSSCG00000006527	ENSG00000163463	65.773	45.6005	-20.1725	-0.528348	no.signif	1	1	0	0
ADAM15	ENSSSCG00000006533	ENSG00000143537	57.2487	25.0003	-32.2485	-1.19498	no.signif	2	1	1	0
FLAD1	ENSSSCG00000006538	ENSG00000160688	10.1012	54.5118	44.4106	2.43088	no.signif	2	1	1	0
SHC1	ENSSSCG00000006539	ENSG00000160691	69.9125	23.1797	-46.7329	-1.59227	no.signif	1	1	0	0
PBXIP1	ENSSSCG00000006540	ENSG00000163346	25.5804	32.7792	7.19872	0.357614	no.signif	3	3	0	0
KCNN3	ENSSSCG00000006542	ENSG00000143603	0.316117	1.9942	1.67808	2.61956	no.signif	17	13	3	1
ADAR	ENSSSCG00000006543	ENSG00000160710	34.7236	11.6751	-23.0485	-1.57166	no.signif	8	5	3	0
UBE2Q1	ENSSSCG00000006544	ENSG00000160714	16.7617	27.2983	10.5366	0.703313	no.signif	4	3	1	0
TDRD10	ENSSSCG00000006546	ENSG00000163239	3.92401	3.57569	-0.348328	-0.133753	no.signif	3	0	3	0
SHE	ENSSSCG00000006547	ENSG00000169291	9.34525	8.59879	-0.746465	-0.119966	no.signif	3	0	3	0
HAX1	ENSSSCG00000006552	ENSG00000143575	39.9657	17.9178	-22.0479	-1.15692	no.signif	1	0	1	0
C1orf189	ENSSSCG00000006555	ENSG00000163263	0.931396	1.13233	0.200934	0.279105	no.signif	1	0	1	0
TPM3	ENSSSCG00000006556	ENSG00000143549	186.469	133.207	-53.2622	-0.485238	no.signif	1	0	1	0
CREB3L4	ENSSSCG00000006560	ENSG00000143578	3.6058	2.09953	-1.50627	-0.777394	no.signif	4	3	0	1
SLC39A1	ENSSSCG00000006561	ENSG00000143570	36.7505	26.1196	-10.6309	-0.49247	no.signif	4	3	0	1
GATAD2B	ENSSSCG00000006562	ENSG00000143614	11.5115	12.2279	0.716323	0.0870182	no.signif	7	6	1	0
CRTC2	ENSSSCG00000006567	ENSG00000160741	8.51902	5.61073	-2.90829	-0.601623	no.signif	10	9	1	0
DENND4B	ENSSSCG00000006568	ENSG00000198837	17.3415	7.80167	-9.53983	-1.15136	no.signif	6	5	0	1
SLC27A3	ENSSSCG00000006569	ENSG00000143554	13.7497	5.25371	-8.49601	-1.3863	no.signif	7	4	3	0
INTS3	ENSSSCG00000006571	ENSG00000143624	13.7357	13.9772	0.241434	0.0251199	no.signif	1	0	1	0
NPR1	ENSSSCG00000006572	ENSG00000169418	32.073	67.4189	35.3459	1.07156	no.signif	8	7	1	0
S100A4	ENSSSCG00000006578	ENSG00000196154	557.637	29.055	-528.582	-4.262	Up-regulated in human	5	0	5	0
S100A3	ENSSSCG00000006579	ENSG00000188015	1.35517	0.0786365	-1.27653	-3.94503	Up-regulated in human	2	1	1	0
S100A2	ENSSSCG00000006580	ENSG00000196754	0.973365	7.92559	6.95222	3.01254	no.signif	3	1	2	0
TCHHL1	ENSSSCG00000006609	ENSG00000182898	0.00200185	0.14983	0.147828	3.73521	no.signif	2	0	1	1
S100A11	ENSSSCG00000006610	ENSG00000163191	141.115	179.134	38.0188	0.344144	no.signif	9	0	9	0
S100A10	ENSSSCG00000006612	ENSG00000197747	303.848	61.9784	-241.869	-2.29333	no.signif	4	4	0	0
SNX27	ENSSSCG00000006619	ENSG00000143376	15.027	44.4317	29.4046	1.56339	no.signif	3	1	2	0
TUFT1	ENSSSCG00000006620	ENSG00000143367	3.19388	9.81341	6.61952	1.6164	no.signif	8	5	2	1
POGZ	ENSSSCG00000006622	ENSG00000143442	47.5846	12.0853	-35.4992	-1.97635	no.signif	1	0	1	0
ZNF687	ENSSSCG00000006627	ENSG00000143373	2.82854	4.01128	1.18274	0.502506	no.signif	3	0	2	1
TMOD4	ENSSSCG00000006631	ENSG00000163157	0.449611	1.37471	0.925098	1.5911	no.signif	1	0	1	0
SCNM1	ENSSSCG00000006632	ENSG00000163156	10.6945	22.4931	11.7986	1.07191	no.signif	1	1	0	0
TNFAIP8L2	ENSSSCG00000006634	ENSG00000163154	3.4055	8.32577	4.92027	1.28722	no.signif	1	0	1	0
SEMA6C	ENSSSCG00000006635	ENSG00000143434	2.13724	3.69524	1.55801	0.787088	no.signif	2	1	1	0
GABPB2	ENSSSCG00000006636	ENSG00000143458	8.88983	20.9601	12.0703	1.23649	no.signif	3	1	1	1
C1orf56	ENSSSCG00000006639	ENSG00000143443	2.35785	1.41217	-0.945679	-0.735483	no.signif	2	0	2	0
BNIPL	ENSSSCG00000006640	ENSG00000163141	0.168999	0.395069	0.22607	1.17822	no.signif	2	0	2	0
PRUNE1	ENSSSCG00000006641	ENSG00000143363	4.45551	9.30524	4.84973	1.06077	no.signif	1	0	1	0
MINDY1	ENSSSCG00000006642	ENSG00000143409	9.05027	21.8411	12.7908	1.27008	no.signif	1	0	1	0
ANXA9	ENSSSCG00000006643	ENSG00000143412	1.0772	6.07052	4.99332	2.48358	no.signif	1	0	1	0
ARNT	ENSSSCG00000006646	ENSG00000143437	28.014	73.6421	45.6281	1.39406	no.signif	1	0	1	0
CTSS	ENSSSCG00000006648	ENSG00000163131	91.1485	187.88	96.7313	1.04344	no.signif	3	1	1	1
HORMAD1	ENSSSCG00000006649	ENSG00000143452	0.30325	2.16464	1.86139	2.79539	no.signif	2	0	2	0
ADAMTSL4	ENSSSCG00000006651	ENSG00000143382	8.62278	6.20359	-2.41919	-0.474398	no.signif	7	3	3	1
ENSA	ENSSSCG00000006653	ENSG00000143420	65.9589	45.0751	-20.8838	-0.549134	no.signif	10	4	6	0
VPS45	ENSSSCG00000006661	ENSG00000136631	22.5826	20.5451	-2.03747	-0.136352	no.signif	16	10	5	1
OTUD7B	ENSSSCG00000006663	ENSG00000264522	9.41846	15.1737	5.75523	0.687428	no.signif	5	3	2	0
MTMR11	ENSSSCG00000006664	ENSG00000014914	2.71318	4.66532	1.95215	0.779776	no.signif	6	3	3	0
BOLA1	ENSSSCG00000006667	ENSG00000178096	5.0912	9.82161	4.73041	0.946591	no.signif	14	8	5	1
GNRHR	ENSSSCG00000006685	ENSG00000109163	0.0198915	4.11775	4.09785	7.10947	Up-regulated in pig	5	2	2	1
ITGA10	ENSSSCG00000006687	ENSG00000143127	1.23545	2.32229	1.08684	0.905079	no.signif	5	2	2	1
ANKRD35	ENSSSCG00000006688	ENSG00000198483	0.840997	2.2527	1.4117	1.41082	no.signif	7	6	0	1
PIAS3	ENSSSCG00000006689	ENSG00000131788	5.04823	7.40968	2.36145	0.552723	no.signif	2	2	0	0
NUDT17	ENSSSCG00000006690	ENSG00000186364	0.839993	4.34609	3.5061	2.35751	no.signif	5	4	0	1
GJA5	ENSSSCG00000006696	ENSG00000265107	6.13242	13.2803	7.1479	1.1135	no.signif	2	0	1	1
BCL9	ENSSSCG00000006698	ENSG00000116128	2.6522	5.02801	2.37582	0.920238	no.signif	7	7	0	0
PRKAB2	ENSSSCG00000006703	ENSG00000131791	5.35767	19.7233	14.3656	1.87826	no.signif	3	0	1	2
NOTCH2	ENSSSCG00000006709	ENSG00000134250	35.6019	60.6361	25.0341	0.768053	no.signif	1	0	0	1
PHGDH	ENSSSCG00000006717	ENSG00000092621	48.0622	1.16067	-46.9015	-5.3598	Up-regulated in human	2	0	2	0
ZNF697	ENSSSCG00000006718	ENSG00000143067	3.40879	2.65943	-0.749366	-0.356957	no.signif	2	1	1	0
TENT5C	ENSSSCG00000006729	ENSG00000183508	1.58232	9.57512	7.9928	2.58967	no.signif	1	0	1	0
TTF2	ENSSSCG00000006733	ENSG00000116830	6.76922	7.24501	0.475783	0.0978568	no.signif	6	4	2	0
PTGFRN	ENSSSCG00000006735	ENSG00000134247	10.1749	13.0109	2.83597	0.354395	no.signif	2	0	2	0
CD2	ENSSSCG00000006736	ENSG00000116824	3.71149	13.8896	10.1781	1.90109	no.signif	1	0	1	0
IGSF3	ENSSSCG00000006737	ENSG00000143061	0.962747	3.46378	2.50104	1.83637	no.signif	1	0	1	0
ATP1A1	ENSSSCG00000006740	ENSG00000163399	99.3714	58.8564	-40.515	-0.755531	no.signif	1	0	1	0
MAB21L3	ENSSSCG00000006742	ENSG00000173212	0.0461172	1.71026	1.66414	4.93804	Up-regulated in pig	1	0	1	0
SLC22A15	ENSSSCG00000006743	ENSG00000163393	2.6772	3.42497	0.747765	0.354192	no.signif	2	2	0	0
CASQ2	ENSSSCG00000006745	ENSG00000118729	4.27462	2.09148	-2.18314	-1.02776	no.signif	1	0	1	0
TSPAN2	ENSSSCG00000006748	ENSG00000134198	3.84195	1.23595	-2.606	-1.62834	no.signif	1	0	1	0
DENND2C	ENSSSCG00000006755	ENSG00000175984	1.25427	8.99998	7.74571	2.83322	no.signif	1	0	1	0
MAGI3	ENSSSCG00000006767	ENSG00000081026	5.37309	15.8302	10.4571	1.55708	no.signif	5	4	0	1
ST7L	ENSSSCG00000006779	ENSG00000007341	16.7815	39.7344	22.953	1.24302	no.signif	5	3	2	0
WNT2B	ENSSSCG00000006780	ENSG00000134245	3.1535	3.65172	0.498223	0.211001	no.signif	1	0	1	0
CTTNBP2NL	ENSSSCG00000006781	ENSG00000143079	11.9747	25.7531	13.7784	1.10411	no.signif	6	3	3	0
DDX20	ENSSSCG00000006783	ENSG00000064703	2.94801	12.3382	9.39016	2.0616	no.signif	2	0	2	0
RAP1A	ENSSSCG00000006785	ENSG00000116473	51.7944	20.5357	-31.2587	-1.33424	no.signif	2	1	1	0
TMIGD3	ENSSSCG00000006788	ENSG00000121933	4.55678	11.4309	6.87411	1.32495	no.signif	3	0	3	0
CHI3L2	ENSSSCG00000006796	ENSG00000064886	6.84706	2.5024	-4.34465	-1.44852	no.signif	8	8	0	0
RBM15	ENSSSCG00000006809	ENSG00000162775	6.03648	10.322	4.28549	0.772948	no.signif	1	1	0	0
KCNC4	ENSSSCG00000006810	ENSG00000116396	21.157	0.146074	-21.0109	-7.08344	Up-regulated in human	8	6	2	0
STRIP1	ENSSSCG00000006813	ENSG00000143093	17.2013	9.69834	-7.50296	-0.826059	no.signif	1	0	0	1
AHCYL1	ENSSSCG00000006816	ENSG00000168710	39.678	55.655	15.9771	0.48807	no.signif	8	7	1	0
GSTM3	ENSSSCG00000006821	ENSG00000134202	57.4523	4.03617	-53.4161	-3.82799	Up-regulated in human	1	1	0	0
GNAT2	ENSSSCG00000006823	ENSG00000134183	0.0160005	10.0189	10.0029	8.59141	no.signif	3	2	0	1
GNAI3	ENSSSCG00000006824	ENSG00000065135	2.88847	90.1536	87.2652	4.95918	Up-regulated in pig	7	6	1	0
CYB561D1	ENSSSCG00000006827	ENSG00000174151	2.98609	3.79289	0.806802	0.344016	no.signif	2	2	0	0
SORT1	ENSSSCG00000006831	ENSG00000134243	56.7094	8.73756	-47.9718	-2.69689	no.signif	4	3	1	0
ELAPOR1	ENSSSCG00000006836	ENSG00000116299	0.314847	3.26798	2.95313	3.33497	no.signif	2	1	1	0
WDR47	ENSSSCG00000006840	ENSG00000085433	6.64116	13.7335	7.09234	1.04707	no.signif	1	0	1	0
SLC25A24	ENSSSCG00000006848	ENSG00000085491	17.3266	36.109	18.7824	1.05894	no.signif	1	0	1	0
NTNG1	ENSSSCG00000006852	ENSG00000162631	4.49155	1.75692	-2.73463	-1.34918	no.signif	1	0	1	0
DPH5	ENSSSCG00000006859	ENSG00000117543	11.6502	26.6282	14.978	1.19191	no.signif	6	1	4	1
SLC30A7	ENSSSCG00000006860	ENSG00000162695	12.4613	28.4561	15.9948	1.19064	no.signif	2	2	0	0
EXTL2	ENSSSCG00000006861	ENSG00000162694	14.1621	4.54612	-9.61601	-1.63718	no.signif	2	2	0	0
VCAM1	ENSSSCG00000006862	ENSG00000162692	24.3631	131.402	107.039	2.43073	no.signif	14	4	9	1
CDC14A	ENSSSCG00000006864	ENSG00000079335	6.11357	16.4493	10.3358	1.42646	no.signif	3	0	3	0
RTCA	ENSSSCG00000006865	ENSG00000137996	19.5723	16.4504	-3.12192	-0.250553	no.signif	2	0	2	0
DBT	ENSSSCG00000006866	ENSG00000137992	7.32643	22.2827	14.9563	1.60342	no.signif	1	0	1	0
MFSD14A	ENSSSCG00000006870	ENSG00000156875	18.9175	28.4762	9.55869	0.589778	no.signif	1	0	1	0
PALMD	ENSSSCG00000006874	ENSG00000099260	57.2662	99.5729	42.3067	0.797963	no.signif	6	0	6	0
DPYD	ENSSSCG00000006878	ENSG00000188641	34.0797	29.7503	-4.32938	-0.195946	no.signif	2	0	2	0
CNN3	ENSSSCG00000006887	ENSG00000117519	115.84	122.249	6.40947	0.0776884	no.signif	5	3	2	0
SLC44A3	ENSSSCG00000006888	ENSG00000143036	1.23343	0.801318	-0.432112	-0.615985	no.signif	3	3	0	0
ARHGAP29	ENSSSCG00000006889	ENSG00000137962	29.3601	63.2705	33.9104	1.10741	no.signif	9	7	2	0
ABCA4	ENSSSCG00000006890	ENSG00000198691	0.331693	1.50251	1.17082	2.14617	no.signif	4	0	4	0
DNTTIP2	ENSSSCG00000006892	ENSG00000067334	15.9073	13.7375	-2.16989	-0.211435	no.signif	1	1	0	0
BCAR3	ENSSSCG00000006893	ENSG00000137936	27.9655	6.97023	-20.9953	-2.00282	no.signif	14	13	0	1
CCDC18	ENSSSCG00000006897	ENSG00000122483	4.04421	15.3662	11.322	1.92321	no.signif	4	0	4	0
MTF2	ENSSSCG00000006898	ENSG00000143033	13.2229	17.4757	4.25281	0.402047	no.signif	4	0	3	1
DIPK1A	ENSSSCG00000006900	ENSG00000154511	15.1358	40.0032	24.8673	1.40156	no.signif	9	6	2	1
RPAP2	ENSSSCG00000006903	ENSG00000122484	13.6307	33.9379	20.3072	1.31541	no.signif	2	0	1	1
GLMN	ENSSSCG00000006904	ENSG00000174842	6.02495	10.0704	4.04546	0.740141	no.signif	2	0	1	1
TGFBR3	ENSSSCG00000006911	ENSG00000069702	70.1363	34.6805	-35.4558	-1.01583	no.signif	3	3	0	0
HFM1	ENSSSCG00000006912	ENSG00000162669	0.779057	7.61969	6.84063	3.27342	no.signif	1	0	1	0
LRRC8C	ENSSSCG00000006917	ENSG00000171488	6.87537	12.2245	5.34918	0.829355	no.signif	7	2	5	0
KYAT3	ENSSSCG00000006925	ENSG00000137944	14.6411	50.77	36.1289	1.79325	no.signif	1	0	1	0
GTF2B	ENSSSCG00000006926	ENSG00000137947	16.6736	22.0477	5.3741	0.402852	no.signif	1	0	1	0
PKN2	ENSSSCG00000006927	ENSG00000065243	25.8349	23.9354	-1.89953	-0.110132	no.signif	1	1	0	0
CLCA4	ENSSSCG00000006932	ENSG00000016602	0.0112472	2.36703	2.35578	6.80575	Up-regulated in pig	2	0	1	1
CLCA1	ENSSSCG00000006933	ENSG00000016490	0.00483522	0.523565	0.51873	5.16857	no.signif	6	0	5	1
CLCA2	ENSSSCG00000006935	ENSG00000137975	0.658107	0.391729	-0.266378	-0.733855	no.signif	3	2	1	0
CCN1	ENSSSCG00000006940	ENSG00000142871	107.206	35.7451	-71.461	-1.5843	no.signif	2	1	1	0
SYDE2	ENSSSCG00000006947	ENSG00000097096	2.86902	9.56333	6.69431	1.73344	no.signif	1	0	1	0
DNAI3	ENSSSCG00000006950	ENSG00000162643	0.113417	0.791995	0.678578	2.70005	no.signif	1	0	0	1
EEF1D	ENSSSCG00000006954	ENSG00000104529	317.382	73.9459	-243.437	-2.10153	no.signif	3	0	3	0
ZC3H3	ENSSSCG00000006956	ENSG00000014164	2.18703	3.18076	0.99373	0.538346	no.signif	3	1	1	1
RHPN1	ENSSSCG00000006957	ENSG00000158106	1.12564	0.47312	-0.652516	-1.23305	no.signif	2	1	1	0
TOP1MT	ENSSSCG00000006958	ENSG00000184428	5.36509	2.51184	-2.85325	-1.09181	no.signif	2	1	1	0
DLC1	ENSSSCG00000006970	ENSG00000164741	108.691	60.3434	-48.3473	-0.848855	no.signif	1	0	1	0
MICU3	ENSSSCG00000006981	ENSG00000155970	16.3634	14.099	-2.26436	-0.214735	no.signif	5	3	2	0
SLC7A2	ENSSSCG00000006987	ENSG00000003989	18.0473	27.6586	9.61139	0.615674	no.signif	1	1	0	0
PDGFRL	ENSSSCG00000006988	ENSG00000104213	5.51941	46.5286	41.0092	3.07323	no.signif	3	3	0	0
PCM1	ENSSSCG00000006994	ENSG00000078674	95.9545	61.9397	-34.0148	-0.631403	no.signif	16	14	2	0
MTNR1A	ENSSSCG00000007002	ENSG00000168412	0.00150434	1.53061	1.5291	7.06518	no.signif	5	0	2	3
INTS10	ENSSSCG00000007004	ENSG00000104613	46.3463	14.5712	-31.775	-1.66865	no.signif	3	0	1	2
IDO1	ENSSSCG00000007007	ENSG00000131203	2.10029	2.4251	0.32481	0.206539	no.signif	5	0	4	1
VDAC3	ENSSSCG00000007026	ENSG00000078668	61.8731	44.1231	-17.7501	-0.487686	no.signif	11	10	0	1
SLC20A2	ENSSSCG00000007027	ENSG00000168575	20.3038	6.0961	-14.2077	-1.73413	no.signif	4	0	4	0
DKK4	ENSSSCG00000007029	ENSG00000104371	0.00819037	0.473979	0.465789	4.7337	no.signif	6	5	1	0
IKBKB	ENSSSCG00000007030	ENSG00000104365	34.7773	15.8707	-18.9067	-1.13129	no.signif	2	1	1	0
POLB	ENSSSCG00000007031	ENSG00000070501	13.6394	24.9957	11.3563	0.873417	no.signif	4	4	0	0
PLAT	ENSSSCG00000007032	ENSG00000104368	21.2811	23.6603	2.37919	0.152827	no.signif	6	6	0	0
PSD3	ENSSSCG00000007034	ENSG00000156011	13.0412	11.3202	-1.72107	-0.204018	no.signif	2	1	1	0
PRNP	ENSSSCG00000007039	ENSG00000171867	39.8164	57.8746	18.0583	0.539457	no.signif	1	0	1	0
GPCPD1	ENSSSCG00000007043	ENSG00000125772	31.62	30.9579	-0.662076	-0.0305189	no.signif	14	12	2	0
PLCB1	ENSSSCG00000007056	ENSG00000182621	24.292	14.4822	-9.80979	-0.745799	no.signif	8	5	2	1
PLCB4	ENSSSCG00000007058	ENSG00000101333	7.55764	27.5643	20.0067	1.86541	no.signif	2	1	1	0
ANKEF1	ENSSSCG00000007063	ENSG00000132623	3.10823	0.609249	-2.49899	-2.33214	no.signif	1	0	1	0
MKKS	ENSSSCG00000007064	ENSG00000125863	7.43561	7.5136	0.0779879	0.0150327	no.signif	1	1	0	0
JAG1	ENSSSCG00000007067	ENSG00000101384	31.4886	40.0795	8.59092	0.347938	no.signif	11	8	3	0
SPTLC3	ENSSSCG00000007072	ENSG00000172296	7.28093	2.41904	-4.86189	-1.58571	no.signif	2	1	0	1
ISM1	ENSSSCG00000007073	ENSG00000101230	1.32031	21.4293	20.109	4.01042	no.signif	2	0	1	1
TASP1	ENSSSCG00000007074	ENSG00000089123	8.463	14.8405	6.37752	0.809568	no.signif	3	0	3	0
SEL1L2	ENSSSCG00000007078	ENSG00000101251	4.26991	0.23875	-4.03116	-4.10481	no.signif	1	0	1	0
FLRT3	ENSSSCG00000007079	ENSG00000125848	14.7121	5.09715	-9.61494	-1.52739	no.signif	5	0	5	0
DSTN	ENSSSCG00000007085	ENSG00000125868	169.193	81.7411	-87.4515	-1.04944	no.signif	4	2	2	0
DZANK1	ENSSSCG00000007094	ENSG00000089091	1.29939	7.9032	6.60381	2.59537	no.signif	1	0	1	0
POLR3F	ENSSSCG00000007095	ENSG00000132664	7.05326	15.7869	8.73363	1.16123	no.signif	1	0	1	0
SCP2D1	ENSSSCG00000007099	ENSG00000132631	0.0111882	0.84531	0.834122	5.33512	Up-regulated in pig	1	0	1	0
SLC24A3	ENSSSCG00000007100	ENSG00000185052	5.04619	8.4562	3.41001	0.743663	no.signif	14	11	3	0
KIZ	ENSSSCG00000007108	ENSG00000088970	8.77547	18.4871	9.71161	1.07411	no.signif	2	1	1	0
XRN2	ENSSSCG00000007109	ENSG00000088930	30.1336	41.1293	10.9958	0.448669	no.signif	1	0	1	0
CD93	ENSSSCG00000007116	ENSG00000125810	34.5795	20.3432	-14.2364	-0.765084	no.signif	5	3	2	0
NXT1	ENSSSCG00000007119	ENSG00000132661	6.31917	10.2494	3.93027	0.696864	no.signif	4	2	2	0
CST7	ENSSSCG00000007131	ENSG00000077984	2.44694	4.08359	1.63665	0.736506	no.signif	4	0	4	0
ACSS1	ENSSSCG00000007133	ENSG00000154930	4.25499	9.82075	5.56576	1.20476	no.signif	5	1	4	0
NINL	ENSSSCG00000007135	ENSG00000101004	3.48078	9.37639	5.89561	1.42702	no.signif	5	0	3	2
PANK2	ENSSSCG00000007142	ENSG00000125779	25.0927	10.0051	-15.0876	-1.32567	no.signif	10	5	5	0
ADAM33	ENSSSCG00000007145	ENSG00000149451	13.0366	13.1611	0.124511	0.0137032	no.signif	3	0	3	0
SIGLEC1	ENSSSCG00000007146	ENSG00000088827	8.20855	1.61355	-6.59501	-2.33973	no.signif	7	3	4	0
HSPA12B	ENSSSCG00000007147	ENSG00000132622	5.38615	11.3938	6.00761	1.07951	no.signif	4	1	3	0
SPEF1	ENSSSCG00000007149	ENSG00000101222	0.0428805	0.800969	0.758089	3.93884	no.signif	4	2	1	1
CDC25B	ENSSSCG00000007151	ENSG00000101224	6.85346	9.66011	2.80665	0.494597	no.signif	1	1	0	0
ATRN	ENSSSCG00000007153	ENSG00000088812	11.6112	11.6093	-0.00191701	-0.000238002	no.signif	2	1	1	0
C20orf194	ENSSSCG00000007155	ENSG00000088854	8.03549	16.4041	8.36861	1.02868	no.signif	4	0	4	0
SLC4A11	ENSSSCG00000007157	ENSG00000088836	1.36586	2.36902	1.00316	0.790035	no.signif	4	1	3	0
UBOX5	ENSSSCG00000007162	ENSG00000185019	1.75903	3.51911	1.76008	0.996347	no.signif	3	1	2	0
AVP	ENSSSCG00000007163	ENSG00000101200	0.00925469	0.195125	0.18587	3.41322	no.signif	1	0	1	0
OXT	ENSSSCG00000007164	ENSG00000101405	0.11595	0.522224	0.406274	2.07918	no.signif	5	2	3	0
MRPS26	ENSSSCG00000007165	ENSG00000125901	16.6489	49.8779	33.229	1.58239	no.signif	3	1	2	0
PTPRA	ENSSSCG00000007166	ENSG00000132670	23.5478	30.7706	7.2228	0.385816	no.signif	8	7	1	0
VPS16	ENSSSCG00000007167	ENSG00000215305	12.2885	13.2038	0.9153	0.103563	no.signif	2	1	1	0
PCED1A	ENSSSCG00000007168	ENSG00000132635	13.1461	11.3103	-1.83581	-0.21682	no.signif	3	0	3	0
CPXM1	ENSSSCG00000007170	ENSG00000088882	12.2525	5.58133	-6.67118	-1.13299	no.signif	4	0	4	0
EBF4	ENSSSCG00000007171	ENSG00000088881	2.71681	1.28529	-1.43152	-1.07394	no.signif	18	7	11	0
IDH3B	ENSSSCG00000007173	ENSG00000101365	33.8551	37.1683	3.31322	0.134662	no.signif	14	3	11	0
SIRPB2	ENSSSCG00000007185	ENSG00000196209	6.65483	1.49948	-5.15535	-2.14252	no.signif	1	0	1	0
NSFL1C	ENSSSCG00000007187	ENSG00000088833	23.617	33.0065	9.38947	0.48275	no.signif	1	1	0	0
SDCBP2	ENSSSCG00000007189	ENSG00000125775	1.58371	1.05417	-0.529539	-0.582658	no.signif	4	3	0	1
ANGPT4	ENSSSCG00000007198	ENSG00000101280	1.04588	3.26354	2.21767	1.63241	no.signif	2	1	1	0
SLC52A3	ENSSSCG00000007199	ENSG00000101276	0.338825	0.466442	0.127617	0.449797	no.signif	12	8	4	0
FAM110A	ENSSSCG00000007200	ENSG00000125898	1.23993	1.53902	0.299089	0.309507	no.signif	10	9	1	0
RBCK1	ENSSSCG00000007206	ENSG00000125826	17.1129	13.0883	-4.02463	-0.386551	no.signif	12	5	7	0
C20orf96	ENSSSCG00000007212	ENSG00000196476	1.00597	0.689432	-0.316542	-0.538608	no.signif	1	1	0	0
HM13	ENSSSCG00000007228	ENSG00000101294	46.4553	36.6717	-9.78352	-0.34109	no.signif	5	1	4	0
MYLK2	ENSSSCG00000007231	ENSG00000101306	0.0106366	1.06737	1.05674	5.70617	Up-regulated in pig	16	15	1	0
DUSP15	ENSSSCG00000007232	ENSG00000149599	0.343631	0.583939	0.240308	0.74807	no.signif	5	4	1	0
TPX2	ENSSSCG00000007235	ENSG00000088325	0.97441	3.64727	2.67286	1.89344	no.signif	10	6	4	0
TTLL9	ENSSSCG00000007236	ENSG00000131044	0.189511	0.348618	0.159107	0.845977	no.signif	6	4	2	0
PDRG1	ENSSSCG00000007237	ENSG00000088356	2.66392	13.4998	10.8359	2.33698	no.signif	7	6	1	0
CCM2L	ENSSSCG00000007239	ENSG00000101331	2.95404	4.2547	1.30066	0.524877	no.signif	5	4	1	0
HCK	ENSSSCG00000007240	ENSG00000101336	12.1954	6.02026	-6.1751	-1.01722	no.signif	6	2	4	0
PLAGL2	ENSSSCG00000007243	ENSG00000126003	0.862741	4.16926	3.30652	2.25962	no.signif	1	0	1	0
POFUT1	ENSSSCG00000007244	ENSG00000101346	11.4957	14.7799	3.28428	0.362272	no.signif	2	2	0	0
ASXL1	ENSSSCG00000007248	ENSG00000171456	25.4551	10.1689	-15.2861	-1.32293	no.signif	4	3	1	0
NOL4L	ENSSSCG00000007249	ENSG00000197183	5.23257	26.4593	21.2268	2.33598	no.signif	1	0	1	0
DNMT3B	ENSSSCG00000007252	ENSG00000088305	0.322641	1.104	0.781355	1.74371	no.signif	1	0	1	0
MAPRE1	ENSSSCG00000007253	ENSG00000101367	37.2987	67.237	29.9383	0.849957	no.signif	1	0	1	0
CDK5RAP1	ENSSSCG00000007264	ENSG00000101391	10.3489	6.63026	-3.71863	-0.641557	no.signif	4	2	2	0
E2F1	ENSSSCG00000007268	ENSG00000101412	0.996654	0.652187	-0.344467	-0.604257	no.signif	1	1	0	0
CHMP4B	ENSSSCG00000007272	ENSG00000101421	22.4239	65.7658	43.3419	1.55188	no.signif	1	1	0	0
RALY	ENSSSCG00000007275	ENSG00000125970	33.2821	17.465	-15.8171	-0.929885	no.signif	5	2	3	0
ITCH	ENSSSCG00000007280	ENSG00000078747	40.342	40.4076	0.0655911	0.00234316	no.signif	2	2	0	0
MAP1LC3A	ENSSSCG00000007281	ENSG00000101460	12.9051	18.3642	5.45909	0.50862	no.signif	5	3	1	1
PIGU	ENSSSCG00000007282	ENSG00000101464	4.77033	7.1145	2.34418	0.57568	no.signif	6	4	2	0
NCOA6	ENSSSCG00000007284	ENSG00000198646	4.43561	13.4882	9.05261	1.60232	no.signif	8	4	3	1
GGT7	ENSSSCG00000007285	ENSG00000131067	5.93426	4.6802	-1.25407	-0.34185	no.signif	19	16	1	2
ACSS2	ENSSSCG00000007286	ENSG00000131069	132.208	40.8419	-91.3666	-1.69445	no.signif	19	16	1	2
GSS	ENSSSCG00000007287	ENSG00000100983	15.1402	13.0445	-2.09569	-0.21479	no.signif	3	3	0	0
MYH7B	ENSSSCG00000007288	ENSG00000078814	0.430494	4.44986	4.01936	3.3398	no.signif	3	3	0	0
TRPC4AP	ENSSSCG00000007289	ENSG00000100991	25.2252	31.4117	6.18646	0.316321	no.signif	10	6	1	3
EDEM2	ENSSSCG00000007291	ENSG00000088298	14.6186	19.2263	4.60771	0.39504	no.signif	3	1	0	2
SPAG4	ENSSSCG00000007305	ENSG00000061656	2.07656	1.19227	-0.884293	-0.795369	no.signif	2	1	1	0
NFS1	ENSSSCG00000007307	ENSG00000244005	15.7594	17.6486	1.88914	0.163238	no.signif	5	4	1	0
ROMO1	ENSSSCG00000007308	ENSG00000125995	135.296	191.495	56.1984	0.501151	no.signif	6	5	1	0
SCAND1	ENSSSCG00000007312	ENSG00000171222	19.9471	20.0168	0.0697026	0.00503	no.signif	5	2	3	0
EPB41L1	ENSSSCG00000007314	ENSG00000088367	11.2643	5.19465	-6.06965	-1.11517	no.signif	3	1	2	0
DLGAP4	ENSSSCG00000007317	ENSG00000080845	8.52069	9.71213	1.19144	0.18861	no.signif	1	0	1	0
DSN1	ENSSSCG00000007323	ENSG00000149636	3.76037	8.80798	5.04761	1.22574	no.signif	4	4	0	0
SOGA1	ENSSSCG00000007324	ENSG00000149639	4.10429	6.41801	2.31372	0.643728	no.signif	7	7	0	0
SRC	ENSSSCG00000007334	ENSG00000197122	3.79051	8.09651	4.306	1.09289	no.signif	3	2	1	0
NNAT	ENSSSCG00000007336	ENSG00000053438	8.53115	38.5717	30.0406	2.17541	no.signif	8	7	1	0
TTI1	ENSSSCG00000007340	ENSG00000101407	6.39435	4.52634	-1.86801	-0.497524	no.signif	1	0	1	0
RPRD1B	ENSSSCG00000007342	ENSG00000101413	21.1872	14.3944	-6.79281	-0.557366	no.signif	3	3	0	0
RALGAPB	ENSSSCG00000007345	ENSG00000170471	11.2026	19.9601	8.75758	0.832728	no.signif	2	0	1	1
PPP1R16B	ENSSSCG00000007350	ENSG00000101445	15.8381	12.3264	-3.51173	-0.361391	no.signif	3	1	2	0
TOP1	ENSSSCG00000007355	ENSG00000198900	13.4143	52.2721	38.8578	1.96147	no.signif	2	0	2	0
PLCG1	ENSSSCG00000007356	ENSG00000124181	34.0251	12.6294	-21.3957	-1.42909	no.signif	5	4	0	1
LPIN3	ENSSSCG00000007359	ENSG00000132793	13.3695	4.01748	-9.35205	-1.73208	no.signif	26	25	1	0
CHD6	ENSSSCG00000007360	ENSG00000124177	18.1638	14.1929	-3.97092	-0.355676	no.signif	2	0	2	0
IFT52	ENSSSCG00000007364	ENSG00000101052	14.9939	24.5032	9.50935	0.708226	no.signif	2	1	1	0
PABPC1L	ENSSSCG00000007382	ENSG00000101104	2.81215	0.216287	-2.59586	-3.64057	no.signif	2	0	2	0
TOMM34	ENSSSCG00000007383	ENSG00000025772	3.08708	3.73295	0.645865	0.273265	no.signif	2	1	1	0
WFDC5	ENSSSCG00000007384	ENSG00000175121	0.00108259	0.192722	0.191639	4.19313	no.signif	5	4	1	0
MATN4	ENSSSCG00000007391	ENSG00000124159	0.0440897	1.98753	1.94344	5.20672	Up-regulated in pig	3	1	1	1
SYS1	ENSSSCG00000007395	ENSG00000204070	10.272	12.3214	2.04943	0.26222	no.signif	5	3	2	0
WFDC3	ENSSSCG00000007421	ENSG00000124116	0.658351	9.01204	8.35369	3.75478	no.signif	4	1	3	0
DNTTIP1	ENSSSCG00000007422	ENSG00000101457	6.88031	16.8376	9.95726	1.2899	no.signif	4	1	3	0
TNNC2	ENSSSCG00000007424	ENSG00000101470	0.701941	0.303961	-0.39798	-1.18117	no.signif	3	0	3	0
SNX21	ENSSSCG00000007425	ENSG00000124104	15.158	11.3783	-3.77976	-0.413485	no.signif	3	0	3	0
ACOT8	ENSSSCG00000007426	ENSG00000101473	6.45392	17.159	10.7051	1.40932	no.signif	4	1	3	0
ZSWIM3	ENSSSCG00000007427	ENSG00000132801	0.888605	1.65932	0.770713	0.8935	no.signif	4	1	3	0
ZSWIM1	ENSSSCG00000007428	ENSG00000168612	1.46235	1.4882	0.0258439	0.0251036	no.signif	1	0	1	0
PCIF1	ENSSSCG00000007433	ENSG00000100982	7.46773	4.72699	-2.74074	-0.658629	no.signif	2	2	0	0
PLTP	ENSSSCG00000007435	ENSG00000100979	161.958	25.0416	-136.916	-2.69273	no.signif	1	0	1	0
MMP9	ENSSSCG00000007436	ENSG00000100985	1.23821	1.52405	0.285838	0.297482	no.signif	2	0	2	0
EYA2	ENSSSCG00000007453	ENSG00000064655	7.38939	0.264748	-7.12464	-4.75123	Up-regulated in human	2	0	2	0
ZMYND8	ENSSSCG00000007454	ENSG00000101040	20.4587	14.5544	-5.90429	-0.490973	no.signif	13	11	2	0
SULF2	ENSSSCG00000007456	ENSG00000196562	42.6502	16.6974	-25.9528	-1.3524	no.signif	5	4	1	0
NCOA3	ENSSSCG00000007458	ENSG00000124151	15.1667	19.9186	4.75182	0.392975	no.signif	8	6	1	1
ARFGEF2	ENSSSCG00000007460	ENSG00000124198	16.7098	13.3522	-3.35763	-0.323403	no.signif	7	7	0	0
KCNB1	ENSSSCG00000007462	ENSG00000158445	40.1133	11.2781	-28.8352	-1.82964	no.signif	13	13	0	0
PTGIS	ENSSSCG00000007463	ENSG00000124212	49.7791	45.5104	-4.26871	-0.129317	no.signif	8	6	2	0
B4GALT5	ENSSSCG00000007465	ENSG00000158470	12.4269	31.0705	18.6436	1.32138	no.signif	11	9	2	0
SLC9A8	ENSSSCG00000007466	ENSG00000197818	3.10242	9.27212	6.16969	1.57642	no.signif	13	13	0	0
PTPN1	ENSSSCG00000007469	ENSG00000196396	8.22295	18.8124	10.5894	1.19297	no.signif	1	1	0	0
ADNP	ENSSSCG00000007473	ENSG00000101126	13.53	26.4009	12.8709	0.963906	no.signif	2	2	0	0
KCNG1	ENSSSCG00000007476	ENSG00000026559	0.570932	0.180921	-0.39001	-1.60539	no.signif	2	1	1	0
NFATC2	ENSSSCG00000007477	ENSG00000101096	2.27723	5.90213	3.6249	1.37008	no.signif	18	17	1	0
ATP9A	ENSSSCG00000007478	ENSG00000054793	17.8593	19.8667	2.0074	0.153595	no.signif	10	8	2	0
ZNF217	ENSSSCG00000007484	ENSG00000171940	11.4941	25.5415	14.0474	1.15126	no.signif	24	21	3	0
PFDN4	ENSSSCG00000007487	ENSG00000101132	15.3599	28.1814	12.8215	0.87515	no.signif	4	4	0	0
CSTF1	ENSSSCG00000007494	ENSG00000101138	9.09573	14.2745	5.1788	0.649607	no.signif	4	2	2	0
CASS4	ENSSSCG00000007495	ENSG00000087589	0.922176	2.99113	2.06895	1.68683	no.signif	1	1	0	0
RTF2	ENSSSCG00000007496	ENSG00000022277	36.6412	25.7815	-10.8597	-0.506967	no.signif	2	2	0	0
GCNT7	ENSSSCG00000007497	ENSG00000124091	0.0123195	2.19549	2.18317	6.62665	no.signif	2	1	1	0
BMP7	ENSSSCG00000007501	ENSG00000101144	1.18211	7.78988	6.60777	2.70994	no.signif	1	0	1	0
SPO11	ENSSSCG00000007502	ENSG00000054796	0.00108259	0.333668	0.332585	4.95465	no.signif	8	5	3	0
RAE1	ENSSSCG00000007503	ENSG00000101146	7.44879	14.265	6.81624	0.93648	no.signif	7	3	4	0
RBM38	ENSSSCG00000007504	ENSG00000132819	3.09431	3.5439	0.449596	0.195133	no.signif	2	1	1	0
PCK1	ENSSSCG00000007507	ENSG00000124253	118	12.5944	-105.406	-3.22692	no.signif	1	1	0	0
ZBP1	ENSSSCG00000007508	ENSG00000124256	6.90142	4.72628	-2.17513	-0.545227	no.signif	15	13	2	0
RAB22A	ENSSSCG00000007513	ENSG00000124209	5.92196	11.0681	5.1461	0.901125	no.signif	2	1	1	0
VAPB	ENSSSCG00000007514	ENSG00000124164	10.9905	46.329	35.3386	2.07466	no.signif	1	0	0	1
NELFCD	ENSSSCG00000007521	ENSG00000101158	17.5329	18.6728	1.13983	0.0908178	no.signif	5	3	1	1
CTSZ	ENSSSCG00000007522	ENSG00000101160	158.763	88.8699	-69.8926	-0.837032	no.signif	3	3	0	0
TUBB1	ENSSSCG00000007523	ENSG00000101162	0.123364	0.437775	0.314411	1.7474	no.signif	2	2	0	0
ATP5F1E	ENSSSCG00000007524	ENSG00000124172	25.39	53.3731	27.9831	1.07155	no.signif	1	1	0	0
FAM217B	ENSSSCG00000007531	ENSG00000196227	2.81525	4.62837	1.81312	0.715237	no.signif	1	0	0	1
ADAP1	ENSSSCG00000007547	ENSG00000105963	3.42079	5.09495	1.67417	0.573359	no.signif	7	5	2	0
GRIFIN	ENSSSCG00000007569	ENSG00000275572	0.0366435	5.72434	5.6877	6.94181	Up-regulated in pig	1	0	0	1
LFNG	ENSSSCG00000007572	ENSG00000106003	8.45763	14.9272	6.46954	0.818877	no.signif	1	0	0	1
FOXK1	ENSSSCG00000007576	ENSG00000164916	4.72347	6.6193	1.89583	0.485958	no.signif	3	3	0	0
AP5Z1	ENSSSCG00000007577	ENSG00000242802	7.84067	5.4345	-2.40617	-0.528016	no.signif	1	0	1	0
ACTB	ENSSSCG00000007585	ENSG00000075624	2036.8	674.312	-1362.49	-1.5948	no.signif	3	3	0	0
FSCN1	ENSSSCG00000007586	ENSG00000075618	12.8498	7.0842	-5.76557	-0.858153	no.signif	3	3	0	0
LMTK2	ENSSSCG00000007599	ENSG00000164715	3.07463	4.09848	1.02385	0.413507	no.signif	1	1	0	0
BAIAP2L1	ENSSSCG00000007602	ENSG00000006453	1.60241	3.69566	2.09324	1.20051	no.signif	1	0	1	0
LAMTOR4	ENSSSCG00000007646	ENSG00000188186	53.2974	98.6502	45.3529	0.888133	no.signif	1	0	1	0
MAP11	ENSSSCG00000007647	ENSG00000146826	4.28534	5.38107	1.09573	0.327798	no.signif	1	0	0	1
GAL3ST4	ENSSSCG00000007648	ENSG00000197093	0.798995	2.04104	1.24205	1.34216	no.signif	1	1	0	0
GPC2	ENSSSCG00000007649	ENSG00000213420	0.38742	0.397571	0.0101515	0.0363887	no.signif	1	0	1	0
STAG3	ENSSSCG00000007650	ENSG00000066923	20.867	0.160978	-20.706	-6.93196	Up-regulated in human	1	0	1	0
ZCWPW1	ENSSSCG00000007659	ENSG00000078487	1.98467	3.16057	1.1759	0.668594	no.signif	1	0	0	1
AGFG2	ENSSSCG00000007664	ENSG00000106351	11.3282	3.8477	-7.48046	-1.55537	no.signif	4	3	1	0
GIGYF1	ENSSSCG00000007668	ENSG00000146830	16.5679	11.6352	-4.9327	-0.509526	no.signif	6	6	0	0
GNB2	ENSSSCG00000007669	ENSG00000172354	59.7807	46.5953	-13.1854	-0.359428	no.signif	3	3	0	0
TFR2	ENSSSCG00000007671	ENSG00000106327	0.264496	0.589546	0.32505	1.12709	no.signif	3	3	0	0
POP7	ENSSSCG00000007672	ENSG00000172336	8.4618	13.0098	4.54801	0.619968	no.signif	5	3	1	1
EPHB4	ENSSSCG00000007675	ENSG00000196411	13.5981	9.66689	-3.93122	-0.491851	no.signif	1	0	1	0
CUX1	ENSSSCG00000007681	ENSG00000257923	32.3243	34.3863	2.06194	0.0891852	no.signif	6	5	1	0
SH2B2	ENSSSCG00000007682	ENSG00000160999	2.02994	3.46193	1.43199	0.767212	no.signif	10	6	3	1
NSUN5	ENSSSCG00000007704	ENSG00000130305	5.79666	6.02865	0.231993	0.0565182	no.signif	5	0	2	3
TBL2	ENSSSCG00000007709	ENSG00000106638	11.4823	13.8291	2.34682	0.268085	no.signif	2	0	1	1
GTF2IRD1	ENSSSCG00000007720	ENSG00000006704	2.41854	1.81482	-0.603718	-0.412333	no.signif	1	1	0	0
GTF2I	ENSSSCG00000007721	ENSG00000263001	185.282	55.8721	-129.41	-1.72934	no.signif	1	0	0	1
TPST1	ENSSSCG00000007737	ENSG00000169902	10.3819	8.08332	-2.2986	-0.360659	no.signif	2	0	1	1
GUSB	ENSSSCG00000007739	ENSG00000169919	16.6074	20.3931	3.78567	0.296091	no.signif	1	0	0	1
TRIM72	ENSSSCG00000007757	ENSG00000177238	0.233131	0.930823	0.697692	1.95219	no.signif	3	3	0	0
ZNF668	ENSSSCG00000007767	ENSG00000167394	2.69029	1.55905	-1.13124	-0.78322	no.signif	1	0	1	0
STX4	ENSSSCG00000007768	ENSG00000103496	16.7688	21.1762	4.40742	0.336486	no.signif	1	0	1	0
CTF1	ENSSSCG00000007774	ENSG00000150281	1.09898	6.80084	5.70186	2.6186	no.signif	3	2	1	0
BCL7C	ENSSSCG00000007776	ENSG00000099385	9.32551	31.0747	21.7492	1.7354	no.signif	1	1	0	0
SETD1A	ENSSSCG00000007782	ENSG00000099381	4.80585	3.57819	-1.22766	-0.424532	no.signif	1	1	0	0
TBC1D10B	ENSSSCG00000007798	ENSG00000169221	7.86262	8.29789	0.435269	0.0776381	no.signif	1	0	0	1
MYLPF	ENSSSCG00000007799	ENSG00000180209	0.571635	2.77212	2.20048	2.258	no.signif	5	1	4	0
SEPTIN1	ENSSSCG00000007800	ENSG00000180096	1.48759	5.42451	3.93691	1.8595	no.signif	1	0	1	0
XPO6	ENSSSCG00000007812	ENSG00000169180	56.442	16.6131	-39.8289	-1.76384	no.signif	1	0	1	0
GTF3C1	ENSSSCG00000007815	ENSG00000077235	19.3581	11.4014	-7.9567	-0.763208	no.signif	2	1	1	0
IL4R	ENSSSCG00000007817	ENSG00000077238	49.0349	8.91741	-40.1175	-2.45779	no.signif	7	6	1	0
KDM8	ENSSSCG00000007818	ENSG00000155666	3.7527	4.33309	0.580392	0.206954	no.signif	7	7	0	0
POLR3E	ENSSSCG00000007840	ENSG00000058600	18.1814	8.77075	-9.41065	-1.05084	no.signif	7	7	0	0
CRYM	ENSSSCG00000007849	ENSG00000103316	0.128857	1.63787	1.50901	3.56893	no.signif	2	0	0	2
LYRM1	ENSSSCG00000007853	ENSG00000102897	28.4369	13.3535	-15.0834	-1.08997	no.signif	1	0	1	0
DCUN1D3	ENSSSCG00000007854	ENSG00000188215	23.9679	10.4284	-13.5395	-1.19981	no.signif	3	3	0	0
REXO5	ENSSSCG00000007855	ENSG00000005189	2.13303	9.34789	7.21486	2.12653	no.signif	16	14	1	1
GPRC5B	ENSSSCG00000007864	ENSG00000167191	12.9055	27.8416	14.9361	1.10866	no.signif	18	16	1	1
XYLT1	ENSSSCG00000007872	ENSG00000103489	6.77224	1.81105	-4.96119	-1.89699	no.signif	2	2	0	0
ABCC1	ENSSSCG00000007874	ENSG00000103222	8.01019	6.25877	-1.75142	-0.355453	no.signif	1	0	1	0
ZC3H7A	ENSSSCG00000007895	ENSG00000122299	37.7874	31.9226	-5.8647	-0.243253	no.signif	1	0	1	0
TXNDC11	ENSSSCG00000007896	ENSG00000153066	12.5983	9.98135	-2.61697	-0.335625	no.signif	1	0	1	0
AC099489.1	ENSSSCG00000007899	ENSG00000188897	0.536185	0.277284	-0.258901	-0.926911	no.signif	15	12	2	1
CIITA	ENSSSCG00000007901	ENSG00000179583	7.64012	6.91277	-0.727345	-0.144132	no.signif	3	2	1	0
USP7	ENSSSCG00000007907	ENSG00000187555	45.7653	40.7813	-4.98403	-0.166309	no.signif	1	1	0	0
UBN1	ENSSSCG00000007924	ENSG00000118900	8.61245	9.16085	0.548398	0.0889573	no.signif	2	1	1	0
PPL	ENSSSCG00000007927	ENSG00000118898	13.8078	15.922	2.1142	0.205399	no.signif	7	3	4	0
MGRN1	ENSSSCG00000007930	ENSG00000102858	15.1917	14.8102	-0.38152	-0.0366697	no.signif	2	1	1	0
GLYR1	ENSSSCG00000007931	ENSG00000140632	35.8185	21.1485	-14.6699	-0.759867	no.signif	2	1	1	0
ROGDI	ENSSSCG00000007932	ENSG00000067836	2.27597	5.01736	2.74139	1.13699	no.signif	2	1	1	0
C16orf71	ENSSSCG00000007935	ENSG00000166246	0.377494	1.09454	0.717049	1.5112	no.signif	11	3	8	0
HMOX2	ENSSSCG00000007942	ENSG00000103415	27.525	21.1165	-6.40849	-0.382212	no.signif	1	0	1	0
NMRAL1	ENSSSCG00000007943	ENSG00000153406	10.6203	8.17927	-2.44107	-0.37638	no.signif	4	1	3	0
PAM16	ENSSSCG00000007947	ENSG00000217930	20.1891	31.1791	10.99	0.626754	no.signif	4	3	1	0
SRL	ENSSSCG00000007949	ENSG00000185739	1.04537	0.449146	-0.596225	-1.20073	no.signif	9	3	4	2
ADCY9	ENSSSCG00000007950	ENSG00000162104	2.82431	5.35899	2.53468	0.921654	no.signif	2	2	0	0
CREBBP	ENSSSCG00000007951	ENSG00000005339	56.7901	18.054	-38.7361	-1.65277	no.signif	12	8	2	2
TRAP1	ENSSSCG00000007952	ENSG00000126602	25.1058	22.8579	-2.24792	-0.135272	no.signif	3	1	0	2
NLRC3	ENSSSCG00000007956	ENSG00000167984	0.538413	1.36365	0.825238	1.32468	no.signif	1	0	1	0
ZNF174	ENSSSCG00000007958	ENSG00000103343	2.13108	6.27823	4.14715	1.55431	no.signif	3	3	0	0
SNRNP25	ENSSSCG00000007962	ENSG00000161981	7.68734	24.9018	17.2144	1.6944	no.signif	2	2	0	0
ZNF200	ENSSSCG00000007965	ENSG00000010539	3.17574	6.99055	3.81481	1.13584	no.signif	2	0	2	0
RHBDF1	ENSSSCG00000007968	ENSG00000007384	7.52368	9.41424	1.89056	0.323021	no.signif	9	5	2	2
POLR3K	ENSSSCG00000007970	ENSG00000161980	2.46643	7.29959	4.83316	1.56153	no.signif	6	3	3	0
HBZ	ENSSSCG00000007975	ENSG00000130656	0.0718327	0.449243	0.37741	2.48851	no.signif	6	3	3	0
HBM	ENSSSCG00000007977	ENSG00000206177	0.255855	5.43337	5.17752	4.35579	no.signif	1	1	0	0
NPRL3	ENSSSCG00000007981	ENSG00000103148	7.24324	4.9802	-2.26304	-0.539528	no.signif	2	2	0	0
MPG	ENSSSCG00000007982	ENSG00000103152	20.3225	10.1924	-10.13	-0.99487	no.signif	1	1	0	0
CAPN15	ENSSSCG00000007993	ENSG00000103326	8.08311	3.25192	-4.83119	-1.31097	no.signif	1	0	1	0
MCRIP2	ENSSSCG00000007995	ENSG00000172366	14.099	9.02201	-5.07696	-0.643494	no.signif	1	0	1	0
RPUSD1	ENSSSCG00000008000	ENSG00000007376	3.80817	9.28428	5.47611	1.28346	no.signif	3	1	2	0
HAGHL	ENSSSCG00000008003	ENSG00000103253	1.72049	2.79499	1.07449	0.696809	no.signif	2	0	2	0
ANTKMT	ENSSSCG00000008004	ENSG00000103254	9.23664	11.2501	2.01351	0.284224	no.signif	2	0	1	1
LMF1	ENSSSCG00000008009	ENSG00000103227	7.87403	5.65942	-2.21461	-0.475732	no.signif	4	0	2	2
CHTF18	ENSSSCG00000008010	ENSG00000127586	1.6377	0.691122	-0.946577	-1.23272	no.signif	3	1	2	0
HAGH	ENSSSCG00000008012	ENSG00000063854	26.8005	21.3774	-5.42311	-0.326037	no.signif	3	2	1	0
IGFALS	ENSSSCG00000008013	ENSG00000099769	0.063411	1.59313	1.52972	4.44876	no.signif	3	1	2	0
NUBP2	ENSSSCG00000008014	ENSG00000095906	12.9395	9.70319	-3.23634	-0.414883	no.signif	5	0	5	0
MRPS34	ENSSSCG00000008016	ENSG00000074071	25.187	14.0107	-11.1763	-0.845693	no.signif	4	2	2	0
NME3	ENSSSCG00000008017	ENSG00000103024	17.0638	4.64988	-12.4139	-1.87342	no.signif	4	2	2	0
MAPK8IP3	ENSSSCG00000008018	ENSG00000138834	18.9287	5.66643	-13.2622	-1.73828	no.signif	3	2	0	1
JPT2	ENSSSCG00000008019	ENSG00000206053	10.8515	12.5077	1.65616	0.204741	no.signif	4	4	0	0
IFT140	ENSSSCG00000008020	ENSG00000187535	5.15123	4.57462	-0.576609	-0.170913	no.signif	2	1	1	0
TMEM204	ENSSSCG00000008021	ENSG00000131634	12.0126	9.07463	-2.93798	-0.40425	no.signif	4	2	1	1
TELO2	ENSSSCG00000008022	ENSG00000100726	5.40318	7.72543	2.32225	0.515006	no.signif	1	1	0	0
CRAMP1	ENSSSCG00000008026	ENSG00000007545	4.16817	4.36979	0.201615	0.0679886	no.signif	2	1	1	0
BAIAP3	ENSSSCG00000008029	ENSG00000007516	0.910604	1.49705	0.586449	0.711078	no.signif	1	0	1	0
NOXO1	ENSSSCG00000008034	ENSG00000196408	0.103559	2.24584	2.14228	4.31214	no.signif	7	3	4	0
GFER	ENSSSCG00000008035	ENSG00000127554	7.42697	6.01884	-1.40813	-0.302835	no.signif	7	3	4	0
SLC9A3R2	ENSSSCG00000008038	ENSG00000065054	43.6241	30.8666	-12.7575	-0.498943	no.signif	13	9	3	1
NTHL1	ENSSSCG00000008039	ENSG00000065057	5.21631	4.45584	-0.760468	-0.226861	no.signif	9	6	3	0
TSC2	ENSSSCG00000008040	ENSG00000103197	25.9297	10.665	-15.2647	-1.28093	no.signif	8	3	4	1
PKD1	ENSSSCG00000008041	ENSG00000008710	31.7203	10.117	-21.6033	-1.64765	no.signif	16	12	4	0
TRAF7	ENSSSCG00000008043	ENSG00000131653	15.3499	11.8568	-3.49315	-0.372243	no.signif	13	11	2	0
MLST8	ENSSSCG00000008044	ENSG00000167965	7.23003	1.98181	-5.24821	-1.86191	no.signif	5	3	2	0
BRICD5	ENSSSCG00000008045	ENSG00000182685	1.21796	0.0551801	-1.16278	-4.23568	Up-regulated in human	2	0	2	0
E4F1	ENSSSCG00000008047	ENSG00000167967	5.08397	12.113	7.02903	1.25088	no.signif	4	1	3	0
RNPS1	ENSSSCG00000008048	ENSG00000205937	26.9908	43.2422	16.2514	0.679773	no.signif	6	2	4	0
[truncated: 5,282 more rows]

## Sheet: MAD (Human ref)
Gene symbol	Ensembl gene ID		Normalized TPM					Annotation of the conservation for enhancers (Human as reference)
	Human	Pig	Human	Pig	△TPM [Pig - Human]	log2FC(TPM [Pig / Human])	Expression change type	Number of all enhancers	Number of usage conserved enhancers	Number of only sequence conserved enhancers	Number of specific enhancers
SAMD11	ENSG00000187634	ENSSSCG00000033509	5.44753	2.37039	-3.07714	-1.19705	no.signif	1	0	0	1
KLHL17	ENSG00000187961	ENSSSCG00000030000	2.14777	2.05178	-0.095988	-0.0656494	no.signif	1	0	0	1
PERM1	ENSG00000187642	ENSSSCG00000033735	0.0375531	0.681108	0.643555	3.8613	no.signif	1	0	1	0
RNF223	ENSG00000237330	ENSSSCG00000034107	0.0417166	2.81369	2.77197	5.77081	Up-regulated in pig	1	0	0	1
TNFRSF4	ENSG00000186827	ENSSSCG00000003331	1.12226	0.419268	-0.702995	-1.39926	no.signif	1	0	0	1
UBE2J2	ENSG00000160087	ENSSSCG00000003334	22.3851	22.419	0.0338864	0.00218131	no.signif	1	0	0	1
AURKAIP1	ENSG00000175756	ENSSSCG00000038474	45.8846	29.7744	-16.1102	-0.623769	no.signif	1	0	0	1
CCNL2	ENSG00000221978	ENSSSCG00000003354	67.8909	52.1034	-15.7875	-0.381778	no.signif	1	0	0	1
ATAD3A	ENSG00000197785	ENSSSCG00000003343	10.8142	5.31135	-5.50284	-1.0244	no.signif	1	0	0	1
TMEM240	ENSG00000205090	ENSSSCG00000038530	0.941462	1.21591	0.274445	0.365632	no.signif	1	0	0	1
MMP23B	ENSG00000189409	ENSSSCG00000003351	5.08427	6.63765	1.55338	0.383968	no.signif	1	0	0	1
NADK	ENSG00000008130	ENSSSCG00000038967	41.2611	61.7233	20.4621	0.580915	no.signif	3	2	1	0
GNB1	ENSG00000078369	ENSSSCG00000021890	103.607	101.714	-1.89267	-0.0265961	no.signif	2	2	0	0
PRKCZ	ENSG00000067606	ENSSSCG00000030361	1.91537	2.81235	0.896983	0.551763	no.signif	5	0	4	1
FAAP20	ENSG00000162585	ENSSSCG00000032903	10.6164	8.00738	-2.60898	-0.406445	no.signif	2	0	1	1
SKI	ENSG00000157933	ENSSSCG00000040944	49.6121	26.0273	-23.5848	-0.930401	no.signif	3	3	0	0
MORN1	ENSG00000116151	ENSSSCG00000028706	2.31252	0.531953	-1.78057	-2.09945	no.signif	3	3	0	0
RER1	ENSG00000157916	ENSSSCG00000026626	62.3296	49.3894	-12.9402	-0.335655	no.signif	4	3	0	1
MEGF6	ENSG00000162591	ENSSSCG00000024678	6.79798	1.24161	-5.55637	-2.44344	no.signif	3	2	1	0
TPRG1L	ENSG00000158109	ENSSSCG00000003359	14.071	29.6143	15.5433	1.07303	no.signif	6	1	4	1
CEP104	ENSG00000116198	ENSSSCG00000003362	19.2045	9.15028	-10.0542	-1.06873	no.signif	1	0	0	1
DFFB	ENSG00000169598	ENSSSCG00000021436	2.0757	2.35713	0.28143	0.182608	no.signif	1	0	0	1
GPR153	ENSG00000158292	ENSSSCG00000003371	8.41845	3.68137	-4.73708	-1.19111	no.signif	1	1	0	0
HES2	ENSG00000069812	ENSSSCG00000034297	0.162486	5.83841	5.67592	5.0835	Up-regulated in pig	1	0	1	0
NOL9	ENSG00000162408	ENSSSCG00000030253	10.0409	8.50431	-1.5366	-0.239365	no.signif	3	3	0	0
TAS1R1	ENSG00000173662	ENSSSCG00000003382	0.0372855	0.663961	0.626676	3.8332	no.signif	3	3	0	0
ZBTB48	ENSG00000204859	ENSSSCG00000003383	6.4583	1.87999	-4.5783	-1.775	no.signif	1	0	0	1
VAMP3	ENSG00000049245	ENSSSCG00000035376	65.4385	62.7307	-2.70786	-0.0609598	no.signif	4	0	3	1
ERRFI1	ENSG00000116285	ENSSSCG00000035774	51.2717	9.71543	-41.5562	-2.39861	no.signif	9	7	1	1
GPR157	ENSG00000180758	ENSSSCG00000033456	2.14909	2.13332	-0.0157725	-0.0105778	no.signif	1	0	1	0
H6PD	ENSG00000049239	ENSSSCG00000034502	12.0337	14.075	2.04139	0.225891	no.signif	1	1	0	0
SPSB1	ENSG00000171621	ENSSSCG00000035940	12.5898	4.05527	-8.53455	-1.63198	no.signif	14	13	1	0
CLSTN1	ENSG00000171603	ENSSSCG00000003396	10.2891	35.0341	24.7451	1.76666	no.signif	1	0	0	1
CTNNBIP1	ENSG00000178585	ENSSSCG00000036868	10.4626	8.65213	-1.81049	-0.273829	no.signif	1	0	0	1
LZIC	ENSG00000162441	ENSSSCG00000033257	19.2741	31.2086	11.9345	0.694994	no.signif	1	1	0	0
UBE4B	ENSG00000130939	ENSSSCG00000003398	13.4344	23.5997	10.1653	0.812378	no.signif	1	0	1	0
KIF1B	ENSG00000054523	ENSSSCG00000003401	17.4401	60.9844	43.5443	1.80544	no.signif	2	0	2	0
CASZ1	ENSG00000130940	ENSSSCG00000003407	1.54468	2.21184	0.667154	0.515132	no.signif	2	2	0	0
TARDBP	ENSG00000120948	ENSSSCG00000023126	51.5297	78.5539	27.0242	0.608183	no.signif	1	0	1	0
MASP2	ENSG00000009724	ENSSSCG00000003410	0.012712	2.20845	2.19574	6.60995	Up-regulated in pig	2	0	0	2
ANGPTL7	ENSG00000171819	ENSSSCG00000003414	3.61224	3.49439	-0.117845	-0.0477167	no.signif	2	0	2	0
FBXO2	ENSG00000116661	ENSSSCG00000025667	1.49316	0.75824	-0.734923	-0.968372	no.signif	6	5	0	1
FBXO44	ENSG00000132879	ENSSSCG00000003421	3.63622	25.5981	21.9619	2.81213	no.signif	6	4	2	0
MAD2L2	ENSG00000116670	ENSSSCG00000003419	10.036	9.82095	-0.215029	-0.0312154	no.signif	1	0	1	0
AGTRAP	ENSG00000177674	ENSSSCG00000022401	15.0542	16.7799	1.72573	0.156473	no.signif	2	0	2	0
MTHFR	ENSG00000177000	ENSSSCG00000003428	15.7313	7.02472	-8.70658	-1.16199	no.signif	1	0	1	0
CLCN6	ENSG00000011021	ENSSSCG00000003429	8.50738	4.45492	-4.05246	-0.931775	no.signif	1	0	1	0
NPPA	ENSG00000175206	ENSSSCG00000003431	0.0523271	0.275028	0.222701	2.19317	no.signif	3	2	1	0
MFN2	ENSG00000116688	ENSSSCG00000003434	30.0438	24.877	-5.16686	-0.272158	no.signif	1	0	0	1
DHRS3	ENSG00000162496	ENSSSCG00000003439	103.619	71.5343	-32.0849	-0.534522	no.signif	37	35	2	0
PDPN	ENSG00000162493	ENSSSCG00000003451	16.6547	10.4898	-6.16489	-0.666434	no.signif	2	0	0	2
PRDM2	ENSG00000116731	ENSSSCG00000020710	13.7796	18.7717	4.99211	0.445748	no.signif	2	0	1	1
KAZN	ENSG00000189337	ENSSSCG00000037676	3.73734	7.79873	4.0614	1.05922	no.signif	2	0	0	2
TMEM51	ENSG00000171729	ENSSSCG00000021026	1.36286	6.59083	5.22797	2.26546	no.signif	9	8	0	1
FHAD1	ENSG00000142621	ENSSSCG00000003455	0.307447	1.07274	0.765297	1.7701	no.signif	1	0	1	0
CTRC	ENSG00000162438	ENSSSCG00000003458	0.138534	27.4905	27.352	7.53253	Up-regulated in pig	5	4	0	1
CASP9	ENSG00000132906	ENSSSCG00000003460	3.06752	6.4229	3.35538	1.0637	no.signif	2	0	0	2
DNAJC16	ENSG00000116138	ENSSSCG00000003464	6.94648	6.58664	-0.359836	-0.0766253	no.signif	2	0	2	0
SLC25A34	ENSG00000162461	ENSSSCG00000032950	1.36735	87.8319	86.4645	5.99495	Up-regulated in pig	3	0	1	2
TMEM82	ENSG00000162460	ENSSSCG00000003466	0.0124418	0.656612	0.644171	4.89259	no.signif	1	0	1	0
SPEN	ENSG00000065526	ENSSSCG00000034484	21.6969	22.5898	0.892898	0.0581562	no.signif	3	3	0	0
ZBTB17	ENSG00000116809	ENSSSCG00000026103	8.74312	7.31637	-1.42675	-0.2567	no.signif	5	5	0	0
FAM131C	ENSG00000185519	ENSSSCG00000003470	0.0329516	5.31859	5.28563	6.9549	Up-regulated in pig	10	9	0	1
EPHA2	ENSG00000142627	ENSSSCG00000003471	3.92028	7.53285	3.61258	0.940479	no.signif	4	3	0	1
CPLANE2	ENSG00000132881	ENSSSCG00000003473	1.55429	1.96249	0.408194	0.334506	no.signif	3	3	0	0
FBXO42	ENSG00000037637	ENSSSCG00000024794	7.4389	7.3505	-0.0884064	-0.0172249	no.signif	7	5	1	1
SZRD1	ENSG00000055070	ENSSSCG00000031083	26.3309	46.0119	19.681	0.805014	no.signif	7	5	1	1
SPATA21	ENSG00000187144	ENSSSCG00000003476	0.12308	0.159656	0.0365764	0.350323	no.signif	1	0	0	1
NECAP2	ENSG00000157191	ENSSSCG00000003477	23.633	30.1621	6.52907	0.3518	no.signif	1	0	0	1
MFAP2	ENSG00000117122	ENSSSCG00000003479	4.54779	6.83374	2.28595	0.58645	no.signif	1	0	0	1
SDHB	ENSG00000117118	ENSSSCG00000020926	70.0389	111.223	41.184	0.66715	no.signif	1	1	0	0
PADI2	ENSG00000117115	ENSSSCG00000026478	0.251381	2.9829	2.73152	3.51732	no.signif	5	3	1	1
RCC2	ENSG00000179051	ENSSSCG00000003485	10.6666	11.6162	0.949684	0.122938	no.signif	1	0	0	1
ARHGEF10L	ENSG00000074964	ENSSSCG00000003486	19.8824	10.8554	-9.02703	-0.872478	no.signif	2	2	0	0
ALDH4A1	ENSG00000159423	ENSSSCG00000024752	22.914	13.9525	-8.96145	-0.715297	no.signif	6	6	0	0
IFFO2	ENSG00000169991	ENSSSCG00000022839	2.20509	4.1239	1.91881	0.90014	no.signif	2	2	0	0
EMC1	ENSG00000127463	ENSSSCG00000003489	13.9776	16.8027	2.8251	0.265402	no.signif	2	1	0	1
MRTO4	ENSG00000053372	ENSSSCG00000034814	13.1048	8.7476	-4.3572	-0.582589	no.signif	2	1	0	1
PQLC2	ENSG00000040487	ENSSSCG00000003492	3.73293	5.07127	1.33834	0.441021	no.signif	2	1	1	0
CAPZB	ENSG00000077549	ENSSSCG00000003493	119.315	61.0479	-58.2674	-0.96665	no.signif	9	7	2	0
NBL1	ENSG00000158747	ENSSSCG00000024669	37.1146	57.3511	20.2365	0.627698	no.signif	14	10	4	0
PLA2G2A	ENSG00000188257	ENSSSCG00000003494	386.016	0.168599	-385.848	-11.0778	Up-regulated in human	6	0	5	1
PLA2G2D	ENSG00000117215	ENSSSCG00000031106	0.152539	0.323184	0.170645	1.03553	no.signif	1	0	0	1
CAMK2N1	ENSG00000162545	ENSSSCG00000024009	2.31115	17.0085	14.6974	2.8742	no.signif	6	6	0	0
CDA	ENSG00000158825	ENSSSCG00000021259	0.897822	1.61118	0.713363	0.836567	no.signif	1	1	0	0
PINK1	ENSG00000158828	ENSSSCG00000003506	28.5487	123.253	94.7046	2.10974	no.signif	8	3	4	1
DDOST	ENSG00000244038	ENSSSCG00000003505	63.9663	51.3707	-12.5957	-0.316312	no.signif	2	0	0	2
HP1BP3	ENSG00000127483	ENSSSCG00000003511	104.668	35.5829	-69.0856	-1.55631	no.signif	2	1	1	0
EIF4G3	ENSG00000075151	ENSSSCG00000003512	22.4518	56.0705	33.6186	1.32002	no.signif	7	1	4	2
ECE1	ENSG00000117298	ENSSSCG00000003513	42.8	70.8816	28.0816	0.727666	no.signif	10	10	0	0
RAP1GAP	ENSG00000076864	ENSSSCG00000022029	0.406163	0.877339	0.471176	1.09234	no.signif	1	0	1	0
HSPG2	ENSG00000142798	ENSSSCG00000003514	85.347	90.8956	5.54854	0.0908587	no.signif	1	1	0	0
ZBTB40	ENSG00000184677	ENSSSCG00000026276	5.90613	8.4174	2.51127	0.510433	no.signif	2	1	0	1
C1QA	ENSG00000173372	ENSSSCG00000003524	225.409	29.6717	-195.737	-2.92496	no.signif	2	1	1	0
C1QC	ENSG00000159189	ENSSSCG00000038706	176.446	89.2929	-87.1529	-0.982528	no.signif	5	5	0	0
C1QB	ENSG00000173369	ENSSSCG00000033512	181.3	77.1094	-104.191	-1.2333	no.signif	5	1	2	2
EPHB2	ENSG00000133216	ENSSSCG00000003527	1.96358	1.6451	-0.318482	-0.253898	no.signif	4	1	3	0
LUZP1	ENSG00000169641	ENSSSCG00000003532	7.39025	13.4939	6.10365	0.86773	no.signif	9	9	0	0
HNRNPR	ENSG00000125944	ENSSSCG00000023761	80.7316	48.3288	-32.4028	-0.740131	no.signif	3	2	1	0
TCEA3	ENSG00000204219	ENSSSCG00000032674	4.98165	4.88097	-0.100678	-0.0293957	no.signif	2	0	1	1
ASAP3	ENSG00000088280	ENSSSCG00000028108	13.6759	15.5714	1.8955	0.187134	no.signif	1	0	1	0
ID3	ENSG00000117318	ENSSSCG00000039514	94.8039	156.677	61.8734	0.724718	no.signif	8	7	0	1
PITHD1	ENSG00000057757	ENSSSCG00000023495	21.6137	56.1858	34.5721	1.37785	no.signif	1	1	0	0
LYPLA2	ENSG00000011009	ENSSSCG00000023191	11.0239	14.654	3.6301	0.410336	no.signif	1	0	0	1
GALE	ENSG00000117308	ENSSSCG00000027827	6.82071	3.20066	-3.62005	-1.08917	no.signif	2	1	0	1
FUCA1	ENSG00000179163	ENSSSCG00000027659	16.1286	37.8732	21.7445	1.23104	no.signif	2	1	1	0
PNRC2	ENSG00000189266	ENSSSCG00000023326	81.7266	195.758	114.032	1.26009	no.signif	6	4	1	1
IFNLR1	ENSG00000185436	ENSSSCG00000032860	0.191042	0.699345	0.508304	1.81899	no.signif	14	11	3	0
STPG1	ENSG00000001460	ENSSSCG00000003541	3.72469	0.0848184	-3.63988	-5.29968	Up-regulated in human	5	3	1	1
NIPAL3	ENSG00000001461	ENSSSCG00000003543	5.91045	14.8666	8.95614	1.32927	no.signif	5	3	1	1
NCMAP	ENSG00000184454	ENSSSCG00000003547	0.23796	0.967312	0.729352	1.97871	no.signif	1	0	1	0
SRRM1	ENSG00000133226	ENSSSCG00000032947	34.1356	42.2563	8.1207	0.307808	no.signif	3	3	0	0
CLIC4	ENSG00000169504	ENSSSCG00000038994	184.848	193.376	8.52791	0.0650651	no.signif	8	7	1	0
RUNX3	ENSG00000020633	ENSSSCG00000032686	1.46631	0.813672	-0.652638	-0.841854	no.signif	1	0	1	0
SYF2	ENSG00000117614	ENSSSCG00000037481	21.6447	97.6308	75.9861	2.17281	no.signif	4	0	3	1
RSRP1	ENSG00000117616	ENSSSCG00000034449	54.3865	61.6359	7.24942	0.180492	no.signif	3	0	2	1
TMEM50A	ENSG00000183726	ENSSSCG00000024267	45.8388	188.855	143.016	2.0424	no.signif	3	0	2	1
MACO1	ENSG00000204178	ENSSSCG00000030682	7.18439	39.5863	32.4019	2.46042	no.signif	3	3	0	0
LDLRAP1	ENSG00000157978	ENSSSCG00000003549	18.4118	11.5768	-6.83498	-0.668928	no.signif	2	1	1	0
MAN1C1	ENSG00000117643	ENSSSCG00000023235	6.51063	13.6313	7.1207	1.0649	no.signif	16	15	1	0
MTFR1L	ENSG00000117640	ENSSSCG00000003553	21.0338	18.4987	-2.53513	-0.185194	no.signif	6	4	1	1
AUNIP	ENSG00000127423	ENSSSCG00000003552	0.1191	0.561222	0.442123	2.14557	no.signif	1	0	0	1
PAQR7	ENSG00000182749	ENSSSCG00000003551	1.78223	1.32789	-0.454337	-0.421793	no.signif	1	1	0	0
STMN1	ENSG00000117632	ENSSSCG00000026257	16.2611	53.4038	37.1428	1.71491	no.signif	6	5	0	1
PAFAH2	ENSG00000158006	ENSSSCG00000038619	4.4475	21.0974	16.6499	2.24344	no.signif	9	7	2	0
SLC30A2	ENSG00000158014	ENSSSCG00000026386	0.119302	1.4396	1.32029	3.48684	no.signif	2	1	1	0
PDIK1L	ENSG00000175087	ENSSSCG00000030660	3.2631	10.7831	7.51997	1.72138	no.signif	1	1	0	0
FAM110D	ENSG00000197245	ENSSSCG00000031074	3.89599	10.2729	6.37692	1.39649	no.signif	4	3	1	0
C1orf232	ENSG00000282872	ENSSSCG00000041671	0.00089389	0.46613	0.465236	5.44976	no.signif	2	2	0	0
ZNF593	ENSG00000142684	ENSSSCG00000029757	13.4921	4.23674	-9.25537	-1.66876	no.signif	2	2	0	0
CEP85	ENSG00000130695	ENSSSCG00000026731	2.46585	4.8349	2.36905	0.968541	no.signif	1	1	0	0
SH3BGRL3	ENSG00000142669	ENSSSCG00000034937	17.8346	77.0499	59.2153	2.1105	no.signif	3	1	1	1
UBXN11	ENSG00000158062	ENSSSCG00000033546	5.28084	3.01356	-2.26728	-0.80725	no.signif	1	1	0	0
RPS6KA1	ENSG00000117676	ENSSSCG00000003558	10.654	7.24991	-3.40407	-0.554723	no.signif	1	0	0	1
ARID1A	ENSG00000117713	ENSSSCG00000003559	17.1782	16.8485	-0.329774	-0.0279486	no.signif	16	16	0	0
PIGV	ENSG00000060642	ENSSSCG00000040007	5.18425	7.80681	2.62256	0.589664	no.signif	21	19	1	1
ZDHHC18	ENSG00000204160	ENSSSCG00000003561	9.5008	8.41795	-1.08285	-0.174384	no.signif	4	3	0	1
TMEM222	ENSG00000186501	ENSSSCG00000023636	11.0678	15.0827	4.01485	0.446173	no.signif	2	1	1	0
SYTL1	ENSG00000142765	ENSSSCG00000003572	2.64946	1.46966	-1.1798	-0.845865	no.signif	3	0	3	0
MAP3K6	ENSG00000142733	ENSSSCG00000003573	25.3267	9.12516	-16.2016	-1.47173	no.signif	1	1	0	0
CD164L2	ENSG00000174950	ENSSSCG00000003575	0.00564926	1.32909	1.32344	6.41902	Up-regulated in pig	11	9	2	0
WASF2	ENSG00000158195	ENSSSCG00000003577	25.0749	49.5153	24.4405	0.981349	no.signif	9	8	1	0
FGR	ENSG00000000938	ENSSSCG00000003578	7.83792	16.7183	8.88037	1.09191	no.signif	4	2	2	0
IFI6	ENSG00000126709	ENSSSCG00000034570	26.8881	96.6201	69.732	1.84497	no.signif	4	2	2	0
PPP1R8	ENSG00000117751	ENSSSCG00000021634	13.2336	20.3609	7.12728	0.621212	no.signif	1	0	1	0
THEMIS2	ENSG00000130775	ENSSSCG00000003584	16.0742	2.44008	-13.6341	-2.71474	no.signif	1	0	1	0
RPA2	ENSG00000117748	ENSSSCG00000003583	14.2002	20.344	6.14373	0.51838	no.signif	1	1	0	0
XKR8	ENSG00000158156	ENSSSCG00000030623	9.55614	3.35251	-6.20364	-1.5084	no.signif	1	1	0	0
EYA3	ENSG00000158161	ENSSSCG00000003580	8.001	13.8647	5.86371	0.792404	no.signif	10	10	0	0
PTAFR	ENSG00000169403	ENSSSCG00000031788	1.68835	2.40804	0.719686	0.509701	no.signif	3	3	0	0
ATP5IF1	ENSG00000130770	ENSSSCG00000027072	26.2192	402.229	376.01	3.93881	no.signif	1	1	0	0
SESN2	ENSG00000130766	ENSSSCG00000029438	6.94683	1.43614	-5.51069	-2.26622	no.signif	3	1	1	1
PHACTR4	ENSG00000204138	ENSSSCG00000028973	6.4758	14.5646	8.08878	1.1681	no.signif	2	0	0	2
RCC1	ENSG00000180198	ENSSSCG00000029097	9.41519	5.30121	-4.11398	-0.827481	no.signif	2	1	1	0
RAB42	ENSG00000188060	ENSSSCG00000030432	1.46923	2.12564	0.656407	0.529819	no.signif	2	0	2	0
EPB41	ENSG00000159023	ENSSSCG00000003586	15.8181	24.8917	9.07359	0.653755	no.signif	17	14	3	0
PTPRU	ENSG00000060656	ENSSSCG00000003590	4.2237	11.8153	7.59162	1.48189	no.signif	3	0	3	0
LAPTM5	ENSG00000162511	ENSSSCG00000025034	61.8722	73.4656	11.5934	0.247742	no.signif	1	0	1	0
SDC3	ENSG00000162512	ENSSSCG00000003592	17.4062	5.66002	-11.7462	-1.619	no.signif	18	15	3	0
PUM1	ENSG00000134644	ENSSSCG00000003591	44.1733	50.9206	6.74733	0.205032	no.signif	2	1	1	0
NKAIN1	ENSG00000084628	ENSSSCG00000032193	0.0392107	1.31271	1.2735	4.74838	no.signif	1	0	0	1
SNRNP40	ENSG00000060688	ENSSSCG00000003596	27.4891	19.9664	-7.52267	-0.461086	no.signif	1	0	1	0
ZCCHC17	ENSG00000121766	ENSSSCG00000031639	13.0733	56.8878	43.8144	2.12064	no.signif	1	0	1	0
SERINC2	ENSG00000168528	ENSSSCG00000023585	0.992828	10.2825	9.28962	3.35944	no.signif	2	0	1	1
TINAGL1	ENSG00000142910	ENSSSCG00000003600	72.3504	300.381	228.031	2.05357	no.signif	1	0	1	0
HCRTR1	ENSG00000121764	ENSSSCG00000003601	0.257894	0.559256	0.301362	1.08741	no.signif	2	1	0	1
COL16A1	ENSG00000084636	ENSSSCG00000003603	13.369	13.3993	0.0303006	0.0032637	no.signif	1	0	1	0
PTP4A2	ENSG00000184007	ENSSSCG00000039885	327.554	140.909	-186.645	-1.21691	no.signif	2	1	1	0
KHDRBS1	ENSG00000121774	ENSSSCG00000023122	34.9109	40.504	5.59312	0.214331	no.signif	1	0	1	0
TMEM39B	ENSG00000121775	ENSSSCG00000032563	2.83736	5.46985	2.63249	0.944511	no.signif	1	0	1	0
IQCC	ENSG00000160051	ENSSSCG00000003610	0.410159	8.66726	8.2571	4.36823	no.signif	3	0	2	1
DCDC2B	ENSG00000222046	ENSSSCG00000022014	0.0515267	1.01409	0.962562	4.05698	no.signif	3	0	2	1
FAM167B	ENSG00000183615	ENSSSCG00000003616	3.38116	33.6464	30.2652	3.31103	no.signif	3	2	0	1
LCK	ENSG00000182866	ENSSSCG00000003608	3.35572	3.26418	-0.0915375	-0.0397804	no.signif	3	0	2	1
HDAC1	ENSG00000116478	ENSSSCG00000003613	19.7081	33.0249	13.3168	0.744472	no.signif	1	0	1	0
MARCKSL1	ENSG00000175130	ENSSSCG00000031380	13.0032	7.60511	-5.39809	-0.77304	no.signif	2	0	2	0
ZBTB8A	ENSG00000160062	ENSSSCG00000021457	3.96021	6.42356	2.46335	0.696401	no.signif	3	0	3	0
ZBTB8OS	ENSG00000176261	ENSSSCG00000029799	30.6932	26.3234	-4.36986	-0.221498	no.signif	1	0	1	0
SYNC	ENSG00000162520	ENSSSCG00000021232	12.1103	3.22722	-8.88311	-1.9046	no.signif	3	2	1	0
KIAA1522	ENSG00000162522	ENSSSCG00000037621	1.16677	2.35671	1.18994	1.00805	no.signif	1	0	1	0
FNDC5	ENSG00000160097	ENSSSCG00000025834	0.765283	1.08389	0.318603	0.496668	no.signif	4	2	1	1
HPCA	ENSG00000121905	ENSSSCG00000032664	0.0463169	0.30615	0.259833	2.48897	no.signif	1	1	0	0
TMEM54	ENSG00000121900	ENSSSCG00000026455	6.40771	4.65502	-1.75268	-0.460174	no.signif	4	3	0	1
RNF19B	ENSG00000116514	ENSSSCG00000025206	4.71979	32.013	27.2932	2.75926	no.signif	10	8	2	0
AZIN2	ENSG00000142920	ENSSSCG00000003619	1.39878	5.00166	3.60288	1.83084	no.signif	7	5	1	1
TRIM62	ENSG00000116525	ENSSSCG00000003620	2.02426	2.73151	0.707252	0.430468	no.signif	2	0	2	0
ZNF362	ENSG00000160094	ENSSSCG00000032078	18.6544	6.00749	-12.6469	-1.63305	no.signif	3	1	2	0
PHC2	ENSG00000134686	ENSSSCG00000025344	55.22	18.7656	-36.4545	-1.5566	no.signif	3	0	3	0
ZSCAN20	ENSG00000121903	ENSSSCG00000003621	2.14234	7.31825	5.17591	1.76756	no.signif	3	1	2	0
GJA4	ENSG00000187513	ENSSSCG00000039983	10.5263	14.1406	3.61435	0.425501	no.signif	3	2	1	0
DLGAP3	ENSG00000116544	ENSSSCG00000040173	0.103255	0.29004	0.186786	1.40559	no.signif	1	0	1	0
ZMYM6	ENSG00000163867	ENSSSCG00000034618	12.3226	18.3236	6.00098	0.572012	no.signif	2	0	1	1
ZMYM1	ENSG00000197056	ENSSSCG00000034292	9.01945	13.7695	4.75002	0.60981	no.signif	2	0	1	1
ZMYM4	ENSG00000146463	ENSSSCG00000003627	22.9057	22.561	-0.344752	-0.0218693	no.signif	3	0	2	1
KIAA0319L	ENSG00000142687	ENSSSCG00000037121	31.1983	12.7974	-18.4009	-1.28495	no.signif	11	4	7	0
NCDN	ENSG00000020129	ENSSSCG00000031786	4.00257	6.19614	2.19357	0.629169	no.signif	5	0	5	0
PSMB2	ENSG00000126067	ENSSSCG00000035914	10.3057	18.8797	8.57399	0.872757	no.signif	1	0	0	1
C1orf216	ENSG00000142686	ENSSSCG00000037600	5.58493	6.78079	1.19587	0.279461	no.signif	5	4	0	1
CLSPN	ENSG00000092853	ENSSSCG00000003628	0.616808	2.13736	1.52055	1.77647	no.signif	8	2	5	1
COL8A2	ENSG00000171812	ENSSSCG00000033641	1.71458	0.175668	-1.53891	-3.21545	no.signif	2	1	1	0
TRAPPC3	ENSG00000054116	ENSSSCG00000037213	26.8489	50.9431	24.0941	0.923768	no.signif	3	1	2	0
MAP7D1	ENSG00000116871	ENSSSCG00000003637	41.8196	33.9217	-7.89792	-0.301892	no.signif	13	6	6	1
THRAP3	ENSG00000054118	ENSSSCG00000029954	42	65.7898	23.7898	0.647351	no.signif	4	0	4	0
SH3D21	ENSG00000214193	ENSSSCG00000028892	0.745678	1.97304	1.22736	1.39187	no.signif	4	2	2	0
EVA1B	ENSG00000142694	ENSSSCG00000033892	15.1886	14.675	-0.5136	-0.0495951	no.signif	3	0	2	1
STK40	ENSG00000196182	ENSSSCG00000036832	21.9489	22.4943	0.545399	0.0353948	no.signif	1	0	0	1
OSCP1	ENSG00000116885	ENSSSCG00000036709	6.35196	4.11283	-2.23912	-0.625834	no.signif	2	0	1	1
MRPS15	ENSG00000116898	ENSSSCG00000034647	50.8526	45.0906	-5.76202	-0.173459	no.signif	2	0	2	0
CSF3R	ENSG00000119535	ENSSSCG00000025795	4.78117	2.78117	-2	-0.77951	no.signif	1	0	1	0
GRIK3	ENSG00000163873	ENSSSCG00000003640	0.358428	0.981258	0.62283	1.42788	no.signif	1	0	1	0
ZC3H12A	ENSG00000163874	ENSSSCG00000037815	4.0614	5.77834	1.71694	0.507625	no.signif	1	0	1	0
SNIP1	ENSG00000163877	ENSSSCG00000029991	7.69486	9.80625	2.11139	0.349404	no.signif	1	1	0	0
DNALI1	ENSG00000163879	ENSSSCG00000039034	1.1944	0.336601	-0.8578	-1.79697	no.signif	1	1	0	0
GNL2	ENSG00000134697	ENSSSCG00000031631	23.3947	13.4318	-9.96286	-0.80007	no.signif	6	2	3	1
MANEAL	ENSG00000185090	ENSSSCG00000032960	0.426955	6.09277	5.66582	3.80391	no.signif	1	0	1	0
YRDC	ENSG00000196449	ENSSSCG00000040425	5.21817	6.77098	1.55281	0.375187	no.signif	1	0	1	0
MTF1	ENSG00000188786	ENSSSCG00000037516	3.81147	6.26468	2.4532	0.715411	no.signif	2	0	2	0
INPP5B	ENSG00000204084	ENSSSCG00000003642	21.0245	18.0094	-3.01506	-0.223204	no.signif	2	0	2	0
SF3A3	ENSG00000183431	ENSSSCG00000003643	31.4681	43.8854	12.4173	0.479723	no.signif	2	0	2	0
FHL3	ENSG00000183386	ENSSSCG00000003644	3.82915	8.06205	4.2329	1.07215	no.signif	2	0	2	0
UTP11	ENSG00000183520	ENSSSCG00000003645	16.0466	43.6782	27.6316	1.44408	no.signif	2	0	2	0
RRAGC	ENSG00000116954	ENSSSCG00000003648	34.4069	71.698	37.291	1.05901	no.signif	6	0	5	1
GJA9	ENSG00000131233	ENSSSCG00000003650	0.0185457	0.787674	0.769128	4.80445	no.signif	1	0	1	0
AKIRIN1	ENSG00000174574	ENSSSCG00000003652	27.5566	21.1231	-6.43347	-0.383415	no.signif	3	0	3	0
HPCAL4	ENSG00000116983	ENSSSCG00000023460	0.14677	0.898386	0.751616	2.53466	no.signif	4	0	3	1
TRIT1	ENSG00000043514	ENSSSCG00000003667	11.9466	18.8396	6.89294	0.656722	no.signif	4	1	1	2
MYCL	ENSG00000116990	ENSSSCG00000039761	0.180881	2.52311	2.34223	3.73017	no.signif	5	2	2	1
MFSD2A	ENSG00000168389	ENSSSCG00000003669	1.53814	1.40165	-0.136491	-0.133154	no.signif	3	0	3	0
[truncated: 7,525 more rows]

## Sheet: MAD (Pig ref)
Gene symbol	Ensembl gene ID		Normalized TPM					Annotation of the conservation for enhancers (Pig as reference)
[truncated: 7,400 more rows]

[truncated: 4 more sheets: RAD (Human ref), RAD (Pig ref), ULB (Human ref), ULB (Pig ref)]
