# Supplementary material for: Dynamic chromatin architecture of the porcine adipose tissues with weight gain and loss
Source: Nat Commun. 2023 Jun 12;14:3457. doi: 10.1038/s41467-023-39191-0 (PMC10258790; doi:10.1038/s41467-023-39191-0)
Supplement: Supplementary file 16 — Supplementary Data 13 [file 41467_2023_39191_MOESM16_ESM.xlsx]

## Sheet: Data S13
Supplementary Data 13. Functional enrichment for genes with expression changes between human and pig. P values are calculated based on a one-sided accumulative hypergeometric test. q-values are calculated using the Banjamini-Hochberg procedure to account for multiple testings.
Tissue	DEG type	Categories	Term	Description	LogP	Log(q-value)	InTerm_InList	Gene symbols
GOM	Up-regulated in Human	GO Biological Processes	GO:0002181	Cytoplasmic translation	-6.52872	-2.64219	11/148	RPL7A,RPL8,RPL12,RPL23A,RPL37A,RPL39,RPLP2,RPS19,RPS24,RPS27,RPL13A,SNU13,WDR74,SNRPB,NUDT21,NSUN4
		GO Biological Processes	GO:0098662	Inorganic cation transmembrane transport	-5.22961	-1.61326	23/799	ATP5ME,CALM2,COX5B,KCNA4,KCNC4,KCNK3,ATP8,SLC22A18,SCN4A,SCN9A,SUMO1,TRPV1,F2RL3,ATP6V1G1,RAMP3,KCNIP2,KCNK15,SLC28A3,SLC12A8,CACNA2D4,TMC2,KCNT2,RNF207,CFTR,GABRB2,GABRE,GABRG2,NLGN1,HEBP2,NPY5R,SYT4,ACSL1,SLC29A4,EXT2
		GO Biological Processes	GO:0019835	Cytolysis	-4.81938	-1.29995	5/32	C6,C7,LBP,PLA2G2A,GSDMB,RPL39,MPEG1
		GO Biological Processes	GO:0007268	Chemical synaptic transmission	-4.39881	-1.0255	20/720	CALB2,GABRB2,GABRE,GABRG2,NR4A1,KCNC4,KCNK3,MME,NPY5R,SYN2,SYT4,TRPV1,COLQ,DLGAP2,NRXN2,CPLX1,CYP46A1,NLGN1,KCNIP2,CBLN2,ADD2,ADGRF1,MYOT,C1QL1,KLK8,GPBAR1
		KEGG Pathway	hsa05418	Fluid shear stress and atherosclerosis	-3.91155	-0.777935	8/148	ASS1,CALM2,FOS,GSTM3,MGST1,RNASE1,TXN,SUMO1,MT1X,SLC22A18,S100A9,SCN9A,TPO,DPYS,NME4,RRM2,CYCS
		GO Biological Processes	GO:0051932	Synaptic transmission, GABAergic	-3.90295	-0.777935	5/49	GABRB2,GABRE,GABRG2,NPY5R,NLGN1,CFTR,SLC12A8,TG,TRPV1,MC1R,F2RL3
		GO Biological Processes	GO:0051259	Protein complex oligomerization	-3.83421	-0.777935	10/238	ACACB,KCNA4,KCNC4,MIF,RRM2,TRPV1,RNF112,NUDT21,STEAP4,TMEM120A
		GO Biological Processes	GO:0010739	Positive regulation of protein kinase A signaling	-3.82025	-0.777935	3/11	MC1R,MIF,RAMP3,TXN,TRIM6,CHI3L1
		GO Biological Processes	GO:0010876	Lipid localization	-3.75323	-0.738946	14/448	ACACB,CFTR,ACSL1,LBP,LCAT,MEST,NME4,PLA2G2A,PLA2G5,ABCA7,PRELID3A,OSBP2,SLCO1C1,SLC10A6,SYT4,SLC29A4
		GO Biological Processes	GO:0002679	Respiratory burst involved in defense response	-3.39253	-0.501481	3/15	LBP,RPS19,SELENOK,NPY5R,PLA2G2A,S100A9,PPIB,CKLF,MIF,ADD2,NR4A1
		GO Biological Processes	GO:0055080	Cation homeostasis	-3.37746	-0.501481	18/731	C7,CALB2,CALM2,CFTR,EXT2,FTH1,KCNK3,MELTF,MT1X,S100A9,TRPV1,F2RL3,ATP6V1G1,RAMP3,SELENOK,STEAP4,SLC12A8,UNC80,ACACB,MEST,TXN
		GO Biological Processes	GO:0031349	Positive regulation of defense response	-3.30964	-0.482319	10/277	LBP,NPY5R,PLA2G2A,PLA2G5,KLK7,RPS19,S100A9,KLK5,AKIRIN2,TRIM6,RPL39,COLEC11,ASS1,FOS,NR4A1,MGST1,LSM5,GSDMB,MPEG1,A2M,C6,C7,SELENOK,KDM5D,RNF168,CLEC4G,AKNA
		KEGG Pathway	hsa04972	Pancreatic secretion	-3.23302	-0.46177	6/103	CFTR,CPB1,PLA2G2A,PLA2G5,RNASE1,CPA4,LCAT,ABCA7,CHI3L1,MIF,NPY5R,RAMP3,GPBAR1,GABRB2,GABRE,GABRG2,MGST1,TG,TRPV1,SLCO1C1,SLC12A8,SLC10A6,AGPAT2,GPAM,ACSL1,SLC7A4,SLC29A4,LMO3,SELENOK
		GO Biological Processes	GO:0006590	Thyroid hormone generation	-3.00961	-0.322974	3/20	TG,TPO,SLCO1C1,ASS1,CKMT2,GSTM3,MME,RDH5,CYP46A1,MC1R
		GO Biological Processes	GO:0007611	Learning or memory	-2.96297	-0.319154	9/255	FOS,MME,PTPRZ1,NRXN2,ABCA7,C1QL1,KLK8,ADGRF1,TAFA2,GABRG2,NPY5R,SCN9A,TRPV1,NLGN1
		KEGG Pathway	hsa04610	Complement and coagulation cascades	-2.9355	-0.319154	5/79	A2M,C6,C7,F13A1,F2RL3,H2AZ1,H3-3B,SNRPB,H2AC12,COLEC11
		GO Biological Processes	GO:0010799	Regulation of peptidyl-threonine phosphorylation	-2.8795	-0.285156	4/48	CALM2,CHI3L1,PPEF2,TRIM6,TXN,SUMO1
		GO Biological Processes	GO:0001505	Regulation of neurotransmitter levels	-2.8604	-0.285156	8/213	NR4A1,SYN2,SYT4,COLQ,NRXN2,CPLX1,NLGN1,SLC29A4,KIF17,TAMALIN,CFTR
		GO Biological Processes	GO:0097479	Synaptic vesicle localization	-2.71883	-0.208	4/53	AP3S1,SYN2,NLGN1,TMEM230,SYT4,AP1M2,MYO5C
		GO Biological Processes	GO:0006942	Regulation of striated muscle contraction	-2.58118	-0.155169	5/95	CALM2,NR4A1,SCN4A,TNNT3,RNF207,CKMT2,TRPV1,MYOT,KCNIP2,KCNK3
	Up-regulated in Pig	KEGG Pathway	hsa04610	Complement and coagulation cascades	-7.6227	-3.70533	10/79	SERPINC1,C4BPA,F2,F2RL2,F13B,FGA,FGB,FGG,KNG1,MASP2,AGT,CRABP1,FSHB,GHSR,AKR1D1,STAR,TTR,RDH16,DUOX2,CHST9,FAM3D,RDH12,SDR16C5,MAFA,DUOXA2,CLDN3,APOA1,CRP,HTR1B,GNAI3,MYLK2,PRSS12,EPHA7,MT3,CCL24,NTN1,CCL26,C15orf62,APOBEC1,PENK,ACER1,TMEFF2,GRID2,STAP1,GRIN3A,DMP1,GPM6B,TECTA,ANGPTL3,ATXN3L,KRT14,LCN2,PLA2G1B,CHRM2,S100A1,TNNI3,STXBP5L,BTC,PON1,UCP3,NPTX1,MYMK
		GO Biological Processes	GO:0006022	Aminoglycan metabolic process	-5.60918	-1.92817	10/129	EGF,ITIH1,ITIH2,ITIH3,B3GNT3,HS3ST6,CHST9,GAL3ST3,PGLYRP2,CHST13,GYS2,FBP2,B3GALT5,GNMT,ALDOB,SLC2A2,GCNT3,DHDH,ANGPTL3,PGAM4
		KEGG Pathway	hsa04080	Neuroactive ligand-receptor interaction	-5.36842	-1.92817	14/277	CHRM2,CHRNB3,F2,F2RL2,FSHB,GABRA4,GHSR,GNRHR,GRIA2,GRID2,HTR1B,CHRNA6,HRH4,GRIN3A,AGT,KIF5A,NPTX1,PENK,STAR,NPFF,MYLK2,ACP4
		GO Biological Processes	GO:0051346	Negative regulation of hydrolase activity	-5.05206	-1.783	16/379	AGT,AMBP,APOA1,APOC3,SERPINC1,CSTB,ITIH1,ITIH2,ITIH3,KNG1,MT3,SERPINB5,TNNI3,ANGPTL3,CST9L,SERPINE3,F2,ACP4,CLDN3,EPHA7,PRSS22,GNAI3,PKIA,GPR87,EGF
		GO Biological Processes	GO:0032488	Cdc42 protein signal transduction	-4.68329	-1.51589	4/15	APOA1,APOC3,NTN1,RHOV,AGT,PON1,PLA2G7,EGF,GHSR,GPM6B,HTR1B,SLC18A1,SLCO1A2,STAR,ABCG4,SCP2D1,ANGPTL3,CRP,PLA2G1B,SLC27A6,F2RL2,C15orf62
		GO Biological Processes	GO:0022412	Cellular process involved in reproduction in multicellular organism	-4.38356	-1.3956	15/384	AMH,FSHB,ADAM2,PAEP,TCP11,LGR5,ZPBP,PTGDR2,NOBOX,C16orf92,MEIOB,TOPAZ1,H3-5,FABP9,MEI4,CTSV,GHSR,MSH4,DUSP13,PCDHGA4,CALR3,PGAM4
		GO Biological Processes	GO:0042445	Hormone metabolic process	-4.33388	-1.37075	11/218	CRABP1,FSHB,AKR1D1,STAR,TTR,RDH16,DUOX2,CHST9,RDH12,SDR16C5,DUOXA2,CYP2B6,UGT2A3,HAO1
		GO Biological Processes	GO:1901615	Organic hydroxy compound metabolic process	-3.80553	-0.984283	17/533	APOA1,GC,MT3,PON1,AKR1D1,STAR,TTR,TYRP1,RDH16,ANGPTL3,DUOX2,SLC45A2,HAO1,ACER1,RDH12,SDR16C5,DUOXA2,AGT,CYP2B6,FSHB,SCP2D1,APOC3,CRABP1,PLA2G1B,PLA2G7,CLPSL2,APOBEC1,DHDH,PRODH2,AGXT2
		GO Biological Processes	GO:0001964	Startle response	-3.75553	-0.984283	4/25	GRID2,PENK,SLITRK6,GRIN3A,AGT,CLDN3,EPHA7,GHSR,GPM6B,NTN1,AMIGO3,IGFN1,TNNI3
		GO Biological Processes	GO:0032787	Monocarboxylic acid metabolic process	-3.71369	-0.980502	18/595	ALDOB,APOA1,APOC3,CRABP1,CYP2B6,GHSR,PLA2G1B,AKR1D1,STAR,TYRP1,UCP3,ANGPTL3,SLC27A6,HAO1,AGXT2,UGT2A3,PGAM4,ACOT6
		GO Biological Processes	GO:0007292	Female gamete generation	-3.66411	-0.950852	8/140	AMH,FSHB,MSH4,LGR5,NOBOX,MEIOB,H3-5,MEI4,AGT,AMBP,CTSV,GHSR,STAR
		GO Biological Processes	GO:2000379	Positive regulation of reactive oxygen species metabolic process	-3.62314	-0.946792	6/76	AGT,CRP,F2,GNAI3,LCN2,DUOXA2,DUOX2,MT3,HTR1B,S100A1,CLCA4
		GO Biological Processes	GO:0007129	Homologous chromosome pairing at meiosis	-3.53865	-0.911968	5/51	MSH4,MEIOB,SYCE2,TERB1,MEI4,TOPAZ1,DUSP13
		KEGG Pathway	hsa04024	CAMP signaling pathway	-3.52831	-0.911968	10/226	AMH,CHRM2,FSHB,GHSR,GNAI3,GRIA2,HTR1B,TNNI3,UBD,GRIN3A,AGT,CLCN1,MYBPC2,KLHL41,MYLK2
		GO Biological Processes	GO:0045940	Positive regulation of steroid metabolic process	-3.43934	-0.864384	4/30	AGT,APOA1,FSHB,STAR,F2,GHSR,ANGPTL3,DUOX2,CHST9,ACP4,GUCY2C,CAMK1G,APOC3,CYP2B6
		GO Biological Processes	GO:0070371	ERK1 and ERK2 cascade	-3.25833	-0.738892	12/337	AGT,APOA1,EGF,EPHA7,FGA,FGB,FGG,MT3,CCL16,CCL24,CCL26,IL26,CCR8,EFNA2,KIF5A,PIK3C2G,PLA2G1B,PLA2G7,NTN1,PTGDR2,STAP1,ACKR4,S100A14,UNC5A,AMH,TNFRSF17,EDAR,IL17B,AMBP,TLR7,WNT16,DIRAS2,HRH4,LCN2,STAR,UBD,GBP6,FSHB,GHSR,SERPINB5,LGR5,SDR16C5,DUOX2
		GO Biological Processes	GO:0055065	Metal ion homeostasis	-3.18858	-0.68618	18/659	AGT,CCR8,F2,F2RL2,HTR1B,KNG1,LCN2,MT3,PLA2G1B,TNNI3,UPK3A,CTRC,PRND,NALF2,ACKR4,S100A14,HRH4,NPSR1
		GO Biological Processes	GO:0070286	Axonemal dynein complex assembly	-3.08463	-0.675224	4/37	DNAI2,DRC1,CCDC39,CFAP100,TTC29,PRSS55,ENKUR,PGAM4,DCX,KIF5A
		GO Biological Processes	GO:0046530	Photoreceptor cell differentiation	-3.07985	-0.675224	5/64	DCX,PROM1,MFRP,OLFM3,CFAP418,NTN1,WNT16,SLITRK6,IGFN1
		KEGG Pathway	M00003	Gluconeogenesis, oxaloacetate => fructose-6P	-3.04853	-0.675224	3/17	ALDOB,FBP2,PGAM4,GNMT,AGXT2,HAO1
MAD	Up-regulated in Human	GO Biological Processes	GO:0002181	Cytoplasmic translation	-6.81722	-2.92942	11/148	RPL7A,RPL8,RPL12,RPL23A,RPL37A,RPL39,RPLP2,RPS19,RPS24,RPS27,RPL13A,ISG20,SNU13,WDR74,NSUN4,SNRPB,NUDT21,EIF1AY
		GO Biological Processes	GO:0042391	Regulation of membrane potential	-4.20142	-0.739463	14/434	CFTR,CNR1,GABRE,KCNQ3,SCN4A,SCN4B,SUMO1,TRPV1,NLGN1,HEBP2,KCNIP2,KCNK15,STOX1,RNF207,CALM2,KCNC4,F2RL3,RAMP3,CACNA2D4,TMC2,COX5B,ATP8,SLC22A18,ATP6V1G1,SLC2A9,SLC4A10,BEST1,COMP,EXT2,MME,SLCO2B1,SLCO1C1,SLC29A4,CKMT2,MYOM3,NFASC
		GO Biological Processes	GO:0015711	Organic anion transport	-3.86656	-0.551246	12/355	CFTR,CR1,NMB,PLA2G2A,SLC1A6,BEST1,TRPV1,SLCO2B1,SLCO4A1,SLCO1C1,SLC2A9,SLC4A10,GABRE,TG,ACACB,LBP,LCAT,MEST,NME4,PRELID3A,OSBP2,SLC7A4,SLC38A11,SLC29A4,CNR1
		GO Biological Processes	GO:0010800	Positive regulation of peptidyl-threonine phosphorylation	-3.78018	-0.516017	4/30	CALM2,CHI3L1,TRIM6,STOX1,MIF,TXN,RAMP3,ASS1,RNASE1,SUMO1,TPD52L1,GPR132,TYRO3
		GO Biological Processes	GO:0055080	Cation homeostasis	-3.727	-0.508595	18/731	CALB2,CALM2,CFTR,CNR1,EXT2,FTH1,MELTF,MT1X,NMB,S100A9,TRPV1,F2RL3,ATP6V1G1,HEPH,RAMP3,SLC4A10,SELENOK,STEAP4,ACACB,MEST,TXN
		GO Biological Processes	GO:0070374	Positive regulation of ERK1 and ERK2 cascade	-3.61676	-0.477535	9/221	CHI3L1,FGF10,MIF,PLA2G2A,MARCO,RAMP3,GPBAR1,ALKAL2,OR2AT4,TPD52L1,CALM2,TXN,CRLF1,TRIM6,STOX1
		GO Biological Processes	GO:0002679	Respiratory burst involved in defense response	-3.47692	-0.460829	3/15	LBP,RPS19,SELENOK,CD14,MIF,CHI3L1
		GO Biological Processes	GO:0055076	Transition metal ion homeostasis	-3.47511	-0.460829	7/139	FTH1,MELTF,MT1X,S100A9,ATP6V1G1,HEPH,STEAP4
		KEGG Pathway	hsa04972	Pancreatic secretion	-3.38488	-0.40937	6/103	ADCY3,CFTR,CPA2,CPB1,PLA2G2A,RNASE1,ATP6V1G1,CALM2
		GO Biological Processes	GO:0006590	Thyroid hormone generation	-3.09296	-0.254769	3/20	TG,TPO,SLCO1C1,MIF,PNMT,ASS1,CKMT2,MTHFD2,ADCY3
		GO Biological Processes	GO:0098698	Postsynaptic specialization assembly	-3.029	-0.208535	3/21	NRXN2,NLGN1,LRFN4,COLQ,CLSTN2,ADGRF1,CNR1,GABRE,SLC1A6,SLC29A4,GPBAR1,CFTR
		GO Biological Processes	GO:0006953	Acute-phase response	-2.95203	-0.180779	4/49	ASS1,CNR1,LBP,TRPV1,PLA2G2A,RPS19,S100A9,CD14,FGF10,AKIRIN2,TRIM6,MME,TMEM120A,RPL39,LSM5,MPEG1
		GO Biological Processes	GO:0006767	Water-soluble vitamin metabolic process	-2.62465	-0.0190265	4/60	NNMT,PDXK,MTHFD2,SLC19A3
		GO Biological Processes	GO:0015701	Bicarbonate transport	-2.6139	-0.0187497	3/29	CFTR,BEST1,SLC4A10,GABRE,TG
		GO Biological Processes	GO:0007189	Adenylate cyclase-activating G protein-coupled receptor signaling pathway	-2.60011	-0.0151751	6/146	ADCY3,CNR1,GNAL,RAMP3,MRAP,ADGRF1,MARCO,MME,NRXN2,TAFA2
		GO Biological Processes	GO:1905330	Regulation of morphogenesis of an epithelium	-2.49783	0	4/65	FGF10,LBX2,STOX1,RNF207
		GO Biological Processes	GO:0042044	Fluid transport	-2.4901	0	3/32	CFTR,EXT2,SLC14A1,COMP,F13A1,FGF10,TSPAN8,TYRO3,F2RL3
		GO Biological Processes	GO:0019835	Cytolysis	-2.4901	0	3/32	CR1,LBP,PLA2G2A,RPL39,MPEG1,SLC29A4
		GO Biological Processes	GO:0007268	Chemical synaptic transmission	-2.48765	0	15/720	CALB2,CNR1,GABRE,KCNC4,KCNQ3,MME,SLC1A6,TRPV1,COLQ,NRXN2,NLGN1,KCNIP2,SLC4A10,BEGAIN,CLSTN2,TYRO3
		GO Biological Processes	GO:1902600	Proton transmembrane transport	-2.44417	0	6/157	COX5B,ATP8,SLC22A18,ATP6V1G1,SLC2A9,SLC4A10,CALM2,MME,CYCS,GNAL
	Up-regulated in Pig	KEGG Pathway	hsa04610	Complement and coagulation cascades	-8.66654	-4.74916	11/79	SERPINC1,C4BPA,F2,F2RL2,F5,F13B,FGA,FGB,FGG,KNG1,MASP2,APOH,ADAMTS18,CLDN3,DUOX2,TFPI2,IL1A,TMEFF2,BTC,CELSR2,KDF1,APOA1,NEFL,AGT,CRP,ACE2,PRSS12,DRD3,GHSR,SMPDL3B,DCST1,LCN2,CCL16,CCL24,CCL26,GNAI3,MYLK2,PLA2G1B,STXBP5L,FAM3D,PHEX,ACP4,EPHA7,IL26,CHRNA4,GRM2,IL13RA2,PRAM1,APOBEC1,FABP1,PENK,PON1,STAR,UCP3,ACER1,DUOXA2,MAFA,CRYM,TTR,DMP1,BCAM,TECTA,CAMSAP3,ATXN3L,SH3GL2,C15orf62,HHLA2,VTCN1,AMBP,…
		GO Biological Processes	GO:0042554	Superoxide anion generation	-7.3966	-3.76841	8/44	AGT,CRP,GNAI3,PON3,DUOX2,NOX5,NOXO1,TAFA4,F2,HBM,LCN2,ACE2,DUOXA2,S100A1,IL1A,CLCA4
		GO Biological Processes	GO:0042445	Hormone metabolic process	-7.28785	-3.76841	15/218	CRYM,FSHB,AKR1D1,STAR,SULT2A1,TTR,DDO,RDH16,CYP2S1,DUOX2,BCO1,ACE2,RDH12,SDR16C5,DUOXA2,AGT,FGA,FGB,FGG,GHSR,FAM3D,MAFA,CYP2B6,UGT2A3,APOA1,DRD3,GC,PON1,SLC45A2,HAO1,ACER1,AGXT2
		GO Biological Processes	GO:0032787	Monocarboxylic acid metabolic process	-6.15851	-2.84319	23/595	ALDOB,APOA1,APOC3,CYP2B6,CYP2J2,FABP1,GHSR,PLA2G1B,PON3,AKR1D1,STAR,SULT2A1,UCP3,CYP4F8,SLC27A6,CYP2S1,HAO2,HAO1,OGDHL,AGXT2,UGT2A3,PGAM4,ACOT6
		GO Biological Processes	GO:0003341	Cilium movement	-5.12255	-2.1829	11/175	CELSR2,CAMSAP3,DNAI2,TTC29,DRC1,PRSS55,ENKUR,TSSK4,CCDC39,CFAP100,PGAM4,KIF5A,NEFL,MGARP,SSX2IP,DCX,DCDC2,CFAP126
		GO Biological Processes	GO:0034368	Protein-lipid complex remodeling	-4.54724	-1.78778	5/31	AGT,APOA1,APOC3,PON1,PLA2G7,SH3GL2,APOH,DRD3,FABP1,PLA2G1B,SLCO1A2,STAR,SLC27A6,ABCG4,ANO4,SCP2D1,MFSD2B,CRP,CHRNA4,GHSR,GRM2,AKR1D1,SULT2A1,SMPDL3B,BCO1,HAO1,ACER1,CLPSL2,RHOV,GCNT3,F2RL2,C15orf62,HAO2
		GO Biological Processes	GO:2000379	Positive regulation of reactive oxygen species metabolic process	-4.50658	-1.77954	7/76	AGT,CRP,F2,GNAI3,LCN2,ACE2,DUOXA2,PON3,NOXO1,IL1A,CHRM2,DRD3,F2RL2,SERPINC1,IL26,S100A1
		GO Biological Processes	GO:0009636	Response to toxic substance	-4.16482	-1.5262	12/262	ALB,FABP1,GUCY2C,HBM,LCN2,NEFL,PENK,PON1,PON3,STAR,DUOX2,RDH12,CRYM,SULT2A1,DUOXA2,DRD3,SLC45A2,NOXO1,TTR
		GO Biological Processes	GO:0009566	Fertilization	-4.03566	-1.44051	10/191	ADAM2,ZPBP,PRND,SPAG8,NOX5,C16orf92,PRSS55,MEIOB,TSSK4,H3-5,MYMK,SH3GL2,TMEFF2,ANO4,GNAI3
		KEGG Pathway	hsa04080	Neuroactive ligand-receptor interaction	-3.9361	-1.38046	12/277	CHRM2,CHRNA4,CHRNB3,DRD3,F2,F2RL2,FSHB,GHSR,GNRHR,GRIA2,GRM2,HRH4,GNAI3,PENK,STAR,AGT,KIF5A,NPTX1,NPFF,MYLK2,ACP4
		GO Biological Processes	GO:0006022	Aminoglycan metabolic process	-3.83617	-1.30026	8/129	ITIH1,ITIH2,ITIH3,B3GNT3,HS3ST6,PGLYRP2,CHST13,B3GNT6,AGT,AMBP,APOA1,APOC3,SERPINC1,FABP1,KNG1,TNNI3,TFPI2,F2,ACP4,CLDN3,EPHA7,PRSS22,DRD3,GNAI3,GRM2,PPM1E
		GO Biological Processes	GO:0006805	Xenobiotic metabolic process	-3.80061	-1.29236	7/98	CYP2B6,CYP2J2,PON3,STAR,SULT2A1,CYP2S1,SULT1C3,FSHB,BCO1,SDR16C5,FMO1,DHDH,UGT2A3,PLA2G1B,CYP4F8,AMH,APOA1,APOBEC1,DRD3,GRM2,LCN2,PPM1E,SLC27A6
		GO Biological Processes	GO:0022412	Cellular process involved in reproduction in multicellular organism	-3.70513	-1.22489	14/384	AMH,FSHB,ADAM2,TCP11,ZPBP,NOX5,SPACA1,NOBOX,C16orf92,GALNTL5,MEIOB,TSSK4,TOPAZ1,H3-5,CTSV,GHSR,MSH4,SPAG8,DUSP13,PCDHGA4,CALR3
		GO Biological Processes	GO:0035094	Response to nicotine	-3.70293	-1.22489	5/46	CHRNA4,CHRNB3,GRM2,PENK,STAR,DRD3,SLITRK6,APOBEC1,CA3,CLDN3,HCN2,DUOX2,NEFL,TNNI3
		GO Biological Processes	GO:0001976	Nervous system process involved in regulation of systemic arterial blood pressure	-3.48896	-1.08347	3/12	AGT,TNNI3,ACE2,CHRM2,CRP,CYP2J2,DRD3,F5,FGA,FGB,FGG,KNG1,MYL1,S100A1,SH3GL2,MYLK2,GJB6,APOA1,GHSR,NPTX1,TAFA4,MYMK,GRM2,CLCN1,KLHL41,SLC36A2
		GO Biological Processes	GO:0045940	Positive regulation of steroid metabolic process	-3.39907	-1.00674	4/30	AGT,APOA1,FSHB,STAR,F2,FABP1,GHSR,CYP2J2,GUCY2C,APOC3,CYP2B6,ACP4,CAMK1G,DUOX2
		GO Biological Processes	GO:0050433	Regulation of catecholamine secretion	-3.29933	-0.950155	5/56	AGT,CHRNA4,DRD3,GHSR,GRM2,ACE2,GNAI3,GRIA2,RGS9BP,SLITRK6,FRRS1L
		GO Biological Processes	GO:0046395	Carboxylic acid catabolic process	-3.28256	-0.939222	10/237	CRYM,FABP1,PON1,PON3,AKR1D1,SULT2A1,DDO,HAO1,PRODH2,AGXT2,AGT,APOA1,CYP2B6,FSHB,GC,STAR,RDH16,SCP2D1,APOBEC1,DHDH
		GO Biological Processes	GO:0046530	Photoreceptor cell differentiation	-3.03226	-0.74874	5/64	DCX,PROM1,MFRP,OLFM3,CFAP418
		KEGG Pathway	M00003	Gluconeogenesis, oxaloacetate => fructose-6P	-3.01775	-0.74874	3/17	ALDOB,FBP2,PGAM4,HAO2,HAO1,OGDHL
RAD	Up-regulated in Human	GO Biological Processes	GO:0042391	Regulation of membrane potential	-6.5824	-2.36399	18/434	CBLN1,CFTR,CNR1,GABRE,GABRG2,GRIA1,KCNK3,KCNQ3,SCN4A,SCN4B,SUMO1,TRPV1,NLGN1,HEBP2,KCNIP2,KCNK15,STOX1,RNF207,CALM2,KCNC4,F2RL3,RAMP3,PPARGC1A,CACNA2D4,TMC2,COX5B,ATP8,SCNN1B,ATP6V1G1,SLC2A9,SLC4A10,NPY5R,LEPR,MME,SLCO2B1,SLCO1C1,RASL10B,SLC29A4,TAC4,CKMT2,TNNT3,MYOM2,NPTX2
		GO Biological Processes	GO:0002181	Cytoplasmic translation	-5.73684	-1.98995	10/148	RPL7A,RPL8,RPL12,RPL23A,RPL39,RPLP2,RPS19,RPS24,RPS27,RPL13A,SNU13,WDR74,SNRPB,NUDT21,NSUN4
		GO Biological Processes	GO:0055080	Cation homeostasis	-5.02177	-1.50233	21/731	CALB2,CALM2,CFTR,CNR1,FTH1,GRIA1,KCNK3,MELTF,NMB,S100A9,SCNN1B,TRPV1,F2RL3,ATP6V1G1,HEPH,RAMP3,SLC4A10,SELENOK,STEAP4,TAC4,UNC80,ACACB,MEST,TXN
		GO Biological Processes	GO:0007610	Behavior	-4.80937	-1.36912	18/581	ADCY3,ZFHX3,CNR1,GABRG2,GRIA1,LEPR,MME,NPTX2,NPY5R,TRPV1,DNAH11,NRXN2,NLGN1,DKK1,FOXB1,SLC4A10,ADGRF1,TAFA2
		GO Biological Processes	GO:0045824	Negative regulation of innate immune response	-4.19556	-1.11288	6/71	A2M,CR1,RPS19,TYRO3,VSIG4,HAVCR2,LBP,AKIRIN2,TRIM6,CNR1,NPY5R,PLA2G2A,S100A9,SELENOK,FNDC4,AKNA,CLEC4G,FCER2,F13A1,F2RL3,IL18R1,MIF,GPAM,SCNN1B,KDM5D,RNF168,TRIML2,PPIB,ADD2,ARHGDIG,MELTF
		GO Biological Processes	GO:0007268	Chemical synaptic transmission	-4.10175	-1.11288	19/720	CALB2,CBLN1,CNR1,GABRE,GABRG2,GRIA1,KCNC4,KCNK3,KCNQ3,MME,NPTX2,NPY5R,TRPV1,COLQ,NRXN2,CYP46A1,NLGN1,KCNIP2,SLC4A10
		GO Biological Processes	GO:0010799	Regulation of peptidyl-threonine phosphorylation	-4.01268	-1.0953	5/48	CALM2,CHI3L1,PPEF2,TRIM6,STOX1,TPD52L1,GPR132
		GO Biological Processes	GO:0051932	Synaptic transmission, GABAergic	-3.96934	-1.07315	5/49	CNR1,GABRE,GABRG2,NPY5R,NLGN1,ZFHX3,LEPR,CALM2,SUMO1
		GO Biological Processes	GO:0010739	Positive regulation of protein kinase A signaling	-3.86213	-1.00082	3/11	MIF,RAMP3,SPATC1L,TXN,DKK1,TRIM6,STOX1,STK32A,STK32C,CHI3L1
		GO Biological Processes	GO:0002679	Respiratory burst involved in defense response	-3.434	-0.692715	3/15	LBP,RPS19,SELENOK,CNR1,MIF,PLA2G2A,SCNN1B,TRPV1,VSIG4,HAVCR2,CHI3L1,IL18R1,AKIRIN2,NLRP2,TRIM6,GPAM
		GO Biological Processes	GO:0007018	Microtubule-based movement	-3.41113	-0.684088	12/385	ADCY3,AP3S1,KIF25,PLTP,DNAH11,DNAH7,KIF17,DNAI4,KIF19,DYNLT5,TAC4,FSIP2,CFAP74
		KEGG Pathway	ko04723	Retrograde endocannabinoid signaling	-3.35295	-0.65999	6/101	ADCY3,CNR1,GABRE,GABRG2,GRIA1,MAPK10,CBLN1,TRPV1,NLGN1,LEPR,NPY5R,F2RL3,CFTR,SLC4A10
		GO Biological Processes	GO:0051259	Protein complex oligomerization	-3.2753	-0.600964	9/238	ACACB,KCNC4,KIF25,MIF,RRM2,TRPV1,NUDT21,STEAP4,TMEM120A
		GO Biological Processes	GO:0098698	Postsynaptic specialization assembly	-2.9867	-0.41175	3/21	CBLN1,NRXN2,NLGN1,ADD2,GABRG2,COLQ,ADGRF1,PTPRF,DKK1,NFASC,ICAM3,MAPK10,KIF17,PKP1,GPBAR1
		GO Biological Processes	GO:0055072	Iron ion homeostasis	-2.85575	-0.311469	5/85	FTH1,MELTF,ATP6V1G1,HEPH,STEAP4,S100A9
		GO Biological Processes	GO:0070374	Positive regulation of ERK1 and ERK2 cascade	-2.84863	-0.311469	8/221	CHI3L1,MIF,NPY5R,PLA2G2A,MARCO,RAMP3,HAVCR2,GPBAR1,LMO3,PPEF2,MAPK10,TPD52L1,RBX1,DKK1
		GO Biological Processes	GO:0031349	Positive regulation of defense response	-2.8127	-0.29711	9/277	CNR1,LBP,NPY5R,PLA2G2A,RPS19,S100A9,AKIRIN2,HAVCR2,TRIM6,RPL39,MPEG1,TYRO3,FNDC4,AKNA,ALPL,SCNN1B,PPARGC1A,LSM5
		GO Biological Processes	GO:0051291	Protein heterooligomerization	-2.76116	-0.267031	3/25	RRM2,NUDT21,TMEM120A
		GO Biological Processes	GO:0032940	Secretion by cell	-2.71429	-0.256017	17/795	CBLN1,CFTR,CNR1,FOXD1,NMB,NPY5R,TNFAIP2,TYRO3,TRPV1,NRXN2,SCRN1,NLGN1,CKLF,FRMD4A,NECAB3,RASL10B,RAB3C
		KEGG Pathway	hsa04910	Insulin signaling pathway	-2.64962	-0.250758	6/138	ACACB,CALM2,MAPK10,PTPRF,PYGB,PPARGC1A,CNR1,LEPR,TRPV1,IL18R1,G0S2,NNMT,CFTR,MIF,PLTP,PDXK,CYP46A1,ACSM5,SPTLC3,SCNN1B,NXNL2
	Up-regulated in Pig	KEGG Pathway	hsa04610	Complement and coagulation cascades	-11.12	-7.20263	13/79	SERPINC1,C4BPA,CPB2,F2,F2RL2,F5,F13B,FGA,FGB,FGG,SERPIND1,KNG1,MASP2,APOH,HRG,TFPI2,APOA1,ARG1,GAP43,IL1A,TMEFF2,FLRT3,FERMT1,DRD3,GHSR,GRID2,TNFAIP6,SEMA7A,SMPDL3B,DCST1,BTC,KDF1,CRP
		GO Biological Processes	GO:1901615	Organic hydroxy compound metabolic process	-8.32365	-4.58236	25/533	APOA1,APOA4,CRYM,CYP2E1,CYP27A1,DAO,DDC,DRD3,GC,MT3,PON1,AKR1D1,STAR,SULT2A1,TTR,TYRP1,RDH16,MTMR7,SLC45A2,BCO1,HAO1,ACER1,RDH12,SDR16C5,DUOXA2,CYP2B6,SCP2D1
		GO Biological Processes	GO:0072378	Blood coagulation, fibrin clot formation	-7.30139	-3.78196	5/10	APOH,SERPINC1,FGA,FGB,FGG,CPB2,CD5L,APOA1,DMP1,GPM6B,HRG,BCAM,TECTA,ITGBL1,TMEFF2,FERMT1,ATXN3L,CRP,SLC6A4,ACE2,KNG1,CYP2J2,DRD3,F5,MYL1,S100A1,SH3GL2,SHOX2,APOA4,APOBEC1,ARG1,CYP2E1,IL1A,LCN2,MT3,PENK,PON1,STAR,UCP3,ACER1,F2,F2RL2,GHSR,PLA2G1B,STXBP5L,FAM3D,ACP4,CCL16,CCL24,TRIM63,DUOXA2,MAFA,SEMA7A,CHRNA4,IL13RA2,GNAI3,NTN1,C15orf62,NPTX1,XG,CRYM,TTR,FGL1,HHLA2,VTCN1
		GO Biological Processes	GO:0032787	Monocarboxylic acid metabolic process	-6.78507	-3.65298	24/595	APOA1,APOA4,APOC3,CYP2B6,CYP2E1,CYP2J2,CYP27A1,GHSR,PLA2G1B,PON3,AKR1D1,STAR,SULT2A1,TYRP1,UCP3,CYP4F8,SLC27A6,HAO2,HAO1,AGXT2,UGT2A3,ACSM4,PGAM4,ACOT6,MT3,SMPDL3A,PLCH1,SMPDL3B,BCO1,ACER1,CLPSL2,NTN1,RHOV,CHRNA4,DRD3,GPM6B,PON1,SLC6A4,SLCO1A2,ABCG4,SCP2D1,APOH,SH3GL2,BHMT,CRP,TDO2,F2RL2,C15orf62,FBP2,MTMR7,PLPPR5,F2,PIK3C2G
		GO Biological Processes	GO:0018958	Phenol-containing compound metabolic process	-6.17291	-3.18496	10/110	CRYM,CYP2E1,DAO,DDC,DRD3,STAR,SULT2A1,TYRP1,SLC45A2,DUOXA2
		GO Biological Processes	GO:0045861	Negative regulation of proteolysis	-6.02773	-3.0646	17/351	AHSG,AMBP,BIRC3,SERPINC1,CPB2,F2,SERPIND1,HRG,ITIH1,ITIH2,ITIH3,KNG1,MT3,SLPI,TFPI2,ACP4,SPINK9,APOA1,APOC3,PRSS22,DRD3,GNAI3,ANXA9
		GO Biological Processes	GO:0009636	Response to toxic substance	-4.85583	-2.14257	13/262	ALB,APOA4,ARG1,DDC,GUCY2C,LCN2,MT3,PENK,PON1,PON3,SLC6A4,STAR,RDH12,APOA1,SERPINC1,CTSV,GHSR,UCP3,CLPSL2,FGB,AHSG,APOBEC1,DRD3,GNAI3,GNRHR,PLA2G1B,HRH4,MGARP,CYP2E1,CHRNA4,WNT16,HAO1,FMO1,IL1A,SLPI,S100A14,CLCA1,PGR
		GO Biological Processes	GO:1901678	Iron coordination entity transport	-4.78258	-2.12048	4/14	HPX,HRG,LCN2,C1orf194,MT3,TCN1,REP15
		GO Biological Processes	GO:0044282	Small molecule catabolic process	-4.36997	-1.76316	15/378	APOBEC1,ARG1,CRYM,CYP27A1,DAO,MT3,PON1,PON3,AKR1D1,SULT2A1,TDO2,MTMR7,DHDH,HAO1,AGXT2,BHMT,PGAM4,CKM,DDC
		GO Biological Processes	GO:0042445	Hormone metabolic process	-4.26179	-1.67686	11/218	CRYM,AKR1D1,STAR,SULT2A1,TTR,RDH16,BCO1,ACE2,RDH12,SDR16C5,DUOXA2,FGA,FGB,FGG,GHSR,FAM3D,MAFA,CYP2B6,UGT2A3,CYP2E1,HAO1,AGXT2
		GO Biological Processes	GO:0019748	Secondary metabolic process	-4.11195	-1.55631	6/61	DDC,FMO1,PON3,STAR,TYRP1,SLC45A2,CYP2E1,TDO2
		GO Biological Processes	GO:2000377	Regulation of reactive oxygen species metabolic process	-4.0044	-1.46228	9/157	CRP,F2,GNAI3,LCN2,MT3,PON3,ACE2,NOXO1,DUOXA2,APOA4
		KEGG Pathway	hsa04080	Neuroactive ligand-receptor interaction	-3.96082	-1.46228	12/277	CHRNA4,CHRNB3,DRD3,F2,F2RL2,GHSR,GNRHR,GRIA2,GRID2,NMBR,CHRNA6,HRH4,ANXA9,NPFF,KIF5A,NPTX1,PENK,SLC6A4,STAR,ACP4,SFRP5,DKK2,WNT16,DCDC2,FERMT1,DEPDC1B,TRABD2B
		GO Biological Processes	GO:0006805	Xenobiotic metabolic process	-3.81682	-1.36184	7/98	CYP2B6,CYP2E1,CYP2J2,PON3,STAR,SULT2A1,SULT1C3,PLA2G1B,CYP4F8,FMO1,DHDH,UGT2A3,BCO1,SDR16C5,AKR1D1,SLC27A6
		GO Biological Processes	GO:0001964	Startle response	-3.72487	-1.29179	4/25	DRD3,GRID2,PENK,SLITRK6,CHRNA4,CHRNB3,STAR,GNAI3,HRH4,APOBEC1,CYP2E1,DDC
		GO Biological Processes	GO:0006953	Acute-phase response	-3.58418	-1.2251	5/49	AHSG,CRP,F2,IL1A,LCN2,SERPINC1
		GO Biological Processes	GO:0042493	Response to drug	-3.56277	-1.2136	14/399	AMH,APOA1,APOBEC1,ARG1,CPB2,CYP2B6,CYP2E1,CYP2J2,DDC,DRD3,LCN2,SLC6A4,STAR,TDO2,GNAI3
		GO Biological Processes	GO:0030203	Glycosaminoglycan metabolic process	-3.32161	-1.07168	7/118	ITIH1,ITIH2,ITIH3,B3GNT3,HS3ST6,PGLYRP2,CHST13
		GO Biological Processes	GO:1901888	Regulation of cell junction assembly	-3.16318	-0.96596	9/204	GHSR,GPM6B,GRID2,HRG,NTN1,FLRT3,ACE2,SLITRK6,AMIGO3,GAP43,SHOX2,STAR,SEMA7A,APOA1,CCL24,FERMT1,PLPPR5,TRABD2B,C15orf62
		GO Biological Processes	GO:0060284	Regulation of cell development	-3.05047	-0.881286	15/502	APOA1,DRD3,F2,FGA,FGB,FGG,MT3,SHOX2,STAR,TCP11,SEMA7A,NTN1,DLL3,HES2,RFLNA,GRID2,FLRT3,SLITRK6,AMIGO3,HRG,MAK,ACP4,SLC6A4
ULB	Up-regulated in Human	GO Biological Processes	GO:0042391	Regulation of membrane potential	-5.00172	-0.956937	16/434	CFTR,CNR1,GABRG2,GRIA1,KCNK3,KCNQ3,SCN4A,SCN4B,SUMO1,NLGN1,HEBP2,KCNIP2,KCNK15,PIP5KL1,STOX1,ABCB5,CALM2,KCNC4,MAOB,NPY5R,PRKG2,F2RL3,CACNA2D4,TMC2,C3,COX5B,ATP8,RYR3,SCNN1B,ATP6V1G1
		GO Biological Processes	GO:0002181	Cytoplasmic translation	-4.68774	-0.956937	9/148	RPL7A,RPL8,RPL12,RPL23A,RPL39,RPLP2,RPS24,RPS27,RPL13A,SNU13,SNRPB,NUDT21,NSUN4
		GO Biological Processes	GO:0010876	Lipid localization	-4.24619	-0.726752	15/448	ACACB,C3,CFTR,CYP19A1,LBP,LCAT,MEST,NME4,PLA2G2A,PLA2G5,RBP4,PRELID3A,OSBP2,SLCO1C1,SLC10A6,CNR1,MAOB,SLC29A4
		GO Biological Processes	GO:0007416	Synapse assembly	-4.04309	-0.60284	9/179	ADD2,GABRG2,NRCAM,COLQ,NRXN2,NLGN1,LGI2,LRFN4,ADGRF1,C3,DKK1,IGSF21,PKP1,GPBAR1
		GO Biological Processes	GO:0045161	Neuronal ion channel clustering	-3.80207	-0.436402	3/11	NRCAM,KCNIP2,GLDN,C3,CFTR,ANGPTL8,PLD6,IGSF21
		GO Biological Processes	GO:0055080	Cation homeostasis	-3.75172	-0.436402	19/731	CALB2,CALM2,CFTR,CNR1,EXT2,FTH1,GRIA1,KCNK3,MELTF,MT1X,RYR3,S100A9,SCNN1B,F2RL3,ATP6V1G1,HEPH,SELENOK,STEAP4,UNC80,ACACB,C3,MEST,TXN
		GO Biological Processes	GO:0010800	Positive regulation of peptidyl-threonine phosphorylation	-3.64639	-0.382228	4/30	CALM2,CHI3L1,TRIM6,STOX1,MIF,PRKG2,TXN,DKK1,STK32A,STK32C,SUMO1
		GO Biological Processes	GO:0019835	Cytolysis	-3.53528	-0.316876	4/32	CR1,LBP,LYZ,PLA2G2A,RPL39,MPEG1,S100A9,COLEC11,A2M,C3
		GO Biological Processes	GO:0002864	Regulation of acute inflammatory response to antigenic stimulus	-3.4682	-0.303706	3/14	C3,CNR1,NPY5R,GABRG2,NLGN1,LBP,PLA2G2A,PLA2G5,S100A9,AKIRIN2,TRIM6,A2M,CR1,TYRO3,SELENOK,AKNA,ASS1,ZFHX3
		KEGG Pathway	hsa00564	Glycerophospholipid metabolism	-3.38793	-0.303706	6/95	LCAT,PLA2G2A,PLA2G5,PEMT,AGPAT2,GPAM,PLAAT5,IP6K3,PIP5KL1,C3,ACACB,CFTR,CYP19A1,MIF,TM7SF2,CYP46A1,ACSM5
		KEGG Pathway	hsa04713	Circadian entrainment	-3.2689	-0.27814	6/100	ADCY3,CALM2,GRIA1,PRKG2,RYR3,RASD1,LYZ,CCND1,CACNA2D4,RBX1,STAG3
		GO Biological Processes	GO:0055076	Transition metal ion homeostasis	-3.2661	-0.27814	7/139	FTH1,MELTF,MT1X,S100A9,ATP6V1G1,HEPH,STEAP4
		GO Biological Processes	GO:0007158	Neuron cell-cell adhesion	-3.20653	-0.272673	3/17	NRXN2,NLGN1,ASTN2,LRFN4,CNR1,MAOB,SYN2,COLQ,CPLX1,SLC29A4,MAPK10,CALB2,GABRG2,GRIA1,KCNC4,KCNK3,KCNQ3,NPY5R,CYP46A1,KCNIP2,CFTR,RAB3C,PRKG2,ARHGEF16,CHMP4A,MRAP,TOMM22,CYP19A1,RBP4,TYRO3,SCRN1,CKLF,FRMD4A
		KEGG Pathway	hsa05418	Fluid shear stress and atherosclerosis	-3.10448	-0.247805	7/148	ASS1,CALM2,GSTM3,MAPK10,RNASE1,TXN,SUMO1,ASTN2,MRAP
		GO Biological Processes	GO:0060065	Uterus development	-3.05919	-0.220998	3/19	HOXA10,RBP4,GREB1L,TYRO3,CCND1,CYP19A1,DMRTA1
		GO Biological Processes	GO:0006837	Serotonin transport	-2.99185	-0.171384	3/20	CNR1,MAOB,SLC29A4,CALM2,NPY5R,PRKG2,SUMO1
		GO Biological Processes	GO:0030449	Regulation of complement activation	-2.8677	-0.134648	3/22	A2M,C3,CR1,CYCS,COLEC11,F2RL3,MELTF,S100A9,SUMO1,RBX1,AKIRIN2,NLRP2,ANGPTL8,CSTA,CPAMD8,TYRO3,NPY5R,CLEC4G
		GO Biological Processes	GO:0070372	Regulation of ERK1 and ERK2 cascade	-2.83904	-0.134648	10/315	CHI3L1,MIF,NPY5R,PLA2G2A,PLA2G5,ARHGEF5,MARCO,LMO3,GPBAR1,OR2AT4,TPD52L1,DKK1,MAPK10,RBX1
		GO Biological Processes	GO:0097479	Synaptic vesicle localization	-2.69646	-0.0801147	4/53	AP3S1,SYN2,NLGN1,TMEM230,MYO5C
		GO Biological Processes	GO:0051260	Protein homooligomerization	-2.58912	-0.0526295	7/182	ACACB,KCNC4,KIF25,MIF,RYR3,STEAP4,TMEM120A,NUDT21
	Up-regulated in Pig	KEGG Pathway	hsa04610	Complement and coagulation cascades	-7.68678	-3.76941	10/79	C4BPA,CPB2,F2RL2,F13B,FGA,FGB,FGG,SERPIND1,KNG1,MASP2,HRG,CLDN3,APOA1,DMP1,MYOC,PTN,TFPI2,GPM6B,ATXN3L,TECTA,ITGBL1,TMEFF2,AGT,CRP,ACE2,BTC,TRPV5,KDF1,IL1A,FLRT3,CD5L,GHSR,GRID2,CXCL13,SMPDL3B,DCST1,TNFSF9,VTCN1,CLECL1,CCL11,STAR,TCP11,DLL3,ZNF365,HES2,RFLNA,IL34,CRYM,GCG,TTR,FAM3D,MAFA,CCL24,C15orf62,SH3GL2,SLC6A17,EFNA2,DCDC2,SLITRK6,UNC5A,UNC5D,CFAP418,PENK,RYR2,ACER1,CYP2J2,S100A1,KCNA1,LCN2,…
		GO Biological Processes	GO:1901890	Positive regulation of cell junction assembly	-5.5543	-1.81302	9/104	AGT,CLDN3,GRID2,HRG,MYOC,FLRT3,ACE2,SLITRK6,AMIGO3,GHSR,GPM6B,APOA1,CCL11,CCL24,CCL26,CXCL13,CRACD,C15orf62,GJA10,PTN,FRMPD4,STAR,DLL3,ZNF365,HES2,IL34,PCDHGA4,UNC5D
		GO Biological Processes	GO:0032787	Monocarboxylic acid metabolic process	-4.79735	-1.49148	20/595	APOA1,APOC3,CYP2B6,CYP2J2,CYP7A1,GHSR,PON3,STAR,SULT2A1,TYRP1,UCP3,CYP4F8,SLC27A6,HAO2,HAO1,AGXT2,UGT2A3,ACSM4,PGAM4,ACOT6
		GO Biological Processes	GO:0010817	Regulation of hormone levels	-4.69399	-1.49148	18/506	AGT,CRYM,FGA,FGB,FGG,GCG,GHSR,STAR,SULT2A1,TTR,RDH16,BCO1,ACE2,FAM3D,SDR16C5,IYD,MAFA,DUOXA2,APOA1,CYP7A1,DAO,PON1,TYRP1,SLC45A2,HAO1,ACER1,CYP2B6,UGT2A3,AGXT2
		GO Biological Processes	GO:0071825	Protein-lipid complex subunit organization	-4.64159	-1.49148	6/51	AGT,APOA1,APOC3,PON1,SH3GL2,PLA2G7,CHRNA4,CYP7A1,EGF,GHSR,GPM6B,SLC18A1,STAR,ABCG4,RHOV,F2RL2,MYOC,C15orf62,CRP,B4GALNT1,SLC27A6,MFSD2B,CYP2B6,TDO2
		GO Biological Processes	GO:0018958	Phenol-containing compound metabolic process	-4.44649	-1.43221	8/110	CRYM,DAO,STAR,SULT2A1,TYRP1,SLC45A2,IYD,DUOXA2
		GO Biological Processes	GO:0030203	Glycosaminoglycan metabolic process	-4.22843	-1.24048	8/118	EGF,ITIH2,ITIH3,HS3ST3A1,B3GNT3,HS3ST6,PGLYRP2,CHST13
		GO Biological Processes	GO:0046530	Photoreceptor cell differentiation	-4.0754	-1.14344	6/64	DCX,PTN,PROM1,MFRP,OLFM3,CFAP418,ZIC1,WNT16,SLITRK6
		GO Biological Processes	GO:0042554	Superoxide anion generation	-3.87705	-1.11213	5/44	AGT,CRP,GNAI3,PON3,NOXO1,LCN2,ACE2,DUOXA2,S100A1,IL1A,CLCA4
		GO Biological Processes	GO:0002548	Monocyte chemotaxis	-3.85717	-1.11213	6/70	CCL11,CCL16,CCL24,PLA2G7,CCL26,S100A14,APOA1,EFNA2,SERPIND1,HRG,PIK3C2G,PTN,CXCL13,FLRT3,ACKR4,UNC5A,UNC5D,IL34,FGB,FGG,LCN2,TRIM63,AGT,EGF,FGA,GCG,MYOC,STMN2,CRACD,C15orf62,BIRC3,IL1A,IL13RA2,C1QTNF4,DCST1,AMH,TNFSF9,CPB2,GHSR,EHF,WNT16,KDF1,SDR16C5,STAR,UBD,GPM6B,RYR2,TMEFF2,BTC,MGARP,GADD45G,TLR7,HRH4,NRAP,RFLNA,CRP,KNG1,ACE2,CLDN3,KLHL41,GNAI3,RGS7,RGS16
		GO Biological Processes	GO:0001964	Startle response	-3.78155	-1.09462	4/25	GRID2,KCNA1,PENK,SLITRK6
		GO Biological Processes	GO:0014823	Response to activity	-3.65963	-1.08236	6/76	AGT,GCG,PTN,RYR2,STAR,UCP3,ACE2,KCNA1,LCN2,S100A1,CLCN1,GHSR,TLR7,SLITRK6,KLHL41,TRIM63,PON1
		GO Biological Processes	GO:0016042	Lipid catabolic process	-3.50735	-0.996515	12/321	APOA1,APOC3,CYP7A1,SULT2A1,PLA2G7,SMPDL3A,PLCH1,SMPDL3B,BCO1,HAO1,ACER1,CLPSL2,PON1,ENTPD8
		GO Biological Processes	GO:0045940	Positive regulation of steroid metabolic process	-3.46505	-0.970919	4/30	AGT,APOA1,CYP7A1,STAR,SULT2A1,PON1,GCG,GHSR,CYP2B6,RDH16,CPB2,CTSV,MAFA
		GO Biological Processes	GO:0071871	Response to epinephrine	-3.23543	-0.809413	3/15	PENK,RYR2,STAR,GNAI3,HRH4,CHRNA4
		GO Biological Processes	GO:0010951	Negative regulation of endopeptidase activity	-3.2109	-0.800634	10/252	AGT,BIRC3,SERPIND1,HRG,ITIH2,ITIH3,KNG1,SERPINB10,SLPI,TFPI2,CPB2,ACP4,APOA1,APOC3,CLDN3,PRSS22,GNAI3,PKIA,PTN,ANXA9,EGF
		GO Biological Processes	GO:0019748	Secondary metabolic process	-3.20612	-0.800634	5/61	FMO1,PON3,STAR,TYRP1,SLC45A2,ADAMTS20,DAO,APOA1,CYP7A1,ACER1
		GO Biological Processes	GO:0006805	Xenobiotic metabolic process	-3.06659	-0.742693	6/98	CYP2B6,CYP2J2,PON3,STAR,SULT2A1,SULT1C3,FMO1,BCO1,SDR16C5,GUCY2C,CYP4F8,AMH,APOA1,CPB2,LCN2,PTN,TDO2
		GO Biological Processes	GO:0003341	Cilium movement	-3.06347	-0.742693	8/175	DDX4,ODAD4,TTC29,DRC1,PRSS55,ENKUR,CCDC39,PGAM4,MGARP,SSX2IP,DCX
		GO Biological Processes	GO:2000147	Positive regulation of cell motility	-2.99358	-0.692881	16/582	AGT,CLDN3,EGF,LCN2,MYOC,PTN,CCL11,CCL24,PLA2G7,CCL26,CXCL13,S100A14,ARHGEF39,IL34,DUOXA2,PGAM4,ZNF365,CPB2,GHSR,HRG,TLR7,PENK
