# Supplementary material for: Dynamic chromatin architecture of the porcine adipose tissues with weight gain and loss
Source: Nat Commun. 2023 Jun 12;14:3457. doi: 10.1038/s41467-023-39191-0 (PMC10258790; doi:10.1038/s41467-023-39191-0)
Supplement: Supplementary file 17 — Supplementary Data 14 [file 41467_2023_39191_MOESM17_ESM.xlsx]

## Sheet: Data S14
Supplementary Data 14. Enhancer conservation for typical expanded human gene families.				Annotation of the conservation for enhancers (Human as reference)
				GOM				MAD				RAD				ULB
	Ensembl gene ID	Gene symbol	Promoter aligned	Number of all enhancers	Number of usage conserved enhancers	Number of only sequence conserved enhancers	Number of specific enhancers	Number of all enhancers	Number of usage conserved enhancers	Number of only sequence conserved enhancers	Number of specific enhancers	Number of all enhancers	Number of usage conserved enhancers	Number of only sequence conserved enhancers	Number of specific enhancers	Number of all enhancers	Number of usage conserved enhancers	Number of only sequence conserved enhancers	Number of specific enhancers
CEA gene family	ENSG00000079385	CEACAM1	yes	2	0	1	1	2	0	0	2	3	1	0	2	3	1	0	2
	ENSG00000170956	CEACAM3	yes	0	0	0	0	2	0	1	1	0	0	0	0	0	0	0	0
	ENSG00000105388	CEACAM5	yes	0	0	0	0	1	0	1	0	0	0	0	0	0	0	0	0
	ENSG00000086548	CEACAM6	yes	0	0	0	0	1	0	0	1	1	0	1	0	1	0	0	1
	ENSG00000007306	CEACAM7	yes	0	0	0	0	1	0	1	0	0	0	0	0	0	0	0	0
	ENSG00000124469	CEACAM8	yes	1	0	1	0	0	0	0	0	2	0	2	0	2	0	2	0
	ENSG00000170848	PSG6	yes	6	0	4	2	4	0	1	3	7	1	2	4	5	0	2	3
	ENSG00000221878	PSG7	yes	3	0	2	1	5	0	5	0	7	0	5	2	5	0	4	1
	ENSG00000105352	CEACAM4	no	1	/	/	/	0	/	/	/	0	/	/	/	0	/	/	/
	ENSG00000007129	CEACAM21	no	5	/	/	/	4	/	/	/	4	/	/	/	3	/	/	/
	ENSG00000231924	PSG1	no	7	/	/	/	9	/	/	/	12	/	/	/	13	/	/	/
	ENSG00000242221	PSG2	no	8	/	/	/	10	/	/	/	9	/	/	/	11	/	/	/
	ENSG00000221826	PSG3	no	12	/	/	/	9	/	/	/	15	/	/	/	8	/	/	/
	ENSG00000243137	PSG4	no	8	/	/	/	20	/	/	/	12	/	/	/	16	/	/	/
	ENSG00000204941	PSG5	no	4	/	/	/	5	/	/	/	11	/	/	/	9	/	/	/
	ENSG00000124467	PSG8	no	4	/	/	/	3	/	/	/	9	/	/	/	6	/	/	/
	ENSG00000183668	PSG9	no	8	/	/	/	11	/	/	/	14	/	/	/	11	/	/	/
	ENSG00000243130	PSG11	no	7	/	/	/	2	/	/	/	9	/	/	/	4	/	/	/
NBPF gene family	ENSG00000142794	NBPF3	yes	1	0	0	1	0	0	0	0	1	0	0	1	0	0	0	0
	ENSG00000186086	NBPF6	yes	34	0	0	34	28	0	0	28	40	0	0	40	26	0	0	26
	ENSG00000271425	NBPF10	yes	0	0	0	0	0	0	0	0	0	0	0	0	0	0	0	0
	ENSG00000263956	NBPF11	yes	2	0	0	2	8	0	0	8	6	0	0	6	3	0	0	3
	ENSG00000268043	NBPF12	yes	2	0	0	2	4	0	0	4	2	0	0	2	5	0	0	5
	ENSG00000270629	NBPF14	yes	2	0	0	2	4	0	0	4	0	0	0	0	0	0	0	0
	ENSG00000266338	NBPF15	yes	4	0	0	4	1	0	0	1	4	0	0	4	3	0	0	3
	ENSG00000271383	NBPF19	yes	5	0	1	4	2	0	0	2	5	0	0	5	4	0	0	4
	ENSG00000273136	NBPF26	yes	6	0	0	6	9	0	0	9	6	0	0	6	0	0	0	0
	ENSG00000219481	NBPF1	no	6	/	/	/	6	/	/	/	4	/	/	/	5	/	/	/
	ENSG00000196427	NBPF4	no	0	/	/	/	0	/	/	/	0	/	/	/	3	/	/	/
	ENSG00000269713	NBPF9	no	2	/	/	/	1	/	/	/	2	/	/	/	4	/	/	/
	ENSG00000162825	NBPF20	no	3	/	/	/	3	/	/	/	1	/	/	/	0	/	/	/
	ENSG00000271254	AC240274.1	no	0	/	/	/	0	/	/	/	0	/	/	/	0	/	/	/
AQPs gene family	ENSG00000259916	AL845331.2	yes	9	0	0	9	8	0	0	8	13	0	0	13	7	0	0	7
	ENSG00000165269	AQP7	yes	2	0	1	1	0	0	0	0	0	0	0	0	0	0	0	0
Note：If the gene promoters cannot be liftover from human to pig, the conservation of enhancers cannot be assessed thus indicated as "/".
