# Supplementary material for: Dynamic chromatin architecture of the porcine adipose tissues with weight gain and loss
Source: Nat Commun. 2023 Jun 12;14:3457. doi: 10.1038/s41467-023-39191-0 (PMC10258790; doi:10.1038/s41467-023-39191-0)
Supplement: Supplementary file 19 — Source data [file 41467_2023_39191_MOESM19_ESM.zip]

Archive with 49 entries (48 files):
- Source.data/
- Source.data/Figure 1.xlsx
- Source.data/Figure 2.xlsx
- Source.data/Figure 3.xlsx
- Source.data/Figure 4.xlsx
- Source.data/Figure 5.xlsx
- Source.data/Figure 6.xlsx
- Source.data/Supplementary Figure 1.xlsx
- Source.data/Supplementary Figure 10.xlsx
- Source.data/Supplementary Figure 11.xlsx
- Source.data/Supplementary Figure 12.xlsx
- Source.data/Supplementary Figure 13.xlsx
- Source.data/Supplementary Figure 14.xlsx
- Source.data/Supplementary Figure 15.xlsx
- Source.data/Supplementary Figure 16.xlsx
- Source.data/Supplementary Figure 17.xlsx
- Source.data/Supplementary Figure 18.xlsx
- Source.data/Supplementary Figure 19.xlsx
- Source.data/Supplementary Figure 2.xlsx
- Source.data/Supplementary Figure 20.xlsx
- Source.data/Supplementary Figure 21.xlsx
- Source.data/Supplementary Figure 22.xlsx
- Source.data/Supplementary Figure 23.xlsx
- Source.data/Supplementary Figure 24.xlsx
- Source.data/Supplementary Figure 25.xlsx
- Source.data/Supplementary Figure 26.xlsx
- Source.data/Supplementary Figure 27.xlsx
- Source.data/Supplementary Figure 28.xlsx
- Source.data/Supplementary Figure 29.xlsx
- Source.data/Supplementary Figure 3.xlsx
- Source.data/Supplementary Figure 30.xlsx
- Source.data/Supplementary Figure 31.xlsx
- Source.data/Supplementary Figure 32.xlsx
- Source.data/Supplementary Figure 33.xlsx
- Source.data/Supplementary Figure 34.xlsx
- Source.data/Supplementary Figure 35.xlsx
- Source.data/Supplementary Figure 36.xlsx
- Source.data/Supplementary Figure 37.xlsx
- Source.data/Supplementary Figure 38.xlsx
- Source.data/Supplementary Figure 39.xlsx
- Source.data/Supplementary Figure 4.xlsx
- Source.data/Supplementary Figure 40.xlsx
- Source.data/Supplementary Figure 41.xlsx
- Source.data/Supplementary Figure 42.xlsx
- Source.data/Supplementary Figure 5.xlsx
- Source.data/Supplementary Figure 6.xlsx
- Source.data/Supplementary Figure 7.xlsx
- Source.data/Supplementary Figure 8.xlsx
- Source.data/Supplementary Figure 9.xlsx
