# Supplementary material for: Dynamic chromatin architecture of the porcine adipose tissues with weight gain and loss
Source: Nat Commun. 2023 Jun 12;14:3457. doi: 10.1038/s41467-023-39191-0 (PMC10258790; doi:10.1038/s41467-023-39191-0)
Supplement: Supplementary file 19 — Source data [file 41467_2023_39191_MOESM19_ESM.zip › Source.data/Figure 1.xlsx]

## Sheet: Figure 1b
Figure 1b
Timepoint	WG pigs																																														WL pigs
	BH1	BH2	BH3	BH4	BH5	BH6	BH7	BH8	BH9	BH10	BH11	BH12	BH13	BH14	BH15	BH16	BH17	BH18	BH19	BH20	BH21	BH22	BH23	BH24	BH25	BH26	BH27	BH28	BH29	BH30	BH31	BH32	BH33	BH34	BH35	BH36	BH38	BH39	BH40	BH41	BH43	BH44	BH45	BH46	BH47	BH48	BJ1	BJ2	BJ3
0	60	68	73	62	69	67	64	77	75	70	71	71	73	77	78	72	73	75	76	78	78	75	74	82	90	70	73	80	77	63	65	75	73	82	75	77	79	83	81	77	90	85	76	83	74	79	67	64	81
2	68.8	75.7	77.2	71.6	70.8	81.8	73.1	82.3	87.1	79.9	74.6	76.3	82	89.5	87.8	83.1	83.4	83.1	82.4	84.7	93.1	83.1	84.8	91.2	72.2	79.1	88.2	80.5	92.2	90.3	83.9	81.3	91.7	87.5	88.8	86.8	91.5	93.3	92.3	91.2	91.1	93.3	91.5	100.8	93.6	98.1	78.6	76.6	85.7
4	76	84	87	73	77.5	90	81	86	90	90	81	86	93	90	96	89.9	88.8	89	86.5	99	101	90.6	83	90	80.5	87.6	99	91	97	98	94	92.8	97	95	100	93	106	105	101	100.5	99	112	104	102	104	118	83	79	95
6	83.5	88	91	81	86	94	87	95	100.7	98	87	96.5	96	105	107	99.9	100	98	96	102	111	103	95	101.9	89	97	111.3	94	111.6	109	103	93	101	108	114	105	111	119	117	111	105	115	120	115	123	135	86	93	101
8	86	112	93	87	89	99	91	102	107	104	90	101	105	111	109	106	98	105	102	110	110.7	109	112	105.5	99	103	118	97	111	112	105.8	115	118	113.3	115	111.5	125	121	119	118	107	135	127	130	135	143	95.4	98	101
10	88	86	93	94	93	104	90	104	111	104	95	99	110	113	115	103	108	108	109	112	115	118	115	106	107	112	125	108.7	116	127	117	122	115	123	99	118	125	127	131	127	99	141	124	137	140	145	96	99	101
12	90.8	93.5	94.7	94.8	96.3	98.9	97	96.6	112	106.1	101.2	101.4	109.6	114.8	116.2	107.3	107	103.5	104.8	113.4	118.3	117.3	114.8	112.7	110.5	115.6	127.8	106	118.7	120	117	121.6	124	124.4	113.3	110.2	123	123.2	130	128.6	107.3	142.2	136.7	136.6	126.1	155.3	96	101.7	104.7
14	89	101.5	101.5	100	100	103	103	107	111	109	105	103	110	106	118	112	115	120	107	121	120	127	122	117	115.5	123	136	120	124	128	120	129	129	134	125	131	139	141	142	136	124	145	149	143	159	169	98	106	111
16	90	96	99	97	97	104	106	108	113	107	104	108	113	111	116	113	111	119	112	123	123	127	124	116	118	120	139	118	123	121	125	129	131	128	128	128	136	137	141	139	133	150	144	149	159	165	100	105	106
18	91.9	99.4	95.4	98.7	100.7	108.4	104	108.4	112.8	109.5	148.8	112.9	113	116.6	116.5	118	115	120.2	115.9	123.7	124.2	126.7	126.7	123	122.6	123	123.2	120.5	127.3	143.3	130.5	133.6	136	137.8	135.4	131.8	140	103.3	144.4	147.5	140.9	152.7	153	156	163.7	167.3	108	105.9	104
20	98	103	100	101	107	110	109	115	115	116	115	119	118.5	124	120	130	118	127	123	130	130	130	130.8	130	131.7	131	132	130	134	137	138	139	143	143	146	141	147	150	152	155	153	163	163	161	169	182	111	111	112
22	100.38	103.05	95.35	105.95	107.25	113.35	113.45	113.75	118.65	114	116.7	122.7	122.65	125.75	123.5	123.37	121.6	124.35	136.1	135.7	126	132	132.3	131.7	143.7	144	138	142	147	135	132	144	134	134	154	149	153	168	153	156	168	169	161.25	167.65	172	184	114.6	117.7	113.5
[truncated: 7 more columns]

## Sheet: Figure 1c
Figure 1c
BJ1	BJ2	BJ3	BJ4	BJ5	BJ6	BJ7	BJ8	BJ9	BJ10	timepoint
114.6	117.7	113.5	116.6	128.5	121	125.75	126.5	127	131.05	0
100.6	102.6	99.8	102.6	106.2	105.6	108.4	111	109.6	114.8	2
95.67	99.23	95.93	98.47	100.75	102.21	104.26	106.15	105.16	110.26	4
91.91	97.49	94.89	95.75	98.26	100.18	101.42	104.86	101.98	107.85	6
87.52	95.45	89.23	86.2	89.97	91.06	96.82	100.92	98.76	105.57	8
83.65	90.78	85.85	88.01	89.9	93.77	92.64	96.47	94.49	98.33	12

## Sheet: Figure 1d
Figure 1d
Group	Sample	weight_at_slaughter
NC	CC1	70
	CC2	67
	CC3	64
	CC4	69
	BC1	69.5
	BC3	67.8
	BC4	69.4
	BC5	70.75
	BC6	70.2
	BC7	68.2
	BC8	74.5
	BC9	74.5
WG	BH1	100.38
	BH2	103.05
	BH3	95.35
	BH4	105.95
	BH5	107.25
	BH6	113.35
	BH7	113.45
	BH8	113.75
	BH9	118.65
	BH10	114
	BH11	116.7
	BH12	122.7
	BH13	122.65
	BH14	125.75
	BH15	123.5
	BH16	123.37
	BH17	121.6
	BH18	124.35
	BH19	136.1
	BH20	135.7
	BH21	126
	BH22	132
	BH23	132.3
	BH24	131.7
	BH25	143.7
	BH26	144
	BH27	138
	BH28	142
	BH29	147
	BH30	135
	BH31	132
	BH32	144
	BH33	134
	BH34	134
	BH35	154
	BH36	149
	BH38	153
	BH39	168
	BH40	153
	BH41	156
	BH43	168
	BH44	169
	BH45	161.25
	BH46	167.65
	BH47	172
	BH48	184
WL	BJ1	83.65
	BJ2	90.78
	BJ3	85.85
	BJ4	88.01
	BJ5	89.9
	BJ6	93.77
	BJ7	92.64
	BJ8	96.47
	BJ9	94.49
	BJ10	98.33

## Sheet: Figure 1f
Figure 1f
pig	volume	std
BH33-RAD	2.45837e+06	1.88436e+06
BJ7-MAD	1.28167e+06	639203
BH14-GOM	2.28855e+06	1.91262e+06
BH26-RAD	2.46977e+06	1.79604e+06
BH4-GOM	2.76414e+06	2.74276e+06
BH41-ULB	1.31777e+06	1.24596e+06
BH1-MAD	2.26964e+06	2.12843e+06
CC3-ULB	618128	446133
BH11-GOM	1.32944e+06	1.14841e+06
BH14-MAD	1.95648e+06	1.20032e+06
BH14-ULB	1.36879e+06	1.25379e+06
BH28-MAD	2.95276e+06	1.70907e+06
BH46-GOM	4.01637e+06	3.21258e+06
BH44-MAD	2.19756e+06	1.58783e+06
BH4-RAD	2.24928e+06	1.7665e+06
BH35-RAD	3.49956e+06	2.94435e+06
BH31-GOM	2.63578e+06	2.63712e+06
BH46-MAD	1.79888e+06	1.34108e+06
BH9-GOM	3.8672e+06	5.09202e+06
CC2-ULB	668487	296442
BH7-RAD	2.00749e+06	1.56836e+06
BH44-RAD	4.93483e+06	3.61992e+06
BH40-ULB	1.57209e+06	1.10404e+06
BH19-MAD	980476	924824
BJ5-RAD	2.15858e+06	1.32723e+06
BH5-GOM	1.69703e+06	1.40054e+06
BC8-MAD	1.04687e+06	870061
BH48-MAD	2.23262e+06	1.44664e+06
BH3-MAD	1.04293e+06	1.10321e+06
BH32-ULB	2.07553e+06	1.88508e+06
CC1-RAD	886147	518428
BJ10-GOM	1.37366e+06	965022
BH43-ULB	1.64379e+06	1.32933e+06
BJ8-RAD	1.28422e+06	617409
BJ2-GOM	965019	935029
BH45-GOM	2.46742e+06	2.14712e+06
BH33-ULB	2.15917e+06	3.20667e+06
BC6-ULB	447391	320859
BJ8-ULB	937200	781764
BH38-ULB	1.5174e+06	1.17793e+06
BJ2-ULB	1.35127e+06	1.33988e+06
BH16-GOM	2.76489e+06	2.61676e+06
BH19-GOM	1.63761e+06	1.86061e+06
BH19-RAD	2.95252e+06	1.7259e+06
BJ7-GOM	1.90588e+06	1.15718e+06
CC4-ULB	1.24735e+06	779138
BH28-RAD	2.77862e+06	1.75011e+06
BH20-MAD	2.53051e+06	2.24414e+06
BC7-GOM	443218	315751
BH13-ULB	1.49505e+06	1.03435e+06
BC6-MAD	738503	754429
BH30-GOM	2.22212e+06	1.72417e+06
BH43-GOM	1.9448e+06	1.71372e+06
BH5-RAD	1.89617e+06	1.47583e+06
BH6-MAD	1.57182e+06	1.33433e+06
BC1-MAD	416189	294717
BJ3-ULB	649578	451050
BH32-RAD	2.95809e+06	2.32038e+06
BH11-MAD	894811	582476
BH23-MAD	2.31991e+06	2.01015e+06
BH39-GOM	3.08146e+06	2.87414e+06
BH13-RAD	3.90831e+06	3.28174e+06
BH34-GOM	2.71009e+06	1.79343e+06
BH39-MAD	3.56009e+06	2.87785e+06
BJ4-RAD	2.0149e+06	1.31122e+06
BH40-RAD	5.12979e+06	3.52626e+07
CC1-MAD	963193	479937
BH5-MAD	1.76562e+06	2.48213e+06
BJ10-MAD	2.80006e+06	1.56061e+06
BC9-MAD	579567	336195
BC5-MAD	243760	124479
BH10-MAD	2.91176e+06	2.4183e+06
BH27-ULB	1.93996e+06	1.26229e+06
BH30-RAD	5.30589e+06	5.47375e+06
BJ2-MAD	942108	615934
BH45-RAD	2.46575e+06	1.52603e+06
BH33-MAD	1.35752e+06	1.02201e+06
BH15-MAD	1.63405e+06	1.30256e+06
BH47-RAD	3.63956e+06	3.12481e+06
BJ9-RAD	1.81158e+06	961958
BH36-GOM	1.19633e+06	1.35452e+06
BJ5-MAD	1.09702e+06	772776
BH48-ULB	1.55415e+06	1.10664e+06
BH44-ULB	2.53633e+06	1.51599e+06
BH45-MAD	1.79646e+06	1.41703e+06
BH15-GOM	4.25186e+06	1.07157e+07
BC5-GOM	703384	508824
BH38-RAD	2.73319e+06	2.64812e+06
BJ7-ULB	1.36137e+06	1.07654e+06
BH10-ULB	1.85278e+06	1.64954e+06
BC4-ULB	954805	683020
BH44-GOM	3.99031e+06	3.72188e+06
BJ10-RAD	1.9577e+06	1.19709e+06
BH20-ULB	1.39443e+06	1.25011e+06
BC1-ULB	348484	284260
BH38-MAD	2.78464e+06	2.12701e+06
BH40-MAD	886577	640055
BH31-ULB	2.29121e+06	1.61465e+06
BH34-MAD	2.1275e+06	2.03901e+06
BH11-RAD	2.12534e+06	1.34144e+06
BH9-ULB	1.22354e+06	857635
BH6-GOM	1.19059e+06	1.23342e+06
BH29-MAD	2.1078e+06	1.59137e+06
BJ6-GOM	1.09773e+06	798942
BH41-GOM	3.41222e+06	4.0684e+06
BH22-GOM	2.21918e+06	2.0441e+06
BH7-MAD	1.62446e+06	1.49577e+06
BH20-GOM	2.0204e+06	2.32961e+06
BH40-GOM	1.06386e+06	1.31414e+06
BH43-RAD	2.89951e+06	2.45879e+06
BJ3-GOM	873429	581908
BH12-GOM	1.66209e+06	1.89082e+06
BC4-MAD	593883	439840
BH5-ULB	1.20526e+06	1.14614e+06
BJ6-RAD	1.2063e+06	957935
BH21-RAD	3.06788e+06	2.16653e+06
BJ10-ULB	1.0907e+06	778739
BJ6-ULB	1.28111e+06	985497
BH8-GOM	1.54738e+06	1.37081e+06
BH27-GOM	3.35562e+06	3.89323e+06
BH46-ULB	1.20703e+06	924577
BH24-MAD	1.69596e+06	1.51091e+06
BJ9-MAD	805166	543617
CC3-MAD	472511	510408
BH32-GOM	2.64889e+06	2.77456e+06
BH2-RAD	3.00847e+06	3.35418e+06
BH17-GOM	1.60139e+06	1.62886e+06
CC4-GOM	1.87943e+06	1.06003e+06
CC3-GOM	717055	686913
BH31-RAD	4.08123e+06	4.39713e+06
CC2-RAD	626616	380083
BH7-GOM	2.56443e+06	4.42897e+06
BH18-ULB	1.4631e+06	1.29257e+06
BH2-MAD	1.76885e+06	1.26494e+06
CC1-GOM	730528	428183
BH26-MAD	2.01799e+06	1.46518e+06
CC2-MAD	764929	511999
BH31-MAD	3.64876e+06	4.76964e+06
BH48-RAD	3.07924e+06	1.97714e+06
BH33-GOM	1.91598e+06	1.21047e+06
BH26-GOM	2.1306e+06	1.56537e+06
BH43-MAD	1.76236e+06	1.19352e+06
BH23-GOM	2.56368e+06	2.36142e+06
BH1-GOM	2.41647e+06	1.78494e+06
CC3-RAD	520146	355627
BH13-MAD	2.64195e+06	1.80641e+06
BH14-RAD	1.65436e+06	1.2884e+06
BH3-RAD	866560	631557
BH38-GOM	1.81687e+06	1.59017e+06
BC1-GOM	386149	249968
BC5-RAD	1.30385e+06	963306
BC4-RAD	282235	216655
BH7-ULB	1.42723e+06	1.06816e+06
CC4-MAD	1.02048e+06	1.89381e+06
BH16-RAD	4.78767e+06	2.78542e+06
BH8-RAD	2.73621e+06	1.82338e+06
BH15-RAD	3.11708e+06	2.39156e+06
BJ1-GOM	546035	496020
BH27-RAD	1.92209e+06	1.69247e+06
BH11-ULB	1.19412e+06	1.01844e+06
BH24-GOM	1.95464e+06	3.25379e+06
BH9-MAD	1.77536e+06	1.61248e+06
BJ5-ULB	1.27687e+06	998478
BH4-MAD	1.72169e+06	1.12805e+06
BH28-GOM	1.82934e+06	2.48827e+06
BJ5-GOM	1.25069e+06	920771
BH9-RAD	4.4302e+06	2.99516e+06
BH27-MAD	1.48402e+06	1.05708e+06
BJ9-ULB	1.5674e+06	1.20166e+06
BH13-GOM	2.14675e+06	1.75326e+06
BH32-MAD	1.12031e+06	1.11149e+06
BC3-GOM	471192	394812
BH36-ULB	1.61309e+06	1.4667e+06
BH23-ULB	1.81337e+06	1.72314e+06
BH47-GOM	3.47143e+06	3.69221e+06
BJ1-ULB	920504	600465
BJ4-ULB	1.43006e+06	1.13806e+06
BH48-GOM	4.05487e+06	2.37187e+06
BC8-GOM	1.5444e+06	1.09387e+06
BH12-ULB	1.97857e+06	1.97696e+06
BH21-GOM	2.88625e+06	2.44924e+06
BJ1-MAD	1.32011e+06	852205
BC8-ULB	852503	488695
BH1-ULB	2.12177e+06	1.77485e+06
BH30-MAD	1.77711e+06	1.68992e+06
BJ9-GOM	1.1695e+06	761236
BH15-ULB	1.73468e+06	1.25104e+06
BH41-RAD	5.02792e+06	3.9331e+06
CC1-ULB	607769	423105
BH12-MAD	2.39062e+06	3.07196e+06
BC6-GOM	400144	364003
BH29-GOM	1.6844e+06	1.42711e+06
BH34-ULB	2.09182e+06	1.68105e+06
BH16-ULB	2.24974e+06	1.59153e+06
BH16-MAD	3.13956e+06	2.74902e+06
BH1-RAD	4.22396e+06	3.36754e+06
BH39-RAD	5.73719e+06	5.38671e+06
BJ3-MAD	531909	292287
BH25-GOM	4.02602e+06	4.20057e+06
BC7-MAD	169798	101676
BH22-ULB	1.93173e+06	2.51933e+06
BH17-MAD	2.38861e+06	2.72157e+06
BH2-GOM	2.10462e+06	1.38483e+06
BH6-RAD	3.56309e+06	3.1191e+06
BJ7-RAD	2.17734e+06	1.12073e+06
BC5-ULB	435302	271924
BC7-RAD	1.16162e+06	1.45238e+06
BH10-GOM	1.90178e+06	1.95613e+06
BH10-RAD	3.01204e+06	3.28994e+06
BJ6-MAD	992972	609010
BJ1-RAD	1.53208e+06	920479
BJ8-MAD	884368	549192
BH19-ULB	1.40644e+06	1.33798e+06
BH25-RAD	2.9677e+06	2.91199e+06
BJ8-GOM	1.47614e+06	1.09263e+06
BC4-GOM	502736	570704
BH17-ULB	1.48144e+06	1.29265e+06
BH2-ULB	2.03079e+06	1.42483e+06
BH21-ULB	1.50731e+06	1.03807e+06
BC3-RAD	1.01793e+06	688444
BH6-ULB	2.00439e+06	1.43752e+06
BC1-RAD	209829	229844
BH3-ULB	1.42452e+06	951412
BJ2-RAD	1.50812e+06	1.08214e+06
BJ3-RAD	439437	314723
BH35-GOM	2.98092e+06	1.27921e+06
BC7-ULB	821068	831251
BH34-RAD	4.4677e+06	4.46165e+06
BH46-RAD	4.13512e+06	4.10936e+06
CC2-GOM	549010	245219
BH3-GOM	2.02117e+06	2.02415e+06
BH8-ULB	2.0137e+06	1.36174e+06
BH25-ULB	1.60435e+06	1.49048e+06
BC9-ULB	689566	344252
BJ4-MAD	869723	493709
BC3-ULB	870235	533553
BC8-RAD	1.71178e+06	948771
BC6-RAD	632983	745547
BC9-RAD	420385	272387
BH39-ULB	2.59435e+06	2.05829e+06
BH36-RAD	2.45671e+06	1.90049e+06
BC3-MAD	537139	420123
BJ4-GOM	1.24511e+06	874702
BH20-RAD	4.54218e+06	3.34914e+06
CC4-RAD	1.52734e+06	1.09409e+06
BH24-ULB	1.9743e+06	1.65219e+06
BH47-ULB	1.74149e+06	1.44907e+06
BH18-GOM	3.14332e+06	3.61032e+06
BH18-RAD	3.36314e+06	3.12241e+06

## Sheet: Figure 1g
Figure 1g
ID	Dim 1	Dim 2	Sample	Tissue
1	-1.92178	-2.02591	GOM_BC7	GOM
2	-3.60039	-2.30403	GOM_BC1	GOM
3	-1.91642	-2.77832	GOM_BC4	GOM
4	-3.62734	-2.32	GOM_BC6	GOM
5	-2.21785	-3.11193	GOM_CC3	GOM
6	-3.4462	-1.8568	GOM_CC4	GOM
7	-3.16469	-2.41541	GOM_BC5	GOM
8	-3.59821	-2.39821	GOM_BC3	GOM
9	-3.54018	-2.26607	GOM_CC2	GOM
10	-1.57021	-2.62176	GOM_BC8	GOM
11	-3.58161	-2.25896	GOM_CC1	GOM
12	-1.21521	-3.4538	GOM_BH22	GOM
13	-1.29203	-2.27373	GOM_BH5	GOM
14	-0.841859	-2.07958	GOM_BH14	GOM
15	-1.3018	-1.88461	GOM_BH21	GOM
16	3.60486	0.490853	GOM_BH35	GOM
17	-1.80431	-2.18643	GOM_BH7	GOM
18	-1.96714	-0.608061	GOM_BH36	GOM
19	-1.3078	-2.50031	GOM_BH3	GOM
20	-0.015984	-2.434	GOM_BH18	GOM
21	-0.599657	-2.78578	GOM_BH38	GOM
22	-1.40646	-2.57269	GOM_BH4	GOM
23	-0.860024	-1.55199	GOM_BH46	GOM
24	-1.30738	-2.12854	GOM_BH19	GOM
25	-0.569462	-2.76075	GOM_BH41	GOM
26	-1.01573	-2.48809	GOM_BH43	GOM
27	-0.854313	-2.93202	GOM_BH17	GOM
28	-0.90931	-3.22109	GOM_BH2	GOM
29	-0.985009	-2.42394	GOM_BH33	GOM
30	-1.28051	-1.8673	GOM_BH25	GOM
31	-1.36075	-1.77187	GOM_BH27	GOM
32	-1.48999	-3.18905	GOM_BH31	GOM
33	-1.78208	-1.3606	GOM_BH23	GOM
34	-2.29152	-2.66159	GOM_BH6	GOM
35	-1.84387	-2.62174	GOM_BH11	GOM
36	-0.25573	-1.61023	GOM_BH39	GOM
37	-0.977165	-1.59458	GOM_BH47	GOM
38	-0.986678	-3.21784	GOM_BH26	GOM
39	-2.00703	-2.40258	GOM_BH30	GOM
40	-0.233568	-3.14746	GOM_BH1	GOM
41	-1.07543	-2.2707	GOM_BH12	GOM
42	-1.44212	-1.43356	GOM_BH8	GOM
43	-1.12874	-2.2766	GOM_BH10	GOM
44	0.102039	-3.45863	GOM_BH48	GOM
45	-0.909857	-2.41375	GOM_BH16	GOM
46	-1.53407	-1.31525	GOM_BH34	GOM
47	-0.556409	-2.68281	GOM_BH40	GOM
48	-0.728825	-2.63469	GOM_BH44	GOM
49	-0.632603	-2.81204	GOM_BH45	GOM
50	-2.28992	-1.32941	GOM_BH24	GOM
51	-0.739515	-1.79463	GOM_BH15	GOM
52	-1.98619	-1.827	GOM_BH28	GOM
53	-1.60086	-2.37014	GOM_BH9	GOM
54	-1.77612	-3.59574	GOM_BH13	GOM
55	-1.29174	-3.14812	GOM_BH20	GOM
56	-1.91006	-2.90748	GOM_BH29	GOM
57	-0.140443	-3.13367	GOM_BJ3	GOM
58	-1.48574	-2.70107	GOM_BJ6	GOM
59	-1.07543	-3.11499	GOM_BJ5	GOM
60	-0.925497	-3.76695	GOM_BJ2	GOM
61	-0.630122	-2.54955	GOM_BJ7	GOM
62	-0.78446	-2.66836	GOM_BJ1	GOM
63	-0.432251	-3.91035	GOM_BJ4	GOM
64	-0.843967	-4.07242	GOM_BJ8	GOM
65	-1.97227	-3.94866	GOM_BJ10	GOM
66	-2.40705	-2.39297	GOM_BJ9	GOM
67	1.35313	3.37369	ULB_BC7	ULB
68	0.457915	2.55857	ULB_BC1	ULB
69	0.729493	2.20562	ULB_BC4	ULB
70	2.92709	2.89644	ULB_BC6	ULB
71	1.80154	3.57455	ULB_BC9	ULB
72	3.17394	2.64613	ULB_CC3	ULB
73	1.09457	4.34175	ULB_CC4	ULB
74	0.788873	3.18636	ULB_BC5	ULB
75	3.27665	2.85139	ULB_BC3	ULB
76	0.340508	2.55552	ULB_CC2	ULB
77	1.27275	3.40686	ULB_BC8	ULB
78	1.17035	3.5837	ULB_CC1	ULB
79	2.06444	2.97264	ULB_BH22	ULB
80	0.266901	2.66313	ULB_BH5	ULB
81	-0.069021	2.45244	ULB_BH14	ULB
82	0.196732	3.04873	ULB_BH21	ULB
83	-0.511318	2.2671	ULB_BH7	ULB
84	0.294916	3.93942	ULB_BH36	ULB
85	0.0830712	2.28102	ULB_BH3	ULB
86	1.30426	2.49335	ULB_BH18	ULB
87	-0.399539	3.20006	ULB_BH38	ULB
88	-0.303198	2.89208	ULB_BH46	ULB
89	1.57631	2.7608	ULB_BH19	ULB
90	-0.461912	2.68768	ULB_BH41	ULB
91	-1.35096	3.23603	ULB_BH43	ULB
92	-0.0613278	2.32144	ULB_BH17	ULB
93	1.13599	3.31619	ULB_BH2	ULB
94	-0.0632612	3.5463	ULB_BH33	ULB
95	0.841438	3.79873	ULB_BH25	ULB
96	0.580539	3.87643	ULB_BH27	ULB
97	-0.299153	3.29447	ULB_BH31	ULB
98	0.74359	3.49989	ULB_BH23	ULB
99	-0.922715	3.50746	ULB_BH6	ULB
100	0.133494	2.24602	ULB_BH11	ULB
101	-0.249989	3.2323	ULB_BH39	ULB
102	-0.250117	3.54953	ULB_BH47	ULB
103	0.322392	2.47699	ULB_BH1	ULB
104	0.573298	2.54371	ULB_BH12	ULB
105	-0.611514	3.75539	ULB_BH8	ULB
106	-0.0309119	2.45384	ULB_BH10	ULB
107	-0.773975	3.03945	ULB_BH48	ULB
108	-0.0329509	2.64878	ULB_BH16	ULB
109	0.56496	3.91794	ULB_BH34	ULB
110	-0.314007	2.81406	ULB_BH40	ULB
111	-0.278499	2.96106	ULB_BH44	ULB
112	0.977953	4.02391	ULB_BH24	ULB
113	0.473508	2.26945	ULB_BH15	ULB
114	0.854993	2.43313	ULB_BH9	ULB
115	-0.88603	2.91561	ULB_BH13	ULB
116	1.69474	2.09753	ULB_BH20	ULB
117	1.05139	2.65131	ULB_BJ3	ULB
118	-1.58286	2.47819	ULB_BJ6	ULB
119	-0.424899	2.1372	ULB_BJ5	ULB
120	-0.669592	2.13233	ULB_BJ2	ULB
121	-0.757978	2.19615	ULB_BJ7	ULB
122	0.261005	1.71443	ULB_BJ1	ULB
123	0.983354	2.34923	ULB_BJ4	ULB
124	-1.02538	2.2311	ULB_BJ8	ULB
125	1.25692	1.91003	ULB_BJ10	ULB
126	-1.48059	2.46324	ULB_BJ9	ULB
127	3.22169	-1.22845	MAD_BC7	MAD
128	-2.53525	-0.483509	MAD_BC1	MAD
129	1.05133	-4.47087	MAD_BC4	MAD
130	-0.872493	-0.130779	MAD_BC6	MAD
131	-1.16066	0.119533	MAD_BC9	MAD
132	2.03253	-1.39978	MAD_CC3	MAD
133	3.25843	1.70786	MAD_CC4	MAD
134	-0.794187	-0.353549	MAD_BC5	MAD
135	-3.73225	-1.52532	MAD_BC3	MAD
136	-1.51653	-0.0125097	MAD_CC2	MAD
137	2.64224	0.139933	MAD_BC8	MAD
138	-0.37121	-0.0035964	MAD_CC1	MAD
139	-0.788983	0.141233	MAD_BH5	MAD
140	-0.26328	-0.292085	MAD_BH14	MAD
141	-0.164876	-0.439231	MAD_BH7	MAD
142	-0.578199	-0.14155	MAD_BH3	MAD
143	0.305176	-1.37398	MAD_BH38	MAD
144	-0.613215	0.471248	MAD_BH4	MAD
145	-0.122519	-0.921386	MAD_BH46	MAD
146	-1.24047	0.0690352	MAD_BH19	MAD
147	0.670173	-1.25438	MAD_BH43	MAD
148	-0.359676	-0.431534	MAD_BH17	MAD
149	-0.227029	-0.584516	MAD_BH2	MAD
150	-0.00428707	-0.769941	MAD_BH33	MAD
151	-1.14874	-0.44356	MAD_BH27	MAD
152	1.84996	-3.17624	MAD_BH31	MAD
153	-0.498482	-0.177989	MAD_BH23	MAD
154	1.45882	-1.78437	MAD_BH6	MAD
155	-0.363007	-0.805024	MAD_BH11	MAD
156	0.0311691	-1.1574	MAD_BH39	MAD
157	0.414673	-0.420761	MAD_BH26	MAD
158	-0.795969	-0.584556	MAD_BH30	MAD
159	0.727953	-2.0481	MAD_BH1	MAD
160	-0.557656	0.309489	MAD_BH12	MAD
161	-0.205635	-0.62543	MAD_BH10	MAD
162	0.570622	-3.36558	MAD_BH48	MAD
163	-0.0764158	-0.38802	MAD_BH16	MAD
164	0.0213341	-1.26925	MAD_BH34	MAD
165	1.30864	-2.46617	MAD_BH40	MAD
166	0.252044	-1.15321	MAD_BH44	MAD
167	0.196779	-1.44344	MAD_BH45	MAD
168	-0.718312	-0.423063	MAD_BH24	MAD
169	-0.404471	-0.575525	MAD_BH15	MAD
170	-2.01974	-0.136278	MAD_BH28	MAD
171	-1.1212	0.231357	MAD_BH9	MAD
172	0.584464	-1.89768	MAD_BH13	MAD
173	2.69708	-0.283262	MAD_BH20	MAD
174	1.26048	-1.33623	MAD_BH29	MAD
175	1.06549	-4.46892	MAD_BJ3	MAD
176	1.89953	-3.24829	MAD_BJ6	MAD
177	0.442574	-0.868276	MAD_BJ5	MAD
178	1.57917	-1.23795	MAD_BJ2	MAD
179	1.89719	-3.2408	MAD_BJ7	MAD
180	1.83585	-3.1623	MAD_BJ1	MAD
181	2.14007	-2.02937	MAD_BJ4	MAD
182	0.618342	-0.310306	MAD_BJ8	MAD
183	0.53407	-1.35922	MAD_BJ10	MAD
184	0.857527	-1.51276	MAD_BJ9	MAD
185	2.27622	0.584348	RAD_BC7	RAD
186	3.4212	2.24789	RAD_BC1	RAD
187	1.7388	1.38496	RAD_BC4	RAD
188	-2.07687	1.31535	RAD_BC6	RAD
189	3.1915	2.04448	RAD_BC9	RAD
190	2.29414	1.59791	RAD_CC3	RAD
191	3.15507	1.61215	RAD_CC4	RAD
192	3.2919	2.15845	RAD_BC5	RAD
193	3.3377	2.31762	RAD_BC3	RAD
194	0.630416	0.915244	RAD_CC2	RAD
195	0.514944	0.842906	RAD_BC8	RAD
196	3.37979	2.21708	RAD_CC1	RAD
197	-0.190623	1.06457	RAD_BH5	RAD
198	0.837582	0.733865	RAD_BH14	RAD
199	1.41778	1.30095	RAD_BH21	RAD
200	-0.782899	1.42714	RAD_BH35	RAD
201	0.0691656	0.249601	RAD_BH7	RAD
202	1.93658	0.0692657	RAD_BH36	RAD
203	-0.407777	1.00454	RAD_BH3	RAD
204	-1.00523	1.20983	RAD_BH18	RAD
205	0.917382	-0.523433	RAD_BH38	RAD
206	0.197479	0.969053	RAD_BH4	RAD
207	0.174803	0.593835	RAD_BH46	RAD
208	-0.305402	1.06925	RAD_BH19	RAD
209	0.935608	-0.607676	RAD_BH41	RAD
210	1.02523	-0.558947	RAD_BH43	RAD
211	-0.0431795	0.803805	RAD_BH2	RAD
212	-0.861875	1.25009	RAD_BH33	RAD
213	-0.380448	1.29916	RAD_BH25	RAD
214	-1.59141	1.14437	RAD_BH27	RAD
215	1.13999	0.928549	RAD_BH31	RAD
216	-0.442948	1.21975	RAD_BH6	RAD
217	-0.0624877	0.803846	RAD_BH11	RAD
218	0.862661	-0.391513	RAD_BH39	RAD
219	1.43353	0.0467383	RAD_BH47	RAD
220	1.9713	1.03377	RAD_BH26	RAD
221	3.12715	-0.945196	RAD_BH30	RAD
222	0.932772	1.11504	RAD_BH1	RAD
223	0.105295	1.07137	RAD_BH8	RAD
224	0.989149	0.356038	RAD_BH10	RAD
225	1.79866	-0.60526	RAD_BH48	RAD
226	0.844367	1.02929	RAD_BH16	RAD
227	0.59645	0.206506	RAD_BH34	RAD
228	0.61514	0.34344	RAD_BH40	RAD
229	1.16551	0.966107	RAD_BH44	RAD
230	0.455711	0.75094	RAD_BH45	RAD
231	0.640803	0.78383	RAD_BH15	RAD
232	-0.731453	1.11667	RAD_BH28	RAD
233	-0.114502	0.765426	RAD_BH9	RAD
234	1.60088	1.00228	RAD_BH13	RAD
235	1.97098	0.900772	RAD_BH20	RAD
236	1.13455	0.144687	RAD_BJ3	RAD
237	0.208453	0.618418	RAD_BJ6	RAD
238	1.69762	0.949803	RAD_BJ5	RAD
239	1.7795	-0.279962	RAD_BJ2	RAD
240	0.83067	0.435873	RAD_BJ7	RAD
241	0.407766	0.435734	RAD_BJ1	RAD
242	2.00333	1.17517	RAD_BJ4	RAD
243	1.06296	0.17868	RAD_BJ8	RAD
244	-1.69205	0.818256	RAD_BJ10	RAD
245	1.12877	0.562383	RAD_BJ9	RAD

## Sheet: Figure 1h
Figure 1h
ID	Dim 1	Dim 2	Sample	Tissue
1	5.15944	0.862314	GOM_CC3	GOM
2	5.21651	0.626591	GOM_CC2	GOM
3	4.49539	1.71299	GOM_BC3	GOM
4	4.17858	2.33886	GOM_BC7	GOM
5	4.76643	0.817174	GOM_CC4	GOM
6	4.4017	2.20992	GOM_BC4	GOM
7	5.31028	1.32573	GOM_BC1	GOM
8	5.17629	0.839981	GOM_CC1	GOM
9	5.1202	1.61972	GOM_BC6	GOM
10	-0.277431	-3.43322	GOM_BC5	GOM
11	4.39958	1.72746	GOM_BC8	GOM
12	3.94796	1.7424	GOM_BH3	GOM
13	4.06015	0.747307	GOM_BH1	GOM
14	0.662277	-2.01396	GOM_BH2	GOM
15	3.60884	1.39085	GOM_BH4	GOM
16	3.89299	0.987812	GOM_BH5	GOM
17	4.57126	0.37667	GOM_BH6	GOM
18	-2.521	-5.72377	GOM_BH7	GOM
19	4.33537	1.35861	GOM_BH8	GOM
20	4.2823	0.507049	GOM_BH10	GOM
21	-2.60563	-5.67818	GOM_BH11	GOM
22	3.00699	0.86477	GOM_BH9	GOM
23	3.44583	0.733362	GOM_BH17	GOM
24	3.1145	0.526245	GOM_BH13	GOM
25	0.371533	-2.8922	GOM_BH12	GOM
26	1.80777	-1.57203	GOM_BH16	GOM
27	4.41783	-0.422001	GOM_BH15	GOM
28	2.64382	1.13045	GOM_BH18	GOM
29	4.49151	0.165077	GOM_BH14	GOM
30	3.31516	-0.0914581	GOM_BH21	GOM
31	3.60183	0.739922	GOM_BH24	GOM
32	-0.00828541	-3.32957	GOM_BH22	GOM
33	3.55317	1.76706	GOM_BH31	GOM
34	3.48822	-0.466836	GOM_BH23	GOM
35	3.95166	0.742318	GOM_BH33	GOM
36	-2.70376	-5.53504	GOM_BH34	GOM
37	4.97485	0.53997	GOM_BH30	GOM
38	2.74257	0.719291	GOM_BH20	GOM
39	4.50292	0.974897	GOM_BH19	GOM
40	3.03171	1.32047	GOM_BH27	GOM
41	3.47753	0.657242	GOM_BH28	GOM
42	4.56033	-0.0950819	GOM_BH25	GOM
43	3.56549	0.451785	GOM_BH32	GOM
44	5.24963	0.13188	GOM_BH26	GOM
45	5.57666	0.363462	GOM_BH29	GOM
46	-2.64254	-5.67757	GOM_BH36	GOM
47	4.74015	0.986894	GOM_BH38	GOM
48	4.09387	0.557582	GOM_BH40	GOM
49	-2.63827	-5.67216	GOM_BH35	GOM
50	3.0532	0.0251705	GOM_BH41	GOM
51	4.05612	1.5494	GOM_BH45	GOM
52	3.23163	1.51496	GOM_BH46	GOM
53	4.37267	0.520312	GOM_BH43	GOM
54	4.28694	1.25242	GOM_BH39	GOM
55	-0.590545	-3.10981	GOM_BH44	GOM
56	-0.403256	-3.80573	GOM_BH47	GOM
57	4.59239	1.7021	GOM_BH48	GOM
58	2.36824	-0.848674	GOM_BJ1	GOM
59	1.60345	-2.30896	GOM_BJ3	GOM
60	1.30986	-2.2709	GOM_BJ4	GOM
61	0.877617	-3.02914	GOM_BJ5	GOM
62	4.33087	0.00719486	GOM_BJ2	GOM
63	0.735024	-2.59783	GOM_BJ7	GOM
64	0.93143	-3.07017	GOM_BJ6	GOM
65	5.52627	-0.57545	GOM_BJ9	GOM
66	4.88374	-0.0478087	GOM_BJ8	GOM
67	4.89532	1.17251	GOM_BJ10	GOM
68	3.12126	3.46652	MAD_CC3	MAD
69	1.83522	2.44444	MAD_CC2	MAD
70	2.57274	3.23104	MAD_BC3	MAD
71	-1.17171	-4.34877	MAD_BC7	MAD
72	-1.7984	-3.70897	MAD_CC4	MAD
73	3.50761	3.37865	MAD_BC4	MAD
74	3.05809	3.22508	MAD_BC1	MAD
75	-0.595361	-2.60281	MAD_CC1	MAD
76	2.46076	3.66798	MAD_BC6	MAD
77	-0.626895	-2.72419	MAD_BC5	MAD
78	2.58067	2.31561	MAD_BC8	MAD
79	2.02276	3.13594	MAD_BC9	MAD
80	-0.415871	-1.26374	MAD_BH3	MAD
81	1.15952	2.82407	MAD_BH1	MAD
82	-1.00436	-2.93143	MAD_BH2	MAD
83	-0.449366	-1.44784	MAD_BH4	MAD
84	0.457528	-0.590521	MAD_BH5	MAD
85	0.943346	1.85354	MAD_BH6	MAD
86	-1.53672	-2.98572	MAD_BH7	MAD
87	-1.65545	-3.08141	MAD_BH10	MAD
88	-1.10716	-2.5943	MAD_BH11	MAD
89	0.616149	1.60928	MAD_BH9	MAD
90	-1.839	-3.0761	MAD_BH17	MAD
91	0.87121	1.02605	MAD_BH13	MAD
92	-1.10895	-3.32036	MAD_BH12	MAD
93	1.13777	1.74585	MAD_BH16	MAD
94	-0.966134	-2.59877	MAD_BH15	MAD
95	-0.625999	-1.43966	MAD_BH14	MAD
96	1.9282	2.09832	MAD_BH24	MAD
97	1.9406	1.35267	MAD_BH31	MAD
98	-1.92105	-3.36479	MAD_BH23	MAD
99	1.54525	1.20105	MAD_BH33	MAD
100	1.95946	1.38883	MAD_BH34	MAD
101	1.9078	1.70864	MAD_BH30	MAD
102	1.19252	2.00285	MAD_BH20	MAD
103	0.840388	1.29552	MAD_BH19	MAD
104	2.32533	1.56855	MAD_BH27	MAD
105	1.43963	1.32709	MAD_BH28	MAD
106	-0.297908	-0.789048	MAD_BH32	MAD
107	1.63978	-0.419444	MAD_BH26	MAD
108	2.3632	1.86453	MAD_BH29	MAD
109	1.65107	2.41946	MAD_BH38	MAD
110	1.28228	2.04023	MAD_BH40	MAD
111	1.75185	2.40889	MAD_BH45	MAD
112	1.92515	2.71436	MAD_BH46	MAD
113	1.19063	2.00248	MAD_BH43	MAD
114	1.43935	0.832144	MAD_BH39	MAD
115	-1.25581	-2.72962	MAD_BH44	MAD
116	1.15255	1.60923	MAD_BH48	MAD
117	0.138411	-0.870102	MAD_BJ1	MAD
118	-0.0994266	-1.50299	MAD_BJ3	MAD
119	0.0530457	-1.29009	MAD_BJ4	MAD
120	-0.434087	-1.96247	MAD_BJ5	MAD
121	0.552297	0.900337	MAD_BJ2	MAD
122	-0.050493	-1.78554	MAD_BJ7	MAD
123	-0.505982	-1.96764	MAD_BJ6	MAD
124	0.662366	1.08336	MAD_BJ9	MAD
125	-0.162739	-1.60325	MAD_BJ8	MAD
126	0.965201	2.40037	MAD_BJ10	MAD
127	-0.337778	3.97635	RAD_CC3	RAD
128	0.00602747	3.63006	RAD_CC2	RAD
129	0.295884	3.678	RAD_BC3	RAD
130	-0.0579872	3.56084	RAD_BC7	RAD
131	-1.04441	0.537128	RAD_CC4	RAD
132	-0.07511	4.01052	RAD_BC4	RAD
133	-0.360683	3.99654	RAD_BC1	RAD
134	0.067609	2.24815	RAD_CC1	RAD
135	-0.122562	3.70213	RAD_BC6	RAD
136	0.102865	3.57461	RAD_BC5	RAD
137	-1.78412	-2.54567	RAD_BC8	RAD
138	-1.50318	-3.76526	RAD_BC9	RAD
139	-1.85717	-2.18766	RAD_BH3	RAD
140	1.08798	3.19045	RAD_BH1	RAD
141	1.49807	4.56029	RAD_BH2	RAD
142	-1.79434	-2.61429	RAD_BH4	RAD
143	-0.572946	-0.654005	RAD_BH5	RAD
144	1.16992	3.29682	RAD_BH6	RAD
145	-2.45615	-3.53148	RAD_BH7	RAD
146	1.34775	2.40325	RAD_BH8	RAD
147	-2.05281	-2.9753	RAD_BH10	RAD
148	0.543852	2.91524	RAD_BH11	RAD
149	0.855904	2.79936	RAD_BH9	RAD
150	1.38261	3.75804	RAD_BH13	RAD
151	-0.371203	2.50038	RAD_BH16	RAD
152	-1.91311	-2.83808	RAD_BH15	RAD
153	0.45491	2.50697	RAD_BH18	RAD
154	0.166069	2.24167	RAD_BH14	RAD
155	0.546711	2.34889	RAD_BH21	RAD
156	-2.45957	-3.60593	RAD_BH31	RAD
157	-2.56002	-3.75188	RAD_BH33	RAD
158	0.869081	3.01088	RAD_BH34	RAD
159	-2.70355	-3.97849	RAD_BH30	RAD
160	-2.17168	-2.86342	RAD_BH20	RAD
161	1.2532	3.45814	RAD_BH19	RAD
162	0.212727	1.9421	RAD_BH27	RAD
163	-2.18068	-3.29903	RAD_BH28	RAD
164	-2.48773	-3.42882	RAD_BH25	RAD
165	-2.87713	-3.87253	RAD_BH32	RAD
166	0.490825	2.60752	RAD_BH26	RAD
167	-2.90466	-5.13128	RAD_BH36	RAD
168	-2.8682	-5.22214	RAD_BH38	RAD
169	1.09887	3.58615	RAD_BH40	RAD
170	-2.89613	-5.15872	RAD_BH35	RAD
171	-2.8992	-4.04195	RAD_BH41	RAD
172	1.5213	3.51233	RAD_BH45	RAD
173	1.69837	4.32702	RAD_BH46	RAD
174	0.559714	2.9134	RAD_BH43	RAD
175	-0.185667	2.1108	RAD_BH39	RAD
176	0.189112	2.72223	RAD_BH44	RAD
177	-2.8815	-5.19983	RAD_BH47	RAD
178	-2.39777	-3.56072	RAD_BH48	RAD
179	-0.260452	1.50284	RAD_BJ1	RAD
180	0.108219	0.357652	RAD_BJ3	RAD
181	-0.174117	1.21143	RAD_BJ4	RAD
182	-0.617462	-0.919113	RAD_BJ5	RAD
183	0.00645013	0.800451	RAD_BJ2	RAD
184	-1.62868	-2.02708	RAD_BJ7	RAD
185	0.125476	1.22323	RAD_BJ6	RAD
186	0.262365	0.935941	RAD_BJ9	RAD
187	0.315551	1.17473	RAD_BJ8	RAD
188	-0.191913	1.47074	RAD_BJ10	RAD
189	-1.71542	2.12272	ULB_CC3	ULB
190	-3.78195	0.457502	ULB_CC2	ULB
191	-3.72968	0.60283	ULB_BC3	ULB
192	-3.23953	0.0781706	ULB_BC7	ULB
193	-4.21074	0.419738	ULB_CC4	ULB
194	-3.3047	0.643809	ULB_BC4	ULB
195	-3.2872	1.51215	ULB_BC1	ULB
196	-4.15304	0.0282693	ULB_CC1	ULB
197	-3.34578	1.02163	ULB_BC6	ULB
198	-3.26351	-0.468202	ULB_BC5	ULB
199	-3.29172	-0.336918	ULB_BC8	ULB
200	-3.95173	0.39324	ULB_BC9	ULB
201	-3.65273	-0.5281	ULB_BH3	ULB
202	-3.1788	-0.535794	ULB_BH1	ULB
203	-3.50959	0.0353366	ULB_BH2	ULB
204	-3.98547	-1.07201	ULB_BH5	ULB
205	-3.39916	-1.80278	ULB_BH6	ULB
206	-3.74948	-0.586946	ULB_BH7	ULB
207	-3.74661	-1.74717	ULB_BH8	ULB
208	-2.97508	-2.25885	ULB_BH10	ULB
209	-3.41384	-0.479064	ULB_BH11	ULB
210	-3.56497	-1.18252	ULB_BH9	ULB
211	-4.41434	0.363655	ULB_BH17	ULB
212	-3.7124	-0.675611	ULB_BH13	ULB
213	-4.08763	-1.98462	ULB_BH12	ULB
214	-4.00516	-1.04675	ULB_BH16	ULB
215	-4.51598	-0.738725	ULB_BH15	ULB
216	-4.36196	-0.517014	ULB_BH18	ULB
217	-3.48078	-0.966412	ULB_BH14	ULB
218	-4.42543	-0.371268	ULB_BH21	ULB
219	-3.85599	-1.2679	ULB_BH24	ULB
220	-4.55953	-0.226383	ULB_BH22	ULB
221	-2.15263	2.75482	ULB_BH31	ULB
222	-3.82072	-1.36325	ULB_BH23	ULB
223	-2.61713	2.53071	ULB_BH33	ULB
224	-2.00532	2.90274	ULB_BH34	ULB
225	-2.91078	0.376775	ULB_BH20	ULB
226	-2.12203	2.0247	ULB_BH19	ULB
227	-5.26797	0.207172	ULB_BH27	ULB
228	-4.06909	-2.31822	ULB_BH25	ULB
229	-5.30704	-1.38593	ULB_BH32	ULB
230	-5.33739	-0.431885	ULB_BH36	ULB
231	-5.01252	-1.2969	ULB_BH38	ULB
232	-1.66025	2.48845	ULB_BH40	ULB
233	-3.29806	-2.16885	ULB_BH41	ULB
234	-1.57819	2.61946	ULB_BH46	ULB
235	-3.66569	-0.701113	ULB_BH43	ULB
236	-5.21305	-0.236051	ULB_BH39	ULB
237	-3.37432	-1.5755	ULB_BH44	ULB
238	-3.44889	-0.229518	ULB_BH47	ULB
239	-3.61536	-2.49688	ULB_BH48	ULB
240	-2.08027	-1.55146	ULB_BJ1	ULB
241	-2.41818	-0.951793	ULB_BJ3	ULB
242	-2.61709	-1.81973	ULB_BJ4	ULB
243	-2.13586	-1.65005	ULB_BJ5	ULB
244	-2.34824	-1.69086	ULB_BJ2	ULB
245	-2.30406	-1.40994	ULB_BJ7	ULB
246	-2.41343	-1.57739	ULB_BJ6	ULB
247	-1.14215	1.18648	ULB_BJ9	ULB
248	-1.93844	1.11458	ULB_BJ8	ULB
249	-1.38091	1.44879	ULB_BJ10	ULB

## Sheet: Figure 1i
Figure 1i
ID	Dim 1	Dim 2	Sample	Tissue
1	3.49343	3.60017	GOM_CC3	GOM
2	4.28852	2.46776	GOM_CC2	GOM
3	2.75286	2.84646	GOM_BC3	GOM
4	1.66867	2.835	GOM_BC7	GOM
5	3.91182	2.15752	GOM_CC4	GOM
6	3.15879	1.49188	GOM_BC4	GOM
7	4.01293	2.66555	GOM_BC1	GOM
8	4.01005	2.18554	GOM_CC1	GOM
9	3.23583	3.38128	GOM_BC6	GOM
10	1.79146	2.60434	GOM_BC5	GOM
11	3.27314	2.21925	GOM_BC8	GOM
12	2.89757	2.13896	GOM_BH3	GOM
13	3.55968	1.77301	GOM_BH1	GOM
14	3.01525	0.0964888	GOM_BH2	GOM
15	2.68426	1.97349	GOM_BH4	GOM
16	3.12534	2.10795	GOM_BH5	GOM
17	4.20336	2.55215	GOM_BH6	GOM
18	2.34819	4.17874	GOM_BH7	GOM
19	2.18846	4.45371	GOM_BH8	GOM
20	2.64295	3.78266	GOM_BH10	GOM
21	2.47534	3.81534	GOM_BH11	GOM
22	2.17914	2.63598	GOM_BH9	GOM
23	2.31145	1.97361	GOM_BH17	GOM
24	2.7365	2.17902	GOM_BH13	GOM
25	1.99545	2.85741	GOM_BH12	GOM
26	2.60785	2.44354	GOM_BH16	GOM
27	4.16083	2.76626	GOM_BH15	GOM
28	1.24825	2.62887	GOM_BH18	GOM
29	3.85177	2.75892	GOM_BH14	GOM
30	2.56953	2.97255	GOM_BH21	GOM
31	2.33415	2.92863	GOM_BH24	GOM
32	2.0396	2.98734	GOM_BH22	GOM
33	2.54303	1.50685	GOM_BH31	GOM
34	1.93796	3.82684	GOM_BH23	GOM
35	2.9066	2.84533	GOM_BH33	GOM
36	1.70377	3.22607	GOM_BH34	GOM
37	3.30907	3.82924	GOM_BH30	GOM
38	2.07296	2.19331	GOM_BH20	GOM
39	2.62107	3.97878	GOM_BH19	GOM
40	2.30548	1.5872	GOM_BH27	GOM
41	3.17107	2.3056	GOM_BH28	GOM
42	4.05178	2.3052	GOM_BH25	GOM
43	3.61713	2.16641	GOM_BH32	GOM
44	3.96867	3.67526	GOM_BH26	GOM
45	3.93817	2.02171	GOM_BH29	GOM
46	2.87382	3.39236	GOM_BH36	GOM
47	2.91323	3.61038	GOM_BH38	GOM
48	2.8963	3.24031	GOM_BH40	GOM
49	2.594	3.61645	GOM_BH35	GOM
50	2.05892	3.50639	GOM_BH41	GOM
51	2.1691	3.36256	GOM_BH45	GOM
52	0.602215	3.83448	GOM_BH46	GOM
53	2.89745	4.4136	GOM_BH43	GOM
54	2.54784	4.0055	GOM_BH39	GOM
55	1.70315	2.01183	GOM_BH44	GOM
56	1.61158	4.21256	GOM_BH47	GOM
57	2.28912	4.35818	GOM_BH48	GOM
58	2.0681	2.66322	GOM_BJ1	GOM
59	3.41976	3.93619	GOM_BJ3	GOM
60	2.30265	2.80129	GOM_BJ4	GOM
61	2.94629	2.88911	GOM_BJ5	GOM
62	3.18909	4.24506	GOM_BJ2	GOM
63	1.56589	2.74728	GOM_BJ7	GOM
64	0.975821	4.30241	GOM_BJ6	GOM
65	0.675159	-4.27039	GOM_BJ9	GOM
66	3.62172	3.72033	GOM_BJ8	GOM
67	3.00907	4.04541	GOM_BJ10	GOM
68	1.525	0.612007	MAD_CC3	MAD
69	0.984454	0.345152	MAD_CC2	MAD
70	1.54962	0.336428	MAD_BC3	MAD
71	3.04974	-2.12287	MAD_BC7	MAD
72	-1.80069	-0.282139	MAD_CC4	MAD
73	2.78574	0.33581	MAD_BC4	MAD
74	2.08991	0.477293	MAD_BC1	MAD
75	1.15504	0.430883	MAD_CC1	MAD
76	1.06795	0.5236	MAD_BC6	MAD
77	1.16227	0.447994	MAD_BC5	MAD
78	2.28515	-0.0712471	MAD_BC8	MAD
79	1.09742	0.341231	MAD_BC9	MAD
80	0.295363	0.0177802	MAD_BH3	MAD
81	-2.43476	1.99349	MAD_BH1	MAD
82	-2.39553	1.98434	MAD_BH2	MAD
83	1.93829	-1.47842	MAD_BH4	MAD
84	3.04291	-0.540848	MAD_BH5	MAD
85	-0.40762	0.444272	MAD_BH6	MAD
86	-0.314705	0.485087	MAD_BH7	MAD
87	-0.109585	0.456499	MAD_BH10	MAD
88	0.205451	0.413717	MAD_BH11	MAD
89	1.02502	-0.26191	MAD_BH9	MAD
90	0.194054	-0.165678	MAD_BH17	MAD
91	1.24621	-0.455368	MAD_BH13	MAD
92	-2.42768	2.29168	MAD_BH12	MAD
93	0.294689	0.484069	MAD_BH16	MAD
94	0.940975	0.55552	MAD_BH15	MAD
95	0.432297	-0.0352365	MAD_BH14	MAD
96	-0.0883901	0.926596	MAD_BH24	MAD
97	0.621203	1.30572	MAD_BH31	MAD
98	-2.59794	1.51621	MAD_BH23	MAD
99	-0.306847	1.78092	MAD_BH33	MAD
100	0.479535	1.39489	MAD_BH34	MAD
101	3.0607	-0.798316	MAD_BH30	MAD
102	3.19374	-0.633169	MAD_BH20	MAD
103	1.67786	-1.09177	MAD_BH19	MAD
104	2.4045	-0.931564	MAD_BH27	MAD
105	2.04927	-0.52526	MAD_BH28	MAD
106	-0.303544	0.887445	MAD_BH32	MAD
107	0.0343425	-1.26856	MAD_BH26	MAD
108	1.48942	-0.0462861	MAD_BH29	MAD
109	-0.260225	1.00576	MAD_BH38	MAD
110	0.359072	0.52866	MAD_BH40	MAD
111	-0.356496	1.26452	MAD_BH45	MAD
112	-0.195692	1.41739	MAD_BH46	MAD
113	0.612606	0.43263	MAD_BH43	MAD
114	1.80702	-0.339916	MAD_BH39	MAD
115	0.0679089	0.524479	MAD_BH44	MAD
116	0.159353	0.134854	MAD_BH48	MAD
117	2.00425	-1.23744	MAD_BJ1	MAD
118	2.02499	-1.14048	MAD_BJ3	MAD
119	1.8087	-0.685768	MAD_BJ4	MAD
120	1.74767	-0.729949	MAD_BJ5	MAD
121	0.530733	-0.483116	MAD_BJ2	MAD
122	2.07811	-2.35736	MAD_BJ7	MAD
123	1.86166	-1.39267	MAD_BJ6	MAD
124	1.79209	-1.04107	MAD_BJ9	MAD
125	2.21085	-0.876038	MAD_BJ8	MAD
126	0.778419	-0.670935	MAD_BJ10	MAD
127	-2.98242	-0.531513	RAD_CC3	RAD
128	-3.26801	0.191414	RAD_CC2	RAD
129	-0.886188	-0.83318	RAD_BC3	RAD
130	-3.30754	0.263458	RAD_BC7	RAD
131	-2.36019	-0.53787	RAD_CC4	RAD
132	-3.10848	0.183309	RAD_BC4	RAD
133	0.433604	-2.0861	RAD_BC1	RAD
134	-0.844813	-0.631626	RAD_CC1	RAD
135	-2.08005	-0.774963	RAD_BC6	RAD
136	-0.896061	-0.942259	RAD_BC5	RAD
137	-2.46985	0.0670118	RAD_BC8	RAD
138	-3.41011	0.202528	RAD_BC9	RAD
139	-2.81117	0.13462	RAD_BH3	RAD
140	-1.30744	1.5598	RAD_BH1	RAD
141	-1.44021	2.33898	RAD_BH2	RAD
142	-1.10276	-0.171634	RAD_BH4	RAD
143	-0.773059	-0.285478	RAD_BH5	RAD
144	-1.27986	1.11249	RAD_BH6	RAD
145	-1.5398	-0.102	RAD_BH7	RAD
146	-0.876235	1.04885	RAD_BH8	RAD
147	-0.81802	-0.403496	RAD_BH10	RAD
148	-0.891378	-0.572949	RAD_BH11	RAD
149	-0.93403	1.0296	RAD_BH9	RAD
150	-1.01504	1.98419	RAD_BH13	RAD
151	0.867079	-2.2437	RAD_BH16	RAD
152	-0.370747	-0.850625	RAD_BH15	RAD
153	-0.972474	-0.0636846	RAD_BH18	RAD
154	0.261926	-1.30991	RAD_BH14	RAD
155	-0.963548	-0.0585899	RAD_BH21	RAD
156	-2.25335	0.642797	RAD_BH31	RAD
157	-1.94451	0.254344	RAD_BH33	RAD
158	-1.46374	1.10278	RAD_BH34	RAD
159	-2.00794	0.203731	RAD_BH30	RAD
160	-0.577737	-0.759364	RAD_BH20	RAD
161	0.435904	-1.7438	RAD_BH19	RAD
162	-1.28949	0.386294	RAD_BH27	RAD
163	-2.29873	0.691635	RAD_BH28	RAD
164	-1.71587	0.240497	RAD_BH25	RAD
165	-3.37344	1.152	RAD_BH32	RAD
166	-1.70577	1.10247	RAD_BH26	RAD
167	-2.46544	0.274314	RAD_BH36	RAD
168	-1.90209	0.727015	RAD_BH38	RAD
169	-1.26543	0.86489	RAD_BH40	RAD
170	-1.943	0.0718501	RAD_BH35	RAD
171	-3.52211	1.17987	RAD_BH41	RAD
172	-0.977751	1.52114	RAD_BH45	RAD
173	-1.11095	2.05369	RAD_BH46	RAD
174	-1.32947	0.225433	RAD_BH43	RAD
175	-1.54475	-0.0299109	RAD_BH39	RAD
176	-0.931742	-0.503691	RAD_BH44	RAD
177	-1.67178	0.432527	RAD_BH47	RAD
178	-0.855093	-0.0792082	RAD_BH48	RAD
179	1.22006	-1.85065	RAD_BJ1	RAD
180	2.01203	-1.62828	RAD_BJ3	RAD
181	1.44834	-1.92314	RAD_BJ4	RAD
182	1.66411	-1.66428	RAD_BJ5	RAD
183	0.447053	-1.09092	RAD_BJ2	RAD
184	1.26414	-1.96917	RAD_BJ7	RAD
185	0.941572	-1.27638	RAD_BJ6	RAD
186	2.32072	-1.52287	RAD_BJ9	RAD
187	1.68115	-1.77352	RAD_BJ8	RAD
188	1.53388	-2.04415	RAD_BJ10	RAD
189	-3.23476	-2.96479	ULB_CC3	ULB
190	-4.07656	-3.24322	ULB_CC2	ULB
191	-4.47507	-2.64667	ULB_BC3	ULB
192	-3.98187	-2.68827	ULB_BC7	ULB
193	-4.00513	-3.79138	ULB_CC4	ULB
194	-3.74727	-2.37429	ULB_BC4	ULB
195	-2.51268	-3.70696	ULB_BC1	ULB
196	-4.05706	-3.50086	ULB_CC1	ULB
197	-4.05534	-3.14537	ULB_BC6	ULB
198	-3.76516	-2.9135	ULB_BC5	ULB
199	-3.7924	-1.87318	ULB_BC8	ULB
200	-4.58563	-2.67547	ULB_BC9	ULB
201	-3.85229	-2.38546	ULB_BH3	ULB
202	-2.93128	-2.70035	ULB_BH1	ULB
203	-2.89251	-2.83508	ULB_BH2	ULB
204	-1.75141	-3.19105	ULB_BH5	ULB
205	-2.56887	-2.45519	ULB_BH6	ULB
206	-4.06775	-3.13283	ULB_BH7	ULB
207	-2.23538	-3.25283	ULB_BH8	ULB
208	-3.78391	-1.84957	ULB_BH10	ULB
209	-3.22299	-2.64166	ULB_BH11	ULB
210	-2.70989	-3.12842	ULB_BH9	ULB
211	-1.01989	-3.64943	ULB_BH17	ULB
212	-3.65932	-2.8956	ULB_BH13	ULB
213	-2.3883	-2.87827	ULB_BH12	ULB
214	-2.34533	-2.88077	ULB_BH16	ULB
215	-1.24783	-3.68002	ULB_BH15	ULB
216	-1.19683	-3.6047	ULB_BH18	ULB
217	-3.42869	-2.96879	ULB_BH14	ULB
218	-3.11907	-3.87894	ULB_BH21	ULB
219	-1.84834	-3.14071	ULB_BH24	ULB
220	-3.43853	-3.63122	ULB_BH22	ULB
221	-0.293615	-4.35183	ULB_BH31	ULB
222	-2.85322	-2.2708	ULB_BH23	ULB
223	-2.05125	-3.98019	ULB_BH33	ULB
224	-1.70412	-4.20128	ULB_BH34	ULB
225	-2.52763	-2.63554	ULB_BH20	ULB
226	-2.41332	-3.43359	ULB_BH19	ULB
227	-0.0384042	-4.32956	ULB_BH27	ULB
228	-2.12872	-3.60994	ULB_BH25	ULB
229	-0.662677	-4.40866	ULB_BH32	ULB
230	-0.748672	-4.41383	ULB_BH36	ULB
231	-3.03585	-4.07858	ULB_BH38	ULB
232	-2.88058	-3.6633	ULB_BH40	ULB
233	-3.27057	-2.55312	ULB_BH41	ULB
234	-2.01564	-4.10749	ULB_BH46	ULB
235	-3.61281	-2.90361	ULB_BH43	ULB
236	-2.69568	-4.33454	ULB_BH39	ULB
237	-3.64399	-2.93203	ULB_BH44	ULB
238	-3.38545	-3.29694	ULB_BH47	ULB
239	-2.75802	-2.84462	ULB_BH48	ULB
240	-2.1492	-1.68812	ULB_BJ1	ULB
241	-4.24514	-1.93697	ULB_BJ3	ULB
242	-3.90167	-1.49797	ULB_BJ4	ULB
243	-2.16263	-1.86789	ULB_BJ5	ULB
244	-3.84818	-1.14657	ULB_BJ2	ULB
245	-2.4198	-1.58233	ULB_BJ7	ULB
246	-3.22546	-1.43683	ULB_BJ6	ULB
247	0.132434	-4.17125	ULB_BJ9	ULB
248	-2.27257	-1.74549	ULB_BJ8	ULB
249	0.0665349	-4.26214	ULB_BJ10	ULB

## Sheet: Figure 1j
Figure 1j
ID	Dim 1	Dim 2	Sample	Tissue	Group
1	0.891155	-2.27211	GOM_BC7	GOM	C
2	3.8216	-0.0095042	GOM_BC1	GOM	C
3	1.31184	-2.70157	GOM_BC4	GOM	C
4	3.83786	-0.0260025	GOM_BC6	GOM	C
5	1.0322	-3.09901	GOM_CC3	GOM	C
6	3.53694	0.396927	GOM_CC4	GOM	C
7	3.54707	-0.529858	GOM_BC5	GOM	C
8	3.8558	-0.152309	GOM_BC3	GOM	C
9	3.75778	-0.0111342	GOM_CC2	GOM	C
10	1.41932	-2.39915	GOM_BC8	GOM	C
11	3.76069	0.0631037	GOM_CC1	GOM	C
12	2.8997	-2.24649	GOM_BH22	GOM	H
13	1.64456	-1.81281	GOM_BH5	GOM	H
14	1.2428	-1.8141	GOM_BH14	GOM	H
15	1.82363	-1.28365	GOM_BH21	GOM	H
16	-0.655149	4.4812	GOM_BH35	GOM	H
17	1.09211	-2.25568	GOM_BH7	GOM	H
18	-0.0940148	-2.07663	GOM_BH36	GOM	H
19	1.8778	-1.9632	GOM_BH3	GOM	H
20	2.18221	-0.744398	GOM_BH18	GOM	H
21	1.93248	-2.20478	GOM_BH38	GOM	H
22	2.40077	-1.6608	GOM_BH4	GOM	H
23	1.06249	-1.30021	GOM_BH46	GOM	H
24	1.55816	-1.7279	GOM_BH19	GOM	H
25	2.0232	-2.09915	GOM_BH41	GOM	H
26	1.93298	-1.80812	GOM_BH43	GOM	H
27	2.57874	-1.61984	GOM_BH17	GOM	H
28	2.05587	-2.65646	GOM_BH2	GOM	H
29	1.93224	-1.7122	GOM_BH33	GOM	H
30	1.47164	-1.50784	GOM_BH25	GOM	H
31	1.80668	-1.22409	GOM_BH27	GOM	H
32	2.83871	-1.56244	GOM_BH31	GOM	H
33	1.59599	-1.01227	GOM_BH23	GOM	H
34	1.40706	-3.0137	GOM_BH6	GOM	H
35	1.32956	-2.42304	GOM_BH11	GOM	H
36	1.0289	-0.968559	GOM_BH39	GOM	H
37	1.65177	-0.725975	GOM_BH47	GOM	H
38	2.2204	-2.60075	GOM_BH26	GOM	H
39	1.14396	-2.52873	GOM_BH30	GOM	H
40	2.33943	-2.62162	GOM_BH1	GOM	H
41	1.72134	-1.69493	GOM_BH12	GOM	H
42	1.74531	-0.812905	GOM_BH8	GOM	H
43	1.78224	-1.70381	GOM_BH10	GOM	H
44	2.825	-3.08052	GOM_BH48	GOM	H
45	1.64586	-1.91346	GOM_BH16	GOM	H
46	1.84496	-0.514735	GOM_BH34	GOM	H
47	1.80097	-2.16145	GOM_BH40	GOM	H
48	1.87284	-2.00714	GOM_BH44	GOM	H
49	1.8046	-2.33172	GOM_BH45	GOM	H
50	0.421461	-2.35086	GOM_BH24	GOM	H
51	1.06698	-1.54143	GOM_BH15	GOM	H
52	0.991309	-1.86747	GOM_BH28	GOM	H
53	1.30754	-2.19905	GOM_BH9	GOM	H
54	3.18703	-1.87737	GOM_BH13	GOM	H
55	2.2731	-2.49912	GOM_BH20	GOM	H
56	0.976258	-2.79043	GOM_BH29	GOM	H
57	3.13129	-1.87959	GOM_BJ3	GOM	J
58	2.24171	-1.91488	GOM_BJ6	GOM	J
59	2.31117	-2.30454	GOM_BJ5	GOM	J
60	1.80565	-3.22001	GOM_BJ2	GOM	J
61	2.4557	-1.34709	GOM_BJ7	GOM	J
62	2.38628	-1.62363	GOM_BJ1	GOM	J
63	2.21028	-3.19574	GOM_BJ4	GOM	J
64	2.24174	-3.36341	GOM_BJ8	GOM	J
65	1.30874	-3.58147	GOM_BJ10	GOM	J
66	2.69083	-1.04892	GOM_BJ9	GOM	J
67	-2.32462	2.94674	ULB_BC7	ULB	C
68	-1.66838	2.22677	ULB_BC1	ULB	C
69	-1.76602	1.90146	ULB_BC4	ULB	C
70	2.03688	2.93117	ULB_BC6	ULB	C
71	-2.96327	2.9198	ULB_BC9	ULB	C
72	2.27598	2.64846	ULB_CC3	ULB	C
73	-2.04354	3.9203	ULB_CC4	ULB	C
74	-1.73696	2.87277	ULB_BC5	ULB	C
75	2.11236	2.95597	ULB_BC3	ULB	C
76	-1.56661	2.20912	ULB_CC2	ULB	C
77	-2.14038	3.01027	ULB_BC8	ULB	C
78	-2.15807	3.1031	ULB_CC1	ULB	C
79	-2.45605	3.56712	ULB_BH22	ULB	H
80	-1.3807	2.50862	ULB_BH5	ULB	H
81	-1.13973	2.17993	ULB_BH14	ULB	H
82	-1.29004	2.70966	ULB_BH21	ULB	H
83	-0.413053	2.0762	ULB_BH7	ULB	H
84	-1.20092	3.51909	ULB_BH36	ULB	H
85	-1.4025	2.0021	ULB_BH3	ULB	H
86	-2.31269	2.1348	ULB_BH18	ULB	H
87	-0.515304	2.81801	ULB_BH38	ULB	H
88	-0.702747	2.55476	ULB_BH46	ULB	H
89	-2.1916	2.48696	ULB_BH19	ULB	H
90	-0.479256	2.31007	ULB_BH41	ULB	H
91	0.376039	2.82735	ULB_BH43	ULB	H
92	-1.1128	1.99106	ULB_BH17	ULB	H
93	-2.11976	2.98938	ULB_BH2	ULB	H
94	-0.837949	3.23772	ULB_BH33	ULB	H
95	-1.64163	3.45202	ULB_BH25	ULB	H
96	-1.52444	3.43815	ULB_BH27	ULB	H
97	-0.6251	3.05419	ULB_BH31	ULB	H
98	-1.82282	3.12592	ULB_BH23	ULB	H
99	0.0618993	3.24203	ULB_BH6	ULB	H
100	-1.28317	2.09431	ULB_BH11	ULB	H
101	-0.614498	2.84801	ULB_BH39	ULB	H
102	-0.670126	3.16198	ULB_BH47	ULB	H
103	-0.956389	2.1395	ULB_BH1	ULB	H
104	-1.50893	2.29692	ULB_BH12	ULB	H
105	-0.0104748	3.27892	ULB_BH8	ULB	H
106	-0.528244	2.16495	ULB_BH10	ULB	H
107	-0.12957	2.63521	ULB_BH48	ULB	H
108	-1.07278	2.32487	ULB_BH16	ULB	H
109	-1.37862	3.5213	ULB_BH34	ULB	H
110	-0.45239	2.40593	ULB_BH40	ULB	H
111	-0.771649	2.62549	ULB_BH44	ULB	H
112	-1.86581	3.69216	ULB_BH24	ULB	H
113	-1.3802	1.94881	ULB_BH15	ULB	H
114	-1.86612	2.10697	ULB_BH9	ULB	H
115	-0.948934	2.61415	ULB_BH13	ULB	H
116	-2.58341	1.31654	ULB_BH20	ULB	H
117	-2.93172	2.17711	ULB_BJ3	ULB	J
118	-2.85534	1.48346	ULB_BJ6	ULB	J
119	-1.48064	1.54413	ULB_BJ5	ULB	J
120	-1.36473	1.62405	ULB_BJ2	ULB	J
121	-1.33984	1.63629	ULB_BJ7	ULB	J
122	-1.31964	1.31565	ULB_BJ1	ULB	J
123	-2.555	2.03097	ULB_BJ4	ULB	J
124	-2.00511	1.43655	ULB_BJ8	ULB	J
125	-1.95312	1.41861	ULB_BJ10	ULB	J
126	-2.64308	1.44692	ULB_BJ9	ULB	J
127	-2.16081	-2.89666	MAD_BC7	MAD	C
128	-0.457678	-2.48808	MAD_BC1	MAD	C
129	-1.41882	-3.88344	MAD_BC4	MAD	C
130	-0.88416	-1.1506	MAD_BC6	MAD	C
131	-1.10667	-1.15887	MAD_BC9	MAD	C
132	-1.75856	-1.69285	MAD_CC3	MAD	C
133	2.89942	1.86493	MAD_CC4	MAD	C
134	-0.754014	-1.24196	MAD_BC5	MAD	C
135	3.63035	0.781909	MAD_BC3	MAD	C
136	-0.976196	-1.48775	MAD_CC2	MAD	C
137	-2.12663	-0.953867	MAD_BC8	MAD	C
138	-0.910808	-0.778295	MAD_CC1	MAD	C
139	-0.0637525	-0.276615	MAD_BH5	MAD	H
140	-0.561424	-0.780982	MAD_BH14	MAD	H
141	-0.401677	-0.793055	MAD_BH7	MAD	H
142	-0.492544	-0.757423	MAD_BH3	MAD	H
143	0.755291	-0.563806	MAD_BH38	MAD	H
144	-1.02994	-0.40712	MAD_BH4	MAD	H
145	0.223325	-0.814187	MAD_BH46	MAD	H
146	-1.06339	-1.21332	MAD_BH19	MAD	H
147	0.865296	-0.165041	MAD_BH43	MAD	H
148	-0.371647	-0.85243	MAD_BH17	MAD	H
149	0.202156	-0.391909	MAD_BH2	MAD	H
150	0.664583	-0.0961122	MAD_BH33	MAD	H
151	-1.52192	-2.18889	MAD_BH27	MAD	H
152	-0.130217	-4.07075	MAD_BH31	MAD	H
153	-0.551187	-0.770967	MAD_BH23	MAD	H
154	-2.62878	-1.93768	MAD_BH6	MAD	H
155	0.00156497	-0.976409	MAD_BH11	MAD	H
156	0.375205	-0.826154	MAD_BH39	MAD	H
157	-0.962316	-0.926859	MAD_BH26	MAD	H
158	-0.324357	-1.31327	MAD_BH30	MAD	H
159	1.22431	-0.129422	MAD_BH1	MAD	H
160	-0.607899	-0.321217	MAD_BH12	MAD	H
161	-0.0140847	-0.686464	MAD_BH10	MAD	H
162	3.10876	-3.26673	MAD_BH48	MAD	H
163	0.130263	-0.174942	MAD_BH16	MAD	H
164	0.877486	-0.433997	MAD_BH34	MAD	H
165	-0.346257	-3.07677	MAD_BH40	MAD	H
166	0.517211	-0.517732	MAD_BH44	MAD	H
167	0.379019	-1.09295	MAD_BH45	MAD	H
168	-0.185017	-0.968469	MAD_BH24	MAD	H
169	0.0373826	-0.673959	MAD_BH15	MAD	H
170	-1.04352	-2.21951	MAD_BH28	MAD	H
171	-1.14499	-1.00973	MAD_BH9	MAD	H
172	0.311639	-1.36786	MAD_BH13	MAD	H
173	-3.17867	-0.886414	MAD_BH20	MAD	H
174	-1.08418	-1.73088	MAD_BH29	MAD	H
175	-1.41249	-3.89702	MAD_BJ3	MAD	J
176	0.0890658	-4.26909	MAD_BJ6	MAD	J
177	0.319631	-0.313041	MAD_BJ5	MAD	J
178	-1.83021	-1.40789	MAD_BJ2	MAD	J
179	0.0797766	-4.25934	MAD_BJ7	MAD	J
180	0.0623711	-4.17148	MAD_BJ1	MAD	J
181	-1.25547	-3.00932	MAD_BJ4	MAD	J
182	-0.983281	-0.557429	MAD_BJ8	MAD	J
183	0.992145	-0.0801853	MAD_BJ10	MAD	J
184	-0.195988	-1.723	MAD_BJ9	MAD	J
185	0.988179	1.92319	RAD_BC7	RAD	C
186	2.63907	2.24938	RAD_BC1	RAD	C
187	-2.26391	-0.0439154	RAD_BC4	RAD	C
188	-3.537	0.154362	RAD_BC6	RAD	C
189	2.4692	2.20596	RAD_BC9	RAD	C
190	-2.79405	0.0215709	RAD_CC3	RAD	C
191	2.91606	1.92218	RAD_CC4	RAD	C
192	2.47851	2.28833	RAD_BC5	RAD	C
193	2.54155	2.30794	RAD_BC3	RAD	C
194	-1.38475	-0.251607	RAD_CC2	RAD	C
195	-1.07545	0.296041	RAD_BC8	RAD	C
196	2.61675	2.21723	RAD_CC1	RAD	C
197	-0.568806	0.83827	RAD_BH5	RAD	H
198	-1.28796	0.0238897	RAD_BH14	RAD	H
199	-1.82024	0.616954	RAD_BH21	RAD	H
200	0.141845	1.61614	RAD_BH35	RAD	H
201	0.0831222	0.493869	RAD_BH7	RAD	H
202	-2.58714	-0.249177	RAD_BH36	RAD	H
203	-0.371311	0.916241	RAD_BH3	RAD	H
204	0.707037	1.56199	RAD_BH18	RAD	H
205	0.525446	0.381104	RAD_BH38	RAD	H
206	-0.276706	0.670725	RAD_BH4	RAD	H
207	-0.471327	0.571981	RAD_BH46	RAD	H
208	-0.560539	0.860841	RAD_BH19	RAD	H
209	0.717905	0.571542	RAD_BH41	RAD	H
210	0.743709	0.663432	RAD_BH43	RAD	H
211	-0.6347	0.49396	RAD_BH2	RAD	H
212	0.279985	1.41255	RAD_BH33	RAD	H
213	-0.135344	1.42944	RAD_BH25	RAD	H
214	-3.10317	0.565861	RAD_BH27	RAD	H
215	-1.44935	0.395431	RAD_BH31	RAD	H
216	0.110613	1.24938	RAD_BH6	RAD	H
217	-0.590685	0.521043	RAD_BH11	RAD	H
218	0.362549	0.489454	RAD_BH39	RAD	H
219	0.526596	1.05057	RAD_BH47	RAD	H
220	-1.80629	0.133116	RAD_BH26	RAD	H
221	-2.23512	-2.78925	RAD_BH30	RAD	H
222	-1.35974	0.628705	RAD_BH1	RAD	H
223	-0.84266	0.813371	RAD_BH8	RAD	H
224	-0.471882	0.504167	RAD_BH10	RAD	H
225	-2.55746	-0.936308	RAD_BH48	RAD	H
226	-1.24695	0.65621	RAD_BH16	RAD	H
227	-0.12259	0.621103	RAD_BH34	RAD	H
228	-0.640948	0.36611	RAD_BH40	RAD	H
229	-1.44345	0.635929	RAD_BH44	RAD	H
230	-0.723826	0.636265	RAD_BH45	RAD	H
231	-0.975907	0.600893	RAD_BH15	RAD	H
232	-0.146679	1.09497	RAD_BH28	RAD	H
233	-0.33433	0.614312	RAD_BH9	RAD	H
234	-2.00917	0.477551	RAD_BH13	RAD	H
235	-2.24569	0.347234	RAD_BH20	RAD	H
236	-1.43835	-0.243771	RAD_BJ3	RAD	J
237	-0.680783	0.320246	RAD_BJ6	RAD	J
238	-1.82103	0.429095	RAD_BJ5	RAD	J
239	-2.26235	-0.638909	RAD_BJ2	RAD	J
240	-1.09273	0.250906	RAD_BJ7	RAD	J
241	-0.712378	0.240256	RAD_BJ1	RAD	J
242	-2.30833	0.513137	RAD_BJ4	RAD	J
243	-1.5609	-0.235206	RAD_BJ8	RAD	J
244	0.912084	0.852698	RAD_BJ10	RAD	J
245	-1.61877	0.224103	RAD_BJ9	RAD	J

## Sheet: Figure 1k
Figure 1k
ID	Dim 1	Dim 2	Sample	Tissue	Group
1	5.15944	0.862314	GOM_CC3	GOM	C
2	5.21651	0.626591	GOM_CC2	GOM	C
3	4.49539	1.71299	GOM_BC3	GOM	C
4	4.17858	2.33886	GOM_BC7	GOM	C
5	4.76643	0.817174	GOM_CC4	GOM	C
6	4.4017	2.20992	GOM_BC4	GOM	C
7	5.31028	1.32573	GOM_BC1	GOM	C
8	5.17629	0.839981	GOM_CC1	GOM	C
9	5.1202	1.61972	GOM_BC6	GOM	C
10	-0.277431	-3.43322	GOM_BC5	GOM	C
11	4.39958	1.72746	GOM_BC8	GOM	C
12	3.94796	1.7424	GOM_BH3	GOM	H
13	4.06015	0.747307	GOM_BH1	GOM	H
14	0.662277	-2.01396	GOM_BH2	GOM	H
15	3.60884	1.39085	GOM_BH4	GOM	H
16	3.89299	0.987812	GOM_BH5	GOM	H
17	4.57126	0.37667	GOM_BH6	GOM	H
18	-2.521	-5.72377	GOM_BH7	GOM	H
19	4.33537	1.35861	GOM_BH8	GOM	H
20	4.2823	0.507049	GOM_BH10	GOM	H
21	-2.60563	-5.67818	GOM_BH11	GOM	H
22	3.00699	0.86477	GOM_BH9	GOM	H
23	3.44583	0.733362	GOM_BH17	GOM	H
24	3.1145	0.526245	GOM_BH13	GOM	H
25	0.371533	-2.8922	GOM_BH12	GOM	H
26	1.80777	-1.57203	GOM_BH16	GOM	H
27	4.41783	-0.422001	GOM_BH15	GOM	H
28	2.64382	1.13045	GOM_BH18	GOM	H
29	4.49151	0.165077	GOM_BH14	GOM	H
30	3.31516	-0.0914581	GOM_BH21	GOM	H
31	3.60183	0.739922	GOM_BH24	GOM	H
32	-0.00828541	-3.32957	GOM_BH22	GOM	H
33	3.55317	1.76706	GOM_BH31	GOM	H
34	3.48822	-0.466836	GOM_BH23	GOM	H
35	3.95166	0.742318	GOM_BH33	GOM	H
36	-2.70376	-5.53504	GOM_BH34	GOM	H
37	4.97485	0.53997	GOM_BH30	GOM	H
38	2.74257	0.719291	GOM_BH20	GOM	H
39	4.50292	0.974897	GOM_BH19	GOM	H
40	3.03171	1.32047	GOM_BH27	GOM	H
41	3.47753	0.657242	GOM_BH28	GOM	H
42	4.56033	-0.0950819	GOM_BH25	GOM	H
43	3.56549	0.451785	GOM_BH32	GOM	H
44	5.24963	0.13188	GOM_BH26	GOM	H
45	5.57666	0.363462	GOM_BH29	GOM	H
46	-2.64254	-5.67757	GOM_BH36	GOM	H
47	4.74015	0.986894	GOM_BH38	GOM	H
48	4.09387	0.557582	GOM_BH40	GOM	H
49	-2.63827	-5.67216	GOM_BH35	GOM	H
50	3.0532	0.0251705	GOM_BH41	GOM	H
51	4.05612	1.5494	GOM_BH45	GOM	H
52	3.23163	1.51496	GOM_BH46	GOM	H
53	4.37267	0.520312	GOM_BH43	GOM	H
54	4.28694	1.25242	GOM_BH39	GOM	H
55	-0.590545	-3.10981	GOM_BH44	GOM	H
56	-0.403256	-3.80573	GOM_BH47	GOM	H
57	4.59239	1.7021	GOM_BH48	GOM	H
58	2.36824	-0.848674	GOM_BJ1	GOM	J
59	1.60345	-2.30896	GOM_BJ3	GOM	J
60	1.30986	-2.2709	GOM_BJ4	GOM	J
61	0.877617	-3.02914	GOM_BJ5	GOM	J
62	4.33087	0.00719486	GOM_BJ2	GOM	J
63	0.735024	-2.59783	GOM_BJ7	GOM	J
64	0.93143	-3.07017	GOM_BJ6	GOM	J
65	5.52627	-0.57545	GOM_BJ9	GOM	J
66	4.88374	-0.0478087	GOM_BJ8	GOM	J
67	4.89532	1.17251	GOM_BJ10	GOM	J
68	3.12126	3.46652	MAD_CC3	MAD	C
69	1.83522	2.44444	MAD_CC2	MAD	C
70	2.57274	3.23104	MAD_BC3	MAD	C
71	-1.17171	-4.34877	MAD_BC7	MAD	C
72	-1.7984	-3.70897	MAD_CC4	MAD	C
73	3.50761	3.37865	MAD_BC4	MAD	C
74	3.05809	3.22508	MAD_BC1	MAD	C
75	-0.595361	-2.60281	MAD_CC1	MAD	C
76	2.46076	3.66798	MAD_BC6	MAD	C
77	-0.626895	-2.72419	MAD_BC5	MAD	C
78	2.58067	2.31561	MAD_BC8	MAD	C
79	2.02276	3.13594	MAD_BC9	MAD	C
80	-0.415871	-1.26374	MAD_BH3	MAD	H
81	1.15952	2.82407	MAD_BH1	MAD	H
82	-1.00436	-2.93143	MAD_BH2	MAD	H
83	-0.449366	-1.44784	MAD_BH4	MAD	H
84	0.457528	-0.590521	MAD_BH5	MAD	H
85	0.943346	1.85354	MAD_BH6	MAD	H
86	-1.53672	-2.98572	MAD_BH7	MAD	H
87	-1.65545	-3.08141	MAD_BH10	MAD	H
88	-1.10716	-2.5943	MAD_BH11	MAD	H
89	0.616149	1.60928	MAD_BH9	MAD	H
90	-1.839	-3.0761	MAD_BH17	MAD	H
91	0.87121	1.02605	MAD_BH13	MAD	H
92	-1.10895	-3.32036	MAD_BH12	MAD	H
93	1.13777	1.74585	MAD_BH16	MAD	H
94	-0.966134	-2.59877	MAD_BH15	MAD	H
95	-0.625999	-1.43966	MAD_BH14	MAD	H
96	1.9282	2.09832	MAD_BH24	MAD	H
97	1.9406	1.35267	MAD_BH31	MAD	H
98	-1.92105	-3.36479	MAD_BH23	MAD	H
99	1.54525	1.20105	MAD_BH33	MAD	H
100	1.95946	1.38883	MAD_BH34	MAD	H
101	1.9078	1.70864	MAD_BH30	MAD	H
102	1.19252	2.00285	MAD_BH20	MAD	H
103	0.840388	1.29552	MAD_BH19	MAD	H
104	2.32533	1.56855	MAD_BH27	MAD	H
105	1.43963	1.32709	MAD_BH28	MAD	H
106	-0.297908	-0.789048	MAD_BH32	MAD	H
107	1.63978	-0.419444	MAD_BH26	MAD	H
108	2.3632	1.86453	MAD_BH29	MAD	H
109	1.65107	2.41946	MAD_BH38	MAD	H
110	1.28228	2.04023	MAD_BH40	MAD	H
111	1.75185	2.40889	MAD_BH45	MAD	H
112	1.92515	2.71436	MAD_BH46	MAD	H
113	1.19063	2.00248	MAD_BH43	MAD	H
114	1.43935	0.832144	MAD_BH39	MAD	H
115	-1.25581	-2.72962	MAD_BH44	MAD	H
116	1.15255	1.60923	MAD_BH48	MAD	H
117	0.138411	-0.870102	MAD_BJ1	MAD	J
118	-0.0994266	-1.50299	MAD_BJ3	MAD	J
119	0.0530457	-1.29009	MAD_BJ4	MAD	J
120	-0.434087	-1.96247	MAD_BJ5	MAD	J
121	0.552297	0.900337	MAD_BJ2	MAD	J
122	-0.050493	-1.78554	MAD_BJ7	MAD	J
123	-0.505982	-1.96764	MAD_BJ6	MAD	J
124	0.662366	1.08336	MAD_BJ9	MAD	J
125	-0.162739	-1.60325	MAD_BJ8	MAD	J
126	0.965201	2.40037	MAD_BJ10	MAD	J
127	-0.337778	3.97635	RAD_CC3	RAD	C
128	0.00602747	3.63006	RAD_CC2	RAD	C
129	0.295884	3.678	RAD_BC3	RAD	C
130	-0.0579872	3.56084	RAD_BC7	RAD	C
131	-1.04441	0.537128	RAD_CC4	RAD	C
132	-0.07511	4.01052	RAD_BC4	RAD	C
133	-0.360683	3.99654	RAD_BC1	RAD	C
134	0.067609	2.24815	RAD_CC1	RAD	C
135	-0.122562	3.70213	RAD_BC6	RAD	C
136	0.102865	3.57461	RAD_BC5	RAD	C
137	-1.78412	-2.54567	RAD_BC8	RAD	C
138	-1.50318	-3.76526	RAD_BC9	RAD	C
139	-1.85717	-2.18766	RAD_BH3	RAD	H
140	1.08798	3.19045	RAD_BH1	RAD	H
141	1.49807	4.56029	RAD_BH2	RAD	H
142	-1.79434	-2.61429	RAD_BH4	RAD	H
143	-0.572946	-0.654005	RAD_BH5	RAD	H
144	1.16992	3.29682	RAD_BH6	RAD	H
145	-2.45615	-3.53148	RAD_BH7	RAD	H
146	1.34775	2.40325	RAD_BH8	RAD	H
147	-2.05281	-2.9753	RAD_BH10	RAD	H
148	0.543852	2.91524	RAD_BH11	RAD	H
149	0.855904	2.79936	RAD_BH9	RAD	H
150	1.38261	3.75804	RAD_BH13	RAD	H
151	-0.371203	2.50038	RAD_BH16	RAD	H
152	-1.91311	-2.83808	RAD_BH15	RAD	H
153	0.45491	2.50697	RAD_BH18	RAD	H
154	0.166069	2.24167	RAD_BH14	RAD	H
155	0.546711	2.34889	RAD_BH21	RAD	H
156	-2.45957	-3.60593	RAD_BH31	RAD	H
157	-2.56002	-3.75188	RAD_BH33	RAD	H
158	0.869081	3.01088	RAD_BH34	RAD	H
159	-2.70355	-3.97849	RAD_BH30	RAD	H
160	-2.17168	-2.86342	RAD_BH20	RAD	H
161	1.2532	3.45814	RAD_BH19	RAD	H
162	0.212727	1.9421	RAD_BH27	RAD	H
163	-2.18068	-3.29903	RAD_BH28	RAD	H
164	-2.48773	-3.42882	RAD_BH25	RAD	H
165	-2.87713	-3.87253	RAD_BH32	RAD	H
166	0.490825	2.60752	RAD_BH26	RAD	H
167	-2.90466	-5.13128	RAD_BH36	RAD	H
168	-2.8682	-5.22214	RAD_BH38	RAD	H
169	1.09887	3.58615	RAD_BH40	RAD	H
170	-2.89613	-5.15872	RAD_BH35	RAD	H
171	-2.8992	-4.04195	RAD_BH41	RAD	H
172	1.5213	3.51233	RAD_BH45	RAD	H
173	1.69837	4.32702	RAD_BH46	RAD	H
174	0.559714	2.9134	RAD_BH43	RAD	H
175	-0.185667	2.1108	RAD_BH39	RAD	H
176	0.189112	2.72223	RAD_BH44	RAD	H
177	-2.8815	-5.19983	RAD_BH47	RAD	H
178	-2.39777	-3.56072	RAD_BH48	RAD	H
179	-0.260452	1.50284	RAD_BJ1	RAD	J
180	0.108219	0.357652	RAD_BJ3	RAD	J
181	-0.174117	1.21143	RAD_BJ4	RAD	J
182	-0.617462	-0.919113	RAD_BJ5	RAD	J
183	0.00645013	0.800451	RAD_BJ2	RAD	J
184	-1.62868	-2.02708	RAD_BJ7	RAD	J
185	0.125476	1.22323	RAD_BJ6	RAD	J
186	0.262365	0.935941	RAD_BJ9	RAD	J
187	0.315551	1.17473	RAD_BJ8	RAD	J
188	-0.191913	1.47074	RAD_BJ10	RAD	J
189	-1.71542	2.12272	ULB_CC3	ULB	C
190	-3.78195	0.457502	ULB_CC2	ULB	C
191	-3.72968	0.60283	ULB_BC3	ULB	C
192	-3.23953	0.0781706	ULB_BC7	ULB	C
193	-4.21074	0.419738	ULB_CC4	ULB	C
194	-3.3047	0.643809	ULB_BC4	ULB	C
195	-3.2872	1.51215	ULB_BC1	ULB	C
196	-4.15304	0.0282693	ULB_CC1	ULB	C
197	-3.34578	1.02163	ULB_BC6	ULB	C
198	-3.26351	-0.468202	ULB_BC5	ULB	C
199	-3.29172	-0.336918	ULB_BC8	ULB	C
200	-3.95173	0.39324	ULB_BC9	ULB	C
201	-3.65273	-0.5281	ULB_BH3	ULB	H
202	-3.1788	-0.535794	ULB_BH1	ULB	H
203	-3.50959	0.0353366	ULB_BH2	ULB	H
204	-3.98547	-1.07201	ULB_BH5	ULB	H
205	-3.39916	-1.80278	ULB_BH6	ULB	H
206	-3.74948	-0.586946	ULB_BH7	ULB	H
207	-3.74661	-1.74717	ULB_BH8	ULB	H
208	-2.97508	-2.25885	ULB_BH10	ULB	H
209	-3.41384	-0.479064	ULB_BH11	ULB	H
210	-3.56497	-1.18252	ULB_BH9	ULB	H
211	-4.41434	0.363655	ULB_BH17	ULB	H
212	-3.7124	-0.675611	ULB_BH13	ULB	H
213	-4.08763	-1.98462	ULB_BH12	ULB	H
214	-4.00516	-1.04675	ULB_BH16	ULB	H
215	-4.51598	-0.738725	ULB_BH15	ULB	H
216	-4.36196	-0.517014	ULB_BH18	ULB	H
217	-3.48078	-0.966412	ULB_BH14	ULB	H
218	-4.42543	-0.371268	ULB_BH21	ULB	H
219	-3.85599	-1.2679	ULB_BH24	ULB	H
220	-4.55953	-0.226383	ULB_BH22	ULB	H
221	-2.15263	2.75482	ULB_BH31	ULB	H
222	-3.82072	-1.36325	ULB_BH23	ULB	H
223	-2.61713	2.53071	ULB_BH33	ULB	H
224	-2.00532	2.90274	ULB_BH34	ULB	H
225	-2.91078	0.376775	ULB_BH20	ULB	H
226	-2.12203	2.0247	ULB_BH19	ULB	H
227	-5.26797	0.207172	ULB_BH27	ULB	H
228	-4.06909	-2.31822	ULB_BH25	ULB	H
229	-5.30704	-1.38593	ULB_BH32	ULB	H
230	-5.33739	-0.431885	ULB_BH36	ULB	H
231	-5.01252	-1.2969	ULB_BH38	ULB	H
232	-1.66025	2.48845	ULB_BH40	ULB	H
233	-3.29806	-2.16885	ULB_BH41	ULB	H
234	-1.57819	2.61946	ULB_BH46	ULB	H
235	-3.66569	-0.701113	ULB_BH43	ULB	H
236	-5.21305	-0.236051	ULB_BH39	ULB	H
237	-3.37432	-1.5755	ULB_BH44	ULB	H
238	-3.44889	-0.229518	ULB_BH47	ULB	H
239	-3.61536	-2.49688	ULB_BH48	ULB	H
240	-2.08027	-1.55146	ULB_BJ1	ULB	J
241	-2.41818	-0.951793	ULB_BJ3	ULB	J
242	-2.61709	-1.81973	ULB_BJ4	ULB	J
243	-2.13586	-1.65005	ULB_BJ5	ULB	J
244	-2.34824	-1.69086	ULB_BJ2	ULB	J
245	-2.30406	-1.40994	ULB_BJ7	ULB	J
246	-2.41343	-1.57739	ULB_BJ6	ULB	J
247	-1.14215	1.18648	ULB_BJ9	ULB	J
248	-1.93844	1.11458	ULB_BJ8	ULB	J
249	-1.38091	1.44879	ULB_BJ10	ULB	J

## Sheet: Figure 1l
Figure 1l
ID	Dim 1	Dim 2	Sample	Tissue	Group
1	3.49343	3.60017	GOM_CC3	GOM	C
2	4.28852	2.46776	GOM_CC2	GOM	C
3	2.75286	2.84646	GOM_BC3	GOM	C
4	1.66867	2.835	GOM_BC7	GOM	C
5	3.91182	2.15752	GOM_CC4	GOM	C
6	3.15879	1.49188	GOM_BC4	GOM	C
7	4.01293	2.66555	GOM_BC1	GOM	C
8	4.01005	2.18554	GOM_CC1	GOM	C
9	3.23583	3.38128	GOM_BC6	GOM	C
10	1.79146	2.60434	GOM_BC5	GOM	C
11	3.27314	2.21925	GOM_BC8	GOM	C
12	2.89757	2.13896	GOM_BH3	GOM	H
13	3.55968	1.77301	GOM_BH1	GOM	H
14	3.01525	0.0964888	GOM_BH2	GOM	H
15	2.68426	1.97349	GOM_BH4	GOM	H
16	3.12534	2.10795	GOM_BH5	GOM	H
17	4.20336	2.55215	GOM_BH6	GOM	H
18	2.34819	4.17874	GOM_BH7	GOM	H
19	2.18846	4.45371	GOM_BH8	GOM	H
20	2.64295	3.78266	GOM_BH10	GOM	H
21	2.47534	3.81534	GOM_BH11	GOM	H
22	2.17914	2.63598	GOM_BH9	GOM	H
23	2.31145	1.97361	GOM_BH17	GOM	H
24	2.7365	2.17902	GOM_BH13	GOM	H
25	1.99545	2.85741	GOM_BH12	GOM	H
26	2.60785	2.44354	GOM_BH16	GOM	H
27	4.16083	2.76626	GOM_BH15	GOM	H
28	1.24825	2.62887	GOM_BH18	GOM	H
29	3.85177	2.75892	GOM_BH14	GOM	H
30	2.56953	2.97255	GOM_BH21	GOM	H
31	2.33415	2.92863	GOM_BH24	GOM	H
32	2.0396	2.98734	GOM_BH22	GOM	H
33	2.54303	1.50685	GOM_BH31	GOM	H
34	1.93796	3.82684	GOM_BH23	GOM	H
35	2.9066	2.84533	GOM_BH33	GOM	H
36	1.70377	3.22607	GOM_BH34	GOM	H
37	3.30907	3.82924	GOM_BH30	GOM	H
38	2.07296	2.19331	GOM_BH20	GOM	H
39	2.62107	3.97878	GOM_BH19	GOM	H
40	2.30548	1.5872	GOM_BH27	GOM	H
41	3.17107	2.3056	GOM_BH28	GOM	H
42	4.05178	2.3052	GOM_BH25	GOM	H
43	3.61713	2.16641	GOM_BH32	GOM	H
44	3.96867	3.67526	GOM_BH26	GOM	H
45	3.93817	2.02171	GOM_BH29	GOM	H
46	2.87382	3.39236	GOM_BH36	GOM	H
47	2.91323	3.61038	GOM_BH38	GOM	H
48	2.8963	3.24031	GOM_BH40	GOM	H
49	2.594	3.61645	GOM_BH35	GOM	H
50	2.05892	3.50639	GOM_BH41	GOM	H
51	2.1691	3.36256	GOM_BH45	GOM	H
52	0.602215	3.83448	GOM_BH46	GOM	H
53	2.89745	4.4136	GOM_BH43	GOM	H
54	2.54784	4.0055	GOM_BH39	GOM	H
55	1.70315	2.01183	GOM_BH44	GOM	H
56	1.61158	4.21256	GOM_BH47	GOM	H
57	2.28912	4.35818	GOM_BH48	GOM	H
58	2.0681	2.66322	GOM_BJ1	GOM	J
59	3.41976	3.93619	GOM_BJ3	GOM	J
60	2.30265	2.80129	GOM_BJ4	GOM	J
61	2.94629	2.88911	GOM_BJ5	GOM	J
62	3.18909	4.24506	GOM_BJ2	GOM	J
63	1.56589	2.74728	GOM_BJ7	GOM	J
64	0.975821	4.30241	GOM_BJ6	GOM	J
65	0.675159	-4.27039	GOM_BJ9	GOM	J
66	3.62172	3.72033	GOM_BJ8	GOM	J
67	3.00907	4.04541	GOM_BJ10	GOM	J
68	1.525	0.612007	MAD_CC3	MAD	C
69	0.984454	0.345152	MAD_CC2	MAD	C
70	1.54962	0.336428	MAD_BC3	MAD	C
71	3.04974	-2.12287	MAD_BC7	MAD	C
72	-1.80069	-0.282139	MAD_CC4	MAD	C
73	2.78574	0.33581	MAD_BC4	MAD	C
74	2.08991	0.477293	MAD_BC1	MAD	C
75	1.15504	0.430883	MAD_CC1	MAD	C
76	1.06795	0.5236	MAD_BC6	MAD	C
77	1.16227	0.447994	MAD_BC5	MAD	C
78	2.28515	-0.0712471	MAD_BC8	MAD	C
79	1.09742	0.341231	MAD_BC9	MAD	C
80	0.295363	0.0177802	MAD_BH3	MAD	H
81	-2.43476	1.99349	MAD_BH1	MAD	H
82	-2.39553	1.98434	MAD_BH2	MAD	H
83	1.93829	-1.47842	MAD_BH4	MAD	H
84	3.04291	-0.540848	MAD_BH5	MAD	H
85	-0.40762	0.444272	MAD_BH6	MAD	H
86	-0.314705	0.485087	MAD_BH7	MAD	H
87	-0.109585	0.456499	MAD_BH10	MAD	H
88	0.205451	0.413717	MAD_BH11	MAD	H
89	1.02502	-0.26191	MAD_BH9	MAD	H
90	0.194054	-0.165678	MAD_BH17	MAD	H
91	1.24621	-0.455368	MAD_BH13	MAD	H
92	-2.42768	2.29168	MAD_BH12	MAD	H
93	0.294689	0.484069	MAD_BH16	MAD	H
94	0.940975	0.55552	MAD_BH15	MAD	H
95	0.432297	-0.0352365	MAD_BH14	MAD	H
96	-0.0883901	0.926596	MAD_BH24	MAD	H
97	0.621203	1.30572	MAD_BH31	MAD	H
98	-2.59794	1.51621	MAD_BH23	MAD	H
99	-0.306847	1.78092	MAD_BH33	MAD	H
100	0.479535	1.39489	MAD_BH34	MAD	H
101	3.0607	-0.798316	MAD_BH30	MAD	H
102	3.19374	-0.633169	MAD_BH20	MAD	H
103	1.67786	-1.09177	MAD_BH19	MAD	H
104	2.4045	-0.931564	MAD_BH27	MAD	H
105	2.04927	-0.52526	MAD_BH28	MAD	H
106	-0.303544	0.887445	MAD_BH32	MAD	H
107	0.0343425	-1.26856	MAD_BH26	MAD	H
108	1.48942	-0.0462861	MAD_BH29	MAD	H
109	-0.260225	1.00576	MAD_BH38	MAD	H
110	0.359072	0.52866	MAD_BH40	MAD	H
111	-0.356496	1.26452	MAD_BH45	MAD	H
112	-0.195692	1.41739	MAD_BH46	MAD	H
113	0.612606	0.43263	MAD_BH43	MAD	H
114	1.80702	-0.339916	MAD_BH39	MAD	H
115	0.0679089	0.524479	MAD_BH44	MAD	H
116	0.159353	0.134854	MAD_BH48	MAD	H
117	2.00425	-1.23744	MAD_BJ1	MAD	J
118	2.02499	-1.14048	MAD_BJ3	MAD	J
119	1.8087	-0.685768	MAD_BJ4	MAD	J
120	1.74767	-0.729949	MAD_BJ5	MAD	J
121	0.530733	-0.483116	MAD_BJ2	MAD	J
122	2.07811	-2.35736	MAD_BJ7	MAD	J
123	1.86166	-1.39267	MAD_BJ6	MAD	J
124	1.79209	-1.04107	MAD_BJ9	MAD	J
125	2.21085	-0.876038	MAD_BJ8	MAD	J
126	0.778419	-0.670935	MAD_BJ10	MAD	J
127	-2.98242	-0.531513	RAD_CC3	RAD	C
128	-3.26801	0.191414	RAD_CC2	RAD	C
129	-0.886188	-0.83318	RAD_BC3	RAD	C
130	-3.30754	0.263458	RAD_BC7	RAD	C
131	-2.36019	-0.53787	RAD_CC4	RAD	C
132	-3.10848	0.183309	RAD_BC4	RAD	C
133	0.433604	-2.0861	RAD_BC1	RAD	C
134	-0.844813	-0.631626	RAD_CC1	RAD	C
135	-2.08005	-0.774963	RAD_BC6	RAD	C
136	-0.896061	-0.942259	RAD_BC5	RAD	C
137	-2.46985	0.0670118	RAD_BC8	RAD	C
138	-3.41011	0.202528	RAD_BC9	RAD	C
139	-2.81117	0.13462	RAD_BH3	RAD	H
140	-1.30744	1.5598	RAD_BH1	RAD	H
141	-1.44021	2.33898	RAD_BH2	RAD	H
142	-1.10276	-0.171634	RAD_BH4	RAD	H
143	-0.773059	-0.285478	RAD_BH5	RAD	H
144	-1.27986	1.11249	RAD_BH6	RAD	H
145	-1.5398	-0.102	RAD_BH7	RAD	H
146	-0.876235	1.04885	RAD_BH8	RAD	H
147	-0.81802	-0.403496	RAD_BH10	RAD	H
148	-0.891378	-0.572949	RAD_BH11	RAD	H
149	-0.93403	1.0296	RAD_BH9	RAD	H
150	-1.01504	1.98419	RAD_BH13	RAD	H
151	0.867079	-2.2437	RAD_BH16	RAD	H
152	-0.370747	-0.850625	RAD_BH15	RAD	H
153	-0.972474	-0.0636846	RAD_BH18	RAD	H
154	0.261926	-1.30991	RAD_BH14	RAD	H
155	-0.963548	-0.0585899	RAD_BH21	RAD	H
156	-2.25335	0.642797	RAD_BH31	RAD	H
157	-1.94451	0.254344	RAD_BH33	RAD	H
158	-1.46374	1.10278	RAD_BH34	RAD	H
159	-2.00794	0.203731	RAD_BH30	RAD	H
160	-0.577737	-0.759364	RAD_BH20	RAD	H
161	0.435904	-1.7438	RAD_BH19	RAD	H
162	-1.28949	0.386294	RAD_BH27	RAD	H
163	-2.29873	0.691635	RAD_BH28	RAD	H
164	-1.71587	0.240497	RAD_BH25	RAD	H
165	-3.37344	1.152	RAD_BH32	RAD	H
166	-1.70577	1.10247	RAD_BH26	RAD	H
167	-2.46544	0.274314	RAD_BH36	RAD	H
168	-1.90209	0.727015	RAD_BH38	RAD	H
169	-1.26543	0.86489	RAD_BH40	RAD	H
170	-1.943	0.0718501	RAD_BH35	RAD	H
171	-3.52211	1.17987	RAD_BH41	RAD	H
172	-0.977751	1.52114	RAD_BH45	RAD	H
173	-1.11095	2.05369	RAD_BH46	RAD	H
174	-1.32947	0.225433	RAD_BH43	RAD	H
175	-1.54475	-0.0299109	RAD_BH39	RAD	H
176	-0.931742	-0.503691	RAD_BH44	RAD	H
177	-1.67178	0.432527	RAD_BH47	RAD	H
178	-0.855093	-0.0792082	RAD_BH48	RAD	H
179	1.22006	-1.85065	RAD_BJ1	RAD	J
180	2.01203	-1.62828	RAD_BJ3	RAD	J
181	1.44834	-1.92314	RAD_BJ4	RAD	J
182	1.66411	-1.66428	RAD_BJ5	RAD	J
183	0.447053	-1.09092	RAD_BJ2	RAD	J
184	1.26414	-1.96917	RAD_BJ7	RAD	J
185	0.941572	-1.27638	RAD_BJ6	RAD	J
186	2.32072	-1.52287	RAD_BJ9	RAD	J
187	1.68115	-1.77352	RAD_BJ8	RAD	J
188	1.53388	-2.04415	RAD_BJ10	RAD	J
189	-3.23476	-2.96479	ULB_CC3	ULB	C
190	-4.07656	-3.24322	ULB_CC2	ULB	C
191	-4.47507	-2.64667	ULB_BC3	ULB	C
192	-3.98187	-2.68827	ULB_BC7	ULB	C
193	-4.00513	-3.79138	ULB_CC4	ULB	C
194	-3.74727	-2.37429	ULB_BC4	ULB	C
195	-2.51268	-3.70696	ULB_BC1	ULB	C
196	-4.05706	-3.50086	ULB_CC1	ULB	C
197	-4.05534	-3.14537	ULB_BC6	ULB	C
198	-3.76516	-2.9135	ULB_BC5	ULB	C
199	-3.7924	-1.87318	ULB_BC8	ULB	C
200	-4.58563	-2.67547	ULB_BC9	ULB	C
201	-3.85229	-2.38546	ULB_BH3	ULB	H
202	-2.93128	-2.70035	ULB_BH1	ULB	H
203	-2.89251	-2.83508	ULB_BH2	ULB	H
204	-1.75141	-3.19105	ULB_BH5	ULB	H
205	-2.56887	-2.45519	ULB_BH6	ULB	H
206	-4.06775	-3.13283	ULB_BH7	ULB	H
207	-2.23538	-3.25283	ULB_BH8	ULB	H
208	-3.78391	-1.84957	ULB_BH10	ULB	H
209	-3.22299	-2.64166	ULB_BH11	ULB	H
210	-2.70989	-3.12842	ULB_BH9	ULB	H
211	-1.01989	-3.64943	ULB_BH17	ULB	H
212	-3.65932	-2.8956	ULB_BH13	ULB	H
213	-2.3883	-2.87827	ULB_BH12	ULB	H
214	-2.34533	-2.88077	ULB_BH16	ULB	H
215	-1.24783	-3.68002	ULB_BH15	ULB	H
216	-1.19683	-3.6047	ULB_BH18	ULB	H
217	-3.42869	-2.96879	ULB_BH14	ULB	H
218	-3.11907	-3.87894	ULB_BH21	ULB	H
219	-1.84834	-3.14071	ULB_BH24	ULB	H
220	-3.43853	-3.63122	ULB_BH22	ULB	H
221	-0.293615	-4.35183	ULB_BH31	ULB	H
222	-2.85322	-2.2708	ULB_BH23	ULB	H
223	-2.05125	-3.98019	ULB_BH33	ULB	H
224	-1.70412	-4.20128	ULB_BH34	ULB	H
225	-2.52763	-2.63554	ULB_BH20	ULB	H
226	-2.41332	-3.43359	ULB_BH19	ULB	H
227	-0.0384042	-4.32956	ULB_BH27	ULB	H
228	-2.12872	-3.60994	ULB_BH25	ULB	H
229	-0.662677	-4.40866	ULB_BH32	ULB	H
230	-0.748672	-4.41383	ULB_BH36	ULB	H
231	-3.03585	-4.07858	ULB_BH38	ULB	H
232	-2.88058	-3.6633	ULB_BH40	ULB	H
233	-3.27057	-2.55312	ULB_BH41	ULB	H
234	-2.01564	-4.10749	ULB_BH46	ULB	H
235	-3.61281	-2.90361	ULB_BH43	ULB	H
236	-2.69568	-4.33454	ULB_BH39	ULB	H
237	-3.64399	-2.93203	ULB_BH44	ULB	H
238	-3.38545	-3.29694	ULB_BH47	ULB	H
239	-2.75802	-2.84462	ULB_BH48	ULB	H
240	-2.1492	-1.68812	ULB_BJ1	ULB	J
241	-4.24514	-1.93697	ULB_BJ3	ULB	J
242	-3.90167	-1.49797	ULB_BJ4	ULB	J
243	-2.16263	-1.86789	ULB_BJ5	ULB	J
244	-3.84818	-1.14657	ULB_BJ2	ULB	J
245	-2.4198	-1.58233	ULB_BJ7	ULB	J
246	-3.22546	-1.43683	ULB_BJ6	ULB	J
247	0.132434	-4.17125	ULB_BJ9	ULB	J
248	-2.27257	-1.74549	ULB_BJ8	ULB	J
249	0.0665349	-4.26214	ULB_BJ10	ULB	J
