# Supplementary material for: Dynamic chromatin architecture of the porcine adipose tissues with weight gain and loss
Source: Nat Commun. 2023 Jun 12;14:3457. doi: 10.1038/s41467-023-39191-0 (PMC10258790; doi:10.1038/s41467-023-39191-0)
Supplement: Supplementary file 19 — Source data [file 41467_2023_39191_MOESM19_ESM.zip › Source.data/Figure 2.xlsx]

## Sheet: Figure 2a
Figure 2a
Characteristics of compartment changes	Proportion (%)		NC group									WG group									WL group
Dynamics	7.34		Chromosome	Start	Tissue 1	Frequency 1	Rank 1	Tissue 2	Frequency 2	Rank 2		Chromosome	Start	Tissue 1	Frequency 1	Rank 1	Tissue 2	Frequency 2	Rank 2		Chromosome	Start	Tissue 1	Frequency 1	Rank 1	Tissue 2	Frequency 2	Rank 2
Stable	92.66		1	263640000	ULB	H	1	GOM	H	1		1	263760000	ULB	H	1	GOM	H	2		1	263640000	ULB	H	1	GOM	H	1
H vs. L	17.89		1	263640000	ULB	H	1	MAD	H	5884		1	263760000	ULB	H	1	MAD	H	6420		1	263640000	ULB	H	1	MAD	H	5660
H vs. M	41.06		1	263640000	ULB	H	1	RAD	H	11767		1	263760000	ULB	H	1	RAD	H	12838		1	263640000	ULB	H	1	RAD	H	11320
M vs. L	41.05		1	142100000	ULB	H	2	GOM	H	2		1	188620000	ULB	H	2	GOM	H	3		1	175140000	ULB	H	2	GOM	H	2
			1	142100000	ULB	H	2	MAD	H	5885		1	188620000	ULB	H	2	MAD	H	6421		1	175140000	ULB	H	2	MAD	H	5661
			1	142100000	ULB	H	2	RAD	H	11768		1	188620000	ULB	H	2	RAD	H	12839		1	175140000	ULB	H	2	RAD	H	11322
			1	263760000	ULB	H	3	GOM	H	3		1	175140000	ULB	H	3	GOM	H	4		1	82180000	ULB	H	3	GOM	H	3
			1	263760000	ULB	H	3	MAD	H	5886		1	175140000	ULB	H	3	MAD	H	6422		1	82180000	ULB	H	3	MAD	H	5663
			1	263760000	ULB	H	3	RAD	H	11769		1	175140000	ULB	H	3	RAD	H	12840		1	82180000	ULB	H	3	RAD	H	11324
			1	188620000	ULB	H	4	GOM	H	4		1	13440000	ULB	H	4	GOM	H	5		1	13440000	ULB	H	4	GOM	H	4
			1	188620000	ULB	H	4	MAD	H	5887		1	13440000	ULB	H	4	MAD	H	6423		1	13440000	ULB	H	4	MAD	H	5664
			1	188620000	ULB	H	4	RAD	H	11770		1	13440000	ULB	H	4	RAD	H	12841		1	13440000	ULB	H	4	RAD	H	11325
			1	65940000	ULB	H	5	GOM	H	5		1	82200000	ULB	H	5	GOM	H	6		1	191340000	ULB	H	5	GOM	H	5
			1	65940000	ULB	H	5	MAD	H	5888		1	82200000	ULB	H	5	MAD	H	6424		1	191340000	ULB	H	5	MAD	H	5665
			1	65940000	ULB	H	5	RAD	H	11771		1	82200000	ULB	H	5	RAD	H	12842		1	191340000	ULB	H	5	RAD	H	11326
			1	50560000	ULB	H	6	GOM	H	6		1	191340000	ULB	H	6	GOM	H	7		1	175460000	ULB	H	6	GOM	H	6
			1	50560000	ULB	H	6	MAD	H	5889		1	191340000	ULB	H	6	MAD	H	6425		1	175460000	ULB	H	6	MAD	H	5666
			1	50560000	ULB	H	6	RAD	H	11772		1	191340000	ULB	H	6	RAD	H	12843		1	175460000	ULB	H	6	RAD	H	11327
			1	186360000	ULB	H	7	GOM	H	7		1	40200000	ULB	H	7	GOM	H	8		1	188620000	ULB	H	7	GOM	H	7
			1	186360000	ULB	H	7	MAD	H	5890		1	40200000	ULB	H	7	MAD	H	6426		1	188620000	ULB	H	7	MAD	H	5667
			1	186360000	ULB	H	7	RAD	H	11773		1	40200000	ULB	H	7	RAD	H	12844		1	188620000	ULB	H	7	RAD	H	11328
			1	223100000	ULB	H	8	GOM	H	8		1	19100000	ULB	H	8	GOM	H	9		1	161120000	ULB	H	8	GOM	H	8
			1	223100000	ULB	H	8	MAD	H	5891		1	19100000	ULB	H	8	MAD	H	6427		1	161120000	ULB	H	8	MAD	H	5668
			1	223100000	ULB	H	8	RAD	H	11774		1	19100000	ULB	H	8	RAD	H	12845		1	161120000	ULB	H	8	RAD	H	11329
			1	141860000	ULB	H	9	GOM	H	10		1	54640000	ULB	H	9	GOM	H	10		1	223100000	ULB	H	9	GOM	H	9
			1	141860000	ULB	H	9	MAD	H	7468		1	54640000	ULB	H	9	MAD	H	6428		1	223100000	ULB	H	9	MAD	H	5669
			1	141860000	ULB	H	9	RAD	H	11775		1	54640000	ULB	H	9	RAD	H	12846		1	223100000	ULB	H	9	RAD	H	11330
			1	145400000	ULB	H	10	GOM	H	2662		1	134000000	ULB	H	10	GOM	H	11		1	230060000	ULB	H	10	GOM	H	10
			1	145400000	ULB	H	10	MAD	H	8477		1	134000000	ULB	H	10	MAD	H	6429		1	230060000	ULB	H	10	MAD	H	5670
			1	145400000	ULB	H	10	RAD	H	13620		1	134000000	ULB	H	10	RAD	H	14437		1	230060000	ULB	H	10	RAD	H	11331
			1	19100000	ULB	H	11	GOM	H	11		1	226440000	ULB	H	11	GOM	H	12		1	203380000	ULB	H	11	GOM	H	11
			1	19100000	ULB	H	11	MAD	H	5892		1	226440000	ULB	H	11	MAD	H	6430		1	203380000	ULB	H	11	MAD	H	5671
			1	19100000	ULB	H	11	RAD	H	11776		1	226440000	ULB	H	11	RAD	H	12847		1	203380000	ULB	H	11	RAD	H	11332
			1	239600000	ULB	H	12	GOM	L	3906		1	262540000	ULB	H	12	GOM	H	13		1	226440000	ULB	H	12	GOM	H	1684
			1	239600000	ULB	H	12	MAD	H	8090		1	262540000	ULB	H	12	MAD	H	6431		1	226440000	ULB	H	12	MAD	H	5672
			1	239600000	ULB	H	12	RAD	M	14802		1	262540000	ULB	H	12	RAD	H	12848		1	226440000	ULB	H	12	RAD	H	11333
			1	218320000	ULB	H	13	GOM	H	12		1	175460000	ULB	H	13	GOM	H	14		1	40200000	ULB	H	13	GOM	H	12
			1	218320000	ULB	H	13	MAD	H	5893		1	175460000	ULB	H	13	MAD	H	6432		1	40200000	ULB	H	13	MAD	H	5673
			1	218320000	ULB	H	13	RAD	H	11777		1	175460000	ULB	H	13	RAD	H	12849		1	40200000	ULB	H	13	RAD	H	11334
			1	175120000	ULB	H	14	GOM	H	13		1	142020000	ULB	H	14	GOM	H	15		1	92500000	ULB	H	14	GOM	H	13
			1	175120000	ULB	H	14	MAD	H	5894		1	142020000	ULB	H	14	MAD	H	6433		1	92500000	ULB	H	14	MAD	H	5674
			1	175120000	ULB	H	14	RAD	H	11778		1	142020000	ULB	H	14	RAD	H	12850		1	92500000	ULB	H	14	RAD	H	11335
			1	238500000	ULB	H	15	GOM	H	14		1	50560000	ULB	H	15	GOM	H	16		1	246100000	ULB	H	15	GOM	H	14
			1	238500000	ULB	H	15	MAD	H	7469		1	50560000	ULB	H	15	MAD	H	6434		1	246100000	ULB	H	15	MAD	H	5675
			1	238500000	ULB	H	15	RAD	H	14074		1	50560000	ULB	H	15	RAD	H	12851		1	246100000	ULB	H	15	RAD	H	11336
			1	67680000	ULB	H	16	GOM	H	15		1	161120000	ULB	H	16	GOM	H	17		1	134000000	ULB	H	16	GOM	H	15
			1	67680000	ULB	H	16	MAD	H	5895		1	161120000	ULB	H	16	MAD	H	6435		1	134000000	ULB	H	16	MAD	H	5676
			1	67680000	ULB	H	16	RAD	H	11779		1	161120000	ULB	H	16	RAD	H	12852		1	134000000	ULB	H	16	RAD	H	11337
			1	13440000	ULB	H	17	GOM	H	16		1	223100000	ULB	H	17	GOM	H	18		1	169940000	ULB	H	17	GOM	H	16
			1	13440000	ULB	H	17	MAD	H	5896		1	223100000	ULB	H	17	MAD	H	6436		1	169940000	ULB	H	17	MAD	H	5677
			1	13440000	ULB	H	17	RAD	H	11780		1	223100000	ULB	H	17	RAD	H	12853		1	169940000	ULB	H	17	RAD	H	11338
			1	175460000	ULB	H	18	GOM	H	17		1	6700000	ULB	H	18	GOM	H	19		1	203780000	ULB	H	18	GOM	H	17
			1	175460000	ULB	H	18	MAD	H	5897		1	6700000	ULB	H	18	MAD	H	6437		1	203780000	ULB	H	18	MAD	H	5678
			1	175460000	ULB	H	18	RAD	H	11781		1	6700000	ULB	H	18	RAD	H	12854		1	203780000	ULB	H	18	RAD	H	11339
			1	126080000	ULB	H	19	GOM	H	19		1	246080000	ULB	H	19	GOM	H	20		1	262520000	ULB	H	19	GOM	H	18
			1	126080000	ULB	H	19	MAD	H	5898		1	246080000	ULB	H	19	MAD	H	6438		1	262520000	ULB	H	19	MAD	H	5679
			1	126080000	ULB	H	19	RAD	H	11782		1	246080000	ULB	H	19	RAD	H	12855		1	262520000	ULB	H	19	RAD	H	11340
			1	92520000	ULB	H	20	GOM	H	20		1	22940000	ULB	H	20	GOM	H	21		1	196240000	ULB	H	20	GOM	H	19
			1	92520000	ULB	H	20	MAD	H	5899		1	22940000	ULB	H	20	MAD	H	6439		1	196240000	ULB	H	20	MAD	H	5680
			1	92520000	ULB	H	20	RAD	H	11783		1	22940000	ULB	H	20	RAD	H	12856		1	196240000	ULB	H	20	RAD	H	11341
			1	40200000	ULB	H	21	GOM	H	21		1	141860000	ULB	H	21	GOM	H	1306		1	19600000	ULB	H	21	GOM	H	20
			1	40200000	ULB	H	21	MAD	H	5900		1	141860000	ULB	H	21	MAD	H	7870		1	19600000	ULB	H	21	MAD	H	5681
			1	40200000	ULB	H	21	RAD	H	11784		1	141860000	ULB	H	21	RAD	H	14115		1	19600000	ULB	H	21	RAD	H	11342
			1	185840000	ULB	H	22	GOM	H	22		1	230060000	ULB	H	22	GOM	H	22		1	83960000	ULB	H	22	GOM	H	21
			1	185840000	ULB	H	22	MAD	H	5901		1	230060000	ULB	H	22	MAD	H	6440		1	83960000	ULB	H	22	MAD	H	5682
			1	185840000	ULB	H	22	RAD	H	11785		1	230060000	ULB	H	22	RAD	H	12857		1	83960000	ULB	H	22	RAD	H	11343
			1	22940000	ULB	H	23	GOM	H	24		1	203780000	ULB	H	23	GOM	H	23		1	37240000	ULB	H	23	GOM	H	22
			1	22940000	ULB	H	23	MAD	H	5902		1	203780000	ULB	H	23	MAD	H	6441		1	37240000	ULB	H	23	MAD	H	5683
			1	22940000	ULB	H	23	RAD	H	11786		1	203780000	ULB	H	23	RAD	H	12858		1	37240000	ULB	H	23	RAD	H	13772
			1	191340000	ULB	H	24	GOM	H	25		1	196240000	ULB	H	24	GOM	H	24		1	179420000	ULB	H	24	GOM	H	23
			1	191340000	ULB	H	24	MAD	H	5903		1	196240000	ULB	H	24	MAD	H	6442		1	179420000	ULB	H	24	MAD	H	5684
			1	191340000	ULB	H	24	RAD	H	11787		1	196240000	ULB	H	24	RAD	H	12859		1	179420000	ULB	H	24	RAD	H	11344
			1	246080000	ULB	H	25	GOM	H	26		1	232340000	ULB	H	25	GOM	H	26		1	58560000	ULB	H	25	GOM	H	24
			1	246080000	ULB	H	25	MAD	H	5904		1	232340000	ULB	H	25	MAD	H	6444		1	58560000	ULB	H	25	MAD	H	5685
			1	246080000	ULB	H	25	RAD	H	11788		1	232340000	ULB	H	25	RAD	H	12861		1	58560000	ULB	H	25	RAD	H	11345
			1	237360000	ULB	H	26	GOM	H	27		1	238500000	ULB	H	26	GOM	H	27		1	19100000	ULB	H	26	GOM	H	25
			1	237360000	ULB	H	26	MAD	H	5905		1	238500000	ULB	H	26	MAD	H	8231		1	19100000	ULB	H	26	MAD	H	5686
			1	237360000	ULB	H	26	RAD	H	14075		1	238500000	ULB	H	26	RAD	H	14674		1	19100000	ULB	H	26	RAD	H	11346
			1	144020000	ULB	H	27	GOM	H	28		1	67680000	ULB	H	27	GOM	H	28		1	241540000	ULB	H	27	GOM	H	26
			1	144020000	ULB	H	27	MAD	H	5906		1	67680000	ULB	H	27	MAD	H	6445		1	241540000	ULB	H	27	MAD	H	5687
			1	144020000	ULB	H	27	RAD	H	11789		1	67680000	ULB	H	27	RAD	H	12863		1	241540000	ULB	H	27	RAD	H	11347
			1	134000000	ULB	H	28	GOM	H	29		1	201240000	ULB	H	28	GOM	H	29		1	223920000	ULB	H	28	GOM	H	27
			1	134000000	ULB	H	28	MAD	H	5907		1	201240000	ULB	H	28	MAD	H	6446		1	223920000	ULB	H	28	MAD	H	5688
			1	134000000	ULB	H	28	RAD	H	11790		1	201240000	ULB	H	28	RAD	H	12864		1	223920000	ULB	H	28	RAD	H	11348
			1	230060000	ULB	H	29	GOM	H	30		1	218320000	ULB	H	29	GOM	H	30		1	201240000	ULB	H	29	GOM	H	28
			1	230060000	ULB	H	29	MAD	H	5908		1	218320000	ULB	H	29	MAD	H	6447		1	201240000	ULB	H	29	MAD	H	5689
			1	230060000	ULB	H	29	RAD	H	11791		1	218320000	ULB	H	29	RAD	H	12865		1	201240000	ULB	H	29	RAD	H	11349
			1	189300000	ULB	H	30	GOM	H	31		1	79920000	ULB	H	30	GOM	H	31		1	53080000	ULB	H	30	GOM	H	29
			1	189300000	ULB	H	30	MAD	H	5909		1	79920000	ULB	H	30	MAD	H	6448		1	53080000	ULB	H	30	MAD	H	5690
			1	189300000	ULB	H	30	RAD	H	11793		1	79920000	ULB	H	30	RAD	H	12866		1	53080000	ULB	H	30	RAD	H	11350
			1	6700000	ULB	H	31	GOM	H	32		1	218980000	ULB	H	31	GOM	H	32		1	243100000	ULB	H	31	GOM	H	30
			1	6700000	ULB	H	31	MAD	H	5910		1	218980000	ULB	H	31	MAD	H	6449		1	243100000	ULB	H	31	MAD	H	5691
			1	6700000	ULB	H	31	RAD	H	11794		1	218980000	ULB	H	31	RAD	H	12867		1	243100000	ULB	H	31	RAD	H	11351
			1	226440000	ULB	H	32	GOM	H	33		1	239600000	ULB	H	32	GOM	L	4628		1	67660000	ULB	H	32	GOM	H	31
			1	226440000	ULB	H	32	MAD	H	5911		1	239600000	ULB	H	32	MAD	H	9225		1	67660000	ULB	H	32	MAD	H	5692
			1	226440000	ULB	H	32	RAD	H	11795		1	239600000	ULB	H	32	RAD	M	16038		1	67660000	ULB	H	32	RAD	H	11352
			1	49980000	ULB	H	33	GOM	H	34		1	223920000	ULB	H	33	GOM	H	1307		1	225640000	ULB	H	33	GOM	H	32
			1	49980000	ULB	H	33	MAD	H	5912		1	223920000	ULB	H	33	MAD	H	6450		1	225640000	ULB	H	33	MAD	H	5693
			1	49980000	ULB	H	33	RAD	H	11796		1	223920000	ULB	H	33	RAD	H	12868		1	225640000	ULB	H	33	RAD	H	11353
			1	5100000	ULB	H	34	GOM	H	35		1	143400000	ULB	H	34	GOM	H	34		1	39820000	ULB	H	34	GOM	H	33
			1	5100000	ULB	H	34	MAD	H	5913		1	143400000	ULB	H	34	MAD	H	6451		1	39820000	ULB	H	34	MAD	H	5694
			1	5100000	ULB	H	34	RAD	H	11797		1	143400000	ULB	H	34	RAD	H	12869		1	39820000	ULB	H	34	RAD	H	11354
			1	112320000	ULB	H	35	GOM	H	36		1	186360000	ULB	H	35	GOM	H	35		1	218980000	ULB	H	35	GOM	H	34
			1	112320000	ULB	H	35	MAD	H	5914		1	186360000	ULB	H	35	MAD	H	6452		1	218980000	ULB	H	35	MAD	H	5695
			1	112320000	ULB	H	35	RAD	H	11798		1	186360000	ULB	H	35	RAD	H	12870		1	218980000	ULB	H	35	RAD	H	11355
			1	215680000	ULB	H	36	GOM	H	37		1	92520000	ULB	H	36	GOM	H	36		1	232340000	ULB	H	36	GOM	H	36
			1	215680000	ULB	H	36	MAD	H	5915		1	92520000	ULB	H	36	MAD	H	6453		1	232340000	ULB	H	36	MAD	H	5696
			1	215680000	ULB	H	36	RAD	H	11799		1	92520000	ULB	H	36	RAD	H	12871		1	232340000	ULB	H	36	RAD	H	11356
			1	241540000	ULB	H	37	GOM	H	38		1	83960000	ULB	H	37	GOM	H	37		1	141860000	ULB	H	37	GOM	H	37
			1	241540000	ULB	H	37	MAD	H	5916		1	83960000	ULB	H	37	MAD	H	6454		1	141860000	ULB	H	37	MAD	H	5697
			1	241540000	ULB	H	37	RAD	H	11800		1	83960000	ULB	H	37	RAD	H	12872		1	141860000	ULB	H	37	RAD	H	11357
			1	201240000	ULB	H	38	GOM	H	39		1	112320000	ULB	H	38	GOM	H	38		1	50560000	ULB	H	38	GOM	H	38
			1	201240000	ULB	H	38	MAD	H	5917		1	112320000	ULB	H	38	MAD	H	6455		1	50560000	ULB	H	38	MAD	H	5698
			1	201240000	ULB	H	38	RAD	H	11801		1	112320000	ULB	H	38	RAD	H	12873		1	50560000	ULB	H	38	RAD	H	11358
			1	149880000	ULB	H	39	GOM	H	40		1	139860000	ULB	H	39	GOM	H	39		1	144920000	ULB	H	39	GOM	H	39
			1	149880000	ULB	H	39	MAD	H	5918		1	139860000	ULB	H	39	MAD	H	6456		1	144920000	ULB	H	39	MAD	H	5699
			1	149880000	ULB	H	39	RAD	H	11802		1	139860000	ULB	H	39	RAD	H	12874		1	144920000	ULB	H	39	RAD	H	11359
			1	200960000	ULB	H	40	GOM	H	1777		1	5100000	ULB	H	40	GOM	H	40		1	194880000	ULB	H	40	GOM	H	40
			1	200960000	ULB	H	40	MAD	H	5920		1	5100000	ULB	H	40	MAD	H	6457		1	194880000	ULB	H	40	MAD	H	5700
			1	200960000	ULB	H	40	RAD	H	11804		1	5100000	ULB	H	40	RAD	H	12875		1	194880000	ULB	H	40	RAD	H	11360
			1	234380000	ULB	H	41	GOM	H	2315		1	241540000	ULB	H	41	GOM	H	41		1	123480000	ULB	H	41	GOM	H	41
			1	234380000	ULB	H	41	MAD	H	8093		1	241540000	ULB	H	41	MAD	H	6458		1	123480000	ULB	H	41	MAD	H	5701
			1	234380000	ULB	H	41	RAD	H	11806		1	241540000	ULB	H	41	RAD	H	12876		1	123480000	ULB	H	41	RAD	H	11361
			1	19580000	ULB	H	42	GOM	H	43		1	19740000	ULB	H	42	GOM	H	2037		1	22940000	ULB	H	42	GOM	H	42
			1	19580000	ULB	H	42	MAD	H	5921		1	19740000	ULB	H	42	MAD	H	8452		1	22940000	ULB	H	42	MAD	H	5702
			1	19580000	ULB	H	42	RAD	H	11808		1	19740000	ULB	H	42	RAD	H	15540		1	22940000	ULB	H	42	RAD	H	11362
			1	82200000	ULB	H	43	GOM	H	44		1	149880000	ULB	H	43	GOM	H	42		1	6700000	ULB	H	43	GOM	H	43
			1	82200000	ULB	H	43	MAD	H	5922		1	149880000	ULB	H	43	MAD	H	6459		1	6700000	ULB	H	43	MAD	H	5704
			1	82200000	ULB	H	43	RAD	H	11809		1	149880000	ULB	H	43	RAD	H	12877		1	6700000	ULB	H	43	RAD	H	11364
			1	12620000	ULB	H	44	GOM	M	3687		1	145400000	ULB	H	44	GOM	H	1916		1	149880000	ULB	H	44	GOM	H	44
			1	12620000	ULB	H	44	MAD	H	7471		1	145400000	ULB	H	44	MAD	M	9378		1	149880000	ULB	H	44	MAD	H	5705
			1	12620000	ULB	H	44	RAD	H	13623		1	145400000	ULB	H	44	RAD	H	15629		1	149880000	ULB	H	44	RAD	H	11365
			1	139860000	ULB	H	45	GOM	H	45		1	37240000	ULB	H	45	GOM	H	43		1	218320000	ULB	H	45	GOM	H	45
			1	139860000	ULB	H	45	MAD	H	5924		1	37240000	ULB	H	45	MAD	H	6460		1	218320000	ULB	H	45	MAD	H	5706
			1	139860000	ULB	H	45	RAD	H	11810		1	37240000	ULB	H	45	RAD	H	14842		1	218320000	ULB	H	45	RAD	H	11366
			1	191140000	ULB	H	46	GOM	H	46		1	186560000	ULB	H	46	GOM	H	44		1	83000000	ULB	H	46	GOM	H	46
			1	191140000	ULB	H	46	MAD	H	5925		1	186560000	ULB	H	46	MAD	H	6461		1	83000000	ULB	H	46	MAD	H	5707
			1	191140000	ULB	H	46	RAD	H	11811		1	186560000	ULB	H	46	RAD	H	12878		1	83000000	ULB	H	46	RAD	H	11367
			1	223920000	ULB	H	47	GOM	H	47		1	169940000	ULB	H	47	GOM	H	47		1	54660000	ULB	H	47	GOM	H	47
			1	223920000	ULB	H	47	MAD	H	5926		1	169940000	ULB	H	47	MAD	H	6463		1	54660000	ULB	H	47	MAD	H	5708
			1	223920000	ULB	H	47	RAD	H	11812		1	169940000	ULB	H	47	RAD	H	12880		1	54660000	ULB	H	47	RAD	H	11368
			1	232340000	ULB	H	48	GOM	H	48		1	189300000	ULB	H	48	GOM	H	48		1	238500000	ULB	H	48	GOM	H	48
			1	232340000	ULB	H	48	MAD	H	5927		1	189300000	ULB	H	48	MAD	H	6464		1	238500000	ULB	H	48	MAD	H	5710
			1	232340000	ULB	H	48	RAD	H	11813		1	189300000	ULB	H	48	RAD	H	12881		1	238500000	ULB	H	48	RAD	H	11369
			1	79920000	ULB	H	49	GOM	H	49		1	191140000	ULB	H	49	GOM	H	49		1	186560000	ULB	H	49	GOM	H	49
			1	79920000	ULB	H	49	MAD	H	5928		1	191140000	ULB	H	49	MAD	H	6465		1	186560000	ULB	H	49	MAD	H	5711
			1	79920000	ULB	H	49	RAD	H	11814		1	191140000	ULB	H	49	RAD	H	12882		1	186560000	ULB	H	49	RAD	H	11370
			1	149600000	ULB	H	50	GOM	L	4143		1	225640000	ULB	H	50	GOM	H	50		1	19740000	ULB	H	50	GOM	H	2189
			1	149600000	ULB	H	50	MAD	H	8482		1	225640000	ULB	H	50	MAD	H	6466		1	19740000	ULB	H	50	MAD	H	8454
			1	149600000	ULB	H	50	RAD	M	14618		1	225640000	ULB	H	50	RAD	H	12883		1	19740000	ULB	H	50	RAD	H	14078
			1	103900000	ULB	H	51	GOM	H	50		1	49980000	ULB	H	51	GOM	H	51		1	79920000	ULB	H	51	GOM	H	50
			1	103900000	ULB	H	51	MAD	H	5929		1	49980000	ULB	H	51	MAD	H	6468		1	79920000	ULB	H	51	MAD	H	5712
			1	103900000	ULB	H	51	RAD	H	11815		1	49980000	ULB	H	51	RAD	H	12885		1	79920000	ULB	H	51	RAD	H	11371
			1	10440000	ULB	H	52	GOM	M	3689		1	238340000	ULB	H	52	GOM	H	52		1	189100000	ULB	H	52	GOM	H	51
			1	10440000	ULB	H	52	MAD	H	5931		1	238340000	ULB	H	52	MAD	H	8454		1	189100000	ULB	H	52	MAD	H	5713
			1	10440000	ULB	H	52	RAD	H	11816		1	238340000	ULB	H	52	RAD	H	14675		1	189100000	ULB	H	52	RAD	H	11372
			1	96420000	ULB	H	53	GOM	H	52		1	58560000	ULB	H	53	GOM	H	53		1	142020000	ULB	H	53	GOM	H	52
			1	96420000	ULB	H	53	MAD	H	5932		1	58560000	ULB	H	53	MAD	H	6470		1	142020000	ULB	H	53	MAD	H	5714
			1	96420000	ULB	H	53	RAD	H	14078		1	58560000	ULB	H	53	RAD	H	12887		1	142020000	ULB	H	53	RAD	H	11373
			1	65820000	ULB	H	54	GOM	H	53		1	194660000	ULB	H	54	GOM	H	1592		1	111680000	ULB	H	54	GOM	H	53
			1	65820000	ULB	H	54	MAD	H	5933		1	194660000	ULB	H	54	MAD	H	9226		1	111680000	ULB	H	54	MAD	H	5715
			1	65820000	ULB	H	54	RAD	H	11817		1	194660000	ULB	H	54	RAD	H	15387		1	111680000	ULB	H	54	RAD	H	11374
			1	11560000	ULB	H	55	GOM	H	54		1	179420000	ULB	H	55	GOM	H	54		1	116640000	ULB	H	55	GOM	H	54
			1	11560000	ULB	H	55	MAD	H	7472		1	179420000	ULB	H	55	MAD	H	6471		1	116640000	ULB	H	55	MAD	H	5716
			1	11560000	ULB	H	55	RAD	H	14079		1	179420000	ULB	H	55	RAD	H	12888		1	116640000	ULB	H	55	RAD	H	11375
			1	87260000	ULB	H	56	GOM	H	55		1	53080000	ULB	H	56	GOM	H	55		1	73120000	ULB	H	56	GOM	H	55
			1	87260000	ULB	H	56	MAD	H	5934		1	53080000	ULB	H	56	MAD	H	6472		1	73120000	ULB	H	56	MAD	H	5717
			1	87260000	ULB	H	56	RAD	H	13624		1	53080000	ULB	H	56	RAD	H	12889		1	73120000	ULB	H	56	RAD	H	11376
			1	258040000	ULB	H	57	GOM	M	3690		1	237780000	ULB	H	57	GOM	H	56		1	193900000	ULB	H	57	GOM	H	56
			1	258040000	ULB	H	57	MAD	H	5935		1	237780000	ULB	H	57	MAD	H	8732		1	193900000	ULB	H	57	MAD	H	5718
			1	258040000	ULB	H	57	RAD	H	11818		1	237780000	ULB	H	57	RAD	H	14989		1	193900000	ULB	H	57	RAD	H	11377
			1	188240000	ULB	H	58	GOM	H	56		1	103900000	ULB	H	58	GOM	H	57		1	116440000	ULB	H	58	GOM	H	57
			1	188240000	ULB	H	58	MAD	H	5936		1	103900000	ULB	H	58	MAD	H	6474		1	116440000	ULB	H	58	MAD	H	5719
			1	188240000	ULB	H	58	RAD	H	11819		1	103900000	ULB	H	58	RAD	H	12891		1	116440000	ULB	H	58	RAD	H	11378
			1	196240000	ULB	H	59	GOM	H	57		1	144020000	ULB	H	59	GOM	H	59		1	63600000	ULB	H	59	GOM	H	58
			1	196240000	ULB	H	59	MAD	H	5937		1	144020000	ULB	H	59	MAD	H	6476		1	63600000	ULB	H	59	MAD	H	5720
			1	196240000	ULB	H	59	RAD	H	11820		1	144020000	ULB	H	59	RAD	H	12893		1	63600000	ULB	H	59	RAD	H	11379
			1	179380000	ULB	H	60	GOM	H	58		1	258020000	ULB	H	60	GOM	M	3095		1	103880000	ULB	H	60	GOM	H	59
			1	179380000	ULB	H	60	MAD	H	5938		1	258020000	ULB	H	60	MAD	H	6478		1	103880000	ULB	H	60	MAD	H	5721
			1	179380000	ULB	H	60	RAD	H	11821		1	258020000	ULB	H	60	RAD	H	12895		1	103880000	ULB	H	60	RAD	H	11380
			1	243100000	ULB	H	61	GOM	H	59		1	194780000	ULB	H	61	GOM	H	1593		1	112320000	ULB	H	61	GOM	H	60
			1	243100000	ULB	H	61	MAD	H	5939		1	194780000	ULB	H	61	MAD	H	8849		1	112320000	ULB	H	61	MAD	H	5722
			1	243100000	ULB	H	61	RAD	H	11822		1	194780000	ULB	H	61	RAD	H	14843		1	112320000	ULB	H	61	RAD	H	11381
			1	141280000	ULB	H	62	GOM	H	61		1	65820000	ULB	H	62	GOM	H	61		1	34680000	ULB	H	62	GOM	H	1685
			1	141280000	ULB	H	62	MAD	H	5941		1	65820000	ULB	H	62	MAD	H	6480		1	34680000	ULB	H	62	MAD	H	5723
			1	141280000	ULB	H	62	RAD	H	11824		1	65820000	ULB	H	62	RAD	H	12897		1	34680000	ULB	H	62	RAD	H	13322
			1	237780000	ULB	H	63	GOM	H	62		1	196000000	ULB	H	63	GOM	H	63		1	12620000	ULB	H	63	GOM	M	2812
			1	237780000	ULB	H	63	MAD	H	7473		1	196000000	ULB	H	63	MAD	H	8965		1	12620000	ULB	H	63	MAD	H	5724
			1	237780000	ULB	H	63	RAD	H	14378		1	196000000	ULB	H	63	RAD	H	15109		1	12620000	ULB	H	63	RAD	H	11383
			1	147420000	ULB	H	64	GOM	H	1779		1	44400000	ULB	H	64	GOM	H	64		1	219820000	ULB	H	64	GOM	H	2190
			1	147420000	ULB	H	64	MAD	H	5942		1	44400000	ULB	H	64	MAD	H	6481		1	219820000	ULB	H	64	MAD	H	5726
			1	147420000	ULB	H	64	RAD	H	11825		1	44400000	ULB	H	64	RAD	H	12898		1	219820000	ULB	H	64	RAD	H	14079
			1	42900000	ULB	H	65	GOM	H	63		1	189080000	ULB	H	65	GOM	H	65		1	86940000	ULB	H	65	GOM	H	63
			1	42900000	ULB	H	65	MAD	H	5943		1	189080000	ULB	H	65	MAD	H	6482		1	86940000	ULB	H	65	MAD	H	5728
			1	42900000	ULB	H	65	RAD	M	14619		1	189080000	ULB	H	65	RAD	H	12899		1	86940000	ULB	H	65	RAD	H	11386
			1	220980000	ULB	H	66	GOM	H	64		1	116440000	ULB	H	66	GOM	H	66		1	87340000	ULB	H	66	GOM	H	64
			1	220980000	ULB	H	66	MAD	H	5944		1	116440000	ULB	H	66	MAD	H	6483		1	87340000	ULB	H	66	MAD	H	5729
			1	220980000	ULB	H	66	RAD	H	11826		1	116440000	ULB	H	66	RAD	H	12900		1	87340000	ULB	H	66	RAD	H	11387
			1	53080000	ULB	H	67	GOM	H	65		1	136480000	ULB	H	67	GOM	H	68		1	115720000	ULB	H	67	GOM	H	65
			1	53080000	ULB	H	67	MAD	H	5945		1	136480000	ULB	H	67	MAD	H	7875		1	115720000	ULB	H	67	MAD	H	5730
			1	53080000	ULB	H	67	RAD	H	11827		1	136480000	ULB	H	67	RAD	H	12901		1	115720000	ULB	H	67	RAD	H	11388
			1	203780000	ULB	H	68	GOM	H	66		1	185840000	ULB	H	68	GOM	H	70		1	18540000	ULB	H	68	GOM	H	67
			1	203780000	ULB	H	68	MAD	H	5946		1	185840000	ULB	H	68	MAD	H	6485		1	18540000	ULB	H	68	MAD	H	5731
			1	203780000	ULB	H	68	RAD	H	11828		1	185840000	ULB	H	68	RAD	H	12903		1	18540000	ULB	H	68	RAD	H	11389
			1	222960000	ULB	H	69	GOM	H	67		1	234380000	ULB	H	69	GOM	M	3830		1	65960000	ULB	H	69	GOM	H	68
			1	222960000	ULB	H	69	MAD	H	5947		1	234380000	ULB	H	69	MAD	M	9713		1	65960000	ULB	H	69	MAD	H	5732
			1	222960000	ULB	H	69	RAD	H	11829		1	234380000	ULB	H	69	RAD	M	15840		1	65960000	ULB	H	69	RAD	H	11390
			1	71560000	ULB	H	70	GOM	H	69		1	103620000	ULB	H	70	GOM	H	71		1	191140000	ULB	H	70	GOM	H	69
			1	71560000	ULB	H	70	MAD	H	5949		1	103620000	ULB	H	70	MAD	H	6487		1	191140000	ULB	H	70	MAD	H	5733
			1	71560000	ULB	H	70	RAD	H	11830		1	103620000	ULB	H	70	RAD	H	12905		1	191140000	ULB	H	70	RAD	H	11391
			1	83960000	ULB	H	71	GOM	H	70		1	144920000	ULB	H	71	GOM	H	72		1	118960000	ULB	H	71	GOM	H	70
			1	83960000	ULB	H	71	MAD	H	5950		1	144920000	ULB	H	71	MAD	H	6488		1	118960000	ULB	H	71	MAD	H	5734
			1	83960000	ULB	H	71	RAD	H	11831		1	144920000	ULB	H	71	RAD	H	12906		1	118960000	ULB	H	71	RAD	H	11392
			1	161440000	ULB	H	72	GOM	L	4979		1	39820000	ULB	H	72	GOM	H	73		1	53460000	ULB	H	72	GOM	H	1687
			1	161440000	ULB	H	72	MAD	H	8094		1	39820000	ULB	H	72	MAD	H	6489		1	53460000	ULB	H	72	MAD	H	5735
			1	161440000	ULB	H	72	RAD	H	11832		1	39820000	ULB	H	72	RAD	H	12907		1	53460000	ULB	H	72	RAD	H	11393
			1	187280000	ULB	H	73	GOM	H	71		1	193900000	ULB	H	73	GOM	H	74		1	190760000	ULB	H	73	GOM	H	71
			1	187280000	ULB	H	73	MAD	H	5951		1	193900000	ULB	H	73	MAD	H	6490		1	190760000	ULB	H	73	MAD	H	5736
			1	187280000	ULB	H	73	RAD	H	11833		1	193900000	ULB	H	73	RAD	H	12908		1	190760000	ULB	H	73	RAD	H	11394
			1	200740000	ULB	H	74	GOM	H	72		1	63600000	ULB	H	74	GOM	H	75		1	103620000	ULB	H	74	GOM	H	72
			1	200740000	ULB	H	74	MAD	H	5952		1	63600000	ULB	H	74	MAD	H	6491		1	103620000	ULB	H	74	MAD	H	5737
			1	200740000	ULB	H	74	RAD	H	11834		1	63600000	ULB	H	74	RAD	H	12909		1	103620000	ULB	H	74	RAD	H	11395
			1	63580000	ULB	H	75	GOM	H	73		1	200820000	ULB	H	75	GOM	H	76		1	238340000	ULB	H	75	GOM	H	73
			1	63580000	ULB	H	75	MAD	H	5953		1	200820000	ULB	H	75	MAD	H	6492		1	238340000	ULB	H	75	MAD	H	5738
			1	63580000	ULB	H	75	RAD	H	11835		1	200820000	ULB	H	75	RAD	H	12910		1	238340000	ULB	H	75	RAD	H	11396
			1	136100000	ULB	H	76	GOM	H	74		1	123480000	ULB	H	76	GOM	H	77		1	65820000	ULB	H	76	GOM	H	75
			1	136100000	ULB	H	76	MAD	H	5954		1	123480000	ULB	H	76	MAD	H	6493		1	65820000	ULB	H	76	MAD	H	5739
			1	136100000	ULB	H	76	RAD	H	11836		1	123480000	ULB	H	76	RAD	H	12911		1	65820000	ULB	H	76	RAD	H	11397
			1	94320000	ULB	H	77	GOM	H	75		1	111680000	ULB	H	77	GOM	H	78		1	66540000	ULB	H	77	GOM	H	76
			1	94320000	ULB	H	77	MAD	H	7474		1	111680000	ULB	H	77	MAD	H	6494		1	66540000	ULB	H	77	MAD	H	5740
			1	94320000	ULB	H	77	RAD	H	11837		1	111680000	ULB	H	77	RAD	H	12912		1	66540000	ULB	H	77	RAD	H	11398
			1	169960000	ULB	H	78	GOM	H	76		1	115720000	ULB	H	78	GOM	H	79		1	45140000	ULB	H	78	GOM	M	2813
			1	169960000	ULB	H	78	MAD	H	5955		1	115720000	ULB	H	78	MAD	H	6495		1	45140000	ULB	H	78	MAD	H	8457
			1	169960000	ULB	H	78	RAD	H	11838		1	115720000	ULB	H	78	RAD	H	14118		1	45140000	ULB	H	78	RAD	H	13773
			1	145080000	ULB	H	79	GOM	L	4982		1	44140000	ULB	H	79	GOM	H	81		1	186360000	ULB	H	79	GOM	H	77
			1	145080000	ULB	H	79	MAD	M	9038		1	44140000	ULB	H	79	MAD	H	6497		1	186360000	ULB	H	79	MAD	H	5741
			1	145080000	ULB	H	79	RAD	M	15162		1	44140000	ULB	H	79	RAD	H	12914		1	186360000	ULB	H	79	RAD	H	11399
			1	260500000	ULB	H	80	GOM	H	79		1	43160000	ULB	H	80	GOM	H	1917		1	45320000	ULB	H	80	GOM	H	79
			1	260500000	ULB	H	80	MAD	H	5957		1	43160000	ULB	H	80	MAD	H	7877		1	45320000	ULB	H	80	MAD	H	5743
			1	260500000	ULB	H	80	RAD	H	11839		1	43160000	ULB	H	80	RAD	H	14119		1	45320000	ULB	H	80	RAD	H	11401
			1	45320000	ULB	H	81	GOM	H	80		1	87340000	ULB	H	81	GOM	H	82		1	37980000	ULB	H	81	GOM	H	80
			1	45320000	ULB	H	81	MAD	H	5958		1	87340000	ULB	H	81	MAD	H	6498		1	37980000	ULB	H	81	MAD	H	5744
			1	45320000	ULB	H	81	RAD	H	11840		1	87340000	ULB	H	81	RAD	H	12915		1	37980000	ULB	H	81	RAD	H	11402
			1	229620000	ULB	H	82	GOM	H	1780		1	41000000	ULB	H	82	GOM	H	2536		1	136120000	ULB	H	82	GOM	H	82
			1	229620000	ULB	H	82	MAD	H	5959		1	41000000	ULB	H	82	MAD	H	6499		1	136120000	ULB	H	82	MAD	H	5746
			1	229620000	ULB	H	82	RAD	H	11841		1	41000000	ULB	H	82	RAD	H	14120		1	136120000	ULB	H	82	RAD	H	11403
			1	144960000	ULB	H	83	GOM	H	81		1	224880000	ULB	H	83	GOM	H	83		1	258040000	ULB	H	83	GOM	L	4350
			1	144960000	ULB	H	83	MAD	H	5960		1	224880000	ULB	H	83	MAD	H	6500		1	258040000	ULB	H	83	MAD	H	7736
			1	144960000	ULB	H	83	RAD	H	11842		1	224880000	ULB	H	83	RAD	H	12916		1	258040000	ULB	H	83	RAD	H	13325
			1	157820000	ULB	H	84	GOM	M	3233		1	29960000	ULB	H	84	GOM	H	2695		1	30900000	ULB	H	84	GOM	H	2191
			1	157820000	ULB	H	84	MAD	H	7475		1	29960000	ULB	H	84	MAD	H	8234		1	30900000	ULB	H	84	MAD	H	5747
			1	157820000	ULB	H	84	RAD	H	11843		1	29960000	ULB	H	84	RAD	H	12917		1	30900000	ULB	H	84	RAD	H	11404
			1	208020000	ULB	H	85	GOM	H	82		1	238840000	ULB	H	85	GOM	H	1594		1	49980000	ULB	H	85	GOM	H	83
			1	208020000	ULB	H	85	MAD	H	5961		1	238840000	ULB	H	85	MAD	H	8613		1	49980000	ULB	H	85	MAD	H	5748
			1	208020000	ULB	H	85	RAD	H	11844		1	238840000	ULB	H	85	RAD	H	14845		1	49980000	ULB	H	85	RAD	H	11405
			1	216060000	ULB	H	86	GOM	H	2317		1	45320000	ULB	H	86	GOM	H	84		1	126060000	ULB	H	86	GOM	H	84
			1	216060000	ULB	H	86	MAD	H	5962		1	45320000	ULB	H	86	MAD	H	6501		1	126060000	ULB	H	86	MAD	H	5749
			1	216060000	ULB	H	86	RAD	H	11845		1	45320000	ULB	H	86	RAD	H	12918		1	126060000	ULB	H	86	RAD	H	11406
			1	4200000	ULB	H	87	GOM	H	2318		1	237360000	ULB	H	87	GOM	H	85		1	41000000	ULB	H	87	GOM	M	2814
			1	4200000	ULB	H	87	MAD	H	7476		1	237360000	ULB	H	87	MAD	H	7878		1	41000000	ULB	H	87	MAD	H	8458
			1	4200000	ULB	H	87	RAD	H	13627		1	237360000	ULB	H	87	RAD	H	14440		1	41000000	ULB	H	87	RAD	H	11407
			1	221260000	ULB	H	88	GOM	L	4984		1	100000000	ULB	H	88	GOM	H	86		1	152700000	ULB	H	88	GOM	H	85
			1	221260000	ULB	H	88	MAD	L	10714		1	100000000	ULB	H	88	MAD	H	6502		1	152700000	ULB	H	88	MAD	H	5750
			1	221260000	ULB	H	88	RAD	L	15816		1	100000000	ULB	H	88	RAD	H	14441		1	152700000	ULB	H	88	RAD	H	11408
			1	203340000	ULB	H	89	GOM	H	83		1	145180000	ULB	H	89	GOM	H	2369		1	36960000	ULB	H	89	GOM	H	86
			1	203340000	ULB	H	89	MAD	H	5963		1	145180000	ULB	H	89	MAD	H	6503		1	36960000	ULB	H	89	MAD	H	5751
			1	203340000	ULB	H	89	RAD	H	11846		1	145180000	ULB	H	89	RAD	H	12919		1	36960000	ULB	H	89	RAD	H	11409
			1	194780000	ULB	H	90	GOM	H	1781		1	97340000	ULB	H	90	GOM	H	87		1	96780000	ULB	H	90	GOM	H	87
			1	194780000	ULB	H	90	MAD	H	8095		1	97340000	ULB	H	90	MAD	H	6504		1	96780000	ULB	H	90	MAD	H	5752
			1	194780000	ULB	H	90	RAD	H	11847		1	97340000	ULB	H	90	RAD	H	12920		1	96780000	ULB	H	90	RAD	H	11410
			1	134540000	ULB	H	91	GOM	H	84		1	116640000	ULB	H	91	GOM	H	88		1	220980000	ULB	H	91	GOM	H	88
			1	134540000	ULB	H	91	MAD	H	5964		1	116640000	ULB	H	91	MAD	H	6505		1	220980000	ULB	H	91	MAD	H	5753
			1	134540000	ULB	H	91	RAD	H	11848		1	116640000	ULB	H	91	RAD	H	12921		1	220980000	ULB	H	91	RAD	H	11411
			1	29960000	ULB	H	92	GOM	M	3463		1	207060000	ULB	H	92	GOM	H	89		1	4240000	ULB	H	92	GOM	H	89
			1	29960000	ULB	H	92	MAD	H	8096		1	207060000	ULB	H	92	MAD	H	6506		1	4240000	ULB	H	92	MAD	H	5754
			1	29960000	ULB	H	92	RAD	H	11849		1	207060000	ULB	H	92	RAD	H	12922		1	4240000	ULB	H	92	RAD	H	11412
			1	143400000	ULB	H	93	GOM	H	85		1	257100000	ULB	H	93	GOM	H	90		1	228240000	ULB	H	93	GOM	M	2815
			1	143400000	ULB	H	93	MAD	H	5965		1	257100000	ULB	H	93	MAD	H	6507		1	228240000	ULB	H	93	MAD	H	5755
			1	143400000	ULB	H	93	RAD	H	11850		1	257100000	ULB	H	93	RAD	H	12923		1	228240000	ULB	H	93	RAD	H	11413
			1	195960000	ULB	H	94	GOM	H	86		1	83000000	ULB	H	94	GOM	H	91		1	55520000	ULB	H	94	GOM	H	90
			1	195960000	ULB	H	94	MAD	H	5966		1	83000000	ULB	H	94	MAD	H	6508		1	55520000	ULB	H	94	MAD	H	5756
			1	195960000	ULB	H	94	RAD	H	11851		1	83000000	ULB	H	94	RAD	H	12924		1	55520000	ULB	H	94	RAD	H	11414
			1	111680000	ULB	H	95	GOM	H	87		1	240560000	ULB	H	95	GOM	H	92		1	44420000	ULB	H	95	GOM	H	91
			1	111680000	ULB	H	95	MAD	H	5967		1	240560000	ULB	H	95	MAD	H	6509		1	44420000	ULB	H	95	MAD	H	5757
			1	111680000	ULB	H	95	RAD	H	11852		1	240560000	ULB	H	95	RAD	H	14121		1	44420000	ULB	H	95	RAD	H	11415
			1	186560000	ULB	H	96	GOM	H	88		1	73120000	ULB	H	96	GOM	H	94		1	42920000	ULB	H	96	GOM	H	1688
			1	186560000	ULB	H	96	MAD	H	5968		1	73120000	ULB	H	96	MAD	H	6510		1	42920000	ULB	H	96	MAD	H	5758
			1	186560000	ULB	H	96	RAD	H	11853		1	73120000	ULB	H	96	RAD	H	12926		1	42920000	ULB	H	96	RAD	H	11416
			1	37260000	ULB	H	97	GOM	H	89		1	203340000	ULB	H	97	GOM	H	95		1	200580000	ULB	H	97	GOM	H	92
			1	37260000	ULB	H	97	MAD	H	5969		1	203340000	ULB	H	97	MAD	H	6511		1	200580000	ULB	H	97	MAD	H	5759
			1	37260000	ULB	H	97	RAD	H	11854		1	203340000	ULB	H	97	RAD	H	12927		1	200580000	ULB	H	97	RAD	H	11417
			1	13640000	ULB	H	98	GOM	H	90		1	96780000	ULB	H	98	GOM	H	96		1	143380000	ULB	H	98	GOM	H	93
			1	13640000	ULB	H	98	MAD	H	5970		1	96780000	ULB	H	98	MAD	H	6512		1	143380000	ULB	H	98	MAD	H	5760
			1	13640000	ULB	H	98	RAD	H	11855		1	96780000	ULB	H	98	RAD	H	12928		1	143380000	ULB	H	98	RAD	H	11418
			1	161100000	ULB	H	99	GOM	H	91		1	50960000	ULB	H	99	GOM	H	97		1	189300000	ULB	H	99	GOM	H	94
			1	161100000	ULB	H	99	MAD	H	5971		1	50960000	ULB	H	99	MAD	H	6513		1	189300000	ULB	H	99	MAD	H	5761
			1	161100000	ULB	H	99	RAD	H	11856		1	50960000	ULB	H	99	RAD	H	14122		1	189300000	ULB	H	99	RAD	H	11419
			1	40980000	ULB	H	100	GOM	M	3691		1	55520000	ULB	H	100	GOM	H	98		1	81700000	ULB	H	100	GOM	H	95
			1	40980000	ULB	H	100	MAD	H	8483		1	55520000	ULB	H	100	MAD	H	6514		1	81700000	ULB	H	100	MAD	H	5762
			1	40980000	ULB	H	100	RAD	H	11857		1	55520000	ULB	H	100	RAD	H	12929		1	81700000	ULB	H	100	RAD	H	11420
			1	44140000	ULB	H	101	GOM	H	93		1	2640000	ULB	H	101	GOM	M	3270		1	200800000	ULB	H	101	GOM	H	96
			1	44140000	ULB	H	101	MAD	H	5972		1	2640000	ULB	H	101	MAD	H	8235		1	200800000	ULB	H	101	MAD	H	5763
			1	44140000	ULB	H	101	RAD	H	11858		1	2640000	ULB	H	101	RAD	M	16177		1	200800000	ULB	H	101	RAD	H	11421
			1	115720000	ULB	H	102	GOM	H	94		1	220980000	ULB	H	102	GOM	H	99		1	83140000	ULB	H	102	GOM	H	97
			1	115720000	ULB	H	102	MAD	H	5973		1	220980000	ULB	H	102	MAD	H	6515		1	83140000	ULB	H	102	MAD	H	5764
			1	115720000	ULB	H	102	RAD	H	11859		1	220980000	ULB	H	102	RAD	H	12930		1	83140000	ULB	H	102	RAD	H	11422
			1	72760000	ULB	H	103	GOM	H	95		1	66560000	ULB	H	103	GOM	H	100		1	51520000	ULB	H	103	GOM	H	98
			1	72760000	ULB	H	103	MAD	H	7477		1	66560000	ULB	H	103	MAD	H	6516		1	51520000	ULB	H	103	MAD	H	5765
			1	72760000	ULB	H	103	RAD	M	14804		1	66560000	ULB	H	103	RAD	H	12931		1	51520000	ULB	H	103	RAD	H	11424
			1	224880000	ULB	H	104	GOM	H	96		1	188240000	ULB	H	104	GOM	H	101		1	222140000	ULB	H	104	GOM	H	99
			1	224880000	ULB	H	104	MAD	H	5974		1	188240000	ULB	H	104	MAD	H	6517		1	222140000	ULB	H	104	MAD	H	5766
			1	224880000	ULB	H	104	RAD	H	11860		1	188240000	ULB	H	104	RAD	H	12932		1	222140000	ULB	H	104	RAD	H	11425
			1	207080000	ULB	H	105	GOM	H	97		1	65960000	ULB	H	105	GOM	H	1311		1	5100000	ULB	H	105	GOM	H	101
			1	207080000	ULB	H	105	MAD	H	5975		1	65960000	ULB	H	105	MAD	H	6518		1	5100000	ULB	H	105	MAD	H	5767
			1	207080000	ULB	H	105	RAD	H	11861		1	65960000	ULB	H	105	RAD	H	12933		1	5100000	ULB	H	105	RAD	H	11426
			1	43680000	ULB	H	106	GOM	H	98		1	4240000	ULB	H	106	GOM	H	1312		1	50940000	ULB	H	106	GOM	H	102
			1	43680000	ULB	H	106	MAD	H	5976		1	4240000	ULB	H	106	MAD	H	6519		1	50940000	ULB	H	106	MAD	H	5769
			1	43680000	ULB	H	106	RAD	H	11862		1	4240000	ULB	H	106	RAD	H	14123		1	50940000	ULB	H	106	RAD	H	11428
			1	194660000	ULB	H	107	GOM	H	1783		1	134540000	ULB	H	107	GOM	H	102		1	44880000	ULB	H	107	GOM	H	103
			1	194660000	ULB	H	107	MAD	H	8097		1	134540000	ULB	H	107	MAD	H	6520		1	44880000	ULB	H	107	MAD	H	5771
			1	194660000	ULB	H	107	RAD	H	14380		1	134540000	ULB	H	107	RAD	H	12934		1	44880000	ULB	H	107	RAD	H	11429
			1	5440000	ULB	H	108	GOM	L	4144		1	124060000	ULB	H	108	GOM	H	2370		1	139880000	ULB	H	108	GOM	H	104
			1	5440000	ULB	H	108	MAD	H	8484		1	124060000	ULB	H	108	MAD	H	8236		1	139880000	ULB	H	108	MAD	H	5772
			1	5440000	ULB	H	108	RAD	H	13628		1	124060000	ULB	H	108	RAD	H	15110		1	139880000	ULB	H	108	RAD	H	11430
			1	95500000	ULB	H	109	GOM	M	3693		1	37980000	ULB	H	109	GOM	H	104		1	144020000	ULB	H	109	GOM	H	105
			1	95500000	ULB	H	109	MAD	H	8485		1	37980000	ULB	H	109	MAD	H	6522		1	144020000	ULB	H	109	MAD	H	5773
			1	95500000	ULB	H	109	RAD	H	11865		1	37980000	ULB	H	109	RAD	H	12935		1	144020000	ULB	H	109	RAD	H	11431
			1	26220000	ULB	H	110	GOM	H	101		1	141280000	ULB	H	110	GOM	H	105		1	100000000	ULB	H	110	GOM	H	1691
			1	26220000	ULB	H	110	MAD	H	5979		1	141280000	ULB	H	110	MAD	H	6523		1	100000000	ULB	H	110	MAD	H	5774
			1	26220000	ULB	H	110	RAD	H	14381		1	141280000	ULB	H	110	RAD	H	12936		1	100000000	ULB	H	110	RAD	H	11432
			1	86940000	ULB	H	111	GOM	H	102		1	190780000	ULB	H	111	GOM	H	106		1	124060000	ULB	H	111	GOM	H	2193
			1	86940000	ULB	H	111	MAD	H	5980		1	190780000	ULB	H	111	MAD	H	6524		1	124060000	ULB	H	111	MAD	H	5775
			1	86940000	ULB	H	111	RAD	H	11867		1	190780000	ULB	H	111	RAD	H	12937		1	124060000	ULB	H	111	RAD	H	11433
			1	239260000	ULB	H	112	GOM	M	2981		1	53460000	ULB	H	112	GOM	H	107		1	238860000	ULB	H	112	GOM	H	106
			1	239260000	ULB	H	112	MAD	M	8811		1	53460000	ULB	H	112	MAD	H	6525		1	238860000	ULB	H	112	MAD	H	8197
			1	239260000	ULB	H	112	RAD	L	15820		1	53460000	ULB	H	112	RAD	H	12938		1	238860000	ULB	H	112	RAD	H	13327
			1	56860000	ULB	H	113	GOM	H	2666		1	18540000	ULB	H	113	GOM	H	108		1	188260000	ULB	H	113	GOM	H	107
			1	56860000	ULB	H	113	MAD	H	5981		1	18540000	ULB	H	113	MAD	H	6526		1	188260000	ULB	H	113	MAD	H	5776
			1	56860000	ULB	H	113	RAD	H	11868		1	18540000	ULB	H	113	RAD	H	12939		1	188260000	ULB	H	113	RAD	H	11434
			1	221760000	ULB	H	114	GOM	L	4453		1	42920000	ULB	H	114	GOM	H	1788		1	145180000	ULB	H	114	GOM	M	2817
			1	221760000	ULB	H	114	MAD	H	8098		1	42920000	ULB	H	114	MAD	H	8614		1	145180000	ULB	H	114	MAD	H	5777
			1	221760000	ULB	H	114	RAD	H	11869		1	42920000	ULB	H	114	RAD	H	14848		1	145180000	ULB	H	114	RAD	H	11435
			1	100000000	ULB	H	115	GOM	H	104		1	51500000	ULB	H	115	GOM	H	109		1	243240000	ULB	H	115	GOM	H	108
			1	100000000	ULB	H	115	MAD	H	5984		1	51500000	ULB	H	115	MAD	H	6527		1	243240000	ULB	H	115	MAD	H	5779
			1	100000000	ULB	H	115	RAD	H	11870		1	51500000	ULB	H	115	RAD	H	12940		1	243240000	ULB	H	115	RAD	H	11437
			1	218980000	ULB	H	116	GOM	H	106		1	194900000	ULB	H	116	GOM	H	110		1	257080000	ULB	H	116	GOM	H	109
			1	218980000	ULB	H	116	MAD	H	5986		1	194900000	ULB	H	116	MAD	H	6528		1	257080000	ULB	H	116	MAD	H	5780
			1	218980000	ULB	H	116	RAD	H	11872		1	194900000	ULB	H	116	RAD	H	12941		1	257080000	ULB	H	116	RAD	H	11438
			1	96800000	ULB	H	117	GOM	H	107		1	118960000	ULB	H	117	GOM	H	113		1	44140000	ULB	H	117	GOM	H	110
			1	96800000	ULB	H	117	MAD	H	5987		1	118960000	ULB	H	117	MAD	H	6531		1	44140000	ULB	H	117	MAD	H	5781
			1	96800000	ULB	H	117	RAD	H	11873		1	118960000	ULB	H	117	RAD	H	12944		1	44140000	ULB	H	117	RAD	H	11439
			1	209360000	ULB	H	118	GOM	H	108		1	231160000	ULB	H	118	GOM	H	114		1	205720000	ULB	H	118	GOM	H	2194
			1	209360000	ULB	H	118	MAD	H	5988		1	231160000	ULB	H	118	MAD	H	6532		1	205720000	ULB	H	118	MAD	H	5782
			1	209360000	ULB	H	118	RAD	H	11874		1	231160000	ULB	H	118	RAD	H	14443		1	205720000	ULB	H	118	RAD	H	11440
			1	66560000	ULB	H	119	GOM	H	109		1	208020000	ULB	H	119	GOM	H	116		1	159840000	ULB	H	119	GOM	H	111
			1	66560000	ULB	H	119	MAD	H	5989		1	208020000	ULB	H	119	MAD	H	7880		1	159840000	ULB	H	119	MAD	H	5783
			1	66560000	ULB	H	119	RAD	H	11875		1	208020000	ULB	H	119	RAD	H	12946		1	159840000	ULB	H	119	RAD	H	11441
			1	103680000	ULB	H	120	GOM	H	110		1	235760000	ULB	H	120	GOM	H	117		1	43140000	ULB	H	120	GOM	H	112
			1	103680000	ULB	H	120	MAD	H	5990		1	235760000	ULB	H	120	MAD	H	6534		1	43140000	ULB	H	120	MAD	H	5784
			1	103680000	ULB	H	120	RAD	H	11876		1	235760000	ULB	H	120	RAD	H	12947		1	43140000	ULB	H	120	RAD	H	11442
			1	43140000	ULB	H	121	GOM	H	1785		1	71500000	ULB	H	121	GOM	H	118		1	185840000	ULB	H	121	GOM	H	114
			1	43140000	ULB	H	121	MAD	H	5991		1	71500000	ULB	H	121	MAD	H	6535		1	185840000	ULB	H	121	MAD	H	5785
			1	43140000	ULB	H	121	RAD	H	14085		1	71500000	ULB	H	121	RAD	H	12948		1	185840000	ULB	H	121	RAD	H	11443
			1	52420000	ULB	H	122	GOM	M	3235		1	43740000	ULB	H	122	GOM	H	119		1	141300000	ULB	H	122	GOM	H	115
			1	52420000	ULB	H	122	MAD	H	5992		1	43740000	ULB	H	122	MAD	H	6536		1	141300000	ULB	H	122	MAD	H	5786
			1	52420000	ULB	H	122	RAD	H	14382		1	43740000	ULB	H	122	RAD	H	12949		1	141300000	ULB	H	122	RAD	H	11444
			1	2640000	ULB	H	123	GOM	H	2668		1	239740000	ULB	H	123	GOM	L	4631		1	225220000	ULB	H	123	GOM	H	116
			1	2640000	ULB	H	123	MAD	H	7479		1	239740000	ULB	H	123	MAD	H	9228		1	225220000	ULB	H	123	MAD	H	5787
			1	2640000	ULB	H	123	RAD	M	15350		1	239740000	ULB	H	123	RAD	M	16039		1	225220000	ULB	H	123	RAD	H	11445
			1	34620000	ULB	H	124	GOM	H	1786		1	228240000	ULB	H	124	GOM	H	1790		1	224900000	ULB	H	124	GOM	H	117
			1	34620000	ULB	H	124	MAD	H	7480		1	228240000	ULB	H	124	MAD	H	8615		1	224900000	ULB	H	124	MAD	H	5788
			1	34620000	ULB	H	124	RAD	H	11877		1	228240000	ULB	H	124	RAD	H	14444		1	224900000	ULB	H	124	RAD	H	11446
			1	54700000	ULB	H	125	GOM	H	113		1	36940000	ULB	H	125	GOM	H	2160		1	242200000	ULB	H	125	GOM	H	118
			1	54700000	ULB	H	125	MAD	H	5995		1	36940000	ULB	H	125	MAD	H	8240		1	242200000	ULB	H	125	MAD	H	5789
			1	54700000	ULB	H	125	RAD	H	11879		1	36940000	ULB	H	125	RAD	H	12951		1	242200000	ULB	H	125	RAD	H	11447
			1	240560000	ULB	H	126	GOM	H	114		1	34680000	ULB	H	126	GOM	H	2161		1	29960000	ULB	H	126	GOM	M	2819
			1	240560000	ULB	H	126	MAD	H	5996		1	34680000	ULB	H	126	MAD	H	8457		1	29960000	ULB	H	126	MAD	H	5790
			1	240560000	ULB	H	126	RAD	H	11880		1	34680000	ULB	H	126	RAD	H	14990		1	29960000	ULB	H	126	RAD	H	11448
			1	146360000	ULB	H	127	GOM	H	115		1	222960000	ULB	H	127	GOM	H	124		1	146280000	ULB	H	127	GOM	H	119
			1	146360000	ULB	H	127	MAD	H	5997		1	222960000	ULB	H	127	MAD	H	6540		1	146280000	ULB	H	127	MAD	H	7742
			1	146360000	ULB	H	127	RAD	H	11881		1	222960000	ULB	H	127	RAD	H	12953		1	146280000	ULB	H	127	RAD	H	13329
			1	153980000	ULB	H	128	GOM	H	2669		1	146280000	ULB	H	128	GOM	H	125		1	35960000	ULB	H	128	GOM	H	1694
			1	153980000	ULB	H	128	MAD	H	5998		1	146280000	ULB	H	128	MAD	H	8458		1	35960000	ULB	H	128	MAD	H	8199
			1	153980000	ULB	H	128	RAD	H	11882		1	146280000	ULB	H	128	RAD	H	15111		1	35960000	ULB	H	128	RAD	H	13777
			1	219120000	ULB	H	129	GOM	L	4454		1	225300000	ULB	H	129	GOM	H	126		1	145380000	ULB	H	129	GOM	M	3072
			1	219120000	ULB	H	129	MAD	M	9279		1	225300000	ULB	H	129	MAD	H	6542		1	145380000	ULB	H	129	MAD	M	8689
			1	219120000	ULB	H	129	RAD	H	14384		1	225300000	ULB	H	129	RAD	H	12955		1	145380000	ULB	H	129	RAD	H	14083
			1	194900000	ULB	H	130	GOM	H	116		1	217360000	ULB	H	130	GOM	H	127		1	94280000	ULB	H	130	GOM	H	120
			1	194900000	ULB	H	130	MAD	H	5999		1	217360000	ULB	H	130	MAD	H	6543		1	94280000	ULB	H	130	MAD	H	5792
			1	194900000	ULB	H	130	RAD	H	11883		1	217360000	ULB	H	130	RAD	H	12956		1	94280000	ULB	H	130	RAD	H	11450
			1	100380000	ULB	H	131	GOM	H	117		1	159840000	ULB	H	131	GOM	H	128		1	227840000	ULB	H	131	GOM	H	2516
			1	100380000	ULB	H	131	MAD	H	6000		1	159840000	ULB	H	131	MAD	H	6544		1	227840000	ULB	H	131	MAD	H	5793
			1	100380000	ULB	H	131	RAD	H	11884		1	159840000	ULB	H	131	RAD	H	14125		1	227840000	ULB	H	131	RAD	H	13330
			1	149040000	ULB	H	132	GOM	M	3468		1	94280000	ULB	H	132	GOM	H	129		1	207080000	ULB	H	132	GOM	H	121
			1	149040000	ULB	H	132	MAD	M	9716		1	94280000	ULB	H	132	MAD	H	6545		1	207080000	ULB	H	132	MAD	H	5795
			1	149040000	ULB	H	132	RAD	M	15352		1	94280000	ULB	H	132	RAD	H	12957		1	207080000	ULB	H	132	RAD	H	11452
			1	10620000	ULB	H	133	GOM	M	3236		1	44880000	ULB	H	133	GOM	H	130		1	240560000	ULB	H	133	GOM	H	1695
			1	10620000	ULB	H	133	MAD	H	8487		1	44880000	ULB	H	133	MAD	H	6546		1	240560000	ULB	H	133	MAD	H	5796
			1	10620000	ULB	H	133	RAD	H	14087		1	44880000	ULB	H	133	RAD	H	12958		1	240560000	ULB	H	133	RAD	H	13331
			1	99820000	ULB	H	134	GOM	H	2671		1	35960000	ULB	H	134	GOM	H	2038		1	134240000	ULB	H	134	GOM	H	123
			1	99820000	ULB	H	134	MAD	H	6002		1	35960000	ULB	H	134	MAD	H	8967		1	134240000	ULB	H	134	MAD	H	5797
			1	99820000	ULB	H	134	RAD	H	11886		1	35960000	ULB	H	134	RAD	H	14680		1	134240000	ULB	H	134	RAD	H	11453
			1	218440000	ULB	H	135	GOM	H	118		1	126060000	ULB	H	135	GOM	H	133		1	237360000	ULB	H	135	GOM	H	124
			1	218440000	ULB	H	135	MAD	H	7483		1	126060000	ULB	H	135	MAD	H	6548		1	237360000	ULB	H	135	MAD	H	5799
			1	218440000	ULB	H	135	RAD	H	14385		1	126060000	ULB	H	135	RAD	H	12960		1	237360000	ULB	H	135	RAD	H	13333
			1	116640000	ULB	H	136	GOM	H	119		1	136240000	ULB	H	136	GOM	H	134		1	86620000	ULB	H	136	GOM	H	2519
			1	116640000	ULB	H	136	MAD	H	6003		1	136240000	ULB	H	136	MAD	H	6550		1	86620000	ULB	H	136	MAD	H	5800
			1	116640000	ULB	H	136	RAD	H	11887		1	136240000	ULB	H	136	RAD	H	12962		1	86620000	ULB	H	136	RAD	H	11455
			1	239740000	ULB	H	137	GOM	L	3913		1	72840000	ULB	H	137	GOM	H	137		1	225900000	ULB	H	137	GOM	H	125
			1	239740000	ULB	H	137	MAD	H	8100		1	72840000	ULB	H	137	MAD	H	6552		1	225900000	ULB	H	137	MAD	H	5801
			1	239740000	ULB	H	137	RAD	M	14806		1	72840000	ULB	H	137	RAD	H	12964		1	225900000	ULB	H	137	RAD	H	11456
			1	250820000	ULB	H	138	GOM	H	2673		1	120860000	ULB	H	138	GOM	H	138		1	187200000	ULB	H	138	GOM	H	126
			1	250820000	ULB	H	138	MAD	H	6004		1	120860000	ULB	H	138	MAD	H	6553		1	187200000	ULB	H	138	MAD	H	5802
			1	250820000	ULB	H	138	RAD	H	11888		1	120860000	ULB	H	138	RAD	H	12965		1	187200000	ULB	H	138	RAD	H	11457
			1	243240000	ULB	H	139	GOM	H	122		1	66220000	ULB	H	139	GOM	H	139		1	135560000	ULB	H	139	GOM	H	1697
			1	243240000	ULB	H	139	MAD	H	6007		1	66220000	ULB	H	139	MAD	H	6554		1	135560000	ULB	H	139	MAD	H	5803
			1	243240000	ULB	H	139	RAD	H	11891		1	66220000	ULB	H	139	RAD	H	12966		1	135560000	ULB	H	139	RAD	H	11459
			1	136220000	ULB	H	140	GOM	H	123		1	99780000	ULB	H	140	GOM	M	2984		1	43700000	ULB	H	140	GOM	H	128
			1	136220000	ULB	H	140	MAD	H	6008		1	99780000	ULB	H	140	MAD	H	6556		1	43700000	ULB	H	140	MAD	H	5804
			1	136220000	ULB	H	140	RAD	H	11892		1	99780000	ULB	H	140	RAD	H	12968		1	43700000	ULB	H	140	RAD	H	11460
			1	50940000	ULB	H	141	GOM	H	124		1	242120000	ULB	H	141	GOM	H	1314		1	97320000	ULB	H	141	GOM	H	129
			1	50940000	ULB	H	141	MAD	H	6009		1	242120000	ULB	H	141	MAD	H	7884		1	97320000	ULB	H	141	MAD	H	5806
			1	50940000	ULB	H	141	RAD	H	11893		1	242120000	ULB	H	141	RAD	H	14682		1	97320000	ULB	H	141	RAD	H	11462
			1	120860000	ULB	H	142	GOM	H	125		1	187160000	ULB	H	142	GOM	H	142		1	72840000	ULB	H	142	GOM	H	130
			1	120860000	ULB	H	142	MAD	H	6010		1	187160000	ULB	H	142	MAD	H	6558		1	72840000	ULB	H	142	MAD	H	5807
			1	120860000	ULB	H	142	RAD	H	11894		1	187160000	ULB	H	142	RAD	H	12969		1	72840000	ULB	H	142	RAD	H	11463
			1	81760000	ULB	H	143	GOM	H	126		1	17700000	ULB	H	143	GOM	M	3833		1	66220000	ULB	H	143	GOM	H	131
			1	81760000	ULB	H	143	MAD	H	6011		1	17700000	ULB	H	143	MAD	H	6559		1	66220000	ULB	H	143	MAD	H	5808
			1	81760000	ULB	H	143	RAD	H	11895		1	17700000	ULB	H	143	RAD	H	14448		1	66220000	ULB	H	143	RAD	H	11464
			1	136480000	ULB	H	144	GOM	H	127		1	241040000	ULB	H	144	GOM	H	143		1	217340000	ULB	H	144	GOM	H	132
			1	136480000	ULB	H	144	MAD	H	6012		1	241040000	ULB	H	144	MAD	H	8244		1	217340000	ULB	H	144	MAD	H	5809
			1	136480000	ULB	H	144	RAD	H	11896		1	241040000	ULB	H	144	RAD	H	14683		1	217340000	ULB	H	144	RAD	H	11465
			1	124060000	ULB	H	145	GOM	H	2674		1	228780000	ULB	H	145	GOM	H	144		1	133280000	ULB	H	145	GOM	H	135
			1	124060000	ULB	H	145	MAD	H	7484		1	228780000	ULB	H	145	MAD	H	6560		1	133280000	ULB	H	145	MAD	H	5811
			1	124060000	ULB	H	145	RAD	H	13634		1	228780000	ULB	H	145	RAD	H	12970		1	133280000	ULB	H	145	RAD	H	11467
			1	36940000	ULB	H	146	GOM	H	128		1	100380000	ULB	H	146	GOM	H	146		1	189480000	ULB	H	146	GOM	H	136
			1	36940000	ULB	H	146	MAD	H	7485		1	100380000	ULB	H	146	MAD	H	6561		1	189480000	ULB	H	146	MAD	H	5812
			1	36940000	ULB	H	146	RAD	H	11897		1	100380000	ULB	H	146	RAD	H	12971		1	189480000	ULB	H	146	RAD	H	11468
			1	228860000	ULB	H	147	GOM	M	2982		1	81740000	ULB	H	147	GOM	H	149		1	222400000	ULB	H	147	GOM	H	137
			1	228860000	ULB	H	147	MAD	H	7486		1	81740000	ULB	H	147	MAD	H	6563		1	222400000	ULB	H	147	MAD	H	5813
			1	228860000	ULB	H	147	RAD	H	11898		1	81740000	ULB	H	147	RAD	H	12973		1	222400000	ULB	H	147	RAD	H	11469
			1	190780000	ULB	H	148	GOM	H	129		1	57640000	ULB	H	148	GOM	L	5697		1	136240000	ULB	H	148	GOM	H	138
			1	190780000	ULB	H	148	MAD	H	6013		1	57640000	ULB	H	148	MAD	L	10651		1	136240000	ULB	H	148	MAD	H	5814
			1	190780000	ULB	H	148	RAD	H	11899		1	57640000	ULB	H	148	RAD	M	16243		1	136240000	ULB	H	148	RAD	H	11470
			1	225640000	ULB	H	149	GOM	H	130		1	222400000	ULB	H	149	GOM	H	150		1	250780000	ULB	H	149	GOM	M	2820
			1	225640000	ULB	H	149	MAD	H	6014		1	222400000	ULB	H	149	MAD	H	7888		1	250780000	ULB	H	149	MAD	H	5815
			1	225640000	ULB	H	149	RAD	H	11900		1	222400000	ULB	H	149	RAD	H	12974		1	250780000	ULB	H	149	RAD	H	11471
			1	104580000	ULB	H	150	GOM	H	131		1	42500000	ULB	H	150	GOM	H	153		1	228840000	ULB	H	150	GOM	H	2520
			1	104580000	ULB	H	150	MAD	H	6015		1	42500000	ULB	H	150	MAD	H	6567		1	228840000	ULB	H	150	MAD	H	5816
			1	104580000	ULB	H	150	RAD	H	11901		1	42500000	ULB	H	150	RAD	H	12976		1	228840000	ULB	H	150	RAD	H	11472
			1	193900000	ULB	H	151	GOM	H	132		1	51240000	ULB	H	151	GOM	H	154		1	260440000	ULB	H	151	GOM	H	140
			1	193900000	ULB	H	151	MAD	H	6016		1	51240000	ULB	H	151	MAD	H	6568		1	260440000	ULB	H	151	MAD	H	5818
			1	193900000	ULB	H	151	RAD	H	11902		1	51240000	ULB	H	151	RAD	H	14127		1	260440000	ULB	H	151	RAD	H	11474
			1	116440000	ULB	H	152	GOM	H	134		1	152480000	ULB	H	152	GOM	H	1317		1	134540000	ULB	H	152	GOM	H	142
			1	116440000	ULB	H	152	MAD	H	6017		1	152480000	ULB	H	152	MAD	H	6570		1	134540000	ULB	H	152	MAD	H	5820
			1	116440000	ULB	H	152	RAD	H	11903		1	152480000	ULB	H	152	RAD	H	12977		1	134540000	ULB	H	152	RAD	H	11475
			1	95360000	ULB	H	153	GOM	M	2983		1	234240000	ULB	H	153	GOM	H	2776		1	100360000	ULB	H	153	GOM	H	1698
			1	95360000	ULB	H	153	MAD	H	6018		1	234240000	ULB	H	153	MAD	H	8617		1	100360000	ULB	H	153	MAD	H	5822
			1	95360000	ULB	H	153	RAD	H	11904		1	234240000	ULB	H	153	RAD	H	14849		1	100360000	ULB	H	153	RAD	H	11476
			1	235760000	ULB	H	154	GOM	H	138		1	45000000	ULB	H	154	GOM	H	2272		1	33800000	ULB	H	154	GOM	H	144
			1	235760000	ULB	H	154	MAD	H	6020		1	45000000	ULB	H	154	MAD	H	8618		1	33800000	ULB	H	154	MAD	H	5823
			1	235760000	ULB	H	154	RAD	H	11905		1	45000000	ULB	H	154	RAD	H	14994		1	33800000	ULB	H	154	RAD	H	13339
			1	58600000	ULB	H	155	GOM	H	139		1	56820000	ULB	H	155	GOM	H	2164		1	42480000	ULB	H	155	GOM	H	145
			1	58600000	ULB	H	155	MAD	H	6021		1	56820000	ULB	H	155	MAD	H	6572		1	42480000	ULB	H	155	MAD	H	5824
			1	58600000	ULB	H	155	RAD	H	11906		1	56820000	ULB	H	155	RAD	H	12978		1	42480000	ULB	H	155	RAD	H	11477
			1	18360000	ULB	H	156	GOM	H	2323		1	49860000	ULB	H	156	GOM	H	155		1	89940000	ULB	H	156	GOM	H	146
			1	18360000	ULB	H	156	MAD	H	6022		1	49860000	ULB	H	156	MAD	H	6573		1	89940000	ULB	H	156	MAD	H	5825
			1	18360000	ULB	H	156	RAD	H	11907		1	49860000	ULB	H	156	RAD	H	12980		1	89940000	ULB	H	156	RAD	H	11478
			1	44400000	ULB	H	157	GOM	H	141		1	189460000	ULB	H	157	GOM	H	2372		1	86180000	ULB	H	157	GOM	H	2197
			1	44400000	ULB	H	157	MAD	H	6023		1	189460000	ULB	H	157	MAD	H	8619		1	86180000	ULB	H	157	MAD	H	5826
			1	44400000	ULB	H	157	RAD	H	11908		1	189460000	ULB	H	157	RAD	H	14128		1	86180000	ULB	H	157	RAD	H	13340
			1	51500000	ULB	H	158	GOM	H	142		1	240080000	ULB	H	158	GOM	M	2914		1	231220000	ULB	H	158	GOM	H	147
			1	51500000	ULB	H	158	MAD	H	6024		1	240080000	ULB	H	158	MAD	H	7889		1	231220000	ULB	H	158	MAD	H	5827
			1	51500000	ULB	H	158	RAD	H	11909		1	240080000	ULB	H	158	RAD	H	14851		1	231220000	ULB	H	158	RAD	H	11479
			1	152620000	ULB	H	159	GOM	H	145		1	90000000	ULB	H	159	GOM	H	156		1	120880000	ULB	H	159	GOM	H	148
			1	152620000	ULB	H	159	MAD	H	6027		1	90000000	ULB	H	159	MAD	H	6574		1	120880000	ULB	H	159	MAD	H	5829
			1	152620000	ULB	H	159	RAD	H	11910		1	90000000	ULB	H	159	RAD	H	12981		1	120880000	ULB	H	159	RAD	H	11483
			1	116220000	ULB	H	160	GOM	H	147		1	239080000	ULB	H	160	GOM	H	1596		1	208020000	ULB	H	160	GOM	H	149
			1	116220000	ULB	H	160	MAD	H	6028		1	239080000	ULB	H	160	MAD	H	7890		1	208020000	ULB	H	160	MAD	H	8201
			1	116220000	ULB	H	160	RAD	H	13638		1	239080000	ULB	H	160	RAD	H	14451		1	208020000	ULB	H	160	RAD	H	11484
			1	90000000	ULB	H	161	GOM	H	148		1	63740000	ULB	H	161	GOM	H	1320		1	28840000	ULB	H	161	GOM	H	150
			1	90000000	ULB	H	161	MAD	H	6029		1	63740000	ULB	H	161	MAD	H	6577		1	28840000	ULB	H	161	MAD	H	7748
			1	90000000	ULB	H	161	RAD	H	11912		1	63740000	ULB	H	161	RAD	H	14131		1	28840000	ULB	H	161	RAD	H	13780
			1	231160000	ULB	H	162	GOM	H	149		1	116080000	ULB	H	162	GOM	H	160		1	20360000	ULB	H	162	GOM	H	151
			1	231160000	ULB	H	162	MAD	H	6030		1	116080000	ULB	H	162	MAD	H	6579		1	20360000	ULB	H	162	MAD	H	7750
			1	231160000	ULB	H	162	RAD	H	11913		1	116080000	ULB	H	162	RAD	H	12984		1	20360000	ULB	H	162	RAD	H	11486
			1	17680000	ULB	H	163	GOM	M	3470		1	205920000	ULB	H	163	GOM	H	1597		1	84560000	ULB	H	163	GOM	H	153
			1	17680000	ULB	H	163	MAD	H	6031		1	205920000	ULB	H	163	MAD	H	7893		1	84560000	ULB	H	163	MAD	H	5832
			1	17680000	ULB	H	163	RAD	H	11914		1	205920000	ULB	H	163	RAD	H	14996		1	84560000	ULB	H	163	RAD	H	11488
			1	219880000	ULB	H	164	GOM	H	150		1	258160000	ULB	H	164	GOM	M	3152		1	234180000	ULB	H	164	GOM	H	1699
			1	219880000	ULB	H	164	MAD	H	6032		1	258160000	ULB	H	164	MAD	H	6581		1	234180000	ULB	H	164	MAD	H	8202
			1	219880000	ULB	H	164	RAD	H	11915		1	258160000	ULB	H	164	RAD	H	12986		1	234180000	ULB	H	164	RAD	H	13341
			1	40060000	ULB	H	165	GOM	H	151		1	223260000	ULB	H	165	GOM	H	163		1	209360000	ULB	H	165	GOM	H	155
			1	40060000	ULB	H	165	MAD	M	9507		1	223260000	ULB	H	165	MAD	H	7894		1	209360000	ULB	H	165	MAD	H	5833
			1	40060000	ULB	H	165	RAD	M	14808		1	223260000	ULB	H	165	RAD	H	12988		1	209360000	ULB	H	165	RAD	H	13342
			1	37980000	ULB	H	166	GOM	H	1789		1	35280000	ULB	H	166	GOM	H	165		1	95160000	ULB	H	166	GOM	M	3333
			1	37980000	ULB	H	166	MAD	H	6033		1	35280000	ULB	H	166	MAD	H	6583		1	95160000	ULB	H	166	MAD	H	8464
			1	37980000	ULB	H	166	RAD	H	11916		1	35280000	ULB	H	166	RAD	H	12989		1	95160000	ULB	H	166	RAD	H	11490
			1	222560000	ULB	H	167	GOM	L	4151		1	225980000	ULB	H	167	GOM	H	166		1	10480000	ULB	H	167	GOM	L	4357
			1	222560000	ULB	H	167	MAD	H	8105		1	225980000	ULB	H	167	MAD	H	6584		1	10480000	ULB	H	167	MAD	H	5834
			1	222560000	ULB	H	167	RAD	H	14089		1	225980000	ULB	H	167	RAD	H	12991		1	10480000	ULB	H	167	RAD	H	11491
			1	33120000	ULB	H	168	GOM	H	153		1	221760000	ULB	H	168	GOM	L	4523		1	196000000	ULB	H	168	GOM	H	156
			1	33120000	ULB	H	168	MAD	H	6035		1	221760000	ULB	H	168	MAD	H	8971		1	196000000	ULB	H	168	MAD	H	5835
			1	33120000	ULB	H	168	RAD	H	11920		1	221760000	ULB	H	168	RAD	M	15702		1	196000000	ULB	H	168	RAD	H	11492
			1	247740000	ULB	H	169	GOM	H	1792		1	86180000	ULB	H	169	GOM	H	168		1	239060000	ULB	H	169	GOM	H	1702
			1	247740000	ULB	H	169	MAD	H	6036		1	86180000	ULB	H	169	MAD	H	6586		1	239060000	ULB	H	169	MAD	H	5836
			1	247740000	ULB	H	169	RAD	H	11921		1	86180000	ULB	H	169	RAD	H	14453		1	239060000	ULB	H	169	RAD	H	11493
			1	39940000	ULB	H	170	GOM	H	155		1	226320000	ULB	H	170	GOM	H	169		1	13640000	ULB	H	170	GOM	H	157
			1	39940000	ULB	H	170	MAD	M	9508		1	226320000	ULB	H	170	MAD	H	6587		1	13640000	ULB	H	170	MAD	H	5837
			1	39940000	ULB	H	170	RAD	M	14810		1	226320000	ULB	H	170	RAD	H	14132		1	13640000	ULB	H	170	RAD	H	11494
			1	18820000	ULB	H	171	GOM	H	2326		1	256960000	ULB	H	171	GOM	M	3098		1	110700000	ULB	H	171	GOM	H	159
			1	18820000	ULB	H	171	MAD	H	7490		1	256960000	ULB	H	171	MAD	H	9154		1	110700000	ULB	H	171	MAD	H	5839
			1	18820000	ULB	H	171	RAD	H	13639		1	256960000	ULB	H	171	RAD	H	15546		1	110700000	ULB	H	171	RAD	H	11496
			1	205700000	ULB	H	172	GOM	H	156		1	95160000	ULB	H	172	GOM	H	2538		1	235760000	ULB	H	172	GOM	H	160
			1	205700000	ULB	H	172	MAD	H	7491		1	95160000	ULB	H	172	MAD	H	7897		1	235760000	ULB	H	172	MAD	H	5840
			1	205700000	ULB	H	172	RAD	H	11923		1	95160000	ULB	H	172	RAD	H	12995		1	235760000	ULB	H	172	RAD	H	11497
			1	73120000	ULB	H	173	GOM	H	158		1	110700000	ULB	H	173	GOM	H	1601		1	75860000	ULB	H	173	GOM	H	161
			1	73120000	ULB	H	173	MAD	H	6038		1	110700000	ULB	H	173	MAD	H	6590		1	75860000	ULB	H	173	MAD	H	5841
			1	73120000	ULB	H	173	RAD	H	11924		1	110700000	ULB	H	173	RAD	H	12996		1	75860000	ULB	H	173	RAD	H	11498
			1	161240000	ULB	H	174	GOM	L	4152		1	218200000	ULB	H	174	GOM	H	1603		1	222980000	ULB	H	174	GOM	H	162
			1	161240000	ULB	H	174	MAD	H	8493		1	218200000	ULB	H	174	MAD	H	6591		1	222980000	ULB	H	174	MAD	H	5842
			1	161240000	ULB	H	174	RAD	H	11925		1	218200000	ULB	H	174	RAD	H	14135		1	222980000	ULB	H	174	RAD	H	11499
			1	51240000	ULB	H	175	GOM	H	159		1	37540000	ULB	H	175	GOM	H	174		1	152500000	ULB	H	175	GOM	H	1704
			1	51240000	ULB	H	175	MAD	H	6039		1	37540000	ULB	H	175	MAD	H	6592		1	152500000	ULB	H	175	MAD	H	5844
			1	51240000	ULB	H	175	RAD	H	11926		1	37540000	ULB	H	175	RAD	H	14136		1	152500000	ULB	H	175	RAD	H	11501
			1	37600000	ULB	H	176	GOM	H	160		1	217540000	ULB	H	176	GOM	H	1922		1	35840000	ULB	H	176	GOM	H	164
			1	37600000	ULB	H	176	MAD	H	6040		1	217540000	ULB	H	176	MAD	H	7901		1	35840000	ULB	H	176	MAD	H	7752
			1	37600000	ULB	H	176	RAD	H	14090		1	217540000	ULB	H	176	RAD	H	14137		1	35840000	ULB	H	176	RAD	H	13344
			1	240160000	ULB	H	177	GOM	H	1793		1	120220000	ULB	H	177	GOM	H	175		1	205600000	ULB	H	177	GOM	H	167
			1	240160000	ULB	H	177	MAD	H	6041		1	120220000	ULB	H	177	MAD	H	6593		1	205600000	ULB	H	177	MAD	H	5847
			1	240160000	ULB	H	177	RAD	H	11927		1	120220000	ULB	H	177	RAD	H	12997		1	205600000	ULB	H	177	RAD	H	11503
			1	217360000	ULB	H	178	GOM	H	161		1	19860000	ULB	H	178	GOM	H	176		1	158160000	ULB	H	178	GOM	H	168
			1	217360000	ULB	H	178	MAD	H	6042		1	19860000	ULB	H	178	MAD	H	6594		1	158160000	ULB	H	178	MAD	H	5849
			1	217360000	ULB	H	178	RAD	H	11928		1	19860000	ULB	H	178	RAD	H	12998		1	158160000	ULB	H	178	RAD	H	11505
			1	226320000	ULB	H	179	GOM	H	162		1	53220000	ULB	H	179	GOM	H	1324		1	49860000	ULB	H	179	GOM	H	169
			1	226320000	ULB	H	179	MAD	H	6044		1	53220000	ULB	H	179	MAD	H	6596		1	49860000	ULB	H	179	MAD	H	5850
			1	226320000	ULB	H	179	RAD	H	11930		1	53220000	ULB	H	179	RAD	H	13000		1	49860000	ULB	H	179	RAD	H	11506
			1	225300000	ULB	H	180	GOM	H	163		1	207540000	ULB	H	180	GOM	H	1794		1	32640000	ULB	H	180	GOM	H	170
			1	225300000	ULB	H	180	MAD	H	6045		1	207540000	ULB	H	180	MAD	H	6597		1	32640000	ULB	H	180	MAD	H	5851
			1	225300000	ULB	H	180	RAD	H	11931		1	207540000	ULB	H	180	RAD	H	13001		1	32640000	ULB	H	180	RAD	H	13346
			1	123480000	ULB	H	181	GOM	H	164		1	135720000	ULB	H	181	GOM	H	2697		1	100900000	ULB	H	181	GOM	H	1705
			1	123480000	ULB	H	181	MAD	H	6046		1	135720000	ULB	H	181	MAD	H	9066		1	100900000	ULB	H	181	MAD	H	5852
			1	123480000	ULB	H	181	RAD	H	11932		1	135720000	ULB	H	181	RAD	H	15000		1	100900000	ULB	H	181	RAD	H	11507
			1	228020000	ULB	H	182	GOM	H	165		1	255960000	ULB	H	182	GOM	H	1795		1	56820000	ULB	H	182	GOM	H	1706
			1	228020000	ULB	H	182	MAD	H	6047		1	255960000	ULB	H	182	MAD	H	8251		1	56820000	ULB	H	182	MAD	H	5853
			1	228020000	ULB	H	182	RAD	H	11934		1	255960000	ULB	H	182	RAD	H	14138		1	56820000	ULB	H	182	RAD	H	11508
			1	141720000	ULB	H	183	GOM	H	166		1	219960000	ULB	H	183	GOM	H	177		1	207480000	ULB	H	183	GOM	H	173
			1	141720000	ULB	H	183	MAD	H	7494		1	219960000	ULB	H	183	MAD	H	6599		1	207480000	ULB	H	183	MAD	H	5854
			1	141720000	ULB	H	183	RAD	H	11935		1	219960000	ULB	H	183	RAD	H	13003		1	207480000	ULB	H	183	RAD	H	11509
			1	53320000	ULB	H	184	GOM	H	167		1	158040000	ULB	H	184	GOM	H	1923		1	218180000	ULB	H	184	GOM	M	2823
			1	53320000	ULB	H	184	MAD	H	6048		1	158040000	ULB	H	184	MAD	H	7906		1	218180000	ULB	H	184	MAD	H	7753
			1	53320000	ULB	H	184	RAD	H	11936		1	158040000	ULB	H	184	RAD	H	15119		1	218180000	ULB	H	184	RAD	H	13347
			1	67320000	ULB	H	185	GOM	H	168		1	250620000	ULB	H	185	GOM	H	2170		1	18880000	ULB	H	185	GOM	M	2824
			1	67320000	ULB	H	185	MAD	H	6050		1	250620000	ULB	H	185	MAD	H	6601		1	18880000	ULB	H	185	MAD	H	5855
			1	67320000	ULB	H	185	RAD	H	11937		1	250620000	ULB	H	185	RAD	H	13004		1	18880000	ULB	H	185	RAD	H	13348
			1	18520000	ULB	H	186	GOM	H	170		1	218440000	ULB	H	186	GOM	H	1329		1	13860000	ULB	H	186	GOM	L	5139
			1	18520000	ULB	H	186	MAD	H	6052		1	218440000	ULB	H	186	MAD	H	8463		1	13860000	ULB	H	186	MAD	L	9595
			1	18520000	ULB	H	186	RAD	H	11938		1	218440000	ULB	H	186	RAD	H	15002		1	13860000	ULB	H	186	RAD	H	13782
			1	83160000	ULB	H	187	GOM	H	171		1	187900000	ULB	H	187	GOM	H	1797		1	99780000	ULB	H	187	GOM	H	2523
			1	83160000	ULB	H	187	MAD	H	6053		1	187900000	ULB	H	187	MAD	H	8255		1	99780000	ULB	H	187	MAD	H	5856
			1	83160000	ULB	H	187	RAD	H	11939		1	187900000	ULB	H	187	RAD	H	14856		1	99780000	ULB	H	187	RAD	H	11510
			1	205520000	ULB	H	188	GOM	H	172		1	152720000	ULB	H	188	GOM	H	179		1	78800000	ULB	H	188	GOM	M	2825
			1	205520000	ULB	H	188	MAD	H	7496		1	152720000	ULB	H	188	MAD	H	8256		1	78800000	ULB	H	188	MAD	H	5858
			1	205520000	ULB	H	188	RAD	H	11940		1	152720000	ULB	H	188	RAD	H	13006		1	78800000	ULB	H	188	RAD	H	11511
			1	106400000	ULB	H	189	GOM	H	174		1	57460000	ULB	H	189	GOM	L	5719		1	86440000	ULB	H	189	GOM	H	175
			1	106400000	ULB	H	189	MAD	H	6054		1	57460000	ULB	H	189	MAD	M	10284		1	86440000	ULB	H	189	MAD	H	5859
			1	106400000	ULB	H	189	RAD	H	14091		1	57460000	ULB	H	189	RAD	M	15847		1	86440000	ULB	H	189	RAD	H	11512
			1	120220000	ULB	H	190	GOM	H	177		1	219480000	ULB	H	190	GOM	L	4275		1	63940000	ULB	H	190	GOM	H	178
			1	120220000	ULB	H	190	MAD	H	6056		1	219480000	ULB	H	190	MAD	H	8859		1	63940000	ULB	H	190	MAD	H	5863
			1	120220000	ULB	H	190	RAD	H	11944		1	219480000	ULB	H	190	RAD	H	14147		1	63940000	ULB	H	190	RAD	H	11514
			1	205860000	ULB	H	191	GOM	H	178		1	247440000	ULB	H	191	GOM	M	3101		1	115480000	ULB	H	191	GOM	H	180
			1	205860000	ULB	H	191	MAD	H	8108		1	247440000	ULB	H	191	MAD	M	10004		1	115480000	ULB	H	191	MAD	H	5865
			1	205860000	ULB	H	191	RAD	H	11945		1	247440000	ULB	H	191	RAD	H	15635		1	115480000	ULB	H	191	RAD	H	11515
			1	63740000	ULB	H	192	GOM	H	179		1	64080000	ULB	H	192	GOM	H	2375		1	205920000	ULB	H	192	GOM	H	2203
			1	63740000	ULB	H	192	MAD	H	6057		1	64080000	ULB	H	192	MAD	H	8623		1	205920000	ULB	H	192	MAD	H	5867
			1	63740000	ULB	H	192	RAD	H	11946		1	64080000	ULB	H	192	RAD	H	13008		1	205920000	ULB	H	192	RAD	H	11517
			1	35280000	ULB	H	193	GOM	H	180		1	205560000	ULB	H	193	GOM	H	182		1	14480000	ULB	H	193	GOM	L	3967
			1	35280000	ULB	H	193	MAD	H	6058		1	205560000	ULB	H	193	MAD	H	7913		1	14480000	ULB	H	193	MAD	H	7754
			1	35280000	ULB	H	193	RAD	H	11947		1	205560000	ULB	H	193	RAD	H	13010		1	14480000	ULB	H	193	RAD	H	11518
			1	215540000	ULB	H	194	GOM	H	182		1	32760000	ULB	H	194	GOM	H	2041		1	217540000	ULB	H	194	GOM	H	2204
			1	215540000	ULB	H	194	MAD	H	6061		1	32760000	ULB	H	194	MAD	H	6609		1	217540000	ULB	H	194	MAD	H	5868
			1	215540000	ULB	H	194	RAD	H	13643		1	32760000	ULB	H	194	RAD	H	13011		1	217540000	ULB	H	194	RAD	H	11519
			1	55520000	ULB	H	195	GOM	H	183		1	67380000	ULB	H	195	GOM	H	183		1	71500000	ULB	H	195	GOM	H	182
			1	55520000	ULB	H	195	MAD	H	6062		1	67380000	ULB	H	195	MAD	H	6611		1	71500000	ULB	H	195	MAD	H	5869
			1	55520000	ULB	H	195	RAD	H	11950		1	67380000	ULB	H	195	RAD	H	13012		1	71500000	ULB	H	195	RAD	H	11520
			1	228240000	ULB	H	196	GOM	H	1797		1	18360000	ULB	H	196	GOM	H	2476		1	85980000	ULB	H	196	GOM	H	183
			1	228240000	ULB	H	196	MAD	H	6063		1	18360000	ULB	H	196	MAD	H	6612		1	85980000	ULB	H	196	MAD	H	5870
			1	228240000	ULB	H	196	RAD	H	11951		1	18360000	ULB	H	196	RAD	H	14148		1	85980000	ULB	H	196	RAD	H	11521
			1	187760000	ULB	H	197	GOM	H	184		1	228940000	ULB	H	197	GOM	L	4276		1	219960000	ULB	H	197	GOM	H	184
			1	187760000	ULB	H	197	MAD	H	7500		1	228940000	ULB	H	197	MAD	H	8261		1	219960000	ULB	H	197	MAD	H	5871
			1	187760000	ULB	H	197	RAD	H	11952		1	228940000	ULB	H	197	RAD	H	14859		1	219960000	ULB	H	197	RAD	H	11522
			1	44920000	ULB	H	198	GOM	H	187		1	18940000	ULB	H	198	GOM	H	187		1	11520000	ULB	H	198	GOM	H	185
			1	44920000	ULB	H	198	MAD	H	6065		1	18940000	ULB	H	198	MAD	H	6619		1	11520000	ULB	H	198	MAD	H	5872
			1	44920000	ULB	H	198	RAD	H	11955		1	18940000	ULB	H	198	RAD	H	13019		1	11520000	ULB	H	198	RAD	H	11523
			1	100800000	ULB	H	199	GOM	H	188		1	247580000	ULB	H	199	GOM	H	2376		1	247120000	ULB	H	199	GOM	H	186
			1	100800000	ULB	H	199	MAD	H	8110		1	247580000	ULB	H	199	MAD	M	9385		1	247120000	ULB	H	199	MAD	H	5873
			1	100800000	ULB	H	199	RAD	H	13646		1	247580000	ULB	H	199	RAD	H	15392		1	247120000	ULB	H	199	RAD	H	11524
			1	20320000	ULB	H	200	GOM	H	189		1	123600000	ULB	H	200	GOM	H	1618		1	45000000	ULB	H	200	GOM	H	1709
			1	20320000	ULB	H	200	MAD	H	7503		1	123600000	ULB	H	200	MAD	H	6622		1	45000000	ULB	H	200	MAD	H	8205
			1	20320000	ULB	H	200	RAD	H	11956		1	123600000	ULB	H	200	RAD	H	14464		1	45000000	ULB	H	200	RAD	H	13352
			1	97340000	ULB	H	201	GOM	H	190		1	53340000	ULB	H	201	GOM	H	1343		1	235640000	ULB	H	201	GOM	H	187
			1	97340000	ULB	H	201	MAD	H	6066		1	53340000	ULB	H	201	MAD	H	6623		1	235640000	ULB	H	201	MAD	H	5874
			1	97340000	ULB	H	201	RAD	H	11957		1	53340000	ULB	H	201	RAD	H	13020		1	235640000	ULB	H	201	RAD	H	11525
			1	238840000	ULB	H	202	GOM	H	191		1	222700000	ULB	H	202	GOM	H	1804		1	99460000	ULB	H	202	GOM	M	3077
			1	238840000	ULB	H	202	MAD	H	7504		1	222700000	ULB	H	202	MAD	H	6624		1	99460000	ULB	H	202	MAD	H	5875
			1	238840000	ULB	H	202	RAD	H	13647		1	222700000	ULB	H	202	RAD	H	14690		1	99460000	ULB	H	202	RAD	H	11526
			1	42500000	ULB	H	203	GOM	H	192		1	106680000	ULB	H	203	GOM	H	189		1	64100000	ULB	H	203	GOM	H	188
			1	42500000	ULB	H	203	MAD	H	6067		1	106680000	ULB	H	203	MAD	H	6625		1	64100000	ULB	H	203	MAD	H	5876
			1	42500000	ULB	H	203	RAD	H	11958		1	106680000	ULB	H	203	RAD	H	14154		1	64100000	ULB	H	203	RAD	H	11527
			1	247440000	ULB	H	204	GOM	M	3242		1	134660000	ULB	H	204	GOM	H	2480		1	116280000	ULB	H	204	GOM	H	1712
			1	247440000	ULB	H	204	MAD	M	9044		1	134660000	ULB	H	204	MAD	H	8474		1	116280000	ULB	H	204	MAD	H	5880
			1	247440000	ULB	H	204	RAD	H	13649		1	134660000	ULB	H	204	RAD	H	15224		1	116280000	ULB	H	204	RAD	H	11529
			1	116080000	ULB	H	205	GOM	H	193		1	115440000	ULB	H	205	GOM	H	192		1	18280000	ULB	H	205	GOM	H	190
			1	116080000	ULB	H	205	MAD	H	6068		1	115440000	ULB	H	205	MAD	H	6629		1	18280000	ULB	H	205	MAD	H	5881
			1	116080000	ULB	H	205	RAD	H	11959		1	115440000	ULB	H	205	RAD	H	13023		1	18280000	ULB	H	205	RAD	H	11530
			1	66220000	ULB	H	206	GOM	H	194		1	86820000	ULB	H	206	GOM	H	2481		1	255960000	ULB	H	206	GOM	H	191
			1	66220000	ULB	H	206	MAD	H	6069		1	86820000	ULB	H	206	MAD	H	6630		1	255960000	ULB	H	206	MAD	H	5882
			1	66220000	ULB	H	206	RAD	H	11960		1	86820000	ULB	H	206	RAD	H	13024		1	255960000	ULB	H	206	RAD	H	11531
			1	118960000	ULB	H	207	GOM	H	195		1	28720000	ULB	H	207	GOM	H	2045		1	141660000	ULB	H	207	GOM	H	192
			1	118960000	ULB	H	207	MAD	H	6070		1	28720000	ULB	H	207	MAD	H	8745		1	141660000	ULB	H	207	MAD	H	5883
			1	118960000	ULB	H	207	RAD	H	11961		1	28720000	ULB	H	207	RAD	H	15487		1	141660000	ULB	H	207	RAD	H	11532
			1	83000000	ULB	H	208	GOM	H	196		1	106540000	ULB	H	208	GOM	H	2047		1	56320000	ULB	H	208	GOM	H	1713
			1	83000000	ULB	H	208	MAD	H	6071		1	106540000	ULB	H	208	MAD	H	7922		1	56320000	ULB	H	208	MAD	H	5884
			1	83000000	ULB	H	208	RAD	H	11963		1	106540000	ULB	H	208	RAD	H	14469		1	56320000	ULB	H	208	RAD	H	11533
			1	30900000	ULB	H	209	GOM	M	2991		1	43040000	ULB	H	209	GOM	H	195		1	37600000	ULB	H	209	GOM	H	193
			1	30900000	ULB	H	209	MAD	H	6072		1	43040000	ULB	H	209	MAD	H	7923		1	37600000	ULB	H	209	MAD	H	5885
			1	30900000	ULB	H	209	RAD	H	11967		1	43040000	ULB	H	209	RAD	H	14156		1	37600000	ULB	H	209	RAD	M	14372
			1	39800000	ULB	H	210	GOM	H	198		2	13640000	ULB	H	210	GOM	H	1349		1	229640000	ULB	H	210	GOM	H	194
			1	39800000	ULB	H	210	MAD	H	6073		2	13640000	ULB	H	210	MAD	H	6635		1	229640000	ULB	H	210	MAD	H	7755
			1	39800000	ULB	H	210	RAD	H	11968		2	13640000	ULB	H	210	RAD	H	13027		1	229640000	ULB	H	210	RAD	H	11534
			1	41100000	ULB	H	211	GOM	H	199		2	142420000	ULB	H	211	GOM	H	196		1	53340000	ULB	H	211	GOM	H	195
			1	41100000	ULB	H	211	MAD	H	7509		2	142420000	ULB	H	211	MAD	H	6636		1	53340000	ULB	H	211	MAD	H	5886
			1	41100000	ULB	H	211	RAD	H	11969		2	142420000	ULB	H	211	RAD	H	13028		1	53340000	ULB	H	211	RAD	H	11535
			1	53460000	ULB	H	212	GOM	H	200		2	14540000	ULB	H	212	GOM	H	197		1	147200000	ULB	H	212	GOM	H	196
			1	53460000	ULB	H	212	MAD	H	6074		2	14540000	ULB	H	212	MAD	H	6637		1	147200000	ULB	H	212	MAD	H	7756
			1	53460000	ULB	H	212	RAD	H	11970		2	14540000	ULB	H	212	RAD	H	13029		1	147200000	ULB	H	212	RAD	H	13355
			1	189060000	ULB	H	213	GOM	H	202		2	58260000	ULB	H	213	GOM	H	198		1	63740000	ULB	H	213	GOM	H	198
			1	189060000	ULB	H	213	MAD	H	6076		2	58260000	ULB	H	213	MAD	H	6638		1	63740000	ULB	H	213	MAD	H	5888
			1	189060000	ULB	H	213	RAD	H	11971		2	58260000	ULB	H	213	RAD	H	13030		1	63740000	ULB	H	213	RAD	H	11537
			1	207540000	ULB	H	214	GOM	H	2334		2	57340000	ULB	H	214	GOM	H	199		1	223340000	ULB	H	214	GOM	H	200
			1	207540000	ULB	H	214	MAD	H	6077		2	57340000	ULB	H	214	MAD	H	6639		1	223340000	ULB	H	214	MAD	H	5890
			1	207540000	ULB	H	214	RAD	H	11973		2	57340000	ULB	H	214	RAD	H	13031		1	223340000	ULB	H	214	RAD	H	11539
			1	20500000	ULB	H	215	GOM	M	3699		2	57920000	ULB	H	215	GOM	H	1811		1	241160000	ULB	H	215	GOM	H	202
			1	20500000	ULB	H	215	MAD	H	7512		2	57920000	ULB	H	215	MAD	H	6640		1	241160000	ULB	H	215	MAD	H	5891
			1	20500000	ULB	H	215	RAD	M	15170		2	57920000	ULB	H	215	RAD	H	14471		1	241160000	ULB	H	215	RAD	H	11540
			1	206580000	ULB	H	216	GOM	M	3700		2	62460000	ULB	H	216	GOM	H	200		1	35260000	ULB	H	216	GOM	H	204
			1	206580000	ULB	H	216	MAD	H	8500		2	62460000	ULB	H	216	MAD	H	6641		1	35260000	ULB	H	216	MAD	H	5894
			1	206580000	ULB	H	216	RAD	H	13653		2	62460000	ULB	H	216	RAD	H	13032		1	35260000	ULB	H	216	RAD	H	11542
			1	217980000	ULB	H	217	GOM	H	204		2	98460000	ULB	H	217	GOM	H	201		1	229940000	ULB	H	217	GOM	H	2527
			1	217980000	ULB	H	217	MAD	H	7513		2	98460000	ULB	H	217	MAD	H	6642		1	229940000	ULB	H	217	MAD	H	5895
			1	217980000	ULB	H	217	RAD	H	13654		2	98460000	ULB	H	217	RAD	H	13033		1	229940000	ULB	H	217	RAD	H	11543
			1	40580000	ULB	H	218	GOM	M	3701		2	11940000	ULB	H	218	GOM	H	202		1	27660000	ULB	H	218	GOM	H	206
			1	40580000	ULB	H	218	MAD	M	8818		2	11940000	ULB	H	218	MAD	H	6643		1	27660000	ULB	H	218	MAD	H	7759
			1	40580000	ULB	H	218	RAD	H	11976		2	11940000	ULB	H	218	RAD	H	13034		1	27660000	ULB	H	218	RAD	H	13359
			1	133440000	ULB	H	219	GOM	M	3702		2	114400000	ULB	H	219	GOM	H	203		1	19860000	ULB	H	219	GOM	H	208
			1	133440000	ULB	H	219	MAD	M	9285		2	114400000	ULB	H	219	MAD	H	6645		1	19860000	ULB	H	219	MAD	H	5897
			1	133440000	ULB	H	219	RAD	H	13655		2	114400000	ULB	H	219	RAD	H	13036		1	19860000	ULB	H	219	RAD	H	11545
			1	35720000	ULB	H	220	GOM	H	207		2	136280000	ULB	H	220	GOM	H	204		1	133400000	ULB	H	220	GOM	H	1717
			1	35720000	ULB	H	220	MAD	H	7514		2	136280000	ULB	H	220	MAD	H	6646		1	133400000	ULB	H	220	MAD	H	5898
			1	35720000	ULB	H	220	RAD	H	11979		2	136280000	ULB	H	220	RAD	H	13037		1	133400000	ULB	H	220	RAD	H	11547
			1	215180000	ULB	H	221	GOM	H	209		2	52340000	ULB	H	221	GOM	H	205		1	28660000	ULB	H	221	GOM	H	2208
			1	215180000	ULB	H	221	MAD	H	8115		2	52340000	ULB	H	221	MAD	H	6647		1	28660000	ULB	H	221	MAD	M	8703
			1	215180000	ULB	H	221	RAD	H	11981		2	52340000	ULB	H	221	RAD	H	13038		1	28660000	ULB	H	221	RAD	M	14375
			1	86120000	ULB	H	222	GOM	H	210		2	51780000	ULB	H	222	GOM	H	206		1	116060000	ULB	H	222	GOM	H	211
			1	86120000	ULB	H	222	MAD	H	6081		2	51780000	ULB	H	222	MAD	H	6648		1	116060000	ULB	H	222	MAD	H	7762
			1	86120000	ULB	H	222	RAD	H	11982		2	51780000	ULB	H	222	RAD	H	13039		1	116060000	ULB	H	222	RAD	H	11550
			1	222400000	ULB	H	223	GOM	H	212		2	64700000	ULB	H	223	GOM	H	208		1	14280000	ULB	H	223	GOM	M	3640
			1	222400000	ULB	H	223	MAD	H	6083		2	64700000	ULB	H	223	MAD	H	6650		1	14280000	ULB	H	223	MAD	H	7763
			1	222400000	ULB	H	223	RAD	H	11984		2	64700000	ULB	H	223	RAD	H	13041		1	14280000	ULB	H	223	RAD	H	11551
			1	63960000	ULB	H	224	GOM	H	1807		2	19000000	ULB	H	224	GOM	H	209		1	120300000	ULB	H	224	GOM	H	2532
			1	63960000	ULB	H	224	MAD	H	6084		2	19000000	ULB	H	224	MAD	H	6651		1	120300000	ULB	H	224	MAD	H	5900
			1	63960000	ULB	H	224	RAD	H	13657		2	19000000	ULB	H	224	RAD	H	13042		1	120300000	ULB	H	224	RAD	H	11552
			1	234240000	ULB	H	225	GOM	H	2678		2	42380000	ULB	H	225	GOM	H	210		1	169040000	ULB	H	225	GOM	L	5149
			1	234240000	ULB	H	225	MAD	H	7516		2	42380000	ULB	H	225	MAD	H	6653		1	169040000	ULB	H	225	MAD	L	10329
			1	234240000	ULB	H	225	RAD	H	11986		2	42380000	ULB	H	225	RAD	H	13043		1	169040000	ULB	H	225	RAD	H	14095
			1	119660000	ULB	H	226	GOM	H	214		2	71960000	ULB	H	226	GOM	H	211		1	219480000	ULB	H	226	GOM	L	5150
			1	119660000	ULB	H	226	MAD	H	8119		2	71960000	ULB	H	226	MAD	H	6654		1	219480000	ULB	H	226	MAD	H	7764
			1	119660000	ULB	H	226	RAD	M	15357		2	71960000	ULB	H	226	RAD	H	13044		1	219480000	ULB	H	226	RAD	H	11553
			1	13840000	ULB	H	227	GOM	L	5030		2	134100000	ULB	H	227	GOM	H	212		1	219220000	ULB	H	227	GOM	L	5151
			1	13840000	ULB	H	227	MAD	M	8820		2	134100000	ULB	H	227	MAD	H	6655		1	219220000	ULB	H	227	MAD	M	8908
			1	13840000	ULB	H	227	RAD	H	14093		2	134100000	ULB	H	227	RAD	H	13045		1	219220000	ULB	H	227	RAD	H	11555
			1	135460000	ULB	H	228	GOM	H	2337		2	57220000	ULB	H	228	GOM	H	213		1	187720000	ULB	H	228	GOM	M	3085
			1	135460000	ULB	H	228	MAD	H	6087		2	57220000	ULB	H	228	MAD	H	6656		1	187720000	ULB	H	228	MAD	H	8470
			1	135460000	ULB	H	228	RAD	H	11988		2	57220000	ULB	H	228	RAD	H	13046		1	187720000	ULB	H	228	RAD	H	14097
			1	28760000	ULB	H	229	GOM	H	220		2	61520000	ULB	H	229	GOM	H	214		1	237500000	ULB	H	229	GOM	H	214
			1	28760000	ULB	H	229	MAD	H	7518		2	61520000	ULB	H	229	MAD	H	6657		1	237500000	ULB	H	229	MAD	H	5904
			1	28760000	ULB	H	229	RAD	H	11989		2	61520000	ULB	H	229	RAD	H	13047		1	237500000	ULB	H	229	RAD	H	11556
			1	242180000	ULB	H	230	GOM	H	221		2	145680000	ULB	H	230	GOM	H	2049		1	232620000	ULB	H	230	GOM	H	217
			1	242180000	ULB	H	230	MAD	H	6088		2	145680000	ULB	H	230	MAD	H	6659		1	232620000	ULB	H	230	MAD	H	5908
			1	242180000	ULB	H	230	RAD	H	11990		2	145680000	ULB	H	230	RAD	H	13049		1	232620000	ULB	H	230	RAD	H	11559
			1	96080000	ULB	H	231	GOM	M	2993		2	135400000	ULB	H	231	GOM	H	215		1	229220000	ULB	H	231	GOM	L	5154
			1	96080000	ULB	H	231	MAD	H	6089		2	135400000	ULB	H	231	MAD	H	6660		1	229220000	ULB	H	231	MAD	H	8472
			1	96080000	ULB	H	231	RAD	M	14815		2	135400000	ULB	H	231	RAD	H	13050		1	229220000	ULB	H	231	RAD	H	11560
			1	56340000	ULB	H	232	GOM	H	1811		2	12540000	ULB	H	232	GOM	H	217		1	67420000	ULB	H	232	GOM	H	218
			1	56340000	ULB	H	232	MAD	H	6091		2	12540000	ULB	H	232	MAD	H	6661		1	67420000	ULB	H	232	MAD	H	5911
			1	56340000	ULB	H	232	RAD	H	11993		2	12540000	ULB	H	232	RAD	H	13051		1	67420000	ULB	H	232	RAD	H	11562
			1	202480000	ULB	H	233	GOM	H	224		2	10980000	ULB	H	233	GOM	H	218		1	187580000	ULB	H	233	GOM	L	4381
			1	202480000	ULB	H	233	MAD	H	7521		2	10980000	ULB	H	233	MAD	H	6662		1	187580000	ULB	H	233	MAD	M	8909
			1	202480000	ULB	H	233	RAD	H	11994		2	10980000	ULB	H	233	RAD	H	13052		1	187580000	ULB	H	233	RAD	M	14379
			1	232680000	ULB	H	234	GOM	H	225		2	45780000	ULB	H	234	GOM	H	220		1	86820000	ULB	H	234	GOM	M	3089
			1	232680000	ULB	H	234	MAD	H	6092		2	45780000	ULB	H	234	MAD	H	6663		1	86820000	ULB	H	234	MAD	H	7768
			1	232680000	ULB	H	234	RAD	H	13661		2	45780000	ULB	H	234	RAD	H	13053		1	86820000	ULB	H	234	RAD	H	13366
			1	23760000	ULB	H	235	GOM	H	2339		2	68660000	ULB	H	235	GOM	H	221		1	146420000	ULB	H	235	GOM	H	1722
			1	23760000	ULB	H	235	MAD	H	8122		2	68660000	ULB	H	235	MAD	H	6665		1	146420000	ULB	H	235	MAD	H	5913
			1	23760000	ULB	H	235	RAD	H	14396		2	68660000	ULB	H	235	RAD	H	13055		1	146420000	ULB	H	235	RAD	H	11563
			1	72880000	ULB	H	236	GOM	H	226		2	70240000	ULB	H	236	GOM	H	222		1	53200000	ULB	H	236	GOM	H	220
			1	72880000	ULB	H	236	MAD	H	6093		2	70240000	ULB	H	236	MAD	H	6666		1	53200000	ULB	H	236	MAD	H	5914
			1	72880000	ULB	H	236	RAD	H	11995		2	70240000	ULB	H	236	RAD	H	13056		1	53200000	ULB	H	236	RAD	H	11564
			1	262460000	ULB	H	237	GOM	H	227		2	51200000	ULB	H	237	GOM	M	3275		1	148640000	ULB	H	237	GOM	H	1723
			1	262460000	ULB	H	237	MAD	H	6094		2	51200000	ULB	H	237	MAD	H	8475		1	148640000	ULB	H	237	MAD	H	5916
			1	262460000	ULB	H	237	RAD	H	11996		2	51200000	ULB	H	237	RAD	H	13057		1	148640000	ULB	H	237	RAD	H	11567
			1	158040000	ULB	H	238	GOM	H	228		2	72260000	ULB	H	238	GOM	H	223		1	206580000	ULB	H	238	GOM	L	5156
			1	158040000	ULB	H	238	MAD	H	6095		2	72260000	ULB	H	238	MAD	H	6667		1	206580000	ULB	H	238	MAD	H	8214
			1	158040000	ULB	H	238	RAD	H	11997		2	72260000	ULB	H	238	RAD	H	13058		1	206580000	ULB	H	238	RAD	H	13368
			1	99360000	ULB	H	239	GOM	M	2994		2	103200000	ULB	H	239	GOM	H	224		1	2800000	ULB	H	239	GOM	L	4385
			1	99360000	ULB	H	239	MAD	H	8506		2	103200000	ULB	H	239	MAD	H	6668		1	2800000	ULB	H	239	MAD	H	8474
			1	99360000	ULB	H	239	RAD	H	13663		2	103200000	ULB	H	239	RAD	H	13059		1	2800000	ULB	H	239	RAD	H	13369
			1	36100000	ULB	H	240	GOM	H	2340		2	10280000	ULB	H	240	GOM	H	1622		1	91540000	ULB	H	240	GOM	M	3092
			1	36100000	ULB	H	240	MAD	H	6097		2	10280000	ULB	H	240	MAD	H	6669		1	91540000	ULB	H	240	MAD	L	9609
			1	36100000	ULB	H	240	RAD	H	14098		2	10280000	ULB	H	240	RAD	H	14694		1	91540000	ULB	H	240	RAD	M	14842
			1	247220000	ULB	H	241	GOM	H	2682		2	12400000	ULB	H	241	GOM	H	225		1	229760000	ULB	H	241	GOM	H	225
			1	247220000	ULB	H	241	MAD	H	8124		2	12400000	ULB	H	241	MAD	H	6670		1	229760000	ULB	H	241	MAD	H	5918
			1	247220000	ULB	H	241	RAD	H	14397		2	12400000	ULB	H	241	RAD	H	13060		1	229760000	ULB	H	241	RAD	H	11570
			1	219340000	ULB	H	242	GOM	M	3705		2	65800000	ULB	H	242	GOM	H	226		1	24020000	ULB	H	242	GOM	H	226
			1	219340000	ULB	H	242	MAD	H	7523		2	65800000	ULB	H	242	MAD	H	6671		1	24020000	ULB	H	242	MAD	H	5919
			1	219340000	ULB	H	242	RAD	H	13665		2	65800000	ULB	H	242	RAD	H	13061		1	24020000	ULB	H	242	RAD	H	11571
			1	247600000	ULB	H	243	GOM	H	2684		2	84740000	ULB	H	243	GOM	H	227		1	134420000	ULB	H	243	GOM	H	227
			1	247600000	ULB	H	243	MAD	H	8507		2	84740000	ULB	H	243	MAD	H	6672		1	134420000	ULB	H	243	MAD	H	5923
			1	247600000	ULB	H	243	RAD	H	13666		2	84740000	ULB	H	243	RAD	H	13062		1	134420000	ULB	H	243	RAD	H	11573
			1	17800000	ULB	H	244	GOM	H	2341		2	119820000	ULB	H	244	GOM	H	2050		1	135680000	ULB	H	244	GOM	H	1726
			1	17800000	ULB	H	244	MAD	H	7525		2	119820000	ULB	H	244	MAD	H	6673		1	135680000	ULB	H	244	MAD	H	5924
			1	17800000	ULB	H	244	RAD	H	13669		2	119820000	ULB	H	244	RAD	H	14159		1	135680000	ULB	H	244	RAD	H	11574
			1	218140000	ULB	H	245	GOM	H	2343		2	11680000	ULB	H	245	GOM	H	229		1	247720000	ULB	H	245	GOM	H	229
			1	218140000	ULB	H	245	MAD	H	6100		2	11680000	ULB	H	245	MAD	H	6674		1	247720000	ULB	H	245	MAD	H	5925
			1	218140000	ULB	H	245	RAD	H	13671		2	11680000	ULB	H	245	RAD	H	14160		1	247720000	ULB	H	245	RAD	H	13372
			1	85520000	ULB	H	246	GOM	M	2996		2	139940000	ULB	H	246	GOM	H	231		1	202380000	ULB	H	246	GOM	H	2216
			1	85520000	ULB	H	246	MAD	M	9729		2	139940000	ULB	H	246	MAD	H	6678		1	202380000	ULB	H	246	MAD	M	8918
			1	85520000	ULB	H	246	RAD	L	16222		2	139940000	ULB	H	246	RAD	H	13066		1	202380000	ULB	H	246	RAD	H	11576
			1	225980000	ULB	H	247	GOM	H	235		2	51660000	ULB	H	247	GOM	H	232		1	187920000	ULB	H	247	GOM	H	230
			1	225980000	ULB	H	247	MAD	H	6104		2	51660000	ULB	H	247	MAD	H	6679		1	187920000	ULB	H	247	MAD	H	5926
			1	225980000	ULB	H	247	RAD	H	13673		2	51660000	ULB	H	247	RAD	H	13067		1	187920000	ULB	H	247	RAD	H	11577
			1	141460000	ULB	H	248	GOM	M	2997		2	119700000	ULB	H	248	GOM	M	3942		1	33020000	ULB	H	248	GOM	H	2217
			1	141460000	ULB	H	248	MAD	H	8511		2	119700000	ULB	H	248	MAD	H	8981		1	33020000	ULB	H	248	MAD	H	7773
			1	141460000	ULB	H	248	RAD	H	13675		2	119700000	ULB	H	248	RAD	H	15560		1	33020000	ULB	H	248	RAD	H	13373
			1	115520000	ULB	H	249	GOM	H	238		2	149960000	ULB	H	249	GOM	H	233		1	54280000	ULB	H	249	GOM	H	233
			1	115520000	ULB	H	249	MAD	H	6106		2	149960000	ULB	H	249	MAD	H	6680		1	54280000	ULB	H	249	MAD	H	5928
			1	115520000	ULB	H	249	RAD	H	12003		2	149960000	ULB	H	249	RAD	H	13068		1	54280000	ULB	H	249	RAD	H	11579
			1	32760000	ULB	H	250	GOM	H	239		2	102600000	ULB	H	250	GOM	M	3403		1	91720000	ULB	H	250	GOM	M	3096
			1	32760000	ULB	H	250	MAD	H	7526		2	102600000	ULB	H	250	MAD	H	8269		1	91720000	ULB	H	250	MAD	L	9612
			1	32760000	ULB	H	250	RAD	H	12004		2	102600000	ULB	H	250	RAD	H	14697		1	91720000	ULB	H	250	RAD	M	14627
			1	103560000	ULB	H	251	GOM	H	1817		2	123000000	ULB	H	251	GOM	H	234		1	240440000	ULB	H	251	GOM	H	236
			1	103560000	ULB	H	251	MAD	H	6109		2	123000000	ULB	H	251	MAD	H	6681		1	240440000	ULB	H	251	MAD	H	5931
			1	103560000	ULB	H	251	RAD	H	12006		2	123000000	ULB	H	251	RAD	H	13069		1	240440000	ULB	H	251	RAD	H	11582
			1	217640000	ULB	H	252	GOM	H	240		2	133460000	ULB	H	252	GOM	H	2175		1	23900000	ULB	H	252	GOM	H	2543
			1	217640000	ULB	H	252	MAD	H	6110		2	133460000	ULB	H	252	MAD	H	6682		1	23900000	ULB	H	252	MAD	H	5934
			1	217640000	ULB	H	252	RAD	H	12007		2	133460000	ULB	H	252	RAD	H	13070		1	23900000	ULB	H	252	RAD	H	11586
			1	149160000	ULB	H	253	GOM	M	3247		2	138380000	ULB	H	253	GOM	H	236		1	217840000	ULB	H	253	GOM	H	1727
			1	149160000	ULB	H	253	MAD	M	9289		2	138380000	ULB	H	253	MAD	H	6683		1	217840000	ULB	H	253	MAD	H	7777
			1	149160000	ULB	H	253	RAD	M	15005		2	138380000	ULB	H	253	RAD	H	13072		1	217840000	ULB	H	253	RAD	H	11589
			1	106680000	ULB	H	254	GOM	H	244		2	10600000	ULB	H	254	GOM	H	1929		1	134660000	ULB	H	254	GOM	M	3097
			1	106680000	ULB	H	254	MAD	H	6118		2	10600000	ULB	H	254	MAD	H	8270		1	134660000	ULB	H	254	MAD	H	7778
			1	106680000	ULB	H	254	RAD	H	12014		2	10600000	ULB	H	254	RAD	H	14698		1	134660000	ULB	H	254	RAD	H	13377
			1	145280000	ULB	H	255	GOM	H	2348		2	96280000	ULB	H	255	GOM	H	1623		1	222780000	ULB	H	255	GOM	H	242
			1	145280000	ULB	H	255	MAD	H	6119		2	96280000	ULB	H	255	MAD	H	6684		1	222780000	ULB	H	255	MAD	H	5937
			1	145280000	ULB	H	255	RAD	H	12016		2	96280000	ULB	H	255	RAD	H	13073		1	222780000	ULB	H	255	RAD	H	11591
			1	34440000	ULB	H	256	GOM	H	2349		2	18660000	ULB	H	256	GOM	H	237		1	158000000	ULB	H	256	GOM	L	3986
			1	34440000	ULB	H	256	MAD	H	6120		2	18660000	ULB	H	256	MAD	H	6685		1	158000000	ULB	H	256	MAD	H	8479
			1	34440000	ULB	H	256	RAD	M	14632		2	18660000	ULB	H	256	RAD	H	13074		1	158000000	ULB	H	256	RAD	H	11592
			1	258160000	ULB	H	257	GOM	M	3710		2	82600000	ULB	H	257	GOM	H	238		1	32800000	ULB	H	257	GOM	H	2544
			1	258160000	ULB	H	257	MAD	H	6121		2	82600000	ULB	H	257	MAD	H	6686		1	32800000	ULB	H	257	MAD	H	7779
			1	258160000	ULB	H	257	RAD	H	12017		2	82600000	ULB	H	257	RAD	H	13075		1	32800000	ULB	H	257	RAD	H	11593
			1	49860000	ULB	H	258	GOM	H	246		2	147660000	ULB	H	258	GOM	H	239		1	2920000	ULB	H	258	GOM	M	3099
			1	49860000	ULB	H	258	MAD	H	6122		2	147660000	ULB	H	258	MAD	H	6687		1	2920000	ULB	H	258	MAD	H	5939
			1	49860000	ULB	H	258	RAD	H	12019		2	147660000	ULB	H	258	RAD	H	13076		1	2920000	ULB	H	258	RAD	H	13793
			1	217820000	ULB	H	259	GOM	H	1823		2	28060000	ULB	H	259	GOM	H	240		1	110340000	ULB	H	259	GOM	H	245
			1	217820000	ULB	H	259	MAD	H	8126		2	28060000	ULB	H	259	MAD	H	6688		1	110340000	ULB	H	259	MAD	L	9618
			1	217820000	ULB	H	259	RAD	H	14402		2	28060000	ULB	H	259	RAD	H	13077		1	110340000	ULB	H	259	RAD	M	14633
			1	54240000	ULB	H	260	GOM	H	248		2	85880000	ULB	H	260	GOM	H	241		1	188120000	ULB	H	260	GOM	H	246
			1	54240000	ULB	H	260	MAD	H	6123		2	85880000	ULB	H	260	MAD	H	6689		1	188120000	ULB	H	260	MAD	H	5940
			1	54240000	ULB	H	260	RAD	H	13680		2	85880000	ULB	H	260	RAD	H	13078		1	188120000	ULB	H	260	RAD	H	11594
			1	219460000	ULB	H	261	GOM	M	3486		2	108240000	ULB	H	261	GOM	H	242		1	215180000	ULB	H	261	GOM	H	247
			1	219460000	ULB	H	261	MAD	H	7533		2	108240000	ULB	H	261	MAD	H	6690		1	215180000	ULB	H	261	MAD	H	5941
			1	219460000	ULB	H	261	RAD	H	14403		2	108240000	ULB	H	261	RAD	H	13079		1	215180000	ULB	H	261	RAD	H	11595
			1	133560000	ULB	H	262	GOM	L	4488		2	49960000	ULB	H	262	GOM	H	243		1	256860000	ULB	H	262	GOM	L	3993
			1	133560000	ULB	H	262	MAD	L	11285		2	49960000	ULB	H	262	MAD	H	6691		1	256860000	ULB	H	262	MAD	H	8218
			1	133560000	ULB	H	262	RAD	L	15593		2	49960000	ULB	H	262	RAD	H	13080		1	256860000	ULB	H	262	RAD	H	11596
			1	78580000	ULB	H	263	GOM	L	5040		2	84380000	ULB	H	263	GOM	H	244		1	40880000	ULB	H	263	GOM	L	5173
			1	78580000	ULB	H	263	MAD	H	8129		2	84380000	ULB	H	263	MAD	H	6692		1	40880000	ULB	H	263	MAD	M	9119
			1	78580000	ULB	H	263	RAD	L	15594		2	84380000	ULB	H	263	RAD	H	13081		1	40880000	ULB	H	263	RAD	M	14849
			1	159680000	ULB	H	264	GOM	H	251		2	137520000	ULB	H	264	GOM	H	245		1	219360000	ULB	H	264	GOM	L	5174
			1	159680000	ULB	H	264	MAD	H	7534		2	137520000	ULB	H	264	MAD	H	6693		1	219360000	ULB	H	264	MAD	H	7785
			1	159680000	ULB	H	264	RAD	M	15007		2	137520000	ULB	H	264	RAD	H	13082		1	219360000	ULB	H	264	RAD	H	11598
			1	255940000	ULB	H	265	GOM	H	253		2	114660000	ULB	H	265	GOM	H	246		1	36840000	ULB	H	265	GOM	H	250
			1	255940000	ULB	H	265	MAD	H	6126		2	114660000	ULB	H	265	MAD	H	6694		1	36840000	ULB	H	265	MAD	H	5943
			1	255940000	ULB	H	265	RAD	H	13685		2	114660000	ULB	H	265	RAD	H	14164		1	36840000	ULB	H	265	RAD	H	11601
			1	223280000	ULB	H	266	GOM	H	254		2	102080000	ULB	H	266	GOM	H	1353		1	148500000	ULB	H	266	GOM	M	3101
			1	223280000	ULB	H	266	MAD	H	8516		2	102080000	ULB	H	266	MAD	H	6695		1	148500000	ULB	H	266	MAD	L	10375
			1	223280000	ULB	H	266	RAD	H	14106		2	102080000	ULB	H	266	RAD	H	13083		1	148500000	ULB	H	266	RAD	M	14854
			1	64080000	ULB	H	267	GOM	H	2353		2	87800000	ULB	H	267	GOM	H	249		1	83260000	ULB	H	267	GOM	H	252
			1	64080000	ULB	H	267	MAD	H	6128		2	87800000	ULB	H	267	MAD	H	6699		1	83260000	ULB	H	267	MAD	H	5946
			1	64080000	ULB	H	267	RAD	H	12026		2	87800000	ULB	H	267	RAD	H	13086		1	83260000	ULB	H	267	RAD	H	13382
			1	189460000	ULB	H	268	GOM	H	2354		2	134340000	ULB	H	268	GOM	H	250		1	37360000	ULB	H	268	GOM	H	253
			1	189460000	ULB	H	268	MAD	H	6129		2	134340000	ULB	H	268	MAD	H	6700		1	37360000	ULB	H	268	MAD	H	5947
			1	189460000	ULB	H	268	RAD	H	12027		2	134340000	ULB	H	268	RAD	H	14165		1	37360000	ULB	H	268	RAD	H	11602
			1	52540000	ULB	H	269	GOM	M	3252		2	51320000	ULB	H	269	GOM	H	251		1	218460000	ULB	H	269	GOM	H	254
			1	52540000	ULB	H	269	MAD	H	6130		2	51320000	ULB	H	269	MAD	H	6701		1	218460000	ULB	H	269	MAD	H	5949
			1	52540000	ULB	H	269	RAD	H	14107		2	51320000	ULB	H	269	RAD	H	13087		1	218460000	ULB	H	269	RAD	H	11604
			1	45080000	ULB	H	270	GOM	H	1829		2	91340000	ULB	H	270	GOM	H	2622		1	18400000	ULB	H	270	GOM	H	2551
			1	45080000	ULB	H	270	MAD	H	6131		2	91340000	ULB	H	270	MAD	H	7930		1	18400000	ULB	H	270	MAD	H	7788
			1	45080000	ULB	H	270	RAD	M	14636		2	91340000	ULB	H	270	RAD	H	14872		1	18400000	ULB	H	270	RAD	H	13383
			1	239140000	ULB	H	271	GOM	H	2356		2	108580000	ULB	H	271	GOM	H	2053		1	85820000	ULB	H	271	GOM	H	2552
			1	239140000	ULB	H	271	MAD	H	8132		2	108580000	ULB	H	271	MAD	H	6704		1	85820000	ULB	H	271	MAD	H	8483
			1	239140000	ULB	H	271	RAD	M	15008		2	108580000	ULB	H	271	RAD	H	13090		1	85820000	ULB	H	271	RAD	M	14388
			1	147300000	ULB	H	272	GOM	H	257		2	126840000	ULB	H	272	GOM	H	254		1	202500000	ULB	H	272	GOM	H	255
			1	147300000	ULB	H	272	MAD	H	6132		2	126840000	ULB	H	272	MAD	H	6705		1	202500000	ULB	H	272	MAD	H	7789
			1	147300000	ULB	H	272	RAD	H	12029		2	126840000	ULB	H	272	RAD	H	13091		1	202500000	ULB	H	272	RAD	H	11605
			1	135840000	ULB	H	273	GOM	L	5048		2	24580000	ULB	H	273	GOM	H	255		1	222280000	ULB	H	273	GOM	H	1736
			1	135840000	ULB	H	273	MAD	L	11292		2	24580000	ULB	H	273	MAD	H	6706		1	222280000	ULB	H	273	MAD	H	5951
			1	135840000	ULB	H	273	RAD	L	15843		2	24580000	ULB	H	273	RAD	H	13092		1	222280000	ULB	H	273	RAD	H	13385
			1	229740000	ULB	H	274	GOM	H	260		2	52200000	ULB	H	274	GOM	H	257		1	237660000	ULB	H	274	GOM	H	256
			1	229740000	ULB	H	274	MAD	H	7537		2	52200000	ULB	H	274	MAD	H	6708		1	237660000	ULB	H	274	MAD	H	5952
			1	229740000	ULB	H	274	RAD	H	12032		2	52200000	ULB	H	274	RAD	H	13093		1	237660000	ULB	H	274	RAD	H	11607
			1	35600000	ULB	H	275	GOM	H	2358		2	88400000	ULB	H	275	GOM	H	258		1	17840000	ULB	H	275	GOM	H	257
			1	35600000	ULB	H	275	MAD	H	7539		2	88400000	ULB	H	275	MAD	H	6709		1	17840000	ULB	H	275	MAD	H	5953
			1	35600000	ULB	H	275	RAD	M	14638		2	88400000	ULB	H	275	RAD	H	13094		1	17840000	ULB	H	275	RAD	H	11608
			1	250680000	ULB	H	276	GOM	H	2703		2	12280000	ULB	H	276	GOM	H	260		1	137020000	ULB	H	276	GOM	H	258
			1	250680000	ULB	H	276	MAD	H	7541		2	12280000	ULB	H	276	MAD	H	6711		1	137020000	ULB	H	276	MAD	H	5954
			1	250680000	ULB	H	276	RAD	H	13689		2	12280000	ULB	H	276	RAD	H	13096		1	137020000	ULB	H	276	RAD	H	13386
			1	18940000	ULB	H	277	GOM	H	263		2	103680000	ULB	H	277	GOM	H	263		1	134120000	ULB	H	277	GOM	L	5188
			1	18940000	ULB	H	277	MAD	H	6137		2	103680000	ULB	H	277	MAD	H	6713		1	134120000	ULB	H	277	MAD	M	9361
			1	18940000	ULB	H	277	RAD	H	12035		2	103680000	ULB	H	277	RAD	H	13098		1	134120000	ULB	H	277	RAD	H	13391
			1	53200000	ULB	H	278	GOM	H	264		2	88780000	ULB	H	278	GOM	H	264		1	37480000	ULB	H	278	GOM	H	259
			1	53200000	ULB	H	278	MAD	H	6138		2	88780000	ULB	H	278	MAD	H	6714		1	37480000	ULB	H	278	MAD	H	5957
			1	53200000	ULB	H	278	RAD	H	12036		2	88780000	ULB	H	278	RAD	H	13099		1	37480000	ULB	H	278	RAD	H	11610
			1	149320000	ULB	H	279	GOM	L	3936		2	126260000	ULB	H	279	GOM	H	265		2	13640000	ULB	H	279	GOM	H	260
			1	149320000	ULB	H	279	MAD	M	8833		2	126260000	ULB	H	279	MAD	H	6715		2	13640000	ULB	H	279	MAD	H	5958
			1	149320000	ULB	H	279	RAD	M	14640		2	126260000	ULB	H	279	RAD	H	13100		2	13640000	ULB	H	279	RAD	H	11611
			1	135980000	ULB	H	280	GOM	L	4502		2	40480000	ULB	H	280	GOM	H	266		2	58260000	ULB	H	280	GOM	H	261
			1	135980000	ULB	H	280	MAD	L	10302		2	40480000	ULB	H	280	MAD	H	6717		2	58260000	ULB	H	280	MAD	H	5959
			1	135980000	ULB	H	280	RAD	M	14827		2	40480000	ULB	H	280	RAD	H	13101		2	58260000	ULB	H	280	RAD	H	11613
			1	217500000	ULB	H	281	GOM	L	3937		2	41420000	ULB	H	281	GOM	H	1356		2	142440000	ULB	H	281	GOM	H	262
			1	217500000	ULB	H	281	MAD	M	8834		2	41420000	ULB	H	281	MAD	H	6718		2	142440000	ULB	H	281	MAD	H	5960
			1	217500000	ULB	H	281	RAD	H	14113		2	41420000	ULB	H	281	RAD	H	13102		2	142440000	ULB	H	281	RAD	H	11614
			1	136600000	ULB	H	282	GOM	H	266		2	46120000	ULB	H	282	GOM	H	2177		2	14540000	ULB	H	282	GOM	H	263
			1	136600000	ULB	H	282	MAD	H	7542		2	46120000	ULB	H	282	MAD	H	8273		2	14540000	ULB	H	282	MAD	H	5961
			1	136600000	ULB	H	282	RAD	H	12039		2	46120000	ULB	H	282	RAD	H	14167		2	14540000	ULB	H	282	RAD	H	11615
			1	43020000	ULB	H	283	GOM	H	267		2	147420000	ULB	H	283	GOM	H	268		2	57340000	ULB	H	283	GOM	H	264
			1	43020000	ULB	H	283	MAD	H	6140		2	147420000	ULB	H	283	MAD	H	6719		2	57340000	ULB	H	283	MAD	H	5962
			1	43020000	ULB	H	283	RAD	H	12040		2	147420000	ULB	H	283	RAD	H	13103		2	57340000	ULB	H	283	RAD	H	11616
			1	66060000	ULB	H	284	GOM	H	268		2	66380000	ULB	H	284	GOM	L	4920		2	62460000	ULB	H	284	GOM	H	265
			1	66060000	ULB	H	284	MAD	H	6141		2	66380000	ULB	H	284	MAD	M	9389		2	62460000	ULB	H	284	MAD	H	5964
			1	66060000	ULB	H	284	RAD	H	12041		2	66380000	ULB	H	284	RAD	H	15228		2	62460000	ULB	H	284	RAD	H	11617
			1	119540000	ULB	H	285	GOM	H	2360		2	70500000	ULB	H	285	GOM	H	269		2	11940000	ULB	H	285	GOM	H	266
			1	119540000	ULB	H	285	MAD	H	6142		2	70500000	ULB	H	285	MAD	H	6720		2	11940000	ULB	H	285	MAD	H	5965
			1	119540000	ULB	H	285	RAD	M	15180		2	70500000	ULB	H	285	RAD	H	13104		2	11940000	ULB	H	285	RAD	H	11618
			1	238360000	ULB	H	286	GOM	H	270		2	123340000	ULB	H	286	GOM	H	270		2	47620000	ULB	H	286	GOM	H	1739
			1	238360000	ULB	H	286	MAD	H	7544		2	123340000	ULB	H	286	MAD	H	6721		2	47620000	ULB	H	286	MAD	H	5966
			1	238360000	ULB	H	286	RAD	H	14114		2	123340000	ULB	H	286	RAD	H	14169		2	47620000	ULB	H	286	RAD	H	11619
			1	50440000	ULB	H	287	GOM	H	1834		2	113760000	ULB	H	287	GOM	H	271		2	52340000	ULB	H	287	GOM	H	267
			1	50440000	ULB	H	287	MAD	H	6144		2	113760000	ULB	H	287	MAD	H	6722		2	52340000	ULB	H	287	MAD	H	5967
			1	50440000	ULB	H	287	RAD	H	12044		2	113760000	ULB	H	287	RAD	H	14170		2	52340000	ULB	H	287	RAD	H	11620
			2	13640000	ULB	H	288	GOM	H	272		2	119960000	ULB	H	288	GOM	H	273		2	51780000	ULB	H	288	GOM	H	268
			2	13640000	ULB	H	288	MAD	H	6145		2	119960000	ULB	H	288	MAD	H	6723		2	51780000	ULB	H	288	MAD	H	5968
			2	13640000	ULB	H	288	RAD	H	13691		2	119960000	ULB	H	288	RAD	H	14171		2	51780000	ULB	H	288	RAD	H	11621
			2	14540000	ULB	H	289	GOM	H	273		2	88240000	ULB	H	289	GOM	H	1357		2	114400000	ULB	H	289	GOM	H	269
			2	14540000	ULB	H	289	MAD	H	6146		2	88240000	ULB	H	289	MAD	H	7934		2	114400000	ULB	H	289	MAD	H	5969
			2	14540000	ULB	H	289	RAD	H	12045		2	88240000	ULB	H	289	RAD	H	13106		2	114400000	ULB	H	289	RAD	H	11622
			2	57340000	ULB	H	290	GOM	H	274		2	40320000	ULB	H	290	GOM	H	1816		2	19000000	ULB	H	290	GOM	H	270
			2	57340000	ULB	H	290	MAD	H	6147		2	40320000	ULB	H	290	MAD	H	6728		2	19000000	ULB	H	290	MAD	H	5970
			2	57340000	ULB	H	290	RAD	H	12046		2	40320000	ULB	H	290	RAD	H	13108		2	19000000	ULB	H	290	RAD	H	11623
			2	142440000	ULB	H	291	GOM	H	275		2	130040000	ULB	H	291	GOM	L	4447		2	98460000	ULB	H	291	GOM	H	271
			2	142440000	ULB	H	291	MAD	H	6148		2	130040000	ULB	H	291	MAD	H	8275		2	98460000	ULB	H	291	MAD	H	5971
			2	142440000	ULB	H	291	RAD	H	12047		2	130040000	ULB	H	291	RAD	H	13109		2	98460000	ULB	H	291	RAD	H	11624
			2	136280000	ULB	H	292	GOM	H	276		2	117260000	ULB	H	292	GOM	H	1359		2	71960000	ULB	H	292	GOM	H	273
			2	136280000	ULB	H	292	MAD	H	7546		2	117260000	ULB	H	292	MAD	H	7936		2	71960000	ULB	H	292	MAD	H	5972
			2	136280000	ULB	H	292	RAD	H	12048		2	117260000	ULB	H	292	RAD	H	14478		2	71960000	ULB	H	292	RAD	H	11625
			2	58260000	ULB	H	293	GOM	H	277		2	46400000	ULB	H	293	GOM	H	2486		2	64700000	ULB	H	293	GOM	H	274
			2	58260000	ULB	H	293	MAD	H	6149		2	46400000	ULB	H	293	MAD	H	7937		2	64700000	ULB	H	293	MAD	H	5973
			2	58260000	ULB	H	293	RAD	H	12049		2	46400000	ULB	H	293	RAD	H	13112		2	64700000	ULB	H	293	RAD	H	11626
			2	114400000	ULB	H	294	GOM	H	278		2	85760000	ULB	H	294	GOM	H	1360		2	39060000	ULB	H	294	GOM	H	275
			2	114400000	ULB	H	294	MAD	H	6150		2	85760000	ULB	H	294	MAD	H	7939		2	39060000	ULB	H	294	MAD	H	5974
			2	114400000	ULB	H	294	RAD	H	12050		2	85760000	ULB	H	294	RAD	H	13114		2	39060000	ULB	H	294	RAD	H	11627
			2	98460000	ULB	H	295	GOM	H	279		2	65560000	ULB	H	295	GOM	H	2180		2	145680000	ULB	H	295	GOM	H	1740
			2	98460000	ULB	H	295	MAD	H	6151		2	65560000	ULB	H	295	MAD	H	6734		2	145680000	ULB	H	295	MAD	H	5976
			2	98460000	ULB	H	295	RAD	H	12051		2	65560000	ULB	H	295	RAD	H	13115		2	145680000	ULB	H	295	RAD	H	11628
			2	13140000	ULB	H	296	GOM	H	280		2	120180000	ULB	H	296	GOM	H	1363		2	57220000	ULB	H	296	GOM	H	277
			2	13140000	ULB	H	296	MAD	H	6152		2	120180000	ULB	H	296	MAD	H	6735		2	57220000	ULB	H	296	MAD	H	5977
			2	13140000	ULB	H	296	RAD	H	14120		2	120180000	ULB	H	296	RAD	H	14175		2	57220000	ULB	H	296	RAD	H	11629
			2	57920000	ULB	H	297	GOM	H	1839		2	18840000	ULB	H	297	GOM	H	1365		2	51200000	ULB	H	297	GOM	M	2845
			2	57920000	ULB	H	297	MAD	H	6153		2	18840000	ULB	H	297	MAD	H	8480		2	51200000	ULB	H	297	MAD	H	8226
			2	57920000	ULB	H	297	RAD	H	12053		2	18840000	ULB	H	297	RAD	H	13116		2	51200000	ULB	H	297	RAD	H	11630
			2	71960000	ULB	H	298	GOM	H	281		2	127140000	ULB	H	298	GOM	H	282		2	12540000	ULB	H	298	GOM	H	278
			2	71960000	ULB	H	298	MAD	H	6154		2	127140000	ULB	H	298	MAD	H	6737		2	12540000	ULB	H	298	MAD	H	5978
			2	71960000	ULB	H	298	RAD	H	12054		2	127140000	ULB	H	298	RAD	H	13117		2	12540000	ULB	H	298	RAD	H	11631
			2	134100000	ULB	H	299	GOM	H	282		2	126440000	ULB	H	299	GOM	H	2702		2	42380000	ULB	H	299	GOM	H	279
			2	134100000	ULB	H	299	MAD	H	6155		2	126440000	ULB	H	299	MAD	H	9240		2	42380000	ULB	H	299	MAD	H	5979
			2	134100000	ULB	H	299	RAD	H	12055		2	126440000	ULB	H	299	RAD	H	14481		2	42380000	ULB	H	299	RAD	H	11632
			2	62460000	ULB	H	300	GOM	H	283		2	114280000	ULB	H	300	GOM	H	284		2	10980000	ULB	H	300	GOM	H	280
			2	62460000	ULB	H	300	MAD	H	6156		2	114280000	ULB	H	300	MAD	H	6739		2	10980000	ULB	H	300	MAD	H	5980
			2	62460000	ULB	H	300	RAD	H	12056		2	114280000	ULB	H	300	RAD	H	13119		2	10980000	ULB	H	300	RAD	H	11633
			2	12540000	ULB	H	301	GOM	H	284		2	86040000	ULB	H	301	GOM	H	285		2	103200000	ULB	H	301	GOM	H	281
			2	12540000	ULB	H	301	MAD	H	6157		2	86040000	ULB	H	301	MAD	H	6741		2	103200000	ULB	H	301	MAD	H	5981
			2	12540000	ULB	H	301	RAD	H	12057		2	86040000	ULB	H	301	RAD	H	13120		2	103200000	ULB	H	301	RAD	H	11634
			2	61520000	ULB	H	302	GOM	H	285		2	65680000	ULB	H	302	GOM	H	286		2	10280000	ULB	H	302	GOM	H	282
			2	61520000	ULB	H	302	MAD	H	6158		2	65680000	ULB	H	302	MAD	H	7949		2	10280000	ULB	H	302	MAD	H	7796
			2	61520000	ULB	H	302	RAD	H	12058		2	65680000	ULB	H	302	RAD	H	13121		2	10280000	ULB	H	302	RAD	H	11635
			2	145680000	ULB	H	303	GOM	M	3008		2	89360000	ULB	H	303	GOM	H	2056		2	134100000	ULB	H	303	GOM	H	283
			2	145680000	ULB	H	303	MAD	H	6159		2	89360000	ULB	H	303	MAD	H	6744		2	134100000	ULB	H	303	MAD	H	5982
			2	145680000	ULB	H	303	RAD	H	12059		2	89360000	ULB	H	303	RAD	H	13122		2	134100000	ULB	H	303	RAD	H	11636
			2	149760000	ULB	H	304	GOM	M	3258		2	41600000	ULB	H	304	GOM	H	2183		2	68660000	ULB	H	304	GOM	H	284
			2	149760000	ULB	H	304	MAD	H	6160		2	41600000	ULB	H	304	MAD	H	6745		2	68660000	ULB	H	304	MAD	H	5984
			2	149760000	ULB	H	304	RAD	H	12060		2	41600000	ULB	H	304	RAD	H	14179		2	68660000	ULB	H	304	RAD	H	11638
			2	42380000	ULB	H	305	GOM	H	286		2	91460000	ULB	H	305	GOM	H	2626		2	61520000	ULB	H	305	GOM	H	285
			2	42380000	ULB	H	305	MAD	H	6161		2	91460000	ULB	H	305	MAD	H	7950		2	61520000	ULB	H	305	MAD	H	5985
			2	42380000	ULB	H	305	RAD	H	12061		2	91460000	ULB	H	305	RAD	H	15020		2	61520000	ULB	H	305	RAD	H	11639
			2	119700000	ULB	H	306	GOM	M	3718		2	44860000	ULB	H	306	GOM	L	4285		2	95020000	ULB	H	306	GOM	M	2847
			2	119700000	ULB	H	306	MAD	H	7547		2	44860000	ULB	H	306	MAD	M	9867		2	95020000	ULB	H	306	MAD	H	5986
			2	119700000	ULB	H	306	RAD	H	12063		2	44860000	ULB	H	306	RAD	H	15136		2	95020000	ULB	H	306	RAD	H	11640
			2	57220000	ULB	H	307	GOM	H	288		2	98100000	ULB	H	307	GOM	H	1632		2	62060000	ULB	H	307	GOM	H	286
			2	57220000	ULB	H	307	MAD	H	6163		2	98100000	ULB	H	307	MAD	H	6748		2	62060000	ULB	H	307	MAD	H	5987
			2	57220000	ULB	H	307	RAD	H	12064		2	98100000	ULB	H	307	RAD	H	13123		2	62060000	ULB	H	307	RAD	H	11641
			2	45780000	ULB	H	308	GOM	H	289		2	116360000	ULB	H	308	GOM	H	290		2	139940000	ULB	H	308	GOM	H	287
			2	45780000	ULB	H	308	MAD	H	6164		2	116360000	ULB	H	308	MAD	H	6751		2	139940000	ULB	H	308	MAD	H	5988
			2	45780000	ULB	H	308	RAD	H	12065		2	116360000	ULB	H	308	RAD	H	13125		2	139940000	ULB	H	308	RAD	H	11642
			2	19000000	ULB	H	309	GOM	H	290		3	7680000	ULB	H	309	GOM	H	291		2	84740000	ULB	H	309	GOM	H	288
			2	19000000	ULB	H	309	MAD	H	6165		3	7680000	ULB	H	309	MAD	H	6752		2	84740000	ULB	H	309	MAD	H	5989
			2	19000000	ULB	H	309	RAD	H	12066		3	7680000	ULB	H	309	RAD	H	13126		2	84740000	ULB	H	309	RAD	H	11643
			2	10980000	ULB	H	310	GOM	H	291		3	6920000	ULB	H	310	GOM	H	292		2	72260000	ULB	H	310	GOM	H	289
			2	10980000	ULB	H	310	MAD	H	6166		3	6920000	ULB	H	310	MAD	H	6753		2	72260000	ULB	H	310	MAD	H	5990
			2	10980000	ULB	H	310	RAD	H	12067		3	6920000	ULB	H	310	RAD	H	13127		2	72260000	ULB	H	310	RAD	H	11644
			2	147540000	ULB	H	311	GOM	H	292		3	57140000	ULB	H	311	GOM	H	293		2	51660000	ULB	H	311	GOM	H	290
			2	147540000	ULB	H	311	MAD	H	6167		3	57140000	ULB	H	311	MAD	H	6754		2	51660000	ULB	H	311	MAD	H	5991
			2	147540000	ULB	H	311	RAD	H	12068		3	57140000	ULB	H	311	RAD	H	13128		2	51660000	ULB	H	311	RAD	H	11645
			2	64700000	ULB	H	312	GOM	H	293		3	20000	ULB	H	312	GOM	H	294		2	102600000	ULB	H	312	GOM	M	3661
			2	64700000	ULB	H	312	MAD	H	6168		3	20000	ULB	H	312	MAD	H	6755		2	102600000	ULB	H	312	MAD	H	5992
			2	64700000	ULB	H	312	RAD	H	12069		3	20000	ULB	H	312	RAD	H	13129		2	102600000	ULB	H	312	RAD	H	11646
			2	52340000	ULB	H	313	GOM	H	294		3	43580000	ULB	H	313	GOM	H	295		2	70240000	ULB	H	313	GOM	H	291
			2	52340000	ULB	H	313	MAD	H	6169		3	43580000	ULB	H	313	MAD	H	6756		2	70240000	ULB	H	313	MAD	H	5993
			2	52340000	ULB	H	313	RAD	H	12070		3	43580000	ULB	H	313	RAD	H	13130		2	70240000	ULB	H	313	RAD	H	11647
			2	11940000	ULB	H	314	GOM	H	295		3	117600000	ULB	H	314	GOM	H	296		2	149660000	ULB	H	314	GOM	H	2558
			2	11940000	ULB	H	314	MAD	H	6170		3	117600000	ULB	H	314	MAD	H	6757		2	149660000	ULB	H	314	MAD	H	5994
			2	11940000	ULB	H	314	RAD	H	12071		3	117600000	ULB	H	314	RAD	H	13131		2	149660000	ULB	H	314	RAD	H	11648
			2	39060000	ULB	H	315	GOM	H	296		3	123940000	ULB	H	315	GOM	H	297		2	147640000	ULB	H	315	GOM	H	292
			2	39060000	ULB	H	315	MAD	H	6172		3	123940000	ULB	H	315	MAD	H	6758		2	147640000	ULB	H	315	MAD	H	5996
			2	39060000	ULB	H	315	RAD	H	12073		3	123940000	ULB	H	315	RAD	H	15137		2	147640000	ULB	H	315	RAD	H	11650
			2	51780000	ULB	H	316	GOM	H	297		3	131240000	ULB	H	316	GOM	H	298		2	105220000	ULB	H	316	GOM	H	1741
			2	51780000	ULB	H	316	MAD	H	6173		3	131240000	ULB	H	316	MAD	H	6759		2	105220000	ULB	H	316	MAD	H	5997
			2	51780000	ULB	H	316	RAD	H	12074		3	131240000	ULB	H	316	RAD	H	13132		2	105220000	ULB	H	316	RAD	H	13394
			2	82600000	ULB	H	317	GOM	H	298		3	7800000	ULB	H	317	GOM	H	299		2	133460000	ULB	H	317	GOM	H	2560
			2	82600000	ULB	H	317	MAD	H	6174		3	7800000	ULB	H	317	MAD	H	6760		2	133460000	ULB	H	317	MAD	H	5999
			2	82600000	ULB	H	317	RAD	H	12075		3	7800000	ULB	H	317	RAD	H	13133		2	133460000	ULB	H	317	RAD	H	11652
			2	150160000	ULB	H	318	GOM	H	299		3	72180000	ULB	H	318	GOM	H	300		2	135420000	ULB	H	318	GOM	H	293
			2	150160000	ULB	H	318	MAD	H	8528		3	72180000	ULB	H	318	MAD	H	6761		2	135420000	ULB	H	318	MAD	H	6000
			2	150160000	ULB	H	318	RAD	M	15371		3	72180000	ULB	H	318	RAD	H	13135		2	135420000	ULB	H	318	RAD	H	11653
			2	150040000	ULB	H	319	GOM	H	300		3	24240000	ULB	H	319	GOM	H	301		2	12400000	ULB	H	319	GOM	H	294
			2	150040000	ULB	H	319	MAD	H	7548		3	24240000	ULB	H	319	MAD	H	6762		2	12400000	ULB	H	319	MAD	H	6001
			2	150040000	ULB	H	319	RAD	H	14410		3	24240000	ULB	H	319	RAD	H	13136		2	12400000	ULB	H	319	RAD	H	11654
			2	70240000	ULB	H	320	GOM	H	301		3	110320000	ULB	H	320	GOM	H	302		2	138360000	ULB	H	320	GOM	H	295
			2	70240000	ULB	H	320	MAD	H	6175		3	110320000	ULB	H	320	MAD	H	6763		2	138360000	ULB	H	320	MAD	H	6002
			2	70240000	ULB	H	320	RAD	H	12076		3	110320000	ULB	H	320	RAD	H	13137		2	138360000	ULB	H	320	RAD	H	11655
			2	138360000	ULB	H	321	GOM	H	302		3	128920000	ULB	H	321	GOM	H	303		2	45780000	ULB	H	321	GOM	H	297
			2	138360000	ULB	H	321	MAD	H	6176		3	128920000	ULB	H	321	MAD	H	6764		2	45780000	ULB	H	321	MAD	H	6003
			2	138360000	ULB	H	321	RAD	H	12077		3	128920000	ULB	H	321	RAD	H	13138		2	45780000	ULB	H	321	RAD	H	11656
			2	68660000	ULB	H	322	GOM	H	303		3	33620000	ULB	H	322	GOM	H	304		2	10400000	ULB	H	322	GOM	H	298
			2	68660000	ULB	H	322	MAD	H	6177		3	33620000	ULB	H	322	MAD	H	6765		2	10400000	ULB	H	322	MAD	H	6004
			2	68660000	ULB	H	322	RAD	H	12078		3	33620000	ULB	H	322	RAD	H	13139		2	10400000	ULB	H	322	RAD	H	11657
			2	149640000	ULB	H	323	GOM	M	3259		3	106060000	ULB	H	323	GOM	H	305		2	83860000	ULB	H	323	GOM	H	299
			2	149640000	ULB	H	323	MAD	H	6178		3	106060000	ULB	H	323	MAD	H	6766		2	83860000	ULB	H	323	MAD	H	6005
			2	149640000	ULB	H	323	RAD	H	12079		3	106060000	ULB	H	323	RAD	H	13140		2	83860000	ULB	H	323	RAD	H	13395
			2	123000000	ULB	H	324	GOM	H	304		3	120860000	ULB	H	324	GOM	H	306		2	119820000	ULB	H	324	GOM	H	300
			2	123000000	ULB	H	324	MAD	H	6179		3	120860000	ULB	H	324	MAD	H	8282		2	119820000	ULB	H	324	MAD	H	6006
			2	123000000	ULB	H	324	RAD	H	12080		3	120860000	ULB	H	324	RAD	H	14180		2	119820000	ULB	H	324	RAD	H	11658
			2	95040000	ULB	H	325	GOM	H	1845		3	132460000	ULB	H	325	GOM	H	307		2	134340000	ULB	H	325	GOM	H	301
			2	95040000	ULB	H	325	MAD	H	6180		3	132460000	ULB	H	325	MAD	H	7954		2	134340000	ULB	H	325	MAD	H	6007
			2	95040000	ULB	H	325	RAD	H	12081		3	132460000	ULB	H	325	RAD	H	14484		2	134340000	ULB	H	325	RAD	H	11659
			2	10380000	ULB	H	326	GOM	H	305		3	43080000	ULB	H	326	GOM	H	308		2	102180000	ULB	H	326	GOM	H	1744
			2	10380000	ULB	H	326	MAD	H	7549		3	43080000	ULB	H	326	MAD	H	6767		2	102180000	ULB	H	326	MAD	H	6009
			2	10380000	ULB	H	326	RAD	H	12082		3	43080000	ULB	H	326	RAD	H	13142		2	102180000	ULB	H	326	RAD	H	11661
			2	135400000	ULB	H	327	GOM	H	306		3	109220000	ULB	H	327	GOM	H	310		2	126260000	ULB	H	327	GOM	H	302
			2	135400000	ULB	H	327	MAD	H	6182		3	109220000	ULB	H	327	MAD	H	6769		2	126260000	ULB	H	327	MAD	H	6010
			2	135400000	ULB	H	327	RAD	H	12083		3	109220000	ULB	H	327	RAD	H	14181		2	126260000	ULB	H	327	RAD	H	11662
			2	51300000	ULB	H	328	GOM	H	307		3	26800000	ULB	H	328	GOM	H	312		2	123000000	ULB	H	328	GOM	H	303
			2	51300000	ULB	H	328	MAD	H	6184		3	26800000	ULB	H	328	MAD	H	6770		2	123000000	ULB	H	328	MAD	H	6011
			2	51300000	ULB	H	328	RAD	H	12085		3	26800000	ULB	H	328	RAD	H	13144		2	123000000	ULB	H	328	RAD	H	11663
			2	102080000	ULB	H	329	GOM	H	1847		3	132240000	ULB	H	329	GOM	H	313		2	114660000	ULB	H	329	GOM	H	304
			2	102080000	ULB	H	329	MAD	H	6185		3	132240000	ULB	H	329	MAD	H	6771		2	114660000	ULB	H	329	MAD	H	6013
			2	102080000	ULB	H	329	RAD	H	12087		3	132240000	ULB	H	329	RAD	H	15022		2	114660000	ULB	H	329	RAD	H	11665
			2	61920000	ULB	H	330	GOM	H	1848		3	128720000	ULB	H	330	GOM	H	315		2	28060000	ULB	H	330	GOM	H	305
			2	61920000	ULB	H	330	MAD	H	7551		3	128720000	ULB	H	330	MAD	H	6773		2	28060000	ULB	H	330	MAD	H	6014
			2	61920000	ULB	H	330	RAD	H	12088		3	128720000	ULB	H	330	RAD	H	13146		2	28060000	ULB	H	330	RAD	H	11666
			2	139940000	ULB	H	331	GOM	H	308		3	92100000	ULB	H	331	GOM	H	1371		2	108240000	ULB	H	331	GOM	H	307
			2	139940000	ULB	H	331	MAD	H	6186		3	92100000	ULB	H	331	MAD	H	6775		2	108240000	ULB	H	331	MAD	H	6016
			2	139940000	ULB	H	331	RAD	H	12089		3	92100000	ULB	H	331	RAD	H	13148		2	108240000	ULB	H	331	RAD	H	11667
			2	116480000	ULB	H	332	GOM	H	1849		3	25860000	ULB	H	332	GOM	H	318		2	137520000	ULB	H	332	GOM	H	308
			2	116480000	ULB	H	332	MAD	H	6187		3	25860000	ULB	H	332	MAD	H	6776		2	137520000	ULB	H	332	MAD	H	6018
			2	116480000	ULB	H	332	RAD	H	13694		3	25860000	ULB	H	332	RAD	H	13149		2	137520000	ULB	H	332	RAD	H	11668
			2	147420000	ULB	H	333	GOM	H	1850		3	22540000	ULB	H	333	GOM	H	1372		2	149960000	ULB	H	333	GOM	H	309
			2	147420000	ULB	H	333	MAD	H	7553		3	22540000	ULB	H	333	MAD	H	6778		2	149960000	ULB	H	333	MAD	H	6019
			2	147420000	ULB	H	333	RAD	H	12091		3	22540000	ULB	H	333	RAD	H	13151		2	149960000	ULB	H	333	RAD	H	11669
			2	142940000	ULB	H	334	GOM	H	310		3	24000000	ULB	H	334	GOM	H	319		2	82600000	ULB	H	334	GOM	H	310
			2	142940000	ULB	H	334	MAD	H	6188		3	24000000	ULB	H	334	MAD	H	6779		2	82600000	ULB	H	334	MAD	H	6020
			2	142940000	ULB	H	334	RAD	H	12092		3	24000000	ULB	H	334	RAD	H	14703		2	82600000	ULB	H	334	RAD	H	11670
			2	127000000	ULB	H	335	GOM	L	4181		3	29320000	ULB	H	335	GOM	H	320		2	88400000	ULB	H	335	GOM	H	311
			2	127000000	ULB	H	335	MAD	M	9067		3	29320000	ULB	H	335	MAD	H	6780		2	88400000	ULB	H	335	MAD	H	6021
			2	127000000	ULB	H	335	RAD	H	12093		3	29320000	ULB	H	335	RAD	H	13152		2	88400000	ULB	H	335	RAD	H	11671
			2	72260000	ULB	H	336	GOM	H	311		3	53700000	ULB	H	336	GOM	H	321		2	94860000	ULB	H	336	GOM	H	2230
			2	72260000	ULB	H	336	MAD	H	6189		3	53700000	ULB	H	336	MAD	H	6781		2	94860000	ULB	H	336	MAD	H	6023
			2	72260000	ULB	H	336	RAD	H	12094		3	53700000	ULB	H	336	RAD	H	14704		2	94860000	ULB	H	336	RAD	H	11673
			2	103200000	ULB	H	337	GOM	H	312		3	74160000	ULB	H	337	GOM	H	2383		2	18660000	ULB	H	337	GOM	H	314
			2	103200000	ULB	H	337	MAD	H	6190		3	74160000	ULB	H	337	MAD	H	6782		2	18660000	ULB	H	337	MAD	H	6025
			2	103200000	ULB	H	337	RAD	H	12095		3	74160000	ULB	H	337	RAD	H	13153		2	18660000	ULB	H	337	RAD	H	11674
			2	96280000	ULB	H	338	GOM	H	1851		3	132640000	ULB	H	338	GOM	H	322		2	12100000	ULB	H	338	GOM	H	1746
			2	96280000	ULB	H	338	MAD	H	6191		3	132640000	ULB	H	338	MAD	H	6783		2	12100000	ULB	H	338	MAD	H	6027
			2	96280000	ULB	H	338	RAD	H	12096		3	132640000	ULB	H	338	RAD	H	13154		2	12100000	ULB	H	338	RAD	H	11675
			2	82260000	ULB	H	339	GOM	H	313		3	87400000	ULB	H	339	GOM	H	323		2	33160000	ULB	H	339	GOM	H	2232
			2	82260000	ULB	H	339	MAD	H	6192		3	87400000	ULB	H	339	MAD	H	6784		2	33160000	ULB	H	339	MAD	H	8232
			2	82260000	ULB	H	339	RAD	H	12097		3	87400000	ULB	H	339	RAD	H	13155		2	33160000	ULB	H	339	RAD	H	13401
			2	89220000	ULB	H	340	GOM	H	314		3	22760000	ULB	H	340	GOM	H	324		2	49960000	ULB	H	340	GOM	H	316
			2	89220000	ULB	H	340	MAD	H	6193		3	22760000	ULB	H	340	MAD	H	6785		2	49960000	ULB	H	340	MAD	H	6028
			2	89220000	ULB	H	340	RAD	H	12098		3	22760000	ULB	H	340	RAD	H	13156		2	49960000	ULB	H	340	RAD	H	11676
			2	126840000	ULB	H	341	GOM	H	315		3	19720000	ULB	H	341	GOM	H	325		2	85880000	ULB	H	341	GOM	H	318
			2	126840000	ULB	H	341	MAD	H	6195		3	19720000	ULB	H	341	MAD	H	6786		2	85880000	ULB	H	341	MAD	H	6030
			2	126840000	ULB	H	341	RAD	H	12099		3	19720000	ULB	H	341	RAD	H	13157		2	85880000	ULB	H	341	RAD	H	11678
			2	85880000	ULB	H	342	GOM	H	316		3	47780000	ULB	H	342	GOM	H	1933		2	96280000	ULB	H	342	GOM	H	2561
			2	85880000	ULB	H	342	MAD	H	6196		3	47780000	ULB	H	342	MAD	H	6787		2	96280000	ULB	H	342	MAD	H	6032
			2	85880000	ULB	H	342	RAD	H	12100		3	47780000	ULB	H	342	RAD	H	13158		2	96280000	ULB	H	342	RAD	H	11680
			2	91340000	ULB	H	343	GOM	H	2365		3	25120000	ULB	H	343	GOM	H	328		2	66380000	ULB	H	343	GOM	L	5194
			2	91340000	ULB	H	343	MAD	H	7554		3	25120000	ULB	H	343	MAD	H	6788		2	66380000	ULB	H	343	MAD	M	9362
			2	91340000	ULB	H	343	RAD	H	13695		3	25120000	ULB	H	343	RAD	H	13159		2	66380000	ULB	H	343	RAD	M	14396
			2	105120000	ULB	H	344	GOM	H	317		3	76400000	ULB	H	344	GOM	H	1638		2	24540000	ULB	H	344	GOM	H	319
			2	105120000	ULB	H	344	MAD	H	6197		3	76400000	ULB	H	344	MAD	H	6789		2	24540000	ULB	H	344	MAD	H	6033
			2	105120000	ULB	H	344	RAD	H	12101		3	76400000	ULB	H	344	RAD	H	13160		2	24540000	ULB	H	344	RAD	H	11681
			2	137200000	ULB	H	345	GOM	H	318		3	85580000	ULB	H	345	GOM	H	2058		2	84380000	ULB	H	345	GOM	H	322
			2	137200000	ULB	H	345	MAD	H	6198		3	85580000	ULB	H	345	MAD	H	6790		2	84380000	ULB	H	345	MAD	H	6037
			2	137200000	ULB	H	345	RAD	H	12102		3	85580000	ULB	H	345	RAD	H	13161		2	84380000	ULB	H	345	RAD	H	11684
			2	102600000	ULB	H	346	GOM	M	3719		3	98500000	ULB	H	346	GOM	H	329		2	108580000	ULB	H	346	GOM	H	2233
			2	102600000	ULB	H	346	MAD	H	6199		3	98500000	ULB	H	346	MAD	H	6791		2	108580000	ULB	H	346	MAD	H	6038
			2	102600000	ULB	H	346	RAD	H	12103		3	98500000	ULB	H	346	RAD	H	13162		2	108580000	ULB	H	346	RAD	H	11685
			2	49960000	ULB	H	347	GOM	H	321		3	57360000	ULB	H	347	GOM	H	331		2	88240000	ULB	H	347	GOM	H	323
			2	49960000	ULB	H	347	MAD	H	6204		3	57360000	ULB	H	347	MAD	H	7957		2	88240000	ULB	H	347	MAD	H	6039
			2	49960000	ULB	H	347	RAD	H	12106		3	57360000	ULB	H	347	RAD	H	13163		2	88240000	ULB	H	347	RAD	H	11686
			2	147660000	ULB	H	348	GOM	H	322		3	96080000	ULB	H	348	GOM	H	333		2	65440000	ULB	H	348	GOM	H	324
			2	147660000	ULB	H	348	MAD	H	6205		3	96080000	ULB	H	348	MAD	H	6793		2	65440000	ULB	H	348	MAD	H	6040
			2	147660000	ULB	H	348	RAD	H	12107		3	96080000	ULB	H	348	RAD	H	14184		2	65440000	ULB	H	348	RAD	H	11687
			2	11680000	ULB	H	349	GOM	H	323		3	57500000	ULB	H	349	GOM	H	334		2	123340000	ULB	H	349	GOM	H	325
			2	11680000	ULB	H	349	MAD	H	7555		3	57500000	ULB	H	349	MAD	H	6794		2	123340000	ULB	H	349	MAD	H	6041
			2	11680000	ULB	H	349	RAD	M	14644		3	57500000	ULB	H	349	RAD	H	13165		2	123340000	ULB	H	349	RAD	H	11688
			2	84740000	ULB	H	350	GOM	H	324		3	43440000	ULB	H	350	GOM	H	335		2	87800000	ULB	H	350	GOM	H	326
			2	84740000	ULB	H	350	MAD	H	6206		3	43440000	ULB	H	350	MAD	H	6795		2	87800000	ULB	H	350	MAD	H	6042
			2	84740000	ULB	H	350	RAD	H	12108		3	43440000	ULB	H	350	RAD	H	13166		2	87800000	ULB	H	350	RAD	H	11689
			2	103680000	ULB	H	351	GOM	H	325		3	32520000	ULB	H	351	GOM	H	337		2	88780000	ULB	H	351	GOM	H	327
			2	103680000	ULB	H	351	MAD	H	6207		3	32520000	ULB	H	351	MAD	H	6797		2	88780000	ULB	H	351	MAD	H	6043
			2	103680000	ULB	H	351	RAD	H	12109		3	32520000	ULB	H	351	RAD	H	13168		2	88780000	ULB	H	351	RAD	H	11690
			2	129700000	ULB	H	352	GOM	M	3496		3	68440000	ULB	H	352	GOM	H	338		2	51320000	ULB	H	352	GOM	H	329
			2	129700000	ULB	H	352	MAD	H	7556		3	68440000	ULB	H	352	MAD	H	6798		2	51320000	ULB	H	352	MAD	H	6045
			2	129700000	ULB	H	352	RAD	H	12110		3	68440000	ULB	H	352	RAD	H	13169		2	51320000	ULB	H	352	RAD	H	11693
			2	134320000	ULB	H	353	GOM	H	1855		3	121020000	ULB	H	353	GOM	H	339		2	136260000	ULB	H	353	GOM	H	330
			2	134320000	ULB	H	353	MAD	H	7558		3	121020000	ULB	H	353	MAD	H	7958		2	136260000	ULB	H	353	MAD	H	6046
			2	134320000	ULB	H	353	RAD	H	12112		3	121020000	ULB	H	353	RAD	H	14186		2	136260000	ULB	H	353	RAD	H	11694
			2	96160000	ULB	H	354	GOM	H	1856		3	107680000	ULB	H	354	GOM	H	1374		2	70500000	ULB	H	354	GOM	H	331
			2	96160000	ULB	H	354	MAD	H	6208		3	107680000	ULB	H	354	MAD	H	6800		2	70500000	ULB	H	354	MAD	H	6047
			2	96160000	ULB	H	354	RAD	H	12113		3	107680000	ULB	H	354	RAD	H	13170		2	70500000	ULB	H	354	RAD	H	11695
			2	87800000	ULB	H	355	GOM	H	328		3	28160000	ULB	H	355	GOM	H	341		2	127000000	ULB	H	355	GOM	M	3357
			2	87800000	ULB	H	355	MAD	H	6210		3	28160000	ULB	H	355	MAD	H	6802		2	127000000	ULB	H	355	MAD	H	6048
			2	87800000	ULB	H	355	RAD	H	12114		3	28160000	ULB	H	355	RAD	H	13171		2	127000000	ULB	H	355	RAD	H	13403
			2	18660000	ULB	H	356	GOM	H	329		3	78460000	ULB	H	356	GOM	M	3950		2	51060000	ULB	H	356	GOM	H	332
			2	18660000	ULB	H	356	MAD	H	7559		3	78460000	ULB	H	356	MAD	M	10013		2	51060000	ULB	H	356	MAD	H	6049
			2	18660000	ULB	H	356	RAD	H	12115		3	78460000	ULB	H	356	RAD	M	15974		2	51060000	ULB	H	356	RAD	H	11696
			2	84380000	ULB	H	357	GOM	H	331		3	57800000	ULB	H	357	GOM	H	1640		2	103680000	ULB	H	357	GOM	H	333
			2	84380000	ULB	H	357	MAD	H	6212		3	57800000	ULB	H	357	MAD	H	6803		2	103680000	ULB	H	357	MAD	H	6050
			2	84380000	ULB	H	357	RAD	H	12117		3	57800000	ULB	H	357	RAD	H	13172		2	103680000	ULB	H	357	RAD	H	11697
			2	65800000	ULB	H	358	GOM	H	332		3	37240000	ULB	H	358	GOM	H	343		2	89220000	ULB	H	358	GOM	H	334
			2	65800000	ULB	H	358	MAD	H	6214		3	37240000	ULB	H	358	MAD	H	7959		2	89220000	ULB	H	358	MAD	H	6051
			2	65800000	ULB	H	358	RAD	H	12119		3	37240000	ULB	H	358	RAD	H	14488		2	89220000	ULB	H	358	RAD	H	11698
			2	88860000	ULB	H	359	GOM	H	334		3	23660000	ULB	H	359	GOM	H	344		2	46120000	ULB	H	359	GOM	M	3358
			2	88860000	ULB	H	359	MAD	H	6216		3	23660000	ULB	H	359	MAD	H	6805		2	46120000	ULB	H	359	MAD	H	8235
			2	88860000	ULB	H	359	RAD	H	12121		3	23660000	ULB	H	359	RAD	H	13174		2	46120000	ULB	H	359	RAD	H	13802
			2	51660000	ULB	H	360	GOM	H	335		3	131440000	ULB	H	360	GOM	H	346		2	126840000	ULB	H	360	GOM	H	1750
			2	51660000	ULB	H	360	MAD	H	6217		3	131440000	ULB	H	360	MAD	H	6808		2	126840000	ULB	H	360	MAD	H	6052
			2	51660000	ULB	H	360	RAD	H	12122		3	131440000	ULB	H	360	RAD	H	13176		2	126840000	ULB	H	360	RAD	H	11699
			2	137880000	ULB	H	361	GOM	L	4184		3	49020000	ULB	H	361	GOM	M	2989		2	12280000	ULB	H	361	GOM	H	335
			2	137880000	ULB	H	361	MAD	H	8140		3	49020000	ULB	H	361	MAD	H	8285		2	12280000	ULB	H	361	MAD	H	6053
			2	137880000	ULB	H	361	RAD	H	12123		3	49020000	ULB	H	361	RAD	H	14490		2	12280000	ULB	H	361	RAD	H	11700
			2	24580000	ULB	H	362	GOM	H	336		3	27500000	ULB	H	362	GOM	H	1376		2	119660000	ULB	H	362	GOM	M	2850
			2	24580000	ULB	H	362	MAD	H	6218		3	27500000	ULB	H	362	MAD	H	6810		2	119660000	ULB	H	362	MAD	H	6054
			2	24580000	ULB	H	362	RAD	H	12124		3	27500000	ULB	H	362	RAD	H	13177		2	119660000	ULB	H	362	RAD	H	13404
			2	114640000	ULB	H	363	GOM	H	337		3	71640000	ULB	H	363	GOM	H	348		2	41420000	ULB	H	363	GOM	H	1751
			2	114640000	ULB	H	363	MAD	H	6219		3	71640000	ULB	H	363	MAD	H	6811		2	41420000	ULB	H	363	MAD	H	6055
			2	114640000	ULB	H	363	RAD	H	12125		3	71640000	ULB	H	363	RAD	H	13178		2	41420000	ULB	H	363	RAD	H	11701
			2	28060000	ULB	H	364	GOM	H	339		3	59860000	ULB	H	364	GOM	H	350		2	65780000	ULB	H	364	GOM	H	338
			2	28060000	ULB	H	364	MAD	H	6221		3	59860000	ULB	H	364	MAD	H	6813		2	65780000	ULB	H	364	MAD	H	6058
			2	28060000	ULB	H	364	RAD	H	12127		3	59860000	ULB	H	364	RAD	H	13181		2	65780000	ULB	H	364	RAD	H	11704
			2	62060000	ULB	H	365	GOM	M	3499		3	43740000	ULB	H	365	GOM	H	351		2	90460000	ULB	H	365	GOM	H	339
			2	62060000	ULB	H	365	MAD	H	7560		3	43740000	ULB	H	365	MAD	H	6814		2	90460000	ULB	H	365	MAD	H	6059
			2	62060000	ULB	H	365	RAD	H	14124		3	43740000	ULB	H	365	RAD	H	13182		2	90460000	ULB	H	365	RAD	H	11705
			2	12300000	ULB	H	366	GOM	H	340		3	6620000	ULB	H	366	GOM	H	352		2	96160000	ULB	H	366	GOM	H	2563
			2	12300000	ULB	H	366	MAD	H	6222		3	6620000	ULB	H	366	MAD	H	8287		2	96160000	ULB	H	366	MAD	H	6060
			2	12300000	ULB	H	366	RAD	H	12129		3	6620000	ULB	H	366	RAD	H	15024		2	96160000	ULB	H	366	RAD	H	11706
			2	83600000	ULB	H	367	GOM	M	3500		3	80620000	ULB	H	367	GOM	H	1380		2	119380000	ULB	H	367	GOM	H	340
			2	83600000	ULB	H	367	MAD	H	6223		3	80620000	ULB	H	367	MAD	H	8288		2	119380000	ULB	H	367	MAD	H	6061
			2	83600000	ULB	H	367	RAD	H	12130		3	80620000	ULB	H	367	RAD	H	14707		2	119380000	ULB	H	367	RAD	H	11707
			2	18500000	ULB	H	368	GOM	M	3011		3	41920000	ULB	H	368	GOM	H	358		2	27540000	ULB	H	368	GOM	H	1752
			2	18500000	ULB	H	368	MAD	L	9992		3	41920000	ULB	H	368	MAD	H	6816		2	27540000	ULB	H	368	MAD	H	6062
			2	18500000	ULB	H	368	RAD	M	15374		3	41920000	ULB	H	368	RAD	H	13186		2	27540000	ULB	H	368	RAD	H	11708
			2	145540000	ULB	H	369	GOM	H	1861		3	103280000	ULB	H	369	GOM	H	361		2	147420000	ULB	H	369	GOM	H	341
			2	145540000	ULB	H	369	MAD	H	6227		3	103280000	ULB	H	369	MAD	H	6818		2	147420000	ULB	H	369	MAD	H	6063
			2	145540000	ULB	H	369	RAD	H	12132		3	103280000	ULB	H	369	RAD	H	13188		2	147420000	ULB	H	369	RAD	H	11709
			2	48460000	ULB	H	370	GOM	H	341		3	16040000	ULB	H	370	GOM	H	362		2	117520000	ULB	H	370	GOM	H	1754
			2	48460000	ULB	H	370	MAD	H	7563		3	16040000	ULB	H	370	MAD	H	6819		2	117520000	ULB	H	370	MAD	H	6069
			2	48460000	ULB	H	370	RAD	H	13699		3	16040000	ULB	H	370	RAD	H	13189		2	117520000	ULB	H	370	RAD	H	13408
			2	134480000	ULB	H	371	GOM	H	343		3	45760000	ULB	H	371	GOM	H	1383		2	27400000	ULB	H	371	GOM	H	1756
			2	134480000	ULB	H	371	MAD	H	6229		3	45760000	ULB	H	371	MAD	H	6822		2	27400000	ULB	H	371	MAD	H	6071
			2	134480000	ULB	H	371	RAD	H	12134		3	45760000	ULB	H	371	RAD	H	14190		2	27400000	ULB	H	371	RAD	H	11714
			2	88100000	ULB	H	372	GOM	H	1862		3	52220000	ULB	H	372	GOM	H	365		2	129460000	ULB	H	372	GOM	H	344
			2	88100000	ULB	H	372	MAD	H	7565		3	52220000	ULB	H	372	MAD	H	6824		2	129460000	ULB	H	372	MAD	H	6073
			2	88100000	ULB	H	372	RAD	H	12135		3	52220000	ULB	H	372	RAD	H	13194		2	129460000	ULB	H	372	RAD	H	13804
			2	88400000	ULB	H	373	GOM	H	1864		3	12180000	ULB	H	373	GOM	H	1384		2	119960000	ULB	H	373	GOM	H	345
			2	88400000	ULB	H	373	MAD	H	6230		3	12180000	ULB	H	373	MAD	H	6827		2	119960000	ULB	H	373	MAD	H	6075
			2	88400000	ULB	H	373	RAD	H	12136		3	12180000	ULB	H	373	RAD	H	13197		2	119960000	ULB	H	373	RAD	H	11717
			2	123340000	ULB	H	374	GOM	H	344		3	56120000	ULB	H	374	GOM	H	369		2	116440000	ULB	H	374	GOM	H	2565
			2	123340000	ULB	H	374	MAD	H	6231		3	56120000	ULB	H	374	MAD	H	8291		2	116440000	ULB	H	374	MAD	H	6076
			2	123340000	ULB	H	374	RAD	H	12137		3	56120000	ULB	H	374	RAD	H	14191		2	116440000	ULB	H	374	RAD	H	11718
			2	117140000	ULB	H	375	GOM	H	1865		3	27140000	ULB	H	375	GOM	L	4761		2	98120000	ULB	H	375	GOM	H	346
			2	117140000	ULB	H	375	MAD	H	6232		3	27140000	ULB	H	375	MAD	H	8760		2	98120000	ULB	H	375	MAD	H	6077
			2	117140000	ULB	H	375	RAD	H	12138		3	27140000	ULB	H	375	RAD	H	14710		2	98120000	ULB	H	375	RAD	H	11719
			2	46400000	ULB	H	376	GOM	H	1866		3	108680000	ULB	H	376	GOM	M	3782		2	102320000	ULB	H	376	GOM	M	2852
			2	46400000	ULB	H	376	MAD	H	6233		3	108680000	ULB	H	376	MAD	L	11299		2	102320000	ULB	H	376	MAD	H	7803
			2	46400000	ULB	H	376	RAD	H	12139		3	108680000	ULB	H	376	RAD	L	17109		2	102320000	ULB	H	376	RAD	H	11720
			2	10580000	ULB	H	377	GOM	H	346		3	24120000	ULB	H	377	GOM	H	371		2	48460000	ULB	H	377	GOM	H	2235
			2	10580000	ULB	H	377	MAD	H	7567		3	24120000	ULB	H	377	MAD	H	6830		2	48460000	ULB	H	377	MAD	H	6079
			2	10580000	ULB	H	377	RAD	H	14128		3	24120000	ULB	H	377	RAD	H	14193		2	48460000	ULB	H	377	RAD	H	13409
			2	145380000	ULB	H	378	GOM	H	348		3	71760000	ULB	H	378	GOM	M	3047		2	145540000	ULB	H	378	GOM	H	348
			2	145380000	ULB	H	378	MAD	H	6235		3	71760000	ULB	H	378	MAD	H	6831		2	145540000	ULB	H	378	MAD	H	6080
			2	145380000	ULB	H	378	RAD	H	12141		3	71760000	ULB	H	378	RAD	H	13201		2	145540000	ULB	H	378	RAD	H	11722
			2	126260000	ULB	H	379	GOM	H	349		3	103400000	ULB	H	379	GOM	H	373		2	130040000	ULB	H	379	GOM	L	4465
			2	126260000	ULB	H	379	MAD	H	6236		3	103400000	ULB	H	379	MAD	H	6832		2	130040000	ULB	H	379	MAD	M	8930
			2	126260000	ULB	H	379	RAD	H	12142		3	103400000	ULB	H	379	RAD	H	13203		2	130040000	ULB	H	379	RAD	H	13805
			2	70580000	ULB	H	380	GOM	H	350		3	56000000	ULB	H	380	GOM	H	2188		2	127120000	ULB	H	380	GOM	H	350
			2	70580000	ULB	H	380	MAD	H	6238		3	56000000	ULB	H	380	MAD	H	6833		2	127120000	ULB	H	380	MAD	H	6082
			2	70580000	ULB	H	380	RAD	H	12144		3	56000000	ULB	H	380	RAD	H	14712		2	127120000	ULB	H	380	RAD	H	11723
			2	40320000	ULB	H	381	GOM	H	1867		3	52080000	ULB	H	381	GOM	H	2788		2	85760000	ULB	H	381	GOM	H	352
			2	40320000	ULB	H	381	MAD	H	6239		3	52080000	ULB	H	381	MAD	M	9590		2	85760000	ULB	H	381	MAD	H	6084
			2	40320000	ULB	H	381	RAD	H	13703		3	52080000	ULB	H	381	RAD	H	14195		2	85760000	ULB	H	381	RAD	H	11724
			2	108500000	ULB	H	382	GOM	H	2712		4	20000	ULB	H	382	GOM	H	374		2	46320000	ULB	H	382	GOM	H	2236
			2	108500000	ULB	H	382	MAD	H	6242		4	20000	ULB	H	382	MAD	H	6836		2	46320000	ULB	H	382	MAD	H	7804
			2	108500000	ULB	H	382	RAD	H	12146		4	20000	ULB	H	382	RAD	H	13205		2	46320000	ULB	H	382	RAD	H	11725
			2	66500000	ULB	H	383	GOM	L	4188		4	43000000	ULB	H	383	GOM	H	375		2	120180000	ULB	H	383	GOM	H	353
			2	66500000	ULB	H	383	MAD	M	9307		4	43000000	ULB	H	383	MAD	H	6837		2	120180000	ULB	H	383	MAD	H	6085
			2	66500000	ULB	H	383	RAD	H	12147		4	43000000	ULB	H	383	RAD	H	13206		2	120180000	ULB	H	383	RAD	H	11726
			2	117920000	ULB	H	384	GOM	M	3012		4	84220000	ULB	H	384	GOM	H	1645		2	114840000	ULB	H	384	GOM	M	2854
			2	117920000	ULB	H	384	MAD	H	6243		4	84220000	ULB	H	384	MAD	H	7974		2	114840000	ULB	H	384	MAD	H	6086
			2	117920000	ULB	H	384	RAD	H	12148		4	84220000	ULB	H	384	RAD	H	13207		2	114840000	ULB	H	384	RAD	H	13411
			2	40480000	ULB	H	385	GOM	H	353		4	68300000	ULB	H	385	GOM	H	376		2	117820000	ULB	H	385	GOM	M	3362
			2	40480000	ULB	H	385	MAD	H	6244		4	68300000	ULB	H	385	MAD	H	6838		2	117820000	ULB	H	385	MAD	H	6087
			2	40480000	ULB	H	385	RAD	H	13705		4	68300000	ULB	H	385	RAD	H	14196		2	117820000	ULB	H	385	RAD	H	13807
			2	39620000	ULB	H	386	GOM	H	354		4	79260000	ULB	H	386	GOM	H	377		2	120700000	ULB	H	386	GOM	L	4015
			2	39620000	ULB	H	386	MAD	H	7571		4	79260000	ULB	H	386	MAD	H	6839		2	120700000	ULB	H	386	MAD	H	6089
			2	39620000	ULB	H	386	RAD	H	12149		4	79260000	ULB	H	386	RAD	H	13208		2	120700000	ULB	H	386	RAD	H	11727
			2	133460000	ULB	H	387	GOM	H	355		4	62620000	ULB	H	387	GOM	H	378		2	12980000	ULB	H	387	GOM	M	3109
			2	133460000	ULB	H	387	MAD	H	6245		4	62620000	ULB	H	387	MAD	H	6841		2	12980000	ULB	H	387	MAD	H	8240
			2	133460000	ULB	H	387	RAD	H	12150		4	62620000	ULB	H	387	RAD	H	13209		2	12980000	ULB	H	387	RAD	H	13413
			2	44980000	ULB	H	388	GOM	H	1869		4	64700000	ULB	H	388	GOM	H	1387		2	117260000	ULB	H	388	GOM	H	355
			2	44980000	ULB	H	388	MAD	H	6246		4	64700000	ULB	H	388	MAD	H	6842		2	117260000	ULB	H	388	MAD	H	6092
			2	44980000	ULB	H	388	RAD	H	12151		4	64700000	ULB	H	388	RAD	H	13210		2	117260000	ULB	H	388	RAD	H	11728
			2	94860000	ULB	H	389	GOM	H	357		4	130280000	ULB	H	389	GOM	H	379		2	18860000	ULB	H	389	GOM	H	2238
			2	94860000	ULB	H	389	MAD	H	6248		4	130280000	ULB	H	389	MAD	H	6843		2	18860000	ULB	H	389	MAD	H	8491
			2	94860000	ULB	H	389	RAD	H	12153		4	130280000	ULB	H	389	RAD	H	13211		2	18860000	ULB	H	389	RAD	H	14124
			2	85340000	ULB	H	390	GOM	L	3940		4	126680000	ULB	H	390	GOM	H	380		2	65560000	ULB	H	390	GOM	H	357
			2	85340000	ULB	H	390	MAD	M	8839		4	126680000	ULB	H	390	MAD	H	6844		2	65560000	ULB	H	390	MAD	H	6093
			2	85340000	ULB	H	390	RAD	M	14646		4	126680000	ULB	H	390	RAD	H	13212		2	65560000	ULB	H	390	RAD	H	11729
			2	41420000	ULB	H	391	GOM	H	2372		4	129400000	ULB	H	391	GOM	H	1388		2	119500000	ULB	H	391	GOM	H	1763
			2	41420000	ULB	H	391	MAD	H	6249		4	129400000	ULB	H	391	MAD	H	6845		2	119500000	ULB	H	391	MAD	H	6095
			2	41420000	ULB	H	391	RAD	H	12154		4	129400000	ULB	H	391	RAD	H	13213		2	119500000	ULB	H	391	RAD	H	11730
			2	44720000	ULB	H	392	GOM	H	2713		4	75660000	ULB	H	392	GOM	H	1646		2	38940000	ULB	H	392	GOM	H	360
			2	44720000	ULB	H	392	MAD	H	7573		4	75660000	ULB	H	392	MAD	H	7975		2	38940000	ULB	H	392	MAD	H	6096
			2	44720000	ULB	H	392	RAD	H	14129		4	75660000	ULB	H	392	RAD	H	13214		2	38940000	ULB	H	392	RAD	H	11731
			2	46120000	ULB	H	393	GOM	H	1872		4	122320000	ULB	H	393	GOM	H	383		2	149800000	ULB	H	393	GOM	H	2567
			2	46120000	ULB	H	393	MAD	H	6253		4	122320000	ULB	H	393	MAD	H	6848		2	149800000	ULB	H	393	MAD	H	6099
			2	46120000	ULB	H	393	RAD	H	12158		4	122320000	ULB	H	393	RAD	H	13217		2	149800000	ULB	H	393	RAD	H	11733
			2	38940000	ULB	H	394	GOM	H	361		4	61900000	ULB	H	394	GOM	H	384		2	83480000	ULB	H	394	GOM	L	5204
			2	38940000	ULB	H	394	MAD	H	6254		4	61900000	ULB	H	394	MAD	H	6849		2	83480000	ULB	H	394	MAD	M	8723
			2	38940000	ULB	H	394	RAD	H	12159		4	61900000	ULB	H	394	RAD	H	13218		2	83480000	ULB	H	394	RAD	H	11734
			2	41780000	ULB	H	395	GOM	H	362		4	77580000	ULB	H	395	GOM	H	1389		2	114280000	ULB	H	395	GOM	H	363
			2	41780000	ULB	H	395	MAD	H	6255		4	77580000	ULB	H	395	MAD	H	6850		2	114280000	ULB	H	395	MAD	H	6101
			2	41780000	ULB	H	395	RAD	M	15021		4	77580000	ULB	H	395	RAD	H	13219		2	114280000	ULB	H	395	RAD	H	11735
			2	117800000	ULB	H	396	GOM	M	3267		4	77060000	ULB	H	396	GOM	H	2190		2	33020000	ULB	H	396	GOM	M	2856
			2	117800000	ULB	H	396	MAD	H	7577		4	77060000	ULB	H	396	MAD	H	8294		2	33020000	ULB	H	396	MAD	H	8243
			2	117800000	ULB	H	396	RAD	H	13709		4	77060000	ULB	H	396	RAD	H	15568		2	33020000	ULB	H	396	RAD	H	13419
			2	130080000	ULB	H	397	GOM	L	4190		4	109200000	ULB	H	397	GOM	H	385		2	126380000	ULB	H	397	GOM	L	4020
			2	130080000	ULB	H	397	MAD	H	6256		4	109200000	ULB	H	397	MAD	H	7977		2	126380000	ULB	H	397	MAD	H	8244
			2	130080000	ULB	H	397	RAD	H	12160		4	109200000	ULB	H	397	RAD	H	14198		2	126380000	ULB	H	397	RAD	H	14128
			2	90480000	ULB	H	398	GOM	H	1873		4	46760000	ULB	H	398	GOM	H	386		2	41540000	ULB	H	398	GOM	M	3114
			2	90480000	ULB	H	398	MAD	H	6257		4	46760000	ULB	H	398	MAD	H	6851		2	41540000	ULB	H	398	MAD	H	6105
			2	90480000	ULB	H	398	RAD	H	13710		4	46760000	ULB	H	398	RAD	H	13220		2	41540000	ULB	H	398	RAD	H	11738
			2	52200000	ULB	H	399	GOM	H	364		4	87720000	ULB	H	399	GOM	H	388		2	86060000	ULB	H	399	GOM	H	1766
			2	52200000	ULB	H	399	MAD	H	6259		4	87720000	ULB	H	399	MAD	H	6853		2	86060000	ULB	H	399	MAD	H	7809
			2	52200000	ULB	H	399	RAD	H	12163		4	87720000	ULB	H	399	RAD	H	13222		2	86060000	ULB	H	399	RAD	H	11739
			2	127140000	ULB	H	400	GOM	H	365		4	92100000	ULB	H	400	GOM	H	389		2	87920000	ULB	H	400	GOM	H	364
			2	127140000	ULB	H	400	MAD	H	6260		4	92100000	ULB	H	400	MAD	H	6854		2	87920000	ULB	H	400	MAD	H	6107
			2	127140000	ULB	H	400	RAD	H	12164		4	92100000	ULB	H	400	RAD	H	13223		2	87920000	ULB	H	400	RAD	H	11740
			2	133780000	ULB	H	401	GOM	H	367		4	9160000	ULB	H	401	GOM	H	390		2	137260000	ULB	H	401	GOM	H	365
			2	133780000	ULB	H	401	MAD	H	7579		4	9160000	ULB	H	401	MAD	H	6855		2	137260000	ULB	H	401	MAD	H	6108
			2	133780000	ULB	H	401	RAD	H	13711		4	9160000	ULB	H	401	RAD	H	13224		2	137260000	ULB	H	401	RAD	H	13421
			2	65440000	ULB	H	402	GOM	H	368		4	105780000	ULB	H	402	GOM	H	391		2	137380000	ULB	H	402	GOM	H	2569
			2	65440000	ULB	H	402	MAD	H	6261		4	105780000	ULB	H	402	MAD	H	6856		2	137380000	ULB	H	402	MAD	H	6109
			2	65440000	ULB	H	402	RAD	H	12165		4	105780000	ULB	H	402	RAD	H	13225		2	137380000	ULB	H	402	RAD	H	14129
			2	128400000	ULB	H	403	GOM	M	3016		4	70880000	ULB	H	403	GOM	H	1390		2	44600000	ULB	H	403	GOM	H	1768
			2	128400000	ULB	H	403	MAD	H	6262		4	70880000	ULB	H	403	MAD	H	6857		2	44600000	ULB	H	403	MAD	H	6110
			2	128400000	ULB	H	403	RAD	H	13713		4	70880000	ULB	H	403	RAD	H	13226		2	44600000	ULB	H	403	RAD	M	14861
			2	18840000	ULB	H	404	GOM	H	369		4	84820000	ULB	H	404	GOM	H	1391		2	82920000	ULB	H	404	GOM	L	4022
			2	18840000	ULB	H	404	MAD	H	7580		4	84820000	ULB	H	404	MAD	H	7978		2	82920000	ULB	H	404	MAD	L	9641
			2	18840000	ULB	H	404	RAD	H	12167		4	84820000	ULB	H	404	RAD	H	13227		2	82920000	ULB	H	404	RAD	M	14402
			2	114880000	ULB	H	405	GOM	H	370		4	41360000	ULB	H	405	GOM	H	392		2	117960000	ULB	H	405	GOM	H	1772
			2	114880000	ULB	H	405	MAD	H	6264		4	41360000	ULB	H	405	MAD	H	6858		2	117960000	ULB	H	405	MAD	H	6111
			2	114880000	ULB	H	405	RAD	H	13714		4	41360000	ULB	H	405	RAD	H	13228		2	117960000	ULB	H	405	RAD	H	13422
			2	120620000	ULB	H	406	GOM	L	4527		4	72900000	ULB	H	406	GOM	H	393		2	90160000	ULB	H	406	GOM	M	2858
			2	120620000	ULB	H	406	MAD	H	7581		4	72900000	ULB	H	406	MAD	H	6859		2	90160000	ULB	H	406	MAD	M	8725
			2	120620000	ULB	H	406	RAD	H	13715		4	72900000	ULB	H	406	RAD	H	13229		2	90160000	ULB	H	406	RAD	H	14131
			2	70460000	ULB	H	407	GOM	H	371		4	102840000	ULB	H	407	GOM	H	1392		2	44880000	ULB	H	407	GOM	M	3116
			2	70460000	ULB	H	407	MAD	H	7582		4	102840000	ULB	H	407	MAD	H	6860		2	44880000	ULB	H	407	MAD	H	7813
			2	70460000	ULB	H	407	RAD	H	12168		4	102840000	ULB	H	407	RAD	H	13230		2	44880000	ULB	H	407	RAD	H	11743
			2	133600000	ULB	H	408	GOM	H	372		4	127760000	ULB	H	408	GOM	H	394		2	83300000	ULB	H	408	GOM	M	2860
			2	133600000	ULB	H	408	MAD	H	6266		4	127760000	ULB	H	408	MAD	H	6861		2	83300000	ULB	H	408	MAD	H	7814
			2	133600000	ULB	H	408	RAD	H	12170		4	127760000	ULB	H	408	RAD	H	13231		2	83300000	ULB	H	408	RAD	H	11745
			2	85760000	ULB	H	409	GOM	H	373		4	75980000	ULB	H	409	GOM	H	1393		2	117400000	ULB	H	409	GOM	H	366
			2	85760000	ULB	H	409	MAD	H	6267		4	75980000	ULB	H	409	MAD	H	6862		2	117400000	ULB	H	409	MAD	H	6114
			2	85760000	ULB	H	409	RAD	H	12171		4	75980000	ULB	H	409	RAD	H	13232		2	117400000	ULB	H	409	RAD	H	11746
			2	85500000	ULB	H	410	GOM	H	1877		4	125540000	ULB	H	410	GOM	H	396		2	117640000	ULB	H	410	GOM	H	2246
			2	85500000	ULB	H	410	MAD	H	6269		4	125540000	ULB	H	410	MAD	H	6863		2	117640000	ULB	H	410	MAD	H	6115
			2	85500000	ULB	H	410	RAD	H	12173		4	125540000	ULB	H	410	RAD	H	13233		2	117640000	ULB	H	410	RAD	H	13424
			2	108120000	ULB	H	411	GOM	L	4195		4	90060000	ULB	H	411	GOM	H	397		2	89100000	ULB	H	411	GOM	H	367
			2	108120000	ULB	H	411	MAD	H	7584		4	90060000	ULB	H	411	MAD	H	6864		2	89100000	ULB	H	411	MAD	H	7815
			2	108120000	ULB	H	411	RAD	H	13717		4	90060000	ULB	H	411	RAD	H	14496		2	89100000	ULB	H	411	RAD	H	11747
			2	88240000	ULB	H	412	GOM	H	375		4	86180000	ULB	H	412	GOM	H	398		2	52220000	ULB	H	412	GOM	H	368
			2	88240000	ULB	H	412	MAD	H	7585		4	86180000	ULB	H	412	MAD	H	6865		2	52220000	ULB	H	412	MAD	H	6117
			2	88240000	ULB	H	412	RAD	H	12175		4	86180000	ULB	H	412	RAD	H	14199		2	52220000	ULB	H	412	RAD	H	11748
			2	114220000	ULB	H	413	GOM	H	376		4	50260000	ULB	H	413	GOM	H	399		2	82380000	ULB	H	413	GOM	M	2861
			2	114220000	ULB	H	413	MAD	H	6271		4	50260000	ULB	H	413	MAD	H	6866		2	82380000	ULB	H	413	MAD	H	6119
			2	114220000	ULB	H	413	RAD	H	12176		4	50260000	ULB	H	413	RAD	H	13234		2	82380000	ULB	H	413	RAD	H	11750
			2	47840000	ULB	H	414	GOM	H	1880		4	100260000	ULB	H	414	GOM	H	400		2	48100000	ULB	H	414	GOM	H	2247
			2	47840000	ULB	H	414	MAD	H	7587		4	100260000	ULB	H	414	MAD	H	6867		2	48100000	ULB	H	414	MAD	H	8493
			2	47840000	ULB	H	414	RAD	M	14650		4	100260000	ULB	H	414	RAD	H	13235		2	48100000	ULB	H	414	RAD	H	13812
			2	89360000	ULB	H	415	GOM	H	1881		4	21760000	ULB	H	415	GOM	H	401		2	102480000	ULB	H	415	GOM	M	2862
			2	89360000	ULB	H	415	MAD	H	6272		4	21760000	ULB	H	415	MAD	H	6868		2	102480000	ULB	H	415	MAD	H	6120
			2	89360000	ULB	H	415	RAD	H	12177		4	21760000	ULB	H	415	RAD	H	13236		2	102480000	ULB	H	415	RAD	H	11751
			2	96400000	ULB	H	416	GOM	L	4528		4	78160000	ULB	H	416	GOM	H	402		2	96400000	ULB	H	416	GOM	L	4494
			2	96400000	ULB	H	416	MAD	H	7588		4	78160000	ULB	H	416	MAD	H	6869		2	96400000	ULB	H	416	MAD	H	8249
			2	96400000	ULB	H	416	RAD	H	12179		4	78160000	ULB	H	416	RAD	H	13237		2	96400000	ULB	H	416	RAD	H	11754
			2	86040000	ULB	H	417	GOM	H	378		4	28040000	ULB	H	417	GOM	H	2556		2	129580000	ULB	H	417	GOM	M	3368
			2	86040000	ULB	H	417	MAD	H	6274		4	28040000	ULB	H	417	MAD	H	6870		2	129580000	ULB	H	417	MAD	H	6125
			2	86040000	ULB	H	417	RAD	H	12180		4	28040000	ULB	H	417	RAD	H	13238		2	129580000	ULB	H	417	RAD	H	11757
			2	66380000	ULB	H	418	GOM	L	5084		4	27880000	ULB	H	418	GOM	H	403		2	83160000	ULB	H	418	GOM	H	1779
			2	66380000	ULB	H	418	MAD	L	10318		4	27880000	ULB	H	418	MAD	H	6871		2	83160000	ULB	H	418	MAD	H	8494
			2	66380000	ULB	H	418	RAD	H	13719		4	27880000	ULB	H	418	RAD	H	13239		2	83160000	ULB	H	418	RAD	M	14656
			2	114760000	ULB	H	419	GOM	H	2375		4	90740000	ULB	H	419	GOM	H	404		3	6920000	ULB	H	419	GOM	H	373
			2	114760000	ULB	H	419	MAD	H	6275		4	90740000	ULB	H	419	MAD	H	6872		3	6920000	ULB	H	419	MAD	H	6127
			2	114760000	ULB	H	419	RAD	H	12181		4	90740000	ULB	H	419	RAD	H	13240		3	6920000	ULB	H	419	RAD	H	11759
			2	105300000	ULB	H	420	GOM	H	2376		4	100120000	ULB	H	420	GOM	H	405		3	7680000	ULB	H	420	GOM	H	374
			2	105300000	ULB	H	420	MAD	H	6276		4	100120000	ULB	H	420	MAD	H	6873		3	7680000	ULB	H	420	MAD	H	6128
			2	105300000	ULB	H	420	RAD	H	13720		4	100120000	ULB	H	420	RAD	H	13241		3	7680000	ULB	H	420	RAD	H	11760
			2	41660000	ULB	H	421	GOM	H	382		4	128880000	ULB	H	421	GOM	H	406		3	20000	ULB	H	421	GOM	H	375
			2	41660000	ULB	H	421	MAD	H	7592		4	128880000	ULB	H	421	MAD	H	6874		3	20000	ULB	H	421	MAD	H	6129
			2	41660000	ULB	H	421	RAD	H	12183		4	128880000	ULB	H	421	RAD	H	13242		3	20000	ULB	H	421	RAD	H	11763
			2	87940000	ULB	H	422	GOM	H	2377		4	101500000	ULB	H	422	GOM	M	2932		3	117600000	ULB	H	422	GOM	H	376
			2	87940000	ULB	H	422	MAD	H	7593		4	101500000	ULB	H	422	MAD	H	8295		3	117600000	ULB	H	422	MAD	H	6130
			2	87940000	ULB	H	422	RAD	H	13723		4	101500000	ULB	H	422	RAD	H	13243		3	117600000	ULB	H	422	RAD	H	11764
			2	117660000	ULB	H	423	GOM	H	2723		4	101780000	ULB	H	423	GOM	L	5384		3	123940000	ULB	H	423	GOM	H	377
			2	117660000	ULB	H	423	MAD	H	8152		4	101780000	ULB	H	423	MAD	M	10018		3	123940000	ULB	H	423	MAD	H	6131
			2	117660000	ULB	H	423	RAD	H	12186		4	101780000	ULB	H	423	RAD	H	14885		3	123940000	ULB	H	423	RAD	H	11765
			2	102420000	ULB	H	424	GOM	L	5093		4	125920000	ULB	H	424	GOM	H	1394		3	72180000	ULB	H	424	GOM	H	378
			2	102420000	ULB	H	424	MAD	M	9073		4	125920000	ULB	H	424	MAD	H	6875		3	72180000	ULB	H	424	MAD	H	6132
			2	102420000	ULB	H	424	RAD	M	14835		4	125920000	ULB	H	424	RAD	H	13245		3	72180000	ULB	H	424	RAD	H	11766
			2	44840000	ULB	H	425	GOM	L	4533		4	69020000	ULB	H	425	GOM	H	1946		3	7800000	ULB	H	425	GOM	H	379
			2	44840000	ULB	H	425	MAD	L	9999		4	69020000	ULB	H	425	MAD	H	6876		3	7800000	ULB	H	425	MAD	H	6133
			2	44840000	ULB	H	425	RAD	M	14836		4	69020000	ULB	H	425	RAD	H	13246		3	7800000	ULB	H	425	RAD	H	11767
			2	44600000	ULB	H	426	GOM	H	1891		4	54900000	ULB	H	426	GOM	H	1395		3	131240000	ULB	H	426	GOM	H	380
			2	44600000	ULB	H	426	MAD	H	7597		4	54900000	ULB	H	426	MAD	H	7981		3	131240000	ULB	H	426	MAD	H	6134
			2	44600000	ULB	H	426	RAD	H	13727		4	54900000	ULB	H	426	RAD	H	14201		3	131240000	ULB	H	426	RAD	H	11768
			2	83740000	ULB	H	427	GOM	H	389		4	67460000	ULB	H	427	GOM	H	408		3	118280000	ULB	H	427	GOM	M	3118
			2	83740000	ULB	H	427	MAD	H	6279		4	67460000	ULB	H	427	MAD	H	6877		3	118280000	ULB	H	427	MAD	H	6135
			2	83740000	ULB	H	427	RAD	H	12188		4	67460000	ULB	H	427	RAD	H	13247		3	118280000	ULB	H	427	RAD	H	11769
			2	116360000	ULB	H	428	GOM	H	390		4	28220000	ULB	H	428	GOM	H	409		3	128920000	ULB	H	428	GOM	H	381
			2	116360000	ULB	H	428	MAD	H	6280		4	28220000	ULB	H	428	MAD	H	6878		3	128920000	ULB	H	428	MAD	H	6136
			2	116360000	ULB	H	428	RAD	H	12189		4	28220000	ULB	H	428	RAD	H	13248		3	128920000	ULB	H	428	RAD	H	11770
			2	126380000	ULB	H	429	GOM	M	3023		4	33720000	ULB	H	429	GOM	H	410		3	132840000	ULB	H	429	GOM	H	2579
			2	126380000	ULB	H	429	MAD	M	8846		4	33720000	ULB	H	429	MAD	H	6879		3	132840000	ULB	H	429	MAD	H	8252
			2	126380000	ULB	H	429	RAD	H	12190		4	33720000	ULB	H	429	RAD	H	13249		3	132840000	ULB	H	429	RAD	H	13814
			2	47980000	ULB	H	430	GOM	H	2378		4	92640000	ULB	H	430	GOM	H	411		3	24240000	ULB	H	430	GOM	H	382
			2	47980000	ULB	H	430	MAD	M	9074		4	92640000	ULB	H	430	MAD	H	6880		3	24240000	ULB	H	430	MAD	H	6137
			2	47980000	ULB	H	430	RAD	M	15380		4	92640000	ULB	H	430	RAD	H	14202		3	24240000	ULB	H	430	RAD	H	11771
			2	41540000	ULB	H	431	GOM	L	4199		4	74200000	ULB	H	431	GOM	H	412		3	132460000	ULB	H	431	GOM	H	383
			2	41540000	ULB	H	431	MAD	H	8155		4	74200000	ULB	H	431	MAD	H	6881		3	132460000	ULB	H	431	MAD	H	6138
			2	41540000	ULB	H	431	RAD	H	12191		4	74200000	ULB	H	431	RAD	H	13250		3	132460000	ULB	H	431	RAD	H	11772
			2	87080000	ULB	H	432	GOM	M	3272		4	46920000	ULB	H	432	GOM	H	2558		3	57040000	ULB	H	432	GOM	H	384
			2	87080000	ULB	H	432	MAD	H	6281		4	46920000	ULB	H	432	MAD	H	6882		3	57040000	ULB	H	432	MAD	H	6139
			2	87080000	ULB	H	432	RAD	H	12192		4	46920000	ULB	H	432	RAD	H	14203		3	57040000	ULB	H	432	RAD	H	11773
			3	7680000	ULB	H	433	GOM	H	391		4	71900000	ULB	H	433	GOM	H	2062		3	33600000	ULB	H	433	GOM	H	385
			3	7680000	ULB	H	433	MAD	H	6282		4	71900000	ULB	H	433	MAD	H	6883		3	33600000	ULB	H	433	MAD	H	6140
			3	7680000	ULB	H	433	RAD	H	12193		4	71900000	ULB	H	433	RAD	H	13251		3	33600000	ULB	H	433	RAD	H	11774
			3	6920000	ULB	H	434	GOM	H	392		4	78040000	ULB	H	434	GOM	H	413		3	106060000	ULB	H	434	GOM	H	386
			3	6920000	ULB	H	434	MAD	H	6283		4	78040000	ULB	H	434	MAD	H	6884		3	106060000	ULB	H	434	MAD	H	6141
			3	6920000	ULB	H	434	RAD	H	12194		4	78040000	ULB	H	434	RAD	H	13252		3	106060000	ULB	H	434	RAD	H	11775
			3	20000	ULB	H	435	GOM	H	393		4	85100000	ULB	H	435	GOM	H	414		3	109200000	ULB	H	435	GOM	H	387
			3	20000	ULB	H	435	MAD	H	6284		4	85100000	ULB	H	435	MAD	H	6885		3	109200000	ULB	H	435	MAD	H	6142
			3	20000	ULB	H	435	RAD	H	12195		4	85100000	ULB	H	435	RAD	H	13253		3	109200000	ULB	H	435	RAD	H	11776
			3	118280000	ULB	H	436	GOM	H	2729		4	124800000	ULB	H	436	GOM	H	415		3	103820000	ULB	H	436	GOM	H	388
			3	118280000	ULB	H	436	MAD	H	6285		4	124800000	ULB	H	436	MAD	H	7982		3	103820000	ULB	H	436	MAD	H	6143
			3	118280000	ULB	H	436	RAD	H	12196		4	124800000	ULB	H	436	RAD	H	13254		3	103820000	ULB	H	436	RAD	H	13428
			3	57140000	ULB	H	437	GOM	H	394		4	77260000	ULB	H	437	GOM	H	1398		3	26800000	ULB	H	437	GOM	H	389
			3	57140000	ULB	H	437	MAD	H	6286		4	77260000	ULB	H	437	MAD	H	6886		3	26800000	ULB	H	437	MAD	H	6144
			3	57140000	ULB	H	437	RAD	H	12197		4	77260000	ULB	H	437	RAD	H	13255		3	26800000	ULB	H	437	RAD	H	11777
			3	7800000	ULB	H	438	GOM	H	395		4	56620000	ULB	H	438	GOM	H	416		3	132260000	ULB	H	438	GOM	H	390
			3	7800000	ULB	H	438	MAD	H	6287		4	56620000	ULB	H	438	MAD	H	6887		3	132260000	ULB	H	438	MAD	H	6145
			3	7800000	ULB	H	438	RAD	H	12198		4	56620000	ULB	H	438	RAD	H	13256		3	132260000	ULB	H	438	RAD	H	11778
			3	117600000	ULB	H	439	GOM	H	396		4	21920000	ULB	H	439	GOM	H	417		3	24000000	ULB	H	439	GOM	H	391
			3	117600000	ULB	H	439	MAD	H	6288		4	21920000	ULB	H	439	MAD	H	7983		3	24000000	ULB	H	439	MAD	H	6146
			3	117600000	ULB	H	439	RAD	H	12199		4	21920000	ULB	H	439	RAD	H	13257		3	24000000	ULB	H	439	RAD	H	11779
			3	132840000	ULB	H	440	GOM	M	3273		4	97200000	ULB	H	440	GOM	H	418		3	132660000	ULB	H	440	GOM	H	392
			3	132840000	ULB	H	440	MAD	M	9075		4	97200000	ULB	H	440	MAD	H	6888		3	132660000	ULB	H	440	MAD	H	6147
			3	132840000	ULB	H	440	RAD	M	14656		4	97200000	ULB	H	440	RAD	H	14204		3	132660000	ULB	H	440	RAD	H	11780
			3	21740000	ULB	H	441	GOM	H	398		4	50520000	ULB	H	441	GOM	H	419		3	49700000	ULB	H	441	GOM	H	393
			3	21740000	ULB	H	441	MAD	H	7598		4	50520000	ULB	H	441	MAD	H	6889		3	49700000	ULB	H	441	MAD	H	6148
			3	21740000	ULB	H	441	RAD	H	12200		4	50520000	ULB	H	441	RAD	H	14205		3	49700000	ULB	H	441	RAD	H	11781
			3	131240000	ULB	H	442	GOM	H	399		4	62160000	ULB	H	442	GOM	H	420		3	41840000	ULB	H	442	GOM	H	394
			3	131240000	ULB	H	442	MAD	H	6290		4	62160000	ULB	H	442	MAD	H	6890		3	41840000	ULB	H	442	MAD	H	6149
			3	131240000	ULB	H	442	RAD	H	12201		4	62160000	ULB	H	442	RAD	H	13258		3	41840000	ULB	H	442	RAD	H	11782
			3	72180000	ULB	H	443	GOM	H	401		4	87300000	ULB	H	443	GOM	H	1947		3	53700000	ULB	H	443	GOM	H	396
			3	72180000	ULB	H	443	MAD	H	6292		4	87300000	ULB	H	443	MAD	M	9658		3	53700000	ULB	H	443	MAD	H	6151
			3	72180000	ULB	H	443	RAD	H	12202		4	87300000	ULB	H	443	RAD	H	15570		3	53700000	ULB	H	443	RAD	H	13429
			3	128920000	ULB	H	444	GOM	H	402		4	14020000	ULB	H	444	GOM	H	421		3	19720000	ULB	H	444	GOM	H	397
			3	128920000	ULB	H	444	MAD	H	6293		4	14020000	ULB	H	444	MAD	H	6891		3	19720000	ULB	H	444	MAD	H	6152
			3	128920000	ULB	H	444	RAD	H	12203		4	14020000	ULB	H	444	RAD	H	13259		3	19720000	ULB	H	444	RAD	H	11784
			3	24240000	ULB	H	445	GOM	H	403		4	100700000	ULB	H	445	GOM	H	1825		3	25840000	ULB	H	445	GOM	H	398
			3	24240000	ULB	H	445	MAD	H	6294		4	100700000	ULB	H	445	MAD	H	8489		3	25840000	ULB	H	445	MAD	H	6153
			3	24240000	ULB	H	445	RAD	H	12204		4	100700000	ULB	H	445	RAD	H	14717		3	25840000	ULB	H	445	RAD	H	11785
			3	106060000	ULB	H	446	GOM	H	1893		4	96280000	ULB	H	446	GOM	H	422		3	29320000	ULB	H	446	GOM	H	399
			3	106060000	ULB	H	446	MAD	H	7599		4	96280000	ULB	H	446	MAD	H	6892		3	29320000	ULB	H	446	MAD	H	6154
			3	106060000	ULB	H	446	RAD	H	12205		4	96280000	ULB	H	446	RAD	H	13260		3	29320000	ULB	H	446	RAD	H	11786
			3	109220000	ULB	H	447	GOM	H	404		4	81660000	ULB	H	447	GOM	H	2494		3	43080000	ULB	H	447	GOM	H	400
			3	109220000	ULB	H	447	MAD	H	6295		4	81660000	ULB	H	447	MAD	H	7984		3	43080000	ULB	H	447	MAD	H	6155
			3	109220000	ULB	H	447	RAD	H	12206		4	81660000	ULB	H	447	RAD	H	13261		3	43080000	ULB	H	447	RAD	H	11787
			3	132240000	ULB	H	448	GOM	H	405		4	33600000	ULB	H	448	GOM	H	1399		3	128740000	ULB	H	448	GOM	H	401
			3	132240000	ULB	H	448	MAD	H	6296		4	33600000	ULB	H	448	MAD	H	6893		3	128740000	ULB	H	448	MAD	H	6156
			3	132240000	ULB	H	448	RAD	H	12207		4	33600000	ULB	H	448	RAD	H	13262		3	128740000	ULB	H	448	RAD	H	11788
			3	33600000	ULB	H	449	GOM	H	406		4	117020000	ULB	H	449	GOM	H	423		3	131760000	ULB	H	449	GOM	M	3120
			3	33600000	ULB	H	449	MAD	H	6297		4	117020000	ULB	H	449	MAD	H	6895		3	131760000	ULB	H	449	MAD	H	6157
			3	33600000	ULB	H	449	RAD	H	12208		4	117020000	ULB	H	449	RAD	H	15028		3	131760000	ULB	H	449	RAD	H	13815
			3	41800000	ULB	H	450	GOM	H	407		4	82720000	ULB	H	450	GOM	H	425		3	76380000	ULB	H	450	GOM	H	2250
			3	41800000	ULB	H	450	MAD	H	6298		4	82720000	ULB	H	450	MAD	H	6897		3	76380000	ULB	H	450	MAD	H	6158
			3	41800000	ULB	H	450	RAD	H	12209		4	82720000	ULB	H	450	RAD	H	13264		3	76380000	ULB	H	450	RAD	H	11789
			3	49700000	ULB	H	451	GOM	H	408		4	40500000	ULB	H	451	GOM	H	426		3	92680000	ULB	H	451	GOM	H	403
			3	49700000	ULB	H	451	MAD	H	6299		4	40500000	ULB	H	451	MAD	H	6898		3	92680000	ULB	H	451	MAD	H	6159
			3	49700000	ULB	H	451	RAD	H	12210		4	40500000	ULB	H	451	RAD	H	13265		3	92680000	ULB	H	451	RAD	H	11790
			3	128720000	ULB	H	452	GOM	H	409		4	9900000	ULB	H	452	GOM	H	427		3	92100000	ULB	H	452	GOM	H	404
			3	128720000	ULB	H	452	MAD	H	6300		4	9900000	ULB	H	452	MAD	H	7985		3	92100000	ULB	H	452	MAD	H	6160
			3	128720000	ULB	H	452	RAD	H	12211		4	9900000	ULB	H	452	RAD	H	13266		3	92100000	ULB	H	452	RAD	H	11791
			3	132460000	ULB	H	453	GOM	H	410		4	65760000	ULB	H	453	GOM	H	430		3	22540000	ULB	H	453	GOM	H	405
			3	132460000	ULB	H	453	MAD	H	6301		4	65760000	ULB	H	453	MAD	H	6899		3	22540000	ULB	H	453	MAD	H	6161
			3	132460000	ULB	H	453	RAD	H	12212		4	65760000	ULB	H	453	RAD	H	14719		3	22540000	ULB	H	453	RAD	H	11792
			3	43080000	ULB	H	454	GOM	H	411		4	42260000	ULB	H	454	GOM	H	1648		3	110300000	ULB	H	454	GOM	H	406
			3	43080000	ULB	H	454	MAD	H	6302		4	42260000	ULB	H	454	MAD	H	8644		3	110300000	ULB	H	454	MAD	H	6162
			3	43080000	ULB	H	454	RAD	H	12213		4	42260000	ULB	H	454	RAD	H	13268		3	110300000	ULB	H	454	RAD	H	11793
			3	103820000	ULB	H	455	GOM	H	413		4	67000000	ULB	H	455	GOM	L	4371		3	120880000	ULB	H	455	GOM	H	1782
			3	103820000	ULB	H	455	MAD	H	6303		4	67000000	ULB	H	455	MAD	H	8766		3	120880000	ULB	H	455	MAD	H	6163
			3	103820000	ULB	H	455	RAD	H	12214		4	67000000	ULB	H	455	RAD	H	14887		3	120880000	ULB	H	455	RAD	H	11794
			3	26800000	ULB	H	456	GOM	H	414		4	30720000	ULB	H	456	GOM	H	1403		3	21580000	ULB	H	456	GOM	H	407
			3	26800000	ULB	H	456	MAD	H	6304		4	30720000	ULB	H	456	MAD	H	6901		3	21580000	ULB	H	456	MAD	H	6164
			3	26800000	ULB	H	456	RAD	H	12215		4	30720000	ULB	H	456	RAD	H	13270		3	21580000	ULB	H	456	RAD	H	11795
			3	74160000	ULB	H	457	GOM	M	3506		4	13260000	ULB	H	457	GOM	H	1649		3	25200000	ULB	H	457	GOM	H	408
			3	74160000	ULB	H	457	MAD	H	7600		4	13260000	ULB	H	457	MAD	H	6902		3	25200000	ULB	H	457	MAD	H	6165
			3	74160000	ULB	H	457	RAD	H	12216		4	13260000	ULB	H	457	RAD	H	13271		3	25200000	ULB	H	457	RAD	H	11796
			3	110300000	ULB	H	458	GOM	H	415		4	21240000	ULB	H	458	GOM	H	1404		3	96080000	ULB	H	458	GOM	H	409
			3	110300000	ULB	H	458	MAD	H	6305		4	21240000	ULB	H	458	MAD	H	6903		3	96080000	ULB	H	458	MAD	H	6166
			3	110300000	ULB	H	458	RAD	H	12217		4	21240000	ULB	H	458	RAD	H	13272		3	96080000	ULB	H	458	RAD	H	11797
			3	22540000	ULB	H	459	GOM	H	417		4	32720000	ULB	H	459	GOM	H	1406		3	37240000	ULB	H	459	GOM	H	410
			3	22540000	ULB	H	459	MAD	H	7601		4	32720000	ULB	H	459	MAD	H	7989		3	37240000	ULB	H	459	MAD	H	7823
			3	22540000	ULB	H	459	RAD	H	12219		4	32720000	ULB	H	459	RAD	H	13274		3	37240000	ULB	H	459	RAD	H	11798
			3	22760000	ULB	H	460	GOM	H	418		4	101160000	ULB	H	460	GOM	H	432		3	74160000	ULB	H	460	GOM	M	3121
			3	22760000	ULB	H	460	MAD	H	6307		4	101160000	ULB	H	460	MAD	H	6904		3	74160000	ULB	H	460	MAD	H	6167
			3	22760000	ULB	H	460	RAD	H	12220		4	101160000	ULB	H	460	RAD	H	13275		3	74160000	ULB	H	460	RAD	H	11799
			3	87400000	ULB	H	461	GOM	H	419		4	116900000	ULB	H	461	GOM	H	2792		3	57360000	ULB	H	461	GOM	H	412
			3	87400000	ULB	H	461	MAD	H	6308		4	116900000	ULB	H	461	MAD	H	8494		3	57360000	ULB	H	461	MAD	H	6170
			3	87400000	ULB	H	461	RAD	H	12221		4	116900000	ULB	H	461	RAD	H	13276		3	57360000	ULB	H	461	RAD	H	11801
			3	132640000	ULB	H	462	GOM	H	421		4	112120000	ULB	H	462	GOM	M	3640		3	87400000	ULB	H	462	GOM	H	413
			3	132640000	ULB	H	462	MAD	H	6309		4	112120000	ULB	H	462	MAD	H	9251		3	87400000	ULB	H	462	MAD	H	6171
			3	132640000	ULB	H	462	RAD	H	12222		4	112120000	ULB	H	462	RAD	H	14498		3	87400000	ULB	H	462	RAD	H	11802
			3	53700000	ULB	H	463	GOM	H	422		4	105060000	ULB	H	463	GOM	H	2391		3	85600000	ULB	H	463	GOM	H	2253
			3	53700000	ULB	H	463	MAD	H	6311		4	105060000	ULB	H	463	MAD	H	6905		3	85600000	ULB	H	463	MAD	H	6172
			3	53700000	ULB	H	463	RAD	H	12224		4	105060000	ULB	H	463	RAD	H	13277		3	85600000	ULB	H	463	RAD	H	11803
			3	124900000	ULB	H	464	GOM	H	2733		4	30840000	ULB	H	464	GOM	H	434		3	86520000	ULB	H	464	GOM	H	414
			3	124900000	ULB	H	464	MAD	H	6312		4	30840000	ULB	H	464	MAD	H	6906		3	86520000	ULB	H	464	MAD	H	6174
			3	124900000	ULB	H	464	RAD	H	13731		4	30840000	ULB	H	464	RAD	H	13278		3	86520000	ULB	H	464	RAD	H	11805
			3	98480000	ULB	H	465	GOM	H	423		4	129120000	ULB	H	465	GOM	H	1651		3	98500000	ULB	H	465	GOM	H	415
			3	98480000	ULB	H	465	MAD	H	6313		4	129120000	ULB	H	465	MAD	H	8495		3	98500000	ULB	H	465	MAD	H	6175
			3	98480000	ULB	H	465	RAD	H	13732		4	129120000	ULB	H	465	RAD	M	15721		3	98500000	ULB	H	465	RAD	H	11806
			3	25300000	ULB	H	466	GOM	H	2379		4	19620000	ULB	H	466	GOM	H	1652		3	71640000	ULB	H	466	GOM	H	416
			3	25300000	ULB	H	466	MAD	H	6314		4	19620000	ULB	H	466	MAD	H	6907		3	71640000	ULB	H	466	MAD	H	6176
			3	25300000	ULB	H	466	RAD	H	13733		4	19620000	ULB	H	466	RAD	H	14208		3	71640000	ULB	H	466	RAD	H	11807
			3	127660000	ULB	H	467	GOM	M	3026		4	65640000	ULB	H	467	GOM	H	435		3	47800000	ULB	H	467	GOM	H	417
			3	127660000	ULB	H	467	MAD	M	9077		4	65640000	ULB	H	467	MAD	H	6908		3	47800000	ULB	H	467	MAD	H	6177
			3	127660000	ULB	H	467	RAD	M	14838		4	65640000	ULB	H	467	RAD	H	14723		3	47800000	ULB	H	467	RAD	H	11808
			3	85600000	ULB	H	468	GOM	M	3731		4	9040000	ULB	H	468	GOM	H	436		3	32520000	ULB	H	468	GOM	H	418
			3	85600000	ULB	H	468	MAD	H	6315		4	9040000	ULB	H	468	MAD	H	6909		3	32520000	ULB	H	468	MAD	H	6178
			3	85600000	ULB	H	468	RAD	H	12225		4	9040000	ULB	H	468	RAD	H	13279		3	32520000	ULB	H	468	RAD	H	11809
			3	25140000	ULB	H	469	GOM	H	424		4	77740000	ULB	H	469	GOM	H	1409		3	28200000	ULB	H	469	GOM	H	419
			3	25140000	ULB	H	469	MAD	H	6316		4	77740000	ULB	H	469	MAD	H	6910		3	28200000	ULB	H	469	MAD	H	6179
			3	25140000	ULB	H	469	RAD	H	12226		4	77740000	ULB	H	469	RAD	H	13280		3	28200000	ULB	H	469	RAD	H	11810
			3	131440000	ULB	H	470	GOM	H	426		4	65200000	ULB	H	470	GOM	H	437		3	48860000	ULB	H	470	GOM	H	420
			3	131440000	ULB	H	470	MAD	H	6317		4	65200000	ULB	H	470	MAD	H	6911		3	48860000	ULB	H	470	MAD	H	6180
			3	131440000	ULB	H	470	RAD	H	12227		4	65200000	ULB	H	470	RAD	H	14209		3	48860000	ULB	H	470	RAD	H	11811
			3	29320000	ULB	H	471	GOM	H	427		4	65360000	ULB	H	471	GOM	M	2853		3	115180000	ULB	H	471	GOM	H	421
			3	29320000	ULB	H	471	MAD	H	6318		4	65360000	ULB	H	471	MAD	H	8768		3	115180000	ULB	H	471	MAD	H	6181
			3	29320000	ULB	H	471	RAD	H	12228		4	65360000	ULB	H	471	RAD	H	14725		3	115180000	ULB	H	471	RAD	H	11812
			3	25860000	ULB	H	472	GOM	H	428		4	124960000	ULB	H	472	GOM	H	1410		3	68380000	ULB	H	472	GOM	H	423
			3	25860000	ULB	H	472	MAD	H	6319		4	124960000	ULB	H	472	MAD	H	7993		3	68380000	ULB	H	472	MAD	H	6183
			3	25860000	ULB	H	472	RAD	H	12229		4	124960000	ULB	H	472	RAD	H	13282		3	68380000	ULB	H	472	RAD	H	11813
			3	21560000	ULB	H	473	GOM	H	429		4	71020000	ULB	H	473	GOM	H	1411		3	55200000	ULB	H	473	GOM	H	425
			3	21560000	ULB	H	473	MAD	H	6320		4	71020000	ULB	H	473	MAD	H	6913		3	55200000	ULB	H	473	MAD	H	6185
			3	21560000	ULB	H	473	RAD	H	12230		4	71020000	ULB	H	473	RAD	H	13283		3	55200000	ULB	H	473	RAD	H	11815
			3	121820000	ULB	H	474	GOM	H	1894		4	20320000	ULB	H	474	GOM	M	3161		3	34060000	ULB	H	474	GOM	H	428
			3	121820000	ULB	H	474	MAD	H	6321		4	20320000	ULB	H	474	MAD	H	8297		3	34060000	ULB	H	474	MAD	H	6187
			3	121820000	ULB	H	474	RAD	H	12231		4	20320000	ULB	H	474	RAD	H	13284		3	34060000	ULB	H	474	RAD	H	11817
			3	76400000	ULB	H	475	GOM	M	3274		4	56960000	ULB	H	475	GOM	M	3786		3	51960000	ULB	H	475	GOM	M	3676
			3	76400000	ULB	H	475	MAD	H	6323		4	56960000	ULB	H	475	MAD	H	8769		3	51960000	ULB	H	475	MAD	L	9646
			3	76400000	ULB	H	475	RAD	H	12232		4	56960000	ULB	H	475	RAD	H	14726		3	51960000	ULB	H	475	RAD	H	13819
			3	47780000	ULB	H	476	GOM	H	1895		4	62500000	ULB	H	476	GOM	H	438		3	59820000	ULB	H	476	GOM	H	429
			3	47780000	ULB	H	476	MAD	H	6324		4	62500000	ULB	H	476	MAD	H	6915		3	59820000	ULB	H	476	MAD	H	6188
			3	47780000	ULB	H	476	RAD	H	12233		4	62500000	ULB	H	476	RAD	H	13286		3	59820000	ULB	H	476	RAD	H	11818
			3	96080000	ULB	H	477	GOM	H	432		4	72060000	ULB	H	477	GOM	H	2793		3	121020000	ULB	H	477	GOM	H	1787
			3	96080000	ULB	H	477	MAD	H	6325		4	72060000	ULB	H	477	MAD	H	8298		3	121020000	ULB	H	477	MAD	H	6189
			3	96080000	ULB	H	477	RAD	H	12234		4	72060000	ULB	H	477	RAD	H	15143		3	121020000	ULB	H	477	RAD	H	11819
			3	49020000	ULB	H	478	GOM	H	2737		4	23340000	ULB	H	478	GOM	H	1415		3	57800000	ULB	H	478	GOM	H	430
			3	49020000	ULB	H	478	MAD	H	8162		4	23340000	ULB	H	478	MAD	H	7996		3	57800000	ULB	H	478	MAD	H	6190
			3	49020000	ULB	H	478	RAD	H	12235		4	23340000	ULB	H	478	RAD	H	14500		3	57800000	ULB	H	478	RAD	H	11820
			3	49440000	ULB	H	479	GOM	M	3507		4	75780000	ULB	H	479	GOM	H	1417		3	49020000	ULB	H	479	GOM	M	2867
			3	49440000	ULB	H	479	MAD	M	9320		4	75780000	ULB	H	479	MAD	H	6917		3	49020000	ULB	H	479	MAD	H	6191
			3	49440000	ULB	H	479	RAD	M	14657		4	75780000	ULB	H	479	RAD	H	13288		3	49020000	ULB	H	479	RAD	H	11821
			3	121040000	ULB	H	480	GOM	H	437		4	22240000	ULB	H	480	GOM	H	1418		3	43480000	ULB	H	480	GOM	H	432
			3	121040000	ULB	H	480	MAD	H	6327		4	22240000	ULB	H	480	MAD	H	6918		3	43480000	ULB	H	480	MAD	H	6192
			3	121040000	ULB	H	480	RAD	H	12237		4	22240000	ULB	H	480	RAD	H	14214		3	43480000	ULB	H	480	RAD	H	11822
			3	43440000	ULB	H	481	GOM	H	438		4	101640000	ULB	H	481	GOM	M	2936		3	57500000	ULB	H	481	GOM	H	434
			3	43440000	ULB	H	481	MAD	H	6328		4	101640000	ULB	H	481	MAD	H	8300		3	57500000	ULB	H	481	MAD	H	6194
			3	43440000	ULB	H	481	RAD	H	12238		4	101640000	ULB	H	481	RAD	H	13289		3	57500000	ULB	H	481	RAD	H	11825
			3	24020000	ULB	H	482	GOM	H	439		4	92420000	ULB	H	482	GOM	H	1829		3	27600000	ULB	H	482	GOM	M	3372
			3	24020000	ULB	H	482	MAD	H	6329		4	92420000	ULB	H	482	MAD	H	7998		3	27600000	ULB	H	482	MAD	H	6195
			3	24020000	ULB	H	482	RAD	H	12239		4	92420000	ULB	H	482	RAD	H	14215		3	27600000	ULB	H	482	RAD	H	11826
			3	92100000	ULB	H	483	GOM	H	440		4	9780000	ULB	H	483	GOM	H	441		3	107560000	ULB	H	483	GOM	H	435
			3	92100000	ULB	H	483	MAD	H	6330		4	9780000	ULB	H	483	MAD	H	6919		3	107560000	ULB	H	483	MAD	H	6196
			3	92100000	ULB	H	483	RAD	H	12240		4	9780000	ULB	H	483	RAD	H	13290		3	107560000	ULB	H	483	RAD	H	11827
			3	107680000	ULB	H	484	GOM	H	442		4	105180000	ULB	H	484	GOM	H	1656		3	103560000	ULB	H	484	GOM	H	436
			3	107680000	ULB	H	484	MAD	H	6331		4	105180000	ULB	H	484	MAD	H	7999		3	103560000	ULB	H	484	MAD	H	6198
			3	107680000	ULB	H	484	RAD	H	12241		4	105180000	ULB	H	484	RAD	H	15320		3	103560000	ULB	H	484	RAD	H	11829
			3	37240000	ULB	H	485	GOM	H	443		4	8600000	ULB	H	485	GOM	H	442		3	43740000	ULB	H	485	GOM	H	437
			3	37240000	ULB	H	485	MAD	H	7607		4	8600000	ULB	H	485	MAD	H	6920		3	43740000	ULB	H	485	MAD	H	6199
			3	37240000	ULB	H	485	RAD	H	12242		4	8600000	ULB	H	485	RAD	H	14501		3	43740000	ULB	H	485	RAD	H	11830
			3	26220000	ULB	H	486	GOM	H	445		4	68900000	ULB	H	486	GOM	H	1831		3	80900000	ULB	H	486	GOM	H	2257
			3	26220000	ULB	H	486	MAD	M	9080		4	68900000	ULB	H	486	MAD	H	6921		3	80900000	ULB	H	486	MAD	H	6200
			3	26220000	ULB	H	486	RAD	M	15384		4	68900000	ULB	H	486	RAD	H	14502		3	80900000	ULB	H	486	RAD	H	11831
			3	6620000	ULB	H	487	GOM	H	1897		4	129000000	ULB	H	487	GOM	H	1421		3	43280000	ULB	H	487	GOM	H	438
			3	6620000	ULB	H	487	MAD	M	9321		4	129000000	ULB	H	487	MAD	H	8001		3	43280000	ULB	H	487	MAD	H	6201
			3	6620000	ULB	H	487	RAD	M	14842		4	129000000	ULB	H	487	RAD	H	15501		3	43280000	ULB	H	487	RAD	H	11832
			3	68400000	ULB	H	488	GOM	H	446		4	105660000	ULB	H	488	GOM	H	444		3	92820000	ULB	H	488	GOM	H	439
			3	68400000	ULB	H	488	MAD	H	6333		4	105660000	ULB	H	488	MAD	H	8002		3	92820000	ULB	H	488	MAD	H	6202
			3	68400000	ULB	H	488	RAD	H	12243		4	105660000	ULB	H	488	RAD	H	13292		3	92820000	ULB	H	488	RAD	H	13433
			3	120920000	ULB	H	489	GOM	H	447		5	20000	ULB	H	489	GOM	H	445		3	23660000	ULB	H	489	GOM	H	440
			3	120920000	ULB	H	489	MAD	H	6334		5	20000	ULB	H	489	MAD	H	6922		3	23660000	ULB	H	489	MAD	H	6203
			3	120920000	ULB	H	489	RAD	H	12244		5	20000	ULB	H	489	RAD	H	13293		3	23660000	ULB	H	489	RAD	H	11833
			3	109080000	ULB	H	490	GOM	H	448		5	79200000	ULB	H	490	GOM	H	446		3	103300000	ULB	H	490	GOM	H	442
			3	109080000	ULB	H	490	MAD	H	7609		5	79200000	ULB	H	490	MAD	H	6923		3	103300000	ULB	H	490	MAD	H	6204
			3	109080000	ULB	H	490	RAD	H	12245		5	79200000	ULB	H	490	RAD	H	13294		3	103300000	ULB	H	490	RAD	H	11834
			3	78460000	ULB	H	491	GOM	M	3509		5	11980000	ULB	H	491	GOM	H	447		3	94940000	ULB	H	491	GOM	H	443
			3	78460000	ULB	H	491	MAD	M	9537		5	11980000	ULB	H	491	MAD	H	8305		3	94940000	ULB	H	491	MAD	H	6205
			3	78460000	ULB	H	491	RAD	H	14421		5	11980000	ULB	H	491	RAD	H	13295		3	94940000	ULB	H	491	RAD	H	11835
			3	27500000	ULB	H	492	GOM	H	1898		5	78340000	ULB	H	492	GOM	H	448		3	80620000	ULB	H	492	GOM	H	444
			3	27500000	ULB	H	492	MAD	H	6335		5	78340000	ULB	H	492	MAD	H	6924		3	80620000	ULB	H	492	MAD	H	6206
			3	27500000	ULB	H	492	RAD	H	12247		5	78340000	ULB	H	492	RAD	H	13296		3	80620000	ULB	H	492	RAD	H	11836
			3	57260000	ULB	H	493	GOM	H	450		5	101480000	ULB	H	493	GOM	H	2196		3	108820000	ULB	H	493	GOM	H	445
			3	57260000	ULB	H	493	MAD	H	6336		5	101480000	ULB	H	493	MAD	H	8003		3	108820000	ULB	H	493	MAD	H	6207
			3	57260000	ULB	H	493	RAD	H	12248		5	101480000	ULB	H	493	RAD	H	14218		3	108820000	ULB	H	493	RAD	H	11837
			3	34060000	ULB	H	494	GOM	H	451		5	21140000	ULB	H	494	GOM	H	449		3	22820000	ULB	H	494	GOM	H	447
			3	34060000	ULB	H	494	MAD	H	6337		5	21140000	ULB	H	494	MAD	H	6925		3	22820000	ULB	H	494	MAD	H	6209
			3	34060000	ULB	H	494	RAD	H	12249		5	21140000	ULB	H	494	RAD	H	13297		3	22820000	ULB	H	494	RAD	H	11839
			3	2740000	ULB	H	495	GOM	H	452		5	23240000	ULB	H	495	GOM	H	451		3	46040000	ULB	H	495	GOM	H	2588
			3	2740000	ULB	H	495	MAD	H	6338		5	23240000	ULB	H	495	MAD	H	6927		3	46040000	ULB	H	495	MAD	H	7833
			3	2740000	ULB	H	495	RAD	H	13737		5	23240000	ULB	H	495	RAD	H	13299		3	46040000	ULB	H	495	RAD	H	11840
			3	41920000	ULB	H	496	GOM	H	453		5	94500000	ULB	H	496	GOM	H	452		3	53500000	ULB	H	496	GOM	M	3124
			3	41920000	ULB	H	496	MAD	H	6339		5	94500000	ULB	H	496	MAD	H	6928		3	53500000	ULB	H	496	MAD	H	6210
			3	41920000	ULB	H	496	RAD	H	12250		5	94500000	ULB	H	496	RAD	H	13301		3	53500000	ULB	H	496	RAD	H	13822
			3	71640000	ULB	H	497	GOM	H	455		5	63540000	ULB	H	497	GOM	H	453		3	12100000	ULB	H	497	GOM	H	448
			3	71640000	ULB	H	497	MAD	H	6341		5	63540000	ULB	H	497	MAD	H	6929		3	12100000	ULB	H	497	MAD	H	6211
			3	71640000	ULB	H	497	RAD	H	12251		5	63540000	ULB	H	497	RAD	H	13302		3	12100000	ULB	H	497	RAD	H	11841
			3	32520000	ULB	H	498	GOM	H	456		5	70220000	ULB	H	498	GOM	H	454		3	16060000	ULB	H	498	GOM	H	449
			3	32520000	ULB	H	498	MAD	H	7613		5	70220000	ULB	H	498	MAD	H	6930		3	16060000	ULB	H	498	MAD	H	6212
			3	32520000	ULB	H	498	RAD	H	12252		5	70220000	ULB	H	498	RAD	H	13303		3	16060000	ULB	H	498	RAD	H	11842
			3	80920000	ULB	H	499	GOM	H	458		5	76100000	ULB	H	499	GOM	H	456		3	45480000	ULB	H	499	GOM	H	450
			3	80920000	ULB	H	499	MAD	H	6343		5	76100000	ULB	H	499	MAD	H	6931		3	45480000	ULB	H	499	MAD	H	7835
			3	80920000	ULB	H	499	RAD	H	13739		5	76100000	ULB	H	499	RAD	H	13305		3	45480000	ULB	H	499	RAD	H	11843
			3	28160000	ULB	H	500	GOM	H	459		5	28820000	ULB	H	500	GOM	H	457		3	92520000	ULB	H	500	GOM	M	3376
			3	28160000	ULB	H	500	MAD	H	6344		5	28820000	ULB	H	500	MAD	H	6932		3	92520000	ULB	H	500	MAD	H	6219
			3	28160000	ULB	H	500	RAD	H	12254		5	28820000	ULB	H	500	RAD	H	13306		3	92520000	ULB	H	500	RAD	H	13435
			3	57520000	ULB	H	501	GOM	H	460		5	80540000	ULB	H	501	GOM	H	458		3	106300000	ULB	H	501	GOM	H	1791
			3	57520000	ULB	H	501	MAD	H	7614		5	80540000	ULB	H	501	MAD	H	6933		3	106300000	ULB	H	501	MAD	H	7836
			3	57520000	ULB	H	501	RAD	H	12255		5	80540000	ULB	H	501	RAD	H	13307		3	106300000	ULB	H	501	RAD	H	14140
			3	59860000	ULB	H	502	GOM	H	461		5	76620000	ULB	H	502	GOM	H	459		3	86320000	ULB	H	502	GOM	H	1792
			3	59860000	ULB	H	502	MAD	H	6345		5	76620000	ULB	H	502	MAD	H	6934		3	86320000	ULB	H	502	MAD	H	6220
			3	59860000	ULB	H	502	RAD	H	12256		5	76620000	ULB	H	502	RAD	H	13308		3	86320000	ULB	H	502	RAD	H	11848
			3	57800000	ULB	H	503	GOM	H	462		5	87080000	ULB	H	503	GOM	H	461		3	54540000	ULB	H	503	GOM	L	5221
			3	57800000	ULB	H	503	MAD	H	6346		5	87080000	ULB	H	503	MAD	H	6936		3	54540000	ULB	H	503	MAD	H	8259
			3	57800000	ULB	H	503	RAD	H	12258		5	87080000	ULB	H	503	RAD	H	13310		3	54540000	ULB	H	503	RAD	H	11850
			3	92820000	ULB	H	504	GOM	H	463		5	85380000	ULB	H	504	GOM	H	462		3	45240000	ULB	H	504	GOM	M	2870
			3	92820000	ULB	H	504	MAD	H	6347		5	85380000	ULB	H	504	MAD	H	6937		3	45240000	ULB	H	504	MAD	H	6222
			3	92820000	ULB	H	504	RAD	H	12259		5	85380000	ULB	H	504	RAD	H	13311		3	45240000	ULB	H	504	RAD	H	11851
			3	49200000	ULB	H	505	GOM	L	3952		5	59200000	ULB	H	505	GOM	H	463		3	30640000	ULB	H	505	GOM	H	2259
			3	49200000	ULB	H	505	MAD	H	8537		5	59200000	ULB	H	505	MAD	H	6938		3	30640000	ULB	H	505	MAD	H	6224
			3	49200000	ULB	H	505	RAD	M	15192		5	59200000	ULB	H	505	RAD	H	13312		3	30640000	ULB	H	505	RAD	H	11852
			3	103560000	ULB	H	506	GOM	H	464		5	104140000	ULB	H	506	GOM	H	465		3	80740000	ULB	H	506	GOM	H	1794
			3	103560000	ULB	H	506	MAD	H	7615		5	104140000	ULB	H	506	MAD	H	6939		3	80740000	ULB	H	506	MAD	H	6225
			3	103560000	ULB	H	506	RAD	H	12260		5	104140000	ULB	H	506	RAD	H	13314		3	80740000	ULB	H	506	RAD	H	11853
			3	23660000	ULB	H	507	GOM	H	466		5	39380000	ULB	H	507	GOM	H	466		3	109080000	ULB	H	507	GOM	H	455
			3	23660000	ULB	H	507	MAD	H	6348		5	39380000	ULB	H	507	MAD	H	6940		3	109080000	ULB	H	507	MAD	H	6227
			3	23660000	ULB	H	507	RAD	H	12261		5	39380000	ULB	H	507	RAD	H	13315		3	109080000	ULB	H	507	RAD	H	11855
			3	103340000	ULB	H	508	GOM	H	467		5	33880000	ULB	H	508	GOM	H	467		3	55420000	ULB	H	508	GOM	H	456
			3	103340000	ULB	H	508	MAD	H	6349		5	33880000	ULB	H	508	MAD	H	6941		3	55420000	ULB	H	508	MAD	H	6228
			3	103340000	ULB	H	508	RAD	H	12262		5	33880000	ULB	H	508	RAD	H	13316		3	55420000	ULB	H	508	RAD	H	11856
			3	80620000	ULB	H	509	GOM	H	468		5	57040000	ULB	H	509	GOM	H	2069		3	127960000	ULB	H	509	GOM	H	457
			3	80620000	ULB	H	509	MAD	H	6350		5	57040000	ULB	H	509	MAD	H	8006		3	127960000	ULB	H	509	MAD	H	6229
			3	80620000	ULB	H	509	RAD	H	14422		5	57040000	ULB	H	509	RAD	H	13317		3	127960000	ULB	H	509	RAD	H	11857
			3	12100000	ULB	H	510	GOM	H	470		5	56700000	ULB	H	510	GOM	H	1832		3	3240000	ULB	H	510	GOM	H	1797
			3	12100000	ULB	H	510	MAD	H	7616		5	56700000	ULB	H	510	MAD	H	6942		3	3240000	ULB	H	510	MAD	H	6230
			3	12100000	ULB	H	510	RAD	H	14423		5	56700000	ULB	H	510	RAD	H	13320		3	3240000	ULB	H	510	RAD	H	11858
			3	47900000	ULB	H	511	GOM	H	471		5	13260000	ULB	H	511	GOM	H	470		3	27140000	ULB	H	511	GOM	L	4513
			3	47900000	ULB	H	511	MAD	H	7617		5	13260000	ULB	H	511	MAD	H	6944		3	27140000	ULB	H	511	MAD	M	8939
			3	47900000	ULB	H	511	RAD	H	12263		5	13260000	ULB	H	511	RAD	H	13323		3	27140000	ULB	H	511	RAD	H	13438
			3	121940000	ULB	H	512	GOM	H	1899		5	35600000	ULB	H	512	GOM	H	473		3	106740000	ULB	H	512	GOM	M	2871
			3	121940000	ULB	H	512	MAD	H	6351		5	35600000	ULB	H	512	MAD	H	6946		3	106740000	ULB	H	512	MAD	L	9944
			3	121940000	ULB	H	512	RAD	H	12264		5	35600000	ULB	H	512	RAD	H	13324		3	106740000	ULB	H	512	RAD	L	15301
			3	19740000	ULB	H	513	GOM	H	472		5	62960000	ULB	H	513	GOM	H	474		3	56120000	ULB	H	513	GOM	H	458
			3	19740000	ULB	H	513	MAD	H	6352		5	62960000	ULB	H	513	MAD	H	6947		3	56120000	ULB	H	513	MAD	H	7839
			3	19740000	ULB	H	513	RAD	H	12265		5	62960000	ULB	H	513	RAD	H	14221		3	56120000	ULB	H	513	RAD	H	13825
			3	26340000	ULB	H	514	GOM	H	474		5	19760000	ULB	H	514	GOM	H	475		3	45900000	ULB	H	514	GOM	H	2595
			3	26340000	ULB	H	514	MAD	M	9082		5	19760000	ULB	H	514	MAD	H	6948		3	45900000	ULB	H	514	MAD	H	6231
			3	26340000	ULB	H	514	RAD	M	15388		5	19760000	ULB	H	514	RAD	H	13325		3	45900000	ULB	H	514	RAD	H	11859
			3	32360000	ULB	H	515	GOM	L	4207		5	48560000	ULB	H	515	GOM	H	478		3	15920000	ULB	H	515	GOM	M	3130
			3	32360000	ULB	H	515	MAD	M	8851		5	48560000	ULB	H	515	MAD	H	6951		3	15920000	ULB	H	515	MAD	H	6232
			3	32360000	ULB	H	515	RAD	H	14424		5	48560000	ULB	H	515	RAD	H	14222		3	15920000	ULB	H	515	RAD	H	11860
			3	14020000	ULB	H	516	GOM	H	476		5	63080000	ULB	H	516	GOM	H	479		3	25060000	ULB	H	516	GOM	H	460
			3	14020000	ULB	H	516	MAD	H	8170		5	63080000	ULB	H	516	MAD	H	6952		3	25060000	ULB	H	516	MAD	H	6233
			3	14020000	ULB	H	516	RAD	H	13743		5	63080000	ULB	H	516	RAD	H	13328		3	25060000	ULB	H	516	RAD	H	11861
			3	46040000	ULB	H	517	GOM	H	1900		5	33520000	ULB	H	517	GOM	H	481		3	24120000	ULB	H	517	GOM	H	462
			3	46040000	ULB	H	517	MAD	H	8538		5	33520000	ULB	H	517	MAD	H	6954		3	24120000	ULB	H	517	MAD	H	6235
			3	46040000	ULB	H	517	RAD	H	14425		5	33520000	ULB	H	517	RAD	H	14223		3	24120000	ULB	H	517	RAD	H	11863
			3	54540000	ULB	H	518	GOM	L	5103		5	12740000	ULB	H	518	GOM	H	482		3	95060000	ULB	H	518	GOM	H	464
			3	54540000	ULB	H	518	MAD	H	7618		5	12740000	ULB	H	518	MAD	H	6956		3	95060000	ULB	H	518	MAD	H	6238
			3	54540000	ULB	H	518	RAD	H	12266		5	12740000	ULB	H	518	RAD	H	13331		3	95060000	ULB	H	518	RAD	H	11865
			3	16040000	ULB	H	519	GOM	H	478		5	62280000	ULB	H	519	GOM	H	2071		3	93000000	ULB	H	519	GOM	M	2873
			3	16040000	ULB	H	519	MAD	H	6355		5	62280000	ULB	H	519	MAD	H	6957		3	93000000	ULB	H	519	MAD	H	6241
			3	16040000	ULB	H	519	RAD	H	12267		5	62280000	ULB	H	519	RAD	H	14224		3	93000000	ULB	H	519	RAD	H	13441
			3	124480000	ULB	H	520	GOM	M	3735		5	53700000	ULB	H	520	GOM	H	483		3	6720000	ULB	H	520	GOM	H	2603
			3	124480000	ULB	H	520	MAD	H	6356		5	53700000	ULB	H	520	MAD	H	6958		3	6720000	ULB	H	520	MAD	H	6242
			3	124480000	ULB	H	520	RAD	H	12268		5	53700000	ULB	H	520	RAD	H	13332		3	6720000	ULB	H	520	RAD	H	11866
			3	45460000	ULB	H	521	GOM	H	1901		5	46240000	ULB	H	521	GOM	H	1833		3	2360000	ULB	H	521	GOM	H	1799
			3	45460000	ULB	H	521	MAD	H	8539		5	46240000	ULB	H	521	MAD	H	6960		3	2360000	ULB	H	521	MAD	H	6244
			3	45460000	ULB	H	521	RAD	H	12269		5	46240000	ULB	H	521	RAD	H	13335		3	2360000	ULB	H	521	RAD	H	11868
			3	92380000	ULB	H	522	GOM	H	479		5	34560000	ULB	H	522	GOM	H	485		3	52120000	ULB	H	522	GOM	H	465
			3	92380000	ULB	H	522	MAD	H	6357		5	34560000	ULB	H	522	MAD	H	6961		3	52120000	ULB	H	522	MAD	H	8267
			3	92380000	ULB	H	522	RAD	H	12270		5	34560000	ULB	H	522	RAD	H	13336		3	52120000	ULB	H	522	RAD	H	13443
			3	56220000	ULB	H	523	GOM	H	480		5	41620000	ULB	H	523	GOM	M	3529		3	56000000	ULB	H	523	GOM	M	2875
			3	56220000	ULB	H	523	MAD	H	7619		5	41620000	ULB	H	523	MAD	H	9176		3	56000000	ULB	H	523	MAD	H	7842
			3	56220000	ULB	H	523	RAD	H	12271		5	41620000	ULB	H	523	RAD	H	13339		3	56000000	ULB	H	523	RAD	M	14416
			3	49320000	ULB	H	524	GOM	M	3736		5	85240000	ULB	H	524	GOM	H	488		3	45360000	ULB	H	524	GOM	H	2265
			3	49320000	ULB	H	524	MAD	H	8540		5	85240000	ULB	H	524	MAD	H	6964		3	45360000	ULB	H	524	MAD	H	6247
			3	49320000	ULB	H	524	RAD	H	14427		5	85240000	ULB	H	524	RAD	H	13340		3	45360000	ULB	H	524	RAD	H	11870
			3	30580000	ULB	H	525	GOM	M	3510		5	60860000	ULB	H	525	GOM	H	489		3	106180000	ULB	H	525	GOM	H	467
			3	30580000	ULB	H	525	MAD	H	7620		5	60860000	ULB	H	525	MAD	H	6965		3	106180000	ULB	H	525	MAD	H	7844
			3	30580000	ULB	H	525	RAD	H	14428		5	60860000	ULB	H	525	RAD	H	13341		3	106180000	ULB	H	525	RAD	H	13835
			3	106820000	ULB	H	526	GOM	H	1902		5	27440000	ULB	H	526	GOM	H	491		3	106860000	ULB	H	526	GOM	M	3136
			3	106820000	ULB	H	526	MAD	H	7622		5	27440000	ULB	H	526	MAD	H	6967		3	106860000	ULB	H	526	MAD	L	9954
			3	106820000	ULB	H	526	RAD	H	13746		5	27440000	ULB	H	526	RAD	H	14225		3	106860000	ULB	H	526	RAD	L	15313
			3	27140000	ULB	H	527	GOM	L	4538		5	41840000	ULB	H	527	GOM	M	3163		3	103680000	ULB	H	527	GOM	M	3688
			3	27140000	ULB	H	527	MAD	H	7623		5	41840000	ULB	H	527	MAD	H	8502		3	103680000	ULB	H	527	MAD	M	8941
			3	27140000	ULB	H	527	RAD	H	13747		5	41840000	ULB	H	527	RAD	H	13343		3	103680000	ULB	H	527	RAD	M	14877
			3	108820000	ULB	H	528	GOM	H	483		5	53580000	ULB	H	528	GOM	H	495		4	20000	ULB	H	528	GOM	H	468
			3	108820000	ULB	H	528	MAD	H	6360		5	53580000	ULB	H	528	MAD	H	6968		4	20000	ULB	H	528	MAD	H	6249
			3	108820000	ULB	H	528	RAD	H	12274		5	53580000	ULB	H	528	RAD	H	13344		4	20000	ULB	H	528	RAD	H	11873
			3	45600000	ULB	H	529	GOM	H	2385		5	35780000	ULB	H	529	GOM	H	496		4	84220000	ULB	H	529	GOM	H	1804
			3	45600000	ULB	H	529	MAD	H	8174		5	35780000	ULB	H	529	MAD	H	8013		4	84220000	ULB	H	529	MAD	H	6250
			3	45600000	ULB	H	529	RAD	H	12275		5	35780000	ULB	H	529	RAD	H	14512		4	84220000	ULB	H	529	RAD	H	13445
			3	124080000	ULB	H	530	GOM	M	3278		5	48300000	ULB	H	530	GOM	H	1835		4	101200000	ULB	H	530	GOM	H	469
			3	124080000	ULB	H	530	MAD	H	7625		5	48300000	ULB	H	530	MAD	H	8313		4	101200000	ULB	H	530	MAD	H	6251
			3	124080000	ULB	H	530	RAD	H	13749		5	48300000	ULB	H	530	RAD	H	14230		4	101200000	ULB	H	530	RAD	H	11874
			3	92560000	ULB	H	531	GOM	M	3032		5	2220000	ULB	H	531	GOM	M	3349		4	126680000	ULB	H	531	GOM	H	470
			3	92560000	ULB	H	531	MAD	H	6362		5	2220000	ULB	H	531	MAD	H	6971		4	126680000	ULB	H	531	MAD	H	6252
			3	92560000	ULB	H	531	RAD	H	12277		5	2220000	ULB	H	531	RAD	H	14515		4	126680000	ULB	H	531	RAD	H	11875
			3	45840000	ULB	H	532	GOM	H	1905		6	40000	ULB	H	532	GOM	H	500		4	79260000	ULB	H	532	GOM	H	471
			3	45840000	ULB	H	532	MAD	H	7627		6	40000	ULB	H	532	MAD	H	6973		4	79260000	ULB	H	532	MAD	H	6253
			3	45840000	ULB	H	532	RAD	H	13750		6	40000	ULB	H	532	RAD	H	13348		4	79260000	ULB	H	532	RAD	H	11876
			3	2480000	ULB	H	533	GOM	H	2749		6	58540000	ULB	H	533	GOM	H	501		4	61900000	ULB	H	533	GOM	H	472
			3	2480000	ULB	H	533	MAD	M	8854		6	58540000	ULB	H	533	MAD	H	6974		4	61900000	ULB	H	533	MAD	H	6254
			3	2480000	ULB	H	533	RAD	H	14431		6	58540000	ULB	H	533	RAD	H	13349		4	61900000	ULB	H	533	RAD	H	11878
			3	3220000	ULB	H	534	GOM	H	2386		6	32080000	ULB	H	534	GOM	H	502		4	64700000	ULB	H	534	GOM	H	473
			3	3220000	ULB	H	534	MAD	H	8546		6	32080000	ULB	H	534	MAD	H	6975		4	64700000	ULB	H	534	MAD	H	6255
			3	3220000	ULB	H	534	RAD	H	12280		6	32080000	ULB	H	534	RAD	H	13350		4	64700000	ULB	H	534	RAD	H	11879
			3	52200000	ULB	H	535	GOM	H	486		6	60420000	ULB	H	535	GOM	H	503		4	43000000	ULB	H	535	GOM	H	474
			3	52200000	ULB	H	535	MAD	H	6364		6	60420000	ULB	H	535	MAD	H	6976		4	43000000	ULB	H	535	MAD	H	6256
			3	52200000	ULB	H	535	RAD	H	12281		6	60420000	ULB	H	535	RAD	H	13351		4	43000000	ULB	H	535	RAD	H	11880
			3	71760000	ULB	H	536	GOM	H	2750		6	29880000	ULB	H	536	GOM	H	505		4	75660000	ULB	H	536	GOM	H	1806
			3	71760000	ULB	H	536	MAD	H	7629		6	29880000	ULB	H	536	MAD	H	8017		4	75660000	ULB	H	536	MAD	H	6258
			3	71760000	ULB	H	536	RAD	H	12282		6	29880000	ULB	H	536	RAD	H	13353		4	75660000	ULB	H	536	RAD	H	11881
			3	95080000	ULB	H	537	GOM	M	3034		6	36100000	ULB	H	537	GOM	H	506		4	29280000	ULB	H	537	GOM	H	475
			3	95080000	ULB	H	537	MAD	H	6365		6	36100000	ULB	H	537	MAD	H	6978		4	29280000	ULB	H	537	MAD	H	6259
			3	95080000	ULB	H	537	RAD	H	13752		6	36100000	ULB	H	537	RAD	H	13354		4	29280000	ULB	H	537	RAD	H	11882
			3	100680000	ULB	H	538	GOM	L	4211		6	12040000	ULB	H	538	GOM	H	508		4	62620000	ULB	H	538	GOM	H	476
			3	100680000	ULB	H	538	MAD	M	9540		6	12040000	ULB	H	538	MAD	H	6980		4	62620000	ULB	H	538	MAD	H	6260
			3	100680000	ULB	H	538	RAD	H	12283		6	12040000	ULB	H	538	RAD	H	13355		4	62620000	ULB	H	538	RAD	H	11883
			3	13900000	ULB	H	539	GOM	H	1907		6	15020000	ULB	H	539	GOM	H	509		4	100500000	ULB	H	539	GOM	H	1807
			3	13900000	ULB	H	539	MAD	H	8179		6	15020000	ULB	H	539	MAD	H	6981		4	100500000	ULB	H	539	MAD	H	7847
			3	13900000	ULB	H	539	RAD	H	13755		6	15020000	ULB	H	539	RAD	H	13356		4	100500000	ULB	H	539	RAD	H	11884
			3	127780000	ULB	H	540	GOM	H	489		6	17040000	ULB	H	540	GOM	H	510		4	68300000	ULB	H	540	GOM	H	477
			3	127780000	ULB	H	540	MAD	M	8855		6	17040000	ULB	H	540	MAD	H	6982		4	68300000	ULB	H	540	MAD	H	6261
			3	127780000	ULB	H	540	RAD	H	13757		6	17040000	ULB	H	540	RAD	H	13357		4	68300000	ULB	H	540	RAD	H	11885
			3	93020000	ULB	H	541	GOM	M	3280		6	20460000	ULB	H	541	GOM	H	511		4	77060000	ULB	H	541	GOM	H	1808
			3	93020000	ULB	H	541	MAD	H	7632		6	20460000	ULB	H	541	MAD	H	6983		4	77060000	ULB	H	541	MAD	H	6262
			3	93020000	ULB	H	541	RAD	H	12284		6	20460000	ULB	H	541	RAD	H	13358		4	77060000	ULB	H	541	RAD	H	13446
			3	56040000	ULB	H	542	GOM	M	3036		6	147660000	ULB	H	542	GOM	H	512		4	130280000	ULB	H	542	GOM	H	478
			3	56040000	ULB	H	542	MAD	H	8548		6	147660000	ULB	H	542	MAD	H	6984		4	130280000	ULB	H	542	MAD	H	6263
			3	56040000	ULB	H	542	RAD	H	13758		6	147660000	ULB	H	542	RAD	H	13359		4	130280000	ULB	H	542	RAD	H	11886
			3	79100000	ULB	H	543	GOM	H	490		6	39740000	ULB	H	543	GOM	H	515		4	102840000	ULB	H	543	GOM	H	479
			3	79100000	ULB	H	543	MAD	H	7633		6	39740000	ULB	H	543	MAD	H	6985		4	102840000	ULB	H	543	MAD	H	6264
			3	79100000	ULB	H	543	RAD	H	13759		6	39740000	ULB	H	543	RAD	H	13360		4	102840000	ULB	H	543	RAD	H	11887
			3	45720000	ULB	H	544	GOM	H	491		6	168080000	ULB	H	544	GOM	H	516		4	127760000	ULB	H	544	GOM	H	480
			3	45720000	ULB	H	544	MAD	H	8183		6	168080000	ULB	H	544	MAD	H	6986		4	127760000	ULB	H	544	MAD	H	6265
			3	45720000	ULB	H	544	RAD	H	12285		6	168080000	ULB	H	544	RAD	H	13361		4	127760000	ULB	H	544	RAD	H	11888
			3	2600000	ULB	H	545	GOM	H	493		6	145680000	ULB	H	545	GOM	H	1430		4	77580000	ULB	H	545	GOM	H	481
			3	2600000	ULB	H	545	MAD	H	8184		6	145680000	ULB	H	545	MAD	H	6987		4	77580000	ULB	H	545	MAD	H	6266
			3	2600000	ULB	H	545	RAD	H	13760		6	145680000	ULB	H	545	RAD	H	14521		4	77580000	ULB	H	545	RAD	H	11889
			3	124620000	ULB	H	546	GOM	M	3746		6	161180000	ULB	H	546	GOM	H	517		4	90060000	ULB	H	546	GOM	H	482
			3	124620000	ULB	H	546	MAD	H	8549		6	161180000	ULB	H	546	MAD	H	6988		4	90060000	ULB	H	546	MAD	H	6267
			3	124620000	ULB	H	546	RAD	H	12286		6	161180000	ULB	H	546	RAD	H	13362		4	90060000	ULB	H	546	RAD	H	11890
			3	124360000	ULB	H	547	GOM	L	3961		6	13800000	ULB	H	547	GOM	H	520		4	92100000	ULB	H	547	GOM	H	483
			3	124360000	ULB	H	547	MAD	H	7635		6	13800000	ULB	H	547	MAD	H	6991		4	92100000	ULB	H	547	MAD	H	6268
			3	124360000	ULB	H	547	RAD	H	12287		6	13800000	ULB	H	547	RAD	H	13364		4	92100000	ULB	H	547	RAD	H	11891
			3	52080000	ULB	H	548	GOM	M	3747		6	103380000	ULB	H	548	GOM	H	521		4	103600000	ULB	H	548	GOM	H	484
			3	52080000	ULB	H	548	MAD	M	9542		6	103380000	ULB	H	548	MAD	H	6992		4	103600000	ULB	H	548	MAD	H	6269
			3	52080000	ULB	H	548	RAD	M	15196		6	103380000	ULB	H	548	RAD	H	13365		4	103600000	ULB	H	548	RAD	H	11892
			3	53580000	ULB	H	549	GOM	H	494		6	103240000	ULB	H	549	GOM	H	522		4	129740000	ULB	H	549	GOM	H	485
			3	53580000	ULB	H	549	MAD	H	6367		6	103240000	ULB	H	549	MAD	H	6993		4	129740000	ULB	H	549	MAD	H	6271
			3	53580000	ULB	H	549	RAD	H	12288		6	103240000	ULB	H	549	RAD	H	13366		4	129740000	ULB	H	549	RAD	H	13447
			3	100820000	ULB	H	550	GOM	H	495		6	58840000	ULB	H	550	GOM	H	1837		4	54780000	ULB	H	550	GOM	M	3138
			3	100820000	ULB	H	550	MAD	H	7637		6	58840000	ULB	H	550	MAD	H	8657		4	54780000	ULB	H	550	MAD	H	6272
			3	100820000	ULB	H	550	RAD	H	12290		6	58840000	ULB	H	550	RAD	H	15325		4	54780000	ULB	H	550	RAD	H	11894
			3	2360000	ULB	H	551	GOM	H	2392		6	94040000	ULB	H	551	GOM	H	523		4	90740000	ULB	H	551	GOM	H	486
			3	2360000	ULB	H	551	MAD	H	8550		6	94040000	ULB	H	551	MAD	H	8020		4	90740000	ULB	H	551	MAD	H	6273
			3	2360000	ULB	H	551	RAD	H	12291		6	94040000	ULB	H	551	RAD	H	15146		4	90740000	ULB	H	551	RAD	H	11895
			3	25020000	ULB	H	552	GOM	H	2393		6	135160000	ULB	H	552	GOM	H	524		4	9160000	ULB	H	552	GOM	H	1810
			3	25020000	ULB	H	552	MAD	H	8551		6	135160000	ULB	H	552	MAD	H	6994		4	9160000	ULB	H	552	MAD	H	6274
			3	25020000	ULB	H	552	RAD	H	12292		6	135160000	ULB	H	552	RAD	H	13367		4	9160000	ULB	H	552	RAD	H	11896
			3	49580000	ULB	H	553	GOM	H	496		6	118860000	ULB	H	553	GOM	H	525		4	109200000	ULB	H	553	GOM	H	487
			3	49580000	ULB	H	553	MAD	H	8552		6	118860000	ULB	H	553	MAD	H	8021		4	109200000	ULB	H	553	MAD	H	6275
			3	49580000	ULB	H	553	RAD	H	14436		6	118860000	ULB	H	553	RAD	H	13368		4	109200000	ULB	H	553	RAD	H	11897
			4	20000	ULB	H	554	GOM	H	497		6	146280000	ULB	H	554	GOM	H	527		4	101380000	ULB	H	554	GOM	L	5251
			4	20000	ULB	H	554	MAD	H	6368		6	146280000	ULB	H	554	MAD	H	6995		4	101380000	ULB	H	554	MAD	M	8740
			4	20000	ULB	H	554	RAD	H	12293		6	146280000	ULB	H	554	RAD	H	13369		4	101380000	ULB	H	554	RAD	H	13837
			4	101300000	ULB	H	555	GOM	H	498		6	30100000	ULB	H	555	GOM	H	528		4	129400000	ULB	H	555	GOM	H	488
			4	101300000	ULB	H	555	MAD	H	8187		6	30100000	ULB	H	555	MAD	H	6996		4	129400000	ULB	H	555	MAD	H	6276
			4	101300000	ULB	H	555	RAD	H	12294		6	30100000	ULB	H	555	RAD	H	13370		4	129400000	ULB	H	555	RAD	H	11898
			4	45780000	ULB	H	556	GOM	H	1913		6	115980000	ULB	H	556	GOM	H	529		4	75980000	ULB	H	556	GOM	H	489
			4	45780000	ULB	H	556	MAD	H	6369		6	115980000	ULB	H	556	MAD	H	6997		4	75980000	ULB	H	556	MAD	H	6277
			4	45780000	ULB	H	556	RAD	H	12295		6	115980000	ULB	H	556	RAD	H	13371		4	75980000	ULB	H	556	RAD	H	11899
			4	62620000	ULB	H	557	GOM	H	499		6	144860000	ULB	H	557	GOM	H	530		4	122320000	ULB	H	557	GOM	H	490
			4	62620000	ULB	H	557	MAD	H	6370		6	144860000	ULB	H	557	MAD	H	6998		4	122320000	ULB	H	557	MAD	H	6278
			4	62620000	ULB	H	557	RAD	H	12296		6	144860000	ULB	H	557	RAD	H	13372		4	122320000	ULB	H	557	RAD	H	11900
			4	68300000	ULB	H	558	GOM	H	500		6	151260000	ULB	H	558	GOM	H	531		4	46720000	ULB	H	558	GOM	H	491
			4	68300000	ULB	H	558	MAD	H	6371		6	151260000	ULB	H	558	MAD	H	6999		4	46720000	ULB	H	558	MAD	H	6279
			4	68300000	ULB	H	558	RAD	H	14437		6	151260000	ULB	H	558	RAD	H	13373		4	46720000	ULB	H	558	RAD	H	11901
			4	122320000	ULB	H	559	GOM	H	501		6	160920000	ULB	H	559	GOM	H	532		4	72940000	ULB	H	559	GOM	H	492
			4	122320000	ULB	H	559	MAD	H	6372		6	160920000	ULB	H	559	MAD	H	7000		4	72940000	ULB	H	559	MAD	H	6281
			4	122320000	ULB	H	559	RAD	H	12297		6	160920000	ULB	H	559	RAD	H	13374		4	72940000	ULB	H	559	RAD	H	11903
			4	47100000	ULB	H	560	GOM	H	502		6	56300000	ULB	H	560	GOM	H	1665		4	40420000	ULB	H	560	GOM	H	493
			4	47100000	ULB	H	560	MAD	H	6373		6	56300000	ULB	H	560	MAD	H	7001		4	40420000	ULB	H	560	MAD	H	6282
			4	47100000	ULB	H	560	RAD	H	12298		6	56300000	ULB	H	560	RAD	H	13375		4	40420000	ULB	H	560	RAD	H	11904
			4	43000000	ULB	H	561	GOM	H	503		6	42260000	ULB	H	561	GOM	H	533		4	100260000	ULB	H	561	GOM	H	494
			4	43000000	ULB	H	561	MAD	H	6374		6	42260000	ULB	H	561	MAD	H	7002		4	100260000	ULB	H	561	MAD	H	6283
			4	43000000	ULB	H	561	RAD	H	12299		6	42260000	ULB	H	561	RAD	H	13376		4	100260000	ULB	H	561	RAD	H	11905
			4	126680000	ULB	H	562	GOM	H	504		6	59820000	ULB	H	562	GOM	H	1666		4	50260000	ULB	H	562	GOM	H	495
			4	126680000	ULB	H	562	MAD	H	6375		6	59820000	ULB	H	562	MAD	H	7003		4	50260000	ULB	H	562	MAD	H	6284
			4	126680000	ULB	H	562	RAD	H	12300		6	59820000	ULB	H	562	RAD	H	13377		4	50260000	ULB	H	562	RAD	H	11906
			4	130280000	ULB	H	563	GOM	H	505		6	34060000	ULB	H	563	GOM	H	535		4	84820000	ULB	H	563	GOM	H	496
			4	130280000	ULB	H	563	MAD	H	6376		6	34060000	ULB	H	563	MAD	H	7004		4	84820000	ULB	H	563	MAD	H	6285
			4	130280000	ULB	H	563	RAD	H	12301		6	34060000	ULB	H	563	RAD	H	13378		4	84820000	ULB	H	563	RAD	H	11907
			4	79260000	ULB	H	564	GOM	H	506		6	59240000	ULB	H	564	GOM	H	536		4	78180000	ULB	H	564	GOM	H	497
			4	79260000	ULB	H	564	MAD	H	6377		6	59240000	ULB	H	564	MAD	H	7005		4	78180000	ULB	H	564	MAD	H	6286
			4	79260000	ULB	H	564	RAD	H	12302		6	59240000	ULB	H	564	RAD	H	13379		4	78180000	ULB	H	564	RAD	H	11908
			4	127760000	ULB	H	565	GOM	H	507		6	89760000	ULB	H	565	GOM	H	1431		4	105780000	ULB	H	565	GOM	H	498
			4	127760000	ULB	H	565	MAD	H	6378		6	89760000	ULB	H	565	MAD	M	9462		4	105780000	ULB	H	565	MAD	H	6287
			4	127760000	ULB	H	565	RAD	H	12303		6	89760000	ULB	H	565	RAD	M	16274		4	105780000	ULB	H	565	RAD	H	11909
			4	75660000	ULB	H	566	GOM	H	1914		6	36480000	ULB	H	566	GOM	H	537		4	87720000	ULB	H	566	GOM	H	499
			4	75660000	ULB	H	566	MAD	H	6379		6	36480000	ULB	H	566	MAD	H	7006		4	87720000	ULB	H	566	MAD	H	6288
			4	75660000	ULB	H	566	RAD	H	12304		6	36480000	ULB	H	566	RAD	H	13380		4	87720000	ULB	H	566	RAD	H	11910
			4	77580000	ULB	H	567	GOM	H	508		6	61560000	ULB	H	567	GOM	H	538		4	70860000	ULB	H	567	GOM	H	500
			4	77580000	ULB	H	567	MAD	H	6380		6	61560000	ULB	H	567	MAD	H	7007		4	70860000	ULB	H	567	MAD	H	6289
			4	77580000	ULB	H	567	RAD	H	12305		6	61560000	ULB	H	567	RAD	H	13381		4	70860000	ULB	H	567	RAD	H	11911
			4	64700000	ULB	H	568	GOM	H	509		6	4820000	ULB	H	568	GOM	H	539		4	101560000	ULB	H	568	GOM	H	2267
			4	64700000	ULB	H	568	MAD	H	6381		6	4820000	ULB	H	568	MAD	H	7008		4	101560000	ULB	H	568	MAD	H	6290
			4	64700000	ULB	H	568	RAD	H	12306		6	4820000	ULB	H	568	RAD	H	13382		4	101560000	ULB	H	568	RAD	H	11912
			4	84220000	ULB	H	569	GOM	H	510		6	115680000	ULB	H	569	GOM	H	540		4	41360000	ULB	H	569	GOM	H	501
			4	84220000	ULB	H	569	MAD	H	6382		6	115680000	ULB	H	569	MAD	H	7009		4	41360000	ULB	H	569	MAD	H	6291
			4	84220000	ULB	H	569	RAD	H	12307		6	115680000	ULB	H	569	RAD	H	13383		4	41360000	ULB	H	569	RAD	H	11913
			4	59240000	ULB	H	570	GOM	M	3520		6	93500000	ULB	H	570	GOM	H	1432		4	128920000	ULB	H	570	GOM	H	503
			4	59240000	ULB	H	570	MAD	M	8858		6	93500000	ULB	H	570	MAD	H	9094		4	128920000	ULB	H	570	MAD	H	6293
			4	59240000	ULB	H	570	RAD	M	14855		6	93500000	ULB	H	570	RAD	M	15800		4	128920000	ULB	H	570	RAD	H	11915
			4	46760000	ULB	H	571	GOM	H	511		6	128100000	ULB	H	571	GOM	H	541		4	75240000	ULB	H	571	GOM	L	4532
			4	46760000	ULB	H	571	MAD	H	6383		6	128100000	ULB	H	571	MAD	H	7010		4	75240000	ULB	H	571	MAD	H	7850
			4	46760000	ULB	H	571	RAD	H	12308		6	128100000	ULB	H	571	RAD	H	13384		4	75240000	ULB	H	571	RAD	M	14666
			4	77060000	ULB	H	572	GOM	H	1915		6	153800000	ULB	H	572	GOM	H	542		4	28040000	ULB	H	572	GOM	H	1812
			4	77060000	ULB	H	572	MAD	H	8188		6	153800000	ULB	H	572	MAD	H	7011		4	28040000	ULB	H	572	MAD	H	6294
			4	77060000	ULB	H	572	RAD	H	12309		6	153800000	ULB	H	572	RAD	H	13385		4	28040000	ULB	H	572	RAD	H	11916
			4	128880000	ULB	H	573	GOM	H	512		6	106380000	ULB	H	573	GOM	H	543		4	100120000	ULB	H	573	GOM	H	506
			4	128880000	ULB	H	573	MAD	H	6384		6	106380000	ULB	H	573	MAD	H	7012		4	100120000	ULB	H	573	MAD	H	6296
			4	128880000	ULB	H	573	RAD	H	12310		6	106380000	ULB	H	573	RAD	H	13386		4	100120000	ULB	H	573	RAD	H	11918
			4	70940000	ULB	H	574	GOM	H	513		6	152760000	ULB	H	574	GOM	H	545		4	54900000	ULB	H	574	GOM	H	507
			4	70940000	ULB	H	574	MAD	H	6385		6	152760000	ULB	H	574	MAD	H	7014		4	54900000	ULB	H	574	MAD	H	6297
			4	70940000	ULB	H	574	RAD	H	12311		6	152760000	ULB	H	574	RAD	H	13388		4	54900000	ULB	H	574	RAD	H	11919
			4	41360000	ULB	H	575	GOM	H	514		6	127920000	ULB	H	575	GOM	H	546		4	46920000	ULB	H	575	GOM	H	508
			4	41360000	ULB	H	575	MAD	H	6386		6	127920000	ULB	H	575	MAD	H	7015		4	46920000	ULB	H	575	MAD	H	6298
			4	41360000	ULB	H	575	RAD	H	12312		6	127920000	ULB	H	575	RAD	H	13389		4	46920000	ULB	H	575	RAD	H	11920
			4	125540000	ULB	H	576	GOM	H	515		6	18540000	ULB	H	576	GOM	H	1672		4	56620000	ULB	H	576	GOM	H	509
			4	125540000	ULB	H	576	MAD	H	6387		6	18540000	ULB	H	576	MAD	H	8026		4	56620000	ULB	H	576	MAD	H	6299
			4	125540000	ULB	H	576	RAD	H	12313		6	18540000	ULB	H	576	RAD	H	13390		4	56620000	ULB	H	576	RAD	H	11921
			4	28040000	ULB	H	577	GOM	H	1916		6	146100000	ULB	H	577	GOM	H	547		4	27880000	ULB	H	577	GOM	H	510
			4	28040000	ULB	H	577	MAD	H	6388		6	146100000	ULB	H	577	MAD	H	7016		4	27880000	ULB	H	577	MAD	H	6300
			4	28040000	ULB	H	577	RAD	H	12315		6	146100000	ULB	H	577	RAD	H	13391		4	27880000	ULB	H	577	RAD	H	11922
			4	86180000	ULB	H	578	GOM	H	516		6	7260000	ULB	H	578	GOM	H	548		4	68960000	ULB	H	578	GOM	H	1813
			4	86180000	ULB	H	578	MAD	H	6389		6	7260000	ULB	H	578	MAD	H	7017		4	68960000	ULB	H	578	MAD	H	6301
			4	86180000	ULB	H	578	RAD	H	12316		6	7260000	ULB	H	578	RAD	H	14234		4	68960000	ULB	H	578	RAD	H	11923
			4	61900000	ULB	H	579	GOM	H	517		6	58720000	ULB	H	579	GOM	H	2079		4	125540000	ULB	H	579	GOM	H	511
			4	61900000	ULB	H	579	MAD	H	6390		6	58720000	ULB	H	579	MAD	H	8027		4	125540000	ULB	H	579	MAD	H	6302
			4	61900000	ULB	H	579	RAD	H	12317		6	58720000	ULB	H	579	RAD	H	15329		4	125540000	ULB	H	579	RAD	H	11924
			4	51580000	ULB	H	580	GOM	H	1917		6	119940000	ULB	H	580	GOM	H	549		4	83940000	ULB	H	580	GOM	H	512
			4	51580000	ULB	H	580	MAD	H	6391		6	119940000	ULB	H	580	MAD	H	7018		4	83940000	ULB	H	580	MAD	H	7852
			4	51580000	ULB	H	580	RAD	H	12318		6	119940000	ULB	H	580	RAD	H	13392		4	83940000	ULB	H	580	RAD	H	13839
			4	109200000	ULB	H	581	GOM	H	518		6	94740000	ULB	H	581	GOM	H	550		4	78040000	ULB	H	581	GOM	H	513
			4	109200000	ULB	H	581	MAD	H	7641		6	94740000	ULB	H	581	MAD	H	7019		4	78040000	ULB	H	581	MAD	H	6303
			4	109200000	ULB	H	581	RAD	H	13764		6	94740000	ULB	H	581	RAD	H	14236		4	78040000	ULB	H	581	RAD	H	11925
			4	69020000	ULB	H	582	GOM	H	1918		6	91020000	ULB	H	582	GOM	H	553		4	21920000	ULB	H	582	GOM	H	514
			4	69020000	ULB	H	582	MAD	H	6392		6	91020000	ULB	H	582	MAD	H	7021		4	21920000	ULB	H	582	MAD	H	6304
			4	69020000	ULB	H	582	RAD	H	12319		6	91020000	ULB	H	582	RAD	H	13394		4	21920000	ULB	H	582	RAD	H	11926
			4	85120000	ULB	H	583	GOM	H	519		6	109240000	ULB	H	583	GOM	H	554		4	125920000	ULB	H	583	GOM	H	515
			4	85120000	ULB	H	583	MAD	H	6393		6	109240000	ULB	H	583	MAD	H	7022		4	125920000	ULB	H	583	MAD	H	6305
			4	85120000	ULB	H	583	RAD	H	12320		6	109240000	ULB	H	583	RAD	H	13395		4	125920000	ULB	H	583	RAD	H	11927
			4	29280000	ULB	H	584	GOM	H	520		6	119480000	ULB	H	584	GOM	H	555		4	101760000	ULB	H	584	GOM	L	4533
			4	29280000	ULB	H	584	MAD	H	6394		6	119480000	ULB	H	584	MAD	H	7023		4	101760000	ULB	H	584	MAD	M	8742
			4	29280000	ULB	H	584	RAD	H	12321		6	119480000	ULB	H	584	RAD	H	13396		4	101760000	ULB	H	584	RAD	H	13840
			4	101500000	ULB	H	585	GOM	M	3039		6	65360000	ULB	H	585	GOM	H	556		4	71900000	ULB	H	585	GOM	H	1814
			4	101500000	ULB	H	585	MAD	H	6395		6	65360000	ULB	H	585	MAD	H	7024		4	71900000	ULB	H	585	MAD	H	6306
			4	101500000	ULB	H	585	RAD	H	12322		6	65360000	ULB	H	585	RAD	H	14523		4	71900000	ULB	H	585	RAD	H	11928
			4	90060000	ULB	H	586	GOM	H	521		6	66880000	ULB	H	586	GOM	H	557		4	33680000	ULB	H	586	GOM	H	517
			4	90060000	ULB	H	586	MAD	H	7642		6	66880000	ULB	H	586	MAD	H	8513		4	33680000	ULB	H	586	MAD	H	6307
			4	90060000	ULB	H	586	RAD	H	12323		6	66880000	ULB	H	586	RAD	H	14903		4	33680000	ULB	H	586	RAD	H	11929
			4	92100000	ULB	H	587	GOM	H	522		6	145240000	ULB	H	587	GOM	H	558		4	86180000	ULB	H	587	GOM	H	518
			4	92100000	ULB	H	587	MAD	H	6396		6	145240000	ULB	H	587	MAD	H	7025		4	86180000	ULB	H	587	MAD	H	6308
			4	92100000	ULB	H	587	RAD	H	12324		6	145240000	ULB	H	587	RAD	H	13397		4	86180000	ULB	H	587	RAD	H	11930
			4	102860000	ULB	H	588	GOM	H	524		6	135740000	ULB	H	588	GOM	H	559		4	97200000	ULB	H	588	GOM	H	520
			4	102860000	ULB	H	588	MAD	H	6397		6	135740000	ULB	H	588	MAD	H	7026		4	97200000	ULB	H	588	MAD	H	6309
			4	102860000	ULB	H	588	RAD	H	12325		6	135740000	ULB	H	588	RAD	H	13399		4	97200000	ULB	H	588	RAD	H	11931
			4	129740000	ULB	H	589	GOM	H	525		6	14700000	ULB	H	589	GOM	H	560		4	14020000	ULB	H	589	GOM	H	521
			4	129740000	ULB	H	589	MAD	H	6398		6	14700000	ULB	H	589	MAD	H	7027		4	14020000	ULB	H	589	MAD	H	6310
			4	129740000	ULB	H	589	RAD	H	13766		6	14700000	ULB	H	589	RAD	H	13400		4	14020000	ULB	H	589	RAD	H	11933
			4	78160000	ULB	H	590	GOM	H	526		6	164100000	ULB	H	590	GOM	H	2205		4	67440000	ULB	H	590	GOM	H	522
			4	78160000	ULB	H	590	MAD	H	6399		6	164100000	ULB	H	590	MAD	H	7028		4	67440000	ULB	H	590	MAD	H	6311
			4	78160000	ULB	H	590	RAD	H	12326		6	164100000	ULB	H	590	RAD	H	13401		4	67440000	ULB	H	590	RAD	H	11934
			4	75240000	ULB	H	591	GOM	L	4216		6	18080000	ULB	H	591	GOM	M	3860		4	77280000	ULB	H	591	GOM	H	523
			4	75240000	ULB	H	591	MAD	M	8860		6	18080000	ULB	H	591	MAD	H	7030		4	77280000	ULB	H	591	MAD	H	6312
			4	75240000	ULB	H	591	RAD	H	14144		6	18080000	ULB	H	591	RAD	H	13404		4	77280000	ULB	H	591	RAD	H	11935
			4	33680000	ULB	H	592	GOM	H	527		6	9920000	ULB	H	592	GOM	H	562		4	103400000	ULB	H	592	GOM	H	524
			4	33680000	ULB	H	592	MAD	H	6400		6	9920000	ULB	H	592	MAD	H	7031		4	103400000	ULB	H	592	MAD	H	6313
			4	33680000	ULB	H	592	RAD	H	12327		6	9920000	ULB	H	592	RAD	H	13405		4	103400000	ULB	H	592	RAD	H	11936
			4	90740000	ULB	H	593	GOM	H	528		6	15960000	ULB	H	593	GOM	H	1437		4	74220000	ULB	H	593	GOM	H	526
			4	90740000	ULB	H	593	MAD	H	7643		6	15960000	ULB	H	593	MAD	H	7032		4	74220000	ULB	H	593	MAD	H	6316
			4	90740000	ULB	H	593	RAD	H	12328		6	15960000	ULB	H	593	RAD	H	14737		4	74220000	ULB	H	593	RAD	H	11938
			4	87720000	ULB	H	594	GOM	H	529		6	76500000	ULB	H	594	GOM	H	563		4	42000000	ULB	H	594	GOM	H	527
			4	87720000	ULB	H	594	MAD	H	6401		6	76500000	ULB	H	594	MAD	H	7033		4	42000000	ULB	H	594	MAD	H	7854
			4	87720000	ULB	H	594	RAD	H	12329		6	76500000	ULB	H	594	RAD	H	14524		4	42000000	ULB	H	594	RAD	H	13841
			4	84820000	ULB	H	595	GOM	H	530		6	107920000	ULB	H	595	GOM	L	4466		4	8500000	ULB	H	595	GOM	H	528
			4	84820000	ULB	H	595	MAD	H	6402		6	107920000	ULB	H	595	MAD	H	8781		4	8500000	ULB	H	595	MAD	H	6317
			4	84820000	ULB	H	595	RAD	H	12330		6	107920000	ULB	H	595	RAD	H	13406		4	8500000	ULB	H	595	RAD	H	11939
			4	51460000	ULB	H	596	GOM	H	1919		6	92660000	ULB	H	596	GOM	H	1675		4	117020000	ULB	H	596	GOM	H	529
			4	51460000	ULB	H	596	MAD	H	6403		6	92660000	ULB	H	596	MAD	H	8322		4	117020000	ULB	H	596	MAD	H	6318
			4	51460000	ULB	H	596	RAD	H	12331		6	92660000	ULB	H	596	RAD	H	15420		4	117020000	ULB	H	596	RAD	H	13452
			4	67460000	ULB	H	597	GOM	H	531		6	61700000	ULB	H	597	GOM	H	1676		4	16660000	ULB	H	597	GOM	H	530
			4	67460000	ULB	H	597	MAD	H	6404		6	61700000	ULB	H	597	MAD	H	8033		4	16660000	ULB	H	597	MAD	H	6320
			4	67460000	ULB	H	597	RAD	H	12332		6	61700000	ULB	H	597	RAD	H	14738		4	16660000	ULB	H	597	RAD	H	11941
			4	8560000	ULB	H	598	GOM	H	533		6	100340000	ULB	H	598	GOM	M	3588		4	74440000	ULB	H	598	GOM	H	531
			4	8560000	ULB	H	598	MAD	H	6405		6	100340000	ULB	H	598	MAD	H	8034		4	74440000	ULB	H	598	MAD	H	6321
			4	8560000	ULB	H	598	RAD	H	12333		6	100340000	ULB	H	598	RAD	H	15037		4	74440000	ULB	H	598	RAD	H	11942
			4	124820000	ULB	H	599	GOM	H	534		6	147200000	ULB	H	599	GOM	H	566		4	89640000	ULB	H	599	GOM	H	1817
			4	124820000	ULB	H	599	MAD	H	7644		6	147200000	ULB	H	599	MAD	H	7040		4	89640000	ULB	H	599	MAD	H	7855
			4	124820000	ULB	H	599	RAD	H	12334		6	147200000	ULB	H	599	RAD	H	14740		4	89640000	ULB	H	599	RAD	H	11943
			4	125860000	ULB	H	600	GOM	H	535		6	73380000	ULB	H	600	GOM	H	1957		4	62160000	ULB	H	600	GOM	H	532
			4	125860000	ULB	H	600	MAD	H	6406		6	73380000	ULB	H	600	MAD	H	8035		4	62160000	ULB	H	600	MAD	H	6322
			4	125860000	ULB	H	600	RAD	H	12335		6	73380000	ULB	H	600	RAD	H	14243		4	62160000	ULB	H	600	RAD	H	11944
			4	67000000	ULB	H	601	GOM	L	5144		6	147540000	ULB	H	601	GOM	H	569		4	81660000	ULB	H	601	GOM	H	2608
			4	67000000	ULB	H	601	MAD	H	8190		6	147540000	ULB	H	601	MAD	H	7041		4	81660000	ULB	H	601	MAD	H	6323
			4	67000000	ULB	H	601	RAD	H	12336		6	147540000	ULB	H	601	RAD	H	13412		4	81660000	ULB	H	601	RAD	H	11945
			4	81640000	ULB	H	602	GOM	M	3750		6	119820000	ULB	H	602	GOM	H	570		4	92400000	ULB	H	602	GOM	H	534
			4	81640000	ULB	H	602	MAD	H	6407		6	119820000	ULB	H	602	MAD	H	7042		4	92400000	ULB	H	602	MAD	H	6325
			4	81640000	ULB	H	602	RAD	H	12337		6	119820000	ULB	H	602	RAD	H	13413		4	92400000	ULB	H	602	RAD	H	11946
			4	76000000	ULB	H	603	GOM	H	1920		6	103920000	ULB	H	603	GOM	H	571		4	9840000	ULB	H	603	GOM	H	535
			4	76000000	ULB	H	603	MAD	H	6408		6	103920000	ULB	H	603	MAD	H	8038		4	9840000	ULB	H	603	MAD	H	6326
			4	76000000	ULB	H	603	RAD	H	12338		6	103920000	ULB	H	603	RAD	H	13414		4	9840000	ULB	H	603	RAD	H	11947
			4	100260000	ULB	H	604	GOM	H	536		6	94160000	ULB	H	604	GOM	H	572		4	50520000	ULB	H	604	GOM	H	1818
			4	100260000	ULB	H	604	MAD	H	6409		6	94160000	ULB	H	604	MAD	H	7043		4	50520000	ULB	H	604	MAD	H	6327
			4	100260000	ULB	H	604	RAD	H	12339		6	94160000	ULB	H	604	RAD	H	13416		4	50520000	ULB	H	604	RAD	H	11948
			4	9160000	ULB	H	605	GOM	H	538		6	93380000	ULB	H	605	GOM	H	573		4	22900000	ULB	H	605	GOM	H	2611
			4	9160000	ULB	H	605	MAD	H	6411		6	93380000	ULB	H	605	MAD	H	7044		4	22900000	ULB	H	605	MAD	H	8270
			4	9160000	ULB	H	605	RAD	H	12341		6	93380000	ULB	H	605	RAD	H	13417		4	22900000	ULB	H	605	RAD	H	11951
			4	71900000	ULB	H	606	GOM	H	1921		6	105920000	ULB	H	606	GOM	L	4955		4	96340000	ULB	H	606	GOM	H	538
			4	71900000	ULB	H	606	MAD	H	6412		6	105920000	ULB	H	606	MAD	H	8328		4	96340000	ULB	H	606	MAD	H	6332
			4	71900000	ULB	H	606	RAD	H	12342		6	105920000	ULB	H	606	RAD	H	15426		4	96340000	ULB	H	606	RAD	H	11953
			4	72940000	ULB	H	607	GOM	H	539		6	135460000	ULB	H	607	GOM	M	3123		4	42260000	ULB	H	607	GOM	H	539
			4	72940000	ULB	H	607	MAD	H	6413		6	135460000	ULB	H	607	MAD	H	8786		4	42260000	ULB	H	607	MAD	H	6333
			4	72940000	ULB	H	607	RAD	H	12343		6	135460000	ULB	H	607	RAD	H	14745		4	42260000	ULB	H	607	RAD	H	11954
			4	129420000	ULB	H	608	GOM	H	540		6	15840000	ULB	H	608	GOM	H	575		4	56940000	ULB	H	608	GOM	L	5256
			4	129420000	ULB	H	608	MAD	H	6414		6	15840000	ULB	H	608	MAD	H	7045		4	56940000	ULB	H	608	MAD	H	6334
			4	129420000	ULB	H	608	RAD	H	12344		6	15840000	ULB	H	608	RAD	H	14246		4	56940000	ULB	H	608	RAD	H	11955
			4	50280000	ULB	H	609	GOM	H	541		6	105620000	ULB	H	609	GOM	H	1441		4	118320000	ULB	H	609	GOM	H	542
			4	50280000	ULB	H	609	MAD	H	6415		6	105620000	ULB	H	609	MAD	H	7046		4	118320000	ULB	H	609	MAD	H	6336
			4	50280000	ULB	H	609	RAD	H	12345		6	105620000	ULB	H	609	RAD	H	14529		4	118320000	ULB	H	609	RAD	H	13843
			4	6860000	ULB	H	610	GOM	H	2396		7	21640000	ULB	H	610	GOM	H	576		4	30840000	ULB	H	610	GOM	H	543
			4	6860000	ULB	H	610	MAD	H	7646		7	21640000	ULB	H	610	MAD	H	7047		4	30840000	ULB	H	610	MAD	H	6337
			4	6860000	ULB	H	610	RAD	H	12346		7	21640000	ULB	H	610	RAD	H	13418		4	30840000	ULB	H	610	RAD	H	11958
			4	92640000	ULB	H	611	GOM	H	542		7	21320000	ULB	H	611	GOM	H	578		4	128440000	ULB	H	611	GOM	H	1820
			4	92640000	ULB	H	611	MAD	H	7647		7	21320000	ULB	H	611	MAD	H	8043		4	128440000	ULB	H	611	MAD	H	6338
			4	92640000	ULB	H	611	RAD	H	12347		7	21320000	ULB	H	611	RAD	H	14247		4	128440000	ULB	H	611	RAD	H	11959
			4	27880000	ULB	H	612	GOM	H	544		7	25260000	ULB	H	612	GOM	H	579		4	128560000	ULB	H	612	GOM	H	544
			4	27880000	ULB	H	612	MAD	H	6416		7	25260000	ULB	H	612	MAD	H	7049		4	128560000	ULB	H	612	MAD	H	6339
			4	27880000	ULB	H	612	RAD	H	12349		7	25260000	ULB	H	612	RAD	H	13419		4	128560000	ULB	H	612	RAD	H	11960
			4	14020000	ULB	H	613	GOM	H	547		7	78580000	ULB	H	613	GOM	H	580		4	67080000	ULB	H	613	GOM	L	5257
			4	14020000	ULB	H	613	MAD	H	6417		7	78580000	ULB	H	613	MAD	H	7050		4	67080000	ULB	H	613	MAD	H	6340
			4	14020000	ULB	H	613	RAD	H	12350		7	78580000	ULB	H	613	RAD	H	13420		4	67080000	ULB	H	613	RAD	H	13454
			4	105740000	ULB	H	614	GOM	H	548		7	24360000	ULB	H	614	GOM	H	581		4	74760000	ULB	H	614	GOM	H	545
			4	105740000	ULB	H	614	MAD	H	6418		7	24360000	ULB	H	614	MAD	H	7051		4	74760000	ULB	H	614	MAD	H	7858
			4	105740000	ULB	H	614	RAD	H	12351		7	24360000	ULB	H	614	RAD	H	13421		4	74760000	ULB	H	614	RAD	H	13844
			4	50520000	ULB	H	615	GOM	H	549		7	5400000	ULB	H	615	GOM	H	582		4	105060000	ULB	H	615	GOM	M	3141
			4	50520000	ULB	H	615	MAD	H	6419		7	5400000	ULB	H	615	MAD	H	7052		4	105060000	ULB	H	615	MAD	H	6341
			4	50520000	ULB	H	615	RAD	H	12352		7	5400000	ULB	H	615	RAD	H	13422		4	105060000	ULB	H	615	RAD	H	11961
			4	89640000	ULB	H	616	GOM	H	1924		7	115380000	ULB	H	616	GOM	H	584		4	129580000	ULB	H	616	GOM	H	1821
			4	89640000	ULB	H	616	MAD	H	8191		7	115380000	ULB	H	616	MAD	H	7054		4	129580000	ULB	H	616	MAD	M	8743
			4	89640000	ULB	H	616	RAD	H	12353		7	115380000	ULB	H	616	RAD	H	13423		4	129580000	ULB	H	616	RAD	H	14151
			4	83800000	ULB	H	617	GOM	H	550		7	24800000	ULB	H	617	GOM	H	585		4	32760000	ULB	H	617	GOM	H	546
			4	83800000	ULB	H	617	MAD	H	7650		7	24800000	ULB	H	617	MAD	H	7055		4	32760000	ULB	H	617	MAD	H	6343
			4	83800000	ULB	H	617	RAD	H	14147		7	24800000	ULB	H	617	RAD	H	13424		4	32760000	ULB	H	617	RAD	H	11962
			4	21760000	ULB	H	618	GOM	H	551		7	61120000	ULB	H	618	GOM	H	586		4	65780000	ULB	H	618	GOM	H	547
			4	21760000	ULB	H	618	MAD	H	6420		7	61120000	ULB	H	618	MAD	H	7056		4	65780000	ULB	H	618	MAD	H	6344
			4	21760000	ULB	H	618	RAD	H	12354		7	61120000	ULB	H	618	RAD	H	13425		4	65780000	ULB	H	618	RAD	H	11963
			4	46920000	ULB	H	619	GOM	M	3040		7	77620000	ULB	H	619	GOM	H	587		4	112000000	ULB	H	619	GOM	H	2613
			4	46920000	ULB	H	619	MAD	H	6421		7	77620000	ULB	H	619	MAD	H	7057		4	112000000	ULB	H	619	MAD	H	6345
			4	46920000	ULB	H	619	RAD	H	12355		7	77620000	ULB	H	619	RAD	H	13426		4	112000000	ULB	H	619	RAD	H	13457
			4	65780000	ULB	H	620	GOM	H	552		7	20680000	ULB	H	620	GOM	H	589		4	82720000	ULB	H	620	GOM	H	549
			4	65780000	ULB	H	620	MAD	H	8192		7	20680000	ULB	H	620	MAD	H	7059		4	82720000	ULB	H	620	MAD	H	6346
			4	65780000	ULB	H	620	RAD	H	13767		7	20680000	ULB	H	620	RAD	H	13427		4	82720000	ULB	H	620	RAD	H	11964
			4	54900000	ULB	H	621	GOM	H	553		7	110480000	ULB	H	621	GOM	H	591		4	71020000	ULB	H	621	GOM	H	550
			4	54900000	ULB	H	621	MAD	H	6422		7	110480000	ULB	H	621	MAD	H	7061		4	71020000	ULB	H	621	MAD	H	6347
			4	54900000	ULB	H	621	RAD	H	12357		7	110480000	ULB	H	621	RAD	H	13429		4	71020000	ULB	H	621	RAD	H	11965
			4	29100000	ULB	H	622	GOM	H	1925		7	114720000	ULB	H	622	GOM	H	592		4	13240000	ULB	H	622	GOM	H	552
			4	29100000	ULB	H	622	MAD	H	6423		7	114720000	ULB	H	622	MAD	H	7062		4	13240000	ULB	H	622	MAD	H	6349
			4	29100000	ULB	H	622	RAD	H	13769		7	114720000	ULB	H	622	RAD	H	13430		4	13240000	ULB	H	622	RAD	H	11966
			4	101760000	ULB	H	623	GOM	L	4221		7	13360000	ULB	H	623	GOM	H	595		4	65640000	ULB	H	623	GOM	H	553
			4	101760000	ULB	H	623	MAD	H	8559		7	13360000	ULB	H	623	MAD	H	7065		4	65640000	ULB	H	623	MAD	H	6351
			4	101760000	ULB	H	623	RAD	H	12358		7	13360000	ULB	H	623	RAD	H	13432		4	65640000	ULB	H	623	RAD	H	11967
			4	62160000	ULB	H	624	GOM	H	554		7	64120000	ULB	H	624	GOM	H	596		4	87400000	ULB	H	624	GOM	H	554
			4	62160000	ULB	H	624	MAD	H	7651		7	64120000	ULB	H	624	MAD	H	7067		4	87400000	ULB	H	624	MAD	M	9147
			4	62160000	ULB	H	624	RAD	H	12359		7	64120000	ULB	H	624	RAD	H	13434		4	87400000	ULB	H	624	RAD	H	14152
			4	87220000	ULB	H	625	GOM	H	1926		7	51720000	ULB	H	625	GOM	M	3478		4	85920000	ULB	H	625	GOM	H	556
			4	87220000	ULB	H	625	MAD	M	9333		7	51720000	ULB	H	625	MAD	H	7068		4	85920000	ULB	H	625	MAD	H	6352
			4	87220000	ULB	H	625	RAD	M	14861		7	51720000	ULB	H	625	RAD	H	13435		4	85920000	ULB	H	625	RAD	H	11968
			4	100140000	ULB	H	626	GOM	H	555		7	120400000	ULB	H	626	GOM	H	597		4	30720000	ULB	H	626	GOM	H	557
			4	100140000	ULB	H	626	MAD	H	6424		7	120400000	ULB	H	626	MAD	H	7069		4	30720000	ULB	H	626	MAD	H	6353
			4	100140000	ULB	H	626	RAD	H	12360		7	120400000	ULB	H	626	RAD	H	13436		4	30720000	ULB	H	626	RAD	H	11969
			4	82720000	ULB	H	627	GOM	H	556		7	87820000	ULB	H	627	GOM	H	2213		4	101920000	ULB	H	627	GOM	L	5260
			4	82720000	ULB	H	627	MAD	H	6425		7	87820000	ULB	H	627	MAD	H	7070		4	101920000	ULB	H	627	MAD	L	9667
			4	82720000	ULB	H	627	RAD	H	12361		7	87820000	ULB	H	627	RAD	H	13437		4	101920000	ULB	H	627	RAD	M	14670
			4	28180000	ULB	H	628	GOM	H	557		7	100800000	ULB	H	628	GOM	H	599		4	9040000	ULB	H	628	GOM	H	1825
			4	28180000	ULB	H	628	MAD	H	6426		7	100800000	ULB	H	628	MAD	H	7072		4	9040000	ULB	H	628	MAD	H	6355
			4	28180000	ULB	H	628	RAD	H	12362		7	100800000	ULB	H	628	RAD	H	13439		4	9040000	ULB	H	628	RAD	H	11971
			4	77260000	ULB	H	629	GOM	H	558		7	46640000	ULB	H	629	GOM	L	4227		4	18600000	ULB	H	629	GOM	L	5261
			4	77260000	ULB	H	629	MAD	H	6427		7	46640000	ULB	H	629	MAD	M	9532		4	18600000	ULB	H	629	MAD	H	8507
			4	77260000	ULB	H	629	RAD	H	12363		7	46640000	ULB	H	629	RAD	H	15040		4	18600000	ULB	H	629	RAD	H	13459
			4	9900000	ULB	H	630	GOM	H	559		7	64480000	ULB	H	630	GOM	H	600		4	19520000	ULB	H	630	GOM	L	4043
			4	9900000	ULB	H	630	MAD	H	7652		7	64480000	ULB	H	630	MAD	H	7073		4	19520000	ULB	H	630	MAD	H	7861
			4	9900000	ULB	H	630	RAD	H	12364		7	64480000	ULB	H	630	RAD	H	14250		4	19520000	ULB	H	630	RAD	H	11972
			4	40480000	ULB	H	631	GOM	H	560		7	7760000	ULB	H	631	GOM	H	602		4	42440000	ULB	H	631	GOM	H	1826
			4	40480000	ULB	H	631	MAD	H	6428		7	7760000	ULB	H	631	MAD	H	7074		4	42440000	ULB	H	631	MAD	H	7862
			4	40480000	ULB	H	631	RAD	H	12365		7	7760000	ULB	H	631	RAD	H	14252		4	42440000	ULB	H	631	RAD	H	11973
			4	83940000	ULB	H	632	GOM	H	2757		7	68580000	ULB	H	632	GOM	H	603		4	74600000	ULB	H	632	GOM	H	563
			4	83940000	ULB	H	632	MAD	H	8194		7	68580000	ULB	H	632	MAD	H	7075		4	74600000	ULB	H	632	MAD	H	7864
			4	83940000	ULB	H	632	RAD	H	12366		7	68580000	ULB	H	632	RAD	H	13441		4	74600000	ULB	H	632	RAD	H	13848
			4	30720000	ULB	H	633	GOM	H	561		7	116820000	ULB	H	633	GOM	H	604		4	104900000	ULB	H	633	GOM	H	2268
			4	30720000	ULB	H	633	MAD	H	6429		7	116820000	ULB	H	633	MAD	H	7076		4	104900000	ULB	H	633	MAD	H	6356
			4	30720000	ULB	H	633	RAD	H	12368		7	116820000	ULB	H	633	RAD	H	13442		4	104900000	ULB	H	633	RAD	H	11976
			4	32700000	ULB	H	634	GOM	H	562		7	21200000	ULB	H	634	GOM	H	606		4	40540000	ULB	H	634	GOM	H	564
			4	32700000	ULB	H	634	MAD	H	6430		7	21200000	ULB	H	634	MAD	H	7077		4	40540000	ULB	H	634	MAD	H	6357
			4	32700000	ULB	H	634	RAD	H	12369		7	21200000	ULB	H	634	RAD	H	14254		4	40540000	ULB	H	634	RAD	H	11978
			4	21920000	ULB	H	635	GOM	H	563		7	116340000	ULB	H	635	GOM	H	1444		4	77700000	ULB	H	635	GOM	H	565
			4	21920000	ULB	H	635	MAD	H	6431		7	116340000	ULB	H	635	MAD	H	8519		4	77700000	ULB	H	635	MAD	H	6358
			4	21920000	ULB	H	635	RAD	H	12370		7	116340000	ULB	H	635	RAD	H	14532		4	77700000	ULB	H	635	RAD	H	11979
			4	129120000	ULB	H	636	GOM	H	564		7	110920000	ULB	H	636	GOM	H	607		4	75780000	ULB	H	636	GOM	H	567
			4	129120000	ULB	H	636	MAD	H	8195		7	110920000	ULB	H	636	MAD	H	7078		4	75780000	ULB	H	636	MAD	H	6360
			4	129120000	ULB	H	636	RAD	H	12371		7	110920000	ULB	H	636	RAD	H	13443		4	75780000	ULB	H	636	RAD	H	11981
			4	65260000	ULB	H	637	GOM	H	565		7	28520000	ULB	H	637	GOM	H	608		4	20320000	ULB	H	637	GOM	M	2883
			4	65260000	ULB	H	637	MAD	H	6432		7	28520000	ULB	H	637	MAD	H	7079		4	20320000	ULB	H	637	MAD	H	6361
			4	65260000	ULB	H	637	RAD	H	12372		7	28520000	ULB	H	637	RAD	H	13444		4	20320000	ULB	H	637	RAD	H	11982
			4	19620000	ULB	H	638	GOM	H	1927		7	65320000	ULB	H	638	GOM	H	609		4	65260000	ULB	H	638	GOM	H	568
			4	19620000	ULB	H	638	MAD	H	7654		7	65320000	ULB	H	638	MAD	H	7080		4	65260000	ULB	H	638	MAD	H	6362
			4	19620000	ULB	H	638	RAD	H	12373		7	65320000	ULB	H	638	RAD	H	13445		4	65260000	ULB	H	638	RAD	H	11983
			4	21260000	ULB	H	639	GOM	H	570		7	89200000	ULB	H	639	GOM	H	2644		4	62500000	ULB	H	639	GOM	H	570
			4	21260000	ULB	H	639	MAD	H	6433		7	89200000	ULB	H	639	MAD	H	7081		4	62500000	ULB	H	639	MAD	H	6363
			4	21260000	ULB	H	639	RAD	H	12374		7	89200000	ULB	H	639	RAD	H	14255		4	62500000	ULB	H	639	RAD	H	11984
			4	44600000	ULB	H	640	GOM	H	2761		7	90940000	ULB	H	640	GOM	H	610		4	44580000	ULB	H	640	GOM	H	1827
			4	44600000	ULB	H	640	MAD	H	8198		7	90940000	ULB	H	640	MAD	H	7082		4	44580000	ULB	H	640	MAD	H	6365
			4	44600000	ULB	H	640	RAD	H	13773		7	90940000	ULB	H	640	RAD	H	13446		4	44580000	ULB	H	640	RAD	H	11986
			4	96300000	ULB	H	641	GOM	H	572		7	34200000	ULB	H	641	GOM	H	611		4	3640000	ULB	H	641	GOM	H	572
			4	96300000	ULB	H	641	MAD	H	6434		7	34200000	ULB	H	641	MAD	H	8520		4	3640000	ULB	H	641	MAD	H	6366
			4	96300000	ULB	H	641	RAD	H	12375		7	34200000	ULB	H	641	RAD	H	15041		4	3640000	ULB	H	641	RAD	H	11987
			4	78040000	ULB	H	642	GOM	H	573		7	99380000	ULB	H	642	GOM	H	612		4	97060000	ULB	H	642	GOM	H	2617
			4	78040000	ULB	H	642	MAD	H	6435		7	99380000	ULB	H	642	MAD	H	7083		4	97060000	ULB	H	642	MAD	H	6367
			4	78040000	ULB	H	642	RAD	H	12376		7	99380000	ULB	H	642	RAD	H	13447		4	97060000	ULB	H	642	RAD	H	13461
			4	65660000	ULB	H	643	GOM	H	574		7	15780000	ULB	H	643	GOM	H	2715		4	109520000	ULB	H	643	GOM	H	574
			4	65660000	ULB	H	643	MAD	H	7657		7	15780000	ULB	H	643	MAD	H	8045		4	109520000	ULB	H	643	MAD	H	6370
			4	65660000	ULB	H	643	RAD	H	13774		7	15780000	ULB	H	643	RAD	H	14257		4	109520000	ULB	H	643	RAD	H	11989
			4	13260000	ULB	H	644	GOM	H	2399		7	115200000	ULB	H	644	GOM	H	613		4	21020000	ULB	H	644	GOM	M	2888
			4	13260000	ULB	H	644	MAD	H	6436		7	115200000	ULB	H	644	MAD	H	7084		4	21020000	ULB	H	644	MAD	H	6371
			4	13260000	ULB	H	644	RAD	H	12377		7	115200000	ULB	H	644	RAD	H	13448		4	21020000	ULB	H	644	RAD	H	11990
			4	101160000	ULB	H	645	GOM	H	575		7	117200000	ULB	H	645	GOM	H	614		4	72120000	ULB	H	645	GOM	M	3388
			4	101160000	ULB	H	645	MAD	H	6437		7	117200000	ULB	H	645	MAD	H	7085		4	72120000	ULB	H	645	MAD	H	6372
			4	101160000	ULB	H	645	RAD	H	12378		7	117200000	ULB	H	645	RAD	H	13449		4	72120000	ULB	H	645	RAD	H	11991
			4	77740000	ULB	H	646	GOM	H	576		7	50120000	ULB	H	646	GOM	H	617		4	10800000	ULB	H	646	GOM	H	2618
			4	77740000	ULB	H	646	MAD	H	6438		7	50120000	ULB	H	646	MAD	H	7087		4	10800000	ULB	H	646	MAD	H	7871
			4	77740000	ULB	H	646	RAD	H	12379		7	50120000	ULB	H	646	RAD	H	13451		4	10800000	ULB	H	646	RAD	H	11992
			4	92320000	ULB	H	647	GOM	H	577		7	48760000	ULB	H	647	GOM	H	618		4	56740000	ULB	H	647	GOM	M	3389
			4	92320000	ULB	H	647	MAD	H	7658		7	48760000	ULB	H	647	MAD	H	7088		4	56740000	ULB	H	647	MAD	H	7872
			4	92320000	ULB	H	647	RAD	H	12380		7	48760000	ULB	H	647	RAD	H	13452		4	56740000	ULB	H	647	RAD	H	13463
			4	30900000	ULB	H	648	GOM	H	579		7	20360000	ULB	H	648	GOM	H	619		4	75520000	ULB	H	648	GOM	M	3148
			4	30900000	ULB	H	648	MAD	H	6439		7	20360000	ULB	H	648	MAD	H	8902		4	75520000	ULB	H	648	MAD	H	6373
			4	30900000	ULB	H	648	RAD	H	12381		7	20360000	ULB	H	648	RAD	H	14534		4	75520000	ULB	H	648	RAD	H	11993
			4	117020000	ULB	H	649	GOM	H	580		7	76540000	ULB	H	649	GOM	H	621		4	18280000	ULB	H	649	GOM	L	4053
			4	117020000	ULB	H	649	MAD	H	7661		7	76540000	ULB	H	649	MAD	H	7090		4	18280000	ULB	H	649	MAD	H	6375
			4	117020000	ULB	H	649	RAD	H	12382		7	76540000	ULB	H	649	RAD	H	13454		4	18280000	ULB	H	649	RAD	H	11995
			4	74220000	ULB	H	650	GOM	H	581		7	68100000	ULB	H	650	GOM	H	1961		4	32620000	ULB	H	650	GOM	H	576
			4	74220000	ULB	H	650	MAD	H	6440		7	68100000	ULB	H	650	MAD	H	7091		4	32620000	ULB	H	650	MAD	H	6376
			4	74220000	ULB	H	650	RAD	H	12383		7	68100000	ULB	H	650	RAD	H	13455		4	32620000	ULB	H	650	RAD	H	11996
			4	9040000	ULB	H	651	GOM	H	582		7	86320000	ULB	H	651	GOM	H	623		4	50400000	ULB	H	651	GOM	H	580
			4	9040000	ULB	H	651	MAD	H	6441		7	86320000	ULB	H	651	MAD	H	7092		4	50400000	ULB	H	651	MAD	M	8951
			4	9040000	ULB	H	651	RAD	H	12384		7	86320000	ULB	H	651	RAD	H	13456		4	50400000	ULB	H	651	RAD	M	14889
			4	112120000	ULB	H	652	GOM	L	3966		7	51000000	ULB	H	652	GOM	H	624		4	104760000	ULB	H	652	GOM	H	2275
			4	112120000	ULB	H	652	MAD	M	9335		7	51000000	ULB	H	652	MAD	H	7093		4	104760000	ULB	H	652	MAD	H	6380
			4	112120000	ULB	H	652	RAD	H	14151		7	51000000	ULB	H	652	RAD	H	13457		4	104760000	ULB	H	652	RAD	H	11999
			4	72060000	ULB	H	653	GOM	M	3289		7	46520000	ULB	H	653	GOM	L	4228		4	29400000	ULB	H	653	GOM	H	582
			4	72060000	ULB	H	653	MAD	H	6442		7	46520000	ULB	H	653	MAD	M	9534		4	29400000	ULB	H	653	MAD	H	6382
			4	72060000	ULB	H	653	RAD	H	13775		7	46520000	ULB	H	653	RAD	H	15042		4	29400000	ULB	H	653	RAD	H	12000
			4	85880000	ULB	H	654	GOM	H	583		7	117960000	ULB	H	654	GOM	M	3414		4	105180000	ULB	H	654	GOM	M	2894
			4	85880000	ULB	H	654	MAD	H	8200		7	117960000	ULB	H	654	MAD	H	9273		4	105180000	ULB	H	654	MAD	H	6383
			4	85880000	ULB	H	654	RAD	H	14439		7	117960000	ULB	H	654	RAD	H	14259		4	105180000	ULB	H	654	RAD	H	13466
			4	97180000	ULB	H	655	GOM	H	585		7	74780000	ULB	H	655	GOM	H	1684		4	84080000	ULB	H	655	GOM	H	1834
			4	97180000	ULB	H	655	MAD	H	6444		7	74780000	ULB	H	655	MAD	H	8047		4	84080000	ULB	H	655	MAD	H	6384
			4	97180000	ULB	H	655	RAD	H	14153		7	74780000	ULB	H	655	RAD	H	14747		4	84080000	ULB	H	655	RAD	H	13467
			4	116900000	ULB	H	656	GOM	M	3525		7	74240000	ULB	H	656	GOM	L	4957		4	105660000	ULB	H	656	GOM	H	588
			4	116900000	ULB	H	656	MAD	M	8865		7	74240000	ULB	H	656	MAD	H	9274		4	105660000	ULB	H	656	MAD	H	6388
			4	116900000	ULB	H	656	RAD	H	12386		7	74240000	ULB	H	656	RAD	H	14535		4	105660000	ULB	H	656	RAD	H	13471
			4	42280000	ULB	H	657	GOM	H	1930		7	67440000	ULB	H	657	GOM	H	626		5	20000	ULB	H	657	GOM	H	589
			4	42280000	ULB	H	657	MAD	H	8201		7	67440000	ULB	H	657	MAD	H	7096		5	20000	ULB	H	657	MAD	H	6389
			4	42280000	ULB	H	657	RAD	H	12387		7	67440000	ULB	H	657	RAD	H	13459		5	20000	ULB	H	657	RAD	H	12005
			4	16740000	ULB	H	658	GOM	H	587		7	15660000	ULB	H	658	GOM	H	2413		5	79200000	ULB	H	658	GOM	H	590
			4	16740000	ULB	H	658	MAD	H	6445		7	15660000	ULB	H	658	MAD	M	10035		5	79200000	ULB	H	658	MAD	H	6390
			4	16740000	ULB	H	658	RAD	H	12388		7	15660000	ULB	H	658	RAD	H	15429		5	79200000	ULB	H	658	RAD	H	12006
			4	20320000	ULB	H	659	GOM	M	3526		7	67600000	ULB	H	659	GOM	M	3296		5	78340000	ULB	H	659	GOM	H	593
			4	20320000	ULB	H	659	MAD	H	6446		7	67600000	ULB	H	659	MAD	H	7097		5	78340000	ULB	H	659	MAD	H	6392
			4	20320000	ULB	H	659	RAD	H	12389		7	67600000	ULB	H	659	RAD	H	14261		5	78340000	ULB	H	659	RAD	H	12009
			4	101940000	ULB	H	660	GOM	L	5154		7	99840000	ULB	H	660	GOM	H	627		5	101480000	ULB	H	660	GOM	H	2630
			4	101940000	ULB	H	660	MAD	L	11351		7	99840000	ULB	H	660	MAD	H	8789		5	101480000	ULB	H	660	MAD	H	6393
			4	101940000	ULB	H	660	RAD	L	16276		7	99840000	ULB	H	660	RAD	H	14536		5	101480000	ULB	H	660	RAD	H	12011
			4	88340000	ULB	H	661	GOM	M	3290		7	9020000	ULB	H	661	GOM	H	628		5	63540000	ULB	H	661	GOM	H	594
			4	88340000	ULB	H	661	MAD	H	6447		7	9020000	ULB	H	661	MAD	H	7098		5	63540000	ULB	H	661	MAD	H	6394
			4	88340000	ULB	H	661	RAD	M	14670		7	9020000	ULB	H	661	RAD	H	14748		5	63540000	ULB	H	661	RAD	H	12012
			4	3520000	ULB	H	662	GOM	H	1933		7	80280000	ULB	H	662	GOM	M	3651		5	21100000	ULB	H	662	GOM	H	595
			4	3520000	ULB	H	662	MAD	H	8563		7	80280000	ULB	H	662	MAD	H	8334		5	21100000	ULB	H	662	MAD	H	6395
			4	3520000	ULB	H	662	RAD	H	14154		7	80280000	ULB	H	662	RAD	H	15668		5	21100000	ULB	H	662	RAD	H	12013
			4	22840000	ULB	H	663	GOM	M	3528		7	15540000	ULB	H	663	GOM	H	2415		5	23260000	ULB	H	663	GOM	H	596
			4	22840000	ULB	H	663	MAD	M	8867		7	15540000	ULB	H	663	MAD	M	10094		5	23260000	ULB	H	663	MAD	H	6396
			4	22840000	ULB	H	663	RAD	H	12390		7	15540000	ULB	H	663	RAD	H	15581		5	23260000	ULB	H	663	RAD	H	12014
			4	17580000	ULB	H	664	GOM	M	3291		7	34540000	ULB	H	664	GOM	H	631		5	26960000	ULB	H	664	GOM	H	2631
			4	17580000	ULB	H	664	MAD	M	9093		7	34540000	ULB	H	664	MAD	H	8050		5	26960000	ULB	H	664	MAD	H	6397
			4	17580000	ULB	H	664	RAD	M	15034		7	34540000	ULB	H	664	RAD	H	15506		5	26960000	ULB	H	664	RAD	H	12015
			4	74100000	ULB	H	665	GOM	M	3529		7	35340000	ULB	H	665	GOM	H	632		5	70220000	ULB	H	665	GOM	H	597
			4	74100000	ULB	H	665	MAD	M	9338		7	35340000	ULB	H	665	MAD	H	7100		5	70220000	ULB	H	665	MAD	H	6398
			4	74100000	ULB	H	665	RAD	H	13777		7	35340000	ULB	H	665	RAD	H	13462		5	70220000	ULB	H	665	RAD	H	12016
			4	44740000	ULB	H	666	GOM	H	1934		7	13020000	ULB	H	666	GOM	H	633		5	94500000	ULB	H	666	GOM	H	598
			4	44740000	ULB	H	666	MAD	H	7665		7	13020000	ULB	H	666	MAD	M	9601		5	94500000	ULB	H	666	MAD	H	6399
[truncated: 17,257 more rows]

## Sheet: Figure 2b
Figure 2b
Characteristics of compartment changes	Proportion (%)		GOM									MAD									RAD									ULB
Dynamics	5.53		Chromosome	Start	Group 1	Frequency 1	Rank 1	Group 2	Frequency 2	Rank 2		Chromosome	Start	Group 1	Frequency 1	Rank 1	Group 2	Frequency 2	Rank 2		Chromosome	Start	Group 1	Frequency 1	Rank 1	Group 2	Frequency 2	Rank 2		Chromosome	Start	Group 1	Frequency 1	Rank 1	Group 2	Frequency 2	Rank 2
Stable	94.47		1	263640000	NC	H	1	WG	H	1		1	142100000	NC	H	1	WG	H	1		1	263640000	NC	H	1	WG	H	1		1	263640000	NC	H	1	WG	H	1882
H vs. L	5.19		1	188620000	NC	H	2	WG	H	2		1	263640000	NC	H	2	WG	H	2		1	263760000	NC	H	2	WG	H	2		1	188620000	NC	H	2	WG	H	1
H vs. M	48.72		1	175140000	NC	H	3	WG	H	3		1	175140000	NC	H	3	WG	H	3		1	13440000	NC	H	3	WG	H	3		1	263760000	NC	H	3	WG	H	2
M vs. L	46.09		1	134000000	NC	H	4	WG	H	4		1	188620000	NC	H	4	WG	H	4		1	188620000	NC	H	4	WG	H	4		1	175140000	NC	H	4	WG	H	3
			1	19100000	NC	H	5	WG	H	5		1	13440000	NC	H	5	WG	H	5		1	175140000	NC	H	5	WG	H	5		1	191340000	NC	H	5	WG	H	4
			1	262520000	NC	H	6	WG	H	6		1	134000000	NC	H	6	WG	H	6		1	191340000	NC	H	6	WG	H	6		1	262540000	NC	H	6	WG	H	5
			1	13440000	NC	H	7	WG	H	7		1	223100000	NC	H	7	WG	H	7		1	175460000	NC	H	7	WG	H	7		1	40200000	NC	H	7	WG	H	6
			1	142020000	NC	H	8	WG	H	8		1	82200000	NC	H	8	WG	H	8		1	40200000	NC	H	8	WG	H	8		1	19100000	NC	H	8	WG	H	7
			1	161120000	NC	H	9	WG	H	9		1	191340000	NC	H	9	WG	H	9		1	226440000	NC	H	9	WG	H	9		1	82180000	NC	H	9	WG	H	8
			1	82200000	NC	H	10	WG	H	10		1	40200000	NC	H	10	WG	H	10		1	223100000	NC	H	10	WG	H	10		1	6700000	NC	H	10	WG	H	9
			1	246080000	NC	H	11	WG	H	11		1	175460000	NC	H	11	WG	H	11		1	82200000	NC	H	11	WG	H	11		1	142020000	NC	H	11	WG	H	10
			1	78300000	NC	H	12	WG	H	12		1	218320000	NC	H	12	WG	H	12		1	142020000	NC	H	12	WG	H	12		1	246080000	NC	H	12	WG	H	11
			1	92520000	NC	H	13	WG	H	13		1	226440000	NC	H	13	WG	H	13		1	22940000	NC	H	13	WG	H	13		1	22940000	NC	H	13	WG	H	12
			1	226440000	NC	H	14	WG	H	14		1	230060000	NC	H	14	WG	H	14		1	141860000	NC	H	14	WG	H	1274		1	223100000	NC	H	14	WG	H	13
			1	67680000	NC	H	15	WG	H	15		1	201240000	NC	H	15	WG	H	15		1	218320000	NC	H	15	WG	H	14		1	175460000	NC	H	15	WG	H	14
			1	191340000	NC	H	16	WG	H	16		1	232340000	NC	H	16	WG	H	16		1	262520000	NC	H	16	WG	H	15		1	230060000	NC	H	16	WG	H	15
			1	175460000	NC	H	17	WG	H	17		1	143400000	NC	H	17	WG	H	17		1	67680000	NC	H	17	WG	H	16		1	238500000	NC	H	17	WG	H	16
			1	203380000	NC	H	18	WG	H	18		1	161120000	NC	H	18	WG	H	18		1	19100000	NC	H	18	WG	H	17		1	226440000	NC	H	18	WG	H	17
			1	238500000	NC	H	19	WG	H	19		1	262540000	NC	H	19	WG	H	19		1	5100000	NC	H	19	WG	H	18		1	141860000	NC	H	19	WG	H	18
			1	223100000	NC	H	20	WG	H	20		1	218980000	NC	H	20	WG	H	20		1	203780000	NC	H	20	WG	H	19		1	50560000	NC	H	20	WG	H	19
			1	149880000	NC	H	21	WG	H	21		1	22940000	NC	H	21	WG	H	21		1	230060000	NC	H	21	WG	H	20		1	215680000	NC	H	21	WG	H	1696
			1	126080000	NC	H	22	WG	H	22		1	149880000	NC	H	22	WG	H	22		1	79920000	NC	H	22	WG	H	21		1	30920000	NC	H	22	WG	H	1384
			1	40200000	NC	H	23	WG	H	23		1	169940000	NC	H	23	WG	H	23		1	241540000	NC	H	23	WG	H	22		1	12620000	NC	H	23	WG	H	2059
			1	186360000	NC	H	24	WG	H	24		1	19100000	NC	H	24	WG	H	24		1	201240000	NC	H	24	WG	H	23		1	186360000	NC	H	24	WG	H	20
			1	230060000	NC	H	25	WG	H	25		1	83960000	NC	H	25	WG	H	25		1	243100000	NC	H	25	WG	H	24		1	65940000	NC	H	25	WG	H	21
			1	50560000	NC	H	26	WG	H	26		1	6700000	NC	H	26	WG	H	26		1	83960000	NC	H	26	WG	H	25		1	112320000	NC	H	26	WG	H	22
			1	189300000	NC	H	27	WG	H	27		1	246080000	NC	H	27	WG	H	27		1	232340000	NC	H	27	WG	H	26		1	54640000	NC	H	27	WG	H	23
			1	203780000	NC	H	28	WG	H	28		1	19600000	NC	H	28	WG	H	28		1	134000000	NC	H	28	WG	H	1584		1	223920000	NC	H	28	WG	H	24
			1	196240000	NC	H	29	WG	H	29		1	186360000	NC	H	29	WG	H	30		1	196240000	NC	H	29	WG	H	27		1	13440000	NC	H	29	WG	H	25
			1	218320000	NC	H	30	WG	H	30		1	49980000	NC	H	30	WG	H	31		1	246080000	NC	H	30	WG	H	28		1	196240000	NC	H	30	WG	H	27
			1	22940000	NC	H	31	WG	H	31		1	62880000	NC	H	31	WG	H	1801		1	186360000	NC	H	31	WG	H	29		1	185840000	NC	H	31	WG	H	28
			1	112320000	NC	H	32	WG	H	32		1	223920000	NC	H	32	WG	H	32		1	223920000	NC	H	32	WG	H	31		1	161120000	NC	H	32	WG	H	29
			1	6700000	NC	H	33	WG	H	33		1	92520000	NC	H	33	WG	H	33		1	92520000	NC	H	33	WG	H	32		1	67680000	NC	H	33	WG	H	30
			1	201240000	NC	H	34	WG	H	34		1	225640000	NC	H	34	WG	H	34		1	186560000	NC	H	34	WG	H	33		1	239600000	NC	H	34	WG	H	31
			1	218980000	NC	H	35	WG	H	35		1	79920000	NC	H	35	WG	H	35		1	258040000	NC	H	35	WG	H	34		1	92520000	NC	H	35	WG	H	32
			1	241540000	NC	H	36	WG	H	36		1	53080000	NC	H	36	WG	H	36		1	143400000	NC	H	36	WG	H	35		1	218320000	NC	H	36	WG	H	33
			1	139860000	NC	H	37	WG	H	37		1	179420000	NC	H	37	WG	H	37		1	149880000	NC	H	37	WG	H	36		1	201240000	NC	H	37	WG	H	34
			1	223920000	NC	H	38	WG	H	1293		1	241540000	NC	H	38	WG	H	38		1	58560000	NC	H	38	WG	H	37		1	5100000	NC	H	38	WG	H	35
			1	196000000	NC	H	39	WG	H	38		1	153980000	NC	H	39	WG	H	1456		1	218980000	NC	H	39	WG	H	38		1	232340000	NC	H	39	WG	H	36
			1	143400000	NC	H	40	WG	H	39		1	67680000	NC	H	40	WG	H	39		1	153980000	NC	H	40	WG	H	1275		1	79920000	NC	H	40	WG	H	37
			1	136100000	NC	H	41	WG	H	40		1	243080000	NC	H	41	WG	H	40		1	169940000	NC	H	41	WG	H	39		1	19600000	NC	H	41	WG	H	1385
			1	225640000	NC	H	42	WG	H	41		1	186560000	NC	H	42	WG	H	41		1	103880000	NC	H	42	WG	H	40		1	243080000	NC	H	42	WG	H	1883
			1	53080000	NC	H	43	WG	H	42		1	58560000	NC	H	43	WG	H	42		1	200960000	NC	H	43	WG	H	41		1	258020000	NC	H	43	WG	H	38
			1	191140000	NC	H	44	WG	H	43		1	191140000	NC	H	44	WG	H	43		1	161120000	NC	H	44	WG	H	42		1	241540000	NC	H	44	WG	H	39
			1	169940000	NC	H	45	WG	H	44		1	144020000	NC	H	45	WG	H	44		1	191140000	NC	H	45	WG	H	43		1	143400000	NC	H	45	WG	H	40
			1	186560000	NC	H	46	WG	H	45		1	189300000	NC	H	46	WG	H	45		1	222140000	NC	H	46	WG	H	44		1	139860000	NC	H	46	WG	H	41
			1	79920000	NC	H	47	WG	H	46		1	200960000	NC	H	47	WG	H	46		1	157820000	NC	H	47	WG	H	45		1	83960000	NC	H	47	WG	H	42
			1	232340000	NC	H	48	WG	H	47		1	86940000	NC	H	48	WG	H	47		1	185840000	NC	H	48	WG	H	46		1	29960000	NC	H	48	WG	H	43
			1	179380000	NC	H	49	WG	H	48		1	63600000	NC	H	49	WG	H	48		1	215680000	NC	H	49	WG	H	2107		1	200960000	NC	H	49	WG	H	1386
			1	238340000	NC	H	50	WG	H	49		1	103900000	NC	H	50	WG	H	49		1	19600000	NC	H	50	WG	H	47		1	237780000	NC	H	50	WG	H	44
			1	243100000	NC	H	51	WG	H	50		1	65820000	NC	H	51	WG	H	50		1	144020000	NC	H	51	WG	H	48		1	10440000	NC	H	51	WG	H	1697
			1	49980000	NC	H	52	WG	H	52		1	10440000	NC	H	52	WG	H	51		1	189300000	NC	H	52	WG	H	49		1	237360000	NC	H	52	WG	H	45
			1	4980000	NC	H	53	WG	M	2969		1	5100000	NC	H	53	WG	H	52		1	115720000	NC	H	53	WG	H	1276		1	134000000	NC	H	53	WG	H	46
			1	237360000	NC	H	54	WG	H	53		1	112320000	NC	H	54	WG	H	53		1	83000000	NC	H	54	WG	H	50		1	189300000	NC	H	54	WG	H	47
			1	86940000	NC	H	55	WG	H	54		1	258020000	NC	H	55	WG	H	54		1	193900000	NC	H	55	WG	H	51		1	145400000	NC	H	55	WG	H	48
			1	45320000	NC	H	56	WG	H	55		1	45320000	NC	H	56	WG	H	56		1	50000000	NC	H	56	WG	H	52		1	149600000	NC	H	56	WG	H	2657
			1	83960000	NC	H	57	WG	H	56		1	200740000	NC	H	57	WG	H	57		1	179420000	NC	H	57	WG	H	53		1	103900000	NC	H	57	WG	H	49
			1	189080000	NC	H	58	WG	H	57		1	215680000	NC	H	58	WG	H	2020		1	200800000	NC	H	58	WG	H	54		1	126080000	NC	H	58	WG	H	50
			1	116640000	NC	H	59	WG	H	58		1	87340000	NC	H	59	WG	H	58		1	10440000	NC	H	59	WG	H	56		1	238340000	NC	H	59	WG	H	51
			1	229660000	NC	H	60	WG	H	59		1	200580000	NC	H	60	WG	H	59		1	53080000	NC	H	60	WG	H	57		1	37240000	NC	H	60	WG	H	52
			1	228640000	NC	H	61	WG	H	1576		1	100000000	NC	H	61	WG	H	60		1	65820000	NC	H	61	WG	H	58		1	153980000	NC	H	61	WG	H	1387
			1	5100000	NC	H	62	WG	H	60		1	189580000	NC	H	62	WG	H	61		1	64480000	NC	H	62	WG	H	1277		1	49960000	NC	H	62	WG	H	53
			1	65820000	NC	H	63	WG	H	61		1	189100000	NC	H	63	WG	H	62		1	136100000	NC	H	63	WG	H	59		1	157820000	NC	H	63	WG	H	1388
			1	144020000	NC	H	64	WG	H	62		1	126080000	NC	H	64	WG	H	63		1	87340000	NC	H	64	WG	H	60		1	191140000	NC	H	64	WG	H	54
			1	97340000	NC	H	65	WG	H	63		1	196280000	NC	H	65	WG	H	64		1	207060000	NC	H	65	WG	H	61		1	111680000	NC	H	65	WG	H	55
			1	19600000	NC	H	66	WG	H	64		1	110140000	NC	H	66	WG	H	65		1	83140000	NC	H	66	WG	H	1808		1	144020000	NC	H	66	WG	H	56
			1	220980000	NC	H	67	WG	H	65		1	136100000	NC	H	67	WG	H	66		1	216080000	NC	H	67	WG	H	1954		1	115720000	NC	H	67	WG	H	57
			1	215680000	NC	H	68	WG	H	66		1	136480000	NC	H	68	WG	H	1458		1	189080000	NC	H	68	WG	H	62		1	53080000	NC	H	68	WG	H	58
			1	111680000	NC	H	69	WG	H	67		1	116620000	NC	H	69	WG	H	67		1	44140000	NC	H	69	WG	H	63		1	169940000	NC	H	69	WG	H	59
			1	42920000	NC	H	70	WG	H	1748		1	64480000	NC	H	70	WG	H	1459		1	66560000	NC	H	70	WG	H	64		1	65820000	NC	H	70	WG	H	60
			1	116440000	NC	H	71	WG	H	68		1	134540000	NC	H	71	WG	H	68		1	49880000	NC	H	71	WG	H	65		1	194660000	NC	H	71	WG	H	61
			1	4240000	NC	H	72	WG	H	1295		1	73120000	NC	H	72	WG	H	69		1	33780000	NC	H	72	WG	H	1955		1	103620000	NC	H	72	WG	H	62
			1	63600000	NC	H	73	WG	H	69		1	207060000	NC	H	73	WG	H	70		1	220980000	NC	H	73	WG	H	66		1	240060000	NC	H	73	WG	H	63
			1	50960000	NC	H	74	WG	H	70		1	39820000	NC	H	74	WG	H	71		1	240560000	NC	H	74	WG	H	1278		1	186560000	NC	H	74	WG	H	64
			1	103900000	NC	H	75	WG	H	71		1	141280000	NC	H	75	WG	H	72		1	123480000	NC	H	75	WG	H	67		1	58560000	NC	H	75	WG	H	65
			1	11560000	NC	H	76	WG	H	2117		1	111680000	NC	H	76	WG	H	73		1	203340000	NC	H	76	WG	H	68		1	63580000	NC	H	76	WG	H	66
			1	200640000	NC	H	77	WG	H	72		1	65960000	NC	H	77	WG	H	74		1	35840000	NC	H	77	WG	H	1586		1	179380000	NC	H	77	WG	H	67
			1	237780000	NC	H	78	WG	H	73		1	103620000	NC	H	78	WG	H	75		1	225640000	NC	H	78	WG	H	69		1	136480000	NC	H	78	WG	H	68
			1	224880000	NC	H	79	WG	H	74		1	44140000	NC	H	79	WG	H	76		1	86940000	NC	H	79	WG	H	70		1	218980000	NC	H	79	WG	H	69
			1	188240000	NC	H	80	WG	H	75		1	203340000	NC	H	80	WG	H	77		1	63580000	NC	H	80	WG	H	71		1	189080000	NC	H	80	WG	H	70
			1	96800000	NC	H	81	WG	H	76		1	50940000	NC	H	81	WG	H	78		1	73120000	NC	H	81	WG	H	72		1	194780000	NC	H	81	WG	H	71
			1	190780000	NC	H	82	WG	H	77		1	220980000	NC	H	82	WG	H	79		1	141280000	NC	H	82	WG	H	73		1	149880000	NC	H	82	WG	H	72
			1	207080000	NC	H	83	WG	H	78		1	185840000	NC	H	83	WG	H	80		1	116640000	NC	H	83	WG	H	74		1	83140000	NC	H	83	WG	H	2060
			1	118960000	NC	H	84	WG	H	79		1	83000000	NC	H	84	WG	H	81		1	144920000	NC	H	84	WG	H	75		1	44400000	NC	H	84	WG	H	73
			1	193900000	NC	H	85	WG	H	80		1	208020000	NC	H	85	WG	H	1460		1	136480000	NC	H	85	WG	H	76		1	116440000	NC	H	85	WG	H	74
			1	54700000	NC	H	86	WG	H	81		1	193900000	NC	H	86	WG	H	82		1	95500000	NC	H	86	WG	M	2877		1	2640000	NC	H	86	WG	H	75
			1	222140000	NC	H	87	WG	H	1297		1	224880000	NC	H	87	WG	H	83		1	257100000	NC	H	87	WG	H	77		1	225640000	NC	H	87	WG	H	76
			1	134240000	NC	H	88	WG	H	1298		1	44400000	NC	H	88	WG	H	84		1	111680000	NC	H	88	WG	H	78		1	224880000	NC	H	88	WG	H	77
			1	44400000	NC	H	89	WG	H	82		1	96800000	NC	H	89	WG	H	85		1	116440000	NC	H	89	WG	H	79		1	200820000	NC	H	89	WG	H	78
			1	39820000	NC	H	90	WG	H	83		1	53460000	NC	H	90	WG	H	86		1	50940000	NC	H	90	WG	H	1279		1	39820000	NC	H	90	WG	H	79
			1	44140000	NC	H	91	WG	H	84		1	41000000	NC	H	91	WG	H	87		1	45320000	NC	H	91	WG	H	80		1	5440000	NC	H	91	WG	M	3254
			1	18520000	NC	H	92	WG	H	85		1	144920000	NC	H	92	WG	H	88		1	190780000	NC	H	92	WG	H	81		1	123480000	NC	H	92	WG	H	80
			1	71500000	NC	H	93	WG	H	86		1	66560000	NC	H	93	WG	H	89		1	50500000	NC	H	93	WG	H	82		1	86940000	NC	H	93	WG	H	1391
			1	200800000	NC	H	94	WG	H	87		1	237360000	NC	H	94	WG	H	1461		1	103620000	NC	H	94	WG	H	83		1	100000000	NC	H	94	WG	H	81
			1	65960000	NC	H	95	WG	H	1299		1	50500000	NC	H	95	WG	H	90		1	189580000	NC	H	95	WG	H	84		1	188240000	NC	H	95	WG	H	82
			1	96440000	NC	H	96	WG	H	88		1	231160000	NC	H	96	WG	H	91		1	195960000	NC	H	96	WG	H	85		1	87340000	NC	H	96	WG	H	83
			1	55520000	NC	H	97	WG	H	89		1	115720000	NC	H	97	WG	H	92		1	188240000	NC	H	97	WG	H	86		1	194900000	NC	H	97	WG	H	84
			1	36940000	NC	H	98	WG	H	2118		1	55520000	NC	H	98	WG	H	93		1	161240000	NC	H	98	WG	H	2219		1	43140000	NC	H	98	WG	H	85
			1	189580000	NC	H	99	WG	H	91		1	83160000	NC	H	99	WG	H	1462		1	43740000	NC	H	99	WG	H	87		1	145080000	NC	H	99	WG	H	1698
			1	37240000	NC	H	100	WG	H	92		1	37980000	NC	H	100	WG	H	94		1	17680000	NC	H	100	WG	H	1587		1	196000000	NC	H	100	WG	H	86
			1	103620000	NC	H	101	WG	H	93		1	97340000	NC	H	101	WG	H	95		1	134540000	NC	H	101	WG	H	88		1	144920000	NC	H	101	WG	H	87
			1	185880000	NC	H	102	WG	H	94		1	188240000	NC	H	102	WG	H	96		1	100000000	NC	H	102	WG	H	1588		1	73120000	NC	H	102	WG	H	88
			1	240560000	NC	H	103	WG	H	95		1	44880000	NC	H	103	WG	H	97		1	96800000	NC	H	103	WG	H	89		1	187280000	NC	H	103	WG	H	1392
			1	136480000	NC	H	104	WG	H	96		1	18540000	NC	H	104	WG	H	98		1	205700000	NC	H	104	WG	H	90		1	136080000	NC	H	104	WG	H	1393
			1	214420000	NC	H	105	WG	H	2120		1	133300000	NC	H	105	WG	H	99		1	194780000	NC	H	105	WG	H	1958		1	193900000	NC	H	105	WG	H	90
			1	141280000	NC	H	106	WG	H	97		1	145180000	NC	H	106	WG	H	100		1	224880000	NC	H	106	WG	H	91		1	116640000	NC	H	106	WG	H	91
			1	260500000	NC	H	107	WG	H	98		1	43140000	NC	H	107	WG	H	1464		1	71120000	NC	H	107	WG	H	92		1	44140000	NC	H	107	WG	H	92
			1	243240000	NC	H	108	WG	H	99		1	250820000	NC	H	108	WG	H	101		1	14240000	NC	H	108	WG	H	1281		1	234380000	NC	H	108	WG	H	93
			1	207380000	NC	H	109	WG	H	1750		1	118960000	NC	H	109	WG	H	102		1	194900000	NC	H	109	WG	H	93		1	37980000	NC	H	109	WG	H	94
			1	87340000	NC	H	110	WG	H	100		1	75840000	NC	H	110	WG	H	104		1	187200000	NC	H	110	WG	H	94		1	228240000	NC	H	110	WG	H	95
			1	100000000	NC	H	111	WG	H	101		1	30000000	NC	H	111	WG	H	105		1	41020000	NC	H	111	WG	H	95		1	207080000	NC	H	111	WG	H	1394
			1	115720000	NC	H	112	WG	H	102		1	194900000	NC	H	112	WG	H	106		1	97340000	NC	H	112	WG	H	96		1	239260000	NC	H	112	WG	H	2061
			1	43700000	NC	H	113	WG	H	103		1	207380000	NC	H	113	WG	H	2382		1	18540000	NC	H	113	WG	H	97		1	208020000	NC	H	113	WG	H	96
			1	257100000	NC	H	114	WG	H	104		1	51520000	NC	H	114	WG	H	107		1	235760000	NC	H	114	WG	H	98		1	11560000	NC	H	114	WG	H	1699
			1	134540000	NC	H	115	WG	H	105		1	37260000	NC	H	115	WG	H	108		1	145180000	NC	H	115	WG	H	99		1	66520000	NC	H	115	WG	H	97
			1	123100000	NC	H	116	WG	H	2495		1	96420000	NC	H	116	WG	H	2169		1	13640000	NC	H	116	WG	H	100		1	203340000	NC	H	116	WG	H	98
			1	144940000	NC	H	117	WG	H	106		1	71560000	NC	H	117	WG	H	109		1	39820000	NC	H	117	WG	H	101		1	40080000	NC	H	117	WG	H	2546
			1	71120000	NC	H	118	WG	H	107		1	54700000	NC	H	118	WG	H	110		1	260440000	NC	H	118	WG	H	102		1	219840000	NC	H	118	WG	H	1395
			1	75840000	NC	H	119	WG	H	108		1	187200000	NC	H	119	WG	H	111		1	243240000	NC	H	119	WG	H	103		1	124060000	NC	H	119	WG	H	99
			1	219840000	NC	H	120	WG	H	109		1	30900000	NC	H	120	WG	H	1465		1	36920000	NC	H	120	WG	H	104		1	52420000	NC	H	120	WG	H	2209
			1	217360000	NC	H	121	WG	H	110		1	257080000	NC	H	121	WG	H	113		1	225300000	NC	H	121	WG	H	105		1	4240000	NC	H	121	WG	H	100
			1	51520000	NC	H	122	WG	H	111		1	222960000	NC	H	122	WG	H	114		1	94280000	NC	H	122	WG	H	106		1	240560000	NC	H	122	WG	H	101
			1	228020000	NC	H	123	WG	H	112		1	52860000	NC	H	123	WG	H	1466		1	44960000	NC	H	123	WG	H	107		1	41020000	NC	H	123	WG	H	102
			1	66560000	NC	H	124	WG	H	113		1	52420000	NC	H	124	WG	H	2021		1	53460000	NC	H	124	WG	H	108		1	243240000	NC	H	124	WG	H	1700
			1	73120000	NC	H	125	WG	H	114		1	27620000	NC	H	125	WG	H	2584		1	139920000	NC	H	125	WG	H	109		1	228780000	NC	H	125	WG	H	103
			1	83000000	NC	H	126	WG	H	115		1	225840000	NC	H	126	WG	H	1806		1	209360000	NC	H	126	WG	H	110		1	260440000	NC	H	126	WG	H	1397
			1	58560000	NC	H	127	WG	H	116		1	260440000	NC	H	127	WG	H	118		1	65960000	NC	H	127	WG	H	111		1	216060000	NC	H	127	WG	H	1398
			1	222960000	NC	H	128	WG	H	117		1	42900000	NC	H	128	WG	H	2386		1	229660000	NC	H	128	WG	H	1282		1	220980000	NC	H	128	WG	H	104
			1	32640000	NC	H	129	WG	H	118		1	209360000	NC	H	129	WG	H	1467		1	222960000	NC	H	129	WG	H	112		1	55520000	NC	H	129	WG	H	105
			1	194900000	NC	H	130	WG	H	119		1	43740000	NC	H	130	WG	H	119		1	159840000	NC	H	130	WG	H	1283		1	26220000	NC	H	130	WG	H	1888
			1	94320000	NC	H	131	WG	H	120		1	81740000	NC	H	131	WG	H	120		1	37280000	NC	H	131	WG	H	1284		1	134560000	NC	H	131	WG	H	106
			1	208040000	NC	H	132	WG	H	121		1	203800000	NC	H	132	WG	H	121		1	133300000	NC	H	132	WG	H	113		1	18540000	NC	H	132	WG	H	107
			1	66220000	NC	H	133	WG	H	122		1	190760000	NC	H	133	WG	H	122		1	228240000	NC	H	133	WG	H	1591		1	53460000	NC	H	133	WG	H	108
			1	11440000	NC	H	134	WG	H	123		1	71120000	NC	H	134	WG	H	123		1	55520000	NC	H	134	WG	H	114		1	141280000	NC	H	134	WG	H	109
			1	53460000	NC	H	135	WG	H	124		1	235760000	NC	H	135	WG	H	125		1	231160000	NC	H	135	WG	H	1592		1	45320000	NC	H	135	WG	H	110
			1	235760000	NC	H	136	WG	H	125		1	225300000	NC	H	136	WG	H	126		1	37980000	NC	H	136	WG	H	115		1	36960000	NC	H	136	WG	H	111
			1	83160000	NC	H	137	WG	H	126		1	139900000	NC	H	137	WG	H	127		1	51520000	NC	H	137	WG	H	116		1	83000000	NC	H	137	WG	H	112
			1	152620000	NC	H	138	WG	H	1752		1	243240000	NC	H	138	WG	H	128		1	208020000	NC	H	138	WG	H	117		1	43680000	NC	H	138	WG	H	113
			1	133300000	NC	H	139	WG	H	127		1	152600000	NC	H	139	WG	H	1808		1	86620000	NC	H	139	WG	H	118		1	96720000	NC	H	139	WG	H	114
			1	123500000	NC	H	140	WG	H	128		1	147420000	NC	H	140	WG	H	2388		1	54700000	NC	H	140	WG	H	119		1	239740000	NC	H	140	WG	H	115
			1	158160000	NC	H	141	WG	H	129		1	72840000	NC	H	141	WG	H	129		1	136240000	NC	H	141	WG	H	120		1	51520000	NC	H	141	WG	H	116
			1	17880000	NC	H	142	WG	H	130		1	219880000	NC	H	142	WG	H	130		1	52860000	NC	H	142	WG	H	121		1	97340000	NC	H	142	WG	H	117
			1	27820000	NC	H	143	WG	H	2423		1	146280000	NC	H	143	WG	H	2023		1	126060000	NC	H	143	WG	H	122		1	95500000	NC	H	143	WG	H	2210
			1	146280000	NC	H	144	WG	H	131		1	123500000	NC	H	144	WG	H	133		1	152600000	NC	H	144	WG	H	2333		1	50960000	NC	H	144	WG	H	118
			1	90000000	NC	H	145	WG	H	132		1	99820000	NC	H	145	WG	H	134		1	71500000	NC	H	145	WG	H	123		1	17700000	NC	H	145	WG	H	119
			1	222380000	NC	H	146	WG	H	133		1	216060000	NC	H	146	WG	H	2487		1	90000000	NC	H	146	WG	H	124		1	120860000	NC	H	146	WG	H	120
			1	104640000	NC	H	147	WG	H	135		1	17680000	NC	H	147	WG	H	1468		1	112300000	NC	H	147	WG	H	125		1	222960000	NC	H	147	WG	H	121
			1	256540000	NC	H	148	WG	H	136		1	217380000	NC	H	148	WG	H	137		1	72860000	NC	H	148	WG	H	126		1	222560000	NC	H	148	WG	H	2741
			1	209360000	NC	H	149	WG	H	137		1	240520000	NC	H	149	WG	H	138		1	228020000	NC	H	149	WG	H	2109		1	238840000	NC	H	149	WG	H	122
			1	27620000	NC	H	150	WG	H	2424		1	66220000	NC	H	150	WG	H	139		1	118880000	NC	H	150	WG	H	127		1	149040000	NC	H	150	WG	H	2438
			1	13640000	NC	H	151	WG	H	138		1	27820000	NC	H	151	WG	H	2675		1	120860000	NC	H	151	WG	H	128		1	118960000	NC	H	151	WG	H	123
			1	241040000	NC	H	152	WG	H	139		1	49860000	NC	H	152	WG	H	140		1	240080000	NC	H	152	WG	H	1960		1	152600000	NC	H	152	WG	H	1702
			1	39940000	NC	H	153	WG	M	3513		1	228020000	NC	H	153	WG	H	1469		1	56820000	NC	H	153	WG	H	129		1	225300000	NC	H	153	WG	H	124
			1	81700000	NC	H	154	WG	H	140		1	89980000	NC	H	154	WG	H	141		1	222400000	NC	H	154	WG	H	130		1	95360000	NC	H	154	WG	H	1889
			1	100380000	NC	H	155	WG	H	141		1	36680000	NC	H	155	WG	H	1812		1	70980000	NC	H	155	WG	H	131		1	94320000	NC	H	155	WG	H	125
			1	64200000	NC	H	156	WG	H	142		1	215520000	NC	H	156	WG	H	2024		1	99820000	NC	H	156	WG	H	132		1	235780000	NC	H	156	WG	H	126
			1	231160000	NC	H	157	WG	H	143		1	32640000	NC	H	157	WG	H	142		1	158080000	NC	H	157	WG	H	2425		1	72840000	NC	H	157	WG	H	127
			1	225300000	NC	H	158	WG	H	144		1	70980000	NC	H	158	WG	H	143		1	250780000	NC	H	158	WG	H	1286		1	205720000	NC	H	158	WG	H	1399
			1	44880000	NC	H	159	WG	H	145		1	13640000	NC	H	159	WG	H	144		1	152480000	NC	H	159	WG	H	133		1	250820000	NC	H	159	WG	H	1890
			1	152500000	NC	H	160	WG	H	146		1	26220000	NC	H	160	WG	H	1470		1	217360000	NC	H	160	WG	H	134		1	34680000	NC	H	160	WG	H	128
			1	238860000	NC	H	161	WG	H	1300		1	90880000	NC	H	161	WG	H	145		1	54380000	NC	H	161	WG	H	2512		1	71500000	NC	H	161	WG	H	129
			1	20360000	NC	H	162	WG	H	1580		1	136280000	NC	H	162	WG	H	146		1	30900000	NC	H	162	WG	H	1962		1	190780000	NC	H	162	WG	H	130
			1	120780000	NC	H	163	WG	H	147		1	95360000	NC	H	163	WG	H	2585		1	146360000	NC	H	163	WG	H	1287		1	96420000	NC	H	163	WG	H	1891
			1	136240000	NC	H	164	WG	H	148		1	42500000	NC	H	164	WG	H	147		1	147420000	NC	H	164	WG	H	1595		1	136240000	NC	H	164	WG	H	131
			1	225160000	NC	H	165	WG	H	2218		1	242200000	NC	H	165	WG	H	149		1	35660000	NC	H	165	WG	H	2336		1	42920000	NC	H	165	WG	H	132
			1	218640000	NC	H	166	WG	H	1301		1	56820000	NC	H	166	WG	H	150		1	42500000	NC	H	166	WG	H	135		1	20320000	NC	H	166	WG	H	2548
			1	215040000	NC	H	167	WG	H	1581		1	116420000	NC	H	167	WG	H	151		1	115580000	NC	H	167	WG	H	1597		1	116220000	NC	H	167	WG	H	2324
			1	52860000	NC	H	168	WG	H	1302		1	120860000	NC	H	168	WG	H	152		1	219880000	NC	H	168	WG	H	136		1	33120000	NC	H	168	WG	H	2211
			1	122900000	NC	H	169	WG	M	2919		1	96080000	NC	H	169	WG	M	3027		1	189460000	NC	H	169	WG	H	1288		1	44840000	NC	H	169	WG	H	134
			1	10820000	NC	H	170	WG	H	1303		1	135620000	NC	H	170	WG	H	153		1	6680000	NC	H	170	WG	H	137		1	161440000	NC	H	170	WG	H	2063
			1	205700000	NC	H	171	WG	H	149		1	63740000	NC	H	171	WG	H	154		1	135560000	NC	H	171	WG	H	138		1	39940000	NC	H	171	WG	H	2441
			1	187200000	NC	H	172	WG	H	150		1	45000000	NC	H	172	WG	H	2170		1	30000000	NC	H	172	WG	H	139		1	229660000	NC	H	172	WG	H	1401
			1	116220000	NC	H	173	WG	H	151		1	232620000	NC	H	173	WG	H	155		1	51240000	NC	H	173	WG	H	1289		1	51240000	NC	H	173	WG	H	135
			1	53220000	NC	H	174	WG	H	1304		1	250560000	NC	H	174	WG	H	156		1	66220000	NC	H	174	WG	H	140		1	119700000	NC	H	174	WG	H	2658
			1	215540000	NC	H	175	WG	H	152		1	228260000	NC	H	175	WG	H	2025		1	81660000	NC	H	175	WG	H	141		1	104580000	NC	H	175	WG	H	1402
			1	187760000	NC	H	176	WG	H	1583		1	228780000	NC	H	176	WG	H	158		1	242200000	NC	H	176	WG	H	142		1	18780000	NC	H	176	WG	H	2659
			1	242200000	NC	H	177	WG	H	153		1	115580000	NC	H	177	WG	H	159		1	228780000	NC	H	177	WG	H	143		1	159620000	NC	H	177	WG	M	3804
			1	51260000	NC	H	178	WG	H	154		1	51280000	NC	H	178	WG	H	1474		1	84560000	NC	H	178	WG	H	1812		1	231220000	NC	H	178	WG	H	136
			1	72840000	NC	H	179	WG	H	155		1	116220000	NC	H	179	WG	H	160		1	215060000	NC	H	179	WG	H	144		1	256040000	NC	H	179	WG	H	1403
			1	92060000	NC	H	180	WG	H	156		1	258160000	NC	H	180	WG	H	161		1	256960000	NC	H	180	WG	H	2670		1	13640000	NC	H	180	WG	H	1704
			1	54380000	NC	H	181	WG	H	1754		1	76420000	NC	H	181	WG	H	2389		1	241040000	NC	H	181	WG	H	1813		1	217360000	NC	H	181	WG	H	138
			1	37600000	NC	H	182	WG	H	1878		1	67280000	NC	H	182	WG	H	1476		1	44840000	NC	H	182	WG	H	145		1	99820000	NC	H	182	WG	H	139
			1	35260000	NC	H	183	WG	H	157		1	100360000	NC	H	183	WG	H	162		1	30780000	NC	H	183	WG	H	1598		1	161240000	NC	H	183	WG	H	2549
			1	49860000	NC	H	184	WG	H	158		1	104580000	NC	H	184	WG	H	164		1	63740000	NC	H	184	WG	H	1290		1	226320000	NC	H	184	WG	H	140
			1	137220000	NC	H	185	WG	H	1755		1	66680000	NC	H	185	WG	H	2680		1	67260000	NC	H	185	WG	H	146		1	149760000	NC	H	185	WG	M	2960
			1	26220000	NC	H	186	WG	H	1305		1	222400000	NC	H	186	WG	H	1477		1	182860000	NC	H	186	WG	H	1963		1	147420000	NC	H	186	WG	H	1705
			1	132560000	NC	H	187	WG	M	3305		1	241040000	NC	H	187	WG	H	1814		1	104580000	NC	H	187	WG	H	2111		1	217540000	NC	H	187	WG	H	141
			1	90880000	NC	H	188	WG	H	1306		1	110700000	NC	H	188	WG	H	165		1	20360000	NC	H	188	WG	H	2112		1	234240000	NC	H	188	WG	H	142
			1	225980000	NC	H	189	WG	H	160		1	86460000	NC	H	189	WG	H	166		1	86180000	NC	H	189	WG	H	1599		1	13860000	NC	H	189	WG	H	1706
			1	45000000	NC	H	190	WG	H	2219		1	86180000	NC	H	190	WG	H	168		1	37540000	NC	H	190	WG	H	1291		1	221260000	NC	H	190	WG	M	2961
			1	42500000	NC	H	191	WG	H	161		1	19860000	NC	H	191	WG	H	169		1	226320000	NC	H	191	WG	H	1292		1	37660000	NC	H	191	WG	H	2064
			1	110180000	NC	H	192	WG	H	1307		1	190880000	NC	H	192	WG	H	1480		1	116080000	NC	H	192	WG	H	147		1	66220000	NC	H	192	WG	H	144
			1	159620000	NC	H	193	WG	L	4288		1	64200000	NC	H	193	WG	H	1482		1	110700000	NC	H	193	WG	H	148		1	242180000	NC	H	193	WG	H	145
			1	4420000	NC	H	194	WG	H	2582		1	37620000	NC	H	194	WG	H	1816		1	83280000	NC	H	194	WG	H	1294		1	146280000	NC	H	194	WG	H	147
			1	36680000	NC	H	195	WG	H	1879		1	207800000	NC	H	195	WG	H	1483		1	100340000	NC	H	195	WG	H	150		1	247500000	NC	H	195	WG	H	1405
			1	86020000	NC	H	196	WG	H	1586		1	240120000	NC	H	196	WG	H	170		1	250560000	NC	H	196	WG	H	151		1	215520000	NC	H	196	WG	H	1707
			1	256100000	NC	H	197	WG	H	2312		1	63920000	NC	H	197	WG	H	171		1	258160000	NC	H	197	WG	H	152		1	106480000	NC	H	197	WG	H	148
			1	19940000	NC	H	198	WG	H	2583		1	36080000	NC	H	198	WG	H	1818		1	187760000	NC	H	198	WG	H	153		1	209360000	NC	H	198	WG	H	1708
			1	120900000	NC	H	199	WG	H	162		1	53320000	NC	H	199	WG	H	172		1	110200000	NC	H	199	WG	H	154		1	100380000	NC	H	199	WG	H	149
			1	100800000	NC	H	200	WG	H	163		1	20360000	NC	H	200	WG	H	2171		1	34620000	NC	H	200	WG	H	155		1	42500000	NC	H	200	WG	H	150
			1	28840000	NC	H	201	WG	H	2221		1	217620000	NC	H	201	WG	H	174		1	161440000	NC	H	201	WG	H	1296		1	221760000	NC	H	201	WG	H	151
			1	120180000	NC	H	202	WG	H	164		1	215060000	NC	H	202	WG	H	175		1	44420000	NC	H	202	WG	H	156		1	35660000	NC	H	202	WG	H	1893
			1	148240000	NC	H	203	WG	H	1881		1	207540000	NC	H	203	WG	H	176		1	95360000	NC	H	203	WG	H	2513		1	116080000	NC	H	203	WG	H	152
			1	141840000	NC	H	204	WG	H	165		1	26020000	NC	H	204	WG	H	1487		1	225920000	NC	H	204	WG	H	157		1	203820000	NC	H	204	WG	H	155
			1	84540000	NC	H	205	WG	H	2428		1	255800000	NC	H	205	WG	H	2273		1	35280000	NC	H	205	WG	H	158		1	81700000	NC	H	205	WG	H	156
			1	223260000	NC	H	206	WG	H	166		1	106420000	NC	H	206	WG	H	1488		1	234400000	NC	H	206	WG	H	2602		1	10620000	NC	H	206	WG	H	1406
			1	36820000	NC	H	207	WG	H	1757		1	35260000	NC	H	207	WG	H	178		1	134160000	NC	H	207	WG	H	1814		1	67420000	NC	H	207	WG	H	157
			1	116080000	NC	H	208	WG	H	167		1	85980000	NC	H	208	WG	H	1490		1	33120000	NC	H	208	WG	H	160		1	120220000	NC	H	208	WG	H	158
			1	63740000	NC	H	209	WG	H	1310		1	255960000	NC	H	209	WG	H	1820		1	120220000	NC	H	209	WG	H	161		1	228020000	NC	H	209	WG	H	2442
			1	106400000	NC	H	210	WG	H	1758		1	120220000	NC	H	210	WG	H	180		1	207540000	NC	H	210	WG	H	162		1	96840000	NC	H	210	WG	H	159
			1	141720000	NC	H	211	WG	H	168		1	256860000	NC	H	211	WG	H	1492		1	135720000	NC	H	211	WG	H	2113		1	222400000	NC	H	211	WG	H	160
			1	35660000	NC	H	212	WG	H	2122		1	116080000	NC	H	212	WG	H	182		1	53320000	NC	H	212	WG	H	163		1	125960000	NC	H	212	WG	H	161
			1	26000000	NC	H	213	WG	H	169		1	56320000	NC	H	213	WG	H	183		1	86460000	NC	H	213	WG	H	164		1	223340000	NC	H	213	WG	H	163
			1	33220000	NC	H	214	WG	H	170		1	247740000	NC	H	214	WG	H	1494		1	221760000	NC	H	214	WG	M	2808		1	141440000	NC	H	214	WG	H	2325
			1	226320000	NC	H	215	WG	H	171		1	23960000	NC	H	215	WG	H	184		1	3040000	NC	H	215	WG	H	2115		1	189460000	NC	H	215	WG	H	164
			1	205560000	NC	H	216	WG	H	172		1	225980000	NC	H	216	WG	H	186		1	90880000	NC	H	216	WG	H	165		1	90060000	NC	H	216	WG	H	165
			1	63880000	NC	H	217	WG	H	1313		1	44520000	NC	H	217	WG	H	187		1	239080000	NC	H	217	WG	H	1600		1	20520000	NC	H	217	WG	H	1407
			1	221920000	NC	H	218	WG	H	173		1	135460000	NC	H	218	WG	H	188		1	255800000	NC	H	218	WG	H	2671		1	247740000	NC	H	218	WG	H	2215
			1	115480000	NC	H	219	WG	H	174		1	223340000	NC	H	219	WG	H	190		1	100900000	NC	H	219	WG	H	166		1	56860000	NC	H	219	WG	H	166
			1	218440000	NC	H	220	WG	H	1314		1	31100000	NC	H	220	WG	H	191		1	106480000	NC	H	220	WG	H	1815		1	45140000	NC	H	220	WG	H	1710
			1	222700000	NC	H	221	WG	H	1760		1	241160000	NC	H	221	WG	H	192		1	205920000	NC	H	221	WG	H	2119		1	44980000	NC	H	221	WG	H	167
			1	255800000	NC	H	222	WG	H	2125		1	18360000	NC	H	222	WG	H	193		1	36080000	NC	H	222	WG	H	1300		1	158040000	NC	H	222	WG	H	168
			1	239060000	NC	H	223	WG	H	1315		1	152720000	NC	H	223	WG	H	1823		1	152720000	NC	H	223	WG	H	167		1	239080000	NC	H	223	WG	H	169
			1	30780000	NC	H	224	WG	H	1316		1	36820000	NC	H	224	WG	H	1825		1	232600000	NC	H	224	WG	H	1965		1	35240000	NC	H	224	WG	H	170
			1	75980000	NC	H	225	WG	H	2501		1	33080000	NC	H	225	WG	H	195		1	223320000	NC	H	225	WG	H	168		1	96040000	NC	H	225	WG	H	2553
			1	134420000	NC	H	226	WG	H	177		1	99500000	NC	H	226	WG	H	1498		1	86040000	NC	H	226	WG	H	1302		1	63740000	NC	H	226	WG	H	172
			1	12400000	NC	H	227	WG	H	2223		1	134420000	NC	H	227	WG	H	196		1	18280000	NC	H	227	WG	H	1303		1	187820000	NC	H	227	WG	H	173
			1	235000000	NC	H	228	WG	H	1318		1	91940000	NC	H	228	WG	H	2175		1	64080000	NC	H	228	WG	H	169		1	135420000	NC	H	228	WG	H	1711
			1	240240000	NC	H	229	WG	H	1319		1	100900000	NC	H	229	WG	H	197		1	32680000	NC	H	229	WG	H	170		1	28840000	NC	H	229	WG	H	1409
			1	136940000	NC	H	230	WG	H	1590		1	100240000	NC	H	230	WG	H	1499		1	234240000	NC	H	230	WG	H	1966		1	218180000	NC	H	230	WG	H	174
			1	225860000	NC	H	231	WG	H	178		1	96260000	NC	H	231	WG	H	2176		1	215180000	NC	H	231	WG	H	2120		1	56340000	NC	H	231	WG	H	1410
			1	67380000	NC	H	232	WG	H	179		1	34480000	NC	H	232	WG	H	2398		1	95200000	NC	H	232	WG	H	172		1	205860000	NC	H	232	WG	H	176
			1	24020000	NC	H	233	WG	H	1762		1	147160000	NC	H	233	WG	H	2495		1	217680000	NC	H	233	WG	H	2674		1	50080000	NC	H	233	WG	H	177
			1	232620000	NC	H	234	WG	H	1765		1	64040000	NC	H	234	WG	H	2850		1	137200000	NC	H	234	WG	H	2675		1	225980000	NC	H	234	WG	H	178
			1	202040000	NC	H	235	WG	H	2224		1	52540000	NC	H	235	WG	H	1500		1	221940000	NC	H	235	WG	H	1968		1	63940000	NC	H	235	WG	H	180
			1	187640000	NC	H	236	WG	H	2723		1	91820000	NC	H	236	WG	H	2756		1	56340000	NC	H	236	WG	H	173		1	202480000	NC	H	236	WG	H	1411
			1	217620000	NC	H	237	WG	H	1321		1	232220000	NC	H	237	WG	H	199		1	247740000	NC	H	237	WG	H	1305		1	219960000	NC	H	237	WG	H	181
			1	94460000	NC	H	238	WG	H	1766		1	18960000	NC	H	238	WG	H	200		1	96260000	NC	H	238	WG	H	2338		1	141720000	NC	H	238	WG	H	182
			1	54240000	NC	H	239	WG	H	1322		1	24120000	NC	H	239	WG	H	2592		1	148700000	NC	H	239	WG	H	1306		1	215180000	NC	H	239	WG	H	1412
			1	215180000	NC	H	240	WG	H	1592		1	53200000	NC	H	240	WG	H	202		1	141640000	NC	H	240	WG	H	1602		1	235660000	NC	H	240	WG	H	1414
			1	234620000	NC	H	241	WG	H	180		1	157980000	NC	H	241	WG	H	1502		1	205560000	NC	H	241	WG	H	174		1	258160000	NC	H	241	WG	H	183
			1	256660000	NC	H	242	WG	M	3462		1	45120000	NC	H	242	WG	H	2180		1	99460000	NC	H	242	WG	H	175		1	250620000	NC	H	242	WG	H	184
			1	229800000	NC	H	243	WG	H	1767		1	241420000	NC	H	243	WG	H	204		1	40640000	NC	H	243	WG	H	2606		1	40900000	NC	H	243	WG	H	1895
			1	30300000	NC	H	244	WG	H	1594		1	51140000	NC	H	244	WG	H	1505		1	183300000	NC	H	244	WG	H	1603		1	133460000	NC	H	244	WG	H	1415
			1	158040000	NC	H	245	WG	H	1883		1	71440000	NC	H	245	WG	H	205		1	14480000	NC	H	245	WG	H	1308		1	232700000	NC	H	245	WG	H	185
			1	84680000	NC	H	246	WG	H	1324		1	106540000	NC	H	246	WG	H	1507		1	202480000	NC	H	246	WG	H	1309		1	37540000	NC	H	246	WG	H	186
			1	34480000	NC	H	247	WG	H	2586		1	146400000	NC	H	247	WG	H	206		1	217540000	NC	H	247	WG	H	1310		1	19860000	NC	H	247	WG	H	187
			1	219960000	NC	H	248	WG	H	181		1	147300000	NC	H	248	WG	H	207		1	234120000	NC	H	248	WG	H	1604		1	23760000	NC	H	248	WG	H	2068
			1	255960000	NC	H	249	WG	H	1768		1	256660000	NC	H	249	WG	H	209		1	134420000	NC	H	249	WG	H	176		1	40500000	NC	H	249	WG	H	1896
			1	95960000	NC	H	250	WG	M	3516		1	54280000	NC	H	250	WG	H	210		1	231280000	NC	H	250	WG	H	1311		1	18360000	NC	H	250	WG	H	188
			1	85880000	NC	H	251	WG	H	182		1	64360000	NC	H	251	WG	H	1508		1	67380000	NC	H	251	WG	H	177		1	100760000	NC	H	251	WG	H	1897
			1	234060000	NC	H	252	WG	H	1325		1	43020000	NC	H	252	WG	H	1509		1	85900000	NC	H	252	WG	H	178		1	205600000	NC	H	252	WG	H	189
			1	137060000	NC	H	253	WG	H	183		1	188980000	NC	H	253	WG	H	1511		1	222700000	NC	H	253	WG	H	1820		1	53220000	NC	H	253	WG	H	190
			1	119500000	NC	H	254	WG	H	2431		2	13640000	NC	H	254	WG	H	213		1	23960000	NC	H	254	WG	H	1606		1	219100000	NC	H	254	WG	H	2219
			1	247860000	NC	H	255	WG	H	2011		2	58260000	NC	H	255	WG	H	214		1	18940000	NC	H	255	WG	H	180		1	54240000	NC	H	255	WG	H	1900
			1	222840000	NC	H	256	WG	H	1327		2	142440000	NC	H	256	WG	H	215		1	28820000	NC	H	256	WG	H	2680		1	85520000	NC	H	256	WG	H	2445
			1	202480000	NC	H	257	WG	H	184		2	14540000	NC	H	257	WG	H	216		1	81820000	NC	H	257	WG	H	2343		1	32760000	NC	H	257	WG	H	192
			1	106660000	NC	H	258	WG	H	185		2	57340000	NC	H	258	WG	H	217		1	45440000	NC	H	258	WG	H	181		1	89940000	NC	H	258	WG	H	193
			1	217960000	NC	H	259	WG	H	1770		2	57920000	NC	H	259	WG	H	218		1	121900000	NC	H	259	WG	M	3542		1	135700000	NC	H	259	WG	H	194
			1	53340000	NC	H	260	WG	H	1329		2	62460000	NC	H	260	WG	H	219		1	206460000	NC	H	260	WG	H	1312		1	145280000	NC	H	260	WG	H	195
			1	232220000	NC	H	261	WG	H	186		2	98460000	NC	H	261	WG	H	220		1	218560000	NC	H	261	WG	H	182		1	36100000	NC	H	261	WG	H	2821
			1	79120000	NC	H	262	WG	H	2588		2	11940000	NC	H	262	WG	H	221		1	148320000	NC	H	262	WG	H	1313		1	217660000	NC	H	262	WG	H	2822
			1	32760000	NC	H	263	WG	H	2012		2	52340000	NC	H	263	WG	H	222		1	41140000	NC	H	263	WG	H	1977		1	219480000	NC	H	263	WG	H	196
			1	256820000	NC	H	264	WG	M	2803		2	114400000	NC	H	264	WG	H	223		1	18660000	NC	H	264	WG	H	2232		1	247220000	NC	H	264	WG	H	1418
			1	18940000	NC	H	265	WG	H	188		2	19000000	NC	H	265	WG	H	224		1	215960000	NC	H	265	WG	H	1978		1	207540000	NC	H	265	WG	H	197
			1	71000000	NC	H	266	WG	H	189		2	42380000	NC	H	266	WG	H	225		1	147300000	NC	H	266	WG	H	184		1	218000000	NC	H	266	WG	H	2073
			1	115600000	NC	H	267	WG	H	191		2	142940000	NC	H	267	WG	H	226		1	37400000	NC	H	267	WG	H	1979		1	218440000	NC	H	267	WG	H	198
			1	218080000	NC	H	268	WG	H	1772		2	12080000	NC	H	268	WG	H	227		1	86780000	NC	H	268	WG	H	2129		1	217820000	NC	H	268	WG	H	2075
			1	234500000	NC	H	269	WG	H	2014		2	39060000	NC	H	269	WG	H	228		1	220860000	NC	H	269	WG	H	185		1	135900000	NC	H	269	WG	H	2335
			1	66080000	NC	H	270	WG	H	1331		2	71960000	NC	H	270	WG	H	229		1	53200000	NC	H	270	WG	H	186		1	206580000	NC	H	270	WG	H	2220
			2	13640000	NC	H	271	WG	H	1332		2	145680000	NC	H	271	WG	H	230		1	238960000	NC	H	271	WG	H	1821		1	18940000	NC	H	271	WG	H	199
			2	14540000	NC	H	272	WG	H	192		2	13140000	NC	H	272	WG	H	2182		1	64360000	NC	H	272	WG	H	1314		1	149220000	NC	H	272	WG	H	1419
			2	58260000	NC	H	273	WG	H	193		2	57220000	NC	H	273	WG	H	231		1	33900000	NC	H	273	WG	H	1317		1	247620000	NC	H	273	WG	H	200
			2	142440000	NC	H	274	WG	H	194		2	147780000	NC	H	274	WG	H	232		1	78920000	NC	H	274	WG	H	2347		1	229220000	NC	H	274	WG	H	201
			2	57340000	NC	H	275	WG	H	195		2	64700000	NC	H	275	WG	H	233		1	18400000	NC	H	275	WG	H	1983		1	106680000	NC	H	275	WG	H	202
			2	62460000	NC	H	276	WG	H	196		2	61520000	NC	H	276	WG	H	234		2	14540000	NC	H	276	WG	H	188		1	64080000	NC	H	276	WG	H	203
			2	98460000	NC	H	277	WG	H	197		2	134100000	NC	H	277	WG	H	235		2	58260000	NC	H	277	WG	H	189		1	203940000	NC	H	277	WG	H	2560
			2	71960000	NC	H	278	WG	H	198		2	10980000	NC	H	278	WG	H	236		2	142440000	NC	H	278	WG	H	190		1	219220000	NC	H	278	WG	H	205
			2	114400000	NC	H	279	WG	H	199		2	95020000	NC	H	279	WG	H	1512		2	57340000	NC	H	279	WG	H	191		1	219340000	NC	H	279	WG	H	2666
			2	136280000	NC	H	280	WG	H	200		2	45780000	NC	H	280	WG	H	237		2	57920000	NC	H	280	WG	H	1614		1	78540000	NC	H	280	WG	H	2751
			2	11940000	NC	H	281	WG	H	201		2	70240000	NC	H	281	WG	H	238		2	13760000	NC	H	281	WG	M	2946		1	53340000	NC	H	281	WG	H	206
			2	12080000	NC	H	282	WG	H	1597		2	51780000	NC	H	282	WG	H	239		2	114400000	NC	H	282	WG	H	192		1	52560000	NC	H	282	WG	H	2224
			2	51780000	NC	H	283	WG	H	202		2	149640000	NC	H	283	WG	H	240		2	62460000	NC	H	283	WG	H	193		1	119560000	NC	H	283	WG	H	2225
			2	19000000	NC	H	284	WG	H	203		2	147540000	NC	H	284	WG	H	2183		2	136280000	NC	H	284	WG	H	194		1	34500000	NC	H	284	WG	H	2340
			2	52260000	NC	H	285	WG	H	204		2	103200000	NC	H	285	WG	H	241		2	98460000	NC	H	285	WG	H	195		1	205480000	NC	H	285	WG	H	1904
			2	134100000	NC	H	286	WG	H	205		2	72260000	NC	H	286	WG	H	242		2	64700000	NC	H	286	WG	H	196		1	28720000	NC	H	286	WG	H	207
			2	61520000	NC	H	287	WG	H	206		2	135400000	NC	H	287	WG	H	243		2	134100000	NC	H	287	WG	H	197		1	115440000	NC	H	287	WG	H	208
			2	57220000	NC	H	288	WG	H	207		2	68660000	NC	H	288	WG	H	244		2	147860000	NC	H	288	WG	H	198		1	200700000	NC	H	288	WG	H	2228
			2	64700000	NC	H	289	WG	H	208		2	83860000	NC	H	289	WG	H	245		2	12080000	NC	H	289	WG	H	199		1	78680000	NC	H	289	WG	H	2753
			2	135400000	NC	H	290	WG	H	209		2	84740000	NC	H	290	WG	H	247		2	52340000	NC	H	290	WG	H	200		1	136600000	NC	H	290	WG	H	210
			2	42380000	NC	H	291	WG	H	210		2	139940000	NC	H	291	WG	H	249		2	51780000	NC	H	291	WG	H	201		1	255920000	NC	H	291	WG	H	2453
			2	39060000	NC	H	292	WG	H	211		2	51660000	NC	H	292	WG	H	250		2	11940000	NC	H	292	WG	H	202		1	123940000	NC	H	292	WG	H	1719
			2	12540000	NC	H	293	WG	H	212		2	65800000	NC	H	293	WG	H	251		2	71960000	NC	H	293	WG	H	203		1	66060000	NC	H	293	WG	H	212
			2	95020000	NC	H	294	WG	H	213		2	12560000	NC	H	294	WG	H	252		2	145680000	NC	H	294	WG	H	204		1	149340000	NC	H	294	WG	H	1422
			2	142940000	NC	H	295	WG	H	1333		2	123000000	NC	H	295	WG	H	253		2	57220000	NC	H	295	WG	H	205		2	13640000	NC	H	295	WG	H	213
			2	10380000	NC	H	296	WG	H	214		2	102600000	NC	H	296	WG	H	1834		2	19000000	NC	H	296	WG	H	206		2	14540000	NC	H	296	WG	H	214
			2	72260000	NC	H	297	WG	H	215		2	105220000	NC	H	297	WG	H	254		2	39060000	NC	H	297	WG	H	207		2	58260000	NC	H	297	WG	H	215
			2	51300000	NC	H	298	WG	H	216		2	82600000	NC	H	298	WG	H	255		2	12540000	NC	H	298	WG	H	208		2	142440000	NC	H	298	WG	H	216
			2	10980000	NC	H	299	WG	H	217		2	133460000	NC	H	299	WG	H	256		2	42380000	NC	H	299	WG	H	209		2	57340000	NC	H	299	WG	H	217
			2	103200000	NC	H	300	WG	H	218		2	149760000	NC	H	300	WG	H	257		2	10980000	NC	H	300	WG	H	210		2	57920000	NC	H	300	WG	H	218
			2	147640000	NC	H	301	WG	H	219		2	102080000	NC	H	301	WG	H	258		2	147540000	NC	H	301	WG	H	2235		2	62460000	NC	H	301	WG	H	219
			2	70240000	NC	H	302	WG	H	220		2	85880000	NC	H	302	WG	H	259		2	61520000	NC	H	302	WG	H	211		2	98460000	NC	H	302	WG	H	220
			2	139940000	NC	H	303	WG	H	221		2	147660000	NC	H	303	WG	H	260		2	142940000	NC	H	303	WG	H	1615		2	136280000	NC	H	303	WG	H	221
			2	149960000	NC	H	304	WG	H	222		2	66900000	NC	H	304	WG	H	2762		2	45780000	NC	H	304	WG	H	212		2	11940000	NC	H	304	WG	H	222
			2	45780000	NC	H	305	WG	H	223		2	139800000	NC	H	305	WG	H	2038		2	61920000	NC	H	305	WG	H	2518		2	114400000	NC	H	305	WG	H	223
			2	28240000	NC	H	306	WG	H	224		2	138380000	NC	H	306	WG	H	262		2	95040000	NC	H	306	WG	H	1616		2	39060000	NC	H	306	WG	H	1424
			2	138340000	NC	H	307	WG	H	225		2	12300000	NC	H	307	WG	H	263		2	51300000	NC	H	307	WG	H	213		2	51780000	NC	H	307	WG	H	224
			2	68660000	NC	H	308	WG	H	226		2	96280000	NC	H	308	WG	H	264		2	96060000	NC	H	308	WG	H	1319		2	52340000	NC	H	308	WG	H	225
			2	12400000	NC	H	309	WG	H	227		2	12440000	NC	H	309	WG	H	266		2	135400000	NC	H	309	WG	H	214		2	61920000	NC	H	309	WG	H	2455
			2	123000000	NC	H	310	WG	H	228		2	108240000	NC	H	310	WG	H	267		2	68660000	NC	H	310	WG	H	215		2	134100000	NC	H	310	WG	H	226
			2	108240000	NC	H	311	WG	H	229		2	149960000	NC	H	311	WG	H	268		2	103200000	NC	H	311	WG	H	216		2	42380000	NC	H	311	WG	H	227
			2	90360000	NC	H	312	WG	H	1598		2	96160000	NC	H	312	WG	H	269		2	83860000	NC	H	312	WG	H	217		2	12540000	NC	H	312	WG	H	228
			2	150240000	NC	H	313	WG	H	2728		2	28240000	NC	H	313	WG	H	1517		2	119820000	NC	H	313	WG	H	1320		2	10400000	NC	H	313	WG	H	1425
			2	84740000	NC	H	314	WG	H	230		2	82720000	NC	H	314	WG	H	270		2	149660000	NC	H	314	WG	H	218		2	61520000	NC	H	314	WG	H	229
			2	49960000	NC	H	315	WG	H	231		2	52200000	NC	H	315	WG	H	272		2	70240000	NC	H	315	WG	H	219		2	145680000	NC	H	315	WG	H	230
			2	89220000	NC	H	316	WG	H	232		2	114660000	NC	H	316	WG	H	273		2	139940000	NC	H	316	WG	H	220		2	64700000	NC	H	316	WG	H	231
			2	84380000	NC	H	317	WG	H	233		2	49960000	NC	H	317	WG	H	274		2	105220000	NC	H	317	WG	H	221		2	71960000	NC	H	317	WG	H	232
			2	11680000	NC	H	318	WG	H	234		2	24580000	NC	H	318	WG	H	275		2	84740000	NC	H	318	WG	H	222		2	147540000	NC	H	318	WG	H	1426
			2	105220000	NC	H	319	WG	H	235		2	134480000	NC	H	319	WG	H	2403		2	102600000	NC	H	319	WG	H	1825		2	19000000	NC	H	319	WG	H	233
			2	87800000	NC	H	320	WG	H	236		2	118080000	NC	H	320	WG	H	276		2	123000000	NC	H	320	WG	H	223		2	57220000	NC	H	320	WG	H	234
			2	28060000	NC	H	321	WG	H	237		2	94860000	NC	H	321	WG	H	277		2	82600000	NC	H	321	WG	H	224		2	142940000	NC	H	321	WG	M	3042
			2	134480000	NC	H	322	WG	H	2435		2	82260000	NC	H	322	WG	H	278		2	138360000	NC	H	322	WG	H	225		2	135400000	NC	H	322	WG	H	235
			2	82600000	NC	H	323	WG	H	238		2	51320000	NC	H	323	WG	H	279		2	18660000	NC	H	323	WG	H	226		2	10980000	NC	H	323	WG	H	236
			2	126840000	NC	H	324	WG	H	239		2	108580000	NC	H	324	WG	H	280		2	51660000	NC	H	324	WG	H	227		2	149660000	NC	H	324	WG	H	2079
			2	10600000	NC	H	325	WG	H	1887		2	103780000	NC	H	325	WG	H	281		2	12400000	NC	H	325	WG	H	228		2	68660000	NC	H	325	WG	H	237
			2	51640000	NC	H	326	WG	H	240		2	89220000	NC	H	326	WG	H	282		2	85880000	NC	H	326	WG	H	229		2	13140000	NC	H	326	WG	H	2080
			2	88780000	NC	H	327	WG	H	242		2	45620000	NC	H	327	WG	H	283		2	65800000	NC	H	327	WG	H	230		2	45780000	NC	H	327	WG	H	238
			2	133460000	NC	H	328	WG	H	2131		2	28060000	NC	H	328	WG	H	284		2	72260000	NC	H	328	WG	H	231		2	95020000	NC	H	328	WG	H	1720
			2	137520000	NC	H	329	WG	H	243		2	84380000	NC	H	329	WG	H	285		2	137520000	NC	H	329	WG	H	232		2	70240000	NC	H	329	WG	H	240
			2	85880000	NC	H	330	WG	H	244		2	126260000	NC	H	330	WG	H	286		2	49960000	NC	H	330	WG	H	233		2	11680000	NC	H	330	WG	H	241
			2	82260000	NC	H	331	WG	H	245		2	88400000	NC	H	331	WG	H	287		2	84300000	NC	H	331	WG	H	1322		2	72260000	NC	H	331	WG	H	242
			2	51080000	NC	H	332	WG	H	246		2	126840000	NC	H	332	WG	H	288		2	28300000	NC	H	332	WG	H	234		2	51660000	NC	H	332	WG	H	244
			2	12280000	NC	H	333	WG	H	247		2	88780000	NC	H	333	WG	H	289		2	127000000	NC	H	333	WG	H	2132		2	105220000	NC	H	333	WG	H	1427
			2	123340000	NC	H	334	WG	H	249		2	41420000	NC	H	334	WG	H	290		2	102080000	NC	H	334	WG	H	235		2	119700000	NC	H	334	WG	H	245
			2	138100000	NC	H	335	WG	H	250		2	137140000	NC	H	335	WG	H	2498		2	126260000	NC	H	335	WG	H	236		2	149960000	NC	H	335	WG	H	246
			2	103680000	NC	H	336	WG	H	251		2	27560000	NC	H	336	WG	H	2040		2	147660000	NC	H	336	WG	H	237		2	103200000	NC	H	336	WG	H	247
			2	48460000	NC	H	337	WG	H	2321		2	134340000	NC	H	337	WG	H	293		2	28060000	NC	H	337	WG	H	238		2	84740000	NC	H	337	WG	H	248
			2	40500000	NC	H	338	WG	H	252		2	65440000	NC	H	338	WG	H	294		2	118080000	NC	H	338	WG	H	239		2	28060000	NC	H	338	WG	H	249
			2	18660000	NC	H	339	WG	H	253		2	40480000	NC	H	339	WG	H	295		2	108240000	NC	H	339	WG	H	240		2	10600000	NC	H	339	WG	H	250
			2	114640000	NC	H	340	WG	H	254		2	46120000	NC	H	340	WG	H	1836		2	129700000	NC	H	340	WG	H	1323		2	10280000	NC	H	340	WG	H	251
			2	70500000	NC	H	341	WG	H	255		2	87800000	NC	H	341	WG	H	296		2	82260000	NC	H	341	WG	H	241		2	102600000	NC	H	341	WG	H	252
			2	81680000	NC	H	342	WG	H	1777		2	136260000	NC	H	342	WG	H	297		2	134320000	NC	H	342	WG	H	1324		2	133460000	NC	H	342	WG	H	253
			2	94860000	NC	H	343	WG	H	257		2	138100000	NC	H	343	WG	H	298		2	133460000	NC	H	343	WG	H	242		2	62060000	NC	H	343	WG	H	1428
			2	65780000	NC	H	344	WG	H	258		2	87100000	NC	H	344	WG	H	299		2	90360000	NC	H	344	WG	H	1325		2	138440000	NC	H	344	WG	H	254
			2	116400000	NC	H	345	WG	H	1778		2	51080000	NC	H	345	WG	H	300		2	89220000	NC	H	345	WG	H	243		2	18660000	NC	H	345	WG	H	255
			2	130200000	NC	H	346	WG	H	260		2	117520000	NC	H	346	WG	H	301		2	10400000	NC	H	346	WG	H	1326		2	82600000	NC	H	346	WG	H	256
			2	24520000	NC	H	347	WG	H	262		2	66680000	NC	H	347	WG	H	302		2	126840000	NC	H	347	WG	H	244		2	139940000	NC	H	347	WG	H	257
			2	137700000	NC	H	348	WG	H	263		2	70580000	NC	H	348	WG	H	303		2	88400000	NC	H	348	WG	H	245		2	96280000	NC	H	348	WG	H	258
			2	126260000	NC	H	349	WG	H	266		2	113760000	NC	H	349	WG	H	304		2	103680000	NC	H	349	WG	H	246		2	114660000	NC	H	349	WG	H	259
			2	85760000	NC	H	350	WG	H	1337		2	123340000	NC	H	350	WG	H	305		2	45620000	NC	H	350	WG	H	247		2	85880000	NC	H	350	WG	H	260
			2	117520000	NC	H	351	WG	H	1601		2	85520000	NC	H	351	WG	H	1521		2	114660000	NC	H	351	WG	H	1327		2	87800000	NC	H	351	WG	H	261
			2	41780000	NC	H	352	WG	H	2133		2	44980000	NC	H	352	WG	H	306		2	87800000	NC	H	352	WG	H	249		2	147660000	NC	H	352	WG	H	262
			2	119380000	NC	H	353	WG	H	267		2	83600000	NC	H	353	WG	H	2184		2	137140000	NC	H	353	WG	H	1827		2	123000000	NC	H	353	WG	H	263
			2	150080000	NC	H	354	WG	H	2592		2	128060000	NC	H	354	WG	H	1522		2	117520000	NC	H	354	WG	H	1620		2	51320000	NC	H	354	WG	H	264
			2	13100000	NC	H	355	WG	H	268		2	40320000	NC	H	355	WG	H	307		2	108580000	NC	H	355	WG	H	250		2	96160000	NC	H	355	WG	H	265
			2	129460000	NC	H	356	WG	H	269		2	119960000	NC	H	356	WG	H	308		2	66680000	NC	H	356	WG	M	2815		2	150160000	NC	H	356	WG	H	2456
			2	65440000	NC	H	357	WG	H	271		2	88000000	NC	H	357	WG	H	310		2	51080000	NC	H	357	WG	H	252		2	82260000	NC	H	357	WG	H	1430
			2	90060000	NC	H	358	WG	H	1340		2	130080000	NC	H	358	WG	H	1524		2	147420000	NC	H	358	WG	H	253		2	129700000	NC	H	358	WG	H	2341
			2	126560000	NC	H	359	WG	H	272		2	29220000	NC	H	359	WG	H	2185		2	94860000	NC	H	359	WG	H	1329		2	12300000	NC	H	359	WG	H	266
			2	88240000	NC	H	360	WG	H	1342		2	103640000	NC	H	360	WG	H	311		2	119660000	NC	H	360	WG	H	2348		2	127000000	NC	H	360	WG	H	1722
			2	39620000	NC	H	361	WG	H	274		2	117060000	NC	H	361	WG	L	4108		2	41420000	NC	H	361	WG	H	254		2	102080000	NC	H	361	WG	H	267
			2	38940000	NC	H	362	WG	H	275		2	119380000	NC	H	362	WG	H	312		2	119960000	NC	H	362	WG	H	1330		2	50040000	NC	H	362	WG	H	269
			2	127140000	NC	H	363	WG	H	276		2	137700000	NC	H	363	WG	H	2042		2	52200000	NC	H	363	WG	H	255		2	84380000	NC	H	363	WG	H	270
			2	119560000	NC	H	364	WG	H	2510		2	38940000	NC	H	364	WG	H	313		2	46120000	NC	H	364	WG	H	1331		2	89280000	NC	H	364	WG	H	271
			2	39760000	NC	H	365	WG	H	2511		2	116480000	NC	H	365	WG	H	2685		2	45000000	NC	H	365	WG	H	256		2	126840000	NC	H	365	WG	H	272
			2	120180000	NC	H	366	WG	H	1347		2	120180000	NC	H	366	WG	H	314		2	12200000	NC	H	366	WG	H	257		2	24520000	NC	H	366	WG	H	273
			2	98180000	NC	H	367	WG	H	280		2	145540000	NC	H	367	WG	H	1526		2	24540000	NC	H	367	WG	H	258		2	134340000	NC	H	367	WG	H	274
			2	114880000	NC	H	368	WG	H	1348		2	85760000	NC	H	368	WG	H	1527		2	70580000	NC	H	368	WG	H	1332		2	66380000	NC	H	368	WG	H	275
			2	83700000	NC	H	369	WG	H	281		2	45500000	NC	H	369	WG	H	317		2	88780000	NC	H	369	WG	H	259		2	88400000	NC	H	369	WG	H	276
			2	18840000	NC	H	370	WG	H	1349		2	90480000	NC	H	370	WG	H	1529		2	39620000	NC	H	370	WG	H	1985		2	147420000	NC	H	370	WG	H	277
			2	114280000	NC	H	371	WG	H	282		2	46400000	NC	H	371	WG	H	1530		2	83600000	NC	H	371	WG	H	2432		2	134480000	NC	H	371	WG	H	2231
			2	145400000	NC	H	372	WG	H	2325		2	127140000	NC	H	372	WG	H	318		2	119380000	NC	H	372	WG	H	260		2	91340000	NC	H	372	WG	H	278
			2	133820000	NC	H	373	WG	H	283		2	98180000	NC	H	373	WG	H	1840		2	130040000	NC	H	373	WG	H	261		2	108580000	NC	H	373	WG	H	279
			2	120320000	NC	H	374	WG	H	284		2	41780000	NC	H	374	WG	M	3039		2	117260000	NC	H	374	WG	H	1621		2	103680000	NC	H	374	WG	H	280
			2	86040000	NC	H	375	WG	H	285		2	133600000	NC	H	375	WG	H	2599		2	149800000	NC	H	375	WG	H	262		2	65540000	NC	H	375	WG	H	281
			2	66960000	NC	H	376	WG	H	1351		2	40160000	NC	H	376	WG	H	1841		2	96300000	NC	H	376	WG	H	263		2	137140000	NC	H	376	WG	H	1724
			2	120060000	NC	H	377	WG	H	287		2	145380000	NC	H	377	WG	H	1842		2	145380000	NC	H	377	WG	H	2682		2	123320000	NC	H	377	WG	H	283
			2	27440000	NC	H	378	WG	H	1353		2	117920000	NC	H	378	WG	H	1843		2	145540000	NC	H	378	WG	H	1333		2	70500000	NC	H	378	WG	H	284
			3	7680000	NC	H	379	WG	H	288		2	114280000	NC	H	379	WG	H	319		2	123340000	NC	H	379	WG	H	1334		2	44740000	NC	H	379	WG	H	2082
			3	6920000	NC	H	380	WG	H	289		2	105340000	NC	H	380	WG	H	2186		2	65440000	NC	H	380	WG	H	264		2	126260000	NC	H	380	WG	H	285
			3	57140000	NC	H	381	WG	H	290		2	137360000	NC	H	381	WG	H	2500		2	96180000	NC	H	381	WG	H	266		2	89140000	NC	H	381	WG	H	1434
			3	117600000	NC	H	382	WG	H	291		2	114840000	NC	H	382	WG	H	320		2	45500000	NC	H	382	WG	H	267		2	46120000	NC	H	382	WG	H	287
			3	20000	NC	H	383	WG	H	292		2	119500000	NC	H	383	WG	H	321		2	134480000	NC	H	383	WG	H	2610		2	18500000	NC	H	383	WG	H	2564
			3	43580000	NC	H	384	WG	H	293		2	39900000	NC	H	384	WG	H	2187		2	113760000	NC	H	384	WG	H	1335		2	94860000	NC	H	384	WG	H	1435
			3	7800000	NC	H	385	WG	H	294		2	126440000	NC	H	385	WG	H	2764		2	29220000	NC	H	385	WG	M	2816		2	130040000	NC	H	385	WG	H	288
			3	110320000	NC	H	386	WG	H	295		2	113900000	NC	H	386	WG	H	322		2	88240000	NC	H	386	WG	H	268		2	137880000	NC	H	386	WG	H	2670
			3	131240000	NC	H	387	WG	H	296		2	139680000	NC	H	387	WG	H	2188		2	85520000	NC	H	387	WG	H	2611		2	41420000	NC	H	387	WG	H	289
			3	72180000	NC	H	388	WG	H	297		2	83720000	NC	H	388	WG	H	324		2	88000000	NC	H	388	WG	H	1987		2	65760000	NC	H	388	WG	H	290
			3	123940000	NC	H	389	WG	H	298		2	27440000	NC	H	389	WG	H	326		2	120180000	NC	H	389	WG	H	1338		2	88040000	NC	H	389	WG	H	1438
			3	33620000	NC	H	390	WG	H	299		2	86000000	NC	H	390	WG	H	328		2	137880000	NC	H	390	WG	M	2817		2	145380000	NC	H	390	WG	H	2671
			3	128920000	NC	H	391	WG	H	300		2	40040000	NC	H	391	WG	H	1850		2	18840000	NC	H	391	WG	H	269		2	40320000	NC	H	391	WG	H	292
			3	21740000	NC	H	392	WG	H	2141		2	116360000	NC	H	392	WG	H	330		2	46400000	NC	H	392	WG	H	270		2	83600000	NC	H	392	WG	H	1909
			3	132460000	NC	H	393	WG	H	301		3	7680000	NC	H	393	WG	H	331		2	85760000	NC	H	393	WG	H	271		2	66540000	NC	H	393	WG	M	2976
			3	24240000	NC	H	394	WG	H	302		3	6920000	NC	H	394	WG	H	332		2	38940000	NC	H	394	WG	H	272		2	40480000	NC	H	394	WG	H	294
			3	103820000	NC	H	395	WG	H	304		3	20000	NC	H	395	WG	H	333		2	100400000	NC	H	395	WG	H	2135		2	145540000	NC	H	395	WG	H	1726
			3	132240000	NC	H	396	WG	H	305		3	57140000	NC	H	396	WG	H	334		2	133680000	NC	H	396	WG	M	2818		2	85500000	NC	H	396	WG	H	2343
			3	26800000	NC	H	397	WG	H	306		3	7800000	NC	H	397	WG	H	335		2	82780000	NC	H	397	WG	H	273		2	88780000	NC	H	397	WG	H	295
			3	41840000	NC	H	398	WG	H	307		3	131240000	NC	H	398	WG	H	337		2	127140000	NC	H	398	WG	H	274		2	88240000	NC	H	398	WG	H	296
			3	109120000	NC	H	399	WG	H	308		3	117600000	NC	H	399	WG	H	338		2	70460000	NC	H	399	WG	H	1988		2	46400000	NC	H	399	WG	H	297
			3	128740000	NC	H	400	WG	H	309		3	43620000	NC	H	400	WG	H	339		2	117920000	NC	H	400	WG	H	2434		2	38940000	NC	H	400	WG	H	1440
			3	92680000	NC	H	401	WG	H	310		3	72180000	NC	H	401	WG	H	340		2	117720000	NC	H	401	WG	H	2351		2	120660000	NC	H	401	WG	H	1441
			3	43080000	NC	H	402	WG	H	311		3	24240000	NC	H	402	WG	H	341		2	126380000	NC	H	402	WG	H	2352		2	39680000	NC	H	402	WG	H	2756
			3	49700000	NC	H	403	WG	H	312		3	128920000	NC	H	403	WG	H	342		2	39880000	NC	H	403	WG	H	2353		2	48460000	NC	H	403	WG	H	2565
			3	54760000	NC	H	404	WG	H	313		3	41800000	NC	H	404	WG	H	1539		2	90020000	NC	H	404	WG	M	3272		2	90480000	NC	H	404	WG	H	1443
			3	60180000	NC	H	405	WG	H	314		3	132260000	NC	H	405	WG	H	344		2	40100000	NC	H	405	WG	H	2354		2	102420000	NC	H	405	WG	H	2345
			3	7440000	NC	H	406	WG	H	1354		3	132460000	NC	H	406	WG	H	1540		2	117140000	NC	H	406	WG	H	2355		2	114840000	NC	H	406	WG	H	1728
			3	25840000	NC	H	407	WG	H	315		3	49700000	NC	H	407	WG	H	345		2	41700000	NC	H	407	WG	M	2951		2	18840000	NC	H	407	WG	H	299
			3	7240000	NC	H	408	WG	H	316		3	125540000	NC	H	408	WG	H	1541		2	119520000	NC	H	408	WG	H	2240		2	116480000	NC	H	408	WG	H	2084
			3	29320000	NC	H	409	WG	H	317		3	43080000	NC	H	409	WG	H	346		2	137320000	NC	H	409	WG	H	2684		2	133780000	NC	H	409	WG	H	2086
			3	53700000	NC	H	410	WG	H	318		3	109220000	NC	H	410	WG	H	347		2	136160000	NC	H	410	WG	H	1340		2	149780000	NC	H	410	WG	H	2087
			3	12060000	NC	H	411	WG	H	319		3	33600000	NC	H	411	WG	H	348		2	66500000	NC	H	411	WG	H	1341		2	44980000	NC	H	411	WG	H	1447
			3	26600000	NC	H	412	WG	H	1608		3	103820000	NC	H	412	WG	H	2048		2	82380000	NC	H	412	WG	H	2241		2	85760000	NC	H	412	WG	H	300
			3	87400000	NC	H	413	WG	H	320		3	25860000	NC	H	413	WG	H	349		2	114280000	NC	H	413	WG	H	277		2	117920000	NC	H	413	WG	H	1730
			3	98480000	NC	H	414	WG	H	321		3	92680000	NC	H	414	WG	H	350		2	86040000	NC	H	414	WG	H	278		2	108120000	NC	H	414	WG	H	1448
			3	26360000	NC	H	415	WG	H	1609		3	53700000	NC	H	415	WG	H	351		2	120520000	NC	H	415	WG	H	2748		2	126440000	NC	H	415	WG	H	301
			3	22540000	NC	H	416	WG	H	1355		3	110300000	NC	H	416	WG	H	352		2	83720000	NC	H	416	WG	H	2137		2	86000000	NC	H	416	WG	H	302
			3	24000000	NC	H	417	WG	H	322		3	29320000	NC	H	417	WG	H	353		2	108420000	NC	H	417	WG	H	2523		2	85340000	NC	H	417	WG	H	1911
			3	92100000	NC	H	418	WG	H	1356		3	132660000	NC	H	418	WG	H	356		2	87040000	NC	H	418	WG	H	279		2	133600000	NC	H	418	WG	H	1912
			3	132640000	NC	H	419	WG	H	323		3	25300000	NC	H	419	WG	H	357		2	89360000	NC	H	419	WG	H	280		2	128400000	NC	H	419	WG	H	1731
			3	19720000	NC	H	420	WG	H	324		3	128740000	NC	H	420	WG	H	359		2	100520000	NC	H	420	WG	H	2138		2	127140000	NC	H	420	WG	H	303
			3	120880000	NC	H	421	WG	H	325		3	47780000	NC	H	421	WG	H	360		2	127940000	NC	H	421	WG	H	1990		2	41780000	NC	H	421	WG	M	3730
			3	92340000	NC	H	422	WG	H	326		3	24000000	NC	H	422	WG	H	361		2	41540000	NC	H	422	WG	H	281		2	114240000	NC	H	422	WG	H	304
			3	21560000	NC	H	423	WG	H	327		3	25120000	NC	H	423	WG	H	362		2	83420000	NC	H	423	WG	H	2435		2	41600000	NC	H	423	WG	H	305
			3	53020000	NC	H	424	WG	H	1892		3	92100000	NC	H	424	WG	H	364		2	116360000	NC	H	424	WG	H	283		2	82380000	NC	H	424	WG	H	2089
			3	32520000	NC	H	425	WG	H	328		3	96080000	NC	H	425	WG	H	365		3	7680000	NC	H	425	WG	H	284		2	117720000	NC	H	425	WG	H	2090
			3	2740000	NC	H	426	WG	M	3033		3	85580000	NC	H	426	WG	H	366		3	6920000	NC	H	426	WG	H	285		2	91460000	NC	H	426	WG	H	306
			3	86540000	NC	H	427	WG	H	329		3	131440000	NC	H	427	WG	H	367		3	20000	NC	H	427	WG	H	286		2	47860000	NC	H	427	WG	M	3345
			3	25140000	NC	H	428	WG	H	330		3	76400000	NC	H	428	WG	H	368		3	57140000	NC	H	428	WG	H	287		2	52220000	NC	H	428	WG	H	307
			3	78280000	NC	H	429	WG	H	331		3	115220000	NC	H	429	WG	H	370		3	118280000	NC	H	429	WG	H	288		2	127940000	NC	H	429	WG	H	1733
			3	37240000	NC	H	430	WG	H	332		3	68440000	NC	H	430	WG	H	371		3	7800000	NC	H	430	WG	H	289		2	83720000	NC	H	430	WG	H	1450
			3	125040000	NC	H	431	WG	H	333		3	87400000	NC	H	431	WG	H	372		3	131220000	NC	H	431	WG	H	290		2	47740000	NC	H	431	WG	H	2233
			3	57800000	NC	H	432	WG	H	1611		3	21560000	NC	H	432	WG	H	373		3	43580000	NC	H	432	WG	H	291		2	12420000	NC	H	432	WG	H	308
			3	57360000	NC	H	433	WG	H	334		3	2740000	NC	H	433	WG	M	3289		3	72180000	NC	H	433	WG	H	292		2	44860000	NC	H	433	WG	H	309
			3	68440000	NC	H	434	WG	H	335		3	125040000	NC	H	434	WG	H	2410		3	21740000	NC	H	434	WG	H	2245		2	87920000	NC	H	434	WG	H	1452
			3	57500000	NC	H	435	WG	H	336		3	124900000	NC	H	435	WG	M	2978		3	120860000	NC	H	435	WG	H	1343		2	44600000	NC	H	435	WG	H	1913
			3	131440000	NC	H	436	WG	H	337		3	78280000	NC	H	436	WG	H	374		3	132460000	NC	H	436	WG	H	1626		2	96400000	NC	H	436	WG	H	1734
			3	96080000	NC	H	437	WG	H	338		3	98480000	NC	H	437	WG	H	375		3	24240000	NC	H	437	WG	H	293		2	87080000	NC	H	437	WG	H	1453
			3	55200000	NC	H	438	WG	H	1358		3	71640000	NC	H	438	WG	H	376		3	128920000	NC	H	438	WG	H	294		2	47980000	NC	H	438	WG	M	3810
			3	28180000	NC	H	439	WG	H	339		3	118300000	NC	H	439	WG	H	1542		3	106060000	NC	H	439	WG	H	295		2	116360000	NC	H	439	WG	H	310
			3	121020000	NC	H	440	WG	H	340		3	125720000	NC	H	440	WG	H	1854		3	43080000	NC	H	440	WG	H	296		3	6920000	NC	H	440	WG	H	311
			3	125220000	NC	H	441	WG	H	341		3	19740000	NC	H	441	WG	H	378		3	132240000	NC	H	441	WG	H	2139		3	7680000	NC	H	441	WG	H	312
			3	119560000	NC	H	442	WG	H	342		3	121020000	NC	H	442	WG	H	1543		3	109220000	NC	H	442	WG	H	1344		3	57140000	NC	H	442	WG	H	313
			3	43740000	NC	H	443	WG	H	343		3	23660000	NC	H	443	WG	H	380		3	33600000	NC	H	443	WG	H	297		3	43580000	NC	H	443	WG	H	314
			3	26220000	NC	H	444	WG	H	1614		3	107680000	NC	H	444	WG	H	382		3	41800000	NC	H	444	WG	H	298		3	20000	NC	H	444	WG	H	316
			3	34100000	NC	H	445	WG	H	344		3	43280000	NC	H	445	WG	H	383		3	128720000	NC	H	445	WG	H	299		3	117600000	NC	H	445	WG	H	317
			3	107680000	NC	H	446	WG	H	1361		3	121820000	NC	H	446	WG	H	1544		3	49700000	NC	H	446	WG	H	300		3	118280000	NC	H	446	WG	H	1454
			3	108820000	NC	H	447	WG	H	345		3	26820000	NC	H	447	WG	H	384		3	74160000	NC	H	447	WG	H	301		3	131240000	NC	H	447	WG	H	318
			3	48860000	NC	H	448	WG	H	346		3	120880000	NC	H	448	WG	H	1545		3	110300000	NC	H	448	WG	H	303		3	24240000	NC	H	448	WG	H	319
			3	23660000	NC	H	449	WG	H	347		3	34060000	NC	H	449	WG	H	385		3	103820000	NC	H	449	WG	H	1345		3	21740000	NC	H	449	WG	H	2673
			3	71640000	NC	H	450	WG	H	348		3	27500000	NC	H	450	WG	H	386		3	22540000	NC	H	450	WG	H	304		3	72180000	NC	H	450	WG	H	320
			3	92820000	NC	H	451	WG	H	349		3	57800000	NC	H	451	WG	H	387		3	25840000	NC	H	451	WG	H	306		3	128920000	NC	H	451	WG	H	321
			3	22860000	NC	H	452	WG	H	350		3	80620000	NC	H	452	WG	H	1855		3	76400000	NC	H	452	WG	H	307		3	32340000	NC	H	452	WG	H	1916
			3	70600000	NC	H	453	WG	H	1894		3	28160000	NC	H	453	WG	H	388		3	92680000	NC	H	453	WG	H	308		3	7800000	NC	H	453	WG	H	322
			3	80620000	NC	H	454	WG	H	1362		3	59820000	NC	H	454	WG	H	389		3	53700000	NC	H	454	WG	H	1830		3	106060000	NC	H	454	WG	H	323
			3	103560000	NC	H	455	WG	H	351		3	80920000	NC	H	455	WG	H	2291		3	87400000	NC	H	455	WG	H	309		3	33600000	NC	H	455	WG	H	324
			3	43280000	NC	H	456	WG	H	352		3	70600000	NC	H	456	WG	H	1547		3	85580000	NC	H	456	WG	H	310		3	49700000	NC	H	456	WG	H	1455
			3	53520000	NC	H	457	WG	H	1363		3	22820000	NC	H	457	WG	H	391		3	92100000	NC	H	457	WG	H	311		3	132260000	NC	H	457	WG	H	325
			3	93140000	NC	H	458	WG	H	353		3	57300000	NC	H	458	WG	H	392		3	132640000	NC	H	458	WG	H	312		3	41800000	NC	H	458	WG	H	1737
			3	16000000	NC	H	459	WG	H	354		3	125220000	NC	H	459	WG	H	2292		3	22760000	NC	H	459	WG	H	313		3	43080000	NC	H	459	WG	H	326
			3	14020000	NC	H	460	WG	H	2234		3	92840000	NC	H	460	WG	H	395		3	24000000	NC	H	460	WG	H	1832		3	132700000	NC	H	460	WG	H	327
			3	103340000	NC	H	461	WG	H	356		3	41920000	NC	H	461	WG	H	396		3	96080000	NC	H	461	WG	H	1347		3	26200000	NC	H	461	WG	H	1917
			3	59840000	NC	H	462	WG	H	357		3	108820000	NC	H	462	WG	H	397		3	21560000	NC	H	462	WG	H	314		3	128720000	NC	H	462	WG	H	328
			3	94920000	NC	H	463	WG	H	358		3	103280000	NC	H	463	WG	H	398		3	121820000	NC	H	463	WG	H	315		3	109220000	NC	H	463	WG	H	329
			3	86320000	NC	H	464	WG	H	359		3	93160000	NC	H	464	WG	H	2771		3	25120000	NC	H	464	WG	H	316		3	132460000	NC	H	464	WG	H	330
			3	52220000	NC	H	465	WG	H	360		3	53520000	NC	H	465	WG	H	403		3	49020000	NC	H	465	WG	H	1627		3	103820000	NC	H	465	WG	H	1456
			3	60060000	NC	H	466	WG	H	361		3	80800000	NC	H	466	WG	H	2049		3	47800000	NC	H	466	WG	H	317		3	26800000	NC	H	466	WG	H	331
			3	115060000	NC	H	467	WG	H	2515		3	45760000	NC	H	467	WG	H	404		3	131520000	NC	H	467	WG	H	318		3	92100000	NC	H	467	WG	H	332
			3	45760000	NC	H	468	WG	H	1366		3	52180000	NC	H	468	WG	H	405		3	107680000	NC	H	468	WG	H	321		3	21580000	NC	H	468	WG	H	1459
			3	80900000	NC	H	469	WG	H	1896		3	121940000	NC	H	469	WG	H	1551		3	117580000	NC	H	469	WG	H	322		3	26360000	NC	H	469	WG	H	1918
			3	12180000	NC	H	470	WG	H	1367		3	43500000	NC	H	470	WG	H	406		3	28180000	NC	H	470	WG	H	324		3	85580000	NC	H	470	WG	H	333
			3	56120000	NC	H	471	WG	H	362		3	127960000	NC	H	471	WG	H	1553		3	121040000	NC	H	471	WG	H	1350		3	110300000	NC	H	471	WG	H	334
			3	80740000	NC	H	472	WG	H	363		3	52980000	NC	H	472	WG	H	2414		3	115220000	NC	H	472	WG	H	1628		3	24000000	NC	H	472	WG	H	335
			3	127960000	NC	H	473	WG	H	366		3	124480000	NC	H	473	WG	H	2858		3	68400000	NC	H	473	WG	H	325		3	25300000	NC	H	473	WG	H	2091
			3	70760000	NC	H	474	WG	H	1897		3	95080000	NC	H	474	WG	H	1556		3	23660000	NC	H	474	WG	H	326		3	74160000	NC	H	474	WG	H	336
			3	24120000	NC	H	475	WG	H	367		3	24120000	NC	H	475	WG	H	411		3	29400000	NC	H	475	WG	H	327		3	25860000	NC	H	475	WG	H	337
			3	26480000	NC	H	476	WG	H	1620		3	15940000	NC	H	476	WG	H	412		3	55200000	NC	H	476	WG	H	1351		3	47780000	NC	H	476	WG	H	338
			3	100880000	NC	H	477	WG	M	2927		3	79060000	NC	H	477	WG	H	1862		3	103540000	NC	H	477	WG	H	328		3	87400000	NC	H	477	WG	H	339
			3	45620000	NC	H	478	WG	H	1898		4	20000	NC	H	478	WG	H	415		3	34060000	NC	H	478	WG	H	329		3	76400000	NC	H	478	WG	H	340
			3	52900000	NC	H	479	WG	H	1621		4	45780000	NC	H	479	WG	H	416		3	27500000	NC	H	479	WG	H	330		3	27500000	NC	H	479	WG	H	341
			3	127780000	NC	H	480	WG	M	3727		4	62620000	NC	H	480	WG	H	417		3	106220000	NC	H	480	WG	M	2821		3	37240000	NC	H	480	WG	H	342
			3	79040000	NC	H	481	WG	H	1370		4	84220000	NC	H	481	WG	H	1558		3	43280000	NC	H	481	WG	H	331		3	25120000	NC	H	481	WG	H	343
			3	92220000	NC	H	482	WG	H	368		4	43000000	NC	H	482	WG	H	418		3	32520000	NC	H	482	WG	H	332		3	22760000	NC	H	482	WG	H	344
			3	2600000	NC	H	483	WG	M	3205		4	64700000	NC	H	483	WG	H	419		3	57800000	NC	H	483	WG	H	333		3	22540000	NC	H	483	WG	H	345
			4	20000	NC	H	484	WG	H	369		4	68300000	NC	H	484	WG	H	420		3	19740000	NC	H	484	WG	H	334		3	28160000	NC	H	484	WG	H	346
			4	101200000	NC	H	485	WG	H	370		4	130280000	NC	H	485	WG	H	421		3	26820000	NC	H	485	WG	H	335		3	78460000	NC	H	485	WG	H	347
			4	126680000	NC	H	486	WG	H	371		4	29280000	NC	H	486	WG	H	422		3	55860000	NC	H	486	WG	H	1630		3	96080000	NC	H	486	WG	H	348
			4	43000000	NC	H	487	WG	H	372		4	126680000	NC	H	487	WG	H	423		3	59840000	NC	H	487	WG	H	336		3	29320000	NC	H	487	WG	H	349
			4	64700000	NC	H	488	WG	H	1372		4	51580000	NC	H	488	WG	H	1559		3	37240000	NC	H	488	WG	H	1631		3	34060000	NC	H	488	WG	H	1460
			4	68300000	NC	H	489	WG	H	373		4	129400000	NC	H	489	WG	H	424		3	71660000	NC	H	489	WG	H	337		3	32520000	NC	H	489	WG	H	350
			4	84220000	NC	H	490	WG	H	1622		4	75660000	NC	H	490	WG	H	1560		3	16040000	NC	H	490	WG	H	339		3	49020000	NC	H	490	WG	H	351
			4	122320000	NC	H	491	WG	H	374		4	122320000	NC	H	491	WG	H	425		3	57520000	NC	H	491	WG	H	340		3	132820000	NC	H	491	WG	H	1461
			4	62620000	NC	H	492	WG	H	375		4	77580000	NC	H	492	WG	H	426		3	92840000	NC	H	492	WG	H	341		3	53700000	NC	H	492	WG	H	352
			4	79260000	NC	H	493	WG	H	376		4	47100000	NC	H	493	WG	H	427		3	121940000	NC	H	493	WG	H	343		3	57500000	NC	H	493	WG	H	353
			4	130280000	NC	H	494	WG	H	377		4	61900000	NC	H	494	WG	H	428		3	54540000	NC	H	494	WG	H	1352		3	57260000	NC	H	494	WG	H	354
			4	46760000	NC	H	495	WG	H	378		4	103600000	NC	H	495	WG	H	429		3	43740000	NC	H	495	WG	H	344		3	120880000	NC	H	495	WG	H	355
			4	129400000	NC	H	496	WG	H	1373		4	102840000	NC	H	496	WG	H	430		3	103340000	NC	H	496	WG	H	345		3	59860000	NC	H	496	WG	H	356
			4	127760000	NC	H	497	WG	H	379		4	46760000	NC	H	497	WG	H	431		3	45760000	NC	H	497	WG	H	1353		3	121020000	NC	H	497	WG	H	357
			4	61900000	NC	H	498	WG	H	380		4	92100000	NC	H	498	WG	H	432		3	93120000	NC	H	498	WG	H	346		3	43440000	NC	H	498	WG	H	358
			4	47100000	NC	H	499	WG	H	381		4	127760000	NC	H	499	WG	H	433		3	92560000	NC	H	499	WG	H	347		3	57800000	NC	H	499	WG	H	359
			4	92100000	NC	H	500	WG	H	382		4	41360000	NC	H	500	WG	H	434		3	109080000	NC	H	500	WG	H	1836		3	107680000	NC	H	500	WG	H	360
			4	29280000	NC	H	501	WG	H	383		4	79240000	NC	H	501	WG	H	435		3	53520000	NC	H	501	WG	H	348		3	68400000	NC	H	501	WG	H	361
			4	90740000	NC	H	502	WG	H	384		4	105780000	NC	H	502	WG	H	436		3	56220000	NC	H	502	WG	H	1354		3	19740000	NC	H	502	WG	H	362
			4	77580000	NC	H	503	WG	H	1374		4	70880000	NC	H	503	WG	H	437		3	108820000	NC	H	503	WG	H	349		3	2740000	NC	H	503	WG	H	2566
			4	102840000	NC	H	504	WG	H	1375		4	86180000	NC	H	504	WG	H	438		3	92360000	NC	H	504	WG	H	2143		3	121900000	NC	H	504	WG	H	2567
			4	87720000	NC	H	505	WG	H	385		4	87720000	NC	H	505	WG	H	439		3	124480000	NC	H	505	WG	M	2822		3	98460000	NC	H	505	WG	H	363
			4	103600000	NC	H	506	WG	H	386		4	84820000	NC	H	506	WG	H	1562		3	45260000	NC	H	506	WG	H	1838		3	131400000	NC	H	506	WG	H	364
			4	125740000	NC	H	507	WG	H	387		4	9160000	NC	H	507	WG	H	441		3	45480000	NC	H	507	WG	H	1993		3	124900000	NC	H	507	WG	M	4052
			4	109200000	NC	H	508	WG	H	388		4	21760000	NC	H	508	WG	H	442		3	3240000	NC	H	508	WG	H	354		3	23620000	NC	H	508	WG	H	365
			4	50260000	NC	H	509	WG	H	389		4	50260000	NC	H	509	WG	H	443		3	43420000	NC	H	509	WG	H	355		3	49200000	NC	H	509	WG	M	2902
			4	86180000	NC	H	510	WG	H	390		4	129740000	NC	H	510	WG	H	2297		3	52200000	NC	H	510	WG	H	356		3	49440000	NC	H	510	WG	H	2831
			4	129740000	NC	H	511	WG	H	1624		4	28040000	NC	H	511	WG	H	444		3	15920000	NC	H	511	WG	H	358		3	6620000	NC	H	511	WG	H	366
			4	125540000	NC	H	512	WG	H	391		4	128920000	NC	H	512	WG	H	446		3	124320000	NC	H	512	WG	M	3273		3	92360000	NC	H	512	WG	H	2351
			4	72900000	NC	H	513	WG	H	392		4	51440000	NC	H	513	WG	H	1563		3	100720000	NC	H	513	WG	H	2145		3	103560000	NC	H	513	WG	H	1739
			4	9160000	NC	H	514	WG	H	394		4	67460000	NC	H	514	WG	H	447		3	106380000	NC	H	514	WG	M	2959		3	80800000	NC	H	514	WG	H	1463
			4	78160000	NC	H	515	WG	H	395		4	100260000	NC	H	515	WG	H	448		3	45640000	NC	H	515	WG	H	1357		3	71660000	NC	H	515	WG	H	367
			4	90060000	NC	H	516	WG	H	396		4	75980000	NC	H	516	WG	H	449		3	24120000	NC	H	516	WG	H	1358		3	30620000	NC	H	516	WG	H	1740
			4	28160000	NC	H	517	WG	H	2147		4	125920000	NC	H	517	WG	H	450		3	55340000	NC	H	517	WG	H	359		3	45480000	NC	H	517	WG	H	2569
			4	70880000	NC	H	518	WG	H	1376		4	125480000	NC	H	518	WG	H	451		3	2360000	NC	H	518	WG	H	360		3	14020000	NC	H	518	WG	H	2570
			4	128920000	NC	H	519	WG	H	397		4	27880000	NC	H	519	WG	H	452		3	79000000	NC	H	519	WG	M	3143		3	56220000	NC	H	519	WG	H	2236
			4	21760000	NC	H	520	WG	H	398		4	54900000	NC	H	520	WG	H	1565		3	108960000	NC	H	520	WG	M	2961		3	16040000	NC	H	520	WG	H	368
			4	84820000	NC	H	521	WG	H	1377		4	78160000	NC	H	521	WG	H	453		3	57680000	NC	H	521	WG	M	3680		3	41920000	NC	H	521	WG	H	369
			4	125920000	NC	H	522	WG	H	1378		4	72940000	NC	H	522	WG	H	454		3	100840000	NC	H	522	WG	H	2754		3	103340000	NC	H	522	WG	H	370
			4	92640000	NC	H	523	WG	H	399		4	69020000	NC	H	523	WG	H	455		4	20000	NC	H	523	WG	H	361		3	80920000	NC	H	523	WG	H	1464
			4	54900000	NC	H	524	WG	H	1380		4	101580000	NC	H	524	WG	H	1865		4	101300000	NC	H	524	WG	H	1996		3	80620000	NC	H	524	WG	H	371
			4	100120000	NC	H	525	WG	H	400		4	46920000	NC	H	525	WG	H	456		4	130280000	NC	H	525	WG	H	362		3	92520000	NC	H	525	WG	H	372
			4	100260000	NC	H	526	WG	H	401		4	85120000	NC	H	526	WG	H	457		4	84220000	NC	H	526	WG	H	363		3	124320000	NC	H	526	WG	L	4195
			4	118300000	NC	H	527	WG	H	1381		4	28220000	NC	H	527	WG	H	458		4	43000000	NC	H	527	WG	H	364		3	109080000	NC	H	527	WG	H	2352
			4	78040000	NC	H	528	WG	H	403		4	71900000	NC	H	528	WG	H	459		4	62620000	NC	H	528	WG	H	365		3	52220000	NC	H	528	WG	H	373
			4	21920000	NC	H	529	WG	H	404		4	29100000	NC	H	529	WG	H	1866		4	45780000	NC	H	529	WG	H	1841		3	54540000	NC	H	529	WG	H	1741
			4	92300000	NC	H	530	WG	H	405		4	50520000	NC	H	530	WG	H	460		4	64700000	NC	H	530	WG	H	366		3	108820000	NC	H	530	WG	H	1921
			4	41360000	NC	H	531	WG	H	406		4	77260000	NC	H	531	WG	H	461		4	129400000	NC	H	531	WG	H	367		3	27160000	NC	H	531	WG	H	374
			4	27880000	NC	H	532	WG	H	407		4	33720000	NC	H	532	WG	H	462		4	47100000	NC	H	532	WG	H	1360		3	127740000	NC	H	532	WG	M	3968
			4	80240000	NC	H	533	WG	H	408		4	78040000	NC	H	533	WG	H	463		4	75660000	NC	H	533	WG	H	368		3	124440000	NC	H	533	WG	M	3570
			4	124800000	NC	H	534	WG	H	409		4	100140000	NC	H	534	WG	H	464		4	54780000	NC	H	534	WG	H	1633		3	45840000	NC	H	534	WG	H	1465
			4	56620000	NC	H	535	WG	H	410		4	21920000	NC	H	535	WG	H	1567		4	77580000	NC	H	535	WG	H	369		3	100740000	NC	H	535	WG	M	2981
			4	99720000	NC	H	536	WG	H	1382		4	97200000	NC	H	536	WG	H	465		4	61900000	NC	H	536	WG	H	370		3	45600000	NC	H	536	WG	H	1742
			4	67460000	NC	H	537	WG	H	411		4	14020000	NC	H	537	WG	H	469		4	122320000	NC	H	537	WG	H	371		3	53500000	NC	H	537	WG	H	1466
			4	77260000	NC	H	538	WG	H	1383		4	33600000	NC	H	538	WG	H	470		4	126660000	NC	H	538	WG	H	372		3	2480000	NC	H	538	WG	H	2462
			4	97200000	NC	H	539	WG	H	412		4	21260000	NC	H	539	WG	H	472		4	46720000	NC	H	539	WG	H	373		3	56020000	NC	H	539	WG	H	375
			4	65760000	NC	H	540	WG	H	413		4	96260000	NC	H	540	WG	H	473		4	105780000	NC	H	540	WG	H	374		3	43700000	NC	H	540	WG	H	376
			4	33720000	NC	H	541	WG	H	414		4	81660000	NC	H	541	WG	H	1569		4	29280000	NC	H	541	WG	H	375		3	49320000	NC	H	541	WG	H	2572
			4	87300000	NC	H	542	WG	H	1904		4	56620000	NC	H	542	WG	H	477		4	127760000	NC	H	542	WG	H	376		3	46020000	NC	H	542	WG	H	2238
			4	85120000	NC	H	543	WG	H	415		4	74200000	NC	H	543	WG	H	478		4	9160000	NC	H	543	WG	H	377		3	92860000	NC	H	543	WG	H	2354
			4	83800000	NC	H	544	WG	H	416		4	82720000	NC	H	544	WG	H	479		4	87720000	NC	H	544	WG	H	378		3	106740000	NC	H	544	WG	H	2464
			4	96340000	NC	H	545	WG	H	417		4	105060000	NC	H	545	WG	H	480		4	100260000	NC	H	545	WG	H	379		3	124080000	NC	H	545	WG	L	4122
			4	33600000	NC	H	546	WG	H	1384		4	13240000	NC	H	546	WG	H	481		4	79240000	NC	H	546	WG	H	380		3	12180000	NC	H	546	WG	H	377
			4	74220000	NC	H	547	WG	H	418		4	101160000	NC	H	547	WG	H	482		4	84820000	NC	H	547	WG	H	381		3	95080000	NC	H	547	WG	H	1743
			4	129120000	NC	H	548	WG	H	1625		4	8560000	NC	H	548	WG	H	483		4	41360000	NC	H	548	WG	H	382		3	124620000	NC	H	548	WG	M	3814
			4	103380000	NC	H	549	WG	H	1385		4	30840000	NC	H	549	WG	H	484		4	101560000	NC	H	549	WG	H	383		3	2600000	NC	H	549	WG	H	2676
			4	128560000	NC	H	550	WG	H	419		4	40500000	NC	H	550	WG	H	485		4	90060000	NC	H	550	WG	H	1635		3	24120000	NC	H	550	WG	H	378
			4	117020000	NC	H	551	WG	H	420		4	30720000	NC	H	551	WG	H	487		4	70880000	NC	H	551	WG	H	384		3	92980000	NC	H	551	WG	H	2239
			4	30720000	NC	H	552	WG	H	1386		4	9840000	NC	H	552	WG	H	488		4	128880000	NC	H	552	WG	H	385		3	79040000	NC	H	552	WG	H	2466
			4	80600000	NC	H	553	WG	H	1387		4	32720000	NC	H	553	WG	H	1572		4	69020000	NC	H	553	WG	H	386		3	13900000	NC	H	553	WG	H	2573
			4	40440000	NC	H	554	WG	H	1388		4	65260000	NC	H	554	WG	H	490		4	51460000	NC	H	554	WG	H	387		3	132580000	NC	H	554	WG	H	379
			4	50520000	NC	H	555	WG	H	421		4	18120000	NC	H	555	WG	H	1867		4	102860000	NC	H	555	WG	H	388		3	52100000	NC	H	555	WG	H	380
			4	14060000	NC	H	556	WG	H	422		4	77740000	NC	H	556	WG	H	492		4	67460000	NC	H	556	WG	H	389		3	45720000	NC	H	556	WG	H	381
			4	72440000	NC	H	557	WG	H	1389		4	88460000	NC	H	557	WG	M	3160		4	75980000	NC	H	557	WG	H	390		3	106860000	NC	H	557	WG	H	2677
			4	85940000	NC	H	558	WG	H	423		4	20320000	NC	H	558	WG	H	1868		4	103600000	NC	H	558	WG	H	391		3	2360000	NC	H	558	WG	H	2094
			4	9840000	NC	H	559	WG	H	424		4	6760000	NC	H	559	WG	H	1577		4	21760000	NC	H	559	WG	H	392		3	45360000	NC	H	559	WG	H	2355
			4	62160000	NC	H	560	WG	H	425		4	9040000	NC	H	560	WG	H	493		4	86180000	NC	H	560	WG	H	1362		4	20000	NC	H	560	WG	H	382
			4	8560000	NC	H	561	WG	H	426		4	62500000	NC	H	561	WG	H	494		4	125540000	NC	H	561	WG	H	393		4	101300000	NC	H	561	WG	H	2468
			4	82720000	NC	H	562	WG	H	427		4	3620000	NC	H	562	WG	H	495		4	92100000	NC	H	562	WG	H	394		4	45780000	NC	H	562	WG	H	2241
			4	16680000	NC	H	563	WG	H	1390		4	71040000	NC	H	563	WG	H	496		4	72940000	NC	H	563	WG	H	395		4	84220000	NC	H	563	WG	H	383
			4	74460000	NC	H	564	WG	H	1391		4	72060000	NC	H	564	WG	H	1869		4	28040000	NC	H	564	WG	H	396		4	68300000	NC	H	564	WG	H	384
			4	81120000	NC	H	565	WG	H	428		4	125620000	NC	H	565	WG	H	498		4	46920000	NC	H	565	WG	H	1363		4	43000000	NC	H	565	WG	H	385
			4	128440000	NC	H	566	WG	H	429		4	101460000	NC	H	566	WG	H	1870		4	68120000	NC	H	566	WG	M	3146		4	75660000	NC	H	566	WG	H	386
			4	21240000	NC	H	567	WG	H	1392		4	19520000	NC	H	567	WG	H	1578		4	50280000	NC	H	567	WG	H	397		4	77060000	NC	H	567	WG	H	387
			4	65640000	NC	H	568	WG	H	430		4	22720000	NC	H	568	WG	H	1871		4	78180000	NC	H	568	WG	H	398		4	64700000	NC	H	568	WG	H	388
			4	130840000	NC	H	569	WG	H	2149		4	23340000	NC	H	569	WG	H	1579		4	85120000	NC	H	569	WG	H	399		4	59240000	NC	H	569	WG	H	2575
			4	124960000	NC	H	570	WG	H	1394		4	74520000	NC	H	570	WG	H	500		4	101780000	NC	H	570	WG	H	1997		4	62620000	NC	H	570	WG	H	389
			4	30840000	NC	H	571	WG	H	431		4	22240000	NC	H	571	WG	H	501		4	33680000	NC	H	571	WG	H	400		4	51580000	NC	H	571	WG	H	2095
			4	65260000	NC	H	572	WG	H	432		4	75520000	NC	H	572	WG	H	1872		4	124800000	NC	H	572	WG	H	401		4	47100000	NC	H	572	WG	H	1744
			4	32780000	NC	H	573	WG	H	433		4	88200000	NC	H	573	WG	H	2304		4	92640000	NC	H	573	WG	H	1364		4	129400000	NC	H	573	WG	H	390
			4	18120000	NC	H	574	WG	H	1395		4	32840000	NC	H	574	WG	H	1581		4	125920000	NC	H	574	WG	H	402		4	126680000	NC	H	574	WG	H	391
			4	77700000	NC	H	575	WG	H	1396		4	62280000	NC	H	575	WG	H	1582		4	90740000	NC	H	575	WG	H	403		4	29280000	NC	H	575	WG	H	1469
			4	71020000	NC	H	576	WG	H	1397		4	105180000	NC	H	576	WG	H	1584		4	14020000	NC	H	576	WG	H	404		4	41360000	NC	H	576	WG	H	392
			4	105520000	NC	H	577	WG	H	1398		4	30960000	NC	H	577	WG	H	1875		4	74440000	NC	H	577	WG	H	405		4	109200000	NC	H	577	WG	H	393
			4	28280000	NC	H	578	WG	H	434		4	88320000	NC	H	578	WG	H	2307		4	125720000	NC	H	578	WG	H	406		4	77580000	NC	H	578	WG	H	394
			4	29440000	NC	H	579	WG	H	435		5	20000	NC	H	579	WG	H	503		4	74200000	NC	H	579	WG	H	407		4	61900000	NC	H	579	WG	H	395
			4	9020000	NC	H	580	WG	H	436		5	79200000	NC	H	580	WG	H	504		4	67000000	NC	H	580	WG	H	1998		4	130280000	NC	H	580	WG	H	396
			4	3560000	NC	H	581	WG	H	437		5	39820000	NC	H	581	WG	H	505		4	100120000	NC	H	581	WG	H	408		4	125540000	NC	H	581	WG	H	397
			4	22240000	NC	H	582	WG	H	1399		5	78340000	NC	H	582	WG	H	506		4	27880000	NC	H	582	WG	H	409		4	122320000	NC	H	582	WG	H	398
			4	82520000	NC	H	583	WG	H	2521		5	101480000	NC	H	583	WG	H	1585		4	62160000	NC	H	583	WG	H	410		4	75980000	NC	H	583	WG	H	399
			4	23340000	NC	H	584	WG	H	1401		5	26960000	NC	H	584	WG	H	1586		4	28220000	NC	H	584	WG	H	411		4	8480000	NC	H	584	WG	H	1470
			4	75780000	NC	H	585	WG	H	1402		5	21120000	NC	H	585	WG	H	507		4	54900000	NC	H	585	WG	H	1365		4	84820000	NC	H	585	WG	H	400
			4	86300000	NC	H	586	WG	H	2337		5	70200000	NC	H	586	WG	H	508		4	50520000	NC	H	586	WG	H	1366		4	92100000	NC	H	586	WG	H	401
			4	81360000	NC	H	587	WG	H	2338		5	23260000	NC	H	587	WG	H	509		4	8560000	NC	H	587	WG	H	1636		4	79240000	NC	H	587	WG	H	402
			4	62480000	NC	H	588	WG	H	438		5	94500000	NC	H	588	WG	H	510		4	82720000	NC	H	588	WG	H	412		4	27880000	NC	H	588	WG	H	403
			4	81240000	NC	H	589	WG	H	2151		5	58260000	NC	H	589	WG	H	1877		4	103400000	NC	H	589	WG	H	413		4	9160000	NC	H	589	WG	H	404
			4	33900000	NC	H	590	WG	H	2153		5	63520000	NC	H	590	WG	H	511		4	56620000	NC	H	590	WG	H	414		4	40420000	NC	H	590	WG	H	405
			4	50380000	NC	H	591	WG	H	1403		5	32660000	NC	H	591	WG	H	512		4	83940000	NC	H	591	WG	H	1844		4	90060000	NC	H	591	WG	H	406
			4	40580000	NC	H	592	WG	H	2743		5	76620000	NC	H	592	WG	H	513		4	81660000	NC	H	592	WG	H	415		4	129740000	NC	H	592	WG	H	2097
			4	99860000	NC	H	593	WG	H	1631		5	39380000	NC	H	593	WG	H	514		4	71880000	NC	H	593	WG	H	416		4	70880000	NC	H	593	WG	H	407
			4	84080000	NC	H	594	WG	H	1632		5	76100000	NC	H	594	WG	H	515		4	78060000	NC	H	594	WG	H	417		4	28120000	NC	H	594	WG	H	408
			4	22360000	NC	H	595	WG	H	2606		5	28820000	NC	H	595	WG	H	516		4	21240000	NC	H	595	WG	H	418		4	46760000	NC	H	595	WG	H	409
			4	11340000	NC	H	596	WG	H	2446		5	85380000	NC	H	596	WG	H	517		4	21920000	NC	H	596	WG	H	419		4	72940000	NC	H	596	WG	H	410
			5	20000	NC	H	597	WG	H	439		5	87080000	NC	H	597	WG	H	518		4	77260000	NC	H	597	WG	H	420		4	128880000	NC	H	597	WG	H	411
			5	79200000	NC	H	598	WG	H	440		5	30480000	NC	H	598	WG	H	1587		4	16660000	NC	H	598	WG	H	421		4	87720000	NC	H	598	WG	H	412
			5	39820000	NC	H	599	WG	H	441		5	33880000	NC	H	599	WG	H	519		4	109380000	NC	H	599	WG	H	1367		4	100120000	NC	H	599	WG	H	413
			5	11980000	NC	H	600	WG	H	442		5	59200000	NC	H	600	WG	H	520		4	96280000	NC	H	600	WG	H	422		4	6860000	NC	H	600	WG	H	1472
			5	78340000	NC	H	601	WG	H	443		5	35900000	NC	H	601	WG	H	521		4	40500000	NC	H	601	WG	H	423		4	78160000	NC	H	601	WG	H	414
			5	21100000	NC	H	602	WG	H	444		5	104120000	NC	H	602	WG	H	522		4	89560000	NC	H	602	WG	H	1637		4	50280000	NC	H	602	WG	H	415
			5	94500000	NC	H	603	WG	H	445		5	80580000	NC	H	603	WG	H	523		4	30720000	NC	H	603	WG	H	424		4	100260000	NC	H	603	WG	H	416
			5	58260000	NC	H	604	WG	H	446		5	73400000	NC	H	604	WG	H	1878		4	116900000	NC	H	604	WG	H	425		4	101560000	NC	H	604	WG	H	417
			5	70220000	NC	H	605	WG	H	447		5	42920000	NC	H	605	WG	H	2066		4	92320000	NC	H	605	WG	H	1368		4	67460000	NC	H	605	WG	H	418
			5	23260000	NC	H	606	WG	H	448		5	35600000	NC	H	606	WG	H	526		4	9040000	NC	H	606	WG	H	426		4	127760000	NC	H	606	WG	H	419
			5	63520000	NC	H	607	WG	H	449		5	13260000	NC	H	607	WG	H	527		4	13260000	NC	H	607	WG	H	427		4	90740000	NC	H	607	WG	H	420
			5	101820000	NC	H	608	WG	H	450		5	101820000	NC	H	608	WG	H	528		4	32720000	NC	H	608	WG	H	428		4	51460000	NC	H	608	WG	H	2098
			5	76100000	NC	H	609	WG	H	451		5	46240000	NC	H	609	WG	H	531		4	9860000	NC	H	609	WG	H	429		4	74200000	NC	H	609	WG	H	421
			5	28820000	NC	H	610	WG	H	452		5	63080000	NC	H	610	WG	H	532		4	30900000	NC	H	610	WG	H	430		4	86180000	NC	H	610	WG	H	422
			5	104080000	NC	H	611	WG	H	453		5	47860000	NC	H	611	WG	H	1880		4	105080000	NC	H	611	WG	H	431		4	83940000	NC	H	611	WG	H	2099
			5	76620000	NC	H	612	WG	H	454		5	19760000	NC	H	612	WG	H	533		4	77040000	NC	H	612	WG	H	2619		4	125720000	NC	H	612	WG	H	423
			5	59220000	NC	H	613	WG	H	455		5	53700000	NC	H	613	WG	H	534		4	118280000	NC	H	613	WG	H	432		4	83780000	NC	H	613	WG	H	2100
			5	87080000	NC	H	614	WG	H	456		5	33500000	NC	H	614	WG	H	535		4	65280000	NC	H	614	WG	H	433		4	75240000	NC	H	614	WG	H	1926
			5	85440000	NC	H	615	WG	H	457		5	46460000	NC	H	615	WG	H	536		4	71020000	NC	H	615	WG	H	434		4	69000000	NC	H	615	WG	H	424
			5	33880000	NC	H	616	WG	H	458		5	48560000	NC	H	616	WG	H	538		4	19620000	NC	H	616	WG	H	1369		4	102840000	NC	H	616	WG	H	425
			5	57780000	NC	H	617	WG	H	459		5	85240000	NC	H	617	WG	H	539		4	20340000	NC	H	617	WG	H	435		4	21760000	NC	H	617	WG	H	426
			5	32660000	NC	H	618	WG	H	460		5	46580000	NC	H	618	WG	H	2310		4	6840000	NC	H	618	WG	H	436		4	117020000	NC	H	618	WG	H	427
			5	80580000	NC	H	619	WG	H	461		5	48380000	NC	H	619	WG	H	540		4	22100000	NC	H	619	WG	H	2002		4	29100000	NC	H	619	WG	H	2101
			5	73400000	NC	H	620	WG	H	462		5	76340000	NC	H	620	WG	H	543		4	42260000	NC	H	620	WG	H	437		4	54900000	NC	H	620	WG	H	428
			5	12740000	NC	H	621	WG	H	463		5	34560000	NC	H	621	WG	H	545		4	62480000	NC	H	621	WG	H	439		4	62160000	NC	H	621	WG	H	429
			5	39380000	NC	H	622	WG	H	464		5	29220000	NC	H	622	WG	H	547		4	22880000	NC	H	622	WG	H	1639		4	85100000	NC	H	622	WG	H	430
			5	30480000	NC	H	623	WG	H	465		5	60860000	NC	H	623	WG	H	548		4	3560000	NC	H	623	WG	H	441		4	14020000	NC	H	623	WG	H	431
			5	42920000	NC	H	624	WG	H	2033		5	58020000	NC	H	624	WG	H	549		4	96400000	NC	H	624	WG	H	1850		4	46920000	NC	H	624	WG	H	432
			5	82440000	NC	H	625	WG	H	466		5	73520000	NC	H	625	WG	H	1884		4	77740000	NC	H	625	WG	H	442		4	124820000	NC	H	625	WG	H	433
			5	48560000	NC	H	626	WG	H	467		5	53580000	NC	H	626	WG	H	550		4	104900000	NC	H	626	WG	H	443		4	71900000	NC	H	626	WG	H	434
			5	62960000	NC	H	627	WG	H	468		5	39220000	NC	H	627	WG	H	551		4	101440000	NC	H	627	WG	H	444		4	77260000	NC	H	627	WG	H	435
			5	13260000	NC	H	628	WG	H	469		5	39680000	NC	H	628	WG	H	553		4	11600000	NC	H	628	WG	M	3620		4	81640000	NC	H	628	WG	H	436
			5	88060000	NC	H	629	WG	H	1404		6	40000	NC	H	629	WG	H	555		4	42440000	NC	H	629	WG	H	1853		4	78040000	NC	H	629	WG	H	437
			5	63080000	NC	H	630	WG	H	470		6	58540000	NC	H	630	WG	H	556		4	124920000	NC	H	630	WG	H	1373		4	96280000	NC	H	630	WG	H	438
			5	35600000	NC	H	631	WG	H	471		6	56760000	NC	H	631	WG	M	3109		4	22240000	NC	H	631	WG	H	1374		4	33680000	NC	H	631	WG	H	439
			5	35900000	NC	H	632	WG	H	1635		6	164680000	NC	H	632	WG	H	557		4	11220000	NC	H	632	WG	M	3147		4	105740000	NC	H	632	WG	H	440
			5	76340000	NC	H	633	WG	H	472		6	60420000	NC	H	633	WG	H	558		4	97040000	NC	H	633	WG	M	2824		4	9900000	NC	H	633	WG	H	442
			5	34420000	NC	H	634	WG	H	473		6	36100000	NC	H	634	WG	H	559		4	62280000	NC	H	634	WG	H	1375		4	125860000	NC	H	634	WG	H	443
			5	33500000	NC	H	635	WG	H	474		6	60940000	NC	H	635	WG	H	1890		4	129000000	NC	H	635	WG	H	2622		4	101780000	NC	H	635	WG	H	444
			5	19760000	NC	H	636	WG	H	475		6	32100000	NC	H	636	WG	H	561		4	68900000	NC	H	636	WG	H	1641		4	50520000	NC	H	636	WG	H	445
			5	46460000	NC	H	637	WG	H	476		6	17040000	NC	H	637	WG	H	562		4	72180000	NC	H	637	WG	H	2148		4	92640000	NC	H	637	WG	H	446
			5	101400000	NC	H	638	WG	H	1405		6	15020000	NC	H	638	WG	H	563		4	66880000	NC	H	638	WG	H	2442		4	56620000	NC	H	638	WG	H	447
			5	85300000	NC	H	639	WG	H	477		6	105480000	NC	H	639	WG	H	1596		4	21060000	NC	H	639	WG	H	446		4	13260000	NC	H	639	WG	H	448
			5	34560000	NC	H	640	WG	H	478		6	12040000	NC	H	640	WG	H	564		5	20000	NC	H	640	WG	H	447		4	89640000	NC	H	640	WG	H	1474
			5	29220000	NC	H	641	WG	H	479		6	39740000	NC	H	641	WG	H	565		5	79200000	NC	H	641	WG	H	448		4	87300000	NC	H	641	WG	H	449
			5	88320000	NC	H	642	WG	H	2035		6	20440000	NC	H	642	WG	H	566		5	78340000	NC	H	642	WG	H	449		4	21920000	NC	H	642	WG	H	450
			5	46220000	NC	H	643	WG	H	2036		6	29880000	NC	H	643	WG	H	1597		5	101480000	NC	H	643	WG	H	1376		4	82780000	NC	H	643	WG	H	451
			5	27460000	NC	H	644	WG	H	480		6	147660000	NC	H	644	WG	H	567		5	39760000	NC	H	644	WG	H	451		4	97200000	NC	H	644	WG	H	452
			5	62120000	NC	H	645	WG	H	1406		6	161180000	NC	H	645	WG	H	568		5	26960000	NC	H	645	WG	H	452		4	67100000	NC	H	645	WG	H	453
			5	46720000	NC	H	646	WG	H	2524		6	145680000	NC	H	646	WG	H	569		5	21100000	NC	H	646	WG	H	453		4	42260000	NC	H	646	WG	H	454
			5	87940000	NC	H	647	WG	H	1407		6	103380000	NC	H	647	WG	H	570		5	70200000	NC	H	647	WG	H	454		4	21200000	NC	H	647	WG	H	455
			5	60860000	NC	H	648	WG	H	481		6	57920000	NC	H	648	WG	H	571		5	94500000	NC	H	648	WG	H	455		4	74440000	NC	H	648	WG	H	1746
			5	53700000	NC	H	649	WG	H	482		6	168080000	NC	H	649	WG	H	572		5	104100000	NC	H	649	WG	H	456		4	65780000	NC	H	649	WG	H	456
			5	39540000	NC	H	650	WG	H	2038		6	13800000	NC	H	650	WG	H	573		5	63540000	NC	H	650	WG	H	457		4	77740000	NC	H	650	WG	H	457
			5	62760000	NC	H	651	WG	H	483		6	118860000	NC	H	651	WG	H	1599		5	58260000	NC	H	651	WG	H	458		4	9040000	NC	H	651	WG	H	458
			5	30660000	NC	H	652	WG	H	484		6	61600000	NC	H	652	WG	H	574		5	76100000	NC	H	652	WG	H	459		4	92400000	NC	H	652	WG	H	459
			5	82280000	NC	H	653	WG	H	485		6	103240000	NC	H	653	WG	H	575		5	23260000	NC	H	653	WG	H	460		4	85940000	NC	H	653	WG	H	1478
			5	53580000	NC	H	654	WG	H	486		6	30100000	NC	H	654	WG	H	577		5	28820000	NC	H	654	WG	H	461		4	30720000	NC	H	654	WG	H	460
			5	46580000	NC	H	655	WG	H	2039		6	42260000	NC	H	655	WG	H	578		5	80540000	NC	H	655	WG	H	462		4	101900000	NC	H	655	WG	H	461
			5	57520000	NC	H	656	WG	H	487		6	135160000	NC	H	656	WG	H	579		5	30480000	NC	H	656	WG	H	463		4	44600000	NC	H	656	WG	H	1480
			5	58020000	NC	H	657	WG	H	1408		6	151260000	NC	H	657	WG	H	580		5	33880000	NC	H	657	WG	H	464		4	108140000	NC	H	657	WG	H	2762
			5	33140000	NC	H	658	WG	H	488		6	115980000	NC	H	658	WG	H	581		5	76620000	NC	H	658	WG	H	465		4	32720000	NC	H	658	WG	H	462
			5	46100000	NC	H	659	WG	H	489		6	146300000	NC	H	659	WG	H	583		5	85340000	NC	H	659	WG	H	466		4	44740000	NC	H	659	WG	H	1481
			5	85160000	NC	H	660	WG	H	490		6	34060000	NC	H	660	WG	H	584		5	32660000	NC	H	660	WG	H	467		4	112120000	NC	H	660	WG	H	464
			5	49120000	NC	H	661	WG	H	2158		6	160920000	NC	H	661	WG	H	585		5	39380000	NC	H	661	WG	H	468		4	43700000	NC	H	661	WG	H	1928
			5	88800000	NC	H	662	WG	M	3094		6	153700000	NC	H	662	WG	H	586		5	61360000	NC	H	662	WG	H	1377		4	19620000	NC	H	662	WG	H	465
			5	87500000	NC	H	663	WG	M	2879		6	164220000	NC	H	663	WG	H	1600		5	57040000	NC	H	663	WG	H	469		4	62500000	NC	H	663	WG	H	466
			5	2400000	NC	H	664	WG	H	1908		6	36480000	NC	H	664	WG	H	588		5	57780000	NC	H	664	WG	H	470		4	30840000	NC	H	664	WG	H	467
			5	73520000	NC	H	665	WG	H	491		6	128100000	NC	H	665	WG	H	589		5	62540000	NC	H	665	WG	H	471		4	101160000	NC	H	665	WG	H	468
			5	39680000	NC	H	666	WG	H	493		6	4820000	NC	H	666	WG	H	590		5	87080000	NC	H	666	WG	H	472		4	20320000	NC	H	666	WG	H	469
			5	88580000	NC	H	667	WG	H	1911		6	119940000	NC	H	667	WG	H	592		5	82440000	NC	H	667	WG	H	1855		4	105080000	NC	H	667	WG	H	470
			5	39200000	NC	H	668	WG	H	2450		6	15960000	NC	H	668	WG	H	594		5	59220000	NC	H	668	WG	H	473		4	71020000	NC	H	668	WG	H	471
			5	89000000	NC	H	669	WG	H	2608		6	144860000	NC	H	669	WG	H	595		5	19760000	NC	H	669	WG	H	474		4	65640000	NC	H	669	WG	H	472
			5	62480000	NC	H	670	WG	H	1795		6	115700000	NC	H	670	WG	H	596		5	56700000	NC	H	670	WG	H	476		4	28240000	NC	H	670	WG	H	473
			5	45980000	NC	H	671	WG	H	1913		6	106380000	NC	H	671	WG	H	597		5	57520000	NC	H	671	WG	H	477		4	17580000	NC	H	671	WG	H	2102
			5	1400000	NC	H	672	WG	H	2452		6	119700000	NC	H	672	WG	H	1603		5	91500000	NC	H	672	WG	H	478		4	87580000	NC	H	672	WG	H	2764
			5	46340000	NC	H	673	WG	H	1409		6	103980000	NC	H	673	WG	H	598		5	35900000	NC	H	673	WG	H	479		4	81880000	NC	H	673	WG	H	1747
			5	58140000	NC	H	674	WG	H	494		6	118980000	NC	H	674	WG	H	1604		5	35600000	NC	H	674	WG	H	480		4	82000000	NC	H	674	WG	H	1748
			6	40000	NC	H	675	WG	H	495		6	152760000	NC	H	675	WG	H	600		5	34420000	NC	H	675	WG	H	481		4	72060000	NC	H	675	WG	H	475
			6	58540000	NC	H	676	WG	H	496		6	127920000	NC	H	676	WG	H	601		5	13260000	NC	H	676	WG	H	482		4	101440000	NC	H	676	WG	H	476
			6	164500000	NC	H	677	WG	M	3375		6	14700000	NC	H	677	WG	H	602		5	76340000	NC	H	677	WG	H	483		4	65240000	NC	H	677	WG	H	477
			6	29240000	NC	H	678	WG	H	1410		6	91020000	NC	H	678	WG	H	603		5	33520000	NC	H	678	WG	H	1378		4	32540000	NC	H	678	WG	M	2909
			6	32100000	NC	H	679	WG	H	497		6	135740000	NC	H	679	WG	H	606		5	53720000	NC	H	679	WG	H	484		4	10920000	NC	H	679	WG	H	2837
			6	20460000	NC	H	680	WG	H	498		6	145200000	NC	H	680	WG	H	607		5	62960000	NC	H	680	WG	H	1379		4	18140000	NC	H	680	WG	H	2357
			6	60480000	NC	H	681	WG	H	499		6	109260000	NC	H	681	WG	H	608		5	48560000	NC	H	681	WG	H	1380		4	124940000	NC	H	681	WG	H	479
			6	164700000	NC	H	682	WG	H	500		6	7280000	NC	H	682	WG	H	609		5	52040000	NC	H	682	WG	H	2443		4	88460000	NC	H	682	WG	M	3053
			6	29880000	NC	H	683	WG	H	501		6	9920000	NC	H	683	WG	H	610		5	62280000	NC	H	683	WG	H	1382		4	75780000	NC	H	683	WG	H	480
			6	36100000	NC	H	684	WG	H	502		6	37200000	NC	H	684	WG	H	2314		5	46500000	NC	H	684	WG	H	485		4	66980000	NC	H	684	WG	H	1483
			6	15020000	NC	H	685	WG	H	503		6	119480000	NC	H	685	WG	H	611		5	63080000	NC	H	685	WG	H	488		4	88180000	NC	H	685	WG	H	2576
			6	161180000	NC	H	686	WG	H	504		6	18080000	NC	H	686	WG	H	612		5	46240000	NC	H	686	WG	H	489		4	75120000	NC	H	686	WG	H	1932
			6	60940000	NC	H	687	WG	H	505		6	146100000	NC	H	687	WG	H	613		5	34560000	NC	H	687	WG	H	491		4	22240000	NC	H	687	WG	H	481
			6	17040000	NC	H	688	WG	H	506		6	164100000	NC	H	688	WG	H	614		5	47860000	NC	H	688	WG	H	1646		4	22720000	NC	H	688	WG	H	1749
			6	12040000	NC	H	689	WG	H	507		6	65500000	NC	H	689	WG	H	2316		5	29220000	NC	H	689	WG	H	492		4	10800000	NC	H	689	WG	H	2470
			6	105480000	NC	H	690	WG	H	508		6	40120000	NC	H	690	WG	H	1609		5	82280000	NC	H	690	WG	H	1648		4	129020000	NC	H	690	WG	H	482
			6	103380000	NC	H	691	WG	H	509		6	6520000	NC	H	691	WG	H	615		5	51920000	NC	H	691	WG	H	2254		4	109520000	NC	H	691	WG	H	1753
			6	13800000	NC	H	692	WG	H	510		6	7660000	NC	H	692	WG	H	616		5	60860000	NC	H	692	WG	H	494		4	11220000	NC	H	692	WG	H	2579
			6	103240000	NC	H	693	WG	H	511		6	103640000	NC	H	693	WG	H	2518		5	58000000	NC	H	693	WG	H	1650		4	82660000	NC	H	693	WG	H	483
			6	146280000	NC	H	694	WG	H	512		6	106720000	NC	H	694	WG	H	617		5	48380000	NC	H	694	WG	H	1383		4	3520000	NC	H	694	WG	H	1484
			6	168080000	NC	H	695	WG	H	513		6	118740000	NC	H	695	WG	H	619		5	91360000	NC	H	695	WG	H	1384		4	74620000	NC	H	695	WG	H	2358
			6	31740000	NC	H	696	WG	H	514		6	76500000	NC	H	696	WG	H	620		5	53600000	NC	H	696	WG	H	495		4	11580000	NC	H	696	WG	M	2984
			6	61600000	NC	H	697	WG	H	515		6	157140000	NC	H	697	WG	H	2076		5	65480000	NC	H	697	WG	H	1386		4	21320000	NC	H	697	WG	H	484
			6	135160000	NC	H	698	WG	H	516		6	35320000	NC	H	698	WG	H	622		5	35780000	NC	H	698	WG	H	1651		4	72320000	NC	H	698	WG	H	1485
			6	147660000	NC	H	699	WG	H	517		6	103120000	NC	H	699	WG	H	623		5	33160000	NC	H	699	WG	H	1387		4	85240000	NC	H	699	WG	H	1487
			6	144860000	NC	H	700	WG	H	518		6	73380000	NC	H	700	WG	H	1612		5	27460000	NC	H	700	WG	H	1388		4	88340000	NC	H	700	WG	H	2471
			6	39720000	NC	H	701	WG	H	519		6	27040000	NC	H	701	WG	H	2210		5	12860000	NC	H	701	WG	H	2255		4	68880000	NC	H	701	WG	H	486
			6	59940000	NC	H	702	WG	H	520		6	7840000	NC	H	702	WG	M	2991		5	39260000	NC	H	702	WG	H	2763		4	11380000	NC	H	702	WG	H	2103
			6	118860000	NC	H	703	WG	H	521		6	119820000	NC	H	703	WG	H	624		5	57660000	NC	H	703	WG	H	1655		4	8600000	NC	H	703	WG	H	487
			6	58900000	NC	H	704	WG	H	522		6	8320000	NC	H	704	WG	H	1613		5	76220000	NC	H	704	WG	H	501		4	44260000	NC	H	704	WG	M	3436
			6	34060000	NC	H	705	WG	H	523		6	152880000	NC	H	705	WG	H	2621		5	62660000	NC	H	705	WG	H	502		4	21060000	NC	H	705	WG	H	1489
			6	76500000	NC	H	706	WG	H	524		6	73960000	NC	H	706	WG	H	1614		6	40000	NC	H	706	WG	H	504		5	79200000	NC	H	706	WG	H	488
			6	57920000	NC	H	707	WG	H	525		6	103520000	NC	H	707	WG	H	2427		6	58540000	NC	H	707	WG	H	505		5	20000	NC	H	707	WG	H	489
			6	151260000	NC	H	708	WG	H	526		7	21640000	NC	H	708	WG	H	626		6	60420000	NC	H	708	WG	H	506		5	39820000	NC	H	708	WG	H	2359
			6	160920000	NC	H	709	WG	H	527		7	25260000	NC	H	709	WG	H	628		6	147660000	NC	H	709	WG	H	507		5	11980000	NC	H	709	WG	H	490
			6	42260000	NC	H	710	WG	H	528		7	21320000	NC	H	710	WG	H	1617		6	29880000	NC	H	710	WG	H	508		5	78340000	NC	H	710	WG	H	491
			6	56640000	NC	H	711	WG	H	2161		7	121820000	NC	H	711	WG	H	2320		6	32080000	NC	H	711	WG	H	509		5	101480000	NC	H	711	WG	H	492
			6	30100000	NC	H	712	WG	H	529		7	78580000	NC	H	712	WG	H	629		6	17040000	NC	H	712	WG	H	510		5	21100000	NC	H	712	WG	H	493
			6	168580000	NC	H	713	WG	H	530		7	104000000	NC	H	713	WG	H	630		6	15020000	NC	H	713	WG	H	511		5	23240000	NC	H	713	WG	H	494
			6	169140000	NC	H	714	WG	H	2043		7	5400000	NC	H	714	WG	H	631		6	12040000	NC	H	714	WG	H	512		5	70200000	NC	H	714	WG	H	495
			6	59240000	NC	H	715	WG	H	531		7	24280000	NC	H	715	WG	H	632		6	36100000	NC	H	715	WG	H	513		5	63540000	NC	H	715	WG	H	496
			6	115980000	NC	H	716	WG	H	532		7	24800000	NC	H	716	WG	H	633		6	164680000	NC	H	716	WG	H	514		5	104100000	NC	H	716	WG	H	497
			6	36480000	NC	H	717	WG	H	533		7	115380000	NC	H	717	WG	H	634		6	20460000	NC	H	717	WG	H	515		5	94500000	NC	H	717	WG	H	498
			6	115720000	NC	H	718	WG	H	534		7	13940000	NC	H	718	WG	H	635		6	161180000	NC	H	718	WG	H	516		5	28820000	NC	H	718	WG	H	499
			6	119480000	NC	H	719	WG	H	535		7	61120000	NC	H	719	WG	H	636		6	168080000	NC	H	719	WG	H	517		5	76100000	NC	H	719	WG	H	500
			6	146100000	NC	H	720	WG	H	536		7	77620000	NC	H	720	WG	H	637		6	103380000	NC	H	720	WG	H	518		5	76620000	NC	H	720	WG	H	501
			6	166940000	NC	H	721	WG	H	1642		7	110480000	NC	H	721	WG	H	638		6	57920000	NC	H	721	WG	H	2015		5	59200000	NC	H	721	WG	H	502
			6	103080000	NC	H	722	WG	H	537		7	13360000	NC	H	722	WG	H	639		6	168420000	NC	H	722	WG	H	2365		5	56700000	NC	H	722	WG	H	503
			6	4820000	NC	H	723	WG	H	538		7	20680000	NC	H	723	WG	H	640		6	118860000	NC	H	723	WG	H	519		5	85340000	NC	H	723	WG	H	504
			6	145240000	NC	H	724	WG	H	539		7	64100000	NC	H	724	WG	H	641		6	13800000	NC	H	724	WG	H	520		5	87080000	NC	H	724	WG	H	505
			6	153700000	NC	H	725	WG	H	540		7	21020000	NC	H	725	WG	H	642		6	115980000	NC	H	725	WG	H	521		5	39380000	NC	H	725	WG	H	506
			6	34800000	NC	H	726	WG	H	2162		7	114720000	NC	H	726	WG	H	643		6	39720000	NC	H	726	WG	H	522		5	32900000	NC	H	726	WG	H	2105
			6	41440000	NC	H	727	WG	M	2986		7	47440000	NC	H	727	WG	H	644		6	103240000	NC	H	727	WG	H	523		5	80540000	NC	H	727	WG	H	507
			6	135740000	NC	H	728	WG	H	541		7	46080000	NC	H	728	WG	H	645		6	56300000	NC	H	728	WG	H	524		5	50920000	NC	H	728	WG	H	1490
			6	166720000	NC	H	729	WG	H	1796		7	87820000	NC	H	729	WG	H	646		6	106040000	NC	H	729	WG	H	2542		5	41620000	NC	H	729	WG	H	508
			6	34920000	NC	H	730	WG	H	2163		7	120380000	NC	H	730	WG	H	647		6	115720000	NC	H	730	WG	H	525		5	73400000	NC	H	730	WG	H	2682
			6	127920000	NC	H	731	WG	H	542		7	19500000	NC	H	731	WG	H	648		6	34060000	NC	H	731	WG	H	526		5	57040000	NC	H	731	WG	H	509
			6	166040000	NC	H	732	WG	H	543		7	100800000	NC	H	732	WG	H	649		6	58900000	NC	H	732	WG	H	1390		5	33880000	NC	H	732	WG	H	510
			6	94740000	NC	H	733	WG	H	544		7	116820000	NC	H	733	WG	H	650		6	153800000	NC	H	733	WG	H	527		5	13260000	NC	H	733	WG	H	511
			6	42780000	NC	H	734	WG	H	1413		7	64480000	NC	H	734	WG	H	651		6	164220000	NC	H	734	WG	H	2017		5	34140000	NC	H	734	WG	H	2109
			6	103980000	NC	H	735	WG	H	545		7	90940000	NC	H	735	WG	H	652		6	168580000	NC	H	735	WG	H	1659		5	48560000	NC	H	735	WG	H	512
			6	91020000	NC	H	736	WG	H	546		7	7440000	NC	H	736	WG	H	1618		6	146280000	NC	H	736	WG	H	528		5	62960000	NC	H	736	WG	H	513
			6	103640000	NC	H	737	WG	M	3097		7	68580000	NC	H	737	WG	H	653		6	30100000	NC	H	737	WG	H	529		5	19780000	NC	H	737	WG	H	514
			6	106720000	NC	H	738	WG	H	547		7	50740000	NC	H	738	WG	H	2796		6	160920000	NC	H	738	WG	H	530		5	34420000	NC	H	738	WG	H	2475
			6	119700000	NC	H	739	WG	H	1797		7	89200000	NC	H	739	WG	H	654		6	151260000	NC	H	739	WG	H	531		5	33520000	NC	H	739	WG	H	515
			6	128100000	NC	H	740	WG	H	548		7	65320000	NC	H	740	WG	H	655		6	61560000	NC	H	740	WG	H	532		5	76340000	NC	H	740	WG	H	1492
			6	42600000	NC	H	741	WG	H	1414		7	21200000	NC	H	741	WG	H	656		6	144860000	NC	H	741	WG	H	533		5	46240000	NC	H	741	WG	H	516
			6	94080000	NC	H	742	WG	H	550		7	110920000	NC	H	742	WG	H	657		6	135160000	NC	H	742	WG	H	534		5	53720000	NC	H	742	WG	H	517
			6	152760000	NC	H	743	WG	H	551		7	94160000	NC	H	743	WG	H	1620		6	42260000	NC	H	743	WG	H	535		5	63080000	NC	H	743	WG	H	519
			6	6520000	NC	H	744	WG	H	552		7	115200000	NC	H	744	WG	H	658		6	36480000	NC	H	744	WG	H	536		5	35840000	NC	H	744	WG	H	1493
			6	166320000	NC	H	745	WG	H	1644		7	99380000	NC	H	745	WG	H	660		6	59240000	NC	H	745	WG	H	537		5	34580000	NC	H	745	WG	H	520
			6	29440000	NC	H	746	WG	H	553		7	28520000	NC	H	746	WG	H	661		6	128120000	NC	H	746	WG	H	538		5	41840000	NC	H	746	WG	H	521
			6	118980000	NC	H	747	WG	H	1645		7	7740000	NC	H	747	WG	H	662		6	106380000	NC	H	747	WG	H	539		5	60860000	NC	H	747	WG	H	522
			6	147200000	NC	H	748	WG	H	554		7	50120000	NC	H	748	WG	H	663		6	118980000	NC	H	748	WG	H	1392		5	92360000	NC	H	748	WG	H	2248
			6	119940000	NC	H	749	WG	H	555		7	94780000	NC	H	749	WG	H	2797		6	119480000	NC	H	749	WG	H	540		5	47860000	NC	H	749	WG	H	1494
			6	7260000	NC	H	750	WG	H	556		7	117200000	NC	H	750	WG	H	665		6	109240000	NC	H	750	WG	H	541		5	12660000	NC	H	750	WG	H	1495
			6	65380000	NC	H	751	WG	H	557		7	86280000	NC	H	751	WG	H	666		6	131920000	NC	H	751	WG	H	1861		5	51960000	NC	H	751	WG	H	1938
			6	109240000	NC	H	752	WG	H	558		7	68100000	NC	H	752	WG	H	669		6	127920000	NC	H	752	WG	H	544		5	29200000	NC	H	752	WG	H	523
			6	106380000	NC	H	753	WG	H	559		7	48760000	NC	H	753	WG	H	670		6	146100000	NC	H	753	WG	H	545		5	48420000	NC	H	753	WG	H	1759
			6	9880000	NC	H	754	WG	H	560		7	117320000	NC	H	754	WG	H	671		6	4800000	NC	H	754	WG	H	1393		5	35560000	NC	H	754	WG	H	524
			6	66880000	NC	H	755	WG	H	561		7	67600000	NC	H	755	WG	H	672		6	14700000	NC	H	755	WG	H	547		5	33140000	NC	H	755	WG	H	525
			6	100500000	NC	H	756	WG	H	562		7	12760000	NC	H	756	WG	H	1904		6	29440000	NC	H	756	WG	H	548		5	91920000	NC	H	756	WG	H	1497
			6	15720000	NC	H	757	WG	H	1646		7	42100000	NC	H	757	WG	H	673		6	152760000	NC	H	757	WG	H	549		5	51120000	NC	H	757	WG	H	1498
			6	15960000	NC	H	758	WG	H	1416		7	48340000	NC	H	758	WG	H	1908		6	135600000	NC	H	758	WG	M	3084		5	27440000	NC	H	758	WG	H	526
			6	76360000	NC	H	759	WG	H	563		7	9020000	NC	H	759	WG	H	675		6	147320000	NC	H	759	WG	H	550		5	73540000	NC	H	759	WG	H	2685
			6	93480000	NC	H	760	WG	H	564		7	67440000	NC	H	760	WG	H	676		6	119840000	NC	H	760	WG	H	551		5	39260000	NC	H	760	WG	H	2581
			6	7660000	NC	H	761	WG	H	565		7	93640000	NC	H	761	WG	H	677		6	135740000	NC	H	761	WG	H	552		5	58020000	NC	H	761	WG	H	1499
			6	14620000	NC	H	762	WG	H	566		7	95760000	NC	H	762	WG	H	680		6	91020000	NC	H	762	WG	H	553		5	80660000	NC	H	762	WG	H	1500
			6	157080000	NC	H	763	WG	H	567		7	110360000	NC	H	763	WG	H	681		6	7280000	NC	H	763	WG	H	555		5	53580000	NC	H	763	WG	H	527
			6	16080000	NC	H	764	WG	H	1417		7	49300000	NC	H	764	WG	H	682		6	145200000	NC	H	764	WG	H	556		5	85220000	NC	H	764	WG	H	528
			6	92640000	NC	H	765	WG	H	1798		7	20240000	NC	H	765	WG	H	683		6	18080000	NC	H	765	WG	H	557		5	34260000	NC	H	765	WG	H	1501
			6	57280000	NC	H	766	WG	M	3098		7	116220000	NC	H	766	WG	H	684		6	119960000	NC	H	766	WG	H	558		5	48300000	NC	H	766	WG	H	529
			6	40120000	NC	H	767	WG	H	1418		7	95240000	NC	H	767	WG	H	1628		6	164100000	NC	H	767	WG	H	560		5	1700000	NC	H	767	WG	H	1941
			6	67780000	NC	H	768	WG	H	1647		7	64320000	NC	H	768	WG	H	685		6	9880000	NC	H	768	WG	H	561		5	92580000	NC	H	768	WG	H	2113
			6	76240000	NC	H	769	WG	H	1648		7	99500000	NC	H	769	WG	H	1629		6	59840000	NC	H	769	WG	H	562		5	58140000	NC	H	769	WG	H	1503
			6	56520000	NC	H	770	WG	H	2663		7	121700000	NC	H	770	WG	H	686		6	6520000	NC	H	770	WG	H	563		5	32780000	NC	H	770	WG	H	2114
			6	152900000	NC	H	771	WG	M	3262		7	94620000	NC	H	771	WG	H	2802		6	61700000	NC	H	771	WG	H	1863		6	40000	NC	H	771	WG	H	530
			6	60680000	NC	H	772	WG	H	568		7	99820000	NC	H	772	WG	H	2322		6	65500000	NC	H	772	WG	H	1662		6	58540000	NC	H	772	WG	H	531
			6	169320000	NC	H	773	WG	H	2166		7	85840000	NC	H	773	WG	H	1630		6	119200000	NC	H	773	WG	H	2259		6	32080000	NC	H	773	WG	H	532
			6	31580000	NC	H	774	WG	H	569		7	49180000	NC	H	774	WG	H	689		6	59020000	NC	H	774	WG	H	1395		6	29880000	NC	H	774	WG	H	533
			6	27040000	NC	H	775	WG	H	1799		7	47320000	NC	H	775	WG	H	690		6	106720000	NC	H	775	WG	H	564		6	60420000	NC	H	775	WG	H	534
			6	68180000	NC	H	776	WG	H	1917		7	50860000	NC	H	776	WG	H	691		6	40120000	NC	H	776	WG	H	565		6	12040000	NC	H	776	WG	H	535
			6	7840000	NC	H	777	WG	H	2168		7	7560000	NC	H	777	WG	H	693		6	107920000	NC	H	777	WG	H	566		6	20460000	NC	H	777	WG	H	536
			6	119820000	NC	H	778	WG	H	570		7	99640000	NC	H	778	WG	H	2214		6	157140000	NC	H	778	WG	H	1396		6	36100000	NC	H	778	WG	H	537
			6	150620000	NC	H	779	WG	H	1919		8	20000	NC	H	779	WG	H	695		6	7660000	NC	H	779	WG	H	567		6	168420000	NC	H	779	WG	H	2116
			6	151380000	NC	H	780	WG	H	1650		8	66260000	NC	H	780	WG	H	1633		6	89920000	NC	H	780	WG	H	1866		6	147660000	NC	H	780	WG	H	538
			6	35180000	NC	H	781	WG	H	1920		8	66140000	NC	H	781	WG	H	696		6	35300000	NC	H	781	WG	H	1398		6	39740000	NC	H	781	WG	H	539
			6	7980000	NC	H	782	WG	M	2988		8	35160000	NC	H	782	WG	H	697		6	103920000	NC	H	782	WG	H	569		6	59940000	NC	H	782	WG	H	1944
			6	86480000	NC	H	783	WG	H	2535		8	105220000	NC	H	783	WG	H	698		6	100300000	NC	H	783	WG	H	2023		6	13800000	NC	H	783	WG	H	540
			6	103520000	NC	H	784	WG	M	2989		8	20620000	NC	H	784	WG	H	699		6	103540000	NC	H	784	WG	M	2903		6	105480000	NC	H	784	WG	H	1504
			6	15840000	NC	H	785	WG	H	571		8	125500000	NC	H	785	WG	H	700		6	27020000	NC	H	785	WG	H	2368		6	15020000	NC	H	785	WG	H	541
			7	21640000	NC	H	786	WG	H	572		8	42460000	NC	H	786	WG	H	2324		6	107080000	NC	H	786	WG	H	1399		6	57920000	NC	H	786	WG	H	2771
			7	80140000	NC	H	787	WG	H	573		8	33120000	NC	H	787	WG	H	701		6	152880000	NC	H	787	WG	H	2453		6	17040000	NC	H	787	WG	H	542
			7	25280000	NC	H	788	WG	H	574		8	122140000	NC	H	788	WG	H	702		6	7800000	NC	H	788	WG	H	2261		6	168060000	NC	H	788	WG	H	543
			7	21320000	NC	H	789	WG	H	575		8	54580000	NC	H	789	WG	H	703		6	7400000	NC	H	789	WG	H	1868		6	56280000	NC	H	789	WG	H	544
			7	24360000	NC	H	790	WG	H	576		8	138620000	NC	H	790	WG	H	704		6	93340000	NC	H	790	WG	H	2024		6	103240000	NC	H	790	WG	H	546
			7	78580000	NC	H	791	WG	H	577		8	6120000	NC	H	791	WG	H	2215		6	94620000	NC	H	791	WG	H	1665		6	59280000	NC	H	791	WG	H	547
			7	24800000	NC	H	792	WG	H	578		8	5580000	NC	H	792	WG	H	705		6	31200000	NC	H	792	WG	H	2550		6	145680000	NC	H	792	WG	H	548
			7	104000000	NC	H	793	WG	H	579		8	103920000	NC	H	793	WG	H	706		6	135460000	NC	H	793	WG	H	1869		6	118860000	NC	H	793	WG	H	549
			7	117740000	NC	H	794	WG	H	1422		8	65500000	NC	H	794	WG	H	1913		7	121820000	NC	H	794	WG	H	2266		6	144860000	NC	H	794	WG	H	550
			7	5400000	NC	H	795	WG	H	580		8	113420000	NC	H	795	WG	H	707		7	21320000	NC	H	795	WG	H	1402		6	94040000	NC	H	795	WG	H	551
			7	110480000	NC	H	796	WG	H	581		8	47580000	NC	H	796	WG	H	709		7	25260000	NC	H	796	WG	H	576		6	146280000	NC	H	796	WG	H	552
			7	115040000	NC	H	797	WG	H	1651		8	111700000	NC	H	797	WG	H	710		7	78600000	NC	H	797	WG	H	577		6	103380000	NC	H	797	WG	H	553
			7	20680000	NC	H	798	WG	H	582		8	43720000	NC	H	798	WG	H	2091		7	20720000	NC	H	798	WG	H	578		6	142700000	NC	H	798	WG	H	2363
			7	115380000	NC	H	799	WG	H	583		8	88040000	NC	H	799	WG	H	711		7	24800000	NC	H	799	WG	H	579		6	89760000	NC	H	799	WG	H	554
			7	61120000	NC	H	800	WG	H	584		8	51980000	NC	H	800	WG	H	712		7	24280000	NC	H	800	WG	H	580		6	151260000	NC	H	800	WG	H	555
			7	21040000	NC	H	801	WG	H	585		8	78960000	NC	H	801	WG	H	713		7	104000000	NC	H	801	WG	H	1403		6	34800000	NC	H	801	WG	H	1945
			7	77620000	NC	H	802	WG	H	586		8	18520000	NC	H	802	WG	H	714		7	5400000	NC	H	802	WG	H	581		6	160920000	NC	H	802	WG	H	556
			7	110300000	NC	H	803	WG	H	587		8	82100000	NC	H	803	WG	H	715		7	115380000	NC	H	803	WG	H	582		6	135160000	NC	H	803	WG	H	557
			7	120400000	NC	H	804	WG	H	588		8	134880000	NC	H	804	WG	H	716		7	13940000	NC	H	804	WG	H	583		6	153800000	NC	H	804	WG	H	558
			7	13940000	NC	H	805	WG	H	2049		8	74020000	NC	H	805	WG	H	718		7	13360000	NC	H	805	WG	H	584		6	58900000	NC	H	805	WG	H	559
			7	46080000	NC	H	806	WG	H	589		8	37360000	NC	H	806	WG	H	719		7	110480000	NC	H	806	WG	H	585		6	115980000	NC	H	806	WG	H	560
			7	13360000	NC	H	807	WG	H	590		8	133000000	NC	H	807	WG	H	1635		7	114720000	NC	H	807	WG	H	586		6	42260000	NC	H	807	WG	H	561
			7	47440000	NC	H	808	WG	H	591		8	116220000	NC	H	808	WG	H	720		7	77620000	NC	H	808	WG	H	588		6	109240000	NC	H	808	WG	H	562
			7	114720000	NC	H	809	WG	H	592		8	112800000	NC	H	809	WG	H	722		7	46080000	NC	H	809	WG	H	1404		6	115720000	NC	H	809	WG	H	563
			7	64120000	NC	H	810	WG	H	593		8	69580000	NC	H	810	WG	H	1636		7	21020000	NC	H	810	WG	H	589		6	127920000	NC	H	810	WG	H	564
			7	19500000	NC	H	811	WG	H	594		8	125040000	NC	H	811	WG	H	1638		7	100800000	NC	H	811	WG	H	590		6	62200000	NC	H	811	WG	M	3580
			7	85980000	NC	H	812	WG	H	1423		8	117880000	NC	H	812	WG	H	726		7	87820000	NC	H	812	WG	H	591		6	93500000	NC	H	812	WG	H	565
			7	68580000	NC	H	813	WG	H	595		8	52340000	NC	H	813	WG	H	727		7	64100000	NC	H	813	WG	H	592		6	59820000	NC	H	813	WG	H	566
			7	100800000	NC	H	814	WG	H	596		8	42340000	NC	H	814	WG	H	2326		7	120400000	NC	H	814	WG	H	593		6	30100000	NC	H	814	WG	H	567
			7	7760000	NC	H	815	WG	H	597		8	37880000	NC	H	815	WG	H	728		7	90340000	NC	H	815	WG	H	1667		6	18540000	NC	H	815	WG	H	568
			7	64480000	NC	H	816	WG	H	598		8	66660000	NC	H	816	WG	H	729		7	85980000	NC	H	816	WG	H	594		6	34020000	NC	H	816	WG	H	569
			7	90340000	NC	H	817	WG	H	599		8	23440000	NC	H	817	WG	H	730		7	19500000	NC	H	817	WG	H	595		6	164220000	NC	H	817	WG	H	1505
			7	28520000	NC	H	818	WG	H	600		8	44000000	NC	H	818	WG	H	731		7	68580000	NC	H	818	WG	H	596		6	34920000	NC	H	818	WG	H	1947
			7	80460000	NC	H	819	WG	H	601		8	110600000	NC	H	819	WG	H	732		7	61200000	NC	H	819	WG	H	597		6	128100000	NC	H	819	WG	H	570
			7	116820000	NC	H	820	WG	H	602		8	13000000	NC	H	820	WG	H	733		7	115200000	NC	H	820	WG	H	598		6	36460000	NC	H	820	WG	H	571
			7	34200000	NC	H	821	WG	H	603		8	66020000	NC	H	821	WG	H	734		7	110940000	NC	H	821	WG	H	599		6	4820000	NC	H	821	WG	H	572
			7	89200000	NC	H	822	WG	H	2610		8	42060000	NC	H	822	WG	H	1639		7	90940000	NC	H	822	WG	H	600		6	152760000	NC	H	822	WG	H	573
			7	110940000	NC	H	823	WG	H	604		8	104260000	NC	H	823	WG	H	1640		7	65320000	NC	H	823	WG	H	602		6	104060000	NC	H	823	WG	H	1506
			7	50120000	NC	H	824	WG	H	605		8	137580000	NC	H	824	WG	H	735		7	116820000	NC	H	824	WG	H	603		6	60580000	NC	H	824	WG	M	3981
			7	49800000	NC	H	825	WG	H	1425		8	48280000	NC	H	825	WG	H	2093		7	7440000	NC	H	825	WG	H	1669		6	61560000	NC	H	825	WG	H	574
			7	20380000	NC	H	826	WG	H	1426		8	109440000	NC	H	826	WG	H	737		7	89200000	NC	H	826	WG	H	1407		6	106380000	NC	H	826	WG	H	575
			7	65320000	NC	H	827	WG	H	606		8	65200000	NC	H	827	WG	H	738		7	64480000	NC	H	827	WG	H	1408		6	7260000	NC	H	827	WG	H	576
			7	21200000	NC	H	828	WG	H	607		8	10120000	NC	H	828	WG	H	740		7	60580000	NC	H	828	WG	H	1409		6	119940000	NC	H	828	WG	H	577
			7	76540000	NC	H	829	WG	H	608		8	32940000	NC	H	829	WG	H	2327		7	28520000	NC	H	829	WG	H	604		6	118980000	NC	H	829	WG	H	1507
			7	90940000	NC	H	830	WG	H	610		8	95920000	NC	H	830	WG	H	741		7	21200000	NC	H	830	WG	H	1410		6	106040000	NC	H	830	WG	H	1764
			7	117200000	NC	H	831	WG	H	611		8	114360000	NC	H	831	WG	H	742		7	117960000	NC	H	831	WG	H	1411		6	131920000	NC	H	831	WG	H	1508
			7	53960000	NC	H	832	WG	H	612		8	6320000	NC	H	832	WG	H	2094		7	47200000	NC	H	832	WG	H	1870		6	135600000	NC	H	832	WG	H	2252
			7	99380000	NC	H	833	WG	H	613		8	74520000	NC	H	833	WG	H	743		7	117200000	NC	H	833	WG	H	606		6	65360000	NC	H	833	WG	H	578
			7	7320000	NC	H	834	WG	H	614		8	56480000	NC	H	834	WG	H	744		7	16880000	NC	H	834	WG	H	1413		6	164100000	NC	H	834	WG	H	579
			7	49080000	NC	H	835	WG	H	615		8	5400000	NC	H	835	WG	H	1642		7	7740000	NC	H	835	WG	H	607		6	146100000	NC	H	835	WG	H	580
			7	74780000	NC	H	836	WG	H	1652		8	113820000	NC	H	836	WG	H	1916		7	68100000	NC	H	836	WG	H	608		6	94740000	NC	H	836	WG	H	581
			7	54540000	NC	H	837	WG	H	616		8	67380000	NC	H	837	WG	H	748		7	89420000	NC	H	837	WG	H	2454		6	91020000	NC	H	837	WG	H	582
			7	48840000	NC	H	838	WG	H	617		8	29000000	NC	H	838	WG	H	749		7	86320000	NC	H	838	WG	H	609		6	119480000	NC	H	838	WG	H	583
			7	7480000	NC	H	839	WG	H	618		8	116080000	NC	H	839	WG	H	750		7	76540000	NC	H	839	WG	H	610		6	18080000	NC	H	839	WG	H	585
			7	86320000	NC	H	840	WG	H	619		8	137440000	NC	H	840	WG	H	2096		7	50120000	NC	H	840	WG	H	611		6	135740000	NC	H	840	WG	H	587
			7	16880000	NC	H	841	WG	H	620		8	101760000	NC	H	841	WG	H	751		7	48760000	NC	H	841	WG	H	612		6	14700000	NC	H	841	WG	H	588
			7	89420000	NC	H	842	WG	H	1806		8	102980000	NC	H	842	WG	H	2097		7	60320000	NC	H	842	WG	H	2775		6	100380000	NC	H	842	WG	H	589
			7	115200000	NC	H	843	WG	H	621		8	128940000	NC	H	843	WG	H	2098		7	67440000	NC	H	843	WG	H	615		6	9920000	NC	H	843	WG	H	590
			7	93640000	NC	H	844	WG	H	1427		8	37520000	NC	H	844	WG	H	754		7	51000000	NC	H	844	WG	H	616		6	145200000	NC	H	844	WG	H	591
			7	48340000	NC	H	845	WG	H	2250		8	4900000	NC	H	845	WG	H	755		7	80300000	NC	H	845	WG	H	2629		6	6520000	NC	H	845	WG	H	1950
			7	99840000	NC	H	846	WG	H	622		8	138060000	NC	H	846	WG	H	757		7	93680000	NC	H	846	WG	H	2776		6	145080000	NC	H	846	WG	H	2844
			7	41580000	NC	H	847	WG	M	3102		8	116800000	NC	H	847	WG	H	758		7	67600000	NC	H	847	WG	H	1416		6	107920000	NC	H	847	WG	H	592
			7	41360000	NC	H	848	WG	H	625		8	100080000	NC	H	848	WG	H	759		7	74660000	NC	H	848	WG	H	619		6	92660000	NC	H	848	WG	H	593
			7	35360000	NC	H	849	WG	H	626		8	83440000	NC	H	849	WG	H	760		7	74780000	NC	H	849	WG	H	1872		6	150820000	NC	H	849	WG	H	1513
			7	13020000	NC	H	850	WG	H	627		8	102520000	NC	H	850	WG	H	761		7	9220000	NC	H	850	WG	H	1672		6	106760000	NC	H	850	WG	H	1951
			7	86920000	NC	H	851	WG	H	628		8	9020000	NC	H	851	WG	H	762		7	20240000	NC	H	851	WG	H	1673		6	40120000	NC	H	851	WG	H	2118
			7	95240000	NC	H	852	WG	H	630		8	118740000	NC	H	852	WG	H	2218		7	35140000	NC	H	852	WG	H	2456		6	131720000	NC	H	852	WG	H	1768
			7	46200000	NC	H	853	WG	H	1924		8	44620000	NC	H	853	WG	H	764		7	35360000	NC	H	853	WG	H	620		6	35300000	NC	H	853	WG	H	1514
			7	87100000	NC	H	854	WG	H	1809		8	120020000	NC	H	854	WG	H	2099		7	42320000	NC	H	854	WG	H	621		6	73360000	NC	H	854	WG	H	594
			7	116220000	NC	H	855	WG	H	631		8	80200000	NC	H	855	WG	H	767		7	121700000	NC	H	855	WG	H	622		6	7660000	NC	H	855	WG	H	1516
			7	40980000	NC	H	856	WG	H	1431		8	109940000	NC	H	856	WG	H	768		7	95240000	NC	H	856	WG	H	623		6	31060000	NC	H	856	WG	H	1952
			7	34520000	NC	H	857	WG	H	632		8	138480000	NC	H	857	WG	H	770		7	49220000	NC	H	857	WG	H	625		6	119820000	NC	H	857	WG	H	595
			7	36220000	NC	H	858	WG	H	1432		8	23940000	NC	H	858	WG	H	1922		7	99500000	NC	H	858	WG	H	2159		6	27020000	NC	H	858	WG	H	596
			7	94360000	NC	H	859	WG	H	1654		8	44240000	NC	H	859	WG	H	772		7	64320000	NC	H	859	WG	H	1418		6	147200000	NC	H	859	WG	H	597
			7	42220000	NC	H	860	WG	H	633		8	4780000	NC	H	860	WG	H	774		7	7560000	NC	H	860	WG	H	627		6	107080000	NC	H	860	WG	H	1770
			7	121700000	NC	H	861	WG	H	1811		8	134760000	NC	H	861	WG	H	776		7	50860000	NC	H	861	WG	H	628		6	103540000	NC	H	861	WG	H	1953
			7	51500000	NC	H	862	WG	H	2539		8	101640000	NC	H	862	WG	H	778		7	41320000	NC	H	862	WG	H	629		6	103920000	NC	H	862	WG	H	598
			7	3940000	NC	H	863	WG	H	2540		8	115740000	NC	H	863	WG	H	781		7	35860000	NC	H	863	WG	H	2029		6	46560000	NC	H	863	WG	H	2775
			7	64360000	NC	H	864	WG	H	634		8	41600000	NC	H	864	WG	H	2882		7	34860000	NC	H	864	WG	H	2374		6	105800000	NC	H	864	WG	H	2484
			7	85840000	NC	H	865	WG	H	1813		8	115600000	NC	H	865	WG	H	1650		7	51600000	NC	H	865	WG	H	1419		6	73960000	NC	H	865	WG	H	599
			7	90480000	NC	H	866	WG	H	2252		8	119820000	NC	H	866	WG	H	2102		7	90480000	NC	H	866	WG	H	2268		6	152880000	NC	H	866	WG	H	2590
			7	35000000	NC	H	867	WG	H	2362		8	104140000	NC	H	867	WG	H	2541		7	36020000	NC	H	867	WG	H	2375		6	94180000	NC	H	867	WG	H	2368
			7	19380000	NC	H	868	WG	H	1656		8	113700000	NC	H	868	WG	H	1652		7	99640000	NC	H	868	WG	H	2457		6	8320000	NC	H	868	WG	H	1519
			7	47320000	NC	H	869	WG	H	1433		8	73900000	NC	H	869	WG	H	1653		7	19380000	NC	H	869	WG	H	1420		6	147540000	NC	H	869	WG	H	600
			7	7640000	NC	H	870	WG	H	635		8	133480000	NC	H	870	WG	H	783		7	120280000	NC	H	870	WG	H	1421		6	66780000	NC	H	870	WG	H	602
			7	34880000	NC	H	871	WG	H	636		8	4640000	NC	H	871	WG	H	784		7	36160000	NC	H	871	WG	H	1678		6	35180000	NC	H	871	WG	H	1955
			7	54420000	NC	H	872	WG	H	1434		8	81320000	NC	H	872	WG	H	1925		7	93560000	NC	H	872	WG	H	1422		6	135440000	NC	H	872	WG	H	604
			7	19780000	NC	H	873	WG	H	2253		8	41380000	NC	H	873	WG	H	1654		7	60460000	NC	H	873	WG	H	632		6	105620000	NC	H	873	WG	H	605
			7	50880000	NC	H	874	WG	H	637		8	133120000	NC	H	874	WG	H	2220		7	12900000	NC	H	874	WG	H	1679		6	105920000	NC	H	874	WG	H	606
			7	89560000	NC	H	875	WG	H	2541		8	77480000	NC	H	875	WG	H	1927		8	20000	NC	H	875	WG	H	633		6	100260000	NC	H	875	WG	H	1521
			7	14060000	NC	H	876	WG	H	1435		8	115920000	NC	H	876	WG	H	787		8	54700000	NC	H	876	WG	H	634		7	21320000	NC	H	876	WG	H	607
			7	64240000	NC	H	877	WG	H	2669		8	23780000	NC	H	877	WG	H	1655		8	66140000	NC	H	877	WG	H	1423		7	25260000	NC	H	877	WG	H	609
			8	20000	NC	H	878	WG	H	638		8	136780000	NC	H	878	WG	H	788		8	125500000	NC	H	878	WG	H	635		7	121820000	NC	H	878	WG	H	2369
			8	54700000	NC	H	879	WG	H	1436		8	70620000	NC	H	879	WG	H	1657		8	54580000	NC	H	879	WG	H	636		7	78580000	NC	H	879	WG	H	610
			8	138640000	NC	H	880	WG	H	639		8	73580000	NC	H	880	WG	H	1659		8	66260000	NC	H	880	WG	H	637		7	5400000	NC	H	880	WG	H	611
			8	105200000	NC	H	881	WG	H	640		8	119100000	NC	H	881	WG	H	2438		8	42460000	NC	H	881	WG	H	2377		7	24360000	NC	H	881	WG	H	612
			8	66260000	NC	H	882	WG	H	641		9	5900000	NC	H	882	WG	H	791		8	105200000	NC	H	882	WG	H	638		7	115380000	NC	H	882	WG	H	613
			8	20620000	NC	H	883	WG	H	642		9	3500000	NC	H	883	WG	H	792		8	20620000	NC	H	883	WG	H	639		7	93420000	NC	H	883	WG	H	2254
			8	66140000	NC	H	884	WG	H	643		9	20000	NC	H	884	WG	H	793		8	35160000	NC	H	884	WG	H	640		7	104000000	NC	H	884	WG	H	2124
			8	18520000	NC	H	885	WG	H	644		9	28440000	NC	H	885	WG	H	794		8	6580000	NC	H	885	WG	H	1680		7	77620000	NC	H	885	WG	H	614
			8	6120000	NC	H	886	WG	H	645		9	60820000	NC	H	886	WG	H	795		8	65500000	NC	H	886	WG	H	2378		7	61120000	NC	H	886	WG	H	615
			8	133620000	NC	H	887	WG	H	646		9	35820000	NC	H	887	WG	H	796		8	122140000	NC	H	887	WG	H	641		7	24800000	NC	H	887	WG	H	616
			8	54940000	NC	H	888	WG	H	647		9	51860000	NC	H	888	WG	H	797		8	16800000	NC	H	888	WG	H	642		7	21020000	NC	H	888	WG	H	1522
			8	54580000	NC	H	889	WG	H	1437		9	23220000	NC	H	889	WG	H	1930		8	33120000	NC	H	889	WG	H	643		7	114720000	NC	H	889	WG	H	617
			8	35160000	NC	H	890	WG	H	648		9	1940000	NC	H	890	WG	H	798		8	18520000	NC	H	890	WG	H	644		7	20680000	NC	H	890	WG	H	618
			8	33120000	NC	H	891	WG	H	649		9	17460000	NC	H	891	WG	H	799		8	9220000	NC	H	891	WG	H	1681		7	64120000	NC	H	891	WG	H	619
			8	103920000	NC	H	892	WG	H	650		9	118140000	NC	H	892	WG	H	800		8	103920000	NC	H	892	WG	H	645		7	110520000	NC	H	892	WG	H	620
			8	102440000	NC	H	893	WG	H	651		9	103380000	NC	H	893	WG	H	801		8	116240000	NC	H	893	WG	H	646		7	46640000	NC	H	893	WG	H	621
			8	125500000	NC	H	894	WG	H	652		9	1320000	NC	H	894	WG	H	802		8	43720000	NC	H	894	WG	H	647		7	51720000	NC	H	894	WG	H	622
			8	5880000	NC	H	895	WG	H	653		9	50620000	NC	H	895	WG	H	803		8	78940000	NC	H	895	WG	H	648		7	13360000	NC	H	895	WG	H	623
			8	47580000	NC	H	896	WG	H	654		9	25700000	NC	H	896	WG	H	804		8	138580000	NC	H	896	WG	H	649		7	21200000	NC	H	896	WG	H	624
			8	122140000	NC	H	897	WG	H	655		9	93480000	NC	H	897	WG	H	805		8	121240000	NC	H	897	WG	H	1425		7	87820000	NC	H	897	WG	H	625
			8	6580000	NC	H	898	WG	H	656		9	139100000	NC	H	898	WG	H	806		8	101960000	NC	H	898	WG	H	1682		7	47420000	NC	H	898	WG	H	626
			8	95940000	NC	H	899	WG	H	657		9	3820000	NC	H	899	WG	H	807		8	111700000	NC	H	899	WG	H	2162		7	19500000	NC	H	899	WG	H	2255
			8	112800000	NC	H	900	WG	H	658		9	5540000	NC	H	900	WG	H	1931		8	47600000	NC	H	900	WG	H	2272		7	64480000	NC	H	900	WG	H	627
			8	113420000	NC	H	901	WG	H	659		9	19520000	NC	H	901	WG	H	808		8	46900000	NC	H	901	WG	H	650		7	7760000	NC	H	901	WG	H	628
			8	116240000	NC	H	902	WG	H	660		9	57580000	NC	H	902	WG	H	809		8	42340000	NC	H	902	WG	H	2273		7	116820000	NC	H	902	WG	H	629
			8	78960000	NC	H	903	WG	H	661		9	90320000	NC	H	903	WG	H	810		8	51980000	NC	H	903	WG	H	651		7	14180000	NC	H	903	WG	H	1523
			8	46900000	NC	H	904	WG	H	662		9	133100000	NC	H	904	WG	H	811		8	10120000	NC	H	904	WG	H	1426		7	110920000	NC	H	904	WG	H	630
			8	65220000	NC	H	905	WG	H	663		9	11320000	NC	H	905	WG	H	812		8	120900000	NC	H	905	WG	H	1427		7	90340000	NC	H	905	WG	H	2257
			8	70200000	NC	H	906	WG	H	664		9	80620000	NC	H	906	WG	H	813		8	134160000	NC	H	906	WG	H	652		7	7440000	NC	H	906	WG	H	1524
			8	101960000	NC	H	907	WG	H	1438		9	71840000	NC	H	907	WG	H	814		8	134860000	NC	H	907	WG	H	653		7	100780000	NC	H	907	WG	H	631
			8	4800000	NC	H	908	WG	H	665		9	21960000	NC	H	908	WG	H	815		8	74020000	NC	H	908	WG	H	654		7	68580000	NC	H	908	WG	H	632
			8	44000000	NC	H	909	WG	H	666		9	52980000	NC	H	909	WG	H	816		8	42040000	NC	H	909	WG	H	1428		7	28520000	NC	H	909	WG	H	633
			8	55140000	NC	H	910	WG	H	1439		9	108620000	NC	H	910	WG	H	817		8	88040000	NC	H	910	WG	H	1429		7	90940000	NC	H	910	WG	H	634
			8	113820000	NC	H	911	WG	H	1657		9	75360000	NC	H	911	WG	H	818		8	55140000	NC	H	911	WG	H	1683		7	47200000	NC	H	911	WG	H	2689
			8	134880000	NC	H	912	WG	H	667		9	92500000	NC	H	912	WG	H	820		8	82100000	NC	H	912	WG	H	1430		7	115200000	NC	H	912	WG	H	635
			8	23460000	NC	H	913	WG	H	1440		9	107480000	NC	H	913	WG	H	821		8	5580000	NC	H	913	WG	H	1431		7	50740000	NC	H	913	WG	H	1772
			8	51980000	NC	H	914	WG	H	668		9	109180000	NC	H	914	WG	H	822		8	125080000	NC	H	914	WG	H	1432		7	99380000	NC	H	914	WG	H	636
			8	74020000	NC	H	915	WG	H	669		9	108340000	NC	H	915	WG	H	823		8	66020000	NC	H	915	WG	H	1433		7	120400000	NC	H	915	WG	H	637
			8	10120000	NC	H	916	WG	H	670		9	2920000	NC	H	916	WG	H	1662		8	44000000	NC	H	916	WG	H	656		7	89200000	NC	H	916	WG	H	638
			8	5500000	NC	H	917	WG	H	671		9	128160000	NC	H	917	WG	H	824		8	104260000	NC	H	917	WG	H	657		7	116340000	NC	H	917	WG	H	639
			8	52380000	NC	H	918	WG	H	672		9	127740000	NC	H	918	WG	H	2105		8	81180000	NC	H	918	WG	H	1434		7	117200000	NC	H	918	WG	H	640
			8	32940000	NC	H	919	WG	H	1441		9	70460000	NC	H	919	WG	H	1933		8	23460000	NC	H	919	WG	H	658		7	94440000	NC	H	919	WG	H	641
			8	16800000	NC	H	920	WG	H	674		9	104780000	NC	H	920	WG	H	825		8	6320000	NC	H	920	WG	H	2460		7	15780000	NC	H	920	WG	H	642
			8	82100000	NC	H	921	WG	H	675		9	99580000	NC	H	921	WG	H	2443		8	114380000	NC	H	921	WG	H	660		7	65320000	NC	H	921	WG	H	643
			8	65660000	NC	H	922	WG	H	1929		9	38000000	NC	H	922	WG	H	1663		8	52340000	NC	H	922	WG	H	661		7	20360000	NC	H	922	WG	H	644
			8	81180000	NC	H	923	WG	H	676		9	104180000	NC	H	923	WG	H	826		8	13000000	NC	H	923	WG	H	1436		7	34200000	NC	H	923	WG	H	645
			8	66020000	NC	H	924	WG	H	678		9	2220000	NC	H	924	WG	H	827		8	37820000	NC	H	924	WG	H	662		7	50120000	NC	H	924	WG	H	646
			8	88040000	NC	H	925	WG	H	679		9	137100000	NC	H	925	WG	H	828		8	65200000	NC	H	925	WG	H	1437		7	74280000	NC	H	925	WG	H	647
			8	134000000	NC	H	926	WG	H	2056		9	85860000	NC	H	926	WG	H	829		8	136680000	NC	H	926	WG	H	1685		7	67600000	NC	H	926	WG	H	648
			8	9260000	NC	H	927	WG	H	680		9	136180000	NC	H	927	WG	H	830		8	95920000	NC	H	927	WG	H	1438		7	48760000	NC	H	927	WG	H	649
			8	104260000	NC	H	928	WG	H	681		9	77420000	NC	H	928	WG	H	831		8	133020000	NC	H	928	WG	H	2032		7	46260000	NC	H	928	WG	H	1958
			8	112020000	NC	H	929	WG	H	682		9	67960000	NC	H	929	WG	H	832		8	99320000	NC	H	929	WG	H	663		7	51000000	NC	H	929	WG	H	650
			8	42220000	NC	H	930	WG	H	1930		9	16980000	NC	H	930	WG	H	833		8	129640000	NC	H	930	WG	H	664		7	117960000	NC	H	930	WG	H	651
			8	37340000	NC	H	931	WG	H	683		9	108740000	NC	H	931	WG	H	834		8	37340000	NC	H	931	WG	H	665		7	68100000	NC	H	931	WG	H	652
			8	117860000	NC	H	932	WG	H	684		9	121140000	NC	H	932	WG	H	835		8	97240000	NC	H	932	WG	H	1439		7	74780000	NC	H	932	WG	H	653
			8	56480000	NC	H	933	WG	H	685		9	107620000	NC	H	933	WG	H	836		8	137480000	NC	H	933	WG	H	666		7	46520000	NC	H	933	WG	H	654
			8	110560000	NC	H	934	WG	H	686		9	73680000	NC	H	934	WG	H	837		8	117860000	NC	H	934	WG	H	667		7	67420000	NC	H	934	WG	H	655
			8	136660000	NC	H	935	WG	H	2173		9	129000000	NC	H	935	WG	H	838		8	54980000	NC	H	935	WG	H	1686		7	16880000	NC	H	935	WG	H	1528
			8	32800000	NC	H	936	WG	H	1658		9	32740000	NC	H	936	WG	H	839		8	101720000	NC	H	936	WG	H	1440		7	86220000	NC	H	936	WG	H	656
			8	97240000	NC	H	937	WG	H	687		9	93280000	NC	H	937	WG	H	841		8	6180000	NC	H	937	WG	H	2462		7	76520000	NC	H	937	WG	H	657
			8	5660000	NC	H	938	WG	H	688		9	131980000	NC	H	938	WG	H	842		8	47160000	NC	H	938	WG	H	668		7	95760000	NC	H	938	WG	H	1529
			8	12980000	NC	H	939	WG	H	689		9	121340000	NC	H	939	WG	H	844		8	56480000	NC	H	939	WG	H	669		7	48460000	NC	H	939	WG	M	3449
			8	6320000	NC	H	940	WG	H	690		9	60480000	NC	H	940	WG	H	845		8	48360000	NC	H	940	WG	H	670		7	35340000	NC	H	940	WG	H	658
			8	37820000	NC	H	941	WG	H	691		9	54980000	NC	H	941	WG	H	846		8	29000000	NC	H	941	WG	H	671		7	15660000	NC	H	941	WG	H	659
			8	28960000	NC	H	942	WG	H	692		9	63700000	NC	H	942	WG	H	847		8	44620000	NC	H	942	WG	H	672		7	86340000	NC	H	942	WG	H	660
			8	109440000	NC	H	943	WG	H	693		9	25880000	NC	H	943	WG	H	848		8	116060000	NC	H	943	WG	H	673		7	80300000	NC	H	943	WG	H	1530
			8	114360000	NC	H	944	WG	H	694		9	119800000	NC	H	944	WG	H	849		8	128800000	NC	H	944	WG	H	674		7	95240000	NC	H	944	WG	H	1531
			8	69580000	NC	H	945	WG	H	1659		9	3700000	NC	H	945	WG	H	851		8	116800000	NC	H	945	WG	H	675		7	9260000	NC	H	945	WG	H	661
			8	118740000	NC	H	946	WG	H	1817		9	109700000	NC	H	946	WG	H	853		8	67380000	NC	H	946	WG	H	1441		7	15540000	NC	H	946	WG	H	662
			8	23940000	NC	H	947	WG	H	695		9	134520000	NC	H	947	WG	H	854		8	66600000	NC	H	947	WG	H	1687		7	110380000	NC	H	947	WG	H	664
			8	47100000	NC	H	948	WG	H	1934		9	132760000	NC	H	948	WG	H	855		8	115420000	NC	H	948	WG	H	1442		7	99840000	NC	H	948	WG	H	665
			8	102980000	NC	H	949	WG	H	696		9	78520000	NC	H	949	WG	H	856		8	16660000	NC	H	949	WG	H	1443		7	34440000	NC	H	949	WG	H	666
			8	48340000	NC	H	950	WG	H	698		9	26260000	NC	H	950	WG	H	857		8	109440000	NC	H	950	WG	H	676		7	49240000	NC	H	950	WG	H	667
			8	74520000	NC	H	951	WG	H	699		9	42280000	NC	H	951	WG	H	858		8	45560000	NC	H	951	WG	H	2382		7	19620000	NC	H	951	WG	H	1775
			8	45880000	NC	H	952	WG	H	700		9	115880000	NC	H	952	WG	H	2225		8	137940000	NC	H	952	WG	M	2842		7	42280000	NC	H	952	WG	H	1533
			8	80240000	NC	H	953	WG	H	701		9	36120000	NC	H	953	WG	H	859		8	74520000	NC	H	953	WG	H	677		7	19900000	NC	H	953	WG	H	1776
			8	67400000	NC	H	954	WG	H	702		9	21660000	NC	H	954	WG	H	860		8	9060000	NC	H	954	WG	H	678		7	41000000	NC	H	954	WG	H	2593
			8	43680000	NC	H	955	WG	H	703		9	40020000	NC	H	955	WG	H	861		8	120020000	NC	H	955	WG	H	2634		7	7580000	NC	H	955	WG	H	1959
			8	68380000	NC	H	956	WG	H	1660		9	70660000	NC	H	956	WG	H	862		8	33700000	NC	H	956	WG	H	1691		7	15920000	NC	H	956	WG	H	668
			8	16680000	NC	H	957	WG	H	704		9	75000000	NC	H	957	WG	H	863		8	113820000	NC	H	957	WG	H	679		7	85840000	NC	H	957	WG	H	1778
			8	125620000	NC	H	958	WG	H	1935		9	130240000	NC	H	958	WG	H	864		8	83880000	NC	H	958	WG	H	2383		7	121700000	NC	H	958	WG	H	669
			8	74700000	NC	H	959	WG	H	1443		9	129360000	NC	H	959	WG	H	865		8	66740000	NC	H	959	WG	H	1444		7	74400000	NC	H	959	WG	H	2258
			8	69780000	NC	H	960	WG	H	1661		9	132540000	NC	H	960	WG	H	866		8	102740000	NC	H	960	WG	H	680		7	74540000	NC	H	960	WG	H	1779
			8	137380000	NC	H	961	WG	H	1936		9	133740000	NC	H	961	WG	H	1666		8	4640000	NC	H	961	WG	H	1883		7	90480000	NC	H	961	WG	H	2594
			8	116060000	NC	H	962	WG	H	706		9	91320000	NC	H	962	WG	H	2883		8	77640000	NC	H	962	WG	H	681		7	64360000	NC	H	962	WG	H	1534
			8	33700000	NC	H	963	WG	H	1444		9	56240000	NC	H	963	WG	H	867		8	45840000	NC	H	963	WG	H	682		7	86960000	NC	H	963	WG	H	2259
			8	37480000	NC	H	964	WG	H	707		9	52800000	NC	H	964	WG	H	868		8	102120000	NC	H	964	WG	H	1692		7	36200000	NC	H	964	WG	H	670
			8	102180000	NC	H	965	WG	H	1445		9	26440000	NC	H	965	WG	H	869		8	83420000	NC	H	965	WG	H	1445		7	19380000	NC	H	965	WG	H	1535
			8	83420000	NC	H	966	WG	H	708		9	116000000	NC	H	966	WG	H	2337		8	37500000	NC	H	966	WG	H	683		7	17040000	NC	H	966	WG	H	2783
			8	4620000	NC	H	967	WG	H	1446		9	87860000	NC	H	967	WG	H	1667		8	33280000	NC	H	967	WG	H	1446		7	50240000	NC	H	967	WG	H	1536
			8	65100000	NC	H	968	WG	H	709		9	117340000	NC	H	968	WG	H	1668		8	124960000	NC	H	968	WG	H	1447		7	17220000	NC	H	968	WG	H	1781
			8	101720000	NC	H	969	WG	H	1447		9	73900000	NC	H	969	WG	H	872		8	75280000	NC	H	969	WG	M	2977		7	41280000	NC	H	969	WG	H	2491
			8	65520000	NC	H	970	WG	H	2369		9	90440000	NC	H	970	WG	H	873		8	69220000	NC	H	970	WG	H	2035		7	14060000	NC	H	970	WG	H	1537
			8	138520000	NC	H	971	WG	H	710		9	36260000	NC	H	971	WG	H	879		8	74880000	NC	H	971	WG	H	2636		7	94320000	NC	H	971	WG	H	672
			8	33420000	NC	H	972	WG	H	2177		9	127980000	NC	H	972	WG	H	880		8	102520000	NC	H	972	WG	H	684		7	34320000	NC	H	972	WG	H	1538
			8	136780000	NC	H	973	WG	H	1448		9	113840000	NC	H	973	WG	H	881		8	119860000	NC	H	973	WG	H	2705		8	20000	NC	H	973	WG	H	673
			8	33580000	NC	H	974	WG	H	2063		9	74340000	NC	H	974	WG	H	2339		8	47460000	NC	H	974	WG	H	1697		8	54700000	NC	H	974	WG	H	674
			8	33280000	NC	H	975	WG	H	713		9	102240000	NC	H	975	WG	H	883		8	113280000	NC	H	975	WG	H	686		8	54580000	NC	H	975	WG	H	1539
			8	109940000	NC	H	976	WG	H	714		9	80740000	NC	H	976	WG	H	885		8	115740000	NC	H	976	WG	H	1699		8	66140000	NC	H	976	WG	H	675
			8	12100000	NC	H	977	WG	H	2257		9	33320000	NC	H	977	WG	H	886		8	8940000	NC	H	977	WG	H	1700		8	66260000	NC	H	977	WG	H	677
			8	115740000	NC	H	978	WG	H	715		9	37180000	NC	H	978	WG	H	1671		8	115940000	NC	H	978	WG	H	687		8	20620000	NC	H	978	WG	H	678
			8	124360000	NC	H	979	WG	H	2179		9	115760000	NC	H	979	WG	H	2111		8	113700000	NC	H	979	WG	H	1701		8	105220000	NC	H	979	WG	H	679
			8	115940000	NC	H	980	WG	H	716		9	91140000	NC	H	980	WG	H	2809		8	43600000	NC	H	980	WG	H	1702		8	125500000	NC	H	980	WG	H	680
			8	15120000	NC	H	981	WG	H	2373		9	50300000	NC	H	981	WG	H	1940		8	103080000	NC	H	981	WG	H	1703		8	35140000	NC	H	981	WG	H	681
			8	47460000	NC	H	982	WG	H	1819		9	117780000	NC	H	982	WG	H	888		8	52500000	NC	H	982	WG	H	1706		8	103920000	NC	H	982	WG	H	682
			8	111900000	NC	H	983	WG	H	1449		9	25580000	NC	H	983	WG	H	889		8	128520000	NC	H	983	WG	H	1707		8	5880000	NC	H	983	WG	H	1540
			8	37600000	NC	H	984	WG	H	1450		9	43920000	NC	H	984	WG	H	891		8	109880000	NC	H	984	WG	H	1708		8	122140000	NC	H	984	WG	H	683
			8	81540000	NC	H	985	WG	H	719		9	21200000	NC	H	985	WG	H	1674		8	6700000	NC	H	985	WG	H	1710		8	18520000	NC	H	985	WG	H	684
			8	99320000	NC	H	986	WG	H	1665		9	127860000	NC	H	986	WG	H	1945		8	70340000	NC	H	986	WG	H	1888		8	6120000	NC	H	986	WG	H	685
			8	41660000	NC	H	987	WG	H	2547		9	115640000	NC	H	987	WG	H	2230		8	73600000	NC	H	987	WG	H	1451		8	6580000	NC	H	987	WG	H	1541
			8	45440000	NC	H	988	WG	H	2181		10	24980000	NC	H	988	WG	H	1946		8	41240000	NC	H	988	WG	H	2038		8	16800000	NC	H	988	WG	H	1782
			8	119000000	NC	H	989	WG	H	1666		10	68280000	NC	H	989	WG	H	1947		8	77480000	NC	H	989	WG	H	1711		8	65220000	NC	H	989	WG	H	686
			8	12360000	NC	H	990	WG	H	2759		10	68400000	NC	H	990	WG	H	2113		8	73780000	NC	H	990	WG	H	2165		8	46900000	NC	H	990	WG	H	687
			8	41120000	NC	H	991	WG	H	1451		10	20000	NC	H	991	WG	H	895		8	83540000	NC	H	991	WG	H	2641		8	42040000	NC	H	991	WG	H	688
			8	115620000	NC	H	992	WG	H	1667		11	64400000	NC	H	992	WG	H	896		8	70620000	NC	H	992	WG	H	1712		8	47580000	NC	H	992	WG	H	689
			8	74840000	NC	H	993	WG	H	1452		11	75560000	NC	H	993	WG	H	897		8	68140000	NC	H	993	WG	H	2278		8	33120000	NC	H	993	WG	H	690
			8	113700000	NC	H	994	WG	H	1453		11	71160000	NC	H	994	WG	H	898		8	128640000	NC	H	994	WG	H	1713		8	9260000	NC	H	994	WG	H	691
			8	113540000	NC	H	995	WG	H	2260		11	45000000	NC	H	995	WG	H	899		8	99920000	NC	H	995	WG	H	1453		8	138620000	NC	H	995	WG	H	692
			8	8920000	NC	H	996	WG	H	720		11	4000000	NC	H	996	WG	H	900		8	9340000	NC	H	996	WG	H	689		8	88040000	NC	H	996	WG	H	693
			8	43560000	NC	H	997	WG	H	2378		11	70920000	NC	H	997	WG	H	901		8	44500000	NC	H	997	WG	H	2472		8	134180000	NC	H	997	WG	H	1542
			8	81660000	NC	H	998	WG	H	721		11	50800000	NC	H	998	WG	H	902		8	108740000	NC	H	998	WG	H	1714		8	116220000	NC	H	998	WG	H	694
			8	101600000	NC	H	999	WG	H	1455		11	60700000	NC	H	999	WG	H	903		9	4660000	NC	H	999	WG	M	2848		8	43720000	NC	H	999	WG	H	695
			8	83540000	NC	H	1000	WG	H	1940		11	51320000	NC	H	1000	WG	H	904		9	5900000	NC	H	1000	WG	H	690		8	35260000	NC	H	1000	WG	H	696
			8	41380000	NC	H	1001	WG	H	1457		11	13760000	NC	H	1001	WG	H	905		9	60820000	NC	H	1001	WG	H	692		8	44000000	NC	H	1001	WG	H	697
			8	118880000	NC	H	1002	WG	H	1459		11	3280000	NC	H	1002	WG	H	906		9	28440000	NC	H	1002	WG	H	693		8	135960000	NC	H	1002	WG	H	698
			9	5900000	NC	H	1003	WG	H	722		11	65020000	NC	H	1003	WG	H	1949		9	25700000	NC	H	1003	WG	H	694		8	10120000	NC	H	1003	WG	H	699
			9	3500000	NC	H	1004	WG	H	1461		11	65340000	NC	H	1004	WG	H	907		9	1960000	NC	H	1004	WG	H	695		8	78960000	NC	H	1004	WG	H	700
			9	20000	NC	H	1005	WG	H	723		11	33440000	NC	H	1005	WG	H	910		9	51860000	NC	H	1005	WG	H	696		8	9140000	NC	H	1005	WG	H	2375
			9	28440000	NC	H	1006	WG	H	724		11	66280000	NC	H	1006	WG	H	911		9	103380000	NC	H	1006	WG	H	697		8	56400000	NC	H	1006	WG	H	701
			9	139100000	NC	H	1007	WG	H	725		11	50680000	NC	H	1007	WG	H	912		9	93480000	NC	H	1007	WG	H	698		8	37360000	NC	H	1007	WG	H	702
			9	51860000	NC	H	1008	WG	H	726		11	12280000	NC	H	1008	WG	H	914		9	35820000	NC	H	1008	WG	H	699		8	134880000	NC	H	1008	WG	H	703
			9	3820000	NC	H	1009	WG	H	727		11	74240000	NC	H	1009	WG	H	2343		9	50620000	NC	H	1009	WG	H	700		8	32940000	NC	H	1009	WG	H	704
			9	60820000	NC	H	1010	WG	H	728		11	63840000	NC	H	1010	WG	H	915		9	17460000	NC	H	1010	WG	H	701		8	65660000	NC	H	1010	WG	H	706
			9	57580000	NC	H	1011	WG	H	729		11	69560000	NC	H	1011	WG	H	916		9	133100000	NC	H	1011	WG	H	702		8	112020000	NC	H	1011	WG	H	1784
			9	1960000	NC	H	1012	WG	H	730		11	45980000	NC	H	1012	WG	H	917		9	1320000	NC	H	1012	WG	H	703		8	12980000	NC	H	1012	WG	H	707
			9	103380000	NC	H	1013	WG	H	731		11	20540000	NC	H	1013	WG	H	918		9	139100000	NC	H	1013	WG	H	704		8	120860000	NC	H	1013	WG	H	1543
			9	19520000	NC	H	1014	WG	H	732		11	76200000	NC	H	1014	WG	H	920		9	127460000	NC	H	1014	WG	H	2473		8	82100000	NC	H	1014	WG	H	1544
			9	35820000	NC	H	1015	WG	H	733		11	33000000	NC	H	1015	WG	H	921		9	90320000	NC	H	1015	WG	H	705		8	23460000	NC	H	1015	WG	H	708
			9	1320000	NC	H	1016	WG	H	734		11	12900000	NC	H	1016	WG	H	923		9	57580000	NC	H	1016	WG	H	706		8	48360000	NC	H	1016	WG	H	709
			9	25700000	NC	H	1017	WG	H	735		11	10200000	NC	H	1017	WG	H	924		9	3820000	NC	H	1017	WG	H	707		8	66020000	NC	H	1017	WG	H	711
			9	93480000	NC	H	1018	WG	H	736		11	48160000	NC	H	1018	WG	H	925		9	71840000	NC	H	1018	WG	H	708		8	74020000	NC	H	1018	WG	H	712
			9	17460000	NC	H	1019	WG	H	737		11	45420000	NC	H	1019	WG	H	926		9	19520000	NC	H	1019	WG	H	709		8	52320000	NC	H	1019	WG	H	713
			9	50620000	NC	H	1020	WG	H	738		11	12660000	NC	H	1020	WG	H	1677		9	5480000	NC	H	1020	WG	H	1889		8	95920000	NC	H	1020	WG	H	714
			9	75360000	NC	H	1021	WG	H	739		11	26380000	NC	H	1021	WG	H	928		9	21960000	NC	H	1021	WG	H	710		8	66440000	NC	H	1021	WG	H	2260
			9	11340000	NC	H	1022	WG	H	740		11	12400000	NC	H	1022	WG	H	1681		9	11340000	NC	H	1022	WG	H	711		8	68320000	NC	H	1022	WG	H	1545
			9	137100000	NC	H	1023	WG	H	741		11	20000	NC	H	1023	WG	H	929		9	80620000	NC	H	1023	WG	H	1716		8	136220000	NC	H	1023	WG	H	2378
			9	80620000	NC	H	1024	WG	H	742		11	74400000	NC	H	1024	WG	H	931		9	75340000	NC	H	1024	WG	H	712		8	28960000	NC	H	1024	WG	H	715
			9	17040000	NC	H	1025	WG	H	743		11	47420000	NC	H	1025	WG	H	932		9	107620000	NC	H	1025	WG	H	713		8	117880000	NC	H	1025	WG	H	716
			9	2920000	NC	H	1026	WG	H	744		11	49720000	NC	H	1026	WG	H	1952		9	104780000	NC	H	1026	WG	H	714		8	83400000	NC	H	1026	WG	H	717
			9	127740000	NC	H	1027	WG	H	2068		11	19860000	NC	H	1027	WG	H	1685		9	108620000	NC	H	1027	WG	H	1454		8	51980000	NC	H	1027	WG	H	718
			9	52980000	NC	H	1028	WG	H	1462		11	32500000	NC	H	1028	WG	H	934		9	109180000	NC	H	1028	WG	H	715		8	6280000	NC	H	1028	WG	H	719
			9	129000000	NC	H	1029	WG	H	745		11	6200000	NC	H	1029	WG	H	935		9	107440000	NC	H	1029	WG	H	716		8	104260000	NC	H	1029	WG	H	720
			9	133100000	NC	H	1030	WG	H	746		11	13940000	NC	H	1030	WG	H	936		9	104180000	NC	H	1030	WG	H	1455		8	70200000	NC	H	1030	WG	H	721
			9	90320000	NC	H	1031	WG	H	747		11	32860000	NC	H	1031	WG	H	938		9	17040000	NC	H	1031	WG	H	717		8	121240000	NC	H	1031	WG	H	1961
			9	21960000	NC	H	1032	WG	H	748		11	19980000	NC	H	1032	WG	H	939		9	70460000	NC	H	1032	WG	H	1456		8	5660000	NC	H	1032	WG	H	722
			9	109180000	NC	H	1033	WG	H	749		11	46900000	NC	H	1033	WG	H	1956		9	81860000	NC	H	1033	WG	H	2559		8	47100000	NC	H	1033	WG	M	3003
			9	107620000	NC	H	1034	WG	H	750		11	3400000	NC	H	1034	WG	H	2234		9	52980000	NC	H	1034	WG	H	718		8	136640000	NC	H	1034	WG	H	723
			9	85860000	NC	H	1035	WG	H	751		11	11900000	NC	H	1035	WG	H	2235		9	127740000	NC	H	1035	WG	H	1891		8	112800000	NC	H	1035	WG	H	724
			9	71840000	NC	H	1036	WG	H	752		11	12540000	NC	H	1036	WG	H	940		9	38000000	NC	H	1036	WG	H	719		8	23940000	NC	H	1036	WG	H	1546
			9	33680000	NC	H	1037	WG	H	1944		12	51480000	NC	H	1037	WG	H	941		9	2920000	NC	H	1037	WG	H	720		8	116020000	NC	H	1037	WG	H	725
			9	135200000	NC	H	1038	WG	H	1463		12	58580000	NC	H	1038	WG	M	3256		9	108340000	NC	H	1038	WG	H	1458		8	37880000	NC	H	1038	WG	H	726
			9	108340000	NC	H	1039	WG	H	1464		12	61560000	NC	H	1039	WG	H	942		9	135200000	NC	H	1039	WG	H	1717		8	41780000	NC	H	1039	WG	H	727
			9	104780000	NC	H	1040	WG	H	753		12	34940000	NC	H	1040	WG	H	943		9	75060000	NC	H	1040	WG	H	721		8	33660000	NC	H	1040	WG	H	1962
			9	104180000	NC	H	1041	WG	H	1670		12	17960000	NC	H	1041	WG	H	944		9	85860000	NC	H	1041	WG	H	722		8	4480000	NC	H	1041	WG	H	2597
			9	60480000	NC	H	1042	WG	H	754		12	21000000	NC	H	1042	WG	H	945		9	108740000	NC	H	1042	WG	H	1459		8	110600000	NC	H	1042	WG	H	728
			9	107440000	NC	H	1043	WG	H	755		12	38120000	NC	H	1043	WG	H	946		9	127580000	NC	H	1043	WG	H	1460		8	67340000	NC	H	1043	WG	H	729
			9	32740000	NC	H	1044	WG	H	756		12	34120000	NC	H	1044	WG	H	947		9	137100000	NC	H	1044	WG	H	723		8	65100000	NC	H	1044	WG	H	730
			9	52780000	NC	H	1045	WG	H	1945		12	16320000	NC	H	1045	WG	H	1688		9	32800000	NC	H	1045	WG	H	724		8	77640000	NC	H	1045	WG	H	731
			9	132760000	NC	H	1046	WG	H	757		12	48780000	NC	H	1046	WG	H	948		9	92460000	NC	H	1046	WG	H	725		8	14560000	NC	H	1046	WG	H	2494
			9	127580000	NC	H	1047	WG	H	1671		12	34280000	NC	H	1047	WG	H	949		9	134520000	NC	H	1047	WG	H	726		8	32800000	NC	H	1047	WG	H	733
			9	128180000	NC	H	1048	WG	H	1672		12	80000	NC	H	1048	WG	H	950		9	2240000	NC	H	1048	WG	H	727		8	138160000	NC	H	1048	WG	H	2698
			9	123420000	NC	H	1049	WG	H	1829		12	39940000	NC	H	1049	WG	H	951		9	128160000	NC	H	1049	WG	H	1461		8	41040000	NC	H	1049	WG	H	1548
			9	3660000	NC	H	1050	WG	H	760		12	42520000	NC	H	1050	WG	H	952		9	77420000	NC	H	1050	WG	H	728		8	5500000	NC	H	1050	WG	H	1549
			9	100340000	NC	H	1051	WG	H	761		12	50760000	NC	H	1051	WG	H	954		9	50160000	NC	H	1051	WG	H	729		8	114400000	NC	H	1051	WG	H	734
			9	131980000	NC	H	1052	WG	H	762		12	58700000	NC	H	1052	WG	H	1690		9	73680000	NC	H	1052	WG	H	730		8	108500000	NC	H	1052	WG	H	2380
			9	63720000	NC	H	1053	WG	H	763		12	12080000	NC	H	1053	WG	H	955		9	91320000	NC	H	1053	WG	H	2041		8	128800000	NC	H	1053	WG	H	735
			9	93280000	NC	H	1054	WG	H	764		12	36180000	NC	H	1054	WG	H	956		9	25880000	NC	H	1054	WG	H	731		8	102760000	NC	H	1054	WG	H	736
			9	134520000	NC	H	1055	WG	H	765		12	16800000	NC	H	1055	WG	H	957		9	129340000	NC	H	1055	WG	H	732		8	101740000	NC	H	1055	WG	H	737
			9	25900000	NC	H	1056	WG	H	766		12	17120000	NC	H	1056	WG	H	958		9	131980000	NC	H	1056	WG	H	733		8	138480000	NC	H	1056	WG	H	2381
			9	40020000	NC	H	1057	WG	H	767		12	27460000	NC	H	1057	WG	H	959		9	3660000	NC	H	1057	WG	H	734		8	74520000	NC	H	1057	WG	H	738
			9	91320000	NC	H	1058	WG	H	2069		12	54560000	NC	H	1058	WG	H	2717		9	129000000	NC	H	1058	WG	H	735		8	44580000	NC	H	1058	WG	H	739
			9	119820000	NC	H	1059	WG	H	768		12	11660000	NC	H	1059	WG	H	960		9	93280000	NC	H	1059	WG	H	736		8	113280000	NC	H	1059	WG	H	740
			9	53620000	NC	H	1060	WG	H	1673		12	37460000	NC	H	1060	WG	H	1692		9	100340000	NC	H	1060	WG	H	1892		8	45880000	NC	H	1060	WG	H	741
			9	67980000	NC	H	1061	WG	H	1466		12	11880000	NC	H	1061	WG	H	2236		9	119780000	NC	H	1061	WG	H	737		8	37520000	NC	H	1061	WG	H	742
			9	2220000	NC	H	1062	WG	H	769		12	38000000	NC	H	1062	WG	H	961		9	21080000	NC	H	1062	WG	H	2043		8	125080000	NC	H	1062	WG	H	1963
			9	107940000	NC	H	1063	WG	H	770		12	21620000	NC	H	1063	WG	M	3407		9	118220000	NC	H	1063	WG	H	738		8	83880000	NC	H	1063	WG	H	1550
			9	121160000	NC	H	1064	WG	H	771		12	21120000	NC	H	1064	WG	H	962		9	12040000	NC	H	1064	WG	H	2388		8	108700000	NC	H	1064	WG	H	743
			9	12040000	NC	H	1065	WG	H	1674		12	13440000	NC	H	1065	WG	H	1958		9	121160000	NC	H	1065	WG	H	739		8	134760000	NC	H	1065	WG	H	744
			9	77420000	NC	H	1066	WG	H	772		12	15820000	NC	H	1066	WG	H	2645		9	130240000	NC	H	1066	WG	H	740		8	116800000	NC	H	1066	WG	H	745
			9	115560000	NC	H	1067	WG	H	2465		12	37840000	NC	H	1067	WG	H	964		9	60480000	NC	H	1067	WG	H	1462		8	88620000	NC	H	1067	WG	H	746
			9	26440000	NC	H	1068	WG	H	1467		12	54420000	NC	H	1068	WG	H	2349		9	78240000	NC	H	1068	WG	H	1463		8	14680000	NC	H	1068	WG	H	2384
			9	56560000	NC	H	1069	WG	H	773		12	2740000	NC	H	1069	WG	H	1694		9	21660000	NC	H	1069	WG	H	741		8	89340000	NC	H	1069	WG	H	1551
			9	118180000	NC	H	1070	WG	H	774		13	138180000	NC	H	1070	WG	H	966		9	90940000	NC	H	1070	WG	H	742		8	14960000	NC	H	1070	WG	H	747
			9	121320000	NC	H	1071	WG	H	775		13	1420000	NC	H	1071	WG	H	967		9	121320000	NC	H	1071	WG	H	743		8	70720000	NC	H	1071	WG	H	2263
			9	33200000	NC	H	1072	WG	H	776		13	156900000	NC	H	1072	WG	H	968		9	40040000	NC	H	1072	WG	H	745		8	113800000	NC	H	1072	WG	H	1790
			9	54940000	NC	H	1073	WG	H	777		13	162320000	NC	H	1073	WG	H	969		9	36140000	NC	H	1073	WG	H	746		8	120700000	NC	H	1073	WG	H	2498
			9	56260000	NC	H	1074	WG	H	778		13	160420000	NC	H	1074	WG	H	970		9	109620000	NC	H	1074	WG	H	747		8	81200000	NC	H	1074	WG	H	1965
			9	130240000	NC	H	1075	WG	H	779		13	118920000	NC	H	1075	WG	H	971		9	56540000	NC	H	1075	WG	H	748		8	38040000	NC	H	1075	WG	H	2598
			9	70580000	NC	H	1076	WG	H	780		13	1720000	NC	H	1076	WG	H	2123		9	87860000	NC	H	1076	WG	H	1464		8	45560000	NC	H	1076	WG	H	2135
			9	109620000	NC	H	1077	WG	H	781		13	167940000	NC	H	1077	WG	H	972		9	42280000	NC	H	1077	WG	H	749		8	129080000	NC	H	1077	WG	H	748
			9	38120000	NC	H	1078	WG	H	1469		13	94360000	NC	H	1078	WG	H	973		9	133740000	NC	H	1078	WG	H	750		8	8980000	NC	H	1078	WG	H	1552
			9	73220000	NC	H	1079	WG	H	782		13	179220000	NC	H	1079	WG	H	974		9	73220000	NC	H	1079	WG	H	751		8	115720000	NC	H	1079	WG	H	1967
			9	90880000	NC	H	1080	WG	H	783		13	60900000	NC	H	1080	WG	H	975		9	41300000	NC	H	1080	WG	H	752		8	81540000	NC	H	1080	WG	H	749
			9	49100000	NC	H	1081	WG	H	1470		13	73920000	NC	H	1081	WG	H	976		9	78520000	NC	H	1081	WG	H	753		8	47460000	NC	H	1081	WG	H	2136
			9	26260000	NC	H	1082	WG	H	785		13	6820000	NC	H	1082	WG	H	977		9	90440000	NC	H	1082	WG	H	754		8	124600000	NC	H	1082	WG	H	2264
			9	115020000	NC	H	1083	WG	H	1831		13	45340000	NC	H	1083	WG	H	978		9	70660000	NC	H	1083	WG	H	755		8	121100000	NC	H	1083	WG	H	1969
			9	117780000	NC	H	1084	WG	H	786		13	59760000	NC	H	1084	WG	H	979		9	52840000	NC	H	1084	WG	H	756		8	15120000	NC	H	1084	WG	H	750
			9	92580000	NC	H	1085	WG	H	787		13	165800000	NC	H	1085	WG	H	980		9	54980000	NC	H	1085	WG	H	1465		8	81980000	NC	H	1085	WG	H	751
			9	129360000	NC	H	1086	WG	H	788		13	106580000	NC	H	1086	WG	H	981		9	113920000	NC	H	1086	WG	H	757		8	101600000	NC	H	1086	WG	H	752
			9	74340000	NC	H	1087	WG	H	790		13	82540000	NC	H	1087	WG	H	982		9	33200000	NC	H	1087	WG	H	758		8	81760000	NC	H	1087	WG	H	2858
			9	113840000	NC	H	1088	WG	H	791		13	54400000	NC	H	1088	WG	H	983		9	3940000	NC	H	1088	WG	H	759		8	103400000	NC	H	1088	WG	H	1970
			9	128000000	NC	H	1089	WG	H	1473		13	98620000	NC	H	1089	WG	H	984		9	78380000	NC	H	1089	WG	H	1466		8	129840000	NC	H	1089	WG	H	2501
			9	37180000	NC	H	1090	WG	H	2383		13	19680000	NC	H	1090	WG	H	985		9	132540000	NC	H	1090	WG	H	761		8	115600000	NC	H	1090	WG	H	1795
			9	102140000	NC	H	1091	WG	H	792		13	14660000	NC	H	1091	WG	H	986		9	26240000	NC	H	1091	WG	H	762		8	45440000	NC	H	1091	WG	H	753
			9	80820000	NC	H	1092	WG	H	1680		13	92700000	NC	H	1092	WG	H	2351		9	56260000	NC	H	1092	WG	H	763		8	73700000	NC	H	1092	WG	H	1554
			9	117440000	NC	H	1093	WG	H	793		13	97040000	NC	H	1093	WG	H	987		9	71360000	NC	H	1093	WG	H	765		8	124960000	NC	H	1093	WG	H	755
			9	127880000	NC	H	1094	WG	H	2384		13	1600000	NC	H	1094	WG	H	2124		9	36260000	NC	H	1094	WG	H	766		8	43600000	NC	H	1094	WG	H	1556
			9	123020000	NC	H	1095	WG	H	1474		13	96660000	NC	H	1095	WG	H	988		9	102160000	NC	H	1095	WG	H	767		8	119000000	NC	H	1095	WG	M	3523
			9	88160000	NC	H	1096	WG	M	2945		13	7160000	NC	H	1096	WG	H	989		9	34180000	NC	H	1096	WG	H	1893		8	18940000	NC	H	1096	WG	H	2505
			9	91160000	NC	H	1097	WG	H	2072		13	36020000	NC	H	1097	WG	H	990		9	98320000	NC	H	1097	WG	H	1894		8	112920000	NC	H	1097	WG	H	757
			9	74880000	NC	H	1098	WG	H	1681		13	95640000	NC	H	1098	WG	H	991		9	53660000	NC	H	1098	WG	H	1468		8	41920000	NC	H	1098	WG	H	758
			9	21500000	NC	H	1099	WG	H	1682		13	100960000	NC	H	1099	WG	H	992		9	63600000	NC	H	1099	WG	H	2475		8	113560000	NC	H	1099	WG	M	3757
			9	43940000	NC	H	1100	WG	H	1475		13	204580000	NC	H	1100	WG	H	993		9	92580000	NC	H	1100	WG	H	769		8	52440000	NC	H	1100	WG	H	759
			9	99440000	NC	H	1101	WG	H	2074		13	160540000	NC	H	1101	WG	H	1696		9	25580000	NC	H	1101	WG	H	771		8	120980000	NC	H	1101	WG	H	1558
			9	21320000	NC	H	1102	WG	H	2183		13	109480000	NC	H	1102	WG	H	994		9	80740000	NC	H	1102	WG	H	1721		8	69140000	NC	H	1102	WG	H	760
			9	48820000	NC	H	1103	WG	H	794		13	80280000	NC	H	1103	WG	H	995		9	37240000	NC	H	1103	WG	H	2045		8	77500000	NC	H	1103	WG	H	2267
			9	88000000	NC	H	1104	WG	H	2554		13	4760000	NC	H	1104	WG	H	996		9	91140000	NC	H	1104	WG	H	2168		8	113400000	NC	H	1104	WG	H	761
			9	39160000	NC	H	1105	WG	H	2184		13	14800000	NC	H	1105	WG	H	997		9	39000000	NC	H	1105	WG	H	2046		8	41600000	NC	H	1105	WG	H	1972
			9	60940000	NC	H	1106	WG	H	1952		13	21640000	NC	H	1106	WG	H	998		9	42620000	NC	H	1106	WG	H	2169		8	98320000	NC	H	1106	WG	H	2601
			9	115760000	NC	H	1107	WG	H	2264		13	14220000	NC	H	1107	WG	H	999		9	117440000	NC	H	1107	WG	H	2170		8	80100000	NC	H	1107	WG	H	1974
			9	33820000	NC	H	1108	WG	H	2186		13	78000000	NC	H	1108	WG	H	1000		9	50460000	NC	H	1108	WG	H	1722		8	95800000	NC	H	1108	WG	H	762
			9	71480000	NC	H	1109	WG	H	1476		13	50400000	NC	H	1109	WG	H	1001		9	68000000	NC	H	1109	WG	H	772		8	33540000	NC	H	1109	WG	H	2141
			9	71720000	NC	H	1110	WG	H	1835		13	140540000	NC	H	1110	WG	H	1697		9	133600000	NC	H	1110	WG	H	2172		8	118800000	NC	H	1110	WG	M	3220
			9	115360000	NC	H	1111	WG	H	2187		13	23700000	NC	H	1111	WG	H	1002		9	21200000	NC	H	1111	WG	H	1723		8	115900000	NC	H	1111	WG	H	2270
			9	127340000	NC	H	1112	WG	H	1683		13	12320000	NC	H	1112	WG	H	2125		9	13500000	NC	H	1112	WG	H	1895		8	83520000	NC	H	1112	WG	H	763
			9	107820000	NC	H	1113	WG	H	1477		13	38360000	NC	H	1113	WG	H	1003		9	73980000	NC	H	1113	WG	H	774		8	23600000	NC	H	1113	WG	H	1561
			9	122900000	NC	H	1114	WG	H	1478		13	78860000	NC	H	1114	WG	H	1004		9	34340000	NC	H	1114	WG	H	1896		8	113680000	NC	H	1114	WG	H	1977
			9	126980000	NC	H	1115	WG	H	2188		13	82400000	NC	H	1115	WG	H	1006		9	135320000	NC	H	1115	WG	H	776		8	70320000	NC	H	1115	WG	H	764
			10	24980000	NC	H	1116	WG	H	796		13	89220000	NC	H	1116	WG	H	1007		9	34460000	NC	H	1116	WG	H	1724		8	70600000	NC	H	1116	WG	H	1800
			10	20000	NC	H	1117	WG	H	797		13	144820000	NC	H	1117	WG	H	1008		9	136980000	NC	H	1117	WG	H	2715		9	5900000	NC	H	1117	WG	H	765
			11	64400000	NC	H	1118	WG	H	798		13	49100000	NC	H	1118	WG	H	1009		9	74920000	NC	H	1118	WG	H	1725		9	139120000	NC	H	1118	WG	H	766
			11	70940000	NC	H	1119	WG	H	799		13	96340000	NC	H	1119	WG	H	1010		9	127320000	NC	H	1119	WG	H	2479		9	20000	NC	H	1119	WG	H	767
			11	64660000	NC	H	1120	WG	H	2770		13	97860000	NC	H	1120	WG	H	1011		10	24980000	NC	H	1120	WG	H	777		9	28440000	NC	H	1120	WG	H	768
			11	71160000	NC	H	1121	WG	H	800		13	111280000	NC	H	1121	WG	H	1012		10	68320000	NC	H	1121	WG	H	1728		9	3060000	NC	H	1121	WG	H	769
			11	45000000	NC	H	1122	WG	H	801		13	162580000	NC	H	1122	WG	H	1013		10	68180000	NC	H	1122	WG	H	2480		9	51860000	NC	H	1122	WG	H	770
			11	51320000	NC	H	1123	WG	H	802		13	39140000	NC	H	1123	WG	H	1015		10	20000	NC	H	1123	WG	H	778		9	1960000	NC	H	1123	WG	H	771
			11	75540000	NC	H	1124	WG	H	803		13	76940000	NC	H	1124	WG	H	1016		11	64400000	NC	H	1124	WG	H	1471		9	3500000	NC	H	1124	WG	H	772
			11	60720000	NC	H	1125	WG	H	804		13	192740000	NC	H	1125	WG	H	1017		11	75560000	NC	H	1125	WG	H	779		9	103380000	NC	H	1125	WG	H	773
			11	50800000	NC	H	1126	WG	H	805		13	106920000	NC	H	1126	WG	H	1018		11	60740000	NC	H	1126	WG	H	780		9	60820000	NC	H	1126	WG	H	774
			11	4000000	NC	H	1127	WG	H	806		13	153700000	NC	H	1127	WG	H	1960		11	71160000	NC	H	1127	WG	H	781		9	1320000	NC	H	1127	WG	H	1562
			11	13760000	NC	H	1128	WG	H	807		13	84620000	NC	H	1128	WG	H	1019		11	13760000	NC	H	1128	WG	H	782		9	25700000	NC	H	1128	WG	H	775
			11	3280000	NC	H	1129	WG	H	808		13	144280000	NC	H	1129	WG	H	2352		11	45000000	NC	H	1129	WG	H	783		9	35820000	NC	H	1129	WG	H	776
			11	33440000	NC	H	1130	WG	H	809		13	167740000	NC	H	1130	WG	H	1020		11	65340000	NC	H	1130	WG	H	784		9	3920000	NC	H	1130	WG	H	1563
			11	74280000	NC	H	1131	WG	H	810		13	81680000	NC	H	1131	WG	H	1021		11	4000000	NC	H	1131	WG	H	785		9	17460000	NC	H	1131	WG	H	777
			11	65340000	NC	H	1132	WG	H	811		13	39340000	NC	H	1132	WG	H	1022		11	50800000	NC	H	1132	WG	H	786		9	21960000	NC	H	1132	WG	H	778
			11	52620000	NC	H	1133	WG	H	812		13	165980000	NC	H	1133	WG	H	1023		11	64660000	NC	H	1133	WG	H	2394		9	26100000	NC	H	1133	WG	H	2392
			11	66300000	NC	H	1134	WG	H	813		13	139580000	NC	H	1134	WG	H	1024		11	51320000	NC	H	1134	WG	H	787		9	133100000	NC	H	1134	WG	H	779
			11	44200000	NC	H	1135	WG	H	814		13	154060000	NC	H	1135	WG	H	1025		11	70920000	NC	H	1135	WG	H	788		9	19520000	NC	H	1135	WG	H	780
			11	65020000	NC	H	1136	WG	H	815		13	128680000	NC	H	1136	WG	H	1026		11	12680000	NC	H	1136	WG	H	1897		9	57580000	NC	H	1136	WG	H	781
			11	63640000	NC	H	1137	WG	H	816		13	98400000	NC	H	1137	WG	H	1027		11	66300000	NC	H	1137	WG	H	789		9	820000	NC	H	1137	WG	H	783
			11	50680000	NC	H	1138	WG	H	817		13	40380000	NC	H	1138	WG	H	1028		11	44200000	NC	H	1138	WG	H	790		9	104780000	NC	H	1138	WG	H	784
			11	63840000	NC	H	1139	WG	H	818		13	130600000	NC	H	1139	WG	H	1029		11	33440000	NC	H	1139	WG	H	791		9	52980000	NC	H	1139	WG	H	785
			11	68820000	NC	H	1140	WG	H	1480		13	83300000	NC	H	1140	WG	H	1030		11	6060000	NC	H	1140	WG	H	792		9	90320000	NC	H	1140	WG	H	786
			11	20560000	NC	H	1141	WG	H	820		13	79720000	NC	H	1141	WG	H	1031		11	63640000	NC	H	1141	WG	H	793		9	80640000	NC	H	1141	WG	H	787
			11	69480000	NC	H	1142	WG	H	821		13	86820000	NC	H	1142	WG	H	1698		11	3280000	NC	H	1142	WG	H	794		9	11340000	NC	H	1142	WG	H	788
			11	45980000	NC	H	1143	WG	H	823		13	203100000	NC	H	1143	WG	H	1033		11	52620000	NC	H	1143	WG	H	795		9	137100000	NC	H	1143	WG	H	1978
			11	26400000	NC	H	1144	WG	H	1481		13	61740000	NC	H	1144	WG	H	1034		11	50680000	NC	H	1144	WG	H	796		9	50160000	NC	H	1144	WG	H	789
			11	20000	NC	H	1145	WG	H	824		13	117100000	NC	H	1145	WG	H	1035		11	12280000	NC	H	1145	WG	H	797		9	32800000	NC	H	1145	WG	H	790
			11	76460000	NC	H	1146	WG	H	1687		13	173600000	NC	H	1146	WG	H	1036		11	45980000	NC	H	1146	WG	H	798		9	108620000	NC	H	1146	WG	H	791
			11	64240000	NC	H	1147	WG	M	3546		13	13860000	NC	H	1147	WG	H	1037		11	49600000	NC	H	1147	WG	H	1472		9	128160000	NC	H	1147	WG	H	792
			11	12660000	NC	H	1148	WG	H	2271		13	42900000	NC	H	1148	WG	H	1038		11	69560000	NC	H	1148	WG	H	799		9	92500000	NC	H	1148	WG	H	793
			11	4380000	NC	H	1149	WG	H	825		13	12740000	NC	H	1149	WG	H	1040		11	63840000	NC	H	1149	WG	H	800		9	81860000	NC	H	1149	WG	H	2706
			11	73760000	NC	H	1150	WG	H	1839		13	9980000	NC	H	1150	WG	H	1699		11	74240000	NC	H	1150	WG	H	2565		9	108740000	NC	H	1150	WG	H	794
			11	48160000	NC	H	1151	WG	H	826		13	100280000	NC	H	1151	WG	H	2353		11	10200000	NC	H	1151	WG	H	801		9	3660000	NC	H	1151	WG	H	1564
			11	46700000	NC	H	1152	WG	H	827		13	2380000	NC	H	1152	WG	H	1042		11	64880000	NC	H	1152	WG	H	1473		9	17040000	NC	H	1152	WG	H	795
			11	73880000	NC	H	1153	WG	H	1688		13	24160000	NC	H	1153	WG	H	1043		11	20540000	NC	H	1153	WG	H	802		9	107620000	NC	H	1153	WG	H	796
			11	12480000	NC	H	1154	WG	H	1482		13	152040000	NC	H	1154	WG	H	2720		11	4480000	NC	H	1154	WG	H	803		9	38000000	NC	H	1154	WG	H	797
			11	32220000	NC	H	1155	WG	H	1956		13	125340000	NC	H	1155	WG	H	1700		11	45420000	NC	H	1155	WG	H	805		9	107480000	NC	H	1155	WG	H	798
			11	49680000	NC	H	1156	WG	H	828		13	95820000	NC	H	1156	WG	H	1046		11	19860000	NC	H	1156	WG	H	806		9	109180000	NC	H	1156	WG	H	799
			11	19900000	NC	H	1157	WG	H	1483		13	168520000	NC	H	1157	WG	H	1047		11	33000000	NC	H	1157	WG	H	1474		9	70460000	NC	H	1157	WG	H	800
			11	64100000	NC	H	1158	WG	H	830		13	160040000	NC	H	1158	WG	H	1048		11	48180000	NC	H	1158	WG	H	807		9	75360000	NC	H	1158	WG	H	801
			11	47480000	NC	H	1159	WG	H	831		13	118800000	NC	H	1159	WG	H	1049		11	14060000	NC	H	1159	WG	H	808		9	77420000	NC	H	1159	WG	H	802
			11	43780000	NC	H	1160	WG	H	832		13	91000000	NC	H	1160	WG	H	1050		11	26400000	NC	H	1160	WG	H	2050		9	131920000	NC	H	1160	WG	H	803
			11	48480000	NC	H	1161	WG	H	1689		13	109120000	NC	H	1161	WG	H	1051		11	50060000	NC	H	1161	WG	H	1900		9	25900000	NC	H	1161	WG	H	804
			11	63500000	NC	H	1162	WG	H	2078		13	148100000	NC	H	1162	WG	H	1052		11	74400000	NC	H	1162	WG	H	809		9	33680000	NC	H	1162	WG	H	1801
			11	13960000	NC	H	1163	WG	H	834		13	65320000	NC	H	1163	WG	H	1053		11	32500000	NC	H	1163	WG	H	810		9	85860000	NC	H	1163	WG	H	805
			11	64520000	NC	H	1164	WG	H	1691		13	23320000	NC	H	1164	WG	H	1701		11	12980000	NC	H	1164	WG	H	811		9	108340000	NC	H	1164	WG	H	806
			11	10360000	NC	H	1165	WG	H	1692		13	120620000	NC	H	1165	WG	H	1054		11	4300000	NC	H	1165	WG	H	812		9	54980000	NC	H	1165	WG	H	807
			11	74400000	NC	H	1166	WG	H	835		13	1880000	NC	H	1166	WG	H	1055		11	6380000	NC	H	1166	WG	H	813		9	37020000	NC	H	1166	WG	H	1981
			11	32460000	NC	H	1167	WG	H	2273		13	144440000	NC	H	1167	WG	H	1702		11	46700000	NC	H	1167	WG	H	1475		9	135200000	NC	H	1167	WG	H	808
			11	48640000	NC	H	1168	WG	H	1840		13	75720000	NC	H	1168	WG	H	1056		11	43780000	NC	H	1168	WG	H	814		9	130240000	NC	H	1168	WG	H	809
			11	11740000	NC	H	1169	WG	H	1486		13	83420000	NC	H	1169	WG	H	1057		11	80000	NC	H	1169	WG	H	815		9	2240000	NC	H	1169	WG	H	810
			11	32860000	NC	H	1170	WG	H	836		13	93400000	NC	H	1170	WG	H	1058		11	48640000	NC	H	1170	WG	H	1902		9	132780000	NC	H	1170	WG	H	811
			11	68680000	NC	H	1171	WG	H	837		13	141040000	NC	H	1171	WG	H	1059		11	12400000	NC	H	1171	WG	H	816		9	119780000	NC	H	1171	WG	H	812
			11	32620000	NC	H	1172	WG	H	838		13	16960000	NC	H	1172	WG	H	2647		11	47480000	NC	H	1172	WG	H	817		9	91320000	NC	H	1172	WG	H	1565
			11	45520000	NC	H	1173	WG	H	839		13	146620000	NC	H	1173	WG	H	1060		11	64100000	NC	H	1173	WG	H	1477		9	1180000	NC	H	1173	WG	H	813
			12	41040000	NC	H	1174	WG	M	3280		13	106800000	NC	H	1174	WG	H	1063		11	26280000	NC	H	1174	WG	H	1732		9	118220000	NC	H	1174	WG	H	814
			12	51480000	NC	H	1175	WG	H	840		13	146440000	NC	H	1175	WG	H	1064		11	49720000	NC	H	1175	WG	H	818		9	52780000	NC	H	1175	WG	H	815
			12	58580000	NC	H	1176	WG	M	2948		13	27620000	NC	H	1176	WG	H	1704		11	23420000	NC	H	1176	WG	H	1905		9	83440000	NC	H	1176	WG	H	2143
			12	41200000	NC	H	1177	WG	M	3281		13	74560000	NC	H	1177	WG	H	1066		11	32880000	NC	H	1177	WG	H	1478		9	63600000	NC	H	1177	WG	H	2144
			12	34980000	NC	H	1178	WG	H	841		13	152880000	NC	H	1178	WG	H	1067		11	6180000	NC	H	1178	WG	H	1734		9	134560000	NC	H	1178	WG	H	816
			12	34120000	NC	H	1179	WG	H	842		13	151260000	NC	H	1179	WG	H	1068		11	31960000	NC	H	1179	WG	H	2174		9	93320000	NC	H	1179	WG	H	817
			12	38120000	NC	H	1180	WG	H	1841		13	189760000	NC	H	1180	WG	H	2648		11	74120000	NC	H	1180	WG	H	1735		9	88300000	NC	H	1180	WG	H	2790
			12	34280000	NC	H	1181	WG	H	843		13	92820000	NC	H	1181	WG	H	1069		12	51480000	NC	H	1181	WG	H	820		9	60600000	NC	H	1181	WG	H	818
			12	48760000	NC	H	1182	WG	H	844		13	182200000	NC	H	1182	WG	M	3569		12	41040000	NC	H	1182	WG	M	3238		9	85020000	NC	H	1182	WG	H	1566
			12	16320000	NC	H	1183	WG	H	845		13	100420000	NC	H	1183	WG	H	1705		12	41200000	NC	H	1183	WG	M	3181		9	107940000	NC	H	1183	WG	M	3008
			12	80000	NC	H	1184	WG	H	846		13	147540000	NC	H	1184	WG	H	1706		12	61560000	NC	H	1184	WG	H	821		9	56240000	NC	H	1184	WG	H	819
			12	58700000	NC	H	1185	WG	H	847		13	128540000	NC	H	1185	WG	H	1070		12	34940000	NC	H	1185	WG	H	822		9	21080000	NC	H	1185	WG	H	1567
			12	42520000	NC	H	1186	WG	H	848		13	201360000	NC	H	1186	WG	H	1071		12	34120000	NC	H	1186	WG	H	823		9	90940000	NC	H	1186	WG	H	820
			12	36180000	NC	H	1187	WG	H	849		13	116560000	NC	H	1187	WG	H	1073		12	17960000	NC	H	1187	WG	H	824		9	128980000	NC	H	1187	WG	H	821
			12	61460000	NC	H	1188	WG	H	850		13	127420000	NC	H	1188	WG	H	1074		12	38120000	NC	H	1188	WG	H	825		9	67700000	NC	H	1188	WG	H	2791
			12	35560000	NC	H	1189	WG	H	851		13	96900000	NC	H	1189	WG	H	1075		12	34280000	NC	H	1189	WG	H	826		9	73220000	NC	H	1189	WG	H	822
			12	17440000	NC	H	1190	WG	H	2776		13	138660000	NC	H	1190	WG	H	1076		12	21000000	NC	H	1190	WG	H	827		9	109580000	NC	H	1190	WG	H	823
			12	17120000	NC	H	1191	WG	H	852		13	90220000	NC	H	1191	WG	H	1078		12	48780000	NC	H	1191	WG	H	828		9	121140000	NC	H	1191	WG	H	824
			12	27460000	NC	H	1192	WG	H	853		13	24500000	NC	H	1192	WG	H	1079		12	39940000	NC	H	1192	WG	H	829		9	109700000	NC	H	1192	WG	H	825
			12	35840000	NC	H	1193	WG	H	2468		13	173920000	NC	H	1193	WG	H	1080		12	42520000	NC	H	1193	WG	H	830		9	21660000	NC	H	1193	WG	H	826
			12	34860000	NC	H	1194	WG	H	854		13	201760000	NC	H	1194	WG	H	1082		12	21780000	NC	H	1194	WG	H	831		9	121340000	NC	H	1194	WG	H	827
			12	49920000	NC	H	1195	WG	H	1489		13	182480000	NC	H	1195	WG	H	1083		12	17440000	NC	H	1195	WG	H	2288		9	78560000	NC	H	1195	WG	H	828
			12	16800000	NC	H	1196	WG	H	855		13	92080000	NC	H	1196	WG	H	1084		12	54060000	NC	H	1196	WG	H	1481		9	133420000	NC	H	1196	WG	H	1802
			12	11880000	NC	H	1197	WG	H	856		13	27260000	NC	H	1197	WG	H	1086		12	80000	NC	H	1197	WG	H	832		9	42280000	NC	H	1197	WG	H	829
			12	37720000	NC	H	1198	WG	H	857		13	48880000	NC	H	1198	WG	H	1087		12	49720000	NC	H	1198	WG	H	2788		9	33200000	NC	H	1198	WG	H	830
			12	50780000	NC	H	1199	WG	H	858		13	125120000	NC	H	1199	WG	H	1088		12	36180000	NC	H	1199	WG	H	1482		9	40020000	NC	H	1199	WG	H	831
			12	37520000	NC	H	1200	WG	H	859		13	152340000	NC	H	1200	WG	H	1089		12	39100000	NC	H	1200	WG	H	2054		9	26400000	NC	H	1200	WG	H	1568
			12	39680000	NC	H	1201	WG	H	1694		13	80140000	NC	H	1201	WG	H	1090		12	16800000	NC	H	1201	WG	H	1483		9	132540000	NC	H	1201	WG	H	832
			12	12080000	NC	H	1202	WG	H	860		13	93240000	NC	H	1202	WG	H	1091		12	36320000	NC	H	1202	WG	H	1736		9	26240000	NC	H	1202	WG	H	833
			12	11660000	NC	H	1203	WG	H	861		13	24780000	NC	H	1203	WG	H	1714		12	38820000	NC	H	1203	WG	H	1907		9	36140000	NC	H	1203	WG	H	834
			12	21120000	NC	H	1204	WG	H	862		13	140380000	NC	H	1204	WG	H	1716		12	17120000	NC	H	1204	WG	H	833		9	99520000	NC	H	1204	WG	H	2792
			12	38000000	NC	H	1205	WG	H	1845		13	90400000	NC	H	1205	WG	H	1092		12	36500000	NC	H	1205	WG	H	1737		9	41340000	NC	H	1205	WG	H	835
			12	17760000	NC	H	1206	WG	H	2469		13	17460000	NC	H	1206	WG	M	3656		12	35380000	NC	H	1206	WG	H	2289		9	100340000	NC	H	1206	WG	H	1569
			12	3100000	NC	H	1207	WG	H	2191		13	159400000	NC	H	1207	WG	H	1094		12	50760000	NC	H	1207	WG	H	1485		9	67960000	NC	H	1207	WG	H	836
			12	21540000	NC	H	1208	WG	M	2999		13	126800000	NC	H	1208	WG	H	1095		12	61440000	NC	H	1208	WG	H	2055		9	113840000	NC	H	1208	WG	H	837
			12	35700000	NC	H	1209	WG	H	1959		13	168640000	NC	H	1209	WG	H	1097		12	2620000	NC	H	1209	WG	H	1909		9	56540000	NC	H	1209	WG	H	838
			12	39820000	NC	H	1210	WG	H	1491		13	98020000	NC	H	1210	WG	H	2241		12	58700000	NC	H	1210	WG	H	834		9	129380000	NC	H	1210	WG	H	839
			12	2980000	NC	H	1211	WG	H	1696		13	115260000	NC	H	1211	WG	H	1098		12	37460000	NC	H	1211	WG	H	1486		9	63720000	NC	H	1211	WG	H	1803
			13	203500000	NC	H	1212	WG	H	1492		13	189000000	NC	H	1212	WG	H	1099		12	12020000	NC	H	1212	WG	H	835		9	117780000	NC	H	1212	WG	H	840
			13	138180000	NC	H	1213	WG	H	863		13	152160000	NC	H	1213	WG	H	1100		12	11660000	NC	H	1213	WG	H	2056		9	940000	NC	H	1213	WG	H	841
			13	108420000	NC	H	1214	WG	H	2277		13	25380000	NC	H	1214	WG	H	1718		12	39280000	NC	H	1214	WG	H	2290		9	53620000	NC	H	1214	WG	H	842
			13	1420000	NC	H	1215	WG	H	864		13	59640000	NC	H	1215	WG	H	1101		12	11880000	NC	H	1215	WG	H	2177		9	102160000	NC	H	1215	WG	H	844
			13	167780000	NC	H	1216	WG	H	865		13	33320000	NC	H	1216	WG	H	1719		12	13520000	NC	H	1216	WG	H	2057		9	34180000	NC	H	1216	WG	H	845
			13	1600000	NC	H	1217	WG	H	1493		13	190020000	NC	H	1217	WG	H	1104		12	13400000	NC	H	1217	WG	H	838		9	74340000	NC	H	1217	WG	H	1571
			13	60900000	NC	H	1218	WG	H	866		13	84500000	NC	H	1218	WG	H	1105		12	16080000	NC	H	1218	WG	H	2649		9	35200000	NC	H	1218	WG	H	1986
			13	118920000	NC	H	1219	WG	H	867		13	27500000	NC	H	1219	WG	H	1106		12	50640000	NC	H	1219	WG	H	2291		9	127740000	NC	H	1219	WG	H	1572
			13	94360000	NC	H	1220	WG	H	868		13	153860000	NC	H	1220	WG	H	1970		12	15580000	NC	H	1220	WG	H	2573		9	83320000	NC	H	1220	WG	H	2149
			13	45340000	NC	H	1221	WG	H	869		13	17120000	NC	H	1221	WG	H	2459		12	3000000	NC	H	1221	WG	H	1738		9	70600000	NC	H	1221	WG	H	846
			13	162280000	NC	H	1222	WG	H	870		13	42780000	NC	H	1222	WG	H	1107		13	203500000	NC	H	1222	WG	H	1487		9	36260000	NC	H	1222	WG	H	847
			13	130620000	NC	H	1223	WG	H	871		13	189880000	NC	H	1223	WG	H	1722		13	138180000	NC	H	1223	WG	H	841		9	132660000	NC	H	1223	WG	H	1573
			13	179220000	NC	H	1224	WG	H	872		13	96780000	NC	H	1224	WG	H	1108		13	1420000	NC	H	1224	WG	H	842		9	123020000	NC	H	1224	WG	H	2150
			13	89220000	NC	H	1225	WG	H	873		13	100540000	NC	H	1225	WG	H	1109		13	130620000	NC	H	1225	WG	H	843		9	117380000	NC	H	1225	WG	H	848
			13	92700000	NC	H	1226	WG	H	875		13	17300000	NC	H	1226	WG	M	3333		13	106580000	NC	H	1226	WG	H	844		9	34580000	NC	H	1226	WG	H	1804
			13	160420000	NC	H	1227	WG	H	876		14	51660000	NC	H	1227	WG	H	1110		13	156900000	NC	H	1227	WG	H	845		9	39100000	NC	H	1227	WG	H	1574
			13	73920000	NC	H	1228	WG	H	877		14	60720000	NC	H	1228	WG	H	1111		13	162280000	NC	H	1228	WG	H	846		9	136320000	NC	H	1228	WG	H	1805
			13	167940000	NC	H	1229	WG	H	878		14	36420000	NC	H	1229	WG	H	1112		13	118920000	NC	H	1229	WG	H	847		9	91140000	NC	H	1229	WG	H	849
			13	160540000	NC	H	1230	WG	H	2192		14	120320000	NC	H	1230	WG	H	1113		13	94360000	NC	H	1230	WG	H	848		9	80760000	NC	H	1230	WG	H	850
			13	54400000	NC	H	1231	WG	H	879		14	15100000	NC	H	1231	WG	H	1114		13	45340000	NC	H	1231	WG	H	849		9	127140000	NC	H	1231	WG	H	2275
			13	111280000	NC	H	1232	WG	H	880		14	115300000	NC	H	1232	WG	H	1115		13	1600000	NC	H	1232	WG	H	2293		9	42640000	NC	H	1232	WG	H	2395
			13	106580000	NC	H	1233	WG	H	881		14	141700000	NC	H	1233	WG	H	1116		13	167940000	NC	H	1233	WG	H	850		9	44000000	NC	H	1233	WG	H	2604
			13	156880000	NC	H	1234	WG	H	882		14	132720000	NC	H	1234	WG	H	1117		13	1720000	NC	H	1234	WG	H	2060		9	88100000	NC	H	1234	WG	H	2276
			13	96340000	NC	H	1235	WG	H	883		14	61700000	NC	H	1235	WG	H	1118		13	179220000	NC	H	1235	WG	H	851		9	43700000	NC	H	1235	WG	H	2151
			13	162580000	NC	H	1236	WG	H	884		14	67180000	NC	H	1236	WG	H	1119		13	160420000	NC	H	1236	WG	H	852		9	13360000	NC	H	1236	WG	H	2710
			13	82540000	NC	H	1237	WG	H	885		14	129820000	NC	H	1237	WG	H	1120		13	59760000	NC	H	1237	WG	H	853		9	65480000	NC	H	1237	WG	H	2511
			13	1720000	NC	H	1238	WG	H	886		14	13140000	NC	H	1238	WG	H	1121		13	6820000	NC	H	1238	WG	H	854		9	48840000	NC	H	1238	WG	H	851
			13	203360000	NC	H	1239	WG	H	2692		14	91160000	NC	H	1239	WG	H	1122		13	60900000	NC	H	1239	WG	H	856		9	127320000	NC	H	1239	WG	H	2153
			13	95640000	NC	H	1240	WG	H	887		14	141420000	NC	H	1240	WG	H	1123		13	111260000	NC	H	1240	WG	H	857		9	1060000	NC	H	1240	WG	H	852
			13	19680000	NC	H	1241	WG	H	888		14	13320000	NC	H	1241	WG	H	1974		13	165800000	NC	H	1241	WG	H	858		9	13480000	NC	H	1241	WG	H	853
			13	50420000	NC	H	1242	WG	H	889		14	88980000	NC	H	1242	WG	H	1125		13	36020000	NC	H	1242	WG	H	859		9	100200000	NC	H	1242	WG	H	1806
			13	97040000	NC	H	1243	WG	H	890		14	24380000	NC	H	1243	WG	H	1127		13	73920000	NC	H	1243	WG	H	860		9	73500000	NC	H	1243	WG	H	2713
			13	165800000	NC	H	1244	WG	H	891		14	82380000	NC	H	1244	WG	H	1128		13	54400000	NC	H	1244	WG	H	861		9	3800000	NC	H	1244	WG	H	854
			13	78000000	NC	H	1245	WG	H	892		14	101260000	NC	H	1245	WG	M	3013		13	165920000	NC	H	1245	WG	H	862		9	67820000	NC	H	1245	WG	H	2606
			13	40380000	NC	H	1246	WG	H	893		14	85700000	NC	H	1246	WG	H	1129		13	158280000	NC	H	1246	WG	H	2650		9	122880000	NC	H	1246	WG	H	1992
			13	38360000	NC	H	1247	WG	H	894		14	110620000	NC	H	1247	WG	H	1130		13	97040000	NC	H	1247	WG	H	863		9	33800000	NC	H	1247	WG	H	1808
			13	109480000	NC	H	1248	WG	H	895		14	109760000	NC	H	1248	WG	H	1131		13	19680000	NC	H	1248	WG	H	864		10	67220000	NC	H	1248	WG	H	856
			13	106920000	NC	H	1249	WG	H	896		14	20000000	NC	H	1249	WG	H	1132		13	99500000	NC	H	1249	WG	H	1488		10	68400000	NC	H	1249	WG	H	857
			13	7160000	NC	H	1250	WG	H	897		14	109480000	NC	H	1250	WG	H	1133		13	80200000	NC	H	1250	WG	H	865		10	20000	NC	H	1250	WG	H	858
			13	82360000	NC	H	1251	WG	H	898		14	26100000	NC	H	1251	WG	H	1724		13	14680000	NC	H	1251	WG	H	867		11	64660000	NC	H	1251	WG	H	2518
			13	99500000	NC	H	1252	WG	H	899		14	92400000	NC	H	1252	WG	H	1135		13	100960000	NC	H	1252	WG	H	868		11	71160000	NC	H	1252	WG	H	859
			13	14680000	NC	H	1253	WG	H	900		14	63320000	NC	H	1253	WG	H	1136		13	96660000	NC	H	1253	WG	H	869		11	4000000	NC	H	1253	WG	H	860
			13	4760000	NC	H	1254	WG	H	901		14	90080000	NC	H	1254	WG	H	1137		13	95640000	NC	H	1254	WG	H	870		11	50800000	NC	H	1254	WG	H	861
			13	100960000	NC	H	1255	WG	H	902		14	800000	NC	H	1255	WG	H	1139		13	89220000	NC	H	1255	WG	H	871		11	64400000	NC	H	1255	WG	H	862
			13	204580000	NC	H	1256	WG	H	903		14	70960000	NC	H	1256	WG	H	1140		13	204580000	NC	H	1256	WG	H	872		11	60740000	NC	H	1256	WG	H	863
			13	78860000	NC	H	1257	WG	H	904		14	92200000	NC	H	1257	WG	H	1142		13	38360000	NC	H	1257	WG	H	873		11	75560000	NC	H	1257	WG	H	864
			13	51460000	NC	H	1258	WG	H	905		14	127520000	NC	H	1258	WG	H	1143		13	4760000	NC	H	1258	WG	H	874		11	30500000	NC	H	1258	WG	H	1810
			13	165980000	NC	H	1259	WG	H	906		14	82220000	NC	H	1259	WG	H	1145		13	7160000	NC	H	1259	WG	H	875		11	70940000	NC	H	1259	WG	H	865
			13	23320000	NC	H	1260	WG	H	2083		14	35280000	NC	H	1260	WG	H	1146		13	160540000	NC	H	1260	WG	H	876		11	45000000	NC	H	1260	WG	H	866
			13	49100000	NC	H	1261	WG	H	907		14	130700000	NC	H	1261	WG	H	1147		13	96340000	NC	H	1261	WG	H	1739		11	51320000	NC	H	1261	WG	H	867
			13	12320000	NC	H	1262	WG	H	908		14	14940000	NC	H	1262	WG	H	1148		13	162520000	NC	H	1262	WG	H	877		11	65020000	NC	H	1262	WG	H	868
			13	14820000	NC	H	1263	WG	H	909		14	3160000	NC	H	1263	WG	H	2723		13	78000000	NC	H	1263	WG	H	878		11	3260000	NC	H	1263	WG	H	869
			13	36020000	NC	H	1264	WG	H	911		14	34300000	NC	H	1264	WG	H	1149		13	140540000	NC	H	1264	WG	H	1740		11	65340000	NC	H	1264	WG	H	870
			13	192760000	NC	H	1265	WG	H	912		14	33220000	NC	H	1265	WG	H	1150		13	14820000	NC	H	1265	WG	H	879		11	13760000	NC	H	1265	WG	H	871
			13	13860000	NC	H	1266	WG	H	913		14	140300000	NC	H	1266	WG	H	1151		13	106920000	NC	H	1266	WG	H	880		11	12680000	NC	H	1266	WG	H	872
			13	43120000	NC	H	1267	WG	H	914		14	12080000	NC	H	1267	WG	H	1152		13	12320000	NC	H	1267	WG	H	2398		11	63660000	NC	H	1267	WG	H	873
			13	75720000	NC	H	1268	WG	H	915		14	38080000	NC	H	1268	WG	H	1154		13	61740000	NC	H	1268	WG	H	881		11	52620000	NC	H	1268	WG	H	874
			13	80200000	NC	H	1269	WG	H	916		14	87480000	NC	H	1269	WG	H	1156		13	109480000	NC	H	1269	WG	H	882		11	13280000	NC	H	1269	WG	H	2399
			13	4280000	NC	H	1270	WG	H	1961		14	1660000	NC	H	1270	WG	H	1157		13	82380000	NC	H	1270	WG	H	1741		11	44200000	NC	H	1270	WG	H	875
			13	81680000	NC	H	1271	WG	H	917		14	54540000	NC	H	1271	WG	H	1158		13	83660000	NC	H	1271	WG	H	2575		11	66280000	NC	H	1271	WG	H	876
			13	39140000	NC	H	1272	WG	H	918		14	91020000	NC	H	1272	WG	H	1159		13	49120000	NC	H	1272	WG	H	883		11	33440000	NC	H	1272	WG	H	877
			13	139580000	NC	H	1273	WG	H	919		14	34680000	NC	H	1273	WG	H	1160		13	192740000	NC	H	1273	WG	H	884		11	4380000	NC	H	1273	WG	H	878
			13	128700000	NC	H	1274	WG	H	920		14	128580000	NC	H	1274	WG	H	1161		13	64840000	NC	H	1274	WG	H	885		11	50680000	NC	H	1274	WG	H	879
			13	117100000	NC	H	1275	WG	H	921		14	103080000	NC	H	1275	WG	H	1162		13	97860000	NC	H	1275	WG	H	1489		11	49600000	NC	H	1275	WG	H	1812
			13	21620000	NC	H	1276	WG	H	922		14	90460000	NC	H	1276	WG	H	1163		13	146620000	NC	H	1276	WG	H	886		11	5080000	NC	H	1276	WG	H	880
			13	15700000	NC	H	1277	WG	H	2392		14	16600000	NC	H	1277	WG	H	1164		13	78860000	NC	H	1277	WG	H	887		11	12280000	NC	H	1277	WG	H	881
			13	173600000	NC	H	1278	WG	H	923		14	10980000	NC	H	1278	WG	H	1165		13	39140000	NC	H	1278	WG	H	888		11	260000	NC	H	1278	WG	H	882
			13	144820000	NC	H	1279	WG	H	924		14	20840000	NC	H	1279	WG	M	3260		13	24160000	NC	H	1279	WG	H	889		11	6080000	NC	H	1279	WG	H	883
			13	120620000	NC	H	1280	WG	H	925		14	66580000	NC	H	1280	WG	H	1166		13	141020000	NC	H	1280	WG	H	890		11	76180000	NC	H	1280	WG	H	884
			13	118800000	NC	H	1281	WG	H	926		14	130580000	NC	H	1281	WG	H	1167		13	82520000	NC	H	1281	WG	H	1742		11	45360000	NC	H	1281	WG	H	885
			13	39340000	NC	H	1282	WG	H	927		14	65400000	NC	H	1282	WG	H	1168		13	144820000	NC	H	1282	WG	H	891		11	45980000	NC	H	1282	WG	H	886
			13	11620000	NC	H	1283	WG	H	928		14	139140000	NC	H	1283	WG	H	1169		13	39340000	NC	H	1283	WG	H	893		11	20560000	NC	H	1283	WG	H	887
			13	189120000	NC	H	1284	WG	H	1495		14	4280000	NC	H	1284	WG	H	1170		13	84620000	NC	H	1284	WG	H	894		11	68560000	NC	H	1284	WG	H	2286
			13	84620000	NC	H	1285	WG	H	929		14	300000	NC	H	1285	WG	H	1173		13	65040000	NC	H	1285	WG	H	1743		11	63840000	NC	H	1285	WG	H	888
			13	2420000	NC	H	1286	WG	H	1962		14	42880000	NC	H	1286	WG	H	2140		13	152040000	NC	H	1286	WG	H	1491		11	5320000	NC	H	1286	WG	H	889
			13	90200000	NC	H	1287	WG	H	930		14	131420000	NC	H	1287	WG	H	1175		13	21620000	NC	H	1287	WG	H	895		11	10160000	NC	H	1287	WG	H	890
			13	141040000	NC	H	1288	WG	H	931		14	20420000	NC	H	1288	WG	H	1176		13	2380000	NC	H	1288	WG	H	1492		11	74240000	NC	H	1288	WG	H	2156
			13	79720000	NC	H	1289	WG	H	932		14	90880000	NC	H	1289	WG	H	1178		13	128660000	NC	H	1289	WG	H	1493		11	48160000	NC	H	1289	WG	H	891
			13	138880000	NC	H	1290	WG	H	933		14	38480000	NC	H	1290	WG	H	1180		13	50400000	NC	H	1290	WG	H	896		11	33000000	NC	H	1290	WG	H	892
			13	189760000	NC	H	1291	WG	H	1964		14	22460000	NC	H	1291	WG	H	1181		13	139580000	NC	H	1291	WG	H	897		11	120000	NC	H	1291	WG	H	1580
			13	64860000	NC	H	1292	WG	H	934		14	99520000	NC	H	1292	WG	H	1182		13	173600000	NC	H	1292	WG	H	898		11	6400000	NC	H	1292	WG	H	1581
			13	6860000	NC	H	1293	WG	H	935		14	103380000	NC	H	1293	WG	H	2725		13	81680000	NC	H	1293	WG	H	899		11	14060000	NC	H	1293	WG	H	1582
			13	109120000	NC	H	1294	WG	H	936		14	12240000	NC	H	1294	WG	H	1729		13	98320000	NC	H	1294	WG	H	900		11	69560000	NC	H	1294	WG	H	893
			13	98320000	NC	H	1295	WG	H	937		14	40000	NC	H	1295	WG	H	1183		13	167740000	NC	H	1295	WG	H	901		11	4520000	NC	H	1295	WG	H	894
			13	96660000	NC	H	1296	WG	H	938		14	85540000	NC	H	1296	WG	H	1184		13	83420000	NC	H	1296	WG	H	902		11	12400000	NC	H	1296	WG	H	895
			13	12720000	NC	H	1297	WG	H	939		14	43980000	NC	H	1297	WG	H	1186		13	76940000	NC	H	1297	WG	H	903		11	64240000	NC	H	1297	WG	H	1994
			13	93180000	NC	H	1298	WG	H	940		14	65780000	NC	H	1298	WG	H	1187		13	40380000	NC	H	1298	WG	H	904		11	68720000	NC	H	1298	WG	H	1583
			13	76920000	NC	H	1299	WG	H	941		14	4500000	NC	H	1299	WG	H	1188		13	118800000	NC	H	1299	WG	H	905		11	19860000	NC	H	1299	WG	H	896
			13	100280000	NC	H	1300	WG	H	942		14	92080000	NC	H	1300	WG	H	1189		13	83300000	NC	H	1300	WG	H	906		11	73820000	NC	H	1300	WG	H	1584
			13	127800000	NC	H	1301	WG	H	1496		14	9440000	NC	H	1301	WG	H	1976		13	203100000	NC	H	1301	WG	H	907		11	32500000	NC	H	1301	WG	H	897
			13	127420000	NC	H	1302	WG	H	944		14	102960000	NC	H	1302	WG	H	1190		13	120700000	NC	H	1302	WG	H	908		11	78140000	NC	H	1302	WG	H	2157
			13	61800000	NC	H	1303	WG	H	945		14	102820000	NC	H	1303	WG	H	1191		13	117080000	NC	H	1303	WG	H	909		11	47480000	NC	H	1303	WG	H	898
			13	182480000	NC	H	1304	WG	H	946		14	87620000	NC	H	1304	WG	M	3415		13	13820000	NC	H	1304	WG	H	910		11	49720000	NC	H	1304	WG	H	899
			13	153680000	NC	H	1305	WG	H	947		14	137080000	NC	H	1305	WG	H	1193		13	65240000	NC	H	1305	WG	H	911		11	32100000	NC	H	1305	WG	H	1585
			13	25260000	NC	H	1306	WG	H	2084		14	121460000	NC	H	1306	WG	H	1194		13	95840000	NC	H	1306	WG	H	912		11	74400000	NC	H	1306	WG	H	901
			13	83300000	NC	H	1307	WG	H	1697		14	105880000	NC	H	1307	WG	H	1195		13	153700000	NC	H	1307	WG	H	1744		11	26280000	NC	H	1307	WG	H	2617
			13	127920000	NC	H	1308	WG	H	948		14	38200000	NC	H	1308	WG	H	1196		13	168580000	NC	H	1308	WG	H	913		11	48480000	NC	H	1308	WG	H	902
			13	106800000	NC	H	1309	WG	H	950		14	10580000	NC	H	1309	WG	H	1197		13	146500000	NC	H	1309	WG	H	914		11	74000000	NC	H	1309	WG	H	903
			13	168520000	NC	H	1310	WG	H	1699		14	122760000	NC	H	1310	WG	H	2465		13	157740000	NC	H	1310	WG	H	1912		11	46660000	NC	H	1310	WG	H	1586
			13	96920000	NC	H	1311	WG	H	951		14	12420000	NC	H	1311	WG	H	1199		13	182480000	NC	H	1311	WG	H	915		11	12560000	NC	H	1311	WG	H	904
			13	65300000	NC	H	1312	WG	H	952		14	56900000	NC	H	1312	WG	H	1201		13	12740000	NC	H	1312	WG	H	1745		11	43840000	NC	H	1312	WG	H	905
			13	91060000	NC	H	1313	WG	H	953		14	99140000	NC	H	1313	WG	H	1202		13	93420000	NC	H	1313	WG	H	916		11	13900000	NC	H	1313	WG	H	2159
			13	159960000	NC	H	1314	WG	H	954		14	105760000	NC	H	1314	WG	H	1205		13	48040000	NC	H	1314	WG	H	2061		11	30640000	NC	H	1314	WG	H	2161
			13	95840000	NC	H	1315	WG	H	1500		14	23660000	NC	H	1315	WG	H	1977		13	125340000	NC	H	1315	WG	H	917		11	5200000	NC	H	1315	WG	H	906
			13	93420000	NC	H	1316	WG	H	955		14	20160000	NC	H	1316	WG	H	1206		13	100280000	NC	H	1316	WG	H	2483		11	31980000	NC	H	1316	WG	H	1997
			13	117680000	NC	H	1317	WG	H	956		14	88180000	NC	H	1317	WG	H	1732		13	11620000	NC	H	1317	WG	H	919		11	60620000	NC	H	1317	WG	H	907
			13	100620000	NC	H	1318	WG	H	1966		14	99800000	NC	H	1318	WG	H	1979		13	160040000	NC	H	1318	WG	H	1494		11	32620000	NC	H	1318	WG	H	1816
			13	152880000	NC	H	1319	WG	H	958		14	2240000	NC	H	1319	WG	H	1207		13	115300000	NC	H	1319	WG	H	920		11	32860000	NC	H	1319	WG	H	1817
			13	116560000	NC	H	1320	WG	H	959		14	57820000	NC	H	1320	WG	H	2559		13	51460000	NC	H	1320	WG	H	921		11	45480000	NC	H	1320	WG	H	908
			13	151300000	NC	H	1321	WG	H	960		14	61140000	NC	H	1321	WG	H	1208		13	75720000	NC	H	1321	WG	H	922		11	74120000	NC	H	1321	WG	H	910
			13	190160000	NC	H	1322	WG	H	1501		14	9660000	NC	H	1322	WG	H	1209		13	138740000	NC	H	1322	WG	H	2062		11	19980000	NC	H	1322	WG	H	2163
			13	128560000	NC	H	1323	WG	H	961		14	61580000	NC	H	1323	WG	H	1210		13	106800000	NC	H	1323	WG	H	923		11	47360000	NC	H	1323	WG	H	1998
			13	173880000	NC	H	1324	WG	H	962		14	133040000	NC	H	1324	WG	H	1733		13	79740000	NC	H	1324	WG	H	924		12	51480000	NC	H	1324	WG	H	911
			13	140400000	NC	H	1325	WG	H	1701		14	57960000	NC	H	1325	WG	H	2469		13	127920000	NC	H	1325	WG	H	925		12	61560000	NC	H	1325	WG	H	2164
			13	148120000	NC	H	1326	WG	H	963		14	103220000	NC	H	1326	WG	H	2248		13	138880000	NC	H	1326	WG	H	926		12	34940000	NC	H	1326	WG	H	912
			13	116340000	NC	H	1327	WG	M	3687		14	42500000	NC	H	1327	WG	H	1734		13	147540000	NC	H	1327	WG	H	927		12	38120000	NC	H	1327	WG	H	913
			13	194800000	NC	H	1328	WG	H	964		14	58100000	NC	H	1328	WG	H	1213		13	96920000	NC	H	1328	WG	H	928		12	34120000	NC	H	1328	WG	H	914
			13	24780000	NC	H	1329	WG	H	965		14	136060000	NC	H	1329	WG	H	1214		13	201360000	NC	H	1329	WG	H	929		12	21000000	NC	H	1329	WG	H	1588
			13	201360000	NC	H	1330	WG	H	966		14	107920000	NC	H	1330	WG	H	1215		13	43120000	NC	H	1330	WG	H	1497		12	48780000	NC	H	1330	WG	H	915
			13	52140000	NC	H	1331	WG	H	967		14	180000	NC	H	1331	WG	H	1216		13	1880000	NC	H	1331	WG	H	930		12	17960000	NC	H	1331	WG	H	1818
			13	98480000	NC	H	1332	WG	H	968		14	127380000	NC	H	1332	WG	H	1217		13	181380000	NC	H	1332	WG	H	2399		12	42520000	NC	H	1332	WG	H	916
			13	83420000	NC	H	1333	WG	H	1502		14	3040000	NC	H	1333	WG	H	2657		13	117680000	NC	H	1333	WG	H	931		12	17440000	NC	H	1333	WG	H	1589
			13	90400000	NC	H	1334	WG	H	969		14	23800000	NC	H	1334	WG	H	1737		13	109120000	NC	H	1334	WG	H	932		12	16320000	NC	H	1334	WG	H	917
			13	159360000	NC	H	1335	WG	H	1503		14	7820000	NC	H	1335	WG	H	2250		13	98480000	NC	H	1335	WG	H	2294		12	34280000	NC	H	1335	WG	H	918
			13	48920000	NC	H	1336	WG	H	970		14	11940000	NC	H	1336	WG	H	1220		13	140360000	NC	H	1336	WG	H	1747		12	21780000	NC	H	1336	WG	H	919
			13	25540000	NC	H	1337	WG	H	1504		14	89940000	NC	H	1337	WG	H	1223		13	90240000	NC	H	1337	WG	H	2179		12	39940000	NC	H	1337	WG	H	1819
			13	74560000	NC	H	1338	WG	H	971		14	125320000	NC	H	1338	WG	H	1740		13	151260000	NC	H	1338	WG	H	933		12	61420000	NC	H	1338	WG	H	1820
			13	48140000	NC	H	1339	WG	H	1847		14	43860000	NC	H	1339	WG	H	1224		13	147700000	NC	H	1339	WG	H	934		12	12080000	NC	H	1339	WG	H	920
			13	152240000	NC	H	1340	WG	H	972		14	43460000	NC	H	1340	WG	H	1984		13	91060000	NC	H	1340	WG	H	935		12	100000	NC	H	1340	WG	H	921
			13	128040000	NC	H	1341	WG	H	973		14	61260000	NC	H	1341	WG	H	1225		13	152860000	NC	H	1341	WG	H	936		12	58700000	NC	H	1341	WG	H	922
			13	65040000	NC	H	1342	WG	H	974		14	104020000	NC	H	1342	WG	M	3580		13	189100000	NC	H	1342	WG	H	2063		12	36180000	NC	H	1342	WG	H	1590
			13	94140000	NC	H	1343	WG	H	1702		14	82100000	NC	H	1343	WG	H	1226		13	189760000	NC	H	1343	WG	H	2724		12	36500000	NC	H	1343	WG	H	924
			13	1880000	NC	H	1344	WG	H	1505		15	40000	NC	H	1344	WG	H	1227		13	42900000	NC	H	1344	WG	H	937		12	39100000	NC	H	1344	WG	M	2937
			13	115260000	NC	H	1345	WG	H	976		15	128760000	NC	H	1345	WG	H	1228		13	74560000	NC	H	1345	WG	H	939		12	37460000	NC	H	1345	WG	H	925
			13	24980000	NC	H	1346	WG	H	1506		15	23400000	NC	H	1346	WG	H	1229		13	159400000	NC	H	1346	WG	H	940		12	50760000	NC	H	1346	WG	H	1591
			13	152360000	NC	H	1347	WG	H	977		15	96340000	NC	H	1347	WG	H	1230		13	51100000	NC	H	1347	WG	H	1749		12	17800000	NC	H	1347	WG	H	2406
			13	100480000	NC	H	1348	WG	H	1507		15	91480000	NC	H	1348	WG	H	1231		13	93180000	NC	H	1348	WG	H	943		12	16680000	NC	H	1348	WG	H	1592
			13	65160000	NC	H	1349	WG	H	1508		15	84140000	NC	H	1349	WG	H	1232		13	9940000	NC	H	1349	WG	H	2400		12	36320000	NC	H	1349	WG	H	1593
			13	25420000	NC	H	1350	WG	H	1703		15	16160000	NC	H	1350	WG	H	1745		13	127680000	NC	H	1350	WG	H	1499		12	21120000	NC	H	1350	WG	H	2000
			13	83860000	NC	H	1351	WG	M	3762		15	980000	NC	H	1351	WG	H	1233		13	100420000	NC	H	1351	WG	H	1750		12	11680000	NC	H	1351	WG	H	1594
			13	126700000	NC	H	1352	WG	H	2087		15	86460000	NC	H	1352	WG	H	1234		13	148100000	NC	H	1352	WG	H	945		12	17240000	NC	H	1352	WG	H	2001
			13	43740000	NC	H	1353	WG	H	1509		15	83780000	NC	H	1353	WG	H	1235		13	128540000	NC	H	1353	WG	H	1500		12	17680000	NC	H	1353	WG	H	2408
			13	173440000	NC	H	1354	WG	M	2953		15	85620000	NC	H	1354	WG	H	1236		13	48920000	NC	H	1354	WG	H	946		12	38960000	NC	H	1354	WG	H	2521
			13	138600000	NC	H	1355	WG	H	1704		15	111480000	NC	H	1355	WG	H	1237		13	128040000	NC	H	1355	WG	H	947		12	17560000	NC	H	1355	WG	H	2004
			13	84000000	NC	H	1356	WG	M	3690		15	88620000	NC	H	1356	WG	H	1238		13	16960000	NC	H	1356	WG	H	2790		13	203500000	NC	H	1356	WG	H	927
			13	126860000	NC	H	1357	WG	H	1705		15	37980000	NC	H	1357	WG	H	1239		13	182200000	NC	H	1357	WG	M	3519		13	138180000	NC	H	1357	WG	H	928
			13	27320000	NC	H	1358	WG	H	1511		15	39700000	NC	H	1358	WG	H	1240		13	90400000	NC	H	1358	WG	H	2181		13	1420000	NC	H	1358	WG	H	929
			13	96220000	NC	H	1359	WG	H	980		15	112980000	NC	H	1359	WG	H	1241		13	195160000	NC	H	1359	WG	M	3308		13	156900000	NC	H	1359	WG	H	930
			13	27500000	NC	H	1360	WG	H	981		15	72520000	NC	H	1360	WG	H	1242		13	125140000	NC	H	1360	WG	H	948		13	144840000	NC	H	1360	WG	H	931
			13	84760000	NC	H	1361	WG	H	1513		15	68240000	NC	H	1361	WG	H	1243		13	190160000	NC	H	1361	WG	H	2402		13	130620000	NC	H	1361	WG	H	932
			13	109660000	NC	H	1362	WG	H	2477		15	56660000	NC	H	1362	WG	H	1244		13	24380000	NC	H	1362	WG	H	2725		13	60900000	NC	H	1362	WG	H	933
			13	140520000	NC	H	1363	WG	H	1708		15	84960000	NC	H	1363	WG	H	1245		13	126800000	NC	H	1363	WG	H	950		13	203060000	NC	H	1363	WG	H	934
			13	80320000	NC	H	1364	WG	H	1514		15	113180000	NC	H	1364	WG	H	1985		13	191740000	NC	H	1364	WG	H	1915		13	73920000	NC	H	1364	WG	H	935
			13	66980000	NC	H	1365	WG	H	2089		15	13840000	NC	H	1365	WG	H	1246		13	52140000	NC	H	1365	WG	H	1503		13	118920000	NC	H	1365	WG	H	936
			13	96780000	NC	H	1366	WG	H	984		15	60500000	NC	H	1366	WG	H	1247		13	152160000	NC	H	1366	WG	H	955		13	94360000	NC	H	1366	WG	H	937
			13	45220000	NC	H	1367	WG	H	1516		15	57500000	NC	H	1367	WG	H	1248		13	168460000	NC	H	1367	WG	H	956		13	162280000	NC	H	1367	WG	H	938
			13	23580000	NC	H	1368	WG	H	1970		15	69060000	NC	H	1368	WG	H	1249		13	173900000	NC	H	1368	WG	H	957		13	106580000	NC	H	1368	WG	H	939
			13	84500000	NC	H	1369	WG	H	986		15	64760000	NC	H	1369	WG	H	1250		13	194940000	NC	H	1369	WG	M	2924		13	160420000	NC	H	1369	WG	H	940
			13	89100000	NC	H	1370	WG	H	987		15	112680000	NC	H	1370	WG	H	1251		13	138600000	NC	H	1370	WG	H	958		13	179220000	NC	H	1370	WG	H	941
			13	151180000	NC	H	1371	WG	H	988		15	117600000	NC	H	1371	WG	H	1253		13	190020000	NC	H	1371	WG	H	1916		13	204580000	NC	H	1371	WG	H	942
			14	51660000	NC	H	1372	WG	H	989		15	88180000	NC	H	1372	WG	H	1254		13	16180000	NC	H	1372	WG	H	1753		13	1720000	NC	H	1372	WG	H	2288
			14	60720000	NC	H	1373	WG	H	990		15	75260000	NC	H	1373	WG	H	1255		13	116340000	NC	H	1373	WG	M	2925		13	45340000	NC	H	1373	WG	H	943
			14	120320000	NC	H	1374	WG	H	991		15	76380000	NC	H	1374	WG	H	1256		13	108140000	NC	H	1374	WG	H	2183		13	167780000	NC	H	1374	WG	H	944
			14	141400000	NC	H	1375	WG	H	992		15	65420000	NC	H	1375	WG	H	1257		13	17120000	NC	H	1375	WG	H	2486		13	98620000	NC	H	1375	WG	H	945
			14	900000	NC	H	1376	WG	H	993		15	124460000	NC	H	1376	WG	H	1258		13	84440000	NC	H	1376	WG	H	959		13	111260000	NC	H	1376	WG	H	946
			14	36420000	NC	H	1377	WG	H	994		15	91860000	NC	H	1377	WG	H	1259		13	23460000	NC	H	1377	WG	H	2068		13	4760000	NC	H	1377	WG	H	947
			14	115300000	NC	H	1378	WG	H	995		15	47120000	NC	H	1378	WG	H	1260		13	80320000	NC	H	1378	WG	H	960		13	59760000	NC	H	1378	WG	H	948
			14	141700000	NC	H	1379	WG	H	1972		15	71400000	NC	H	1379	WG	H	1261		13	182000000	NC	H	1379	WG	H	962		13	165800000	NC	H	1379	WG	H	949
			14	15100000	NC	H	1380	WG	H	996		15	8880000	NC	H	1380	WG	H	1262		13	59640000	NC	H	1380	WG	H	963		13	4280000	NC	H	1380	WG	H	2289
			14	24360000	NC	H	1381	WG	H	997		15	2540000	NC	H	1381	WG	H	1263		13	74440000	NC	H	1381	WG	H	1754		13	192700000	NC	H	1381	WG	H	950
			14	61620000	NC	H	1382	WG	H	998		15	109580000	NC	H	1382	WG	H	1264		13	181500000	NC	H	1382	WG	H	2070		13	99500000	NC	H	1382	WG	H	951
			14	108300000	NC	H	1383	WG	H	999		15	57300000	NC	H	1383	WG	H	1265		13	23580000	NC	H	1383	WG	H	2406		13	160540000	NC	H	1383	WG	H	2167
			14	132720000	NC	H	1384	WG	H	1000		15	63460000	NC	H	1384	WG	H	1266		13	35720000	NC	H	1384	WG	H	1756		13	19680000	NC	H	1384	WG	H	952
			14	140320000	NC	H	1385	WG	H	1001		15	109940000	NC	H	1385	WG	H	1267		13	48180000	NC	H	1385	WG	H	1918		13	39380000	NC	H	1385	WG	H	953
			14	13140000	NC	H	1386	WG	H	1002		15	17500000	NC	H	1386	WG	H	1986		13	16320000	NC	H	1386	WG	H	1919		13	1600000	NC	H	1386	WG	H	2409
			14	82360000	NC	H	1387	WG	H	1003		15	77040000	NC	H	1387	WG	H	1268		13	42780000	NC	H	1387	WG	H	964		13	140540000	NC	H	1387	WG	H	954
			14	85680000	NC	H	1388	WG	H	1004		15	75380000	NC	H	1388	WG	H	1269		13	83540000	NC	H	1388	WG	H	1757		13	95640000	NC	H	1388	WG	H	955
			14	10560000	NC	H	1389	WG	H	1005		15	126080000	NC	H	1389	WG	H	1270		13	4420000	NC	H	1389	WG	H	2186		13	80280000	NC	H	1389	WG	H	956
			14	14940000	NC	H	1390	WG	H	1006		15	29640000	NC	H	1390	WG	H	1272		13	159920000	NC	H	1390	WG	H	965		13	14660000	NC	H	1390	WG	H	957
			14	109760000	NC	H	1391	WG	H	1007		15	65020000	NC	H	1391	WG	H	1273		13	189900000	NC	H	1391	WG	H	1920		13	54400000	NC	H	1391	WG	H	958
			14	67180000	NC	H	1392	WG	H	1008		15	83480000	NC	H	1392	WG	H	1274		13	108020000	NC	H	1392	WG	H	2072		13	14820000	NC	H	1392	WG	H	959
			14	108040000	NC	H	1393	WG	H	1009		15	99720000	NC	H	1393	WG	H	1275		13	191160000	NC	H	1393	WG	H	2187		13	36020000	NC	H	1393	WG	H	960
			14	109480000	NC	H	1394	WG	H	1010		15	20220000	NC	H	1394	WG	H	1277		14	51660000	NC	H	1394	WG	H	966		13	106920000	NC	H	1394	WG	H	961
			14	136140000	NC	H	1395	WG	H	1011		15	15980000	NC	H	1395	WG	H	1746		14	60720000	NC	H	1395	WG	H	967		13	96660000	NC	H	1395	WG	H	962
			14	20000000	NC	H	1396	WG	H	1012		15	94920000	NC	H	1396	WG	H	1278		14	15100000	NC	H	1396	WG	H	968		13	167940000	NC	H	1396	WG	H	963
			14	82220000	NC	H	1397	WG	H	1013		15	37400000	NC	H	1397	WG	H	1279		14	36420000	NC	H	1397	WG	H	969		13	92700000	NC	H	1397	WG	H	1595
			14	3140000	NC	H	1398	WG	H	1517		15	121700000	NC	H	1398	WG	H	1280		14	120320000	NC	H	1398	WG	H	970		13	100960000	NC	H	1398	WG	H	964
			14	91080000	NC	H	1399	WG	H	1014		15	96460000	NC	H	1399	WG	H	1281		14	115300000	NC	H	1399	WG	H	971		13	78860000	NC	H	1399	WG	H	965
			14	35300000	NC	H	1400	WG	H	1015		15	23800000	NC	H	1400	WG	H	1282		14	141700000	NC	H	1400	WG	H	1507		13	78000000	NC	H	1400	WG	H	966
			14	88980000	NC	H	1401	WG	H	1016		15	16740000	NC	H	1401	WG	H	1283		14	132720000	NC	H	1401	WG	H	972		13	23700000	NC	H	1401	WG	H	967
			14	90080000	NC	H	1402	WG	H	1017		15	52080000	NC	H	1402	WG	H	1284		14	141400000	NC	H	1402	WG	H	973		13	97040000	NC	H	1402	WG	H	1596
			14	129820000	NC	H	1403	WG	H	1018		15	99980000	NC	H	1403	WG	H	1285		14	92440000	NC	H	1403	WG	H	974		13	162520000	NC	H	1403	WG	H	968
			14	106720000	NC	H	1404	WG	H	1019		15	38560000	NC	H	1404	WG	H	1287		14	61700000	NC	H	1404	WG	H	975		13	189720000	NC	H	1404	WG	H	2005
			14	12080000	NC	H	1405	WG	H	1020		15	3340000	NC	H	1405	WG	H	1288		14	13140000	NC	H	1405	WG	H	976		13	7160000	NC	H	1405	WG	H	969
			14	139140000	NC	H	1406	WG	H	1021		15	74780000	NC	H	1406	WG	H	1750		14	24360000	NC	H	1406	WG	H	977		13	165920000	NC	H	1406	WG	H	970
			14	71040000	NC	H	1407	WG	H	1022		15	71600000	NC	H	1407	WG	H	1289		14	108300000	NC	H	1407	WG	H	1508		13	96340000	NC	H	1407	WG	H	1597
			14	28100000	NC	H	1408	WG	H	1023		15	125620000	NC	H	1408	WG	H	1290		14	88980000	NC	H	1408	WG	H	979		13	14240000	NC	H	1408	WG	H	971
			14	320000	NC	H	1409	WG	H	1024		15	103460000	NC	H	1409	WG	H	1291		14	129820000	NC	H	1409	WG	H	980		13	42900000	NC	H	1409	WG	H	972
			14	16720000	NC	H	1410	WG	H	1025		15	124820000	NC	H	1410	WG	H	1292		14	109480000	NC	H	1410	WG	H	981		13	38420000	NC	H	1410	WG	H	973
			14	20840000	NC	H	1411	WG	M	2899		15	81140000	NC	H	1411	WG	H	1293		14	1160000	NC	H	1411	WG	H	2189		13	49100000	NC	H	1411	WG	H	974
			14	54560000	NC	H	1412	WG	H	1026		15	129140000	NC	H	1412	WG	H	1988		14	91160000	NC	H	1412	WG	H	982		13	97860000	NC	H	1412	WG	H	975
			14	60880000	NC	H	1413	WG	H	2285		15	53960000	NC	H	1413	WG	H	1295		14	66300000	NC	H	1413	WG	H	983		13	86580000	NC	H	1413	WG	M	3235
			14	103380000	NC	H	1414	WG	H	2286		15	87200000	NC	H	1414	WG	H	1296		14	14940000	NC	H	1414	WG	H	984		13	128700000	NC	H	1414	WG	H	976
			14	63320000	NC	H	1415	WG	H	1027		15	63740000	NC	H	1415	WG	H	1297		14	82220000	NC	H	1415	WG	H	1509		13	141020000	NC	H	1415	WG	H	977
			14	130620000	NC	H	1416	WG	H	1028		15	128480000	NC	H	1416	WG	H	1298		14	85680000	NC	H	1416	WG	H	985		13	146620000	NC	H	1416	WG	H	978
			14	131420000	NC	H	1417	WG	H	1029		15	64260000	NC	H	1417	WG	H	1299		14	67180000	NC	H	1417	WG	H	986		13	86820000	NC	H	1417	WG	H	1598
			14	85540000	NC	H	1418	WG	H	1031		15	126740000	NC	H	1418	WG	H	2252		14	70960000	NC	H	1418	WG	H	987		13	64860000	NC	H	1418	WG	H	979
			14	34240000	NC	H	1419	WG	H	1032		15	110060000	NC	H	1419	WG	H	2149		14	90460000	NC	H	1419	WG	H	989		13	40380000	NC	H	1419	WG	H	980
			14	20420000	NC	H	1420	WG	H	1852		15	39560000	NC	H	1420	WG	H	1300		14	12080000	NC	H	1420	WG	H	990		13	23320000	NC	H	1420	WG	H	981
			14	127560000	NC	H	1421	WG	H	1033		15	100520000	NC	H	1421	WG	H	1991		14	60880000	NC	H	1421	WG	H	2580		13	118800000	NC	H	1421	WG	H	982
			14	34680000	NC	H	1422	WG	H	1034		15	92340000	NC	H	1422	WG	H	1752		14	82380000	NC	H	1422	WG	H	991		13	6880000	NC	H	1422	WG	H	983
			14	87480000	NC	H	1423	WG	H	1035		15	68660000	NC	H	1423	WG	H	1302		14	16660000	NC	H	1423	WG	H	992		13	24160000	NC	H	1423	WG	H	984
			14	59720000	NC	H	1424	WG	H	1036		15	52260000	NC	H	1424	WG	H	1303		14	90120000	NC	H	1424	WG	H	993		13	48520000	NC	H	1424	WG	H	2006
			14	10980000	NC	H	1425	WG	H	1037		15	24700000	NC	H	1425	WG	H	1305		14	5900000	NC	H	1425	WG	H	994		13	81680000	NC	H	1425	WG	H	985
			14	61040000	NC	H	1426	WG	H	1038		15	33660000	NC	H	1426	WG	H	1306		14	20000000	NC	H	1426	WG	H	995		13	76920000	NC	H	1426	WG	H	986
			14	100860000	NC	H	1427	WG	H	1973		15	64420000	NC	H	1427	WG	H	1307		14	92200000	NC	H	1427	WG	H	996		13	21620000	NC	H	1427	WG	H	987
			14	128580000	NC	H	1428	WG	H	1039		15	94480000	NC	H	1428	WG	H	1308		14	125200000	NC	H	1428	WG	H	997		13	109480000	NC	H	1428	WG	H	988
			14	103080000	NC	H	1429	WG	H	1041		15	72340000	NC	H	1429	WG	H	1992		14	109760000	NC	H	1429	WG	H	998		13	79720000	NC	H	1429	WG	H	989
			14	109160000	NC	H	1430	WG	H	1042		15	99540000	NC	H	1430	WG	H	1309		14	106700000	NC	H	1430	WG	H	999		13	117100000	NC	H	1430	WG	H	990
			14	22500000	NC	H	1431	WG	H	1043		15	84280000	NC	H	1431	WG	H	1310		14	38080000	NC	H	1431	WG	H	1000		13	154060000	NC	H	1431	WG	H	991
			14	38480000	NC	H	1432	WG	H	1044		15	44420000	NC	H	1432	WG	H	1753		14	130580000	NC	H	1432	WG	H	1001		13	152040000	NC	H	1432	WG	H	992
			14	64400000	NC	H	1433	WG	H	1716		15	19880000	NC	H	1433	WG	H	1311		14	61040000	NC	H	1433	WG	H	1003		13	11620000	NC	H	1433	WG	H	993
			14	33220000	NC	H	1434	WG	H	1045		15	82880000	NC	H	1434	WG	H	1312		14	10980000	NC	H	1434	WG	H	1004		13	93420000	NC	H	1434	WG	H	994
			14	90460000	NC	H	1435	WG	H	1046		15	128220000	NC	H	1435	WG	H	1313		14	33220000	NC	H	1435	WG	H	1005		13	139560000	NC	H	1435	WG	H	995
			14	66580000	NC	H	1436	WG	H	1047		15	13280000	NC	H	1436	WG	H	1314		14	860000	NC	H	1436	WG	H	1006		13	189120000	NC	H	1436	WG	H	2007
			14	104980000	NC	H	1437	WG	H	1049		15	58780000	NC	H	1437	WG	M	3086		14	14080000	NC	H	1437	WG	H	1512		13	173600000	NC	H	1437	WG	H	996
			14	4280000	NC	H	1438	WG	H	1050		15	81680000	NC	H	1438	WG	H	1316		14	103080000	NC	H	1438	WG	H	1007		13	138880000	NC	H	1438	WG	H	997
			14	43980000	NC	H	1439	WG	H	1051		15	16480000	NC	H	1439	WG	H	1318		14	35300000	NC	H	1439	WG	H	1008		13	65300000	NC	H	1439	WG	H	998
			14	33020000	NC	H	1440	WG	H	1052		15	18600000	NC	H	1440	WG	H	1994		14	9440000	NC	H	1440	WG	H	1009		13	43120000	NC	H	1440	WG	H	999
			14	59940000	NC	H	1441	WG	H	1053		15	82460000	NC	H	1441	WG	H	1321		14	136760000	NC	H	1441	WG	H	1010		13	50400000	NC	H	1441	WG	H	1000
			14	107620000	NC	H	1442	WG	H	1522		15	17300000	NC	H	1442	WG	H	1322		14	54560000	NC	H	1442	WG	H	1011		13	120620000	NC	H	1442	WG	H	1001
			14	100000	NC	H	1443	WG	H	1055		15	125900000	NC	H	1443	WG	H	1756		14	20420000	NC	H	1443	WG	H	1012		13	201260000	NC	H	1443	WG	H	1824
			14	103900000	NC	H	1444	WG	M	2901		15	91700000	NC	H	1444	WG	H	1323		14	121020000	NC	H	1444	WG	H	2301		13	146500000	NC	H	1444	WG	H	1002
			14	107380000	NC	H	1445	WG	H	1056		15	47340000	NC	H	1445	WG	H	1324		14	1660000	NC	H	1445	WG	H	1013		13	13820000	NC	H	1445	WG	H	1003
			14	65400000	NC	H	1446	WG	H	1057		15	101960000	NC	H	1446	WG	H	2153		14	137080000	NC	H	1446	WG	H	1014		13	12740000	NC	H	1446	WG	H	1004
			14	137060000	NC	H	1447	WG	H	1058		15	100360000	NC	H	1447	WG	H	1760		14	121460000	NC	H	1447	WG	H	1015		13	152860000	NC	H	1447	WG	H	1005
			14	105880000	NC	H	1448	WG	H	1059		15	25820000	NC	H	1448	WG	H	1327		14	2620000	NC	H	1448	WG	H	1513		13	84620000	NC	H	1448	WG	H	1006
			14	16840000	NC	H	1449	WG	H	1060		15	640000	NC	H	1449	WG	H	1332		14	10600000	NC	H	1449	WG	H	1017		13	75720000	NC	H	1449	WG	H	1007
			14	57480000	NC	H	1450	WG	H	1853		15	94800000	NC	H	1450	WG	H	1766		14	66580000	NC	H	1450	WG	H	1018		13	61740000	NC	H	1450	WG	H	1008
			14	38880000	NC	H	1451	WG	H	2400		15	44300000	NC	H	1451	WG	H	1335		14	131420000	NC	H	1451	WG	H	1019		13	98400000	NC	H	1451	WG	H	1009
			14	38080000	NC	H	1452	WG	H	1061		16	20000	NC	H	1452	WG	H	1337		14	34280000	NC	H	1452	WG	H	1020		13	39140000	NC	H	1452	WG	H	1010
			14	65760000	NC	H	1453	WG	H	1062		16	23700000	NC	H	1453	WG	H	1338		14	64400000	NC	H	1453	WG	H	1761		13	127920000	NC	H	1453	WG	H	1599
			14	38200000	NC	H	1454	WG	H	1063		16	75540000	NC	H	1454	WG	H	1339		14	104960000	NC	H	1454	WG	H	1021		13	51460000	NC	H	1454	WG	H	1011
			14	99480000	NC	H	1455	WG	H	1064		16	60220000	NC	H	1455	WG	H	1340		14	100740000	NC	H	1455	WG	H	1022		13	54980000	NC	H	1455	WG	H	2410
			14	90880000	NC	H	1456	WG	H	1065		16	5700000	NC	H	1456	WG	H	1341		14	127520000	NC	H	1456	WG	H	1023		13	96920000	NC	H	1456	WG	H	1013
			14	56820000	NC	H	1457	WG	H	1066		16	60380000	NC	H	1457	WG	H	1342		14	121160000	NC	H	1457	WG	H	2302		13	91060000	NC	H	1457	WG	H	1014
			14	42880000	NC	H	1458	WG	H	2093		16	69160000	NC	H	1458	WG	H	1343		14	87480000	NC	H	1458	WG	H	1024		13	173880000	NC	H	1458	WG	H	1600
			14	99140000	NC	H	1459	WG	H	1067		16	71220000	NC	H	1459	WG	H	1344		14	130700000	NC	H	1459	WG	H	1025		13	65040000	NC	H	1459	WG	H	1601
			14	101520000	NC	H	1460	WG	H	1523		16	43300000	NC	H	1460	WG	H	1346		14	28080000	NC	H	1460	WG	H	1026		13	99740000	NC	H	1460	WG	M	3612
			14	102960000	NC	H	1461	WG	H	1068		16	74240000	NC	H	1461	WG	H	1347		14	38480000	NC	H	1461	WG	H	1027		13	106800000	NC	H	1461	WG	H	1015
			14	102820000	NC	H	1462	WG	H	1069		16	40920000	NC	H	1462	WG	H	1350		14	88180000	NC	H	1462	WG	H	1028		13	138740000	NC	H	1462	WG	H	1016
			14	42620000	NC	H	1463	WG	H	1854		16	76180000	NC	H	1463	WG	H	1351		14	22500000	NC	H	1463	WG	H	1029		13	126800000	NC	H	1463	WG	H	2008
			14	89480000	NC	H	1464	WG	H	1070		16	68220000	NC	H	1464	WG	H	1353		14	99520000	NC	H	1464	WG	H	1030		13	128540000	NC	H	1464	WG	H	1017
			14	64280000	NC	H	1465	WG	H	1719		16	49200000	NC	H	1465	WG	H	1355		14	128580000	NC	H	1465	WG	H	1031		13	140400000	NC	H	1465	WG	H	1018
			14	43180000	NC	H	1466	WG	H	2205		16	17740000	NC	H	1466	WG	H	1356		14	107620000	NC	H	1466	WG	H	1922		13	195300000	NC	H	1466	WG	H	2171
			14	133120000	NC	H	1467	WG	H	1071		16	28260000	NC	H	1467	WG	H	1357		14	105780000	NC	H	1467	WG	H	1033		13	95960000	NC	H	1467	WG	H	1603
			14	22380000	NC	H	1468	WG	H	2633		16	55460000	NC	H	1468	WG	H	1358		14	23640000	NC	H	1468	WG	H	1514		13	147720000	NC	H	1468	WG	H	1020
			14	9660000	NC	H	1469	WG	H	1073		16	63040000	NC	H	1469	WG	H	1359		14	122500000	NC	H	1469	WG	H	1034		13	147540000	NC	H	1469	WG	H	1021
			14	104140000	NC	H	1470	WG	H	1526		16	19420000	NC	H	1470	WG	H	1767		14	200000	NC	H	1470	WG	H	1515		13	107900000	NC	H	1470	WG	H	1022
			14	104760000	NC	H	1471	WG	H	1074		16	41400000	NC	H	1471	WG	H	1360		14	65400000	NC	H	1471	WG	H	1763		13	201800000	NC	H	1471	WG	H	1024
			14	127420000	NC	H	1472	WG	H	1075		16	23340000	NC	H	1472	WG	H	1768		14	4500000	NC	H	1472	WG	H	1516		13	95840000	NC	H	1472	WG	H	1025
			14	99740000	NC	H	1473	WG	H	1855		16	32020000	NC	H	1473	WG	H	1362		14	85520000	NC	H	1473	WG	H	1037		13	24480000	NC	H	1473	WG	H	1026
			14	20140000	NC	H	1474	WG	H	1076		16	3400000	NC	H	1474	WG	H	1363		14	91020000	NC	H	1474	WG	H	1038		13	182480000	NC	H	1474	WG	H	1027
			14	57980000	NC	H	1475	WG	H	1077		16	30460000	NC	H	1475	WG	H	1364		14	42880000	NC	H	1475	WG	H	2303		13	117720000	NC	H	1475	WG	H	1028
			14	43000000	NC	H	1476	WG	H	1078		16	40460000	NC	H	1476	WG	H	1365		14	38220000	NC	H	1476	WG	H	1039		13	74520000	NC	H	1476	WG	H	1029
			14	130760000	NC	H	1477	WG	H	1079		16	44000000	NC	H	1477	WG	H	1366		14	102820000	NC	H	1477	WG	H	2796		13	2300000	NC	H	1477	WG	H	1604
			14	7860000	NC	H	1478	WG	H	1721		16	74380000	NC	H	1478	WG	H	1367		14	320000	NC	H	1478	WG	H	1040		13	125340000	NC	H	1478	WG	H	1605
			14	82060000	NC	H	1479	WG	H	1080		16	30160000	NC	H	1479	WG	H	1369		14	65760000	NC	H	1479	WG	H	1041		13	151640000	NC	H	1479	WG	M	3392
			14	89340000	NC	H	1480	WG	H	1722		16	53180000	NC	H	1480	WG	H	1769		14	107360000	NC	H	1480	WG	H	1517		13	80160000	NC	H	1480	WG	H	1030
			14	138100000	NC	H	1481	WG	M	3179		16	4780000	NC	H	1481	WG	H	1770		14	80260000	NC	H	1481	WG	H	1042		13	182240000	NC	H	1481	WG	M	3239
			14	88520000	NC	H	1482	WG	H	1978		16	5200000	NC	H	1482	WG	H	1372		14	34780000	NC	H	1482	WG	H	1923		13	151260000	NC	H	1482	WG	H	1031
			14	109360000	NC	H	1483	WG	H	1081		16	50100000	NC	H	1483	WG	H	1373		14	92080000	NC	H	1483	WG	H	1043		13	93180000	NC	H	1483	WG	H	1032
			14	107500000	NC	H	1484	WG	H	1082		16	4400000	NC	H	1484	WG	H	1374		14	64280000	NC	H	1484	WG	H	1765		13	159960000	NC	H	1484	WG	H	1033
			14	2080000	NC	H	1485	WG	H	1724		16	26480000	NC	H	1485	WG	H	1376		14	43940000	NC	H	1485	WG	H	1044		13	12320000	NC	H	1485	WG	H	2011
			14	23820000	NC	H	1486	WG	H	1083		16	6440000	NC	H	1486	WG	H	1378		14	13760000	NC	H	1486	WG	H	1924		13	128040000	NC	H	1486	WG	H	1607
			14	11940000	NC	H	1487	WG	H	1084		16	37960000	NC	H	1487	WG	H	2160		14	12240000	NC	H	1487	WG	H	1045		13	191740000	NC	H	1487	WG	H	2012
			14	58140000	NC	H	1488	WG	H	1725		16	36420000	NC	H	1488	WG	H	2736		14	16840000	NC	H	1488	WG	H	1766		13	51920000	NC	H	1488	WG	H	2523
			14	61160000	NC	H	1489	WG	H	1085		16	39640000	NC	H	1489	WG	H	1775		14	61340000	NC	H	1489	WG	M	2928		13	89180000	NC	H	1489	WG	H	1034
			14	133260000	NC	H	1490	WG	H	2096		16	43640000	NC	H	1490	WG	H	2005		14	20160000	NC	H	1490	WG	H	1046		13	159400000	NC	H	1490	WG	H	2172
			14	107920000	NC	H	1491	WG	H	1086		16	78820000	NC	H	1491	WG	H	1381		14	107940000	NC	H	1491	WG	H	2192		13	15680000	NC	H	1491	WG	H	2174
			14	121580000	NC	H	1492	WG	H	1528		16	38160000	NC	H	1492	WG	H	2006		14	102960000	NC	H	1492	WG	H	1047		13	148100000	NC	H	1492	WG	H	1035
			14	37960000	NC	H	1493	WG	H	1726		17	40000	NC	H	1493	WG	H	1382		14	108160000	NC	H	1493	WG	H	1518		13	127420000	NC	H	1493	WG	H	1036
			14	20260000	NC	H	1494	WG	H	1087		17	8940000	NC	H	1494	WG	H	1784		14	56820000	NC	H	1494	WG	H	1519		13	92100000	NC	H	1494	WG	H	1037
			14	61480000	NC	H	1495	WG	H	1089		17	8720000	NC	H	1495	WG	H	1383		14	23940000	NC	H	1495	WG	H	2193		13	146280000	NC	H	1495	WG	H	1826
			14	63200000	NC	H	1496	WG	H	1090		17	46100000	NC	H	1496	WG	H	1384		14	44320000	NC	H	1496	WG	H	1925		13	109120000	NC	H	1496	WG	H	1038
			14	108180000	NC	H	1497	WG	H	2788		17	44340000	NC	H	1497	WG	H	1385		14	99800000	NC	H	1497	WG	H	1049		13	16960000	NC	H	1497	WG	M	3613
			14	104020000	NC	H	1498	WG	H	2700		17	56940000	NC	H	1498	WG	H	1386		14	99140000	NC	H	1498	WG	H	1050		13	116340000	NC	H	1498	WG	H	2524
			15	40000	NC	H	1499	WG	H	1091		17	10680000	NC	H	1499	WG	H	1387		14	122620000	NC	H	1499	WG	H	1051		13	152160000	NC	H	1499	WG	H	2014
			15	980000	NC	H	1500	WG	H	1092		17	26400000	NC	H	1500	WG	H	1388		14	57860000	NC	H	1500	WG	H	1052		13	65160000	NC	H	1500	WG	H	2015
			15	128760000	NC	H	1501	WG	H	1093		17	26840000	NC	H	1501	WG	H	1389		14	61460000	NC	H	1501	WG	H	1053		13	191480000	NC	H	1501	WG	H	2175
			15	23400000	NC	H	1502	WG	H	1094		17	14120000	NC	H	1502	WG	H	1390		14	5720000	NC	H	1502	WG	H	1054		13	48920000	NC	H	1502	WG	H	1039
			15	60480000	NC	H	1503	WG	H	1095		17	57740000	NC	H	1503	WG	H	1785		14	12420000	NC	H	1503	WG	H	1055		13	127680000	NC	H	1503	WG	H	1040
			15	88620000	NC	H	1504	WG	H	1096		17	59960000	NC	H	1504	WG	M	3473		14	92320000	NC	H	1504	WG	H	1056		13	54820000	NC	H	1504	WG	H	1609
			15	16160000	NC	H	1505	WG	H	1729		17	25940000	NC	H	1505	WG	H	1786		14	40000	NC	H	1505	WG	H	1058		13	1880000	NC	H	1505	WG	H	1827
			15	29680000	NC	H	1506	WG	H	1097		17	14640000	NC	H	1506	WG	H	1391		14	11940000	NC	H	1506	WG	H	1059		13	14120000	NC	H	1506	WG	H	2291
			15	129780000	NC	H	1507	WG	H	2288		17	28140000	NC	H	1507	WG	H	1393		14	7860000	NC	H	1507	WG	H	2411		13	115260000	NC	H	1507	WG	H	1041
			15	740000	NC	H	1508	WG	H	1098		17	26700000	NC	H	1508	WG	H	1394		14	90880000	NC	H	1508	WG	H	2075		13	43740000	NC	H	1508	WG	H	1042
			15	83780000	NC	H	1509	WG	H	1099		17	27740000	NC	H	1509	WG	H	1395		14	9860000	NC	H	1509	WG	H	1768		13	182000000	NC	H	1509	WG	H	2017
			15	86460000	NC	H	1510	WG	H	1100		17	14240000	NC	H	1510	WG	H	1396		14	135800000	NC	H	1510	WG	H	1769		13	52140000	NC	H	1510	WG	H	1610
			15	91480000	NC	H	1511	WG	H	1101		17	14420000	NC	H	1511	WG	H	1397		14	56940000	NC	H	1511	WG	H	1770		13	92820000	NC	H	1511	WG	H	1043
			15	121660000	NC	H	1512	WG	H	1102		17	57060000	NC	H	1512	WG	H	1400		14	61580000	NC	H	1512	WG	H	1062		13	27260000	NC	H	1512	WG	H	1044
			15	68240000	NC	H	1513	WG	H	1103		17	26580000	NC	H	1513	WG	H	1401		14	105940000	NC	H	1513	WG	H	1063		13	98020000	NC	H	1513	WG	H	1046
			15	3400000	NC	H	1514	WG	H	1531		17	54920000	NC	H	1514	WG	H	1402		14	107500000	NC	H	1514	WG	H	1523		13	94240000	NC	H	1514	WG	H	1047
[truncated: 9,770 more rows]

## Sheet: Figure 2c
Figure 2c
Characteristics of compartment changes	Proportion (%)		NC group									WG group									WL group
[truncated: 40,336 more rows]

## Sheet: Figure 2d
Figure 2d
[truncated: 11,286 more rows]

## Sheet: Figure 2e
Figure 2e
[truncated: 20 more rows]

[truncated: 5 more sheets: Figure 2f, Figure 2g, Figure 2h, Figure 2i, Figure 2j]
