# Supplementary material for: Dynamic chromatin architecture of the porcine adipose tissues with weight gain and loss
Source: Nat Commun. 2023 Jun 12;14:3457. doi: 10.1038/s41467-023-39191-0 (PMC10258790; doi:10.1038/s41467-023-39191-0)
Supplement: Supplementary file 19 — Source data [file 41467_2023_39191_MOESM19_ESM.zip › Source.data/Figure 3.xlsx]

## Sheet: Figure 3a
Figure 3a
Group	Number	Number of genes
NC_group1_GOM	41734	10919
NC_group1_MAD	43325	11126
NC_group1_RAD	47567	10811
NC_group1_ULB	44472	10649
WG_mean_GOM	41635.7	10647.3
WG_mean_MAD	43313.7	10617.3
WG_mean_RAD	43167.5	10392
WG_mean_ULB	42933.5	10672.5
WL_group1_GOM	41584	10208
WL_group1_MAD	41122	10449
WL_group1_RAD	39561	10525
WL_group1_ULB	42840	10233

## Sheet: Figure 3b
Figure 3b
Group	RP	Number	Tpm
WG_group5_ULB	0	8670	3.07029
WG_group5_ULB	1	2132	4.62457
WG_group5_ULB	2	2132	5.24391
WG_group5_ULB	3	2132	9.43017
WG_group5_ULB	4	2131	9.35897
WG_group5_ULB	5	2131	14.2295
WG_group4_MAD	0	8672	2.84251
WG_group4_MAD	1	2132	4.96695
WG_group4_MAD	2	2131	5.95095
WG_group4_MAD	3	2131	7.48293
WG_group4_MAD	4	2131	9.7759
WG_group4_MAD	5	2131	13.4624
WL_group1_GOM	0	9120	4.27534
WL_group1_GOM	1	2042	6.13848
WL_group1_GOM	2	2042	7.14383
WL_group1_GOM	3	2042	11.1467
WL_group1_GOM	4	2041	11.0636
WL_group1_GOM	5	2041	17.5289
WG_group2_MAD	0	8930	3.95422
WG_group2_MAD	1	2080	5.89746
WG_group2_MAD	2	2080	7.17518
WG_group2_MAD	3	2080	9.32138
WG_group2_MAD	4	2079	12.0388
WG_group2_MAD	5	2079	14.576
WG_group6_RAD	0	9038	3.41387
WG_group6_RAD	1	2058	4.59485
WG_group6_RAD	2	2058	6.06047
WG_group6_RAD	3	2058	9.369
WG_group6_RAD	4	2058	10.5165
WG_group6_RAD	5	2058	14.2309
WL_group1_RAD	0	8803	3.52026
WL_group1_RAD	1	2105	5.68672
WL_group1_RAD	2	2105	6.14125
WL_group1_RAD	3	2105	7.94929
WL_group1_RAD	4	2105	10.5324
WL_group1_RAD	5	2105	14.4524
NC_group1_MAD	0	8202	2.93184
NC_group1_MAD	1	2226	5.204
NC_group1_MAD	2	2225	4.95247
NC_group1_MAD	3	2225	6.8787
NC_group1_MAD	4	2225	9.631
NC_group1_MAD	5	2225	12.542
WL_group1_MAD	0	8879	3.82447
WL_group1_MAD	1	2090	6.24066
WL_group1_MAD	2	2090	6.25635
WL_group1_MAD	3	2090	10.2331
WL_group1_MAD	4	2090	12.9949
WL_group1_MAD	5	2089	16.1324
NC_group1_ULB	0	8679	2.73589
NC_group1_ULB	1	2130	4.66799
NC_group1_ULB	2	2130	4.69024
NC_group1_ULB	3	2130	7.74365
NC_group1_ULB	4	2130	8.85137
NC_group1_ULB	5	2129	11.8885
WG_group5_GOM	0	8772	3.56744
WG_group5_GOM	1	2112	5.61293
WG_group5_GOM	2	2111	5.7273
WG_group5_GOM	3	2111	9.50316
WG_group5_GOM	4	2111	10.1015
WG_group5_GOM	5	2111	14.673
WL_group1_ULB	0	9095	3.32936
WL_group1_ULB	1	2047	5.85776
WL_group1_ULB	2	2047	6.49818
WL_group1_ULB	3	2047	9.32338
WL_group1_ULB	4	2046	11.5919
WL_group1_ULB	5	2046	15.4692
NC_group1_GOM	0	8409	3.25199
NC_group1_GOM	1	2184	5.59132
NC_group1_GOM	2	2184	5.59296
NC_group1_GOM	3	2184	7.25414
NC_group1_GOM	4	2184	9.75865
NC_group1_GOM	5	2183	12.8665
WG_group6_ULB	0	8641	3.60858
WG_group6_ULB	1	2138	4.84778
WG_group6_ULB	2	2138	5.19004
WG_group6_ULB	3	2137	6.90726
WG_group6_ULB	4	2137	8.80844
WG_group6_ULB	5	2137	12.7434
WG_group5_RAD	0	8834	2.81839
WG_group5_RAD	1	2099	4.78526
WG_group5_RAD	2	2099	5.44687
WG_group5_RAD	3	2099	8.26161
WG_group5_RAD	4	2099	8.88934
WG_group5_RAD	5	2098	13.2763
WG_group5_MAD	0	8530	3.07279
WG_group5_MAD	1	2160	5.27269
WG_group5_MAD	2	2160	5.56522
WG_group5_MAD	3	2160	8.84906
WG_group5_MAD	4	2159	9.99775
WG_group5_MAD	5	2159	14.1411
NC_group1_RAD	0	8517	2.50867
NC_group1_RAD	1	2163	4.50639
NC_group1_RAD	2	2162	5.26412
NC_group1_RAD	3	2162	6.86846
NC_group1_RAD	4	2162	9.52916
NC_group1_RAD	5	2162	12.6999
WG_group3_GOM	0	8586	3.71685
WG_group3_GOM	1	2149	5.49021
WG_group3_GOM	2	2149	6.20184
WG_group3_GOM	3	2148	8.34534
WG_group3_GOM	4	2148	9.53144
WG_group3_GOM	5	2148	14.1066
WG_group1_GOM	0	8684	3.32533
WG_group1_GOM	1	2129	6.49929
WG_group1_GOM	2	2129	5.53528
WG_group1_GOM	3	2129	8.77055
WG_group1_GOM	4	2129	10.6238
WG_group1_GOM	5	2128	16.0314

## Sheet: Figure 3c
Figure 3c
ID	Dim 1	Dim 2	Sample	Tissue	Group
1	2.97123	-24.4142	NC_group1_GOM	GOM	NC
2	10.5249	-8.89889	NC_group1_MAD	MAD	NC
3	-18.5672	11.5691	NC_group1_RAD	RAD	NC
4	19.8438	19.7659	NC_group1_ULB	ULB	NC
5	-10.6152	-18.2218	WL_group1_GOM	GOM	WL
6	-4.15358	24.5805	WL_group1_MAD	MAD	WL
7	-24.2845	-8.44518	WL_group1_RAD	RAD	WL
8	27.5168	-0.912664	WL_group1_ULB	ULB	WL
9	-5.41848	-10.6103	WG_mean_GOM	GOM	WG
10	-1.75173	-0.992803	WG_mean_MAD	MAD	WG
11	-4.90329	7.63829	WG_mean_RAD	RAD	WG
12	8.83726	8.94208	WG_mean_ULB	ULB	WG

## Sheet: Figure 3d
Figure 3d
ID	Dim 1	Dim 2	Sample	Tissue	Group
1	27.9825	-0.112229	NC_group1_GOM	GOM	NC
2	-7.02341	17.9371	NC_group1_MAD	MAD	NC
3	-8.2356	-29.6393	NC_group1_RAD	RAD	NC
4	-38.4861	-13.8385	NC_group1_ULB	ULB	NC
5	15.4617	21.2088	WL_group1_GOM	GOM	WL
6	39.1541	25.343	WL_group1_MAD	MAD	WL
7	19.9391	-22.7115	WL_group1_RAD	RAD	WL
8	-29.1551	13.9624	WL_group1_ULB	ULB	WL
9	12.1773	3.92405	WG_mean_GOM	GOM	WG
10	-0.457893	-0.0210327	WG_mean_MAD	MAD	WG
11	-8.11792	-9.35953	WG_mean_RAD	RAD	WG
12	-23.2386	-6.69314	WG_mean_ULB	ULB	WG

## Sheet: Figure 3e
Figure 3e
TGM2 in NC group				RNA-seq signal																	Interaction metaplots of promoter-centered regions													ΔRPS between tissues
Heatmap of intensity				GOM				MAD				RAD				ULB					GOM			MAD			RAD			ULB				GOM vs. ULB		MAD vs. ULB		RAD vs. ULB
Bin 1	Bin 2	Intensity		Chromosome	Start	End	Signal value	Chromosome	Start	End	Signal value	Chromosome	Start	End	Signal value	Chromosome	Start	End	Signal value		Bin 1	Bin 2	Intensity	Bin 1	Bin 2	Intensity	Bin 1	Bin 2	Intensity	Bin 1	Bin 2	Intensity		E_start	ΔRPS	E_start	ΔRPS	E_start	ΔRPS
0	1	0.982245		17	41065408	41065908	3.352	17	41065408	41065908	4.932	17	41065408	41065908	5.704	17	41067408	41067908	4.4		32	3	0.543336	32	1	4.16141	32	2	7.55438	32	2	5.13947		41115000	-2.08785	41100000	1.56551	41085000	9.59504
0	2	8.5196		17	41065908	41066408	0.584	17	41065908	41066408	2.304	17	41066908	41067408	0.348	17	41067908	41068408	0.8		32	4	0.595967	32	2	0.591839	32	3	5.30641	32	3	2.44161		41125000	0.411362	41115000	-4.37647	41095000	13.8417
1	2	74.0447		17	41066408	41066908	1.132	17	41066408	41066908	1.168	17	41067408	41067908	12.352	17	41068408	41068908	0.932		32	5	8.40285	32	3	0.647387	32	5	7.09803	32	4	2.33389		41130000	10.9796	41120000	13.1484	41115000	8.99526
0	3	-3.19802		17	41066908	41067408	0.368	17	41066908	41067408	1.2	17	41067908	41068408	4.928	17	41068908	41069408	2.168		32	6	0.632489	32	4	3.45865	32	6	3.01211	32	6	1.3011		41135000	-3.7477	41130000	11.5314	41120000	16.6098
1	3	0.358259		17	41067408	41067908	14.3	17	41067408	41067908	12.26	17	41068408	41068908	1.372	17	41069408	41069908	0.8		32	8	3.6297	32	5	3.41019	32	7	11.1759	32	8	5.67745		41155000	8.74146	41135000	-0.832926	41125000	3.9139
2	3	-8.59908		17	41067908	41068408	0.232	17	41067908	41068408	6.872	17	41068908	41069408	2.332	17	41069908	41070408	0.832		32	10	2.83645	32	6	2.21499	32	8	6.15517	32	9	8.11755		41165000	-2.49069	41140000	5.98396	41135000	-2.65146
0	4	-10.0317		17	41068408	41068908	2.232	17	41068408	41068908	0.568	17	41069408	41069908	5.56	17	41070408	41070908	0.992		32	11	10.3937	32	7	3.88439	32	9	3.23021	32	10	6.79375		41170000	9.68019	41150000	7.46736	41140000	3.22474
1	4	6.20523		17	41068908	41069408	2.584	17	41068908	41069408	1.316	17	41069908	41070408	7.068	17	41070908	41071408	6.576		32	12	4.26315	32	8	7.24296	32	10	6.06384	32	11	12.4816		41175000	1.6677	41165000	-0.538809	41145000	9.18464
2	4	-4.78117		17	41069408	41069908	5.416	17	41069408	41069908	2.316	17	41070408	41070908	5.332	17	41071408	41071908	2.98		32	13	10.132	32	9	7.84635	32	11	21.4768	32	12	6.06122		41180000	-2.59799	41180000	-0.603473	41155000	7.89556
3	4	61.5562		17	41069908	41070408	0.636	17	41069908	41070408	1.7	17	41070908	41071408	14.908	17	41071908	41072408	3.42		32	14	9.09731	32	10	7.71552	32	12	22.671	32	13	9.72063		41265000	5.97339			41165000	11.9308
0	5	-5.54023		17	41070408	41070908	0.928	17	41070408	41070908	0.636	17	41071408	41071908	0.332	17	41072908	41073408	0.616		32	15	7.07056	32	11	8.10509	32	13	13.6345	32	15	10.8183		41270000	1.31436			41175000	-0.483084
1	5	-0.0985824		17	41070908	41071408	10.372	17	41070908	41071408	7.048	17	41071908	41072408	0.468	17	41073408	41073908	1.684		32	16	8.70948	32	12	19.2097	32	14	8.25983	32	16	3.75163						41180000	-6.61502
2	5	-1.00912		17	41072908	41073408	0.616	17	41071408	41071908	1.364	17	41072908	41073408	0.6	17	41073908	41074408	0.8		32	17	6.2704	32	13	0.856847	32	15	8.1668	32	17	4.09657						41260000	8.69145
3	5	11.4424		17	41073408	41073908	0.984	17	41071908	41072408	2.72	17	41073908	41074408	0.432	17	41074408	41074908	2.828		32	18	4.32318	32	14	9.64909	32	16	6.97637	32	18	2.82265
4	5	43.9417		17	41073908	41074408	3.744	17	41072408	41072908	2.148	17	41074408	41074908	2.696	17	41074908	41075408	1.172		32	19	14.3002	32	15	9.98533	32	17	13.2812	32	19	5.55877
0	6	1.50851		17	41074408	41074908	5.776	17	41072908	41073408	0.768	17	41074908	41075408	6.168	17	41075408	41075908	3.732		32	20	3.9282	32	16	9.73559	32	18	3.85205	32	20	4.55079
1	6	5.24486		17	41074908	41075408	5.68	17	41073408	41073908	0.5	17	41075408	41075908	3.404	17	41075908	41076408	7.392		32	21	5.12203	32	17	8.42815	32	19	13.4543	32	21	7.61273
2	6	-4.7399		17	41075908	41076408	11.192	17	41073908	41074408	0.584	17	41075908	41076408	19.132	17	41076408	41076908	18.36		32	22	15.8492	32	18	10.29	32	20	8.55709	32	22	6.16902
3	6	12.1133		17	41076408	41076908	29.948	17	41074408	41074908	0.316	17	41076408	41076908	21.412	17	41076908	41077408	20.436		32	23	11.211	32	19	6.52125	32	21	19.5435	32	23	9.54332
4	6	6.47256		17	41076908	41077408	10.788	17	41074908	41075408	0.916	17	41076908	41077408	23.684	17	41077408	41077908	19.516		41	32	7.01552	32	20	4.42093	32	22	6.49138	41	32	1.04213
5	6	70.0086		17	41077408	41077908	28.14	17	41075408	41075908	0.768	17	41077408	41077908	31.984	17	41077908	41078408	25		42	32	6.67782	32	21	7.07392	32	23	9.06023	42	32	5.36346
0	7	-1.90766		17	41077908	41078408	14.096	17	41075908	41076408	4.272	17	41077908	41078408	15.264	17	41078408	41078908	11.728		44	32	0.469536	32	23	4.00037	41	32	2.3831	45	32	6.92766
1	7	-11.251		17	41078408	41078908	0.536	17	41076408	41076908	27.312	17	41078408	41078908	1.524	17	41094062	41094562	30.808					42	32	1.64594	45	32	0.161245
2	7	-5.9066		17	41094062	41094562	41.012	17	41076908	41077408	27.476	17	41094062	41094562	64.344	17	41094562	41095062	6.448					43	32	3.61408
3	7	-0.979899		17	41094562	41095062	7.324	17	41077408	41077908	34.252	17	41094562	41095062	6.772	17	41095062	41095562	1.2					44	32	0.792574
4	7	14.9744		17	41095062	41095562	0.452	17	41077908	41078408	22.472	17	41095062	41095562	0.304	17	41095562	41096062	1.824					46	32	2.02569
5	7	-14.7418		17	41095562	41096062	5.284	17	41078408	41078908	6.112	17	41095562	41096062	0.896	17	41096062	41096562	1.172
6	7	-12.2611		17	41096062	41096562	7.516	17	41094062	41094562	38.096	17	41096062	41096562	9.796	17	41096562	41097062	4.496
0	8	-0.854346		17	41096562	41097062	0.124	17	41094562	41095062	4.372	17	41096562	41097062	9.208	17	41097062	41097562	3.256
1	8	-3.77991		17	41097062	41097562	0.7	17	41095562	41096062	1.368	17	41098062	41098562	2.52	17	41097562	41098062	1.976
2	8	-8.36346		17	41097562	41098062	0.968	17	41096062	41096562	9.032	17	41098562	41099062	0.68	17	41098062	41098562	4.752
3	8	10.4473		17	41098062	41098562	10.808	17	41096562	41097062	0.8	17	41099062	41099562	2.868	17	41098562	41099062	1.524
4	8	5.20574		17	41098562	41099062	0.8	17	41097062	41097562	0.872	17	41099562	41100062	4.98	17	41099062	41099562	2.124
5	8	1.2861		17	41099062	41099562	2.396	17	41097562	41098062	1.124	17	41100062	41100562	13.552	17	41099562	41100062	1.152
6	8	7.69813		17	41099562	41100062	2.404	17	41098062	41098562	3.104	17	41100562	41101062	3.472	17	41100062	41100562	11.7
7	8	125.74		17	41100062	41100562	19.04	17	41099062	41099562	0.248	17	41101062	41101562	10.72	17	41100562	41101062	0.624
0	9	1.0478		17	41100562	41101062	2.756	17	41099562	41100062	3.44	17	41101562	41102062	4.232	17	41101062	41101562	1.1
1	9	2.96074		17	41101062	41101562	2.704	17	41100062	41100562	29.86	17	41102062	41102562	0.876	17	41101562	41102062	8.212
2	9	-2.059		17	41101562	41102062	0.024	17	41100562	41101062	4.116	17	41102562	41103062	0.248	17	41102062	41102562	2.564
3	9	-2.4811		17	41102062	41102562	8.376	17	41101062	41101562	5.132	17	41103062	41103562	6.676	17	41104562	41105062	0.8
4	9	-5.05966		17	41102562	41103062	2.62	17	41101562	41102062	1.852	17	41103562	41104062	8.068	17	41105062	41105562	1.5
5	9	-3.54496		17	41103062	41103562	6.064	17	41102062	41102562	3.852	17	41104062	41104562	3.456	17	41105562	41106062	2.044
6	9	9.98368		17	41103562	41104062	11.012	17	41102562	41103062	0.348	17	41104562	41105062	2.392	17	41106062	41106562	1.956
7	9	10.0465		17	41104062	41104562	11.248	17	41103062	41103562	5.348	17	41105062	41105562	16.096	17	41107062	41107562	0.124
8	9	27.9554		17	41104562	41105062	1.976	17	41103562	41104062	6.9	17	41105562	41106062	7.296	17	41107562	41108062	1.424
0	10	-6.20139		17	41105062	41105562	4.5	17	41104062	41104562	2.452	17	41106062	41106562	4.968	17	41108062	41108562	3.176
1	10	-4.55255		17	41105562	41106062	2.18	17	41104562	41105062	1.352	17	41106562	41107062	2.768	17	41108562	41109062	0.7
2	10	-6.08826		17	41106062	41106562	1.168	17	41105062	41105562	1.524	17	41107062	41107562	2.132	17	41109062	41109562	0.376
3	10	-2.4196		17	41106562	41107062	4.432	17	41105562	41106062	0.076	17	41107562	41108062	6.96	17	41109562	41110062	0.8
4	10	-7.49641		17	41107562	41108062	4.02	17	41106062	41106562	3.504	17	41108062	41108562	7.04	17	41110062	41110562	27.2
5	10	0.502852		17	41108062	41108562	4.836	17	41106562	41107062	13.42	17	41108562	41109062	0.7	17	41110562	41111062	0.248
6	10	1.40077		17	41108562	41109062	12.244	17	41107062	41107562	0.176	17	41109062	41109562	0.896	17	41111062	41111562	0.552
7	10	5.3034		17	41109062	41109562	1.872	17	41107562	41108062	0.644	17	41109562	41110062	3.904	17	41111562	41112062	1.6
8	10	-3.1882		17	41109562	41110062	2.028	17	41108062	41108562	7.356	17	41110062	41110562	21.288	17	41112062	41112562	2.02
9	10	28.1798		17	41110062	41110562	23.56	17	41108562	41109062	0.248	17	41110562	41111062	8.536	17	41112562	41113062	3.628
0	11	-2.68918		17	41110562	41111062	5.14	17	41109062	41109562	0.552	17	41111062	41111562	2.776	17	41113062	41113562	4.152
1	11	-7.41985		17	41111062	41111562	0.8	17	41109562	41110062	2.848	17	41111562	41112062	7.22	17	41113562	41114062	0.8
2	11	-3.91179		17	41112062	41112562	1.048	17	41110062	41110562	21.452	17	41112062	41112562	7.88	17	41114062	41114562	1.472
3	11	-3.65006		17	41112562	41113062	0.648	17	41110562	41111062	0.024	17	41112562	41113062	6.52	17	41114562	41115062	2.376
4	11	-4.64147		17	41113062	41113562	4.728	17	41111062	41111562	0.844	17	41113062	41113562	4.476	17	41115062	41115562	6.392
5	11	-0.494374		17	41113562	41114062	11.388	17	41111562	41112062	8.68	17	41113562	41114062	13.228	17	41115562	41116062	3.304
6	11	-16.1913		17	41114062	41114562	5.184	17	41112062	41112562	2.352	17	41114062	41114562	2.548	17	41116062	41116562	1.88
7	11	10.2757		17	41114562	41115062	1.704	17	41112562	41113062	0.8	17	41114562	41115062	0.528	17	41116562	41117062	0.724
8	11	0.34847		17	41115062	41115562	6.672	17	41113062	41113562	0.372	17	41115562	41116062	1.932	17	41117062	41117562	3.652
9	11	-0.21121		17	41115562	41116062	2.028	17	41113562	41114062	5.728	17	41116062	41116562	11.868	17	41117562	41118062	0.6
10	11	1.39958		17	41116062	41116562	3.2	17	41114062	41114562	1.2	17	41117062	41117562	0.072	17	41118562	41119062	3.848
0	12	-2.99434		17	41116562	41117062	3.2	17	41114562	41115062	7.692	17	41117562	41118062	6.024	17	41119062	41119562	28.952
1	12	-5.00649		17	41117562	41118062	7.044	17	41115062	41115562	5.656	17	41118062	41118562	0.604	17	41119562	41120062	0.448
2	12	-2.99915		17	41118062	41118562	0.956	17	41115562	41116062	1.924	17	41118562	41119062	0.8	17	41120062	41120562	0.976
3	12	-5.25543		17	41118562	41119062	0.8	17	41116062	41116562	1.728	17	41119062	41119562	19.572	17	41120562	41121062	1.872
4	12	-4.02566		17	41119062	41119562	15.52	17	41116562	41117062	0.12	17	41119562	41120062	4.672	17	41121062	41121562	0.604
5	12	-2.65735		17	41119562	41120062	2.628	17	41117062	41117562	6.28	17	41120062	41120562	3.704	17	41121562	41122062	43.048
6	12	-11.4112		17	41120062	41120562	2.624	17	41117562	41118062	6.892	17	41120562	41121062	0.3	17	41122062	41122562	0.452
7	12	-8.17655		17	41120562	41121062	4.528	17	41118062	41118562	4.332	17	41121062	41121562	1.72	17	41123062	41123562	1.048
8	12	-5.82179		17	41121062	41121562	2.64	17	41118562	41119062	1.272	17	41121562	41122062	30.232	17	41123562	41124062	0.352
9	12	4.80751		17	41121562	41122062	20.76	17	41119062	41119562	18.1	17	41122062	41122562	3.392	17	41124562	41125062	0.272
10	12	-1.63538		17	41122062	41122562	4.744	17	41119562	41120062	3	17	41122562	41123062	10.704	17	41125062	41125562	1.328
11	12	68.617		17	41122562	41123062	6.32	17	41120062	41120562	2.228	17	41123062	41123562	11.996	17	41126062	41126562	2.296
0	13	-7.12044		17	41123062	41123562	10.18	17	41120562	41121062	2.676	17	41123562	41124062	3.4	17	41126562	41127062	2.324
1	13	-7.11692		17	41123562	41124062	2.648	17	41121062	41121562	2.088	17	41124062	41124562	6.232	17	41127062	41127562	48.016
2	13	-6.40381		17	41124062	41124562	8.98	17	41121562	41122062	25.86	17	41124562	41125062	5.816	17	41127562	41128062	6.684
3	13	-6.99015		17	41124562	41125062	4.048	17	41122062	41122562	3.776	17	41125062	41125562	8.776	17	41128062	41128562	4.176
4	13	-9.7967		17	41125062	41125562	9.396	17	41122562	41123062	3.776	17	41125562	41126062	3.68	17	41128562	41129062	1.6
5	13	0.784831		17	41125562	41126062	3.608	17	41123062	41123562	7.344	17	41126062	41126562	4.9	17	41129062	41129562	4.504
6	13	-8.79475		17	41126062	41126562	0.644	17	41123562	41124062	10.9	17	41126562	41127062	3.504	17	41129562	41130062	4.596
7	13	-9.73732		17	41126562	41127062	8.08	17	41124062	41124562	5.352	17	41127062	41127562	35.256	17	41130062	41130562	1.7
8	13	-3.96937		17	41127062	41127562	30.472	17	41124562	41125062	4.716	17	41127562	41128062	11.236	17	41130562	41131062	5.248
9	13	5.92501		17	41127562	41128062	6.848	17	41125062	41125562	11.232	17	41128062	41128562	3.628	17	41131062	41131562	1.88
10	13	-5.29942		17	41128062	41128562	13.184	17	41125562	41126062	4.304	17	41128562	41129062	12.312	17	41131562	41132062	3.272
11	13	16.8568		17	41128562	41129062	11.936	17	41126062	41126562	2.22	17	41129062	41129562	5.768	17	41132062	41132562	2.676
12	13	68.8988		17	41129062	41129562	17.356	17	41126562	41127062	3.032	17	41129562	41130062	18.18	17	41132562	41133062	2.576
0	14	-6.92373		17	41129562	41130062	9.248	17	41127062	41127562	32.896	17	41130062	41130562	20.42	17	41133062	41133562	3.324
1	14	-3.43355		17	41130062	41130562	8.28	17	41127562	41128062	2.12	17	41130562	41131062	7.492	17	41133562	41134062	3.096
2	14	-4.23822		17	41130562	41131062	7.648	17	41128062	41128562	8.848	17	41131062	41131562	13.028	17	41134062	41134562	2.08
3	14	-1.39396		17	41131062	41131562	15.924	17	41128562	41129062	11.924	17	41131562	41132062	9.796	17	41134562	41135062	3
4	14	-5.89933		17	41131562	41132062	6.372	17	41129062	41129562	5.16	17	41132062	41132562	15.872	17	41135062	41135562	2.276
5	14	-2.81293		17	41132062	41132562	12.152	17	41129562	41130062	5.768	17	41132562	41133062	14.576	17	41135562	41136062	0.248
6	14	-10.773		17	41132562	41133062	5.552	17	41130062	41130562	7.228	17	41133062	41133562	12.504	17	41136062	41136562	1.428
7	14	-0.463805		17	41133062	41133562	2.476	17	41130562	41131062	8.136	17	41133562	41134062	7.3	17	41137562	41138062	0.724
8	14	-5.53712		17	41133562	41134062	2.124	17	41131062	41131562	8.288	17	41134062	41134562	14.248	17	41138062	41138562	0.696
9	14	2.08804		17	41134062	41134562	2.604	17	41131562	41132062	5.552	17	41134562	41135062	1.708	17	41138562	41139062	2.128
10	14	5.72951		17	41134562	41135062	10.568	17	41132062	41132562	6.896	17	41135062	41135562	1.648	17	41139062	41139562	2.776
11	14	2.29691		17	41135062	41135562	4.976	17	41132562	41133062	7.58	17	41135562	41136062	4.908	17	41139562	41140062	1.676
12	14	-0.110856		17	41135562	41136062	9.224	17	41133062	41133562	10.84	17	41136062	41136562	10.932	17	41140062	41140562	3.972
13	14	5.61092		17	41136062	41136562	21.168	17	41133562	41134062	1.664	17	41136562	41137062	16.652	17	41140562	41141062	3.428
0	15	-1.8265		17	41136562	41137062	20.472	17	41134062	41134562	4.388	17	41137062	41137562	10.072	17	41141062	41141562	0.8
1	15	-3.04362		17	41137062	41137562	14.38	17	41134562	41135062	17.66	17	41137562	41138062	15.332	17	41141562	41142062	0.996
2	15	-3.70556		17	41137562	41138062	18.56	17	41135062	41135562	7.288	17	41138062	41138562	9.8	17	41142062	41142562	2.652
3	15	-7.98258		17	41138062	41138562	14.384	17	41135562	41136062	8.112	17	41138562	41139062	3.932	17	41142562	41143062	3.172
4	15	-1.61622		17	41138562	41139062	15.212	17	41136062	41136562	11.54	17	41139062	41139562	0.448	17	41143062	41143562	1.88
5	15	-4.50921		17	41139062	41139562	3.028	17	41136562	41137062	9.652	17	41139562	41140062	7.332	17	41143562	41144062	0.624
6	15	-3.17779		17	41139562	41140062	6.868	17	41137062	41137562	14.248	17	41140062	41140562	16.008	17	41144062	41144562	0.424
7	15	1.61801		17	41140062	41140562	4.432	17	41137562	41138062	6.284	17	41140562	41141062	4.612	17	41144562	41145062	3.476
8	15	-2.64676		17	41140562	41141062	5.544	17	41138062	41138562	12.852	17	41141062	41141562	4.848	17	41145062	41145562	0.276
9	15	-5.85041		17	41141062	41141562	14.004	17	41138562	41139062	14.32	17	41141562	41142062	1.096	17	41146062	41146562	1.6
10	15	1.65723		17	41141562	41142062	1.176	17	41139062	41139562	4.144	17	41142062	41142562	10.804	17	41146562	41147062	2.124
11	15	12.278		17	41142062	41142562	8.496	17	41139562	41140062	6.648	17	41142562	41143062	4.896	17	41147062	41147562	1.624
12	15	2.5095		17	41142562	41143062	9.652	17	41140062	41140562	7.432	17	41143062	41143562	4.256	17	41147562	41148062	73.476
13	15	8.89343		17	41143062	41143562	7.08	17	41140562	41141062	8.276	17	41143562	41144062	1.048	17	41148062	41148562	70.688
14	15	59.1779		17	41143562	41144062	4.552	17	41141062	41141562	5.304	17	41144062	41144562	8.072	17	41148562	41149062	74.892
0	16	3.32418		17	41144062	41144562	3.872	17	41141562	41142062	6.56	17	41144562	41145062	9.428	17	41149062	41149562	79.72
1	16	-6.06381		17	41144562	41145062	3.424	17	41142062	41142562	10.06	17	41145062	41145562	0.624	17	41149562	41150062	76.404
2	16	-4.12943		17	41145062	41145562	0.648	17	41142562	41143062	5.356	17	41145562	41146062	17.448	17	41150062	41150562	18.572
3	16	-10.0271		17	41145562	41146062	7.068	17	41143062	41143562	11.972	17	41146062	41146562	8.864	17	41150562	41151062	2.848
4	16	-4.19913		17	41146062	41146562	11.956	17	41143562	41144062	4.224	17	41146562	41147062	7.516	17	41151062	41151562	2.172
5	16	-4.40665		17	41146562	41147062	3.676	17	41144062	41144562	6.448	17	41147062	41147562	11.16	17	41151562	41152062	3.3
6	16	0.621638		17	41147062	41147562	6.072	17	41144562	41145062	4.128	17	41147562	41148062	50.004	17	41152062	41152562	1.804
7	16	-2.34466		17	41147562	41148062	57.552	17	41145062	41145562	0.528	17	41148062	41148562	41.06	17	41152562	41153062	0.376
8	16	-3.62888		17	41148062	41148562	30.692	17	41145562	41146062	7.84	17	41148562	41149062	40.952	17	41153562	41154062	0.248
9	16	-1.18447		17	41148562	41149062	31.676	17	41146062	41146562	8.272	17	41149062	41149562	52.324	17	41154062	41154562	0.6
10	16	0.892669		17	41149062	41149562	52.544	17	41146562	41147062	13.952	17	41149562	41150062	26.472	17	41154562	41155062	0.652
11	16	2.98994		17	41149562	41150062	49.744	17	41147062	41147562	5.808	17	41150062	41150562	3.564	17	41155062	41155562	0.348
12	16	-2.6989		17	41150062	41150562	5.616	17	41147562	41148062	54.756	17	41150562	41151062	6.56	17	41155562	41156062	1.072
13	16	6.69677		17	41150562	41151062	3.06	17	41148062	41148562	58.232	17	41151062	41151562	1.904	17	41156062	41156562	1.58
14	16	11.4492		17	41151062	41151562	6.92	17	41148562	41149062	56.504	17	41151562	41152062	0.772	17	41156562	41157062	0.8
15	16	60.4635		17	41151562	41152062	8.268	17	41149062	41149562	40.968	17	41152062	41152562	1.628	17	41157062	41157562	4
0	17	-7.9431		17	41152062	41152562	4.432	17	41149562	41150062	46.46	17	41152562	41153062	5.268	17	41158062	41158562	0.724
1	17	-8.03466		17	41152562	41153062	3.728	17	41150062	41150562	9.7	17	41153062	41153562	1.032	17	41158562	41159062	0.076
2	17	2.19231		17	41153062	41153562	4.316	17	41150562	41151062	4.084	17	41153562	41154062	3.112	17	41159562	41160062	1.5
3	17	-9.14205		17	41153562	41154062	5.884	17	41151062	41151562	2.796	17	41154062	41154562	3.988	17	41160562	41161062	0.948
4	17	7.11454		17	41154062	41154562	2.624	17	41151562	41152062	1.452	17	41155562	41156062	1.74	17	41161062	41161562	1.724
5	17	-3.38407		17	41154562	41155062	3.828	17	41152062	41152562	1.3	17	41156062	41156562	6.26	17	41161562	41162062	1.328
6	17	-5.46114		17	41155062	41155562	0.948	17	41152562	41153062	1.6	17	41157062	41157562	9.368	17	41162562	41163062	1.524
7	17	1.15355		17	41155562	41156062	6.652	17	41153062	41153562	2.2	17	41157562	41158062	9.428	17	41163062	41163562	0.076
8	17	-6.46239		17	41156562	41157062	1.368	17	41153562	41154062	5.212	17	41158062	41158562	3.504	17	41164062	41164562	2.224
9	17	-1.36364		17	41157062	41157562	4.196	17	41154062	41154562	4.436	17	41158562	41159062	1.824	17	41164562	41165062	0.9
10	17	2.70693		17	41157562	41158062	8.836	17	41154562	41155062	2.304	17	41159062	41159562	0.576	17	41165062	41165562	1.172
11	17	6.74748		17	41158062	41158562	6.216	17	41155562	41156062	4.02	17	41160062	41160562	0.048	17	41165562	41166062	0.504
12	17	-4.54998		17	41158562	41159062	8.996	17	41156062	41156562	5.076	17	41160562	41161062	5.996	17	41166062	41166562	0.524
13	17	2.96858		17	41159062	41159562	8.688	17	41156562	41157062	1.228	17	41161062	41161562	4.156	17	41166562	41167062	0.624
14	17	7.03073		17	41159562	41160062	5.848	17	41157062	41157562	3.148	17	41161562	41162062	3.224	17	41167062	41167562	0.8
15	17	-0.449095		17	41160062	41160562	0.452	17	41157562	41158062	15.064	17	41162062	41162562	3.176	17	41167562	41168062	2.052
16	17	77.4018		17	41160562	41161062	1.572	17	41158062	41158562	8.588	17	41162562	41163062	7.992	17	41169062	41169562	1.6
0	18	-4.15227		17	41161062	41161562	5.276	17	41158562	41159062	7.516	17	41163062	41163562	6.656	17	41170062	41170562	0.024
1	18	0.679043		17	41161562	41162062	1.152	17	41159062	41159562	14.328	17	41163562	41164062	0.576	17	41170562	41171062	0.776
2	18	-2.65668		17	41162062	41162562	1.592	17	41159562	41160062	1.456	17	41164062	41164562	2.096	17	41171062	41171562	0.8
3	18	2.6955		17	41162562	41163062	7.132	17	41160062	41160562	0.476	17	41164562	41165062	1.88	17	41171562	41172062	0.4
4	18	7.35368		17	41163062	41163562	0.076	17	41160562	41161062	1.948	17	41165562	41166062	2.872	17	41173562	41174062	0.8
5	18	-2.34953		17	41163562	41164062	6.984	17	41161062	41161562	0.824	17	41166062	41166562	4.324	17	41175562	41176062	0.872
6	18	3.31841		17	41164062	41164562	4.216	17	41161562	41162062	1.128	17	41166562	41167062	1.904	17	41176062	41176562	1.176
7	18	-8.13954		17	41164562	41165062	2.4	17	41162062	41162562	3.34	17	41167562	41168062	2.844	17	41176562	41177062	2.3
8	18	0.786176		17	41165562	41166062	1.524	17	41162562	41163062	6.828	17	41168062	41168562	5.852	17	41186766	41187266	18.764
9	18	2.92563		17	41166062	41166562	0.076	17	41163062	41163562	3.728	17	41168562	41169062	3.548	17	41187266	41187766	30.604
10	18	10.7558		17	41166562	41167062	1.6	17	41163562	41164062	3.404	17	41169062	41169562	3.356	17	41187766	41188266	21.872
11	18	7.41232		17	41167062	41167562	2.088	17	41164062	41164562	2.4	17	41169562	41170062	0.872	17	41188266	41188766	31.2
12	18	-1.86854		17	41167562	41168062	4.16	17	41165062	41165562	0.148	17	41170062	41170562	3.224	17	41189266	41189766	1.696
13	18	0.668367		17	41168062	41168562	3.348	17	41165562	41166062	0.676	17	41170562	41171062	1.404	17	41189766	41190266	22.504
14	18	14.9903		17	41168562	41169062	5.44	17	41166062	41166562	2.572	17	41171062	41171562	4.548	17	41190266	41190766	1.264
15	18	14.3434		17	41169062	41169562	8.964	17	41166562	41167062	4.772	17	41171562	41172062	0.624	17	41190766	41191266	18.536
16	18	20.4759		17	41170062	41170562	2.02	17	41167062	41167562	3.904	17	41172062	41172562	1.128	17	41191266	41191766	0.464
17	18	-11.3019		17	41170562	41171062	2.352	17	41167562	41168062	1.576	17	41172562	41173062	1.848	17	41191766	41192266	3.936
0	19	0.891595		17	41171062	41171562	10.284	17	41168062	41168562	3.952	17	41173062	41173562	1.352	17	41193266	41193766	1.86
1	19	-0.100941		17	41171562	41172062	3.744	17	41168562	41169062	0.948	17	41174562	41175062	0.548	17	41193766	41194266	2.94
2	19	-6.72214		17	41172062	41172562	0.048	17	41169062	41169562	1.352	17	41175062	41175562	0.252	17	41195266	41195766	4.224
3	19	-8.55479		17	41172562	41173062	6.616	17	41169562	41170062	1.6	17	41175562	41176062	0.024	17	41195766	41196266	18.308
4	19	-0.346024		17	41173062	41173562	2.184	17	41170062	41170562	1.644	17	41176062	41176562	0.776	17	41196266	41196766	2.196
5	19	3.89903		17	41173562	41174062	4.6	17	41170562	41171062	3.252	17	41176562	41177062	1.324	17	41196766	41197266	24.084
6	19	-0.932698		17	41174062	41174562	0.452	17	41171062	41171562	2.952	17	41186766	41187266	115.816	17	41197266	41197766	3.92
7	19	-9.85298		17	41176062	41176562	0.648	17	41171562	41172062	1.052	17	41187266	41187766	180.54	17	41197766	41198266	0.632
8	19	-0.9083		17	41176562	41177062	0.676	17	41172562	41173062	6.316	17	41187766	41188266	249.628	17	41198266	41198766	1.036
9	19	2.23207		17	41186766	41187266	185.456	17	41173062	41173562	0.884	17	41188266	41188766	230.004	17	41198766	41199266	13.7
10	19	1.5508		17	41187266	41187766	303.9	17	41173562	41174062	2.816	17	41188766	41189266	1.532	17	41199766	41200266	15.696
11	19	0.922131		17	41187766	41188266	313.576	17	41174062	41174562	3.584	17	41189266	41189766	6.704	17	41200266	41200766	1.168
12	19	2.32418		17	41188266	41188766	311.104	17	41174562	41175062	2.148	17	41189766	41190266	51.996	17	41200766	41201266	1
13	19	13.4886		17	41189266	41189766	7.604	17	41175062	41175562	0.252	17	41190266	41190766	7.272	17	41201266	41201766	2.136
14	19	16.5286		17	41189766	41190266	56.424	17	41175562	41176062	0.124	17	41190766	41191266	60.78	17	41201766	41202266	2.232
15	19	7.61574		17	41190266	41190766	5.932	17	41176062	41176562	0.676	17	41191266	41191766	9.184	17	41202266	41202766	0.168
16	19	20.3595		17	41190766	41191266	78.628	17	41176562	41177062	1.948	17	41191766	41192266	0.532	17	41202766	41203266	0.832
17	19	20.8431		17	41191266	41191766	8.9	17	41186766	41187266	118.716	17	41192266	41192766	4.928	17	41203266	41203766	9.1
18	19	90.5614		17	41191766	41192266	6.412	17	41187266	41187766	223.512	17	41192766	41193266	7.264	17	41203766	41204266	4.068
0	20	-4.92713		17	41192266	41192766	1.092	17	41187766	41188266	238.18	17	41193266	41193766	8.108	17	41204266	41204766	1.2
1	20	-1.9075		17	41192766	41193266	8.792	17	41188266	41188766	201.256	17	41193766	41194266	4.36	17	41204766	41205266	8.9
2	20	0.0674006		17	41193266	41193766	5.512	17	41188766	41189266	0.192	17	41194266	41194766	2.472	17	41205266	41205766	0.8
3	20	-2.55091		17	41193766	41194266	4.064	17	41189266	41189766	10.016	17	41194766	41195266	11.664	17	41205766	41206266	0.032
4	20	-4.55882		17	41194266	41194766	2.936	17	41189766	41190266	56.18	17	41195266	41195766	26.616	17	41206266	41206766	2.4
5	20	-4.23402		17	41194766	41195266	11.056	17	41190266	41190766	5.74	17	41195766	41196266	95.292	17	41206766	41207266	10.5
6	20	-0.0940751		17	41195266	41195766	35.088	17	41190766	41191266	61.964	17	41196266	41196766	0.192	17	41207266	41207766	0.168
7	20	-1.01732		17	41195766	41196266	136.26	17	41191266	41191766	4.808	17	41196766	41197266	103.68	17	41207766	41208266	1.432
8	20	-4.10875		17	41196766	41197266	130.776	17	41192266	41192766	6.492	17	41197266	41197766	12.52	17	41208266	41208766	0.732
9	20	-6.04023		17	41197266	41197766	12.156	17	41192766	41193266	4.232	17	41197766	41198266	2.54	17	41208766	41209266	2.496
10	20	-6.14597		17	41197766	41198266	1.5	17	41193266	41193766	5.076	17	41198266	41198766	6.356	17	41209266	41209766	1.74
11	20	8.49906		17	41198266	41198766	1.432	17	41193766	41194266	2.132	17	41198766	41199266	61.008	17	41209766	41210266	0.032
12	20	4.61382		17	41198766	41199266	59.828	17	41194266	41194766	3.768	17	41199266	41199766	1.404	17	41210266	41210766	0.768
13	20	14.0604		17	41199266	41199766	1.008	17	41195266	41195766	22.512	17	41199766	41200266	81.224	17	41211266	41211766	0.576
14	20	19.9559		17	41199766	41200266	86.56	17	41195766	41196266	96.688	17	41200266	41200766	11.916	17	41211766	41212266	29.524
15	20	11.5993		17	41200266	41200766	10.412	17	41196766	41197266	105.368	17	41200766	41201266	12.244	17	41212266	41212766	0.664
16	20	11.7009		17	41200766	41201266	9.32	17	41197266	41197766	10.66	17	41201266	41201766	12.316	17	41212766	41213266	0.136
17	20	28.1507		17	41201266	41201766	5.436	17	41197766	41198266	3.132	17	41201766	41202266	1.328	17	41213266	41213766	0.664
18	20	21.8211		17	41201766	41202266	1.204	17	41198266	41198766	2.74	17	41202266	41202766	1.436	17	41213766	41214266	0.168
19	20	21.4991		17	41202266	41202766	2.464	17	41198766	41199266	51.528	17	41202766	41203266	6.128	17	41214266	41214766	0.668
0	21	-2.52967		17	41202766	41203266	6.284	17	41199266	41199766	3.668	17	41203266	41203766	79.096	17	41215766	41216266	0.032
1	21	-1.67382		17	41203266	41203766	65.996	17	41199766	41200266	76.252	17	41203766	41204266	32.436	17	41216266	41216766	0.768
2	21	-4.1628		17	41203766	41204266	26.484	17	41200266	41200766	8.744	17	41204266	41204766	10.1	17	41217266	41217766	28.16
3	21	-4.43729		17	41204266	41204766	22.124	17	41200766	41201266	5.804	17	41204766	41205266	40.476	17	41217766	41218266	1.604
4	21	-4.97914		17	41204766	41205266	53.016	17	41201266	41201766	10.464	17	41205266	41205766	1.16	17	41218266	41218766	0.9
5	21	-5.72167		17	41205266	41205766	3.16	17	41201766	41202266	6.472	17	41205766	41206266	5.328	17	41218766	41219266	0.436
6	21	1.52783		17	41205766	41206266	3.532	17	41202266	41202766	1.4	17	41206266	41206766	4.612	17	41219766	41220266	0.264
7	21	-7.2163		17	41206266	41206766	1.372	17	41202766	41203266	5.096	17	41206766	41207266	29.8	17	41220266	41220766	1.336
8	21	-0.251402		17	41206766	41207266	60.468	17	41203266	41203766	71.036	17	41207266	41207766	1.464	17	41221266	41221766	4.5
9	21	2.43158		17	41207266	41207766	0.668	17	41203766	41204266	32.228	17	41207766	41208266	4.12	17	41275505	41276005	3.54
10	21	-4.56953		17	41207766	41208266	4.788	17	41204266	41204766	12.308	17	41208266	41208766	3.116	17	41276005	41276505	2.97
11	21	1.92078		17	41208266	41208766	6.912	17	41204766	41205266	43.9	17	41208766	41209266	1.896	17	41276505	41277005	1.58
12	21	-4.63391		17	41208766	41209266	1.896	17	41205266	41205766	6.932	17	41209266	41209766	5.428	17	41280505	41281005	0.8
13	21	1.86173		17	41209266	41209766	0.504	17	41205766	41206266	14.028	17	41209766	41210266	3.572	17	41281005	41281505	1.34
14	21	1.98453		17	41209766	41210266	6.4	17	41206266	41206766	4.724	17	41210266	41210766	1.896	17	41281505	41282005	1.17
15	21	2.6215		17	41210266	41210766	0.364	17	41206766	41207266	41.908	17	41210766	41211266	18.336	17	41282005	41282505	1.49
16	21	-5.39485		17	41210766	41211266	3.668	17	41207266	41207766	4.404	17	41211266	41211766	4.816	17	41283505	41284005	1.5
17	21	19.0052		17	41211266	41211766	4.584	17	41207766	41208266	2.636	17	41211766	41212266	101.42	17	41286005	41286505	0.17
18	21	12.601		17	41211766	41212266	152.784	17	41208266	41208766	3.196	17	41212266	41212766	0.336	17	41286505	41287005	2.83
19	21	17.6496		17	41212266	41212766	0.8	17	41208766	41209266	1.072	17	41212766	41213266	0.264	17	41287005	41287505	0.2
20	21	-24.0279		17	41212766	41213266	2.56	17	41209266	41209766	0.832	17	41213266	41213766	4.328	17	41288005	41288505	0.6
0	22	-0.0507501		17	41213266	41213766	1.404	17	41209766	41210266	4.096	17	41213766	41214266	1.872	17	41288505	41289005	0.01
1	22	-1.3636		17	41213766	41214266	2.56	17	41210266	41210766	0.768	17	41214266	41214766	5.236	17	41289005	41289505	0.79
2	22	-0.467136		17	41214266	41214766	4.34	17	41210766	41211266	4.504	17	41215266	41215766	2.484	17	41290505	41291005	1.23
3	22	-3.06988		17	41214766	41215266	2.028	17	41211266	41211766	5.296	17	41215766	41216266	8.544	17	41291005	41291505	0.47
4	22	2.47967		17	41215266	41215766	4.4	17	41211766	41212266	101.104	17	41216266	41216766	2.472	17	41292005	41292505	0.4
5	22	-1.05825		17	41215766	41216266	3.208	17	41212266	41212766	1.296	17	41216766	41217266	2.564	17	41293005	41293505	0.43
6	22	-2.52927		17	41216766	41217266	0.8	17	41212766	41213266	5.8	17	41217266	41217766	82.932	17	41293505	41294005	0.5
7	22	0.0462365		17	41217266	41217766	107.632	17	41213266	41213766	0.668	17	41217766	41218266	1.236	17	41294005	41294505	1.79
8	22	-2.82982		17	41217766	41218266	1.296	17	41213766	41214266	4.028	17	41218266	41218766	2.132
9	22	7.34718		17	41218266	41218766	9.084	17	41214266	41214766	5	17	41218766	41219266	4.088
10	22	2.51669		17	41218766	41219266	13.98	17	41214766	41215266	2.24	17	41219266	41219766	26.6
11	22	3.63286		17	41219266	41219766	4.536	17	41215266	41215766	1	17	41219766	41220266	3.704
12	22	1.31643		17	41219766	41220266	1.272	17	41215766	41216266	1.156	17	41220266	41220766	10.132
13	22	-5.25777		17	41220266	41220766	2.128	17	41216266	41216766	4.144	17	41220766	41221266	6.068
14	22	11.3055		17	41220766	41221266	1.872	17	41216766	41217266	0.2	17	41221266	41221766	21.144
15	22	12.8362		17	41221266	41221766	22.5	17	41217266	41217766	81.684	17	41275505	41276005	5.65
16	22	-0.249387		17	41275505	41276005	24.8	17	41217766	41218266	4.884	17	41276005	41276505	10.02
17	22	3.74596		17	41276005	41276505	11.75	17	41218266	41218766	6.52	17	41276505	41277005	3.92
18	22	17.4429		17	41276505	41277005	11.85	17	41218766	41219266	4.168	17	41277005	41277505	1.42
19	22	4.25058		17	41277505	41278005	0.42	17	41219266	41219766	3.612	17	41277505	41278005	2.79
20	22	10.0166		17	41278005	41278505	1.5	17	41219766	41220266	1.6	17	41278005	41278505	0.7
21	22	44.4584		17	41278505	41279005	0.48	17	41220266	41220766	1.164	17	41278505	41279005	4.2
0	23	-4.16037		17	41279505	41280005	2.15	17	41220766	41221266	6.328	17	41279005	41279505	0.09
1	23	-0.821446		17	41280005	41280505	4.25	17	41221266	41221766	20.308	17	41279505	41280005	0.42
2	23	1.73146		17	41281005	41281505	4.58	17	41275505	41276005	25.31	17	41280005	41280505	1.98
3	23	2.70392		17	41281505	41282005	6.15	17	41276005	41276505	8.1	17	41280505	41281005	4
4	23	-2.70083		17	41282005	41282505	7.77	17	41276505	41277005	6.93	17	41281005	41281505	1.42
5	23	-7.07348		17	41282505	41283005	0.83	17	41277005	41277505	1.33	17	41281505	41282005	1.75
6	23	2.23435		17	41283005	41283505	2.6	17	41277505	41278005	3.3	17	41282005	41282505	2.03
7	23	-3.52618		17	41283505	41284005	2.87	17	41278005	41278505	2.63	17	41282505	41283005	2.93
8	23	2.94792		17	41284505	41285005	4.8	17	41278505	41279005	5.35	17	41283005	41283505	0.68
9	23	3.201		17	41285005	41285505	1.06	17	41279005	41279505	1.81	17	41283505	41284005	4.99
10	23	0.481483		17	41285505	41286005	3.81	17	41279505	41280005	8.02	17	41284505	41285005	0.8
11	23	15.501		17	41286005	41286505	9.02	17	41280005	41280505	1.96	17	41285005	41285505	1.46
12	23	12.4823		17	41286505	41287005	8.71	17	41280505	41281005	4.8	17	41285505	41286005	3.04
13	23	1.38141		17	41287505	41288005	3.2	17	41281005	41281505	3.56	17	41286005	41286505	0.03
14	23	1.42211		17	41288005	41288505	2.7	17	41281505	41282005	5.83	17	41286505	41287005	2.07
15	23	-0.226127		17	41288505	41289005	0.8	17	41282005	41282505	2.62	17	41288005	41288505	1.9
16	23	7.13785		17	41289005	41289505	2.05	17	41282505	41283005	2.21	17	41290505	41291005	5.35
17	23	7.81907		17	41289505	41290005	1.95	17	41283005	41283505	3.43	17	41291005	41291505	7.46
18	23	12.6172		17	41290005	41290505	0.4	17	41283505	41284005	6.43	17	41291505	41292005	0.19
19	23	7.60563		17	41290505	41291005	3.68	17	41284005	41284505	4.46	17	41292005	41292505	2.6
20	23	17.9961		17	41291005	41291505	3.02	17	41284505	41285005	2.66	17	41293005	41293505	4.01
21	23	-10.9409		17	41291505	41292005	2.5	17	41285005	41285505	7.4	17	41293505	41294005	1.39
22	23	14.5204		17	41292005	41292505	3	17	41285505	41286005	19.02	17	41294005	41294505	0.04
0	24	1.01375		17	41292505	41293005	0.8	17	41286005	41286505	8.68
1	24	0.302985		17	41293005	41293505	8.98	17	41286505	41287005	4.7
2	24	-1.13019		17	41293505	41294005	6.2	17	41287505	41288005	0.8
3	24	-0.0339778		17	41294005	41294505	5.22	17	41288005	41288505	4
4	24	-4.94376						17	41289505	41290005	0.91
5	24	-0.581627						17	41290005	41290505	0.69
6	24	2.12165						17	41290505	41291005	6.54
7	24	2.84678						17	41291005	41291505	4.98
8	24	1.54902						17	41291505	41292005	1.88
9	24	9.2022						17	41292005	41292505	7.55
10	24	1.62963						17	41292505	41293005	5.81
11	24	11.3329						17	41293005	41293505	6.3
12	24	7.99809						17	41293505	41294005	4.67
13	24	5.36953						17	41294005	41294505	1.87
14	24	10.7904
15	24	0.00376139
16	24	3.59973
17	24	-10.868
18	24	8.35605
19	24	6.82687
20	24	10.3777
21	24	1.5369
22	24	26.1433
23	24	99.362
0	25	0.490951
1	25	0.173975
2	25	-1.72039
3	25	-0.0938389
4	25	2.54237
5	25	-1.55506
6	25	1.23205
7	25	1.38265
8	25	4.84937
9	25	5.56075
10	25	5.7833
11	25	6.36882
12	25	12.0773
13	25	7.25757
14	25	11.0447
15	25	2.80033
16	25	13.1368
17	25	-3.03511
18	25	5.14947
19	25	3.73931
20	25	8.96404
21	25	3.19492
22	25	16.3004
23	25	26.9523
24	25	66.8564
0	26	-1.15941
1	26	-0.169365
2	26	-4.29922
3	26	0.471822
4	26	1.85556
5	26	-0.930326
6	26	-0.279735
7	26	-2.3274
8	26	1.83343
9	26	9.51715
10	26	2.98411
11	26	8.95488
12	26	6.09517
13	26	-1.96838
14	26	6.4104
15	26	11.1638
16	26	2.81524
17	26	6.07458
18	26	13.5665
19	26	12.6583
20	26	17.6586
21	26	-1.63632
22	26	3.54373
23	26	18.8158
24	26	4.24936
25	26	70.4122
0	27	-2.37306
1	27	-2.97099
2	27	-4.42321
3	27	-3.30897
4	27	-3.64589
5	27	4.95398
6	27	3.59113
7	27	1.68227
8	27	4.32727
9	27	4.84412
10	27	0.201031
11	27	8.47273
12	27	4.31543
13	27	9.11625
14	27	6.6606
15	27	4.75582
16	27	14.0642
17	27	0.0946939
18	27	5.6569
19	27	5.63683
20	27	6.14869
21	27	-0.709982
22	27	0.307347
23	27	5.54286
24	27	2.56942
25	27	29.0725
26	27	69.4251
0	28	3.56026
1	28	1.07291
2	28	0.756069
3	28	-2.50789
4	28	3.40071
5	28	-2.50235
6	28	-0.704537
7	28	-4.44983
8	28	2.93053
9	28	5.08571
10	28	8.17281
11	28	3.57603
12	28	12.8007
13	28	18.31
14	28	4.84563
15	28	15.0146
16	28	6.25366
17	28	9.50284
18	28	6.32219
19	28	-1.03153
20	28	0.385644
21	28	2.15075
22	28	5.2375
23	28	4.98862
24	28	11.1528
25	28	14.7639
26	28	17.9355
27	28	51.3119
0	29	-0.695179
1	29	3.21475
2	29	1.91882
3	29	7.81218
4	29	-5.07269
5	29	-2.92509
6	29	4.68356
7	29	-1.65092
8	29	8.49689
9	29	11.7509
10	29	5.62342
11	29	0.564492
12	29	9.39771
13	29	15.8158
14	29	22.9417
15	29	8.69821
16	29	17.5659
17	29	2.89479
18	29	4.71633
19	29	2.96634
20	29	3.3079
21	29	7.50853
22	29	1.54737
23	29	5.93814
24	29	7.43212
25	29	13.6949
26	29	22.1013
27	29	16.259
28	29	40.784
0	30	0.566555
1	30	-0.429484
2	30	5.04145
3	30	2.98516
4	30	8.9654
5	30	3.44806
6	30	4.36243
7	30	-0.187669
8	30	8.34618
9	30	2.87552
10	30	11.161
11	30	12.0034
12	30	12.2375
13	30	0.401503
14	30	7.69323
15	30	17.121
16	30	8.00623
17	30	2.63793
18	30	4.23494
19	30	9.60551
20	30	5.97572
21	30	8.32044
22	30	4.87891
23	30	8.261
24	30	-1.69988
25	30	14.8316
26	30	9.06421
27	30	8.9593
28	30	1.30857
29	30	22.7567
0	31	-2.53059
1	31	-1.976
2	31	0.543336
3	31	0.595967
4	31	8.40285
5	31	0.632489
6	31	-0.670714
7	31	3.6297
8	31	-1.50896
9	31	2.83645
10	31	10.3937
11	31	4.26315
12	31	10.132
13	31	9.09731
14	31	7.07056
15	31	8.70948
16	31	6.2704
17	31	4.32318
18	31	14.3002
19	31	3.9282
20	31	5.12203
21	31	15.8492
22	31	11.211
23	31	10.4299
24	31	4.63849
25	31	-2.76536
26	31	1.36962
27	31	3.46368
28	31	11.1337
29	31	21.8716
30	31	15.8205
0	32	-0.408013
1	32	-0.341253
2	32	3.11527
3	32	9.80234
4	32	7.16371
5	32	0.0419886
6	32	11.6137
7	32	3.29166
8	32	8.75769
9	32	8.97415
10	32	12.5606
11	32	6.3337
12	32	5.65272
13	32	3.61092
14	32	14.7039
15	32	9.44875
16	32	7.894
17	32	4.3711
18	32	8.76031
19	32	3.09079
20	32	1.13444
21	32	5.67269
22	32	6.00649
23	32	3.41359
24	32	6.04102
25	32	8.28942
26	32	6.8183
27	32	1.29533
28	32	-2.62461
29	32	0.580946
30	32	9.57495
31	32	26.6109
0	33	4.56282
1	33	-3.38838
2	33	2.4222
3	33	-1.2229
4	33	0.812784
5	33	1.12744
6	33	5.62353
7	33	6.54359
8	33	7.56354
9	33	12.2554
10	33	2.67155
11	33	6.72337
12	33	17.7348
13	33	6.16635
14	33	12.3758
15	33	5.94599
16	33	10.1801
17	33	16.5415
18	33	-0.917379
19	33	-1.31849
20	33	5.69013
21	33	-1.7393
22	33	3.21869
23	33	5.4904
24	33	6.91957
25	33	4.06127
26	33	-2.75414
27	33	-0.373145
28	33	-1.82896
29	33	13.8957
30	33	5.57804
31	33	6.12934
32	33	91.3272
0	34	4.23209
1	34	-2.33417
2	34	-0.869596
3	34	0.894158
4	34	9.75591
5	34	-0.251445
6	34	5.83011
7	34	4.05819
8	34	8.84527
9	34	7.28131
10	34	6.86101
11	34	9.20208
12	34	11.9268
13	34	10.1807
14	34	10.0301
15	34	5.81776
16	34	5.98354
17	34	0.863486
18	34	6.66266
19	34	1.18515
20	34	2.79663
21	34	-0.0342243
22	34	-5.03889
23	34	1.22645
24	34	2.28744
25	34	4.5108
26	34	-0.619056
27	34	2.30319
28	34	-5.12659
29	34	6.20101
30	34	-1.93291
31	34	1.80345
32	34	17.0084
33	34	23.0621
0	35	1.18339
1	35	2.34792
2	35	-0.0522376
3	35	1.13436
4	35	5.24583
5	35	-2.07006
6	35	5.05108
7	35	0.677087
8	35	3.199
9	35	3.62476
10	35	4.76125
11	35	10.3322
12	35	13.4022
13	35	3.20282
14	35	9.42698
15	35	7.01566
16	35	4.94213
17	35	2.05926
18	35	4.41211
19	35	2.45817
20	35	4.64829
21	35	2.58987
22	35	-3.12496
23	35	3.38774
24	35	5.62679
25	35	0.991539
26	35	-0.835099
27	35	1.00504
28	35	5.49029
29	35	6.51973
30	35	2.24466
31	35	16.2454
32	35	17.8787
33	35	10.1098
34	35	104.734
0	36	-1.25813
1	36	-0.460282
2	36	4.2188
3	36	2.40352
4	36	6.76094
5	36	1.09464
6	36	2.87514
7	36	-4.70127
8	36	3.68374
9	36	8.52922
10	36	8.73557
11	36	12.2223
12	36	2.96827
13	36	3.01417
14	36	11.6221
15	36	11.1145
16	36	4.58967
17	36	6.79409
18	36	0.706322
19	36	6.13256
20	36	3.17922
21	36	1.31492
22	36	3.31304
23	36	5.83254
24	36	2.37864
25	36	2.43498
26	36	3.60286
27	36	0.969966
28	36	4.95689
29	36	7.34984
30	36	1.08262
31	36	-3.08714
32	36	11.7155
33	36	5.78746
34	36	13.2941
35	36	73.8162
0	37	0.931336
1	37	-0.353876
2	37	1.10804
3	37	6.53833
4	37	3.23675
5	37	2.301
6	37	0.786501
7	37	14.5077
8	37	7.07753
9	37	14.2086
10	37	9.49631
11	37	12.9045
12	37	12.4784
13	37	10.609
14	37	6.26885
15	37	10.1869
16	37	7.84624
17	37	12.5442
18	37	3.07414
19	37	3.02034
20	37	-2.55403
21	37	12.217
22	37	3.10126
23	37	5.01559
24	37	-1.9616
25	37	2.79101
26	37	2.32666
27	37	4.4154
28	37	9.19545
29	37	1.45908
30	37	0.564705
31	37	3.60623
32	37	8.28978
33	37	6.64115
34	37	12.656
35	37	22.322
36	37	70.123
0	38	5.35177
1	38	2.33855
2	38	2.21965
3	38	3.27603
4	38	1.83487
5	38	1.14673
6	38	7.3194
7	38	10.4188
8	38	5.22355
9	38	4.10748
10	38	13.8427
11	38	11.2447
12	38	9.38401
13	38	-0.202671
14	38	13.9636
15	38	16.8539
16	38	8.80104
17	38	3.54898
18	38	11.3391
19	38	4.2847
20	38	-0.302001
21	38	3.51734
22	38	2.85187
23	38	-0.0745136
24	38	1.59732
25	38	3.33422
26	38	3.86673
27	38	-0.289667
28	38	1.10626
29	38	1.06127
30	38	2.31293
31	38	4.06156
32	38	-0.601541
33	38	1.17253
34	38	5.09351
35	38	12.122
36	38	5.62662
37	38	34.9725
0	39	-0.935958
1	39	-0.156561
2	39	0.670793
3	39	-3.36292
4	39	2.29196
5	39	6.25384
6	39	4.4134
7	39	1.98939
8	39	12.8072
9	39	6.26998
10	39	14.2093
11	39	11.8709
12	39	12.3757
13	39	4.9276
14	39	9.07033
15	39	3.18585
16	39	11.189
17	39	4.45887
18	39	0.69303
19	39	8.17681
20	39	4.34406
21	39	10.986
22	39	-0.194707
23	39	5.36678
24	39	4.3086
25	39	2.05388
26	39	-1.36034
27	39	0.904233
28	39	-4.04141
29	39	3.58466
30	39	0.773067
31	39	2.47949
32	39	11.3865
33	39	-0.450764
34	39	8.9757
35	39	1.41475
36	39	12.5689
37	39	11.3621
38	39	84.7224
0	40	2.34317
1	40	-0.614667
2	40	4.93582
3	40	2.63572
4	40	0.0888911
5	40	7.69355
6	40	14.4573
7	40	3.06253
8	40	1.75628
9	40	17.7759
10	40	18.2196
11	40	13.658
12	40	9.00739
13	40	10.4532
14	40	6.17963
15	40	11.5531
16	40	-0.590529
17	40	-0.729026
18	40	-0.408148
19	40	7.11082
20	40	6.25806
21	40	-2.81865
22	40	5.5108
23	40	1.6635
24	40	4.66663
25	40	5.44554
26	40	2.85455
27	40	-3.40647
28	40	0.458462
29	40	3.98125
30	40	4.68103
31	40	7.01552
32	40	1.33215
33	40	-0.416134
34	40	-7.60333
35	40	-0.331172
36	40	10.8236
37	40	9.90222
38	40	0.806358
39	40	29.9937
0	41	1.61539
1	41	3.81373
2	41	-0.238844
3	41	0.910156
4	41	1.40707
5	41	7.01503
6	41	0.815504
7	41	3.6274
8	41	7.00767
9	41	13.4876
10	41	11.7826
11	41	20.7343
12	41	9.42945
13	41	0.509967
14	41	9.01338
15	41	5.23137
16	41	8.88029
17	41	3.37855
18	41	4.18259
19	41	-1.9608
20	41	-1.01591
21	41	3.23803
22	41	-0.533189
23	41	5.6731
24	41	5.1753
25	41	7.21899
26	41	4.69833
27	41	6.01734
28	41	-0.302222
29	41	5.57959
30	41	-4.46975
31	41	6.67782
32	41	3.27998
33	41	-1.68093
34	41	0.764053
35	41	2.43512
36	41	6.59502
37	41	-2.50512
38	41	-4.31436
39	41	6.16171
40	41	57.5048
0	42	2.23376
1	42	3.67188
2	42	4.08479
3	42	2.70231
4	42	6.65441
5	42	5.30012
6	42	9.64179
7	42	5.05893
8	42	6.09595
9	42	14.1387
10	42	12.0317
11	42	20.0981
12	42	10.6124
13	42	3.67181
14	42	5.51604
15	42	9.37599
16	42	1.60052
17	42	8.30452
18	42	2.81751
19	42	-1.71978
20	42	1.6309
21	42	-2.2978
22	42	2.85758
23	42	5.35735
24	42	2.5993
25	42	0.472363
26	42	3.72079
27	42	-0.915665
28	42	3.74649
29	42	2.64163
30	42	1.88995
31	42	-0.609282
32	42	2.58646
33	42	6.99336
34	42	3.03874
35	42	2.16783
36	42	-3.59847
37	42	9.36504
38	42	8.49672
39	42	-0.65503
40	42	15.7419
41	42	11.3125
0	43	8.12246
1	43	-1.04422
2	43	1.30442
3	43	0.097012
4	43	7.32217
5	43	5.16622
6	43	7.42326
7	43	2.56917
8	43	13.5818
9	43	16.9961
10	43	21.5248
11	43	11.2148
12	43	7.09893
13	43	5.7008
14	43	5.21224
15	43	-1.61883
16	43	3.52053
17	43	0.766356
18	43	1.14554
19	43	8.63745
20	43	-1.13654
21	43	-1.38119
22	43	2.27969
23	43	5.04885
24	43	6.47895
25	43	0.743141
26	43	7.11439
27	43	-3.36591
28	43	-1.51095
29	43	3.52751
30	43	-4.1867
31	43	0.469536
32	43	-0.501209
33	43	3.36315
34	43	-2.78255
35	43	-1.02673
36	43	1.22158
37	43	-2.09309
38	43	0.483834
39	43	-8.2007
40	43	8.27431
41	43	8.03723
42	43	37.9764
0	44	4.0135
1	44	4.9658
2	44	3.77061
3	44	10.1459
4	44	4.18713
5	44	7.3892
6	44	6.94118
7	44	5.62254
8	44	8.93538
9	44	17.8846
10	44	29.556
11	44	17.7914
12	44	20.1887
13	44	5.39726
14	44	13.6538
15	44	7.63017
16	44	3.07558
17	44	-0.377632
18	44	2.4438
19	44	6.38117
20	44	5.7936
21	44	5.4713
22	44	1.9428
23	44	-0.0956191
24	44	-0.107666
25	44	0.934772
26	44	6.00465
27	44	-0.634813
28	44	-2.24276
29	44	-1.0257
30	44	-5.75953
31	44	-2.63696
32	44	-3.4788
33	44	-2.56873
34	44	3.73599
35	44	2.48889
36	44	-0.210278
37	44	-6.4731
38	44	0.839388
39	44	1.47063
40	44	-1.71867
41	44	-3.41301
42	44	-2.65193
43	44	67.2895
0	45	5.84631
1	45	5.7327
2	45	6.53107
3	45	3.23469
4	45	1.7148
5	45	6.07446
6	45	12.4798
7	45	5.74602
8	45	6.27476
9	45	14.1672
10	45	14.1438
11	45	4.63477
12	45	2.09001
13	45	4.92218
14	45	5.43128
15	45	3.5877
16	45	2.70396
17	45	0.320087
18	45	9.25427
19	45	-0.30672
20	45	-2.42258
21	45	2.14734
22	45	0.519475
23	45	0.840751
24	45	-4.00001
25	45	-3.77514
26	45	-5.82906
27	45	-1.00208
28	45	-2.39928
29	45	3.09407
30	45	0.198442
31	45	-6.86789
32	45	-5.2497
33	45	-0.927809
34	45	-0.496722
35	45	-3.19564
36	45	-8.13594
37	45	-0.923816
38	45	0.57294
39	45	-4.15033
40	45	2.59592
41	45	-1.51053
42	45	0.0987476
43	45	-4.62021
44	45	75.7596

## Sheet: Figure 3f
Figure 3f
PPARG in NC group				RNA-seq signal																	Interaction metaplots of promoter-centered regions													ΔRPS between tissues
Heatmap of intensity				GOM				MAD				RAD				ULB					GOM			MAD			RAD			ULB				ULB vs. GOM		ULB vs. MAD		ULB vs. RAD
Bin 1	Bin 2	Intensity		Chromosome	Start	End	Signal value	Chromosome	Start	End	Signal value	Chromosome	Start	End	Signal value	Chromosome	Start	End	Signal value		Bin 1	Bin 2	Intensity	Bin 1	Bin 2	Intensity	Bin 1	Bin 2	Intensity	Bin 1	Bin 2	Intensity		E_start	ΔRPS	E_start	ΔRPS	E_start	ΔRPS
0	1	7.96011		13	68121186	68121686	0.86	13	68121686	68122186	2.42	13	68120186	68120686	2.256	13	68120186	68120686	2.04		37	1	0.771802	37	3	0.286343	37	4	3.45206	37	1	3.40628		68150000	-10.2795	68160000	7.4728	68155000	-6.34802
0	2	-6.84447		13	68121686	68122186	5.04	13	68122186	68122686	1.58	13	68120686	68121186	0.828	13	68121186	68121686	0.244		37	3	0.767782	37	8	3.74062	37	6	1.11697	37	4	0.573189		68160000	8.00558	68165000	12.5744	68160000	2.15812
1	2	83.7463		13	68126186	68126686	0.8	13	68123186	68123686	1.6	13	68121186	68121686	5.404	13	68121686	68122186	1.5		37	5	1.501	37	9	3.32237	37	7	6.9361	37	6	0.527067		68165000	8.04904	68170000	-2.06829	68165000	2.80877
0	3	15.9316		13	68128186	68128686	3.36	13	68124686	68125186	1.6	13	68121686	68122186	6.244	13	68122186	68122686	1.356		37	6	0.480543	37	10	3.14869	37	8	9.27429	37	8	2.92627		68170000	0.0345201	68185000	-7.15284	68170000	-5.08119
1	3	8.59484		13	68128686	68129186	2.24	13	68125686	68126186	8.176	13	68122186	68122686	7.552	13	68122686	68123186	2.344		37	7	7.37824	37	11	10.5495	37	9	8.63704	37	9	10.7952		68175000	-4.03453	68220000	3.79623	68180000	-3.64124
2	3	67.2745		13	68129186	68129686	4.004	13	68126186	68126686	2.224	13	68123686	68124186	0.8	13	68123186	68123686	0.056		37	8	1.15706	37	12	7.88315	37	10	12.9143	37	10	15.7231		68185000	-8.92082	68225000	2.00148	68185000	-6.29258
0	4	3.74444		13	68129686	68130186	1.596	13	68128186	68128686	2.4	13	68125186	68125686	2.016	13	68124686	68125186	0.872		37	9	2.78958	37	13	5.69646	37	11	13.5624	37	11	8.48125		68215000	-8.4846	68245000	-5.47329	68200000	-10.1867
1	4	-13.074		13	68133186	68133686	3.088	13	68128686	68129186	0.572	13	68125686	68126186	3.456	13	68125186	68125686	1.4		37	10	7.67408	37	14	9.09224	37	12	6.90798	37	12	6.07281		68220000	3.9328	68340000	3.09092	68205000	-6.63513
2	4	-2.93929		13	68133686	68134186	0.384	13	68129186	68129686	0.9	13	68126186	68126686	1.628	13	68125686	68126186	0.928		37	11	8.44673	37	15	8.21982	37	13	9.26779	37	13	5.62655		68225000	11.6996	68365000	-0.634706	68210000	-9.42175
3	4	31.4746		13	68134186	68134686	0.528	13	68129686	68130186	0.516	13	68126686	68127186	0.744	13	68126186	68126686	0.8		37	12	10.1073	37	16	4.4085	37	14	8.23198	37	14	1.9394		68340000	11.7552	68370000	2.43419	68220000	-4.68667
0	5	-8.87101		13	68134686	68135186	1.716	13	68130186	68130686	3.312	13	68127186	68127686	0.856	13	68126686	68127186	0.8		37	13	0.812016	37	17	1.01162	37	15	10.6283	37	15	4.87493		68365000	6.12242	68375000	8.40419	68225000	0.686947
1	5	6.93638		13	68135186	68135686	0.972	13	68130686	68131186	0.3	13	68128186	68128686	0.672	13	68127186	68127686	0.072		37	14	10.8602	37	18	6.08865	37	16	5.11975	37	16	3.91265		68370000	4.60738	68395000	5.48397	68340000	13.2696
2	5	12.8143		13	68135686	68136186	2.912	13	68133186	68133686	1.4	13	68128686	68129186	0.128	13	68127686	68128186	0.8		37	15	2.76822	37	19	4.47497	37	17	13.6486	37	17	3.46194		68375000	4.99272	68400000	10.2156	68345000	-11.2385
3	5	8.81963		13	68136186	68136686	0.888	13	68133686	68134186	3.1	13	68129186	68129686	0.8	13	68128186	68128686	1.4		37	16	6.85526	37	20	6.77943	37	18	12.0447	37	18	5.40953		68395000	7.34027	68420000	-1.63066	68350000	-1.62175
4	5	0.958468		13	68136686	68137186	0.784	13	68134186	68134686	0.8	13	68130186	68130686	7.72	13	68128686	68129186	0.128		37	17	2.16102	37	21	4.13315	37	19	10.66	37	19	1.23823		68400000	5.62339	68425000	-0.294019	68360000	-5.84683
0	6	1.44739		13	68137186	68137686	0.228	13	68134686	68135186	6.716	13	68130686	68131186	0.38	13	68130186	68130686	0.344		37	18	6.80759	37	22	5.78436	37	20	5.94391	37	20	5.88164		68410000	-3.46419	68435000	-0.37553	68365000	-4.29296
1	6	-2.43216		13	68138186	68138686	0.072	13	68135186	68135686	1.284	13	68132186	68132686	3.396	13	68130686	68131186	2.056		37	19	3.89507	37	23	6.22573	37	21	12.6161	37	21	7.92939		68420000	6.47317	68440000	-1.57276	68370000	-2.14626
2	6	-8.96899		13	68138686	68139186	0.728	13	68136186	68136686	1.816	13	68132686	68133186	13.92	13	68131186	68131686	0.272		37	20	14.3662	37	24	6.10675	37	22	7.0989	37	22	7.78584		68435000	3.217	68450000	4.2834	68375000	-3.19939
3	6	-7.9176		13	68139186	68139686	0.488	13	68136686	68137186	1.184	13	68133186	68133686	3.384	13	68131686	68132186	2.244		37	21	3.99658	37	26	8.68148	37	23	3.43432	37	23	2.02259		68450000	6.27018	68455000	0.993477	68385000	-6.35759
4	6	1.80087		13	68139686	68140186	0.712	13	68137186	68137686	0.144	13	68133686	68134186	1.044	13	68132186	68132686	3.444		37	23	4.98637	47	37	5.63394	37	24	1.74014	37	26	3.20819		68455000	1.72081	68470000	7.33234	68395000	5.98135
5	6	-3.63217		13	68140186	68140686	2.832	13	68137686	68138186	1.456	13	68134186	68134686	1.028	13	68132686	68133186	0.712		37	26	3.76925	48	37	0.044029	37	25	4.05134	47	37	6.13082		68470000	9.26119	68475000	-0.274028	68400000	4.68185
0	7	6.24941		13	68140686	68141186	1.54	13	68139186	68139686	0.672	13	68134686	68135186	0.9	13	68133186	68133686	2.688		37	27	1.64445	49	37	5.90159	37	27	3.09111	48	37	4.81799		68475000	4.26674	68480000	-2.55442	68405000	-8.41174
1	7	-4.32361		13	68141186	68141686	0.028	13	68139686	68140186	1.772	13	68135186	68135686	0.604	13	68133686	68134186	2.64		46	37	3.86121	50	37	10.1047	46	37	8.72389	49	37	1.80165		68480000	-2.86078			68410000	-4.43132
2	7	-10.2679		13	68141686	68142186	0.8	13	68140186	68140686	0.156	13	68135686	68136186	5.824	13	68134186	68134686	1.6		47	37	0.330338	51	37	5.20457	47	37	7.75256	50	37	9.46998		68485000	-5.8834			68420000	2.29156
3	7	0.147704		13	68142686	68143186	2.172	13	68140686	68141186	0.8	13	68137686	68138186	0.816	13	68135186	68135686	2.316		48	37	1.97782	52	37	0.217396	48	37	6.83788	51	37	7.63876		68495000	-6.52979			68425000	-2.99787
4	7	-9.21759		13	68143186	68143686	3.516	13	68143186	68143686	1.416	13	68138186	68138686	0.584	13	68135686	68136186	2.956		50	37	3.34756	53	37	4.38113	49	37	7.64848	52	37	8.62159						68435000	2.74669
5	7	2.71308		13	68143686	68144186	3.312	13	68143686	68144186	0.984	13	68139186	68139686	7.208	13	68136186	68136686	0.228		51	37	3.03138	54	37	2.84301	50	37	13.7629	53	37	4.0741						68440000	-4.89971
6	7	17.1259		13	68146686	68147186	1.6	13	68146686	68147186	1.6	13	68139686	68140186	7.236	13	68137686	68138186	2.144		52	37	3.62887	55	37	1.40737	51	37	9.78502	54	37	2.21568						68450000	-0.417564
0	8	-4.69157		13	68147686	68148186	0.144	13	68147186	68147686	0.072	13	68140186	68140686	2.356	13	68138186	68138686	1.856		54	37	2.58293	56	37	2.86794	52	37	11.821	55	37	4.12112						68455000	-2.1984
1	8	-9.75144		13	68148186	68148686	1.456	13	68147686	68148186	2.216	13	68140686	68141186	0.8	13	68138686	68139186	2.4		55	37	5.08629	57	37	0.364041	53	37	6.25596	56	37	8.35192						68470000	-0.712033
2	8	-5.81809		13	68149186	68149686	3.06	13	68148186	68148686	3.428	13	68143186	68143686	0.504	13	68139186	68139686	0.772		56	37	1.01164	58	37	3.8992	54	37	8.57327	57	37	10.5797						68475000	-2.69182
3	8	-2.46867		13	68149686	68150186	0.94	13	68148686	68149186	1.828	13	68143686	68144186	8.56	13	68139686	68140186	1.6		57	37	4.95626	60	37	4.5883	55	37	2.62683	58	37	6.58266						68480000	-3.31757
4	8	-7.52507		13	68150686	68151186	0.444	13	68149186	68149686	0.456	13	68144186	68144686	5.028	13	68140186	68140686	0.028		58	37	2.34116	61	37	10.6063	56	37	2.37056	59	37	6.22866
5	8	-2.35832		13	68151186	68151686	0.5	13	68149686	68150186	6.032	13	68144686	68145186	9.752	13	68142686	68143186	0.8		59	37	9.69285	62	37	7.20657	57	37	5.8978	60	37	6.36972
6	8	-12.1141		13	68151686	68152186	1.256	13	68150186	68150686	5.768	13	68145186	68145686	1.8	13	68143186	68143686	1.86		60	37	1.16292	63	37	2.97143	58	37	14.9944	61	37	8.97562
7	8	69.5207		13	68153686	68154186	0.8	13	68150686	68151186	0.444	13	68145686	68146186	4.356	13	68143686	68144186	5.316		61	37	2.50245	64	37	7.84396	59	37	10.66	62	37	6.91255
0	9	-7.85917		13	68154186	68154686	7.304	13	68151186	68151686	3.628	13	68146186	68146686	0.8	13	68144186	68144686	1.596		62	37	6.43628	65	37	7.63762	60	37	4.63768	63	37	5.87295
1	9	-9.95999		13	68154686	68155186	0.196	13	68151686	68152186	0.728	13	68146686	68147186	0.072	13	68144686	68145186	0.028		63	37	1.79728	66	37	6.4143	61	37	6.68406	64	37	7.46843
2	9	-8.47593		13	68155686	68156186	2.672	13	68152686	68153186	1.544	13	68147186	68147686	13.092	13	68145186	68145686	2.116		64	37	4.25142	67	37	5.19589	62	37	9.91042	65	37	6.06486
3	9	-9.44896		13	68156186	68156686	0.528	13	68153186	68153686	0.056	13	68147686	68148186	6.036	13	68145686	68146186	1.084		66	37	1.29185	68	37	6.45599	63	37	1.99167	66	37	7.13667
4	9	-18.6106		13	68156686	68157186	0.544	13	68154186	68154686	3.772	13	68148186	68148686	1.464	13	68146686	68147186	0.072		67	37	3.20911	69	37	3.17378	64	37	4.72173	67	37	9.47929
5	9	-16.6589		13	68157186	68157686	1.056	13	68154686	68155186	0.128	13	68148686	68149186	12.136	13	68147186	68147686	1.144		68	37	5.72866	70	37	9.78081	65	37	10.9646	68	37	7.44947
6	9	-14.0069		13	68158186	68158686	0.816	13	68155186	68155686	1.6	13	68149186	68149686	2.832	13	68147686	68148186	1.984		69	37	6.85302	71	37	7.93736	66	37	2.56438	69	37	6.47287
7	9	-5.73721		13	68158686	68159186	1.584	13	68155686	68156186	4	13	68149686	68150186	4.44	13	68148186	68148686	0.444		70	37	7.7009	72	37	11.9942	67	37	9.89685	70	37	14.143
8	9	70.1668		13	68159686	68160186	2.4	13	68156686	68157186	0.716	13	68150186	68150686	1.528	13	68148686	68149186	1.828		71	37	6.00852	73	37	8.98477	68	37	9.64787	71	37	15.2697
0	10	-6.9192		13	68160186	68160686	0.844	13	68157186	68157686	3.028	13	68150686	68151186	2.4	13	68149186	68149686	1.372		72	37	7.45348	74	37	0.348591	69	37	7.08562	72	37	11.7202
1	10	-5.63376		13	68160686	68161186	0.756	13	68157686	68158186	5.056	13	68151186	68151686	1.116	13	68149686	68150186	0.356		73	37	9.29113	76	37	2.62054	70	37	13.0569	73	37	6.43035
2	10	-9.57462		13	68161686	68162186	0.444	13	68158186	68158686	0.544	13	68151686	68152186	6.656	13	68150186	68150686	1.372		74	37	11.1535	78	37	1.18649	71	37	15.9817	74	37	5.27006
3	10	-6.32929		13	68162186	68162686	0.356	13	68158686	68159186	3.66	13	68152186	68152686	4.984	13	68150686	68151186	1.828		75	37	2.26381				72	37	14.412	76	37	2.66953
4	10	-9.74988		13	68162686	68163186	0.344	13	68159186	68159686	3.268	13	68152686	68153186	9.444	13	68151186	68151686	1.288		76	37	9.19932				73	37	9.74792	77	37	1.03528
5	10	-5.07276		13	68163186	68163686	1.256	13	68159686	68160186	2.544	13	68153686	68154186	0.144	13	68151686	68152186	2.084		79	37	1.35211				74	37	5.74422	78	37	0.868934
6	10	3.18731		13	68163686	68164186	0.544	13	68160186	68160686	1.128	13	68154186	68154686	0.728	13	68152186	68152686	1.044								75	37	2.27783	80	37	0.345743
7	10	-8.53157		13	68164186	68164686	0.256	13	68160686	68161186	4.056	13	68154686	68155186	2.328	13	68152686	68153186	2.7								76	37	2.36177
8	10	-12.3894		13	68165186	68165686	4	13	68161186	68161686	5.6	13	68155186	68155686	0.8	13	68153186	68153686	1.556								77	37	0.53363
9	10	102.867		13	68165686	68166186	0.172	13	68161686	68162186	0.8	13	68155686	68156186	3.2	13	68153686	68154186	0.028								78	37	0.255376
0	11	-9.46112		13	68166186	68166686	3.828	13	68162186	68162686	1.716	13	68156686	68157186	0.272	13	68154186	68154686	0.672								79	37	1.6665
1	11	-8.79158		13	68166686	68167186	1.244	13	68162686	68163186	0.684	13	68157186	68157686	3.732	13	68154686	68155186	0.128								80	37	2.54498
2	11	-7.43256		13	68167186	68167686	0.356	13	68163686	68164186	0.144	13	68157686	68158186	1.096	13	68155686	68156186	0.772
3	11	-9.60726		13	68168186	68168686	6.26	13	68164186	68164686	3.056	13	68158186	68158686	3.2	13	68156186	68156686	0.828
4	11	-13.366		13	68168686	68169186	1.684	13	68165186	68165686	1.8	13	68158686	68159186	4.488	13	68156686	68157186	1.944
5	11	-7.0208		13	68169186	68169686	0.6	13	68165686	68166186	1.36	13	68159186	68159686	10.164	13	68157186	68157686	0.456
6	11	-7.38067		13	68169686	68170186	0.256	13	68166186	68166686	4.244	13	68159686	68160186	7.408	13	68157686	68158186	0.172
7	11	0.552656		13	68170186	68170686	0.788	13	68166686	68167186	4.268	13	68160186	68160686	2.96	13	68158186	68158686	0.528
8	11	-2.97195		13	68170686	68171186	3	13	68167186	68167686	2.444	13	68160686	68161186	4.18	13	68158686	68159186	1.288
9	11	-12.6019		13	68171186	68171686	1.212	13	68167686	68168186	4.544	13	68161686	68162186	1.46	13	68159186	68159686	2.484
10	11	-10.8648		13	68172186	68172686	0.216	13	68168186	68168686	4.588	13	68162186	68162686	1.54	13	68159686	68160186	3.8
0	12	-11.1671		13	68172686	68173186	0.684	13	68168686	68169186	3.752	13	68162686	68163186	3.348	13	68160186	68160686	2.216
1	12	-5.73951		13	68173186	68173686	0.1	13	68169686	68170186	0.8	13	68163186	68163686	3.052	13	68160686	68161186	1.184
2	12	-7.68707		13	68174186	68174686	0.288	13	68170186	68170686	3.8	13	68163686	68164186	1.992	13	68161186	68161686	1.472
3	12	-2.41808		13	68174686	68175186	1.512	13	68170686	68171186	3.904	13	68164186	68164686	4.308	13	68161686	68162186	3.144
4	12	-16.1864		13	68176686	68177186	0.816	13	68171186	68171686	1.896	13	68164686	68165186	1.088	13	68162186	68162686	2.1
5	12	-5.68625		13	68177186	68177686	0.984	13	68171686	68172186	0.144	13	68165186	68165686	13.188	13	68162686	68163186	3.812
6	12	-10.3057		13	68179686	68180186	1.216	13	68172186	68172686	4.032	13	68165686	68166186	4.184	13	68163686	68164186	0.744
7	12	-0.34241		13	68180186	68180686	36.412	13	68172686	68173186	1.824	13	68166186	68166686	5.316	13	68164186	68164686	2.456
8	12	-12.7799		13	68180686	68181186	18.208	13	68173186	68173686	0.7	13	68166686	68167186	3.512	13	68165186	68165686	3.116
9	12	-3.67004		13	68181186	68181686	22.956	13	68174186	68174686	1.792	13	68167186	68167686	1.656	13	68165686	68166186	1.684
10	12	-3.91678		13	68181686	68182186	32.068	13	68174686	68175186	3.808	13	68167686	68168186	2.328	13	68166186	68166686	0.444
11	12	39.9948		13	68182186	68182686	42.212	13	68175686	68176186	4	13	68168186	68168686	8.436	13	68166686	68167186	1.828
0	13	-7.90226		13	68182686	68183186	48.072	13	68176686	68177186	0.504	13	68168686	68169186	9.836	13	68167186	68167686	0.2
1	13	-3.18867		13	68183186	68183686	24.8	13	68177186	68177686	3.996	13	68169186	68169686	4.06	13	68167686	68168186	1.972
2	13	-10.0753		13	68183686	68184186	20.28	13	68178186	68178686	2.4	13	68169686	68170186	10.572	13	68168186	68168686	2.344
3	13	-5.40042		13	68184186	68184686	23.452	13	68178686	68179186	0.172	13	68170186	68170686	6.424	13	68168686	68169186	2.712
4	13	-1.76392		13	68184686	68185186	8.796	13	68179186	68179686	0.7	13	68170686	68171186	3.36	13	68169186	68169686	1.344
5	13	-7.52921		13	68185186	68185686	12.328	13	68179686	68180186	20.728	13	68171186	68171686	1.44	13	68169686	68170186	4.288
6	13	-7.72641		13	68186186	68186686	0.544	13	68180186	68180686	50.908	13	68171686	68172186	0.8	13	68170186	68170686	3.868
7	13	-5.2116		13	68186686	68187186	5.876	13	68180686	68181186	30.148	13	68172186	68172686	0.672	13	68170686	68171186	0.788
8	13	-1.94171		13	68187186	68187686	5.768	13	68181186	68181686	55.592	13	68172686	68173186	0.128	13	68171186	68171686	0.884
9	13	3.74806		13	68187686	68188186	0.512	13	68181686	68182186	47.704	13	68173186	68173686	2.02	13	68171686	68172186	0.528
10	13	-8.3482		13	68188186	68188686	9.8	13	68182186	68182686	59.184	13	68173686	68174186	6.652	13	68172186	68172686	2.272
11	13	24.6313		13	68188686	68189186	11.2	13	68182686	68183186	61.164	13	68174186	68174686	0.516	13	68172686	68173186	1.128
12	13	57.5579		13	68189186	68189686	2.4	13	68183186	68183686	30.516	13	68174686	68175186	3.012	13	68173186	68173686	1.116
0	14	-9.88055		13	68190686	68191186	14.972	13	68183686	68184186	41.816	13	68175186	68175686	3.948	13	68173686	68174186	3.028
1	14	-7.76956		13	68191186	68191686	0.028	13	68184186	68184686	50.86	13	68175686	68176186	2.224	13	68174186	68174686	0.744
2	14	-7.28358		13	68192686	68193186	0.072	13	68184686	68185186	21.58	13	68176186	68176686	1.428	13	68174686	68175186	2.884
3	14	-8.35224		13	68193186	68193686	2.072	13	68185186	68185686	24.728	13	68176686	68177186	0.288	13	68175186	68175686	2.372
4	14	-4.68826		13	68193686	68194186	3.616	13	68186186	68186686	0.344	13	68177186	68177686	2.612	13	68175686	68176186	0.256
5	14	-3.23808		13	68194186	68194686	3.34	13	68186686	68187186	1.1	13	68177686	68178186	1.416	13	68176686	68177186	2.116
6	14	-8.76769		13	68196186	68196686	0.544	13	68187186	68187686	0.3	13	68178186	68178686	0.984	13	68177186	68177686	0.484
7	14	-3.30634		13	68196686	68197186	0.256	13	68187686	68188186	3.856	13	68178686	68179186	0.8	13	68178186	68178686	0.972
8	14	-7.31986		13	68198186	68198686	0.3	13	68188186	68188686	17.1	13	68179186	68179686	0.888	13	68178686	68179186	2.9
9	14	0.660008		13	68198686	68199186	0.9	13	68188686	68189186	19.172	13	68179686	68180186	52.384	13	68179186	68179686	1.144
10	14	-0.517434		13	68200186	68200686	1.5	13	68189186	68189686	0.128	13	68180186	68180686	133.98	13	68179686	68180186	35.452
11	14	14.1989		13	68203186	68203686	0.072	13	68190186	68190686	1.6	13	68180686	68181186	100.736	13	68180186	68180686	93.016
12	14	15.2096		13	68203686	68204186	0.728	13	68190686	68191186	24.444	13	68181186	68181686	166.12	13	68180686	68181186	42.588
13	14	45.1597		13	68205186	68205686	0.472	13	68191186	68191686	0.556	13	68181686	68182186	130.224	13	68181186	68181686	123.836
0	15	-1.77186		13	68205686	68206186	0.328	13	68193186	68193686	1.2	13	68182186	68182686	120.768	13	68181686	68182186	110.68
1	15	-4.40156		13	68208186	68208686	0.216	13	68193686	68194186	3.5	13	68182686	68183186	212.388	13	68182186	68182686	91.728
2	15	-8.60766		13	68208686	68209186	0.684	13	68194186	68194686	0.372	13	68183186	68183686	103.62	13	68182686	68183186	97.304
3	15	-4.70962		13	68209186	68209686	0.8	13	68194686	68195186	0.428	13	68183686	68184186	99.972	13	68183186	68183686	87.568
4	15	-9.4595		13	68211186	68211686	4	13	68195686	68196186	3.172	13	68184186	68184686	134.076	13	68183686	68184186	53.252
5	15	-4.33491		13	68211686	68212186	2.86	13	68196186	68196686	0.972	13	68184686	68185186	64.46	13	68184186	68184686	59.912
6	15	-3.93101		13	68212186	68212686	1.684	13	68196686	68197186	0.556	13	68185186	68185686	76.744	13	68184686	68185186	27.696
7	15	-4.98543		13	68212686	68213186	1.056	13	68198186	68198686	2.6	13	68185686	68186186	8.084	13	68185186	68185686	28.768
8	15	-0.380603		13	68213186	68213686	2.888	13	68198686	68199186	6.6	13	68186186	68186686	1.344	13	68185686	68186186	1.828
9	15	2.87775		13	68213686	68214186	0.984	13	68199686	68200186	3.088	13	68186686	68187186	3.9	13	68186186	68186686	3.144
10	15	15.4429		13	68214186	68214686	1.416	13	68200186	68200686	12.312	13	68187186	68187686	2.872	13	68186686	68187186	2.384
11	15	-3.93671		13	68214686	68215186	2.512	13	68200686	68201186	1.6	13	68187686	68188186	7.804	13	68187186	68187686	3.4
12	15	4.72479		13	68215186	68215686	1.376	13	68201186	68201686	5.404	13	68188186	68188686	51.736	13	68187686	68188186	0.2
13	15	7.98368		13	68215686	68216186	5.096	13	68201686	68202186	0.996	13	68188686	68189186	54.132	13	68188186	68188686	21.428
14	15	21.0418		13	68216186	68216686	1.4	13	68202186	68202686	1.032	13	68189186	68189686	4.768	13	68188686	68189186	21.844
0	16	0.358402		13	68216686	68217186	6.528	13	68202686	68203186	4.568	13	68190686	68191186	66.5	13	68189186	68189686	0.256
1	16	-5.0402		13	68218186	68218686	0.072	13	68204186	68204686	1.544	13	68191186	68191686	0.172	13	68189686	68190186	1.6
2	16	-9.68152		13	68218686	68219186	0.728	13	68204686	68205186	0.056	13	68191686	68192186	0.628	13	68190186	68190686	0.716
3	16	-0.414735		13	68219686	68220186	0.7	13	68205186	68205686	1.788	13	68193186	68193686	5.1	13	68190686	68191186	38.356
4	16	-2.98061		13	68302655	68303155	23.64	13	68205686	68206186	1.412	13	68193686	68194186	2.944	13	68191186	68191686	0.028
5	16	-3.86993		13	68303155	68303655	18.8	13	68206186	68206686	1.888	13	68194186	68194686	0.156	13	68191686	68192186	0.072
6	16	-8.07278		13	68303655	68304155	12.37	13	68206686	68207186	0.512	13	68196186	68196686	1.144	13	68192186	68192686	2.328
7	16	3.93886		13	68304155	68304655	8.52	13	68207686	68208186	0.772	13	68196686	68197186	0.456	13	68192686	68193186	0.144
8	16	-3.8828		13	68304655	68305155	14.1	13	68208186	68208686	0.028	13	68197186	68197686	3.432	13	68193186	68193686	1.728
9	16	11.7948		13	68305155	68305655	10.73	13	68209686	68210186	0.272	13	68197686	68198186	0.768	13	68193686	68194186	1.4
10	16	11.369		13	68305655	68306155	10.7	13	68210186	68210686	0.428	13	68198186	68198686	0.8	13	68194186	68194686	0.272
11	16	2.92268		13	68306155	68306655	18.98	13	68210686	68211186	0.672	13	68198686	68199186	2.4	13	68194686	68195186	0.656
12	16	5.33427		13	68306655	68307155	9.49	13	68211186	68211686	1.728	13	68199686	68200186	0.816	13	68195186	68195686	1.244
13	16	13.2709		13	68307155	68307655	6.51	13	68213186	68213686	8.68	13	68200186	68200686	6.484	13	68195686	68196186	0.356
14	16	14.3103		13	68307655	68308155	19.14	13	68213686	68214186	9.736	13	68201186	68201686	0.816	13	68197686	68198186	0.344
15	16	90.2188		13	68308155	68308655	27.05	13	68214186	68214686	6.8	13	68201686	68202186	0.584	13	68198186	68198686	1.356
0	17	-5.16237		13	68308655	68309155	35.41	13	68214686	68215186	7.144	13	68203686	68204186	4.704	13	68198686	68199186	0.3
1	17	0.165754		13	68309155	68309655	11.55	13	68215186	68215686	8.628	13	68204186	68204686	0.896	13	68200186	68200686	0.2
2	17	-5.23406		13	68309655	68310155	20.09	13	68215686	68216186	5.972	13	68204686	68205186	2.336	13	68200686	68201186	0.572
3	17	-4.78942		13	68310155	68310655	17.54	13	68216186	68216686	1.44	13	68205186	68205686	8.064	13	68201186	68201686	0.228
4	17	0.294584		13	68310655	68311155	10.78	13	68216686	68217186	4.36	13	68206186	68206686	0.688	13	68202186	68202686	0.172
5	17	-5.86559		13	68311155	68311655	5.78	13	68217186	68217686	5.404	13	68206686	68207186	2.512	13	68202686	68203186	0.628
6	17	-5.364		13	68311655	68312155	14.31	13	68217686	68218186	2.536	13	68207686	68208186	0.072	13	68203186	68203686	0.8
7	17	5.45452		13	68312155	68312655	2.4	13	68218186	68218686	0.504	13	68208186	68208686	0.8	13	68204186	68204686	0.8
8	17	4.80529		13	68313155	68313655	32.52	13	68218686	68219186	8.328	13	68208686	68209186	0.228	13	68204686	68205186	1.6
9	17	8.75589		13	68313655	68314155	17.89	13	68219186	68219686	1.568	13	68209186	68209686	0.344	13	68205186	68205686	0.6
10	17	4.78713		13	68314155	68314655	22.2	13	68220186	68220686	1.104	13	68209686	68210186	1.056	13	68206186	68206686	0.444
11	17	11.9891		13	68314655	68315155	5.56	13	68220686	68221186	5.468	13	68210686	68211186	0.816	13	68206686	68207186	0.356
12	17	0.727085		13	68315155	68315655	15.42	13	68221186	68221686	3.3	13	68211186	68211686	1.584	13	68207186	68207686	1.316
13	17	-0.0703533		13	68315655	68316155	15.09	13	68302655	68303155	60.3	13	68211686	68212186	4.8	13	68207686	68208186	1.084
14	17	6.85181		13	68316155	68316655	17.87	13	68303155	68303655	11.71	13	68212186	68212686	1.032	13	68208186	68208686	0.772
15	17	2.51867		13	68316655	68317155	6.7	13	68303655	68304155	21.79	13	68212686	68213186	1.212	13	68208686	68209186	0.3
16	17	-1.30954		13	68317155	68317655	14.95	13	68304155	68304655	12.88	13	68213186	68213686	2.816	13	68209186	68209686	0.6
0	18	-0.398976		13	68317655	68318155	3.31	13	68304655	68305155	24.88	13	68213686	68214186	7.888	13	68209686	68210186	0.728
1	18	-3.53624		13	68318155	68318655	17.7	13	68305155	68305655	27.65	13	68214186	68214686	3.052	13	68210686	68211186	1.6
2	18	-2.33107		13	68318655	68319155	10.26	13	68305655	68306155	28.32	13	68214686	68215186	2.032	13	68211186	68211686	1.244
3	18	-6.54481		13	68319155	68319655	15.76	13	68306155	68306655	34.54	13	68215186	68215686	10.528	13	68211686	68212186	2.756
4	18	-7.21872		13	68319655	68320155	7.28	13	68306655	68307155	23.35	13	68215686	68216186	3.948	13	68212186	68212686	2.488
5	18	-2.596		13	68320155	68320655	2.11	13	68307155	68307655	31.58	13	68216186	68216686	6.636	13	68212686	68213186	1.584
6	18	0.143513		13	68320655	68321155	16.58	13	68307655	68308155	39.57	13	68216686	68217186	5.276	13	68213186	68213686	0.828
7	18	-1.82532		13	68321155	68321655	17.4	13	68308155	68308655	20.02	13	68217186	68217686	8.532	13	68213686	68214186	4.944
8	18	-1.61211		13	68321655	68322155	17.67	13	68308655	68309155	25.21	13	68217686	68218186	2.408	13	68214186	68214686	2.072
9	18	2.72215		13	68322155	68322655	10.11	13	68309155	68309655	16.66	13	68218186	68218686	3.44	13	68214686	68215186	1.628
10	18	10.2315		13	68322655	68323155	3.53	13	68309655	68310155	20.74	13	68218686	68219186	2.348	13	68215186	68215686	8.328
11	18	-1.62949		13	68323155	68323655	14.55	13	68310155	68310655	19.4	13	68219186	68219686	4.852	13	68215686	68216186	0.672
12	18	1.7859		13	68323655	68324155	8.9	13	68310655	68311155	18.27	13	68220186	68220686	0.1	13	68216186	68216686	3
13	18	-1.84094		13	68324155	68324655	10.03	13	68311155	68311655	24.85	13	68220686	68221186	1.744	13	68216686	68217186	2.8
14	18	-5.847		13	68324655	68325155	8.49	13	68311655	68312155	15.9	13	68221186	68221686	1.456	13	68217186	68217686	0.428
15	18	-1.65098		13	68325155	68325655	8.3	13	68312155	68312655	3.84	13	68302655	68303155	98.37	13	68217686	68218186	0.328
16	18	-6.08089		13	68325655	68326155	5.57	13	68312655	68313155	2.03	13	68303155	68303655	30.19	13	68218186	68218686	3.544
17	18	59.1979		13	68326155	68326655	14.62	13	68313155	68313655	24.89	13	68303655	68304155	16.91	13	68218686	68219186	0.256
0	19	-8.29887		13	68326655	68327155	18.6	13	68313655	68314155	18.96	13	68304155	68304655	18.77	13	68219686	68220186	0.772
1	19	-6.09706		13	68327155	68327655	22.46	13	68314155	68314655	41.56	13	68304655	68305155	42.44	13	68220186	68220686	0.2
2	19	-5.47549		13	68327655	68328155	12.46	13	68314655	68315155	11.14	13	68305155	68305655	48.17	13	68220686	68221186	0.328
3	19	-5.60142		13	68328155	68328655	24.54	13	68315155	68315655	34.03	13	68305655	68306155	49.4	13	68302655	68303155	113.87
4	19	-3.90335		13	68328655	68329155	20.28	13	68315655	68316155	24.05	13	68306155	68306655	57.84	13	68303155	68303655	44.38
5	19	-3.23636		13	68329155	68329655	1.39	13	68316155	68316655	25.58	13	68306655	68307155	47.84	13	68303655	68304155	35.61
6	19	0.959108		13	68329655	68330155	16.52	13	68316655	68317155	17.95	13	68307155	68307655	55.64	13	68304155	68304655	32.06
7	19	-0.270398		13	68330155	68330655	21.48	13	68317155	68317655	16.24	13	68307655	68308155	75.26	13	68304655	68305155	65.14
8	19	-5.07928		13	68330655	68331155	14.97	13	68317655	68318155	6.17	13	68308155	68308655	73.14	13	68305155	68305655	50.58
9	19	-2.90841		13	68331155	68331655	8.67	13	68318155	68318655	22.28	13	68308655	68309155	67.91	13	68305655	68306155	50.22
10	19	5.44394		13	68331655	68332155	19.14	13	68318655	68319155	34.89	13	68309155	68309655	24.82	13	68306155	68306655	72.43
11	19	1.31936		13	68332155	68332655	7.5	13	68319155	68319655	37.42	13	68309655	68310155	51.17	13	68306655	68307155	43.42
12	19	-2.34418		13	68332655	68333155	9.66	13	68319655	68320155	14	13	68310155	68310655	54.11	13	68307155	68307655	59.57
13	19	-4.99161		13	68333155	68333655	10.66	13	68320155	68320655	13.13	13	68310655	68311155	38.2	13	68307655	68308155	72
14	19	2.19421		13	68333655	68334155	5.47	13	68320655	68321155	20.56	13	68311155	68311655	24.56	13	68308155	68308655	52.97
15	19	-4.52034		13	68334155	68334655	14.21	13	68321155	68321655	23.61	13	68311655	68312155	30.71	13	68308655	68309155	46.64
16	19	-13.921		13	68334655	68335155	12.55	13	68321655	68322155	34.81	13	68312155	68312655	8.95	13	68309155	68309655	34.71
17	19	-11.3764		13	68335155	68335655	7.37	13	68322155	68322655	27.78	13	68312655	68313155	15.06	13	68309655	68310155	67.01
18	19	50.3587		13	68335655	68336155	15.98	13	68322655	68323155	16.36	13	68313155	68313655	28.61	13	68310155	68310655	73.24
0	20	1.72163		13	68336155	68336655	7.86	13	68323155	68323655	13.15	13	68313655	68314155	12.18	13	68310655	68311155	81.72
1	20	-3.44216		13	68336655	68337155	11.13	13	68323655	68324155	16.44	13	68314155	68314655	58.12	13	68311155	68311655	46.03
2	20	-5.98615		13	68337155	68337655	19.12	13	68324155	68324655	13.95	13	68314655	68315155	30.67	13	68311655	68312155	48.5
3	20	-4.77332		13	68337655	68338155	17.4	13	68324655	68325155	23.08	13	68315155	68315655	57.24	13	68312155	68312655	10.93
4	20	1.97853		13	68338155	68338655	16.79	13	68325155	68325655	17.45	13	68315655	68316155	47.96	13	68312655	68313155	6.01
5	20	-2.15771		13	68338655	68339155	14.11	13	68325655	68326155	6.16	13	68316155	68316655	24.1	13	68313155	68313655	53.02
6	20	-1.23478		13	68339155	68339655	6.52	13	68326155	68326655	30	13	68316655	68317155	19.24	13	68313655	68314155	30.16
7	20	-3.51218		13	68339655	68340155	16.05	13	68326655	68327155	36.24	13	68317155	68317655	24.85	13	68314155	68314655	67.77
8	20	2.31844		13	68340155	68340655	4.24	13	68327155	68327655	55.7	13	68317655	68318155	15.24	13	68314655	68315155	27.04
9	20	4.08546		13	68340655	68341155	8.81	13	68327655	68328155	34.55	13	68318155	68318655	61.95	13	68315155	68315655	67.3
10	20	-2.41383		13	68341155	68341655	11.05	13	68328155	68328655	28.45	13	68318655	68319155	52.48	13	68315655	68316155	46.26
11	20	-1.87467		13	68341655	68342155	10.61	13	68328655	68329155	35.7	13	68319155	68319655	24.39	13	68316155	68316655	66.36
12	20	4.27263		13	68342155	68342655	14.6	13	68329155	68329655	12.83	13	68319655	68320155	36.9	13	68316655	68317155	29.83
13	20	0.233234		13	68342655	68343155	17.42	13	68329655	68330155	18.69	13	68320155	68320655	24.96	13	68317155	68317655	35.65
14	20	-4.54424		13	68343155	68343655	8.04	13	68330155	68330655	29.2	13	68320655	68321155	56.38	13	68317655	68318155	18.21
15	20	7.03068		13	68343655	68344155	10.24	13	68330655	68331155	21.49	13	68321155	68321655	68.01	13	68318155	68318655	49.51
16	20	-0.804997		13	68344155	68344655	15.66	13	68331155	68331655	19.45	13	68321655	68322155	59.11	13	68318655	68319155	63.03
17	20	-2.05459		13	68344655	68345155	26.49	13	68331655	68332155	20.48	13	68322155	68322655	47.62	13	68319155	68319655	55.96
18	20	11.2853		13	68345155	68345655	8.9	13	68332155	68332655	16.19	13	68322655	68323155	22.66	13	68319655	68320155	41.86
19	20	94.9726		13	68345655	68346155	8.52	13	68332655	68333155	36.26	13	68323155	68323655	22.79	13	68320155	68320655	29.26
0	21	1.01913		13	68346155	68346655	18.42	13	68333155	68333655	13.71	13	68323655	68324155	12.12	13	68320655	68321155	67.35
1	21	-0.612175		13	68346655	68347155	11.95	13	68333655	68334155	20.91	13	68324155	68324655	34.59	13	68321155	68321655	65.97
2	21	-2.63383		13	68347155	68347655	34.5	13	68334155	68334655	28.68	13	68324655	68325155	34.38	13	68321655	68322155	62
3	21	-2.61573		13	68347655	68348155	7.52	13	68334655	68335155	19.44	13	68325155	68325655	34.13	13	68322155	68322655	47.8
4	21	-5.49232		13	68348155	68348655	9.11	13	68335155	68335655	27.14	13	68325655	68326155	40.25	13	68322655	68323155	41.46
5	21	-5.05822		13	68348655	68349155	3.01	13	68335655	68336155	36.41	13	68326155	68326655	46.91	13	68323155	68323655	47.49
6	21	-0.307528		13	68349155	68349655	4.75	13	68336155	68336655	20.32	13	68326655	68327155	77.24	13	68323655	68324155	34.89
7	21	1.43166		13	68349655	68350155	10.21	13	68336655	68337155	40.52	13	68327155	68327655	57.38	13	68324155	68324655	28.48
8	21	2.7943		13	68350155	68350655	3.57	13	68337155	68337655	31.4	13	68327655	68328155	51.43	13	68324655	68325155	33.07
9	21	5.45359		13	68350655	68351155	6.05	13	68337655	68338155	56.92	13	68328155	68328655	68.82	13	68325155	68325655	33.54
10	21	4.83056		13	68351155	68351655	11.7	13	68338155	68338655	33.38	13	68328655	68329155	69.94	13	68325655	68326155	29.39
11	21	2.26246		13	68351655	68352155	14.61	13	68338655	68339155	22.8	13	68329155	68329655	24.08	13	68326155	68326655	54.43
12	21	-5.43817		13	68352155	68352655	4.47	13	68339155	68339655	4.54	13	68329655	68330155	38.52	13	68326655	68327155	93.82
13	21	-6.38229		13	68352655	68353155	9.76	13	68339655	68340155	13.37	13	68330155	68330655	69.68	13	68327155	68327655	119.01
14	21	1.51216		13	68353155	68353655	15.81	13	68340155	68340655	32.72	13	68330655	68331155	32.42	13	68327655	68328155	70.88
15	21	-1.67519		13	68353655	68354155	5.84	13	68340655	68341155	22.37	13	68331155	68331655	22.33	13	68328155	68328655	88.11
16	21	0.241278		13	68354155	68354655	7.55	13	68341155	68341655	20.36	13	68331655	68332155	47.43	13	68328655	68329155	87.6
17	21	6.79335		13	68354655	68355155	7.86	13	68341655	68342155	30.58	13	68332155	68332655	23.88	13	68329155	68329655	23.69
18	21	7.66679		13	68355155	68355655	5.63	13	68342155	68342655	17.44	13	68332655	68333155	34.99	13	68329655	68330155	32.29
19	21	2.9929		13	68355655	68356155	9.7	13	68342655	68343155	17.83	13	68333155	68333655	33.4	13	68330155	68330655	75.94
20	21	68.1174		13	68356155	68356655	3.04	13	68343155	68343655	13.32	13	68333655	68334155	43.64	13	68330655	68331155	48.03
0	22	-5.28815		13	68356655	68357155	0.7	13	68343655	68344155	15.76	13	68334155	68334655	50.23	13	68331155	68331655	40.74
1	22	-0.392873		13	68357155	68357655	3.11	13	68344155	68344655	20.82	13	68334655	68335155	37.27	13	68331655	68332155	53.82
2	22	-3.28577		13	68357655	68358155	7.81	13	68344655	68345155	37.82	13	68335155	68335655	34.23	13	68332155	68332655	33.54
3	22	-3.86125		13	68358155	68358655	2.12	13	68345155	68345655	17.33	13	68335655	68336155	34.82	13	68332655	68333155	41.3
4	22	-6.48277		13	68358655	68359155	9.11	13	68345655	68346155	11.44	13	68336155	68336655	66.12	13	68333155	68333655	34.83
5	22	-3.75198		13	68359155	68359655	13.94	13	68346155	68346655	35.24	13	68336655	68337155	59.67	13	68333655	68334155	49.92
6	22	1.96269		13	68359655	68360155	9.54	13	68346655	68347155	26.16	13	68337155	68337655	40.69	13	68334155	68334655	67.21
7	22	-0.936883		13	68360155	68360655	16	13	68347155	68347655	29.66	13	68337655	68338155	93.01	13	68334655	68335155	54.32
8	22	0.00492705		13	68360655	68361155	14.89	13	68347655	68348155	19.69	13	68338155	68338655	67.72	13	68335155	68335655	45.94
9	22	-0.932818		13	68361155	68361655	13.05	13	68348155	68348655	20.87	13	68338655	68339155	47.8	13	68335655	68336155	29.86
10	22	-3.77072		13	68361655	68362155	2.59	13	68348655	68349155	10.79	13	68339155	68339655	21.26	13	68336155	68336655	60.91
11	22	-1.38023		13	68362155	68362655	8.61	13	68349155	68349655	15.55	13	68339655	68340155	33.38	13	68336655	68337155	66.97
12	22	-3.61201		13	68362655	68363155	6.65	13	68349655	68350155	26	13	68340155	68340655	42.3	13	68337155	68337655	48.78
13	22	-3.70902		13	68363155	68363655	5.91	13	68350155	68350655	11.13	13	68340655	68341155	49.56	13	68337655	68338155	102.84
14	22	-0.60969		13	68363655	68364155	36.06	13	68350655	68351155	10.63	13	68341155	68341655	42.5	13	68338155	68338655	99.61
15	22	-5.64269		13	68364155	68364655	9.53	13	68351155	68351655	34.52	13	68341655	68342155	57.29	13	68338655	68339155	87.44
16	22	5.7905		13	68364655	68365155	4.63	13	68351655	68352155	29.64	13	68342155	68342655	33.94	13	68339155	68339655	14.49
17	22	1.11888		13	68365155	68365655	13.27	13	68352155	68352655	20.6	13	68342655	68343155	36.67	13	68339655	68340155	33.01
18	22	1.85513		13	68365655	68366155	6.13	13	68352655	68353155	15.7	13	68343155	68343655	74.89	13	68340155	68340655	43.62
19	22	5.77989		13	68366155	68366655	10.11	13	68353155	68353655	22.52	13	68343655	68344155	53.99	13	68340655	68341155	57.81
20	22	22.3661		13	68366655	68367155	26.99	13	68353655	68354155	18.63	13	68344155	68344655	51.79	13	68341155	68341655	36.73
21	22	72.8258		13	68367155	68367655	17.49	13	68354155	68354655	23.08	13	68344655	68345155	119.88	13	68341655	68342155	62.96
0	23	-1.35004		13	68367655	68368155	16.01	13	68354655	68355155	26.86	13	68345155	68345655	39.1	13	68342155	68342655	55.09
1	23	3.22139		13	68368155	68368655	13.7	13	68355155	68355655	11.37	13	68345655	68346155	35.29	13	68342655	68343155	71.58
2	23	-5.14636		13	68368655	68369155	14.11	13	68355655	68356155	12.45	13	68346155	68346655	43.66	13	68343155	68343655	64.84
3	23	-2.4827		13	68369155	68369655	12.93	13	68356155	68356655	28.89	13	68346655	68347155	51.28	13	68343655	68344155	37.48
4	23	-7.022		13	68369655	68370155	25.77	13	68356655	68357155	7.76	13	68347155	68347655	57.94	13	68344155	68344655	44.47
5	23	-0.0695566		13	68370155	68370655	8.71	13	68357155	68357655	12.43	13	68347655	68348155	30.65	13	68344655	68345155	81.16
6	23	-4.29575		13	68370655	68371155	10.49	13	68357655	68358155	6.75	13	68348155	68348655	37.29	13	68345155	68345655	52.17
7	23	-1.40447		13	68371155	68371655	7.05	13	68358155	68358655	9.95	13	68348655	68349155	17.76	13	68345655	68346155	33.48
8	23	-0.397862		13	68371655	68372155	3.69	13	68358655	68359155	11.66	13	68349155	68349655	37.83	13	68346155	68346655	40.51
9	23	-0.328524		13	68372155	68372655	15.08	13	68359155	68359655	11.47	13	68349655	68350155	52.37	13	68346655	68347155	42.22
10	23	-1.31868		13	68372655	68373155	6.45	13	68359655	68360155	13.45	13	68350155	68350655	25.06	13	68347155	68347655	80.69
11	23	0.94444		13	68373155	68373655	7.95	13	68360155	68360655	20.82	13	68350655	68351155	23.45	13	68347655	68348155	43.22
12	23	-4.56024		13	68373655	68374155	4.82	13	68360655	68361155	18.46	13	68351155	68351655	55.89	13	68348155	68348655	48.98
13	23	-7.69254		13	68374155	68374655	16.95	13	68361155	68361655	14.39	13	68351655	68352155	41.68	13	68348655	68349155	39.97
14	23	-5.18507		13	68374655	68375155	8.85	13	68361655	68362155	20.95	13	68352155	68352655	30.18	13	68349155	68349655	38.44
15	23	-3.51617		13	68375155	68375655	5.21	13	68362155	68362655	6.87	13	68352655	68353155	34.83	13	68349655	68350155	45.82
16	23	1.05412		13	68375655	68376155	6.82	13	68362655	68363155	18.3	13	68353155	68353655	20.11	13	68350155	68350655	25.19
17	23	-3.65983		13	68376155	68376655	3.38	13	68363155	68363655	18.02	13	68353655	68354155	55.13	13	68350655	68351155	21.78
18	23	1.94525		13	68376655	68377155	11.69	13	68363655	68364155	55.7	13	68354155	68354655	34.65	13	68351155	68351655	59.25
19	23	2.85902		13	68377155	68377655	5.88	13	68364155	68364655	27.19	13	68354655	68355155	14.47	13	68351655	68352155	45.04
20	23	8.17511		13	68377655	68378155	9.29	13	68364655	68365155	15.29	13	68355155	68355655	32.11	13	68352155	68352655	26.92
21	23	7.55869		13	68378155	68378655	8.83	13	68365155	68365655	16.24	13	68355655	68356155	23.91	13	68352655	68353155	30.59
22	23	72.1329		13	68378655	68379155	7.23	13	68365655	68366155	24.7	13	68356155	68356655	33.7	13	68353155	68353655	37.61
0	24	-0.441889		13	68379155	68379655	11.91	13	68366155	68366655	23.6	13	68356655	68357155	6.91	13	68353655	68354155	35.88
1	24	-3.13719		13	68379655	68380155	8.49	13	68366655	68367155	28.86	13	68357155	68357655	29.35	13	68354155	68354655	30.52
2	24	-3.2569		13	68380155	68380655	5.68	13	68367155	68367655	16.73	13	68357655	68358155	19.39	13	68354655	68355155	41.08
3	24	1.50398		13	68380655	68381155	12.82	13	68367655	68368155	23.62	13	68358155	68358655	10.28	13	68355155	68355655	35.96
4	24	-2.93356		13	68381155	68381655	7.19	13	68368155	68368655	27.16	13	68358655	68359155	34.96	13	68355655	68356155	34.54
5	24	3.57899		13	68381655	68382155	1.58	13	68368655	68369155	30.82	13	68359155	68359655	31.43	13	68356155	68356655	42.36
6	24	2.7527		13	68382155	68382655	5.23	13	68369155	68369655	19.24	13	68359655	68360155	27.24	13	68356655	68357155	8.59
7	24	-1.45486		13	68382655	68383155	14.6	13	68369655	68370155	16.18	13	68360155	68360655	44.35	13	68357155	68357655	13.65
8	24	1.07975		13	68383155	68383655	35.22	13	68370155	68370655	13.6	13	68360655	68361155	44.2	13	68357655	68358155	16.18
9	24	-1.9721		13	68383655	68384155	113.33	13	68370655	68371155	21.14	13	68361155	68361655	33.72	13	68358155	68358655	9.16
10	24	1.44951		13	68384155	68384655	10.65	13	68371155	68371655	16.25	13	68361655	68362155	21.24	13	68358655	68359155	22.48
11	24	1.39879		13	68384655	68385155	16.09	13	68371655	68372155	14.83	13	68362155	68362655	32.01	13	68359155	68359655	44.51
12	24	2.39292		13	68385155	68385655	40.48	13	68372155	68372655	23.7	13	68362655	68363155	18.31	13	68359655	68360155	34.44
13	24	-4.36196		13	68385655	68386155	7.42	13	68372655	68373155	19.47	13	68363155	68363655	5.36	13	68360155	68360655	56.55
14	24	5.95561		13	68386155	68386655	21.53	13	68373155	68373655	11.3	13	68363655	68364155	143.38	13	68360655	68361155	45.09
15	24	2.48374		13	68386655	68387155	10.33	13	68373655	68374155	7.18	13	68364155	68364655	29.35	13	68361155	68361655	19.49
16	24	3.28131		13	68387155	68387655	22.1	13	68374155	68374655	14.3	13	68364655	68365155	39.32	13	68361655	68362155	25.62
17	24	1.81878		13	68387655	68388155	3.34	13	68374655	68375155	9.29	13	68365155	68365655	41.37	13	68362155	68362655	39.59
18	24	5.34203		13	68388155	68388655	7.51	13	68375155	68375655	7.44	13	68365655	68366155	35.66	13	68362655	68363155	35.7
19	24	-2.36146		13	68388655	68389155	12.88	13	68375655	68376155	19.14	13	68366155	68366655	48.14	13	68363155	68363655	33.75
20	24	7.03676		13	68389155	68389655	8.5	13	68376155	68376655	10.26	13	68366655	68367155	119.55	13	68363655	68364155	203.33
21	24	13.5676		13	68389655	68390155	1.01	13	68376655	68377155	17.57	13	68367155	68367655	55.58	13	68364155	68364655	58.25
22	24	9.28377		13	68390155	68390655	12.35	13	68377155	68377655	15.24	13	68367655	68368155	41.95	13	68364655	68365155	59.17
23	24	63.8974		13	68390655	68391155	13.66	13	68377655	68378155	9.14	13	68368155	68368655	44.18	13	68365155	68365655	32.31
0	25	-4.86605		13	68391155	68391655	4.67	13	68378155	68378655	4.49	13	68368655	68369155	72.26	13	68365655	68366155	30.29
1	25	-3.06343		13	68391655	68392155	12.78	13	68378655	68379155	19.12	13	68369155	68369655	38.75	13	68366155	68366655	49.99
2	25	-4.60755		13	68392155	68392655	6.05	13	68379155	68379655	7.45	13	68369655	68370155	51.49	13	68366655	68367155	74.11
3	25	-1.88531		13	68392655	68393155	10.41	13	68379655	68380155	13.4	13	68370155	68370655	19.3	13	68367155	68367655	47.25
4	25	-3.19654		13	68393155	68393655	12.58	13	68380155	68380655	17.57	13	68370655	68371155	31.28	13	68367655	68368155	71.77
5	25	-3.16502		13	68393655	68394155	6.48	13	68380655	68381155	32.02	13	68371155	68371655	35.74	13	68368155	68368655	81.36
6	25	-1.34344		13	68394155	68394655	11.24	13	68381155	68381655	15.15	13	68371655	68372155	30.36	13	68368655	68369155	102.65
7	25	-0.432471		13	68394655	68395155	41.78	13	68381655	68382155	27.55	13	68372155	68372655	37	13	68369155	68369655	52.49
8	25	2.41411		13	68395155	68395655	3.82	13	68382155	68382655	16.36	13	68372655	68373155	15.61	13	68369655	68370155	72.33
9	25	-1.78129		13	68395655	68396155	22.97	13	68382655	68383155	22.26	13	68373155	68373655	20.82	13	68370155	68370655	39.18
10	25	-2.52808		13	68396155	68396655	14.13	13	68383155	68383655	58.44	13	68373655	68374155	24.5	13	68370655	68371155	87.34
11	25	-0.139691		13	68396655	68397155	7.06	13	68383655	68384155	228.41	13	68374155	68374655	23.03	13	68371155	68371655	51.91
12	25	4.84983		13	68397155	68397655	10.82	13	68384155	68384655	19.4	13	68374655	68375155	15.82	13	68371655	68372155	43.54
13	25	4.1497		13	68397655	68398155	14.8	13	68384655	68385155	12.54	13	68375155	68375655	28.85	13	68372155	68372655	61.98
14	25	-1.83307		13	68398155	68398655	4.24	13	68385155	68385655	121.7	13	68375655	68376155	35.69	13	68372655	68373155	58.97
15	25	-0.488354		13	68398655	68399155	6.64	13	68385655	68386155	17.92	13	68376155	68376655	17.84	13	68373155	68373655	33.27
16	25	0.0475854		13	68399155	68399655	1.48	13	68386155	68386655	19.11	13	68376655	68377155	30.23	13	68373655	68374155	32.92
17	25	-1.74252		13	68399655	68400155	11.02	13	68386655	68387155	11.21	13	68377155	68377655	24.93	13	68374155	68374655	31.59
18	25	4.15691		13	68400155	68400655	12.7	13	68387155	68387655	24.8	13	68377655	68378155	31.61	13	68374655	68375155	36.42
19	25	-2.91417		13	68400655	68401155	13.64	13	68387655	68388155	20.06	13	68378155	68378655	28.49	13	68375155	68375655	61.9
20	25	-2.36606		13	68401155	68401655	10.67	13	68388155	68388655	10.69	13	68378655	68379155	28.03	13	68375655	68376155	66.37
21	25	3.52499		13	68401655	68402155	3.11	13	68388655	68389155	10.63	13	68379155	68379655	20.99	13	68376155	68376655	17.1
22	25	4.51946		13	68402155	68402655	1.49	13	68389155	68389655	17.78	13	68379655	68380155	40.38	13	68376655	68377155	24.46
23	25	0.991088		13	68402655	68403155	4.76	13	68389655	68390155	23.28	13	68380155	68380655	31.73	13	68377155	68377655	29.27
24	25	55.5887		13	68403155	68403655	22.61	13	68390155	68390655	16.41	13	68380655	68381155	29.86	13	68377655	68378155	32.56
0	26	0.421439		13	68403655	68404155	14.7	13	68390655	68391155	21.79	13	68381155	68381655	30.63	13	68378155	68378655	28.47
1	26	-1.48849		13	68404155	68404655	11.22	13	68391155	68391655	17.15	13	68381655	68382155	22.73	13	68378655	68379155	45.65
2	26	-5.56297		13	68405155	68405655	0.66	13	68391655	68392155	19.63	13	68382155	68382655	21.38	13	68379155	68379655	29.95
3	26	-3.66849		13	68405655	68406155	19.83	13	68392155	68392655	18.31	13	68382655	68383155	37.34	13	68379655	68380155	25.07
4	26	-5.77956		13	68406155	68406655	20.35	13	68392655	68393155	15.56	13	68383155	68383655	140.32	13	68380155	68380655	59.45
5	26	-4.24724		13	68406655	68407155	67.19	13	68393155	68393655	18.02	13	68383655	68384155	557.71	13	68380655	68381155	60.19
6	26	-1.07559		13	68407155	68407655	10.14	13	68393655	68394155	4.65	13	68384155	68384655	41.19	13	68381155	68381655	24.64
7	26	-0.119832		13	68407655	68408155	11.34	13	68394155	68394655	29.09	13	68384655	68385155	20.9	13	68381655	68382155	33.42
8	26	1.51371		13	68408155	68408655	1.9	13	68394655	68395155	95.07	13	68385155	68385655	242.57	13	68382155	68382655	36.18
9	26	4.95665		13	68408655	68409155	12.71	13	68395155	68395655	6.38	13	68385655	68386155	22.62	13	68382655	68383155	48.47
10	26	-0.86956		13	68409155	68409655	17.85	13	68395655	68396155	12.59	13	68386155	68386655	44.43	13	68383155	68383655	184.21
11	26	-0.750997		13	68409655	68410155	8.54	13	68396155	68396655	32.45	13	68386655	68387155	27.66	13	68383655	68384155	622.19
12	26	2.66729		13	68410155	68410655	11.18	13	68396655	68397155	14.42	13	68387155	68387655	50.27	13	68384155	68384655	44.38
13	26	-2.11068		13	68410655	68411155	11.63	13	68397155	68397655	11.24	13	68387655	68388155	42.75	13	68384655	68385155	34.31
14	26	1.45399		13	68411155	68411655	8.78	13	68397655	68398155	8.05	13	68388155	68388655	53.75	13	68385155	68385655	224.72
15	26	0.489145		13	68411655	68412155	4.68	13	68398155	68398655	31.84	13	68388655	68389155	16.63	13	68385655	68386155	48.08
16	26	0.0331823		13	68412155	68412655	6.77	13	68398655	68399155	30.83	13	68389155	68389655	15.29	13	68386155	68386655	61.99
17	26	4.11929		13	68412655	68413155	17.13	13	68399155	68399655	5.64	13	68389655	68390155	22.44	13	68386655	68387155	59.57
18	26	0.469047		13	68413155	68413655	2.74	13	68399655	68400155	18.8	13	68390155	68390655	37.72	13	68387155	68387655	62.97
19	26	11.0657		13	68413655	68414155	7.04	13	68400155	68400655	33.02	13	68390655	68391155	42.45	13	68387655	68388155	57.08
20	26	2.65696		13	68414155	68414655	3.14	13	68400655	68401155	37.84	13	68391155	68391655	22.39	13	68388155	68388655	48.3
21	26	11.3782		13	68414655	68415155	2.03	13	68401155	68401655	32.81	13	68391655	68392155	13.93	13	68388655	68389155	28.99
22	26	8.73217		13	68415155	68415655	11.25	13	68401655	68402155	19.74	13	68392155	68392655	13.89	13	68389155	68389655	49.07
23	26	5.97666		13	68415655	68416155	72.19	13	68402155	68402655	12.11	13	68392655	68393155	12.44	13	68389655	68390155	30.56
24	26	16.5719		13	68416155	68416655	127.39	13	68402655	68403155	26.44	13	68393155	68393655	38.45	13	68390155	68390655	60.36
25	26	66.451		13	68416655	68417155	18.91	13	68403155	68403655	33.68	13	68393655	68394155	43.57	13	68390655	68391155	56.64
0	27	-4.2859		13	68417155	68417655	23.77	13	68403655	68404155	27.38	13	68394155	68394655	59.29	13	68391155	68391655	64.8
1	27	-4.9525		13	68417655	68418155	15.15	13	68404155	68404655	15.76	13	68394655	68395155	193.79	13	68391655	68392155	40.81
2	27	-1.73436		13	68418155	68418655	10.11	13	68404655	68405155	2.32	13	68395155	68395655	12.82	13	68392155	68392655	70.23
3	27	-1.88249		13	68418655	68419155	8.67	13	68405155	68405655	2.76	13	68395655	68396155	27.87	13	68392655	68393155	57.32
4	27	-3.03846		13	68419155	68419655	8.3	13	68405655	68406155	12.08	13	68396155	68396655	47.6	13	68393155	68393655	87.19
5	27	-1.41321		13	68419655	68420155	15.45	13	68406155	68406655	26.28	13	68396655	68397155	26.47	13	68393655	68394155	33.47
6	27	1.49303		13	68420155	68420655	6.74	13	68406655	68407155	176.64	13	68397155	68397655	35.99	13	68394155	68394655	66.21
7	27	-0.706344		13	68420655	68421155	9.47	13	68407155	68407655	18.21	13	68397655	68398155	19.87	13	68394655	68395155	196.63
8	27	5.87738		13	68421155	68421655	22.72	13	68407655	68408155	16.63	13	68398155	68398655	47.12	13	68395155	68395655	65.29
9	27	0.749314		13	68421655	68422155	4.39	13	68408155	68408655	10.67	13	68398655	68399155	75.28	13	68395655	68396155	55.4
10	27	2.43751		13	68422155	68422655	14.06	13	68408655	68409155	11.77	13	68399155	68399655	19.16	13	68396155	68396655	51.05
11	27	-5.01177		13	68422655	68423155	8.28	13	68409155	68409655	15.01	13	68399655	68400155	40.37	13	68396655	68397155	40.24
12	27	3.58714		13	68423155	68423655	8.08	13	68409655	68410155	16.19	13	68400155	68400655	34.67	13	68397155	68397655	69.95
13	27	6.53216		13	68423655	68424155	3.86	13	68410155	68410655	20.38	13	68400655	68401155	76.33	13	68397655	68398155	44.49
14	27	1.46972		13	68424155	68424655	12.28	13	68410655	68411155	10.35	13	68401155	68401655	54.29	13	68398155	68398655	72.38
15	27	1.94874		13	68424655	68425155	13.04	13	68411155	68411655	13.36	13	68401655	68402155	42.92	13	68398655	68399155	55.71
16	27	5.17395		13	68425155	68425655	30.87	13	68411655	68412155	12.37	13	68402155	68402655	50.8	13	68399155	68399655	56.88
17	27	4.50168		13	68425655	68426155	20.11	13	68412155	68412655	20.98	13	68402655	68403155	68.62	13	68399655	68400155	61.81
18	27	5.03316		13	68426155	68426655	5.6	13	68412655	68413155	49.49	13	68403155	68403655	54.22	13	68400155	68400655	79.61
19	27	3.00609		13	68426655	68427155	15.89	13	68413155	68413655	6.49	13	68403655	68404155	62.85	13	68400655	68401155	110.46
20	27	4.68266		13	68427155	68427655	8.32	13	68413655	68414155	18.61	13	68404155	68404655	24.86	13	68401155	68401655	104.76
21	27	3.89473		13	68427655	68428155	2.96	13	68414155	68414655	16.09	13	68404655	68405155	1.65	13	68401655	68402155	51.35
22	27	-1.36619		13	68428155	68428655	4.94	13	68414655	68415155	17.44	13	68405155	68405655	3.03	13	68402155	68402655	49.28
23	27	2.12097		13	68428655	68429155	6.79	13	68415155	68415655	4.98	13	68405655	68406155	37.1	13	68402655	68403155	58.69
24	27	3.96397		13	68429155	68429655	5.98	13	68415655	68416155	122.66	13	68406155	68406655	61.95	13	68403155	68403655	75.01
25	27	21.2279		13	68429655	68430155	5.32	13	68416155	68416655	198.15	13	68406655	68407155	383.67	13	68403655	68404155	65.28
26	27	46.4636		13	68430155	68430655	9.41	13	68416655	68417155	22.26	13	68407155	68407655	17.44	13	68404155	68404655	39.34
0	28	-6.27233		13	68430655	68431155	21.11	13	68417155	68417655	28.75	13	68407655	68408155	29.84	13	68404655	68405155	6.63
1	28	-4.38656		13	68431155	68431655	18.53	13	68417655	68418155	25.56	13	68408155	68408655	35.29	13	68405155	68405655	13.8
2	28	-2.64073		13	68431655	68432155	12.35	13	68418155	68418655	16.98	13	68408655	68409155	34.7	13	68405655	68406155	67.68
3	28	-2.79139		13	68432155	68432655	9.01	13	68418655	68419155	20.91	13	68409155	68409655	52.53	13	68406155	68406655	47.8
4	28	-0.53345		13	68432655	68433155	10.82	13	68419155	68419655	9.44	13	68409655	68410155	26.05	13	68406655	68407155	490.67
5	28	-0.293789		13	68433155	68433655	72.01	13	68419655	68420155	22.67	13	68410155	68410655	58.98	13	68407155	68407655	44.82
6	28	2.24912		13	68433655	68434155	41.91	13	68420155	68420655	11.97	13	68410655	68411155	43.02	13	68407655	68408155	69.15
7	28	-1.24086		13	68469858	68470358	0.016	13	68420655	68421155	21.73	13	68411155	68411655	33.85	13	68408155	68408655	68.2
8	28	5.85036		13	68470358	68470858	0.384	13	68421155	68421655	8.72	13	68411655	68412155	10.04	13	68408655	68409155	56.51
9	28	-1.81645		13	68470858	68471358	0.516	13	68421655	68422155	21.91	13	68412155	68412655	23.67	13	68409155	68409655	63.13
10	28	5.68884		13	68471358	68471858	0.284	13	68422155	68422655	27.21	13	68412655	68413155	56.19	13	68409655	68410155	52.78
11	28	0.48011		13	68476858	68477358	0.996	13	68422655	68423155	20.67	13	68413155	68413655	7.3	13	68410155	68410655	53.93
12	28	1.50455		13	68477358	68477858	1.404	13	68423155	68423655	19.82	13	68413655	68414155	19.2	13	68410655	68411155	53.4
13	28	-2.87434		13	68477858	68478358	2.48	13	68423655	68424155	17.16	13	68414155	68414655	34.88	13	68411155	68411655	43.1
14	28	-1.89271		13	68478358	68478858	1.42	13	68424155	68424655	20.73	13	68414655	68415155	58.13	13	68411655	68412155	51.17
15	28	2.93637		13	68480358	68480858	2.1	13	68424655	68425155	21.74	13	68415155	68415655	30.22	13	68412155	68412655	45.71
16	28	-0.245463		13	68480858	68481358	4.148	13	68425155	68425655	24.57	13	68415655	68416155	296.09	13	68412655	68413155	71.41
17	28	3.4253		13	68481358	68481858	5.016	13	68425655	68426155	12.5	13	68416155	68416655	558.82	13	68413155	68413655	22.95
18	28	4.06653		13	68481858	68482358	2.216	13	68426155	68426655	11.64	13	68416655	68417155	39.8	13	68413655	68414155	52.45
19	28	-2.49422		13	68482358	68482858	14.344	13	68426655	68427155	11.59	13	68417155	68417655	58.79	13	68414155	68414655	64.35
20	28	8.17993		13	68482858	68483358	5.94	13	68427155	68427655	26.55	13	68417655	68418155	45.7	13	68414655	68415155	54.63
21	28	2.55604		13	68483358	68483858	11.84	13	68427655	68428155	21.64	13	68418155	68418655	29.01	13	68415155	68415655	57.6
22	28	8.23626		13	68483858	68484358	9.412	13	68428155	68428655	15.67	13	68418655	68419155	41.09	13	68415655	68416155	290.41
23	28	9.98753		13	68484358	68484858	0.648	13	68428655	68429155	17.46	13	68419155	68419655	60.07	13	68416155	68416655	624.6
24	28	3.93265		13	68484858	68485358	1.936	13	68429155	68429655	39.23	13	68419655	68420155	29.97	13	68416655	68417155	36.25
25	28	12.3782		13	68485358	68485858	6.792	13	68429655	68430155	21.12	13	68420155	68420655	36.62	13	68417155	68417655	48.36
26	28	1.98118		13	68485858	68486358	4.872	13	68430155	68430655	8.87	13	68420655	68421155	68.54	13	68417655	68418155	64.42
27	28	42.8692		13	68486358	68486858	4.168	13	68430655	68431155	22.82	13	68421155	68421655	52.43	13	68418155	68418655	38.76
0	29	-3.23016		13	68486858	68487358	14.084	13	68431155	68431655	17.78	13	68421655	68422155	42.2	13	68418655	68419155	63.47
1	29	-0.073804		13	68487358	68487858	2.648	13	68431655	68432155	18.69	13	68422155	68422655	65.88	13	68419155	68419655	47.94
2	29	-0.600428		13	68487858	68488358	1.052	13	68432155	68432655	13.37	13	68422655	68423155	55.26	13	68419655	68420155	56.5
3	29	-3.77367		13	68488358	68488858	5.684	13	68432655	68433155	21.64	13	68423155	68423655	41.79	13	68420155	68420655	30.89
4	29	0.845708		13	68488858	68489358	0.896	13	68433155	68433655	99.72	13	68423655	68424155	59.61	13	68420655	68421155	67
5	29	-3.58683		13	68489358	68489858	3.952	13	68433655	68434155	53.61	13	68424155	68424655	67.49	13	68421155	68421655	46.53
6	29	5.08172		13	68489858	68490358	2.584	13	68467858	68468358	1.42	13	68424655	68425155	58.62	13	68421655	68422155	38.71
7	29	5.84316		13	68490358	68490858	5.796	13	68471858	68472358	0.216	13	68425155	68425655	95.72	13	68422155	68422655	94.48
8	29	1.66004		13	68490858	68491358	12.38	13	68472358	68472858	0.584	13	68425655	68426155	53.27	13	68422655	68423155	80.39
9	29	6.81779		13	68491358	68491858	7.796	13	68475858	68476358	0.232	13	68426155	68426655	29.91	13	68423155	68423655	53.13
10	29	6.02373		13	68491858	68492358	13.296	13	68476358	68476858	0.568	13	68426655	68427155	35.24	13	68423655	68424155	39.45
11	29	3.82698		13	68492358	68492858	0.828	13	68477858	68478358	0.216	13	68427155	68427655	15.46	13	68424155	68424655	87.86
12	29	5.00812		13	68492858	68493358	25.572	13	68478358	68478858	0.484	13	68427655	68428155	26.81	13	68424655	68425155	38.96
13	29	2.1517		13	68493858	68494358	1.18	13	68479858	68480358	1.632	13	68428155	68428655	32.2	13	68425155	68425655	70.08
14	29	6.52794		13	68494358	68494858	4.72	13	68480358	68480858	1.868	13	68428655	68429155	37.07	13	68425655	68426155	76.02
15	29	2.69253		13	68494858	68495358	1.38	13	68480858	68481358	3.996	13	68429155	68429655	30.65	13	68426155	68426655	33.55
16	29	1.88818		13	68495358	68495858	2.136	13	68481358	68481858	1.936	13	68429655	68430155	22.81	13	68426655	68427155	61.33
17	29	4.50865		13	68495858	68496358	1.464	13	68481858	68482358	3.528	13	68430155	68430655	37.42	13	68427155	68427655	32.39
18	29	5.94297		13	68496358	68496858	3.736	13	68482358	68482858	3.24	13	68430655	68431155	96.56	13	68427655	68428155	53.12
19	29	7.21258		13	68496858	68497358	3.684	13	68482858	68483358	2.8	13	68431155	68431655	32.84	13	68428155	68428655	36.77
20	29	4.72712		13	68497358	68497858	0.616	13	68483358	68483858	2.764	13	68431655	68432155	28.22	13	68428655	68429155	39.01
21	29	16.2785		13	68497858	68498358	4.412	13	68483858	68484358	7.1	13	68432155	68432655	24.52	13	68429155	68429655	41.55
22	29	4.03013		13	68498358	68498858	4.804	13	68484358	68484858	0.836	13	68432655	68433155	35.75	13	68429655	68430155	37.04
23	29	5.67033		13	68498858	68499358	3.584	13	68484858	68485358	2.216	13	68433155	68433655	282.85	13	68430155	68430655	50.69
24	29	6.60141		13	68499358	68499858	0.1	13	68485358	68485858	5.628	13	68433655	68434155	104.3	13	68430655	68431155	72.51
25	29	1.17078		13	68499858	68500358	0.784	13	68485858	68486358	2.472	13	68468358	68468858	2.032	13	68431155	68431655	55.36
26	29	12.5167		13	68500358	68500858	1.296	13	68486358	68486858	1.848	13	68468858	68469358	2.732	13	68431655	68432155	72.67
27	29	5.65555		13	68500858	68501358	4.5	13	68486858	68487358	10.6	13	68469358	68469858	1.936	13	68432155	68432655	50.49
28	29	80.1161		13	68501358	68501858	8.276	13	68487358	68487858	0.736	13	68471858	68472358	0.232	13	68432655	68433155	46.6
0	30	-1.40414		13	68501858	68502358	10.144	13	68488358	68488858	3.448	13	68472358	68472858	0.568	13	68433155	68433655	545.11
1	30	-2.91583		13	68502358	68502858	5.608	13	68488858	68489358	0.352	13	68473858	68474358	1.544	13	68433655	68434155	366.68
2	30	-2.00548		13	68502858	68503358	6.156	13	68489358	68489858	1.76	13	68474358	68474858	5.656	13	68467858	68468358	2.584
3	30	0.599617		13	68503358	68503858	6.52	13	68489858	68490358	6.24	13	68476858	68477358	0.716	13	68468358	68468858	0.368
4	30	0.248852		13	68504358	68504858	0.8	13	68490358	68490858	0.016	13	68477358	68477858	0.084	13	68468858	68469358	0.516
5	30	-2.84853		13	68504858	68505358	3.896	13	68490858	68491358	4.908	13	68479358	68479858	0.116	13	68469358	68469858	0.3
6	30	1.74477		13	68505358	68505858	6.2	13	68491358	68491858	6.14	13	68479858	68480358	0.732	13	68469858	68470358	1.3
7	30	-0.849767		13	68505858	68506358	9.324	13	68491858	68492358	0.736	13	68480358	68480858	2.352	13	68470358	68470858	0.864
8	30	0.00712959		13	68506358	68506858	11.208	13	68492358	68492858	0.18	13	68480858	68481358	3.096	13	68470858	68471358	1.852
9	30	2.68236		13	68506858	68507358	2.172	13	68492858	68493358	6.136	13	68481358	68481858	2.12	13	68471358	68471858	1.568
10	30	7.16038		13	68507358	68507858	2.4	13	68493358	68493858	0.084	13	68481858	68482358	3.616	13	68473358	68473858	0.032
11	30	7.438		13	68509358	68509858	4.932	13	68493858	68494358	0.58	13	68482358	68482858	0.768	13	68473858	68474358	3.584
12	30	4.12804		13	68509858	68510358	5.116	13	68494358	68494858	3.42	13	68482858	68483358	9.9	13	68474358	68474858	1.184
13	30	6.64905		13	68510358	68510858	5.168	13	68495358	68495858	0.032	13	68483358	68483858	0.716	13	68475358	68475858	0.8
14	30	5.29625		13	68510858	68511358	0.364	13	68495858	68496358	2.632	13	68483858	68484358	0.7	13	68475858	68476358	0.516
15	30	2.3931		13	68511358	68511858	3.72	13	68496358	68496858	3.636	13	68484358	68484858	0.184	13	68476358	68476858	0.284
16	30	3.21688		13	68511858	68512358	1.6	13	68496858	68497358	2	13	68485358	68485858	0.616	13	68476858	68477358	0.016
17	30	5.1204		13	68512358	68512858	0.232	13	68497358	68497858	2.48	13	68485858	68486358	0.9	13	68477358	68477858	0.784
18	30	1.40057		13	68512858	68513358	13.212	13	68497858	68498358	1.868	13	68486358	68486858	0.784	13	68479358	68479858	0.616
19	30	2.5685		13	68513358	68513858	5.636	13	68498358	68498858	4.516	13	68486858	68487358	11.6	13	68479858	68480358	0.2
20	30	12.5535		13	68513858	68514358	12.352	13	68498858	68499358	1.732	13	68487358	68487858	3.696	13	68480358	68480858	2.748
21	30	4.76904		13	68514358	68514858	4.38	13	68499358	68499858	1.92	13	68487858	68488358	3.504	13	68480858	68481358	5.88
22	30	6.10795		13	68514858	68515358	7.588	13	68499858	68500358	1.1	13	68488358	68488858	3.564	13	68481358	68481858	8.796
23	30	0.333403		13	68515358	68515858	0.916	13	68500358	68500858	1	13	68488858	68489358	6.736	13	68481858	68482358	8.388
24	30	9.64576		13	68515858	68516358	2.98	13	68500858	68501358	2.5	13	68489858	68490358	0.716	13	68482358	68482858	7.688
25	30	8.63925		13	68516358	68516858	3.336	13	68501358	68501858	7.936	13	68490358	68490858	4.364	13	68482858	68483358	7.348
26	30	8.74173		13	68516858	68517358	1.468	13	68501858	68502358	9.944	13	68490858	68491358	0.636	13	68483358	68483858	7.84
27	30	-3.05548		13	68517358	68517858	4.616	13	68502358	68502858	3.204	13	68491358	68491858	3.304	13	68483858	68484358	8.108
28	30	17.2131		13	68517858	68518358	4.284	13	68502858	68503358	7.788	13	68491858	68492358	8.48	13	68484358	68484858	3.104
29	30	58.3893		13	68518858	68519358	15.132	13	68503358	68503858	5.96	13	68492358	68492858	0.08	13	68484858	68485358	6.116
0	31	1.89419		13	68519358	68519858	14.064	13	68503858	68504358	3.484	13	68492858	68493358	3.92	13	68485358	68485858	5.932
1	31	-4.23631						13	68504358	68504858	0.968	13	68493858	68494358	0.872	13	68485858	68486358	7.616
2	31	-3.67833						13	68505358	68505858	0.516	13	68494358	68494858	11.928	13	68486358	68486858	1.736
3	31	1.09183						13	68505858	68506358	0.664	13	68495358	68495858	1.496	13	68486858	68487358	21.264
4	31	5.33772						13	68506358	68506858	3.336	13	68495858	68496358	7.304	13	68487358	68487858	4.996
5	31	-1.85215						13	68506858	68507358	3.984	13	68496858	68497358	2.3	13	68487858	68488358	11.104
6	31	-4.41227						13	68507358	68507858	0.716	13	68497358	68497858	1.032	13	68488358	68488858	12.02
7	31	-2.1825						13	68507858	68508358	0.084	13	68497858	68498358	2.38	13	68488858	68489358	0.564
8	31	1.25734						13	68508858	68509358	0.516	13	68498358	68498858	2.988	13	68489358	68489858	5.196
9	31	4.38856						13	68509358	68509858	7.464	13	68498858	68499358	5.892	13	68489858	68490358	8.856
10	31	3.64339						13	68509858	68510358	5.468	13	68499358	68499858	10.108	13	68490358	68490858	5.16
11	31	3.6292						13	68510358	68510858	4.964	13	68499858	68500358	4.8	13	68490858	68491358	6.052
12	31	3.25953						13	68510858	68511358	3.8	13	68500858	68501358	6.096	13	68491358	68491858	11.152
13	31	11.5069						13	68511358	68511858	3.22	13	68501358	68501858	8.252	13	68491858	68492358	1.668
14	31	6.02313						13	68511858	68512358	1.568	13	68501858	68502358	11.816	13	68492358	68492858	1.5
15	31	3.23075						13	68512358	68512858	0.28	13	68502358	68502858	2.736	13	68492858	68493358	5.216
16	31	0.583328						13	68512858	68513358	3.252	13	68502858	68503358	0.348	13	68493358	68493858	1.136
17	31	6.54162						13	68513358	68513858	1.468	13	68503358	68503858	0.552	13	68493858	68494358	0.216
18	31	8.95485						13	68513858	68514358	1.748	13	68503858	68504358	0.58	13	68494358	68494858	0.584
19	31	10.1777						13	68514358	68514858	0.652	13	68504358	68504858	4.148	13	68494858	68495358	1.148
20	31	10.0571						13	68514858	68515358	0.8	13	68504858	68505358	3.804	13	68495358	68495858	4.364
21	31	12.3334						13	68515358	68515858	0.632	13	68505358	68505858	1.084	13	68495858	68496358	4.368
22	31	6.20243						13	68515858	68516358	0.168	13	68505858	68506358	0.516	13	68496358	68496858	4.636
23	31	9.37334						13	68516358	68516858	0.832	13	68506358	68506858	4.448	13	68496858	68497358	10.316
24	31	11.1748						13	68516858	68517358	1.468	13	68506858	68507358	1.12	13	68497358	68497858	6.376
25	31	2.24147						13	68517358	68517858	0.064	13	68507358	68507858	2.464	13	68497858	68498358	3.808
26	31	9.04301						13	68517858	68518358	7.436	13	68507858	68508358	2.48	13	68498358	68498858	2.664
27	31	0.332951						13	68518858	68519358	5.5	13	68508358	68508858	5.056	13	68498858	68499358	3.3
28	31	9.53874						13	68519358	68519858	11.004	13	68508858	68509358	0.432	13	68499358	68499858	4.848
29	31	-2.54535										13	68509358	68509858	10.984	13	68499858	68500358	6.432
30	31	56.9503										13	68509858	68510358	6.028	13	68500358	68500858	3.172
0	32	-0.365587										13	68510358	68510858	7.904	13	68500858	68501358	7.228
1	32	-5.71385										13	68510858	68511358	3.616	13	68501358	68501858	15.508
2	32	-0.686565										13	68511358	68511858	7.796	13	68501858	68502358	21.144
3	32	-2.73928										13	68511858	68512358	3.64	13	68502358	68502858	3.232
4	32	-5.01227										13	68512358	68512858	2.48	13	68502858	68503358	8.936
5	32	-1.4905										13	68512858	68513358	3.584	13	68503358	68503858	8.968
6	32	2.67137										13	68513358	68513858	5.032	13	68503858	68504358	1.7
7	32	2.88034										13	68513858	68514358	6.904	13	68504358	68504858	4.96
8	32	5.00883										13	68514358	68514858	0.632	13	68504858	68505358	8.888
9	32	5.51316										13	68514858	68515358	4.868	13	68505358	68505858	4
10	32	9.63647										13	68515358	68515858	2.464	13	68505858	68506358	5.4
11	32	6.07763										13	68515858	68516358	1.6	13	68506358	68506858	8.428
12	32	7.42046										13	68516358	68516858	1.452	13	68506858	68507358	12.376
13	32	4.85207										13	68516858	68517358	2.832	13	68507358	68507858	2.596
14	32	-0.0234711										13	68517358	68517858	2.3	13	68507858	68508358	3.252
15	32	2.94248										13	68517858	68518358	6.484	13	68508358	68508858	1.484
16	32	7.34586										13	68518358	68518858	0.168	13	68508858	68509358	1.5
17	32	3.25066										13	68518858	68519358	4.932	13	68509358	68509858	15.216
18	32	4.59731										13	68519358	68519858	4.656	13	68509858	68510358	8.544
19	32	10.8657														13	68510358	68510858	11.368
20	32	3.44956														13	68510858	68511358	6.736
21	32	10.3409														13	68511358	68511858	6.5
22	32	7.02302														13	68511858	68512358	5.452
23	32	6.65683														13	68512358	68512858	1.248
24	32	4.12607														13	68512858	68513358	7.136
25	32	0.98638														13	68513358	68513858	7.592
26	32	3.61207														13	68513858	68514358	14.62
27	32	-4.12788														13	68514358	68514858	6.936
28	32	2.47798														13	68514858	68515358	6.6
29	32	4.55515														13	68515358	68515858	6.064
30	32	12.0495														13	68515858	68516358	11.876
31	32	47.7113														13	68516358	68516858	8.096
0	33	-3.36124														13	68516858	68517358	5.58
1	33	-5.02239														13	68517358	68517858	3.12
2	33	-0.700296														13	68517858	68518358	8.516
3	33	-1.95001														13	68518358	68518858	1.168
4	33	-3.80888														13	68518858	68519358	8.132
5	33	2.29276														13	68519358	68519858	20.584
6	33	1.38108
7	33	0.660056
8	33	3.57861
9	33	8.48886
10	33	5.32764
11	33	0.607716
12	33	7.32553
13	33	8.50912
14	33	10.6137
15	33	3.99804
16	33	8.46918
17	33	9.63567
18	33	5.17606
19	33	0.499282
20	33	7.50368
21	33	4.86333
22	33	2.10168
23	33	2.83905
24	33	3.35615
25	33	2.20984
26	33	-1.02027
27	33	-3.43614
28	33	5.0353
29	33	-1.34605
30	33	7.1934
31	33	2.02979
32	33	45.924
0	34	-1.22932
1	34	-1.53071
2	34	-4.45807
3	34	-1.58064
4	34	0.386426
5	34	-3.74848
6	34	3.11784
7	34	2.77037
8	34	2.20242
9	34	2.83676
10	34	6.01479
11	34	8.31755
12	34	2.45534
13	34	4.02864
14	34	9.03215
15	34	4.7716
16	34	3.04374
17	34	12.3228
18	34	10.3152
19	34	0.135331
20	34	7.84603
21	34	5.96094
22	34	5.2066
23	34	7.33253
24	34	-5.38669
25	34	-1.71971
26	34	2.15354
27	34	-1.88701
28	34	3.63605
29	34	7.12811
30	34	0.757031
31	34	-7.25064
32	34	11.8289
33	34	53.8424
0	35	-1.89384
1	35	0.240991
2	35	-5.26482
3	35	-1.24833
4	35	0.333695
5	35	-0.771185
6	35	4.85533
7	35	6.35348
8	35	8.83981
9	35	7.11203
10	35	10.496
11	35	8.51694
12	35	5.48243
13	35	9.68921
14	35	6.18878
15	35	7.56138
16	35	5.61065
17	35	9.65558
18	35	6.0672
19	35	-0.216424
20	35	5.2417
21	35	5.76417
22	35	4.3694
23	35	9.03329
24	35	-0.609878
25	35	8.51362
26	35	7.50945
27	35	-4.03386
28	35	4.47457
29	35	3.44484
30	35	11.5543
31	35	5.32219
32	35	9.72888
33	35	5.58521
34	35	14.679
0	36	3.40628
1	36	-3.06457
2	36	-3.27638
3	36	0.573189
4	36	-3.20455
5	36	0.527067
6	36	-2.90124
7	36	2.92627
8	36	10.7952
9	36	15.7231
10	36	8.48125
11	36	6.07281
12	36	5.62655
13	36	1.9394
14	36	4.87493
15	36	3.91265
16	36	3.46194
17	36	5.40953
18	36	1.23823
19	36	5.88164
20	36	7.92939
21	36	7.78584
22	36	2.02259
23	36	-1.85394
24	36	-0.802454
25	36	3.20819
26	36	-2.60028
27	36	-6.50015
28	36	3.57785
29	36	-0.239373
30	36	-4.60618
31	36	-2.53618
32	36	1.09121
33	36	4.30125
34	36	-3.14152
35	36	19.2066
0	37	-3.25185
1	37	-2.80512
2	37	0.302306
3	37	2.94796
4	37	-0.219535
5	37	6.20325
6	37	1.03051
7	37	-0.286188
8	37	2.24
9	37	10.2623
10	37	4.56778
11	37	7.50963
12	37	5.73041
13	37	0.750022
14	37	7.52416
15	37	6.71088
16	37	11.0622
17	37	0.710313
18	37	3.60248
19	37	6.66931
20	37	2.90012
21	37	0.441586
22	37	2.26158
23	37	-1.55116
24	37	-6.18892
25	37	1.43119
26	37	-3.59508
27	37	-4.39731
28	37	3.00737
29	37	-2.3009
30	37	3.15054
31	37	-1.33061
32	37	-4.49486
33	37	-1.62682
34	37	-12.9831
35	37	-14.0546
36	37	59.4909
0	38	-2.61413
1	38	-2.13372
2	38	-2.12979
3	38	-0.682069
4	38	-1.65608
5	38	2.49094
6	38	1.1512
7	38	3.16588
8	38	6.31544
9	38	10.56
10	38	1.05758
11	38	7.14793
12	38	5.31476
13	38	6.98496
14	38	4.08228
15	38	0.948146
16	38	-0.184388
17	38	5.31586
18	38	0.151778
19	38	4.0167
20	38	1.29115
21	38	3.57942
22	38	-0.606317
23	38	-0.657191
24	38	-2.61039
25	38	-2.53751
26	38	-4.89204
27	38	-8.67669
28	38	-3.43404
29	38	-4.64132
30	38	5.29536
31	38	-2.22807
32	38	1.35299
33	38	2.31112
34	38	-8.64035
35	38	-2.28672
36	38	-9.88468
37	38	62.484
0	39	-4.70927
1	39	0.0145877
2	39	-5.36297
3	39	0.00148536
4	39	3.11095
5	39	2.81837
6	39	0.985391
7	39	7.23362
8	39	0.593849
9	39	5.06544
10	39	3.53802
11	39	1.29594
12	39	2.46744
13	39	0.0475279
14	39	8.58731
15	39	-0.674166
16	39	1.57897
17	39	0.209991
18	39	3.64509
19	39	0.169958
20	39	3.21466
21	39	0.849904
22	39	-4.18194
23	39	-2.67266
24	39	-9.07648
25	39	-2.76072
26	39	-0.534972
27	39	1.3824
28	39	-4.78434
29	39	4.92072
30	39	-6.35902
31	39	0.95158
32	39	0.254679
33	39	-0.127888
34	39	2.64446
35	39	-5.77863
36	39	6.063
37	39	10.9819
38	39	35.1912
0	40	4.02885
1	40	2.80304
2	40	-2.6539
3	40	-3.37879
4	40	-6.5316
5	40	-1.39434
6	40	0.688793
7	40	2.09764
8	40	-0.627647
9	40	1.3075
10	40	4.30092
11	40	2.45001
12	40	-2.51535
13	40	6.8069
14	40	5.58755
15	40	3.60184
16	40	0.032956
17	40	8.67968
18	40	-0.737133
19	40	3.26649
20	40	-0.0334506
21	40	2.39738
22	40	1.88803
23	40	-5.19517
24	40	-8.22085
25	40	-6.16529
26	40	-2.13877
27	40	-4.1792
28	40	-6.43979
29	40	-3.40837
30	40	3.77798
31	40	-4.56156
32	40	2.53564
33	40	0.943881
34	40	-10.0133
35	40	-7.15953
36	40	0.885992
37	40	19.1239
38	40	-13.5743
39	40	68.8636
0	41	-3.53321
1	41	-2.46966
2	41	-2.63446
3	41	-1.03164
4	41	3.91855
5	41	1.20914
6	41	-0.251192
7	41	5.4987
8	41	-1.93001
9	41	7.07816
10	41	0.0735041
11	41	2.37144
12	41	2.16506
13	41	-1.16138
14	41	1.16554
15	41	4.77102
16	41	6.61559
17	41	2.16751
18	41	2.26531
19	41	1.52001
20	41	2.40317
21	41	1.24275
22	41	-5.92614
23	41	3.58596
24	41	-0.142981
25	41	-0.136362
26	41	-2.79321
27	41	-2.87324
28	41	0.797301
29	41	-0.706799
30	41	3.36793
31	41	-1.00243
32	41	-0.974321
33	41	1.47927
34	41	1.01463
35	41	1.47842
36	41	-0.999931
37	41	11.4671
38	41	-2.61547
39	41	16.9764
40	41	57.8456
0	42	-5.8779
1	42	-2.2191
2	42	-4.56643
3	42	-0.900753
4	42	0.523963
5	42	-1.94592
6	42	-3.3857
7	42	4.02072
8	42	1.98761
9	42	1.80849
10	42	5.59556
11	42	5.45451
12	42	-2.95025
13	42	3.02365
14	42	-0.371288
15	42	-1.87994
16	42	-1.86099
17	42	5.60415
18	42	1.63192
19	42	-2.68699
20	42	8.93473
21	42	-0.966823
22	42	-1.35208
23	42	4.62269
24	42	-3.8321
25	42	4.72635
26	42	1.87359
27	42	-1.17323
28	42	0.269368
29	42	-4.71222
30	42	-0.549955
31	42	3.39287
32	42	-6.88299
33	42	-7.93886
34	42	-2.97687
35	42	5.70384
36	42	-3.03993
37	42	3.5537
38	42	1.25604
39	42	0.0420226
40	42	-7.23386
41	42	88.8495
0	43	-5.784
1	43	-2.10945
2	43	-1.33189
3	43	0.51843
4	43	-6.1836
5	43	-0.277687
6	43	-1.66408
7	43	8.73686
8	43	1.04868
9	43	6.42069
10	43	7.30211
11	43	8.56187
12	43	8.09359
13	43	9.17773
14	43	0.957826
15	43	4.38958
16	43	5.70421
17	43	1.24568
18	43	0.880934
19	43	0.674092
20	43	2.51308
21	43	-2.77769
22	43	-2.07615
23	43	1.33575
24	43	-2.09224
25	43	-2.70704
26	43	-0.307638
27	43	-3.75963
28	43	0.86919
29	43	-2.86786
30	43	-1.48232
31	43	-9.39114
32	43	-2.52033
33	43	-3.69335
34	43	-3.02248
35	43	3.68316
36	43	7.62102
37	43	2.87297
38	43	5.90133
39	43	-4.81491
40	43	-10.5539
41	43	1.49937
42	43	7.71361
0	44	1.26276
1	44	-0.699226
2	44	-2.1662
3	44	0.368474
4	44	-2.4643
5	44	-1.35992
6	44	3.99456
7	44	7.11591
8	44	3.1631
9	44	1.53185
10	44	1.14256
11	44	1.58803
12	44	-3.50175
13	44	2.93872
14	44	2.81227
15	44	3.95139
16	44	2.34976
17	44	3.35456
18	44	-1.61649
19	44	-2.22022
20	44	2.1762
21	44	-2.07414
22	44	-4.08564
23	44	-4.54329
24	44	-4.44008
25	44	-0.723502
26	44	5.02175
27	44	-2.34737
28	44	-1.21676
29	44	2.64583
30	44	-1.87024
31	44	-4.6841
32	44	-3.26493
33	44	-0.277006
34	44	0.360399
35	44	0.745984
36	44	8.69417
37	44	3.34294
38	44	0.458826
39	44	-5.27986
40	44	0.101213
41	44	0.62843
42	44	-2.01352
43	44	80.1767
0	45	-3.99057
1	45	-3.7857
2	45	-4.60985
3	45	-3.87727
4	45	-0.717944
5	45	-2.6099
6	45	-1.22964
7	45	2.67525
8	45	8.2244
9	45	0.219858
10	45	3.29836
11	45	-0.187821
12	45	3.61218
13	45	1.97066
14	45	0.977812
15	45	4.54196
16	45	1.47405
17	45	0.96486
18	45	3.19065
19	45	1.45915
20	45	2.07813
21	45	-1.24353
22	45	0.916849
23	45	-4.3923
24	45	0.955313
25	45	-2.20628
26	45	2.92797
27	45	-2.24494
28	45	-4.02865
29	45	0.762315
30	45	-2.91446
31	45	0.38916
32	45	4.84316
33	45	-2.26502
34	45	5.54809
35	45	5.20316
36	45	-2.51459
37	45	13.9574
38	45	9.83489
39	45	-0.615463
40	45	10.2583
41	45	16.7442
42	45	3.64878
43	45	4.20066
44	45	114.612
0	46	-1.49466
1	46	-0.871822
2	46	-0.851503
3	46	-0.853802
4	46	-3.08307
5	46	0.604865
6	46	-0.114796
7	46	1.04375
8	46	4.69327
9	46	-0.0644747
10	46	6.65624
11	46	7.32557
12	46	3.78972
13	46	4.32767
14	46	1.61494
15	46	3.63531
16	46	6.38866
17	46	8.43046
18	46	0.556899
19	46	-0.223689
20	46	2.84722
21	46	2.87152
22	46	-0.0689952
23	46	-1.97391
24	46	0.862775
25	46	3.93253
26	46	-3.19301
27	46	-0.611722
28	46	-3.39272
29	46	-0.380881
30	46	3.10805
31	46	7.53326
32	46	2.75413
33	46	-1.85654
34	46	-5.25039
35	46	6.90304
36	46	6.13082
37	46	9.46024
38	46	8.95189
39	46	10.1143
40	46	11.8565
41	46	14.4597
42	46	23.071
43	46	9.01502
44	46	9.27038
45	46	37.3344
0	47	-5.4426
1	47	-2.23984
2	47	-3.61942
3	47	0.352493
4	47	-2.8372
5	47	4.11516
6	47	0.310812
7	47	0.222851
8	47	1.04483
9	47	1.35032
10	47	4.51231
11	47	5.97478
12	47	-1.51312
13	47	2.18125
14	47	1.42407
15	47	7.57926
16	47	-0.309805
17	47	2.47692
18	47	1.8747
19	47	1.37414
20	47	6.922
21	47	0.178257
22	47	-0.0770995
23	47	4.33615
24	47	-0.0903577
25	47	-0.175378
26	47	-2.52973
27	47	1.28034
28	47	-2.63399
29	47	4.50577
30	47	3.22759
31	47	-6.44265
32	47	-3.19113
33	47	-0.648882
34	47	-0.968721
35	47	5.13775
36	47	4.81799
37	47	6.9984
38	47	12.1369
39	47	5.34954
40	47	10.2614
41	47	3.36058
42	47	12.0506
43	47	9.97892
44	47	16.7472
45	47	-6.72045
46	47	65.9873
0	48	4.13051
1	48	-3.67348
2	48	1.25755
3	48	-4.79163
4	48	-2.4572
5	48	-0.35313
6	48	3.40977
7	48	0.276031
8	48	1.80279
9	48	1.20755
10	48	1.83939
11	48	6.35714
12	48	5.63288
13	48	3.31329
14	48	2.37914
15	48	3.43722
16	48	1.39077
17	48	2.28096
18	48	2.98868
19	48	1.42981
20	48	-2.57754
21	48	-1.86178
22	48	5.60287
23	48	-2.2161
24	48	2.99525
25	48	1.00517
26	48	-3.41448
27	48	-1.76688
28	48	1.28621
29	48	5.48741
30	48	0.282838
31	48	-1.10747
32	48	5.34985
33	48	-1.01392
34	48	4.18915
35	48	2.74995
36	48	1.80165
37	48	15.9728
38	48	7.85064
39	48	3.57483
40	48	1.63647
41	48	4.56715
42	48	6.27162
43	48	-0.855998
44	48	9.42878
45	48	-4.75474
46	48	5.71187
47	48	39.1284
0	49	-1.24333
1	49	-1.40286
2	49	-0.582294
3	49	1.91762
4	49	1.53186
5	49	0.883772
6	49	6.20881
7	49	2.5685
8	49	3.63216
9	49	6.54864
10	49	9.6853
11	49	4.39979
12	49	5.98084
13	49	3.3769
14	49	5.37669
15	49	2.75662
16	49	5.59141
17	49	1.22529
18	49	0.478178
19	49	-0.648784
20	49	5.39322
21	49	0.197937
22	49	4.52118
23	49	0.267181
24	49	-0.867213
25	49	-3.76366
26	49	-0.620338
27	49	2.30893
28	49	-0.712341
29	49	3.73889
30	49	-7.06983
31	49	2.68888
32	49	2.22158
33	49	7.25047
34	49	-4.19545
35	49	4.9066
36	49	9.46998
37	49	8.39475
38	49	6.92628
39	49	13.993
40	49	0.430772
41	49	3.87058
42	49	0.215048
43	49	-3.27153
44	49	-1.2029
45	49	-11.0475
46	49	1.33609
47	49	5.56919
48	49	-15.5138
0	50	-2.95837
1	50	-0.59136
2	50	0.473805
3	50	1.55223
4	50	-1.95005
5	50	2.39206
6	50	1.07817
7	50	4.36524
8	50	8.4358
9	50	11.0674
10	50	7.22723
11	50	5.07635
12	50	3.35529
13	50	5.09015
14	50	4.22378
15	50	2.04298
16	50	4.43363
17	50	7.06191
18	50	1.71139
19	50	-1.46908
20	50	3.07674
21	50	-1.40514
22	50	2.3047
23	50	4.43283
24	50	3.22438
25	50	2.03608
26	50	0.737526
27	50	1.615
28	50	1.66103
29	50	2.06987
30	50	5.11442
31	50	-2.93806
32	50	1.84132
33	50	4.21739
34	50	5.76717
35	50	3.96349
36	50	7.63876
37	50	11.898
38	50	14.0276
39	50	3.70715
40	50	-2.16535
41	50	5.15126
42	50	6.67206
43	50	0.0697316
44	50	9.06437
45	50	-2.55438
46	50	-0.915624
47	50	-2.24491
48	50	-3.06384
49	50	24.015
0	51	-5.1468
1	51	-2.57591
2	51	1.31756
3	51	3.07566
4	51	-3.90444
5	51	1.90759
6	51	-1.14601
7	51	2.43256
8	51	4.19717
9	51	1.3201
10	51	0.998218
11	51	5.86525
12	51	2.56641
13	51	1.12765
14	51	1.77407
15	51	10.198
16	51	1.52197
17	51	4.47655
18	51	0.970735
19	51	3.80445
20	51	5.15949
21	51	0.793513
22	51	2.11525
23	51	0.00472627
24	51	-5.1966
25	51	4.96967
26	51	-0.968003
27	51	-1.1476
28	51	2.7355
29	51	0.154753
30	51	-4.81427
31	51	4.98986
32	51	3.92218
33	51	2.15353
34	51	8.56099
35	51	3.3364
36	51	8.62159
37	51	-1.19947
38	51	4.15642
39	51	1.53869
40	51	0.220862
41	51	-4.02553
42	51	6.04219
43	51	0.835375
44	51	8.4449
45	51	6.24115
46	51	-0.189806
47	51	4.01033
48	51	-1.39012
49	51	17.9377
50	51	27.0166
0	52	1.12158
1	52	-1.52985
2	52	1.51575
3	52	-1.54521
4	52	-2.11482
5	52	-0.0687081
6	52	2.46236
7	52	1.30507
8	52	2.94063
9	52	6.68617
10	52	0.196586
11	52	3.92736
12	52	1.18436
13	52	0.642315
14	52	2.03021
15	52	3.03152
16	52	7.84424
17	52	2.81615
18	52	3.49276
19	52	-1.42259
20	52	-1.90828
21	52	1.88469
22	52	-0.626041
23	52	-0.538404
24	52	1.80206
25	52	1.15338
26	52	1.9493
27	52	-4.07124
28	52	1.38956
29	52	4.05159
30	52	2.74478
31	52	-6.25503
32	52	1.34451
33	52	3.88265
34	52	-9.6772
35	52	4.74873
36	52	4.0741
37	52	8.70518
38	52	5.82953
39	52	4.29611
40	52	-3.25947
41	52	-1.31913
42	52	-2.72689
43	52	3.96124
44	52	-2.72199
45	52	1.04584
46	52	-1.36435
47	52	-1.78197
48	52	-3.15233
49	52	-9.51076
50	52	11.3995
51	52	0.0494192
0	53	-0.839388
1	53	-1.06338
2	53	-0.183086
3	53	-1.88968
4	53	-2.4214
5	53	-0.556748
6	53	3.7036
7	53	5.94059
8	53	2.11441
9	53	5.44185
10	53	1.42745
11	53	5.05285
12	53	5.4892
13	53	1.31152
14	53	3.32702
15	53	4.20585
16	53	0.963261
17	53	3.07777
18	53	-1.4607
19	53	5.20132
20	53	0.976809
21	53	-0.276261
22	53	0.179895
23	53	-1.15728
24	53	-3.33743
25	53	2.22247
26	53	2.18858
27	53	2.55378
28	53	3.79602
29	53	-0.97546
30	53	0.617364
31	53	-2.42896
32	53	-1.70874
33	53	4.57577
34	53	6.47262
35	53	-0.334166
36	53	2.21568
37	53	4.8019
38	53	7.93913
39	53	0.647785
40	53	1.84849
41	53	4.73863
42	53	-1.97625
43	53	1.75532
44	53	-1.02831
45	53	-3.04981
46	53	1.60146
47	53	-6.53688
48	53	0.298198
49	53	2.30481
50	53	20.6845
51	53	4.25005
52	53	69.1604
0	54	-1.24747
1	54	0.819683
2	54	0.217323
3	54	0.0964487
4	54	1.28555
5	54	3.3528
6	54	-1.7409
7	54	8.35154
8	54	4.40122
9	54	6.11855
10	54	3.1499
11	54	3.85437
12	54	4.49924
13	54	6.02281
14	54	1.16551
15	54	4.26937
16	54	6.22618
17	54	0.531979
18	54	0.44429
19	54	-3.16409
20	54	3.2237
21	54	1.54069
22	54	-2.30225
23	54	1.84194
24	54	-3.6358
25	54	0.817228
26	54	0.257048
27	54	-0.153858
28	54	-0.9532
29	54	1.21542
30	54	3.66745
31	54	0.529265
32	54	1.55525
33	54	2.46964
34	54	5.91806
35	54	5.70514
36	54	4.12112
37	54	2.76381
38	54	7.16016
39	54	4.84244
40	54	-2.84219
41	54	1.70564
42	54	10.1359
43	54	5.90018
44	54	-1.59693
45	54	0.853245
46	54	7.52844
47	54	5.7061
48	54	-0.772237
49	54	2.1865
50	54	7.10647
51	54	7.64314
52	54	9.05278
53	54	78.2834
0	55	-2.18218
1	55	1.44049
2	55	-0.076218
3	55	0.680698
4	55	6.30407
5	55	2.38472
6	55	-1.3026
7	55	3.77289
8	55	4.18794
9	55	4.44097
10	55	1.54002
11	55	0.316246
12	55	2.74767
13	55	4.18527
14	55	4.63501
15	55	0.976592
16	55	6.38161
17	55	3.80214
18	55	2.54888
19	55	-0.705653
20	55	2.53238
21	55	-1.46366
22	55	1.00711
23	55	2.24855
24	55	4.57432
25	55	4.9352
26	55	-0.369328
27	55	0.860431
28	55	4.01621
29	55	-0.627602
30	55	2.0588
31	55	0.849751
32	55	4.99296
33	55	-3.49496
34	55	4.94447
35	55	0.887936
36	55	8.35192
37	55	7.07228
38	55	3.24972
39	55	2.37129
40	55	-2.55815
41	55	4.47202
42	55	1.74738
43	55	2.21573
44	55	-0.0480862
45	55	2.09926
46	55	6.72897
47	55	0.46694
48	55	-1.13803
49	55	-0.980185
50	55	8.34248
51	55	4.3699
52	55	18.1958
53	55	2.7301
54	55	42.9749
0	56	0.734648
1	56	-2.74129
2	56	-2.30424
3	56	-1.64413
4	56	0.704526
5	56	1.28159
6	56	5.82855
7	56	1.29786
8	56	4.10555
9	56	5.55331
10	56	0.503211
11	56	9.53096
12	56	3.91466
13	56	-0.383176
14	56	6.78955
15	56	-0.789981
16	56	1.12695
17	56	3.46977
18	56	1.56811
19	56	0.18951
20	56	3.20023
21	56	6.94349
22	56	3.10509
23	56	-2.7907
24	56	-0.201116
25	56	3.66448
26	56	-2.20228
27	56	0.261229
28	56	-2.3703
29	56	2.31173
30	56	3.16147
31	56	-3.28888
32	56	2.69374
33	56	5.20553
34	56	-1.26266
35	56	8.05046
36	56	10.5797
37	56	4.68416
38	56	7.78322
39	56	0.0561212
40	56	1.30755
41	56	2.37385
42	56	-7.87751
43	56	0.887188
44	56	4.81986
45	56	-0.247611
46	56	-0.14418
47	56	-0.499009
48	56	3.15274
49	56	-0.690074
50	56	7.24871
51	56	7.11285
52	56	12.9815
53	56	6.52094
54	56	17.3576
55	56	55.5299
0	57	-4.7697
1	57	-0.19396
2	57	-2.06448
3	57	1.47281
4	57	1.98889
5	57	1.32369
6	57	4.63148
7	57	0.657143
8	57	4.14602
9	57	7.77463
10	57	7.13223
11	57	5.93406
12	57	-0.825142
13	57	5.19955
14	57	3.26549
15	57	1.61068
16	57	0.454456
17	57	3.60779
18	57	-0.563427
19	57	3.19296
20	57	0.518337
21	57	-1.3745
22	57	4.39655
23	57	-1.58103
24	57	0.388343
25	57	4.24338
26	57	0.825239
27	57	-0.933496
28	57	2.52107
29	57	-0.474204
30	57	-4.99349
31	57	0.0592744
32	57	4.96796
33	57	1.41645
34	57	0.478743
35	57	4.25145
36	57	6.58266
37	57	7.16686
38	57	3.04895
39	57	5.93197
40	57	3.29141
41	57	2.56135
42	57	2.55294
43	57	3.05773
44	57	-2.46155
45	57	-0.0296653
46	57	5.355
47	57	6.15666
48	57	4.00608
49	57	7.38148
50	57	2.91017
51	57	1.01404
52	57	0.615321
53	57	12.8598
54	57	12.9503
55	57	16.039
56	57	64.2295
0	58	3.79915
1	58	2.66579
2	58	0.248293
3	58	2.02864
4	58	-2.00699
5	58	2.86029
6	58	3.23367
7	58	3.00748
8	58	5.62353
9	58	5.14299
10	58	-0.763941
11	58	6.68709
12	58	3.91745
13	58	-0.125885
14	58	1.88435
15	58	2.83201
16	58	4.50779
17	58	4.9502
18	58	0.576887
19	58	-0.12952
20	58	1.10837
21	58	3.17156
22	58	-0.380148
23	58	-1.09206
24	58	3.68195
25	58	3.3001
26	58	2.69309
27	58	0.714851
28	58	0.832794
29	58	0.258788
30	58	-0.252686
31	58	1.8441
32	58	4.10145
33	58	4.20911
34	58	-2.6663
35	58	11.0362
36	58	6.22866
37	58	14.854
38	58	6.74202
39	58	6.43893
40	58	-0.850933
41	58	5.89213
42	58	1.5729
43	58	-1.23453
44	58	5.47935
45	58	-0.250761
46	58	0.240088
47	58	4.68727
48	58	5.75649
49	58	9.48486
50	58	3.89435
51	58	-1.78469
52	58	8.09003
53	58	6.86037
54	58	7.54501
55	58	15.5207
56	58	13.7645
57	58	54.4172
0	59	8.06217
1	59	0.97102
2	59	-2.45781
3	59	0.0889089
4	59	0.221861
5	59	0.656586
6	59	-0.227843
7	59	1.36197
8	59	5.55064
9	59	5.78888
10	59	3.22767
11	59	3.45528
12	59	0.423779
13	59	7.73594
14	59	1.53623
15	59	2.66658
16	59	0.49912
17	59	3.31407
18	59	0.12831
19	59	5.45729
20	59	2.3335
21	59	0.0335062
22	59	3.70816
23	59	0.784448
24	59	-2.70236
25	59	-2.46299
26	59	1.61361
27	59	2.06081
28	59	1.28717
29	59	0.651026
30	59	-0.156102
31	59	1.20101
32	59	1.09911
33	59	4.17322
34	59	-1.54417
35	59	5.52295
36	59	6.36972
37	59	10.7958
38	59	-0.306609
39	59	4.56722
40	59	-0.656436
41	59	2.65308
42	59	2.60528
43	59	-1.94358
44	59	-2.10631
45	59	4.31681
46	59	0.50061
47	59	-4.09252
48	59	2.98848
49	59	5.6396
50	59	7.00633
51	59	1.8887
52	59	-3.55543
53	59	4.55564
54	59	2.2771
55	59	3.15602
56	59	4.82957
57	59	-10.8471
58	59	42.9714
0	60	-0.462682
1	60	0.206763
2	60	-1.75476
3	60	1.11447
4	60	8.17523
5	60	2.88146
6	60	0.146205
7	60	7.66885
8	60	6.6757
9	60	5.1006
10	60	6.66458
11	60	3.58192
12	60	1.1422
13	60	2.57982
14	60	2.56351
15	60	5.5386
16	60	4.3301
17	60	5.49532
18	60	5.237
19	60	0.932627
20	60	3.74556
21	60	2.66121
22	60	1.1028
23	60	2.9364
24	60	0.270661
25	60	-1.06457
26	60	1.62923
27	60	2.818
28	60	4.25177
29	60	0.447299
30	60	4.27453
31	60	2.05703
32	60	6.69078
33	60	-0.318596
34	60	-2.31869
35	60	4.22923
36	60	8.97562
37	60	2.15363
38	60	2.60655
39	60	8.25083
40	60	2.42849
41	60	5.05037
42	60	-1.27905
43	60	-1.63721
44	60	-2.15077
45	60	0.713428
46	60	-0.86493
47	60	3.64551
48	60	4.62999
49	60	4.90407
50	60	12.1032
51	60	-3.7963
52	60	4.36634
53	60	-0.791464
54	60	3.44625
55	60	-2.95052
56	60	-0.451628
57	60	5.08689
58	60	3.92941
59	60	80.6737
0	61	1.99755
1	61	-0.785713
2	61	2.13533
3	61	0.410861
4	61	0.136701
5	61	3.64896
6	61	5.4098
7	61	5.40028
8	61	6.23498
9	61	2.45526
10	61	6.40764
11	61	2.16529
12	61	5.44146
13	61	6.60014
14	61	5.37399
15	61	4.0525
16	61	-0.614929
17	61	1.6123
18	61	1.27524
19	61	4.88545
20	61	0.2726
21	61	2.59285
22	61	0.208736
23	61	3.30241
24	61	2.77979
25	61	0.196986
26	61	3.68264
27	61	3.06545
28	61	0.726845
29	61	2.78827
30	61	1.32959
31	61	4.96826
32	61	4.38288
33	61	-0.687874
34	61	3.3343
35	61	3.47156
36	61	6.91255
37	61	8.68551
38	61	6.45685
39	61	4.1976
40	61	5.04846
41	61	7.47978
42	61	4.71723
43	61	0.481129
44	61	7.34335
45	61	1.39439
46	61	3.80597
47	61	11.1984
48	61	4.99681
49	61	9.69901
50	61	8.54453
51	61	12.6514
52	61	7.44081
53	61	4.52448
54	61	5.07587
55	61	2.92348
56	61	0.664845
57	61	2.42732
58	61	0.306154
59	61	2.33533
60	61	64.3963
0	62	-4.5031
1	62	0.51333
2	62	-0.860107
3	62	0.646818
4	62	-4.7133
5	62	3.65285
6	62	2.87382
7	62	2.92766
8	62	7.97696
9	62	4.41287
10	62	0.549655
11	62	5.12403
12	62	2.04215
13	62	3.23907
14	62	4.07087
15	62	1.91164
16	62	0.379089
17	62	4.2815
18	62	2.51257
19	62	1.6565
20	62	7.42801
21	62	2.55155
22	62	3.15386
23	62	1.74534
24	62	0.146776
25	62	-0.158597
26	62	-1.60982
27	62	1.92856
28	62	7.51129
29	62	3.72702
30	62	-0.434801
31	62	1.19501
32	62	15.0744
33	62	2.07281
34	62	-0.400929
35	62	2.40866
36	62	5.87295
37	62	6.44838
38	62	4.59721
39	62	5.53981
40	62	2.77597
41	62	8.52629
42	62	0.418371
43	62	0.058305
44	62	-2.36978
45	62	7.19388
46	62	9.24296
47	62	6.89859
48	62	5.46747
49	62	12.7661
50	62	4.05083
51	62	9.71786
52	62	3.25509
53	62	7.49426
54	62	7.62805
55	62	11.0547
56	62	-7.50449
57	62	-4.19886
58	62	3.15173
59	62	11.0386
60	62	10.6617
61	62	64.5811
0	63	-0.372035
1	63	1.57706
2	63	0.568005
3	63	2.87088
4	63	-1.47181
5	63	-0.478673
6	63	2.7256
7	63	2.89469
8	63	3.96199
9	63	7.84163
10	63	3.02186
11	63	7.3123
12	63	6.50742
13	63	4.82464
14	63	3.72718
15	63	5.26591
16	63	2.93761
17	63	1.99869
18	63	7.15564
19	63	2.31819
20	63	2.51715
21	63	2.12888
22	63	2.45427
23	63	3.67398
24	63	1.41033
25	63	2.4484
26	63	0.618099
27	63	0.628131
28	63	0.52287
29	63	5.18683
30	63	0.0472131
31	63	2.85351
32	63	6.54237
33	63	0.330579
34	63	4.76584
35	63	5.6541
36	63	7.46843
37	63	6.81025
38	63	10.6212
39	63	2.84147
40	63	6.98413
41	63	6.51148
42	63	-0.955453
[truncated: 1,164 more rows]

## Sheet: Figure 3g
Figure 3g
RPS of HOX genes														TPM of HOX genes
Gene symbol	NC_GOM	WG_GOM	WL_GOM	NC_MAD	WG_MAD	WL_MAD	NC_RAD	WG_RAD	WL_RAD	NC_ULB	WG_ULB	WL_ULB		Gene symbol	NC_GOM	WG_GOM	WL_GOM	NC_MAD	WG_MAD	WL_MAD	NC_RAD	WG_RAD	WL_RAD	NC_ULB	WG_ULB	WL_ULB
HOXA1	13.1226	13.9346	22.2957	11.9698	12.4459	9.80975	8.11255	9.18793	7.28983	5.28915	5.94183	4.23055		HOXA1	1.4033	1.40202	1.84789	1.33021	1.45463	2.12414	0.526943	0.989808	1.0845	0.834621	0.888589	1.04163
HOXA2	8.84878	12.2916	13.6188	8.49107	9.62061	11.1554	7.35523	5.04468	8.23898	2.9595	4.13197	5.04432		HOXA2	2.09247	1.79839	3.06969	1.66839	1.05233	1.90817	0.637601	0.322024	0.50675	0.39129	0.401622	0.502078
HOXA3	5.39056	7.16327	7.12537	5.18733	9.02584	7.60859	7.18869	3.15624	1.10617	1.07219	5.79394	5.21999		HOXA3	2.47567	2.6301	5.35569	3.90452	2.35359	3.63091	3.18564	2.8041	3.7105	1.95181	1.64029	3.39188
HOXA5	4.36973	7.0929	10.9515	9.1092	10.2911	9.97713	11.5806	11.7225	5.29982	7.22188	10.4045	14.1448		HOXA5	12.0769	14.1426	22.3013	17.8746	14.3922	21.6952	20.8285	21.4175	25.9089	12.0586	11.4222	17.7212
HOXA7	4.36973	7.0929	10.9515	9.1092	10.2911	9.97713	11.5806	11.7225	5.29982	7.22188	10.4045	14.1448		HOXA7	6.54902	7.17586	9.1447	9.6417	8.84667	11.4628	9.66248	8.60658	10.1104	8.39083	8.77775	11.3823
HOXA9	3.84003	6.4248	10.2349	8.56677	8.76751	2.83217	12.4356	7.18581	6.03252	7.76948	6.50838	8.1087		HOXA9	0.604362	0.711016	0.706001	1.34849	2.44308	2.9974	21.2111	12.8276	18.9824	1.26447	1.58229	2.88921
HOXA10	4.87301	4.5895	3.84026	5.25709	3.92175	3.95876	5.86545	6.73472	3.76661	4.01924	2.96425	5.84645		HOXA10	0.199306	0.144421	0.204415	0.275027	0.984348	0.348535	6.48427	5.08295	5.52693	0.243905	0.169861	0.54064
HOXA11	5.76903	2.54434	5.84483	7.55778	3.62079	8.03838	10.4836	3.51578	5.1791	5.82909	1.95551	1.04848		HOXA11	0.0219539	0.0490972	0.0445586	0.0662783	0.130315	0.0488955	0.0143903	0.0599501	0.0915767	0.0971419	0.0309502	0.0279417
HOXA13	10.8435	5.85316	17.0182	14.6131	12.1579	14.6977	23.3445	12.4742	14.2243	13.9249	8.88464	18.0998		HOXA13	0.300293	0.190986	0.247769	0.207823	0.165775	0.228485	0.150604	0.141528	0.284929	0.292513	0.192586	0.219868
HOXB1	1.13188	0	1.17418	1.25247	0	3.44507	1.08043	1.17	0	1.12193	0	0		HOXB1	0.000481332	0.000217755	0.0138503	0.000397099	0.0417583	0.046437	0.000397099	0.000200218	0	0.000397099	0.0030626	0
HOXB2	3.41399	4.74259	4.82764	2.64918	2.41606	2.60242	4.88315	0.701817	0	1.13727	1.21662	1.17985		HOXB2	9.582	8.52891	10.8561	8.36203	6.94077	7.64421	5.68737	5.30875	6.48295	3.98491	4.71505	5.17223
HOXB3	0	0	0	0	0	1.10626	0	0	0	1.08945	0	0		HOXB3	4.99992	6.11801	10.9653	5.89058	6.13988	9.19609	2.92028	4.10101	5.25279	2.43217	3.83791	4.674
HOXB4	6.57885	6.54019	0	1.23452	3.44285	9.21232	7.01065	6.35992	2.39238	4.71793	5.69845	5.86015		HOXB4	7.71213	7.78719	11.5653	8.9902	7.63902	8.24464	3.92203	4.24111	6.35438	2.70272	3.06183	4.23126
HOXB5	14.7834	13.1525	21.478	11.5925	12.7777	18.3355	18.2838	18.5066	10.6805	19.3137	18.7077	9.59576		HOXB5	2.58419	2.75977	4.77855	3.80313	2.44797	2.57928	0.757641	0.921237	0.965688	0.354597	0.550835	0.731938
HOXB6	7.00461	6.48445	9.94814	1.16866	7.73542	12.8128	10.1839	7.60833	4.85458	12.7724	11.7941	11.8442		HOXB6	17.0152	20.4539	23.6462	19.1598	17.6397	16.1114	7.69966	9.42448	11.4939	3.30561	4.70824	6.48673
HOXB7	4.6325	7.52999	8.01963	5.73125	6.01676	7.54444	8.09201	8.43336	4.74901	2.53698	3.89772	8.60708		HOXB7	22.6702	26.7609	24.9326	26.1738	24.0836	26.2439	20.0729	21.6416	22.2059	11.6312	11.4412	14.2278
HOXB8	5.86797	11.0441	8.56939	9.12133	9.3904	9.50827	12.8284	12.6258	9.12159	2.63783	8.32206	11.1201		HOXB8	2.23613	2.31311	3.95797	3.37652	2.26633	3.51656	0.458394	0.872011	0.855199	0.297458	0.439153	0.6675
HOXB9	5.89545	3.26292	3.56378	4.87489	5.02643	4.89238	5.62424	4.06793	4.77314	1.11688	2.34631	1.38986		HOXB9	0.303666	0.462799	0.789127	0.400069	0.464269	1.0704	0.327481	0.691846	0.631751	0.373923	0.492987	0.74186
HOXB13	0	0	2.34212	0	0.750939	1.2939	2.17489	2.95546	1.1411	4.81558	4.54511	0		HOXB13	0.006337	0.0102843	0.0158002	0.0358592	0.000800293	0.0356191	0.0102617	0.0120745	0.00413993	0.0183908	0.0183723	0.00351335
HOXC13	0	0	0	0	0	0	0	0	0	0	0	0		HOXC13	0.249301	0.0914208	0.220196	0.079957	0.175001	0.112443	0.063944	0.0795917	0.182008	0.514847	0.167683	0.229571
HOXC12	0	0.337412	0	1.02955	0	1.04998	0	0	1.1223	0	0.509496	0		HOXC12	0.000506077	0.00520083	0	0.0250484	0.000332565	0.0609196	0.000417514	0.0254416	0.0153623	0.0143498	0.0026668	0.0409185
HOXC11	3.32898	1.40164	1.01111	3.61141	3.22542	1.06001	2.28489	5.18421	2.99894	4.40752	2.73274	3.269		HOXC11	0.00646177	0.00435965	0.00655192	0.0181319	0.015265	0.0164504	0.0164299	0.00306335	0	0.000276597	0.0057264	0.00885389
HOXC10	6.83029	5.67484	10.3415	8.15809	7.89805	6.95724	9.87184	8.88696	8.56033	7.45411	8.88119	8.56644		HOXC10	0.0123803	0.0310516	0.0315824	0.0679767	0.0775946	0.0934762	2.06963	0.845692	0.402888	0.0147993	0.0250444	0.0918005
HOXC6	8.10228	11.3296	10.7901	10.6534	9.67169	2.48105	9.10417	10.9899	12.1676	8.89634	7.60191	11.1706		HOXC6	2.15221	1.80628	2.41255	5.7435	3.7865	5.11243	4.9617	4.71728	6.56517	2.99128	2.88853	6.54404
HOXC9	9.08219	9.28031	10.3195	13.9881	9.67383	8.48011	11.7539	14.6891	10.2851	11.3192	9.34699	14.1838		HOXC9	0.166367	0.434682	0.314658	1.94661	2.12165	2.23561	7.17785	6.48017	6.81736	4.46117	4.1495	5.65389
HOXC8	10.9016	13.0567	14.7305	10.2844	11.7753	14.6712	12.8552	12.9725	16.2567	10.5799	12.4554	13.1177		HOXC8	0.462674	0.649242	1.08993	2.76245	1.89457	2.78939	3.27953	3.19541	4.2303	3.05857	3.28031	5.44437
HOXC4	4.37675	4.59071	8.67328	5.69502	5.76704	2.31838	2.02187	3.19268	6.63409	5.29792	4.9881	5.43818		HOXC4	2.01456	2.35213	2.72084	3.33529	2.59379	2.49438	1.64651	2.06798	1.96039	2.82108	2.88709	4.0845
HOXC5	12.7816	16.7234	18.6412	17.9142	12.4744	17.1005	15.9767	15.084	13.8511	8.50279	12.2439	15.006		HOXC5	1.32919	1.88681	2.53887	1.91248	2.01589	2.13107	1.06434	1.34377	1.51279	1.76536	1.9878	2.95051
HOXD13	3.96234	6.06307	10.9654	2.76061	6.30658	6.5724	8.21332	8.50697	7.55186	12.9633	15.2415	13.2663		HOXD13	0.110364	0.133147	0.0989586	0.167829	0.182946	0.235136	0.0704164	0.0617918	0.07563	0.0651534	0.0759547	0.0602298
HOXD12	1.17118	5.35134	4.81325	8.80634	7.47042	3.80738	16.9814	11.3094	7.80855	10.9362	15.3213	13.4975		HOXD12	0.0398378	0.0190376	0.0172133	0.0151757	0.0202236	0.0332548	8.45383e-05	4.26244e-05	0	0.204998	0.0114625	0.0252547
HOXD11	2.75276	6.0478	2.81529	3.78711	5.56797	4.16238	10.6026	7.78366	3.57664	9.21486	7.78689	7.56004		HOXD11	0.0291658	0.0820185	0.0793141	0.183712	0.371474	0.15596	5.31256e-05	0.0114495	0.0263187	0.734369	0.790202	0.770301
HOXD10	7.61814	12.6428	6.19546	7.81805	16.314	11.8145	20.4078	23.8582	14.9539	18.1368	19.5029	19.1494		HOXD10	0.159224	0.200369	0.278348	0.284081	0.525945	0.782241	0.139584	0.110068	0.180739	1.24556	1.03483	1.14521
HOXD9	13.5449	17.2565	15.9942	17.5518	22.8951	18.1815	32.9452	27.5886	26.416	33.7255	27.4356	27.4761		HOXD9	0.892275	1.33066	1.96004	1.65205	1.64461	3.1141	2.53493	2.68363	2.57426	5.40889	5.18821	5.05512
HOXD8	18.5317	25.0563	28.4956	22.9802	30.6577	29.4667	41.8251	34.6301	38.5352	39.1406	38.4531	47.1769		HOXD8	7.92561	9.4221	11.7715	19.4192	18.8489	23.3205	66.2323	55.1053	48.6283	81.1541	77.6008	69.2512
HOXD3	11.8594	10.5356	7.4273	16.5446	19.4282	10.639	24.215	20.6749	19.8751	28.3227	26.3868	29.4675		HOXD3	1.19246	1.29981	1.49641	1.47139	1.55213	2.85357	3.61783	4.64196	5.48279	2.65227	3.16932	5.77849
HOXD4	11.8594	10.5356	7.4273	16.5446	19.4282	10.639	24.215	20.6749	19.8751	28.3227	26.3868	29.4675		HOXD4	4.4322	7.04967	10.2482	6.56899	10.5217	15.6738	15.8413	19.4947	26.9554	12.7603	15.7981	22.1062
HOXD1	0	4.70666	8.32674	4.63089	6.1074	8.34436	3.77086	4.96564	7.48536	9.22752	7.53122	8.24813		HOXD1	0.015933	0.0331862	0.0495774	0.067509	0.118282	0.099303	0.041133	0.210096	0.123944	0.0915081	0.220281	0.266223

## Sheet: Figure 3h
Figure 3h
tissue	Gene name	mean_NC	mean_WG	NC_RP	WG_meanRP
GOM	KLF4	50.4419	58.6315	0	3.37172
GOM	DROSHA	19.3097	14.8396	0.952741	0.64495
GOM	IL17RB	4.92785	0.920108	1.05079	0.362259
GOM	RELB	5.77624	8.14192	0	0.362441
GOM	IL12B	0.0991151	0.0998918	0.986879	0.669161
GOM	NUPR1	224.253	240.616	0	0.34195
GOM	IL34	18.4985	29.1849	3.45671	2.23526
GOM	CYP26B1	1.00065	1.5391	6.72824	7.05747
GOM	IGFBP4	71.2672	131.758	13.4712	15.2889
GOM	DHX9	94.7093	98.2737	16.758	9.41824
GOM	JAK2	36.9773	47.5273	3.34298	5.97283
GOM	TSPAN2	1.34299	2.27249	1.09875	0.726174
GOM	NLRP3	12.2246	22.0505	0	0.373524
GOM	HSPG2	113.469	126.857	1.12678	0
GOM	TNFRSF1A	54.528	79.1018	5.17617	3.43174
GOM	MAS1	0.489209	0.210365	5.32102	2.59731
GOM	JAM3	15.2792	20.487	3.23011	1.76774
GOM	CNR2	0.244874	0.404309	4.5433	6.09995
GOM	CHID1	18.3678	35.9119	1.25041	0.395671
GOM	GPRC5B	37.044	57.45	20.5267	22.6224
GOM	EPHX2	66.2398	86.9604	4.97239	2.124
GOM	PIK3AP1	12.4692	17.8334	3.97194	0.933122
GOM	IL20	0	0.178805	1.04666	0.348115
GOM	CCL16	80.1589	44.2852	3.39952	8.14419
GOM	HDAC4	9.04994	10.4141	2.16181	0
GOM	TLR3	22.8822	19.4202	10.3624	12.7496
GOM	IL13	0.0835154	0.0598692	1.0006	0.653318
GOM	PTGS1	14.8731	20.4335	4.23255	0.38575
GOM	P2RX1	1.36301	1.14738	1.17082	1.07294
GOM	LOXL3	6.27639	6.8997	0	0.349959
GOM	TOLLIP	109.871	210.63	0	1.68189
GOM	FFAR4	16.7765	20.7567	0	0.641695
GOM	ETS1	75.1109	78.9565	2.88941	2.63868
GOM	IDO1	2.75409	2.59123	5.27924	4.98029
GOM	TNIP1	40.3553	59.863	0	1.27279
GOM	SNAP23	112.346	157.592	3.9547	1.60742
GOM	WNT5A	24.0319	17.3532	1.10691	1.34398
GOM	CD200	28.5501	28.1647	2.80584	2.37705
GOM	IL22	0	0.00438221	0	1.01617
GOM	MAPK13	2.88971	2.38239	2.18405	0.736373
GOM	NR1H4	0.814351	0.276248	0.913271	1.29782
GOM	MAPK7	11.9717	12.9544	2.58522	2.42982
GOM	PTGER4	19.9214	22.6181	7.1989	16.7021
GOM	NR1H3	37.8727	62.5555	1.14346	1.15515
GOM	XCR1	2.52607	1.72167	5.92402	2.37261
GOM	BRD4	62.8605	46.1855	1.38535	2.656
GOM	MIF	16.0504	29.9301	2.09099	3.72526
GOM	CXCL10	16.9371	19.0857	0	0.33482
GOM	PPBP	38.1695	25.3317	1.87765	2.33246
GOM	APCS	0.664406	0.330964	0	0.34655
GOM	CRP	3.48047	2.53504	2.07138	7.34829
GOM	CHIA	0.721605	0.112196	0	0.666795
GOM	IL17D	9.88673	16.3702	0	1.37408
GOM	MVK	2.9431	3.84322	0	0.316834
GOM	CAMK1D	7.93443	6.86015	2.18792	2.03444
GOM	DNASE1L3	20.1409	25.7486	0	0.663682
GOM	PTX3	6.08717	17.0071	3.77356	2.70233
GOM	CEBPA	78.7177	198.725	4.4242	6.83815
GOM	LTB4R2	2.54726	3.63875	2.39569	1.5477
GOM	MMP25	0.771721	0.702333	0.975643	1.06944
GOM	TREM1	1.30575	1.35135	1.09701	0.985639
GOM	HRH4	41.0785	43.1138	0	0.41416
GOM	ADA	5.54552	4.41399	7.06149	5.17593
GOM	RIPK2	22.687	24.508	2.34257	0.366093
GOM	TMIGD3	10.6917	19.7089	3.38848	5.3095
GOM	GAL	0.149709	0.185781	1.1363	0.817589
GOM	GPR33	0.848411	0.0953582	1.03198	3.02564
GOM	IL4R	12.9543	16.8683	8.11736	5.45148
GOM	VPS35	87.3467	115.335	0	0.329399
GOM	IL1RL1	6.79863	8.20606	6.00108	3.95223
GOM	APOA2	4.32275	0.908892	9.8692	5.14069
GOM	APOA1	122.465	229.831	3.03438	2.69769
GOM	FEM1A	15.8538	23.0071	1.06222	0
GOM	SELENOS	46.769	72.3011	0	0.316365
GOM	PLA2G5	0	0.0530106	0	0
GOM	THBS1	176.693	185.019	11.0976	13.2701
GOM	TREX1	2.71148	4.19954	2.01819	3.6708
GOM	BMP2	4.80911	6.64796	1.12895	0.997665
GOM	TNFAIP6	15.1544	27.991	1.15732	2.12327
GOM	MS4A2	64.3996	65.5282	3.31454	0.368193
GOM	LYN	23.0266	21.9085	0.93293	1.28841
GOM	VCAM1	174.004	269.425	14.7371	19.3374
GOM	SERPINE1	58.4162	144.399	0	0
GOM	CTNNBIP1	7.76076	10.7559	1.11574	0
GOM	NOD2	0.992459	1.10849	0	0
GOM	ALOX15	31.6564	32.4555	0	0.378139
GOM	SGMS1	32.9289	35.9909	2.19319	3.56651
GOM	PLGRKT	24.6803	66.7632	5.89282	3.64663
GOM	TRPV4	0.129506	0.0696032	0	0.321491
GOM	LYZ	6.1274	0.172078	0	0
GOM	LEP	76.1905	404.135	1.82651	0
GOM	SMPDL3B	3.88321	9.70986	1.91772	0.663758
GOM	IL1RL2	1.1844	2.10426	1.93588	0.309778
GOM	FABP4	4565.59	9678.48	5.83929	2.89702
GOM	CD96	4.29664	2.51199	1.13683	2.63029
GOM	HYAL2	35.6956	79.2226	11.2628	10.253
GOM	IKBKB	20.1095	28.7064	2.16553	2.4839
GOM	MAP2K3	22.6391	28.8036	1.17618	0
GOM	IL6ST	278.071	367.802	4.22419	6.82926
GOM	HDAC5	21.4065	34.7951	0	0.356757
GOM	ADCY8	0.195861	0.311661	0	1.37752
GOM	CD44	80.5327	88.6946	4.15798	3.12528
GOM	HYAL1	11.9721	15.9936	2.13933	0.700847
GOM	IL22RA2	0.583953	0.306124	5.01146	5.09701
GOM	CCR4	1.14307	1.89215	1.11638	1.00607
GOM	TGM2	49.1778	34.1457	10.3307	6.39907
GOM	CXCL6	1.35672	1.34263	3.88795	3.36107
GOM	SETD6	12.9514	15.0976	0	1.22622
GOM	NLRP9	0	0.00272068	0	0.704173
GOM	BAP1	28.3424	41.814	0.992944	1.0278
GOM	CCL17	3.33869	1.88469	3.76113	4.86935
GOM	CCL8	1.78917	2.91073	2.28533	2.71707
GOM	BST1	12.7252	23.0587	2.17389	1.02032
GOM	INS	0	0.0202778	7.14184	6.81622
GOM	CLEC7A	13.0559	17.8784	4.97169	4.52082
GOM	BCL6	36.9707	30.4076	12.7909	17.0337
GOM	NFKBIZ	102.611	107.08	5.40709	1.7725
GOM	CXCL9	4.58279	6.77479	3.37969	4.21036
GOM	CUEDC2	40.5196	48.0272	4.36629	5.69045
GOM	PJA2	123.873	154.778	3.89049	3.23926
GOM	GATA3	11.9212	9.62677	0	1.40826
GOM	SOCS3	13.8459	19.7721	2.13604	4.7835
GOM	KRT1	0	0.00587393	3.21955	0.331235
GOM	CYBA	64.8505	182.159	0	0
GOM	STAB1	40.9329	77.716	1.07758	0.716064
GOM	NOX4	14.1259	21.8646	0.903569	0.93208
GOM	IL5	0.957226	0.102632	1.85032	1.32322
GOM	PBK	2.25759	4.51188	0	0.368445
GOM	S100A8	70.3281	102.949	0	1.45317
GOM	ITGB2	24.6388	35.9909	0	0.803396
GOM	USP18	9.50372	10.4698	0	0.650735
GOM	APP	316.722	404.057	10.0107	7.75744
GOM	FCER1G	75.2794	50.8831	6.66863	6.42661
GOM	SUCNR1	9.20456	12.4177	3.78191	2.31915
GOM	APOD	162.175	87.7188	1.90657	2.70849
GOM	CD6	1.76218	2.40215	2.18767	1.48694
GOM	B4GALT1	32.4855	38.0499	7.92667	7.42257
GOM	ASH1L	76.9415	66.1897	22.3821	11.165
GOM	IL9	0	0.00991949	2.03381	1.89953
GOM	FNDC4	2.82809	4.07709	1.04894	1.02324
GOM	TEK	52.5088	87.4157	1.95842	1.69507
GOM	IL18	14.1355	14.6147	3.01472	0.61576
GOM	DUOXA2	2.80557	3.29622	1.20842	0.687756
GOM	DUOXA1	0.697647	0.714706	7.99353	5.0968
GOM	ABR	36.8133	36.8813	1.06056	2.1623
GOM	NFATC3	39.2056	36.4264	4.28962	2.96209
GOM	FOXF1	3.06219	4.23492	2.40092	6.22064
GOM	TNFRSF4	0.360116	1.22336	0	0.364701
GOM	ADCY7	10.4589	13.1598	5.59656	4.79304
GOM	LPL	1138.79	1310.9	10.1236	6.3996
GOM	CYP19A1	0.457011	0.187233	0	0
GOM	CRH	0.129003	0.237092	0.966518	3.15138
GOM	ZP3	0.0117718	0.0200171	3.48986	1.93098
GOM	TBXA2R	2.5831	1.27636	0	0.373317
GOM	C5AR1	14.355	11.2864	5.06925	8.67875
GOM	THEMIS2	4.19723	6.04671	3.88174	1.0432
GOM	CD180	4.40055	4.17155	2.73525	5.54921
GOM	PARK7	155.044	224.82	1.22571	1.89118
GOM	LY86	22.1009	22.4572	0	0.342292
GOM	SELP	4.69532	5.18062	1.87362	0.669209
GOM	ITGB6	0.821551	0.798799	4.9169	6.99007
GOM	IL2RA	5.69951	3.82671	1.14326	0.356535
GOM	IL1A	3.56962	2.095	3.20488	0
GOM	ELANE	1.99688	0.095948	10.6952	12.4064
GOM	F2RL1	1.96012	2.04822	0	0.318328
GOM	F3	211.094	238.529	12.6791	11.6636
GOM	OSM	0.988518	1.35188	8.14908	12.3117
GOM	IL2	0.81876	0.341624	1.93805	0.653319
GOM	PTAFR	9.14624	6.1009	4.54947	7.11529
GOM	TACR1	0.386484	0.508278	1.01535	0.658198
GOM	RORA	24.7298	27.7097	0.879077	0.325456
GOM	TNFSF11	0.858539	0.736957	0.981144	0.320022
GOM	CXCR4	30.3054	46.7956	3.98156	2.99738
GOM	HRH1	10.5979	18.8326	0	0.66698
GOM	PTGS2	5.34841	3.7713	5.21301	2.71384
GOM	GBA	16.5505	14.7452	2.47669	1.99461
GOM	PROC	1.49916	0.905356	6.8273	5.39563
GOM	ANXA1	966.866	1958.19	2.16799	0.714618
GOM	TBC1D23	54.5537	75.3191	8.05308	5.99071
GOM	ACOD1	0.333747	0.294776	1.81484	0.915667
GOM	NDFIP1	144.799	218.778	7.75183	3.98811
GOM	PTGES	6.42853	10.1001	0	0.850646
GOM	HCK	6.78723	8.35365	6.1222	3.49111
GOM	PPARD	20.3789	23.1078	14.7576	14.608
GOM	AHCY	25.4702	27.4962	0	0.323655
GOM	TNFSF4	2.4036	2.55724	0.983768	0
GOM	SDC1	3.83379	5.87011	3.87636	2.7448
GOM	PXK	35.9027	39.1916	2.85432	2.70061
GOM	CD14	20.8556	27.2258	0	0.305216
GOM	TLR4	27.7823	39.4747	0	1.10454
GOM	IL1R1	46.3183	75.8489	1.9353	0.62003
GOM	S100A12	223.86	311.263	0	0.682499
GOM	CDK19	17.1899	17.8944	0	1.00324
GOM	PLA2G2E	0.585725	0.181426	1.11664	2.27534
GOM	AHSG	3.62609	5.24817	0	1.96231
GOM	HYAL3	0.892802	1.24189	1.08043	1.33751
GOM	CCL26	55.0275	67.1251	1.07494	0.3914
GOM	PLAA	43.876	64.2479	2.04996	0.350486
GOM	DEFB114	0	0	0	1.65757
GOM	DAB2IP	15.7219	18.3251	4.11138	0.754975
GOM	C5AR2	2.38701	2.83647	0	0.367402
GOM	ACKR1	37.4722	67.3723	1.93784	1.6871
GOM	CAMK4	2.54591	2.31651	1.02875	0.312398
GOM	IL17A	0.021041	0.00627801	0	0.963116
GOM	IL23R	0.936511	0.773201	3.0897	0.333454
GOM	CSF1R	89.2745	108.632	0	1.15852
GOM	MAPK14	59.1987	94.3289	11.5463	5.80381
GOM	ESR1	5.3533	6.75653	1.97954	0.336321
GOM	CDKN2A	0.474127	0.586602	0	1.95605
GOM	TLR6	6.11033	7.38611	7.64177	7.03676
GOM	RPS19	90.4181	176.853	5.58416	7.87779
GOM	MCPH1	6.53145	8.51247	0	2.37619
GOM	SLC11A1	10.1071	17.1802	8.66188	10.4788
GOM	MFHAS1	14.3311	22.1521	9.50528	10.5741
GOM	CHST2	6.84497	12.4062	0	0.689805
GOM	SNCA	3.08566	3.57289	0	0
GOM	IL17B	16.3946	14.3312	1.10845	1.15163
GOM	BMP6	12.6761	9.20336	9.71108	7.44962
GOM	PSTPIP1	6.35852	10.1057	0.929385	0.652699
GOM	ITGA2	5.20713	3.9138	0	1.60578
GOM	CCR7	1.04213	1.50012	6.20978	8.37297
GOM	ITGAL	11.2549	12.3803	0	0
GOM	ACVR1	19.5068	19.4933	0.963515	0.339958
GOM	NFE2L2	219.353	178.287	0	1.57465
GOM	PRKCQ	2.2135	2.17489	1.02796	0
GOM	TNIP2	4.19111	7.17922	12.5004	7.10891
GOM	IL33	90.4893	96.0021	0.998003	1.99796
GOM	SPP1	113.66	589.657	4.17661	5.52082
GOM	NR1D2	85.8966	82.4732	0	0.317121
GOM	ZMPSTE24	22.3227	36.678	2.03301	1.05519
GOM	NFATC4	8.06418	12.3641	1.3597	0.829044
GOM	SLC7A2	37.3984	58.4138	1.01667	0.713429
GOM	SIRT1	37.5671	32.0179	0	2.95838
GOM	PTPN2	13.1105	12.713	3.1587	9.61988
GOM	TYRO3	5.15764	6.57329	2.85844	3.17823
GOM	F12	0.87209	0.573897	4.23415	1.0462
GOM	HDAC9	28.7926	44.0605	2.90426	0.654456
GOM	IL1R2	2.24532	4.48858	1.82572	0.700529
GOM	PTGIS	64.2334	102.759	7.90219	5.95302
GOM	ECM1	71.187	55.1835	6.70994	6.61142
GOM	CALCRL	77.8873	114.273	26.5724	29.451
GOM	CEBPB	104.744	158.222	40.6823	41.3107
GOM	CCR1	12.1857	26.0025	0	3.07512
GOM	STK39	75.094	66.2274	0	0.309253
GOM	REL	21.7468	17.2372	0	0.662771
GOM	MAPKAPK2	18.1316	22.6253	0	0.734532
GOM	SEMA7A	12.4522	24.8282	8.69798	8.35857
GOM	HSPD1	314.428	336.861	0.993211	0
GOM	LIAS	21.8907	27.9524	5.69653	2.92157
GOM	EGFR	46.4534	33.6784	2.26842	3.93205
GOM	SHARPIN	7.35176	15.6203	3.51836	10.3345
GOM	ABCF1	27.2488	33.8536	0	1.10107
GOM	RPS6KA5	14.7742	13.3615	3.30716	2.80995
GOM	SPHK1	5.64783	8.74735	3.55441	2.92102
GOM	CSF1	30.2601	45.4464	12.3638	14.9763
GOM	FANCA	1.38383	1.48714	0	0.429483
GOM	NMI	68.2777	75.3137	3.68436	2.15335
GOM	EDNRB	42.8066	66.5489	0	2.46844
GOM	NLRC3	1.90986	1.75712	1.15798	0.370916
GOM	NFKB1	29.7907	37.648	1.06284	3.78984
GOM	CREB3L3	0.274038	0.219185	0	0.424432
GOM	GPS2	56.508	47.8947	3.2812	0.374831
GOM	CXCL11	3.12806	3.68449	0	1.01782
GOM	ALOX5	7.09208	6.77712	0	0.40565
GOM	GGT5	10.4676	15.1474	1.12566	0.968264
GOM	CHI3L1	3.48636	2.83547	0	0.330495
GOM	OLR1	49.808	35.8473	2.74441	2.89976
GOM	FANCD2	4.31789	5.48615	0.948387	1.36089
GOM	ADCY1	0.409139	0.603194	1.08438	0
GOM	TLR10	3.56387	5.22903	0.988469	2.51341
GOM	ISL1	6.69836	4.90547	1.03458	0.309326
GOM	EPHA2	10.9971	14.4234	2.60308	0.894678
GOM	TNIP3	1.51491	1.33361	0.920377	0.322743
GOM	AGTR1	34.699	27.5851	2.13021	0.948301
GOM	TNFRSF1B	56.6621	70.6546	1.12646	0.417481
GOM	MEP1B	0.327484	0.179041	1.00268	0.95697
GOM	MYLK3	0.493501	0.411718	0	0.337948
GOM	IL17C	2.75955	0.418165	0	0.385576
GOM	CD28	1.17407	1.92696	4.00484	4.18758
GOM	PGLYRP1	0.878115	0.155996	1.2012	4.37154
GOM	NDST1	15.553	19.5809	1.15198	0.781924
GOM	TGFB1	32.1334	31.6349	3.32344	3.0244
GOM	GPER1	1.56178	4.41864	2.62386	2.24032
GOM	PRKCD	18.4321	19.2938	0	1.04141
GOM	GHSR	121.407	168.347	1.8322	1.354
GOM	P2RX7	19.4207	14.9456	0	0.906725
GOM	LIPA	205.946	247.009	16.9951	14.8016
GOM	ADIPOQ	2320.77	2332.52	5.15973	8.36224
GOM	NT5E	7.63311	11.5906	1.08561	1.30355
GOM	TNFAIP3	14.0787	14.2828	5.20215	5.24061
GOM	CNR1	1.30353	1.18686	0	0
GOM	PIK3CG	24.1818	27.5167	2.00112	4.68863
GOM	MYD88	22.4389	22.5952	0	0
GOM	FOS	170.776	215.027	13.4152	13.5312
GOM	TIRAP	7.49711	7.39575	3.03902	0.612391
GOM	BTD	11.7325	11.8595	1.07519	0.340519
GOM	POLB	32.5611	45.89	4.30186	7.43114
GOM	CCL22	3.24309	2.63117	1.20071	0
GOM	CMKLR1	11.1721	15.5415	2.22819	1.63009
GOM	LTB4R	0.848668	1.10192	0	0.364884
GOM	CCL19	47.9492	119.367	0.984479	0
GOM	BLNK	25.8577	29.981	0	1.43964
GOM	CCRL2	5.23392	5.36967	11.6716	7.99022
GOM	PDE2A	22.9697	33.8338	1.19553	2.45438
GOM	ODAM	0.342368	0.100815	2.92608	0.362222
GOM	SCGB1A1	1.29567	0.0121709	10.3452	12.7768
GOM	NRROS	6.97719	12.099	0.970866	2.19814
GOM	KNG1	8.52066	2.26409	0	0.655929
GOM	C3	542.427	298.198	0	1.16734
GOM	MCOLN2	12.6082	8.06572	0	0
GOM	AGT	314.922	327.864	0	0.33777
GOM	OSMR	27.512	31.3963	3.06356	3.38747
GOM	PRKCZ	8.60992	7.31893	0	0.843075
GOM	MGLL	119.658	193.451	15.0543	8.23019
GOM	BCR	18.6526	19.2801	4.5542	9.15982
GOM	PTGER2	4.12625	6.39353	6.97926	4.55774
GOM	PTGER3	33.2155	24.3165	1.96038	0.34039
GOM	SMAD1	21.7712	19.1755	4.00275	1.69054
GOM	GPR68	2.5198	3.53789	1.12835	2.9057
GOM	TCP1	110.437	129.204	1.01798	2.28888
GOM	IL15	15.8814	18.3499	1.06088	1.34974
GOM	NLRP6	0.225435	0.34596	1.23757	1.34259
GOM	CXCR6	4.43031	5.0347	3.94857	3.93873
GOM	GPX4	134.759	223.398	8.4848	6.35565
GOM	PDCD4	261.043	256.422	1.0052	2.05335
GOM	SCN9A	0.164617	0.159624	0.910117	0
GOM	SYK	9.07985	11.3948	2.0869	1.2468
GOM	LY96	65.1938	122.51	0.945958	4.28442
GOM	PIK3CD	3.61813	3.03637	1.11853	0.374497
GOM	STAT5B	45.0172	50.7003	3.2427	1.90235
GOM	ATRN	17.5221	16.7466	1.86857	1.04861
GOM	CCR5	14.8501	20.8318	12.6756	13.4381
GOM	CCL11	1.5677	1.00298	1.22758	5.33409
GOM	ADAMTS12	17.8971	23.3731	0	2.59022
GOM	PRKD1	9.29825	11.478	0.993955	0.743793
GOM	AGER	2.25907	2.76485	1.12545	2.60207
GOM	RARRES2	400.004	554.691	0	0.362011
GOM	MGST2	4.89906	2.7771	0	0.373638
GOM	PTGFR	6.13535	6.01622	1.08243	1.05167
GOM	PTGIR	4.47696	8.34242	3.45921	6.91736
GOM	TRADD	6.57986	11.3738	7.66303	8.30734
GOM	RB1	38.1055	35.5163	6.1685	2.67628
GOM	F11R	44.7736	61.5095	0	0.36586
GOM	CD47	78.6555	76.6608	4.65679	2.88197
GOM	CD36	772.675	1398.14	1.92425	2.58716
GOM	ENPP3	4.6207	2.65074	3.29439	0.36256
GOM	NOS2	1.78071	2.08994	0	0
GOM	PPARA	19.5297	18.2051	7.53313	9.16889
GOM	HNRNPA0	32.6786	30.4662	0.992773	0.331987
GOM	SCG2	0.0947106	0.0506055	0	2.62086
GOM	CCL2	68.6731	78.8338	9.6542	6.96246
GOM	AIMP1	156.957	173.254	0	0.340314
GOM	PRDX5	58.4622	101.98	2.36676	0
GOM	WFDC1	10.4916	16.2985	0	0.715382
GOM	SCUBE1	3.30824	3.22298	8.99974	9.12961
GOM	TNFRSF11A	29.5255	44.2081	0.910251	0.377426
GOM	BMPR1B	4.27655	2.89866	0	0.346779
GOM	FASLG	2.29918	1.95472	0	0.321551
GOM	CXCL17	0.295976	0.0311933	0	0.328929
GOM	TLR1	13.6009	19.5847	0	0.666214
GOM	CCR2	12.5628	18.8591	3.14622	2.61545
GOM	ZYX	68.9438	58.6382	5.51393	5.80725
GOM	CIITA	9.08452	12.0337	3.09798	0
GOM	ANO6	87.4414	106.711	24.1369	21.7783
GOM	SPATA2	5.70837	4.81242	4.15792	3.54025
GOM	HGF	23.7648	37.1212	0.995833	5.6505
GOM	FFAR2	0.692363	1.23593	0.999056	0.696704
GOM	BIRC3	206.584	248.435	0	0.633527
GOM	IL18R1	1.65483	1.7909	0.941161	0.303968
GOM	CLOCK	44.2585	54.2201	1.06801	1.13842
GOM	CCL21	88.2501	95.0556	0	0.323276
GOM	ACKR2	16.4596	24.8248	4.20939	3.28938
GOM	METRNL	25.4179	70.3816	1.17916	3.90309
GOM	AIF1	48.5034	83.0453	0	0.727072
GOM	LBP	0.435782	0.357694	0	0.6195
GOM	SIGLEC1	2.30853	2.11572	6.86314	6.3106
GOM	TAC4	3.68248	0.645593	1.29672	3.42888
GOM	NAPEPLD	25.1162	24.4509	0	0.959375
GOM	ELF3	0.0254567	0.0687135	4.32656	5.84661
GOM	NLRX1	1.64691	3.47127	0.994598	1.65037
GOM	ARG2	4.69934	2.1251	1.06383	0.316414
GOM	GHRL	0.793577	0.100715	0	0.333928
GOM	SLAMF8	3.45897	6.67938	2.17326	1.7787
GOM	IL1RAP	20.4327	22.7546	2.73804	1.56641
GOM	ADORA2B	4.5744	2.85992	3.44932	4.36836
GOM	ADORA2A	0.934937	1.77555	3.19774	7.47156
GOM	IL23A	2.33847	0.215637	0	3.26714
GOM	NLRP4	0.00847991	0.00839759	1.09926	0.322776
GOM	GSDMD	12.7626	32.1736	4.63532	3.1825
GOM	ADORA1	35.7908	46.2347	0	0.356057
GOM	AXL	44.9146	53.3359	6.06964	8.16408
GOM	ABCD2	32.6518	61.6362	1.03713	0.315849
GOM	PPARG	168.612	149.389	11.2154	14.4374
GOM	XCL2	9.94091	6.52904	0	1.25461
GOM	SMAD3	22.2792	21.3953	8.86317	10.8343
GOM	CTSL	76.7756	118.339	2.07536	0.348475
GOM	STAT3	89.1261	109.468	1.06189	1.88716
GOM	FOXP1	83.9369	71.888	4.19633	6.06232
GOM	TNFAIP8L2	8.67735	13.2239	1.0343	0.680606
GOM	ITCH	56.8408	75.8356	2.03126	0.322668
GOM	NFRKB	19.7148	16.5072	0	0.650815
GOM	OTULIN	12.8509	20.2367	1.1078	3.6219
GOM	RHBDD3	7.1206	12.5595	2.11089	2.08371
GOM	IRAK2	10.8045	15.7642	4.20382	3.66008
GOM	NLRP12	1.56919	1.61736	0	0.757928
GOM	C4A	214.221	164.985	0	1.53099
GOM	IL27	0.436826	0.772563	0	0
GOM	SOCS5	33.6842	43.7191	3.97095	6.77954
GOM	GPSM3	10.352	9.06172	1.12545	2.60207
GOM	NFAM1	1.31553	1.38732	15.1506	17.67
GOM	VNN1	2.00328	1.71498	0	0
GOM	NFKBIA	167.4	230.016	38.497	38.1403
GOM	CXCL8	4.28971	3.56952	8.60631	7.8673
GOM	CD40	23.4306	29.3099	2.0808	4.5316
GOM	ZC3H12A	4.83724	7.53242	1.01584	0
GOM	IRF3	23.0794	39.4273	5.76091	6.79792
GOM	TAC1	0.0404872	0.093218	0	0.305911
GOM	RELA	39.75	37.3337	1.1407	0.393016
GOM	TPST1	9.08937	15.029	2.22521	2.14078
GOM	IL18RAP	0.742937	1.24766	1.83348	0
GOM	BDKRB2	2.80733	4.89057	2.24339	1.7956
GOM	SBNO2	17.1253	20.1582	7.39973	6.77794
GOM	SNX4	55.0145	78.5321	2.80404	0.335081
GOM	IL6	8.97601	14.3664	6.22387	7.05273
GOM	AZU1	0.323342	0.110616	4.94776	5.08955
GOM	PYCARD	14.7438	23.9414	8.34591	3.08943
GOM	CDO1	8.55216	9.27814	5.62335	4.18607
GOM	TLR5	10.6485	9.2428	2.98453	5.33548
MAD	PGLYRP2	6.6838	8.47966	0	0.35667
MAD	KLF4	75.8896	111.989	2.13898	7.58012
MAD	DROSHA	16.7475	16.0026	0	1.30011
MAD	IL12B	0.0601207	0.169349	1.97663	0
MAD	NUPR1	521.839	373.439	1.1187	0.730848
MAD	IL34	19.7031	29.3806	3.20801	1.82812
MAD	CYP26B1	0.667096	1.14435	9.60538	4.51577
MAD	IGFBP4	93.8323	133.775	10.6731	12.7389
MAD	DHX9	80.3995	99.4439	11.2529	9.48447
MAD	JAK2	33.6444	45.7274	7.07067	9.00198
MAD	TSPAN2	6.5896	2.72366	1.11227	0.361265
MAD	HSPG2	157.766	181.723	0	1.51649
MAD	TNFRSF1A	53.8526	81.6221	9.64171	3.73789
MAD	MAS1	0.315568	0.366734	1.095	2.13156
MAD	JAM3	16.4131	17.0769	3.03072	2.16849
MAD	CNR2	0.282555	0.623835	6.81396	3.5462
MAD	CHID1	24.3502	34.8645	0	0.430233
MAD	GPRC5B	40.6812	56.1956	20.6933	24.0518
MAD	EPHX2	102.299	96.7906	2.1932	2.49321
MAD	PIK3AP1	7.33113	18.0398	5.99221	3.30973
MAD	IL20	0.0625836	0.362458	0	1.06489
MAD	CCL16	89.3054	38.7846	4.48667	8.01574
MAD	HDAC4	8.24286	9.6089	1.10926	1.56473
MAD	TLR3	11.7267	14.9517	13.09	10.4149
MAD	IL13	0.0537439	0.146552	1.99126	0.324404
MAD	PTGS1	12.5977	18.2297	5.82874	4.60348
MAD	P2RX1	1.42638	1.5957	3.48305	1.11136
MAD	LOXL3	4.63229	7.60731	0	0.692129
MAD	TOLLIP	147.645	181.291	0	0.797086
MAD	FFAR4	28.8807	26.203	0	2.27129
MAD	ETS1	68.2907	81.4224	3.91214	4.94694
MAD	IDO1	1.5276	2.32115	3.10447	5.46118
MAD	TNIP1	42.8048	63.9411	4.01364	3.28497
MAD	SNAP23	105.759	135.593	1.89736	1.72112
MAD	WNT5A	8.86166	8.75952	1.04976	0.637703
MAD	CD200	27.2776	25.2263	4.74859	4.99878
MAD	IL22	0.0361905	0.012217	1.87969	1.12492
MAD	MAPK13	1.14372	1.3532	0	0.775061
MAD	NR1H4	0.736976	0.437485	0	1.57316
MAD	MAPK7	12.7711	14.2831	4.47796	3.53854
MAD	PTGER4	15.9449	22.6527	11.7923	13.6385
MAD	NR1H3	42.9457	62.6858	0	0.39972
MAD	XCR1	0.722819	1.46931	1.12463	1.34987
MAD	BRD4	53.0256	50.0446	5.81919	1.29467
MAD	MIF	16.3546	26.9151	7.46009	3.49214
MAD	CXCL10	8.25776	15.1493	0	0.318065
MAD	PPBP	6.72167	6.66287	1.04991	3.2761
MAD	APCS	1.10812	0.49359	0	1.61437
MAD	CRP	2.89962	2.9114	6.59608	7.691
MAD	CHIA	0.301663	0.223037	0	1.01389
MAD	TICAM1	4.04478	5.49762	1.0438	0
MAD	IL17D	7.19685	13.2101	2.15026	0.683931
MAD	CAMK1D	7.26178	9.44877	1.09675	3.65724
MAD	DNASE1L3	9.94505	20.4379	0	0.614551
MAD	PTX3	15.0933	42.7434	2.72669	2.05264
MAD	CEBPA	158.917	196.909	6.87945	6.73138
MAD	LTB4R2	1.38796	2.6203	3.58097	2.04759
MAD	MMP25	0.520731	0.885301	0	1.74096
MAD	TREM1	0.853719	1.22749	0	1.01753
MAD	HRH4	37.3019	37.2157	2.01442	0
MAD	ADA	3.49696	4.31105	5.2001	4.68491
MAD	RIPK2	19.3784	22.548	0	0.377172
MAD	TMIGD3	7.09195	16.4594	6.95596	8.49283
MAD	GAL	1.81358	0.297426	1.22457	0.397384
MAD	GPR33	0.37532	0.0907537	0.983942	3.11683
MAD	IL4R	12.1164	19.2983	11.2917	10.4492
MAD	VPS35	98.3455	115.679	0	1.2785
MAD	PLA2G7	62.2823	95.5775	0	0
MAD	IL1RL1	9.2811	6.49658	10.4993	1.27451
MAD	APOA2	1.67864	1.52267	4.62415	6.75864
MAD	APOA1	102.709	149.282	2.83261	3.00552
MAD	FEM1A	18.2949	22.2212	1.02188	1.09513
MAD	SELENOS	49.0319	69.0139	0.983	0
MAD	THBS1	208.414	343.195	7.4809	15.2969
MAD	TREX1	3.03921	4.05227	4.09081	3.10864
MAD	BMP2	4.62944	5.34916	0	0.329615
MAD	TNFAIP6	25.4993	43.5544	2.34019	1.62571
MAD	MS4A2	33.568	50.5604	0	1.13121
MAD	LYN	16.3417	23.1126	0	0.681743
MAD	VCAM1	95.3996	170.716	17.1996	15.4876
MAD	SERPINE1	61.3229	176.317	0	0.378791
MAD	NOD2	0.845247	1.12309	3.30813	2.06991
MAD	ALOX15	7.98971	2.27137	0	0.341557
MAD	SGMS1	31.0355	36.0944	5.73806	3.5116
MAD	PLGRKT	42.3748	57.05	1.92231	7.01129
MAD	IL21	0.10033	0.257399	0	0.324942
MAD	TRPV4	0.0965367	0.192528	0.993349	0.674698
MAD	LEP	83.5323	366.101	0	0.347168
MAD	SMPDL3B	5.80331	8.9936	3.25965	2.88345
MAD	IL1RL2	1.35625	1.6547	3.98043	1.68103
MAD	FABP4	7365.73	11526.8	7.34532	5.05073
MAD	CD96	1.51651	1.53491	3.63334	0.972109
MAD	HYAL2	59.0477	86.172	16.3011	13.0375
MAD	IKBKB	20.1967	29.6297	1.93309	3.91786
MAD	AIF1L	27.978	37.1029	0	0.436408
MAD	MAP2K3	25.2062	31.7596	2.32125	4.2375
MAD	IL6ST	288.218	394.281	7.02631	6.04437
MAD	HDAC5	30.5687	32.7622	0	0.369436
MAD	ADCY8	0.929334	0.510158	1.06876	1.39127
MAD	CD44	40.8323	78.0206	5.10081	2.15809
MAD	HYAL1	13.2535	16.2087	0	0.31821
MAD	IL22RA2	0.75207	0.581894	1.01958	1.73376
MAD	CCR4	0.707205	1.29046	2.26883	1.35713
MAD	TGM2	49.3479	44.0299	8.3593	6.39322
MAD	CXCL6	0.810065	0.551982	0.981499	3.26327
MAD	SETD6	13.1523	13.6643	3.51102	2.34486
MAD	NLRP9	0.104528	0.0095013	1.23284	1.9984
MAD	BAP1	35.5399	41.6216	0	0.663387
MAD	CCL17	0.543865	2.62581	4.93871	4.42082
MAD	PROK2	0.564502	0.497921	0	0
MAD	CCL8	0.975592	2.21107	3.34932	0.807558
MAD	BST1	17.4428	23.0365	1.09237	0.720817
MAD	INS	0	0.143675	9.6735	4.44154
MAD	CLEC7A	2.30617	10.715	2.84486	3.75449
MAD	BCL6	45.8503	40.7942	16.6774	12.8783
MAD	NFKBIZ	59.309	93.2745	0	1.84446
MAD	CXCL9	4.77411	9.30788	0	3.20814
MAD	CUEDC2	46.6498	43.813	8.05832	6.08611
MAD	PJA2	138.402	158.13	0.956398	2.29387
MAD	GATA3	7.43479	8.22898	0	0.365455
MAD	SOCS3	15.1439	37.7945	2.50026	2.96837
MAD	KRT1	0.592483	0.0107478	0	1.44738
MAD	CYBA	49.1382	143.117	0	0
MAD	STAB1	34.8496	72.0297	0	1.70176
MAD	NOX4	21.7599	32.8449	0	0.33283
MAD	IL5	0.230992	0.115017	3.11757	0.318098
MAD	PBK	1.37764	4.06481	0	0
MAD	S100A8	14.9833	21.5866	0	0.378173
MAD	ITGB2	12.1795	32.2619	0	0
MAD	KLKB1	2.06494	2.02821	1.06763	0
MAD	APP	338.934	410.674	15.684	12.1107
MAD	FCER1G	26.4348	47.6309	2.2901	5.69217
MAD	SUCNR1	4.47141	6.99133	3.91384	1.27612
MAD	APOD	131.334	71.9801	2.7802	3.65747
MAD	CD6	1.14473	2.184	1.11412	1.46503
MAD	B4GALT1	31.8439	38.9509	4.35949	6.63573
MAD	ASH1L	83.3405	78.77	17.401	18.2067
MAD	IL9	0.0378262	0.0559037	3.91075	2.27424
MAD	TEK	71.0581	96.4219	1.25364	3.67162
MAD	IL18	7.88982	12.4695	0.91373	0.312749
MAD	DUOXA1	0.239283	0.213214	2.1231	3.857
MAD	NFX1	19.8128	22.6113	0	1.06768
MAD	ABR	27.2642	35.9359	3.49755	1.85081
MAD	NFATC3	37.4073	39.0846	4.44546	1.93404
MAD	FOXF1	7.24199	5.02427	9.6187	12.6267
MAD	TNFRSF4	0.407051	1.38796	0	0.701988
MAD	ADCY7	5.90139	12.8342	8.81472	8.61667
MAD	LPL	2010.4	1763.73	8.63926	5.32947
MAD	CYP19A1	0.36063	0.196842	0	0.313602
MAD	CRH	0.395053	0.193749	0	4.32689
MAD	ZP3	0.0354976	0.0791743	2.40654	0.791607
MAD	TBXA2R	1.64406	1.2135	4.28962	0.746765
MAD	C5AR1	5.32634	9.3562	7.09544	10.8108
MAD	THEMIS2	2.622	5.49277	0.936341	0.340259
MAD	CD180	1.71901	3.82649	0	4.19954
MAD	PARK7	188.461	231.215	1.07062	1.51092
MAD	SELP	3.60452	5.49769	0	1.73235
MAD	ITGB6	0.404666	0.620882	8.63493	7.79869
MAD	IL2RA	3.73348	3.3591	1.05344	0.361326
MAD	IL1A	3.52057	4.32515	0	1.09773
MAD	ELANE	0.42955	0.125521	9.04274	10.3001
MAD	F3	235.411	245.858	13.1034	13.3454
MAD	OSM	1.0663	1.79283	14.544	13.0649
MAD	IL2	0.226769	0.262741	2.14557	0
MAD	LXN	40.6585	54.0268	2.95744	0
MAD	PTAFR	2.96933	4.79631	3.02052	4.87184
MAD	TACR1	2.50649	1.35984	0.923584	0.986896
MAD	RORA	25.9722	30.14	1.85946	0
MAD	TNFSF11	0.78712	0.91421	0.92351	0.645277
MAD	CXCR4	16.7613	33.8043	0	2.03036
MAD	HRH1	14.7442	25.7049	0	0
MAD	PTGS2	7.16982	7.2123	3.98115	2.78871
MAD	GBA	14.4053	15.5744	0.957534	1.07258
MAD	PROC	2.74126	1.05887	8.79526	8.83576
MAD	ANXA1	942.079	1690.36	1.05827	0.697845
MAD	TBC1D23	60.4857	72.8853	9.80333	5.65995
MAD	ACOD1	0.179812	0.223295	0.877867	1.24241
MAD	NDFIP1	154.51	185.507	7.38032	5.39055
MAD	CCL18	4.20411	8.06385	0	1.05345
MAD	PTGES	15.534	19.5983	0	0.797344
MAD	HCK	3.16811	6.76817	8.18719	4.44044
MAD	PPARD	25.4156	27.5673	15.8192	16.43
MAD	AHCY	21.8315	32.697	0.997174	0.322908
MAD	TNFSF4	2.03327	2.34063	0	0.324164
MAD	SDC1	2.6507	5.19128	4.95815	2.73803
MAD	PXK	35.7514	39.7051	0.949557	3.37416
MAD	CD14	10.9771	21.6437	1.7972	0.626391
MAD	TLR4	23.1248	37.9305	1.21064	1.39212
MAD	IL1R1	38.0031	72.0228	2.08674	0.671779
MAD	S100A12	116.27	100.233	0	0.338516
MAD	CDK19	15.7156	15.8101	2.15248	1.30877
MAD	PLA2G2E	0.0835713	0.0559847	2.40774	0.391669
MAD	AHSG	6.08473	6.4316	2.01345	1.92192
MAD	HYAL3	0.827417	1.12484	0.9603	0
MAD	CCL26	216.965	116.523	0	3.00948
MAD	PLAA	45.6323	59.2474	0	0.644532
MAD	DEFB114	0	0.00634092	0	0
MAD	DAB2IP	18.4207	21.9632	2.05951	1.4907
MAD	C5AR2	1.99754	2.69243	1.1757	0.657185
MAD	ACKR1	37.0695	68.4123	0	0.673815
MAD	CAMK4	2.1292	1.90676	2.01593	0.322855
MAD	IL23R	0.432875	0.543842	0	0.730706
MAD	MAPK14	67.4267	82.2706	3.73536	7.53963
MAD	ESR1	4.63483	5.74474	0	0.685381
MAD	CDKN2A	0.150641	0.772965	0	1.56277
MAD	TLR6	3.7138	6.0009	8.56611	9.83304
MAD	RPS19	119.513	146.278	6.70054	6.2545
MAD	MCPH1	7.37639	8.70871	0	2.98109
MAD	SLC11A1	4.74327	20.1666	5.84025	8.12798
MAD	MFHAS1	16.3196	21.5866	12.1287	11.6245
MAD	CHST2	6.65118	12.8727	2.04618	0.343187
MAD	SNCA	7.71999	4.72929	0	0
MAD	IL17B	26.8915	20.7753	0	1.16169
MAD	BMP6	8.42216	9.07853	7.56617	7.00205
MAD	PSTPIP1	3.81653	8.15516	0	0.631672
MAD	TBK1	38.3509	50.6402	0	0.339099
MAD	ITGA2	3.93793	4.38823	2.02889	0.992095
MAD	CCR7	0.94848	2.3311	11.484	6.35186
MAD	ITGAL	6.58087	12.9739	0	0.41799
MAD	ACVR1	22.3193	21.3416	1.06172	3.04461
MAD	NFE2L2	177.533	168.263	1.90839	2.23433
MAD	PRKCQ	1.51592	2.165	0	0.352482
MAD	TNIP2	3.93088	6.76872	2.72565	4.76062
MAD	IL33	73.5398	99.9582	0	3.29036
MAD	SPP1	59.75	549.968	4.85274	6.89038
MAD	NR1D2	94.4768	80.0884	0	0.328044
MAD	ZMPSTE24	26.6121	33.7503	0.993292	1.28504
MAD	NFATC4	10.1626	12.7152	1.35845	0.8849
MAD	SLC7A2	37.8432	39.7342	1.07252	1.06329
MAD	SIRT1	32.1442	30.4535	0	1.82835
MAD	PTPN2	10.5199	11.6372	7.10191	8.9848
MAD	TYRO3	1.76073	2.09159	3.08586	1.252
MAD	MEF2C	38.8683	51.1566	0.964872	1.03194
MAD	F12	1.6879	0.697181	2.05523	1.11045
MAD	HDAC9	24.6625	36.8693	2.18481	3.60584
MAD	IL1R2	1.67868	3.9658	3.24403	2.00024
MAD	F2	2.15507	1.51868	1.16803	0.376518
MAD	PTGIS	47.6706	92.0917	3.39448	3.51675
MAD	ECM1	68.7064	101.393	6.51856	7.0792
MAD	CALCRL	92.8392	121.423	34.7409	41.6228
MAD	CEBPB	145.836	187.965	35.8961	40.6221
MAD	CCR1	6.18939	25.3867	5.76356	2.73481
MAD	REL	14.8769	18.7172	0	0.332009
MAD	MAPKAPK2	19.5853	22.419	0	0
MAD	SEMA7A	16.9786	31.6574	11.1511	7.32436
MAD	HSPD1	376.153	367.595	1.933	0.902151
MAD	LIAS	30.1448	28.8033	0	2.22069
MAD	EGFR	51.2909	36.6235	3.43346	0.756684
MAD	SHARPIN	11.1372	15.7866	10.7259	5.16733
MAD	ABCF1	29.9203	35.9335	2.17765	1.0724
MAD	RPS6KA5	12.6401	12.0806	0.950477	1.75637
MAD	SPHK1	7.85667	7.34083	4.64264	5.18846
MAD	CSF1	23.6458	56.5735	13.2658	11.9892
MAD	NMI	44.0737	61.0519	4.77851	2.00123
MAD	EDNRB	72.539	82.5174	1.14376	3.17843
MAD	NLRC3	1.04665	1.5156	0	0.750716
MAD	NFKB1	26.8328	34.0058	1.08705	2.31912
MAD	CREB3L3	0.461709	0.939493	0	0.752118
MAD	CXCL11	1.05917	2.82674	0.974672	0.327399
MAD	ALOX5	4.12112	4.75291	2.04188	1.03912
MAD	GGT5	12.3449	13.4313	1.2347	0.849001
MAD	DNASE1	2.96519	2.809	0	0.364579
MAD	OLR1	9.06314	10.5917	6.68777	1.0451
MAD	FANCD2	3.52127	5.17782	1.02911	2.28431
MAD	ADCY1	0.459058	0.607271	0	0.369466
MAD	TLR10	2.29495	3.81036	3.69492	5.31367
MAD	PLA2G2A	0.200716	0.0630101	0	0.387308
MAD	ISL1	0.206596	0.19079	0	0.319652
MAD	SNX6	165.229	170.628	0	0.348734
MAD	CYLD	40.0553	46.8977	0	0.355804
MAD	EPHA2	9.26971	12.7115	2.43476	1.65886
MAD	TNIP3	0.915982	1.11597	0.92617	0.965555
MAD	AGTR1	26.1989	24.6299	0.922072	1.61506
MAD	TNFRSF1B	41.5922	73.1488	0	0.377823
MAD	MEP1B	0.254587	0.308469	2.95207	1.9816
MAD	MYLK3	0.229244	0.223735	0	0.642595
MAD	IL17C	0.553443	0.399026	0	0.3947
MAD	CD28	0.679358	2.06173	3.10607	3.31122
MAD	PGLYRP1	0.267227	0.131949	1.19548	3.62227
MAD	NDST1	17.3098	19.9843	6.0127	4.36828
MAD	TGFB1	19.7522	30.2837	2.33945	3.27879
MAD	GPER1	2.22043	5.06238	3.89847	0.451224
MAD	GHSR	116.934	154.022	1.1172	2.57685
MAD	P2RX7	7.17568	7.98015	4.8367	3.3357
MAD	LIPA	224.435	310.019	17.9531	16.9774
MAD	ADIPOQ	4760.69	3120.41	7.30829	8.35676
MAD	NT5E	10.7401	15.369	2.00542	1.4067
MAD	TNFAIP3	12.5282	15.8591	9.4125	13.9973
MAD	CNR1	0.966602	1.07155	0	0
MAD	PIK3CG	12.6488	22.5183	0	4.63158
MAD	MYD88	20.9696	24.5011	1.05779	1.31776
MAD	FOS	367.132	680.081	11.4695	13.9322
MAD	TIRAP	6.32105	7.09838	2.07271	0.674928
MAD	BTD	12.2949	12.7255	1.05802	1.41942
MAD	POLB	41.2074	47.0882	4.38313	6.80386
MAD	CCL22	1.4706	3.66385	0	0.370018
MAD	LTB4R	0.430592	1.019	0	0.78348
MAD	CCL19	62.9478	138.831	0	0.338493
MAD	BLNK	14.0842	27.0992	2.88271	0.707751
MAD	CCRL2	1.79951	3.9873	12.2576	11.9503
MAD	PDE2A	24.7499	30.9674	3.76052	1.21641
MAD	ODAM	0.150204	0.0848213	0	0.338347
MAD	SCGB1A1	0.593021	0.0858862	10.1111	13.5515
MAD	NRROS	7.50727	12.2961	0	1.91589
MAD	KNG1	5.60132	5.59563	0	0.32532
MAD	C3	75.4496	70.5708	1.2125	0.722773
MAD	OSMR	25.9939	40.9505	3.10726	4.2886
MAD	PRKCZ	3.00465	2.98471	0	0.779692
MAD	MGLL	221.777	259.124	13.4524	10.2988
MAD	BCR	19.5402	19.8919	8.01312	8.87114
MAD	PTGER2	6.60053	7.34636	5.13777	5.03644
MAD	PTGER3	41.8514	26.4399	3.50399	1.03455
MAD	SMAD1	16.8466	15.5637	0	0.630532
MAD	NPY5R	0.160549	0.056647	1.15657	0
MAD	GPR68	0.80346	1.55601	4.55166	2.15322
MAD	TCP1	113.105	128.684	2.42281	1.78038
MAD	IL15	17.2807	20.3452	1.96354	1.27173
MAD	NLRP6	0.194983	0.293975	1.30814	0.838286
MAD	CXCR6	1.32336	2.04913	3.0215	4.39887
MAD	GPX4	229.685	241.972	8.11649	5.01201
MAD	PDCD4	176.833	217.372	0	2.00923
MAD	SCN9A	1.25282	0.436834	1.07676	1.60317
MAD	SYK	4.47177	11.2003	0	0.418971
MAD	LY96	61.6102	95.2431	2.12062	4.81429
MAD	STAT5B	53.5187	54.7801	2.36317	1.59986
MAD	ATRN	15.7671	16.984	0	0.674564
MAD	CCR6	0.549912	1.45436	0	0.34601
MAD	CCR5	6.23938	13.0175	17.2442	16.694
MAD	CCL11	0.968296	1.09708	2.33192	4.91205
MAD	ADAMTS12	30.1421	26.248	4.72779	4.26151
MAD	HAVCR2	0.788551	1.34443	0	0.331694
MAD	RAC1	242.257	257.978	0	0
MAD	PRKD1	11.778	11.8596	0	2.06104
MAD	AGER	3.01052	2.63862	1.13479	1.49907
MAD	RARRES2	187.654	291.809	0	0.828599
MAD	MGST2	6.49035	4.14546	2.06744	2.04631
MAD	PTGFR	11.0167	6.00264	0	0
MAD	PTGIR	2.1322	4.83826	1.05869	7.96549
MAD	TRADD	6.93838	10.2577	10.1147	10.8416
MAD	RB1	38.0001	38.3078	7.61371	5.33644
MAD	F11R	45.1894	59.3296	1.9903	0
MAD	CD47	75.7886	79.3582	1.18428	3.28235
MAD	CD36	1408.7	1791.75	4.18056	6.16588
MAD	ENPP3	4.65319	5.15367	0	0.343923
MAD	PPARA	26.1878	20.9781	5.82796	6.01842
MAD	HNRNPA0	30.3042	30.1909	0	1.98022
MAD	SCG2	1.73968	0.0320118	0.96757	1.38439
MAD	CCL2	42.7754	114.277	8.17593	8.77906
MAD	AIMP1	168.762	166.871	0	0.327321
MAD	PRDX5	89.3551	69.4965	1.1921	0.756748
MAD	WFDC1	19.7171	23.0416	0	1.49401
MAD	SCUBE1	4.57625	4.17717	8.76983	9.85217
MAD	TNFRSF11A	29.2387	46.5406	4.18628	2.4263
MAD	BMPR1B	4.52914	0.338056	0	1.06315
MAD	CXCL17	0.0530088	0.0616553	1.04504	1.37723
MAD	TLR1	8.97195	14.519	2.25438	2.25706
MAD	CCR2	7.62264	13.7427	2.86249	3.92076
MAD	ZYX	66.0456	67.8774	5.08079	4.67601
MAD	CIITA	7.95153	12.1057	1.20115	6.45406
MAD	ANO6	90.1679	106.725	25.5317	23.7788
MAD	SPATA2	5.76237	5.4108	5.08945	6.69659
MAD	HGF	21.2525	30.7779	3.97789	4.50681
MAD	FFAR2	0.64056	0.987406	0	1.79473
MAD	BIRC3	181.799	247.503	0	0.934281
MAD	CLOCK	51.9982	58.1782	4.8776	2.2676
MAD	CCL21	118.414	83.8239	2.10206	0
MAD	ACKR2	18.4647	33.528	1.00232	2.16463
MAD	METRNL	19.2812	49.2858	7.0334	4.96246
MAD	AIF1	24.0659	64.2479	1.06648	0.379052
MAD	LBP	1.043	0.530782	0.889762	0.31878
MAD	SIGLEC1	1.0271	1.91772	5.72581	8.85253
MAD	TAC4	0.70661	0.989312	3.6553	3.59589
MAD	NAPEPLD	31.1098	31.7193	1.91867	0.678482
MAD	ELF3	0.0334206	0.152615	5.18631	4.43957
MAD	NLRX1	2.37964	3.37767	4.18421	2.26528
MAD	ARG2	2.13895	1.50307	1.04223	0.723186
MAD	GHRL	0.209378	0.0723036	3.02654	0
MAD	SLAMF8	1.93256	4.81688	3.0034	1.3135
MAD	IL1RAP	21.7089	18.9671	0	0.285365
MAD	ADORA2B	2.1029	2.86557	2.48377	2.78578
MAD	ADORA2A	1.17064	1.95383	6.19718	6.20827
MAD	IL23A	0.561995	0.235059	2.2036	2.10735
MAD	NLRP4	0.0259279	0.0191952	2.41687	0.424661
MAD	GSDMD	11.896	25.6184	2.3698	3.16772
MAD	AXL	39.6887	57.3091	9.23308	8.34751
MAD	ABCD2	50.1092	80.8872	4.06656	0.645467
MAD	PPARG	230.18	182.879	11.0087	12.7268
MAD	XCL2	3.86788	2.9401	1.01542	1.44709
MAD	SMAD3	20.9849	22.1844	3.33226	11.8824
MAD	CTSL	80.3726	151.811	0	1.38154
MAD	STAT3	81.3861	106.477	2.297	0.757581
MAD	FOXP1	77.8093	71.164	7.09836	3.00353
MAD	TNFAIP8L2	4.59281	10.8394	0	0.332983
MAD	OTULIN	13.6693	19.334	6.59545	6.48439
MAD	RHBDD3	11.2526	11.3439	2.99459	0.693613
MAD	IRAK2	8.47396	13.9573	4.54887	4.97066
MAD	NLRP12	0.476563	0.996064	1.10245	0.693547
MAD	C4A	27.5631	29.7357	2.23008	0.416061
MAD	SOCS5	34.107	37.2264	6.75725	7.7482
MAD	GPSM3	5.80991	9.74664	1.13479	1.49907
MAD	NFAM1	0.56884	1.28099	14.3664	18.6499
MAD	VNN1	1.54261	1.77213	0	0.349693
MAD	NFKBIA	168.339	197.833	37.1955	38.8807
MAD	CXCL8	1.28572	3.2588	6.04661	11.5327
MAD	CD40	16.4602	26.5991	1.94137	2.68654
MAD	IRF3	26.3516	39.6729	4.50976	6.19108
MAD	TAC1	1.97382	0.160949	0	0
MAD	PSEN1	67.4214	82.3477	0.976291	0
MAD	CHST4	0.225089	0.190447	0	0.370652
MAD	TPST1	8.33865	12.9622	5.3344	1.1524
MAD	IL18RAP	0.624545	0.911506	0.911932	0
MAD	BDKRB2	2.60437	5.69894	4.36952	5.93819
MAD	SBNO2	15.57	23.4141	9.1093	7.44197
MAD	SNX4	56.5182	70.9257	0.889564	0.315583
MAD	IL6	13.4284	39.2847	14.5547	8.38852
MAD	AZU1	0.0422623	0.155529	5.95496	6.85114
MAD	PYCARD	7.78146	20.1836	7.98951	4.13391
MAD	CDO1	18.0043	14.369	6.14039	3.52278
MAD	TLR5	6.43438	6.50979	2.02913	4.55504
RAD	IL17F	0.0172639	0.0222928	0.935832	0
RAD	KLF4	70.3832	93.5956	3.19382	7.0313
RAD	IL17RB	2.40244	0.541332	1.01603	0.525811
RAD	RELB	6.74049	8.43468	0	0.512472
RAD	IL12B	0.03897	0.0622627	1.06542	0
RAD	IL34	19.2867	30.4616	2.29259	1.1496
RAD	CYP26B1	0.966335	2.82922	13.3412	9.63385
RAD	IGFBP4	85.3547	113.084	15.0352	9.65133
RAD	DHX9	87.0018	105.385	17.9872	11.3783
RAD	JAK2	31.0756	45.9409	7.08698	5.12133
RAD	HSPG2	146.843	153.263	5.64338	0.57549
RAD	TNFRSF1A	53.6158	93.382	1.01843	4.46778
RAD	MAS1	0.180027	0.2131	4.02935	4.90088
RAD	JAM3	13.115	18.461	11.2355	4.12792
RAD	CNR2	0.154517	0.374661	2.09218	3.93415
RAD	CHID1	24.0184	38.8522	0	0.614888
RAD	GPRC5B	34.4925	50.3742	26.7847	25.2325
RAD	EPHX2	127.829	116.296	3.28274	1.02851
RAD	PIK3AP1	8.52231	18.8183	3.06998	0.959007
RAD	IL20	0.245393	1.22457	0	0
RAD	CCL16	211.407	60.0609	6.73288	14.0896
RAD	HDAC4	7.88498	8.98562	2.24715	0.558722
RAD	TLR3	8.36576	11.6369	18.2477	11.7783
RAD	IL13	0.107448	0.138841	0	0
RAD	PTGS1	9.52841	16.844	1.25329	1.19052
RAD	P2RX1	0.714732	0.893956	1.01671	1.67516
RAD	LOXL3	3.88076	5.29578	2.94207	0.901303
RAD	TOLLIP	142.143	185.176	1.28205	0
RAD	FFAR4	40.9778	41.2368	0	2.01406
RAD	ETS1	64.4992	84.6943	1.97893	4.77983
RAD	IDO1	2.00743	1.93267	4.2286	7.68516
RAD	TNIP1	40.7472	62.9777	0	2.01381
RAD	SNAP23	101.859	137.489	1.04858	0.960935
RAD	WNT5A	4.90067	2.38824	0	0.47553
RAD	CD200	23.8512	20.8083	4.91892	3.56674
RAD	IL22	0.0275275	0.01583	1.02084	0.995967
RAD	MAPK13	0.93483	0.744955	1.0588	1.03626
RAD	NR1H4	1.97655	0.529164	0.90226	0
RAD	MAPK7	12.1603	13.024	4.52344	4.86506
RAD	PTGER4	17.2398	27.3778	18.2433	15.4171
RAD	NR1H3	40.0274	64.7424	2.38729	0
RAD	XCR1	1.03414	1.10528	0	0.465713
RAD	BRD4	43.8923	40.0997	3.53795	4.65148
RAD	MIF	14.7351	26.0196	2.39312	2.8981
RAD	CXCL10	11.2962	15.4442	2.21043	0.54236
RAD	PPBP	5.48722	6.06164	1.88054	2.81613
RAD	APCS	2.8499	0.430463	0	0.486557
RAD	CRP	5.48375	3.35861	6.24326	7.57198
RAD	CHIA	0.285637	0.0673361	0	0.500691
RAD	IL17D	6.7055	12.63	0	0
RAD	CAMK1D	4.72049	4.4673	5.31069	2.10356
RAD	DNASE1L3	17.0643	28.711	0	0
RAD	PTX3	27.8472	69.8926	0	3.14946
RAD	CEBPA	178.341	212.251	9.2027	7.86603
RAD	LTB4R2	1.54805	2.63618	3.61615	2.60368
RAD	MMP25	0.433393	0.592696	0	1.12429
RAD	TREM1	1.96097	1.37135	0.937118	0.49706
RAD	ADA	3.02799	3.81418	4.79687	4.54609
RAD	RIPK2	17.8236	21.7847	0	0.735432
RAD	TMIGD3	7.62058	16.4305	11.2255	6.89733
RAD	GAL	0.364772	0.253912	0	1.34569
RAD	GPR33	0.491643	0.0625881	0	3.15509
RAD	IL4R	11.6214	20.3057	10.5883	13.169
RAD	VPS35	98.9237	117.694	1.99581	0.484106
RAD	PLA2G7	61.1253	112.237	0	0.564212
RAD	IL1RL1	3.66901	5.58306	3.89954	2.88682
RAD	APOA2	8.31049	1.7156	6.785	5.63579
RAD	APOA1	147.051	202.807	1.02868	3.43067
RAD	FEM1A	15.954	21.565	0	0
RAD	THBS1	186.888	406.434	16.9704	13.4673
RAD	TREX1	3.91367	4.65676	3.0496	2.09846
RAD	BMP2	3.46268	5.17575	1.00194	1.02015
RAD	TNFAIP6	38.7626	55.3971	0	0
RAD	MS4A2	47.5913	49.6965	1.15139	0.635877
RAD	LYN	17.993	21.882	0.914373	0.993321
RAD	VCAM1	109.775	204.679	18.695	20.254
RAD	SERPINE1	69.6029	268.128	0	0
RAD	NOD2	0.820305	1.00069	3.22825	2.67281
RAD	ALOX15	2.26536	1.48928	0	0.500978
RAD	SGMS1	28.314	34.4242	5.00388	2.90082
RAD	PLGRKT	41.4525	68.0234	7.58269	5.89487
RAD	TRPV4	0.0962181	0.0740812	0	0.582982
RAD	LYZ	2.85612	0.596209	1.04336	0.561213
RAD	LEP	124.931	589.107	0	0.453855
RAD	SMPDL3B	5.54302	11.3491	3.11128	1.03733
RAD	IL1RL2	1.65197	2.23335	0.942417	1.53526
RAD	FABP4	11205.6	14784.3	12.699	6.29946
RAD	CD96	1.63562	1.42613	3.03554	2.31702
RAD	HYAL2	54.4242	95.4617	12.1759	14.5371
RAD	IKBKB	17.729	28.8202	1.22822	3.11134
RAD	EIF2AK1	22.6971	25.7357	0	0.599692
RAD	MAP2K3	22.8822	32.5934	1.17468	0
RAD	IL6ST	324.048	474.958	7.1414	6.13498
RAD	HDAC5	23.5425	31.2023	3.13113	0
RAD	ADCY8	0.147617	0.173585	1.02798	2.59665
RAD	CD44	50.9693	85.4544	4.92576	5.92739
RAD	HYAL1	9.49608	12.9657	0	0.594985
RAD	IL22RA2	0.552031	0.693066	5.57822	4.64342
RAD	CCR4	0.65877	0.954471	2.16148	2.5242
RAD	TGM2	45.4974	35.1117	12.5604	6.50271
RAD	CXCL6	0.343322	0.287833	5.70419	3.03417
RAD	SETD6	11.4804	13.7108	5.56015	3.84838
RAD	NLRP9	0.0570035	0.00753472	3.07689	0
RAD	BAP1	31.6658	42.0685	0.987433	1.49948
RAD	CCL17	1.08399	1.65071	5.0559	4.69707
RAD	PROK2	0.69482	0.398731	0	0
RAD	CCL8	1.11321	2.3323	1.0317	1.66157
RAD	BST1	7.1349	14.1966	1.06885	1.53037
RAD	INS	0	0	3.61921	4.0616
RAD	CLEC7A	7.53453	15.817	7.53155	4.18426
RAD	BCL6	38.9226	32.8921	31.2185	30.8188
RAD	NFKBIZ	56.2769	97.254	2.98929	2.73081
RAD	CXCL9	5.8743	8.35023	2.96686	6.39088
RAD	CUEDC2	41.343	44.6703	10.2638	7.92218
RAD	PJA2	144.92	171.765	6.95524	0.973857
RAD	GATA3	6.24815	6.0609	0	0.524065
RAD	SOCS3	18.3876	44.364	5.6074	2.71851
RAD	KRT1	0.013182	0.0446682	0	0.583457
RAD	STAB1	34.5372	60.4765	1.05464	1.05654
RAD	NOX4	15.8924	14.6123	0	0.964654
RAD	IL5	0.494051	0.0814324	0.928549	2.43822
RAD	PBK	1.21511	2.36311	0	0.533567
RAD	S100A8	17.8432	19.369	3.0866	0
RAD	ITGB2	13.1536	35.1209	1.62307	0
RAD	APP	390.017	482.546	26.713	17.5504
RAD	FCER1G	35.1934	50.6485	5.3764	6.22054
RAD	SUCNR1	3.80794	8.15192	1.9648	1.23797
RAD	APOD	334.015	211.72	0.883531	1.45708
RAD	CD6	1.0037	1.48475	0	1.04251
RAD	PLA2G2D	0.122561	0.130104	1.08146	0
RAD	B4GALT1	34.8909	42.8408	8.81461	5.93368
RAD	ASH1L	78.4149	78.4358	8.58319	17.7095
RAD	IL9	0	0	1.95669	3.83569
RAD	TEK	49.8255	78.3035	4.37123	1.5715
RAD	IL18	8.63476	12.7414	0.977472	0.450307
RAD	DUOXA1	0.273266	0.130544	5.38314	4.70165
RAD	NFX1	19.9481	21.9558	2.05316	0
RAD	ABR	25.4114	32.0424	3.4245	0.555403
RAD	NFATC3	34.547	34.3805	3.09816	4.2477
RAD	FOXF1	1.29932	1.67175	3.57708	6.46032
RAD	TNFRSF4	0.282435	0.730129	0	0
RAD	ADCY7	6.05016	10.3468	6.71988	7.34937
RAD	LPL	2264.76	1942.99	12.1105	6.30992
RAD	CYP19A1	0.529587	0.245206	1.10941	0.943244
RAD	CRH	0.44272	0.155401	2.78248	3.59989
RAD	ZP3	0	0.00838856	1.14998	0
RAD	TBXA2R	2.28138	1.16682	0	1.81647
RAD	C5AR1	6.98883	10.9354	7.4061	6.36798
RAD	THEMIS2	3.04018	6.12312	1.02886	1.49827
RAD	CD180	1.91498	3.87305	2.03899	2.57948
RAD	PARK7	172.899	221.021	1.63569	0.69757
RAD	SELP	1.95154	4.02682	1.88536	1.52599
RAD	ITGB6	0.359755	0.407944	12.1942	10.4871
RAD	IL2RA	4.59759	3.05749	1.0774	1.36751
RAD	IL1A	6.74867	5.40639	0	0
RAD	ELANE	2.0063	0.128563	11.6452	9.88645
RAD	F3	251.907	202.118	19.3092	12.3195
RAD	OSM	0.827249	1.56651	15.2479	15.935
RAD	IL2	0.140169	0.0317742	2.03939	0
RAD	PTAFR	3.22507	5.19131	1.06538	3.11687
RAD	TACR1	3.00526	1.75341	0	0.959425
RAD	RORA	24.942	27.7234	0	0.451703
RAD	TNFSF11	0.578916	0.460865	0	0
RAD	CXCR4	15.0875	32.0496	4.04664	1.95995
RAD	HRH1	13.341	24.6876	0	0.946225
RAD	PTGS2	7.84937	9.52767	3.18219	2.60528
RAD	GBA	14.3717	14.9056	0	2.16742
RAD	PROC	8.17594	2.60455	7.21218	8.36217
RAD	ANXA1	1435.13	2510.96	1.02011	1.8841
RAD	TBC1D23	54.7776	73.9806	7.89246	10.1277
RAD	ACOD1	0.252651	0.259055	0	0.911357
RAD	NDFIP1	151.372	194.643	1.95846	3.62468
RAD	PTGES	17.021	28.7785	0	0.637638
RAD	HCK	3.10325	6.7448	2.06169	8.13115
RAD	PPARD	18.5326	21.4706	18.1541	17.5905
RAD	TNFSF4	1.66348	2.24813	1.0683	0
RAD	SDC1	3.20851	5.79231	5.90428	3.98213
RAD	PXK	33.4798	38.2363	5.33714	3.54065
RAD	CD14	15.6959	24.1974	0	0.980832
RAD	TLR4	28.201	44.941	1.06574	1.10383
RAD	IL1R1	41.645	94.9	1.05546	0.464438
RAD	S100A12	113.486	77.9212	0	0
RAD	CDK19	13.4044	13.6736	0	0.964038
RAD	PLA2G2E	0	0.027103	0	1.1211
RAD	AHSG	22.052	9.12413	1.09243	3.1356
RAD	HYAL3	0.604436	1.02874	1.08262	0.483166
RAD	CCL26	42.7238	46.0709	1.19277	2.23828
RAD	PLAA	51.2562	66.3325	0.974792	1.01226
RAD	DEFB114	0	0	0	0.459104
RAD	DAB2IP	13.5945	19.3519	0	0.552418
RAD	C5AR2	0.891633	1.78364	0	1.74728
RAD	ACKR1	39.8063	95.4866	0	2.06639
RAD	CAMK4	1.1426	1.51104	0.957822	0.516009
RAD	IL23R	0.340006	0.482635	0	0
RAD	CSF1R	55.0931	88.5028	0	0.561769
RAD	MAPK14	60.0873	81.908	8.54373	6.69795
RAD	ESR1	5.58041	6.75983	2.80683	1.53272
RAD	CDKN2A	0.929093	0.471415	0	0
RAD	TLR6	3.72435	5.23273	9.19892	9.14585
RAD	RPS19	104.744	158.215	6.03165	7.73241
RAD	MCPH1	6.689	7.61033	5.85392	0
RAD	SLC11A1	7.85951	26.5893	6.61682	7.82689
RAD	MFHAS1	13.7355	20.2248	19.8768	13.1616
RAD	CHST2	5.93012	15.8129	2.16813	1.6794
RAD	SNCA	3.39824	3.82124	0	0
RAD	IL17B	16.0032	9.4628	0	0
RAD	BMP6	11.6836	8.52906	12.3117	5.19057
RAD	PSTPIP1	4.93915	8.59011	0	0.935089
RAD	TBK1	41.1251	53.8681	1.06338	0
RAD	ITGA2	3.72473	3.44553	0	0.480779
RAD	CCR7	0.672832	1.09898	7.01729	6.99704
RAD	ITGAL	7.02026	12.6886	1.05807	1.21844
RAD	ACVR1	18.3593	17.3119	0.952709	1.44988
RAD	NFE2L2	182.416	162.402	3.59781	0.933646
RAD	PRKCQ	1.14662	1.36896	0	0.54203
RAD	TNIP2	4.52002	7.13128	2.4111	6.53445
RAD	IL33	49.6543	78.7535	3.9689	3.73122
RAD	SPP1	108.688	602.539	7.83284	4.91119
RAD	NR1D2	88.485	81.0148	0	0.478212
RAD	ZMPSTE24	26.3972	36.7575	0.97981	1.50857
RAD	NFATC4	9.92767	15.1126	1.34126	1.9298
RAD	SLC7A2	34.7277	33.1571	0	1.03466
RAD	SIRT1	33.7768	29.4079	6.70138	4.22303
RAD	PTPN2	10.1037	10.9812	15.1583	8.66537
RAD	CHST1	3.13304	3.52469	0	0
RAD	TYRO3	0.901505	1.98281	0.930478	3.52944
RAD	MEF2C	41.6184	58.7835	0	0.515757
RAD	F12	2.88029	1.06151	0	0.526202
RAD	HDAC9	16.9133	26.7291	0	0.471665
RAD	IL1R2	2.69537	7.49485	0.952841	0
RAD	PTGIS	35.5213	69.4072	5.3525	4.13064
RAD	ECM1	113.87	74.742	5.43574	6.50126
RAD	CALCRL	64.5719	88.6173	46.4152	44.2177
RAD	CEBPB	166.686	211.253	45.1395	45.4006
RAD	CCR1	8.63076	28.4936	2.17541	2.35396
RAD	STK39	80.2194	62.0767	0.923739	0
RAD	REL	14.367	15.6899	1.94385	0.539019
RAD	SEMA7A	18.0963	37.585	8.55533	8.64352
RAD	HSPD1	449.641	396.857	0	0.519375
RAD	LIAS	29.898	28.1139	3.93898	2.87494
RAD	EGFR	45.6126	28.5769	3.40781	1.08348
RAD	SHARPIN	9.8144	15.8272	6.2897	5.9321
RAD	ABCF1	27.5085	35.6122	0	2.16545
RAD	RPS6KA5	9.96307	10.0137	2.25052	1.00288
RAD	SPHK1	7.94077	8.89196	7.41779	6.19179
RAD	CSF1	31.1173	58.0731	10.9062	11.8661
RAD	FANCA	0.802892	1.06906	1.21806	0
RAD	NMI	40.7212	59.667	0	3.64485
RAD	EDNRB	80.8028	101.2	4.03383	4.08865
RAD	NLRC3	1.18974	0.995135	0	0.980586
RAD	NFKB1	24.375	35.1556	3.02356	2.49089
RAD	CREB3L3	1.13323	0.477638	0	1.11025
RAD	GPS2	44.1498	43.9534	1.08815	0.521921
RAD	CXCL11	1.29637	2.46149	0	1.57405
RAD	ALOX5	4.34104	4.58179	0	1.12869
RAD	GGT5	9.03644	10.0314	0.960612	2.01877
RAD	OLR1	4.044	8.72147	5.5153	2.52172
RAD	FANCD2	3.49639	4.83931	0	1.03102
RAD	ADCY1	0.318009	0.616379	0	0.494996
RAD	TLR10	2.24225	3.08343	5.58898	4.41438
RAD	PLA2G2A	0.0686989	0.0195172	1.09532	0
RAD	SNX6	162.539	169.161	0	0.505762
RAD	CYLD	35.9453	46.3153	1.06178	1.02111
RAD	EPHA2	10.142	16.9274	1.18838	3.68311
RAD	TNIP3	1.24385	1.14859	0	0.474683
RAD	AGTR1	31.8641	29.0554	0	1.10953
RAD	TNFRSF1B	47.9729	79.4865	1.13963	0.655856
RAD	MEP1B	0.356367	0.229568	4.15257	1.94799
RAD	MYLK3	0.208876	0.258653	0	0.940675
RAD	IL17C	1.23898	0.314644	0	0.629728
RAD	CD28	0.657003	1.44751	0	3.45721
RAD	KIT	12.3138	12.0067	0.995304	0
RAD	PGLYRP1	0.537871	0.0941829	1.12228	1.09348
RAD	NDST1	15.8097	18.111	0	1.20409
RAD	TGFB1	21.735	30.9641	4.42807	3.34205
RAD	GPER1	1.95983	5.08725	0	1.8738
RAD	PRKCD	11.907	17.3032	1.10343	0.587461
RAD	GHSR	85.234	104.746	0.888525	1.42142
RAD	P2RX7	6.02635	6.82139	3.72966	5.47617
RAD	LIPA	258.55	324.628	21.6266	18.3686
RAD	ADIPOQ	5344.63	3283.43	11.7412	9.70116
RAD	NT5E	3.83195	11.1341	0.962215	0
RAD	TNFAIP3	14.8314	16.1678	19.7854	18.8162
RAD	PIK3CG	13.5559	22.3045	3.08146	2.43711
RAD	MYD88	20.7492	23.6273	0	0.515599
RAD	FOS	343.909	749.738	12.8927	14.6616
RAD	TIRAP	6.32098	6.48736	0	1.52841
RAD	BTD	13.1579	12.699	2.10996	0.562638
RAD	POLB	37.3812	46.4976	5.07122	3.53093
RAD	CMKLR1	6.07333	14.4045	2.07471	0.986213
RAD	KLRG1	2.86281	6.13704	0	0
RAD	LTB4R	0.519304	1.10475	1.23899	0.573612
RAD	BLNK	16.182	25.1668	1.99996	1.98218
RAD	IL17RA	20.3269	21.4551	0	0.450483
RAD	CCRL2	1.59234	4.30428	9.33318	11.1986
RAD	PDE2A	21.1801	32.5573	0	1.29728
RAD	ODAM	0.344214	0.0785147	2.03331	0.995011
RAD	SCGB1A1	0.372463	0.147259	12.1598	13.9924
RAD	S1PR3	1.12932	0.81166	1.20237	0
RAD	NRROS	7.83567	14.8459	1.96918	0.629932
RAD	C3	71.9754	56.889	3.62257	1.77195
RAD	MCOLN2	2.73842	2.42816	0	0.455239
RAD	AGT	433.698	396.032	0.924736	0
RAD	OSMR	26.9514	45.842	4.35149	3.55929
RAD	PRKCZ	1.53115	1.24539	1.0642	1.13471
RAD	MGLL	216.095	263.174	12.5826	15.3008
RAD	BCR	13.9354	15.7655	10.5825	7.2019
RAD	PTGER2	6.65179	8.24945	8.2801	7.49654
RAD	PTGER3	34.1145	22.5208	4.3028	2.66581
RAD	SMAD1	13.4733	14.3133	2.0349	2.52067
RAD	GPR68	0.62162	1.26929	1.07642	0.519614
RAD	TCP1	118.67	135.947	4.31259	3.13941
RAD	IL15	19.8157	24.6812	5.05072	4.2079
RAD	NLRP6	0.141233	0.209838	2.44689	1.95188
RAD	CXCR6	1.1146	1.79629	4.06162	1.00618
RAD	GPX4	248.729	261.011	7.35736	5.07472
RAD	SERPINF1	159.178	215.379	0	0
RAD	PDCD4	179.454	206.18	0	1.56266
RAD	SCN9A	0.273214	0.221652	0.937869	0
RAD	LY96	61.0412	114.53	5.93576	4.4253
RAD	PIK3CD	1.89228	1.90596	0	0
RAD	STAT5B	48.449	52.5888	3.50415	2.44914
RAD	ATRN	15.6604	17.156	0.897398	1.50349
RAD	CCR6	0.354411	0.971511	1.08225	0.542894
RAD	CCR5	6.33887	13.9899	15.7693	19.5582
RAD	CCL11	1.14674	0.85034	4.57178	5.35308
RAD	ADAMTS12	27.6736	30.8049	6.94878	4.44739
RAD	PRKD1	7.91939	10.5882	3.14005	1.56627
RAD	AGER	2.22948	2.20319	0	2.76708
RAD	RARRES2	189.674	323.969	0	0
RAD	MGST2	8.47478	4.59034	3.0098	3.62655
RAD	PTGFR	11.4653	19.3625	5.0691	2.02651
RAD	PTGIR	1.73783	3.59606	2.27891	7.95145
RAD	TRADD	6.33815	10.0507	14.7231	14.9321
RAD	RB1	32.9619	32.5325	10.7891	8.2538
RAD	F11R	53.0115	66.3287	0	1.54928
RAD	CD47	71.1318	69.9538	5.02425	2.93802
RAD	CD36	1843.5	2381.44	8.13561	5.7539
RAD	ENPP3	1.88925	2.36759	0	0.980342
RAD	PPARA	27.4566	19.1223	4.5032	6.22569
RAD	HNRNPA0	26.7301	29.8898	1.96993	0.472321
RAD	SCG2	0.0058128	0.028301	0	0
RAD	CCL2	81.8403	162.289	11.2448	10.3276
RAD	PRDX5	91.8135	74.016	2.42458	1.79633
RAD	SCUBE1	0.744891	0.565165	12.2959	11.711
RAD	TNFRSF11A	31.7965	47.9976	3.75917	0.912065
RAD	FASLG	1.13649	1.64622	0	0
RAD	CXCL17	0.044066	0.0738775	1.06427	1.19647
RAD	TLR1	10.1164	14.5263	2.32339	1.06766
RAD	LTA	0.156695	0.0911747	0	0
RAD	CCR2	7.40608	13.441	3.90208	2.95417
RAD	ZYX	51.0263	61.0632	1.17637	5.49191
RAD	CIITA	7.5631	11.0605	3.54482	3.85257
RAD	ANO6	75.8232	102.871	33.0742	28.7614
RAD	SPATA2	5.02615	4.67729	5.26352	4.02537
RAD	HGF	23.7258	32.4218	8.43288	3.30082
RAD	FFAR2	0.644319	1.15774	1.18524	0.642343
RAD	BIRC3	202.403	272.19	0.936093	0
RAD	IL18R1	0.322901	0.867106	0.994361	0.523266
RAD	CLOCK	49.0069	59.9659	1.18246	2.87108
RAD	ACKR2	17.83	27.5621	2.13329	2.06569
RAD	METRNL	23.4697	64.6136	1.14205	1.82658
RAD	AIF1	32.0857	74.6777	1.08989	1.68058
RAD	LBP	2.28629	0.604076	2.15234	1.07384
RAD	SIGLEC1	1.1657	1.3755	10.3578	8.46884
RAD	TAC4	0.471306	0.269625	4.68554	4.60961
RAD	NAPEPLD	29.7866	26.8697	3.11499	1.0378
RAD	ELF3	0.0189083	0.0392508	6.32028	2.80442
RAD	NLRX1	2.14446	3.38844	0.987609	1.95913
RAD	ARG2	4.16316	1.49484	0	1.97753
RAD	GHRL	0.9105	0.0368739	2.1385	0.986523
RAD	SLAMF8	2.18233	5.35683	2.02981	0
RAD	IL1RAP	24.549	23.9477	1.89317	0.891868
RAD	ADORA2B	3.24799	3.42469	2.43082	4.59632
RAD	ADORA2A	0.690674	1.69083	6.599	5.79419
RAD	IL23A	1.73311	0.207457	1.19864	4.90999
RAD	NLRP4	0.0352763	0.0193948	0	1.05101
RAD	GSDMD	10.0672	25.6516	1.28068	5.80175
RAD	AXL	34.3933	44.8357	10.2657	7.88015
RAD	ABCD2	99.2527	134.496	2.01685	0.486732
RAD	PPARG	286.144	235.055	27.7686	24.5029
RAD	SMAD3	18.2606	20.7869	20.4878	9.5822
RAD	CTSL	62.4893	131.403	2.10123	0.542825
RAD	STAT3	74.8803	106.262	4.14019	1.82456
RAD	FOXP1	60.3048	61.2244	5.16716	6.08322
RAD	TNFAIP8L2	6.49259	11.668	1.06205	1.04628
RAD	ITCH	69.3288	81.31	0	0
RAD	NFRKB	16.225	15.3319	0	0
RAD	OTULIN	14.0426	20.314	7.44744	6.90892
RAD	RHBDD3	11.7481	12.8641	2.13429	1.07533
RAD	IRAK2	7.26188	13.9285	4.63894	4.17908
RAD	C4A	25.6068	27.6619	0	0
RAD	SOCS5	30.4559	38.2632	7.51895	8.61788
RAD	GPSM3	6.67074	9.31458	0	2.76708
RAD	NFAM1	0.648283	1.95925	22.3581	19.6184
RAD	NFKBIA	162.92	204	43.5005	40.9984
RAD	CXCL8	1.50545	3.54632	11.2167	12.6221
RAD	CD40	12.9209	27.4701	3.17233	3.08523
RAD	IRF3	22.3854	39.2564	6.63564	4.91189
RAD	TAC1	0	0.128637	0	0
RAD	PSEN1	77.2805	93.3614	0.973072	0.987728
RAD	RELA	35.3264	35.7132	1.1317	0.558421
RAD	TPST1	7.15255	12.5058	1.08802	3.36971
RAD	BDKRB2	3.76115	8.30046	6.54001	10.0368
RAD	SBNO2	16.2937	24.4978	5.03666	6.51868
RAD	IL6	15.2716	53.5427	11.6315	9.55173
RAD	AZU1	0.367365	0.107553	7.16165	6.40755
RAD	PYCARD	8.37274	24.9222	4.93932	8.59789
RAD	CDO1	19.9295	15.2437	7.43615	4.6508
RAD	TLR5	7.18264	6.30783	10.2887	2.36507
ULB	IL17F	0	0.0371664	0	1.52787
ULB	KLF4	73.9652	71.1105	2.32448	6.52789
ULB	DROSHA	15.2832	14.2633	3.14435	0.562852
ULB	IL34	30.9245	45.9347	5.59653	4.03184
ULB	CYP26B1	3.85013	5.38303	19.5473	9.69505
ULB	IGFBP4	65.4107	81.2024	13.953	14.016
ULB	DHX9	152.391	160.463	14.3116	13.0898
ULB	JAK2	36.229	45.7461	6.32395	6.44498
ULB	HSPG2	198.558	177.12	1.14754	1.65046
ULB	TNFRSF1A	55.0975	71.1625	4.05579	6.63483
ULB	MAS1	0.160189	0.159175	3.36649	1.09536
ULB	JAM3	22.541	27.2641	3.97638	1.58953
ULB	CNR2	0.108866	0.287218	1.94845	7.19111
ULB	GPRC5B	23.8754	28.5106	22.4808	18.4856
ULB	EPHX2	135.517	132.965	3.28567	2.70008
ULB	PIK3AP1	11.2642	19.9566	9.03929	2.58651
ULB	IL20	0.329197	0.504375	0.972931	0.536267
ULB	CCL16	65.5249	50.3118	14.5814	12.053
ULB	HDAC4	11.0419	10.8961	0	1.67257
ULB	TLR3	9.23457	10.1088	12.357	15.6662
ULB	IL13	0.0517107	0.182525	0	0.464471
ULB	PTGS1	3.67427	4.42632	8.72726	4.16977
ULB	P2RX1	1.46491	1.60539	1.27554	1.0991
ULB	LOXL3	2.47987	3.24047	0.887624	0
ULB	FFAR4	13.5941	22.9272	1.95482	1.90792
ULB	ETS1	60.4144	69.265	0	1.94653
ULB	IDO1	1.56407	1.53187	9.37831	9.39359
ULB	TNIP1	50.1397	65.7831	1.99225	0.982519
ULB	SNAP23	100.975	117.957	1.89069	2.55068
ULB	WNT5A	2.98281	2.87512	1.02857	0
ULB	CD200	15.877	17.3515	0.996458	3.84733
ULB	IL22	0.00635037	0.00449345	1.06889	0.577582
ULB	MAPK13	2.27438	1.58941	2.27636	1.0455
ULB	MAPK7	14.3861	13.9474	5.6163	0.574862
ULB	PTGER4	18.5877	24.4951	12.6749	14.6662
ULB	NR1H3	34.1978	43.9571	1.17848	1.93115
ULB	XCR1	0.63932	0.908702	1.9959	1.06108
ULB	BRD4	55.0012	48.6466	1.39448	0.628846
ULB	MIF	16.5007	26.3407	2.21829	2.62568
ULB	CXCL10	9.45867	17.0695	0.966503	0.512599
ULB	PPBP	6.20715	6.85196	1.91834	1.48063
ULB	APCS	0.915326	0.574543	1.99474	0.974529
ULB	CRP	3.60477	2.72614	4.87827	5.5725
ULB	IL17D	13.5332	12.4862	0	2.06989
ULB	CAMK1D	5.71191	5.02784	4.92194	1.66784
ULB	DNASE1L3	27.6414	31.1352	0.939842	0.961302
ULB	PTX3	8.13652	17.0021	2.06345	4.4107
ULB	CEBPA	151.48	213.417	12.0208	8.45905
ULB	LTB4R2	1.61717	1.77944	1.37721	3.55891
ULB	MMP25	0.259971	0.535495	0	0.490809
ULB	TREM1	0.915753	1.63312	0	1.00555
ULB	HRH4	25.3695	27.5426	1.93485	1.08931
ULB	ADA	5.13114	5.4606	4.06815	0.52087
ULB	RIPK2	18.8223	20.498	0	0.53725
ULB	TMIGD3	7.1905	12.3445	6.70874	6.98816
ULB	GAL	0.165584	0.266703	0	1.22347
ULB	GPR33	0.419525	0.122346	0.968461	2.08223
ULB	IL4R	12.6252	19.9311	6.4215	7.36234
ULB	VPS35	110.701	109.89	2.90999	0.507405
ULB	IL1RL1	3.22705	4.63124	5.18884	1.50874
ULB	APOA2	2.10091	0.861674	3.46586	6.20653
ULB	APOA1	162.615	218.209	1.01096	2.0329
ULB	SELENOS	64.3361	80.4243	0.959892	0
ULB	THBS1	259.398	244.554	18.8487	23.6963
ULB	TREX1	4.34433	6.78278	2.01951	3.73488
ULB	TNFAIP6	96.5005	79.1302	0	1.83731
ULB	MS4A2	66.0042	67.0649	0	0.590149
ULB	LYN	18.8153	22.5783	1.08934	0.551321
ULB	VCAM1	200.52	208.395	15.6918	14.7417
ULB	NOD2	0.81805	1.22203	0	0
ULB	SGMS1	29.0372	28.3839	7.05635	4.73892
ULB	PLGRKT	55.1427	71.4744	8.04678	4.04815
ULB	LEP	234.532	599.496	0	0.459496
ULB	SMPDL3B	13.1775	17.2543	1.23683	2.59241
ULB	IL1RL2	2.05548	2.08895	2.08425	1.00978
ULB	FABP4	7963.67	10190.7	6.17452	5.22364
ULB	CD96	0.865225	1.11522	2.09015	2.50783
ULB	HYAL2	47.6291	56.9005	12.7266	9.8088
ULB	IKBKB	20.1788	24.4756	0	1.50618
ULB	MAP2K3	24.5409	32.9373	1.12999	1.79799
ULB	IL6ST	417.914	459.807	5.25043	4.1505
ULB	HDAC5	28.7992	34.401	0	0
ULB	ADCY8	0.123629	0.0912301	3.1828	0
ULB	CD44	79.9754	98.1214	4.05893	4.69687
ULB	IL22RA2	1.35187	0.993259	1.88705	5.64043
ULB	CCR4	0.642033	0.943713	5.41644	2.30165
ULB	TGM2	15.1328	12.7835	4.30555	3.56966
ULB	CXCL6	0.230836	0.44714	3.01507	1.97819
ULB	SETD6	14.325	16.7271	3.3588	3.54981
ULB	NLRP9	0.067316	0.0120862	1.12548	1.03067
ULB	BAP1	38.5815	45.6561	0	0.511581
ULB	CCL17	1.48724	1.72317	4.73205	7.11569
ULB	CCL8	2.30602	7.09086	4.27508	2.92557
ULB	BST1	10.0938	13.2695	2.00399	0.998966
ULB	INS	0	0.0174666	4.95311	7.89409
ULB	CLEC7A	4.70768	14.9479	3.45256	6.11558
ULB	BCL6	37.2406	34.3693	19.5825	18.0718
ULB	NFKBIZ	63.727	105.075	2.05935	1.56464
ULB	CXCL9	9.13434	7.78866	1.12686	4.45302
ULB	CUEDC2	40.9797	48.3279	7.46601	8.62374
ULB	PJA2	126.201	130.189	0.96028	0.483682
ULB	GATA3	4.67657	4.83826	0	0.529883
ULB	SOCS3	18.3178	46.1317	3.77456	7.82985
ULB	KRT1	0.0276636	0.15784	2.07444	1.02904
ULB	CYBA	54.5226	119.544	1.19861	0.558936
ULB	STAB1	38.6545	54.2431	1.2876	2.02601
ULB	NOX4	10.9729	9.33607	0.930038	0.946785
ULB	IL5	0.387692	0.0902693	1.0633	1.44482
ULB	USP18	8.40003	9.87672	0.933363	0
ULB	KLKB1	3.8527	3.55384	0	0
ULB	APP	491.823	558.371	14.8889	15.3665
ULB	FCER1G	30.7237	40.9531	4.58588	3.04589
ULB	SUCNR1	3.0588	4.84407	0.975621	0.555281
ULB	APOD	1134.05	560.262	3.70868	1.45619
ULB	CD6	0.696235	1.29223	0	1.78764
ULB	B4GALT1	39.5231	47.4685	4.69478	3.46628
ULB	ASH1L	76.8321	67.8978	11.8551	20.5013
ULB	IL9	0	0.0296106	4.14181	3.15177
ULB	TEK	35.3823	43.0547	4.06625	1.60545
ULB	IL18	5.50137	9.22129	0	0.469797
ULB	DUOXA1	0.288422	0.185593	4.07011	6.76367
ULB	ABR	37.3031	41.4685	2.16703	0.533104
ULB	NFATC3	32.1545	32.4133	2.27422	0.585363
ULB	FOXF1	0.99189	1.25639	11.8136	6.73976
ULB	ADCY7	6.29933	9.75866	11.1083	9.14821
ULB	LPL	1770.5	1505.99	12.1583	11.406
ULB	CYP19A1	0.21087	0.229424	0	1.16076
ULB	CRH	0.188371	0.217339	8.4895	0.433316
ULB	CDH5	73.5937	72.9972	0	0.541789
ULB	ZP3	0.00622756	0.0120079	1.23248	1.15356
ULB	TBXA2R	1.20978	1.60451	0	1.12953
ULB	C5AR1	7.99403	9.39958	9.1331	9.30061
ULB	THEMIS2	2.98395	5.11085	3.8032	1.04564
ULB	CD180	1.00376	2.47106	2.07882	3.79983
ULB	PARK7	148.25	192.42	0	0.546351
ULB	SELP	1.762	3.06908	2.99585	0.464489
ULB	ITGB6	0.380894	0.399275	13.3867	9.45672
ULB	IL2RA	4.82306	2.88366	0	2.34718
ULB	IL1A	4.42727	4.44044	0	0.501665
ULB	ELANE	0.926656	0.129525	10.3899	8.70551
ULB	F2R	6.55569	9.86011	0	0
ULB	F3	213.901	197.019	14.9623	15.2248
ULB	OSM	0.733555	1.47524	14.1944	13.3815
ULB	IL2	0.188235	0.0719351	3.64162	2.05355
ULB	LXN	71.427	75.581	1.07316	0
ULB	PTAFR	3.52543	5.23912	3.14128	4.26899
ULB	TACR1	0.722061	0.734266	0	1.47754
ULB	TNFSF11	0.721239	0.629556	0	0.479981
ULB	CXCR4	19.4595	27.6958	0.967361	4.04804
ULB	PTGS2	11.143	13.291	8.94483	6.30906
ULB	GBA	15.805	14.5252	1.17195	3.24992
ULB	PROC	2.18809	1.78872	10.2259	6.75311
ULB	ANXA1	1424.61	2183.7	0	1.49514
ULB	TBC1D23	60.244	67.4078	4.66807	9.35148
ULB	ACOD1	0.175933	0.343337	0.925042	1.40084
ULB	NDFIP1	171.614	201.201	7.84166	4.07049
ULB	PTGES	33.9429	35.3768	0	0.591657
ULB	HCK	2.97914	5.10344	2.96439	3.01497
ULB	PPARD	16.5137	20.5448	17.0435	16.2763
ULB	TNFSF4	1.54328	1.72243	1.89996	1.49707
ULB	SDC1	3.90095	6.81469	2.10544	3.96996
ULB	PXK	34.9057	36.4526	6.77577	5.54619
ULB	CD14	19.5456	22.475	0	0.494894
ULB	IL1R1	56.4776	74.7803	2.93933	0.482465
ULB	CDK19	13.9364	11.8485	2.20526	0.53382
ULB	PLA2G2E	0.14059	0.0161515	2.37089	2.36522
ULB	AHSG	5.82561	4.04854	4.07192	2.16793
ULB	HYAL3	0.713901	0.880276	1.07861	0
ULB	CCL26	62.8869	70.7562	2.17176	0.543491
ULB	PLAA	75.2151	83.6765	0.997976	1.09863
ULB	DEFB114	0	0	1.10683	0
ULB	DAB2IP	10.7287	13.9328	2.01323	1.68576
ULB	C5AR2	1.64929	2.20627	0	0.558155
ULB	ACKR1	39.9983	71.5115	0	0.993564
ULB	CAMK4	1.29496	1.41521	0	1.06014
ULB	IL23R	0.444919	0.449214	1.08102	0
ULB	CSF1R	67.7456	90.5584	0	0
ULB	MAPK14	46.4324	61.4347	8.35233	7.47886
ULB	ESR1	8.0675	10.7146	0	2.02884
ULB	CDKN2A	0.142186	0.678828	0	0.525918
ULB	TLR6	4.05293	5.74862	7.6529	6.00105
ULB	RPS19	107.216	138.793	2.62823	6.86336
ULB	MCPH1	6.7153	6.68457	0	0.46233
ULB	SLC11A1	7.03174	16.5646	6.80628	8.7628
ULB	MFHAS1	15.2206	18.352	13.885	12.2099
ULB	CHST2	7.90724	15.571	0	1.53731
ULB	SNCA	3.60378	3.58379	0	0
ULB	IL17B	7.88018	6.23513	1.24782	0.578563
ULB	BMP6	9.94416	7.23238	4.57036	6.82067
ULB	PSTPIP1	7.5532	10.1451	0	0.462206
ULB	ITGA2	3.69987	3.66428	0	2.44422
ULB	CCR7	0.713661	0.912483	5.93101	9.45912
ULB	ITGAL	6.60791	9.04353	0	0.592965
ULB	ACVR1	22.4209	20.2987	2.92464	2.01427
ULB	NFE2L2	224.24	199.112	1.8806	3.19628
ULB	TNIP2	4.8232	7.62993	6.42057	9.70795
ULB	IL33	76.4346	69.9675	2.8512	2.64826
ULB	SPP1	104.543	403.53	6.32786	7.25234
ULB	NR1D2	121.754	121.112	0	0.491104
ULB	ZMPSTE24	31.0629	34.5553	0	1.95252
ULB	NFATC4	9.70349	14.621	2.50493	1.24667
ULB	SLC7A2	26.1562	34.127	1.10629	1.07163
ULB	SIRT1	48.1696	36.0075	3.02273	3.5677
ULB	PTPN2	9.83344	10.0519	6.28642	7.54617
ULB	CHST1	2.87198	5.1526	0	0.560404
ULB	TYRO3	1.17545	1.95307	1.11799	2.53755
ULB	MEF2C	40.038	53.0815	0	0
ULB	F12	1.01643	0.697101	4.29549	1.67062
ULB	HDAC9	16.0125	19.5495	0.945663	0
ULB	IL1R2	2.13242	5.51252	2.11508	1.44045
ULB	PTGIS	65.1462	78.6428	2.89683	3.29486
ULB	ECM1	71.6368	51.7951	7.37606	1.12715
ULB	CALCRL	55.1168	61.5182	40.9106	36.9356
ULB	CEBPB	146.068	154.206	37.3847	41.1245
ULB	CCR1	13.4167	33.0076	0	2.72603
ULB	STK39	69.6113	48.4479	0	0.498262
ULB	REL	12.4465	14.6902	0	0.537629
ULB	SEMA7A	11.7127	18.2619	8.88617	11.2451
ULB	HSPD1	314.971	333.277	0	0.459793
ULB	LIAS	22.8601	28.2622	3.76715	0
ULB	EGFR	50.3347	31.3135	2.20305	4.8283
ULB	SHARPIN	12.0642	17.6976	7.61391	7.03921
ULB	ABCF1	26.4119	31.1358	0	0.537558
ULB	RPS6KA5	10.9618	11.0642	5.38169	2.77026
ULB	SPHK1	10.528	13.2064	6.75912	5.17442
ULB	CSF1	57.4944	73.5693	12.8705	14.7844
ULB	NMI	41.2953	47.8105	1.37717	3.53497
ULB	EDNRB	52.0722	55.1906	1.9037	0.904928
ULB	NLRC3	0.90584	1.07561	0	0.493356
ULB	NFKB1	29.7212	34.2458	0.950028	1.90043
ULB	CREB3L3	0.286843	0.362357	1.1604	0.547125
ULB	CXCL11	1.52624	1.63718	1.13401	0.479159
ULB	ALOX5	5.51985	5.57814	0	1.59997
ULB	GGT5	11.4031	15.0499	0	0.476473
ULB	CHI3L1	0.83925	1.29075	0.902776	0
ULB	OLR1	3.70828	9.21641	1.88265	0.92257
ULB	ADAM8	4.21078	8.55237	0	0.5805
ULB	TLR10	1.30346	2.42239	2.00401	3.20897
ULB	EPHA2	10.5863	13.4446	0	2.5625
ULB	TNIP3	0.732946	1.377	0.940536	0
ULB	AGTR1	56.6228	29.6531	2.80994	1.48676
ULB	TNFRSF1B	51.7829	65.7121	0	0
ULB	MEP1B	0.267336	0.21338	2.79899	1.48099
ULB	MYLK3	0.356217	0.444892	0	0
ULB	CD28	0.400687	0.998175	1.93932	1.52969
ULB	PGLYRP1	0.255385	0.0478188	0	0.530219
ULB	NDST1	16.2946	20.3484	2.4343	1.27081
ULB	TGFB1	17.6672	24.6867	3.55279	3.36885
ULB	GPER1	1.82505	2.96122	0	2.63167
ULB	GHSR	85.4842	88.9799	2.08368	0.920562
ULB	P2RX7	4.02752	4.85981	3.24654	4.69531
ULB	LIPA	163.017	189.74	18.8461	17.0316
ULB	ADIPOQ	3304.99	2580.32	9.03675	6.76599
ULB	NT5E	11.7378	13.4911	0.996318	1.52906
ULB	TNFAIP3	18.354	19.1447	18.5067	18.7422
ULB	PIK3CG	15.6153	19.5767	2.83274	0.957798
ULB	MYD88	19.7163	20.242	0	2.56509
ULB	FOS	311.415	519.981	15.1491	14.2597
ULB	TIRAP	7.24612	7.9172	1.10507	1.01806
ULB	BTD	12.3741	10.7644	0	1.70355
ULB	POLB	37.7517	39.4293	7.29199	7.49145
ULB	CMKLR1	6.53342	10.5259	0	0.507427
ULB	LTB4R	0.461874	0.914189	0	0.583914
ULB	BLNK	16.855	28.4068	0.966841	2.52415
ULB	CCRL2	2.37035	3.97075	10.4186	12.1645
ULB	PDE2A	20.1144	26.4686	0	0.581522
ULB	ODAM	0.0507933	0.0730438	0	0.491132
ULB	SCGB1A1	0.955718	0.0691715	5.13346	15.3635
ULB	S1PR3	6.23605	3.76753	0	1.3095
ULB	NRROS	8.97629	12.1782	1.90383	2.04384
ULB	KNG1	5.02562	2.89723	0	0
ULB	C3	30.1973	46.455	8.56108	4.99032
ULB	OSMR	28.8693	38.0697	0.963183	2.85962
ULB	PRKCZ	1.43545	1.45065	0	0.554253
ULB	MGLL	103.399	145.304	8.72438	10.2445
ULB	BCR	15.8377	16.2211	10.8849	5.65979
ULB	PTGER2	4.34883	5.16267	7.98271	8.30604
ULB	PTGER3	26.6209	12.9094	7.53548	8.35275
ULB	SMAD1	17.7021	17.7042	1.03802	1.9415
ULB	GPR68	0.642999	1.11728	3.55668	0.516033
ULB	TCP1	110.236	118.801	2.15083	3.28858
ULB	IL15	18.092	21.4198	3.88409	4.60415
ULB	NLRP6	0.160549	0.169569	6.28667	3.31946
ULB	CXCR6	1.08045	1.26954	0.958873	2.58664
ULB	GPX4	216.187	283.847	7.29691	8.16919
ULB	PDCD4	232.402	228.871	0.924507	0.51188
ULB	SCN9A	0.530134	0.64323	1.87762	0.944311
ULB	LY96	73.3461	111.653	4.05434	5.76837
ULB	STAT5B	47.441	48.6055	2.3613	1.26393
ULB	ATRN	16.7497	17.1243	2.12975	0.969905
ULB	CCR6	0.458626	1.06235	0	0.538393
ULB	CCR5	7.94125	15.535	13.882	13.0199
ULB	CCL11	1.36692	1.70493	5.7809	4.82311
ULB	ADAMTS12	21.7647	23.2873	3.72893	0.482569
ULB	RAC1	286.176	272.035	0	0.612923
ULB	PRKD1	10.0779	9.86547	1.01971	1.52639
ULB	AGER	1.57516	1.98605	0	2.81264
ULB	RARRES2	132.731	175.847	0	0.537257
ULB	MGST2	6.52266	5.54425	3.14898	3.57953
ULB	PTGFR	50.0736	46.0621	8.11763	3.09307
ULB	PTGIR	1.47047	2.71518	3.36168	4.94421
ULB	TRADD	7.09447	9.39018	11.3571	11.2954
ULB	RB1	29.6736	27.1498	9.64352	5.06975
ULB	F11R	53.8629	59.1457	0.956621	0.502224
ULB	CD47	77.8635	76.0309	2.76595	1.9127
ULB	CD36	1474.37	1278.46	7.05576	10.2944
ULB	ENPP3	4.50575	3.43982	0.95843	0
ULB	PPARA	23.6111	21.4777	4.47276	5.58059
ULB	HNRNPA0	27.3283	26.8099	0	0.50599
ULB	SCG2	0.0112629	0.0351209	0	0.973972
ULB	CCL2	133.881	286.997	11.167	8.8549
ULB	AIMP1	205.905	182.236	0	0.474591
ULB	PRDX5	83.1046	108.831	0	1.66819
ULB	SCUBE1	0.738544	0.582392	10.5046	10.8999
ULB	TNFRSF11A	34.7183	44.3943	0	1.4117
ULB	BMPR1B	0.295023	0.238268	0	0.53055
ULB	CXCL17	0.0756441	0.0653043	1.18744	0
ULB	TLR1	9.97628	13.047	2.25232	1.51469
ULB	LTA	0.0859319	0.119201	0	0.55079
ULB	CCR2	7.09056	12.4079	0.941983	2.57991
ULB	ZYX	52.2431	60.5772	3.35064	2.76143
ULB	CIITA	6.91764	10.6623	6.47941	5.00397
ULB	ANO6	99.2016	90.1482	30.9633	24.227
ULB	SPATA2	5.71975	5.16961	4.18945	5.74964
ULB	HGF	25.1512	30.1555	7.87523	1.47443
ULB	FFAR2	0.578756	0.968148	1.11516	2.2179
ULB	BIRC3	200.838	229.226	1.02858	0.538546
ULB	IL18R1	0.729036	0.677386	0	0.541009
ULB	CLOCK	53.2593	53.5541	2.26508	1.8
ULB	ACKR2	21.1806	17.4095	2.23953	1.14844
ULB	METRNL	39.8207	70.8601	3.45129	0.546192
ULB	AIF1	29.7248	55.7079	0	0.617683
ULB	LBP	1.18152	0.473735	0	1.09068
ULB	SIGLEC1	3.08642	2.48852	3.84821	7.67127
ULB	TAC4	0.942595	0.66047	3.57067	1.71464
ULB	NAPEPLD	20.6396	20.2403	0.972227	2.11168
ULB	ELF3	0.0548846	0.0471097	2.06606	2.56738
ULB	NLRX1	2.50951	3.86241	0	2.56269
ULB	ARG2	2.15747	1.39306	0	0
ULB	GHRL	1.10576	1.05759	0.990151	0
ULB	SLAMF8	1.62715	4.91956	3.0275	0.530368
ULB	IL1RAP	39.7298	22.2637	0.87032	0
ULB	ADORA2B	2.47348	2.67452	1.19539	2.28824
ULB	ADORA2A	1.04415	2.04877	6.66104	5.89502
ULB	IL23A	1.21823	0.253915	1.13432	2.31941
ULB	NLRP4	0.016049	0.0119812	0	0.506446
ULB	GSDMD	10.0893	21.5301	2.46031	3.5815
ULB	ADORA1	49.5369	54.8067	1.08071	0
ULB	AXL	51.2966	37.8693	4.81436	7.84513
ULB	ABCD2	41.9899	72.937	1.08887	1.62468
ULB	PPARG	239.924	199.014	17.3614	19.5741
ULB	XCL2	3.00881	3.10514	0	1.02027
ULB	SMAD3	34.7698	32.3326	15.7943	14.6561
ULB	CTSL	128.406	135.984	0	0
ULB	STAT3	73.5151	89.2761	1.03472	0.531242
ULB	FOXP1	66.7676	62.1843	8.64585	5.1076
ULB	TNFAIP8L2	6.15736	9.65475	0	1.63275
ULB	ITCH	75.9146	79.9049	0	0.468132
ULB	NFRKB	15.2178	15.4885	0.97844	0
ULB	OTULIN	19.5592	24.241	3.39567	4.7857
ULB	RHBDD3	11.7077	16.3469	1.08896	0.640511
ULB	IRAK2	7.9979	14.1267	4.80048	4.35241
ULB	C4A	56.1862	53.1954	0	0
ULB	SOCS5	43.2937	47.4582	7.29714	9.09316
ULB	GPSM3	4.66296	7.25581	0	2.81264
ULB	NFAM1	0.810696	1.70634	13.2443	15.9433
ULB	VNN1	0.910517	0.945859	2.19252	1.5729
ULB	NFKBIA	159.445	178.544	38.7089	36.484
ULB	CXCL8	2.24386	4.27815	10.4314	8.36404
ULB	CD40	10.4891	19.6205	1.07425	1.51378
ULB	ZC3H12A	6.40912	9.8975	0	0.460066
ULB	IRF3	20.477	30.2829	1.30724	5.07474
ULB	TAC1	0.613656	0.753131	1.05459	0
ULB	PSEN1	90.912	94.9828	0	1.12
ULB	RELA	40.3288	40.6566	1.2759	0.644069
ULB	TPST1	14.9322	12.4267	0	0.591337
ULB	BDKRB2	2.39878	4.16199	5.37036	6.12691
ULB	SBNO2	16.7984	26.314	6.10959	5.91843
ULB	SNX4	84.6453	100.634	0.936433	0.943814
ULB	IL6	19.1031	42.0843	11.2852	9.72427
ULB	AZU1	0.0175985	0.122185	6.18135	5.21701
ULB	PYCARD	6.38096	13.0735	6.73325	12.3264
ULB	CDO1	13.9638	23.3609	8.49832	5.29984
ULB	TLR5	10.9066	9.6151	7.9619	7.2102

## Sheet: Figure 3i
Figure 3i
RPS							TPM
Tissue	Gene symbol	Ensembl ID	NC	WG	WL		Tissue	Gene symbol	Ensembl ID	NC	WG	WL	P value
GOM	SHARPIN	ENSSSCG00000005914	3.51836	12.0168	11.6183		GOM	SHARPIN	8.48171	14.7266	14.6415	0.987826	1
MAD	FCER1G	ENSSSCG00000006357	2.2901	4.47702	5.58558		MAD	FCER1G	19.0598	39.731	49.9367	0.101146	0.246269
MAD	CD180	ENSSSCG00000016957	0	5.92023	5.67071		MAD	CD180	1.68295	3.81857	5.2555	0.219372	0.412606
MAD	PTGIR	ENSSSCG00000026602	1.05869	8.59658	5.88354		MAD	PTGIR	2.36993	4.90549	5.97386	0.0147962	0.0650543
MAD	SIGLEC1	ENSSSCG00000007146	5.72581	11.7314	8.55898		MAD	SIGLEC1	0.917083	1.87264	3.8079	0.000516019	0.00573116
RAD	TNFRSF1A	ENSSSCG00000000708	1.01843	3.08074	5.30028		RAD	TNFRSF1A	53.417	93.4538	86.0069	0.16679	0.424982
RAD	TYRO3	ENSSSCG00000004744	0.930478	4.09045	3.2028		RAD	TYRO3	1.03096	1.89152	1.62039	0.592112	0.804093
RAD	EPHA2	ENSSSCG00000003471	1.18838	2.56189	3.91531		RAD	EPHA2	9.74954	17.011	20.4304	0.162904	0.418873
RAD	CD28	ENSSSCG00000028561	0	0.963433	3.87852		RAD	CD28	0.738943	1.43116	1.09207	0.637959	0.835332
RAD	PTGIR	ENSSSCG00000026602	2.27891	11.4635	11.2791		RAD	PTGIR	2.03006	3.51046	4.87104	0.0115754	0.0927423
RAD	GSDMD	ENSSSCG00000006955	1.28068	4.74311	4.75036		RAD	GSDMD	11.942	23.6382	16.0588	0.016212	0.113783
RAD	BDKRB2	ENSSSCG00000027030	6.54001	9.18763	8.13754		RAD	BDKRB2	3.55971	8.31491	7.77396	0.0214235	0.134363
RAD	PYCARD	ENSSSCG00000040811	4.93932	5.46392	5.40368		RAD	PYCARD	8.89662	25.163	21.1553	0.790693	0.931615
ULB	CLEC7A	ENSSSCG00000000648	3.45256	6.87638	7.01884		ULB	CLEC7A	5.73034	14.3759	9.79447	0.157119	0.323999
ULB	CCR1	ENSSSCG00000011322	0	2.27264	4.45585		ULB	CCR1	15.0529	32.0858	18.5088	0.00224068	0.0140333
ULB	GPSM3	ENSSSCG00000001439	0	3.26183	2.3847		ULB	GPSM3	3.12522	5.63169	8.88908	7.37668e-05	0.000942797
