# Supplementary material for: Dynamic chromatin architecture of the porcine adipose tissues with weight gain and loss
Source: Nat Commun. 2023 Jun 12;14:3457. doi: 10.1038/s41467-023-39191-0 (PMC10258790; doi:10.1038/s41467-023-39191-0)
Supplement: Supplementary file 19 — Source data [file 41467_2023_39191_MOESM19_ESM.zip › Source.data/Figure 4.xlsx]

## Sheet: Figure 4b
Figure 4b
Specy 1	Specy 2	Divergence time (MYA)	Gene expression correlation
Rabbit	Sheep	96	0.75335
Pig	Sheep	62	0.761531
Sheep	Mouse	96	0.725964
Human	Sheep	96	0.74224
Dog	Sheep	78	0.745399
Cat	Sheep	78	0.768759
Pig	Rabbit	96	0.722412
Rabbit	Mouse	82	0.730067
Human	Rabbit	90	0.715691
Dog	Rabbit	96	0.720153
Cat	Rabbit	96	0.741802
Pig	Mouse	96	0.717182
Human	Pig	96	0.768752
Dog	Pig	78	0.731348
Cat	Pig	78	0.750938
Human	Mouse	90	0.729755
Dog	Mouse	96	0.704694
Cat	Mouse	96	0.722693
Dog	Human	96	0.728443
Cat	Human	96	0.739177
Cat	Dog	54	0.754285

## Sheet: Figure 4c
Figure 4c
Specy 1	Specy 2	Divergence time (MYA)	IS correlation
Human	Mouse	90	0.7538
Human	Rabbit	90	0.790821
Human	Pig	96	0.783319
Human	Sheep	96	0.803266
Dog	Human	96	0.787777
Cat	Human	96	0.804461
Rabbit	Mouse	82	0.751669
Pig	Mouse	96	0.762509
Sheep	Mouse	96	0.769867
Dog	Mouse	96	0.759372
Cat	Mouse	96	0.782166
Pig	Rabbit	96	0.810391
Rabbit	Sheep	96	0.815539
Dog	Rabbit	96	0.803853
Cat	Rabbit	96	0.807251
Pig	Sheep	62	0.850315
Dog	Pig	78	0.832239
Cat	Pig	78	0.84465
Dog	Sheep	78	0.838399
Cat	Sheep	78	0.831663
Cat	Dog	54	0.854112

## Sheet: Figure 4d
Figure 4d
IS									A-B index									Aligned length (Mb)
State	Human	Mouse	Rabbit	Pig	Sheep	Dog	Cat		State	Human	Mouse	Rabbit	Pig	Sheep	Dog	Cat		State	Length (Mb)
21	0.00865137	-0.00383184	0.0145025	0.00141126	-0.0063364	0.00862351	-0.0482759		21	-1.14167	-1.77227	-1.49705	-1.59454	-1.63521	-1.70151	-1.71203		21	34.37
22	0.00119556	-0.025919	0.0154212	-0.00353688	0.00561251	-0.0100752	0.00839897		22	-2.04091	-2.67734	-2.14182	-2.61788	-2.33549	-2.29932	-2.32753		22	33.68
23	-0.0797918	0.0346781	0.00649533	0.0279734	0.000531062	0.00688216	0.00944193		23	-1.16618	-2.33438	-1.94875	-2.22021	-2.27357	-2.28418	-2.28768		23	25.58
24	0.0711052	-0.0537999	-0.0615615	-0.0806252	-0.108589	-0.0660039	-0.0983047		24	1.1323	0.358559	-0.153775	0.108314	-0.0747962	-0.020237	-0.0667491		24	20.88
25	0.00361394	-0.00149378	0.0198054	0.146454	0.0263647	0.0427806	0.0314543		25	-1.87189	-1.84842	-1.68875	-1.60171	-1.88782	-1.67303	-1.75477		25	14.89
26	0.00668317	0.00619169	0.0191316	0.00719191	0.0067247	0.0281638	0.0193695		26	-2.37179	-2.41146	-2.05179	-2.33375	-2.25214	-2.15457	-2.17556		26	5.03

## Sheet: Figure 4f
Figure 4f
species	TF	enrichment	Pvalue
Human	TCF4	0.773883	3.55843e-142
Human	TCF4	0.813586	9.74993e-57
Human	TCF4	0.875378	1.07948e-59
Human	TCF4	0.708478	1.10415e-46
Human	TCF4	1.16057	2.51313e-59
Human	TCF4	0.767021	1.15223e-199
Human	TCF3	0.77743	5.29399e-138
Human	TCF3	0.809505	2.99213e-59
Human	TCF3	0.876688	1.45836e-58
Human	TCF3	0.706238	1.92963e-47
Human	TCF3	1.16143	5.04321e-60
Human	TCF3	0.76693	4.23477e-200
Human	SREBF2(var.2)	0.789306	9.26934e-56
Human	SREBF2(var.2)	0.793146	1.10832e-31
Human	SREBF2(var.2)	0.858139	5.83098e-35
Human	SREBF2(var.2)	0.710833	3.13694e-21
Human	SREBF2(var.2)	1.17273	3.28386e-31
Human	SREBF2(var.2)	0.801589	2.29107e-65
Human	Srebf1(var.2)	0.795942	4.76436e-55
Human	Srebf1(var.2)	0.796908	4.16495e-32
Human	Srebf1(var.2)	0.866622	1.24535e-32
Human	Srebf1(var.2)	0.708602	1.41625e-22
Human	Srebf1(var.2)	1.16404	1.07099e-29
Human	Srebf1(var.2)	0.820163	9.65282e-57
Human	SP1	0.874961	4.25389e-182
Human	SP1	0.918708	1.06667e-45
Human	SP1	1.01418	0.000145894
Human	SP1	0.816647	1.8967e-76
Human	SP1	1.25419	0
Human	SP1	0.875911	1.40262e-237
Human	SP2	0.886031	3.74938e-59
Human	SP2	0.922393	5.54228e-17
Human	SP2	1.02282	0.000157094
Human	SP2	0.806623	1.63098e-33
Human	SP2	1.31928	0
Human	SP2	0.899245	2.42226e-61
Human	PAX5	0.754353	7.5139e-144
Human	PAX5	0.782061	3.49869e-66
Human	PAX5	0.841685	6.79875e-82
Human	PAX5	0.70163	4.20832e-42
Human	PAX5	1.16873	2.92468e-56
Human	PAX5	0.764102	9.13864e-176
Human	NFKB2	0.789006	7.71425e-102
Human	NFKB2	0.825455	3.44253e-41
Human	NFKB2	0.867527	2.55304e-55
Human	NFKB2	0.702424	4.80879e-40
Human	NFKB2	1.15778	3.08719e-47
Human	NFKB2	0.78758	1.93688e-136
Human	KLF5	0.851505	1.20872e-83
Human	KLF5	0.889588	8.63977e-28
Human	KLF5	0.985742	0.0304688
Human	KLF5	0.817492	1.65267e-25
Human	KLF5	1.17392	5.99119e-93
Human	KLF5	0.860537	1.11693e-97
Human	HINFP	0.720727	8.69951e-47
Human	HINFP	0.72437	6.01835e-27
Human	HINFP	0.796522	3.5532e-34
Human	HINFP	0.664794	4.53395e-14
Human	HINFP	1.21656	1.08371e-23
Human	HINFP	0.708841	8.99572e-67
Human	HEY2	0.796687	9.60499e-32
Human	HEY2	0.798823	1.42798e-18
Human	HEY2	0.84853	2.61584e-24
Human	HEY2	0.633936	2.34235e-20
Human	HEY2	1.17031	8.96406e-19
Human	HEY2	0.76491	4.68658e-55
Human	Hes1	0.717559	1.00288e-33
Human	Hes1	0.773206	1.77648e-13
Human	Hes1	0.832031	5.20714e-17
Human	Hes1	0.573639	1.29356e-15
Human	Hes1	1.17598	1.12167e-11
Human	Hes1	0.681552	8.85753e-56
Human	EGR2	1.06846	1.29442e-24
Human	EGR2	1.0532	1.59128e-09
Human	EGR2	1.09274	9.35388e-59
Human	EGR2	1.03263	0.0328143
Human	EGR2	1.18854	1.43529e-142
Human	EGR2	1.08776	9.72454e-52
Human	ARNT::HIF1A	0.784653	6.46697e-20
Human	ARNT::HIF1A	0.785506	5.33193e-12
Human	ARNT::HIF1A	0.880633	3.73293e-09
Human	ARNT::HIF1A	0.729728	5.47858e-07
Human	ARNT::HIF1A	1.17683	1.41619e-11
Human	ARNT::HIF1A	0.780177	5.79115e-27
