# Supplementary material for: Dynamic chromatin architecture of the porcine adipose tissues with weight gain and loss
Source: Nat Commun. 2023 Jun 12;14:3457. doi: 10.1038/s41467-023-39191-0 (PMC10258790; doi:10.1038/s41467-023-39191-0)
Supplement: Supplementary file 19 — Source data [file 41467_2023_39191_MOESM19_ESM.zip › Source.data/Figure 5.xlsx]

## Sheet: Figure 5b
Figure 5b
Group	Number	Number of genes
ASA	46340	11953
GOM	47491	12184
MAD	46278	11923
RAD	44823	11389

## Sheet: Figure 5c
Figure 5c
Bin 1	Bin 2	Obe-exp		Bin 1	Bin 2	PS
0	1	53.0872		0	3	1
0	2	-5.94645		0	4	1
1	2	66.7645		1	4	5
0	3	-11.9661		0	5	11
1	3	-13.2166		1	5	5
2	3	-2.95048		2	5	4
0	4	-16.1961		0	6	34
1	4	-6.90315		1	6	6
2	4	-12.3723		2	6	4
3	4	24.8178		3	6	4
0	5	-7.39677		0	7	2
1	5	-3.42271		1	7	13
2	5	-5.36253		2	7	8
3	5	-11.0473		3	7	7
4	5	24.699		4	7	7
0	6	-11.7509		0	8	5
1	6	-11.2954		1	8	21
2	6	-2.65778		2	8	19
3	6	-5.54548		3	8	19
4	6	-15.5158		4	8	42
5	6	44.4451		5	8	60
0	7	-5.75094		0	9	6
1	7	-10.9185		1	9	5
2	7	-7.30801		2	9	3
3	7	-3.95309		3	9	43
4	7	-5.86374		4	9	79
5	7	4.87389		5	9	72
6	7	63.5204		6	9	44
0	8	-11.738		0	10	1
1	8	-5.10119		1	10	5
2	8	-12.5104		2	10	7
3	8	-10.6101		3	10	41
4	8	-4.6943		4	10	56
5	8	-0.880881		5	10	60
6	8	-5.68434		6	10	86
7	8	17.2834		7	10	65
0	9	-5.90072		0	11	3
1	9	-6.05616		1	11	12
2	9	-8.21481		2	11	16
3	9	-2.64808		3	11	24
4	9	-6.85938		4	11	54
5	9	-1.81801		5	11	71
6	9	-4.80377		6	11	63
7	9	7.4671		7	11	60
8	9	-4.13709		8	11	63
0	10	-5.03572		0	12	27
1	10	-10.8739		1	12	19
2	10	-8.85748		2	12	66
3	10	-6.51889		3	12	56
4	10	1.31652		4	12	62
5	10	0.814816		5	12	61
6	10	-0.309387		6	12	33
7	10	-1.56665		7	12	90
8	10	-5.13781		8	12	38
9	10	40.6515		9	12	59
0	11	-8.76671		0	13	52
1	11	-7.07711		1	13	22
2	11	-2.97738		2	13	7
3	11	1.38217		3	13	25
4	11	-6.25811		4	13	59
5	11	-3.66375		5	13	65
6	11	-5.57647		6	13	36
7	11	2.57148		7	13	60
8	11	6.59293		8	13	78
9	11	-11.2317		9	13	55
10	11	5.81578		10	13	68
0	12	-5.02724		0	14	2
1	12	-7.10002		1	14	18
2	12	-4.12318		2	14	15
3	12	-6.82485		3	14	28
4	12	-6.86253		4	14	69
5	12	4.18413		5	14	84
6	12	1.49575		6	14	58
7	12	3.29079		7	14	90
8	12	2.84792		8	14	71
9	12	0.885454		9	14	60
10	12	6.23527		10	14	20
11	12	92.2191		11	14	42
0	13	-5.59198		0	15	2
1	13	-4.85333		1	15	18
2	13	-1.5246		2	15	15
3	13	3.30452		3	15	27
4	13	-0.347722		4	15	67
5	13	1.32678		5	15	83
6	13	2.46057		6	15	58
7	13	2.05793		7	15	89
8	13	12.3141		8	15	69
9	13	0.152263		9	15	62
10	13	10.9352		10	15	20
11	13	3.53337		11	15	41
12	13	3.94293		12	15	35
0	14	-5.5994		0	16	8
1	14	-1.42155		1	16	23
2	14	-5.90972		2	16	12
3	14	-7.64586		3	16	8
4	14	2.9565		4	16	42
5	14	3.67863		5	16	68
6	14	2.81315		6	16	58
7	14	-1.19742		7	16	85
8	14	1.59895		8	16	44
9	14	1.18762		9	16	88
10	14	-1.66856		10	16	24
11	14	-8.21235		11	16	30
12	14	-5.2163		12	16	37
13	14	19.1419		13	16	69
0	15	-8.97181		0	17	22
1	15	-3.84624		1	17	6
2	15	-5.7088		2	17	7
3	15	-3.40799		3	17	14
4	15	-4.06642		4	17	38
5	15	2.16867		5	17	65
6	15	-7.18896		6	17	88
7	15	1.53634		7	17	84
8	15	-1.15114		8	17	39
9	15	6.64835		9	17	30
10	15	2.47274		10	17	70
11	15	1.33139		11	17	42
12	15	5.12113		12	17	61
13	15	13.1427		13	17	70
14	15	46.9589		14	17	43
0	16	-4.59022		0	18	13
1	16	-0.667648		1	18	24
2	16	1.73747		2	18	11
3	16	-5.02496		3	18	35
4	16	0.327958		4	18	61
5	16	-3.45498		5	18	75
6	16	-2.73373		6	18	87
7	16	-2.69543		7	18	76
8	16	-1.90409		8	18	79
9	16	4.20614		9	18	68
10	16	-1.39105		10	18	57
11	16	-0.867253		11	18	55
12	16	0.631975		12	18	79
13	16	3.46949		13	18	72
14	16	14.7288		14	18	60
15	16	42.1169		15	18	59
0	17	-5.02924		0	19	38
1	17	-2.74954		1	19	30
2	17	0.959107		2	19	30
3	17	-4.10368		3	19	58
4	17	0.518737		4	19	84
5	17	0.675472		5	19	87
6	17	-0.468995		6	19	81
7	17	-2.11084		7	19	96
8	17	0.806594		8	19	81
9	17	0.663791		9	19	56
10	17	4.55776		10	19	71
11	17	-0.249677		11	19	58
12	17	1.67628		12	19	79
13	17	1.39241		13	19	62
14	17	11.8819		14	19	76
15	17	18.628		15	19	73
16	17	23.3034		16	19	40
0	18	-2.39946		0	20	65
1	18	-3.66063		1	20	16
2	18	2.34458		2	20	42
3	18	-1.79134		3	20	53
4	18	2.16792		4	20	74
5	18	-3.20008		5	20	84
6	18	1.16491		6	20	80
7	18	3.77747		7	20	95
8	18	-2.34274		8	20	78
9	18	-0.6785		9	20	82
10	18	1.60491		10	20	87
11	18	-0.261752		11	20	60
12	18	5.17686		12	20	78
13	18	2.86083		13	20	47
14	18	9.83957		14	20	14
15	18	1.82375		15	20	18
16	18	3.43449		16	20	79
17	18	15.1114		17	20	78
0	19	-5.41325		0	21	65
1	19	-5.31109		1	21	43
2	19	-1.99212		2	21	50
3	19	-3.31879		3	21	32
4	19	-1.7455		4	21	51
5	19	4.86822		5	21	72
6	19	-2.20894		6	21	60
7	19	2.71922		7	21	97
8	19	6.11464		8	21	78
9	19	2.39807		9	21	85
10	19	4.71666		10	21	71
11	19	-0.111762		11	21	3
12	19	8.37232		12	21	82
13	19	11.5635		13	21	31
14	19	-4.51255		14	21	5
15	19	3.23378		15	21	10
16	19	6.03572		16	21	82
17	19	10.0348		17	21	35
18	19	58.3645		18	21	24
0	20	-3.28908		0	22	1
1	20	4.00493		1	22	30
2	20	-6.84274		2	22	66
3	20	0.521691		3	22	69
4	20	5.30737		4	22	54
5	20	9.52354		5	22	46
6	20	4.48209		6	22	56
7	20	0.955253		7	22	91
8	20	3.84898		8	22	94
9	20	-2.60628		9	22	88
10	20	7.13914		10	22	26
11	20	-5.97606		11	22	80
12	20	-9.41844		12	22	95
13	20	18.2403		13	22	77
14	20	-1.55338		14	22	80
15	20	1.55438		15	22	77
16	20	-2.95481		16	22	38
17	20	-7.87515		17	22	43
18	20	-11.9953		18	22	52
19	20	51.25		19	22	79
0	21	-2.72259		0	23	13
1	21	-2.38359		1	23	24
2	21	-5.71372		2	23	29
3	21	-3.18741		3	23	31
4	21	-0.687344		4	23	59
5	21	2.66169		5	23	73
6	21	-4.57232		6	23	54
7	21	0.340073		7	23	87
8	21	1.16461		8	23	90
9	21	-1.98497		9	23	95
10	21	-5.53544		10	23	77
11	21	2.72076		11	23	53
12	21	2.65195		12	23	41
13	21	0.88763		13	23	42
14	21	-5.49928		14	23	86
15	21	-2.09259		15	23	86
16	21	-6.57845		16	23	74
17	21	1.77622		17	23	67
18	21	5.06068		18	23	75
19	21	-15.644		19	23	89
20	21	140.848		20	23	86
0	22	-2.92265		0	24	11
1	22	-0.0024305		1	24	37
2	22	0.672424		2	24	13
3	22	3.04588		3	24	51
4	22	6.91718		4	24	82
5	22	8.38908		5	24	85
6	22	0.851611		6	24	82
7	22	0.632671		7	24	94
8	22	2.00853		8	24	84
9	22	4.8207		9	24	93
10	22	0.910724		10	24	76
11	22	3.34239		11	24	79
12	22	5.24279		12	24	38
13	22	3.94536		13	24	61
14	22	1.96368		14	24	34
15	22	4.26691		15	24	36
16	22	-0.468245		16	24	60
17	22	-3.68899		17	24	73
18	22	8.41078		18	24	76
19	22	-1.52756		19	24	71
20	22	6.71665		20	24	78
21	22	10.5467		21	24	42
0	23	-4.35989		0	25	27
1	23	-2.18643		1	25	54
2	23	-0.391607		2	25	35
3	23	1.42577		3	25	60
4	23	-1.67268		4	25	75
5	23	1.15245		5	25	79
6	23	-1.88707		6	25	94
7	23	6.45252		7	25	95
8	23	4.75471		8	25	82
9	23	-0.194066		9	25	92
10	23	3.54209		10	25	84
11	23	-0.0678047		11	25	83
12	23	2.79213		12	25	92
13	23	2.90699		13	25	88
14	23	13.7607		14	25	76
15	23	-2.04573		15	25	77
16	23	-3.10246		16	25	87
17	23	-3.71428		17	25	58
18	23	-7.8849		18	25	71
19	23	-1.48388		19	25	79
20	23	-6.42158		20	25	50
21	23	-1.8002		21	25	12
22	23	1.03263		22	25	63
0	24	-2.31923		0	26	15
1	24	-0.185013		1	26	64
2	24	2.18661		2	26	50
3	24	1.72933		3	26	46
4	24	0.703907		4	26	60
5	24	2.22627		5	26	75
6	24	8.32883		6	26	78
7	24	2.35152		7	26	86
8	24	1.07799		8	26	80
9	24	-0.943707		9	26	87
10	24	2.45033		10	26	74
11	24	-0.794222		11	26	81
12	24	-4.47126		12	26	89
13	24	1.88995		13	26	79
14	24	-4.7685		14	26	59
15	24	-1.70012		15	26	60
16	24	4.56709		16	26	68
17	24	-6.37672		17	26	39
18	24	-2.2201		18	26	66
19	24	-7.2641		19	26	73
20	24	-4.24529		20	26	62
21	24	-7.11046		21	26	47
22	24	7.39841		22	26	63
23	24	53.4444		23	26	66
0	25	-0.191264		0	27	17
1	25	-1.63943		1	27	73
2	25	-1.38432		2	27	54
3	25	-1.32633		3	27	35
4	25	1.25417		4	27	59
5	25	6.59295		5	27	88
6	25	5.00017		6	27	83
7	25	7.95906		7	27	75
8	25	3.84461		8	27	92
9	25	-3.89758		9	27	89
10	25	1.86303		10	27	69
11	25	-1.53628		11	27	81
12	25	-3.50409		12	27	82
13	25	7.62459		13	27	79
14	25	-1.3148		14	27	81
15	25	-1.33176		15	27	80
16	25	-2.62436		16	27	70
17	25	1.38538		17	27	48
18	25	6.07535		18	27	63
19	25	-3.47614		19	27	64
20	25	-6.31317		20	27	79
21	25	-1.10285		21	27	70
22	25	8.5605		22	27	56
23	25	9.70239		23	27	54
24	25	10.0901		24	27	73
0	26	-3.2481		0	28	4
1	26	-2.95706		1	28	65
2	26	-3.33478		2	28	24
3	26	2.19286		3	28	42
4	26	2.88029		4	28	63
5	26	5.26869		5	28	75
6	26	0.745448		6	28	87
7	26	3.83388		7	28	97
8	26	-3.80588		8	28	89
9	26	1.43582		9	28	97
10	26	-2.86546		10	28	98
11	26	0.918871		11	28	75
12	26	-8.17047		12	28	71
13	26	-1.8553		13	28	69
14	26	-4.79021		14	28	72
15	26	-4.90178		15	28	73
16	26	-4.99468		16	28	91
17	26	2.81705		17	28	61
18	26	-1.44399		18	28	56
19	26	-0.688916		19	28	60
20	26	-1.76126		20	28	88
21	26	2.63259		21	28	89
22	26	-2.4447		22	28	71
23	26	-7.87328		23	28	83
24	26	12.3907		24	28	77
25	26	25.5581		25	28	57
0	27	-0.829831		0	29	23
1	27	-4.28276		1	29	65
2	27	-3.79962		2	29	62
3	27	2.13388		3	29	59
4	27	-1.95052		4	29	64
5	27	5.45092		5	29	58
6	27	7.78198		6	29	35
7	27	-0.872827		7	29	95
8	27	-4.34471		8	29	79
9	27	-0.728903		9	29	86
10	27	1.16348		10	29	71
11	27	-0.401666		11	29	74
12	27	-2.51045		12	29	90
13	27	-2.77283		13	29	65
14	27	-6.99159		14	29	34
15	27	-2.99989		15	29	36
16	27	-3.14453		16	29	74
17	27	-2.59641		17	29	22
18	27	-2.51247		18	29	71
19	27	-5.14442		19	29	58
20	27	-0.53007		20	29	43
21	27	3.26141		21	29	4
22	27	-0.00284425		22	29	71
23	27	-6.42841		23	29	77
24	27	-2.16117		24	29	90
25	27	-4.68		25	29	60
26	27	62.0473		26	29	92
0	28	-1.77021		0	30	72
1	28	1.56378		1	30	27
2	28	-0.355351		2	30	67
3	28	-0.665413		3	30	78
4	28	2.46094		4	30	89
5	28	1.21883		5	30	87
6	28	-0.707606		6	30	72
7	28	3.25698		7	30	95
8	28	2.24833		8	30	87
9	28	-0.291937		9	30	95
10	28	3.6661		10	30	74
11	28	-0.039828		11	30	93
12	28	1.74834		12	30	88
13	28	0.529929		13	30	71
14	28	-1.16734		14	30	35
15	28	-4.04756		15	30	36
16	28	2.69683		16	30	64
17	28	1.63329		17	30	76
18	28	-4.57983		18	30	67
19	28	-1.06094		19	30	77
20	28	0.673983		20	30	78
21	28	0.848981		21	30	56
22	28	3.26803		22	30	33
23	28	1.27145		23	30	54
24	28	6.93464		24	30	60
25	28	2.46666		25	30	69
26	28	1.04946		26	30	63
27	28	14.5202		27	30	47
0	29	-2.68943		0	31	61
1	29	-0.50607		1	31	35
2	29	-0.43358		2	31	74
3	29	1.31939		3	31	83
4	29	-0.405267		4	31	92
5	29	-0.448823		5	31	91
6	29	-1.95319		6	31	85
7	29	-0.28632		7	31	80
8	29	-0.123372		8	31	86
9	29	5.18628		9	31	88
10	29	-0.181886		10	31	88
11	29	-4.19315		11	31	75
12	29	-2.89676		12	31	71
13	29	4.0203		13	31	73
14	29	-3.17574		14	31	19
15	29	0.770106		15	31	20
16	29	-0.151027		16	31	40
17	29	7.08708		17	31	75
18	29	-6.08076		18	31	60
19	29	-0.294848		19	31	66
20	29	-4.01247		20	31	64
21	29	-3.64949		21	31	28
22	29	7.48919		22	31	20
23	29	-1.74484		23	31	57
24	29	-5.75016		24	31	59
25	29	-5.37808		25	31	59
26	29	0.286701		26	31	72
27	29	-1.19732		27	31	61
28	29	78.6256		28	31	22
0	30	-4.16296		0	32	47
1	30	-4.04658		1	32	45
2	30	-3.61339		2	32	78
3	30	-1.54101		3	32	84
4	30	4.24297		4	32	90
5	30	3.25467		5	32	91
6	30	-0.380052		6	32	89
7	30	4.61956		7	32	69
8	30	1.27491		8	32	84
9	30	2.99384		9	32	82
10	30	5.22748		10	32	98
11	30	2.74708		11	32	60
12	30	0.333297		12	32	59
13	30	0.250051		13	32	74
14	30	6.88493		14	32	8
15	30	-0.444975		15	32	9
16	30	-1.22157		16	32	24
17	30	1.6756		17	32	68
18	30	0.16775		18	32	56
19	30	5.83582		19	32	55
20	30	-1.58862		20	32	49
21	30	-0.021604		21	32	1
22	30	-4.11822		22	32	15
23	30	-0.649881		23	32	62
24	30	-2.11443		24	32	61
25	30	3.29006		25	32	51
26	30	6.58086		26	32	81
27	30	13.5744		27	32	71
28	30	11.4468		28	32	22
29	30	85.3615		29	32	22
0	31	-3.11544		0	33	64
1	31	-0.231971		1	33	76
2	31	-0.636708		2	33	55
3	31	0.0618675		3	33	42
4	31	3.42829		4	33	64
5	31	-0.663778		5	33	87
6	31	3.2171		6	33	80
7	31	4.70426		7	33	77
8	31	1.67291		8	33	84
9	31	2.71497		9	33	62
10	31	3.77249		10	33	56
11	31	5.34383		11	33	42
12	31	-0.63527		12	33	86
13	31	3.32986		13	33	49
14	31	-0.341131		14	33	71
15	31	-0.635851		15	33	71
16	31	3.80084		16	33	67
17	31	0.517583		17	33	77
18	31	2.70013		18	33	78
19	31	-0.824338		19	33	54
20	31	3.22793		20	33	57
21	31	4.26441		21	33	65
22	31	1.29109		22	33	70
23	31	6.64316		23	33	51
24	31	3.416		24	33	36
25	31	8.15618		25	33	79
26	31	-3.59822		26	33	60
27	31	3.1465		27	33	63
28	31	3.9723		28	33	29
29	31	4.15425		29	33	26
30	31	35.7917		30	33	47
0	32	-2.0997		0	34	81
1	32	-4.23828		1	34	64
2	32	-3.8521		2	34	48
3	32	-2.14824		3	34	58
4	32	1.78864		4	34	76
5	32	0.497429		5	34	78
6	32	3.01011		6	34	64
7	32	0.489679		7	34	85
8	32	10.4248		8	34	90
9	32	0.0758158		9	34	82
10	32	-1.31241		10	34	68
11	32	1.43001		11	34	49
12	32	1.6756		12	34	80
13	32	0.00491325		13	34	67
14	32	2.18846		14	34	33
15	32	-2.1213		15	34	36
16	32	4.47853		16	34	70
17	32	3.68319		17	34	70
18	32	0.230182		18	34	71
19	32	-6.14238		19	34	56
20	32	2.24988		20	34	72
21	32	-2.61565		21	34	46
22	32	3.11278		22	34	78
23	32	1.25788		23	34	51
24	32	8.55669		24	34	68
25	32	1.65934		25	34	65
26	32	8.70417		26	34	72
27	32	4.3882		27	34	67
28	32	-0.669539		28	34	80
29	32	5.48436		29	34	47
30	32	0.942708		30	34	76
31	32	37.8564		31	34	86
0	33	-2.74499		0	35	36
1	33	1.54997		1	35	73
2	33	0.637563		2	35	68
3	33	0.0307497		3	35	70
4	33	0.797547		4	35	84
5	33	1.66836		5	35	94
6	33	-2.08506		6	35	91
7	33	2.67514		7	35	95
8	33	3.30066		8	35	71
9	33	1.17697		9	35	89
10	33	-1.08341		10	35	66
11	33	1.31877		11	35	57
12	33	3.02284		12	35	65
13	33	4.29771		13	35	79
14	33	-2.39903		14	35	72
15	33	7.0868		15	35	71
16	33	-2.62195		16	35	65
17	33	1.68689		17	35	59
18	33	-1.2221		18	35	66
19	33	-3.33716		19	35	66
20	33	-3.18911		20	35	76
21	33	1.64554		21	35	35
22	33	1.61487		22	35	82
23	33	1.36196		23	35	33
24	33	-4.68698		24	35	80
25	33	0.771127		25	35	75
26	33	-3.70823		26	35	65
27	33	7.02825		27	35	70
28	33	1.82629		28	35	90
29	33	1.90971		29	35	51
30	33	-9.84559		30	35	63
31	33	-2.9339		31	35	65
32	33	46.1		32	35	64
0	34	-3.2851		0	36	16
1	34	-2.24484		1	36	32
2	34	-1.50569		2	36	83
3	34	-0.349135		3	36	90
4	34	5.12321		4	36	96
5	34	0.998302		5	36	97
6	34	-1.77461		6	36	91
7	34	4.81314		7	36	97
8	34	-0.90535		8	36	46
9	34	-1.8516		9	36	74
10	34	0.00502143		10	36	84
11	34	-1.22586		11	36	63
12	34	0.0541256		12	36	46
13	34	-0.00969962		13	36	75
14	34	-2.39797		14	36	70
15	34	2.06929		15	36	69
16	34	-2.73156		16	36	54
17	34	-5.6005		17	36	46
18	34	-0.589032		18	36	78
19	34	1.89196		19	36	81
20	34	0.322128		20	36	82
21	34	2.80895		21	36	34
22	34	1.21661		22	36	40
23	34	-1.23479		23	36	48
24	34	-5.50453		24	36	46
25	34	4.99462		25	36	85
26	34	2.63997		26	36	59
27	34	6.72725		27	36	80
28	34	0.0736315		28	36	40
29	34	3.5134		29	36	45
30	34	-3.01769		30	36	74
31	34	9.5876		31	36	69
32	34	2.57425		32	36	62
33	34	33.0475		33	36	49
0	35	-3.75859		0	37	34
1	35	0.214377		1	37	47
2	35	1.42377		2	37	53
3	35	-2.41736		3	37	75
4	35	5.73473		4	37	95
5	35	0.702072		5	37	78
6	35	4.83925		6	37	31
7	35	1.62548		7	37	90
8	35	0.727721		8	37	81
9	35	2.76481		9	37	88
10	35	2.04931		10	37	88
11	35	-2.6799		11	37	78
12	35	-0.280427		12	37	71
13	35	1.77512		13	37	61
14	35	0.372996		14	37	63
15	35	3.97555		15	37	64
16	35	5.44177		16	37	71
17	35	1.61094		17	37	40
18	35	-1.0299		18	37	91
19	35	-1.42948		19	37	93
20	35	3.34945		20	37	85
21	35	2.33005		21	37	15
22	35	2.37221		22	37	22
23	35	2.79094		23	37	64
24	35	0.715587		24	37	87
25	35	4.25195		25	37	39
26	35	4.81397		26	37	38
27	35	6.18077		27	37	42
28	35	0.943805		28	37	76
29	35	0.159548		29	37	75
30	35	1.40974		30	37	91
31	35	1.90688		31	37	93
32	35	-1.13132		32	37	93
33	35	10.7797		33	37	53
34	35	68.6221		34	37	42
0	36	-2.88515		0	38	69
1	36	0.898217		1	38	45
2	36	0.0928984		2	38	65
3	36	0.544365		3	38	57
4	36	1.81214		4	38	73
5	36	1.49168		5	38	84
6	36	-2.27187		6	38	68
7	36	0.740724		7	38	93
8	36	-0.74113		8	38	70
9	36	0.31155		9	38	84
10	36	-0.429298		10	38	80
11	36	1.11269		11	38	82
12	36	-5.30061		12	38	90
13	36	3.44449		13	38	54
14	36	4.5425		14	38	33
15	36	3.55373		15	38	36
16	36	4.02955		16	38	80
17	36	-1.08491		17	38	22
18	36	-1.98961		18	38	65
19	36	1.60905		19	38	73
20	36	7.32702		20	38	47
21	36	-1.79713		21	38	67
22	36	3.57344		22	38	54
23	36	4.06001		23	38	69
24	36	-1.56814		24	38	57
25	36	1.58905		25	38	33
26	36	6.61431		26	38	54
27	36	2.80801		27	38	62
28	36	4.15992		28	38	89
29	36	-2.80115		29	38	23
30	36	5.43246		30	38	78
31	36	5.29421		31	38	67
32	36	0.80695		32	38	52
33	36	10.7081		33	38	71
34	36	8.76622		34	38	73
35	36	62.9556		35	38	60
0	37	-2.64593		0	39	16
1	37	-2.38839		1	39	59
2	37	-2.48048		2	39	51
3	37	1.49095		3	39	60
4	37	3.66752		4	39	81
5	37	1.97165		5	39	86
6	37	0.403636		6	39	70
7	37	0.736089		7	39	65
8	37	3.34454		8	39	85
9	37	4.95876		9	39	96
10	37	3.70364		10	39	90
11	37	0.0205975		11	39	97
12	37	-0.615989		12	39	90
13	37	3.50607		13	39	95
14	37	-0.627335		14	39	94
15	37	3.66926		15	39	93
16	37	-3.00179		16	39	72
17	37	0.107213		17	39	10
18	37	1.41346		18	39	65
19	37	-0.229971		19	39	55
20	37	-1.38629		20	39	81
21	37	-0.3038		21	39	54
22	37	0.372336		22	39	61
23	37	5.14052		23	39	59
24	37	-2.01498		24	39	84
25	37	0.600802		25	39	46
26	37	2.89746		26	39	79
27	37	-3.39152		27	39	89
28	37	-4.78738		28	39	89
29	37	1.44662		29	39	69
30	37	-0.176133		30	39	77
31	37	5.16102		31	39	79
32	37	-0.231316		32	39	79
33	37	5.40872		33	39	37
34	37	10.3834		34	39	31
35	37	8.70095		35	39	18
36	37	56.7994		36	39	61
0	38	1.40838		0	40	21
1	38	-1.52994		1	40	69
2	38	-2.86611		2	40	19
3	38	5.93224		3	40	57
4	38	0.518126		4	40	91
5	38	-0.242312		5	40	92
6	38	3.70475		6	40	82
7	38	2.2169		7	40	95
8	38	1.09743		8	40	96
9	38	-2.56062		9	40	97
10	38	1.2138		10	40	65
11	38	-1.23089		11	40	63
12	38	3.99981		12	40	81
13	38	2.22046		13	40	73
14	38	0.899785		14	40	79
15	38	1.13026		15	40	77
16	38	0.533292		16	40	57
17	38	0.0684054		17	40	68
18	38	-1.71046		18	40	67
19	38	-1.50564		19	40	61
20	38	-0.989429		20	40	69
21	38	3.34711		21	40	11
22	38	2.50243		22	40	80
23	38	1.62529		23	40	50
24	38	0.576155		24	40	63
25	38	0.969032		25	40	71
26	38	2.62477		26	40	40
27	38	6.40083		27	40	42
28	38	-2.57757		28	40	25
29	38	-2.74377		29	40	54
30	38	-2.23189		30	40	52
31	38	-0.518863		31	40	53
32	38	-2.11028		32	40	54
33	38	0.893128		33	40	38
34	38	4.73434		34	40	51
35	38	12.8523		35	40	56
36	38	5.22087		36	40	61
37	38	35.9573		37	40	50
0	39	0.754256		0	41	51
1	39	-4.28302		1	41	10
2	39	-1.16726		2	41	38
3	39	1.34774		3	41	62
4	39	0.821291		4	41	80
5	39	3.5032		5	41	79
6	39	2.79695		6	41	73
7	39	2.6637		7	41	86
8	39	3.59373		8	41	91
9	39	9.09475		9	41	89
10	39	3.98515		10	41	67
11	39	4.69834		11	41	59
12	39	-0.420548		12	41	62
13	39	-0.805585		13	41	41
14	39	0.216231		14	41	72
15	39	0.374435		15	41	70
16	39	-0.0777728		16	41	44
17	39	-3.6128		17	41	46
18	39	4.19734		18	41	81
19	39	2.20053		19	41	77
20	39	3.83495		20	41	67
21	39	-0.563269		21	41	72
22	39	2.27223		22	41	49
23	39	0.0813029		23	41	64
24	39	-5.73164		24	41	44
25	39	0.989622		25	41	68
26	39	1.6642		26	41	64
27	39	-3.34859		27	41	76
28	39	5.36281		28	41	64
29	39	-5.07344		29	41	55
30	39	-0.45533		30	41	70
31	39	4.83243		31	41	59
32	39	5.7799		32	41	49
33	39	3.14692		33	41	44
34	39	0.963228		34	41	66
35	39	5.27568		35	41	71
36	39	8.10607		36	41	46
37	39	13.9624		37	41	38
38	39	37.1113		38	41	60
0	40	-4.30931		0	42	20
1	40	-2.6747		1	42	17
2	40	-2.13433		2	42	24
3	40	4.60052		3	42	60
4	40	1.59381		4	42	80
5	40	4.66971		5	42	81
6	40	3.78274		6	42	89
7	40	0.166286		7	42	79
8	40	5.73726		8	42	89
9	40	-0.49805		9	42	90
10	40	2.49752		10	42	94
11	40	4.65465		11	42	44
12	40	-0.461754		12	42	73
13	40	6.97588		13	42	43
14	40	-4.0599		14	42	85
15	40	-2.83031		15	42	84
16	40	3.67091		16	42	63
17	40	-0.508303		17	42	32
18	40	-2.94186		18	42	83
19	40	-1.90312		19	42	79
20	40	-2.50014		20	42	80
21	40	0.434383		21	42	86
22	40	3.53865		22	42	63
23	40	-1.18572		23	42	74
24	40	1.78719		24	42	25
25	40	-3.91129		25	42	68
26	40	-4.95433		26	42	61
27	40	0.288557		27	42	71
28	40	0.553613		28	42	62
29	40	-1.54151		29	42	58
30	40	3.14717		30	42	63
31	40	2.47518		31	42	58
32	40	3.89172		32	42	53
33	40	-6.69071		33	42	44
34	40	2.55029		34	42	62
35	40	-0.361907		35	42	70
36	40	8.85832		36	42	45
37	40	14.0503		37	42	39
38	40	18.4921		38	42	56
39	40	20.5156		39	42	24
0	41	-2.48835		0	43	28
1	41	1.18919		1	43	53
2	41	-3.3061		2	43	23
3	41	-2.39513		3	43	48
4	41	-2.20573		4	43	74
5	41	1.71531		5	43	83
6	41	-0.875749		6	43	87
7	41	0.0692157		7	43	68
8	41	-1.64303		8	43	86
9	41	4.38615		9	43	66
10	41	-0.184308		10	43	86
11	41	2.54638		11	43	56
12	41	4.86823		12	43	42
13	41	-0.0859773		13	43	76
14	41	0.263087		14	43	77
15	41	-3.20679		15	43	78
16	41	-1.47299		16	43	83
17	41	1.47759		17	43	38
18	41	4.49612		18	43	78
19	41	-0.234848		19	43	72
20	41	-0.169498		20	43	69
21	41	1.32084		21	43	82
22	41	-2.36751		22	43	33
23	41	1.26255		23	43	88
24	41	0.0433374		24	43	44
25	41	3.45318		25	43	69
26	41	-3.45003		26	43	36
27	41	-0.492729		27	43	46
28	41	0.786575		28	43	52
29	41	1.38495		29	43	88
30	41	6.51782		30	43	36
31	41	-4.0093		31	43	43
32	41	-1.84481		32	43	55
33	41	6.76387		33	43	44
34	41	4.05861		34	43	35
35	41	9.35705		35	43	46
36	41	4.65872		36	43	31
37	41	2.4134		37	43	18
38	41	1.87917		38	43	17
39	41	-1.68199		39	43	26
40	41	66.1332		40	43	85
0	42	-1.42953		0	44	63
1	42	3.53388		1	44	41
2	42	-1.00934		2	44	53
3	42	-1.95884		3	44	74
4	42	4.06785		4	44	88
5	42	3.60578		5	44	90
6	42	3.91279		6	44	94
7	42	0.798622		7	44	85
8	42	-1.81926		8	44	94
9	42	1.92039		9	44	64
10	42	3.97824		10	44	78
11	42	0.33672		11	44	93
12	42	-3.09954		12	44	29
13	42	2.65673		13	44	79
14	42	2.81988		14	44	64
15	42	0.693462		15	44	62
16	42	-2.32612		16	44	38
17	42	-1.38266		17	44	34
18	42	6.08115		18	44	53
19	42	-1.15005		19	44	56
20	42	0.410564		20	44	61
21	42	0.984723		21	44	88
22	42	1.43105		22	44	73
23	42	2.08514		23	44	72
24	42	-2.52155		24	44	58
25	42	1.15414		25	44	70
26	42	3.05021		26	44	66
27	42	1.3581		27	44	45
28	42	-0.97835		28	44	17
29	42	-4.65733		29	44	82
30	42	-2.50277		30	44	88
31	42	5.38997		31	44	52
32	42	-1.00094		32	44	26
33	42	-5.15088		33	44	67
34	42	-3.31082		34	44	66
35	42	-1.94843		35	44	53
36	42	-2.18114		36	44	15
37	42	3.61922		37	44	15
38	42	0.305975		38	44	20
39	42	3.15431		39	44	41
40	42	13.3405		40	44	42
41	42	17.4441		41	44	35
0	43	0.313954		0	46	62
1	43	1.64734		1	46	10
2	43	2.1058		2	46	13
3	43	1.65426		3	46	64
4	43	4.6979		4	46	93
5	43	0.338391		5	46	81
6	43	3.17439		6	46	64
7	43	-3.637		7	46	93
8	43	3.27802		8	46	68
9	43	1.59142		9	46	91
10	43	4.40362		10	46	98
11	43	-2.22124		11	46	70
12	43	-2.12787		12	46	64
13	43	2.77181		13	46	92
14	43	-1.75552		14	46	87
15	43	3.4827		15	46	86
16	43	2.13391		16	46	71
17	43	2.53264		17	46	89
18	43	-0.430752		18	46	82
19	43	-1.1012		19	46	78
20	43	-1.60994		20	46	65
21	43	0.441991		21	46	35
22	43	-0.841418		22	46	66
23	43	1.98206		23	46	89
24	43	0.222635		24	46	78
25	43	3.10251		25	46	91
26	43	2.34031		26	46	76
27	43	-0.686944		27	46	68
28	43	4.1672		28	46	22
29	43	-2.66335		29	46	80
30	43	0.156721		30	46	89
31	43	-1.95796		31	46	90
32	43	3.34466		32	46	89
33	43	-1.15419		33	46	77
34	43	-3.26339		34	46	60
35	43	-2.7243		35	46	67
36	43	2.9022		36	46	61
37	43	0.278326		37	46	83
38	43	1.4541		38	46	70
39	43	6.35641		39	46	41
40	43	3.9598		40	46	69
41	43	5.18417		41	46	64
42	43	23.9524		42	46	50
0	44	-0.41994		43	46	84
1	44	-3.8954		0	47	85
2	44	3.00234		1	47	61
3	44	3.0279		2	47	83
4	44	3.68677		3	47	68
5	44	3.75678		4	47	77
6	44	-1.88428		5	47	83
7	44	4.29709		6	47	60
8	44	4.74547		7	47	94
9	44	4.70632		8	47	92
10	44	6.45554		9	47	92
11	44	-1.11425		10	47	79
12	44	2.37074		11	47	81
13	44	-0.870053		12	47	94
14	44	-0.81415		13	47	63
15	44	2.67855		14	47	53
16	44	1.38771		15	47	55
17	44	-0.477646		16	47	81
18	44	3.22545		17	47	91
19	44	2.25765		18	47	70
20	44	-1.52029		19	47	89
21	44	6.34008		20	47	88
22	44	1.31724		21	47	66
23	44	-2.82774		22	47	39
24	44	2.16397		23	47	86
25	44	6.14356		24	47	84
26	44	-0.479363		25	47	40
27	44	-2.93764		26	47	61
28	44	1.87454		27	47	85
29	44	-1.36906		28	47	81
30	44	-0.51119		29	47	43
31	44	-0.874589		30	47	59
32	44	3.73709		31	47	59
33	44	-3.85138		33	47	69
34	44	-5.24245		34	47	71
35	44	3.85108		35	47	82
36	44	-2.44687		36	47	63
37	44	8.0216		37	47	70
38	44	10.0194		38	47	52
39	44	-3.59412		39	47	87
40	44	10.299		40	47	77
41	44	9.94202		41	47	78
42	44	10.1898		42	47	77
43	44	22.7013		43	47	81
0	45	4.55983		44	47	78
1	45	3.09619		0	48	86
2	45	-2.43914		1	48	85
3	45	4.44362		2	48	60
4	45	2.68177		3	48	79
5	45	8.1974		4	48	96
6	45	2.81513		5	48	94
7	45	0.576877		6	48	85
8	45	1.45245		7	48	90
9	45	3.08847		8	48	46
10	45	3.86965		9	48	43
11	45	4.02161		10	48	55
12	45	-1.63681		11	48	91
13	45	-0.338084		12	48	72
14	45	1.52531		13	48	85
15	45	-2.50411		14	48	93
16	45	0.505731		15	48	93
17	45	-1.46947		16	48	87
18	45	2.17929		17	48	55
19	45	1.39745		18	48	82
20	45	1.31256		19	48	80
21	45	0.328879		20	48	48
22	45	5.93813		21	48	83
23	45	0.0525239		22	48	62
24	45	3.19187		23	48	92
25	45	1.27997		24	48	95
26	45	3.57385		25	48	32
27	45	5.80766		26	48	29
28	45	1.76574		27	48	40
29	45	-2.50008		28	48	70
30	45	-1.58218		29	48	83
31	45	7.78515		30	48	81
32	45	-5.72544		31	48	89
33	45	-0.308679		32	48	95
34	45	-6.77246		33	48	64
35	45	1.69016		34	48	66
36	45	2.07843		35	48	74
37	45	-2.37023		36	48	49
38	45	2.09672		37	48	83
39	45	-4.07658		38	48	51
40	45	7.91704		39	48	24
41	45	3.77307		40	48	76
42	45	1.68029		41	48	48
43	45	3.49835		42	48	23
44	45	58.4672		43	48	32
0	46	3.1569		44	48	77
1	46	0.904998		0	49	86
2	46	2.08548		1	49	38
3	46	-1.14278		2	49	78
4	46	-1.02841		3	49	79
5	46	0.642587		5	49	89
6	46	-0.444225		6	49	81
7	46	0.551414		7	49	90
8	46	2.25081		8	49	98
9	46	0.0940645		9	49	71
10	46	-1.70362		10	49	97
11	46	2.18357		12	49	95
12	46	-1.89802		13	49	71
13	46	-2.60479		14	49	76
14	46	-2.04296		16	49	60
15	46	-4.58363		17	49	12
16	46	2.34428		19	49	71
17	46	1.93684		20	49	60
18	46	2.1911		21	49	66
19	46	6.70676		22	49	46
20	46	-3.32441		23	49	9
21	46	-2.61525		24	49	52
22	46	5.6249		25	49	78
23	46	1.27728		26	49	84
24	46	1.3097		27	49	88
25	46	7.73943		28	49	55
26	46	2.81779		30	49	73
27	46	-0.268017		31	49	86
28	46	3.71386		32	49	90
29	46	-3.04389		33	49	16
30	46	-1.90178		34	49	71
31	46	-2.15096		35	49	59
32	46	0.577189		36	49	55
33	46	-1.38197		37	49	81
34	46	-3.6709		38	49	84
35	46	-1.06403		39	49	83
36	46	-7.43477		40	49	57
37	46	2.31549		41	49	60
38	46	1.27183		42	49	62
39	46	-5.06144		43	49	79
40	46	2.04609		44	49	36
41	46	5.66804		46	49	38
42	46	-8.99181		0	50	63
43	46	-10.1697		1	50	61
44	46	8.31809		2	50	64
45	46	8.17863		3	50	73
0	47	-2.5146		4	50	87
1	47	2.5722		5	50	89
2	47	-0.592685		6	50	80
3	47	3.70334		7	50	93
4	47	3.12228		8	50	93
5	47	3.81025		9	50	95
6	47	-1.87835		10	50	83
7	47	0.990554		11	50	85
8	47	2.86022		12	50	80
9	47	1.85233		13	50	83
10	47	-1.01775		14	50	64
11	47	4.47551		15	50	64
12	47	-3.43078		16	50	75
13	47	-0.890616		17	50	73
14	47	-2.1721		18	50	79
15	47	0.443809		19	50	75
16	47	1.01016		20	50	73
17	47	-0.233126		21	50	71
18	47	0.758566		22	50	61
19	47	2.12998		23	50	88
20	47	0.534904		24	50	69
21	47	-3.9048		25	50	76
22	47	0.858023		26	50	64
23	47	1.80689		27	50	53
24	47	-2.33006		28	50	66
25	47	-1.96665		29	50	68
26	47	-2.3824		30	50	84
27	47	-3.53495		31	50	87
28	47	-0.492258		32	50	88
29	47	-3.09245		33	50	53
30	47	-0.661221		34	50	71
31	47	2.1645		35	50	70
32	47	-9.45794		36	50	52
33	47	-2.74297		37	50	57
34	47	6.42821		38	50	74
35	47	-1.76155		39	50	84
36	47	-3.85436		40	50	64
37	47	2.36022		41	50	58
38	47	1.33609		42	50	66
39	47	-2.2341		43	50	77
40	47	-0.670686		44	50	21
41	47	0.759508		46	50	72
42	47	7.15965		47	50	40
43	47	5.29598		0	51	45
44	47	-0.479904		1	51	78
45	47	-1.53669		2	51	89
46	47	2.78295		3	51	86
0	48	0.537961		4	51	90
1	48	-3.47226		5	51	93
2	48	-3.19617		6	51	86
3	48	2.77276		7	51	97
4	48	3.88425		8	51	56
5	48	5.83135		9	51	91
6	48	3.15942		10	51	90
7	48	3.07927		11	51	97
8	48	2.56071		12	51	79
9	48	3.13441		13	51	66
10	48	2.30165		14	51	48
11	48	1.64135		15	51	50
12	48	-2.07825		16	51	78
13	48	-0.457605		17	51	66
14	48	1.07053		18	51	79
15	48	-0.661072		19	51	81
16	48	1.23286		20	51	78
17	48	3.61923		21	51	88
18	48	1.46944		22	51	68
19	48	3.74397		23	51	90
20	48	1.12934		24	51	69
21	48	1.59301		25	51	84
22	48	3.8814		26	51	75
23	48	4.5277		27	51	71
24	48	-3.22979		28	51	78
25	48	6.55844		29	51	78
26	48	2.31098		30	51	86
27	48	-1.88255		31	51	89
28	48	3.77643		32	51	91
29	48	-1.82338		33	51	60
30	48	-4.85063		34	51	73
31	48	0.894344		35	51	68
32	48	3.15059		36	51	74
33	48	2.01102		37	51	73
34	48	1.97442		38	51	79
35	48	-0.496874		39	51	58
36	48	1.28613		40	51	68
37	48	-1.58417		41	51	63
38	48	-0.832028		42	51	64
39	48	-4.19722		43	51	65
40	48	-5.45412		44	51	55
41	48	-0.239604		46	51	71
42	48	1.83338		47	51	58
43	48	1.74082		48	51	73
44	48	3.01649		0	52	39
45	48	2.61045		1	52	82
46	48	5.9427		2	52	91
47	48	34.2305		3	52	95
0	49	-0.46891		4	52	96
1	49	1.63266		5	52	93
2	49	-1.11867		6	52	91
3	49	0.419156		7	52	98
4	49	-3.4675		8	52	28
5	49	4.78408		9	52	85
6	49	7.53785		10	52	92
7	49	0.881231		11	52	96
8	49	-0.683283		12	52	85
9	49	7.53771		13	52	58
10	49	-1.51549		14	52	45
11	49	-3.62808		16	52	77
12	49	1.14103		17	52	58
13	49	-1.45328		18	52	80
14	49	1.0897		19	52	91
15	49	-4.5864		20	52	82
16	49	-3.1114		21	52	66
17	49	-0.118654		22	52	86
18	49	-4.80408		23	52	89
19	49	0.244695		24	52	76
20	49	-0.267336		25	52	84
21	49	-3.05655		26	52	81
22	49	2.92087		27	52	75
23	49	-2.94666		28	52	76
24	49	0.137967		29	52	74
25	49	-0.118135		31	52	90
26	49	-1.72272		32	52	93
27	49	6.08821		33	52	84
28	49	3.47546		34	52	82
29	49	-6.57208		35	52	61
30	49	-0.262135		36	52	65
31	49	1.05816		37	52	69
32	49	3.31831		38	52	67
33	49	-0.804698		39	52	41
34	49	-6.58162		40	52	62
35	49	1.53364		41	52	63
36	49	-4.55384		42	52	61
37	49	-6.23195		43	52	53
38	49	-0.27804		44	52	83
39	49	1.47718		46	52	78
40	49	-3.36139		47	52	70
41	49	-8.75026		48	52	71
42	49	-4.41859		49	52	70
43	49	-5.05298		0	53	25
44	49	-5.51312		1	53	3
45	49	-1.36074		2	53	95
46	49	-3.09612		3	53	99
47	49	-5.07505		4	53	88
48	49	19.6384		5	53	85
0	50	-2.9725		6	53	98
1	50	-1.29134		7	53	98
2	50	0.303413		8	53	97
3	50	-1.39828		9	53	89
4	50	7.0088		10	53	62
5	50	4.34603		11	53	85
6	50	0.31825		12	53	83
7	50	-0.921888		13	53	48
8	50	7.72411		14	53	62
9	50	2.50343		15	53	63
10	50	5.02263		16	53	78
11	50	3.25651		17	53	66
12	50	2.58062		18	53	69
13	50	4.35968		19	53	55
14	50	1.19551		20	53	75
15	50	4.46986		21	53	66
16	50	1.77405		22	53	74
17	50	0.711469		23	53	85
18	50	-2.33999		24	53	40
19	50	-1.97093		25	53	95
20	50	4.12924		26	53	94
21	50	-1.54092		27	53	92
22	50	-3.88286		28	53	67
23	50	2.72735		29	53	95
24	50	1.18354		30	53	89
25	50	-0.788574		31	53	88
26	50	1.4517		32	53	89
27	50	-0.0826216		33	53	65
28	50	-1.16293		34	53	47
29	50	-2.78924		35	53	60
30	50	1.95298		36	53	32
31	50	0.197385		37	53	70
32	50	0.526312		38	53	84
33	50	-4.50369		39	53	84
34	50	0.107905		40	53	87
35	50	-1.03084		41	53	92
36	50	-0.635084		42	53	77
37	50	2.40415		43	53	41
38	50	1.72102		44	53	95
39	50	-0.278969		46	53	95
40	50	-2.87179		47	53	74
41	50	4.90677		48	53	73
42	50	-4.48888		49	53	26
43	50	-4.13295		50	53	92
44	50	0.700257		0	54	42
45	50	-3.59731		1	54	63
46	50	-6.88945		2	54	88
47	50	-0.786817		3	54	93
48	50	5.28514		4	54	95
49	50	7.60677		5	54	80
0	51	-1.91425		6	54	50
1	51	-1.66836		7	54	89
2	51	-2.04577		8	54	73
3	51	0.490717		9	54	94
4	51	0.273551		10	54	95
5	51	-0.203927		11	54	74
6	51	4.1876		12	54	84
7	51	2.91946		13	54	91
8	51	-0.610215		14	54	42
9	51	-1.46757		15	54	46
10	51	-1.3955		16	54	75
11	51	2.06041		17	54	59
12	51	-1.08099		18	54	92
13	51	0.222674		19	54	82
14	51	-0.617441		21	54	89
15	51	4.06079		22	54	67
16	51	-1.28736		23	54	68
17	51	2.46237		24	54	69
18	51	0.103415		25	54	65
19	51	-1.31402		26	54	50
20	51	1.02381		27	54	73
21	51	-4.79915		28	54	93
22	51	2.40737		29	54	60
23	51	-4.14566		30	54	80
24	51	2.28925		31	54	65
25	51	6.16152		32	54	52
26	51	1.62997		33	54	51
27	51	0.0907193		34	54	45
28	51	4.46339		35	54	69
29	51	1.21538		36	54	77
30	51	-1.98561		37	54	78
31	51	0.0222092		38	54	70
32	51	1.93539		39	54	43
33	51	-0.219419		40	54	67
34	51	-4.00234		41	54	60
35	51	-0.85507		42	54	75
36	51	-1.74751		43	54	71
37	51	2.37137		44	54	90
38	51	-0.248116		46	54	95
39	51	-1.88242		47	54	76
40	51	0.751989		48	54	42
41	51	-1.44494		49	54	57
42	51	2.84174		50	54	63
43	51	-4.22703		51	54	60
44	51	1.5656		0	55	42
45	51	-9.36665		1	55	92
46	51	-3.49044		2	55	82
47	51	-2.60582		3	55	93
48	51	0.931774		4	55	99
49	51	6.07479		5	55	96
50	51	46.0417		6	55	93
0	52	1.73935		7	55	98
1	52	-0.363966		8	55	94
2	52	-0.614321		9	55	89
3	52	-0.432812		10	55	89
4	52	10.0654		11	55	71
5	52	1.13699		12	55	85
6	52	0.571716		13	55	94
7	52	3.7523		15	55	75
8	52	2.6999		16	55	76
9	52	5.32409		17	55	92
10	52	6.16842		18	55	92
11	52	0.514206		19	55	83
12	52	-0.560523		20	55	90
13	52	3.43535		21	55	93
14	52	9.74824		22	55	73
15	52	-5.22362		23	55	87
16	52	-1.61921		24	55	82
17	52	1.65756		25	55	75
18	52	1.90185		26	55	66
19	52	-1.64301		27	55	84
20	52	0.713103		28	55	95
21	52	1.00018		29	55	69
22	52	2.67047		30	55	89
23	52	-0.435517		31	55	45
24	52	2.3595		32	55	11
25	52	1.06094		33	55	12
26	52	0.457212		34	55	61
27	52	1.01094		35	55	84
28	52	1.53354		36	55	87
29	52	-1.05635		37	55	68
30	52	-7.03424		38	55	69
31	52	-2.05522		39	55	12
32	52	-1.75197		40	55	74
33	52	-5.25008		41	55	43
34	52	-2.12094		42	55	64
35	52	-4.26257		43	55	73
36	52	3.20196		44	55	95
37	52	-1.23247		46	55	94
38	52	9.09312		47	55	75
39	52	-5.32651		48	55	9
40	52	2.70134		49	55	30
41	52	-1.27845		50	55	66
42	52	-0.262511		51	55	73
43	52	-1.16759		52	55	76
44	52	-3.33073		0	56	92
45	52	-0.579582		1	56	91
46	52	2.8483		2	56	93
47	52	7.0651		3	56	97
48	52	2.15672		4	56	100
49	52	-5.95817		5	56	98
50	52	3.19055		6	56	94
51	52	45.6384		7	56	98
0	53	2.6367		8	56	69
1	53	-0.413675		9	56	91
2	53	-1.87994		10	56	90
3	53	2.42779		11	56	60
4	53	9.28624		12	56	92
5	53	1.4601		13	56	80
6	53	6.30335		14	56	53
7	53	1.03764		15	56	55
8	53	4.56313		16	56	77
9	53	0.807604		17	56	45
10	53	-1.20767		18	56	58
11	53	1.24595		19	56	46
12	53	0.640577		20	56	96
13	53	-1.65254		21	56	75
14	53	1.71606		22	56	74
15	53	1.18968		23	56	49
16	53	0.813974		24	56	92
17	53	2.39296		25	56	40
18	53	3.05021		26	56	72
19	53	1.64377		27	56	72
20	53	-0.561244		28	56	36
21	53	1.06402		29	56	75
22	53	2.07357		30	56	88
23	53	-1.15491		31	56	68
24	53	4.71207		32	56	52
25	53	-1.34525		33	56	48
26	53	2.10461		34	56	72
27	53	4.5813		35	56	54
28	53	2.80888		36	56	77
29	53	1.76883		37	56	72
30	53	1.88528		38	56	83
31	53	-3.77814		39	56	79
32	53	1.2376		40	56	73
33	53	2.46609		41	56	38
34	53	1.66964		42	56	23
35	53	4.52121		43	56	73
36	53	3.01676		44	56	64
37	53	-1.02137		46	56	78
38	53	-1.96728		47	56	59
39	53	-0.466246		48	56	78
40	53	2.75487		49	56	75
41	53	-0.515067		50	56	43
42	53	-0.700988		51	56	58
43	53	-3.57829		52	56	86
44	53	-2.55549		53	56	22
45	53	-5.64998		0	57	94
46	53	-4.7614		1	57	92
47	53	-0.0182715		2	57	94
48	53	4.17889		3	57	98
49	53	-3.75463		4	57	100
50	53	-1.62202		5	57	97
51	53	8.54895		6	57	92
52	53	9.09738		7	57	98
0	54	0.376803		8	57	71
1	54	-1.95619		9	57	88
2	54	4.30244		10	57	89
3	54	4.74927		11	57	61
4	54	-1.8854		12	57	90
5	54	2.38952		13	57	77
6	54	2.18503		14	57	60
7	54	0.643961		15	57	61
8	54	-1.52562		16	57	78
9	54	-0.643844		17	57	50
10	54	-1.38518		18	57	62
11	54	2.23251		19	57	51
12	54	1.16025		20	57	92
13	54	-0.390672		21	57	68
14	54	-2.64624		22	57	77
15	54	2.88833		23	57	53
16	54	0.643784		24	57	92
17	54	0.32103		25	57	44
18	54	-1.83388		26	57	76
19	54	2.76335		27	57	75
20	54	-5.03382		28	57	36
21	54	1.56356		29	57	71
22	54	-1.60035		30	57	87
23	54	2.62889		31	57	70
24	54	5.32419		32	57	56
25	54	-0.886897		33	57	54
26	54	-0.0613216		34	57	75
27	54	0.735578		35	57	57
28	54	1.54733		36	57	77
29	54	-0.424959		37	57	74
30	54	-1.63508		38	57	82
31	54	2.86894		39	57	76
32	54	-0.964882		40	57	70
33	54	-2.00357		41	57	44
34	54	0.857793		42	57	30
35	54	2.11796		43	57	72
36	54	-0.212584		44	57	68
37	54	-1.69111		46	57	75
38	54	-5.37659		47	57	64
39	54	-4.16882		48	57	79
40	54	-1.71573		49	57	69
41	54	6.6771		50	57	46
42	54	3.29957		51	57	59
43	54	1.9764		52	57	86
44	54	-3.01331		53	57	31
45	54	-4.26284		54	57	69
46	54	-8.41256		0	58	86
47	54	4.00073		2	58	97
48	54	3.55241		3	58	98
49	54	-6.89048		4	58	99
50	54	-3.22728		5	58	93
51	54	4.67638		6	58	83
52	54	-2.23439		7	58	98
53	54	36.5931		8	58	90
0	55	-2.21643		9	58	75
1	55	0.736345		10	58	84
2	55	1.83639		11	58	67
3	55	1.32838		12	58	78
4	55	2.10649		13	58	68
5	55	6.0907		14	58	99
6	55	-2.7118		15	58	97
7	55	2.62025		16	58	78
8	55	0.229582		17	58	86
9	55	2.85637		18	58	93
10	55	0.140277		19	58	87
11	55	-1.70651		20	58	68
12	55	2.36244		21	58	39
13	55	0.326501		22	58	91
14	55	-1.65658		23	58	85
15	55	-2.00036		24	58	82
16	55	3.19677		25	58	85
17	55	2.85948		26	58	92
18	55	-1.88064		27	58	92
19	55	7.24496		28	58	61
20	55	1.09864		29	58	56
21	55	0.317633		30	58	83
22	55	6.28565		31	58	79
23	55	-1.61887		32	58	73
24	55	5.949		33	58	83
25	55	-0.103182		34	58	91
26	55	5.57196		35	58	84
27	55	4.43354		36	58	71
28	55	-2.93311		37	58	78
29	55	-1.6659		38	58	75
30	55	0.707005		39	58	44
31	55	4.20493		40	58	58
32	55	1.07121		41	58	79
33	55	2.97627		42	58	71
34	55	2.84382		43	58	61
35	55	3.99061		44	58	93
36	55	-0.961076		46	58	61
37	55	0.619297		47	58	89
38	55	-1.85112		48	58	67
39	55	4.03727		49	58	27
40	55	-2.58138		50	58	65
41	55	3.86368		51	58	68
42	55	-0.756404		52	58	83
43	55	-2.89111		53	58	71
44	55	-0.665016		54	58	68
45	55	-1.62391		55	58	52
46	55	-3.72916		0	59	86
47	55	4.59368		1	59	79
48	55	-3.56265		2	59	95
49	55	-3.10461		3	59	97
50	55	-4.96444		4	59	99
51	55	6.81292		5	59	98
52	55	-6.33466		6	59	95
53	55	6.49166		7	59	100
54	55	-0.0707485		8	59	73
0	56	0.901028		9	59	92
1	56	0.53789		10	59	77
2	56	2.61069		11	59	67
3	56	4.09619		12	59	76
4	56	8.63181		13	59	79
5	56	-3.40612		14	59	93
6	56	3.95809		15	59	91
7	56	4.90101		16	59	66
8	56	6.13308		17	59	50
9	56	2.62516		18	59	85
10	56	2.16188		19	59	81
11	56	0.577051		20	59	74
12	56	3.30543		21	59	63
13	56	1.80622		22	59	83
14	56	0.109221		23	59	77
15	56	1.50685		24	59	81
16	56	1.9521		25	59	90
17	56	0.0626766		26	59	84
18	56	-0.00702695		27	59	79
19	56	6.73246		28	59	81
20	56	4.35349		29	59	87
21	56	0.124731		30	59	87
22	56	2.81836		31	59	86
23	56	2.15977		32	59	85
24	56	-2.5077		33	59	75
25	56	2.89231		34	59	73
26	56	-0.284894		35	59	78
27	56	-0.495161		36	59	48
28	56	-0.913996		37	59	76
29	56	5.85668		38	59	91
30	56	-0.655215		39	59	57
31	56	-2.22956		40	59	75
32	56	-0.146359		41	59	57
33	56	-2.02209		42	59	48
34	56	-1.36527		43	59	40
35	56	3.67095		44	59	65
36	56	3.78974		46	59	52
37	56	-4.62965		47	59	64
38	56	4.33893		48	59	50
39	56	-2.00228		49	59	38
40	56	1.13494		50	59	57
41	56	1.97313		51	59	62
42	56	8.60696		52	59	66
43	56	0.0854447		53	59	9
44	56	-1.51237		54	59	54
45	56	-2.42989		55	59	46
46	56	-2.07943		56	59	29
47	56	3.42868		0	60	35
48	56	-0.150597		1	60	35
49	56	1.81098		2	60	96
50	56	4.60812		3	60	98
51	56	1.00171		4	60	97
52	56	2.59179		5	60	93
53	56	-2.58924		6	60	83
54	56	-2.36969		7	60	99
55	56	49.5658		8	60	49
0	57	-0.348636		9	60	78
1	57	2.45268		10	60	56
2	57	2.86661		11	60	94
3	57	3.84449		12	60	87
4	57	-0.542292		13	60	75
5	57	5.32923		15	60	94
6	57	0.0889248		16	60	88
7	57	2.81946		17	60	22
8	57	1.13808		18	60	68
9	57	3.42306		19	60	82
10	57	2.88123		20	60	70
11	57	0.0412214		21	60	32
12	57	1.34064		22	60	87
13	57	1.80225		23	60	87
14	57	-0.401794		24	60	90
15	57	1.62094		25	60	78
16	57	-2.55177		26	60	77
17	57	-1.98725		27	60	75
18	57	2.99849		28	60	42
19	57	2.32976		29	60	79
20	57	-0.813961		30	60	79
21	57	-0.424155		31	60	85
22	57	-2.1214		32	60	89
23	57	2.83674		33	60	83
24	57	1.69331		34	60	44
25	57	1.31264		35	60	59
26	57	2.06707		36	60	74
27	57	0.630992		37	60	87
28	57	2.94794		38	60	89
29	57	-0.173689		40	60	84
30	57	-1.13507		41	60	79
31	57	0.117866		42	60	78
32	57	-1.60274		43	60	86
33	57	1.79399		44	60	27
34	57	3.46559		46	60	22
35	57	0.363702		47	60	83
36	57	2.76372		48	60	4
37	57	2.35484		49	60	45
38	57	2.3548		50	60	43
39	57	0.912449		51	60	49
40	57	2.87986		52	60	47
41	57	-1.86474		53	60	9
42	57	-3.41974		54	60	27
43	57	-3.9759		55	60	29
44	57	-4.54614		56	60	26
45	57	0.769087		57	60	26
46	57	1.90253		0	61	25
47	57	-2.68687		1	61	72
48	57	2.90363		2	61	98
49	57	-6.06433		3	61	86
50	57	-0.247786		4	61	87
51	57	1.87102		5	61	96
52	57	1.71094		6	61	95
53	57	-1.54739		7	61	100
54	57	-7.58974		8	61	75
55	57	5.40887		9	61	87
56	57	69.0836		10	61	82
0	58	1.76865		11	61	79
1	58	-4.5777		12	61	93
2	58	-1.88484		13	61	82
3	58	-0.800134		14	61	44
4	58	0.281985		15	61	47
5	58	0.197434		16	61	78
6	58	1.06971		17	61	73
7	58	2.20414		18	61	79
8	58	-1.58731		19	61	87
9	58	2.96168		20	61	84
10	58	5.75381		21	61	71
11	58	1.05058		22	61	85
12	58	-1.96366		23	61	89
13	58	1.07688		24	61	85
14	58	2.12691		25	61	86
15	58	-1.95423		26	61	88
16	58	-2.14138		27	61	88
17	58	-1.20068		28	61	57
18	58	-1.82555		29	61	94
19	58	3.91824		30	61	68
20	58	0.25093		31	61	43
21	58	-1.81014		32	61	29
22	58	-1.09139		33	61	74
23	58	1.04668		34	61	65
24	58	8.53689		35	61	71
25	58	-0.0863809		36	61	76
26	58	6.36577		37	61	80
27	58	3.09297		38	61	72
28	58	-1.31592		39	61	67
29	58	-4.02779		40	61	88
30	58	-4.10509		41	61	66
31	58	8.84928		42	61	65
32	58	-2.37567		43	61	82
33	58	6.59327		44	61	33
34	58	-1.2925		46	61	30
35	58	-0.364645		47	61	69
36	58	3.72204		48	61	65
37	58	6.99492		49	61	51
38	58	2.44664		50	61	76
39	58	6.10302		51	61	73
40	58	2.93489		52	61	66
41	58	5.64149		53	61	25
42	58	4.39506		54	61	58
43	58	-5.33228		55	61	33
44	58	-5.83901		56	61	64
45	58	-1.98132		57	61	60
46	58	-2.03429		58	61	30
47	58	-1.62148		0	62	71
48	58	5.55932		1	62	86
49	58	-0.764098		2	62	81
50	58	5.09613		3	62	85
51	58	-0.477114		4	62	92
52	58	-0.411052		5	62	97
53	58	3.27477		6	62	100
54	58	-1.49832		7	62	97
55	58	-11.0729		8	62	86
56	58	-6.53154		9	62	92
57	58	62.6194		10	62	97
0	59	-1.27075		11	62	88
1	59	-0.970226		12	62	93
2	59	-2.90964		13	62	90
3	59	5.67399		14	62	49
4	59	3.86397		15	62	51
5	59	9.14935		16	62	84
6	59	7.21269		17	62	84
7	59	5.55109		18	62	57
8	59	3.55307		19	62	89
9	59	1.34022		20	62	87
10	59	1.65015		21	62	85
11	59	-0.30102		22	62	73
12	59	1.95995		23	62	90
13	59	4.59269		24	62	83
14	59	-1.4606		25	62	77
15	59	4.77151		26	62	94
16	59	0.855982		27	62	96
17	59	5.46329		28	62	80
18	59	5.65703		29	62	64
19	59	1.71818		30	62	73
20	59	9.33696		31	62	68
21	59	1.00815		32	62	64
22	59	3.26766		33	62	68
23	59	0.925016		34	62	76
24	59	2.05924		35	62	79
25	59	2.8624		36	62	53
26	59	-2.87167		37	62	61
27	59	4.00453		38	62	49
28	59	0.632249		39	62	73
29	59	-1.38035		40	62	93
30	59	-2.31935		41	62	76
31	59	0.407854		42	62	79
32	59	-2.57773		43	62	87
33	59	2.32292		44	62	55
34	59	2.7742		46	62	65
35	59	1.58811		47	62	59
36	59	3.96105		48	62	55
37	59	7.94577		49	62	70
38	59	0.152076		50	62	73
39	59	-0.97335		51	62	65
40	59	2.34535		52	62	64
41	59	-2.57631		53	62	43
42	59	-0.753502		54	62	53
43	59	-2.98836		55	62	16
44	59	-3.46958		56	62	46
45	59	2.32123		57	62	47
46	59	-0.219021		58	62	47
47	59	-2.29562		59	62	43
48	59	2.4567		0	63	80
49	59	-1.69983		1	63	92
50	59	1.2458		2	63	91
51	59	-1.22492		3	63	95
52	59	-2.91925		4	63	99
53	59	5.19521		5	63	100
54	59	-0.368726		6	63	99
55	59	2.65719		7	63	98
56	59	8.69147		8	63	93
57	59	8.52743		9	63	80
58	59	47.2354		10	63	96
0	60	2.10238		11	63	97
1	60	-0.378798		12	63	83
2	60	0.428992		13	63	81
3	60	1.45038		14	63	24
4	60	2.13254		15	63	29
5	60	5.10988		16	63	88
6	60	6.98707		17	63	91
7	60	4.75211		18	63	80
8	60	1.21851		19	63	82
9	60	-2.88271		20	63	78
10	60	3.78543		21	63	91
11	60	3.25		22	63	64
12	60	3.69199		23	63	72
13	60	10.0583		24	63	90
14	60	1.45153		25	63	83
15	60	6.9893		26	63	81
16	60	-0.358222		27	63	97
17	60	-2.5343		28	63	78
18	60	2.56666		29	63	88
19	60	0.848601		30	63	73
20	60	-0.271341		31	63	75
21	60	1.63925		32	63	79
22	60	1.25855		33	63	87
23	60	1.36024		34	63	82
24	60	1.03599		35	63	89
25	60	-1.47821		36	63	85
26	60	6.51364		37	63	93
27	60	2.27054		38	63	61
28	60	-0.844637		39	63	88
29	60	-0.16114		40	63	34
30	60	-2.77811		41	63	77
31	60	3.02502		42	63	82
32	60	-0.349861		43	63	61
33	60	-1.64742		44	63	5
34	60	-1.67282		46	63	78
35	60	1.40638		47	63	36
36	60	-0.421389		48	63	53
37	60	1.45785		49	63	50
38	60	-4.50449		50	63	58
39	60	-7.33889		51	63	68
40	60	-3.25609		52	63	75
41	60	1.67541		53	63	17
42	60	-1.10462		54	63	68
43	60	-7.38222		55	63	58
44	60	5.45256		56	63	73
45	60	-5.64437		57	63	75
46	60	0.832873		58	63	82
47	60	-3.02013		59	63	59
48	60	0.110983		60	63	49
49	60	-5.37904		0	64	52
50	60	-1.61838		1	64	92
51	60	-8.22848		2	64	92
52	60	-0.882084		3	64	96
53	60	-2.02015		4	64	99
54	60	-4.4578		5	64	92
55	60	-5.68871		6	64	75
56	60	4.771		7	64	99
57	60	-8.12836		8	64	94
58	60	2.01977		9	64	65
59	60	65.9039		10	64	96
0	61	3.37128		11	64	61
1	61	-1.18397		12	64	82
2	61	5.00425		13	64	83
3	61	3.74756		14	64	56
4	61	1.81462		15	64	58
5	61	4.49693		16	64	91
6	61	7.01223		17	64	60
7	61	4.28447		18	64	59
8	61	2.28811		19	64	63
9	61	2.23803		20	64	86
10	61	5.17471		21	64	97
11	61	2.0421		22	64	57
12	61	0.548657		23	64	65
13	61	2.16063		24	64	56
14	61	4.88836		25	64	88
15	61	2.06991		26	64	61
16	61	0.488484		27	64	79
17	61	-1.65537		28	64	19
18	61	3.42271		29	64	69
19	61	3.38124		30	64	75
20	61	1.34519		31	64	83
21	61	4.49603		32	64	88
22	61	4.96775		33	64	40
23	61	0.555504		34	64	76
24	61	0.782821		35	64	82
25	61	5.26071		36	64	80
26	61	5.19469		37	64	70
27	61	-0.0895802		38	64	64
28	61	2.35621		39	64	75
29	61	2.54761		40	64	65
30	61	2.67969		41	64	35
31	61	-1.02985		42	64	22
32	61	3.82828		43	64	63
33	61	0.890919		44	64	47
34	61	0.823057		46	64	68
35	61	1.19519		47	64	53
36	61	6.43764		48	64	25
37	61	0.374906		49	64	59
38	61	0.731885		50	64	52
39	61	0.295832		51	64	25
40	61	-0.144109		52	64	16
41	61	-1.34186		53	64	48
42	61	-0.89029		54	64	55
43	61	2.76891		55	64	17
44	61	-1.17048		56	64	21
45	61	3.63291		57	64	27
46	61	-0.171891		58	64	58
47	61	-2.01782		59	64	32
48	61	7.01229		60	64	35
49	61	-2.82296		61	64	39
50	61	0.233519		0	65	95
51	61	-0.514277		1	65	57
52	61	2.26173		2	65	27
53	61	-1.41851		3	65	65
54	61	-2.66308		4	65	94
55	61	2.04888		5	65	95
56	61	-4.18105		6	65	95
57	61	0.023105		7	65	88
58	61	-8.21635		8	65	92
59	61	4.62343		9	65	80
60	61	34.209		10	65	94
0	62	3.09125		11	65	86
1	62	0.282945		12	65	82
2	62	2.65941		13	65	70
3	62	6.50543		14	65	80
4	62	6.87993		15	65	80
5	62	8.10329		16	65	86
6	62	4.42649		17	65	96
7	62	6.52882		18	65	94
8	62	2.12682		19	65	78
9	62	5.11681		20	65	33
10	62	-1.37041		21	65	55
11	62	2.21303		22	65	35
12	62	2.46076		23	65	92
13	62	2.55893		24	65	97
14	62	6.41854		25	65	57
15	62	3.23625		26	65	77
16	62	1.65408		27	65	61
17	62	1.94595		28	65	89
18	62	3.83271		29	65	62
19	62	-0.591583		30	65	44
20	62	-0.112673		31	65	73
21	62	4.26265		32	65	96
22	62	1.84951		33	65	58
23	62	4.17975		34	65	61
24	62	2.23163		35	65	64
25	62	3.09647		36	65	79
26	62	1.91389		37	65	58
27	62	3.75318		38	65	84
28	62	2.99039		39	65	35
29	62	6.15591		40	65	71
30	62	3.35266		41	65	89
31	62	2.0796		42	65	74
32	62	2.1735		43	65	35
33	62	-0.557887		44	65	63
34	62	2.8068		46	65	48
35	62	-0.393962		47	65	53
36	62	-3.7128		48	65	12
37	62	-1.27065		49	65	72
38	62	-2.1419		50	65	58
39	62	-2.89901		51	65	63
40	62	0.448469		52	65	38
41	62	-0.75633		53	65	21
42	62	-0.963191		54	65	27
43	62	2.44684		55	65	35
44	62	0.11373		56	65	53
45	62	-1.5294		57	65	56
46	62	-0.0796109		58	65	72
47	62	-0.139989		59	65	48
48	62	1.00664		60	65	9
49	62	-3.202		61	65	48
50	62	1.33867		62	65	80
51	62	-0.461771		0	66	31
52	62	-4.41142		1	66	39
53	62	2.1662		2	66	94
54	62	-3.61782		3	66	74
55	62	-4.53878		4	66	77
56	62	4.1013		5	66	92
57	62	-0.293687		6	66	90
58	62	0.80579		7	66	98
59	62	4.55593		8	66	96
60	62	9.49509		9	66	96
61	62	9.02433		10	66	88
0	63	0.503251		11	66	39
1	63	0.954006		12	66	89
2	63	2.87097		13	66	80
3	63	2.29417		14	66	29
4	63	4.96755		15	66	33
5	63	5.7439		16	66	90
6	63	2.18438		17	66	65
7	63	5.60059		18	66	33
8	63	-2.76379		19	66	43
9	63	1.77814		20	66	93
10	63	1.98664		21	66	57
11	63	2.30281		22	66	82
12	63	-1.15111		23	66	75
13	63	3.57703		24	66	89
14	63	1.45792		25	66	65
15	63	2.34421		26	66	73
16	63	4.72918		27	66	82
17	63	3.60447		28	66	82
18	63	2.12954		29	66	50
19	63	2.26025		30	66	71
20	63	5.131		31	66	67
21	63	1.64274		32	66	61
22	63	0.699031		33	66	81
23	63	-0.979679		34	66	39
24	63	3.38882		35	66	67
25	63	3.80673		36	66	78
26	63	2.23859		37	66	61
27	63	0.23197		38	66	72
28	63	2.19684		39	66	52
29	63	2.10295		40	66	90
30	63	-0.386904		41	66	58
31	63	-1.8522		42	66	56
32	63	-3.03703		43	66	27
33	63	-4.08393		44	66	84
34	63	1.9857		46	66	45
35	63	0.166617		47	66	50
36	63	-0.911741		48	66	77
37	63	0.837388		49	66	24
38	63	0.388513		50	66	36
39	63	0.842912		51	66	38
40	63	1.87241		52	66	22
41	63	2.97323		53	66	10
42	63	3.83874		54	66	44
43	63	-0.80764		55	66	7
44	63	-1.8885		56	66	17
[truncated: 22,533 more rows]

## Sheet: Figure 5d
Figure 5d
GOM					MAD					RAD					ASA
Type	Usage conserved	Only sequence conserved	Species specific		Type	Usage conserved	Only sequence conserved	Species specific		Type	Usage conserved	Only sequence conserved	Species specific		Type	Usage conserved	Only sequence conserved	Species specific
Human specific	1564	1386	2060		Human specific	1629	1278	1768		Human specific	1649	1064	1802		Human specific	1685	1143	2058
N:N	99	102	213		N:N	102	83	197		N:N	96	78	217		N:N	111	72	215
N:1	816	693	1573		N:1	815	677	1445		N:1	840	590	1427		N:1	879	607	1497
1:N	140	132	264		1:N	128	122	235		1:N	130	88	242		1:N	125	107	237
1:1	16004	11955	5651		1:1	16389	11356	5362		1:1	17346	9733	5155		1:1	17360	9990	5512

## Sheet: Figure 5e
Figure 5e
The conservation of enhancers in Human						The conservation of enhancers in Pig
Ensembl ID	tissue	Species specific	Only sequence conserved	Usage conserved		Ensembl ID	tissue	Species specific	Only sequence conserved	Usage conserved
ENSG00000132170	GOM	0	4	17		ENSSSCG00000011579	GOM	0	5	6
ENSG00000132170	MAD	0	2	18		ENSSSCG00000011579	MAD	0	1	10
ENSG00000132170	RAD	0	0	26		ENSSSCG00000011579	RAD	0	3	23
ENSG00000132170	ASA	0	3	21		ENSSSCG00000011579	ULB	0	5	12
ENSG00000172216	GOM	0	2	39		ENSSSCG00000034207	GOM	1	1	33
ENSG00000172216	MAD	2	2	39		ENSSSCG00000034207	MAD	1	0	28
ENSG00000172216	RAD	0	1	34		ENSSSCG00000034207	RAD	1	4	34
ENSG00000172216	ASA	0	0	37		ENSSSCG00000034207	ULB	1	0	30
ENSG00000115461	GOM	1	9	32		ENSSSCG00000025924	GOM	0	0	6
ENSG00000115461	MAD	1	14	27		ENSSSCG00000025924	MAD	0	0	6
ENSG00000115461	RAD	1	10	26		ENSSSCG00000025924	RAD	0	0	13
ENSG00000115461	ASA	4	5	31		ENSSSCG00000025924	ULB	0	3	20
ENSG00000134352	GOM	2	2	21		ENSSSCG00000016916	GOM	0	1	3
ENSG00000134352	MAD	0	0	20		ENSSSCG00000016916	MAD	0	2	5
ENSG00000134352	RAD	1	1	17		ENSSSCG00000016916	RAD	0	1	6
ENSG00000134352	ASA	1	1	20		ENSSSCG00000016916	ULB	0	1	4
ENSG00000112715	GOM	0	3	18		ENSSSCG00000001695	GOM	0	1	8
ENSG00000112715	MAD	0	1	13		ENSSSCG00000001695	MAD	0	0	8
ENSG00000112715	RAD	0	1	16		ENSSSCG00000001695	RAD	0	4	10
ENSG00000112715	ASA	0	2	12		ENSSSCG00000001695	ULB	0	1	13

## Sheet: Figure 5f
Figure 5f
GOM					MAD					RAD					ASA/ULB
Type	Usage conserved	Only sequence conserved	Species specific		Type	Usage conserved	Only sequence conserved	Species specific		Type	Usage conserved	Only sequence conserved	Species specific		Type	Usage conserved	Only sequence conserved	Species specific
Pig upregulated	203	187	141		Pig upregulated	186	148	125		Pig upregulated	232	180	142		Pig upregulated	170	170	99
Unchanged	14267	10429	4653		Unchanged	15548	8225	4201		Unchanged	14675	9837	4320		Unchanged	15627	8679	4546
Human upregulated	274	219	149		Human upregulated	255	189	142		Human upregulated	211	198	122		Human upregulated	239	181	142
