# Supplementary material for: Dynamic chromatin architecture of the porcine adipose tissues with weight gain and loss
Source: Nat Commun. 2023 Jun 12;14:3457. doi: 10.1038/s41467-023-39191-0 (PMC10258790; doi:10.1038/s41467-023-39191-0)
Supplement: Supplementary file 19 — Source data [file 41467_2023_39191_MOESM19_ESM.zip › Source.data/Figure 6.xlsx]

## Sheet: Figure 6b
Figure 6b
GOM
Type	Usage conserved	Only sequence conserved	Species specific
Control	18566	14162	8948
Expansion	54	116	839
MAD
Type	Usage conserved	Only sequence conserved	Species specific
Control	19019	13422	8290
Expansion	46	94	752
RAD
Type	Usage conserved	Only sequence conserved	Species specific
Control	19990	11448	8080
Expansion	68	123	809
ASA
Type	Usage conserved	Only sequence conserved	Species specific
Control	20100	11812	8698
Expansion	60	121	878

## Sheet: Figure 6c
Figure 6c
Type	Tissue	Group	Number	Median
phastCons	GOM	expand	993	0.106
phastCons	GOM	no.sig	41585	0.121
phastCons	MAD	expand	876	0.099
phastCons	MAD	no.sig	40639	0.122
phastCons	RAD	expand	978	0.101
phastCons	RAD	no.sig	39443	0.122
phastCons	ULB	expand	1045	0.107
phastCons	ULB	no.sig	40508	0.121
phyloP	GOM	expand	993	0.078
phyloP	GOM	no.sig	41585	0.096
phyloP	MAD	expand	876	0.067
phyloP	MAD	no.sig	40639	0.096
phyloP	RAD	expand	978	0.073
phyloP	RAD	no.sig	39443	0.099
phyloP	ULB	expand	1045	0.075
phyloP	ULB	no.sig	40508	0.096
