# Supplementary material for: Dynamic chromatin architecture of the porcine adipose tissues with weight gain and loss
Source: Nat Commun. 2023 Jun 12;14:3457. doi: 10.1038/s41467-023-39191-0 (PMC10258790; doi:10.1038/s41467-023-39191-0)
Supplement: Supplementary file 19 — Source data [file 41467_2023_39191_MOESM19_ESM.zip › Source.data/Supplementary Figure 1.xlsx]

## Sheet: Figure S1a
Figure S1a
Sample	Ca	P	TCHOL	TG	LDL	HDL	TP	ALB	GLO	LDH
CC1	2.78	2.52	2.58	0.33	1.41	0.83	91.9	42.8	49.1	543
CC2	2.63	2.02	2.71	0.5	1.58	0.68	75.7	45.5	30.2	618
CC3	2.48	1.87	1.91	0.22	0.95	0.71	77.6	34.1	43.5	396
CC4	2.78	1.98	3.16	0.52	1.51	1.23	88.1	45.4	42.7	587
BC1	2.56	2.36	2.44	0.65	1.06	1.05	74.9	32.7	42.2	538
BC3	2.4	1.67	2.46	0.44	1.35	0.78	73.6	35.3	38.3	459
BC4	2.05	1.42	1.47	0.41	0.65	0.66	67.7	25.7	42	311
BC5	2.66	2.58	2.04	0.33	0.84	0.96	82.4	40.3	42.1	503
BC6	2.73	2	1.97	0.4	0.86	0.87	76.9	34.9	42	568
BC7	2.73	2.48	3.11	0.68	1.49	1.1	85.7	37.7	48	746
BC8	2.71	1.8	2.48	0.51	1.33	0.75	82.2	38.1	44.1	599
BC9	2.52	2.06	2.15	0.28	0.77	1.08	79.1	34.4	44.7	509
BH1	2.71	2.67	4.87	0.78	2.27	1.67	77.2	39.2	38	531
BH2	2.5	2.39	2.92	0.66	1.05	1.37	72.5	35.6	36.9	585
BH3	2.89	2.73	2.98	0.42	1.29	1.3	89.3	39.8	49.5	482
BH4	2.73	2.66	2.9	0.37	1.06	1.39	79.5	41	38.5	592
BH5	2.89	2.44	2.79	0.26	1.37	0.98	90.4	38.9	51.5	636
BH6	2.81	2.22	3.14	0.39	1.36	1.36	89.5	42.2	47.3	845
BH7	2.87	2.77	2.55	0.62	0.99	1.08	76.9	47.1	29.8	619
BH8	2.92	2.43	4.14	0.42	2.13	1.38	86.7	42.8	43.9	769
BH9	2.6	2.68	2.43	0.67	1.07	1.08	74.6	35.4	39.3	501
BH10	2.83	1.94	3.07	0.03	1.57	0.96	86.2	41.2	45	503
BH11	2.63	2.34	2.88	0.21	1.28	1.36	83	36.5	46.5	488
BH12	2.64	2.88	3.82	0.68	1.85	1.31	79.4	38.8	40.6	652
BH13	2.64	3.66	3.01	1.09	1.13	1.37	82.7	35.6	47.1	744
BH14	2.73	3.24	3.88	0.7	1.75	1.38	71.7	32.5	39.2	552
BH15	2.79	3.29	2.98	0.45	1.34	1.26	81.1	39.2	41.9	598
BH16	3.02	3.53	2.58	1.12	1.21	1	90.7	43.5	47.2	643
BH17	2.79	3.29	5.45	0.89	3.16	1.52	87.3	41.9	45.4	633
BH18	2.83	3.07	3.24	0.38	1.91	0.97	96.8	40	46.8	525
BH19	2.84	2.89	2.51	0.39	1.22	0.96	83.8	39.2	45.6	576
BH20	2.92	3.06	3.43	0.55	1.39	1.47	84.4	41.3	43.2	807
BH21	2.86	2.51	4.35	0.52	2.3	1.42	80.8	38.8	42	331
BH22	2.77	2.93	3.16	0.75	1.37	1.37	86	38.9	47.1	662
BH23	2.68	2.41	4	1.13	1.91	1.5	77	39.6	37.4	581
BH24	2.78	2.45	2.69	0.34	1.5	0.95	85.9	41.3	44.6	662
BH25	2.87	1.79	3.75	0.64	1.44	1.45	89.7	43.4	46.3	751
BH26	2.71	1.91	4.23	0.56	2.06	1.56	75.4	43	32.4	435
BH27	2.96	2.39	3.62	0.28	2.08	0.87	90.7	42.2	48.5	523
BH28	3.2	2.84	3.59	1.34	1.57	1.31	92.7	45.4	47.3	689
BH29	3.08	2.32	2.83	0.71	1.23	1.19	96.2	46.5	39.7	479
BH30	2.63	2.38	3.3	0.49	1.34	1.47	83	35.8	47.2	536
BH31	2.76	2.41	4.33	0.7	2.63	1	83.1	37.4	45.7	475
BH32	2.83	1.86	2.73	0.72	1.12	1.2	78.7	37.7	41	587
BH33	2.9	1.67	1.99	0.4	0.93	0.79	83.2	38.6	44.6	556
BH34	2.74	2.04	3	0.48	1.53	1.08	82	35.2	46.8	461
BH35	3.59	2.35	2.36	0.33	1.17	1.06	89.6	36.5	53.1	785
BH36	2.76	2.51	5.06	0.88	2.54	1.65	77.3	38.8	38.5	527
BH38	2.92	1.97	2.45	0.32	1.14	0.96	82.3	36.6	45.7	602
BH39	2.84	2.06	3.99	1.01	1.78	1.39	83.6	42.4	41.2	578
BH40	2.84	1.99	3.37	0.39	1.48	1.47	79.6	38.7	40.9	433
BH41	2.97	2.22	3.09	0.37	1.54	1.08	83.8	39.7	44.1	529
BH43	2.69	2.11	3.51	0.32	1.6	1.29	81.8	36	45.9	370
BH44	2.88	2.43	2.73	0.62	1.18	1.18	95.2	39.6	55.6	633
BH45	2.74	2.75	4.19	0.67	1.7	1.7	81.6	42.5	39.1	685
BH46	2.68	2.31	4.29	0.72	1.44	1.82	76.2	34.9	41.3	585
BH47	3.02	2.04	3.51	1.19	2.02	1	93.8	40.7	53.1	524
BH48	2.93	2.01	2.97	0.81	1.43	1.06	76.7	47.4	29.3	477
BJ1	1.49	1.08	1.05	0.48	0.5	0.47	46.3	18.1	28.2	440
BJ2	1.26	1.18	0.85	0.3	0.35	0.35	40.7	17.1	23.6	365
BJ3	0.9	0.61	0.51	0.37	0.18	0.26	27.6	12.3	15.3	209
BJ4	2.06	1.14	1.45	0.34	0.54	0.68	62.1	29.3	32.8	379
BJ5	1.39	1.05	0.7	0.45	0.29	0.32	39.6	18.7	20.9	192
BJ6	1.35	1.12	0.9	0.43	0.44	0.35	40.5	19.5	21	430
BJ7	1.74	1.38	0.92	0.34	0.38	0.47	55	23.5	31.5	694
BJ8	2.03	1.64	1.13	0.36	0.56	0.46	59.6	28.3	31.5	430
BJ9	2.09	0.99	1.08	0.26	0.39	0.54	63.2	30.9	32.3	556
BJ10	2.01	0.97	1.65	0.59	0.58	0.79	61.2	30	31.2	625

## Sheet: Figure S1b
Figure S1b
BC8-ULB-1	CC4-ULB-1	CC4-GOM-1	CC1-MAD-1	BH26-MAD-1	BJ8-RAD-1	BH26-RAD-1	BH18-MAD-2	BH11-MAD-2	BC3-RAD-2	BH29-RAD-2	BH48-ULB-1	BJ9-ULB-1	BH1-GOM-1	BJ7-GOM-1	BJ1-MAD-1	BH28-MAD-1	BJ10-RAD-1	BH28-RAD-1	BH8-MAD-2	BH15-MAD-2	BJ6-RAD-2	BH14-RAD-2	BH19-ULB-1	BH39-ULB-1	BH19-GOM-1	BH25-GOM-1	BH48-MAD-1	BH24-RAD-1	BH34-RAD-1	CC2-MAD-2	BH27-MAD-2	BJ5-RAD-2	BH17-GOM-1	CC3-GOM-1	BH47-MAD-1	BH33-MAD-1	BH23-RAD-1	BH33-RAD-1	BH17-MAD-2	BH10-MAD-2	BH4-RAD-2	BH48-RAD-2	BH12-ULB-1	BH6-ULB-1	BH12-GOM-1	BJ6-GOM-1	BH44-MAD-1	BH31-MAD-1	BC5-RAD-1
138.087	112.251	114.8	82.1746	142.905	88.6181	117.045	245.666	108.257	123.53	172.346	176.824	61.3142	156.526	138.647	145.92	150.818	199.155	204.37	192.772	95.7659	100.917	197.533	160.278	174.045	201.14	213.465	128.116	83.0365	196.856	139.992	151.801	140.346	99.1626	102.466	196.28	97.8065	184.814	127.978	352.626	130.341	216.949	215.572	137.871	123.596	90.9303	106.058	111.997	114.544	145.673
102.119	140.654	154.775	111.826	127.195	124.98	186.25	194.836	134.736	128.562	166.691	204.022	66.4578	127.593	146.946	175.046	102.37	187.991	167.325	208.966	140.221	153.055	139.576	166.532	159.875	163.191	356.475	137.777	206.372	138.73	125.773	186.591	133.934	212.122	56.5783	155.092	115.051	173.675	212.147	151.107	158.03	123.162	174.136	107.221	130.921	99.6285	64.1649	164.254	167.142	123.712
126.31	117.534	115.048	133.531	119.676	108.584	158.643	114.077	125.478	143.328	202.28	144.986	49.8349	174.933	136.576	173.344	157.197	159.913	195.149	156.33	128.645	138.538	165.475	132.686	179.642	225.732	159.576	146.411	127.584	244.779	123.499	128.478	169.618	111.636	111.193	176.948	102.08	170.881	219.657	180.484	119.46	138.013	183.533	171.509	136.324	84.4699	111.443	149.984	133.804	105.466
130.78	141.811	113.477	99.7715	202.882	156.173	119.329	198.957	93.8126	122.168	241.532	159.585	148.968	122.191	164.12	135.918	192.067	188.262	138.243	163.114	103.713	124.849	138.617	122.908	189.748	103.466	145.219	120.865	177.45	121.609	129.363	123.406	109.384	132.724	80.9548	216.137	66.4549	106.732	173.37	246.175	94.2532	129.225	153.024	139.569	141.851	176.667	88.4128	122.212	135.935	138.11
118.628	135.594	149.702	125.76	120.149	142.082	142.541	155.442	94.3771	120.247	80.5855	174.267	114.719	126.589	89.735	135.973	176.171	149.386	186.793	257.615	111.257	172.902	157.591	67.4788	148.764	160.453	193.96	139.679	154.141	141.288	116.396	109.959	132.285	88.6439	73.7557	201.491	157.696	137.472	210.973	100.514	172.278	116.996	205.73	352.491	124.494	116.669	104.115	166.531	136.886	159.252
150.01	132.528	178.107	128.537	142.125	117.838	66.9446	93.4988	131.602	103.894	136.576	123.214	165.662	160.381	117.914	143.491	222.045	178.708	186.341	140.375	130.331	113.413	160.383	185.862	149.558	109.557	179.418	157.244	108.461	119.537	109.495	173.156	149.312	252.639	90.6029	182.59	68.1624	192.089	201.093	251.136	115.336	143.497	185.355	132.405	107.966	173.165	85.9558	112.919	106.255	99.442
94.782	89.4941	164.199	129.097	109.549	136.786	126.018	202.499	123.337	139.668	148.271	122.098	121.72	205.735	184.116	131.136	185.523	92.3985	205.743	234.356	128.459	98.6769	203.029	131.904	161.859	166.477	226.613	163.917	166.629	128.494	168.977	164.491	142.069	147.769	97.6466	220.916	133.052	99.8014	157.875	132.785	108.984	161.152	153.432	222.497	104.051	193.67	115.803	153.104	143.405	113.688
90.0704	117.932	182.462	125.029	92.9058	143.882	108.205	215.559	130.288	126.15	198.646	129.992	144.617	116.168	125.393	99.3484	178.374	153.913	136.56	271.945	136.83	82.7502	196.148	183.122	181.536	137.702	175.406	103.493	358.539	197.822	142.58	126.439	141.774	132.371	73.8909	179.994	111.48	95.0421	137.224	208.566	286.327	148.816	193.979	175.707	114.894	190.242	100.757	154.995	155.107	172.814
118.693	154.757	167.588	107.498	90.0869	155.627	200.779	160.84	167.664	217.941	220.892	165.622	143.775	126.869	190.762	141.84	215.877	124.599	139.59	237.906	137.128	141.818	107.583	189.299	127.239	164.544	188.114	130.165	240.086	251.343	106.175	147.921	153.27	55.5326	83.4705	173.881	97.635	143.106	145.954	284.788	218.088	59.2712	207.361	109.556	145.446	127.745	96.9352	178.2	136.628	136.442
121.707	108.218	180.242	107.937	128.946	122.465	134.066	163.268	118.928	92.9203	114.383	181.641	135.9	202.972	129.699	136.057	106.82	124.042	188.981	216.909	123.166	120.644	164.763	122.351	152.208	127.888	175.693	92.871	98.0041	131.369	129.799	127.221	140.874	93.7674	112.744	214.491	140.362	157.542	209.261	244.632	133.989	207.002	203.094	260.142	133.436	82.1169	111.523	143.859	162.815	129.407
180.931	79.3354	116.555	132.08	184.991	141.972	81.7525	234.74	116.431	97.5882	179.44	145.74	51.3585	185.987	107.92	121.305	191.361	137.322	184.153	135.12	151.143	89.2404	218.581	106.272	181.889	86.2164	245.247	152.926	167.353	226.608	117.803	190.923	127.002	277.541	66.854	178.796	82.1673	99.3293	206.317	162.252	141.816	146.448	182.867	127.521	94.286	125.284	83.2936	207.72	121.981	222.223
123.634	84.662	164.283	132.66	167.294	136.045	159.099	124.529	171.546	131.154	172.689	127.925	103.916	229.193	157.768	117.89	137.182	146.468	143.561	170.469	119.113	108.409	61.9536	210.001	160.227	154.514	239.212	118.513	180.452	184.655	95.7075	128.963	111.924	116.534	82.1222	20.1836	111.551	77.602	182.37	134.89	166.697	199.456	149.209	104.651	135.603	89.3099	94.8702	166.692	128.087	159.636
124.109	152.831	189.548	118.709	132.48	107.621	112.029	210.219	109.599	127.272	115.738	111.264	135.974	131.29	129.958	156.833	238.71	137.673	146.822	198.153	113.313	134.435	92.3813	103.74	115.532	166.686	384.677	118.171	149.29	113.62	60.4032	149.182	189.86	211.342	91.4332	230.306	95.104	126.713	150.575	152.042	161.391	145.684	171.727	181.242	96.5915	265.462	111.533	171.035	176.994	117.41
106.766	125.375	135.891	103.379	142.576	153.168	183.728	180.474	110.94	206.057	138.774	185.977	138.435	166.447	107.569	117.226	149.199	132.752	191.54	129.972	141.826	154.053	193.149	86.5395	116.173	144.594	190.54	165.305	78.8502	278.518	220.991	178.278	111.51	232.074	62.1275	182.553	93.4235	190.605	124.024	141.367	149.062	75.6351	202.011	179.636	106.175	61.7016	107.254	207.316	133.805	30.7982
123.388	97.8946	188.202	67.724	167.367	97.9352	95.5266	186.009	117.226	131.772	203.412	154.042	133.387	122.672	145.515	133.446	200.351	160.5	146.49	235.542	160.403	138.009	171.351	150.104	148.082	181.236	196.903	146.318	197.616	183.869	100.219	164.739	158.305	86.2756	106.752	140.164	167.431	117.277	164.847	100.275	148.346	99.3119	155.906	282.883	121.837	99.24	118.002	116.516	278.851	120.912
162.198	102.688	147.555	126.332	151.089	154.463	208.673	170.347	83.2065	262.644	106.091	134.126	87.3316	138.014	123.491	114.48	203.064	168.828	162.605	157.209	79.4912	159.326	129.896	129.422	190.976	100.991	198.269	126.945	173.925	222.512	146.247	141.563	126.257	107.179	101.377	321.773	124.356	104.87	129.547	222.324	123.662	95.1466	173.247	107.927	172.218	107.061	114.668	172.501	189.715	116.42
100.405	134.228	133.82	148.907	151.284	137.733	102.387	215.292	113.81	120.61	209.471	147.553	144.269	78.7062	122.004	164.039	87.9426	214.13	133.641	112.998	157.368	156.762	201.46	89.0898	145.759	142.985	135.217	121.86	128.502	203.046	158.819	142.664	140.416	104.086	98.3793	189.16	93.1792	195.41	177.449	96.5507	169.112	141.337	150.635	142.515	161.083	178.162	116.922	206.306	278.852	148.958
122.482	89.8542	220.33	100.903	147.352	169.057	156.524	171.729	126.111	108.379	161.435	130.445	77.0922	156.622	110.28	129.797	91.9428	154.366	132.425	149.677	105.306	111.67	106.763	80.5353	154.325	174.485	164.777	174.38	106.391	117.632	165.657	113.882	108.635	170.835	48.626	157.167	107.721	241.817	228.918	172.591	151.703	178.504	249.329	180.467	86.5972	143.553	103.764	126.517	233.195	138.307
129.008	147.296	129.71	119.795	121.814	162.51	171.218	202.268	60.9442	117.224	188.239	112.534	129.379	130.956	115.013	125.398	89.5828	160.927	152.316	206.456	151.02	121.713	123.04	132.558	197.686	124.743	191.874	138.038	141.99	204.041	137.652	196.727	154.178	170.018	95.2202	138.096	139.136	189.299	135.999	235.4	143.499	240.978	224.543	115.675	134.625	192.657	110.787	159.598	176.934	104.261
63.274	126.352	171.834	130.473	90.1526	108.714	71.4737	218.459	110.526	138.125	136.281	134.78	51.5358	167.424	143.961	165.748	185.292	160.856	183.919	154.624	160.34	80.1073	170.41	119.878	205.339	132.163	267.837	120.54	187.191	235.335	98.1653	186.811	193.001	197.249	107.102	153.53	65.0614	131.606	200.407	73.5125	110.872	211.646	183.675	144.6	143.113	118.915	84.5724	154.255	210.923	106.931
71.3965	115.798	164.292	144.458	165.114	129.342	175.558	173.204	78.1472	163.412	113.117	129.22	110.918	205.596	155.738	100.143	186.212	172.739	162.107	101.522	161.992	127.727	236.02	159.827	180.729	145.669	173.9	123.063	179.732	134.286	102.158	217.557	180.678	87.23	116.118	181.315	117.801	79.1391	160.008	66.951	144.168	138.714	212.522	110.603	131.932	174.216	174.88	153.823	156.512	95.4036
113.232	108.728	247.021	102.719	121.887	166.819	111.904	130.174	108.416	128.83	258.022	176.583	116.252	105.361	53.7143	118.058	118.911	120.477	165.744	102.747	106.604	124.563	78.5471	161.792	207.448	83.614	120.616	85.2224	107.017	133.688	117.574	176.277	168.228	170.15	92.1448	206.155	134.869	50.0884	221.267	154.747	131.793	230.9	114.845	155.784	89.9037	195.995	103.969	201.411	169.146	121.039
123.013	113.701	152.103	106.955	121.425	161.986	140.913	211.361	93.3925	111.165	143.334	133.564	130.541	202.599	178.238	148.529	170.912	202.359	221.314	157.162	114.66	96.7338	209.231	157.364	174.317	117.576	233.668	146.616	164.665	172.064	128.163	113.193	84.2531	113.974	105.415	114.094	114.337	88.5722	197.193	185.669	198.999	121.078	194.128	166.192	234.463	173.84	146.587	228.457	219.211	109.551
113.778	139.956	160.298	101.785	147.237	110.271	88.7002	168.559	121.096	166.656	271.563	128.858	124.314	200.011	191.375	135.972	163.787	186.892	230.006	196.504	108.733	151.024	171.047	124.396	193.39	81.1094	199.178	97.8933	230.309	198.328	125.299	176.528	130.273	91.7298	58.9019	182.975	94.4296	160.105	19.424	87.5051	164.228	143.602	168.536	343.933	144.376	107.959	101.518	120.99	207.863	127.804
97.5044	138.974	154.152	140.877	94.2184	137.421	114.173	155.299	132.805	120.689	154.528	81.4733	111.076	173.278	113.371	102.334	160.112	203.547	200.833	124.919	118.898	116.004	149.116	130.895	110.556	90.7074	198.201	162.057	237.459	129.785	116.69	156.595	178.733	137.59	79.1182	203.934	78.9875	175.161	214.107	195.094	164.453	168.881	162.147	129.863	90.5965	199.382	106.711	166.698	132.993	135.284
104.219	94.6152	215.731	106.176	175.462	98.5279	178.237	220.81	121.42	129.053	183.61	57.2492	74.1317	231.532	101.543	149.145	180.244	133.09	198.315	160.722	118.36	140.038	181.562	137.424	180.672	129.987	126.255	116.071	166.859	222.923	158.221	182.989	132.358	238.303	98.5438	127.387	166.511	211.375	141.985	125.346	148.11	269.541	57.1649	165.819	147.518	81.0466	135.767	167.805	130.145	159.988
122.82	121.357	173.497	108.69	132.004	139.056	93.8604	184.922	126.858	144.932	96.3068	165.233	140.615	202.545	133.291	101.715	114.348	164.607	179.167	118.014	133.044	98.9487	184.311	121.236	119.392	137.804	177.513	116.779	182.151	215.268	110.833	162.296	173.442	209.017	85.7634	108.491	124.468	164.203	181.927	204.973	201.45	185.964	195.098	105.076	153.195	65.6381	119.343	147.2	181.973	130.595
131.72	120.277	188.099	126.214	151.882	126.69	92.404	181.256	112.153	145.523	154.435	165.204	173.674	204.032	118.293	147.13	188.358	201.396	117.196	169.704	130.811	102.643	137.403	86.55	200.319	140.92	168.273	143.685	209.328	119.599	159.657	136.482	154.838	200.753	106.996	354.5	91.6786	117.096	185.987	91.0394	129.491	115.939	131.733	307.898	78.4842	217.344	158.553	294.051	152.999	146.224
118.134	156.596	134.419	133.633	116.317	134.753	80.9548	220.121	112.889	92.021	175.665	151.579	163.921	242.009	135.593	127.352	240.493	188.517	127.622	181.413	120.739	104.421	204.747	142.187	194.076	121.934	213.918	161.691	157.681	214.136	135.171	124.407	166.924	72.3696	59.8497	217.024	98.7276	197.512	100.508	127.301	241.821	138.164	136.41	108.662	130.334	145.067	128.017	190.988	149	120.046
123.436	153.259	128.988	99.2657	90.7555	129.061	80.7017	151.504	100.053	143.351	249.238	133.91	134.617	190.909	117.109	109.36	203.099	139.261	207.639	179.889	204.891	90.6061	177.079	119.954	174.315	137.463	331.879	166.446	303.52	117.466	98.0824	187.922	171.091	100.768	66.9637	158.547	93.7502	172.485	201.256	149.419	109.445	146.125	211.61	162.785	119.666	103.401	102.811	182.325	292.851	96.063
121.391	136.61	172.391	79.5216	176.887	158.106	150.643	262.409	150.897	141.012	263.249	103.273	143.965	162.686	103.666	94.9454	188.104	190.571	149.439	200.396	133.25	119.834	109.285	163.631	137.301	96.4977	231.204	128.783	106.896	245.47	88.4779	133.936	172.958	164.016	101.764	100.017	83.8416	222.571	197.887	169.088	162.988	148.156	137.101	231.696	147.74	148.881	173.625	127.205	199.846	99.8658
141.205	142.787	139.734	129.169	179.196	149.769	119.942	185.142	108.494	155.408	239.602	168.706	97.1439	149.688	164.427	158.057	178.355	108.9	217.292	185.333	133.872	102.504	185.456	100.13	130.534	136.417	373.039	140.982	176.873	239.12	100.432	119.915	201.735	169.495	79.3819	151.32	123.714	202.843	136.433	194.213	142.149	132.848	174.056	108.426	121.647	165.177	147.166	149.871	185.065	113.131
120.444	144.837	209.229	105.63	195.606	167.511	103.161	251.254	156.042	165.2	208.654	124.875	83.1502	92.8312	139.082	126.557	153.203	140.336	270.275	189.832	148.557	95.7927	175.625	165.825	166.133	208.083	166.309	120.409	108.523	144.665	124.485	183.365	168.827	95.3752	87.4384	171.509	139.235	137.875	107.307	212.163	108.458	153.351	125.099	299.022	147.72	88.5596	108.37	136.214	199.355	129.28
116.468	166.539	97.3551	62.5225	146.652	117.218	114.477	137.971	111.012	163.248	260.765	142.173	62.7692	146.527	160.75	133.462	140.24	131.646	93.3266	139.944	108.183	128.96	115.041	143.233	154.055	215.414	221.366	120.436	98.5449	163.129	123.923	150.807	134.628	144.415	105.502	126.508	94.2526	139.909	124.333	136.933	174.356	157.119	173.681	140.124	160.605	145.164	126.649	130.857	164.952	221.771
81.306	91.8156	192.209	157.338	80.9014	120.034	122.014	126.216	115.773	182.669	226.03	145.731	141.031	168.206	130.916	137.582	120.766	199.956	175.839	196.271	98.228	177.594	151.055	175.254	183.297	84.7804	216.054	109.164	160.205	182.018	92.1881	101.989	123.831	62.8625	68.8517	124.098	131.787	48.5962	228.894	253.25	115.764	155.812	166.462	159.851	140.072	87.5169	136.869	142.768	122.391	111.774
118.438	146.943	135.569	103.837	136.388	126.922	115.966	118.207	123.388	184.363	110.08	75.8903	116.656	202.04	58.6249	160.867	196.168	173.507	156.761	165.564	127.409	90.4088	173.345	129.604	201.504	95.8131	116.232	154.515	189.829	214.2	107.628	171.998	167.886	76.729	105.238	138.635	118.498	59.837	140.407	186.447	226.834	197.819	160.654	146.457	123.198	120.5	99.045	172.488	164.119	140.324
120.408	142.246	170.708	127.495	153.499	132.51	169.232	128.652	129.643	105.183	141.145	100.222	184.046	125.102	144.209	165.544	204.783	124.28	159.428	105.135	154.41	136.428	212.982	147.109	220.376	92.0806	187.635	170.921	199.744	170.443	140.126	144.317	165.372	200.71	116.444	180.221	117.155	221.297	103.03	221.765	67.8446	227.356	197.865	65.2065	117.173	163.75	123.695	174.627	180.663	81.0229
74.2121	93.3598	146.406	131.707	191.541	148.579	148.891	192.87	73.5519	120.868	240.316	188.366	116.794	133.038	137.248	127.623	217.893	131.379	197.645	75.6446	137.103	93.8671	135.78	79.3089	116.201	149.231	318.542	154.129	142.908	220.405	137.596	98.6905	148.897	116.128	83.8216	213.862	145.475	52.6789	199.485	180.365	160.482	130.653	225.835	222.919	95.2421	117.646	143.082	206.347	194.619	117.897
94.8143	152.481	128.262	117.837	239.64	121.35	90.3371	224.971	160.235	164.171	199.651	127.623	166.273	197.938	127.862	131.214	111.085	154.334	113.819	131.403	125.021	55.8704	163.458	155.298	121.295	85.3496	194.209	128.859	175.074	243.97	107.377	163.56	166.863	131.01	108.727	111.783	126.962	134.388	164.736	157.105	170.134	264.182	106.927	194.204	78.8043	170.98	107.538	149.155	141.908	171.151
94.2328	146.464	141.045	77.3652	171.84	145.972	183.67	147.758	139.778	110.213	133.457	146.029	153.041	105.009	201.263	130.059	137.647	117.726	137.641	220.378	150.755	76.5039	157.711	80.4835	153.97	98.8332	114.152	161.938	239.192	89.6258	82.5109	177.329	155.352	186.116	51.2397	195.617	68.9138	189.347	186.335	152.678	119.065	112.912	92.163	174.391	141.049	96.2605	138.629	136.362	91.8842	145.384
128.825	162.937	152.732	145.505	155.568	110.335	170.349	173.748	150.603	95.2914	248.311	132.111	146.078	161.177	116.013	123.159	155.571	165.033	182.699	173.268	84.9622	118.11	207.136	153.784	175.003	111.559	183.266	132.466	133.266	230.917	84.7736	140.27	143.714	197.167	108.788	145.96	87.952	106.883	158.234	372.097	125.393	182.585	176.605	160.962	205.873	210.309	106.799	171.487	225.416	155.173
102.332	105.561	178.368	122.709	111.834	131.129	136.394	141.983	100.881	128.681	216.076	122.725	149.562	184.913	170.822	124.27	221.249	93.3561	189.43	104.527	164.435	162.44	147.104	67.538	169.335	139.067	181.408	170.017	181.455	186.783	164.136	136.777	144.841	91.7124	105.614	224.802	81.205	298.882	189.51	206.284	141.793	117.291	176.001	233.536	136.026	116.615	213.294	182.607	264.513	188.843
116.214	131.156	139.892	110.651	113.818	148.52	109.876	188.195	154.409	144.103	197.267	121.151	149.567	118.66	118.74	103.711	113.224	180.57	137.398	80.2225	95.1447	127.039	183.819	168.639	250.319	125.823	116.044	118.399	170.014	132.917	73.3452	145.169	140.342	162.09	106.957	236.61	87.1509	155.214	154.014	89.3314	109.983	159.16	148.191	194.891	116.612	98.5053	151.552	179.837	155.46	137.331
101.99	108.492	115.27	129.061	80.51	124.744	157.15	129.563	129.987	162.905	219.903	168.501	131.546	210.475	198.638	142.889	176.327	159.94	66.2692	151.411	151.99	60.2728	111.485	116.256	99.0606	102.65	109.063	189.474	127.635	189.917	55.9604	199.148	178.37	81.9083	70.4688	226.254	93.6389	222.829	87.0304	151.818	153.103	152.988	172.72	115.238	98.8246	77.6868	171.893	163.118	88.767	124.535
123.441	112.942	129.658	101.293	156.121	176.82	97.8039	193.127	129.633	155.679	119.874	153.73	118.222	53.4011	108.271	111.115	141.427	166.828	110.37	185.878	116.64	101.059	151.314	193.999	158.751	126.713	209.922	122.484	255.546	186.227	67.697	170.402	140.891	159.188	89.5343	168.43	100.877	106.349	175.964	65.9748	101.905	184.099	192.326	179.283	106.816	83.6513	87.6461	104.252	158.679	83.2136
68.3141	95.7089	167.963	85.0171	188.738	113.249	94.9661	210.253	105.614	175.058	149.032	96.4421	115.047	153.557	141.146	101.093	164.513	165.443	181.375	157.41	128.371	62.2203	161.671	67.3062	135.586	146.197	174.838	166.931	127.895	148.834	113.65	195.679	138.433	177.585	96.9694	218.695	105.865	98.0165	175.723	81.3733	160.139	191.661	161.295	150.557	109.984	132.574	128.486	205.501	152.774	139.637
93.1586	139.165	146.766	148.841	187.61	142.636	122.887	204.529	111.616	237.326	170.124	98.9065	87.6812	142.877	167.32	96.849	200.553	190.211	200.936	142.747	126.692	121.105	164.959	123.456	202.686	123.554	175.781	188.105	173.17	109.756	187.538	152.835	133.434	196.476	118.553	161.614	53.6599	96.1172	81.2383	163.279	136.386	144.596	173.718	135.276	119.891	192.603	112.487	155.647	179.108	133.526
138.772	123.697	153.044	113.424	159.434	159.315	168.167	133.883	129.283	99.8496	165.004	173.575	156.366	149.959	148.533	130.707	204.804	233.956	233.443	204.222	101.566	101.621	179.819	119.446	179.777	102.456	182.612	144.624	211.604	116.386	159.141	162.373	173.08	61.7194	79.619	170.175	110.976	123.752	172.297	107.912	119.393	53.4173	106.212	198.405	174.353	108.744	129.173	197.622	219.131	131.289
73.5591	150.923	154.385	93.3201	226.005	137.344	149.549	167.634	108.789	174.702	193.799	122.652	190.324	149.051	129.006	104.555	195.987	150.378	113.891	198.511	136.573	133.101	157.351	196.035	173.212	155.067	151.643	130.777	160.276	188.352	129.696	99.6745	174.407	164.317	93.5822	305.505	111.801	244.286	140.346	83.1068	134.781	84.7879	170.825	105.134	199.833	124.353	135.017	116	176.785	122.493
87.4961	119.648	130.214	125.598	154.704	153.197	165.765	220.73	95.559	90.7538	168.453	214.426	153.94	164.552	79.3875	158.946	214.181	140.383	159.793	148.151	135.238	72.294	140.546	99.571	169.804	123.278	193.416	196.74	87.9747	197.974	138.856	93.8412	118.877	83.0985	82.0718	113.158	97.5298	157.344	192.096	155.24	187.017	123.553	175.487	125.293	124.941	160.891	99.8582	116.626	80.4802	118.561
73.8229	146.313	155.702	157.112	165.646	149.972	136.239	154.292	112.72	122.918	211.462	173.186	110.429	204.754	140.525	149.035	210.133	141.936	91.5638	93.0099	101.443	54.9358	151.084	125.436	203.091	123.282	271.144	193.124	94.8625	202.809	131.989	180.081	118.6	160.97	106.449	161.861	119.029	130.672	148.084	191.809	148.672	198.209	212.59	203.121	156.908	138.425	130.002	177.481	216.905	155.31
95.3338	85.2169	164.501	62.0667	254.424	156.537	117.569	208.098	104.425	187.111	117.355	167.915	49.9528	187.582	157.854	117.524	184.721	99.3488	147.019	185.791	123.87	147.323	167.314	160.535	117.043	100.319	273.483	166.916	125.873	162.904	153.33	146.801	162.427	201.704	112.325	150.197	67.9853	135.244	169.871	275.854	147.634	86.9978	196.023	131.246	109.238	137.983	98.9016	185.52	198.375	113.802
124.661	95.1046	140.468	93.8079	156.749	160.318	93.0537	111.543	109.09	149.774	116.582	129.559	140.268	104.956	136.175	54.0579	182.143	194.372	189.374	83.7507	143.894	108.91	201.219	125.425	118.517	129.064	195.819	165.616	100.977	176.913	81.7006	141.866	131.415	254.963	111.721	152.999	117.996	194.519	145.865	182.314	113.498	192.229	157.984	136.682	127.475	109.607	110.063	190.72	123.966	107.551
142.206	80.2431	166.119	99.5078	140.282	126.327	164.141	161.35	109.767	160.338	126.06	135.306	127.858	122.186	86.3675	95.8303	178.961	174.508	140.143	115.676	211.924	95.2378	189.469	151.873	223.87	132.491	204.219	160.5	147.921	149.191	88.0763	89.6425	144.216	186.284	107.078	121.133	86.1445	134.389	78.5781	104.398	188.657	105.382	155.925	54.1112	158.913	173.666	144.314	125.421	189.86	135.828
134.142	164.572	153.868	60.5448	114.889	151.09	114.423	95.2295	72.6528	157.049	181.656	101.705	161.903	139.942	114.901	136.26	91.8505	193.329	201.886	139.984	114.276	125.892	204.938	52.2901	189.672	128.429	160.316	128.13	215.018	211.182	127.664	134.546	219.035	140.727	82.7685	208.66	115.093	221.523	134.407	293.165	179.87	179.809	65.8291	184.943	105.276	128.988	103.639	162.76	136.008	159.706
121.246	100.587	127.083	129.908	76.9765	128.299	146.64	121.097	97.3471	190.493	117.966	180.203	151.867	180.372	100.05	107.693	220.502	132.925	107.285	148.337	99.4792	87.1162	142.614	124.179	163.424	148.216	215.259	150.571	183.137	273.995	128.504	143.276	172.359	174.683	116.643	177.773	54.4965	168.287	133.904	130.143	161.986	100.646	181.987	104.099	140.713	233.253	137.976	149.983	176.826	147.648
67.6401	97.4082	133.269	67.6302	220.566	135.877	137.364	156.12	170.002	89.1911	258.962	154.026	90.1518	158.274	123.789	123.182	171.339	122.527	132.251	148.878	129.538	92.9868	155.976	86.6582	178.115	115.291	200.051	95.1107	174.245	215.683	109.865	149.437	251.916	134.768	130.852	121.463	84.2232	254.716	181.354	102.535	151.288	146.962	139.201	87.1806	110.346	271.931	154.072	155.351	118.104	124.483
163.594	102.619	161.254	92.0513	114.751	130.362	169.416	159.268	145.882	107.925	242.699	134.848	185.327	120.193	114.45	123.705	201.888	164.179	176.315	191.468	125.138	128.443	139.573	161.094	195.349	115.815	182.877	124.41	122.682	93.8691	103.646	110.636	203.369	83.5108	89.6678	233.134	63.103	154.761	156.811	169.526	179.936	164.587	119.819	117.962	108.685	71.491	74.7699	201.228	180.601	113.126
88.6231	123.806	190.704	116.268	149.527	141.324	141.344	121.818	141.625	114.343	202.151	181.466	94.496	161.119	124.144	50.2544	164.127	110.9	135.356	111.274	125.465	91.0396	199.38	104.713	148.574	162.206	139.571	168.13	130.777	145.582	150.663	140.795	169.468	52.3415	128.533	211.108	81.2331	171.629	124.384	148.956	96.9717	147.791	167.563	188.437	158.977	177.352	88.7787	105.734	166.692	103.338
131.205	185.652	135.571	118.522	106.702	140.915	136.179	202.337	111.745	108.546	158.372	191.73	86.0663	177.722	53.499	111.916	195.411	122.859	168.601	106.811	82.2007	131.417	198.971	108.353	134.078	117.867	173.253	181.168	219.451	136.194	138.064	117.217	118.144	221.188	107.934	166.781	127.472	251.043	113.655	134.875	117.975	140.396	184.335	106.459	128.812	131.509	114.692	233.872	130.386	103.945
118.106	107.873	156.257	130.64	166.471	135.037	139.643	164.634	107.302	122.566	223.465	143.346	144.913	186.411	139.594	136.699	199.688	176.528	196.314	104.326	90.7513	126	155.822	121.707	326.921	155.486	214.239	170.008	106.977	191.715	62.7176	188.488	151.386	120.366	125.385	213.021	116.916	144.965	131.208	306.83	151.687	99.4382	186.239	119.415	151.709	134.978	200.102	176.15	140.897	118.326
149.692	102.04	176.484	110.934	108.055	105.251	93.0295	154.125	119.475	107.081	183.343	157.563	173.437	188.381	138.126	88.8385	149.252	108.063	187.831	170.228	111.979	51.6125	179.76	193.802	125.301	197.173	187.954	138.614	85.6363	167.908	104.966	196.105	186.296	187.817	124.074	155.947	127.785	147.701	143.044	179.417	124.403	118.903	211.748	112.383	95.4703	148.728	110.658	296.105	195.863	119.172
140.142	97.9654	164.848	86.1142	119.083	167.424	176.53	184.498	99.1708	135.725	259.371	91.8063	140.321	147.094	91.9986	128.899	195.865	189.876	183.429	52.6502	135.906	165.037	86.4259	109.949	196.736	99.1352	177.946	139.103	133.687	208.595	135.453	161.121	182.678	97.8529	116.576	154.064	90.2841	239.78	156.149	145.276	89.3049	142.768	150.775	259.248	146.093	122.04	109.191	124.195	156.737	79.6171
127.217	64.5776	135.886	52.8937	183.133	126.405	126.033	154.443	112.289	175.139	163.055	58.8719	126.729	118.251	155.526	151.367	215.839	120.234	164.832	120.72	108.651	114.911	114.119	143.158	86.9703	85.073	262.526	129.554	155.496	167.742	126.041	99.9614	121.699	59.4449	168.105	196.148	52.6079	178.681	126.228	164.314	202.136	187.106	193.766	194.13	128.995	160.804	178.347	129.391	184.899	103.738
88.1082	119.779	179.709	75.3783	145.681	135.969	134.142	114.19	105.76	228.291	101.4	192.493	151.976	123.529	146.997	137.876	183.752	145.159	202.486	211.074	149.773	121.437	123.467	120.036	177.653	91.6761	327.57	181.878	167.954	113.032	102.101	150.311	155.49	233.014	95.4969	142.231	127.154	208.355	177.422	88.7741	190.537	125.659	179.73	96.0941	148.819	163.651	109.222	108.236	200.77	126.727
107.527	87.1708	157.785	106.04	114.155	172.842	136.158	209.409	95.7237	147.464	167.071	111.721	101.696	215.323	120.743	126.692	206.774	137.416	184.998	175.566	114.911	137.509	173.645	99.9434	173.615	130.192	249.301	144.803	260.438	113.306	109.682	151.482	124.483	51.3366	103.66	183.806	137.071	94.9455	155.372	196.837	133.289	149.246	190.554	134.268	113.958	130.472	138.006	23.4199	110.456	124.365
149.469	140.4	147.07	97.3656	202.363	157.464	129.842	189.892	153.241	131.229	172.619	54.9699	125.295	135.561	118.087	143.653	216.332	97.0363	121.94	139.602	125.053	83.5994	171.416	169.53	193.899	166.7	273.338	93.6003	155.501	199.712	165.027	129.574	180.668	102.495	118.912	196.939	103.9	102.514	189.503	267.474	177.798	130.119	159.785	144.787	140.319	139.416	163.845	159.607	179.537	111.376
88.3441	94.2974	186.05	117.972	93.9173	91.9268	177.536	237.547	103.438	103.884	232.372	123.973	124.709	157.171	143.565	110.693	138.276	191.475	203.735	184.712	118.388	162.146	133.552	126.815	144.666	79.8788	195.483	163.019	130.392	122.239	108.165	150.612	146.84	48.9409	97.476	198.401	113.735	90.5865	168.905	124.16	188.712	147.203	182.893	174.815	96.3668	144.264	89.4792	200.882	17.2637	132.798
70.8852	169.573	178.523	70.5366	149.044	132.738	181.286	146.076	92.1946	166.845	183.726	114.622	163.147	157.902	110.076	156.289	201.061	146.014	221.114	184.22	104.802	56.0286	146.169	147.309	67.4769	175.357	194.113	166.443	109.571	234.606	189.486	99.8073	196.226	184.006	96.3198	159.263	167.238	135.941	166.971	116.896	105.805	233.742	174.563	170.573	162.281	118.615	117.323	132.373	228.093	136.262
94.0123	64.9837	170.033	88.6881	125.324	112.345	189.585	228.656	100.589	166.297	238.151	100.397	93.5645	200.221	119.399	122.526	141.63	91.7134	167.456	186.151	160.541	79.0876	208.017	179.82	102.077	209.878	171.239	107.376	164.445	125.812	117.156	136.146	221.254	105.185	84.4864	143.326	117.171	233.914	140.965	134.267	112.256	173.055	180.225	217.468	130.819	120.51	119.094	162.497	192.829	128.495
84.6007	101.802	140.638	107.898	149.36	151.986	161.638	100.77	109.174	123.305	125.811	112.168	149.684	134.792	131.453	66.4391	138.84	160.234	184.577	233.148	122.409	149.88	102.295	115.75	199.995	53.4032	159.822	159.803	180.547	66.83	140.406	193.183	147.666	170.51	99.0171	203.253	51.4574	114.839	179.328	98.0093	187.197	171.809	185.143	63.0138	88.775	184.543	190.052	136.209	244.329	126.093
106.812	114.317	168.519	115.316	141.33	107.255	116.387	264.136	102.052	134.923	124.125	154.19	186.285	137.202	164.913	99.4599	196.526	145.459	190.324	192.663	90.8405	112.286	96.4242	128.498	113.303	116.034	184.484	181.234	178.577	85.6379	117.471	133.802	156.776	94.5448	104.142	202.8	79.0339	124.664	206.244	123.592	130.289	121.592	115.314	94.1894	150.928	101.616	120.776	143.975	363.154	101.839
132.897	121.591	129.094	67.4289	101.278	156.38	152.265	129.596	133.466	170.997	176.449	123.387	132.681	128.621	166.868	84.581	253.226	178.778	170.615	129.86	161.268	136.183	160.394	165.174	146.173	174.721	324.527	105.38	140.574	163.232	161.722	103.497	188.962	144.8	98.1562	231.119	74.0042	122.438	155.4	195.425	149.019	106.526	166.93	187.056	121.382	178.465	167.707	186.75	135.559	137.609
108.836	85.0318	140.677	150.182	215.079	118.051	125.581	170.018	114.904	142.27	184.861	84.9149	122.39	48.5419	162.594	48.3049	171.678	147.834	170.794	138.519	140.498	145.655	139.494	103.976	204.298	84.7693	281.503	94.4647	162.985	147.56	133.343	129.996	156.735	190.23	69.8979	171.411	87.2858	208.451	142.811	196.79	122.022	69.7416	106.671	206.612	159.297	111.089	112.304	146.706	194.063	284.375
81.3404	125.521	182.818	100.091	131.751	152.935	152.715	240.745	130.417	157.97	229.168	87.059	152.44	205.704	75.0652	134.781	176.5	153.433	181.929	40.788	112.654	165.844	165.861	166.479	152.809	254.026	126.324	137.362	198.735	151.121	130.475	74.7625	181.764	148.541	76.0428	183.022	111.271	151.969	141.702	166.548	148.988	196.674	198.693	133.782	129.664	162.012	112.234	154.567	189.201	139.145
138.336	141.349	117.68	58.4169	86.7479	106.844	170.524	162.895	109.722	104.683	162.793	134.226	189.535	159.188	92.8423	152.727	181.981	165.719	174.888	176.489	130.967	105.434	119.117	81.3443	173.794	146.639	189.696	204.894	161.79	49.1357	141.242	127.323	178.942	167.484	90.7258	166.752	105.045	264.842	134.685	107.886	142.01	165.352	139.31	228.216	159.073	169.693	108.612	189.86	189.533	109.405
98.1792	115.925	142.854	74.4682	65.9331	143.054	223.77	223.346	139.12	114.292	170.095	129.482	157.877	191.165	113.353	155.182	97.3693	136.363	154.932	60.6664	118.937	136.306	185.983	131.641	174.871	236.413	224.064	130.347	172.726	205.328	147.556	159.968	148.259	109.483	111.357	140.51	112.505	82.2396	174.164	338.239	175.99	195.899	157.433	200.941	164.579	126.06	92.6675	209.764	162.229	155.121
97.4324	96.4234	205.277	83.3089	193.623	152.638	207.752	206.397	102.655	117.524	164.369	154.405	95.7239	85.0993	144.261	115.137	206.396	98.8267	88.8832	183.041	111.965	125.959	165.605	84.5704	148.435	93.6373	181.238	121.32	211.507	140.178	124.308	118.1	148.522	129.342	198.805	218.256	99.1562	123.915	150.205	171.75	154.105	77.9415	172.013	173.71	156.28	129.101	83.871	154.311	142.268	125.004
131.488	124.103	158.259	97.2601	120.374	134.693	206.792	151.427	119.668	175.062	251.19	83.7861	147.178	218.846	131.237	136.497	134.116	148.841	160.633	145.329	130.127	71.3172	183.658	90.5832	133.169	113.892	316.193	223.598	104.301	248.218	118.08	165.21	122.34	105.708	90.418	213.542	136.022	176.918	75.6795	139.536	67.2883	130.447	148.976	161.514	146.599	142.258	112.667	138.48	126.422	103.877
103.791	148.153	157.9	80.5485	152.877	141.488	207.07	222.706	95.1762	135.743	215.049	132.125	144.992	214.832	121.527	104.156	191.906	113.227	197.348	98.5908	99.8421	127.865	197.527	96.8919	195.725	144.23	248.93	95.4476	112.71	189.195	127.974	124.184	178.785	39.8578	97.1132	154.577	95.3588	122.075	151.131	213.767	151.3	152.646	137.145	221.737	163.251	158.091	136.386	181.253	120.52	116.134
112.171	127.253	154.992	68.1086	138.024	150.501	195.12	99.5456	111.803	171.846	250.043	118.427	164.346	88.7011	125.98	141.873	184.881	174.252	168.928	170.266	105.173	108.172	134.838	160.212	84.6649	184.939	227.334	185.355	129.071	137.768	75.7121	107.667	165.2	90.2592	91.7163	203.75	141.362	295.777	174.049	163.552	113.152	81.1168	136.098	125.597	120.529	150.385	97.485	221.266	163.953	146.287
106.242	147.133	204.391	90.4034	196.22	142.194	177.157	205.946	124.341	120.461	192.709	109.66	177.093	160.23	152.923	146.535	216.057	150.743	124.431	98.9148	107.33	123.939	71.7145	161.589	275.912	222.252	178.404	200.53	123.746	162.559	95.6392	148.692	186.171	158.887	69.5896	201.399	124.847	166.182	99.8508	43.576	189.155	155.308	219.532	210.856	107.737	225.083	109.037	188.476	202.469	138.76
97.9881	95.4269	140.869	96.329	142.474	156.31	214.714	171.5	140.655	158.853	219.323	79.6537	152.873	176.88	147.188	150.126	195.504	175.358	174.432	127.554	114.797	137.286	160.502	158.657	116.633	121.28	172.772	136.048	117.328	243.611	124.172	91.4586	175.166	96.6036	71.0595	189.96	102.451	114.508	215.09	123.53	178.928	167.33	156.27	111.589	167.68	75.7302	97.2891	169.496	138.619	148.351
118.098	101.782	176.136	72.278	112.126	125.395	235.976	184.349	137.586	135.114	131.994	119.641	126.5	214.27	194.149	120.767	219.506	124.663	168.526	192.23	149.371	68.8934	130.454	110.496	195.536	182.931	259.823	152.423	154.018	172.16	119.12	142.732	170.863	211.436	93.5426	185.997	53.1899	111.544	127.115	168.332	160.12	108.528	167.736	15.7857	134.971	120.826	127.948	163.567	205.759	135.342
70.6166	78.1051	165.708	103.275	310.751	98.619	149.287	162.666	154.423	143.001	241.588	206.366	107.509	107.271	105.506	117.55	99.4374	139.313	140.35	171.018	122.01	132.95	140.678	170.726	163.789	147.726	152.457	179.324	129.727	191.832	91.0702	147.248	157.998	28.5557	79.2206	128.386	143.864	125.319	145.28	88.0327	143.415	64.108	193.97	162.703	141.989	153.038	151.48	209.465	153.469	131.614
100.039	128.97	163.332	139.127	130.453	143.931	197.068	107.637	131.609	117.309	230.248	100.228	97.6528	190.821	137.074	97.6191	175.09	152.264	181.526	175.988	100.526	93.7277	149.213	168.203	102.318	90.1427	282.114	133.59	172.436	199.452	158.024	111.889	155.497	231.859	61.7681	238.562	134.221	235.963	171.718	45.1827	145.651	98.1964	189.026	177.067	175.471	127.504	149.251	190.181	183.518	87.9603
130.262	113.814	133.833	70.9031	137.197	140.164	195.084	187.382	115.731	122.131	281.226	88.3993	107.846	111.757	114.409	121.124	140.458	124.331	183.061	123.54	108.654	110.75	188.039	130.374	56.3348	141.804	200.385	235.287	98.2661	156.264	150.52	139.284	102.552	147.611	118.956	193.471	131.873	158.428	119.434	157.57	190.626	151.063	200.003	107.939	163.233	106.398	139.055	178.258	209.829	169.666
128.321	121.708	164.579	98.847	140.052	138.876	158.146	186.071	108.487	110.251	222.491	98.0708	116.035	82.6606	124.359	121.597	137.105	143.355	210.602	139.027	123.156	117.35	124.79	133.097	180.799	122.561	151.926	91.0984	161.353	228.252	120.195	116.729	113.21	33.109	147.791	90.7664	81.0962	93.3379	190.264	85.0747	191.334	194.078	179.361	201.749	149.742	177.965	141.46	184.674	151.379	162.565
143.05	106.158	132.505	124.917	114.559	163.029	190.612	197.478	133.951	128.298	110.644	146.029	123.602	40.3236	162.19	135.983	195.24	95.5688	172.264	94.0871	112.703	73.7319	204.029	99.5916	97.8625	157.72	203.256	124.205	152.28	230.952	169.958	139.577	296.689	160.542	93.1345	128.596	68.5551	102.289	137.979	110.685	189.457	197.92	134.872	229.945	109.332	71.9342	173.762	169.813	73.1156	103.528
119.725	103.049	172.047	97.4042	231.203	143.846	146.819	243.039	109.109	178.356	183.423	195.07	102.02	95.7441	155.512	99.8673	120.596	161.107	223.649	107.707	83.0301	189.536	100.045	141.077	147.509	125.989	194.944	166.438	205.264	129.101	134.524	119.438	137.168	27.6882	101.304	199.363	93.1942	93.0952	173.82	169.953	97.9977	190.228	164.417	201.708	158.177	131.054	205.314	86.094	195.504	92.883
131.662	95.1042	143.876	97.7659	123.046	127.471	155.809	195.272	128.502	162.584	226.335	86.7471	156.43	125.92	118.413	118.147	192.448	179.485	155.376	81.1974	105.655	69.3039	148.732	61.6982	186.163	162.328	240.049	129.779	151.453	239.248	123.548	113.923	134.92	71.149	95.6342	228.179	126.018	125.558	160.365	149.565	151.247	62.2028	182.823	211.435	158.608	137.341	237.092	151.334	146.494	189.226
84.3974	111.193	152.258	112.529	111.292	148.78	144.83	181.188	137.735	139.766	217.802	97.38	124.141	187.659	176.085	95.9586	185.073	91.9831	212.286	126.96	117.148	116.007	157.947	95.873	172.473	146.143	167.973	160.472	120.295	196.082	113.423	149.226	122.852	162.946	122.959	153.994	141.77	107.615	129.29	106.641	172.527	116.792	159.751	222.449	149.089	111.96	125.896	118.085	160.601	101.51
112.029	109.343	174.907	98.6364	83.6861	149.363	181.207	187.946	124.731	115.886	144.701	191.527	129.293	220.581	147.109	116.628	170.023	126.493	100.738	107.464	85.9373	78.0792	144.68	157.3	146.926	184.028	163.305	209.06	186.24	133.757	138.528	161.869	137.471	124.7	98.4137	179.255	125.774	117.885	131.523	221.743	137.745	112.082	179.601	157.221	125.731	112.683	125.787	172.572	122.218	143.809
140.782	144.81	142.57	127.065	161.14	142.298	143.181	225.925	76.478	143.056	259.965	138.683	147.094	146.612	128.697	122.855	193.257	161.015	164.67	161.867	122.23	81.8504	142.655	71.9631	97.9057	208.052	159.401	159.304	171.114	196.022	115.473	154.322	154.286	140.034	82.199	188.887	138.503	113.156	112.148	122.52	155.743	125.872	192.459	185.337	151.049	125.201	154.714	131.643	204.35	76.9282
86.6621	109.943	170.54	111.527	112.347	147.978	203.025	162.835	119.188	118.552	188.28	141.559	99.5098	114.551	191.868	138.578	214.473	152.574	125.355	101.434	107.588	177.273	145.196	134.557	82.0896	190.518	273.701	179.01	147.993	227.506	124.44	138.815	179.96	56.9418	109.485	168.053	165.409	214.198	14.118	58.8027	180.459	96.3606	195.666	154.441	82.6391	141.021	153.442	139.263	369.335	168.321
93.8736	149.249	117.717	112.262	135.5	128.49	148.643	191.803	167.507	140.28	249.337	81.3564	165.68	136.536	202.049	117.123	167.378	121.924	175.805	178.637	88.8152	136.792	158.122	229.709	223.64	150.027	112.783	133.467	119.663	113.832	114.554	82.6512	202.151	91.2996	87.2455	115.421	115.066	102.169	130.122	198.521	164.666	263.799	119.422	222.62	132.822	168.725	111.571	112.407	289.954	132.153
128.445	108.288	143.812	117.166	106.785	109.981	163.133	133.924	139.145	110.004	180.618	187.762	107.298	211.616	184.569	126.242	159.902	144.599	186.984	216.004	121.759	137.319	79.274	188.141	108.275	126.32	197.417	193.843	160.699	140.386	156.523	139.898	195.128	83.1529	104.867	206.798	233.225	59.386	127.024	94.1744	265.227	132.259	151.713	100.324	125.638	66.2766	98.9274	147.568	186.225	286.084
106.213	168.273	186.575	83.9415	145.836	193.113	129.112	189.446	109.054	106.6	204.164	107.997	142.322	186.322	186.396	84.5757	181.94	157.101	196.182	155.521	110.88	125.417	113.429	124.96	211.931	180.792	158.518	143.155	147.404	191.196	103.916	140.989	153.119	146.875	89.2263	155.194	87.9113	85.1706	122.729	130.307	179.644	241.548	136.232	151.515	81.0087	132.343	98.1243	130.376	202.714	124.779
101.229	97.0566	124.222	106.442	156.147	126.504	198.134	120.537	120.131	153.117	176.371	126.579	112.017	149.411	196.214	134.916	139.32	179.986	186.374	108.108	125.507	73.2601	180.688	126.406	205.402	195.402	209.285	155.303	130.071	169.33	117.26	137.529	191.364	73.4253	79.3102	208.097	134.336	110.263	117.453	226.33	174.065	108.512	154.893	208.161	170.867	117.983	130.678	184.817	206.799	74.7659
120.676	122.885	126.696	75.3542	123.697	120.676	180.741	184.202	160.186	146.897	147.689	116.261	135.444	103.214	201.563	132.413	203.719	120.869	137.443	137.779	154.125	113.277	142.914	161.269	197.506	128.077	167.896	118.024	189.646	189.261	114.069	91.5322	173.999	70.5827	101.985	111.042	96.8181	221.213	134.856	186.21	142.127	176.546	150.181	126.698	168.501	232.987	133.185	120.142	243.289	118.918
115.894	109.291	148.796	67.0598	157.722	140.776	193.314	127.977	123.646	94.0086	116.999	155.858	151.393	182.83	159.037	103.584	97.3843	105.355	192.289	92.7361	116.514	166.318	93.0856	95.4371	127.406	150.114	123.581	179.958	103.518	81.686	142.178	157.438	114.489	106.035	41.275	79.7702	108.249	63.2706	141.589	210.331	176.698	116.275	171.137	133.539	162.697	178.372	129.26	152.563	152.403	157.788
94.133	112.113	112.294	104.981	129.372	150.752	191.289	216.35	112.886	108.524	183.45	132.628	177.463	220.887	145.525	95.0793	193.275	160.436	73.8937	204.301	125.958	141.895	110.341	114.371	189.923	136.014	192.774	102.948	180.324	311.754	112.273	129.774	144.551	111.336	128.942	174.244	120.32	79.9025	151.834	121.015	147.342	150.067	157.102	147.837	136.993	195.799	61.08	179.722	210.339	168.046
103.249	113.287	164.968	63.5278	194.41	127.104	128.084	194.774	123.825	108.509	238.148	127.574	177.09	108.345	139.619	119.828	171.321	205.911	110.329	137.288	96.942	103.495	134.731	108.207	186.33	142.367	164.581	149.103	142.155	91.1299	170.932	116.707	200.851	70.5412	99.9322	197.084	170.9	262.43	88.7522	91.4217	201.921	96.4672	207.431	165.875	176.51	80.9841	117.932	138.023	191.239	17.5025
89.4665	73.2301	180.448	101.729	162.57	125.169	133.567	203.799	105.907	150.182	202.168	138.25	116.935	210.211	149.411	90.0391	115.812	173.037	172.98	155.088	114.606	85.2965	133.865	124.076	134.171	56.7166	187.55	203.37	146.106	96.3153	117.371	89.3244	164.981	188.773	58.4981	161.544	86.3386	128.493	211.849	149.031	116.741	89.7285	177.876	153.608	125.649	149.325	94.4136	130.128	166	124.308
131	140.343	132.482	114.249	109.223	134.683	137.621	200.812	124.664	133.308	165.672	136.795	142.873	172.105	175.207	122.8	124.135	168.266	234.694	101.42	95.1434	157.328	136.943	178.228	116.853	143.364	163.94	89.341	101.112	163.495	110.494	112.263	145.433	119.659	104.519	200.862	158.848	172.4	146.41	127.409	152.642	217.328	220.332	197.169	100.814	121.806	139.363	142.258	169.976	90.5528
117.686	119.949	143.124	140.168	169.815	102.442	222.102	190.118	97.8162	171.869	212.429	101.58	99.6661	139.183	163.139	104.516	223.168	195.79	185.764	197.325	105.675	140.051	156.222	125.645	133.781	109.235	325.205	144.53	167.382	130.213	111.661	94.792	188.493	113.499	117.833	186.99	57.8911	156.018	95.5963	91.8154	115.504	128.444	152.175	154.425	105.68	141.699	154.041	145.228	194.007	218.821
126.491	121.523	122.416	129.131	252.584	121.732	111.657	151.702	127.929	140.365	150.392	109.94	177.828	223.577	129.352	138.181	84.4881	179.77	126.865	144.973	117.699	85.8852	81.5405	115.914	203.98	131.928	138.655	151.872	250.94	129.18	117.664	104.508	171.906	121.415	94.5072	160.92	135.563	170.462	64.6101	139.63	171.937	141.96	230.979	167.416	153.161	151.849	210.781	172.261	191.882	123.564
114.331	107.584	171.138	104.353	157.691	130.622	187.689	139.941	109.197	129.938	244.218	151.234	144.651	153.14	164.193	121.463	209.633	189.589	159.855	184.61	95.3407	92.7221	73.0338	188.311	107.609	132.7	156.999	109.377	160.414	165.113	118.864	112.444	116.096	98.2152	106.367	94.9495	162.663	200.623	128.059	125.597	153.067	134.02	155.537	148.051	166.768	172.471	147.401	188.064	337.095	113.071
155.448	125.475	152.934	78.7657	188.184	129.353	133.849	178.864	123.573	146.459	216.181	126.159	96.9914	203.895	156.794	140.061	191.528	117.088	161.968	162.329	122.714	88.2034	147.266	143.003	118.565	127.948	166.382	145.336	108.217	188.568	109.804	84.5845	200.569	177.194	103.969	194.734	88.3627	204.547	135.855	145.235	245.287	196.882	127.506	100.254	98.7287	169.836	96.8847	112.553	197.336	127.75
118.965	159.584	183.696	92.3574	164.708	158.552	214.069	131.228	100.174	125.9	135.981	111.03	75.8218	176.539	168.465	126.796	189.283	120.689	106.259	191.798	128.772	172.257	166.338	158.557	136.471	134.303	262.777	134.941	126.324	126.973	140.208	89.2625	167.459	181.675	117.086	81.512	65.2274	140.638	157.823	204.036	188.404	58.097	150.46	107.195	149.503	100.525	134.126	136.685	228.122	126.081
119.598	104.365	166.739	132.73	117.329	110.958	200.451	213.266	101.104	117.054	250.386	161.359	133.385	212.74	130.495	147.257	88.9701	141.352	175.679	187.255	108.801	133.459	93.5717	182.391	54.8246	162.434	214.319	137.395	160.518	75.8595	117.176	98.452	145.008	83.3849	111.488	110.173	161.5	169.614	182.285	121.267	224.308	162.822	149.402	139.137	161.137	112.606	266.154	172.585	174.996	111.259
159.233	129.124	146.637	61.4794	196.374	140.609	180.128	110.845	105.921	146.298	153.054	120.541	131.17	139.775	147.845	144.063	122.495	172.107	101.6	183.764	125.415	132.365	93.9442	171.5	205.663	117.236	202.045	106.535	182.407	109.338	114.299	196.804	148.332	110.279	104.444	206.009	164.203	148.366	152.769	222.857	216.312	84.1527	140.722	168.752	173.965	118.238	119.84	157.917	204.189	154.275
80.9433	112.382	165.963	79.9605	126.797	120.789	259.56	188.211	119.828	120.961	176.812	134.28	144.139	163.285	127.808	106.617	180.111	114.971	186.213	191.329	121.85	134.447	192.46	113.602	111.064	66.8393	172.307	193.88	103.022	147.948	142.208	104.998	125.785	88.5914	105.564	152.567	53.9667	185.054	127.882	225.267	183.497	165.317	122.084	124.974	173.713	176.612	95.3437	199.785	170.49	70.3138
91.4299	140.989	145.998	113.165	169.924	112.905	131.945	175.523	118.499	122.207	218.286	163.997	99.1222	93.2963	140.946	120.657	164.551	127.901	171.512	75.4576	112.354	110.179	107.949	153.542	186.07	106.145	150.882	191.111	193.493	106.966	176.356	95.2262	154.356	67.7785	104.315	214.339	87.8926	179.828	127.362	88.428	167.189	182.261	203.816	121.362	160.471	96.0977	128.626	152.955	311.721	110.972
102.665	125.689	138.722	114.919	126.979	137.013	140.08	163.6	106.09	121.368	231.156	97.0732	90.1849	108.878	209.499	103.094	170.608	144.237	153.617	82.7462	91.3514	97.4354	148.856	179.201	90.3189	110.593	125.085	114.608	122.228	270.098	115.937	98.8954	152.368	93.6989	87.536	95.1141	59.7599	121.615	178.783	92.032	84.1994	225.375	158.806	170.922	97.0852	105.444	187.302	144.066	107.259	114.938
142.35	118.605	177.69	109.9	165.229	126.451	147.223	159.801	79.4693	113.887	227.255	191.519	118.03	154.678	142.92	92.8728	187.742	139.626	159.53	85.8428	136.417	154.415	156.021	62.6866	194.978	103.793	134.865	197.085	117.287	105.619	121.539	167.894	169.839	44.3102	102.86	193.017	67.389	147.463	180.742	112.931	182.77	173.561	99.77	135.528	122.046	149.947	135.673	96.6103	144.945	68.3478
79.8055	118.911	209.666	85.42	98.5772	146.149	161.052	156.743	109.196	122.852	167.757	84.548	110.922	221.594	166.871	99.4057	215.836	148.206	215.722	111.111	160.482	93.7328	168.068	111.301	242.83	242.41	291.173	133.711	81.3323	168.594	134.444	86.9467	152.136	114.293	105.538	82.2899	145.808	121.68	86.4655	238.638	123.151	219.565	176.711	158.004	177.52	142.968	136.242	135.468	167.991	125.074
139.045	127.988	153.086	90.8214	130.342	96.9138	172.978	166.393	145.082	132.627	193.145	156.717	170.537	196.942	166.429	153.648	158.302	119.397	169.959	145.012	97.8852	99.9772	136.157	103.082	197.055	150.709	190.809	172.893	134.032	149.24	104.023	86.8268	145.655	106.697	86.7862	181.124	83.3542	196.459	193.958	246.789	206.26	111.49	187.034	114.505	111.959	145.529	143.131	141.44	292.017	159.912
90.6826	140.486	114.934	128.131	165.76	131.573	106.429	134.359	109.289	125.21	228.055	113.133	114.169	171.643	99.6858	83.6148	128.206	134.845	164.191	141.299	162.282	110.767	187.447	144.455	147.582	117.625	196.899	133.474	184.776	92.5697	152.584	108.801	127.464	51.8807	113.964	74.0725	131.726	190.287	194.557	188.591	136.983	189.016	157.976	123.551	182.093	82.4255	143.853	127.424	224.983	145.769
104.587	135.686	141.488	126.308	148.446	114.633	146.666	191.125	96.7859	156.896	171.343	120.654	180.989	177.524	170.335	125.748	154.293	126.719	162.316	199.218	113.002	103.006	210.975	147.916	166.25	103.067	491.05	144.826	146.793	151.937	138.942	158.949	176.872	115.471	92.6665	171.912	63.2858	135.896	122.224	100.54	133.885	147.67	189.824	126.716	92.9351	179.211	123.065	181.273	158.634	103.88
124.238	115.113	123.352	123.128	134.993	103.263	133.678	229.009	145.832	112.131	196.461	134.152	106.85	161.667	105.53	174.958	95.3624	209.329	174.9	112.696	151.254	85.4334	82.2051	137.501	129.85	173.957	158.085	87.318	191.669	239.778	134.183	88.8401	185.788	174.45	133.634	134.665	89.9839	126.077	167.185	189.343	180.974	152.899	129.7	142.546	160.609	156.326	153.905	153.055	265.659	179.404
98.9927	111.961	167.675	95.4313	91.8728	127.768	69.0367	312.961	140.159	173.444	130.778	102.66	85.1456	135.259	139.122	141.664	177.717	149.688	133.179	126.37	119.853	90.1179	179.047	190.088	184.018	209.971	171.124	164.482	103.665	173.799	172.231	174.067	167.632	85.729	98.8185	118.338	58.7631	191.564	128.524	143.329	215.365	117.442	170.017	98.681	205.766	161.248	149.662	99.8323	203.007	116.522
124.565	93.4641	147.477	99.7374	167.18	104.227	131.62	169.04	122.898	123.766	215.216	194.799	149.286	156.16	138.727	124.011	202.888	124.891	173.145	89.7713	127.785	102.425	132.726	104.085	79.2067	108.752	129.81	181.337	112.49	209.098	129.232	138.688	167.23	135.02	104.446	194.649	124.013	278.09	94.7566	104.422	187.476	129.198	186.15	125.758	173.639	226.371	124.79	150.599	253.583	120.394
123.708	135.961	131.916	123.017	167.076	110.252	156.913	183.629	136.961	89.9861	189.343	158.749	139.395	122.793	164.232	88.3815	169.681	181.152	181.099	188.097	130.253	125.483	89.1102	145.218	150.257	155.572	180.362	95.6728	203.143	195.994	125.849	75.9803	119.673	71.5944	80.0287	202.279	114.541	175.139	134.642	134.627	215.62	187.078	118.04	106.695	139.929	145.607	204.712	111.192	182.668	112.046
131.889	121.665	163.623	79.8047	126.721	139.171	154.65	146.168	107.008	112.24	182.855	190.506	144.181	143.686	80.3252	153.824	175.791	136.653	219.569	150.309	102.983	94.5147	83.4589	152.603	140.936	102.621	151.529	122.344	196.288	273.465	158.383	77.2387	182.265	130.697	98.6972	99.507	47.3783	160.438	200.807	124.421	152.786	111.476	175.612	119.391	170.346	183.903	116.325	92.7202	162.117	113.836
99.3279	132.628	137.311	148.186	158.804	123.875	131.317	247.684	114.677	98.6673	186.301	128.899	74.15	188.648	159.193	123.851	251.68	189.267	82.7764	131.973	138.153	113.828	170.851	180.443	163.528	169.804	183.815	174.077	146.77	180.784	115.553	142.247	211.842	81.1394	138.087	125.521	103.752	132.448	199.627	334.929	176.143	90.4351	176.403	160.831	174.046	207.541	91.8368	131.171	185.087	96.2811
116.275	151.37	150.108	114.632	135.272	124.571	118.033	194.238	117.063	97.414	212.969	159.927	138.681	147.222	174.471	128.926	280.95	131.374	129.503	183.835	80.9684	124.244	185.458	163.909	129.012	100.286	214.466	189.836	139.192	226.591	149.139	183.953	169.475	230.113	105.002	126.466	171.57	60.6831	182.877	266.536	200.476	215.952	148.687	115.634	120.433	158.021	178.897	146.003	266.872	156.285
109.911	113.404	134.327	115.072	194.71	126.641	192.511	213.443	151.104	116.075	242.087	97.5312	96.4543	171.537	206.741	105.334	95.6452	147.13	205.841	103.665	129.743	68.6164	235.514	89.183	66.2586	188.503	142.846	166.326	85.558	99.0867	124.787	100.177	162.963	158.553	107.1	184.3	120.904	175.118	96.1104	99.3688	174.1	152.132	153.525	118.295	182.616	141.593	117.151	153	128.986	103.576
116.289	116.444	153.079	114.198	137.767	124.207	186.025	161.809	136.076	120.089	163.709	116.723	190.235	180.891	144.179	60.5493	211.034	131.937	230.804	90.8474	176.498	87.4088	137.277	90.4782	169.722	145.24	130.155	162.986	115.371	162.909	130.492	157.997	111.651	133.171	86.5575	165.13	85.5065	138.884	253.342	132.86	123.344	146.647	174.743	109.106	102.156	77.8807	112.047	185.208	153.17	144.023
109.64	109.884	162.052	94.9313	163.97	126.469	109.524	183.146	115.019	138.65	143.08	185.461	83.6548	183.354	140.018	82.6147	189.994	205.413	122.999	113.559	65.0044	111.369	143.092	143.267	152.529	76.3229	195.783	115.496	178.657	198.094	125.664	137.442	149.016	128.387	93.1043	246.343	172.634	262.356	150.343	148.539	164.719	63.6339	181.151	59.5016	190.364	67.605	121.666	123.916	317.972	142.886
107.998	126.5	128.997	127.065	123.421	113.359	94.0176	204.644	159.005	137.885	214.434	130.702	172.897	214.032	107.42	117.76	186.309	145.639	193.168	79.0748	82.4161	109.161	145.245	216.762	149.609	137.151	162.272	162.659	150.725	161.269	115.086	100.026	144.607	100.607	83.714	205.331	68.5946	197.099	121.767	111.346	168.808	186.62	175.471	137.976	147.445	109.895	115.112	169.111	198.315	133.839
141.48	119.221	144.284	93.4483	152.661	128.348	174.805	201.34	108.897	132.601	248.924	131.599	145.211	182.15	145.46	148.678	201.961	157.38	168.371	122.833	70.1515	183.323	142.716	114.507	229.96	98.0849	154.742	206.089	167.911	202.666	129.314	114.224	177.2	86.4404	116.344	133.153	110.321	297.689	157.737	137.841	145.292	177.28	190.72	201.628	134.758	106.822	88.5305	139.527	189.65	154.948
144.721	106.311	159.831	90.3415	150.569	102.332	141.273	193.432	124.682	98.6527	232.356	87.3888	149.508	198.576	162.975	67.689	178.566	162.209	202.177	162.423	143.402	146.95	129.304	120.768	97.0206	104.829	161.784	114.349	116.974	117.778	140.878	163.476	189.996	69.9958	94.5721	223.326	110.669	115.103	95.3975	152.294	91.5051	203.791	202.097	124.358	172.685	124.448	145.689	192	80.2164	167.234
117.306	145.017	147.405	106.189	150.919	83.3274	184.32	274.86	108.451	131.284	219.568	132.233	192.996	118.729	131.813	128.765	199.953	122.332	206.942	146.221	47.5061	138.319	124.463	91.6973	134.31	87.0541	176.922	134.615	164.287	157.647	114.986	170.413	135.78	141.588	104.149	233.019	170.256	148.922	203.467	134.47	9.30836	137.74	208.268	92.1659	138.12	128.154	137.713	218.023	225.039	96.1181
151.566	114.546	137.094	103.043	229.917	149.609	99.2004	183.137	115.862	97.5273	227.357	195.605	141.348	162.463	131.808	111.111	119.734	192.181	202.415	150.024	93.5824	74.4248	179.411	110.198	124.479	285.435	194.586	145.132	150.97	81.4743	180.859	104.107	95.9783	75.3399	114.735	125.577	101.989	128.853	162.224	77.7827	97.8211	150.677	82.751	108.868	157.064	124.392	156.416	176.33	261.602	24.4094
125.601	134.213	150.743	141.084	116.189	136.69	222.708	280.126	118.37	124.755	160.916	139.099	142.211	153.017	160.176	91.7629	160.388	115.336	221.58	96.5538	91.3254	89.1587	139.584	203.609	183.883	138.486	200.815	142.606	185.172	174.773	106.245	94.5722	155.287	130.446	100.659	185.523	86.6197	218.91	148.573	130.194	193.899	151.399	187.951	84.4273	186.231	189.041	105.645	121.88	239.396	161.257
102.198	106.357	129.852	104.545	98.8889	124.293	141.946	150.732	132.46	118.579	213.135	186.173	131.643	129.087	171.483	145.294	133.358	125.622	221.387	196.206	94.9381	177.022	170.796	124.553	222.908	82.1886	165.072	146.344	222.239	163.368	140.23	178.359	120.837	103.668	94.0628	207.257	187.508	169.886	97.7107	231.217	114.799	194.197	177.142	120.619	78.1368	167.826	114.927	219.969	91.5802	157.771
91.5191	132.347	160.041	108.255	174.627	136.158	151.394	197.637	118.468	107.162	123.207	171.653	145.607	160.326	135.418	139.696	185.503	118.21	199.285	116.125	59.4626	135.767	181.512	69.2596	244.318	162.644	184.732	153.267	97.4182	87.9481	142.539	97.0787	138.857	87.3852	111.365	157.855	126.071	167.01	192.15	152.282	170.095	141.949	133.656	186.992	129.51	124.77	121.887	143.085	164.095	74.8224
113.338	126.822	155.697	89.0799	190.995	149.192	218.652	170.578	147.735	164.147	185.924	100.301	116.217	163.897	121.691	91.0319	229.668	102.434	191.004	143.484	126.703	44.2624	143.768	145.345	203.427	73.7262	219.481	110.574	105.501	117.901	144.787	111.744	141.377	80.2147	69.9052	186.047	116.922	129.705	194.097	130.006	213.103	181.129	173.161	108.927	115.719	71.054	91.6955	178.19	194.615	91.6376
135.041	186.734	138.736	91.8277	150.081	121.381	187.552	176.626	125.997	141.481	177.934	189.188	115.676	150.415	153.732	74.4138	131.268	128.486	182.488	156.357	82.6388	126.159	176.349	162.368	150.224	167.641	156.915	200.819	144.943	174.727	134.694	136.842	182.727	67.0416	104.212	160.008	53.2957	180.754	157.321	346.115	123.651	189.475	181.316	112.336	164.569	152.078	194.89	100.479	188.767	144.849
98.977	95.2317	178.452	91.5428	165.967	131.201	172.928	162.798	123.596	138.309	131.401	150.167	149.752	164.278	132.221	112.085	171.751	119.907	149.639	152.825	114.101	115.468	57.1063	179.134	222.676	50.3282	218.168	178.828	187.277	130.675	147.398	105.038	112.867	143.287	99.7013	259.251	145.363	160.083	155.298	233.757	131.418	107.118	177.896	122.032	124.951	100.548	108.356	124.945	139.066	149.695
92.7212	115.971	160.322	109.059	154.595	163.545	158.562	214.07	93.185	125.105	221.959	191.296	149.318	189.202	138.522	115.971	135.463	127.949	173.529	152.375	85.225	153.143	166.522	199.543	82.432	74.0652	177.176	175.432	181.14	79.6808	114.725	120.08	180.611	60.8185	101.04	233.376	108.471	129.088	154.118	184.482	135.77	234.33	146.41	249.336	128.177	161.759	145.919	203.09	178.839	101.889
117.595	92.0415	178.838	101.232	152.234	137.529	98.3931	115.56	126.252	142.688	176.292	143.97	148.886	168.966	208.273	130.923	169.398	111.413	139.972	114.702	114.02	60.4651	151.705	141.882	122.085	128.258	258.688	106.892	113.857	209.887	106.24	140.447	165.477	106.582	65.6325	184.166	153.701	106.318	101.452	205.01	82.1239	148.679	170.404	105.172	202.2	171.83	116.591	151.932	156.479	142.754
114.122	128.644	166.815	100.851	173.766	131.271	171.649	114.932	102.777	137.558	187.64	112.269	112.535	149.408	139.125	136.759	163.329	170.629	132.177	64.1405	96.3131	112.427	85.1159	148.976	173.24	100.527	207.118	95.3923	188.817	189.3	124.349	81.4766	92.4914	108.87	91.6117	122.775	98.7844	189.853	195.791	144.848	185.323	117.965	166.331	136.078	262.47	117.344	98.4388	118.535	187.679	156.396
81.8967	117.305	131.697	89.8107	164.528	106.622	131.676	173.659	125.865	75.7101	175.997	147.102	122.306	129.002	146.105	92.6285	178.688	159.456	134.343	87.2286	111.652	42.7617	114.692	104.834	207.812	98.7364	187.073	131.386	105.582	182.552	113.964	132.941	133.469	127.546	126.874	231.178	129.103	380.658	208.886	199.332	159.651	74.3439	187.448	142.413	165.138	166.132	123.048	190.304	157.048	88.7813
106.754	131.29	182.133	56.7609	123.555	127.029	140.843	218.277	158.371	121.979	181.053	177.88	126.366	169.288	122.558	123.693	162.227	138.223	206.233	119.659	103.453	124.55	171.666	162.8	198.196	105.178	166.207	126.742	143.458	83.2553	130.465	124.323	181.667	60.9393	68.9309	148.186	75.6493	61.2571	301.341	150.242	172.092	199.469	145.193	107.729	145.917	138.656	178.325	150.993	210.728	143.947
125.818	76.8725	142.665	104.807	129.124	111.232	130.083	225.886	129.448	136.97	101.818	81.4949	98.9997	169.97	157.198	132.739	159.476	162.748	191.86	116.423	82.4679	123.35	158.865	75.0656	183.773	148.812	242.911	182.612	146.159	115.084	178.294	111.147	136.671	95.3308	133.913	230.146	101.671	191.523	133.818	137.659	120.911	195.556	172.861	208.236	139.996	120.401	145.557	174.787	275.793	117.187
70.4199	205.947	155.546	74.0032	140.69	149.272	163.379	125.055	102.406	136.601	247.791	143.7	154.613	170.379	161.944	122.444	188.936	168.096	108.755	179.305	85.1537	199.192	121.957	223.234	165.349	136.304	192.116	180.426	189.779	163.739	138.255	89.3425	154.588	128.878	64.8133	278.36	65.1463	132.073	179.3	194.429	140.138	147.206	192.824	164.248	98.4509	80.2747	114.183	164.141	179.839	175.241
114.974	102.875	183.231	84.2474	116.693	107.527	158.166	192.76	140.02	114.417	180.594	94.8191	168.513	114.338	152.252	55.3167	205.719	104.67	119.485	131.219	120.462	59.7783	156.357	115.7	147.418	141.995	139.644	165.339	60.4351	57.3695	181.897	144.477	133.281	73.6916	101.206	222.879	123.845	254.128	146.053	115.661	141.044	152.539	176.572	156.476	143.413	163.74	127.684	138.24	81.2806	113.586
92.0778	135.761	121.781	120.185	93.2669	131.987	181.363	130.409	175.852	100.308	177.199	109.166	149.31	98.0311	223.488	141.53	153.581	134.016	195.384	80.3268	95.5546	71.6734	134.235	136.249	205.946	140.766	215.283	121.783	159.643	109.423	153.737	117.471	115.481	69.3657	85.7043	225.698	142.716	62.3294	148.402	209.446	226.576	223.947	211.102	109.569	138.606	125.626	84.5855	228.131	155.62	128.633
100.993	118.451	184.305	98.4687	105.394	144.047	194.201	134.221	149.215	126.184	104.686	130.304	168.872	141.776	176.391	136.962	165.659	203.096	104.424	57.2463	86.1736	147.492	166.232	180.422	188.076	204.623	254.877	177.078	244.129	234.623	168.463	114.822	136.389	104.173	117.255	152.092	139.069	113.174	55.2339	165.695	113.794	194.374	155.664	159.142	194.594	122.345	133.833	226.06	243.448	120.066
114.055	108.208	176.094	109.812	99.1218	107.704	173.242	124.781	151.046	133.277	100.49	166.917	105.724	176.873	163.561	79.0131	194.551	134.874	150.092	142.568	159.729	89.7254	110.106	182.593	163.174	95.9298	158.018	139.657	104.093	197.221	119.113	129.092	187.219	115.072	76.7854	151.422	130.107	198.821	97.1055	138.803	104.258	112.543	197.455	87.1794	154.837	136.435	98.9714	184.561	126.352	128.559
113.044	111.346	145.721	117.067	188.229	170.496	126.619	169.661	101.832	139.798	205.267	143.327	128.427	158.988	120.962	134.87	123.32	90.0905	179.779	196.664	141.278	94.6476	103.309	118.921	163.143	108.314	183.856	174.22	111.504	188.143	66.8365	138.115	178.735	113.875	97.4707	86.9356	134.821	219.616	143.191	103.641	166.409	174.945	186.397	117.27	159.97	164.533	127.25	241.376	159.308	115.814
144.884	112.773	166.761	102.548	131.211	126.323	108.103	117.76	131.281	126.283	119.369	159.577	131.948	120.804	131.833	92.8408	177.506	189.327	171.285	106.304	147.373	155.37	113.429	96.6297	210.041	158.869	187.709	124.605	151.608	155.607	136.967	158.768	131.944	64.5885	70.9703	186.59	93.0407	204.098	149.208	177.645	129.501	127.13	163.29	174.174	153.851	111.832	89.0035	150.152	132.639	100.767
116.753	112.432	219.95	75.675	188.21	100.321	244.832	199.923	145.402	132.821	223.797	148.203	156.431	128.077	196.231	155.464	165.33	130.211	215.384	184.664	157.41	143.299	150.768	65.1839	88.6265	251.193	180.586	172.222	140.648	121.914	57.8516	188.159	136.694	94.3887	86.8683	185.245	153.809	207.818	193.603	180.427	135.938	134.378	141.624	106.159	174.398	109.456	111.528	161.506	186.36	118.559
123.524	118.843	154.113	107.984	106.236	132.64	222.871	183.942	151.189	119.144	134.633	195.292	159.646	148.282	163.09	118.437	176.959	84.6493	134.213	165.422	127.076	122.481	184.098	185.368	168.886	184.962	197.045	186.23	135.95	269.035	151.772	161.599	172.077	96.5621	77.8979	187.826	170.158	214.649	98.3757	127.259	154.908	174.767	200.137	151.503	166.645	162.408	173.3	140.594	291.9	89.9316
105.23	111.393	172.912	111.707	145.475	116.052	152.377	172.174	89.8796	124.739	154.552	110.844	71.436	129.71	115.683	151.23	154.705	149.264	128.924	92.2634	137.898	163.81	107.314	173.302	120.521	149.145	224.9	111.78	123.26	197.811	143.769	145.991	140.466	138.672	108.716	230.34	124.472	58.7731	126.093	193.19	181.691	221.492	159.238	175.922	134.648	89.4364	119.424	176.77	189.315	178.733
133.582	104.659	140.22	70.6799	164.343	178.73	210.407	115.195	98.6461	119.618	202.735	172.941	155.128	205.966	143.178	113.177	79.9743	204.122	183.048	167.466	146.077	139.395	134.457	156.52	203.686	110.071	223.979	171.126	146.64	189.304	141.468	164.921	102.146	121.053	94.6047	146.376	109.313	125.911	175.096	138.229	127.551	143.185	155.332	129.334	173.079	113.724	130.395	182.864	182.267	109.146
120.443	131.633	186.478	104.802	128.813	147.119	126.795	87.9521	105.739	112.574	111.154	98.9287	152.592	199.399	148.986	146.119	72.3376	155.995	182.235	156.644	65.0558	119.133	98.6203	173.173	182.911	92.5341	162.524	138.774	244.598	198.992	165.355	137.411	162.359	116.784	68.5112	254.18	146.97	60.0142	168.337	132.518	138.81	142.262	187.06	172.341	173.96	108.009	130.981	105.999	150.979	98.9516
147.844	120.2	115.755	89.549	176.622	153.332	111.704	155.709	120.614	142.26	146.083	166.442	111.508	123.531	211.051	134.17	212.382	144.72	144.586	182.038	140.946	123.939	146.698	133.697	97.9086	133.507	227.599	150.551	56.9274	176.553	120.322	174.466	130.54	114.191	90.4183	209.142	90.6142	164.92	153.145	232.527	222.827	148.958	149.939	124.183	153.668	140.791	130.1	167.584	176.518	138.432
145.264	120.606	148.45	118.632	173.504	116.282	132.904	152.394	152.472	134.361	108.419	155.241	129.084	191.328	138.908	170.835	136.57	167.304	192.339	120.834	186.215	143.511	110.944	106.437	162.591	115.506	179.124	211.175	172.763	140.334	129.996	175.685	114.343	113.464	64.7413	194.386	104.734	131.4	186.438	224.918	203.269	176.076	182.842	163.159	178.164	154.067	128.393	143.197	159.964	66.7407
109.545	98.1871	148.891	102.101	136.51	134.731	126.903	194.011	99.7672	128.392	169.2	120.539	109.53	212.471	184.009	122.521	122.935	135.555	197.83	108.353	132.589	123.068	171.09	96.3284	142.673	131.718	202.115	211.025	177.252	125.987	117.193	202.125	115.651	86.9453	45.1205	237.771	151.326	75.7186	148.881	249.632	178.635	147.712	157.002	143.027	196.852	115.755	138.01	92.901	181.782	103.182
113.094	154.169	202.164	103.948	181.449	148.452	188.05	124.418	125.083	126.293	169.653	114.528	104.127	134.231	124.986	98.5439	166.092	146.099	151.131	154.655	116.434	141.239	137.464	183.567	124.375	129.439	160.26	141.337	176.532	399.397	143.432	129.929	112.759	160.716	51.5379	256.852	88.4073	86.3769	89.7901	181.656	208.246	144.481	232.028	131.345	133.234	117.976	104.075	173.267	196.044	139.322
136.005	148.008	157.159	101.867	133.446	126.702	205.552	131.587	95.0481	124.015	189.913	125.095	160.745	85.3439	129.81	65.1657	180.638	134.146	227.326	114.761	148.854	149.552	147.593	181.367	261.598	85.8254	206.956	113.66	168.941	226.351	193.252	122.044	146.099	98.2292	97.664	183.285	90.3188	110.206	180.366	161.924	157.723	164.331	199.473	133.286	135.842	92.59	144.568	141.587	182.524	158.516
129.907	152.297	142.076	118.535	106.019	143.469	126.624	224.678	122.339	101.945	142.141	141.124	76.4567	157.37	186.622	65.4775	160.422	123.423	220.896	193.47	124.439	96.4608	143.276	155.756	204.888	136.422	185.262	275.153	155.703	223.883	104.884	93.4049	132.543	144.843	45.7609	167.89	174.089	65.74	186.42	285.901	225.757	127.204	223.728	191.882	152.981	113.913	136.926	221.581	184.254	101.666
114.772	149.441	143.946	115.233	135.593	133.714	116.77	219.098	126.061	121.487	232.057	153.833	146.238	165.489	114.933	141.384	174.954	158.065	162.861	148.034	166.732	159.597	122.432	163.304	207.945	92.1069	208.617	129.573	198.371	204.413	76.9198	144.129	155.365	177.739	92.7079	159.454	204.768	130.472	113.93	142.665	160.609	176.237	171.13	167.513	142.414	117.63	117.333	183.718	89.7442	136.619
111.865	117.51	154.512	155.221	167.911	106.491	127.536	129.571	116.059	134.816	168.774	98.4523	126.766	194.803	123.924	131.903	196.002	151.786	166.104	141.511	114.168	87.1174	147.206	201.088	169.553	243.73	269.208	157.952	102.275	108.442	170.921	176.757	136.377	41.2172	85.128	121.114	112.426	111.232	159.271	154.859	188.587	104.921	164.892	130.888	157.588	156.747	98.9606	127.543	128.352	161.014
134.328	148.955	196.579	160.279	95.399	119.332	156.045	262.245	164.57	118.447	135.489	133.857	122.143	210.109	164.971	97.1899	164.118	126.042	168.696	131.413	161.46	137.268	115.464	129.071	177.284	99.4074	223.398	161.142	190.083	309.373	142.965	156.461	153.975	123.157	55.5536	239.221	121.811	125.805	208.856	112.361	156.097	112.855	202.194	169.165	134.23	120.991	141.01	173.655	152.957	102.236
111.733	176.332	164.25	156.905	120.433	157.188	175.155	198.475	151.048	123.577	113.382	97.8704	166.282	187.879	175.096	119.808	173.003	139.356	205.055	154.21	164.652	111.937	122.727	198.846	151.349	143.055	270.07	155.691	129.481	233.239	72.8223	190.898	174.572	145.588	105.014	143.435	146.854	173.331	151.006	161.289	151.315	140.681	235.969	183.375	193.498	34.1261	115.664	179.205	158.964	218.131
136.692	156.965	175.207	110.495	156.326	134.089	167.431	146.962	121.478	139.669	227.048	137.741	128.795	152.695	152.815	150.62	110.653	109.142	197.393	164.487	125.966	48.9017	120.076	101.197	162.787	237.96	203.471	153.647	194.567	155.249	169.437	115.323	193.377	148.521	104.091	229.127	136.137	160.512	124.745	83.6111	131.599	183.873	148.378	72.2026	127.92	114.332	125.235	147.699	147.801	88.3554
128.165	117.574	167.199	96.5453	134.155	119.745	262.597	140.696	128.746	137.391	188.974	161.249	161.523	161.052	129.353	92.2697	200.879	143.953	171.006	69.8053	153.833	127.522	164.493	77.9174	103.419	187.95	201.005	150.527	179.129	193.713	127.633	108.876	149.64	106.295	41.8752	123.769	65.9758	91.8546	105.362	193.257	145.905	169.25	164.221	156.523	117.019	121.35	153.986	118.725	218.309	74.5412
112.634	160.311	152.119	152.829	163.558	112.073	187.337	199.619	135.808	112.606	181.411	149.139	86.8808	138.449	106.08	95.694	143.613	153.193	208.854	76.2518	192.879	141.02	165.594	161.92	299.906	218.134	302.641	169.868	118.169	179.142	123.569	96.6773	116.214	133.729	46.6659	191.428	134.982	59.27	144.66	206.975	122.681	134.803	201.927	129.026	171.57	115.188	162.482	148.747	189.586	24.7392
97.7964	128.137	124.607	113.095	101.268	130.27	148.029	118.074	111.11	120.384	131.624	135.577	131.895	178.008	180.956	99.7301	68.5244	134.803	200.696	104.138	153.617	112.985	187.192	155.847	172.592	111.242	217.007	139.951	145.651	208.541	114.013	107.883	214.657	114.441	86.4918	205.711	118.828	102.474	192.066	94.1169	113.44	156.616	234.363	177.371	104.636	116.867	111.451	190.749	220.603	92.6637
127.658	116.117	135.46	126.717	115.263	118.487	158.368	158.927	124.158	102.534	229.839	160.608	121.677	154.386	141.544	117.711	119.084	145.041	143.587	73.9546	133.409	132.506	149.733	82.4972	115.667	125.35	180.761	188.001	139.509	119.759	164.572	159.427	116.663	93.1169	192.184	240.639	111.352	216.128	130.563	113.511	140.92	236.187	185.25	152.252	171.552	146.701	105.165	130.401	187.053	114.353
158.203	139.235	125.758	115.27	134.607	123.405	120.471	143.56	110.132	147.18	192.928	220.31	132.39	162.267	112.579	116.626	157.859	48.8062	158.067	171.436	184.16	120.842	59.0801	220.068	128.832	142.439	169.158	209.524	147.804	169.798	140.622	183.531	112.177	87.1329	63.8482	237.074	152.078	44.6089	183.334	182.747	127.375	195.536	225.205	253.176	243.409	137.306	107.245	151.837	198.508	149.448
83.8389	136.844	127.786	136.066	106.733	142.669	195.264	216.241	125.27	153.574	117.851	100.78	101.818	156.439	143.768	116.698	171.603	170.698	203.311	104.167	127.309	181.76	179.003	94.7548	151.998	155.11	153.282	125.345	162.696	128.673	91.489	112.273	178.233	146.122	82.9184	103.763	159.258	110.363	168.761	140.305	127.599	203.942	205.013	134.814	110.046	92.0646	125.722	150.492	259.978	97.6631
108.768	156.038	168.087	132.624	136.009	134.43	90.5625	204.041	176.822	123.232	102.652	126.554	146.465	180.768	165.646	122.447	154.745	139.605	218.398	176.144	207.956	147.78	117.478	173.922	159.948	76.6004	195.914	183.973	119.23	133.739	102.537	183.633	166.718	217.068	90.1965	200.7	182.034	95.2696	72.9163	84.4197	133.671	242.139	173.768	118.296	162.847	89.7519	129.038	134.174	158.611	218.343
133.065	141.613	194.753	124.544	194.24	135.696	116.179	153.724	138.474	143.393	231.445	118.099	152.435	146.534	202.071	124.828	163.549	177.075	146.761	124.561	173.828	101.22	100.691	81.3598	118.538	223.869	213.707	139.961	182.931	130.861	120.037	103.187	171.204	168.882	66.2889	288.721	116.57	104.127	89.2014	85.6041	197.492	180.667	211.085	112.955	138.626	141.807	158.617	237.268	192.472	98.7008
86.1463	126.82	154.583	112.965	149.408	135.651	164.251	124.622	122.611	118.617	212.511	108.052	150.281	191.424	99.8385	79.1247	218.177	104.526	150.87	204.134	190.796	118.997	158.755	155.132	88.3924	126.312	167.739	139.794	78.6955	204.295	121.13	124.781	233.57	201.448	95.1517	202.866	110.712	65.9525	115.744	85.1312	137.555	107.398	226.775	129.024	159.75	125.741	166.586	122.825	209.116	137.793
124.154	119.486	148.708	115.409	142.475	150.365	191.394	202.871	147.885	133.714	186.112	121.899	131.536	167.125	223.3	102.947	190.089	133.654	116.89	184.972	158.525	175.427	118.991	152.09	159.942	159.911	199.72	152.479	129.393	169.651	113.412	164.877	118.112	107.977	115.327	99.91	112.009	156.303	131.027	136.859	132.55	131.525	199.47	92.8156	163.808	29.1699	136.77	151.32	198.143	112.429
91.6113	117.147	141.314	90.5071	101.495	139.479	101.196	120.876	100.61	132.706	238.151	145.464	79.6745	142.571	174.915	87.6583	157.091	112.505	94.4091	132.351	176.407	161.874	107.592	81.2821	155.109	84.5188	162.451	106.934	176.226	248.797	104.126	191.079	147.486	126.483	97.6835	267.752	140.708	154.471	142.755	254.433	133.776	229.898	198.276	95.0507	92.9418	151.626	168.41	111.949	162.054	78.9828
141.83	98.9485	167.271	110.209	155.422	126.541	103.65	208.901	125.089	125.221	148.95	125.028	110.308	136.238	124.27	61.3789	171.416	150.397	177.576	102.059	131.596	134.026	119.134	102.952	180.218	105.406	277.166	195.872	107.843	144.837	119.154	154.284	161.338	106.093	104.162	143.705	142.49	116.581	203.446	180.181	158.098	127.134	230.258	156.718	160.927	157.918	149.617	214.309	147.619	149.078
154.319	120.561	157.82	69.7358	151.589	126.194	206.715	196.26	109.442	129.837	128.077	142.509	161.947	121.85	127.755	132.694	133.068	126.479	193.055	105.275	234.185	157.75	191.152	129.524	230.378	133.54	198.303	158.946	104.056	174.905	126.882	67.8626	151.171	157.872	52.2585	236.309	133.779	101.23	121.809	65.9666	114.93	92.9289	152.033	139.487	141.3	88.8513	108.145	107.067	140.23	107.303
129.94	143.308	118.633	89.4764	136.302	120.542	77.8193	160.918	126.566	127.3	101.899	90.4246	145.391	192.127	147.925	108.915	184.01	192.677	213.435	142.089	131.26	135.687	112.614	167.83	108.409	110.373	253.325	170.086	147.684	234.119	118.091	148.393	182.961	232.136	86.2509	96.4852	136.77	191.032	121.101	190.124	174.398	192.262	227.678	93.0022	138.256	57.7711	100.555	98.8213	106.02	122.315
119.176	91.6876	145.948	127.853	166.995	116.747	177.531	187.356	152.167	91.0045	166.028	126.981	156.829	187.311	71.0723	81.9407	87.1951	97.4226	126.231	106.825	116.655	119.98	124.143	90.3383	151.807	152.306	174.09	164.56	139.354	158.244	97.655	178.456	135.954	172.888	76.7438	105.434	143.368	156.068	123.26	96.7664	142.345	129.707	186.47	136.27	140.183	109.502	120.705	183.142	149.523	16.6577
148.214	140.376	123.729	104.912	103.155	151.283	203.347	156.226	96.8595	164.679	160.747	154.953	137.933	150.223	201.001	146.888	152.435	74.2388	108.724	89.3179	124.683	160.592	96.1503	203.8	166.002	139.759	234.534	214.968	153.894	209.104	85.4241	163.308	103.567	206.339	78.4654	108.213	155.075	81.0097	196.781	127.352	164.126	147.82	159.833	205.857	130.957	110.829	102.346	208.305	156.078	131.91
121.697	98.2075	185.84	134.633	142.411	125.406	150.124	158.55	81.6021	168.592	123.436	113.183	64.0767	168.663	103.523	85.7136	168.453	98.1203	229.095	168.422	136.42	191.73	132.652	153.226	179.249	186.39	205.922	115.553	155.114	75.304	80.6877	111.071	97.4693	129.318	62.5534	143.315	60.1729	109.518	69.5731	148.579	242.386	159.011	179.168	100.98	152.478	126.142	116.484	143.973	136.522	101.528
120.735	114.125	119.095	126.35	153.466	116.999	158.656	143.873	153.088	132.026	125.776	126.035	102.923	115.008	136.335	164.976	190.746	129.421	206.576	193.45	178.37	89.0774	107.222	140.419	161.409	94.0946	208.675	110.192	101.996	206.379	121.571	164.892	139.825	213.583	105.186	195.882	99.0943	199.091	194.007	102.403	162.984	134.438	167.074	161.785	202.422	88.1869	140.708	200.013	122.364	133.888
134.809	108.902	143.477	121.264	149.826	147.761	193.05	192.497	126.877	148.133	145.4	85.684	157.781	159.012	91.9413	148.679	151.544	133.219	272.636	138.531	203.746	129.002	119.263	288.924	138.253	87.499	229.5	99.026	150.516	111.963	80.7357	81.6158	187.072	123.558	73.297	132.68	92.3296	169.764	242.515	106.241	156.347	143.747	173.889	143.755	111.877	104.038	133.639	176.299	129.502	77.2858
120.398	120.872	96.7127	122.351	140.397	150.194	206.989	207.4	93.908	132.714	246.208	115.2	118.447	132.495	165.386	99.4063	133.433	186.14	145.513	200.74	192.773	45.9808	209.331	88.483	135.4	77.1385	168.02	209.688	107.04	69.0048	89.6028	62.4016	182.314	106.799	106.718	158.548	173.687	143.645	207.356	153.048	190.005	139.665	233.307	114.65	218.616	113.054	110.718	152.944	65.4235	145.234
101.411	162.573	152.455	127.151	143.284	131.5	159.693	130.869	82.3717	169.369	190.683	189.857	118.45	85.2764	130.651	103.781	201.562	181.066	98.934	124.388	86.2302	107.996	89.5528	232.362	163.424	190.662	147.625	154.471	216.55	236.325	115.178	191.935	175.171	215.51	84.4923	237.524	93.9975	87.5512	171.025	51.9554	176.488	107.095	145.915	147.095	132.191	112.392	117.089	134.935	177.244	112.93
139.965	148.451	115.874	145.404	124.306	169.273	141.45	145.081	146.282	103.605	170.55	100.242	153.273	131.938	80.5015	136.327	161.217	147.041	184.586	121.332	124.462	140.601	184.64	180.002	176.613	120.413	210.195	94.113	123.185	121.361	108.56	94.901	146.186	127.964	101.106	154.721	166.453	205.927	139.927	134.273	186.129	121.04	138.17	52.2615	166.307	98.6327	123.157	126.929	157.841	132.595
113.04	140.788	102.901	128.447	98.7701	120.537	175.448	125.094	94.7319	87.23	215.44	105.114	145.784	158.326	163.15	116.929	90.427	74.1788	104.905	147.241	142.423	145.068	159.983	119.055	142.345	150.015	179.92	190.591	131.883	227.906	87.2081	57.8787	150.248	152.321	98.4405	151.15	132.153	114.69	185.293	116.108	122.114	176.619	108.078	193.023	210.764	89.4755	90.5504	18.8251	8.48959	155.24
143.896	143.147	180.872	107.824	144.832	126.439	163.145	187.096	140.677	116.838	180.235	154.447	137.417	127.834	184.548	93.4079	205.987	124.024	170.145	91.0842	190.703	94.3246	143.19	130.53	202.218	177.221	203.536	179.928	135.631	236.535	109.147	245.453	158.176	125.684	94.9205	195.095	135.762	219.33	170.381	148.077	155.516	117.973	182.586	147.974	170.232	110.392	122.423	184.029	171.883	121.345
101.981	126.695	130.345	112.053	193.308	121.134	131.768	189.079	102.066	134.941	236.403	119.77	92.0984	169.419	132.143	108.784	154.189	112.009	248.168	148.851	145.842	125.427	133.006	118.79	149.303	136.846	173.743	115.523	99.2513	268.844	112.151	168.248	179.317	123.946	114.634	200.237	76.4045	275.287	199.301	105.662	40.8183	154.333	210.619	173.355	145.943	94.1514	136.118	167.551	236.85	109.423
124.917	130.148	124.926	79.7548	127.132	133.204	126.322	135.757	124.065	145.254	229.427	95.5842	84.2314	154.297	128.422	161.767	193.855	116.371	226.27	142.917	168.758	130.008	139.395	141.333	169.976	119.496	198.131	137.825	192.914	249.235	136.803	120.819	117.429	194.869	95.0541	113.917	128.262	187.885	147.401	119.915	205.31	112.109	179.274	204.033	130.936	144.474	149.196	227.741	220.851	180.994
138.215	112.805	122.278	120.139	154.505	103.295	217.105	168.299	113.525	127.655	219.132	134.973	92.186	152.553	160.045	115.552	158.511	151.199	181.374	128.996	112.552	113.144	93.7508	172.189	167.029	144.536	186.608	196.488	75.0864	126.206	93.7301	207.049	102.792	109.053	107.035	269.668	115.632	188.621	131.306	116.155	142.818	121.012	203.732	156.298	164.012	158.507	107.168	157.23	155.896	253.101
102.885	137.848	141.455	102.504	200.473	124.462	191.494	115.665	134.226	145.034	162.799	177.134	108.142	150.58	59.3088	82.2675	163.498	205.354	186.58	170.292	133.197	115.926	139.596	93.8147	114.226	130.448	217.013	148.422	192.883	264.497	105.154	159.284	120.408	83.715	97.7348	148.255	159.081	105.216	110.512	85.4188	120.437	159.008	195.107	155.424	144.78	98.9702	203.241	241.963	152.245	112.165
134.065	162.724	104.643	111.811	105.855	122.944	197.262	181.731	102.025	111.993	161.463	194.842	127.88	128.298	136.606	177.406	157.314	108.245	205.528	153.717	139.096	111.262	136.136	139.746	211.778	138.68	160.517	222.927	96.5787	157.05	163.903	111.419	160.305	155.075	82.9305	157.419	121.696	168.133	170.146	75.3007	169.065	114.95	179.179	131.4	134.041	128.137	204.616	166.13	223.431	129.751
128.9	146.415	136.236	136.322	157.542	150.085	250.171	194.684	111.091	131.382	221	132.748	142.99	142.351	171.042	144.341	178.571	128.463	188.159	88.4092	132.008	99.7303	166.176	103.753	166.49	114.356	203.384	159.38	166.906	243.962	102.284	147.265	184.727	101.223	51.0692	265.016	168.725	219.555	133.179	109.329	161.079	118.088	137.126	228.461	104.392	192.128	133.778	152.619	169.2	112.546
145.425	125.859	128.993	144.629	245.75	125.641	245.671	157.406	96.629	151.961	222.686	149.164	146.232	144.87	136.625	95.212	207.161	114.525	148.786	157.417	208.549	139.051	94.4422	177.979	146.458	140.929	189.87	169.156	81.5223	254.038	113.257	152.74	108.296	109.268	95.9857	97.7372	132.09	160.349	171.299	121.027	120.315	134.108	201.748	109.458	163	92.8839	109.015	161.197	152.177	135.134
103.355	145.713	145.962	133.186	168.318	120.96	140.299	126.063	105.29	116.899	244.79	181.558	146.166	203.026	161.227	162.354	188.739	119.093	112.151	91.5748	161.732	76.1263	108.285	170.126	153.614	88.8652	213.405	190.015	127.805	140.207	63.0301	168.417	152.38	41.7377	103.142	130.634	70.6902	198.212	120.634	115.037	153.682	117.517	159.696	195.858	122.44	104.5	110.32	166.995	228.398	135.025
131.935	102.631	150.602	145.681	163.324	126.823	190.356	160.528	102.259	142.605	177.215	132.92	155.967	185.153	118.014	117.121	181.341	202.271	208.802	82.2626	180.507	79.3597	158.556	121.32	101.15	263.611	140.039	140.628	69.4971	188.172	99.8686	146.619	166.393	80.5915	109.09	203.336	130.778	199.813	149.13	135.336	171.805	162.31	152.065	142.467	89.7512	147.616	155.781	87.0594	160.319	131.192
147.005	150.857	112.371	125.127	143.815	121.266	173.695	195.215	114.924	133.744	175.076	151.208	75.7758	210.693	149.983	98.5378	175.353	159.45	207.617	113.597	136.421	105.268	153.332	101.955	195.254	124.111	182.574	157.769	60.8184	143.857	69.0346	137.212	160.746	165.468	95.3159	261.467	110.187	118.392	127.32	92.0701	149.812	144.751	155.382	161.127	146.829	79.6235	124.046	173.999	114.184	129.158
113.778	111.912	122.942	128.676	193.517	133.605	162.32	208.827	97.1901	167.997	225.269	123.82	107.956	156.642	127.819	170.942	159.491	174.89	159.45	73.8963	145.197	113.266	105.303	67.9695	103.152	133.033	141.601	202.416	129.039	149.909	83.9346	97.1903	176.538	129.099	92.4186	140.6	158.329	214.175	120.855	107.091	123.433	193.389	179.158	138.848	167.736	190.874	154.069	94.8242	179.421	166.856
101.732	112.702	119.938	124.493	166.131	119.843	190.826	144.182	111.753	143.369	108.811	125.722	124.8	158.435	174.658	157.757	205.933	160.615	147.086	115.207	134.852	96.3676	156.6	145.318	180.314	170.321	204.141	137.463	117.322	139.431	117.541	154.535	147.279	130.083	105.294	185.22	143.517	183.141	206.505	117.416	147.064	134.673	168.902	140.751	156.138	91.2645	152.677	199.528	167.466	123.579
130.6	118.008	150.975	98.1097	166.214	152.325	167.525	161.355	110.195	141.39	211.124	136.949	176.997	149.807	109.805	90.4697	112.662	175.101	178.366	91.0234	164.447	123.799	170.814	161.88	224.773	99.6835	132.828	90.3988	60.2737	159.039	124.859	172.436	112.037	178.417	67.2194	102.918	116.542	242.113	157.659	174.757	165.327	63.5463	153.773	172.164	145.054	93.0494	142.392	164.783	106.289	147.762
131.121	124.948	165.375	122.67	236.939	149.876	212.624	173.561	94.3938	121.398	141.686	178.968	139.639	164.059	190.433	103.164	186.696	106.999	182.346	144.956	132.908	124.416	92.2216	151.15	124.579	112.44	248.242	143.737	78.5583	153.918	134.823	139.99	175.125	107.885	97.2787	219.1	149.237	240.899	242.158	107.673	108.901	183.724	145.491	184.803	137.169	156.095	144.843	218.055	213.142	70.4463
140.972	133.304	121.182	122.082	125.819	162.991	146.278	228.458	97.6846	152.417	123.631	124.681	55.0082	139.171	130.443	109.641	175.497	150.011	152.061	179.007	130.76	130.363	173.585	140.018	189.125	90.4473	162.312	100.147	196.418	221.751	100.15	139.105	137.28	198.953	118.587	238.181	114.271	158.568	130.497	78.8274	206.053	139.785	197.975	188.531	138.445	241.926	133.44	102.236	145.004	134.182
109.406	121.143	154.152	137.931	179.109	115.837	180.557	214.088	149.219	94.9297	212.917	138.889	157.047	146.609	111.413	128.274	153.66	127.695	149.489	157.005	152.972	156.227	105.37	172.033	169.863	140.456	197.026	164.487	142.982	223.037	64.2622	208.362	176.528	108.395	113.068	126.535	139.925	249.311	147.002	50.0231	158.828	161.742	179.456	186.858	153.008	119.51	104.419	150.134	192.772	96.5956
122.831	121.749	171.528	130.296	122.012	166.303	147.363	159.422	133.894	122.973	213.886	151.298	157.598	172.605	139.422	148.122	189.052	149.433	141.283	169.952	136.875	159.731	123.925	114.74	207.663	167.467	181.37	178.843	173.225	237.955	124.575	115.824	114.531	144.667	85.3933	182.296	72.6442	122.479	201.272	89.5951	171.622	159.339	82.4486	164.628	122.575	99.8364	166.357	144.201	182.64	146.311
93.6331	139.128	142.47	120.559	224.595	120.393	186.972	227.126	87.3222	126.024	219.038	188.743	133.734	142.985	87.8431	204.992	173.554	149.722	114.756	46.9868	207.259	161.382	172.604	140.615	181.832	105.813	219.243	157.56	94.5014	68.1136	110.991	149.129	172.068	60.5939	114.916	179.941	74.6355	290.069	192.794	118.919	115.715	127.309	191.562	171.55	150.511	73.9214	121.045	103.354	194.62	142.697
108.761	135.284	174.815	133.721	138.85	118.156	102.304	110.488	126.292	101.668	89.5366	190.262	134.536	175.634	81.9514	102.451	136.453	155.714	212.667	144.908	163.986	112.035	152.475	97.8561	229.007	142.02	142.775	192.886	134.575	249.046	99.1035	149.72	189.377	53.2698	87.966	167.193	141.439	228.775	142.124	149.716	131.345	153.171	177.932	119.217	123.288	136.299	139.128	171.741	162.402	160.119
102.691	133.552	162.291	110.686	109.819	123.822	208.224	152.343	104.422	117.822	202.034	150.627	167.587	137.361	137.304	138.587	183.114	165.274	183.825	174.607	170.877	93.6468	195.156	113.653	201.714	114.062	176.378	111.97	146.081	314.592	103.93	173.025	171.722	203.62	80.6269	218.148	139.293	160.867	101.147	110.841	155.624	93.4181	185.046	123.963	194.175	111.164	161.088	210.622	117.618	130.702
103.677	159.811	148.864	120.976	191.188	110.028	226.169	242.269	154.725	133.808	192.096	152.592	175.93	119.538	214.128	164.875	191.262	157.257	44.7068	100.306	209.659	110.162	97.3996	110.832	108.142	154.635	139.325	123.098	105.88	210.585	80.6382	89.6178	136.49	103.778	97.0714	186.293	156.308	207.962	139.769	155.428	164.531	158.254	99.5676	142.754	155.137	142.802	121.88	188.684	172.39	152.495
127.406	140.119	146.074	92.2455	162.697	139.156	146.599	164.92	124.523	116.474	172.348	135.074	114.37	180.306	174.027	141.442	90.4354	147.046	174.945	80.2476	146.979	121.357	148.582	206.294	138.572	123.712	155.962	133.898	104.471	130.924	83.6202	112.224	128.018	164.351	90.5316	129.424	146.361	174.81	257.799	99.4614	128.623	131.447	122.872	163.394	170.884	154.795	144.234	206.237	107.529	142.394
157.726	150.975	158.746	108.031	139.953	129.723	226.247	205.22	113.734	117.165	167.551	125.448	174.722	168.894	157.259	68.3543	113.878	170.203	183.499	80.6344	129.555	102.052	115.056	161.24	123.133	102.233	137.206	174.431	105.171	265.249	93.0063	110.582	166.788	101.401	88.7429	179.199	97.5806	258.86	225.151	132.111	111.658	174.526	206.854	128.711	161.253	157.756	127.996	193.626	163.963	96.4331
137.416	130.083	149.246	122.545	156.637	121.23	183.041	172.669	129.264	133.747	219.808	152.76	131.81	192.471	205.519	148.69	154.938	151.29	149.972	98.5749	168.716	83.7564	127.031	101.175	127.273	145.293	128.839	204.197	99.5554	114.279	109.75	143.584	127.311	69.793	99.1328	131.626	109.427	327.257	149.025	96.8206	125.983	214.984	220.126	154.356	164.571	145.424	150.774	219.444	196.599	132.658
116.915	111.131	143.168	130.46	165.265	124.138	132.614	133.852	141.058	107.802	120.151	202.745	158.039	174.935	151.145	139.44	189.794	166.805	164.121	168.718	162.754	135.809	158.994	86.7199	215.26	74.3741	108.659	197.376	182.015	186.796	117.196	100.946	150.879	113.46	89.3444	214.892	113.087	160.909	152.723	121.266	81.6376	139.788	161.177	91.7545	133.408	126.523	183.781	188.468	97.0873	157.586
128.24	128.95	123.483	146.609	209.806	82.6626	186.301	155.778	146.355	107.495	212.84	89.6252	124.329	141.365	131.494	135.145	189.618	207.842	171.578	52.6591	120.852	74.0776	165.541	102.836	187.018	135.156	213.465	158.338	121.742	158.451	102.105	177.997	150.905	166.445	89.1922	124.29	133.338	163.117	150.783	109.725	177.115	48.5767	176.835	216.718	144.503	99.1514	143.965	162.58	138.935	126.418
156.045	100.735	155.515	99.6719	170.263	161.325	130.555	183.901	164.38	102.452	216.732	147.016	147.978	170.488	81.4851	115.782	193.546	149.745	145.308	173.52	113.571	181.641	109.177	99.9324	181.264	87.6698	356.475	148.333	127.001	126.922	108.503	128.469	136.285	180.247	40.2499	101.409	159.054	151.085	154.92	183.457	107.411	161.93	201.237	115.449	76.4066	117.464	134.557	107.364	229.501	144.852
113.191	141.043	137.775	118.821	125.462	111.14	158.661	166.76	105.708	89.3785	272.485	118.537	136.414	162.61	122.28	37.2846	206.488	137.351	198.545	64.323	155.145	161.383	95.2596	113.228	128.511	114.579	159.576	90.7662	165.956	165.67	155.822	168.708	147.216	86.5788	66.3167	140.77	134.161	173.982	128.832	185.185	246.076	119.493	175.927	151.543	140.558	68.3799	131.856	159.447	152.966	164.806
148.373	118.681	174.333	158.635	189.386	139.771	232.019	187.643	147.664	143.943	182.809	105.477	103.33	138.561	154.065	159.128	169.272	134.002	130.733	173.078	155.316	157.776	139.727	76.6194	159.058	114.226	145.219	160.988	105.742	117.142	92.266	147.112	131.259	125.8	101.612	104.811	93.1958	204.439	213.172	150.962	139.637	99.5737	174.728	101.102	91.5281	103.322	170.428	181.096	184.764	137.034
154.141	101.591	188.313	141.963	135.069	147.286	194.721	228.533	137.99	147.276	184.645	125.333	87.0855	122.662	175.978	111.737	154.208	156.994	174.621	97.6586	173.936	88.0021	146.576	61.1778	208.221	120.536	193.96	93.0089	151.203	172.898	109.082	176.095	189.007	170.816	82.8127	171.04	115.884	146.457	127.73	100.077	193.228	88.6754	164.766	137.146	127.544	269.755	107.486	156.563	143.19	114.767
138.928	137.36	123.724	73.6421	169.767	149.862	116.588	191.038	134.899	128.133	187.267	95.4007	115.419	144.36	159.695	195.151	133.525	189.131	160.143	164.901	106.025	168.764	85.9531	80.4281	180.501	105.144	179.418	145.264	122.036	147.66	58.36	94.3448	202.624	165.089	83.778	189.151	152.35	361.382	161.388	154.258	245.276	80.4506	174.798	116.641	101.885	170.494	118.684	215.771	152.201	106.004
137.849	123.369	162.96	145.617	160.778	131.109	206.791	171.788	171.617	103.142	211.821	140.134	104.407	184.803	126.04	104.843	73.7509	172.044	133.07	57.4674	134.148	89.5313	188.56	92.6739	145.017	103.241	226.613	150.936	97.4203	115.755	138.481	97.0906	168.373	183.965	108.177	169.476	115.371	210.719	78.4574	213.617	175.353	82.6322	147.887	189.379	110.016	150.323	102.396	193.499	86.4026	134.505
146.902	126.554	124.823	127.081	186.333	134.22	197.548	134.905	135.811	108.014	200.278	147.202	152.142	149.208	173.437	139.787	165.074	84.024	150.431	114.441	115.607	114.781	93.3487	99.8668	241.722	127.677	175.406	97.785	129.556	85.2813	94.5741	175.689	160.94	160.027	137.459	114.677	126.53	88.0686	98.7245	103.095	92.7129	48.5178	192.679	133.939	155.869	94.0009	119.942	124.964	170.56	170.036
194.136	118.922	155.998	111.392	212.992	106.982	215.916	178.124	143.171	102.765	204.996	138.9	52.3266	100.454	79.1211	139.701	168.504	116.931	121.321	174.944	124.176	99.9245	94.1297	112.89	191.046	117.652	188.114	191.285	154.214	96.5698	121.457	143.596	152.444	151.882	81.02	107.681	111.065	171.555	149.21	124.867	166.58	126.497	186.699	188.323	168.648	175.028	125.685	149.759	189.565	126.941
119.311	138.236	71.4188	117.44	238.762	88.055	157.617	129.575	132.861	116.398	212.894	144.332	149.247	156.069	123.194	112.147	205.469	115.303	156.16	88.3328	87.8663	103.516	134.31	99.2709	144.277	130.126	175.693	195.991	108.681	111.229	110.929	77.3706	147.092	117.602	119.861	176.211	132.233	263.194	167.833	81.4493	140.066	105.456	151.815	105.689	177.14	78.2433	134.674	223.181	216.736	130.281
109.628	128.082	160.312	143.224	108.221	98.3559	186.436	184.8	167.552	79.6948	167.736	153.114	105.12	128.318	125.828	122.31	177.038	137.323	207.721	122.035	98.8747	82.9595	160.082	152.483	174.085	100.489	245.247	124.447	170.995	220.124	80.9032	65.9854	143.273	159.96	116.091	115.009	99.034	279.812	240.542	148.726	118.771	143.6	161.256	224.206	100.871	52.7717	118.319	148.712	172.925	118.121
140.172	132.999	176.17	122.746	134.097	106.684	183.982	208.474	182.99	157.307	183.244	150.105	137.569	159.888	111.625	73.9683	142.965	100.249	190.139	89.5007	153.655	216.708	110.049	108.242	203.753	118.111	239.212	183.478	94.0199	116.224	126.935	151.039	151.142	187.254	106.896	194.689	143.265	198.462	238.489	129.193	125.187	100.658	146.34	154.16	100.799	89.4054	94.9286	146.847	118.468	108.719
148.449	112.401	157.25	104.223	113.34	126.048	129.515	149.119	111.795	129.447	203.372	160.496	118.955	151.565	175.366	159.202	143.981	165.777	189.635	85.3963	105.319	171.506	170.63	124.532	54.9207	83.7425	384.677	99.6799	141.072	107.153	125.834	146.986	120.487	248.766	67.5134	147.244	181.343	78.7494	149.202	113.21	164.55	191.81	87.7714	126.682	190.465	97.2695	88.1468	197.428	209.957	116.518
123.06	184.1	139.496	142.572	167.827	154.688	212.715	195.844	132.972	108.579	216.877	113.819	148.757	164.584	132.685	87.9248	169.89	132.471	180.841	94.7103	200.781	125.543	168.548	108.134	160.488	186.059	190.54	133.605	103.848	104.11	65.1709	112.313	126.156	193.714	125.912	184.006	145.68	213.246	117.23	113.801	222.084	211.606	163.671	168.35	119.456	132.975	191.907	120.947	102.016	18.6699
144.72	131.114	153.405	128.28	137.302	114.644	239.273	116.326	122.356	92.2025	207.997	128.038	143.382	173.947	176.732	141.348	220.424	109.974	149.877	128.124	142.804	135.161	170.564	138.915	42.2108	123.497	196.903	175.376	132.351	148.423	111.314	182.764	204.339	61.8483	92.7789	183.43	159.013	199.003	184.413	98.2933	159.939	158.109	210.74	144.074	137.725	72.4803	140.288	167.893	141.018	150.714
160.04	118.9	102.917	104.849	189.624	156.245	132.728	193.162	144.176	115.657	225.777	106.995	124.809	102.579	131.481	91.9661	172.486	192.501	144.881	140.559	126.184	150.202	150.18	48.0681	152.889	84.8797	198.269	165.654	101.124	59.0883	103.082	134.49	170.076	175.407	111.725	169.668	150.223	202.363	212.089	116.59	133.229	139.785	202.626	83.4843	119.03	186.369	134.263	137.86	150.085	161.088
150.339	136.01	200.611	125.624	163.929	138.806	113.746	265.228	153.159	113.531	212.517	96.9817	80.0998	167.884	116.669	157.438	186.79	96.8415	176.71	155.565	109.075	144.345	81.85	113.994	172.86	121.672	135.217	164.834	140.992	205.141	85.7825	122.799	169.684	157.18	83.6274	164.747	69.282	202.558	221.135	167.927	136.003	169.116	115.386	209.182	159.402	153.429	101.781	163.973	204.318	159.639
175.63	143.938	139.056	116.131	241.399	124.915	281.381	166.099	144.009	118.023	167.718	115.236	142.94	140.983	112.603	126.496	149.475	203.738	194.734	148.972	138.532	147.186	150.957	120.641	98.1773	96.0964	164.777	112.502	131.608	56.2734	92.3435	131.71	141.727	187.781	104.52	151.351	164.624	211.319	82.7395	146.046	161.654	147.466	144.658	94.5531	170.834	97.4448	129.025	150.211	95.3206	136.133
149.695	143.3	172.427	107.589	172.264	151.46	112.392	193.912	106.037	95.3226	201.02	148.688	171.793	142.979	112.703	118.575	140.704	163.393	173.239	150.219	185.237	116.457	141.908	63.5679	109.665	132.002	191.874	152.367	129.687	86.9268	65.8153	137.09	109.392	68.058	64.942	121.978	91.2733	184.565	210.514	161.074	151.69	112.747	152.566	204.511	141.567	174.53	149.875	147.801	212.374	15.5581
159.734	91.8221	200.553	128.59	145.284	125.545	185.227	150.82	128.915	125.843	203.686	115.827	147.287	119.782	100.783	170.747	180.465	140.022	227.653	97.5337	112.71	105.406	206.231	160.456	98.5028	104.148	267.837	92.489	139.149	169.861	86.121	82.0962	148.146	115.4	38.1369	90.0312	116.485	234.146	115.571	137.78	187.807	186.327	172.493	180.988	170.594	112.237	151.644	139.606	142.929	146.501
118.685	161.396	144.113	157.48	160.477	108.046	158.959	169.65	132.328	125.149	211.375	135.366	188.342	157.126	167.834	86.3952	93.4077	126.782	138.455	154.255	110.211	55.375	126.81	126.523	92.4411	89.3047	173.9	167.302	109.567	73.614	83.8273	118.812	185.168	174.676	116.564	163.307	167.033	332.954	232.777	149.214	187.681	145.898	56.3207	107.1	151.526	105.497	121.888	305.507	216.99	118.36
160.225	161.693	146	141.316	224.81	122.546	149.779	183.787	136.437	142.578	141.022	126.493	135.291	155.292	123.843	73.8299	203.544	168.476	115.067	167.174	169.96	89.8733	176.145	81.1555	190.216	264.021	120.616	164.867	130.569	225.618	64.3857	113.686	199.258	61.5997	55.2122	136.523	150.995	196.304	192.639	136.713	153.037	164.126	195.886	142.156	147.692	204.794	109.709	209.26	110.004	131.237
123.993	124.947	141.252	104.242	147.166	130.781	188.156	201.917	98.7994	111.82	236.248	128.26	162.07	147.164	154.619	162.732	117.782	124.308	236.796	152.4	123.157	107.27	139.879	114.144	106.489	154.248	233.668	171.632	105.17	138.442	131.111	129.785	146.123	154.686	64.1249	134.946	144.042	191.792	339.819	113.88	155.484	159.15	134.48	176.688	148.551	107.975	160.752	180.519	59.5483	115.412
120.446	126.569	142.644	139.614	203.761	160.222	182.495	270.709	183.47	127.157	220.529	150.144	154.862	170.22	121.729	204.25	157.003	154.751	210.331	141.752	105.822	133.4	151.378	62.1459	135.807	108.744	199.178	115.651	169.409	101.04	85.8875	164.906	143.532	146.218	116.155	154.878	137.331	206.195	105.192	113.48	206.959	148.946	188.014	140.314	145.532	194.811	111.422	178.671	176.71	108.606
126.045	95.8151	87.9949	124.776	143.645	115.328	113.925	261.029	139.132	123.469	219.303	115.875	128.859	138.754	90.6385	159.25	132.393	197.528	210.989	145.014	120.033	128.467	181.099	107.701	179.05	104.957	198.201	152.726	144.656	193.235	92.5459	165.115	155.039	135.018	66.2256	98.5862	100.028	113.066	152.188	113.053	161.647	190.503	124.971	183.685	161.097	124.088	142.066	164.63	132.938	122.609
158.181	186.033	143.427	131.976	103.618	85.2713	167.657	131.154	124.459	106.593	195.661	98.2173	127.113	162.769	127.502	162.538	180.981	119.857	226.298	228.236	119.25	211.071	143.573	57.8458	176.612	170.77	126.255	158.011	82.8207	160.883	64.674	112.736	139.347	150.787	97.106	193.257	80.5697	320.077	171.169	116.191	122.674	214.239	158.661	121.329	137.326	122.746	119.885	207.675	131.881	158.554
121.916	139.719	130.758	138.746	137.246	127.203	194.45	216.339	171.164	132.73	239.393	92.2478	172.464	205.955	166.042	123.202	79.9568	113.157	149.692	267.137	100.84	137.567	165.145	87.8131	121.239	83.0314	177.513	144.688	125.695	104.66	96.2877	165.532	170.182	170.748	106.314	198.29	160.809	172.58	233.715	132.316	161.625	149.502	202.308	125.933	125.103	99.0817	94.8552	153.679	103.039	124.592
123.871	120.374	154.794	113.132	127.409	155.558	170.762	217.253	115.207	96.4853	240.374	191.004	128.031	154.538	155.173	86.4369	171.264	114.358	109.817	178.179	101.668	128.837	163.738	150.325	106.05	120.56	168.273	89.6182	131.588	208.968	92.3618	201.356	142.097	86.8591	93.7411	149.652	155.598	63.0119	110.873	190.959	204.033	132.768	82.279	146.669	127.219	75.8186	126.203	196.976	217.412	93.2276
136.124	125.745	122.033	132.179	117.752	168.647	178.763	213.26	159.341	129.718	154.339	110.721	144.26	123.2	189.883	120.406	65.1332	168.779	149.845	120.795	133.937	45.0721	155.391	155.291	199.433	151.203	213.918	143.136	182.924	272.333	106.984	150.925	144.042	85.5472	108.567	168.9	90.3237	121.287	181.013	94.9411	130.47	152.155	226.215	142.231	124.38	89.9215	137.298	129.796	271.934	125.681
155.564	117.766	175.885	138.186	161.653	117.06	184.973	181.381	92.5418	119.732	205.699	178.441	129.244	172.44	213.886	166.857	204.653	143.712	179.083	126.089	101.409	86.4628	170.191	144.603	164.823	83.6561	331.879	136.8	135.248	167.229	124.143	122.864	120.737	79.6864	101.402	136.317	153.719	205.313	125.897	155.987	216.903	158.161	139.959	209.995	183.095	74.7878	133.1	112.17	151.745	135.399
97.3028	126.457	163.649	130.515	144.631	112.809	174.821	177.378	141.863	138.936	157.033	146.946	129.376	140.06	193.991	163.537	128.391	97.2227	99.6583	117.576	173.125	169.797	174.508	186.063	192.888	108.932	231.204	173.124	82.9784	258.644	116.078	154.076	196.88	77.6559	76.2856	198.363	145.787	96.1694	114.809	175.913	151.553	154.003	184.798	222.738	111.614	104.648	149.821	124.126	132.828	138.106
125.069	138.652	156.461	143.021	100.094	176.001	181.693	122.85		92.3939	161.334	172.804	98.7541	127.407	138.731	113.315	99.8769	143.554	222.17	106	102.889	123.263	108.246	67.0249	143.943	83.4196	373.039	216.883	190.769	208.839	94.1132	105.281	203.683	111.297	60.5504	161.308	165.596	173.832	119.848	54.7736	178.037	100.43	211.288	199.84	127.41	151.53	137.48	196.423	180.907	148.431
124.95	156.448	152.795	117.567	209.748	158.724	132.891	254.494		182.989	225.898	93.1569	132.935	152.632	160.793	127.836	96.246	163.865	231.677	174.599	119.124	153.747	153.489	112.017	192.105	146.309	166.309	131.372	163.716	114.288	98.128	207.46	103.591	197.551	92.3367	169.137	139.665	112.333	233.812	95.08	147.125	106.73	171.505	138.145	173.368	142.332	124.758	231.052	175.132	109.463
89.6319	144.398	177.82	117.995	107.089	139.427	153.69	207.673		149.338	144.116	169.679	98.7005	160.223	134.165	74.6967	135.526	143.836	202.687	120.545	87.1924	156.194	171.903	162.331	164.645	148.315	221.366	133.515	188.977	120.292	70.3058	144.187	175.836	177.418	108.302	125.172	179.501	231.743	214.179	192.349	171.067	89.118	154.877	168.503	109.371	131.257	178.907	212.232	174.7	129.139
106.911	180.597	179.237	137.957	148.016	134.742	144.292	212.936		107.285	181.019	185.592	152.862	148.383	114.983	141.285	149.01	100.887	142.341	155.886	179.929	177.681	164.778	92.6524	189.728	160.029	216.054	132.346	154.426	213.623	101.141	164.813	170.798	182.598	62.0736	185.9	160.477	89.812	158.551	113.531	154.018	159.102	137.43	133.329	143.976	157.36	128.55	204.459	133.682	106.254
92.4086	157.426	153.547	107.69	136.353	118.593	208.791	180.764		139.525	162.421	115.267	148.245	85.4131	90.7455	104.244	130.489	137.198	101.569	103.473	99.6761	157.426	181.882	161.922	138.452	168.313	116.232	190.277	150.536	191.583	114.847	137.166	145.219	149.953	90.3542	133.237	156.519	210.236	164.262	110.695	222.103	212.815	169.815	113.63	134.544	133.108	154.848	212.297	187.541	101.965
134.316	127.791	175.788	117.895	106.964	129.728	250.036	258.772		91.8193	142.409	171.574	141.878	247.87	192.739	145.341	117.332	112.39	156.292	91.7637	82.5107	154.208	194.423	117.937	136.995	139.841	187.635	197.387	166.324	119.505	57.2195	116.52	173.782	60.2489	94.8984	182.028	150.911	125.132	199.884	103.24	181.803	128.435	162.62	134.797	142.444	176.029	147.354	156.047	181.299	127.716
138.238	96.6959	124.325	145.463	138.255	119.947	137.151	119.545		137.861	121.449	128.558	134.929	241.412	161.665	180.262	175.052	155.076	154.176	148.906	144.87	167.798	180.726	119.691	112.082	127.672	318.542	177.406	113.894	211.054	58.3213	130.398	151.908	195.872	66.0496	125.165	113.186	127.526	163.2	96.2447	229.382	70.1116	187.373	118.911	145.107	199.778	126.073	134.545	205.902	153.095
144.801	120.503	121.174	133.004	207.838	130.456	153.947	250.982		120.919	138.635	112.197	109.31	189.591	89.5411	104.481	219.5	120.999	183.597	143.412	87.8431	110.037	171.768	119.201	173.815	122.196	194.209	171.057	211.882	199.194	57.8332	122.195	90.3342	170.743	113.848	160.295	183.537	178.729	178.039	145.507	99.4995	156.927	178.506	241.616	63.0364	197.039	120.335	141.91	113.576	159.259
90.8712	118.086	142.192	110.32	189.829	119.261	109.416	221.684		119.785	237.06	147.734	90.6857	161.418	162.151	161.624	151.155	132.39	187.729	118.111	120.413	86.7674	98.142	144.886	92.3376	90.817	114.152	189.917	104.56	204.46	120.28	165.607	169.539	116.305	84.9672	195.476	136.505	247.266	162.307	155.884	171.478	114.078	167.261	113.07	149.842	147.237	113.531	202.44	176.267	117.791
129.366	138.068	185.732	105.398	91.197	136.415	240.905	270.293		99.9727	179.603	117.101	111.645	170.571	135.673	136.771	167.335	105.377	180.582	153.764	127.831	166.966	130.884	107.208	150.84	109.564	183.266	171.289	135.167	137.815	93.076	114.736	120.438	168.416	54.107	126.363	73.808	158.627	99.0475	168.832	116.11	127.857	194.045	145.902	124.934	74.7014	130.603	160.741	225.339	72.195
112.345	160.027	126.253	137.668	159.649	143.973	202.865	223.79		153.985	213.699	140.536	104.779	143.054	134.461	157.5	104.251	158.991	160.609	153.794	123.931	157.311	189.841	63.7443	164.668	93.6559	181.408	195.122	130.83	141.304	75.1714	150.581	154.167	93.8903	73.5898	99.7134	103.277	112.188	164.977	53.8326	201.852	171.038	161.851	76.3281	160.77	141.481	115.788	200.216	34.8948	134.622
154.514	108.609	148.546	136.05	147.714	115.871	247.329	116.742		94.2428	200.689	171.251	104.975	208.606	142.598	143.152	155.347	103.945	73.0759	179.268	126.236	129.029	173.101	115.559	221.102	172.97	116.044	149.009	109.524	195.102	102.961	117.74	85.1899	124.665	96.5186	177.146	185.602	172.993	163.036	128.874	213.022	191.477	121.637	177.378	178.371	141.258	150.665	210.925	190.904	112.514
100.107	136.78	138.149	99.978	181.253	112.535	146.57	142.447		123.374	220.84	120.291	106.061	72.5058	119.3	168.981	134.01	153.94	143.354	97.7563	111.551	121.377	116.259	100.338	136.465	110.984	109.063	152.704	183.833	185.883	93.7725	159.305	147.726	93.3232	98.8489	133.475	186.075	131.545	156.888	143.938	185.268	227.412	68.7573	190.307	152.256	115.071	143.654	195.013	247.167	158.737
156.379	96.0294	150.756	135.018	157.83	136.926	133.279	205.674		149.288	213.013	127.484	132.696	150.468	155.375	94.1891	184.596	192.596	76.7009	98.4174	129.202	172.691	79.6534	110.704	171.375	109.188	209.922	159.772	148.997	249.934	97.188	133.679	124.601	180.681	96.931	236.66	147.81	222.229	173.321	53.4807	180.323	139.285	148.173	170.734	189.847	105.2	88.2162	183.422	301.598	140.222
129.685	127.588	132.136	103.427	199.61	171.387	148.249	179.626		133.113	169.263	131.301	76.0904	105.158	166.575	102.706	174.45	155.089	102.565	109.764	172.007	128.995	205.547	67.6778	176.126	278.074	174.838	127.171	117.533	155.982	66.7017	78.5058	151.865	65.7446	100.695	70.7921	76.1998	168.602	93.0823	53.8436	164.357	114.909	161.204	151.307	142.544	99.9218	144.287	185.839	144.662	118.65
137.174	166.728	155.318	102.518	206.961	135.06	229.12	159.463		95.04	280.269	197.363	105.253	210.899	145.367	98.5468	177.304	79.7824	161.966	117.498	144.543	118.835	134.378	107.779	137.365	115.434	175.781	150.954	153.47	317.741	56.071	116.398	161.063	158.767	96.5716	216.126	104.118	196.591	143.059	156.668	208.12	162.384	138.26	114.888	145.356	217.188	170.46	11.3485	163.835	121.503
96.596	148.13	186.458	154.03	175.535	88.1406	115.689	152.844		95.4298	172.834	154.262	95.7622	190.857	144.878	107.614	169.626	154.559	142.924	120.679	124.183	163.619	195.711	161.996	149.28	93.9106	182.612	149.186	160.47	162.502	89.4614	114.182	155.367	48.0931	79.4982	185.102	131.94	160.766	183.677	102.518	203.039	233.726	199.718	151.079	159.399	113.391	180.838	201.894	214.762	118.13
95.4155	131.124	183.429	101.188	110.544	115.49	212.873	200.032		119.524	131.078	108.225	153.381	184.013	115.364	76.7294	150.303	92.8576	142.204	208.545	133.375	164.232	125.074	144.177	176.086	138.179	151.643	173.441	130.839	139.34	45.7737	208.623	166.515	193.374	64.8137	189.172	154.91	219.739	104.013	82.6281	124.186	154.021	188.489	162.104	188.731	139.738	105.917	173.793	191.885	143.846
122.669	146.72	181.664	123.93	152.661	204.942	183.112	144.616		148.246	221.168	121.01	146.411	224.164	129.367	147.834	116.214	195.627	112.997	204.399	87.7621	80.1206	120.596	106.729	182.047	105.388	193.416	131.192	187.445	187.023	115.442	171.549	174.298	135.538	102.432	133.953	129.071	190.966	120.883	102.068	194.901	207.41	197.157	110.117	159.068	64.2772	156.365	187.74	181.51	128.938
117.989	176.351	152.925	122.356	139.193	152.675	237.998	203.584		122.61	247.781	127.544	125.446	224.447	156.623	138.044	175.502	121.882	157.682	163.704	144.092	120.519	149.832	104.337	125.321	129.911	271.144	107.974	158.025	208.174	97.4934	138.796	122.602	143.101	47.6701	200.372	127.756	165.259	214.38	123.814	149.194	296.298	185.226	154.178	135.123	114.645	129.93	151.015	180.164	143.728
125.93	104.616	161.3	130.471	165.007	128.163	133.274	216.34		130.223	230.117	98.5244	166.954	222.638	142.892	114.984	166.157	113.871	120.051	78.3267	109.19	109.33	169.962	167.505	198.357	121.953	273.483	180.915	76.2606	138.446	49.2874	98.7962	176.074	85.405	127.87	170.847	169.735	126.34	136.691	57.8776	99.2516	127.257	178.445	222.026	146.037	105.753	170.599	175.45	186.709	166.013
145.023	129.384	126.503	115.516	189.15	129.394	196.071	194.608		130.281	154.836	79.2531	168.053	152.062	146.473	102.584	71.1071	134.253	175.5	212.382	130.085	156.223	126.495	111.893	158.837	83.3516	195.819	124.414	203.599	274.91	88.5036	129.849	158.647	112.765	73.6927	197.084	189.271	210.24	140.734	105.677	215.252	131.23	191.996	180.022	117.302	145.85	181.696	165.73	165.935	127.073
143.497	161.468	178.179	81.7079	174.939	137.681	180.777	119.438		131.184	225.001	173.729	151.822	242.657	169.619	120.709	201.189	113.05	138.142	146.259	171.002	142.063	115.523	108.117	207.502	154.047	204.219	151.837	199.419	92.7159	91.2825	185.563	148.61	177.948	53.4167	182.534	123.969	82.9228	191.883	101.261	122.043	187.126	206.723	112.232	101.557	127.93	112.719	185.597	204.409	81.1531
126.282	129.154	127.698	137.67	167.221	99.7511	134.894			116.393	168.653	119.865	165.678	211.273	174.461	111.43	144.557	115.431	103.814	158.101	177.321	157.74	190.478	134.259	150.402	169.496	160.316	139.378	197.348	215.765	117.325	110.247	145.656	157.632	66.9332	174.909	145.38	214.737	150.125	126.112	165.666	184.216	221.876	112.959	156.06	168.878	105.98	136.022	135.102	94.0875
86.6191	124.079	156.283	147.043	140.497	137.455	164.275			129.985	189.057	119.847	112.963	175.897	165.332	56.1903	111.971	102.875	85.2324	161.515	130.35	178.629	142.173	117.067	134.445	132.091	215.259	148.026	155.818	170.776	81.2732	149.18	130.646	147.781	91.1074	268.582	160.418	228.409	103.104	86.8166	107.487	104.183	196.434	137.207	203.104	140.005	111.6	122.389	179.242	140.425
110.556	155.376	156.338	116.656	141.881	158.297	196.691			138.135	249.281	147.797	126.479	224.611	203.323	161.662	139.018	182.156	130.238	120.226	183.715	153.686	188.25	95.1776	165.692	161.78	200.051	162.212	138.772	154.584	103.9	163.004	170.976	132.525	84.7498	130.614	129.615	224.233	111.648	106.294	190.588	173.779	148.095	201.715	111.324	153.487	136.315	163.779	194.026	116.439
99.4885	134.537	156.37	141.3	152.671	129.914	172.827			134.879	192.585	122.648	101.876	139.963	105.959	133.964	100.113	203.114	174.704	158.146	172.156	154.932	100.055	83.3261	151.068	128.616	182.877	128.766	114.753	148.237	80.3158	116.506	130.525	152.359	67.5693	195.398	124.516	139.649	244.612	54.0348	168.265	140.724	190.042	55.656	130.778	191.225	131.855	268.934	242.94	133.478
124.535	142.644	157.792	129.958	156.981	130.49	132.11			83.5653	206.594	111.818	125.813	185.884	130.16	174.001	115.024	71.686	131.399	224.091	203.025	130.711	178.711	86.4925	121.245	111.377	139.571	163.897	178.898	87.3627	125.588	184.548	146.372	192.583	84.806	179.479	65.1305	102.927	150.511	162.91	213.736	168.589	194.462	86.3326	157.673	188.604	123.861	226.757	291.674	127.57
97.3045	171.573	126.546	145.443	117.519	134.557	129.019			195.463	119.97	107.427	148.182	163.606	146.124	138.142	160.976	106.969	142.164	82.8313	92.7234	114.276	116.314	95.7707	149.845	144.067	173.253	159.543	135.526	148.271	125.059	135.802	159.764	81.747	43.4003	162.997	90.4521	168.082	176.193	97.0944	156.801	145.913	199.885	152.2	122.306	83.7454	108.101	168.912	309.481	152.56
141.05	111.174	158.85	137.358	201.08	145.96	63.0517			157.04	159.587	148.808	122.052	193.505	190.032	161.121	164.618	206.573	149.926	132.73	118.628	97.2519	160.06	44.4383	141.449	50.8406	214.239	141.707	130.927	136.246	77.9644	189.212	150.115	84.6083	99.744	175.794	69.0032	152.006	157.314	123.083	152.898	85.1801	185.956	155.184	142.57	126.773	105.286	165.971	205.791	90.3539
127.385	91.0745	129.086	121.011	207.049	147.303	134.273			171.806	125.282	170.99	103.847	118.09	181.187	135.514	230.02	208.13	109.44	113.451	86.7955	119.038	144.179	122.554	110.529	113.035	187.954	127.788	74.5934	259.799	144.865	105.644	124.223	53.5358	101.578	175.197	152.917	211.878	178.251	130.28	129.839	320.698	153.268	104.952	122.942	122.96	124.445	178.846	196.642	77.989
121.248	142.507	149.694	144.945	160.802	109.909	208.643			159.076	165.449	132.462	138.704	159.052	167.511	140.006	80.1868	151.254	177.848	158.793	197.541	142.325	207.482	145.544	137.215	92.511	177.946	140.453	118.182	204.927	103.759	115.99	132.941	58.2843	180.847	169.001	137.905	167.904	169.517	87.0634	230.033	126.604	149.65	127.472	132.156	92.6523	145.749	174.205	148.017	125.469
115.864	145.721	182.578	121.957	159.298	127.295	204.429			70.7695	142.506	107.929	139.544	216.755	165.481	175.261	151.645	83.6368	192.327	194.396	135.633	140.051	166.253	155.383	185.821	114.417	262.526	152.196	104.041	101.467	105.499	131.529	128.623	61.0263	130.805	150.229	118.31	206.782	164.642	126.463	195.53	134.291	205.972	174.851	252.825	79.1506	112.51	137.929	147.047	109.627
112.591	86.6266	143.944	133.435	144.243	154.472	141.847			137.786	158.255	190.402	147.049	196.771	115.716	146.257	144.41	129.03	141.211	166.163	79.6745	128.311	145.508	112.424	178.601	159.794	327.57	166.998	147.057	150.769	98.4552	111.293	131.573	158.539	131.619	181.339	177.304	129.424	123.876	57.4879	156.487	133.582	190.985	152.382	177.425	132.084	111.16	113.844	222.48	153.231
141.369	134.72	145.312	118.397	124.994	134.664	93.357			161.86	131.043	162.933	153.546	158.216	121.04	151.487	110.433	125.651	152.303	148.146	164.508	161.933	146.446	125.573	176.35	116.737	249.301	159.464	106.613	300.892	102.729	135.17	168.37	107.524	101.327	194.183	108.335	110.341	236.962	43.6822	181.274	203.968	175.889	139.207	192.273	145.911	116.653	164.697	283.021	100.904
140.898	94.9356	98.1377	94.7122	153.251	118.766	194.328			150.24	140.03	111.016	103.936	202.003	181.592	133.059	186.328	152.509	169.432	153.116	119.893	157.03	179.81	119.449	132.18	103.551	273.338	183.129	95.493	114.321	65.5336	108.538	99.639	95.7651	108.638	152.505	131.896	232.754	165.521	124.629	133.662	156.705	200.394	244.158	112.34	151.028	103.505	143.392	247.247	118.02
138.263	130.801	153.189	130.47	147.382	141.176	145.311			137.316	218.207	41.4462	137.841	226.341	196.678	138.639	241.772	139.081	219.518	107.137	79.2523	105.24	106.98	111.117	157.623	201.019	195.483	115.408	111.467	185.603	106.808	154.608	106.825	72.2045	79.8218	182.191	123.979	157.304	136.994	102.139	157.635	225.688	151.26	260.481	147.698	93.831	135	171.923	191.256	139.635
132.092	148.575	133.456	88.675	172.352	146.929	168.515			117.809	153.321	173.811	129.116	174.102	86.3456	127.028	186.431	181.764	120.17	145.713	147.907	111.908	117.721	83.6569	114.947	162.347	194.113	98.1493	117.326	261.256	123.124	129.673	147.325	163.294	128.111	138.743	162.14	194.031	200.114	130.614	119.819	167.246	159.065	156.043	102.296	73.332	126.899	112.187	444.489	134.668
137.491	197.713	176.87	154.07	92.7421	154.346	149.004			139.688	219.841	106.617	125.872	146.335	98.9295	181.601	237.491	96.6959	180.317	170.239	175.828	130.002	84.23	87.0582	160.786	108.443	171.239	154.168	85.4576	135.53	98.8618	111.545	140.416	98.5287	96.983	160.507	173.181	127.018	224.459	172.015	204.48	131.498	88.7018	143.099	60.7697	91.6816	147.421	148.618	235.37	118.202
122.272	159.296	199.953	152.101	130.223	121.026	181.835			112.619	115.574	113.507	125.987	135.988	163.118	85.2959	122.089	124.242	193.713	107.814	109.426	168.814	179.345	88.0263	220.272	170.443	159.822	163.112	138.087	184.254	113.418	128.293	108.209	100.896	100.943	171.056	233.737	80.6717	125.388	89.7061	109.333	85.5898	203.851	203.438	116.533	181.588	163.566	148.019	206.486	141.988
109.9	126.754	137.603	109.509	166.023	161.294	129.696			150.792	219.892	113.443	91.0907	134.928	169	87.0904	158.377	86.4274	164.176	124.655	84.8316	172.954	98.0715	107.916	155.02	82.6436	184.484	121.476	211.166	141.69	85.7258	106.032	157.947	63.0514	121.272	180.01	158.499	184.02	190.809	116.941	135.931	109.349	191.662	143.524	133.65	145.388	82.8028	203.457	231.071	117.006
113.9	158.142	166.837	123.486	161.249	122.502	218.817			148.169	164.855	81.0693	138.202	190.157	148.849	115.479	211.87	121.064	116.527	168.762	168.351	117.019	169.622	80.1375	203.49	309.09	324.527	96.2167	192.233	235.985	76.0586	121.528	161.367	112.583	105.054	193.684	137.187	123.901	107.748	91.666	114.485	155.447	129.71	158.013	134.966	149.429	132.969	247.341	197.473	119.148
153.883	152.905	122.214	111.869	173.065	154.64	152.086			136.685	177.953	189.682	125.873	177.387	112.951	144.133	167.099	155.63	156.734	144.212	117.41	184.383	101.555	68.6963	124.669	82.707	281.503	192.462	110.537	132.041	78.8394	115.881	180.919	91.2849	79.5357	170.766	95.6279	100.626	122.844	99.0253	137.084	161.73	151.146	185.917	86.7384	232.455	133.751	165.554	187.53	163.739
138.726	122.88	194.437	138.333	129.238	122.097	117.433			110.99	138.819	142.738	130.728	145.685	196.888	136.638	193.526	113.766	99.1253	201.262	157.004	140.546	128.442	132.154	175.592	75.9653	126.324	115.767	112.332	149.316	116.147	118.64	102.372	110.189	95.9944	183.934	116.867	259.582	120.223	122.822	161.202	150.291	199.53	133.489	79.9017	238.244	144.577	226.042	251.982	162.728
143.679	107.388	142.775	128.173	59.8148	80.7019	206.332			123.68	169.475	174.066	84.0957	255.858	150.932	146.262	119.872	192.107	187.6	148.223	165.227	83.0716	161.934	53.5909	132.079	178.276	189.696	153.82	166.372	169.772	68.7335	137.027	128.136	168.516	39.9111	172.995	124.741	197.882	137.834	153.02	152.291	154.429	61.7407	133.553	141.24	128.332	109.749	104.879	202.427	131.872
115.601	97.0085	143.52	160.062	159.19	110.214	122.694			135.782	196.415	140.316	146.89	153.821	112.154	103.438	145.172	115.811	153.523	137.271	91.8374	106.599	178.929	101.007	186.75	146.275	224.064	139.025	143.653	243.097	91.7847	103.125	163.902	58.6174	166.659	166.453	135.377	110.676	143.872	142.643	170.121	135.312	136.924	124.749	138.574	164.153	124	172.368	257.468	73.9171
147.573	105.05	165.555	164.412	152.02	168.295	159.038			128.361	119.401	97.5177	116.355	144.078	163.42	110.264	157.538	92.5178	89.6484	148.047	151.568	128.056	146.198	99.6463	99.6659	165.427	181.238	113.519	198.368	164.748	90.7985	196.514	174.839	50.4343	99.313	140.878	175.427	94.0923	144.123	158.098	165.222	155.047	147.379	94.3265	133.247	49.7272	139.685	151.913	256.664	147.867
101.229	132.459	152.167	123.759	70.4512	141.294	288.316			135.972	252.914	119.695	145.145	229.295	185.587	161.765	188.84	134.102	83.6208	171.155	191.285	102.617	185.056	132.556	112.685	154.501	316.193	208.79	133.714	135.116	102.806	102.029	169.775	160.721	178.286	207.471	99.608	201.885	146.694	96.7122	160.09	176.302	171.179	159.24	61.6466	137.261	129.216	143.242	168.49	132.744
123.842	165.487	168.04	101.978	204.8	124.561	140.292			99.1993	136.748	183.444	97.4925	185.922	178.72	188.636	140.405	110.733	151.584	78.1293	129.908	101.748	129.499	129.176	139.417	91.6832	248.93	98.957	194.819	172.952	100.743	91.9485	142.643	70.848	117.29	111.102	145.489	204.533	167.731	189.214	187.995	154.56	186.114	164.665	67.356	123.089	72.6937	193.474	156.469	137.411
119.445	99.1744	134.633	135.46	144.021	135.782	232.031			129.884	233.588	112.268	150.682	150.847	168.511	107.782	104.16	204.805	111.249	173.899	152.368	108.221	148.201	87.9733	169.057	150.014	227.334	140.105	141.948	138.553	115.627	123.873	155.272	50.2901	103.447	176.12	104.012	212.156	97.9577	216.614	173.238	157.84	191.818	157.331	141.784	58.2479	126.673	161.14	212.737	153.089
142.316	99.4496	179.562	87.4485	173.402	157.211	183.747			138.2	159.612	92.6461	158.936	188.358	106.266	147.75	160.049	173.556	173.677	114.049	73.9279	89.6126	114.867	90.0976	197.393	120.589	178.404	209.718	145.011	163.201	83.7116	177.786	126.409	68.9181	94.208	183.946	107.549	181.772	119.246	105.906	175.341	199.194	188.246	138.756	139.817	117.132	93.4019	153.709	166.262	89.9536
128.948	110.657	125.177	151.013	174.561	130.238	223.894			123.788	251.395	69.2408	117.602	154.649	173.836	153.836	159.685	88.447	180.548	136.957	135.003	149.873	178.997	137.905	131.294	118.249	172.772	139.591	124.015	139.42	82.3678	89.3629	157.044	82.0027	38.1609	191.23	65.1896	121.235	152.929	176.23	142.605	86.4057	169.38	122.361	109.452	86.8279	135.667	161.558	261.815	91.4738
148.431	156.125	127.921	129.382	130.542	122.457	190.96			160.137	161.699	161.958	150.388	229.457	160.286	164.068	249.182	205.507	125.856	177.154	182.494	83.6342	141.51	188.32	158.632	178.164	259.823	126.171	95.231	106.726	102.923	142.503	107.747	174.181	72.9825	213.546	124.323	154.355	201.969	146.702	179.938	100.189	135.098	174.869	99.491	99.4553	97.3697	124.83	262.281	119.635
123.532	113.051	163.566	139.789	159.806	167	187.82			126.841	120.646	116.461	138.654	92.4554	123.889	156.423	168.77	94.1384	116.357	116.11	169.659	174.075	101.312	141.569	205.473	131.009	152.457	141.397	174.618	166.217	97.4218	174.518	110.527	131.839	60.8731	191.126	135.156	159.241	165.865	179.399	138.758	164.203	204.833	81.6111	121.558	90.7384	96.7131	130.286	575.156	92.5942
121.168	124.373	141.521	123.87	249.026	142.41	120.983			126.895	216.986	73.0861	138.373	91.612	116.012	166.358	148.478	186.322	146.522	173.008	181.163	102.772	156.156	114.719	118.441	150.44	282.114	155.958	171.812	194.119	70.9744	95.1855	101.953	153.312	102.555	135.509	103.014	210.977	173.403	149.626	218.027	197.472	216.92	164.351	124.111	154.879	143.391	174.282	190.019	87.4292
134.646	106.542	185.467	149.549	269.031	119.504	155.762			131.019	217.386	113.618	95.1765	151.109	171.491	133.874	104.453	198.213	190.662	94.5392	111.787	149.246	88.5331	103.058	121.925	106.783	200.385	160.654	187.706	164.125	107.324	85.483	177.648	117.271	91.5987	181.14	155.979	207.845	118.725	161.118	143.4	184.95	210.605	171.783	136.231	85.1994	115.491	150.759	214.928	165.689
116.36	72.827	143.321	150.14	149.6	123.974	181.322			134.771	176.94	176.321	126.632	148.684	114.924	162.735	188.077	176.416	174.512	138.725	132.772	93.0804	156.265	54.7211	203.693	109.357	151.926	127.412	159.469	197.657	131.101	141.758	179.42	148.871	102.541	109.181	76.3843	203.798	118.381	174.037	153.393	190.207	221.63	67.4229	189.064	86.2939	159.047	130.179	106.873	152.845
107.103	114.809	144.643	99.4241	162.387	105.866	207.048			120.877	170.323	192.495	74.0855	197.861	196.822	145.235	186.92	149.584	185.686	116.634	135.374	132.668	97.5635	62.3282	116.08	166.128	203.256	160.931	144.488	106.118	106.523	171.889	189.739	120.32	114.99	179.307	149.111	161.732	131.091	103.645	172.582	182.437	177.851	118.539	168.281	68.8407	138.171	137.997	187.343	161.025
119.663	141.016	225.499	128.951	140.888	121.221	193.887			122.306	198.961	111.965	144.215	199.182	170.183	130.737	144.189	143.862	192.51	135.017	151.479	120.195	163.76	121.016	184.034	114.697	194.944	115.895	136.402	153.985	109.216	134.688	148.926	199.53	78.7771	133.278	166.253	197.62	179.647	166.481	232.084	171.724	224.649	219.631	140.643	121.829	161.042	231.263	172.439	114.09
132.757	113.83	148.259	152.674	169.466	162.867	169.021			130.983	218.81	149.839	155.4	163.701	181.852	112.85	131.406	112.8	155.818	137.194	125.981	118.263	139.55	127.92	86.2668	139.917	240.049	125.163	107.995	195.18	99.44	174.217	105.155	152.93	95.005	96.0087	123.244	138.097	114.841	66.2612	105.377	98.1644	220.882	148.959	168.824	87.662	103.052	120.69	230.978	246.077
116.887	66.9612	216.233	117.677	152.605	101.444	132.517			131.817	154.244	87.3505	165.121	213.839	167.905	113.319	107.527	121.016	121.919	199.915	128.052	105.899	126.095	101.726	144.63	86.0357	167.973	155.73	145.508	211.705	89.1704	168.814	142.527	97.1131	137.25	208.991	108.253	180.382	168.719	138.119	116.282	203.112	178.802	171.562	83.7704	166.624	117.906	169.009	174.193	143.306
161.888	129.036	184.917	131.824	167.105	101.505	198.273			141.628	120.912	57.5676	188.834	169.672	166.441	128.293	176.359	114.85	184.631	134.336	175.192	125.405	195.129	100.39	129.078	132.753	163.305	142.822	119.731	201.362	64.5653	157.471	132.288	87.4897	135.145	225.059	114.144	211.688	113.989	190.578	171.687	166.164	165.569	147.841	179.159	124.902	163.394	130.519	197.061	141.703
109.633	115.006	158.707	110.044	86.7775	121.946	159.308			177.255	157.75	157.617	193.671	170.654	150.534	141.494	181.647	167	162.117	99.8039	125.733	89.6581	79.8504	80.3803	120.377	171.82	159.401	114.35	108.612	84.2062	108.551	188.816	100.896	111.674	110.583	144.028	119.064	113.553	143.195	229.17	203.827	156.844	168.738	144.077	122.52	102.232	102.672	138.824	168.143	135.65
139.415	121.152	121.118	148.052	156.698	177.65	109.114			191.344	147.848	66.4153	166.098	108.601	80.6133	157.742	154.196	77.9256	120.601	92.6407	119.04	105.986	125.221	185.255	125.313	104.281	273.701	152.259	123.693	282.63	113.054	162.91	157.912	48.5897	148.038	120.311	124.528	203.989	169.282	150.848	248.542	222.339	222.106	144.28	98.2312	151.886	190.222	192.015	95.1086	155.164
98.9687	145.15	129.688	86.89	103.063	117.632	203.905			103.725	134.157	213.913	138.296	94.1655	158.277	107.731	133.804	139.995	141.132	48.2569	140.967	187.988	126.207	103.712	157.958	117.817	112.783	182.62	55.4248	132.012	87.4126	134.505	168.743	91.9922	108.306	294.359	97.9626	175.709	75.5368	101.958	167.634	165.071	217.786	116.928	144.928	126.878	101.151	104.157	141.625	112.656
106.624	123.464	99.6595	106.742	108.025	117.948	203.602			177.612	204.682	127.086	123.461	168.4	129.811	179.539	197.53	116.144	127.973	176.732	133.088	109.035	163.024	73.0751	102.342	168.487	197.417	175.565	144.6	107.399	117.879	126.933	135.73	151.486	59.1144	105.214	89.1512	123.422	223.977	208.506	233.882	88.5366	186.108	192.66	126.636	125.987	120.162	206.459	341.521	160.002
130.999	131.555	199.98	128.16	171.011	141.566	222.406			121.371	181.026	154.281	82.0333	113.137	151.648	155.149	200.773	127.22	156.134	103.206	90.9564	94.575	149.552	135.764	165.451	159.119	158.518	176.011	143.734	228.071	106.504	136.775	161.902	87.1149	99.4684	197.084	80.8829	165.974	172.487	102.973	184.807	200.557	180.232	152.37	107.522	139.359	138.826	185.389	243.649	140.283
105.777	103.148	130.148	117.627	170.467	144.667	78.4644			118.293	135.661	102.34	134.706	139.687	147.233	134.481	84.6367	186.594	204.366	209.196	129.101	104.137	107.362	124.969	189.271	58.1019	209.285	173.254	119.846	216.603	98.5083	125.941	151.351	120.543	63.6893	296.977	92.8563	139.373	157.687	194.463	116.571	130.691	175.293	217.369	135.659	88.8319	111.897	185.033	228.545	132.946
93.3149	186.983	164.234	111.266	154.357	123.953	192.299			123.779	147.788	138.517	161.305	177.515	84.2936	111.167	83.6013	184.182	181.894	204.534	148.653	110.401	169.196	116.679	105.263	126.531	167.896	161.021	80.0705	87.1987	147.311	160.358	145.144	88.736	88.5293	136.853	101.343	148.177	176.946	82.7613	201.236	240.106	243.603	217.624	192.886	115.973	105.356	155.073	88.1769	164.043
111.089	100.562	149.794	126.495	162.08	99.9863	229.732			96.9096	186.685	181.886	163.189	139.265	141.289	78.6094	221.613	145.523	164.245	193.352	140.352	123.08	168.523	73.4589	203.836	148.565	123.581	177.686	180.585	141.339	103.004	145.99	170.055	161.766	115.556	162.523	128.931	203.748	141.093	185.049	147.994	174.055	197.605	95.1703	92.3796	85.8652	132.994	123.601	197.288	135.623
75.3699	132.352	161.142	107.004	103.315	116.07	197.39			173.798	110.487	131.537	162.631	174.951	134.444	110.826	87.6207	68.3162	158.195	195.929	144.441	102.717	213.533	155.187	203.117	105.946	192.774	176.79	163.794	181.208	128.931	157.079	137.369	100.521	118.805	182.533	135.835	168.683	151.721	189.403	189.083	108.781	203.171	96.6745	138.958	108.853	100.307	147.816	281.119	133.541
139.009	89.1239	133.208	106.163	103.849	117.13	114.043			128.314	200.012	124.279	162.939	204.121	185.15	135.799	93.9071	130.813	114.756	123.336	142.954	88.2204	138.13	113.866	161.659	118.152	164.581	157.921	73.2685	172.442	113.183	131.25	97.2672	80.5943	93.4576	162.673	130.265	198.027	175.343	208.009	145.625	99.5474	216.807	177.013	118.537	145.425	124.239	170.597	133.219	124.884
107.339	117.134	166.041	151.204	163.799	126.361	177.009			120.852	180.687	109.114	109.915	131.571	119.894	102.972	192.647	163.78	154.784	137.206	202.952	140.132	166.625	126.467	159.695	111.456	187.55	140.909	68.9403	200.393	95.1846	122.956	199.067	88.1069	83.6897	110.198	37.188	163.226	136.257	77.8076	270.852	131.548	214.697	64.2498	167.577	71.4355	118.387	109.2	130.42	150.394
135.916	130.352	165.624	101.972	174.379	167.57	129.147			133.95	241.255	118.258	144.093	103.167	159.903	188.339	203.442	63.0953	214.457	101.44	116.339	105.929	191.369	141.621	173.036	142.652	163.94	150.56	129.727	193.185	107.106	150.471	126.543	141.561	139.456	191.651	47.2627	157.378	164.637	216.069	178.482	194.596	199.806	78.732	163.316	88.3997	147.087	153.62	134.969	129.682
97.219	112.34	208.967	115.339	233.591	128.534	194.48			114.55	197.499	191.901	145.669	159.969	150.291	122.118	192.029	133.897	166.825	125.851	135.416	150.449	101.352	89.1042	132.663	65.3028	325.205	207.385	159.262	175.487	87.7894	81.697	150.856	83.8879	92.1858	170.221	102.465	185.896	71.5999	111.001	168.684	237.239	159.867	160.993	131.594	180.897	84.4862	105.115	239.607	142.855
141.347	155.508	165.419	129.782	165.282	161.073	156.98			103.587	214.88	201.935	189.089	122.896	164.009	100.623	170.428	142.325	140.04	152.117	138.309	139.292	126.107	55.9756	234.559	135.655	138.655	161.214	193.555	163.758	105.296	109.259	134.166	84.4588	90.1269	176.773	133.353	228.815	156.987	205.37	176.473	120.265	162.751	129.077	183.816	191.957	129.181	91.3213	216.736	150.899
105.048	161.658	168.751	138.933	180.821	134.767	146.217			121.994	135.313	170.873	108.453	121.196	186.82	137.073	177.525	126.099	143.612	123.315	180.686	96.7948	159.37	92.1302	138.605	144.192	156.999	109.927	83.0579	258.289	106.426	151.419	122.268	124.26	112.802	227.475	204.375	183.794	116.694	65.1357	175.363	309.194	110.27	83.8482	103.531	105.629	87.7464	173.719	206.218	149.862
115.981	138.789	168.59	121.52	109.234	158.36	103.028			111.152	206.157	104.471	154.917	161.472	142.161	125.689	225.838	172.434	109.97	43.6558	132.835	134.785	235.26	84.0295	212.087	161.922	166.382	153.091	173.588	120.838	93.1966	77.5427	119.984	120.797	88.8408	197.58	206.403	186.605	145.891	83.5858	166.439	166.991	158.719	125.208	168.2	137.462	122.487	192.98	131.13	104.113
99.9206	114.21	204.219	111.606	158.649	162.84	149.479			123.245	115.711	110.138	134.891	122.172	157.055	115.045	140.32	133.831	184.398	158.806	88.8134	187.588	145.736	86.9461	195.559	146.599	262.777	148.498	176.676	208.137	85.1288	105.061	122.375	114.931	118.283	204.736	123.01	132.285	189.258	173.81	244.103	190.166	201.278	243.442	151.65	89.181	134.616	99.4484	149.257	133.751
118.606	92.3731	188.915	143.26	143.511	147.823	266.069			89.7359	136.433	186.832	137.185	205.607	129.525	173.68	184.781	177.488	158.293	136.773	189.41	140.752	152.532	65.5836	186.151	83.5504	214.319	161.434	123.381	177.331	126.823	118.904	123.763	223.696	130.022	124.588	153.911	195.66	145.846	157.953	151.56	131.786	179.962	123.341	130.347	113.625	108.693	134.85	149.925	149.435
127.479	115.255	149.069	147.384	154.07	140.72	181.687			67.361	171.461	139.989	147.669	116.983	121.863	113.137	177.76	114.722	160.731	195.267	193.112	150.414	89.4548	75.6435	128	110.218	202.045	205.724	123.24	223.877	106.914	176.359	114.502	84.2681	125.46	177.322	76.7445	191.056	160.195	156.653	166.783	177.746	100.145	58.8992	61.9979	96.9196	145.121	219.276		188.733
156.062	140.476	114.409	149.411	193.966	121.845	119.706			132.174	172.365	178.903	165.043	112.595	107.835	135.027	192.274	102.083	145.472	154.717	125.914	149.204	196.246	126.216	159.51	191.707	172.307	204.035	193.793	196.559	125.997	113.214	151.066	84.8173	98.1205	221.948	153.555	121.153	139.335	208.647	196.633	191.314	229.681	81.9899	127.972	124.576	153.216	136.067		146.508
108.885	137.258	179.262	131.679	157.897	136.452	168.992			110.922	148.596	120.289	119.755	198.731	197.458	141.011	117.815	158.826	195.241	114.285	139.279	119.856	204.776	93.9075	159.543	168.668	150.882	112.701	160.377	200.771	111.596	190.047	111.344	94.4998	67.2439	156.828	196.389	208.098	150.181	54.7422	258.232	149.201	147.518	180.467	139.468	147.914	149.777	78.4104		149.308
120.997	120.823	137.824	134.507	107.309	151.583	221.972			105.489	146.618	134.759	168.927	113.814	193.577	177.817	179.471	120.608	172.127	210.303	108.403	138.322	42.4203	153.862	123.348	173.507	125.085	186.031	208.179	98.2834	103.052	129.479	110.828	92.7658	122.052	174.452	189.108	147.823	179.804	105.697	193.137	143.995	175.884	162.549	174.441	149.313	132.567	183.646		128.635
	118.384	160.791	110.976	175.73	140.059	194.196			110.963	126.876	152.542	118.297	86.1729	172.055	182.549	208.853	161.109	128.959	137.456	110.194	144.846	178.206	157.437	166.881	133.675	134.865	131.87	105.113	124.079	91.1628	152.44	142.481	75.7958	133.449	173.408	103.939	98.7427	162.456	83.863	125.132	160.42	153.623	149.576	102.588	87.3683	104.812	197.855		139.7
	147.858	135.262	124.142	202.482	126.807	121.662			102.957	214.202	163.443	161.441	125.42	144.155	156.257	184.435	104.435	138.643	54.1365	35.0433	155.508	104.035	57.2108	116.228	208.864	291.173	140.062	100.822	171.638	104.798	184.012	124.48	56.7328	88.3645	209.622	179.935	210.63	140.641	108.821	149.297	214.839	202.016	92.4854	133.663	123.343	81.24	88.5343		127.841
	134.604	162.619	120.843	166.214	135.509	178.195			117.247	197.587	126.695	153.634	144.891	114.296	139.11	181.06	124.067	165.874	97.3592	93.483	161.16	156.984	79.7024	164.615	134.964	190.809	147.964	136.111	145.015	98.9605	165.812	117.385	122.174	125.397	206.72	165.482	77.2337	170.769	102.038	126.657	115.759	159.776	196.236	164.273	153.341	126.271	214.029		139.774
	119.043	143.774	118.467	132.356	131.29	156.626			135.281	202.159	157.832	190.811	198.798	169.037	150.928	113.896	159.025	169.335	160.391	161.573	96.8523	153.709	61.4918	155.949	180.769	196.899	159.883	164.686	142.303	60.6234	178.647	171.221	85.3317	110.107	227.894	103.03	127.286	125.495	145.074	168.216	156.051	170.056	150.655	179.996	119.013	118.782	122.223		133.912
	134.786	126.9	129.356	217.906	126.434	168.714			132.95	182.161	126.545	136.953	183.954	197.698	97.4641	212.564	173.414	164.403	104.079	118.796	93.3643	166.335	114.024	98.7031	126.739	491.05	176.134	164.595	264.779	106.254	178.011	145.931	134.962	116.391	132.917	94.1336	147.097	137.143	97.9849	235.405	187.597	130.261	150.747	147.336	136.965	108.565	174.409		155.901
	123.848	209.114	91.9052	131.973	134.726	174.025			106.858	111.554	97.5067	121.462	135.581	148.863	101.886	190.689	152.106	190.571	114.314	155.458	142.996	134.965	89.4962	146.206	136.763	158.085	122.703	107.938	141.009	88.1315	112.855	147.495	117.243	101.705	236.492	59.0559	238.22	213.312	159.867	172.536	240.321	176.243	109.068	141.256	143.064	111.736	181.594		137.193
	130.966	145.29	109.697	120.39	135.444	78.6307			151.365	173.491	137.359	125.382	156.398	134.542	152.171	225.963	163.311	117.861	162.503	141.862	124.206	158.249	117.951	131.846	162.071	171.124	130.941	160.64	264.29	98.3577	119.147	139.101	131.334	188.214	203.568	113.838	159.783	177.417	244.407	150.929	150.223	169.325	93.3689	164.258	71.4018	80.4578	163.94		138.568
	162.392	175.06	117.986	139.212	147.44	171.491			129.271	200.854	136.042	134.624	176.26	120.894	155.084	150.689	177.641	164.232	116.345	129.012	94.0777	163.278	57.384	233.258	152.309	129.81	112.858	98.7764	281.882	95.0541	152.105	175.377	123.754	98.3893	151.493	82.2791	176.646	125.193	197.091	248.99	232.139	191.614	97.9783	127.211	192.106	136.43	114.193		146.967
	122.323	138.932	147.625	94.5543	145.57	179.764			126.837	151.554	91.6259	55.4172	91.7633	96.286	88.1327	248.018	114.681	197.998	140.391	120.839	145.092	142.555	127.002	118.568	92.6241	180.362	150.096	147.421	132.188	103.669	203.351	106.657	142.738	110.398	188.855	138.084	86.0733	118.676	102.114	147.174	87.6463	201.961	137.011	124.428	178.936	145.947	149.838		145.241
	142.871	160.928	96.9556	137.168	127.231	115.616			114.623	102.749	158.763	131.656	113.709	84.0088	112.765	183.142	196.839	122.558	178.909	97.7537	126.414	128.101	102.584	170.891	160.503	151.529	132.247	154.054	335.199	109.162	127.942	164.502	103.769	89.5867	171.767	192.366	166.092	130.909	111.677	217.537	191.874	201.305	172.727	192.581	210.994	127.385	94.7936		154.701
	112.809	164.452	125.722	210.74	137.083	166.922			116.018	204.242	112.324	97.7591	214.271	108.426	145.523	113.655	172.909	152.211	159.453	106.16	171.12	96.224	71.7979	111.616	114.997	183.815	140.621	155.724	205.377	99.128	167.545	184.924	107.905	108.444	128.484	130.39	146.55	162.266	214.429	145.321	134.881	191.816	181.153	184.43	221.173	155.693	133.965		131.416
	117.522	167.486	104.429	160.345	124.722	183.639			142.986	174.611	115.629	109.741	209.956	171.641	134.782	134.8	109.655	116.432	168.67	92.7972	161.572	131.316	98.6127	104.148	137.703	214.466	184.854	149.177	176.182	97.3568	134.082	116.332	105.801	82.2441	154.674	153.097	143.781	138.522	138.237	145.581	137.437	169.001	184.697	211.959	98.8187	143.802	105.253		126.747
		142.994	118.414	138.72	147.542	179.491			135.599	189.295	145.964	143.686	224.449	195.699	98.8951	116.014	157.601	199.799	180.98	108.582	133.295	133.861	79.1235	170.585	157.894	142.846	212.21	115.773	189.464	68.5953	102.838	128.118	61.9326	108.166	70.7056	176.618	94.1114	196.942	130.897	157.387	101.174	257.395	226.227	60.9851	156.018	101.062	218.039		136.903
		157.57	85.2192	142.143	162.346	202.436			103.854	217.328	148.297	141.423	215.117	123.91	115.576	175.888	151.827	219.082	203.858	140.689	178.191	194.733	87.8115	164.283	128.099	130.155	187.297	112.132	203.269	145.169	189.57	136.252	176.435	108.062	107.038	120.601	167.637	183.722	146.558	155.865	100.525	123.341	79.7207	170.366	88.9172	104.28	118.233		99.2937
		199.893	106.606	73.9971	127.72	141.241			116.431	187.936	76.4595	103.57	168.188	142.84	201.148	189.059	102.102	132.02	160.291	123.038	136.69	124.631	84.7695	163.086	140.599	195.783	118.586	160.179	122.383	93.9765	138.887	170.662	158.349	70.5412	231.874	188.918	183.642	146.409	213.172	171.702	159.157	172.467	124.201	252.855	89.3845	116.395	143.167		107.54
		151.118	110.12	130.696	131.908	137.743			81.1945	187.148	97.2265	85.2095	189.854	197.406	137.835	168.013	121.148	122.499	113.046	167.331	115.827	158.429	95.0892	161.636	76.6282	162.272	168.417	132.705	249.733	78.2386	153.458	137.986	184.353	64.8007	154.115	112.419	284.675	150.039	61.1988	172.817	60.2639	196.473	98.7416	173.135	144.888	145.667	184.301		90.8101
		113.349	137.343	143.298	178.039	112.955			118.569	205.55	84.9623	135.475	133.375	64.3802	100.182	195.109	149.119	142.179	172.629	138.322	134.171	115.956	105.254	126.482	176.055	154.742	174.667	140.222	262.541	39.2186	150.487	120.385	151.723	115.158	244.618	148.265	148.675	171.433	203.574	231.429	164.712	250.189	192.413	99.3463	74.2443	150.098	203.172		104.352
		179.029	140.724	170.072	134.803	182.191			120.938	292.965	58.1548	164.162	177.359	160.72	145.089	116.803	133.957	155.805	146.183	86.5523	164.186	135.442	180.836	156.859	122.477	161.784	123.521	119.349	240.102	61.7071	175.101	133.091	124.765	54.4146	172.752	97.4261	213.431	205.039	166.614	218.843	73.309	170.032	174.077	102.41	161.913	98.4896	116.897		141.133
		182.423	94.2372	135.02	131.205	174.902			147.839	355.246	70.6383	92.9932	145.922	167.293	153.506	152.573	161.589	172.499	157.653	123.004	127.607	175.873	91.635	162.652	99.1948	176.922	147.408	83.0468	117.363	68.2229	119.436	155.281	135.076	114.377	256.227	92.7926	150.287	197.775	77.6273	148.615	121.592	178.763	184.998	167.715	107.322	143.788	100.66		102.018
		154.052	134.776	206.243	144.827	156.59			104.382	271.298	102.788	105.778	113.965	90.677	137.337	212.307	164.917	139.682	133.641	160.938	107.309	158.111	101.38	159.313	187.598	194.586	178.041	196.07		61.7129	150.683	136.439	114.859	88.5461	123.749	108.89	137.991	235.183	214.771	153.991	127.861	213.281	141.786	101.086	82.613	130.815	161.037		127.81
		146.286	104.826	165.959		183.434			132.466	193.532	123.347	194.072	156.721	162.324	179.389	206.332	123.63	176.645	189.969	124.773	153.959	170.86	84.6701	122.676	102.877	200.815	131.454	88.3375		69.0345	174.51	112.234	119.524	109.859	139.287	150.417	140.705	169.836	242.012	230.843	199.224	170.934	60.4868	157.788	124	124.408	191.139		140.766
		143.401	127.147	159.044		155.549			103.516	160.59	183.608	166.93	131.667	134.215	139.195	143.516	138.94	198.397	114.835	93.0452	124.152	121.705	90.0908	170.124	146.941	165.072	188.248	162.182		73.387	143.281	126.582	140.628	103.823	173	144.459	239.363	207.477	166.457	111.608	235.586	209.47	85.9102	79.2578	246.933	119.559	143.723		151.454
		148.304	128.554	99.5672		195.906			174.925	148.26	150.261	99.4567	217.917	137.768	156.334	191.747	92.014	162.912	115.567	140.578	146.894	183.99	158.684	158.87	164.827	184.732	185.266	167.803		81.4253	122.072	166.623	108.472	102.971	104.081	102.907	166.893	159.533	246.294	151.267	165.572	215.129	128.86	118.153	186.034	115.669	146.422		160.576
		140.543	128.737	152.213		210.289			140.252	213.487	138.636	159.26	202.333	75.0639	138.779	190.282	123.028	146.941	116.611	103.454	120.296	138.401	149.911	199.308	105.994	219.481	132.551	101.531		43.03	143.757	161.25	82.7752	107.823	208.182	45.0221	261.448	186.329	89.1728	281.466	195.121	233.638	100.859	169.356	169.276	105.585	120.689		145.714
		185.542	134.385	162.54		156.738			101.623	148.334	167.39	153.186	150.811	171.93	111.809	116.012	232.016	146.176	154.376	152.708	95.2063	83.479	96.524	181.523	77.9297	156.915	200.077	110.336		64.0554	94.6012	137.983	111.249	124.547	165.351	51.7647	191.114	194.364	261.001	175.402	197.82	209.345	127.228	144.565	162.605	105.936	14.1256		171.781
		126.183	151.429	116.782		260.41			100.604	142.603	111.391	183.197	157.136	123.913	107.112	175.55	168.019	124.087	222.991	129.483	131.49	108.244	58.8936	148.764	141.843	218.168	165.696	179.498		91.2511	107.549	110.384	48.1309	100.582	191	88.9928	166.231	166.463	123.585	185.298	141.625	245.268	149.429	156.734	147.11	102.675	160.877		161.626
		189.755	129.77	117.172		162.798			89.4614	175.398	159.221	119.603	121.405	195.476	149.743	174.146	193.315	183.65	194.535	312.928	130.734	107.155	130.473	169.122	127.342	177.176	151.136	170.397		54.8168	151.133	163.511	111.153	105.762	146.474	187.443	135.809	138.407	191.878	297.344	72.0169	240.382	142.493	171.038	181.481	130.943	123.795		140.14
		142.346	92.8421	168.156		215.426			130.163	194.221	160.323	176.935	125.179	148.649	107.214	91.2895	203.563	175.753	195.641	134.808	178.653	170.955	75.2632	174.435	119.831	258.688	200.397	155.358		107.491	94.2152	151.107	122.726	85.2946	187.107	152.432	180.682	154.07	126.606	83.0503	127.009	200.881	92.15	206.116	128.291	152.127	128.978		120.006
		111.182	107.846	139.125		173.492			150.792	103.04	148.086	153.014	188.249	174.082	98.0849	166.088	150.646	154.381	152.056	103.213	83.4149	179.023	174.482	214.05	168.061	207.118	139.347	150.077		69.1851	125.723	150.969	120.552	92.0163	111.761	140.032	180.794	102.798	216.942	100.287	197.354	186.381	169.166	71.6795	71.7251	115.658	144.374		134.766
		187.947	95.423	161.695		169.716			137.069	173.044	98.5005	152.389	202.611	181.027	134.495	212.23	96.3977	193.449	231.472	145.077	161.52	90.2438	78.5106	157.745	136.968	187.073	135.524	114.275		111.63	171.977	139.295	128.263	111.629	164.879	161.564	161.877	133.14	162.533	301.613	206.991	225.24	168.625	137.138	186.773	140.62	183.955		145.797
		150.927	106.372	204.977		158.188			123.661	209.433	108.059	115.804	138.075	185.454	144.597	137.788	113.107	159.738	155.875	155.735	57.2658	114.676	101.433	224.393	115.022	166.207	154.686	186.895		127.395	138.785	148.938	92.1313	122.939	134.549	108.423	157.783	225.518	126.263	127.961	91.9407	126.655	129.298	131.065	109.347	94.4869	118.704		136.714
		186.024	76.1103	170.807		217.326			121.337	200.189	112.516	152.223	173.325	201.178	67.0017	181.282	117.122	161.37	128.656	122.927	110.743	149.168	115.965	172.666	162.538	242.911	183.282	145.618		92.3529	164.24	128.256	149.281	65.7758	157.293	64.601	187.752	131.591	136.901	155.411	163.58	166.415	184.525	83.4912	129.81	152.676	133.942		158.77
		126.672	125.426	144.601		173.231			174.071	134.643	107.976	132.574	116.684	180.365	146.355	140.089	97.1933	125.014	171.919	116.277	153.294	188.32	74.1382	127.772	144.351	192.116	155.565	118.541		127.357	135.766	140.438	156.816	52.9993	192.993	166.112	211.65	133.743	199.111	170.204	108.123	208.06	96.2926	124.79	102.033	140.299	204.919		128.602
		167.232	106.925	164.822		152.121			129.5	177.624	56.6878	125.162	182.434	122.745	131.67	176.23	129.55	120.883	162.852	133.518	157.913	201.107	111.101	232.481	137.911	139.644	166.486	130.858		95.235	158.437	184.077	138.353	135.158	204.265	160.431	164.955	159.942	105.46	197.751	117.876	206.894	162.204	175.887	126.608	107.626	181.357		149.569
		126.883	138.016	105.196		165.989			141.859	181.271	198.795	94.8003	157.733	123.517	127.897	155.224	159.601	131.276	199.946	145.683	155.61	229.73	67.0567	146.52	135.66	215.283	158.698	156.301		82.0478	104.312	141.732	142.767	103.705	115.258	188.377	153.497	188.165	141.019	191.119	134.837	185.517	84.9822	152.378	70.1183	109.384	180.422		139.582
		119.829	125.814	155.956		211.825			125.066	291.296	182.526	148.284	119.433	140.298	131.62	193.14	222.931	214.574	83.7642	150.94	121.193	170.152	123.969	202.375	135.468	254.877	172.339	155.497		64.0521	158.318	152.625	71.2981	116.716	171.9	79.9343	199.255	120.061	159.756	224.609		239.279	90.358	150.478	164.057	128.275	162.652		144.119
		169.37	104.515	169.207		255.943			161.725	109.129	128.079	102.827	148.848	126.178	118.038	160.818	119.675	102.153	81.9226	177.158	116.838	176.003	129.57	200.53	140.808	158.018	112.627	124.312		105.767	90.8694	141.679	158.227	123.765	160.57	172.665	248.819	185.806	138.411	151.744		205.129	86.58	178.352	98.9309	132.608	237.788		143.276
		97.221	106.351	148.109		197.772			139.854	192.529	138.725	161.238	85.8543	156.466	139.698	153.943	129.232	211.832	150.388	138.298	161.535	163.734	112.875	100.402	123.8	183.856	161.363	150.897		96.7565	100.418	142.716	129.429	123.258	100.201	127.222	151.016	146.653	149.542	139.169		204.158	140.409	123.525	106.992	167.015	214.191		149.275
		146.394	59.4205	142.294		171.517			130.469	155.904	177.487	103.614	168.698	144.326	96.5945	130.71	134.783	170.765	144.774	123.042	131.846	207.688	89.1622	128.602	180.68	187.709	192.395	159.272		104.621	174.933	135.545	138.814	118.267	131.953	82.9017	148.978	64.585	219.185	177.316		216.112	108.371	138.682	174.603	112.296	110.194		109.731
		182.344	123.344	141.967		158.684			125.926	229.272	58.654	119.709	174.778	164.167	147.03	165.192	132.801	154.05	117.076	140.22	122.996	223.541	114.773	216.863	151.611	180.586	130.763	77.4185		112.5	163.849	131.521	89.4927	97.8514	156.066	125.791	130.267	119.443	211.339	280.67		218.416	140.38	132.869	127.758	105.002	105.601		116.634
		153.736	155.994	177.731		224.579			108.894	252.512	78.2594	141.924	154.804	182.635	142.457	175.858	133.567	73.0348	150.571	143.572	150.016	206.978	65.2102	122.374	141.614	197.045	220.174	91.1535		112.149	137.438	120.336	119.956	69.7242	144.362	114.884	93.8615	162.563	160.434	225.192		175.334	189.045	101.107	131.514	118.888	215.841		123.123
		134.186	91.7255	217.459		175.725			157.777	182.36	82.1939	159.194	155.969	120.912	107.855	194.302	133.447	163.031	209.039	134.507	76.4829	104.273	148.628	179.681	164.089	224.9	173.118	121.73		113.818	160.734	121.697	119.644	101.312	198.623	166.122	132.211	181.093	207.187	202.132		160.879	69.8023	165.254	165.913	129.911	149.947		138.922
		145.019	143.365	164.15		189.111			95.6774	226.645	104.768	194.485	146.537	163.727	173.566	220.069	166.757	96.7769	178.347	118.266	120.635	105.22	75.0677	193.38	173.056	223.979	85.4711	130.593		125.735	113.155	158.889	99.4767	85.034	158.327	161.184	108.701	178.178	162.755	171.513		169.379	111.486	126.782	158.929	208.328	153.798		138.525
		164.425	142.781	154.384		136.596			104.285	217.761	171.971	129.881	163.676	161.802	85.7922	194.527	108.748	182.278	134.918	171.839	90.8483	138.89	101.198	176.615	108.179	162.524	175.306	121.158		156.978	171.663	118.247	129.357	36.0487	143.274	144.001	186.612	189.354	155.921	152.903		232.019	100.567	212.141	78.5668	133.71	228.299		162.85
		113.644	146.745	117.856		228.707			92.3512	82.1164	108.712	105.675	171.201	122.876	137.358	204.835	169.933	163.186	209.691	110.785	116.925	156.708	73.1065	248.213	139.279	227.599	89.0163	106.109		122.314	95.2229	169.657	143.575	147.022	212.449	158.371	93.7484	158.253	164.29	131.12		215.149	149.878	149.747	255.281	98.334	131.101		137.968
		154.784	150.691	145.44		189.559			113.085	137.207	149.905	183.152	133.35	109.5	115.891	135.487	157.949	135.963	164.34	190.764	116.623	207.216	51.8557	154.693	138.536	179.124	131.189	142.131		102.452	135.162	105.858	135.812	101.816	183.913	50.6534	288.235	187.357	103.153	220.111		244.519	185.328	180.241	167.191	112.423	111.989		115.793
		171.608	109.961	93.995		188.941			140.784	238.347	107.874	157.359	94.157	195.358	115.766	171.893	140.283	134.2	171.852	263.085	60.4621	178.627	105.394	86.8966	103.884	202.115	167.089	179.019		135.986	139.805	124.54	109.15	127.746	137.532	152.297	95.3426	202.623	159.616	317.62		199.945	116.677	116.397	111.35	113.38	111.999		108.052
		176.262	84.3412	205.172		142.26			102.528	184.799	141.513	90.3414	174.935	130.801	139.441	122.608	173.448	134.142	170.124	117.318	132.89	93.3892	106.661	174.943	110.156	160.26	109.903	85.1791		118.656	123.001	162.957	122.959	108.368	197.342	102.942	208.492	139.574	165.001	143.359		204.947	81.6866	138.529	169.495	158.133	209.02		137.654
		194.139	117.449	137.831		156.412			141.639	121.192	163.079	100.93	139.942	132.01	143.785	191.462	148.147	178.265	216.727	152.561	137.131	175.988	109.149	199.543	148.827	206.956	131.725	88.5218		97.7108	109.42	119.695	106.741	114.99	135.382	143.765	199.091	101.751	129.114	172.335		114.507	198.092	106.507	124.494	144.947	168.818		112.577
		182.657	134.429	134.618		162.942			153.51	125.082	213.209	160.232	97.6223	163.132	117.137	182.889	184.852	89.5221	166.684	113.533	122.234	127.22	155.037	160.823	105.133	185.262	166.5	125.868		54.7732	109.955	124.609	68.9337	120.999	167.631	95.0448	145.243	183.684	241.871	137.767		179.478	133.034	107.579	86.679	156.141	218.889		142.136
		155.671	98.5732	145.461		161.898			104.778	203.079	93.1187	184.69	164.345	172.781	137.177	199.979	175.033	127.876	139.635	121.857	93.9952	100.992	101.912	173.828	156.593	208.617	159.667	197.231		109.028	97.2172	94.5524	120.555	48.9949	151.038	155.118	208.742	207.276	192.775	169.956		215.973	129.284	153.346	265.521	114.407	199.441		144.698
		200.564	123.265	177.12		175.084			119.406	162.658	126.132	152.594	153.904	136.873	142.385	169.697	135.21	219.485	162.188	132.798	79.7956	200.813	145.731	108.76	165.919	269.208	127.248	118.246		141.713	150.929	133.247	87.9036	60.4572	163.217	90.6858	130.463	173.861	177.193	165.64		200.318	172.164	136.668	158.526	129.482	165.158		135.043
		159.854	138.339	176.147					126.65	68.4303	136.007	106.838	122.458	110.048	197.3	127.157	174.675	142.758	108.763	70.5238	64.5638	117.426	101.783	95.7916	70.9128	223.398	144.476	131.81		127.222	136.386	137.327	84.2202	125.815	138.524	149.226	248.565	210.419	146.73	125.703		215.397	161.706	174.225	113.039	107.021	206.562		124.541
		126.46	120.478	103.46					116.984	157.905	93.3069	154	107.056	117.98	69.7545	119.519	160.668	197.354	219.737	137.924	59.0839	142.241	64.9411	126.647	155.558	270.07	158.869	181.249		76.279	119.132	148.644	84.6058	106.25	107.586	93.7679	182.186	138.085	97.5387	235.485		166.547	202.026	194.69	276.346	103.637	127.224		144.611
		139.192	126.111	174.551					124.641	111.264	91.7927	212.285	155.017	163.22	133.217	108.81	210.935	87.8753	121.76	77.7365	85.8156	113.345	102.011	103.628	152.499	203.471	159.044	46.6697		150.852	119.063	116.703	129.522	96.8997	164.906	102.799	167.172	157.739	202.193	139.411		249.719	119.011	137.412	147.39	131.052	173.591		130.769
		121.705	53.4701	87.2059					119.635	204.389	101.484	153.89	129.326	142.539	133.845	176.766	157.111	159.319	126.705	182.915	124.046	210.747	118.487	212.018	65.9168	201.005	162.863	165.179		124.383	130.362	114.37	112.351	124.983	270.593	179.738	168.286	190.412	221.746	246.576		194.416	182.156	209.271	159.955	134.439	180.686		152.403
		180.949	114.369	167.481					114.434	96.7493	129.019	152.146	199.772	166.823	136.551	131.571	167.387	118.415	148.197	101.934	64.3069	116.927	84.6689	143.711	172.468	302.641	119.107	151.282		47.3458	111.94	139.814	133.97	107.301	176.626	165.013	166.916	183.172	107.475	105.299		165.876	200.091	12.1643	138.338	109.371	196.219		119.121
		156.576	129.297	98.993					150.398	136.132	211.612	166.894	200.685	144.297	159.436	142.554	127.669	206.899	87.3891	115.594	141.989	175.648	81.6237	131.935	174.526	217.007	144.186	103.32		124.377	157.015	129.305	113.63	108.237	138.957	122.835	108.294	141.392	159.891	106.409		219.99	99.1894	135.049	104.933	107.748	183.864		137.838
		162.926	139.102	219.409					152.269	132.399	94.0531	141.996	127.538	74.2476	174.719	189.305	168.352	111.088	151.382	87.6269	103.037	136.983	118.786	93.4901	152.93	180.761	177.495	149.919		83.5663	51.5814	164.309	158.259	119.116	169.325	115.945	119.808	158.064	77.0981	213.218		220.196	141.22	156.312	153.164	123.255	158.918		138.714
		167.29	136.927	107.609					109.759	163.312	125.284	160.137	159.362	138.938	136.728	193.743	100.327	180.017	147.491	83.9718	124.165	104.821	76.9446	128.314	114.733	169.158	151.294	92.7483		123.122	138.868	131.868	143.764	99.5921	165.289	165.559	101.609	146.548	116.95	203.397		174.838	111.977	126.165	213.184	98.4707	176.31		126.38
		119.317	125.327	166.601					176.633	181.313	134.394	170.29	211.226	194.025	111.073	224.255	115.9	121.356	138.567		157.781	132.5	121.749	213.63	183.452	153.282	196.323	103.613		109.172	118.085	106.254	100.857	68.3489	156.391	145.208	144.985	213.5	168.991	113.14		190.558	162.704	159.154	193.626	120.09	127.946		129.039
		164.939	128.551	183.789					110.882	196.831	195.166	114.055	200.955	118.673	141.431	199.879	158.625	178.156	114.85		98.9026	162.728	114.742	86.4849	104.588	195.914	157.246	119.132		102.352	147.26	130.933	125.136	104.228	169.304	137.661	71.3116	101.967	182.424	108.894		221.231	104.266	99.9245	214.171	116.966	203.177		142.812
		140.045	82.7764	157.074					113.763	137.413	104.919	156.666	171.549	123.323	163.291	215.287	142.916	109.93	173.462		71.3776	126.851	103.52	213.78	115.333	213.707	156.19	173.589		91.3804	161.366	124.001	113.175	72.3915	100.037	107.282	100.403	181.6	97.266	85.9515		199.662	115.296		106.061	138.413	170.87		165.011
		159.563	111.943	208.07					155.276	120.612	118.29	141.422	181.849	177.835	105.011	172.186	219.991	61.3179	173.901		80.8619	158.541	73.7893	170.154	149.876	167.739	205.653	189.169		81.3454	105.438	170.212	135.728	87.9921	157.992	185.766	163.596	199.873	51.7734	65.9411		142.076	160.574		70.8449	105.904	181.218		102.56
		159.035	122.746	125.198					143.521	124.087	103.678	133.342	166.426	126.835	125.77	100.298	168.815	132.88	202.626		54.0928	111.152	131.585	66.1118	97.8215	199.72	151.654	139.575		118.012	175.593	123.816	157.455	85.548	186.847	100.343	170.01	200.971	155.506			181.255	151.378		221.31	131.548	165.416		162.161
		190.215	93.3121	203.05					145.258	108.292	71.9052	155.932	127.148	164.204	112.784	200.156	163.234	209.307	97.9942		86.5156	129.601	119.131	121.7	145.8	162.451	197.111	140.558		83.8339	158.428	119.489	197.54	113.903	190.478	97.1362	141.813	198.663	267.52			101.704	103.542		111.935	105.206	174.429		150.674
		167.864	125.287	140.676					132.893		188.994	135.655	121.252	133.415	118.334	134.962	200.984	114.547			112.662	147.166	92.2962		184.17	277.166	119.162	168.129		81.1649	117.199	181.367	131.406	99.958	156.791	138.195	235.77	199.566	174.872			142.743	189.572		103.916	110.558	199.211		139.924
		164.161	133.297	118.682					106.922		72.6736	116.521	171.24	126.266	139.415	138.759	137.719	90.339			125.156	140.372			106.256	198.303	138.802	110.917		88.8048	153.301	150.174	70.0515	108.891	132.675	99.6103	145.771	186.415	111.395			164.246	93.6588		76.4424	137.251	136.25		131.598
		175.39	131.724	107.301					125.42		102.996	162.069	185.101	137.794	163.91	185.763	205.247	83.6195			86.3215	54.7279			127.865	253.325	209.311	104.004		124.311	122.184	148.415	95.7923		140.962	109.713	116.192	165.407	187.716			193.924	227.651		279.841	132.795	146.484		120.382
		178.924	147.097	128.539							182.077	132.628	148.859	152.74	150.369	201.786	184.165	81.4708			119.785	83.4823				174.09	170.409	175.661		114.147	168.261	139.299	124.684		148.722	81.758	173.732	23.3473	173.642			147.194	143.943		143.027	122.026	222.99		154.221
		181.21	116.469	188.921							208.812	159.011	103.363	144.48	127.718	193.449	120.577	157.509			136.665	86.9109				234.534	201.974	160.371		134.417	101.724	119.732	65.4473		193.742	120.249	189.471	139.301	182.776			134.223	164.872		154.115	96.1252	213.006		132.794
		163.723	95.0121	180.489							122.376	153.94	192.458	175.511		151.375	169.717	90.7604			90.2817	91.9261				205.922	149.894	154.021		63.0124	157.24		78.3859		139.275	148.58	168.388	203.298	106.101			166.865	106.038		156.765	125.581	206.35		122.65
		126.669	118.443	158.008							66.4216	132.296	90.4881	123.044		193.215	148.467				123.014	132.396				208.675	141.016	111.375		100.299	147.731		126.797		168.395	130.832	122.057	158.772	204.248			198.767	133.623			107.811	171.434		138.663
		164.902	115.364	145.982							108.826	79.3691	194.528	138.282		148.511	168.867				85.2688	91.4364				229.5	160.698	148.175		129.415	72.2603		101.793		267.344	140.437	162.628	234.799	191.37			194.331	190.504			156.936	193.623		104.203
		166.521	127.174	128.522							95.4192	138.775	214.826	116.336		97.7221	197.99				90.4309	145.843				168.02	183.578	187.264		142.057	94.4302		129.858		136.547	63.2644	167.988	123.162	136.668			115.079	158.21			128.424	201.136		138.898
		202.201	148.701	168.693							87.7232	145.152	183.451	204.204		85.3186	160.563					151.146				147.625	144.503	177.709		86.6798	140.155		81.5248		110.008	39.4778	118.227	134.147	218.885			221.032				125.868	212.496		152.374
		166.783	126.335	164.227							146.678	156.58	123.765	172.427		171.57	127.595					131.144				210.195	119.066	161.742		156.164	120.202		167.45		180.631	145.453		135.489	159.114			229.333				109.75	197.215		133.828
		156.009	152.487	118.51							108.469	160.566	109.856	109.085		175.371	170.971					209.131				179.92	161.862	150.099		116.824	120.295		88.1951		181.908	215.048		228.81	127.062			219.166				192.324	154.179		146.451
		182.364	161.878	149.945							75.461	150.58	120.659	160.004		174.982	175.401					171.743				203.536	165.076	187.382		71.8071			97.5541		147.468	161.797		145.349	228.831			183.84				129.132	111.635		109.575
		170.517	122.869	81.9321							179.092	128.645	198.103	136.356			171.988					160.322				173.743	147.012	89.8032		97.6909			155.966		158.801	144.441		166.339	172.412			136.889				136.942	155.462		185.704
		100.922	152.004	136.918							83.7039	166.241	198.177	141.605			182.748					167.798				198.131	182.875	152.536		120.405			95.7467		252.276	75.1384		153.886	257.676			149.097				144.211	127.974		109.968
		191.395	132.904	180.648							158.802	83.3507	147.814	120.016			140.292					170.49				186.608	184.327	150.2		98.5141			61.0454		146.788	34.8217		178.762	76.4851			162.754				145.91	195.523		138.532
		218.323	135.237	195.441							88.123	178.37	209.421	153.604			143.714					183.709				217.013	137.441	63.295		128.162			141.819		171.712	113.739		140.94	131.285			236.679				126.097	143.391		151.073
		126.142	137.091	149.906							167.761	127.578	141.621	153.001			119.028					125.827				160.517	202.48	270.182		98.6192			114.102		172.023	109.046		117.551	107.045			148.263				118.838	158.904		96.4084
		144.951	127.303	120.394								143.925	194.492	181.599			121.934					103.016				203.384	133.623	59.6658		129.026			189.473		152.905	84.3627		135.854	188.222			143.465				131.504	178.877		130.735
		208.098	101.629	124.818								130.948	205.339	145.641			152.809					160.979				189.87	159.466	142.119		73.0149			232.982		180.239	93.5753		153.697	196.207			207.069				108.477	143.399		143.114
		141.594	86.0245									169.633	168.615				90.7468					127.389				213.405	182.743	113.741		98.4936			163.692		138.622	154.612		188.219	99.178			158.292					183.867		136.155
		187.16	95.5682										72.669									106.264				140.039	163.22	113.718		119.619			149.722		124.136	156.851		181.699	181.174			165.189					142.938		95.0344
		177.404	140.605										148.791									141.766				182.574	164.606	126.008		174.349			64.7469		123.052	87.085		208.661	199.683			183.477					128.606		124.106
		193.993	129.998										177.098									116.416				141.601	131.761	143.74		103.105			130.618		141.965	120.84		215.492	245.051			94.3621					153.275		133.101
		229.863	149.805										220.384									132.47				204.141	189.504	251.748		125.291			96.4736		155.419	196.309		193.813	174.269								151.847		142.691
		188.677	115.583										130.799									123.926				132.828	124.17	169.815		80.441			122.744		175.867	134.591		127.571	102.73								177.883		105.109
		177.847	139.183										193.666									209.566				248.242	166.039	155.821		75.2051			104.198		173.303	158.736		114.662	140.583										150.871
		139.625	135.567										209.837									112.535				162.312	164.472	191.377		117.325			133.389		187.263	62.4773		184.569	182.318										120.574
		203.703	129.678										126.353									180.64				197.026	151.294	136.638		133.483			99.252		178.934	147.256		200.369	112.21										108.808
		194.731	137.974										191.942									174.862				181.37	196.323	156.088		113.449			141.704		192.339	105.63		185.962	59.4876										117.456
		130.958	119.926										156.518									103.275				219.243	157.246	185.383		115.632			86.0507		119.504	108.261		218.571	168.781										164.514
		173.098	115.151										219.208									100.674				142.775	156.19	179.514		84.6732			155.391		147.91	111.211		102.695	88.3833										121.271
		162.797	130.286										92.4151													176.378	205.653	125.39		114.734			83.721		127.009	177.281		130.703	125.32										125.084
		106.986	129.654										194.393													139.325	151.654	139.916		121.153			96.4349		121.613	189.592		173.582	57.7137										99.9013
		182.381	95.9945										177.642													155.962	197.111			79.2801			144.99		121.875	154.076		209.388	168.088										113.293
		184.871	125.93										139.231													137.206	119.162			120.281			175.454		168.819	116.024		125.179	99.2177										119.371
		198.478	118.395										133.241													128.839	138.802			138.123			68.9507		236.599	142.166		154.101	60.8709
		197.859	138.502										172.963													108.659	209.311			99.4517			163.597		208.658	138.66		125.043	228.461
		187.685	126.405										180.113														170.409			85.8309			91.6708		146.743	159.31		18.5812	95.108
		127.437	117.823																								201.974			102.414			142.768		212.71	108.829		202.747	181.96
		253.585	156.072																								149.894			61.3117			177.533		169.485	129.475			201.816
		171.482	146.271																								141.016			119.52			207.966		189.883	79.9567			182.837
		184.696	122.15																								160.698			110.584			251.08		203.886	123.676			148.386
		136.403	124.766																								183.578			92.7251			101.251		135.515	165.901			216.306
		145.485	121.913																								144.503			81.5653			138.105		152.144	132.147			223.698
		144.292	106.286																								119.066			109.038			75.0992		139.934	137.048			162.194
		170.119	118.232																								161.862			93.8983			179.215		109.785	121.577			94.7056
		207.611	124.851																								165.076			79.4775			143.155		106.115				186.027
		200.454	149.945																								147.012			110.533			131.062		168.054				102.146
		170.968	127.671																								182.875			78.2094			76.0558		180.006				105.406
		225.599	141.607																								184.327			139.429			125.199		217.37
		205.945	101.847																								137.441			117.122			161.579		123.896
		185.517	145.377																								202.48			94.1185			97.7006		142.248
		173.783	120.13																								133.623			132.108			192.092		108.841
		127.664	113.002																								159.466			93.0336			141.845		204.342
		175.099	92.4742																								182.743			159.739			61.2424		107.793
		188.243	136.137																								163.22			95.3905			158.908		191.791
		117.102	119.412																								164.606			109.984			151.501		148.107
		98.4787	148.977																								131.761						64.3234		101.486
		173.654	110.286																								189.504						175.628		196.267
		176.798	111.307																								124.17						169.246		166.101
		148.287	125.166																								166.039						54.2631		141.023
		198.675	125.655																								164.472						184.809		187.297
		135.92	140.952																														163.693		136.107
		150.204	107.1																														152.01		82.2857
		159.249	109.603																														179.61		112.754
		130.826	134.558																														210.211		146.218
		115.402	116.867																														146.889		107.781
		126.031	165.364																														112.752		195.398
			140.516																														53.1021		100.285
			129.256																														97.7412		147.521
			133.455																														153.338		147.553
			110.431																														95.3919		169.741
			111.844																														96.0279		176.921
			136.027																														152.57		210.898
			99.4139																														125.163		106.576
			125.277																														188.384		203.114
			119.808																														159.397		165.216
			151.66																														85.6717		190.645
			144.873																														75.0824		173.388
			121.839																														185.901		173.241
			142.941																														118.399		135.406
			114.211																														97.506		171.931
			108.414																														127.212		102.979
			140.776																														113.002
			137.489																														247.888
			132.393																														168.37
			107.069																														70.5145
			109.884																														126.258
			103.785																														175.434
			143.007																														137.615
			138.643																														84.3453
			162.938																														109.731
			137.632																														118.643
			125.569																														113.739
			134.675																														181.208
			134.76																														151.774
			109.564																														96.3859
			110.102																														78.2832
			139.324																														98.5014
			115.847																														138.804
			126.312																														104.614
			113.195																														117.737
			110.2																														97.8972
			137.742																														169.625
			127.022																														121.566
			147.656																														135.908
			120.952
			144.227
			119.365
			143.332
			135.368
			137.737
			138.885
			151.043
			135.129
			141.742
			149.304
			141.729
			123.155
			159.324
			139.548
			139.999
			119.722
			131.269
[truncated: 498 more columns]
