# Supplementary material for: Dynamic chromatin architecture of the porcine adipose tissues with weight gain and loss
Source: Nat Commun. 2023 Jun 12;14:3457. doi: 10.1038/s41467-023-39191-0 (PMC10258790; doi:10.1038/s41467-023-39191-0)
Supplement: Supplementary file 19 — Source data [file 41467_2023_39191_MOESM19_ESM.zip › Source.data/Supplementary Figure 10.xlsx]

## Sheet: Figure S10
Figure S10
Sample	GOM_CC3	GOM_CC2	GOM_BC3	GOM_BC7	GOM_CC4	GOM_BC4	GOM_BC1	GOM_CC1	GOM_BC6	GOM_BC5	GOM_BC8	GOM_BH3	GOM_BH1	GOM_BH2	GOM_BH4	GOM_BH5	GOM_BH6	GOM_BH7	GOM_BH8	GOM_BH10	GOM_BH11	GOM_BH9	GOM_BH17	GOM_BH13	GOM_BH12	GOM_BH16	GOM_BH15	GOM_BH18	GOM_BH14	GOM_BH21	GOM_BH24	GOM_BH22	GOM_BH31	GOM_BH23	GOM_BH33	GOM_BH34	GOM_BH30	GOM_BH20	GOM_BH19	GOM_BH27	GOM_BH28	GOM_BH25	GOM_BH32	GOM_BH26	GOM_BH29	GOM_BH36	GOM_BH38	GOM_BH40	GOM_BH35
GOM_CC3	0	0.242533	1.07917	1.77265	0.395601	1.54603	0.487348	0.0279763	0.758421	6.92901	1.15146	1.49742	1.10529	5.3383	1.63821	1.27266	0.762764	10.1176	0.961979	0.946358	10.1526	2.15245	1.71846	2.07237	6.08444	4.14243	1.48306	2.52987	0.965541	2.07631	1.56242	6.65412	1.84355	2.13533	1.21373	10.1369	0.371457	2.4211	0.666109	2.1765	1.69437	1.1294	1.64597	0.73598	0.650328	10.1804	0.437409	1.10829	10.1737
GOM_CC2	0.242533	0	1.30395	2.00229	0.488774	1.78069	0.705401	0.217147	0.997788	6.83122	1.37087	1.68946	1.16265	5.26437	1.78009	1.37193	0.691962	10.0098	1.14554	0.94183	10.0467	2.22232	1.7739	2.1044	5.98796	4.05628	1.31812	2.62156	0.859429	2.03242	1.61866	6.5536	2.01678	2.04513	1.27014	10.0348	0.256718	2.47567	0.794063	2.29234	1.73925	0.975393	1.66025	0.495817	0.446032	10.0751	0.597277	1.12477	10.0684
GOM_BC3	1.07917	1.30395	0	0.701489	0.93592	0.505686	0.902229	1.10715	0.631738	7.01878	0.096889	0.548219	1.05923	5.34629	0.94326	0.942741	1.33847	10.2242	0.388827	1.22462	10.2496	1.71312	1.4357	1.82077	6.18174	4.24436	2.1364	1.94104	1.54792	2.15615	1.3211	6.76095	0.943768	2.40125	1.11258	10.2158	1.26722	2.01489	0.73813	1.5154	1.4665	1.80924	1.56695	1.75179	1.72927	10.2747	0.766239	1.22318	10.2679
GOM_BC7	1.77265	2.00229	0.701489	0	1.63129	0.257699	1.51894	1.80058	1.18483	7.29199	0.650121	0.639494	1.59596	5.59566	1.10605	1.38091	2.0011	10.4829	0.992713	1.83475	10.5023	1.88297	1.76481	2.10187	6.46975	4.57338	2.77121	1.95339	2.1962	2.57914	1.69978	7.04705	0.847406	2.88939	1.61259	10.4578	1.96725	2.16452	1.402	1.53377	1.8219	2.4637	1.98418	2.45315	2.42009	10.5257	1.46396	1.7833	10.5188
GOM_CC4	0.395601	0.488774	0.93592	1.63129	0	1.43971	0.744585	0.4105	0.877061	6.59594	0.981425	1.23529	0.709726	4.98591	1.29194	0.889948	0.481802	9.79237	0.692071	0.57494	9.82532	1.76008	1.32326	1.67735	5.75104	3.80288	1.28727	2.1456	0.707677	1.71225	1.16716	6.32403	1.54087	1.81176	0.818199	9.80583	0.346817	2.02622	0.307105	1.80625	1.29878	0.935247	1.25529	0.838518	0.928622	9.85264	0.171742	0.72092	9.84587
GOM_BC4	1.54603	1.78069	0.505686	0.257699	1.43971	0	1.26779	1.57376	0.929828	7.33071	0.482464	0.651501	1.50196	5.64131	1.13996	1.32376	1.84107	10.5293	0.853888	1.70705	10.5511	1.93769	1.75895	2.11935	6.50183	4.58602	2.63197	2.06286	2.04681	2.54498	1.67353	7.08053	0.957145	2.82833	1.53505	10.5106	1.76557	2.2304	1.23916	1.6334	1.8069	2.31045	1.94687	2.24438	2.18859	10.5752	1.26899	1.68077	10.5683
GOM_BC1	0.487348	0.705401	0.902229	1.51894	0.744585	1.26779	0	0.503892	0.350083	7.33963	0.995364	1.42462	1.37746	5.72341	1.70269	1.45702	1.20286	10.5368	0.975461	1.31415	10.5696	2.34896	1.95629	2.3368	6.49478	4.54583	1.96241	2.67359	1.42039	2.44723	1.80609	7.06816	1.81169	2.55601	1.47859	10.5496	0.854362	2.63835	0.880294	2.27858	1.95086	1.60659	1.95143	1.19539	0.998461	10.5969	0.663218	1.43865	10.5901
GOM_CC1	0.0279763	0.217147	1.10715	1.80058	0.4105	1.57376	0.503892	0	0.781754	6.92845	1.17936	1.5242	1.11999	5.34053	1.66144	1.29179	0.76205	10.1159	0.98799	0.953974	10.1511	2.16944	1.73375	2.08552	6.08398	4.14303	1.47237	2.54907	0.961466	2.0812	1.57764	6.65319	1.86923	2.1348	1.22852	10.1359	0.361366	2.43671	0.686758	2.19775	1.70856	1.11971	1.65692	0.711888	0.622388	10.179	0.460221	1.11866	10.1723
GOM_BC6	0.758421	0.997788	0.631738	1.18483	0.877061	0.929828	0.350083	0.781754	0	7.39369	0.728627	1.17865	1.37289	5.75123	1.52859	1.38035	1.35886	10.5979	0.827124	1.39288	10.6277	2.24401	1.89451	2.28441	6.55036	4.59994	2.15915	2.52425	1.58469	2.48723	1.75485	7.12719	1.57394	2.64898	1.46127	10.6021	1.08949	2.54242	0.892657	2.10982	1.90387	1.80389	1.94453	1.49346	1.33662	10.6541	0.738178	1.47699	10.6473
GOM_BC5	6.92901	6.83122	7.01878	7.29199	6.59594	7.33071	7.33963	6.92845	7.39369	0	6.96471	6.68139	6.02424	1.70217	6.19474	6.07766	6.16645	3.20628	6.65129	6.02635	3.23425	5.40927	5.58776	5.21369	0.844904	2.79502	5.5779	5.41857	5.97416	4.90653	5.6977	0.288417	6.45883	4.7937	5.94309	3.21009	6.5858	5.13457	6.50256	5.79206	5.55263	5.87768	5.46455	6.57711	6.97748	3.2605	6.68682	5.91902	3.25368
GOM_BC8	1.15146	1.37087	0.096889	0.650121	0.981425	0.482464	0.995364	1.17936	0.728627	6.96471	0	0.451874	1.03726	5.28826	0.85941	0.896503	1.36166	10.1693	0.374396	1.22603	10.1939	1.63815	1.37764	1.75908	6.12915	4.19573	2.14954	1.85448	1.56509	2.11765	1.26951	6.70841	0.847341	2.37603	1.08219	10.1588	1.31949	1.93961	0.759625	1.42714	1.41264	1.82962	1.52416	1.80789	1.80167	10.2189	0.815122	1.20916	10.212
GOM_BH3	1.49742	1.68946	0.548219	0.639494	1.23529	0.651501	1.42462	1.5242	1.17865	6.68139	0.451874	0	1.0014	4.99059	0.488459	0.756591	1.50125	9.87882	0.545332	1.2798	9.90023	1.28672	1.12708	1.47434	5.85409	3.94536	2.21482	1.44057	1.66836	1.93997	1.06055	6.43248	0.395557	2.25657	1.00009	9.85934	1.58125	1.58105	0.947127	1.00873	1.18274	1.93684	1.3461	2.07078	2.13405	9.92425	1.0947	1.19377	9.91737
GOM_BH1	1.10529	1.16265	1.05923	1.59596	0.709726	1.50196	1.37746	1.11999	1.37289	6.02424	1.03726	1.0014	0	4.37837	0.78602	0.29289	0.631354	9.22964	0.670405	0.327224	9.25848	1.05968	0.61448	0.971141	5.18188	3.23303	1.22279	1.46723	0.724616	1.12185	0.458379	5.7596	1.13883	1.3421	0.108604	9.23138	0.937906	1.31787	0.497837	1.17737	0.589535	0.979693	0.576213	1.33926	1.56434	9.28467	0.720975	0.192697	9.27785
GOM_BH2	5.3383	5.26437	5.34629	5.59566	4.98591	5.64131	5.72341	5.34053	5.75123	1.70217	5.28826	4.99059	4.37837	0	4.50277	4.41	4.58206	4.88835	4.98657	4.41135	4.90976	3.71278	3.911	3.53073	0.925116	1.22779	4.07903	3.7167	4.40582	3.27624	4.028	1.47665	4.75956	3.22173	4.29151	4.87116	5.01207	3.43486	4.8666	4.09055	3.88085	4.34475	3.809	5.06443	5.45924	4.93395	5.06302	4.28819	4.92708
GOM_BH4	1.63821	1.78009	0.94326	1.10605	1.29194	1.13996	1.70269	1.66144	1.52859	6.19474	0.85941	0.488459	0.78602	4.50277	0	0.493134	1.39815	9.3911	0.727248	1.11115	9.41227	0.799361	0.677395	0.995947	5.36886	3.46735	1.98517	0.999529	1.51051	1.51112	0.650965	5.94692	0.380311	1.8616	0.733566	9.37106	1.60934	1.09609	0.9861	0.581407	0.745266	1.76446	0.940065	2.06814	2.21988	9.43622	1.20127	0.96415	9.42935
GOM_BH5	1.27266	1.37193	0.942741	1.38091	0.889948	1.32376	1.45702	1.29179	1.38035	6.07766	0.896503	0.756591	0.29289	4.41	0.493134	0	0.912987	9.28357	0.57723	0.618624	9.30954	0.8945	0.514491	0.905035	5.23976	3.30165	1.50434	1.25728	1.01741	1.22422	0.382394	5.81891	0.850125	1.50991	0.252407	9.27711	1.17089	1.18134	0.610064	0.923293	0.530925	1.27201	0.628159	1.60408	1.79571	9.33491	0.84716	0.474815	9.32806
GOM_BH6	0.762764	0.691962	1.33847	2.0011	0.481802	1.84107	1.20286	0.76205	1.35886	6.16645	1.36166	1.50125	0.631354	4.58206	1.39815	0.912987	0	9.35497	1.00988	0.317012	9.38983	1.63865	1.18061	1.46442	5.32195	3.38146	0.813276	2.06959	0.226122	1.3405	1.03525	5.89139	1.72328	1.37276	0.719447	9.37412	0.435374	1.86051	0.602117	1.80582	1.12914	0.471879	1.00857	0.721184	1.00549	9.41768	0.633164	0.510524	9.41094
GOM_BH7	10.1176	10.0098	10.2242	10.4829	9.79237	10.5293	10.5368	10.1159	10.5979	3.20628	10.1693	9.87882	9.22964	4.88835	9.3911	9.28357	9.35497	0	9.85748	9.2254	0.0961281	8.60044	8.7919	8.41555	4.04778	5.99793	8.73247	8.58229	9.15718	8.11071	8.90328	3.47073	9.64407	7.98412	9.14908	0.262707	9.76843	8.31975	9.70606	8.96961	8.75784	9.04585	8.6708	9.72992	10.1305	0.130017	9.88723	9.12205	0.12812
GOM_BH8	0.961979	1.14554	0.388827	0.992713	0.692071	0.853888	0.975461	0.98799	0.827124	6.65129	0.374396	0.545332	0.670405	4.98657	0.727248	0.57723	1.00988	9.85748	0	0.853215	9.88402	1.41721	1.0873	1.47762	5.81218	3.87007	1.78252	1.70687	1.20371	1.773	0.959616	6.39112	0.882426	2.01244	0.725985	9.8525	1.0388	1.71631	0.418699	1.30422	1.10807	1.471	1.18956	1.52995	1.59095	9.90955	0.549563	0.836644	9.9027
GOM_BH10	0.946358	0.94183	1.22462	1.83475	0.57494	1.70705	1.31415	0.953974	1.39288	6.02635	1.22603	1.2798	0.327224	4.41135	1.11115	0.618624	0.317012	9.2254	0.853215	0	9.25746	1.32453	0.866549	1.16796	5.1816	3.232	0.938883	1.75306	0.400893	1.13735	0.719216	5.75576	1.45577	1.25659	0.405802	9.23644	0.693331	1.55428	0.517256	1.49186	0.818663	0.66322	0.718939	1.03753	1.3023	9.28455	0.663233	0.195092	9.27777
GOM_BH11	10.1526	10.0467	10.2496	10.5023	9.82532	10.5511	10.5696	10.1511	10.6277	3.23425	10.1939	9.90023	9.25848	4.90976	9.41227	9.30954	9.38983	0.0961281	9.88402	9.25746	0	8.62042	8.81635	8.43889	4.0774	6.02815	8.77248	8.59734	9.1931	8.14047	8.92886	3.50174	9.66242	8.0183	9.17719	0.173537	9.80454	8.33852	9.73627	8.98669	8.78308	9.08416	8.69823	9.77046	10.1711	0.03691	9.91886	9.15248	0.033188
GOM_BH9	2.15245	2.22232	1.71312	1.88297	1.76008	1.93769	2.34896	2.16944	2.24401	5.40927	1.63815	1.28672	1.05968	3.71278	0.799361	0.8945	1.63865	8.60044	1.41721	1.32453	8.62042	0	0.458085	0.355186	4.58917	2.7159	1.90951	0.449976	1.64115	1.00466	0.607796	5.16569	1.05472	1.41589	0.952569	8.57731	1.99448	0.301797	1.49997	0.456371	0.514271	1.82597	0.694602	2.35935	2.61811	8.64404	1.73745	1.12945	8.63716
GOM_BH17	1.71846	1.7739	1.4357	1.76481	1.32326	1.75895	1.95629	1.73375	1.89451	5.58776	1.37764	1.12708	0.61448	3.911	0.677395	0.514491	1.18061	8.7919	1.0873	0.866549	8.81635	0.458085	0	0.390734	4.75352	2.82808	1.50985	0.894923	1.19013	0.835106	0.15614	5.33275	1.03926	1.20095	0.505912	8.78124	1.54121	0.703392	1.08433	0.718465	0.0824596	1.38868	0.305949	1.90144	2.16271	8.84128	1.31892	0.671457	8.83442
GOM_BH13	2.07237	2.1044	1.82077	2.10187	1.67735	2.11935	2.3368	2.08552	2.28441	5.21369	1.75908	1.47434	0.971141	3.53073	0.995947	0.905035	1.46442	8.41555	1.47762	1.16796	8.43889	0.355186	0.390734	0	4.38288	2.4719	1.61178	0.765901	1.42359	0.649477	0.532113	4.96176	1.31608	1.06107	0.864592	8.40186	1.8604	0.419043	1.4591	0.79853	0.385942	1.57368	0.457091	2.17124	2.46754	8.4635	1.68965	0.979865	8.45664
GOM_BH12	6.08444	5.98796	6.18174	6.46975	5.75104	6.50183	6.49478	6.08398	6.55036	0.844904	6.12915	5.85409	5.18188	0.925116	5.36886	5.23976	5.32195	4.04778	5.81218	5.1816	4.0774	4.58917	4.75352	4.38288	0	1.9508	4.74071	4.62007	5.13042	4.06313	4.86077	0.57927	5.64194	3.94919	5.10167	4.05488	5.74198	4.32026	5.65886	4.98228	4.71654	5.03685	4.62424	5.73941	6.13944	4.10402	5.84227	5.07511	4.09721
GOM_BH16	4.14243	4.05628	4.24436	4.57338	3.80288	4.58602	4.54583	4.14303	4.59994	2.79502	4.19573	3.94536	3.23303	1.22779	3.46735	3.30165	3.38146	5.99793	3.87007	3.232	6.02815	2.7159	2.82808	2.4719	1.9508	0	2.85218	2.82885	3.19687	2.11289	2.92639	2.52725	3.76775	2.01131	3.15475	6.00494	3.80669	2.47467	3.70819	3.14079	2.78527	3.12377	2.68056	3.84053	4.23682	6.05481	3.89191	3.12433	6.04801
GOM_BH15	1.48306	1.31812	2.1364	2.77121	1.28727	2.63197	1.96241	1.47237	2.15915	5.5779	2.14954	2.21482	1.22279	4.07903	1.98517	1.50434	0.813276	8.73247	1.78252	0.938883	8.77248	1.90951	1.50985	1.61178	4.74071	2.85218	0	2.35737	0.591684	1.15115	1.41983	5.2957	2.35364	0.930687	1.25417	8.76699	1.1116	2.02707	1.39949	2.22655	1.43141	0.356625	1.22065	0.999338	1.39995	8.8017	1.44529	1.03176	8.79504
GOM_BH18	2.52987	2.62156	1.94104	1.95339	2.1456	2.06286	2.67359	2.54907	2.52425	5.41857	1.85448	1.44057	1.46723	3.7167	0.999529	1.25728	2.06959	8.58229	1.70687	1.75306	8.59734	0.449976	0.894923	0.765901	4.62007	2.82885	2.35737	0	2.08468	1.39419	1.03455	5.18897	1.11004	1.80675	1.36421	8.54549	2.40465	0.422854	1.86559	0.431926	0.958643	2.27484	1.14458	2.79058	3.03147	8.61945	2.10123	1.5591	8.61256
GOM_BH14	0.965541	0.859429	1.54792	2.1962	0.707677	2.04681	1.42039	0.961466	1.58469	5.97416	1.56509	1.66836	0.724616	4.40582	1.51051	1.01741	0.226122	9.15718	1.20371	0.400893	9.1931	1.64115	1.19013	1.42359	5.13042	3.19687	0.591684	2.08468	0	1.204	1.05924	5.69743	1.85657	1.18571	0.790349	9.1795	0.611685	1.83465	0.8099	1.86171	1.12711	0.269106	0.969395	0.758841	1.10313	9.22124	0.858605	0.558735	9.21451
GOM_BH21	2.07631	2.03242	2.15615	2.57914	1.71225	2.54498	2.44723	2.0812	2.48723	4.90653	2.11765	1.93997	1.12185	3.27624	1.51112	1.22422	1.3405	8.11071	1.773	1.13735	8.14047	1.00466	0.835106	0.649477	4.06313	2.11289	1.15115	1.39419	1.204	0	0.879417	4.64011	1.8737	0.413352	1.04896	8.11541	1.77575	0.992555	1.59621	1.4401	0.766106	1.24518	0.598146	1.94732	2.30681	8.16694	1.78702	1.01373	8.16012
GOM_BH24	1.56242	1.61866	1.3211	1.69978	1.16716	1.67353	1.80609	1.57764	1.75485	5.6977	1.26951	1.06055	0.458379	4.028	0.650965	0.382394	1.03525	8.90328	0.959616	0.719216	8.92886	0.607796	0.15614	0.532113	4.86077	2.92639	1.41983	1.03455	1.05924	0.879417	0	5.44	1.02829	1.21209	0.349839	8.89582	1.3875	0.859501	0.931222	0.81368	0.149283	1.2712	0.29042	1.75641	2.0104	8.95413	1.16481	0.524737	8.94727
GOM_BH22	6.65412	6.5536	6.76095	7.04705	6.32403	7.08053	7.06816	6.65319	7.12719	0.288417	6.70841	6.43248	5.7596	1.47665	5.94692	5.81891	5.89139	3.47073	6.39112	5.75576	3.50174	5.16569	5.33275	4.96176	0.57927	2.52725	5.2957	5.18897	5.69743	4.64011	5.44	0	6.21768	4.51894	5.67991	3.48277	6.30912	4.89494	6.23533	5.55557	5.29581	5.59769	5.20293	6.29502	6.69553	3.5288	6.41712	5.65133	3.52202
GOM_BH31	1.84355	2.01678	0.943768	0.847406	1.54087	0.957145	1.81169	1.86923	1.57394	6.45883	0.847341	0.395557	1.13883	4.75956	0.380311	0.850125	1.72328	9.64407	0.882426	1.45577	9.66242	1.05472	1.03926	1.31608	5.64194	3.76775	2.35364	1.11004	1.85657	1.8737	1.02829	6.21768	0	2.23484	1.0995	9.61613	1.87801	1.32472	1.23675	0.686562	1.1124	2.11706	1.31534	2.35623	2.46265	9.68553	1.42042	1.32484	9.67864
GOM_BH23	2.13533	2.04513	2.40125	2.88939	1.81176	2.82833	2.55601	2.1348	2.64898	4.7937	2.37603	2.25657	1.3421	3.22173	1.8616	1.50991	1.37276	7.98412	2.01244	1.25659	8.0183	1.41589	1.20095	1.06107	3.94919	2.01131	0.930687	1.80675	1.18571	0.413352	1.21209	4.51894	2.23484	0	1.29492	8.00171	1.79547	1.40103	1.76301	1.84469	1.12413	1.13473	0.921865	1.86038	2.24744	8.04599	1.9185	1.19006	8.03924
GOM_BH33	1.21373	1.27014	1.11258	1.61259	0.818199	1.53505	1.47859	1.22852	1.46127	5.94309	1.08219	1.00009	0.108604	4.29151	0.733566	0.252407	0.719447	9.14908	0.725985	0.405802	9.17719	0.952569	0.505912	0.864592	5.10167	3.15475	1.25417	1.36421	0.790349	1.04896	0.349839	5.67991	1.0995	1.29492	0	9.14876	1.04301	1.2093	0.598313	1.08654	0.481699	1.03524	0.483257	1.43435	1.66858	9.20318	0.825552	0.233131	9.19635
GOM_BH34	10.1369	10.0348	10.2158	10.4578	9.80583	10.5106	10.5496	10.1359	10.6021	3.21009	10.1588	9.85934	9.23138	4.87116	9.37106	9.27711	9.37412	0.262707	9.8525	9.23644	0.173537	8.57731	8.78124	8.40186	4.05488	6.00494	8.76699	8.54549	9.1795	8.11541	8.89582	3.48277	9.61613	8.00171	9.14876	0	9.79116	8.29332	9.71161	8.93832	8.74944	9.07525	8.66865	9.76577	10.1665	0.155122	9.89684	9.1284	0.151955
GOM_BH30	0.371457	0.256718	1.26722	1.96725	0.346817	1.76557	0.854362	0.361366	1.08949	6.5858	1.31949	1.58125	0.937906	5.01207	1.60934	1.17089	0.435374	9.76843	1.0388	0.693331	9.80454	1.99448	1.54121	1.8604	5.74198	3.80669	1.1116	2.40465	0.611685	1.77575	1.3875	6.30912	1.87801	1.79547	1.04301	9.79116	0	2.23947	0.641779	2.09403	1.5019	0.758367	1.41212	0.491977	0.627164	9.83272	0.504802	0.88116	9.826
GOM_BH20	2.4211	2.47567	2.01489	2.16452	2.02622	2.2304	2.63835	2.43671	2.54242	5.13457	1.93961	1.58105	1.31787	3.43486	1.09609	1.18134	1.86051	8.31975	1.71631	1.55428	8.33852	0.301797	0.703392	0.419043	4.32026	2.47467	2.02707	0.422854	1.83465	0.992555	0.859501	4.89494	1.32472	1.40103	1.2093	8.29332	2.23947	0	1.7788	0.667095	0.737573	1.99184	0.865301	2.57495	2.85634	8.36178	2.01542	1.36093	8.35489
GOM_BH19	0.666109	0.794063	0.73813	1.402	0.307105	1.23916	0.880294	0.686758	0.892657	6.50256	0.759625	0.947127	0.497837	4.8666	0.9861	0.610064	0.602117	9.70606	0.418699	0.517256	9.73627	1.49997	1.08433	1.4591	5.65886	3.70819	1.39949	1.86559	0.8099	1.59621	0.931222	6.23533	1.23675	1.76301	0.598313	9.71161	0.641779	1.7788	0	1.51125	1.07346	1.07152	1.07351	1.12617	1.23563	9.76283	0.237536	0.584358	9.75602
GOM_BH27	2.1765	2.29234	1.5154	1.53377	1.80625	1.6334	2.27858	2.19775	2.10982	5.79206	1.42714	1.00873	1.17737	4.09055	0.581407	0.923293	1.80582	8.96961	1.30422	1.49186	8.98669	0.456371	0.718465	0.79853	4.98228	3.14079	2.22655	0.431926	1.86171	1.4401	0.81368	5.55557	0.686562	1.84469	1.08654	8.93832	2.09403	0.667095	1.51125	0	0.799145	2.08338	1.01958	2.51633	2.71895	9.00942	1.7407	1.30774	9.00253
GOM_BH28	1.69437	1.73925	1.4665	1.8219	1.29878	1.8069	1.95086	1.70856	1.90387	5.55263	1.41264	1.18274	0.589535	3.88085	0.745266	0.530925	1.12914	8.75784	1.10807	0.818663	8.78308	0.514271	0.0824596	0.385942	4.71654	2.78527	1.43141	0.958643	1.12711	0.766106	0.149283	5.29581	1.1124	1.12413	0.481699	8.74944	1.5019	0.737573	1.07346	0.799145	0	1.3185	0.223492	1.84833	2.11959	8.80824	1.30494	0.624339	8.80139
GOM_BH25	1.1294	0.975393	1.80924	2.4637	0.935247	2.31045	1.60659	1.11971	1.80389	5.87768	1.82962	1.93684	0.979693	4.34475	1.76446	1.27201	0.471879	9.04585	1.471	0.66322	9.08416	1.82597	1.38868	1.57368	5.03685	3.12377	0.356625	2.27484	0.269106	1.24518	1.2712	5.59769	2.11706	1.13473	1.03524	9.07525	0.758367	1.99184	1.07152	2.08338	1.3185	0	1.13524	0.725706	1.11499	9.11293	1.09682	0.80222	9.10624
GOM_BH32	1.64597	1.66025	1.56695	1.98418	1.25529	1.94687	1.95143	1.65692	1.94453	5.46455	1.52416	1.3461	0.576213	3.809	0.940065	0.628159	1.00857	8.6708	1.18956	0.718939	8.69823	0.694602	0.305949	0.457091	4.62424	2.68056	1.22065	1.14458	0.969395	0.598146	0.29042	5.20293	1.31534	0.921865	0.483257	8.66865	1.41212	0.865301	1.07351	1.01958	0.223492	1.13524	0	1.71425	2.01311	8.72403	1.2908	0.538866	8.71719
GOM_BH26	0.73598	0.495817	1.75179	2.45315	0.838518	2.24438	1.19539	0.711888	1.49346	6.57711	1.80789	2.07078	1.33926	5.06443	2.06814	1.60408	0.721184	9.72992	1.52995	1.03753	9.77046	2.35935	1.90144	2.17124	5.73941	3.84053	0.999338	2.79058	0.758841	1.94732	1.75641	6.29502	2.35623	1.86038	1.43435	9.76577	0.491977	2.57495	1.12617	2.51633	1.84833	0.725706	1.71425	0	0.400726	9.7998	0.995298	1.23167	9.79316
GOM_BH29	0.650328	0.446032	1.72927	2.42009	0.928622	2.18859	0.998461	0.622388	1.33662	6.97748	1.80167	2.13405	1.56434	5.45924	2.21988	1.79571	1.00549	10.1305	1.59095	1.3023	10.1711	2.61811	2.16271	2.46754	6.13944	4.23682	1.39995	3.03147	1.10313	2.30681	2.0104	6.69553	2.46265	2.24744	1.66858	10.1665	0.627164	2.85634	1.23563	2.71895	2.11959	1.11499	2.01311	0.400726	0	10.2005	1.04327	1.49545	10.1938
GOM_BH36	10.1804	10.0751	10.2747	10.5257	9.85264	10.5752	10.5969	10.179	10.6541	3.2605	10.2189	9.92425	9.28467	4.93395	9.43622	9.33491	9.41768	0.130017	9.90955	9.28455	0.03691	8.64404	8.84128	8.4635	4.10402	6.05481	8.8017	8.61945	9.22124	8.16694	8.95413	3.5288	9.68553	8.04599	9.20318	0.155122	9.83272	8.36178	9.76283	9.00942	8.80824	9.11293	8.72403	9.7998	10.2005	0	9.94581	9.17912	0.0068895
GOM_BH38	0.437409	0.597277	0.766239	1.46396	0.171742	1.26899	0.663218	0.460221	0.738178	6.68682	0.815122	1.0947	0.720975	5.06302	1.20127	0.84716	0.633164	9.88723	0.549563	0.663233	9.91886	1.73745	1.31892	1.68965	5.84227	3.89191	1.44529	2.10123	0.858605	1.78702	1.16481	6.41712	1.42042	1.9185	0.825552	9.89684	0.504802	2.01542	0.237536	1.7407	1.30494	1.09682	1.2908	0.995298	1.04327	9.94581	0	0.775881	9.93902
GOM_BH40	1.10829	1.12477	1.22318	1.7833	0.72092	1.68077	1.43865	1.11866	1.47699	5.91902	1.20916	1.19377	0.192697	4.28819	0.96415	0.474815	0.510524	9.12205	0.836644	0.195092	9.15248	1.12945	0.671457	0.979865	5.07511	3.12433	1.03176	1.5591	0.558735	1.01373	0.524737	5.65133	1.32484	1.19006	0.233131	9.1284	0.88116	1.36093	0.584358	1.30774	0.624339	0.80222	0.538866	1.23167	1.49545	9.17912	0.775881	0	9.17232
GOM_BH35	10.1737	10.0684	10.2679	10.5188	9.84587	10.5683	10.5901	10.1723	10.6473	3.25368	10.212	9.91737	9.27785	4.92708	9.42935	9.32806	9.41094	0.12812	9.9027	9.27777	0.033188	8.63716	8.83442	8.45664	4.09721	6.04801	8.79504	8.61256	9.21451	8.16012	8.94727	3.52202	9.67864	8.03924	9.19635	0.151955	9.826	8.35489	9.75602	9.00253	8.80139	9.10624	8.71719	9.79316	10.1938	0.0068895	9.93902	9.17232	0
GOM_BH41	2.26651	2.24535	2.22005	2.57287	1.88743	2.56741	2.60497	2.27408	2.61057	4.80142	2.17038	1.93636	1.23912	3.14238	1.47439	1.27747	1.55822	8.00762	1.84987	1.32018	8.03434	0.84087	0.809746	0.50481	3.96262	2.02538	1.43602	1.17866	1.4451	0.286744	0.901033	4.54169	1.81223	0.656744	1.14958	8.00366	1.98941	0.760456	1.7331	1.29548	0.761295	1.51191	0.66666	2.19902	2.54603	8.05995	1.94183	1.16895	8.05311
GOM_BH45	1.29977	1.48259	0.468738	0.79891	1.02014	0.745464	1.27394	1.32592	1.0664	6.6035	0.386876	0.221251	0.802099	4.92094	0.474552	0.584798	1.28088	9.80599	0.3382	1.0666	9.82938	1.25275	1.01901	1.3905	5.77096	3.84687	2.0043	1.47312	1.45117	1.8004	0.928241	6.35009	0.548034	2.09468	0.81381	9.7921	1.36492	1.55386	0.727788	1.04968	1.06335	1.72004	1.20228	1.85305	1.92834	9.85399	0.885608	0.992531	9.84712
GOM_BH46	2.03529	2.17462	1.27918	1.25521	1.68598	1.3609	2.08725	2.05848	1.89148	6.06614	1.18713	0.751573	1.12949	4.36518	0.397106	0.845746	1.75793	9.24618	1.11476	1.45595	9.26363	0.6879	0.810417	0.995628	5.25387	3.39954	2.27132	0.702392	1.84648	1.60859	0.858914	5.82807	0.408591	1.99834	1.05614	9.21582	1.99736	0.933949	1.38125	0.278914	0.892272	2.08751	1.11436	2.44648	2.6125	9.28646	1.59828	1.28842	9.27957
GOM_BH43	0.85789	0.850508	1.19897	1.82888	0.493123	1.68986	1.23605	0.864867	1.32947	6.1036	1.20745	1.29379	0.386261	4.49328	1.15813	0.669814	0.245093	9.30114	0.83913	0.0913391	9.3337	1.40845	0.951016	1.25818	5.25874	3.31007	0.943394	1.83335	0.374587	1.22172	0.801516	5.83218	1.49197	1.32541	0.47596	9.3136	0.602499	1.6422	0.472876	1.56155	0.905551	0.64337	0.810087	0.959132	1.21417	9.36093	0.593919	0.281285	9.35415
GOM_BH39	0.955746	1.12061	0.505544	1.09184	0.647572	0.964353	1.02596	0.980337	0.910626	6.54131	0.488214	0.595812	0.55369	4.87928	0.692083	0.474564	0.920748	9.74757	0.116717	0.745385	9.77449	1.33736	0.988376	1.37911	5.7016	3.75816	1.67953	1.64763	1.10642	1.65842	0.855586	6.28041	0.896255	1.89573	0.610422	9.74369	0.990358	1.63379	0.351663	1.25707	1.00467	1.37496	1.07773	1.47729	1.56641	9.80012	0.525268	0.721162	9.79328
GOM_BH44	6.98857	6.90526	7.009	7.24104	6.64216	7.29534	7.38199	6.9898	7.41492	0.450154	6.94986	6.64394	6.04204	1.66447	6.15555	6.07393	6.22895	3.24953	6.65067	6.06847	3.26452	5.36093	5.57335	5.19117	0.986382	2.84898	5.68402	5.33301	6.04584	4.93609	5.69179	0.62235	6.39955	4.86021	5.95571	3.21674	6.65541	5.07658	6.52903	5.72259	5.54436	5.96825	5.47335	6.67953	7.078	3.28696	6.72304	5.94924	3.28007
GOM_BH47	7.26184	7.15732	7.37922	7.66481	6.93519	7.69907	7.67961	7.26044	7.74236	0.393184	7.3269	7.05088	6.3759	2.08466	6.56516	6.43706	6.4991	2.85722	7.00893	6.36824	2.89076	5.78302	5.95137	5.58038	1.19785	3.14294	5.89003	5.80091	6.30286	5.2557	6.05835	0.618656	6.83442	5.12755	6.29683	2.87799	6.91441	5.51109	6.85018	6.17065	5.91427	6.19726	5.82043	6.88911	7.28983	2.91859	7.03021	6.26599	2.91185
GOM_BH48	1.01331	1.24348	0.0976165	0.759413	0.901878	0.542442	0.810563	1.04124	0.534198	7.0772	0.19447	0.645696	1.09312	5.40878	1.03163	0.999687	1.3256	10.2832	0.429004	1.23463	10.3092	1.79294	1.50102	1.8886	6.23885	4.29814	2.13126	2.03069	1.54033	2.20186	1.38094	6.81791	1.04125	2.43382	1.154	10.2767	1.22345	2.0947	0.732689	1.60667	1.52795	1.79747	1.61797	1.70222	1.66155	10.3346	0.73031	1.24838	10.3277
GOM_BJ1	3.27388	3.20766	3.32969	3.66575	2.91999	3.67287	3.65836	3.27669	3.69679	3.69858	3.28067	3.03467	2.32588	2.06596	2.56019	2.38695	2.52087	6.90444	2.95664	2.34555	6.93279	1.82863	1.91417	1.56439	2.85707	0.915078	2.09353	1.99822	2.35287	1.21245	2.01131	3.43551	2.87161	1.18328	2.24465	6.90559	2.95343	1.61203	2.80754	2.26834	1.87038	2.318	1.76765	3.04366	3.42976	6.95889	2.99921	2.22606	6.95207
GOM_BJ3	4.76467	4.65528	4.95372	5.31352	4.44715	5.31511	5.19149	4.76246	5.27276	2.19128	4.9103	4.68084	3.92124	0.986322	4.20834	4.01381	4.00256	5.35463	4.57323	3.88666	5.39148	3.47023	3.55669	3.21273	1.36301	0.764727	3.38841	3.59331	3.80286	2.80129	3.64543	1.9077	4.51833	2.63548	3.85024	5.38142	4.41392	3.23541	4.38071	3.90034	3.50863	3.69383	3.38693	4.38774	4.78834	5.41996	4.54989	3.79726	5.41326
GOM_BJ4	4.9635	4.86389	5.10088	5.4295	4.63509	5.44401	5.37951	4.96255	5.4457	1.96735	5.05305	4.80273	4.08334	0.696691	4.32362	4.15834	4.20076	5.1573	4.72516	4.06847	5.19043	3.56549	3.68618	3.32878	1.12537	0.858102	3.61634	3.65358	4.00711	2.96162	3.78394	1.69064	4.61926	2.82841	4.00732	5.17337	4.61878	3.31571	4.55311	3.9828	3.64319	3.91149	3.53566	4.61467	5.01453	5.21794	4.73076	3.96875	5.21117
GOM_BJ5	5.78597	5.67366	5.96457	6.30174	5.46964	6.31403	6.21397	5.78349	6.29376	1.22369	5.91857	5.67403	4.93863	1.03777	5.19576	5.02279	5.0242	4.33724	5.58645	4.90882	4.37612	4.43811	4.55545	4.20053	0.524284	1.72869	4.39662	4.51904	4.8232	3.81728	4.6505	0.935455	5.49201	3.65796	4.86556	4.37101	5.43377	4.18674	5.4014	4.85379	4.51099	4.70862	4.3979	5.39505	5.79576	4.40519	5.57205	4.81756	4.39853
GOM_BJ2	1.1907	1.08075	1.71371	2.33664	0.91966	2.20386	1.64249	1.18671	1.79535	5.75091	1.72164	1.77696	0.788071	4.18851	1.56071	1.07394	0.440794	8.93264	1.35142	0.502208	8.96875	1.57737	1.14482	1.32248	4.90743	2.97657	0.437916	2.02678	0.22524	1.02049	1.03363	5.47378	1.92405	0.96683	0.827169	8.95558	0.835798	1.74062	0.982877	1.8473	1.07273	0.251219	0.885139	0.92718	1.29573	8.99695	1.06175	0.599248	8.99022
GOM_BJ7	5.61677	5.52093	5.72044	6.01906	5.28341	6.0464	6.02721	5.61635	6.0842	1.31261	5.66896	5.40005	4.71661	0.588388	4.91613	4.77803	4.85431	4.51367	5.34939	4.71417	4.54407	4.14143	4.2948	3.92705	0.467737	1.48427	4.27753	4.18851	4.66314	3.59708	4.3999	1.04305	5.1956	3.48156	4.63717	4.52244	5.27465	3.87731	5.19244	4.54179	4.25639	4.57129	4.16073	5.2757	5.67545	4.57086	5.37506	4.60852	4.56406
GOM_BJ6	5.77413	5.65933	5.96493	6.30886	5.46065	6.3184	6.2047	5.77132	6.28815	1.2622	5.91991	5.67982	4.93579	1.08997	5.20281	5.02375	5.01289	4.35441	5.58578	4.90151	4.3946	4.44879	4.5595	4.20714	0.587502	1.73563	4.3781	4.53625	4.81051	3.81509	4.65273	0.974859	5.50203	3.64891	4.86383	4.39206	5.42055	4.20003	5.39612	4.86713	4.51401	4.69255	4.398	5.37587	5.77651	4.424	5.56472	4.81265	4.41737
GOM_BJ9	1.48382	1.24131	2.50991	3.21084	1.58643	3.00382	1.91341	1.45806	2.23241	6.46914	2.56375	2.8042	1.97464	5.07225	2.74643	2.26084	1.34855	9.55321	2.27131	1.64902	9.6003	2.90189	2.45789	2.65148	5.65143	3.84973	1.11901	3.34942	1.27244	2.26346	2.33103	6.18195	3.06276	2.04094	2.05327	9.6089	1.24428	3.07007	1.85764	3.13327	2.39099	1.0788	2.21357	0.759504	0.940264	9.63126	1.74897	1.82635	9.62477
GOM_BJ8	0.950964	0.75203	1.80312	2.48867	0.872902	2.30862	1.43824	0.934748	1.68421	6.17242	1.84011	2.02004	1.14478	4.65688	1.92227	1.43322	0.527095	9.32989	1.50955	0.818293	9.36973	2.08686	1.63641	1.86004	5.33391	3.43291	0.597577	2.53092	0.446279	1.5692	1.5046	5.89083	2.25038	1.45708	1.22192	9.36375	0.594798	2.27443	1.09131	2.30266	1.57306	0.326855	1.40975	0.407626	0.805779	9.39889	1.04462	0.995192	9.39224
GOM_BJ10	0.407415	0.633403	0.672351	1.36897	0.377994	1.14885	0.442345	0.435346	0.500565	6.92605	0.744121	1.10556	0.937181	5.29832	1.30487	1.0192	0.85929	10.1272	0.590059	0.904784	10.1586	1.91324	1.51456	1.89446	6.08165	4.13103	1.66447	2.25188	1.08535	2.02349	1.36391	6.65688	1.46794	2.16041	1.03709	10.1359	0.637524	2.19993	0.439352	1.86947	1.50851	1.31111	1.51258	1.0993	1.05773	10.1854	0.241933	1.01018	10.1786
MAD_CC3	3.30698	3.52921	2.2278	1.54581	3.11859	1.79404	3.06183	3.33495	2.72148	7.69139	2.15834	1.91207	2.87674	6.00684	2.13217	2.59607	3.41316	10.7841	2.43256	3.17907	10.7899	2.60426	2.75236	2.94028	6.92779	5.20694	4.09899	2.38435	3.57451	3.56326	2.76862	7.48203	1.75348	3.95044	2.84795	10.7219	3.46417	2.7732	2.84907	2.14792	2.83178	3.84134	3.04729	3.95598	3.95702	10.8091	2.96131	3.06723	10.8022
MAD_CC2	3.68152	3.83898	2.7589	2.34574	3.35261	2.57717	3.65069	3.70635	3.38693	6.24582	2.66271	2.22632	2.79832	4.61011	2.06295	2.52115	3.42952	9.25723	2.72576	3.12117	9.25733	1.96683	2.34986	2.30566	5.53373	4.01657	3.85829	1.54286	3.5002	2.93616	2.45485	6.06116	1.84667	3.34783	2.71598	9.18011	3.6721	1.94922	3.04568	1.64161	2.4272	3.72497	2.63904	4.12385	4.28122	9.27456	3.25009	2.94308	9.26776
MAD_BC3	3.5074	3.71116	2.4497	1.83703	3.26175	2.0947	3.33531	3.53492	3.01428	7.24817	2.36603	2.02664	2.89505	5.58211	2.11182	2.60291	3.48447	10.3022	2.57155	3.21601	10.3048	2.40579	2.64588	2.75852	6.50687	4.86361	4.09256	2.10179	3.61688	3.40444	2.69531	7.05006	1.76195	3.80952	2.8452	10.2316	3.60721	2.51749	2.96913	1.96492	2.7282	3.87474	2.95124	4.09518	4.1529	10.3229	3.11991	3.07591	10.3161
MAD_BC7	8.19993	8.09713	8.29824	8.56446	7.87073	8.60693	8.61488	8.19879	8.67242	1.27982	8.24377	7.95697	7.30358	2.96898	7.46973	7.35733	7.43717	1.92645	7.93108	7.30241	1.95537	6.6815	6.86656	6.49133	2.12207	4.07278	6.83099	6.67684	7.24202	6.18519	6.97721	1.54671	7.72838	6.06501	7.22274	1.93763	7.85366	6.40366	7.78092	7.05755	6.83195	7.13793	6.74435	7.83005	8.23077	1.98219	7.96363	7.19712	1.9754
MAD_CC4	8.32515	8.24658	8.30719	8.50298	7.97389	8.57173	8.711	8.32702	8.73281	1.54576	8.24438	7.92074	7.36077	2.98797	7.43279	7.37914	7.56737	2.14046	7.95635	7.3993	2.12824	6.63407	6.87286	6.48642	2.31856	4.19178	7.03176	6.56912	7.38724	6.26377	6.99679	1.82988	7.65678	6.2016	7.27167	2.03819	7.99565	6.34271	7.85144	6.97318	6.8483	7.31393	6.78846	8.02663	8.42474	2.14196	8.05008	7.27477	2.1353
MAD_BC4	3.01007	3.23947	1.93653	1.23748	2.85408	1.47151	2.73205	3.03799	2.38627	7.79283	1.87671	1.69446	2.68873	6.09722	1.99038	2.4217	3.18485	10.9178	2.18306	2.97426	10.9269	2.56324	2.64601	2.87937	7.01131	5.23438	3.90813	2.40843	3.36082	3.47544	2.64041	7.57375	1.61223	3.84554	2.67347	10.8644	3.19545	2.76721	2.60167	2.11248	2.72158	3.62974	2.92744	3.68458	3.65682	10.9471	2.69066	2.88134	10.9403
MAD_BC1	3.16201	3.378	2.0862	1.42859	2.95235	1.68399	2.94616	3.1899	2.61332	7.44706	2.01058	1.72921	2.67272	5.76085	1.91513	2.38797	3.22538	10.5455	2.26167	2.981	10.552	2.36086	2.5217	2.69942	6.68121	4.95737	3.89231	2.1352	3.3791	3.32648	2.54394	7.23643	1.53977	3.71688	2.63866	10.4852	3.29905	2.52557	2.6741	1.90479	2.60186	3.64419	2.81932	3.79087	3.81209	10.5714	2.79978	2.86153	10.5645
MAD_CC1	6.71751	6.64883	6.67397	6.87101	6.35964	6.9378	7.09296	6.72048	7.10615	0.88919	6.61065	6.2867	5.7356	1.38867	5.79868	5.74786	5.96417	3.66721	6.32495	5.78471	3.67411	5.00011	5.24035	4.85326	1.00927	2.61487	5.46699	4.94263	5.79116	4.64748	5.36566	0.934251	6.02546	4.60848	5.64494	3.61155	6.39565	4.70937	6.22836	5.34301	5.21694	5.73322	5.16171	6.4531	6.84782	3.69393	6.43068	5.65482	3.68706
MAD_BC6	3.8929	4.10417	2.82165	2.17197	3.66649	2.42759	3.68861	3.92067	3.35678	7.61084	2.74311	2.43302	3.32992	5.95978	2.55018	3.03884	3.90985	10.6312	2.97445	3.64822	10.631	2.85593	3.09553	3.20903	6.88483	5.28054	4.5341	2.54412	4.04899	3.8553	3.14254	7.42037	2.19245	4.26056	3.28364	10.5531	4.01311	2.96213	3.37981	2.41594	3.17779	4.30915	3.40064	4.50353	4.54188	10.6482	3.51907	3.51306	10.6414
MAD_BC5	6.8077	6.73596	6.7769	6.98048	6.45207	7.04501	7.18693	6.81031	7.20407	0.790477	6.71436	6.39373	5.83264	1.47187	5.90551	5.84879	6.05278	3.54755	6.42599	5.87717	3.55548	5.10742	5.34245	4.95615	1.01247	2.69353	5.54521	5.05528	5.87758	4.74036	5.46646	0.865539	6.1355	4.6936	5.74281	3.49489	6.48339	4.81777	6.32441	5.45387	5.31793	5.81545	5.25955	6.53381	6.92948	3.57565	6.52513	5.7494	3.56878
MAD_BC8	2.96009	3.13057	2.00731	1.59808	2.65006	1.8241	2.90355	2.98576	2.63315	6.42011	1.91164	1.48258	2.15602	4.73554	1.38286	1.86688	2.77884	9.52148	1.99871	2.48323	9.52881	1.51218	1.80333	1.8673	5.65699	3.96372	3.29692	1.18684	2.87682	2.51663	1.87764	6.21053	1.11654	2.92671	2.08683	9.4635	2.98077	1.60451	2.34362	1.09258	1.88535	3.11937	2.10801	3.44848	3.57587	9.54845	2.53551	2.31957	9.54158
MAD_BC9	3.87404	4.06164	2.85284	2.29846	3.59227	2.55282	3.75296	3.9008	3.44864	6.96023	2.76281	2.37663	3.13952	5.32657	2.35818	2.8482	3.75612	9.95692	2.91669	3.4665	9.95544	2.47527	2.79241	2.82886	6.2502	4.71288	4.28898	2.09946	3.86275	3.47655	2.86956	6.77702	2.05329	3.88942	3.0741	9.87552	3.93115	2.52158	3.28958	2.077	2.87408	4.10838	3.09592	4.40875	4.50743	9.97211	3.46448	3.30718	9.96534
MAD_BH3	5.96693	5.94114	5.74294	5.83847	5.58448	5.9393	6.28444	5.97478	6.24199	2.17389	5.66885	5.29905	4.90704	1.31348	4.82132	4.86167	5.24999	4.93187	5.42688	5.02081	4.9277	4.0307	4.34754	3.95823	1.80883	2.24491	4.90644	3.88509	5.11116	3.91086	4.48961	2.10565	4.9939	3.9846	4.8062	4.84545	5.68447	3.72937	5.40426	4.30859	4.34152	5.11159	4.33523	5.83487	6.20953	4.94368	5.62583	4.86364	4.93693
MAD_BH1	4.4551	4.61391	3.51604	3.05781	4.12764	3.29984	4.41292	4.48008	4.13974	6.42017	3.42061	2.99089	3.56744	4.86351	2.83783	3.29298	4.19878	9.30654	3.49766	3.88849	9.29863	2.69296	3.09811	3.01695	5.77032	4.44364	4.5993	2.252	4.26292	3.62589	3.21069	6.26346	2.61665	4.03149	3.48278	9.20867	4.44678	2.63366	3.8207	2.40123	3.17307	4.48185	3.37882	4.89662	5.05626	9.31309	4.02444	3.70774	9.30641
MAD_BH2	7.23774	7.1665	7.19846	7.39181	6.88142	7.46049	7.61565	7.24044	7.63041	0.883305	7.13497	6.80956	6.25958	1.90248	6.32168	6.27252	6.48314	3.17763	6.84961	6.3065	3.17942	5.52287	5.76497	5.37778	1.37645	3.12347	5.97473	5.45968	6.30817	5.16949	5.89031	1.0727	6.54575	5.12421	6.16916	3.10914	6.91387	5.23137	6.752	5.86246	5.74159	6.24585	5.68592	6.96392	7.35977	3.19765	6.95361	6.17779	3.19082
MAD_BH4	6.06593	6.03369	5.86868	5.97972	5.68637	6.07553	6.39267	6.07307	6.35846	1.99281	5.79611	5.43269	5.01541	1.24749	4.95249	4.9788	5.34187	4.75134	5.54706	5.11959	4.74818	4.15868	4.46432	4.07408	1.66134	2.26055	4.97413	4.02684	5.19748	4.00143	4.60418	1.93273	5.1338	4.05795	4.91587	4.66771	5.77698	3.8581	5.51314	4.44763	4.45555	5.18912	4.44158	5.91389	6.29236	4.76452	5.73228	4.96615	4.75775
MAD_BH5	4.92125	4.91216	4.6487	4.73577	4.53301	4.83725	5.21739	4.93083	5.16001	2.93617	4.57306	4.19829	3.843	1.43809	3.72244	3.78068	4.2259	5.9348	4.34014	3.97914	5.93862	2.93558	3.26842	2.88213	2.30328	1.66929	3.96388	2.78238	4.10414	2.90088	3.41419	2.77837	3.89117	3.03322	3.73971	5.86873	4.65663	2.63383	4.33771	3.20598	3.26762	4.1326	3.27808	4.84624	5.20727	5.95722	4.56389	3.81328	5.95038
MAD_BH6	4.33105	4.44582	3.55482	3.27144	3.96106	3.47667	4.39871	4.3526	4.18339	5.42588	3.45854	3.00667	3.3073	3.8777	2.70535	3.07407	3.917	8.3317	3.42794	3.60023	8.32598	2.2883	2.74175	2.54473	4.78006	3.53295	4.15333	1.84783	3.92943	3.06733	2.8823	5.26974	2.61125	3.44391	3.20699	8.23969	4.2401	2.12691	3.66641	2.15532	2.80236	4.10849	2.9733	4.63769	4.86703	8.34124	3.89446	3.40665	8.33452
MAD_BH7	7.72308	7.65865	7.64618	7.81126	7.36149	7.89047	8.09135	7.72661	8.09473	1.33644	7.57982	7.24132	6.72758	2.40414	6.75508	6.72835	6.9723	2.90959	7.30442	6.78678	2.89688	5.9558	6.2175	5.82818	1.91054	3.63099	6.483	5.86684	6.80199	5.64955	6.34705	1.56663	6.9639	5.62092	6.6348	2.80375	7.40479	5.66034	7.22244	6.27804	6.19789	6.74757	6.15215	7.46819	7.86239	2.91014	7.42837	6.6527	2.90352
MAD_BH10	7.87374	7.80853	7.79866	7.96337	7.51262	8.04284	8.24283	7.87718	8.24682	1.42222	7.73231	7.39374	6.87947	2.55173	6.90752	6.88068	7.12252	2.78051	7.45679	6.93786	2.76515	6.10825	6.36989	5.9806	2.03579	3.77785	6.63002	6.0186	6.95161	5.80058	6.49935	1.66575	7.116	5.77004	6.78679	2.66819	7.55482	5.81274	7.37422	6.43009	6.3502	6.89594	6.3041	7.61612	8.01066	2.77748	7.57989	6.80418	2.77091
MAD_BH11	7.15671	7.09669	7.06692	7.23016	6.79244	7.30945	7.51999	7.16073	7.51918	1.17993	7.00013	6.66042	6.15365	1.86218	6.17431	6.15086	6.40868	3.43402	6.72657	6.21809	3.42866	5.37508	5.63942	5.24979	1.5084	3.08899	5.9367	5.28618	6.24174	5.08145	5.76989	1.32217	6.38281	5.06396	6.06009	3.3462	6.84211	5.07941	6.64922	5.69699	5.62067	6.19407	5.57784	6.91671	7.30903	3.44441	6.85682	6.08153	3.43766
MAD_BH9	4.60429	4.70415	3.88062	3.63637	4.22519	3.83291	4.70269	4.62458	4.50406	5.12107	3.78528	3.33447	3.55023	3.62353	3.00065	3.33525	4.14273	7.97592	3.72766	3.82826	7.96787	2.50408	2.96215	2.723	4.50812	3.39716	4.31032	2.08345	4.13572	3.19017	3.10967	4.97817	2.94126	3.54388	3.44634	7.87802	4.48795	2.30516	3.9382	2.43276	3.01561	4.29667	3.16834	4.86332	5.11456	7.98231	4.1707	3.63326	7.97563
MAD_BH17	8.03053	7.96808	7.94102	8.09526	7.66742	8.17853	8.39574	8.03431	8.39531	1.60189	7.87364	7.5304	7.02982	2.71745	7.04504	7.02646	7.28101	2.73409	7.60195	7.09291	2.71266	6.24613	6.51471	6.12488	2.21817	3.94477	6.79648	6.14743	7.11201	5.95596	6.64565	1.84818	7.24788	5.93191	6.93629	2.60657	7.71392	5.94944	7.52533	6.56153	6.49642	7.0596	6.45403	7.78074	8.17452	2.72274	7.73261	6.9572	2.71631
MAD_BH13	4.29136	4.36362	3.6887	3.5584	3.90081	3.7237	4.44917	4.3091	4.29026	4.60483	3.59742	3.15904	3.2011	3.04718	2.76183	3.02202	3.7566	7.55428	3.48009	3.45035	7.55216	2.14186	2.5912	2.29829	3.94998	2.76173	3.83084	1.77569	3.72127	2.68732	2.74557	4.44352	2.78245	3.01288	3.09349	7.47183	4.13233	1.89634	3.63207	2.18047	2.63229	3.85571	2.7548	4.46879	4.75187	7.56868	3.86914	3.25653	7.56191
MAD_BH12	7.53575	7.45586	7.53281	7.74499	7.18604	7.80713	7.92418	7.53742	7.95026	0.839143	7.47157	7.15569	6.57765	2.20089	6.66731	6.6015	6.77737	2.78752	7.17868	6.6117	2.79273	5.86995	6.09743	5.71261	1.54115	3.40058	6.24065	5.82177	6.59647	5.47709	6.21911	1.1007	6.90052	5.41078	6.48962	2.72914	7.20519	5.58149	7.06698	6.21951	6.07101	6.52251	6.00662	7.23529	7.63334	2.81218	7.26391	6.48905	2.80532
MAD_BH16	4.11759	4.22953	3.35778	3.0981	3.74561	3.29676	4.19361	4.13887	3.98443	5.36895	3.26187	2.81019	3.08827	3.78976	2.49644	2.8576	3.69642	8.31756	3.22097	3.37975	8.3144	2.06647	2.52037	2.3227	4.70092	3.38486	3.93172	1.62694	3.70762	2.84899	2.66148	5.2032	2.41549	3.2281	2.98748	8.23218	4.02211	1.90505	3.45233	1.94112	2.58061	3.88625	2.75108	4.41727	4.64917	8.33054	3.68146	3.18598	8.32379
MAD_BH15	7.03575	6.97338	6.95841	7.1308	6.67315	7.20674	7.40237	7.03949	7.40534	1.08195	6.89255	6.55699	6.03819	1.73024	6.07021	6.03943	6.28617	3.49045	6.61565	6.09854	3.48865	5.27085	5.52888	5.13978	1.36947	2.95783	5.80736	5.19027	6.11758	4.96146	5.65802	1.2048	6.28368	4.93826	5.94538	3.41189	6.71915	4.97635	6.53312	5.5985	5.50888	6.06714	5.46274	6.78912	7.18213	3.50562	6.73934	5.96374	3.49883
MAD_BH14	6.22659	6.19712	6.01397	6.11239	5.84564	6.21267	6.5488	6.23405	6.50989	2.0238	5.9403	5.57195	5.17134	1.41048	5.09369	5.12971	5.5055	4.6845	5.6961	5.28025	4.67803	4.30221	4.61539	4.22565	1.76208	2.43737	5.14547	4.159	5.36322	4.16538	4.75659	1.98829	5.26769	4.22767	5.07109	4.5923	5.94041	4.00105	5.66885	4.58227	4.60825	5.35779	4.59849	6.08217	6.45943	4.69322	5.88929	5.12505	4.6865
MAD_BH24	3.45957	3.60263	2.59594	2.2632	3.11398	2.47601	3.4692	3.48332	3.22768	5.95506	2.49905	2.05087	2.52397	4.30272	1.82347	2.2569	3.15433	8.99891	2.51826	2.84146	9.00164	1.63873	2.04115	1.96945	5.22766	3.67232	3.54263	1.20369	3.21061	2.59206	2.15552	5.76298	1.65839	3.00228	2.4358	8.92879	3.42206	1.60154	2.80913	1.3501	2.11592	3.42623	2.32202	3.85989	4.03992	9.01977	3.02363	2.65781	9.01294
MAD_BH31	3.25598	3.35541	2.58007	2.44564	2.87612	2.60613	3.36979	3.27606	3.1908	5.27489	2.48738	2.04484	2.2043	3.60115	1.66868	1.98619	2.80588	8.36552	2.39478	2.48971	8.37264	1.17271	1.62765	1.43563	4.52558	2.92772	3.04732	0.737501	2.81381	1.99372	1.77063	5.07164	1.66496	2.38867	2.10164	8.30727	3.1412	1.02193	2.59002	1.09158	1.68695	2.99315	1.85792	3.52704	3.76822	8.39223	2.82335	2.29537	8.38537
MAD_BH23	8.24633	8.17778	8.18258	8.35088	7.88741	8.42939	8.61935	8.24939	8.62697	1.64505	8.11674	7.78002	7.25838	2.91519	7.29355	7.2628	7.49324	2.43407	7.83922	7.31251	2.41255	6.49422	6.75265	6.36373	2.34079	4.13741	6.98867	6.40667	7.31991	6.17516	6.8812	1.91309	7.50354	6.13665	7.16639	2.30708	7.92469	6.19913	7.75244	6.81774	6.73213	7.25943	6.68344	7.97781	8.37351	2.4227	7.95668	7.18083	2.41627
MAD_BH33	3.63003	3.71593	2.99422	2.86863	3.24397	3.02938	3.76709	3.64895	3.59938	4.97982	2.90247	2.46294	2.5555	3.33405	2.0723	2.3574	3.13629	8.03041	2.79457	2.82366	8.03452	1.49993	1.95727	1.70819	4.2582	2.78548	3.29939	1.10084	3.12309	2.19161	2.10764	4.78957	2.08617	2.56066	2.44974	7.96423	3.49273	1.29061	2.9663	1.49125	2.00735	3.28187	2.15471	3.85559	4.1175	8.05314	3.20207	2.62859	8.0463
MAD_BH34	3.24301	3.34506	2.55656	2.41393	2.86459	2.57658	3.35141	3.26332	3.16916	5.31562	2.46351	2.01969	2.19646	3.64165	1.64938	1.97468	2.80107	8.40616	2.37611	2.48458	8.41324	1.17131	1.62448	1.44159	4.56603	2.96474	3.05331	0.731515	2.81227	2.00728	1.76591	5.11226	1.63798	2.40429	2.09448	8.34779	3.13259	1.03031	2.57692	1.07443	1.68516	2.99441	1.8594	3.52209	3.75973	8.43282	2.80959	2.29056	8.42595
MAD_BH30	3.35997	3.48115	2.58759	2.35661	2.9944	2.54378	3.42395	3.38195	3.21363	5.58695	2.49185	2.04043	2.35728	3.92544	1.73047	2.112	2.97794	8.65188	2.45267	2.66121	8.65657	1.38576	1.82118	1.68943	4.85055	3.2822	3.29239	0.935964	3.00968	2.28495	1.95144	5.39026	1.6464	2.68894	2.26078	8.58705	3.28216	1.29447	2.69685	1.18905	1.88931	3.20769	2.08029	3.69513	3.90769	8.67535	2.92286	2.47059	8.66851
MAD_BH20	4.12763	4.25284	3.31556	3.00491	3.76545	3.21585	4.17306	4.15003	3.94632	5.63131	3.21887	2.76772	3.13044	4.05166	2.49262	2.88493	3.74971	8.57268	3.2082	3.43281	8.56879	2.14186	2.58631	2.42371	4.96342	3.62744	4.03516	1.69333	3.77635	2.9819	2.72025	5.46595	2.37239	3.37189	3.03345	8.48533	4.05537	2.01251	3.46633	1.9617	2.65178	3.9678	2.83492	4.46774	4.68063	8.58468	3.69024	3.24139	8.57793
MAD_BH19	4.34073	4.42696	3.67876	3.49744	3.95507	3.67683	4.46999	4.35977	4.29207	4.85907	3.58531	3.13954	3.2661	3.31427	2.77009	3.06807	3.84236	7.78263	3.49555	3.53107	7.77866	2.20901	2.6654	2.4007	4.21389	3.02634	3.96837	1.81098	3.82212	2.83694	2.81678	4.70231	2.75346	3.18071	3.16007	7.6953	4.20293	1.98755	3.67654	2.19146	2.71329	3.97136	2.85273	4.5602	4.82712	7.79454	3.91196	3.33612	7.7878
MAD_BH27	2.92079	3.04077	2.17486	2.00697	2.55412	2.17317	2.99481	2.94259	2.79534	5.63845	2.08034	1.63192	1.91939	3.9497	1.29576	1.67177	2.5426	8.75584	2.02098	2.22633	8.76524	0.979786	1.39752	1.30736	4.86987	3.18294	2.88806	0.541639	2.58111	1.93272	1.52187	5.42562	1.24379	2.34417	1.82418	8.7036	2.84217	0.946225	2.25706	0.748678	1.46904	2.7862	1.66888	3.25816	3.46748	8.78556	2.48389	2.0371	8.77868
MAD_BH28	3.74874	3.84129	3.08003	2.91985	3.36565	3.09083	3.87065	3.76828	3.69218	5.06053	2.98691	2.54248	2.68389	3.43029	2.17014	2.47671	3.27268	8.0871	2.89591	2.95859	8.08937	1.63413	2.09221	1.85649	4.35239	2.92241	3.45384	1.22014	3.26562	2.35157	2.24051	4.87657	2.15885	2.72303	2.5792	8.01602	3.62179	1.43774	3.08347	1.59209	2.14517	3.42948	2.29901	3.99307	4.24778	8.10737	3.31801	2.76353	8.10055
MAD_BH32	5.70173	5.69323	5.40702	5.46102	5.31295	5.57496	5.99367	5.71144	5.92942	2.64426	5.32909	4.94324	4.62093	1.55639	4.47377	4.55202	5.00677	5.41236	5.10683	4.76006	5.4064	3.6956	4.04144	3.65712	2.20712	2.24654	4.73	3.51259	4.88354	3.67979	4.18876	2.55697	4.62217	3.79982	4.51707	5.32096	5.43767	3.39406	5.11463	3.94162	4.04298	4.90755	4.05777	5.62346	5.98656	5.42171	5.34191	4.59359	5.41499
MAD_BH26	3.74579	3.72655	3.56395	3.74883	3.36231	3.81336	4.06426	3.75407	4.03379	3.57192	3.49653	3.16248	2.68691	1.87029	2.67476	2.65656	3.03766	6.74151	3.22919	2.80023	6.75854	1.87576	2.1426	1.75189	2.77902	1.16476	2.77805	1.84669	2.91102	1.70718	2.27898	3.34439	2.90549	1.84905	2.58737	6.71086	3.47032	1.5852	3.18461	2.22817	2.12992	2.9385	2.11362	3.6517	4.01397	6.78131	3.40442	2.64142	6.77442
MAD_BH29	2.97043	3.11029	2.13757	1.87633	2.62154	2.06756	2.99593	2.99386	2.76785	5.91939	2.041	1.58946	2.03171	4.23507	1.33267	1.76321	2.66257	9.02428	2.03603	2.35069	9.03226	1.18912	1.56577	1.53476	5.15686	3.48116	3.07405	0.785893	2.72358	2.17535	1.67301	5.70987	1.19396	2.58862	1.94489	8.96815	2.92834	1.20645	2.3173	0.861924	1.64295	2.94406	1.85509	3.36654	3.54677	9.05211	2.5338	2.16872	9.04525
MAD_BH38	3.83841	3.99084	2.93074	2.5288	3.50325	2.7586	3.81917	3.8629	3.56012	6.16222	2.83429	2.3946	2.93253	4.54234	2.21154	2.66004	3.56378	9.14977	2.88633	3.2528	9.14829	2.06291	2.46253	2.39288	5.46359	3.99456	3.96596	1.62699	3.62634	3.01229	2.57416	5.9837	2.01087	3.42138	2.84702	9.06854	3.81838	2.02038	3.19684	1.76464	2.53799	3.84535	2.74531	4.26411	4.43141	9.16498	3.40509	3.07146	9.15821
MAD_BH40	4.05215	4.1805	3.22973	2.91166	3.69258	3.12404	4.09088	4.0748	3.86089	5.69135	3.13296	2.68227	3.06402	4.10132	2.41549	2.81486	3.68576	8.6455	3.12826	3.36909	8.64232	2.08719	2.52762	2.37681	5.01581	3.65029	3.98676	1.63753	3.71691	2.94563	2.65916	5.52271	2.28726	3.3394	2.9682	8.55998	3.98571	1.9691	3.39227	1.89171	2.59457	3.91218	2.78141	4.40246	4.61013	8.65845	3.61475	3.17857	8.65169
MAD_BH45	3.74214	3.89622	2.83042	2.42774	3.409	2.65731	3.71963	3.76674	3.45957	6.18452	2.73402	2.29502	2.84414	4.55508	2.11774	2.56982	3.47549	9.18681	2.78885	3.16547	9.18631	1.9899	2.38264	2.32405	5.47785	3.98132	3.88863	1.55886	3.54126	2.94885	2.49157	6.00233	1.91225	3.35929	2.75983	9.10816	3.72567	1.95865	3.10238	1.68009	2.45892	3.76264	2.66825	4.17364	4.3374	9.20335	3.30939	2.98537	9.19656
MAD_BH46	3.72702	3.89767	2.75841	2.2845	3.41645	2.5274	3.65887	3.75276	3.37736	6.53025	2.66398	2.2442	2.90301	4.89406	2.1416	2.61789	3.53081	9.53783	2.76536	3.22929	9.53743	2.14274	2.49735	2.49046	5.81783	4.28799	4.00627	1.73932	3.61732	3.13125	2.59029	6.34564	1.88356	3.54446	2.82766	9.45935	3.74548	2.15603	3.10976	1.77971	2.57713	3.85189	2.79462	4.20967	4.34284	9.55449	3.30278	3.05859	9.5477
MAD_BH43	4.12934	4.2545	3.31741	3.00683	3.76713	3.21776	4.17486	4.15173	3.94817	5.63046	3.22072	2.76956	3.13202	4.05104	2.49436	2.88657	3.75125	8.57153	3.20998	3.43434	8.56762	2.14326	2.58777	2.42498	4.96274	3.62739	4.03645	1.69476	3.77781	2.98298	2.72175	5.46517	2.37424	3.3729	3.03501	8.48413	4.057	2.01373	3.46802	1.96334	2.65322	3.96921	2.8363	4.46929	4.68227	8.58349	3.69195	3.24291	8.57675
MAD_BH39	3.72021	3.78275	3.18045	3.12628	3.32711	3.26708	3.90227	3.73695	3.76417	4.5979	3.09266	2.66865	2.62217	2.95028	2.24028	2.45857	3.16486	7.65927	2.94349	2.86148	7.6646	1.56798	2.00891	1.70285	3.8744	2.43224	3.23175	1.24087	3.12421	2.09086	2.16444	4.4063	2.31134	2.42595	2.51391	7.59647	3.54755	1.3081	3.06689	1.66555	2.04567	3.2558	2.15989	3.87409	4.16377	7.68363	3.30443	2.66868	7.67678
MAD_BH44	7.35238	7.29075	7.26726	7.43116	6.98907	7.51042	7.71747	7.35622	7.71818	1.2051	7.20063	6.86135	6.35204	2.04725	6.37519	6.35055	6.60331	3.25048	6.92639	6.41457	3.24284	5.57594	5.83932	5.4498	1.63544	3.27499	6.12497	5.48701	6.43514	5.27765	5.96945	1.38428	6.5838	5.25604	6.25876	3.15705	7.03643	5.28035	6.84736	5.89797	5.82025	6.385	5.77635	7.10696	7.49999	3.25783	7.05436	6.27891	3.25112
MAD_BH48	4.07591	4.18107	3.34444	3.11275	3.69965	3.30421	4.16738	4.09661	3.96766	5.2413	3.24918	2.79857	3.03266	3.65621	2.46597	2.81001	3.63411	8.2017	3.19267	3.31815	8.19941	1.99829	2.45484	2.241	4.56868	3.24804	3.84551	1.56624	3.63789	2.75122	2.59897	5.07339	2.4058	3.12496	2.93028	8.11861	3.96904	1.82213	3.40988	1.90121	2.51233	3.8102	2.67618	4.35529	4.59616	8.21586	3.64117	3.12366	8.20909
MAD_BJ1	5.3115	5.29407	5.06513	5.1595	4.92599	5.25948	5.61871	5.32021	5.56933	2.59664	4.99048	4.61929	4.24217	1.25811	4.14195	4.18912	4.60484	5.53449	4.75202	4.36673	5.53601	3.35239	3.67561	3.28739	2.03549	1.81093	4.30281	3.20614	4.47449	3.27078	3.81935	2.46383	4.31454	3.374	4.14014	5.46256	5.0378	3.05087	4.73845	3.62902	3.67185	4.48932	3.67318	5.2085	5.5764	5.55387	4.9623	4.20522	5.54705
MAD_BJ3	5.76631	5.72663	5.60846	5.74989	5.3907	5.83488	6.10464	5.77258	6.08242	1.93842	5.53867	5.18786	4.72926	0.917212	4.70378	4.70569	5.03472	4.86611	5.2779	4.82077	4.86963	3.90591	4.19167	3.80094	1.46687	1.90845	4.6448	3.80269	4.88459	3.69483	4.32781	1.82885	4.90252	3.73428	4.63171	4.8	5.4701	3.6077	5.227	4.21615	4.17866	4.8678	4.15364	5.59332	5.97508	4.88821	5.44252	4.67222	4.88137
MAD_BJ4	5.54149	5.50773	5.36217	5.49449	5.163	5.58219	5.87206	5.54841	5.84321	2.16846	5.29132	4.93623	4.49532	0.946118	4.45321	4.46475	4.81585	5.12671	5.03527	4.59525	5.13068	3.6564	3.95036	3.55972	1.63345	1.77723	4.45027	3.54559	4.67092	3.47536	4.08838	2.04039	4.64727	3.53245	4.39658	5.06157	5.25103	3.35726	4.99315	3.96074	3.93944	4.66301	3.92064	5.38762	5.76581	5.14938	5.21091	4.44321	5.14254
MAD_BJ5	6.26634	6.21551	6.14888	6.30699	5.89676	6.38699	6.61891	6.27137	6.60925	1.47908	6.08111	5.73833	5.24795	1.09757	5.25262	5.23715	5.52495	4.30146	5.81183	5.3238	4.30373	4.45357	4.72453	4.3343	1.23021	2.27561	5.09059	4.36345	5.36544	4.19017	4.85711	1.43187	5.45964	4.19779	5.15273	4.23257	5.95976	4.15728	5.74475	4.77383	4.70783	5.3321	4.67175	6.0573	6.44508	4.32195	5.95579	5.18199	4.31512
MAD_BJ2	4.6073	4.67224	4.02596	3.90119	4.21495	4.06607	4.77696	4.62439	4.6242	4.41228	3.93519	3.49851	3.51119	2.91637	3.09565	3.34184	4.05294	7.30232	3.81073	3.75068	7.29722	2.45495	2.89834	2.58937	3.79684	2.77287	4.08545	2.10415	4.00725	2.93548	3.05375	4.26689	3.12353	3.23864	3.40303	7.21221	4.43721	2.19775	3.95132	2.51475	2.93532	4.12979	3.04639	4.75977	5.05297	7.31272	4.18875	3.55812	7.30599
MAD_BJ7	5.84419	5.79308	5.73626	5.90727	5.47511	5.98212	6.19822	5.84916	6.19127	1.66324	5.6696	5.33235	4.82832	0.748474	4.84563	4.82105	5.10252	4.64898	5.39643	4.90194	4.65632	4.04628	4.30919	3.91938	1.1844	1.87049	4.67174	3.97018	4.94315	3.76796	4.44043	1.5446	5.06037	3.77644	4.73363	4.59332	5.53733	3.75172	5.32481	4.37576	4.29117	4.91094	4.25217	5.63629	6.02355	4.67618	5.53504	4.76088	4.66931
MAD_BJ6	6.3329	6.28307	6.20973	6.36326	5.96267	6.44495	6.68395	6.33806	6.67256	1.4833	6.14153	5.79672	5.31229	1.16918	5.31142	5.29959	5.59233	4.26249	5.8739	5.38997	4.2634	4.5126	4.78667	4.39629	1.27469	2.34733	5.16071	4.41808	5.43355	4.2569	4.91986	1.45001	5.51586	4.26686	5.21675	4.19006	6.02724	4.21577	5.80927	4.8298	4.77058	5.40129	4.73608	6.12658	6.51403	4.28118	6.02089	5.24741	4.27436
MAD_BJ9	4.50251	4.577	3.88439	3.73364	4.11268	3.90535	4.65423	4.52048	4.48999	4.61332	3.79232	3.35104	3.41436	3.09732	2.96247	3.23204	3.97226	7.51471	3.6833	3.66552	7.50987	2.35479	2.80538	2.51463	3.98618	2.8919	4.04594	1.98202	3.93772	2.90129	2.95946	4.4636	2.97055	3.22313	3.30693	7.42523	4.34658	2.11183	3.84208	2.38118	2.84723	4.0722	2.97103	4.6849	4.96675	7.52547	4.07892	3.47155	7.51873
MAD_BJ8	5.86554	5.8231	5.718	5.86407	5.49137	5.94763	6.20748	5.87151	6.18845	1.83357	5.64875	5.30011	4.833	0.921593	4.81554	4.81275	5.13136	4.74764	5.38569	4.92054	4.75108	4.01725	4.29901	3.90833	1.39529	1.97076	4.73043	3.9179	4.97886	3.79226	4.43423	1.73322	5.01667	3.82373	4.73603	4.68143	5.5667	3.71955	5.33059	4.33043	4.28502	4.95801	4.25709	5.68369	6.06702	4.76965	5.54501	4.77366	4.76281
MAD_BJ10	4.46736	4.60651	3.59648	3.21397	4.11774	3.44177	4.476	4.49089	4.2277	5.96447	3.49968	3.05446	3.50875	4.42471	2.82983	3.25073	4.1351	8.84054	3.52751	3.8194	8.83254	2.5548	2.98871	2.85164	5.32576	4.06078	4.45942	2.10487	4.17509	3.42513	3.11591	5.81204	2.66433	3.81923	3.41585	8.74254	4.42022	2.44644	3.81411	2.33166	3.05783	4.37632	3.24938	4.84792	5.04129	8.84698	4.0309	3.63103	8.8403
RAD_CC3	6.31796	6.48622	5.33688	4.80404	6.00277	5.05796	6.23909	6.34364	5.94502	7.40982	5.24405	4.83301	5.45605	6.07321	4.71811	5.17984	6.08739	9.94277	5.35639	5.77764	9.91731	4.5683	4.98323	4.88072	6.90507	5.94877	6.47775	4.12178	6.15206	5.46726	5.09852	7.31334	4.47442	5.86346	5.37198	9.80124	6.32714	4.48297	5.6957	4.29035	5.05698	6.3693	5.25909	6.78226	6.93062	9.92523	5.89255	5.59709	9.91897
RAD_CC2	5.84962	6.01415	4.88155	4.36777	5.52935	4.61939	5.78317	5.87505	5.49511	7.06897	4.78782	4.37059	4.97455	5.68204	4.24197	4.69999	5.60588	9.68917	4.88904	5.29525	9.66768	4.08076	4.49701	4.39275	6.53249	5.50527	5.99026	3.63401	5.66795	4.97996	4.61332	6.95964	4.00662	5.37682	4.88948	9.5573	5.85131	3.99516	5.22225	3.80643	4.57045	5.88373	4.77192	6.30338	6.45776	9.67714	5.42201	5.11376	9.67077
RAD_BC3	5.61981	5.78997	4.6365	4.10714	5.30755	4.36039	5.53871	5.6456	5.24505	7.1343	4.54367	4.1333	4.7706	5.70374	4.02576	4.4918	5.40163	9.81469	4.65801	5.09377	9.79576	3.90697	4.31196	4.22826	6.57064	5.46339	5.81382	3.46451	5.47211	4.82958	4.42285	7.01417	3.77645	5.2317	4.6886	9.68907	5.63382	3.83931	5.00059	3.61147	4.38724	5.694	4.59334	6.09217	6.23481	9.80618	5.19553	4.91545	9.79974
RAD_BC7	5.87398	6.03574	4.91404	4.40928	5.55001	4.65981	5.81498	5.89921	5.53006	6.9975	4.81988	4.39935	4.98748	5.62113	4.2608	4.71494	5.61862	9.60574	4.91441	5.30695	9.58383	4.08202	4.50237	4.39015	6.46731	5.46145	5.99132	3.63408	5.67707	4.97166	4.6208	6.89058	4.03213	5.36635	4.90115	9.47286	5.86984	3.98968	5.24299	3.81647	4.57501	5.89021	4.77449	6.3189	6.47862	9.59313	5.44493	5.1242	9.58677
RAD_CC4	6.21237	6.26157	5.66322	5.52503	5.81758	5.69723	6.40344	6.22807	6.25895	4.04376	5.57261	5.1358	5.10889	3.06934	4.73092	4.95793	5.61797	6.43266	5.44214	5.3268	6.40839	4.06463	4.49452	4.15893	3.71015	3.54733	5.54581	3.73566	5.54842	4.40465	4.65066	4.00311	4.75925	4.64249	5.00028	6.29481	6.01926	3.79137	5.56458	4.15071	4.52354	5.64028	4.61069	6.30707	6.62335	6.41689	5.80202	5.13832	6.41059
RAD_BC4	6.10833	6.2811	5.11547	4.57037	5.79982	4.82535	6.01751	6.13429	5.71902	7.44649	5.02347	4.61838	5.26772	6.06943	4.52041	4.98824	5.89861	10.0369	5.14635	5.59118	10.0137	4.40399	4.81007	4.72375	6.91715	5.89153	6.3114	3.96073	5.97005	5.32166	4.92104	7.34039	4.26585	5.72224	5.18613	9.90088	6.12754	4.33261	5.49303	4.10958	4.88526	6.19219	5.09102	6.58761	6.72633	10.0225	5.68586	5.41324	10.0162
RAD_BC1	6.34785	6.51626	5.36619	4.83247	6.03288	5.08648	6.26841	6.37353	5.97406	7.43023	5.27341	4.86266	5.48646	6.09692	4.74834	5.2102	6.1178	9.95747	5.38624	5.80808	9.93176	4.59883	5.01376	4.9112	6.92754	5.97588	6.50828	4.15229	6.18255	5.49759	5.12904	7.33458	4.50431	5.89371	5.40243	9.81535	6.35734	4.51338	5.72581	4.32084	5.08751	6.39982	5.28962	6.81257	6.9607	9.93958	5.92254	5.62756	9.93334
RAD_CC1	5.27706	5.39821	4.46	4.11197	4.91188	4.33426	5.3232	5.29921	5.09152	5.69184	4.36316	3.91317	4.26531	4.30339	3.64352	4.02765	4.87702	8.38167	4.35948	4.56016	8.36498	3.24865	3.70229	3.49979	5.14932	4.19785	5.10432	2.80823	4.8898	4.00254	3.84258	5.57823	3.5186	4.36712	4.16574	8.26187	5.19604	3.08105	4.61445	3.10588	3.76279	5.06707	3.93219	5.59749	5.82252	8.37628	4.83977	4.36678	8.36978
RAD_BC6	5.99701	6.16155	5.02814	4.51202	5.67672	4.764	5.92984	6.02244	5.64119	7.13704	4.93448	4.51771	5.12114	5.76972	4.38923	4.84687	5.75245	9.72626	5.03639	5.44163	9.70339	4.2243	4.64187	4.53485	6.61282	5.61631	6.13381	3.77709	5.81382	5.1195	4.75876	7.03263	4.15397	5.51526	5.03585	9.59104	5.99857	4.13598	5.36963	3.95243	4.71509	6.02895	4.91594	6.45036	6.60514	9.71232	5.56942	5.25989	9.70599
RAD_BC5	5.73808	5.90256	4.77073	4.25893	5.41777	4.51025	5.67227	5.76349	5.38472	7.01814	4.67694	4.25931	4.86351	5.61649	4.13045	4.58874	5.49485	9.66149	4.77753	5.18436	9.64106	3.97205	4.38726	4.28515	6.47239	5.42168	5.88148	3.52567	5.55744	4.87431	4.50313	6.90507	3.8951	5.27199	4.77861	9.5322	5.7398	3.88856	5.11067	3.69584	4.46088	5.7737	4.66281	6.19206	6.34617	9.65091	5.31043	5.00305	9.64451
RAD_BC8	7.73482	7.68584	7.58738	7.70795	7.36332	7.80257	8.08197	7.74016	8.06351	1.74868	7.51651	7.15851	6.70814	2.50352	6.67684	6.68694	6.99507	3.2624	7.2589	6.79121	3.23844	5.88098	6.17288	5.78214	2.18333	3.72152	6.55547	5.75505	6.83606	5.65914	6.30901	1.94116	6.86195	5.66738	6.61136	3.12763	7.43	5.5813	7.20564	6.1757	6.15984	6.80128	6.13213	7.52615	7.91481	3.24741	7.41924	6.64687	3.24107
RAD_BC9	8.11203	8.02762	8.12367	8.33923	7.76574	8.40062	8.50538	8.11318	8.53623	1.26993	8.06304	7.74915	7.16337	2.78501	7.26073	7.19099	7.35217	2.20719	7.76806	7.19197	2.20786	6.46366	6.68807	6.30397	2.06804	3.97148	6.79969	6.41605	7.16826	6.05914	6.80866	1.55709	7.49489	5.98279	7.07627	2.13857	7.77817	6.17557	7.6513	6.81395	6.66078	7.08776	6.59355	7.79668	8.19576	2.226	7.84616	7.07205	2.21917
RAD_BH3	7.65083	7.61295	7.45453	7.54452	7.27331	7.64932	7.98225	7.65743	7.94858	2.01172	7.38073	7.01034	6.6052	2.52543	6.53322	6.56871	6.92102	3.59788	7.13608	6.70482	3.56986	5.7426	6.05427	5.66417	2.33741	3.71629	6.51868	5.59185	6.77061	5.58095	6.19447	2.17309	6.70161	5.61555	6.50594	3.45278	7.35639	5.44132	7.10299	6.01732	6.04587	6.75005	6.03091	7.47575	7.8594	3.57719	7.32137	6.55372	3.57098
RAD_BH1	4.6901	4.85985	3.71393	3.20578	4.3776	3.45574	4.61573	4.71582	4.32735	6.76294	3.62037	3.20567	3.84743	5.22179	3.0973	3.56647	4.47779	9.61707	3.72843	4.17185	9.60705	3.01519	3.40539	3.34735	6.1247	4.81657	4.91301	2.58152	4.55378	3.96626	3.51063	6.61154	2.84661	4.37457	3.76749	9.51375	4.70455	2.97394	4.07068	2.6972	3.4824	4.78037	3.69301	5.1647	5.30473	9.62074	4.26544	3.99591	9.6141
RAD_BH2	5.20391	5.41303	4.13413	3.48136	4.96922	3.73568	4.99953	5.23164	4.66549	8.18833	4.05509	3.73396	4.59381	6.62717	3.80798	4.30096	5.19107	11.0415	4.27797	4.91739	11.0303	3.99171	4.29409	4.34585	7.53716	6.14014	5.7748	3.61615	5.31777	4.99406	4.36131	8.03237	3.46779	5.40673	4.5384	10.9349	5.31517	4.03759	4.67805	3.58448	4.37631	5.57225	4.59936	5.80388	5.85221	11.0435	4.82496	4.77073	11.0369
RAD_BH4	7.77444	7.72369	7.63453	7.75948	7.40396	7.85264	8.124	7.77957	8.10788	1.72385	7.56409	7.20797	6.75095	2.52891	6.72574	6.73208	7.03326	3.19325	7.30461	6.83142	3.16947	5.92931	6.21821	5.8275	2.18363	3.74987	6.58765	5.80693	6.87291	5.69839	6.35369	1.92396	6.91319	5.70237	6.65457	3.05905	7.46802	5.62995	7.24829	6.22681	6.20448	6.8358	6.17484	7.56035	7.94976	3.17854	7.46111	6.68818	3.17219
RAD_BH5	5.92954	5.9294	5.5938	5.61554	5.53834	5.74014	6.20739	5.94018	6.1304	2.79489	5.51339	5.11677	4.84037	1.83718	4.65497	4.75817	5.24644	5.43115	5.30492	4.99214	5.41979	3.88878	4.25151	3.87173	2.42931	2.55159	4.99616	3.67857	5.13027	3.92859	4.40134	2.7345	4.78397	4.06548	4.73516	5.32587	5.67482	3.58868	5.33083	4.11	4.25743	5.16361	4.28362	5.87537	6.23321	5.43318	5.56071	4.82152	5.42655
RAD_BH6	4.67366	4.8482	3.68337	3.15749	4.36847	3.40966	4.5856	4.69969	4.29155	6.88391	3.59077	3.18335	3.85401	5.33498	3.09533	3.57024	4.4829	9.74648	3.7117	4.17968	9.7368	3.0479	3.42798	3.38489	6.2403	4.91045	4.93746	2.62022	4.56517	4.01029	3.52872	6.73031	2.83197	4.42036	3.77671	9.64402	4.69869	3.01942	4.06204	2.71518	3.50606	4.79582	3.71927	5.16342	5.29377	9.75062	4.25233	4.0066	9.74397
RAD_BH7	8.79219	8.72693	8.70794	8.85892	8.43068	8.94392	9.16023	8.79567	9.16165	2.18093	8.64046	8.29617	7.79552	3.46806	7.8111	7.7933	8.04102	2.19324	8.36885	7.85598	2.15189	7.01234	7.28163	6.89182	2.89904	4.69259	7.54456	6.90965	7.86985	6.71876	7.41242	2.45617	8.01164	6.68787	7.70229	2.0188	8.47327	6.71534	8.29072	7.32516	7.26319	7.81279	7.21987	8.53224	8.92729	2.15417	8.4972	7.7216	2.14842
RAD_BH8	4.11138	4.25721	3.22243	2.83156	3.76868	3.06006	4.10642	4.1354	3.85296	6.05852	3.12576	2.68287	3.17793	4.47008	2.47739	2.91234	3.80763	9.00087	3.16499	3.49387	8.9966	2.26274	2.6815	2.5777	5.38468	4.00181	4.17222	1.81654	3.8591	3.17715	2.80134	5.89101	2.29534	3.58037	3.08853	8.91242	4.0777	2.18661	3.46342	2.00203	2.754	4.06968	2.95408	4.51484	4.69515	9.01234	3.6762	3.30872	9.0056
RAD_BH10	8.1697	8.11275	8.05351	8.18967	7.80288	8.27933	8.52725	8.17413	8.51859	1.83349	7.98432	7.63322	7.15724	2.88026	7.14966	7.14555	7.42388	2.78806	7.71957	7.22914	2.75883	6.35199	6.63244	6.24195	2.42577	4.10771	6.95619	6.23824	7.2588	6.09357	6.76593	2.07499	7.34282	6.08239	7.06218	2.64121	7.85781	6.05357	7.65387	6.65628	6.61665	7.21313	6.58105	7.93601	8.32804	2.76587	7.86405	7.08963	2.75968
RAD_BH11	5.05155	5.20305	4.13038	3.68015	4.71509	3.9218	5.02448	5.07604	4.75619	6.40137	4.03454	3.60048	4.13089	4.93062	3.42315	3.86416	4.76071	9.16656	4.09863	4.44695	9.15238	3.20492	3.63071	3.50935	5.81	4.66188	5.11321	2.75597	4.81118	4.08906	3.75277	6.26917	3.22092	4.48417	4.04163	9.05286	5.02749	3.10751	4.40899	2.95512	3.70203	5.01938	3.89858	5.46731	5.64276	9.16458	4.61817	4.26159	9.15803
RAD_BH9	4.71939	4.87195	3.79816	3.35444	4.38421	3.59446	4.69181	4.74394	4.42445	6.33479	3.70225	3.26771	3.80501	4.81721	3.09234	3.53633	4.43546	9.16773	3.76596	4.12249	9.15701	2.89307	3.31301	3.20442	5.71213	4.47383	4.80255	2.4458	4.48967	3.79536	3.4324	6.18956	2.88806	4.1949	3.71687	9.06275	4.69793	2.80824	4.07791	2.63083	3.3855	4.70112	3.5851	5.14007	5.31217	9.17047	4.28631	3.93827	9.16384
RAD_BH13	4.75917	4.95023	3.72446	3.13553	4.48318	3.39287	4.61982	4.78614	4.30604	7.38037	3.63667	3.26248	4.02911	5.81677	3.24957	3.73847	4.6477	10.2539	3.80474	4.35627	10.2444	3.31807	3.66135	3.6666	6.72665	5.347	5.16578	2.91459	4.75128	4.30736	3.74619	7.22279	2.94539	4.7205	3.96164	10.1518	4.82288	3.32919	4.18117	2.943	3.74214	4.99444	3.96185	5.30121	5.39567	10.2583	4.35343	4.1945	10.2516
RAD_BH16	5.76813	5.89353	4.92987	4.55265	5.40633	4.78173	5.80164	5.79065	5.56157	5.93434	4.83299	4.38516	4.76551	4.63112	4.1318	4.52451	5.37941	8.50048	4.84309	5.06245	8.47829	3.75332	4.20619	4.00591	5.44348	4.6187	5.61027	3.31166	5.39441	4.50631	4.34559	5.84123	3.9923	4.86821	4.66668	8.36712	5.69416	3.58718	5.10726	3.60166	4.26731	5.57283	4.43782	6.09947	6.32009	8.48751	5.33072	4.86942	8.48116
RAD_BH15	7.9821	7.92688	7.86009	7.99434	7.61427	8.0845	8.33754	7.98672	8.32703	1.74059	7.79065	7.43861	6.96669	2.70403	6.95527	6.95329	7.23752	2.94902	7.527	7.04081	2.92331	6.1578	6.43998	6.04942	2.28528	3.93037	6.7763	6.04275	7.07376	5.90582	6.57393	1.96721	7.14755	5.89891	6.8713	2.81047	7.67171	5.8592	7.46352	6.46102	6.42466	7.0306	6.39048	7.75406	8.14534	2.93169	7.67439	6.90031	2.92539
RAD_BH18	4.98373	5.11944	4.11775	3.72746	4.63083	3.95795	4.99699	5.00703	4.74891	5.98517	4.02096	3.57574	4.01175	4.52568	3.34559	3.75875	4.63492	8.7522	4.04681	4.3184	8.73862	3.03479	3.47725	3.31613	5.39981	4.2975	4.92784	2.58576	4.66676	3.8643	3.60909	5.85489	3.18538	4.24788	3.91679	8.64009	4.9294	2.90331	4.32823	2.83684	3.54369	4.86057	3.7282	5.35074	5.5522	8.75105	4.54686	4.12821	8.74448
RAD_BH14	5.18039	5.3024	4.36148	4.01369	4.81586	4.23575	5.22512	5.2026	4.99302	5.6922	4.26463	3.8147	4.17097	4.28446	3.54634	3.93219	4.78372	8.40646	4.26179	4.4668	8.39085	3.15701	3.60996	3.41115	5.13798	4.15205	5.01723	2.71553	4.7981	3.91922	3.74963	5.57397	3.42019	4.28634	4.0717	8.28934	5.101	2.99266	4.51807	3.01007	3.671	4.97694	3.84184	5.50398	5.72732	8.40254	4.74307	4.27361	8.39602
RAD_BH21	4.84636	4.97728	3.99955	3.63188	4.48911	3.85749	4.87221	4.86927	4.63125	5.84055	3.90267	3.45489	3.86126	4.36437	3.2085	3.61249	4.48181	8.63589	3.91594	4.16497	8.62386	2.87325	3.31885	3.1489	5.24401	4.11872	4.76061	2.42538	4.50893	3.69047	3.4529	5.70551	3.06224	4.07195	3.76493	8.52771	4.78337	2.73448	4.18801	2.68939	3.38399	4.69916	3.56539	5.19928	5.40762	8.63686	4.40908	3.9738	8.63026
RAD_BH31	8.83259	8.76565	8.75571	8.91099	8.47225	8.99451	9.20282	8.83587	9.20654	2.18897	8.68868	8.34633	7.83948	3.50433	7.86088	7.83949	8.08045	2.11873	8.41534	7.89743	2.07739	7.06191	7.32825	6.93867	2.91969	4.72726	7.57866	6.96262	7.90811	6.76011	7.45835	2.46682	8.06363	6.72534	7.74669	1.9445	8.51229	6.76535	8.33428	7.37724	7.30916	7.84889	7.26405	8.56756	8.9631	2.07971	8.53991	7.76418	2.07395
RAD_BH33	8.99338	8.92443	8.92432	9.08328	8.63441	9.16562	9.3661	8.99643	9.37229	2.30473	8.85772	8.5171	8.00433	3.66109	8.03134	8.00662	8.24015	1.97227	8.58275	8.05952	1.92684	7.23223	7.49584	7.10652	3.05501	4.88153	7.73165	7.13563	8.06639	6.92217	7.62527	2.58645	8.23589	6.88279	7.912	1.78895	8.67146	6.93606	8.49868	7.54958	7.47612	8.00447	7.42918	8.72205	9.11821	1.92746	8.70336	7.92753	1.92188
RAD_BH34	4.79829	4.95833	3.85157	3.37704	4.47232	3.62228	4.75015	4.82337	4.47296	6.5453	3.75654	3.32994	3.91238	5.02909	3.18289	3.63825	4.5437	9.36946	3.83994	4.23311	9.35807	3.02927	3.439	3.34893	5.92401	4.67806	4.93744	2.58568	4.60659	3.95067	3.55319	6.40086	2.95828	4.35367	3.82736	9.26272	4.79195	2.95996	4.16533	2.74489	3.51335	4.82414	3.71747	5.24193	5.40094	9.37127	4.36826	4.0519	9.36466
RAD_BH30	9.23363	9.16156	9.17701	9.34198	8.87687	9.42236	9.61021	9.23632	9.62034	2.48664	9.11111	8.77332	8.2511	3.8972	8.2871	8.25703	8.47881	1.7548	8.83352	8.30194	1.70251	7.48782	7.74702	7.35815	3.26131	5.11303	7.96006	7.39565	8.30289	7.16476	7.87535	2.77228	8.49458	7.11827	8.15952	1.55656	8.90922	7.19231	8.74467	7.80847	7.7263	8.23679	7.67647	8.95255	9.34957	1.70018	8.94783	8.17195	1.69493
RAD_BH20	8.22353	8.17102	8.08661	8.20912	7.85392	8.3035	8.57489	8.22848	8.5598	1.9781	8.01609	7.65922	7.20229	2.95853	7.17727	7.18417	7.48101	2.8816	7.75676	7.28107	2.84801	6.38107	6.67032	6.27961	2.54338	4.18375	7.02725	6.25621	7.31915	6.14729	6.8057	2.21305	7.3631	6.14639	7.1061	2.72409	7.91555	6.08159	7.69954	6.67684	6.65648	7.27899	6.62614	8.00298	8.39343	2.85327	7.91191	7.13865	2.84724
RAD_BH19	4.6901	4.87088	3.68202	3.13219	4.39516	3.3869	4.58334	4.7165	4.28176	7.0593	3.59095	3.19459	3.90225	5.50391	3.13412	3.61538	4.52824	9.92734	3.72931	4.22899	9.9178	3.13071	3.49743	3.47281	6.41125	5.06065	5.00703	2.71145	4.61854	4.10503	3.59232	6.90393	2.85475	4.51672	3.82849	9.82521	4.72931	3.11761	4.08988	2.78077	3.57668	4.85412	3.79273	5.19956	5.31689	9.93167	4.27386	4.05987	9.92502
RAD_BH27	5.06319	5.17382	4.28878	3.98565	4.69059	4.19753	5.13468	5.08445	4.91805	5.39762	4.19235	3.74056	4.02867	3.98151	3.44056	3.80197	4.63113	8.13872	4.16373	4.31518	8.12476	2.99475	3.45166	3.22877	4.8369	3.85918	4.82409	2.56301	4.63312	3.7095	3.596	5.27629	3.34502	4.06593	3.92671	8.0258	4.96425	2.80987	4.39786	2.88671	3.50853	4.80122	3.66906	5.35231	5.59141	8.13707	4.62709	4.12069	8.13051
RAD_BH28	8.43767	8.37431	8.34807	8.49859	8.07499	8.58349	8.80357	8.44136	8.80324	1.90798	8.28043	7.93576	7.4378	3.11991	7.45074	7.43415	7.68762	2.4485	8.00953	7.50043	2.4168	6.65201	6.92227	6.53236	2.58444	4.3463	7.19845	6.54952	7.51786	6.36339	7.05341	2.17261	7.6513	6.33702	7.34426	2.29638	8.12032	6.35495	7.93328	6.96483	6.90416	7.46368	6.862	8.18417	8.57848	2.42297	8.14046	7.36501	2.41685
RAD_BH25	8.76887	8.70641	8.67191	8.81509	8.40543	8.90279	9.13316	8.77268	9.13062	2.2103	8.60362	8.25588	7.76625	3.45317	7.77157	7.76017	8.01942	2.29519	8.33512	7.83098	2.25244	6.9733	7.24781	6.85766	2.90918	4.67963	7.53178	6.86439	7.85022	6.69413	7.37978	2.48143	7.96804	6.66973	7.67229	2.11727	8.4523	6.67554	8.26207	7.28148	7.23051	7.79672	7.19031	8.51735	8.91155	2.25407	8.46999	7.69472	2.24839
RAD_BH32	9.32766	9.26008	9.24943	9.40024	8.96757	9.48565	9.69823	9.33088	9.70166	2.63656	9.18207	8.83795	8.33479	3.99771	8.3529	8.33412	8.57521	1.88518	8.90983	8.39275	1.82594	7.55413	7.82266	7.43296	3.39336	5.21926	8.06986	7.45056	8.40233	7.25541	7.95309	2.91978	8.553	7.21917	8.24192	1.67153	9.00687	7.25713	8.82965	7.86649	7.80388	8.34176	7.75932	9.05978	9.4557	1.82022	9.03532	8.25958	1.81542
RAD_BH26	4.98415	5.12408	4.10325	3.69753	4.63531	3.93103	4.98699	5.00777	4.73359	6.0894	4.00661	3.56373	4.02498	4.62465	3.34698	3.76805	4.65044	8.85897	4.04231	4.33442	8.84538	3.06076	3.49921	3.34893	5.50101	4.38212	4.95977	2.61096	4.68733	3.90657	3.62853	5.95802	3.17558	4.29372	3.93145	8.7468	4.93773	2.93867	4.33155	2.84826	3.56707	4.88517	3.75509	5.36423	5.55891	8.8578	4.54788	4.14537	8.85123
RAD_BH36	10.0475	9.95523	10.0799	10.2944	9.7072	10.3574	10.4488	10.0478	10.4869	3.12821	10.0197	9.70597	9.11407	4.73717	9.21758	9.14611	9.28584	0.705854	9.723	9.13472	0.623306	8.42023	8.64423	8.26062	3.96824	5.90553	8.7061	8.3663	9.09697	8.00537	8.76387	3.41103	9.44938	7.91366	9.02819	0.450983	9.70823	8.13145	9.59987	8.7673	8.61623	9.00496	8.54596	9.70532	10.1057	0.605923	9.79159	9.01901	0.602923
RAD_BH38	10.0729	9.97849	10.1153	10.3357	9.73452	10.3965	10.4767	10.0729	10.5179	3.14839	10.0557	9.745	9.14529	4.7704	9.25655	9.18027	9.31087	0.61006	9.75694	9.16261	0.526221	8.45981	8.67957	8.29679	3.99056	5.93195	8.72511	8.41058	9.12072	8.03479	8.79815	3.42943	9.49121	7.93833	9.06009	0.353481	9.73218	8.17199	9.62999	8.80992	8.65075	9.02606	8.57822	9.72444	10.125	0.508273	9.82034	9.04852	0.505358
RAD_BH40	4.88953	5.07089	3.8788	3.3227	4.59545	3.57808	4.77969	4.91598	4.47638	7.15303	3.78807	3.39363	4.10222	5.6171	3.33456	3.81556	4.72845	9.9889	3.92898	4.42889	9.97753	3.32368	3.69413	3.66412	6.51905	5.20667	5.20392	2.90127	4.81807	4.2938	3.79023	7.00378	3.05494	4.70486	4.02812	9.88211	4.92975	3.30464	4.29024	2.97811	3.77313	5.05303	3.98854	5.40007	5.51692	9.99074	4.47382	4.25937	9.98412
RAD_BH35	10.0571	9.96418	10.0923	10.3085	9.71731	10.3709	10.4591	10.0573	10.498	3.13607	10.0323	9.71942	9.12529	4.74887	9.23101	9.15817	9.29529	0.678228	9.735	9.14499	0.595164	8.43382	8.65662	8.27324	3.97678	5.91532	8.71381	8.38122	9.10605	8.01606	8.77596	3.4184	9.46361	7.92299	9.03961	0.42264	9.71738	8.14531	9.61078	8.78175	8.62838	9.01328	8.55747	9.71308	10.1135	0.577508	9.80211	9.02974	0.574555
RAD_BH41	9.43364	9.36269	9.37012	9.52942	9.07595	9.61192	9.80854	9.43646	9.81658	2.69151	9.30367	8.96339	8.44805	4.0984	8.47761	8.45177	8.6794	1.72381	9.02802	8.50102	1.66235	7.67848	7.94122	7.55202	3.46693	5.31565	8.16351	7.58148	8.50422	7.36374	8.07029	2.97739	8.68203	7.31988	8.35604	1.50583	9.11014	7.38234	8.94204	7.9957	7.92118	8.43933	7.87311	9.15556	9.55238	1.65564	9.14598	8.3701	1.65096
RAD_BH45	4.50096	4.6885	3.47603	2.90485	4.21837	3.16116	4.37465	4.52773	4.06621	7.17469	3.38678	3.00354	3.75381	5.59265	2.97632	3.46382	4.37431	10.0819	3.54365	4.08103	10.0746	3.03593	3.3803	3.38452	6.50691	5.09242	4.88557	2.63313	4.47507	4.02557	3.46624	7.01079	2.67851	4.43875	3.68505	9.98529	4.55652	3.04837	3.91517	2.66187	3.46098	4.71689	3.68044	5.03268	5.13433	10.0892	4.09131	3.91773	10.0825
RAD_BH46	4.89726	5.10592	3.82837	3.17871	4.66175	3.43367	4.69612	4.92497	4.3633	8.00782	3.7489	3.42649	4.28863	6.42506	3.50299	3.99583	4.88454	10.9005	3.97054	4.61181	10.8917	3.7013	3.99599	4.05602	7.34013	5.90006	5.47253	3.33345	5.01232	4.70499	4.06084	7.84449	3.16127	5.11709	4.23407	10.8	5.0077	3.7558	4.3706	3.28894	4.07832	5.26742	4.30157	5.49642	5.54535	10.9057	4.51761	4.46621	10.8991
RAD_BH43	5.03631	5.18799	4.11467	3.66419	4.70006	3.90586	5.00885	5.06081	4.74043	6.40159	4.01884	3.58489	4.11643	4.92842	3.40812	3.84949	4.74631	9.17013	4.08325	4.43262	9.15612	3.19156	3.61693	3.49649	5.80864	4.65582	5.09999	2.7427	4.79711	4.07696	3.73878	6.26875	3.20544	4.47237	4.02727	9.05684	5.01264	3.09499	4.39393	2.94078	3.68835	5.00558	3.88513	5.45272	5.62778	9.16838	4.60298	4.24736	9.16182
RAD_BH39	5.48898	5.60236	4.69793	4.3702	5.11827	4.58844	5.55173	5.5105	5.32854	5.54478	4.60125	4.15001	4.45938	4.21101	3.8622	4.23043	5.06316	8.17522	4.58318	4.74708	8.15625	3.42719	3.88395	3.66086	5.03393	4.18772	5.25426	2.99451	5.06575	4.1359	4.02795	5.44325	3.7546	4.48795	4.35777	8.04982	5.3943	3.24205	4.82422	3.31302	3.94105	5.23358	4.10164	5.78434	6.02143	8.1667	5.05241	4.55268	8.16025
RAD_BH44	5.30693	5.44669	4.42296	4.00785	4.95793	4.24363	5.30816	5.33056	5.05284	6.17311	4.32639	3.88445	4.34572	4.75976	3.66976	4.08986	4.9704	8.87015	4.36474	4.65416	8.8531	3.375	3.81599	3.6579	5.61739	4.5892	5.26956	2.92564	5.00497	4.20583	3.94667	6.05502	3.49703	4.58849	4.25168	8.74936	5.2598	3.24529	4.65426	3.16943	3.88303	5.20046	4.06876	5.68496	5.88128	8.86425	4.87066	4.46462	8.85776
RAD_BH47	10.0701	9.97622	10.1097	10.3284	9.73114	10.3899	10.4732	10.0701	10.5135	3.14676	10.05	9.73838	9.14084	4.76531	9.24995	9.175	9.30812	0.635973	9.75174	9.15907	0.552189	8.45303	8.67398	8.29096	3.98841	5.92876	8.72398	8.40248	9.11831	8.03082	8.79285	3.4283	9.48381	7.93565	9.05545	0.379417	9.72973	8.16494	9.62585	8.80229	8.64538	9.02437	8.57347	9.72329	10.1238	0.53417	9.81657	9.04453	0.531277
RAD_BH48	8.75641	8.6897	8.67915	8.83479	8.39593	8.91813	9.12641	8.75971	9.13	2.12417	8.61214	8.26991	7.76298	3.42875	7.78443	7.76291	8.0044	2.16655	8.33877	7.82113	2.12763	6.98544	7.25167	6.8621	2.84885	4.65204	7.50359	6.88657	7.83223	6.68381	7.38178	2.40064	7.98743	6.64959	7.67016	1.99789	8.4363	6.68892	8.2578	7.30104	7.23259	7.7734	7.18753	8.49223	8.88768	2.13095	8.46349	7.68777	2.12509
RAD_BJ1	5.45761	5.54662	4.76048	4.51707	5.07342	4.71547	5.57354	5.477	5.38192	4.93609	4.66545	4.21522	4.38616	3.63583	3.87091	4.18525	4.96122	7.57192	4.59809	4.65061	7.55426	3.32916	3.78531	3.51341	4.44024	3.70572	5.05879	2.92805	4.93668	3.91494	3.93691	4.83898	3.82276	4.23464	4.28022	7.44993	5.32311	3.10356	4.79254	3.29721	3.83243	5.07871	3.96768	5.67807	5.94728	7.56523	5.02715	4.45574	7.55875
RAD_BJ3	5.07637	5.11537	4.59175	4.52693	4.68082	4.67599	5.29137	5.09097	5.16844	3.81044	4.50469	4.0818	3.97109	2.43547	3.64991	3.83687	4.46308	6.62544	4.34405	4.17675	6.61787	2.9428	3.35869	3.01101	3.2605	2.57141	4.37957	2.65076	4.38752	3.23823	3.51446	3.68906	3.72211	3.47911	3.86264	6.52925	4.87004	2.65906	4.43783	3.07795	3.38261	4.47507	3.45855	5.14636	5.46845	6.63254	4.67448	3.99066	6.62585
RAD_BJ4	5.34497	5.42226	4.69636	4.49634	4.95625	4.68349	5.48559	5.36329	5.31004	4.6458	4.60272	4.15613	4.25962	3.33206	3.78721	4.07325	4.81824	7.32153	4.51189	4.51174	7.30608	3.19994	3.65137	3.35924	4.13974	3.41694	4.87381	2.8191	4.78152	3.72459	3.80527	4.54402	3.76847	4.02856	4.15236	7.20513	5.19256	2.95792	4.68301	3.20768	3.69346	4.91141	3.81598	5.53014	5.81296	7.31788	4.91939	4.31778	7.31135
RAD_BJ5	6.04534	6.03527	5.75058	5.79797	5.65694	5.91463	6.33857	6.05491	6.27427	2.537	5.67231	5.28457	4.96558	1.68417	4.81638	4.89699	5.34807	5.16799	5.45148	5.1031	5.15766	4.03967	4.38645	4.00208	2.20707	2.51159	5.05977	3.85185	5.22275	4.01877	4.53374	2.48624	4.96082	4.13052	4.86181	5.06551	5.77952	3.73821	5.45945	4.28161	4.38792	5.24295	4.40187	5.96048	6.32552	5.17145	5.68655	4.93733	5.1648
RAD_BJ2	5.15336	5.21296	4.58075	4.44673	4.76001	4.61572	5.32978	5.16999	5.17896	4.24318	4.48987	4.0525	4.05405	2.88981	3.65045	3.89105	4.58444	6.99667	4.36476	4.2859	6.98538	3.00123	3.44003	3.12012	3.71065	2.97883	4.57762	2.65794	4.52985	3.42681	3.59589	4.13004	3.67608	3.70523	3.94564	6.89084	4.97522	2.73733	4.49985	3.06963	3.47404	4.6411	3.57608	5.28563	5.58733	6.99871	4.73737	4.09462	6.99209
RAD_BJ7	7.37748	7.34156	7.17581	7.26538	6.99908	7.37005	7.70652	7.38428	7.67115	1.95016	7.10186	6.73111	6.32929	2.29099	6.2541	6.29113	6.6496	3.80286	6.85804	6.43129	3.77954	5.46372	5.77673	5.38676	2.17928	3.46645	6.25592	5.31265	6.50094	5.30925	5.9173	2.07898	6.42239	5.34949	6.22974	3.66901	7.08493	5.1624	6.82703	5.73805	5.76879	6.48355	5.75535	7.20917	7.59155	3.78867	7.04599	6.27917	3.78232
RAD_BJ6	5.04689	5.12588	4.39727	4.20384	4.65868	4.38858	5.18582	5.06534	5.01044	4.67385	4.30375	3.85758	3.96335	3.28139	3.48739	3.77486	4.52567	7.43402	4.21207	4.21807	7.42216	2.90373	3.35629	3.06921	4.12278	3.26245	4.59686	2.52006	4.49244	3.45	3.50979	4.55476	3.47057	3.76356	3.85629	7.32658	4.89727	2.66517	4.38448	2.90786	3.3995	4.62665	3.52545	5.23908	5.51857	7.43526	4.62072	4.02383	7.42865
RAD_BJ9	4.89763	4.9638	4.30375	4.15992	4.50563	4.33095	5.06294	4.91486	4.90572	4.40238	4.21225	3.77279	3.80246	2.97688	3.37725	3.631	4.34504	7.21795	4.09488	4.04275	7.20916	2.74555	3.1899	2.88141	3.82969	2.94588	4.37171	2.38939	4.29883	3.22104	3.34521	4.27408	3.39414	3.51766	3.69437	7.11839	4.72909	2.48965	4.24073	2.79591	3.22722	4.4199	3.33842	5.05166	5.34504	7.22337	4.47807	3.85014	7.2167
RAD_BJ8	4.85396	4.93152	4.21435	4.03463	4.46521	4.21524	4.99701	4.87225	4.82521	4.64595	4.12127	3.6765	3.76891	3.20748	3.30037	3.58232	4.32989	7.45891	4.02402	4.02255	7.44954	2.70923	3.16124	2.87309	4.06731	3.12593	4.40207	2.32869	4.29628	3.2559	3.31492	4.51592	3.29136	3.5722	3.66173	7.3578	4.70234	2.46939	4.19213	2.72006	3.20405	4.43064	3.32937	5.04308	5.32329	7.46354	4.42858	3.82838	7.45688
RAD_BJ10	5.38583	5.47391	4.69356	4.45588	5.00123	4.65271	5.5041	5.40513	5.3142	4.90471	4.59867	4.14877	4.31316	3.58786	3.80159	4.11335	4.88721	7.56211	4.52867	4.57682	7.5454	3.25579	3.71172	3.43867	4.39917	3.64104	4.98319	2.85608	4.86202	3.83927	3.86349	4.80381	3.75679	4.15904	4.20711	7.44247	5.24993	3.02917	4.72094	3.22712	3.75854	5.00356	3.89311	5.60383	5.87389	7.55671	4.95574	4.38198	7.55021
ULB_CC3	6.98945	7.09155	6.22431	5.89797	6.61202	6.11774	7.07076	7.01007	6.8541	5.73902	6.12777	5.67613	5.93708	4.77132	5.37433	5.72209	6.52465	7.88773	6.09885	6.21153	7.85152	4.88709	5.34498	5.08693	5.43183	5.1053	6.64021	4.47075	6.50833	5.4963	5.49411	5.71329	5.28058	5.81238	5.83278	7.72128	6.87494	4.67369	6.32339	4.81444	5.39578	6.6561	5.53896	7.24399	7.5013	7.8552	6.55473	6.01643	7.84932
ULB_CC2	8.95055	9.00005	8.37201	8.17983	8.55594	8.36917	9.13359	8.9664	8.9777	5.23635	8.27951	7.83597	7.84745	5.0852	7.44949	7.69324	8.3536	6.30857	8.16718	8.0644	6.24742	6.80115	7.23304	6.89679	5.33591	5.94676	8.24681	6.46092	8.27863	7.11831	7.38918	5.34625	7.4511	7.3287	7.73885	6.08877	8.75719	6.52977	8.30101	6.86809	7.26223	8.36056	7.34744	9.03745	9.35908	6.23998	8.53853	7.87645	6.23545
ULB_BC3	8.8929	8.94622	8.29964	8.09656	8.4988	8.28867	9.06881	8.90912	8.90811	5.31109	8.20668	7.76174	7.79116	5.11242	7.3807	7.63238	8.30402	6.44102	8.10038	8.01255	6.38079	6.74176	7.17669	6.84461	5.38843	5.94923	8.21171	6.3953	8.23284	7.07896	7.33279	5.4141	7.37531	7.29673	7.6826	6.22302	8.70475	6.4733	8.241	6.79936	7.20741	8.31933	7.29673	8.99165	9.30942	6.3738	8.47853	7.82367	6.3692
ULB_BC7	8.4355	8.47381	7.9058	7.75494	8.03999	7.93302	8.64035	8.45023	8.50068	4.5939	7.81513	7.37765	7.33029	4.42731	6.97304	7.19029	7.81649	5.84626	7.68236	7.53405	5.79114	6.29586	6.71739	6.36981	4.67578	5.31022	7.67368	5.97672	7.73154	6.55688	6.87329	4.69613	6.99951	6.74979	7.2218	5.63872	8.22735	6.01636	7.79421	6.3931	6.74198	7.80178	6.81527	8.48933	8.82081	5.78662	8.03126	7.34905	5.78168
ULB_CC4	9.38063	9.42952	8.80166	8.60603	8.98596	8.79653	9.56403	9.39644	9.40779	5.50602	8.70907	8.26522	8.27737	5.44694	7.87965	8.12362	8.78211	6.37164	8.59753	8.49349	6.30563	7.23144	7.66299	7.32602	5.65386	6.33953	8.66953	6.89131	8.70598	7.54324	7.81913	5.63187	7.87995	7.74984	8.16877	6.14251	9.18638	6.95977	8.73133	7.29825	7.69194	8.78617	7.7763	9.46475	9.78757	6.29575	8.96884	8.30575	6.29158
ULB_BC4	8.46696	8.52123	7.87302	7.67286	8.07299	7.86393	8.64193	8.48326	8.48124	5.07805	7.78012	7.33539	7.36558	4.775	6.95378	7.20591	7.88049	6.41562	7.67344	7.58823	6.36052	6.31556	6.75112	6.42028	5.10079	5.57201	7.79573	5.9684	7.8109	6.66057	6.9072	5.16276	6.94925	6.88312	7.25703	6.20801	8.2802	6.04775	7.81464	6.37244	6.78225	7.89966	6.87287	8.56963	8.88579	6.35597	8.05216	7.39907	6.35103
ULB_BC1	8.4716	8.5497	7.78518	7.51141	8.08355	7.7205	8.5995	8.49014	8.40809	5.78925	7.6898	7.23882	7.38705	5.2945	6.8971	7.19931	7.94007	7.27636	7.62412	7.63594	7.22255	6.3274	6.77791	6.47717	5.72578	5.95574	7.94408	5.94329	7.89449	6.79431	6.93217	5.84752	6.84512	7.05852	7.27968	7.0713	8.31905	6.08168	7.80862	6.32181	6.81854	8.01042	6.93424	8.64769	8.93798	7.21856	8.04451	7.44253	7.21356
ULB_CC1	9.34976	9.38864	8.81099	8.64608	8.95429	8.82854	9.55185	9.36458	9.40881	5.19637	8.71978	8.28036	8.2446	5.23048	7.88057	8.10304	8.73125	5.97908	8.59203	8.44892	5.91253	7.20873	7.63151	7.28458	5.38525	6.17189	8.58269	6.88565	8.64564	7.46916	7.78745	5.33423	7.89994	7.65728	8.13609	5.74899	9.14222	6.93015	8.70757	7.30003	7.65645	8.71424	7.73014	9.40324	9.73547	5.90239	8.94471	8.26387	5.89826
ULB_BC6	8.50672	8.57141	7.87159	7.6388	8.11479	7.83808	8.6614	8.52401	8.48709	5.4093	7.77746	7.32927	7.41101	5.02786	6.96442	7.23885	7.94327	6.79563	7.68855	7.64542	6.74056	6.35471	6.79773	6.47925	5.39782	5.76942	7.89669	5.9906	7.88397	6.7533	6.95332	5.48378	6.93911	6.99422	7.30279	6.58803	8.33456	6.09586	7.84884	6.38449	6.83304	7.98459	6.93472	8.64134	8.94669	6.73601	8.08601	7.45411	6.73108
ULB_BC5	8.5274	8.55041	8.05966	7.95389	8.13217	8.1196	8.75946	8.54059	8.6398	4.20809	7.97145	7.54269	7.42385	4.21915	7.11936	7.30312	7.8802	5.30775	7.81539	7.60858	5.25135	6.41062	6.81608	6.45508	4.36913	5.19003	7.68148	6.11983	7.78084	6.58945	6.97083	4.33404	7.17381	6.75174	7.31602	5.09767	8.29982	6.12236	7.89937	6.5444	6.83435	7.83273	6.89069	8.53427	8.87921	5.24625	8.13486	7.42855	5.24139
ULB_BC8	8.53582	8.56261	8.05239	7.93506	8.14037	8.10401	8.7612	8.5494	8.63648	4.32123	7.96353	7.53236	7.43138	4.29494	7.11357	7.30581	7.89529	5.4417	7.81328	7.62089	5.38514	6.41232	6.82202	6.46411	4.46641	5.24693	7.71001	6.11423	7.7994	6.61143	6.97714	4.44262	7.16095	6.78118	7.32333	5.23127	8.31294	6.12603	7.90425	6.53702	6.84186	7.85577	6.90241	8.5542	8.89599	5.37997	8.14023	7.43955	5.37511
ULB_BC9	9.12324	9.17121	8.54959	8.35987	8.72846	8.54869	9.30883	9.13895	9.15446	5.30493	8.45722	8.01407	8.0197	5.20419	7.6261	7.86722	8.52301	6.2821	8.34314	8.23482	6.21885	6.97468	7.40537	7.06748	5.42998	6.08557	8.40917	6.63663	8.44633	7.28303	7.56151	5.4231	7.62961	7.4895	7.91109	6.05821	8.92778	6.70224	8.47463	7.04472	7.43395	8.52605	7.51744	9.20507	9.52844	6.21037	8.71213	8.04727	6.20599
ULB_BH3	8.92119	8.94409	8.45069	8.3396	8.52596	8.50709	9.15271	8.93439	9.03202	4.45336	8.36225	7.93257	7.81762	4.56366	7.51084	7.69648	8.27361	5.31749	8.20789	8.00226	5.25544	6.80382	7.20977	6.84887	4.66729	5.55939	8.07125	6.51133	8.17369	6.98155	7.36454	4.59676	7.56259	7.14121	7.70978	5.09608	8.69344	6.51582	8.29298	6.93534	7.22812	8.22446	7.28442	8.92679	9.27235	5.24762	8.52852	7.8223	5.24314
ULB_BH1	8.45464	8.4754	7.99688	7.89903	8.05959	8.06243	8.69078	8.4676	8.57436	4.10037	7.90912	7.48203	7.35178	4.11568	7.05577	7.23405	7.80359	5.22951	7.74929	7.53362	5.17422	6.34236	6.7451	6.38228	4.26116	5.0931	7.59748	6.05634	7.70226	6.50914	6.89959	4.22579	7.11495	6.66737	7.2441	5.02177	8.2243	6.05292	7.82885	6.48198	6.7624	7.75166	6.81621	8.45483	8.80152	5.16967	8.06401	7.35439	5.16473
ULB_BH2	8.70839	8.74611	8.17888	8.02584	8.31286	8.20471	8.91376	8.72307	8.77403	4.74107	8.08816	7.65043	7.60314	4.64802	7.24634	7.4636	8.08805	5.84333	7.95578	7.80615	5.78458	6.56915	6.99035	6.64225	4.86144	5.55499	7.9406	6.2501	8.00215	6.82592	7.14623	4.8561	7.27196	7.0158	7.49467	5.62836	8.49943	6.28946	8.0674	6.66634	7.01474	8.07097	7.08732	8.75975	9.09217	5.77833	8.30443	7.62137	5.77362
ULB_BH5	9.34725	9.35745	8.92643	8.84793	8.95348	9.00643	9.60001	9.35915	9.49519	4.39601	8.84003	8.41785	8.24875	4.74224	7.98369	8.14328	8.6785	4.87683	8.66859	8.41721	4.8084	7.25574	7.64745	7.27764	4.72192	5.81478	8.4284	6.98559	8.56678	7.36618	7.80066	4.57324	8.05552	7.49816	8.14186	4.64343	9.10417	6.96243	8.7317	7.41382	7.66073	8.60146	7.70318	9.31324	9.66928	4.79736	8.96524	8.24204	4.79336
ULB_BH6	8.96395	8.95163	8.64202	8.63571	8.57561	8.77241	9.25429	8.97344	9.18113	3.52187	8.56055	8.15773	7.88316	4.06693	7.70139	7.80787	8.26303	4.01812	8.35568	8.02123	3.9558	6.93936	7.29972	6.91753	3.92492	5.21205	7.938	6.71726	8.13236	6.92898	7.44844	3.71875	7.81529	7.01576	7.77895	3.7965	8.69555	6.63941	8.37606	7.14918	7.30347	8.14062	7.32048	8.86253	9.23353	3.94798	8.60411	7.856	3.94349
ULB_BH7	9.02603	9.04775	8.55964	8.45071	8.63089	8.61767	9.25946	9.03911	9.14006	4.48959	8.47135	8.04216	7.92278	4.6368	7.61948	7.80303	8.37635	5.28167	8.31565	8.10594	5.21814	6.91067	7.31544	6.95366	4.72196	5.64389	8.16897	6.61996	8.27524	7.08199	7.47009	4.6388	7.67268	7.2387	7.81502	5.05739	8.79681	6.62216	8.39889	7.04434	7.33333	8.32435	7.38835	9.02777	9.37445	5.20959	8.63428	7.92641	5.20521
ULB_BH8	9.28047	9.27212	8.93885	8.91652	8.89087	9.05834	9.56399	9.2904	9.48452	3.8572	8.85627	8.44887	8.1956	4.41695	7.99686	8.1144	8.58473	4.16118	8.65819	8.33935	4.09324	7.24109	7.60816	7.22795	4.27436	5.55714	8.27128	7.00845	8.45715	7.25327	7.75791	4.05944	8.10164	7.34724	8.09079	3.92881	9.01636	6.94211	8.68702	7.44016	7.61376	8.46962	7.63558	9.19038	9.55919	4.08253	8.91628	8.1722	4.07848
ULB_BH10	8.71275	8.68492	8.46069	8.50375	8.33023	8.62477	9.02753	8.72052	8.97646	2.94218	8.38309	7.99615	7.65058	3.64559	7.52783	7.59678	7.99332	3.49455	8.15651	7.76657	3.43923	6.74849	7.08387	6.69624	3.40601	4.83191	7.61768	6.56196	7.85018	6.65316	7.2283	3.15409	7.66981	6.70712	7.54895	3.28741	8.42821	6.44677	8.14724	6.99235	7.08094	7.83991	7.08001	8.56512	8.94476	3.43486	8.37016	7.60935	3.42989
ULB_BH11	8.67758	8.70089	8.20737	8.09849	8.28233	8.26518	8.90884	8.69081	8.78833	4.30861	8.11901	7.68966	7.57393	4.35553	7.26736	7.45261	8.03082	5.32015	7.96413	7.75906	5.26155	6.55995	6.96599	6.60529	4.48913	5.33477	7.83187	6.26784	7.93155	6.74015	7.12078	4.44108	7.32013	6.90207	7.46608	5.1056	8.45035	6.27196	8.04916	6.69204	6.98442	7.9834	7.04113	8.68498	9.02989	5.25542	8.28472	7.57893	5.25069
ULB_BH9	8.96084	8.9659	8.56465	8.50663	8.56802	8.6589	9.22287	8.97219	9.12605	3.98416	8.47951	8.06221	7.86553	4.30823	7.6214	7.76734	8.28428	4.65969	8.29896	8.0271	4.59687	6.88346	7.26786	6.89458	4.29174	5.38684	8.01894	6.62563	8.16841	6.9661	7.42016	4.15449	7.70506	7.08941	7.75917	4.4369	8.7118	6.58802	8.35136	7.05557	7.27884	8.19774	7.31535	8.91206	9.27143	4.58872	8.58378	7.85402	4.58428
ULB_BH17	9.58676	9.63444	9.01132	8.81701	9.19196	9.00729	9.77209	9.60245	9.61692	5.61519	8.91881	8.4752	8.48317	5.60581	8.08867	8.33074	8.98561	6.37506	8.8061	8.69782	6.30675	7.43823	7.86886	7.5306	5.78836	6.51625	8.86704	7.0997	8.90807	7.74288	8.02499	5.74919	8.09016	7.94608	8.37456	6.14172	9.39084	7.16574	8.93818	7.50727	7.89733	8.98638	7.98031	9.66675	9.991	6.29569	9.17568	8.51042	6.2917
ULB_BH13	9.00416	9.02338	8.54829	8.44717	8.60924	8.61191	9.24198	9.01698	9.12598	4.40494	8.46044	8.03293	7.90173	4.57482	7.60729	7.78518	8.35023	5.18684	8.30089	8.08171	5.12353	6.8937	7.29558	6.93189	4.6467	5.59249	8.13419	6.60784	8.24688	7.0518	7.44995	4.55675	7.6652	7.20365	7.79413	4.96301	8.77189	6.60398	8.37948	7.03331	7.31243	8.29308	7.3647	8.99834	9.347	5.1151	8.6145	7.90308	5.1107
ULB_BH12	9.6754	9.66361	9.34561	9.3286	9.28678	9.46905	9.96389	9.68497	9.88814	4.07628	9.26349	8.85784	8.59358	4.74999	8.40413	8.5162	8.97508	4.05407	9.06224	8.73293	3.97978	7.64543	8.00877	7.62726	4.55058	5.90982	8.64781	7.41729	8.84437	7.64103	8.15787	4.29533	8.51216	7.72639	8.48919	3.81058	9.40755	7.34594	9.08604	7.84911	8.01318	8.85197	8.03158	9.57413	9.94545	3.96562	9.31448	8.56736	3.96214
ULB_BH16	9.36133	9.37226	8.93731	8.85641	8.96744	9.01561	9.61281	9.3733	9.50696	4.4262	8.85076	8.42802	8.26244	4.7666	7.99468	8.15599	8.69374	4.90685	8.68045	8.43186	4.83826	7.26803	7.66068	7.29136	4.74986	5.83662	8.44613	6.99637	8.58266	7.38239	7.81399	4.60285	8.0651	7.51579	8.15547	4.67316	9.11912	6.97502	8.74497	7.42437	7.67426	8.61819	7.71753	9.32954	9.68504	4.82714	8.97865	8.2564	4.82316
ULB_BH15	9.807	9.82779	9.33893	9.22318	9.4119	9.39253	10.0408	9.82	9.9206	5.02251	9.25037	8.82011	8.70392	5.33297	8.39927	8.58439	9.15544	5.36941	9.09644	8.88604	5.296	7.69197	8.09675	7.73463	5.3409	6.37842	8.93942	7.39977	9.05273	7.85784	8.25138	5.19921	8.44927	8.00882	8.59619	5.12726	9.57658	7.40354	9.18025	7.82355	8.11449	9.0991	8.16869	9.80434	10.1526	5.28223	9.41561	8.70689	5.27869
ULB_BH18	9.62079	9.6465	9.13375	9.00538	9.22537	9.17812	9.84621	9.6343	9.71993	5.01873	9.04446	8.6116	8.51648	5.2425	8.19595	8.39099	8.97781	5.52262	8.89728	8.70471	5.45181	7.49738	7.90727	7.5489	5.29598	6.25928	8.7803	7.19688	8.87971	7.6889	8.06237	5.18314	8.2381	7.85034	8.40846	5.28491	9.39644	7.2113	8.98954	7.61857	7.92695	8.93226	7.98642	9.63347	9.97755	5.43946	9.22551	8.52383	5.43568
ULB_BH14	8.83163	8.84198	8.41418	8.3421	8.43787	8.49839	9.08497	8.84353	8.98137	4.0431	8.32809	7.9072	7.7332	4.27344	7.47124	7.62834	8.16329	4.8532	8.15463	7.90168	4.79235	6.74125	7.13212	6.76209	4.30685	5.32312	7.91735	6.47361	8.05219	6.85203	7.28526	4.20033	7.54641	6.98689	7.62633	4.63424	8.58877	6.44762	8.21633	6.90234	7.14524	8.08818	7.18757	8.79922	9.15456	4.78515	8.4498	7.72644	4.78058
ULB_BH21	9.66393	9.69344	9.16106	9.02074	9.26836	9.19678	9.8825	9.67782	9.75106	5.15572	9.07114	8.63604	8.55898	5.34632	8.22524	8.42871	9.02773	5.6812	8.92996	8.75191	5.61025	7.5345	7.94839	7.59316	5.41903	6.34781	8.8434	7.227	8.93306	7.74564	8.1038	5.31627	8.26017	7.91423	8.45078	5.44323	9.44434	7.25049	9.02926	7.64662	7.96961	8.99	8.03319	9.68813	10.029	5.59782	9.26566	8.56978	5.59405
ULB_BH24	9.26368	9.26819	8.86742	8.80699	8.87094	8.96017	9.52614	9.27498	9.42923	4.18266	8.78218	8.36442	8.16861	4.57944	7.92418	8.07062	8.58622	4.65155	8.60215	8.3296	4.58409	7.18671	7.5711	7.19769	4.52883	5.67192	8.31694	6.92818	8.4696	7.267	7.72336	4.36523	8.00666	7.38777	8.06228	4.41997	9.01399	6.89129	8.65456	7.35799	7.582	8.49764	7.61811	9.21258	9.57268	4.57358	8.88694	8.15675	4.5695
ULB_BH22	9.77976	9.81318	9.26027	9.10687	9.38416	9.28651	9.99111	9.79405	9.8542	5.34979	9.16969	8.73232	8.6745	5.5193	8.32693	8.53928	9.15068	5.86317	9.03501	8.8722	5.79135	7.64479	8.06268	7.71085	5.60553	6.50794	8.97949	7.33003	9.05951	7.87584	8.21836	5.5085	8.35402	8.05134	8.56614	5.62368	9.56513	7.36309	9.14172	7.74723	8.08549	9.1208	8.15327	9.8157	10.1533	5.77844	9.37849	8.68884	5.77475
ULB_BH31	7.55301	7.6703	6.72915	6.34486	7.18524	6.57694	7.5985	7.57494	7.36087	6.46593	6.63226	6.18402	6.52906	5.53759	5.92072	6.29855	7.13206	8.48658	6.63653	6.81621	8.44515	5.4949	5.95222	5.71919	6.18548	5.86569	7.29815	5.06404	7.13101	6.16425	6.09701	6.45119	5.79066	6.49602	6.42748	8.30816	7.46368	5.30154	6.88944	5.37909	6.0082	7.29285	6.16448	7.85323	8.09077	8.44661	7.11589	6.62167	8.44096
ULB_BH23	9.25183	9.2537	8.86684	8.81445	8.85964	8.96525	9.5187	9.26285	9.4254	4.10362	8.78213	8.36645	8.15858	4.52997	7.9236	8.06404	8.57045	4.55009	8.59828	8.31606	4.48274	7.18204	7.56297	7.18801	4.46236	5.63236	8.29214	6.92884	8.45157	7.24832	7.71476	4.28964	8.01081	7.36371	8.05253	4.31873	8.99913	6.88577	8.6458	7.35922	7.57277	8.47645	7.60594	9.19275	9.5547	4.4723	8.87759	8.14434	4.46821
ULB_BH33	7.95353	8.06174	7.15937	6.79842	7.57979	7.02616	8.01847	7.97471	7.79078	6.40646	7.06254	6.61225	6.91134	5.60433	6.32946	6.69046	7.50419	8.25504	7.05061	7.19009	8.2089	5.86568	6.32376	6.07203	6.19194	6.03426	7.62949	5.44412	7.49193	6.48597	6.47166	6.41475	6.21738	6.80152	6.80789	8.06622	7.84865	5.65754	7.28805	5.77703	6.37611	7.64269	6.52279	8.22437	8.47557	8.20833	7.51751	6.99505	8.2029
ULB_BH34	7.44964	7.57203	6.60868	6.20955	7.08562	6.44437	7.48364	7.47198	7.24011	6.56734	6.51184	6.0653	6.43706	5.59374	5.81417	6.20137	7.04503	8.6419	6.526	6.72855	8.60189	5.41078	5.86695	5.64449	6.26344	5.87905	7.23261	4.97549	7.05008	6.10513	6.00981	6.54444	5.67332	6.44461	6.33664	8.46664	7.36922	5.22589	6.78776	5.2797	5.92485	7.21766	6.08613	7.76607	7.9959	8.60394	7.01226	6.53451	8.59823
ULB_BH20	8.08481	8.13113	7.52574	7.35587	7.68982	7.53875	8.27564	8.10032	8.12659	4.63148	7.43409	6.99337	6.98076	4.2991	6.59801	6.83115	7.48204	6.11298	7.31236	7.19426	6.06263	5.93786	6.3666	6.02713	4.63247	5.10515	7.37201	5.6055	7.40532	6.24352	6.52272	4.70759	6.61177	6.45437	6.87216	5.91544	7.88731	5.66372	7.43778	6.01695	6.39446	7.48599	6.4767	8.16408	8.48745	6.06029	7.67521	7.00697	6.05507
ULB_BH19	7.37367	7.47054	6.62476	6.30844	6.9935	6.52636	7.46511	7.39386	7.25355	5.76121	6.52839	6.07655	6.31277	4.90542	5.76582	6.10374	6.8932	7.75873	6.49167	6.5817	7.71805	5.25855	5.71565	5.44671	5.51306	5.32728	6.98256	4.84903	6.87002	5.83448	5.86628	5.7564	5.68105	6.13863	6.2076	7.5821	7.25053	5.03672	6.70761	5.20163	5.76412	7.01052	5.90101	7.61079	7.87589	7.71985	6.94022	6.38669	7.71416
ULB_BH27	10.448	10.4929	9.8788	9.68408	10.0529	9.87489	10.6372	10.4634	10.4838	6.17721	9.78636	9.34293	9.34374	6.33255	8.95538	9.19416	9.84069	6.53619	9.67213	9.55498	6.45952	8.30105	8.72967	8.38854	6.43507	7.29601	9.70621	7.96549	9.75958	8.58832	8.88578	6.3382	8.958	8.7821	9.23515	6.28874	10.2482	8.0269	9.801	8.37401	8.75708	9.83294	8.83684	10.5179	10.8458	6.44384	10.0384	9.36839	6.44064
ULB_BH25	9.76123	9.74137	9.46577	9.47167	9.37534	9.60512	10.0623	9.76992	9.99752	3.9522	9.38541	8.98675	8.68803	4.74114	8.52688	8.62117	9.05086	3.7409	9.17355	8.81634	3.66483	7.75901	8.11086	7.72625	4.47756	5.92404	8.69617	7.54695	8.91351	7.71269	8.25804	4.18485	8.64802	7.78078	8.58483	3.49458	9.48483	7.45823	9.1828	7.97881	8.11202	8.91118	8.12155	9.63543	10.0116	3.6497	9.40885	8.65471	3.64639
ULB_BH32	10.7052	10.7143	10.2806	10.1907	10.3116	10.3532	10.9581	10.717	10.8518	5.43032	10.1937	9.76941	9.60702	6.00226	9.33827	9.50133	10.0343	5.15546	10.0254	9.77439	5.07158	8.61329	9.00578	8.6359	5.87495	7.11725	9.77252	8.33957	9.92055	8.71883	9.15899	5.64398	9.4045	8.84315	9.50015	4.89819	10.4607	8.32035	10.09	8.76694	9.01905	9.95144	9.06085	10.6652	11.0234	5.05151	10.3236	9.5997	5.04917
ULB_BH36	10.5763	10.6068	10.064	9.91114	10.1807	10.091	10.7918	10.5903	10.6569	5.88313	9.97354	9.53652	9.47123	6.20475	9.13002	9.33892	9.94158	5.99467	9.83708	9.6654	5.9149	8.44453	8.86017	8.50602	6.2165	7.23556	9.75522	8.13269	9.84701	8.65924	9.01569	6.06596	9.15846	8.82568	9.36297	5.74267	10.3579	8.16156	9.94035	8.55059	8.88195	9.90344	8.94662	10.602	10.943	5.89741	10.1769	9.48302	5.89455
ULB_BH38	10.3986	10.4083	9.97295	9.88409	10.0049	10.0462	10.6507	10.4105	10.5441	5.1947	9.88608	9.4619	9.30011	5.71992	9.03061	9.19391	9.72881	5.07984	9.71776	9.46826	4.99886	8.30575	8.6986	8.32901	5.61543	6.82584	9.47085	8.03192	9.61582	8.41447	8.85187	5.4013	9.09719	8.54117	9.1932	4.8262	10.1549	8.0129	9.78287	8.45933	8.71204	9.64799	8.75444	10.3611	10.7186	4.98067	10.0165	9.2933	4.97795
ULB_BH40	7.01089	7.12435	6.20429	5.84075	6.64043	6.06835	7.06684	7.03248	6.83588	6.08098	6.10743	5.65761	5.97951	5.06614	5.3822	5.75243	6.57962	8.2572	6.10115	6.26417	8.22116	4.94161	5.39929	5.16222	5.75148	5.33991	6.73897	4.51323	6.57589	5.60452	5.54498	6.048	5.26309	5.93637	5.87729	8.09106	6.91528	4.74498	6.3463	4.83515	5.45437	6.73574	5.6086	7.30068	7.54245	8.22489	6.57418	6.06944	8.21901
ULB_BH41	8.98428	8.96172	8.70669	8.73038	8.59955	8.85776	9.29062	8.99264	9.23148	3.27457	8.62757	8.23423	7.91499	3.96336	7.77024	7.85339	8.27078	3.63885	8.40906	8.0388	3.57699	6.99689	7.34185	6.95589	3.7402	5.14059	7.91115	6.79642	8.1317	6.93182	7.48795	3.48853	7.90131	6.99646	7.81238	3.41825	8.70509	6.69556	8.41061	7.22781	7.34135	8.1274	7.34683	8.85191	9.22894	3.56943	8.63548	7.8787	3.5649
ULB_BH46	6.96299	7.08092	6.14084	5.7636	6.59563	5.99389	7.0089	6.98495	6.77258	6.19087	6.04395	5.59531	5.94102	5.14667	5.33054	5.70929	6.54567	8.39632	6.04648	6.22957	8.361	4.90946	5.36638	5.13837	5.84634	5.38825	6.72329	4.47689	6.54715	5.59409	5.51046	6.15268	5.20167	5.93243	5.83976	8.23181	6.87507	4.72013	6.29955	4.78941	5.42315	6.71193	5.58177	7.26685	7.50209	8.36502	6.52584	6.03519	8.35911
ULB_BH43	8.96255	8.98089	8.51064	8.41273	8.56772	8.57653	9.20196	8.97528	9.08725	4.35256	8.42298	7.99615	7.86044	4.52271	7.56935	7.74507	8.30717	5.15144	8.26193	8.03929	5.0887	6.85396	7.25475	6.89039	4.59348	5.54232	8.08834	6.56998	8.20307	7.00742	7.40901	4.50393	7.62914	7.15775	7.7529	4.92871	8.72922	6.5638	8.33878	6.99585	7.27123	8.24831	7.32251	8.95415	9.30346	5.08055	8.57365	7.86098	5.07611
ULB_BH39	10.4305	10.4652	9.90214	9.73822	10.0349	9.92099	10.6386	10.4449	10.4986	5.88066	9.81112	9.37221	9.32519	6.13843	8.97064	9.18791	9.80347	6.11245	9.68066	9.52438	6.03451	8.29342	8.71297	8.36237	6.18406	7.1468	9.63267	7.97482	9.71285	8.52943	8.86874	6.0547	8.99216	8.70433	9.21678	5.86309	10.2174	8.01278	9.79114	8.39039	8.73637	9.77439	8.80544	10.4691	10.8064	6.01811	10.028	9.34069	6.01505
ULB_BH44	8.87514	8.86858	8.52915	8.50697	8.48508	8.64846	9.15639	8.88524	9.07559	3.61136	8.44649	8.03892	7.78889	4.06034	7.58708	7.70613	8.18189	4.23512	8.24914	7.93479	4.17407	6.83199	7.20036	6.82072	3.97053	5.1821	7.87707	6.5985	8.05611	6.85212	7.35036	3.79565	7.69174	6.95152	7.6839	4.01593	8.61301	6.53318	8.27982	7.03021	7.20646	8.07157	7.22986	8.79134	9.15859	4.16684	8.50944	7.76684	4.16226
ULB_BH47	8.6773	8.70759	8.17831	8.04828	8.28172	8.22086	8.89617	8.69123	8.76635	4.50798	8.08877	7.65518	7.5723	4.48173	7.24135	7.44211	8.04302	5.57205	7.94461	7.7662	5.51352	6.54797	6.96162	6.60676	4.65677	5.42539	7.86907	6.24265	7.9502	6.76545	7.11705	4.6312	7.28115	6.94117	7.46408	5.35759	8.45881	6.26374	8.0425	6.66338	6.98295	8.01034	7.04739	8.70602	9.04501	5.5074	8.27889	7.58371	5.50268
ULB_BH48	9.39582	9.36793	9.13823	9.17224	9.01317	9.29663	9.70976	9.40361	9.65694	3.46678	9.06004	8.67037	8.33296	4.30481	8.20387	8.27759	8.67629	3.40741	8.83623	8.44965	3.33769	7.42673	7.76497	7.37769	4.00645	5.50143	8.29682	7.23429	8.53273	7.33608	7.90979	3.70194	8.34081	7.38796	8.23117	3.17198	9.11121	7.1251	8.82948	7.66523	7.76258	8.52118	7.76268	9.24654	9.62678	3.32614	9.05269	8.29228	3.32222
ULB_BJ1	7.63149	7.61491	7.34138	7.36938	7.24483	7.49425	7.93085	7.64046	7.86785	2.60601	7.26222	6.86943	6.5566	2.78127	6.40493	6.49058	6.92535	4.19552	7.04478	6.68728	4.16003	5.63191	5.97981	5.59486	2.79444	3.8881	6.59552	5.43228	6.79226	5.58947	6.12671	2.73035	6.53821	5.67314	6.45334	4.03208	7.35858	5.33067	7.0513	5.86347	5.98059	6.79842	5.99062	7.5207	7.89275	4.16425	7.27745	6.52441	4.15832
ULB_BJ3	7.79175	7.79614	7.40935	7.37195	7.39918	7.51713	8.05706	7.80298	7.96491	3.27724	7.32532	6.91277	6.69744	3.25844	6.46629	6.60249	7.11457	4.77308	7.13782	6.85745	4.7301	5.72122	6.10134	5.72671	3.39819	4.27123	6.85651	5.47354	6.99938	5.79753	6.25319	3.38547	6.56119	5.92628	6.59127	4.59214	7.54203	5.42456	7.18427	5.90461	6.11134	7.0309	6.14608	7.74401	8.10231	4.7311	7.41621	6.68468	4.7255
ULB_BJ4	8.22605	8.2067	7.9415	7.96713	7.84026	8.0933	8.52861	8.23474	8.46732	2.84207	7.86234	7.46918	7.15369	3.28512	7.005	7.08968	7.51642	3.90522	7.64452	7.28118	3.85846	6.23193	6.57855	6.19312	3.17523	4.4318	7.17243	6.03165	7.3805	6.17888	6.72509	3.01421	7.13703	6.25342	7.05072	3.71632	7.95021	5.93066	7.64882	6.46296	6.57874	7.38172	6.58666	8.10519	8.47962	3.85793	7.8744	7.11959	3.85249
ULB_BJ5	7.71579	7.69678	7.43528	7.46884	7.32999	7.59204	8.01874	7.72449	7.95875	2.57555	7.3566	6.96574	6.64363	2.8217	6.49989	6.58068	7.00664	4.09189	7.13644	6.77095	4.05543	5.72479	6.06925	5.68353	2.79821	3.9444	6.66775	5.52961	6.87144	5.66946	6.21554	2.7106	6.63639	5.7472	6.54074	3.92628	7.44032	5.42336	7.13888	5.96051	6.06908	6.87436	6.07643	7.59741	7.97102	4.05927	7.3643	6.60932	4.05338
ULB_BJ2	7.92994	7.91177	7.64339	7.6706	7.54378	7.79601	8.2312	7.93875	8.1693	2.7063	7.56426	7.17143	6.85654	3.0278	6.70699	6.79178	7.22178	4.0366	7.34642	6.98533	3.99561	5.93378	6.28077	5.89551	2.97328	4.15771	6.88402	5.73415	7.08708	5.88491	6.42744	2.8567	6.83987	5.96343	6.75345	3.86059	7.65534	5.63251	7.3515	6.16538	6.28118	7.09047	6.28992	7.81345	8.18684	3.99756	7.57731	6.82321	3.99185
ULB_BJ7	7.80173	7.79144	7.48232	7.48854	7.41295	7.62041	8.09086	7.81139	8.01864	2.86372	7.4015	7.00179	6.71989	3.02721	6.54269	6.64475	7.10366	4.31928	7.19354	6.85967	4.27888	5.77768	6.13636	5.7541	3.05874	4.11503	6.7941	5.56194	6.97571	5.77183	6.28502	2.99258	6.66337	5.86856	6.61561	4.14442	7.53556	5.47742	7.21266	5.99379	6.14004	6.98918	6.15773	7.70944	8.0778	4.28104	7.44082	6.69363	4.27531
ULB_BJ6	7.95617	7.94189	7.65234	7.66757	7.56864	7.79678	8.25129	7.9654	8.18395	2.8296	7.57227	7.17553	6.87833	3.10654	6.71403	6.80817	7.25288	4.14777	7.35979	7.01268	4.10529	5.94518	6.29845	5.91467	3.07973	4.22121	6.92828	5.73657	7.12141	5.91817	6.44618	2.97571	6.84001	6.00523	6.77462	3.96829	7.68569	5.64439	7.37225	6.16824	6.30056	7.12955	6.31388	7.85138	8.22244	4.10658	7.59929	6.84858	4.10094
ULB_BJ9	6.30993	6.38327	5.66207	5.4441	5.92011	5.63753	6.45393	6.32794	6.27732	4.69993	5.56808	5.12038	5.22081	3.67406	4.75539	5.03906	5.77052	7.04646	5.48023	5.46684	7.01892	4.1616	4.6103	4.30755	4.3505	4.03874	5.78797	3.78639	5.72551	4.63689	4.76495	4.65621	4.73108	4.91669	5.11314	6.90054	6.15107	3.91272	5.64903	4.17601	4.6499	5.84471	4.76463	6.4782	6.76904	7.02612	5.88569	5.27365	7.01992
ULB_BJ8	7.10236	7.17157	6.46159	6.23833	6.71146	6.43406	7.25179	7.12003	7.07669	4.84164	6.36759	5.91978	6.00982	4.06835	5.55415	5.83281	6.55139	6.86312	6.27855	6.25033	6.82545	4.95174	5.39774	5.08708	4.62496	4.60999	6.53936	4.58229	6.49968	5.39025	5.55292	4.8452	5.53023	5.65239	5.90185	6.69352	6.93713	4.69767	6.44287	4.97441	5.43525	6.61039	5.54369	7.25493	7.55255	6.82856	6.67981	6.05797	6.82274
ULB_BJ10	6.5666	6.64846	5.88223	5.63029	6.1797	5.83249	6.69232	6.5854	6.50336	5.00517	5.78721	5.33695	5.48609	4.0206	4.99009	5.29401	6.04796	7.2626	5.71699	5.74098	7.23143	4.4266	4.87947	4.5891	4.68137	4.39239	6.09305	4.03731	6.0111	4.94221	5.03291	4.9716	4.94433	5.23241	5.37916	7.10801	6.42041	4.18752	5.90288	4.41448	4.9225	6.13855	5.04588	6.76005	7.04172	7.23718	6.13846	5.54684	7.23111
[truncated: 200 more columns]
