# Supplementary material for: Dynamic chromatin architecture of the porcine adipose tissues with weight gain and loss
Source: Nat Commun. 2023 Jun 12;14:3457. doi: 10.1038/s41467-023-39191-0 (PMC10258790; doi:10.1038/s41467-023-39191-0)
Supplement: Supplementary file 19 — Source data [file 41467_2023_39191_MOESM19_ESM.zip › Source.data/Supplementary Figure 11.xlsx]

## Sheet: Figure S11a
Figure S11a
Tissue	Group	Percentage of whole genome (%)
		Variable across replicates	A compartment	B compartment
ULB	WL	9.04	43.71	47.25
	WG	8.87	43.88	47.26
	NC	7.34	44.65	48.01
RAD	WL	8.73	43.83	47.44
	WG	9.48	43.46	47.06
	NC	6.72	44.96	48.33
MAD	WL	8.75	43.86	47.39
	WG	8.04	44.28	47.67
	NC	8.72	43.83	47.45
GOM	WL	10.22	43.09	46.69
	WG	8.06	44.29	47.65
	NC	6.91	44.88	48.21

## Sheet: Figure S11b
Figure S11b
GOM vs. ULB						GOM vs. ULB						GOM vs. ULB
Group	Proportion (%)					Group	Type	Proportion (%)				Group	Type	Proportion (%)
	Stable	ULB active	GOM active	Variable				A/B switches	A variables	B variables				A/B switches	A variables	B variables
NC	71.03	8.8	8.31	11.87		NC	GOM active	8.26	38.84	52.9		NC	ULB active	9.32	42.64	48.03
WG	74.39	6.45	6.17	12.98		WG		4.83	38.7	58.47		WG		5.39	47.06	47.55
WL	74.63	5.26	5.51	14.6		WL		5.39	47.06	47.55		WL		6.37	40.3	53.33
MAD vs. ULB						MAD vs. ULB						MAD vs. ULB
Group	Proportion (%)					Group	Type	Proportion (%)				Group	Type	Proportion (%)
	Stable	ULB active	MAD active	Variable				A/B switches	A variables	B variables				A/B switches	A variables	B variables
NC	80.24	4.01	3.7	12.06		NC	MAD active	5.18	26.73	68.09		NC	ULB active	5.72	28.95	65.32
WG	81.62	3.41	2.92	12.05		WG		1.81	31.49	66.7		WG		3.18	31.77	65.05
WL	84	2	1.42	12.58		WL		3.72	36.14	60.14		WL		3.22	36.62	60.16
RAD vs. ULB						RAD vs. ULB						RAD vs. ULB
Group	Proportion (%)					Group	Type	Proportion (%)				Group	Type	Proportion (%)
	Stable	ULB active	RAD active	Variable				A/B switches	A variables	B variables				A/B switches	A variables	B variables
NC	81.37	4.05	3.68	10.9		NC	RAD active	5.73	24.45	69.82		NC	ULB active	7.03	26.69	66.28
WG	82.74	2.49	2.01	12.77		WG		0.62	29	70.38		WG		1.13	45.5	53.36
WL	86.6	0.66	0.43	12.31		WL		5.39	43.57	51.04		WL		4.26	29.79	65.96
GOM vs. MAD						GOM vs. MAD						GOM vs. MAD
Group	Proportion (%)					Group	Type	Proportion (%)				Group	Type	Proportion (%)
	Stable	MAD active	GOM active	Variable				A/B switches	A variables	B variables				A/B switches	A variables	B variables
NC	82.15	2.31	3.18	12.36		NC	GOM active	7.18	49.93	42.88		NC	MAD active	10.5	52.5	37
WG	84.43	1.46	2.64	11.47		WG		3.7	46.23	50.07		WG		4.41	59.58	36.01
WL	79.76	2.44	3.8	14		WL		6.09	48.67	45.23		WL		6.19	56.8	37.01
GOM vs. RAD						GOM vs. RAD						GOM vs. RAD
Group	Proportion (%)					Group	Type	Proportion (%)				Group	Type	Proportion (%)
	Stable	RAD active	GOM active	Variable				A/B switches	A variables	B variables				A/B switches	A variables	B variables
NC	75.41	6.6	6.69	11.3		NC	GOM active	9.73	44.44	45.83		NC	RAD active	9.86	46.57	43.56
WG	79.86	3.09	3.93	13.12		WG		5.06	42.37	52.57		WG		4.11	53.14	42.75
WL	77.13	3.82	4.64	14.41		WL		6.75	46.9	46.35		WL		5.87	49.75	44.38
MAD vs. RAD						MAD vs. RAD						MAD vs. RAD
Group	Proportion (%)					Group	Type	Proportion (%)				Group	Type	Proportion (%)
	Stable	RAD active	MAD active	Variable				A/B switches	A variables	B variables				A/B switches	A variables	B variables
NC	87.71	0.46	0.57	11.25		NC	MAD active	12.38	24.46	63.16		NC	RAD active	10.34	30.08	59.58
WG	88.43	0.16	0.28	11.13		WG		0.94	23.27	75.79		WG		0	51.93	48.07
WL	88.31	0.03	0.43	11.61		WL		15.38	3.85	80.77		WL		36.67	30	33.33

## Sheet: Figure 11c
Figure S11c
NC vs. WG						NC vs. WG						NC vs. WG
Tissue	Proportion (%)					Tissue	Type	Proportion (%)				Tissue	Type	Proportion (%)
	Stable	WG active	NC active	Variable				A/B switches	A variables	B variables				A/B switches	A variables	B variables
GOM	88.87	0.61	0.18	10.34		GOM	NC active	1.48	73.89	24.63		GOM	WG active	3.32	93.06	3.61
MAD	87.51	0.91	0.44	11.14		MAD		1.19	50.3	48.51		MAD		1.95	87.93	10.13
RAD	86.67	0.87	0.9	11.56		RAD		0.88	48.09	51.03		RAD		1.12	90.75	8.13
ULB	87.83	0.69	0.4	11.08		ULB		1.09	70.96	27.95		ULB		3.69	79.49	16.82
WG vs. WL						WG vs. WL						WG vs. WL
Tissue	Proportion (%)					Tissue	Type	Proportion (%)				Tissue	Type	Proportion (%)
	Stable	WG active	NC active	Variable				A/B switches	A variables	B variables				A/B switches	A variables	B variables
GOM	87.31	0.28	0.15	12.26		GOM	WG active	1.15	36.21	62.64		GOM	WL active	2.56	37.5	59.94
MAD	88.68	0.2	0.16	10.96		MAD		2.21	46.41	51.38		MAD		0.44	52.63	46.93
RAD	86.35	0.88	0.42	12.35		RAD		1.04	54.17	44.79		RAD		0.5	84.32	15.18
ULB	85.57	1.42	1.06	11.95		ULB		1.59	38.29	60.12		ULB		1.31	26.63	72.06
