# Supplementary material for: Dynamic chromatin architecture of the porcine adipose tissues with weight gain and loss
Source: Nat Commun. 2023 Jun 12;14:3457. doi: 10.1038/s41467-023-39191-0 (PMC10258790; doi:10.1038/s41467-023-39191-0)
Supplement: Supplementary file 19 — Source data [file 41467_2023_39191_MOESM19_ESM.zip › Source.data/Supplementary Figure 12.xlsx]

## Sheet: Figure S12
Figure S12
label	pairs	Group	Number	Median
down	GOM_MAD	NC	228	-0.3781
down	GOM_MAD	WG	151	-0.3187
down	GOM_MAD	WL	203	-0.3007
down	GOM_RAD	NC	683	-0.2373
down	GOM_RAD	WG	227	-0.3212
down	GOM_RAD	WL	298	-0.2323
down	GOM_ULB	NC	727	-0.2488
down	GOM_ULB	WG	486	-0.2189
down	GOM_ULB	WL	396	-0.3692
down	MAD_RAD	NC	70	-0.0761
down	MAD_RAD	WG	23	-0.0447
down	MAD_RAD	WL	3	-0.2074
down	MAD_ULB	NC	336	-0.0923
down	MAD_ULB	WG	308	-0.0761
down	MAD_ULB	WL	263	-0.0903
down	RAD_ULB	NC	209	-0.1299
down	RAD_ULB	WG	215	-0.0539
down	RAD_ULB	WL	97	-0.1068
stable	GOM_MAD	NC	11552	0.0707
stable	GOM_MAD	WG	11625	0.0272
stable	GOM_MAD	WL	11037	0.0211
stable	GOM_RAD	NC	10773	0.0125
stable	GOM_RAD	WG	11189	0.0179
stable	GOM_RAD	WL	10696	0.0142
stable	GOM_ULB	NC	10448	0.0447
stable	GOM_ULB	WG	10592	0.0253
stable	GOM_ULB	WL	10835	0.0069
stable	MAD_RAD	NC	11590	0.0079
stable	MAD_RAD	WG	11804	0.0111
stable	MAD_RAD	WL	11863	0.0101
stable	MAD_ULB	NC	11148	-0.0108
stable	MAD_ULB	WG	11294	-0.021
stable	MAD_ULB	WL	11445	-0.0169
stable	RAD_ULB	NC	11081	0.0089
stable	RAD_ULB	WG	11007	-0.0022
stable	RAD_ULB	WL	11450	-0.0036
up	GOM_MAD	NC	273	0.204
up	GOM_MAD	WG	190	0.0976
up	GOM_MAD	WL	556	0.0881
up	GOM_RAD	NC	632	0.1418
up	GOM_RAD	WG	348	0.1387
up	GOM_RAD	WL	648	0.1527
up	GOM_ULB	NC	839	0.1544
up	GOM_ULB	WG	682	0.1645
up	GOM_ULB	WL	455	0.1411
up	MAD_RAD	NC	24	0.1849
up	MAD_RAD	WG	15	0.1097
up	MAD_RAD	WL	2	0.1034
up	MAD_ULB	NC	175	0.2555
up	MAD_ULB	WG	173	0.1374
up	MAD_ULB	WL	77	0.17
up	RAD_ULB	NC	257	0.1884
up	RAD_ULB	WG	297	0.0285
up	RAD_ULB	WL	30	0.2923
down	NC_WG	GOM	64	-0.1154
down	NC_WG	MAD	106	-0.0341
down	NC_WG	RAD	63	-0.0743
down	NC_WG	ULB	110	-0.1154
down	WG_WL	GOM	18	-0.1066
down	WG_WL	MAD	8	-0.0868
down	WG_WL	RAD	61	-0.0869
down	WG_WL	ULB	195	0.0379
stable	NC_WG	GOM	12137	0.0112
stable	NC_WG	MAD	11510	-0.0287
stable	NC_WG	RAD	11323	0.0339
stable	NC_WG	ULB	11227	0.0042
stable	WG_WL	GOM	11867	-0.0036
stable	WG_WL	MAD	12016	0.0145
stable	WG_WL	RAD	11193	-0.0017
stable	WG_WL	ULB	11318	0.0036
up	NC_WG	GOM	155	0.1097
up	NC_WG	MAD	307	0.0374
up	NC_WG	RAD	279	0.1555
up	NC_WG	ULB	157	0.0802
up	WG_WL	GOM	12	-0.1888
up	WG_WL	MAD	37	0.0555
up	WG_WL	RAD	257	0.0093
up	WG_WL	ULB	57	0.17
