# Supplementary material for: Dynamic chromatin architecture of the porcine adipose tissues with weight gain and loss
Source: Nat Commun. 2023 Jun 12;14:3457. doi: 10.1038/s41467-023-39191-0 (PMC10258790; doi:10.1038/s41467-023-39191-0)
Supplement: Supplementary file 19 — Source data [file 41467_2023_39191_MOESM19_ESM.zip › Source.data/Supplementary Figure 13.xlsx]

## Sheet: Figure S13
Figure S13
Term	Description	LogP	InTerm_InList	Group
GO:0042552	myelination	-1.86548	4/124	MAD_ULB_WG-up
GO:0042552	myelination	-3.02091	7/124	RAD_ULB_NC-down
GO:0042552	myelination	-3.69959	7/124	RAD_ULB_WG-down
GO:0042552	myelination	-5.7365	11/124	MAD_ULB_NC-down
GO:0007608	sensory perception of smell	-11.3231	28/454	RAD_ULB_NC-down
GO:0007608	sensory perception of smell	-9.19476	22/454	RAD_ULB_WG-down
GO:0007608	sensory perception of smell	-4.1455	17/454	MAD_ULB_WG-down
GO:0007608	sensory perception of smell	-3.46618	17/454	MAD_ULB_NC-down
GO:0099566	regulation of postsynaptic cytosolic calcium ion concentration	-3.35276	44996	MAD_ULB_NC-down
GO:0000904	cell morphogenesis involved in differentiation	-1.49181	22/723	GOM_ULB_WG-down
GO:0000904	cell morphogenesis involved in differentiation	-1.6257	11/723	MAD_ULB_NC-up
GO:0000904	cell morphogenesis involved in differentiation	-5.29887	23/723	RAD_ULB_NC-up
GO:0000904	cell morphogenesis involved in differentiation	-2.18693	17/723	GOM_MAD_NC-up
GO:0000904	cell morphogenesis involved in differentiation	-3.57663	17/723	GOM_MAD_NC-down
GO:0000904	cell morphogenesis involved in differentiation	-2.98807	14/723	MAD_ULB_WG-up
GO:0000904	cell morphogenesis involved in differentiation	-4.44411	23/723	GOM_RAD_WL-down
GO:0000904	cell morphogenesis involved in differentiation	-3.59802	16/723	GOM_MAD_WL-down
GO:0000904	cell morphogenesis involved in differentiation	-3.08128	20/723	RAD_ULB_NC-down
GO:0000904	cell morphogenesis involved in differentiation	-2.27834	15/723	MAD_ULB_WL-down
GO:0000904	cell morphogenesis involved in differentiation	-2.90417	7/723	MAD_RAD_NC-down
GO:0000904	cell morphogenesis involved in differentiation	-4.63575	15/723	GOM_MAD_WG-down
GO:0000904	cell morphogenesis involved in differentiation	-4.18606	19/723	GOM_RAD_WG-down
GO:0000904	cell morphogenesis involved in differentiation	-3.5232	39/723	GOM_ULB_NC-down
GO:0000904	cell morphogenesis involved in differentiation	-3.07075	22/723	MAD_ULB_NC-down
GO:0000904	cell morphogenesis involved in differentiation	-4.62601	28/723	GOM_ULB_WL-down
GO:0010951	negative regulation of endopeptidase activity	-4.46249	16/245	GOM_ULB_WG-down
GO:0010951	negative regulation of endopeptidase activity	-3.6826	19/245	GOM_RAD_NC-up
GO:0010951	negative regulation of endopeptidase activity	-8.65907	18/245	RAD_ULB_NC-down
GO:0010951	negative regulation of endopeptidase activity	-1.80431	6/245	GOM_MAD_WG-up
GO:0010951	negative regulation of endopeptidase activity	-3.218	7/245	GOM_MAD_WG-down
GO:0010951	negative regulation of endopeptidase activity	-3.24316	9/245	GOM_RAD_WG-down
GO:0010951	negative regulation of endopeptidase activity	-5.316	22/245	GOM_ULB_NC-down
GO:0010951	negative regulation of endopeptidase activity	-2.39521	9/245	MAD_ULB_WG-down
GO:0010951	negative regulation of endopeptidase activity	-3.05189	11/245	MAD_ULB_NC-down
GO:0035563	positive regulation of chromatin binding	-3.02305	44999	MAD_ULB_NC-down
GO:0031577	spindle checkpoint	-2.67883	4/38	MAD_ULB_NC-down
GO:0048589	developmental growth	-3.08585	13/605	MAD_ULB_NC-up
GO:0048589	developmental growth	-6.60902	23/605	RAD_ULB_NC-up
GO:0048589	developmental growth	-4.50766	17/605	GOM_MAD_NC-down
GO:0048589	developmental growth	-1.56669	24/605	GOM_RAD_WL-up
GO:0048589	developmental growth	-2.44371	16/605	GOM_RAD_WL-down
GO:0048589	developmental growth	-3.93263	15/605	GOM_MAD_WL-down
GO:0048589	developmental growth	-1.38364	13/605	RAD_ULB_NC-down
GO:0048589	developmental growth	-4.08517	32/605	GOM_RAD_NC-down
GO:0048589	developmental growth	-1.48701	11/605	RAD_ULB_WG-down
GO:0048589	developmental growth	-1.31159	4/605	MAD_RAD_NC-down
GO:0048589	developmental growth	-2.74948	5/605	RAD_ULB_WL-up
GO:0048589	developmental growth	-2.79028	8/605	MAD_ULB_WL-up
GO:0048589	developmental growth	-4.2365	13/605	GOM_MAD_WG-down
GO:0048589	developmental growth	-2.85881	32/605	GOM_ULB_NC-down
GO:0048589	developmental growth	-1.66144	14/605	MAD_ULB_WG-down
GO:0048589	developmental growth	-2.50828	18/605	MAD_ULB_NC-down
GO:0048589	developmental growth	-4.6471	25/605	GOM_ULB_WL-down
GO:0007156	homophilic cell adhesion via plasma membrane adhesion molecules	-7.30144	17/169	GOM_ULB_WG-down
GO:0007156	homophilic cell adhesion via plasma membrane adhesion molecules	-1.7583	5/169	GOM_MAD_NC-down
GO:0007156	homophilic cell adhesion via plasma membrane adhesion molecules	-1.43167	4/169	MAD_ULB_WG-up
GO:0007156	homophilic cell adhesion via plasma membrane adhesion molecules	-2.87877	8/169	RAD_ULB_NC-down
GO:0007156	homophilic cell adhesion via plasma membrane adhesion molecules	-2.4992	5/169	GOM_MAD_WG-down
GO:0007156	homophilic cell adhesion via plasma membrane adhesion molecules	-2.25775	6/169	GOM_RAD_WG-down
GO:0007156	homophilic cell adhesion via plasma membrane adhesion molecules	-4.31036	16/169	GOM_ULB_NC-down
GO:0007156	homophilic cell adhesion via plasma membrane adhesion molecules	-2.85544	8/169	MAD_ULB_WG-down
GO:0007156	homophilic cell adhesion via plasma membrane adhesion molecules	-2.50093	8/169	MAD_ULB_NC-down
GO:0007156	homophilic cell adhesion via plasma membrane adhesion molecules	-4.65565	12/169	GOM_ULB_WL-down
GO:0036119	response to platelet-derived growth factor	-2.49262	45006	MAD_ULB_NC-down
GO:0006022	aminoglycan metabolic process	-1.70145	6/172	GOM_RAD_WL-down
GO:0006022	aminoglycan metabolic process	-3.31414	7/172	GOM_MAD_WL-down
GO:0006022	aminoglycan metabolic process	-1.67443	6/172	RAD_ULB_NC-down
GO:0006022	aminoglycan metabolic process	-2.67857	13/172	GOM_ULB_WG-up
GO:0006022	aminoglycan metabolic process	-2.45447	8/172	MAD_ULB_NC-down
GO:0010677	negative regulation of cellular carbohydrate metabolic process	-2.4435	4/44	MAD_ULB_NC-down
GO:0006509	membrane protein ectodomain proteolysis	-2.40794	4/45	MAD_ULB_NC-down
GO:0008038	neuron recognition	-4.65568	6/46	RAD_ULB_NC-down
GO:0008038	neuron recognition	-2.01041	3/46	RAD_ULB_WG-down
GO:0008038	neuron recognition	-2.3733	4/46	MAD_ULB_NC-down
GO:0045332	phospholipid translocation	-2.55694	4/47	RAD_ULB_NC-down
GO:0045332	phospholipid translocation	-2.33953	4/47	MAD_ULB_NC-down
GO:0006783	heme biosynthetic process	-2.32406	45009	MAD_ULB_NC-down
GO:0007423	sensory organ development	-2.08253	10/534	MAD_ULB_NC-up
GO:0007423	sensory organ development	-4.06235	17/534	RAD_ULB_NC-up
GO:0007423	sensory organ development	-6.2421	22/534	GOM_MAD_NC-up
GO:0007423	sensory organ development	-2.66035	11/534	MAD_ULB_WG-up
GO:0007423	sensory organ development	-2.92051	16/534	RAD_ULB_NC-down
GO:0007423	sensory organ development	-4.72829	31/534	GOM_RAD_NC-down
GO:0007423	sensory organ development	-1.47797	4/534	MAD_RAD_NC-down
GO:0007423	sensory organ development	-1.3475	5/534	MAD_ULB_WL-up
GO:0007423	sensory organ development	-2.96514	19/534	GOM_RAD_WG-up
GO:0007423	sensory organ development	-1.87942	11/534	GOM_RAD_WG-down
GO:0007423	sensory organ development	-4.49249	34/534	GOM_ULB_NC-down
GO:0007423	sensory organ development	-2.47169	15/534	MAD_ULB_WG-down
GO:0007423	sensory organ development	-2.31719	16/534	MAD_ULB_NC-down
GO:0007423	sensory organ development	-3.00805	23/534	GOM_ULB_WL-up
GO:0030155	regulation of cell adhesion	-3.41505	29/734	GOM_ULB_WG-down
GO:0030155	regulation of cell adhesion	-1.4483	3/734	MAD_RAD_NC-up
GO:0030155	regulation of cell adhesion	-3.41935	16/734	GOM_MAD_WG-up
GO:0030155	regulation of cell adhesion	-4.21671	27/734	GOM_RAD_WG-up
GO:0030155	regulation of cell adhesion	-2.30031	20/734	MAD_ULB_NC-down
GO:0030155	regulation of cell adhesion	-3.36747	30/734	GOM_ULB_WL-up
GO:0022011	myelination in peripheral nervous system	-3.09144	45010	MAD_ULB_WG-up
GO:0022011	myelination in peripheral nervous system	-2.27314	45010	MAD_ULB_NC-down
GO:0006940	regulation of smooth muscle contraction	-1.98206	3/59	MAD_ULB_NC-up
GO:0006940	regulation of smooth muscle contraction	-1.47494	3/59	GOM_MAD_NC-up
GO:0006940	regulation of smooth muscle contraction	-1.77992	5/59	GOM_RAD_NC-down
GO:0006940	regulation of smooth muscle contraction	-1.71904	3/59	RAD_ULB_WG-down
GO:0006940	regulation of smooth muscle contraction	-1.50917	5/59	GOM_ULB_NC-down
GO:0006940	regulation of smooth muscle contraction	-1.99088	4/59	MAD_ULB_NC-down
GO:0050911	detection of chemical stimulus involved in sensory perception of smell	-11.8875	28/430	RAD_ULB_NC-down
GO:0050911	detection of chemical stimulus involved in sensory perception of smell	-9.63764	22/430	RAD_ULB_WG-down
GO:0050911	detection of chemical stimulus involved in sensory perception of smell	-3.90353	16/430	MAD_ULB_WG-down
GO:0050911	detection of chemical stimulus involved in sensory perception of smell	-3.26584	16/430	MAD_ULB_NC-down
GO:0032836	glomerular basement membrane development	-3.53154	44996	RAD_ULB_NC-down
GO:0031644	regulation of nervous system process	-3.47693	8/137	RAD_ULB_NC-down
GO:0031644	regulation of nervous system process	-3.19807	10/137	GOM_ULB_WL-up
GO:0071320	cellular response to cAMP	-2.87492	4/54	GOM_MAD_NC-down
GO:0071320	cellular response to cAMP	-3.2516	5/54	RAD_ULB_NC-down
GO:0071320	cellular response to cAMP	-1.82141	3/54	RAD_ULB_WG-down
GO:0009798	axis specification	-1.77438	4/82	GOM_MAD_NC-up
GO:0009798	axis specification	-1.63908	3/82	MAD_ULB_WG-up
GO:0009798	axis specification	-3.24613	6/82	RAD_ULB_NC-down
GO:0009798	axis specification	-2.55133	9/82	GOM_ULB_NC-up
GO:0034330	cell junction organization	-5.30071	33/701	GOM_ULB_WG-down
GO:0034330	cell junction organization	-2.52277	13/701	MAD_ULB_NC-up
GO:0034330	cell junction organization	-2.34592	16/701	RAD_ULB_NC-up
GO:0034330	cell junction organization	-2.00046	13/701	GOM_MAD_NC-down
GO:0034330	cell junction organization	-3.61618	15/701	MAD_ULB_WG-up
GO:0034330	cell junction organization	-3.24612	20/701	RAD_ULB_NC-down
GO:0034330	cell junction organization	-1.37443	6/701	MAD_ULB_WL-up
GO:0034330	cell junction organization	-2.08615	10/701	GOM_MAD_WG-down
GO:0034330	cell junction organization	-2.95271	16/701	GOM_RAD_WG-down
GO:0034330	cell junction organization	-5.47467	44/701	GOM_ULB_NC-down
GO:0034330	cell junction organization	-4.05902	31/701	GOM_ULB_WL-up
GO:0006029	proteoglycan metabolic process	-1.48581	3/87	GOM_MAD_WL-down
GO:0006029	proteoglycan metabolic process	-3.10967	6/87	RAD_ULB_NC-down
GO:0006029	proteoglycan metabolic process	-2.0767	5/87	MAD_ULB_NC-down
GO:0030855	epithelial cell differentiation	-2.68803	28/781	GOM_ULB_WG-down
GO:0030855	epithelial cell differentiation	-3.44975	16/781	MAD_ULB_NC-up
GO:0030855	epithelial cell differentiation	-2.54239	19/781	GOM_MAD_NC-up
GO:0030855	epithelial cell differentiation	-3.65068	18/781	GOM_MAD_NC-down
GO:0030855	epithelial cell differentiation	-4.12013	17/781	MAD_ULB_WG-up
GO:0030855	epithelial cell differentiation	-2.40434	19/781	GOM_RAD_WL-down
GO:0030855	epithelial cell differentiation	-1.98093	13/781	GOM_MAD_WL-down
GO:0030855	epithelial cell differentiation	-3.05275	21/781	RAD_ULB_NC-down
GO:0030855	epithelial cell differentiation	-2.51314	33/781	GOM_RAD_NC-down
GO:0030855	epithelial cell differentiation	-1.57821	4/781	RAD_ULB_WL-up
GO:0030855	epithelial cell differentiation	-3.26395	10/781	MAD_ULB_WL-up
GO:0030855	epithelial cell differentiation	-3.75309	19/781	GOM_RAD_WG-down
GO:0030855	epithelial cell differentiation	-4.62663	35/781	GOM_ULB_WL-up
GO:0030855	epithelial cell differentiation	-5.27378	31/781	GOM_ULB_WL-down
GO:0015914	phospholipid transport	-2.93374	6/94	RAD_ULB_NC-down
GO:0015914	phospholipid transport	-1.93984	5/94	MAD_ULB_NC-down
GO:0035725	sodium ion transmembrane transport	-1.40509	5/171	RAD_ULB_NC-up
GO:0035725	sodium ion transmembrane transport	-1.4159	4/171	MAD_ULB_WG-up
GO:0035725	sodium ion transmembrane transport	-2.84629	8/171	RAD_ULB_NC-down
GO:0035725	sodium ion transmembrane transport	-1.71253	6/171	RAD_ULB_WG-up
GO:0001894	tissue homeostasis	-2.7761	10/260	RAD_ULB_NC-down
GO:0021700	developmental maturation	-2.67983	10/268	RAD_ULB_NC-down
GO:0051960	regulation of nervous system development	-1.3565	7/422	MAD_ULB_NC-up
GO:0051960	regulation of nervous system development	-3.62292	14/422	RAD_ULB_NC-up
GO:0051960	regulation of nervous system development	-2.57529	13/422	RAD_ULB_NC-down
GO:0051960	regulation of nervous system development	-1.67236	9/422	RAD_ULB_WG-down
GO:0051960	regulation of nervous system development	-2.46607	8/422	GOM_MAD_WG-down
GO:0051960	regulation of nervous system development	-1.7094	9/422	GOM_RAD_WG-down
GO:0051960	regulation of nervous system development	-1.73117	11/422	MAD_ULB_WG-down
GO:0051960	regulation of nervous system development	-2.01624	14/422	GOM_ULB_WL-down
ko04974	Protein digestion and absorption	-2.26651	5/90	RAD_ULB_NC-down
GO:2000242	negative regulation of reproductive process	-2.25383	4/57	RAD_ULB_NC-down
GO:2000242	negative regulation of reproductive process	-1.31373	3/57	MAD_ULB_NC-down
GO:0006936	muscle contraction	-5.05809	21/352	GOM_ULB_WG-down
GO:0006936	muscle contraction	-2.23156	8/352	MAD_ULB_NC-up
GO:0006936	muscle contraction	-2.26459	10/352	RAD_ULB_NC-up
GO:0006936	muscle contraction	-2.36549	9/352	GOM_MAD_NC-down
GO:0006936	muscle contraction	-1.91083	10/352	GOM_RAD_WL-down
GO:0006936	muscle contraction	-1.62752	7/352	GOM_MAD_WL-down
GO:0006936	muscle contraction	-1.87104	10/352	RAD_ULB_NC-down
GO:0006936	muscle contraction	-1.74247	16/352	GOM_RAD_NC-down
GO:0006936	muscle contraction	-1.83763	3/352	RAD_ULB_WL-up
GO:0006936	muscle contraction	-2.32827	7/352	GOM_MAD_WG-down
GO:0006936	muscle contraction	-2.18243	9/352	GOM_RAD_WG-down
GO:0006936	muscle contraction	-5.54344	28/352	GOM_ULB_NC-down
GO:0006936	muscle contraction	-1.98842	19/352	GOM_ULB_WG-up
GO:0006936	muscle contraction	-3.63267	16/352	GOM_ULB_WL-down
GO:0098742	cell-cell adhesion via plasma-membrane adhesion molecules	-7.42409	22/275	GOM_ULB_WG-down
GO:0098742	cell-cell adhesion via plasma-membrane adhesion molecules	-3.09051	9/275	GOM_MAD_NC-down
GO:0098742	cell-cell adhesion via plasma-membrane adhesion molecules	-1.77574	6/275	MAD_ULB_WG-up
GO:0098742	cell-cell adhesion via plasma-membrane adhesion molecules	-2.59886	10/275	RAD_ULB_NC-down
GO:0098742	cell-cell adhesion via plasma-membrane adhesion molecules	-3.65875	8/275	GOM_MAD_WG-down
GO:0098742	cell-cell adhesion via plasma-membrane adhesion molecules	-3.5094	10/275	GOM_RAD_WG-down
GO:0098742	cell-cell adhesion via plasma-membrane adhesion molecules	-5.52465	24/275	GOM_ULB_NC-down
GO:0098742	cell-cell adhesion via plasma-membrane adhesion molecules	-2.07706	9/275	MAD_ULB_WG-down
GO:0098742	cell-cell adhesion via plasma-membrane adhesion molecules	-1.73489	9/275	MAD_ULB_NC-down
GO:0098742	cell-cell adhesion via plasma-membrane adhesion molecules	-5.51848	17/275	GOM_ULB_WL-down
GO:0007268	chemical synaptic transmission	-5.08423	43/686	GOM_RAD_NC-up
GO:0007268	chemical synaptic transmission	-1.41275	10/686	MAD_ULB_NC-up
GO:0007268	chemical synaptic transmission	-1.49572	10/686	MAD_ULB_WG-up
GO:0007268	chemical synaptic transmission	-1.30221	10/686	GOM_MAD_WL-down
GO:0007268	chemical synaptic transmission	-1.88965	16/686	RAD_ULB_NC-down
GO:0007268	chemical synaptic transmission	-1.52285	3/686	MAD_RAD_NC-up
GO:0007268	chemical synaptic transmission	-2.56084	15/686	RAD_ULB_WG-down
GO:0007268	chemical synaptic transmission	-5.95258	51/686	GOM_ULB_NC-up
GO:0007268	chemical synaptic transmission	-5.34911	43/686	GOM_ULB_NC-down
GO:0007268	chemical synaptic transmission	-1.96541	18/686	MAD_ULB_NC-down
GO:0007268	chemical synaptic transmission	-4.61212	32/686	GOM_ULB_WL-up
GO:0007268	chemical synaptic transmission	-4.18243	26/686	GOM_ULB_WL-down
GO:0007389	pattern specification process	-2.27332	17/426	GOM_ULB_WG-down
GO:0007389	pattern specification process	-4.24326	29/426	GOM_RAD_NC-up
GO:0007389	pattern specification process	-3.93442	12/426	MAD_ULB_NC-up
GO:0007389	pattern specification process	-3.5814	14/426	RAD_ULB_NC-up
GO:0007389	pattern specification process	-3.17743	14/426	GOM_MAD_NC-up
GO:0007389	pattern specification process	-1.52279	16/426	GOM_MAD_WL-up
GO:0007389	pattern specification process	-1.85286	9/426	GOM_MAD_NC-down
GO:0007389	pattern specification process	-4.24282	26/426	GOM_RAD_WL-up
GO:0007389	pattern specification process	-3.453	11/426	MAD_ULB_WG-up
GO:0007389	pattern specification process	-4.06491	16/426	GOM_RAD_WL-down
GO:0007389	pattern specification process	-3.74988	12/426	GOM_MAD_WL-down
GO:0007389	pattern specification process	-2.54036	13/426	RAD_ULB_NC-down
GO:0007389	pattern specification process	-2.97198	12/426	MAD_ULB_WL-down
GO:0007389	pattern specification process	-3.70487	18/426	GOM_RAD_WG-up
GO:0007389	pattern specification process	-5.19114	35/426	GOM_ULB_NC-up
GO:0007389	pattern specification process	-3.67893	10/426	GOM_MAD_WG-down
GO:0007389	pattern specification process	-3.64036	13/426	GOM_RAD_WG-down
GO:0007389	pattern specification process	-5.2676	31/426	GOM_ULB_NC-down
GO:0007389	pattern specification process	-8.06001	37/426	GOM_ULB_WG-up
GO:0007389	pattern specification process	-6.38631	27/426	GOM_ULB_WL-up
GO:0007389	pattern specification process	-6.7915	24/426	GOM_ULB_WL-down
GO:0040008	regulation of growth	-1.92774	14/647	RAD_ULB_NC-up
GO:0040008	regulation of growth	-4.68454	18/647	GOM_MAD_NC-down
GO:0040008	regulation of growth	-3.77114	20/647	GOM_RAD_WL-down
GO:0040008	regulation of growth	-2.64983	13/647	GOM_MAD_WL-down
GO:0040008	regulation of growth	-1.47575	14/647	RAD_ULB_NC-down
GO:0040008	regulation of growth	-8.43738	44/647	GOM_RAD_NC-down
GO:0040008	regulation of growth	-2.32154	10/647	GOM_MAD_WG-down
GO:0040008	regulation of growth	-5.24181	41/647	GOM_ULB_NC-down
GO:0040008	regulation of growth	-1.59194	16/647	MAD_ULB_NC-down
GO:0040008	regulation of growth	-1.70701	18/647	GOM_ULB_WL-down
GO:0001944	vasculature development	-4.2926	33/787	GOM_ULB_WG-down
GO:0001944	vasculature development	-6.7177	52/787	GOM_RAD_NC-up
GO:0001944	vasculature development	-1.64702	3/787	MAD_RAD_WG-down
GO:0001944	vasculature development	-4.96294	19/787	MAD_ULB_NC-up
GO:0001944	vasculature development	-3.36974	20/787	RAD_ULB_NC-up
GO:0001944	vasculature development	-2.16585	18/787	GOM_MAD_NC-up
GO:0001944	vasculature development	-4.02861	35/787	GOM_MAD_WL-up
GO:0001944	vasculature development	-3.61058	18/787	GOM_MAD_NC-down
GO:0001944	vasculature development	-9.05394	52/787	GOM_RAD_WL-up
GO:0001944	vasculature development	-2.34014	14/787	GOM_MAD_WL-down
GO:0001944	vasculature development	-2.69344	17/787	MAD_ULB_WL-down
GO:0001944	vasculature development	-4.56525	40/787	GOM_RAD_NC-down
GO:0001944	vasculature development	-3.55518	17/787	GOM_MAD_WG-up
GO:0001944	vasculature development	-5.34258	31/787	GOM_RAD_WG-up
GO:0001944	vasculature development	-8.41193	63/787	GOM_ULB_NC-up
GO:0001944	vasculature development	-3.13322	13/787	GOM_MAD_WG-down
GO:0001944	vasculature development	-3.71108	19/787	GOM_RAD_WG-down
GO:0001944	vasculature development	-5.2287	47/787	GOM_ULB_NC-down
GO:0001944	vasculature development	-5.31935	37/787	GOM_ULB_WL-up
GO:0014706	striated muscle tissue development	-1.61512	13/352	GOM_ULB_WG-down
GO:0014706	striated muscle tissue development	-4.02946	25/352	GOM_RAD_NC-up
GO:0014706	striated muscle tissue development	-5.45843	14/352	GOM_MAD_NC-down
GO:0014706	striated muscle tissue development	-1.95895	17/352	GOM_RAD_WL-up
GO:0014706	striated muscle tissue development	-3.88307	14/352	GOM_RAD_WL-down
GO:0014706	striated muscle tissue development	-5.23806	13/352	GOM_MAD_WL-down
GO:0014706	striated muscle tissue development	-7.50739	29/352	GOM_RAD_NC-down
GO:0014706	striated muscle tissue development	-1.83763	3/352	RAD_ULB_WL-up
GO:0014706	striated muscle tissue development	-4.35819	10/352	GOM_MAD_WG-down
GO:0014706	striated muscle tissue development	-2.69454	10/352	GOM_RAD_WG-down
GO:0014706	striated muscle tissue development	-5.07804	27/352	GOM_ULB_NC-down
GO:0007129	homologous chromosome pairing at meiosis	-4.90334	9/49	GOM_ULB_NC-down
GO:0150063	visual system development	-3.16994	12/363	RAD_ULB_NC-up
GO:0150063	visual system development	-4.4512	15/363	GOM_MAD_NC-up
GO:0150063	visual system development	-1.7278	7/363	MAD_ULB_WG-up
GO:0150063	visual system development	-2.66471	12/363	RAD_ULB_NC-down
GO:0150063	visual system development	-4.22574	23/363	GOM_RAD_NC-down
GO:0150063	visual system development	-1.30333	3/363	MAD_RAD_NC-down
GO:0150063	visual system development	-4.58638	18/363	GOM_RAD_WG-up
GO:0150063	visual system development	-1.64456	8/363	GOM_RAD_WG-down
GO:0150063	visual system development	-4.83739	27/363	GOM_ULB_NC-down
GO:0150063	visual system development	-3.12253	13/363	MAD_ULB_WG-down
GO:0150063	visual system development	-4.03466	20/363	GOM_ULB_WL-up
GO:0044057	regulation of system process	-4.21019	27/592	GOM_ULB_WG-down
GO:0044057	regulation of system process	-3.75678	35/592	GOM_RAD_NC-up
GO:0044057	regulation of system process	-4.25912	15/592	MAD_ULB_NC-up
GO:0044057	regulation of system process	-5.05308	20/592	RAD_ULB_NC-up
GO:0044057	regulation of system process	-1.77273	11/592	GOM_MAD_NC-down
GO:0044057	regulation of system process	-2.32295	11/592	MAD_ULB_WG-up
GO:0044057	regulation of system process	-2.93721	17/592	GOM_RAD_WL-down
GO:0044057	regulation of system process	-3.49784	14/592	GOM_MAD_WL-down
GO:0044057	regulation of system process	-2.47421	16/592	RAD_ULB_NC-down
GO:0044057	regulation of system process	-4.63844	33/592	GOM_RAD_NC-down
GO:0044057	regulation of system process	-2.30276	13/592	RAD_ULB_WG-down
GO:0044057	regulation of system process	-3.51571	9/592	MAD_ULB_WL-up
GO:0044057	regulation of system process	-5.21741	44/592	GOM_ULB_NC-up
GO:0044057	regulation of system process	-4.33217	13/592	GOM_MAD_WG-down
GO:0044057	regulation of system process	-5.38072	19/592	GOM_RAD_WG-down
GO:0044057	regulation of system process	-4.66026	37/592	GOM_ULB_NC-down
GO:0044057	regulation of system process	-2.97733	32/592	GOM_ULB_WG-up
GO:0044057	regulation of system process	-3.45261	26/592	GOM_ULB_WL-up
GO:0044057	regulation of system process	-3.92179	23/592	GOM_ULB_WL-down
GO:1902414	protein localization to cell junction	-4.65194	13/109	GOM_ULB_NC-down
hsa05412	Arrhythmogenic right ventricular cardiomyopathy (ARVC)	-1.84939	5/72	GOM_ULB_WG-down
hsa05412	Arrhythmogenic right ventricular cardiomyopathy (ARVC)	-2.10341	4/72	RAD_ULB_NC-up
hsa05412	Arrhythmogenic right ventricular cardiomyopathy (ARVC)	-2.41634	4/72	GOM_MAD_NC-down
hsa05412	Arrhythmogenic right ventricular cardiomyopathy (ARVC)	-2.57364	4/72	GOM_MAD_WL-down
hsa05412	Arrhythmogenic right ventricular cardiomyopathy (ARVC)	-1.92196	4/72	RAD_ULB_WG-up
hsa05412	Arrhythmogenic right ventricular cardiomyopathy (ARVC)	-4.27813	10/72	GOM_ULB_NC-down
GO:0010954	positive regulation of protein processing	-4.23381	45101	GOM_ULB_NC-down
GO:0032989	cellular component morphogenesis	-1.714	24/766	GOM_ULB_WG-down
GO:0032989	cellular component morphogenesis	-2.2045	13/766	MAD_ULB_NC-up
GO:0032989	cellular component morphogenesis	-4.89532	23/766	RAD_ULB_NC-up
GO:0032989	cellular component morphogenesis	-2.85515	16/766	GOM_MAD_NC-down
GO:0032989	cellular component morphogenesis	-4.76684	18/766	MAD_ULB_WG-up
GO:0032989	cellular component morphogenesis	-6.46163	28/766	GOM_RAD_WL-down
GO:0032989	cellular component morphogenesis	-2.86874	15/766	GOM_MAD_WL-down
GO:0032989	cellular component morphogenesis	-2.78233	20/766	RAD_ULB_NC-down
GO:0032989	cellular component morphogenesis	-1.71992	14/766	MAD_ULB_WL-down
GO:0032989	cellular component morphogenesis	-1.78144	14/766	RAD_ULB_WG-down
GO:0032989	cellular component morphogenesis	-2.10701	6/766	MAD_RAD_NC-down
GO:0032989	cellular component morphogenesis	-4.94914	16/766	GOM_MAD_WG-down
GO:0032989	cellular component morphogenesis	-5.36523	22/766	GOM_RAD_WG-down
GO:0032989	cellular component morphogenesis	-4.2078	43/766	GOM_ULB_NC-down
GO:0032989	cellular component morphogenesis	-1.46863	16/766	MAD_ULB_WG-down
GO:0032989	cellular component morphogenesis	-2.10437	20/766	MAD_ULB_NC-down
GO:0032989	cellular component morphogenesis	-5.89104	32/766	GOM_ULB_WL-down
GO:0035335	peptidyl-tyrosine dephosphorylation	-3.64075	9/104	GOM_ULB_WG-down
GO:0035335	peptidyl-tyrosine dephosphorylation	-3.71586	6/104	GOM_MAD_WL-down
GO:0035335	peptidyl-tyrosine dephosphorylation	-3.43877	5/104	GOM_MAD_WG-down
GO:0035335	peptidyl-tyrosine dephosphorylation	-4.19718	12/104	GOM_ULB_NC-down
GO:0048645	animal organ formation	-4.57772	8/61	GOM_ULB_WG-down
GO:0048645	animal organ formation	-1.43824	3/61	GOM_MAD_NC-up
GO:0048645	animal organ formation	-2.17128	4/61	GOM_RAD_WL-down
GO:0048645	animal organ formation	-2.83879	4/61	GOM_MAD_WL-down
GO:0048645	animal organ formation	-1.39095	3/61	RAD_ULB_NC-down
GO:0048645	animal organ formation	-1.66018	3/61	MAD_ULB_WL-down
GO:0048645	animal organ formation	-4.54059	5/61	GOM_MAD_WG-down
GO:0048645	animal organ formation	-4.61772	6/61	GOM_RAD_WG-down
GO:0048645	animal organ formation	-4.11534	9/61	GOM_ULB_NC-down
GO:0048645	animal organ formation	-3.33584	6/61	GOM_ULB_WL-down
GO:0045916	negative regulation of complement activation	-3.22581	44994	GOM_ULB_WG-down
GO:0045916	negative regulation of complement activation	-3.83509	44994	GOM_RAD_WL-down
GO:0045916	negative regulation of complement activation	-4.13034	44994	MAD_ULB_WL-down
GO:0045916	negative regulation of complement activation	-5.92821	45055	GOM_RAD_NC-down
GO:0045916	negative regulation of complement activation	-8.05327	45055	GOM_RAD_WG-down
GO:0045916	negative regulation of complement activation	-4.05828	45025	GOM_ULB_NC-down
GO:0030029	actin filament-based process	-1.71106	12/794	MAD_ULB_NC-up
GO:0030029	actin filament-based process	-2.69788	16/794	GOM_MAD_NC-down
GO:0030029	actin filament-based process	-4.24199	40/794	GOM_RAD_WL-up
GO:0030029	actin filament-based process	-2.19601	13/794	MAD_ULB_WG-up
GO:0030029	actin filament-based process	-2.27715	16/794	MAD_ULB_WL-down
GO:0030029	actin filament-based process	-6.43561	58/794	GOM_ULB_NC-up
GO:0030029	actin filament-based process	-3.09801	13/794	GOM_MAD_WG-down
GO:0030029	actin filament-based process	-3.0417	21/794	RAD_ULB_WG-up
GO:0030029	actin filament-based process	-4.1263	20/794	GOM_RAD_WG-down
GO:0030029	actin filament-based process	-3.86166	43/794	GOM_ULB_NC-down
GO:0030029	actin filament-based process	-2.77289	9/794	RAD_ULB_WL-down
GO:0106106	cold-induced thermogenesis	-3.40835	3/144	MAD_RAD_NC-up
GO:0106106	cold-induced thermogenesis	-2.56543	6/144	RAD_ULB_WG-down
GO:0106106	cold-induced thermogenesis	-3.73912	5/144	MAD_ULB_WL-up
GO:0099537	trans-synaptic signaling	-5.32898	44/693	GOM_RAD_NC-up
GO:0099537	trans-synaptic signaling	-1.74496	11/693	MAD_ULB_NC-up
GO:0099537	trans-synaptic signaling	-1.8413	11/693	MAD_ULB_WG-up
GO:0099537	trans-synaptic signaling	-2.18052	17/693	RAD_ULB_NC-down
GO:0099537	trans-synaptic signaling	-2.33224	4/693	MAD_RAD_NC-up
GO:0099537	trans-synaptic signaling	-2.51967	15/693	RAD_ULB_WG-down
GO:0099537	trans-synaptic signaling	-5.82433	51/693	GOM_ULB_NC-up
GO:0099537	trans-synaptic signaling	-5.23934	43/693	GOM_ULB_NC-down
GO:0099537	trans-synaptic signaling	-1.92405	18/693	MAD_ULB_NC-down
GO:0099537	trans-synaptic signaling	-4.91849	33/693	GOM_ULB_WL-up
GO:0099537	trans-synaptic signaling	-4.11091	26/693	GOM_ULB_WL-down
GO:0032103	positive regulation of response to external stimulus	-1.61501	11/509	RAD_ULB_NC-up
GO:0032103	positive regulation of response to external stimulus	-1.86172	3/509	MAD_RAD_NC-up
GO:0032103	positive regulation of response to external stimulus	-3.94638	36/509	GOM_ULB_NC-up
GO:0032103	positive regulation of response to external stimulus	-3.09864	29/509	GOM_ULB_WG-up
GO:0044772	mitotic cell cycle phase transition	-1.68257	3/595	MAD_RAD_NC-up
GO:0008285	negative regulation of cell population proliferation	-3.9241	31/753	GOM_ULB_WG-down
GO:0008285	negative regulation of cell population proliferation	-3.83	42/753	GOM_RAD_NC-up
GO:0008285	negative regulation of cell population proliferation	-4.13481	17/753	MAD_ULB_NC-up
GO:0008285	negative regulation of cell population proliferation	-2.51448	15/753	GOM_MAD_NC-down
GO:0008285	negative regulation of cell population proliferation	-2.08567	31/753	GOM_RAD_WL-up
GO:0008285	negative regulation of cell population proliferation	-3.33451	21/753	GOM_RAD_WL-down
GO:0008285	negative regulation of cell population proliferation	-4.40881	18/753	GOM_MAD_WL-down
GO:0008285	negative regulation of cell population proliferation	-1.42037	3/753	MAD_RAD_NC-up
GO:0008285	negative regulation of cell population proliferation	-1.33668	11/753	GOM_MAD_WG-up
GO:0008285	negative regulation of cell population proliferation	-3.31085	13/753	GOM_MAD_WG-down
GO:0008285	negative regulation of cell population proliferation	-2.46698	19/753	MAD_ULB_WG-down
GO:0008285	negative regulation of cell population proliferation	-1.7822	25/753	GOM_ULB_WL-up
GO:0009617	response to bacterium	-2.2879	31/728	GOM_RAD_WL-up
GO:0009617	response to bacterium	-1.45729	3/728	MAD_RAD_NC-up
GO:0009617	response to bacterium	-2.4032	5/728	RAD_ULB_WL-up
GO:0009617	response to bacterium	-5.63094	13/728	MAD_ULB_WL-up
GO:0009617	response to bacterium	-2.04937	3/728	MAD_RAD_WG-up
GO:0009617	response to bacterium	-2.12285	34/728	GOM_ULB_WG-up
GO:0009617	response to bacterium	-3.42602	30/728	GOM_ULB_WL-up
GO:0070098	chemokine-mediated signaling pathway	-4.82726	12/88	GOM_RAD_NC-up
GO:0070098	chemokine-mediated signaling pathway	-2.22787	4/88	GOM_MAD_WG-up
GO:0070098	chemokine-mediated signaling pathway	-4.75877	5/88	MAD_ULB_WL-up
GO:0070098	chemokine-mediated signaling pathway	-4.07551	8/88	GOM_RAD_WG-up
GO:0051480	regulation of cytosolic calcium ion concentration	-3.75702	24/345	GOM_RAD_NC-up
GO:0051480	regulation of cytosolic calcium ion concentration	-4.81602	12/345	MAD_ULB_NC-up
GO:0051480	regulation of cytosolic calcium ion concentration	-2.82561	11/345	RAD_ULB_NC-up
GO:0051480	regulation of cytosolic calcium ion concentration	-2.36791	8/345	MAD_ULB_WG-up
GO:0051480	regulation of cytosolic calcium ion concentration	-1.81597	16/345	GOM_RAD_NC-down
GO:0051480	regulation of cytosolic calcium ion concentration	-4.42323	8/345	MAD_ULB_WL-up
GO:0051480	regulation of cytosolic calcium ion concentration	-3.69694	9/345	GOM_MAD_WG-down
GO:0051480	regulation of cytosolic calcium ion concentration	-2.39676	20/345	GOM_ULB_WG-up
GO:0051480	regulation of cytosolic calcium ion concentration	-4.33817	20/345	GOM_ULB_WL-up
GO:0003013	circulatory system process	-2.89004	24/611	GOM_ULB_WG-down
GO:0003013	circulatory system process	-6.37586	43/611	GOM_RAD_NC-up
GO:0003013	circulatory system process	-5.91265	18/611	MAD_ULB_NC-up
GO:0003013	circulatory system process	-5.95314	22/611	RAD_ULB_NC-up
GO:0003013	circulatory system process	-2.92748	17/611	GOM_MAD_NC-up
GO:0003013	circulatory system process	-2.06612	12/611	GOM_MAD_NC-down
GO:0003013	circulatory system process	-3.17992	13/611	MAD_ULB_WG-up
GO:0003013	circulatory system process	-5.61339	23/611	GOM_RAD_WL-down
GO:0003013	circulatory system process	-6.26339	19/611	GOM_MAD_WL-down
GO:0003013	circulatory system process	-4.11702	10/611	MAD_ULB_WL-up
GO:0003013	circulatory system process	-7.49449	51/611	GOM_ULB_NC-up
GO:0003013	circulatory system process	-4.19325	13/611	GOM_MAD_WG-down
GO:0003013	circulatory system process	-5.18541	19/611	GOM_RAD_WG-down
GO:0003013	circulatory system process	-4.36931	37/611	GOM_ULB_NC-down
GO:0003013	circulatory system process	-5.04072	39/611	GOM_ULB_WG-up
GO:0003013	circulatory system process	-4.77264	30/611	GOM_ULB_WL-up
GO:0003013	circulatory system process	-8.66923	33/611	GOM_ULB_WL-down
GO:0032729	positive regulation of interferon-gamma production	-1.90662	3/65	MAD_ULB_WG-up
GO:0032729	positive regulation of interferon-gamma production	-4.03306	4/65	MAD_ULB_WL-up
GO:0043277	apoptotic cell clearance	-3.07228	3/51	MAD_ULB_WL-up
GO:0051703	biological process involved in intraspecies interaction between organisms	-3.04761	3/52	MAD_ULB_WL-up
GO:0050878	regulation of body fluid levels	-1.5558	10/506	MAD_ULB_WL-down
GO:0050878	regulation of body fluid levels	-3.24291	26/506	GOM_RAD_NC-down
GO:0050878	regulation of body fluid levels	-2.04236	10/506	GOM_MAD_WG-up
GO:0050878	regulation of body fluid levels	-1.43013	3/506	RAD_ULB_WL-up
GO:0050878	regulation of body fluid levels	-2.60741	7/506	MAD_ULB_WL-up
GO:0050878	regulation of body fluid levels	-1.64227	10/506	GOM_RAD_WG-down
GO:0050878	regulation of body fluid levels	-2.73189	7/506	RAD_ULB_WL-down
GO:0007422	peripheral nervous system development	-2.6014	4/74	MAD_ULB_NC-up
GO:0007422	peripheral nervous system development	-4.73475	6/74	MAD_ULB_WG-up
GO:0007422	peripheral nervous system development	-2.60527	3/74	MAD_ULB_WL-up
GO:0007422	peripheral nervous system development	-4.15719	10/74	GOM_ULB_WG-up
GO:0007422	peripheral nervous system development	-1.66027	4/74	MAD_ULB_NC-down
GO:0007422	peripheral nervous system development	-3.80541	8/74	GOM_ULB_WL-up
GO:0001503	ossification	-3.16026	25/402	GOM_RAD_NC-up
GO:0001503	ossification	-2.02751	11/402	GOM_MAD_NC-up
GO:0001503	ossification	-3.37578	11/402	GOM_MAD_WL-down
GO:0001503	ossification	-1.74485	8/402	GOM_MAD_WG-up
GO:0001503	ossification	-2.45923	6/402	MAD_ULB_WL-up
GO:0001503	ossification	-2.02498	7/402	GOM_MAD_WG-down
GO:0001503	ossification	-4.33469	22/402	GOM_ULB_WL-up
GO:0001503	ossification	-4.95378	20/402	GOM_ULB_WL-down
GO:0050829	defense response to Gram-negative bacterium	-2.39252	3/88	MAD_ULB_WL-up
GO:0007162	negative regulation of cell adhesion	-2.04379	3/295	RAD_ULB_WL-up
GO:0007162	negative regulation of cell adhesion	-2.35231	5/295	MAD_ULB_WL-up
GO:0007162	negative regulation of cell adhesion	-5.32149	20/295	GOM_ULB_WL-up
GO:0046488	phosphatidylinositol metabolic process	-1.89822	12/187	GOM_RAD_NC-up
GO:0046488	phosphatidylinositol metabolic process	-2.31661	4/187	MAD_ULB_WL-up
GO:0006664	glycolipid metabolic process	-2.11286	3/111	MAD_ULB_WL-up
GO:0045859	regulation of protein kinase activity	-1.98397	18/798	GOM_RAD_WL-down
GO:0045859	regulation of protein kinase activity	-3.78324	38/798	GOM_RAD_NC-down
GO:0045859	regulation of protein kinase activity	-1.54837	4/798	RAD_ULB_WL-up
GO:0045859	regulation of protein kinase activity	-2.07004	8/798	MAD_ULB_WL-up
GO:0045859	regulation of protein kinase activity	-1.35167	9/798	GOM_MAD_WG-down
GO:0045444	fat cell differentiation	-2.83312	9/222	GOM_MAD_NC-up
GO:0045444	fat cell differentiation	-2.05791	4/222	MAD_ULB_WL-up
GO:0019079	viral genome replication	-1.93567	3/129	MAD_ULB_WL-up
GO:0030098	lymphocyte differentiation	-2.58138	3/358	MAD_RAD_WG-down
GO:0030098	lymphocyte differentiation	-1.81815	3/358	RAD_ULB_WL-up
GO:0030098	lymphocyte differentiation	-1.52201	11/358	GOM_RAD_WG-up
GO:0030098	lymphocyte differentiation	-2.80243	17/358	GOM_ULB_WL-up
GO:0001819	positive regulation of cytokine production	-2.33824	3/437	MAD_RAD_WG-down
GO:0001819	positive regulation of cytokine production	-1.59183	3/437	RAD_ULB_WL-up
GO:0001819	positive regulation of cytokine production	-2.96832	7/437	MAD_ULB_WL-up
GO:0001819	positive regulation of cytokine production	-2.31363	15/437	GOM_RAD_WG-up
GO:0055086	nucleobase-containing small molecule metabolic process	-1.91606	3/623	MAD_RAD_WG-down
GO:0055086	nucleobase-containing small molecule metabolic process	-2.45815	14/623	MAD_ULB_WL-down
GO:0055086	nucleobase-containing small molecule metabolic process	-2.7032	17/623	RAD_ULB_WG-up
GO:0044283	small molecule biosynthetic process	-1.79243	3/693	MAD_RAD_WG-down
GO:0044283	small molecule biosynthetic process	-1.38787	10/693	MAD_ULB_NC-up
GO:0044283	small molecule biosynthetic process	-2.70972	22/693	GOM_RAD_WG-up
GO:0044283	small molecule biosynthetic process	-3.33972	43/693	GOM_ULB_NC-up
GO:0001568	blood vessel development	-3.55451	30/755	GOM_ULB_WG-down
GO:0001568	blood vessel development	-7.28482	52/755	GOM_RAD_NC-up
GO:0001568	blood vessel development	-1.69418	3/755	MAD_RAD_WG-down
GO:0001568	blood vessel development	-5.21645	19/755	MAD_ULB_NC-up
GO:0001568	blood vessel development	-3.59957	20/755	RAD_ULB_NC-up
GO:0001568	blood vessel development	-2.34614	18/755	GOM_MAD_NC-up
GO:0001568	blood vessel development	-3.69423	33/755	GOM_MAD_WL-up
GO:0001568	blood vessel development	-3.36192	17/755	GOM_MAD_NC-down
GO:0001568	blood vessel development	-9.21736	51/755	GOM_RAD_WL-up
GO:0001568	blood vessel development	-2.49806	14/755	GOM_MAD_WL-down
GO:0001568	blood vessel development	-2.48471	16/755	MAD_ULB_WL-down
GO:0001568	blood vessel development	-4.61985	39/755	GOM_RAD_NC-down
GO:0001568	blood vessel development	-3.28676	16/755	GOM_MAD_WG-up
GO:0001568	blood vessel development	-5.70865	31/755	GOM_RAD_WG-up
GO:0001568	blood vessel development	-8.71021	62/755	GOM_ULB_NC-up
GO:0001568	blood vessel development	-3.30009	13/755	GOM_MAD_WG-down
GO:0001568	blood vessel development	-3.94098	19/755	GOM_RAD_WG-down
GO:0001568	blood vessel development	-4.35087	43/755	GOM_ULB_NC-down
GO:0001568	blood vessel development	-5.73167	37/755	GOM_ULB_WL-up
GO:0032543	mitochondrial translation	-1.39384	4/134	RAD_ULB_WG-down
GO:0032543	mitochondrial translation	-4.28366	9/134	MAD_ULB_WG-down
GO:0006208	pyrimidine nucleobase catabolic process	-3.97781	44993	MAD_ULB_WG-down
GO:0071305	cellular response to vitamin D	-3.82358	45038	MAD_ULB_WG-down
GO:0006412	translation	-1.34837	12/717	RAD_ULB_WG-down
GO:0006412	translation	-3.48154	21/717	MAD_ULB_WG-down
GO:0018958	phenol-containing compound metabolic process	-1.69154	4/106	MAD_ULB_WL-down
GO:0018958	phenol-containing compound metabolic process	-3.40602	7/106	MAD_ULB_WG-down
GO:0048592	eye morphogenesis	-2.31555	6/143	RAD_ULB_NC-up
GO:0048592	eye morphogenesis	-2.12317	6/143	GOM_MAD_NC-up
GO:0048592	eye morphogenesis	-1.41486	4/143	GOM_MAD_NC-down
GO:0048592	eye morphogenesis	-1.47153	5/143	RAD_ULB_NC-down
GO:0048592	eye morphogenesis	-2.45229	10/143	GOM_RAD_NC-down
GO:0048592	eye morphogenesis	-2.37064	3/143	MAD_RAD_NC-down
GO:0048592	eye morphogenesis	-2.08175	7/143	GOM_RAD_WG-up
GO:0048592	eye morphogenesis	-2.61262	6/143	GOM_RAD_WG-down
GO:0048592	eye morphogenesis	-3.44111	13/143	GOM_ULB_NC-down
GO:0048592	eye morphogenesis	-3.32769	8/143	MAD_ULB_WG-down
GO:0007626	locomotory behavior	-2.37487	12/162	GOM_RAD_NC-up
GO:0007626	locomotory behavior	-3.54381	12/162	GOM_MAD_WL-up
GO:0007626	locomotory behavior	-2.27682	6/162	MAD_ULB_WL-down
GO:0007626	locomotory behavior	-2.97291	8/162	MAD_ULB_WG-down
GO:0034660	ncRNA metabolic process	-5.14411	28/494	GOM_MAD_WL-up
GO:0034660	ncRNA metabolic process	-2.06783	11/494	RAD_ULB_WG-down
GO:0034660	ncRNA metabolic process	-2.79181	15/494	MAD_ULB_WG-down
GO:0032386	regulation of intracellular transport	-2.76506	12/350	MAD_ULB_WG-down
GO:0050769	positive regulation of neurogenesis	-1.52735	9/217	GOM_ULB_WG-down
GO:0050769	positive regulation of neurogenesis	-1.7091	7/217	RAD_ULB_NC-down
GO:0050769	positive regulation of neurogenesis	-1.72977	6/217	RAD_ULB_WG-down
GO:0050769	positive regulation of neurogenesis	-2.74636	9/217	MAD_ULB_WG-down
GO:0006448	regulation of translational elongation	-2.71773	45005	MAD_ULB_WG-down
GO:0007339	binding of sperm to zona pellucida	-2.64943	4/44	MAD_ULB_WG-down
GO:0060343	trabecula formation	-2.59518	45007	MAD_ULB_WG-down
GO:0006694	steroid biosynthetic process	-2.66304	8/191	GOM_MAD_NC-up
GO:0006694	steroid biosynthetic process	-1.94207	6/191	MAD_ULB_WL-down
GO:0006694	steroid biosynthetic process	-2.30491	6/191	GOM_MAD_WG-up
GO:0006694	steroid biosynthetic process	-4.19984	12/191	GOM_RAD_WG-up
GO:0006694	steroid biosynthetic process	-2.38315	15/191	GOM_ULB_NC-up
GO:0006694	steroid biosynthetic process	-2.52431	8/191	MAD_ULB_WG-down
GO:0006511	ubiquitin-dependent protein catabolic process	-3.90239	30/642	GOM_MAD_WL-up
GO:0006511	ubiquitin-dependent protein catabolic process	-1.33235	11/642	RAD_ULB_WG-down
GO:0006511	ubiquitin-dependent protein catabolic process	-2.46833	17/642	MAD_ULB_WG-down
GO:0044782	cilium organization	-3.24814	11/436	MAD_ULB_NC-up
GO:0044782	cilium organization	-2.97549	13/436	RAD_ULB_NC-up
GO:0044782	cilium organization	-1.3536	10/436	RAD_ULB_WG-up
GO:0044782	cilium organization	-2.42422	13/436	MAD_ULB_WG-down
GO:0044782	cilium organization	-1.75577	5/436	RAD_ULB_WL-down
GO:0048598	embryonic morphogenesis	-1.98676	20/569	GOM_ULB_WG-down
GO:0048598	embryonic morphogenesis	-6.7939	42/569	GOM_RAD_NC-up
GO:0048598	embryonic morphogenesis	-2.8199	12/569	MAD_ULB_NC-up
GO:0048598	embryonic morphogenesis	-4.23381	18/569	RAD_ULB_NC-up
GO:0048598	embryonic morphogenesis	-8.18422	26/569	GOM_MAD_NC-up
GO:0048598	embryonic morphogenesis	-4.05407	28/569	GOM_MAD_WL-up
GO:0048598	embryonic morphogenesis	-9.31352	43/569	GOM_RAD_WL-up
GO:0048598	embryonic morphogenesis	-2.45066	11/569	MAD_ULB_WG-up
GO:0048598	embryonic morphogenesis	-1.60813	13/569	GOM_RAD_WL-down
GO:0048598	embryonic morphogenesis	-1.77771	10/569	GOM_MAD_WL-down
GO:0048598	embryonic morphogenesis	-1.97417	12/569	MAD_ULB_WL-down
GO:0048598	embryonic morphogenesis	-3.57379	14/569	GOM_MAD_WG-up
GO:0048598	embryonic morphogenesis	-1.39258	4/569	MAD_RAD_NC-down
GO:0048598	embryonic morphogenesis	-1.7572	6/569	MAD_ULB_WL-up
GO:0048598	embryonic morphogenesis	-5.20967	25/569	GOM_RAD_WG-up
GO:0048598	embryonic morphogenesis	-8.07455	50/569	GOM_ULB_NC-up
GO:0048598	embryonic morphogenesis	-1.34721	10/569	GOM_RAD_WG-down
GO:0048598	embryonic morphogenesis	-2.98919	31/569	GOM_ULB_NC-down
GO:0048598	embryonic morphogenesis	-6.59765	41/569	GOM_ULB_WG-up
GO:0048598	embryonic morphogenesis	-5.82142	31/569	GOM_ULB_WL-up
GO:0048598	embryonic morphogenesis	-5.09439	25/569	GOM_ULB_WL-down
GO:0009792	embryo development ending in birth or egg hatching	-5.12427	39/594	GOM_RAD_NC-up
GO:0009792	embryo development ending in birth or egg hatching	-2.66533	12/594	MAD_ULB_NC-up
GO:0009792	embryo development ending in birth or egg hatching	-1.52151	12/594	RAD_ULB_NC-up
GO:0009792	embryo development ending in birth or egg hatching	-3.96173	19/594	GOM_MAD_NC-up
GO:0009792	embryo development ending in birth or egg hatching	-3.74307	28/594	GOM_MAD_WL-up
GO:0009792	embryo development ending in birth or egg hatching	-1.40387	10/594	GOM_MAD_NC-down
GO:0009792	embryo development ending in birth or egg hatching	-6.8592	39/594	GOM_RAD_WL-up
GO:0009792	embryo development ending in birth or egg hatching	-1.48033	9/594	MAD_ULB_WG-up
GO:0009792	embryo development ending in birth or egg hatching	-2.52061	16/594	GOM_RAD_WL-down
GO:0009792	embryo development ending in birth or egg hatching	-1.66299	10/594	GOM_MAD_WL-down
GO:0009792	embryo development ending in birth or egg hatching	-1.43664	13/594	RAD_ULB_NC-down
GO:0009792	embryo development ending in birth or egg hatching	-3.56625	16/594	MAD_ULB_WL-down
GO:0009792	embryo development ending in birth or egg hatching	-2.42714	12/594	GOM_MAD_WG-up
GO:0009792	embryo development ending in birth or egg hatching	-5.36573	26/594	GOM_RAD_WG-up
GO:0009792	embryo development ending in birth or egg hatching	-5.53756	45/594	GOM_ULB_NC-up
GO:0009792	embryo development ending in birth or egg hatching	-2.08366	9/594	GOM_MAD_WG-down
GO:0009792	embryo development ending in birth or egg hatching	-2.77629	14/594	GOM_RAD_WG-down
GO:0009792	embryo development ending in birth or egg hatching	-3.60482	34/594	GOM_ULB_NC-down
GO:0009792	embryo development ending in birth or egg hatching	-3.89377	35/594	GOM_ULB_WG-up
GO:0009792	embryo development ending in birth or egg hatching	-5.43841	31/594	GOM_ULB_WL-up
GO:0009792	embryo development ending in birth or egg hatching	-5.24601	26/594	GOM_ULB_WL-down
GO:0002221	pattern recognition receptor signaling pathway	-6.75055	21/212	GOM_RAD_WL-up
GO:0002221	pattern recognition receptor signaling pathway	-1.37708	3/212	MAD_ULB_WL-up
GO:0071363	cellular response to growth factor stimulus	-3.68143	29/707	GOM_ULB_WG-down
GO:0071363	cellular response to growth factor stimulus	-5.82816	46/707	GOM_RAD_NC-up
GO:0071363	cellular response to growth factor stimulus	-3.42343	15/707	MAD_ULB_NC-up
GO:0071363	cellular response to growth factor stimulus	-4.32285	22/707	GOM_MAD_NC-up
GO:0071363	cellular response to growth factor stimulus	-3.86977	32/707	GOM_MAD_WL-up
GO:0071363	cellular response to growth factor stimulus	-3.68943	17/707	GOM_MAD_NC-down
GO:0071363	cellular response to growth factor stimulus	-6.57971	43/707	GOM_RAD_WL-up
GO:0071363	cellular response to growth factor stimulus	-3.69611	21/707	GOM_RAD_WL-down
GO:0071363	cellular response to growth factor stimulus	-1.92654	12/707	GOM_MAD_WL-down
GO:0071363	cellular response to growth factor stimulus	-3.52306	34/707	GOM_RAD_NC-down
GO:0071363	cellular response to growth factor stimulus	-2.24664	13/707	GOM_MAD_WG-up
GO:0071363	cellular response to growth factor stimulus	-4.49242	27/707	GOM_RAD_WG-up
GO:0071363	cellular response to growth factor stimulus	-5.91915	52/707	GOM_ULB_NC-up
GO:0071363	cellular response to growth factor stimulus	-2.15756	17/707	RAD_ULB_WG-up
GO:0071363	cellular response to growth factor stimulus	-3.67555	39/707	GOM_ULB_WG-up
GO:0071363	cellular response to growth factor stimulus	-1.44936	6/707	RAD_ULB_WL-down
GO:1901699	cellular response to nitrogen compound	-3.85415	40/703	GOM_RAD_NC-up
GO:1901699	cellular response to nitrogen compound	-3.57076	31/703	GOM_MAD_WL-up
GO:1901699	cellular response to nitrogen compound	-1.3085	11/703	GOM_MAD_NC-down
GO:1901699	cellular response to nitrogen compound	-6.23639	42/703	GOM_RAD_WL-up
GO:1901699	cellular response to nitrogen compound	-1.79909	16/703	RAD_ULB_NC-down
GO:1901699	cellular response to nitrogen compound	-1.40202	12/703	RAD_ULB_WG-down
GO:1901699	cellular response to nitrogen compound	-1.875	12/703	GOM_MAD_WG-up
GO:1901699	cellular response to nitrogen compound	-7.08597	55/703	GOM_ULB_NC-up
GO:1901699	cellular response to nitrogen compound	-2.07795	10/703	GOM_MAD_WG-down
GO:1901699	cellular response to nitrogen compound	-3.30892	20/703	RAD_ULB_WG-up
GO:0007169	transmembrane receptor protein tyrosine kinase signaling pathway	-5.65554	47/740	GOM_RAD_NC-up
GO:0007169	transmembrane receptor protein tyrosine kinase signaling pathway	-2.75754	14/740	MAD_ULB_NC-up
GO:0007169	transmembrane receptor protein tyrosine kinase signaling pathway	-3.71271	20/740	RAD_ULB_NC-up
GO:0007169	transmembrane receptor protein tyrosine kinase signaling pathway	-3.60287	21/740	GOM_MAD_NC-up
GO:0007169	transmembrane receptor protein tyrosine kinase signaling pathway	-2.59872	29/740	GOM_MAD_WL-up
GO:0007169	transmembrane receptor protein tyrosine kinase signaling pathway	-5.66538	42/740	GOM_RAD_WL-up
GO:0007169	transmembrane receptor protein tyrosine kinase signaling pathway	-3.0169	15/740	GOM_MAD_WL-down
GO:0007169	transmembrane receptor protein tyrosine kinase signaling pathway	-3.38089	16/740	GOM_MAD_WG-up
GO:0007169	transmembrane receptor protein tyrosine kinase signaling pathway	-4.15771	27/740	GOM_RAD_WG-up
GO:0007169	transmembrane receptor protein tyrosine kinase signaling pathway	-4.7486	24/740	RAD_ULB_WG-up
GO:0007169	transmembrane receptor protein tyrosine kinase signaling pathway	-5.17762	45/740	GOM_ULB_WG-up
GO:0035107	appendage morphogenesis	-2.42846	5/134	MAD_ULB_NC-up
GO:0035107	appendage morphogenesis	-3.94653	8/134	RAD_ULB_NC-up
GO:0035107	appendage morphogenesis	-5.65979	15/134	GOM_RAD_WL-up
GO:0035107	appendage morphogenesis	-2.48961	5/134	MAD_ULB_WG-up
GO:0035107	appendage morphogenesis	-1.89136	3/134	MAD_ULB_WL-up
GO:0035107	appendage morphogenesis	-4.54752	16/134	GOM_ULB_NC-up
GO:0035107	appendage morphogenesis	-1.41373	4/134	GOM_RAD_WG-down
GO:0035107	appendage morphogenesis	-4.9108	15/134	GOM_ULB_WG-up
GO:0035107	appendage morphogenesis	-3.4534	9/134	GOM_ULB_WL-down
GO:0007219	Notch signaling pathway	-2.73486	8/186	GOM_MAD_NC-up
GO:0007219	Notch signaling pathway	-3.00776	12/186	GOM_MAD_WL-up
GO:0007219	Notch signaling pathway	-5.11314	17/186	GOM_RAD_WL-up
GO:0007219	Notch signaling pathway	-1.62589	4/186	GOM_MAD_WG-down
GO:0051640	organelle localization	-5.01584	37/655	GOM_RAD_WL-up
GO:0051640	organelle localization	-4.51385	17/655	GOM_MAD_WG-up
GO:0051640	organelle localization	-6.01874	29/655	GOM_RAD_WG-up
GO:0051640	organelle localization	-5.46778	48/655	GOM_ULB_NC-up
GO:0071396	cellular response to lipid	-2.41727	11/556	MAD_ULB_NC-up
GO:0071396	cellular response to lipid	-4.96996	33/556	GOM_RAD_WL-up
GO:0071396	cellular response to lipid	-1.39928	9/556	GOM_MAD_WG-up
GO:0071396	cellular response to lipid	-1.32858	3/556	RAD_ULB_WL-up
GO:0071396	cellular response to lipid	-2.3827	7/556	MAD_ULB_WL-up
GO:0071396	cellular response to lipid	-4.89793	24/556	GOM_RAD_WG-up
GO:0071396	cellular response to lipid	-2.80543	16/556	RAD_ULB_WG-up
GO:0071396	cellular response to lipid	-1.40336	10/556	GOM_RAD_WG-down
GO:0071396	cellular response to lipid	-3.76327	33/556	GOM_ULB_WG-up
GO:0070997	neuron death	-4.92779	24/342	GOM_RAD_WL-up
GO:0070997	neuron death	-1.37549	6/342	MAD_ULB_WG-up
GO:0061061	muscle structure development	-2.90905	24/609	GOM_ULB_WG-down
GO:0061061	muscle structure development	-3.84572	36/609	GOM_RAD_NC-up
GO:0061061	muscle structure development	-1.49208	13/609	GOM_MAD_NC-up
GO:0061061	muscle structure development	-3.56736	28/609	GOM_MAD_WL-up
GO:0061061	muscle structure development	-4.47195	17/609	GOM_MAD_NC-down
GO:0061061	muscle structure development	-4.55476	34/609	GOM_RAD_WL-up
GO:0061061	muscle structure development	-2.41633	16/609	GOM_RAD_WL-down
GO:0061061	muscle structure development	-3.37538	14/609	GOM_MAD_WL-down
GO:0061061	muscle structure development	-3.0245	29/609	GOM_RAD_NC-down
GO:0061061	muscle structure development	-3.60294	12/609	GOM_MAD_WG-down
GO:0061061	muscle structure development	-2.67702	14/609	GOM_RAD_WG-down
GO:0061061	muscle structure development	-4.39914	37/609	GOM_ULB_NC-down
GO:0030522	intracellular receptor signaling pathway	-4.42627	20/275	GOM_RAD_WL-up
GO:0097190	apoptotic signaling pathway	-4.70046	30/580	GOM_MAD_WL-up
GO:0097190	apoptotic signaling pathway	-4.22527	32/580	GOM_RAD_WL-up
GO:0097190	apoptotic signaling pathway	-1.30388	9/580	GOM_MAD_WG-up
GO:0002699	positive regulation of immune effector process	-4.17505	17/220	GOM_RAD_WL-up
GO:0002699	positive regulation of immune effector process	-2.07137	4/220	MAD_ULB_WL-up
GO:0002699	positive regulation of immune effector process	-5.53489	15/220	GOM_RAD_WG-up
GO:0002699	positive regulation of immune effector process	-6.05648	22/220	GOM_ULB_WG-up
GO:0002366	leukocyte activation involved in immune response	-1.50877	22/720	GOM_ULB_WG-down
GO:0002366	leukocyte activation involved in immune response	-1.74846	3/720	MAD_RAD_WG-down
GO:0002366	leukocyte activation involved in immune response	-4.14229	37/720	GOM_RAD_WL-up
GO:0002366	leukocyte activation involved in immune response	-2.32953	8/720	MAD_ULB_WL-up
GO:0002366	leukocyte activation involved in immune response	-3.11172	4/720	MAD_RAD_WG-up
GO:0033002	muscle cell proliferation	-2.42749	7/222	GOM_MAD_NC-down
GO:0033002	muscle cell proliferation	-4.12643	17/222	GOM_RAD_WL-up
GO:0033002	muscle cell proliferation	-2.19378	8/222	GOM_RAD_WL-down
GO:0033002	muscle cell proliferation	-4.80513	18/222	GOM_RAD_NC-down
GO:0033002	muscle cell proliferation	-1.44283	5/222	GOM_MAD_WG-up
GO:0033002	muscle cell proliferation	-3.47338	7/222	GOM_MAD_WG-down
GO:0090501	RNA phosphodiester bond hydrolysis	-4.08282	14/161	GOM_RAD_WL-up
GO:0042330	taxis	-8.64977	50/646	GOM_RAD_NC-up
GO:0042330	taxis	-3.84058	15/646	MAD_ULB_NC-up
GO:0042330	taxis	-6.69178	24/646	RAD_ULB_NC-up
GO:0042330	taxis	-3.50121	19/646	GOM_MAD_NC-up
GO:0042330	taxis	-5.841	20/646	GOM_MAD_NC-down
GO:0042330	taxis	-1.6503	10/646	MAD_ULB_WG-up
GO:0042330	taxis	-3.34415	19/646	GOM_RAD_WL-down
GO:0042330	taxis	-3.62535	15/646	GOM_MAD_WL-down
GO:0042330	taxis	-1.58861	12/646	MAD_ULB_WL-down
GO:0042330	taxis	-3.03262	14/646	GOM_MAD_WG-up
GO:0042330	taxis	-1.80416	5/646	MAD_RAD_NC-down
GO:0042330	taxis	-1.84779	4/646	RAD_ULB_WL-up
GO:0042330	taxis	-3.24196	9/646	MAD_ULB_WL-up
GO:0042330	taxis	-4.72955	26/646	GOM_RAD_WG-up
GO:0042330	taxis	-9.18812	57/646	GOM_ULB_NC-up
GO:0042330	taxis	-4.56452	14/646	GOM_MAD_WG-down
GO:0042330	taxis	-2.93109	18/646	RAD_ULB_WG-up
GO:0042330	taxis	-4.31527	18/646	GOM_RAD_WG-down
GO:0042330	taxis	-1.93152	30/646	GOM_ULB_NC-down
GO:0042330	taxis	-2.65329	21/646	GOM_ULB_WL-down
GO:0030198	extracellular matrix organization	-5.27436	30/395	GOM_RAD_NC-up
GO:0030198	extracellular matrix organization	-1.94656	8/395	MAD_ULB_NC-up
GO:0030198	extracellular matrix organization	-2.85565	12/395	RAD_ULB_NC-up
GO:0030198	extracellular matrix organization	-7.13358	20/395	GOM_MAD_NC-up
GO:0030198	extracellular matrix organization	-1.60332	8/395	GOM_MAD_NC-down
GO:0030198	extracellular matrix organization	-3.37415	14/395	GOM_RAD_WL-down
GO:0030198	extracellular matrix organization	-4.70721	13/395	GOM_MAD_WL-down
GO:0030198	extracellular matrix organization	-4.60699	13/395	GOM_MAD_WG-up
GO:0030198	extracellular matrix organization	-7.77369	39/395	GOM_ULB_NC-up
GO:0030198	extracellular matrix organization	-2.06429	7/395	GOM_MAD_WG-down
GO:0030198	extracellular matrix organization	-3.38454	12/395	GOM_RAD_WG-down
GO:0030198	extracellular matrix organization	-1.32036	4/395	RAD_ULB_WL-down
GO:0071417	cellular response to organonitrogen compound	-4.62095	40/648	GOM_RAD_NC-up
GO:0071417	cellular response to organonitrogen compound	-3.1454	28/648	GOM_MAD_WL-up
GO:0071417	cellular response to organonitrogen compound	-1.52109	11/648	GOM_MAD_NC-down
GO:0071417	cellular response to organonitrogen compound	-5.1193	37/648	GOM_RAD_WL-up
GO:0071417	cellular response to organonitrogen compound	-2.10786	16/648	RAD_ULB_NC-down
GO:0071417	cellular response to organonitrogen compound	-1.63338	12/648	RAD_ULB_WG-down
GO:0071417	cellular response to organonitrogen compound	-2.13505	12/648	GOM_MAD_WG-up
GO:0071417	cellular response to organonitrogen compound	-7.47265	53/648	GOM_ULB_NC-up
GO:0071417	cellular response to organonitrogen compound	-2.31692	10/648	GOM_MAD_WG-down
GO:0071417	cellular response to organonitrogen compound	-3.32787	19/648	RAD_ULB_WG-up
GO:0071417	cellular response to organonitrogen compound	-1.34685	11/648	GOM_RAD_WG-down
GO:0018101	protein citrullination	-7.58073	45051	GOM_RAD_NC-up
GO:0018101	protein citrullination	-4.78155	44990	GOM_MAD_NC-up
GO:0018101	protein citrullination	-3.97583	44990	GOM_MAD_WL-up
GO:0018101	protein citrullination	-4.40261	44990	GOM_RAD_WG-up
GO:0018101	protein citrullination	-7.2137	45051	GOM_ULB_NC-up
GO:0018101	protein citrullination	-7.62419	45051	GOM_ULB_WG-up
GO:0018101	protein citrullination	-6.03084	45021	GOM_ULB_WL-up
GO:0003002	regionalization	-2.62927	15/326	GOM_ULB_WG-down
GO:0003002	regionalization	-5.02518	26/326	GOM_RAD_NC-up
GO:0003002	regionalization	-4.3404	11/326	MAD_ULB_NC-up
GO:0003002	regionalization	-2.49648	10/326	RAD_ULB_NC-up
GO:0003002	regionalization	-4.37206	14/326	GOM_MAD_NC-up
GO:0003002	regionalization	-2.55187	16/326	GOM_MAD_WL-up
GO:0003002	regionalization	-1.57654	7/326	GOM_MAD_NC-down
GO:0003002	regionalization	-4.31346	22/326	GOM_RAD_WL-up
GO:0003002	regionalization	-3.77533	10/326	MAD_ULB_WG-up
GO:0003002	regionalization	-2.60165	11/326	GOM_RAD_WL-down
GO:0003002	regionalization	-2.31078	8/326	GOM_MAD_WL-down
GO:0003002	regionalization	-2.0876	10/326	RAD_ULB_NC-down
GO:0003002	regionalization	-2.30186	9/326	MAD_ULB_WL-down
GO:0003002	regionalization	-1.74191	7/326	GOM_MAD_WG-up
GO:0003002	regionalization	-3.56794	15/326	GOM_RAD_WG-up
GO:0003002	regionalization	-6.43907	32/326	GOM_ULB_NC-up
GO:0003002	regionalization	-3.16874	8/326	GOM_MAD_WG-down
GO:0003002	regionalization	-2.94025	10/326	GOM_RAD_WG-down
GO:0003002	regionalization	-3.06879	21/326	GOM_ULB_NC-down
GO:0003002	regionalization	-7.75305	31/326	GOM_ULB_WG-up
GO:0003002	regionalization	-5.7589	22/326	GOM_ULB_WL-up
GO:0003002	regionalization	-5.7164	19/326	GOM_ULB_WL-down
GO:0007610	behavior	-5.25187	37/543	GOM_RAD_NC-up
GO:0007610	behavior	-3.62181	26/543	GOM_MAD_WL-up
GO:0007610	behavior	-1.33571	21/543	GOM_RAD_WL-up
GO:0007610	behavior	-2.54894	13/543	MAD_ULB_WL-down
GO:0007610	behavior	-6.19878	44/543	GOM_ULB_NC-up
GO:0007610	behavior	-2.32905	9/543	GOM_MAD_WG-down
GO:0007610	behavior	-1.36493	12/543	MAD_ULB_WG-down
GO:0007610	behavior	-1.90293	15/543	MAD_ULB_NC-down
GO:0007610	behavior	-4.48585	23/543	GOM_ULB_WL-down
GO:0007610	behavior	-1.40013	5/543	RAD_ULB_WL-down
GO:0048736	appendage development	-2.73643	6/167	MAD_ULB_NC-up
GO:0048736	appendage development	-4.0279	9/167	RAD_ULB_NC-up
GO:0048736	appendage development	-5.10789	16/167	GOM_RAD_WL-up
GO:0048736	appendage development	-3.59676	7/167	MAD_ULB_WG-up
GO:0048736	appendage development	-1.63954	3/167	MAD_ULB_WL-up
GO:0048736	appendage development	-6.14174	21/167	GOM_ULB_NC-up
GO:0048736	appendage development	-1.66818	5/167	GOM_RAD_WG-down
GO:0048736	appendage development	-4.34865	16/167	GOM_ULB_WG-up
GO:0048736	appendage development	-3.37497	10/167	GOM_ULB_WL-down
GO:0060485	mesenchyme development	-2.34948	9/288	RAD_ULB_NC-up
GO:0060485	mesenchyme development	-4.31973	13/288	GOM_MAD_NC-up
GO:0060485	mesenchyme development	-3.56098	17/288	GOM_MAD_WL-up
GO:0060485	mesenchyme development	-1.57352	8/288	GOM_RAD_WL-down
GO:0060485	mesenchyme development	-2.6354	8/288	GOM_MAD_WL-down
GO:0060485	mesenchyme development	-1.54168	8/288	RAD_ULB_NC-down
GO:0060485	mesenchyme development	-3.85601	10/288	GOM_MAD_WG-up
GO:0060485	mesenchyme development	-3.09081	13/288	GOM_RAD_WG-up
GO:0060485	mesenchyme development	-6.12341	29/288	GOM_ULB_NC-up
GO:0060485	mesenchyme development	-2.81075	7/288	GOM_MAD_WG-down
GO:0060485	mesenchyme development	-4.19692	22/288	GOM_ULB_WG-up
GO:0060485	mesenchyme development	-4.9185	19/288	GOM_ULB_WL-up
GO:0070848	response to growth factor	-3.74176	30/736	GOM_ULB_WG-down
GO:0070848	response to growth factor	-6.0847	48/736	GOM_RAD_NC-up
GO:0070848	response to growth factor	-4.25581	17/736	MAD_ULB_NC-up
GO:0070848	response to growth factor	-4.06862	22/736	GOM_MAD_NC-up
GO:0070848	response to growth factor	-3.55957	32/736	GOM_MAD_WL-up
GO:0070848	response to growth factor	-3.96697	18/736	GOM_MAD_NC-down
GO:0070848	response to growth factor	-6.11368	43/736	GOM_RAD_WL-up
GO:0070848	response to growth factor	-3.88492	22/736	GOM_RAD_WL-down
GO:0070848	response to growth factor	-2.59697	14/736	GOM_MAD_WL-down
GO:0070848	response to growth factor	-4.16884	37/736	GOM_RAD_NC-down
GO:0070848	response to growth factor	-2.1069	13/736	GOM_MAD_WG-up
GO:0070848	response to growth factor	-4.60844	28/736	GOM_RAD_WG-up
GO:0070848	response to growth factor	-6.09092	54/736	GOM_ULB_NC-up
GO:0070848	response to growth factor	-1.53975	9/736	GOM_MAD_WG-down
GO:0070848	response to growth factor	-1.99499	17/736	RAD_ULB_WG-up
GO:0070848	response to growth factor	-3.924	41/736	GOM_ULB_WG-up
GO:0070848	response to growth factor	-1.37812	6/736	RAD_ULB_WL-down
GO:0008610	lipid biosynthetic process	-6.97106	50/729	GOM_RAD_NC-up
GO:0008610	lipid biosynthetic process	-1.60285	11/729	MAD_ULB_NC-up
GO:0008610	lipid biosynthetic process	-2.87648	19/729	GOM_MAD_NC-up
GO:0008610	lipid biosynthetic process	-2.03314	17/729	GOM_RAD_WL-down
GO:0008610	lipid biosynthetic process	-1.88683	14/729	MAD_ULB_WL-down
GO:0008610	lipid biosynthetic process	-1.7635	12/729	GOM_MAD_WG-up
GO:0008610	lipid biosynthetic process	-1.30641	6/729	MAD_ULB_WL-up
GO:0008610	lipid biosynthetic process	-3.48508	25/729	GOM_RAD_WG-up
GO:0008610	lipid biosynthetic process	-5.8707	53/729	GOM_ULB_NC-up
GO:1901615	organic hydroxy compound metabolic process	-1.77822	13/555	GOM_MAD_NC-up
GO:1901615	organic hydroxy compound metabolic process	-1.67259	11/555	MAD_ULB_WL-down
GO:1901615	organic hydroxy compound metabolic process	-3.99506	22/555	GOM_RAD_WG-up
GO:1901615	organic hydroxy compound metabolic process	-5.56589	43/555	GOM_ULB_NC-up
GO:1901615	organic hydroxy compound metabolic process	-2.31886	15/555	MAD_ULB_WG-down
GO:0150104	transport across blood-brain barrier	-3.25933	5/87	MAD_ULB_NC-up
GO:0150104	transport across blood-brain barrier	-3.4221	6/87	RAD_ULB_NC-up
GO:0150104	transport across blood-brain barrier	-2.35491	5/87	GOM_RAD_WL-down
GO:0150104	transport across blood-brain barrier	-2.27873	4/87	GOM_MAD_WL-down
GO:0150104	transport across blood-brain barrier	-2.40645	3/87	MAD_ULB_WL-up
GO:0150104	transport across blood-brain barrier	-5.55937	14/87	GOM_ULB_NC-up
GO:0150104	transport across blood-brain barrier	-5.72716	13/87	GOM_ULB_WG-up
GO:0150104	transport across blood-brain barrier	-3.26654	7/87	GOM_ULB_WL-down
GO:0015711	organic anion transport	-3.78238	11/377	MAD_ULB_NC-up
GO:0015711	organic anion transport	-2.06439	10/377	RAD_ULB_NC-up
GO:0015711	organic anion transport	-3.27635	10/377	MAD_ULB_WG-up
GO:0015711	organic anion transport	-2.13426	11/377	GOM_RAD_WL-down
GO:0015711	organic anion transport	-5.50988	33/377	GOM_ULB_NC-up
GO:0015711	organic anion transport	-1.35189	9/377	RAD_ULB_WG-up
GO:0015711	organic anion transport	-4.51219	27/377	GOM_ULB_WG-up
GO:0015711	organic anion transport	-1.34562	11/377	GOM_ULB_WL-down
GO:0006261	DNA-dependent DNA replication	-3.76938	8/158	MAD_ULB_WL-down
GO:0001867	complement activation, lectin pathway	-3.72164	44997	MAD_ULB_WL-down
GO:0001867	complement activation, lectin pathway	-3.76422	44997	GOM_RAD_WG-down
GO:0048704	embryonic skeletal system morphogenesis	-4.02943	11/90	GOM_RAD_NC-up
GO:0048704	embryonic skeletal system morphogenesis	-2.29592	4/90	MAD_ULB_NC-up
GO:0048704	embryonic skeletal system morphogenesis	-2.51784	5/90	RAD_ULB_NC-up
GO:0048704	embryonic skeletal system morphogenesis	-2.34578	5/90	GOM_MAD_NC-up
GO:0048704	embryonic skeletal system morphogenesis	-3.26169	9/90	GOM_RAD_WL-up
GO:0048704	embryonic skeletal system morphogenesis	-3.58949	6/90	MAD_ULB_WL-down
GO:0048704	embryonic skeletal system morphogenesis	-1.42472	3/90	GOM_MAD_WG-up
GO:0048704	embryonic skeletal system morphogenesis	-4.85053	9/90	GOM_RAD_WG-up
GO:0048704	embryonic skeletal system morphogenesis	-4.0203	12/90	GOM_ULB_NC-up
GO:0048704	embryonic skeletal system morphogenesis	-2.25307	8/90	GOM_ULB_WG-up
GO:0048704	embryonic skeletal system morphogenesis	-3.22062	8/90	GOM_ULB_WL-up
GO:0048704	embryonic skeletal system morphogenesis	-4.79755	9/90	GOM_ULB_WL-down
hsa04520	Adherens junction	-4.05138	8/72	GOM_ULB_WG-down
hsa04520	Adherens junction	-3.15335	5/72	MAD_ULB_WL-down
hsa04520	Adherens junction	-2.7014	3/72	RAD_ULB_WL-down
GO:0000413	protein peptidyl-prolyl isomerization	-3.08956	4/43	MAD_ULB_WL-down
GO:0006753	nucleoside phosphate metabolic process	-2.97481	14/547	MAD_ULB_WL-down
GO:0006753	nucleoside phosphate metabolic process	-2.46725	15/547	RAD_ULB_WG-up
GO:0007015	actin filament organization	-2.26943	21/437	GOM_RAD_WL-up
GO:0007015	actin filament organization	-2.87816	12/437	MAD_ULB_WL-down
GO:0007015	actin filament organization	-3.84651	32/437	GOM_ULB_NC-up
GO:0007015	actin filament organization	-2.9491	14/437	RAD_ULB_WG-up
GO:0007015	actin filament organization	-1.64624	21/437	GOM_ULB_NC-down
GO:0007015	actin filament organization	-3.86464	8/437	RAD_ULB_WL-down
GO:0008202	steroid metabolic process	-2.18789	10/329	GOM_MAD_NC-up
GO:0008202	steroid metabolic process	-2.80324	10/329	MAD_ULB_WL-down
GO:0008202	steroid metabolic process	-1.72256	7/329	GOM_MAD_WG-up
GO:0008202	steroid metabolic process	-3.03658	14/329	GOM_RAD_WG-up
GO:0008202	steroid metabolic process	-2.04977	21/329	GOM_ULB_NC-up
GO:0008202	steroid metabolic process	-2.49578	11/329	MAD_ULB_WG-down
GO:0007411	axon guidance	-3.61116	11/277	RAD_ULB_NC-up
GO:0007411	axon guidance	-1.72856	8/277	GOM_MAD_NC-up
GO:0007411	axon guidance	-4.40121	11/277	GOM_MAD_NC-down
GO:0007411	axon guidance	-1.76186	6/277	MAD_ULB_WG-up
GO:0007411	axon guidance	-3.16411	11/277	GOM_RAD_WL-down
GO:0007411	axon guidance	-2.1486	7/277	GOM_MAD_WL-down
GO:0007411	axon guidance	-2.57627	10/277	RAD_ULB_NC-down
GO:0007411	axon guidance	-2.76944	9/277	MAD_ULB_WL-down
GO:0007411	axon guidance	-2.43611	4/277	MAD_RAD_NC-down
GO:0007411	axon guidance	-2.23633	6/277	GOM_MAD_WG-down
GO:0007411	axon guidance	-2.29847	8/277	GOM_RAD_WG-down
GO:0007411	axon guidance	-2.37997	17/277	GOM_ULB_NC-down
GO:0007411	axon guidance	-1.71676	9/277	MAD_ULB_NC-down
GO:0007411	axon guidance	-3.71325	14/277	GOM_ULB_WL-down
hsa04540	Gap junction	-2.76105	5/88	MAD_ULB_WL-down
hsa04540	Gap junction	-1.8289	3/88	GOM_MAD_WG-down
hsa04540	Gap junction	-2.82435	5/88	GOM_RAD_WG-down
GO:0051307	meiotic chromosome separation	-2.7431	45010	MAD_ULB_WL-down
GO:0007224	smoothened signaling pathway	-3.28196	6/131	MAD_ULB_NC-up
GO:0007224	smoothened signaling pathway	-3.22838	7/131	RAD_ULB_NC-up
GO:0007224	smoothened signaling pathway	-2.99106	7/131	GOM_MAD_NC-up
GO:0007224	smoothened signaling pathway	-3.35779	6/131	MAD_ULB_WG-up
GO:0007224	smoothened signaling pathway	-1.67457	4/131	GOM_MAD_WL-down
GO:0007224	smoothened signaling pathway	-2.73187	6/131	MAD_ULB_WL-down
GO:0007224	smoothened signaling pathway	-1.91771	3/131	MAD_ULB_WL-up
GO:0007224	smoothened signaling pathway	-1.44418	4/131	GOM_RAD_WG-down
GO:0007224	smoothened signaling pathway	-2.24844	7/131	GOM_ULB_WL-down
GO:0007224	smoothened signaling pathway	-1.9766	3/131	RAD_ULB_WL-down
GO:0009749	response to glucose	-2.61437	7/186	MAD_ULB_WL-down
GO:0009749	response to glucose	-1.7304	5/186	GOM_MAD_WG-up
GO:0009749	response to glucose	-1.51639	7/186	GOM_RAD_WG-up
GO:0032515	negative regulation of phosphoprotein phosphatase activity	-2.54905	4/60	MAD_ULB_WL-down
GO:1904888	cranial skeletal system development	-2.44185	7/65	GOM_RAD_NC-up
GO:1904888	cranial skeletal system development	-2.25952	4/65	RAD_ULB_NC-up
GO:1904888	cranial skeletal system development	-3.89953	6/65	GOM_MAD_NC-up
GO:1904888	cranial skeletal system development	-2.17283	6/65	GOM_RAD_WL-up
GO:1904888	cranial skeletal system development	-2.42301	4/65	MAD_ULB_WL-down
GO:1904888	cranial skeletal system development	-1.69327	4/65	GOM_RAD_WG-up
GO:1904888	cranial skeletal system development	-2.63637	8/65	GOM_ULB_NC-up
GO:1904888	cranial skeletal system development	-1.88386	6/65	GOM_ULB_WG-up
GO:1904888	cranial skeletal system development	-2.62504	6/65	GOM_ULB_WL-up
hsa05202	Transcriptional misregulation in cancer	-2.39298	7/204	MAD_ULB_WL-down
hsa05202	Transcriptional misregulation in cancer	-1.54658	9/204	GOM_ULB_WL-up
GO:0032350	regulation of hormone metabolic process	-2.39291	3/33	MAD_ULB_WL-down
GO:0043588	skin development	-2.75799	18/415	GOM_ULB_WG-down
GO:0043588	skin development	-2.31747	9/415	MAD_ULB_NC-up
GO:0043588	skin development	-1.79627	10/415	RAD_ULB_NC-up
GO:0043588	skin development	-1.54927	10/415	GOM_MAD_NC-up
GO:0043588	skin development	-3.45052	12/415	GOM_MAD_NC-down
GO:0043588	skin development	-1.45396	7/415	MAD_ULB_WG-up
GO:0043588	skin development	-5.34066	18/415	GOM_RAD_WL-down
GO:0043588	skin development	-2.70552	10/415	GOM_MAD_WL-down
GO:0043588	skin development	-2.20376	12/415	RAD_ULB_NC-down
GO:0043588	skin development	-4.61331	26/415	GOM_RAD_NC-down
GO:0043588	skin development	-3.48348	5/415	RAD_ULB_WL-up
GO:0043588	skin development	-2.39205	6/415	MAD_ULB_WL-up
GO:0043588	skin development	-3.1166	9/415	GOM_MAD_WG-down
GO:0043588	skin development	-9.25413	21/415	GOM_RAD_WG-down
GO:0043588	skin development	-8.89085	27/415	GOM_ULB_WL-down
GO:0001501	skeletal system development	-2.3815	19/486	GOM_ULB_WG-down
GO:0001501	skeletal system development	-9.76965	44/486	GOM_RAD_NC-up
GO:0001501	skeletal system development	-2.35965	10/486	MAD_ULB_NC-up
GO:0001501	skeletal system development	-3.50671	15/486	RAD_ULB_NC-up
GO:0001501	skeletal system development	-5.71792	20/486	GOM_MAD_NC-up
GO:0001501	skeletal system development	-5.76357	32/486	GOM_RAD_WL-up
GO:0001501	skeletal system development	-1.54382	8/486	MAD_ULB_WG-up
GO:0001501	skeletal system development	-3.47494	14/486	MAD_ULB_WL-down
GO:0001501	skeletal system development	-5.54087	31/486	GOM_RAD_NC-down
GO:0001501	skeletal system development	-1.72128	9/486	GOM_MAD_WG-up
GO:0001501	skeletal system development	-3.17183	5/486	RAD_ULB_WL-up
GO:0001501	skeletal system development	-1.49497	5/486	MAD_ULB_WL-up
GO:0001501	skeletal system development	-6.99824	26/486	GOM_RAD_WG-up
GO:0001501	skeletal system development	-7.11527	43/486	GOM_ULB_NC-up
GO:0001501	skeletal system development	-2.16431	11/486	GOM_RAD_WG-down
GO:0001501	skeletal system development	-6.14897	36/486	GOM_ULB_WG-up
GO:0001501	skeletal system development	-11.3797	38/486	GOM_ULB_WL-up
GO:0001501	skeletal system development	-6.8673	26/486	GOM_ULB_WL-down
GO:0120039	plasma membrane bounded cell projection morphogenesis	-1.63153	21/659	GOM_ULB_WG-down
GO:0120039	plasma membrane bounded cell projection morphogenesis	-2.3053	12/659	MAD_ULB_NC-up
GO:0120039	plasma membrane bounded cell projection morphogenesis	-5.42172	22/659	RAD_ULB_NC-up
GO:0120039	plasma membrane bounded cell projection morphogenesis	-2.62864	14/659	GOM_MAD_NC-down
GO:0120039	plasma membrane bounded cell projection morphogenesis	-3.90527	15/659	MAD_ULB_WG-up
GO:0120039	plasma membrane bounded cell projection morphogenesis	-6.11538	25/659	GOM_RAD_WL-down
GO:0120039	plasma membrane bounded cell projection morphogenesis	-3.53367	15/659	GOM_MAD_WL-down
GO:0120039	plasma membrane bounded cell projection morphogenesis	-2.76689	18/659	RAD_ULB_NC-down
GO:0120039	plasma membrane bounded cell projection morphogenesis	-1.53132	12/659	MAD_ULB_WL-down
GO:0120039	plasma membrane bounded cell projection morphogenesis	-1.58433	12/659	RAD_ULB_WG-down
GO:0120039	plasma membrane bounded cell projection morphogenesis	-2.41904	6/659	MAD_RAD_NC-down
GO:0120039	plasma membrane bounded cell projection morphogenesis	-5.10663	15/659	GOM_MAD_WG-down
GO:0120039	plasma membrane bounded cell projection morphogenesis	-5.27386	20/659	GOM_RAD_WG-down
GO:0120039	plasma membrane bounded cell projection morphogenesis	-4.02413	38/659	GOM_ULB_NC-down
GO:0120039	plasma membrane bounded cell projection morphogenesis	-2.46926	19/659	MAD_ULB_NC-down
GO:0120039	plasma membrane bounded cell projection morphogenesis	-6.31791	30/659	GOM_ULB_WL-down
GO:0032330	regulation of chondrocyte differentiation	-4.31667	7/49	GOM_ULB_WG-down
GO:0032330	regulation of chondrocyte differentiation	-2.1102	5/49	GOM_RAD_NC-down
GO:0032330	regulation of chondrocyte differentiation	-1.95282	3/49	GOM_RAD_WG-down
GO:0032330	regulation of chondrocyte differentiation	-5.94358	8/49	GOM_ULB_WL-down
GO:0030323	respiratory tube development	-1.81404	6/167	GOM_MAD_NC-up
GO:0030323	respiratory tube development	-1.34315	4/167	GOM_MAD_WL-down
GO:0030323	respiratory tube development	-1.73041	6/167	RAD_ULB_NC-down
GO:0030323	respiratory tube development	-1.77826	4/167	GOM_MAD_WG-down
GO:0030323	respiratory tube development	-5.43034	13/167	GOM_ULB_WL-down
GO:0009954	proximal/distal pattern formation	-3.41271	4/32	RAD_ULB_NC-up
GO:0009954	proximal/distal pattern formation	-2.04342	4/32	GOM_RAD_WL-up
GO:0009954	proximal/distal pattern formation	-4.05356	4/32	MAD_ULB_WG-up
GO:0009954	proximal/distal pattern formation	-2.61184	5/32	GOM_ULB_WG-up
GO:0009954	proximal/distal pattern formation	-4.95093	6/32	GOM_ULB_WL-down
GO:0003018	vascular process in circulatory system	-3.92392	9/245	MAD_ULB_NC-up
GO:0003018	vascular process in circulatory system	-2.81713	9/245	RAD_ULB_NC-up
GO:0003018	vascular process in circulatory system	-3.72143	11/245	GOM_MAD_NC-up
GO:0003018	vascular process in circulatory system	-4.24801	12/245	GOM_RAD_WL-down
GO:0003018	vascular process in circulatory system	-3.0787	8/245	GOM_MAD_WL-down
GO:0003018	vascular process in circulatory system	-1.91277	4/245	MAD_ULB_WL-up
GO:0003018	vascular process in circulatory system	-5.47182	25/245	GOM_ULB_NC-up
GO:0003018	vascular process in circulatory system	-1.83661	5/245	GOM_MAD_WG-down
GO:0003018	vascular process in circulatory system	-3.79228	19/245	GOM_ULB_WG-up
GO:0003018	vascular process in circulatory system	-4.89005	15/245	GOM_ULB_WL-down
hsa04390	Hippo signaling pathway	-4.53015	12/174	GOM_ULB_WL-down
GO:0060135	maternal process involved in female pregnancy	-4.48086	7/56	GOM_ULB_WL-down
GO:0007099	centriole replication	-4.24788	6/42	GOM_ULB_WL-down
GO:0030900	forebrain development	-3.22262	12/358	RAD_ULB_NC-up
GO:0030900	forebrain development	-2.87275	12/358	GOM_MAD_NC-up
GO:0030900	forebrain development	-3.76343	20/358	GOM_MAD_WL-up
GO:0030900	forebrain development	-3.45142	10/358	MAD_ULB_WG-up
GO:0030900	forebrain development	-3.11164	10/358	GOM_MAD_WG-up
GO:0030900	forebrain development	-1.81815	3/358	RAD_ULB_WL-up
GO:0030900	forebrain development	-1.7275	6/358	GOM_MAD_WG-down
GO:0030900	forebrain development	-3.27012	13/358	RAD_ULB_WG-up
GO:0030900	forebrain development	-4.05144	17/358	GOM_ULB_WL-down
hsa04340	Hedgehog signaling pathway	-2.08015	3/47	GOM_MAD_NC-down
hsa04340	Hedgehog signaling pathway	-4.09524	5/47	GOM_RAD_WG-down
hsa04340	Hedgehog signaling pathway	-3.96649	6/47	GOM_ULB_WL-down
GO:0010817	regulation of hormone levels	-4.62904	34/513	GOM_RAD_NC-up
GO:0010817	regulation of hormone levels	-4.28592	18/513	GOM_MAD_NC-up
GO:0010817	regulation of hormone levels	-5.48198	24/513	GOM_RAD_WG-up
GO:0010817	regulation of hormone levels	-3.91216	15/513	GOM_RAD_WG-down
GO:0010817	regulation of hormone levels	-3.93935	21/513	GOM_ULB_WL-down
GO:0030111	regulation of Wnt signaling pathway	-1.34723	7/366	GOM_MAD_NC-down
GO:0030111	regulation of Wnt signaling pathway	-3.11162	10/366	GOM_MAD_WL-down
GO:0030111	regulation of Wnt signaling pathway	-1.79274	3/366	RAD_ULB_WL-up
GO:0030111	regulation of Wnt signaling pathway	-2.84708	8/366	GOM_MAD_WG-down
GO:0030111	regulation of Wnt signaling pathway	-3.93572	17/366	GOM_ULB_WL-down
GO:0006578	amino-acid betaine biosynthetic process	-4.20735	44992	GOM_RAD_WL-down
GO:0006578	amino-acid betaine biosynthetic process	-3.84909	44992	GOM_ULB_WL-down
GO:0045596	negative regulation of cell differentiation	-2.71904	25/666	GOM_ULB_WG-down
GO:0045596	negative regulation of cell differentiation	-3.69779	15/666	MAD_ULB_NC-up
GO:0045596	negative regulation of cell differentiation	-1.82848	14/666	RAD_ULB_NC-up
GO:0045596	negative regulation of cell differentiation	-1.52202	14/666	GOM_MAD_NC-up
GO:0045596	negative regulation of cell differentiation	-3.48538	15/666	GOM_MAD_WL-down
GO:0045596	negative regulation of cell differentiation	-1.80372	4/666	RAD_ULB_WL-up
GO:0045596	negative regulation of cell differentiation	-6.40531	17/666	GOM_MAD_WG-down
GO:0045596	negative regulation of cell differentiation	-3.65333	17/666	GOM_RAD_WG-down
GO:0045596	negative regulation of cell differentiation	-3.58037	24/666	GOM_ULB_WL-down
GO:0043410	positive regulation of MAPK cascade	-2.2689	13/527	RAD_ULB_NC-up
GO:0043410	positive regulation of MAPK cascade	-3.55837	14/527	GOM_MAD_NC-down
GO:0043410	positive regulation of MAPK cascade	-3.97622	18/527	GOM_RAD_WL-down
GO:0043410	positive regulation of MAPK cascade	-2.44236	11/527	GOM_MAD_WL-down
GO:0043410	positive regulation of MAPK cascade	-6.12902	34/527	GOM_RAD_NC-down
GO:0043410	positive regulation of MAPK cascade	-1.52422	9/527	GOM_MAD_WG-up
GO:0043410	positive regulation of MAPK cascade	-2.14863	4/527	RAD_ULB_WL-up
GO:0043410	positive regulation of MAPK cascade	-1.36784	5/527	MAD_ULB_WL-up
GO:0043410	positive regulation of MAPK cascade	-3.87079	21/527	GOM_RAD_WG-up
GO:0043410	positive regulation of MAPK cascade	-6.29354	15/527	GOM_MAD_WG-down
GO:0051146	striated muscle cell differentiation	-2.08404	12/271	GOM_ULB_WG-down
GO:0051146	striated muscle cell differentiation	-3.79015	10/271	GOM_MAD_NC-down
GO:0051146	striated muscle cell differentiation	-2.69121	16/271	GOM_RAD_WL-up
GO:0051146	striated muscle cell differentiation	-2.68988	10/271	GOM_RAD_WL-down
GO:0051146	striated muscle cell differentiation	-3.45219	9/271	GOM_MAD_WL-down
GO:0051146	striated muscle cell differentiation	-3.68581	18/271	GOM_RAD_NC-down
GO:0051146	striated muscle cell differentiation	-5.33628	10/271	GOM_MAD_WG-down
GO:0051146	striated muscle cell differentiation	-2.93425	9/271	GOM_RAD_WG-down
GO:0086042	cardiac muscle cell-cardiac muscle cell adhesion	-3.59314	44992	GOM_ULB_WG-down
GO:0086042	cardiac muscle cell-cardiac muscle cell adhesion	-4.63294	44992	GOM_MAD_NC-down
GO:0086042	cardiac muscle cell-cardiac muscle cell adhesion	-4.76444	44992	GOM_MAD_WL-down
GO:0086042	cardiac muscle cell-cardiac muscle cell adhesion	-5.17579	44992	GOM_MAD_WG-down
GO:0086042	cardiac muscle cell-cardiac muscle cell adhesion	-4.54735	44992	GOM_RAD_WG-down
GO:0086042	cardiac muscle cell-cardiac muscle cell adhesion	-4.59381	45023	GOM_ULB_NC-down
GO:0086042	cardiac muscle cell-cardiac muscle cell adhesion	-3.84909	44992	GOM_ULB_WL-down
GO:0098773	skin epidermis development	-2.40254	4/84	MAD_ULB_NC-up
GO:0098773	skin epidermis development	-3.50454	6/84	RAD_ULB_NC-up
GO:0098773	skin epidermis development	-3.042	5/84	GOM_MAD_NC-down
GO:0098773	skin epidermis development	-1.61191	3/84	MAD_ULB_WG-up
GO:0098773	skin epidermis development	-3.22292	6/84	GOM_RAD_WL-down
GO:0098773	skin epidermis development	-3.2398	5/84	GOM_MAD_WL-down
GO:0098773	skin epidermis development	-5.0612	11/84	GOM_RAD_NC-down
GO:0098773	skin epidermis development	-5.00269	6/84	GOM_MAD_WG-down
GO:0060914	heart formation	-2.61191	45045	GOM_ULB_WG-down
GO:0060914	heart formation	-2.27558	45014	GOM_RAD_WL-down
GO:0060914	heart formation	-4.62888	45045	GOM_MAD_WG-down
GO:0060914	heart formation	-3.81403	45045	GOM_RAD_WG-down
GO:0060914	heart formation	-2.8182	45075	GOM_ULB_NC-down
GO:0007507	heart development	-1.52599	18/556	GOM_ULB_WG-down
GO:0007507	heart development	-5.02201	37/556	GOM_RAD_NC-up
GO:0007507	heart development	-3.84664	18/556	GOM_MAD_NC-up
GO:0007507	heart development	-2.77147	24/556	GOM_MAD_WL-up
GO:0007507	heart development	-3.32652	14/556	GOM_MAD_NC-down
GO:0007507	heart development	-3.47872	29/556	GOM_RAD_WL-up
GO:0007507	heart development	-4.67111	20/556	GOM_RAD_WL-down
GO:0007507	heart development	-5.55966	17/556	GOM_MAD_WL-down
GO:0007507	heart development	-5.61207	34/556	GOM_RAD_NC-down
GO:0007507	heart development	-1.78041	10/556	GOM_MAD_WG-up
GO:0007507	heart development	-1.32858	3/556	RAD_ULB_WL-up
GO:0007507	heart development	-4.612	13/556	GOM_MAD_WG-down
GO:0007507	heart development	-4.60353	17/556	GOM_RAD_WG-down
GO:0007507	heart development	-4.50492	35/556	GOM_ULB_NC-down
GO:0007507	heart development	-4.78831	24/556	GOM_ULB_WL-down
GO:0006935	chemotaxis	-8.24731	49/644	GOM_RAD_NC-up
GO:0006935	chemotaxis	-3.8552	15/644	MAD_ULB_NC-up
GO:0006935	chemotaxis	-6.71622	24/644	RAD_ULB_NC-up
GO:0006935	chemotaxis	-3.51785	19/644	GOM_MAD_NC-up
GO:0006935	chemotaxis	-5.86154	20/644	GOM_MAD_NC-down
GO:0006935	chemotaxis	-1.65844	10/644	MAD_ULB_WG-up
GO:0006935	chemotaxis	-3.3605	19/644	GOM_RAD_WL-down
GO:0006935	chemotaxis	-3.63969	15/644	GOM_MAD_WL-down
GO:0006935	chemotaxis	-1.59761	12/644	MAD_ULB_WL-down
GO:0006935	chemotaxis	-3.04546	14/644	GOM_MAD_WG-up
GO:0006935	chemotaxis	-1.80943	5/644	MAD_RAD_NC-down
GO:0006935	chemotaxis	-1.85229	4/644	RAD_ULB_WL-up
GO:0006935	chemotaxis	-3.25157	9/644	MAD_ULB_WL-up
GO:0006935	chemotaxis	-4.75253	26/644	GOM_RAD_WG-up
GO:0006935	chemotaxis	-8.80596	56/644	GOM_ULB_NC-up
GO:0006935	chemotaxis	-4.57922	14/644	GOM_MAD_WG-down
GO:0006935	chemotaxis	-2.94609	18/644	RAD_ULB_WG-up
GO:0006935	chemotaxis	-4.33254	18/644	GOM_RAD_WG-down
GO:0006935	chemotaxis	-1.94876	30/644	GOM_ULB_NC-down
GO:0006935	chemotaxis	-2.66921	21/644	GOM_ULB_WL-down
GO:0048732	gland development	-2.32419	9/414	MAD_ULB_NC-up
GO:0048732	gland development	-1.92667	9/414	GOM_MAD_NC-down
GO:0048732	gland development	-1.45874	7/414	MAD_ULB_WG-up
GO:0048732	gland development	-3.17396	14/414	GOM_RAD_WL-down
GO:0048732	gland development	-3.26955	11/414	GOM_MAD_WL-down
GO:0048732	gland development	-5.07879	27/414	GOM_RAD_NC-down
GO:0048732	gland development	-1.65252	3/414	RAD_ULB_WL-up
GO:0048732	gland development	-3.77858	10/414	GOM_MAD_WG-down
GO:0048732	gland development	-2.87683	16/414	GOM_ULB_WL-down
GO:0072507	divalent inorganic cation homeostasis	-4.85788	34/500	GOM_RAD_NC-up
GO:0072507	divalent inorganic cation homeostasis	-3.87105	13/500	MAD_ULB_NC-up
GO:0072507	divalent inorganic cation homeostasis	-2.04438	12/500	RAD_ULB_NC-up
GO:0072507	divalent inorganic cation homeostasis	-2.37456	10/500	MAD_ULB_WG-up
GO:0072507	divalent inorganic cation homeostasis	-2.04253	22/500	GOM_RAD_NC-down
GO:0072507	divalent inorganic cation homeostasis	-2.0765	10/500	GOM_MAD_WG-up
GO:0072507	divalent inorganic cation homeostasis	-3.32218	8/500	MAD_ULB_WL-up
GO:0072507	divalent inorganic cation homeostasis	-3.75044	11/500	GOM_MAD_WG-down
GO:0072507	divalent inorganic cation homeostasis	-1.54114	23/500	GOM_ULB_WG-up
GO:0072507	divalent inorganic cation homeostasis	-4.20093	25/500	GOM_ULB_WL-up
hsa04912	GnRH signaling pathway	-2.04176	4/92	GOM_MAD_NC-down
hsa04912	GnRH signaling pathway	-3.05998	5/92	GOM_MAD_WL-down
hsa04912	GnRH signaling pathway	-3.68629	5/92	GOM_MAD_WG-down
hsa04912	GnRH signaling pathway	-4.56223	7/92	GOM_RAD_WG-down
GO:0045216	cell-cell junction organization	-2.96089	12/211	GOM_ULB_WG-down
GO:0045216	cell-cell junction organization	-3.21457	8/211	GOM_MAD_NC-down
GO:0045216	cell-cell junction organization	-1.68768	5/211	MAD_ULB_WG-up
GO:0045216	cell-cell junction organization	-1.55899	5/211	GOM_MAD_WL-down
GO:0045216	cell-cell junction organization	-1.7686	7/211	RAD_ULB_NC-down
GO:0045216	cell-cell junction organization	-1.38216	3/211	MAD_ULB_WL-up
GO:0045216	cell-cell junction organization	-3.60696	7/211	GOM_MAD_WG-down
GO:0045216	cell-cell junction organization	-3.02867	8/211	GOM_RAD_WG-down
GO:0045216	cell-cell junction organization	-2.10544	9/211	GOM_ULB_WL-down
ko04972	Pancreatic secretion	-2.91814	6/96	GOM_RAD_WL-down
ko04972	Pancreatic secretion	-3.59996	5/96	GOM_MAD_WG-down
GO:0044409	entry into host	-2.17498	5/154	MAD_ULB_NC-up
GO:0044409	entry into host	-3.53208	6/154	GOM_MAD_WG-down
GO:0031529	ruffle organization	-3.49264	4/56	GOM_MAD_WG-down
GO:0042246	tissue regeneration	-3.05415	4/73	GOM_MAD_WG-down
GO:0098771	inorganic ion homeostasis	-6.01832	48/740	GOM_RAD_NC-up
GO:0098771	inorganic ion homeostasis	-4.77111	18/740	MAD_ULB_NC-up
GO:0098771	inorganic ion homeostasis	-2.44717	13/740	MAD_ULB_WG-up
GO:0098771	inorganic ion homeostasis	-2.09054	30/740	GOM_RAD_NC-down
GO:0098771	inorganic ion homeostasis	-2.08833	13/740	GOM_MAD_WG-up
GO:0098771	inorganic ion homeostasis	-3.44648	10/740	MAD_ULB_WL-up
GO:0098771	inorganic ion homeostasis	-2.37847	11/740	GOM_MAD_WG-down
GO:0098771	inorganic ion homeostasis	-2.02187	34/740	GOM_ULB_WG-up
GO:0098771	inorganic ion homeostasis	-4.72938	34/740	GOM_ULB_WL-up
GO:0071407	cellular response to organic cyclic compound	-5.76709	39/558	GOM_RAD_NC-up
GO:0071407	cellular response to organic cyclic compound	-3.4117	13/558	MAD_ULB_NC-up
GO:0071407	cellular response to organic cyclic compound	-1.94585	11/558	GOM_MAD_NC-down
GO:0071407	cellular response to organic cyclic compound	-4.54545	32/558	GOM_RAD_WL-up
GO:0071407	cellular response to organic cyclic compound	-1.31462	12/558	RAD_ULB_NC-down
GO:0071407	cellular response to organic cyclic compound	-1.70932	11/558	RAD_ULB_WG-down
GO:0071407	cellular response to organic cyclic compound	-1.39106	9/558	GOM_MAD_WG-up
GO:0071407	cellular response to organic cyclic compound	-3.96158	22/558	GOM_RAD_WG-up
GO:0071407	cellular response to organic cyclic compound	-2.77888	10/558	GOM_MAD_WG-down
GO:0071407	cellular response to organic cyclic compound	-2.38794	15/558	RAD_ULB_WG-up
GO:0071407	cellular response to organic cyclic compound	-2.14511	12/558	GOM_RAD_WG-down
GO:0071407	cellular response to organic cyclic compound	-2.50601	29/558	GOM_ULB_WG-up
GO:0023061	signal release	-5.70697	35/477	GOM_RAD_NC-up
GO:0023061	signal release	-3.12471	18/477	GOM_RAD_WG-up
GO:0023061	signal release	-3.17703	13/477	GOM_RAD_WG-down
GO:0023061	signal release	-1.92525	15/477	GOM_ULB_WL-down
GO:0061448	connective tissue development	-4.46249	16/245	GOM_ULB_WG-down
GO:0061448	connective tissue development	-5.14706	22/245	GOM_RAD_NC-up
GO:0061448	connective tissue development	-1.39413	5/245	MAD_ULB_NC-up
GO:0061448	connective tissue development	-5.77517	14/245	GOM_MAD_NC-up
GO:0061448	connective tissue development	-1.97338	7/245	MAD_ULB_WL-down
GO:0061448	connective tissue development	-3.26166	16/245	GOM_RAD_NC-down
GO:0061448	connective tissue development	-2.38205	7/245	GOM_MAD_WG-up
GO:0061448	connective tissue development	-4.34785	14/245	GOM_RAD_WG-up
GO:0061448	connective tissue development	-3.24316	9/245	GOM_RAD_WG-down
GO:0061448	connective tissue development	-5.32953	18/245	GOM_ULB_WL-up
GO:0061448	connective tissue development	-3.69313	13/245	GOM_ULB_WL-down
GO:0052548	regulation of endopeptidase activity	-2.24383	17/429	GOM_ULB_WG-down
GO:0052548	regulation of endopeptidase activity	-4.99473	31/429	GOM_RAD_NC-up
GO:0052548	regulation of endopeptidase activity	-2.78242	20/429	GOM_MAD_WL-up
GO:0052548	regulation of endopeptidase activity	-6.89349	21/429	RAD_ULB_NC-down
GO:0052548	regulation of endopeptidase activity	-1.63203	9/429	RAD_ULB_WG-down
GO:0052548	regulation of endopeptidase activity	-3.63393	12/429	GOM_MAD_WG-up
GO:0052548	regulation of endopeptidase activity	-3.21514	17/429	GOM_RAD_WG-up
GO:0052548	regulation of endopeptidase activity	-1.88177	7/429	GOM_MAD_WG-down
GO:0052548	regulation of endopeptidase activity	-1.66871	9/429	GOM_RAD_WG-down
GO:0052548	regulation of endopeptidase activity	-3.61324	27/429	GOM_ULB_NC-down
GO:0052548	regulation of endopeptidase activity	-1.68462	11/429	MAD_ULB_WG-down
GO:0052548	regulation of endopeptidase activity	-2.01763	13/429	MAD_ULB_NC-down
GO:0030534	adult behavior	-4.85989	14/117	GOM_RAD_NC-up
GO:0030534	adult behavior	-2.33014	8/117	GOM_MAD_WL-up
GO:0030534	adult behavior	-4.06504	14/117	GOM_ULB_NC-up
GO:0048706	embryonic skeletal system development	-4.85989	14/117	GOM_RAD_NC-up
GO:0048706	embryonic skeletal system development	-2.68276	5/117	MAD_ULB_NC-up
GO:0048706	embryonic skeletal system development	-2.74765	6/117	RAD_ULB_NC-up
GO:0048706	embryonic skeletal system development	-2.54544	6/117	GOM_MAD_NC-up
GO:0048706	embryonic skeletal system development	-3.02116	10/117	GOM_RAD_WL-up
GO:0048706	embryonic skeletal system development	-2.98346	6/117	MAD_ULB_WL-down
GO:0048706	embryonic skeletal system development	-3.94703	9/117	GOM_RAD_WG-up
GO:0048706	embryonic skeletal system development	-4.06504	14/117	GOM_ULB_NC-up
GO:0048706	embryonic skeletal system development	-2.56176	10/117	GOM_ULB_WG-up
GO:0048706	embryonic skeletal system development	-5.18491	12/117	GOM_ULB_WL-up
GO:0048706	embryonic skeletal system development	-5.47139	11/117	GOM_ULB_WL-down
GO:0048729	tissue morphogenesis	-4.77396	40/638	GOM_RAD_NC-up
GO:0048729	tissue morphogenesis	-4.09086	19/638	RAD_ULB_NC-up
GO:0048729	tissue morphogenesis	-5.51536	23/638	GOM_MAD_NC-up
GO:0048729	tissue morphogenesis	-5.52629	34/638	GOM_MAD_WL-up
GO:0048729	tissue morphogenesis	-3.21725	15/638	GOM_MAD_NC-down
GO:0048729	tissue morphogenesis	-1.56457	14/638	GOM_RAD_WL-down
GO:0048729	tissue morphogenesis	-1.47932	10/638	GOM_MAD_WL-down
GO:0048729	tissue morphogenesis	-2.61917	13/638	GOM_MAD_WG-up
GO:0048729	tissue morphogenesis	-2.77286	33/638	GOM_ULB_NC-down
GO:0048729	tissue morphogenesis	-3.66852	28/638	GOM_ULB_WL-up
GO:0048729	tissue morphogenesis	-3.45705	23/638	GOM_ULB_WL-down
GO:0048667	cell morphogenesis involved in neuron differentiation	-1.85499	10/579	MAD_ULB_NC-up
GO:0048667	cell morphogenesis involved in neuron differentiation	-6.34083	22/579	RAD_ULB_NC-up
GO:0048667	cell morphogenesis involved in neuron differentiation	-1.64506	13/579	GOM_MAD_NC-up
GO:0048667	cell morphogenesis involved in neuron differentiation	-3.65731	15/579	GOM_MAD_NC-down
GO:0048667	cell morphogenesis involved in neuron differentiation	-2.87831	12/579	MAD_ULB_WG-up
GO:0048667	cell morphogenesis involved in neuron differentiation	-4.93018	21/579	GOM_RAD_WL-down
GO:0048667	cell morphogenesis involved in neuron differentiation	-3.07776	13/579	GOM_MAD_WL-down
GO:0048667	cell morphogenesis involved in neuron differentiation	-2.18824	15/579	RAD_ULB_NC-down
GO:0048667	cell morphogenesis involved in neuron differentiation	-1.91921	12/579	MAD_ULB_WL-down
GO:0048667	cell morphogenesis involved in neuron differentiation	-3.47172	7/579	MAD_RAD_NC-down
GO:0048667	cell morphogenesis involved in neuron differentiation	-3.21342	11/579	GOM_MAD_WG-down
GO:0048667	cell morphogenesis involved in neuron differentiation	-3.35266	15/579	GOM_RAD_WG-down
GO:0048667	cell morphogenesis involved in neuron differentiation	-2.05459	28/579	GOM_ULB_NC-down
GO:0048667	cell morphogenesis involved in neuron differentiation	-2.34194	17/579	MAD_ULB_NC-down
GO:0048667	cell morphogenesis involved in neuron differentiation	-4.96584	25/579	GOM_ULB_WL-down
GO:0010975	regulation of neuron projection development	-3.31475	11/428	MAD_ULB_NC-up
GO:0010975	regulation of neuron projection development	-8.65144	22/428	RAD_ULB_NC-up
GO:0010975	regulation of neuron projection development	-2.3243	9/428	MAD_ULB_WG-up
GO:0010975	regulation of neuron projection development	-2.57624	13/428	GOM_RAD_WL-down
GO:0010975	regulation of neuron projection development	-1.65172	8/428	GOM_MAD_WL-down
GO:0010975	regulation of neuron projection development	-2.1024	12/428	RAD_ULB_NC-down
GO:0010975	regulation of neuron projection development	-2.83507	22/428	GOM_RAD_NC-down
GO:0010975	regulation of neuron projection development	-3.37279	6/428	MAD_RAD_NC-down
GO:0010975	regulation of neuron projection development	-2.42924	8/428	GOM_MAD_WG-down
GO:0010975	regulation of neuron projection development	-3.07904	12/428	GOM_RAD_WG-down
GO:0010975	regulation of neuron projection development	-2.60186	24/428	GOM_ULB_NC-down
GO:0010975	regulation of neuron projection development	-2.07472	12/428	MAD_ULB_WG-down
GO:0010975	regulation of neuron projection development	-2.41727	14/428	MAD_ULB_NC-down
GO:0010975	regulation of neuron projection development	-3.1521	17/428	GOM_ULB_WL-down
GO:0048593	camera-type eye morphogenesis	-2.06952	5/115	RAD_ULB_NC-up
GO:0048593	camera-type eye morphogenesis	-2.5828	6/115	GOM_MAD_NC-up
GO:0048593	camera-type eye morphogenesis	-1.83192	5/115	RAD_ULB_NC-down
GO:0048593	camera-type eye morphogenesis	-2.58255	9/115	GOM_RAD_NC-down
GO:0048593	camera-type eye morphogenesis	-2.63723	3/115	MAD_RAD_NC-down
GO:0048593	camera-type eye morphogenesis	-1.42548	5/115	GOM_RAD_WG-up
GO:0048593	camera-type eye morphogenesis	-3.09705	6/115	GOM_RAD_WG-down
GO:0048593	camera-type eye morphogenesis	-3.18278	11/115	GOM_ULB_NC-down
GO:0048593	camera-type eye morphogenesis	-2.47138	6/115	MAD_ULB_WG-down
GO:0006814	sodium ion transport	-1.32695	6/239	RAD_ULB_NC-up
GO:0006814	sodium ion transport	-2.05146	6/239	MAD_ULB_WG-up
GO:0006814	sodium ion transport	-2.48984	9/239	RAD_ULB_NC-down
GO:0006814	sodium ion transport	-4.35187	12/239	RAD_ULB_WG-up
GO:0051272	positive regulation of cellular component movement	-2.24933	11/586	MAD_ULB_NC-up
GO:0051272	positive regulation of cellular component movement	-4.58307	19/586	RAD_ULB_NC-up
GO:0051272	positive regulation of cellular component movement	-3.47511	27/586	GOM_MAD_WL-up
GO:0051272	positive regulation of cellular component movement	-1.43729	10/586	GOM_MAD_NC-down
GO:0051272	positive regulation of cellular component movement	-4.51211	33/586	GOM_RAD_WL-up
GO:0051272	positive regulation of cellular component movement	-3.44553	14/586	GOM_MAD_WG-up
GO:0051272	positive regulation of cellular component movement	-3.25832	21/586	GOM_RAD_WG-up
GO:0051272	positive regulation of cellular component movement	-4.63462	42/586	GOM_ULB_NC-up
GO:0051272	positive regulation of cellular component movement	-4.35133	20/586	RAD_ULB_WG-up
GO:0051272	positive regulation of cellular component movement	-1.32273	25/586	GOM_ULB_NC-down
GO:0051272	positive regulation of cellular component movement	-2.37938	7/586	RAD_ULB_WL-down
GO:0060322	head development	-4.54391	22/751	RAD_ULB_NC-up
GO:0060322	head development	-2.03221	17/751	GOM_MAD_NC-up
GO:0060322	head development	-4.43213	35/751	GOM_MAD_WL-up
GO:0060322	head development	-1.98638	12/751	MAD_ULB_WG-up
GO:0060322	head development	-2.85818	15/751	GOM_MAD_WG-up
GO:0060322	head development	-1.6329	4/751	RAD_ULB_WL-up
GO:0060322	head development	-1.71051	7/751	MAD_ULB_WL-up
GO:0060322	head development	-4.19386	23/751	RAD_ULB_WG-up
GO:0060322	head development	-3.19988	25/751	GOM_ULB_WL-down
GO:0007623	circadian rhythm	-1.93183	6/212	GOM_MAD_NC-down
GO:0007623	circadian rhythm	-4.16373	11/212	RAD_ULB_WG-up
GO:1901652	response to peptide	-2.75181	29/526	GOM_RAD_NC-up
GO:1901652	response to peptide	-2.75039	23/526	GOM_MAD_WL-up
GO:1901652	response to peptide	-3.88019	29/526	GOM_RAD_WL-up
GO:1901652	response to peptide	-2.37688	11/526	GOM_MAD_WG-up
GO:1901652	response to peptide	-3.66836	36/526	GOM_ULB_NC-up
GO:1901652	response to peptide	-1.45761	7/526	GOM_MAD_WG-down
GO:1901652	response to peptide	-3.98651	18/526	RAD_ULB_WG-up
GO:0044282	small molecule catabolic process	-3.97159	16/434	RAD_ULB_WG-up
GO:0043162	ubiquitin-dependent protein catabolic process via the multivesicular body sorting pathway	-3.78291	45039	RAD_ULB_WG-up
GO:0034341	response to interferon-gamma	-2.24064	6/197	GOM_MAD_WG-up
GO:0034341	response to interferon-gamma	-3.45317	11/197	GOM_RAD_WG-up
GO:0034341	response to interferon-gamma	-3.75838	10/197	RAD_ULB_WG-up
GO:0018108	peptidyl-tyrosine phosphorylation	-2.58941	11/370	RAD_ULB_NC-up
GO:0018108	peptidyl-tyrosine phosphorylation	-1.78027	3/370	RAD_ULB_WL-up
GO:0018108	peptidyl-tyrosine phosphorylation	-1.33975	4/370	MAD_ULB_WL-up
GO:0018108	peptidyl-tyrosine phosphorylation	-3.65985	14/370	RAD_ULB_WG-up
GO:0018108	peptidyl-tyrosine phosphorylation	-1.78005	19/370	GOM_ULB_WG-up
GO:1903829	positive regulation of cellular protein localization	-1.45881	6/295	GOM_MAD_WG-up
GO:1903829	positive regulation of cellular protein localization	-3.49589	12/295	RAD_ULB_WG-up
GO:1903829	positive regulation of cellular protein localization	-1.63713	10/295	GOM_ULB_WL-down
GO:0003353	positive regulation of cilium movement	-3.42885	44997	RAD_ULB_WG-up
GO:0098656	anion transmembrane transport	-4.03943	14/549	MAD_ULB_NC-up
GO:0098656	anion transmembrane transport	-3.61762	13/549	MAD_ULB_WG-up
GO:0098656	anion transmembrane transport	-2.07153	14/549	GOM_RAD_WL-down
GO:0098656	anion transmembrane transport	-1.47984	9/549	GOM_MAD_WL-down
GO:0098656	anion transmembrane transport	-1.30515	5/549	MAD_ULB_WL-up
GO:0098656	anion transmembrane transport	-3.31954	36/549	GOM_ULB_NC-up
GO:0098656	anion transmembrane transport	-3.2965	17/549	RAD_ULB_WG-up
GO:0098656	anion transmembrane transport	-4.2135	34/549	GOM_ULB_WG-up
GO:0098656	anion transmembrane transport	-2.38931	18/549	GOM_ULB_WL-down
GO:0098656	anion transmembrane transport	-1.38304	5/549	RAD_ULB_WL-down
hsa00052	Galactose metabolism	-3.2659	4/31	RAD_ULB_WG-up
GO:0042493	response to drug	-3.96767	11/359	MAD_ULB_NC-up
GO:0042493	response to drug	-1.58704	7/359	GOM_MAD_WL-down
GO:0042493	response to drug	-2.28245	7/359	GOM_MAD_WG-down
GO:0042493	response to drug	-3.25883	13/359	RAD_ULB_WG-up
GO:0042493	response to drug	-4.44968	26/359	GOM_ULB_WG-up
GO:0042493	response to drug	-1.47323	11/359	GOM_ULB_WL-down
hsa04060	Cytokine-cytokine receptor interaction	-2.0345	16/270	GOM_RAD_NC-up
hsa04060	Cytokine-cytokine receptor interaction	-3.33871	6/270	MAD_ULB_WL-up
hsa04060	Cytokine-cytokine receptor interaction	-3.25589	11/270	RAD_ULB_WG-up
GO:0034655	nucleobase-containing compound catabolic process	-3.22636	17/557	RAD_ULB_WG-up
GO:0034655	nucleobase-containing compound catabolic process	-3.42005	32/557	GOM_ULB_WG-up
GO:0072521	purine-containing compound metabolic process	-1.59213	8/460	MAD_ULB_NC-up
GO:0072521	purine-containing compound metabolic process	-2.23169	11/460	MAD_ULB_WL-down
GO:0072521	purine-containing compound metabolic process	-3.19886	15/460	RAD_ULB_WG-up
GO:0120031	plasma membrane bounded cell projection assembly	-4.06682	15/616	MAD_ULB_NC-up
GO:0120031	plasma membrane bounded cell projection assembly	-3.8027	18/616	RAD_ULB_NC-up
GO:0120031	plasma membrane bounded cell projection assembly	-2.64731	28/616	GOM_RAD_NC-down
GO:0120031	plasma membrane bounded cell projection assembly	-2.99468	11/616	GOM_MAD_WG-down
GO:0120031	plasma membrane bounded cell projection assembly	-3.16438	18/616	RAD_ULB_WG-up
GO:0120031	plasma membrane bounded cell projection assembly	-1.83072	12/616	GOM_RAD_WG-down
GO:0120031	plasma membrane bounded cell projection assembly	-1.60328	14/616	MAD_ULB_WG-down
GO:0120031	plasma membrane bounded cell projection assembly	-2.26285	7/616	RAD_ULB_WL-down
GO:1903320	regulation of protein modification by small protein conjugation or removal	-5.16812	18/237	GOM_MAD_WL-up
GO:1903320	regulation of protein modification by small protein conjugation or removal	-1.97514	8/237	MAD_ULB_WG-down
GO:1903320	regulation of protein modification by small protein conjugation or removal	-2.03595	4/237	RAD_ULB_WL-down
GO:0007420	brain development	-3.9501	20/710	RAD_ULB_NC-up
GO:0007420	brain development	-2.2625	17/710	GOM_MAD_NC-up
GO:0007420	brain development	-4.93639	35/710	GOM_MAD_WL-up
GO:0007420	brain development	-2.16826	12/710	MAD_ULB_WG-up
GO:0007420	brain development	-3.1001	15/710	GOM_MAD_WG-up
GO:0007420	brain development	-1.71217	4/710	RAD_ULB_WL-up
GO:0007420	brain development	-1.83032	7/710	MAD_ULB_WL-up
GO:0007420	brain development	-4.10833	22/710	RAD_ULB_WG-up
GO:0007420	brain development	-3.18574	24/710	GOM_ULB_WL-down
GO:0044257	cellular protein catabolic process	-4.26325	36/797	GOM_MAD_WL-up
GO:0044257	cellular protein catabolic process	-1.349	13/797	RAD_ULB_WG-down
GO:0044257	cellular protein catabolic process	-1.89548	18/797	MAD_ULB_WG-down
GO:0030162	regulation of proteolysis	-1.64619	23/737	GOM_ULB_WG-down
GO:0030162	regulation of proteolysis	-4.66947	44/737	GOM_RAD_NC-up
GO:0030162	regulation of proteolysis	-4.2356	34/737	GOM_MAD_WL-up
GO:0030162	regulation of proteolysis	-6.14626	27/737	RAD_ULB_NC-down
GO:0030162	regulation of proteolysis	-3.40006	16/737	GOM_MAD_WG-up
GO:0030162	regulation of proteolysis	-3.79276	26/737	GOM_RAD_WG-up
GO:0030162	regulation of proteolysis	-1.94386	10/737	GOM_MAD_WG-down
GO:0030162	regulation of proteolysis	-1.62488	13/737	GOM_RAD_WG-down
GO:0030162	regulation of proteolysis	-3.65249	40/737	GOM_ULB_NC-down
GO:0030162	regulation of proteolysis	-1.32561	15/737	MAD_ULB_WG-down
GO:0030162	regulation of proteolysis	-2.28125	20/737	MAD_ULB_NC-down
GO:0048762	mesenchymal cell differentiation	-1.84965	7/233	RAD_ULB_NC-up
GO:0048762	mesenchymal cell differentiation	-4.58314	12/233	GOM_MAD_NC-up
GO:0048762	mesenchymal cell differentiation	-4.13438	16/233	GOM_MAD_WL-up
GO:0048762	mesenchymal cell differentiation	-1.59085	7/233	GOM_RAD_WL-down
GO:0048762	mesenchymal cell differentiation	-1.94537	6/233	GOM_MAD_WL-down
GO:0048762	mesenchymal cell differentiation	-3.86733	9/233	GOM_MAD_WG-up
GO:0048762	mesenchymal cell differentiation	-2.8528	11/233	GOM_RAD_WG-up
GO:0048762	mesenchymal cell differentiation	-4.85008	23/233	GOM_ULB_NC-up
GO:0048762	mesenchymal cell differentiation	-3.34746	7/233	GOM_MAD_WG-down
GO:0048762	mesenchymal cell differentiation	-1.62393	6/233	GOM_RAD_WG-down
GO:0048762	mesenchymal cell differentiation	-2.72986	16/233	GOM_ULB_WG-up
GO:0048762	mesenchymal cell differentiation	-5.02794	17/233	GOM_ULB_WL-up
GO:0051151	negative regulation of smooth muscle cell differentiation	-3.98811	45068	GOM_MAD_WL-up
GO:0032210	regulation of telomere maintenance via telomerase	-3.83664	7/52	GOM_MAD_WL-up
GO:0072132	mesenchyme morphogenesis	-4.45132	6/52	GOM_MAD_NC-up
GO:0072132	mesenchyme morphogenesis	-3.83664	7/52	GOM_MAD_WL-up
GO:0072132	mesenchyme morphogenesis	-5.38353	6/52	GOM_MAD_WG-up
hsa04662	B cell receptor signaling pathway	-3.75205	8/71	GOM_MAD_WL-up
GO:0006399	tRNA metabolic process	-3.70621	13/179	GOM_MAD_WL-up
GO:0006399	tRNA metabolic process	-1.53058	5/179	RAD_ULB_WG-down
GO:0006399	tRNA metabolic process	-1.61824	3/179	RAD_ULB_WL-down
GO:0040016	embryonic cleavage	-3.68205	44991	GOM_MAD_WL-up
GO:0031330	negative regulation of cellular catabolic process	-3.64307	16/257	GOM_MAD_WL-up
GO:0006914	autophagy	-3.62181	26/543	GOM_MAD_WL-up
hsa04080	Neuroactive ligand-receptor interaction	-9.31254	16/277	MAD_ULB_NC-up
hsa04080	Neuroactive ligand-receptor interaction	-3.61116	11/277	RAD_ULB_NC-up
hsa04080	Neuroactive ligand-receptor interaction	-4.35824	10/277	MAD_ULB_WG-up
hsa04080	Neuroactive ligand-receptor interaction	-1.73605	4/277	MAD_ULB_WL-up
GO:0048514	blood vessel morphogenesis	-3.62174	28/678	GOM_ULB_WG-down
GO:0048514	blood vessel morphogenesis	-5.94494	45/678	GOM_RAD_NC-up
GO:0048514	blood vessel morphogenesis	-5.28315	18/678	MAD_ULB_NC-up
GO:0048514	blood vessel morphogenesis	-2.48416	16/678	RAD_ULB_NC-up
GO:0048514	blood vessel morphogenesis	-1.77129	15/678	GOM_MAD_NC-up
GO:0048514	blood vessel morphogenesis	-2.55156	27/678	GOM_MAD_WL-up
GO:0048514	blood vessel morphogenesis	-2.51794	14/678	GOM_MAD_NC-down
GO:0048514	blood vessel morphogenesis	-8.42498	46/678	GOM_RAD_WL-up
GO:0048514	blood vessel morphogenesis	-2.47657	13/678	GOM_MAD_WL-down
GO:0048514	blood vessel morphogenesis	-2.53333	15/678	MAD_ULB_WL-down
GO:0048514	blood vessel morphogenesis	-2.91022	31/678	GOM_RAD_NC-down
GO:0048514	blood vessel morphogenesis	-3.30412	15/678	GOM_MAD_WG-up
GO:0048514	blood vessel morphogenesis	-1.43337	6/678	MAD_ULB_WL-up
GO:0048514	blood vessel morphogenesis	-6.20166	30/678	GOM_RAD_WG-up
GO:0048514	blood vessel morphogenesis	-8.41811	57/678	GOM_ULB_NC-up
GO:0048514	blood vessel morphogenesis	-3.18798	12/678	GOM_MAD_WG-down
GO:0048514	blood vessel morphogenesis	-3.56353	17/678	GOM_RAD_WG-down
GO:0048514	blood vessel morphogenesis	-3.46775	37/678	GOM_ULB_NC-down
GO:0048514	blood vessel morphogenesis	-5.5281	34/678	GOM_ULB_WL-up
GO:0007618	mating	-4.99479	5/38	MAD_ULB_NC-up
GO:0050919	negative chemotaxis	-4.58003	5/46	MAD_ULB_NC-up
GO:0050919	negative chemotaxis	-3.85545	5/46	RAD_ULB_NC-up
GO:0050919	negative chemotaxis	-3.1383	4/46	GOM_MAD_NC-down
GO:0050919	negative chemotaxis	-2.6138	4/46	GOM_RAD_WL-down
GO:0050919	negative chemotaxis	-2.22681	3/46	GOM_MAD_WL-down
GO:0044857	plasma membrane raft organization	-4.29573	44995	MAD_ULB_NC-up
GO:0007188	adenylate cyclase-modulating G protein-coupled receptor signaling pathway	-4.13252	9/230	MAD_ULB_NC-up
GO:0007188	adenylate cyclase-modulating G protein-coupled receptor signaling pathway	-1.39389	6/230	RAD_ULB_NC-up
GO:0007188	adenylate cyclase-modulating G protein-coupled receptor signaling pathway	-1.54664	5/230	MAD_ULB_WG-up
GO:0007188	adenylate cyclase-modulating G protein-coupled receptor signaling pathway	-2.34106	3/230	RAD_ULB_WL-up
GO:0007188	adenylate cyclase-modulating G protein-coupled receptor signaling pathway	-2.81708	5/230	MAD_ULB_WL-up
GO:0007188	adenylate cyclase-modulating G protein-coupled receptor signaling pathway	-1.64811	6/230	GOM_RAD_WG-down
GO:0031392	regulation of prostaglandin biosynthetic process	-3.9259	44998	MAD_ULB_NC-up
GO:0045880	positive regulation of smoothened signaling pathway	-3.89278	4/34	MAD_ULB_NC-up
GO:0045880	positive regulation of smoothened signaling pathway	-3.30965	4/34	RAD_ULB_NC-up
GO:0045880	positive regulation of smoothened signaling pathway	-3.94811	4/34	MAD_ULB_WG-up
GO:0043371	negative regulation of CD4-positive, alpha-beta T cell differentiation	-2.04564	45007	GOM_ULB_WG-down
GO:0043371	negative regulation of CD4-positive, alpha-beta T cell differentiation	-3.21677	45007	MAD_ULB_NC-up
GO:0043371	negative regulation of CD4-positive, alpha-beta T cell differentiation	-1.98186	45007	GOM_ULB_WL-up
GO:0010469	regulation of signaling receptor activity	-3.20161	7/188	MAD_ULB_NC-up
GO:0060384	innervation	-3.15851	45008	MAD_ULB_NC-up
GO:0002250	adaptive immune response	-1.32178	21/713	GOM_ULB_WG-down
GO:0002250	adaptive immune response	-2.16127	30/713	GOM_RAD_WL-up
GO:0002250	adaptive immune response	-3.12759	4/713	MAD_RAD_WG-up
GO:0002250	adaptive immune response	-1.43428	6/713	RAD_ULB_WL-down
GO:0046486	glycerolipid metabolic process	-3.04004	26/433	GOM_RAD_NC-up
GO:0046486	glycerolipid metabolic process	-1.72308	11/433	GOM_RAD_WL-down
GO:0046486	glycerolipid metabolic process	-2.30326	6/433	MAD_ULB_WL-up
GO:0046486	glycerolipid metabolic process	-2.67968	3/433	MAD_RAD_WG-up
GO:0007606	sensory perception of chemical stimulus	-9.75808	28/530	RAD_ULB_NC-down
GO:0007606	sensory perception of chemical stimulus	-7.96463	22/530	RAD_ULB_WG-down
GO:0007606	sensory perception of chemical stimulus	-2.43149	3/530	MAD_RAD_WG-up
GO:0007606	sensory perception of chemical stimulus	-3.35634	17/530	MAD_ULB_WG-down
GO:0007606	sensory perception of chemical stimulus	-2.73056	17/530	MAD_ULB_NC-down
hsa04024	cAMP signaling pathway	-1.52161	5/226	MAD_ULB_NC-up
hsa04024	cAMP signaling pathway	-1.575	5/226	MAD_ULB_WG-up
hsa04024	cAMP signaling pathway	-2.03142	4/226	MAD_ULB_WL-up
hsa04024	cAMP signaling pathway	-2.66735	6/226	GOM_MAD_WG-down
hsa04024	cAMP signaling pathway	-4.95202	11/226	GOM_RAD_WG-down
GO:0071548	response to dexamethasone	-2.46164	3/38	GOM_MAD_WL-down
GO:0071548	response to dexamethasone	-4.55031	5/38	GOM_RAD_WG-down
ko05231	Choline metabolism in cancer	-3.65575	11/99	GOM_RAD_NC-up
ko05231	Choline metabolism in cancer	-2.91685	5/99	GOM_MAD_WL-down
ko05231	Choline metabolism in cancer	-3.5378	5/99	GOM_MAD_WG-down
ko05231	Choline metabolism in cancer	-4.35629	7/99	GOM_RAD_WG-down
GO:0001667	ameboidal-type cell migration	-2.18781	25/476	GOM_RAD_NC-up
GO:0001667	ameboidal-type cell migration	-1.9474	9/476	MAD_ULB_NC-up
GO:0001667	ameboidal-type cell migration	-1.80459	11/476	RAD_ULB_NC-up
GO:0001667	ameboidal-type cell migration	-2.27492	20/476	GOM_MAD_WL-up
GO:0001667	ameboidal-type cell migration	-1.57696	9/476	GOM_MAD_NC-down
GO:0001667	ameboidal-type cell migration	-4.24191	28/476	GOM_RAD_WL-up
GO:0001667	ameboidal-type cell migration	-3.88487	13/476	GOM_MAD_WL-down
GO:0001667	ameboidal-type cell migration	-1.65956	14/476	GOM_RAD_WG-up
GO:0001667	ameboidal-type cell migration	-4.54029	36/476	GOM_ULB_NC-up
GO:0001667	ameboidal-type cell migration	-3.29947	10/476	GOM_MAD_WG-down
GO:0001667	ameboidal-type cell migration	-4.27258	15/476	GOM_RAD_WG-down
GO:0001667	ameboidal-type cell migration	-2.31945	25/476	GOM_ULB_NC-down
GO:0031344	regulation of cell projection organization	-3.26096	14/655	MAD_ULB_NC-up
GO:0031344	regulation of cell projection organization	-7.77976	26/655	RAD_ULB_NC-up
GO:0031344	regulation of cell projection organization	-2.00876	11/655	MAD_ULB_WG-up
GO:0031344	regulation of cell projection organization	-3.27154	19/655	GOM_RAD_WL-down
GO:0031344	regulation of cell projection organization	-3.06747	14/655	GOM_MAD_WL-down
GO:0031344	regulation of cell projection organization	-1.43806	14/655	RAD_ULB_NC-down
GO:0031344	regulation of cell projection organization	-6.91355	41/655	GOM_RAD_NC-down
GO:0031344	regulation of cell projection organization	-2.43192	6/655	MAD_RAD_NC-down
GO:0031344	regulation of cell projection organization	-4.4991	14/655	GOM_MAD_WG-down
GO:0031344	regulation of cell projection organization	-4.23848	18/655	GOM_RAD_WG-down
GO:0031344	regulation of cell projection organization	-4.07862	38/655	GOM_ULB_NC-down
GO:0031344	regulation of cell projection organization	-2.38181	17/655	MAD_ULB_WG-down
GO:0031344	regulation of cell projection organization	-2.15862	18/655	MAD_ULB_NC-down
GO:0031344	regulation of cell projection organization	-4.9542	27/655	GOM_ULB_WL-down
GO:0051216	cartilage development	-5.33034	15/185	GOM_ULB_WG-down
GO:0051216	cartilage development	-4.79118	18/185	GOM_RAD_NC-up
GO:0051216	cartilage development	-1.85351	5/185	MAD_ULB_NC-up
GO:0051216	cartilage development	-4.08655	10/185	GOM_MAD_NC-up
GO:0051216	cartilage development	-1.44885	5/185	MAD_ULB_WL-down
GO:0051216	cartilage development	-4.1057	15/185	GOM_RAD_NC-down
GO:0051216	cartilage development	-3.08077	10/185	GOM_RAD_WG-up
GO:0051216	cartilage development	-1.63342	4/185	GOM_MAD_WG-down
GO:0051216	cartilage development	-4.15028	9/185	GOM_RAD_WG-down
GO:0051216	cartilage development	-4.42038	14/185	GOM_ULB_WL-up
GO:0051216	cartilage development	-3.63035	11/185	GOM_ULB_WL-down
GO:0051346	negative regulation of hydrolase activity	-3.45969	21/456	GOM_ULB_WG-down
GO:0051346	negative regulation of hydrolase activity	-4.09966	30/456	GOM_RAD_NC-up
GO:0051346	negative regulation of hydrolase activity	-5.84887	20/456	RAD_ULB_NC-down
GO:0051346	negative regulation of hydrolase activity	-1.44293	9/456	MAD_ULB_WL-down
GO:0051346	negative regulation of hydrolase activity	-1.88284	9/456	GOM_MAD_WG-up
GO:0051346	negative regulation of hydrolase activity	-2.26619	8/456	GOM_MAD_WG-down
GO:0051346	negative regulation of hydrolase activity	-3.90587	14/456	GOM_RAD_WG-down
GO:0051346	negative regulation of hydrolase activity	-3.91331	29/456	GOM_ULB_NC-down
GO:0051346	negative regulation of hydrolase activity	-2.26366	13/456	MAD_ULB_WG-down
GO:0051346	negative regulation of hydrolase activity	-2.57477	15/456	MAD_ULB_NC-down
GO:0099170	postsynaptic modulation of chemical synaptic transmission	-3.55162	44999	GOM_RAD_WG-down
hsa04740	Olfactory transduction	-11.3747	27/419	RAD_ULB_NC-down
hsa04740	Olfactory transduction	-9.85088	22/419	RAD_ULB_WG-down
hsa04740	Olfactory transduction	-4.03299	16/419	MAD_ULB_WG-down
hsa04740	Olfactory transduction	-3.38755	16/419	MAD_ULB_NC-down
GO:1901222	regulation of NIK/NF-kappaB signaling	-2.82616	8/109	GOM_ULB_WG-down
GO:1901222	regulation of NIK/NF-kappaB signaling	-4.04925	7/109	RAD_ULB_WG-down
GO:1901222	regulation of NIK/NF-kappaB signaling	-1.58534	3/109	GOM_MAD_WG-down
GO:0099003	vesicle-mediated transport in synapse	-2.14553	13/195	GOM_RAD_NC-up
GO:0099003	vesicle-mediated transport in synapse	-3.9265	9/195	RAD_ULB_WG-down
GO:0098814	spontaneous synaptic transmission	-3.63426	44998	RAD_ULB_WG-down
GO:0099072	regulation of postsynaptic membrane neurotransmitter receptor levels	-3.55725	5/60	RAD_ULB_WG-down
GO:0099072	regulation of postsynaptic membrane neurotransmitter receptor levels	-1.88365	3/60	GOM_MAD_WG-up
GO:0099072	regulation of postsynaptic membrane neurotransmitter receptor levels	-2.05675	6/60	GOM_ULB_NC-down
GO:0043243	positive regulation of protein-containing complex disassembly	-3.46548	4/35	RAD_ULB_WG-down
GO:0120162	positive regulation of cold-induced thermogenesis	-3.45583	6/97	RAD_ULB_WG-down
GO:0120162	positive regulation of cold-induced thermogenesis	-3.36247	4/97	MAD_ULB_WL-up
GO:0006631	fatty acid metabolic process	-2.47794	9/392	MAD_ULB_NC-up
GO:0006631	fatty acid metabolic process	-3.35607	12/392	RAD_ULB_WG-down
GO:0006631	fatty acid metabolic process	-5.15034	33/392	GOM_ULB_NC-up
GO:0002098	tRNA wobble uridine modification	-3.19435	45003	RAD_ULB_WG-down
GO:0006897	endocytosis	-4.47681	36/684	GOM_RAD_NC-down
GO:0006897	endocytosis	-2.9953	16/684	RAD_ULB_WG-down
GO:0006897	endocytosis	-1.49719	22/684	GOM_ULB_WL-up
GO:0018215	protein phosphopantetheinylation	-2.84275	10/331	RAD_ULB_WG-down
GO:0015837	amine transport	-1.45056	3/94	MAD_ULB_NC-up
GO:0015837	amine transport	-2.66958	5/94	RAD_ULB_WG-down
GO:0071868	cellular response to monoamine stimulus	-2.47897	5/104	RAD_ULB_WG-down
GO:0050766	positive regulation of phagocytosis	-2.40392	4/67	RAD_ULB_WG-down
GO:0033280	response to vitamin D	-2.37812	3/34	RAD_ULB_WG-down
GO:0033280	response to vitamin D	-3.07309	4/34	MAD_ULB_WG-down
GO:0043254	regulation of protein-containing complex assembly	-2.3744	11/448	RAD_ULB_WG-down
GO:0030307	positive regulation of cell growth	-2.32794	6/161	RAD_ULB_WG-down
GO:0030307	positive regulation of cell growth	-1.64261	10/161	GOM_ULB_NC-down
GO:0032984	protein-containing complex disassembly	-2.28558	9/334	RAD_ULB_WG-down
GO:0006023	aminoglycan biosynthetic process	-2.53887	6/114	GOM_RAD_WL-down
GO:0006023	aminoglycan biosynthetic process	-4.42316	7/114	GOM_MAD_WL-down
GO:0006023	aminoglycan biosynthetic process	-2.13435	9/114	GOM_ULB_WG-up
GO:0006023	aminoglycan biosynthetic process	-2.21379	6/114	MAD_ULB_NC-down
GO:0048863	stem cell differentiation	-3.32983	10/252	RAD_ULB_NC-up
GO:0048863	stem cell differentiation	-3.01853	10/252	GOM_MAD_NC-up
GO:0048863	stem cell differentiation	-3.50758	11/252	GOM_RAD_WL-down
GO:0048863	stem cell differentiation	-4.41598	10/252	GOM_MAD_WL-down
GO:0048863	stem cell differentiation	-3.14597	7/252	GOM_MAD_WG-down
GO:0048863	stem cell differentiation	-3.8135	10/252	GOM_RAD_WG-down
GO:0048863	stem cell differentiation	-2.39307	16/252	GOM_ULB_WG-up
GO:0048017	inositol lipid-mediated signaling	-3.72247	8/196	GOM_MAD_WL-down
GO:0048812	neuron projection morphogenesis	-1.47141	20/645	GOM_ULB_WG-down
GO:0048812	neuron projection morphogenesis	-2.37815	12/645	MAD_ULB_NC-up
GO:0048812	neuron projection morphogenesis	-5.57094	22/645	RAD_ULB_NC-up
GO:0048812	neuron projection morphogenesis	-2.71346	14/645	GOM_MAD_NC-down
GO:0048812	neuron projection morphogenesis	-4.00747	15/645	MAD_ULB_WG-up
GO:0048812	neuron projection morphogenesis	-5.74656	24/645	GOM_RAD_WL-down
GO:0048812	neuron projection morphogenesis	-3.63251	15/645	GOM_MAD_WL-down
GO:0048812	neuron projection morphogenesis	-2.48529	17/645	RAD_ULB_NC-down
GO:0048812	neuron projection morphogenesis	-1.5931	12/645	MAD_ULB_WL-down
GO:0048812	neuron projection morphogenesis	-1.64702	12/645	RAD_ULB_WG-down
GO:0048812	neuron projection morphogenesis	-2.46455	6/645	MAD_RAD_NC-down
GO:0048812	neuron projection morphogenesis	-4.57186	14/645	GOM_MAD_WG-down
GO:0048812	neuron projection morphogenesis	-4.8561	19/645	GOM_RAD_WG-down
GO:0048812	neuron projection morphogenesis	-3.57237	36/645	GOM_ULB_NC-down
GO:0048812	neuron projection morphogenesis	-2.22463	18/645	MAD_ULB_NC-down
GO:0048812	neuron projection morphogenesis	-5.53736	28/645	GOM_ULB_WL-down
GO:0045663	positive regulation of myoblast differentiation	-3.22481	45004	GOM_MAD_NC-down
GO:0045663	positive regulation of myoblast differentiation	-3.35298	45004	GOM_MAD_WL-down
GO:0060828	regulation of canonical Wnt signaling pathway	-1.84445	7/287	GOM_MAD_NC-down
GO:0060828	regulation of canonical Wnt signaling pathway	-3.27219	9/287	GOM_MAD_WL-down
GO:0060828	regulation of canonical Wnt signaling pathway	-3.53393	8/287	GOM_MAD_WG-down
GO:0060828	regulation of canonical Wnt signaling pathway	-3.0436	13/287	GOM_ULB_WL-down
GO:0031960	response to corticosteroid	-2.19847	5/152	MAD_ULB_NC-up
GO:0031960	response to corticosteroid	-2.84399	6/152	GOM_MAD_WL-down
GO:0031960	response to corticosteroid	-1.91445	4/152	GOM_MAD_WG-down
GO:0031960	response to corticosteroid	-3.2031	7/152	GOM_RAD_WG-down
GO:0051968	positive regulation of synaptic transmission, glutamatergic	-2.75888	45015	GOM_MAD_WL-down
GO:0051968	positive regulation of synaptic transmission, glutamatergic	-1.93638	45046	GOM_ULB_NC-down
GO:0098911	regulation of ventricular cardiac muscle cell action potential	-2.82694	44997	GOM_ULB_WG-down
GO:0098911	regulation of ventricular cardiac muscle cell action potential	-5.55392	45028	GOM_MAD_NC-down
GO:0098911	regulation of ventricular cardiac muscle cell action potential	-4.38675	44997	GOM_MAD_WG-down
GO:0098911	regulation of ventricular cardiac muscle cell action potential	-2.32427	44997	GOM_ULB_NC-down
GO:0098911	regulation of ventricular cardiac muscle cell action potential	-3.07703	44997	GOM_ULB_WL-down
GO:0090092	regulation of transmembrane receptor protein serine/threonine kinase signaling pathway	-2.31292	12/253	GOM_ULB_WG-down
GO:0090092	regulation of transmembrane receptor protein serine/threonine kinase signaling pathway	-1.31895	13/253	GOM_RAD_NC-up
GO:0090092	regulation of transmembrane receptor protein serine/threonine kinase signaling pathway	-2.46582	7/253	MAD_ULB_NC-up
GO:0090092	regulation of transmembrane receptor protein serine/threonine kinase signaling pathway	-3.60121	11/253	GOM_MAD_NC-up
GO:0090092	regulation of transmembrane receptor protein serine/threonine kinase signaling pathway	-2.76856	14/253	GOM_MAD_WL-up
GO:0090092	regulation of transmembrane receptor protein serine/threonine kinase signaling pathway	-5.53023	12/253	GOM_MAD_NC-down
GO:0090092	regulation of transmembrane receptor protein serine/threonine kinase signaling pathway	-3.44823	17/253	GOM_RAD_WL-up
GO:0090092	regulation of transmembrane receptor protein serine/threonine kinase signaling pathway	-1.42534	7/253	GOM_RAD_WL-down
GO:0090092	regulation of transmembrane receptor protein serine/threonine kinase signaling pathway	-2.67761	15/253	GOM_RAD_NC-down
GO:0090092	regulation of transmembrane receptor protein serine/threonine kinase signaling pathway	-1.7427	6/253	GOM_MAD_WG-up
GO:0090092	regulation of transmembrane receptor protein serine/threonine kinase signaling pathway	-3.42277	21/253	GOM_ULB_NC-up
GO:0090092	regulation of transmembrane receptor protein serine/threonine kinase signaling pathway	-1.78216	5/253	GOM_MAD_WG-down
GO:0090092	regulation of transmembrane receptor protein serine/threonine kinase signaling pathway	-3.61355	19/253	GOM_ULB_WG-up
GO:0019065	receptor-mediated endocytosis of virus by host cell	-4.63294	44992	GOM_MAD_NC-down
GO:0040013	negative regulation of locomotion	-2.84546	23/377	GOM_RAD_NC-up
GO:0040013	negative regulation of locomotion	-3.8306	12/377	GOM_MAD_NC-down
GO:0040013	negative regulation of locomotion	-1.31522	4/377	MAD_ULB_WL-up
GO:0040013	negative regulation of locomotion	-1.72155	12/377	GOM_RAD_WG-up
GO:0040013	negative regulation of locomotion	-2.86229	26/377	GOM_ULB_NC-up
hsa05322	Systemic lupus erythematosus	-3.72667	7/133	GOM_MAD_NC-down
GO:0043408	regulation of MAPK cascade	-1.60808	14/712	RAD_ULB_NC-up
GO:0043408	regulation of MAPK cascade	-3.65377	17/712	GOM_MAD_NC-down
GO:0043408	regulation of MAPK cascade	-3.24014	20/712	GOM_RAD_WL-down
GO:0043408	regulation of MAPK cascade	-1.90444	12/712	GOM_MAD_WL-down
GO:0043408	regulation of MAPK cascade	-5.97106	41/712	GOM_RAD_NC-down
GO:0043408	regulation of MAPK cascade	-3.08781	15/712	GOM_MAD_WG-up
GO:0043408	regulation of MAPK cascade	-1.70817	4/712	RAD_ULB_WL-up
GO:0043408	regulation of MAPK cascade	-1.34724	6/712	MAD_ULB_WL-up
GO:0043408	regulation of MAPK cascade	-5.76714	30/712	GOM_RAD_WG-up
GO:0043408	regulation of MAPK cascade	-5.345	16/712	GOM_MAD_WG-down
GO:0032922	circadian regulation of gene expression	-3.49389	5/67	GOM_MAD_NC-down
GO:0032922	circadian regulation of gene expression	-1.30524	3/67	RAD_ULB_WG-up
GO:0006895	Golgi to endosome transport	-3.37295	45002	GOM_MAD_NC-down
GO:0001522	pseudouridine synthesis	-3.2966	45003	GOM_MAD_NC-down
GO:0014902	myotube differentiation	-3.28698	6/113	GOM_MAD_NC-down
GO:0014902	myotube differentiation	-1.88683	4/113	GOM_MAD_WL-down
GO:0014902	myotube differentiation	-3.27335	5/113	GOM_MAD_WG-down
GO:0010811	positive regulation of cell-substrate adhesion	-2.54077	8/121	GOM_ULB_WG-down
GO:0010811	positive regulation of cell-substrate adhesion	-1.36373	4/121	RAD_ULB_NC-up
GO:0010811	positive regulation of cell-substrate adhesion	-3.13021	6/121	GOM_MAD_NC-down
GO:0010811	positive regulation of cell-substrate adhesion	-1.34604	5/121	GOM_RAD_WG-up
GO:0010811	positive regulation of cell-substrate adhesion	-2.09107	6/121	MAD_ULB_NC-down
GO:0032970	regulation of actin filament-based process	-1.97738	8/390	MAD_ULB_NC-up
GO:0032970	regulation of actin filament-based process	-3.11887	11/390	GOM_MAD_NC-down
GO:0032970	regulation of actin filament-based process	-1.30905	16/390	GOM_RAD_WL-up
GO:0032970	regulation of actin filament-based process	-2.58807	9/390	MAD_ULB_WG-up
GO:0032970	regulation of actin filament-based process	-5.19692	33/390	GOM_ULB_NC-up
GO:0032970	regulation of actin filament-based process	-2.09296	7/390	GOM_MAD_WG-down
GO:0032970	regulation of actin filament-based process	-1.58997	19/390	GOM_ULB_NC-down
GO:0032970	regulation of actin filament-based process	-1.94591	5/390	RAD_ULB_WL-down
GO:0050920	regulation of chemotaxis	-1.53588	5/224	MAD_ULB_NC-up
GO:0050920	regulation of chemotaxis	-3.73622	10/224	RAD_ULB_NC-up
GO:0050920	regulation of chemotaxis	-3.04583	8/224	GOM_MAD_NC-down
GO:0050920	regulation of chemotaxis	-2.64935	7/224	GOM_MAD_WL-down
GO:0050920	regulation of chemotaxis	-1.97991	6/224	GOM_MAD_WG-up
GO:0050920	regulation of chemotaxis	-1.31829	3/224	MAD_ULB_WL-up
GO:0050920	regulation of chemotaxis	-6.74252	26/224	GOM_ULB_NC-up
GO:0050920	regulation of chemotaxis	-3.44994	7/224	GOM_MAD_WG-down
GO:0050920	regulation of chemotaxis	-3.31419	10/224	RAD_ULB_WG-up
GO:0050920	regulation of chemotaxis	-2.86285	8/224	GOM_RAD_WG-down
GO:0032496	response to lipopolysaccharide	-3.86185	21/326	GOM_RAD_WL-up
GO:0032496	response to lipopolysaccharide	-1.92664	3/326	RAD_ULB_WL-up
GO:0032496	response to lipopolysaccharide	-5.52586	9/326	MAD_ULB_WL-up
GO:0032496	response to lipopolysaccharide	-1.30705	8/326	RAD_ULB_WG-up
GO:0032496	response to lipopolysaccharide	-4.26657	24/326	GOM_ULB_WG-up
GO:0032496	response to lipopolysaccharide	-5.7589	22/326	GOM_ULB_WL-up
GO:0043009	chordate embryonic development	-5.07271	38/575	GOM_RAD_NC-up
GO:0043009	chordate embryonic development	-2.30937	11/575	MAD_ULB_NC-up
GO:0043009	chordate embryonic development	-1.61519	12/575	RAD_ULB_NC-up
GO:0043009	chordate embryonic development	-4.14564	19/575	GOM_MAD_NC-up
GO:0043009	chordate embryonic development	-3.97728	28/575	GOM_MAD_WL-up
GO:0043009	chordate embryonic development	-6.77015	38/575	GOM_RAD_WL-up
GO:0043009	chordate embryonic development	-2.27037	15/575	GOM_RAD_WL-down
GO:0043009	chordate embryonic development	-1.37299	9/575	GOM_MAD_WL-down
GO:0043009	chordate embryonic development	-1.53273	13/575	RAD_ULB_NC-down
GO:0043009	chordate embryonic development	-3.23363	15/575	MAD_ULB_WL-down
GO:0043009	chordate embryonic development	-2.53986	12/575	GOM_MAD_WG-up
GO:0043009	chordate embryonic development	-5.13151	25/575	GOM_RAD_WG-up
GO:0043009	chordate embryonic development	-5.17901	43/575	GOM_ULB_NC-up
GO:0043009	chordate embryonic development	-2.17141	9/575	GOM_MAD_WG-down
GO:0043009	chordate embryonic development	-2.46173	13/575	GOM_RAD_WG-down
GO:0043009	chordate embryonic development	-3.2201	32/575	GOM_ULB_NC-down
GO:0043009	chordate embryonic development	-3.50033	33/575	GOM_ULB_WG-up
GO:0043009	chordate embryonic development	-5.72709	31/575	GOM_ULB_WL-up
GO:0043009	chordate embryonic development	-4.55352	24/575	GOM_ULB_WL-down
GO:0051345	positive regulation of hydrolase activity	-1.6586	3/779	MAD_RAD_WG-down
GO:0051345	positive regulation of hydrolase activity	-2.14598	13/779	MAD_ULB_NC-up
GO:0051345	positive regulation of hydrolase activity	-2.63107	18/779	RAD_ULB_NC-up
GO:0051345	positive regulation of hydrolase activity	-1.41444	13/779	RAD_ULB_WG-down
GO:0051345	positive regulation of hydrolase activity	-5.71309	21/779	GOM_MAD_WG-up
GO:0051345	positive regulation of hydrolase activity	-1.58177	4/779	RAD_ULB_WL-up
GO:0051345	positive regulation of hydrolase activity	-7.81117	36/779	GOM_RAD_WG-up
GO:0051345	positive regulation of hydrolase activity	-1.40665	9/779	GOM_MAD_WG-down
GO:0051345	positive regulation of hydrolase activity	-3.99819	43/779	GOM_ULB_WG-up
GO:0051345	positive regulation of hydrolase activity	-5.41972	37/779	GOM_ULB_WL-up
GO:0046649	lymphocyte activation	-1.69569	3/754	MAD_RAD_WG-down
GO:0046649	lymphocyte activation	-2.41805	14/754	GOM_MAD_WG-up
GO:0046649	lymphocyte activation	-1.62731	4/754	RAD_ULB_WL-up
GO:0046649	lymphocyte activation	-2.27626	22/754	GOM_RAD_WG-up
GO:0046649	lymphocyte activation	-5.33876	36/754	GOM_ULB_WL-up
GO:0046649	lymphocyte activation	-1.33595	6/754	RAD_ULB_WL-down
GO:0006873	cellular ion homeostasis	-5.73958	44/668	GOM_RAD_NC-up
GO:0006873	cellular ion homeostasis	-4.78211	17/668	MAD_ULB_NC-up
GO:0006873	cellular ion homeostasis	-1.49628	13/668	RAD_ULB_NC-up
GO:0006873	cellular ion homeostasis	-2.3727	12/668	MAD_ULB_WG-up
GO:0006873	cellular ion homeostasis	-2.17045	28/668	GOM_RAD_NC-down
GO:0006873	cellular ion homeostasis	-2.03645	12/668	GOM_MAD_WG-up
GO:0006873	cellular ion homeostasis	-3.80071	10/668	MAD_ULB_WL-up
GO:0006873	cellular ion homeostasis	-2.22665	10/668	GOM_MAD_WG-down
GO:0006873	cellular ion homeostasis	-2.69216	34/668	GOM_ULB_WG-up
GO:0006873	cellular ion homeostasis	-5.24644	33/668	GOM_ULB_WL-up
GO:0072006	nephron development	-6.92929	12/139	GOM_MAD_NC-up
GO:0072006	nephron development	-1.51691	5/139	RAD_ULB_NC-down
GO:0072006	nephron development	-1.92317	5/139	MAD_ULB_WL-down
GO:0072006	nephron development	-2.54089	10/139	GOM_RAD_NC-down
GO:0072006	nephron development	-3.81967	7/139	GOM_MAD_WG-up
GO:0072006	nephron development	-4.07767	10/139	GOM_RAD_WG-up
GO:0072006	nephron development	-5.12195	13/139	GOM_ULB_WL-up
GO:0072006	nephron development	-2.11155	7/139	GOM_ULB_WL-down
GO:0036364	transforming growth factor beta1 activation	-5.04081	44988	GOM_ULB_WL-up
GO:0043112	receptor metabolic process	-2.01014	5/169	MAD_ULB_NC-up
GO:0043112	receptor metabolic process	-4.85951	14/169	GOM_ULB_WL-up
GO:1901888	regulation of cell junction assembly	-4.77713	15/195	GOM_ULB_WL-up
GO:1903524	positive regulation of blood circulation	-4.76198	7/40	GOM_ULB_WL-up
GO:0090102	cochlea development	-6.00258	7/45	GOM_MAD_NC-up
GO:0072080	nephron tubule development	-4.97473	8/88	GOM_MAD_NC-up
GO:0072080	nephron tubule development	-2.15797	7/88	GOM_RAD_NC-down
GO:0072080	nephron tubule development	-1.86914	5/88	GOM_RAD_WG-up
GO:0072080	nephron tubule development	-3.28618	8/88	GOM_ULB_WL-up
GO:0072080	nephron tubule development	-2.5053	6/88	GOM_ULB_WL-down
GO:0003373	dynamin family protein polymerization involved in membrane fission	-4.04495	44993	GOM_MAD_NC-up
GO:0003373	dynamin family protein polymerization involved in membrane fission	-4.53442	44993	GOM_MAD_WG-up
GO:0045604	regulation of epidermal cell differentiation	-4.0148	6/62	GOM_MAD_NC-up
GO:0014821	phasic smooth muscle contraction	-3.91062	45038	GOM_MAD_NC-up
GO:0048565	digestive tract development	-3.87775	8/125	GOM_MAD_NC-up
GO:0048565	digestive tract development	-2.34214	6/125	GOM_RAD_WL-down
GO:0048565	digestive tract development	-2.47351	5/125	GOM_MAD_WL-down
GO:0048565	digestive tract development	-2.31222	6/125	RAD_ULB_NC-down
GO:0048565	digestive tract development	-1.43426	3/125	GOM_MAD_WG-down
GO:0048565	digestive tract development	-4.41296	10/125	GOM_ULB_WL-down
GO:0050873	brown fat cell differentiation	-3.66687	5/46	GOM_MAD_NC-up
GO:0045664	regulation of neuron differentiation	-3.31041	9/190	GOM_MAD_NC-up
GO:0045664	regulation of neuron differentiation	-2.94231	10/190	GOM_ULB_WL-down
GO:0051017	actin filament bundle assembly	-2.34242	6/157	MAD_ULB_WL-down
GO:0051017	actin filament bundle assembly	-4.75104	6/157	RAD_ULB_WL-down
GO:0033119	negative regulation of RNA splicing	-4.06437	45010	RAD_ULB_WL-down
GO:0002369	T cell cytokine production	-3.58433	3/36	RAD_ULB_WL-down
GO:0008333	endosome to lysosome transport	-1.54114	3/54	RAD_ULB_WG-up
GO:0008333	endosome to lysosome transport	-3.06298	3/54	RAD_ULB_WL-down
GO:0007596	blood coagulation	-1.69779	8/343	MAD_ULB_WL-down
GO:0007596	blood coagulation	-2.51589	18/343	GOM_RAD_NC-down
GO:0007596	blood coagulation	-2.66756	9/343	GOM_MAD_WG-up
GO:0007596	blood coagulation	-2.91413	6/343	RAD_ULB_WL-down
GO:0031397	negative regulation of protein ubiquitination	-2.58642	3/79	RAD_ULB_WL-down
hsa04610	Complement and coagulation cascades	-2.31604	6/79	GOM_ULB_WG-down
hsa04610	Complement and coagulation cascades	-2.97033	5/79	MAD_ULB_WL-down
hsa04610	Complement and coagulation cascades	-3.06398	8/79	GOM_RAD_NC-down
hsa04610	Complement and coagulation cascades	-2.39409	4/79	GOM_MAD_WG-up
hsa04610	Complement and coagulation cascades	-3.03464	5/79	GOM_RAD_WG-down
hsa04610	Complement and coagulation cascades	-1.51608	6/79	GOM_ULB_NC-down
hsa04610	Complement and coagulation cascades	-2.58642	3/79	RAD_ULB_WL-down
GO:2000147	positive regulation of cell motility	-2.31492	11/574	MAD_ULB_NC-up
GO:2000147	positive regulation of cell motility	-4.70575	19/574	RAD_ULB_NC-up
GO:2000147	positive regulation of cell motility	-3.25788	26/574	GOM_MAD_WL-up
GO:2000147	positive regulation of cell motility	-1.48891	10/574	GOM_MAD_NC-down
GO:2000147	positive regulation of cell motility	-4.69026	33/574	GOM_RAD_WL-up
GO:2000147	positive regulation of cell motility	-3.53551	14/574	GOM_MAD_WG-up
GO:2000147	positive regulation of cell motility	-3.3745	21/574	GOM_RAD_WG-up
GO:2000147	positive regulation of cell motility	-4.84612	42/574	GOM_ULB_NC-up
GO:2000147	positive regulation of cell motility	-3.98822	19/574	RAD_ULB_WG-up
GO:2000147	positive regulation of cell motility	-1.32621	10/574	GOM_RAD_WG-down
GO:2000147	positive regulation of cell motility	-1.40978	25/574	GOM_ULB_NC-down
GO:2000147	positive regulation of cell motility	-2.4282	7/574	RAD_ULB_WL-down
GO:0007631	feeding behavior	-2.37336	3/94	RAD_ULB_WL-down
GO:1904659	glucose transmembrane transport	-2.18369	3/110	RAD_ULB_WL-down
GO:0006805	xenobiotic metabolic process	-2.08003	3/120	RAD_ULB_WL-down
GO:0051053	negative regulation of DNA metabolic process	-1.47366	4/124	MAD_ULB_WL-down
GO:0051053	negative regulation of DNA metabolic process	-2.04124	3/124	RAD_ULB_WL-down
GO:0008033	tRNA processing	-2.59381	9/130	GOM_MAD_WL-up
GO:0008033	tRNA processing	-1.43446	4/130	RAD_ULB_WG-down
GO:0008033	tRNA processing	-1.98559	3/130	RAD_ULB_WL-down
hsa04611	Platelet activation	-1.40991	4/130	MAD_ULB_WL-down
hsa04611	Platelet activation	-1.43446	4/130	RAD_ULB_WG-down
hsa04611	Platelet activation	-1.98559	3/130	RAD_ULB_WL-down
GO:0008360	regulation of cell shape	-1.95936	7/151	GOM_RAD_WG-up
GO:0008360	regulation of cell shape	-1.81148	3/151	RAD_ULB_WL-down
GO:0038061	NIK/NF-kappaB signaling	-1.46396	8/188	GOM_ULB_WG-down
GO:0038061	NIK/NF-kappaB signaling	-3.31378	8/188	RAD_ULB_WG-down
GO:0038061	NIK/NF-kappaB signaling	-1.56351	3/188	RAD_ULB_WL-down
ko04975	Fat digestion and absorption	-6.20451	7/41	GOM_RAD_WL-down
GO:0016042	lipid catabolic process	-4.02748	14/341	GOM_RAD_WL-down
GO:0048733	sebaceous gland development	-4.00721	44993	GOM_RAD_WL-down
GO:0042340	keratan sulfate catabolic process	-3.42885	44997	GOM_RAD_WL-down
GO:0042340	keratan sulfate catabolic process	-3.97893	44997	GOM_MAD_WL-down
GO:0060911	cardiac cell fate commitment	-3.31888	44998	GOM_RAD_WL-down
GO:0060911	cardiac cell fate commitment	-3.86756	44998	GOM_MAD_WL-down
GO:1902105	regulation of leukocyte differentiation	-1.59744	11/281	GOM_ULB_WG-down
GO:1902105	regulation of leukocyte differentiation	-3.11308	11/281	GOM_RAD_WL-down
GO:1902105	regulation of leukocyte differentiation	-3.13382	4/281	RAD_ULB_WL-up
GO:1902105	regulation of leukocyte differentiation	-1.45171	11/281	GOM_ULB_WL-up
GO:0051656	establishment of organelle localization	-2.93098	23/437	GOM_RAD_WL-up
GO:0051656	establishment of organelle localization	-5.45228	15/437	GOM_MAD_WG-up
GO:0051656	establishment of organelle localization	-6.13582	23/437	GOM_RAD_WG-up
GO:0051656	establishment of organelle localization	-3.17909	30/437	GOM_ULB_NC-up
GO:1904798	positive regulation of core promoter binding	-5.66406	45023	GOM_RAD_WG-up
GO:0002260	lymphocyte homeostasis	-1.94393	3/57	GOM_MAD_WG-up
GO:0002260	lymphocyte homeostasis	-5.47819	8/57	GOM_RAD_WG-up
GO:0042446	hormone biosynthetic process	-3.7551	6/69	GOM_MAD_NC-up
GO:0042446	hormone biosynthetic process	-1.52159	3/69	MAD_ULB_WL-down
GO:0042446	hormone biosynthetic process	-2.60666	4/69	GOM_MAD_WG-up
GO:0042446	hormone biosynthetic process	-4.84664	8/69	GOM_RAD_WG-up
GO:0042446	hormone biosynthetic process	-1.95157	4/69	MAD_ULB_WG-down
GO:0001654	eye development	-3.212	12/359	RAD_ULB_NC-up
GO:0001654	eye development	-4.50628	15/359	GOM_MAD_NC-up
GO:0001654	eye development	-1.75125	7/359	MAD_ULB_WG-up
GO:0001654	eye development	-2.70432	12/359	RAD_ULB_NC-down
GO:0001654	eye development	-3.8599	22/359	GOM_RAD_NC-down
GO:0001654	eye development	-1.31507	3/359	MAD_RAD_NC-down
GO:0001654	eye development	-4.64984	18/359	GOM_RAD_WG-up
GO:0001654	eye development	-1.66974	8/359	GOM_RAD_WG-down
GO:0001654	eye development	-4.48412	26/359	GOM_ULB_NC-down
GO:0001654	eye development	-3.1668	13/359	MAD_ULB_WG-down
GO:0001654	eye development	-4.10009	20/359	GOM_ULB_WL-up
GO:2000116	regulation of cysteine-type endopeptidase activity	-1.43906	10/233	GOM_MAD_WL-up
GO:2000116	regulation of cysteine-type endopeptidase activity	-4.58675	14/233	GOM_RAD_WG-up
GO:0046165	alcohol biosynthetic process	-4.34853	11/156	GOM_RAD_WG-up
GO:0046165	alcohol biosynthetic process	-1.57561	11/156	GOM_ULB_NC-up
GO:0090066	regulation of anatomical structure size	-2.81079	11/494	MAD_ULB_NC-up
GO:0090066	regulation of anatomical structure size	-1.69853	11/494	RAD_ULB_NC-up
GO:0090066	regulation of anatomical structure size	-1.88555	10/494	GOM_MAD_NC-down
GO:0090066	regulation of anatomical structure size	-2.57455	24/494	GOM_RAD_WL-up
GO:0090066	regulation of anatomical structure size	-2.4625	14/494	GOM_RAD_WL-down
GO:0090066	regulation of anatomical structure size	-2.17551	10/494	GOM_MAD_WL-down
GO:0090066	regulation of anatomical structure size	-2.58196	11/494	GOM_MAD_WG-up
GO:0090066	regulation of anatomical structure size	-4.26338	21/494	GOM_RAD_WG-up
GO:0090066	regulation of anatomical structure size	-3.54269	34/494	GOM_ULB_NC-up
GO:0090066	regulation of anatomical structure size	-2.59758	9/494	GOM_MAD_WG-down
GO:0090066	regulation of anatomical structure size	-2.12225	25/494	GOM_ULB_NC-down
GO:0090066	regulation of anatomical structure size	-2.87821	18/494	GOM_ULB_WL-down
GO:0001655	urogenital system development	-9.34316	20/321	RAD_ULB_NC-up
GO:0001655	urogenital system development	-5.73348	16/321	GOM_MAD_NC-up
GO:0001655	urogenital system development	-1.33917	8/321	GOM_RAD_WL-down
GO:0001655	urogenital system development	-2.13232	10/321	RAD_ULB_NC-down
GO:0001655	urogenital system development	-6.10463	25/321	GOM_RAD_NC-down
GO:0001655	urogenital system development	-2.29392	8/321	GOM_MAD_WG-up
GO:0001655	urogenital system development	-4.1684	16/321	GOM_RAD_WG-up
GO:0001655	urogenital system development	-1.93206	8/321	GOM_RAD_WG-down
GO:0001655	urogenital system development	-3.78441	18/321	GOM_ULB_WL-up
GO:0001655	urogenital system development	-4.0903	16/321	GOM_ULB_WL-down
GO:0060537	muscle tissue development	-1.4491	13/372	GOM_ULB_WG-down
GO:0060537	muscle tissue development	-4.05213	26/372	GOM_RAD_NC-up
GO:0060537	muscle tissue development	-5.18397	14/372	GOM_MAD_NC-down
GO:0060537	muscle tissue development	-2.05103	18/372	GOM_RAD_WL-up
GO:0060537	muscle tissue development	-3.63599	14/372	GOM_RAD_WL-down
GO:0060537	muscle tissue development	-4.9815	13/372	GOM_MAD_WL-down
GO:0060537	muscle tissue development	-7.5357	30/372	GOM_RAD_NC-down
GO:0060537	muscle tissue development	-1.47088	7/372	GOM_MAD_WG-up
GO:0060537	muscle tissue development	-1.77409	3/372	RAD_ULB_WL-up
GO:0060537	muscle tissue development	-4.15821	10/372	GOM_MAD_WG-down
GO:0060537	muscle tissue development	-2.52217	10/372	GOM_RAD_WG-down
GO:0060537	muscle tissue development	-4.6491	27/372	GOM_ULB_NC-down
GO:0072001	renal system development	-8.46205	18/289	RAD_ULB_NC-up
GO:0072001	renal system development	-6.3328	16/289	GOM_MAD_NC-up
GO:0072001	renal system development	-1.5658	8/289	GOM_RAD_WL-down
GO:0072001	renal system development	-1.96778	9/289	RAD_ULB_NC-down
GO:0072001	renal system development	-6.38535	24/289	GOM_RAD_NC-down
GO:0072001	renal system development	-2.56749	8/289	GOM_MAD_WG-up
GO:0072001	renal system development	-4.1396	15/289	GOM_RAD_WG-up
GO:0072001	renal system development	-2.19079	8/289	GOM_RAD_WG-down
GO:0072001	renal system development	-3.85249	17/289	GOM_ULB_WL-up
GO:0072001	renal system development	-4.06517	15/289	GOM_ULB_WL-down
GO:0046622	positive regulation of organ growth	-1.91513	3/54	GOM_MAD_NC-down
GO:0046622	positive regulation of organ growth	-1.89187	5/54	GOM_RAD_WL-up
GO:0046622	positive regulation of organ growth	-2.35975	4/54	GOM_RAD_WL-down
GO:0046622	positive regulation of organ growth	-3.03741	4/54	GOM_MAD_WL-down
GO:0046622	positive regulation of organ growth	-6.0563	10/54	GOM_RAD_NC-down
GO:0019932	second-messenger-mediated signaling	-3.8695	10/307	MAD_ULB_NC-up
GO:0019932	second-messenger-mediated signaling	-4.45138	13/307	RAD_ULB_NC-up
GO:0019932	second-messenger-mediated signaling	-2.67538	8/307	MAD_ULB_WG-up
GO:0019932	second-messenger-mediated signaling	-5.38422	23/307	GOM_RAD_NC-down
GO:0019932	second-messenger-mediated signaling	-3.88504	7/307	MAD_ULB_WL-up
GO:0019932	second-messenger-mediated signaling	-1.56417	7/307	GOM_RAD_WG-down
GO:0042476	odontogenesis	-4.20795	8/123	RAD_ULB_NC-up
GO:0042476	odontogenesis	-4.82899	13/123	GOM_RAD_NC-down
GO:0042476	odontogenesis	-1.45184	3/123	GOM_MAD_WG-down
GO:0042476	odontogenesis	-2.19813	5/123	GOM_RAD_WG-down
GO:0042476	odontogenesis	-1.81474	6/123	GOM_ULB_WL-down
GO:0007178	transmembrane receptor protein serine/threonine kinase signaling pathway	-2.20049	15/363	GOM_ULB_WG-down
GO:0007178	transmembrane receptor protein serine/threonine kinase signaling pathway	-1.77699	19/363	GOM_RAD_NC-up
GO:0007178	transmembrane receptor protein serine/threonine kinase signaling pathway	-2.69994	9/363	MAD_ULB_NC-up
GO:0007178	transmembrane receptor protein serine/threonine kinase signaling pathway	-3.333	13/363	GOM_MAD_NC-up
GO:0007178	transmembrane receptor protein serine/threonine kinase signaling pathway	-3.25589	19/363	GOM_MAD_WL-up
GO:0007178	transmembrane receptor protein serine/threonine kinase signaling pathway	-4.62749	13/363	GOM_MAD_NC-down
GO:0007178	transmembrane receptor protein serine/threonine kinase signaling pathway	-2.85504	20/363	GOM_RAD_WL-up
GO:0007178	transmembrane receptor protein serine/threonine kinase signaling pathway	-1.82592	10/363	GOM_RAD_WL-down
GO:0007178	transmembrane receptor protein serine/threonine kinase signaling pathway	-4.67926	24/363	GOM_RAD_NC-down
GO:0007178	transmembrane receptor protein serine/threonine kinase signaling pathway	-1.9872	8/363	GOM_MAD_WG-up
GO:0007178	transmembrane receptor protein serine/threonine kinase signaling pathway	-1.48479	11/363	GOM_RAD_WG-up
GO:0007178	transmembrane receptor protein serine/threonine kinase signaling pathway	-4.19212	29/363	GOM_ULB_NC-up
GO:0007178	transmembrane receptor protein serine/threonine kinase signaling pathway	-1.4385	9/363	RAD_ULB_WG-up
GO:0007178	transmembrane receptor protein serine/threonine kinase signaling pathway	-3.95401	25/363	GOM_ULB_WG-up
GO:0007178	transmembrane receptor protein serine/threonine kinase signaling pathway	-2.78921	6/363	RAD_ULB_WL-down
GO:0042060	wound healing	-1.40217	10/538	MAD_ULB_WL-down
GO:0042060	wound healing	-4.66607	31/538	GOM_RAD_NC-down
GO:0042060	wound healing	-3.28274	13/538	GOM_MAD_WG-up
GO:0042060	wound healing	-1.86537	6/538	MAD_ULB_WL-up
GO:0042060	wound healing	-1.85753	11/538	GOM_RAD_WG-down
GO:0042060	wound healing	-1.96552	6/538	RAD_ULB_WL-down
GO:0035282	segmentation	-1.93512	6/95	GOM_ULB_WG-down
GO:0035282	segmentation	-4.72938	8/95	GOM_MAD_NC-up
GO:0035282	segmentation	-2.89571	8/95	GOM_MAD_WL-up
GO:0035282	segmentation	-1.99397	4/95	GOM_MAD_NC-down
GO:0035282	segmentation	-2.2634	4/95	MAD_ULB_WG-up
GO:0035282	segmentation	-1.52568	4/95	GOM_RAD_WL-down
GO:0035282	segmentation	-2.14473	4/95	GOM_MAD_WL-down
GO:0035282	segmentation	-2.9099	6/95	RAD_ULB_NC-down
GO:0035282	segmentation	-1.36619	3/95	GOM_MAD_WG-up
GO:0035282	segmentation	-3.79182	12/95	GOM_ULB_NC-up
GO:0035282	segmentation	-2.63098	4/95	GOM_MAD_WG-down
GO:0035282	segmentation	-3.26929	10/95	GOM_ULB_NC-down
GO:0035282	segmentation	-6.0453	14/95	GOM_ULB_WG-up
hsa04721	Synaptic vesicle cycle	-3.90462	11/79	GOM_ULB_NC-up
hsa04721	Synaptic vesicle cycle	-5.40975	12/79	GOM_ULB_WG-up
GO:0006775	fat-soluble vitamin metabolic process	-2.69528	4/45	GOM_MAD_NC-up
GO:0006775	fat-soluble vitamin metabolic process	-2.2272	3/45	GOM_MAD_WG-up
GO:0006775	fat-soluble vitamin metabolic process	-5.20563	9/45	GOM_ULB_WG-up
GO:0090101	negative regulation of transmembrane receptor protein serine/threonine kinase signaling pathway	-2.84085	9/134	GOM_ULB_WG-down
GO:0090101	negative regulation of transmembrane receptor protein serine/threonine kinase signaling pathway	-1.70666	4/134	MAD_ULB_NC-up
GO:0090101	negative regulation of transmembrane receptor protein serine/threonine kinase signaling pathway	-1.64752	5/134	GOM_MAD_NC-up
GO:0090101	negative regulation of transmembrane receptor protein serine/threonine kinase signaling pathway	-1.98585	8/134	GOM_MAD_WL-up
GO:0090101	negative regulation of transmembrane receptor protein serine/threonine kinase signaling pathway	-1.50281	4/134	GOM_MAD_NC-down
GO:0090101	negative regulation of transmembrane receptor protein serine/threonine kinase signaling pathway	-1.61206	4/134	GOM_MAD_WG-up
GO:0090101	negative regulation of transmembrane receptor protein serine/threonine kinase signaling pathway	-2.9327	13/134	GOM_ULB_NC-up
GO:0090101	negative regulation of transmembrane receptor protein serine/threonine kinase signaling pathway	-1.35917	3/134	GOM_MAD_WG-down
GO:0090101	negative regulation of transmembrane receptor protein serine/threonine kinase signaling pathway	-4.9108	15/134	GOM_ULB_WG-up
GO:0009791	post-embryonic development	-2.61102	4/76	MAD_ULB_WG-up
GO:0009791	post-embryonic development	-4.8027	11/76	GOM_ULB_WG-up
GO:0009791	post-embryonic development	-2.28572	6/76	GOM_ULB_WL-up
GO:0098662	inorganic cation transmembrane transport	-4.23568	44/769	GOM_RAD_NC-up
GO:0098662	inorganic cation transmembrane transport	-2.56446	4/769	MAD_RAD_WG-down
GO:0098662	inorganic cation transmembrane transport	-1.80799	12/769	MAD_ULB_NC-up
GO:0098662	inorganic cation transmembrane transport	-2.30879	13/769	MAD_ULB_WG-up
GO:0098662	inorganic cation transmembrane transport	-2.75832	15/769	GOM_MAD_WG-up
GO:0098662	inorganic cation transmembrane transport	-1.53289	16/769	RAD_ULB_WG-up
GO:0098662	inorganic cation transmembrane transport	-4.76101	45/769	GOM_ULB_WG-up
GO:0098662	inorganic cation transmembrane transport	-1.45802	24/769	GOM_ULB_WL-up
GO:1903510	mucopolysaccharide metabolic process	-2.52001	6/115	GOM_RAD_WL-down
GO:1903510	mucopolysaccharide metabolic process	-3.47923	6/115	GOM_MAD_WL-down
GO:1903510	mucopolysaccharide metabolic process	-4.38174	13/115	GOM_ULB_WG-up
GO:1901361	organic cyclic compound catabolic process	-2.92362	18/647	RAD_ULB_WG-up
GO:1901361	organic cyclic compound catabolic process	-1.44951	14/647	MAD_ULB_WG-down
GO:1901361	organic cyclic compound catabolic process	-4.14661	38/647	GOM_ULB_WG-up
GO:0045785	positive regulation of cell adhesion	-2.64621	18/425	GOM_ULB_WG-down
GO:0045785	positive regulation of cell adhesion	-2.25157	9/425	MAD_ULB_NC-up
GO:0045785	positive regulation of cell adhesion	-1.85889	9/425	GOM_MAD_NC-down
GO:0045785	positive regulation of cell adhesion	-4.28067	13/425	GOM_MAD_WG-up
GO:0045785	positive regulation of cell adhesion	-3.71732	18/425	GOM_RAD_WG-up
GO:0045785	positive regulation of cell adhesion	-1.79882	5/425	RAD_ULB_WL-down
GO:0034764	positive regulation of transmembrane transport	-4.25923	9/207	GOM_MAD_WG-up
GO:0034764	positive regulation of transmembrane transport	-1.84053	7/207	RAD_ULB_WG-up
GO:0052547	regulation of peptidase activity	-1.97697	17/458	GOM_ULB_WG-down
GO:0052547	regulation of peptidase activity	-4.84093	32/458	GOM_RAD_NC-up
GO:0052547	regulation of peptidase activity	-2.8051	21/458	GOM_MAD_WL-up
GO:0052547	regulation of peptidase activity	-6.42507	21/458	RAD_ULB_NC-down
GO:0052547	regulation of peptidase activity	-1.47562	9/458	RAD_ULB_WG-down
GO:0052547	regulation of peptidase activity	-3.955	13/458	GOM_MAD_WG-up
GO:0052547	regulation of peptidase activity	-3.32893	18/458	GOM_RAD_WG-up
GO:0052547	regulation of peptidase activity	-2.81928	9/458	GOM_MAD_WG-down
GO:0052547	regulation of peptidase activity	-1.91145	10/458	GOM_RAD_WG-down
GO:0052547	regulation of peptidase activity	-3.51972	28/458	GOM_ULB_NC-down
GO:0052547	regulation of peptidase activity	-1.50488	11/458	MAD_ULB_WG-down
GO:0052547	regulation of peptidase activity	-1.80201	13/458	MAD_ULB_NC-down
GO:0030001	metal ion transport	-4.72059	33/486	GOM_RAD_NC-up
GO:0030001	metal ion transport	-2.86675	11/486	MAD_ULB_NC-up
GO:0030001	metal ion transport	-2.48348	23/486	GOM_RAD_NC-down
GO:0030001	metal ion transport	-3.70245	13/486	GOM_MAD_WG-up
GO:0030001	metal ion transport	-1.49497	5/486	MAD_ULB_WL-up
GO:0030001	metal ion transport	-1.66432	23/486	GOM_ULB_WG-up
GO:0030001	metal ion transport	-2.46501	20/486	GOM_ULB_WL-up
GO:0061081	positive regulation of myeloid leukocyte cytokine production involved in immune response	-3.55542	45001	GOM_MAD_WG-up
GO:0009611	response to wounding	-1.40277	10/658	GOM_MAD_WL-down
GO:0009611	response to wounding	-1.87869	13/658	MAD_ULB_WL-down
GO:0009611	response to wounding	-4.1058	34/658	GOM_RAD_NC-down
GO:0009611	response to wounding	-3.43905	15/658	GOM_MAD_WG-up
GO:0009611	response to wounding	-1.99703	7/658	MAD_ULB_WL-up
GO:0009611	response to wounding	-1.98963	13/658	GOM_RAD_WG-down
GO:0009611	response to wounding	-1.57983	6/658	RAD_ULB_WL-down
GO:0033628	regulation of cell adhesion mediated by integrin	-3.19638	4/48	GOM_MAD_WG-up
GO:0120178	steroid hormone biosynthetic process	-2.55857	4/49	GOM_MAD_NC-up
GO:0120178	steroid hormone biosynthetic process	-1.91403	3/49	MAD_ULB_WL-down
GO:0120178	steroid hormone biosynthetic process	-3.16216	4/49	GOM_MAD_WG-up
GO:0120178	steroid hormone biosynthetic process	-2.96279	5/49	GOM_RAD_WG-up
GO:0120178	steroid hormone biosynthetic process	-1.62525	3/49	MAD_ULB_WG-down
GO:0021537	telencephalon development	-2.96804	9/233	RAD_ULB_NC-up
GO:0021537	telencephalon development	-3.27968	10/233	GOM_MAD_NC-up
GO:0021537	telencephalon development	-3.10889	14/233	GOM_MAD_WL-up
GO:0021537	telencephalon development	-3.44615	8/233	MAD_ULB_WG-up
GO:0021537	telencephalon development	-3.15821	8/233	GOM_MAD_WG-up
GO:0021537	telencephalon development	-3.8008	11/233	RAD_ULB_WG-up
GO:0021537	telencephalon development	-1.42963	8/233	GOM_ULB_WL-down
GO:0042359	vitamin D metabolic process	-3.91062	45038	GOM_MAD_NC-up
GO:0042359	vitamin D metabolic process	-3.13179	45007	GOM_MAD_WG-up
GO:0042359	vitamin D metabolic process	-3.38801	45068	GOM_ULB_WG-up
GO:0097435	supramolecular fiber organization	-2.39065	31/716	GOM_RAD_WL-up
GO:0097435	supramolecular fiber organization	-1.38949	10/716	MAD_ULB_WG-up
GO:0097435	supramolecular fiber organization	-1.88694	12/716	GOM_MAD_WL-down
GO:0097435	supramolecular fiber organization	-2.31625	15/716	MAD_ULB_WL-down
GO:0097435	supramolecular fiber organization	-3.06338	15/716	GOM_MAD_WG-up
GO:0097435	supramolecular fiber organization	-2.22137	21/716	GOM_RAD_WG-up
GO:0097435	supramolecular fiber organization	-5.41979	51/716	GOM_ULB_NC-up
GO:0097435	supramolecular fiber organization	-2.81928	19/716	RAD_ULB_WG-up
GO:0097435	supramolecular fiber organization	-1.39292	12/716	GOM_RAD_WG-down
GO:0097435	supramolecular fiber organization	-2.50402	35/716	GOM_ULB_NC-down
GO:0097435	supramolecular fiber organization	-3.08399	9/716	RAD_ULB_WL-down
GO:0043434	response to peptide hormone	-2.35465	24/437	GOM_RAD_NC-up
GO:0043434	response to peptide hormone	-2.34256	19/437	GOM_MAD_WL-up
GO:0043434	response to peptide hormone	-2.93098	23/437	GOM_RAD_WL-up
GO:0043434	response to peptide hormone	-2.99952	11/437	GOM_MAD_WG-up
GO:0043434	response to peptide hormone	-2.86721	29/437	GOM_ULB_NC-up
GO:0043434	response to peptide hormone	-1.36398	6/437	GOM_MAD_WG-down
GO:0043434	response to peptide hormone	-2.08148	12/437	RAD_ULB_WG-up
GO:0008589	regulation of smoothened signaling pathway	-3.50445	5/77	MAD_ULB_NC-up
GO:0008589	regulation of smoothened signaling pathway	-2.81551	5/77	RAD_ULB_NC-up
GO:0008589	regulation of smoothened signaling pathway	-4.63557	6/77	MAD_ULB_WG-up
GO:0008589	regulation of smoothened signaling pathway	-1.40106	3/77	MAD_ULB_WL-down
GO:0008589	regulation of smoothened signaling pathway	-2.55619	3/77	MAD_ULB_WL-up
GO:0060019	radial glial cell differentiation	-4.20256	44996	MAD_ULB_WG-up
GO:0007350	blastoderm segmentation	-3.45267	45004	MAD_ULB_WG-up
GO:0007350	blastoderm segmentation	-2.3705	45035	GOM_ULB_NC-up
hsa00601	Glycosphingolipid biosynthesis - lacto and neolacto series	-2.99176	45012	MAD_ULB_WG-up
hsa00601	Glycosphingolipid biosynthesis - lacto and neolacto series	-1.33846	45012	GOM_ULB_WG-up
GO:0019933	cAMP-mediated signaling	-2.93789	4/62	MAD_ULB_WG-up
GO:0046847	filopodium assembly	-2.91189	4/63	MAD_ULB_WG-up
GO:0042391	regulation of membrane potential	-1.89163	16/431	GOM_ULB_WG-down
[truncated: 146 more rows]
