# Supplementary material for: Dynamic chromatin architecture of the porcine adipose tissues with weight gain and loss
Source: Nat Commun. 2023 Jun 12;14:3457. doi: 10.1038/s41467-023-39191-0 (PMC10258790; doi:10.1038/s41467-023-39191-0)
Supplement: Supplementary file 19 — Source data [file 41467_2023_39191_MOESM19_ESM.zip › Source.data/Supplementary Figure 14.xlsx]

## Sheet: Figure S14
Figure S14
Term	Description	LogP	InTerm_InList	Group
GO:0040008	regulation of growth	-4.54273	17/648	WG_WL_ULB-down
GO:0032456	endocytic recycling	-4.25152	5/50	WG_WL_ULB-down
GO:0006007	glucose catabolic process	-3.67318	4/36	WG_WL_ULB-down
GO:0032225	regulation of synaptic transmission, dopaminergic	-3.63613	45000	WG_WL_ULB-down
GO:0021543	pallium development	-3.44813	7/159	WG_WL_ULB-down
GO:0045684	positive regulation of epidermis development	-3.41112	4/42	WG_WL_ULB-down
GO:0007498	mesoderm development	-3.26063	6/123	WG_WL_ULB-down
GO:1905114	cell surface receptor signaling pathway involved in cell-cell signaling	-3.2226	14/614	WG_WL_ULB-down
GO:1905114	cell surface receptor signaling pathway involved in cell-cell signaling	-3.73489	9/614	NC_WG_RAD-down
GO:0007610	behavior	-3.21625	13/544	WG_WL_ULB-down
GO:0007610	behavior	-2.04852	6/544	NC_WG_RAD-down
GO:0007610	behavior	-2.50397	7/544	NC_WG_MAD-down
ko04140	Autophagy - animal	-3.16939	6/128	WG_WL_ULB-down
ko04140	Autophagy - animal	-1.34517	4/128	WG_WL_RAD-up
GO:0048511	rhythmic process	-3.10262	9/295	WG_WL_ULB-down
GO:0048511	rhythmic process	-1.79303	4/295	NC_WG_RAD-down
GO:0048511	rhythmic process	-1.79301	6/295	NC_WG_ULB-up
GO:0006767	water-soluble vitamin metabolic process	-3.09424	5/88	WG_WL_ULB-down
GO:0006767	water-soluble vitamin metabolic process	-4.24356	3/88	WG_WL_GOM-down
GO:0030010	establishment of cell polarity	-2.98276	6/139	WG_WL_ULB-down
GO:0003006	developmental process involved in reproduction	-2.94083	14/657	WG_WL_ULB-down
GO:0003006	developmental process involved in reproduction	-1.67645	13/657	WG_WL_RAD-up
GO:0009792	embryo development ending in birth or egg hatching	-2.89603	13/590	WG_WL_ULB-down
GO:0009792	embryo development ending in birth or egg hatching	-2.84032	15/590	WG_WL_RAD-up
GO:0009792	embryo development ending in birth or egg hatching	-1.35271	5/590	NC_WG_RAD-down
GO:0045787	positive regulation of cell cycle	-2.77495	10/395	WG_WL_ULB-down
GO:0006914	autophagy	-2.72354	12/543	WG_WL_ULB-down
GO:0006914	autophagy	-1.91751	12/543	WG_WL_RAD-up
GO:0032984	protein-containing complex disassembly	-2.67751	9/340	WG_WL_ULB-down
GO:0006260	DNA replication	-2.65668	8/278	WG_WL_ULB-down
GO:0046942	carboxylic acid transport	-2.57679	9/352	WG_WL_ULB-down
GO:0046942	carboxylic acid transport	-2.39184	10/352	WG_WL_RAD-up
GO:0046942	carboxylic acid transport	-2.21946	5/352	NC_WG_RAD-down
GO:0046942	carboxylic acid transport	-1.58536	9/352	NC_WG_MAD-up
GO:0046942	carboxylic acid transport	-2.35086	10/352	NC_WG_RAD-up
GO:0002009	morphogenesis of an epithelium	-1.67348	8/536	NC_WG_GOM-up
GO:0002009	morphogenesis of an epithelium	-1.95837	12/536	WG_WL_RAD-up
GO:0002009	morphogenesis of an epithelium	-2.14967	3/536	WG_WL_GOM-up
GO:0007420	brain development	-3.07644	15/710	WG_WL_ULB-down
GO:0007420	brain development	-1.53674	6/710	NC_WG_RAD-down
GO:0007420	brain development	-1.81894	3/710	WG_WL_GOM-up
GO:0098662	inorganic cation transmembrane transport	-1.94461	6/757	WG_WL_RAD-down
GO:0098662	inorganic cation transmembrane transport	-1.74507	3/757	WG_WL_GOM-up
GO:0010951	negative regulation of endopeptidase activity	-5.5498	9/245	WG_WL_ULB-up
GO:0010951	negative regulation of endopeptidase activity	-2.06428	4/245	NC_WG_RAD-down
GO:0010951	negative regulation of endopeptidase activity	-2.81665	7/245	NC_WG_ULB-up
GO:0051968	positive regulation of synaptic transmission, glutamatergic	-3.40846	45015	WG_WL_ULB-up
GO:0098742	cell-cell adhesion via plasma-membrane adhesion molecules	-2.68	6/275	WG_WL_ULB-up
GO:0098742	cell-cell adhesion via plasma-membrane adhesion molecules	-3.36364	6/275	NC_WG_MAD-down
ko00590	Arachidonic acid metabolism	-2.48746	3/62	WG_WL_ULB-up
ko00590	Arachidonic acid metabolism	-1.55462	3/62	NC_WG_RAD-up
GO:0008544	epidermis development	-2.16364	7/463	WG_WL_ULB-up
GO:0000904	cell morphogenesis involved in differentiation	-2.10249	9/723	WG_WL_ULB-up
GO:0007187	G protein-coupled receptor signaling pathway, coupled to cyclic nucleotide second messenger	-2.08361	5/260	WG_WL_ULB-up
GO:0007187	G protein-coupled receptor signaling pathway, coupled to cyclic nucleotide second messenger	-2.47646	5/260	NC_WG_ULB-down
GO:0006029	proteoglycan metabolic process	-2.07731	3/87	WG_WL_ULB-up
GO:0032088	negative regulation of NF-kappaB transcription factor activity	-2.01113	3/92	WG_WL_ULB-up
ko05146	Amoebiasis	-1.96104	3/96	WG_WL_ULB-up
ko05146	Amoebiasis	-1.55055	3/96	NC_WG_ULB-up
GO:0051345	positive regulation of hydrolase activity	-1.88865	9/784	WG_WL_ULB-up
GO:0051345	positive regulation of hydrolase activity	-1.30285	15/784	NC_WG_MAD-up
GO:0071356	cellular response to tumor necrosis factor	-1.85254	5/297	WG_WL_ULB-up
GO:0071356	cellular response to tumor necrosis factor	-1.78004	6/297	NC_WG_ULB-up
GO:0002526	acute inflammatory response	-1.67279	4/220	WG_WL_ULB-up
GO:0043062	extracellular structure organization	-1.43711	3/457	WG_WL_MAD-up
GO:0043062	extracellular structure organization	-1.64866	6/457	WG_WL_ULB-up
GO:0098542	defense response to other organism	-1.55701	7/613	WG_WL_ULB-up
GO:0098542	defense response to other organism	-1.81308	6/613	NC_WG_RAD-down
GO:0007586	digestion	-1.54626	3/138	WG_WL_ULB-up
GO:0031589	cell-substrate adhesion	-1.53372	5/360	WG_WL_ULB-up
GO:0030203	glycosaminoglycan metabolic process	-1.39814	3/158	WG_WL_ULB-up
GO:0051048	negative regulation of secretion	-1.38458	3/160	WG_WL_ULB-up
GO:0045055	regulated exocytosis	-3.15598	8/780	WG_WL_RAD-down
GO:0045055	regulated exocytosis	-1.75922	15/780	WG_WL_RAD-up
GO:0045055	regulated exocytosis	-3.31406	21/780	NC_WG_MAD-up
GO:0045055	regulated exocytosis	-6.00055	25/780	NC_WG_RAD-up
GO:0044257	cellular protein catabolic process	-1.88963	11/797	NC_WG_GOM-up
GO:0044257	cellular protein catabolic process	-1.33084	6/797	NC_WG_RAD-down
GO:0044257	cellular protein catabolic process	-3.59409	22/797	NC_WG_MAD-up
GO:0044257	cellular protein catabolic process	-5.83264	25/797	NC_WG_RAD-up
GO:0031400	negative regulation of protein modification process	-4.27748	14/631	NC_WG_GOM-up
GO:0031400	negative regulation of protein modification process	-3.63879	19/631	NC_WG_MAD-up
GO:0031400	negative regulation of protein modification process	-5.37299	21/631	NC_WG_RAD-up
GO:0060478	acrosomal vesicle exocytosis	-4.02993	44994	NC_WG_RAD-up
GO:0010942	positive regulation of cell death	-1.54809	4/725	WG_WL_MAD-up
GO:0010942	positive regulation of cell death	-1.37968	9/725	NC_WG_GOM-up
GO:0010942	positive regulation of cell death	-1.46314	5/725	WG_WL_RAD-down
GO:0010942	positive regulation of cell death	-2.91375	19/725	NC_WG_MAD-up
GO:0010942	positive regulation of cell death	-3.99819	20/725	NC_WG_RAD-up
GO:0090114	COPII-coated vesicle budding	-3.90735	6/73	NC_WG_RAD-up
GO:0061418	regulation of transcription from RNA polymerase II promoter in response to hypoxia	-3.77876	6/77	NC_WG_RAD-up
GO:0043488	regulation of mRNA stability	-1.93618	3/188	WG_WL_RAD-down
GO:0043488	regulation of mRNA stability	-3.73275	9/188	NC_WG_RAD-up
hsa05133	Pertussis	-3.6577	6/81	NC_WG_RAD-up
GO:1900745	positive regulation of p38MAPK cascade	-3.62937	45045	NC_WG_RAD-up
hsa04392	Hippo signaling pathway - multiple species	-3.65181	45045	WG_WL_RAD-up
hsa04392	Hippo signaling pathway - multiple species	-3.62937	45045	NC_WG_RAD-up
GO:0043254	regulation of protein complex assembly	-2.3706	9/492	NC_WG_GOM-up
GO:0043254	regulation of protein complex assembly	-2.11682	5/492	WG_WL_RAD-down
GO:0043254	regulation of protein complex assembly	-1.92511	6/492	NC_WG_ULB-down
GO:0043254	regulation of protein complex assembly	-3.58353	15/492	NC_WG_RAD-up
GO:0045088	regulation of innate immune response	-2.19844	5/470	WG_WL_RAD-down
GO:0045088	regulation of innate immune response	-1.57937	10/470	WG_WL_RAD-up
GO:0045088	regulation of innate immune response	-1.3658	7/470	NC_WG_ULB-up
GO:0045088	regulation of innate immune response	-3.28145	14/470	NC_WG_RAD-up
GO:0034504	protein localization to nucleus	-2.01814	3/274	WG_WL_MAD-up
GO:0034504	protein localization to nucleus	-1.51437	5/274	NC_WG_GOM-up
GO:0034504	protein localization to nucleus	-1.5085	3/274	WG_WL_RAD-down
GO:0034504	protein localization to nucleus	-2.754	10/274	NC_WG_MAD-up
GO:0034504	protein localization to nucleus	-3.14551	10/274	NC_WG_RAD-up
GO:0051668	localization within membrane	-2.59223	5/148	NC_WG_GOM-up
GO:0051668	localization within membrane	-1.71014	3/148	NC_WG_ULB-down
GO:0051668	localization within membrane	-2.98905	7/148	NC_WG_RAD-up
GO:0009636	response to toxic substance	-1.3702	7/506	NC_WG_GOM-up
GO:0009636	response to toxic substance	-2.97247	14/506	NC_WG_RAD-up
ko03018	RNA degradation	-2.87056	5/77	NC_WG_RAD-up
GO:0006935	chemotaxis	-1.45793	7/644	WG_WL_ULB-up
GO:0006935	chemotaxis	-2.95972	7/644	WG_WL_RAD-down
GO:0006935	chemotaxis	-2.83059	16/644	NC_WG_RAD-up
GO:0033044	regulation of chromosome organization	-1.7184	3/355	WG_WL_MAD-up
GO:0033044	regulation of chromosome organization	-2.11687	7/355	NC_WG_GOM-up
GO:0033044	regulation of chromosome organization	-2.3662	10/355	WG_WL_RAD-up
GO:0033044	regulation of chromosome organization	-2.82665	11/355	NC_WG_RAD-up
GO:0097190	apoptotic signaling pathway	-2.4508	14/585	WG_WL_RAD-up
GO:0097190	apoptotic signaling pathway	-2.62231	11/585	NC_WG_ULB-up
GO:0097190	apoptotic signaling pathway	-1.95812	14/585	NC_WG_MAD-up
GO:0097190	apoptotic signaling pathway	-2.81858	15/585	NC_WG_RAD-up
GO:0015889	cobalamin transport	-7.51627	44993	WG_WL_GOM-down
hsa04071	Sphingolipid signaling pathway	-3.76039	3/128	WG_WL_GOM-down
GO:0031349	positive regulation of defense response	-1.97282	5/534	WG_WL_RAD-down
GO:0031349	positive regulation of defense response	-1.99001	3/534	WG_WL_GOM-down
GO:0031349	positive regulation of defense response	-1.92722	12/534	NC_WG_RAD-up
GO:0006820	anion transport	-1.34339	10/656	WG_WL_ULB-down
GO:0006820	anion transport	-3.24013	17/656	WG_WL_RAD-up
GO:0006820	anion transport	-4.24097	10/656	NC_WG_RAD-down
GO:0006820	anion transport	-1.43427	9/656	NC_WG_ULB-up
GO:0006820	anion transport	-1.57594	14/656	NC_WG_MAD-up
GO:0006820	anion transport	-1.63889	13/656	NC_WG_RAD-up
GO:0007269	neurotransmitter secretion	-3.79835	5/155	NC_WG_RAD-down
GO:0045839	negative regulation of mitotic nuclear division	-2.28965	3/55	NC_WG_GOM-up
GO:0045839	negative regulation of mitotic nuclear division	-3.10512	3/55	NC_WG_RAD-down
GO:0042742	defense response to bacterium	-2.9992	6/348	NC_WG_RAD-down
GO:0045017	glycerolipid biosynthetic process	-2.72272	5/268	NC_WG_RAD-down
GO:0035282	segmentation	-1.36045	3/95	WG_WL_ULB-down
GO:0035282	segmentation	-2.42369	3/95	NC_WG_RAD-down
GO:0044344	cellular response to fibroblast growth factor stimulus	-1.94312	3/142	NC_WG_RAD-down
GO:0044344	cellular response to fibroblast growth factor stimulus	-1.55575	5/142	NC_WG_MAD-up
GO:0030856	regulation of epithelial cell differentiation	-1.33109	4/164	WG_WL_ULB-down
GO:0030856	regulation of epithelial cell differentiation	-1.77644	3/164	NC_WG_RAD-down
GO:0007156	homophilic cell adhesion via plasma membrane adhesion molecules	-2.05469	4/169	WG_WL_ULB-up
GO:0007156	homophilic cell adhesion via plasma membrane adhesion molecules	-1.74212	3/169	NC_WG_RAD-down
GO:0007156	homophilic cell adhesion via plasma membrane adhesion molecules	-4.51771	6/169	NC_WG_MAD-down
GO:0098656	anion transmembrane transport	-1.63017	4/331	NC_WG_RAD-down
GO:0015893	drug transport	-1.40917	3/228	NC_WG_RAD-down
GO:0015893	drug transport	-3.02799	3/228	WG_WL_GOM-down
hsa05168	Herpes simplex virus 1 infection	-22.7512	21/560	NC_WG_GOM-down
hsa05168	Herpes simplex virus 1 infection	-1.67582	6/560	NC_WG_ULB-down
hsa05168	Herpes simplex virus 1 infection	-22.6302	27/560	NC_WG_MAD-down
GO:0008608	attachment of spindle microtubules to kinetochore	-3.5936	3/35	NC_WG_MAD-down
GO:0071260	cellular response to mechanical stimulus	-2.64085	3/74	NC_WG_MAD-down
GO:0051897	positive regulation of protein kinase B signaling	-1.59526	4/175	NC_WG_GOM-up
GO:0051897	positive regulation of protein kinase B signaling	-2.46333	4/175	NC_WG_MAD-down
GO:0001822	kidney development	-1.98851	3/281	WG_WL_MAD-up
GO:0001822	kidney development	-2.01785	8/281	WG_WL_RAD-up
GO:0001822	kidney development	-2.48353	7/281	NC_WG_ULB-up
GO:0001822	kidney development	-1.75694	4/281	NC_WG_MAD-down
GO:0009132	nucleoside diphosphate metabolic process	-1.98976	5/159	WG_WL_ULB-down
GO:0009132	nucleoside diphosphate metabolic process	-1.72779	3/159	NC_WG_MAD-down
GO:0006399	tRNA metabolic process	-1.4154	3/193	NC_WG_ULB-down
GO:0006399	tRNA metabolic process	-1.5107	3/193	NC_WG_MAD-down
GO:0007059	chromosome segregation	-2.5714	4/340	NC_WG_GOM-down
GO:0007059	chromosome segregation	-2.21535	7/340	NC_WG_GOM-up
GO:0007059	chromosome segregation	-1.5273	6/340	NC_WG_ULB-up
GO:0007059	chromosome segregation	-2.14886	5/340	NC_WG_MAD-down
GO:0002456	T cell mediated immunity	-2.62537	3/106	WG_WL_RAD-down
GO:0002456	T cell mediated immunity	-4.80427	8/106	WG_WL_RAD-up
GO:0060348	bone development	-4.42434	10/193	WG_WL_RAD-up
GO:0032815	negative regulation of natural killer cell activation	-4.04738	44994	WG_WL_RAD-up
GO:0048665	neuron fate specification	-3.7761	45043	WG_WL_RAD-up
GO:0043984	histone H4-K16 acetylation	-3.71271	45044	WG_WL_RAD-up
GO:0060350	endochondral bone morphogenesis	-3.6857	5/52	WG_WL_RAD-up
GO:0043414	macromolecule methylation	-3.41244	11/305	WG_WL_RAD-up
hsa05130	Pathogenic Escherichia coli infection	-3.39261	5/60	WG_WL_RAD-up
hsa05130	Pathogenic Escherichia coli infection	-1.59143	3/60	NC_WG_RAD-up
GO:0016236	macroautophagy	-1.35371	3/316	WG_WL_RAD-down
GO:0016236	macroautophagy	-2.32036	8/316	WG_WL_ULB-down
GO:0016236	macroautophagy	-3.28387	11/316	WG_WL_RAD-up
hsa05012	Parkinson disease	-1.57951	4/177	NC_WG_GOM-up
hsa05012	Parkinson disease	-3.25056	8/177	WG_WL_RAD-up
hsa05012	Parkinson disease	-2.87615	8/177	NC_WG_MAD-up
hsa04530	Tight junction	-2.76979	5/179	WG_WL_ULB-up
hsa04530	Tight junction	-3.21846	8/179	WG_WL_RAD-up
GO:0002366	leukocyte activation involved in immune response	-2.68363	7/720	WG_WL_RAD-down
GO:0002366	leukocyte activation involved in immune response	-3.21738	18/720	WG_WL_RAD-up
GO:0002366	leukocyte activation involved in immune response	-2.21235	17/720	NC_WG_MAD-up
GO:0002366	leukocyte activation involved in immune response	-5.01689	22/720	NC_WG_RAD-up
GO:0022406	membrane docking	-3.18681	8/181	WG_WL_RAD-up
GO:0022406	membrane docking	-3.4701	9/181	NC_WG_MAD-up
ko04520	Adherens junction	-3.0281	5/72	WG_WL_RAD-up
GO:0008589	regulation of smoothened signaling pathway	-2.87142	5/78	WG_WL_RAD-up
GO:0051129	negative regulation of cellular component organization	-1.88525	13/782	WG_WL_ULB-down
GO:0051129	negative regulation of cellular component organization	-2.81392	18/782	WG_WL_RAD-up
GO:0051129	negative regulation of cellular component organization	-1.36394	6/782	NC_WG_RAD-down
GO:0051129	negative regulation of cellular component organization	-1.97453	8/782	NC_WG_ULB-down
GO:0032787	monocarboxylic acid metabolic process	-2.06275	12/659	WG_WL_ULB-down
GO:0032787	monocarboxylic acid metabolic process	-2.78942	16/659	WG_WL_RAD-up
GO:0032787	monocarboxylic acid metabolic process	-1.86391	7/659	NC_WG_ULB-down
GO:0032787	monocarboxylic acid metabolic process	-1.62482	13/659	NC_WG_RAD-up
GO:0034329	cell junction assembly	-2.77774	9/259	WG_WL_RAD-up
GO:0045936	negative regulation of phosphate metabolic process	-4.5056	14/601	NC_WG_GOM-up
GO:0045936	negative regulation of phosphate metabolic process	-3.01393	17/601	NC_WG_MAD-up
GO:0045936	negative regulation of phosphate metabolic process	-3.14167	16/601	NC_WG_RAD-up
GO:0051301	cell division	-3.90619	13/600	NC_WG_GOM-up
GO:0051301	cell division	-1.6152	12/600	WG_WL_RAD-up
GO:0051301	cell division	-1.32691	5/600	NC_WG_RAD-down
GO:0051301	cell division	-2.22738	15/600	NC_WG_MAD-up
GO:0007250	activation of NF-kappaB-inducing kinase activity	-3.72241	45003	NC_WG_GOM-up
GO:0007250	activation of NF-kappaB-inducing kinase activity	-2.92236	45003	NC_WG_MAD-up
ko04015	Rap1 signaling pathway	-3.40131	7/210	NC_WG_GOM-up
GO:0010631	epithelial cell migration	-3.31446	9/358	NC_WG_GOM-up
GO:0010631	epithelial cell migration	-2.87993	12/358	NC_WG_MAD-up
GO:0006672	ceramide metabolic process	-3.31303	5/102	NC_WG_GOM-up
GO:0032515	negative regulation of phosphoprotein phosphatase activity	-3.24178	4/60	NC_WG_GOM-up
GO:0032515	negative regulation of phosphoprotein phosphatase activity	-2.09418	3/60	NC_WG_ULB-up
GO:0032515	negative regulation of phosphoprotein phosphatase activity	-3.12942	5/60	NC_WG_MAD-up
GO:0032515	negative regulation of phosphoprotein phosphatase activity	-1.59143	3/60	NC_WG_RAD-up
GO:1990748	cellular detoxification	-3.00947	5/119	NC_WG_GOM-up
GO:1990748	cellular detoxification	-2.05963	5/119	NC_WG_RAD-up
GO:0003180	aortic valve morphogenesis	-3.00762	45016	NC_WG_GOM-up
GO:0030029	actin filament-based process	-2.79368	13/789	NC_WG_GOM-up
GO:0030029	actin filament-based process	-2.16345	18/789	NC_WG_MAD-up
GO:0030029	actin filament-based process	-1.67268	15/789	NC_WG_RAD-up
GO:0008625	extrinsic apoptotic signaling pathway via death domain receptors	-2.69548	4/84	NC_WG_GOM-up
GO:0008625	extrinsic apoptotic signaling pathway via death domain receptors	-1.70092	3/84	NC_WG_ULB-up
GO:0008625	extrinsic apoptotic signaling pathway via death domain receptors	-2.47771	5/84	NC_WG_MAD-up
GO:0046596	regulation of viral entry into host cell	-2.65271	3/41	NC_WG_GOM-up
GO:0014003	oligodendrocyte development	-2.59313	3/43	NC_WG_GOM-up
GO:0140115	export across plasma membrane	-2.56447	3/44	NC_WG_GOM-up
GO:0045185	maintenance of protein location	-2.55164	4/92	NC_WG_GOM-up
GO:0045862	positive regulation of proteolysis	-2.53572	8/378	NC_WG_GOM-up
GO:0045862	positive regulation of proteolysis	-1.81049	7/378	NC_WG_ULB-up
GO:0045862	positive regulation of proteolysis	-4.26143	15/378	NC_WG_MAD-up
GO:0045862	positive regulation of proteolysis	-1.70594	9/378	NC_WG_RAD-up
ko04915	Estrogen signaling pathway	-2.45282	4/98	NC_WG_GOM-up
ko04915	Estrogen signaling pathway	-2.33623	4/98	NC_WG_ULB-up
GO:0001676	long-chain fatty acid metabolic process	-2.12997	4/121	NC_WG_GOM-up
GO:0001676	long-chain fatty acid metabolic process	-1.42006	4/121	WG_WL_RAD-up
GO:0001676	long-chain fatty acid metabolic process	-1.40196	4/121	NC_WG_RAD-up
GO:0048015	phosphatidylinositol-mediated signaling	-2.11625	5/192	NC_WG_GOM-up
hsa05166	Human T-cell leukemia virus 1 infection	-3.21515	8/295	NC_WG_GOM-up
hsa05166	Human T-cell leukemia virus 1 infection	-3.61902	12/295	NC_WG_MAD-up
GO:1903827	regulation of cellular protein localization	-1.95528	4/545	WG_WL_MAD-up
GO:1903827	regulation of cellular protein localization	-2.58897	10/545	NC_WG_GOM-up
GO:1903827	regulation of cellular protein localization	-3.48725	17/545	NC_WG_MAD-up
GO:0038061	NIK/NF-kappaB signaling	-1.48954	4/189	NC_WG_GOM-up
GO:0038061	NIK/NF-kappaB signaling	-2.01043	5/189	NC_WG_ULB-up
GO:0038061	NIK/NF-kappaB signaling	-3.33312	9/189	NC_WG_MAD-up
GO:0038061	NIK/NF-kappaB signaling	-1.81042	6/189	NC_WG_RAD-up
GO:0090130	tissue migration	-3.24573	9/366	NC_WG_GOM-up
GO:0090130	tissue migration	-3.3075	13/366	NC_WG_MAD-up
GO:0060088	auditory receptor cell stereocilium organization	-3.25762	44999	NC_WG_MAD-up
GO:0007015	actin filament organization	-2.16835	8/436	NC_WG_GOM-up
GO:0007015	actin filament organization	-3.08838	14/436	NC_WG_MAD-up
GO:0007015	actin filament organization	-3.08951	13/436	NC_WG_RAD-up
GO:0036159	inner dynein arm assembly	-3.0782	45001	NC_WG_MAD-up
GO:0006825	copper ion transport	-3.0782	45001	NC_WG_MAD-up
GO:0044772	mitotic cell cycle phase transition	-1.8595	9/595	NC_WG_GOM-up
GO:0044772	mitotic cell cycle phase transition	-1.58692	10/595	WG_WL_ULB-down
GO:0044772	mitotic cell cycle phase transition	-1.6397	12/595	WG_WL_RAD-up
GO:0044772	mitotic cell cycle phase transition	-3.06128	17/595	NC_WG_MAD-up
GO:0006730	one-carbon metabolic process	-2.8904	4/40	NC_WG_MAD-up
GO:0003159	morphogenesis of an endothelium	-2.85156	45004	NC_WG_MAD-up
GO:0015701	bicarbonate transport	-2.7721	4/43	NC_WG_MAD-up
GO:0052548	regulation of endopeptidase activity	-5.15534	11/429	WG_WL_ULB-up
GO:0052548	regulation of endopeptidase activity	-4.37222	12/429	NC_WG_ULB-up
GO:0052548	regulation of endopeptidase activity	-3.65783	15/429	NC_WG_MAD-up
GO:0052548	regulation of endopeptidase activity	-1.78466	10/429	NC_WG_RAD-up
hsa05163	human cytomegalovirus infection	-3.5905	8/240	NC_WG_ULB-up
ko00330	Arginine and proline metabolism	-3.42155	4/50	NC_WG_ULB-up
GO:0071459	protein localization to chromosome, centromeric region	-3.28652	45010	NC_WG_GOM-up
GO:0071459	protein localization to chromosome, centromeric region	-3.19089	45010	NC_WG_ULB-up
GO:0018279	protein N-linked glycosylation via asparagine	-2.95498	45015	NC_WG_ULB-up
GO:0015698	inorganic anion transport	-2.89279	6/174	NC_WG_ULB-up
GO:0033209	tumor necrosis factor-mediated signaling pathway	-2.88007	6/175	NC_WG_ULB-up
GO:0033209	tumor necrosis factor-mediated signaling pathway	-1.72781	6/175	NC_WG_MAD-up
GO:0060338	regulation of type I interferon-mediated signaling pathway	-2.75847	3/35	NC_WG_ULB-up
GO:0032350	regulation of hormone metabolic process	-2.62216	3/39	NC_WG_ULB-up
GO:2001238	positive regulation of extrinsic apoptotic signaling pathway	-2.36461	3/48	NC_WG_ULB-up
GO:1901184	regulation of ERBB signaling pathway	-2.3206	4/99	NC_WG_ULB-up
GO:0046854	phosphatidylinositol phosphorylation	-2.15572	3/57	NC_WG_ULB-up
GO:1902750	negative regulation of cell cycle G2/M phase transition	-2.14629	4/111	NC_WG_ULB-up
GO:0002478	antigen processing and presentation of exogenous peptide antigen	-2.12627	5/177	NC_WG_ULB-up
GO:0002478	antigen processing and presentation of exogenous peptide antigen	-1.39614	5/177	NC_WG_RAD-up
hsa04928	parathyroid hormone synthesis, secretion and action	-2.23349	4/113	NC_WG_GOM-up
hsa04928	parathyroid hormone synthesis, secretion and action	-2.11939	4/113	NC_WG_ULB-up
GO:0030098	lymphocyte differentiation	-1.91233	4/358	WG_WL_RAD-down
GO:0030098	lymphocyte differentiation	-2.84439	11/358	WG_WL_RAD-up
GO:0030098	lymphocyte differentiation	-1.92847	7/358	NC_WG_ULB-up
GO:0022618	ribonucleoprotein complex assembly	-1.92257	6/276	NC_WG_ULB-up
GO:0048193	Golgi vesicle transport	-1.81049	7/378	NC_WG_ULB-up
GO:0048193	Golgi vesicle transport	-2.61438	11/378	NC_WG_RAD-up
GO:1900182	positive regulation of protein localization to nucleus	-3.46267	3/85	WG_WL_MAD-up
hsa00564	Glycerophospholipid metabolism	-3.21841	3/103	WG_WL_MAD-up
GO:0050807	regulation of synapse organization	-2.31829	3/213	WG_WL_MAD-up
GO:0044770	cell cycle phase transition	-1.72065	4/641	WG_WL_MAD-up
GO:0044770	cell cycle phase transition	-1.67206	9/641	NC_WG_GOM-up
GO:0044770	cell cycle phase transition	-1.39955	10/641	WG_WL_ULB-down
GO:0044770	cell cycle phase transition	-1.7541	13/641	WG_WL_RAD-up
GO:0044770	cell cycle phase transition	-1.58811	6/641	NC_WG_MAD-down
GO:0044770	cell cycle phase transition	-2.71672	17/641	NC_WG_MAD-up
GO:0010876	lipid localization	-1.51151	3/427	WG_WL_MAD-up
GO:0010876	lipid localization	-1.83439	10/427	WG_WL_RAD-up
GO:0010876	lipid localization	-2.5516	6/427	NC_WG_RAD-down
GO:0007264	small GTPase mediated signal transduction	-1.33583	3/502	WG_WL_MAD-up
ko00640	Propanoate metabolism	-3.59924	3/32	NC_WG_ULB-down
GO:1903008	organelle disassembly	-3.10661	4/107	NC_WG_ULB-down
GO:0071806	protein transmembrane transport	-2.63824	3/68	NC_WG_ULB-down
GO:0042063	gliogenesis	-2.02357	6/283	NC_WG_GOM-up
GO:0042063	gliogenesis	-2.32101	5/283	NC_WG_ULB-down
GO:0031532	actin cytoskeleton reorganization	-2.13265	3/103	NC_WG_ULB-down
GO:1901361	organic cyclic compound catabolic process	-2.29424	14/775	WG_WL_ULB-down
GO:1901361	organic cyclic compound catabolic process	-1.99643	8/775	NC_WG_ULB-down
GO:1901361	organic cyclic compound catabolic process	-1.73416	15/775	NC_WG_RAD-up
GO:2001020	regulation of response to DNA damage stimulus	-1.95826	4/224	NC_WG_ULB-down
GO:0006997	nucleus organization	-1.89519	3/126	NC_WG_ULB-down
GO:0072006	nephron development	-1.81422	4/139	NC_WG_ULB-up
GO:0072006	nephron development	-1.78176	3/139	NC_WG_ULB-down
GO:0002262	myeloid cell homeostasis	-1.72561	3/146	NC_WG_ULB-down
GO:0007018	microtubule-based movement	-1.99933	7/288	WG_WL_ULB-down
GO:0007018	microtubule-based movement	-1.5992	4/288	NC_WG_ULB-down
GO:0007018	microtubule-based movement	-1.64382	8/288	NC_WG_MAD-up
GO:0023061	signal release	-1.81363	5/444	NC_WG_RAD-down
GO:0023061	signal release	-1.54575	5/444	NC_WG_ULB-down
GO:0018215	protein phosphopantetheinylation	-1.40974	4/331	NC_WG_ULB-down
GO:0000209	protein polyubiquitination	-1.37799	4/339	NC_WG_ULB-down
GO:0050866	negative regulation of cell activation	-4.96841	6/200	WG_WL_RAD-down
GO:0050866	negative regulation of cell activation	-4.29359	10/200	WG_WL_RAD-up
GO:0007162	negative regulation of cell adhesion	-4.02532	6/295	WG_WL_RAD-down
GO:0007162	negative regulation of cell adhesion	-1.56599	4/295	NC_WG_ULB-down
GO:0007162	negative regulation of cell adhesion	-1.5897	8/295	NC_WG_MAD-up
GO:1903727	positive regulation of phospholipid metabolic process	-3.60141	3/49	WG_WL_RAD-down
GO:0051656	establishment of organelle localization	-3.47792	7/526	WG_WL_RAD-down
GO:0051656	establishment of organelle localization	-1.53351	5/526	NC_WG_RAD-down
GO:0006644	phospholipid metabolic process	-3.00862	6/458	WG_WL_RAD-down
GO:0006644	phospholipid metabolic process	-1.41608	7/458	NC_WG_ULB-up
GO:0051453	regulation of intracellular pH	-2.84242	3/89	WG_WL_RAD-down
GO:0044089	positive regulation of cellular component biogenesis	-1.58669	8/557	NC_WG_GOM-up
GO:0044089	positive regulation of cellular component biogenesis	-2.57945	6/557	WG_WL_RAD-down
GO:0044089	positive regulation of cellular component biogenesis	-1.77301	13/557	NC_WG_MAD-up
GO:0044089	positive regulation of cellular component biogenesis	-1.7966	12/557	NC_WG_RAD-up
GO:0051606	detection of stimulus	-2.07857	6/708	WG_WL_RAD-down
ko04621	NOD-like receptor signaling pathway	-2.05431	3/170	WG_WL_RAD-down
GO:0006520	cellular amino acid metabolic process	-1.88414	4/365	WG_WL_RAD-down
GO:0006520	cellular amino acid metabolic process	-1.88614	7/365	NC_WG_ULB-up
GO:0034660	ncRNA metabolic process	-1.83054	5/580	WG_WL_RAD-down
GO:0048863	stem cell differentiation	-1.57509	3/258	WG_WL_RAD-down
GO:0120035	regulation of plasma membrane bounded cell projection organization	-1.51229	5/703	WG_WL_RAD-down
GO:0016579	protein deubiquitination	-1.46918	3/284	WG_WL_RAD-down
