# Supplementary material for: Dynamic chromatin architecture of the porcine adipose tissues with weight gain and loss
Source: Nat Commun. 2023 Jun 12;14:3457. doi: 10.1038/s41467-023-39191-0 (PMC10258790; doi:10.1038/s41467-023-39191-0)
Supplement: Supplementary file 19 — Source data [file 41467_2023_39191_MOESM19_ESM.zip › Source.data/Supplementary Figure 15.xlsx]

## Sheet: Figure S15
Figure S15
Gene	variable	value	group	tissue	type		EGR1															CD14															TNFSF12
ENSSSCG00000014369	GOM_CC3	4.27693	NC	GOM	Abindex		AB index							TPM								AB index							TPM								AB index							TPM
ENSSSCG00000014369	GOM_CC2	5.29958	NC	GOM	Abindex		Chr	Start	End	AB index	Gene symbol	Tissue	Group	Chr	Start	End	TPM	Gene symbol	Tissue	Group		Chr	Start	End	AB index	Gene symbol	Tissue	Group	Chr	Start	End	TPM	Gene symbol	Tissue	Group		Chr	Start	End	AB index	Gene symbol	Tissue	Group	Chr	Start	End	TPM	Gene symbol	Tissue
ENSSSCG00000014369	GOM_BC3	5.67429	NC	GOM	Abindex		2	140140000	140160000	0.268076	EGR1	GOM	NC	2	140140014	140140514	0.288	EGR1	GOM	WG		2	141840000	141860000	3.45837	CD14	GOM	NC	2	141879128	141879628	9.712	CD14	GOM	NC		12	52540000	52560000	4.65454	TNFSF12	GOM	NC	12	52540238	52540738	0	TNFSF12	GOM
ENSSSCG00000014369	GOM_BC7	4.49292	NC	GOM	Abindex		2	140160000	140180000	0.863594	EGR1	GOM	NC	2	140140514	140141014	0.956	EGR1	GOM	WG		2	141860000	141880000	3.89995	CD14	GOM	NC	2	141879628	141880128	10.08	CD14	GOM	NC		12	52560000	52580000	5.29802	TNFSF12	GOM	NC	12	52540738	52541238	0	TNFSF12	GOM
ENSSSCG00000014369	GOM_CC4	4.65769	NC	GOM	Abindex		2	140180000	140200000	1.8076	EGR1	GOM	NC	2	140141014	140141514	3.5	EGR1	GOM	WG		2	141880000	141900000	4.50369	CD14	GOM	NC	2	141880128	141880628	8.456	CD14	GOM	NC		12	52580000	52600000	5.28072	TNFSF12	GOM	NC	12	52541238	52541738	0	TNFSF12	GOM
ENSSSCG00000014369	GOM_BC4	4.82945	NC	GOM	Abindex		2	140200000	140220000	1.4012	EGR1	GOM	NC	2	140141514	140142014	1.144	EGR1	GOM	WG		2	141900000	141920000	5.74895	CD14	GOM	NC	2	141880628	141881128	7.276	CD14	GOM	NC		12	52600000	52620000	5.66607	TNFSF12	GOM	NC	12	52541738	52542238	0	TNFSF12	GOM
ENSSSCG00000014369	GOM_BC1	4.98336	NC	GOM	Abindex		2	140220000	140240000	2.82391	EGR1	GOM	NC	2	140142014	140142514	0.128	EGR1	GOM	WG		2	141920000	141940000	3.75522	CD14	GOM	NC	2	141881128	141881628	6.32	CD14	GOM	NC		12	52620000	52640000	5.74732	TNFSF12	GOM	NC	12	52542238	52542738	0	TNFSF12	GOM
ENSSSCG00000014369	GOM_CC1	4.9486	NC	GOM	Abindex		2	140240000	140260000	1.69968	EGR1	GOM	NC	2	140142514	140143014	1.828	EGR1	GOM	WG		2	141940000	141960000	3.64994	CD14	GOM	NC	2	141881628	141882128	7.804	CD14	GOM	NC		12	52640000	52660000	5.12683	TNFSF12	GOM	NC	12	52542738	52543238	0	TNFSF12	GOM
ENSSSCG00000014369	GOM_BC6	4.07092	NC	GOM	Abindex		2	140260000	140280000	2.08106	EGR1	GOM	NC	2	140143014	140143514	0.444	EGR1	GOM	WG		2	141960000	141980000	3.75754	CD14	GOM	NC	2	141882128	141882628	8.688	CD14	GOM	NC		12	52660000	52680000	5.35492	TNFSF12	GOM	NC	12	52543238	52543738	0	TNFSF12	GOM
ENSSSCG00000014369	GOM_BC5	4.18701	NC	GOM	Abindex		2	140280000	140300000	2.37292	EGR1	GOM	NC	2	140143514	140144014	1.428	EGR1	GOM	WG		2	141980000	142000000	2.96549	CD14	GOM	NC	2	141882628	141883128	9.18	CD14	GOM	NC		12	52680000	52700000	5.16183	TNFSF12	GOM	NC	12	52543738	52544238	0	TNFSF12	GOM
ENSSSCG00000014369	GOM_BC8	4.71919	NC	GOM	Abindex		2	140300000	140320000	2.43088	EGR1	GOM	NC	2	140144014	140144514	0.072	EGR1	GOM	WG		2	142000000	142020000	4.0504	CD14	GOM	NC	2	141883128	141883628	6.876	CD14	GOM	NC		12	52700000	52720000	4.8347	TNFSF12	GOM	NC	12	52544238	52544738	1.4	TNFSF12	GOM
ENSSSCG00000014369	GOM_BH3	4.62119	WG	GOM	Abindex		2	140320000	140340000	2.69608	EGR1	GOM	NC	2	140144514	140145014	0.628	EGR1	GOM	WG		2	142020000	142040000	2.57427	CD14	GOM	NC	2	141883628	141884128	15.612	CD14	GOM	NC		12	52720000	52740000	5.59011	TNFSF12	GOM	NC	12	52544738	52545238	0.8	TNFSF12	GOM
ENSSSCG00000014369	GOM_BH1	4.55041	WG	GOM	Abindex		2	140340000	140360000	3.22758	EGR1	GOM	NC	2	140145014	140145514	1.328	EGR1	GOM	WG		2	142040000	142060000	2.2289	CD14	GOM	NC	2	141884128	141884628	1.352	CD14	GOM	NC		12	52740000	52760000	5.97293	TNFSF12	GOM	NC	12	52550141	52550641	14.422	TNFSF12	GOM
ENSSSCG00000014369	GOM_BH2	4.56108	WG	GOM	Abindex		2	140360000	140380000	4.98235	EGR1	GOM	NC	2	140145514	140146014	0.344	EGR1	GOM	WG		2	142060000	142080000	2.80702	CD14	GOM	NC	2	141884628	141885128	3.488	CD14	GOM	NC		12	52760000	52780000	5.44242	TNFSF12	GOM	NC	12	52550641	52551141	41.378	TNFSF12	GOM
ENSSSCG00000014369	GOM_BH4	4.34213	WG	GOM	Abindex		2	140380000	140400000	2.9925	EGR1	GOM	NC	2	140146014	140146514	0	EGR1	GOM	WG		2	142080000	142100000	2.39866	CD14	GOM	NC	2	141885128	141885628	6.628	CD14	GOM	NC		12	52780000	52800000	5.33327	TNFSF12	GOM	NC	12	52551141	52551641	24.658	TNFSF12	GOM
ENSSSCG00000014369	GOM_BH5	5.2954	WG	GOM	Abindex		2	140400000	140420000	3.39688	EGR1	GOM	NC	2	140146514	140147014	0.8	EGR1	GOM	WG		2	142100000	142120000	2.69437	CD14	GOM	NC	2	141885628	141886128	130.264	CD14	GOM	NC		12	52800000	52820000	4.55758	TNFSF12	GOM	NC	12	52551641	52552141	14.408	TNFSF12	GOM
ENSSSCG00000014369	GOM_BH6	5.86007	WG	GOM	Abindex		2	140420000	140440000	4.28328	EGR1	GOM	NC	2	140147014	140147514	1.028	EGR1	GOM	WG		2	142120000	142140000	3.1151	CD14	GOM	NC	2	141886128	141886628	100.844	CD14	GOM	NC		12	52820000	52840000	5.38364	TNFSF12	GOM	NC	12	52552141	52552641	45.402	TNFSF12	GOM
ENSSSCG00000014369	GOM_BH7	5.18243	WG	GOM	Abindex		2	140440000	140460000	5.86318	EGR1	GOM	NC	2	140147514	140148014	0.172	EGR1	GOM	WG		2	142140000	142160000	2.73456	CD14	GOM	NC	2	141886628	141887128	56.58	CD14	GOM	NC		12	52840000	52860000	5.06189	TNFSF12	GOM	NC	12	52552641	52553141	12.99	TNFSF12	GOM
ENSSSCG00000014369	GOM_BH8	5.30395	WG	GOM	Abindex		2	140460000	140480000	5.19671	EGR1	GOM	NC	2	140148014	140148514	0	EGR1	GOM	WG		2	142160000	142180000	3.67563	CD14	GOM	NC	2	141887128	141887628	81.16	CD14	GOM	NC		12	52860000	52880000	5.53262	TNFSF12	GOM	NC	12	52553141	52553641	45.906	TNFSF12	GOM
ENSSSCG00000014369	GOM_BH10	7.0152	WG	GOM	Abindex		2	140480000	140500000	5.27157	EGR1	GOM	NC	2	140148514	140149014	0	EGR1	GOM	WG		2	142180000	142200000	4.21144	CD14	GOM	NC	2	141887628	141888128	38.844	CD14	GOM	NC		12	52880000	52900000	5.68696	TNFSF12	GOM	NC	12	52553641	52554141	58.846	TNFSF12	GOM
ENSSSCG00000014369	GOM_BH11	6.16218	WG	GOM	Abindex		2	140500000	140520000	6.60726	EGR1	GOM	NC	2	140149014	140149514	0	EGR1	GOM	WG		2	142200000	142220000	4.02095	CD14	GOM	NC	2	141888128	141888628	49.284	CD14	GOM	NC		12	52900000	52920000	4.5343	TNFSF12	GOM	NC	12	52554141	52554641	36.632	TNFSF12	GOM
ENSSSCG00000014369	GOM_BH9	6.17307	WG	GOM	Abindex		2	140520000	140540000	4.80353	EGR1	GOM	NC	2	140149514	140150014	0.912	EGR1	GOM	WG		2	142220000	142240000	2.83388	CD14	GOM	NC	2	141888628	141889128	76.964	CD14	GOM	NC		12	52920000	52940000	5.33385	TNFSF12	GOM	NC	12	52554641	52555141	14.568	TNFSF12	GOM
ENSSSCG00000014369	GOM_BH17	5.54946	WG	GOM	Abindex		2	140540000	140560000	4.38401	EGR1	GOM	NC	2	140150014	140150514	3.944	EGR1	GOM	WG		2	142240000	142260000	4.26439	CD14	GOM	NC	2	141889128	141889628	96.868	CD14	GOM	NC		12	52940000	52960000	5.21779	TNFSF12	GOM	NC	12	52555141	52555641	2.154	TNFSF12	GOM
ENSSSCG00000014369	GOM_BH13	6.27498	WG	GOM	Abindex		2	140560000	140580000	3.72144	EGR1	GOM	NC	2	140150514	140151014	1.544	EGR1	GOM	WG		2	142260000	142280000	5.15441	CD14	GOM	NC	2	141889628	141890128	70.916	CD14	GOM	NC		12	52960000	52980000	5.13462	TNFSF12	GOM	NC	12	52555641	52556141	10.25	TNFSF12	GOM
ENSSSCG00000014369	GOM_BH12	6.28059	WG	GOM	Abindex		2	140580000	140600000	3.53047	EGR1	GOM	NC	2	140151014	140151514	1.228	EGR1	GOM	WG		2	142280000	142300000	3.64652	CD14	GOM	NC	2	141890128	141890628	79.288	CD14	GOM	NC		12	52980000	53000000	5.44797	TNFSF12	GOM	NC	12	52556141	52556641	60.084	TNFSF12	GOM
ENSSSCG00000014369	GOM_BH16	6.92612	WG	GOM	Abindex		2	140600000	140620000	2.33814	EGR1	GOM	NC	2	140151514	140152014	1.072	EGR1	GOM	WG		2	142300000	142320000	3.85403	CD14	GOM	NC	2	141890628	141891128	50.12	CD14	GOM	NC		12	53000000	53020000	4.29616	TNFSF12	GOM	NC	12	52556641	52557141	75.416	TNFSF12	GOM
ENSSSCG00000014369	GOM_BH15	6.97871	WG	GOM	Abindex		2	140620000	140640000	2.58819	EGR1	GOM	NC	2	140152014	140152514	1.584	EGR1	GOM	WG		2	142320000	142340000	4.26049	CD14	GOM	NC	2	141891128	141891628	39.856	CD14	GOM	NC		12	53020000	53040000	5.04537	TNFSF12	GOM	NC	12	52557141	52557641	23.454	TNFSF12	GOM
ENSSSCG00000014369	GOM_BH18	5.42907	WG	GOM	Abindex		2	140640000	140660000	2.67064	EGR1	GOM	NC	2	140152514	140153014	1.516	EGR1	GOM	WG		2	142340000	142360000	4.23375	CD14	GOM	NC	2	141891628	141892128	59.38	CD14	GOM	NC		12	53040000	53060000	4.15178	TNFSF12	GOM	NC	12	52557641	52558141	8.978	TNFSF12	GOM
ENSSSCG00000014369	GOM_BH14	5.16971	WG	GOM	Abindex		2	140660000	140680000	3.62149	EGR1	GOM	NC	2	140153014	140153514	0.728	EGR1	GOM	WG		2	142360000	142380000	3.21821	CD14	GOM	NC	2	141892128	141892628	59.996	CD14	GOM	NC		12	53060000	53080000	4.68917	TNFSF12	GOM	NC	12	52558141	52558641	8.682	TNFSF12	GOM
ENSSSCG00000014369	GOM_BH21	6.65169	WG	GOM	Abindex		2	140680000	140700000	4.09181	EGR1	GOM	NC	2	140153514	140154014	1.7	EGR1	GOM	WG		2	142380000	142400000	3.23957	CD14	GOM	NC	2	141892628	141893128	79.232	CD14	GOM	NC		12	53080000	53100000	5.55817	TNFSF12	GOM	NC	12	52558641	52559141	10.792	TNFSF12	GOM
ENSSSCG00000014369	GOM_BH24	6.09062	WG	GOM	Abindex		2	140700000	140720000	3.11768	EGR1	GOM	NC	2	140154014	140154514	1.028	EGR1	GOM	WG		2	142400000	142420000	3.18888	CD14	GOM	NC	2	141893128	141893628	44.48	CD14	GOM	NC		12	53100000	53120000	5.39438	TNFSF12	GOM	NC	12	52559141	52559641	11.954	TNFSF12	GOM
ENSSSCG00000014369	GOM_BH22	5.70902	WG	GOM	Abindex		2	140720000	140740000	4.70659	EGR1	GOM	NC	2	140154514	140155014	0.544	EGR1	GOM	WG		2	142420000	142440000	1.3443	CD14	GOM	NC	2	141893628	141894128	61.968	CD14	GOM	NC		12	53120000	53140000	5.62015	TNFSF12	GOM	NC	12	52559641	52560141	14.796	TNFSF12	GOM
ENSSSCG00000014369	GOM_BH31	3.87155	WG	GOM	Abindex		2	140140000	140160000	2.38388	EGR1	GOM	WG	2	140155014	140155514	0.8	EGR1	GOM	WG		2	141840000	141860000	5.57269	CD14	GOM	WG	2	141894128	141894628	39.02	CD14	GOM	NC		12	52540000	52560000	5.43245	TNFSF12	GOM	WG	12	52560141	52560641	21.206	TNFSF12	GOM
ENSSSCG00000014369	GOM_BH23	6.04158	WG	GOM	Abindex		2	140160000	140180000	2.75835	EGR1	GOM	WG	2	140155514	140156014	6.8	EGR1	GOM	WG		2	141860000	141880000	5.65875	CD14	GOM	WG	2	141894628	141895128	37.072	CD14	GOM	NC		12	52560000	52580000	5.98218	TNFSF12	GOM	WG	12	52560641	52561141	76.688	TNFSF12	GOM
ENSSSCG00000014369	GOM_BH33	5.26934	WG	GOM	Abindex		2	140180000	140200000	3.86344	EGR1	GOM	WG	2	140156014	140156514	0.028	EGR1	GOM	WG		2	141880000	141900000	5.56955	CD14	GOM	WG	2	141895128	141895628	16.152	CD14	GOM	NC		12	52580000	52600000	6.98703	TNFSF12	GOM	WG	12	52561141	52561641	57.618	TNFSF12	GOM
ENSSSCG00000014369	GOM_BH34	5.07563	WG	GOM	Abindex		2	140200000	140220000	5.12443	EGR1	GOM	WG	2	140156514	140157014	2.2	EGR1	GOM	WG		2	141900000	141920000	5.4535	CD14	GOM	WG	2	141895628	141896128	19.272	CD14	GOM	NC		12	52600000	52620000	6.13083	TNFSF12	GOM	WG	12	52561641	52562141	23.768	TNFSF12	GOM
ENSSSCG00000014369	GOM_BH30	4.52937	WG	GOM	Abindex		2	140220000	140240000	4.87072	EGR1	GOM	WG	2	140157014	140157514	1.628	EGR1	GOM	WG		2	141920000	141940000	5.16263	CD14	GOM	WG	2	141896128	141896628	67.88	CD14	GOM	NC		12	52620000	52640000	5.78326	TNFSF12	GOM	WG	12	52562141	52562641	18.07	TNFSF12	GOM
ENSSSCG00000014369	GOM_BH20	5.9989	WG	GOM	Abindex		2	140240000	140260000	4.26823	EGR1	GOM	WG	2	140157514	140158014	2.644	EGR1	GOM	WG		2	141940000	141960000	5.64921	CD14	GOM	WG	2	141896628	141897128	55.992	CD14	GOM	NC		12	52640000	52660000	6.37569	TNFSF12	GOM	WG	12	52562641	52563141	3.8	TNFSF12	GOM
ENSSSCG00000014369	GOM_BH19	5.59183	WG	GOM	Abindex		2	140260000	140280000	4.14699	EGR1	GOM	WG	2	140158014	140158514	4.656	EGR1	GOM	WG		2	141960000	141980000	5.29191	CD14	GOM	WG	2	141897128	141897628	30.7	CD14	GOM	NC		12	52660000	52680000	6.61256	TNFSF12	GOM	WG	12	52563141	52563641	12.082	TNFSF12	GOM
ENSSSCG00000014369	GOM_BH27	5.60879	WG	GOM	Abindex		2	140280000	140300000	5.80774	EGR1	GOM	WG	2	140158514	140159014	0.944	EGR1	GOM	WG		2	141980000	142000000	4.96081	CD14	GOM	WG	2	141897628	141898128	76.74	CD14	GOM	NC		12	52680000	52700000	6.25721	TNFSF12	GOM	WG	12	52563641	52564141	12.684	TNFSF12	GOM
ENSSSCG00000014369	GOM_BH28	7.25819	WG	GOM	Abindex		2	140300000	140320000	4.48401	EGR1	GOM	WG	2	140159014	140159514	1.9	EGR1	GOM	WG		2	142000000	142020000	5.77163	CD14	GOM	WG	2	141898128	141898628	44.076	CD14	GOM	NC		12	52700000	52720000	6.38317	TNFSF12	GOM	WG	12	52564141	52564641	10.442	TNFSF12	GOM
ENSSSCG00000014369	GOM_BH25	5.17113	WG	GOM	Abindex		2	140320000	140340000	6.42653	EGR1	GOM	WG	2	140159514	140160014	0	EGR1	GOM	WG		2	142020000	142040000	5.1423	CD14	GOM	WG	2	141898628	141899128	70.556	CD14	GOM	NC		12	52720000	52740000	6.98031	TNFSF12	GOM	WG	12	52564641	52565141	8.294	TNFSF12	GOM
ENSSSCG00000014369	GOM_BH32	5.56918	WG	GOM	Abindex		2	140340000	140360000	6.38098	EGR1	GOM	WG	2	140160014	140160514	0	EGR1	GOM	WG		2	142040000	142060000	5.10045	CD14	GOM	WG	2	141899128	141899628	26.348	CD14	GOM	NC		12	52740000	52760000	6.08891	TNFSF12	GOM	WG	12	52565141	52565641	26.472	TNFSF12	GOM
ENSSSCG00000014369	GOM_BH26	6.24237	WG	GOM	Abindex		2	140360000	140380000	6.51569	EGR1	GOM	WG	2	140160514	140161014	0.156	EGR1	GOM	WG		2	142060000	142080000	6.38033	CD14	GOM	WG	2	141899628	141900128	52.34	CD14	GOM	NC		12	52760000	52780000	6.6261	TNFSF12	GOM	WG	12	52565641	52566141	14.906	TNFSF12	GOM
ENSSSCG00000014369	GOM_BH29	6.34683	WG	GOM	Abindex		2	140380000	140400000	7.12191	EGR1	GOM	WG	2	140161014	140161514	0.644	EGR1	GOM	WG		2	142080000	142100000	5.94651	CD14	GOM	WG	2	141900128	141900628	2.78	CD14	GOM	NC		12	52780000	52800000	5.26803	TNFSF12	GOM	WG	12	52566141	52566641	0	TNFSF12	GOM
ENSSSCG00000014369	GOM_BH36	5.97275	WG	GOM	Abindex		2	140400000	140420000	7.34799	EGR1	GOM	WG	2	140161514	140162014	0.8	EGR1	GOM	WG		2	142100000	142120000	5.97201	CD14	GOM	WG	2	141900628	141901128	2.4	CD14	GOM	NC		12	52800000	52820000	5.73616	TNFSF12	GOM	WG	12	52566641	52567141	0.382	TNFSF12	GOM
ENSSSCG00000014369	GOM_BH38	4.97266	WG	GOM	Abindex		2	140420000	140440000	8.15138	EGR1	GOM	WG	2	140162014	140162514	0	EGR1	GOM	WG		2	142120000	142140000	5.04383	CD14	GOM	WG	2	141901128	141901628	0	CD14	GOM	NC		12	52820000	52840000	5.54833	TNFSF12	GOM	WG	12	52567141	52567641	2.7	TNFSF12	GOM
ENSSSCG00000014369	GOM_BH40	5.9644	WG	GOM	Abindex		2	140440000	140460000	8.33069	EGR1	GOM	WG	2	140162514	140163014	0.2	EGR1	GOM	WG		2	142140000	142160000	4.59085	CD14	GOM	WG	2	141901628	141902128	1.724	CD14	GOM	NC		12	52840000	52860000	6.18916	TNFSF12	GOM	WG	12	52567641	52568141	0.018	TNFSF12	GOM
ENSSSCG00000014369	GOM_BH35	4.23313	WG	GOM	Abindex		2	140460000	140480000	8.20071	EGR1	GOM	WG	2	140163014	140163514	0	EGR1	GOM	WG		2	142160000	142180000	5.27461	CD14	GOM	WG	2	141902128	141902628	3.832	CD14	GOM	NC		12	52860000	52880000	6.63004	TNFSF12	GOM	WG	12	52568141	52568641	0	TNFSF12	GOM
ENSSSCG00000014369	GOM_BH41	5.57063	WG	GOM	Abindex		2	140480000	140500000	8.40719	EGR1	GOM	WG	2	140163514	140164014	0	EGR1	GOM	WG		2	142180000	142200000	5.33517	CD14	GOM	WG	2	141902628	141903128	0.744	CD14	GOM	NC		12	52880000	52900000	5.9673	TNFSF12	GOM	WG	12	52568641	52569141	0.564	TNFSF12	GOM
ENSSSCG00000014369	GOM_BH45	4.73271	WG	GOM	Abindex		2	140500000	140520000	8.44479	EGR1	GOM	WG	2	140164014	140164514	0.456	EGR1	GOM	WG		2	142200000	142220000	4.37548	CD14	GOM	WG	2	141903128	141903628	0	CD14	GOM	NC		12	52900000	52920000	5.48982	TNFSF12	GOM	WG	12	52569141	52569641	1.7	TNFSF12	GOM
ENSSSCG00000014369	GOM_BH46	5.04019	WG	GOM	Abindex		2	140520000	140540000	6.95942	EGR1	GOM	WG	2	140164514	140165014	1.6	EGR1	GOM	WG		2	142220000	142240000	5.89183	CD14	GOM	WG	2	141903628	141904128	0	CD14	GOM	NC		12	52920000	52940000	5.83294	TNFSF12	GOM	WG	12	52569641	52570141	5.138	TNFSF12	GOM
ENSSSCG00000014369	GOM_BH43	5.62442	WG	GOM	Abindex		2	140540000	140560000	6.68043	EGR1	GOM	WG	2	140165014	140165514	3.1	EGR1	GOM	WG		2	142240000	142260000	6.02713	CD14	GOM	WG	2	141904128	141904628	0	CD14	GOM	NC		12	52940000	52960000	6.21391	TNFSF12	GOM	WG	12	52570141	52570641	1.698	TNFSF12	GOM
ENSSSCG00000014369	GOM_BH39	5.4821	WG	GOM	Abindex		2	140560000	140580000	6.76622	EGR1	GOM	WG	2	140165514	140166014	1.772	EGR1	GOM	WG		2	142260000	142280000	5.09618	CD14	GOM	WG	2	141904628	141905128	0	CD14	GOM	NC		12	52960000	52980000	6.20759	TNFSF12	GOM	WG	12	52570641	52571141	0	TNFSF12	GOM
ENSSSCG00000014369	GOM_BH44	5.70576	WG	GOM	Abindex		2	140580000	140600000	6.48447	EGR1	GOM	WG	2	140166014	140166514	0.272	EGR1	GOM	WG		2	142280000	142300000	6.45968	CD14	GOM	WG	2	141905128	141905628	0	CD14	GOM	NC		12	52980000	53000000	5.48056	TNFSF12	GOM	WG	12	52571141	52571641	4.746	TNFSF12	GOM
ENSSSCG00000014369	GOM_BH47	4.07492	WG	GOM	Abindex		2	140600000	140620000	5.70343	EGR1	GOM	WG	2	140166514	140167014	0	EGR1	GOM	WG		2	142300000	142320000	7.39795	CD14	GOM	WG	2	141905628	141906128	1.6	CD14	GOM	NC		12	53000000	53020000	4.8215	TNFSF12	GOM	WG	12	52571641	52572141	6.456	TNFSF12	GOM
ENSSSCG00000014369	GOM_BH48	4.65183	WG	GOM	Abindex		2	140620000	140640000	4.63809	EGR1	GOM	WG	2	140167014	140167514	2.452	EGR1	GOM	WG		2	142320000	142340000	7.93807	CD14	GOM	WG	2	141906128	141906628	0.8	CD14	GOM	NC		12	53020000	53040000	5.53615	TNFSF12	GOM	WG	12	52572141	52572641	1.598	TNFSF12	GOM
ENSSSCG00000014369	MAD_CC3	3.71479	NC	MAD	Abindex		2	140640000	140660000	4.71945	EGR1	GOM	WG	2	140167514	140168014	4.076	EGR1	GOM	WG		2	142340000	142360000	6.96136	CD14	GOM	WG	2	141906628	141907128	0	CD14	GOM	NC		12	53040000	53060000	5.99126	TNFSF12	GOM	WG	12	52572641	52573141	0.082	TNFSF12	GOM
ENSSSCG00000014369	MAD_CC2	4.64806	NC	MAD	Abindex		2	140660000	140680000	6.02246	EGR1	GOM	WG	2	140168636	140169136	1.416	EGR1	GOM	WG		2	142360000	142380000	5.99456	CD14	GOM	WG	2	141907128	141907628	0	CD14	GOM	NC		12	53060000	53080000	5.86549	TNFSF12	GOM	WG	12	52573141	52573641	9.05	TNFSF12	GOM
ENSSSCG00000014369	MAD_BC3	5.26667	NC	MAD	Abindex		2	140680000	140700000	6.0914	EGR1	GOM	WG	2	140169136	140169636	1.984	EGR1	GOM	WG		2	142380000	142400000	5.65388	CD14	GOM	WG	2	141907628	141908128	0	CD14	GOM	NC		12	53080000	53100000	6.86252	TNFSF12	GOM	WG	12	52573641	52574141	4.032	TNFSF12	GOM
ENSSSCG00000014369	MAD_BC7	4.15101	NC	MAD	Abindex		2	140700000	140720000	6.73534	EGR1	GOM	WG	2	140169636	140170136	2.416	EGR1	GOM	WG		2	142400000	142420000	5.04939	CD14	GOM	WG	2	141908128	141908628	0	CD14	GOM	NC		12	53100000	53120000	5.91887	TNFSF12	GOM	WG	12	52574141	52574641	1.018	TNFSF12	GOM
ENSSSCG00000014369	MAD_CC4	4.98441	NC	MAD	Abindex		2	140720000	140740000	6.36896	EGR1	GOM	WG	2	140170136	140170636	0.628	EGR1	GOM	WG		2	142420000	142440000	1.43953	CD14	GOM	WG	2	141908628	141909128	0	CD14	GOM	NC		12	53120000	53140000	6.48476	TNFSF12	GOM	WG	12	52574641	52575141	0.118	TNFSF12	GOM
ENSSSCG00000014369	MAD_BC4	5.29434	NC	MAD	Abindex		2	140140000	140160000	1.87436	EGR1	MAD	NC	2	140170636	140171136	2.1	EGR1	GOM	WG		2	141840000	141860000	3.62129	CD14	MAD	NC	2	141909128	141909628	0	CD14	GOM	NC		12	52540000	52560000	4.24667	TNFSF12	MAD	NC	12	52575141	52575641	0	TNFSF12	GOM
ENSSSCG00000014369	MAD_BC1	4.97403	NC	MAD	Abindex		2	140160000	140180000	2.00493	EGR1	MAD	NC	2	140171136	140171636	5.6	EGR1	GOM	WG		2	141860000	141880000	3.21481	CD14	MAD	NC	2	141909628	141910128	1.068	CD14	GOM	NC		12	52560000	52580000	6.49781	TNFSF12	MAD	NC	12	52576401	52576901	52.974	TNFSF12	GOM
ENSSSCG00000014369	MAD_CC1	4.73435	NC	MAD	Abindex		2	140180000	140200000	1.9677	EGR1	MAD	NC	2	140171636	140172136	1.428	EGR1	GOM	WG		2	141880000	141900000	4.40769	CD14	MAD	NC	2	141910128	141910628	1.332	CD14	GOM	NC		12	52580000	52600000	5.70669	TNFSF12	MAD	NC	12	52576901	52577401	44.788	TNFSF12	GOM
ENSSSCG00000014369	MAD_BC6	4.06639	NC	MAD	Abindex		2	140200000	140220000	3.1338	EGR1	MAD	NC	2	140172136	140172636	2.256	EGR1	GOM	WG		2	141900000	141920000	4.90876	CD14	MAD	NC	2	141910628	141911128	0	CD14	GOM	NC		12	52600000	52620000	5.49949	TNFSF12	MAD	NC	12	52577401	52577901	46.618	TNFSF12	GOM
ENSSSCG00000014369	MAD_BC5	5.00155	NC	MAD	Abindex		2	140220000	140240000	2.66511	EGR1	MAD	NC	2	140172636	140173136	1.544	EGR1	GOM	WG		2	141920000	141940000	3.96304	CD14	MAD	NC	2	141911128	141911628	4.8	CD14	GOM	NC		12	52620000	52640000	4.70032	TNFSF12	MAD	NC	12	52577901	52578401	93.568	TNFSF12	GOM
ENSSSCG00000014369	MAD_BC8	6.10663	NC	MAD	Abindex		2	140240000	140260000	1.65029	EGR1	MAD	NC	2	140173136	140173636	0.928	EGR1	GOM	WG		2	141940000	141960000	3.79288	CD14	MAD	NC	2	141911628	141912128	0.468	CD14	GOM	NC		12	52640000	52660000	5.19397	TNFSF12	MAD	NC	12	52578401	52578901	123.73	TNFSF12	GOM
ENSSSCG00000014369	MAD_BC9	4.75881	NC	MAD	Abindex		2	140260000	140280000	4.02521	EGR1	MAD	NC	2	140173636	140174136	0.572	EGR1	GOM	WG		2	141960000	141980000	3.69129	CD14	MAD	NC	2	141912128	141912628	4.2	CD14	GOM	NC		12	52660000	52680000	5.7243	TNFSF12	MAD	NC	12	52578901	52579401	120.2	TNFSF12	GOM
ENSSSCG00000014369	MAD_BH3	6.90505	WG	MAD	Abindex		2	140280000	140300000	2.96737	EGR1	MAD	NC	2	140174136	140174636	2.856	EGR1	GOM	WG		2	141980000	142000000	3.20984	CD14	MAD	NC	2	141912628	141913128	0.788	CD14	GOM	NC		12	52680000	52700000	5.19702	TNFSF12	MAD	NC	12	52579401	52579901	85.524	TNFSF12	GOM
ENSSSCG00000014369	MAD_BH1	3.88729	WG	MAD	Abindex		2	140300000	140320000	2.19891	EGR1	MAD	NC	2	140174636	140175136	0.244	EGR1	GOM	WG		2	142000000	142020000	4.04428	CD14	MAD	NC	2	141913128	141913628	0.144	CD14	GOM	NC		12	52700000	52720000	4.57438	TNFSF12	MAD	NC	12	52579901	52580401	166.38	TNFSF12	GOM
ENSSSCG00000014369	MAD_BH2	4.84768	WG	MAD	Abindex		2	140320000	140340000	3.52512	EGR1	MAD	NC	2	140175136	140175636	1.6	EGR1	GOM	WG		2	142020000	142040000	2.44508	CD14	MAD	NC	2	141913628	141914128	0	CD14	GOM	NC		12	52720000	52740000	4.98818	TNFSF12	MAD	NC	12	52580401	52580901	115.178	TNFSF12	GOM
ENSSSCG00000014369	MAD_BH4	6.60446	WG	MAD	Abindex		2	140340000	140360000	3.7538	EGR1	MAD	NC	2	140175636	140176136	1.044	EGR1	GOM	WG		2	142040000	142060000	2.86179	CD14	MAD	NC	2	141914128	141914628	0	CD14	GOM	NC		12	52740000	52760000	5.83924	TNFSF12	MAD	NC	12	52580901	52581401	140.73	TNFSF12	GOM
ENSSSCG00000014369	MAD_BH5	6.50476	WG	MAD	Abindex		2	140360000	140380000	5.01716	EGR1	MAD	NC	2	140176136	140176636	3.488	EGR1	GOM	WG		2	142060000	142080000	3.56976	CD14	MAD	NC	2	141914628	141915128	0	CD14	GOM	NC		12	52760000	52780000	5.32729	TNFSF12	MAD	NC	12	52581401	52581901	50.386	TNFSF12	GOM
ENSSSCG00000014369	MAD_BH6	5.90736	WG	MAD	Abindex		2	140380000	140400000	4.04967	EGR1	MAD	NC	2	140176636	140177136	3.196	EGR1	GOM	WG		2	142080000	142100000	3.47862	CD14	MAD	NC	2	141915128	141915628	0.256	CD14	GOM	NC		12	52780000	52800000	4.403	TNFSF12	MAD	NC	12	52581901	52582401	65.612	TNFSF12	GOM
ENSSSCG00000014369	MAD_BH7	5.56282	WG	MAD	Abindex		2	140400000	140420000	3.37614	EGR1	MAD	NC	2	140177136	140177636	0.2	EGR1	GOM	WG		2	142100000	142120000	3.1762	CD14	MAD	NC	2	141915628	141916128	1.1	CD14	GOM	NC		12	52800000	52820000	4.7168	TNFSF12	MAD	NC	12	52582401	52582901	64.56	TNFSF12	GOM
ENSSSCG00000014369	MAD_BH10	7.19698	WG	MAD	Abindex		2	140420000	140440000	4.88388	EGR1	MAD	NC	2	140177636	140178136	3.9	EGR1	GOM	WG		2	142120000	142140000	2.81802	CD14	MAD	NC	2	141916128	141916628	0.8	CD14	GOM	NC		12	52820000	52840000	4.1714	TNFSF12	MAD	NC	12	52582901	52583401	50.208	TNFSF12	GOM
ENSSSCG00000014369	MAD_BH11	6.67217	WG	MAD	Abindex		2	140440000	140460000	5.41029	EGR1	MAD	NC	2	140178136	140178636	0.228	EGR1	GOM	WG		2	142140000	142160000	3.05557	CD14	MAD	NC	2	141916628	141917128	0.244	CD14	GOM	NC		12	52840000	52860000	4.86816	TNFSF12	MAD	NC	12	52583401	52583901	15.986	TNFSF12	GOM
ENSSSCG00000014369	MAD_BH9	6.23097	WG	MAD	Abindex		2	140460000	140480000	5.43126	EGR1	MAD	NC	2	140178636	140179136	4.476	EGR1	GOM	WG		2	142160000	142180000	3.69307	CD14	MAD	NC	2	141917128	141917628	0	CD14	GOM	NC		12	52860000	52880000	4.55827	TNFSF12	MAD	NC	12	52583901	52584401	86.37	TNFSF12	GOM
ENSSSCG00000014369	MAD_BH17	7.13326	WG	MAD	Abindex		2	140480000	140500000	4.92702	EGR1	MAD	NC	2	140179136	140179636	3.228	EGR1	GOM	WG		2	142180000	142200000	3.49062	CD14	MAD	NC	2	141917628	141918128	0	CD14	GOM	NC		12	52880000	52900000	5.17352	TNFSF12	MAD	NC	12	52584401	52584901	63.456	TNFSF12	GOM
ENSSSCG00000014369	MAD_BH13	7.36623	WG	MAD	Abindex		2	140500000	140520000	6.34183	EGR1	MAD	NC	2	140179636	140180136	4.868	EGR1	GOM	WG		2	142200000	142220000	4.19394	CD14	MAD	NC	2	141918128	141918628	0.112	CD14	GOM	NC		12	52900000	52920000	4.3475	TNFSF12	MAD	NC	12	52584901	52585401	6.4	TNFSF12	GOM
ENSSSCG00000014369	MAD_BH12	4.99406	WG	MAD	Abindex		2	140520000	140540000	4.56396	EGR1	MAD	NC	2	140180136	140180636	2.288	EGR1	GOM	WG		2	142220000	142240000	4.14955	CD14	MAD	NC	2	141918628	141919128	1.488	CD14	GOM	NC		12	52920000	52940000	4.90592	TNFSF12	MAD	NC	12	52585401	52585901	74.792	TNFSF12	GOM
ENSSSCG00000014369	MAD_BH16	6.65317	WG	MAD	Abindex		2	140540000	140560000	3.84439	EGR1	MAD	NC	2	140180636	140181136	8.572	EGR1	GOM	WG		2	142240000	142260000	4.58579	CD14	MAD	NC	2	141919128	141919628	0	CD14	GOM	NC		12	52940000	52960000	5.08658	TNFSF12	MAD	NC	12	52585901	52586401	64.628	TNFSF12	GOM
ENSSSCG00000014369	MAD_BH15	7.18981	WG	MAD	Abindex		2	140560000	140580000	4.19208	EGR1	MAD	NC	2	140181136	140181636	4.656	EGR1	GOM	WG		2	142260000	142280000	4.61778	CD14	MAD	NC	2	141919628	141920128	0	CD14	GOM	NC		12	52960000	52980000	5.72242	TNFSF12	MAD	NC	12	52586401	52586901	61.67	TNFSF12	GOM
ENSSSCG00000014369	MAD_BH14	6.83897	WG	MAD	Abindex		2	140580000	140600000	4.1949	EGR1	MAD	NC	2	140181636	140182136	3.36	EGR1	GOM	WG		2	142280000	142300000	4.12681	CD14	MAD	NC	2	141920128	141920628	0	CD14	GOM	NC		12	52980000	53000000	4.58356	TNFSF12	MAD	NC	12	52586901	52587401	56.398	TNFSF12	GOM
ENSSSCG00000014369	MAD_BH24	6.01932	WG	MAD	Abindex		2	140600000	140620000	2.45274	EGR1	MAD	NC	2	140182136	140182636	75.196	EGR1	GOM	WG		2	142300000	142320000	4.45691	CD14	MAD	NC	2	141920628	141921128	0	CD14	GOM	NC		12	53000000	53020000	4.5845	TNFSF12	MAD	NC	12	52587401	52587901	0.814	TNFSF12	GOM
ENSSSCG00000014369	MAD_BH31	6.63015	WG	MAD	Abindex		2	140620000	140640000	2.89839	EGR1	MAD	NC	2	140182636	140183136	25.18	EGR1	GOM	WG		2	142320000	142340000	3.72986	CD14	MAD	NC	2	141921128	141921628	0.256	CD14	GOM	NC		12	53020000	53040000	3.86755	TNFSF12	MAD	NC	12	52587901	52588401	12.708	TNFSF12	GOM
ENSSSCG00000014369	MAD_BH23	5.54946	WG	MAD	Abindex		2	140640000	140660000	3.25267	EGR1	MAD	NC	2	140183136	140183636	22.232	EGR1	GOM	WG		2	142340000	142360000	4.48412	CD14	MAD	NC	2	141921628	141922128	0.544	CD14	GOM	NC		12	53040000	53060000	4.46792	TNFSF12	MAD	NC	12	52588401	52588901	10.692	TNFSF12	GOM
ENSSSCG00000014369	MAD_BH33	6.64692	WG	MAD	Abindex		2	140660000	140680000	2.74593	EGR1	MAD	NC	2	140183636	140184136	19.364	EGR1	GOM	WG		2	142360000	142380000	4.07777	CD14	MAD	NC	2	141922128	141922628	2.112	CD14	GOM	NC		12	53060000	53080000	4.25602	TNFSF12	MAD	NC	12	52588901	52589401	5.91	TNFSF12	GOM
ENSSSCG00000014369	MAD_BH34	6.59123	WG	MAD	Abindex		2	140680000	140700000	3.13377	EGR1	MAD	NC	2	140184136	140184636	20.048	EGR1	GOM	WG		2	142380000	142400000	3.72693	CD14	MAD	NC	2	141922628	141923128	0.288	CD14	GOM	NC		12	53080000	53100000	5.24331	TNFSF12	MAD	NC	12	52589401	52589901	32.978	TNFSF12	GOM
ENSSSCG00000014369	MAD_BH30	6.37376	WG	MAD	Abindex		2	140700000	140720000	3.39372	EGR1	MAD	NC	2	140184636	140185136	37.88	EGR1	GOM	WG		2	142400000	142420000	3.30181	CD14	MAD	NC	2	141923128	141923628	0	CD14	GOM	NC		12	53100000	53120000	5.29128	TNFSF12	MAD	NC	12	52589901	52590401	35.798	TNFSF12	GOM
ENSSSCG00000014369	MAD_BH20	5.66015	WG	MAD	Abindex		2	140720000	140740000	3.80269	EGR1	MAD	NC	2	140185136	140185636	9.132	EGR1	GOM	WG		2	142420000	142440000	1.8617	CD14	MAD	NC	2	141923628	141924128	0	CD14	GOM	NC		12	53120000	53140000	4.84788	TNFSF12	MAD	NC	12	52590801	52591301	46.294	TNFSF12	GOM
ENSSSCG00000014369	MAD_BH19	7.16086	WG	MAD	Abindex		2	140140000	140160000	2.29872	EGR1	MAD	WG	2	140185636	140186136	41.996	EGR1	GOM	WG		2	141840000	141860000	3.84716	CD14	MAD	WG	2	141924128	141924628	0	CD14	GOM	NC		12	52540000	52560000	5.75338	TNFSF12	MAD	WG	12	52591301	52591801	57.812	TNFSF12	GOM
ENSSSCG00000014369	MAD_BH27	6.00858	WG	MAD	Abindex		2	140160000	140180000	3.29965	EGR1	MAD	WG	2	140186136	140186636	25.136	EGR1	GOM	WG		2	141860000	141880000	5.14021	CD14	MAD	WG	2	141924628	141925128	0	CD14	GOM	NC		12	52560000	52580000	6.48317	TNFSF12	MAD	WG	12	52591801	52592301	67.482	TNFSF12	GOM
ENSSSCG00000014369	MAD_BH28	6.20266	WG	MAD	Abindex		2	140180000	140200000	4.15434	EGR1	MAD	WG	2	140186636	140187136	46.34	EGR1	GOM	WG		2	141880000	141900000	5.74758	CD14	MAD	WG	2	141925128	141925628	0	CD14	GOM	NC		12	52580000	52600000	7.33697	TNFSF12	MAD	WG	12	52592301	52592801	60.576	TNFSF12	GOM
ENSSSCG00000014369	MAD_BH32	6.6439	WG	MAD	Abindex		2	140200000	140220000	4.56203	EGR1	MAD	WG	2	140187136	140187636	51.228	EGR1	GOM	WG		2	141900000	141920000	4.75427	CD14	MAD	WG	2	141925628	141926128	0	CD14	GOM	NC		12	52600000	52620000	6.73284	TNFSF12	MAD	WG	12	52592801	52593301	33.312	TNFSF12	GOM
ENSSSCG00000014369	MAD_BH26	6.4185	WG	MAD	Abindex		2	140220000	140240000	3.93983	EGR1	MAD	WG	2	140187636	140188136	21.488	EGR1	GOM	WG		2	141920000	141940000	5.38028	CD14	MAD	WG	2	141926128	141926628	0	CD14	GOM	NC		12	52620000	52640000	6.09893	TNFSF12	MAD	WG	12	52593301	52593801	15.588	TNFSF12	GOM
ENSSSCG00000014369	MAD_BH29	6.27039	WG	MAD	Abindex		2	140240000	140260000	3.69623	EGR1	MAD	WG	2	140188136	140188636	56.808	EGR1	GOM	WG		2	141940000	141960000	4.92831	CD14	MAD	WG	2	141926628	141927128	0	CD14	GOM	NC		12	52640000	52660000	6.39703	TNFSF12	MAD	WG	12	52593801	52594301	1.698	TNFSF12	GOM
ENSSSCG00000014369	MAD_BH38	5.06386	WG	MAD	Abindex		2	140260000	140280000	3.94847	EGR1	MAD	WG	2	140188636	140189136	94.42	EGR1	GOM	WG		2	141960000	141980000	4.34165	CD14	MAD	WG	2	141927128	141927628	0	CD14	GOM	NC		12	52660000	52680000	7.19386	TNFSF12	MAD	WG	12	52594301	52594801	0	TNFSF12	GOM
ENSSSCG00000014369	MAD_BH40	6.06474	WG	MAD	Abindex		2	140280000	140300000	4.31911	EGR1	MAD	WG	2	140189136	140189636	51.076	EGR1	GOM	WG		2	141980000	142000000	5.04954	CD14	MAD	WG	2	141927628	141928128	0	CD14	GOM	NC		12	52680000	52700000	6.41199	TNFSF12	MAD	WG	12	52594801	52595301	18.3	TNFSF12	GOM
ENSSSCG00000014369	MAD_BH45	5.94653	WG	MAD	Abindex		2	140300000	140320000	5.4942	EGR1	MAD	WG	2	140189636	140190136	53.988	EGR1	GOM	WG		2	142000000	142020000	3.49865	CD14	MAD	WG	2	141928128	141928628	3.28	CD14	GOM	NC		12	52700000	52720000	5.77966	TNFSF12	MAD	WG	12	52595301	52595801	6.112	TNFSF12	GOM
ENSSSCG00000014369	MAD_BH46	4.21456	WG	MAD	Abindex		2	140320000	140340000	6.85148	EGR1	MAD	WG	2	140190136	140190636	74.476	EGR1	GOM	WG		2	142020000	142040000	4.59411	CD14	MAD	WG	2	141928628	141929128	0.22	CD14	GOM	NC		12	52720000	52740000	6.20209	TNFSF12	MAD	WG	12	52595801	52596301	114.248	TNFSF12	GOM
ENSSSCG00000014369	MAD_BH43	6.06944	WG	MAD	Abindex		2	140340000	140360000	6.81921	EGR1	MAD	WG	2	140190636	140191136	22.06	EGR1	GOM	WG		2	142040000	142060000	4.22679	CD14	MAD	WG	2	141929128	141929628	0	CD14	GOM	NC		12	52740000	52760000	6.86789	TNFSF12	MAD	WG	12	52596301	52596801	863.946	TNFSF12	GOM
ENSSSCG00000014369	MAD_BH39	7.59049	WG	MAD	Abindex		2	140360000	140380000	6.37684	EGR1	MAD	WG	2	140191136	140191636	32.364	EGR1	GOM	WG		2	142060000	142080000	5.07479	CD14	MAD	WG	2	141929628	141930128	0	CD14	GOM	NC		12	52760000	52780000	6.60345	TNFSF12	MAD	WG	12	52596801	52597301	719.544	TNFSF12	GOM
ENSSSCG00000014369	MAD_BH44	5.86594	WG	MAD	Abindex		2	140380000	140400000	7.24131	EGR1	MAD	WG	2	140191636	140192136	53.16	EGR1	GOM	WG		2	142080000	142100000	5.21215	CD14	MAD	WG	2	141930128	141930628	0	CD14	GOM	NC		12	52780000	52800000	6.33602	TNFSF12	MAD	WG	12	52597301	52597801	653.96	TNFSF12	GOM
ENSSSCG00000014369	MAD_BH48	5.60154	WG	MAD	Abindex		2	140400000	140420000	6.96527	EGR1	MAD	WG	2	140192136	140192636	57.868	EGR1	GOM	WG		2	142100000	142120000	5.34324	CD14	MAD	WG	2	141930628	141931128	0.3	CD14	GOM	NC		12	52800000	52820000	5.60569	TNFSF12	MAD	WG	12	52597801	52598301	570.196	TNFSF12	GOM
ENSSSCG00000014369	RAD_CC3	4.57899	NC	RAD	Abindex		2	140420000	140440000	8.21911	EGR1	MAD	WG	2	140192636	140193136	60.092	EGR1	GOM	WG		2	142120000	142140000	5.53184	CD14	MAD	WG	2	141931128	141931628	0	CD14	GOM	NC		12	52820000	52840000	5.63888	TNFSF12	MAD	WG	12	52599218	52599718	72.836	TNFSF12	GOM
ENSSSCG00000014369	RAD_CC2	4.62626	NC	RAD	Abindex		2	140440000	140460000	8.85832	EGR1	MAD	WG	2	140193136	140193636	64.952	EGR1	GOM	WG		2	142140000	142160000	5.11832	CD14	MAD	WG	2	141931628	141932128	0	CD14	GOM	NC		12	52840000	52860000	6.31249	TNFSF12	MAD	WG	12	52599718	52600218	83.324	TNFSF12	GOM
ENSSSCG00000014369	RAD_BC3	3.67318	NC	RAD	Abindex		2	140460000	140480000	8.66043	EGR1	MAD	WG	2	140193636	140194136	25.656	EGR1	GOM	WG		2	142160000	142180000	5.84481	CD14	MAD	WG	2	141932128	141932628	0	CD14	GOM	NC		12	52860000	52880000	6.1276	TNFSF12	MAD	WG	12	52600218	52600718	60.056	TNFSF12	GOM
ENSSSCG00000014369	RAD_BC7	4.62455	NC	RAD	Abindex		2	140480000	140500000	8.22256	EGR1	MAD	WG	2	140194136	140194636	56.708	EGR1	GOM	WG		2	142180000	142200000	5.545	CD14	MAD	WG	2	141932628	141933128	0	CD14	GOM	NC		12	52880000	52900000	6.05375	TNFSF12	MAD	WG	12	52600718	52601218	125.816	TNFSF12	GOM
ENSSSCG00000014369	RAD_CC4	4.87814	NC	RAD	Abindex		2	140500000	140520000	9.04114	EGR1	MAD	WG	2	140194636	140195136	76.156	EGR1	GOM	WG		2	142200000	142220000	3.54152	CD14	MAD	WG	2	141933128	141933628	0	CD14	GOM	NC		12	52900000	52920000	6.24189	TNFSF12	MAD	WG	12	52601218	52601718	1.564	TNFSF12	GOM
ENSSSCG00000014369	RAD_BC4	5.00176	NC	RAD	Abindex		2	140520000	140540000	8.33714	EGR1	MAD	WG	2	140195136	140195636	15.044	EGR1	GOM	WG		2	142220000	142240000	4.84981	CD14	MAD	WG	2	141933628	141934128	0	CD14	GOM	NC		12	52920000	52940000	5.82806	TNFSF12	MAD	WG	12	52601718	52602218	45.6	TNFSF12	GOM
ENSSSCG00000014369	RAD_BC1	4.8796	NC	RAD	Abindex		2	140540000	140560000	7.11497	EGR1	MAD	WG	2	140195636	140196136	37.012	EGR1	GOM	WG		2	142240000	142260000	4.76862	CD14	MAD	WG	2	141934128	141934628	0	CD14	GOM	NC		12	52940000	52960000	5.96331	TNFSF12	MAD	WG	12	52602218	52602718	76.252	TNFSF12	GOM
ENSSSCG00000014369	RAD_CC1	5.58522	NC	RAD	Abindex		2	140560000	140580000	5.34052	EGR1	MAD	WG	2	140196136	140196636	49.5	EGR1	GOM	WG		2	142260000	142280000	4.64991	CD14	MAD	WG	2	141934628	141935128	0	CD14	GOM	NC		12	52960000	52980000	6.9451	TNFSF12	MAD	WG	12	52602718	52603218	9.548	TNFSF12	GOM
ENSSSCG00000014369	RAD_BC6	4.91525	NC	RAD	Abindex		2	140580000	140600000	6.13306	EGR1	MAD	WG	2	140196636	140197136	5.492	EGR1	GOM	WG		2	142280000	142300000	6.03487	CD14	MAD	WG	2	141935128	141935628	0	CD14	GOM	NC		12	52980000	53000000	5.58362	TNFSF12	MAD	WG	12	52603218	52603718	16.28	TNFSF12	GOM
ENSSSCG00000014369	RAD_BC5	4.08414	NC	RAD	Abindex		2	140600000	140620000	5.64296	EGR1	MAD	WG	2	140197136	140197636	17.208	EGR1	GOM	WG		2	142300000	142320000	7.02199	CD14	MAD	WG	2	141935628	141936128	0	CD14	GOM	NC		12	53000000	53020000	5.64476	TNFSF12	MAD	WG	12	52603718	52604218	11.172	TNFSF12	GOM
ENSSSCG00000014369	RAD_BC8	4.34649	NC	RAD	Abindex		2	140620000	140640000	5.47918	EGR1	MAD	WG	2	140197636	140198136	17.192	EGR1	GOM	WG		2	142320000	142340000	6.25168	CD14	MAD	WG	2	141936128	141936628	0	CD14	GOM	NC		12	53020000	53040000	5.34884	TNFSF12	MAD	WG	12	52604218	52604718	6.992	TNFSF12	GOM
ENSSSCG00000014369	RAD_BC9	4.55264	NC	RAD	Abindex		2	140640000	140660000	5.63449	EGR1	MAD	WG	2	140198136	140198636	6.792	EGR1	GOM	WG		2	142340000	142360000	7.41655	CD14	MAD	WG	2	141936628	141937128	0	CD14	GOM	NC		12	53040000	53060000	5.22997	TNFSF12	MAD	WG	12	52604718	52605218	0.528	TNFSF12	GOM
ENSSSCG00000014369	RAD_BH3	4.63009	WG	RAD	Abindex		2	140660000	140680000	5.65199	EGR1	MAD	WG	2	140198636	140199136	10.644	EGR1	GOM	WG		2	142360000	142380000	6.91793	CD14	MAD	WG	2	141937128	141937628	0	CD14	GOM	NC		12	53060000	53080000	6.00368	TNFSF12	MAD	WG	12	52605218	52605718	49.24	TNFSF12	GOM
ENSSSCG00000014369	RAD_BH1	6.26055	WG	RAD	Abindex		2	140680000	140700000	6.01358	EGR1	MAD	WG	2	140199136	140199636	18.644	EGR1	GOM	WG		2	142380000	142400000	6.01704	CD14	MAD	WG	2	141937628	141938128	1.824	CD14	GOM	NC		12	53080000	53100000	6.63382	TNFSF12	MAD	WG	12	52605718	52606218	10.188	TNFSF12	GOM
ENSSSCG00000014369	RAD_BH2	5.65971	WG	RAD	Abindex		2	140700000	140720000	5.41804	EGR1	MAD	WG	2	140199636	140200136	19.852	EGR1	GOM	WG		2	142400000	142420000	6.12415	CD14	MAD	WG	2	141938128	141938628	1.376	CD14	GOM	NC		12	53100000	53120000	6.4473	TNFSF12	MAD	WG	12	52606218	52606718	5.668	TNFSF12	GOM
ENSSSCG00000014369	RAD_BH4	5.31463	WG	RAD	Abindex		2	140720000	140740000	6.23729	EGR1	MAD	WG	2	140200136	140200636	11.92	EGR1	GOM	WG		2	142420000	142440000	2.04041	CD14	MAD	WG	2	141938628	141939128	0	CD14	GOM	NC		12	53120000	53140000	6.30448	TNFSF12	MAD	WG	12	52606718	52607218	21.276	TNFSF12	GOM
ENSSSCG00000014369	RAD_BH5	6.72445	WG	RAD	Abindex		2	140140000	140160000	1.99343	EGR1	RAD	NC	2	140200636	140201136	46.036	EGR1	GOM	WG		2	141840000	141860000	3.61368	CD14	RAD	NC	2	141939128	141939628	0	CD14	GOM	NC		12	52540000	52560000	4.57771	TNFSF12	RAD	NC	12	52607218	52607718	10.948	TNFSF12	GOM
ENSSSCG00000014369	RAD_BH6	5.04894	WG	RAD	Abindex		2	140160000	140180000	1.01157	EGR1	RAD	NC	2	140201136	140201636	16.564	EGR1	GOM	WG		2	141860000	141880000	4.10398	CD14	RAD	NC	2	141939628	141940128	0	CD14	GOM	NC		12	52560000	52580000	5.70336	TNFSF12	RAD	NC	12	52607718	52608218	23.768	TNFSF12	GOM
ENSSSCG00000014369	RAD_BH7	6.87954	WG	RAD	Abindex		2	140180000	140200000	2.32343	EGR1	RAD	NC	2	140201636	140202136	19.348	EGR1	GOM	WG		2	141880000	141900000	5.39121	CD14	RAD	NC	2	141940128	141940628	0	CD14	GOM	NC		12	52580000	52600000	5.44866	TNFSF12	RAD	NC	12	52608218	52608718	10.148	TNFSF12	GOM
ENSSSCG00000014369	RAD_BH8	5.46359	WG	RAD	Abindex		2	140200000	140220000	2.69157	EGR1	RAD	NC	2	140202136	140202636	0.1	EGR1	GOM	WG		2	141900000	141920000	5.21319	CD14	RAD	NC	2	141940628	141941128	0	CD14	GOM	NC		12	52600000	52620000	5.19496	TNFSF12	RAD	NC	12	52608718	52609218	35.332	TNFSF12	GOM
ENSSSCG00000014369	RAD_BH10	5.60301	WG	RAD	Abindex		2	140220000	140240000	2.12584	EGR1	RAD	NC	2	140202636	140203136	3.588	EGR1	GOM	WG		2	141920000	141940000	3.35431	CD14	RAD	NC	2	141941128	141941628	0	CD14	GOM	NC		12	52620000	52640000	4.75622	TNFSF12	RAD	NC	12	52609218	52609718	29.976	TNFSF12	GOM
ENSSSCG00000014369	RAD_BH11	4.85628	WG	RAD	Abindex		2	140240000	140260000	1.46058	EGR1	RAD	NC	2	140203136	140203636	0.312	EGR1	GOM	WG		2	141940000	141960000	3.56031	CD14	RAD	NC	2	141941628	141942128	0	CD14	GOM	NC		12	52640000	52660000	4.91127	TNFSF12	RAD	NC	12	52609718	52610218	6.272	TNFSF12	GOM
ENSSSCG00000014369	RAD_BH9	4.76796	WG	RAD	Abindex		2	140260000	140280000	3.74483	EGR1	RAD	NC	2	140203636	140204136	0	EGR1	GOM	WG		2	141960000	141980000	5.54271	CD14	RAD	NC	2	141942128	141942628	0	CD14	GOM	NC		12	52660000	52680000	5.45838	TNFSF12	RAD	NC	12	52610218	52610718	29.736	TNFSF12	GOM
ENSSSCG00000014369	RAD_BH13	5.23902	WG	RAD	Abindex		2	140280000	140300000	2.48788	EGR1	RAD	NC	2	140204136	140204636	0	EGR1	GOM	WG		2	141980000	142000000	3.49763	CD14	RAD	NC	2	141942628	141943128	0	CD14	GOM	NC		12	52680000	52700000	4.7948	TNFSF12	RAD	NC	12	52610718	52611218	19.02	TNFSF12	GOM
ENSSSCG00000014369	RAD_BH16	5.40189	WG	RAD	Abindex		2	140300000	140320000	2.58027	EGR1	RAD	NC	2	140204636	140205136	3.7	EGR1	GOM	WG		2	142000000	142020000	4.51532	CD14	RAD	NC	2	141943128	141943628	0	CD14	GOM	NC		12	52700000	52720000	5.48791	TNFSF12	RAD	NC	12	52611218	52611718	17.564	TNFSF12	GOM
ENSSSCG00000014369	RAD_BH15	6.3136	WG	RAD	Abindex		2	140320000	140340000	3.31667	EGR1	RAD	NC	2	140205136	140205636	5.036	EGR1	GOM	WG		2	142020000	142040000	2.73953	CD14	RAD	NC	2	141943628	141944128	0	CD14	GOM	NC		12	52720000	52740000	4.86513	TNFSF12	RAD	NC	12	52611718	52612218	12.964	TNFSF12	GOM
ENSSSCG00000014369	RAD_BH18	4.28267	WG	RAD	Abindex		2	140340000	140360000	3.70185	EGR1	RAD	NC	2	140205636	140206136	4.496	EGR1	GOM	WG		2	142040000	142060000	3.66734	CD14	RAD	NC	2	141944128	141944628	0	CD14	GOM	NC		12	52740000	52760000	5.2011	TNFSF12	RAD	NC	12	52612218	52612718	0.836	TNFSF12	GOM
ENSSSCG00000014369	RAD_BH14	4.57388	WG	RAD	Abindex		2	140360000	140380000	4.24493	EGR1	RAD	NC	2	140206136	140206636	4.068	EGR1	GOM	WG		2	142060000	142080000	3.69136	CD14	RAD	NC	2	141944628	141945128	7.808	CD14	GOM	NC		12	52760000	52780000	4.96418	TNFSF12	RAD	NC	12	52612507	52613007	3.042	TNFSF12	GOM
ENSSSCG00000014369	RAD_BH21	5.45886	WG	RAD	Abindex		2	140380000	140400000	3.67464	EGR1	RAD	NC	2	140206636	140207136	2.6	EGR1	GOM	WG		2	142080000	142100000	3.00215	CD14	RAD	NC	2	141945128	141945628	26.084	CD14	GOM	NC		12	52780000	52800000	4.81055	TNFSF12	RAD	NC	12	52613007	52613507	1.358	TNFSF12	GOM
ENSSSCG00000014369	RAD_BH31	6.79426	WG	RAD	Abindex		2	140400000	140420000	3.38923	EGR1	RAD	NC	2	140207136	140207636	3.1	EGR1	GOM	WG		2	142100000	142120000	3.35747	CD14	RAD	NC	2	141945628	141946128	1.02	CD14	GOM	NC		12	52800000	52820000	4.95399	TNFSF12	RAD	NC	12	52613507	52614007	0	TNFSF12	GOM
ENSSSCG00000014369	RAD_BH33	5.75134	WG	RAD	Abindex		2	140420000	140440000	3.38269	EGR1	RAD	NC	2	140207636	140208136	3.304	EGR1	GOM	WG		2	142120000	142140000	2.84826	CD14	RAD	NC	2	141946128	141946628	10.984	CD14	GOM	NC		12	52820000	52840000	4.66784	TNFSF12	RAD	NC	12	52614007	52614507	0.8	TNFSF12	GOM
ENSSSCG00000014369	RAD_BH34	5.60916	WG	RAD	Abindex		2	140440000	140460000	4.96869	EGR1	RAD	NC	2	140208136	140208636	5.24	EGR1	GOM	WG		2	142140000	142160000	3.38907	CD14	RAD	NC	2	141946628	141947128	37.208	CD14	GOM	NC		12	52840000	52860000	4.85068	TNFSF12	RAD	NC	12	52614507	52615007	0	TNFSF12	GOM
ENSSSCG00000014369	RAD_BH30	7.41462	WG	RAD	Abindex		2	140460000	140480000	5.31184	EGR1	RAD	NC	2	140208636	140209136	1.672	EGR1	GOM	WG		2	142160000	142180000	3.95559	CD14	RAD	NC	2	141947128	141947628	18.136	CD14	GOM	NC		12	52860000	52880000	4.73913	TNFSF12	RAD	NC	12	52615007	52615507	0	TNFSF12	GOM
ENSSSCG00000014369	RAD_BH20	5.26505	WG	RAD	Abindex		2	140480000	140500000	4.8433	EGR1	RAD	NC	2	140209136	140209636	6.284	EGR1	GOM	WG		2	142180000	142200000	4.49728	CD14	RAD	NC	2	141947628	141948128	31.136	CD14	GOM	NC		12	52880000	52900000	4.99234	TNFSF12	RAD	NC	12	52615507	52616007	0	TNFSF12	GOM
ENSSSCG00000014369	RAD_BH19	6.41308	WG	RAD	Abindex		2	140500000	140520000	6.9025	EGR1	RAD	NC	2	140209636	140210136	0.272	EGR1	GOM	WG		2	142200000	142220000	5.1139	CD14	RAD	NC	2	141948128	141948628	20.564	CD14	GOM	NC		12	52900000	52920000	4.35737	TNFSF12	RAD	NC	12	52616007	52616507	0	TNFSF12	GOM
ENSSSCG00000014369	RAD_BH27	5.65647	WG	RAD	Abindex		2	140520000	140540000	4.21838	EGR1	RAD	NC	2	140210136	140210636	1.428	EGR1	GOM	WG		2	142220000	142240000	3.4272	CD14	RAD	NC	2	141948628	141949128	9.96	CD14	GOM	NC		12	52920000	52940000	5.33147	TNFSF12	RAD	NC	12	52616507	52617007	0	TNFSF12	GOM
ENSSSCG00000014369	RAD_BH28	8.13426	WG	RAD	Abindex		2	140540000	140560000	4.32437	EGR1	RAD	NC	2	140210636	140211136	2.944	EGR1	GOM	WG		2	142240000	142260000	4.269	CD14	RAD	NC	2	141949128	141949628	6.76	CD14	GOM	NC		12	52940000	52960000	4.96081	TNFSF12	RAD	NC	12	52617007	52617507	0	TNFSF12	GOM
ENSSSCG00000014369	RAD_BH25	6.70493	WG	RAD	Abindex		2	140560000	140580000	2.92897	EGR1	RAD	NC	2	140211136	140211636	2.548	EGR1	GOM	WG		2	142260000	142280000	5.30765	CD14	RAD	NC	2	141949628	141950128	13.024	CD14	GOM	NC		12	52960000	52980000	4.75599	TNFSF12	RAD	NC	12	52617507	52618007	0	TNFSF12	GOM
ENSSSCG00000014369	RAD_BH32	7.36623	WG	RAD	Abindex		2	140580000	140600000	3.5719	EGR1	RAD	NC	2	140211336	140211836	12.892	EGR1	GOM	WG		2	142280000	142300000	3.76191	CD14	RAD	NC	2	141950128	141950628	5.564	CD14	GOM	NC		12	52980000	53000000	4.39229	TNFSF12	RAD	NC	12	52618007	52618507	0	TNFSF12	GOM
ENSSSCG00000014369	RAD_BH26	5.65485	WG	RAD	Abindex		2	140600000	140620000	2.66929	EGR1	RAD	NC	2	140211836	140212336	33.036	EGR1	GOM	WG		2	142300000	142320000	4.03077	CD14	RAD	NC	2	141950628	141951128	10.996	CD14	GOM	NC		12	53000000	53020000	3.27004	TNFSF12	RAD	NC	12	52618507	52619007	0.6	TNFSF12	GOM
ENSSSCG00000014369	RAD_BH36	4.71627	WG	RAD	Abindex		2	140620000	140640000	2.28216	EGR1	RAD	NC	2	140212336	140212836	27.776	EGR1	GOM	WG		2	142320000	142340000	3.90483	CD14	RAD	NC	2	141951128	141951628	21.116	CD14	GOM	NC		12	53020000	53040000	4.71113	TNFSF12	RAD	NC	12	52619007	52619507	0	TNFSF12	GOM
ENSSSCG00000014369	RAD_BH38	5.40251	WG	RAD	Abindex		2	140640000	140660000	3.50461	EGR1	RAD	NC	2	140212836	140213336	11.196	EGR1	GOM	WG		2	142340000	142360000	4.53561	CD14	RAD	NC	2	141951628	141952128	8.256	CD14	GOM	NC		12	53040000	53060000	4.15043	TNFSF12	RAD	NC	12	52619507	52620007	0	TNFSF12	GOM
ENSSSCG00000014369	RAD_BH40	4.20101	WG	RAD	Abindex		2	140660000	140680000	3.57595	EGR1	RAD	NC	2	140213336	140213836	2.804	EGR1	GOM	WG		2	142360000	142380000	3.80265	CD14	RAD	NC	2	141952128	141952628	9.264	CD14	GOM	NC		12	53060000	53080000	3.92627	TNFSF12	RAD	NC	12	52620007	52620507	0.6	TNFSF12	GOM
ENSSSCG00000014369	RAD_BH35	4.97403	WG	RAD	Abindex		2	140680000	140700000	2.74521	EGR1	RAD	NC	2	140213836	140214336	9.876	EGR1	GOM	WG		2	142380000	142400000	3.03824	CD14	RAD	NC	2	141952628	141953128	4.212	CD14	GOM	NC		12	53080000	53100000	5.32791	TNFSF12	RAD	NC	12	52620507	52621007	0	TNFSF12	GOM
ENSSSCG00000014369	RAD_BH41	6.01154	WG	RAD	Abindex		2	140700000	140720000	3.94198	EGR1	RAD	NC	2	140214336	140214836	6.92	EGR1	GOM	WG		2	142400000	142420000	2.87945	CD14	RAD	NC	2	141953128	141953628	19.58	CD14	GOM	NC		12	53100000	53120000	5.40926	TNFSF12	RAD	NC	12	52621007	52621507	0	TNFSF12	GOM
ENSSSCG00000014369	RAD_BH45	4.1221	WG	RAD	Abindex		2	140720000	140740000	4.72181	EGR1	RAD	NC	2	140214836	140215336	8.988	EGR1	GOM	WG		2	142420000	142440000	0.848174	CD14	RAD	NC	2	141953628	141954128	9.136	CD14	GOM	NC		12	53120000	53140000	5.28697	TNFSF12	RAD	NC	12	52621507	52622007	0	TNFSF12	GOM
ENSSSCG00000014369	RAD_BH46	4.77233	WG	RAD	Abindex		2	140140000	140160000	2.48809	EGR1	RAD	WG	2	140215336	140215836	8.848	EGR1	GOM	WG		2	141840000	141860000	4.11646	CD14	RAD	WG	2	141954128	141954628	10.776	CD14	GOM	NC		12	52540000	52560000	5.3938	TNFSF12	RAD	WG	12	52622007	52622507	0	TNFSF12	GOM
ENSSSCG00000014369	RAD_BH43	5.8467	WG	RAD	Abindex		2	140160000	140180000	2.68982	EGR1	RAD	WG	2	140215836	140216336	7.696	EGR1	GOM	WG		2	141860000	141880000	4.73328	CD14	RAD	WG	2	141954628	141955128	11.34	CD14	GOM	NC		12	52560000	52580000	6.29633	TNFSF12	RAD	WG	12	52622507	52623007	0	TNFSF12	GOM
ENSSSCG00000014369	RAD_BH39	6.95568	WG	RAD	Abindex		2	140180000	140200000	4.03527	EGR1	RAD	WG	2	140216336	140216836	3.368	EGR1	GOM	WG		2	141880000	141900000	6.32249	CD14	RAD	WG	2	141955128	141955628	18.856	CD14	GOM	NC		12	52580000	52600000	6.15113	TNFSF12	RAD	WG	12	52623007	52623507	0	TNFSF12	GOM
ENSSSCG00000014369	RAD_BH44	5.93352	WG	RAD	Abindex		2	140200000	140220000	4.2338	EGR1	RAD	WG	2	140216836	140217336	3.26	EGR1	GOM	WG		2	141900000	141920000	6.21773	CD14	RAD	WG	2	141955628	141956128	21.232	CD14	GOM	NC		12	52600000	52620000	6.19578	TNFSF12	RAD	WG	12	52623507	52624007	0	TNFSF12	GOM
ENSSSCG00000014369	RAD_BH47	4.39092	WG	RAD	Abindex		2	140220000	140240000	4.70136	EGR1	RAD	WG	2	140217336	140217836	4.44	EGR1	GOM	WG		2	141920000	141940000	6.09101	CD14	RAD	WG	2	141956128	141956628	23.332	CD14	GOM	NC		12	52620000	52640000	5.3765	TNFSF12	RAD	WG	12	52624007	52624507	0	TNFSF12	GOM
ENSSSCG00000014369	RAD_BH48	6.25858	WG	RAD	Abindex		2	140240000	140260000	3.98735	EGR1	RAD	WG	2	140217836	140218336	1.728	EGR1	GOM	WG		2	141940000	141960000	6.25232	CD14	RAD	WG	2	141956628	141957128	15.82	CD14	GOM	NC		12	52640000	52660000	5.61181	TNFSF12	RAD	WG	12	52624507	52625007	0	TNFSF12	GOM
ENSSSCG00000014369	ULB_CC3	5.55187	NC	ULB	Abindex		2	140260000	140280000	4.65345	EGR1	RAD	WG	2	140218336	140218836	4.644	EGR1	GOM	WG		2	141960000	141980000	5.62429	CD14	RAD	WG	2	141957128	141957628	18.528	CD14	GOM	NC		12	52660000	52680000	6.14759	TNFSF12	RAD	WG	12	52625007	52625507	0	TNFSF12	GOM
ENSSSCG00000014369	ULB_CC2	4.73083	NC	ULB	Abindex		2	140280000	140300000	4.57688	EGR1	RAD	WG	2	140218836	140219336	5.348	EGR1	GOM	WG		2	141980000	142000000	5.15935	CD14	RAD	WG	2	141957628	141958128	8.688	CD14	GOM	NC		12	52680000	52700000	5.7896	TNFSF12	RAD	WG	12	52625507	52626007	0	TNFSF12	GOM
ENSSSCG00000014369	ULB_BC3	5.67966	NC	ULB	Abindex		2	140300000	140320000	5.1418	EGR1	RAD	WG	2	140219336	140219836	6.88	EGR1	GOM	WG		2	142000000	142020000	5.37839	CD14	RAD	WG	2	141958128	141958628	5.192	CD14	GOM	NC		12	52700000	52720000	6.67944	TNFSF12	RAD	WG	12	52626007	52626507	0	TNFSF12	GOM
ENSSSCG00000014369	ULB_BC7	4.5069	NC	ULB	Abindex		2	140320000	140340000	6.19314	EGR1	RAD	WG	2	140219836	140220336	3.428	EGR1	GOM	WG		2	142020000	142040000	5.30034	CD14	RAD	WG	2	141958628	141959128	22.252	CD14	GOM	NC		12	52720000	52740000	5.78643	TNFSF12	RAD	WG	12	52626507	52627007	0	TNFSF12	GOM
ENSSSCG00000014369	ULB_CC4	6.18689	NC	ULB	Abindex		2	140340000	140360000	6.33403	EGR1	RAD	WG	2	140220336	140220836	11.456	EGR1	GOM	WG		2	142040000	142060000	4.89193	CD14	RAD	WG	2	141959128	141959628	7.284	CD14	GOM	NC		12	52740000	52760000	6.43379	TNFSF12	RAD	WG	12	52627007	52627507	0	TNFSF12	GOM
ENSSSCG00000014369	ULB_BC4	6.46555	NC	ULB	Abindex		2	140360000	140380000	5.87701	EGR1	RAD	WG	2	140220836	140221336	6.16	EGR1	GOM	WG		2	142060000	142080000	5.9989	CD14	RAD	WG	2	141959628	141960128	11.06	CD14	GOM	NC		12	52760000	52780000	5.7308	TNFSF12	RAD	WG	12	52627507	52628007	0.214	TNFSF12	GOM
ENSSSCG00000014369	ULB_BC1	4.77731	NC	ULB	Abindex		2	140380000	140400000	6.86743	EGR1	RAD	WG	2	140221336	140221836	3.7	EGR1	GOM	WG		2	142080000	142100000	5.54175	CD14	RAD	WG	2	141960128	141960628	2.844	CD14	GOM	NC		12	52780000	52800000	5.55052	TNFSF12	RAD	WG	12	52628007	52628507	1.386	TNFSF12	GOM
ENSSSCG00000014369	ULB_CC1	5.34245	NC	ULB	Abindex		2	140400000	140420000	6.5523	EGR1	RAD	WG	2	140221836	140222336	5.572	EGR1	GOM	WG		2	142100000	142120000	5.66173	CD14	RAD	WG	2	141960628	141961128	6.908	CD14	GOM	NC		12	52800000	52820000	5.85722	TNFSF12	RAD	WG	12	52628450	52628950	38.8	TNFSF12	GOM
ENSSSCG00000014369	ULB_BC6	4.54347	NC	ULB	Abindex		2	140420000	140440000	8.1749	EGR1	RAD	WG	2	140222336	140222836	10.812	EGR1	GOM	WG		2	142120000	142140000	5.33558	CD14	RAD	WG	2	141961128	141961628	8.436	CD14	GOM	NC		12	52820000	52840000	5.48878	TNFSF12	RAD	WG	12	52628950	52629450	12.6	TNFSF12	GOM
ENSSSCG00000014369	ULB_BC5	4.75523	NC	ULB	Abindex		2	140440000	140460000	9.76427	EGR1	RAD	WG	2	140222836	140223336	15.316	EGR1	GOM	WG		2	142140000	142160000	4.87583	CD14	RAD	WG	2	141961628	141962128	10.372	CD14	GOM	NC		12	52840000	52860000	5.67713	TNFSF12	RAD	WG	12	52629450	52629950	14.2	TNFSF12	GOM
ENSSSCG00000014369	ULB_BC8	5.11003	NC	ULB	Abindex		2	140460000	140480000	8.43554	EGR1	RAD	WG	2	140223336	140223836	3.972	EGR1	GOM	WG		2	142160000	142180000	5.62597	CD14	RAD	WG	2	141962128	141962628	10.452	CD14	GOM	NC		12	52860000	52880000	5.628	TNFSF12	RAD	WG	12	52629950	52630450	84.8	TNFSF12	GOM
ENSSSCG00000014369	ULB_BC9	5.44296	NC	ULB	Abindex		2	140480000	140500000	8.4284	EGR1	RAD	WG	2	140223836	140224336	4.128	EGR1	GOM	WG		2	142180000	142200000	5.54671	CD14	RAD	WG	2	141962628	141963128	3.112	CD14	GOM	NC		12	52880000	52900000	6.22656	TNFSF12	RAD	WG	12	52630450	52630950	49.3	TNFSF12	GOM
ENSSSCG00000014369	ULB_BH3	5.27751	WG	ULB	Abindex		2	140500000	140520000	8.01712	EGR1	RAD	WG	2	140224336	140224836	1.684	EGR1	GOM	WG		2	142200000	142220000	5.29396	CD14	RAD	WG	2	141963128	141963628	4.88	CD14	GOM	NC		12	52900000	52920000	5.84625	TNFSF12	RAD	WG	12	52630950	52631450	39.1	TNFSF12	GOM
ENSSSCG00000014369	ULB_BH1	5.1941	WG	ULB	Abindex		2	140520000	140540000	7.25625	EGR1	RAD	WG	2	140224836	140225336	13.8	EGR1	GOM	WG		2	142220000	142240000	5.54065	CD14	RAD	WG	2	141963628	141964128	14.896	CD14	GOM	NC		12	52920000	52940000	6.15235	TNFSF12	RAD	WG	12	52631450	52631950	11.1	TNFSF12	GOM
ENSSSCG00000014369	ULB_BH2	4.67565	WG	ULB	Abindex		2	140540000	140560000	5.86009	EGR1	RAD	WG	2	140225336	140225836	1.92	EGR1	GOM	WG		2	142240000	142260000	5.45492	CD14	RAD	WG	2	141964128	141964628	12.432	CD14	GOM	NC		12	52940000	52960000	6.47913	TNFSF12	RAD	WG	12	52631950	52632450	41	TNFSF12	GOM
ENSSSCG00000014369	ULB_BH5	5.41213	WG	ULB	Abindex		2	140560000	140580000	5.51129	EGR1	RAD	WG	2	140225836	140226336	4.496	EGR1	GOM	WG		2	142260000	142280000	4.93048	CD14	RAD	WG	2	141964628	141965128	22.824	CD14	GOM	NC		12	52960000	52980000	6.9861	TNFSF12	RAD	WG	12	52632450	52632950	48.2	TNFSF12	GOM
ENSSSCG00000014369	ULB_BH6	4.67807	WG	ULB	Abindex		2	140580000	140600000	4.9406	EGR1	RAD	WG	2	140226336	140226836	6.968	EGR1	GOM	WG		2	142280000	142300000	5.924	CD14	RAD	WG	2	141965128	141965628	6.924	CD14	GOM	NC		12	52980000	53000000	5.72936	TNFSF12	RAD	WG	12	52632950	52633450	37.6	TNFSF12	GOM
ENSSSCG00000014369	ULB_BH7	5.23322	WG	ULB	Abindex		2	140600000	140620000	5.14077	EGR1	RAD	WG	2	140226836	140227336	4.288	EGR1	GOM	WG		2	142300000	142320000	7.67623	CD14	RAD	WG	2	141965628	141966128	150.676	CD14	GOM	NC		12	53000000	53020000	5.62802	TNFSF12	RAD	WG	12	52633450	52633950	29.4	TNFSF12	GOM
ENSSSCG00000014369	ULB_BH8	5.23398	WG	ULB	Abindex		2	140620000	140640000	5.25498	EGR1	RAD	WG	2	140227336	140227836	3.828	EGR1	GOM	WG		2	142320000	142340000	7.19551	CD14	RAD	WG	2	141966128	141966628	25.164	CD14	GOM	NC		12	53020000	53040000	5.21645	TNFSF12	RAD	WG	12	52633950	52634450	58.3	TNFSF12	GOM
ENSSSCG00000014369	ULB_BH10	5.25231	WG	ULB	Abindex		2	140640000	140660000	5.49954	EGR1	RAD	WG	2	140227836	140228336	1.616	EGR1	GOM	WG		2	142340000	142360000	7.6528	CD14	RAD	WG	2	141966628	141967128	11.672	CD14	GOM	NC		12	53040000	53060000	5.60398	TNFSF12	RAD	WG	12	52634450	52634950	44.8	TNFSF12	GOM
ENSSSCG00000014369	ULB_BH11	5.65171	WG	ULB	Abindex		2	140660000	140680000	6.8731	EGR1	RAD	WG	2	140228336	140228836	9.784	EGR1	GOM	WG		2	142360000	142380000	6.94814	CD14	RAD	WG	2	141967128	141967628	5.632	CD14	GOM	NC		12	53060000	53080000	5.81183	TNFSF12	RAD	WG	12	52634950	52635450	9.3	TNFSF12	GOM
ENSSSCG00000014369	ULB_BH9	5.37125	WG	ULB	Abindex		2	140680000	140700000	6.32804	EGR1	RAD	WG	2	140228836	140229336	1.716	EGR1	GOM	WG		2	142380000	142400000	6.08678	CD14	RAD	WG	2	141967628	141968128	19.636	CD14	GOM	NC		12	53080000	53100000	7.12821	TNFSF12	RAD	WG	12	52635383	52635883	13.682	TNFSF12	GOM
ENSSSCG00000014369	ULB_BH17	5.1615	WG	ULB	Abindex		2	140700000	140720000	6.09183	EGR1	RAD	WG	2	140229336	140229836	2.284	EGR1	GOM	WG		2	142400000	142420000	6.06486	CD14	RAD	WG	2	141968128	141968628	4.384	CD14	GOM	NC		12	53100000	53120000	5.94767	TNFSF12	RAD	WG	12	52635883	52636383	8.702	TNFSF12	GOM
ENSSSCG00000014369	ULB_BH13	5.21973	WG	ULB	Abindex		2	140720000	140740000	5.76112	EGR1	RAD	WG	2	140229836	140230336	2.544	EGR1	GOM	WG		2	142420000	142440000	1.33712	CD14	RAD	WG	2	141968628	141969128	6.68	CD14	GOM	NC		12	53120000	53140000	5.363	TNFSF12	RAD	WG	12	52636383	52636883	13.334	TNFSF12	GOM
ENSSSCG00000014369	ULB_BH12	4.32932	WG	ULB	Abindex		2	140140000	140160000	0.883884	EGR1	ULB	NC	2	140230336	140230836	23.856	EGR1	GOM	WG		2	141840000	141860000	4.12239	CD14	ULB	NC	2	141969128	141969628	12.724	CD14	GOM	NC		12	52540000	52560000	5.3506	TNFSF12	ULB	NC	12	52636883	52637383	20.01	TNFSF12	GOM
ENSSSCG00000014369	ULB_BH16	4.99673	WG	ULB	Abindex		2	140160000	140180000	1.15124	EGR1	ULB	NC	2	140263301	140263801	18.834	EGR1	GOM	WG		2	141860000	141880000	4.40228	CD14	ULB	NC	2	141969628	141970128	7.932	CD14	GOM	NC		12	52560000	52580000	5.8608	TNFSF12	ULB	NC	12	52637383	52637883	7.066	TNFSF12	GOM
ENSSSCG00000014369	ULB_BH15	5.71229	WG	ULB	Abindex		2	140180000	140200000	1.89619	EGR1	ULB	NC	2	140263801	140264301	20.902	EGR1	GOM	WG		2	141880000	141900000	4.66521	CD14	ULB	NC	2	141970128	141970628	14.48	CD14	GOM	NC		12	52580000	52600000	4.80454	TNFSF12	ULB	NC	12	52637883	52638383	7.7	TNFSF12	GOM
ENSSSCG00000014369	ULB_BH18	5.17477	WG	ULB	Abindex		2	140200000	140220000	2.81607	EGR1	ULB	NC	2	140264301	140264801	9.64	EGR1	GOM	WG		2	141900000	141920000	5.30941	CD14	ULB	NC	2	141970628	141971128	7.088	CD14	GOM	NC		12	52600000	52620000	5.70255	TNFSF12	ULB	NC	12	52638383	52638883	9.196	TNFSF12	GOM
ENSSSCG00000014369	ULB_BH14	3.79559	WG	ULB	Abindex		2	140220000	140240000	2.03644	EGR1	ULB	NC	2	140264801	140265301	25.304	EGR1	GOM	WG		2	141920000	141940000	3.69902	CD14	ULB	NC	2	141971128	141971628	28.928	CD14	GOM	NC		12	52620000	52640000	5.21138	TNFSF12	ULB	NC	12	52638883	52639383	9.908	TNFSF12	GOM
ENSSSCG00000014369	ULB_BH21	6.12336	WG	ULB	Abindex		2	140240000	140260000	1.25605	EGR1	ULB	NC	2	140265301	140265801	0.302	EGR1	GOM	WG		2	141940000	141960000	4.21045	CD14	ULB	NC	2	141971628	141972128	23.988	CD14	GOM	NC		12	52640000	52660000	4.99671	TNFSF12	ULB	NC	12	52639383	52639883	1.202	TNFSF12	GOM
ENSSSCG00000014369	ULB_BH24	5.75	WG	ULB	Abindex		2	140260000	140280000	2.49112	EGR1	ULB	NC	2	140265801	140266301	0.804	EGR1	GOM	WG		2	141960000	141980000	4.13928	CD14	ULB	NC	2	141972128	141972628	16.452	CD14	GOM	NC		12	52660000	52680000	6.27258	TNFSF12	ULB	NC	12	52639883	52640383	5.528	TNFSF12	GOM
ENSSSCG00000014369	ULB_BH22	5.03512	WG	ULB	Abindex		2	140280000	140300000	2.30403	EGR1	ULB	NC	2	140266301	140266801	3.404	EGR1	GOM	WG		2	141980000	142000000	4.20026	CD14	ULB	NC	2	141972628	141973128	12.744	CD14	GOM	NC		12	52680000	52700000	6.03695	TNFSF12	ULB	NC	12	52640383	52640883	1.804	TNFSF12	GOM
ENSSSCG00000014369	ULB_BH31	8.01576	WG	ULB	Abindex		2	140300000	140320000	2.91103	EGR1	ULB	NC	2	140266801	140267301	2.09	EGR1	GOM	WG		2	142000000	142020000	3.87315	CD14	ULB	NC	2	141973128	141973628	16.276	CD14	GOM	NC		12	52700000	52720000	5.52011	TNFSF12	ULB	NC	12	52640883	52641383	0.768	TNFSF12	GOM
ENSSSCG00000014369	ULB_BH23	6.45449	WG	ULB	Abindex		2	140320000	140340000	3.54709	EGR1	ULB	NC	2	140267301	140267801	2.3	EGR1	GOM	WG		2	142020000	142040000	3.10847	CD14	ULB	NC	2	141973628	141974128	16.932	CD14	GOM	NC		12	52720000	52740000	5.27261	TNFSF12	ULB	NC	12	52641383	52641883	0	TNFSF12	GOM
ENSSSCG00000014369	ULB_BH33	8.56647	WG	ULB	Abindex		2	140340000	140360000	3.46266	EGR1	ULB	NC	2	140267801	140268301	0	EGR1	GOM	WG		2	142040000	142060000	2.17361	CD14	ULB	NC	2	141974128	141974628	3.6	CD14	GOM	NC		12	52740000	52760000	5.66907	TNFSF12	ULB	NC	12	52659336	52659836	1.84	TNFSF12	GOM
ENSSSCG00000014369	ULB_BH34	7.42442	WG	ULB	Abindex		2	140360000	140380000	5.21081	EGR1	ULB	NC	2	140268301	140268801	0	EGR1	GOM	WG		2	142060000	142080000	2.97526	CD14	ULB	NC	2	141974628	141975128	9.204	CD14	GOM	NC		12	52760000	52780000	5.40635	TNFSF12	ULB	NC	12	52659836	52660336	22.244	TNFSF12	GOM
ENSSSCG00000014369	ULB_BH20	4.6152	WG	ULB	Abindex		2	140380000	140400000	3.37128	EGR1	ULB	NC	2	140268801	140269301	37.194	EGR1	GOM	WG		2	142080000	142100000	3.16913	CD14	ULB	NC	2	141975128	141975628	15.544	CD14	GOM	NC		12	52780000	52800000	4.70337	TNFSF12	ULB	NC	12	52660336	52660836	1.792	TNFSF12	GOM
ENSSSCG00000014369	ULB_BH19	5.1966	WG	ULB	Abindex		2	140400000	140420000	3.07002	EGR1	ULB	NC	2	140269301	140269801	30.706	EGR1	GOM	WG		2	142100000	142120000	3.09151	CD14	ULB	NC	2	141975628	141976128	7.852	CD14	GOM	NC		12	52800000	52820000	5.33832	TNFSF12	ULB	NC	12	52660836	52661336	13.04	TNFSF12	GOM
ENSSSCG00000014369	ULB_BH27	7.5421	WG	ULB	Abindex		2	140420000	140440000	4.18595	EGR1	ULB	NC	2	140269801	140270301	0.7	EGR1	GOM	WG		2	142120000	142140000	2.85388	CD14	ULB	NC	2	141976128	141976628	10.276	CD14	GOM	NC		12	52820000	52840000	5.29154	TNFSF12	ULB	NC	12	52661336	52661836	11.932	TNFSF12	GOM
ENSSSCG00000014369	ULB_BH25	7.91104	WG	ULB	Abindex		2	140440000	140460000	5.23336	EGR1	ULB	NC	2	140270301	140270801	0	EGR1	GOM	WG		2	142140000	142160000	3.21446	CD14	ULB	NC	2	141976628	141977128	5.972	CD14	GOM	NC		12	52840000	52860000	4.99256	TNFSF12	ULB	NC	12	52661836	52662336	185.096	TNFSF12	GOM
ENSSSCG00000014369	ULB_BH32	6.50742	WG	ULB	Abindex		2	140460000	140480000	5.25579	EGR1	ULB	NC	2	140270801	140271301	13	EGR1	GOM	WG		2	142160000	142180000	4.19919	CD14	ULB	NC	2	141977128	141977628	9.9	CD14	GOM	NC		12	52860000	52880000	5.22964	TNFSF12	ULB	NC	12	52662336	52662836	33.048	TNFSF12	GOM
ENSSSCG00000014369	ULB_BH36	8.43833	WG	ULB	Abindex		2	140480000	140500000	5.0757	EGR1	ULB	NC	2	140271301	140271801	0	EGR1	GOM	WG		2	142180000	142200000	3.89599	CD14	ULB	NC	2	141977628	141978128	10.844	CD14	GOM	NC		12	52880000	52900000	5.5399	TNFSF12	ULB	NC	12	52662836	52663336	149.6	TNFSF12	GOM
ENSSSCG00000014369	ULB_BH38	8.30161	WG	ULB	Abindex		2	140500000	140520000	5.94263	EGR1	ULB	NC	2	140271801	140272301	0	EGR1	GOM	WG		2	142200000	142220000	4.03752	CD14	ULB	NC	2	141978128	141978628	21.484	CD14	GOM	NC		12	52900000	52920000	5.18406	TNFSF12	ULB	NC	12	52663336	52663836	307.676	TNFSF12	GOM
ENSSSCG00000014369	ULB_BH40	7.87572	WG	ULB	Abindex		2	140520000	140540000	4.7455	EGR1	ULB	NC	2	140272301	140272801	0	EGR1	GOM	WG		2	142220000	142240000	3.32993	CD14	ULB	NC	2	141978628	141979128	13.588	CD14	GOM	NC		12	52920000	52940000	5.75972	TNFSF12	ULB	NC	12	52663836	52664336	289.332	TNFSF12	GOM
ENSSSCG00000014369	ULB_BH41	6.15075	WG	ULB	Abindex		2	140540000	140560000	4.92032	EGR1	ULB	NC	2	140272801	140273301	0	EGR1	GOM	WG		2	142240000	142260000	4.54175	CD14	ULB	NC	2	141979128	141979628	17.384	CD14	GOM	NC		12	52940000	52960000	5.52422	TNFSF12	ULB	NC	12	52664336	52664836	231.484	TNFSF12	GOM
ENSSSCG00000014369	ULB_BH46	5.87534	WG	ULB	Abindex		2	140560000	140580000	4.37577	EGR1	ULB	NC	2	140273301	140273801	0	EGR1	GOM	WG		2	142260000	142280000	4.23788	CD14	ULB	NC	2	141979628	141980128	11.044	CD14	GOM	NC		12	52960000	52980000	5.99043	TNFSF12	ULB	NC	12	52664873	52665373	96.676	TNFSF12	GOM
ENSSSCG00000014369	ULB_BH43	6.04918	WG	ULB	Abindex		2	140580000	140600000	4.84489	EGR1	ULB	NC	2	140273801	140274301	0	EGR1	GOM	WG		2	142280000	142300000	3.77227	CD14	ULB	NC	2	141980128	141980628	9.02	CD14	GOM	NC		12	52980000	53000000	5.72383	TNFSF12	ULB	NC	12	52665373	52665873	94.394	TNFSF12	GOM
ENSSSCG00000014369	ULB_BH39	7.28611	WG	ULB	Abindex		2	140600000	140620000	2.235	EGR1	ULB	NC	2	140274301	140274801	0	EGR1	GOM	WG		2	142300000	142320000	4.54508	CD14	ULB	NC	2	141980628	141981128	3.652	CD14	GOM	NC		12	53000000	53020000	5.14028	TNFSF12	ULB	NC	12	52665873	52666373	91.082	TNFSF12	GOM
ENSSSCG00000014369	ULB_BH44	4.47195	WG	ULB	Abindex		2	140620000	140640000	3.1939	EGR1	ULB	NC	2	140274801	140275301	0	EGR1	GOM	WG		2	142320000	142340000	4.21094	CD14	ULB	NC	2	141981128	141981628	3.372	CD14	GOM	NC		12	53020000	53040000	4.64978	TNFSF12	ULB	NC	12	52666373	52666873	66.926	TNFSF12	GOM
ENSSSCG00000014369	ULB_BH47	4.56537	WG	ULB	Abindex		2	140640000	140660000	3.93427	EGR1	ULB	NC	2	140275301	140275801	25.902	EGR1	GOM	WG		2	142340000	142360000	4.26709	CD14	ULB	NC	2	141981628	141982128	9.856	CD14	GOM	NC		12	53040000	53060000	4.92221	TNFSF12	ULB	NC	12	52666873	52667373	39.592	TNFSF12	GOM
ENSSSCG00000014369	ULB_BH48	6.38549	WG	ULB	Abindex		2	140660000	140680000	4.00461	EGR1	ULB	NC	2	140275801	140276301	4.098	EGR1	GOM	WG		2	142360000	142380000	4.37974	CD14	ULB	NC	2	141982128	141982628	10.912	CD14	GOM	NC		12	53060000	53080000	4.80739	TNFSF12	ULB	NC	12	52667373	52667873	4.794	TNFSF12	GOM
ENSSSCG00000014336	GOM_CC3	5.92358	NC	GOM	Abindex		2	140680000	140700000	3.80327	EGR1	ULB	NC	2	140276301	140276801	0	EGR1	GOM	WG		2	142380000	142400000	3.11984	CD14	ULB	NC	2	141982628	141983128	6.472	CD14	GOM	NC		12	53080000	53100000	5.47099	TNFSF12	ULB	NC	12	52667831	52668331	30.674	TNFSF12	GOM
ENSSSCG00000014336	GOM_CC2	6.87237	NC	GOM	Abindex		2	140700000	140720000	4.75632	EGR1	ULB	NC	2	140276801	140277301	0.8	EGR1	GOM	WG		2	142400000	142420000	2.83431	CD14	ULB	NC	2	141983128	141983628	5.644	CD14	GOM	NC		12	53100000	53120000	5.35125	TNFSF12	ULB	NC	12	52668331	52668831	9.588	TNFSF12	GOM
ENSSSCG00000014336	GOM_BC3	7.05237	NC	GOM	Abindex		2	140720000	140740000	5.01678	EGR1	ULB	NC	2	140277301	140277801	0.106	EGR1	GOM	WG		2	142420000	142440000	0.441458	CD14	ULB	NC	2	141983628	141984128	3.924	CD14	GOM	NC		12	53120000	53140000	5.72468	TNFSF12	ULB	NC	12	52668831	52669331	4.926	TNFSF12	GOM
ENSSSCG00000014336	GOM_BC7	5.98573	NC	GOM	Abindex		2	140140000	140160000	2.57819	EGR1	ULB	WG	2	140277801	140278301	2.294	EGR1	GOM	WG		2	141840000	141860000	5.61893	CD14	ULB	WG	2	141984128	141984628	14.932	CD14	GOM	NC		12	52540000	52560000	5.7197	TNFSF12	ULB	WG	12	52669331	52669831	14.418	TNFSF12	GOM
ENSSSCG00000014336	GOM_CC4	7.06096	NC	GOM	Abindex		2	140160000	140180000	3.18849	EGR1	ULB	WG	2	140278301	140278801	0	EGR1	GOM	WG		2	141860000	141880000	6.44822	CD14	ULB	WG	2	141984628	141985128	12.052	CD14	GOM	NC		12	52560000	52580000	7.57696	TNFSF12	ULB	WG	12	52669831	52670331	10.938	TNFSF12	GOM
ENSSSCG00000014336	GOM_BC4	6.42188	NC	GOM	Abindex		2	140180000	140200000	3.9132	EGR1	ULB	WG	2	140278801	140279301	1.904	EGR1	GOM	WG		2	141880000	141900000	6.10751	CD14	ULB	WG	2	141985128	141985628	15.94	CD14	GOM	NC		12	52580000	52600000	8.71777	TNFSF12	ULB	WG	12	52670331	52670831	8.604	TNFSF12	GOM
ENSSSCG00000014336	GOM_BC1	6.50742	NC	GOM	Abindex		2	140200000	140220000	5.85676	EGR1	ULB	WG	2	140279301	140279801	0.496	EGR1	GOM	WG		2	141900000	141920000	6.13859	CD14	ULB	WG	2	141985628	141986128	11.08	CD14	GOM	NC		12	52600000	52620000	6.60713	TNFSF12	ULB	WG	12	52670831	52671331	6.152	TNFSF12	GOM
ENSSSCG00000014336	GOM_CC1	6.21591	NC	GOM	Abindex		2	140220000	140240000	4.69947	EGR1	ULB	WG	2	140279801	140280301	0	EGR1	GOM	WG		2	141920000	141940000	6.6977	CD14	ULB	WG	2	141986128	141986628	5.496	CD14	GOM	NC		12	52620000	52640000	6.36192	TNFSF12	ULB	WG	12	52671331	52671831	3.592	TNFSF12	GOM
ENSSSCG00000014336	GOM_BC6	5.66638	NC	GOM	Abindex		2	140240000	140260000	4.29488	EGR1	ULB	WG	2	140280301	140280801	0.306	EGR1	GOM	WG		2	141940000	141960000	6.66758	CD14	ULB	WG	2	141986628	141987128	23.344	CD14	GOM	NC		12	52640000	52660000	6.89212	TNFSF12	ULB	WG	12	52671831	52672331	12.956	TNFSF12	GOM
ENSSSCG00000014336	GOM_BC5	4.87498	NC	GOM	Abindex		2	140260000	140280000	4.6126	EGR1	ULB	WG	2	140280801	140281301	1.294	EGR1	GOM	WG		2	141960000	141980000	6.27919	CD14	ULB	WG	2	141987128	141987628	20.46	CD14	GOM	NC		12	52660000	52680000	7.38648	TNFSF12	ULB	WG	12	52672331	52672831	21.702	TNFSF12	GOM
ENSSSCG00000014336	GOM_BC8	5.40498	NC	GOM	Abindex		2	140280000	140300000	2.72489	EGR1	ULB	WG	2	140281301	140281801	0	EGR1	GOM	WG		2	141980000	142000000	6.36639	CD14	ULB	WG	2	141987628	141988128	7.988	CD14	GOM	NC		12	52680000	52700000	6.04396	TNFSF12	ULB	WG	12	52672831	52673331	14.826	TNFSF12	GOM
ENSSSCG00000014336	GOM_BH3	6.17955	WG	GOM	Abindex		2	140300000	140320000	5.40612	EGR1	ULB	WG	2	140281801	140282301	0	EGR1	GOM	WG		2	142000000	142020000	5.33435	CD14	ULB	WG	2	141988128	141988628	18.748	CD14	GOM	NC		12	52700000	52720000	5.8545	TNFSF12	ULB	WG	12	52673331	52673831	25.326	TNFSF12	GOM
ENSSSCG00000014336	GOM_BH1	7.08477	WG	GOM	Abindex		2	140320000	140340000	7.87663	EGR1	ULB	WG	2	140282301	140282801	1.204	EGR1	GOM	WG		2	142020000	142040000	6.48763	CD14	ULB	WG	2	141988628	141989128	8.604	CD14	GOM	NC		12	52720000	52740000	7.1533	TNFSF12	ULB	WG	12	52673831	52674331	7.946	TNFSF12	GOM
ENSSSCG00000014336	GOM_BH2	7.51857	WG	GOM	Abindex		2	140340000	140360000	6.12297	EGR1	ULB	WG	2	140282801	140283301	9.696	EGR1	GOM	WG		2	142040000	142060000	4.93886	CD14	ULB	WG	2	141989128	141989628	2.824	CD14	GOM	NC		12	52740000	52760000	6.35606	TNFSF12	ULB	WG	12	52674331	52674831	2.192	TNFSF12	GOM
ENSSSCG00000014336	GOM_BH4	5.46557	WG	GOM	Abindex		2	140360000	140380000	5.35086	EGR1	ULB	WG	2	140283301	140283801	0	EGR1	GOM	WG		2	142060000	142080000	5.41258	CD14	ULB	WG	2	141989628	141990128	13.468	CD14	GOM	NC		12	52760000	52780000	7.92935	TNFSF12	ULB	WG	12	52674831	52675331	30.092	TNFSF12	GOM
ENSSSCG00000014336	GOM_BH5	6.41308	WG	GOM	Abindex		2	140380000	140400000	6.88313	EGR1	ULB	WG	2	140283801	140284301	0	EGR1	GOM	WG		2	142080000	142100000	5.25709	CD14	ULB	WG	2	141990128	141990628	5.832	CD14	GOM	NC		12	52780000	52800000	7.89713	TNFSF12	ULB	WG	12	52675331	52675831	22.144	TNFSF12	GOM
ENSSSCG00000014336	GOM_BH6	7.44559	WG	GOM	Abindex		2	140400000	140420000	6.82169	EGR1	ULB	WG	2	140284301	140284801	0.802	EGR1	GOM	WG		2	142100000	142120000	6.79098	CD14	ULB	WG	2	141990628	141991128	5.3	CD14	GOM	NC		12	52800000	52820000	5.82437	TNFSF12	ULB	WG	12	52675831	52676331	26.266	TNFSF12	GOM
ENSSSCG00000014336	GOM_BH7	7.03808	WG	GOM	Abindex		2	140420000	140440000	7.71128	EGR1	ULB	WG	2	140284801	140285301	0.698	EGR1	GOM	WG		2	142120000	142140000	6.26459	CD14	ULB	WG	2	141991128	141991628	12.392	CD14	GOM	NC		12	52820000	52840000	6.19618	TNFSF12	ULB	WG	12	52676331	52676831	31.284	TNFSF12	GOM
ENSSSCG00000014336	GOM_BH8	5.59374	WG	GOM	Abindex		2	140440000	140460000	8.71969	EGR1	ULB	WG	2	140285301	140285801	0	EGR1	GOM	WG		2	142140000	142160000	5.45798	CD14	ULB	WG	2	141991628	141992128	13.584	CD14	GOM	NC		12	52840000	52860000	7.92191	TNFSF12	ULB	WG	12	52676831	52677331	3.498	TNFSF12	GOM
ENSSSCG00000014336	GOM_BH10	8.61012	WG	GOM	Abindex		2	140460000	140480000	8.14079	EGR1	ULB	WG	2	140285801	140286301	2.202	EGR1	GOM	WG		2	142160000	142180000	6.86749	CD14	ULB	WG	2	141992128	141992628	11.716	CD14	GOM	NC		12	52860000	52880000	7.04175	TNFSF12	ULB	WG	12	52677331	52677831	23.356	TNFSF12	GOM
ENSSSCG00000014336	GOM_BH11	6.84103	WG	GOM	Abindex		2	140480000	140500000	7.95947	EGR1	ULB	WG	2	140286301	140286801	0.198	EGR1	GOM	WG		2	142180000	142200000	4.66281	CD14	ULB	WG	2	141992628	141993128	9.896	CD14	GOM	NC		12	52880000	52900000	6.36622	TNFSF12	ULB	WG	12	52677831	52678331	38.394	TNFSF12	GOM
ENSSSCG00000014336	GOM_BH9	7.72015	WG	GOM	Abindex		2	140500000	140520000	8.57973	EGR1	ULB	WG	2	140286801	140287301	0.802	EGR1	GOM	WG		2	142200000	142220000	5.06917	CD14	ULB	WG	2	141993128	141993628	5.076	CD14	GOM	NC		12	52900000	52920000	8.00428	TNFSF12	ULB	WG	12	52678331	52678831	17.956	TNFSF12	GOM
ENSSSCG00000014336	GOM_BH17	8.37477	WG	GOM	Abindex		2	140520000	140540000	8.77072	EGR1	ULB	WG	2	140287301	140287801	2.912	EGR1	GOM	WG		2	142220000	142240000	6.77289	CD14	ULB	WG	2	141993628	141994128	7.904	CD14	GOM	NC		12	52920000	52940000	6.44492	TNFSF12	ULB	WG	12	52678831	52679331	5.246	TNFSF12	GOM
ENSSSCG00000014336	GOM_BH13	7.21953	WG	GOM	Abindex		2	140540000	140560000	6.57314	EGR1	ULB	WG	2	140287801	140288301	9.596	EGR1	GOM	WG		2	142240000	142260000	4.87264	CD14	ULB	WG	2	141994128	141994628	11.784	CD14	GOM	NC		12	52940000	52960000	6.63056	TNFSF12	ULB	WG	12	52679331	52679831	5.524	TNFSF12	GOM
ENSSSCG00000014336	GOM_BH12	7.7337	WG	GOM	Abindex		2	140560000	140580000	5.65864	EGR1	ULB	WG	2	140288301	140288801	5.012	EGR1	GOM	WG		2	142260000	142280000	5.74974	CD14	ULB	WG	2	141994628	141995128	6.572	CD14	GOM	NC		12	52960000	52980000	7.08151	TNFSF12	ULB	WG	12	52679831	52680331	2.276	TNFSF12	GOM
ENSSSCG00000014336	GOM_BH16	8.37477	WG	GOM	Abindex		2	140580000	140600000	5.00143	EGR1	ULB	WG	2	140288801	140289301	8.692	EGR1	GOM	WG		2	142280000	142300000	7.37355	CD14	ULB	WG	2	141995128	141995628	9.608	CD14	GOM	NC		12	52980000	53000000	6.21837	TNFSF12	ULB	WG	12	52681554	52682054	0	TNFSF12	GOM
ENSSSCG00000014336	GOM_BH15	7.85786	WG	GOM	Abindex		2	140600000	140620000	6.39906	EGR1	ULB	WG	2	140289301	140289801	6.788	EGR1	GOM	WG		2	142300000	142320000	8.73663	CD14	ULB	WG	2	141995628	141996128	15.9	CD14	GOM	NC		12	53000000	53020000	6.68658	TNFSF12	ULB	WG	12	52682054	52682554	0	TNFSF12	GOM
ENSSSCG00000014336	GOM_BH18	7.42442	WG	GOM	Abindex		2	140620000	140640000	5.97345	EGR1	ULB	WG	2	140289801	140290301	3.898	EGR1	GOM	WG		2	142320000	142340000	6.91581	CD14	ULB	WG	2	141996128	141996628	15.148	CD14	GOM	NC		12	53020000	53040000	6.29228	TNFSF12	ULB	WG	12	52682554	52683054	0	TNFSF12	GOM
ENSSSCG00000014336	GOM_BH14	6.13367	WG	GOM	Abindex		2	140640000	140660000	5.49933	EGR1	ULB	WG	2	140290301	140290801	1.402	EGR1	GOM	WG		2	142340000	142360000	7.1268	CD14	ULB	WG	2	141996628	141997128	12.992	CD14	GOM	NC		12	53040000	53060000	7.52125	TNFSF12	ULB	WG	12	52683054	52683554	0	TNFSF12	GOM
ENSSSCG00000014336	GOM_BH21	8.04508	WG	GOM	Abindex		2	140660000	140680000	6.54331	EGR1	ULB	WG	2	140290801	140291301	0.502	EGR1	GOM	WG		2	142360000	142380000	7.72887	CD14	ULB	WG	2	141997128	141997628	16.776	CD14	GOM	NC		12	53060000	53080000	6.83563	TNFSF12	ULB	WG	12	52683554	52684054	0	TNFSF12	GOM
ENSSSCG00000014336	GOM_BH24	7.80734	WG	GOM	Abindex		2	140680000	140700000	5.99388	EGR1	ULB	WG	2	140291301	140291801	1.8	EGR1	GOM	WG		2	142380000	142400000	5.47435	CD14	ULB	WG	2	141997628	141998128	25.028	CD14	GOM	NC		12	53080000	53100000	7.24599	TNFSF12	ULB	WG	12	52684054	52684554	0	TNFSF12	GOM
ENSSSCG00000014336	GOM_BH22	6.81467	WG	GOM	Abindex		2	140700000	140720000	4.89487	EGR1	ULB	WG	2	140291801	140292301	5.422	EGR1	GOM	WG		2	142400000	142420000	7.53606	CD14	ULB	WG	2	141998128	141998628	6.48	CD14	GOM	NC		12	53100000	53120000	6.23084	TNFSF12	ULB	WG	12	52684554	52685054	0	TNFSF12	GOM
ENSSSCG00000014336	GOM_BH31	5.35262	WG	GOM	Abindex		2	140720000	140740000	3.92602	EGR1	ULB	WG	2	140292301	140292801	9.178	EGR1	GOM	WG		2	142420000	142440000	2.44508	CD14	ULB	WG	2	141998628	141999128	17.208	CD14	GOM	NC		12	53120000	53140000	6.80401	TNFSF12	ULB	WG	12	52685054	52685554	6.188	TNFSF12	GOM
ENSSSCG00000014336	GOM_BH23	7.27419	WG	GOM	Abindex									2	140292801	140293301	3.898	EGR1	GOM	WG									2	141999128	141999628	5.672	CD14	GOM	NC									12	52685554	52686054	1.312	TNFSF12	GOM
ENSSSCG00000014336	GOM_BH33	6.32415	WG	GOM	Abindex									2	140293301	140293801	0.9	EGR1	GOM	WG									2	141999628	142000128	15.492	CD14	GOM	NC									12	52686054	52686554	3.424	TNFSF12	GOM
ENSSSCG00000014336	GOM_BH34	7.02673	WG	GOM	Abindex									2	140293801	140294301	3.604	EGR1	GOM	WG									2	142000128	142000628	19.8	CD14	GOM	NC									12	52686554	52687054	0.676	TNFSF12	GOM
ENSSSCG00000014336	GOM_BH30	6.75149	WG	GOM	Abindex									2	140294301	140294801	1.704	EGR1	GOM	WG									2	142000628	142001128	14.444	CD14	GOM	NC									12	52687054	52687554	0	TNFSF12	GOM
ENSSSCG00000014336	GOM_BH20	6.9947	WG	GOM	Abindex									2	140294801	140295301	5.292	EGR1	GOM	WG									2	142001128	142001628	11.42	CD14	GOM	NC									12	52687554	52688054	1.024	TNFSF12	GOM
ENSSSCG00000014336	GOM_BH19	7.08477	WG	GOM	Abindex									2	140295301	140295801	0.798	EGR1	GOM	WG									2	142001628	142002128	12.764	CD14	GOM	NC									12	52688054	52688554	1.884	TNFSF12	GOM
ENSSSCG00000014336	GOM_BH27	6.64539	WG	GOM	Abindex									2	140295801	140296301	2.004	EGR1	GOM	WG									2	142002128	142002628	11.952	CD14	GOM	NC									12	52688554	52689054	1.792	TNFSF12	GOM
ENSSSCG00000014336	GOM_BH28	8.69729	WG	GOM	Abindex									2	140296301	140296801	0.396	EGR1	GOM	WG									2	142002628	142003128	8.808	CD14	GOM	NC									12	52689054	52689554	0	TNFSF12	GOM
ENSSSCG00000014336	GOM_BH25	6.26855	WG	GOM	Abindex									2	140296801	140297301	0.106	EGR1	GOM	WG									2	142003128	142003628	15.772	CD14	GOM	NC									12	52689554	52690054	1.2	TNFSF12	GOM
ENSSSCG00000014336	GOM_BH32	7.72015	WG	GOM	Abindex									2	140297301	140297801	1.494	EGR1	GOM	WG									2	142003628	142004128	19.076	CD14	GOM	NC									12	52690054	52690554	0.524	TNFSF12	GOM
ENSSSCG00000014336	GOM_BH26	7.1645	WG	GOM	Abindex									2	140297801	140298301	0	EGR1	GOM	WG									2	142004128	142004628	18.22	CD14	GOM	NC									12	52690554	52691054	8.024	TNFSF12	GOM
ENSSSCG00000014336	GOM_BH29	7.16823	WG	GOM	Abindex									2	140298301	140298801	0	EGR1	GOM	WG									2	142004628	142005128	11.04	CD14	GOM	NC									12	52691054	52691554	3.276	TNFSF12	GOM
ENSSSCG00000014336	GOM_BH36	7.14332	WG	GOM	Abindex									2	140298801	140299301	0.8	EGR1	GOM	WG									2	142005128	142005628	10.652	CD14	GOM	NC									12	52691554	52692054	1.3	TNFSF12	GOM
ENSSSCG00000014336	GOM_BH38	7.48975	WG	GOM	Abindex									2	140299301	140299801	0.404	EGR1	GOM	WG									2	142005628	142006128	14.148	CD14	GOM	NC									12	52692054	52692554	5.128	TNFSF12	GOM
ENSSSCG00000014336	GOM_BH40	7.46103	WG	GOM	Abindex									2	140299801	140300301	0.396	EGR1	GOM	WG									2	142006128	142006628	8.188	CD14	GOM	NC									12	52692554	52693054	14.988	TNFSF12	GOM
ENSSSCG00000014336	GOM_BH35	6.45692	WG	GOM	Abindex									2	140300301	140300801	1.502	EGR1	GOM	WG									2	142006628	142007128	19.632	CD14	GOM	NC									12	52693054	52693554	3.48	TNFSF12	GOM
ENSSSCG00000014336	GOM_BH41	7.3569	WG	GOM	Abindex									2	140300801	140301301	0.098	EGR1	GOM	WG									2	142007128	142007628	3.776	CD14	GOM	NC									12	52693554	52694054	15.28	TNFSF12	GOM
ENSSSCG00000014336	GOM_BH45	6.12037	WG	GOM	Abindex									2	140301301	140301801	3.2	EGR1	GOM	WG									2	142007628	142008128	3.912	CD14	GOM	NC									12	52694054	52694554	0	TNFSF12	GOM
ENSSSCG00000014336	GOM_BH46	6.58827	WG	GOM	Abindex									2	140301801	140302301	0.8	EGR1	GOM	WG									2	142008128	142008628	10.732	CD14	GOM	NC									12	52694554	52695054	5.344	TNFSF12	GOM
ENSSSCG00000014336	GOM_BH43	6.8748	WG	GOM	Abindex									2	140302301	140302801	0.802	EGR1	GOM	WG									2	142008628	142009128	18.84	CD14	GOM	NC									12	52695054	52695554	7.772	TNFSF12	GOM
ENSSSCG00000014336	GOM_BH39	5.89777	WG	GOM	Abindex									2	140302801	140303301	2.598	EGR1	GOM	WG									2	142009128	142009628	10.016	CD14	GOM	NC									12	52695554	52696054	16.052	TNFSF12	GOM
ENSSSCG00000014336	GOM_BH44	6.34881	WG	GOM	Abindex									2	140303301	140303801	1.506	EGR1	GOM	WG									2	142009628	142010128	240.804	CD14	GOM	NC									12	52696054	52696554	18.004	TNFSF12	GOM
ENSSSCG00000014336	GOM_BH47	5.65688	WG	GOM	Abindex									2	140303801	140304301	0.894	EGR1	GOM	WG									2	142010128	142010628	52.4	CD14	GOM	NC									12	52696554	52697054	7.252	TNFSF12	GOM
ENSSSCG00000014336	GOM_BH48	5.66096	WG	GOM	Abindex									2	140304301	140304801	0	EGR1	GOM	WG									2	142010628	142011128	12.612	CD14	GOM	NC									12	52697054	52697554	4.824	TNFSF12	GOM
ENSSSCG00000014336	MAD_CC3	4.81169	NC	MAD	Abindex									2	140304801	140305301	0	EGR1	GOM	WG									2	142011128	142011628	19.516	CD14	GOM	NC									12	52698834	52699334	15.716	TNFSF12	GOM
ENSSSCG00000014336	MAD_CC2	7.89465	NC	MAD	Abindex									2	140305301	140305801	0.102	EGR1	GOM	WG									2	142011628	142012128	64.912	CD14	GOM	NC									12	52699334	52699834	4.736	TNFSF12	GOM
ENSSSCG00000014336	MAD_BC3	5.68058	NC	MAD	Abindex									2	140305801	140306301	1.498	EGR1	GOM	WG									2	142012128	142012628	3.356	CD14	GOM	NC									12	52701251	52701751	0.598	TNFSF12	GOM
ENSSSCG00000014336	MAD_BC7	5.99776	NC	MAD	Abindex									2	140306301	140306801	0.102	EGR1	GOM	WG									2	142012628	142013128	7.472	CD14	GOM	NC									12	52701751	52702251	0	TNFSF12	GOM
ENSSSCG00000014336	MAD_CC4	7.45605	NC	MAD	Abindex									2	140306801	140307301	1.498	EGR1	GOM	WG									2	142013128	142013628	7.916	CD14	GOM	NC									12	52702251	52702751	0.806	TNFSF12	GOM
ENSSSCG00000014336	MAD_BC4	7.02102	NC	MAD	Abindex									2	140307301	140307801	0.208	EGR1	GOM	WG									2	142013628	142014128	1.368	CD14	GOM	NC									12	52711921	52712421	0.142	TNFSF12	GOM
ENSSSCG00000014336	MAD_BC1	6.26855	NC	MAD	Abindex									2	140307801	140308301	2.094	EGR1	GOM	WG									2	142014128	142014628	2.644	CD14	GOM	NC									12	52712421	52712921	1.226	TNFSF12	GOM
ENSSSCG00000014336	MAD_CC1	6.74413	NC	MAD	Abindex									2	140308301	140308801	0.502	EGR1	GOM	WG									2	142014628	142015128	1.644	CD14	GOM	NC									12	52712921	52713421	2.632	TNFSF12	GOM
ENSSSCG00000014336	MAD_BC6	5.92129	NC	MAD	Abindex									2	140308801	140309301	1.61	EGR1	GOM	WG									2	142015128	142015628	5.324	CD14	GOM	NC									12	52713421	52713921	0.142	TNFSF12	GOM
ENSSSCG00000014336	MAD_BC5	5.4718	NC	MAD	Abindex									2	140309301	140309801	1.986	EGR1	GOM	WG									2	142015628	142016128	3.364	CD14	GOM	NC									12	52713921	52714421	2.268	TNFSF12	GOM
ENSSSCG00000014336	MAD_BC8	8.23271	NC	MAD	Abindex									2	140309801	140310301	2.806	EGR1	GOM	WG									2	142016128	142016628	1.024	CD14	GOM	NC									12	52714421	52714921	3.558	TNFSF12	GOM
ENSSSCG00000014336	MAD_BC9	6.7843	NC	MAD	Abindex									2	140310301	140310801	1.094	EGR1	GOM	WG									2	142016628	142017128	5.644	CD14	GOM	NC									12	52714921	52715421	2.674	TNFSF12	GOM
ENSSSCG00000014336	MAD_BH3	7.93888	WG	MAD	Abindex									2	140310801	140311301	4.238	EGR1	GOM	WG									2	142017128	142017628	4.324	CD14	GOM	NC									12	52715421	52715921	1.21	TNFSF12	GOM
ENSSSCG00000014336	MAD_BH1	7.10033	WG	MAD	Abindex									2	140311301	140311801	7.07	EGR1	GOM	WG									2	142017628	142018128	6.488	CD14	GOM	NC									12	52715921	52716421	5.758	TNFSF12	GOM
ENSSSCG00000014336	MAD_BH2	6.53167	WG	MAD	Abindex									2	140311801	140312301	0.694	EGR1	GOM	WG									2	142018128	142018628	5.088	CD14	GOM	NC									12	52716421	52716921	4.89	TNFSF12	GOM
ENSSSCG00000014336	MAD_BH4	9.1744	WG	MAD	Abindex									2	140312301	140312801	0.798	EGR1	GOM	WG									2	142018628	142019128	1.432	CD14	GOM	NC									12	52716921	52717421	5.994	TNFSF12	GOM
ENSSSCG00000014336	MAD_BH5	8.77944	WG	MAD	Abindex									2	140312801	140313301	2.402	EGR1	GOM	WG									2	142019128	142019628	7.016	CD14	GOM	NC									12	52717421	52717921	7.858	TNFSF12	GOM
ENSSSCG00000014336	MAD_BH6	10.0597	WG	MAD	Abindex									2	140313301	140313801	1.5	EGR1	GOM	WG									2	142019628	142020128	4.452	CD14	GOM	NC									12	52717921	52718421	0.974	TNFSF12	GOM
ENSSSCG00000014336	MAD_BH7	7.75844	WG	MAD	Abindex									2	140313801	140314301	3.112	EGR1	GOM	WG									2	142020128	142020628	5.08	CD14	GOM	NC									12	52718421	52718921	5	TNFSF12	GOM
ENSSSCG00000014336	MAD_BH10	8.63252	WG	MAD	Abindex									2	140314301	140314801	4.592	EGR1	GOM	WG									2	142020628	142021128	2.364	CD14	GOM	NC									12	52718921	52719421	53.896	TNFSF12	GOM
ENSSSCG00000014336	MAD_BH11	9.1744	WG	MAD	Abindex									2	140314801	140315301	2.094	EGR1	GOM	WG									2	142021128	142021628	7.18	CD14	GOM	NC									12	52719421	52719921	84.432	TNFSF12	GOM
ENSSSCG00000014336	MAD_BH9	8.65238	WG	MAD	Abindex									2	140315301	140315801	0.8	EGR1	GOM	WG									2	142021628	142022128	9.08	CD14	GOM	NC									12	52719921	52720421	27.366	TNFSF12	GOM
ENSSSCG00000014336	MAD_BH17	9.71317	WG	MAD	Abindex									2	140315801	140316301	2.702	EGR1	GOM	WG									2	142022128	142022628	5.832	CD14	GOM	NC									12	52720421	52720921	3.58	TNFSF12	GOM
ENSSSCG00000014336	MAD_BH13	10.0597	WG	MAD	Abindex									2	140316301	140316801	0.404	EGR1	GOM	WG									2	142022628	142023128	1.896	CD14	GOM	NC									12	52720921	52721421	0.894	TNFSF12	GOM
ENSSSCG00000014336	MAD_BH12	6.26334	WG	MAD	Abindex									2	140316801	140317301	2.196	EGR1	GOM	WG									2	142023128	142023628	4.868	CD14	GOM	NC									12	52721421	52721921	22.974	TNFSF12	GOM
ENSSSCG00000014336	MAD_BH16	8.54638	WG	MAD	Abindex									2	140317301	140317801	0.698	EGR1	GOM	WG									2	142023628	142024128	4.136	CD14	GOM	NC									12	52721921	52722421	28.108	TNFSF12	GOM
ENSSSCG00000014336	MAD_BH15	8.14654	WG	MAD	Abindex									2	140317801	140318301	2.806	EGR1	GOM	WG									2	142024128	142024628	4.496	CD14	GOM	NC									12	52722421	52722921	24.802	TNFSF12	GOM
ENSSSCG00000014336	MAD_BH14	8.06626	WG	MAD	Abindex									2	140318301	140318801	3.994	EGR1	GOM	WG									2	142024628	142025128	0.824	CD14	GOM	NC									12	52722921	52723421	42.108	TNFSF12	GOM
ENSSSCG00000014336	MAD_BH24	8.40439	WG	MAD	Abindex									2	140318801	140319301	0.002	EGR1	GOM	WG									2	142025128	142025628	1.176	CD14	GOM	NC									12	52723421	52723921	16.018	TNFSF12	GOM
ENSSSCG00000014336	MAD_BH31	9.32489	WG	MAD	Abindex									2	140319301	140319801	2.398	EGR1	GOM	WG									2	142025628	142026128	2.224	CD14	GOM	NC									12	52723921	52724421	14.232	TNFSF12	GOM
ENSSSCG00000014336	MAD_BH23	6.69826	WG	MAD	Abindex									2	140319801	140320301	0	EGR1	GOM	WG									2	142026128	142026628	4.176	CD14	GOM	NC									12	52724421	52724921	3.306	TNFSF12	GOM
ENSSSCG00000014336	MAD_BH33	8.61012	WG	MAD	Abindex									2	140320301	140320801	0.402	EGR1	GOM	WG									2	142026628	142027128	0.224	CD14	GOM	NC									12	52724921	52725421	3.01	TNFSF12	GOM
ENSSSCG00000014336	MAD_BH34	8.47269	WG	MAD	Abindex									2	140320801	140321301	0.706	EGR1	GOM	WG									2	142027128	142027628	3.288	CD14	GOM	NC									12	52728927	52729427	0	TNFSF12	GOM
ENSSSCG00000014336	MAD_BH30	8.49062	WG	MAD	Abindex									2	140321301	140321801	2.196	EGR1	GOM	WG									2	142027628	142028128	3.144	CD14	GOM	NC									12	52729427	52729927	0	TNFSF12	GOM
ENSSSCG00000014336	MAD_BH20	8.52643	WG	MAD	Abindex									2	140321801	140322301	3.296	EGR1	GOM	WG									2	142028128	142028628	9.956	CD14	GOM	NC									12	52729927	52730427	0	TNFSF12	GOM
ENSSSCG00000014336	MAD_BH19	8.67276	WG	MAD	Abindex									2	140322301	140322801	0	EGR1	GOM	WG									2	142028628	142029128	0.688	CD14	GOM	NC									12	52730427	52730927	0	TNFSF12	GOM
ENSSSCG00000014336	MAD_BH27	8.1579	WG	MAD	Abindex									2	140322801	140323301	0	EGR1	GOM	WG									2	142029128	142029628	4.8	CD14	GOM	NC									12	52739238	52739738	5.156	TNFSF12	GOM
ENSSSCG00000014336	MAD_BH28	8.02562	WG	MAD	Abindex									2	140323301	140323801	4	EGR1	GOM	WG									2	142029628	142030128	0.256	CD14	GOM	NC									12	52739738	52740238	11.984	TNFSF12	GOM
ENSSSCG00000014336	MAD_BH32	9.71317	WG	MAD	Abindex									2	140323801	140324301	5.304	EGR1	GOM	WG									2	142030128	142030628	3.292	CD14	GOM	NC									12	52740238	52740738	22.528	TNFSF12	GOM
ENSSSCG00000014336	MAD_BH26	7.11348	WG	MAD	Abindex									2	140324301	140324801	0.496	EGR1	GOM	WG									2	142030628	142031128	2.452	CD14	GOM	NC									12	52740738	52741238	3.584	TNFSF12	GOM
ENSSSCG00000014336	MAD_BH29	9.71317	WG	MAD	Abindex									2	140324795	140325295	0	EGR1	GOM	WG									2	142031128	142031628	0.156	CD14	GOM	NC									12	52741238	52741738	2.832	TNFSF12	GOM
ENSSSCG00000014336	MAD_BH38	7.0815	WG	MAD	Abindex									2	140325295	140325795	0	EGR1	GOM	WG									2	142031628	142032128	2.512	CD14	GOM	NC									12	52742098	52742598	14.336	TNFSF12	GOM
ENSSSCG00000014336	MAD_BH40	8.43833	WG	MAD	Abindex									2	140325795	140326295	0.8	EGR1	GOM	WG									2	142032128	142032628	5.904	CD14	GOM	NC									12	52742598	52743098	20.668	TNFSF12	GOM
ENSSSCG00000014336	MAD_BH45	7.7418	WG	MAD	Abindex									2	140326295	140326795	0	EGR1	GOM	WG									2	142032628	142033128	6.328	CD14	GOM	NC									12	52743098	52743598	7.04	TNFSF12	GOM
ENSSSCG00000014336	MAD_BH46	6.19004	WG	MAD	Abindex									2	140326795	140327295	0	EGR1	GOM	WG									2	142033128	142033628	7.392	CD14	GOM	NC									12	52743598	52744098	8.168	TNFSF12	GOM
ENSSSCG00000014336	MAD_BH43	8.80757	WG	MAD	Abindex									2	140327295	140327795	0	EGR1	GOM	WG									2	142033628	142034128	4.076	CD14	GOM	NC									12	52744098	52744598	3.772	TNFSF12	GOM
ENSSSCG00000014336	MAD_BH39	9.11144	WG	MAD	Abindex									2	140327795	140328295	0	EGR1	GOM	WG									2	142034128	142034628	5.592	CD14	GOM	NC									12	52744598	52745098	4.928	TNFSF12	GOM
ENSSSCG00000014336	MAD_BH44	9.71317	WG	MAD	Abindex									2	140328295	140328795	0	EGR1	GOM	WG									2	142034628	142035128	3.44	CD14	GOM	NC									12	52745098	52745598	9.808	TNFSF12	GOM
ENSSSCG00000014336	MAD_BH48	8.37477	WG	MAD	Abindex									2	140328795	140329295	0	EGR1	GOM	WG									2	142035128	142035628	0	CD14	GOM	NC									12	52745598	52746098	17.876	TNFSF12	GOM
ENSSSCG00000014336	RAD_CC3	4.91094	NC	RAD	Abindex									2	140329295	140329795	0	EGR1	GOM	WG									2	142035628	142036128	2.304	CD14	GOM	NC									12	52746098	52746598	36.236	TNFSF12	GOM
ENSSSCG00000014336	RAD_CC2	6.58418	NC	RAD	Abindex									2	140330055	140330555	1.2	EGR1	GOM	WG									2	142036128	142036628	4.02	CD14	GOM	NC									12	52746598	52747098	25.024	TNFSF12	GOM
ENSSSCG00000014336	RAD_BC3	5.47637	NC	RAD	Abindex									2	140330555	140331055	11.79	EGR1	GOM	WG									2	142036628	142037128	1.576	CD14	GOM	NC									12	52747098	52747598	35.456	TNFSF12	GOM
ENSSSCG00000014336	RAD_BC7	6.98953	NC	RAD	Abindex									2	140331055	140331555	13.22	EGR1	GOM	WG									2	142037128	142037628	5.616	CD14	GOM	NC									12	52747598	52748098	53.984	TNFSF12	GOM
ENSSSCG00000014336	RAD_CC4	6.22075	NC	RAD	Abindex									2	140331555	140332055	10.06	EGR1	GOM	WG									2	142037628	142038128	3.396	CD14	GOM	NC									12	52748098	52748598	18.62	TNFSF12	GOM
ENSSSCG00000014336	RAD_BC4	5.45432	NC	RAD	Abindex									2	140332055	140332555	7.04	EGR1	GOM	WG									2	142038128	142038628	2.088	CD14	GOM	NC									12	52748598	52749098	30.992	TNFSF12	GOM
ENSSSCG00000014336	RAD_BC1	6.73513	NC	RAD	Abindex									2	140332555	140333055	12.63	EGR1	GOM	WG									2	142038628	142039128	1.936	CD14	GOM	NC									12	52749098	52749598	8.092	TNFSF12	GOM
ENSSSCG00000014336	RAD_CC1	8.09819	NC	RAD	Abindex									2	140333055	140333555	8.8	EGR1	GOM	WG									2	142039128	142039628	8.544	CD14	GOM	NC									12	52749598	52750098	4.32	TNFSF12	GOM
ENSSSCG00000014336	RAD_BC6	5.86855	NC	RAD	Abindex									2	140333555	140334055	4.95	EGR1	GOM	WG									2	142039628	142040128	2.188	CD14	GOM	NC									12	52750098	52750598	16.152	TNFSF12	GOM
ENSSSCG00000014336	RAD_BC5	4.76664	NC	RAD	Abindex									2	140334055	140334555	41	EGR1	GOM	WG									2	142040128	142040628	3.732	CD14	GOM	NC									12	52750598	52751098	15.412	TNFSF12	GOM
ENSSSCG00000014336	RAD_BC8	6.70832	NC	RAD	Abindex									2	140334555	140335055	26.98	EGR1	GOM	WG									2	142040628	142041128	6.68	CD14	GOM	NC									12	52751098	52751598	41.104	TNFSF12	GOM
ENSSSCG00000014336	RAD_BC9	6.00458	NC	RAD	Abindex									2	140335055	140335555	6.5	EGR1	GOM	WG									2	142041128	142041628	10.52	CD14	GOM	NC									12	52751598	52752098	24.412	TNFSF12	GOM
ENSSSCG00000014336	RAD_BH3	7.09416	WG	RAD	Abindex									2	140335555	140336055	11.29	EGR1	GOM	WG									2	142041628	142042128	0	CD14	GOM	NC									12	52752098	52752598	19.016	TNFSF12	GOM
ENSSSCG00000014336	RAD_BH1	8.90523	WG	RAD	Abindex									2	140336055	140336555	10.92	EGR1	GOM	WG									2	142042128	142042628	4.492	CD14	GOM	NC									12	52752598	52753098	3.204	TNFSF12	GOM
ENSSSCG00000014336	RAD_BH2	6.08178	WG	RAD	Abindex									2	140336555	140337055	11.87	EGR1	GOM	WG									2	142042628	142043128	4.2	CD14	GOM	NC									12	52753098	52753598	2.4	TNFSF12	GOM
ENSSSCG00000014336	RAD_BH4	6.92126	WG	RAD	Abindex									2	140337055	140337555	10.55	EGR1	GOM	WG									2	142043128	142043628	3.22	CD14	GOM	NC									12	52753598	52754098	0.4	TNFSF12	GOM
ENSSSCG00000014336	RAD_BH5	7.33855	WG	RAD	Abindex									2	140337555	140338055	6.5	EGR1	GOM	WG									2	142043628	142044128	7.068	CD14	GOM	NC									12	52754098	52754598	1.796	TNFSF12	GOM
ENSSSCG00000014336	RAD_BH6	6.77625	WG	RAD	Abindex									2	140338055	140338555	67.47	EGR1	GOM	WG									2	142044128	142044628	8.804	CD14	GOM	NC									12	52754598	52755098	2.292	TNFSF12	GOM
ENSSSCG00000014336	RAD_BH7	8.67276	WG	RAD	Abindex									2	140338555	140339055	60.54	EGR1	GOM	WG									2	142044628	142045128	5.94	CD14	GOM	NC									12	52755098	52755598	1.712	TNFSF12	GOM
ENSSSCG00000014336	RAD_BH8	8.37477	WG	RAD	Abindex									2	140339055	140339555	4.58	EGR1	GOM	WG									2	142045128	142045628	3.312	CD14	GOM	NC									12	52755598	52756098	24.448	TNFSF12	GOM
ENSSSCG00000014336	RAD_BH10	7.03512	WG	RAD	Abindex									2	140339555	140340055	6.64	EGR1	GOM	WG									2	142045628	142046128	6.104	CD14	GOM	NC									12	52756098	52756598	26.912	TNFSF12	GOM
ENSSSCG00000014336	RAD_BH11	6.29638	WG	RAD	Abindex									2	140340055	140340555	51.33	EGR1	GOM	WG									2	142046128	142046628	9.452	CD14	GOM	NC									12	52756598	52757098	18.5	TNFSF12	GOM
ENSSSCG00000014336	RAD_BH9	6.81274	WG	RAD	Abindex									2	140340555	140341055	42.38	EGR1	GOM	WG									2	142046628	142047128	6.332	CD14	GOM	NC									12	52757098	52757598	31.544	TNFSF12	GOM
ENSSSCG00000014336	RAD_BH13	6.67858	WG	RAD	Abindex									2	140341055	140341555	43.4	EGR1	GOM	WG									2	142047128	142047628	29.276	CD14	GOM	NC									12	52757598	52758098	33.992	TNFSF12	GOM
ENSSSCG00000014336	RAD_BH16	7.15741	WG	RAD	Abindex									2	140341555	140342055	52.7	EGR1	GOM	WG									2	142047628	142048128	0.112	CD14	GOM	NC									12	52758098	52758598	43.788	TNFSF12	GOM
ENSSSCG00000014336	RAD_BH15	7.99682	WG	RAD	Abindex									2	140342055	140342555	57.7	EGR1	GOM	WG									2	142048128	142048628	4.688	CD14	GOM	NC									12	52758598	52759098	19.664	TNFSF12	GOM
ENSSSCG00000014336	RAD_BH18	7.7996	WG	RAD	Abindex									2	140342555	140343055	73.27	EGR1	GOM	WG									2	142048628	142049128	3.336	CD14	GOM	NC									12	52759098	52759598	93.84	TNFSF12	GOM
ENSSSCG00000014336	RAD_BH14	6.79236	WG	RAD	Abindex									2	140343055	140343555	8.72	EGR1	GOM	WG									2	142049128	142049628	7.064	CD14	GOM	NC									12	52759598	52760098	180.34	TNFSF12	GOM
ENSSSCG00000014336	RAD_BH21	7.13981	WG	RAD	Abindex									2	140343555	140344055	5.89	EGR1	GOM	WG									2	142049628	142050128	1.948	CD14	GOM	NC									12	52760098	52760598	191.18	TNFSF12	GOM
ENSSSCG00000014336	RAD_BH31	8.97616	WG	RAD	Abindex									2	140344055	140344555	2.6	EGR1	GOM	WG									2	142050128	142050628	3.552	CD14	GOM	NC									12	52760598	52761098	145.192	TNFSF12	GOM
ENSSSCG00000014336	RAD_BH33	8.23271	WG	RAD	Abindex									2	140344555	140345055	1.5	EGR1	GOM	WG									2	142050628	142051128	0	CD14	GOM	NC									12	52761098	52761598	145.964	TNFSF12	GOM
ENSSSCG00000014336	RAD_BH34	8.00701	WG	RAD	Abindex									2	140345055	140345555	3.24	EGR1	GOM	WG									2	142051128	142051628	1.3	CD14	GOM	NC									12	52761598	52762098	132.112	TNFSF12	GOM
ENSSSCG00000014336	RAD_BH30	8.94046	WG	RAD	Abindex									2	140345555	140346055	7.64	EGR1	GOM	WG									2	142051628	142052128	4.448	CD14	GOM	NC									12	52762098	52762598	66.424	TNFSF12	GOM
ENSSSCG00000014336	RAD_BH20	7.72015	WG	RAD	Abindex									2	140346055	140346555	12.27	EGR1	GOM	WG									2	142052128	142052628	2.752	CD14	GOM	NC									12	52762598	52763098	63.84	TNFSF12	GOM
ENSSSCG00000014336	RAD_BH19	8.63252	WG	RAD	Abindex									2	140346555	140347055	15.88	EGR1	GOM	WG									2	142052628	142053128	0.056	CD14	GOM	NC									12	52763098	52763598	160.076	TNFSF12	GOM
ENSSSCG00000014336	RAD_BH27	8.5873	WG	RAD	Abindex									2	140347055	140347555	14.57	EGR1	GOM	WG									2	142053128	142053628	1.556	CD14	GOM	NC									12	52763598	52764098	93.832	TNFSF12	GOM
ENSSSCG00000014336	RAD_BH28	8.94046	WG	RAD	Abindex									2	140347555	140348055	18.02	EGR1	GOM	WG									2	142053628	142054128	0.944	CD14	GOM	NC									12	52764098	52764598	47	TNFSF12	GOM
ENSSSCG00000014336	RAD_BH25	9.50375	WG	RAD	Abindex									2	140348055	140348555	17.48	EGR1	GOM	WG									2	142054128	142054628	0.444	CD14	GOM	NC									12	52764598	52765098	120.72	TNFSF12	GOM
ENSSSCG00000014336	RAD_BH32	9.06578	WG	RAD	Abindex									2	140348555	140349055	11.15	EGR1	GOM	WG									2	142054628	142055128	0.556	CD14	GOM	NC									12	52765098	52765598	100.44	TNFSF12	GOM
ENSSSCG00000014336	RAD_BH26	7.26686	WG	RAD	Abindex									2	140349055	140349555	12.17	EGR1	GOM	WG									2	142055128	142055628	0.244	CD14	GOM	NC									12	52765598	52766098	37.164	TNFSF12	GOM
ENSSSCG00000014336	RAD_BH36	7.52959	WG	RAD	Abindex									2	140349555	140350055	11.37	EGR1	GOM	WG									2	142055628	142056128	0	CD14	GOM	NC									12	52766098	52766598	10.996	TNFSF12	GOM
ENSSSCG00000014336	RAD_BH38	7.41932	WG	RAD	Abindex									2	140350055	140350555	17.62	EGR1	GOM	WG									2	142056128	142056628	0.556	CD14	GOM	NC									12	52766598	52767098	9.82	TNFSF12	GOM
ENSSSCG00000014336	RAD_BH40	6.47166	WG	RAD	Abindex									2	140350555	140351055	13.36	EGR1	GOM	WG									2	142056628	142057128	0.244	CD14	GOM	NC									12	52767098	52767598	10.972	TNFSF12	GOM
ENSSSCG00000014336	RAD_BH35	6.8748	WG	RAD	Abindex									2	140351055	140351555	13.66	EGR1	GOM	WG									2	142057128	142057628	0	CD14	GOM	NC									12	52767598	52768098	18.94	TNFSF12	GOM
ENSSSCG00000014336	RAD_BH41	7.19698	WG	RAD	Abindex									2	140351555	140352055	6.1	EGR1	GOM	WG									2	142057628	142058128	0	CD14	GOM	NC									12	52768098	52768598	24.304	TNFSF12	GOM
ENSSSCG00000014336	RAD_BH45	6.15532	WG	RAD	Abindex									2	140352055	140352555	7.76	EGR1	GOM	WG									2	142058128	142058628	0.468	CD14	GOM	NC									12	52768598	52769098	11.968	TNFSF12	GOM
ENSSSCG00000014336	RAD_BH46	6.26414	WG	RAD	Abindex									2	140352555	140353055	2.92	EGR1	GOM	WG									2	142058628	142059128	1.932	CD14	GOM	NC									12	52769098	52769598	4.308	TNFSF12	GOM
ENSSSCG00000014336	RAD_BH43	7.0152	WG	RAD	Abindex									2	140353055	140353555	8.43	EGR1	GOM	WG									2	142059128	142059628	3.868	CD14	GOM	NC									12	52769598	52770098	9.452	TNFSF12	GOM
ENSSSCG00000014336	RAD_BH39	8.75276	WG	RAD	Abindex									2	140353555	140354055	8.61	EGR1	GOM	WG									2	142059628	142060128	1.036	CD14	GOM	NC									12	52770098	52770598	21.744	TNFSF12	GOM
ENSSSCG00000014336	RAD_BH44	6.81665	WG	RAD	Abindex									2	140354055	140354555	7.34	EGR1	GOM	WG									2	142060128	142060628	4.496	CD14	GOM	NC									12	52770598	52771098	8.164	TNFSF12	GOM
ENSSSCG00000014336	RAD_BH47	5.87955	WG	RAD	Abindex									2	140354555	140355055	7.94	EGR1	GOM	WG									2	142060628	142061128	0.312	CD14	GOM	NC									12	52771098	52771598	12.684	TNFSF12	GOM
ENSSSCG00000014336	RAD_BH48	7.7337	WG	RAD	Abindex									2	140355055	140355555	9.53	EGR1	GOM	WG									2	142061128	142061628	4.2	CD14	GOM	NC									12	52771598	52772098	6.664	TNFSF12	GOM
ENSSSCG00000014336	ULB_CC3	5.90233	NC	ULB	Abindex									2	140355555	140356055	7.17	EGR1	GOM	WG									2	142061628	142062128	1.244	CD14	GOM	NC									12	52772098	52772598	11.764	TNFSF12	GOM
ENSSSCG00000014336	ULB_CC2	5.6924	NC	ULB	Abindex									2	140356055	140356555	4.85	EGR1	GOM	WG									2	142062128	142062628	4.312	CD14	GOM	NC									12	52772598	52773098	13.704	TNFSF12	GOM
ENSSSCG00000014336	ULB_BC3	6.00458	NC	ULB	Abindex									2	140356555	140357055	14.74	EGR1	GOM	WG									2	142062628	142063128	2.244	CD14	GOM	NC									12	52773098	52773598	24.288	TNFSF12	GOM
ENSSSCG00000014336	ULB_BC7	5.38475	NC	ULB	Abindex									2	140357055	140357555	8.27	EGR1	GOM	WG									2	142063128	142063628	0.844	CD14	GOM	NC									12	52773598	52774098	7.224	TNFSF12	GOM
ENSSSCG00000014336	ULB_CC4	6.15689	NC	ULB	Abindex									2	140357555	140358055	7.04	EGR1	GOM	WG									2	142063628	142064128	5.144	CD14	GOM	NC									12	52774098	52774598	11.572	TNFSF12	GOM
ENSSSCG00000014336	ULB_BC4	5.51687	NC	ULB	Abindex									2	140358055	140358555	8.63	EGR1	GOM	WG									2	142064128	142064628	5.324	CD14	GOM	NC									12	52774598	52775098	15.34	TNFSF12	GOM
ENSSSCG00000014336	ULB_BC1	6.08385	NC	ULB	Abindex									2	140358555	140359055	12.01	EGR1	GOM	WG									2	142064628	142065128	2.244	CD14	GOM	NC									12	52775098	52775598	1.62	TNFSF12	GOM
ENSSSCG00000014336	ULB_CC1	6.74957	NC	ULB	Abindex									2	140359055	140359555	6.14	EGR1	GOM	WG									2	142065128	142065628	2.544	CD14	GOM	NC									12	52775598	52776098	18.4	TNFSF12	GOM
ENSSSCG00000014336	ULB_BC6	5.72224	NC	ULB	Abindex									2	140359555	140360055	9.96	EGR1	GOM	WG									2	142065628	142066128	1.644	CD14	GOM	NC									12	52776098	52776598	6.752	TNFSF12	GOM
ENSSSCG00000014336	ULB_BC5	4.92583	NC	ULB	Abindex									2	140360055	140360555	3.71	EGR1	GOM	WG									2	142066128	142066628	3.536	CD14	GOM	NC									12	52776598	52777098	1.648	TNFSF12	GOM
ENSSSCG00000014336	ULB_BC8	5.97275	NC	ULB	Abindex									2	140360555	140361055	1	EGR1	GOM	WG									2	142066628	142067128	3.564	CD14	GOM	NC									12	52777098	52777598	5.988	TNFSF12	GOM
ENSSSCG00000014336	ULB_BC9	5.4224	NC	ULB	Abindex									2	140361055	140361555	11.51	EGR1	GOM	WG									2	142067128	142067628	2.5	CD14	GOM	NC									12	52777598	52778098	2.112	TNFSF12	GOM
ENSSSCG00000014336	ULB_BH3	6.68334	WG	ULB	Abindex									2	140361555	140362055	3.4	EGR1	GOM	WG									2	142067628	142068128	0.844	CD14	GOM	NC									12	52778098	52778598	1.28	TNFSF12	GOM
ENSSSCG00000014336	ULB_BH1	6.8265	WG	ULB	Abindex									2	140362055	140362555	5.47	EGR1	GOM	WG									2	142068128	142068628	4.66	CD14	GOM	NC									12	52778598	52779098	5.012	TNFSF12	GOM
ENSSSCG00000014336	ULB_BH2	6.2833	WG	ULB	Abindex									2	140362555	140363055	4.86	EGR1	GOM	WG									2	142068628	142069128	4.264	CD14	GOM	NC									12	52779098	52779598	0.208	TNFSF12	GOM
ENSSSCG00000014336	ULB_BH5	6.36312	WG	ULB	Abindex									2	140363055	140363555	13.54	EGR1	GOM	WG									2	142069128	142069628	0.676	CD14	GOM	NC									12	52779598	52780098	17.124	TNFSF12	GOM
ENSSSCG00000014336	ULB_BH6	5.45982	WG	ULB	Abindex									2	140363555	140364055	5.25	EGR1	GOM	WG									2	142069628	142070128	0.312	CD14	GOM	NC									12	52780098	52780598	41.54	TNFSF12	GOM
ENSSSCG00000014336	ULB_BH7	5.90902	WG	ULB	Abindex									2	140364055	140364555	0.47	EGR1	GOM	WG									2	142070128	142070628	0.388	CD14	GOM	NC									12	52780598	52781098	15.204	TNFSF12	GOM
ENSSSCG00000014336	ULB_BH8	6.61315	WG	ULB	Abindex									2	140364555	140365055	7.89	EGR1	GOM	WG									2	142070628	142071128	0	CD14	GOM	NC									12	52781098	52781598	8.068	TNFSF12	GOM
ENSSSCG00000014336	ULB_BH10	6.60721	WG	ULB	Abindex									2	140365055	140365555	6.53	EGR1	GOM	WG									2	142071128	142071628	2.58	CD14	GOM	NC									12	52781598	52782098	16.664	TNFSF12	GOM
ENSSSCG00000014336	ULB_BH11	6.6116	WG	ULB	Abindex									2	140365555	140366055	7.74	EGR1	GOM	WG									2	142071628	142072128	2.22	CD14	GOM	NC									12	52782098	52782598	27.136	TNFSF12	GOM
ENSSSCG00000014336	ULB_BH9	6.30222	WG	ULB	Abindex									2	140366055	140366555	8.94	EGR1	GOM	WG									2	142072128	142072628	0.512	CD14	GOM	NC									12	52782598	52783098	9.928	TNFSF12	GOM
ENSSSCG00000014336	ULB_BH17	6.09279	WG	ULB	Abindex									2	140366555	140367055	1.25	EGR1	GOM	WG									2	142072628	142073128	7.248	CD14	GOM	NC									12	52783098	52783598	8.3	TNFSF12	GOM
ENSSSCG00000014336	ULB_BH13	6.10883	WG	ULB	Abindex									2	140367055	140367555	5.58	EGR1	GOM	WG									2	142073128	142073628	7.94	CD14	GOM	NC									12	52783598	52784098	7.132	TNFSF12	GOM
ENSSSCG00000014336	ULB_BH12	6.31069	WG	ULB	Abindex									2	140367555	140368055	2.88	EGR1	GOM	WG									2	142073628	142074128	0	CD14	GOM	NC									12	52784098	52784598	2.104	TNFSF12	GOM
ENSSSCG00000014336	ULB_BH16	6.30497	WG	ULB	Abindex									2	140368055	140368555	48.56	EGR1	GOM	WG									2	142074128	142074628	5.956	CD14	GOM	NC									12	52784598	52785098	1.368	TNFSF12	GOM
ENSSSCG00000014336	ULB_BH15	7.0152	WG	ULB	Abindex									2	140368555	140369055	5.12	EGR1	GOM	WG									2	142074628	142075128	49.1	CD14	GOM	NC									12	52785098	52785598	9.492	TNFSF12	GOM
ENSSSCG00000014336	ULB_BH18	5.67071	WG	ULB	Abindex									2	140369055	140369555	11.09	EGR1	GOM	WG									2	142075128	142075628	0.744	CD14	GOM	NC									12	52785598	52786098	3.112	TNFSF12	GOM
ENSSSCG00000014336	ULB_BH14	5.72575	WG	ULB	Abindex									2	140369555	140370055	6.24	EGR1	GOM	WG									2	142075628	142076128	1.112	CD14	GOM	NC									12	52786098	52786598	7.2	TNFSF12	GOM
ENSSSCG00000014336	ULB_BH21	6.7315	WG	ULB	Abindex									2	140370055	140370555	2.84	EGR1	GOM	WG									2	142076128	142076628	1.288	CD14	GOM	NC									12	52786598	52787098	7.796	TNFSF12	GOM
ENSSSCG00000014336	ULB_BH24	6.45819	WG	ULB	Abindex									2	140370555	140371055	4.81	EGR1	GOM	WG									2	142076628	142077128	1.692	CD14	GOM	NC									12	52787098	52787598	4.416	TNFSF12	GOM
ENSSSCG00000014336	ULB_BH22	7.07547	WG	ULB	Abindex									2	140371055	140371555	6.99	EGR1	GOM	WG									2	142077128	142077628	3.908	CD14	GOM	NC									12	52787598	52788098	7.064	TNFSF12	GOM
ENSSSCG00000014336	ULB_BH31	8.97616	WG	ULB	Abindex									2	140371555	140372055	28.39	EGR1	GOM	WG									2	142077628	142078128	6.5	CD14	GOM	NC									12	52788098	52788598	8.916	TNFSF12	GOM
ENSSSCG00000014336	ULB_BH23	7.1645	WG	ULB	Abindex									2	140372055	140372555	5.38	EGR1	GOM	WG									2	142102456	142102956	5.224	CD14	GOM	NC									12	52788598	52789098	11.74	TNFSF12	GOM
ENSSSCG00000014336	ULB_BH33	9.06578	WG	ULB	Abindex									2	140372555	140373055	6.18	EGR1	GOM	WG									2	142102956	142103456	5.124	CD14	GOM	NC									12	52789098	52789598	48.168	TNFSF12	GOM
ENSSSCG00000014336	ULB_BH34	7.018	WG	ULB	Abindex									2	140373055	140373555	14.19	EGR1	GOM	WG									2	142103456	142103956	4.6	CD14	GOM	NC									12	52789598	52790098	62.132	TNFSF12	GOM
ENSSSCG00000014336	ULB_BH20	5.99138	WG	ULB	Abindex									2	140373555	140374055	29.64	EGR1	GOM	WG									2	142103956	142104456	2.076	CD14	GOM	NC									12	52790098	52790598	46.64	TNFSF12	GOM
ENSSSCG00000014336	ULB_BH19	6.32138	WG	ULB	Abindex									2	140374055	140374555	8.09	EGR1	GOM	WG									2	142104456	142104956	0.588	CD14	GOM	NC									12	52790598	52791098	66.54	TNFSF12	GOM
ENSSSCG00000014336	ULB_BH27	7.51857	WG	ULB	Abindex									2	140374555	140375055	10.62	EGR1	GOM	WG									2	142104956	142105456	2.736	CD14	GOM	NC									12	52791098	52791598	75.14	TNFSF12	GOM
ENSSSCG00000014336	ULB_BH25	8.25885	WG	ULB	Abindex									2	140375055	140375555	5.44	EGR1	GOM	WG									2	142105456	142105956	3.264	CD14	GOM	NC									12	52791598	52792098	84.832	TNFSF12	GOM
ENSSSCG00000014336	ULB_BH32	8.1109	WG	ULB	Abindex									2	140375555	140376055	20.48	EGR1	GOM	WG									2	142105956	142106456	0.388	CD14	GOM	NC									12	52792098	52792598	7.616	TNFSF12	GOM
ENSSSCG00000014336	ULB_BH36	9.1744	WG	ULB	Abindex									2	140376055	140376555	53.1	EGR1	GOM	WG									2	142106456	142106956	2.988	CD14	GOM	NC									12	52792598	52793098	8.816	TNFSF12	GOM
ENSSSCG00000014336	ULB_BH38	8.36088	WG	ULB	Abindex									2	140376555	140377055	5.27	EGR1	GOM	WG									2	142106956	142107456	1.748	CD14	GOM	NC									12	52793098	52793598	3.292	TNFSF12	GOM
ENSSSCG00000014336	ULB_BH40	7.20029	WG	ULB	Abindex									2	140377055	140377555	8.48	EGR1	GOM	WG									2	142107456	142107956	1.452	CD14	GOM	NC									12	52793598	52794098	50.712	TNFSF12	GOM
ENSSSCG00000014336	ULB_BH41	6.70323	WG	ULB	Abindex									2	140377555	140378055	9.32	EGR1	GOM	WG									2	142107956	142108456	0.324	CD14	GOM	NC									12	52794098	52794598	113.688	TNFSF12	GOM
ENSSSCG00000014336	ULB_BH46	7.15741	WG	ULB	Abindex									2	140378055	140378555	49.13	EGR1	GOM	WG									2	142108456	142108956	4.736	CD14	GOM	NC									12	52794598	52795098	82.42	TNFSF12	GOM
ENSSSCG00000014336	ULB_BH43	6.95568	WG	ULB	Abindex									2	140378555	140379055	6.5	EGR1	GOM	WG									2	142108956	142109456	0.54	CD14	GOM	NC									12	52795098	52795598	29.6	TNFSF12	GOM
ENSSSCG00000014336	ULB_BH39	8.31622	WG	ULB	Abindex									2	140379055	140379555	6.19	EGR1	GOM	WG									2	142109456	142109956	0.936	CD14	GOM	NC									12	52795598	52796098	20.488	TNFSF12	GOM
ENSSSCG00000014336	ULB_BH44	5.97781	WG	ULB	Abindex									2	140379555	140380055	6.16	EGR1	GOM	WG									2	142109956	142110456	2.476	CD14	GOM	NC									12	52796098	52796598	25.176	TNFSF12	GOM
ENSSSCG00000014336	ULB_BH47	6.72104	WG	ULB	Abindex									2	140380055	140380555	2.93	EGR1	GOM	WG									2	142110456	142110956	2.084	CD14	GOM	NC									12	52796598	52797098	63.064	TNFSF12	GOM
ENSSSCG00000014336	ULB_BH48	7.20408	WG	ULB	Abindex									2	140380555	140381055	5.59	EGR1	GOM	WG									2	142110956	142111456	3.288	CD14	GOM	NC									12	52797098	52797598	7.068	TNFSF12	GOM
ENSSSCG00000040188	GOM_CC3	5.12334	NC	GOM	Abindex									2	140381055	140381555	10.23	EGR1	GOM	WG									2	142111456	142111956	5.328	CD14	GOM	NC									12	52797598	52798098	0.604	TNFSF12	GOM
ENSSSCG00000040188	GOM_CC2	5.39543	NC	GOM	Abindex									2	140381555	140382055	11.22	EGR1	GOM	WG									2	142111956	142112456	0.488	CD14	GOM	NC									12	52798098	52798598	0	TNFSF12	GOM
ENSSSCG00000040188	GOM_BC3	5.05023	NC	GOM	Abindex									2	140382055	140382555	7.04	EGR1	GOM	WG									2	142112456	142112956	1.424	CD14	GOM	NC									12	52798598	52799098	6.28	TNFSF12	GOM
ENSSSCG00000040188	GOM_BC7	5.49228	NC	GOM	Abindex									2	140382555	140383055	109.92	EGR1	GOM	WG									2	142112956	142113456	0.176	CD14	GOM	NC									12	52799098	52799598	7.176	TNFSF12	GOM
ENSSSCG00000040188	GOM_CC4	5.07169	NC	GOM	Abindex									2	140383055	140383555	117.35	EGR1	GOM	WG									2	142113456	142113956	2.336	CD14	GOM	NC									12	52799598	52800098	7.004	TNFSF12	GOM
ENSSSCG00000040188	GOM_BC4	5.05825	NC	GOM	Abindex									2	140383555	140384055	28.74	EGR1	GOM	WG									2	142113956	142114456	2.22	CD14	GOM	NC									12	52800098	52800598	28.056	TNFSF12	GOM
ENSSSCG00000040188	GOM_BC1	4.40737	NC	GOM	Abindex									2	140384055	140384555	17.18	EGR1	GOM	WG									2	142114456	142114956	5.964	CD14	GOM	NC									12	52800598	52801098	68.376	TNFSF12	GOM
ENSSSCG00000040188	GOM_CC1	5.11424	NC	GOM	Abindex									2	140384555	140385055	13.53	EGR1	GOM	WG									2	142114956	142115456	2.08	CD14	GOM	NC									12	52801098	52801598	31.892	TNFSF12	GOM
ENSSSCG00000040188	GOM_BC6	5.11119	NC	GOM	Abindex									2	140385055	140385555	16.27	EGR1	GOM	WG									2	142128947	142129447	0	CD14	GOM	NC									12	52801598	52802098	8.336	TNFSF12	GOM
ENSSSCG00000040188	GOM_BC5	5.34162	NC	GOM	Abindex									2	140385555	140386055	17.51	EGR1	GOM	WG									2	142129447	142129947	0	CD14	GOM	NC									12	52802098	52802598	3.772	TNFSF12	GOM
ENSSSCG00000040188	GOM_BC8	4.60335	NC	GOM	Abindex									2	140386055	140386555	12.17	EGR1	GOM	WG									2	142129947	142130447	0	CD14	GOM	NC									12	52802598	52803098	33.684	TNFSF12	GOM
ENSSSCG00000040188	GOM_BH3	5.23556	WG	GOM	Abindex									2	140386555	140387055	14.3	EGR1	GOM	WG									2	142130447	142130947	0	CD14	GOM	NC									12	52803098	52803598	46.672	TNFSF12	GOM
ENSSSCG00000040188	GOM_BH1	5.96012	WG	GOM	Abindex									2	140387055	140387555	17.86	EGR1	GOM	WG									2	142130947	142131447	0	CD14	GOM	NC									12	52803598	52804098	53.252	TNFSF12	GOM
ENSSSCG00000040188	GOM_BH2	5.33195	WG	GOM	Abindex									2	140387555	140388055	13.06	EGR1	GOM	WG									2	142131447	142131947	0	CD14	GOM	NC									12	52804098	52804598	86.3	TNFSF12	GOM
ENSSSCG00000040188	GOM_BH4	4.63545	WG	GOM	Abindex									2	140388055	140388555	20.75	EGR1	GOM	WG									2	142131947	142132447	0	CD14	GOM	NC									12	52804598	52805098	111.392	TNFSF12	GOM
ENSSSCG00000040188	GOM_BH5	5.38598	WG	GOM	Abindex									2	140388555	140389055	173.52	EGR1	GOM	WG									2	142132447	142132947	0	CD14	GOM	NC									12	52805098	52805598	103.192	TNFSF12	GOM
ENSSSCG00000040188	GOM_BH6	6.04702	WG	GOM	Abindex									2	140389055	140389555	174.93	EGR1	GOM	WG									2	142132947	142133447	0.694	CD14	GOM	NC									12	52805598	52806098	54.188	TNFSF12	GOM
ENSSSCG00000040188	GOM_BH7	4.75301	WG	GOM	Abindex									2	140389555	140390055	106.4	EGR1	GOM	WG									2	142133447	142133947	0.006	CD14	GOM	NC									12	52806098	52806598	2.628	TNFSF12	GOM
ENSSSCG00000040188	GOM_BH8	4.75763	WG	GOM	Abindex									2	140390055	140390555	17.5	EGR1	GOM	WG									2	142133947	142134447	0	CD14	GOM	NC									12	52806598	52807098	0.592	TNFSF12	GOM
ENSSSCG00000040188	GOM_BH10	5.14292	WG	GOM	Abindex									2	140390555	140391055	63.96	EGR1	GOM	WG									2	142134447	142134947	2.1	CD14	GOM	NC									12	52807098	52807598	1.008	TNFSF12	GOM
ENSSSCG00000040188	GOM_BH11	5.12286	WG	GOM	Abindex									2	140391055	140391555	3.17	EGR1	GOM	WG									2	142134947	142135447	0.8	CD14	GOM	NC									12	52807598	52808098	0	TNFSF12	GOM
ENSSSCG00000040188	GOM_BH9	5.56033	WG	GOM	Abindex									2	140391555	140392055	4.79	EGR1	GOM	WG									2	142135447	142135947	0	CD14	GOM	NC									12	52808098	52808598	3.2	TNFSF12	GOM
ENSSSCG00000040188	GOM_BH17	6.03309	WG	GOM	Abindex									2	140392055	140392555	2.66	EGR1	GOM	WG									2	142135947	142136447	0	CD14	GOM	NC									12	52808598	52809098	0	TNFSF12	GOM
ENSSSCG00000040188	GOM_BH13	5.19635	WG	GOM	Abindex									2	140392555	140393055	4.59	EGR1	GOM	WG									2	142136447	142136947	0	CD14	GOM	NC									12	52809098	52809598	1.96	TNFSF12	GOM
ENSSSCG00000040188	GOM_BH12	5.19289	WG	GOM	Abindex									2	140393055	140393555	8.98	EGR1	GOM	WG									2	142136947	142137447	0	CD14	GOM	NC									12	52809598	52810098	2.04	TNFSF12	GOM
ENSSSCG00000040188	GOM_BH16	5.99837	WG	GOM	Abindex									2	140393555	140394055	3.23	EGR1	GOM	WG									2	142137447	142137947	0	CD14	GOM	NC									12	52810098	52810598	1.38	TNFSF12	GOM
ENSSSCG00000040188	GOM_BH15	6.41732	WG	GOM	Abindex									2	140394055	140394555	5.67	EGR1	GOM	WG									2	142137947	142138447	0	CD14	GOM	NC									12	52810598	52811098	9.7	TNFSF12	GOM
ENSSSCG00000040188	GOM_BH18	6.0791	WG	GOM	Abindex									2	140394555	140395055	6.51	EGR1	GOM	WG									2	142138447	142138947	0	CD14	GOM	NC									12	52811098	52811598	0.02	TNFSF12	GOM
ENSSSCG00000040188	GOM_BH14	5.63795	WG	GOM	Abindex									2	140395055	140395555	61.01	EGR1	GOM	WG									2	142138947	142139447	0	CD14	GOM	NC									12	52811598	52812098	0	TNFSF12	GOM
ENSSSCG00000040188	GOM_BH21	5.85802	WG	GOM	Abindex									2	140395555	140396055	18.44	EGR1	GOM	WG									2	142139447	142139947	1.182	CD14	GOM	NC									12	52812098	52812598	0.096	TNFSF12	GOM
ENSSSCG00000040188	GOM_BH24	5.07788	WG	GOM	Abindex									2	140396055	140396555	69.78	EGR1	GOM	WG									2	142139947	142140447	2.018	CD14	GOM	NC									12	52812598	52813098	0.204	TNFSF12	GOM
ENSSSCG00000040188	GOM_BH22	4.94698	WG	GOM	Abindex									2	140396555	140397055	9.59	EGR1	GOM	WG									2	142140447	142140947	0	CD14	GOM	NC									12	52813098	52813598	0	TNFSF12	GOM
ENSSSCG00000040188	GOM_BH31	4.99967	WG	GOM	Abindex									2	140397055	140397555	6.49	EGR1	GOM	WG									2	142140947	142141447	0	CD14	GOM	NC									12	52813598	52814098	1.688	TNFSF12	GOM
ENSSSCG00000040188	GOM_BH23	5.43297	WG	GOM	Abindex									2	140397555	140398055	6.99	EGR1	GOM	WG									2	142141447	142141947	0	CD14	GOM	NC									12	52814098	52814598	3.608	TNFSF12	GOM
ENSSSCG00000040188	GOM_BH33	5.44899	WG	GOM	Abindex									2	140398055	140398555	10.94	EGR1	GOM	WG									2	142141947	142142447	0	CD14	GOM	NC									12	52814598	52815098	0.204	TNFSF12	GOM
ENSSSCG00000040188	GOM_BH34	5.17063	WG	GOM	Abindex									2	140398555	140399055	7.05	EGR1	GOM	WG									2	142142447	142142947	0	CD14	GOM	NC									12	52815098	52815598	0	TNFSF12	GOM
ENSSSCG00000040188	GOM_BH30	5.88527	WG	GOM	Abindex									2	140399055	140399555	8.58	EGR1	GOM	WG									2	142166167	142166667	8.97	CD14	GOM	NC									12	52815598	52816098	0.096	TNFSF12	GOM
ENSSSCG00000040188	GOM_BH20	5.09157	WG	GOM	Abindex									2	140399555	140400055	54.7	EGR1	GOM	WG									2	142166667	142167167	14.036	CD14	GOM	NC									12	52816098	52816598	0.8	TNFSF12	GOM
ENSSSCG00000040188	GOM_BH19	4.42886	WG	GOM	Abindex									2	140400055	140400555	4.66	EGR1	GOM	WG									2	142167167	142167667	8.704	CD14	GOM	NC									12	52816598	52817098	0.704	TNFSF12	GOM
ENSSSCG00000040188	GOM_BH27	5.42086	WG	GOM	Abindex									2	140400555	140401055	6.27	EGR1	GOM	WG									2	142167667	142168167	12.792	CD14	GOM	NC									12	52817098	52817598	0.7	TNFSF12	GOM
ENSSSCG00000040188	GOM_BH28	6.28619	WG	GOM	Abindex									2	140401055	140401555	33.06	EGR1	GOM	WG									2	142168167	142168667	4.5	CD14	GOM	NC									12	52817598	52818098	1.592	TNFSF12	GOM
ENSSSCG00000040188	GOM_BH25	5.97409	WG	GOM	Abindex									2	140401555	140402055	30.42	EGR1	GOM	WG									2	142168667	142169167	7.236	CD14	GOM	NC									12	52818098	52818598	0.008	TNFSF12	GOM
ENSSSCG00000040188	GOM_BH32	5.88002	WG	GOM	Abindex									2	140402055	140402555	17.49	EGR1	GOM	WG									2	142169167	142169667	5.498	CD14	GOM	NC									12	52818598	52819098	0	TNFSF12	GOM
ENSSSCG00000040188	GOM_BH26	5.71868	WG	GOM	Abindex									2	140402555	140403055	67.44	EGR1	GOM	WG									2	142169667	142170167	0.598	CD14	GOM	NC									12	52819098	52819598	0.696	TNFSF12	GOM
ENSSSCG00000040188	GOM_BH29	5.31834	WG	GOM	Abindex									2	140403055	140403555	53.32	EGR1	GOM	WG									2	142170167	142170667	18.44	CD14	GOM	NC									12	52819598	52820098	1.704	TNFSF12	GOM
ENSSSCG00000040188	GOM_BH36	6.29913	WG	GOM	Abindex									2	140403555	140404055	60.68	EGR1	GOM	WG									2	142170667	142171167	8.76	CD14	GOM	NC									12	52820098	52820598	0	TNFSF12	GOM
ENSSSCG00000040188	GOM_BH38	5.14619	WG	GOM	Abindex									2	140404055	140404555	61.41	EGR1	GOM	WG									2	142171167	142171667	4.168	CD14	GOM	NC									12	52820598	52821098	0.8	TNFSF12	GOM
ENSSSCG00000040188	GOM_BH40	6.07225	WG	GOM	Abindex									2	140404555	140405055	17.12	EGR1	GOM	WG									2	142171667	142172167	2.102	CD14	GOM	NC									12	52821098	52821598	0	TNFSF12	GOM
ENSSSCG00000040188	GOM_BH35	4.95375	WG	GOM	Abindex									2	140405055	140405555	6.72	EGR1	GOM	WG									2	142172167	142172667	12.57	CD14	GOM	NC									12	52821598	52822098	0	TNFSF12	GOM
ENSSSCG00000040188	GOM_BH41	5.63198	WG	GOM	Abindex									2	140405555	140406055	3.27	EGR1	GOM	WG									2	142172667	142173167	5.328	CD14	GOM	NC									12	52822098	52822598	0	TNFSF12	GOM
ENSSSCG00000040188	GOM_BH45	5.141	WG	GOM	Abindex									2	140406055	140406555	13.04	EGR1	GOM	WG									2	142173167	142173667	2.798	CD14	GOM	NC									12	52822598	52823098	0	TNFSF12	GOM
ENSSSCG00000040188	GOM_BH46	5.23958	WG	GOM	Abindex									2	140406555	140407055	17.76	EGR1	GOM	WG									2	142173667	142174167	0.7	CD14	GOM	NC									12	52823098	52823598	0	TNFSF12	GOM
ENSSSCG00000040188	GOM_BH43	5.36443	WG	GOM	Abindex									2	140407055	140407555	67.43	EGR1	GOM	WG									2	142174167	142174667	6.642	CD14	GOM	NC									12	52823598	52824098	0	TNFSF12	GOM
ENSSSCG00000040188	GOM_BH39	5.52075	WG	GOM	Abindex									2	140407555	140408055	5.22	EGR1	GOM	WG									2	142174667	142175167	8.792	CD14	GOM	NC									12	52824098	52824598	0	TNFSF12	GOM
ENSSSCG00000040188	GOM_BH44	4.99882	WG	GOM	Abindex									2	140408055	140408555	55.46	EGR1	GOM	WG									2	142175167	142175667	16.672	CD14	GOM	NC									12	52824598	52825098	0	TNFSF12	GOM
ENSSSCG00000040188	GOM_BH47	5.05201	WG	GOM	Abindex									2	140408555	140409055	85.56	EGR1	GOM	WG									2	142175667	142176167	14.096	CD14	GOM	NC									12	52825098	52825598	0.8	TNFSF12	GOM
ENSSSCG00000040188	GOM_BH48	5.03704	WG	GOM	Abindex									2	140409055	140409555	3.76	EGR1	GOM	WG									2	142176167	142176667	9.178	CD14	GOM	NC									12	52825598	52826098	0	TNFSF12	GOM
ENSSSCG00000040188	MAD_CC3	5.53136	NC	MAD	Abindex									2	140409555	140410055	5.24	EGR1	GOM	WG									2	142176667	142177167	13.756	CD14	GOM	NC									12	52826098	52826598	0	TNFSF12	GOM
ENSSSCG00000040188	MAD_CC2	5.28527	NC	MAD	Abindex									2	140410055	140410555	10.1	EGR1	GOM	WG									2	142177167	142177667	2.564	CD14	GOM	NC									12	52826598	52827098	0	TNFSF12	GOM
ENSSSCG00000040188	MAD_BC3	5.87414	NC	MAD	Abindex									2	140410555	140411055	8.54	EGR1	GOM	WG									2	142177667	142178167	0.3	CD14	GOM	NC									12	52827098	52827598	0	TNFSF12	GOM
ENSSSCG00000040188	MAD_BC7	4.88508	NC	MAD	Abindex									2	140411055	140411555	60.42	EGR1	GOM	WG									2	142178167	142178667	0.734	CD14	GOM	NC									12	52827598	52828098	0	TNFSF12	GOM
ENSSSCG00000040188	MAD_CC4	4.6092	NC	MAD	Abindex									2	140411555	140412055	4.6	EGR1	GOM	WG									2	142178667	142179167	7.568	CD14	GOM	NC									12	52828098	52828598	0	TNFSF12	GOM
ENSSSCG00000040188	MAD_BC4	5.3969	NC	MAD	Abindex									2	140412055	140412555	1.62	EGR1	GOM	WG									2	142179167	142179667	1.798	CD14	GOM	NC									12	52828598	52829098	0	TNFSF12	GOM
ENSSSCG00000040188	MAD_BC1	5.66594	NC	MAD	Abindex									2	140412555	140413055	60.5	EGR1	GOM	WG									2	142179667	142180167	6.568	CD14	GOM	NC									12	52829098	52829598	0	TNFSF12	GOM
ENSSSCG00000040188	MAD_CC1	4.54778	NC	MAD	Abindex									2	140413055	140413555	65.87	EGR1	GOM	WG									2	142180167	142180667	3.872	CD14	GOM	NC									12	52829598	52830098	0	TNFSF12	GOM
ENSSSCG00000040188	MAD_BC6	5.35461	NC	MAD	Abindex									2	140413555	140414055	4.26	EGR1	GOM	WG									2	142180667	142181167	8.77	CD14	GOM	NC									12	52830098	52830598	0	TNFSF12	GOM
ENSSSCG00000040188	MAD_BC5	4.71329	NC	MAD	Abindex									2	140414055	140414555	23.56	EGR1	GOM	WG									2	142181167	142181667	6.224	CD14	GOM	NC									12	52830598	52831098	0	TNFSF12	GOM
ENSSSCG00000040188	MAD_BC8	6.02651	NC	MAD	Abindex									2	140414555	140415055	35.23	EGR1	GOM	WG									2	142181667	142182167	4.268	CD14	GOM	NC									12	52831098	52831598	0	TNFSF12	GOM
ENSSSCG00000040188	MAD_BC9	4.99774	NC	MAD	Abindex									2	140415055	140415555	14.64	EGR1	GOM	WG									2	142182167	142182667	4.6	CD14	GOM	NC									12	52831598	52832098	0	TNFSF12	GOM
ENSSSCG00000040188	MAD_BH3	5.48341	WG	MAD	Abindex									2	140415555	140416055	10.56	EGR1	GOM	WG									2	142182667	142183167	6.238	CD14	GOM	NC									12	52832098	52832598	0	TNFSF12	GOM
ENSSSCG00000040188	MAD_BH1	5.35094	WG	MAD	Abindex									2	140416055	140416555	12.15	EGR1	GOM	WG									2	142183167	142183667	1.694	CD14	GOM	NC									12	52832598	52833098	0.3	TNFSF12	GOM
ENSSSCG00000040188	MAD_BH2	5.25182	WG	MAD	Abindex									2	140416555	140417055	8.43	EGR1	GOM	WG									2	142183667	142184167	4.768	CD14	GOM	NC									12	52833098	52833598	0	TNFSF12	GOM
ENSSSCG00000040188	MAD_BH4	5.88471	WG	MAD	Abindex									2	140417055	140417555	145.79	EGR1	GOM	WG									2	142184167	142184667	4.466	CD14	GOM	NC									12	52833598	52834098	0	TNFSF12	GOM
ENSSSCG00000040188	MAD_BH5	4.99215	WG	MAD	Abindex									2	140417555	140418055	126.38	EGR1	GOM	WG									2	142184667	142185167	2.3	CD14	GOM	NC									12	52834098	52834598	0.192	TNFSF12	GOM
ENSSSCG00000040188	MAD_BH6	5.10037	WG	MAD	Abindex									2	140418055	140418555	119.69	EGR1	GOM	WG									2	142185167	142185667	0.568	CD14	GOM	NC									12	52834598	52835098	1.408	TNFSF12	GOM
ENSSSCG00000040188	MAD_BH7	5.08524	WG	MAD	Abindex									2	140418555	140419055	14.93	EGR1	GOM	WG									2	142185667	142186167	3.064	CD14	GOM	NC									12	52835098	52835598	0	TNFSF12	GOM
ENSSSCG00000040188	MAD_BH10	5.20989	WG	MAD	Abindex									2	140419055	140419555	8.73	EGR1	GOM	WG									2	142186167	142186667	0.2	CD14	GOM	NC									12	52835598	52836098	0	TNFSF12	GOM
ENSSSCG00000040188	MAD_BH11	5.63505	WG	MAD	Abindex									2	140419555	140420055	9.22	EGR1	GOM	WG									2	142186667	142187167	2.002	CD14	GOM	NC									12	52836098	52836598	0	TNFSF12	GOM
ENSSSCG00000040188	MAD_BH9	5.78119	WG	MAD	Abindex									2	140420055	140420555	6.27	EGR1	GOM	WG									2	142187167	142187667	1.232	CD14	GOM	NC									12	52836598	52837098	0	TNFSF12	GOM
ENSSSCG00000040188	MAD_BH17	5.71655	WG	MAD	Abindex									2	140420555	140421055	8.32	EGR1	GOM	WG									2	142187667	142188167	3.802	CD14	GOM	NC									12	52837098	52837598	0	TNFSF12	GOM
ENSSSCG00000040188	MAD_BH13	6.35404	WG	MAD	Abindex									2	140421055	140421555	15.93	EGR1	GOM	WG									2	142188167	142188667	2.5	CD14	GOM	NC									12	52837598	52838098	0	TNFSF12	GOM
ENSSSCG00000040188	MAD_BH12	5.92636	WG	MAD	Abindex									2	140421555	140422055	8.4	EGR1	GOM	WG									2	142188667	142189167	2.364	CD14	GOM	NC									12	52838098	52838598	0	TNFSF12	GOM
ENSSSCG00000040188	MAD_BH16	5.08636	WG	MAD	Abindex									2	140422055	140422555	14.27	EGR1	GOM	WG									2	142189167	142189667	0.502	CD14	GOM	NC									12	52838598	52839098	0	TNFSF12	GOM
ENSSSCG00000040188	MAD_BH15	5.28554	WG	MAD	Abindex									2	140422555	140423055	13.7	EGR1	GOM	WG									2	142189667	142190167	1.098	CD14	GOM	NC									12	52839098	52839598	0	TNFSF12	GOM
ENSSSCG00000040188	MAD_BH14	6.05391	WG	MAD	Abindex									2	140423055	140423555	14.95	EGR1	GOM	WG									2	142190167	142190667	13.194	CD14	GOM	NC									12	52839598	52840098	0.696	TNFSF12	GOM
ENSSSCG00000040188	MAD_BH24	4.96981	WG	MAD	Abindex									2	140423555	140424055	10.65	EGR1	GOM	WG									2	142190667	142191167	32.24	CD14	GOM	NC									12	52840098	52840598	0.3	TNFSF12	GOM
ENSSSCG00000040188	MAD_BH31	6.38229	WG	MAD	Abindex									2	140424055	140424555	4.41	EGR1	GOM	WG									2	142191167	142191667	2.738	CD14	GOM	NC									12	52840598	52841098	0.796	TNFSF12	GOM
ENSSSCG00000040188	MAD_BH23	4.93939	WG	MAD	Abindex									2	140424555	140425055	20.51	EGR1	GOM	WG									2	142191667	142192167	6.566	CD14	GOM	NC									12	52841098	52841598	1.408	TNFSF12	GOM
ENSSSCG00000040188	MAD_BH33	5.1904	WG	MAD	Abindex									2	140425055	140425555	9.9	EGR1	GOM	WG									2	142192167	142192667	3.996	CD14	GOM	NC									12	52841598	52842098	0	TNFSF12	GOM
ENSSSCG00000040188	MAD_BH34	5.99641	WG	MAD	Abindex									2	140425555	140426055	30.79	EGR1	GOM	WG									2	142192667	142193167	1.3	CD14	GOM	NC									12	52842098	52842598	5.268	TNFSF12	GOM
ENSSSCG00000040188	MAD_BH30	6.44609	WG	MAD	Abindex									2	140426055	140426555	22.85	EGR1	GOM	WG									2	142193167	142193667	1.334	CD14	GOM	NC									12	52842598	52843098	2.184	TNFSF12	GOM
ENSSSCG00000040188	MAD_BH20	5.16705	WG	MAD	Abindex									2	140426555	140427055	34.53	EGR1	GOM	WG									2	142193667	142194167	1.966	CD14	GOM	NC									12	52843098	52843598	69.448	TNFSF12	GOM
ENSSSCG00000040188	MAD_BH19	5.09133	WG	MAD	Abindex									2	140427055	140427555	3.62	EGR1	GOM	WG									2	142194167	142194667	57.734	CD14	GOM	NC									12	52843598	52844098	11.94	TNFSF12	GOM
ENSSSCG00000040188	MAD_BH27	6.55615	WG	MAD	Abindex									2	140441421	140441921	457.776	EGR1	GOM	WG									2	142194667	142195167	1.27	CD14	GOM	NC									12	52844098	52844598	35.824	TNFSF12	GOM
ENSSSCG00000040188	MAD_BH28	5.76787	WG	MAD	Abindex									2	140441921	140442421	160.16	EGR1	GOM	WG									2	142195167	142195667	13.434	CD14	GOM	NC									12	52844598	52845098	32.08	TNFSF12	GOM
ENSSSCG00000040188	MAD_BH32	5.7591	WG	MAD	Abindex									2	140442421	140442921	320.454	EGR1	GOM	WG									2	142195667	142196167	55.462	CD14	GOM	NC									12	52845098	52845598	46.532	TNFSF12	GOM
ENSSSCG00000040188	MAD_BH26	5.78978	WG	MAD	Abindex									2	140442921	140443421	614.716	EGR1	GOM	WG									2	142196167	142196667	27.55	CD14	GOM	NC									12	52845598	52846098	2.624	TNFSF12	GOM
ENSSSCG00000040188	MAD_BH29	5.35724	WG	MAD	Abindex									2	140443421	140443921	651.096	EGR1	GOM	WG									2	142196667	142197167	23.488	CD14	GOM	NC									12	52846098	52846598	2.592	TNFSF12	GOM
ENSSSCG00000040188	MAD_BH38	5.61503	WG	MAD	Abindex									2	140443921	140444421	513.058	EGR1	GOM	WG									2	142197167	142197667	8.336	CD14	GOM	NC									12	52846598	52847098	11.568	TNFSF12	GOM
ENSSSCG00000040188	MAD_BH40	5.41345	WG	MAD	Abindex									2	140444421	140444921	367.342	EGR1	GOM	WG									2	142197667	142198167	4.86	CD14	GOM	NC									12	52847098	52847598	5.836	TNFSF12	GOM
ENSSSCG00000040188	MAD_BH45	5.18803	WG	MAD	Abindex									2	140444921	140445421	252.984	EGR1	GOM	WG									2	142198167	142198667	5.272	CD14	GOM	NC									12	52847598	52848098	5.748	TNFSF12	GOM
ENSSSCG00000040188	MAD_BH46	4.81583	WG	MAD	Abindex									2	140469302	140469802	7.124	EGR1	GOM	WG									2	142198667	142199167	1.66	CD14	GOM	NC									12	52848098	52848598	14.448	TNFSF12	GOM
ENSSSCG00000040188	MAD_BH43	5.0433	WG	MAD	Abindex									2	140469802	140470302	9.98	EGR1	GOM	WG									2	142199167	142199667	38.372	CD14	GOM	NC									12	52848598	52849098	17.9	TNFSF12	GOM
ENSSSCG00000040188	MAD_BH39	5.62125	WG	MAD	Abindex									2	140470302	140470802	10.124	EGR1	GOM	WG									2	142199667	142200167	32.168	CD14	GOM	NC									12	52849098	52849598	12.988	TNFSF12	GOM
ENSSSCG00000040188	MAD_BH44	5.46299	WG	MAD	Abindex									2	140470802	140471302	8.768	EGR1	GOM	WG									2	142200167	142200667	5.864	CD14	GOM	NC									12	52849598	52850098	2.6	TNFSF12	GOM
ENSSSCG00000040188	MAD_BH48	5.39839	WG	MAD	Abindex									2	140471302	140471802	16.836	EGR1	GOM	WG									2	142200667	142201167	13.438	CD14	GOM	NC									12	52850098	52850598	7.296	TNFSF12	GOM
ENSSSCG00000040188	RAD_CC3	4.36368	NC	RAD	Abindex									2	140471802	140472302	152.76	EGR1	GOM	WG									2	142201167	142201667	14.794	CD14	GOM	NC									12	52850598	52851098	14.932	TNFSF12	GOM
ENSSSCG00000040188	RAD_CC2	5.07563	NC	RAD	Abindex									2	140472302	140472802	236.904	EGR1	GOM	WG									2	142201667	142202167	25.53	CD14	GOM	NC									12	52851098	52851598	4.092	TNFSF12	GOM
ENSSSCG00000040188	RAD_BC3	5.0199	NC	RAD	Abindex									2	140472802	140473302	182.716	EGR1	GOM	WG									2	142202167	142202667	7.334	CD14	GOM	NC									12	52851598	52852098	0.192	TNFSF12	GOM
ENSSSCG00000040188	RAD_BC7	5.43845	NC	RAD	Abindex									2	140473302	140473802	367.796	EGR1	GOM	WG									2	142202667	142203167	0	CD14	GOM	NC									12	52852098	52852598	63.9	TNFSF12	GOM
ENSSSCG00000040188	RAD_CC4	5.72003	NC	RAD	Abindex									2	140473802	140474302	408.884	EGR1	GOM	WG									2	142203167	142203667	3.51	CD14	GOM	NC									12	52852598	52853098	167.968	TNFSF12	GOM
ENSSSCG00000040188	RAD_BC4	5.05288	NC	RAD	Abindex									2	140474302	140474802	177.676	EGR1	GOM	WG									2	142203667	142204167	6.592	CD14	GOM	NC									12	52853098	52853598	49.584	TNFSF12	GOM
ENSSSCG00000040188	RAD_BC1	5.35346	NC	RAD	Abindex									2	140474802	140475302	16.46	EGR1	GOM	WG									2	142204167	142204667	2	CD14	GOM	NC									12	52853598	52854098	12.384	TNFSF12	GOM
ENSSSCG00000040188	RAD_CC1	5.93472	NC	RAD	Abindex									2	140475302	140475802	166.724	EGR1	GOM	WG									2	142204667	142205167	4.938	CD14	GOM	NC									12	52854098	52854598	34.14	TNFSF12	GOM
ENSSSCG00000040188	RAD_BC6	4.56786	NC	RAD	Abindex									2	140475802	140476302	291.64	EGR1	GOM	WG									2	142205167	142205667	4.56	CD14	GOM	NC									12	52854598	52855098	16.132	TNFSF12	GOM
ENSSSCG00000040188	RAD_BC5	5.80417	NC	RAD	Abindex									2	140476302	140476802	210.144	EGR1	GOM	WG									2	142205667	142206167	8.88	CD14	GOM	NC									12	52855098	52855598	23.984	TNFSF12	GOM
ENSSSCG00000040188	RAD_BC8	4.95315	NC	RAD	Abindex									2	140476802	140477302	28.412	EGR1	GOM	WG									2	142206167	142206667	3.622	CD14	GOM	NC									12	52855598	52856098	17.416	TNFSF12	GOM
ENSSSCG00000040188	RAD_BC9	4.96922	NC	RAD	Abindex									2	140477302	140477802	16.336	EGR1	GOM	WG									2	142206667	142207167	5.498	CD14	GOM	NC									12	52856098	52856598	29.864	TNFSF12	GOM
ENSSSCG00000040188	RAD_BH3	4.35324	WG	RAD	Abindex									2	140477802	140478302	181.852	EGR1	GOM	WG									2	142207167	142207667	0.168	CD14	GOM	NC									12	52856598	52857098	9.132	TNFSF12	GOM
ENSSSCG00000040188	RAD_BH1	4.59949	WG	RAD	Abindex									2	140478302	140478802	131.948	EGR1	GOM	WG									2	142207667	142208167	1.7	CD14	GOM	NC									12	52857098	52857598	9.8	TNFSF12	GOM
ENSSSCG00000040188	RAD_BH2	5.4087	WG	RAD	Abindex									2	140478802	140479302	21.696	EGR1	GOM	WG									2	142208167	142208667	0.532	CD14	GOM	NC									12	52857598	52858098	32.056	TNFSF12	GOM
ENSSSCG00000040188	RAD_BH4	5.2672	WG	RAD	Abindex									2	140479302	140479802	18.62	EGR1	GOM	WG									2	142208667	142209167	1.6	CD14	GOM	NC									12	52858098	52858598	29.248	TNFSF12	GOM
ENSSSCG00000040188	RAD_BH5	5.72141	WG	RAD	Abindex									2	140479802	140480302	14.8	EGR1	GOM	WG									2	142209167	142209667	1.434	CD14	GOM	NC									12	52858598	52859098	77.144	TNFSF12	GOM
ENSSSCG00000040188	RAD_BH6	4.95656	WG	RAD	Abindex									2	140480302	140480802	15.316	EGR1	GOM	WG									2	142209667	142210167	0.966	CD14	GOM	NC									12	52859098	52859598	26.912	TNFSF12	GOM
ENSSSCG00000040188	RAD_BH7	5.34619	WG	RAD	Abindex									2	140480802	140481302	3.248	EGR1	GOM	WG									2	142210167	142210667	5.34	CD14	GOM	NC									12	52859598	52860098	8.82	TNFSF12	GOM
ENSSSCG00000040188	RAD_BH8	6.04643	WG	RAD	Abindex									2	140481302	140481802	13.488	EGR1	GOM	WG									2	142210667	142211167	7.166	CD14	GOM	NC									12	52860098	52860598	5.928	TNFSF12	GOM
ENSSSCG00000040188	RAD_BH10	4.7464	WG	RAD	Abindex									2	140481802	140482302	156.436	EGR1	GOM	WG									2	142211167	142211667	2.828	CD14	GOM	NC									12	52860598	52861098	26.764	TNFSF12	GOM
ENSSSCG00000040188	RAD_BH11	4.80988	WG	RAD	Abindex									2	140482302	140482802	96.66	EGR1	GOM	WG									2	142211667	142212167	2.802	CD14	GOM	NC									12	52861098	52861598	36.316	TNFSF12	GOM
ENSSSCG00000040188	RAD_BH9	4.97364	WG	RAD	Abindex									2	140482802	140483302	101.296	EGR1	GOM	WG									2	142212167	142212667	73.966	CD14	GOM	NC									12	52861598	52862098	25.792	TNFSF12	GOM
ENSSSCG00000040188	RAD_BH13	4.75145	WG	RAD	Abindex									2	140483302	140483802	10.384	EGR1	GOM	WG									2	142212667	142213167	58.798	CD14	GOM	NC									12	52862098	52862598	20.304	TNFSF12	GOM
ENSSSCG00000040188	RAD_BH16	6.53994	WG	RAD	Abindex									2	140483802	140484302	18.976	EGR1	GOM	WG									2	142213167	142213667	0.368	CD14	GOM	NC									12	52862598	52863098	24.184	TNFSF12	GOM
ENSSSCG00000040188	RAD_BH15	5.46077	WG	RAD	Abindex									2	140484302	140484802	10.5	EGR1	GOM	WG									2	142213667	142214167	1.87	CD14	GOM	NC									12	52863098	52863598	5.936	TNFSF12	GOM
ENSSSCG00000040188	RAD_BH18	4.89736	WG	RAD	Abindex									2	140484802	140485302	17.968	EGR1	GOM	WG									2	142214167	142214667	13.934	CD14	GOM	NC									12	52863598	52864098	6.244	TNFSF12	GOM
ENSSSCG00000040188	RAD_BH14	5.18363	WG	RAD	Abindex									2	140485302	140485802	14.016	EGR1	GOM	WG									2	142214667	142215167	5.27	CD14	GOM	NC									12	52864098	52864598	6.156	TNFSF12	GOM
ENSSSCG00000040188	RAD_BH21	5.68263	WG	RAD	Abindex									2	140485802	140486302	4.724	EGR1	GOM	WG									2	142215167	142215667	8.058	CD14	GOM	NC									12	52864598	52865098	0	TNFSF12	GOM
ENSSSCG00000040188	RAD_BH31	5.13444	WG	RAD	Abindex									2	140486302	140486802	19.58	EGR1	GOM	WG									2	142215667	142216167	2.604	CD14	GOM	NC									12	52865098	52865598	1.696	TNFSF12	GOM
ENSSSCG00000040188	RAD_BH33	4.72088	WG	RAD	Abindex									2	140486802	140487302	17.596	EGR1	GOM	WG									2	142216167	142216667	3.396	CD14	GOM	NC									12	52865598	52866098	27.484	TNFSF12	GOM
ENSSSCG00000040188	RAD_BH34	5.1569	WG	RAD	Abindex									2	140487302	140487802	19.5	EGR1	GOM	WG									2	142216667	142217167	2.272	CD14	GOM	NC									12	52866098	52866598	27.94	TNFSF12	GOM
ENSSSCG00000040188	RAD_BH30	5.38871	WG	RAD	Abindex									2	140487802	140488302	26.268	EGR1	GOM	WG									2	142217167	142217667	1.996	CD14	GOM	NC									12	52866598	52867098	14.928	TNFSF12	GOM
ENSSSCG00000040188	RAD_BH20	5.52961	WG	RAD	Abindex									2	140488302	140488802	26.08	EGR1	GOM	WG									2	142217667	142218167	0.966	CD14	GOM	NC									12	52867098	52867598	28.352	TNFSF12	GOM
ENSSSCG00000040188	RAD_BH19	5.20785	WG	RAD	Abindex									2	140488802	140489302	19.588	EGR1	GOM	WG									2	142218167	142218667	10.938	CD14	GOM	NC									12	52868431	52868931	72.34	TNFSF12	GOM
ENSSSCG00000040188	RAD_BH27	5.10037	WG	RAD	Abindex									2	140489302	140489802	21.256	EGR1	GOM	WG									2	142218667	142219167	6.734	CD14	GOM	NC									12	52868931	52869431	17.86	TNFSF12	GOM
ENSSSCG00000040188	RAD_BH28	4.85342	WG	RAD	Abindex									2	140489802	140490302	22.788	EGR1	GOM	WG									2	142219167	142219667	36.694	CD14	GOM	NC									12	52869431	52869931	80.866	TNFSF12	GOM
ENSSSCG00000040188	RAD_BH25	5.29514	WG	RAD	Abindex									2	140490302	140490802	12.952	EGR1	GOM	WG									2	142219667	142220167	4.702	CD14	GOM	NC									12	52869931	52870431	219.136	TNFSF12	GOM
ENSSSCG00000040188	RAD_BH32	5.61967	WG	RAD	Abindex									2	140490802	140491302	11.888	EGR1	GOM	WG									2	142220167	142220667	0.466	CD14	GOM	NC									12	52870431	52870931	229.796	TNFSF12	GOM
ENSSSCG00000040188	RAD_BH26	4.79021	WG	RAD	Abindex									2	140491302	140491802	21.908	EGR1	GOM	WG									2	142220667	142221167	1.532	CD14	GOM	NC									12	52870931	52871431	30.29	TNFSF12	GOM
ENSSSCG00000040188	RAD_BH36	5.22752	WG	RAD	Abindex									2	140491802	140492302	17.868	EGR1	GOM	WG									2	142221167	142221667	4.642	CD14	GOM	NC									12	52871431	52871931	148.782	TNFSF12	GOM
ENSSSCG00000040188	RAD_BH38	4.85791	WG	RAD	Abindex									2	140492302	140492802	21.28	EGR1	GOM	WG									2	142221667	142222167	7.264	CD14	GOM	NC									12	52871931	52872431	183.09	TNFSF12	GOM
ENSSSCG00000040188	RAD_BH40	4.92348	WG	RAD	Abindex									2	140492802	140493302	23.88	EGR1	GOM	WG									2	142222167	142222667	4.594	CD14	GOM	NC									12	52872431	52872931	338.124	TNFSF12	GOM
ENSSSCG00000040188	RAD_BH35	4.50602	WG	RAD	Abindex									2	140493302	140493802	26.2	EGR1	GOM	WG									2	142222667	142223167	3.374	CD14	GOM	NC									12	52872931	52873431	219.038	TNFSF12	GOM
ENSSSCG00000040188	RAD_BH41	4.83449	WG	RAD	Abindex									2	140493802	140494302	27.512	EGR1	GOM	WG									2	142223167	142223667	5.726	CD14	GOM	NC									12	52873431	52873931	239.276	TNFSF12	GOM
ENSSSCG00000040188	RAD_BH45	4.85628	WG	RAD	Abindex									2	140494302	140494802	20.988	EGR1	GOM	WG									2	142223667	142224167	3.938	CD14	GOM	NC									12	52873931	52874431	196.756	TNFSF12	GOM
ENSSSCG00000040188	RAD_BH46	5.17893	WG	RAD	Abindex									2	140494802	140495302	26.24	EGR1	GOM	WG									2	142224167	142224667	9.47	CD14	GOM	NC									12	52874785	52875285	150.48	TNFSF12	GOM
ENSSSCG00000040188	RAD_BH43	5.21725	WG	RAD	Abindex									2	140495302	140495802	22.288	EGR1	GOM	WG									2	142224667	142225167	7.994	CD14	GOM	NC									12	52875285	52875785	131.01	TNFSF12	GOM
ENSSSCG00000040188	RAD_BH39	5.31719	WG	RAD	Abindex									2	140495802	140496302	28.488	EGR1	GOM	WG									2	142225167	142225667	10.968	CD14	GOM	NC									12	52875785	52876285	77.04	TNFSF12	GOM
ENSSSCG00000040188	RAD_BH44	5.3809	WG	RAD	Abindex									2	140496302	140496802	18.728	EGR1	GOM	WG									2	142225667	142226167	1.23	CD14	GOM	NC									12	52876285	52876785	61.31	TNFSF12	GOM
ENSSSCG00000040188	RAD_BH47	5.2034	WG	RAD	Abindex									2	140496802	140497302	7.768	EGR1	GOM	WG									2	142226167	142226667	7.404	CD14	GOM	NC									12	52876785	52877285	96.61	TNFSF12	GOM
ENSSSCG00000040188	RAD_BH48	5.46427	WG	RAD	Abindex									2	140497302	140497802	25.216	EGR1	GOM	WG									2	142226667	142227167	6.196	CD14	GOM	NC									12	52877285	52877785	38.25	TNFSF12	GOM
ENSSSCG00000040188	ULB_CC3	5.3786	NC	ULB	Abindex									2	140497802	140498302	29.68	EGR1	GOM	WG									2	142227167	142227667	2.304	CD14	GOM	NC									12	52878764	52879264	3.588	TNFSF12	GOM
ENSSSCG00000040188	ULB_CC2	5.39236	NC	ULB	Abindex									2	140498302	140498802	24.836	EGR1	GOM	WG									2	142227667	142228167	5.366	CD14	GOM	NC									12	52879264	52879764	0	TNFSF12	GOM
ENSSSCG00000040188	ULB_BC3	6.29729	NC	ULB	Abindex									2	140498802	140499302	24.756	EGR1	GOM	WG									2	142228167	142228667	3.068	CD14	GOM	NC									12	52879764	52880264	2.484	TNFSF12	GOM
ENSSSCG00000040188	ULB_BC7	5.60801	NC	ULB	Abindex									2	140499302	140499802	27.288	EGR1	GOM	WG									2	142228667	142229167	5.096	CD14	GOM	NC									12	52880264	52880764	5.428	TNFSF12	GOM
ENSSSCG00000040188	ULB_CC4	5.90456	NC	ULB	Abindex									2	140499802	140500302	18.428	EGR1	GOM	WG									2	142229167	142229667	6.708	CD14	GOM	NC									12	52880764	52881264	16.544	TNFSF12	GOM
ENSSSCG00000040188	ULB_BC4	5.58329	NC	ULB	Abindex									2	140500302	140500802	35.628	EGR1	GOM	WG									2	142229667	142230167	2.958	CD14	GOM	NC									12	52881264	52881764	19.356	TNFSF12	GOM
ENSSSCG00000040188	ULB_BC1	5.71189	NC	ULB	Abindex									2	140500802	140501302	16.392	EGR1	GOM	WG									2	142230167	142230667	4.34	CD14	GOM	NC									12	52881764	52882264	32.92	TNFSF12	GOM
ENSSSCG00000040188	ULB_CC1	5.83526	NC	ULB	Abindex									2	140501302	140501802	21.044	EGR1	GOM	WG									2	142230667	142231167	12.028	CD14	GOM	NC									12	52882264	52882764	60.668	TNFSF12	GOM
ENSSSCG00000040188	ULB_BC6	5.24513	NC	ULB	Abindex									2	140501802	140502302	19.42	EGR1	GOM	WG									2	142231167	142231667	7.666	CD14	GOM	NC									12	52882764	52883264	7.184	TNFSF12	GOM
ENSSSCG00000040188	ULB_BC5	5.06785	NC	ULB	Abindex									2	140502302	140502802	27.856	EGR1	GOM	WG									2	142231667	142232167	3.734	CD14	GOM	NC									12	52882870	52883370	4.34	TNFSF12	GOM
ENSSSCG00000040188	ULB_BC8	5.79972	NC	ULB	Abindex									2	140502802	140503302	31.584	EGR1	GOM	WG									2	142232167	142232667	1.002	CD14	GOM	NC									12	52883370	52883870	2.14	TNFSF12	GOM
ENSSSCG00000040188	ULB_BC9	5.55335	NC	ULB	Abindex									2	140503302	140503802	27.728	EGR1	GOM	WG									2	142232667	142233167	2.666	CD14	GOM	NC									12	52883870	52884370	4.96	TNFSF12	GOM
ENSSSCG00000040188	ULB_BH3	4.9322	WG	ULB	Abindex									2	140503802	140504302	152.18	EGR1	GOM	WG									2	142233167	142233667	7.7	CD14	GOM	NC									12	52884370	52884870	8.54	TNFSF12	GOM
ENSSSCG00000040188	ULB_BH1	5.84009	WG	ULB	Abindex									2	140515246	140515746	305.936	EGR1	GOM	WG									2	142233667	142234167	4.368	CD14	GOM	NC									12	52884870	52885370	1.02	TNFSF12	GOM
ENSSSCG00000040188	ULB_BH2	5.92464	WG	ULB	Abindex									2	140515746	140516246	260.72	EGR1	GOM	WG									2	142234167	142234667	2.898	CD14	GOM	NC									12	52885370	52885870	2.6	TNFSF12	GOM
ENSSSCG00000040188	ULB_BH5	6.18346	WG	ULB	Abindex									2	140516246	140516746	335.088	EGR1	GOM	WG									2	142234667	142235167	3.598	CD14	GOM	NC									12	52885870	52886370	30.3	TNFSF12	GOM
ENSSSCG00000040188	ULB_BH6	6.24767	WG	ULB	Abindex									2	140516746	140517246	86.608	EGR1	GOM	WG									2	142235167	142235667	1.436	CD14	GOM	NC									12	52886370	52886870	64.64	TNFSF12	GOM
ENSSSCG00000040188	ULB_BH7	5.29301	WG	ULB	Abindex									2	140517246	140517746	159.344	EGR1	GOM	WG									2	142235667	142236167	4.832	CD14	GOM	NC									12	52886870	52887370	61.1	TNFSF12	GOM
ENSSSCG00000040188	ULB_BH8	6.48042	WG	ULB	Abindex									2	140517746	140518246	20.704	EGR1	GOM	WG									2	142236167	142236667	9.542	CD14	GOM	NC									12	52887370	52887870	92.76	TNFSF12	GOM
ENSSSCG00000040188	ULB_BH10	6.13291	WG	ULB	Abindex									2	140518246	140518746	148.74	EGR1	GOM	WG									2	142236667	142237167	19.068	CD14	GOM	NC									12	52887870	52888370	8.38	TNFSF12	GOM
ENSSSCG00000040188	ULB_BH11	6.07291	WG	ULB	Abindex									2	140518746	140519246	33.872	EGR1	GOM	WG									2	142237167	142237667	11.928	CD14	GOM	NC									12	52888370	52888870	39.2	TNFSF12	GOM
ENSSSCG00000040188	ULB_BH9	6.85697	WG	ULB	Abindex									2	140519246	140519746	219.372	EGR1	GOM	WG									2	142237667	142238167	9.836	CD14	GOM	NC									12	52888870	52889370	46.48	TNFSF12	GOM
ENSSSCG00000040188	ULB_BH17	7.48481	WG	ULB	Abindex									2	140519746	140520246	41.836	EGR1	GOM	WG									2	142238167	142238667	12.838	CD14	GOM	NC									12	52889370	52889870	14.66	TNFSF12	GOM
ENSSSCG00000040188	ULB_BH13	5.88367	WG	ULB	Abindex									2	140520246	140520746	47.292	EGR1	GOM	WG									2	142238667	142239167	10.502	CD14	GOM	NC									12	52889870	52890370	41.02	TNFSF12	GOM
ENSSSCG00000040188	ULB_BH12	7.56522	WG	ULB	Abindex									2	140520746	140521246	152.276	EGR1	GOM	WG									2	142239167	142239667	13.054	CD14	GOM	NC									12	52890370	52890870	2.34	TNFSF12	GOM
ENSSSCG00000040188	ULB_BH16	7.09416	WG	ULB	Abindex									2	140521246	140521746	14.9	EGR1	GOM	WG									2	142239667	142240167	1.934	CD14	GOM	NC									12	52890870	52891370	4.02	TNFSF12	GOM
ENSSSCG00000040188	ULB_BH15	7.27042	WG	ULB	Abindex									2	140521746	140522246	26.504	EGR1	GOM	WG									2	142240167	142240667	18.782	CD14	GOM	NC									12	52891370	52891870	2.42	TNFSF12	GOM
ENSSSCG00000040188	ULB_BH18	6.93762	WG	ULB	Abindex									2	140522246	140522746	26.056	EGR1	GOM	WG									2	142240667	142241167	6.518	CD14	GOM	NC									12	52891870	52892370	6.62	TNFSF12	GOM
ENSSSCG00000040188	ULB_BH14	6.31265	WG	ULB	Abindex									2	140522746	140523246	17.092	EGR1	GOM	WG									2	142241167	142241667	5.634	CD14	GOM	NC									12	52892370	52892870	3.58	TNFSF12	GOM
ENSSSCG00000040188	ULB_BH21	7.00036	WG	ULB	Abindex									2	140523246	140523746	121.404	EGR1	GOM	WG									2	142241667	142242167	5.996	CD14	GOM	NC									12	52892870	52893370	6.84	TNFSF12	GOM
ENSSSCG00000040188	ULB_BH24	6.54367	WG	ULB	Abindex									2	140523746	140524246	6.568	EGR1	GOM	WG									2	142242167	142242667	28.046	CD14	GOM	NC									12	52893370	52893870	27.58	TNFSF12	GOM
ENSSSCG00000040188	ULB_BH22	6.78825	WG	ULB	Abindex									2	140524246	140524746	176.132	EGR1	GOM	WG									2	142242667	142243167	7.354	CD14	GOM	NC									12	52893870	52894370	47.7	TNFSF12	GOM
ENSSSCG00000040188	ULB_BH31	5.89665	WG	ULB	Abindex									2	140524746	140525246	16.788	EGR1	GOM	WG									2	142243167	142243667	0.736	CD14	GOM	NC									12	52894370	52894870	25.3	TNFSF12	GOM
ENSSSCG00000040188	ULB_BH23	6.42075	WG	ULB	Abindex									2	140525246	140525746	41.656	EGR1	GOM	WG									2	142243667	142244167	2.398	CD14	GOM	NC									12	52894870	52895370	17.9	TNFSF12	GOM
ENSSSCG00000040188	ULB_BH33	6.90259	WG	ULB	Abindex									2	140525746	140526246	161.876	EGR1	GOM	WG									2	142244167	142244667	0.166	CD14	GOM	NC									12	52895370	52895870	19.16	TNFSF12	GOM
ENSSSCG00000040188	ULB_BH34	6.53308	WG	ULB	Abindex									2	140526246	140526746	25.888	EGR1	GOM	WG									2	142244667	142245167	2.836	CD14	GOM	NC									12	52895870	52896370	8.68	TNFSF12	GOM
ENSSSCG00000040188	ULB_BH20	5.91533	WG	ULB	Abindex									2	140526746	140527246	53.968	EGR1	GOM	WG									2	142245167	142245667	0.264	CD14	GOM	NC									12	52896370	52896870	9.06	TNFSF12	GOM
ENSSSCG00000040188	ULB_BH19	6.18268	WG	ULB	Abindex									2	140527246	140527746	121.704	EGR1	GOM	WG									2	142245667	142246167	0.436	CD14	GOM	NC									12	52896870	52897370	2.36	TNFSF12	GOM
ENSSSCG00000040188	ULB_BH27	7.13005	WG	ULB	Abindex									2	140527746	140528246	128.3	EGR1	GOM	WG									2	142246167	142246667	8.998	CD14	GOM	NC									12	52897370	52897870	4.98	TNFSF12	GOM
ENSSSCG00000040188	ULB_BH25	6.60283	WG	ULB	Abindex									2	140528246	140528746	57.9	EGR1	GOM	WG									2	142246667	142247167	53.202	CD14	GOM	NC									12	52897870	52898370	4.5	TNFSF12	GOM
ENSSSCG00000040188	ULB_BH32	7.19333	WG	ULB	Abindex									2	140528746	140529246	19.9	EGR1	GOM	WG									2	142247167	142247667	16.164	CD14	GOM	NC									12	52898370	52898870	2.56	TNFSF12	GOM
ENSSSCG00000040188	ULB_BH36	6.55048	WG	ULB	Abindex									2	140529246	140529746	53.888	EGR1	GOM	WG									2	142247667	142248167	4.634	CD14	GOM	NC									12	52898870	52899370	3.18	TNFSF12	GOM
ENSSSCG00000040188	ULB_BH38	7.33416	WG	ULB	Abindex									2	140529746	140530246	56.92	EGR1	GOM	WG									2	142248167	142248667	18.512	CD14	GOM	NC									12	52899370	52899870	8.7	TNFSF12	GOM
ENSSSCG00000040188	ULB_BH40	6.08178	WG	ULB	Abindex									2	140530246	140530746	82.896	EGR1	GOM	WG									2	142248667	142249167	6.354	CD14	GOM	NC									12	52899870	52900370	7.34	TNFSF12	GOM
ENSSSCG00000040188	ULB_BH41	6.44967	WG	ULB	Abindex									2	140530746	140531246	12.62	EGR1	GOM	WG									2	142249167	142249667	10.668	CD14	GOM	NC									12	52900370	52900870	11.48	TNFSF12	GOM
ENSSSCG00000040188	ULB_BH46	6.21086	WG	ULB	Abindex									2	140531246	140531746	80.848	EGR1	GOM	WG									2	142249667	142250167	8.602	CD14	GOM	NC									12	52900870	52901370	10.08	TNFSF12	GOM
ENSSSCG00000040188	ULB_BH43	5.96134	WG	ULB	Abindex									2	140531746	140532246	36.504	EGR1	GOM	WG									2	142250167	142250667	4.708	CD14	GOM	NC									12	52901370	52901870	31.22	TNFSF12	GOM
ENSSSCG00000040188	ULB_BH39	6.40381	WG	ULB	Abindex									2	140682371	140682871	30.152	EGR1	GOM	WG									2	142250667	142251167	13.492	CD14	GOM	NC									12	52901870	52902370	9.82	TNFSF12	GOM
ENSSSCG00000040188	ULB_BH44	6.61315	WG	ULB	Abindex									2	140682871	140683371	72.568	EGR1	GOM	WG									2	142251167	142251667	4.2	CD14	GOM	NC									12	52902370	52902870	9.14	TNFSF12	GOM
ENSSSCG00000040188	ULB_BH47	6.16372	WG	ULB	Abindex									2	140683371	140683871	22.946	EGR1	GOM	WG									2	142251667	142252167	15.7	CD14	GOM	NC									12	52902870	52903370	20.28	TNFSF12	GOM
ENSSSCG00000040188	ULB_BH48	6.40843	WG	ULB	Abindex									2	140683871	140684371	30.73	EGR1	GOM	WG									2	142252167	142252667	8.664	CD14	GOM	NC									12	52903370	52903870	0.26	TNFSF12	GOM
ENSSSCG00000014369	GOM_BC7	17.7115	NC	GOM	TPM									2	140684371	140684871	26.628	EGR1	GOM	WG									2	142252667	142253167	2.302	CD14	GOM	NC									12	52911723	52912223	24.9	TNFSF12	GOM
ENSSSCG00000014369	GOM_BC1	16.6122	NC	GOM	TPM									2	140684871	140685371	17.958	EGR1	GOM	WG									2	142253167	142253667	4.664	CD14	GOM	NC									12	52912223	52912723	22.364	TNFSF12	GOM
ENSSSCG00000014369	GOM_BC4	15.8212	NC	GOM	TPM									2	140685371	140685871	19.5	EGR1	GOM	WG									2	142253667	142254167	4.736	CD14	GOM	NC									12	52912723	52913223	21.882	TNFSF12	GOM
ENSSSCG00000014369	GOM_BC6	10.724	NC	GOM	TPM									2	140685871	140686371	23.71	EGR1	GOM	WG									2	142254167	142254667	8.11	CD14	GOM	NC									12	52913223	52913723	3.042	TNFSF12	GOM
ENSSSCG00000014369	GOM_CC3	18.2059	NC	GOM	TPM									2	140686371	140686871	29.652	EGR1	GOM	WG									2	142254667	142255167	12.724	CD14	GOM	NC									12	52925693	52926193	6.288	TNFSF12	GOM
ENSSSCG00000014369	GOM_CC4	17.0229	NC	GOM	TPM									2	140686871	140687371	40.006	EGR1	GOM	WG									2	142255167	142255667	6.434	CD14	GOM	NC									12	52926193	52926693	4.312	TNFSF12	GOM
ENSSSCG00000014369	GOM_BC5	31.664	NC	GOM	TPM									2	140687371	140687871	21.938	EGR1	GOM	WG									2	142255667	142256167	1.73	CD14	GOM	NC									12	52926693	52927193	0	TNFSF12	GOM
ENSSSCG00000014369	GOM_BC3	27.2077	NC	GOM	TPM									2	140687871	140688371	20.588	EGR1	GOM	WG									2	142256167	142256667	0.968	CD14	GOM	NC									12	52927193	52927693	0	TNFSF12	GOM
ENSSSCG00000014369	GOM_CC2	19.3797	NC	GOM	TPM									2	140688371	140688871	26.938	EGR1	GOM	WG									2	142256667	142257167	1.898	CD14	GOM	NC									12	52927693	52928193	0.602	TNFSF12	GOM
ENSSSCG00000014369	GOM_BC8	25.2284	NC	GOM	TPM									2	140688871	140689371	8.574	EGR1	GOM	WG									2	142257167	142257667	59.546	CD14	GOM	NC									12	52928193	52928693	2.498	TNFSF12	GOM
ENSSSCG00000014369	GOM_CC1	13.8903	NC	GOM	TPM									2	140689371	140689871	20.72	EGR1	GOM	WG									2	142257667	142258167	79.726	CD14	GOM	NC									12	52928693	52929193	5.004	TNFSF12	GOM
ENSSSCG00000014369	GOM_BH22	16.2936	WG	GOM	TPM									2	140689871	140690371	25.132	EGR1	GOM	WG									2	142258167	142258667	8.066	CD14	GOM	NC									12	52929193	52929693	3.496	TNFSF12	GOM
ENSSSCG00000014369	GOM_BH5	19.7693	WG	GOM	TPM									2	140690371	140690871	26.454	EGR1	GOM	WG									2	142258667	142259167	7.734	CD14	GOM	NC									12	52929693	52930193	3.872	TNFSF12	GOM
ENSSSCG00000014369	GOM_BH14	14.5776	WG	GOM	TPM									2	140690871	140691371	22.862	EGR1	GOM	WG									2	142259167	142259667	1.962	CD14	GOM	NC									12	52930193	52930693	7.21	TNFSF12	GOM
ENSSSCG00000014369	GOM_BH21	23.3723	WG	GOM	TPM									2	140691371	140691871	15.58	EGR1	GOM	WG									2	142259667	142260167	4.502	CD14	GOM	NC									12	52930693	52931193	29.208	TNFSF12	GOM
ENSSSCG00000014369	GOM_BH35	120.131	WG	GOM	TPM									2	140691871	140692371	12	EGR1	GOM	WG									2	142260167	142260667	4.702	CD14	GOM	NC									12	52931193	52931693	14.098	TNFSF12	GOM
ENSSSCG00000014369	GOM_BH7	21.7752	WG	GOM	TPM									2	140692371	140692871	6.136	EGR1	GOM	WG									2	142260667	142261167	4.196	CD14	GOM	NC									12	52931693	52932193	5.53	TNFSF12	GOM
ENSSSCG00000014369	GOM_BH36	11.7584	WG	GOM	TPM									2	140692871	140693371	22.322	EGR1	GOM	WG									2	142261167	142261667	0.166	CD14	GOM	NC									12	52932193	52932693	7.082	TNFSF12	GOM
ENSSSCG00000014369	GOM_BH3	24.5987	WG	GOM	TPM									2	140693371	140693871	18.332	EGR1	GOM	WG									2	142261667	142262167	1.068	CD14	GOM	NC									12	52939643	52940143	4.932	TNFSF12	GOM
ENSSSCG00000014369	GOM_BH18	34.4157	WG	GOM	TPM									2	140693871	140694371	5.214	EGR1	GOM	WG									2	142262167	142262667	4.268	CD14	GOM	NC									12	52940143	52940643	14.626	TNFSF12	GOM
ENSSSCG00000014369	GOM_BH38	26.0357	WG	GOM	TPM									2	140694371	140694871	24.852	EGR1	GOM	WG									2	142262667	142263167	15.314	CD14	GOM	NC									12	52940643	52941143	18.602	TNFSF12	GOM
ENSSSCG00000014369	GOM_BH4	21.5816	WG	GOM	TPM									2	140694871	140695371	23.396	EGR1	GOM	WG									2	142263167	142263667	6.65	CD14	GOM	NC									12	52941143	52941643	4.568	TNFSF12	GOM
ENSSSCG00000014369	GOM_BH46	22.8201	WG	GOM	TPM									2	140695371	140695871	18.008	EGR1	GOM	WG									2	142263667	142264167	2.204	CD14	GOM	NC									12	52941643	52942143	23.1	TNFSF12	GOM
ENSSSCG00000014369	GOM_BH19	22.353	WG	GOM	TPM									2	140695871	140696371	38.458	EGR1	GOM	WG									2	142264167	142264667	1.796	CD14	GOM	NC									12	52942143	52942643	44.678	TNFSF12	GOM
ENSSSCG00000014369	GOM_BH41	40.3858	WG	GOM	TPM									2	140696371	140696871	27.144	EGR1	GOM	WG									2	142264667	142265167	1.202	CD14	GOM	NC									12	52942643	52943143	43.994	TNFSF12	GOM
ENSSSCG00000014369	GOM_BH43	44.0848	WG	GOM	TPM									2	140696871	140697371	23.058	EGR1	GOM	WG									2	142265167	142265667	3.498	CD14	GOM	NC									12	52943143	52943643	43.5	TNFSF12	GOM
ENSSSCG00000014369	GOM_BH17	16.1654	WG	GOM	TPM									2	140697371	140697871	18.132	EGR1	GOM	WG									2	142265667	142266167	0.802	CD14	GOM	NC									12	52943643	52944143	73.842	TNFSF12	GOM
ENSSSCG00000014369	GOM_BH2	26.8433	WG	GOM	TPM									2	140697871	140698371	18.678	EGR1	GOM	WG									2	142266167	142266667	50.198	CD14	GOM	NC									12	52944143	52944643	39.186	TNFSF12	GOM
ENSSSCG00000014369	GOM_BH33	33.5796	WG	GOM	TPM									2	140698371	140698871	18.754	EGR1	GOM	WG									2	142266667	142267167	23.99	CD14	GOM	NC									12	52944643	52945143	3.544	TNFSF12	GOM
ENSSSCG00000014369	GOM_BH25	29.4667	WG	GOM	TPM									2	140698871	140699371	22.152	EGR1	GOM	WG									2	142267167	142267667	21.578	CD14	GOM	NC									12	52945143	52945643	6.344	TNFSF12	GOM
ENSSSCG00000014369	GOM_BH27	30.9905	WG	GOM	TPM									2	140699371	140699871	32.988	EGR1	GOM	WG									2	142267667	142268167	36.408	CD14	GOM	NC									12	52945643	52946143	2.798	TNFSF12	GOM
ENSSSCG00000014369	GOM_BH31	33.6079	WG	GOM	TPM									2	140699871	140700371	24.954	EGR1	GOM	WG									2	142268167	142268667	52.54	CD14	GOM	NC									12	52946143	52946643	1.772	TNFSF12	GOM
ENSSSCG00000014369	GOM_BH23	20.5541	WG	GOM	TPM									2	140700371	140700871	9.38	EGR1	GOM	WG									2	142268667	142269167	15.092	CD14	GOM	NC									12	52946643	52947143	2.7	TNFSF12	GOM
ENSSSCG00000014369	GOM_BH6	32.252	WG	GOM	TPM									2	140700871	140701371	19.662	EGR1	GOM	WG									2	142269167	142269667	3.592	CD14	GOM	NC									12	52947143	52947643	3.842	TNFSF12	GOM
ENSSSCG00000014369	GOM_BH11	16.1	WG	GOM	TPM									2	140701371	140701871	22	EGR1	GOM	WG									2	142269667	142270167	2.14	CD14	GOM	NC									12	52947643	52948143	0	TNFSF12	GOM
ENSSSCG00000014369	GOM_BH39	28.7072	WG	GOM	TPM									2	140701871	140702371	19.41	EGR1	GOM	WG									2	142270167	142270667	11.034	CD14	GOM	NC									12	52948143	52948643	0.286	TNFSF12	GOM
ENSSSCG00000014369	GOM_BH47	24.0261	WG	GOM	TPM									2	140702371	140702871	12.144	EGR1	GOM	WG									2	142270667	142271167	5.33	CD14	GOM	NC									12	52948643	52949143	8.574	TNFSF12	GOM
ENSSSCG00000014369	GOM_BH26	25.4822	WG	GOM	TPM									2	140702871	140703371	15.356	EGR1	GOM	WG									2	142271167	142271667	50.046	CD14	GOM	NC									12	52949143	52949643	4.14	TNFSF12	GOM
ENSSSCG00000014369	GOM_BH30	18.1626	WG	GOM	TPM									2	140703371	140703871	25.478	EGR1	GOM	WG									2	142271667	142272167	15.186	CD14	GOM	NC									12	52949643	52950143	0.686	TNFSF12	GOM
ENSSSCG00000014369	GOM_BH1	25.3508	WG	GOM	TPM									2	140703871	140704371	21.128	EGR1	GOM	WG									2	142272167	142272667	2.136	CD14	GOM	NC									12	52950143	52950643	3.058	TNFSF12	GOM
ENSSSCG00000014369	GOM_BH12	18.0845	WG	GOM	TPM									2	140704371	140704871	11.606	EGR1	GOM	WG									2	142272667	142273167	9.576	CD14	GOM	NC									12	52950643	52951143	2.372	TNFSF12	GOM
ENSSSCG00000014369	GOM_BH8	32.0637	WG	GOM	TPM									2	140704871	140705371	21.378	EGR1	GOM	WG									2	142273167	142273667	6.858	CD14	GOM	NC									12	52951143	52951643	7.644	TNFSF12	GOM
ENSSSCG00000014369	GOM_BH10	34.2915	WG	GOM	TPM									2	140705371	140705871	20.538	EGR1	GOM	WG									2	142273667	142274167	15.842	CD14	GOM	NC									12	52951643	52952143	4.77	TNFSF12	GOM
ENSSSCG00000014369	GOM_BH48	33.6616	WG	GOM	TPM									2	140705871	140706371	9.1	EGR1	GOM	WG									2	142274167	142274667	15.122	CD14	GOM	NC									12	52952143	52952643	3.486	TNFSF12	GOM
ENSSSCG00000014369	GOM_BH16	18.4376	WG	GOM	TPM									2	140706371	140706871	7.568	EGR1	GOM	WG									2	142274667	142275167	2.764	CD14	GOM	NC									12	52952643	52953143	6.1	TNFSF12	GOM
ENSSSCG00000014369	GOM_BH34	30.4548	WG	GOM	TPM									2	140706871	140707371	11.39	EGR1	GOM	WG									2	142275167	142275667	26.91	CD14	GOM	NC									12	52953143	52953643	2.156	TNFSF12	GOM
ENSSSCG00000014369	GOM_BH40	24.8014	WG	GOM	TPM									2	140707371	140707871	5.326	EGR1	GOM	WG									2	142275667	142276167	11.73	CD14	GOM	NC									12	52953643	52954143	17.828	TNFSF12	GOM
ENSSSCG00000014369	GOM_BH44	32.1176	WG	GOM	TPM									2	140707871	140708371	19.72	EGR1	GOM	WG									2	142276167	142276667	12.562	CD14	GOM	NC									12	52954669	52955169	17.774	TNFSF12	GOM
ENSSSCG00000014369	GOM_BH45	38.7112	WG	GOM	TPM									2	140708371	140708871	16.296	EGR1	GOM	WG									2	142276667	142277167	5.764	CD14	GOM	NC									12	52955169	52955669	26.742	TNFSF12	GOM
ENSSSCG00000014369	GOM_BH24	20.5437	WG	GOM	TPM									2	140708871	140709371	10.268	EGR1	GOM	WG									2	142277167	142277667	0.434	CD14	GOM	NC									12	52955669	52956169	19.074	TNFSF12	GOM
ENSSSCG00000014369	GOM_BH15	23.4121	WG	GOM	TPM									2	140709371	140709871	9.174	EGR1	GOM	WG									2	142277667	142278167	0.366	CD14	GOM	NC									12	52956169	52956669	3.81	TNFSF12	GOM
ENSSSCG00000014369	GOM_BH28	25.7007	WG	GOM	TPM									2	140709871	140710371	17.578	EGR1	GOM	WG									2	142278167	142278667	3.47	CD14	GOM	NC									12	52956669	52957169	2.904	TNFSF12	GOM
ENSSSCG00000014369	GOM_BH9	19.6722	WG	GOM	TPM									2	140710371	140710871	12.858	EGR1	GOM	WG									2	142278667	142279167	18.774	CD14	GOM	NC									12	52957169	52957669	8.376	TNFSF12	GOM
ENSSSCG00000014369	GOM_BH13	15.1057	WG	GOM	TPM									2	140710871	140711371	5.196	EGR1	GOM	WG									2	142279167	142279667	4.492	CD14	GOM	NC									12	52957669	52958169	5.686	TNFSF12	GOM
ENSSSCG00000014369	GOM_BH20	16.2087	WG	GOM	TPM									2	140711371	140711871	10.8	EGR1	GOM	WG									2	142279667	142280167	1.064	CD14	GOM	NC									12	52958169	52958669	2.434	TNFSF12	GOM
ENSSSCG00000014369	GOM_BH29	32.7181	WG	GOM	TPM									2	140711871	140712371	6.584	EGR1	GOM	WG									2	142280167	142280667	50.468	CD14	GOM	NC									12	52958669	52959169	6.338	TNFSF12	GOM
ENSSSCG00000014369	ULB_BC7	21.762	NC	ULB	TPM									2	140712371	140712871	13.394	EGR1	GOM	WG									2	142280667	142281167	6.732	CD14	GOM	NC									12	52959169	52959669	2.59	TNFSF12	GOM
ENSSSCG00000014369	ULB_BC1	17.7489	NC	ULB	TPM									2	140712871	140713371	6.632	EGR1	GOM	WG									2	142281167	142281667	0.468	CD14	GOM	NC									12	52959669	52960169	1.072	TNFSF12	GOM
ENSSSCG00000014369	ULB_BC4	13.4428	NC	ULB	TPM									2	140713371	140713871	11.016	EGR1	GOM	WG									2	142281667	142282167	75.044	CD14	GOM	NC									12	52960169	52960669	1.514	TNFSF12	GOM
ENSSSCG00000014369	ULB_BC6	11.2333	NC	ULB	TPM									2	140713871	140714371	12.52	EGR1	GOM	WG									2	142282167	142282667	15.956	CD14	GOM	NC									12	52960669	52961169	9.98	TNFSF12	GOM
ENSSSCG00000014369	ULB_BC9	20.4762	NC	ULB	TPM									2	140714371	140714871	8.854	EGR1	GOM	WG									2	142282667	142283167	48.732	CD14	GOM	NC									12	52961169	52961669	1.206	TNFSF12	GOM
ENSSSCG00000014369	ULB_CC3	12.3331	NC	ULB	TPM									2	140714871	140715371	9.6	EGR1	GOM	WG									2	142283167	142283667	0.668	CD14	GOM	NC									12	52961669	52962169	6.56	TNFSF12	GOM
ENSSSCG00000014369	ULB_CC4	25.3835	NC	ULB	TPM									2	140715371	140715871	13.852	EGR1	GOM	WG									2	142283667	142284167	5.036	CD14	GOM	NC									12	52962169	52962669	7.892	TNFSF12	GOM
ENSSSCG00000014369	ULB_BC5	15.7499	NC	ULB	TPM									2	140715871	140716371	2.606	EGR1	GOM	WG									2	142284167	142284667	1.764	CD14	GOM	NC									12	52962669	52963169	2.248	TNFSF12	GOM
ENSSSCG00000014369	ULB_BC3	21.8392	NC	ULB	TPM									2	140716371	140716871	7.568	EGR1	GOM	WG									2	142284667	142285167	1.332	CD14	GOM	NC									12	52963169	52963669	5.504	TNFSF12	GOM
ENSSSCG00000014369	ULB_CC2	28.0836	NC	ULB	TPM									2	140716871	140717371	11.684	EGR1	GOM	WG									2	142285167	142285667	0.336	CD14	GOM	NC									12	52963669	52964169	1.696	TNFSF12	GOM
ENSSSCG00000014369	ULB_BC8	13.2589	NC	ULB	TPM									2	140717371	140717871	10.8	EGR1	GOM	WG									2	142285667	142286167	2.898	CD14	GOM	NC									12	52964169	52964669	0	TNFSF12	GOM
ENSSSCG00000014369	ULB_CC1	23.1552	NC	ULB	TPM									2	140717871	140718371	171.28	EGR1	GOM	WG									2	142286167	142286667	2.604	CD14	GOM	NC									12	52964669	52965169	1.99	TNFSF12	GOM
ENSSSCG00000014369	ULB_BH22	8.70328	WG	ULB	TPM									2	140718371	140718871	148.5	EGR1	GOM	WG									2	142286667	142287167	52.162	CD14	GOM	NC									12	52965169	52965669	1.724	TNFSF12	GOM
ENSSSCG00000014369	ULB_BH5	24.2316	WG	ULB	TPM									2	140718871	140719371	13.754	EGR1	GOM	WG									2	142287167	142287667	114.79	CD14	GOM	NC									12	52965669	52966169	13.498	TNFSF12	GOM
ENSSSCG00000014369	ULB_BH14	14.6781	WG	ULB	TPM									2	140719371	140719871	12.882	EGR1	GOM	WG									2	142287667	142288167	172.09	CD14	GOM	NC									12	52966169	52966669	12.63	TNFSF12	GOM
ENSSSCG00000014369	ULB_BH21	28.0653	WG	ULB	TPM									2	140719871	140720371	47.664	EGR1	GOM	WG									2	142288167	142288667	127.528	CD14	GOM	NC									12	52966669	52967169	7.39	TNFSF12	GOM
ENSSSCG00000014369	ULB_BH7	19.9703	WG	ULB	TPM									2	140720371	140720871	371.324	EGR1	GOM	WG									2	142288667	142289167	54.794	CD14	GOM	NC									12	52967169	52967669	6.172	TNFSF12	GOM
ENSSSCG00000014369	ULB_BH36	18.2734	WG	ULB	TPM									2	140720871	140721371	22.036	EGR1	GOM	WG									2	142289167	142289667	1.232	CD14	GOM	NC									12	52967669	52968169	5.1	TNFSF12	GOM
ENSSSCG00000014369	ULB_BH3	20.6233	WG	ULB	TPM									2	140721371	140721871	18.032	EGR1	GOM	WG									2	142289667	142290167	1.138	CD14	GOM	NC									12	52968169	52968669	1.296	TNFSF12	GOM
ENSSSCG00000014369	ULB_BH18	21.6328	WG	ULB	TPM									2	140721871	140722371	24.358	EGR1	GOM	WG									2	142290167	142290667	12.136	CD14	GOM	NC									12	52968669	52969169	0.138	TNFSF12	GOM
ENSSSCG00000014369	ULB_BH38	32.2649	WG	ULB	TPM									2	140722371	140722871	21.076	EGR1	GOM	WG									2	142290667	142291167	6.832	CD14	GOM	NC									12	52969169	52969669	0.662	TNFSF12	GOM
ENSSSCG00000014369	ULB_BH46	15.2778	WG	ULB	TPM									2	140722871	140723371	9.962	EGR1	GOM	WG									2	142291167	142291667	6.964	CD14	GOM	NC									12	52969669	52970169	0	TNFSF12	GOM
ENSSSCG00000014369	ULB_BH19	14.2098	WG	ULB	TPM									2	140723371	140723871	21.51	EGR1	GOM	WG									2	142291667	142292167	9.972	CD14	GOM	NC									12	52970169	52970669	0	TNFSF12	GOM
ENSSSCG00000014369	ULB_BH41	31.0163	WG	ULB	TPM									2	140723871	140724371	10.512	EGR1	GOM	WG									2	142292167	142292667	7.494	CD14	GOM	NC									12	52970669	52971169	0.076	TNFSF12	GOM
ENSSSCG00000014369	ULB_BH43	47.3576	WG	ULB	TPM									2	140724371	140724871	15.92	EGR1	GOM	WG									2	142292667	142293167	19.658	CD14	GOM	NC									12	52971169	52971669	1.524	TNFSF12	GOM
ENSSSCG00000014369	ULB_BH17	26.4245	WG	ULB	TPM									2	140724871	140725371	11.084	EGR1	GOM	WG									2	142293167	142293667	59.682	CD14	GOM	NC									12	52971669	52972169	0	TNFSF12	GOM
ENSSSCG00000014369	ULB_BH2	18.6957	WG	ULB	TPM									2	140725371	140725871	24.736	EGR1	GOM	WG									2	142293667	142294167	15.03	CD14	GOM	NC									12	52972169	52972669	1.152	TNFSF12	GOM
ENSSSCG00000014369	ULB_BH33	29.1727	WG	ULB	TPM									2	140725871	140726371	25.18	EGR1	GOM	WG									2	142294167	142294667	22.76	CD14	GOM	NC									12	52972669	52973169	2.048	TNFSF12	GOM
ENSSSCG00000014369	ULB_BH25	21.3181	WG	ULB	TPM									2	140726371	140726871	21.748	EGR1	GOM	WG									2	142294667	142295167	0.872	CD14	GOM	NC									12	52973169	52973669	0	TNFSF12	GOM
ENSSSCG00000014369	ULB_BH27	17.2327	WG	ULB	TPM									2	140726871	140727371	25.73	EGR1	GOM	WG									2	142295167	142295667	44.324	CD14	GOM	NC									12	52973669	52974169	0	TNFSF12	GOM
ENSSSCG00000014369	ULB_BH31	27.0092	WG	ULB	TPM									2	140727371	140727871	18.114	EGR1	GOM	WG									2	142295667	142296167	20.204	CD14	GOM	NC									12	52974169	52974669	1.438	TNFSF12	GOM
ENSSSCG00000014369	ULB_BH23	21.8361	WG	ULB	TPM									2	140727871	140728371	16.15	EGR1	GOM	WG									2	142296167	142296667	41.274	CD14	GOM	NC									12	52974669	52975169	0.062	TNFSF12	GOM
ENSSSCG00000014369	ULB_BH6	33.8937	WG	ULB	TPM									2	140728371	140728871	11.696	EGR1	GOM	WG									2	142296667	142297167	13.692	CD14	GOM	NC									12	52975169	52975669	0	TNFSF12	GOM
ENSSSCG00000014369	ULB_BH11	11.6145	WG	ULB	TPM									2	140728871	140729371	5.246	EGR1	GOM	WG									2	142297167	142297667	59.592	CD14	GOM	NC									12	52975669	52976169	4	TNFSF12	GOM
ENSSSCG00000014369	ULB_BH39	26.95	WG	ULB	TPM									2	140729371	140729871	11.89	EGR1	GOM	WG									2	142297667	142298167	24.68	CD14	GOM	NC									12	52976169	52976669	0	TNFSF12	GOM
ENSSSCG00000014369	ULB_BH47	16.5313	WG	ULB	TPM									2	140729871	140730371	10.42	EGR1	GOM	WG									2	142298167	142298667	6.272	CD14	GOM	NC									12	53035619	53036119	0	TNFSF12	GOM
ENSSSCG00000014369	ULB_BH1	16.0234	WG	ULB	TPM									2	140730371	140730871	16.536	EGR1	GOM	WG									2	142298667	142299167	11.16	CD14	GOM	NC									12	53036119	53036619	0	TNFSF12	GOM
ENSSSCG00000014369	ULB_BH12	15.9929	WG	ULB	TPM									2	140730871	140731371	20.194	EGR1	GOM	WG									2	142299167	142299667	26.546	CD14	GOM	NC									12	53036619	53037119	0	TNFSF12	GOM
ENSSSCG00000014369	ULB_BH8	18.7253	WG	ULB	TPM									2	140731371	140731871	26.17	EGR1	GOM	WG									2	142299667	142300167	16.824	CD14	GOM	NC									12	53037119	53037619	0	TNFSF12	GOM
ENSSSCG00000014369	ULB_BH10	28.7228	WG	ULB	TPM									2	140731871	140732371	21.07	EGR1	GOM	WG									2	142300167	142300667	26.77	CD14	GOM	NC									12	53037619	53038119	0	TNFSF12	GOM
ENSSSCG00000014369	ULB_BH48	34.3728	WG	ULB	TPM									2	140732371	140732871	15.372	EGR1	GOM	WG									2	142300667	142301167	5.666	CD14	GOM	NC									12	53038119	53038619	0	TNFSF12	GOM
ENSSSCG00000014369	ULB_BH16	20.7892	WG	ULB	TPM									2	140732871	140733371	14.58	EGR1	GOM	WG									2	142301167	142301667	13.806	CD14	GOM	NC									12	53038619	53039119	0	TNFSF12	GOM
ENSSSCG00000014369	ULB_BH34	24.0533	WG	ULB	TPM									2	140733371	140733871	18.11	EGR1	GOM	WG									2	142301667	142302167	32.086	CD14	GOM	NC									12	53039119	53039619	0	TNFSF12	GOM
ENSSSCG00000014369	ULB_BH40	17.1407	WG	ULB	TPM									2	140733871	140734371	14.31	EGR1	GOM	WG									2	142302167	142302667	12.644	CD14	GOM	NC									12	53039619	53040119	0	TNFSF12	GOM
ENSSSCG00000014369	ULB_BH44	27.3673	WG	ULB	TPM									2	140734371	140734871	21.242	EGR1	GOM	WG									2	142302667	142303167	20.774	CD14	GOM	NC									12	53040119	53040619	0	TNFSF12	GOM
ENSSSCG00000014369	ULB_BH24	13.1994	WG	ULB	TPM									2	140734871	140735371	20.896	EGR1	GOM	WG									2	142303167	142303667	12.42	CD14	GOM	NC									12	53040619	53041119	0	TNFSF12	GOM
ENSSSCG00000014369	ULB_BH15	27.5628	WG	ULB	TPM									2	140735371	140735871	10.132	EGR1	GOM	WG									2	142303667	142304167	14.87	CD14	GOM	NC									12	53041119	53041619	0	TNFSF12	GOM
ENSSSCG00000014369	ULB_BH9	12.7353	WG	ULB	TPM									2	140735871	140736371	11.3	EGR1	GOM	WG									2	142304167	142304667	18.614	CD14	GOM	NC									12	53041619	53042119	0	TNFSF12	GOM
ENSSSCG00000014369	ULB_BH13	15.6106	WG	ULB	TPM									2	140736371	140736871	7.974	EGR1	GOM	WG									2	142304667	142305167	46.426	CD14	GOM	NC									12	53042119	53042619	0	TNFSF12	GOM
ENSSSCG00000014369	ULB_BH20	29.3298	WG	ULB	TPM									2	140736871	140737371	19.14	EGR1	GOM	WG									2	142305167	142305667	55.138	CD14	GOM	NC									12	53042619	53043119	0	TNFSF12	GOM
ENSSSCG00000014369	MAD_BC7	17.6601	NC	MAD	TPM									2	140737371	140737871	11.092	EGR1	GOM	WG									2	142305667	142306167	26.266	CD14	GOM	NC									12	53043119	53043619	0	TNFSF12	GOM
ENSSSCG00000014369	MAD_BC1	4.19857	NC	MAD	TPM									2	140737871	140738371	6.236	EGR1	GOM	WG									2	142307025	142307525	45.1	CD14	GOM	NC									12	53073404	53073904	0.4	TNFSF12	GOM
ENSSSCG00000014369	MAD_BC4	10.6171	NC	MAD	TPM									2	140738371	140738871	9.084	EGR1	GOM	WG									2	142307525	142308025	28.55	CD14	GOM	NC									12	53073904	53074404	0.708	TNFSF12	GOM
ENSSSCG00000014369	MAD_BC6	6.95217	NC	MAD	TPM									2	140738871	140739371	15.18	EGR1	GOM	WG									2	142308025	142308525	41.9	CD14	GOM	NC									12	53074404	53074904	0.492	TNFSF12	GOM
ENSSSCG00000014369	MAD_BC9	8.21288	NC	MAD	TPM									2	140739371	140739871	7.72	EGR1	GOM	WG									2	142308525	142309025	10.9	CD14	GOM	NC									12	53074904	53075404	0	TNFSF12	GOM
ENSSSCG00000014369	MAD_CC3	11.9493	NC	MAD	TPM									2	140140014	140140514	5.696	EGR1	GOM	NC									2	142309025	142309525	16.75	CD14	GOM	NC									12	53075404	53075904	0	TNFSF12	GOM
ENSSSCG00000014369	MAD_CC4	14.0463	NC	MAD	TPM									2	140140514	140141014	0	EGR1	GOM	NC									2	142309525	142310025	11.8	CD14	GOM	NC									12	53075904	53076404	0	TNFSF12	GOM
ENSSSCG00000014369	MAD_BC5	8.54863	NC	MAD	TPM									2	140141014	140141514	0	EGR1	GOM	NC									2	142310025	142310525	10.3	CD14	GOM	NC									12	53076404	53076904	0	TNFSF12	GOM
ENSSSCG00000014369	MAD_BC3	3.88397	NC	MAD	TPM									2	140141514	140142014	0	EGR1	GOM	NC									2	142310525	142311025	7	CD14	GOM	NC									12	53076904	53077404	0.8	TNFSF12	GOM
ENSSSCG00000014369	MAD_CC2	11.3943	NC	MAD	TPM									2	140142014	140142514	0	EGR1	GOM	NC									2	142311025	142311525	21.85	CD14	GOM	NC									12	53077404	53077904	0	TNFSF12	GOM
ENSSSCG00000014369	MAD_BC8	14.756	NC	MAD	TPM									2	140142514	140143014	0	EGR1	GOM	NC									2	142311525	142312025	26.2	CD14	GOM	NC									12	53077904	53078404	0	TNFSF12	GOM
ENSSSCG00000014369	MAD_CC1	14.0454	NC	MAD	TPM									2	140143014	140143514	0	EGR1	GOM	NC									2	142312025	142312525	17.4	CD14	GOM	NC									12	53078404	53078904	0.416	TNFSF12	GOM
ENSSSCG00000014369	MAD_BH5	19.5633	WG	MAD	TPM									2	140143514	140144014	0	EGR1	GOM	NC									2	142312525	142313025	17.15	CD14	GOM	NC									12	53078904	53079404	0.384	TNFSF12	GOM
ENSSSCG00000014369	MAD_BH14	13.4095	WG	MAD	TPM									2	140144014	140144514	8	EGR1	GOM	NC									2	142313025	142313525	30.5	CD14	GOM	NC									12	53079404	53079904	0	TNFSF12	GOM
ENSSSCG00000014369	MAD_BH7	22.4862	WG	MAD	TPM									2	140144514	140145014	0	EGR1	GOM	NC									2	142313525	142314025	9.3	CD14	GOM	NC									12	53079904	53080404	0	TNFSF12	GOM
ENSSSCG00000014369	MAD_BH3	11.4285	WG	MAD	TPM									2	140145014	140145514	0	EGR1	GOM	NC									2	142314025	142314525	37.9	CD14	GOM	NC									12	53080404	53080904	0	TNFSF12	GOM
ENSSSCG00000014369	MAD_BH38	27.4154	WG	MAD	TPM									2	140145514	140146014	0	EGR1	GOM	NC									2	142314525	142315025	22.7	CD14	GOM	NC									12	53080904	53081404	1.6	TNFSF12	GOM
ENSSSCG00000014369	MAD_BH4	17.6653	WG	MAD	TPM									2	140146014	140146514	0	EGR1	GOM	NC									2	142315025	142315525	3.65	CD14	GOM	NC									12	53081404	53081904	0	TNFSF12	GOM
ENSSSCG00000014369	MAD_BH46	22.5536	WG	MAD	TPM									2	140146514	140147014	0	EGR1	GOM	NC									2	142315525	142316025	7.9	CD14	GOM	NC									12	53081904	53082404	0.016	TNFSF12	GOM
ENSSSCG00000014369	MAD_BH19	10.349	WG	MAD	TPM									2	140147014	140147514	0	EGR1	GOM	NC									2	142316025	142316525	2.8	CD14	GOM	NC									12	53082404	53082904	1.584	TNFSF12	GOM
ENSSSCG00000014369	MAD_BH43	36.7443	WG	MAD	TPM									2	140147514	140148014	0	EGR1	GOM	NC									2	142316525	142317025	16.3	CD14	GOM	NC									12	53082904	53083404	0	TNFSF12	GOM
ENSSSCG00000014369	MAD_BH17	16.3052	WG	MAD	TPM									2	140148014	140148514	0	EGR1	GOM	NC									2	142317025	142317525	17.9	CD14	GOM	NC									12	53083404	53083904	0.3	TNFSF12	GOM
ENSSSCG00000014369	MAD_BH2	20.1939	WG	MAD	TPM									2	140148514	140149014	0	EGR1	GOM	NC									2	142317525	142318025	21.9	CD14	GOM	NC									12	53083904	53084404	1.04	TNFSF12	GOM
ENSSSCG00000014369	MAD_BH33	30.2116	WG	MAD	TPM									2	140149014	140149514	0	EGR1	GOM	NC									2	142318025	142318525	52.25	CD14	GOM	NC									12	53084404	53084904	1.66	TNFSF12	GOM
ENSSSCG00000014369	MAD_BH27	18.1629	WG	MAD	TPM									2	140149514	140150014	0	EGR1	GOM	NC									2	142318525	142319025	17.05	CD14	GOM	NC									12	53084904	53085404	0.416	TNFSF12	GOM
ENSSSCG00000014369	MAD_BH31	26.3584	WG	MAD	TPM									2	140150014	140150514	0	EGR1	GOM	NC									2	142319025	142319525	8.75	CD14	GOM	NC									12	53085404	53085904	2.7	TNFSF12	GOM
ENSSSCG00000014369	MAD_BH23	13.0848	WG	MAD	TPM									2	140150514	140151014	0	EGR1	GOM	NC									2	142319525	142320025	29.75	CD14	GOM	NC									12	53085904	53086404	5.164	TNFSF12	GOM
ENSSSCG00000014369	MAD_BH6	44.7978	WG	MAD	TPM									2	140151014	140151514	0	EGR1	GOM	NC									2	142320025	142320525	32.25	CD14	GOM	NC									12	53091334	53091834	4.108	TNFSF12	GOM
ENSSSCG00000014369	MAD_BH11	13.8283	WG	MAD	TPM									2	140151514	140152014	0	EGR1	GOM	NC									2	142320525	142321025	6.45	CD14	GOM	NC									12	53091834	53092334	4.14	TNFSF12	GOM
ENSSSCG00000014369	MAD_BH39	37.0625	WG	MAD	TPM									2	140152014	140152514	0	EGR1	GOM	NC									2	142321025	142321525	0.8	CD14	GOM	NC									12	53092334	53092834	5.888	TNFSF12	GOM
ENSSSCG00000014369	MAD_BH26	21.6273	WG	MAD	TPM									2	140152514	140153014	0	EGR1	GOM	NC									2	142321525	142322025	4.6	CD14	GOM	NC									12	53092834	53093334	1.064	TNFSF12	GOM
ENSSSCG00000014369	MAD_BH30	10.9005	WG	MAD	TPM									2	140153014	140153514	0.112	EGR1	GOM	NC									2	142322025	142322525	6.75	CD14	GOM	NC									12	53093334	53093834	5.896	TNFSF12	GOM
ENSSSCG00000014369	MAD_BH1	26.7244	WG	MAD	TPM									2	140153514	140154014	1.488	EGR1	GOM	NC									2	142322525	142323025	12.35	CD14	GOM	NC									12	53093834	53094334	23.456	TNFSF12	GOM
ENSSSCG00000014369	MAD_BH12	12.7702	WG	MAD	TPM									2	140154014	140154514	0.112	EGR1	GOM	NC									2	142323025	142323525	58.2	CD14	GOM	NC									12	53094334	53094834	10.46	TNFSF12	GOM
ENSSSCG00000014369	MAD_BH10	18.7655	WG	MAD	TPM									2	140154514	140155014	3.088	EGR1	GOM	NC									2	142323525	142324025	41.9	CD14	GOM	NC									12	53094834	53095334	7.736	TNFSF12	GOM
ENSSSCG00000014369	MAD_BH48	37.1075	WG	MAD	TPM									2	140155014	140155514	0	EGR1	GOM	NC									2	142324025	142324525	23	CD14	GOM	NC									12	53095334	53095834	12.172	TNFSF12	GOM
ENSSSCG00000014369	MAD_BH16	21.8966	WG	MAD	TPM									2	140155514	140156014	0	EGR1	GOM	NC									2	142324525	142325025	54.8	CD14	GOM	NC									12	53095834	53096334	15.804	TNFSF12	GOM
ENSSSCG00000014369	MAD_BH34	31.673	WG	MAD	TPM									2	140156014	140156514	0	EGR1	GOM	NC									2	142325025	142325525	11.35	CD14	GOM	NC									12	53096334	53096834	4.648	TNFSF12	GOM
ENSSSCG00000014369	MAD_BH40	11.6208	WG	MAD	TPM									2	140156514	140157014	0	EGR1	GOM	NC									2	142325525	142326025	9.15	CD14	GOM	NC									12	53096834	53097334	4.932	TNFSF12	GOM
ENSSSCG00000014369	MAD_BH44	29.6356	WG	MAD	TPM									2	140157014	140157514	0	EGR1	GOM	NC									2	142326025	142326525	5.05	CD14	GOM	NC									12	53097334	53097834	7.892	TNFSF12	GOM
ENSSSCG00000014369	MAD_BH45	35.9225	WG	MAD	TPM									2	140157514	140158014	0	EGR1	GOM	NC									2	142326525	142327025	3.8	CD14	GOM	NC									12	53097834	53098334	12.204	TNFSF12	GOM
ENSSSCG00000014369	MAD_BH24	9.50772	WG	MAD	TPM									2	140158014	140158514	0	EGR1	GOM	NC									2	142327025	142327525	5	CD14	GOM	NC									12	53098334	53098834	5.356	TNFSF12	GOM
ENSSSCG00000014369	MAD_BH15	14.1427	WG	MAD	TPM									2	140158514	140159014	0	EGR1	GOM	NC									2	142327525	142328025	1.75	CD14	GOM	NC									12	53098834	53099334	25.576	TNFSF12	GOM
ENSSSCG00000014369	MAD_BH28	20.2317	WG	MAD	TPM									2	140159014	140159514	0	EGR1	GOM	NC									2	142328025	142328525	0	CD14	GOM	NC									12	53099334	53099834	37.836	TNFSF12	GOM
ENSSSCG00000014369	MAD_BH9	7.90752	WG	MAD	TPM									2	140159514	140160014	0	EGR1	GOM	NC									2	142328525	142329025	0	CD14	GOM	NC									12	53099834	53100334	42.924	TNFSF12	GOM
ENSSSCG00000014369	MAD_BH13	22.9236	WG	MAD	TPM									2	140160014	140160514	0	EGR1	GOM	NC									2	142329025	142329525	2.4	CD14	GOM	NC									12	53100334	53100834	34.68	TNFSF12	GOM
ENSSSCG00000014369	MAD_BH20	15.5525	WG	MAD	TPM									2	140160514	140161014	0	EGR1	GOM	NC									2	142329525	142330025	1.65	CD14	GOM	NC									12	53100834	53101334	30.884	TNFSF12	GOM
ENSSSCG00000014369	MAD_BH29	21.4846	WG	MAD	TPM									2	140161014	140161514	0	EGR1	GOM	NC									2	142330025	142330525	3.15	CD14	GOM	NC									12	53101334	53101834	40.704	TNFSF12	GOM
ENSSSCG00000014369	RAD_BC7	25.4511	NC	RAD	TPM									2	140161514	140162014	0	EGR1	GOM	NC									2	142330525	142331025	0	CD14	GOM	NC									12	53101834	53102334	46.232	TNFSF12	GOM
ENSSSCG00000014369	RAD_BC1	5.54181	NC	RAD	TPM									2	140162014	140162514	0	EGR1	GOM	NC									2	142331025	142331525	5.15	CD14	GOM	NC									12	53102334	53102834	92.06	TNFSF12	GOM
ENSSSCG00000014369	RAD_BC4	12.1971	NC	RAD	TPM									2	140162514	140163014	0	EGR1	GOM	NC									2	142331525	142332025	5	CD14	GOM	NC									12	53102834	53103334	46.72	TNFSF12	GOM
ENSSSCG00000014369	RAD_BC6	15.627	NC	RAD	TPM									2	140163014	140163514	0	EGR1	GOM	NC									2	142332025	142332525	0.3	CD14	GOM	NC									12	53103334	53103834	71.7	TNFSF12	GOM
ENSSSCG00000014369	RAD_BC9	17.4783	NC	RAD	TPM									2	140163514	140164014	0	EGR1	GOM	NC									2	142332525	142333025	1.35	CD14	GOM	NC									12	53103834	53104334	29	TNFSF12	GOM
ENSSSCG00000014369	RAD_CC3	8.56823	NC	RAD	TPM									2	140164014	140164514	2.952	EGR1	GOM	NC									2	142333025	142333525	0.7	CD14	GOM	NC									12	53104334	53104834	7.74	TNFSF12	GOM
ENSSSCG00000014369	RAD_CC4	21.731	NC	RAD	TPM									2	140164514	140165014	4.248	EGR1	GOM	NC									2	142333525	142334025	6.2	CD14	GOM	NC									12	53104834	53105334	1.788	TNFSF12	GOM
ENSSSCG00000014369	RAD_BC5	12.691	NC	RAD	TPM									2	140165014	140165514	0	EGR1	GOM	NC									2	142334025	142334525	4.5	CD14	GOM	NC									12	53105334	53105834	27.664	TNFSF12	GOM
ENSSSCG00000014369	RAD_BC3	14.0485	NC	RAD	TPM									2	140165514	140166014	0	EGR1	GOM	NC									2	142334525	142335025	5.1	CD14	GOM	NC									12	53105834	53106334	28.212	TNFSF12	GOM
ENSSSCG00000014369	RAD_CC2	12.4426	NC	RAD	TPM									2	140166014	140166514	0	EGR1	GOM	NC									2	142335025	142335525	0	CD14	GOM	NC									12	53106334	53106834	29.988	TNFSF12	GOM
ENSSSCG00000014369	RAD_BC8	22.8639	NC	RAD	TPM									2	140166514	140167014	0	EGR1	GOM	NC									2	142335525	142336025	0.55	CD14	GOM	NC									12	53106834	53107334	32.58	TNFSF12	GOM
ENSSSCG00000014369	RAD_CC1	11.5355	NC	RAD	TPM									2	140167014	140167514	0	EGR1	GOM	NC									2	142336025	142336525	5.8	CD14	GOM	NC									12	53107334	53107834	27.892	TNFSF12	GOM
ENSSSCG00000014369	RAD_BH5	14.7587	WG	RAD	TPM									2	140167514	140168014	0	EGR1	GOM	NC									2	142336525	142337025	0.05	CD14	GOM	NC									12	53107834	53108334	21.98	TNFSF12	GOM
ENSSSCG00000014369	RAD_BH14	14.9637	WG	RAD	TPM									2	140168636	140169136	0	EGR1	GOM	NC									2	142337025	142337525	0.2	CD14	GOM	NC									12	53109621	53110121	34.288	TNFSF12	GOM
ENSSSCG00000014369	RAD_BH21	25.0997	WG	RAD	TPM									2	140169136	140169636	0	EGR1	GOM	NC									2	142337525	142338025	2.6	CD14	GOM	NC									12	53110121	53110621	70.348	TNFSF12	GOM
ENSSSCG00000014369	RAD_BH35	19.0954	WG	RAD	TPM									2	140169636	140170136	0	EGR1	GOM	NC									2	142338025	142338525	1.8	CD14	GOM	NC									12	53110621	53111121	0.78	TNFSF12	GOM
ENSSSCG00000014369	RAD_BH7	32.3708	WG	RAD	TPM									2	140170136	140170636	0	EGR1	GOM	NC									2	142338525	142339025	7.2	CD14	GOM	NC									12	53111244	53111744	16.444	TNFSF12	GOM
ENSSSCG00000014369	RAD_BH36	11.2497	WG	RAD	TPM									2	140170636	140171136	1.144	EGR1	GOM	NC									2	142339025	142339525	2.85	CD14	GOM	NC									12	53111744	53112244	28.188	TNFSF12	GOM
ENSSSCG00000014369	RAD_BH3	17.7485	WG	RAD	TPM									2	140171136	140171636	0.456	EGR1	GOM	NC									2	142339525	142340025	1.7	CD14	GOM	NC									12	53112244	53112744	21.92	TNFSF12	GOM
ENSSSCG00000014369	RAD_BH18	21.8713	WG	RAD	TPM									2	140171636	140172136	0	EGR1	GOM	NC									2	142340025	142340525	3.45	CD14	GOM	NC									12	53112744	53113244	26.676	TNFSF12	GOM
ENSSSCG00000014369	RAD_BH38	35.8455	WG	RAD	TPM									2	140172136	140172636	0	EGR1	GOM	NC									2	142340525	142341025	0.4	CD14	GOM	NC									12	53113244	53113744	8.936	TNFSF12	GOM
ENSSSCG00000014369	RAD_BH4	19.5453	WG	RAD	TPM									2	140172636	140173136	0.272	EGR1	GOM	NC									2	142341025	142341525	3.8	CD14	GOM	NC									12	53113744	53114244	9.912	TNFSF12	GOM
ENSSSCG00000014369	RAD_BH46	18.0434	WG	RAD	TPM									2	140173136	140173636	0.128	EGR1	GOM	NC									2	142341525	142342025	4.2	CD14	GOM	NC									12	53114244	53114744	26.48	TNFSF12	GOM
ENSSSCG00000014369	RAD_BH19	16.7348	WG	RAD	TPM									2	140173636	140174136	0	EGR1	GOM	NC									2	142342025	142342525	0.9	CD14	GOM	NC									12	53114744	53115244	39.58	TNFSF12	GOM
ENSSSCG00000014369	RAD_BH41	59.8427	WG	RAD	TPM									2	140174136	140174636	0	EGR1	GOM	NC									2	142346358	142346858	2.652	CD14	GOM	NC									12	53115244	53115744	23.284	TNFSF12	GOM
ENSSSCG00000014369	RAD_BH43	72.5126	WG	RAD	TPM									2	140174636	140175136	0	EGR1	GOM	NC									2	142346858	142347358	5.62	CD14	GOM	NC									12	53115744	53116244	28.596	TNFSF12	GOM
ENSSSCG00000014369	RAD_BH2	17.542	WG	RAD	TPM									2	140175136	140175636	0	EGR1	GOM	NC									2	142347358	142347858	2.216	CD14	GOM	NC									12	53116244	53116744	59.796	TNFSF12	GOM
ENSSSCG00000014369	RAD_BH33	20.5595	WG	RAD	TPM									2	140175636	140176136	0	EGR1	GOM	NC									2	142347858	142348358	79.992	CD14	GOM	NC									12	53116744	53117244	25.024	TNFSF12	GOM
ENSSSCG00000014369	RAD_BH25	25.775	WG	RAD	TPM									2	140176136	140176636	0	EGR1	GOM	NC									2	142348358	142348858	121.228	CD14	GOM	NC									12	53117244	53117744	0	TNFSF12	GOM
ENSSSCG00000014369	RAD_BH27	19.7869	WG	RAD	TPM									2	140176636	140177136	0	EGR1	GOM	NC									2	142348858	142349358	181.632	CD14	GOM	NC									12	53117744	53118244	3.54	TNFSF12	GOM
ENSSSCG00000014369	RAD_BH31	25.057	WG	RAD	TPM									2	140177136	140177636	0	EGR1	GOM	NC									2	142349358	142349858	51.048	CD14	GOM	NC									12	53118244	53118744	1.648	TNFSF12	GOM
ENSSSCG00000014369	RAD_BH6	36.0568	WG	RAD	TPM									2	140177636	140178136	0	EGR1	GOM	NC									2	142352018	142352518	24.648	CD14	GOM	NC									12	53118744	53119244	2.476	TNFSF12	GOM
ENSSSCG00000014369	RAD_BH11	16.2355	WG	RAD	TPM									2	140178136	140178636	0	EGR1	GOM	NC									2	142352518	142353018	1.864	CD14	GOM	NC									12	53119244	53119744	8.516	TNFSF12	GOM
ENSSSCG00000014369	RAD_BH39	28.7725	WG	RAD	TPM									2	140178636	140179136	0	EGR1	GOM	NC									2	142353018	142353518	5.3	CD14	GOM	NC									12	53119744	53120244	7.996	TNFSF12	GOM
ENSSSCG00000014369	RAD_BH47	21.6232	WG	RAD	TPM									2	140179136	140179636	0	EGR1	GOM	NC									2	142353518	142354018	3.6	CD14	GOM	NC									12	53120244	53120744	11.256	TNFSF12	GOM
ENSSSCG00000014369	RAD_BH26	10.8521	WG	RAD	TPM									2	140179636	140180136	0	EGR1	GOM	NC									2	142354018	142354518	0.592	CD14	GOM	NC									12	53120744	53121244	10.12	TNFSF12	GOM
ENSSSCG00000014369	RAD_BH30	12.4778	WG	RAD	TPM									2	140180136	140180636	0	EGR1	GOM	NC									2	142354518	142355018	2.372	CD14	GOM	NC									12	53121244	53121744	6.876	TNFSF12	GOM
ENSSSCG00000014369	RAD_BH1	13.9663	WG	RAD	TPM									2	140180636	140181136	1.344	EGR1	GOM	NC									2	142355018	142355518	7.536	CD14	GOM	NC									12	53121744	53122244	11.24	TNFSF12	GOM
ENSSSCG00000014369	RAD_BH8	16.8159	WG	RAD	TPM									2	140181136	140181636	0.256	EGR1	GOM	NC									2	142355518	142356018	14.324	CD14	GOM	NC									12	53122244	53122744	12.096	TNFSF12	GOM
ENSSSCG00000014369	RAD_BH10	29.0072	WG	RAD	TPM									2	140181636	140182136	0	EGR1	GOM	NC									2	142356018	142356518	8.424	CD14	GOM	NC									12	53122744	53123244	9.728	TNFSF12	GOM
ENSSSCG00000014369	RAD_BH48	46.9178	WG	RAD	TPM									2	140182136	140182636	57.108	EGR1	GOM	NC									2	142356518	142357018	13.66	CD14	GOM	NC									12	53123244	53123744	7.188	TNFSF12	GOM
ENSSSCG00000014369	RAD_BH16	14.873	WG	RAD	TPM									2	140182636	140183136	23.892	EGR1	GOM	NC									2	142357018	142357518	8.152	CD14	GOM	NC									12	53123744	53124244	4.32	TNFSF12	GOM
ENSSSCG00000014369	RAD_BH34	28.7712	WG	RAD	TPM									2	140183136	140183636	2.752	EGR1	GOM	NC									2	142357518	142358018	8.62	CD14	GOM	NC									12	53124244	53124744	3.568	TNFSF12	GOM
ENSSSCG00000014369	RAD_BH40	21.72	WG	RAD	TPM									2	140183636	140184136	14.296	EGR1	GOM	NC									2	142358018	142358518	7.948	CD14	GOM	NC									12	53124744	53125244	9.624	TNFSF12	GOM
ENSSSCG00000014369	RAD_BH44	23.7769	WG	RAD	TPM									2	140184136	140184636	17.3	EGR1	GOM	NC									2	142358518	142359018	9.212	CD14	GOM	NC									12	53125244	53125744	12.412	TNFSF12	GOM
ENSSSCG00000014369	RAD_BH45	15.0955	WG	RAD	TPM									2	140184636	140185136	46.452	EGR1	GOM	NC									2	142359018	142359518	110.848	CD14	GOM	NC									12	53125744	53126244	3.772	TNFSF12	GOM
ENSSSCG00000014369	RAD_BH15	25.732	WG	RAD	TPM									2	140185136	140185636	0	EGR1	GOM	NC									2	142359518	142360018	6.784	CD14	GOM	NC									12	53126244	53126744	17.924	TNFSF12	GOM
ENSSSCG00000014369	RAD_BH28	19.8756	WG	RAD	TPM									2	140185636	140186136	44.036	EGR1	GOM	NC									2	142360018	142360518	3.928	CD14	GOM	NC									12	53126744	53127244	22.792	TNFSF12	GOM
ENSSSCG00000014369	RAD_BH9	25.8246	WG	RAD	TPM									2	140186136	140186636	40.56	EGR1	GOM	NC									2	142360518	142361018	55.128	CD14	GOM	NC									12	53127244	53127744	10.788	TNFSF12	GOM
ENSSSCG00000014369	RAD_BH13	24.7757	WG	RAD	TPM									2	140186636	140187136	25.744	EGR1	GOM	NC									2	142361018	142361518	35.172	CD14	GOM	NC									12	53127744	53128244	13.936	TNFSF12	GOM
ENSSSCG00000014369	RAD_BH20	21.7612	WG	RAD	TPM									2	140187136	140187636	37.86	EGR1	GOM	NC									2	142361155	142361655	35.47	CD14	GOM	NC									12	53128244	53128744	8.448	TNFSF12	GOM
ENSSSCG00000014336	GOM_BC7	56.3021	NC	GOM	TPM									2	140187636	140188136	6.848	EGR1	GOM	NC									2	142361655	142362155	78.14	CD14	GOM	NC									12	53128744	53129244	1.436	TNFSF12	GOM
ENSSSCG00000014336	GOM_BC1	52.4229	NC	GOM	TPM									2	140188136	140188636	43.088	EGR1	GOM	NC									2	142362155	142362655	2.25	CD14	GOM	NC									12	53129244	53129744	0.576	TNFSF12	GOM
ENSSSCG00000014336	GOM_BC4	33.2313	NC	GOM	TPM									2	140188636	140189136	102.096	EGR1	GOM	NC									2	142362655	142363155	2.35	CD14	GOM	NC									12	53129744	53130244	5.876	TNFSF12	GOM
ENSSSCG00000014336	GOM_BC6	22.9724	NC	GOM	TPM									2	140189136	140189636	25.028	EGR1	GOM	NC									2	142363155	142363655	3.24	CD14	GOM	NC									12	53130244	53130744	17.856	TNFSF12	GOM
ENSSSCG00000014336	GOM_CC3	12.4359	NC	GOM	TPM									2	140189636	140190136	6.24	EGR1	GOM	NC									2	142363655	142364155	0	CD14	GOM	NC									12	53130744	53131244	18.956	TNFSF12	GOM
ENSSSCG00000014336	GOM_CC4	30.2939	NC	GOM	TPM									2	140190136	140190636	19.344	EGR1	GOM	NC									2	142364155	142364655	3.55	CD14	GOM	NC									12	53131244	53131744	13.44	TNFSF12	GOM
ENSSSCG00000014336	GOM_BC5	24.7123	NC	GOM	TPM									2	140190636	140191136	2.364	EGR1	GOM	NC									2	142364655	142365155	0.45	CD14	GOM	NC									12	53131744	53132244	11.412	TNFSF12	GOM
ENSSSCG00000014336	GOM_BC3	37.6298	NC	GOM	TPM									2	140191136	140191636	30.944	EGR1	GOM	NC									2	142365155	142365655	1.05	CD14	GOM	NC									12	53132244	53132744	9.576	TNFSF12	GOM
ENSSSCG00000014336	GOM_CC2	28.8728	NC	GOM	TPM									2	140191636	140192136	24.088	EGR1	GOM	NC									2	142365655	142366155	83.92	CD14	GOM	NC									12	53132744	53133244	7.44	TNFSF12	GOM
ENSSSCG00000014336	GOM_BC8	70.0224	NC	GOM	TPM									2	140192136	140192636	58.084	EGR1	GOM	NC									2	142366155	142366655	64.44	CD14	GOM	NC									12	53133244	53133744	12.26	TNFSF12	GOM
ENSSSCG00000014336	GOM_CC1	76.8558	NC	GOM	TPM									2	140192636	140193136	34.712	EGR1	GOM	NC									2	142366655	142367155	26.91	CD14	GOM	NC									12	53133744	53134244	11.152	TNFSF12	GOM
ENSSSCG00000014336	GOM_BH22	32.1785	WG	GOM	TPM									2	140193136	140193636	52.664	EGR1	GOM	NC									2	142367155	142367655	202.97	CD14	GOM	NC									12	53134244	53134744	4.508	TNFSF12	GOM
ENSSSCG00000014336	GOM_BH5	29.182	WG	GOM	TPM									2	140193636	140194136	14.268	EGR1	GOM	NC									2	142367655	142368155	72.41	CD14	GOM	NC									12	53134744	53135244	2.848	TNFSF12	GOM
ENSSSCG00000014336	GOM_BH14	31.732	WG	GOM	TPM									2	140194136	140194636	30.76	EGR1	GOM	NC									2	142368155	142368655	54.4	CD14	GOM	NC									12	53135244	53135744	0.8	TNFSF12	GOM
ENSSSCG00000014336	GOM_BH21	25.2727	WG	GOM	TPM									2	140194636	140195136	71.372	EGR1	GOM	NC									2	142368655	142369155	6.84	CD14	GOM	NC									12	53135744	53136244	12.688	TNFSF12	GOM
ENSSSCG00000014336	GOM_BH35	84.7884	WG	GOM	TPM									2	140195136	140195636	11.924	EGR1	GOM	NC									2	142369155	142369655	121.49	CD14	GOM	NC									12	53136244	53136744	0.488	TNFSF12	GOM
ENSSSCG00000014336	GOM_BH7	55.9885	WG	GOM	TPM									2	140195636	140196136	71.216	EGR1	GOM	NC									2	142369655	142370155	11.71	CD14	GOM	NC									12	53136744	53137244	6.416	TNFSF12	GOM
ENSSSCG00000014336	GOM_BH36	21.7278	WG	GOM	TPM									2	140196136	140196636	50.86	EGR1	GOM	NC									2	142370155	142370655	4.3	CD14	GOM	NC									12	53137244	53137744	13.812	TNFSF12	GOM
ENSSSCG00000014336	GOM_BH3	32.6502	WG	GOM	TPM									2	140196636	140197136	0	EGR1	GOM	NC									2	142370655	142371155	69.17	CD14	GOM	NC									12	53137744	53138244	6.96	TNFSF12	GOM
ENSSSCG00000014336	GOM_BH18	28.4019	WG	GOM	TPM									2	140197136	140197636	0	EGR1	GOM	NC									2	142371155	142371655	84.09	CD14	GOM	NC									12	53138244	53138744	1.904	TNFSF12	GOM
ENSSSCG00000014336	GOM_BH38	68.5761	WG	GOM	TPM									2	140197636	140198136	25.184	EGR1	GOM	NC									2	142371655	142372155	24.68	CD14	GOM	NC									12	53138744	53139244	4.008	TNFSF12	GOM
ENSSSCG00000014336	GOM_BH4	45.4056	WG	GOM	TPM									2	140198136	140198636	7.66	EGR1	GOM	NC									2	142372155	142372655	35.31	CD14	GOM	NC									12	53139244	53139744	6.688	TNFSF12	GOM
ENSSSCG00000014336	GOM_BH46	42.0409	WG	GOM	TPM									2	140198636	140199136	3.856	EGR1	GOM	NC									2	142372655	142373155	91.66	CD14	GOM	NC									12	52540238	52540738	0	TNFSF12	GOM
ENSSSCG00000014336	GOM_BH19	36.9083	WG	GOM	TPM									2	140199136	140199636	9.864	EGR1	GOM	NC									2	142373155	142373655	64.38	CD14	GOM	NC									12	52540738	52541238	0	TNFSF12	GOM
ENSSSCG00000014336	GOM_BH41	69.5701	WG	GOM	TPM									2	140199636	140200136	2.036	EGR1	GOM	NC									2	142373655	142374155	26.78	CD14	GOM	NC									12	52541238	52541738	0	TNFSF12	GOM
ENSSSCG00000014336	GOM_BH43	39.9038	WG	GOM	TPM									2	140200136	140200636	2.944	EGR1	GOM	NC									2	142374155	142374655	4.89	CD14	GOM	NC									12	52541738	52542238	0	TNFSF12	GOM
ENSSSCG00000014336	GOM_BH17	67.7261	WG	GOM	TPM									2	140200636	140201136	43.656	EGR1	GOM	NC									2	142374655	142375155	0.8	CD14	GOM	NC									12	52542238	52542738	0	TNFSF12	GOM
ENSSSCG00000014336	GOM_BH2	89.6622	WG	GOM	TPM									2	140201136	140201636	6.304	EGR1	GOM	NC									2	142375155	142375655	85.44	CD14	GOM	NC									12	52542738	52543238	0	TNFSF12	GOM
ENSSSCG00000014336	GOM_BH33	13.5594	WG	GOM	TPM									2	140201636	140202136	24.996	EGR1	GOM	NC									2	142375655	142376155	76.84	CD14	GOM	NC									12	52543238	52543738	0	TNFSF12	GOM
ENSSSCG00000014336	GOM_BH25	20.8067	WG	GOM	TPM									2	140202136	140202636	0	EGR1	GOM	NC									2	142376155	142376655	20.64	CD14	GOM	NC									12	52543738	52544238	0	TNFSF12	GOM
ENSSSCG00000014336	GOM_BH27	17.839	WG	GOM	TPM									2	140202636	140203136	0	EGR1	GOM	NC									2	142376655	142377155	8.19	CD14	GOM	NC									12	52544238	52544738	0	TNFSF12	GOM
ENSSSCG00000014336	GOM_BH31	64.2338	WG	GOM	TPM									2	140203136	140203636	0	EGR1	GOM	NC									2	142377155	142377655	5.96	CD14	GOM	NC									12	52544738	52545238	0.452	TNFSF12	GOM
ENSSSCG00000014336	GOM_BH23	18.9227	WG	GOM	TPM									2	140203636	140204136	0	EGR1	GOM	NC									2	142377655	142378155	6.16	CD14	GOM	NC									12	52550141	52550641	42.118	TNFSF12	GOM
ENSSSCG00000014336	GOM_BH6	35.3476	WG	GOM	TPM									2	140204136	140204636	0	EGR1	GOM	NC									2	142378155	142378655	14	CD14	GOM	NC									12	52550641	52551141	51.254	TNFSF12	GOM
ENSSSCG00000014336	GOM_BH11	35.0572	WG	GOM	TPM									2	140204636	140205136	3.5	EGR1	GOM	NC									2	142378655	142379155	15.29	CD14	GOM	NC									12	52551141	52551641	24.966	TNFSF12	GOM
ENSSSCG00000014336	GOM_BH39	42.7554	WG	GOM	TPM									2	140205136	140205636	1.36	EGR1	GOM	NC									2	142379155	142379655	7.4	CD14	GOM	NC									12	52551641	52552141	17.42	TNFSF12	GOM
ENSSSCG00000014336	GOM_BH47	21.6551	WG	GOM	TPM									2	140205636	140206136	0.64	EGR1	GOM	NC									2	142379655	142380155	3.49	CD14	GOM	NC									12	52552141	52552641	44.918	TNFSF12	GOM
ENSSSCG00000014336	GOM_BH26	53.7706	WG	GOM	TPM									2	140206136	140206636	0	EGR1	GOM	NC									2	142380155	142380655	0.09	CD14	GOM	NC									12	52552641	52553141	10.988	TNFSF12	GOM
ENSSSCG00000014336	GOM_BH30	21.8114	WG	GOM	TPM									2	140206636	140207136	0.5	EGR1	GOM	NC									2	142380655	142381155	1.02	CD14	GOM	NC									12	52553141	52553641	41.744	TNFSF12	GOM
ENSSSCG00000014336	GOM_BH1	126.727	WG	GOM	TPM									2	140207136	140207636	2.7	EGR1	GOM	NC									2	142381155	142381655	1.39	CD14	GOM	NC									12	52553641	52554141	44.118	TNFSF12	GOM
ENSSSCG00000014336	GOM_BH12	31.9608	WG	GOM	TPM									2	140207636	140208136	0	EGR1	GOM	NC									2	142381655	142382155	3.36	CD14	GOM	NC									12	52554141	52554641	34.75	TNFSF12	GOM
ENSSSCG00000014336	GOM_BH8	51.5394	WG	GOM	TPM									2	140208136	140208636	0.3	EGR1	GOM	NC									2	142382155	142382655	6.35	CD14	GOM	NC									12	52554641	52555141	10.034	TNFSF12	GOM
ENSSSCG00000014336	GOM_BH10	17.3418	WG	GOM	TPM									2	140208636	140209136	0.572	EGR1	GOM	NC									2	142382655	142383155	22.28	CD14	GOM	NC									12	52555141	52555641	7.78	TNFSF12	GOM
ENSSSCG00000014336	GOM_BH48	42.8568	WG	GOM	TPM									2	140209136	140209636	0.128	EGR1	GOM	NC									2	142383155	142383655	11.92	CD14	GOM	NC									12	52555641	52556141	11.594	TNFSF12	GOM
ENSSSCG00000014336	GOM_BH16	139.509	WG	GOM	TPM									2	140209636	140210136	0	EGR1	GOM	NC									2	142383655	142384155	13.4	CD14	GOM	NC									12	52556141	52556641	49.172	TNFSF12	GOM
ENSSSCG00000014336	GOM_BH34	16.5696	WG	GOM	TPM									2	140210136	140210636	0.072	EGR1	GOM	NC									2	142384155	142384655	44.99	CD14	GOM	NC									12	52556641	52557141	53.5	TNFSF12	GOM
ENSSSCG00000014336	GOM_BH40	65.3379	WG	GOM	TPM									2	140210636	140211136	0.728	EGR1	GOM	NC									2	142384655	142385155	8.61	CD14	GOM	NC									12	52557141	52557641	14.136	TNFSF12	GOM
ENSSSCG00000014336	GOM_BH44	59.4012	WG	GOM	TPM									2	140211136	140211636	0	EGR1	GOM	NC									2	142385155	142385655	1.52	CD14	GOM	NC									12	52557641	52558141	10.718	TNFSF12	GOM
ENSSSCG00000014336	GOM_BH45	67.3203	WG	GOM	TPM									2	140211336	140211836	5.756	EGR1	GOM	NC									2	142385655	142386155	3.66	CD14	GOM	NC									12	52558141	52558641	10.464	TNFSF12	GOM
ENSSSCG00000014336	GOM_BH24	19.8116	WG	GOM	TPM									2	140211836	140212336	15.92	EGR1	GOM	NC									2	142386155	142386655	2.54	CD14	GOM	NC									12	52558641	52559141	19.008	TNFSF12	GOM
ENSSSCG00000014336	GOM_BH15	66.1964	WG	GOM	TPM									2	140212336	140212836	9.044	EGR1	GOM	NC									2	142386655	142387155	8.93	CD14	GOM	NC									12	52559141	52559641	6.354	TNFSF12	GOM
ENSSSCG00000014336	GOM_BH28	61.4004	WG	GOM	TPM									2	140212836	140213336	11.1	EGR1	GOM	NC									2	142387155	142387655	12.22	CD14	GOM	NC									12	52559641	52560141	13.822	TNFSF12	GOM
ENSSSCG00000014336	GOM_BH9	83.4839	WG	GOM	TPM									2	140213336	140213836	24.68	EGR1	GOM	NC									2	142387655	142388155	40.61	CD14	GOM	NC									12	52560141	52560641	17.626	TNFSF12	GOM
ENSSSCG00000014336	GOM_BH13	75.4658	WG	GOM	TPM									2	140213836	140214336	5.08	EGR1	GOM	NC									2	142388155	142388655	25.71	CD14	GOM	NC									12	52560641	52561141	45.906	TNFSF12	GOM
ENSSSCG00000014336	GOM_BH20	26.0592	WG	GOM	TPM									2	140214336	140214836	11.62	EGR1	GOM	NC									2	142388655	142389155	7.69	CD14	GOM	NC									12	52561141	52561641	43.018	TNFSF12	GOM
ENSSSCG00000014336	GOM_BH29	34.5875	WG	GOM	TPM									2	140214836	140215336	19.1	EGR1	GOM	NC									2	142389155	142389655	1.03	CD14	GOM	NC									12	52561641	52562141	31.35	TNFSF12	GOM
ENSSSCG00000014336	ULB_BC7	49.9337	NC	ULB	TPM									2	140215336	140215836	0	EGR1	GOM	NC									2	142389655	142390155	2.41	CD14	GOM	NC									12	52562141	52562641	19.26	TNFSF12	GOM
ENSSSCG00000014336	ULB_BC1	102.548	NC	ULB	TPM									2	140215836	140216336	8.192	EGR1	GOM	NC									2	142390155	142390655	24.1	CD14	GOM	NC									12	52562641	52563141	10.064	TNFSF12	GOM
ENSSSCG00000014336	ULB_BC4	71.1436	NC	ULB	TPM									2	140216336	140216836	1.408	EGR1	GOM	NC									2	142390655	142391155	27.61	CD14	GOM	NC									12	52563141	52563641	13.892	TNFSF12	GOM
ENSSSCG00000014336	ULB_BC6	50.6625	NC	ULB	TPM									2	140216836	140217336	0	EGR1	GOM	NC									2	142391155	142391655	17.03	CD14	GOM	NC									12	52563641	52564141	17.386	TNFSF12	GOM
ENSSSCG00000014336	ULB_BC9	116.395	NC	ULB	TPM									2	140217336	140217836	0	EGR1	GOM	NC									2	142391655	142392155	10.79	CD14	GOM	NC									12	52564141	52564641	18.37	TNFSF12	GOM
ENSSSCG00000014336	ULB_CC3	38.4966	NC	ULB	TPM									2	140217836	140218336	0.272	EGR1	GOM	NC									2	142392155	142392655	6.67	CD14	GOM	NC									12	52564641	52565141	13.408	TNFSF12	GOM
ENSSSCG00000014336	ULB_CC4	7.10808	NC	ULB	TPM									2	140218336	140218836	0.028	EGR1	GOM	NC									2	142392655	142393155	16.59	CD14	GOM	NC									12	52565141	52565641	23.976	TNFSF12	GOM
ENSSSCG00000014336	ULB_BC5	41.6235	NC	ULB	TPM									2	140218836	140219336	0.144	EGR1	GOM	NC									2	142393155	142393655	2.43	CD14	GOM	NC									12	52565641	52566141	23.912	TNFSF12	GOM
ENSSSCG00000014336	ULB_BC3	129.093	NC	ULB	TPM									2	140219336	140219836	1.456	EGR1	GOM	NC									2	142393655	142394155	20.36	CD14	GOM	NC									12	52566141	52566641	0	TNFSF12	GOM
ENSSSCG00000014336	ULB_CC2	78.2995	NC	ULB	TPM									2	140219836	140220336	0	EGR1	GOM	NC									2	142394155	142394655	1.31	CD14	GOM	NC									12	52566641	52567141	0.082	TNFSF12	GOM
ENSSSCG00000014336	ULB_BC8	68.5032	NC	ULB	TPM									2	140220336	140220836	0	EGR1	GOM	NC									2	142394655	142395155	1.27	CD14	GOM	NC									12	52567141	52567641	0.8	TNFSF12	GOM
ENSSSCG00000014336	ULB_CC1	109.431	NC	ULB	TPM									2	140220836	140221336	4.16	EGR1	GOM	NC									2	142395155	142395655	0.43	CD14	GOM	NC									12	52567641	52568141	2.11	TNFSF12	GOM
ENSSSCG00000014336	ULB_BH22	106.052	WG	ULB	TPM									2	140221336	140221836	0.64	EGR1	GOM	NC									2	142395655	142396155	1.17	CD14	GOM	NC									12	52568141	52568641	2.154	TNFSF12	GOM
ENSSSCG00000014336	ULB_BH5	115.344	WG	ULB	TPM									2	140221836	140222336	0	EGR1	GOM	NC									2	142396155	142396655	25.1	CD14	GOM	NC									12	52568641	52569141	1.036	TNFSF12	GOM
ENSSSCG00000014336	ULB_BH14	159.021	WG	ULB	TPM									2	140222336	140222836	23.528	EGR1	GOM	NC									2	142396655	142397155	1.22	CD14	GOM	NC									12	52569141	52569641	2.41	TNFSF12	GOM
ENSSSCG00000014336	ULB_BH21	128.161	WG	ULB	TPM									2	140222836	140223336	30.072	EGR1	GOM	NC									2	142397155	142397655	1.64	CD14	GOM	NC									12	52569641	52570141	3.3	TNFSF12	GOM
ENSSSCG00000014336	ULB_BH7	119.843	WG	ULB	TPM									2	140223336	140223836	0	EGR1	GOM	NC									2	142397655	142398155	5.14	CD14	GOM	NC									12	52570141	52570641	2.508	TNFSF12	GOM
ENSSSCG00000014336	ULB_BH36	51.1693	WG	ULB	TPM									2	140223836	140224336	0	EGR1	GOM	NC									2	142398155	142398655	3.9	CD14	GOM	NC									12	52570641	52571141	1.264	TNFSF12	GOM
ENSSSCG00000014336	ULB_BH3	115.226	WG	ULB	TPM									2	140224336	140224836	0	EGR1	GOM	NC									2	142398655	142399155	7.52	CD14	GOM	NC									12	52571141	52571641	3.482	TNFSF12	GOM
ENSSSCG00000014336	ULB_BH18	226.672	WG	ULB	TPM									2	140224836	140225336	28.7	EGR1	GOM	NC									2	142399155	142399655	1.3	CD14	GOM	NC									12	52571641	52572141	2.746	TNFSF12	GOM
ENSSSCG00000014336	ULB_BH38	95.5526	WG	ULB	TPM									2	140225336	140225836	16.788	EGR1	GOM	NC									2	142399655	142400155	4.58	CD14	GOM	NC									12	52572141	52572641	2.372	TNFSF12	GOM
ENSSSCG00000014336	ULB_BH46	114.719	WG	ULB	TPM									2	140225836	140226336	0.712	EGR1	GOM	NC									2	142400155	142400655	0.76	CD14	GOM	NC									12	52572641	52573141	1.818	TNFSF12	GOM
ENSSSCG00000014336	ULB_BH19	83.1312	WG	ULB	TPM									2	140226336	140226836	0.144	EGR1	GOM	NC									2	142400655	142401155	33.82	CD14	GOM	NC									12	52573141	52573641	13.896	TNFSF12	GOM
ENSSSCG00000014336	ULB_BH41	205.524	WG	ULB	TPM									2	140226836	140227336	4.9	EGR1	GOM	NC									2	142401155	142401655	26.94	CD14	GOM	NC									12	52573641	52574141	18.606	TNFSF12	GOM
ENSSSCG00000014336	ULB_BH43	168.932	WG	ULB	TPM									2	140227336	140227836	16.756	EGR1	GOM	NC									2	142401655	142402155	6.89	CD14	GOM	NC									12	52574141	52574641	1.398	TNFSF12	GOM
ENSSSCG00000014336	ULB_BH17	172.604	WG	ULB	TPM									2	140227836	140228336	2.316	EGR1	GOM	NC									2	142402155	142402655	0.19	CD14	GOM	NC									12	52574641	52575141	0.718	TNFSF12	GOM
ENSSSCG00000014336	ULB_BH2	110.206	WG	ULB	TPM									2	140228336	140228836	3.884	EGR1	GOM	NC									2	142402655	142403155	6.5	CD14	GOM	NC									12	52575141	52575641	0	TNFSF12	GOM
ENSSSCG00000014336	ULB_BH33	67.7967	WG	ULB	TPM									2	140228836	140229336	0.6	EGR1	GOM	NC									2	142403155	142403655	16.56	CD14	GOM	NC									12	52576401	52576901	101.216	TNFSF12	GOM
ENSSSCG00000014336	ULB_BH25	49.4935	WG	ULB	TPM									2	140229336	140229836	0	EGR1	GOM	NC									2	142403655	142404155	5.45	CD14	GOM	NC									12	52576901	52577401	74.078	TNFSF12	GOM
ENSSSCG00000014336	ULB_BH27	55.8791	WG	ULB	TPM									2	140229836	140230336	0	EGR1	GOM	NC									2	142404155	142404655	4.59	CD14	GOM	NC									12	52577401	52577901	52.098	TNFSF12	GOM
ENSSSCG00000014336	ULB_BH31	369.527	WG	ULB	TPM									2	140230336	140230836	12	EGR1	GOM	NC									2	142404655	142405155	0.86	CD14	GOM	NC									12	52577901	52578401	79.96	TNFSF12	GOM
ENSSSCG00000014336	ULB_BH23	87.5044	WG	ULB	TPM									2	140263301	140263801	20.496	EGR1	GOM	NC									2	142405155	142405655	19.08	CD14	GOM	NC									12	52578401	52578901	94.892	TNFSF12	GOM
ENSSSCG00000014336	ULB_BH6	109.166	WG	ULB	TPM									2	140263801	140264301	46.596	EGR1	GOM	NC									2	142405655	142406155	20.86	CD14	GOM	NC									12	52578901	52579401	107.934	TNFSF12	GOM
ENSSSCG00000014336	ULB_BH11	107.877	WG	ULB	TPM									2	140264301	140264801	12.304	EGR1	GOM	NC									2	142406155	142406655	20.98	CD14	GOM	NC									12	52579401	52579901	71.476	TNFSF12	GOM
ENSSSCG00000014336	ULB_BH39	20.9453	WG	ULB	TPM									2	140264801	140265301	28.702	EGR1	GOM	NC									2	142406655	142407155	31.59	CD14	GOM	NC									12	52579901	52580401	150.002	TNFSF12	GOM
ENSSSCG00000014336	ULB_BH47	134.969	WG	ULB	TPM									2	140265301	140265801	0.702	EGR1	GOM	NC									2	142407155	142407655	18.05	CD14	GOM	NC									12	52580401	52580901	116.37	TNFSF12	GOM
ENSSSCG00000014336	ULB_BH1	258.936	WG	ULB	TPM									2	140265801	140266301	0.5	EGR1	GOM	NC									2	142407655	142408155	23.46	CD14	GOM	NC									12	52580901	52581401	140.154	TNFSF12	GOM
ENSSSCG00000014336	ULB_BH12	105.227	WG	ULB	TPM									2	140266301	140266801	0.298	EGR1	GOM	NC									2	142408155	142408655	7.45	CD14	GOM	NC									12	52581401	52581901	95.122	TNFSF12	GOM
ENSSSCG00000014336	ULB_BH8	58.1558	WG	ULB	TPM									2	140266801	140267301	0	EGR1	GOM	NC									2	142408655	142409155	5.97	CD14	GOM	NC									12	52581901	52582401	71.618	TNFSF12	GOM
ENSSSCG00000014336	ULB_BH10	168.264	WG	ULB	TPM									2	140267301	140267801	0	EGR1	GOM	NC									2	142409155	142409655	15.48	CD14	GOM	NC									12	52582401	52582901	68.21	TNFSF12	GOM
ENSSSCG00000014336	ULB_BH48	231.927	WG	ULB	TPM									2	140267801	140268301	0	EGR1	GOM	NC									2	142409655	142410155	22.2	CD14	GOM	NC									12	52582901	52583401	34.18	TNFSF12	GOM
ENSSSCG00000014336	ULB_BH16	185.781	WG	ULB	TPM									2	140268301	140268801	0	EGR1	GOM	NC									2	142410155	142410655	7.83	CD14	GOM	NC									12	52583401	52583901	12.158	TNFSF12	GOM
ENSSSCG00000014336	ULB_BH34	56.094	WG	ULB	TPM									2	140268801	140269301	35.328	EGR1	GOM	NC									2	142410655	142411155	5.68	CD14	GOM	NC									12	52583901	52584401	48.69	TNFSF12	GOM
ENSSSCG00000014336	ULB_BH40	320.207	WG	ULB	TPM									2	140269301	140269801	18.272	EGR1	GOM	NC									2	142411155	142411655	18.92	CD14	GOM	NC									12	52584401	52584901	48.778	TNFSF12	GOM
ENSSSCG00000014336	ULB_BH44	102.89	WG	ULB	TPM									2	140269801	140270301	0	EGR1	GOM	NC									2	142411655	142412155	6.09	CD14	GOM	NC									12	52584901	52585401	10.984	TNFSF12	GOM
ENSSSCG00000014336	ULB_BH24	50.8709	WG	ULB	TPM									2	140270301	140270801	0	EGR1	GOM	NC									2	142412155	142412655	4.11	CD14	GOM	NC									12	52585401	52585901	59.272	TNFSF12	GOM
ENSSSCG00000014336	ULB_BH15	133.245	WG	ULB	TPM									2	140270801	140271301	0	EGR1	GOM	NC									2	142412655	142413155	36.19	CD14	GOM	NC									12	52585901	52586401	56.734	TNFSF12	GOM
ENSSSCG00000014336	ULB_BH9	163.579	WG	ULB	TPM									2	140271301	140271801	2.4	EGR1	GOM	NC									2	142413155	142413655	0	CD14	GOM	NC									12	52586401	52586901	53.716	TNFSF12	GOM
ENSSSCG00000014336	ULB_BH13	171.205	WG	ULB	TPM									2	140271801	140272301	0	EGR1	GOM	NC									2	142413655	142414155	31.53	CD14	GOM	NC									12	52586901	52587401	41.662	TNFSF12	GOM
ENSSSCG00000014336	ULB_BH20	117.57	WG	ULB	TPM									2	140272301	140272801	0	EGR1	GOM	NC									2	142414155	142414655	61.1	CD14	GOM	NC									12	52587401	52587901	3.308	TNFSF12	GOM
ENSSSCG00000014336	MAD_BC7	7.56717	NC	MAD	TPM									2	140272801	140273301	0	EGR1	GOM	NC									2	142414655	142415155	1.92	CD14	GOM	NC									12	52587901	52588401	10.42	TNFSF12	GOM
ENSSSCG00000014336	MAD_BC1	54.6763	NC	MAD	TPM									2	140273301	140273801	0	EGR1	GOM	NC									2	142415155	142415655	3.17	CD14	GOM	NC									12	52588401	52588901	8.886	TNFSF12	GOM
ENSSSCG00000014336	MAD_BC4	85.5933	NC	MAD	TPM									2	140273801	140274301	0	EGR1	GOM	NC									2	142415655	142416155	44.42	CD14	GOM	NC									12	52588901	52589401	6.902	TNFSF12	GOM
ENSSSCG00000014336	MAD_BC6	72.094	NC	MAD	TPM									2	140274301	140274801	0	EGR1	GOM	NC									2	142416155	142416655	109.12	CD14	GOM	NC									12	52589401	52589901	22.274	TNFSF12	GOM
ENSSSCG00000014336	MAD_BC9	80.5467	NC	MAD	TPM									2	140274801	140275301	0	EGR1	GOM	NC									2	142416655	142417155	18.52	CD14	GOM	NC									12	52589901	52590401	24.312	TNFSF12	GOM
ENSSSCG00000014336	MAD_CC3	280.219	NC	MAD	TPM									2	140275301	140275801	16.5	EGR1	GOM	NC									2	142417155	142417655	6.32	CD14	GOM	NC									12	52590801	52591301	55.528	TNFSF12	GOM
ENSSSCG00000014336	MAD_CC4	68.6173	NC	MAD	TPM									2	140275801	140276301	0.6	EGR1	GOM	NC									2	142417655	142418155	0.73	CD14	GOM	NC									12	52591301	52591801	82.55	TNFSF12	GOM
ENSSSCG00000014336	MAD_BC5	40.7403	NC	MAD	TPM									2	140276301	140276801	0	EGR1	GOM	NC									2	142418155	142418655	2.38	CD14	GOM	NC									12	52591801	52592301	112.482	TNFSF12	GOM
ENSSSCG00000014336	MAD_BC3	54.3991	NC	MAD	TPM									2	140276801	140277301	0	EGR1	GOM	NC									2	142418655	142419155	0.09	CD14	GOM	NC									12	52592301	52592801	76.29	TNFSF12	GOM
ENSSSCG00000014336	MAD_CC2	68.9709	NC	MAD	TPM									2	140277301	140277801	0	EGR1	GOM	NC									2	142419155	142419655	0.31	CD14	GOM	NC									12	52592801	52593301	33.622	TNFSF12	GOM
ENSSSCG00000014336	MAD_BC8	83.925	NC	MAD	TPM									2	140277801	140278301	0	EGR1	GOM	NC									2	141879128	141879628	60.188	CD14	GOM	WG									12	52593301	52593801	15.88	TNFSF12	GOM
ENSSSCG00000014336	MAD_CC1	217.907	NC	MAD	TPM									2	140278301	140278801	0	EGR1	GOM	NC									2	141879628	141880128	1.544	CD14	GOM	WG									12	52593801	52594301	2.894	TNFSF12	GOM
ENSSSCG00000014336	MAD_BH5	108.808	WG	MAD	TPM									2	140278801	140279301	0	EGR1	GOM	NC									2	141880128	141880628	3.924	CD14	GOM	WG									12	52594301	52594801	0.104	TNFSF12	GOM
ENSSSCG00000014336	MAD_BH14	141.62	WG	MAD	TPM									2	140279301	140279801	0	EGR1	GOM	NC									2	141880628	141881128	5.48	CD14	GOM	WG									12	52594801	52595301	14.598	TNFSF12	GOM
ENSSSCG00000014336	MAD_BH7	127.116	WG	MAD	TPM									2	140279801	140280301	0	EGR1	GOM	NC									2	141881128	141881628	6.8	CD14	GOM	WG									12	52595301	52595801	6.008	TNFSF12	GOM
ENSSSCG00000014336	MAD_BH3	93.0178	WG	MAD	TPM									2	140280301	140280801	0	EGR1	GOM	NC									2	141881628	141882128	6.876	CD14	GOM	WG									12	52595801	52596301	217.202	TNFSF12	GOM
ENSSSCG00000014336	MAD_BH38	102.953	WG	MAD	TPM									2	140280801	140281301	0	EGR1	GOM	NC									2	141882128	141882628	7.288	CD14	GOM	WG									12	52596301	52596801	1005.41	TNFSF12	GOM
ENSSSCG00000014336	MAD_BH4	81.3345	WG	MAD	TPM									2	140281301	140281801	0	EGR1	GOM	NC									2	141882628	141883128	4.332	CD14	GOM	WG									12	52596801	52597301	566.312	TNFSF12	GOM
ENSSSCG00000014336	MAD_BH46	133.049	WG	MAD	TPM									2	140281801	140282301	0	EGR1	GOM	NC									2	141883128	141883628	1.336	CD14	GOM	WG									12	52597301	52597801	487.796	TNFSF12	GOM
ENSSSCG00000014336	MAD_BH19	80.6141	WG	MAD	TPM									2	140282301	140282801	0	EGR1	GOM	NC									2	141883628	141884128	5.156	CD14	GOM	WG									12	52597801	52598301	436.376	TNFSF12	GOM
ENSSSCG00000014336	MAD_BH43	111.217	WG	MAD	TPM									2	140282801	140283301	7.3	EGR1	GOM	NC									2	141884128	141884628	4.976	CD14	GOM	WG									12	52599218	52599718	122.848	TNFSF12	GOM
ENSSSCG00000014336	MAD_BH17	108.237	WG	MAD	TPM									2	140283301	140283801	0	EGR1	GOM	NC									2	141884628	141885128	2.9	CD14	GOM	WG									12	52599718	52600218	98.292	TNFSF12	GOM
ENSSSCG00000014336	MAD_BH2	203.778	WG	MAD	TPM									2	140283801	140284301	0	EGR1	GOM	NC									2	141885128	141885628	36.508	CD14	GOM	WG									12	52600218	52600718	62.888	TNFSF12	GOM
ENSSSCG00000014336	MAD_BH33	113.085	WG	MAD	TPM									2	140284301	140284801	0	EGR1	GOM	NC									2	141885628	141886128	89.964	CD14	GOM	WG									12	52600718	52601218	131.752	TNFSF12	GOM
ENSSSCG00000014336	MAD_BH27	59.8637	WG	MAD	TPM									2	140284801	140285301	0	EGR1	GOM	NC									2	141886128	141886628	59.928	CD14	GOM	WG									12	52601218	52601718	7.364	TNFSF12	GOM
ENSSSCG00000014336	MAD_BH31	112.888	WG	MAD	TPM									2	140285301	140285801	0	EGR1	GOM	NC									2	141886628	141887128	57.212	CD14	GOM	WG									12	52601718	52602218	43.536	TNFSF12	GOM
ENSSSCG00000014336	MAD_BH23	216.809	WG	MAD	TPM									2	140285801	140286301	0	EGR1	GOM	NC									2	141887128	141887628	62.492	CD14	GOM	WG									12	52602218	52602718	86.58	TNFSF12	GOM
ENSSSCG00000014336	MAD_BH6	456.385	WG	MAD	TPM									2	140286301	140286801	0	EGR1	GOM	NC									2	141887628	141888128	72.924	CD14	GOM	WG									12	52602718	52603218	16.924	TNFSF12	GOM
ENSSSCG00000014336	MAD_BH11	99.8512	WG	MAD	TPM									2	140286801	140287301	12.04	EGR1	GOM	NC									2	141888128	141888628	83.296	CD14	GOM	WG									12	52603218	52603718	18.22	TNFSF12	GOM
ENSSSCG00000014336	MAD_BH39	77.4451	WG	MAD	TPM									2	140287301	140287801	3.96	EGR1	GOM	NC									2	141888628	141889128	65.688	CD14	GOM	WG									12	52603718	52604218	20.232	TNFSF12	GOM
ENSSSCG00000014336	MAD_BH26	108.665	WG	MAD	TPM									2	140287801	140288301	0.01	EGR1	GOM	NC									2	141889128	141889628	59.46	CD14	GOM	WG									12	52604218	52604718	19.044	TNFSF12	GOM
ENSSSCG00000014336	MAD_BH30	74.3153	WG	MAD	TPM									2	140288301	140288801	3.99	EGR1	GOM	NC									2	141889628	141890128	64.124	CD14	GOM	WG									12	52604718	52605218	3.264	TNFSF12	GOM
ENSSSCG00000014336	MAD_BH1	228.093	WG	MAD	TPM									2	140288801	140289301	5.6	EGR1	GOM	NC									2	141890128	141890628	59.136	CD14	GOM	WG									12	52605218	52605718	133.864	TNFSF12	GOM
ENSSSCG00000014336	MAD_BH12	59.1824	WG	MAD	TPM									2	140289301	140289801	0	EGR1	GOM	NC									2	141890628	141891128	85.044	CD14	GOM	WG									12	52605718	52606218	57.284	TNFSF12	GOM
ENSSSCG00000014336	MAD_BH10	114.983	WG	MAD	TPM									2	140289801	140290301	0	EGR1	GOM	NC									2	141891128	141891628	44.952	CD14	GOM	WG									12	52606218	52606718	10.448	TNFSF12	GOM
ENSSSCG00000014336	MAD_BH48	168.042	WG	MAD	TPM									2	140290301	140290801	0.1	EGR1	GOM	NC									2	141891628	141892128	47.904	CD14	GOM	WG									12	52606718	52607218	35.356	TNFSF12	GOM
ENSSSCG00000014336	MAD_BH16	273.857	WG	MAD	TPM									2	140290801	140291301	0	EGR1	GOM	NC									2	141892128	141892628	43.4	CD14	GOM	WG									12	52607218	52607718	18.16	TNFSF12	GOM
ENSSSCG00000014336	MAD_BH34	103.729	WG	MAD	TPM									2	140291301	140291801	0	EGR1	GOM	NC									2	141892628	141893128	91.98	CD14	GOM	WG									12	52607718	52608218	33.088	TNFSF12	GOM
ENSSSCG00000014336	MAD_BH40	96.9475	WG	MAD	TPM									2	140291801	140292301	0.3	EGR1	GOM	NC									2	141893128	141893628	100.644	CD14	GOM	WG									12	52608218	52608718	15.144	TNFSF12	GOM
ENSSSCG00000014336	MAD_BH44	178.108	WG	MAD	TPM									2	140292301	140292801	7	EGR1	GOM	NC									2	141893628	141894128	56.416	CD14	GOM	WG									12	52608718	52609218	43.324	TNFSF12	GOM
ENSSSCG00000014336	MAD_BH45	137.225	WG	MAD	TPM									2	140292801	140293301	0	EGR1	GOM	NC									2	141894128	141894628	33.396	CD14	GOM	WG									12	52609218	52609718	26.448	TNFSF12	GOM
ENSSSCG00000014336	MAD_BH24	158.33	WG	MAD	TPM									2	140293301	140293801	0	EGR1	GOM	NC									2	141894628	141895128	19.908	CD14	GOM	WG									12	52609718	52610218	19.476	TNFSF12	GOM
ENSSSCG00000014336	MAD_BH15	106.719	WG	MAD	TPM									2	140293801	140294301	0.2	EGR1	GOM	NC									2	141895128	141895628	32.208	CD14	GOM	WG									12	52610218	52610718	49.088	TNFSF12	GOM
ENSSSCG00000014336	MAD_BH28	82.7437	WG	MAD	TPM									2	140294301	140294801	0	EGR1	GOM	NC									2	141895628	141896128	36.184	CD14	GOM	WG									12	52610718	52611218	34.012	TNFSF12	GOM
ENSSSCG00000014336	MAD_BH9	69.3126	WG	MAD	TPM									2	140294801	140295301	0.3	EGR1	GOM	NC									2	141896128	141896628	34.328	CD14	GOM	WG									12	52611218	52611718	33.636	TNFSF12	GOM
ENSSSCG00000014336	MAD_BH13	120.309	WG	MAD	TPM									2	140295301	140295801	0	EGR1	GOM	NC									2	141896628	141897128	63.752	CD14	GOM	WG									12	52611718	52612218	36.308	TNFSF12	GOM
ENSSSCG00000014336	MAD_BH20	106.293	WG	MAD	TPM									2	140295801	140296301	0	EGR1	GOM	NC									2	141897128	141897628	33.98	CD14	GOM	WG									12	52612218	52612718	3.128	TNFSF12	GOM
ENSSSCG00000014336	MAD_BH29	270.453	WG	MAD	TPM									2	140296301	140296801	0	EGR1	GOM	NC									2	141897628	141898128	58.256	CD14	GOM	WG									12	52612507	52613007	2.856	TNFSF12	GOM
ENSSSCG00000014336	RAD_BC7	122.385	NC	RAD	TPM									2	140296801	140297301	0	EGR1	GOM	NC									2	141898128	141898628	81.156	CD14	GOM	WG									12	52613007	52613507	2.444	TNFSF12	GOM
ENSSSCG00000014336	RAD_BC1	47.6264	NC	RAD	TPM									2	140297301	140297801	0	EGR1	GOM	NC									2	141898628	141899128	98.02	CD14	GOM	WG									12	52613507	52614007	0	TNFSF12	GOM
ENSSSCG00000014336	RAD_BC4	33.3553	NC	RAD	TPM									2	140297801	140298301	0	EGR1	GOM	NC									2	141899128	141899628	51.8	CD14	GOM	WG									12	52614007	52614507	5.656	TNFSF12	GOM
ENSSSCG00000014336	RAD_BC6	37.9189	NC	RAD	TPM									2	140298301	140298801	0	EGR1	GOM	NC									2	141899628	141900128	82.564	CD14	GOM	WG									12	52614507	52615007	1.544	TNFSF12	GOM
ENSSSCG00000014336	RAD_BC9	88.9262	NC	RAD	TPM									2	140298801	140299301	0	EGR1	GOM	NC									2	141900128	141900628	1.808	CD14	GOM	WG									12	52615007	52615507	0	TNFSF12	GOM
ENSSSCG00000014336	RAD_CC3	19.5897	NC	RAD	TPM									2	140299301	140299801	0	EGR1	GOM	NC									2	141900628	141901128	1.6	CD14	GOM	WG									12	52615507	52616007	0	TNFSF12	GOM
ENSSSCG00000014336	RAD_CC4	47.445	NC	RAD	TPM									2	140299801	140300301	0	EGR1	GOM	NC									2	141901128	141901628	0	CD14	GOM	WG									12	52616007	52616507	0.8	TNFSF12	GOM
ENSSSCG00000014336	RAD_BC5	25.2914	NC	RAD	TPM									2	140300301	140300801	0	EGR1	GOM	NC									2	141901628	141902128	0.112	CD14	GOM	WG									12	52616507	52617007	0	TNFSF12	GOM
ENSSSCG00000014336	RAD_BC3	109.263	NC	RAD	TPM									2	140300801	140301301	0	EGR1	GOM	NC									2	141902128	141902628	0.688	CD14	GOM	WG									12	52617007	52617507	0	TNFSF12	GOM
ENSSSCG00000014336	RAD_CC2	142.072	NC	RAD	TPM									2	140301301	140301801	0	EGR1	GOM	NC									2	141902628	141903128	0	CD14	GOM	WG									12	52617507	52618007	0	TNFSF12	GOM
ENSSSCG00000014336	RAD_BC8	164.488	NC	RAD	TPM									2	140301801	140302301	0	EGR1	GOM	NC									2	141903128	141903628	0	CD14	GOM	WG									12	52618007	52618507	0	TNFSF12	GOM
ENSSSCG00000014336	RAD_CC1	172.798	NC	RAD	TPM									2	140302301	140302801	4	EGR1	GOM	NC									2	141903628	141904128	0.8	CD14	GOM	WG									12	52618507	52619007	1.7	TNFSF12	GOM
ENSSSCG00000014336	RAD_BH5	64.221	WG	RAD	TPM									2	140302801	140303301	0	EGR1	GOM	NC									2	141904128	141904628	0	CD14	GOM	WG									12	52619007	52619507	0	TNFSF12	GOM
ENSSSCG00000014336	RAD_BH14	105.837	WG	RAD	TPM									2	140303301	140303801	0	EGR1	GOM	NC									2	141904628	141905128	0	CD14	GOM	WG									12	52619507	52620007	0	TNFSF12	GOM
ENSSSCG00000014336	RAD_BH21	54.3613	WG	RAD	TPM									2	140303801	140304301	0	EGR1	GOM	NC									2	141905128	141905628	0	CD14	GOM	WG									12	52620007	52620507	0	TNFSF12	GOM
ENSSSCG00000014336	RAD_BH35	92.5519	WG	RAD	TPM									2	140304301	140304801	0	EGR1	GOM	NC									2	141905628	141906128	0	CD14	GOM	WG									12	52620507	52621007	0	TNFSF12	GOM
ENSSSCG00000014336	RAD_BH7	206.292	WG	RAD	TPM									2	140304801	140305301	0	EGR1	GOM	NC									2	141906128	141906628	0	CD14	GOM	WG									12	52621007	52621507	0	TNFSF12	GOM
ENSSSCG00000014336	RAD_BH36	413.547	WG	RAD	TPM									2	140305301	140305801	0	EGR1	GOM	NC									2	141906628	141907128	0.756	CD14	GOM	WG									12	52621507	52622007	0	TNFSF12	GOM
ENSSSCG00000014336	RAD_BH3	107.959	WG	RAD	TPM									2	140305801	140306301	0	EGR1	GOM	NC									2	141907128	141907628	0.756	CD14	GOM	WG									12	52622007	52622507	0	TNFSF12	GOM
ENSSSCG00000014336	RAD_BH18	87.632	WG	RAD	TPM									2	140306301	140306801	0	EGR1	GOM	NC									2	141907628	141908128	0.544	CD14	GOM	WG									12	52622507	52623007	0	TNFSF12	GOM
ENSSSCG00000014336	RAD_BH38	102.25	WG	RAD	TPM									2	140306801	140307301	0	EGR1	GOM	NC									2	141908128	141908628	0.344	CD14	GOM	WG									12	52623007	52623507	0	TNFSF12	GOM
ENSSSCG00000014336	RAD_BH4	304.991	WG	RAD	TPM									2	140307301	140307801	0	EGR1	GOM	NC									2	141908628	141909128	0.112	CD14	GOM	WG									12	52623507	52624007	0	TNFSF12	GOM
ENSSSCG00000014336	RAD_BH46	188.616	WG	RAD	TPM									2	140307801	140308301	1.404	EGR1	GOM	NC									2	141909128	141909628	0.688	CD14	GOM	WG									12	52624007	52624507	0	TNFSF12	GOM
ENSSSCG00000014336	RAD_BH19	72.4468	WG	RAD	TPM									2	140308301	140308801	0.196	EGR1	GOM	NC									2	141909628	141910128	0	CD14	GOM	WG									12	52624507	52625007	1.428	TNFSF12	GOM
ENSSSCG00000014336	RAD_BH41	87.5224	WG	RAD	TPM									2	140308801	140309301	0	EGR1	GOM	NC									2	141910128	141910628	1.4	CD14	GOM	WG									12	52625007	52625507	0.172	TNFSF12	GOM
ENSSSCG00000014336	RAD_BH43	85.3343	WG	RAD	TPM									2	140309301	140309801	0	EGR1	GOM	NC									2	141910628	141911128	0.7	CD14	GOM	WG									12	52625507	52626007	0	TNFSF12	GOM
ENSSSCG00000014336	RAD_BH2	158.911	WG	RAD	TPM									2	140309801	140310301	0	EGR1	GOM	NC									2	141911128	141911628	4.456	CD14	GOM	WG									12	52626007	52626507	0	TNFSF12	GOM
ENSSSCG00000014336	RAD_BH33	116.471	WG	RAD	TPM									2	140310301	140310801	0	EGR1	GOM	NC									2	141911628	141912128	0.856	CD14	GOM	WG									12	52626507	52627007	0	TNFSF12	GOM
ENSSSCG00000014336	RAD_BH25	81.7082	WG	RAD	TPM									2	140310801	140311301	1.324	EGR1	GOM	NC									2	141912128	141912628	0.8	CD14	GOM	WG									12	52627007	52627507	0	TNFSF12	GOM
ENSSSCG00000014336	RAD_BH27	82.3005	WG	RAD	TPM									2	140311301	140311801	2.276	EGR1	GOM	NC									2	141912628	141913128	0.188	CD14	GOM	WG									12	52627507	52628007	0	TNFSF12	GOM
ENSSSCG00000014336	RAD_BH31	170.877	WG	RAD	TPM									2	140311801	140312301	0	EGR1	GOM	NC									2	141913128	141913628	0.656	CD14	GOM	WG									12	52628007	52628507	3.014	TNFSF12	GOM
ENSSSCG00000014336	RAD_BH6	109.807	WG	RAD	TPM									2	140312301	140312801	0	EGR1	GOM	NC									2	141913628	141914128	0.356	CD14	GOM	WG									12	52628450	52628950	38.4	TNFSF12	GOM
ENSSSCG00000014336	RAD_BH11	99.8118	WG	RAD	TPM									2	140312801	140313301	0	EGR1	GOM	NC									2	141914128	141914628	1.444	CD14	GOM	WG									12	52628950	52629450	11.5	TNFSF12	GOM
ENSSSCG00000014336	RAD_BH39	163.143	WG	RAD	TPM									2	140313301	140313801	0	EGR1	GOM	NC									2	141914628	141915128	2.88	CD14	GOM	WG									12	52629450	52629950	18.2	TNFSF12	GOM
ENSSSCG00000014336	RAD_BH47	73.0922	WG	RAD	TPM									2	140313801	140314301	0	EGR1	GOM	NC									2	141915128	141915628	0.976	CD14	GOM	WG									12	52629950	52630450	62.4	TNFSF12	GOM
ENSSSCG00000014336	RAD_BH26	498.032	WG	RAD	TPM									2	140314301	140314801	0	EGR1	GOM	NC									2	141915628	141916128	0.088	CD14	GOM	WG									12	52630450	52630950	41.7	TNFSF12	GOM
ENSSSCG00000014336	RAD_BH30	139.848	WG	RAD	TPM									2	140314801	140315301	0	EGR1	GOM	NC									2	141916128	141916628	0	CD14	GOM	WG									12	52630950	52631450	52	TNFSF12	GOM
ENSSSCG00000014336	RAD_BH1	260.388	WG	RAD	TPM									2	140315301	140315801	0	EGR1	GOM	NC									2	141916628	141917128	0	CD14	GOM	WG									12	52631450	52631950	16.2	TNFSF12	GOM
ENSSSCG00000014336	RAD_BH8	251.348	WG	RAD	TPM									2	140315801	140316301	7.556	EGR1	GOM	NC									2	141917128	141917628	0	CD14	GOM	WG									12	52631950	52632450	34.7	TNFSF12	GOM
ENSSSCG00000014336	RAD_BH10	130.165	WG	RAD	TPM									2	140316301	140316801	19.344	EGR1	GOM	NC									2	141917628	141918128	0.412	CD14	GOM	WG									12	52632450	52632950	31.6	TNFSF12	GOM
ENSSSCG00000014336	RAD_BH48	426.609	WG	RAD	TPM									2	140316801	140317301	0	EGR1	GOM	NC									2	141918128	141918628	0.288	CD14	GOM	WG									12	52632950	52633450	28.7	TNFSF12	GOM
ENSSSCG00000014336	RAD_BH16	236.038	WG	RAD	TPM									2	140317301	140317801	3.806	EGR1	GOM	NC									2	141918628	141919128	0	CD14	GOM	WG									12	52633450	52633950	34.7	TNFSF12	GOM
ENSSSCG00000014336	RAD_BH34	221.795	WG	RAD	TPM									2	140317801	140318301	3.194	EGR1	GOM	NC									2	141919128	141919628	0.756	CD14	GOM	WG									12	52633950	52634450	100.1	TNFSF12	GOM
ENSSSCG00000014336	RAD_BH40	172.075	WG	RAD	TPM									2	140318301	140318801	0	EGR1	GOM	NC									2	141919628	141920128	0.044	CD14	GOM	WG									12	52634450	52634950	84.5	TNFSF12	GOM
ENSSSCG00000014336	RAD_BH44	136.005	WG	RAD	TPM									2	140318801	140319301	0	EGR1	GOM	NC									2	141920128	141920628	0	CD14	GOM	WG									12	52634950	52635450	11.7	TNFSF12	GOM
ENSSSCG00000014336	RAD_BH45	158.96	WG	RAD	TPM									2	140319301	140319801	0.8	EGR1	GOM	NC									2	141920628	141921128	0	CD14	GOM	WG									12	52635383	52635883	19.09	TNFSF12	GOM
ENSSSCG00000014336	RAD_BH15	116.201	WG	RAD	TPM									2	140319801	140320301	0	EGR1	GOM	NC									2	141921128	141921628	0	CD14	GOM	WG									12	52635883	52636383	7.972	TNFSF12	GOM
ENSSSCG00000014336	RAD_BH28	150.083	WG	RAD	TPM									2	140320301	140320801	0	EGR1	GOM	NC									2	141921628	141922128	0.412	CD14	GOM	WG									12	52636383	52636883	9.938	TNFSF12	GOM
ENSSSCG00000014336	RAD_BH9	117.19	WG	RAD	TPM									2	140320801	140321301	0	EGR1	GOM	NC									2	141922128	141922628	0.388	CD14	GOM	WG									12	52636883	52637383	6.006	TNFSF12	GOM
ENSSSCG00000014336	RAD_BH13	95.0714	WG	RAD	TPM									2	140321301	140321801	0	EGR1	GOM	NC									2	141922628	141923128	0	CD14	GOM	WG									12	52637383	52637883	2.498	TNFSF12	GOM
ENSSSCG00000014336	RAD_BH20	91.8569	WG	RAD	TPM									2	140321801	140322301	0	EGR1	GOM	NC									2	141923128	141923628	0	CD14	GOM	WG									12	52637883	52638383	3.166	TNFSF12	GOM
ENSSSCG00000040188	GOM_BC7	24.3258	NC	GOM	TPM									2	140322301	140322801	0	EGR1	GOM	NC									2	141923628	141924128	0	CD14	GOM	WG									12	52638383	52638883	4.634	TNFSF12	GOM
ENSSSCG00000040188	GOM_BC1	21.5131	NC	GOM	TPM									2	140322801	140323301	0	EGR1	GOM	NC									2	141924128	141924628	0	CD14	GOM	WG									12	52638883	52639383	5.532	TNFSF12	GOM
ENSSSCG00000040188	GOM_BC4	33.0258	NC	GOM	TPM									2	140323301	140323801	0	EGR1	GOM	NC									2	141924628	141925128	0.8	CD14	GOM	WG									12	52639383	52639883	5.236	TNFSF12	GOM
ENSSSCG00000040188	GOM_BC6	20.534	NC	GOM	TPM									2	140323801	140324301	0	EGR1	GOM	NC									2	141925128	141925628	0.8	CD14	GOM	WG									12	52639883	52640383	1.364	TNFSF12	GOM
ENSSSCG00000040188	GOM_CC3	27.2973	NC	GOM	TPM									2	140324301	140324801	0	EGR1	GOM	NC									2	141925628	141926128	0	CD14	GOM	WG									12	52640383	52640883	3.568	TNFSF12	GOM
ENSSSCG00000040188	GOM_CC4	33.9752	NC	GOM	TPM									2	140324795	140325295	0	EGR1	GOM	NC									2	141926128	141926628	0	CD14	GOM	WG									12	52640883	52641383	1.936	TNFSF12	GOM
ENSSSCG00000040188	GOM_BC5	26.1385	NC	GOM	TPM									2	140325295	140325795	0	EGR1	GOM	NC									2	141926628	141927128	0	CD14	GOM	WG									12	52641383	52641883	0	TNFSF12	GOM
ENSSSCG00000040188	GOM_BC3	16.0393	NC	GOM	TPM									2	140325795	140326295	0	EGR1	GOM	NC									2	141927128	141927628	0	CD14	GOM	WG									12	52659336	52659836	0.028	TNFSF12	GOM
ENSSSCG00000040188	GOM_CC2	23.1134	NC	GOM	TPM									2	140326295	140326795	0	EGR1	GOM	NC									2	141927628	141928128	0	CD14	GOM	WG									12	52659836	52660336	107.268	TNFSF12	GOM
ENSSSCG00000040188	GOM_BC8	36.4121	NC	GOM	TPM									2	140326795	140327295	0	EGR1	GOM	NC									2	141928128	141928628	0	CD14	GOM	WG									12	52660336	52660836	7.892	TNFSF12	GOM
ENSSSCG00000040188	GOM_CC1	22.0251	NC	GOM	TPM									2	140327295	140327795	0	EGR1	GOM	NC									2	141928628	141929128	1.6	CD14	GOM	WG									12	52660836	52661336	9.348	TNFSF12	GOM
ENSSSCG00000040188	GOM_BH22	34.3367	WG	GOM	TPM									2	140327795	140328295	0	EGR1	GOM	NC									2	141929128	141929628	0	CD14	GOM	WG									12	52661336	52661836	18.084	TNFSF12	GOM
ENSSSCG00000040188	GOM_BH5	24.3209	WG	GOM	TPM									2	140328295	140328795	0	EGR1	GOM	NC									2	141929628	141930128	0	CD14	GOM	WG									12	52661836	52662336	407.46	TNFSF12	GOM
ENSSSCG00000040188	GOM_BH14	40.444	WG	GOM	TPM									2	140328795	140329295	0	EGR1	GOM	NC									2	141930128	141930628	0.312	CD14	GOM	WG									12	52662336	52662836	31.868	TNFSF12	GOM
ENSSSCG00000040188	GOM_BH21	27.1278	WG	GOM	TPM									2	140329295	140329795	0	EGR1	GOM	NC									2	141930628	141931128	0.488	CD14	GOM	WG									12	52662836	52663336	234.172	TNFSF12	GOM
ENSSSCG00000040188	GOM_BH35	220.173	WG	GOM	TPM									2	140330055	140330555	0	EGR1	GOM	NC									2	141931128	141931628	0	CD14	GOM	WG									12	52663336	52663836	492.556	TNFSF12	GOM
ENSSSCG00000040188	GOM_BH7	31.6308	WG	GOM	TPM									2	140330555	140331055	1.42	EGR1	GOM	NC									2	141931628	141932128	0	CD14	GOM	WG									12	52663836	52664336	592.776	TNFSF12	GOM
ENSSSCG00000040188	GOM_BH36	36.3929	WG	GOM	TPM									2	140331055	140331555	0.38	EGR1	GOM	NC									2	141932128	141932628	17.4	CD14	GOM	WG									12	52664336	52664836	1004.71	TNFSF12	GOM
ENSSSCG00000040188	GOM_BH3	56.3521	WG	GOM	TPM									2	140331555	140332055	2.63	EGR1	GOM	NC									2	141932628	141933128	0	CD14	GOM	WG									12	52664873	52665373	101.386	TNFSF12	GOM
ENSSSCG00000040188	GOM_BH18	40.7405	WG	GOM	TPM									2	140332055	140332555	5.67	EGR1	GOM	NC									2	141933128	141933628	0	CD14	GOM	WG									12	52665373	52665873	92.672	TNFSF12	GOM
ENSSSCG00000040188	GOM_BH38	48.7816	WG	GOM	TPM									2	140332555	140333055	2.33	EGR1	GOM	NC									2	141933628	141934128	0	CD14	GOM	WG									12	52665873	52666373	121.006	TNFSF12	GOM
ENSSSCG00000040188	GOM_BH4	29.432	WG	GOM	TPM									2	140333055	140333555	13.26	EGR1	GOM	NC									2	141934128	141934628	0	CD14	GOM	WG									12	52666373	52666873	105.076	TNFSF12	GOM
ENSSSCG00000040188	GOM_BH46	33.17	WG	GOM	TPM									2	140333555	140334055	6.4	EGR1	GOM	NC									2	141934628	141935128	0	CD14	GOM	WG									12	52666873	52667373	78.064	TNFSF12	GOM
ENSSSCG00000040188	GOM_BH19	24.7504	WG	GOM	TPM									2	140334055	140334555	39.58	EGR1	GOM	NC									2	141935128	141935628	0	CD14	GOM	WG									12	52667373	52667873	18.698	TNFSF12	GOM
ENSSSCG00000040188	GOM_BH41	47.4265	WG	GOM	TPM									2	140334555	140335055	15.63	EGR1	GOM	NC									2	141935628	141936128	0.8	CD14	GOM	WG									12	52667831	52668331	41.242	TNFSF12	GOM
ENSSSCG00000040188	GOM_BH43	47.8727	WG	GOM	TPM									2	140335055	140335555	0.76	EGR1	GOM	NC									2	141936128	141936628	1.512	CD14	GOM	WG									12	52668331	52668831	21.472	TNFSF12	GOM
ENSSSCG00000040188	GOM_BH17	35.4095	WG	GOM	TPM									2	140335555	140336055	16.43	EGR1	GOM	NC									2	141936628	141937128	4.612	CD14	GOM	WG									12	52668831	52669331	14.304	TNFSF12	GOM
ENSSSCG00000040188	GOM_BH2	42.6227	WG	GOM	TPM									2	140336055	140336555	2.61	EGR1	GOM	NC									2	141937128	141937628	0.776	CD14	GOM	WG									12	52669331	52669831	22.336	TNFSF12	GOM
ENSSSCG00000040188	GOM_BH33	27.5539	WG	GOM	TPM									2	140336555	140337055	0	EGR1	GOM	NC									2	141937628	141938128	0	CD14	GOM	WG									12	52669831	52670331	18.796	TNFSF12	GOM
ENSSSCG00000040188	GOM_BH25	25.0426	WG	GOM	TPM									2	140337055	140337555	0.13	EGR1	GOM	NC									2	141938128	141938628	0	CD14	GOM	WG									12	52670331	52670831	18.616	TNFSF12	GOM
ENSSSCG00000040188	GOM_BH27	26.7682	WG	GOM	TPM									2	140337555	140338055	11.39	EGR1	GOM	NC									2	141938628	141939128	0.456	CD14	GOM	WG									12	52670831	52671331	9.372	TNFSF12	GOM
ENSSSCG00000040188	GOM_BH31	39.4807	WG	GOM	TPM									2	140338055	140338555	80	EGR1	GOM	NC									2	141939128	141939628	0.344	CD14	GOM	WG									12	52671331	52671831	5.606	TNFSF12	GOM
ENSSSCG00000040188	GOM_BH23	30.4695	WG	GOM	TPM									2	140338555	140339055	46.68	EGR1	GOM	NC									2	141939628	141940128	0	CD14	GOM	WG									12	52671831	52672331	13.422	TNFSF12	GOM
ENSSSCG00000040188	GOM_BH6	43.9794	WG	GOM	TPM									2	140339055	140339555	0.11	EGR1	GOM	NC									2	141940128	141940628	0	CD14	GOM	WG									12	52672331	52672831	30.122	TNFSF12	GOM
ENSSSCG00000040188	GOM_BH11	32.5392	WG	GOM	TPM									2	140339555	140340055	11.89	EGR1	GOM	NC									2	141940628	141941128	0.056	CD14	GOM	WG									12	52672831	52673331	15.378	TNFSF12	GOM
ENSSSCG00000040188	GOM_BH39	42.2632	WG	GOM	TPM									2	140340055	140340555	16.17	EGR1	GOM	NC									2	141941128	141941628	0.744	CD14	GOM	WG									12	52673331	52673831	23.894	TNFSF12	GOM
ENSSSCG00000040188	GOM_BH47	30.2154	WG	GOM	TPM									2	140340555	140341055	60.64	EGR1	GOM	NC									2	141941628	141942128	0	CD14	GOM	WG									12	52673831	52674331	13.23	TNFSF12	GOM
ENSSSCG00000040188	GOM_BH26	21.2457	WG	GOM	TPM									2	140341055	140341555	16.54	EGR1	GOM	NC									2	141942128	141942628	0	CD14	GOM	WG									12	52674331	52674831	4.256	TNFSF12	GOM
ENSSSCG00000040188	GOM_BH30	30.725	WG	GOM	TPM									2	140341555	140342055	31.72	EGR1	GOM	NC									2	141942628	141943128	0	CD14	GOM	WG									12	52674831	52675331	36.314	TNFSF12	GOM
ENSSSCG00000040188	GOM_BH1	56.4861	WG	GOM	TPM									2	140342055	140342555	43.08	EGR1	GOM	NC									2	141943128	141943628	0	CD14	GOM	WG									12	52675331	52675831	16.106	TNFSF12	GOM
ENSSSCG00000040188	GOM_BH12	28.2336	WG	GOM	TPM									2	140342555	140343055	72.49	EGR1	GOM	NC									2	141943628	141944128	0	CD14	GOM	WG									12	52675831	52676331	15.198	TNFSF12	GOM
ENSSSCG00000040188	GOM_BH8	30.6487	WG	GOM	TPM									2	140343055	140343555	3.06	EGR1	GOM	NC									2	141944128	141944628	0.212	CD14	GOM	WG									12	52676331	52676831	27.052	TNFSF12	GOM
ENSSSCG00000040188	GOM_BH10	47.18	WG	GOM	TPM									2	140343555	140344055	0	EGR1	GOM	NC									2	141944628	141945128	20.252	CD14	GOM	WG									12	52676831	52677331	4.374	TNFSF12	GOM
ENSSSCG00000040188	GOM_BH48	60.9221	WG	GOM	TPM									2	140344055	140344555	0	EGR1	GOM	NC									2	141945128	141945628	51.596	CD14	GOM	WG									12	52677331	52677831	30.724	TNFSF12	GOM
ENSSSCG00000040188	GOM_BH16	31.2797	WG	GOM	TPM									2	140344555	140345055	0	EGR1	GOM	NC									2	141945628	141946128	9.664	CD14	GOM	WG									12	52677831	52678331	45.96	TNFSF12	GOM
ENSSSCG00000040188	GOM_BH34	31.0761	WG	GOM	TPM									2	140345055	140345555	0	EGR1	GOM	NC									2	141946128	141946628	20.544	CD14	GOM	WG									12	52678331	52678831	24.472	TNFSF12	GOM
ENSSSCG00000040188	GOM_BH40	55.7886	WG	GOM	TPM									2	140345555	140346055	0	EGR1	GOM	NC									2	141946628	141947128	11.8	CD14	GOM	WG									12	52678831	52679331	14.758	TNFSF12	GOM
ENSSSCG00000040188	GOM_BH44	44.1863	WG	GOM	TPM									2	140346055	140346555	6.07	EGR1	GOM	NC									2	141947128	141947628	5.824	CD14	GOM	WG									12	52679331	52679831	6.762	TNFSF12	GOM
ENSSSCG00000040188	GOM_BH45	44.7877	WG	GOM	TPM									2	140346555	140347055	9.4	EGR1	GOM	NC									2	141947628	141948128	6.488	CD14	GOM	WG									12	52679831	52680331	14.8	TNFSF12	GOM
ENSSSCG00000040188	GOM_BH24	26.2789	WG	GOM	TPM									2	140347055	140347555	47.03	EGR1	GOM	NC									2	141948128	141948628	8.968	CD14	GOM	WG									12	52681554	52682054	1.6	TNFSF12	GOM
ENSSSCG00000040188	GOM_BH15	35.6409	WG	GOM	TPM									2	140347555	140348055	1.6	EGR1	GOM	NC									2	141948628	141949128	2.752	CD14	GOM	WG									12	52682054	52682554	0.408	TNFSF12	GOM
ENSSSCG00000040188	GOM_BH28	26.9475	WG	GOM	TPM									2	140348055	140348555	0	EGR1	GOM	NC									2	141949128	141949628	6.348	CD14	GOM	WG									12	52682554	52683054	1.392	TNFSF12	GOM
ENSSSCG00000040188	GOM_BH9	43.3359	WG	GOM	TPM									2	140348555	140349055	12.74	EGR1	GOM	NC									2	141949628	141950128	8.232	CD14	GOM	WG									12	52683054	52683554	0	TNFSF12	GOM
ENSSSCG00000040188	GOM_BH13	35.3001	WG	GOM	TPM									2	140349055	140349555	11.69	EGR1	GOM	NC									2	141950128	141950628	6.892	CD14	GOM	WG									12	52683554	52684054	0.216	TNFSF12	GOM
ENSSSCG00000040188	GOM_BH20	41.6793	WG	GOM	TPM									2	140349555	140350055	1.79	EGR1	GOM	NC									2	141950628	141951128	5.496	CD14	GOM	WG									12	52684054	52684554	1.7	TNFSF12	GOM
ENSSSCG00000040188	GOM_BH29	37.8762	WG	GOM	TPM									2	140350055	140350555	10.58	EGR1	GOM	NC									2	141951128	141951628	3.112	CD14	GOM	WG									12	52684554	52685054	0.9	TNFSF12	GOM
ENSSSCG00000040188	ULB_BC7	24.3255	NC	ULB	TPM									2	140350555	140351055	0	EGR1	GOM	NC									2	141951628	141952128	3.644	CD14	GOM	WG									12	52685054	52685554	7.372	TNFSF12	GOM
ENSSSCG00000040188	ULB_BC1	37.5589	NC	ULB	TPM									2	140351055	140351555	1.11	EGR1	GOM	NC									2	141952128	141952628	1.888	CD14	GOM	WG									12	52685554	52686054	1.012	TNFSF12	GOM
ENSSSCG00000040188	ULB_BC4	25.2673	NC	ULB	TPM									2	140351555	140352055	4.17	EGR1	GOM	NC									2	141952628	141953128	4.056	CD14	GOM	WG									12	52686054	52686554	4.308	TNFSF12	GOM
ENSSSCG00000040188	ULB_BC6	27.7957	NC	ULB	TPM									2	140352055	140352555	10.62	EGR1	GOM	NC									2	141953128	141953628	7.432	CD14	GOM	WG									12	52686554	52687054	1.04	TNFSF12	GOM
ENSSSCG00000040188	ULB_BC9	36.7224	NC	ULB	TPM									2	140352555	140353055	0	EGR1	GOM	NC									2	141953628	141954128	3.668	CD14	GOM	WG									12	52687054	52687554	5.3	TNFSF12	GOM
ENSSSCG00000040188	ULB_CC3	21.9492	NC	ULB	TPM									2	140353055	140353555	19.96	EGR1	GOM	NC									2	141954128	141954628	4.9	CD14	GOM	WG									12	52687554	52688054	4.976	TNFSF12	GOM
ENSSSCG00000040188	ULB_CC4	28.9423	NC	ULB	TPM									2	140353555	140354055	12.09	EGR1	GOM	NC									2	141954628	141955128	3.8	CD14	GOM	WG									12	52688054	52688554	1.792	TNFSF12	GOM
ENSSSCG00000040188	ULB_BC5	30.504	NC	ULB	TPM									2	140354055	140354555	15.61	EGR1	GOM	NC									2	141955128	141955628	7.292	CD14	GOM	WG									12	52688554	52689054	2.484	TNFSF12	GOM
ENSSSCG00000040188	ULB_BC3	33.1509	NC	ULB	TPM									2	140354555	140355055	25.79	EGR1	GOM	NC									2	141955628	141956128	8.768	CD14	GOM	WG									12	52689054	52689554	0.116	TNFSF12	GOM
ENSSSCG00000040188	ULB_CC2	30.2305	NC	ULB	TPM									2	140355055	140355555	2.85	EGR1	GOM	NC									2	141956128	141956628	9.408	CD14	GOM	WG									12	52689554	52690054	3.7	TNFSF12	GOM
ENSSSCG00000040188	ULB_BC8	22.307	NC	ULB	TPM									2	140355555	140356055	0.42	EGR1	GOM	NC									2	141956628	141957128	4.444	CD14	GOM	WG									12	52690054	52690554	9.032	TNFSF12	GOM
ENSSSCG00000040188	ULB_CC1	20.2238	NC	ULB	TPM									2	140356055	140356555	0.38	EGR1	GOM	NC									2	141957128	141957628	2.576	CD14	GOM	WG									12	52690554	52691054	17.944	TNFSF12	GOM
ENSSSCG00000040188	ULB_BH22	34.4891	WG	ULB	TPM									2	140356555	140357055	0	EGR1	GOM	NC									2	141957628	141958128	5.18	CD14	GOM	WG									12	52691054	52691554	16.736	TNFSF12	GOM
ENSSSCG00000040188	ULB_BH5	32.6848	WG	ULB	TPM									2	140357055	140357555	0.88	EGR1	GOM	NC									2	141958128	141958628	1.288	CD14	GOM	WG									12	52691554	52692054	6.22	TNFSF12	GOM
ENSSSCG00000040188	ULB_BH14	41.0018	WG	ULB	TPM									2	140357555	140358055	7.12	EGR1	GOM	NC									2	141958628	141959128	2.668	CD14	GOM	WG									12	52692054	52692554	3.784	TNFSF12	GOM
ENSSSCG00000040188	ULB_BH21	29.7365	WG	ULB	TPM									2	140358055	140358555	6.72	EGR1	GOM	NC									2	141959128	141959628	3.164	CD14	GOM	WG									12	52692554	52693054	7.16	TNFSF12	GOM
ENSSSCG00000040188	ULB_BH7	50.4066	WG	ULB	TPM									2	140358555	140359055	27.2	EGR1	GOM	NC									2	141959628	141960128	2.8	CD14	GOM	WG									12	52693054	52693554	12.876	TNFSF12	GOM
ENSSSCG00000040188	ULB_BH36	46.8032	WG	ULB	TPM									2	140359055	140359555	0.48	EGR1	GOM	NC									2	141960128	141960628	3.244	CD14	GOM	WG									12	52693554	52694054	22.212	TNFSF12	GOM
ENSSSCG00000040188	ULB_BH3	37.9846	WG	ULB	TPM									2	140359555	140360055	0	EGR1	GOM	NC									2	141960628	141961128	2.468	CD14	GOM	WG									12	52694054	52694554	5.668	TNFSF12	GOM
ENSSSCG00000040188	ULB_BH18	40.6166	WG	ULB	TPM									2	140360055	140360555	10.65	EGR1	GOM	NC									2	141961128	141961628	0.732	CD14	GOM	WG									12	52694554	52695054	13.004	TNFSF12	GOM
ENSSSCG00000040188	ULB_BH38	40.6254	WG	ULB	TPM									2	140360555	140361055	1.35	EGR1	GOM	NC									2	141961628	141962128	0.48	CD14	GOM	WG									12	52695054	52695554	8.988	TNFSF12	GOM
ENSSSCG00000040188	ULB_BH46	36.4855	WG	ULB	TPM									2	140361055	140361555	4.2	EGR1	GOM	NC									2	141962128	141962628	2.62	CD14	GOM	WG									12	52695554	52696054	10.724	TNFSF12	GOM
ENSSSCG00000040188	ULB_BH19	44.3726	WG	ULB	TPM									2	140361555	140362055	0	EGR1	GOM	NC									2	141962628	141963128	1.236	CD14	GOM	WG									12	52696054	52696554	14.784	TNFSF12	GOM
ENSSSCG00000040188	ULB_BH41	50.147	WG	ULB	TPM									2	140362055	140362555	5.58	EGR1	GOM	NC									2	141963128	141963628	3.38	CD14	GOM	WG									12	52696554	52697054	28.084	TNFSF12	GOM
ENSSSCG00000040188	ULB_BH43	53.9963	WG	ULB	TPM									2	140362555	140363055	16.96	EGR1	GOM	NC									2	141963628	141964128	5.92	CD14	GOM	WG									12	52697054	52697554	9.988	TNFSF12	GOM
ENSSSCG00000040188	ULB_BH17	39.0841	WG	ULB	TPM									2	140363055	140363555	12.13	EGR1	GOM	NC									2	141964128	141964628	3.632	CD14	GOM	WG									12	52698834	52699334	29.516	TNFSF12	GOM
ENSSSCG00000040188	ULB_BH2	37.0106	WG	ULB	TPM									2	140363555	140364055	9.01	EGR1	GOM	NC									2	141964628	141965128	3.468	CD14	GOM	WG									12	52699334	52699834	16.916	TNFSF12	GOM
ENSSSCG00000040188	ULB_BH33	32.2412	WG	ULB	TPM									2	140364055	140364555	2.42	EGR1	GOM	NC									2	141965128	141965628	4.4	CD14	GOM	WG									12	52701251	52701751	4.002	TNFSF12	GOM
ENSSSCG00000040188	ULB_BH25	30.5367	WG	ULB	TPM									2	140364555	140365055	5.51	EGR1	GOM	NC									2	141965628	141966128	240.32	CD14	GOM	WG									12	52701751	52702251	7.408	TNFSF12	GOM
ENSSSCG00000040188	ULB_BH27	31.549	WG	ULB	TPM									2	140365055	140365555	1.89	EGR1	GOM	NC									2	141966128	141966628	2.868	CD14	GOM	WG									12	52702251	52702751	3.682	TNFSF12	GOM
ENSSSCG00000040188	ULB_BH31	41.8044	WG	ULB	TPM									2	140365555	140366055	0	EGR1	GOM	NC									2	141966628	141967128	3.588	CD14	GOM	WG									12	52711921	52712421	0.458	TNFSF12	GOM
ENSSSCG00000040188	ULB_BH23	16.6344	WG	ULB	TPM									2	140366055	140366555	1.6	EGR1	GOM	NC									2	141967128	141967628	2.112	CD14	GOM	WG									12	52712421	52712921	0.758	TNFSF12	GOM
ENSSSCG00000040188	ULB_BH6	40.2048	WG	ULB	TPM									2	140366555	140367055	0	EGR1	GOM	NC									2	141967628	141968128	3.98	CD14	GOM	WG									12	52712921	52713421	1.242	TNFSF12	GOM
ENSSSCG00000040188	ULB_BH11	31.4052	WG	ULB	TPM									2	140367055	140367555	0	EGR1	GOM	NC									2	141968128	141968628	4.008	CD14	GOM	WG									12	52713421	52713921	1.384	TNFSF12	GOM
ENSSSCG00000040188	ULB_BH39	45.2345	WG	ULB	TPM									2	140367555	140368055	8.54	EGR1	GOM	NC									2	141968628	141969128	2.1	CD14	GOM	WG									12	52713921	52714421	1.216	TNFSF12	GOM
ENSSSCG00000040188	ULB_BH47	38.6519	WG	ULB	TPM									2	140368055	140368555	31.36	EGR1	GOM	NC									2	141969128	141969628	1.288	CD14	GOM	WG									12	52714421	52714921	1.568	TNFSF12	GOM
ENSSSCG00000040188	ULB_BH1	43.6345	WG	ULB	TPM									2	140368555	140369055	0	EGR1	GOM	NC									2	141969628	141970128	0.268	CD14	GOM	WG									12	52714921	52715421	2.958	TNFSF12	GOM
ENSSSCG00000040188	ULB_BH12	27.5515	WG	ULB	TPM									2	140369055	140369555	15.2	EGR1	GOM	NC									2	141970128	141970628	2.388	CD14	GOM	WG									12	52715421	52715921	7.078	TNFSF12	GOM
ENSSSCG00000040188	ULB_BH8	46.1038	WG	ULB	TPM									2	140369555	140370055	0	EGR1	GOM	NC									2	141970628	141971128	3.156	CD14	GOM	WG									12	52715921	52716421	5.622	TNFSF12	GOM
ENSSSCG00000040188	ULB_BH10	39.2767	WG	ULB	TPM									2	140370055	140370555	0.12	EGR1	GOM	NC									2	141971128	141971628	1.144	CD14	GOM	WG									12	52716421	52716921	4	TNFSF12	GOM
ENSSSCG00000040188	ULB_BH48	44.4122	WG	ULB	TPM									2	140370555	140371055	0.68	EGR1	GOM	NC									2	141971628	141972128	0.968	CD14	GOM	WG									12	52716921	52717421	14.01	TNFSF12	GOM
ENSSSCG00000040188	ULB_BH16	39.9212	WG	ULB	TPM									2	140371055	140371555	0	EGR1	GOM	NC									2	141972128	141972628	3.788	CD14	GOM	WG									12	52717421	52717921	6.706	TNFSF12	GOM
ENSSSCG00000040188	ULB_BH34	36.2957	WG	ULB	TPM									2	140371555	140372055	29.3	EGR1	GOM	NC									2	141972628	141973128	2	CD14	GOM	WG									12	52717921	52718421	4.252	TNFSF12	GOM
ENSSSCG00000040188	ULB_BH40	36.8528	WG	ULB	TPM									2	140372055	140372555	0	EGR1	GOM	NC									2	141973128	141973628	0.644	CD14	GOM	WG									12	52718421	52718921	9.058	TNFSF12	GOM
ENSSSCG00000040188	ULB_BH44	42.8851	WG	ULB	TPM									2	140372555	140373055	0	EGR1	GOM	NC									2	141973628	141974128	1.544	CD14	GOM	WG									12	52718921	52719421	76.064	TNFSF12	GOM
ENSSSCG00000040188	ULB_BH24	38.7011	WG	ULB	TPM									2	140373055	140373555	11.91	EGR1	GOM	NC									2	141974128	141974628	0.924	CD14	GOM	WG									12	52719421	52719921	93.172	TNFSF12	GOM
ENSSSCG00000040188	ULB_BH15	41.7932	WG	ULB	TPM									2	140373555	140374055	18.52	EGR1	GOM	NC									2	141974628	141975128	7.188	CD14	GOM	WG									12	52719921	52720421	33.812	TNFSF12	GOM
ENSSSCG00000040188	ULB_BH9	39.1017	WG	ULB	TPM									2	140374055	140374555	2.37	EGR1	GOM	NC									2	141975128	141975628	3.656	CD14	GOM	WG									12	52720421	52720921	0.968	TNFSF12	GOM
ENSSSCG00000040188	ULB_BH13	38.7723	WG	ULB	TPM									2	140374555	140375055	1.54	EGR1	GOM	NC									2	141975628	141976128	0.432	CD14	GOM	WG									12	52720921	52721421	7.5	TNFSF12	GOM
ENSSSCG00000040188	ULB_BH20	48.1405	WG	ULB	TPM									2	140375055	140375555	12.06	EGR1	GOM	NC									2	141976128	141976628	0.756	CD14	GOM	WG									12	52721421	52721921	47.532	TNFSF12	GOM
ENSSSCG00000040188	MAD_BC7	17.8381	NC	MAD	TPM									2	140375555	140376055	9.18	EGR1	GOM	NC									2	141976628	141977128	0.812	CD14	GOM	WG									12	52721921	52722421	66.892	TNFSF12	GOM
ENSSSCG00000040188	MAD_BC1	34.6322	NC	MAD	TPM									2	140376055	140376555	26.83	EGR1	GOM	NC									2	141977128	141977628	2.144	CD14	GOM	WG									12	52722421	52722921	65.212	TNFSF12	GOM
ENSSSCG00000040188	MAD_BC4	42.7487	NC	MAD	TPM									2	140376555	140377055	0.69	EGR1	GOM	NC									2	141977628	141978128	1.088	CD14	GOM	WG									12	52722921	52723421	48.334	TNFSF12	GOM
ENSSSCG00000040188	MAD_BC6	29.0108	NC	MAD	TPM									2	140377055	140377555	0	EGR1	GOM	NC									2	141978128	141978628	1.38	CD14	GOM	WG									12	52723421	52723921	26.04	TNFSF12	GOM
ENSSSCG00000040188	MAD_BC9	27.9073	NC	MAD	TPM									2	140377555	140378055	0	EGR1	GOM	NC									2	141978628	141979128	5.688	CD14	GOM	WG									12	52723921	52724421	14.584	TNFSF12	GOM
ENSSSCG00000040188	MAD_CC3	60.6744	NC	MAD	TPM									2	140378055	140378555	28	EGR1	GOM	NC									2	141979128	141979628	4	CD14	GOM	WG									12	52724421	52724921	6.716	TNFSF12	GOM
ENSSSCG00000040188	MAD_CC4	16.9266	NC	MAD	TPM									2	140378555	140379055	1.1	EGR1	GOM	NC									2	141979628	141980128	2.056	CD14	GOM	WG									12	52724921	52725421	7.458	TNFSF12	GOM
ENSSSCG00000040188	MAD_BC5	32.0863	NC	MAD	TPM									2	140379055	140379555	11.14	EGR1	GOM	NC									2	141980128	141980628	0.676	CD14	GOM	WG									12	52728927	52729427	0	TNFSF12	GOM
ENSSSCG00000040188	MAD_BC3	18.1186	NC	MAD	TPM									2	140379555	140380055	16.98	EGR1	GOM	NC									2	141980628	141981128	0.312	CD14	GOM	WG									12	52729427	52729927	0	TNFSF12	GOM
ENSSSCG00000040188	MAD_CC2	17.9946	NC	MAD	TPM									2	140380055	140380555	2.15	EGR1	GOM	NC									2	141981128	141981628	2.3	CD14	GOM	WG									12	52729927	52730427	0	TNFSF12	GOM
ENSSSCG00000040188	MAD_BC8	28.2913	NC	MAD	TPM									2	140380555	140381055	4.83	EGR1	GOM	NC									2	141981628	141982128	1.056	CD14	GOM	WG									12	52730427	52730927	0	TNFSF12	GOM
ENSSSCG00000040188	MAD_CC1	39.9819	NC	MAD	TPM									2	140381055	140381555	23.01	EGR1	GOM	NC									2	141982128	141982628	2.188	CD14	GOM	WG									12	52739238	52739738	27.3	TNFSF12	GOM
ENSSSCG00000040188	MAD_BH5	29.5513	WG	MAD	TPM									2	140381555	140382055	14.62	EGR1	GOM	NC									2	141982628	141983128	1.868	CD14	GOM	WG									12	52739738	52740238	20.188	TNFSF12	GOM
ENSSSCG00000040188	MAD_BH14	32.5746	WG	MAD	TPM									2	140382055	140382555	0.57	EGR1	GOM	NC									2	141983128	141983628	2.376	CD14	GOM	WG									12	52740238	52740738	19.98	TNFSF12	GOM
ENSSSCG00000040188	MAD_BH7	28.4123	WG	MAD	TPM									2	140382555	140383055	47.86	EGR1	GOM	NC									2	141983628	141984128	0.956	CD14	GOM	WG									12	52740738	52741238	12.888	TNFSF12	GOM
ENSSSCG00000040188	MAD_BH3	37.9333	WG	MAD	TPM									2	140383055	140383555	76.46	EGR1	GOM	NC									2	141984128	141984628	2.456	CD14	GOM	WG									12	52741238	52741738	6.524	TNFSF12	GOM
ENSSSCG00000040188	MAD_BH38	45.5537	WG	MAD	TPM									2	140383555	140384055	11.68	EGR1	GOM	NC									2	141984628	141985128	1.388	CD14	GOM	WG									12	52742098	52742598	17.536	TNFSF12	GOM
ENSSSCG00000040188	MAD_BH4	30.5188	WG	MAD	TPM									2	140384055	140384555	19.16	EGR1	GOM	NC									2	141985128	141985628	1.524	CD14	GOM	WG									12	52742598	52743098	27.168	TNFSF12	GOM
ENSSSCG00000040188	MAD_BH46	33.2435	WG	MAD	TPM									2	140384555	140385055	6.05	EGR1	GOM	NC									2	141985628	141986128	1.988	CD14	GOM	WG									12	52743098	52743598	9.5	TNFSF12	GOM
ENSSSCG00000040188	MAD_BH19	28.5872	WG	MAD	TPM									2	140385055	140385555	16.43	EGR1	GOM	NC									2	141986128	141986628	2.088	CD14	GOM	WG									12	52743598	52744098	8.184	TNFSF12	GOM
ENSSSCG00000040188	MAD_BH43	58.4492	WG	MAD	TPM									2	140385555	140386055	1.16	EGR1	GOM	NC									2	141986628	141987128	3.012	CD14	GOM	WG									12	52744098	52744598	7.024	TNFSF12	GOM
ENSSSCG00000040188	MAD_BH17	33.1074	WG	MAD	TPM									2	140386055	140386555	0.8	EGR1	GOM	NC									2	141987128	141987628	0.988	CD14	GOM	WG									12	52744598	52745098	10.52	TNFSF12	GOM
ENSSSCG00000040188	MAD_BH2	32.3747	WG	MAD	TPM									2	140386555	140387055	1.87	EGR1	GOM	NC									2	141987628	141988128	2.068	CD14	GOM	WG									12	52745098	52745598	14.108	TNFSF12	GOM
ENSSSCG00000040188	MAD_BH33	25.2362	WG	MAD	TPM									2	140387055	140387555	14.04	EGR1	GOM	NC									2	141988128	141988628	6.492	CD14	GOM	WG									12	52745598	52746098	13.076	TNFSF12	GOM
ENSSSCG00000040188	MAD_BH27	32.628	WG	MAD	TPM									2	140387555	140388055	0.09	EGR1	GOM	NC									2	141988628	141989128	0.94	CD14	GOM	WG									12	52746098	52746598	23.508	TNFSF12	GOM
ENSSSCG00000040188	MAD_BH31	22.4646	WG	MAD	TPM									2	140388055	140388555	7.68	EGR1	GOM	NC									2	141989128	141989628	2.4	CD14	GOM	WG									12	52746598	52747098	31.512	TNFSF12	GOM
ENSSSCG00000040188	MAD_BH23	31.3651	WG	MAD	TPM									2	140388555	140389055	151.32	EGR1	GOM	NC									2	141989628	141990128	1.556	CD14	GOM	WG									12	52747098	52747598	51.212	TNFSF12	GOM
ENSSSCG00000040188	MAD_BH6	110.788	WG	MAD	TPM									2	140389055	140389555	142.86	EGR1	GOM	NC									2	141990128	141990628	1	CD14	GOM	WG									12	52747598	52748098	46.24	TNFSF12	GOM
ENSSSCG00000040188	MAD_BH11	41.3882	WG	MAD	TPM									2	140389555	140390055	82.16	EGR1	GOM	NC									2	141990628	141991128	2.612	CD14	GOM	WG									12	52748098	52748598	19.876	TNFSF12	GOM
ENSSSCG00000040188	MAD_BH39	40.1444	WG	MAD	TPM									2	140390055	140390555	0.72	EGR1	GOM	NC									2	141991128	141991628	4.812	CD14	GOM	WG									12	52748598	52749098	42.488	TNFSF12	GOM
ENSSSCG00000040188	MAD_BH26	36.5743	WG	MAD	TPM									2	140390555	140391055	64.76	EGR1	GOM	NC									2	141991628	141992128	12.168	CD14	GOM	WG									12	52749098	52749598	21.576	TNFSF12	GOM
ENSSSCG00000040188	MAD_BH30	27.1516	WG	MAD	TPM									2	140391055	140391555	6.57	EGR1	GOM	NC									2	141992128	141992628	18.352	CD14	GOM	WG									12	52749598	52750098	4.996	TNFSF12	GOM
ENSSSCG00000040188	MAD_BH1	43.8609	WG	MAD	TPM									2	140391555	140392055	1.33	EGR1	GOM	NC									2	141992628	141993128	0	CD14	GOM	WG									12	52750098	52750598	25.424	TNFSF12	GOM
ENSSSCG00000040188	MAD_BH12	19.8278	WG	MAD	TPM									2	140392055	140392555	0	EGR1	GOM	NC									2	141993128	141993628	0.912	CD14	GOM	WG									12	52750598	52751098	30.432	TNFSF12	GOM
ENSSSCG00000040188	MAD_BH10	45.0041	WG	MAD	TPM									2	140392555	140393055	0	EGR1	GOM	NC									2	141993628	141994128	1.456	CD14	GOM	WG									12	52751098	52751598	33.436	TNFSF12	GOM
ENSSSCG00000040188	MAD_BH48	43.1542	WG	MAD	TPM									2	140393055	140393555	0.32	EGR1	GOM	NC									2	141994128	141994628	3.032	CD14	GOM	WG									12	52751598	52752098	17.852	TNFSF12	GOM
ENSSSCG00000040188	MAD_BH16	37.4113	WG	MAD	TPM									2	140393555	140394055	0.48	EGR1	GOM	NC									2	141994628	141995128	0	CD14	GOM	WG									12	52752098	52752598	22.56	TNFSF12	GOM
ENSSSCG00000040188	MAD_BH34	37.8783	WG	MAD	TPM									2	140394055	140394555	0	EGR1	GOM	NC									2	141995128	141995628	0.8	CD14	GOM	WG									12	52752598	52753098	2.92	TNFSF12	GOM
ENSSSCG00000040188	MAD_BH40	44.2862	WG	MAD	TPM									2	140394555	140395055	0	EGR1	GOM	NC									2	141995628	141996128	0.312	CD14	GOM	WG									12	52753098	52753598	4.192	TNFSF12	GOM
ENSSSCG00000040188	MAD_BH44	44.1054	WG	MAD	TPM									2	140395055	140395555	114.47	EGR1	GOM	NC									2	141996128	141996628	2.044	CD14	GOM	WG									12	52753598	52754098	0.204	TNFSF12	GOM
ENSSSCG00000040188	MAD_BH45	36.0223	WG	MAD	TPM									2	140395555	140396055	23.65	EGR1	GOM	NC									2	141996628	141997128	0.044	CD14	GOM	WG									12	52754098	52754598	2.396	TNFSF12	GOM
ENSSSCG00000040188	MAD_BH24	33.2274	WG	MAD	TPM									2	140396055	140396555	101.08	EGR1	GOM	NC									2	141997128	141997628	0.112	CD14	GOM	WG									12	52754598	52755098	2.484	TNFSF12	GOM
ENSSSCG00000040188	MAD_BH15	25.2195	WG	MAD	TPM									2	140396555	140397055	11.7	EGR1	GOM	NC									2	141997628	141998128	0.9	CD14	GOM	WG									12	52755098	52755598	6.712	TNFSF12	GOM
ENSSSCG00000040188	MAD_BH28	33.1782	WG	MAD	TPM									2	140397055	140397555	0	EGR1	GOM	NC									2	141998128	141998628	3.512	CD14	GOM	WG									12	52755598	52756098	31.436	TNFSF12	GOM
ENSSSCG00000040188	MAD_BH9	27.9201	WG	MAD	TPM									2	140397555	140398055	8.67	EGR1	GOM	NC									2	141998628	141999128	1.076	CD14	GOM	WG									12	52756098	52756598	18.624	TNFSF12	GOM
ENSSSCG00000040188	MAD_BH13	41.8909	WG	MAD	TPM									2	140398055	140398555	1.53	EGR1	GOM	NC									2	141999128	141999628	3.068	CD14	GOM	WG									12	52756598	52757098	24.932	TNFSF12	GOM
ENSSSCG00000040188	MAD_BH20	33.9288	WG	MAD	TPM									2	140398555	140399055	3.05	EGR1	GOM	NC									2	141999628	142000128	1.788	CD14	GOM	WG									12	52757098	52757598	34.812	TNFSF12	GOM
ENSSSCG00000040188	MAD_BH29	36.9136	WG	MAD	TPM									2	140399055	140399555	2.55	EGR1	GOM	NC									2	142000128	142000628	2.112	CD14	GOM	WG									12	52757598	52758098	47.124	TNFSF12	GOM
ENSSSCG00000040188	RAD_BC7	20.4092	NC	RAD	TPM									2	140399555	140400055	56.8	EGR1	GOM	NC									2	142000628	142001128	0.232	CD14	GOM	WG									12	52758098	52758598	37.268	TNFSF12	GOM
ENSSSCG00000040188	RAD_BC1	14.0871	NC	RAD	TPM									2	140400055	140400555	6.3	EGR1	GOM	NC									2	142001128	142001628	21.968	CD14	GOM	WG									12	52758598	52759098	25.74	TNFSF12	GOM
ENSSSCG00000040188	RAD_BC4	18.5584	NC	RAD	TPM									2	140400555	140401055	8.16	EGR1	GOM	NC									2	142001628	142002128	1.332	CD14	GOM	WG									12	52759098	52759598	143.612	TNFSF12	GOM
ENSSSCG00000040188	RAD_BC6	28.6346	NC	RAD	TPM									2	140401055	140401555	42.47	EGR1	GOM	NC									2	142002128	142002628	2.456	CD14	GOM	WG									12	52759598	52760098	190.552	TNFSF12	GOM
ENSSSCG00000040188	RAD_BC9	21.9344	NC	RAD	TPM									2	140401555	140402055	21.17	EGR1	GOM	NC									2	142002628	142003128	4.868	CD14	GOM	WG									12	52760098	52760598	208.32	TNFSF12	GOM
ENSSSCG00000040188	RAD_CC3	23.5342	NC	RAD	TPM									2	140402055	140402555	0.24	EGR1	GOM	NC									2	142003128	142003628	3.512	CD14	GOM	WG									12	52760598	52761098	202.932	TNFSF12	GOM
ENSSSCG00000040188	RAD_CC4	22.8321	NC	RAD	TPM									2	140402555	140403055	120.98	EGR1	GOM	NC									2	142003628	142004128	5.66	CD14	GOM	WG									12	52761098	52761598	156.388	TNFSF12	GOM
ENSSSCG00000040188	RAD_BC5	19.7073	NC	RAD	TPM									2	140403055	140403555	81.44	EGR1	GOM	NC									2	142004128	142004628	10.352	CD14	GOM	WG									12	52761598	52762098	163.156	TNFSF12	GOM
ENSSSCG00000040188	RAD_BC3	17.6609	NC	RAD	TPM									2	140403555	140404055	63.61	EGR1	GOM	NC									2	142004628	142005128	6.92	CD14	GOM	WG									12	52762098	52762598	83.016	TNFSF12	GOM
ENSSSCG00000040188	RAD_CC2	32.2016	NC	RAD	TPM									2	140404055	140404555	34.78	EGR1	GOM	NC									2	142005128	142005628	0.988	CD14	GOM	WG									12	52762598	52763098	95.416	TNFSF12	GOM
ENSSSCG00000040188	RAD_BC8	30.8682	NC	RAD	TPM									2	140404555	140405055	8.85	EGR1	GOM	NC									2	142005628	142006128	1.156	CD14	GOM	WG									12	52763098	52763598	164.184	TNFSF12	GOM
ENSSSCG00000040188	RAD_CC1	17.2273	NC	RAD	TPM									2	140405055	140405555	0	EGR1	GOM	NC									2	142006128	142006628	4.188	CD14	GOM	WG									12	52763598	52764098	106.012	TNFSF12	GOM
ENSSSCG00000040188	RAD_BH5	28.3857	WG	RAD	TPM									2	140405555	140406055	0	EGR1	GOM	NC									2	142006628	142007128	1.768	CD14	GOM	WG									12	52764098	52764598	57.708	TNFSF12	GOM
ENSSSCG00000040188	RAD_BH14	35.4047	WG	RAD	TPM									2	140406055	140406555	1.44	EGR1	GOM	NC									2	142007128	142007628	6.088	CD14	GOM	WG									12	52764598	52765098	183.856	TNFSF12	GOM
ENSSSCG00000040188	RAD_BH21	25.812	WG	RAD	TPM									2	140406555	140407055	10.17	EGR1	GOM	NC									2	142007628	142008128	6.08	CD14	GOM	WG									12	52765098	52765598	153.416	TNFSF12	GOM
ENSSSCG00000040188	RAD_BH35	27.4704	WG	RAD	TPM									2	140407055	140407555	60.31	EGR1	GOM	NC									2	142008128	142008628	11.868	CD14	GOM	WG									12	52765598	52766098	61.856	TNFSF12	GOM
ENSSSCG00000040188	RAD_BH7	43.3395	WG	RAD	TPM									2	140407555	140408055	2.69	EGR1	GOM	NC									2	142008628	142009128	6.96	CD14	GOM	WG									12	52766098	52766598	9.596	TNFSF12	GOM
ENSSSCG00000040188	RAD_BH36	40.7746	WG	RAD	TPM									2	140408055	140408555	71.34	EGR1	GOM	NC									2	142009128	142009628	10.96	CD14	GOM	WG									12	52766598	52767098	13.828	TNFSF12	GOM
ENSSSCG00000040188	RAD_BH3	49.5801	WG	RAD	TPM									2	140408555	140409055	67.08	EGR1	GOM	NC									2	142009628	142010128	385.344	CD14	GOM	WG									12	52767098	52767598	7.104	TNFSF12	GOM
ENSSSCG00000040188	RAD_BH18	28.0459	WG	RAD	TPM									2	140409055	140409555	13.07	EGR1	GOM	NC									2	142010128	142010628	91.112	CD14	GOM	WG									12	52767598	52768098	12.064	TNFSF12	GOM
ENSSSCG00000040188	RAD_BH38	52.5569	WG	RAD	TPM									2	140409555	140410055	2.36	EGR1	GOM	NC									2	142010628	142011128	7.112	CD14	GOM	WG									12	52768098	52768598	18.096	TNFSF12	GOM
ENSSSCG00000040188	RAD_BH4	39.4863	WG	RAD	TPM									2	140410055	140410555	2.34	EGR1	GOM	NC									2	142011128	142011628	38.888	CD14	GOM	WG									12	52768598	52769098	13.692	TNFSF12	GOM
ENSSSCG00000040188	RAD_BH46	34.276	WG	RAD	TPM									2	140410555	140411055	0	EGR1	GOM	NC									2	142011628	142012128	338.156	CD14	GOM	WG									12	52769098	52769598	8.344	TNFSF12	GOM
ENSSSCG00000040188	RAD_BH19	24.8391	WG	RAD	TPM									2	140411055	140411555	32.81	EGR1	GOM	NC									2	142012128	142012628	6.032	CD14	GOM	WG									12	52769598	52770098	12.78	TNFSF12	GOM
ENSSSCG00000040188	RAD_BH41	52.4082	WG	RAD	TPM									2	140411555	140412055	3.19	EGR1	GOM	NC									2	142012628	142013128	2.888	CD14	GOM	WG									12	52770098	52770598	20.284	TNFSF12	GOM
ENSSSCG00000040188	RAD_BH43	57.9853	WG	RAD	TPM									2	140412055	140412555	1.52	EGR1	GOM	NC									2	142013128	142013628	5.836	CD14	GOM	WG									12	52770598	52771098	18.616	TNFSF12	GOM
ENSSSCG00000040188	RAD_BH2	37.6459	WG	RAD	TPM									2	140412555	140413055	33.08	EGR1	GOM	NC									2	142013628	142014128	1.232	CD14	GOM	WG									12	52771098	52771598	16.804	TNFSF12	GOM
ENSSSCG00000040188	RAD_BH33	27.6106	WG	RAD	TPM									2	140413055	140413555	43.28	EGR1	GOM	NC									2	142014128	142014628	2.744	CD14	GOM	WG									12	52771598	52772098	7.412	TNFSF12	GOM
ENSSSCG00000040188	RAD_BH25	27.613	WG	RAD	TPM									2	140413555	140414055	3.12	EGR1	GOM	NC									2	142014628	142015128	4.788	CD14	GOM	WG									12	52772098	52772598	18.032	TNFSF12	GOM
ENSSSCG00000040188	RAD_BH27	31.1009	WG	RAD	TPM									2	140414055	140414555	12.55	EGR1	GOM	NC									2	142015128	142015628	1.444	CD14	GOM	WG									12	52772598	52773098	25.8	TNFSF12	GOM
ENSSSCG00000040188	RAD_BH31	24.3787	WG	RAD	TPM									2	140414555	140415055	31.06	EGR1	GOM	NC									2	142015628	142016128	2.66	CD14	GOM	WG									12	52773098	52773598	17.552	TNFSF12	GOM
ENSSSCG00000040188	RAD_BH6	45.0133	WG	RAD	TPM									2	140415055	140415555	0.41	EGR1	GOM	NC									2	142016128	142016628	4.464	CD14	GOM	WG									12	52773598	52774098	15.484	TNFSF12	GOM
ENSSSCG00000040188	RAD_BH11	30.3855	WG	RAD	TPM									2	140415555	140416055	6.82	EGR1	GOM	NC									2	142016628	142017128	6.024	CD14	GOM	WG									12	52774098	52774598	8.844	TNFSF12	GOM
ENSSSCG00000040188	RAD_BH39	44.6508	WG	RAD	TPM									2	140416055	140416555	17.82	EGR1	GOM	NC									2	142017128	142017628	1.72	CD14	GOM	WG									12	52774598	52775098	12.164	TNFSF12	GOM
ENSSSCG00000040188	RAD_BH47	36.6752	WG	RAD	TPM									2	140416555	140417055	27.89	EGR1	GOM	NC									2	142017628	142018128	2.444	CD14	GOM	WG									12	52775098	52775598	4.852	TNFSF12	GOM
ENSSSCG00000040188	RAD_BH26	32.3018	WG	RAD	TPM									2	140417055	140417555	135.2	EGR1	GOM	NC									2	142018128	142018628	4.456	CD14	GOM	WG									12	52775598	52776098	34.668	TNFSF12	GOM
ENSSSCG00000040188	RAD_BH30	24.2262	WG	RAD	TPM									2	140417555	140418055	205.83	EGR1	GOM	NC									2	142018628	142019128	1.744	CD14	GOM	WG									12	52776098	52776598	3.316	TNFSF12	GOM
ENSSSCG00000040188	RAD_BH1	40.8088	WG	RAD	TPM									2	140418055	140418555	60.63	EGR1	GOM	NC									2	142019128	142019628	2.688	CD14	GOM	WG									12	52776598	52777098	3.112	TNFSF12	GOM
ENSSSCG00000040188	RAD_BH8	33.8776	WG	RAD	TPM									2	140418555	140419055	1.69	EGR1	GOM	NC									2	142019628	142020128	1.136	CD14	GOM	WG									12	52777098	52777598	3.792	TNFSF12	GOM
ENSSSCG00000040188	RAD_BH10	47.5274	WG	RAD	TPM									2	140419055	140419555	4.76	EGR1	GOM	NC									2	142020128	142020628	2.232	CD14	GOM	WG									12	52777598	52778098	0.816	TNFSF12	GOM
ENSSSCG00000040188	RAD_BH48	36.3139	WG	RAD	TPM									2	140419555	140420055	26.02	EGR1	GOM	NC									2	142020628	142021128	2.488	CD14	GOM	WG									12	52778098	52778598	2.568	TNFSF12	GOM
ENSSSCG00000040188	RAD_BH16	39.0378	WG	RAD	TPM									2	140420055	140420555	4.34	EGR1	GOM	NC									2	142021128	142021628	1.656	CD14	GOM	WG									12	52778598	52779098	7.7	TNFSF12	GOM
ENSSSCG00000040188	RAD_BH34	35.5162	WG	RAD	TPM									2	140420555	140421055	4.21	EGR1	GOM	NC									2	142021628	142022128	1.188	CD14	GOM	WG									12	52779098	52779598	10.596	TNFSF12	GOM
ENSSSCG00000040188	RAD_BH40	32.9773	WG	RAD	TPM									2	140421055	140421555	19.73	EGR1	GOM	NC									2	142022128	142022628	0	CD14	GOM	WG									12	52779598	52780098	52.064	TNFSF12	GOM
ENSSSCG00000040188	RAD_BH44	43.3369	WG	RAD	TPM									2	140421555	140422055	22.72	EGR1	GOM	NC									2	142022628	142023128	0	CD14	GOM	WG									12	52780098	52780598	71.604	TNFSF12	GOM
ENSSSCG00000040188	RAD_BH45	40.4961	WG	RAD	TPM									2	140422055	140422555	5.16	EGR1	GOM	NC									2	142023128	142023628	0	CD14	GOM	WG									12	52780598	52781098	23.408	TNFSF12	GOM
ENSSSCG00000040188	RAD_BH15	34.5569	WG	RAD	TPM									2	140422555	140423055	22.08	EGR1	GOM	NC									2	142023628	142024128	0.8	CD14	GOM	WG									12	52781098	52781598	5.432	TNFSF12	GOM
ENSSSCG00000040188	RAD_BH28	32.3026	WG	RAD	TPM									2	140423055	140423555	1.98	EGR1	GOM	NC									2	142024128	142024628	0	CD14	GOM	WG									12	52781598	52782098	15.864	TNFSF12	GOM
ENSSSCG00000040188	RAD_BH9	44.3501	WG	RAD	TPM									2	140423555	140424055	16.1	EGR1	GOM	NC									2	142024628	142025128	0	CD14	GOM	WG									12	52782098	52782598	20.208	TNFSF12	GOM
ENSSSCG00000040188	RAD_BH13	29.727	WG	RAD	TPM									2	140424055	140424555	0.44	EGR1	GOM	NC									2	142025128	142025628	0.8	CD14	GOM	WG									12	52782598	52783098	15.22	TNFSF12	GOM
ENSSSCG00000040188	RAD_BH20	37.2034	WG	RAD	TPM									2	140424555	140425055	4.66	EGR1	GOM	NC									2	142025628	142026128	2.212	CD14	GOM	WG									12	52783098	52783598	12.888	TNFSF12	GOM
														2	140425055	140425555	4.9	EGR1	GOM	NC									2	142026128	142026628	0.7	CD14	GOM	WG									12	52783598	52784098	12.572	TNFSF12	GOM
														2	140425555	140426055	28.32	EGR1	GOM	NC									2	142026628	142027128	1.888	CD14	GOM	WG									12	52784098	52784598	9.676	TNFSF12	GOM
														2	140426055	140426555	12.51	EGR1	GOM	NC									2	142027128	142027628	0.656	CD14	GOM	WG									12	52784598	52785098	5.544	TNFSF12	GOM
														2	140426555	140427055	29.55	EGR1	GOM	NC									2	142027628	142028128	0.256	CD14	GOM	WG									12	52785098	52785598	12.488	TNFSF12	GOM
														2	140427055	140427555	3.42	EGR1	GOM	NC									2	142028128	142028628	4.544	CD14	GOM	WG									12	52785598	52786098	7.852	TNFSF12	GOM
														2	140441421	140441921	222.002	EGR1	GOM	NC									2	142028628	142029128	1.468	CD14	GOM	WG									12	52786098	52786598	9.58	TNFSF12	GOM
														2	140441921	140442421	112.866	EGR1	GOM	NC									2	142029128	142029628	3.232	CD14	GOM	WG									12	52786598	52787098	9.212	TNFSF12	GOM
														2	140442421	140442921	333.19	EGR1	GOM	NC									2	142029628	142030128	2.136	CD14	GOM	WG									12	52787098	52787598	4.108	TNFSF12	GOM
														2	140442921	140443421	557.896	EGR1	GOM	NC									2	142030128	142030628	3.232	CD14	GOM	WG									12	52787598	52788098	9.272	TNFSF12	GOM
														2	140443421	140443921	468.446	EGR1	GOM	NC									2	142030628	142031128	5.088	CD14	GOM	WG									12	52788098	52788598	7.336	TNFSF12	GOM
														2	140443921	140444421	329.084	EGR1	GOM	NC									2	142031128	142031628	0.088	CD14	GOM	WG									12	52788598	52789098	19.952	TNFSF12	GOM
														2	140444421	140444921	239.09	EGR1	GOM	NC									2	142031628	142032128	0.8	CD14	GOM	WG									12	52789098	52789598	85.712	TNFSF12	GOM
														2	140444921	140445421	185.738	EGR1	GOM	NC									2	142032128	142032628	1.812	CD14	GOM	WG									12	52789598	52790098	72.312	TNFSF12	GOM
														2	140469302	140469802	4.8	EGR1	GOM	NC									2	142032628	142033128	0.588	CD14	GOM	WG									12	52790098	52790598	41.656	TNFSF12	GOM
														2	140469802	140470302	0	EGR1	GOM	NC									2	142033128	142033628	0.568	CD14	GOM	WG									12	52790598	52791098	84.476	TNFSF12	GOM
														2	140470302	140470802	20.108	EGR1	GOM	NC									2	142033628	142034128	1.032	CD14	GOM	WG									12	52791098	52791598	93.168	TNFSF12	GOM
														2	140470802	140471302	5.164	EGR1	GOM	NC									2	142034128	142034628	1.968	CD14	GOM	WG									12	52791598	52792098	82.68	TNFSF12	GOM
														2	140471302	140471802	14.628	EGR1	GOM	NC									2	142034628	142035128	1.932	CD14	GOM	WG									12	52792098	52792598	11.988	TNFSF12	GOM
														2	140471802	140472302	91.88	EGR1	GOM	NC									2	142035128	142035628	0.768	CD14	GOM	WG									12	52792598	52793098	14.624	TNFSF12	GOM
														2	140472302	140472802	165.644	EGR1	GOM	NC									2	142035628	142036128	3.268	CD14	GOM	WG									12	52793098	52793598	13.42	TNFSF12	GOM
														2	140472802	140473302	67.064	EGR1	GOM	NC									2	142036128	142036628	5.444	CD14	GOM	WG									12	52793598	52794098	56.868	TNFSF12	GOM
														2	140473302	140473802	132.364	EGR1	GOM	NC									2	142036628	142037128	3.432	CD14	GOM	WG									12	52794098	52794598	115.712	TNFSF12	GOM
														2	140473802	140474302	298.048	EGR1	GOM	NC									2	142037128	142037628	5.268	CD14	GOM	WG									12	52794598	52795098	106.136	TNFSF12	GOM
														2	140474302	140474802	124.48	EGR1	GOM	NC									2	142037628	142038128	1.92	CD14	GOM	WG									12	52795098	52795598	54.9	TNFSF12	GOM
														2	140474802	140475302	25.148	EGR1	GOM	NC									2	142038128	142038628	1	CD14	GOM	WG									12	52795598	52796098	37.356	TNFSF12	GOM
														2	140475302	140475802	68.356	EGR1	GOM	NC									2	142038628	142039128	1.956	CD14	GOM	WG									12	52796098	52796598	37.344	TNFSF12	GOM
														2	140475802	140476302	157.4	EGR1	GOM	NC									2	142039128	142039628	2.068	CD14	GOM	WG									12	52796598	52797098	76.248	TNFSF12	GOM
														2	140476302	140476802	140.62	EGR1	GOM	NC									2	142039628	142040128	1.576	CD14	GOM	WG									12	52797098	52797598	24.032	TNFSF12	GOM
														2	140476802	140477302	1.804	EGR1	GOM	NC									2	142040128	142040628	0.256	CD14	GOM	WG									12	52797598	52798098	6.12	TNFSF12	GOM
														2	140477302	140477802	1.704	EGR1	GOM	NC									2	142040628	142041128	1.344	CD14	GOM	WG									12	52798098	52798598	1.384	TNFSF12	GOM
														2	140477802	140478302	135.212	EGR1	GOM	NC									2	142041128	142041628	0.792	CD14	GOM	WG									12	52798598	52799098	11.516	TNFSF12	GOM
														2	140478302	140478802	71.236	EGR1	GOM	NC									2	142041628	142042128	5.476	CD14	GOM	WG									12	52799098	52799598	10.156	TNFSF12	GOM
														2	140478802	140479302	15.036	EGR1	GOM	NC									2	142042128	142042628	1.4	CD14	GOM	WG									12	52799598	52800098	4.5	TNFSF12	GOM
														2	140479302	140479802	9.504	EGR1	GOM	NC									2	142042628	142043128	6.556	CD14	GOM	WG									12	52800098	52800598	66.08	TNFSF12	GOM
														2	140479802	140480302	0	EGR1	GOM	NC									2	142043128	142043628	0.976	CD14	GOM	WG									12	52800598	52801098	109.892	TNFSF12	GOM
														2	140480302	140480802	0.508	EGR1	GOM	NC									2	142043628	142044128	0.7	CD14	GOM	WG									12	52801098	52801598	49.224	TNFSF12	GOM
														2	140480802	140481302	1.092	EGR1	GOM	NC									2	142044128	142044628	1.556	CD14	GOM	WG									12	52801598	52802098	12.416	TNFSF12	GOM
														2	140481302	140481802	14.904	EGR1	GOM	NC									2	142044628	142045128	1.4	CD14	GOM	WG									12	52802098	52802598	6.412	TNFSF12	GOM
														2	140481802	140482302	76.296	EGR1	GOM	NC									2	142045128	142045628	3.136	CD14	GOM	WG									12	52802598	52803098	48.5	TNFSF12	GOM
														2	140482302	140482802	56.98	EGR1	GOM	NC									2	142045628	142046128	3.444	CD14	GOM	WG									12	52803098	52803598	84.992	TNFSF12	GOM
														2	140482802	140483302	57.64	EGR1	GOM	NC									2	142046128	142046628	2.932	CD14	GOM	WG									12	52803598	52804098	59.824	TNFSF12	GOM
														2	140483302	140483802	3.48	EGR1	GOM	NC									2	142046628	142047128	3.892	CD14	GOM	WG									12	52804098	52804598	92.292	TNFSF12	GOM
														2	140483802	140484302	0	EGR1	GOM	NC									2	142047128	142047628	81.596	CD14	GOM	WG									12	52804598	52805098	115.492	TNFSF12	GOM
														2	140484302	140484802	15.204	EGR1	GOM	NC									2	142047628	142048128	0.044	CD14	GOM	WG									12	52805098	52805598	129.016	TNFSF12	GOM
														2	140484802	140485302	9.62	EGR1	GOM	NC									2	142048128	142048628	2.456	CD14	GOM	WG									12	52805598	52806098	106.648	TNFSF12	GOM
														2	140485302	140485802	4.776	EGR1	GOM	NC									2	142048628	142049128	3	CD14	GOM	WG									12	52806098	52806598	7.844	TNFSF12	GOM
														2	140485802	140486302	0.004	EGR1	GOM	NC									2	142049128	142049628	0.256	CD14	GOM	WG									12	52806598	52807098	0.516	TNFSF12	GOM
														2	140486302	140486802	0.808	EGR1	GOM	NC									2	142049628	142050128	1.512	CD14	GOM	WG									12	52807098	52807598	3.3	TNFSF12	GOM
														2	140486802	140487302	2.088	EGR1	GOM	NC									2	142050128	142050628	1.576	CD14	GOM	WG									12	52807598	52808098	0	TNFSF12	GOM
														2	140487302	140487802	1.664	EGR1	GOM	NC									2	142050628	142051128	0	CD14	GOM	WG									12	52808098	52808598	1.6	TNFSF12	GOM
														2	140487802	140488302	17.472	EGR1	GOM	NC									2	142051128	142051628	0.056	CD14	GOM	WG									12	52808598	52809098	4.288	TNFSF12	GOM
														2	140488302	140488802	3.576	EGR1	GOM	NC									2	142051628	142052128	0.744	CD14	GOM	WG									12	52809098	52809598	1.892	TNFSF12	GOM
														2	140488802	140489302	0.292	EGR1	GOM	NC									2	142052128	142052628	1.6	CD14	GOM	WG									12	52809598	52810098	0.82	TNFSF12	GOM
														2	140489302	140489802	0.796	EGR1	GOM	NC									2	142052628	142053128	1.28	CD14	GOM	WG									12	52810098	52810598	2.688	TNFSF12	GOM
														2	140489802	140490302	10.476	EGR1	GOM	NC									2	142053128	142053628	1.232	CD14	GOM	WG									12	52810598	52811098	2.908	TNFSF12	GOM
														2	140490302	140490802	4.724	EGR1	GOM	NC									2	142053628	142054128	0.588	CD14	GOM	WG									12	52811098	52811598	0.804	TNFSF12	GOM
														2	140490802	140491302	17.6	EGR1	GOM	NC									2	142054128	142054628	0	CD14	GOM	WG									12	52811598	52812098	1.588	TNFSF12	GOM
														2	140491302	140491802	0.004	EGR1	GOM	NC									2	142054628	142055128	0	CD14	GOM	WG									12	52812098	52812598	3.608	TNFSF12	GOM
														2	140491802	140492302	0.796	EGR1	GOM	NC									2	142055128	142055628	1.912	CD14	GOM	WG									12	52812598	52813098	0.888	TNFSF12	GOM
														2	140492302	140492802	0	EGR1	GOM	NC									2	142055628	142056128	0.788	CD14	GOM	WG									12	52813098	52813598	0.716	TNFSF12	GOM
														2	140492802	140493302	7.036	EGR1	GOM	NC									2	142056128	142056628	0.156	CD14	GOM	WG									12	52813598	52814098	0.8	TNFSF12	GOM
														2	140493302	140493802	4.376	EGR1	GOM	NC									2	142056628	142057128	1.244	CD14	GOM	WG									12	52814098	52814598	1.392	TNFSF12	GOM
														2	140493802	140494302	16.344	EGR1	GOM	NC									2	142057128	142057628	2.4	CD14	GOM	WG									12	52814598	52815098	0.6	TNFSF12	GOM
														2	140494302	140494802	15.256	EGR1	GOM	NC									2	142057628	142058128	1.6	CD14	GOM	WG									12	52815098	52815598	0.208	TNFSF12	GOM
														2	140494802	140495302	18.392	EGR1	GOM	NC									2	142058128	142058628	0.412	CD14	GOM	WG									12	52815598	52816098	0	TNFSF12	GOM
														2	140495302	140495802	0.796	EGR1	GOM	NC									2	142058628	142059128	1.044	CD14	GOM	WG									12	52816098	52816598	0	TNFSF12	GOM
														2	140495802	140496302	11.264	EGR1	GOM	NC									2	142059128	142059628	1.424	CD14	GOM	WG									12	52816598	52817098	0.796	TNFSF12	GOM
														2	140496302	140496802	13.536	EGR1	GOM	NC									2	142059628	142060128	1.12	CD14	GOM	WG									12	52817098	52817598	0.004	TNFSF12	GOM
														2	140496802	140497302	0	EGR1	GOM	NC									2	142060128	142060628	0	CD14	GOM	WG									12	52817598	52818098	0	TNFSF12	GOM
														2	140497302	140497802	5.388	EGR1	GOM	NC									2	142060628	142061128	0	CD14	GOM	WG									12	52818098	52818598	0.592	TNFSF12	GOM
														2	140497802	140498302	27.612	EGR1	GOM	NC									2	142061128	142061628	3.156	CD14	GOM	WG									12	52818598	52819098	0.208	TNFSF12	GOM
														2	140498302	140498802	7.548	EGR1	GOM	NC									2	142061628	142062128	0.6	CD14	GOM	WG									12	52819098	52819598	1.592	TNFSF12	GOM
														2	140498802	140499302	16.712	EGR1	GOM	NC									2	142062128	142062628	1.044	CD14	GOM	WG									12	52819598	52820098	1.508	TNFSF12	GOM
														2	140499302	140499802	10.152	EGR1	GOM	NC									2	142062628	142063128	0.8	CD14	GOM	WG									12	52820098	52820598	0	TNFSF12	GOM
														2	140499802	140500302	5.556	EGR1	GOM	NC									2	142063128	142063628	1.012	CD14	GOM	WG									12	52820598	52821098	0.492	TNFSF12	GOM
														2	140500302	140500802	47.536	EGR1	GOM	NC									2	142063628	142064128	2.044	CD14	GOM	WG									12	52821098	52821598	0.308	TNFSF12	GOM
														2	140500802	140501302	3.504	EGR1	GOM	NC									2	142064128	142064628	0.256	CD14	GOM	WG									12	52821598	52822098	0.696	TNFSF12	GOM
														2	140501302	140501802	2.216	EGR1	GOM	NC									2	142064628	142065128	0.944	CD14	GOM	WG									12	52822098	52822598	0.904	TNFSF12	GOM
														2	140501802	140502302	2.388	EGR1	GOM	NC									2	142065128	142065628	0.344	CD14	GOM	WG									12	52822598	52823098	0	TNFSF12	GOM
														2	140502302	140502802	5.484	EGR1	GOM	NC									2	142065628	142066128	0.412	CD14	GOM	WG									12	52823098	52823598	0.8	TNFSF12	GOM
														2	140502802	140503302	10.128	EGR1	GOM	NC									2	142066128	142066628	1.088	CD14	GOM	WG									12	52823598	52824098	0	TNFSF12	GOM
														2	140503302	140503802	21.032	EGR1	GOM	NC									2	142066628	142067128	2.868	CD14	GOM	WG									12	52824098	52824598	0.596	TNFSF12	GOM
														2	140503802	140504302	109.844	EGR1	GOM	NC									2	142067128	142067628	7.868	CD14	GOM	WG									12	52824598	52825098	0.204	TNFSF12	GOM
														2	140515246	140515746	188.248	EGR1	GOM	NC									2	142067628	142068128	1.92	CD14	GOM	WG									12	52825098	52825598	0	TNFSF12	GOM
														2	140515746	140516246	191.236	EGR1	GOM	NC									2	142068128	142068628	4.124	CD14	GOM	WG									12	52825598	52826098	0	TNFSF12	GOM
														2	140516246	140516746	282.268	EGR1	GOM	NC									2	142068628	142069128	3.776	CD14	GOM	WG									12	52826098	52826598	0	TNFSF12	GOM
														2	140516746	140517246	96.872	EGR1	GOM	NC									2	142069128	142069628	2.456	CD14	GOM	WG									12	52826598	52827098	0	TNFSF12	GOM
														2	140517246	140517746	171.704	EGR1	GOM	NC									2	142069628	142070128	1.688	CD14	GOM	WG									12	52827098	52827598	0.392	TNFSF12	GOM
														2	140517746	140518246	8.496	EGR1	GOM	NC									2	142070128	142070628	4.516	CD14	GOM	WG									12	52827598	52828098	0.408	TNFSF12	GOM
														2	140518246	140518746	145.1	EGR1	GOM	NC									2	142070628	142071128	3.852	CD14	GOM	WG									12	52828098	52828598	0	TNFSF12	GOM
														2	140518746	140519246	10.624	EGR1	GOM	NC									2	142071128	142071628	4.212	CD14	GOM	WG									12	52828598	52829098	0	TNFSF12	GOM
														2	140519246	140519746	226.496	EGR1	GOM	NC									2	142071628	142072128	1.588	CD14	GOM	WG									12	52829098	52829598	0	TNFSF12	GOM
														2	140519746	140520246	41.98	EGR1	GOM	NC									2	142072128	142072628	3.044	CD14	GOM	WG									12	52829598	52830098	0	TNFSF12	GOM
														2	140520246	140520746	29.844	EGR1	GOM	NC									2	142072628	142073128	3.124	CD14	GOM	WG									12	52830098	52830598	0	TNFSF12	GOM
														2	140520746	140521246	135.948	EGR1	GOM	NC									2	142073128	142073628	6.564	CD14	GOM	WG									12	52830598	52831098	0	TNFSF12	GOM
														2	140521246	140521746	0.992	EGR1	GOM	NC									2	142073628	142074128	4.668	CD14	GOM	WG									12	52831098	52831598	0	TNFSF12	GOM
														2	140521746	140522246	1.016	EGR1	GOM	NC									2	142074128	142074628	21.636	CD14	GOM	WG									12	52831598	52832098	0	TNFSF12	GOM
														2	140522246	140522746	17.6	EGR1	GOM	NC									2	142074628	142075128	174.664	CD14	GOM	WG									12	52832098	52832598	0.8	TNFSF12	GOM
														2	140522746	140523246	2.252	EGR1	GOM	NC									2	142075128	142075628	0.232	CD14	GOM	WG									12	52832598	52833098	0	TNFSF12	GOM
														2	140523246	140523746	134.28	EGR1	GOM	NC									2	142075628	142076128	0.756	CD14	GOM	WG									12	52833098	52833598	0	TNFSF12	GOM
														2	140523746	140524246	7.796	EGR1	GOM	NC									2	142076128	142076628	3.268	CD14	GOM	WG									12	52833598	52834098	0.8	TNFSF12	GOM
														2	140524246	140524746	292.092	EGR1	GOM	NC									2	142076628	142077128	4.056	CD14	GOM	WG									12	52834098	52834598	0	TNFSF12	GOM
														2	140524746	140525246	11.148	EGR1	GOM	NC									2	142077128	142077628	3.024	CD14	GOM	WG									12	52834598	52835098	0	TNFSF12	GOM
														2	140525246	140525746	72.516	EGR1	GOM	NC									2	142077628	142078128	24.696	CD14	GOM	WG									12	52835098	52835598	0	TNFSF12	GOM
														2	140525746	140526246	242.316	EGR1	GOM	NC									2	142102456	142102956	6.96	CD14	GOM	WG									12	52835598	52836098	0	TNFSF12	GOM
														2	140526246	140526746	3.2	EGR1	GOM	NC									2	142102956	142103456	8.3	CD14	GOM	WG									12	52836098	52836598	0	TNFSF12	GOM
														2	140526746	140527246	45.54	EGR1	GOM	NC									2	142103456	142103956	6.452	CD14	GOM	WG									12	52836598	52837098	0	TNFSF12	GOM
														2	140527246	140527746	133.864	EGR1	GOM	NC									2	142103956	142104456	2	CD14	GOM	WG									12	52837098	52837598	0	TNFSF12	GOM
														2	140527746	140528246	97.06	EGR1	GOM	NC									2	142104456	142104956	3.964	CD14	GOM	WG									12	52837598	52838098	0	TNFSF12	GOM
														2	140528246	140528746	41.176	EGR1	GOM	NC									2	142104956	142105456	4.208	CD14	GOM	WG									12	52838098	52838598	0	TNFSF12	GOM
														2	140528746	140529246	16.46	EGR1	GOM	NC									2	142105456	142105956	5.252	CD14	GOM	WG									12	52838598	52839098	0.692	TNFSF12	GOM
														2	140529246	140529746	39.692	EGR1	GOM	NC									2	142105956	142106456	1.54	CD14	GOM	WG									12	52839098	52839598	4.38	TNFSF12	GOM
														2	140529746	140530246	17.392	EGR1	GOM	NC									2	142106456	142106956	1.176	CD14	GOM	WG									12	52839598	52840098	2.024	TNFSF12	GOM
														2	140530246	140530746	32.616	EGR1	GOM	NC									2	142106956	142107456	1.736	CD14	GOM	WG									12	52840098	52840598	0.104	TNFSF12	GOM
														2	140530746	140531246	1.2	EGR1	GOM	NC									2	142107456	142107956	3.888	CD14	GOM	WG									12	52840598	52841098	0.196	TNFSF12	GOM
														2	140531246	140531746	23.84	EGR1	GOM	NC									2	142107956	142108456	6.084	CD14	GOM	WG									12	52841098	52841598	2.204	TNFSF12	GOM
														2	140531746	140532246	6.06	EGR1	GOM	NC									2	142108456	142108956	5.692	CD14	GOM	WG									12	52841598	52842098	1.588	TNFSF12	GOM
														2	140682371	140682871	116.472	EGR1	GOM	NC									2	142108956	142109456	1.712	CD14	GOM	WG									12	52842098	52842598	3.192	TNFSF12	GOM
														2	140682871	140683371	211.328	EGR1	GOM	NC									2	142109456	142109956	1.636	CD14	GOM	WG									12	52842598	52843098	10.688	TNFSF12	GOM
														2	140683371	140683871	24.192	EGR1	GOM	NC									2	142109956	142110456	2.824	CD14	GOM	WG									12	52843098	52843598	128.932	TNFSF12	GOM
														2	140683871	140684371	34.394	EGR1	GOM	NC									2	142110456	142110956	6.408	CD14	GOM	WG									12	52843598	52844098	23.028	TNFSF12	GOM
														2	140684371	140684871	13.592	EGR1	GOM	NC									2	142110956	142111456	5.12	CD14	GOM	WG									12	52844098	52844598	57.748	TNFSF12	GOM
														2	140684871	140685371	3.072	EGR1	GOM	NC									2	142111456	142111956	0	CD14	GOM	WG									12	52844598	52845098	46.944	TNFSF12	GOM
														2	140685371	140685871	18.95	EGR1	GOM	NC									2	142111956	142112456	0.8	CD14	GOM	WG									12	52845098	52845598	66.916	TNFSF12	GOM
														2	140685871	140686371	6.942	EGR1	GOM	NC									2	142112456	142112956	3.212	CD14	GOM	WG									12	52845598	52846098	6.416	TNFSF12	GOM
														2	140686371	140686871	10.036	EGR1	GOM	NC									2	142112956	142113456	1.824	CD14	GOM	WG									12	52846098	52846598	20.776	TNFSF12	GOM
														2	140686871	140687371	3.448	EGR1	GOM	NC									2	142113456	142113956	2.524	CD14	GOM	WG									12	52846598	52847098	31.26	TNFSF12	GOM
														2	140687371	140687871	23.706	EGR1	GOM	NC									2	142113956	142114456	6.092	CD14	GOM	WG									12	52847098	52847598	14.208	TNFSF12	GOM
														2	140687871	140688371	23.308	EGR1	GOM	NC									2	142114456	142114956	25.064	CD14	GOM	WG									12	52847598	52848098	9.996	TNFSF12	GOM
														2	140688371	140688871	4.16	EGR1	GOM	NC									2	142114956	142115456	3.284	CD14	GOM	WG									12	52848098	52848598	30.144	TNFSF12	GOM
														2	140688871	140689371	0	EGR1	GOM	NC									2	142128947	142129447	0	CD14	GOM	WG									12	52848598	52849098	16.2	TNFSF12	GOM
														2	140689371	140689871	17.166	EGR1	GOM	NC									2	142129447	142129947	0	CD14	GOM	WG									12	52849098	52849598	20.744	TNFSF12	GOM
														2	140689871	140690371	4.376	EGR1	GOM	NC									2	142129947	142130447	0	CD14	GOM	WG									12	52849598	52850098	9.652	TNFSF12	GOM
														2	140690371	140690871	23.258	EGR1	GOM	NC									2	142130447	142130947	0.582	CD14	GOM	WG									12	52850098	52850598	25.516	TNFSF12	GOM
														2	140690871	140691371	8.8	EGR1	GOM	NC									2	142130947	142131447	1.818	CD14	GOM	WG									12	52850598	52851098	8.016	TNFSF12	GOM
														2	140691371	140691871	13.608	EGR1	GOM	NC									2	142131447	142131947	0	CD14	GOM	WG									12	52851098	52851598	4.236	TNFSF12	GOM
														2	140691871	140692371	11.612	EGR1	GOM	NC									2	142131947	142132447	0	CD14	GOM	WG									12	52851598	52852098	3.344	TNFSF12	GOM
														2	140692371	140692871	3.716	EGR1	GOM	NC									2	142132447	142132947	0	CD14	GOM	WG									12	52852098	52852598	78.852	TNFSF12	GOM
														2	140692871	140693371	36.078	EGR1	GOM	NC									2	142132947	142133447	0	CD14	GOM	WG									12	52852598	52853098	268.46	TNFSF12	GOM
														2	140693371	140693871	4.28	EGR1	GOM	NC									2	142133447	142133947	3.894	CD14	GOM	WG									12	52853098	52853598	163.708	TNFSF12	GOM
														2	140693871	140694371	17.046	EGR1	GOM	NC									2	142133947	142134447	7.44	CD14	GOM	WG									12	52853598	52854098	13.564	TNFSF12	GOM
														2	140694371	140694871	26.454	EGR1	GOM	NC									2	142134447	142134947	5.066	CD14	GOM	WG									12	52854098	52854598	40.136	TNFSF12	GOM
														2	140694871	140695371	31.936	EGR1	GOM	NC									2	142134947	142135447	0	CD14	GOM	WG									12	52854598	52855098	39.696	TNFSF12	GOM
														2	140695371	140695871	11.37	EGR1	GOM	NC									2	142135447	142135947	0	CD14	GOM	WG									12	52855098	52855598	31.204	TNFSF12	GOM
														2	140695871	140696371	1.6	EGR1	GOM	NC									2	142135947	142136447	0	CD14	GOM	WG									12	52855598	52856098	24.416	TNFSF12	GOM
														2	140696371	140696871	25.744	EGR1	GOM	NC									2	142136447	142136947	2	CD14	GOM	WG									12	52856098	52856598	36.704	TNFSF12	GOM
														2	140696871	140697371	16.986	EGR1	GOM	NC									2	142136947	142137447	0	CD14	GOM	WG									12	52856598	52857098	6.908	TNFSF12	GOM
														2	140697371	140697871	25.152	EGR1	GOM	NC									2	142137447	142137947	0.8	CD14	GOM	WG									12	52857098	52857598	5.184	TNFSF12	GOM
														2	140697871	140698371	11.118	EGR1	GOM	NC									2	142137947	142138447	0	CD14	GOM	WG									12	52857598	52858098	34.268	TNFSF12	GOM
														2	140698371	140698871	16.028	EGR1	GOM	NC									2	142138447	142138947	0	CD14	GOM	WG									12	52858098	52858598	37.724	TNFSF12	GOM
														2	140698871	140699371	12.05	EGR1	GOM	NC									2	142138947	142139447	0	CD14	GOM	WG									12	52858598	52859098	72.884	TNFSF12	GOM
														2	140699371	140699871	13.206	EGR1	GOM	NC									2	142139447	142139947	0	CD14	GOM	WG									12	52859098	52859598	38.672	TNFSF12	GOM
														2	140699871	140700371	2.726	EGR1	GOM	NC									2	142139947	142140447	0	CD14	GOM	WG									12	52859598	52860098	14.108	TNFSF12	GOM
														2	140700371	140700871	2.79	EGR1	GOM	NC									2	142140447	142140947	0	CD14	GOM	WG									12	52860098	52860598	18.296	TNFSF12	GOM
														2	140700871	140701371	3.942	EGR1	GOM	NC									2	142140947	142141447	0	CD14	GOM	WG									12	52860598	52861098	32.764	TNFSF12	GOM
														2	140701371	140701871	1.026	EGR1	GOM	NC									2	142141447	142141947	0.2	CD14	GOM	WG									12	52861098	52861598	62.788	TNFSF12	GOM
														2	140701871	140702371	9.166	EGR1	GOM	NC									2	142141947	142142447	1.188	CD14	GOM	WG									12	52861598	52862098	37.3	TNFSF12	GOM
														2	140702371	140702871	17.034	EGR1	GOM	NC									2	142142447	142142947	1.212	CD14	GOM	WG									12	52862098	52862598	19.612	TNFSF12	GOM
														2	140702871	140703371	1.588	EGR1	GOM	NC									2	142166167	142166667	117.332	CD14	GOM	WG									12	52862598	52863098	23.832	TNFSF12	GOM
														2	140703371	140703871	15.948	EGR1	GOM	NC									2	142166667	142167167	18.31	CD14	GOM	WG									12	52863098	52863598	10.372	TNFSF12	GOM
														2	140703871	140704371	5.696	EGR1	GOM	NC									2	142167167	142167667	13.596	CD14	GOM	WG									12	52863598	52864098	8.024	TNFSF12	GOM
														2	140704371	140704871	0.994	EGR1	GOM	NC									2	142167667	142168167	9.736	CD14	GOM	WG									12	52864098	52864598	8.632	TNFSF12	GOM
														2	140704871	140705371	9.548	EGR1	GOM	NC									2	142168167	142168667	10.462	CD14	GOM	WG									12	52864598	52865098	12.3	TNFSF12	GOM
														2	140705371	140705871	0.658	EGR1	GOM	NC									2	142168667	142169167	5.804	CD14	GOM	WG									12	52865098	52865598	2.448	TNFSF12	GOM
														2	140705871	140706371	0	EGR1	GOM	NC									2	142169167	142169667	6.232	CD14	GOM	WG									12	52865598	52866098	34.892	TNFSF12	GOM
														2	140706371	140706871	0	EGR1	GOM	NC									2	142169667	142170167	3.23	CD14	GOM	WG									12	52866098	52866598	62.716	TNFSF12	GOM
														2	140706871	140707371	3.246	EGR1	GOM	NC									2	142170167	142170667	7.236	CD14	GOM	WG									12	52866598	52867098	31.496	TNFSF12	GOM
														2	140707371	140707871	8.4	EGR1	GOM	NC									2	142170667	142171167	3.766	CD14	GOM	WG									12	52867098	52867598	50.188	TNFSF12	GOM
														2	140707871	140708371	10.964	EGR1	GOM	NC									2	142171167	142171667	2.064	CD14	GOM	WG									12	52868431	52868931	105.682	TNFSF12	GOM
														2	140708371	140708871	8.362	EGR1	GOM	NC									2	142171667	142172167	0.232	CD14	GOM	WG									12	52868931	52869431	38.382	TNFSF12	GOM
														2	140708871	140709371	6.428	EGR1	GOM	NC									2	142172167	142172667	3.602	CD14	GOM	WG									12	52869431	52869931	104.324	TNFSF12	GOM
														2	140709371	140709871	0	EGR1	GOM	NC									2	142172667	142173167	3.704	CD14	GOM	WG									12	52869931	52870431	314.504	TNFSF12	GOM
														2	140709871	140710371	0	EGR1	GOM	NC									2	142173167	142173667	8.628	CD14	GOM	WG									12	52870431	52870931	365.118	TNFSF12	GOM
														2	140710371	140710871	0.484	EGR1	GOM	NC									2	142173667	142174167	3.634	CD14	GOM	WG									12	52870931	52871431	84.8	TNFSF12	GOM
														2	140710871	140711371	0.216	EGR1	GOM	NC									2	142174167	142174667	6.368	CD14	GOM	WG									12	52871431	52871931	287.056	TNFSF12	GOM
														2	140711371	140711871	0	EGR1	GOM	NC									2	142174667	142175167	6.67	CD14	GOM	WG									12	52871931	52872431	344.072	TNFSF12	GOM
														2	140711871	140712371	0	EGR1	GOM	NC									2	142175167	142175667	6.03	CD14	GOM	WG									12	52872431	52872931	590.79	TNFSF12	GOM
														2	140712371	140712871	5.6	EGR1	GOM	NC									2	142175667	142176167	2.1	CD14	GOM	WG									12	52872931	52873431	386.364	TNFSF12	GOM
														2	140712871	140713371	0.642	EGR1	GOM	NC									2	142176167	142176667	1.1	CD14	GOM	WG									12	52873431	52873931	513.742	TNFSF12	GOM
														2	140713371	140713871	0.058	EGR1	GOM	NC									2	142176667	142177167	5.804	CD14	GOM	WG									12	52873931	52874431	456.032	TNFSF12	GOM
														2	140713871	140714371	0	EGR1	GOM	NC									2	142177167	142177667	4.164	CD14	GOM	WG									12	52874785	52875285	253.87	TNFSF12	GOM
														2	140714371	140714871	0	EGR1	GOM	NC									2	142177667	142178167	1.732	CD14	GOM	WG									12	52875285	52875785	192.01	TNFSF12	GOM
														2	140714871	140715371	0	EGR1	GOM	NC									2	142178167	142178667	2.998	CD14	GOM	WG									12	52875785	52876285	119.6	TNFSF12	GOM
														2	140715371	140715871	0	EGR1	GOM	NC									2	142178667	142179167	3.066	CD14	GOM	WG									12	52876285	52876785	121.56	TNFSF12	GOM
														2	140715871	140716371	0	EGR1	GOM	NC									2	142179167	142179667	0.8	CD14	GOM	WG									12	52876785	52877285	207.89	TNFSF12	GOM
														2	140716371	140716871	0	EGR1	GOM	NC									2	142179667	142180167	1.57	CD14	GOM	WG									12	52877285	52877785	52.86	TNFSF12	GOM
														2	140716871	140717371	2.4	EGR1	GOM	NC									2	142180167	142180667	3.598	CD14	GOM	WG									12	52878764	52879264	5.4	TNFSF12	GOM
														2	140717371	140717871	0.684	EGR1	GOM	NC									2	142180667	142181167	0.5	CD14	GOM	WG									12	52879264	52879764	6.788	TNFSF12	GOM
														2	140717871	140718371	405.54	EGR1	GOM	NC									2	142181167	142181667	1.532	CD14	GOM	WG									12	52879764	52880264	6.656	TNFSF12	GOM
														2	140718371	140718871	308.076	EGR1	GOM	NC									2	142181667	142182167	2.4	CD14	GOM	WG									12	52880264	52880764	5.068	TNFSF12	GOM
														2	140718871	140719371	11.772	EGR1	GOM	NC									2	142182167	142182667	2.67	CD14	GOM	WG									12	52880764	52881264	21.716	TNFSF12	GOM
														2	140719371	140719871	3.332	EGR1	GOM	NC									2	142182667	142183167	3.998	CD14	GOM	WG									12	52881264	52881764	24.016	TNFSF12	GOM
														2	140719871	140720371	68.646	EGR1	GOM	NC									2	142183167	142183667	1.932	CD14	GOM	WG									12	52881764	52882264	31.076	TNFSF12	GOM
														2	140720371	140720871	589.26	EGR1	GOM	NC									2	142183667	142184167	0.268	CD14	GOM	WG									12	52882264	52882764	56.988	TNFSF12	GOM
														2	140720871	140721371	7.542	EGR1	GOM	NC									2	142184167	142184667	2.738	CD14	GOM	WG									12	52882764	52883264	18.88	TNFSF12	GOM
														2	140721371	140721871	6.284	EGR1	GOM	NC									2	142184667	142185167	3.394	CD14	GOM	WG									12	52882870	52883370	12.9	TNFSF12	GOM
														2	140721871	140722371	4.79	EGR1	GOM	NC									2	142185167	142185667	1.97	CD14	GOM	WG									12	52883370	52883870	5.22	TNFSF12	GOM
														2	140722371	140722871	8.694	EGR1	GOM	NC									2	142185667	142186167	1.798	CD14	GOM	WG									12	52883870	52884370	12.68	TNFSF12	GOM
														2	140722871	140723371	1.38	EGR1	GOM	NC									2	142186167	142186667	1.032	CD14	GOM	WG									12	52884370	52884870	2.62	TNFSF12	GOM
														2	140723371	140723871	0.126	EGR1	GOM	NC									2	142186667	142187167	0.836	CD14	GOM	WG									12	52884870	52885370	0.66	TNFSF12	GOM
														2	140723871	140724371	3.074	EGR1	GOM	NC									2	142187167	142187667	5.232	CD14	GOM	WG									12	52885370	52885870	6.58	TNFSF12	GOM
														2	140724371	140724871	3.2	EGR1	GOM	NC									2	142187667	142188167	0.366	CD14	GOM	WG									12	52885870	52886370	44.32	TNFSF12	GOM
														2	140724871	140725371	0.184	EGR1	GOM	NC									2	142188167	142188667	7.8	CD14	GOM	WG									12	52886370	52886870	60.24	TNFSF12	GOM
														2	140725371	140725871	0.616	EGR1	GOM	NC									2	142188667	142189167	1.934	CD14	GOM	WG									12	52886870	52887370	56.1	TNFSF12	GOM
														2	140725871	140726371	4.608	EGR1	GOM	NC									2	142189167	142189667	1.432	CD14	GOM	WG									12	52887370	52887870	135.78	TNFSF12	GOM
														2	140726371	140726871	6.002	EGR1	GOM	NC									2	142189667	142190167	3.002	CD14	GOM	WG									12	52887870	52888370	16.32	TNFSF12	GOM
														2	140726871	140727371	11.926	EGR1	GOM	NC									2	142190167	142190667	18.464	CD14	GOM	WG									12	52888370	52888870	54.88	TNFSF12	GOM
														2	140727371	140727871	24.066	EGR1	GOM	NC									2	142190667	142191167	42.602	CD14	GOM	WG									12	52888870	52889370	56.54	TNFSF12	GOM
														2	140727871	140728371	12.524	EGR1	GOM	NC									2	142191167	142191667	6.938	CD14	GOM	WG									12	52889370	52889870	18.64	TNFSF12	GOM
														2	140728371	140728871	3.962	EGR1	GOM	NC									2	142191667	142192167	11.034	CD14	GOM	WG									12	52889870	52890370	46.44	TNFSF12	GOM
														2	140728871	140729371	14.4	EGR1	GOM	NC									2	142192167	142192667	6.562	CD14	GOM	WG									12	52890370	52890870	7.32	TNFSF12	GOM
														2	140729371	140729871	3.412	EGR1	GOM	NC									2	142192667	142193167	3.6	CD14	GOM	WG									12	52890870	52891370	7.06	TNFSF12	GOM
														2	140729871	140730371	0	EGR1	GOM	NC									2	142193167	142193667	8.836	CD14	GOM	WG									12	52891370	52891870	4.38	TNFSF12	GOM
														2	140730371	140730871	0.084	EGR1	GOM	NC									2	142193667	142194167	3.032	CD14	GOM	WG									12	52891870	52892370	5.52	TNFSF12	GOM
														2	140730871	140731371	30.616	EGR1	GOM	NC									2	142194167	142194667	66.376	CD14	GOM	WG									12	52892370	52892870	6.34	TNFSF12	GOM
														2	140731371	140731871	12.968	EGR1	GOM	NC									2	142194667	142195167	9.824	CD14	GOM	WG									12	52892870	52893370	7.84	TNFSF12	GOM
														2	140731871	140732371	17.802	EGR1	GOM	NC									2	142195167	142195667	4.73	CD14	GOM	WG									12	52893370	52893870	33.32	TNFSF12	GOM
														2	140732371	140732871	11.982	EGR1	GOM	NC									2	142195667	142196167	68.072	CD14	GOM	WG									12	52893870	52894370	58.34	TNFSF12	GOM
														2	140732871	140733371	2.048	EGR1	GOM	NC									2	142196167	142196667	55.876	CD14	GOM	WG									12	52894370	52894870	34.98	TNFSF12	GOM
														2	140733371	140733871	2.968	EGR1	GOM	NC									2	142196667	142197167	37.752	CD14	GOM	WG									12	52894870	52895370	25.86	TNFSF12	GOM
														2	140733871	140734371	0.232	EGR1	GOM	NC									2	142197167	142197667	2.568	CD14	GOM	WG									12	52895370	52895870	24.94	TNFSF12	GOM
														2	140734371	140734871	2.694	EGR1	GOM	NC									2	142197667	142198167	1.934	CD14	GOM	WG									12	52895870	52896370	13.54	TNFSF12	GOM
														2	140734871	140735371	18.314	EGR1	GOM	NC									2	142198167	142198667	5.704	CD14	GOM	WG									12	52896370	52896870	15.96	TNFSF12	GOM
														2	140735371	140735871	4.592	EGR1	GOM	NC									2	142198667	142199167	4.928	CD14	GOM	WG									12	52896870	52897370	10.34	TNFSF12	GOM
														2	140735871	140736371	8.246	EGR1	GOM	NC									2	142199167	142199667	48.996	CD14	GOM	WG									12	52897370	52897870	11.76	TNFSF12	GOM
														2	140736371	140736871	2.654	EGR1	GOM	NC									2	142199667	142200167	42.808	CD14	GOM	WG									12	52897870	52898370	23.6	TNFSF12	GOM
														2	140736871	140737371	6.4	EGR1	GOM	NC									2	142200167	142200667	11.87	CD14	GOM	WG									12	52898370	52898870	10.3	TNFSF12	GOM
														2	140737371	140737871	2.672	EGR1	GOM	NC									2	142200667	142201167	8.932	CD14	GOM	WG									12	52898870	52899370	4	TNFSF12	GOM
														2	140737871	140738371	3.728	EGR1	GOM	NC									2	142201167	142201667	13.936	CD14	GOM	WG									12	52899370	52899870	18.16	TNFSF12	GOM
														2	140738371	140738871	1.936	EGR1	GOM	NC									2	142201667	142202167	37.57	CD14	GOM	WG									12	52899870	52900370	17.86	TNFSF12	GOM
														2	140738871	140739371	4.264	EGR1	GOM	NC									2	142202167	142202667	11.256	CD14	GOM	WG									12	52900370	52900870	23.2	TNFSF12	GOM
														2	140739371	140739871	0.126	EGR1	GOM	NC									2	142202667	142203167	2.798	CD14	GOM	WG									12	52900870	52901370	11.12	TNFSF12	GOM
														2	140140014	140140514	0.472	EGR1	MAD	NC									2	142203167	142203667	2.602	CD14	GOM	WG									12	52901370	52901870	26.2	TNFSF12	GOM
														2	140140514	140141014	0	EGR1	MAD	NC									2	142203667	142204167	6.17	CD14	GOM	WG									12	52901870	52902370	6.2	TNFSF12	GOM
														2	140141014	140141514	0	EGR1	MAD	NC									2	142204167	142204667	10.364	CD14	GOM	WG									12	52902370	52902870	14.92	TNFSF12	GOM
														2	140141514	140142014	0	EGR1	MAD	NC									2	142204667	142205167	4.07	CD14	GOM	WG									12	52902870	52903370	39.72	TNFSF12	GOM
														2	140142014	140142514	0.228	EGR1	MAD	NC									2	142205167	142205667	4.698	CD14	GOM	WG									12	52903370	52903870	0.12	TNFSF12	GOM
														2	140142514	140143014	0.728	EGR1	MAD	NC									2	142205667	142206167	6.464	CD14	GOM	WG									12	52911723	52912223	11.43	TNFSF12	GOM
														2	140143014	140143514	0.544	EGR1	MAD	NC									2	142206167	142206667	5.404	CD14	GOM	WG									12	52912223	52912723	10.44	TNFSF12	GOM
														2	140143514	140144014	0.7	EGR1	MAD	NC									2	142206667	142207167	4.064	CD14	GOM	WG									12	52912723	52913223	14.29	TNFSF12	GOM
														2	140144014	140144514	0	EGR1	MAD	NC									2	142207167	142207667	3.268	CD14	GOM	WG									12	52913223	52913723	3.71	TNFSF12	GOM
														2	140144514	140145014	0.028	EGR1	MAD	NC									2	142207667	142208167	3.164	CD14	GOM	WG									12	52925693	52926193	19.86	TNFSF12	GOM
														2	140145014	140145514	0.772	EGR1	MAD	NC									2	142208167	142208667	3.468	CD14	GOM	WG									12	52926193	52926693	6.04	TNFSF12	GOM
														2	140145514	140146014	3.184	EGR1	MAD	NC									2	142208667	142209167	2.232	CD14	GOM	WG									12	52926693	52927193	0	TNFSF12	GOM
														2	140146014	140146514	0.816	EGR1	MAD	NC									2	142209167	142209667	2.666	CD14	GOM	WG									12	52927193	52927693	0	TNFSF12	GOM
														2	140146514	140147014	0	EGR1	MAD	NC									2	142209667	142210167	5.806	CD14	GOM	WG									12	52927693	52928193	1.118	TNFSF12	GOM
														2	140147014	140147514	1.6	EGR1	MAD	NC									2	142210167	142210667	5.562	CD14	GOM	WG									12	52928193	52928693	5.082	TNFSF12	GOM
														2	140147514	140148014	0	EGR1	MAD	NC									2	142210667	142211167	2.232	CD14	GOM	WG									12	52928693	52929193	9.85	TNFSF12	GOM
														2	140148014	140148514	0	EGR1	MAD	NC									2	142211167	142211667	3.136	CD14	GOM	WG									12	52929193	52929693	7.336	TNFSF12	GOM
														2	140148514	140149014	0	EGR1	MAD	NC									2	142211667	142212167	4.734	CD14	GOM	WG									12	52929693	52930193	3.814	TNFSF12	GOM
														2	140149014	140149514	0	EGR1	MAD	NC									2	142212167	142212667	76.43	CD14	GOM	WG									12	52930193	52930693	2.662	TNFSF12	GOM
														2	140149514	140150014	0.128	EGR1	MAD	NC									2	142212667	142213167	74.802	CD14	GOM	WG									12	52930693	52931193	16.928	TNFSF12	GOM
														2	140150014	140150514	0.572	EGR1	MAD	NC									2	142213167	142213667	4.668	CD14	GOM	WG									12	52931193	52931693	12.084	TNFSF12	GOM
														2	140150514	140151014	0	EGR1	MAD	NC									2	142213667	142214167	3.364	CD14	GOM	WG									12	52931693	52932193	8.23	TNFSF12	GOM
														2	140151014	140151514	0	EGR1	MAD	NC									2	142214167	142214667	3.868	CD14	GOM	WG									12	52932193	52932693	12.996	TNFSF12	GOM
														2	140151514	140152014	1.784	EGR1	MAD	NC									2	142214667	142215167	4.702	CD14	GOM	WG									12	52939643	52940143	23.088	TNFSF12	GOM
														2	140152014	140152514	1.116	EGR1	MAD	NC									2	142215167	142215667	3.33	CD14	GOM	WG									12	52940143	52940643	38.168	TNFSF12	GOM
														2	140152514	140153014	0	EGR1	MAD	NC									2	142215667	142216167	2.232	CD14	GOM	WG									12	52940643	52941143	43.986	TNFSF12	GOM
														2	140153014	140153514	2.64	EGR1	MAD	NC									2	142216167	142216667	2.472	CD14	GOM	WG									12	52941143	52941643	6.914	TNFSF12	GOM
														2	140153514	140154014	1.36	EGR1	MAD	NC									2	142216667	142217167	8.104	CD14	GOM	WG									12	52941643	52942143	30.342	TNFSF12	GOM
														2	140154014	140154514	0	EGR1	MAD	NC									2	142217167	142217667	8.128	CD14	GOM	WG									12	52942143	52942643	47.064	TNFSF12	GOM
														2	140154514	140155014	0	EGR1	MAD	NC									2	142217667	142218167	4.896	CD14	GOM	WG									12	52942643	52943143	55.884	TNFSF12	GOM
														2	140155014	140155514	0	EGR1	MAD	NC									2	142218167	142218667	2.234	CD14	GOM	WG									12	52943143	52943643	58.028	TNFSF12	GOM
														2	140155514	140156014	0	EGR1	MAD	NC									2	142218667	142219167	1.336	CD14	GOM	WG									12	52943643	52944143	83.494	TNFSF12	GOM
														2	140156014	140156514	0	EGR1	MAD	NC									2	142219167	142219667	44.598	CD14	GOM	WG									12	52944143	52944643	40.902	TNFSF12	GOM
														2	140156514	140157014	0	EGR1	MAD	NC									2	142219667	142220167	6.504	CD14	GOM	WG									12	52944643	52945143	5.558	TNFSF12	GOM
														2	140157014	140157514	0.856	EGR1	MAD	NC									2	142220167	142220667	3.53	CD14	GOM	WG									12	52945143	52945643	9.256	TNFSF12	GOM
														2	140157514	140158014	0.744	EGR1	MAD	NC									2	142220667	142221167	4.868	CD14	GOM	WG									12	52945643	52946143	9.546	TNFSF12	GOM
														2	140158014	140158514	0.456	EGR1	MAD	NC									2	142221167	142221667	4.532	CD14	GOM	WG									12	52946143	52946643	8.268	TNFSF12	GOM
														2	140158514	140159014	0.544	EGR1	MAD	NC									2	142221667	142222167	4.698	CD14	GOM	WG									12	52946643	52947143	3.362	TNFSF12	GOM
														2	140159014	140159514	0.7	EGR1	MAD	NC									2	142222167	142222667	2.802	CD14	GOM	WG									12	52947143	52947643	13.826	TNFSF12	GOM
														2	140159514	140160014	0	EGR1	MAD	NC									2	142222667	142223167	3.568	CD14	GOM	WG									12	52947643	52948143	4.142	TNFSF12	GOM
														2	140160014	140160514	0	EGR1	MAD	NC									2	142223167	142223667	3.734	CD14	GOM	WG									12	52948143	52948643	1.628	TNFSF12	GOM
														2	140160514	140161014	0.6	EGR1	MAD	NC									2	142223667	142224167	4.198	CD14	GOM	WG									12	52948643	52949143	16.658	TNFSF12	GOM
														2	140161014	140161514	0	EGR1	MAD	NC									2	142224167	142224667	3.966	CD14	GOM	WG									12	52949143	52949643	2.884	TNFSF12	GOM
														2	140161514	140162014	0.8	EGR1	MAD	NC									2	142224667	142225167	3.036	CD14	GOM	WG									12	52949643	52950143	2.444	TNFSF12	GOM
														2	140162014	140162514	0	EGR1	MAD	NC									2	142225167	142225667	4.9	CD14	GOM	WG									12	52950143	52950643	5.602	TNFSF12	GOM
														2	140162514	140163014	0	EGR1	MAD	NC									2	142225667	142226167	2.664	CD14	GOM	WG									12	52950643	52951143	10.002	TNFSF12	GOM
														2	140163014	140163514	0	EGR1	MAD	NC									2	142226167	142226667	0.432	CD14	GOM	WG									12	52951143	52951643	17.098	TNFSF12	GOM
														2	140163514	140164014	0	EGR1	MAD	NC									2	142226667	142227167	1.6	CD14	GOM	WG									12	52951643	52952143	10.53	TNFSF12	GOM
														2	140164014	140164514	0	EGR1	MAD	NC									2	142227167	142227667	7.578	CD14	GOM	WG									12	52952143	52952643	12.826	TNFSF12	GOM
														2	140164514	140165014	0	EGR1	MAD	NC									2	142227667	142228167	6.556	CD14	GOM	WG									12	52952643	52953143	10.228	TNFSF12	GOM
														2	140165014	140165514	0	EGR1	MAD	NC									2	142228167	142228667	2.604	CD14	GOM	WG									12	52953143	52953643	10.856	TNFSF12	GOM
														2	140165514	140166014	0	EGR1	MAD	NC									2	142228667	142229167	3.364	CD14	GOM	WG									12	52953643	52954143	12.528	TNFSF12	GOM
														2	140166014	140166514	0	EGR1	MAD	NC									2	142229167	142229667	3.136	CD14	GOM	WG									12	52954669	52955169	33.202	TNFSF12	GOM
														2	140166514	140167014	0	EGR1	MAD	NC									2	142229667	142230167	2.498	CD14	GOM	WG									12	52955169	52955669	25.762	TNFSF12	GOM
														2	140167014	140167514	0.956	EGR1	MAD	NC									2	142230167	142230667	5.834	CD14	GOM	WG									12	52955669	52956169	18.064	TNFSF12	GOM
														2	140167514	140168014	1.144	EGR1	MAD	NC									2	142230667	142231167	3.766	CD14	GOM	WG									12	52956169	52956669	4.638	TNFSF12	GOM
														2	140168636	140169136	0.516	EGR1	MAD	NC									2	142231167	142231667	6.066	CD14	GOM	WG									12	52956669	52957169	3.696	TNFSF12	GOM
														2	140169136	140169636	1.728	EGR1	MAD	NC									2	142231667	142232167	3.798	CD14	GOM	WG									12	52957169	52957669	4.752	TNFSF12	GOM
														2	140169636	140170136	0.4	EGR1	MAD	NC									2	142232167	142232667	2.27	CD14	GOM	WG									12	52957669	52958169	7.548	TNFSF12	GOM
														2	140170136	140170636	1.456	EGR1	MAD	NC									2	142232667	142233167	2.766	CD14	GOM	WG									12	52958169	52958669	3.19	TNFSF12	GOM
														2	140170636	140171136	0	EGR1	MAD	NC									2	142233167	142233667	11.3	CD14	GOM	WG									12	52958669	52959169	6.638	TNFSF12	GOM
														2	140171136	140171636	0	EGR1	MAD	NC									2	142233667	142234167	1.632	CD14	GOM	WG									12	52959169	52959669	6.214	TNFSF12	GOM
														2	140171636	140172136	0	EGR1	MAD	NC									2	142234167	142234667	1.17	CD14	GOM	WG									12	52959669	52960169	6.972	TNFSF12	GOM
														2	140172136	140172636	0	EGR1	MAD	NC									2	142234667	142235167	3.632	CD14	GOM	WG									12	52960169	52960669	9.328	TNFSF12	GOM
														2	140172636	140173136	0	EGR1	MAD	NC									2	142235167	142235667	1.23	CD14	GOM	WG									12	52960669	52961169	6.034	TNFSF12	GOM
														2	140173136	140173636	0	EGR1	MAD	NC									2	142235667	142236167	0.968	CD14	GOM	WG									12	52961169	52961669	2.424	TNFSF12	GOM
														2	140173636	140174136	0	EGR1	MAD	NC									2	142236167	142236667	3.536	CD14	GOM	WG									12	52961669	52962169	2.404	TNFSF12	GOM
														2	140174136	140174636	0	EGR1	MAD	NC									2	142236667	142237167	5.098	CD14	GOM	WG									12	52962169	52962669	6.572	TNFSF12	GOM
														2	140174636	140175136	0.344	EGR1	MAD	NC									2	142237167	142237667	3.5	CD14	GOM	WG									12	52962669	52963169	3.624	TNFSF12	GOM
														2	140175136	140175636	2.8	EGR1	MAD	NC									2	142237667	142238167	4.27	CD14	GOM	WG									12	52963169	52963669	9.842	TNFSF12	GOM
														2	140175636	140176136	2.156	EGR1	MAD	NC									2	142238167	142238667	4.796	CD14	GOM	WG									12	52963669	52964169	8.272	TNFSF12	GOM
														2	140176136	140176636	0	EGR1	MAD	NC									2	142238667	142239167	3.902	CD14	GOM	WG									12	52964169	52964669	5.148	TNFSF12	GOM
														2	140176636	140177136	0	EGR1	MAD	NC									2	142239167	142239667	2.098	CD14	GOM	WG									12	52964669	52965169	3.194	TNFSF12	GOM
														2	140177136	140177636	0	EGR1	MAD	NC									2	142239667	142240167	1.636	CD14	GOM	WG									12	52965169	52965669	4.448	TNFSF12	GOM
														2	140177636	140178136	0	EGR1	MAD	NC									2	142240167	142240667	4.332	CD14	GOM	WG									12	52965669	52966169	15.816	TNFSF12	GOM
														2	140178136	140178636	0	EGR1	MAD	NC									2	142240667	142241167	6.198	CD14	GOM	WG									12	52966169	52966669	28.932	TNFSF12	GOM
														2	140178636	140179136	0	EGR1	MAD	NC									2	142241167	142241667	4.106	CD14	GOM	WG									12	52966669	52967169	7.474	TNFSF12	GOM
														2	140179136	140179636	0	EGR1	MAD	NC									2	142241667	142242167	5.464	CD14	GOM	WG									12	52967169	52967669	15.386	TNFSF12	GOM
														2	140179636	140180136	2.4	EGR1	MAD	NC									2	142242167	142242667	22.438	CD14	GOM	WG									12	52967669	52968169	13.614	TNFSF12	GOM
														2	140180136	140180636	3.2	EGR1	MAD	NC									2	142242667	142243167	4.226	CD14	GOM	WG									12	52968169	52968669	7.25	TNFSF12	GOM
														2	140180636	140181136	2.86	EGR1	MAD	NC									2	142243167	142243667	0.332	CD14	GOM	WG									12	52968669	52969169	3.886	TNFSF12	GOM
														2	140181136	140181636	1.912	EGR1	MAD	NC									2	142243667	142244167	0	CD14	GOM	WG									12	52969169	52969669	1.476	TNFSF12	GOM
														2	140181636	140182136	4.104	EGR1	MAD	NC									2	142244167	142244667	0	CD14	GOM	WG									12	52969669	52970169	0.262	TNFSF12	GOM
														2	140182136	140182636	38.144	EGR1	MAD	NC									2	142244667	142245167	0	CD14	GOM	WG									12	52970169	52970669	2.262	TNFSF12	GOM
														2	140182636	140183136	13.472	EGR1	MAD	NC									2	142245167	142245667	1.6	CD14	GOM	WG									12	52970669	52971169	1.176	TNFSF12	GOM
														2	140183136	140183636	14.588	EGR1	MAD	NC									2	142245667	142246167	0.77	CD14	GOM	WG									12	52971169	52971669	1.224	TNFSF12	GOM
														2	140183636	140184136	11.436	EGR1	MAD	NC									2	142246167	142246667	1.764	CD14	GOM	WG									12	52971669	52972169	0.276	TNFSF12	GOM
														2	140184136	140184636	7.916	EGR1	MAD	NC									2	142246667	142247167	41.48	CD14	GOM	WG									12	52972169	52972669	1.562	TNFSF12	GOM
														2	140184636	140185136	28.804	EGR1	MAD	NC									2	142247167	142247667	19.222	CD14	GOM	WG									12	52972669	52973169	0.462	TNFSF12	GOM
														2	140185136	140185636	4.864	EGR1	MAD	NC									2	142247667	142248167	4.968	CD14	GOM	WG									12	52973169	52973669	2.676	TNFSF12	GOM
														2	140185636	140186136	18.632	EGR1	MAD	NC									2	142248167	142248667	21.966	CD14	GOM	WG									12	52973669	52974169	1.724	TNFSF12	GOM
														2	140186136	140186636	9.516	EGR1	MAD	NC									2	142248667	142249167	10.032	CD14	GOM	WG									12	52974169	52974669	4.528	TNFSF12	GOM
														2	140186636	140187136	15.276	EGR1	MAD	NC									2	142249167	142249667	1.732	CD14	GOM	WG									12	52974669	52975169	1.648	TNFSF12	GOM
														2	140187136	140187636	36.484	EGR1	MAD	NC									2	142249667	142250167	7.57	CD14	GOM	WG									12	52975169	52975669	2.304	TNFSF12	GOM
														2	140187636	140188136	13.868	EGR1	MAD	NC									2	142250167	142250667	4.164	CD14	GOM	WG									12	52975669	52976169	6.448	TNFSF12	GOM
														2	140188136	140188636	46.94	EGR1	MAD	NC									2	142250667	142251167	1.2	CD14	GOM	WG									12	52976169	52976669	1.472	TNFSF12	GOM
														2	140188636	140189136	58.276	EGR1	MAD	NC									2	142251167	142251667	5.768	CD14	GOM	WG									12	53035619	53036119	0.162	TNFSF12	GOM
														2	140189136	140189636	17.932	EGR1	MAD	NC									2	142251667	142252167	5.364	CD14	GOM	WG									12	53036119	53036619	0	TNFSF12	GOM
														2	140189636	140190136	16.176	EGR1	MAD	NC									2	142252167	142252667	1.6	CD14	GOM	WG									12	53036619	53037119	0	TNFSF12	GOM
														2	140190136	140190636	38.752	EGR1	MAD	NC									2	142252667	142253167	2.4	CD14	GOM	WG									12	53037119	53037619	0	TNFSF12	GOM
														2	140190636	140191136	6.56	EGR1	MAD	NC									2	142253167	142253667	1.734	CD14	GOM	WG									12	53037619	53038119	0	TNFSF12	GOM
														2	140191136	140191636	11.288	EGR1	MAD	NC									2	142253667	142254167	5.236	CD14	GOM	WG									12	53038119	53038619	0	TNFSF12	GOM
														2	140191636	140192136	30.912	EGR1	MAD	NC									2	142254167	142254667	6.664	CD14	GOM	WG									12	53038619	53039119	0.576	TNFSF12	GOM
														2	140192136	140192636	27.392	EGR1	MAD	NC									2	142254667	142255167	1.236	CD14	GOM	WG									12	53039119	53039619	0.524	TNFSF12	GOM
														2	140192636	140193136	31.14	EGR1	MAD	NC									2	142255167	142255667	5.966	CD14	GOM	WG									12	53039619	53040119	0	TNFSF12	GOM
														2	140193136	140193636	37.728	EGR1	MAD	NC									2	142255667	142256167	3.698	CD14	GOM	WG									12	53040119	53040619	0	TNFSF12	GOM
														2	140193636	140194136	17.76	EGR1	MAD	NC									2	142256167	142256667	1.636	CD14	GOM	WG									12	53040619	53041119	0.8	TNFSF12	GOM
														2	140194136	140194636	46.28	EGR1	MAD	NC									2	142256667	142257167	2.398	CD14	GOM	WG									12	53041119	53041619	0	TNFSF12	GOM
														2	140194636	140195136	73.592	EGR1	MAD	NC									2	142257167	142257667	46.938	CD14	GOM	WG									12	53041619	53042119	0	TNFSF12	GOM
														2	140195136	140195636	3.768	EGR1	MAD	NC									2	142257667	142258167	32.398	CD14	GOM	WG									12	53042119	53042619	0	TNFSF12	GOM
														2	140195636	140196136	32.276	EGR1	MAD	NC									2	142258167	142258667	4.2	CD14	GOM	WG									12	53042619	53043119	0	TNFSF12	GOM
														2	140196136	140196636	33.296	EGR1	MAD	NC									2	142258667	142259167	11.736	CD14	GOM	WG									12	53043119	53043619	0	TNFSF12	GOM
														2	140196636	140197136	0.772	EGR1	MAD	NC									2	142259167	142259667	6.764	CD14	GOM	WG									12	53073404	53073904	1.492	TNFSF12	GOM
														2	140197136	140197636	9.82	EGR1	MAD	NC									2	142259667	142260167	3.866	CD14	GOM	WG									12	53073904	53074404	0.016	TNFSF12	GOM
														2	140197636	140198136	12.052	EGR1	MAD	NC									2	142260167	142260667	7.966	CD14	GOM	WG									12	53074404	53074904	2.2	TNFSF12	GOM
														2	140198136	140198636	2.528	EGR1	MAD	NC									2	142260667	142261167	3.198	CD14	GOM	WG									12	53074904	53075404	1	TNFSF12	GOM
														2	140198636	140199136	3.844	EGR1	MAD	NC									2	142261167	142261667	5.502	CD14	GOM	WG									12	53075404	53075904	0.384	TNFSF12	GOM
														2	140199136	140199636	7.816	EGR1	MAD	NC									2	142261667	142262167	1.97	CD14	GOM	WG									12	53075904	53076404	0	TNFSF12	GOM
														2	140199636	140200136	1.824	EGR1	MAD	NC									2	142262167	142262667	5.828	CD14	GOM	WG									12	53076404	53076904	0	TNFSF12	GOM
														2	140200136	140200636	0	EGR1	MAD	NC									2	142262667	142263167	5.438	CD14	GOM	WG									12	53076904	53077404	0.2	TNFSF12	GOM
														2	140200636	140201136	33.488	EGR1	MAD	NC									2	142263167	142263667	5.13	CD14	GOM	WG									12	53077404	53077904	0	TNFSF12	GOM
														2	140201136	140201636	4.32	EGR1	MAD	NC									2	142263667	142264167	5.802	CD14	GOM	WG									12	53077904	53078404	0	TNFSF12	GOM
														2	140201636	140202136	11.992	EGR1	MAD	NC									2	142264167	142264667	5.134	CD14	GOM	WG									12	53078404	53078904	0.108	TNFSF12	GOM
														2	140202136	140202636	0	EGR1	MAD	NC									2	142264667	142265167	5.566	CD14	GOM	WG									12	53078904	53079404	0.8	TNFSF12	GOM
														2	140202636	140203136	0	EGR1	MAD	NC									2	142265167	142265667	6.566	CD14	GOM	WG									12	53079404	53079904	1.624	TNFSF12	GOM
														2	140203136	140203636	0	EGR1	MAD	NC									2	142265667	142266167	1.702	CD14	GOM	WG									12	53079904	53080404	2.068	TNFSF12	GOM
														2	140203636	140204136	0	EGR1	MAD	NC									2	142266167	142266667	41.998	CD14	GOM	WG									12	53080404	53080904	0.3	TNFSF12	GOM
														2	140204136	140204636	0.444	EGR1	MAD	NC									2	142266667	142267167	17.312	CD14	GOM	WG									12	53080904	53081404	0.708	TNFSF12	GOM
														2	140204636	140205136	0.456	EGR1	MAD	NC									2	142267167	142267667	14.19	CD14	GOM	WG									12	53081404	53081904	0.892	TNFSF12	GOM
														2	140205136	140205636	0	EGR1	MAD	NC									2	142267667	142268167	18.228	CD14	GOM	WG									12	53081904	53082404	0.216	TNFSF12	GOM
														2	140205636	140206136	0	EGR1	MAD	NC									2	142268167	142268667	29.334	CD14	GOM	WG									12	53082404	53082904	0.584	TNFSF12	GOM
														2	140206136	140206636	0.4	EGR1	MAD	NC									2	142268667	142269167	3.47	CD14	GOM	WG									12	53082904	53083404	1.2	TNFSF12	GOM
														2	140206636	140207136	2.5	EGR1	MAD	NC									2	142269167	142269667	5.832	CD14	GOM	WG									12	53083404	53083904	0.4	TNFSF12	GOM
														2	140207136	140207636	4.8	EGR1	MAD	NC									2	142269667	142270167	3.2	CD14	GOM	WG									12	53083904	53084404	0.8	TNFSF12	GOM
														2	140207636	140208136	0.772	EGR1	MAD	NC									2	142270167	142270667	3.768	CD14	GOM	WG									12	53084404	53084904	0	TNFSF12	GOM
														2	140208136	140208636	0.228	EGR1	MAD	NC									2	142270667	142271167	6.3	CD14	GOM	WG									12	53084904	53085404	0.832	TNFSF12	GOM
														2	140208636	140209136	0	EGR1	MAD	NC									2	142271167	142271667	37.036	CD14	GOM	WG									12	53085404	53085904	2.368	TNFSF12	GOM
														2	140209136	140209636	0	EGR1	MAD	NC									2	142271667	142272167	11.194	CD14	GOM	WG									12	53085904	53086404	2.624	TNFSF12	GOM
														2	140209636	140210136	0	EGR1	MAD	NC									2	142272167	142272667	3.068	CD14	GOM	WG									12	53091334	53091834	6.608	TNFSF12	GOM
														2	140210136	140210636	0.344	EGR1	MAD	NC									2	142272667	142273167	6.168	CD14	GOM	WG									12	53091834	53092334	4.268	TNFSF12	GOM
														2	140210636	140211136	1.256	EGR1	MAD	NC									2	142273167	142273667	2.966	CD14	GOM	WG									12	53092334	53092834	11.368	TNFSF12	GOM
														2	140211136	140211636	1.188	EGR1	MAD	NC									2	142273667	142274167	8.63	CD14	GOM	WG									12	53092834	53093334	8.936	TNFSF12	GOM
														2	140211336	140211836	7.372	EGR1	MAD	NC									2	142274167	142274667	10.502	CD14	GOM	WG									12	53093334	53093834	8.108	TNFSF12	GOM
														2	140211836	140212336	14.612	EGR1	MAD	NC									2	142274667	142275167	1.032	CD14	GOM	WG									12	53093834	53094334	28.1	TNFSF12	GOM
														2	140212336	140212836	14.752	EGR1	MAD	NC									2	142275167	142275667	14.636	CD14	GOM	WG									12	53094334	53094834	12.028	TNFSF12	GOM
														2	140212836	140213336	6.392	EGR1	MAD	NC									2	142275667	142276167	2.498	CD14	GOM	WG									12	53094834	53095334	18.68	TNFSF12	GOM
														2	140213336	140213836	0	EGR1	MAD	NC									2	142276167	142276667	1.634	CD14	GOM	WG									12	53095334	53095834	22.996	TNFSF12	GOM
														2	140213836	140214336	6.596	EGR1	MAD	NC									2	142276667	142277167	2.532	CD14	GOM	WG									12	53095834	53096334	12.988	TNFSF12	GOM
														2	140214336	140214836	6.604	EGR1	MAD	NC									2	142277167	142277667	1.168	CD14	GOM	WG									12	53096334	53096834	8.828	TNFSF12	GOM
														2	140214836	140215336	4.572	EGR1	MAD	NC									2	142277667	142278167	5.966	CD14	GOM	WG									12	53096834	53097334	7.072	TNFSF12	GOM
														2	140215336	140215836	1.144	EGR1	MAD	NC									2	142278167	142278667	0.066	CD14	GOM	WG									12	53097334	53097834	6.764	TNFSF12	GOM
														2	140215836	140216336	1.284	EGR1	MAD	NC									2	142278667	142279167	1.07	CD14	GOM	WG									12	53097834	53098334	10.828	TNFSF12	GOM
														2	140216336	140216836	0	EGR1	MAD	NC									2	142279167	142279667	4.632	CD14	GOM	WG									12	53098334	53098834	5.44	TNFSF12	GOM
														2	140216836	140217336	0	EGR1	MAD	NC									2	142279667	142280167	0.632	CD14	GOM	WG									12	53098834	53099334	23.132	TNFSF12	GOM
														2	140217336	140217836	1.6	EGR1	MAD	NC									2	142280167	142280667	20.226	CD14	GOM	WG									12	53099334	53099834	46.624	TNFSF12	GOM
														2	140217836	140218336	0.8	EGR1	MAD	NC									2	142280667	142281167	4.374	CD14	GOM	WG									12	53099834	53100334	45.548	TNFSF12	GOM
														2	140218336	140218836	0	EGR1	MAD	NC									2	142281167	142281667	1.4	CD14	GOM	WG									12	53100334	53100834	48.716	TNFSF12	GOM
														2	140218836	140219336	0.8	EGR1	MAD	NC									2	142281667	142282167	42.1	CD14	GOM	WG									12	53100834	53101334	36.028	TNFSF12	GOM
														2	140219336	140219836	1.488	EGR1	MAD	NC									2	142282167	142282667	3.566	CD14	GOM	WG									12	53101334	53101834	56.452	TNFSF12	GOM
														2	140219836	140220336	3.312	EGR1	MAD	NC									2	142282667	142283167	16.87	CD14	GOM	WG									12	53101834	53102334	46.644	TNFSF12	GOM
														2	140220336	140220836	1.072	EGR1	MAD	NC									2	142283167	142283667	3.564	CD14	GOM	WG									12	53102334	53102834	84.216	TNFSF12	GOM
														2	140220836	140221336	1.328	EGR1	MAD	NC									2	142283667	142284167	3.768	CD14	GOM	WG									12	53102834	53103334	68.9	TNFSF12	GOM
														2	140221336	140221836	0.544	EGR1	MAD	NC									2	142284167	142284667	1.698	CD14	GOM	WG									12	53103334	53103834	63.212	TNFSF12	GOM
														2	140221836	140222336	0.056	EGR1	MAD	NC									2	142284667	142285167	1.768	CD14	GOM	WG									12	53103834	53104334	43.752	TNFSF12	GOM
														2	140222336	140222836	3.476	EGR1	MAD	NC									2	142285167	142285667	1.232	CD14	GOM	WG									12	53104334	53104834	15.096	TNFSF12	GOM
														2	140222836	140223336	6.112	EGR1	MAD	NC									2	142285667	142286167	2.468	CD14	GOM	WG									12	53104834	53105334	10.004	TNFSF12	GOM
														2	140223336	140223836	5.256	EGR1	MAD	NC									2	142286167	142286667	2.232	CD14	GOM	WG									12	53105334	53105834	41.664	TNFSF12	GOM
														2	140223836	140224336	0.056	EGR1	MAD	NC									2	142286667	142287167	19.44	CD14	GOM	WG									12	53105834	53106334	47.144	TNFSF12	GOM
														2	140224336	140224836	0.516	EGR1	MAD	NC									2	142287167	142287667	36.514	CD14	GOM	WG									12	53106334	53106834	34.032	TNFSF12	GOM
														2	140224836	140225336	13.432	EGR1	MAD	NC									2	142287667	142288167	20.354	CD14	GOM	WG									12	53106834	53107334	45.9	TNFSF12	GOM
														2	140225336	140225836	3.952	EGR1	MAD	NC									2	142288167	142288667	20.878	CD14	GOM	WG									12	53107334	53107834	36.452	TNFSF12	GOM
														2	140225836	140226336	0.516	EGR1	MAD	NC									2	142288667	142289167	28.214	CD14	GOM	WG									12	53107834	53108334	52.704	TNFSF12	GOM
														2	140226336	140226836	1.232	EGR1	MAD	NC									2	142289167	142289667	1.936	CD14	GOM	WG									12	53109621	53110121	96.294	TNFSF12	GOM
														2	140226836	140227336	3.652	EGR1	MAD	NC									2	142289667	142290167	4.9	CD14	GOM	WG									12	53110121	53110621	149.282	TNFSF12	GOM
														2	140227336	140227836	0	EGR1	MAD	NC									2	142290167	142290667	2.498	CD14	GOM	WG									12	53110621	53111121	10.246	TNFSF12	GOM
														2	140227836	140228336	0.216	EGR1	MAD	NC									2	142290667	142291167	1.666	CD14	GOM	WG									12	53111244	53111744	47.124	TNFSF12	GOM
														2	140228336	140228836	8.484	EGR1	MAD	NC									2	142291167	142291667	7.238	CD14	GOM	WG									12	53111744	53112244	29.116	TNFSF12	GOM
														2	140228836	140229336	0.772	EGR1	MAD	NC									2	142291667	142292167	5.498	CD14	GOM	WG									12	53112244	53112744	30.016	TNFSF12	GOM
														2	140229336	140229836	0.872	EGR1	MAD	NC									2	142292167	142292667	2.598	CD14	GOM	WG									12	53112744	53113244	39.372	TNFSF12	GOM
														2	140229836	140230336	0.928	EGR1	MAD	NC									2	142292667	142293167	4.024	CD14	GOM	WG									12	53113244	53113744	20.784	TNFSF12	GOM
														2	140230336	140230836	10.728	EGR1	MAD	NC									2	142293167	142293667	20.252	CD14	GOM	WG									12	53113744	53114244	32.516	TNFSF12	GOM
														2	140263301	140263801	6.838	EGR1	MAD	NC									2	142293667	142294167	13.462	CD14	GOM	WG									12	53114244	53114744	40.74	TNFSF12	GOM
														2	140263801	140264301	10.374	EGR1	MAD	NC									2	142294167	142294667	8.47	CD14	GOM	WG									12	53114744	53115244	79.64	TNFSF12	GOM
														2	140264301	140264801	2.604	EGR1	MAD	NC									2	142294667	142295167	10.302	CD14	GOM	WG									12	53115244	53115744	62.672	TNFSF12	GOM
														2	140264801	140265301	4.284	EGR1	MAD	NC									2	142295167	142295667	23.856	CD14	GOM	WG									12	53115744	53116244	26.288	TNFSF12	GOM
														2	140265301	140265801	0.398	EGR1	MAD	NC									2	142295667	142296167	10.036	CD14	GOM	WG									12	53116244	53116744	51.724	TNFSF12	GOM
														2	140265801	140266301	0	EGR1	MAD	NC									2	142296167	142296667	22.332	CD14	GOM	WG									12	53116744	53117244	42.18	TNFSF12	GOM
														2	140266301	140266801	0	EGR1	MAD	NC									2	142296667	142297167	4.398	CD14	GOM	WG									12	53117244	53117744	3.84	TNFSF12	GOM
														2	140266801	140267301	0	EGR1	MAD	NC									2	142297167	142297667	23.648	CD14	GOM	WG									12	53117744	53118244	6.764	TNFSF12	GOM
														2	140267301	140267801	0	EGR1	MAD	NC									2	142297667	142298167	20.222	CD14	GOM	WG									12	53118244	53118744	8.976	TNFSF12	GOM
														2	140267801	140268301	0	EGR1	MAD	NC									2	142298167	142298667	3.568	CD14	GOM	WG									12	53118744	53119244	9.376	TNFSF12	GOM
														2	140268301	140268801	0	EGR1	MAD	NC									2	142298667	142299167	5.266	CD14	GOM	WG									12	53119244	53119744	17.316	TNFSF12	GOM
														2	140268801	140269301	4.44	EGR1	MAD	NC									2	142299167	142299667	11.004	CD14	GOM	WG									12	53119744	53120244	13.644	TNFSF12	GOM
														2	140269301	140269801	7.16	EGR1	MAD	NC									2	142299667	142300167	5.064	CD14	GOM	WG									12	53120244	53120744	27.008	TNFSF12	GOM
														2	140269801	140270301	0	EGR1	MAD	NC									2	142300167	142300667	4.964	CD14	GOM	WG									12	53120744	53121244	20.868	TNFSF12	GOM
														2	140270301	140270801	0	EGR1	MAD	NC									2	142300667	142301167	4.202	CD14	GOM	WG									12	53121244	53121744	12.032	TNFSF12	GOM
														2	140270801	140271301	4.9	EGR1	MAD	NC									2	142301167	142301667	3.998	CD14	GOM	WG									12	53121744	53122244	20.26	TNFSF12	GOM
														2	140271301	140271801	0	EGR1	MAD	NC									2	142301667	142302167	6.398	CD14	GOM	WG									12	53122244	53122744	15.884	TNFSF12	GOM
														2	140271801	140272301	0	EGR1	MAD	NC									2	142302167	142302667	7.342	CD14	GOM	WG									12	53122744	53123244	16.984	TNFSF12	GOM
														2	140272301	140272801	0	EGR1	MAD	NC									2	142302667	142303167	6.896	CD14	GOM	WG									12	53123244	53123744	18.984	TNFSF12	GOM
														2	140272801	140273301	0	EGR1	MAD	NC									2	142303167	142303667	2.896	CD14	GOM	WG									12	53123744	53124244	7.652	TNFSF12	GOM
														2	140273301	140273801	0	EGR1	MAD	NC									2	142303667	142304167	30.404	CD14	GOM	WG									12	53124244	53124744	5.452	TNFSF12	GOM
														2	140273801	140274301	0	EGR1	MAD	NC									2	142304167	142304667	9.766	CD14	GOM	WG									12	53124744	53125244	21.82	TNFSF12	GOM
														2	140274301	140274801	0	EGR1	MAD	NC									2	142304667	142305167	32.188	CD14	GOM	WG									12	53125244	53125744	18.704	TNFSF12	GOM
														2	140274801	140275301	0.408	EGR1	MAD	NC									2	142305167	142305667	104.53	CD14	GOM	WG									12	53125744	53126244	20.44	TNFSF12	GOM
														2	140275301	140275801	10.992	EGR1	MAD	NC									2	142305667	142306167	15.284	CD14	GOM	WG									12	53126244	53126744	10.988	TNFSF12	GOM
														2	140275801	140276301	6.812	EGR1	MAD	NC									2	142307025	142307525	229.9	CD14	GOM	WG									12	53126744	53127244	28.228	TNFSF12	GOM
														2	140276301	140276801	2.09	EGR1	MAD	NC									2	142307525	142308025	74.9	CD14	GOM	WG									12	53127244	53127744	23.688	TNFSF12	GOM
														2	140276801	140277301	3.8	EGR1	MAD	NC									2	142308025	142308525	98.15	CD14	GOM	WG									12	53127744	53128244	10.708	TNFSF12	GOM
														2	140277301	140277801	1.698	EGR1	MAD	NC									2	142308525	142309025	21.65	CD14	GOM	WG									12	53128244	53128744	13.86	TNFSF12	GOM
														2	140277801	140278301	0	EGR1	MAD	NC									2	142309025	142309525	1.8	CD14	GOM	WG									12	53128744	53129244	4.94	TNFSF12	GOM
														2	140278301	140278801	0	EGR1	MAD	NC									2	142309525	142310025	3.2	CD14	GOM	WG									12	53129244	53129744	3.064	TNFSF12	GOM
														2	140278801	140279301	0	EGR1	MAD	NC									2	142310025	142310525	10.85	CD14	GOM	WG									12	53129744	53130244	20.74	TNFSF12	GOM
														2	140279301	140279801	0.004	EGR1	MAD	NC									2	142310525	142311025	3.8	CD14	GOM	WG									12	53130244	53130744	23.264	TNFSF12	GOM
														2	140279801	140280301	2	EGR1	MAD	NC									2	142311025	142311525	3.65	CD14	GOM	WG									12	53130744	53131244	19.924	TNFSF12	GOM
														2	140280301	140280801	1.996	EGR1	MAD	NC									2	142311525	142312025	7.6	CD14	GOM	WG									12	53131244	53131744	8.032	TNFSF12	GOM
														2	140280801	140281301	0.306	EGR1	MAD	NC									2	142312025	142312525	7.95	CD14	GOM	WG									12	53131744	53132244	16.468	TNFSF12	GOM
														2	140281301	140281801	2.094	EGR1	MAD	NC									2	142312525	142313025	9.15	CD14	GOM	WG									12	53132244	53132744	21.792	TNFSF12	GOM
														2	140281801	140282301	2.4	EGR1	MAD	NC									2	142313025	142313525	92.1	CD14	GOM	WG									12	53132744	53133244	19.036	TNFSF12	GOM
														2	140282301	140282801	1.6	EGR1	MAD	NC									2	142313525	142314025	8.4	CD14	GOM	WG									12	53133244	53133744	20.048	TNFSF12	GOM
														2	140282801	140283301	3.6	EGR1	MAD	NC									2	142314025	142314525	40.3	CD14	GOM	WG									12	53133744	53134244	21.088	TNFSF12	GOM
														2	140283301	140283801	0	EGR1	MAD	NC									2	142314525	142315025	16.1	CD14	GOM	WG									12	53134244	53134744	14.092	TNFSF12	GOM
														2	140283801	140284301	0.404	EGR1	MAD	NC									2	142315025	142315525	3.1	CD14	GOM	WG									12	53134744	53135244	4.076	TNFSF12	GOM
														2	140284301	140284801	2.702	EGR1	MAD	NC									2	142315525	142316025	1.4	CD14	GOM	WG									12	53135244	53135744	5.56	TNFSF12	GOM
														2	140284801	140285301	3.702	EGR1	MAD	NC									2	142316025	142316525	0.75	CD14	GOM	WG									12	53135744	53136244	21.728	TNFSF12	GOM
														2	140285301	140285801	0.596	EGR1	MAD	NC									2	142316525	142317025	22.95	CD14	GOM	WG									12	53136244	53136744	2.512	TNFSF12	GOM
														2	140285801	140286301	0.596	EGR1	MAD	NC									2	142317025	142317525	31.1	CD14	GOM	WG									12	53136744	53137244	11.94	TNFSF12	GOM
														2	140286301	140286801	0	EGR1	MAD	NC									2	142317525	142318025	28.35	CD14	GOM	WG									12	53137244	53137744	12.252	TNFSF12	GOM
														2	140286801	140287301	0.604	EGR1	MAD	NC									2	142318025	142318525	21.15	CD14	GOM	WG									12	53137744	53138244	11.036	TNFSF12	GOM
														2	140287301	140287801	7.702	EGR1	MAD	NC									2	142318525	142319025	25.3	CD14	GOM	WG									12	53138244	53138744	9.112	TNFSF12	GOM
														2	140287801	140288301	1.408	EGR1	MAD	NC									2	142319025	142319525	11.45	CD14	GOM	WG									12	53138744	53139244	7.908	TNFSF12	GOM
														2	140288301	140288801	6.494	EGR1	MAD	NC									2	142319525	142320025	34.75	CD14	GOM	WG									12	53139244	53139744	9.744	TNFSF12	GOM
														2	140288801	140289301	10.804	EGR1	MAD	NC									2	142320025	142320525	43.95	CD14	GOM	WG									12	52540238	52540738	0	TNFSF12	MAD
														2	140289301	140289801	2.988	EGR1	MAD	NC									2	142320525	142321025	10.65	CD14	GOM	WG									12	52540738	52541238	0	TNFSF12	MAD
														2	140289801	140290301	3.606	EGR1	MAD	NC									2	142321025	142321525	0.6	CD14	GOM	WG									12	52541238	52541738	0	TNFSF12	MAD
														2	140290301	140290801	7.016	EGR1	MAD	NC									2	142321525	142322025	10.3	CD14	GOM	WG									12	52541738	52542238	0	TNFSF12	MAD
														2	140290801	140291301	5.786	EGR1	MAD	NC									2	142322025	142322525	14.55	CD14	GOM	WG									12	52542238	52542738	0	TNFSF12	MAD
														2	140291301	140291801	3.294	EGR1	MAD	NC									2	142322525	142323025	22.5	CD14	GOM	WG									12	52542738	52543238	0	TNFSF12	MAD
														2	140291801	140292301	0.8	EGR1	MAD	NC									2	142323025	142323525	41.05	CD14	GOM	WG									12	52543238	52543738	0	TNFSF12	MAD
														2	140292301	140292801	7.002	EGR1	MAD	NC									2	142323525	142324025	28.95	CD14	GOM	WG									12	52543738	52544238	0	TNFSF12	MAD
														2	140292801	140293301	0.996	EGR1	MAD	NC									2	142324025	142324525	27.7	CD14	GOM	WG									12	52544238	52544738	0	TNFSF12	MAD
														2	140293301	140293801	14.708	EGR1	MAD	NC									2	142324525	142325025	36.05	CD14	GOM	WG									12	52544738	52545238	0	TNFSF12	MAD
														2	140293801	140294301	3.292	EGR1	MAD	NC									2	142325025	142325525	12.8	CD14	GOM	WG									12	52550141	52550641	19.986	TNFSF12	MAD
														2	140294301	140294801	1.81	EGR1	MAD	NC									2	142325525	142326025	0.85	CD14	GOM	WG									12	52550641	52551141	37.778	TNFSF12	MAD
														2	140294801	140295301	8.09	EGR1	MAD	NC									2	142326025	142326525	0.05	CD14	GOM	WG									12	52551141	52551641	24.62	TNFSF12	MAD
														2	140295301	140295801	0	EGR1	MAD	NC									2	142326525	142327025	1.85	CD14	GOM	WG									12	52551641	52552141	6.044	TNFSF12	MAD
														2	140295801	140296301	0	EGR1	MAD	NC									2	142327025	142327525	2.15	CD14	GOM	WG									12	52552141	52552641	34.576	TNFSF12	MAD
														2	140296301	140296801	0	EGR1	MAD	NC									2	142327525	142328025	2.15	CD14	GOM	WG									12	52552641	52553141	7.636	TNFSF12	MAD
														2	140296801	140297301	0	EGR1	MAD	NC									2	142328025	142328525	1.75	CD14	GOM	WG									12	52553141	52553641	41.378	TNFSF12	MAD
														2	140297301	140297801	0	EGR1	MAD	NC									2	142328525	142329025	0.8	CD14	GOM	WG									12	52553641	52554141	47.7	TNFSF12	MAD
														2	140297801	140298301	0	EGR1	MAD	NC									2	142329025	142329525	0.05	CD14	GOM	WG									12	52554141	52554641	28.72	TNFSF12	MAD
														2	140298301	140298801	0	EGR1	MAD	NC									2	142329525	142330025	0.75	CD14	GOM	WG									12	52554641	52555141	8.008	TNFSF12	MAD
														2	140298801	140299301	0	EGR1	MAD	NC									2	142330025	142330525	0.8	CD14	GOM	WG									12	52555141	52555641	3.2	TNFSF12	MAD
														2	140299301	140299801	0	EGR1	MAD	NC									2	142330525	142331025	0	CD14	GOM	WG									12	52555641	52556141	12.174	TNFSF12	MAD
														2	140299801	140300301	0	EGR1	MAD	NC									2	142331025	142331525	5.05	CD14	GOM	WG									12	52556141	52556641	52.348	TNFSF12	MAD
														2	140300301	140300801	0	EGR1	MAD	NC									2	142331525	142332025	6.55	CD14	GOM	WG									12	52556641	52557141	42.352	TNFSF12	MAD
														2	140300801	140301301	0	EGR1	MAD	NC									2	142332025	142332525	1.7	CD14	GOM	WG									12	52557141	52557641	3.626	TNFSF12	MAD
														2	140301301	140301801	0	EGR1	MAD	NC									2	142332525	142333025	1.45	CD14	GOM	WG									12	52557641	52558141	9.11	TNFSF12	MAD
														2	140301801	140302301	0	EGR1	MAD	NC									2	142333025	142333525	0.7	CD14	GOM	WG									12	52558141	52558641	9.366	TNFSF12	MAD
														2	140302301	140302801	0.004	EGR1	MAD	NC									2	142333525	142334025	0.75	CD14	GOM	WG									12	52558641	52559141	13.206	TNFSF12	MAD
														2	140302801	140303301	0.996	EGR1	MAD	NC									2	142334025	142334525	0	CD14	GOM	WG									12	52559141	52559641	7.7	TNFSF12	MAD
														2	140303301	140303801	0	EGR1	MAD	NC									2	142334525	142335025	0.4	CD14	GOM	WG									12	52559641	52560141	9.348	TNFSF12	MAD
														2	140303801	140304301	0	EGR1	MAD	NC									2	142335025	142335525	0.55	CD14	GOM	WG									12	52560141	52560641	18.164	TNFSF12	MAD
														2	140304301	140304801	0	EGR1	MAD	NC									2	142335525	142336025	0.55	CD14	GOM	WG									12	52560641	52561141	40.578	TNFSF12	MAD
														2	140304801	140305301	0	EGR1	MAD	NC									2	142336025	142336525	0	CD14	GOM	WG									12	52561141	52561641	37.6	TNFSF12	MAD
														2	140305301	140305801	1.004	EGR1	MAD	NC									2	142336525	142337025	0.8	CD14	GOM	WG									12	52561641	52562141	20.912	TNFSF12	MAD
														2	140305801	140306301	0.596	EGR1	MAD	NC									2	142337025	142337525	0	CD14	GOM	WG									12	52562141	52562641	10.97	TNFSF12	MAD
														2	140306301	140306801	0.8	EGR1	MAD	NC									2	142337525	142338025	0	CD14	GOM	WG									12	52562641	52563141	3.856	TNFSF12	MAD
														2	140306801	140307301	0	EGR1	MAD	NC									2	142338025	142338525	0	CD14	GOM	WG									12	52563141	52563641	5.826	TNFSF12	MAD
														2	140307301	140307801	0	EGR1	MAD	NC									2	142338525	142339025	1.6	CD14	GOM	WG									12	52563641	52564141	7.03	TNFSF12	MAD
														2	140307801	140308301	0	EGR1	MAD	NC									2	142339025	142339525	0.8	CD14	GOM	WG									12	52564141	52564641	8.58	TNFSF12	MAD
														2	140308301	140308801	0.6	EGR1	MAD	NC									2	142339525	142340025	0	CD14	GOM	WG									12	52564641	52565141	7.656	TNFSF12	MAD
														2	140308801	140309301	0	EGR1	MAD	NC									2	142340025	142340525	0	CD14	GOM	WG									12	52565141	52565641	12.372	TNFSF12	MAD
														2	140309301	140309801	0	EGR1	MAD	NC									2	142340525	142341025	0.8	CD14	GOM	WG									12	52565641	52566141	13.398	TNFSF12	MAD
														2	140309801	140310301	0	EGR1	MAD	NC									2	142341025	142341525	0.55	CD14	GOM	WG									12	52566141	52566641	0.382	TNFSF12	MAD
														2	140310301	140310801	0	EGR1	MAD	NC									2	142341525	142342025	1.95	CD14	GOM	WG									12	52566641	52567141	0.8	TNFSF12	MAD
														2	140310801	140311301	3.934	EGR1	MAD	NC									2	142342025	142342525	0.75	CD14	GOM	WG									12	52567141	52567641	0.318	TNFSF12	MAD
														2	140311301	140311801	3.066	EGR1	MAD	NC									2	142346358	142346858	2.832	CD14	GOM	WG									12	52567641	52568141	0.546	TNFSF12	MAD
														2	140311801	140312301	0	EGR1	MAD	NC									2	142346858	142347358	4.544	CD14	GOM	WG									12	52568141	52568641	3.018	TNFSF12	MAD
														2	140312301	140312801	0	EGR1	MAD	NC									2	142347358	142347858	5.136	CD14	GOM	WG									12	52568641	52569141	0.982	TNFSF12	MAD
														2	140312801	140313301	0.002	EGR1	MAD	NC									2	142347858	142348358	119.076	CD14	GOM	WG									12	52569141	52569641	1.754	TNFSF12	MAD
														2	140313301	140313801	0.798	EGR1	MAD	NC									2	142348358	142348858	190.948	CD14	GOM	WG									12	52569641	52570141	0.482	TNFSF12	MAD
														2	140313801	140314301	2.024	EGR1	MAD	NC									2	142348858	142349358	232.956	CD14	GOM	WG									12	52570141	52570641	0.218	TNFSF12	MAD
														2	140314301	140314801	7.376	EGR1	MAD	NC									2	142349358	142349858	80.704	CD14	GOM	WG									12	52570641	52571141	0	TNFSF12	MAD
														2	140314801	140315301	1.6	EGR1	MAD	NC									2	142352018	142352518	29.028	CD14	GOM	WG									12	52571141	52571641	2.328	TNFSF12	MAD
														2	140315301	140315801	0.502	EGR1	MAD	NC									2	142352518	142353018	2.4	CD14	GOM	WG									12	52571641	52572141	1.436	TNFSF12	MAD
														2	140315801	140316301	2.798	EGR1	MAD	NC									2	142353018	142353518	6.572	CD14	GOM	WG									12	52572141	52572641	0.336	TNFSF12	MAD
														2	140316301	140316801	0.602	EGR1	MAD	NC									2	142353518	142354018	4.472	CD14	GOM	WG									12	52572641	52573141	0	TNFSF12	MAD
														2	140316801	140317301	0.198	EGR1	MAD	NC									2	142354018	142354518	4.728	CD14	GOM	WG									12	52573141	52573641	9.158	TNFSF12	MAD
														2	140317301	140317801	2.1	EGR1	MAD	NC									2	142354518	142355018	6.308	CD14	GOM	WG									12	52573641	52574141	1.842	TNFSF12	MAD
														2	140317801	140318301	2.008	EGR1	MAD	NC									2	142355018	142355518	5.136	CD14	GOM	WG									12	52574141	52574641	0	TNFSF12	MAD
														2	140318301	140318801	6.992	EGR1	MAD	NC									2	142355518	142356018	35.568	CD14	GOM	WG									12	52574641	52575141	0	TNFSF12	MAD
														2	140318801	140319301	0	EGR1	MAD	NC									2	142356018	142356518	15.836	CD14	GOM	WG									12	52575141	52575641	0.546	TNFSF12	MAD
														2	140319301	140319801	0	EGR1	MAD	NC									2	142356518	142357018	17.608	CD14	GOM	WG									12	52576401	52576901	44.578	TNFSF12	MAD
														2	140319801	140320301	0	EGR1	MAD	NC									2	142357018	142357518	11.592	CD14	GOM	WG									12	52576901	52577401	41.194	TNFSF12	MAD
														2	140320301	140320801	0	EGR1	MAD	NC									2	142357518	142358018	18.2	CD14	GOM	WG									12	52577401	52577901	42.454	TNFSF12	MAD
														2	140320801	140321301	0.026	EGR1	MAD	NC									2	142358018	142358518	21.504	CD14	GOM	WG									12	52577901	52578401	100.794	TNFSF12	MAD
														2	140321301	140321801	2.574	EGR1	MAD	NC									2	142358518	142359018	29.448	CD14	GOM	WG									12	52578401	52578901	97.574	TNFSF12	MAD
														2	140321801	140322301	3.402	EGR1	MAD	NC									2	142359018	142359518	320.144	CD14	GOM	WG									12	52578901	52579401	89.178	TNFSF12	MAD
														2	140322301	140322801	0.798	EGR1	MAD	NC									2	142359518	142360018	5.528	CD14	GOM	WG									12	52579401	52579901	54.828	TNFSF12	MAD
														2	140322801	140323301	0	EGR1	MAD	NC									2	142360018	142360518	7.756	CD14	GOM	WG									12	52579901	52580401	123.638	TNFSF12	MAD
														2	140323301	140323801	4.4	EGR1	MAD	NC									2	142360518	142361018	541.86	CD14	GOM	WG									12	52580401	52580901	106.85	TNFSF12	MAD
														2	140323801	140324301	3.914	EGR1	MAD	NC									2	142361018	142361518	25.884	CD14	GOM	WG									12	52580901	52581401	95.774	TNFSF12	MAD
														2	140324301	140324801	2.086	EGR1	MAD	NC									2	142361155	142361655	25.78	CD14	GOM	WG									12	52581401	52581901	38.206	TNFSF12	MAD
														2	140324795	140325295	0	EGR1	MAD	NC									2	142361655	142362155	46	CD14	GOM	WG									12	52581901	52582401	43.286	TNFSF12	MAD
														2	140325295	140325795	0	EGR1	MAD	NC									2	142362155	142362655	2.01	CD14	GOM	WG									12	52582401	52582901	56.822	TNFSF12	MAD
														2	140325795	140326295	0	EGR1	MAD	NC									2	142362655	142363155	2.89	CD14	GOM	WG									12	52582901	52583401	34.696	TNFSF12	MAD
														2	140326295	140326795	0	EGR1	MAD	NC									2	142363155	142363655	4.23	CD14	GOM	WG									12	52583401	52583901	14.058	TNFSF12	MAD
														2	140326795	140327295	0	EGR1	MAD	NC									2	142363655	142364155	2.17	CD14	GOM	WG									12	52583901	52584401	61.876	TNFSF12	MAD
														2	140327295	140327795	0	EGR1	MAD	NC									2	142364155	142364655	2.38	CD14	GOM	WG									12	52584401	52584901	37.476	TNFSF12	MAD
														2	140327795	140328295	0	EGR1	MAD	NC									2	142364655	142365155	1.2	CD14	GOM	WG									12	52584901	52585401	5.502	TNFSF12	MAD
														2	140328295	140328795	0	EGR1	MAD	NC									2	142365155	142365655	2.71	CD14	GOM	WG									12	52585401	52585901	65.974	TNFSF12	MAD
														2	140328795	140329295	0	EGR1	MAD	NC									2	142365655	142366155	53.25	CD14	GOM	WG									12	52585901	52586401	50.816	TNFSF12	MAD
														2	140329295	140329795	0	EGR1	MAD	NC									2	142366155	142366655	40.25	CD14	GOM	WG									12	52586401	52586901	60.404	TNFSF12	MAD
														2	140330055	140330555	0	EGR1	MAD	NC									2	142366655	142367155	12.88	CD14	GOM	WG									12	52586901	52587401	60.398	TNFSF12	MAD
														2	140330555	140331055	3.77	EGR1	MAD	NC									2	142367155	142367655	145.79	CD14	GOM	WG									12	52587401	52587901	0.596	TNFSF12	MAD
														2	140331055	140331555	1.73	EGR1	MAD	NC									2	142367655	142368155	49.62	CD14	GOM	WG									12	52587901	52588401	10.81	TNFSF12	MAD
														2	140331555	140332055	2.65	EGR1	MAD	NC									2	142368155	142368655	41.33	CD14	GOM	WG									12	52588401	52588901	1.49	TNFSF12	MAD
														2	140332055	140332555	2.46	EGR1	MAD	NC									2	142368655	142369155	3.68	CD14	GOM	WG									12	52588901	52589401	1.32	TNFSF12	MAD
														2	140332555	140333055	0.49	EGR1	MAD	NC									2	142369155	142369655	111.92	CD14	GOM	WG									12	52589401	52589901	28.57	TNFSF12	MAD
														2	140333055	140333555	2.43	EGR1	MAD	NC									2	142369655	142370155	0.96	CD14	GOM	WG									12	52589901	52590401	27.81	TNFSF12	MAD
														2	140333555	140334055	1.19	EGR1	MAD	NC									2	142370155	142370655	1.64	CD14	GOM	WG									12	52590801	52591301	36.42	TNFSF12	MAD
														2	140334055	140334555	20.9	EGR1	MAD	NC									2	142370655	142371155	54.04	CD14	GOM	WG									12	52591301	52591801	50.634	TNFSF12	MAD
														2	140334555	140335055	14.3	EGR1	MAD	NC									2	142371155	142371655	108.97	CD14	GOM	WG									12	52591801	52592301	48.698	TNFSF12	MAD
														2	140335055	140335555	1.12	EGR1	MAD	NC									2	142371655	142372155	29.19	CD14	GOM	WG									12	52592301	52592801	42.068	TNFSF12	MAD
														2	140335555	140336055	2.96	EGR1	MAD	NC									2	142372155	142372655	31.22	CD14	GOM	WG									12	52592801	52593301	25.012	TNFSF12	MAD
														2	140336055	140336555	1.27	EGR1	MAD	NC									2	142372655	142373155	76.65	CD14	GOM	WG									12	52593301	52593801	13.696	TNFSF12	MAD
														2	140336555	140337055	5.17	EGR1	MAD	NC									2	142373155	142373655	54.01	CD14	GOM	WG									12	52593801	52594301	1.492	TNFSF12	MAD
														2	140337055	140337555	3.68	EGR1	MAD	NC									2	142373655	142374155	13.86	CD14	GOM	WG									12	52594301	52594801	0.1	TNFSF12	MAD
														2	140337555	140338055	1.65	EGR1	MAD	NC									2	142374155	142374655	5.19	CD14	GOM	WG									12	52594801	52595301	25.804	TNFSF12	MAD
														2	140338055	140338555	63.47	EGR1	MAD	NC									2	142374655	142375155	8.36	CD14	GOM	WG									12	52595301	52595801	2.096	TNFSF12	MAD
														2	140338555	140339055	36.46	EGR1	MAD	NC									2	142375155	142375655	64.11	CD14	GOM	WG									12	52595801	52596301	95.182	TNFSF12	MAD
														2	140339055	140339555	1.41	EGR1	MAD	NC									2	142375655	142376155	118	CD14	GOM	WG									12	52596301	52596801	799.822	TNFSF12	MAD
														2	140339555	140340055	1.83	EGR1	MAD	NC									2	142376155	142376655	39.18	CD14	GOM	WG									12	52596801	52597301	648.312	TNFSF12	MAD
														2	140340055	140340555	35.32	EGR1	MAD	NC									2	142376655	142377155	2.24	CD14	GOM	WG									12	52597301	52597801	584.59	TNFSF12	MAD
														2	140340555	140341055	27.01	EGR1	MAD	NC									2	142377155	142377655	6.29	CD14	GOM	WG									12	52597801	52598301	497.894	TNFSF12	MAD
														2	140341055	140341555	28.82	EGR1	MAD	NC									2	142377655	142378155	7.65	CD14	GOM	WG									12	52599218	52599718	91.072	TNFSF12	MAD
														2	140341555	140342055	16.81	EGR1	MAD	NC									2	142378155	142378655	12.63	CD14	GOM	WG									12	52599718	52600218	100.012	TNFSF12	MAD
														2	140342055	140342555	38.22	EGR1	MAD	NC									2	142378655	142379155	24.11	CD14	GOM	WG									12	52600218	52600718	81.492	TNFSF12	MAD
														2	140342555	140343055	48.69	EGR1	MAD	NC									2	142379155	142379655	6.72	CD14	GOM	WG									12	52600718	52601218	112.756	TNFSF12	MAD
														2	140343055	140343555	3.53	EGR1	MAD	NC									2	142379655	142380155	1.54	CD14	GOM	WG									12	52601218	52601718	2.264	TNFSF12	MAD
														2	140343555	140344055	0.96	EGR1	MAD	NC									2	142380155	142380655	0	CD14	GOM	WG									12	52601718	52602218	37.1	TNFSF12	MAD
														2	140344055	140344555	3	EGR1	MAD	NC									2	142380655	142381155	2.82	CD14	GOM	WG									12	52602218	52602718	57.74	TNFSF12	MAD
														2	140344555	140345055	1.6	EGR1	MAD	NC									2	142381155	142381655	0.8	CD14	GOM	WG									12	52602718	52603218	10.284	TNFSF12	MAD
														2	140345055	140345555	0	EGR1	MAD	NC									2	142381655	142382155	3.83	CD14	GOM	WG									12	52603218	52603718	10.14	TNFSF12	MAD
														2	140345555	140346055	0	EGR1	MAD	NC									2	142382155	142382655	3.68	CD14	GOM	WG									12	52603718	52604218	2.272	TNFSF12	MAD
														2	140346055	140346555	2.9	EGR1	MAD	NC									2	142382655	142383155	29.72	CD14	GOM	WG									12	52604218	52604718	5.036	TNFSF12	MAD
														2	140346555	140347055	4.26	EGR1	MAD	NC									2	142383155	142383655	45.6	CD14	GOM	WG									12	52604718	52605218	2.228	TNFSF12	MAD
														2	140347055	140347555	9.72	EGR1	MAD	NC									2	142383655	142384155	57.09	CD14	GOM	WG									12	52605218	52605718	37.284	TNFSF12	MAD
														2	140347555	140348055	8.98	EGR1	MAD	NC									2	142384155	142384655	96.83	CD14	GOM	WG									12	52605718	52606218	20.108	TNFSF12	MAD
														2	140348055	140348555	1.65	EGR1	MAD	NC									2	142384655	142385155	5.08	CD14	GOM	WG									12	52606218	52606718	9.324	TNFSF12	MAD
														2	140348555	140349055	5.78	EGR1	MAD	NC									2	142385155	142385655	7.61	CD14	GOM	WG									12	52606718	52607218	22.38	TNFSF12	MAD
														2	140349055	140349555	6.21	EGR1	MAD	NC									2	142385655	142386155	6.3	CD14	GOM	WG									12	52607218	52607718	9.612	TNFSF12	MAD
														2	140349555	140350055	0.06	EGR1	MAD	NC									2	142386155	142386655	3.99	CD14	GOM	WG									12	52607718	52608218	11.736	TNFSF12	MAD
														2	140350055	140350555	6.14	EGR1	MAD	NC									2	142386655	142387155	5.59	CD14	GOM	WG									12	52608218	52608718	6.356	TNFSF12	MAD
														2	140350555	140351055	6.98	EGR1	MAD	NC									2	142387155	142387655	19.81	CD14	GOM	WG									12	52608718	52609218	40.356	TNFSF12	MAD
														2	140351055	140351555	2.44	EGR1	MAD	NC									2	142387655	142388155	84.41	CD14	GOM	WG									12	52609218	52609718	21.56	TNFSF12	MAD
														2	140351555	140352055	0.78	EGR1	MAD	NC									2	142388155	142388655	55.7	CD14	GOM	WG									12	52609718	52610218	14.4	TNFSF12	MAD
														2	140352055	140352555	0	EGR1	MAD	NC									2	142388655	142389155	26.24	CD14	GOM	WG									12	52610218	52610718	40.408	TNFSF12	MAD
														2	140352555	140353055	6.64	EGR1	MAD	NC									2	142389155	142389655	2.15	CD14	GOM	WG									12	52610718	52611218	26.384	TNFSF12	MAD
														2	140353055	140353555	5.27	EGR1	MAD	NC									2	142389655	142390155	6.15	CD14	GOM	WG									12	52611218	52611718	19.064	TNFSF12	MAD
														2	140353555	140354055	6.44	EGR1	MAD	NC									2	142390155	142390655	69.3	CD14	GOM	WG									12	52611718	52612218	23.564	TNFSF12	MAD
														2	140354055	140354555	10.81	EGR1	MAD	NC									2	142390655	142391155	52.66	CD14	GOM	WG									12	52612218	52612718	0.428	TNFSF12	MAD
														2	140354555	140355055	5.81	EGR1	MAD	NC									2	142391155	142391655	34.01	CD14	GOM	WG									12	52612507	52613007	1.856	TNFSF12	MAD
														2	140355055	140355555	4.34	EGR1	MAD	NC									2	142391655	142392155	19.45	CD14	GOM	WG									12	52613007	52613507	1.944	TNFSF12	MAD
														2	140355555	140356055	0.69	EGR1	MAD	NC									2	142392155	142392655	16.89	CD14	GOM	WG									12	52613507	52614007	0	TNFSF12	MAD
														2	140356055	140356555	0.34	EGR1	MAD	NC									2	142392655	142393155	35.96	CD14	GOM	WG									12	52614007	52614507	1.2	TNFSF12	MAD
														2	140356555	140357055	3.7	EGR1	MAD	NC									2	142393155	142393655	7.64	CD14	GOM	WG									12	52614507	52615007	0	TNFSF12	MAD
														2	140357055	140357555	5.1	EGR1	MAD	NC									2	142393655	142394155	39.79	CD14	GOM	WG									12	52615007	52615507	0	TNFSF12	MAD
														2	140357555	140358055	4.46	EGR1	MAD	NC									2	142394155	142394655	0.61	CD14	GOM	WG									12	52615507	52616007	0	TNFSF12	MAD
														2	140358055	140358555	1.32	EGR1	MAD	NC									2	142394655	142395155	0.89	CD14	GOM	WG									12	52616007	52616507	0	TNFSF12	MAD
														2	140358555	140359055	0.79	EGR1	MAD	NC									2	142395155	142395655	0	CD14	GOM	WG									12	52616507	52617007	4	TNFSF12	MAD
														2	140359055	140359555	0.3	EGR1	MAD	NC									2	142395655	142396155	0	CD14	GOM	WG									12	52617007	52617507	0	TNFSF12	MAD
														2	140359555	140360055	3	EGR1	MAD	NC									2	142396155	142396655	42.05	CD14	GOM	WG									12	52617507	52618007	0	TNFSF12	MAD
														2	140360055	140360555	0.09	EGR1	MAD	NC									2	142396655	142397155	1.88	CD14	GOM	WG									12	52618007	52618507	0	TNFSF12	MAD
														2	140360555	140361055	0	EGR1	MAD	NC									2	142397155	142397655	1.83	CD14	GOM	WG									12	52618507	52619007	0.6	TNFSF12	MAD
														2	140361055	140361555	5.6	EGR1	MAD	NC									2	142397655	142398155	2.44	CD14	GOM	WG									12	52619007	52619507	0.384	TNFSF12	MAD
														2	140361555	140362055	0.34	EGR1	MAD	NC									2	142398155	142398655	2.54	CD14	GOM	WG									12	52619507	52620007	1.116	TNFSF12	MAD
														2	140362055	140362555	1.92	EGR1	MAD	NC									2	142398655	142399155	1.07	CD14	GOM	WG									12	52620007	52620507	0	TNFSF12	MAD
														2	140362555	140363055	2.26	EGR1	MAD	NC									2	142399155	142399655	4.29	CD14	GOM	WG									12	52620507	52621007	0	TNFSF12	MAD
														2	140363055	140363555	1.58	EGR1	MAD	NC									2	142399655	142400155	2.61	CD14	GOM	WG									12	52621007	52621507	0	TNFSF12	MAD
														2	140363555	140364055	2.4	EGR1	MAD	NC									2	142400155	142400655	5.5	CD14	GOM	WG									12	52621507	52622007	0	TNFSF12	MAD
														2	140364055	140364555	0.32	EGR1	MAD	NC									2	142400655	142401155	58.73	CD14	GOM	WG									12	52622007	52622507	0	TNFSF12	MAD
														2	140364555	140365055	1.28	EGR1	MAD	NC									2	142401155	142401655	64.52	CD14	GOM	WG									12	52622507	52623007	0	TNFSF12	MAD
														2	140365055	140365555	1.6	EGR1	MAD	NC									2	142401655	142402155	3.26	CD14	GOM	WG									12	52623007	52623507	0	TNFSF12	MAD
														2	140365555	140366055	0	EGR1	MAD	NC									2	142402155	142402655	6.83	CD14	GOM	WG									12	52623507	52624007	0	TNFSF12	MAD
														2	140366055	140366555	0	EGR1	MAD	NC									2	142402655	142403155	7.16	CD14	GOM	WG									12	52624007	52624507	1.2	TNFSF12	MAD
														2	140366555	140367055	1.22	EGR1	MAD	NC									2	142403155	142403655	43.31	CD14	GOM	WG									12	52624507	52625007	0	TNFSF12	MAD
														2	140367055	140367555	1.52	EGR1	MAD	NC									2	142403655	142404155	10.08	CD14	GOM	WG									12	52625007	52625507	0	TNFSF12	MAD
														2	140367555	140368055	3.53	EGR1	MAD	NC									2	142404155	142404655	31.8	CD14	GOM	WG									12	52625507	52626007	0	TNFSF12	MAD
														2	140368055	140368555	19.93	EGR1	MAD	NC									2	142404655	142405155	3.9	CD14	GOM	WG									12	52626007	52626507	0	TNFSF12	MAD
														2	140368555	140369055	2.3	EGR1	MAD	NC									2	142405155	142405655	73.43	CD14	GOM	WG									12	52626507	52627007	0.328	TNFSF12	MAD
														2	140369055	140369555	4.51	EGR1	MAD	NC									2	142405655	142406155	48.85	CD14	GOM	WG									12	52627007	52627507	0.472	TNFSF12	MAD
														2	140369555	140370055	0.9	EGR1	MAD	NC									2	142406155	142406655	44	CD14	GOM	WG									12	52627507	52628007	0	TNFSF12	MAD
														2	140370055	140370555	4.17	EGR1	MAD	NC									2	142406655	142407155	90.31	CD14	GOM	WG									12	52628007	52628507	0.6	TNFSF12	MAD
														2	140370555	140371055	6.99	EGR1	MAD	NC									2	142407155	142407655	48.12	CD14	GOM	WG									12	52628450	52628950	64.5	TNFSF12	MAD
														2	140371055	140371555	4.93	EGR1	MAD	NC									2	142407655	142408155	58.9	CD14	GOM	WG									12	52628950	52629450	41.3	TNFSF12	MAD
														2	140371555	140372055	16.2	EGR1	MAD	NC									2	142408155	142408655	28.96	CD14	GOM	WG									12	52629450	52629950	67.6	TNFSF12	MAD
														2	140372055	140372555	0	EGR1	MAD	NC									2	142408655	142409155	21.14	CD14	GOM	WG									12	52629950	52630450	162.1	TNFSF12	MAD
														2	140372555	140373055	0	EGR1	MAD	NC									2	142409155	142409655	55.17	CD14	GOM	WG									12	52630450	52630950	122	TNFSF12	MAD
														2	140373055	140373555	12.22	EGR1	MAD	NC									2	142409655	142410155	69.56	CD14	GOM	WG									12	52630950	52631450	136.4	TNFSF12	MAD
														2	140373555	140374055	25.82	EGR1	MAD	NC									2	142410155	142410655	2.68	CD14	GOM	WG									12	52631450	52631950	47.2	TNFSF12	MAD
														2	140374055	140374555	2.97	EGR1	MAD	NC									2	142410655	142411155	9	CD14	GOM	WG									12	52631950	52632450	73.9	TNFSF12	MAD
														2	140374555	140375055	6.35	EGR1	MAD	NC									2	142411155	142411655	41.02	CD14	GOM	WG									12	52632450	52632950	82.7	TNFSF12	MAD
														2	140375055	140375555	4.34	EGR1	MAD	NC									2	142411655	142412155	4.66	CD14	GOM	WG									12	52632950	52633450	76.1	TNFSF12	MAD
														2	140375555	140376055	13.01	EGR1	MAD	NC									2	142412155	142412655	8.9	CD14	GOM	WG									12	52633450	52633950	70.2	TNFSF12	MAD
														2	140376055	140376555	36.72	EGR1	MAD	NC									2	142412655	142413155	74.8	CD14	GOM	WG									12	52633950	52634450	203.2	TNFSF12	MAD
														2	140376555	140377055	4.44	EGR1	MAD	NC									2	142413155	142413655	1.51	CD14	GOM	WG									12	52634450	52634950	167.2	TNFSF12	MAD
														2	140377055	140377555	3.33	EGR1	MAD	NC									2	142413655	142414155	50.93	CD14	GOM	WG									12	52634950	52635450	30.3	TNFSF12	MAD
														2	140377555	140378055	1.35	EGR1	MAD	NC									2	142414155	142414655	94.38	CD14	GOM	WG									12	52635383	52635883	27.024	TNFSF12	MAD
														2	140378055	140378555	39.05	EGR1	MAD	NC									2	142414655	142415155	5.85	CD14	GOM	WG									12	52635883	52636383	12.702	TNFSF12	MAD
														2	140378555	140379055	4.28	EGR1	MAD	NC									2	142415155	142415655	5.74	CD14	GOM	WG									12	52636383	52636883	18.936	TNFSF12	MAD
														2	140379055	140379555	5.01	EGR1	MAD	NC									2	142415655	142416155	113.57	CD14	GOM	WG									12	52636883	52637383	21.346	TNFSF12	MAD
														2	140379555	140380055	5.11	EGR1	MAD	NC									2	142416155	142416655	241.76	CD14	GOM	WG									12	52637383	52637883	4.564	TNFSF12	MAD
														2	140380055	140380555	1.71	EGR1	MAD	NC									2	142416655	142417155	66.7	CD14	GOM	WG									12	52637883	52638383	6.602	TNFSF12	MAD
														2	140380555	140381055	1.49	EGR1	MAD	NC									2	142417155	142417655	6.55	CD14	GOM	WG									12	52638383	52638883	11.698	TNFSF12	MAD
														2	140381055	140381555	1.82	EGR1	MAD	NC									2	142417655	142418155	6.59	CD14	GOM	WG									12	52638883	52639383	6.562	TNFSF12	MAD
														2	140381555	140382055	3.68	EGR1	MAD	NC									2	142418155	142418655	7.48	CD14	GOM	WG									12	52639383	52639883	7.072	TNFSF12	MAD
														2	140382055	140382555	0.54	EGR1	MAD	NC									2	142418655	142419155	4.26	CD14	GOM	WG									12	52639883	52640383	6.966	TNFSF12	MAD
														2	140382555	140383055	69.29	EGR1	MAD	NC									2	142419155	142419655	1.12	CD14	GOM	WG									12	52640383	52640883	9.802	TNFSF12	MAD
														2	140383055	140383555	84.47	EGR1	MAD	NC									2	141879128	141879628	8.276	CD14	MAD	NC									12	52640883	52641383	0.47	TNFSF12	MAD
														2	140383555	140384055	9.54	EGR1	MAD	NC									2	141879628	141880128	3.224	CD14	MAD	NC									12	52641383	52641883	3.032	TNFSF12	MAD
														2	140384055	140384555	7.97	EGR1	MAD	NC									2	141880128	141880628	9.056	CD14	MAD	NC									12	52659336	52659836	0	TNFSF12	MAD
														2	140384555	140385055	5.42	EGR1	MAD	NC									2	141880628	141881128	5.244	CD14	MAD	NC									12	52659836	52660336	39.296	TNFSF12	MAD
														2	140385055	140385555	12.82	EGR1	MAD	NC									2	141881128	141881628	2.932	CD14	MAD	NC									12	52660336	52660836	6.02	TNFSF12	MAD
														2	140385555	140386055	10.43	EGR1	MAD	NC									2	141881628	141882128	4.292	CD14	MAD	NC									12	52660836	52661336	5.428	TNFSF12	MAD
														2	140386055	140386555	5.4	EGR1	MAD	NC									2	141882128	141882628	5.208	CD14	MAD	NC									12	52661336	52661836	1.256	TNFSF12	MAD
														2	140386555	140387055	3.72	EGR1	MAD	NC									2	141882628	141883128	0.356	CD14	MAD	NC									12	52661836	52662336	193.388	TNFSF12	MAD
														2	140387055	140387555	4.6	EGR1	MAD	NC									2	141883128	141883628	6.16	CD14	MAD	NC									12	52662336	52662836	21.472	TNFSF12	MAD
														2	140387555	140388055	0	EGR1	MAD	NC									2	141883628	141884128	12.676	CD14	MAD	NC									12	52662836	52663336	154.28	TNFSF12	MAD
														2	140388055	140388555	15.37	EGR1	MAD	NC									2	141884128	141884628	0.352	CD14	MAD	NC									12	52663336	52663836	330.924	TNFSF12	MAD
														2	140388555	140389055	148.88	EGR1	MAD	NC									2	141884628	141885128	0	CD14	MAD	NC									12	52663836	52664336	295.936	TNFSF12	MAD
														2	140389055	140389555	75.53	EGR1	MAD	NC									2	141885128	141885628	8.896	CD14	MAD	NC									12	52664336	52664836	269.288	TNFSF12	MAD
														2	140389555	140390055	53.36	EGR1	MAD	NC									2	141885628	141886128	126.072	CD14	MAD	NC									12	52664873	52665373	71.092	TNFSF12	MAD
														2	140390055	140390555	1.99	EGR1	MAD	NC									2	141886128	141886628	89.62	CD14	MAD	NC									12	52665373	52665873	81.664	TNFSF12	MAD
														2	140390555	140391055	44.79	EGR1	MAD	NC									2	141886628	141887128	38.744	CD14	MAD	NC									12	52665873	52666373	95.686	TNFSF12	MAD
														2	140391055	140391555	0.28	EGR1	MAD	NC									2	141887128	141887628	79.776	CD14	MAD	NC									12	52666373	52666873	61.788	TNFSF12	MAD
														2	140391555	140392055	0	EGR1	MAD	NC									2	141887628	141888128	47.756	CD14	MAD	NC									12	52666873	52667373	33.292	TNFSF12	MAD
														2	140392055	140392555	0.4	EGR1	MAD	NC									2	141888128	141888628	57.844	CD14	MAD	NC									12	52667373	52667873	6.494	TNFSF12	MAD
														2	140392555	140393055	0.81	EGR1	MAD	NC									2	141888628	141889128	72.128	CD14	MAD	NC									12	52667831	52668331	17.158	TNFSF12	MAD
														2	140393055	140393555	6.89	EGR1	MAD	NC									2	141889128	141889628	81.96	CD14	MAD	NC									12	52668331	52668831	4.49	TNFSF12	MAD
														2	140393555	140394055	1.2	EGR1	MAD	NC									2	141889628	141890128	75.448	CD14	MAD	NC									12	52668831	52669331	6.444	TNFSF12	MAD
														2	140394055	140394555	2.4	EGR1	MAD	NC									2	141890128	141890628	85.116	CD14	MAD	NC									12	52669331	52669831	16.334	TNFSF12	MAD
														2	140394555	140395055	5.68	EGR1	MAD	NC									2	141890628	141891128	38.228	CD14	MAD	NC									12	52669831	52670331	13.162	TNFSF12	MAD
														2	140395055	140395555	69.16	EGR1	MAD	NC									2	141891128	141891628	25.584	CD14	MAD	NC									12	52670331	52670831	15.212	TNFSF12	MAD
														2	140395555	140396055	23.63	EGR1	MAD	NC									2	141891628	141892128	42.48	CD14	MAD	NC									12	52670831	52671331	9.4	TNFSF12	MAD
														2	140396055	140396555	82.48	EGR1	MAD	NC									2	141892128	141892628	57.824	CD14	MAD	NC									12	52671331	52671831	5.146	TNFSF12	MAD
														2	140396555	140397055	2.25	EGR1	MAD	NC									2	141892628	141893128	64.784	CD14	MAD	NC									12	52671831	52672331	22.554	TNFSF12	MAD
														2	140397055	140397555	0.62	EGR1	MAD	NC									2	141893128	141893628	50.476	CD14	MAD	NC									12	52672331	52672831	36.166	TNFSF12	MAD
														2	140397555	140398055	4.56	EGR1	MAD	NC									2	141893628	141894128	59.6	CD14	MAD	NC									12	52672831	52673331	20.058	TNFSF12	MAD
														2	140398055	140398555	12.77	EGR1	MAD	NC									2	141894128	141894628	44.156	CD14	MAD	NC									12	52673331	52673831	22.908	TNFSF12	MAD
														2	140398555	140399055	3.77	EGR1	MAD	NC									2	141894628	141895128	30.168	CD14	MAD	NC									12	52673831	52674331	10.268	TNFSF12	MAD
														2	140399055	140399555	1.38	EGR1	MAD	NC									2	141895128	141895628	8.1	CD14	MAD	NC									12	52674331	52674831	2.542	TNFSF12	MAD
														2	140399555	140400055	44.63	EGR1	MAD	NC									2	141895628	141896128	36.676	CD14	MAD	NC									12	52674831	52675331	43.634	TNFSF12	MAD
														2	140400055	140400555	1.47	EGR1	MAD	NC									2	141896128	141896628	62.988	CD14	MAD	NC									12	52675331	52675831	19.824	TNFSF12	MAD
														2	140400555	140401055	1.23	EGR1	MAD	NC									2	141896628	141897128	74.672	CD14	MAD	NC									12	52675831	52676331	20.46	TNFSF12	MAD
														2	140401055	140401555	22.03	EGR1	MAD	NC									2	141897128	141897628	26.664	CD14	MAD	NC									12	52676331	52676831	26.946	TNFSF12	MAD
														2	140401555	140402055	16.87	EGR1	MAD	NC									2	141897628	141898128	87.684	CD14	MAD	NC									12	52676831	52677331	1.618	TNFSF12	MAD
														2	140402055	140402555	5.49	EGR1	MAD	NC									2	141898128	141898628	43.424	CD14	MAD	NC									12	52677331	52677831	15.06	TNFSF12	MAD
														2	140402555	140403055	41.47	EGR1	MAD	NC									2	141898628	141899128	56.024	CD14	MAD	NC									12	52677831	52678331	29.394	TNFSF12	MAD
														2	140403055	140403555	34.53	EGR1	MAD	NC									2	141899128	141899628	35.936	CD14	MAD	NC									12	52678331	52678831	10.09	TNFSF12	MAD
														2	140403555	140404055	38.69	EGR1	MAD	NC									2	141899628	141900128	65.056	CD14	MAD	NC									12	52678831	52679331	9.58	TNFSF12	MAD
														2	140404055	140404555	36.65	EGR1	MAD	NC									2	141900128	141900628	2.416	CD14	MAD	NC									12	52679331	52679831	2.552	TNFSF12	MAD
														2	140404555	140405055	8.84	EGR1	MAD	NC									2	141900628	141901128	0.156	CD14	MAD	NC									12	52679831	52680331	11.9	TNFSF12	MAD
														2	140405055	140405555	1.31	EGR1	MAD	NC									2	141901128	141901628	1.812	CD14	MAD	NC									12	52681554	52682054	0	TNFSF12	MAD
														2	140405555	140406055	0.5	EGR1	MAD	NC									2	141901628	141902128	3.112	CD14	MAD	NC									12	52682054	52682554	0	TNFSF12	MAD
														2	140406055	140406555	1.39	EGR1	MAD	NC									2	141902128	141902628	1.22	CD14	MAD	NC									12	52682554	52683054	0	TNFSF12	MAD
														2	140406555	140407055	15.41	EGR1	MAD	NC									2	141902628	141903128	0	CD14	MAD	NC									12	52683054	52683554	0	TNFSF12	MAD
														2	140407055	140407555	72.89	EGR1	MAD	NC									2	141903128	141903628	1.668	CD14	MAD	NC									12	52683554	52684054	0	TNFSF12	MAD
														2	140407555	140408055	1.36	EGR1	MAD	NC									2	141903628	141904128	0.732	CD14	MAD	NC									12	52684054	52684554	0	TNFSF12	MAD
														2	140408055	140408555	60.58	EGR1	MAD	NC									2	141904128	141904628	0.8	CD14	MAD	NC									12	52684554	52685054	0	TNFSF12	MAD
														2	140408555	140409055	91.96	EGR1	MAD	NC									2	141904628	141905128	2.812	CD14	MAD	NC									12	52685054	52685554	0.624	TNFSF12	MAD
														2	140409055	140409555	0	EGR1	MAD	NC									2	141905128	141905628	1.988	CD14	MAD	NC									12	52685554	52686054	0.276	TNFSF12	MAD
														2	140409555	140410055	3.64	EGR1	MAD	NC									2	141905628	141906128	0	CD14	MAD	NC									12	52686054	52686554	2.3	TNFSF12	MAD
														2	140410055	140410555	3.68	EGR1	MAD	NC									2	141906128	141906628	0	CD14	MAD	NC									12	52686554	52687054	0	TNFSF12	MAD
														2	140410555	140411055	12.71	EGR1	MAD	NC									2	141906628	141907128	0	CD14	MAD	NC									12	52687054	52687554	0	TNFSF12	MAD
														2	140411055	140411555	41.29	EGR1	MAD	NC									2	141907128	141907628	0	CD14	MAD	NC									12	52687554	52688054	0	TNFSF12	MAD
														2	140411555	140412055	1.78	EGR1	MAD	NC									2	141907628	141908128	0	CD14	MAD	NC									12	52688054	52688554	0	TNFSF12	MAD
														2	140412055	140412555	0	EGR1	MAD	NC									2	141908128	141908628	0	CD14	MAD	NC									12	52688554	52689054	0	TNFSF12	MAD
														2	140412555	140413055	36.62	EGR1	MAD	NC									2	141908628	141909128	1.068	CD14	MAD	NC									12	52689054	52689554	0	TNFSF12	MAD
														2	140413055	140413555	26.2	EGR1	MAD	NC									2	141909128	141909628	0.544	CD14	MAD	NC									12	52689554	52690054	0.9	TNFSF12	MAD
														2	140413555	140414055	0.71	EGR1	MAD	NC									2	141909628	141910128	1.388	CD14	MAD	NC									12	52690054	52690554	2.4	TNFSF12	MAD
														2	140414055	140414555	12.67	EGR1	MAD	NC									2	141910128	141910628	0.512	CD14	MAD	NC									12	52690554	52691054	0.972	TNFSF12	MAD
														2	140414555	140415055	26.33	EGR1	MAD	NC									2	141910628	141911128	1.088	CD14	MAD	NC									12	52691054	52691554	5.168	TNFSF12	MAD
														2	140415055	140415555	15.51	EGR1	MAD	NC									2	141911128	141911628	0	CD14	MAD	NC									12	52691554	52692054	1.692	TNFSF12	MAD
														2	140415555	140416055	4.7	EGR1	MAD	NC									2	141911628	141912128	2.16	CD14	MAD	NC									12	52692054	52692554	2.284	TNFSF12	MAD
														2	140416055	140416555	12.36	EGR1	MAD	NC									2	141912128	141912628	7.632	CD14	MAD	NC									12	52692554	52693054	2.256	TNFSF12	MAD
														2	140416555	140417055	8.24	EGR1	MAD	NC									2	141912628	141913128	4.832	CD14	MAD	NC									12	52693054	52693554	3.528	TNFSF12	MAD
														2	140417055	140417555	124.91	EGR1	MAD	NC									2	141913128	141913628	2.176	CD14	MAD	NC									12	52693554	52694054	5.94	TNFSF12	MAD
														2	140417555	140418055	146.12	EGR1	MAD	NC									2	141913628	141914128	0	CD14	MAD	NC									12	52694054	52694554	1.56	TNFSF12	MAD
														2	140418055	140418555	63.23	EGR1	MAD	NC									2	141914128	141914628	0.8	CD14	MAD	NC									12	52694554	52695054	0.908	TNFSF12	MAD
														2	140418555	140419055	5.02	EGR1	MAD	NC									2	141914628	141915128	0.624	CD14	MAD	NC									12	52695054	52695554	2.924	TNFSF12	MAD
														2	140419055	140419555	9.55	EGR1	MAD	NC									2	141915128	141915628	3.376	CD14	MAD	NC									12	52695554	52696054	1.848	TNFSF12	MAD
														2	140419555	140420055	13.69	EGR1	MAD	NC									2	141915628	141916128	0.468	CD14	MAD	NC									12	52696054	52696554	3.836	TNFSF12	MAD
														2	140420055	140420555	3.85	EGR1	MAD	NC									2	141916128	141916628	1.932	CD14	MAD	NC									12	52696554	52697054	1.484	TNFSF12	MAD
														2	140420555	140421055	1.86	EGR1	MAD	NC									2	141916628	141917128	3.836	CD14	MAD	NC									12	52697054	52697554	1.1	TNFSF12	MAD
														2	140421055	140421555	12.83	EGR1	MAD	NC									2	141917128	141917628	0.764	CD14	MAD	NC									12	52698834	52699334	15	TNFSF12	MAD
														2	140421555	140422055	3.4	EGR1	MAD	NC									2	141917628	141918128	0.8	CD14	MAD	NC									12	52699334	52699834	4.976	TNFSF12	MAD
														2	140422055	140422555	9.81	EGR1	MAD	NC									2	141918128	141918628	0	CD14	MAD	NC									12	52701251	52701751	0.202	TNFSF12	MAD
														2	140422555	140423055	20.17	EGR1	MAD	NC									2	141918628	141919128	0	CD14	MAD	NC									12	52701751	52702251	0.598	TNFSF12	MAD
														2	140423055	140423555	11.35	EGR1	MAD	NC									2	141919128	141919628	0	CD14	MAD	NC									12	52702251	52702751	0	TNFSF12	MAD
														2	140423555	140424055	8.29	EGR1	MAD	NC									2	141919628	141920128	0	CD14	MAD	NC									12	52711921	52712421	0	TNFSF12	MAD
														2	140424055	140424555	4.42	EGR1	MAD	NC									2	141920128	141920628	0	CD14	MAD	NC									12	52712421	52712921	0.142	TNFSF12	MAD
														2	140424555	140425055	13.58	EGR1	MAD	NC									2	141920628	141921128	0	CD14	MAD	NC									12	52712921	52713421	0.658	TNFSF12	MAD
														2	140425055	140425555	8.51	EGR1	MAD	NC									2	141921128	141921628	0	CD14	MAD	NC									12	52713421	52713921	0.384	TNFSF12	MAD
														2	140425555	140426055	31.83	EGR1	MAD	NC									2	141921628	141922128	0	CD14	MAD	NC									12	52713921	52714421	0.516	TNFSF12	MAD
														2	140426055	140426555	21.87	EGR1	MAD	NC									2	141922128	141922628	0.8	CD14	MAD	NC									12	52714421	52714921	0.426	TNFSF12	MAD
														2	140426555	140427055	13.64	EGR1	MAD	NC									2	141922628	141923128	0	CD14	MAD	NC									12	52714921	52715421	5.074	TNFSF12	MAD
														2	140427055	140427555	1.53	EGR1	MAD	NC									2	141923128	141923628	1.068	CD14	MAD	NC									12	52715421	52715921	4	TNFSF12	MAD
														2	140441421	140441921	338.048	EGR1	MAD	NC									2	141923628	141924128	1.332	CD14	MAD	NC									12	52715921	52716421	1.284	TNFSF12	MAD
														2	140441921	140442421	132.486	EGR1	MAD	NC									2	141924128	141924628	0	CD14	MAD	NC									12	52716421	52716921	3.716	TNFSF12	MAD
														2	140442421	140442921	351.628	EGR1	MAD	NC									2	141924628	141925128	0	CD14	MAD	NC									12	52716921	52717421	4.32	TNFSF12	MAD
														2	140442921	140443421	787.684	EGR1	MAD	NC									2	141925128	141925628	1.512	CD14	MAD	NC									12	52717421	52717921	2.08	TNFSF12	MAD
														2	140443421	140443921	565.506	EGR1	MAD	NC									2	141925628	141926128	0.088	CD14	MAD	NC									12	52717921	52718421	6.352	TNFSF12	MAD
														2	140443921	140444421	429.516	EGR1	MAD	NC									2	141926128	141926628	0	CD14	MAD	NC									12	52718421	52718921	3.632	TNFSF12	MAD
														2	140444421	140444921	308.792	EGR1	MAD	NC									2	141926628	141927128	0	CD14	MAD	NC									12	52718921	52719421	50.16	TNFSF12	MAD
														2	140444921	140445421	198.446	EGR1	MAD	NC									2	141927128	141927628	0	CD14	MAD	NC									12	52719421	52719921	74.166	TNFSF12	MAD
														2	140469302	140469802	5.496	EGR1	MAD	NC									2	141927628	141928128	0	CD14	MAD	NC									12	52719921	52720421	17.374	TNFSF12	MAD
														2	140469802	140470302	2.708	EGR1	MAD	NC									2	141928128	141928628	0	CD14	MAD	NC									12	52720421	52720921	1.416	TNFSF12	MAD
														2	140470302	140470802	7.912	EGR1	MAD	NC									2	141928628	141929128	0	CD14	MAD	NC									12	52720921	52721421	1.61	TNFSF12	MAD
														2	140470802	140471302	5.876	EGR1	MAD	NC									2	141929128	141929628	0	CD14	MAD	NC									12	52721421	52721921	22.032	TNFSF12	MAD
														2	140471302	140471802	2.744	EGR1	MAD	NC									2	141929628	141930128	0	CD14	MAD	NC									12	52721921	52722421	30.376	TNFSF12	MAD
														2	140471802	140472302	67.72	EGR1	MAD	NC									2	141930128	141930628	0	CD14	MAD	NC									12	52722421	52722921	29.518	TNFSF12	MAD
														2	140472302	140472802	89.968	EGR1	MAD	NC									2	141930628	141931128	0	CD14	MAD	NC									12	52722921	52723421	54.544	TNFSF12	MAD
[truncated: 5,572 more rows]
[truncated: 1 more columns]
