# Supplementary material for: Dynamic chromatin architecture of the porcine adipose tissues with weight gain and loss
Source: Nat Commun. 2023 Jun 12;14:3457. doi: 10.1038/s41467-023-39191-0 (PMC10258790; doi:10.1038/s41467-023-39191-0)
Supplement: Supplementary file 19 — Source data [file 41467_2023_39191_MOESM19_ESM.zip › Source.data/Supplementary Figure 16.xlsx]

## Sheet: Figure S16a
Figure S16a
tissue	type	Mean	Ste
NC	4B	0.0742768	0.0013029
NC	4A	0.290153	0.0027346
NC	3A	0.130685	0.00638922
NC	2A	0.122758	0.00678557
NC	1A	0.117663	0.00592775
WG	4B	0.074087	0.00129299
WG	4A	0.287514	0.00270402
WG	3A	0.137844	0.00694032
WG	2A	0.125802	0.00817993
WG	1A	0.125164	0.00666828
WL	4B	0.0756522	0.00129861
WL	4A	0.283584	0.00266553
WL	3A	0.14402	0.00705489
WL	2A	0.143516	0.00848857
WL	1A	0.115766	0.00602862

## Sheet: Figure S16b
Figure S16b
Group	State	GC content
NC	4B	0.4097
NC	4B	0.42335
NC	4B	0.4451
NC	4B	0.47385
NC	4B	0.51135
NC	4B	0.45835
NC	4B	0.45575
NC	4B	0.43895
NC	4B	0.4006
NC	4B	0.404
NC	4B	0.4316
NC	4B	0.4264
NC	4B	0.4003
NC	4B	0.4219
NC	4B	0.3811
NC	4B	0.37415
NC	4B	0.4284
NC	4B	0.40295
NC	4B	0.39885
NC	4B	0.3873
NC	4B	0.38445
NC	4B	0.3924
NC	4B	0.3783
NC	4B	0.38545
NC	4B	0.39015
NC	4B	0.3564
NC	4B	0.4027
NC	4B	0.3924
NC	4B	0.37825
NC	4B	0.39865
NC	4B	0.3778
NC	4B	0.36405
NC	4B	0.38605
NC	4B	0.38375
NC	4B	0.3617
NC	4B	0.3717
NC	4B	0.3784
NC	4B	0.3865
NC	4B	0.3992
NC	4B	0.40535
NC	4B	0.3801
NC	4B	0.4177
NC	4B	0.40245
NC	4B	0.4354
NC	4B	0.42135
NC	4B	0.41605
NC	4B	0.397
NC	4B	0.3687
NC	4B	0.36765
NC	4B	0.39545
NC	4B	0.36015
NC	4B	0.3748
NC	4B	0.3949
NC	4B	0.3647
NC	4B	0.40495
NC	4B	0.3872
NC	4B	0.3797
NC	4B	0.35175
NC	4B	0.3523
NC	4B	0.36135
NC	4B	0.35315
NC	4B	0.36045
NC	4B	0.3683
NC	4B	0.3779
NC	4B	0.3896
NC	4B	0.3929
NC	4B	0.3901
NC	4B	0.3654
NC	4B	0.39825
NC	4B	0.38175
NC	4B	0.4033
NC	4B	0.3806
NC	4B	0.3943
NC	4B	0.42325
NC	4B	0.3723
NC	4B	0.39325
NC	4B	0.4025
NC	4B	0.40605
NC	4B	0.41815
NC	4B	0.3824
NC	4B	0.41035
NC	4B	0.43745
NC	4B	0.40695
NC	4B	0.417
NC	4B	0.4101
NC	4B	0.41995
NC	4B	0.3955
NC	4B	0.38645
NC	4B	0.37045
NC	4B	0.39825
NC	4B	0.3998
NC	4B	0.3898
NC	4B	0.4104
NC	4B	0.4017
NC	4B	0.40555
NC	4B	0.4272
NC	4B	0.4361
NC	4B	0.41325
NC	4B	0.48005
NC	4B	0.4471
NC	4B	0.41875
NC	4B	0.4418
NC	4B	0.45075
NC	4B	0.4365
NC	4B	0.4028
NC	4B	0.4497
NC	4B	0.45055
NC	4B	0.4589
NC	4B	0.422
NC	4B	0.4043
NC	4B	0.4173
NC	4B	0.4322
NC	4B	0.42695
NC	4B	0.449
NC	4B	0.487
NC	4B	0.43185
NC	4B	0.41
NC	4B	0.4698
NC	4B	0.40335
NC	4B	0.4217
NC	4B	0.40145
NC	4B	0.423
NC	4B	0.40235
NC	4B	0.39295
NC	4B	0.3753
NC	4B	0.3802
NC	4B	0.3783
NC	4B	0.38095
NC	4B	0.35835
NC	4B	0.38585
NC	4B	0.3879
NC	4B	0.37865
NC	4B	0.3851
NC	4B	0.36235
NC	4B	0.40965
NC	4B	0.39445
NC	4B	0.40575
NC	4B	0.38425
NC	4B	0.37785
NC	4B	0.39455
NC	4B	0.3939
NC	4B	0.3862
NC	4B	0.37685
NC	4B	0.4244
NC	4B	0.3742
NC	4B	0.37375
NC	4B	0.41505
NC	4B	0.43355
NC	4B	0.39795
NC	4B	0.38535
NC	4B	0.38085
NC	4B	0.365
NC	4B	0.38095
NC	4B	0.35945
NC	4B	0.35035
NC	4B	0.35785
NC	4B	0.37
NC	4B	0.3666
NC	4B	0.37485
NC	4B	0.3718
NC	4B	0.3573
NC	4B	0.38115
NC	4B	0.3494
NC	4B	0.34975
NC	4B	0.3528
NC	4B	0.35565
NC	4B	0.375
NC	4B	0.3655
NC	4B	0.37655
NC	4B	0.36135
NC	4B	0.3599
NC	4B	0.37625
NC	4B	0.37505
NC	4B	0.3614
NC	4B	0.3825
NC	4B	0.39215
NC	4B	0.37845
NC	4B	0.37185
NC	4B	0.36075
NC	4B	0.40285
NC	4B	0.3874
NC	4B	0.4111
NC	4B	0.38605
NC	4B	0.39965
NC	4B	0.4096
NC	4B	0.3911
NC	4B	0.3887
NC	4B	0.4054
NC	4B	0.3727
NC	4B	0.3824
NC	4B	0.38545
NC	4B	0.388
NC	4B	0.3909
NC	4B	0.3985
NC	4B	0.4039
NC	4B	0.36525
NC	4B	0.3894
NC	4B	0.41575
NC	4B	0.403
NC	4B	0.3695
NC	4B	0.37985
NC	4B	0.39985
NC	4B	0.4249
NC	4B	0.40565
NC	4B	0.3641
NC	4B	0.37905
NC	4B	0.3853
NC	4B	0.4042
NC	4B	0.3889
NC	4B	0.3787
NC	4B	0.39345
NC	4B	0.37515
NC	4B	0.379
NC	4B	0.37975
NC	4B	0.3981
NC	4B	0.41375
NC	4B	0.3828
NC	4B	0.3783
NC	4B	0.40405
NC	4B	0.37485
NC	4B	0.38655
NC	4B	0.3855
NC	4B	0.40795
NC	4B	0.35575
NC	4B	0.37785
NC	4B	0.37965
NC	4B	0.3809
NC	4B	0.3732
NC	4B	0.3625
NC	4B	0.37895
NC	4B	0.34495
NC	4B	0.3599
NC	4B	0.35525
NC	4B	0.3514
NC	4B	0.3621
NC	4B	0.34675
NC	4B	0.3656
NC	4B	0.34405
NC	4B	0.3706
NC	4B	0.3792
NC	4B	0.3585
NC	4B	0.37565
NC	4B	0.3592
NC	4B	0.41665
NC	4B	0.3735
NC	4B	0.39885
NC	4B	0.39225
NC	4B	0.4151
NC	4B	0.38325
NC	4B	0.37175
NC	4B	0.3901
NC	4B	0.35515
NC	4B	0.37045
NC	4B	0.38625
NC	4B	0.38345
NC	4B	0.373
NC	4B	0.3858
NC	4B	0.3822
NC	4B	0.39045
NC	4B	0.3895
NC	4B	0.36095
NC	4B	0.3799
NC	4B	0.4031
NC	4B	0.37675
NC	4B	0.3878
NC	4B	0.3667
NC	4B	0.35005
NC	4B	0.3446
NC	4B	0.36835
NC	4B	0.35385
NC	4B	0.36125
NC	4B	0.37465
NC	4B	0.34825
NC	4B	0.36715
NC	4B	0.33065
NC	4B	0.3737
NC	4B	0.33225
NC	4B	0.35285
NC	4B	0.36665
NC	4B	0.35095
NC	4B	0.3403
NC	4B	0.3481
NC	4B	0.3598
NC	4B	0.33645
NC	4B	0.38625
NC	4B	0.3452
NC	4B	0.33535
NC	4B	0.3443
NC	4B	0.3299
NC	4B	0.33795
NC	4B	0.34185
NC	4B	0.3316
NC	4B	0.3721
NC	4B	0.36105
NC	4B	0.3265
NC	4B	0.318
NC	4B	0.3479
NC	4B	0.3309
NC	4B	0.3188
NC	4B	0.3364
NC	4B	0.3326
NC	4B	0.40025
NC	4B	0.38275
NC	4B	0.3788
NC	4B	0.3732
NC	4B	0.38585
NC	4B	0.37645
NC	4B	0.36795
NC	4B	0.3821
NC	4B	0.386
NC	4B	0.3865
NC	4B	0.36365
NC	4B	0.3918
NC	4B	0.3609
NC	4B	0.3503
NC	4B	0.3741
NC	4B	0.4034
NC	4B	0.40955
NC	4B	0.392
NC	4B	0.40135
NC	4B	0.37405
NC	4B	0.4245
NC	4B	0.39345
NC	4B	0.3836
NC	4B	0.41395
NC	4B	0.4248
NC	4B	0.39455
NC	4B	0.3923
NC	4B	0.38425
NC	4B	0.38275
NC	4B	0.3497
NC	4B	0.3464
NC	4B	0.37515
NC	4B	0.35395
NC	4B	0.3422
NC	4B	0.3748
NC	4B	0.36675
NC	4B	0.34825
NC	4B	0.3486
NC	4B	0.3605
NC	4B	0.3926
NC	4B	0.3707
NC	4B	0.348
NC	4B	0.37455
NC	4B	0.3748
NC	4B	0.363
NC	4B	0.372
NC	4B	0.3813
NC	4B	0.3657
NC	4B	0.38245
NC	4B	0.3587
NC	4B	0.34725
NC	4B	0.35135
NC	4B	0.3642
NC	4B	0.367
NC	4B	0.3573
NC	4B	0.3651
NC	4B	0.3571
NC	4B	0.39465
NC	4B	0.40825
NC	4B	0.41605
NC	4B	0.37555
NC	4B	0.4195
NC	4B	0.40325
NC	4B	0.4095
NC	4B	0.3552
NC	4B	0.3714
NC	4B	0.37585
NC	4B	0.35815
NC	4B	0.3636
NC	4B	0.36405
NC	4B	0.37185
NC	4B	0.36365
NC	4B	0.3573
NC	4B	0.3807
NC	4B	0.35465
NC	4B	0.3729
NC	4B	0.3582
NC	4B	0.35675
NC	4B	0.36615
NC	4B	0.35565
NC	4B	0.3521
NC	4B	0.3802
NC	4B	0.3524
NC	4B	0.38295
NC	4B	0.41475
NC	4B	0.3445
NC	4B	0.35375
NC	4B	0.3556
NC	4B	0.34645
NC	4B	0.35715
NC	4B	0.3536
NC	4B	0.35505
NC	4B	0.347
NC	4B	0.3512
NC	4B	0.3598
NC	4B	0.35015
NC	4B	0.35735
NC	4B	0.3671
NC	4B	0.34015
NC	4B	0.39225
NC	4B	0.38835
NC	4B	0.3729
NC	4B	0.36925
NC	4B	0.36835
NC	4B	0.37195
NC	4B	0.38125
NC	4B	0.3628
NC	4B	0.36905
NC	4B	0.36725
NC	4B	0.3702
NC	4B	0.3723
NC	4B	0.39005
NC	4B	0.39185
NC	4B	0.3932
NC	4B	0.3797
NC	4B	0.35175
NC	4B	0.38215
NC	4B	0.3777
NC	4B	0.35825
NC	4B	0.34875
NC	4B	0.35525
NC	4B	0.3588
NC	4B	0.35605
NC	4B	0.35845
NC	4B	0.3465
NC	4B	0.35975
NC	4B	0.3458
NC	4B	0.35325
NC	4B	0.3625
NC	4B	0.3516
NC	4B	0.3589
NC	4B	0.33975
NC	4B	0.35285
NC	4B	0.35935
NC	4B	0.3302
NC	4B	0.35325
NC	4B	0.35215
NC	4B	0.33375
NC	4B	0.35325
NC	4B	0.35085
NC	4B	0.3562
NC	4B	0.35895
NC	4B	0.3437
NC	4B	0.35865
NC	4B	0.34445
NC	4B	0.35065
NC	4B	0.36495
NC	4B	0.3622
NC	4B	0.38775
NC	4B	0.3586
NC	4B	0.35645
NC	4B	0.33055
NC	4B	0.35595
NC	4B	0.3466
NC	4B	0.35245
NC	4B	0.3682
NC	4B	0.3566
NC	4B	0.33695
NC	4B	0.36635
NC	4B	0.339
NC	4B	0.36975
NC	4B	0.35555
NC	4B	0.3574
NC	4B	0.3475
NC	4B	0.34665
NC	4B	0.37145
NC	4B	0.3506
NC	4B	0.362
NC	4B	0.36845
NC	4B	0.36095
NC	4B	0.3383
NC	4B	0.3486
NC	4B	0.34265
NC	4B	0.34805
NC	4B	0.3279
NC	4B	0.3454
NC	4B	0.3598
NC	4B	0.3442
NC	4B	0.37325
NC	4B	0.34795
NC	4B	0.3519
NC	4B	0.3617
NC	4B	0.34695
NC	4B	0.34695
NC	4B	0.34345
NC	4B	0.32085
NC	4B	0.3314
NC	4B	0.3244
NC	4B	0.33415
NC	4B	0.3669
NC	4B	0.32255
NC	4B	0.33005
NC	4B	0.3315
NC	4B	0.3409
NC	4B	0.3396
NC	4B	0.33625
NC	4B	0.32615
NC	4B	0.32955
NC	4B	0.32955
NC	4B	0.3218
NC	4B	0.3466
NC	4B	0.3424
NC	4B	0.3364
NC	4B	0.382
NC	4B	0.3245
NC	4B	0.358
NC	4B	0.36385
NC	4B	0.3738
NC	4B	0.35205
NC	4B	0.36485
NC	4B	0.3804
NC	4B	0.382
NC	4B	0.3567
NC	4B	0.36085
NC	4B	0.37225
NC	4B	0.3857
NC	4B	0.3487
NC	4B	0.39205
NC	4B	0.36655
NC	4B	0.38465
NC	4B	0.38845
NC	4B	0.3704
NC	4B	0.38605
NC	4B	0.37955
NC	4B	0.37555
NC	4B	0.41115
NC	4B	0.37665
NC	4B	0.37965
NC	4B	0.3861
NC	4B	0.3852
NC	4B	0.3838
NC	4B	0.3836
NC	4B	0.3783
NC	4B	0.41325
NC	4B	0.425
NC	4B	0.38665
NC	4B	0.38265
NC	4B	0.3947
NC	4B	0.41575
NC	4B	0.3816
NC	4B	0.39865
NC	4B	0.3806
NC	4B	0.44825
NC	4B	0.3697
NC	4B	0.3842
NC	4B	0.3687
NC	4B	0.3974
NC	4B	0.39145
NC	4B	0.3785
NC	4B	0.3824
NC	4B	0.37215
NC	4B	0.3871
NC	4B	0.3794
NC	4B	0.3825
NC	4B	0.33855
NC	4B	0.3547
NC	4B	0.3722
NC	4B	0.3697
NC	4B	0.42795
NC	4B	0.41095
NC	4B	0.3983
NC	4B	0.39045
NC	4B	0.3981
NC	4B	0.3891
NC	4B	0.3842
NC	4B	0.3596
NC	4B	0.37605
NC	4B	0.3596
NC	4B	0.3725
NC	4B	0.35485
NC	4B	0.36755
NC	4B	0.37395
NC	4B	0.3716
NC	4B	0.3713
NC	4B	0.36585
NC	4B	0.37265
NC	4B	0.3872
NC	4B	0.3636
NC	4B	0.35695
NC	4B	0.38625
NC	4B	0.33965
NC	4B	0.381
NC	4B	0.34365
NC	4B	0.34865
NC	4B	0.3676
NC	4B	0.3499
NC	4B	0.348
NC	4B	0.35865
NC	4B	0.36055
NC	4B	0.35495
NC	4B	0.34575
NC	4B	0.3417
NC	4B	0.33985
NC	4B	0.3552
NC	4B	0.349
NC	4B	0.34545
NC	4B	0.34655
NC	4B	0.3348
NC	4B	0.3386
NC	4B	0.35005
NC	4B	0.37885
NC	4B	0.3315
NC	4B	0.34775
NC	4B	0.36675
NC	4B	0.33305
NC	4B	0.3454
NC	4B	0.3512
NC	4B	0.34715
NC	4B	0.36455
NC	4B	0.3583
NC	4B	0.3485
NC	4B	0.33235
NC	4B	0.35185
NC	4B	0.3505
NC	4B	0.33865
NC	4B	0.342
NC	4B	0.3207
NC	4B	0.3262
NC	4B	0.3503
NC	4B	0.3335
NC	4B	0.33225
NC	4B	0.3525
NC	4B	0.32245
NC	4B	0.35235
NC	4B	0.32745
NC	4B	0.3288
NC	4B	0.3358
NC	4B	0.34475
NC	4B	0.33515
NC	4B	0.35615
NC	4B	0.3506
NC	4B	0.3592
NC	4B	0.35925
NC	4B	0.3382
NC	4B	0.33265
NC	4B	0.3576
NC	4B	0.33805
NC	4B	0.33745
NC	4B	0.35035
NC	4B	0.3503
NC	4B	0.33825
NC	4B	0.3556
NC	4B	0.35735
NC	4B	0.3459
NC	4B	0.3616
NC	4B	0.34815
NC	4B	0.35105
NC	4B	0.3358
NC	4B	0.3621
NC	4B	0.3563
NC	4B	0.33595
NC	4B	0.36135
NC	4B	0.36205
NC	4B	0.3424
NC	4B	0.35135
NC	4B	0.355
NC	4B	0.3562
NC	4B	0.3627
NC	4B	0.35705
NC	4B	0.3361
NC	4B	0.3404
NC	4B	0.35685
NC	4B	0.36465
NC	4B	0.34585
NC	4B	0.33965
NC	4B	0.311
NC	4B	0.37105
NC	4B	0.3603
NC	4B	0.34575
NC	4B	0.35635
NC	4B	0.3305
NC	4B	0.34895
NC	4B	0.35665
NC	4B	0.3437
NC	4B	0.336
NC	4B	0.3432
NC	4B	0.33825
NC	4B	0.3277
NC	4B	0.35615
NC	4B	0.32485
NC	4B	0.333
NC	4B	0.3456
NC	4B	0.3491
NC	4B	0.34605
NC	4B	0.3335
NC	4B	0.32085
NC	4B	0.3302
NC	4B	0.35585
NC	4B	0.35335
NC	4B	0.3569
NC	4B	0.3411
NC	4B	0.34525
NC	4B	0.3416
NC	4B	0.3607
NC	4B	0.3383
NC	4B	0.3715
NC	4B	0.3509
NC	4B	0.34625
NC	4B	0.3491
NC	4B	0.3368
NC	4B	0.35445
NC	4B	0.36365
NC	4B	0.38065
NC	4B	0.35465
NC	4B	0.3434
NC	4B	0.3501
NC	4B	0.34585
NC	4B	0.34045
NC	4B	0.3391
NC	4B	0.35205
NC	4B	0.3467
NC	4B	0.362
NC	4B	0.358
NC	4B	0.3528
NC	4B	0.3401
NC	4B	0.3738
NC	4B	0.3713
NC	4B	0.33985
NC	4B	0.3496
NC	4B	0.3439
NC	4B	0.35245
NC	4B	0.34235
NC	4B	0.3579
NC	4B	0.33345
NC	4B	0.34425
NC	4B	0.3541
NC	4B	0.3468
NC	4B	0.3417
NC	4B	0.33865
NC	4B	0.3443
NC	4B	0.34765
NC	4B	0.34985
NC	4B	0.3696
NC	4B	0.3478
NC	4B	0.39325
NC	4B	0.35765
NC	4B	0.36695
NC	4B	0.36345
NC	4B	0.3812
NC	4B	0.35915
NC	4B	0.38325
NC	4B	0.3744
NC	4B	0.38955
NC	4B	0.37125
NC	4B	0.36285
NC	4B	0.3585
NC	4B	0.36385
NC	4B	0.3579
NC	4B	0.35525
NC	4B	0.3358
NC	4B	0.36625
NC	4B	0.3857
NC	4B	0.3751
NC	4B	0.3918
NC	4B	0.37425
NC	4B	0.34305
NC	4B	0.35745
NC	4B	0.35635
NC	4B	0.368
NC	4B	0.3675
NC	4B	0.38525
NC	4B	0.36805
NC	4B	0.3778
NC	4B	0.3398
NC	4B	0.3627
NC	4B	0.37195
NC	4B	0.39205
NC	4B	0.3499
NC	4B	0.36095
NC	4B	0.37665
NC	4B	0.37995
NC	4B	0.39175
NC	4B	0.3852
NC	4B	0.38375
NC	4B	0.3537
NC	4B	0.36225
NC	4B	0.3596
NC	4B	0.36145
NC	4B	0.3891
NC	4B	0.37295
NC	4B	0.3941
NC	4B	0.34685
NC	4B	0.34955
NC	4B	0.3644
NC	4B	0.39805
NC	4B	0.3649
NC	4B	0.3871
NC	4B	0.3531
NC	4B	0.3639
NC	4B	0.34445
NC	4B	0.3701
NC	4B	0.3653
NC	4B	0.362
NC	4B	0.37885
NC	4B	0.3746
NC	4B	0.3803
NC	4B	0.3879
NC	4B	0.36725
NC	4B	0.3802
NC	4B	0.38705
NC	4B	0.4159
NC	4B	0.36735
NC	4B	0.40385
NC	4B	0.38405
NC	4B	0.3892
NC	4B	0.41275
NC	4B	0.3797
NC	4B	0.4136
NC	4B	0.4007
NC	4B	0.41005
NC	4B	0.4015
NC	4B	0.4022
NC	4B	0.4115
NC	4B	0.3964
NC	4B	0.4187
NC	4B	0.40345
NC	4B	0.3721
NC	4B	0.3764
NC	4B	0.372
NC	4B	0.38415
NC	4B	0.3684
NC	4B	0.3753
NC	4B	0.38105
NC	4B	0.3812
NC	4B	0.3613
NC	4B	0.3745
NC	4B	0.40025
NC	4B	0.42645
NC	4B	0.40035
NC	4B	0.3934
NC	4B	0.39635
NC	4B	0.38585
NC	4B	0.38125
NC	4B	0.38365
NC	4B	0.36695
NC	4B	0.40985
NC	4B	0.3953
NC	4B	0.36615
NC	4B	0.36565
NC	4B	0.36875
NC	4B	0.41045
NC	4B	0.36685
NC	4B	0.3381
NC	4B	0.3597
NC	4B	0.36115
NC	4B	0.33835
NC	4B	0.3652
NC	4B	0.3947
NC	4B	0.3966
NC	4B	0.39555
NC	4B	0.41755
NC	4B	0.42905
NC	4B	0.37685
NC	4B	0.3851
NC	4B	0.37325
NC	4B	0.4002
NC	4B	0.37195
NC	4B	0.36365
NC	4B	0.351
NC	4B	0.40515
NC	4B	0.3948
NC	4B	0.36315
NC	4B	0.39265
NC	4B	0.38945
NC	4B	0.4478
NC	4B	0.4493
NC	4B	0.4978
NC	4B	0.40535
NC	4B	0.3759
NC	4B	0.3969
NC	4B	0.4469
NC	4B	0.42945
NC	4B	0.37735
NC	4B	0.38155
NC	4B	0.4112
NC	4B	0.3819
NC	4B	0.3802
NC	4B	0.3898
NC	4B	0.379
NC	4B	0.3815
NC	4B	0.37505
NC	4B	0.35965
NC	4B	0.40265
NC	4B	0.36715
NC	4B	0.3888
NC	4B	0.3962
NC	4B	0.37565
NC	4B	0.3933
NC	4B	0.383
NC	4B	0.4389
NC	4B	0.3832
NC	4B	0.40335
NC	4B	0.37705
NC	4B	0.3694
NC	4B	0.3768
NC	4B	0.3744
NC	4B	0.40005
NC	4B	0.41015
NC	4B	0.414
NC	4B	0.45985
NC	4B	0.4318
NC	4B	0.3882
NC	4B	0.39135
NC	4B	0.41815
NC	4B	0.41645
NC	4B	0.41035
NC	4B	0.39675
NC	4B	0.42935
NC	4B	0.4253
NC	4B	0.38445
NC	4B	0.3929
NC	4B	0.37645
NC	4B	0.3952
NC	4B	0.3751
NC	4B	0.3852
NC	4B	0.38385
NC	4B	0.37035
NC	4B	0.38585
NC	4B	0.39475
NC	4B	0.3862
NC	4B	0.3836
NC	4B	0.3895
NC	4B	0.3716
NC	4B	0.3947
NC	4B	0.3906
NC	4B	0.39445
NC	4B	0.4074
NC	4B	0.41035
NC	4B	0.40855
NC	4B	0.40145
NC	4B	0.40045
NC	4B	0.3994
NC	4B	0.383
NC	4B	0.3761
NC	4B	0.41095
NC	4B	0.37305
NC	4B	0.34985
NC	4B	0.37555
NC	4B	0.37955
NC	4B	0.3763
NC	4B	0.399
NC	4B	0.39265
NC	4B	0.40165
NC	4B	0.37985
NC	4B	0.415
NC	4B	0.39315
NC	4B	0.3804
NC	4B	0.3768
NC	4B	0.40195
NC	4B	0.3569
NC	4B	0.39085
NC	4B	0.4282
NC	4B	0.41545
NC	4B	0.37785
NC	4B	0.39405
NC	4B	0.3905
NC	4B	0.3721
NC	4B	0.3973
NC	4B	0.38855
NC	4B	0.36845
NC	4B	0.3845
NC	4B	0.40395
NC	4B	0.38625
NC	4B	0.39075
NC	4B	0.3682
NC	4B	0.36895
NC	4B	0.3891
NC	4B	0.38805
NC	4B	0.3854
NC	4B	0.3637
NC	4B	0.4004
NC	4B	0.41395
NC	4B	0.3917
NC	4B	0.37425
NC	4B	0.3748
NC	4B	0.3593
NC	4B	0.36525
NC	4B	0.3539
NC	4B	0.3659
NC	4B	0.3615
NC	4B	0.40255
NC	4B	0.3763
NC	4B	0.38085
NC	4B	0.35575
NC	4B	0.36895
NC	4B	0.3813
NC	4B	0.3863
NC	4B	0.35585
NC	4B	0.3688
NC	4B	0.3864
NC	4B	0.3589
NC	4B	0.3493
NC	4B	0.36235
NC	4B	0.36375
NC	4B	0.3796
NC	4B	0.33835
NC	4B	0.3483
NC	4B	0.35845
NC	4B	0.3658
NC	4B	0.37065
NC	4B	0.3592
NC	4B	0.4018
NC	4B	0.3554
NC	4B	0.3539
NC	4B	0.37765
NC	4B	0.37815
NC	4B	0.35075
NC	4B	0.35805
NC	4B	0.35795
NC	4B	0.3539
NC	4B	0.35595
NC	4B	0.3569
NC	4B	0.36435
NC	4B	0.35215
NC	4B	0.3393
NC	4B	0.36195
NC	4B	0.3369
NC	4B	0.3554
NC	4B	0.35415
NC	4B	0.34345
NC	4B	0.33235
NC	4B	0.3978
NC	4B	0.36625
NC	4B	0.33365
NC	4B	0.35285
NC	4B	0.3508
NC	4B	0.3445
NC	4B	0.3516
NC	4B	0.33415
NC	4B	0.35375
NC	4B	0.356
NC	4B	0.34435
NC	4B	0.35955
NC	4B	0.34835
NC	4B	0.3404
NC	4B	0.3337
NC	4B	0.34975
NC	4B	0.3477
NC	4B	0.34855
NC	4B	0.33315
NC	4B	0.35585
NC	4B	0.35935
NC	4B	0.33655
NC	4B	0.3743
NC	4B	0.34625
NC	4B	0.34345
NC	4B	0.3554
NC	4B	0.3768
NC	4B	0.3645
NC	4B	0.36805
NC	4B	0.347
NC	4B	0.34985
NC	4B	0.35315
NC	4B	0.33085
NC	4B	0.34915
NC	4B	0.37705
NC	4B	0.3464
NC	4B	0.38345
NC	4B	0.3609
NC	4B	0.37105
NC	4B	0.354
NC	4B	0.3401
NC	4B	0.3672
NC	4B	0.37845
NC	4B	0.3844
NC	4B	0.36025
NC	4B	0.34
NC	4B	0.3337
NC	4B	0.338
NC	4B	0.3534
NC	4B	0.3442
NC	4B	0.34605
NC	4B	0.34715
NC	4B	0.3191
NC	4B	0.404
NC	4B	0.3587
NC	4B	0.36935
NC	4B	0.3601
NC	4B	0.35725
NC	4B	0.36005
NC	4B	0.35395
NC	4B	0.3436
NC	4B	0.352
NC	4B	0.36425
NC	4B	0.35235
NC	4B	0.3556
NC	4B	0.36945
NC	4B	0.36835
NC	4B	0.3586
NC	4B	0.327
NC	4B	0.33
NC	4B	0.3518
NC	4B	0.34275
NC	4B	0.3398
NC	4B	0.37235
NC	4B	0.3481
NC	4B	0.3387
NC	4B	0.33035
NC	4B	0.34625
NC	4B	0.34075
NC	4B	0.3699
NC	4B	0.33965
NC	4B	0.3247
NC	4B	0.35565
NC	4B	0.3163
NC	4B	0.33435
NC	4B	0.34575
NC	4B	0.3389
NC	4B	0.3368
NC	4B	0.34105
NC	4B	0.34335
NC	4B	0.33745
NC	4B	0.3346
NC	4B	0.36645
NC	4B	0.36745
NC	4B	0.33575
NC	4B	0.3378
NC	4B	0.34725
NC	4B	0.3462
NC	4B	0.33965
NC	4B	0.347
NC	4B	0.33495
NC	4B	0.3465
NC	4B	0.34015
NC	4B	0.33265
NC	4B	0.3362
NC	4B	0.33135
NC	4B	0.35205
NC	4B	0.3424
NC	4B	0.31865
NC	4B	0.32595
NC	4B	0.3274
NC	4B	0.33835
NC	4B	0.3288
NC	4B	0.36365
NC	4B	0.32655
NC	4B	0.3466
NC	4B	0.33785
NC	4B	0.3368
NC	4B	0.33325
NC	4B	0.3377
NC	4B	0.3539
NC	4B	0.33555
NC	4B	0.3573
NC	4B	0.37265
NC	4B	0.3213
NC	4B	0.35725
NC	4B	0.36685
NC	4B	0.3242
NC	4B	0.3454
NC	4B	0.34315
NC	4B	0.3399
NC	4B	0.3405
NC	4B	0.34355
NC	4B	0.36075
NC	4B	0.3509
NC	4B	0.3466
NC	4B	0.32915
NC	4B	0.35205
NC	4B	0.3569
NC	4B	0.34935
NC	4B	0.3354
NC	4B	0.34215
NC	4B	0.35625
NC	4B	0.34655
NC	4B	0.35475
NC	4B	0.3423
NC	4B	0.34285
NC	4B	0.35145
NC	4B	0.38245
NC	4B	0.35705
NC	4B	0.34575
NC	4B	0.3538
NC	4B	0.3686
NC	4B	0.37645
NC	4B	0.3731
NC	4B	0.3516
NC	4B	0.345
NC	4B	0.36105
NC	4B	0.34645
NC	4B	0.3315
NC	4B	0.35525
NC	4B	0.3669
NC	4B	0.35695
NC	4B	0.3611
NC	4B	0.34585
NC	4B	0.366
NC	4B	0.3813
NC	4B	0.3599
NC	4B	0.36955
NC	4B	0.36535
NC	4B	0.37725
NC	4B	0.35635
NC	4B	0.33725
NC	4B	0.36105
NC	4B	0.34495
NC	4B	0.3961
NC	4B	0.3613
NC	4B	0.3725
NC	4B	0.3524
NC	4B	0.3705
NC	4B	0.37225
NC	4B	0.3701
NC	4B	0.36965
NC	4B	0.3704
NC	4B	0.4125
NC	4B	0.38615
NC	4B	0.3829
NC	4B	0.3883
NC	4B	0.37405
NC	4B	0.34485
NC	4B	0.35955
NC	4B	0.3703
NC	4B	0.35885
NC	4B	0.35605
NC	4B	0.3814
NC	4B	0.3512
NC	4B	0.3563
NC	4B	0.3235
NC	4B	0.32925
NC	4B	0.35185
NC	4B	0.3659
NC	4B	0.3522
NC	4B	0.3712
NC	4B	0.3389
NC	4B	0.35935
NC	4B	0.3363
NC	4B	0.36295
NC	4B	0.3573
NC	4B	0.3503
NC	4B	0.3472
NC	4B	0.33785
NC	4B	0.36245
NC	4B	0.34255
NC	4B	0.3728
NC	4B	0.34125
NC	4B	0.36745
NC	4B	0.34095
NC	4B	0.3487
NC	4B	0.33655
NC	4B	0.33895
NC	4B	0.34685
NC	4B	0.34365
NC	4B	0.33485
NC	4B	0.3361
NC	4B	0.35945
NC	4B	0.3535
NC	4B	0.32835
NC	4B	0.3461
NC	4B	0.3579
NC	4B	0.3642
NC	4B	0.36855
NC	4B	0.3245
NC	4B	0.35425
NC	4B	0.3342
NC	4B	0.33725
NC	4B	0.36835
NC	4B	0.3602
NC	4B	0.3656
NC	4B	0.3856
NC	4B	0.395
NC	4B	0.3778
NC	4B	0.3705
NC	4B	0.3476
NC	4B	0.3672
NC	4B	0.3834
NC	4B	0.39335
NC	4B	0.35805
NC	4B	0.40125
NC	4B	0.37835
NC	4B	0.39365
NC	4B	0.3936
NC	4B	0.37865
NC	4B	0.3925
NC	4B	0.3609
NC	4B	0.4143
NC	4B	0.40545
NC	4B	0.386
NC	4B	0.3885
NC	4B	0.3969
NC	4B	0.3844
NC	4B	0.41925
NC	4B	0.40015
NC	4B	0.4215
NC	4B	0.41895
NC	4B	0.4305
NC	4B	0.42575
NC	4B	0.39525
NC	4B	0.4409
NC	4B	0.4262
NC	4B	0.44605
NC	4B	0.40775
NC	4B	0.38315
NC	4B	0.3967
NC	4B	0.37675
NC	4B	0.38655
NC	4B	0.3954
NC	4B	0.4099
NC	4B	0.3866
NC	4B	0.3653
NC	4B	0.41035
NC	4B	0.3946
NC	4B	0.3999
NC	4B	0.3731
NC	4B	0.35545
NC	4B	0.3949
NC	4B	0.3904
NC	4B	0.39265
NC	4B	0.38655
NC	4B	0.38725
NC	4B	0.39065
NC	4B	0.3797
NC	4B	0.3921
NC	4B	0.40345
NC	4B	0.37265
NC	4B	0.37895
NC	4B	0.35775
NC	4B	0.39625
NC	4B	0.3851
NC	4B	0.3987
NC	4B	0.38945
NC	4B	0.4155
NC	4B	0.49285
NC	4B	0.44765
NC	4B	0.3701
NC	4B	0.3796
NC	4B	0.37465
NC	4B	0.37445
NC	4B	0.36675
NC	4B	0.3628
NC	4B	0.38395
NC	4B	0.37395
NC	4B	0.37185
NC	4B	0.37005
NC	4B	0.36405
NC	4B	0.3705
NC	4B	0.3645
NC	4B	0.36215
NC	4B	0.3546
NC	4B	0.37015
NC	4B	0.37155
NC	4B	0.3695
NC	4B	0.4195
NC	4B	0.40015
NC	4B	0.3743
NC	4B	0.34625
NC	4B	0.35625
NC	4B	0.34295
NC	4B	0.35565
NC	4B	0.36085
NC	4B	0.3762
NC	4B	0.3433
NC	4B	0.37175
NC	4B	0.3618
NC	4B	0.3406
NC	4B	0.3722
NC	4B	0.3528
NC	4B	0.34385
NC	4B	0.35925
NC	4B	0.3612
NC	4B	0.3473
NC	4B	0.3468
NC	4B	0.34115
NC	4B	0.3354
NC	4B	0.3542
NC	4B	0.34485
NC	4B	0.31885
NC	4B	0.31235
NC	4B	0.33595
NC	4B	0.33435
NC	4B	0.337
NC	4B	0.32725
NC	4B	0.3381
NC	4B	0.3192
NC	4B	0.3376
NC	4B	0.38115
NC	4B	0.3634
NC	4B	0.3492
NC	4B	0.34855
NC	4B	0.3469
NC	4B	0.31505
NC	4B	0.3285
NC	4B	0.3455
NC	4B	0.3257
NC	4B	0.34405
NC	4B	0.36695
NC	4B	0.3561
NC	4B	0.36315
NC	4B	0.3542
NC	4B	0.3535
NC	4B	0.39385
NC	4B	0.33175
NC	4B	0.33445
NC	4B	0.33645
NC	4B	0.3281
NC	4B	0.32925
NC	4B	0.35305
NC	4B	0.36755
NC	4B	0.3785
NC	4B	0.3471
NC	4B	0.34175
NC	4B	0.3305
NC	4B	0.3177
NC	4B	0.33175
NC	4B	0.36755
NC	4B	0.34255
NC	4B	0.337
NC	4B	0.3289
NC	4B	0.3603
NC	4B	0.35275
NC	4B	0.3382
NC	4B	0.3553
NC	4B	0.33355
NC	4B	0.33465
NC	4B	0.32305
NC	4B	0.35805
NC	4B	0.35465
NC	4B	0.3187
NC	4B	0.3438
NC	4B	0.35415
NC	4B	0.3302
NC	4B	0.32985
NC	4B	0.3396
NC	4B	0.33
NC	4B	0.33195
NC	4B	0.3442
NC	4B	0.32985
NC	4B	0.335
NC	4B	0.3426
NC	4B	0.3606
NC	4B	0.34075
NC	4B	0.32905
NC	4B	0.3508
NC	4B	0.3349
NC	4B	0.3461
NC	4B	0.35285
NC	4B	0.36305
NC	4B	0.3443
NC	4B	0.3455
NC	4B	0.33445
NC	4B	0.347
NC	4B	0.3666
NC	4B	0.377
NC	4B	0.3612
NC	4B	0.36695
NC	4B	0.3529
NC	4B	0.34355
NC	4B	0.3544
NC	4B	0.34825
NC	4B	0.36895
NC	4B	0.35075
NC	4B	0.3456
NC	4B	0.35165
NC	4B	0.38185
NC	4B	0.3536
NC	4B	0.37235
NC	4B	0.354
NC	4B	0.35615
NC	4B	0.38035
NC	4B	0.36375
NC	4B	0.3566
NC	4B	0.3472
NC	4B	0.35745
NC	4B	0.38455
NC	4B	0.36605
NC	4B	0.35545
NC	4B	0.354
NC	4B	0.3423
NC	4B	0.36085
NC	4B	0.37705
NC	4B	0.3917
NC	4B	0.3866
NC	4B	0.35825
NC	4B	0.35835
NC	4B	0.3885
NC	4B	0.3691
NC	4B	0.36165
NC	4B	0.40035
NC	4B	0.3711
NC	4B	0.3869
NC	4B	0.39535
NC	4B	0.37505
NC	4B	0.3786
NC	4B	0.37
NC	4B	0.3858
NC	4B	0.38075
NC	4B	0.3845
NC	4B	0.40165
NC	4B	0.43345
NC	4B	0.3923
NC	4B	0.40485
NC	4B	0.3384
NC	4B	0.33965
NC	4B	0.3848
NC	4B	0.37985
NC	4B	0.35055
NC	4B	0.36025
NC	4B	0.3883
NC	4B	0.4305
NC	4B	0.4056
NC	4B	0.40115
NC	4B	0.4118
NC	4B	0.4079
NC	4B	0.4049
NC	4B	0.37885
NC	4B	0.4138
NC	4B	0.4157
NC	4B	0.40455
NC	4B	0.42235
NC	4B	0.4227
NC	4B	0.4435
NC	4B	0.44745
NC	4B	0.44835
NC	4B	0.4251
NC	4B	0.4476
NC	4B	0.42905
NC	4B	0.4309
NC	4B	0.39415
NC	4B	0.42995
NC	4B	0.3819
NC	4B	0.4279
NC	4B	0.39795
NC	4B	0.38475
NC	4B	0.3862
NC	4B	0.42425
NC	4B	0.38745
NC	4B	0.36575
NC	4B	0.39565
NC	4B	0.367
NC	4B	0.38545
NC	4B	0.3926
NC	4B	0.3892
NC	4B	0.34995
NC	4B	0.37645
NC	4B	0.40635
NC	4B	0.37975
NC	4B	0.359
NC	4B	0.34585
NC	4B	0.36855
NC	4B	0.37175
NC	4B	0.3664
NC	4B	0.3704
NC	4B	0.3617
NC	4B	0.36415
NC	4B	0.37565
NC	4B	0.3552
NC	4B	0.36815
NC	4B	0.3833
NC	4B	0.40485
NC	4B	0.34285
NC	4B	0.34915
NC	4B	0.3466
NC	4B	0.35855
NC	4B	0.35925
NC	4B	0.34265
NC	4B	0.3405
NC	4B	0.3523
NC	4B	0.36285
NC	4B	0.34835
NC	4B	0.36125
NC	4B	0.34545
NC	4B	0.3388
NC	4B	0.3357
NC	4B	0.3506
NC	4B	0.3506
NC	4B	0.40725
NC	4B	0.3449
NC	4B	0.3625
NC	4B	0.3636
NC	4B	0.35585
NC	4B	0.3608
NC	4B	0.3436
NC	4B	0.38535
NC	4B	0.3586
NC	4B	0.35595
NC	4B	0.3449
NC	4B	0.3648
NC	4B	0.36625
NC	4B	0.337
NC	4B	0.3359
NC	4B	0.34525
NC	4B	0.34175
NC	4B	0.3783
NC	4B	0.36955
NC	4B	0.36655
NC	4B	0.36645
NC	4B	0.35275
NC	4B	0.37175
NC	4B	0.3553
NC	4B	0.36205
NC	4B	0.3955
NC	4B	0.3764
NC	4B	0.39195
NC	4B	0.36655
NC	4B	0.3668
NC	4B	0.36185
NC	4B	0.3736
NC	4B	0.3983
NC	4B	0.3835
NC	4B	0.3645
NC	4B	0.38525
NC	4B	0.3913
NC	4B	0.37255
NC	4B	0.38165
NC	4B	0.38145
NC	4B	0.40265
NC	4B	0.3715
NC	4B	0.37045
NC	4B	0.35275
NC	4B	0.37355
NC	4B	0.36345
NC	4B	0.33995
NC	4B	0.35925
NC	4B	0.3413
NC	4B	0.36705
NC	4B	0.37025
NC	4B	0.3836
NC	4B	0.35445
NC	4B	0.40335
NC	4B	0.3969
NC	4B	0.4002
NC	4B	0.40465
NC	4B	0.36845
NC	4B	0.37295
NC	4B	0.4036
NC	4B	0.403
NC	4B	0.3824
NC	4B	0.3757
NC	4B	0.353
NC	4B	0.3675
NC	4B	0.401
NC	4B	0.38895
NC	4B	0.39435
NC	4B	0.41455
NC	4B	0.3861
NC	4B	0.39575
NC	4B	0.39405
NC	4B	0.3862
NC	4B	0.3897
NC	4B	0.36285
NC	4B	0.37115
NC	4B	0.3642
NC	4B	0.36835
NC	4B	0.3987
NC	4B	0.39185
NC	4B	0.42525
NC	4B	0.42485
NC	4B	0.38995
NC	4B	0.3887
NC	4B	0.3894
NC	4B	0.3816
NC	4B	0.361
NC	4B	0.36005
NC	4B	0.392
NC	4B	0.38855
NC	4B	0.399
NC	4B	0.41805
NC	4B	0.3795
NC	4B	0.3795
NC	4B	0.3767
NC	4B	0.38155
NC	4B	0.3855
NC	4B	0.37645
NC	4B	0.36805
NC	4B	0.3907
NC	4B	0.39155
NC	4B	0.3859
NC	4B	0.36885
NC	4B	0.37585
NC	4B	0.38505
NC	4B	0.3869
NC	4B	0.3898
NC	4B	0.39395
NC	4B	0.3818
NC	4B	0.40575
NC	4B	0.3625
NC	4B	0.4047
NC	4B	0.40475
NC	4B	0.4039
NC	4B	0.3771
NC	4B	0.3719
NC	4B	0.3699
NC	4B	0.34505
NC	4B	0.36965
NC	4B	0.35245
NC	4B	0.35375
NC	4B	0.35035
NC	4B	0.36475
NC	4B	0.372
NC	4B	0.37495
NC	4B	0.35345
NC	4B	0.3624
NC	4B	0.3894
NC	4B	0.3493
NC	4B	0.36575
NC	4B	0.4061
NC	4B	0.40195
NC	4B	0.4151
NC	4B	0.41175
NC	4B	0.39305
NC	4B	0.4079
NC	4B	0.4207
NC	4B	0.43775
NC	4B	0.4122
NC	4B	0.3889
NC	4B	0.36215
NC	4B	0.4048
NC	4B	0.4105
NC	4B	0.4136
NC	4B	0.39215
NC	4B	0.38105
NC	4B	0.4009
NC	4B	0.4191
NC	4B	0.3904
NC	4B	0.38665
NC	4B	0.3664
NC	4B	0.38115
NC	4B	0.3824
NC	4B	0.35505
NC	4B	0.367
NC	4B	0.3943
NC	4B	0.3723
NC	4B	0.3717
NC	4B	0.3596
NC	4B	0.3655
NC	4B	0.3772
NC	4B	0.37145
NC	4B	0.38725
NC	4B	0.3769
NC	4B	0.4031
NC	4B	0.36755
NC	4B	0.37
NC	4B	0.37395
NC	4B	0.37005
NC	4B	0.3559
NC	4B	0.3456
NC	4B	0.3676
NC	4B	0.4123
NC	4B	0.36495
NC	4B	0.37155
NC	4B	0.3651
NC	4B	0.3743
NC	4B	0.4045
NC	4B	0.3801
NC	4B	0.3557
NC	4B	0.3983
NC	4B	0.36315
NC	4B	0.3765
NC	4B	0.37075
NC	4B	0.38015
NC	4B	0.3665
NC	4B	0.39355
NC	4B	0.3634
NC	4B	0.3589
NC	4B	0.4026
NC	4B	0.3777
NC	4B	0.3783
NC	4B	0.3754
NC	4B	0.3783
NC	4B	0.38305
NC	4B	0.3703
NC	4B	0.36585
NC	4B	0.39105
NC	4B	0.4094
NC	4B	0.42305
NC	4B	0.38715
NC	4B	0.4168
NC	4B	0.38055
NC	4B	0.3822
NC	4B	0.3838
NC	4B	0.3766
NC	4B	0.3787
NC	4B	0.371
NC	4B	0.3743
NC	4B	0.36605
NC	4B	0.39345
NC	4B	0.40285
NC	4B	0.36715
NC	4B	0.35615
NC	4B	0.3578
NC	4B	0.35545
NC	4B	0.37105
NC	4B	0.36565
NC	4B	0.3677
NC	4B	0.35115
NC	4B	0.37765
NC	4B	0.3759
NC	4B	0.34735
NC	4B	0.3676
NC	4B	0.3578
NC	4B	0.3435
NC	4B	0.3737
NC	4B	0.3824
NC	4B	0.37775
NC	4B	0.3841
NC	4B	0.36475
NC	4B	0.35255
NC	4B	0.3288
NC	4B	0.35355
NC	4B	0.3516
NC	4B	0.3723
NC	4B	0.37295
NC	4B	0.3711
NC	4B	0.35425
NC	4B	0.3432
NC	4B	0.3526
NC	4B	0.38085
NC	4B	0.3717
NC	4B	0.3557
NC	4B	0.36625
NC	4B	0.3855
NC	4B	0.3407
NC	4B	0.38035
NC	4B	0.3512
NC	4B	0.3599
NC	4B	0.35535
NC	4B	0.37395
NC	4B	0.36425
NC	4B	0.3568
NC	4B	0.3516
NC	4B	0.3632
NC	4B	0.366
NC	4B	0.37735
NC	4B	0.37735
NC	4B	0.37895
NC	4B	0.3706
NC	4B	0.35695
NC	4B	0.37475
NC	4B	0.38465
NC	4B	0.3635
NC	4B	0.3695
NC	4B	0.3734
NC	4B	0.3882
NC	4B	0.3779
NC	4B	0.378
NC	4B	0.36815
NC	4B	0.4067
NC	4B	0.38155
NC	4B	0.3841
NC	4B	0.4046
NC	4B	0.41345
NC	4B	0.3897
NC	4B	0.4113
NC	4B	0.40565
NC	4B	0.4444
NC	4B	0.4331
NC	4B	0.3783
NC	4B	0.34525
NC	4B	0.3702
NC	4B	0.37885
NC	4B	0.35805
NC	4B	0.35325
NC	4B	0.353
NC	4B	0.3534
NC	4B	0.37955
NC	4B	0.41215
NC	4B	0.40815
NC	4B	0.3891
NC	4B	0.40525
NC	4B	0.42105
NC	4B	0.4134
NC	4B	0.45
NC	4B	0.4112
NC	4B	0.42205
NC	4B	0.42925
NC	4B	0.4211
NC	4B	0.42215
NC	4B	0.4142
NC	4B	0.4083
NC	4B	0.43565
NC	4B	0.33975
NC	4B	0.36015
NC	4B	0.34775
NC	4B	0.36125
NC	4B	0.34785
NC	4B	0.3602
NC	4B	0.36285
NC	4B	0.3779
NC	4B	0.35845
NC	4B	0.36695
NC	4B	0.38905
NC	4B	0.3611
NC	4B	0.45
NC	4B	0.4525
NC	4B	0.43865
NC	4B	0.4241
NC	4B	0.43605
NC	4B	0.44575
NC	4B	0.4309
NC	4B	0.429
NC	4B	0.441
NC	4B	0.42475
NC	4B	0.44335
NC	4B	0.43095
NC	4B	0.41965
NC	4B	0.3727
NC	4B	0.33955
NC	4B	0.36915
NC	4B	0.36795
NC	4B	0.37315
NC	4B	0.38295
NC	4B	0.3916
NC	4B	0.36125
NC	4B	0.3664
NC	4B	0.33845
NC	4B	0.34495
NC	4B	0.35615
NC	4B	0.3441
NC	4B	0.3504
NC	4B	0.34565
NC	4B	0.3353
NC	4B	0.34885
NC	4B	0.3465
NC	4B	0.34785
NC	4B	0.36365
NC	4B	0.3663
NC	4B	0.3265
NC	4B	0.363
NC	4B	0.34025
NC	4B	0.34055
NC	4B	0.3581
NC	4B	0.34325
NC	4B	0.40135
NC	4B	0.36135
NC	4B	0.37015
NC	4B	0.33775
NC	4B	0.3482
NC	4B	0.37295
NC	4B	0.3737
NC	4B	0.37415
NC	4B	0.3597
NC	4B	0.3669
NC	4B	0.37725
NC	4B	0.37215
NC	4B	0.37925
NC	4B	0.3566
NC	4B	0.3656
NC	4B	0.3717
NC	4B	0.39815
NC	4B	0.35935
NC	4B	0.37535
NC	4B	0.4038
NC	4B	0.41055
NC	4B	0.4127
NC	4B	0.38585
NC	4B	0.4262
NC	4B	0.433
NC	4B	0.40645
NC	4B	0.4021
NC	4B	0.4971
NC	4B	0.4169
NC	4B	0.43965
NC	4B	0.4501
NC	4B	0.4086
NC	4B	0.43675
NC	4B	0.4545
NC	4B	0.44265
NC	4B	0.4819
NC	4B	0.4381
NC	4B	0.4517
NC	4B	0.44045
NC	4B	0.43655
NC	4B	0.44535
NC	4B	0.4327
NC	4B	0.4823
NC	4B	0.45965
NC	4B	0.471
NC	4B	0.43745
NC	4B	0.40265
NC	4B	0.4436
NC	4B	0.42405
NC	4B	0.4694
NC	4B	0.44
NC	4B	0.43665
NC	4B	0.44165
NC	4B	0.4163
NC	4B	0.40815
NC	4B	0.4367
NC	4B	0.4324
NC	4B	0.43315
NC	4B	0.445
NC	4B	0.444
NC	4B	0.4447
NC	4B	0.46565
NC	4B	0.43675
NC	4B	0.4304
NC	4B	0.47475
NC	4B	0.43275
NC	4B	0.43845
NC	4B	0.413
NC	4B	0.38625
NC	4B	0.4177
NC	4B	0.408
NC	4B	0.3847
NC	4B	0.42535
NC	4B	0.4205
NC	4B	0.4061
[truncated: 322,606+ more rows]

## Sheet: Figure S16c
Figure S16c
tissue	type	Mean	Ste
NC	4B	0.0021267	0.000208183
NC	4A	0.073516	0.00130094
NC	3A	0.0187104	0.00236992
NC	2A	0.0147731	0.00231668
NC	1A	0.0124001	0.00191789
WG	4B	0.0020968	0.000207088
WG	4A	0.0726868	0.00128646
WG	3A	0.0196016	0.0025447
WG	2A	0.0167736	0.00285241
WG	1A	0.0131062	0.00211015
WL	4B	0.00243421	0.000220788
WL	4A	0.0711026	0.0012623
WL	3A	0.0247339	0.0028873
WL	2A	0.020766	0.00313205
WL	1A	0.0113218	0.00186783

## Sheet: Figure S16d
Figure S16d
tissue	type	Mean	Ste	label
NC	4B	0.083595	0.000594758	phyLop
NC	4A	0.107237	0.000826569	phyLop
NC	3A	0.0915266	0.00261414	phyLop
NC	2A	0.0933161	0.00259362	phyLop
NC	1A	0.106975	0.00246087	phyLop
WG	4B	0.0843556	0.000596405	phyLop
WG	4A	0.107636	0.000820663	phyLop
WG	3A	0.0899438	0.00266239	phyLop
WG	2A	0.105664	0.00334575	phyLop
WG	1A	0.0973086	0.00239278	phyLop
WL	4B	0.0843587	0.000591062	phyLop
WL	4A	0.106126	0.000811786	phyLop
WL	3A	0.0928163	0.00265428	phyLop
WL	2A	0.1036	0.00317542	phyLop
WL	1A	0.106368	0.00238337	phyLop
NC	4B	0.0758506	0.000207259	phastCons
NC	4A	0.0846655	0.000239503	phastCons
NC	3A	0.0806704	0.000815377	phastCons
NC	2A	0.0795762	0.000862784	phastCons
NC	1A	0.0834814	0.000796178	phastCons
WG	4B	0.0760472	0.000207344	phastCons
WG	4A	0.0851453	0.000236236	phastCons
WG	3A	0.0792405	0.000840453	phastCons
WG	2A	0.0826202	0.00109495	phastCons
WG	1A	0.0808991	0.000807853	phastCons
WL	4B	0.0756719	0.000206617	phastCons
WL	4A	0.0848331	0.000233995	phastCons
WL	3A	0.0804164	0.000842271	phastCons
WL	2A	0.0816533	0.000997826	phastCons
WL	1A	0.0839796	0.000797923	phastCons

## Sheet: Figure S16e
Figure S16e
tissue	type	Mean	Ste	TE
NC	4B	12.0981	0.0247971	SINE
NC	4A	18.6458	0.0376667	SINE
NC	3A	15.7147	0.116878	SINE
NC	2A	15.2663	0.132176	SINE
NC	1A	15.0226	0.112404	SINE
WG	4B	12.0507	0.0244231	SINE
WG	4A	18.7037	0.0370782	SINE
WG	3A	16.2684	0.125487	SINE
WG	2A	15.7311	0.156646	SINE
WG	1A	14.7356	0.121654	SINE
WL	4B	12.0164	0.0244123	SINE
WL	4A	18.7126	0.0367367	SINE
WL	3A	15.8084	0.122467	SINE
WL	2A	15.8463	0.145859	SINE
WL	1A	14.6926	0.110604	SINE
NC	4B	11.6933	0.0218786	LINE
NC	4A	11.4416	0.0267013	LINE
NC	3A	11.4882	0.0913813	LINE
NC	2A	11.7788	0.0974036	LINE
NC	1A	11.5437	0.0872638	LINE
WG	4B	11.7103	0.0217704	LINE
WG	4A	11.4466	0.0263922	LINE
WG	3A	11.3661	0.0922752	LINE
WG	2A	11.9329	0.115073	LINE
WG	1A	11.7009	0.0954255	LINE
WL	4B	11.6798	0.0217555	LINE
WL	4A	11.4479	0.0261747	LINE
WL	3A	11.4872	0.0911755	LINE
WL	2A	11.7084	0.11306	LINE
WL	1A	11.8995	0.0893982	LINE
NC	4B	3.8543	0.0145907	LTR
NC	4A	2.95192	0.0150302	LTR
NC	3A	3.49799	0.0562768	LTR
NC	2A	3.63138	0.0629918	LTR
NC	1A	3.55084	0.0553164	LTR
WG	4B	3.84233	0.0144831	LTR
WG	4A	2.97961	0.0149859	LTR
WG	3A	3.5283	0.0590172	LTR
WG	2A	3.57967	0.0751884	LTR
WG	1A	3.55636	0.0589534	LTR
WL	4B	3.82064	0.0143744	LTR
WL	4A	2.99444	0.0148843	LTR
WL	3A	3.55072	0.0607036	LTR
WL	2A	3.7102	0.0729848	LTR
WL	1A	3.55477	0.0540318	LTR
NC	4B	2.6247	0.0098291	DNA
NC	4A	3.05424	0.011409	DNA
NC	3A	3.08607	0.0426598	DNA
NC	2A	2.99859	0.0463952	DNA
NC	1A	3.05897	0.0393222	DNA
WG	4B	2.62821	0.00978265	DNA
WG	4A	3.07569	0.0113339	DNA
WG	3A	3.16503	0.0452907	DNA
WG	2A	3.10113	0.0559332	DNA
WG	1A	2.96723	0.0435086	DNA
WL	4B	2.60907	0.00968316	DNA
WL	4A	3.07796	0.0112651	DNA
WL	3A	3.07232	0.0437945	DNA
WL	2A	3.1809	0.0535563	DNA
WL	1A	3.03963	0.0401889	DNA

## Sheet: Figure S16f
Figure S16f
tissue	type	Median	TE
GOM	3A	24.6	DNA
GOM	variable	25	DNA
GOM	3B	25.52	DNA
MAD	3A	24.6	DNA
MAD	variable	25	DNA
MAD	3B	25.5333	DNA
RAD	3A	24.6	DNA
RAD	variable	24.95	DNA
RAD	3B	25.54	DNA
ULB	3A	24.6143	DNA
ULB	variable	25	DNA
ULB	3B	25.52	DNA
GOM	3A	24.56	LINE
GOM	variable	24.316	LINE
GOM	3B	24.1158	LINE
MAD	3A	24.58	LINE
MAD	variable	24.242	LINE
MAD	3B	24.1111	LINE
RAD	3A	24.6	LINE
RAD	variable	24.1545	LINE
RAD	3B	24.1111	LINE
ULB	3A	24.5833	LINE
ULB	variable	24.2247	LINE
ULB	3B	24.1111	LINE
GOM	3A	24.05	LTR
GOM	variable	24.5	LTR
GOM	3B	25.0667	LTR
MAD	3A	24.05	LTR
MAD	variable	24.4333	LTR
MAD	3B	25.1	LTR
RAD	3A	24.0444	LTR
RAD	variable	24.4	LTR
RAD	3B	25.1	LTR
ULB	3A	24.0652	LTR
ULB	variable	24.45	LTR
ULB	3B	25.0789	LTR
GOM	3A	19.1667	SINE
GOM	variable	20.0067	SINE
GOM	3B	20.73	SINE
MAD	3A	19.1585	SINE
MAD	variable	19.9182	SINE
MAD	3B	20.75	SINE
RAD	3A	19.1714	SINE
RAD	variable	19.809	SINE
RAD	3B	20.7588	SINE
ULB	3A	19.1844	SINE
ULB	variable	19.9143	SINE
ULB	3B	20.7304	SINE
