# Supplementary material for: Dynamic chromatin architecture of the porcine adipose tissues with weight gain and loss
Source: Nat Commun. 2023 Jun 12;14:3457. doi: 10.1038/s41467-023-39191-0 (PMC10258790; doi:10.1038/s41467-023-39191-0)
Supplement: Supplementary file 19 — Source data [file 41467_2023_39191_MOESM19_ESM.zip › Source.data/Supplementary Figure 17.xlsx]

## Sheet: Figure S17a
Figure S17a
size	tissue	group	Median	Std
0	GOM	NC	805.636	76.1266
0	GOM	WG	818.478	79.3534
0	GOM	WL	834.5	160.607
0	MAD	NC	783.167	31.6108
0	MAD	WG	823.432	70.2142
0	MAD	WL	760.6	32.3289
0	RAD	NC	943	94.1546
0	RAD	WG	856.15	67.2483
0	RAD	WL	750.9	42.0012
0	ULB	NC	1047.25	77.8485
0	ULB	WG	962.897	98.3005
0	ULB	WL	952.2	120.295
200	GOM	NC	1867.36	93.9694
200	GOM	WG	1902.83	125.042
200	GOM	WL	1966.6	174.847
200	MAD	NC	1861.42	112.684
200	MAD	WG	1912.95	86.2354
200	MAD	WL	1834	54.1007
200	RAD	NC	2132.83	155.777
200	RAD	WG	1971.1	94.5794
200	RAD	WL	1896.8	99.59
200	ULB	NC	2323.17	83.5691
200	ULB	WG	2176.33	148.27
200	ULB	WL	2154.5	140.173
400	GOM	NC	1009.36	48.9475
400	GOM	WG	1025.04	40.5988
400	GOM	WL	1050.8	53.8739
400	MAD	NC	998.583	43.0464
400	MAD	WG	1024.76	28.8255
400	MAD	WL	1071	55.996
400	RAD	NC	1097.58	42.1997
400	RAD	WG	1044.58	37.5765
400	RAD	WL	1066.8	47.5133
400	ULB	NC	1111.17	48.7439
400	ULB	WG	1119.08	52.4617
400	ULB	WL	1128.1	51.3884
600	GOM	NC	478.636	19.582
600	GOM	WG	478.565	22.1055
600	GOM	WL	505	41.3656
600	MAD	NC	470.333	21.5589
600	MAD	WG	476.189	20.4733
600	MAD	WL	487.9	20.5991
600	RAD	NC	469.583	14.2858
600	RAD	WG	467.425	18.9978
600	RAD	WL	482.6	18.7569
600	ULB	NC	471.75	23.7759
600	ULB	WG	494.564	27.9707
600	ULB	WL	492.3	27.6528
800	GOM	NC	264.364	12.3148
800	GOM	WG	264.804	16.8492
800	GOM	WL	269.8	24.0453
800	MAD	NC	261.75	15.8121
800	MAD	WG	265.838	15.9016
800	MAD	WL	263.3	9.21412
800	RAD	NC	243	16.6132
800	RAD	WG	261.8	14.0223
800	RAD	WL	283.2	20.938
800	ULB	NC	238.833	18.3592
800	ULB	WG	245.487	16.3464
800	ULB	WL	255.8	21.852
1000	GOM	NC	152.182	10.9983
1000	GOM	WG	151.391	13.0222
1000	GOM	WL	145.8	11.9425
1000	MAD	NC	156.167	14.7946
1000	MAD	WG	151.838	10.9811
1000	MAD	WL	159.3	12.4904
1000	RAD	NC	135	14.0648
1000	RAD	WG	148.2	13.3574
1000	RAD	WL	153.9	12.4762
1000	ULB	NC	121.667	12.1156
1000	ULB	WG	136.103	14.138
1000	ULB	WL	138.3	14.4534
1200	GOM	NC	88.1818	7.93496
1200	GOM	WG	86.5217	12.0954
1200	GOM	WL	84.7	9.52249
1200	MAD	NC	90.75	5.86399
1200	MAD	WG	89.1351	10.4221
1200	MAD	WL	88.8	4.80278
1200	RAD	NC	73.0833	10.8499
1200	RAD	WG	86.475	8.66762
1200	RAD	WL	88.3	8.98208
1200	ULB	NC	62.5	8.544
1200	ULB	WG	67.1026	10.4196
1200	ULB	WL	68.9	10.4078
1400	GOM	NC	51.9091	6.6401
1400	GOM	WG	55.3043	7.08322
1400	GOM	WL	46.5	6.41613
1400	MAD	NC	58.8333	7.87208
1400	MAD	WG	54	9.07071
1400	MAD	WL	49.6	9.43045
1400	RAD	NC	44.8333	8.60056
1400	RAD	WG	49.225	7.8756
1400	RAD	WL	50.2	6.25033
1400	ULB	NC	37.5833	5.69622
1400	ULB	WG	39.8718	7.14946
1400	ULB	WL	41.2	3.61478
1600	GOM	NC	33.3636	5.46393
1600	GOM	WG	30.2826	6.30225
1600	GOM	WL	26.4	4.97103
1600	MAD	NC	36.5	3.87298
1600	MAD	WG	31.973	5.07984
1600	MAD	WL	29	4.44722
1600	RAD	NC	25.25	5.61046
1600	RAD	WG	31.875	5.78321
1600	RAD	WL	28.6	5.54176
1600	ULB	NC	22.75	5.52885
1600	ULB	WG	21.6667	5.89082
1600	ULB	WL	21.4	4.55095
1800	GOM	NC	21.7273	4.81852
1800	GOM	WG	18.9348	4.50384
1800	GOM	WL	15.1	3.69534
1800	MAD	NC	21	5.27429
1800	MAD	WG	17.4595	4.08653
1800	MAD	WL	18.3	4.05654
1800	RAD	NC	15.8333	4.56933
1800	RAD	WG	16.4	4.87169
1800	RAD	WL	17.1	2.60128
1800	ULB	NC	11.9167	4.31611
1800	ULB	WG	11.8205	4.96764
1800	ULB	WL	10.1	3.47851
2000	GOM	NC	12.6364	4.67488
2000	GOM	WG	11.3261	3.31364
2000	GOM	WL	9.9	4.09471
2000	MAD	NC	11.1667	3.2983
2000	MAD	WG	11.1622	2.85301
2000	MAD	WL	10.1	4.33205
2000	RAD	NC	8.58333	3.31548
2000	RAD	WG	10.725	2.66013
2000	RAD	WL	8.7	2.94581
2000	ULB	NC	6.5	2.27636
2000	ULB	WG	7.17949	3.54573
2000	ULB	WL	5.7	2.98329
2200	GOM	NC	8.90909	2.16585
2200	GOM	WG	8.69565	2.77984
2200	GOM	WL	7.7	3.59166
2200	MAD	NC	9.75	2.92715
2200	MAD	WG	7.75676	2.53208
2200	MAD	WL	7	2.98142
2200	RAD	NC	7.91667	2.67848
2200	RAD	WG	7.8	2.62337
2200	RAD	WL	6.6	2.27058
2200	ULB	NC	5.16667	1.89896
2200	ULB	WG	5.17949	2.83653
2200	ULB	WL	5.2	2.29976
2400	GOM	NC	5.18182	2.35874
2400	GOM	WG	6.21739	2.53783
2400	GOM	WL	5.1	3.21282
2400	MAD	NC	6.16667	2.36771
2400	MAD	WG	5.32432	1.84171
2400	MAD	WL	5.8	2.69979
2400	RAD	NC	3.83333	2.329
2400	RAD	WG	5.425	2.67838
2400	RAD	WL	4.3	1.56702
2400	ULB	NC	2.5	2.0226
2400	ULB	WG	2.61538	1.69543
2400	ULB	WL	1.6	0.966092
2600	GOM	NC	4.81818	2.6007
2600	GOM	WG	3.73913	1.87895
2600	GOM	WL	3.2	2.09762
2600	MAD	NC	4.58333	2.10878
2600	MAD	WG	4.45946	2.18065
2600	MAD	WL	4.4	1.50555
2600	RAD	NC	3.33333	1.61433
2600	RAD	WG	4.025	1.95445
2600	RAD	WL	2.6	1.42984
2600	ULB	NC	2	1.3484
2600	ULB	WG	1.97436	1.67783
2600	ULB	WL	1.3	1.25167
2800	GOM	NC	2.54545	1.21356
2800	GOM	WG	1.82609	1.30477
2800	GOM	WL	0.6	0.699206
2800	MAD	NC	2.91667	1.31137
2800	MAD	WG	1.75676	1.06472
2800	MAD	WL	2.8	1.75119
2800	RAD	NC	1.08333	1.37895
2800	RAD	WG	1.575	1.12973
2800	RAD	WL	0.8	1.0328
2800	ULB	NC	1.91667	1.24011
2800	ULB	WG	1.25641	1.09347
2800	ULB	WL	1	1.05409
3000	GOM	NC	3.09091	1.70027
3000	GOM	WG	1.97826	1.37419
3000	GOM	WL	1.1	0.994429
3000	MAD	NC	2.33333	1.37069
3000	MAD	WG	1.37838	0.981817
3000	MAD	WL	1.1	0.875595
3000	RAD	NC	1.75	1.05529
3000	RAD	WG	1.75	1.23517
3000	RAD	WL	1.2	1.0328
3000	ULB	NC	0.75	0.965307
3000	ULB	WG	0.666667	0.805682
3000	ULB	WL	1.4	1.07497
3200	GOM	NC	1.45455	1.4397
3200	GOM	WG	1.06522	1.10357
3200	GOM	WL	0.4	0.516398
3200	MAD	NC	1.08333	0.900337
3200	MAD	WG	0.72973	0.732145
3200	MAD	WL	1.1	1.59513
3200	RAD	NC	0.583333	0.668558
3200	RAD	WG	0.8	1.01779
3200	RAD	WL	0.4	0.699206
3200	ULB	NC	0.166667	0.389249
3200	ULB	WG	0.307692	0.56911
3200	ULB	WL	0.4	0.966092
3400	GOM	NC	0.545455	0.687552
3400	GOM	WG	0.282609	0.501688
3400	GOM	WL	0.3	0.948683
3400	MAD	NC	0.0833333	0.288675
3400	MAD	WG	0.378378	0.594014
3400	MAD	WL	0	0
3400	RAD	NC	0.166667	0.389249
3400	RAD	WG	0.3	0.516398
3400	RAD	WL	0.5	0.707107
3400	ULB	NC	0.333333	0.492366
3400	ULB	WG	0.282051	0.510352
3400	ULB	WL	0.2	0.421637
3600	GOM	NC	0.272727	0.64667
3600	GOM	WG	0.130435	0.340503
3600	GOM	WL	0	0
3600	MAD	NC	0.25	0.452267
3600	MAD	WG	0.243243	0.547997
3600	MAD	WL	0.2	0.421637
3600	RAD	NC	0.25	0.621582
3600	RAD	WG	0.275	0.505736
3600	RAD	WL	0	0
3600	ULB	NC	0.25	0.452267
3600	ULB	WG	0.230769	0.48458
3600	ULB	WL	0.1	0.316228
3800	GOM	NC	0.181818	0.40452
3800	GOM	WG	0.413043	0.580271
3800	GOM	WL	0.5	0.527046
3800	MAD	NC	0.5	0.522233
3800	MAD	WG	0.648649	0.538321
3800	MAD	WL	0.3	0.483046
3800	RAD	NC	0.5	0.522233
3800	RAD	WG	0.575	0.712075
3800	RAD	WL	0.1	0.316228
3800	ULB	NC	0.166667	0.389249
3800	ULB	WG	0.128205	0.338688
3800	ULB	WL	0	0
4000	GOM	NC	0.454545	0.522233
4000	GOM	WG	0.195652	0.401085
4000	GOM	WL	0.2	0.421637
4000	MAD	NC	0.166667	0.389249
4000	MAD	WG	0.297297	0.570812
4000	MAD	WL	0.2	0.421637
4000	RAD	NC	0	0
4000	RAD	WG	0.175	0.384808
4000	RAD	WL	0	0
4000	ULB	NC	0.166667	0.389249
4000	ULB	WG	0	0
4000	ULB	WL	0	0
4200	GOM	NC	0.727273	0.467099
4200	GOM	WG	0.543478	0.656811
4200	GOM	WL	0.3	0.948683
4200	MAD	NC	0.416667	0.514929
4200	MAD	WG	0.216216	0.534121
4200	MAD	WL	0.2	0.421637
4200	RAD	NC	0.25	0.452267
4200	RAD	WG	0.275	0.452203
4200	RAD	WL	0	0
4200	ULB	NC	0.333333	0.651339
4200	ULB	WG	0.153846	0.365518
4200	ULB	WL	0.1	0.316228
4400	GOM	NC	0.545455	0.522233
4400	GOM	WG	0.195652	0.401085
4400	GOM	WL	0.3	0.483046
4400	MAD	NC	0	0
4400	MAD	WG	0.135135	0.346583
4400	MAD	WL	0	0
4400	RAD	NC	0.0833333	0.288675
4400	RAD	WG	0.075	0.266747
4400	RAD	WL	0	0
4400	ULB	NC	0	0
4400	ULB	WG	0.025641	0.160128
4400	ULB	WL	0	0
4600	GOM	NC	0	0
4600	GOM	WG	0	0
4600	GOM	WL	0	0
4600	MAD	NC	0	0
4600	MAD	WG	0	0
4600	MAD	WL	0	0
4600	RAD	NC	0	0
4600	RAD	WG	0	0
4600	RAD	WL	0	0
4600	ULB	NC	0	0
4600	ULB	WG	0	0
4600	ULB	WL	0	0
4800	GOM	NC	0	0
4800	GOM	WG	0.0652174	0.326747
4800	GOM	WL	0	0
4800	MAD	NC	0	0
4800	MAD	WG	0.108108	0.3148
4800	MAD	WL	0.1	0.316228
4800	RAD	NC	0.0833333	0.288675
4800	RAD	WG	0	0
4800	RAD	WL	0	0
4800	ULB	NC	0	0
4800	ULB	WG	0	0
4800	ULB	WL	0	0
5000	GOM	NC	0.181818	0.40452
5000	GOM	WG	0.0869565	0.354406
5000	GOM	WL	0.1	0.316228
5000	MAD	NC	0.166667	0.389249
5000	MAD	WG	0.0540541	0.229243
5000	MAD	WL	0.2	0.421637
5000	RAD	NC	0.166667	0.389249
5000	RAD	WG	0.1	0.303822
5000	RAD	WL	0.1	0.316228
5000	ULB	NC	0	0
5000	ULB	WG	0	0
5000	ULB	WL	0	0
5200	GOM	NC	0	0
5200	GOM	WG	0	0
5200	GOM	WL	0	0
5200	MAD	NC	0	0
5200	MAD	WG	0.027027	0.164399
5200	MAD	WL	0	0
5200	RAD	NC	0	0
5200	RAD	WG	0	0
5200	RAD	WL	0	0
5200	ULB	NC	0	0
5200	ULB	WG	0	0
5200	ULB	WL	0	0
5400	GOM	NC	805.636	76.1266
5400	GOM	WG	818.478	79.3534
5400	GOM	WL	834.5	160.607
5400	MAD	NC	783.167	31.6108
5400	MAD	WG	823.432	70.2142
5400	MAD	WL	760.6	32.3289
5400	RAD	NC	943	94.1546
5400	RAD	WG	856.15	67.2483
5400	RAD	WL	750.9	42.0012
5400	ULB	NC	1047.25	77.8485
5400	ULB	WG	962.897	98.3005
5400	ULB	WL	952.2	120.295

## Sheet: Figure S17b
Figure S17b
Sample	1	2	3	4	5	6	7	8	9	10	11	12	13	14	15	16	17	18	19	20
GOM_CC3	261	278	321	314	340	387	454	544	683	696	583	462	396	326	329	310	268	290	274	277
GOM_CC2	260	294	319	320	371	363	471	559	592	629	526	451	382	342	320	284	277	282	278	281
GOM_BC3	279	325	291	318	338	365	516	568	685	706	607	459	392	335	328	292	260	316	275	254
GOM_BC7	277	326	301	300	358	373	492	558	701	651	585	495	388	352	334	269	289	297	294	280
GOM_CC4	280	294	305	321	294	320	450	506	598	591	543	455	393	332	326	296	268	273	253	272
GOM_BC4	292	297	287	305	346	386	461	546	631	632	516	450	380	335	307	297	304	271	256	272
GOM_BC1	282	331	311	331	352	370	444	542	671	647	577	512	349	326	374	282	284	307	302	274
GOM_CC1	250	279	290	299	325	346	436	521	594	610	516	444	327	304	297	298	280	270	262	252
GOM_BC6	268	298	313	322	345	389	477	502	634	647	579	464	378	325	317	312	304	267	263	268
GOM_BC5	272	279	283	328	366	399	446	531	665	703	575	427	383	297	322	318	277	280	286	280
GOM_BC8	254	294	266	274	337	361	418	519	615	629	480	423	362	338	356	281	279	286	242	278
GOM_BH3	278	298	303	313	331	362	422	540	601	612	538	432	364	291	332	293	284	288	254	265
GOM_BH1	272	301	267	293	304	354	483	510	601	607	505	424	362	343	302	281	281	254	285	266
GOM_BH2	263	278	256	284	339	366	432	509	595	611	536	442	335	336	322	249	298	272	254	256
GOM_BH4	276	264	266	322	326	353	467	543	633	634	542	448	348	286	329	270	260	298	275	275
GOM_BH5	288	306	291	299	323	360	459	523	624	630	499	464	358	350	319	301	296	279	258	259
GOM_BH6	287	319	312	273	362	377	451	563	634	639	529	452	382	336	352	284	271	293	278	258
GOM_BH7	305	323	281	311	362	376	472	616	737	693	586	487	391	322	324	290	303	295	291	304
GOM_BH8	286	303	303	301	364	384	507	568	741	753	608	470	366	352	334	314	301	279	282	302
GOM_BH10	317	311	293	310	338	372	496	563	718	714	619	480	356	331	333	312	299	281	273	280
GOM_BH11	261	317	307	297	360	384	462	575	663	655	554	448	356	332	321	269	267	270	288	274
GOM_BH9	291	297	286	292	357	370	483	566	703	707	580	472	353	337	335	277	272	259	277	296
GOM_BH17	286	310	291	294	330	338	427	549	660	680	574	460	376	325	327	284	285	287	261	266
GOM_BH13	259	287	267	300	335	356	457	497	632	636	522	446	381	321	332	282	244	271	253	264
GOM_BH12	279	294	281	305	371	356	471	595	690	660	529	455	388	293	320	270	285	306	268	287
GOM_BH16	291	289	288	286	338	364	461	553	676	667	522	437	377	331	348	294	290	282	283	295
GOM_BH15	287	303	284	323	316	365	482	537	628	657	554	427	350	299	319	273	276	265	259	293
GOM_BH18	314	344	275	298	350	387	487	589	719	738	601	486	371	334	351	311	309	271	287	302
GOM_BH14	244	301	290	335	324	337	430	520	641	620	528	443	361	330	331	287	291	260	268	260
GOM_BH21	247	286	300	356	342	350	464	517	680	683	553	477	371	304	327	298	304	273	271	269
GOM_BH24	287	311	280	294	350	393	492	570	682	683	605	477	379	335	348	311	288	284	284	297
GOM_BH22	273	280	300	305	374	361	464	578	670	707	585	437	360	332	334	283	288	291	283	283
GOM_BH31	268	292	274	296	360	343	441	523	593	617	526	427	360	324	314	304	281	283	271	274
GOM_BH23	271	312	301	293	357	336	444	558	675	679	551	430	388	328	331	289	294	299	290	241
GOM_BH33	280	275	285	335	360	411	481	582	706	705	553	471	364	317	339	280	312	267	289	292
GOM_BH34	272	296	292	292	330	367	495	544	679	690	569	474	392	322	322	296	267	284	293	273
GOM_BH30	288	340	309	319	365	378	507	580	716	707	586	504	396	333	314	299	276	286	275	270
GOM_BH20	296	298	319	318	319	370	477	546	672	679	578	462	379	330	359	287	292	281	279	290
GOM_BH19	274	284	300	321	344	388	493	578	748	704	581	469	370	334	339	323	263	309	272	273
GOM_BH27	285	295	309	287	358	381	441	534	636	675	616	468	378	306	301	307	285	274	244	266
GOM_BH28	269	305	289	296	335	363	493	582	631	668	579	465	372	312	307	287	298	278	283	262
GOM_BH25	277	319	278	279	340	342	441	569	675	652	580	483	371	336	333	316	288	275	263	274
GOM_BH32	277	302	268	323	344	381	473	583	662	681	577	462	352	323	344	308	279	280	275	273
GOM_BH26	282	308	282	308	367	373	480	583	728	717	606	505	377	319	341	303	267	297	271	295
GOM_BH29	275	290	263	305	357	368	438	523	619	620	520	418	356	328	322	298	269	285	256	283
GOM_BH36	292	294	275	333	348	367	462	546	690	702	594	459	387	318	320	290	323	295	274	297
GOM_BH38	290	281	302	326	352	366	507	581	663	672	571	485	381	327	338	291	278	280	281	271
GOM_BH40	312	331	305	336	344	386	489	589	713	690	572	484	392	359	354	300	308	284	297	293
GOM_BH35	299	302	316	336	364	373	486	584	696	669	576	475	401	349	306	323	282	271	279	275
GOM_BH41	306	288	311	338	345	361	536	591	727	714	572	500	387	330	334	305	314	304	285	282
GOM_BH45	292	285	297	315	363	401	495	574	695	681	604	472	382	336	342	316	302	300	273	275
GOM_BH46	281	303	324	307	318	377	420	532	644	631	535	443	356	300	294	291	273	272	263	266
GOM_BH43	306	316	323	309	368	416	473	609	733	715	620	465	365	295	351	331	293	302	285	281
GOM_BH39	314	284	306	344	361	398	491	622	741	715	611	448	390	305	325	327	313	343	286	289
GOM_BH44	292	301	297	295	328	375	476	548	662	619	574	473	364	330	329	314	295	271	253	251
GOM_BH47	269	296	295	297	356	400	472	557	705	688	540	479	390	369	335	316	312	279	271	292
GOM_BH48	260	314	305	300	357	398	497	587	688	724	614	459	381	337	347	279	318	300	292	282
GOM_BJ1	259	291	287	314	349	384	473	574	736	714	602	482	362	342	369	294	290	270	264	296
GOM_BJ3	297	304	307	304	359	412	517	596	731	693	609	468	365	368	330	293	310	288	252	290
GOM_BJ4	274	295	308	316	336	364	480	555	668	669	548	522	384	337	310	302	285	250	277	276
GOM_BJ5	285	298	281	288	347	363	472	518	631	622	514	425	377	330	300	278	282	249	249	282
GOM_BJ2	310	306	305	296	375	402	507	641	773	775	614	468	368	335	326	263	310	307	293	279
GOM_BJ7	302	308	287	332	336	374	526	617	740	752	594	487	372	327	333	293	317	253	282	326
GOM_BJ6	260	295	304	310	342	349	486	560	686	703	612	483	384	333	336	278	270	280	294	259
GOM_BJ9	253	272	280	280	278	336	430	479	550	521	482	372	339	318	268	269	231	255	254	230
GOM_BJ8	273	274	297	338	341	358	480	585	639	651	605	494	363	342	325	300	265	275	278	280
GOM_BJ10	326	316	283	311	356	386	480	583	714	715	605	491	393	359	347	312	277	288	293	286
MAD_CC3	262	292	280	304	347	405	493	545	677	685	597	460	374	344	343	297	299	274	241	269
MAD_CC2	275	291	287	317	353	361	459	552	656	625	525	467	357	320	326	297	287	268	262	253
MAD_BC3	284	289	284	299	321	392	478	578	670	654	600	461	367	326	349	283	276	284	269	271
MAD_BC7	249	278	267	288	343	390	430	485	616	560	500	382	368	362	294	272	271	268	244	255
MAD_CC4	291	313	313	276	360	409	465	565	688	651	570	467	348	325	309	316	310	291	260	273
MAD_BC4	257	300	301	293	325	401	433	539	596	591	519	438	385	304	320	287	280	263	260	291
MAD_BC1	270	283	311	312	359	378	444	506	588	607	563	452	356	309	324	298	310	277	272	294
MAD_CC1	279	326	275	294	338	347	417	528	647	659	547	441	357	329	312	289	290	266	270	265
MAD_BC6	258	266	290	293	342	405	429	520	651	655	549	448	366	305	320	288	297	276	264	282
MAD_BC5	277	296	296	301	358	380	461	562	685	685	602	461	337	306	316	307	313	273	286	284
MAD_BC8	282	312	277	296	356	396	471	500	640	631	502	479	360	322	326	270	293	283	266	273
MAD_BC9	284	269	291	283	322	411	443	530	638	704	569	423	341	304	325	270	273	257	258	274
MAD_BH3	259	312	277	300	352	401	461	540	667	669	585	456	371	311	317	303	285	296	289	280
MAD_BH1	300	305	280	312	349	370	507	601	726	720	604	495	402	348	332	300	304	263	266	291
MAD_BH2	279	323	321	305	353	370	447	574	740	709	562	489	395	307	333	291	299	312	313	291
MAD_BH4	262	295	328	293	345	379	465	559	630	631	560	449	393	354	328	291	283	296	261	274
MAD_BH5	272	308	289	306	345	369	475	555	666	653	569	448	364	340	317	304	308	271	270	261
MAD_BH6	312	307	314	306	356	384	484	593	640	658	570	501	379	320	331	283	303	290	303	288
MAD_BH7	303	294	271	313	347	398	514	547	685	711	558	489	376	309	345	286	281	275	274	296
MAD_BH10	319	323	292	312	368	377	504	595	704	663	562	479	359	354	307	292	313	282	275	295
MAD_BH11	269	302	277	301	351	402	513	595	695	699	619	495	366	316	336	283	275	290	274	256
MAD_BH9	260	297	284	308	334	365	477	539	664	659	516	470	352	333	322	295	271	273	256	266
MAD_BH17	277	292	286	339	357	383	484	565	690	708	595	483	346	319	348	269	292	262	265	279
MAD_BH13	282	320	321	289	347	382	457	546	638	597	538	461	353	338	344	315	279	266	273	290
MAD_BH12	291	321	292	293	363	388	527	618	742	733	633	515	377	328	351	316	301	293	272	317
MAD_BH16	277	287	287	294	331	390	460	556	718	658	531	439	345	333	296	266	270	262	275	296
MAD_BH15	297	288	264	323	351	384	476	593	693	658	576	474	336	313	341	324	281	270	286	271
MAD_BH14	264	310	298	299	350	388	492	587	701	669	555	472	378	313	336	266	279	278	279	303
MAD_BH24	275	304	299	308	354	400	511	581	712	701	559	475	357	340	322	278	282	273	304	287
MAD_BH31	291	297	293	308	359	405	484	559	647	651	599	465	354	325	340	303	280	298	282	282
MAD_BH23	296	305	259	310	343	370	476	597	684	663	570	449	386	359	325	302	290	287	295	252
MAD_BH33	270	320	326	339	387	362	464	597	733	682	592	515	389	289	329	306	299	305	282	294
MAD_BH34	267	284	289	281	343	380	494	598	724	682	564	464	375	316	322	307	299	286	280	281
MAD_BH30	262	305	302	302	353	364	467	525	642	632	554	472	331	353	341	290	293	273	265	275
MAD_BH20	288	294	316	299	318	382	462	553	644	638	527	474	341	323	336	296	288	277	278	278
MAD_BH19	271	291	316	298	333	396	491	515	671	705	541	447	357	315	332	282	298	290	301	304
MAD_BH27	290	319	241	299	325	371	449	501	603	584	509	464	379	313	319	277	289	272	244	295
MAD_BH28	269	279	298	311	333	374	452	505	618	604	538	468	329	346	336	267	283	260	271	278
MAD_BH32	281	292	301	269	351	399	491	596	732	736	569	518	385	296	333	300	323	278	279	284
MAD_BH26	318	319	272	329	348	383	462	605	684	664	624	477	364	335	343	287	289	289	291	278
MAD_BH29	290	322	282	321	338	331	462	544	662	673	551	489	351	311	334	258	299	293	257	273
MAD_BH38	280	292	270	315	342	360	490	572	689	662	555	468	374	334	313	290	302	272	275	305
MAD_BH40	266	286	298	315	349	397	462	574	695	668	553	467	384	346	345	312	293	255	277	274
MAD_BH45	259	292	311	319	349	402	473	577	706	663	600	514	378	345	326	278	306	270	277	274
MAD_BH46	262	304	295	339	356	379	483	584	703	694	631	474	360	320	341	317	287	271	286	282
MAD_BH43	273	298	279	296	345	399	456	538	648	676	568	425	345	300	309	302	302	268	290	269
MAD_BH39	274	314	284	299	356	372	463	530	650	655	562	472	373	324	352	296	294	263	261	274
MAD_BH44	289	325	272	304	376	364	447	539	715	683	575	453	359	317	312	286	283	265	279	288
MAD_BH48	303	307	295	285	343	371	472	533	664	652	525	452	388	328	316	279	266	247	271	285
MAD_BJ1	280	288	292	299	360	394	436	526	630	642	558	468	392	330	296	275	285	284	254	263
MAD_BJ3	285	297	285	312	324	381	470	577	638	645	563	489	398	319	329	279	275	259	264	265
MAD_BJ4	288	323	317	337	344	371	481	543	666	663	561	492	350	313	328	301	289	273	274	283
MAD_BJ5	274	283	287	296	346	385	465	521	630	670	531	465	403	305	324	306	293	286	289	277
MAD_BJ2	256	293	312	299	356	356	460	581	693	688	573	469	340	301	345	286	270	296	276	273
MAD_BJ7	273	305	295	320	330	345	446	536	624	640	522	462	387	317	321	275	263	252	301	259
MAD_BJ6	261	290	288	279	349	348	453	564	606	666	553	470	353	296	320	251	285	264	267	247
MAD_BJ9	263	302	280	296	348	363	457	542	610	620	551	456	349	344	338	298	288	279	265	253
MAD_BJ8	263	278	274	321	326	336	437	545	653	659	599	427	351	290	301	303	308	271	270	271
MAD_BJ10	267	290	286	284	332	380	424	492	619	651	526	471	359	322	309	288	294	275	239	277
RAD_CC3	310	282	275	348	373	392	474	626	748	743	585	471	403	331	327	294	306	280	305	269
RAD_CC2	272	321	327	322	370	402	555	627	771	741	623	549	407	350	370	309	316	296	292	315
RAD_BC3	267	312	327	312	368	394	486	606	695	696	551	456	396	318	337	297	290	284	293	299
RAD_BC7	277	317	295	329	374	441	531	606	774	762	664	519	418	391	335	305	309	282	254	300
RAD_CC4	277	297	319	310	343	378	515	591	712	735	586	500	378	332	345	307	290	292	304	311
RAD_BC4	264	297	310	312	366	395	468	588	719	683	574	478	406	329	326	284	295	267	274	296
RAD_BC1	244	312	308	268	365	398	443	556	662	673	554	468	394	327	325	300	287	254	252	256
RAD_CC1	254	330	317	289	368	392	442	564	678	674	586	462	378	349	328	309	275	296	273	283
RAD_BC6	318	298	288	296	340	409	484	610	720	742	602	491	394	308	309	276	307	285	278	286
RAD_BC5	266	287	289	302	333	391	495	576	671	692	578	454	403	324	347	324	274	285	265	260
RAD_BC8	278	312	296	309	368	406	509	606	741	705	571	518	393	339	352	303	298	287	299	317
RAD_BC9	305	319	326	304	377	390	517	620	754	775	623	498	398	354	357	322	300	283	281	307
RAD_BH3	294	315	313	326	363	374	482	565	690	703	560	456	379	327	340	300	293	276	267	271
RAD_BH1	299	301	275	304	356	395	492	611	731	720	618	490	402	332	341	283	302	302	268	308
RAD_BH2	282	288	331	307	379	412	492	649	754	758	631	507	423	353	362	284	299	289	311	317
RAD_BH4	267	277	279	300	358	396	477	545	642	655	551	465	372	313	346	286	269	253	250	275
RAD_BH5	297	292	263	294	335	394	496	583	677	700	597	460	384	326	338	325	311	263	268	307
RAD_BH6	288	311	279	307	381	383	433	553	655	692	557	461	386	322	344	310	298	270	285	268
RAD_BH7	277	288	288	333	352	357	462	592	688	683	635	499	375	327	334	300	284	285	272	280
RAD_BH8	301	304	303	313	368	413	471	633	736	691	596	486	396	349	332	297	291	274	292	311
RAD_BH10	282	298	277	305	340	365	486	564	640	668	575	464	362	314	321	286	281	257	285	276
RAD_BH11	285	273	250	311	340	387	504	574	628	657	585	461	394	310	321	306	283	284	263	267
RAD_BH9	284	299	289	306	349	380	480	577	704	666	564	484	383	296	307	320	313	279	265	284
RAD_BH13	270	319	313	281	375	373	427	528	627	639	566	487	371	332	302	288	295	293	273	299
RAD_BH16	285	286	293	278	339	363	416	493	602	603	527	475	360	339	324	276	267	269	243	273
RAD_BH15	289	287	292	325	363	376	446	558	640	643	562	469	393	340	324	297	272	286	261	273
RAD_BH18	295	301	271	291	338	411	483	600	764	689	546	450	365	346	341	297	299	293	285	281
RAD_BH14	270	311	293	282	375	364	482	593	715	743	619	467	371	334	324	290	294	286	280	299
RAD_BH21	266	294	309	297	337	401	493	575	734	692	565	480	400	314	322	298	296	293	264	276
RAD_BH31	275	308	288	306	333	395	506	579	719	704	614	490	392	325	334	305	291	269	261	296
RAD_BH33	289	280	296	337	339	360	482	603	667	666	591	488	386	319	341	322	277	291	272	266
RAD_BH34	269	293	317	306	364	413	488	589	740	671	648	490	374	374	334	310	294	311	271	296
RAD_BH30	291	327	305	315	366	375	476	595	737	742	644	493	380	340	360	304	300	275	281	278
RAD_BH20	274	316	305	311	354	377	422	527	670	680	555	474	351	308	302	287	306	278	263	284
RAD_BH19	300	307	292	296	329	369	467	559	694	713	569	465	383	353	326	289	292	277	261	284
RAD_BH27	260	312	315	316	377	376	503	586	734	713	592	500	365	316	339	318	310	291	294	321
RAD_BH28	270	285	291	298	346	383	496	583	684	683	549	466	388	328	306	294	309	296	265	264
RAD_BH25	321	297	271	309	385	391	473	553	696	700	629	481	360	303	330	293	273	295	279	268
RAD_BH32	261	297	298	312	362	375	482	601	769	736	625	502	424	348	326	303	299	331	319	276
RAD_BH26	297	296	283	318	382	372	524	595	733	739	606	498	383	329	325	278	309	289	276	287
RAD_BH36	314	304	269	305	333	390	495	569	706	677	576	474	365	339	356	293	299	283	278	258
RAD_BH38	311	299	269	329	377	375	491	581	715	721	604	451	375	351	343	313	314	263	294	297
RAD_BH40	275	293	295	347	377	381	489	614	745	722	579	486	373	336	360	293	295	282	282	290
RAD_BH35	300	281	284	340	338	362	506	591	671	700	566	461	440	342	308	325	308	276	275	278
RAD_BH41	275	307	309	319	362	419	513	572	713	706	592	506	375	349	317	287	325	276	275	274
RAD_BH45	284	298	275	330	354	366	494	592	703	674	596	487	372	295	308	276	299	292	288	292
RAD_BH46	284	284	275	282	371	368	447	570	693	686	587	500	378	318	354	295	291	308	264	270
RAD_BH43	288	292	287	303	362	371	499	614	707	681	567	481	363	307	344	308	296	295	285	249
RAD_BH39	264	285	301	326	337	392	491	525	648	660	602	465	367	326	303	299	295	272	263	294
RAD_BH44	298	293	302	290	302	397	494	539	662	696	560	469	382	341	294	280	311	291	278	282
RAD_BH47	283	284	278	315	361	367	493	593	717	680	575	496	397	334	329	289	285	296	287	292
RAD_BH48	259	283	286	295	347	361	445	552	711	674	557	482	366	315	293	296	269	268	268	284
RAD_BJ1	294	307	276	284	359	348	454	552	688	717	582	487	381	322	317	291	296	293	299	264
RAD_BJ3	275	296	289	301	347	376	438	565	668	638	559	451	342	316	347	294	257	268	264	281
RAD_BJ4	248	280	260	293	336	376	453	523	694	640	510	468	376	324	299	307	287	273	266	245
RAD_BJ5	290	302	301	288	329	394	426	562	681	600	560	489	342	305	315	295	286	269	258	267
RAD_BJ2	299	298	269	300	340	390	459	580	671	668	585	449	351	321	367	292	282	274	273	295
RAD_BJ7	271	303	284	293	398	377	459	549	658	656	550	478	402	325	301	289	301	267	274	268
RAD_BJ6	288	292	297	299	363	379	482	531	635	681	594	485	346	316	323	290	293	268	290	277
RAD_BJ9	263	282	274	323	321	380	447	525	609	612	527	467	347	291	319	294	305	267	283	281
RAD_BJ8	300	280	285	335	339	381	408	503	633	606	532	465	391	342	321	302	275	244	277	283
RAD_BJ10	244	288	298	311	330	353	436	516	653	595	522	493	326	319	316	256	314	281	273	263
ULB_CC3	302	302	298	309	367	403	500	614	721	737	628	501	365	319	345	276	316	300	278	296
ULB_CC2	300	320	296	324	365	419	515	601	749	738	667	501	404	366	329	314	281	295	285	304
ULB_BC3	318	326	310	348	357	384	541	673	810	801	710	525	419	358	360	314	313	320	304	290
ULB_BC7	303	305	316	337	367	361	510	650	784	754	679	519	388	346	335	306	346	295	277	314
ULB_CC4	301	321	303	322	364	417	532	655	801	740	659	505	398	354	349	297	325	306	289	323
ULB_BC4	313	294	321	326	338	408	494	608	730	743	606	478	392	358	356	297	276	304	312	261
ULB_BC1	268	322	296	302	330	395	500	599	688	703	647	511	377	329	340	296	279	280	245	304
ULB_CC1	298	295	302	315	330	415	514	615	753	699	678	534	364	364	353	297	295	276	286	306
ULB_BC6	302	308	296	338	376	404	522	645	780	788	660	501	397	333	352	330	309	321	291	303
ULB_BC5	307	323	287	335	355	386	529	616	754	715	644	518	385	365	346	308	324	293	272	301
ULB_BC8	313	323	330	327	366	405	513	696	748	759	666	516	418	337	354	309	296	306	302	288
ULB_BC9	306	354	326	316	357	398	563	683	802	748	676	511	411	382	336	312	288	312	330	329
ULB_BH3	312	280	298	336	361	383	492	612	753	758	628	490	405	353	326	291	291	301	290	300
ULB_BH1	290	301	279	318	382	401	516	649	774	741	613	488	400	329	328	297	278	297	263	301
ULB_BH2	282	303	271	292	375	367	490	601	694	710	607	468	349	344	322	303	295	303	281	286
ULB_BH5	281	308	344	319	352	387	501	633	667	713	635	486	398	330	317	303	292	300	270	311
ULB_BH6	272	298	303	307	352	414	468	564	750	726	575	460	408	331	329	316	298	305	287	280
ULB_BH7	298	311	324	329	364	426	520	673	840	790	695	519	432	367	312	322	323	311	299	314
ULB_BH8	265	299	293	339	378	384	453	578	699	698	585	478	399	328	349	309	274	280	273	262
ULB_BH10	304	309	305	310	386	399	524	662	801	794	682	514	420	364	337	290	301	308	299	299
ULB_BH11	287	304	287	327	368	392	512	642	754	765	683	505	400	338	310	305	301	285	296	280
ULB_BH9	300	287	285	316	319	373	515	598	757	722	632	484	369	308	329	296	274	309	285	296
ULB_BH17	259	283	298	318	325	353	469	540	659	671	548	469	399	353	304	286	284	273	271	280
ULB_BH13	291	302	289	330	382	419	502	665	813	755	696	513	416	345	325	316	305	297	299	320
ULB_BH12	287	297	284	319	308	384	486	564	706	664	623	475	374	303	319	295	273	285	256	300
ULB_BH16	309	296	284	295	354	392	477	584	688	681	626	513	381	348	325	306	303	261	291	306
ULB_BH15	299	302	276	318	333	399	476	551	627	623	564	480	378	352	329	316	302	277	299	291
ULB_BH18	277	325	316	322	352	370	446	567	712	716	576	492	412	338	323	308	323	265	257	276
ULB_BH14	289	305	310	313	385	391	496	665	778	753	629	503	403	355	368	309	301	308	293	266
ULB_BH21	320	300	293	331	332	390	485	610	758	706	645	513	410	344	310	279	310	295	268	284
ULB_BH24	274	283	298	304	345	380	490	602	702	705	598	467	387	334	336	295	278	311	289	261
ULB_BH22	283	322	310	328	360	413	513	605	778	725	627	497	451	372	332	332	342	293	259	287
ULB_BH31	305	286	300	319	357	371	497	600	728	705	658	497	379	344	311	316	299	313	313	320
ULB_BH23	309	323	288	307	342	407	494	592	730	716	626	495	427	317	318	321	301	275	275	304
ULB_BH33	301	320	310	308	352	428	525	639	741	722	613	484	410	324	352	298	306	319	303	316
ULB_BH34	272	325	286	323	371	377	514	664	736	728	646	504	416	350	355	283	269	310	299	284
ULB_BH20	284	299	322	307	329	380	481	621	724	711	629	471	385	336	327	299	283	289	271	275
ULB_BH19	283	292	293	342	362	379	498	584	706	722	585	464	369	315	348	316	308	288	275	298
ULB_BH27	299	287	312	301	348	387	448	546	710	639	572	493	376	361	327	284	315	296	297	280
ULB_BH25	313	308	310	333	347	398	520	629	752	738	626	536	426	322	361	332	326	308	322	325
ULB_BH32	318	310	289	359	371	379	540	649	789	748	655	507	411	365	355	315	297	307	303	296
ULB_BH36	297	311	328	301	378	410	492	620	753	767	634	500	415	355	334	330	309	273	304	299
ULB_BH38	348	307	314	336	346	384	545	645	788	787	685	518	417	342	364	340	339	314	294	297
ULB_BH40	285	282	300	323	345	392	517	620	743	681	601	470	385	368	351	319	290	281	288	285
ULB_BH41	309	314	331	326	353	394	518	591	726	693	598	481	384	318	349	341	299	314	274	296
ULB_BH46	273	283	283	315	360	400	478	570	731	706	587	509	360	324	346	284	301	278	260	287
ULB_BH43	323	284	296	313	324	417	524	650	798	745	659	502	389	336	369	335	310	300	293	306
ULB_BH39	321	293	317	346	351	384	557	642	760	722	632	560	446	354	335	326	335	310	307	316
ULB_BH44	280	319	288	333	366	396	555	661	773	763	668	518	378	337	348	321	311	276	271	319
ULB_BH47	316	253	312	322	344	420	495	620	750	708	604	499	430	342	324	321	303	284	279	295
ULB_BH48	264	309	315	316	349	386	498	593	719	669	591	511	390	308	303	290	295	286	294	307
ULB_BJ1	285	288	295	345	371	398	495	594	744	698	582	506	374	329	329	290	301	301	282	269
ULB_BJ3	291	334	305	326	376	397	551	657	818	805	642	518	395	326	361	330	335	311	306	319
ULB_BJ4	303	304	324	345	367	399	510	625	773	752	620	491	389	326	366	307	313	319	295	300
ULB_BJ5	304	318	300	312	379	400	515	588	726	789	575	471	408	347	332	295	307	305	278	289
ULB_BJ2	318	309	306	313	369	422	515	636	825	788	628	516	387	335	367	304	319	304	309	317
ULB_BJ7	284	306	289	299	345	408	482	580	711	708	602	459	340	358	331	302	290	264	280	267
ULB_BJ6	291	278	296	326	390	426	523	603	757	741	624	475	373	343	345	305	309	305	274	285
ULB_BJ9	275	294	307	329	342	374	478	552	673	650	523	455	380	328	349	288	274	297	274	277
ULB_BJ8	314	296	289	293	318	377	496	599	705	684	612	508	371	322	334	302	293	298	280	276
ULB_BJ10	308	331	295	308	352	356	497	577	685	668	567	501	403	322	382	323	309	276	295	306

## Sheet: Figure S17c
Figure S17c
Sample	1	2	3	4	5	6	7	8	9	10	11	12	13	14	15	16	17	18	19	20
GOM_CC3	110	88	94	92	109	97	99	149	214	233	134	121	109	99	105	99	115	104	112	126
GOM_CC2	107	109	85	86	99	105	118	153	188	190	124	126	100	98	117	102	108	101	100	110
GOM_BC3	104	111	110	107	106	111	118	138	213	199	132	131	116	105	112	105	100	110	122	134
GOM_BC7	104	98	93	102	105	82	109	141	199	226	128	117	113	92	121	106	92	122	139	109
GOM_CC4	92	93	96	98	106	114	91	111	178	192	120	123	110	90	122	99	112	104	111	124
GOM_BC4	92	96	102	100	115	94	103	102	155	174	111	100	121	116	101	101	102	100	123	130
GOM_BC1	105	90	104	119	100	115	135	148	165	182	134	121	124	118	135	98	109	118	114	121
GOM_CC1	90	83	81	102	100	98	113	126	169	175	112	119	117	100	109	89	105	105	105	105
GOM_BC6	106	118	90	99	99	103	117	134	188	213	119	126	110	90	120	91	95	113	123	119
GOM_BC5	89	98	101	102	105	103	95	129	229	198	134	116	96	110	109	91	117	102	112	130
GOM_BC8	79	90	96	108	98	98	117	133	166	174	103	92	112	104	90	93	98	109	122	103
GOM_BH3	86	101	87	112	117	98	93	123	189	185	113	119	83	99	104	86	88	90	113	131
GOM_BH1	86	89	85	99	94	104	103	138	181	191	115	93	98	94	105	103	98	99	110	105
GOM_BH2	80	90	108	92	98	97	87	117	196	196	130	108	105	104	102	106	92	90	107	114
GOM_BH4	98	101	87	87	93	89	99	146	211	222	132	117	97	88	116	99	74	97	126	107
GOM_BH5	102	105	109	93	96	108	106	134	208	201	108	112	107	100	115	96	98	113	109	122
GOM_BH6	104	104	87	105	107	126	96	134	197	195	121	126	108	99	115	97	109	116	126	122
GOM_BH7	116	92	102	107	115	118	109	150	203	235	138	105	109	112	114	99	93	92	133	129
GOM_BH8	115	111	97	107	108	107	96	152	223	237	133	124	117	111	118	100	112	119	123	124
GOM_BH10	94	99	111	106	109	102	115	141	225	234	116	123	115	94	121	101	112	119	119	111
GOM_BH11	106	99	97	102	100	91	98	127	222	216	134	113	96	105	110	104	98	86	114	119
GOM_BH9	95	98	98	103	110	113	98	140	201	218	126	101	115	110	108	101	123	111	111	123
GOM_BH17	96	86	95	111	87	98	99	132	209	198	122	115	110	102	117	112	118	117	100	111
GOM_BH13	88	84	97	96	91	92	101	135	209	195	122	98	99	95	108	94	92	104	108	104
GOM_BH12	88	97	103	103	92	100	88	157	229	235	134	110	91	95	100	100	131	104	116	115
GOM_BH16	93	100	89	99	112	113	109	116	201	207	115	99	108	106	125	95	94	98	118	129
GOM_BH15	101	105	97	96	102	88	102	137	179	201	123	126	110	105	118	93	105	96	116	115
GOM_BH18	121	93	101	107	107	108	99	153	243	223	116	109	110	111	109	98	113	116	117	138
GOM_BH14	97	101	88	100	101	100	95	140	216	236	124	96	87	101	117	87	115	103	107	109
GOM_BH21	97	91	100	106	109	92	113	126	199	225	125	131	118	102	94	80	99	98	108	119
GOM_BH24	88	94	99	106	110	100	93	145	236	246	128	111	105	92	118	86	97	129	116	117
GOM_BH22	91	92	103	88	99	107	101	132	198	210	131	121	105	99	98	104	111	103	101	118
GOM_BH31	95	88	82	97	93	112	110	134	205	212	127	97	108	102	87	95	96	109	111	104
GOM_BH23	104	86	83	118	101	108	100	131	184	211	123	111	113	97	98	87	112	103	122	115
GOM_BH33	101	105	92	83	95	103	107	148	232	227	143	131	111	107	108	102	90	101	125	117
GOM_BH34	87	100	104	98	99	89	99	152	215	225	138	112	101	110	92	107	103	103	107	122
GOM_BH30	93	98	102	96	103	105	91	170	265	245	139	142	103	101	110	101	115	98	126	126
GOM_BH20	105	102	103	92	108	103	103	135	206	208	128	130	107	103	125	102	94	112	117	113
GOM_BH19	105	106	129	113	102	114	121	146	213	207	131	120	134	109	94	110	122	103	121	128
GOM_BH27	107	101	88	101	114	113	108	151	198	205	151	116	94	92	116	97	112	113	117	103
GOM_BH28	90	98	99	95	96	94	87	151	204	220	128	111	103	92	98	101	96	97	124	118
GOM_BH25	92	96	83	101	110	106	110	161	214	197	127	120	107	108	101	98	88	103	123	93
GOM_BH32	89	103	98	98	107	114	103	146	220	222	120	112	115	88	103	102	103	108	119	122
GOM_BH26	101	96	96	124	116	102	95	156	242	249	148	111	127	122	115	108	110	95	108	118
GOM_BH29	86	102	100	103	109	86	102	155	202	193	118	119	123	103	116	93	106	112	96	107
GOM_BH36	116	96	95	104	101	107	104	136	227	250	147	95	100	98	108	111	100	99	113	118
GOM_BH38	91	104	109	106	91	104	112	144	217	227	137	118	114	98	111	106	102	127	112	115
GOM_BH40	113	91	107	105	116	119	113	161	210	222	139	126	104	115	127	108	115	120	133	120
GOM_BH35	114	110	104	97	103	109	99	140	208	227	141	128	101	87	100	103	110	110	119	107
GOM_BH41	112	101	99	108	105	117	118	141	228	268	124	108	105	102	119	103	120	115	118	116
GOM_BH45	104	96	102	101	101	120	122	142	206	224	119	105	113	110	120	84	106	115	124	126
GOM_BH46	107	86	95	100	104	99	124	146	169	203	116	120	114	95	100	93	120	109	94	106
GOM_BH43	108	100	89	105	107	120	104	148	254	251	127	112	116	99	120	105	117	114	139	130
GOM_BH39	115	100	111	88	105	116	106	160	250	276	139	119	101	100	121	113	108	109	124	118
GOM_BH44	95	111	92	96	103	95	112	143	199	193	128	115	103	107	125	105	100	100	102	106
GOM_BH47	105	83	94	99	90	106	106	135	241	236	124	115	88	96	120	97	105	96	124	116
GOM_BH48	113	104	96	110	98	102	96	149	227	227	128	117	113	102	116	95	96	120	136	125
GOM_BJ1	106	100	91	93	103	93	107	152	239	244	122	128	123	100	101	101	105	105	121	127
GOM_BJ3	106	99	103	100	92	101	106	160	249	248	145	123	106	115	126	95	112	112	122	114
GOM_BJ4	105	105	111	93	111	98	112	130	194	220	105	119	107	109	107	96	125	111	106	118
GOM_BJ5	93	85	100	103	94	94	92	129	209	213	118	116	105	74	91	101	96	113	121	107
GOM_BJ2	112	95	96	110	92	123	114	162	249	246	120	122	120	106	121	90	102	115	131	134
GOM_BJ7	98	106	111	93	93	105	94	150	254	271	150	131	111	92	115	109	112	105	121	122
GOM_BJ6	107	103	102	108	85	99	99	138	233	223	145	106	96	111	117	98	90	106	109	99
GOM_BJ9	76	79	97	88	105	110	91	138	188	183	121	90	118	104	88	83	98	101	98	91
GOM_BJ8	97	87	101	100	95	109	97	169	216	227	150	116	120	104	102	102	111	109	122	117
GOM_BJ10	107	95	103	104	109	105	114	147	204	221	138	129	115	92	109	115	115	104	110	122
MAD_CC3	112	111	95	98	108	99	114	144	167	200	121	114	134	105	103	86	107	110	124	110
MAD_CC2	102	96	92	93	106	109	99	158	192	199	130	109	102	104	108	105	107	101	106	92
MAD_BC3	107	107	91	98	99	118	124	140	176	182	136	109	108	99	123	105	108	102	114	116
MAD_BC7	92	95	98	82	96	96	87	134	181	148	114	97	99	84	85	104	101	99	98	95
MAD_CC4	96	104	98	104	106	115	99	135	202	187	127	99	108	109	108	89	119	120	113	125
MAD_BC4	83	97	95	95	93	107	108	130	157	163	129	113	102	100	110	107	109	102	113	97
MAD_BC1	97	91	78	106	106	106	102	117	172	195	130	107	96	103	109	106	113	102	96	113
MAD_CC1	98	95	106	98	98	105	89	141	173	186	141	97	115	103	106	94	105	87	103	113
MAD_BC6	95	100	101	106	96	104	121	136	182	180	140	113	114	98	91	95	86	110	121	117
MAD_BC5	98	90	105	104	115	107	89	131	184	209	138	105	118	113	114	88	96	122	122	125
MAD_BC8	93	103	104	94	95	102	113	133	187	178	108	106	110	108	104	95	86	102	125	105
MAD_BC9	99	88	101	109	108	111	109	131	168	176	130	116	113	110	117	85	102	115	111	112
MAD_BH3	89	106	89	82	109	96	101	140	193	192	130	109	111	110	107	83	105	118	119	123
MAD_BH1	96	109	99	100	113	100	103	142	218	234	130	108	111	111	87	98	119	112	124	126
MAD_BH2	103	97	110	103	104	102	89	139	231	215	141	115	93	101	102	101	107	109	123	111
MAD_BH4	105	102	78	106	106	107	92	126	200	189	134	126	108	112	100	95	113	107	104	105
MAD_BH5	103	112	93	99	91	95	100	143	185	187	115	120	120	83	122	104	99	112	126	124
MAD_BH6	110	115	97	100	105	110	106	157	217	211	113	104	119	101	114	104	114	91	104	120
MAD_BH7	102	108	97	99	109	98	90	143	218	215	148	119	112	110	100	103	113	102	124	126
MAD_BH10	103	108	93	100	114	103	112	137	208	205	135	115	106	104	129	109	112	100	117	114
MAD_BH11	103	104	106	104	101	100	104	139	181	205	141	119	102	87	107	120	106	106	130	111
MAD_BH9	85	93	103	101	102	106	109	139	195	183	105	126	113	106	110	100	110	112	116	106
MAD_BH17	99	102	97	101	94	103	100	154	224	211	123	119	90	98	115	107	100	101	131	115
MAD_BH13	118	87	87	102	110	106	103	149	199	220	134	110	93	89	105	94	104	119	102	102
MAD_BH12	108	119	113	126	110	101	109	142	215	227	142	131	111	98	117	103	128	112	115	135
MAD_BH16	89	91	92	99	102	102	108	141	218	204	123	126	110	96	102	92	113	108	124	106
MAD_BH15	100	107	102	91	97	119	105	136	198	185	135	124	111	110	120	98	101	102	107	117
MAD_BH14	105	106	96	104	105	95	87	131	217	202	132	126	101	93	118	93	102	116	109	113
MAD_BH24	104	97	95	94	124	109	95	148	225	219	115	115	115	107	106	92	123	117	136	124
MAD_BH31	88	97	101	103	102	101	94	136	217	213	139	99	101	113	94	99	118	116	104	117
MAD_BH23	100	102	111	104	96	109	100	123	230	236	127	98	97	108	125	93	102	102	128	133
MAD_BH33	97	105	106	101	98	119	108	135	217	226	133	127	110	110	116	100	103	121	129	122
MAD_BH34	105	89	114	108	115	123	119	144	194	217	131	120	118	100	96	105	106	120	121	129
MAD_BH30	87	109	111	102	99	108	102	140	175	189	131	118	106	103	115	102	107	94	111	119
MAD_BH20	92	96	101	92	114	95	103	137	182	180	125	133	111	103	108	97	102	111	107	104
MAD_BH19	95	101	100	108	108	96	106	137	175	210	122	111	101	112	123	107	119	99	125	113
MAD_BH27	84	95	77	97	90	90	103	129	177	173	124	96	101	96	106	98	93	106	96	112
MAD_BH28	96	85	87	85	97	97	102	126	180	194	114	101	109	96	101	100	88	101	118	102
MAD_BH32	103	107	96	101	107	100	109	150	208	233	141	108	118	104	114	109	114	109	108	103
MAD_BH26	108	98	101	94	105	101	99	159	218	230	150	118	114	107	113	99	102	106	119	109
MAD_BH29	98	83	88	105	95	106	99	142	197	212	135	106	105	119	105	107	107	106	119	104
MAD_BH38	101	96	80	100	117	108	93	131	213	232	138	103	121	101	106	103	92	107	121	126
MAD_BH40	95	114	81	98	110	112	118	136	192	210	130	109	101	96	122	99	96	106	117	114
MAD_BH45	99	104	102	106	122	113	103	160	198	185	130	114	117	112	101	110	122	109	138	132
MAD_BH46	103	112	97	108	107	110	99	126	213	220	133	121	103	100	127	114	107	108	123	124
MAD_BH43	85	108	100	105	95	95	109	138	203	194	119	98	114	115	114	91	109	88	108	121
MAD_BH39	91	91	99	100	97	94	94	146	192	219	145	110	106	94	113	106	93	115	123	101
MAD_BH44	89	92	97	95	86	120	97	132	229	195	116	112	114	103	129	99	111	105	127	125
MAD_BH48	97	100	94	87	103	97	101	138	200	220	128	89	94	87	114	103	91	104	117	130
MAD_BJ1	98	110	99	93	97	88	120	148	181	192	131	112	111	95	94	95	107	90	128	113
MAD_BJ3	106	91	91	99	95	115	114	133	193	200	119	90	103	120	104	114	89	96	118	115
MAD_BJ4	95	102	78	79	88	105	119	154	189	204	121	124	118	103	104	86	89	116	112	124
MAD_BJ5	81	100	101	96	104	111	90	120	195	209	143	106	99	87	103	116	87	94	118	131
MAD_BJ2	102	107	93	97	97	107	92	127	214	223	138	97	115	107	106	104	101	104	121	123
MAD_BJ7	95	90	99	93	118	108	89	123	176	183	119	118	96	97	87	83	109	108	116	124
MAD_BJ6	112	82	95	100	95	101	80	130	194	184	114	132	106	105	105	93	107	106	102	93
MAD_BJ9	95	90	91	100	104	105	96	154	197	170	113	109	117	98	103	92	112	89	116	119
MAD_BJ8	84	94	118	112	99	111	83	131	185	204	137	97	99	102	102	86	115	108	103	120
MAD_BJ10	90	93	95	97	100	98	82	115	164	186	118	114	102	95	93	93	96	82	108	96
RAD_CC3	98	117	109	96	110	109	109	149	200	215	146	115	102	103	122	95	108	104	115	120
RAD_CC2	104	100	107	128	119	114	104	153	250	226	141	105	107	121	115	107	119	119	126	134
RAD_BC3	104	108	99	94	100	103	112	152	177	191	124	125	116	111	117	107	92	98	107	112
RAD_BC7	116	120	96	104	109	109	99	148	237	209	115	108	129	95	121	128	101	100	113	133
RAD_CC4	112	101	105	103	106	109	111	153	218	218	141	130	119	113	117	100	103	111	121	133
RAD_BC4	113	98	80	103	104	116	98	125	217	206	117	103	110	101	103	112	107	110	122	121
RAD_BC1	93	91	90	91	108	101	95	148	200	195	135	104	105	108	109	95	102	95	112	112
RAD_CC1	94	88	94	102	97	102	109	145	202	201	116	114	109	108	122	89	94	110	119	111
RAD_BC6	100	110	111	102	104	106	116	156	231	218	113	121	102	93	119	100	108	98	120	134
RAD_BC5	89	100	107	109	104	91	105	144	184	202	128	122	134	104	109	109	98	101	112	110
RAD_BC8	117	99	108	97	106	110	98	140	222	228	134	108	108	110	122	87	100	108	121	122
RAD_BC9	103	115	102	111	107	115	100	146	247	223	126	112	119	117	110	87	121	112	119	123
RAD_BH3	101	108	94	81	98	88	99	141	196	231	125	92	96	108	110	101	106	97	112	118
RAD_BH1	102	98	109	93	105	100	102	162	212	211	130	118	112	109	133	110	109	108	127	133
RAD_BH2	122	94	104	111	113	109	116	160	211	216	132	136	130	114	127	98	119	114	118	137
RAD_BH4	102	100	99	89	91	88	98	132	202	233	132	91	98	103	98	90	99	97	119	112
RAD_BH5	94	109	111	95	83	122	104	144	210	230	130	95	103	110	110	98	110	108	121	118
RAD_BH6	100	105	107	105	86	108	117	144	193	197	142	114	125	102	99	109	98	109	127	116
RAD_BH7	108	97	99	114	98	78	94	142	222	227	128	124	99	111	108	106	104	94	122	117
RAD_BH8	92	102	95	128	102	105	119	163	210	217	117	114	116	103	124	109	107	125	124	111
RAD_BH10	84	92	108	104	103	88	85	139	221	204	133	115	105	109	99	94	112	100	107	102
RAD_BH11	101	84	104	104	108	100	91	141	202	225	124	114	100	93	103	98	108	90	117	119
RAD_BH9	109	101	92	102	106	112	107	143	219	200	143	123	122	101	111	105	109	116	120	119
RAD_BH13	90	97	102	100	108	95	98	132	188	195	121	113	117	110	111	83	94	112	121	108
RAD_BH16	80	97	85	86	96	108	111	118	180	168	116	117	116	106	108	97	105	85	114	99
RAD_BH15	100	94	96	93	97	95	90	138	204	197	115	106	84	103	118	99	103	88	108	117
RAD_BH18	95	111	98	99	103	115	127	149	201	195	133	110	116	101	121	113	120	107	109	110
RAD_BH14	94	107	118	95	107	120	104	145	200	204	142	129	112	93	101	100	101	90	134	125
RAD_BH21	114	117	99	102	104	114	121	112	187	220	133	108	104	124	110	103	124	99	117	120
RAD_BH31	93	117	93	101	96	107	88	139	208	220	142	118	109	102	107	105	102	86	122	119
RAD_BH33	116	100	90	107	113	96	92	145	210	227	129	112	110	103	108	107	108	85	136	119
RAD_BH34	104	108	124	118	100	119	106	157	211	219	146	111	118	118	120	112	106	108	123	118
RAD_BH30	116	133	115	111	109	112	96	161	219	218	144	109	96	99	96	93	111	117	126	109
RAD_BH20	109	104	86	103	104	110	95	142	208	187	115	114	102	101	110	103	94	93	112	125
RAD_BH19	93	111	103	80	97	119	125	127	188	193	121	118	108	93	117	98	113	101	103	116
RAD_BH27	101	104	99	101	118	109	103	160	215	217	147	109	117	111	124	130	96	95	121	117
RAD_BH28	110	93	102	91	99	103	89	126	214	218	116	114	105	100	119	92	102	101	111	103
RAD_BH25	113	101	109	111	90	98	90	144	224	226	128	113	117	106	98	100	100	107	118	107
RAD_BH32	111	117	104	105	105	120	98	148	232	257	134	113	111	93	116	121	113	105	123	121
RAD_BH26	102	101	104	112	104	96	106	152	220	241	140	118	120	111	134	100	92	117	141	119
RAD_BH36	116	103	91	98	106	108	92	142	223	229	105	106	107	103	113	104	106	102	109	117
RAD_BH38	98	111	103	105	103	97	108	154	222	224	132	110	115	102	93	106	126	115	129	139
RAD_BH40	105	104	92	98	125	112	99	159	208	221	120	118	114	116	119	101	122	91	129	123
RAD_BH35	91	109	105	109	105	107	105	149	214	205	123	114	94	102	118	117	121	90	140	118
RAD_BH41	103	110	88	83	104	115	102	151	229	221	138	124	105	97	104	117	115	100	111	110
RAD_BH45	107	93	104	121	116	113	83	145	198	199	143	100	120	109	107	116	96	103	114	104
RAD_BH46	102	99	99	109	101	112	127	146	185	197	144	112	130	106	101	104	99	106	116	126
RAD_BH43	99	102	108	102	95	102	99	126	229	206	145	102	101	101	101	98	113	104	121	123
RAD_BH39	109	93	88	101	103	106	99	149	192	210	130	98	102	104	101	112	104	103	113	111
RAD_BH44	108	104	103	94	93	97	102	142	207	210	138	110	102	104	90	119	105	92	129	103
RAD_BH47	92	105	95	98	112	116	89	137	218	204	129	136	112	113	120	97	112	110	117	115
RAD_BH48	95	96	104	97	94	92	98	121	199	219	132	108	98	96	98	101	106	93	129	119
RAD_BJ1	96	97	86	108	113	110	104	131	188	205	139	120	102	98	105	96	100	115	120	118
RAD_BJ3	89	96	83	95	122	124	100	130	206	178	119	120	108	101	105	96	120	93	100	108
RAD_BJ4	89	107	100	93	101	105	91	140	184	186	133	103	98	110	111	103	102	106	121	118
RAD_BJ5	87	100	105	90	101	99	102	143	181	201	143	113	94	89	101	96	97	104	114	106
RAD_BJ2	101	89	92	89	100	109	110	146	201	215	110	96	109	107	115	108	97	120	120	117
RAD_BJ7	101	80	96	87	86	105	111	140	229	234	143	131	111	107	111	97	100	115	113	110
RAD_BJ6	101	98	114	88	92	95	94	131	200	222	138	116	99	114	101	98	117	91	103	111
RAD_BJ9	98	100	89	97	82	107	101	124	186	190	130	109	101	103	113	97	86	99	100	129
RAD_BJ8	93	85	100	103	92	123	98	129	174	175	119	108	102	100	102	103	119	97	119	113
RAD_BJ10	86	95	84	90	92	89	95	134	193	187	120	102	102	97	93	74	101	115	105	109
ULB_CC3	114	98	96	102	111	110	114	159	209	212	137	112	119	112	116	108	121	115	124	107
ULB_CC2	104	116	95	92	116	117	126	153	212	222	152	127	122	94	129	112	103	115	124	123
ULB_BC3	111	123	99	105	116	115	121	174	221	235	145	127	123	100	117	108	124	123	117	128
ULB_BC7	102	131	106	104	111	121	116	159	237	213	120	118	113	114	125	108	112	117	106	121
ULB_CC4	105	119	107	100	118	109	107	171	243	228	156	140	115	109	134	119	120	108	128	131
ULB_BC4	106	104	95	117	103	112	101	161	217	214	140	101	117	111	120	119	111	105	123	130
ULB_BC1	101	95	104	102	99	122	121	150	202	188	141	110	97	102	123	103	113	108	120	117
ULB_CC1	115	110	98	126	113	112	109	155	224	229	139	114	122	120	112	111	125	112	118	113
ULB_BC6	111	116	110	104	110	112	120	168	229	231	142	128	108	119	127	101	119	104	128	128
ULB_BC5	104	106	91	112	118	109	118	154	210	209	143	125	119	96	102	107	118	104	129	142
ULB_BC8	120	105	99	114	121	104	122	153	226	214	156	128	113	118	115	113	112	116	118	133
ULB_BC9	124	101	104	108	129	129	110	153	247	244	138	134	125	106	128	115	129	121	122	127
ULB_BH3	111	94	103	104	118	107	106	162	229	238	134	110	105	95	111	127	114	114	130	120
ULB_BH1	96	105	92	107	100	104	115	165	218	215	138	129	121	107	113	105	110	100	114	112
ULB_BH2	103	93	101	109	120	120	110	135	200	225	121	109	116	106	91	114	116	114	128	113
ULB_BH5	108	100	99	86	114	93	112	151	223	243	134	117	119	118	125	100	99	108	124	110
ULB_BH6	105	105	82	104	113	90	106	136	218	232	138	120	105	91	117	90	101	117	115	124
ULB_BH7	113	108	122	100	104	111	124	164	251	261	128	135	132	105	119	132	118	109	126	132
ULB_BH8	105	98	95	102	108	110	114	153	210	201	130	128	112	120	127	96	107	107	120	143
ULB_BH10	119	112	94	93	114	117	110	163	263	254	137	120	118	117	114	102	108	118	143	139
ULB_BH11	108	106	114	105	99	109	148	148	204	217	125	118	119	114	116	102	128	105	126	133
ULB_BH9	104	104	97	102	120	119	98	144	211	225	143	122	108	97	121	104	119	111	106	126
ULB_BH17	97	90	85	99	107	101	105	129	195	216	140	112	98	109	109	101	101	92	117	119
ULB_BH13	100	110	110	102	94	109	116	171	241	237	140	141	126	115	116	124	118	114	136	124
ULB_BH12	107	101	91	104	107	106	102	145	210	200	130	129	112	117	103	97	113	96	104	117
ULB_BH16	103	116	90	86	101	120	119	145	192	196	139	119	105	117	124	96	111	99	119	113
ULB_BH15	101	90	92	91	89	105	112	156	182	194	156	119	121	99	97	117	111	111	111	108
ULB_BH18	101	95	90	95	111	124	108	153	215	227	138	102	98	91	118	93	104	105	113	119
ULB_BH14	115	122	108	104	115	125	116	157	235	259	144	120	116	107	120	114	112	110	127	128
ULB_BH21	107	101	108	109	94	130	121	148	230	235	131	122	115	118	108	100	126	111	108	115
ULB_BH24	104	101	101	85	113	107	115	144	217	238	125	111	113	90	110	111	101	104	131	109
ULB_BH22	112	109	89	107	118	102	118	168	225	242	144	111	134	93	109	98	99	120	118	116
ULB_BH31	104	116	100	92	109	139	103	166	227	234	135	113	122	116	114	105	120	103	123	111
ULB_BH23	104	114	102	99	105	122	104	136	214	218	149	111	116	122	112	104	121	112	116	117
ULB_BH33	108	102	100	104	99	120	115	142	220	232	133	123	128	133	124	117	104	103	133	116
ULB_BH34	110	119	92	103	123	108	99	160	228	253	154	128	107	121	120	100	107	102	128	125
ULB_BH20	115	96	93	105	107	103	109	150	187	200	145	142	117	82	114	96	104	119	113	114
ULB_BH19	117	109	97	102	110	124	116	147	206	216	156	124	115	114	117	99	103	106	107	123
ULB_BH27	95	83	86	104	100	121	111	151	216	202	131	108	111	103	106	101	98	118	117	107
ULB_BH25	106	87	103	112	115	116	122	157	238	233	134	135	119	128	91	106	126	128	125	108
ULB_BH32	111	109	121	103	118	112	112	165	238	221	131	117	107	104	119	119	127	111	131	148
ULB_BH36	124	96	102	97	109	118	115	173	229	247	135	142	131	107	105	116	122	121	123	116
ULB_BH38	112	114	116	107	131	104	116	188	244	238	133	139	123	107	134	120	119	120	121	125
ULB_BH40	95	96	108	107	97	108	121	157	225	247	126	117	115	113	122	119	108	101	129	119
ULB_BH41	115	98	94	120	123	114	98	151	236	223	142	107	118	111	122	118	107	115	96	128
ULB_BH46	119	98	88	114	102	96	102	162	226	235	124	110	117	94	108	107	117	100	114	118
ULB_BH43	116	116	110	107	124	105	109	169	219	223	143	120	113	106	130	115	106	108	120	129
ULB_BH39	111	99	114	111	100	115	120	175	256	261	152	112	130	111	115	116	107	129	121	118
ULB_BH44	127	114	113	94	117	117	94	154	250	261	133	124	113	106	113	115	105	124	142	121
ULB_BH47	98	106	103	109	97	119	121	150	208	229	143	126	105	84	107	107	128	117	109	128
ULB_BH48	123	105	90	101	94	109	100	136	219	199	136	117	116	111	115	111	106	105	116	123
ULB_BJ1	94	95	94	94	88	111	104	138	232	246	141	108	106	101	101	118	113	88	116	126
ULB_BJ3	122	111	104	102	112	116	108	158	273	251	133	124	134	125	116	114	119	118	126	131
ULB_BJ4	117	120	103	88	108	115	119	151	224	243	151	115	107	102	122	96	99	104	137	127
ULB_BJ5	88	98	93	89	108	123	111	169	229	214	146	103	112	110	113	123	108	103	130	122
ULB_BJ2	123	118	106	108	112	105	93	150	247	234	142	113	109	112	118	114	112	101	124	124
ULB_BJ7	96	98	92	99	98	90	110	149	223	256	135	119	110	95	118	88	107	89	97	111
ULB_BJ6	111	113	97	101	99	113	102	137	250	238	119	121	115	107	115	107	117	97	122	125
ULB_BJ9	100	104	87	101	97	102	120	153	200	185	135	127	108	109	110	95	105	82	110	122
ULB_BJ8	102	85	110	124	113	85	93	144	227	219	117	108	104	103	103	107	124	108	106	135
ULB_BJ10	110	86	96	120	114	105	110	151	218	206	133	123	109	101	96	90	90	100	118	124

## Sheet: Figure S17d
Figure S17d
Sample	1	2	3	4	5	6	7	8	9	10	11	12	13	14	15	16	17	18	19	20	21	22	23	24	25	26	27	28	29	30	31	32	33	34	35	36	37	38	39	40
GOM_CC3	12.4081	12.4025	12.329	12.2892	12.262	12.3037	12.3752	12.3323	12.3624	12.4017	12.3745	12.4282	12.5579	12.5652	12.6514	12.6764	12.7149	12.7663	12.7689	12.6329	12.653	12.9692	12.8155	12.7303	12.7461	12.6074	12.6459	12.5876	12.4435	12.3754	12.4265	12.3982	12.3758	12.2887	12.2703	12.3136	12.2681	12.3788	12.4565	12.3747
GOM_CC2	12.2526	12.1405	12.2191	12.1405	12.0723	12.1563	12.1306	12.0682	12.2596	12.2298	12.2247	12.4199	12.3852	12.3293	12.4896	12.4278	12.4599	12.531	12.6202	12.4862	12.6103	12.6527	12.6144	12.4216	12.4436	12.427	12.3218	12.2643	12.2306	12.2013	12.2604	12.2814	12.151	12.2419	12.1932	12.1145	12.1757	12.1886	12.3374	12.3452
GOM_BC3	12.2849	12.3238	12.3	12.2795	12.174	12.2736	12.2016	12.2537	12.3074	12.3828	12.3566	12.3816	12.4787	12.5264	12.6035	12.5163	12.5021	12.6533	12.7153	12.6085	12.6374	12.8597	12.7264	12.6333	12.6116	12.4587	12.5052	12.5236	12.3839	12.3721	12.4048	12.2847	12.188	12.2339	12.1795	12.2434	12.2469	12.2713	12.349	12.3339
GOM_BC7	12.4178	12.3195	12.3874	12.2587	12.3014	12.3193	12.3868	12.2513	12.249	12.3964	12.3998	12.3648	12.5575	12.4655	12.5613	12.551	12.5996	12.7415	12.7967	12.4717	12.6159	12.8381	12.7427	12.6749	12.6779	12.603	12.5748	12.4508	12.3187	12.492	12.3366	12.4544	12.2817	12.3088	12.1709	12.2651	12.2855	12.3781	12.3515	12.3582
GOM_CC4	12.3115	12.3026	12.2435	12.0967	12.0763	12.204	12.2568	12.0799	12.2173	12.13	12.2412	12.2853	12.5278	12.4196	12.4637	12.5704	12.5415	12.6413	12.634	12.5011	12.6184	12.7039	12.6925	12.5976	12.5126	12.5298	12.355	12.4182	12.3724	12.4001	12.3724	12.3113	12.2999	12.111	12.1911	12.1081	12.1961	12.1266	12.1749	12.3298
GOM_BC4	12.4017	12.2551	12.3622	12.2059	12.2274	12.3104	12.1801	12.2639	12.316	12.247	12.3645	12.3232	12.391	12.5781	12.583	12.5607	12.5979	12.6398	12.5543	12.4608	12.627	12.6522	12.6365	12.5638	12.5651	12.4793	12.5194	12.4265	12.3746	12.3368	12.31	12.3879	12.2565	12.3158	12.2633	12.2197	12.159	12.3441	12.405	12.4054
GOM_BC1	12.2967	12.2997	12.2793	12.1316	12.1597	12.1557	12.2594	12.2479	12.2837	12.2362	12.2445	12.2898	12.3388	12.4482	12.4753	12.4885	12.543	12.5658	12.6601	12.4945	12.5551	12.6385	12.6465	12.522	12.4761	12.4514	12.3695	12.2831	12.2904	12.141	12.3009	12.21	12.2288	12.2158	12.232	12.052	12.0775	12.192	12.1754	12.3022
GOM_CC1	12.3972	12.3517	12.3158	12.2685	12.2082	12.1795	12.2549	12.2458	12.3214	12.356	12.3598	12.3944	12.4938	12.4571	12.5909	12.5359	12.5253	12.5784	12.5465	12.4359	12.565	12.6136	12.6544	12.6761	12.6408	12.6077	12.4609	12.3575	12.3212	12.2602	12.2653	12.3447	12.3182	12.1973	12.257	12.1907	12.2615	12.1578	12.2855	12.3101
GOM_BC6	12.3525	12.306	12.4185	12.3417	12.3318	12.2678	12.3677	12.1657	12.3161	12.2739	12.4345	12.3687	12.4875	12.441	12.5846	12.6217	12.6045	12.7925	12.8077	12.5304	12.563	12.6784	12.7174	12.6248	12.6871	12.5348	12.5769	12.4662	12.3838	12.3295	12.2995	12.2591	12.1963	12.2615	12.2315	12.1675	12.226	12.3831	12.3803	12.3086
GOM_BC5	12.495	12.4179	12.4573	12.2565	12.4261	12.4098	12.4911	12.2864	12.3009	12.4746	12.3227	12.4069	12.5927	12.4806	12.5636	12.6242	12.6139	12.6907	12.7862	12.409	12.676	12.8283	12.8015	12.7491	12.622	12.5803	12.5553	12.5588	12.4825	12.4992	12.4728	12.357	12.389	12.3733	12.241	12.2499	12.2974	12.5126	12.4445	12.4903
GOM_BC8	12.4261	12.2503	12.2031	12.0453	12.0493	12.1652	12.2733	12.3297	12.258	12.3203	12.2974	12.4722	12.4102	12.4131	12.3993	12.5383	12.4869	12.5726	12.5527	12.4934	12.5479	12.7646	12.5917	12.5431	12.5351	12.4186	12.4165	12.2853	12.4012	12.2109	12.3255	12.2442	12.178	12.2327	12.1547	12.2259	12.1308	12.2429	12.2075	12.2419
GOM_BH3	12.4041	12.4717	12.4148	12.3556	12.4372	12.4052	12.3226	12.2658	12.3184	12.3616	12.4471	12.4509	12.5309	12.5801	12.6156	12.5989	12.6106	12.7004	12.8465	12.5005	12.6156	12.8189	12.6523	12.6833	12.6895	12.6491	12.5422	12.5516	12.4913	12.4225	12.3363	12.4261	12.257	12.3288	12.3	12.3186	12.2857	12.2974	12.3921	12.4407
GOM_BH1	12.3579	12.302	12.3024	12.2952	12.3654	12.3209	12.3847	12.3126	12.3441	12.3369	12.3056	12.4091	12.4523	12.3838	12.5237	12.4074	12.6215	12.5955	12.5979	12.6021	12.5649	12.654	12.5688	12.5424	12.5481	12.4831	12.4289	12.3326	12.3258	12.3426	12.2291	12.3339	12.169	12.1802	12.196	12.251	12.1889	12.1926	12.1915	12.3316
GOM_BH2	12.2185	12.198	12.1914	12.0864	12.0753	12.2124	12.2731	12.1876	12.2243	12.1793	12.2499	12.2947	12.3603	12.4401	12.4231	12.4345	12.5546	12.5814	12.6618	12.4596	12.5164	12.7257	12.5593	12.5037	12.5559	12.407	12.2746	12.38	12.3155	12.2824	12.2754	12.1216	12.2266	12.1744	12.0567	12.0904	12.1105	12.2128	12.2421	12.1837
GOM_BH4	12.4648	12.5809	12.4798	12.4165	12.3676	12.3977	12.4772	12.3146	12.349	12.5027	12.5144	12.5533	12.6931	12.5783	12.7307	12.7829	12.7403	12.8901	12.8622	12.6773	12.682	12.9474	12.9036	12.8207	12.6433	12.6589	12.6217	12.673	12.6016	12.4604	12.4971	12.4413	12.3838	12.3866	12.3167	12.3843	12.308	12.4738	12.5125	12.576
GOM_BH5	12.4105	12.3458	12.4409	12.3325	12.3853	12.4591	12.424	12.4079	12.4329	12.4056	12.4187	12.4196	12.7343	12.6563	12.624	12.5555	12.6758	12.7861	12.7466	12.6189	12.6722	12.8949	12.7637	12.6189	12.6846	12.6445	12.499	12.4859	12.5411	12.4304	12.3602	12.4014	12.379	12.335	12.2818	12.3576	12.3743	12.391	12.3855	12.4464
GOM_BH6	12.4265	12.3846	12.4498	12.2528	12.2871	12.3773	12.3409	12.3628	12.3711	12.3197	12.4891	12.5079	12.5872	12.5657	12.5512	12.5963	12.64	12.6791	12.7031	12.5955	12.5993	12.7293	12.7109	12.8253	12.6448	12.5439	12.4363	12.4857	12.4166	12.3773	12.4325	12.3112	12.2633	12.2734	12.1364	12.2436	12.1726	12.2778	12.3874	12.3382
GOM_BH7	12.3647	12.3843	12.5033	12.3748	12.3303	12.4384	12.3812	12.4294	12.3379	12.417	12.4135	12.4355	12.5538	12.4844	12.6137	12.6269	12.5294	12.7648	12.8398	12.6205	12.749	12.847	12.876	12.7642	12.584	12.612	12.5449	12.5797	12.5119	12.4378	12.4417	12.3884	12.3124	12.2298	12.3355	12.408	12.3616	12.3884	12.45	12.4946
GOM_BH8	12.3125	12.3328	12.4425	12.2689	12.1819	12.3912	12.3242	12.358	12.28	12.2883	12.3722	12.3635	12.4874	12.537	12.5589	12.6174	12.6501	12.7033	12.6472	12.5589	12.5954	12.8842	12.7766	12.6818	12.614	12.6124	12.4446	12.5433	12.4081	12.2871	12.3814	12.4263	12.3672	12.295	12.1742	12.1849	12.1974	12.3215	12.3716	12.3459
GOM_BH10	12.2899	12.4127	12.3735	12.1904	12.2173	12.3482	12.2717	12.2911	12.3156	12.4538	12.3327	12.4759	12.5229	12.5358	12.6036	12.6667	12.5445	12.7524	12.7447	12.6537	12.6778	12.8467	12.7948	12.7285	12.6232	12.7194	12.5519	12.4714	12.5087	12.4891	12.4753	12.3521	12.2777	12.296	12.2363	12.3368	12.2596	12.4918	12.3805	12.3797
GOM_BH11	12.4387	12.4434	12.4532	12.245	12.3254	12.3492	12.3133	12.3297	12.4214	12.349	12.4259	12.4159	12.4618	12.4824	12.5665	12.6734	12.5999	12.6563	12.7651	12.5917	12.6373	12.9311	12.7292	12.737	12.6011	12.5238	12.4536	12.5544	12.4906	12.4331	12.4331	12.3402	12.2386	12.2507	12.2195	12.2682	12.2965	12.3158	12.4185	12.3911
GOM_BH9	12.4472	12.3479	12.3439	12.3363	12.1681	12.2481	12.275	12.3126	12.2318	12.365	12.2194	12.2543	12.4624	12.491	12.4689	12.5984	12.5639	12.684	12.784	12.598	12.6264	12.7756	12.6529	12.6886	12.5117	12.5956	12.4446	12.4564	12.3327	12.3662	12.2754	12.2533	12.1203	12.178	12.0307	12.1472	12.1139	12.225	12.1665	12.3154
GOM_BH17	12.4029	12.2998	12.3805	12.2609	12.1812	12.3459	12.2603	12.2809	12.4316	12.3695	12.4293	12.4218	12.4938	12.5337	12.5971	12.5306	12.593	12.6264	12.7057	12.5943	12.6347	12.7383	12.7187	12.6181	12.5825	12.4834	12.5481	12.4767	12.3049	12.4133	12.371	12.3525	12.2774	12.2384	12.2441	12.1875	12.217	12.3699	12.3165	12.4129
GOM_BH13	12.4099	12.2801	12.3629	12.2212	12.276	12.2586	12.3485	12.3536	12.2911	12.2996	12.2624	12.3364	12.5614	12.4722	12.6441	12.4397	12.5888	12.6961	12.5975	12.483	12.6766	12.7184	12.7214	12.6383	12.6075	12.5312	12.4749	12.4371	12.5134	12.3621	12.3952	12.3884	12.3047	12.2061	12.0935	12.255	12.2448	12.35	12.2588	12.3085
GOM_BH12	12.367	12.3549	12.3126	12.1423	12.2348	12.264	12.2986	12.2941	12.3066	12.4139	12.3846	12.3393	12.4809	12.5686	12.5694	12.6152	12.6382	12.6912	12.7396	12.636	12.6569	12.805	12.8413	12.5494	12.6509	12.5785	12.5291	12.5496	12.3682	12.4356	12.3276	12.3058	12.32	12.245	12.127	12.3176	12.2871	12.3088	12.3539	12.3868
GOM_BH16	12.4086	12.222	12.4532	12.1886	12.3189	12.3783	12.389	12.2372	12.2639	12.3989	12.397	12.3396	12.4913	12.5155	12.5225	12.67	12.5791	12.6721	12.6811	12.5223	12.5999	12.9111	12.6297	12.7379	12.6957	12.5993	12.6017	12.5036	12.4707	12.5089	12.3522	12.3045	12.3497	12.2214	12.2672	12.3343	12.2859	12.3919	12.4112	12.4713
GOM_BH15	12.2127	12.3573	12.3291	12.2172	12.2589	12.3144	12.2618	12.2777	12.2205	12.2913	12.3223	12.3282	12.4415	12.3662	12.4991	12.5587	12.5209	12.6755	12.7058	12.5407	12.6538	12.7178	12.7013	12.7609	12.6404	12.5581	12.4782	12.3932	12.3062	12.3813	12.2154	12.1894	12.1518	12.2597	12.1481	12.1642	12.1762	12.3051	12.3825	12.2676
GOM_BH18	12.2642	12.3495	12.3076	12.1424	12.1374	12.1818	12.2343	12.2006	12.1715	12.2972	12.2496	12.2395	12.3735	12.3661	12.5123	12.3642	12.5814	12.5898	12.6722	12.6029	12.6229	12.7527	12.5829	12.4727	12.5446	12.4662	12.3564	12.3813	12.3295	12.3248	12.2267	12.1974	12.1607	12.1542	12.114	12.2012	12.1555	12.2789	12.2231	12.4055
GOM_BH14	12.3549	12.2934	12.3067	12.2669	12.2716	12.3536	12.3452	12.2678	12.3603	12.3124	12.4249	12.3948	12.6016	12.6024	12.642	12.6637	12.6878	12.7735	12.8149	12.7289	12.7878	12.8965	12.7636	12.6759	12.569	12.6979	12.5294	12.5072	12.4451	12.4356	12.4941	12.4188	12.3692	12.3984	12.2812	12.3494	12.4285	12.403	12.5818	12.4432
GOM_BH21	12.1976	12.4203	12.2548	12.0643	12.1513	12.2259	12.2627	12.2889	12.3033	12.2982	12.3328	12.4255	12.3336	12.4609	12.5864	12.5846	12.6149	12.7519	12.6007	12.4953	12.6296	12.8533	12.6755	12.644	12.527	12.5924	12.4581	12.3932	12.3168	12.2528	12.3635	12.2867	12.2766	12.1762	12.1558	12.2512	12.1701	12.1873	12.272	12.3336
GOM_BH24	12.2693	12.2664	12.3421	12.1637	12.2235	12.3194	12.2732	12.2679	12.2556	12.2922	12.3057	12.3043	12.4084	12.4322	12.5081	12.4692	12.6084	12.6847	12.8007	12.4727	12.5288	12.8058	12.6515	12.6544	12.5828	12.4901	12.3747	12.3119	12.4338	12.2603	12.2325	12.2429	12.1625	12.2169	12.1218	12.2011	12.2795	12.2695	12.3331	12.3098
GOM_BH22	12.4218	12.4161	12.299	12.2067	12.3668	12.3688	12.3672	12.2477	12.3859	12.463	12.4202	12.4745	12.5488	12.6157	12.6289	12.7184	12.6715	12.7417	12.7888	12.7018	12.7227	12.8099	12.8243	12.7539	12.6928	12.5786	12.5326	12.4482	12.4952	12.4378	12.3193	12.4914	12.2984	12.3962	12.2473	12.2611	12.4654	12.476	12.5269	12.5498
GOM_BH31	12.245	12.1674	12.2191	12.244	12.2069	12.2568	12.1712	12.0419	12.1411	12.331	12.2774	12.3771	12.4705	12.4492	12.413	12.4831	12.6095	12.6404	12.6801	12.4547	12.6162	12.7279	12.5865	12.5802	12.5516	12.5453	12.3706	12.3165	12.2824	12.31	12.1905	12.1434	12.1621	12.1178	12.3007	12.2376	12.1722	12.3668	12.327	12.2757
GOM_BH23	12.0999	12.0803	12.1611	12.2284	12.1623	12.1969	12.2524	12.181	12.3303	12.216	12.2497	12.4122	12.3706	12.4879	12.4417	12.518	12.4316	12.6272	12.6233	12.4228	12.4399	12.7307	12.7169	12.5888	12.4489	12.4916	12.324	12.4407	12.4352	12.349	12.2174	12.2081	12.2321	12.1279	12.1409	12.0816	12.1999	12.315	12.4478	12.3317
GOM_BH33	12.3509	12.2052	12.2897	12.25	12.2306	12.2716	12.3069	12.2411	12.3965	12.3025	12.2902	12.3428	12.4768	12.4221	12.5089	12.6251	12.586	12.7401	12.7425	12.4915	12.5862	12.8099	12.6566	12.7103	12.633	12.5597	12.4437	12.3916	12.3789	12.3069	12.3261	12.3483	12.161	12.1848	12.1677	12.1673	12.179	12.3008	12.2641	12.3799
GOM_BH34	12.235	12.2308	12.266	12.1203	12.2047	12.3345	12.2372	12.279	12.1645	12.2881	12.2728	12.4128	12.5147	12.4777	12.5127	12.5705	12.5366	12.5942	12.7292	12.5498	12.637	12.8489	12.7286	12.6888	12.6697	12.6103	12.5098	12.4554	12.4464	12.3463	12.2666	12.3282	12.2368	12.1878	12.222	12.2836	12.2384	12.3168	12.3226	12.4399
GOM_BH30	12.2246	12.3588	12.2749	12.1257	12.1976	12.3112	12.1559	12.2907	12.2839	12.315	12.2314	12.3506	12.4306	12.496	12.4759	12.4973	12.5763	12.7062	12.7577	12.5254	12.4554	12.8489	12.7678	12.7318	12.5643	12.4723	12.4518	12.3256	12.4015	12.2416	12.3678	12.2573	12.3127	12.1978	12.2135	12.1276	12.2093	12.2582	12.3114	12.3074
GOM_BH20	12.1949	12.221	12.3408	12.1156	12.0912	12.1223	12.1727	12.2384	12.1819	12.2652	12.2778	12.4015	12.3739	12.4862	12.5	12.4747	12.5714	12.6523	12.6685	12.543	12.5677	12.7518	12.6841	12.5483	12.6334	12.5178	12.3571	12.3662	12.3408	12.2247	12.3301	12.1774	12.1999	12.2163	12.1926	12.1517	12.1312	12.2141	12.1314	12.3433
GOM_BH19	12.355	12.3561	12.3733	12.1638	12.2032	12.2566	12.2254	12.2799	12.2522	12.3443	12.335	12.4418	12.4765	12.4618	12.5931	12.5798	12.6593	12.6913	12.7813	12.6233	12.5983	12.8378	12.6787	12.6444	12.4978	12.5295	12.4339	12.4379	12.4071	12.4055	12.2589	12.2395	12.2002	12.1556	12.2061	12.2358	12.2643	12.3146	12.2595	12.3441
GOM_BH27	12.1921	12.1463	12.268	12.0326	12.1286	12.2313	12.1308	12.2066	12.3179	12.1887	12.1796	12.3056	12.4631	12.4422	12.4941	12.5049	12.6265	12.5606	12.6355	12.4322	12.4882	12.7352	12.5674	12.5572	12.4846	12.5077	12.348	12.2309	12.2409	12.2182	12.1909	12.2415	12.1342	12.1047	12.0575	12.1975	12.0647	12.1867	12.2035	12.2508
GOM_BH28	12.305	12.2858	12.2699	12.1712	12.065	12.2748	12.2372	12.1546	12.2856	12.2605	12.3373	12.4065	12.5279	12.4478	12.6433	12.5385	12.6163	12.6321	12.6315	12.4449	12.6051	12.8002	12.6366	12.6212	12.4901	12.5812	12.4184	12.4793	12.3681	12.4319	12.2936	12.2821	12.2691	12.161	12.1365	12.1967	12.2233	12.2887	12.2766	12.3248
GOM_BH25	12.13	12.1906	12.2056	12.1075	12.1221	12.1604	12.1854	12.1348	12.1654	12.2853	12.1029	12.2335	12.4097	12.463	12.4449	12.4547	12.4193	12.5801	12.5757	12.2962	12.2717	12.5987	12.6566	12.5058	12.4273	12.4193	12.3899	12.3312	12.1478	12.2076	12.0807	12.1119	12.0807	12.1087	12.1059	12.0791	11.9786	12.1414	12.2018	12.2091
GOM_BH32	12.2014	12.2365	12.1725	12.0498	12.0801	12.1106	12.1483	12.0797	12.1911	12.2016	12.1977	12.2674	12.4227	12.3592	12.3408	12.4828	12.481	12.586	12.6513	12.4076	12.454	12.6772	12.5876	12.5791	12.4792	12.4931	12.405	12.2736	12.3626	12.181	12.2113	12.1227	12.1743	12.1233	12.0545	12.1102	12.1233	12.1277	12.2343	12.1729
GOM_BH26	12.1827	12.1382	12.1332	12.1047	12.0063	12.1241	12.1258	12.0755	12.0481	12.3085	12.2207	12.2152	12.3478	12.3545	12.4813	12.3516	12.5579	12.5248	12.7312	12.3361	12.5041	12.7394	12.64	12.5894	12.5001	12.4697	12.4588	12.2243	12.2078	12.2087	12.1011	12.1456	12.1158	12.0812	12.0686	12.1344	12.0593	12.1697	12.1308	12.295
GOM_BH29	12.2344	12.162	12.1822	12.1447	12.1996	12.1738	12.2371	12.1919	12.1871	12.1809	12.3123	12.345	12.5315	12.4153	12.425	12.53	12.5134	12.5933	12.7318	12.5847	12.5352	12.7933	12.6935	12.6823	12.4781	12.512	12.3974	12.351	12.3839	12.2599	12.2294	12.1923	12.1921	12.1177	12.1508	12.2287	12.1223	12.1516	12.2477	12.2849
GOM_BH36	12.2018	12.2751	12.2449	12.2389	12.2	12.1671	12.2639	12.18	12.2274	12.3622	12.3314	12.3509	12.4523	12.5326	12.5313	12.464	12.6214	12.7236	12.8664	12.4191	12.5184	12.8696	12.7095	12.6033	12.5999	12.5592	12.4239	12.4495	12.3582	12.3755	12.2229	12.2858	12.2082	12.2554	12.1703	12.1486	12.1961	12.2647	12.3745	12.3175
GOM_BH38	12.2936	12.2747	12.269	12.2198	12.211	12.3148	12.3247	12.2455	12.3488	12.2889	12.3321	12.3876	12.4366	12.5055	12.5933	12.6349	12.6199	12.6261	12.7392	12.5815	12.6534	12.8931	12.7866	12.7038	12.5863	12.5899	12.5208	12.4882	12.4599	12.3948	12.3998	12.2594	12.2759	12.2489	12.3104	12.2015	12.2094	12.3454	12.3384	12.3663
GOM_BH40	12.4001	12.4059	12.4298	12.3336	12.2045	12.255	12.3049	12.2941	12.3265	12.3087	12.3962	12.5369	12.5379	12.5122	12.5614	12.5556	12.6535	12.7113	12.7454	12.5521	12.8185	12.9164	12.7236	12.8003	12.6078	12.6371	12.5157	12.4689	12.4511	12.454	12.3484	12.4519	12.3145	12.2567	12.205	12.2101	12.3268	12.3594	12.3145	12.4074
GOM_BH35	12.3029	12.3154	12.2107	12.2178	12.2305	12.2548	12.2525	12.2198	12.2558	12.3304	12.3338	12.4533	12.5255	12.4701	12.5718	12.5538	12.6543	12.7171	12.7944	12.5879	12.5406	12.8081	12.7612	12.5962	12.6161	12.5154	12.4361	12.5113	12.4337	12.4622	12.3358	12.4309	12.1682	12.2782	12.2467	12.2412	12.2256	12.3136	12.2244	12.3668
GOM_BH41	12.2907	12.3773	12.2884	12.2706	12.3081	12.2756	12.1842	12.2673	12.2354	12.4025	12.3223	12.5077	12.4385	12.6057	12.5676	12.6206	12.7011	12.8165	12.8374	12.6363	12.626	12.9073	12.6882	12.7627	12.6183	12.6233	12.5626	12.4743	12.4887	12.4521	12.3792	12.4343	12.2466	12.2733	12.2074	12.3148	12.2149	12.3675	12.3179	12.3818
GOM_BH45	12.2869	12.4144	12.4251	12.2651	12.437	12.255	12.3041	12.1986	12.2887	12.3737	12.4199	12.4519	12.5396	12.5858	12.5965	12.6119	12.5828	12.7138	12.7476	12.6341	12.6996	12.8123	12.7563	12.668	12.6232	12.6197	12.5495	12.3986	12.3318	12.4039	12.3515	12.2988	12.2893	12.2331	12.2657	12.1943	12.3468	12.3444	12.3834	12.4226
GOM_BH46	12.3175	12.1277	12.2356	12.1759	12.23	12.152	12.1446	12.2698	12.1643	12.2529	12.2844	12.2957	12.4469	12.3964	12.4677	12.5838	12.569	12.6783	12.5867	12.3629	12.5282	12.7189	12.6755	12.6594	12.5019	12.3886	12.4331	12.4222	12.3855	12.3583	12.2716	12.2521	12.2035	12.2241	12.2119	12.3241	12.1981	12.1849	12.3711	12.4007
GOM_BH43	12.4974	12.4159	12.4545	12.2657	12.3009	12.3872	12.3509	12.3566	12.3802	12.4033	12.4275	12.4754	12.5653	12.5278	12.6274	12.6427	12.6005	12.651	12.7282	12.6041	12.7765	12.9029	12.8365	12.7213	12.7348	12.5845	12.5535	12.495	12.5142	12.4942	12.4092	12.3374	12.3604	12.3015	12.3017	12.4931	12.3486	12.3973	12.4142	12.421
GOM_BH39	12.4071	12.3626	12.2713	12.1944	12.1261	12.2102	12.2033	12.2459	12.297	12.3231	12.3891	12.3601	12.5238	12.5138	12.6769	12.557	12.5858	12.7096	12.7088	12.6571	12.6271	12.9149	12.7669	12.7535	12.6021	12.6378	12.5681	12.471	12.437	12.4674	12.3868	12.3851	12.2313	12.2547	12.297	12.2407	12.2033	12.3923	12.3171	12.403
GOM_BH44	12.4199	12.2887	12.3756	12.0956	12.2942	12.2719	12.2822	12.3137	12.3678	12.3664	12.3501	12.4845	12.4998	12.4943	12.6039	12.6543	12.6482	12.694	12.7316	12.5354	12.706	12.7839	12.7814	12.7233	12.5492	12.5303	12.3932	12.5134	12.4721	12.304	12.3548	12.392	12.3546	12.304	12.2837	12.2865	12.3137	12.3432	12.2841	12.4197
GOM_BH47	12.266	12.2676	12.339	12.222	12.1993	12.2546	12.3611	12.1968	12.3217	12.2529	12.2326	12.2739	12.4772	12.4018	12.5423	12.4829	12.5449	12.5407	12.6555	12.5033	12.5396	12.8168	12.6405	12.5923	12.5059	12.4723	12.4345	12.3888	12.3426	12.2485	12.233	12.2999	12.1759	12.1781	12.1076	12.1253	12.2977	12.2611	12.3971	12.2737
GOM_BH48	12.358	12.3362	12.3687	12.2402	12.0977	12.3003	12.2971	12.3089	12.2778	12.306	12.2698	12.3973	12.4397	12.4654	12.6077	12.5909	12.6201	12.727	12.6833	12.4773	12.63	12.8036	12.5907	12.6151	12.6016	12.5995	12.5735	12.3662	12.4582	12.3807	12.3318	12.358	12.3307	12.3055	12.1762	12.2337	12.2784	12.2719	12.3555	12.3675
GOM_BJ1	12.205	12.2614	12.2554	12.0779	12.145	12.1478	12.1519	12.1996	12.1452	12.2589	12.0915	12.2581	12.3511	12.2784	12.3839	12.5296	12.4483	12.5074	12.6869	12.4199	12.4646	12.7149	12.6247	12.5584	12.545	12.4541	12.3569	12.3267	12.3139	12.2347	12.2706	12.1689	12.0671	12.0748	12.1137	12.1057	12.0988	12.2959	12.2606	12.2307
GOM_BJ3	12.2948	12.3878	12.373	12.3438	12.2374	12.256	12.3521	12.2891	12.3354	12.2784	12.4027	12.4241	12.5423	12.4439	12.5149	12.7117	12.6327	12.7014	12.842	12.6387	12.6591	12.8657	12.7624	12.6255	12.6746	12.5614	12.5426	12.5497	12.4188	12.4498	12.3592	12.3105	12.2775	12.3096	12.1544	12.1802	12.3121	12.3632	12.4433	12.2931
GOM_BJ4	12.179	12.2932	12.2441	12.1872	12.1802	12.3057	12.1924	12.2331	12.2674	12.2288	12.3097	12.2487	12.5276	12.5094	12.4434	12.6037	12.588	12.6187	12.705	12.4637	12.6208	12.7221	12.7066	12.5327	12.4426	12.4896	12.4583	12.4148	12.3384	12.3676	12.2522	12.2413	12.2767	12.1379	12.1305	12.1824	12.2395	12.178	12.3304	12.3597
GOM_BJ5	12.2475	12.3739	12.3708	12.186	12.2288	12.3114	12.3105	12.2983	12.2994	12.3097	12.4231	12.3825	12.4957	12.5891	12.4474	12.531	12.6431	12.7411	12.7921	12.612	12.5931	12.7919	12.7562	12.7342	12.7455	12.6003	12.5581	12.4287	12.4581	12.3888	12.4854	12.3699	12.3538	12.2009	12.3349	12.2744	12.3114	12.2986	12.3483	12.4625
GOM_BJ2	12.1967	12.2165	12.2256	12.1103	12.1507	12.1468	12.2031	12.1535	12.1611	12.2765	12.1613	12.2031	12.3415	12.4201	12.4117	12.4931	12.5266	12.5913	12.5842	12.4095	12.5492	12.7168	12.6494	12.592	12.5028	12.5002	12.4259	12.3526	12.3983	12.2614	12.2489	12.2636	12.2649	12.1561	12.2003	12.1628	12.1673	12.2724	12.2535	12.2638
GOM_BJ7	12.277	12.3781	12.2075	12.0825	12.2217	12.136	12.1656	12.1113	12.1698	12.1873	12.191	12.2508	12.3153	12.3828	12.3878	12.4155	12.542	12.5608	12.6403	12.4734	12.4768	12.7518	12.6156	12.6605	12.5312	12.4028	12.3612	12.3746	12.2854	12.3543	12.2884	12.2252	12.0985	12.1968	12.1457	12.1977	12.2458	12.3142	12.2824	12.322
GOM_BJ6	12.2357	12.3421	12.2562	12.1305	12.1356	12.1615	12.2611	12.1853	12.179	12.4033	12.3063	12.4093	12.4048	12.407	12.5256	12.481	12.5883	12.6458	12.7249	12.4448	12.5225	12.7588	12.6706	12.6641	12.4765	12.4403	12.4267	12.3528	12.3959	12.3421	12.391	12.232	12.2096	12.2285	12.0851	12.2268	12.2322	12.3365	12.2868	12.2227
GOM_BJ9	12.12	12.1165	11.9914	11.9868	12.0194	11.9901	11.9938	12.0049	12.0437	12.0937	12.0331	12.2581	12.2166	12.4014	12.3419	12.4466	12.3963	12.5743	12.558	12.3906	12.4731	12.6612	12.5384	12.6158	12.4382	12.3763	12.4153	12.3244	12.2735	12.1478	12.1438	11.9846	12.1427	12.1361	12.0311	12.0637	12.0289	12.1061	12.1817	12.1983
GOM_BJ8	12.3079	12.3836	12.4501	12.2443	12.2259	12.2672	12.3142	12.2595	12.2386	12.2798	12.3636	12.3901	12.5375	12.3765	12.5385	12.5428	12.545	12.6451	12.724	12.4491	12.6067	12.8338	12.7317	12.6874	12.5076	12.5129	12.4863	12.2695	12.4588	12.2432	12.3844	12.2896	12.2072	12.3	12.1944	12.2162	12.2264	12.323	12.3642	12.3413
GOM_BJ10	12.2997	12.1987	12.3365	12.0634	12.1233	12.2077	12.2224	12.2093	12.2131	12.1734	12.3344	12.308	12.444	12.4432	12.5446	12.5363	12.5456	12.6271	12.588	12.3625	12.5277	12.8094	12.6284	12.5826	12.5587	12.5296	12.4548	12.3213	12.3426	12.4365	12.2122	12.2187	12.2492	12.2721	12.185	12.1388	12.2174	12.227	12.26	12.35
MAD_CC3	12.3898	12.2746	12.3737	12.1156	12.251	12.3079	12.3826	12.3929	12.3567	12.4179	12.4264	12.4774	12.5474	12.475	12.6703	12.6592	12.6255	12.7508	12.7403	12.663	12.7942	12.7207	12.6755	12.6782	12.6558	12.5779	12.472	12.4469	12.3781	12.3416	12.3529	12.3404	12.2127	12.2853	12.3162	12.2296	12.2377	12.3275	12.3519	12.3428
MAD_CC2	12.2719	12.206	12.267	12.1358	12.2351	12.2402	12.1665	12.2209	12.2113	12.2791	12.3128	12.4057	12.4151	12.3198	12.3306	12.4104	12.5843	12.6211	12.6939	12.4566	12.57	12.6598	12.6923	12.6633	12.5736	12.4883	12.4593	12.3104	12.3052	12.2576	12.2418	12.275	12.0884	12.109	12.1761	12.213	12.1444	12.2185	12.1285	12.261
MAD_BC3	12.413	12.4028	12.2825	12.2265	12.2171	12.1635	12.2565	12.2503	12.2345	12.2737	12.3914	12.3954	12.434	12.4666	12.5106	12.4446	12.5492	12.6261	12.6353	12.4568	12.5922	12.6553	12.6559	12.555	12.6154	12.434	12.487	12.397	12.4332	12.3171	12.2849	12.1945	12.1691	12.1501	12.1631	12.2953	12.1192	12.124	12.3141	12.377
MAD_BC7	12.3191	12.233	12.2451	12.1567	12.1671	12.2272	12.1261	12.1791	12.1701	12.387	12.2439	12.1887	12.3567	12.221	12.3633	12.352	12.3734	12.4764	12.4661	12.2937	12.4234	12.6343	12.4612	12.436	12.4084	12.3375	12.2336	12.2413	12.2385	12.1928	12.1802	12.0562	12.0139	11.9643	12.2197	12.2287	12.2342	12.2139	12.1408	12.2761
MAD_CC4	12.3311	12.3345	12.3308	12.1102	12.1136	12.2714	12.214	12.2091	12.2803	12.3726	12.2948	12.3992	12.403	12.426	12.6129	12.4749	12.5666	12.6708	12.6893	12.4233	12.5293	12.676	12.5934	12.5767	12.5398	12.5203	12.4278	12.4739	12.453	12.3373	12.2891	12.3448	12.2462	12.1441	12.1693	12.1963	12.3012	12.2623	12.2301	12.3522
MAD_BC4	12.4264	12.3693	12.3195	12.1981	12.2013	12.3971	12.3457	12.362	12.3744	12.4498	12.4122	12.4981	12.5972	12.5957	12.6728	12.5657	12.575	12.7341	12.7844	12.6986	12.9073	12.8646	12.7017	12.6063	12.6263	12.55	12.476	12.3737	12.4375	12.3382	12.3627	12.3684	12.3301	12.3841	12.3805	12.3444	12.2774	12.3221	12.3994	12.452
MAD_BC1	12.2594	12.22	12.216	11.9921	12.1414	12.147	12.2001	12.1634	12.1573	12.2824	12.2636	12.308	12.4308	12.3495	12.4361	12.3433	12.3776	12.5153	12.572	12.3578	12.5649	12.5954	12.5873	12.4905	12.5169	12.3536	12.3114	12.2477	12.3395	12.1109	12.1134	12.1577	12.0938	12.0716	12.1549	12.0597	12.1152	12.2071	12.1261	12.2781
MAD_CC1	12.4258	12.3529	12.249	12.1892	12.2894	12.3946	12.3475	12.2513	12.399	12.386	12.4154	12.4296	12.5865	12.506	12.5379	12.4823	12.595	12.7258	12.5844	12.535	12.5906	12.8052	12.7069	12.6233	12.6208	12.5881	12.5529	12.4779	12.3748	12.4023	12.2921	12.355	12.3258	12.2808	12.2256	12.275	12.3131	12.3835	12.4333	12.4546
MAD_BC6	12.5103	12.367	12.3568	12.2742	12.2944	12.2372	12.3216	12.1893	12.3451	12.4208	12.3288	12.4138	12.4743	12.5165	12.6806	12.5764	12.6835	12.7305	12.7172	12.578	12.6794	12.7892	12.7356	12.613	12.5892	12.5524	12.497	12.5175	12.4866	12.3065	12.4553	12.3656	12.3089	12.3271	12.2991	12.3048	12.3492	12.4036	12.3324	12.4455
MAD_BC5	12.323	12.3175	12.2639	12.1517	12.105	12.1558	12.2003	12.1379	12.1794	12.2769	12.259	12.3563	12.4562	12.4154	12.4729	12.4934	12.4442	12.6226	12.5753	12.4511	12.5198	12.7044	12.478	12.5204	12.5084	12.3929	12.3	12.2689	12.287	12.207	12.1828	12.1454	12.1871	12.1434	12.1653	12.0189	12.1261	12.1686	12.1369	12.2395
MAD_BC8	12.2604	12.3195	12.1566	12.0214	12.0434	12.2355	12.1239	12.0737	12.119	12.2359	12.3938	12.2822	12.5173	12.4312	12.5111	12.4916	12.4236	12.5305	12.5694	12.5014	12.6128	12.6892	12.494	12.5218	12.5502	12.4364	12.4479	12.3777	12.2548	12.1793	12.1886	12.2402	12.3376	12.2256	12.093	12.1663	12.0797	12.2007	12.2019	12.2738
MAD_BC9	12.4446	12.2802	12.4342	12.2809	12.2874	12.3658	12.2647	12.3734	12.3718	12.4123	12.461	12.4899	12.5103	12.6719	12.6643	12.6002	12.636	12.704	12.7977	12.6348	12.7466	12.7349	12.7584	12.738	12.7341	12.5789	12.5056	12.3726	12.392	12.349	12.4049	12.2569	12.2313	12.2053	12.225	12.3112	12.2936	12.4346	12.3464	12.4301
MAD_BH3	12.3545	12.2914	12.3097	12.266	12.1146	12.3226	12.2314	12.1212	12.2766	12.3788	12.3288	12.3212	12.5456	12.5	12.5	12.5185	12.488	12.6134	12.664	12.5265	12.5438	12.7748	12.5407	12.6435	12.5992	12.4484	12.3886	12.3422	12.4029	12.3262	12.3296	12.1339	12.2493	12.1592	12.1758	12.3085	12.1989	12.2541	12.3099	12.2906
MAD_BH1	12.3549	12.3588	12.3394	12.2707	12.2674	12.269	12.179	12.2231	12.2515	12.4431	12.3328	12.4538	12.4645	12.4638	12.5815	12.5588	12.709	12.7699	12.7038	12.5294	12.5786	12.8155	12.7728	12.6542	12.5392	12.5788	12.4363	12.394	12.5155	12.4288	12.3199	12.3699	12.3015	12.2882	12.3081	12.3796	12.2867	12.2231	12.332	12.482
MAD_BH2	12.376	12.2617	12.3055	12.0746	12.2329	12.1754	12.2474	12.1666	12.1409	12.2893	12.2889	12.3128	12.4187	12.3913	12.6381	12.531	12.4529	12.6628	12.7111	12.4794	12.585	12.7311	12.6868	12.5526	12.6432	12.5165	12.4564	12.4596	12.4138	12.4226	12.3535	12.2167	12.2715	12.1934	12.2124	12.2362	12.1307	12.2605	12.2738	12.2736
MAD_BH4	12.3112	12.4031	12.2808	12.1975	12.181	12.3201	12.2514	12.1838	12.2294	12.2614	12.3616	12.4015	12.3844	12.4743	12.4767	12.4437	12.4876	12.6545	12.6569	12.406	12.4576	12.7706	12.6208	12.5551	12.6253	12.4977	12.4858	12.4451	12.4685	12.3411	12.31	12.3292	12.3278	12.2429	12.2919	12.2473	12.2161	12.2542	12.3435	12.3401
MAD_BH5	12.3721	12.3467	12.3872	12.2218	12.3172	12.2104	12.2962	12.3872	12.26	12.3215	12.4222	12.354	12.4789	12.5148	12.589	12.4975	12.613	12.7007	12.767	12.542	12.6269	12.7941	12.7866	12.646	12.6185	12.5231	12.4574	12.3858	12.3984	12.2987	12.2374	12.2224	12.2928	12.2043	12.1721	12.127	12.26	12.3316	12.2523	12.2834
MAD_BH6	12.4247	12.4334	12.4205	12.308	12.3507	12.2692	12.2783	12.3109	12.303	12.3917	12.4304	12.4586	12.5732	12.5455	12.7038	12.5577	12.7584	12.7851	12.725	12.5857	12.6654	12.7811	12.859	12.6221	12.6881	12.6608	12.5014	12.5358	12.5191	12.4809	12.3573	12.361	12.3324	12.3203	12.3417	12.2948	12.3103	12.3797	12.336	12.5185
MAD_BH7	12.2872	12.349	12.3367	12.1496	12.2332	12.147	12.2092	12.2319	12.2422	12.4031	12.3865	12.4282	12.5095	12.435	12.4903	12.5558	12.5505	12.6426	12.6833	12.4753	12.4913	12.8418	12.6514	12.6368	12.6131	12.5257	12.4383	12.3709	12.373	12.4178	12.347	12.304	12.1717	12.174	12.3056	12.289	12.2088	12.3554	12.3183	12.3165
MAD_BH10	12.3295	12.3359	12.284	12.1947	12.2277	12.2699	12.2599	12.2539	12.3029	12.2467	12.3993	12.4475	12.4399	12.5145	12.4646	12.5315	12.4892	12.6181	12.681	12.516	12.6001	12.7806	12.6498	12.5875	12.6261	12.5358	12.3825	12.464	12.3755	12.3861	12.2398	12.2308	12.2772	12.2134	12.1136	12.257	12.2258	12.3446	12.385	12.4201
MAD_BH11	12.4002	12.3828	12.3396	12.2086	12.2939	12.3623	12.2742	12.2804	12.4127	12.4408	12.3866	12.55	12.5486	12.5717	12.5528	12.6036	12.6162	12.8171	12.7475	12.6548	12.6925	12.9031	12.7182	12.7086	12.6903	12.6875	12.4878	12.4795	12.5038	12.4456	12.4014	12.4175	12.3035	12.1708	12.1989	12.2441	12.3202	12.3766	12.437	12.4091
MAD_BH9	12.2865	12.4044	12.3134	12.2918	12.2511	12.2842	12.2031	12.2027	12.2889	12.3388	12.4442	12.3966	12.4289	12.6498	12.5999	12.5607	12.6269	12.7505	12.6624	12.5317	12.6447	12.6659	12.7021	12.5711	12.584	12.5278	12.5897	12.4694	12.3874	12.347	12.432	12.2587	12.1757	12.2442	12.1868	12.2799	12.2219	12.2893	12.3226	12.3776
MAD_BH17	12.335	12.3296	12.3052	12.2728	12.2021	12.2367	12.1959	12.2095	12.2195	12.3724	12.3662	12.3826	12.4349	12.35	12.5079	12.6074	12.661	12.5767	12.7238	12.6632	12.674	12.8933	12.7563	12.5701	12.5457	12.5487	12.4585	12.4307	12.356	12.3044	12.2926	12.3536	12.2081	12.2389	12.1567	12.1757	12.046	12.2798	12.2159	12.2976
MAD_BH13	12.1458	12.1835	12.1426	12.0752	12.1589	12.0906	12.2275	12.0672	12.0881	12.2186	12.3288	12.3096	12.3725	12.3939	12.3483	12.4082	12.5389	12.5345	12.5847	12.3796	12.5111	12.662	12.616	12.5631	12.4841	12.4046	12.3616	12.2961	12.3316	12.1329	12.1251	12.1333	12.1565	12.1097	12.1103	12.1012	12.0565	12.1964	12.2088	12.1952
MAD_BH12	12.2586	12.2409	12.3096	12.1658	12.2606	12.1981	12.194	12.2405	12.2046	12.2496	12.2567	12.3885	12.3153	12.5127	12.4813	12.5235	12.5655	12.6316	12.6884	12.5452	12.5663	12.7689	12.6337	12.595	12.5575	12.523	12.4582	12.3684	12.3975	12.4012	12.283	12.3258	12.2702	12.2483	12.2211	12.1897	12.2097	12.3553	12.2886	12.3656
MAD_BH16	12.3423	12.3773	12.3532	12.3399	12.2835	12.2479	12.3125	12.2179	12.3194	12.3904	12.5017	12.516	12.5422	12.591	12.7071	12.5941	12.617	12.8152	12.7776	12.618	12.7092	12.9101	12.7815	12.7582	12.7188	12.5567	12.5299	12.4214	12.4128	12.3951	12.4028	12.3098	12.3262	12.3213	12.2696	12.2777	12.2898	12.3127	12.3156	12.3803
MAD_BH15	12.3169	12.3253	12.3514	12.2609	12.1522	12.277	12.2728	12.1879	12.2138	12.3748	12.4428	12.4107	12.4412	12.4838	12.5379	12.4978	12.5413	12.6849	12.7682	12.5686	12.6699	12.8059	12.7026	12.563	12.564	12.5172	12.4176	12.3751	12.356	12.3508	12.2906	12.2629	12.1992	12.1891	12.2106	12.3229	12.2673	12.3548	12.3077	12.411
MAD_BH14	12.365	12.2382	12.2775	12.1437	12.0787	12.2392	12.3277	12.2741	12.2503	12.4168	12.3777	12.3755	12.4875	12.4489	12.5061	12.596	12.5581	12.6456	12.6721	12.533	12.6847	12.6757	12.7301	12.6018	12.5316	12.4371	12.423	12.3803	12.4054	12.229	12.2284	12.2246	12.2876	12.0943	12.1467	12.181	12.1939	12.2934	12.2643	12.3428
MAD_BH24	12.417	12.3618	12.38	12.2139	12.3467	12.3277	12.2688	12.2353	12.3736	12.3786	12.3702	12.3953	12.5299	12.5295	12.5115	12.6666	12.6595	12.7399	12.751	12.5332	12.7618	12.9822	12.783	12.5798	12.6729	12.5504	12.3853	12.4905	12.5352	12.4688	12.3222	12.3348	12.334	12.3465	12.3818	12.2803	12.2744	12.3446	12.341	12.3379
MAD_BH31	12.2949	12.3909	12.3796	12.1817	12.2874	12.1724	12.2188	12.2495	12.1639	12.239	12.3753	12.4794	12.4588	12.4152	12.4715	12.4248	12.5996	12.6243	12.682	12.4268	12.5603	12.807	12.6933	12.6889	12.4811	12.349	12.3869	12.3208	12.3723	12.289	12.2291	12.2779	12.2103	12.241	12.2698	12.2086	12.2192	12.2542	12.3348	12.3377
MAD_BH23	12.3781	12.4506	12.3637	12.3591	12.2806	12.2802	12.3519	12.203	12.335	12.396	12.3823	12.4674	12.4927	12.4696	12.5557	12.4983	12.651	12.6985	12.7442	12.6124	12.6235	12.7868	12.6911	12.6381	12.6018	12.5597	12.467	12.41	12.4397	12.3222	12.3282	12.2283	12.3625	12.1924	12.1966	12.2028	12.1896	12.3468	12.2764	12.3276
MAD_BH33	12.3801	12.4028	12.4084	12.3269	12.3509	12.2916	12.3548	12.3792	12.3744	12.3703	12.4794	12.4985	12.4912	12.6108	12.6614	12.5959	12.6573	12.6487	12.8054	12.4466	12.562	12.7541	12.7947	12.6765	12.6224	12.514	12.5665	12.4451	12.3273	12.4491	12.408	12.3191	12.2447	12.2695	12.2837	12.2205	12.2048	12.3317	12.341	12.4205
MAD_BH34	12.3731	12.3582	12.3625	12.3345	12.3476	12.3663	12.3956	12.2796	12.2791	12.4056	12.4448	12.4746	12.5295	12.5848	12.6678	12.6318	12.73	12.7901	12.776	12.6343	12.7795	12.8926	12.8505	12.7762	12.6635	12.4825	12.5244	12.4362	12.4088	12.3862	12.3794	12.4258	12.3896	12.2945	12.3069	12.3153	12.2863	12.4131	12.3843	12.426
MAD_BH30	12.2802	12.2317	12.2908	12.1602	12.1131	12.234	12.1738	12.1928	12.2217	12.2983	12.342	12.432	12.4826	12.4997	12.5123	12.517	12.6136	12.6224	12.6421	12.5129	12.5439	12.73	12.5724	12.5409	12.6309	12.5433	12.4398	12.4165	12.3409	12.3202	12.17	12.238	12.2729	12.2393	12.3002	12.1789	12.2484	12.3548	12.3874	12.3452
MAD_BH20	12.2626	12.2513	12.2651	12.1975	12.1164	12.2488	12.1515	12.1892	12.2395	12.3796	12.3312	12.3758	12.2754	12.4902	12.4855	12.4445	12.5652	12.6498	12.6627	12.4772	12.6157	12.6682	12.6901	12.5273	12.6755	12.4606	12.4285	12.2916	12.4249	12.2683	12.1772	12.2411	12.1464	12.2156	12.0977	12.2561	12.1505	12.1837	12.2742	12.2851
MAD_BH19	12.2649	12.234	12.2294	12.0923	12.0357	12.1444	12.0749	12.1296	12.1527	12.2966	12.148	12.3554	12.3968	12.4665	12.4162	12.3395	12.5729	12.5796	12.5951	12.4057	12.6321	12.7221	12.5769	12.474	12.5392	12.3879	12.3473	12.3504	12.2773	12.31	12.2195	12.187	12.1775	12.1109	12.164	12.1823	12.1708	12.1809	12.1868	12.1517
MAD_BH27	12.1664	12.1749	12.2831	12.0806	12.1177	12.1197	12.2942	12.1973	12.2331	12.1482	12.1779	12.3635	12.2766	12.4069	12.3863	12.3602	12.5016	12.5651	12.6279	12.3406	12.5564	12.7804	12.7341	12.5475	12.4914	12.3969	12.3952	12.3294	12.2868	12.2164	12.227	12.1916	12.0902	12.1957	12.242	12.0839	12.1944	12.2974	12.2244	12.2598
MAD_BH28	12.2584	12.1505	12.2458	12.1065	12.0558	12.198	12.246	12.1372	12.1235	12.3167	12.33	12.3468	12.3813	12.3929	12.4436	12.5141	12.4461	12.5777	12.5606	12.3756	12.4558	12.7231	12.5838	12.4367	12.4857	12.4158	12.4221	12.2077	12.1923	12.2938	12.3321	12.1671	12.2014	12.1883	12.1174	12.1494	12.1923	12.2599	12.3117	12.294
MAD_BH32	12.4408	12.4526	12.4471	12.3796	12.2337	12.3399	12.3895	12.3093	12.3516	12.4414	12.4015	12.4441	12.5726	12.5452	12.6583	12.5821	12.7002	12.7633	12.7752	12.6784	12.7402	12.8133	12.8249	12.7235	12.7398	12.6769	12.6094	12.5784	12.5032	12.4441	12.4242	12.4518	12.3259	12.2602	12.3608	12.4187	12.3212	12.3593	12.4876	12.5168
MAD_BH26	12.354	12.2714	12.2357	12.1495	12.162	12.1736	12.3611	12.1228	12.1432	12.4056	12.3948	12.4026	12.4246	12.5682	12.6226	12.5991	12.595	12.7784	12.8103	12.5725	12.7253	12.7733	12.6838	12.6893	12.5952	12.4926	12.4444	12.4432	12.3772	12.3576	12.2716	12.1536	12.2292	12.2539	12.1452	12.2108	12.219	12.2016	12.2584	12.3885
MAD_BH29	12.3162	12.2954	12.279	12.0463	12.2449	12.1339	12.1817	12.1829	12.3252	12.3609	12.2696	12.4205	12.5217	12.5818	12.4932	12.4977	12.6103	12.6118	12.5975	12.5089	12.5615	12.8057	12.7877	12.5754	12.6932	12.5554	12.4989	12.5422	12.4446	12.4538	12.2443	12.3686	12.2317	12.2566	12.2188	12.21	12.2139	12.3544	12.3964	12.3584
MAD_BH38	12.4266	12.5397	12.4936	12.2891	12.4148	12.407	12.4062	12.2376	12.3583	12.4858	12.5856	12.4749	12.6287	12.6255	12.6604	12.6574	12.6951	12.7628	12.7829	12.6171	12.7147	12.852	12.8867	12.6556	12.7285	12.6303	12.5619	12.5515	12.5138	12.4657	12.498	12.3621	12.4128	12.3512	12.4372	12.3484	12.3268	12.4733	12.4497	12.4956
MAD_BH40	12.4408	12.3623	12.4064	12.241	12.2465	12.3318	12.3761	12.2224	12.3374	12.3878	12.4155	12.4422	12.4846	12.6055	12.5546	12.614	12.6743	12.7517	12.7111	12.6237	12.706	12.796	12.7072	12.6421	12.7151	12.5639	12.5024	12.4933	12.577	12.539	12.3419	12.4145	12.3093	12.4038	12.3043	12.2974	12.427	12.3732	12.3316	12.5317
MAD_BH45	12.4237	12.3899	12.4333	12.2692	12.3709	12.3279	12.4816	12.3081	12.3242	12.4594	12.4745	12.4898	12.5473	12.564	12.6484	12.719	12.7633	12.7306	12.728	12.5789	12.7786	12.9472	12.8632	12.7037	12.6811	12.644	12.5581	12.5016	12.5826	12.5241	12.3828	12.3516	12.3501	12.2934	12.3261	12.2936	12.3024	12.4419	12.4252	12.5228
MAD_BH46	12.3062	12.3603	12.4509	12.2435	12.1919	12.2503	12.3191	12.2979	12.322	12.3247	12.4726	12.3684	12.4942	12.5796	12.6131	12.5487	12.5848	12.7116	12.7751	12.505	12.6946	12.7709	12.7054	12.7395	12.6958	12.4701	12.542	12.4466	12.4066	12.3513	12.3403	12.3185	12.2938	12.2439	12.2312	12.2441	12.2657	12.3052	12.2667	12.348
MAD_BH43	12.3987	12.317	12.2747	12.1823	12.2855	12.2483	12.2707	12.1924	12.3379	12.3491	12.4217	12.4101	12.4784	12.4651	12.5198	12.532	12.5783	12.7706	12.736	12.6155	12.6409	12.7714	12.7066	12.6212	12.6862	12.5005	12.4631	12.4087	12.4613	12.3957	12.2965	12.332	12.3022	12.2735	12.2061	12.2924	12.2237	12.3343	12.3481	12.4857
MAD_BH39	12.3192	12.248	12.2188	12.1592	12.1412	12.1765	12.2716	12.2212	12.2429	12.2757	12.2804	12.3188	12.4643	12.3788	12.3135	12.3516	12.53	12.5024	12.5973	12.4245	12.4831	12.6896	12.6555	12.5833	12.5229	12.6118	12.4845	12.3629	12.3996	12.2471	12.2165	12.2267	12.1557	12.2047	12.1198	12.1843	12.1547	12.2502	12.2484	12.3063
MAD_BH44	12.3505	12.2044	12.2226	12.1321	12.216	12.213	12.0944	12.1018	12.2513	12.3669	12.3517	12.4283	12.399	12.497	12.4595	12.5082	12.6301	12.6437	12.596	12.4046	12.5469	12.8335	12.6515	12.5485	12.591	12.5311	12.4409	12.3836	12.3715	12.4028	12.3545	12.2581	12.2373	12.1966	12.281	12.1351	12.2058	12.2723	12.3918	12.3126
MAD_BH48	12.3651	12.4079	12.3355	12.2227	12.2165	12.3172	12.2714	12.353	12.2977	12.4844	12.4252	12.4188	12.5574	12.5824	12.543	12.5578	12.5588	12.7264	12.7973	12.5175	12.6129	12.8304	12.6686	12.6303	12.528	12.4474	12.4926	12.5103	12.4248	12.3563	12.2829	12.3148	12.214	12.309	12.2926	12.3281	12.2011	12.2373	12.4122	12.3869
MAD_BJ1	12.2915	12.1978	12.2689	12.0199	12.131	12.1043	12.2566	12.2164	12.2912	12.2769	12.3029	12.3611	12.3429	12.3982	12.438	12.406	12.4747	12.5716	12.719	12.461	12.6061	12.679	12.594	12.6962	12.5936	12.4618	12.322	12.4372	12.2915	12.3898	12.2958	12.1613	12.2091	12.1129	12.0422	12.2023	12.2406	12.1857	12.1318	12.3117
MAD_BJ3	12.2314	12.1602	12.1736	12.0674	12.0818	12.0948	12.2523	12.233	12.156	12.2807	12.2152	12.3267	12.3853	12.5303	12.3897	12.3919	12.5325	12.5629	12.6245	12.3187	12.5417	12.7107	12.6491	12.6035	12.5493	12.4963	12.4681	12.3661	12.2414	12.3571	12.3549	12.1784	12.1748	12.2138	12.1734	12.1964	12.2478	12.2613	12.3067	12.3473
MAD_BJ4	12.3409	12.3791	12.2212	12.1832	12.2272	12.1642	12.1981	12.1751	12.2704	12.1895	12.3363	12.3232	12.3882	12.4765	12.4357	12.5098	12.474	12.6399	12.5528	12.4223	12.4744	12.7112	12.4839	12.591	12.5247	12.4949	12.2923	12.2731	12.352	12.2503	12.202	12.1937	12.1943	12.159	12.0856	12.2084	12.202	12.1529	12.2155	12.4573
MAD_BJ5	12.3026	12.3253	12.3214	12.2346	12.1558	12.2709	12.2668	12.1955	12.2568	12.3244	12.3749	12.3776	12.4855	12.5554	12.5637	12.5456	12.6212	12.5982	12.5542	12.5279	12.6503	12.7332	12.6731	12.5921	12.5882	12.5454	12.521	12.3527	12.4039	12.3627	12.3387	12.2605	12.224	12.2157	12.3026	12.3039	12.245	12.2723	12.3576	12.3485
MAD_BJ2	12.3764	12.4595	12.3953	12.2184	12.2568	12.3374	12.3708	12.2831	12.4814	12.4179	12.4269	12.4709	12.6045	12.5534	12.6578	12.5604	12.6266	12.7175	12.7169	12.5419	12.6592	12.918	12.6966	12.6905	12.6779	12.6415	12.5938	12.3979	12.4166	12.4337	12.4494	12.365	12.3961	12.2904	12.3732	12.337	12.2735	12.3676	12.4078	12.5466
MAD_BJ7	12.1758	12.1164	12.267	12.0866	12.0282	12.0946	12.098	12.117	12.1998	12.213	12.2602	12.2714	12.2244	12.2644	12.4124	12.3678	12.463	12.4298	12.482	12.3438	12.4624	12.4658	12.5646	12.509	12.4352	12.3586	12.3246	12.3136	12.2382	12.2456	12.2306	12.206	12.18	12.1208	11.999	12.0484	12.1132	12.1462	12.1866	12.2442
MAD_BJ6	12.1646	12.1767	12.1754	12.1546	12.0386	12.1675	12.1642	12.075	12.1248	12.1234	12.1767	12.1826	12.3625	12.3832	12.4696	12.3911	12.3924	12.3924	12.4348	12.2537	12.4193	12.4857	12.4753	12.4724	12.4234	12.4252	12.2467	12.3766	12.2727	12.2177	12.1336	12.135	12.1446	12.0625	11.9732	12.0962	12.0184	12.2222	12.1373	12.1477
MAD_BJ9	12.2112	12.1461	12.1935	12.0877	12.1315	12.193	12.0578	12.0901	12.1072	12.2274	12.1994	12.3272	12.3972	12.4102	12.4884	12.6238	12.6382	12.6621	12.7094	12.3713	12.6051	12.7483	12.6226	12.4746	12.5197	12.448	12.3087	12.3704	12.3709	12.2505	12.1788	12.2597	12.1895	12.2243	12.0799	12.1593	12.0549	12.1733	12.1634	12.2463
MAD_BJ8	12.3317	12.3592	12.447	12.2418	12.2775	12.2837	12.2784	12.3238	12.2961	12.4061	12.3286	12.4935	12.5604	12.5842	12.4966	12.6421	12.744	12.7448	12.784	12.6251	12.671	12.7006	12.6559	12.559	12.6915	12.6299	12.4143	12.4513	12.5241	12.4017	12.3265	12.3061	12.2858	12.3023	12.2346	12.2736	12.3538	12.3995	12.4633	12.3848
MAD_BJ10	12.2755	12.1935	12.129	12.0319	12.0696	12.1045	12.0692	12.1144	12.212	12.2308	12.328	12.1418	12.326	12.3859	12.3707	12.3567	12.4086	12.5582	12.5475	12.2821	12.4513	12.5308	12.5065	12.443	12.3398	12.3629	12.3862	12.23	12.3039	12.3721	12.2285	12.1475	12.1337	12.143	12.007	12.1243	12.1339	12.2013	12.0964	12.1824
RAD_CC3	12.1536	12.1568	12.1264	12.0422	12.0844	12.1024	12.0461	12.1051	12.0994	12.142	12.1864	12.2054	12.2467	12.3413	12.3587	12.4275	12.4416	12.4895	12.4485	12.3441	12.4303	12.6019	12.4279	12.4864	12.4142	12.4088	12.2593	12.196	12.2686	12.1423	12.0831	12.0524	12.1131	12.0389	11.9959	11.9861	12.0304	12.1725	12.1919	12.1988
RAD_CC2	12.185	12.1243	12.1421	11.9205	12.0918	12.0019	11.9689	11.9727	12.041	12.0997	12.0723	12.056	12.1331	12.2239	12.2266	12.3016	12.3468	12.3848	12.4683	12.1983	12.3392	12.4992	12.4908	12.3253	12.2864	12.2902	12.1616	12.1874	12.0897	12.1442	12.0486	12.0882	12.0475	12.0555	11.9984	12.134	12.0389	12.0674	12.0937	12.2548
RAD_BC3	12.3081	12.3456	12.2444	12.2352	12.1857	12.28	12.2193	12.2427	12.2916	12.2475	12.3353	12.3736	12.4326	12.3717	12.4674	12.449	12.5123	12.6444	12.6022	12.4475	12.6053	12.7861	12.6929	12.615	12.5556	12.4044	12.433	12.381	12.3317	12.3338	12.2226	12.1628	12.1756	12.2259	12.2023	12.2	12.2243	12.2214	12.3703	12.3063
RAD_BC7	12.2304	12.1192	12.1281	12.0623	12.2256	12.1031	12.1295	12.0537	12.1339	12.1229	12.1839	12.1944	12.2554	12.301	12.306	12.3627	12.3437	12.364	12.4326	12.2785	12.3083	12.4796	12.3331	12.3061	12.3331	12.3217	12.1813	12.1252	12.1509	12.1807	12.1437	12.0676	12.0915	12.1541	12.0592	12.0051	12.1025	12.1614	12.2496	12.3044
RAD_CC4	12.2751	12.3109	12.2536	12.1987	12.1474	12.1862	12.2607	12.1678	12.2444	12.366	12.3233	12.4797	12.5018	12.5046	12.507	12.6297	12.5907	12.5932	12.6737	12.4501	12.5512	12.684	12.7084	12.5147	12.5612	12.4999	12.2828	12.3238	12.4252	12.3167	12.2796	12.3345	12.1038	12.2077	12.1326	12.1077	12.2465	12.3379	12.3338	12.3368
RAD_BC4	12.365	12.2459	12.325	12.2424	12.3378	12.3621	12.3059	12.2995	12.3568	12.3928	12.4042	12.3885	12.5118	12.4163	12.3984	12.3714	12.6039	12.677	12.6418	12.5828	12.5913	12.7887	12.6867	12.5004	12.5449	12.5152	12.4633	12.3813	12.4268	12.3984	12.3092	12.2203	12.2898	12.2545	12.2376	12.3254	12.2653	12.3576	12.2863	12.465
RAD_BC1	12.1964	12.1273	12.2284	12.0528	12.155	12.1852	12.0765	11.9951	12.0695	12.2074	12.188	12.1183	12.3043	12.3063	12.352	12.4218	12.5117	12.5338	12.5919	12.3153	12.466	12.565	12.5282	12.4279	12.4944	12.4556	12.2392	12.2813	12.2717	12.135	12.2309	12.1283	12.0944	12.1093	12.0853	12.0078	12.0594	12.2182	12.2543	12.2959
RAD_CC1	12.4099	12.4358	12.439	12.3668	12.347	12.3794	12.3574	12.2163	12.368	12.4133	12.4554	12.4516	12.5274	12.5003	12.5769	12.6236	12.5845	12.7396	12.7274	12.564	12.638	12.7964	12.6941	12.7031	12.7304	12.5131	12.5276	12.5354	12.4275	12.4568	12.3702	12.3155	12.3279	12.3033	12.2	12.3001	12.2373	12.4506	12.4147	12.4147
RAD_BC6	12.3047	12.242	12.2414	12.0445	11.9761	12.1353	12.1883	12.0067	12.0399	12.144	12.2249	12.2461	12.3784	12.2618	12.3696	12.4715	12.4791	12.5424	12.5767	12.3693	12.5919	12.6721	12.5771	12.4771	12.5088	12.465	12.2514	12.277	12.2934	12.2654	12.2179	12.1321	12.1232	12.1334	12.108	12.1245	12.1399	12.2149	12.1839	12.2277
RAD_BC5	12.2433	12.2139	12.2126	12.0881	12.1048	12.2615	12.184	12.1714	12.2145	12.231	12.2188	12.3559	12.3227	12.4087	12.4487	12.5473	12.4663	12.5741	12.6432	12.4494	12.4712	12.7036	12.714	12.4789	12.5079	12.4221	12.391	12.3551	12.2957	12.226	12.2169	12.2695	12.2873	12.145	12.1776	12.2825	12.187	12.3502	12.2951	12.3535
RAD_BC8	12.3009	12.2081	12.1951	12.231	12.2102	12.2492	12.1983	12.2094	12.2412	12.3586	12.372	12.3165	12.382	12.3472	12.4595	12.5172	12.6427	12.6353	12.6455	12.5304	12.5083	12.7999	12.6535	12.5343	12.4657	12.4491	12.3175	12.3617	12.3227	12.3346	12.2622	12.2805	12.1585	12.2633	12.1531	12.2814	12.1784	12.27	12.2665	12.326
RAD_BC9	12.1335	12.0669	12.1022	12.0281	12.0815	12.0965	12.0497	12.0404	12.1349	12.1857	12.0999	12.1522	12.2831	12.1458	12.2847	12.3098	12.2749	12.4595	12.4504	12.2284	12.3246	12.5289	12.5086	12.4253	12.4812	12.2859	12.1916	12.1421	12.144	12.1494	12.0824	12.0757	11.9843	12.0342	12.0312	12.079	12.0153	12.0757	12.1301	12.1832
RAD_BH3	12.3017	12.2579	12.2775	12.2296	12.1397	12.2815	12.2151	12.187	12.1468	12.2687	12.2626	12.3311	12.4497	12.443	12.4771	12.4599	12.5025	12.6618	12.6442	12.3874	12.4569	12.6769	12.5476	12.4769	12.4995	12.496	12.4838	12.3513	12.408	12.2824	12.3572	12.2426	12.2724	12.2204	12.166	12.1664	12.0983	12.2722	12.2962	12.3778
RAD_BH1	12.4534	12.3893	12.3752	12.2634	12.2549	12.3998	12.4422	12.4327	12.3006	12.4304	12.4371	12.4532	12.6146	12.5018	12.5946	12.7215	12.6572	12.7064	12.7906	12.5844	12.6982	12.9181	12.8712	12.7285	12.5807	12.6109	12.5944	12.4693	12.4418	12.388	12.38	12.3262	12.3337	12.3413	12.2714	12.2991	12.2359	12.4056	12.3881	12.3787
RAD_BH2	12.2241	12.1674	12.1606	12.011	12.1252	12.114	12.2152	12.0799	12.151	12.1839	12.3094	12.2137	12.3089	12.2667	12.3597	12.3443	12.4142	12.4283	12.5047	12.4158	12.4623	12.5115	12.4677	12.4921	12.4881	12.3173	12.3231	12.259	12.264	12.2189	12.1392	12.1566	12.1609	12.0569	12.0404	12.1166	12.0832	12.1932	12.2211	12.2168
RAD_BH4	12.462	12.2077	12.3557	12.2563	12.3691	12.3161	12.3947	12.3712	12.4151	12.4405	12.3727	12.4929	12.6216	12.4927	12.6517	12.6591	12.7439	12.8794	12.7583	12.531	12.6263	12.8705	12.7787	12.6803	12.6694	12.6218	12.555	12.4822	12.5042	12.4607	12.4197	12.3984	12.211	12.4411	12.3632	12.3516	12.3106	12.4729	12.5523	12.4919
RAD_BH5	12.3476	12.4263	12.4796	12.23	12.2133	12.3464	12.2898	12.3848	12.3372	12.3795	12.3779	12.5293	12.568	12.6272	12.5737	12.5712	12.7959	12.7878	12.7405	12.5385	12.6302	12.8	12.6646	12.7517	12.4955	12.6831	12.5551	12.4996	12.4681	12.4518	12.3285	12.3378	12.3405	12.3592	12.3447	12.4259	12.3264	12.3173	12.4638	12.3575
RAD_BH6	12.3537	12.2843	12.3321	12.3729	12.2521	12.2797	12.3355	12.3175	12.3147	12.3489	12.4582	12.4708	12.5164	12.537	12.6006	12.6689	12.7041	12.6379	12.8127	12.5602	12.7235	12.8167	12.7243	12.557	12.5544	12.5198	12.4946	12.4782	12.5442	12.4166	12.3743	12.2893	12.2915	12.3165	12.2583	12.379	12.3399	12.3265	12.3559	12.391
RAD_BH7	12.2916	12.3915	12.353	12.2444	12.2614	12.3354	12.3601	12.3742	12.2452	12.4206	12.4461	12.5041	12.5938	12.6543	12.5561	12.5668	12.712	12.8078	12.7671	12.5057	12.6825	12.7625	12.7323	12.7064	12.5887	12.6065	12.5085	12.5004	12.496	12.4929	12.4103	12.3718	12.3216	12.3526	12.2797	12.3019	12.3507	12.4127	12.3674	12.5083
RAD_BH8	12.2645	12.2676	12.4065	12.2643	12.1629	12.2277	12.2852	12.3171	12.3111	12.4234	12.4617	12.5124	12.4774	12.6103	12.6134	12.5799	12.6591	12.7103	12.7471	12.5633	12.5983	12.8158	12.7223	12.7158	12.6494	12.662	12.5389	12.4812	12.4816	12.4019	12.4441	12.3795	12.4069	12.2421	12.2159	12.3317	12.2276	12.3804	12.4634	12.4803
RAD_BH10	12.3293	12.2984	12.2639	12.1484	12.1553	12.2376	12.2956	12.1822	12.2246	12.3922	12.3527	12.5263	12.5282	12.4472	12.5316	12.5178	12.6105	12.666	12.6026	12.4224	12.5731	12.6741	12.5918	12.542	12.618	12.5076	12.5164	12.3861	12.3316	12.3295	12.3249	12.2972	12.3035	12.3141	12.2271	12.297	12.2846	12.3356	12.2846	12.3659
RAD_BH11	12.3514	12.2274	12.1828	12.1593	12.1372	12.2564	12.2497	12.1629	12.2887	12.3251	12.3191	12.3938	12.5672	12.4981	12.5421	12.439	12.6018	12.7527	12.6044	12.4127	12.5274	12.6432	12.5781	12.5449	12.4796	12.4388	12.3994	12.3229	12.3783	12.3297	12.1899	12.21	12.1644	12.2825	12.2349	12.1099	12.2775	12.2634	12.2148	12.1776
RAD_BH9	12.3156	12.3635	12.3247	12.2382	12.1334	12.2954	12.2909	12.3182	12.2998	12.2647	12.3664	12.4497	12.4078	12.5873	12.6116	12.6254	12.5952	12.8255	12.8277	12.5564	12.7325	12.8124	12.7643	12.7046	12.496	12.6254	12.4828	12.4907	12.4379	12.4339	12.3411	12.3174	12.2744	12.2236	12.1973	12.3009	12.2463	12.3423	12.3019	12.4341
RAD_BH13	12.351	12.193	12.2891	12.2638	12.206	12.2827	12.2741	12.2862	12.3333	12.3815	12.4317	12.4802	12.4319	12.5498	12.5128	12.5593	12.5994	12.7218	12.6516	12.5551	12.549	12.7305	12.6272	12.6866	12.5628	12.5395	12.4813	12.4401	12.4175	12.3591	12.2329	12.2693	12.2693	12.2265	12.2405	12.2008	12.2383	12.2288	12.3175	12.3593
RAD_BH16	12.1546	12.1096	12.148	12.025	12.0989	12.0731	12.0456	12.0906	12.1877	12.1978	12.2044	12.1827	12.4028	12.4003	12.2649	12.3668	12.3761	12.4633	12.4703	12.3064	12.4405	12.4825	12.4986	12.3838	12.4472	12.3681	12.3415	12.2168	12.1678	12.1528	12.146	11.9874	12.0609	12.0749	12.0097	12.0314	11.9523	12.0754	12.1827	12.1288
RAD_BH15	12.2295	12.2317	12.3138	12.1136	12.1416	12.1733	12.1293	12.069	12.1345	12.2049	12.2798	12.3286	12.3788	12.2741	12.4266	12.5087	12.4633	12.6456	12.5791	12.28	12.4818	12.5881	12.573	12.4459	12.4837	12.3249	12.3227	12.2287	12.236	12.2848	12.1864	12.139	12.091	12.1277	12.0938	12.1763	12.069	12.2479	12.1404	12.3036
RAD_BH18	12.1722	12.1811	12.2732	12.0519	12.0671	12.0347	12.1576	12.1724	12.1648	12.2514	12.276	12.2701	12.3364	12.4654	12.47	12.402	12.5454	12.5173	12.5584	12.3533	12.5067	12.6634	12.7229	12.4571	12.4164	12.3514	12.3048	12.3091	12.3182	12.286	12.1315	12.1811	12.1819	12.1858	12.0769	12.0574	12.1032	12.2184	12.1885	12.2355
RAD_BH14	12.2198	12.2247	12.149	12.105	12.0482	12.1921	12.0929	12.0674	12.1539	12.1713	12.1024	12.2725	12.2427	12.255	12.3337	12.342	12.4229	12.4336	12.4914	12.3554	12.3583	12.4965	12.5398	12.2776	12.3771	12.2721	12.2357	12.2342	12.3381	12.2134	12.1985	12.0565	12.1426	12.1273	12.024	12.0189	12.0434	12.1171	12.1656	12.2776
RAD_BH21	12.2569	12.3444	12.3528	12.225	12.2046	12.2598	12.3603	12.2424	12.2904	12.2663	12.3297	12.4102	12.4447	12.5028	12.5113	12.4901	12.5964	12.7084	12.7045	12.5939	12.6491	12.7253	12.6567	12.5798	12.6058	12.506	12.4934	12.3969	12.3127	12.3481	12.2217	12.1974	12.1792	12.1134	12.1308	12.2375	12.2332	12.3125	12.2242	12.2669
RAD_BH31	12.3958	12.373	12.4668	12.3002	12.3687	12.2454	12.4265	12.2633	12.3392	12.4892	12.5322	12.5466	12.5309	12.6142	12.6748	12.6005	12.5948	12.7289	12.7654	12.5523	12.7163	12.8848	12.7613	12.6349	12.6461	12.417	12.5145	12.4501	12.5206	12.5061	12.36	12.3612	12.4005	12.3189	12.3101	12.3166	12.3451	12.4886	12.4121	12.4707
RAD_BH33	12.3897	12.4271	12.4679	12.2015	12.2678	12.3787	12.3462	12.285	12.3318	12.475	12.4799	12.5124	12.5991	12.5786	12.6034	12.5977	12.6308	12.741	12.8334	12.5508	12.691	12.8517	12.7456	12.5108	12.6981	12.6209	12.5774	12.4366	12.4707	12.4063	12.4413	12.3165	12.3354	12.2993	12.2814	12.3102	12.3135	12.3594	12.4262	12.4866
RAD_BH34	12.551	12.4407	12.5508	12.4583	12.4362	12.3252	12.3139	12.3514	12.4252	12.4851	12.4534	12.4293	12.5191	12.6167	12.6675	12.7197	12.6932	12.7939	12.7734	12.711	12.7886	12.8605	12.9511	12.7036	12.7394	12.6837	12.5821	12.5367	12.4942	12.5201	12.3329	12.3823	12.3949	12.3333	12.3026	12.3043	12.3157	12.3976	12.3808	12.4312
RAD_BH30	12.3726	12.3417	12.476	12.2495	12.2458	12.3734	12.4188	12.3812	12.3339	12.4958	12.4983	12.6114	12.6258	12.6564	12.7381	12.7447	12.6828	12.8266	12.8408	12.684	12.826	12.8149	12.8243	12.7968	12.6957	12.6762	12.5986	12.6169	12.5982	12.4777	12.3038	12.3728	12.3723	12.423	12.3302	12.3962	12.3643	12.3565	12.3514	12.4217
RAD_BH20	12.276	12.2539	12.3184	12.1236	12.2481	12.2988	12.2491	12.1866	12.2108	12.2675	12.3148	12.4359	12.3814	12.4758	12.3531	12.5521	12.4914	12.6629	12.6852	12.4238	12.5509	12.7158	12.4675	12.4735	12.5257	12.4	12.4218	12.4204	12.3226	12.3236	12.1844	12.1784	12.1495	12.1786	12.1635	12.2786	12.1497	12.3128	12.2846	12.3242
RAD_BH19	12.2712	12.2515	12.13	12.18	12.1304	12.2483	12.142	12.2148	12.0563	12.1885	12.2722	12.2507	12.3263	12.439	12.4646	12.4055	12.4675	12.6217	12.5865	12.4362	12.5437	12.7054	12.4701	12.4959	12.4519	12.3769	12.3759	12.4159	12.3007	12.1973	12.3198	12.1568	12.2517	12.0717	12.0843	12.1912	12.1542	12.2003	12.1906	12.203
RAD_BH27	12.1801	12.2207	12.3803	12.1685	12.2381	12.1963	12.1496	12.1981	12.2268	12.3403	12.3387	12.3946	12.3677	12.4705	12.5579	12.4748	12.5406	12.5909	12.7223	12.5093	12.6445	12.7716	12.6839	12.5848	12.5604	12.4651	12.3957	12.3355	12.3544	12.3368	12.2678	12.2175	12.2211	12.143	12.082	12.2268	12.0433	12.264	12.1719	12.3172
RAD_BH28	12.2757	12.1971	12.3133	12.1645	12.1341	12.2152	12.2331	12.1307	12.1782	12.3302	12.2928	12.3083	12.483	12.4579	12.4947	12.3786	12.5962	12.5984	12.6901	12.3354	12.4915	12.6551	12.5516	12.4949	12.4776	12.4309	12.3563	12.2335	12.2819	12.2216	12.1866	12.2878	12.1778	12.1743	12.145	12.2624	12.0883	12.2043	12.3171	12.3658
RAD_BH25	12.4162	12.3616	12.3754	12.1737	12.2416	12.2797	12.4004	12.2897	12.2635	12.4107	12.4275	12.4348	12.4946	12.6564	12.5992	12.6333	12.6521	12.7987	12.6977	12.4549	12.5702	12.7827	12.7803	12.6051	12.6562	12.641	12.534	12.4731	12.51	12.4739	12.3347	12.3383	12.1573	12.2447	12.1776	12.3923	12.1889	12.312	12.2396	12.4302
RAD_BH32	12.5611	12.504	12.5454	12.4034	12.4611	12.4626	12.5349	12.4231	12.3943	12.5521	12.5006	12.4569	12.5647	12.6727	12.7321	12.7464	12.7737	12.7952	12.8752	12.6729	12.7536	12.8218	12.8966	12.763	12.7155	12.7574	12.7059	12.5836	12.6342	12.5693	12.4347	12.4635	12.4187	12.4391	12.4548	12.4263	12.3286	12.5983	12.4733	12.4847
RAD_BH26	12.3719	12.3559	12.3694	12.2815	12.2539	12.2603	12.2695	12.2227	12.2119	12.3802	12.5441	12.5036	12.4078	12.5047	12.5797	12.4719	12.6304	12.6919	12.7233	12.5259	12.6387	12.8465	12.8523	12.6867	12.7089	12.5789	12.4824	12.4033	12.4438	12.3337	12.3559	12.3036	12.381	12.2443	12.1704	12.2493	12.2246	12.4174	12.2763	12.4116
RAD_BH36	12.3985	12.325	12.439	12.2448	12.3491	12.3365	12.2622	12.3387	12.3343	12.4262	12.4191	12.3931	12.5724	12.6027	12.6635	12.5849	12.6896	12.672	12.7366	12.4316	12.6543	12.749	12.8327	12.6924	12.5558	12.6561	12.4669	12.4492	12.4675	12.4896	12.2889	12.3684	12.2223	12.3311	12.2133	12.2584	12.3146	12.3006	12.3756	12.3935
RAD_BH38	12.3662	12.4729	12.4314	12.2315	12.2096	12.2736	12.3929	12.3812	12.306	12.3368	12.4858	12.4926	12.4737	12.572	12.6092	12.6117	12.7009	12.7395	12.8469	12.4407	12.6716	12.8664	12.8639	12.5739	12.6962	12.6794	12.5876	12.5314	12.5376	12.4121	12.3736	12.3551	12.4082	12.2334	12.1946	12.2646	12.2629	12.4208	12.2835	12.4678
RAD_BH40	12.3167	12.4176	12.305	12.1119	12.1978	12.1593	12.2659	12.2324	12.2438	12.3415	12.3078	12.3273	12.4478	12.4938	12.452	12.4873	12.5446	12.5779	12.7583	12.4193	12.6223	12.5907	12.6126	12.5255	12.5593	12.4798	12.4703	12.4403	12.3762	12.3677	12.3159	12.2205	12.1287	12.2234	12.2434	12.2303	12.1559	12.3326	12.3802	12.3868
RAD_BH35	12.3367	12.3559	12.2963	12.3006	12.3509	12.2575	12.3439	12.3823	12.2583	12.3693	12.4132	12.4804	12.5596	12.545	12.5948	12.6041	12.5569	12.6256	12.7037	12.5017	12.62	12.699	12.7083	12.6297	12.6155	12.4981	12.5468	12.4841	12.4161	12.3769	12.2384	12.2559	12.3417	12.2361	12.1722	12.286	12.287	12.3085	12.3579	12.352
RAD_BH41	12.3235	12.3906	12.4101	12.2841	12.2354	12.3344	12.3812	12.3101	12.3001	12.3752	12.3939	12.375	12.5833	12.5519	12.5753	12.6178	12.5959	12.7479	12.7693	12.4838	12.6948	12.7681	12.7582	12.6847	12.5187	12.5745	12.4867	12.4863	12.436	12.3717	12.4327	12.3001	12.2972	12.3223	12.2859	12.3013	12.361	12.3777	12.413	12.4665
RAD_BH45	12.3767	12.3259	12.4442	12.3677	12.2879	12.3492	12.3607	12.3064	12.4025	12.4456	12.4173	12.511	12.5423	12.5112	12.5813	12.5728	12.7089	12.7464	12.7169	12.5085	12.6588	12.8083	12.8258	12.6934	12.8047	12.6277	12.6104	12.4075	12.5943	12.4175	12.4814	12.3822	12.3255	12.3128	12.3994	12.4248	12.3118	12.3705	12.5073	12.4497
RAD_BH46	12.2165	12.3494	12.353	12.1847	12.3047	12.2893	12.2958	12.3262	12.3816	12.3021	12.3591	12.5097	12.5107	12.5059	12.5462	12.5535	12.5556	12.7074	12.7257	12.5525	12.5845	12.8279	12.7581	12.7103	12.6077	12.5927	12.4917	12.4337	12.5109	12.3287	12.3546	12.3153	12.279	12.322	12.2009	12.2569	12.2326	12.4286	12.2887	12.3372
RAD_BH43	12.3143	12.3211	12.2886	12.1614	12.24	12.2276	12.1893	12.2338	12.2328	12.2433	12.2586	12.3952	12.3956	12.3786	12.4985	12.4838	12.5645	12.6067	12.6065	12.4523	12.4978	12.73	12.5928	12.5947	12.4536	12.4262	12.4031	12.3546	12.3234	12.2628	12.2822	12.2665	12.2485	12.2557	12.1355	12.2342	12.1148	12.2175	12.2553	12.3052
RAD_BH39	12.4385	12.3344	12.3433	12.2808	12.2414	12.3004	12.3661	12.3771	12.2873	12.3875	12.374	12.4522	12.5407	12.5104	12.5179	12.6416	12.6787	12.8313	12.731	12.4963	12.6311	12.8773	12.7479	12.6545	12.6866	12.6762	12.5482	12.4294	12.4544	12.4174	12.3567	12.2839	12.382	12.316	12.3026	12.2367	12.2916	12.3429	12.3496	12.4208
RAD_BH44	12.311	12.3299	12.2543	12.2659	12.1583	12.1793	12.1734	12.2055	12.2482	12.3268	12.2858	12.3872	12.475	12.4732	12.5573	12.4939	12.614	12.5709	12.6094	12.4211	12.5276	12.751	12.7073	12.548	12.5764	12.5118	12.4549	12.4331	12.3841	12.348	12.1417	12.187	12.1344	12.2193	12.1744	12.1661	12.16	12.2955	12.2287	12.3772
RAD_BH47	12.2471	12.2827	12.2707	12.0929	12.187	12.187	12.1241	12.2021	12.1287	12.2448	12.2358	12.201	12.319	12.4032	12.4074	12.4574	12.4385	12.4881	12.6328	12.4038	12.4869	12.6757	12.5365	12.4921	12.5401	12.4116	12.4341	12.2919	12.2833	12.2883	12.2358	12.2093	12.1666	12.184	12.0738	12.1638	12.1365	12.2147	12.131	12.3228
RAD_BH48	12.3665	12.4313	12.3993	12.2459	12.2289	12.2845	12.2535	12.2938	12.3192	12.4564	12.4833	12.4079	12.4902	12.4851	12.6335	12.4703	12.6695	12.6282	12.6424	12.4902	12.5668	12.7978	12.7415	12.4909	12.6073	12.5744	12.4527	12.4726	12.495	12.4441	12.2854	12.3369	12.2482	12.3242	12.1768	12.3065	12.1591	12.2747	12.4303	12.3954
RAD_BJ1	12.1789	12.1395	12.2431	12.0625	12.0946	12.1413	12.0978	12.2081	12.0625	12.1834	12.2187	12.2614	12.3525	12.2516	12.3568	12.4177	12.4067	12.5515	12.5257	12.3864	12.4314	12.5933	12.4634	12.3809	12.4508	12.4318	12.2706	12.1654	12.2647	12.2571	12.1121	12.1524	12.0895	12.1826	11.9978	12.2228	12.1201	12.2665	12.1728	12.1736
RAD_BJ3	11.9927	11.9272	12.0055	11.907	11.927	11.9389	11.9029	11.9205	12.0578	12.1347	12.0348	12.2526	12.1238	12.2156	12.2366	12.3503	12.3618	12.3852	12.3503	12.3151	12.4281	12.5341	12.5207	12.3919	12.3559	12.2406	12.2912	12.2273	12.2338	12.148	11.9893	12.0502	11.9448	11.9357	12.015	12.0297	11.9881	12.002	12.0449	12.0847
RAD_BJ4	12.204	12.111	12.1831	11.9781	12.0397	12.1337	12.1005	12.1442	12.0211	12.1355	12.1582	12.3115	12.3966	12.3332	12.3285	12.2662	12.4142	12.4136	12.4416	12.3144	12.3628	12.5272	12.5068	12.4069	12.382	12.3304	12.2947	12.2443	12.1859	12.2388	12.1505	12.1337	12.141	12.0476	12.0644	12.1258	12.0188	12.1574	12.1953	12.2491
RAD_BJ5	12.2239	12.169	12.2663	12.1671	12.0266	12.2272	12.1665	12.1791	12.1986	12.2722	12.3018	12.4057	12.3852	12.4582	12.5138	12.5578	12.5458	12.5633	12.5819	12.4166	12.5333	12.6556	12.7073	12.459	12.4933	12.4785	12.4471	12.3957	12.4187	12.3892	12.2633	12.211	12.2815	12.2688	12.1221	12.1929	12.2079	12.3627	12.2596	12.2886
RAD_BJ2	12.2725	12.2752	12.3549	12.1851	12.0525	12.1001	12.1642	12.0208	12.1389	12.2646	12.1618	12.267	12.3591	12.4451	12.4302	12.4172	12.5877	12.6217	12.619	12.3068	12.4172	12.6051	12.4464	12.4039	12.408	12.3218	12.3312	12.3957	12.2762	12.2803	12.1271	12.2147	12.0995	12.1585	12.1485	12.1532	12.1224	12.3189	12.2202	12.276
RAD_BJ7	12.1649	12.2162	12.2261	12.0778	12.2182	12.1905	12.1826	12.1029	12.1185	12.2308	12.2249	12.2894	12.3633	12.4468	12.3787	12.5066	12.5935	12.6286	12.6038	12.4322	12.444	12.7159	12.6606	12.5167	12.555	12.4217	12.4041	12.4166	12.2434	12.2298	12.2091	12.1544	12.2296	12.2922	12.1011	12.1499	12.1228	12.2835	12.2197	12.3651
RAD_BJ6	12.1582	12.0358	12.1318	11.9964	12.0113	11.9418	11.9986	11.9877	12.0705	12.0325	12.1635	12.1308	12.2231	12.231	12.3436	12.3618	12.4234	12.3987	12.6308	12.2819	12.4042	12.7235	12.4317	12.3252	12.2629	12.2898	12.2348	12.2365	12.2888	12.2037	11.9877	11.9509	11.9638	12.1132	12.0934	12.0158	11.9895	12.1902	12.078	12.0576
RAD_BJ9	12.2374	12.2187	12.2135	12.2131	12.1597	12.1966	12.1458	12.1835	12.2312	12.3063	12.3608	12.4215	12.4095	12.5292	12.419	12.4517	12.6444	12.5607	12.6978	12.4967	12.535	12.7616	12.7227	12.615	12.3948	12.4685	12.447	12.3039	12.3026	12.3103	12.1821	12.191	12.1897	12.1566	12.2738	12.1537	12.0605	12.2434	12.2659	12.3579
RAD_BJ8	12.2926	12.2815	12.3605	12.1835	12.2368	12.2736	12.196	12.232	12.219	12.335	12.3661	12.452	12.4715	12.5039	12.4619	12.4389	12.5068	12.6387	12.6184	12.3843	12.6121	12.6558	12.618	12.4729	12.5615	12.5016	12.3987	12.4353	12.372	12.2788	12.2297	12.2848	12.181	12.2249	12.1181	12.0671	12.2219	12.2261	12.2282	12.3448
RAD_BJ10	12.0488	12.0759	12.0492	11.958	11.9678	12.1038	12.0673	11.9879	12.0677	12.1146	12.1313	12.09	12.2482	12.3277	12.3745	12.1979	12.3679	12.4684	12.2927	12.2043	12.4114	12.6643	12.509	12.4141	12.4395	12.2471	12.2369	12.2305	12.1811	12.0902	12.0664	12.0906	12.0379	12.0566	12.0043	12.0283	12.0722	12.1364	12.0913	12.0595
ULB_CC3	12.099	12.1322	12.075	12.0747	12.0568	12.071	12.0697	12.2061	12.1313	12.1397	12.1766	12.1793	12.2846	12.2741	12.43	12.3622	12.4409	12.5578	12.5445	12.358	12.4132	12.6341	12.545	12.4258	12.4944	12.333	12.314	12.2375	12.308	12.1981	12.1417	12.0955	12.0626	12.1793	11.9576	12.0654	12.0964	12.1601	12.2149	12.1698
ULB_CC2	12.1837	12.1616	12.2529	12.1126	12.0752	12.1587	12.1494	12.0672	12.1282	12.2207	12.2901	12.3149	12.3771	12.4626	12.3525	12.4845	12.4352	12.6188	12.5802	12.3916	12.5178	12.6836	12.7037	12.5235	12.506	12.4658	12.3196	12.2869	12.2336	12.2649	12.2459	12.1959	12.2055	12.2391	12.1911	12.1165	12.1634	12.3108	12.1491	12.3181
ULB_BC3	12.1371	12.1533	12.1881	12.1023	12.0578	12.0515	12.1103	12.1011	12.1194	12.1745	12.1857	12.2585	12.2817	12.331	12.2642	12.3793	12.355	12.4985	12.5119	12.367	12.4867	12.5824	12.5431	12.4521	12.4234	12.3342	12.1879	12.2901	12.2355	12.1644	12.104	12.184	12.1622	12.0919	12.1305	12.104	12.0999	12.1748	12.1959	12.2174
ULB_BC7	12.3701	12.3005	12.2882	12.2581	12.2429	12.2474	12.3099	12.3002	12.3594	12.3637	12.3686	12.3766	12.5247	12.456	12.4851	12.4869	12.5969	12.6523	12.6968	12.5658	12.5295	12.7076	12.6765	12.6148	12.57	12.5463	12.4683	12.5055	12.3314	12.3888	12.2308	12.3594	12.2149	12.3377	12.3475	12.2445	12.2552	12.2877	12.3305	12.3809
ULB_CC4	12.1809	12.2505	12.1448	12.1148	12.18	12.0857	12.1031	12.1179	12.1085	12.1992	12.2545	12.2428	12.3699	12.317	12.5335	12.3791	12.4916	12.5597	12.6382	12.3589	12.4833	12.5307	12.7455	12.6338	12.4518	12.4119	12.3519	12.3313	12.2818	12.212	12.0993	12.2701	12.1146	12.1401	12.1035	12.138	12.0968	12.153	12.1535	12.1827
ULB_BC4	12.242	12.226	12.2097	12.216	12.1275	12.1498	12.1603	12.1803	12.3202	12.3059	12.2456	12.2968	12.3653	12.3506	12.4378	12.4341	12.5199	12.5627	12.5693	12.3121	12.4123	12.6747	12.5814	12.5622	12.5265	12.5496	12.4583	12.3589	12.3675	12.3228	12.2977	12.2819	12.1497	12.2367	12.1641	12.1841	12.1235	12.285	12.2951	12.2678
ULB_BC1	12.0916	12.0887	12.1145	12.0639	12.052	12.0827	12.0561	12.0218	12.0872	12.1497	12.0888	12.1093	12.1814	12.1686	12.2524	12.3401	12.3107	12.4489	12.455	12.3736	12.3865	12.594	12.5083	12.3878	12.4271	12.4444	12.3265	12.2678	12.1993	12.1877	12.1365	12.1883	12.0507	12.0082	11.9786	12.0147	11.9903	12.1222	12.1218	12.2952
ULB_CC1	12.3852	12.3587	12.3071	12.1907	12.1402	12.2253	12.2763	12.1695	12.2876	12.2352	12.3093	12.3698	12.3935	12.4486	12.5038	12.448	12.5409	12.6384	12.6269	12.3647	12.5295	12.7532	12.5889	12.4765	12.5357	12.4654	12.3495	12.3225	12.3986	12.3571	12.163	12.2477	12.2409	12.1767	12.1853	12.0737	12.1608	12.2562	12.3296	12.2798
ULB_BC6	12.113	12.1163	12.1193	12.0012	12.0214	12.1296	12.0492	12.0729	12.0995	12.1135	12.1416	12.2102	12.2535	12.2728	12.3485	12.3273	12.418	12.494	12.4825	12.3903	12.503	12.5289	12.6039	12.5231	12.4634	12.3718	12.3334	12.2943	12.2705	12.3024	12.1966	12.2111	12.0999	12.2279	12.0564	12.0165	12.0681	12.2262	12.3346	12.2314
ULB_BC5	12.2272	12.2253	12.2673	12.0963	12.157	12.1816	12.2297	12.2611	12.1858	12.3065	12.316	12.3287	12.3232	12.4004	12.4155	12.5284	12.5201	12.6348	12.6088	12.4813	12.4494	12.6193	12.6126	12.5149	12.5138	12.4864	12.3916	12.3723	12.3869	12.2485	12.2159	12.1535	12.2073	12.1059	11.9934	12.2084	12.1356	12.2122	12.2602	12.3856
ULB_BC8	12.2005	12.1711	12.2334	12.0703	12.0902	12.1725	12.0955	12.1364	12.197	12.2223	12.1878	12.2414	12.2183	12.4089	12.3587	12.3797	12.3461	12.5234	12.5469	12.4426	12.4866	12.5696	12.5222	12.4452	12.3707	12.3056	12.2497	12.2942	12.2737	12.2662	12.1617	12.1215	12.0859	12.1847	12.1284	12.1165	12.176	12.1781	12.2402	12.2485
ULB_BC9	12.1384	12.1439	12.2044	12.0878	12.1451	12.1494	12.1356	12.1463	12.1953	12.2589	12.2587	12.1915	12.3108	12.2891	12.4103	12.3953	12.4135	12.5095	12.6547	12.4551	12.4701	12.5969	12.6028	12.5803	12.3548	12.3565	12.3811	12.2829	12.2982	12.1903	12.2281	12.1721	12.1966	12.1958	12.1518	12.1122	12.1241	12.2757	12.2815	12.3092
ULB_BH3	12.1783	12.1669	12.1931	12.0876	12.0186	12.1756	12.0934	12.0618	12.0622	12.2158	12.2273	12.1814	12.2053	12.2567	12.2587	12.3186	12.3627	12.4437	12.5257	12.1381	12.4027	12.4916	12.4581	12.409	12.3674	12.3835	12.2841	12.1788	12.2053	12.1594	12.0281	12.0871	12.0553	12.1296	12.0427	12.0737	12.0252	12.1504	12.2086	12.2178
ULB_BH1	12.1214	12.0555	12.172	11.9222	11.9582	12.0391	12.0054	11.8948	11.9926	12.1769	12.1084	12.0886	12.2262	12.0933	12.1893	12.208	12.3501	12.4155	12.4042	12.2686	12.3878	12.4589	12.3085	12.2522	12.3379	12.2473	12.1607	12.0607	12.1735	12.0674	12.0216	11.9406	11.9944	11.9078	11.9517	11.9479	11.964	12.0159	12.0919	12.1351
ULB_BH2	12.1371	12.2273	12.0654	11.9879	12.13	12.0093	12.0153	12.1347	12.1332	12.2139	12.1629	12.2747	12.2492	12.2428	12.3304	12.4117	12.582	12.4307	12.5388	12.3752	12.4636	12.6746	12.5723	12.4158	12.4098	12.3842	12.2557	12.2118	12.2338	12.2581	12.1074	12.1423	12.1156	12.0779	12.0499	12.2238	12.0799	12.1829	12.1836	12.1479
ULB_BH5	12.3909	12.2287	12.2842	12.133	12.2045	12.193	12.2525	12.1492	12.1694	12.2799	12.2863	12.346	12.4593	12.4589	12.4763	12.4759	12.5277	12.5396	12.6933	12.5673	12.6317	12.8096	12.65	12.587	12.5862	12.5158	12.3681	12.4149	12.3039	12.3409	12.278	12.2591	12.2642	12.2803	12.1447	12.2087	12.1003	12.3649	12.3679	12.3415
ULB_BH6	12.2956	12.3103	12.2891	12.1999	12.2556	12.3099	12.2072	12.2327	12.2176	12.2727	12.3652	12.386	12.4646	12.4836	12.4438	12.5984	12.5572	12.6275	12.7446	12.5437	12.6589	12.7219	12.7078	12.6219	12.5013	12.609	12.4988	12.4361	12.374	12.28	12.292	12.2442	12.1916	12.2883	12.1317	12.197	12.2544	12.2639	12.3806	12.4276
ULB_BH7	12.1837	12.3092	12.2742	12.1324	12.1856	12.1582	12.175	12.2251	12.2581	12.2767	12.3104	12.2663	12.4035	12.333	12.4684	12.4325	12.4486	12.5603	12.5078	12.4936	12.5764	12.7402	12.6951	12.5522	12.4823	12.4264	12.438	12.3891	12.2807	12.3043	12.2808	12.2564	12.2408	12.2081	12.1083	12.1397	12.0616	12.2232	12.2328	12.3236
ULB_BH8	12.2999	12.2582	12.3032	12.1564	12.1629	12.3009	12.2863	12.292	12.2189	12.3574	12.3113	12.3703	12.481	12.3902	12.489	12.536	12.5504	12.6379	12.6058	12.5748	12.5666	12.6932	12.6801	12.5616	12.4704	12.5004	12.4196	12.3301	12.3013	12.2847	12.268	12.2697	12.2141	12.1404	12.1618	12.1439	12.0833	12.2472	12.2091	12.2843
ULB_BH10	12.3264	12.3765	12.4017	12.2133	12.1554	12.273	12.2596	12.2519	12.2598	12.3259	12.3379	12.28	12.4974	12.4956	12.3976	12.513	12.5044	12.651	12.764	12.5471	12.546	12.6826	12.6542	12.6075	12.5969	12.5271	12.3296	12.3405	12.4145	12.3225	12.2522	12.2957	12.2252	12.1526	12.1359	12.2094	12.2697	12.3072	12.3719	12.3765
ULB_BH11	12.2594	12.2302	12.234	12.1516	12.189	12.2632	12.1965	12.1676	12.291	12.2915	12.2913	12.3252	12.4586	12.4327	12.4677	12.4695	12.4652	12.5877	12.5938	12.537	12.5399	12.6027	12.6284	12.5637	12.5301	12.4973	12.3183	12.361	12.3214	12.3831	12.1886	12.2521	12.2027	12.1875	12.1084	12.2864	12.1742	12.2931	12.1696	12.4163
ULB_BH9	12.2865	12.2621	12.2682	12.0854	12.2247	12.1941	12.2397	12.2021	12.2172	12.3719	12.3035	12.434	12.3573	12.4771	12.4406	12.5235	12.3671	12.6538	12.6918	12.5292	12.6512	12.705	12.7851	12.6763	12.5677	12.5619	12.4663	12.4606	12.328	12.397	12.2266	12.2162	12.1845	12.2937	12.1637	12.2238	12.2602	12.2349	12.2463	12.3197
ULB_BH17	12.341	12.2295	12.2449	12.2351	12.268	12.2469	12.3336	12.2175	12.1793	12.3186	12.2556	12.3762	12.5177	12.4455	12.4789	12.5065	12.5577	12.6426	12.7605	12.5399	12.5173	12.6912	12.6596	12.591	12.69	12.612	12.5077	12.4024	12.399	12.3418	12.3948	12.2203	12.2281	12.2375	12.1657	12.3266	12.2287	12.3374	12.2714	12.3132
ULB_BH13	12.2341	12.3268	12.3082	12.3052	12.1924	12.2637	12.2617	12.2524	12.1571	12.3979	12.3858	12.4042	12.3472	12.3615	12.48	12.4929	12.5154	12.5821	12.7024	12.4774	12.5078	12.7001	12.7105	12.6213	12.5923	12.4913	12.3859	12.4051	12.4114	12.2941	12.3145	12.2846	12.2461	12.3113	12.0883	12.2044	12.1566	12.2774	12.2774	12.3968
ULB_BH12	12.2565	12.2057	12.3494	12.2814	12.2419	12.3089	12.3121	12.2846	12.3579	12.4607	12.4298	12.4225	12.5279	12.4996	12.5219	12.585	12.6162	12.6931	12.7449	12.5334	12.6889	12.7877	12.7399	12.6326	12.6028	12.5209	12.4113	12.4045	12.3425	12.4123	12.3536	12.3389	12.2555	12.184	12.2051	12.1798	12.2245	12.2174	12.2666	12.3004
ULB_BH16	12.2173	12.1995	12.2064	12.1469	12.1614	12.1109	12.0413	12.1173	12.2259	12.2416	12.2207	12.3391	12.425	12.4323	12.4111	12.3914	12.4784	12.5499	12.4904	12.4476	12.566	12.6674	12.6157	12.4933	12.4677	12.5553	12.3619	12.2789	12.2842	12.2529	12.3164	12.2272	12.2039	12.1507	12.0509	12.0903	12.1612	12.1924	12.2041	12.3747
ULB_BH15	12.149	12.2601	12.1957	12.0848	12.0648	12.1683	12.0797	12.1942	12.1959	12.1108	12.2085	12.34	12.3936	12.4604	12.3091	12.4398	12.4518	12.5819	12.5598	12.378	12.4983	12.6808	12.5298	12.4709	12.4269	12.3883	12.341	12.3705	12.2319	12.1184	12.154	12.1934	12.2077	12.1353	12.0397	12.1264	12.1848	12.1488	12.1262	12.2053
ULB_BH18	12.1312	12.1367	12.2227	12.058	12.1169	12.1468	12.0601	12.0688	12.1019	12.1169	12.1723	12.2316	12.3598	12.3717	12.3265	12.4221	12.4887	12.4512	12.5045	12.4353	12.5092	12.6315	12.6273	12.5155	12.4548	12.4592	12.2799	12.2508	12.2582	12.1046	12.1388	12.1548	12.1245	12.0359	12.1249	12.0848	12.0025	12.1689	12.1671	12.231
ULB_BH14	12.1945	12.2709	12.2316	12.0734	12.0651	12.1246	12.1556	12.1797	12.2407	12.294	12.2551	12.2921	12.3653	12.2884	12.4114	12.498	12.4775	12.5154	12.6389	12.4951	12.4964	12.6485	12.5252	12.5307	12.4587	12.4798	12.2853	12.3495	12.3136	12.3433	12.1986	12.3067	12.1502	12.2636	12.146	12.1577	12.1228	12.176	12.3264	12.2928
ULB_BH21	12.3309	12.2516	12.2466	12.1454	12.2444	12.3599	12.2658	12.2124	12.2781	12.3627	12.3283	12.2699	12.4478	12.4565	12.5131	12.5453	12.6605	12.6825	12.7521	12.5453	12.5267	12.7484	12.6428	12.6038	12.576	12.5275	12.4433	12.4323	12.3586	12.3451	12.354	12.2805	12.1783	12.2974	12.2008	12.346	12.2425	12.1576	12.2403	12.2902
ULB_BH24	12.3042	12.3031	12.3622	12.1398	12.222	12.2468	12.2568	12.2174	12.1773	12.2216	12.2871	12.4094	12.4283	12.5093	12.4555	12.4836	12.5909	12.5809	12.6541	12.6601	12.6046	12.8963	12.6025	12.6539	12.5393	12.5089	12.4277	12.4655	12.3248	12.3818	12.3128	12.3006	12.2489	12.2103	12.2111	12.1917	12.2871	12.3336	12.3132	12.3689
ULB_BH22	12.1518	12.1356	12.1196	12.0985	11.9419	12.069	12.1139	12.0276	12.1467	12.1543	12.1634	12.1447	12.271	12.3038	12.3567	12.3578	12.3548	12.4207	12.4829	12.3304	12.3924	12.6556	12.5157	12.4816	12.44	12.4187	12.2922	12.307	12.3234	12.3576	12.1964	12.1507	12.1294	12.1978	12.105	12.2311	12.152	12.2151	12.2386	12.2316
ULB_BH31	12.2108	12.2625	12.1697	12.2474	12.0999	12.2146	12.2865	12.1648	12.1097	12.2728	12.2183	12.3354	12.4482	12.4107	12.3625	12.3761	12.5251	12.5966	12.5404	12.3101	12.4029	12.5922	12.618	12.5187	12.4745	12.3896	12.2537	12.1983	12.2572	12.3689	12.3094	12.1461	12.1697	12.139	12.0875	11.9984	12.0922	12.1593	12.2472	12.275
ULB_BH23	12.2047	12.3139	12.2528	12.1387	12.1889	12.2535	12.1806	12.2105	12.1908	12.1742	12.2424	12.2381	12.3661	12.3759	12.3984	12.5048	12.4901	12.5497	12.6213	12.4559	12.4251	12.7267	12.6153	12.495	12.4691	12.5095	12.2943	12.3905	12.3009	12.343	12.2928	12.1488	12.2007	12.2374	12.1765	12.1994	11.9992	12.2665	12.3009	12.3642
ULB_BH33	12.1402	12.2175	12.2289	12.0891	12.0747	12.1249	12.1775	12.269	12.121	12.2605	12.2872	12.1797	12.3243	12.3739	12.4667	12.451	12.4933	12.5645	12.5944	12.4333	12.5241	12.6899	12.5763	12.4534	12.444	12.3475	12.3057	12.3474	12.2557	12.2396	12.2079	12.2666	12.126	12.2477	12.0788	12.1079	11.9788	12.1085	12.249	12.2536
ULB_BH34	12.0641	12.0596	12.0596	11.9768	11.983	12.0682	12.0911	11.9805	11.9964	12.0698	12.1616	12.1703	12.2453	12.3255	12.351	12.3771	12.3926	12.3924	12.4749	12.2309	12.3246	12.5504	12.4615	12.3842	12.3794	12.3764	12.188	12.3037	12.2182	12.2117	12.1469	12.1496	12.0218	12.03	12.0045	11.9714	12.0986	12.0686	12.1685	12.148
ULB_BH20	12.276	12.2968	12.3329	12.1462	12.1695	12.1869	12.2119	12.2846	12.1976	12.3033	12.364	12.2481	12.4566	12.4778	12.5367	12.4764	12.5871	12.5261	12.6635	12.4505	12.6154	12.7595	12.7232	12.586	12.5715	12.5417	12.5364	12.4487	12.3167	12.3814	12.3459	12.2875	12.2794	12.305	12.1989	12.2468	12.201	12.3743	12.38	12.318
ULB_BH19	12.1572	12.2126	12.3397	12.1764	12.1612	12.1719	12.1776	12.1228	12.1565	12.244	12.3727	12.279	12.4281	12.4027	12.5152	12.4876	12.6418	12.567	12.669	12.4745	12.6536	12.7082	12.6405	12.5541	12.48	12.5112	12.4123	12.3428	12.3392	12.2904	12.2318	12.2775	12.1829	12.2214	12.1467	12.1724	12.2113	12.204	12.2937	12.3255
ULB_BH27	11.9473	12.0275	11.9808	11.8792	11.845	11.9619	12.0164	11.9808	11.8919	12.0993	12.0435	12.0743	12.1367	12.2052	12.2067	12.1656	12.2743	12.3649	12.4398	12.1819	12.2979	12.411	12.3501	12.2635	12.1914	12.2293	12.1337	12.228	12.0943	12.1035	12.0542	12.0131	11.9438	11.9739	11.9791	11.9451	11.9966	12.0685	12.0536	12.0743
ULB_BH25	12.1676	12.2307	12.221	12.1523	12.1268	12.1183	12.202	12.1568	12.2013	12.1138	12.205	12.2339	12.3375	12.3286	12.4141	12.4657	12.4609	12.4738	12.5836	12.3944	12.4065	12.5677	12.5774	12.4584	12.3987	12.4472	12.3213	12.2522	12.3077	12.2743	12.153	12.2564	12.1298	12.1764	12.1002	12.0812	12.0319	12.1305	12.2678	12.1913
ULB_BH32	12.1232	12.2495	12.1923	12.0455	12.1067	12.1503	12.0882	12.2043	12.1366	12.251	12.2402	12.2192	12.3181	12.3735	12.3174	12.3952	12.44	12.4869	12.4715	12.3361	12.3842	12.5696	12.4692	12.3884	12.4104	12.3268	12.3357	12.2668	12.2364	12.1762	12.0786	12.1707	12.0889	12.2386	12.0315	12.0598	12.0376	12.0096	12.1889	12.2845
ULB_BH36	12.2173	12.2526	12.1071	12.1642	12.0858	12.1727	12.1027	12.1837	12.1106	12.1731	12.2223	12.2519	12.2469	12.3639	12.5287	12.4379	12.457	12.5288	12.6048	12.3681	12.528	12.5582	12.6046	12.5359	12.5149	12.428	12.4274	12.3699	12.2625	12.2671	12.1819	12.217	12.243	12.1292	12.0697	12.1963	12.0917	12.1411	12.2788	12.2409
ULB_BH38	12.1727	12.2269	12.3021	12.2042	12.1277	12.2119	12.1759	12.148	12.2107	12.2245	12.2348	12.2856	12.3916	12.4758	12.4014	12.5337	12.5553	12.4861	12.6399	12.4481	12.5762	12.6307	12.6547	12.4152	12.5268	12.4796	12.425	12.404	12.3684	12.3183	12.2961	12.2389	12.1591	12.1976	12.1959	12.187	12.167	12.2014	12.3173	12.2821
ULB_BH40	12.1539	12.277	12.2674	12.0772	12.103	12.1763	12.1339	12.1856	12.1276	12.242	12.2956	12.3185	12.423	12.3702	12.5098	12.5544	12.4435	12.5385	12.677	12.3909	12.6559	12.7459	12.6776	12.4494	12.5035	12.4811	12.4433	12.2904	12.3261	12.4033	12.2885	12.2961	12.2604	12.2643	12.12	12.1378	12.0946	12.2172	12.2269	12.2635
ULB_BH41	12.1728	12.2123	12.2602	12.1028	12.085	12.2109	12.1843	12.1604	12.2656	12.2293	12.2408	12.2306	12.423	12.3304	12.4626	12.4321	12.5857	12.652	12.5138	12.4628	12.5282	12.6797	12.5589	12.6585	12.5208	12.4844	12.4171	12.3456	12.2822	12.3393	12.3602	12.3162	12.2486	12.1891	12.2013	12.222	12.0989	12.2471	12.2689	12.2658
ULB_BH46	12.1366	12.1073	12.2342	12.135	12.035	12.0301	12.017	12.1054	11.9987	12.1854	12.2019	12.1802	12.3325	12.3144	12.3191	12.4357	12.5037	12.4013	12.3899	12.2871	12.3193	12.5572	12.5422	12.3699	12.3658	12.2966	12.2819	12.1824	12.1417	12.1536	12.1202	12.1256	12.1456	11.972	12.0105	11.9925	11.9759	12.0665	12.1088	12.1983
ULB_BH43	12.3023	12.3096	12.3242	12.1622	12.1989	12.2284	12.2837	12.225	12.2463	12.2305	12.39	12.3483	12.4012	12.3769	12.4478	12.5756	12.4636	12.5972	12.6716	12.4317	12.4576	12.6512	12.6471	12.5098	12.5302	12.4409	12.3463	12.434	12.3586	12.2642	12.3224	12.2493	12.2605	12.1412	12.1057	12.1513	12.1847	12.2525	12.3384	12.3882
ULB_BH39	12.134	12.1238	12.1707	12.0202	12.0078	12.112	12.062	12.1071	12.1826	12.1729	12.1776	12.1426	12.3593	12.3858	12.4001	12.4213	12.479	12.4602	12.5214	12.3655	12.438	12.5987	12.4983	12.4146	12.4785	12.4046	12.2435	12.277	12.295	12.2274	12.1846	12.1476	12.1452	12.0437	12.1071	12.0827	11.9979	12.1056	12.0276	12.346
ULB_BH44	12.3211	12.2368	12.2865	12.1692	12.1538	12.2294	12.2477	12.1637	12.1132	12.2951	12.3125	12.3556	12.3309	12.4704	12.5211	12.5811	12.5515	12.6935	12.7188	12.5606	12.6753	12.7949	12.6833	12.6375	12.5519	12.554	12.4212	12.4327	12.3194	12.3296	12.3042	12.2953	12.2081	12.3119	12.1809	12.2527	12.304	12.2865	12.2584	12.3515
ULB_BH47	12.1895	12.1448	12.2437	12.0613	12.1033	12.175	12.11	12.1728	12.1523	12.2406	12.2126	12.3449	12.2999	12.2878	12.4335	12.411	12.6029	12.5115	12.5754	12.4374	12.494	12.6291	12.5626	12.4791	12.4432	12.3354	12.294	12.2832	12.2144	12.2192	12.1849	12.1012	12.1119	12.1371	12.0265	12.1426	12.0751	12.1009	12.1492	12.2338
ULB_BH48	12.2308	12.2832	12.3522	12.1719	12.2189	12.2904	12.2876	12.179	12.2289	12.34	12.3084	12.3375	12.4249	12.4212	12.4834	12.4906	12.5581	12.6371	12.6793	12.5172	12.6449	12.8325	12.6606	12.5088	12.5748	12.5698	12.438	12.3665	12.4011	12.3799	12.2522	12.2203	12.1989	12.2679	12.1937	12.1298	12.248	12.3235	12.2671	12.3176
ULB_BJ1	12.1489	12.2336	12.1622	11.9981	12.0106	12.1251	12.0719	12.1212	12.0477	12.1456	12.1292	12.1439	12.3806	12.2824	12.3197	12.3299	12.4291	12.5225	12.499	12.3588	12.2753	12.4671	12.5726	12.4378	12.4587	12.2833	12.2185	12.326	12.2088	12.2384	12.153	12.0725	12.1005	12.1676	12.0404	12.2086	12.0377	12.1817	12.1303	12.2026
ULB_BJ3	12.2421	12.1771	12.2291	12.1179	12.0652	12.1386	12.1076	12.1222	12.1025	12.2973	12.2276	12.2184	12.4024	12.4045	12.3273	12.3825	12.4882	12.5618	12.5819	12.3686	12.5164	12.6885	12.5561	12.486	12.4649	12.3771	12.339	12.244	12.2797	12.2484	12.2226	12.1961	12.203	12.1284	12.1689	12.2819	12.125	12.2214	12.2601	12.333
ULB_BJ4	12.2132	12.2694	12.2625	12.1277	12.1419	12.155	12.1517	12.2171	12.1655	12.2012	12.2822	12.3092	12.3837	12.3083	12.3047	12.3862	12.4506	12.5536	12.6061	12.4319	12.4043	12.6673	12.5412	12.5168	12.4237	12.3554	12.2598	12.3484	12.3008	12.3033	12.1526	12.2469	12.1188	12.204	12.1216	12.199	12.1415	12.2266	12.2547	12.2454
ULB_BJ5	12.21	12.2288	12.3153	12.0375	12.1063	12.1841	12.0869	12.1643	12.1839	12.1725	12.2185	12.2558	12.3403	12.337	12.3562	12.4281	12.5079	12.5991	12.6871	12.3229	12.4861	12.7124	12.5921	12.5662	12.4499	12.4468	12.3584	12.3346	12.347	12.3834	12.2627	12.1865	12.2189	12.0712	12.0547	12.1695	12.0843	12.1961	12.1503	12.2477
ULB_BJ2	12.1814	12.1505	12.2213	12.0887	12.0855	12.0941	12.1096	12.1199	12.039	12.1748	12.1074	12.2606	12.3659	12.3506	12.3109	12.4262	12.4584	12.4678	12.5658	12.4194	12.431	12.4882	12.4766	12.4931	12.4199	12.3474	12.3141	12.2553	12.3157	12.2004	12.1945	12.166	12.2184	12.1815	12.1787	12.1821	12.0869	12.1844	12.1716	12.2957
ULB_BJ7	12.2781	12.2364	12.2567	12.1596	12.1963	12.181	12.1656	12.1667	12.1835	12.3118	12.2846	12.3595	12.4977	12.4815	12.4527	12.4639	12.5509	12.6758	12.704	12.445	12.5544	12.7188	12.5525	12.615	12.4467	12.4774	12.357	12.3738	12.263	12.3715	12.2785	12.126	12.1359	12.0646	12.038	12.2269	12.1945	12.1756	12.2213	12.2549
ULB_BJ6	12.2041	12.0951	12.1431	12.0366	12.0445	12.0612	12.1338	12.1474	12.125	12.211	12.2617	12.1706	12.305	12.3446	12.3558	12.3678	12.3781	12.4683	12.5158	12.4107	12.3839	12.4897	12.6068	12.4259	12.496	12.4113	12.2715	12.2079	12.1373	12.2166	12.1003	12.1175	12.1384	12.0558	11.9703	12.1959	12.1128	12.2497	12.1052	12.2133
ULB_BJ9	12.3339	12.1603	12.1542	12.0892	12.0862	12.0974	12.1178	12.1591	12.0578	12.2322	12.1527	12.3104	12.32	12.4413	12.3492	12.3774	12.4372	12.4139	12.4995	12.1928	12.468	12.5947	12.4852	12.4213	12.4631	12.2975	12.1387	12.2504	12.1105	12.096	12.1448	12.1425	12.07	12.1293	12.0184	12.0235	11.9308	12.1556	12.0798	12.2308
ULB_BJ8	12.1024	12.0821	12.0739	12.0442	12.0749	12.0219	12.0415	12.0283	12.0357	12.1207	12.0979	12.1922	12.2983	12.274	12.2333	12.3254	12.3095	12.4066	12.4517	12.2945	12.346	12.6231	12.4109	12.3855	12.3565	12.3234	12.2921	12.2144	12.1823	12.1843	12.1497	12.0606	12.0749	12.0178	11.9991	12.0262	11.9716	12.2281	12.0881	12.1916
ULB_BJ10	12.0494	12.0892	12.1568	12.0814	12.0396	12.0448	12.0366	11.9547	11.9564	12.0485	12.0743	12.0916	12.2078	12.2253	12.2056	12.219	12.2767	12.2901	12.3655	12.135	12.3055	12.5503	12.401	12.37	12.3219	12.2836	12.0462	12.1038	12.1441	12.0925	12.075	11.953	12.0455	11.9809	11.8824	12.0568	11.9157	12.1064	12.0854	12.2064

## Sheet: Figure S17e
Figure S17e
distance	type	Median	Std	ecdf_med	ecdf_SD
0	betweenGroup	0.317013	0.0260025	0.1057	0.0029
0	betweenTissue	0.319002	0.0222733	0.1063	0.0025
20kb	betweenGroup	0.224364	0.00958206	0.1805	0.0032
20kb	betweenTissue	0.229554	0.00840232	0.1829	0.0026
40kb	betweenGroup	0.108182	0.00615502	0.2165	0.003
40kb	betweenTissue	0.11112	0.00691603	0.2199	0.0025
60kb	betweenGroup	0.0673649	0.00471269	0.239	0.0029
60kb	betweenTissue	0.0693429	0.00524303	0.243	0.0024
80kb	betweenGroup	0.0474962	0.0038832	0.2548	0.0027
80kb	betweenTissue	0.0485789	0.00404993	0.2592	0.0024
100kb	betweenGroup	0.0366477	0.00336171	0.267	0.0026
100kb	betweenTissue	0.0368978	0.00321365	0.2715	0.0023
120kb	betweenGroup	0.0292663	0.00315948	0.2768	0.0024
120kb	betweenTissue	0.0289988	0.00289124	0.2812	0.0022
140kb	betweenGroup	0.023651	0.00292714	0.2847	0.0022
140kb	betweenTissue	0.0230957	0.00253207	0.2889	0.0021
>=160kb	betweenGroup	0.146014	0.0199305	0.3333	0
>=160kb	betweenTissue	0.133409	0.0189629	0.3333	0
