# Supplementary material for: Dynamic chromatin architecture of the porcine adipose tissues with weight gain and loss
Source: Nat Commun. 2023 Jun 12;14:3457. doi: 10.1038/s41467-023-39191-0 (PMC10258790; doi:10.1038/s41467-023-39191-0)
Supplement: Supplementary file 19 — Source data [file 41467_2023_39191_MOESM19_ESM.zip › Source.data/Supplementary Figure 18.xlsx]

## Sheet: Figure S18a
Figure S18a
Replicates	Chromosome	Start	End
1	1	111640000	112340000
	1	112340000	113800000
	1	113800000	114680000
	1	114680000	115480000
2	1	111660000	112340000
	1	112340000	113800000
	1	113800000	114640000
	1	114640000	115480000
3	1	111660000	112340000
	1	112340000	113080000
	1	113080000	113800000
	1	113800000	114440000
	1	114440000	114640000
	1	114640000	115460000
4	1	111680000	112340000
	1	112340000	113780000
	1	113780000	114640000
	1	114640000	115480000
5	1	111640000	112340000
	1	112340000	113800000
	1	113800000	114680000
	1	114680000	115480000
6	1	111680000	112340000
	1	112340000	112560000
	1	112560000	113080000
	1	113080000	113800000
	1	113800000	114420000
	1	114420000	114660000
	1	114660000	115420000
7	1	111660000	112340000
	1	112340000	112540000
	1	112540000	113800000
	1	113800000	114440000
	1	114440000	114660000
	1	114660000	115460000
8	1	111680000	112340000
	1	112340000	112520000
	1	112520000	113780000
	1	113780000	114440000
	1	114440000	114640000
	1	114640000	115460000
9	1	111640000	112340000
	1	112340000	112540000
	1	112540000	113080000
	1	113080000	113780000
	1	113780000	114420000
	1	114420000	114660000
	1	114660000	115460000
10	1	111660000	112340000
	1	112340000	112540000
	1	112540000	113100000
	1	113100000	113780000
	1	113780000	114400000
	1	114400000	114700000
	1	114700000	115120000
11	1	111660000	112340000
	1	112340000	113800000
	1	113800000	114220000
	1	114220000	115480000

## Sheet: Figure S18b
Figure S18b
variable	boundary_frequency	group
GOM_pct	1	NC
GOM_pct	1	NC
GOM_pct	1	NC
GOM_pct	1	NC
GOM_pct	0.818182	NC
GOM_pct	0.181818	NC
GOM_pct	1	NC
GOM_pct	1	NC
GOM_pct	1	NC
GOM_pct	0.818182	NC
GOM_pct	0.818182	NC
GOM_pct	1	NC
GOM_pct	0.454545	NC
GOM_pct	0.363636	NC
GOM_pct	0.181818	NC
GOM_pct	0	NC
GOM_pct	0.272727	NC
GOM_pct	0.363636	NC
GOM_pct	0.181818	NC
GOM_pct	0.272727	NC
GOM_pct	0.0909091	NC
GOM_pct	0.272727	NC
GOM_pct	0.272727	NC
GOM_pct	0.272727	NC
GOM_pct	0.909091	NC
GOM_pct	0.363636	NC
GOM_pct	0.181818	NC
GOM_pct	0.181818	NC
GOM_pct	0.727273	NC
GOM_pct	0.454545	NC
GOM_pct	0	NC
GOM_pct	0.272727	NC
GOM_pct	0.272727	NC
GOM_pct	0.909091	NC
GOM_pct	0.272727	NC
GOM_pct	0.818182	NC
GOM_pct	0.818182	NC
GOM_pct	0	NC
GOM_pct	0	NC
GOM_pct	0.272727	NC
GOM_pct	0.181818	NC
GOM_pct	0.181818	NC
GOM_pct	0.181818	NC
GOM_pct	0.0909091	NC
GOM_pct	0.909091	NC
GOM_pct	0.272727	NC
GOM_pct	0.0909091	NC
GOM_pct	0.181818	NC
GOM_pct	0.636364	NC
GOM_pct	0.454545	NC
GOM_pct	0.454545	NC
GOM_pct	0.454545	NC
GOM_pct	0.0909091	NC
GOM_pct	0	NC
GOM_pct	0	NC
GOM_pct	0.727273	NC
GOM_pct	0	NC
GOM_pct	0.909091	NC
GOM_pct	0	NC
GOM_pct	0	NC
GOM_pct	0.0909091	NC
GOM_pct	0.636364	NC
GOM_pct	0.272727	NC
GOM_pct	0.636364	NC
GOM_pct	0.818182	NC
GOM_pct	0.0909091	NC
GOM_pct	0.727273	NC
GOM_pct	0.272727	NC
GOM_pct	0	NC
GOM_pct	0.454545	NC
GOM_pct	0.909091	NC
GOM_pct	0.272727	NC
GOM_pct	0	NC
GOM_pct	0.0909091	NC
GOM_pct	0.272727	NC
GOM_pct	0.0909091	NC
GOM_pct	0	NC
GOM_pct	0	NC
GOM_pct	1	NC
GOM_pct	0	NC
GOM_pct	0.909091	NC
GOM_pct	0.0909091	NC
GOM_pct	0.818182	NC
GOM_pct	0.818182	NC
GOM_pct	0.181818	NC
GOM_pct	0.272727	NC
GOM_pct	0.181818	NC
GOM_pct	0.363636	NC
GOM_pct	0.454545	NC
GOM_pct	0.636364	NC
GOM_pct	0.363636	NC
GOM_pct	0.272727	NC
GOM_pct	0.181818	NC
GOM_pct	0	NC
GOM_pct	0.727273	NC
GOM_pct	0.181818	NC
GOM_pct	0.0909091	NC
GOM_pct	0.272727	NC
GOM_pct	0	NC
GOM_pct	0	NC
GOM_pct	0	NC
GOM_pct	0.181818	NC
GOM_pct	0.181818	NC
GOM_pct	0.181818	NC
GOM_pct	0.545455	NC
GOM_pct	0.272727	NC
GOM_pct	0.272727	NC
GOM_pct	0.363636	NC
GOM_pct	0.363636	NC
GOM_pct	0.727273	NC
GOM_pct	0	NC
GOM_pct	0	NC
GOM_pct	0.454545	NC
GOM_pct	0	NC
GOM_pct	0	NC
GOM_pct	0.363636	NC
GOM_pct	0.454545	NC
GOM_pct	0.181818	NC
GOM_pct	0.181818	NC
GOM_pct	0.818182	NC
GOM_pct	0.454545	NC
GOM_pct	0	NC
GOM_pct	0.181818	NC
GOM_pct	0.181818	NC
GOM_pct	0.545455	NC
GOM_pct	0.272727	NC
GOM_pct	0.181818	NC
GOM_pct	0.636364	NC
GOM_pct	0.0909091	NC
GOM_pct	0.909091	NC
GOM_pct	0	NC
GOM_pct	0.909091	NC
GOM_pct	0	NC
GOM_pct	0.0909091	NC
GOM_pct	0.909091	NC
GOM_pct	0.818182	NC
GOM_pct	0	NC
GOM_pct	0	NC
GOM_pct	0.636364	NC
GOM_pct	0.0909091	NC
GOM_pct	0	NC
GOM_pct	0	NC
GOM_pct	0	NC
GOM_pct	0	NC
GOM_pct	0	NC
GOM_pct	0.181818	NC
GOM_pct	0.272727	NC
GOM_pct	0	NC
GOM_pct	0	NC
GOM_pct	0	NC
GOM_pct	0	NC
GOM_pct	0.0909091	NC
GOM_pct	0.636364	NC
GOM_pct	0.727273	NC
GOM_pct	0	NC
GOM_pct	0	NC
GOM_pct	0.181818	NC
GOM_pct	0	NC
GOM_pct	0.727273	NC
GOM_pct	0.909091	NC
GOM_pct	0.272727	NC
GOM_pct	0.0909091	NC
GOM_pct	0	NC
GOM_pct	0	NC
GOM_pct	0	NC
GOM_pct	0	NC
GOM_pct	0	NC
GOM_pct	0	NC
GOM_pct	0	NC
GOM_pct	0	NC
GOM_pct	0	NC
GOM_pct	0.181818	NC
GOM_pct	0.0909091	NC
GOM_pct	0	NC
GOM_pct	0	NC
GOM_pct	0.0909091	NC
GOM_pct	0.636364	NC
GOM_pct	0.181818	NC
GOM_pct	0.818182	NC
GOM_pct	0	NC
GOM_pct	0.181818	NC
GOM_pct	0.363636	NC
GOM_pct	0.363636	NC
GOM_pct	0.0909091	NC
GOM_pct	0.636364	NC
GOM_pct	0.454545	NC
GOM_pct	0	NC
GOM_pct	0.454545	NC
GOM_pct	0.272727	NC
GOM_pct	0.909091	NC
GOM_pct	0.909091	NC
GOM_pct	0.181818	NC
GOM_pct	0.545455	NC
GOM_pct	0.0909091	NC
GOM_pct	1	NC
GOM_pct	0.181818	NC
GOM_pct	1	NC
GOM_pct	0.363636	NC
GOM_pct	0	NC
GOM_pct	0	NC
GOM_pct	0.181818	NC
GOM_pct	0	NC
GOM_pct	1	NC
GOM_pct	0.363636	NC
GOM_pct	0	NC
GOM_pct	0.636364	NC
GOM_pct	1	NC
GOM_pct	1	NC
GOM_pct	0	NC
GOM_pct	0.0909091	NC
GOM_pct	0	NC
GOM_pct	0	NC
GOM_pct	0	NC
GOM_pct	0	NC
GOM_pct	0	NC
GOM_pct	0	NC
GOM_pct	0	NC
GOM_pct	0.0909091	NC
GOM_pct	0.0909091	NC
GOM_pct	0.454545	NC
GOM_pct	0.272727	NC
GOM_pct	0.181818	NC
GOM_pct	0.0909091	NC
GOM_pct	0	NC
GOM_pct	0	NC
GOM_pct	0.0909091	NC
GOM_pct	0	NC
GOM_pct	0	NC
GOM_pct	0.454545	NC
GOM_pct	0.363636	NC
GOM_pct	0.0909091	NC
GOM_pct	0.909091	NC
GOM_pct	0.181818	NC
GOM_pct	0	NC
GOM_pct	0.454545	NC
GOM_pct	0.181818	NC
GOM_pct	0.181818	NC
GOM_pct	0	NC
GOM_pct	0	NC
GOM_pct	0	NC
GOM_pct	0	NC
GOM_pct	0	NC
GOM_pct	0	NC
GOM_pct	0.272727	NC
GOM_pct	0.818182	NC
GOM_pct	0.727273	NC
GOM_pct	0.181818	NC
GOM_pct	0.272727	NC
GOM_pct	0.818182	NC
GOM_pct	0.181818	NC
GOM_pct	0.181818	NC
GOM_pct	0	NC
GOM_pct	0	NC
GOM_pct	0	NC
GOM_pct	0	NC
GOM_pct	0	NC
GOM_pct	0	NC
GOM_pct	0	NC
GOM_pct	0	NC
GOM_pct	0	NC
GOM_pct	0	NC
GOM_pct	0	NC
GOM_pct	0	NC
GOM_pct	0	NC
GOM_pct	0	NC
GOM_pct	0	NC
GOM_pct	0.636364	NC
GOM_pct	0.545455	NC
GOM_pct	0	NC
GOM_pct	0.0909091	NC
GOM_pct	0.272727	NC
GOM_pct	0	NC
GOM_pct	0	NC
GOM_pct	0.454545	NC
GOM_pct	0.363636	NC
GOM_pct	0.272727	NC
GOM_pct	0.272727	NC
GOM_pct	0.0909091	NC
GOM_pct	0	NC
GOM_pct	0.363636	NC
GOM_pct	0.272727	NC
GOM_pct	0.272727	NC
GOM_pct	0	NC
GOM_pct	0.363636	NC
GOM_pct	0.545455	NC
GOM_pct	0.181818	NC
GOM_pct	0.454545	NC
GOM_pct	0.545455	NC
GOM_pct	0.181818	NC
GOM_pct	0	NC
GOM_pct	0.727273	NC
GOM_pct	0	NC
GOM_pct	0	NC
GOM_pct	0.272727	NC
GOM_pct	0.181818	NC
GOM_pct	0.909091	NC
GOM_pct	0.0909091	NC
GOM_pct	0	NC
GOM_pct	0	NC
GOM_pct	0	NC
GOM_pct	0	NC
GOM_pct	0	NC
GOM_pct	0.454545	NC
GOM_pct	0.818182	NC
GOM_pct	0.0909091	NC
GOM_pct	0	NC
GOM_pct	0	NC
GOM_pct	0	NC
GOM_pct	0	NC
GOM_pct	0	NC
GOM_pct	0	NC
GOM_pct	0.818182	NC
GOM_pct	0.818182	NC
GOM_pct	0.181818	NC
GOM_pct	1	NC
GOM_pct	0.909091	NC
GOM_pct	0	NC
GOM_pct	0	NC
GOM_pct	0.363636	NC
GOM_pct	0.454545	NC
GOM_pct	0.818182	NC
GOM_pct	0.0909091	NC
GOM_pct	0	NC
GOM_pct	0.181818	NC
GOM_pct	0.0909091	NC
GOM_pct	0.0909091	NC
GOM_pct	0.0909091	NC
GOM_pct	0.727273	NC
GOM_pct	0.909091	NC
GOM_pct	0.363636	NC
GOM_pct	0.181818	NC
GOM_pct	0.363636	NC
GOM_pct	0.636364	NC
GOM_pct	0.454545	NC
GOM_pct	0.363636	NC
GOM_pct	0.363636	NC
GOM_pct	0.0909091	NC
GOM_pct	0.545455	NC
GOM_pct	0.0909091	NC
GOM_pct	0.0909091	NC
GOM_pct	0.0909091	NC
GOM_pct	0.0909091	NC
GOM_pct	0	NC
GOM_pct	0.0909091	NC
GOM_pct	0.545455	NC
GOM_pct	0.909091	NC
GOM_pct	0.454545	NC
GOM_pct	0.363636	NC
GOM_pct	1	NC
GOM_pct	0.181818	NC
GOM_pct	0.272727	NC
GOM_pct	0.181818	NC
GOM_pct	0.181818	NC
GOM_pct	0.454545	NC
GOM_pct	0.454545	NC
GOM_pct	0.818182	NC
GOM_pct	0.909091	NC
GOM_pct	0.545455	NC
GOM_pct	1	NC
GOM_pct	1	NC
GOM_pct	0	NC
GOM_pct	0	NC
GOM_pct	0.545455	NC
GOM_pct	1	NC
GOM_pct	0	NC
GOM_pct	0	NC
GOM_pct	0.181818	NC
GOM_pct	0	NC
GOM_pct	0	NC
GOM_pct	1	NC
GOM_pct	0	NC
GOM_pct	0.545455	NC
GOM_pct	0.545455	NC
GOM_pct	0	NC
GOM_pct	0.272727	NC
GOM_pct	0.636364	NC
GOM_pct	0.0909091	NC
GOM_pct	1	NC
GOM_pct	0.818182	NC
GOM_pct	0.181818	NC
GOM_pct	1	NC
GOM_pct	0	NC
GOM_pct	0.181818	NC
GOM_pct	0.727273	NC
GOM_pct	0.272727	NC
GOM_pct	0.727273	NC
GOM_pct	0.0909091	NC
GOM_pct	0.909091	NC
GOM_pct	0.909091	NC
GOM_pct	0	NC
GOM_pct	0	NC
GOM_pct	0	NC
GOM_pct	0	NC
GOM_pct	0.0909091	NC
GOM_pct	0	NC
GOM_pct	0.0909091	NC
GOM_pct	0.909091	NC
GOM_pct	0.727273	NC
GOM_pct	0.0909091	NC
GOM_pct	0	NC
GOM_pct	0.272727	NC
GOM_pct	0.636364	NC
GOM_pct	0.0909091	NC
GOM_pct	0.272727	NC
GOM_pct	0	NC
GOM_pct	1	NC
GOM_pct	1	NC
GOM_pct	0.909091	NC
GOM_pct	0.909091	NC
GOM_pct	0.727273	NC
GOM_pct	0.818182	NC
GOM_pct	0.818182	NC
GOM_pct	0.727273	NC
GOM_pct	0.363636	NC
GOM_pct	1	NC
GOM_pct	0.636364	NC
GOM_pct	0.545455	NC
GOM_pct	0	NC
GOM_pct	0.181818	NC
GOM_pct	0	NC
GOM_pct	0	NC
GOM_pct	1	NC
GOM_pct	0.0909091	NC
GOM_pct	0.818182	NC
GOM_pct	0.727273	NC
GOM_pct	1	NC
GOM_pct	0.181818	NC
GOM_pct	1	NC
GOM_pct	0.727273	NC
GOM_pct	0.727273	NC
GOM_pct	1	NC
GOM_pct	1	NC
GOM_pct	1	NC
GOM_pct	1	NC
GOM_pct	0.0909091	NC
GOM_pct	0.181818	NC
GOM_pct	0.181818	NC
GOM_pct	0.545455	NC
GOM_pct	0.363636	NC
GOM_pct	0.272727	NC
GOM_pct	0.181818	NC
GOM_pct	0	NC
GOM_pct	0.909091	NC
GOM_pct	1	NC
GOM_pct	1	NC
GOM_pct	0.454545	NC
GOM_pct	0.363636	NC
GOM_pct	1	NC
GOM_pct	0.0909091	NC
GOM_pct	0.545455	NC
GOM_pct	0.909091	NC
GOM_pct	0.0909091	NC
GOM_pct	0	NC
GOM_pct	1	NC
GOM_pct	0.272727	NC
GOM_pct	0	NC
GOM_pct	0	NC
GOM_pct	1	NC
GOM_pct	0	NC
GOM_pct	0	NC
GOM_pct	0	NC
GOM_pct	0	NC
GOM_pct	0.0909091	NC
GOM_pct	0.818182	NC
GOM_pct	0.636364	NC
GOM_pct	0.0909091	NC
GOM_pct	0	NC
GOM_pct	0	NC
GOM_pct	1	NC
GOM_pct	0	NC
GOM_pct	0.454545	NC
GOM_pct	0.909091	NC
GOM_pct	0.0909091	NC
GOM_pct	0	NC
GOM_pct	0	NC
GOM_pct	0	NC
GOM_pct	1	NC
GOM_pct	0	NC
GOM_pct	0.727273	NC
GOM_pct	0.909091	NC
GOM_pct	0.363636	NC
GOM_pct	0	NC
GOM_pct	0.272727	NC
GOM_pct	0.818182	NC
GOM_pct	0.636364	NC
GOM_pct	0.0909091	NC
GOM_pct	0	NC
GOM_pct	0.363636	NC
GOM_pct	0.909091	NC
GOM_pct	0	NC
GOM_pct	1	NC
GOM_pct	0.181818	NC
GOM_pct	0.181818	NC
GOM_pct	0	NC
GOM_pct	0	NC
GOM_pct	1	NC
GOM_pct	0.272727	NC
GOM_pct	0	NC
GOM_pct	0.0909091	NC
GOM_pct	0.181818	NC
GOM_pct	0.0909091	NC
GOM_pct	0	NC
GOM_pct	0.181818	NC
GOM_pct	1	NC
GOM_pct	0	NC
GOM_pct	0	NC
GOM_pct	0.0909091	NC
GOM_pct	1	NC
GOM_pct	0.181818	NC
GOM_pct	0.0909091	NC
GOM_pct	0.909091	NC
GOM_pct	0.818182	NC
GOM_pct	0.181818	NC
GOM_pct	0	NC
GOM_pct	0.818182	NC
GOM_pct	0.181818	NC
GOM_pct	0.0909091	NC
GOM_pct	0.818182	NC
GOM_pct	0.0909091	NC
GOM_pct	0.181818	NC
GOM_pct	0.272727	NC
GOM_pct	0	NC
GOM_pct	0.272727	NC
GOM_pct	0.818182	NC
GOM_pct	0.545455	NC
GOM_pct	0.363636	NC
GOM_pct	0.363636	NC
GOM_pct	0.272727	NC
GOM_pct	0.181818	NC
GOM_pct	0.727273	NC
GOM_pct	0.0909091	NC
GOM_pct	0	NC
GOM_pct	0	NC
GOM_pct	0.727273	NC
GOM_pct	0.909091	NC
GOM_pct	0.636364	NC
GOM_pct	1	NC
GOM_pct	0.0909091	NC
GOM_pct	0	NC
GOM_pct	0.909091	NC
GOM_pct	0.636364	NC
GOM_pct	0.0909091	NC
GOM_pct	0.181818	NC
GOM_pct	0	NC
GOM_pct	0.0909091	NC
GOM_pct	0.0909091	NC
GOM_pct	0.272727	NC
GOM_pct	1	NC
GOM_pct	0.181818	NC
GOM_pct	0	NC
GOM_pct	0.363636	NC
GOM_pct	0.181818	NC
GOM_pct	1	NC
GOM_pct	1	NC
GOM_pct	0.363636	NC
GOM_pct	0	NC
GOM_pct	0.727273	NC
GOM_pct	1	NC
GOM_pct	0.0909091	NC
GOM_pct	1	NC
GOM_pct	0.818182	NC
GOM_pct	1	NC
GOM_pct	0	NC
GOM_pct	0.636364	NC
GOM_pct	1	NC
GOM_pct	0.727273	NC
GOM_pct	0.818182	NC
GOM_pct	0.454545	NC
GOM_pct	0.636364	NC
GOM_pct	0.545455	NC
GOM_pct	0.727273	NC
GOM_pct	0.545455	NC
GOM_pct	0.545455	NC
GOM_pct	0.272727	NC
GOM_pct	1	NC
GOM_pct	0.181818	NC
GOM_pct	0.636364	NC
GOM_pct	0.0909091	NC
GOM_pct	0.909091	NC
GOM_pct	1	NC
GOM_pct	1	NC
GOM_pct	0.181818	NC
GOM_pct	0.363636	NC
GOM_pct	0.454545	NC
GOM_pct	0.363636	NC
GOM_pct	1	NC
GOM_pct	0.0909091	NC
GOM_pct	0.363636	NC
GOM_pct	0.818182	NC
GOM_pct	0	NC
GOM_pct	0.181818	NC
GOM_pct	0	NC
GOM_pct	0.0909091	NC
GOM_pct	0.545455	NC
GOM_pct	0.909091	NC
GOM_pct	0.909091	NC
GOM_pct	0.909091	NC
GOM_pct	0.454545	NC
GOM_pct	0.454545	NC
GOM_pct	0.272727	NC
GOM_pct	1	NC
GOM_pct	0.363636	NC
GOM_pct	1	NC
GOM_pct	0	NC
GOM_pct	0	NC
GOM_pct	0	NC
GOM_pct	1	NC
GOM_pct	1	NC
GOM_pct	0.181818	NC
GOM_pct	0.909091	NC
GOM_pct	0.454545	NC
GOM_pct	0.0909091	NC
GOM_pct	0.0909091	NC
GOM_pct	0.0909091	NC
GOM_pct	0.909091	NC
GOM_pct	0.727273	NC
GOM_pct	0	NC
GOM_pct	0	NC
GOM_pct	1	NC
GOM_pct	0	NC
GOM_pct	0.545455	NC
GOM_pct	0.818182	NC
GOM_pct	0.272727	NC
GOM_pct	0.272727	NC
GOM_pct	0.0909091	NC
GOM_pct	0.181818	NC
GOM_pct	0.272727	NC
GOM_pct	0	NC
GOM_pct	0	NC
GOM_pct	0	NC
GOM_pct	0.0909091	NC
GOM_pct	0.0909091	NC
GOM_pct	0.0909091	NC
GOM_pct	0	NC
GOM_pct	0.818182	NC
GOM_pct	1	NC
GOM_pct	1	NC
GOM_pct	0.818182	NC
GOM_pct	1	NC
GOM_pct	0.909091	NC
GOM_pct	0.909091	NC
GOM_pct	0.818182	NC
GOM_pct	0.818182	NC
GOM_pct	0.181818	NC
GOM_pct	0.272727	NC
GOM_pct	0.818182	NC
GOM_pct	0.181818	NC
GOM_pct	0.181818	NC
GOM_pct	1	NC
GOM_pct	0	NC
GOM_pct	0	NC
GOM_pct	0	NC
GOM_pct	1	NC
GOM_pct	0	NC
GOM_pct	0.909091	NC
GOM_pct	0.636364	NC
GOM_pct	0	NC
GOM_pct	0	NC
GOM_pct	0.272727	NC
GOM_pct	0.636364	NC
GOM_pct	0.272727	NC
GOM_pct	0.272727	NC
GOM_pct	0.636364	NC
GOM_pct	0.181818	NC
GOM_pct	0.181818	NC
GOM_pct	1	NC
GOM_pct	1	NC
GOM_pct	0.0909091	NC
GOM_pct	0.272727	NC
GOM_pct	1	NC
GOM_pct	1	NC
GOM_pct	1	NC
GOM_pct	1	NC
GOM_pct	1	NC
GOM_pct	0	NC
GOM_pct	0	NC
GOM_pct	0	NC
GOM_pct	1	NC
GOM_pct	1	NC
GOM_pct	0	NC
GOM_pct	0	NC
GOM_pct	0	NC
GOM_pct	1	NC
GOM_pct	0	NC
GOM_pct	0	NC
GOM_pct	1	NC
GOM_pct	0.272727	NC
GOM_pct	0.363636	NC
GOM_pct	0.0909091	NC
GOM_pct	0.363636	NC
GOM_pct	0.363636	NC
GOM_pct	0.0909091	NC
GOM_pct	0.272727	NC
GOM_pct	0.545455	NC
GOM_pct	0.454545	NC
GOM_pct	0.272727	NC
GOM_pct	0.272727	NC
GOM_pct	0.272727	NC
GOM_pct	0	NC
GOM_pct	0.181818	NC
GOM_pct	0.545455	NC
GOM_pct	0.454545	NC
GOM_pct	0.181818	NC
GOM_pct	0.363636	NC
GOM_pct	0.272727	NC
GOM_pct	0.272727	NC
GOM_pct	0.181818	NC
GOM_pct	0.272727	NC
GOM_pct	0.272727	NC
GOM_pct	0	NC
GOM_pct	0.272727	NC
GOM_pct	0.272727	NC
GOM_pct	0.272727	NC
GOM_pct	0.363636	NC
GOM_pct	0.181818	NC
GOM_pct	1	NC
GOM_pct	0	NC
GOM_pct	1	NC
GOM_pct	0.181818	NC
GOM_pct	0.0909091	NC
GOM_pct	0.0909091	NC
GOM_pct	0.0909091	NC
GOM_pct	0.181818	NC
GOM_pct	0.181818	NC
GOM_pct	0.0909091	NC
GOM_pct	0.0909091	NC
GOM_pct	0	NC
GOM_pct	0.272727	NC
GOM_pct	0	NC
GOM_pct	0.181818	NC
GOM_pct	0.181818	NC
GOM_pct	0.181818	NC
GOM_pct	0.363636	NC
GOM_pct	0.454545	NC
GOM_pct	0.363636	NC
GOM_pct	0	NC
GOM_pct	0.181818	NC
GOM_pct	0.0909091	NC
GOM_pct	0.0909091	NC
GOM_pct	0.0909091	NC
GOM_pct	0.0909091	NC
GOM_pct	0.272727	NC
GOM_pct	0.363636	NC
GOM_pct	1	NC
GOM_pct	0.0909091	NC
GOM_pct	0.0909091	NC
GOM_pct	0.0909091	NC
GOM_pct	0.181818	NC
GOM_pct	0	NC
GOM_pct	0.909091	NC
GOM_pct	0.454545	NC
GOM_pct	0.272727	NC
GOM_pct	0.181818	NC
GOM_pct	0.454545	NC
GOM_pct	0	NC
GOM_pct	0.636364	NC
GOM_pct	0.636364	NC
GOM_pct	0.545455	NC
GOM_pct	0.727273	NC
GOM_pct	0.272727	NC
GOM_pct	1	NC
GOM_pct	1	NC
GOM_pct	0.0909091	NC
GOM_pct	0.181818	NC
GOM_pct	0.545455	NC
GOM_pct	0.363636	NC
GOM_pct	0.272727	NC
GOM_pct	0.909091	NC
GOM_pct	1	NC
GOM_pct	0.272727	NC
GOM_pct	0.0909091	NC
GOM_pct	0.636364	NC
GOM_pct	0.636364	NC
GOM_pct	0.545455	NC
GOM_pct	0.272727	NC
GOM_pct	1	NC
GOM_pct	0.0909091	NC
GOM_pct	0.0909091	NC
GOM_pct	0.818182	NC
GOM_pct	0.636364	NC
GOM_pct	0.272727	NC
GOM_pct	0.636364	NC
GOM_pct	0.181818	NC
GOM_pct	0.454545	NC
GOM_pct	0.636364	NC
GOM_pct	0.636364	NC
GOM_pct	0	NC
GOM_pct	0	NC
GOM_pct	0.0909091	NC
GOM_pct	0	NC
GOM_pct	0.0909091	NC
GOM_pct	0.0909091	NC
GOM_pct	0.0909091	NC
GOM_pct	0.0909091	NC
GOM_pct	0.909091	NC
GOM_pct	0	NC
GOM_pct	0.545455	NC
GOM_pct	0.545455	NC
GOM_pct	0	NC
GOM_pct	0.909091	NC
GOM_pct	1	NC
GOM_pct	1	NC
GOM_pct	0	NC
GOM_pct	0	NC
GOM_pct	0	NC
GOM_pct	0.181818	NC
GOM_pct	0	NC
GOM_pct	0.181818	NC
GOM_pct	0.0909091	NC
GOM_pct	0.363636	NC
GOM_pct	0.0909091	NC
GOM_pct	0.181818	NC
GOM_pct	0	NC
GOM_pct	0.0909091	NC
GOM_pct	0.272727	NC
GOM_pct	0.0909091	NC
GOM_pct	0.0909091	NC
GOM_pct	0	NC
GOM_pct	0.181818	NC
GOM_pct	0.636364	NC
GOM_pct	0.181818	NC
GOM_pct	0	NC
GOM_pct	0	NC
GOM_pct	0.0909091	NC
GOM_pct	0.727273	NC
GOM_pct	0	NC
GOM_pct	0.727273	NC
GOM_pct	0.272727	NC
GOM_pct	0.909091	NC
GOM_pct	0.181818	NC
GOM_pct	0	NC
GOM_pct	0	NC
GOM_pct	0	NC
GOM_pct	0.363636	NC
GOM_pct	1	NC
GOM_pct	1	NC
GOM_pct	0.454545	NC
GOM_pct	0.181818	NC
GOM_pct	0	NC
GOM_pct	1	NC
GOM_pct	0	NC
GOM_pct	0.363636	NC
GOM_pct	0.454545	NC
GOM_pct	0.181818	NC
GOM_pct	0	NC
GOM_pct	0.818182	NC
GOM_pct	0.454545	NC
GOM_pct	0.454545	NC
GOM_pct	0.181818	NC
GOM_pct	0.0909091	NC
GOM_pct	1	NC
GOM_pct	0.636364	NC
GOM_pct	0.181818	NC
GOM_pct	0.181818	NC
GOM_pct	0.0909091	NC
GOM_pct	0.181818	NC
GOM_pct	0.545455	NC
GOM_pct	0.545455	NC
GOM_pct	0.727273	NC
GOM_pct	0.454545	NC
GOM_pct	0.909091	NC
GOM_pct	0	NC
GOM_pct	1	NC
GOM_pct	0	NC
GOM_pct	0	NC
GOM_pct	0	NC
GOM_pct	0	NC
GOM_pct	0	NC
GOM_pct	0.0909091	NC
GOM_pct	0.818182	NC
GOM_pct	0.0909091	NC
GOM_pct	0.454545	NC
GOM_pct	0	NC
GOM_pct	0	NC
GOM_pct	0.363636	NC
GOM_pct	0.0909091	NC
GOM_pct	0.454545	NC
GOM_pct	0.636364	NC
GOM_pct	0	NC
GOM_pct	0	NC
GOM_pct	0.636364	NC
GOM_pct	0.545455	NC
GOM_pct	0	NC
GOM_pct	0.181818	NC
GOM_pct	0.272727	NC
GOM_pct	0.363636	NC
GOM_pct	0.454545	NC
GOM_pct	0.181818	NC
GOM_pct	0.181818	NC
GOM_pct	0.181818	NC
GOM_pct	0.272727	NC
GOM_pct	0.727273	NC
GOM_pct	0.181818	NC
GOM_pct	0	NC
GOM_pct	0	NC
GOM_pct	0.0909091	NC
GOM_pct	0.0909091	NC
GOM_pct	0.363636	NC
GOM_pct	0.272727	NC
GOM_pct	0.545455	NC
GOM_pct	0.181818	NC
GOM_pct	0.0909091	NC
GOM_pct	0.181818	NC
GOM_pct	0.636364	NC
GOM_pct	0	NC
GOM_pct	1	NC
GOM_pct	0	NC
GOM_pct	0.0909091	NC
GOM_pct	0.0909091	NC
GOM_pct	0.0909091	NC
GOM_pct	0.636364	NC
GOM_pct	0.545455	NC
GOM_pct	0.363636	NC
GOM_pct	0.454545	NC
GOM_pct	0	NC
GOM_pct	0	NC
GOM_pct	0	NC
GOM_pct	0	NC
GOM_pct	0.818182	NC
GOM_pct	0.909091	NC
GOM_pct	0	NC
GOM_pct	0.0909091	NC
GOM_pct	0	NC
GOM_pct	0.181818	NC
GOM_pct	0	NC
GOM_pct	0	NC
GOM_pct	0	NC
GOM_pct	0	NC
GOM_pct	0	NC
GOM_pct	0	NC
GOM_pct	0	NC
GOM_pct	0	NC
GOM_pct	1	NC
GOM_pct	0.181818	NC
GOM_pct	0.818182	NC
GOM_pct	0.818182	NC
GOM_pct	0.272727	NC
GOM_pct	0.0909091	NC
GOM_pct	0	NC
GOM_pct	0.909091	NC
GOM_pct	0	NC
GOM_pct	0	NC
GOM_pct	1	NC
GOM_pct	0	NC
GOM_pct	0	NC
GOM_pct	1	NC
GOM_pct	0	NC
GOM_pct	0.727273	NC
GOM_pct	0.818182	NC
GOM_pct	0.272727	NC
GOM_pct	0.0909091	NC
GOM_pct	0	NC
GOM_pct	1	NC
GOM_pct	0.0909091	NC
GOM_pct	1	NC
GOM_pct	0.636364	NC
GOM_pct	1	NC
GOM_pct	0.0909091	NC
GOM_pct	0	NC
GOM_pct	0	NC
GOM_pct	0	NC
GOM_pct	0.545455	NC
GOM_pct	0.909091	NC
GOM_pct	1	NC
GOM_pct	0.818182	NC
GOM_pct	0.363636	NC
GOM_pct	0	NC
GOM_pct	0.0909091	NC
GOM_pct	0	NC
GOM_pct	0	NC
GOM_pct	0	NC
GOM_pct	0	NC
GOM_pct	0	NC
GOM_pct	0.636364	NC
GOM_pct	0.727273	NC
GOM_pct	0.272727	NC
GOM_pct	0	NC
GOM_pct	0.0909091	NC
GOM_pct	1	NC
GOM_pct	1	NC
GOM_pct	0.181818	NC
GOM_pct	0.272727	NC
GOM_pct	0.727273	NC
GOM_pct	0.909091	NC
GOM_pct	0	NC
GOM_pct	0	NC
GOM_pct	0.0909091	NC
GOM_pct	0	NC
GOM_pct	0.181818	NC
GOM_pct	0.181818	NC
GOM_pct	0.818182	NC
GOM_pct	0.909091	NC
GOM_pct	0	NC
GOM_pct	0	NC
GOM_pct	0.0909091	NC
GOM_pct	0.0909091	NC
GOM_pct	0.454545	NC
GOM_pct	1	NC
GOM_pct	0.636364	NC
GOM_pct	0	NC
GOM_pct	0	NC
GOM_pct	0.818182	NC
GOM_pct	0.818182	NC
GOM_pct	1	NC
GOM_pct	0	NC
GOM_pct	0.727273	NC
GOM_pct	0	NC
GOM_pct	0	NC
GOM_pct	0.909091	NC
GOM_pct	0.909091	NC
GOM_pct	0.545455	NC
GOM_pct	0	NC
GOM_pct	0.181818	NC
GOM_pct	0.727273	NC
GOM_pct	0.454545	NC
GOM_pct	0.363636	NC
GOM_pct	0.727273	NC
GOM_pct	0.0909091	NC
GOM_pct	0.454545	NC
GOM_pct	0.818182	NC
GOM_pct	0.454545	NC
GOM_pct	0.636364	NC
GOM_pct	0.909091	NC
GOM_pct	0.0909091	NC
GOM_pct	0.0909091	NC
GOM_pct	1	NC
GOM_pct	0.0909091	NC
GOM_pct	1	NC
GOM_pct	0.636364	NC
GOM_pct	0	NC
GOM_pct	0.0909091	NC
GOM_pct	0.727273	NC
GOM_pct	0.363636	NC
GOM_pct	0.0909091	NC
GOM_pct	0.181818	NC
GOM_pct	0.363636	NC
GOM_pct	0.272727	NC
GOM_pct	0.272727	NC
GOM_pct	0.181818	NC
GOM_pct	0.454545	NC
GOM_pct	0.363636	NC
GOM_pct	0.454545	NC
GOM_pct	0.0909091	NC
GOM_pct	0	NC
GOM_pct	0.181818	NC
GOM_pct	0.909091	NC
GOM_pct	0	NC
GOM_pct	1	NC
GOM_pct	0.181818	NC
GOM_pct	0.727273	NC
GOM_pct	0.636364	NC
GOM_pct	0.181818	NC
GOM_pct	0.0909091	NC
GOM_pct	1	NC
GOM_pct	0.909091	NC
GOM_pct	0.181818	NC
GOM_pct	1	NC
GOM_pct	1	NC
GOM_pct	1	NC
GOM_pct	1	NC
GOM_pct	1	NC
GOM_pct	1	NC
GOM_pct	1	NC
GOM_pct	0.636364	NC
GOM_pct	1	NC
GOM_pct	0.181818	NC
GOM_pct	0.272727	NC
GOM_pct	1	NC
GOM_pct	1	NC
GOM_pct	0	NC
GOM_pct	0	NC
GOM_pct	1	NC
GOM_pct	1	NC
GOM_pct	1	NC
GOM_pct	1	NC
GOM_pct	0.181818	NC
GOM_pct	0.818182	NC
GOM_pct	0.545455	NC
GOM_pct	0.727273	NC
GOM_pct	0.818182	NC
GOM_pct	0.909091	NC
GOM_pct	0.181818	NC
GOM_pct	0	NC
GOM_pct	0.909091	NC
GOM_pct	0.727273	NC
GOM_pct	0.0909091	NC
GOM_pct	0.636364	NC
GOM_pct	0.909091	NC
GOM_pct	0	NC
GOM_pct	1	NC
GOM_pct	0	NC
GOM_pct	1	NC
GOM_pct	0.909091	NC
GOM_pct	0.909091	NC
GOM_pct	0	NC
GOM_pct	1	NC
GOM_pct	1	NC
GOM_pct	1	NC
GOM_pct	1	NC
GOM_pct	0.818182	NC
GOM_pct	0	NC
GOM_pct	0	NC
GOM_pct	0.454545	NC
GOM_pct	0.727273	NC
GOM_pct	0.818182	NC
GOM_pct	0.272727	NC
GOM_pct	0.272727	NC
GOM_pct	0.272727	NC
GOM_pct	0.272727	NC
GOM_pct	1	NC
GOM_pct	0.0909091	NC
GOM_pct	1	NC
GOM_pct	1	NC
GOM_pct	1	NC
GOM_pct	0.636364	NC
GOM_pct	1	NC
GOM_pct	1	NC
GOM_pct	0.272727	NC
GOM_pct	0.818182	NC
GOM_pct	0.818182	NC
GOM_pct	1	NC
GOM_pct	1	NC
GOM_pct	0.545455	NC
GOM_pct	1	NC
GOM_pct	0.181818	NC
GOM_pct	1	NC
GOM_pct	0.818182	NC
GOM_pct	1	NC
GOM_pct	0.909091	NC
GOM_pct	0.909091	NC
GOM_pct	0.363636	NC
GOM_pct	1	NC
GOM_pct	0.545455	NC
GOM_pct	1	NC
GOM_pct	0.909091	NC
GOM_pct	0.0909091	NC
GOM_pct	0.818182	NC
GOM_pct	0.545455	NC
GOM_pct	1	NC
GOM_pct	0.909091	NC
GOM_pct	1	NC
GOM_pct	1	NC
GOM_pct	0.363636	NC
GOM_pct	1	NC
GOM_pct	0.0909091	NC
GOM_pct	0.0909091	NC
GOM_pct	0.909091	NC
GOM_pct	1	NC
GOM_pct	0.909091	NC
GOM_pct	1	NC
GOM_pct	1	NC
GOM_pct	0.272727	NC
GOM_pct	1	NC
GOM_pct	1	NC
GOM_pct	0	NC
GOM_pct	1	NC
GOM_pct	0.909091	NC
GOM_pct	1	NC
GOM_pct	1	NC
GOM_pct	0.0909091	NC
GOM_pct	0	NC
GOM_pct	1	NC
GOM_pct	0	NC
GOM_pct	1	NC
GOM_pct	0.454545	NC
GOM_pct	0.909091	NC
GOM_pct	0.545455	NC
GOM_pct	1	NC
GOM_pct	1	NC
GOM_pct	1	NC
GOM_pct	0	NC
GOM_pct	0	NC
GOM_pct	1	NC
GOM_pct	0.818182	NC
GOM_pct	0.454545	NC
GOM_pct	1	NC
GOM_pct	0.454545	NC
GOM_pct	0.0909091	NC
GOM_pct	1	NC
GOM_pct	1	NC
GOM_pct	0.545455	NC
GOM_pct	0.727273	NC
GOM_pct	0.0909091	NC
GOM_pct	0.727273	NC
GOM_pct	1	NC
GOM_pct	1	NC
GOM_pct	0.0909091	NC
GOM_pct	1	NC
GOM_pct	1	NC
GOM_pct	0.0909091	NC
GOM_pct	1	NC
GOM_pct	0.272727	NC
GOM_pct	0	NC
GOM_pct	1	NC
GOM_pct	1	NC
GOM_pct	0.0909091	NC
GOM_pct	1	NC
GOM_pct	0.909091	NC
GOM_pct	0.181818	NC
GOM_pct	0.181818	NC
GOM_pct	0.909091	NC
GOM_pct	1	NC
GOM_pct	0.0909091	NC
GOM_pct	1	NC
GOM_pct	0.0909091	NC
GOM_pct	0.272727	NC
GOM_pct	0.272727	NC
GOM_pct	0	NC
GOM_pct	0.0909091	NC
GOM_pct	0.272727	NC
GOM_pct	0.636364	NC
GOM_pct	0.454545	NC
GOM_pct	0.0909091	NC
GOM_pct	0	NC
GOM_pct	0.272727	NC
GOM_pct	0.636364	NC
GOM_pct	0.636364	NC
GOM_pct	0.0909091	NC
GOM_pct	0.272727	NC
GOM_pct	0.181818	NC
GOM_pct	0	NC
GOM_pct	0.0909091	NC
GOM_pct	0.454545	NC
GOM_pct	0.454545	NC
GOM_pct	0.363636	NC
GOM_pct	0.181818	NC
GOM_pct	0.0909091	NC
GOM_pct	0	NC
GOM_pct	0.272727	NC
GOM_pct	0	NC
GOM_pct	0.363636	NC
GOM_pct	0.545455	NC
GOM_pct	0.545455	NC
GOM_pct	0.909091	NC
GOM_pct	0.181818	NC
GOM_pct	0.272727	NC
GOM_pct	1	NC
GOM_pct	0.454545	NC
GOM_pct	0.727273	NC
GOM_pct	0.181818	NC
GOM_pct	0.181818	NC
GOM_pct	0.181818	NC
GOM_pct	0.454545	NC
GOM_pct	0.181818	NC
GOM_pct	0.272727	NC
GOM_pct	0.454545	NC
GOM_pct	0.545455	NC
GOM_pct	0.272727	NC
GOM_pct	0.636364	NC
GOM_pct	0.181818	NC
GOM_pct	0.181818	NC
GOM_pct	0	NC
GOM_pct	0.181818	NC
GOM_pct	0.818182	NC
GOM_pct	0.454545	NC
GOM_pct	0	NC
GOM_pct	0	NC
GOM_pct	0.454545	NC
GOM_pct	0.272727	NC
GOM_pct	0.181818	NC
GOM_pct	0.909091	NC
GOM_pct	0.909091	NC
GOM_pct	0.0909091	NC
GOM_pct	0	NC
GOM_pct	0.0909091	NC
GOM_pct	0.0909091	NC
GOM_pct	0	NC
GOM_pct	0.0909091	NC
GOM_pct	0.181818	NC
GOM_pct	1	NC
GOM_pct	0	NC
GOM_pct	0.181818	NC
GOM_pct	0	NC
GOM_pct	0.454545	NC
GOM_pct	0.0909091	NC
GOM_pct	0.909091	NC
GOM_pct	0.363636	NC
GOM_pct	0.181818	NC
GOM_pct	0.181818	NC
GOM_pct	0.0909091	NC
GOM_pct	0.0909091	NC
GOM_pct	0	NC
GOM_pct	0.636364	NC
GOM_pct	0.545455	NC
GOM_pct	0.0909091	NC
GOM_pct	0	NC
GOM_pct	0	NC
GOM_pct	0.0909091	NC
GOM_pct	0.818182	NC
GOM_pct	0.818182	NC
GOM_pct	0.545455	NC
GOM_pct	1	NC
GOM_pct	0.454545	NC
GOM_pct	0.0909091	NC
GOM_pct	0.272727	NC
GOM_pct	0.0909091	NC
GOM_pct	0.0909091	NC
GOM_pct	1	NC
GOM_pct	0.272727	NC
GOM_pct	0.181818	NC
GOM_pct	0.454545	NC
GOM_pct	0.272727	NC
GOM_pct	0.363636	NC
GOM_pct	0.181818	NC
GOM_pct	0	NC
GOM_pct	0.181818	NC
GOM_pct	1	NC
GOM_pct	0.181818	NC
GOM_pct	0.0909091	NC
GOM_pct	0.818182	NC
GOM_pct	0	NC
GOM_pct	0.818182	NC
GOM_pct	0.181818	NC
GOM_pct	0.727273	NC
GOM_pct	1	NC
GOM_pct	0	NC
GOM_pct	0.0909091	NC
GOM_pct	0.0909091	NC
GOM_pct	0.181818	NC
GOM_pct	0.181818	NC
GOM_pct	0.0909091	NC
GOM_pct	0.727273	NC
GOM_pct	0.636364	NC
GOM_pct	0.636364	NC
GOM_pct	1	NC
GOM_pct	0	NC
GOM_pct	0.181818	NC
GOM_pct	1	NC
GOM_pct	0.363636	NC
GOM_pct	0.909091	NC
GOM_pct	0.545455	NC
GOM_pct	0.545455	NC
GOM_pct	0.636364	NC
GOM_pct	0.545455	NC
GOM_pct	0.272727	NC
GOM_pct	0.727273	NC
GOM_pct	1	NC
GOM_pct	1	NC
GOM_pct	0.181818	NC
GOM_pct	0.818182	NC
GOM_pct	0.909091	NC
GOM_pct	0.818182	NC
GOM_pct	0.545455	NC
GOM_pct	1	NC
GOM_pct	0.181818	NC
GOM_pct	0.909091	NC
GOM_pct	0.818182	NC
GOM_pct	0.818182	NC
GOM_pct	0.454545	NC
GOM_pct	1	NC
GOM_pct	0.181818	NC
GOM_pct	0.181818	NC
GOM_pct	1	NC
GOM_pct	0.818182	NC
GOM_pct	0	NC
GOM_pct	0.636364	NC
GOM_pct	1	NC
GOM_pct	1	NC
GOM_pct	0.0909091	NC
GOM_pct	0.545455	NC
GOM_pct	0.818182	NC
GOM_pct	0	NC
GOM_pct	0.818182	NC
GOM_pct	0.0909091	NC
GOM_pct	0.454545	NC
GOM_pct	0.272727	NC
GOM_pct	0.454545	NC
GOM_pct	0.363636	NC
GOM_pct	0.272727	NC
GOM_pct	0.181818	NC
GOM_pct	0.272727	NC
GOM_pct	0.181818	NC
GOM_pct	0.545455	NC
GOM_pct	0.727273	NC
GOM_pct	0.0909091	NC
GOM_pct	0.181818	NC
GOM_pct	0.181818	NC
GOM_pct	0	NC
GOM_pct	0.454545	NC
GOM_pct	0.0909091	NC
GOM_pct	0.636364	NC
GOM_pct	0.818182	NC
GOM_pct	0.181818	NC
GOM_pct	0.0909091	NC
GOM_pct	0.0909091	NC
GOM_pct	0.272727	NC
GOM_pct	0.636364	NC
GOM_pct	0.545455	NC
GOM_pct	0.363636	NC
GOM_pct	0	NC
GOM_pct	1	NC
GOM_pct	1	NC
GOM_pct	0.363636	NC
GOM_pct	0.545455	NC
GOM_pct	0.545455	NC
GOM_pct	0.454545	NC
GOM_pct	0.545455	NC
GOM_pct	0.545455	NC
GOM_pct	1	NC
GOM_pct	1	NC
GOM_pct	0.272727	NC
GOM_pct	0.909091	NC
GOM_pct	1	NC
GOM_pct	0.181818	NC
GOM_pct	0.909091	NC
GOM_pct	1	NC
GOM_pct	0.454545	NC
GOM_pct	1	NC
GOM_pct	1	NC
GOM_pct	1	NC
GOM_pct	1	NC
GOM_pct	1	NC
GOM_pct	0.636364	NC
GOM_pct	0.272727	NC
GOM_pct	1	NC
GOM_pct	1	NC
GOM_pct	1	NC
GOM_pct	1	NC
GOM_pct	1	NC
GOM_pct	1	NC
GOM_pct	1	NC
GOM_pct	1	NC
GOM_pct	1	NC
GOM_pct	0.909091	NC
GOM_pct	0.727273	NC
GOM_pct	0.909091	NC
GOM_pct	0.909091	NC
GOM_pct	1	NC
GOM_pct	0.818182	NC
GOM_pct	1	NC
GOM_pct	0.909091	NC
GOM_pct	1	NC
GOM_pct	1	NC
GOM_pct	0.818182	NC
GOM_pct	1	NC
GOM_pct	1	NC
GOM_pct	1	NC
GOM_pct	1	NC
GOM_pct	1	NC
GOM_pct	0.181818	NC
GOM_pct	1	NC
GOM_pct	1	NC
GOM_pct	0.909091	NC
GOM_pct	1	NC
GOM_pct	0.454545	NC
GOM_pct	0.454545	NC
GOM_pct	0.909091	NC
GOM_pct	0.181818	NC
GOM_pct	0.909091	NC
GOM_pct	0.909091	NC
GOM_pct	0.909091	NC
GOM_pct	0.454545	NC
GOM_pct	0.818182	NC
GOM_pct	0.909091	NC
GOM_pct	0.727273	NC
GOM_pct	0.454545	NC
GOM_pct	1	NC
GOM_pct	1	NC
GOM_pct	0.727273	NC
GOM_pct	1	NC
GOM_pct	1	NC
GOM_pct	1	NC
GOM_pct	0.363636	NC
GOM_pct	0.909091	NC
GOM_pct	1	NC
GOM_pct	1	NC
GOM_pct	1	NC
GOM_pct	1	NC
GOM_pct	1	NC
GOM_pct	1	NC
GOM_pct	0.909091	NC
GOM_pct	1	NC
GOM_pct	0.0909091	NC
GOM_pct	0.909091	NC
GOM_pct	1	NC
GOM_pct	1	NC
GOM_pct	1	NC
GOM_pct	0	NC
GOM_pct	1	NC
GOM_pct	0.545455	NC
GOM_pct	0	NC
GOM_pct	0.727273	NC
GOM_pct	1	NC
GOM_pct	0.818182	NC
GOM_pct	0	NC
GOM_pct	0.545455	NC
GOM_pct	0.454545	NC
GOM_pct	0.545455	NC
GOM_pct	0	NC
GOM_pct	1	NC
GOM_pct	0.181818	NC
GOM_pct	0.818182	NC
GOM_pct	0.0909091	NC
GOM_pct	1	NC
GOM_pct	1	NC
GOM_pct	0.545455	NC
GOM_pct	0.727273	NC
GOM_pct	0.818182	NC
GOM_pct	0.909091	NC
GOM_pct	0.181818	NC
GOM_pct	1	NC
GOM_pct	0	NC
GOM_pct	1	NC
GOM_pct	0.909091	NC
GOM_pct	0.0909091	NC
GOM_pct	0.454545	NC
GOM_pct	1	NC
GOM_pct	1	NC
GOM_pct	0.727273	NC
GOM_pct	1	NC
GOM_pct	1	NC
GOM_pct	0.909091	NC
GOM_pct	1	NC
GOM_pct	1	NC
GOM_pct	0.272727	NC
GOM_pct	0.0909091	NC
GOM_pct	0.909091	NC
GOM_pct	0.909091	NC
GOM_pct	1	NC
GOM_pct	1	NC
GOM_pct	1	NC
GOM_pct	1	NC
GOM_pct	0.727273	NC
GOM_pct	0.727273	NC
GOM_pct	0	NC
GOM_pct	0.818182	NC
GOM_pct	1	NC
GOM_pct	1	NC
GOM_pct	0.818182	NC
GOM_pct	0.0909091	NC
GOM_pct	0.0909091	NC
GOM_pct	0.0909091	NC
GOM_pct	1	NC
GOM_pct	0.909091	NC
GOM_pct	0	NC
GOM_pct	0.727273	NC
GOM_pct	0.818182	NC
GOM_pct	0.909091	NC
GOM_pct	0.272727	NC
GOM_pct	0.272727	NC
GOM_pct	0.727273	NC
GOM_pct	0	NC
GOM_pct	0.727273	NC
GOM_pct	0.818182	NC
GOM_pct	1	NC
GOM_pct	0.818182	NC
GOM_pct	0.363636	NC
GOM_pct	0.727273	NC
GOM_pct	0.545455	NC
GOM_pct	0.0909091	NC
GOM_pct	1	NC
GOM_pct	0	NC
GOM_pct	0.181818	NC
GOM_pct	1	NC
GOM_pct	0	NC
GOM_pct	1	NC
GOM_pct	0.909091	NC
GOM_pct	0.909091	NC
GOM_pct	0.0909091	NC
GOM_pct	0.818182	NC
GOM_pct	1	NC
GOM_pct	0.0909091	NC
GOM_pct	0	NC
GOM_pct	0	NC
GOM_pct	0	NC
GOM_pct	0	NC
GOM_pct	0.0909091	NC
GOM_pct	0.909091	NC
GOM_pct	0.909091	NC
GOM_pct	0	NC
GOM_pct	0.363636	NC
GOM_pct	0.272727	NC
GOM_pct	0	NC
GOM_pct	0.0909091	NC
GOM_pct	0.454545	NC
GOM_pct	0.363636	NC
GOM_pct	0.454545	NC
GOM_pct	0.0909091	NC
GOM_pct	0	NC
GOM_pct	0	NC
GOM_pct	0.0909091	NC
GOM_pct	0.181818	NC
GOM_pct	0.636364	NC
GOM_pct	0.545455	NC
GOM_pct	0.909091	NC
GOM_pct	1	NC
GOM_pct	0.454545	NC
GOM_pct	0.272727	NC
GOM_pct	0	NC
GOM_pct	0.0909091	NC
GOM_pct	0.909091	NC
GOM_pct	0.0909091	NC
GOM_pct	0.272727	NC
GOM_pct	0.181818	NC
GOM_pct	0.272727	NC
GOM_pct	0.0909091	NC
GOM_pct	0.272727	NC
GOM_pct	0.272727	NC
GOM_pct	0	NC
GOM_pct	0.636364	NC
GOM_pct	0.909091	NC
GOM_pct	0.909091	NC
GOM_pct	1	NC
GOM_pct	0.909091	NC
GOM_pct	0.181818	NC
GOM_pct	0.181818	NC
GOM_pct	0.0909091	NC
GOM_pct	0.181818	NC
GOM_pct	0.0909091	NC
GOM_pct	0.181818	NC
GOM_pct	0.0909091	NC
GOM_pct	0	NC
GOM_pct	0.454545	NC
GOM_pct	0.181818	NC
GOM_pct	0.545455	NC
GOM_pct	0.363636	NC
GOM_pct	1	NC
GOM_pct	0	NC
GOM_pct	0.909091	NC
GOM_pct	0.272727	NC
GOM_pct	0	NC
GOM_pct	0.0909091	NC
GOM_pct	0.545455	NC
GOM_pct	0.0909091	NC
GOM_pct	0.909091	NC
GOM_pct	1	NC
GOM_pct	0	NC
GOM_pct	0	NC
GOM_pct	0	NC
GOM_pct	0	NC
GOM_pct	0	NC
GOM_pct	1	NC
GOM_pct	1	NC
GOM_pct	0	NC
GOM_pct	0.0909091	NC
GOM_pct	0	NC
GOM_pct	0	NC
GOM_pct	0	NC
GOM_pct	0.181818	NC
GOM_pct	0.454545	NC
GOM_pct	0	NC
GOM_pct	0.272727	NC
GOM_pct	0.181818	NC
GOM_pct	0	NC
GOM_pct	0.363636	NC
GOM_pct	0.727273	NC
GOM_pct	0.0909091	NC
GOM_pct	0.363636	NC
GOM_pct	0.727273	NC
GOM_pct	0.545455	NC
GOM_pct	0.0909091	NC
GOM_pct	0	NC
GOM_pct	0	NC
GOM_pct	0.0909091	NC
GOM_pct	0	NC
GOM_pct	0	NC
GOM_pct	0.0909091	NC
GOM_pct	0	NC
GOM_pct	0	NC
GOM_pct	0.181818	NC
GOM_pct	0.181818	NC
GOM_pct	0.0909091	NC
GOM_pct	0.363636	NC
GOM_pct	0.272727	NC
GOM_pct	0.181818	NC
GOM_pct	0.181818	NC
GOM_pct	0.0909091	NC
GOM_pct	0.0909091	NC
GOM_pct	0	NC
GOM_pct	0.0909091	NC
GOM_pct	0.181818	NC
GOM_pct	0.181818	NC
GOM_pct	0.818182	NC
GOM_pct	0.818182	NC
GOM_pct	0	NC
GOM_pct	0.363636	NC
GOM_pct	0.909091	NC
GOM_pct	0.272727	NC
GOM_pct	0	NC
GOM_pct	0.272727	NC
GOM_pct	0.636364	NC
GOM_pct	0.272727	NC
GOM_pct	0.272727	NC
GOM_pct	0	NC
GOM_pct	0.272727	NC
GOM_pct	1	NC
GOM_pct	0	NC
GOM_pct	0.818182	NC
GOM_pct	0.181818	NC
GOM_pct	0.636364	NC
GOM_pct	0.181818	NC
GOM_pct	0.545455	NC
GOM_pct	0.909091	NC
GOM_pct	0.0909091	NC
GOM_pct	1	NC
GOM_pct	0	NC
GOM_pct	0	NC
GOM_pct	0	NC
GOM_pct	0	NC
GOM_pct	0.909091	NC
GOM_pct	0.0909091	NC
GOM_pct	0.181818	NC
GOM_pct	1	NC
GOM_pct	0.636364	NC
GOM_pct	0.363636	NC
GOM_pct	0.0909091	NC
GOM_pct	0	NC
GOM_pct	0.272727	NC
GOM_pct	0.636364	NC
GOM_pct	0.363636	NC
GOM_pct	0.272727	NC
GOM_pct	0.272727	NC
GOM_pct	0.181818	NC
GOM_pct	0.181818	NC
GOM_pct	0.272727	NC
GOM_pct	0.181818	NC
GOM_pct	0.454545	NC
GOM_pct	0.636364	NC
GOM_pct	0.0909091	NC
GOM_pct	1	NC
GOM_pct	0.181818	NC
GOM_pct	0.0909091	NC
GOM_pct	0.454545	NC
GOM_pct	0.545455	NC
GOM_pct	0.363636	NC
GOM_pct	0.0909091	NC
GOM_pct	0.454545	NC
GOM_pct	0.181818	NC
GOM_pct	0.0909091	NC
GOM_pct	1	NC
GOM_pct	0.272727	NC
GOM_pct	1	NC
GOM_pct	0	NC
GOM_pct	0	NC
GOM_pct	0	NC
GOM_pct	0	NC
GOM_pct	0	NC
GOM_pct	0.727273	NC
GOM_pct	1	NC
GOM_pct	0.818182	NC
GOM_pct	0	NC
GOM_pct	0.454545	NC
GOM_pct	0.272727	NC
GOM_pct	0.363636	NC
GOM_pct	0.545455	NC
GOM_pct	0.545455	NC
GOM_pct	0.363636	NC
GOM_pct	0.636364	NC
GOM_pct	0.363636	NC
GOM_pct	0.454545	NC
GOM_pct	0.545455	NC
GOM_pct	0.181818	NC
GOM_pct	0.818182	NC
GOM_pct	0.818182	NC
GOM_pct	0.0909091	NC
GOM_pct	0.545455	NC
GOM_pct	1	NC
GOM_pct	0.727273	NC
GOM_pct	0.818182	NC
GOM_pct	0.272727	NC
GOM_pct	0	NC
GOM_pct	1	NC
GOM_pct	0.636364	NC
GOM_pct	1	NC
GOM_pct	0.0909091	NC
GOM_pct	0.181818	NC
GOM_pct	0.636364	NC
GOM_pct	0.727273	NC
GOM_pct	1	NC
GOM_pct	0	NC
GOM_pct	0	NC
GOM_pct	1	NC
GOM_pct	0	NC
GOM_pct	1	NC
GOM_pct	0.272727	NC
GOM_pct	0	NC
GOM_pct	0	NC
GOM_pct	0	NC
GOM_pct	1	NC
GOM_pct	0	NC
GOM_pct	0.0909091	NC
GOM_pct	0.181818	NC
GOM_pct	0.0909091	NC
GOM_pct	1	NC
GOM_pct	0.818182	NC
GOM_pct	0.818182	NC
GOM_pct	0.636364	NC
GOM_pct	0	NC
GOM_pct	0.909091	NC
GOM_pct	0.909091	NC
GOM_pct	0.727273	NC
GOM_pct	0	NC
GOM_pct	1	NC
GOM_pct	1	NC
GOM_pct	1	NC
GOM_pct	0.909091	NC
GOM_pct	1	NC
GOM_pct	0.909091	NC
GOM_pct	1	NC
GOM_pct	1	NC
GOM_pct	1	NC
GOM_pct	0.818182	NC
GOM_pct	1	NC
GOM_pct	1	NC
GOM_pct	1	NC
GOM_pct	1	NC
GOM_pct	0.818182	NC
GOM_pct	0.454545	NC
GOM_pct	1	NC
GOM_pct	1	NC
GOM_pct	0.909091	NC
GOM_pct	0.909091	NC
GOM_pct	1	NC
GOM_pct	1	NC
GOM_pct	0.909091	NC
GOM_pct	0	NC
GOM_pct	0.909091	NC
GOM_pct	0	NC
GOM_pct	1	NC
GOM_pct	0.909091	NC
GOM_pct	0.0909091	NC
GOM_pct	0.0909091	NC
GOM_pct	0.181818	NC
GOM_pct	0.454545	NC
GOM_pct	0.272727	NC
GOM_pct	0.454545	NC
GOM_pct	0	NC
GOM_pct	0.181818	NC
GOM_pct	0.909091	NC
GOM_pct	0.181818	NC
GOM_pct	0.272727	NC
GOM_pct	0.727273	NC
GOM_pct	0.545455	NC
GOM_pct	1	NC
GOM_pct	1	NC
GOM_pct	0	NC
GOM_pct	0.181818	NC
GOM_pct	0.909091	NC
GOM_pct	0.272727	NC
GOM_pct	0.727273	NC
GOM_pct	0.454545	NC
GOM_pct	0.454545	NC
GOM_pct	0.363636	NC
GOM_pct	0.636364	NC
GOM_pct	0.454545	NC
GOM_pct	0.363636	NC
GOM_pct	1	NC
GOM_pct	1	NC
GOM_pct	1	NC
GOM_pct	0.909091	NC
GOM_pct	1	NC
GOM_pct	0.818182	NC
GOM_pct	1	NC
GOM_pct	0.818182	NC
GOM_pct	0.181818	NC
GOM_pct	1	NC
GOM_pct	1	NC
GOM_pct	0.909091	NC
GOM_pct	0.181818	NC
GOM_pct	1	NC
GOM_pct	0.181818	NC
GOM_pct	0.272727	NC
GOM_pct	1	NC
GOM_pct	0.818182	NC
GOM_pct	1	NC
GOM_pct	0.181818	NC
GOM_pct	0.909091	NC
GOM_pct	0.181818	NC
GOM_pct	0.454545	NC
GOM_pct	0.727273	NC
GOM_pct	0.545455	NC
GOM_pct	0.545455	NC
GOM_pct	0.363636	NC
GOM_pct	0.636364	NC
GOM_pct	1	NC
GOM_pct	0.363636	NC
GOM_pct	0.818182	NC
GOM_pct	0.0909091	NC
GOM_pct	1	NC
GOM_pct	0.181818	NC
GOM_pct	0.0909091	NC
GOM_pct	0.909091	NC
GOM_pct	0.818182	NC
GOM_pct	1	NC
GOM_pct	0.818182	NC
GOM_pct	1	NC
GOM_pct	1	NC
GOM_pct	1	NC
GOM_pct	1	NC
GOM_pct	0	NC
GOM_pct	0.818182	NC
GOM_pct	1	NC
GOM_pct	0.818182	NC
GOM_pct	0	NC
GOM_pct	0	NC
GOM_pct	1	NC
GOM_pct	0.818182	NC
GOM_pct	1	NC
GOM_pct	0.454545	NC
GOM_pct	0.545455	NC
GOM_pct	0.454545	NC
GOM_pct	1	NC
GOM_pct	1	NC
GOM_pct	0.636364	NC
GOM_pct	0.636364	NC
GOM_pct	1	NC
GOM_pct	0.0909091	NC
GOM_pct	1	NC
GOM_pct	0.545455	NC
GOM_pct	1	NC
GOM_pct	1	NC
GOM_pct	1	NC
GOM_pct	1	NC
GOM_pct	1	NC
GOM_pct	1	NC
GOM_pct	0.0909091	NC
GOM_pct	1	NC
GOM_pct	0.818182	NC
GOM_pct	1	NC
GOM_pct	0.545455	NC
GOM_pct	0.636364	NC
GOM_pct	0.454545	NC
GOM_pct	0.545455	NC
GOM_pct	0.272727	NC
GOM_pct	0.545455	NC
GOM_pct	0.545455	NC
GOM_pct	0.727273	NC
GOM_pct	0.272727	NC
GOM_pct	0.545455	NC
GOM_pct	1	NC
GOM_pct	0.454545	NC
GOM_pct	1	NC
GOM_pct	0.181818	NC
GOM_pct	1	NC
GOM_pct	0.545455	NC
GOM_pct	0.272727	NC
GOM_pct	0	NC
GOM_pct	1	NC
GOM_pct	0.0909091	NC
GOM_pct	1	NC
GOM_pct	0.545455	NC
GOM_pct	0.454545	NC
GOM_pct	1	NC
GOM_pct	1	NC
GOM_pct	1	NC
GOM_pct	1	NC
GOM_pct	1	NC
GOM_pct	1	NC
GOM_pct	1	NC
GOM_pct	0.181818	NC
GOM_pct	1	NC
GOM_pct	1	NC
GOM_pct	1	NC
GOM_pct	1	NC
GOM_pct	1	NC
GOM_pct	1	NC
GOM_pct	1	NC
GOM_pct	0.727273	NC
GOM_pct	1	NC
GOM_pct	1	NC
GOM_pct	1	NC
GOM_pct	0.727273	NC
GOM_pct	0.909091	NC
GOM_pct	0.818182	NC
GOM_pct	1	NC
GOM_pct	0.909091	NC
GOM_pct	0.818182	NC
GOM_pct	1	NC
GOM_pct	0.909091	NC
GOM_pct	1	NC
GOM_pct	0.545455	NC
GOM_pct	1	NC
GOM_pct	1	NC
GOM_pct	0	NC
GOM_pct	0.0909091	NC
GOM_pct	1	NC
GOM_pct	0	NC
GOM_pct	1	NC
GOM_pct	0.727273	NC
GOM_pct	0.909091	NC
GOM_pct	1	NC
GOM_pct	1	NC
GOM_pct	1	NC
GOM_pct	1	NC
GOM_pct	1	NC
GOM_pct	0.363636	NC
GOM_pct	0.363636	NC
GOM_pct	1	NC
GOM_pct	1	NC
GOM_pct	0.545455	NC
GOM_pct	1	NC
GOM_pct	1	NC
GOM_pct	0.727273	NC
GOM_pct	0.272727	NC
GOM_pct	1	NC
GOM_pct	0.0909091	NC
GOM_pct	0.363636	NC
GOM_pct	0.363636	NC
[truncated: 288,439+ more rows]

## Sheet: Figure S18c
Figure S18c
tissue	type	Mean	Ste
NC	1H	13.3715	0.318254	ctcf
NC	2H	13.4476	0.358692	ctcf
NC	3H	15.495	0.393086	ctcf
NC	4H	18.7392	0.208268	ctcf
WG	1H	13.5992	0.33277	ctcf
WG	2H	14.2513	0.462112	ctcf
WG	3H	14.9554	0.476494	ctcf
WG	4H	18.3026	0.188857	ctcf
WL	1H	12.8447	0.309691	ctcf
WL	2H	13.9684	0.386584	ctcf
WL	3H	14.52	0.390607	ctcf
WL	4H	18.4691	0.198203	ctcf
NC	1H	0.05807	0.00810379	housekeeping gene
NC	2H	0.0826141	0.0104238	housekeeping gene
NC	3H	0.0719603	0.00975555	housekeeping gene
NC	4H	0.138683	0.00613802	housekeeping gene
WG	1H	0.0695742	0.0101923	housekeeping gene
WG	2H	0.0718133	0.0123249	housekeeping gene
WG	3H	0.0742574	0.0116285	housekeeping gene
WG	4H	0.137077	0.00564978	housekeeping gene
WL	1H	0.0472574	0.0063909	housekeeping gene
WL	2H	0.0729927	0.00923457	housekeeping gene
WL	3H	0.0935162	0.0114269	housekeeping gene
WL	4H	0.140319	0.00595988	housekeeping gene
NC	1H	28.4697	0.385196	SINE
NC	2H	29.6819	0.46615	SINE
NC	3H	30.9677	0.497646	SINE
NC	4H	34.572	0.225211	SINE
WG	1H	28.7601	0.412346	SINE
WG	2H	29.6697	0.55836	SINE
WG	3H	30.3729	0.562485	SINE
WG	4H	34.4092	0.209771	SINE
WL	1H	27.1224	0.365783	SINE
WL	2H	29.5219	0.481514	SINE
WL	3H	30.6122	0.476	SINE
WL	4H	34.273	0.21838	SINE
NC	1H	23.1503	0.239915	LINE
NC	2H	22.7152	0.286818	LINE
NC	3H	23.0707	0.297102	LINE
NC	4H	22.6247	0.136558	LINE
WG	1H	22.9481	0.268547	LINE
WG	2H	23.061	0.342941	LINE
WG	3H	23.1436	0.343094	LINE
WG	4H	22.6344	0.126535	LINE
WL	1H	22.2565	0.226063	LINE
WL	2H	22.4611	0.287347	LINE
WL	3H	22.7544	0.29561	LINE
WL	4H	22.7041	0.133864	LINE
NC	1H	7.12724	0.145657	LTR
NC	2H	7.09248	0.186741	LTR
NC	3H	6.94045	0.179713	LTR
NC	4H	6.8424	0.0850749	LTR
WG	1H	7.02285	0.165515	LTR
WG	2H	6.94614	0.213277	LTR
WG	3H	6.87954	0.212084	LTR
WG	4H	6.79088	0.0788835	LTR
WL	1H	7.07342	0.145771	LTR
WL	2H	7.20438	0.183467	LTR
WL	3H	7	0.185714	LTR
WL	4H	6.80099	0.080803	LTR
NC	1H	5.51836	0.101857	DNA
NC	2H	5.78052	0.124146	DNA
NC	3H	5.82258	0.134429	DNA
NC	4H	5.91904	0.060174	DNA
WG	1H	5.66667	0.114585	DNA
WG	2H	5.83124	0.150681	DNA
WG	3H	5.77888	0.150793	DNA
WG	4H	5.8431	0.0548375	DNA
WL	1H	5.61013	0.102224	DNA
WL	2H	5.54258	0.125711	DNA
WL	3H	5.79676	0.131307	DNA
WL	4H	5.82752	0.05719	DNA

## Sheet: Figure S18d
Figure S18d
tissue	type	Median	quantile25	quantile75	TE
NC	1H	25.2056	23.2865	27.1238	DNA
NC	2H	25.2523	23.4554	27.1344	DNA
NC	3H	25	23.1667	26.7311	DNA
NC	4H	24.82	23.0667	26.6094	DNA
WG	1H	25.0286	23.5	27	DNA
WG	2H	25.15	23.46	26.8316	DNA
WG	3H	25.0211	23.1136	26.8179	DNA
WG	4H	24.82	22.9671	26.6333	DNA
WL	1H	25.15	23.4657	27.0733	DNA
WL	2H	25.3784	23.5261	27.35	DNA
WL	3H	24.9417	23.3667	26.869	DNA
WL	4H	24.8	22.98	26.6667	DNA
NC	1H	24.6588	22.2917	26.8224	LTR
NC	2H	24.6571	22.6271	26.725	LTR
NC	3H	24.3733	21.8482	26.6211	LTR
NC	4H	23.92	21.6	26.05	LTR
WG	1H	24.4314	22.3361	26.6449	LTR
WG	2H	24.3558	22.0512	26.3682	LTR
WG	3H	24.4974	22.2394	26.7	LTR
WG	4H	24.0205	21.6667	26.1333	LTR
WL	1H	24.6208	22.4283	26.6625	LTR
WL	2H	24.7714	22.3807	26.9	LTR
WL	3H	24.4042	22.1329	26.481	LTR
WL	4H	23.9636	21.6	26.0586	LTR
NC	1H	24.1495	22.2688	25.9181	LINE
NC	2H	24.2071	22.6161	26.0156	LINE
NC	3H	24.1061	22.3111	26.0483	LINE
NC	4H	24.4	22.4962	26.1134	LINE
WG	1H	24.1777	22.3514	25.8795	LINE
WG	2H	24.12	22.5056	25.9107	LINE
WG	3H	24.4176	22.475	25.9267	LINE
WG	4H	24.3929	22.5151	26.0966	LINE
WL	1H	24.1148	22.3274	25.835	LINE
WL	2H	24.3462	22.6783	26.088	LINE
WL	3H	24.2661	22.5822	26.037	LINE
WL	4H	24.3322	22.5	26.0753	LINE
NC	1H	20.188	18.4638	22.1327	SINE
NC	2H	19.8826	18.3747	21.7533	SINE
NC	3H	19.9636	18.3835	21.6428	SINE
NC	4H	19.2975	17.9064	21.0108	SINE
WG	1H	20.0914	18.5777	22.0184	SINE
WG	2H	19.9519	18.3456	21.681	SINE
WG	3H	20.0023	18.3209	22.1474	SINE
WG	4H	19.3218	17.9228	21.027	SINE
WL	1H	20.2951	18.6256	22.1088	SINE
WL	2H	19.8697	18.2921	21.8581	SINE
WL	3H	19.8875	18.4316	21.6654	SINE
WL	4H	19.3463	17.9836	21.0703	SINE
