# Supplementary material for: Dynamic chromatin architecture of the porcine adipose tissues with weight gain and loss
Source: Nat Commun. 2023 Jun 12;14:3457. doi: 10.1038/s41467-023-39191-0 (PMC10258790; doi:10.1038/s41467-023-39191-0)
Supplement: Supplementary file 19 — Source data [file 41467_2023_39191_MOESM19_ESM.zip › Source.data/Supplementary Figure 19.xlsx]

## Sheet: Figure S19a
Figure S19a
sample	group	adipocytes	MVEC	macro
MAD_BH44	1	0.302035	0.203533	0.492388
GOM_BH41	1	0.444889	0.140752	0.391484
RAD_BH40	1	0.455551	0.249917	0.271363
GOM_BH24	1	0.465659	0.148495	0.385846
MAD_BH38	1	0.466776	0.217794	0.27503
RAD_BH41	1	0.467428	0.103755	0.426118
MAD_BH33	1	0.473733	0.105701	0.420565
RAD_BH43	1	0.479371	0.11238	0.40825
GOM_BH21	1	0.510184	0.185675	0.304141
GOM_BH2	1	0.527041	0.14329	0.323342
GOM_BH33	1	0.551982	0.0576451	0.390373
GOM_BH7	1	0.310151	0.292763	0.311893
GOM_BH40	1	0.366338	0.223169	0.340586
MAD_BH24	2	0.516819	0.261139	0.222042
RAD_BH48	2	0.522517	0.292599	0.184884
GOM_BH38	2	0.59288	0.12093	0.267825
MAD_BH26	2	0.593098	0.192576	0.214326
MAD_BH1	2	0.593969	0.124133	0.239644
MAD_BH48	2	0.602164	0.13114	0.266696
RAD_BH25	2	0.614933	0.177261	0.207806
MAD_BH23	2	0.636237	0.130226	0.233536
MAD_BH40	2	0.644403	0.177732	0.13088
GOM_BH1	2	0.644956	0.137773	0.177409
RAD_BH47	2	0.648061	0.137606	0.214333
GOM_BH14	2	0.658293	0.178534	0.159572
MAD_BH43	2	0.484819	0.266473	0.191697
GOM_BH3	3	0.628158	0.100314	0.245248
GOM_BH15	3	0.637659	0.0974269	0.264914
MAD_BH28	3	0.641497	0.0841342	0.274369
GOM_BH28	3	0.644369	0.0976131	0.258018
RAD_BH20	3	0.648488	0.11265	0.238863
MAD_BH34	3	0.653375	0.0305986	0.316026
MAD_BH10	3	0.655845	0.0958211	0.248334
GOM_BH9	3	0.661112	0.0274296	0.282131
RAD_BH38	3	0.661864	0.0673791	0.270757
GOM_BH29	3	0.667652	0.0808019	0.251546
GOM_BH26	3	0.668639	0.124124	0.207237
GOM_BH47	3	0.673777	0.0665908	0.259632
GOM_BH43	3	0.673857	0.0739323	0.245539
GOM_BH19	3	0.676676	0.0778767	0.245447
GOM_BH39	3	0.699878	0.0839414	0.216181
GOM_BH27	3	0.714029	0.0190153	0.266956
RAD_BH11	3	0.71427	0.0656752	0.220055
MAD_BH27	3	0.71947	0.0646881	0.215842
ULB_BH33	3	0.722966	0	0.277034
GOM_BH11	3	0.748157	0.0213514	0.230491
MAD_BH7	3	0.758317	0.0162041	0.225479
GOM_BH31	3	0.760133	0.00497518	0.234891
MAD_BH45	4	0.697486	0.126466	0.133357
MAD_BH19	4	0.701805	0.187933	0.110262
RAD_BH19	4	0.717421	0.136557	0.146021
RAD_BH10	4	0.7176	0.156016	0.0918137
MAD_BH2	4	0.719486	0.120887	0.159627
GOM_BH48	4	0.721928	0.0924796	0.185592
MAD_BH39	4	0.734042	0.0884717	0.177486
MAD_BH3	4	0.740478	0.0835591	0.175963
RAD_BH33	4	0.747746	0.100929	0.147406
RAD_BH6	4	0.750881	0.114022	0.13373
ULB_BH20	4	0.753463	0.0959578	0.15058
GOM_BH35	4	0.76656	0.0988068	0.111261
MAD_BH14	4	0.779616	0.123757	0.0966271
RAD_BH26	4	0.782968	0.161128	0.0559044
RAD_BH45	4	0.787466	0.0982868	0.114248
ULB_BH23	4	0.787771	0.118127	0.0941018
MAD_BH9	4	0.813791	0.112319	0.0738901
GOM_BH45	5	0.755673	0.0464045	0.197923
GOM_BH4	5	0.768663	0.0413947	0.189942
GOM_BH6	5	0.778493	0.0456956	0.175811
GOM_BH44	5	0.783646	0.0422393	0.174115
MAD_BH15	5	0.786205	0.0596658	0.154129
GOM_BH16	5	0.787791	0.0250447	0.187164
GOM_BH18	5	0.788997	0.00914794	0.201855
MAD_BH16	5	0.792967	0.0376805	0.169353
GOM_BH17	5	0.793851	0.0482539	0.157895
GOM_BH22	5	0.794258	0	0.205742
GOM_BH10	5	0.794646	0.0439911	0.161363
RAD_BH8	5	0.79494	0.032641	0.172419
ULB_BH24	5	0.795422	0.0471898	0.157388
RAD_BH27	5	0.7959	0.00422937	0.19987
RAD_BH7	5	0.797754	0.0397087	0.162537
ULB_BH44	5	0.797828	0.0232455	0.178927
RAD_BH31	5	0.798213	0.0426769	0.15911
GOM_BH8	5	0.799816	0.00465653	0.195527
GOM_BH34	5	0.802004	0	0.190928
GOM_BH12	5	0.803509	0.00186378	0.194627
MAD_BH17	5	0.804156	0.0511026	0.144741
MAD_BH20	5	0.80423	0.0456213	0.150149
ULB_BH41	5	0.811118	0.0330913	0.155791
GOM_BH5	5	0.811512	0.0376429	0.150845
ULB_BH16	5	0.816396	0.0729337	0.11067
GOM_BH13	5	0.816519	0	0.183481
MAD_BH4	5	0.817389	0.0533021	0.120385
RAD_BH2	5	0.821528	0.050914	0.127558
RAD_BH35	5	0.824194	0.0258836	0.149923
MAD_BH5	5	0.824323	0.0450642	0.0862793
ULB_BH10	5	0.824639	0.0434404	0.121648
RAD_BH14	5	0.827291	0.0825756	0.0901332
GOM_BH20	5	0.829464	0	0.170536
MAD_BH29	5	0.83145	0.0466541	0.121896
RAD_BH39	5	0.831563	0.0205714	0.142757
GOM_BH23	5	0.831947	0.00319159	0.164861
RAD_BH28	5	0.833852	0.0527166	0.113431
MAD_BH13	5	0.835383	0	0.162375
ULB_BH38	5	0.836839	0.038456	0.124705
ULB_BH48	5	0.838332	0.0602944	0.0957479
RAD_BH16	5	0.839054	0.0554901	0.105456
RAD_BH15	5	0.839733	0.0112225	0.112734
GOM_BH25	5	0.839803	0	0.159774
RAD_BH30	5	0.840831	0.0370086	0.122161
RAD_BH46	5	0.840981	0.0505252	0.108494
MAD_BH12	5	0.844387	0.0192116	0.136401
RAD_BH13	5	0.845112	0.0346087	0.120279
GOM_BH46	5	0.847581	0.000242133	0.152177
MAD_BH46	5	0.849303	0.0295196	0.121178
MAD_BH11	5	0.850402	0.00741609	0.129834
ULB_BH8	5	0.85148	0	0.14852
ULB_BH15	5	0.852083	0.0284031	0.119514
RAD_BH18	5	0.852509	0	0.140673
RAD_BH9	5	0.853222	0.0165531	0.125048
RAD_BH21	5	0.86167	0	0.13728
MAD_BH6	6	0.853046	0.078432	0.0640015
RAD_BH34	6	0.863813	0.000373226	0.118018
RAD_BH3	6	0.865041	0.0536514	0.0813081
GOM_BH30	6	0.867505	0	0.132495
RAD_BH5	6	0.868044	0.0200774	0.111878
ULB_BH3	6	0.868492	0.0235432	0.107965
RAD_BH44	6	0.86872	0.0258746	0.105405
ULB_BH5	6	0.869275	0.0623961	0.0683294
ULB_BH9	6	0.871076	0.0263984	0.102526
ULB_BH25	6	0.873526	0.0234258	0.103049
ULB_BH47	6	0.875142	0	0.124858
RAD_BH4	6	0.875237	0.0420593	0.0827041
ULB_BH39	6	0.876543	0.0201663	0.10329
MAD_BH30	6	0.878121	0.00261887	0.11926
ULB_BH2	6	0.878683	0.0649369	0.0542863
ULB_BH46	6	0.882191	0	0.117809
RAD_BH36	6	0.882435	0.0421059	0.0754593
ULB_BH6	6	0.886208	0	0.113792
ULB_BH17	6	0.88655	0	0.112614
RAD_BH1	6	0.894045	0.0681304	0.0378246
ULB_BH11	6	0.894669	0	0.105331
ULB_BH43	6	0.895671	0.0187542	0.0855747
ULB_BH31	6	0.899978	0	0.100022
ULB_BH14	6	0.900572	0.029404	0.0700237
ULB_BH13	6	0.900898	0	0.0659544
ULB_BH7	6	0.90303	0.0382503	0.0587197
ULB_BH22	6	0.904643	0	0.0953568
ULB_BH12	6	0.910315	0	0.0896854
ULB_BH27	6	0.913529	0	0.068748
ULB_BH40	6	0.917918	0.0294616	0.0314132
ULB_BH21	6	0.921642	0	0.0783576
ULB_BH36	6	0.922483	0	0.0775167
ULB_BH1	6	0.928432	0.0262791	0.0452891
ULB_BH34	6	0.929093	0	0.0508774
ULB_BH19	6	0.932353	0	0.0676473
GOM_BH36	6	0.955989	0	0.0440112
ULB_BH18	6	0.957377	0	0.0426226

## Sheet: Figure S19b, c
Figure S19b, c
sample	adipocytes	MVEC	macro
MAD_BH44	0.302035	0.203533	0.492388
GOM_BH7	0.310151	0.292763	0.311893
GOM_BH40	0.366338	0.223169	0.340586
GOM_BH41	0.444889	0.140752	0.391484
RAD_BH40	0.455551	0.249917	0.271363
GOM_BH24	0.465659	0.148495	0.385846
MAD_BH38	0.466776	0.217794	0.27503
RAD_BH41	0.467428	0.103755	0.426118
MAD_BH33	0.473733	0.105701	0.420565
RAD_BH43	0.479371	0.11238	0.40825
MAD_BH43	0.484819	0.266473	0.191697
GOM_BH21	0.510184	0.185675	0.304141
MAD_BH24	0.516819	0.261139	0.222042
RAD_BH48	0.522517	0.292599	0.184884
GOM_BH2	0.527041	0.14329	0.323342
GOM_BH33	0.551982	0.0576451	0.390373
GOM_BH38	0.59288	0.12093	0.267825
MAD_BH26	0.593098	0.192576	0.214326
MAD_BH1	0.593969	0.124133	0.239644
MAD_BH48	0.602164	0.13114	0.266696
MAD_BH31	0.605883	0.0288028	0.233404
RAD_BH25	0.614933	0.177261	0.207806
GOM_BH3	0.628158	0.100314	0.245248
MAD_BH23	0.636237	0.130226	0.233536
GOM_BH15	0.637659	0.0974269	0.264914
MAD_BH28	0.641497	0.0841342	0.274369
GOM_BH28	0.644369	0.0976131	0.258018
MAD_BH40	0.644403	0.177732	0.13088
GOM_BH1	0.644956	0.137773	0.177409
RAD_BH47	0.648061	0.137606	0.214333
RAD_BH20	0.648488	0.11265	0.238863
MAD_BH34	0.653375	0.0305986	0.316026
MAD_BH10	0.655845	0.0958211	0.248334
GOM_BH14	0.658293	0.178534	0.159572
GOM_BH9	0.661112	0.0274296	0.282131
RAD_BH38	0.661864	0.0673791	0.270757
GOM_BH29	0.667652	0.0808019	0.251546
GOM_BH26	0.668639	0.124124	0.207237
GOM_BH47	0.673777	0.0665908	0.259632
GOM_BH43	0.673857	0.0739323	0.245539
GOM_BH19	0.676676	0.0778767	0.245447
MAD_BH45	0.697486	0.126466	0.133357
GOM_BH39	0.699878	0.0839414	0.216181
MAD_BH19	0.701805	0.187933	0.110262
GOM_BH27	0.714029	0.0190153	0.266956
RAD_BH11	0.71427	0.0656752	0.220055
RAD_BH19	0.717421	0.136557	0.146021
RAD_BH10	0.7176	0.156016	0.0918137
MAD_BH27	0.71947	0.0646881	0.215842
MAD_BH2	0.719486	0.120887	0.159627
GOM_BH48	0.721928	0.0924796	0.185592
ULB_BH33	0.722966	0	0.277034
MAD_BH39	0.734042	0.0884717	0.177486
MAD_BH3	0.740478	0.0835591	0.175963
RAD_BH33	0.747746	0.100929	0.147406
GOM_BH11	0.748157	0.0213514	0.230491
RAD_BH6	0.750881	0.114022	0.13373
ULB_BH20	0.753463	0.0959578	0.15058
GOM_BH45	0.755673	0.0464045	0.197923
MAD_BH7	0.758317	0.0162041	0.225479
GOM_BH31	0.760133	0.00497518	0.234891
GOM_BH35	0.76656	0.0988068	0.111261
GOM_BH4	0.768663	0.0413947	0.189942
GOM_BH6	0.778493	0.0456956	0.175811
MAD_BH14	0.779616	0.123757	0.0966271
RAD_BH26	0.782968	0.161128	0.0559044
GOM_BH44	0.783646	0.0422393	0.174115
MAD_BH15	0.786205	0.0596658	0.154129
RAD_BH45	0.787466	0.0982868	0.114248
ULB_BH23	0.787771	0.118127	0.0941018
GOM_BH16	0.787791	0.0250447	0.187164
GOM_BH18	0.788997	0.00914794	0.201855
MAD_BH16	0.792967	0.0376805	0.169353
GOM_BH17	0.793851	0.0482539	0.157895
GOM_BH22	0.794258	0	0.205742
GOM_BH10	0.794646	0.0439911	0.161363
RAD_BH8	0.79494	0.032641	0.172419
ULB_BH24	0.795422	0.0471898	0.157388
RAD_BH27	0.7959	0.00422937	0.19987
RAD_BH7	0.797754	0.0397087	0.162537
ULB_BH44	0.797828	0.0232455	0.178927
RAD_BH31	0.798213	0.0426769	0.15911
GOM_BH8	0.799816	0.00465653	0.195527
GOM_BH34	0.802004	0	0.190928
GOM_BH12	0.803509	0.00186378	0.194627
MAD_BH17	0.804156	0.0511026	0.144741
MAD_BH20	0.80423	0.0456213	0.150149
ULB_BH41	0.811118	0.0330913	0.155791
GOM_BH5	0.811512	0.0376429	0.150845
MAD_BH9	0.813791	0.112319	0.0738901
ULB_BH16	0.816396	0.0729337	0.11067
GOM_BH13	0.816519	0	0.183481
MAD_BH4	0.817389	0.0533021	0.120385
RAD_BH2	0.821528	0.050914	0.127558
RAD_BH35	0.824194	0.0258836	0.149923
MAD_BH5	0.824323	0.0450642	0.0862793
ULB_BH10	0.824639	0.0434404	0.121648
RAD_BH14	0.827291	0.0825756	0.0901332
GOM_BH20	0.829464	0	0.170536
MAD_BH29	0.83145	0.0466541	0.121896
RAD_BH39	0.831563	0.0205714	0.142757
GOM_BH23	0.831947	0.00319159	0.164861
RAD_BH28	0.833852	0.0527166	0.113431
MAD_BH13	0.835383	0	0.162375
ULB_BH38	0.836839	0.038456	0.124705
ULB_BH48	0.838332	0.0602944	0.0957479
RAD_BH16	0.839054	0.0554901	0.105456
RAD_BH15	0.839733	0.0112225	0.112734
GOM_BH25	0.839803	0	0.159774
RAD_BH30	0.840831	0.0370086	0.122161
RAD_BH46	0.840981	0.0505252	0.108494
MAD_BH12	0.844387	0.0192116	0.136401
RAD_BH13	0.845112	0.0346087	0.120279
GOM_BH46	0.847581	0.000242133	0.152177
MAD_BH46	0.849303	0.0295196	0.121178
MAD_BH11	0.850402	0.00741609	0.129834
ULB_BH8	0.85148	0	0.14852
ULB_BH15	0.852083	0.0284031	0.119514
RAD_BH18	0.852509	0	0.140673
MAD_BH6	0.853046	0.078432	0.0640015
RAD_BH9	0.853222	0.0165531	0.125048
RAD_BH21	0.86167	0	0.13728
RAD_BH34	0.863813	0.000373226	0.118018
RAD_BH3	0.865041	0.0536514	0.0813081
GOM_BH30	0.867505	0	0.132495
RAD_BH5	0.868044	0.0200774	0.111878
ULB_BH3	0.868492	0.0235432	0.107965
RAD_BH44	0.86872	0.0258746	0.105405
ULB_BH5	0.869275	0.0623961	0.0683294
ULB_BH9	0.871076	0.0263984	0.102526
ULB_BH25	0.873526	0.0234258	0.103049
ULB_BH47	0.875142	0	0.124858
RAD_BH4	0.875237	0.0420593	0.0827041
ULB_BH39	0.876543	0.0201663	0.10329
MAD_BH30	0.878121	0.00261887	0.11926
ULB_BH2	0.878683	0.0649369	0.0542863
ULB_BH46	0.882191	0	0.117809
RAD_BH36	0.882435	0.0421059	0.0754593
ULB_BH6	0.886208	0	0.113792
ULB_BH17	0.88655	0	0.112614
RAD_BH1	0.894045	0.0681304	0.0378246
ULB_BH11	0.894669	0	0.105331
ULB_BH43	0.895671	0.0187542	0.0855747
ULB_BH31	0.899978	0	0.100022
ULB_BH14	0.900572	0.029404	0.0700237
ULB_BH13	0.900898	0	0.0659544
ULB_BH7	0.90303	0.0382503	0.0587197
ULB_BH22	0.904643	0	0.0953568
ULB_BH12	0.910315	0	0.0896854
ULB_BH27	0.913529	0	0.068748
ULB_BH40	0.917918	0.0294616	0.0314132
ULB_BH21	0.921642	0	0.0783576
ULB_BH36	0.922483	0	0.0775167
ULB_BH1	0.928432	0.0262791	0.0452891
ULB_BH34	0.929093	0	0.0508774
ULB_BH19	0.932353	0	0.0676473
GOM_BH36	0.955989	0	0.0440112
ULB_BH18	0.957377	0	0.0426226

## Sheet: Figure S19e
Figure S19e
Sample	GOM_CC3	GOM_CC2	GOM_BC3	GOM_BC7	GOM_CC4	GOM_BC4	GOM_BC1	GOM_CC1	GOM_BC6	GOM_BC5	GOM_BC8	MAD_CC3	MAD_CC2	MAD_BC3	MAD_BC7	MAD_CC4	MAD_BC4	MAD_BC1	MAD_CC1	MAD_BC6	MAD_BC5	MAD_BC8	MAD_BC9	ULB_CC3	ULB_CC2	ULB_BC3	ULB_BC7	ULB_CC4	ULB_BC4	ULB_BC1	ULB_CC1	ULB_BC6	ULB_BC5	ULB_BC8	ULB_BC9	RAD_CC3	RAD_CC2	RAD_BC3	RAD_BC7	RAD_CC4	RAD_BC4	RAD_BC1	RAD_CC1	RAD_BC6	RAD_BC5	RAD_BC8	RAD_BC9	ULB_BH24	ULB_BH44
GOM_CC3	1	0.9462	0.935268	0.966193	0.93449	0.968439	0.943919	0.941959	0.939798	0.941815	0.973038	0.948708	0.961874	0.928093	0.930482	0.938102	0.95797	0.94085	0.964302	0.961337	0.967193	0.947163	0.965472	0.931875	0.954621	0.918988	0.953145	0.93409	0.956672	0.954873	0.950962	0.934963	0.955308	0.956133	0.941529	0.960327	0.960563	0.932058	0.957991	0.926755	0.961677	0.927094	0.932748	0.942327	0.937489	0.961681	0.937939	0.946055	0.947824
GOM_CC2	0.9462	1	0.954511	0.946369	0.942898	0.94521	0.960534	0.957952	0.957126	0.948731	0.948163	0.90317	0.941069	0.940344	0.906423	0.937653	0.931294	0.92077	0.933774	0.931891	0.935182	0.915086	0.933586	0.937427	0.930244	0.926499	0.92273	0.905627	0.924124	0.923064	0.925207	0.939792	0.923911	0.920327	0.906476	0.918318	0.933611	0.941739	0.928252	0.918642	0.923626	0.935145	0.942309	0.915864	0.938882	0.930487	0.936082	0.921636	0.92098
GOM_BC3	0.935268	0.954511	1	0.935172	0.92971	0.938448	0.953691	0.948081	0.946363	0.946636	0.938992	0.885378	0.917534	0.93056	0.88801	0.920962	0.914852	0.903616	0.91652	0.912799	0.916942	0.898058	0.916664	0.920708	0.907156	0.912155	0.903023	0.88574	0.909961	0.905693	0.906451	0.918201	0.902026	0.904402	0.889357	0.897139	0.909811	0.930219	0.91222	0.900548	0.905444	0.916861	0.924471	0.895198	0.919522	0.917831	0.926377	0.908747	0.906315
GOM_BC7	0.966193	0.946369	0.935172	1	0.929751	0.978488	0.94541	0.942692	0.937276	0.936075	0.980785	0.940802	0.964097	0.922828	0.919893	0.926804	0.952922	0.950319	0.969538	0.965527	0.968404	0.940647	0.967924	0.922962	0.959881	0.911522	0.950869	0.917535	0.963102	0.957005	0.947682	0.924006	0.954909	0.945105	0.929326	0.936162	0.966015	0.926894	0.960329	0.909564	0.952106	0.922758	0.929059	0.938059	0.925306	0.966167	0.925352	0.938944	0.950086
GOM_CC4	0.93449	0.942898	0.92971	0.929751	1	0.928103	0.939334	0.940591	0.937411	0.936096	0.933623	0.901583	0.925102	0.927199	0.899259	0.937566	0.922532	0.907223	0.928903	0.924343	0.928268	0.914167	0.92542	0.926271	0.916093	0.917446	0.914317	0.903464	0.916989	0.913112	0.915276	0.926482	0.914926	0.914146	0.905197	0.91579	0.922512	0.930064	0.921236	0.920926	0.918272	0.923761	0.930972	0.911134	0.929418	0.923632	0.930338	0.911926	0.912506
GOM_BC4	0.968439	0.94521	0.938448	0.978488	0.928103	1	0.943145	0.938765	0.93967	0.937536	0.979441	0.933799	0.954116	0.918052	0.909308	0.923101	0.954044	0.947549	0.960232	0.957929	0.963218	0.935778	0.961162	0.918012	0.95027	0.907652	0.942647	0.914987	0.961932	0.949856	0.939665	0.921045	0.948046	0.940683	0.925859	0.931673	0.957053	0.920292	0.947834	0.906748	0.949551	0.912868	0.9193	0.932387	0.919277	0.960023	0.921905	0.93268	0.944465
GOM_BC1	0.943919	0.960534	0.953691	0.94541	0.939334	0.943145	1	0.956381	0.954794	0.947608	0.947639	0.909117	0.936439	0.941749	0.904428	0.934453	0.934296	0.922357	0.934867	0.934258	0.936495	0.914521	0.93333	0.933042	0.923552	0.925441	0.920214	0.899207	0.924048	0.925813	0.922512	0.937085	0.919256	0.918115	0.903554	0.916144	0.928135	0.942347	0.929526	0.914282	0.923417	0.943449	0.943366	0.912918	0.935764	0.930287	0.935432	0.919055	0.917127
GOM_CC1	0.941959	0.957952	0.948081	0.942692	0.940591	0.938765	0.956381	1	0.948762	0.943661	0.944799	0.907122	0.937836	0.940433	0.909089	0.943291	0.930986	0.91432	0.942318	0.932453	0.936122	0.91959	0.935391	0.937592	0.925797	0.926488	0.92359	0.904418	0.925802	0.923562	0.927586	0.934609	0.922438	0.922327	0.907854	0.921862	0.931331	0.945382	0.932856	0.923923	0.927067	0.940653	0.951003	0.916051	0.938357	0.933572	0.939342	0.923076	0.919717
GOM_BC6	0.939798	0.957126	0.946363	0.937276	0.937411	0.93967	0.954794	0.948762	1	0.93799	0.940399	0.900858	0.931428	0.93565	0.896887	0.931458	0.929224	0.916436	0.92576	0.93152	0.928958	0.908998	0.927109	0.931537	0.920762	0.922888	0.918493	0.898142	0.919781	0.920075	0.919643	0.934305	0.916278	0.915811	0.900423	0.915642	0.92404	0.936979	0.922686	0.913602	0.92042	0.931431	0.934436	0.91134	0.931412	0.923279	0.928477	0.914565	0.911779
GOM_BC5	0.941815	0.948731	0.946636	0.936075	0.936096	0.937536	0.947608	0.943661	0.93799	1	0.9425	0.895486	0.922567	0.921143	0.903687	0.933026	0.919245	0.905747	0.926579	0.921016	0.930367	0.91439	0.922774	0.923637	0.915646	0.913772	0.914177	0.903591	0.918978	0.913333	0.914529	0.927424	0.918614	0.915875	0.909776	0.912579	0.919339	0.928137	0.921123	0.915915	0.914921	0.916829	0.925314	0.908401	0.931996	0.928222	0.935483	0.917695	0.917765
GOM_BC8	0.973038	0.948163	0.938992	0.980785	0.933623	0.979441	0.947639	0.944799	0.940399	0.9425	1	0.944956	0.96301	0.927585	0.92429	0.931493	0.956843	0.950331	0.972039	0.96821	0.973649	0.951852	0.969525	0.925282	0.959252	0.916729	0.949431	0.926596	0.963086	0.957651	0.948362	0.92715	0.957144	0.950912	0.93717	0.942709	0.965142	0.930917	0.957655	0.914493	0.953837	0.923772	0.931452	0.942016	0.931382	0.973036	0.931437	0.943715	0.953656
MAD_CC3	0.948708	0.90317	0.885378	0.940802	0.901583	0.933799	0.909117	0.907122	0.900858	0.895486	0.944956	1	0.954314	0.909508	0.876668	0.914514	0.949057	0.920392	0.955112	0.957035	0.959168	0.928969	0.959553	0.912284	0.94215	0.903636	0.938047	0.884065	0.94524	0.945987	0.930684	0.91117	0.94179	0.936827	0.918533	0.940531	0.953064	0.914492	0.948555	0.899851	0.953508	0.914296	0.914944	0.92506	0.914992	0.947096	0.911748	0.913989	0.933389
MAD_CC2	0.961874	0.941069	0.917534	0.964097	0.925102	0.954116	0.936439	0.937836	0.931428	0.922567	0.96301	0.954314	1	0.93851	0.927365	0.935302	0.96029	0.950441	0.970874	0.970425	0.972105	0.942704	0.974323	0.934511	0.966233	0.923023	0.95998	0.926296	0.961441	0.96242	0.962134	0.937559	0.960871	0.958556	0.93605	0.953986	0.973891	0.938584	0.967836	0.915206	0.965382	0.936842	0.94026	0.946347	0.939183	0.964157	0.93599	0.949501	0.952315
MAD_BC3	0.928093	0.940344	0.93056	0.922828	0.927199	0.918052	0.941749	0.940433	0.93565	0.921143	0.927585	0.909508	0.93851	1	0.900078	0.93299	0.938159	0.937044	0.930809	0.932935	0.936412	0.914402	0.934423	0.931771	0.915985	0.924884	0.915733	0.896719	0.918399	0.91866	0.919649	0.9316	0.913893	0.918677	0.901001	0.92032	0.924275	0.944979	0.924196	0.911826	0.924527	0.937567	0.940794	0.908844	0.933459	0.923586	0.929762	0.915823	0.907569
MAD_BC7	0.930482	0.906423	0.88801	0.919893	0.899259	0.909308	0.904428	0.909089	0.896887	0.903687	0.92429	0.876668	0.927365	0.900078	1	0.914576	0.924003	0.901575	0.936169	0.931302	0.93267	0.925516	0.926652	0.903178	0.919384	0.895321	0.919591	0.942571	0.915463	0.919917	0.924123	0.912546	0.922564	0.926195	0.918995	0.934587	0.927393	0.911761	0.930069	0.895524	0.922592	0.905238	0.91368	0.926591	0.918341	0.931464	0.915945	0.937203	0.916163
MAD_CC4	0.938102	0.937653	0.920962	0.926804	0.937566	0.923101	0.934453	0.943291	0.931458	0.933026	0.931493	0.914514	0.935302	0.93299	0.914576	1	0.929642	0.901761	0.941381	0.933397	0.938488	0.930305	0.938042	0.939525	0.924239	0.927311	0.929616	0.917832	0.929797	0.923134	0.926399	0.939816	0.926393	0.932067	0.920781	0.940127	0.937933	0.944225	0.938626	0.946459	0.940291	0.937715	0.94694	0.922471	0.946592	0.937491	0.946903	0.926385	0.919922
MAD_BC4	0.95797	0.931294	0.914852	0.952922	0.922532	0.954044	0.934296	0.930986	0.929224	0.919245	0.956843	0.949057	0.96029	0.938159	0.924003	0.929642	1	0.948718	0.961159	0.964612	0.966672	0.940021	0.962215	0.925407	0.947674	0.917973	0.942104	0.917	0.953277	0.950427	0.940948	0.92727	0.94548	0.943688	0.929613	0.944295	0.955619	0.932455	0.953047	0.909048	0.958008	0.929016	0.930791	0.937917	0.929356	0.953563	0.925464	0.934507	0.93964
MAD_BC1	0.94085	0.92077	0.903616	0.950319	0.907223	0.947549	0.922357	0.91432	0.916436	0.905747	0.950331	0.920392	0.950441	0.937044	0.901575	0.901761	0.948718	1	0.945009	0.951558	0.955279	0.922159	0.947224	0.902624	0.936441	0.896335	0.926592	0.902656	0.938179	0.940554	0.930398	0.90675	0.933447	0.926217	0.912224	0.918759	0.939542	0.905792	0.930113	0.881961	0.928771	0.90848	0.906661	0.917208	0.905253	0.938103	0.89851	0.920053	0.92458
MAD_CC1	0.964302	0.933774	0.91652	0.969538	0.928903	0.960232	0.934867	0.942318	0.92576	0.926579	0.972039	0.955112	0.970874	0.930809	0.936169	0.941381	0.961159	0.945009	1	0.974954	0.978538	0.956643	0.975594	0.93312	0.966104	0.924154	0.95965	0.936332	0.967154	0.965551	0.960723	0.934235	0.965116	0.959294	0.946221	0.9578	0.977354	0.939993	0.969233	0.926181	0.967565	0.93559	0.947202	0.951073	0.940628	0.975547	0.940267	0.952294	0.957868
MAD_BC6	0.961337	0.931891	0.912799	0.965527	0.924343	0.957929	0.934258	0.932453	0.93152	0.921016	0.96821	0.957035	0.970425	0.932935	0.931302	0.933397	0.964612	0.951558	0.974954	1	0.979872	0.95207	0.974905	0.932702	0.964986	0.923555	0.953232	0.929503	0.966115	0.965816	0.954018	0.935091	0.962555	0.953306	0.938698	0.955015	0.973387	0.937415	0.963165	0.912874	0.964342	0.935996	0.937661	0.954829	0.937744	0.970627	0.930472	0.947023	0.954478
MAD_BC5	0.967193	0.935182	0.916942	0.968404	0.928268	0.963218	0.936495	0.936122	0.928958	0.930367	0.973649	0.959168	0.972105	0.936412	0.93267	0.938488	0.966672	0.955279	0.978538	0.979872	1	0.957362	0.978039	0.931771	0.96344	0.923858	0.955581	0.933145	0.967721	0.965057	0.954113	0.932849	0.966338	0.956625	0.944756	0.957025	0.974745	0.937018	0.964537	0.920449	0.966732	0.934455	0.939478	0.951686	0.942778	0.973191	0.93506	0.948722	0.956486
MAD_BC8	0.947163	0.915086	0.898058	0.940647	0.914167	0.935778	0.914521	0.91959	0.908998	0.91439	0.951852	0.928969	0.942704	0.914402	0.925516	0.930305	0.940021	0.922159	0.956643	0.95207	0.957362	1	0.95106	0.916251	0.937747	0.910491	0.938852	0.926059	0.942813	0.939389	0.935241	0.919333	0.941162	0.943308	0.941137	0.945548	0.949203	0.924203	0.946435	0.919539	0.947159	0.917391	0.924856	0.942728	0.928752	0.956743	0.92489	0.932875	0.930884
MAD_BC9	0.965472	0.933586	0.916664	0.967924	0.92542	0.961162	0.93333	0.935391	0.927109	0.922774	0.969525	0.959553	0.974323	0.934423	0.926652	0.938042	0.962215	0.947224	0.975594	0.974905	0.978039	0.95106	1	0.932719	0.962505	0.921327	0.955005	0.926666	0.9659	0.963535	0.954906	0.931959	0.962551	0.955634	0.94273	0.958953	0.976676	0.93892	0.966187	0.920969	0.968427	0.935354	0.939762	0.948872	0.939513	0.971381	0.940965	0.946753	0.953025
ULB_CC3	0.931875	0.937427	0.920708	0.922962	0.926271	0.918012	0.933042	0.937592	0.931537	0.923637	0.925282	0.912284	0.934511	0.931771	0.903178	0.939525	0.925407	0.902624	0.93312	0.932702	0.931771	0.916251	0.932719	1	0.939293	0.940856	0.940729	0.922365	0.93987	0.938097	0.939	0.954697	0.942149	0.941469	0.924304	0.935289	0.936332	0.94937	0.93615	0.928502	0.935689	0.940179	0.94812	0.922745	0.944828	0.937694	0.942458	0.937851	0.937048
ULB_CC2	0.954621	0.930244	0.907156	0.959881	0.916093	0.95027	0.923552	0.925797	0.920762	0.915646	0.959252	0.94215	0.966233	0.915985	0.919384	0.924239	0.947674	0.936441	0.966104	0.964986	0.96344	0.937747	0.962505	0.939293	1	0.930496	0.969775	0.944033	0.974135	0.978028	0.973004	0.941125	0.975484	0.966046	0.949489	0.945631	0.973285	0.930294	0.962474	0.911143	0.957171	0.927339	0.93228	0.94718	0.932331	0.966405	0.927722	0.959737	0.968605
ULB_BC3	0.918988	0.926499	0.912155	0.911522	0.917446	0.907652	0.925441	0.926488	0.922888	0.913772	0.916729	0.903636	0.923023	0.924884	0.895321	0.927311	0.917973	0.896335	0.924154	0.923555	0.923858	0.910491	0.921327	0.940856	0.930496	1	0.927982	0.910162	0.927076	0.932117	0.929414	0.939878	0.929311	0.930717	0.917512	0.920819	0.924936	0.940633	0.923801	0.915447	0.923302	0.930539	0.93504	0.914885	0.935304	0.925605	0.930626	0.92833	0.921663
ULB_BC7	0.953145	0.92273	0.903023	0.950869	0.914317	0.942647	0.920214	0.92359	0.918493	0.914177	0.949431	0.938047	0.95998	0.915733	0.919591	0.929616	0.942104	0.926592	0.95965	0.953232	0.955581	0.938852	0.955005	0.940729	0.969775	0.927982	1	0.943405	0.966923	0.968924	0.969333	0.945631	0.972126	0.974283	0.949456	0.953064	0.96254	0.931499	0.967199	0.924847	0.963818	0.925758	0.933378	0.941217	0.934159	0.961284	0.931598	0.957793	0.960132
ULB_CC4	0.93409	0.905627	0.88574	0.917535	0.903464	0.914987	0.899207	0.904418	0.898142	0.903591	0.926596	0.884065	0.926296	0.896719	0.942571	0.917832	0.917	0.902656	0.936332	0.929503	0.933145	0.926059	0.926666	0.922365	0.944033	0.910162	0.943405	1	0.937725	0.93905	0.949176	0.930414	0.948897	0.95033	0.941324	0.939627	0.933934	0.911874	0.932225	0.909934	0.930497	0.903595	0.915335	0.930504	0.922114	0.93789	0.919441	0.952714	0.943006
ULB_BC4	0.956672	0.924124	0.909961	0.963102	0.916989	0.961932	0.924048	0.925802	0.919781	0.918978	0.963086	0.94524	0.961441	0.918399	0.915463	0.929797	0.953277	0.938179	0.967154	0.966115	0.967721	0.942813	0.9659	0.93987	0.974135	0.927076	0.966923	0.937725	1	0.973865	0.965031	0.939099	0.970784	0.96772	0.951002	0.950033	0.971185	0.933117	0.964967	0.919904	0.968421	0.926995	0.933363	0.946902	0.932164	0.973454	0.933782	0.957008	0.966643
ULB_BC1	0.954873	0.923064	0.905693	0.957005	0.913112	0.949856	0.925813	0.923562	0.920075	0.913333	0.957651	0.945987	0.96242	0.91866	0.919917	0.923134	0.950427	0.940554	0.965551	0.965816	0.965057	0.939389	0.963535	0.938097	0.978028	0.932117	0.968924	0.93905	0.973865	1	0.967616	0.940748	0.973167	0.966605	0.951743	0.948265	0.967813	0.931129	0.960635	0.910355	0.960135	0.929704	0.931375	0.949587	0.931402	0.965199	0.928259	0.95996	0.966164
ULB_CC1	0.950962	0.925207	0.906451	0.947682	0.915276	0.939665	0.922512	0.927586	0.919643	0.914529	0.948362	0.930684	0.962134	0.919649	0.924123	0.926399	0.940948	0.930398	0.960723	0.954018	0.954113	0.935241	0.954906	0.939	0.973004	0.929414	0.969333	0.949176	0.965031	0.967616	1	0.943542	0.968093	0.970732	0.948832	0.950189	0.960257	0.931623	0.961351	0.917281	0.957002	0.927174	0.936232	0.940711	0.934477	0.958641	0.931927	0.960774	0.956087
ULB_BC6	0.934963	0.939792	0.918201	0.924006	0.926482	0.921045	0.937085	0.934609	0.934305	0.927424	0.92715	0.91117	0.937559	0.9316	0.912546	0.939816	0.92727	0.90675	0.934235	0.935091	0.932849	0.919333	0.931959	0.954697	0.941125	0.939878	0.945631	0.930414	0.939099	0.940748	0.943542	1	0.946525	0.946037	0.928907	0.935585	0.936528	0.946311	0.937415	0.929829	0.936952	0.939302	0.943205	0.929064	0.946563	0.935618	0.944362	0.939599	0.935762
ULB_BC5	0.955308	0.923911	0.902026	0.954909	0.914926	0.948046	0.919256	0.922438	0.916278	0.918614	0.957144	0.94179	0.960871	0.913893	0.922564	0.926393	0.94548	0.933447	0.965116	0.962555	0.966338	0.941162	0.962551	0.942149	0.975484	0.929311	0.972126	0.948897	0.970784	0.973167	0.968093	0.946525	1	0.970883	0.953638	0.951983	0.969014	0.93054	0.960873	0.917385	0.959076	0.925174	0.930989	0.948571	0.938477	0.967043	0.932501	0.960689	0.973768
ULB_BC8	0.956133	0.920327	0.904402	0.945105	0.914146	0.940683	0.918115	0.922327	0.915811	0.915875	0.950912	0.936827	0.958556	0.918677	0.926195	0.932067	0.943688	0.926217	0.959294	0.953306	0.956625	0.943308	0.955634	0.941469	0.966046	0.930717	0.974283	0.95033	0.96772	0.966605	0.970732	0.946037	0.970883	1	0.953874	0.95848	0.96075	0.932867	0.9647	0.928431	0.965751	0.92567	0.932717	0.942242	0.937495	0.966114	0.936491	0.964017	0.961283
ULB_BC9	0.941529	0.906476	0.889357	0.929326	0.905197	0.925859	0.903554	0.907854	0.900423	0.909776	0.93717	0.918533	0.93605	0.901001	0.918995	0.920781	0.929613	0.912224	0.946221	0.938698	0.944756	0.941137	0.94273	0.924304	0.949489	0.917512	0.949456	0.941324	0.951002	0.951743	0.948832	0.928907	0.953638	0.953874	1	0.941434	0.943786	0.917502	0.941882	0.912496	0.942719	0.908893	0.91749	0.941599	0.924494	0.947269	0.926505	0.944578	0.945138
RAD_CC3	0.960327	0.918318	0.897139	0.936162	0.91579	0.931673	0.916144	0.921862	0.915642	0.912579	0.942709	0.940531	0.953986	0.92032	0.934587	0.940127	0.944295	0.918759	0.9578	0.955015	0.957025	0.945548	0.958953	0.935289	0.945631	0.920819	0.953064	0.939627	0.950033	0.948265	0.950189	0.935585	0.951983	0.95848	0.941434	1	0.961893	0.935863	0.957551	0.938776	0.970333	0.934262	0.937272	0.94329	0.942486	0.95651	0.941098	0.9467	0.93724
RAD_CC2	0.960563	0.933611	0.909811	0.966015	0.922512	0.957053	0.928135	0.931331	0.92404	0.919339	0.965142	0.953064	0.973891	0.924275	0.927393	0.937933	0.955619	0.939542	0.977354	0.973387	0.974745	0.949203	0.976676	0.936332	0.973285	0.924936	0.96254	0.933934	0.971185	0.967813	0.960257	0.936528	0.969014	0.96075	0.943786	0.961893	1	0.941178	0.970992	0.92714	0.972503	0.938392	0.943874	0.954676	0.943396	0.975572	0.939142	0.951581	0.959237
RAD_BC3	0.932058	0.941739	0.930219	0.926894	0.930064	0.920292	0.942347	0.945382	0.936979	0.928137	0.930917	0.914492	0.938584	0.944979	0.911761	0.944225	0.932455	0.905792	0.939993	0.937415	0.937018	0.924203	0.93892	0.94937	0.930294	0.940633	0.931499	0.911874	0.933117	0.931129	0.931623	0.946311	0.93054	0.932867	0.917502	0.935863	0.941178	1	0.940706	0.930328	0.94044	0.950224	0.957528	0.929403	0.95229	0.942015	0.95072	0.93261	0.926566
RAD_BC7	0.957991	0.928252	0.91222	0.960329	0.921236	0.947834	0.929526	0.932856	0.922686	0.921123	0.957655	0.948555	0.967836	0.924196	0.930069	0.938626	0.953047	0.930113	0.969233	0.963165	0.964537	0.946435	0.966187	0.93615	0.962474	0.923801	0.967199	0.932225	0.964967	0.960635	0.961351	0.937415	0.960873	0.9647	0.941882	0.957551	0.970992	0.940706	1	0.927772	0.970318	0.937191	0.943734	0.949036	0.941996	0.970153	0.940694	0.95233	0.953655
RAD_CC4	0.926755	0.918642	0.900548	0.909564	0.920926	0.906748	0.914282	0.923923	0.913602	0.915915	0.914493	0.899851	0.915206	0.911826	0.895524	0.946459	0.909048	0.881961	0.926181	0.912874	0.920449	0.919539	0.920969	0.928502	0.911143	0.915447	0.924847	0.909934	0.919904	0.910355	0.917281	0.929829	0.917385	0.928431	0.912496	0.938776	0.92714	0.930328	0.927772	1	0.935633	0.924165	0.935059	0.90783	0.934868	0.927062	0.935362	0.913351	0.908517
RAD_BC4	0.961677	0.923626	0.905444	0.952106	0.918272	0.949551	0.923417	0.927067	0.92042	0.914921	0.953837	0.953508	0.965382	0.924527	0.922592	0.940291	0.958008	0.928771	0.967565	0.964342	0.966732	0.947159	0.968427	0.935689	0.957171	0.923302	0.963818	0.930497	0.968421	0.960135	0.957002	0.936952	0.959076	0.965751	0.942719	0.970333	0.972503	0.94044	0.970318	0.935633	1	0.938136	0.940946	0.949709	0.942056	0.968347	0.941498	0.949297	0.949202
RAD_BC1	0.927094	0.935145	0.916861	0.922758	0.923761	0.912868	0.943449	0.940653	0.931431	0.916829	0.923772	0.914296	0.936842	0.937567	0.905238	0.937715	0.929016	0.90848	0.93559	0.935996	0.934455	0.917391	0.935354	0.940179	0.927339	0.930539	0.925758	0.903595	0.926995	0.929704	0.927174	0.939302	0.925174	0.92567	0.908893	0.934262	0.938392	0.950224	0.937191	0.924165	0.938136	1	0.952717	0.924366	0.946872	0.93242	0.94097	0.922525	0.917514
RAD_CC1	0.932748	0.942309	0.924471	0.929059	0.930972	0.9193	0.943366	0.951003	0.934436	0.925314	0.931452	0.914944	0.94026	0.940794	0.91368	0.94694	0.930791	0.906661	0.947202	0.937661	0.939478	0.924856	0.939762	0.94812	0.93228	0.93504	0.933378	0.915335	0.933363	0.931375	0.936232	0.943205	0.930989	0.932717	0.91749	0.937272	0.943874	0.957528	0.943734	0.935059	0.940946	0.952717	1	0.927103	0.951562	0.941943	0.947121	0.932613	0.925943
RAD_BC6	0.942327	0.915864	0.895198	0.938059	0.911134	0.932387	0.912918	0.916051	0.91134	0.908401	0.942016	0.92506	0.946347	0.908844	0.926591	0.922471	0.937917	0.917208	0.951073	0.954829	0.951686	0.942728	0.948872	0.922745	0.94718	0.914885	0.941217	0.930504	0.946902	0.949587	0.940711	0.929064	0.948571	0.942242	0.941599	0.94329	0.954676	0.929403	0.949036	0.90783	0.949709	0.924366	0.927103	1	0.932133	0.951542	0.926618	0.940097	0.942287
RAD_BC5	0.937489	0.938882	0.919522	0.925306	0.929418	0.919277	0.935764	0.938357	0.931412	0.931996	0.931382	0.914992	0.939183	0.933459	0.918341	0.946592	0.929356	0.905253	0.940628	0.937744	0.942778	0.928752	0.939513	0.944828	0.932331	0.935304	0.934159	0.922114	0.932164	0.931402	0.934477	0.946563	0.938477	0.937495	0.924494	0.942486	0.943396	0.95229	0.941996	0.934868	0.942056	0.946872	0.951562	0.932133	1	0.942544	0.95	0.933698	0.928722
RAD_BC8	0.961681	0.930487	0.917831	0.966167	0.923632	0.960023	0.930287	0.933572	0.923279	0.928222	0.973036	0.947096	0.964157	0.923586	0.931464	0.937491	0.953563	0.938103	0.975547	0.970627	0.973191	0.956743	0.971381	0.937694	0.966405	0.925605	0.961284	0.93789	0.973454	0.965199	0.958641	0.935618	0.967043	0.966114	0.947269	0.95651	0.975572	0.942015	0.970153	0.927062	0.968347	0.93242	0.941943	0.951542	0.942544	1	0.943478	0.95718	0.964241
RAD_BC9	0.937939	0.936082	0.926377	0.925352	0.930338	0.921905	0.935432	0.939342	0.928477	0.935483	0.931437	0.911748	0.93599	0.929762	0.915945	0.946903	0.925464	0.89851	0.940267	0.930472	0.93506	0.92489	0.940965	0.942458	0.927722	0.930626	0.931598	0.919441	0.933782	0.928259	0.931927	0.944362	0.932501	0.936491	0.926505	0.941098	0.939142	0.95072	0.940694	0.935362	0.941498	0.94097	0.947121	0.926618	0.95	0.943478	1	0.93548	0.928392
ULB_BH24	0.946055	0.921636	0.908747	0.938944	0.911926	0.93268	0.919055	0.923076	0.914565	0.917695	0.943715	0.913989	0.949501	0.915823	0.937203	0.926385	0.934507	0.920053	0.952294	0.947023	0.948722	0.932875	0.946753	0.937851	0.959737	0.92833	0.957793	0.952714	0.957008	0.95996	0.960774	0.939599	0.960689	0.964017	0.944578	0.9467	0.951581	0.93261	0.95233	0.913351	0.949297	0.922525	0.932613	0.940097	0.933698	0.95718	0.93548	1	0.960268
ULB_BH44	0.947824	0.92098	0.906315	0.950086	0.912506	0.944465	0.917127	0.919717	0.911779	0.917765	0.953656	0.933389	0.952315	0.907569	0.916163	0.919922	0.93964	0.92458	0.957868	0.954478	0.956486	0.930884	0.953025	0.937048	0.968605	0.921663	0.960132	0.943006	0.966643	0.966164	0.956087	0.935762	0.973768	0.961283	0.945138	0.93724	0.959237	0.926566	0.953655	0.908517	0.949202	0.917514	0.925943	0.942287	0.928722	0.964241	0.928392	0.960268	1
ULB_BH41	0.948985	0.920683	0.90845	0.947348	0.913412	0.94268	0.919579	0.920275	0.911262	0.921027	0.954865	0.929783	0.948085	0.908055	0.925943	0.920279	0.941632	0.924862	0.958495	0.95463	0.958163	0.936765	0.947976	0.934111	0.966949	0.924189	0.957259	0.946509	0.964814	0.966364	0.954516	0.933355	0.967542	0.960064	0.948914	0.936068	0.954833	0.927074	0.951739	0.905767	0.946107	0.916344	0.925951	0.944951	0.927916	0.964685	0.928014	0.96329	0.975908
ULB_BH16	0.95119	0.926071	0.911784	0.95521	0.915728	0.950212	0.923181	0.924815	0.916258	0.919973	0.956907	0.933267	0.957087	0.915906	0.921292	0.923002	0.944224	0.932562	0.962453	0.958387	0.96041	0.935784	0.957049	0.938477	0.972296	0.926717	0.963321	0.941932	0.972076	0.971193	0.962005	0.935997	0.97099	0.966588	0.946512	0.939507	0.963403	0.931211	0.958372	0.908863	0.954609	0.922024	0.930853	0.943625	0.931446	0.969116	0.932147	0.967083	0.978225
ULB_BH10	0.957191	0.924689	0.910234	0.953337	0.918472	0.948508	0.922586	0.927651	0.919607	0.923905	0.959037	0.937233	0.954951	0.916756	0.929582	0.930115	0.946638	0.932516	0.964982	0.961943	0.96293	0.944218	0.956822	0.937979	0.971737	0.931413	0.964126	0.949725	0.970412	0.970721	0.963843	0.937847	0.970392	0.966505	0.955288	0.949991	0.963028	0.932091	0.959521	0.918757	0.957202	0.922572	0.931676	0.946286	0.934017	0.968504	0.93472	0.966862	0.969693
ULB_BH38	0.946771	0.916802	0.901724	0.942777	0.910328	0.937795	0.914009	0.91574	0.909011	0.916357	0.949564	0.931503	0.945293	0.903226	0.91915	0.918956	0.937693	0.917286	0.954513	0.951245	0.952789	0.932612	0.945755	0.934046	0.965048	0.921901	0.959102	0.945493	0.959417	0.964107	0.952723	0.935331	0.969765	0.961012	0.946048	0.936039	0.952404	0.922866	0.94965	0.906497	0.945557	0.913322	0.922195	0.941667	0.925952	0.960544	0.926414	0.958478	0.978576
ULB_BH48	0.945998	0.915411	0.900083	0.941617	0.911692	0.936589	0.915074	0.91651	0.907955	0.916979	0.94948	0.934748	0.945005	0.906126	0.9236	0.917911	0.941264	0.921006	0.957079	0.953688	0.955969	0.93602	0.945138	0.932567	0.964572	0.924728	0.957457	0.944426	0.958879	0.962282	0.953487	0.932302	0.966424	0.960195	0.945867	0.936931	0.952152	0.924959	0.950708	0.905321	0.944641	0.915186	0.923595	0.94157	0.927024	0.961685	0.924152	0.957471	0.969947
ULB_BH8	0.948808	0.928495	0.91345	0.941227	0.922749	0.93688	0.925882	0.931045	0.921536	0.923478	0.947617	0.930066	0.950993	0.921235	0.923024	0.933936	0.94015	0.921065	0.956098	0.950589	0.952461	0.934106	0.949504	0.948367	0.964349	0.936487	0.963253	0.949543	0.961198	0.96293	0.960088	0.948741	0.966988	0.965676	0.947424	0.946717	0.955076	0.938542	0.954279	0.924893	0.951786	0.929154	0.939653	0.940561	0.939285	0.959498	0.939996	0.96625	0.969982
ULB_BH15	0.956682	0.926443	0.912862	0.957788	0.918837	0.952123	0.924138	0.927713	0.9185	0.92409	0.962227	0.940588	0.960319	0.916779	0.926733	0.931418	0.947116	0.931445	0.967347	0.96185	0.965581	0.943503	0.963766	0.940396	0.970818	0.929996	0.965569	0.945932	0.974808	0.972252	0.963367	0.941057	0.974457	0.967792	0.952909	0.950479	0.967072	0.935483	0.962042	0.919368	0.961062	0.926034	0.934639	0.949463	0.937589	0.973136	0.938613	0.966556	0.975192
RAD_BH34	0.95442	0.927071	0.915958	0.957201	0.921398	0.949856	0.9291	0.928699	0.919088	0.925052	0.961937	0.947451	0.960647	0.918304	0.921711	0.929322	0.948195	0.930692	0.966987	0.96473	0.965556	0.941764	0.960706	0.934661	0.96466	0.924116	0.957266	0.933254	0.966337	0.963663	0.955776	0.933574	0.963863	0.959102	0.941659	0.94458	0.965328	0.935768	0.963861	0.915146	0.957317	0.926999	0.935659	0.944678	0.935471	0.973885	0.93586	0.957541	0.970143
RAD_BH3	0.957216	0.926087	0.911409	0.953459	0.919824	0.947973	0.925959	0.928268	0.918021	0.92257	0.960146	0.944372	0.960254	0.921711	0.937652	0.932374	0.952339	0.931479	0.970939	0.966848	0.96822	0.94794	0.965424	0.933632	0.962102	0.926047	0.954864	0.942505	0.96374	0.96362	0.957003	0.935108	0.964941	0.959452	0.947818	0.954636	0.968244	0.940409	0.962414	0.915468	0.962978	0.930342	0.940324	0.955842	0.94253	0.97224	0.941394	0.959799	0.962506
RAD_BH5	0.959531	0.932269	0.918802	0.956198	0.923768	0.948922	0.932104	0.936871	0.925275	0.925093	0.960864	0.947505	0.966086	0.932514	0.93284	0.937563	0.953342	0.933711	0.970854	0.966392	0.967527	0.948192	0.967758	0.941872	0.963358	0.932144	0.960769	0.939244	0.965793	0.963933	0.963216	0.940656	0.964412	0.966074	0.945086	0.95959	0.969798	0.948595	0.96843	0.923844	0.969101	0.937259	0.947816	0.951713	0.946395	0.975234	0.945605	0.961106	0.962
RAD_BH44	0.958782	0.91961	0.905569	0.950991	0.920111	0.948183	0.917018	0.922957	0.912124	0.925385	0.958857	0.940588	0.952204	0.910371	0.928644	0.938328	0.943917	0.922302	0.967613	0.957221	0.965439	0.952609	0.958443	0.929987	0.958773	0.919853	0.958228	0.944545	0.965284	0.958695	0.951212	0.931593	0.96434	0.963381	0.952755	0.957065	0.966354	0.931265	0.96182	0.934735	0.964809	0.919947	0.932153	0.948605	0.93924	0.97312	0.939489	0.956762	0.968876
RAD_BH4	0.95444	0.93218	0.918461	0.952192	0.925013	0.945141	0.934801	0.936137	0.925545	0.925099	0.957384	0.952988	0.961381	0.929759	0.92482	0.937488	0.95295	0.928822	0.968441	0.96683	0.96666	0.944075	0.962229	0.942406	0.960908	0.933051	0.956783	0.932079	0.962202	0.961362	0.955683	0.940662	0.961459	0.958217	0.941248	0.951451	0.965968	0.949481	0.964928	0.921829	0.962196	0.939597	0.947504	0.950249	0.945237	0.97154	0.943364	0.954105	0.96154
RAD_BH36	0.952405	0.928197	0.914685	0.953808	0.925248	0.947826	0.929832	0.934106	0.924403	0.9189	0.955988	0.954684	0.962925	0.926895	0.910258	0.935958	0.95145	0.928151	0.966676	0.962491	0.965147	0.939525	0.963663	0.937565	0.961007	0.927961	0.958426	0.924861	0.965376	0.96239	0.952951	0.93664	0.95909	0.956408	0.937875	0.945936	0.967575	0.941561	0.965083	0.924068	0.964073	0.934245	0.943985	0.946433	0.939237	0.965984	0.938467	0.948424	0.960056
RAD_BH1	0.956454	0.930003	0.910601	0.951028	0.924719	0.944436	0.928965	0.93318	0.923705	0.920906	0.955915	0.954592	0.963791	0.92774	0.92384	0.938808	0.952947	0.930164	0.96997	0.966022	0.96882	0.946483	0.964079	0.942113	0.963475	0.930795	0.961438	0.934825	0.965299	0.964087	0.958408	0.941783	0.964238	0.963753	0.94293	0.957766	0.971056	0.94409	0.967156	0.929314	0.967982	0.939249	0.945953	0.949983	0.94528	0.97028	0.941962	0.954408	0.962273
MAD_BH45	0.960323	0.932055	0.919987	0.964529	0.927004	0.957388	0.932382	0.933371	0.923922	0.929942	0.970829	0.949778	0.963122	0.9259	0.930737	0.932293	0.957403	0.940863	0.972445	0.971092	0.975233	0.952479	0.966262	0.928468	0.960942	0.919973	0.949206	0.93311	0.962932	0.960451	0.948142	0.925971	0.959244	0.951461	0.941132	0.942404	0.964335	0.934832	0.961533	0.911311	0.954931	0.924198	0.934613	0.948558	0.934609	0.972729	0.931991	0.951077	0.962418
MAD_BH19	0.962023	0.933624	0.918744	0.959849	0.926611	0.951103	0.937959	0.937025	0.929516	0.923993	0.964007	0.962589	0.969801	0.937446	0.922883	0.937732	0.961778	0.941061	0.970907	0.973286	0.974098	0.951094	0.971882	0.934118	0.958937	0.927549	0.954446	0.924477	0.959622	0.961094	0.953139	0.935178	0.95781	0.955586	0.936857	0.953196	0.967353	0.941631	0.966186	0.918358	0.96453	0.938948	0.941704	0.947511	0.940009	0.966452	0.935049	0.946297	0.951396
MAD_BH2	0.957854	0.930629	0.917214	0.962227	0.924573	0.955833	0.930861	0.9316	0.922639	0.928115	0.967302	0.944657	0.96104	0.924887	0.934284	0.93157	0.954413	0.941513	0.97114	0.970498	0.971823	0.950473	0.964218	0.929454	0.959763	0.921191	0.951043	0.936285	0.96161	0.960052	0.950517	0.93061	0.960799	0.952659	0.941787	0.942551	0.963315	0.933681	0.95931	0.909764	0.952962	0.924933	0.933082	0.949816	0.933941	0.971632	0.933296	0.951152	0.961521
MAD_BH39	0.960441	0.933052	0.916875	0.960721	0.927353	0.954393	0.93165	0.933699	0.924028	0.928303	0.967843	0.949666	0.965017	0.927796	0.931488	0.933194	0.957449	0.941198	0.971729	0.971648	0.974208	0.95001	0.966238	0.929018	0.963712	0.921529	0.950109	0.936382	0.960601	0.962745	0.95164	0.930041	0.961788	0.952133	0.941981	0.94533	0.965263	0.934815	0.959176	0.911407	0.955138	0.923361	0.933568	0.950124	0.935795	0.968824	0.931487	0.952605	0.962751
MAD_BH3	0.962302	0.934912	0.921807	0.969562	0.925071	0.963358	0.936233	0.936923	0.929243	0.925628	0.970465	0.95203	0.97056	0.934903	0.928467	0.933601	0.96239	0.947526	0.975848	0.9757	0.976943	0.948209	0.976263	0.936162	0.964257	0.923234	0.953962	0.929911	0.96922	0.965124	0.955518	0.931694	0.962782	0.955545	0.938975	0.950322	0.97187	0.942572	0.9652	0.913422	0.964461	0.933888	0.94035	0.950397	0.937571	0.974426	0.936293	0.951265	0.961464
MAD_BH14	0.962297	0.935495	0.921043	0.972093	0.923916	0.965294	0.935715	0.935999	0.92921	0.92524	0.971428	0.953132	0.969587	0.930651	0.926765	0.933342	0.960222	0.947628	0.976287	0.976544	0.976295	0.949446	0.974851	0.934535	0.965844	0.921855	0.954255	0.92893	0.970052	0.966183	0.955348	0.931526	0.963935	0.956044	0.939518	0.948616	0.973565	0.93872	0.964331	0.914608	0.963639	0.93123	0.938116	0.951769	0.937246	0.975473	0.934688	0.9493	0.962129
MAD_BH9	0.968729	0.934045	0.91529	0.963564	0.925849	0.957189	0.930967	0.933483	0.925805	0.924623	0.9676	0.955948	0.973779	0.932859	0.937994	0.939056	0.961345	0.944707	0.975441	0.973193	0.977737	0.954023	0.984374	0.932549	0.962106	0.92239	0.956317	0.938128	0.962992	0.962906	0.957677	0.935477	0.964434	0.960112	0.948068	0.963807	0.974082	0.938468	0.96632	0.922275	0.96927	0.933451	0.940558	0.954108	0.942508	0.97005	0.943116	0.953165	0.954722
GOM_BH3	0.968274	0.946611	0.936061	0.971874	0.928932	0.973818	0.942557	0.937366	0.937675	0.939433	0.978481	0.936642	0.955619	0.923702	0.924134	0.920939	0.954096	0.949304	0.961997	0.962287	0.965818	0.940184	0.959257	0.919556	0.952616	0.913559	0.941333	0.926773	0.95371	0.953021	0.944407	0.924206	0.952146	0.942445	0.933472	0.934825	0.954758	0.925791	0.946509	0.90062	0.943929	0.915847	0.923794	0.940104	0.926454	0.960007	0.923928	0.940675	0.949804
GOM_BH15	0.962695	0.939913	0.930475	0.972285	0.928498	0.968295	0.94056	0.938435	0.931356	0.935281	0.977351	0.941836	0.959388	0.923038	0.921702	0.926958	0.952874	0.941815	0.967654	0.965979	0.968914	0.943383	0.964178	0.925807	0.959112	0.916782	0.946955	0.926153	0.962482	0.957681	0.945979	0.92374	0.956082	0.947079	0.934481	0.934289	0.960819	0.931296	0.955956	0.905745	0.949775	0.921839	0.930899	0.943724	0.92771	0.970421	0.928806	0.947143	0.962402
GOM_BH28	0.969236	0.947534	0.938045	0.969383	0.93656	0.963294	0.948671	0.949342	0.940645	0.942198	0.974086	0.937598	0.963334	0.93135	0.931741	0.940869	0.952212	0.939078	0.968576	0.96138	0.966434	0.947322	0.962757	0.935674	0.958606	0.925976	0.956527	0.936217	0.959816	0.956562	0.955086	0.936055	0.95535	0.955632	0.940648	0.948572	0.960881	0.940048	0.96284	0.924884	0.95686	0.932224	0.942359	0.942393	0.938958	0.966928	0.940481	0.955815	0.956002
GOM_BH9	0.976208	0.949744	0.938279	0.977335	0.933337	0.9771	0.94581	0.942481	0.941658	0.94103	0.981971	0.945073	0.966331	0.926138	0.926543	0.931812	0.956859	0.949811	0.969307	0.965706	0.970829	0.945843	0.974008	0.927194	0.959757	0.917129	0.951303	0.930903	0.960745	0.958749	0.952506	0.930929	0.95924	0.951754	0.941797	0.947881	0.966374	0.930236	0.957331	0.914127	0.956042	0.923756	0.930948	0.944401	0.933236	0.966411	0.935225	0.945726	0.953601
GOM_BH29	0.972923	0.947924	0.938035	0.971914	0.936211	0.969008	0.947318	0.944804	0.940881	0.943315	0.977328	0.948598	0.964988	0.932431	0.925001	0.940017	0.957763	0.944378	0.968006	0.965235	0.970881	0.949038	0.966616	0.935191	0.958233	0.925706	0.954725	0.931142	0.963982	0.958441	0.953579	0.936743	0.958118	0.957135	0.93974	0.950031	0.96413	0.939277	0.963459	0.92344	0.961076	0.930272	0.938548	0.943891	0.940409	0.970794	0.939503	0.949911	0.956604
GOM_BH26	0.960524	0.946102	0.940616	0.970137	0.927735	0.967447	0.94251	0.940324	0.937706	0.934135	0.970995	0.931124	0.958707	0.923463	0.908595	0.920639	0.945166	0.943842	0.95704	0.955651	0.957051	0.930522	0.953804	0.922145	0.955043	0.911982	0.944713	0.917768	0.954075	0.950276	0.94607	0.920501	0.947104	0.942824	0.923899	0.9249	0.95203	0.924455	0.950722	0.900406	0.942985	0.916479	0.925215	0.93001	0.919956	0.958001	0.920385	0.940383	0.950911
GOM_BH47	0.966789	0.94367	0.932343	0.964295	0.934066	0.963097	0.941732	0.942802	0.937316	0.942649	0.969838	0.935196	0.960812	0.925461	0.932752	0.937698	0.949566	0.937938	0.963875	0.960882	0.964784	0.942212	0.959317	0.93379	0.958406	0.924138	0.953377	0.938719	0.96045	0.957449	0.953662	0.93535	0.957	0.957532	0.940007	0.948047	0.958688	0.934049	0.957967	0.921069	0.954587	0.925642	0.934009	0.941346	0.936986	0.965334	0.94014	0.956804	0.961472
GOM_BH43	0.967545	0.946394	0.935304	0.96984	0.932073	0.96853	0.943381	0.941784	0.93356	0.942108	0.977022	0.9326	0.956757	0.919729	0.932022	0.92573	0.949774	0.941782	0.965717	0.95822	0.965311	0.94181	0.957265	0.920656	0.955508	0.912809	0.943703	0.933655	0.952062	0.952834	0.946308	0.924328	0.954468	0.944265	0.937016	0.935007	0.955854	0.925714	0.948926	0.904508	0.94207	0.916005	0.927013	0.940933	0.929045	0.961168	0.92835	0.945326	0.956212
GOM_BH19	0.971592	0.949806	0.939817	0.975397	0.933615	0.973487	0.949027	0.945107	0.942409	0.94175	0.978015	0.938447	0.966848	0.929631	0.928806	0.932	0.95362	0.94821	0.966939	0.965444	0.96795	0.942843	0.964443	0.931655	0.960715	0.920811	0.954602	0.932227	0.963759	0.959793	0.956749	0.934019	0.958289	0.957353	0.937206	0.944439	0.962925	0.934635	0.959878	0.913561	0.957627	0.926549	0.934107	0.943614	0.934084	0.967656	0.934138	0.953281	0.958544
GOM_BH39	0.963571	0.933235	0.919537	0.960112	0.928635	0.955125	0.931591	0.933428	0.923749	0.933698	0.968843	0.939187	0.955447	0.918786	0.938268	0.932776	0.950948	0.933144	0.968666	0.964061	0.969193	0.949457	0.95922	0.923925	0.956086	0.917522	0.945307	0.939851	0.954557	0.955749	0.945186	0.926068	0.957083	0.948975	0.942019	0.945811	0.959562	0.929694	0.954321	0.915241	0.950593	0.920552	0.929564	0.946996	0.933234	0.965805	0.93139	0.951711	0.957983
GOM_BH27	0.967764	0.945023	0.935484	0.961545	0.931677	0.960156	0.942953	0.941319	0.934817	0.9426	0.970491	0.931127	0.957648	0.925517	0.940604	0.930904	0.951356	0.935921	0.961554	0.959404	0.963836	0.942266	0.957975	0.929362	0.953797	0.920542	0.945306	0.94003	0.950916	0.952889	0.948229	0.932189	0.953674	0.949619	0.937343	0.945006	0.955348	0.93293	0.952734	0.911185	0.948945	0.923715	0.931948	0.943582	0.935697	0.96177	0.935018	0.955098	0.95632
GOM_BH11	0.974345	0.946519	0.93987	0.970022	0.935739	0.972459	0.94513	0.945254	0.939748	0.946702	0.976459	0.937172	0.959091	0.925898	0.927471	0.939319	0.951707	0.939628	0.965465	0.95832	0.965308	0.946423	0.961422	0.930211	0.954316	0.920488	0.954139	0.933336	0.960725	0.953862	0.950092	0.934196	0.954656	0.957126	0.940831	0.948186	0.959112	0.93268	0.95772	0.924465	0.957292	0.922845	0.933052	0.939442	0.934447	0.966351	0.938211	0.949521	0.954009
GOM_BH31	0.964985	0.950876	0.941683	0.963814	0.939711	0.96013	0.950517	0.949011	0.9408	0.946761	0.971953	0.938843	0.958018	0.9327	0.927864	0.93674	0.951821	0.936593	0.963297	0.959268	0.964328	0.942102	0.956889	0.932603	0.95386	0.926052	0.945074	0.9321	0.951418	0.953049	0.945356	0.935662	0.951461	0.945894	0.934189	0.939521	0.954288	0.937959	0.95322	0.915918	0.946024	0.929284	0.938139	0.939061	0.937491	0.961162	0.938666	0.948704	0.954027
GOM_BH45	0.966665	0.941323	0.930359	0.972559	0.931602	0.968982	0.939966	0.937634	0.930587	0.939698	0.978523	0.94548	0.958229	0.921706	0.924674	0.929489	0.954719	0.942369	0.968785	0.964744	0.971383	0.945469	0.962578	0.923679	0.958044	0.915536	0.945579	0.928084	0.959208	0.956735	0.944714	0.924339	0.957153	0.946846	0.937134	0.937291	0.960687	0.927888	0.954655	0.909922	0.949476	0.916849	0.927353	0.942557	0.929802	0.967713	0.928676	0.945405	0.961283
GOM_BH4	0.96768	0.94819	0.940261	0.966261	0.933995	0.965268	0.948098	0.945718	0.939864	0.943511	0.973245	0.934211	0.95815	0.92924	0.932035	0.93122	0.9522	0.940714	0.962997	0.959986	0.962828	0.941126	0.958578	0.928809	0.953407	0.921218	0.946183	0.932475	0.95344	0.953171	0.948115	0.932219	0.952728	0.948766	0.935774	0.940487	0.955619	0.935228	0.953933	0.910864	0.948621	0.927101	0.934599	0.942707	0.933977	0.961152	0.934923	0.949856	0.953935
GOM_BH6	0.96935	0.944543	0.936477	0.965311	0.93512	0.964769	0.944557	0.941128	0.935819	0.942932	0.973175	0.942047	0.952364	0.922181	0.92052	0.932937	0.949557	0.935853	0.961188	0.954366	0.960633	0.942867	0.954893	0.921821	0.949787	0.9169	0.946012	0.924971	0.947972	0.948788	0.942605	0.928705	0.949515	0.945529	0.934245	0.938484	0.952028	0.927996	0.952404	0.917177	0.945918	0.920529	0.928152	0.934776	0.92953	0.957817	0.929902	0.939034	0.946049
GOM_BH44	0.966832	0.942481	0.932322	0.968795	0.931034	0.968619	0.938945	0.938004	0.930484	0.940713	0.97583	0.939616	0.956433	0.919394	0.926976	0.927484	0.953083	0.939196	0.966449	0.962467	0.968266	0.942961	0.959746	0.924958	0.9574	0.914831	0.944805	0.931461	0.957509	0.955578	0.94512	0.924436	0.957036	0.947398	0.937954	0.935902	0.959008	0.927756	0.95289	0.907343	0.947778	0.916463	0.927275	0.943675	0.929516	0.966126	0.92969	0.948572	0.965967
GOM_BH16	0.965956	0.946323	0.936096	0.976847	0.930703	0.973266	0.944166	0.941696	0.935019	0.938036	0.97858	0.938429	0.962027	0.925254	0.922822	0.927364	0.953142	0.946898	0.968121	0.963402	0.968812	0.940678	0.964867	0.925176	0.959217	0.915737	0.945783	0.926056	0.960863	0.958138	0.947323	0.924604	0.956304	0.946517	0.933354	0.934504	0.962469	0.929707	0.954315	0.907067	0.949685	0.921585	0.929585	0.941593	0.928608	0.967265	0.928184	0.946179	0.961995
GOM_BH18	0.963368	0.94359	0.93277	0.965289	0.931721	0.959124	0.942533	0.942974	0.932472	0.938853	0.970364	0.936711	0.963467	0.928821	0.933732	0.933312	0.952033	0.93686	0.966145	0.961144	0.965405	0.943216	0.961912	0.932968	0.959312	0.922518	0.950228	0.935421	0.95774	0.957941	0.952705	0.934141	0.956267	0.952381	0.938837	0.940946	0.958931	0.936525	0.957801	0.912794	0.950635	0.926441	0.936605	0.943419	0.935897	0.965996	0.938994	0.955185	0.961373
GOM_BH17	0.966555	0.951224	0.941214	0.966953	0.935851	0.965128	0.947679	0.946561	0.941271	0.943463	0.972751	0.932654	0.959868	0.930282	0.928258	0.932296	0.950354	0.939915	0.961747	0.957472	0.963452	0.939347	0.956964	0.931357	0.956601	0.922468	0.94764	0.932968	0.955557	0.954753	0.947888	0.93315	0.953169	0.94833	0.935943	0.936441	0.955545	0.934488	0.951535	0.912747	0.946129	0.924967	0.934618	0.939241	0.934148	0.961728	0.936638	0.951803	0.958492
GOM_BH22	0.966494	0.949908	0.940171	0.967638	0.934671	0.966853	0.948233	0.946453	0.941791	0.9412	0.973455	0.938494	0.961397	0.928691	0.920781	0.930757	0.951886	0.940645	0.962339	0.960315	0.964383	0.938469	0.959257	0.930328	0.955691	0.920671	0.946107	0.926941	0.955601	0.955034	0.947287	0.931067	0.952933	0.945509	0.931767	0.936563	0.956713	0.933907	0.952594	0.909452	0.948048	0.925745	0.934282	0.941196	0.932134	0.960308	0.931823	0.946044	0.955164
GOM_BH10	0.969342	0.941158	0.931877	0.96601	0.931951	0.965093	0.937517	0.938038	0.932035	0.942071	0.975847	0.936945	0.953693	0.92173	0.932515	0.930061	0.950924	0.940467	0.965701	0.96075	0.966891	0.947302	0.958471	0.921965	0.954638	0.91713	0.945879	0.936679	0.953443	0.953229	0.946341	0.92624	0.954024	0.949437	0.94191	0.941319	0.954701	0.927231	0.952275	0.912109	0.947301	0.915039	0.927094	0.941513	0.930833	0.96478	0.93146	0.948604	0.953469
GOM_BH8	0.964613	0.94431	0.933492	0.962304	0.934019	0.957733	0.941723	0.942634	0.932818	0.940994	0.969686	0.933139	0.960554	0.92671	0.939835	0.935429	0.949507	0.93461	0.965652	0.959599	0.963033	0.942617	0.960331	0.93292	0.956942	0.92282	0.950676	0.942659	0.954971	0.954704	0.954326	0.9363	0.957048	0.955144	0.940357	0.945808	0.957534	0.93659	0.95666	0.91576	0.950496	0.924897	0.937276	0.943484	0.937696	0.965617	0.940317	0.958738	0.961172
GOM_BH34	0.966176	0.944402	0.932996	0.959173	0.933475	0.955677	0.943092	0.942869	0.935679	0.942841	0.966811	0.929945	0.959802	0.92588	0.941117	0.936037	0.947071	0.932589	0.961277	0.958907	0.961062	0.941947	0.95712	0.932772	0.953886	0.924046	0.947661	0.941728	0.951076	0.953813	0.951147	0.93613	0.954271	0.952488	0.938807	0.948627	0.954701	0.935035	0.953613	0.916346	0.948706	0.926548	0.934694	0.942856	0.937749	0.961766	0.94042	0.957463	0.95684
GOM_BH12	0.96962	0.948592	0.940658	0.970715	0.933795	0.969895	0.947481	0.946141	0.940753	0.942923	0.976013	0.939027	0.96503	0.931881	0.92898	0.932206	0.954312	0.944273	0.965661	0.963737	0.9668	0.940601	0.963295	0.932218	0.958188	0.921547	0.950742	0.932729	0.95936	0.958373	0.95372	0.932933	0.956619	0.954354	0.936882	0.942384	0.958398	0.936369	0.955438	0.911816	0.952344	0.924413	0.934192	0.942328	0.933752	0.965279	0.93478	0.952734	0.960478
GOM_BH5	0.970138	0.948421	0.942703	0.971685	0.93257	0.970314	0.948545	0.946086	0.940777	0.941066	0.977874	0.941398	0.96406	0.934394	0.924625	0.928983	0.956166	0.94776	0.965933	0.96398	0.96775	0.941427	0.964011	0.928415	0.956275	0.920986	0.947638	0.925978	0.957289	0.956592	0.951585	0.928925	0.952695	0.950516	0.933681	0.94059	0.958066	0.935094	0.955608	0.908365	0.952252	0.925192	0.9339	0.939511	0.930757	0.964039	0.931918	0.947842	0.952036
GOM_BH13	0.967307	0.948401	0.935789	0.962515	0.939742	0.961436	0.947657	0.946104	0.943112	0.941604	0.970839	0.94921	0.960603	0.935817	0.921331	0.940255	0.956183	0.937863	0.965068	0.963282	0.968433	0.943843	0.962587	0.936911	0.956154	0.928959	0.950139	0.930856	0.958345	0.957232	0.947805	0.939992	0.956189	0.950601	0.939019	0.945808	0.959075	0.940798	0.955219	0.923573	0.9541	0.932451	0.939738	0.942733	0.940713	0.962731	0.939763	0.947167	0.955667
GOM_BH20	0.969779	0.94879	0.938761	0.969134	0.935983	0.96631	0.949092	0.946762	0.943157	0.940791	0.976774	0.945461	0.964305	0.932895	0.927361	0.933554	0.95882	0.944378	0.96689	0.966048	0.969224	0.944559	0.964343	0.932315	0.958691	0.924811	0.950346	0.930649	0.957539	0.959038	0.951558	0.935232	0.957562	0.95194	0.938303	0.943691	0.95988	0.937313	0.956418	0.913832	0.95385	0.929995	0.936331	0.94607	0.935994	0.964594	0.935738	0.950795	0.957236
GOM_BH23	0.967369	0.948447	0.937767	0.966901	0.933439	0.961181	0.946376	0.947445	0.940446	0.937473	0.970896	0.932082	0.965405	0.932012	0.939204	0.934634	0.95201	0.940011	0.96719	0.963132	0.964667	0.942885	0.963201	0.932488	0.958456	0.923688	0.95154	0.938998	0.955019	0.956487	0.955164	0.934349	0.955116	0.953309	0.936727	0.948353	0.960856	0.938721	0.958269	0.916034	0.954044	0.930895	0.939967	0.945125	0.937316	0.963227	0.936699	0.957576	0.953933
GOM_BH25	0.971128	0.947525	0.937657	0.969626	0.934026	0.966411	0.946886	0.946216	0.939273	0.938283	0.976022	0.944765	0.964466	0.931909	0.928588	0.932164	0.956403	0.943835	0.967631	0.964756	0.968035	0.943811	0.963868	0.929888	0.95828	0.922305	0.951441	0.931894	0.956489	0.957731	0.953108	0.931356	0.955788	0.952412	0.935719	0.944098	0.959778	0.934864	0.959793	0.912739	0.953669	0.927038	0.936028	0.942501	0.934475	0.964955	0.932589	0.951883	0.955887
GOM_BH46	0.964384	0.940915	0.929167	0.967595	0.929083	0.962669	0.937049	0.937542	0.930301	0.932973	0.973386	0.940919	0.965768	0.92534	0.927846	0.928929	0.952834	0.941894	0.967694	0.963426	0.968558	0.943063	0.966625	0.926978	0.959847	0.918249	0.947365	0.931622	0.959156	0.960399	0.950607	0.927506	0.957369	0.950313	0.937973	0.941219	0.962176	0.932789	0.956472	0.908047	0.952378	0.923237	0.931459	0.946453	0.933339	0.96683	0.933819	0.952112	0.961625
ULB_BH3	0.953615	0.926324	0.911023	0.958496	0.914397	0.952507	0.926021	0.928388	0.920525	0.915886	0.959479	0.942634	0.962207	0.92189	0.919204	0.924276	0.950832	0.936461	0.966757	0.965247	0.964779	0.937822	0.964931	0.941555	0.973707	0.930593	0.963404	0.93753	0.977857	0.976483	0.965175	0.938337	0.971835	0.964408	0.947598	0.946325	0.967778	0.936774	0.960874	0.909902	0.960703	0.928403	0.937157	0.946981	0.933434	0.96944	0.931474	0.963333	0.971602
ULB_BH5	0.953632	0.926331	0.913201	0.948835	0.91714	0.942493	0.926077	0.92889	0.920174	0.918742	0.953091	0.940991	0.960631	0.925196	0.921645	0.927677	0.947155	0.930028	0.961442	0.958893	0.959495	0.937793	0.957919	0.943316	0.968938	0.935581	0.966068	0.940468	0.968671	0.96835	0.967285	0.942322	0.968746	0.970185	0.946892	0.949077	0.960621	0.939053	0.962024	0.914325	0.960625	0.930427	0.938632	0.944974	0.938217	0.966926	0.937265	0.966231	0.966355
ULB_BH9	0.960668	0.924936	0.908825	0.957018	0.916331	0.95295	0.922544	0.924653	0.918386	0.92094	0.961228	0.945941	0.962	0.918614	0.922797	0.932788	0.9492	0.935561	0.967759	0.962723	0.967667	0.94676	0.968977	0.940814	0.974304	0.930367	0.971334	0.946648	0.977928	0.97561	0.969112	0.944933	0.976018	0.973844	0.962841	0.95817	0.970208	0.933246	0.964283	0.925718	0.96685	0.926978	0.933808	0.947796	0.937354	0.971138	0.939838	0.962666	0.967826
ULB_BH25	0.951086	0.922341	0.907832	0.942494	0.916221	0.938127	0.919058	0.922322	0.914294	0.923925	0.948712	0.921817	0.949896	0.911356	0.934398	0.928509	0.935084	0.920539	0.956124	0.949559	0.951241	0.935238	0.94728	0.939882	0.962381	0.927463	0.966407	0.956455	0.959766	0.961616	0.96426	0.942977	0.967754	0.971583	0.948912	0.94857	0.952637	0.929703	0.955997	0.918844	0.951985	0.919174	0.929641	0.941055	0.933542	0.961928	0.934716	0.972136	0.968763
ULB_BH47	0.950678	0.929021	0.911654	0.944362	0.920767	0.940573	0.924703	0.926612	0.9209	0.923547	0.947745	0.932808	0.953658	0.919414	0.921917	0.929922	0.940416	0.925307	0.954841	0.952605	0.95473	0.932182	0.950204	0.946251	0.965165	0.931714	0.963949	0.94876	0.960987	0.964375	0.960103	0.948515	0.970729	0.965396	0.945352	0.945953	0.956413	0.934796	0.953378	0.917906	0.952772	0.926929	0.933933	0.942135	0.937884	0.959341	0.936003	0.964645	0.976091
ULB_BH39	0.94844	0.915279	0.897834	0.941124	0.90994	0.937404	0.911691	0.915097	0.90737	0.915735	0.948064	0.933731	0.946121	0.901962	0.919568	0.920477	0.935753	0.916172	0.954484	0.949747	0.9528	0.932689	0.947248	0.933578	0.964175	0.922337	0.959024	0.948883	0.959318	0.963693	0.954024	0.935424	0.972047	0.960969	0.947311	0.941009	0.953845	0.921677	0.949102	0.910663	0.947523	0.911748	0.920344	0.941122	0.926374	0.95853	0.927311	0.958475	0.976912
ULB_BH2	0.95082	0.913916	0.898139	0.940472	0.910251	0.938812	0.911227	0.91421	0.90827	0.914283	0.948347	0.932561	0.948034	0.910299	0.92538	0.924583	0.940884	0.923706	0.955839	0.951271	0.955624	0.939862	0.950387	0.929858	0.961724	0.92342	0.959752	0.952275	0.964055	0.961677	0.964092	0.935298	0.965077	0.968139	0.953592	0.94827	0.95482	0.924744	0.955246	0.915825	0.954431	0.915357	0.924129	0.940065	0.930526	0.960999	0.930997	0.959224	0.959981
ULB_BH46	0.948165	0.920629	0.90656	0.949997	0.912269	0.9459	0.917204	0.91928	0.91158	0.91825	0.95458	0.932906	0.951523	0.908384	0.916734	0.918621	0.940314	0.925567	0.958011	0.953987	0.95624	0.931666	0.951568	0.935649	0.96683	0.919542	0.957915	0.942093	0.96473	0.965437	0.954899	0.935191	0.970999	0.961642	0.943542	0.935596	0.956981	0.924837	0.951853	0.906165	0.947549	0.915181	0.923451	0.941698	0.926717	0.963502	0.927465	0.958074	0.981705
ULB_BH6	0.9486	0.930425	0.915657	0.945126	0.923639	0.937399	0.93154	0.933396	0.922666	0.924348	0.950105	0.935789	0.954238	0.924148	0.926155	0.933555	0.944479	0.922604	0.959404	0.955813	0.955846	0.935094	0.951659	0.945832	0.965363	0.937906	0.961521	0.945885	0.960634	0.965029	0.961294	0.94706	0.964987	0.961895	0.945396	0.943431	0.95544	0.941139	0.955597	0.918321	0.949861	0.932678	0.94158	0.941556	0.939602	0.960364	0.939436	0.963951	0.966474
ULB_BH17	0.953746	0.928214	0.91461	0.96046	0.918723	0.953555	0.926302	0.929005	0.919682	0.921162	0.961465	0.939306	0.96277	0.919153	0.920075	0.9271	0.94748	0.934749	0.96683	0.96121	0.964408	0.938879	0.963008	0.938751	0.974899	0.928144	0.963961	0.939507	0.975635	0.974807	0.963555	0.937475	0.971804	0.964388	0.949244	0.942168	0.969032	0.934812	0.961578	0.911984	0.958925	0.926558	0.935139	0.94791	0.933423	0.970169	0.934595	0.964557	0.976127
ULB_BH11	0.955257	0.927684	0.911926	0.955181	0.915139	0.950222	0.924693	0.92765	0.921646	0.917526	0.955894	0.94344	0.965988	0.921932	0.919335	0.926958	0.947541	0.932493	0.963504	0.960371	0.961474	0.934336	0.963679	0.941464	0.969632	0.930151	0.966011	0.937814	0.970754	0.970939	0.968049	0.942188	0.970075	0.969195	0.945677	0.94893	0.964777	0.935151	0.961467	0.913124	0.962481	0.925899	0.934636	0.945893	0.934569	0.965402	0.934198	0.963298	0.968597
ULB_BH43	0.947061	0.915378	0.899949	0.940876	0.911591	0.935083	0.915275	0.916948	0.907671	0.915423	0.949297	0.934569	0.945656	0.904626	0.924214	0.917654	0.938509	0.920816	0.956218	0.950979	0.953521	0.934628	0.944883	0.927836	0.967407	0.925347	0.954525	0.946548	0.957346	0.964514	0.959473	0.932885	0.963478	0.957698	0.949061	0.936727	0.95142	0.921679	0.948853	0.903795	0.941825	0.913923	0.921502	0.939965	0.9262	0.956617	0.925162	0.955501	0.964237
ULB_BH31	0.950379	0.925946	0.910194	0.948529	0.917645	0.942648	0.925007	0.927248	0.917055	0.92005	0.951497	0.940343	0.958172	0.917089	0.918687	0.927353	0.945273	0.9249	0.960623	0.955232	0.957308	0.935171	0.954249	0.943382	0.968268	0.930839	0.967256	0.942495	0.964813	0.967209	0.964591	0.944494	0.972835	0.967241	0.94639	0.943638	0.959817	0.935023	0.960157	0.916046	0.954961	0.927025	0.935052	0.942664	0.935657	0.96451	0.935432	0.961245	0.973049
ULB_BH14	0.955553	0.926096	0.91116	0.956973	0.915577	0.952652	0.923475	0.925523	0.919936	0.916903	0.95817	0.943532	0.961391	0.919234	0.920053	0.924391	0.949599	0.934106	0.965127	0.963498	0.963264	0.93663	0.964282	0.942842	0.973291	0.928882	0.96495	0.942794	0.972683	0.974143	0.963909	0.941068	0.974544	0.967573	0.948849	0.9469	0.967002	0.934361	0.95962	0.912522	0.959301	0.925149	0.932778	0.948557	0.932726	0.968004	0.931863	0.961326	0.975198
ULB_BH13	0.948033	0.921877	0.907627	0.944414	0.913205	0.938979	0.921476	0.923078	0.917139	0.912287	0.946945	0.947088	0.958095	0.918759	0.903658	0.924602	0.944047	0.921534	0.955814	0.954025	0.955906	0.928214	0.955901	0.943226	0.965732	0.930875	0.96477	0.931858	0.964971	0.967737	0.96078	0.942971	0.969371	0.967157	0.943469	0.942033	0.95858	0.934774	0.957052	0.913665	0.956983	0.925926	0.933175	0.940892	0.933217	0.959529	0.932036	0.955657	0.971555
ULB_BH7	0.963663	0.933524	0.917905	0.966504	0.922716	0.9616	0.931357	0.930252	0.925174	0.927674	0.968687	0.950305	0.961951	0.919281	0.922958	0.927328	0.954838	0.939473	0.968697	0.96617	0.969419	0.94306	0.96386	0.937779	0.972655	0.927233	0.965346	0.943147	0.969298	0.972418	0.96034	0.940664	0.976185	0.965433	0.948947	0.944989	0.966659	0.931034	0.961299	0.913614	0.956471	0.922356	0.930322	0.948744	0.933299	0.969101	0.930354	0.956792	0.975739
ULB_BH22	0.948313	0.926826	0.907666	0.936614	0.918795	0.932419	0.921692	0.926363	0.921172	0.919411	0.941875	0.917472	0.950825	0.920429	0.932205	0.936152	0.934631	0.918856	0.951304	0.947532	0.950813	0.937223	0.950278	0.941737	0.954381	0.9285	0.955568	0.947792	0.954395	0.954164	0.956764	0.946259	0.957076	0.96057	0.942928	0.957913	0.954699	0.936411	0.952222	0.92859	0.95531	0.930208	0.937919	0.940835	0.943309	0.954783	0.939182	0.965028	0.950046
ULB_BH12	0.957286	0.927849	0.912519	0.950711	0.920149	0.946171	0.92694	0.930308	0.92241	0.921967	0.955354	0.940212	0.962186	0.925862	0.928056	0.934037	0.946961	0.93122	0.963963	0.958373	0.961943	0.94055	0.961797	0.943149	0.967779	0.934347	0.967068	0.947646	0.969566	0.969751	0.968932	0.94623	0.970231	0.973616	0.951932	0.956531	0.963856	0.939304	0.961487	0.922357	0.963964	0.930042	0.938761	0.947077	0.940105	0.96663	0.940566	0.966529	0.968439
ULB_BH27	0.947799	0.922438	0.903118	0.939052	0.911784	0.93397	0.918169	0.921555	0.913585	0.914614	0.944036	0.925993	0.952444	0.913487	0.92984	0.923783	0.938931	0.920377	0.953556	0.950299	0.951739	0.932018	0.948354	0.94248	0.964604	0.928849	0.963909	0.953227	0.957972	0.96388	0.962682	0.945051	0.970381	0.96824	0.946578	0.947182	0.953978	0.930837	0.951801	0.912432	0.950676	0.923408	0.930273	0.943981	0.934003	0.955359	0.931282	0.966945	0.968412
ULB_BH40	0.952755	0.918513	0.902361	0.948016	0.914597	0.943508	0.918143	0.92033	0.91364	0.918297	0.953846	0.939183	0.950968	0.909557	0.922944	0.923203	0.943969	0.926836	0.961251	0.958899	0.960507	0.93897	0.950904	0.93506	0.96911	0.926318	0.963979	0.946839	0.964767	0.970021	0.958806	0.936881	0.972366	0.965319	0.949663	0.943964	0.957945	0.927478	0.956271	0.91301	0.952137	0.919287	0.925979	0.945543	0.929836	0.964087	0.927285	0.95995	0.971906
ULB_BH21	0.952631	0.924066	0.906567	0.947065	0.913943	0.940593	0.921812	0.924015	0.916812	0.91552	0.951686	0.940871	0.959641	0.91608	0.921914	0.925661	0.946101	0.926239	0.959495	0.956763	0.958437	0.936386	0.954847	0.940685	0.974056	0.931439	0.968785	0.947206	0.96766	0.971871	0.972163	0.942529	0.971622	0.972227	0.950905	0.947526	0.960707	0.932916	0.962411	0.912505	0.957105	0.927045	0.933129	0.944335	0.935024	0.963275	0.933306	0.96542	0.969733
ULB_BH36	0.947953	0.920959	0.905018	0.938298	0.914779	0.933777	0.916606	0.921313	0.911736	0.918034	0.944006	0.929679	0.951037	0.912398	0.925673	0.927044	0.937385	0.916222	0.952356	0.947246	0.95004	0.930864	0.94933	0.94136	0.96018	0.926017	0.961393	0.950536	0.956863	0.959369	0.959926	0.944181	0.966712	0.967118	0.945483	0.948128	0.953196	0.930818	0.952797	0.917124	0.951512	0.920568	0.929771	0.939846	0.935181	0.957434	0.937382	0.963357	0.970717
ULB_BH1	0.953675	0.916204	0.901448	0.945184	0.912872	0.942785	0.914677	0.917103	0.908294	0.917438	0.952534	0.936519	0.95077	0.908719	0.929058	0.927578	0.944293	0.924553	0.962953	0.955407	0.96236	0.942721	0.952868	0.932233	0.964875	0.925242	0.961519	0.949451	0.969218	0.969221	0.958095	0.934797	0.968668	0.966958	0.956274	0.94822	0.960619	0.926435	0.955832	0.916846	0.957198	0.916723	0.926976	0.945537	0.932182	0.964856	0.932053	0.964622	0.969132
ULB_BH34	0.949865	0.924642	0.90785	0.938641	0.91767	0.934346	0.920807	0.922556	0.916898	0.922306	0.945019	0.923476	0.95018	0.916068	0.933621	0.928278	0.936839	0.920171	0.952638	0.950304	0.950939	0.93251	0.946974	0.942136	0.961516	0.929456	0.960364	0.955749	0.9553	0.961878	0.960371	0.94622	0.967085	0.96702	0.945708	0.948654	0.952424	0.932176	0.950827	0.916711	0.948667	0.921691	0.93062	0.941013	0.936546	0.956604	0.935249	0.966364	0.968612
ULB_BH19	0.955628	0.926641	0.908942	0.941893	0.921942	0.939192	0.92482	0.928046	0.921799	0.922864	0.947377	0.93335	0.952632	0.923028	0.928026	0.938408	0.941581	0.922894	0.956971	0.952118	0.955187	0.94123	0.953046	0.946705	0.962044	0.935322	0.967144	0.95132	0.963947	0.965221	0.962043	0.951073	0.967091	0.972181	0.952348	0.960051	0.958741	0.938999	0.956705	0.933877	0.961914	0.929882	0.937943	0.94304	0.941778	0.959321	0.942434	0.966029	0.96154
ULB_BH18	0.958281	0.925926	0.908133	0.948067	0.920273	0.945094	0.924076	0.927659	0.920584	0.921263	0.953147	0.942335	0.957895	0.923918	0.923346	0.937359	0.947855	0.930697	0.963152	0.954961	0.960871	0.946246	0.958535	0.940173	0.966046	0.933108	0.968559	0.945843	0.968199	0.968495	0.964757	0.945278	0.967675	0.971862	0.955131	0.958177	0.963924	0.936239	0.96254	0.932523	0.96409	0.927774	0.936271	0.943048	0.9388	0.963253	0.939814	0.963382	0.961297
GOM_BH41	0.960705	0.938169	0.931676	0.965444	0.926392	0.963859	0.937084	0.934006	0.926366	0.939557	0.974273	0.929452	0.948831	0.913629	0.924688	0.919973	0.945403	0.938492	0.960589	0.956818	0.962297	0.938758	0.950378	0.918789	0.95356	0.909374	0.93823	0.929167	0.952768	0.950206	0.939191	0.918589	0.950824	0.940839	0.933188	0.925586	0.949976	0.9216	0.945618	0.899824	0.937188	0.910183	0.920442	0.936867	0.922249	0.962803	0.924895	0.94513	0.959613
GOM_BH24	0.963864	0.94878	0.937327	0.964961	0.933925	0.95852	0.946116	0.946002	0.938633	0.939529	0.968553	0.924013	0.960169	0.929699	0.939991	0.93515	0.949237	0.937793	0.962069	0.958741	0.960776	0.941482	0.958367	0.933247	0.953778	0.921899	0.946807	0.937073	0.952132	0.951869	0.951093	0.933165	0.950896	0.94871	0.934227	0.944811	0.956353	0.936545	0.955829	0.915139	0.949581	0.93048	0.93863	0.941349	0.936277	0.961141	0.935828	0.957437	0.950774
GOM_BH21	0.967656	0.948369	0.933723	0.966345	0.93331	0.963389	0.945111	0.943541	0.938007	0.941563	0.973845	0.93156	0.961487	0.925359	0.938727	0.930796	0.950767	0.942243	0.964485	0.961469	0.964796	0.943181	0.95796	0.931338	0.958232	0.921615	0.950516	0.939246	0.954084	0.956035	0.953195	0.933951	0.957155	0.952881	0.937858	0.942935	0.956788	0.932527	0.954739	0.911171	0.947805	0.925578	0.932635	0.944037	0.934709	0.963494	0.933918	0.954736	0.958593
GOM_BH2	0.959032	0.94254	0.938826	0.97339	0.923941	0.974791	0.940301	0.934823	0.934784	0.935779	0.975564	0.926902	0.94945	0.915982	0.90589	0.912812	0.944186	0.944957	0.954148	0.954171	0.95813	0.927735	0.951606	0.915082	0.94964	0.90538	0.935654	0.911668	0.953917	0.947968	0.936154	0.914274	0.945344	0.935061	0.921113	0.916689	0.947613	0.917262	0.942633	0.892649	0.93443	0.90686	0.91568	0.92837	0.912909	0.957032	0.915395	0.9337	0.950301
GOM_BH33	0.962714	0.947993	0.941522	0.970019	0.929504	0.969123	0.945465	0.941368	0.937521	0.942832	0.973282	0.924847	0.957509	0.919763	0.920314	0.923921	0.943512	0.938683	0.957278	0.95426	0.958149	0.930923	0.953533	0.92656	0.955039	0.913641	0.945831	0.92602	0.956311	0.951906	0.947753	0.926579	0.951051	0.946113	0.929782	0.928522	0.952422	0.926883	0.950712	0.903603	0.942893	0.91652	0.926009	0.933051	0.925008	0.960738	0.929662	0.948831	0.959552
GOM_BH7	0.968842	0.948312	0.936542	0.987565	0.932391	0.977384	0.947573	0.944016	0.938604	0.939609	0.98207	0.942185	0.963266	0.92519	0.926416	0.930658	0.954159	0.950394	0.970362	0.965804	0.969682	0.945438	0.966402	0.924054	0.959342	0.913924	0.952183	0.92359	0.961666	0.957809	0.948494	0.927029	0.956538	0.947449	0.9344	0.939251	0.964906	0.929123	0.96115	0.912382	0.952836	0.924534	0.93115	0.94174	0.92874	0.966963	0.928299	0.941233	0.95189
GOM_BH40	0.965914	0.940146	0.928638	0.971159	0.931155	0.96587	0.942551	0.938817	0.931656	0.938227	0.977924	0.9399	0.957224	0.921859	0.931089	0.928082	0.952259	0.943384	0.969984	0.966622	0.971096	0.946725	0.960816	0.923873	0.958893	0.916679	0.945858	0.933564	0.957689	0.958347	0.945526	0.925455	0.956956	0.945883	0.938549	0.938521	0.960617	0.929015	0.954392	0.90946	0.948247	0.922287	0.930054	0.94412	0.930687	0.967058	0.929986	0.947509	0.958647
MAD_BH15	0.960597	0.934074	0.922031	0.965527	0.926062	0.958415	0.93566	0.936723	0.926449	0.929421	0.971446	0.946934	0.965844	0.929177	0.935946	0.934617	0.957988	0.941266	0.974392	0.97205	0.974892	0.952133	0.969319	0.931456	0.961248	0.923214	0.951399	0.935486	0.964603	0.962395	0.952717	0.929531	0.960909	0.95364	0.941696	0.946096	0.966535	0.938847	0.962491	0.912174	0.958162	0.929602	0.93862	0.952048	0.937147	0.974331	0.936251	0.955198	0.963206
MAD_BH16	0.959043	0.934773	0.919974	0.963897	0.926596	0.957481	0.932034	0.932687	0.92326	0.932324	0.968217	0.939684	0.963041	0.92337	0.938033	0.934239	0.952619	0.940347	0.973471	0.968697	0.971695	0.950118	0.964317	0.931822	0.96293	0.922351	0.9524	0.941135	0.964481	0.962503	0.954116	0.931946	0.962929	0.956835	0.944815	0.944966	0.966242	0.935433	0.959612	0.914194	0.955754	0.924306	0.935891	0.950275	0.937183	0.974337	0.938024	0.957713	0.968139
MAD_BH17	0.958877	0.937635	0.922758	0.970484	0.928205	0.961409	0.935222	0.93758	0.928004	0.926777	0.970044	0.948985	0.969315	0.931211	0.924157	0.935172	0.957	0.945148	0.974774	0.969702	0.973939	0.946851	0.973125	0.934019	0.965308	0.923248	0.953638	0.928847	0.967585	0.964051	0.953648	0.931306	0.962104	0.953799	0.938368	0.944177	0.972825	0.938757	0.96422	0.916583	0.960498	0.930795	0.939795	0.946428	0.937064	0.973018	0.935139	0.951109	0.962441
MAD_BH20	0.95822	0.93259	0.92065	0.952831	0.928796	0.947846	0.93465	0.936534	0.926627	0.935389	0.960973	0.932358	0.951308	0.92433	0.935933	0.942964	0.945688	0.926803	0.964446	0.956401	0.962365	0.952767	0.956089	0.933722	0.95071	0.925322	0.951685	0.94005	0.956864	0.950942	0.947579	0.936972	0.954309	0.956026	0.944467	0.951327	0.95721	0.938311	0.957083	0.932486	0.955597	0.928587	0.938987	0.94154	0.941485	0.967923	0.944808	0.953409	0.952364
MAD_BH4	0.962559	0.932251	0.919983	0.956529	0.928544	0.949142	0.933983	0.936428	0.925593	0.93195	0.961992	0.95017	0.965945	0.930621	0.938766	0.943342	0.954917	0.933106	0.971651	0.966659	0.970097	0.953133	0.968027	0.937516	0.95653	0.928615	0.958095	0.938795	0.960051	0.95786	0.955989	0.940421	0.960677	0.963855	0.944788	0.960496	0.965382	0.943487	0.967455	0.929329	0.966133	0.936121	0.943898	0.948447	0.945629	0.971779	0.946818	0.954739	0.955443
MAD_BH5	0.961721	0.938544	0.925565	0.957723	0.929898	0.952543	0.93896	0.940805	0.93187	0.931997	0.965003	0.947143	0.967321	0.939467	0.937514	0.938921	0.958612	0.941953	0.969759	0.969481	0.971573	0.951219	0.967675	0.939885	0.959606	0.931778	0.955142	0.938023	0.959821	0.959952	0.956775	0.939764	0.959788	0.9593	0.94154	0.952717	0.962565	0.946421	0.963966	0.918793	0.960018	0.935873	0.94364	0.948896	0.944097	0.969623	0.941387	0.958717	0.956862
MAD_BH29	0.960221	0.930484	0.91447	0.960427	0.922846	0.952964	0.932135	0.931855	0.924449	0.921	0.965181	0.965884	0.968695	0.930931	0.911795	0.933557	0.959078	0.938322	0.969838	0.96999	0.972797	0.947771	0.970246	0.932557	0.960822	0.922379	0.955446	0.919199	0.964313	0.961575	0.951318	0.931365	0.959203	0.955209	0.93558	0.948109	0.967958	0.938592	0.96631	0.91768	0.964035	0.931383	0.938181	0.944682	0.936826	0.969814	0.931752	0.943488	0.955497
MAD_BH13	0.954192	0.937443	0.927121	0.953754	0.931051	0.948715	0.93742	0.93695	0.930148	0.936294	0.96096	0.939417	0.957444	0.929949	0.925813	0.937415	0.949653	0.93161	0.961929	0.962685	0.964213	0.941821	0.95784	0.936581	0.955701	0.927834	0.946406	0.932457	0.956901	0.955483	0.94647	0.939471	0.95409	0.948566	0.936743	0.939207	0.955898	0.940614	0.954089	0.916987	0.948415	0.927576	0.93813	0.943014	0.93993	0.963986	0.93968	0.951051	0.958924
MAD_BH12	0.962235	0.933101	0.920947	0.962884	0.924454	0.957402	0.931866	0.934066	0.926116	0.928661	0.966576	0.947751	0.970804	0.929477	0.926779	0.935989	0.953345	0.939226	0.970821	0.965197	0.96944	0.944881	0.971958	0.933161	0.960304	0.921981	0.957523	0.931315	0.964854	0.960168	0.958079	0.933697	0.961814	0.962864	0.940414	0.951822	0.966923	0.937696	0.965087	0.918501	0.964301	0.927406	0.936229	0.944588	0.938114	0.972136	0.940175	0.955938	0.960804
MAD_BH46	0.960623	0.935755	0.920377	0.964013	0.925079	0.957649	0.932637	0.933731	0.925795	0.927599	0.96901	0.946256	0.968045	0.926865	0.932522	0.932827	0.956661	0.941266	0.972392	0.971741	0.973187	0.949304	0.968661	0.933238	0.965918	0.922921	0.953274	0.937543	0.965889	0.965585	0.955011	0.931514	0.963281	0.955686	0.94333	0.945571	0.969173	0.936768	0.961774	0.911779	0.95814	0.927018	0.936448	0.95272	0.936959	0.972475	0.934718	0.956784	0.968025
MAD_BH11	0.966745	0.942066	0.927553	0.96748	0.931606	0.962855	0.941309	0.942467	0.935326	0.934165	0.971288	0.953511	0.971682	0.936615	0.930928	0.939518	0.961778	0.946151	0.973593	0.974103	0.975532	0.949551	0.972801	0.939448	0.965638	0.929365	0.958605	0.93521	0.968324	0.965905	0.959395	0.939544	0.963282	0.961145	0.943282	0.95203	0.969321	0.943215	0.965961	0.919586	0.964051	0.932318	0.942748	0.950271	0.94184	0.97255	0.940051	0.955959	0.962964
MAD_BH24	0.957443	0.93929	0.923817	0.960806	0.930635	0.951805	0.941165	0.942128	0.932602	0.929569	0.963377	0.938396	0.964306	0.935554	0.937795	0.938106	0.953043	0.942784	0.970919	0.969139	0.969368	0.947932	0.962778	0.939043	0.962496	0.929654	0.955155	0.940795	0.961474	0.96179	0.957211	0.939411	0.959074	0.9559	0.940798	0.948536	0.963908	0.943697	0.960087	0.920063	0.957178	0.937683	0.94589	0.947122	0.940181	0.968581	0.937523	0.96335	0.958788
MAD_BH26	0.962791	0.938954	0.923921	0.964449	0.932129	0.955447	0.939401	0.941455	0.933248	0.931133	0.967676	0.950974	0.967616	0.935644	0.928556	0.943523	0.958218	0.944215	0.973443	0.972801	0.973504	0.955469	0.968625	0.93987	0.964022	0.929168	0.960953	0.935629	0.965482	0.961743	0.957554	0.938379	0.960142	0.958995	0.941815	0.954709	0.968231	0.944075	0.968067	0.928308	0.964288	0.936548	0.945785	0.945722	0.942204	0.972386	0.938452	0.95295	0.956707
MAD_BH1	0.94914	0.920997	0.911525	0.951584	0.917771	0.945909	0.921835	0.922868	0.910281	0.928099	0.958693	0.933521	0.946188	0.907658	0.929603	0.922799	0.940859	0.924302	0.960734	0.955586	0.960244	0.939558	0.948542	0.916371	0.948951	0.908703	0.936597	0.929144	0.949973	0.947398	0.935835	0.91751	0.947551	0.940938	0.933634	0.929854	0.949717	0.919929	0.947437	0.90225	0.938869	0.909498	0.919032	0.936987	0.922668	0.963201	0.9269	0.944025	0.958411
MAD_BH48	0.950276	0.922525	0.91264	0.949406	0.91961	0.945347	0.926534	0.925563	0.915551	0.926903	0.959608	0.93855	0.946019	0.913947	0.92374	0.924413	0.946026	0.928887	0.95938	0.957076	0.962475	0.943358	0.948556	0.919306	0.949009	0.914371	0.936935	0.927561	0.949462	0.94826	0.936034	0.922866	0.947414	0.939911	0.933677	0.930742	0.948692	0.924991	0.946923	0.903136	0.940884	0.912419	0.92321	0.937518	0.926226	0.961373	0.925482	0.942765	0.953257
MAD_BH23	0.959626	0.932907	0.918461	0.963841	0.925506	0.953758	0.935474	0.936726	0.92609	0.924059	0.965968	0.95165	0.969976	0.932649	0.930477	0.934656	0.958517	0.944543	0.973888	0.973313	0.974093	0.950124	0.970233	0.934063	0.964172	0.925837	0.957524	0.932411	0.964488	0.964056	0.958533	0.932066	0.960551	0.956816	0.940494	0.950057	0.968331	0.93973	0.966229	0.916073	0.963144	0.932606	0.940722	0.947247	0.937466	0.971141	0.933276	0.956051	0.957701
MAD_BH40	0.95019	0.914428	0.895944	0.942696	0.914433	0.937165	0.916165	0.91939	0.913651	0.914746	0.950154	0.936134	0.944852	0.911945	0.921981	0.923804	0.941792	0.930415	0.955067	0.957864	0.957858	0.941617	0.946987	0.909767	0.945498	0.909974	0.937318	0.924432	0.94121	0.946395	0.937918	0.913277	0.942351	0.94095	0.929361	0.944054	0.947364	0.91493	0.943893	0.911748	0.944263	0.912848	0.916388	0.930999	0.919308	0.950063	0.91916	0.933997	0.934574
MAD_BH43	0.956558	0.929041	0.912237	0.957763	0.925547	0.95064	0.929308	0.929619	0.918797	0.926307	0.964336	0.948943	0.959955	0.921052	0.93249	0.930046	0.952944	0.939382	0.971164	0.968303	0.970872	0.949252	0.961498	0.924735	0.960081	0.920321	0.94742	0.934722	0.956114	0.958818	0.94733	0.927828	0.957915	0.947685	0.941158	0.943136	0.963452	0.931145	0.954545	0.909081	0.950414	0.922614	0.9307	0.946841	0.933616	0.966702	0.930374	0.946573	0.957386
RAD_BH8	0.953628	0.930042	0.914751	0.960462	0.920173	0.952963	0.927302	0.931714	0.922483	0.91954	0.96036	0.947174	0.967836	0.92263	0.916041	0.930289	0.947103	0.933762	0.969399	0.963756	0.964819	0.936957	0.966493	0.938178	0.967865	0.925104	0.961402	0.930871	0.970055	0.966468	0.962126	0.93549	0.966616	0.962108	0.939885	0.948169	0.971119	0.939832	0.966037	0.917525	0.965409	0.930489	0.941063	0.9459	0.936969	0.972596	0.936748	0.958083	0.96883
RAD_BH27	0.954011	0.931136	0.916941	0.951661	0.922299	0.945452	0.929633	0.931548	0.922658	0.925982	0.956657	0.934623	0.959617	0.922146	0.935253	0.933617	0.947992	0.928454	0.962342	0.962347	0.96309	0.942963	0.958192	0.935869	0.95987	0.927926	0.953145	0.940801	0.960378	0.95997	0.954998	0.937316	0.960708	0.956999	0.942101	0.95044	0.963112	0.941776	0.95988	0.917052	0.957682	0.930568	0.939298	0.950523	0.942746	0.967983	0.940326	0.959989	0.963497
RAD_BH7	0.95617	0.928917	0.916714	0.956556	0.922342	0.951639	0.926758	0.929799	0.918597	0.932092	0.96423	0.939639	0.957326	0.917421	0.933915	0.929931	0.947024	0.929678	0.967932	0.963171	0.966123	0.945046	0.960206	0.931046	0.962136	0.923471	0.951888	0.941834	0.961488	0.960191	0.953354	0.93292	0.964014	0.9578	0.946906	0.944479	0.963266	0.935136	0.958569	0.913494	0.952763	0.92243	0.933286	0.95035	0.937195	0.974321	0.939975	0.957701	0.969163
RAD_BH31	0.960247	0.93079	0.918571	0.960479	0.926054	0.953312	0.930589	0.934196	0.924118	0.929533	0.963215	0.945658	0.964372	0.923042	0.924371	0.941504	0.948724	0.931719	0.969829	0.962748	0.967445	0.951718	0.964667	0.937838	0.963359	0.926187	0.963768	0.936703	0.969206	0.962576	0.959752	0.937488	0.964599	0.965486	0.946259	0.957134	0.970427	0.941198	0.969937	0.934116	0.968577	0.932142	0.941889	0.946571	0.942904	0.976672	0.943654	0.95673	0.962078
RAD_BH2	0.954131	0.929803	0.915557	0.963153	0.920025	0.955457	0.929231	0.930301	0.922548	0.921536	0.964422	0.942533	0.963967	0.922202	0.926088	0.930512	0.951743	0.937874	0.970384	0.968822	0.969353	0.944565	0.966906	0.937733	0.966309	0.924982	0.957907	0.933918	0.971417	0.965877	0.95733	0.933113	0.966123	0.959091	0.940874	0.948514	0.971344	0.940645	0.966515	0.914639	0.962044	0.931877	0.940431	0.950921	0.938317	0.978132	0.937094	0.956929	0.966868
RAD_BH35	0.95223	0.929663	0.915778	0.951111	0.920433	0.94442	0.927699	0.930362	0.920397	0.92641	0.954364	0.928309	0.959441	0.919787	0.934804	0.931992	0.940656	0.9267	0.961491	0.955983	0.957449	0.936842	0.955814	0.937657	0.96094	0.924749	0.958469	0.943694	0.960184	0.960279	0.960247	0.939563	0.962711	0.963374	0.942226	0.947807	0.961398	0.937915	0.960104	0.917134	0.956383	0.927556	0.937772	0.946487	0.939548	0.967243	0.941296	0.963317	0.966232
RAD_BH14	0.964218	0.930326	0.914724	0.963696	0.925182	0.958684	0.930036	0.93199	0.925126	0.926491	0.967437	0.951741	0.964324	0.925973	0.930532	0.940435	0.955969	0.939045	0.975513	0.972695	0.97503	0.955997	0.97171	0.939898	0.965453	0.926239	0.961287	0.940999	0.97322	0.965847	0.958296	0.938786	0.968464	0.964822	0.950626	0.963069	0.976194	0.941927	0.970382	0.933314	0.972284	0.933875	0.941396	0.954291	0.945067	0.978958	0.941535	0.955621	0.961693
RAD_BH39	0.953738	0.922815	0.910293	0.952462	0.920422	0.947346	0.923812	0.9255	0.915732	0.924022	0.960505	0.939375	0.953531	0.913125	0.928818	0.928366	0.945939	0.926196	0.966046	0.963683	0.965472	0.943735	0.954674	0.929164	0.96237	0.921563	0.950312	0.941003	0.962407	0.961752	0.949847	0.928768	0.96166	0.953553	0.94419	0.943695	0.962321	0.931138	0.957154	0.913982	0.953571	0.921495	0.930937	0.948855	0.934242	0.969729	0.934278	0.957005	0.968426
RAD_BH28	0.952959	0.931347	0.915461	0.956696	0.920981	0.945966	0.931508	0.934443	0.924713	0.920766	0.957967	0.943172	0.966556	0.926796	0.928783	0.933229	0.949602	0.932127	0.96772	0.964731	0.964456	0.941513	0.964476	0.938949	0.964921	0.928199	0.959102	0.935009	0.963317	0.962258	0.961193	0.938015	0.963367	0.959334	0.939152	0.9504	0.968736	0.944656	0.967492	0.918707	0.962711	0.936693	0.946802	0.950347	0.942406	0.971834	0.939375	0.958566	0.961601
RAD_BH16	0.960845	0.928076	0.9099	0.958509	0.923461	0.953873	0.924217	0.928531	0.918981	0.92535	0.963632	0.943172	0.960386	0.918687	0.932458	0.937055	0.950209	0.9336	0.972298	0.963433	0.968683	0.952315	0.964704	0.935156	0.965048	0.923902	0.961707	0.946138	0.968302	0.966292	0.958511	0.938072	0.968868	0.966543	0.953114	0.956303	0.972171	0.936599	0.964601	0.928723	0.965132	0.926086	0.93681	0.953514	0.941547	0.975571	0.94079	0.958779	0.968014
RAD_BH15	0.956997	0.927851	0.916558	0.959821	0.922259	0.953571	0.928089	0.930446	0.91991	0.928129	0.965416	0.941485	0.958349	0.918174	0.926708	0.933906	0.947242	0.932075	0.968749	0.963541	0.967267	0.948753	0.962246	0.935624	0.965105	0.925306	0.959446	0.939921	0.970358	0.964253	0.955781	0.934591	0.966206	0.961031	0.947813	0.948895	0.967881	0.93766	0.96539	0.92213	0.961077	0.927768	0.937699	0.95164	0.938904	0.977551	0.938958	0.959077	0.969441
RAD_BH30	0.951448	0.922481	0.908749	0.942961	0.917116	0.935913	0.922631	0.927285	0.918426	0.917014	0.946884	0.927006	0.952428	0.920348	0.934296	0.937476	0.945306	0.919094	0.958626	0.949723	0.955588	0.940806	0.956053	0.933775	0.950588	0.922136	0.953794	0.938272	0.955652	0.952805	0.950706	0.934666	0.952833	0.958135	0.941868	0.95667	0.959828	0.936975	0.960561	0.930608	0.960616	0.930648	0.939446	0.940085	0.939833	0.961113	0.940655	0.955386	0.94779
RAD_BH46	0.954956	0.928882	0.913402	0.958823	0.920395	0.950498	0.926979	0.930163	0.920095	0.921549	0.962934	0.942158	0.963446	0.920208	0.933142	0.930349	0.951239	0.93361	0.971312	0.967918	0.968968	0.945696	0.964991	0.936033	0.968343	0.925397	0.956767	0.940987	0.967635	0.968041	0.957787	0.933794	0.966731	0.959921	0.945787	0.949728	0.97109	0.939314	0.965434	0.915728	0.961538	0.93177	0.940452	0.954567	0.93891	0.974598	0.936432	0.960868	0.971553
RAD_BH13	0.959577	0.929224	0.917314	0.950891	0.92599	0.948507	0.927565	0.930529	0.924522	0.932727	0.958064	0.92827	0.955294	0.920382	0.935893	0.940804	0.943255	0.927799	0.961597	0.958003	0.960788	0.947708	0.956865	0.936426	0.956016	0.925526	0.958093	0.947208	0.962404	0.955898	0.956436	0.940378	0.959731	0.963849	0.947591	0.958023	0.961577	0.937181	0.961063	0.932534	0.961313	0.925346	0.936605	0.946565	0.942738	0.970388	0.941784	0.959386	0.958997
RAD_BH18	0.954353	0.938632	0.923712	0.95331	0.928698	0.945975	0.936893	0.939417	0.929192	0.932446	0.956969	0.928728	0.961276	0.929919	0.938897	0.939721	0.944706	0.9298	0.963247	0.959028	0.960764	0.942182	0.958443	0.943143	0.960603	0.932045	0.954727	0.944662	0.959298	0.9601	0.958569	0.944281	0.959345	0.958105	0.942538	0.952351	0.962503	0.946919	0.960348	0.924018	0.95718	0.935979	0.946525	0.947903	0.947193	0.967161	0.945881	0.963878	0.959775
RAD_BH9	0.956895	0.933437	0.919294	0.961707	0.924123	0.954953	0.92969	0.934232	0.923361	0.928694	0.966189	0.939083	0.961277	0.923969	0.933997	0.932244	0.950015	0.936503	0.971687	0.9671	0.967684	0.947617	0.964379	0.936506	0.964768	0.926987	0.956216	0.943504	0.96702	0.964116	0.95765	0.936018	0.966801	0.959948	0.947144	0.948147	0.96819	0.940931	0.961834	0.916647	0.95834	0.927914	0.940156	0.953618	0.939625	0.976955	0.940844	0.959516	0.96919
RAD_BH21	0.961214	0.9294	0.911787	0.952545	0.924491	0.945913	0.927134	0.930437	0.922117	0.926725	0.958812	0.938341	0.961964	0.920592	0.939468	0.941189	0.9462	0.927482	0.96746	0.960256	0.96545	0.951076	0.961459	0.940014	0.961953	0.927928	0.963375	0.949533	0.963222	0.961666	0.960791	0.942636	0.965131	0.967566	0.950682	0.966159	0.969528	0.93916	0.967792	0.9342	0.968416	0.932718	0.941987	0.951986	0.946085	0.972582	0.945344	0.96366	0.961068
GOM_BJ1	0.961351	0.947207	0.934944	0.965913	0.930011	0.965491	0.94192	0.939525	0.93721	0.938751	0.970137	0.923222	0.954081	0.920862	0.926044	0.923217	0.944613	0.940876	0.956755	0.957423	0.959641	0.933882	0.952509	0.925038	0.953432	0.913542	0.940935	0.929698	0.952186	0.949594	0.94385	0.927721	0.949432	0.942091	0.929535	0.93129	0.951959	0.924687	0.943965	0.901836	0.940639	0.91745	0.925373	0.935998	0.925812	0.956764	0.926352	0.946014	0.954606
GOM_BJ3	0.962813	0.9476	0.930443	0.965394	0.932552	0.961187	0.947932	0.942814	0.944017	0.932886	0.96867	0.941716	0.961036	0.935511	0.924953	0.930715	0.956726	0.947758	0.963915	0.970219	0.968668	0.942166	0.961155	0.935627	0.959192	0.926663	0.947797	0.927932	0.957438	0.958875	0.948499	0.936955	0.954189	0.944746	0.933458	0.943001	0.959802	0.938016	0.950363	0.910158	0.951212	0.933907	0.937564	0.944672	0.934616	0.959367	0.92942	0.945023	0.951286
GOM_BJ4	0.953859	0.929482	0.919172	0.956644	0.91922	0.955031	0.932505	0.925939	0.921652	0.924358	0.964192	0.954524	0.949413	0.910711	0.893845	0.914418	0.947867	0.927548	0.954298	0.954041	0.959989	0.92818	0.95054	0.914997	0.948776	0.908851	0.935041	0.901864	0.947793	0.949155	0.9302	0.91408	0.944824	0.931512	0.922593	0.919617	0.9486	0.918763	0.94284	0.893689	0.93764	0.911187	0.916809	0.930127	0.916646	0.950872	0.915048	0.92403	0.949966
GOM_BJ5	0.963862	0.944246	0.935996	0.961639	0.928365	0.964553	0.941282	0.933254	0.933622	0.941849	0.969288	0.93318	0.945338	0.914008	0.912826	0.918048	0.943936	0.934846	0.950872	0.951911	0.956295	0.928781	0.94534	0.916458	0.945385	0.908671	0.933056	0.916286	0.942039	0.943448	0.933654	0.91972	0.943832	0.9336	0.925022	0.925003	0.94344	0.917675	0.938053	0.896581	0.93335	0.909811	0.916374	0.92799	0.920738	0.949265	0.919897	0.931574	0.945172
GOM_BJ2	0.966902	0.940044	0.933725	0.966215	0.930434	0.966437	0.939463	0.935924	0.930964	0.941443	0.972739	0.946049	0.949932	0.916918	0.910236	0.92679	0.948215	0.935292	0.960201	0.955978	0.961971	0.939028	0.953588	0.918905	0.951085	0.912165	0.941849	0.918005	0.952988	0.948771	0.939379	0.923517	0.948653	0.941148	0.933063	0.932444	0.952657	0.922032	0.948578	0.912836	0.944464	0.912882	0.922158	0.932741	0.923823	0.957819	0.925185	0.934016	0.949261
GOM_BJ7	0.964971	0.951855	0.939437	0.967375	0.936419	0.965715	0.948138	0.945996	0.944235	0.941814	0.971754	0.932613	0.959837	0.931493	0.926855	0.934078	0.950375	0.943428	0.962431	0.962026	0.964896	0.939455	0.958927	0.935066	0.957838	0.922976	0.947382	0.932254	0.957145	0.955056	0.9482	0.934644	0.953333	0.947388	0.934248	0.940062	0.957682	0.934465	0.950863	0.913108	0.947952	0.92791	0.936172	0.941038	0.934613	0.96103	0.934209	0.951025	0.95748
GOM_BJ6	0.965445	0.949749	0.94352	0.967523	0.928626	0.970652	0.945048	0.938209	0.940868	0.940917	0.97096	0.920442	0.949324	0.919275	0.918008	0.918226	0.941877	0.941942	0.951	0.952049	0.953868	0.9279	0.947635	0.918494	0.94757	0.908568	0.9364	0.920601	0.94623	0.944833	0.939161	0.921447	0.943057	0.936996	0.923387	0.928127	0.946109	0.919716	0.939108	0.897833	0.937551	0.912873	0.919734	0.930569	0.919526	0.950068	0.920065	0.938867	0.944436
GOM_BJ9	0.967579	0.947241	0.936379	0.964053	0.936007	0.96538	0.946098	0.942284	0.939848	0.943847	0.973191	0.941458	0.951779	0.926265	0.916944	0.93527	0.949619	0.939306	0.961113	0.957865	0.964163	0.944575	0.955168	0.928154	0.95028	0.921426	0.946269	0.924557	0.952449	0.949095	0.942997	0.933243	0.950704	0.946653	0.935641	0.940162	0.95376	0.93115	0.95013	0.921159	0.948619	0.924199	0.932134	0.936101	0.934154	0.960299	0.932753	0.939823	0.947833
GOM_BJ8	0.952678	0.935418	0.930225	0.959545	0.915777	0.962321	0.936241	0.925516	0.92846	0.924153	0.962608	0.937458	0.940366	0.907165	0.881631	0.901171	0.942116	0.933473	0.941739	0.94513	0.947733	0.91467	0.939971	0.905454	0.940285	0.898133	0.9251	0.888309	0.936867	0.937704	0.92267	0.907235	0.933551	0.919179	0.908098	0.905958	0.936948	0.906791	0.932327	0.88091	0.924903	0.903227	0.904934	0.916406	0.903446	0.938062	0.900299	0.911536	0.933436
GOM_BJ10	0.96539	0.934722	0.921391	0.957224	0.929099	0.957781	0.933059	0.932515	0.930445	0.931322	0.965391	0.944626	0.947924	0.919058	0.91001	0.937278	0.947137	0.931275	0.958133	0.953423	0.961409	0.948298	0.954568	0.922965	0.946214	0.915641	0.94866	0.921185	0.952964	0.946455	0.939944	0.926997	0.948606	0.948981	0.936618	0.948144	0.954528	0.92515	0.953293	0.934656	0.955467	0.918901	0.927131	0.931543	0.930582	0.958134	0.927787	0.935002	0.940219
MAD_BJ1	0.945813	0.921336	0.912871	0.950309	0.917111	0.947212	0.924278	0.921569	0.91151	0.931571	0.955192	0.933772	0.940549	0.904481	0.910485	0.922118	0.933724	0.919152	0.953918	0.947798	0.953786	0.933298	0.943232	0.916451	0.943115	0.905741	0.935033	0.913643	0.947608	0.942491	0.930516	0.91885	0.943222	0.93554	0.928022	0.923363	0.94537	0.917211	0.940383	0.905582	0.936366	0.907804	0.916148	0.927097	0.920097	0.954922	0.926352	0.930707	0.95031
MAD_BJ3	0.947784	0.924072	0.907687	0.949393	0.916969	0.944412	0.927705	0.923795	0.921148	0.916542	0.951408	0.947647	0.948691	0.923235	0.910738	0.92473	0.957468	0.934307	0.956704	0.960903	0.960991	0.938047	0.953363	0.92388	0.947263	0.915897	0.938709	0.908631	0.951298	0.948746	0.935754	0.926328	0.945274	0.937159	0.926912	0.9336	0.952359	0.926708	0.947326	0.909376	0.945219	0.924292	0.926316	0.932487	0.92525	0.953131	0.920645	0.925461	0.938974
MAD_BJ4	0.956047	0.921432	0.906393	0.950532	0.921132	0.947373	0.924744	0.922932	0.914841	0.925717	0.957846	0.956299	0.951005	0.916271	0.908451	0.935759	0.949887	0.928185	0.961996	0.95849	0.966254	0.948083	0.956502	0.92283	0.949754	0.915428	0.947406	0.918895	0.957059	0.952145	0.93918	0.926822	0.951912	0.949283	0.939804	0.944945	0.957356	0.92528	0.953235	0.927341	0.956158	0.918794	0.924609	0.934344	0.930283	0.960812	0.930159	0.9337	0.94885
MAD_BJ5	0.955188	0.934112	0.918699	0.956138	0.927616	0.950557	0.935573	0.932656	0.924424	0.932342	0.961844	0.950724	0.954973	0.923373	0.921917	0.932688	0.951825	0.932874	0.965477	0.96606	0.968371	0.941686	0.956623	0.932455	0.957151	0.92384	0.94557	0.926387	0.956773	0.95589	0.94444	0.93278	0.956049	0.947144	0.936573	0.939475	0.958999	0.935153	0.953285	0.912888	0.950189	0.92736	0.934831	0.941684	0.935845	0.964472	0.933906	0.943616	0.958332
MAD_BJ2	0.94758	0.927334	0.91587	0.965005	0.916686	0.958139	0.930134	0.927985	0.921255	0.918282	0.961962	0.950081	0.960731	0.920025	0.897352	0.918268	0.9476	0.93926	0.963752	0.962218	0.963458	0.929467	0.960915	0.922572	0.956994	0.91057	0.943802	0.904116	0.961442	0.95511	0.942964	0.920616	0.950152	0.940551	0.923569	0.923611	0.959336	0.924239	0.951511	0.899669	0.94712	0.916874	0.924687	0.930011	0.919141	0.960739	0.920895	0.933432	0.955877
MAD_BJ7	0.926272	0.905482	0.901403	0.934872	0.896527	0.932638	0.909128	0.90404	0.893475	0.917241	0.937128	0.904915	0.920306	0.883969	0.895233	0.898168	0.910118	0.904027	0.931768	0.924555	0.930657	0.907517	0.92197	0.896754	0.922478	0.882728	0.91227	0.894255	0.924886	0.920882	0.911416	0.896891	0.920552	0.913695	0.904707	0.900874	0.921911	0.893705	0.917607	0.880576	0.910933	0.885755	0.894668	0.905216	0.896074	0.933587	0.907197	0.913403	0.930778
MAD_BJ6	0.920746	0.899672	0.89642	0.930802	0.889347	0.92784	0.902717	0.898565	0.888463	0.909776	0.931329	0.904033	0.9163	0.88046	0.886491	0.891224	0.906859	0.900326	0.926287	0.921554	0.925213	0.902255	0.916893	0.890971	0.91868	0.878772	0.907756	0.885463	0.921742	0.91748	0.905382	0.890661	0.915489	0.907263	0.89929	0.893807	0.916158	0.889055	0.912219	0.870732	0.907203	0.880993	0.888615	0.90071	0.889626	0.928052	0.900283	0.906492	0.925638
MAD_BJ9	0.957032	0.936792	0.92173	0.958694	0.928338	0.951257	0.939543	0.938826	0.93193	0.9283	0.963824	0.943404	0.960231	0.933414	0.931569	0.935206	0.955612	0.939238	0.968535	0.968804	0.969074	0.947074	0.961946	0.936903	0.960296	0.92922	0.951196	0.934039	0.959323	0.959657	0.950714	0.937095	0.95736	0.949614	0.938923	0.945128	0.962155	0.94307	0.956596	0.916031	0.954375	0.93612	0.941979	0.948042	0.940663	0.965902	0.936234	0.95166	0.957598
MAD_BJ8	0.961165	0.938104	0.920958	0.966429	0.928353	0.96005	0.939141	0.9384	0.933207	0.928313	0.967856	0.950551	0.966871	0.932759	0.925841	0.935925	0.957363	0.947733	0.973384	0.973398	0.974385	0.948672	0.967993	0.938763	0.966288	0.927747	0.958465	0.930956	0.968212	0.964825	0.956608	0.93759	0.962464	0.956734	0.94087	0.950936	0.970035	0.940103	0.963488	0.919882	0.963001	0.935373	0.940897	0.947392	0.938412	0.971116	0.935364	0.952838	0.959711
MAD_BJ10	0.953485	0.933895	0.924494	0.958766	0.927006	0.951455	0.936271	0.934907	0.92535	0.933588	0.964352	0.941587	0.956936	0.924613	0.926981	0.931584	0.949335	0.933826	0.964889	0.964034	0.965141	0.942799	0.957231	0.931238	0.957673	0.923058	0.946124	0.929541	0.958321	0.956361	0.94673	0.931136	0.954922	0.947991	0.936989	0.935947	0.956653	0.934713	0.954751	0.90991	0.947346	0.9249	0.933885	0.942888	0.934155	0.966463	0.934534	0.950256	0.960556
ULB_BJ1	0.95558	0.927587	0.910878	0.959688	0.920313	0.953492	0.92619	0.927134	0.921392	0.921099	0.961026	0.95459	0.964183	0.920755	0.911426	0.930256	0.949362	0.935677	0.967962	0.966123	0.968329	0.940349	0.964178	0.941398	0.973292	0.930185	0.966467	0.93288	0.974669	0.971265	0.962629	0.940919	0.972585	0.964763	0.945289	0.948089	0.971365	0.936683	0.964462	0.918233	0.964669	0.928098	0.935685	0.945347	0.936012	0.971749	0.934139	0.957227	0.973275
ULB_BJ3	0.946488	0.920663	0.899632	0.940202	0.912921	0.936191	0.919183	0.918861	0.915879	0.911388	0.945217	0.949144	0.951335	0.917086	0.910709	0.922664	0.948161	0.924154	0.955816	0.958959	0.958641	0.932739	0.95243	0.939582	0.964219	0.932218	0.956575	0.931274	0.959266	0.965502	0.954058	0.944111	0.966783	0.956805	0.942128	0.944499	0.958586	0.932372	0.950149	0.911365	0.952194	0.927945	0.929385	0.943245	0.932524	0.954951	0.92696	0.947523	0.960563
ULB_BJ4	0.94828	0.924583	0.909676	0.945009	0.919362	0.940731	0.923976	0.922986	0.916734	0.925997	0.951861	0.938862	0.950337	0.914535	0.91992	0.927073	0.943911	0.923949	0.956823	0.955283	0.958448	0.93531	0.950257	0.938647	0.963481	0.928425	0.954905	0.938051	0.961923	0.962983	0.953782	0.941935	0.965142	0.957368	0.945156	0.940216	0.956796	0.930861	0.952406	0.913307	0.948556	0.922946	0.930168	0.942364	0.934928	0.961839	0.934195	0.956149	0.968241
ULB_BJ5	0.951314	0.928086	0.911455	0.949485	0.921606	0.943636	0.928317	0.928276	0.920691	0.923345	0.954234	0.942616	0.955162	0.919143	0.919914	0.930898	0.945043	0.926219	0.962056	0.961002	0.962358	0.937335	0.954865	0.942923	0.969619	0.933062	0.960459	0.940927	0.966991	0.966733	0.959005	0.943833	0.968432	0.960876	0.946048	0.94633	0.963037	0.937217	0.956929	0.917247	0.956056	0.929566	0.936919	0.945553	0.93904	0.964859	0.935002	0.958696	0.970329
ULB_BJ2	0.95011	0.928273	0.913516	0.954585	0.918452	0.948294	0.926442	0.92853	0.921873	0.917696	0.955814	0.945182	0.962502	0.921704	0.91343	0.926925	0.946445	0.929969	0.963064	0.960953	0.962385	0.93428	0.960931	0.942078	0.970944	0.931507	0.962014	0.935024	0.969894	0.968806	0.961133	0.940478	0.967673	0.96036	0.942589	0.942646	0.965458	0.936518	0.959156	0.913003	0.958007	0.926884	0.936307	0.945226	0.934781	0.965488	0.933316	0.958446	0.971269
ULB_BJ7	0.950732	0.932828	0.916126	0.950287	0.92204	0.944811	0.930594	0.932674	0.926629	0.924117	0.95244	0.931599	0.956464	0.924479	0.927831	0.932194	0.944347	0.929334	0.959499	0.959874	0.959679	0.936471	0.956019	0.946737	0.967876	0.934007	0.959834	0.944493	0.965789	0.965945	0.960294	0.945501	0.965263	0.960391	0.944595	0.948259	0.962036	0.940637	0.956778	0.918299	0.956378	0.93311	0.941148	0.946643	0.940143	0.963252	0.937566	0.965886	0.969084
ULB_BJ6	0.94878	0.924936	0.907723	0.949963	0.915231	0.944727	0.925601	0.925318	0.920627	0.912938	0.952808	0.952375	0.958325	0.921936	0.902901	0.924636	0.949924	0.929701	0.960473	0.960854	0.962622	0.934408	0.95768	0.939095	0.967769	0.931587	0.958425	0.9261	0.969139	0.968404	0.955612	0.938348	0.964101	0.955928	0.941028	0.941114	0.963009	0.935779	0.956299	0.911814	0.957884	0.928614	0.934914	0.943215	0.931939	0.961082	0.92699	0.950965	0.965125
ULB_BJ9	0.947016	0.92894	0.914892	0.950891	0.920372	0.944923	0.930519	0.929709	0.92377	0.922475	0.954181	0.945462	0.954504	0.924645	0.906191	0.926436	0.945968	0.931176	0.958093	0.959635	0.960286	0.934502	0.953514	0.942562	0.966566	0.93537	0.958428	0.929215	0.967664	0.965844	0.955505	0.940262	0.963077	0.956732	0.940995	0.935826	0.957549	0.937151	0.954757	0.912502	0.951995	0.928059	0.937269	0.939956	0.932745	0.963054	0.930949	0.95459	0.967896
ULB_BJ8	0.950844	0.930084	0.913331	0.953923	0.918235	0.946658	0.931342	0.930166	0.924803	0.917697	0.955778	0.948408	0.959498	0.925166	0.915699	0.927309	0.952318	0.935952	0.963845	0.966405	0.96522	0.939666	0.9586	0.944992	0.970552	0.93488	0.962947	0.933357	0.970101	0.970103	0.96143	0.941224	0.966243	0.961101	0.943988	0.945354	0.964478	0.940295	0.961187	0.9118	0.95894	0.935011	0.939897	0.945636	0.936711	0.965499	0.931265	0.957629	0.964876
ULB_BJ10	0.950649	0.92079	0.91176	0.947644	0.919093	0.942684	0.921471	0.923643	0.913379	0.926946	0.954216	0.943215	0.948556	0.911097	0.912791	0.932962	0.937882	0.918358	0.958674	0.951498	0.956949	0.94276	0.951459	0.936882	0.960413	0.926811	0.960247	0.935326	0.965787	0.960501	0.953895	0.938006	0.963115	0.962738	0.948593	0.943784	0.956681	0.930599	0.958247	0.924911	0.954723	0.919352	0.93121	0.938055	0.934341	0.966498	0.938871	0.957058	0.965185
RAD_BJ1	0.951322	0.931085	0.916846	0.962376	0.922031	0.955784	0.929671	0.931195	0.922908	0.925239	0.961642	0.941866	0.960936	0.919416	0.915672	0.92825	0.945431	0.934881	0.96567	0.964629	0.96471	0.937196	0.961775	0.933909	0.96387	0.922042	0.953833	0.924691	0.966626	0.960774	0.952485	0.931258	0.961672	0.952844	0.934997	0.939778	0.968249	0.93455	0.961086	0.912551	0.956648	0.927219	0.936014	0.943451	0.933927	0.970459	0.933073	0.950538	0.965747
RAD_BJ3	0.956534	0.934501	0.916799	0.956464	0.926646	0.949958	0.937031	0.936063	0.931033	0.923791	0.960127	0.945805	0.962416	0.932042	0.931039	0.937807	0.954174	0.937835	0.969183	0.972008	0.969432	0.947149	0.964719	0.942121	0.962688	0.93219	0.957022	0.935967	0.963971	0.963739	0.954782	0.942627	0.961287	0.955165	0.941086	0.957164	0.969734	0.947483	0.962523	0.923177	0.965128	0.942914	0.947281	0.953236	0.945341	0.969515	0.940107	0.952997	0.956764
RAD_BJ4	0.955368	0.91941	0.901179	0.942417	0.920595	0.938606	0.920215	0.922215	0.914496	0.922409	0.951437	0.948343	0.949336	0.915121	0.918565	0.939415	0.943533	0.91996	0.96099	0.954834	0.961937	0.948548	0.955147	0.931095	0.952714	0.923435	0.954515	0.933788	0.957008	0.954059	0.947766	0.936096	0.958226	0.958645	0.945917	0.959426	0.962639	0.933795	0.958141	0.938191	0.963327	0.927674	0.933801	0.942358	0.94134	0.964117	0.938488	0.945233	0.952118
RAD_BJ5	0.956108	0.922406	0.90758	0.94783	0.922247	0.943858	0.924333	0.924733	0.916753	0.927303	0.955961	0.949627	0.948437	0.914438	0.917882	0.939182	0.943607	0.921335	0.962879	0.95871	0.964269	0.949254	0.95399	0.932715	0.953608	0.923213	0.954205	0.931407	0.959807	0.953162	0.945297	0.935144	0.957829	0.955445	0.943427	0.955046	0.962587	0.934196	0.958449	0.937026	0.961351	0.926388	0.934386	0.940726	0.939972	0.967549	0.938277	0.942858	0.953196
RAD_BJ2	0.951215	0.934282	0.918849	0.95884	0.926745	0.951044	0.936063	0.937093	0.929139	0.921611	0.958674	0.947975	0.961844	0.931494	0.913145	0.934719	0.950654	0.937397	0.968188	0.966491	0.966024	0.940804	0.962565	0.93931	0.962857	0.928105	0.953883	0.925804	0.965878	0.96068	0.952946	0.936533	0.957596	0.949964	0.935772	0.944014	0.968334	0.942557	0.960248	0.921363	0.95989	0.938336	0.945814	0.944899	0.938122	0.965955	0.935196	0.946679	0.958296
RAD_BJ7	0.95922	0.936245	0.921367	0.96199	0.927825	0.955577	0.936133	0.937372	0.929771	0.929964	0.96418	0.941607	0.963165	0.925772	0.930602	0.93964	0.94955	0.93588	0.970245	0.967121	0.968707	0.947841	0.96402	0.941577	0.966372	0.928764	0.960666	0.940728	0.968538	0.96436	0.958644	0.940643	0.964031	0.960414	0.945488	0.954902	0.971014	0.942382	0.965624	0.927482	0.964835	0.935941	0.945156	0.950873	0.943733	0.97386	0.941868	0.959815	0.965569
RAD_BJ6	0.954175	0.931525	0.920081	0.961245	0.920954	0.955703	0.929984	0.930817	0.92286	0.927549	0.962294	0.939839	0.96321	0.920329	0.920488	0.929514	0.945534	0.933354	0.965107	0.963237	0.963522	0.93909	0.963345	0.937504	0.963492	0.922545	0.956066	0.929382	0.967907	0.960467	0.956321	0.933628	0.961552	0.956656	0.937985	0.943564	0.966418	0.936263	0.964112	0.914239	0.959675	0.927576	0.937103	0.945459	0.936102	0.973346	0.937962	0.955769	0.966064
RAD_BJ9	0.956394	0.929146	0.913388	0.955449	0.923631	0.948661	0.930593	0.932184	0.925265	0.920726	0.960811	0.954296	0.96249	0.92632	0.917962	0.935596	0.951947	0.932882	0.968508	0.966652	0.967709	0.946223	0.964323	0.939493	0.966104	0.931085	0.961056	0.932458	0.967031	0.965624	0.957327	0.939697	0.964692	0.959825	0.945038	0.952212	0.96969	0.943848	0.96527	0.923818	0.965968	0.935139	0.942663	0.950456	0.943149	0.970883	0.938647	0.953016	0.961874
RAD_BJ8	0.955185	0.933142	0.914588	0.959885	0.922365	0.952911	0.93338	0.934281	0.928429	0.919732	0.961168	0.947688	0.964859	0.928416	0.919675	0.93269	0.954111	0.941135	0.968957	0.969274	0.969504	0.945615	0.964285	0.93965	0.967257	0.928774	0.959928	0.930431	0.968133	0.965346	0.957504	0.93696	0.962614	0.956116	0.939993	0.9518	0.970657	0.941795	0.964611	0.918501	0.965619	0.936955	0.943881	0.948687	0.939567	0.970139	0.933326	0.951674	0.957969
RAD_BJ10	0.949729	0.930408	0.919574	0.953585	0.925321	0.946842	0.933504	0.933393	0.923768	0.929824	0.958606	0.941783	0.953269	0.923256	0.921257	0.931958	0.947373	0.92869	0.962358	0.962163	0.962266	0.941102	0.954543	0.937533	0.960647	0.927835	0.951149	0.930159	0.961874	0.958716	0.949319	0.936154	0.95863	0.951755	0.938332	0.938451	0.960837	0.941004	0.959063	0.916201	0.951864	0.930078	0.939822	0.945098	0.939004	0.969622	0.937796	0.952604	0.962383
[truncated: 160 more columns]

## Sheet: Figure S19f
Figure S19f
Resulotion	Number of contacts	Percentage (%)	Std (%)
1000	100	1	0
	200	0.95531	0.0011038
	300	0.938286	0.00121682
	400	0.918226	0.00227974
	500	0.892598	0.0043558
	600	0.859164	0.00715439
	700	0.817766	0.00994591
	800	0.770029	0.0127743
	900	0.716976	0.0160353
	1000	0.658593	0.0194314
	1100	0.59603	0.0227324
	1200	0.530801	0.0256199
	1300	0.464853	0.0280441
	1400	0.400229	0.0297981
	1500	0.338619	0.0306999
	1600	0.281511	0.0305583
	1700	0.230211	0.0295078
	1800	0.185474	0.0275742
	1900	0.147632	0.0248767
	2000	0.116523	0.0216994
1500	100	1	0
	200	0.97767	0.000383613
	300	0.970856	0.00044824
	400	0.963294	0.00082049
	500	0.953917	0.00164185
	600	0.941225	0.0028771
	700	0.924692	0.00430792
	800	0.90463	0.00583128
	900	0.881248	0.00768038
	1000	0.85409	0.0100093
	1100	0.822552	0.0125785
	1200	0.786929	0.0152359
	1300	0.747382	0.0180941
	1400	0.704244	0.0209095
	1500	0.658047	0.0236791
	1600	0.609433	0.0264207
	1700	0.55911	0.0288396
	1800	0.508061	0.0309482
	1900	0.457117	0.0325832
	2000	0.407267	0.0336731
2000	100	1	0
	200	0.985317	0.000161192
	300	0.9818	0.000188387
	400	0.978333	0.000341008
	500	0.974306	0.000664736
	600	0.968976	0.00119865
	700	0.962024	0.00182521
	800	0.953473	0.00255664
	900	0.943304	0.00350267
	1000	0.931164	0.00472913
	1100	0.9166	0.00626575
	1200	0.899306	0.00805613
	1300	0.879208	0.00996957
	1400	0.856181	0.0120322
	1500	0.830276	0.0143163
	1600	0.801517	0.0168623
	1700	0.769848	0.0194468
	1800	0.735365	0.0220374
	1900	0.698435	0.0246143
	2000	0.65953	0.0270309
2500	100	1	0
	200	0.988541	0.000103104
	300	0.986196	0.00012209
	400	0.984215	0.000164239
	500	0.982215	0.000304583
	600	0.97963	0.000557758
	700	0.976329	0.000802889
	800	0.972387	0.00116623
	900	0.967658	0.00159697
	1000	0.962134	0.00217882
	1100	0.955398	0.00299239
	1200	0.947209	0.00398485
	1300	0.937368	0.00515407
	1400	0.925822	0.00644019
	1500	0.912439	0.007931
	1600	0.897006	0.00968001
	1700	0.879311	0.0115564
	1800	0.859497	0.0135027
	1900	0.837431	0.0156781
	2000	0.813242	0.0178796
5000	100	1	0
	200	0.993223	7.43823e-05
	300	0.991996	8.46337e-05
	400	0.991072	9.55713e-05
	500	0.99031	9.08653e-05
	600	0.989629	0.000124133
	700	0.989001	0.00012108
	800	0.988432	0.000137526
	900	0.987829	0.000159122
	1000	0.98724	0.000175941
	1100	0.986646	0.000210297
	1200	0.986022	0.000250356
	1300	0.985352	0.000302538
	1400	0.984647	0.000353066
	1500	0.983868	0.00043538
	1600	0.983005	0.000527439
	1700	0.982035	0.000623947
	1800	0.980918	0.000772865
	1900	0.979701	0.000923073
	2000	0.978317	0.00113406
10000	100	1	0
	200	0.995938	7.17274e-05
	300	0.995267	7.67438e-05
	400	0.994707	9.73705e-05
	500	0.99421	9.09765e-05
	600	0.993832	8.75102e-05
	700	0.993459	7.73481e-05
	800	0.993119	8.83903e-05
	900	0.992817	9.52854e-05
	1000	0.992549	0.000101134
	1100	0.992291	0.000110944
	1200	0.992009	0.000123444
	1300	0.991751	0.000114369
	1400	0.99153	0.000101544
	1500	0.991298	0.000119723
	1600	0.991051	0.000129705
	1700	0.990841	0.000129218
	1800	0.990626	0.000128949
	1900	0.990427	0.000145906
	2000	0.990203	0.000164598
20000	100	1	0
	200	0.997494	5.17739e-05
	300	0.997105	6.25925e-05
	400	0.996797	8.83911e-05
	500	0.996483	7.92488e-05
	600	0.99622	8.16164e-05
	700	0.995951	8.44856e-05
	800	0.995712	7.21669e-05
	900	0.995465	6.59495e-05
	1000	0.995224	7.85891e-05
	1100	0.995011	8.03146e-05
	1200	0.994817	0.000105647
	1300	0.994655	0.000111572
	1400	0.994495	9.62503e-05
	1500	0.994331	9.41416e-05
	1600	0.99415	0.000110055
	1700	0.993972	0.000107652
	1800	0.993832	0.000104502
	1900	0.993693	9.59841e-05
	2000	0.993561	8.29223e-05
