# Supplementary material for: Dynamic chromatin architecture of the porcine adipose tissues with weight gain and loss
Source: Nat Commun. 2023 Jun 12;14:3457. doi: 10.1038/s41467-023-39191-0 (PMC10258790; doi:10.1038/s41467-023-39191-0)
Supplement: Supplementary file 19 — Source data [file 41467_2023_39191_MOESM19_ESM.zip › Source.data/Supplementary Figure 2.xlsx]

## Sheet: Figure S2a
Figure S2a
Tissue	Group	ID	Mean	Std
NC	GOM	-100	3.21293e-06	7.14832e-06
NC	GOM	-98	9.66637e-06	1.45344e-05
NC	GOM	-96	8.04206e-06	1.65197e-05
NC	GOM	-94	2.41508e-05	5.20588e-05
NC	GOM	-92	3.86467e-05	4.32641e-05
NC	GOM	-90	4.34837e-05	5.78514e-05
NC	GOM	-88	4.98899e-05	4.60266e-05
NC	GOM	-86	0.000106253	8.49375e-05
NC	GOM	-84	0.000130418	0.000108116
NC	GOM	-82	0.000178725	0.000108468
NC	GOM	-80	0.000262324	0.000154961
NC	GOM	-78	0.000276852	0.000149243
NC	GOM	-76	0.00043138	0.000317112
NC	GOM	-74	0.000608354	0.000405409
NC	GOM	-72	0.000857799	0.000576979
NC	GOM	-70	0.00108775	0.00055568
NC	GOM	-68	0.0016594	0.000886199
NC	GOM	-66	0.00227404	0.00110409
NC	GOM	-64	0.00301561	0.00122267
NC	GOM	-62	0.00397141	0.00141153
NC	GOM	-60	0.00505719	0.00132995
NC	GOM	-58	0.00646875	0.00138991
NC	GOM	-56	0.00732213	0.00125394
NC	GOM	-54	0.00842834	0.00119682
NC	GOM	-52	0.00952529	0.00136067
NC	GOM	-50	0.0107409	0.00139766
NC	GOM	-48	0.0118354	0.00155747
NC	GOM	-46	0.0130119	0.00134985
NC	GOM	-44	0.014636	0.00164679
NC	GOM	-42	0.0163747	0.00130024
NC	GOM	-40	0.0179767	0.00144837
NC	GOM	-38	0.0193147	0.00151217
NC	GOM	-36	0.0202025	0.0011212
NC	GOM	-34	0.0211252	0.000939541
NC	GOM	-32	0.0221442	0.00107844
NC	GOM	-30	0.0227316	0.000876067
NC	GOM	-28	0.0225241	0.00124534
NC	GOM	-26	0.0225088	0.00159744
NC	GOM	-24	0.0221027	0.00194815
NC	GOM	-22	0.0212345	0.00151622
NC	GOM	-20	0.0204946	0.00141033
NC	GOM	-18	0.0201843	0.000932579
NC	GOM	-16	0.0196198	0.000910608
NC	GOM	-14	0.0193505	0.00104001
NC	GOM	-12	0.0193103	0.00070347
NC	GOM	-10	0.0192322	0.00118741
NC	GOM	-8	0.0195814	0.00128731
NC	GOM	-6	0.0196452	0.00110558
NC	GOM	-4	0.0197909	0.00109867
NC	GOM	-2	0.0201865	0.00117331
NC	GOM	0	0.0211103	0.0014347
NC	GOM	2	0.0203657	0.00154581
NC	GOM	4	0.0205699	0.00123263
NC	GOM	6	0.0203305	0.00103618
NC	GOM	8	0.0204951	0.00120503
NC	GOM	10	0.0204883	0.00117138
NC	GOM	12	0.02068	0.00152193
NC	GOM	14	0.0205183	0.00126493
NC	GOM	16	0.0205825	0.00103515
NC	GOM	18	0.0205465	0.00101173
NC	GOM	20	0.0205568	0.000767775
NC	GOM	22	0.0206178	0.000851719
NC	GOM	24	0.0199824	0.00125967
NC	GOM	26	0.0192216	0.000895074
NC	GOM	28	0.0184318	0.00105363
NC	GOM	30	0.0176792	0.000908299
NC	GOM	32	0.0171036	0.000999201
NC	GOM	34	0.0162715	0.00130488
NC	GOM	36	0.0153433	0.00116294
NC	GOM	38	0.0145257	0.00142311
NC	GOM	40	0.0133733	0.00150673
NC	GOM	42	0.0121767	0.00165651
NC	GOM	44	0.0111772	0.00188601
NC	GOM	46	0.00949646	0.00203093
NC	GOM	48	0.00804847	0.00169694
NC	GOM	50	0.00661235	0.00156609
NC	GOM	52	0.00554597	0.00136923
NC	GOM	54	0.00464468	0.00139265
NC	GOM	56	0.00372239	0.00116801
NC	GOM	58	0.0030115	0.000918821
NC	GOM	60	0.00224105	0.000770376
NC	GOM	62	0.00169397	0.000639734
NC	GOM	64	0.00126129	0.000478497
NC	GOM	66	0.0010266	0.000417326
NC	GOM	68	0.000780414	0.000328862
NC	GOM	70	0.000543869	0.000188565
NC	GOM	72	0.000400773	0.000164848
NC	GOM	74	0.00029452	0.000152175
NC	GOM	76	0.000223675	0.000121811
NC	GOM	78	0.000177027	9.15232e-05
NC	GOM	80	9.49148e-05	3.73659e-05
NC	GOM	82	9.9822e-05	7.63043e-05
NC	GOM	84	5.63394e-05	3.61708e-05
NC	GOM	86	4.50372e-05	2.14733e-05
NC	GOM	88	3.06077e-05	2.97697e-05
NC	GOM	90	3.2194e-05	2.48386e-05
NC	GOM	92	3.86489e-05	3.15832e-05
NC	GOM	94	1.44936e-05	1.91313e-05
NC	GOM	96	6.44982e-06	1.1973e-05
NC	GOM	98	9.65761e-06	1.21612e-05
NC	MAD	-100	1.17751e-05	3.04237e-05
NC	MAD	-98	7.35721e-06	1.58954e-05
NC	MAD	-96	2.20738e-05	4.82851e-05
NC	MAD	-94	2.50182e-05	3.32209e-05
NC	MAD	-92	3.97387e-05	5.54031e-05
NC	MAD	-90	3.6817e-05	4.60996e-05
NC	MAD	-88	6.77656e-05	7.14234e-05
NC	MAD	-86	0.000104565	9.77354e-05
NC	MAD	-84	0.000106074	6.39529e-05
NC	MAD	-82	0.000162003	0.000109311
NC	MAD	-80	0.000194492	8.84868e-05
NC	MAD	-78	0.000278402	0.000164203
NC	MAD	-76	0.000312331	0.000201413
NC	MAD	-74	0.0005436	0.000404298
NC	MAD	-72	0.000708522	0.000538442
NC	MAD	-70	0.00104578	0.000790569
NC	MAD	-68	0.0013626	0.000948503
NC	MAD	-66	0.00184268	0.00122457
NC	MAD	-64	0.00266481	0.00164994
NC	MAD	-62	0.00330772	0.00156184
NC	MAD	-60	0.00422149	0.00181259
NC	MAD	-58	0.00543087	0.0018146
NC	MAD	-56	0.00658002	0.00191243
NC	MAD	-54	0.00775038	0.00159055
NC	MAD	-52	0.00887031	0.00171351
NC	MAD	-50	0.0100241	0.00128848
NC	MAD	-48	0.0111678	0.00186737
NC	MAD	-46	0.0125578	0.0017635
NC	MAD	-44	0.0138745	0.00155059
NC	MAD	-42	0.0150541	0.00207665
NC	MAD	-40	0.0167075	0.00189893
NC	MAD	-38	0.0176582	0.00165573
NC	MAD	-36	0.0191764	0.00141854
NC	MAD	-34	0.020537	0.000944602
NC	MAD	-32	0.021387	0.000739775
NC	MAD	-30	0.0223228	0.000924648
NC	MAD	-28	0.0223689	0.00113061
NC	MAD	-26	0.022777	0.0019236
NC	MAD	-24	0.0229411	0.00231506
NC	MAD	-22	0.0226116	0.00267089
NC	MAD	-20	0.0218256	0.00241881
NC	MAD	-18	0.0217216	0.00221577
NC	MAD	-16	0.0206553	0.00202503
NC	MAD	-14	0.0201146	0.00205339
NC	MAD	-12	0.0199383	0.00185265
NC	MAD	-10	0.0197745	0.00184462
NC	MAD	-8	0.0198737	0.00142562
NC	MAD	-6	0.0197562	0.00169844
NC	MAD	-4	0.0198313	0.00186129
NC	MAD	-2	0.0205469	0.00174072
NC	MAD	0	0.0214272	0.00212431
NC	MAD	2	0.0205079	0.00176119
NC	MAD	4	0.0209886	0.00153361
NC	MAD	6	0.0215327	0.00164078
NC	MAD	8	0.0212842	0.00124373
NC	MAD	10	0.021543	0.0013899
NC	MAD	12	0.0216078	0.00155983
NC	MAD	14	0.0218013	0.00153158
NC	MAD	16	0.0217195	0.00130635
NC	MAD	18	0.0216068	0.00149551
NC	MAD	20	0.0210925	0.00128412
NC	MAD	22	0.0207466	0.00136657
NC	MAD	24	0.0201016	0.000994738
NC	MAD	26	0.0198346	0.00121337
NC	MAD	28	0.0190066	0.00100011
NC	MAD	30	0.0185022	0.00107968
NC	MAD	32	0.0182445	0.00115636
NC	MAD	34	0.0173704	0.00111122
NC	MAD	36	0.016594	0.00120875
NC	MAD	38	0.0153954	0.00147376
NC	MAD	40	0.0139862	0.00136686
NC	MAD	42	0.0124403	0.00145911
NC	MAD	44	0.0107626	0.00183108
NC	MAD	46	0.00892006	0.00171882
NC	MAD	48	0.00748763	0.00175371
NC	MAD	50	0.00587776	0.00154891
NC	MAD	52	0.00467675	0.00126767
NC	MAD	54	0.00349447	0.00106815
NC	MAD	56	0.00276928	0.00108208
NC	MAD	58	0.0020676	0.00098436
NC	MAD	60	0.00144571	0.000549179
NC	MAD	62	0.00115084	0.000556536
NC	MAD	64	0.000815115	0.000366925
NC	MAD	66	0.000565707	0.00031957
NC	MAD	68	0.000413985	0.000254697
NC	MAD	70	0.000282973	0.000123014
NC	MAD	72	0.000231385	0.000124766
NC	MAD	74	0.000191541	0.000135816
NC	MAD	76	0.000163474	0.000130991
NC	MAD	78	0.000126701	7.63684e-05
NC	MAD	80	9.28304e-05	5.84516e-05
NC	MAD	82	5.59256e-05	5.41245e-05
NC	MAD	84	4.85959e-05	5.79069e-05
NC	MAD	86	5.00644e-05	5.97565e-05
NC	MAD	88	4.12464e-05	4.60428e-05
NC	MAD	90	1.76675e-05	3.10661e-05
NC	MAD	92	7.3662e-06	1.18126e-05
NC	MAD	94	4.41649e-06	1.52992e-05
NC	MAD	96	2.94602e-06	6.88044e-06
NC	MAD	98	0	0
NC	RAD	-100	3.84885e-05	4.78487e-05
NC	RAD	-98	4.43867e-05	4.38599e-05
NC	RAD	-96	6.36468e-05	5.33758e-05
NC	RAD	-94	8.14549e-05	7.91463e-05
NC	RAD	-92	0.000105117	9.5285e-05
NC	RAD	-90	0.00011392	7.89557e-05
NC	RAD	-88	0.000178893	8.40665e-05
NC	RAD	-86	0.000198228	0.000107345
NC	RAD	-84	0.000221749	0.000112645
NC	RAD	-82	0.000294289	0.000179633
NC	RAD	-80	0.00037413	0.000211467
NC	RAD	-78	0.000534134	0.000378471
NC	RAD	-76	0.000690958	0.000470931
NC	RAD	-74	0.00103118	0.000693677
NC	RAD	-72	0.00140837	0.000932238
NC	RAD	-70	0.00194942	0.00115945
NC	RAD	-68	0.00254242	0.0013368
NC	RAD	-66	0.00334583	0.00152325
NC	RAD	-64	0.00412839	0.00150346
NC	RAD	-62	0.00520351	0.00200168
NC	RAD	-60	0.00632466	0.00202904
NC	RAD	-58	0.00741058	0.00211228
NC	RAD	-56	0.00831819	0.00197752
NC	RAD	-54	0.00952057	0.00161219
NC	RAD	-52	0.0106012	0.00161786
NC	RAD	-50	0.0118277	0.00185318
NC	RAD	-48	0.0130159	0.00188204
NC	RAD	-46	0.0140536	0.00227404
NC	RAD	-44	0.0155909	0.00201194
NC	RAD	-42	0.0170908	0.00230276
NC	RAD	-40	0.0180594	0.00166759
NC	RAD	-38	0.0193648	0.00136583
NC	RAD	-36	0.0199563	0.0013333
NC	RAD	-34	0.0200926	0.00127993
NC	RAD	-32	0.0202531	0.00123724
NC	RAD	-30	0.0207383	0.00146074
NC	RAD	-28	0.0204834	0.00198761
NC	RAD	-26	0.0202395	0.00209483
NC	RAD	-24	0.0200222	0.00217052
NC	RAD	-22	0.0198434	0.00267182
NC	RAD	-20	0.0194504	0.0021632
NC	RAD	-18	0.0188709	0.00212605
NC	RAD	-16	0.0184425	0.00173895
NC	RAD	-14	0.0182674	0.00125348
NC	RAD	-12	0.0183094	0.00126216
NC	RAD	-10	0.0182814	0.00137027
NC	RAD	-8	0.0181848	0.00119213
NC	RAD	-6	0.0183914	0.0014454
NC	RAD	-4	0.0184528	0.00145444
NC	RAD	-2	0.0185736	0.000813658
NC	RAD	0	0.0192411	0.0018581
NC	RAD	2	0.0189193	0.00130265
NC	RAD	4	0.0193836	0.00114767
NC	RAD	6	0.01953	0.001384
NC	RAD	8	0.0199887	0.00129686
NC	RAD	10	0.0206407	0.00138241
NC	RAD	12	0.020833	0.001352
NC	RAD	14	0.0210957	0.00112704
NC	RAD	16	0.0211533	0.00109369
NC	RAD	18	0.0211421	0.000996726
NC	RAD	20	0.0210725	0.00131916
NC	RAD	22	0.0208565	0.000790371
NC	RAD	24	0.0200348	0.00108857
NC	RAD	26	0.0200226	0.00100894
NC	RAD	28	0.0196568	0.00100176
NC	RAD	30	0.0194939	0.000901863
NC	RAD	32	0.0188425	0.00103377
NC	RAD	34	0.0181051	0.000894834
NC	RAD	36	0.0170205	0.000925278
NC	RAD	38	0.0159128	0.00114014
NC	RAD	40	0.014382	0.00111686
NC	RAD	42	0.0129489	0.0011964
NC	RAD	44	0.011444	0.00130685
NC	RAD	46	0.00964105	0.00112182
NC	RAD	48	0.00802991	0.00122788
NC	RAD	50	0.00658645	0.00122313
NC	RAD	52	0.00541613	0.000933662
NC	RAD	54	0.00424085	0.00113675
NC	RAD	56	0.0032566	0.000780286
NC	RAD	58	0.00246037	0.000653439
NC	RAD	60	0.00192705	0.000565598
NC	RAD	62	0.0014293	0.000507247
NC	RAD	64	0.00109973	0.000441944
NC	RAD	66	0.000813224	0.000346962
NC	RAD	68	0.000649022	0.000308608
NC	RAD	70	0.000498232	0.000215346
NC	RAD	72	0.000406523	0.000192504
NC	RAD	74	0.000251187	8.49863e-05
NC	RAD	76	0.000218827	0.000102674
NC	RAD	78	0.000187671	7.26018e-05
NC	RAD	80	0.000155264	9.71334e-05
NC	RAD	82	0.000122718	5.94115e-05
NC	RAD	84	9.17137e-05	5.77277e-05
NC	RAD	86	5.76378e-05	3.71419e-05
NC	RAD	88	4.28716e-05	3.58477e-05
NC	RAD	90	4.28666e-05	3.50349e-05
NC	RAD	92	3.25446e-05	4.06649e-05
NC	RAD	94	2.21903e-05	2.15667e-05
NC	RAD	96	1.18258e-05	2.54504e-05
NC	RAD	98	7.40033e-06	1.18965e-05
NC	ULB	-100	2.95192e-06	6.89423e-06
NC	ULB	-98	8.85278e-06	1.77061e-05
NC	ULB	-96	1.47575e-05	1.6618e-05
NC	ULB	-94	1.91998e-05	2.19898e-05
NC	ULB	-92	3.54362e-05	3.62846e-05
NC	ULB	-90	5.75748e-05	6.05318e-05
NC	ULB	-88	5.61097e-05	4.13073e-05
NC	ULB	-86	7.82539e-05	7.84053e-05
NC	ULB	-84	0.000123983	0.000103356
NC	ULB	-82	0.000149048	0.000129832
NC	ULB	-80	0.000246582	0.000228632
NC	ULB	-78	0.000271704	0.000270937
NC	ULB	-76	0.000376516	0.000345096
NC	ULB	-74	0.000497598	0.000418463
NC	ULB	-72	0.000705814	0.000596445
NC	ULB	-70	0.000838638	0.000754313
NC	ULB	-68	0.00131684	0.000941318
NC	ULB	-66	0.00159874	0.00104391
NC	ULB	-64	0.00228963	0.00134144
NC	ULB	-62	0.00285763	0.00145664
NC	ULB	-60	0.00376801	0.00156562
NC	ULB	-58	0.00476853	0.00192772
NC	ULB	-56	0.00602119	0.00187584
NC	ULB	-54	0.00730641	0.00214324
NC	ULB	-52	0.0086108	0.00204355
NC	ULB	-50	0.0100713	0.00215864
NC	ULB	-48	0.0116101	0.00212516
NC	ULB	-46	0.013142	0.00191714
NC	ULB	-44	0.0146526	0.0017116
NC	ULB	-42	0.016082	0.00144819
NC	ULB	-40	0.0171013	0.00142036
NC	ULB	-38	0.0186382	0.00127291
NC	ULB	-36	0.0194602	0.000935227
NC	ULB	-34	0.0210807	0.00124978
NC	ULB	-32	0.0220997	0.00110615
NC	ULB	-30	0.0231723	0.00142055
NC	ULB	-28	0.0236029	0.0014801
NC	ULB	-26	0.0240403	0.00205541
NC	ULB	-24	0.0233424	0.00193542
NC	ULB	-22	0.0228918	0.00231809
NC	ULB	-20	0.0222032	0.00211475
NC	ULB	-18	0.0212917	0.00190501
NC	ULB	-16	0.0209246	0.00189505
NC	ULB	-14	0.0203822	0.00153243
NC	ULB	-12	0.0201478	0.00138821
NC	ULB	-10	0.0202619	0.00124764
NC	ULB	-8	0.0202422	0.00147484
NC	ULB	-6	0.0202152	0.00154031
NC	ULB	-4	0.0207603	0.00159945
NC	ULB	-2	0.0201612	0.00121189
NC	ULB	0	0.0206453	0.0013172
NC	ULB	2	0.0205154	0.000993841
NC	ULB	4	0.020765	0.00122326
NC	ULB	6	0.0213202	0.000806318
NC	ULB	8	0.0208673	0.000987853
NC	ULB	10	0.0212699	0.00127663
NC	ULB	12	0.0208411	0.00144805
NC	ULB	14	0.0208736	0.00135
NC	ULB	16	0.0208262	0.00147474
NC	ULB	18	0.0206789	0.00149014
NC	ULB	20	0.0196721	0.00143988
NC	ULB	22	0.0196781	0.00104185
NC	ULB	24	0.018957	0.000912526
NC	ULB	26	0.0186042	0.0010659
NC	ULB	28	0.0178239	0.00105122
NC	ULB	30	0.0174582	0.0010824
NC	ULB	32	0.0169423	0.000905625
NC	ULB	34	0.0163278	0.000995077
NC	ULB	36	0.015431	0.00103721
NC	ULB	38	0.0143779	0.000800955
NC	ULB	40	0.0132591	0.00116946
NC	ULB	42	0.0118255	0.00134689
NC	ULB	44	0.0106259	0.00109319
NC	ULB	46	0.00900693	0.00145288
NC	ULB	48	0.00791824	0.0014465
NC	ULB	50	0.0065774	0.00110738
NC	ULB	52	0.00573664	0.00118336
NC	ULB	54	0.00466853	0.000993903
NC	ULB	56	0.00382883	0.000917814
NC	ULB	58	0.00294671	0.000801952
NC	ULB	60	0.0022074	0.000655111
NC	ULB	62	0.00184905	0.000553387
NC	ULB	64	0.00142978	0.000461035
NC	ULB	66	0.00104768	0.000320364
NC	ULB	68	0.000810272	0.000338104
NC	ULB	70	0.000634571	0.000305351
NC	ULB	72	0.000432315	0.000189851
NC	ULB	74	0.000336493	0.000175761
NC	ULB	76	0.000242	8.2246e-05
NC	ULB	78	0.00021844	7.8549e-05
NC	ULB	80	0.000180036	5.65377e-05
NC	ULB	82	0.000150516	4.98725e-05
NC	ULB	84	0.00011368	4.98521e-05
NC	ULB	86	9.74244e-05	5.57373e-05
NC	ULB	88	0.000107756	4.98672e-05
NC	ULB	90	7.08323e-05	5.38818e-05
NC	ULB	92	6.64154e-05	4.2772e-05
NC	ULB	94	6.34961e-05	5.26254e-05
NC	ULB	96	3.39382e-05	3.72919e-05
NC	ULB	98	3.98627e-05	3.78752e-05
WG	GOM	-100	6.91397e-06	1.7252e-05
WG	GOM	-98	1.03747e-05	2.40219e-05
WG	GOM	-96	1.61393e-05	2.38186e-05
WG	GOM	-94	2.57586e-05	3.90204e-05
WG	GOM	-92	3.8067e-05	4.4285e-05
WG	GOM	-90	5.07556e-05	5.41046e-05
WG	GOM	-88	7.45995e-05	7.672e-05
WG	GOM	-86	0.000105723	0.000101712
WG	GOM	-84	0.000134984	0.000114014
WG	GOM	-82	0.000182255	0.000140467
WG	GOM	-80	0.000262916	0.000199273
WG	GOM	-78	0.000320242	0.000271235
WG	GOM	-76	0.000440281	0.000327331
WG	GOM	-74	0.000617547	0.000476442
WG	GOM	-72	0.000835578	0.000630435
WG	GOM	-70	0.00117164	0.000819554
WG	GOM	-68	0.00161116	0.00102354
WG	GOM	-66	0.00212216	0.0011585
WG	GOM	-64	0.00287635	0.00140671
WG	GOM	-62	0.00367818	0.00147357
WG	GOM	-60	0.00472986	0.00157497
WG	GOM	-58	0.00579568	0.00154447
WG	GOM	-56	0.00691288	0.00145424
WG	GOM	-54	0.00810358	0.00128494
WG	GOM	-52	0.00917607	0.00145884
WG	GOM	-50	0.0104049	0.00139984
WG	GOM	-48	0.0115068	0.00164675
WG	GOM	-46	0.0129008	0.00153787
WG	GOM	-44	0.0143178	0.00164142
WG	GOM	-42	0.0156218	0.00147566
WG	GOM	-40	0.0170824	0.00151454
WG	GOM	-38	0.0182955	0.00141462
WG	GOM	-36	0.0195073	0.00104863
WG	GOM	-34	0.0207387	0.000955728
WG	GOM	-32	0.0215991	0.000941716
WG	GOM	-30	0.0221395	0.00134743
WG	GOM	-28	0.0221102	0.00162664
WG	GOM	-26	0.0222476	0.00167257
WG	GOM	-24	0.0219531	0.00198916
WG	GOM	-22	0.0210309	0.00197478
WG	GOM	-20	0.0204756	0.00183973
WG	GOM	-18	0.0197901	0.00181499
WG	GOM	-16	0.0194305	0.0014129
WG	GOM	-14	0.019066	0.00152939
WG	GOM	-12	0.0189245	0.00139542
WG	GOM	-10	0.018816	0.00116071
WG	GOM	-8	0.0189496	0.00116036
WG	GOM	-6	0.0191387	0.00113041
WG	GOM	-4	0.0190951	0.00122772
WG	GOM	-2	0.0193053	0.00127946
WG	GOM	0	0.0206307	0.00185283
WG	GOM	2	0.0194039	0.00122559
WG	GOM	4	0.0195179	0.00105538
WG	GOM	6	0.0198844	0.00119816
WG	GOM	8	0.0199657	0.00102326
WG	GOM	10	0.01989	0.000963764
WG	GOM	12	0.0198314	0.000913354
WG	GOM	14	0.020228	0.00106322
WG	GOM	16	0.0203611	0.000977719
WG	GOM	18	0.0203719	0.00112583
WG	GOM	20	0.0201009	0.00110198
WG	GOM	22	0.0199424	0.00099532
WG	GOM	24	0.0197676	0.00111339
WG	GOM	26	0.0196893	0.000950639
WG	GOM	28	0.0192217	0.00119288
WG	GOM	30	0.0187787	0.000911265
WG	GOM	32	0.0183272	0.0010291
WG	GOM	34	0.0174236	0.00100123
WG	GOM	36	0.016637	0.00118621
WG	GOM	38	0.0156986	0.00108762
WG	GOM	40	0.0144701	0.00102568
WG	GOM	42	0.0136394	0.00110171
WG	GOM	44	0.0124162	0.00126173
WG	GOM	46	0.0109612	0.00112734
WG	GOM	48	0.00952362	0.00121348
WG	GOM	50	0.00818779	0.00102814
WG	GOM	52	0.00676634	0.000926579
WG	GOM	54	0.00556886	0.000778825
WG	GOM	56	0.0044582	0.000665539
WG	GOM	58	0.00359869	0.000688823
WG	GOM	60	0.00272295	0.000591214
WG	GOM	62	0.00207591	0.000478732
WG	GOM	64	0.00159798	0.000434199
WG	GOM	66	0.00119325	0.000367925
WG	GOM	68	0.000848539	0.000282142
WG	GOM	70	0.000650162	0.000256539
WG	GOM	72	0.000475553	0.000196849
WG	GOM	74	0.00035564	0.000150326
WG	GOM	76	0.000281812	0.000132084
WG	GOM	78	0.000207954	0.000102172
WG	GOM	80	0.00016457	8.73839e-05
WG	GOM	82	0.000118782	7.15837e-05
WG	GOM	84	9.49598e-05	5.74094e-05
WG	GOM	86	6.92152e-05	5.05801e-05
WG	GOM	88	5.34521e-05	4.40819e-05
WG	GOM	90	3.2685e-05	3.23015e-05
WG	GOM	92	1.9607e-05	2.39401e-05
WG	GOM	94	1.07669e-05	2.56813e-05
WG	GOM	96	8.46344e-06	2.65629e-05
WG	GOM	98	8.07174e-06	1.61324e-05
WG	MAD	-100	3.06579e-05	6.92091e-05
WG	MAD	-98	2.82378e-05	4.95113e-05
WG	MAD	-96	4.69374e-05	8.09981e-05
WG	MAD	-94	6.50854e-05	7.16466e-05
WG	MAD	-92	8.13758e-05	8.9763e-05
WG	MAD	-90	0.000109624	0.000120157
WG	MAD	-88	0.000133047	0.000126262
WG	MAD	-86	0.000178523	0.000200832
WG	MAD	-84	0.000235961	0.000263125
WG	MAD	-82	0.000312112	0.000354643
WG	MAD	-80	0.000385737	0.000430621
WG	MAD	-78	0.000514553	0.000661619
WG	MAD	-76	0.000626542	0.000753035
WG	MAD	-74	0.000848038	0.000919248
WG	MAD	-72	0.00113199	0.00115165
WG	MAD	-70	0.00153822	0.00136434
WG	MAD	-68	0.00205973	0.00147204
WG	MAD	-66	0.00274402	0.00163324
WG	MAD	-64	0.00346788	0.00169384
WG	MAD	-62	0.0043434	0.00174632
WG	MAD	-60	0.0053348	0.00174422
WG	MAD	-58	0.00634015	0.00176268
WG	MAD	-56	0.007335	0.00181019
WG	MAD	-54	0.0086233	0.001849
WG	MAD	-52	0.00965328	0.00173983
WG	MAD	-50	0.0107695	0.00179697
WG	MAD	-48	0.0119959	0.00185549
WG	MAD	-46	0.0132373	0.00184731
WG	MAD	-44	0.0145809	0.00177756
WG	MAD	-42	0.0158734	0.00177551
WG	MAD	-40	0.017064	0.00156014
WG	MAD	-38	0.0182998	0.00118114
WG	MAD	-36	0.0195115	0.00113599
WG	MAD	-34	0.0201542	0.000974049
WG	MAD	-32	0.0208967	0.00126186
WG	MAD	-30	0.0214818	0.00140765
WG	MAD	-28	0.0213961	0.001821
WG	MAD	-26	0.0213903	0.00219742
WG	MAD	-24	0.0211151	0.00219658
WG	MAD	-22	0.0207103	0.00225284
WG	MAD	-20	0.0200356	0.00203705
WG	MAD	-18	0.0192154	0.00198072
WG	MAD	-16	0.0186643	0.00161799
WG	MAD	-14	0.0183628	0.00133271
WG	MAD	-12	0.0180602	0.00123388
WG	MAD	-10	0.0180681	0.00131441
WG	MAD	-8	0.0181324	0.00136795
WG	MAD	-6	0.0181071	0.00116975
WG	MAD	-4	0.0181679	0.00137784
WG	MAD	-2	0.018718	0.00131289
WG	MAD	0	0.0196611	0.0017992
WG	MAD	2	0.0187087	0.00140693
WG	MAD	4	0.0190467	0.00135804
WG	MAD	6	0.0195137	0.00124878
WG	MAD	8	0.0200345	0.0013391
WG	MAD	10	0.0199808	0.00139494
WG	MAD	12	0.0202597	0.00112207
WG	MAD	14	0.0202062	0.00114362
WG	MAD	16	0.0202246	0.00101549
WG	MAD	18	0.020119	0.00129579
WG	MAD	20	0.0200968	0.000983362
WG	MAD	22	0.0200046	0.00110416
WG	MAD	24	0.0195739	0.000979342
WG	MAD	26	0.0193569	0.000813528
WG	MAD	28	0.0191697	0.000912505
WG	MAD	30	0.0186892	0.00116727
WG	MAD	32	0.0185241	0.00116203
WG	MAD	34	0.0180983	0.00131683
WG	MAD	36	0.0171078	0.00118839
WG	MAD	38	0.0163127	0.00131294
WG	MAD	40	0.0154169	0.00128095
WG	MAD	42	0.0144026	0.00136201
WG	MAD	44	0.0131149	0.00141772
WG	MAD	46	0.0116794	0.0016137
WG	MAD	48	0.0101066	0.00153564
WG	MAD	50	0.00860113	0.00134018
WG	MAD	52	0.00708304	0.00109684
WG	MAD	54	0.00579879	0.000961657
WG	MAD	56	0.00462593	0.000973313
WG	MAD	58	0.00355141	0.000709195
WG	MAD	60	0.00268161	0.000704081
WG	MAD	62	0.00206753	0.000525338
WG	MAD	64	0.00152883	0.000456311
WG	MAD	66	0.0011064	0.000338429
WG	MAD	68	0.000822909	0.000311196
WG	MAD	70	0.000621424	0.000227959
WG	MAD	72	0.000470713	0.000182638
WG	MAD	74	0.000366917	0.000157352
WG	MAD	76	0.000266393	0.000121874
WG	MAD	78	0.00020334	9.42276e-05
WG	MAD	80	0.000161725	8.0008e-05
WG	MAD	82	0.000127767	7.26029e-05
WG	MAD	84	0.000107138	6.23346e-05
WG	MAD	86	7.84776e-05	5.42197e-05
WG	MAD	88	4.97761e-05	4.68293e-05
WG	MAD	90	4.25997e-05	4.48634e-05
WG	MAD	92	2.29772e-05	2.95008e-05
WG	MAD	94	1.3871e-05	2.32816e-05
WG	MAD	96	9.10175e-06	2.27559e-05
WG	MAD	98	3.83692e-06	1.1186e-05
WG	RAD	-100	2.96387e-05	3.45676e-05
WG	RAD	-98	4.42191e-05	4.8235e-05
WG	RAD	-96	5.88184e-05	4.94943e-05
WG	RAD	-94	7.07811e-05	5.19588e-05
WG	RAD	-92	8.1832e-05	6.30716e-05
WG	RAD	-90	0.000102191	6.79344e-05
WG	RAD	-88	0.000122922	7.44532e-05
WG	RAD	-86	0.000162277	9.52911e-05
WG	RAD	-84	0.000203481	0.000121058
WG	RAD	-82	0.000257392	0.000165233
WG	RAD	-80	0.000363438	0.000259992
WG	RAD	-78	0.000470662	0.000344919
WG	RAD	-76	0.000623539	0.000470735
WG	RAD	-74	0.00089187	0.000663075
WG	RAD	-72	0.00118418	0.000747707
WG	RAD	-70	0.00167682	0.00105581
WG	RAD	-68	0.00220397	0.001147
WG	RAD	-66	0.00292645	0.00134868
WG	RAD	-64	0.00372801	0.00155114
WG	RAD	-62	0.00472039	0.0017565
WG	RAD	-60	0.00584998	0.00179801
WG	RAD	-58	0.00696659	0.00181872
WG	RAD	-56	0.00804844	0.00170697
WG	RAD	-54	0.00906757	0.0016888
WG	RAD	-52	0.0101693	0.00166431
WG	RAD	-50	0.011151	0.00156515
WG	RAD	-48	0.0123165	0.00155365
WG	RAD	-46	0.0136522	0.00170903
WG	RAD	-44	0.0151202	0.00182529
WG	RAD	-42	0.0164847	0.00161452
WG	RAD	-40	0.0180523	0.00139776
WG	RAD	-38	0.0191212	0.00123529
WG	RAD	-36	0.0202475	0.00139613
WG	RAD	-34	0.0207151	0.00121466
WG	RAD	-32	0.0209812	0.00156079
WG	RAD	-30	0.0210064	0.00177939
WG	RAD	-28	0.0210988	0.00189231
WG	RAD	-26	0.0208545	0.00226052
WG	RAD	-24	0.0204883	0.00225098
WG	RAD	-22	0.0199064	0.00228636
WG	RAD	-20	0.019512	0.00221741
WG	RAD	-18	0.0191674	0.00191185
WG	RAD	-16	0.0185062	0.00188992
WG	RAD	-14	0.0179705	0.00169236
WG	RAD	-12	0.0180658	0.00164507
WG	RAD	-10	0.0177257	0.00168262
WG	RAD	-8	0.0177499	0.00148505
WG	RAD	-6	0.0178562	0.0014435
WG	RAD	-4	0.0177361	0.0015875
WG	RAD	-2	0.0177331	0.00168431
WG	RAD	0	0.018675	0.00179568
WG	RAD	2	0.0179987	0.00156456
WG	RAD	4	0.0183179	0.0014612
WG	RAD	6	0.0184636	0.00148225
WG	RAD	8	0.0188294	0.00148393
WG	RAD	10	0.0191288	0.00156522
WG	RAD	12	0.0194523	0.0014546
WG	RAD	14	0.0196484	0.00135007
WG	RAD	16	0.0196521	0.00127598
WG	RAD	18	0.0196578	0.00138739
WG	RAD	20	0.0194999	0.00112513
WG	RAD	22	0.019408	0.00111501
WG	RAD	24	0.0193206	0.00115064
WG	RAD	26	0.0189203	0.0010375
WG	RAD	28	0.0187483	0.00098553
WG	RAD	30	0.0186307	0.00124241
WG	RAD	32	0.0183845	0.00121927
WG	RAD	34	0.0182603	0.00136566
WG	RAD	36	0.017484	0.00149444
WG	RAD	38	0.0168448	0.00137181
WG	RAD	40	0.0158435	0.00154262
WG	RAD	42	0.0147802	0.00178747
WG	RAD	44	0.013543	0.00166842
WG	RAD	46	0.0121302	0.00175202
WG	RAD	48	0.0106879	0.00168855
WG	RAD	50	0.00898116	0.00152376
WG	RAD	52	0.00753023	0.001365
WG	RAD	54	0.00610426	0.00106998
WG	RAD	56	0.004943	0.00102172
WG	RAD	58	0.00393416	0.000827412
WG	RAD	60	0.00309238	0.000698113
WG	RAD	62	0.00239267	0.000635228
WG	RAD	64	0.00181196	0.000466774
WG	RAD	66	0.00134488	0.000409991
WG	RAD	68	0.00106806	0.000373947
WG	RAD	70	0.000763528	0.000255709
WG	RAD	72	0.000594536	0.000215055
WG	RAD	74	0.000437941	0.000154123
WG	RAD	76	0.000328736	0.000145971
WG	RAD	78	0.000260556	9.85354e-05
WG	RAD	80	0.000205719	6.89413e-05
WG	RAD	82	0.000176526	8.49583e-05
WG	RAD	84	0.000137672	7.93382e-05
WG	RAD	86	0.000115938	6.33682e-05
WG	RAD	88	7.39138e-05	5.01295e-05
WG	RAD	90	6.01597e-05	5.2206e-05
WG	RAD	92	3.89395e-05	2.75651e-05
WG	RAD	94	2.30118e-05	2.37736e-05
WG	RAD	96	1.77165e-05	2.8149e-05
WG	RAD	98	7.97066e-06	1.26542e-05
WG	ULB	-100	3.62266e-06	8.28113e-06
WG	ULB	-98	8.12996e-06	1.84352e-05
WG	ULB	-96	5.87782e-06	1.2365e-05
WG	ULB	-94	1.67483e-05	1.97989e-05
WG	ULB	-92	2.53806e-05	2.74103e-05
WG	ULB	-90	2.94351e-05	2.92653e-05
WG	ULB	-88	4.75838e-05	4.35069e-05
WG	ULB	-86	6.25623e-05	4.67882e-05
WG	ULB	-84	7.57112e-05	5.1596e-05
WG	ULB	-82	9.1111e-05	5.13607e-05
WG	ULB	-80	0.000127785	7.43635e-05
WG	ULB	-78	0.000194033	0.00011643
WG	ULB	-76	0.000242119	9.94741e-05
WG	ULB	-74	0.000307767	0.000162395
WG	ULB	-72	0.000408452	0.000205775
WG	ULB	-70	0.000559269	0.000284792
WG	ULB	-68	0.000756473	0.000380478
WG	ULB	-66	0.00108797	0.000490138
WG	ULB	-64	0.00143471	0.000602809
WG	ULB	-62	0.00203761	0.000887759
WG	ULB	-60	0.0026593	0.00101872
WG	ULB	-58	0.00359497	0.00127251
WG	ULB	-56	0.00458911	0.00134533
WG	ULB	-54	0.00586259	0.00140882
WG	ULB	-52	0.00730503	0.00144285
WG	ULB	-50	0.00877541	0.00153587
WG	ULB	-48	0.0102477	0.00137314
WG	ULB	-46	0.0118486	0.0014202
WG	ULB	-44	0.0131761	0.00129102
WG	ULB	-42	0.0146545	0.00126341
WG	ULB	-40	0.0161178	0.00122473
WG	ULB	-38	0.0173366	0.00113565
WG	ULB	-36	0.0187995	0.00113554
WG	ULB	-34	0.0202042	0.00109236
WG	ULB	-32	0.0215144	0.00108409
WG	ULB	-30	0.0227645	0.00121979
WG	ULB	-28	0.0236669	0.00125163
WG	ULB	-26	0.0243095	0.00144383
WG	ULB	-24	0.0241929	0.00172184
WG	ULB	-22	0.0239928	0.00211068
WG	ULB	-20	0.0232126	0.00207073
WG	ULB	-18	0.0221773	0.00200696
WG	ULB	-16	0.0215288	0.00193202
WG	ULB	-14	0.020915	0.00160547
WG	ULB	-12	0.0203563	0.00168564
WG	ULB	-10	0.0200781	0.00152017
WG	ULB	-8	0.0198684	0.00148614
WG	ULB	-6	0.0197393	0.00141503
WG	ULB	-4	0.0196935	0.00141962
WG	ULB	-2	0.0198088	0.00147079
WG	ULB	0	0.0210161	0.00199195
WG	ULB	2	0.0199511	0.00142737
WG	ULB	4	0.0200056	0.00144983
WG	ULB	6	0.020422	0.00138181
WG	ULB	8	0.0205483	0.0016323
WG	ULB	10	0.0206208	0.00149996
WG	ULB	12	0.0207882	0.00146618
WG	ULB	14	0.020762	0.00137302
WG	ULB	16	0.0207788	0.00116485
WG	ULB	18	0.0204104	0.00122666
WG	ULB	20	0.0203575	0.000927942
WG	ULB	22	0.0201113	0.00101388
WG	ULB	24	0.0196118	0.0008941
WG	ULB	26	0.0193186	0.000682125
WG	ULB	28	0.0188374	0.000930874
WG	ULB	30	0.0184999	0.000881024
WG	ULB	32	0.0179224	0.000859338
WG	ULB	34	0.0175366	0.00105997
WG	ULB	36	0.0168171	0.00101227
WG	ULB	38	0.0156902	0.00098751
WG	ULB	40	0.014628	0.00131439
WG	ULB	42	0.0134965	0.00137733
WG	ULB	44	0.012237	0.00145199
WG	ULB	46	0.0108071	0.00162054
WG	ULB	48	0.00933026	0.00164036
WG	ULB	50	0.00794815	0.00154214
WG	ULB	52	0.0066899	0.00151126
WG	ULB	54	0.00547194	0.00140701
WG	ULB	56	0.00436041	0.0012237
WG	ULB	58	0.00346739	0.0011386
WG	ULB	60	0.00264761	0.000886065
WG	ULB	62	0.00207345	0.000776674
WG	ULB	64	0.00153158	0.000638768
WG	ULB	66	0.00117429	0.000538767
WG	ULB	68	0.000883137	0.000419121
WG	ULB	70	0.000651553	0.000302923
WG	ULB	72	0.000477973	0.000238437
WG	ULB	74	0.000343775	0.00019705
WG	ULB	76	0.000274962	0.000138654
WG	ULB	78	0.000217066	0.000104742
WG	ULB	80	0.000180739	0.000109027
WG	ULB	82	0.000144471	9.09547e-05
WG	ULB	84	0.000121901	7.47209e-05
WG	ULB	86	0.00010242	6.79527e-05
WG	ULB	88	7.7963e-05	4.54064e-05
WG	ULB	90	6.11895e-05	4.77636e-05
WG	ULB	92	3.26263e-05	3.32733e-05
WG	ULB	94	2.17459e-05	2.19931e-05
WG	ULB	96	1.81203e-05	2.20197e-05
WG	ULB	98	7.69681e-06	1.44898e-05
WL	GOM	-100	8.80257e-06	1.49618e-05
WL	GOM	-98	1.23411e-05	1.86677e-05
WL	GOM	-96	1.0581e-05	1.89487e-05
WL	GOM	-94	1.94475e-05	2.27755e-05
WL	GOM	-92	4.95305e-05	6.29214e-05
WL	GOM	-90	7.77595e-05	7.50942e-05
WL	GOM	-88	0.000111377	5.21686e-05
WL	GOM	-86	0.000143217	6.65178e-05
WL	GOM	-84	0.00019791	0.000101244
WL	GOM	-82	0.000263336	0.000113491
WL	GOM	-80	0.000381687	0.000143348
WL	GOM	-78	0.000510781	0.000207098
WL	GOM	-76	0.000687561	0.000281453
WL	GOM	-74	0.000881806	0.000228433
WL	GOM	-72	0.00122805	0.00043745
WL	GOM	-70	0.0017006	0.000661582
WL	GOM	-68	0.0023401	0.000625912
WL	GOM	-66	0.00311443	0.000913385
WL	GOM	-64	0.00404393	0.0011327
WL	GOM	-62	0.0051332	0.00107798
WL	GOM	-60	0.00619177	0.000840393
WL	GOM	-58	0.0071714	0.00087966
WL	GOM	-56	0.00838077	0.000861484
WL	GOM	-54	0.00947879	0.000983523
WL	GOM	-52	0.0105693	0.0010673
WL	GOM	-50	0.0118316	0.00120189
WL	GOM	-48	0.0134129	0.00114289
WL	GOM	-46	0.015075	0.00102446
WL	GOM	-44	0.0162366	0.000929205
WL	GOM	-42	0.0168052	0.00112402
WL	GOM	-40	0.018335	0.000809596
WL	GOM	-38	0.0190595	0.000709615
WL	GOM	-36	0.0193191	0.00119131
WL	GOM	-34	0.019894	0.00126861
WL	GOM	-32	0.0201838	0.0011257
WL	GOM	-30	0.0200075	0.0012374
WL	GOM	-28	0.019724	0.00143535
WL	GOM	-26	0.0192908	0.00150763
WL	GOM	-24	0.0186256	0.00140815
WL	GOM	-22	0.0180944	0.00130561
WL	GOM	-20	0.017636	0.00135407
WL	GOM	-18	0.0176779	0.000869586
WL	GOM	-16	0.0175315	0.00114262
WL	GOM	-14	0.0169567	0.00133518
WL	GOM	-12	0.0171806	0.00108113
WL	GOM	-10	0.0171345	0.000812455
WL	GOM	-8	0.0173922	0.000911008
WL	GOM	-6	0.0175729	0.000836682
WL	GOM	-4	0.0181297	0.00103134
WL	GOM	-2	0.0187824	0.00105938
WL	GOM	0	0.0199188	0.00150495
WL	GOM	2	0.018583	0.000801919
WL	GOM	4	0.0191266	0.00075856
WL	GOM	6	0.0187434	0.000868467
WL	GOM	8	0.0190757	0.00117109
WL	GOM	10	0.0187666	0.00113671
WL	GOM	12	0.0191516	0.000830671
WL	GOM	14	0.0192542	0.000890681
WL	GOM	16	0.0196653	0.000850046
WL	GOM	18	0.0195611	0.000920478
WL	GOM	20	0.0192483	0.000755453
WL	GOM	22	0.0194703	0.000728143
WL	GOM	24	0.0195447	0.000756926
WL	GOM	26	0.0190089	0.000626444
WL	GOM	28	0.0189953	0.000619488
WL	GOM	30	0.0188041	0.00106741
WL	GOM	32	0.0187907	0.00108589
WL	GOM	34	0.018234	0.00144496
WL	GOM	36	0.017293	0.00093069
WL	GOM	38	0.0167301	0.00113402
WL	GOM	40	0.015664	0.00142981
WL	GOM	42	0.014407	0.00149384
WL	GOM	44	0.0137547	0.00136484
WL	GOM	46	0.0127268	0.00127454
WL	GOM	48	0.0109452	0.00153965
WL	GOM	50	0.00954098	0.00113076
WL	GOM	52	0.00810181	0.00113728
WL	GOM	54	0.00690146	0.000968032
WL	GOM	56	0.00567042	0.00110883
WL	GOM	58	0.00459964	0.00068886
WL	GOM	60	0.00351769	0.000618492
WL	GOM	62	0.00278234	0.000688602
WL	GOM	64	0.00225828	0.000715543
WL	GOM	66	0.00158845	0.000486022
WL	GOM	68	0.00126513	0.000455524
WL	GOM	70	0.000975324	0.000418959
WL	GOM	72	0.00069115	0.00029954
WL	GOM	74	0.00050727	0.000175212
WL	GOM	76	0.000420591	0.000195915
WL	GOM	78	0.000326945	0.000153381
WL	GOM	80	0.000222657	8.14209e-05
WL	GOM	82	0.000192619	6.13695e-05
WL	GOM	84	0.000121958	8.51208e-05
WL	GOM	86	8.65438e-05	5.91828e-05
WL	GOM	88	7.2378e-05	5.54075e-05
WL	GOM	90	4.94956e-05	3.31355e-05
WL	GOM	92	2.47628e-05	2.53321e-05
WL	GOM	94	1.23541e-05	1.67484e-05
WL	GOM	96	5.29814e-06	8.53085e-06
WL	GOM	98	3.5334e-06	7.44911e-06
WL	MAD	-100	1.23788e-05	1.87249e-05
WL	MAD	-98	1.06147e-05	1.9003e-05
WL	MAD	-96	1.77e-05	2.21153e-05
WL	MAD	-94	3.00383e-05	2.21163e-05
WL	MAD	-92	4.94786e-05	3.70953e-05
WL	MAD	-90	8.47566e-05	5.04935e-05
WL	MAD	-88	0.0001166	3.84476e-05
WL	MAD	-86	0.00013784	6.02568e-05
WL	MAD	-84	0.000143065	6.03009e-05
WL	MAD	-82	0.00018015	4.14397e-05
WL	MAD	-80	0.000233069	0.000102001
WL	MAD	-78	0.000333843	5.18904e-05
WL	MAD	-76	0.000475017	0.000129061
WL	MAD	-74	0.000646541	0.000165937
WL	MAD	-72	0.000916735	0.000204727
WL	MAD	-70	0.00128078	0.000304422
WL	MAD	-68	0.00177007	0.000349228
WL	MAD	-66	0.00257918	0.000444165
WL	MAD	-64	0.00330274	0.000253332
WL	MAD	-62	0.00430618	0.000478491
WL	MAD	-60	0.00518747	0.000399376
WL	MAD	-58	0.00647317	0.000579591
WL	MAD	-56	0.00791581	0.000639953
WL	MAD	-54	0.00884111	0.000598976
WL	MAD	-52	0.0100073	0.000540384
WL	MAD	-50	0.0111853	0.000666881
WL	MAD	-48	0.0125541	0.000741007
WL	MAD	-46	0.0137892	0.000895403
WL	MAD	-44	0.0154202	0.000774759
WL	MAD	-42	0.0167484	0.000617141
WL	MAD	-40	0.0182082	0.000575511
WL	MAD	-38	0.0189778	0.000695781
WL	MAD	-36	0.0194984	0.000773014
WL	MAD	-34	0.019737	0.000762639
WL	MAD	-32	0.0202033	0.000987302
WL	MAD	-30	0.0198432	0.00128472
WL	MAD	-28	0.0201188	0.00146542
WL	MAD	-26	0.019788	0.00111244
WL	MAD	-24	0.0194971	0.00129136
WL	MAD	-22	0.0189275	0.00110624
WL	MAD	-20	0.0186879	0.00100153
WL	MAD	-18	0.0183741	0.00107397
WL	MAD	-16	0.0175549	0.000815784
WL	MAD	-14	0.0173715	0.00118751
WL	MAD	-12	0.0172903	0.000999519
WL	MAD	-10	0.0177001	0.00118101
WL	MAD	-8	0.0176266	0.00104855
WL	MAD	-6	0.0179261	0.000621441
WL	MAD	-4	0.0178144	0.000627064
WL	MAD	-2	0.0183643	0.000772181
WL	MAD	0	0.0205763	0.00128793
WL	MAD	2	0.0187454	0.000656351
WL	MAD	4	0.0188284	0.000883798
WL	MAD	6	0.0191356	0.000806673
WL	MAD	8	0.019917	0.000847706
WL	MAD	10	0.0195453	0.000917335
WL	MAD	12	0.0199922	0.000919565
WL	MAD	14	0.0199479	0.00129202
WL	MAD	16	0.0204844	0.00123284
WL	MAD	18	0.0202603	0.000861591
WL	MAD	20	0.0202391	0.000855895
WL	MAD	22	0.0197583	0.000628764
WL	MAD	24	0.0199889	0.000969595
WL	MAD	26	0.0198731	0.000748836
WL	MAD	28	0.0198279	0.000761524
WL	MAD	30	0.0199147	0.000970832
WL	MAD	32	0.0196299	0.00102112
WL	MAD	34	0.0192594	0.000989196
WL	MAD	36	0.0185405	0.000874526
WL	MAD	38	0.0174208	0.000703167
WL	MAD	40	0.0164733	0.000849961
WL	MAD	42	0.0154217	0.00106195
WL	MAD	44	0.0139172	0.000933649
WL	MAD	46	0.0125621	0.000972745
WL	MAD	48	0.011164	0.00114907
WL	MAD	50	0.0090671	0.00105856
WL	MAD	52	0.00727367	0.000890552
WL	MAD	54	0.00591816	0.000786914
WL	MAD	56	0.00462249	0.000848915
WL	MAD	58	0.00367905	0.00065739
WL	MAD	60	0.00254176	0.000629028
WL	MAD	62	0.0019713	0.00052824
WL	MAD	64	0.00138485	0.000315304
WL	MAD	66	0.00116752	0.00021904
WL	MAD	68	0.000740169	0.000172316
WL	MAD	70	0.000535258	0.000179865
WL	MAD	72	0.000369207	8.09004e-05
WL	MAD	74	0.000298615	9.39062e-05
WL	MAD	76	0.000245552	8.60951e-05
WL	MAD	78	0.00014842	5.97722e-05
WL	MAD	80	0.000127119	5.49113e-05
WL	MAD	82	8.48299e-05	3.71704e-05
WL	MAD	84	5.29918e-05	2.88228e-05
WL	MAD	86	4.59028e-05	2.78016e-05
WL	MAD	88	1.94019e-05	2.55337e-05
WL	MAD	90	1.06059e-05	1.23459e-05
WL	MAD	92	7.05819e-06	1.23364e-05
WL	MAD	94	3.53361e-06	7.44955e-06
WL	MAD	96	1.76087e-06	5.56837e-06
WL	MAD	98	1.76414e-06	5.57869e-06
WL	RAD	-100	3.5477e-06	7.47924e-06
WL	RAD	-98	3.53945e-06	7.46181e-06
WL	RAD	-96	1.41648e-05	1.83359e-05
WL	RAD	-94	2.82898e-05	2.79002e-05
WL	RAD	-92	4.06621e-05	3.12516e-05
WL	RAD	-90	5.65986e-05	4.98761e-05
WL	RAD	-88	8.47654e-05	4.14234e-05
WL	RAD	-86	0.000104248	4.76681e-05
WL	RAD	-84	0.000134338	5.99759e-05
WL	RAD	-82	0.000192595	5.77429e-05
WL	RAD	-80	0.00022436	5.43988e-05
WL	RAD	-78	0.000296828	8.64777e-05
WL	RAD	-76	0.000344422	8.17761e-05
WL	RAD	-74	0.000450614	0.000147612
WL	RAD	-72	0.000664284	0.000168025
WL	RAD	-70	0.000977164	0.000260553
WL	RAD	-68	0.00146292	0.000333568
WL	RAD	-66	0.00205451	0.000477955
WL	RAD	-64	0.00296282	0.000651711
WL	RAD	-62	0.00381355	0.000610217
WL	RAD	-60	0.00482551	0.000810633
WL	RAD	-58	0.00580023	0.000822108
WL	RAD	-56	0.00700644	0.00064629
WL	RAD	-54	0.00832233	0.000690969
WL	RAD	-52	0.00942657	0.00093929
WL	RAD	-50	0.0103338	0.00065012
WL	RAD	-48	0.011629	0.000566282
WL	RAD	-46	0.0128641	0.000573022
WL	RAD	-44	0.0147523	0.000843973
WL	RAD	-42	0.0164267	0.000607517
WL	RAD	-40	0.0178428	0.000567819
WL	RAD	-38	0.0191978	0.000534222
WL	RAD	-36	0.020012	0.000976556
WL	RAD	-34	0.0202827	0.000927765
WL	RAD	-32	0.0203334	0.000982449
WL	RAD	-30	0.0201989	0.000990194
WL	RAD	-28	0.0198356	0.00107736
WL	RAD	-26	0.0196459	0.000924164
WL	RAD	-24	0.0195966	0.00116878
WL	RAD	-22	0.0186509	0.000860393
WL	RAD	-20	0.0190409	0.00104334
WL	RAD	-18	0.0187257	0.000864848
WL	RAD	-16	0.0183104	0.000802841
WL	RAD	-14	0.0181562	0.000977532
WL	RAD	-12	0.0175099	0.000915624
WL	RAD	-10	0.0172858	0.000851194
WL	RAD	-8	0.0174955	0.000608352
WL	RAD	-6	0.0176887	0.000825913
WL	RAD	-4	0.0182305	0.000661384
WL	RAD	-2	0.0182834	0.000829703
WL	RAD	0	0.0210058	0.00107427
WL	RAD	2	0.0182085	0.000946122
WL	RAD	4	0.0182414	0.000915183
WL	RAD	6	0.0186307	0.000900362
WL	RAD	8	0.0189899	0.00111686
WL	RAD	10	0.0191108	0.000950662
WL	RAD	12	0.0201386	0.00107833
WL	RAD	14	0.0199674	0.00101206
WL	RAD	16	0.0199849	0.000784707
WL	RAD	18	0.0200548	0.0009614
WL	RAD	20	0.0202899	0.000668385
WL	RAD	22	0.0203238	0.000688764
WL	RAD	24	0.0200534	0.000920293
WL	RAD	26	0.0201112	0.000465743
WL	RAD	28	0.0199097	0.000859435
WL	RAD	30	0.0196408	0.000854836
WL	RAD	32	0.0197746	0.000750602
WL	RAD	34	0.0190583	0.0006631
WL	RAD	36	0.0183766	0.000625563
WL	RAD	38	0.0175004	0.000526798
WL	RAD	40	0.0168455	0.000781994
WL	RAD	42	0.0155573	0.000880599
WL	RAD	44	0.0144931	0.000990145
WL	RAD	46	0.0133133	0.000896825
WL	RAD	48	0.0117105	0.00106767
WL	RAD	50	0.00973179	0.00113385
WL	RAD	52	0.00802949	0.00075073
WL	RAD	54	0.00661817	0.000874629
WL	RAD	56	0.00548253	0.000773547
WL	RAD	58	0.00413362	0.000845722
WL	RAD	60	0.00330975	0.000609437
WL	RAD	62	0.00255036	0.000623615
WL	RAD	64	0.0018301	0.000426063
WL	RAD	66	0.00138481	0.000458997
WL	RAD	68	0.00111817	0.000310663
WL	RAD	70	0.000763106	0.000183672
WL	RAD	72	0.000605856	0.000203464
WL	RAD	74	0.00043281	0.000147916
WL	RAD	76	0.000357021	0.000127616
WL	RAD	78	0.000234846	0.000116264
WL	RAD	80	0.000173126	7.06844e-05
WL	RAD	82	0.000134299	7.81268e-05
WL	RAD	84	6.53609e-05	5.06006e-05
WL	RAD	86	5.29854e-05	3.81129e-05
WL	RAD	88	4.0609e-05	3.90073e-05
WL	RAD	90	8.8334e-06	1.24672e-05
WL	RAD	92	2.11908e-05	2.7334e-05
WL	RAD	94	1.76847e-06	5.5924e-06
WL	RAD	96	3.53402e-06	7.45039e-06
WL	RAD	98	0	0
WL	ULB	-100	3.3678e-05	7.16321e-05
WL	ULB	-98	2.65857e-05	5.16869e-05
WL	ULB	-96	4.78334e-05	8.6469e-05
WL	ULB	-94	5.31218e-05	6.36204e-05
WL	ULB	-92	8.14513e-05	6.4267e-05
WL	ULB	-90	8.85452e-05	8.96404e-05
WL	ULB	-88	0.00013809	0.000119272
WL	ULB	-86	0.000178834	0.000133078
WL	ULB	-84	0.000235482	0.000179714
WL	ULB	-82	0.000311651	0.000249477
WL	ULB	-80	0.000426765	0.000415768
WL	ULB	-78	0.000520493	0.0003539
WL	ULB	-76	0.000743665	0.000586386
WL	ULB	-74	0.00100034	0.000730578
WL	ULB	-72	0.00132617	0.000937987
WL	ULB	-70	0.0018535	0.00116953
WL	ULB	-68	0.00235603	0.00115015
WL	ULB	-66	0.00313834	0.00161047
WL	ULB	-64	0.00391331	0.00161913
WL	ULB	-62	0.00473582	0.00153318
WL	ULB	-60	0.00552991	0.0015927
WL	ULB	-58	0.00670825	0.00150275
WL	ULB	-56	0.00788104	0.0014982
WL	ULB	-54	0.00908784	0.00171031
WL	ULB	-52	0.0099844	0.00163452
WL	ULB	-50	0.0117556	0.00182459
WL	ULB	-48	0.0128123	0.00225368
WL	ULB	-46	0.0141206	0.00177593
WL	ULB	-44	0.0153318	0.00130179
WL	ULB	-42	0.0165667	0.0013237
WL	ULB	-40	0.017449	0.000849673
WL	ULB	-38	0.0184626	0.000973691
WL	ULB	-36	0.0196456	0.000759914
WL	ULB	-34	0.0196172	0.000749433
WL	ULB	-32	0.0201793	0.00128747
WL	ULB	-30	0.020428	0.00153547
WL	ULB	-28	0.0199481	0.00177494
WL	ULB	-26	0.0192191	0.00183383
WL	ULB	-24	0.0186883	0.00205375
WL	ULB	-22	0.0180885	0.00191008
WL	ULB	-20	0.0184253	0.00182069
WL	ULB	-18	0.0178747	0.00157958
WL	ULB	-16	0.0175426	0.00135684
WL	ULB	-14	0.0176946	0.00134662
WL	ULB	-12	0.0177394	0.00109265
WL	ULB	-10	0.0173481	0.00107919
WL	ULB	-8	0.0177764	0.00101467
WL	ULB	-6	0.0178222	0.00114814
WL	ULB	-4	0.0178416	0.00150155
WL	ULB	-2	0.0177053	0.00126657
WL	ULB	0	0.0189131	0.00198147
WL	ULB	2	0.0182561	0.000940207
WL	ULB	4	0.0186935	0.00166697
WL	ULB	6	0.0187232	0.000951776
WL	ULB	8	0.0189192	0.0010861
WL	ULB	10	0.0193625	0.00169258
WL	ULB	12	0.019568	0.00128463
WL	ULB	14	0.0201848	0.00161658
WL	ULB	16	0.0200299	0.00143404
WL	ULB	18	0.0201025	0.00128731
WL	ULB	20	0.0203351	0.000824807
WL	ULB	22	0.0202724	0.000999946
WL	ULB	24	0.0200044	0.000574708
WL	ULB	26	0.0202682	0.000614665
WL	ULB	28	0.0197276	0.000898349
WL	ULB	30	0.0192931	0.000749281
WL	ULB	32	0.0190839	0.000964946
WL	ULB	34	0.0191573	0.000683847
WL	ULB	36	0.0181938	0.000894079
WL	ULB	38	0.0175564	0.000714777
WL	ULB	40	0.0165448	0.000798223
WL	ULB	42	0.0151354	0.00124041
WL	ULB	44	0.0139214	0.00137373
WL	ULB	46	0.0119793	0.00133486
WL	ULB	48	0.0107958	0.00112342
WL	ULB	50	0.00912468	0.00144748
WL	ULB	52	0.00739403	0.00105345
WL	ULB	54	0.00612386	0.001278
WL	ULB	56	0.00502538	0.00100029
WL	ULB	58	0.00407706	0.00101184
WL	ULB	60	0.00315166	0.00078766
WL	ULB	62	0.00242431	0.000708685
WL	ULB	64	0.001683	0.000447756
WL	ULB	66	0.00128855	0.000497609
WL	ULB	68	0.000927342	0.000306394
WL	ULB	70	0.000784058	0.000343204
WL	ULB	72	0.00058581	0.000253015
WL	ULB	74	0.000407034	0.000129632
WL	ULB	76	0.000279635	9.90619e-05
WL	ULB	78	0.000290306	0.000136015
WL	ULB	80	0.000224762	0.000102993
WL	ULB	82	0.000159287	6.03328e-05
WL	ULB	84	0.000145161	6.62096e-05
WL	ULB	86	0.000115043	6.15296e-05
WL	ULB	88	9.20607e-05	6.9787e-05
WL	ULB	90	7.25978e-05	4.97605e-05
WL	ULB	92	5.48936e-05	4.45572e-05
WL	ULB	94	3.18756e-05	2.61466e-05
WL	ULB	96	2.4799e-05	3.4655e-05
WL	ULB	98	7.08711e-06	1.23925e-05

## Sheet: Figure S2b
Figure S2b
Tissue	Group	ID	Mean	Std
NC	GOM	-150	0.000429115	0.000107863
NC	GOM	-147	0.000536088	0.000179964
NC	GOM	-144	0.000548355	0.000151142
NC	GOM	-141	0.000633506	0.000131121
NC	GOM	-138	0.000687085	0.000142375
NC	GOM	-135	0.000689572	0.000162147
NC	GOM	-132	0.000848152	0.00018751
NC	GOM	-129	0.000908548	0.000279259
NC	GOM	-126	0.00102292	0.000185182
NC	GOM	-123	0.00111085	0.000229789
NC	GOM	-120	0.00121834	0.000299213
NC	GOM	-117	0.00143743	0.000324798
NC	GOM	-114	0.00154187	0.000210724
NC	GOM	-111	0.00175208	0.00032779
NC	GOM	-108	0.00187127	0.000326009
NC	GOM	-105	0.00223163	0.000394039
NC	GOM	-102	0.00235819	0.000478907
NC	GOM	-99	0.00281148	0.000523058
NC	GOM	-96	0.003089	0.000534166
NC	GOM	-93	0.00346648	0.000621118
NC	GOM	-90	0.00384189	0.000561277
NC	GOM	-87	0.00432425	0.000455591
NC	GOM	-84	0.00479142	0.000428781
NC	GOM	-81	0.00518381	0.000524674
NC	GOM	-78	0.0057115	0.000627892
NC	GOM	-75	0.00639193	0.000765996
NC	GOM	-72	0.00709996	0.00090102
NC	GOM	-69	0.0077302	0.000519872
NC	GOM	-66	0.0083393	0.000561941
NC	GOM	-63	0.00911967	0.000841046
NC	GOM	-60	0.00990727	0.000578268
NC	GOM	-57	0.0109119	0.000386813
NC	GOM	-54	0.0117763	0.000545627
NC	GOM	-51	0.0128979	0.000662328
NC	GOM	-48	0.0140778	0.000781763
NC	GOM	-45	0.0148604	0.000812352
NC	GOM	-42	0.0157272	0.000606431
NC	GOM	-39	0.0168868	0.000722811
NC	GOM	-36	0.0183674	0.000914005
NC	GOM	-33	0.019049	0.000667834
NC	GOM	-30	0.0206369	0.000618857
NC	GOM	-27	0.0222088	0.00145749
NC	GOM	-24	0.0240866	0.00104106
NC	GOM	-21	0.0261367	0.00158515
NC	GOM	-18	0.0288534	0.00137497
NC	GOM	-15	0.0307247	0.00178552
NC	GOM	-12	0.03247	0.00156881
NC	GOM	-9	0.0344667	0.00149476
NC	GOM	-6	0.0354193	0.00212108
NC	GOM	-3	0.0353802	0.00149435
NC	GOM	0	0.0350848	0.00141908
NC	GOM	3	0.0341113	0.00191464
NC	GOM	6	0.0327039	0.0014665
NC	GOM	9	0.0309873	0.00160882
NC	GOM	12	0.029713	0.00148662
NC	GOM	15	0.0275918	0.00151471
NC	GOM	18	0.0255064	0.00123681
NC	GOM	21	0.0236632	0.000772508
NC	GOM	24	0.0222621	0.000974016
NC	GOM	27	0.0207491	0.000835993
NC	GOM	30	0.0194154	0.000455303
NC	GOM	33	0.0178183	0.000738361
NC	GOM	36	0.0164853	0.000844851
NC	GOM	39	0.0148143	0.000432038
NC	GOM	42	0.0139508	0.000732457
NC	GOM	45	0.0129063	0.000662422
NC	GOM	48	0.0115952	0.000564429
NC	GOM	51	0.0106175	0.000793372
NC	GOM	54	0.00945897	0.00056616
NC	GOM	57	0.00840557	0.000613456
NC	GOM	60	0.00747439	0.000572988
NC	GOM	63	0.00700986	0.000788938
NC	GOM	66	0.00602297	0.000488032
NC	GOM	69	0.00525346	0.000691633
NC	GOM	72	0.00470977	0.000630526
NC	GOM	75	0.00416485	0.000474291
NC	GOM	78	0.00352547	0.000428704
NC	GOM	81	0.00283616	0.000369397
NC	GOM	84	0.00266336	0.00041807
NC	GOM	87	0.0022706	0.000336387
NC	GOM	90	0.00192725	0.00025836
NC	GOM	93	0.00143762	0.00028115
NC	GOM	96	0.00119578	0.000250031
NC	GOM	99	0.00102315	0.000190915
NC	GOM	102	0.000831077	0.000203507
NC	GOM	105	0.000743236	0.000150667
NC	GOM	108	0.000555276	0.000143086
NC	GOM	111	0.000470339	9.47756e-05
NC	GOM	114	0.000375015	0.000120795
NC	GOM	117	0.000316957	0.000148447
NC	GOM	120	0.000231636	7.66204e-05
NC	GOM	123	0.00018743	6.28549e-05
NC	GOM	126	8.27813e-05	4.21367e-05
NC	GOM	129	7.0751e-05	4.7048e-05
NC	GOM	132	7.29822e-05	4.3064e-05
NC	GOM	135	3.90032e-05	2.50021e-05
NC	GOM	138	4.37813e-05	3.8176e-05
NC	GOM	141	1.70322e-05	1.80047e-05
NC	GOM	144	2.19168e-05	2.34146e-05
NC	GOM	147	1.46362e-05	1.84144e-05
NC	MAD	-150	0.000401863	0.000125003
NC	MAD	-147	0.000428659	0.00011376
NC	MAD	-144	0.0005113	0.000153592
NC	MAD	-141	0.000484556	0.00012037
NC	MAD	-138	0.0005691	0.000180083
NC	MAD	-135	0.000636322	0.000103694
NC	MAD	-132	0.000718874	0.000115314
NC	MAD	-129	0.000863946	0.000125398
NC	MAD	-126	0.000872896	0.000239165
NC	MAD	-123	0.00103365	0.000219314
NC	MAD	-120	0.00115196	0.000231528
NC	MAD	-117	0.00129482	0.000225102
NC	MAD	-114	0.00150457	0.000303813
NC	MAD	-111	0.00153815	0.000296299
NC	MAD	-108	0.00199564	0.000384383
NC	MAD	-105	0.0021771	0.000333308
NC	MAD	-102	0.0022906	0.000370886
NC	MAD	-99	0.00256071	0.000378067
NC	MAD	-96	0.00303427	0.000420506
NC	MAD	-93	0.00337123	0.000386629
NC	MAD	-90	0.00361678	0.000273025
NC	MAD	-87	0.00436719	0.000481796
NC	MAD	-84	0.00461291	0.00031207
NC	MAD	-81	0.0051526	0.000417873
NC	MAD	-78	0.00568415	0.000459129
NC	MAD	-75	0.00619621	0.000430765
NC	MAD	-72	0.00680192	0.000517046
NC	MAD	-69	0.00747414	0.000573362
NC	MAD	-66	0.00851959	0.000488156
NC	MAD	-63	0.00906056	0.000481517
NC	MAD	-60	0.00986839	0.000474029
NC	MAD	-57	0.0109093	0.000551138
NC	MAD	-54	0.0117255	0.00044141
NC	MAD	-51	0.0127529	0.000488399
NC	MAD	-48	0.0136454	0.000460865
NC	MAD	-45	0.0149767	0.000742703
NC	MAD	-42	0.016238	0.00059867
NC	MAD	-39	0.0166729	0.000821635
NC	MAD	-36	0.0181954	0.000705731
NC	MAD	-33	0.0192375	0.000729815
NC	MAD	-30	0.0203006	0.000875499
NC	MAD	-27	0.0220384	0.000915804
NC	MAD	-24	0.0237179	0.000687607
NC	MAD	-21	0.0258645	0.000937233
NC	MAD	-18	0.028194	0.000982432
NC	MAD	-15	0.0300401	0.00115253
NC	MAD	-12	0.0331518	0.00101638
NC	MAD	-9	0.0344308	0.00130258
NC	MAD	-6	0.0353517	0.00161381
NC	MAD	-3	0.0351127	0.00120584
NC	MAD	0	0.0356119	0.00115799
NC	MAD	3	0.0351612	0.00126816
NC	MAD	6	0.0344675	0.00101824
NC	MAD	9	0.0328656	0.00107884
NC	MAD	12	0.0302123	0.001162
NC	MAD	15	0.0286078	0.00118294
NC	MAD	18	0.0267699	0.00142491
NC	MAD	21	0.0250424	0.00142896
NC	MAD	24	0.0230454	0.00144639
NC	MAD	27	0.0215573	0.00114345
NC	MAD	30	0.0197119	0.00121112
NC	MAD	33	0.0177165	0.000847005
NC	MAD	36	0.0160461	0.00068032
NC	MAD	39	0.0144515	0.00096008
NC	MAD	42	0.0133891	0.000974764
NC	MAD	45	0.0120382	0.000467314
NC	MAD	48	0.0113189	0.00058356
NC	MAD	51	0.00995922	0.000527535
NC	MAD	54	0.00917587	0.000552232
NC	MAD	57	0.00815197	0.000501633
NC	MAD	60	0.00732981	0.00038011
NC	MAD	63	0.00690566	0.000402954
NC	MAD	66	0.005847	0.000397953
NC	MAD	69	0.00509551	0.000470177
NC	MAD	72	0.0044321	0.000364587
NC	MAD	75	0.00411038	0.000401771
NC	MAD	78	0.00356117	0.000313912
NC	MAD	81	0.00293628	0.000413998
NC	MAD	84	0.0024178	0.000350034
NC	MAD	87	0.00205415	0.000390533
NC	MAD	90	0.00156761	0.000357939
NC	MAD	93	0.00144904	0.00030265
NC	MAD	96	0.00114312	0.000274328
NC	MAD	99	0.000971024	0.000245995
NC	MAD	102	0.000734784	0.000187227
NC	MAD	105	0.000687762	0.0001278
NC	MAD	108	0.000466599	0.00020174
NC	MAD	111	0.000410888	0.000147516
NC	MAD	114	0.000301447	0.000158501
NC	MAD	117	0.000236569	0.00011523
NC	MAD	120	0.000160804	0.000100317
NC	MAD	123	0.000136145	8.27656e-05
NC	MAD	126	0.000109391	6.09903e-05
NC	MAD	129	7.14311e-05	6.38971e-05
NC	MAD	132	9.82379e-05	7.34328e-05
NC	MAD	135	5.57811e-05	6.40641e-05
NC	MAD	138	2.68189e-05	3.23623e-05
NC	MAD	141	1.78926e-05	2.38244e-05
NC	MAD	144	4.46553e-06	1.04294e-05
NC	MAD	147	8.95524e-06	1.74919e-05
NC	RAD	-150	0.000553395	0.000132338
NC	RAD	-147	0.000618527	0.000222549
NC	RAD	-144	0.000629469	0.000141042
NC	RAD	-141	0.000804041	0.000260635
NC	RAD	-138	0.000790381	0.000185079
NC	RAD	-135	0.000903839	0.000259076
NC	RAD	-132	0.0009599	0.000177741
NC	RAD	-129	0.00107382	0.000264042
NC	RAD	-126	0.00122341	0.000338321
NC	RAD	-123	0.00141742	0.000276429
NC	RAD	-120	0.00155828	0.000311267
NC	RAD	-117	0.00170102	0.000316728
NC	RAD	-114	0.00191589	0.000415626
NC	RAD	-111	0.00219237	0.000512498
NC	RAD	-108	0.00244596	0.000445613
NC	RAD	-105	0.00265015	0.000532251
NC	RAD	-102	0.0029088	0.000536523
NC	RAD	-99	0.00318303	0.000496536
NC	RAD	-96	0.00361173	0.000589201
NC	RAD	-93	0.00385492	0.000480663
NC	RAD	-90	0.00425692	0.000554941
NC	RAD	-87	0.00487681	0.000377694
NC	RAD	-84	0.00519168	0.000687283
NC	RAD	-81	0.00583526	0.000601873
NC	RAD	-78	0.00647628	0.000707395
NC	RAD	-75	0.00678275	0.000499019
NC	RAD	-72	0.00759331	0.000511874
NC	RAD	-69	0.00823403	0.000597109
NC	RAD	-66	0.00878877	0.000484715
NC	RAD	-63	0.00960849	0.000589512
NC	RAD	-60	0.0101726	0.000527536
NC	RAD	-57	0.0111861	0.000740933
NC	RAD	-54	0.0118346	0.000886763
NC	RAD	-51	0.0124873	0.000727091
NC	RAD	-48	0.0136942	0.000560754
NC	RAD	-45	0.0146333	0.000453204
NC	RAD	-42	0.0158021	0.000736748
NC	RAD	-39	0.0165531	0.000700839
NC	RAD	-36	0.0179795	0.000949219
NC	RAD	-33	0.018605	0.000842472
NC	RAD	-30	0.0198865	0.00123052
NC	RAD	-27	0.0212571	0.00134424
NC	RAD	-24	0.0226059	0.000584542
NC	RAD	-21	0.0246406	0.00125094
NC	RAD	-18	0.0259062	0.00102563
NC	RAD	-15	0.0289274	0.00136567
NC	RAD	-12	0.0304621	0.00192064
NC	RAD	-9	0.0319991	0.00176956
NC	RAD	-6	0.0324279	0.00158556
NC	RAD	-3	0.0334809	0.00110038
NC	RAD	0	0.0335224	0.00192415
NC	RAD	3	0.0330162	0.0014807
NC	RAD	6	0.0324033	0.0020416
NC	RAD	9	0.0311972	0.00181807
NC	RAD	12	0.0297945	0.00115831
NC	RAD	15	0.028559	0.00157905
NC	RAD	18	0.0265994	0.00193852
NC	RAD	21	0.024325	0.00118967
NC	RAD	24	0.0232026	0.000787994
NC	RAD	27	0.0214487	0.00102745
NC	RAD	30	0.0203343	0.00107731
NC	RAD	33	0.0186972	0.000879996
NC	RAD	36	0.0168088	0.000803339
NC	RAD	39	0.0154397	0.000729678
NC	RAD	42	0.0141453	0.000890368
NC	RAD	45	0.0124798	0.000773404
NC	RAD	48	0.0118884	0.000887202
NC	RAD	51	0.0108535	0.000706138
NC	RAD	54	0.00946829	0.000569075
NC	RAD	57	0.00862013	0.000703532
NC	RAD	60	0.00798603	0.000604656
NC	RAD	63	0.00745943	0.000555829
NC	RAD	66	0.00653131	0.000585803
NC	RAD	69	0.00600355	0.000341878
NC	RAD	72	0.00518291	0.000488263
NC	RAD	75	0.00445743	0.000454061
NC	RAD	78	0.00395374	0.000548817
NC	RAD	81	0.00346034	0.000493973
NC	RAD	84	0.00279707	0.000438217
NC	RAD	87	0.00248851	0.000378623
NC	RAD	90	0.00212996	0.000458876
NC	RAD	93	0.00169454	0.000299284
NC	RAD	96	0.00131737	0.000240435
NC	RAD	99	0.000939677	0.00019029
NC	RAD	102	0.000897318	0.000158903
NC	RAD	105	0.000692155	0.000151532
NC	RAD	108	0.000426356	0.000115249
NC	RAD	111	0.00039725	0.000127019
NC	RAD	114	0.000279254	0.000139611
NC	RAD	117	0.000256808	0.000109039
NC	RAD	120	0.00020091	7.61241e-05
NC	RAD	123	0.000113924	7.5414e-05
NC	RAD	126	0.000104956	4.67141e-05
NC	RAD	129	8.03731e-05	4.56669e-05
NC	RAD	132	5.13684e-05	3.51659e-05
NC	RAD	135	4.25254e-05	5.68615e-05
NC	RAD	138	2.008e-05	2.58341e-05
NC	RAD	141	1.56147e-05	2.1217e-05
NC	RAD	144	1.78618e-05	2.08278e-05
NC	RAD	147	1.55935e-05	2.11778e-05
NC	ULB	-150	0.000639537	0.000187285
NC	ULB	-147	0.000704236	0.000142732
NC	ULB	-144	0.000742004	0.000193032
NC	ULB	-141	0.000885282	0.000206699
NC	ULB	-138	0.000958418	0.000210522
NC	ULB	-135	0.00107321	0.000239927
NC	ULB	-132	0.00114678	0.000179371
NC	ULB	-129	0.00133686	0.00027678
NC	ULB	-126	0.00140382	0.000363427
NC	ULB	-123	0.00150906	0.000367861
NC	ULB	-120	0.00176585	0.000258655
NC	ULB	-117	0.0018306	0.000250701
NC	ULB	-114	0.00198926	0.000249091
NC	ULB	-111	0.00217248	0.000242193
NC	ULB	-108	0.00245163	0.0002726
NC	ULB	-105	0.00258376	0.000362538
NC	ULB	-102	0.00301767	0.000273251
NC	ULB	-99	0.00331503	0.000486647
NC	ULB	-96	0.00376386	0.000421743
NC	ULB	-93	0.00425369	0.00054343
NC	ULB	-90	0.00450332	0.000442673
NC	ULB	-87	0.00491338	0.000707894
NC	ULB	-84	0.00546408	0.000367494
NC	ULB	-81	0.00614441	0.000663164
NC	ULB	-78	0.00659945	0.000803859
NC	ULB	-75	0.0071818	0.000390371
NC	ULB	-72	0.00761134	0.00044361
NC	ULB	-69	0.00850333	0.000557506
NC	ULB	-66	0.00902426	0.000390611
NC	ULB	-63	0.00966546	0.000441323
NC	ULB	-60	0.0101384	0.000577335
NC	ULB	-57	0.0109752	0.000658246
NC	ULB	-54	0.0113901	0.000473596
NC	ULB	-51	0.0123144	0.000951294
NC	ULB	-48	0.0131436	0.000761445
NC	ULB	-45	0.0138875	0.000724163
NC	ULB	-42	0.0149502	0.000675538
NC	ULB	-39	0.0161319	0.000450602
NC	ULB	-36	0.0170885	0.000853139
NC	ULB	-33	0.0179788	0.000770726
NC	ULB	-30	0.019376	0.0011236
NC	ULB	-27	0.0203386	0.000997185
NC	ULB	-24	0.0219995	0.000816347
NC	ULB	-21	0.023656	0.00085647
NC	ULB	-18	0.0255157	0.000922616
NC	ULB	-15	0.0276986	0.000952214
NC	ULB	-12	0.0300792	0.00124959
NC	ULB	-9	0.032208	0.00112903
NC	ULB	-6	0.0327363	0.00120074
NC	ULB	-3	0.0327343	0.00118689
NC	ULB	0	0.0322509	0.00128879
NC	ULB	3	0.0324401	0.00145187
NC	ULB	6	0.0321302	0.00169902
NC	ULB	9	0.031031	0.00155983
NC	ULB	12	0.0296367	0.000893678
NC	ULB	15	0.0284246	0.00111795
NC	ULB	18	0.027157	0.00117628
NC	ULB	21	0.0259522	0.000675727
NC	ULB	24	0.0243931	0.000691257
NC	ULB	27	0.0222176	0.000826516
NC	ULB	30	0.0208393	0.000576645
NC	ULB	33	0.0192578	0.000476388
NC	ULB	36	0.0180961	0.000696624
NC	ULB	39	0.0164736	0.000821612
NC	ULB	42	0.0146025	0.00070837
NC	ULB	45	0.013384	0.000704235
NC	ULB	48	0.012308	0.000622979
NC	ULB	51	0.0112767	0.000509371
NC	ULB	54	0.010113	0.000808105
NC	ULB	57	0.0092339	0.000452286
NC	ULB	60	0.00830073	0.000573504
NC	ULB	63	0.00740205	0.000378918
NC	ULB	66	0.0066705	0.000500785
NC	ULB	69	0.00571492	0.000537977
NC	ULB	72	0.00514547	0.000573818
NC	ULB	75	0.00440521	0.000286791
NC	ULB	78	0.00362463	0.000534264
NC	ULB	81	0.0030843	0.000270831
NC	ULB	84	0.00267544	0.00038019
NC	ULB	87	0.00214799	0.000204757
NC	ULB	90	0.00173878	0.000340934
NC	ULB	93	0.00144856	0.000234063
NC	ULB	96	0.00107064	0.000204979
NC	ULB	99	0.000878207	0.000248316
NC	ULB	102	0.000694961	0.000201304
NC	ULB	105	0.000552429	0.000180384
NC	ULB	108	0.000482717	9.31675e-05
NC	ULB	111	0.000362076	0.000145952
NC	ULB	114	0.000236996	8.10553e-05
NC	ULB	117	0.000134086	4.84746e-05
NC	ULB	120	0.000174487	9.70098e-05
NC	ULB	123	9.16238e-05	4.65014e-05
NC	ULB	126	7.3715e-05	5.94283e-05
NC	ULB	129	6.92767e-05	3.32169e-05
NC	ULB	132	4.6903e-05	4.44188e-05
NC	ULB	135	1.78866e-05	2.08784e-05
NC	ULB	138	1.11972e-05	1.3838e-05
NC	ULB	141	1.78805e-05	1.74577e-05
NC	ULB	144	6.68782e-06	1.20989e-05
NC	ULB	147	6.69062e-06	1.21041e-05
WG	GOM	-150	0.000479266	0.00014519
WG	GOM	-147	0.000519696	0.000148483
WG	GOM	-144	0.000588836	0.000195067
WG	GOM	-141	0.000616197	0.000157473
WG	GOM	-138	0.000709669	0.000235353
WG	GOM	-135	0.000759644	0.00019017
WG	GOM	-132	0.000856474	0.000236528
WG	GOM	-129	0.000989417	0.000306633
WG	GOM	-126	0.00107466	0.000284517
WG	GOM	-123	0.0011993	0.000312619
WG	GOM	-120	0.0013598	0.000337755
WG	GOM	-117	0.00155425	0.000324945
WG	GOM	-114	0.00165137	0.000408464
WG	GOM	-111	0.00188686	0.0003409
WG	GOM	-108	0.00209667	0.000412863
WG	GOM	-105	0.00241502	0.000497822
WG	GOM	-102	0.00249708	0.000489003
WG	GOM	-99	0.00291314	0.000511472
WG	GOM	-96	0.00326133	0.00050691
WG	GOM	-93	0.00356912	0.000542476
WG	GOM	-90	0.00403354	0.000524234
WG	GOM	-87	0.00441176	0.000576953
WG	GOM	-84	0.00488948	0.000592254
WG	GOM	-81	0.00544126	0.000639461
WG	GOM	-78	0.00595789	0.00065488
WG	GOM	-75	0.00660034	0.0006559
WG	GOM	-72	0.00727674	0.000662631
WG	GOM	-69	0.00787975	0.000624678
WG	GOM	-66	0.00859661	0.000572484
WG	GOM	-63	0.00925084	0.000507428
WG	GOM	-60	0.00998569	0.000600893
WG	GOM	-57	0.0106989	0.000534269
WG	GOM	-54	0.0117152	0.000597813
WG	GOM	-51	0.0128381	0.000577712
WG	GOM	-48	0.0137516	0.000492907
WG	GOM	-45	0.0147029	0.000605641
WG	GOM	-42	0.0157454	0.000618931
WG	GOM	-39	0.0169802	0.000731073
WG	GOM	-36	0.0180145	0.000854605
WG	GOM	-33	0.0192102	0.000854739
WG	GOM	-30	0.020435	0.000974863
WG	GOM	-27	0.0217569	0.00086879
WG	GOM	-24	0.0235573	0.000998232
WG	GOM	-21	0.0259972	0.00115106
WG	GOM	-18	0.0280919	0.00108787
WG	GOM	-15	0.0304698	0.00113703
WG	GOM	-12	0.0322757	0.00137005
WG	GOM	-9	0.0337463	0.00171998
WG	GOM	-6	0.0347636	0.00176982
WG	GOM	-3	0.034781	0.00194415
WG	GOM	0	0.03447	0.00209759
WG	GOM	3	0.0338371	0.00210803
WG	GOM	6	0.0323285	0.00176124
WG	GOM	9	0.0306379	0.00167495
WG	GOM	12	0.0288728	0.00176143
WG	GOM	15	0.0272477	0.00127466
WG	GOM	18	0.0258656	0.00110547
WG	GOM	21	0.0243009	0.00105895
WG	GOM	24	0.0227463	0.00094535
WG	GOM	27	0.0212773	0.00102642
WG	GOM	30	0.0196618	0.000983121
WG	GOM	33	0.0180319	0.000719089
WG	GOM	36	0.0165464	0.000823636
WG	GOM	39	0.0150884	0.000755073
WG	GOM	42	0.0139906	0.000686604
WG	GOM	45	0.0129195	0.000747392
WG	GOM	48	0.0120041	0.0005184
WG	GOM	51	0.0107917	0.000709492
WG	GOM	54	0.00976409	0.000865396
WG	GOM	57	0.00864468	0.000877029
WG	GOM	60	0.00774622	0.000660619
WG	GOM	63	0.00680463	0.000599374
WG	GOM	66	0.00607626	0.000670752
WG	GOM	69	0.00531077	0.00059062
WG	GOM	72	0.00462645	0.000589785
WG	GOM	75	0.00414981	0.000420883
WG	GOM	78	0.00357514	0.000441383
WG	GOM	81	0.00303543	0.000394446
WG	GOM	84	0.00269064	0.000413556
WG	GOM	87	0.00222376	0.000281692
WG	GOM	90	0.00191127	0.000357131
WG	GOM	93	0.00156345	0.000284321
WG	GOM	96	0.00130167	0.000280005
WG	GOM	99	0.00103992	0.000259186
WG	GOM	102	0.00085938	0.000219379
WG	GOM	105	0.000688639	0.000186385
WG	GOM	108	0.000540025	0.000140652
WG	GOM	111	0.00043844	0.000146002
WG	GOM	114	0.000378366	8.79196e-05
WG	GOM	117	0.000306142	0.000114615
WG	GOM	120	0.000221669	8.85729e-05
WG	GOM	123	0.000169693	7.95941e-05
WG	GOM	126	0.000132884	5.85873e-05
WG	GOM	129	9.68083e-05	5.53626e-05
WG	GOM	132	6.93605e-05	4.01423e-05
WG	GOM	135	6.58908e-05	5.14931e-05
WG	GOM	138	3.73426e-05	3.95175e-05
WG	GOM	141	3.03232e-05	2.63058e-05
WG	GOM	144	1.40072e-05	2.17213e-05
WG	GOM	147	1.51632e-05	1.84645e-05
WG	MAD	-150	0.00049113	0.000189658
WG	MAD	-147	0.000520127	0.000150848
WG	MAD	-144	0.00061008	0.000185932
WG	MAD	-141	0.00063555	0.000198094
WG	MAD	-138	0.000721811	0.000204895
WG	MAD	-135	0.000763848	0.000244722
WG	MAD	-132	0.000866149	0.000218076
WG	MAD	-129	0.00101427	0.000282861
WG	MAD	-126	0.00105682	0.000331515
WG	MAD	-123	0.00120263	0.000319396
WG	MAD	-120	0.00133266	0.000324198
WG	MAD	-117	0.00150018	0.000406724
WG	MAD	-114	0.00169104	0.00046333
WG	MAD	-111	0.00184324	0.000426217
WG	MAD	-108	0.00206955	0.000451989
WG	MAD	-105	0.00230255	0.00050123
WG	MAD	-102	0.00254845	0.000530983
WG	MAD	-99	0.00289892	0.000580266
WG	MAD	-96	0.00327367	0.00061693
WG	MAD	-93	0.00358576	0.000625843
WG	MAD	-90	0.00399882	0.000531656
WG	MAD	-87	0.00439569	0.000597994
WG	MAD	-84	0.00489865	0.000586094
WG	MAD	-81	0.00539802	0.000562299
WG	MAD	-78	0.00594959	0.000490698
WG	MAD	-75	0.00643047	0.00058828
WG	MAD	-72	0.00707078	0.000557504
WG	MAD	-69	0.00767001	0.000671924
WG	MAD	-66	0.0085739	0.000577956
WG	MAD	-63	0.00915668	0.000523726
WG	MAD	-60	0.0100773	0.000493483
WG	MAD	-57	0.0109622	0.000554708
WG	MAD	-54	0.0116499	0.000661652
WG	MAD	-51	0.0127596	0.000612189
WG	MAD	-48	0.0134327	0.000590364
WG	MAD	-45	0.0145447	0.0007149
WG	MAD	-42	0.0159321	0.000789321
WG	MAD	-39	0.0170898	0.000590475
WG	MAD	-36	0.0181559	0.000804802
WG	MAD	-33	0.0191948	0.000996943
WG	MAD	-30	0.020287	0.00104791
WG	MAD	-27	0.0219122	0.000896935
WG	MAD	-24	0.0236087	0.00108102
WG	MAD	-21	0.0257569	0.00128583
WG	MAD	-18	0.0281199	0.00132364
WG	MAD	-15	0.0303412	0.00140132
WG	MAD	-12	0.0322648	0.00192086
WG	MAD	-9	0.0337876	0.0018344
WG	MAD	-6	0.0345907	0.00155005
WG	MAD	-3	0.0349734	0.00191138
WG	MAD	0	0.0346583	0.00215195
WG	MAD	3	0.033489	0.00179044
WG	MAD	6	0.0324615	0.00165259
WG	MAD	9	0.0311654	0.00202634
WG	MAD	12	0.0295993	0.00149149
WG	MAD	15	0.0274932	0.00131416
WG	MAD	18	0.0256311	0.00132334
WG	MAD	21	0.0240101	0.00110752
WG	MAD	24	0.0228581	0.000930629
WG	MAD	27	0.0214339	0.000806159
WG	MAD	30	0.0198166	0.000859956
WG	MAD	33	0.0183134	0.00067402
WG	MAD	36	0.0165068	0.00065928
WG	MAD	39	0.01477	0.000743393
WG	MAD	42	0.0134937	0.000727904
WG	MAD	45	0.0124265	0.000723475
WG	MAD	48	0.0112733	0.000813241
WG	MAD	51	0.0104589	0.00065223
WG	MAD	54	0.00969791	0.000776432
WG	MAD	57	0.00884336	0.000671688
WG	MAD	60	0.0079223	0.000674078
WG	MAD	63	0.00708485	0.000579337
WG	MAD	66	0.00630836	0.000568788
WG	MAD	69	0.00557323	0.00071931
WG	MAD	72	0.00486731	0.000558564
WG	MAD	75	0.00427812	0.000569919
WG	MAD	78	0.00373083	0.000510538
WG	MAD	81	0.0032072	0.000425526
WG	MAD	84	0.00279868	0.000482174
WG	MAD	87	0.00225524	0.000432712
WG	MAD	90	0.0019012	0.000336963
WG	MAD	93	0.00151441	0.000246974
WG	MAD	96	0.0012519	0.000280196
WG	MAD	99	0.00104532	0.000239011
WG	MAD	102	0.000897837	0.000215199
WG	MAD	105	0.000682626	0.000165421
WG	MAD	108	0.000567823	0.000165017
WG	MAD	111	0.00043239	0.000165026
WG	MAD	114	0.00035763	0.000121638
WG	MAD	117	0.000266222	0.000111334
WG	MAD	120	0.000192224	5.86343e-05
WG	MAD	123	0.000154485	6.59948e-05
WG	MAD	126	0.000116013	7.00665e-05
WG	MAD	129	0.000100824	4.45088e-05
WG	MAD	132	6.23894e-05	4.74234e-05
WG	MAD	135	4.42262e-05	3.41714e-05
WG	MAD	138	3.19204e-05	3.94256e-05
WG	MAD	141	1.95739e-05	2.24684e-05
WG	MAD	144	1.01627e-05	1.83069e-05
WG	MAD	147	1.1613e-05	1.85003e-05
WG	RAD	-150	0.000498613	0.00013165
WG	RAD	-147	0.000586935	0.000150172
WG	RAD	-144	0.000603831	0.000147688
WG	RAD	-141	0.000658024	0.000180398
WG	RAD	-138	0.000761963	0.000162906
WG	RAD	-135	0.000841114	0.000204575
WG	RAD	-132	0.00096422	0.000184874
WG	RAD	-129	0.00107891	0.000241754
WG	RAD	-126	0.00116944	0.000231819
WG	RAD	-123	0.00124167	0.000214708
WG	RAD	-120	0.00144228	0.000277712
WG	RAD	-117	0.00155262	0.000249171
WG	RAD	-114	0.00180192	0.000273048
WG	RAD	-111	0.00199217	0.000341706
WG	RAD	-108	0.00223024	0.000376944
WG	RAD	-105	0.00241937	0.000383884
WG	RAD	-102	0.00281774	0.000358875
WG	RAD	-99	0.00303914	0.000412007
WG	RAD	-96	0.00344629	0.00052019
WG	RAD	-93	0.00384032	0.000435438
WG	RAD	-90	0.0042594	0.000478351
WG	RAD	-87	0.00461223	0.000529764
WG	RAD	-84	0.00510592	0.000530172
WG	RAD	-81	0.00558279	0.000562576
WG	RAD	-78	0.00605493	0.000537365
WG	RAD	-75	0.0068193	0.000508981
WG	RAD	-72	0.00729864	0.00051172
WG	RAD	-69	0.00809609	0.000465232
WG	RAD	-66	0.0088489	0.000523011
WG	RAD	-63	0.00935091	0.000534957
WG	RAD	-60	0.0100899	0.000558838
WG	RAD	-57	0.0109519	0.000606749
WG	RAD	-54	0.0117186	0.000610519
WG	RAD	-51	0.0125982	0.000554197
WG	RAD	-48	0.0137311	0.000644638
WG	RAD	-45	0.014813	0.000686862
WG	RAD	-42	0.0157074	0.000626227
WG	RAD	-39	0.0168883	0.0007899
WG	RAD	-36	0.0180503	0.000659806
WG	RAD	-33	0.0190054	0.00088107
WG	RAD	-30	0.0204634	0.00083161
WG	RAD	-27	0.0216247	0.000923922
WG	RAD	-24	0.0234485	0.00106656
WG	RAD	-21	0.025328	0.00136457
WG	RAD	-18	0.0274749	0.00132903
WG	RAD	-15	0.0296906	0.000996085
WG	RAD	-12	0.0313699	0.00116856
WG	RAD	-9	0.0325903	0.0013587
WG	RAD	-6	0.0332424	0.00156206
WG	RAD	-3	0.033613	0.00165533
WG	RAD	0	0.0334611	0.00182009
WG	RAD	3	0.0329449	0.00176044
WG	RAD	6	0.0321516	0.00170191
WG	RAD	9	0.0307472	0.00163762
WG	RAD	12	0.0294144	0.00160442
WG	RAD	15	0.0276378	0.00154092
WG	RAD	18	0.0262919	0.0016351
WG	RAD	21	0.0244714	0.00126227
WG	RAD	24	0.0229394	0.00120193
WG	RAD	27	0.0217302	0.00113339
WG	RAD	30	0.0201242	0.00104724
WG	RAD	33	0.018686	0.000713956
WG	RAD	36	0.0168045	0.000800621
WG	RAD	39	0.0153469	0.00071095
WG	RAD	42	0.0137894	0.000727375
WG	RAD	45	0.0126913	0.00079274
WG	RAD	48	0.0115778	0.000819335
WG	RAD	51	0.0106251	0.000789313
WG	RAD	54	0.00979562	0.000680279
WG	RAD	57	0.00886206	0.00051987
WG	RAD	60	0.00783624	0.000606036
WG	RAD	63	0.006961	0.000553366
WG	RAD	66	0.00629061	0.000505749
WG	RAD	69	0.00561178	0.000524154
WG	RAD	72	0.00497962	0.000580682
WG	RAD	75	0.00431244	0.000493366
WG	RAD	78	0.00376395	0.000510162
WG	RAD	81	0.0033564	0.000449332
WG	RAD	84	0.00292218	0.000434954
WG	RAD	87	0.00236051	0.00041972
WG	RAD	90	0.0019457	0.000307244
WG	RAD	93	0.00160587	0.000321578
WG	RAD	96	0.00134611	0.000301397
WG	RAD	99	0.00112944	0.000229873
WG	RAD	102	0.000965204	0.000226024
WG	RAD	105	0.000727231	0.000190509
WG	RAD	108	0.00060519	0.000179433
WG	RAD	111	0.000428319	0.000117449
WG	RAD	114	0.000347183	0.000109109
WG	RAD	117	0.000271408	8.82442e-05
WG	RAD	120	0.000187693	9.19749e-05
WG	RAD	123	0.000143477	8.36064e-05
WG	RAD	126	0.000108586	5.12093e-05
WG	RAD	129	7.83788e-05	4.90406e-05
WG	RAD	132	7.30638e-05	3.44034e-05
WG	RAD	135	5.09566e-05	3.37391e-05
WG	RAD	138	4.28835e-05	3.92065e-05
WG	RAD	141	1.94288e-05	2.49936e-05
WG	RAD	144	8.70594e-06	1.53488e-05
WG	RAD	147	1.20549e-05	1.60009e-05
WG	ULB	-150	0.000469944	0.000152302
WG	ULB	-147	0.000523613	0.000154618
WG	ULB	-144	0.000602014	0.000179578
WG	ULB	-141	0.00061785	0.000196424
WG	ULB	-138	0.000684468	0.00024685
WG	ULB	-135	0.000781433	0.000247963
WG	ULB	-132	0.000909276	0.000329428
WG	ULB	-129	0.00098127	0.00031267
WG	ULB	-126	0.00112904	0.000331575
WG	ULB	-123	0.00119143	0.000327123
WG	ULB	-120	0.00134417	0.000380149
WG	ULB	-117	0.00151165	0.000353012
WG	ULB	-114	0.00170547	0.000408238
WG	ULB	-111	0.00189103	0.000430257
WG	ULB	-108	0.0019857	0.000487564
WG	ULB	-105	0.00231679	0.000515405
WG	ULB	-102	0.00252868	0.000631274
WG	ULB	-99	0.00281966	0.000537065
WG	ULB	-96	0.00319913	0.000609842
WG	ULB	-93	0.00350179	0.000645629
WG	ULB	-90	0.00395119	0.000604016
WG	ULB	-87	0.00431453	0.000750623
WG	ULB	-84	0.00483323	0.000706812
WG	ULB	-81	0.00539887	0.00071749
WG	ULB	-78	0.00600025	0.000669554
WG	ULB	-75	0.0064334	0.000728592
WG	ULB	-72	0.00733048	0.000740155
WG	ULB	-69	0.00774087	0.000651012
WG	ULB	-66	0.00858367	0.000673932
WG	ULB	-63	0.00934584	0.000758797
WG	ULB	-60	0.0100261	0.000632372
WG	ULB	-57	0.0106288	0.000641134
WG	ULB	-54	0.0114743	0.000544246
WG	ULB	-51	0.012294	0.000500307
WG	ULB	-48	0.013251	0.000669488
WG	ULB	-45	0.0142519	0.000631666
WG	ULB	-42	0.0151049	0.000682454
WG	ULB	-39	0.0164079	0.000706489
WG	ULB	-36	0.0175539	0.000925305
WG	ULB	-33	0.0184497	0.000769135
WG	ULB	-30	0.0198295	0.00109196
WG	ULB	-27	0.0209601	0.00116506
WG	ULB	-24	0.0224054	0.00121063
WG	ULB	-21	0.0243623	0.00152168
WG	ULB	-18	0.0261641	0.00157271
WG	ULB	-15	0.0286652	0.00153343
WG	ULB	-12	0.0307992	0.00185534
WG	ULB	-9	0.032616	0.00185632
WG	ULB	-6	0.0337718	0.00207661
WG	ULB	-3	0.0343783	0.00199253
WG	ULB	0	0.0347112	0.00190683
WG	ULB	3	0.0344355	0.00179418
WG	ULB	6	0.0337315	0.0018659
WG	ULB	9	0.0332012	0.00184521
WG	ULB	12	0.0318921	0.00166006
WG	ULB	15	0.0302745	0.00185395
WG	ULB	18	0.0290105	0.00129847
WG	ULB	21	0.0268797	0.00127223
WG	ULB	24	0.0248226	0.0010894
WG	ULB	27	0.0225322	0.000912094
WG	ULB	30	0.0211301	0.000792993
WG	ULB	33	0.0193339	0.000791036
WG	ULB	36	0.0174956	0.000616144
WG	ULB	39	0.0159186	0.000968484
WG	ULB	42	0.0141728	0.000869853
WG	ULB	45	0.0128006	0.000785316
WG	ULB	48	0.0117503	0.000791801
WG	ULB	51	0.0103816	0.000885049
WG	ULB	54	0.00935205	0.000781434
WG	ULB	57	0.00843694	0.000786877
WG	ULB	60	0.00733984	0.000647527
WG	ULB	63	0.00663493	0.00077854
WG	ULB	66	0.00575683	0.000791432
WG	ULB	69	0.00510596	0.000656162
WG	ULB	72	0.00426396	0.000699539
WG	ULB	75	0.00369489	0.000651473
WG	ULB	78	0.0031063	0.00052974
WG	ULB	81	0.00264471	0.000480052
WG	ULB	84	0.00219281	0.000477579
WG	ULB	87	0.00184433	0.00048723
WG	ULB	90	0.00152262	0.000360097
WG	ULB	93	0.00121009	0.000272253
WG	ULB	96	0.00102375	0.000300236
WG	ULB	99	0.000807378	0.000255405
WG	ULB	102	0.00063069	0.000215968
WG	ULB	105	0.000467253	0.000181965
WG	ULB	108	0.000346188	0.000124203
WG	ULB	111	0.000294722	0.000135038
WG	ULB	114	0.000214374	0.000113036
WG	ULB	117	0.000144235	6.30294e-05
WG	ULB	120	0.000122969	6.58596e-05
WG	ULB	123	9.55214e-05	5.2869e-05
WG	ULB	126	7.83738e-05	5.95616e-05
WG	ULB	129	5.42742e-05	4.708e-05
WG	ULB	132	4.12509e-05	4.34135e-05
WG	ULB	135	2.74727e-05	3.21815e-05
WG	ULB	138	1.37181e-05	1.9261e-05
WG	ULB	141	1.44225e-05	1.92896e-05
WG	ULB	144	9.62809e-06	1.44288e-05
WG	ULB	147	1.16906e-05	1.71941e-05
WL	GOM	-150	0.000455522	0.000183971
WL	GOM	-147	0.000479762	0.00014815
WL	GOM	-144	0.000541196	0.000156078
WL	GOM	-141	0.000575821	0.000187629
WL	GOM	-138	0.000618838	0.000210092
WL	GOM	-135	0.000768928	0.000272661
WL	GOM	-132	0.000895109	0.000324636
WL	GOM	-129	0.000905955	0.000274263
WL	GOM	-126	0.001077	0.000382864
WL	GOM	-123	0.00112263	0.000378835
WL	GOM	-120	0.00140154	0.000465578
WL	GOM	-117	0.00142273	0.000477234
WL	GOM	-114	0.00173639	0.000580898
WL	GOM	-111	0.00176521	0.000581607
WL	GOM	-108	0.00198002	0.00067518
WL	GOM	-105	0.00214417	0.000620593
WL	GOM	-102	0.00252976	0.000785733
WL	GOM	-99	0.00286739	0.000871042
WL	GOM	-96	0.00306226	0.000903373
WL	GOM	-93	0.00334452	0.00099412
WL	GOM	-90	0.00369764	0.00108966
WL	GOM	-87	0.00430567	0.00134916
WL	GOM	-84	0.00464401	0.00136437
WL	GOM	-81	0.0052657	0.00158708
WL	GOM	-78	0.00578524	0.00167093
WL	GOM	-75	0.0063967	0.00167435
WL	GOM	-72	0.00700988	0.00165785
WL	GOM	-69	0.00771983	0.00183636
WL	GOM	-66	0.00829125	0.00172758
WL	GOM	-63	0.00916624	0.00207713
WL	GOM	-60	0.00977597	0.00191994
WL	GOM	-57	0.0106783	0.00171644
WL	GOM	-54	0.011204	0.00152029
WL	GOM	-51	0.0126778	0.00153542
WL	GOM	-48	0.0136502	0.00132724
WL	GOM	-45	0.0145383	0.000801046
WL	GOM	-42	0.0156081	0.00082817
WL	GOM	-39	0.016735	0.000665246
WL	GOM	-36	0.0177681	0.000732257
WL	GOM	-33	0.0195238	0.00141532
WL	GOM	-30	0.0207741	0.00166802
WL	GOM	-27	0.0226269	0.00137894
WL	GOM	-24	0.0242878	0.00238426
WL	GOM	-21	0.0271093	0.00245066
WL	GOM	-18	0.0292405	0.00298616
WL	GOM	-15	0.0314622	0.0035412
WL	GOM	-12	0.0340901	0.0052018
WL	GOM	-9	0.0350896	0.00507905
WL	GOM	-6	0.0356203	0.00455691
WL	GOM	-3	0.0351335	0.00491976
WL	GOM	0	0.0351763	0.00442923
WL	GOM	3	0.033716	0.00429378
WL	GOM	6	0.0316473	0.00334177
WL	GOM	9	0.030649	0.00307693
WL	GOM	12	0.0287538	0.00278529
WL	GOM	15	0.026928	0.0024659
WL	GOM	18	0.0254848	0.00137862
WL	GOM	21	0.0240621	0.00135669
WL	GOM	24	0.0222742	0.00106458
WL	GOM	27	0.0208505	0.00106737
WL	GOM	30	0.0191264	0.000672589
WL	GOM	33	0.0174575	0.00067802
WL	GOM	36	0.0164943	0.00120574
WL	GOM	39	0.0148211	0.000826351
WL	GOM	42	0.0137581	0.000967429
WL	GOM	45	0.0125696	0.00115287
WL	GOM	48	0.0116225	0.00129556
WL	GOM	51	0.0105192	0.00159895
WL	GOM	54	0.00983997	0.00140024
WL	GOM	57	0.00874108	0.00169454
WL	GOM	60	0.00788432	0.00152295
WL	GOM	63	0.00691334	0.00164218
WL	GOM	66	0.00633788	0.00137416
WL	GOM	69	0.00547983	0.00131525
WL	GOM	72	0.00473747	0.00122792
WL	GOM	75	0.00408362	0.00106318
WL	GOM	78	0.00343803	0.0010814
WL	GOM	81	0.0032026	0.00093597
WL	GOM	84	0.00262361	0.000752079
WL	GOM	87	0.00213574	0.000596204
WL	GOM	90	0.00181978	0.000603038
WL	GOM	93	0.00158079	0.000551825
WL	GOM	96	0.00117908	0.000437194
WL	GOM	99	0.000929882	0.000348045
WL	GOM	102	0.000868263	0.000320845
WL	GOM	105	0.000630098	0.000284968
WL	GOM	108	0.000511975	0.000226497
WL	GOM	111	0.000388593	0.00017709
WL	GOM	114	0.000284013	0.000115062
WL	GOM	117	0.000217162	9.53972e-05
WL	GOM	120	0.000187399	9.75539e-05
WL	GOM	123	0.000179567	7.59665e-05
WL	GOM	126	0.000109836	5.12011e-05
WL	GOM	129	8.04676e-05	6.08186e-05
WL	GOM	132	4.02388e-05	3.41809e-05
WL	GOM	135	4.28099e-05	3.80923e-05
WL	GOM	138	1.8782e-05	2.20661e-05
WL	GOM	141	2.41264e-05	1.97685e-05
WL	GOM	144	5.36641e-06	1.13134e-05
WL	GOM	147	2.70329e-06	8.54854e-06
WL	MAD	-150	0.000391578	0.000175094
WL	MAD	-147	0.000445165	0.00010113
WL	MAD	-144	0.000461579	0.00017471
WL	MAD	-141	0.000474473	8.33777e-05
WL	MAD	-138	0.000539119	0.000173152
WL	MAD	-135	0.00065997	0.000216293
WL	MAD	-132	0.000702793	0.000177562
WL	MAD	-129	0.000799235	0.000191155
WL	MAD	-126	0.000917625	0.000268464
WL	MAD	-123	0.00103003	0.000137592
WL	MAD	-120	0.00102199	0.000167294
WL	MAD	-117	0.00120724	0.000290281
WL	MAD	-114	0.00134168	0.000310164
WL	MAD	-111	0.00139204	0.00027498
WL	MAD	-108	0.00177631	0.000388657
WL	MAD	-105	0.00191018	0.000420509
WL	MAD	-102	0.00212419	0.000253861
WL	MAD	-99	0.00232849	0.000390334
WL	MAD	-96	0.00279739	0.000304913
WL	MAD	-93	0.00303409	0.000437608
WL	MAD	-90	0.00342768	0.000421893
WL	MAD	-87	0.00395331	0.000718766
WL	MAD	-84	0.00442339	0.000625759
WL	MAD	-81	0.00501829	0.000499495
WL	MAD	-78	0.00547415	0.000592134
WL	MAD	-75	0.00575008	0.000678557
WL	MAD	-72	0.00681525	0.00051396
WL	MAD	-69	0.00745051	0.000441562
WL	MAD	-66	0.00811641	0.000860556
WL	MAD	-63	0.00928693	0.000580212
WL	MAD	-60	0.00976007	0.000479527
WL	MAD	-57	0.0105167	0.000550182
WL	MAD	-54	0.0116558	0.000371549
WL	MAD	-51	0.0124813	0.000438075
WL	MAD	-48	0.013514	0.000356697
WL	MAD	-45	0.0148497	0.000548599
WL	MAD	-42	0.0159508	0.000704908
WL	MAD	-39	0.0174398	0.000472106
WL	MAD	-36	0.0185192	0.000673428
WL	MAD	-33	0.0200698	0.000870161
WL	MAD	-30	0.0209757	0.000920139
WL	MAD	-27	0.0228887	0.000657685
WL	MAD	-24	0.0255974	0.00109025
WL	MAD	-21	0.0276495	0.00121557
WL	MAD	-18	0.0300187	0.00144626
WL	MAD	-15	0.0322175	0.00144237
WL	MAD	-12	0.0347703	0.00150727
WL	MAD	-9	0.0358664	0.00198447
WL	MAD	-6	0.0368852	0.00099065
WL	MAD	-3	0.0359996	0.00163621
WL	MAD	0	0.0353348	0.0014568
WL	MAD	3	0.0338734	0.00220727
WL	MAD	6	0.0322865	0.0015398
WL	MAD	9	0.0306146	0.00164881
WL	MAD	12	0.0296465	0.0015413
WL	MAD	15	0.0267837	0.00141653
WL	MAD	18	0.0253007	0.00147893
WL	MAD	21	0.0233054	0.000644458
WL	MAD	24	0.0222767	0.000868892
WL	MAD	27	0.0212755	0.000985378
WL	MAD	30	0.019248	0.000755166
WL	MAD	33	0.0172556	0.000796299
WL	MAD	36	0.0158561	0.000560743
WL	MAD	39	0.0146732	0.00058933
WL	MAD	42	0.013354	0.000650901
WL	MAD	45	0.0119487	0.000579462
WL	MAD	48	0.0111499	0.00063757
WL	MAD	51	0.0102989	0.000329373
WL	MAD	54	0.00925838	0.000531166
WL	MAD	57	0.00807625	0.000446216
WL	MAD	60	0.00790702	0.000644388
WL	MAD	63	0.00702872	0.000489377
WL	MAD	66	0.00612098	0.000493316
WL	MAD	69	0.00525732	0.000545009
WL	MAD	72	0.00481432	0.000579587
WL	MAD	75	0.00420554	0.000514643
WL	MAD	78	0.00351099	0.000465322
WL	MAD	81	0.00304127	0.000397096
WL	MAD	84	0.00247869	0.000350958
WL	MAD	87	0.00209485	0.000334327
WL	MAD	90	0.00180798	0.000335159
WL	MAD	93	0.00144057	0.00027633
WL	MAD	96	0.0012123	0.000117983
WL	MAD	99	0.000960342	0.000141542
WL	MAD	102	0.000772628	0.000235854
WL	MAD	105	0.000662645	0.000127607
WL	MAD	108	0.000555081	0.000127461
WL	MAD	111	0.000375468	0.00010955
WL	MAD	114	0.000305646	0.000145286
WL	MAD	117	0.000238689	8.97705e-05
WL	MAD	120	0.000144832	7.60076e-05
WL	MAD	123	0.000120795	5.12773e-05
WL	MAD	126	0.000107231	3.77855e-05
WL	MAD	129	0.000107333	4.75156e-05
WL	MAD	132	7.77904e-05	4.27856e-05
WL	MAD	135	6.42647e-05	5.2182e-05
WL	MAD	138	2.957e-05	2.96601e-05
WL	MAD	141	1.61144e-05	2.26428e-05
WL	MAD	144	1.34279e-05	1.90043e-05
WL	MAD	147	1.34172e-05	1.89574e-05
WL	RAD	-150	0.000369567	0.000114366
WL	RAD	-147	0.000449827	8.96217e-05
WL	RAD	-144	0.00048206	0.00014676
WL	RAD	-141	0.000468934	0.000118186
WL	RAD	-138	0.000495432	0.000156765
WL	RAD	-135	0.000599811	0.000116578
WL	RAD	-132	0.000645575	0.000183961
WL	RAD	-129	0.000774077	0.000104141
WL	RAD	-126	0.000830363	0.000122401
WL	RAD	-123	0.000848689	0.000233505
WL	RAD	-120	0.000966946	0.000106443
WL	RAD	-117	0.00117571	0.000207116
WL	RAD	-114	0.00126934	0.000193712
WL	RAD	-111	0.001401	0.000169898
WL	RAD	-108	0.00163655	0.000228762
WL	RAD	-105	0.00182389	0.000261235
WL	RAD	-102	0.00193883	0.000262192
WL	RAD	-99	0.00226316	0.000271154
WL	RAD	-96	0.00236482	0.00032487
WL	RAD	-93	0.00266495	0.000348492
WL	RAD	-90	0.00308536	0.000384314
WL	RAD	-87	0.00375472	0.000434364
WL	RAD	-84	0.00428805	0.000487565
WL	RAD	-81	0.00470879	0.0004465
WL	RAD	-78	0.00524644	0.000451907
WL	RAD	-75	0.00570305	0.000571743
WL	RAD	-72	0.00653432	0.000543196
WL	RAD	-69	0.00702324	0.000455049
WL	RAD	-66	0.00804403	0.000745494
WL	RAD	-63	0.00894624	0.000547282
WL	RAD	-60	0.00956993	0.000733295
WL	RAD	-57	0.0108488	0.000309172
WL	RAD	-54	0.0117387	0.000472795
WL	RAD	-51	0.012326	0.000539168
WL	RAD	-48	0.0135901	0.000567201
WL	RAD	-45	0.0145657	0.000546896
WL	RAD	-42	0.0162159	0.000719046
WL	RAD	-39	0.0174066	0.000418651
WL	RAD	-36	0.0189407	0.000754314
WL	RAD	-33	0.0204924	0.000556885
WL	RAD	-30	0.0215062	0.000808343
WL	RAD	-27	0.0236765	0.00155487
WL	RAD	-24	0.0250036	0.00137097
WL	RAD	-21	0.0265037	0.00125394
WL	RAD	-18	0.0299775	0.00122126
WL	RAD	-15	0.0318012	0.00134079
WL	RAD	-12	0.0345855	0.00136403
WL	RAD	-9	0.035358	0.00130058
WL	RAD	-6	0.035848	0.00153504
WL	RAD	-3	0.0362963	0.00151369
WL	RAD	0	0.0355228	0.00177011
WL	RAD	3	0.0344466	0.00135832
WL	RAD	6	0.034012	0.000981184
WL	RAD	9	0.0318943	0.00171656
WL	RAD	12	0.0305716	0.00132099
WL	RAD	15	0.0279341	0.00135806
WL	RAD	18	0.026322	0.000983845
WL	RAD	21	0.0246457	0.000972327
WL	RAD	24	0.0230394	0.000855354
WL	RAD	27	0.0214429	0.000901483
WL	RAD	30	0.0199412	0.000616541
WL	RAD	33	0.0182789	0.000831733
WL	RAD	36	0.0165939	0.000837848
WL	RAD	39	0.0149188	0.000532592
WL	RAD	42	0.0128232	0.000602687
WL	RAD	45	0.0120001	0.000560973
WL	RAD	48	0.0107975	0.000598486
WL	RAD	51	0.00968029	0.000435669
WL	RAD	54	0.00890979	0.00040882
WL	RAD	57	0.00806837	0.000483849
WL	RAD	60	0.00739258	0.000712301
WL	RAD	63	0.00641053	0.000533268
WL	RAD	66	0.00560807	0.000450172
WL	RAD	69	0.00485764	0.000434198
WL	RAD	72	0.00450141	0.000416406
WL	RAD	75	0.00366859	0.000278645
WL	RAD	78	0.00318098	0.000296573
WL	RAD	81	0.00272901	0.000240233
WL	RAD	84	0.00234055	0.000273349
WL	RAD	87	0.00198908	0.000362734
WL	RAD	90	0.00165988	0.000198747
WL	RAD	93	0.00122376	0.000137323
WL	RAD	96	0.00117257	0.000212266
WL	RAD	99	0.000934339	0.000229534
WL	RAD	102	0.000741625	0.000131386
WL	RAD	105	0.000645156	0.000132394
WL	RAD	108	0.00053553	0.000102396
WL	RAD	111	0.000385615	6.58147e-05
WL	RAD	114	0.000283921	0.000107878
WL	RAD	117	0.000195457	7.56879e-05
WL	RAD	120	0.000166066	6.78906e-05
WL	RAD	123	0.000101757	4.34122e-05
WL	RAD	126	9.91553e-05	6.07415e-05
WL	RAD	129	6.96227e-05	4.74579e-05
WL	RAD	132	5.092e-05	2.95426e-05
WL	RAD	135	7.21764e-05	4.53198e-05
WL	RAD	138	3.75263e-05	1.87768e-05
WL	RAD	141	1.07519e-05	1.38807e-05
WL	RAD	144	1.86858e-05	3.56994e-05
WL	RAD	147	1.87136e-05	1.80634e-05
WL	ULB	-150	0.00048226	0.000191854
WL	ULB	-147	0.000575693	0.000144364
WL	ULB	-144	0.000616455	0.000311937
WL	ULB	-141	0.000654096	0.000330354
WL	ULB	-138	0.000714992	0.000215748
WL	ULB	-135	0.000819781	0.000344062
WL	ULB	-132	0.00090254	0.000336846
WL	ULB	-129	0.00103648	0.000299552
WL	ULB	-126	0.00112783	0.000374842
WL	ULB	-123	0.00116832	0.000487983
WL	ULB	-120	0.0013904	0.000498806
WL	ULB	-117	0.00150006	0.000443367
WL	ULB	-114	0.00177571	0.00051602
WL	ULB	-111	0.00194759	0.000618172
WL	ULB	-108	0.00205763	0.000766046
WL	ULB	-105	0.00234627	0.000763669
WL	ULB	-102	0.00254756	0.000716692
WL	ULB	-99	0.00292469	0.000857468
WL	ULB	-96	0.00328701	0.000920174
WL	ULB	-93	0.00367462	0.000979246
WL	ULB	-90	0.00409494	0.00120901
WL	ULB	-87	0.00453966	0.00115154
WL	ULB	-84	0.00488481	0.00117987
WL	ULB	-81	0.00556702	0.00100422
WL	ULB	-78	0.00591384	0.00104245
WL	ULB	-75	0.00675024	0.00137467
WL	ULB	-72	0.00712652	0.00124068
WL	ULB	-69	0.00799934	0.00107776
WL	ULB	-66	0.00864138	0.00106132
WL	ULB	-63	0.00945675	0.000667713
WL	ULB	-60	0.0104609	0.00071357
WL	ULB	-57	0.010943	0.000894742
WL	ULB	-54	0.0119322	0.00079776
WL	ULB	-51	0.012481	0.000567026
WL	ULB	-48	0.0132646	0.000627286
WL	ULB	-45	0.0145635	0.000900517
WL	ULB	-42	0.015724	0.000679003
WL	ULB	-39	0.0164659	0.000533925
WL	ULB	-36	0.017158	0.00100673
WL	ULB	-33	0.0186196	0.00112166
WL	ULB	-30	0.0200182	0.00169506
WL	ULB	-27	0.0215429	0.00145432
WL	ULB	-24	0.0233608	0.0014782
WL	ULB	-21	0.0256446	0.00150966
WL	ULB	-18	0.0274107	0.00177573
WL	ULB	-15	0.0294352	0.00233418
WL	ULB	-12	0.0315156	0.00230325
WL	ULB	-9	0.0333659	0.00297505
WL	ULB	-6	0.0338647	0.0027301
WL	ULB	-3	0.0342117	0.00317275
WL	ULB	0	0.033612	0.00249211
WL	ULB	3	0.0334468	0.00268718
WL	ULB	6	0.0327695	0.00235042
WL	ULB	9	0.0311443	0.00230113
WL	ULB	12	0.0300178	0.00115664
WL	ULB	15	0.0283596	0.00179054
WL	ULB	18	0.0264089	0.00195135
WL	ULB	21	0.0252708	0.00119921
WL	ULB	24	0.0228033	0.000789741
WL	ULB	27	0.021727	0.000772636
WL	ULB	30	0.0201678	0.000709248
WL	ULB	33	0.0188073	0.000502533
WL	ULB	36	0.0174032	0.000904926
WL	ULB	39	0.0160201	0.000783746
WL	ULB	42	0.0141737	0.00106289
WL	ULB	45	0.0127884	0.00101541
WL	ULB	48	0.0116982	0.00115027
WL	ULB	51	0.0106138	0.000664567
WL	ULB	54	0.00999902	0.00101222
WL	ULB	57	0.00877229	0.00106428
WL	ULB	60	0.00805531	0.000684376
WL	ULB	63	0.00736009	0.00109057
WL	ULB	66	0.00599221	0.00102456
WL	ULB	69	0.00553733	0.000944625
WL	ULB	72	0.00462774	0.000943418
WL	ULB	75	0.00418383	0.00112387
WL	ULB	78	0.00374674	0.000907033
WL	ULB	81	0.0031063	0.000754347
WL	ULB	84	0.00248491	0.00062645
WL	ULB	87	0.00216102	0.000525488
WL	ULB	90	0.001797	0.000544139
WL	ULB	93	0.00146801	0.000479315
WL	ULB	96	0.00114362	0.00040208
WL	ULB	99	0.000942881	0.00030053
WL	ULB	102	0.00064006	0.000224803
WL	ULB	105	0.000618787	0.000234738
WL	ULB	108	0.000414792	0.000160093
WL	ULB	111	0.000318849	0.00014678
WL	ULB	114	0.000259935	0.000159404
WL	ULB	117	0.000166068	8.46691e-05
WL	ULB	120	0.000125973	7.0743e-05
WL	ULB	123	0.000120488	4.24752e-05
WL	ULB	126	8.56173e-05	6.01159e-05
WL	ULB	129	2.95058e-05	3.46588e-05
WL	ULB	132	3.74685e-05	4.2168e-05
WL	ULB	135	8.05505e-06	1.297e-05
WL	ULB	138	1.33488e-05	1.88478e-05
WL	ULB	141	1.07077e-05	1.87046e-05
WL	ULB	144	2.13821e-05	2.75521e-05
WL	ULB	147	1.07468e-05	1.8827e-05

## Sheet: Figure S2c
Figure S2c
Tissue	Group	ID	Mean	Std
NC	GOM	10	0.0223536	0.00194854
NC	GOM	12	0.0312221	0.00292557
NC	GOM	14	0.0353343	0.00548491
NC	GOM	16	0.041127	0.00227564
NC	GOM	18	0.0403376	0.00373909
NC	GOM	20	0.0443344	0.00297767
NC	GOM	22	0.0462603	0.00385651
NC	GOM	24	0.0454352	0.00366442
NC	GOM	26	0.0414532	0.00298594
NC	GOM	28	0.0397885	0.00261459
NC	GOM	30	0.0378048	0.00196776
NC	GOM	32	0.0367803	0.00287708
NC	GOM	34	0.0386526	0.00143895
NC	GOM	36	0.0347821	0.00116846
NC	GOM	38	0.030051	0.00230285
NC	GOM	40	0.0304718	0.00280591
NC	GOM	42	0.0270859	0.00213138
NC	GOM	44	0.0266297	0.0028958
NC	GOM	46	0.0243134	0.00271726
NC	GOM	48	0.0213854	0.00290562
NC	GOM	50	0.019745	0.00340771
NC	GOM	52	0.0183696	0.00151978
NC	GOM	54	0.0165354	0.000894667
NC	GOM	56	0.0148907	0.00123376
NC	GOM	58	0.0144221	0.00149612
NC	GOM	60	0.0136856	0.00127866
NC	GOM	62	0.0121457	0.00118581
NC	GOM	64	0.0116092	0.00112595
NC	GOM	66	0.0119052	0.00133831
NC	GOM	68	0.00967649	0.00138173
NC	GOM	70	0.00889615	0.000752089
NC	GOM	72	0.00863986	0.00114944
NC	GOM	74	0.00888631	0.00113863
NC	GOM	76	0.00884198	0.00111848
NC	GOM	78	0.00716989	0.00125827
NC	GOM	80	0.00686156	0.000842925
NC	GOM	82	0.00659439	0.00125273
NC	GOM	84	0.00667864	0.00109455
NC	GOM	86	0.00570467	0.0013052
NC	GOM	88	0.00585369	0.00112386
NC	GOM	90	0.00515006	0.00100796
NC	GOM	92	0.0051295	0.000969419
NC	GOM	94	0.00498092	0.00103985
NC	GOM	96	0.00492259	0.00100548
NC	GOM	98	0.00418874	0.000841653
NC	GOM	100	0.00428334	0.000871466
NC	GOM	102	0.0035115	0.00092458
NC	GOM	104	0.00367158	0.00065894
NC	GOM	106	0.00324669	0.000960763
NC	GOM	108	0.00340458	0.0011283
NC	GOM	110	0.003306	0.000709338
NC	GOM	112	0.00259316	0.000801898
NC	GOM	114	0.00288643	0.00083488
NC	GOM	116	0.00272214	0.000739982
NC	GOM	118	0.00269537	0.000839975
NC	GOM	120	0.0022818	0.000620678
NC	GOM	122	0.00247939	0.000530448
NC	GOM	124	0.00253202	0.000856731
NC	GOM	126	0.00227729	0.000526393
NC	GOM	128	0.00205517	0.000559249
NC	GOM	130	0.00218481	0.000989336
NC	GOM	132	0.0011955	0.000431872
NC	GOM	134	0.00130794	0.000511282
NC	GOM	136	0.00118091	0.000435365
NC	GOM	138	0.00121673	0.000502191
NC	GOM	140	0.00129614	0.0005812
NC	GOM	142	0.00125173	0.00064628
NC	GOM	144	0.00142853	0.000635206
NC	GOM	146	0.00137099	0.000568517
NC	GOM	148	0.000997055	0.000472073
NC	GOM	150	0.00125098	0.000136985
NC	GOM	152	0.000986864	0.000257562
NC	GOM	154	0.000797205	0.000427477
NC	GOM	156	0.00110315	0.000465818
NC	GOM	158	0.000545277	0.000281941
NC	GOM	160	0.000852962	0.000469422
NC	MAD	10	0.0216568	0.00203533
NC	MAD	12	0.0295164	0.00246162
NC	MAD	14	0.0350692	0.00177682
NC	MAD	16	0.0406742	0.0024886
NC	MAD	18	0.0402447	0.00345232
NC	MAD	20	0.0439472	0.00244734
NC	MAD	22	0.0456394	0.003715
NC	MAD	24	0.0439196	0.00344421
NC	MAD	26	0.0420626	0.00276321
NC	MAD	28	0.042625	0.00354252
NC	MAD	30	0.0368832	0.00260353
NC	MAD	32	0.0365796	0.00292943
NC	MAD	34	0.0372557	0.00261956
NC	MAD	36	0.0356096	0.00178907
NC	MAD	38	0.0324981	0.00293446
NC	MAD	40	0.0289167	0.00253481
NC	MAD	42	0.0278121	0.00253489
NC	MAD	44	0.0268445	0.0021516
NC	MAD	46	0.023981	0.00195525
NC	MAD	48	0.021702	0.00237398
NC	MAD	50	0.0206197	0.00321004
NC	MAD	52	0.0177714	0.00202113
NC	MAD	54	0.0167309	0.00163815
NC	MAD	56	0.014834	0.00145063
NC	MAD	58	0.0139118	0.00178058
NC	MAD	60	0.0139407	0.00138164
NC	MAD	62	0.011469	0.00217969
NC	MAD	64	0.0108198	0.00126972
NC	MAD	66	0.011025	0.00131384
NC	MAD	68	0.0105	0.00204538
NC	MAD	70	0.0100477	0.00173544
NC	MAD	72	0.00888246	0.00121958
NC	MAD	74	0.00839102	0.00132235
NC	MAD	76	0.00792942	0.00174921
NC	MAD	78	0.0074953	0.00103826
NC	MAD	80	0.00690944	0.00181887
NC	MAD	82	0.00629414	0.00112233
NC	MAD	84	0.00584182	0.00137717
NC	MAD	86	0.00583937	0.000982563
NC	MAD	88	0.00563318	0.00160268
NC	MAD	90	0.0056292	0.000917002
NC	MAD	92	0.00469355	0.000865395
NC	MAD	94	0.00509015	0.000945612
NC	MAD	96	0.00572897	0.000967903
NC	MAD	98	0.00430018	0.000772242
NC	MAD	100	0.00433537	0.00131338
NC	MAD	102	0.00344506	0.000802124
NC	MAD	104	0.00394843	0.000847121
NC	MAD	106	0.00350609	0.00058991
NC	MAD	108	0.00352697	0.000692643
NC	MAD	110	0.00293427	0.000720519
NC	MAD	112	0.00287425	0.000636763
NC	MAD	114	0.00324701	0.00081788
NC	MAD	116	0.0028046	0.00109602
NC	MAD	118	0.0027424	0.000682013
NC	MAD	120	0.00223978	0.000524363
NC	MAD	122	0.00219148	0.000471431
NC	MAD	124	0.00217371	0.000417442
NC	MAD	126	0.00197242	0.000515947
NC	MAD	128	0.00242607	0.000678007
NC	MAD	130	0.0021983	0.000676485
NC	MAD	132	0.00184607	0.000544733
NC	MAD	134	0.00131803	0.000444826
NC	MAD	136	0.00149909	0.000587042
NC	MAD	138	0.00153993	0.000602348
NC	MAD	140	0.00145694	0.000703057
NC	MAD	142	0.00146608	0.00055649
NC	MAD	144	0.001261	0.000570212
NC	MAD	146	0.00135032	0.000682257
NC	MAD	148	0.00134464	0.000476463
NC	MAD	150	0.00139998	0.000573828
NC	MAD	152	0.00100587	0.000464857
NC	MAD	154	0.00118055	0.000450679
NC	MAD	156	0.00105399	0.000470218
NC	MAD	158	0.00105511	0.000568395
NC	MAD	160	0.000890366	0.000469178
NC	RAD	10	0.0231175	0.0031843
NC	RAD	12	0.0337659	0.00301856
NC	RAD	14	0.0409086	0.00317206
NC	RAD	16	0.0416981	0.00216544
NC	RAD	18	0.04354	0.00419602
NC	RAD	20	0.0488179	0.00352124
NC	RAD	22	0.0491	0.00280163
NC	RAD	24	0.0480089	0.00282593
NC	RAD	26	0.0459091	0.00401442
NC	RAD	28	0.040981	0.00265117
NC	RAD	30	0.0404336	0.00268669
NC	RAD	32	0.037613	0.00249439
NC	RAD	34	0.0373125	0.0036064
NC	RAD	36	0.0347	0.00306122
NC	RAD	38	0.0315328	0.00181262
NC	RAD	40	0.0300766	0.00240111
NC	RAD	42	0.0289837	0.00193257
NC	RAD	44	0.026697	0.00266905
NC	RAD	46	0.0236932	0.00104338
NC	RAD	48	0.021013	0.00178621
NC	RAD	50	0.02036	0.00169338
NC	RAD	52	0.0187051	0.00173727
NC	RAD	54	0.0154372	0.00202263
NC	RAD	56	0.0147077	0.00143925
NC	RAD	58	0.0139587	0.00139609
NC	RAD	60	0.0120925	0.00158974
NC	RAD	62	0.0103863	0.00155542
NC	RAD	64	0.0106916	0.00153383
NC	RAD	66	0.0104233	0.00151568
NC	RAD	68	0.0096943	0.001538
NC	RAD	70	0.00877243	0.00123576
NC	RAD	72	0.00849626	0.000842112
NC	RAD	74	0.00750708	0.00101873
NC	RAD	76	0.00738863	0.00134703
NC	RAD	78	0.00599776	0.00111882
NC	RAD	80	0.00610843	0.000852143
NC	RAD	82	0.0060499	0.000952402
NC	RAD	84	0.00512108	0.000956001
NC	RAD	86	0.00456559	0.00106092
NC	RAD	88	0.00443008	0.00128734
NC	RAD	90	0.00491718	0.00108498
NC	RAD	92	0.0039077	0.00088381
NC	RAD	94	0.00460189	0.000747513
NC	RAD	96	0.00387922	0.000970673
NC	RAD	98	0.00387904	0.000883078
NC	RAD	100	0.00329776	0.00129168
NC	RAD	102	0.00270966	0.00117318
NC	RAD	104	0.00324116	0.000606461
NC	RAD	106	0.00324661	0.000615789
NC	RAD	108	0.00246025	0.000672431
NC	RAD	110	0.00273969	0.000653913
NC	RAD	112	0.00226367	0.000729462
NC	RAD	114	0.00221062	0.000754073
NC	RAD	116	0.00216259	0.000607219
NC	RAD	118	0.00206211	0.000404988
NC	RAD	120	0.0019232	0.000819794
NC	RAD	122	0.00179306	0.000317133
NC	RAD	124	0.00177587	0.000848837
NC	RAD	126	0.00153905	0.000426444
NC	RAD	128	0.00158734	0.000539181
NC	RAD	130	0.00188768	0.000651723
NC	RAD	132	0.0014134	0.000613729
NC	RAD	134	0.000895226	0.000352551
NC	RAD	136	0.000820263	0.000367722
NC	RAD	138	0.000688938	0.000416082
NC	RAD	140	0.00140561	0.000599996
NC	RAD	142	0.000948207	0.000364757
NC	RAD	144	0.000770294	0.000536079
NC	RAD	146	0.000739821	0.000363807
NC	RAD	148	0.00100571	0.00067905
NC	RAD	150	0.000895603	0.000348968
NC	RAD	152	0.000872245	0.000423237
NC	RAD	154	0.000807049	0.000339838
NC	RAD	156	0.00078345	0.000360373
NC	RAD	158	0.000565234	0.000382813
NC	RAD	160	0.000507134	0.000279039
NC	ULB	10	0.024776	0.00250759
NC	ULB	12	0.0370691	0.00320615
NC	ULB	14	0.0402709	0.00363184
NC	ULB	16	0.0445508	0.0045437
NC	ULB	18	0.0464811	0.00284906
NC	ULB	20	0.0504995	0.0038284
NC	ULB	22	0.0523491	0.0028964
NC	ULB	24	0.0517161	0.00228736
NC	ULB	26	0.0474908	0.00251076
NC	ULB	28	0.0425279	0.0017961
NC	ULB	30	0.0403986	0.00169612
NC	ULB	32	0.038225	0.00278865
NC	ULB	34	0.0390553	0.0014893
NC	ULB	36	0.034547	0.00211947
NC	ULB	38	0.0319596	0.00240258
NC	ULB	40	0.0281183	0.00190934
NC	ULB	42	0.0278914	0.00255201
NC	ULB	44	0.025921	0.00210504
NC	ULB	46	0.0236015	0.00143001
NC	ULB	48	0.0205809	0.00137067
NC	ULB	50	0.0194909	0.0017552
NC	ULB	52	0.0174939	0.00252808
NC	ULB	54	0.0154163	0.00184475
NC	ULB	56	0.0138275	0.00173171
NC	ULB	58	0.0127606	0.00102577
NC	ULB	60	0.0114385	0.00149786
NC	ULB	62	0.0105354	0.00141897
NC	ULB	64	0.0106585	0.001786
NC	ULB	66	0.010074	0.00101885
NC	ULB	68	0.00961798	0.00132201
NC	ULB	70	0.00789098	0.000932261
NC	ULB	72	0.00728233	0.00125673
NC	ULB	74	0.0069968	0.00113322
NC	ULB	76	0.00639063	0.00107943
NC	ULB	78	0.00624214	0.00130907
NC	ULB	80	0.00586331	0.00125197
NC	ULB	82	0.00582971	0.00088657
NC	ULB	84	0.00401167	0.000937217
NC	ULB	86	0.0043627	0.00113658
NC	ULB	88	0.00399583	0.000798645
NC	ULB	90	0.00394457	0.000942358
NC	ULB	92	0.00427085	0.000975966
NC	ULB	94	0.00441229	0.00083855
NC	ULB	96	0.00382968	0.000558583
NC	ULB	98	0.00365914	0.00097547
NC	ULB	100	0.00268128	0.000867419
NC	ULB	102	0.00260119	0.000537207
NC	ULB	104	0.00289974	0.000917495
NC	ULB	106	0.003029	0.000864634
NC	ULB	108	0.00215282	0.000662774
NC	ULB	110	0.00154534	0.000631923
NC	ULB	112	0.00189578	0.000327629
NC	ULB	114	0.00199526	0.000792771
NC	ULB	116	0.00187699	0.000541131
NC	ULB	118	0.00183186	0.000384936
NC	ULB	120	0.00151308	0.000665623
NC	ULB	122	0.00123929	0.00048069
NC	ULB	124	0.00151101	0.000579198
NC	ULB	126	0.00123638	0.000444695
NC	ULB	128	0.00141667	0.000474304
NC	ULB	130	0.00119227	0.000422916
NC	ULB	132	0.00126293	0.000432492
NC	ULB	134	0.000681262	0.000341804
NC	ULB	136	0.000831506	0.000311668
NC	ULB	138	0.000694088	0.000393287
NC	ULB	140	0.000953444	0.000363063
NC	ULB	142	0.000849459	0.000418947
NC	ULB	144	0.000697055	0.000366699
NC	ULB	146	0.000829418	0.000271411
NC	ULB	148	0.000773661	0.000470811
NC	ULB	150	0.000567448	0.000307713
NC	ULB	152	0.000449918	0.000238444
NC	ULB	154	0.000710648	0.000218759
NC	ULB	156	0.000644443	0.00015606
NC	ULB	158	0.000478504	0.000398117
NC	ULB	160	0.000632192	0.000330452
WG	GOM	10	0.0227439	0.00263422
WG	GOM	12	0.0304117	0.00302332
WG	GOM	14	0.0366941	0.00366018
WG	GOM	16	0.0395115	0.00313813
WG	GOM	18	0.0413399	0.00351043
WG	GOM	20	0.0442531	0.00309398
WG	GOM	22	0.0450333	0.00344922
WG	GOM	24	0.0455728	0.00389654
WG	GOM	26	0.0437923	0.00361392
WG	GOM	28	0.0402572	0.00343953
WG	GOM	30	0.0389173	0.00301738
WG	GOM	32	0.0372249	0.00268447
WG	GOM	34	0.0361369	0.00231687
WG	GOM	36	0.0345434	0.00234803
WG	GOM	38	0.0314784	0.00221363
WG	GOM	40	0.0302511	0.00247401
WG	GOM	42	0.0281566	0.00247497
WG	GOM	44	0.0264127	0.00257021
WG	GOM	46	0.023534	0.00239796
WG	GOM	48	0.0222777	0.00236162
WG	GOM	50	0.019996	0.00174742
WG	GOM	52	0.0176692	0.00199303
WG	GOM	54	0.0159654	0.00175071
WG	GOM	56	0.0150844	0.00181866
WG	GOM	58	0.0149329	0.00142895
WG	GOM	60	0.0134596	0.00207018
WG	GOM	62	0.0118012	0.00182487
WG	GOM	64	0.0116774	0.00188962
WG	GOM	66	0.0113732	0.00125778
WG	GOM	68	0.00988747	0.00132934
WG	GOM	70	0.00899826	0.00151612
WG	GOM	72	0.00896882	0.00154051
WG	GOM	74	0.00823074	0.00110018
WG	GOM	76	0.00834611	0.00136224
WG	GOM	78	0.00742897	0.00132377
WG	GOM	80	0.0067029	0.00108648
WG	GOM	82	0.006491	0.00112737
WG	GOM	84	0.00582225	0.00109018
WG	GOM	86	0.00555479	0.0011455
WG	GOM	88	0.00585428	0.0011029
WG	GOM	90	0.00550743	0.00110566
WG	GOM	92	0.00510144	0.000928973
WG	GOM	94	0.00539735	0.00136148
WG	GOM	96	0.00455644	0.00097103
WG	GOM	98	0.00445511	0.00100009
WG	GOM	100	0.00399736	0.000913483
WG	GOM	102	0.00361984	0.000999932
WG	GOM	104	0.00388578	0.00112714
WG	GOM	106	0.00349747	0.000853921
WG	GOM	108	0.00317641	0.000804446
WG	GOM	110	0.00277403	0.000700393
WG	GOM	112	0.00268286	0.000768025
WG	GOM	114	0.00274526	0.000770018
WG	GOM	116	0.00278868	0.000827666
WG	GOM	118	0.00258177	0.000648415
WG	GOM	120	0.00239096	0.000810662
WG	GOM	122	0.00205978	0.000768536
WG	GOM	124	0.00234278	0.000629343
WG	GOM	126	0.00212623	0.000787082
WG	GOM	128	0.00181665	0.000607202
WG	GOM	130	0.00196667	0.000680993
WG	GOM	132	0.00163573	0.000718101
WG	GOM	134	0.00131526	0.000486671
WG	GOM	136	0.00119389	0.00050774
WG	GOM	138	0.00132424	0.00054052
WG	GOM	140	0.00139141	0.000547825
WG	GOM	142	0.00140111	0.000543022
WG	GOM	144	0.00116185	0.000502891
WG	GOM	146	0.00131047	0.000542081
WG	GOM	148	0.00104785	0.000505395
WG	GOM	150	0.00117009	0.000548259
WG	GOM	152	0.00116118	0.000512004
WG	GOM	154	0.00110591	0.000430104
WG	GOM	156	0.000941821	0.000419817
WG	GOM	158	0.000905945	0.000569883
WG	GOM	160	0.000675215	0.000354738
WG	MAD	10	0.0226842	0.00293038
WG	MAD	12	0.0304863	0.00287728
WG	MAD	14	0.0364428	0.00310386
WG	MAD	16	0.0404605	0.00276859
WG	MAD	18	0.041187	0.00349143
WG	MAD	20	0.0447067	0.00315656
WG	MAD	22	0.0454611	0.00288562
WG	MAD	24	0.0465218	0.00348797
WG	MAD	26	0.0441743	0.00304425
WG	MAD	28	0.0400431	0.00243345
WG	MAD	30	0.0374739	0.00249158
WG	MAD	32	0.0366044	0.00250554
WG	MAD	34	0.0364917	0.00237539
WG	MAD	36	0.0347937	0.00235286
WG	MAD	38	0.0319662	0.00234276
WG	MAD	40	0.0289682	0.00240894
WG	MAD	42	0.0283486	0.00272619
WG	MAD	44	0.0262094	0.00200696
WG	MAD	46	0.0241312	0.00218579
WG	MAD	48	0.0219455	0.00234537
WG	MAD	50	0.0205246	0.00185646
WG	MAD	52	0.017998	0.00223607
WG	MAD	54	0.0158196	0.00203667
WG	MAD	56	0.0150914	0.00184917
WG	MAD	58	0.0144975	0.00136427
WG	MAD	60	0.012995	0.00163842
WG	MAD	62	0.0115332	0.00165759
WG	MAD	64	0.0115989	0.00130572
WG	MAD	66	0.0110439	0.00151472
WG	MAD	68	0.0101638	0.00148192
WG	MAD	70	0.0091419	0.00128216
WG	MAD	72	0.00920619	0.00147188
WG	MAD	74	0.00789077	0.00153281
WG	MAD	76	0.00840789	0.0013512
WG	MAD	78	0.00727691	0.00112641
WG	MAD	80	0.00686396	0.00100331
WG	MAD	82	0.00686259	0.000947393
WG	MAD	84	0.00569201	0.00096558
WG	MAD	86	0.00549727	0.00123177
WG	MAD	88	0.00571656	0.000964037
WG	MAD	90	0.00538768	0.000974774
WG	MAD	92	0.00470474	0.00117786
WG	MAD	94	0.00507394	0.000836885
WG	MAD	96	0.00517599	0.00113803
WG	MAD	98	0.00444366	0.000900332
WG	MAD	100	0.00398609	0.000770548
WG	MAD	102	0.00349183	0.000941913
WG	MAD	104	0.00362155	0.000727525
WG	MAD	106	0.00345606	0.000643716
WG	MAD	108	0.00333175	0.000731534
WG	MAD	110	0.0029726	0.000639754
WG	MAD	112	0.0026334	0.000769729
WG	MAD	114	0.00281853	0.000628979
WG	MAD	116	0.00287846	0.000722885
WG	MAD	118	0.00249147	0.000528296
WG	MAD	120	0.00248455	0.000780791
WG	MAD	122	0.00199838	0.000613011
WG	MAD	124	0.00230885	0.000608887
WG	MAD	126	0.00206068	0.000797158
WG	MAD	128	0.0021637	0.000708559
WG	MAD	130	0.00191457	0.000631993
WG	MAD	132	0.00167056	0.000512978
WG	MAD	134	0.00144261	0.000634284
WG	MAD	136	0.00131222	0.000467207
WG	MAD	138	0.0012504	0.000596201
WG	MAD	140	0.00137526	0.000712914
WG	MAD	142	0.00135245	0.000552907
WG	MAD	144	0.00105006	0.000506161
WG	MAD	146	0.00120812	0.000511438
WG	MAD	148	0.00113135	0.000491186
WG	MAD	150	0.00103447	0.000507156
WG	MAD	152	0.0011985	0.000479321
WG	MAD	154	0.00111366	0.00042159
WG	MAD	156	0.00101101	0.000453784
WG	MAD	158	0.000808284	0.00045673
WG	MAD	160	0.000720155	0.000419464
WG	RAD	10	0.0234422	0.00257434
WG	RAD	12	0.0310698	0.00301812
WG	RAD	14	0.0371663	0.00309837
WG	RAD	16	0.0407964	0.00327726
WG	RAD	18	0.0424909	0.00272467
WG	RAD	20	0.0453674	0.00339604
WG	RAD	22	0.0463255	0.00362372
WG	RAD	24	0.0470111	0.00260102
WG	RAD	26	0.0440913	0.00295015
WG	RAD	28	0.0411792	0.00230925
WG	RAD	30	0.0374734	0.00193249
WG	RAD	32	0.0373591	0.00272065
WG	RAD	34	0.0371573	0.00257733
WG	RAD	36	0.0357464	0.00252282
WG	RAD	38	0.0313682	0.00205381
WG	RAD	40	0.0300908	0.00252295
WG	RAD	42	0.0285959	0.00216848
WG	RAD	44	0.0264366	0.0024965
WG	RAD	46	0.0238476	0.00189916
WG	RAD	48	0.0216184	0.00193618
WG	RAD	50	0.0207775	0.00230999
WG	RAD	52	0.017634	0.00158175
WG	RAD	54	0.0160638	0.00191932
WG	RAD	56	0.0144964	0.00188862
WG	RAD	58	0.0142031	0.00161152
WG	RAD	60	0.0128304	0.0014097
WG	RAD	62	0.0107011	0.00156447
WG	RAD	64	0.010708	0.00146968
WG	RAD	66	0.0107961	0.00162114
WG	RAD	68	0.00935243	0.00145493
WG	RAD	70	0.00924708	0.00154809
WG	RAD	72	0.00898046	0.00114138
WG	RAD	74	0.00783213	0.00152617
WG	RAD	76	0.00797303	0.00125073
WG	RAD	78	0.00728013	0.00137664
WG	RAD	80	0.00696002	0.00101923
WG	RAD	82	0.00620189	0.000952818
WG	RAD	84	0.00550427	0.00124612
WG	RAD	86	0.00535227	0.00108561
WG	RAD	88	0.00566167	0.000950857
WG	RAD	90	0.0049271	0.000909888
WG	RAD	92	0.00481073	0.00080861
WG	RAD	94	0.00491749	0.000774647
WG	RAD	96	0.00493383	0.000833458
WG	RAD	98	0.00436771	0.00116539
WG	RAD	100	0.00386555	0.00102639
WG	RAD	102	0.00362792	0.00104824
WG	RAD	104	0.0036688	0.000984748
WG	RAD	106	0.00316086	0.000691506
WG	RAD	108	0.0033616	0.000886788
WG	RAD	110	0.0025802	0.000605793
WG	RAD	112	0.00281854	0.000738979
WG	RAD	114	0.00241082	0.000704918
WG	RAD	116	0.00265147	0.000815521
WG	RAD	118	0.00224519	0.000592769
WG	RAD	120	0.00247585	0.000701861
WG	RAD	122	0.0019721	0.000560734
WG	RAD	124	0.00232613	0.00055557
WG	RAD	126	0.00193144	0.000630996
WG	RAD	128	0.00184721	0.000549406
WG	RAD	130	0.0020373	0.00058747
WG	RAD	132	0.00159237	0.000557361
WG	RAD	134	0.00117451	0.000407507
WG	RAD	136	0.00131018	0.000510794
WG	RAD	138	0.00106228	0.000454489
WG	RAD	140	0.00108245	0.000534152
WG	RAD	142	0.0011694	0.000520654
WG	RAD	144	0.000966531	0.000485162
WG	RAD	146	0.00116071	0.000524294
WG	RAD	148	0.00106106	0.000497766
WG	RAD	150	0.000992106	0.000479884
WG	RAD	152	0.000990157	0.000441643
WG	RAD	154	0.0010089	0.000476103
WG	RAD	156	0.000833865	0.00049625
WG	RAD	158	0.000829021	0.000327028
WG	RAD	160	0.000639033	0.000336677
WG	ULB	10	0.0237422	0.00241699
WG	ULB	12	0.0332177	0.00342409
WG	ULB	14	0.0393298	0.00370189
WG	ULB	16	0.0423785	0.00412326
WG	ULB	18	0.0446098	0.00320707
WG	ULB	20	0.0485195	0.00388917
WG	ULB	22	0.0482179	0.00370399
WG	ULB	24	0.0487211	0.00305046
WG	ULB	26	0.0454377	0.00296494
WG	ULB	28	0.0425607	0.00305331
WG	ULB	30	0.0389586	0.00223631
WG	ULB	32	0.0375021	0.00241185
WG	ULB	34	0.037773	0.00294426
WG	ULB	36	0.0351422	0.00246549
WG	ULB	38	0.0317466	0.00264385
WG	ULB	40	0.0291379	0.00221868
WG	ULB	42	0.0279503	0.001653
WG	ULB	44	0.0260298	0.00198791
WG	ULB	46	0.024062	0.00224711
WG	ULB	48	0.022187	0.00210281
WG	ULB	50	0.0205613	0.0020309
WG	ULB	52	0.0181045	0.00236579
WG	ULB	54	0.0162685	0.00177306
WG	ULB	56	0.0149403	0.00179392
WG	ULB	58	0.0143089	0.00187359
WG	ULB	60	0.0134743	0.00210342
WG	ULB	62	0.0115513	0.00155107
WG	ULB	64	0.0112442	0.0014248
WG	ULB	66	0.0102861	0.0013967
WG	ULB	68	0.00926861	0.00153571
WG	ULB	70	0.00903507	0.0014075
WG	ULB	72	0.00807343	0.00177295
WG	ULB	74	0.00762705	0.00127188
WG	ULB	76	0.00708209	0.00112207
WG	ULB	78	0.00685088	0.00138933
WG	ULB	80	0.00613595	0.00120398
WG	ULB	82	0.00575889	0.000992889
WG	ULB	84	0.00499484	0.000957852
WG	ULB	86	0.00466856	0.00109808
WG	ULB	88	0.00498807	0.00087238
WG	ULB	90	0.0043693	0.00105519
WG	ULB	92	0.00421261	0.000736532
WG	ULB	94	0.00435911	0.00100059
WG	ULB	96	0.00390282	0.000721625
WG	ULB	98	0.00357901	0.00108075
WG	ULB	100	0.00330327	0.000893381
WG	ULB	102	0.00286451	0.000806429
WG	ULB	104	0.00304382	0.000852666
WG	ULB	106	0.00300477	0.000755896
WG	ULB	108	0.00283619	0.000673089
WG	ULB	110	0.00223833	0.000723691
WG	ULB	112	0.00214386	0.000641438
WG	ULB	114	0.00236437	0.000516833
WG	ULB	116	0.00217506	0.000644175
WG	ULB	118	0.00209667	0.000478186
WG	ULB	120	0.00171684	0.000505878
WG	ULB	122	0.00163432	0.000597227
WG	ULB	124	0.00165696	0.000644225
WG	ULB	126	0.00141615	0.000657269
WG	ULB	128	0.00136763	0.000488916
WG	ULB	130	0.00133364	0.000500844
WG	ULB	132	0.00108167	0.000616938
WG	ULB	134	0.000906697	0.000417975
WG	ULB	136	0.000836759	0.000421079
WG	ULB	138	0.000933747	0.000460199
WG	ULB	140	0.0010088	0.000323253
WG	ULB	142	0.000823311	0.000369401
WG	ULB	144	0.000700717	0.000332584
WG	ULB	146	0.000900352	0.000431935
WG	ULB	148	0.000730569	0.000438861
WG	ULB	150	0.000719531	0.000419379
WG	ULB	152	0.000748037	0.000373641
WG	ULB	154	0.000753557	0.000356721
WG	ULB	156	0.000703663	0.000376911
WG	ULB	158	0.000563692	0.000375084
WG	ULB	160	0.000522504	0.000370368
WL	GOM	10	0.0220206	0.00405666
WL	GOM	12	0.0298867	0.0061205
WL	GOM	14	0.0375997	0.00649326
WL	GOM	16	0.0392176	0.00706383
WL	GOM	18	0.0403535	0.00660979
WL	GOM	20	0.0446008	0.00563093
WL	GOM	22	0.044841	0.00445144
WL	GOM	24	0.0471119	0.00560098
WL	GOM	26	0.0439821	0.00452462
WL	GOM	28	0.0402171	0.0027767
WL	GOM	30	0.0393299	0.00273398
WL	GOM	32	0.0373084	0.00223878
WL	GOM	34	0.0361121	0.00159841
WL	GOM	36	0.0351953	0.00274195
WL	GOM	38	0.0314092	0.00278072
WL	GOM	40	0.0293061	0.0021991
WL	GOM	42	0.0283202	0.00345513
WL	GOM	44	0.0267555	0.00307648
WL	GOM	46	0.0236947	0.0028148
WL	GOM	48	0.0220493	0.00278082
WL	GOM	50	0.0194407	0.00198796
WL	GOM	52	0.018276	0.00201751
WL	GOM	54	0.0170968	0.00273812
WL	GOM	56	0.0153065	0.00228162
WL	GOM	58	0.0145166	0.00316271
WL	GOM	60	0.0138739	0.00205574
WL	GOM	62	0.0129419	0.00221872
WL	GOM	64	0.011975	0.00230226
WL	GOM	66	0.0122326	0.00193197
WL	GOM	68	0.0100943	0.00205805
WL	GOM	70	0.00916104	0.00162339
WL	GOM	72	0.0086637	0.00204927
WL	GOM	74	0.00864423	0.00124604
WL	GOM	76	0.00873054	0.00109413
WL	GOM	78	0.00711861	0.0015961
WL	GOM	80	0.00679066	0.00112778
WL	GOM	82	0.0072937	0.00140148
WL	GOM	84	0.0060793	0.00131301
WL	GOM	86	0.00530901	0.000939443
WL	GOM	88	0.00576879	0.0016077
WL	GOM	90	0.00449986	0.00118551
WL	GOM	92	0.00475607	0.000304231
WL	GOM	94	0.00555507	0.0010971
WL	GOM	96	0.00450049	0.000737419
WL	GOM	98	0.00474165	0.00152368
WL	GOM	100	0.00349276	0.00106367
WL	GOM	102	0.00396102	0.000821079
WL	GOM	104	0.00329924	0.000605469
WL	GOM	106	0.00332601	0.0006667
WL	GOM	108	0.0031748	0.00110389
WL	GOM	110	0.0029288	0.00105663
WL	GOM	112	0.00250367	0.000669463
WL	GOM	114	0.0024634	0.000949423
WL	GOM	116	0.00269003	0.000560766
WL	GOM	118	0.00204045	0.000526386
WL	GOM	120	0.00209938	0.00069215
WL	GOM	122	0.00212593	0.000642351
WL	GOM	124	0.00198538	0.000505942
WL	GOM	126	0.00190556	0.000701626
WL	GOM	128	0.00170684	0.000749694
WL	GOM	130	0.00181548	0.000886888
WL	GOM	132	0.00171607	0.000584823
WL	GOM	134	0.00149509	0.000490527
WL	GOM	136	0.00120991	0.00046071
WL	GOM	138	0.0012977	0.0004592
WL	GOM	140	0.00110958	0.000560882
WL	GOM	142	0.00106969	0.000333362
WL	GOM	144	0.00108719	0.000385745
WL	GOM	146	0.00116267	0.000270052
WL	GOM	148	0.000878704	0.000521128
WL	GOM	150	0.000985742	0.000439636
WL	GOM	152	0.00105778	0.000468602
WL	GOM	154	0.000984056	0.000400944
WL	GOM	156	0.000647411	0.000408229
WL	GOM	158	0.000545501	0.000449904
WL	GOM	160	0.00055526	0.000302172
WL	MAD	10	0.0211999	0.00244004
WL	MAD	12	0.0285821	0.00336159
WL	MAD	14	0.0347465	0.00178893
WL	MAD	16	0.0379126	0.00406545
WL	MAD	18	0.0387883	0.00338999
WL	MAD	20	0.0408338	0.00351262
WL	MAD	22	0.0421291	0.00327316
WL	MAD	24	0.0433255	0.00184667
WL	MAD	26	0.0420211	0.00271048
WL	MAD	28	0.0402431	0.00292784
WL	MAD	30	0.0362152	0.00189032
WL	MAD	32	0.0370544	0.00229486
WL	MAD	34	0.0382499	0.00332725
WL	MAD	36	0.0360875	0.00254193
WL	MAD	38	0.032546	0.00310542
WL	MAD	40	0.029361	0.00399457
WL	MAD	42	0.0296935	0.00227365
WL	MAD	44	0.0275644	0.00242259
WL	MAD	46	0.0249677	0.00341012
WL	MAD	48	0.0242515	0.00268361
WL	MAD	50	0.0214814	0.00227515
WL	MAD	52	0.0192227	0.00190323
WL	MAD	54	0.0180266	0.00228901
WL	MAD	56	0.0168427	0.0019395
WL	MAD	58	0.0155486	0.00251277
WL	MAD	60	0.0130875	0.00181261
WL	MAD	62	0.0128978	0.00176949
WL	MAD	64	0.0117562	0.00175111
WL	MAD	66	0.0111584	0.00127968
WL	MAD	68	0.0101674	0.00171527
WL	MAD	70	0.00944643	0.00164086
WL	MAD	72	0.00989458	0.00173537
WL	MAD	74	0.00819395	0.00090326
WL	MAD	76	0.00912791	0.00141757
WL	MAD	78	0.00771486	0.000962174
WL	MAD	80	0.00693103	0.000809925
WL	MAD	82	0.00714765	0.0017884
WL	MAD	84	0.00532306	0.00068553
WL	MAD	86	0.00553421	0.000965527
WL	MAD	88	0.00565023	0.00111866
WL	MAD	90	0.00528545	0.00113504
WL	MAD	92	0.00486409	0.000944638
WL	MAD	94	0.00538079	0.000622729
WL	MAD	96	0.0048798	0.000712639
WL	MAD	98	0.00483976	0.000862998
WL	MAD	100	0.00428162	0.000801884
WL	MAD	102	0.00454527	0.00109226
WL	MAD	104	0.00398774	0.000766331
WL	MAD	106	0.0033867	0.00058722
WL	MAD	108	0.00345383	0.000800688
WL	MAD	110	0.00303114	0.00102295
WL	MAD	112	0.00313705	0.000563971
WL	MAD	114	0.00290568	0.000653101
WL	MAD	116	0.00282115	0.000652862
WL	MAD	118	0.00222786	0.000805126
WL	MAD	120	0.00250093	0.000596891
WL	MAD	122	0.00227338	0.000470758
WL	MAD	124	0.00203122	0.000638237
WL	MAD	126	0.00189155	0.000522464
WL	MAD	128	0.00241379	0.00049351
WL	MAD	130	0.00187201	0.000680344
WL	MAD	132	0.0018624	0.000666606
WL	MAD	134	0.00121244	0.000464557
WL	MAD	136	0.00125118	0.000601076
WL	MAD	138	0.00152411	0.000312559
WL	MAD	140	0.00129589	0.000479484
WL	MAD	142	0.00116909	0.000566013
WL	MAD	144	0.000974557	0.000400326
WL	MAD	146	0.00112693	0.000556536
WL	MAD	148	0.00112385	0.000511619
WL	MAD	150	0.00121238	0.000725416
WL	MAD	152	0.00124874	0.000409001
WL	MAD	154	0.00114794	0.000512076
WL	MAD	156	0.000553608	0.000320363
WL	MAD	158	0.000677096	0.000395753
WL	MAD	160	0.000682747	0.000480577
WL	RAD	10	0.020436	0.00186881
WL	RAD	12	0.0274816	0.00248375
WL	RAD	14	0.0333753	0.00177752
WL	RAD	16	0.0372432	0.00256513
WL	RAD	18	0.0386475	0.00397485
WL	RAD	20	0.0421629	0.00419726
WL	RAD	22	0.0433592	0.00335341
WL	RAD	24	0.0450846	0.00348836
WL	RAD	26	0.0422245	0.00310927
WL	RAD	28	0.0413709	0.00207193
WL	RAD	30	0.0379018	0.00202614
WL	RAD	32	0.0362463	0.0032093
WL	RAD	34	0.0392232	0.00252858
WL	RAD	36	0.034686	0.00279319
WL	RAD	38	0.0346131	0.00267003
WL	RAD	40	0.0294638	0.00202033
WL	RAD	42	0.0291089	0.00348775
WL	RAD	44	0.026138	0.00188214
WL	RAD	46	0.0250286	0.00158494
WL	RAD	48	0.0223344	0.00215496
WL	RAD	50	0.0218856	0.00246764
WL	RAD	52	0.0198043	0.00274484
WL	RAD	54	0.0167841	0.00165812
WL	RAD	56	0.0171045	0.00222558
WL	RAD	58	0.015642	0.00133852
WL	RAD	60	0.0127577	0.00091963
WL	RAD	62	0.011563	0.00166285
WL	RAD	64	0.0117979	0.00160896
WL	RAD	66	0.0114988	0.00212575
WL	RAD	68	0.0100596	0.00132645
WL	RAD	70	0.00972656	0.00116093
WL	RAD	72	0.0091439	0.00158056
WL	RAD	74	0.00830096	0.000990259
WL	RAD	76	0.00878456	0.00167926
WL	RAD	78	0.00751171	0.000595138
WL	RAD	80	0.00767509	0.00131884
WL	RAD	82	0.00671455	0.00160906
WL	RAD	84	0.0062439	0.00106522
WL	RAD	86	0.00539832	0.00147996
WL	RAD	88	0.00687055	0.00115827
WL	RAD	90	0.0059175	0.00133998
WL	RAD	92	0.00569697	0.000996818
WL	RAD	94	0.00553374	0.00106133
WL	RAD	96	0.00507185	0.000990937
WL	RAD	98	0.00425574	0.00132293
WL	RAD	100	0.00458563	0.000970866
WL	RAD	102	0.00364663	0.000882929
WL	RAD	104	0.00411277	0.000637324
WL	RAD	106	0.00323371	0.000697905
WL	RAD	108	0.00349893	0.000579551
WL	RAD	110	0.00278571	0.000724688
WL	RAD	112	0.00257999	0.000846365
WL	RAD	114	0.00287014	0.000633123
WL	RAD	116	0.0029226	0.000900354
WL	RAD	118	0.00203693	0.000722637
WL	RAD	120	0.00223392	0.0010147
WL	RAD	122	0.00207359	0.000467335
WL	RAD	124	0.00203808	0.000727921
WL	RAD	126	0.00211823	0.000487344
WL	RAD	128	0.00187435	0.000606676
WL	RAD	130	0.00205601	0.000752584
WL	RAD	132	0.00205302	0.000666914
WL	RAD	134	0.00134236	0.000614185
WL	RAD	136	0.00152965	0.00056575
WL	RAD	138	0.00120013	0.000697148
WL	RAD	140	0.00163787	0.000560562
WL	RAD	142	0.00106874	0.00025143
WL	RAD	144	0.00107109	0.00047031
WL	RAD	146	0.00134132	0.000351366
WL	RAD	148	0.000944916	0.00040337
WL	RAD	150	0.00115824	0.000545033
WL	RAD	152	0.00104473	0.00030218
WL	RAD	154	0.000942988	0.000453364
WL	RAD	156	0.000810758	0.000431783
WL	RAD	158	0.000501379	0.000285188
WL	RAD	160	0.000812087	0.000400968
WL	ULB	10	0.0247294	0.00346882
WL	ULB	12	0.0331291	0.00389812
WL	ULB	14	0.0379122	0.00347742
WL	ULB	16	0.0417725	0.00598915
WL	ULB	18	0.044009	0.00368019
WL	ULB	20	0.0475387	0.00467657
WL	ULB	22	0.0469076	0.0042643
WL	ULB	24	0.0480619	0.00403052
WL	ULB	26	0.0455794	0.00261111
WL	ULB	28	0.042086	0.00332677
WL	ULB	30	0.0383607	0.00285426
WL	ULB	32	0.0381779	0.00228093
WL	ULB	34	0.0375897	0.00160943
WL	ULB	36	0.0354783	0.00252909
WL	ULB	38	0.0315199	0.00233132
WL	ULB	40	0.0304035	0.00233372
WL	ULB	42	0.0273275	0.00256089
WL	ULB	44	0.026242	0.00161624
WL	ULB	46	0.024375	0.00185858
WL	ULB	48	0.023177	0.00284549
WL	ULB	50	0.0219324	0.00169506
WL	ULB	52	0.0181953	0.00292343
WL	ULB	54	0.0152105	0.00184951
WL	ULB	56	0.0144589	0.00170244
WL	ULB	58	0.014408	0.00173815
WL	ULB	60	0.0128584	0.00140028
WL	ULB	62	0.0112571	0.00136651
WL	ULB	64	0.0116313	0.00138989
WL	ULB	66	0.0103788	0.00155894
WL	ULB	68	0.00952205	0.00120012
WL	ULB	70	0.00880554	0.0015123
WL	ULB	72	0.00850264	0.00199879
WL	ULB	74	0.00737299	0.00102178
WL	ULB	76	0.0076325	0.00178404
WL	ULB	78	0.00632782	0.00112634
WL	ULB	80	0.00615614	0.000604954
WL	ULB	82	0.00609316	0.0013103
WL	ULB	84	0.00514938	0.00112527
WL	ULB	86	0.00460803	0.000548193
WL	ULB	88	0.00464829	0.00100747
WL	ULB	90	0.00498764	0.00100281
WL	ULB	92	0.00427118	0.00119867
WL	ULB	94	0.00491675	0.00110378
WL	ULB	96	0.00444128	0.000973851
WL	ULB	98	0.00377357	0.000660053
WL	ULB	100	0.00337744	0.000924181
WL	ULB	102	0.00276991	0.000854475
WL	ULB	104	0.00305093	0.000757878
WL	ULB	106	0.0029739	0.000851317
WL	ULB	108	0.00288384	0.000848871
WL	ULB	110	0.00264495	0.000847323
WL	ULB	112	0.00202967	0.00060574
WL	ULB	114	0.00236288	0.000835327
WL	ULB	116	0.00191855	0.000617927
WL	ULB	118	0.00250492	0.000491886
WL	ULB	120	0.00163403	0.000424222
WL	ULB	122	0.00151666	0.000479725
WL	ULB	124	0.00132094	0.000368929
WL	ULB	126	0.00183292	0.000769255
WL	ULB	128	0.00151866	0.000464024
WL	ULB	130	0.00140045	0.000755973
WL	ULB	132	0.00130894	0.000564591
WL	ULB	134	0.000926245	0.000498384
WL	ULB	136	0.000747643	0.000403792
WL	ULB	138	0.00100772	0.000249069
WL	ULB	140	0.00112388	0.00026073
WL	ULB	142	0.00119015	0.000361898
WL	ULB	144	0.000843382	0.000339097
WL	ULB	146	0.000941369	0.000375759
WL	ULB	148	0.000845144	0.000404889
WL	ULB	150	0.000764244	0.000256417
WL	ULB	152	0.000592598	0.00025872
WL	ULB	154	0.000634284	0.000370849
WL	ULB	156	0.000570248	0.000263509
WL	ULB	158	0.000381067	0.000194221
WL	ULB	160	0.000465384	0.000423608

## Sheet: Figure S2d
Figure S2d
Tissue	Group	ID	Mean	Std
NC	GOM	3	0.0201191	0
NC	GOM	4	0.0329953	0
NC	GOM	5	0.0386287	0
NC	GOM	6	0.0350877	0
NC	GOM	7	0.0366972	0
NC	GOM	8	0.0338001	0
NC	GOM	9	0.0363753	0
NC	GOM	10	0.0357315	0
NC	GOM	11	0.0294544	0
NC	GOM	12	0.0334782	0
NC	GOM	13	0.0299372	0
NC	GOM	14	0.0326734	0
NC	GOM	15	0.0267182	0
NC	GOM	16	0.0281667	0
NC	GOM	17	0.0283277	0
NC	GOM	18	0.0220505	0
NC	GOM	19	0.0263963	0
NC	GOM	20	0.0223724	0
NC	GOM	21	0.0215677	0
NC	GOM	22	0.0215677	0
NC	GOM	23	0.0188315	0
NC	GOM	24	0.023982	0
NC	GOM	25	0.017061	0
NC	GOM	26	0.0148077	0
NC	GOM	27	0.0151296	0
NC	GOM	28	0.0169	0
NC	GOM	29	0.0115886	0
NC	GOM	30	0.0119105	0
NC	GOM	31	0.01352	0
NC	GOM	32	0.0117496	0
NC	GOM	33	0.0111057	0
NC	GOM	34	0.0085305	0
NC	GOM	35	0.00901336	0
NC	GOM	36	0.00885241	0
NC	GOM	37	0.00772574	0
NC	GOM	38	0.00933526	0
NC	GOM	39	0.00756478	0
NC	GOM	40	0.00804764	0
NC	GOM	41	0.00820859	0
NC	GOM	42	0.00595526	0
NC	GOM	43	0.00869145	0
NC	GOM	44	0.00740383	0
NC	GOM	45	0.00659907	0
NC	GOM	46	0.00724288	0
NC	GOM	47	0.00756478	0
NC	GOM	48	0.00498954	0
NC	GOM	49	0.00418477	0
NC	GOM	50	0.00515049	0
NC	GOM	51	0.00402382	0
NC	GOM	52	0.00531144	0
NC	GOM	53	0.00515049	0
NC	GOM	54	0.00418477	0
NC	GOM	55	0.00450668	0
NC	GOM	56	0.00370192	0
NC	GOM	57	0.0054724	0
NC	GOM	58	0.00498954	0
NC	GOM	59	0.00338001	0
NC	GOM	60	0.00338001	0
NC	GOM	61	0.0030581	0
NC	GOM	62	0.0027362	0
NC	GOM	63	0.00418477	0
NC	GOM	64	0.00386287	0
NC	GOM	65	0.00241429	0
NC	GOM	66	0.00209239	0
NC	GOM	67	0.0027362	0
NC	GOM	68	0.0030581	0
NC	GOM	69	0.00354096	0
NC	GOM	70	0.00128762	0
NC	GOM	71	0.00241429	0
NC	GOM	72	0.00193143	0
NC	GOM	73	0.00241429	0
NC	GOM	74	0.00209239	0
NC	GOM	75	0.000804764	0
NC	GOM	76	0.00241429	0
NC	GOM	77	0.00177048	0
NC	GOM	78	0.000804764	0
NC	GOM	79	0.00128762	0
NC	GOM	80	0.00128762	0
NC	GOM	81	0.00177048	0
NC	GOM	82	0.00160953	0
NC	GOM	83	0.00112667	0
NC	GOM	84	0.00128762	0
NC	GOM	85	0.00144858	0
NC	GOM	86	0.00128762	0
NC	GOM	87	0.00128762	0
NC	GOM	88	0.00144858	0
NC	GOM	89	0.00144858	0
NC	GOM	90	0.00128762	0
NC	GOM	91	0.00144858	0
NC	GOM	92	0.00128762	0
NC	GOM	93	0.00144858	0
NC	GOM	94	0.00177048	0
NC	GOM	95	0.000965717	0
NC	GOM	96	0.000965717	0
NC	GOM	97	0.00128762	0
NC	GOM	98	0.000643811	0
NC	GOM	99	0.00144858	0
NC	GOM	100	0.000643811	0
NC	MAD	3	0.0216216	0
NC	MAD	4	0.0333863	0
NC	MAD	5	0.0413355	0
NC	MAD	6	0.0395866	0
NC	MAD	7	0.0356121	0
NC	MAD	8	0.036566	0
NC	MAD	9	0.0392687	0
NC	MAD	10	0.0372019	0
NC	MAD	11	0.0305246	0
NC	MAD	12	0.0327504	0
NC	MAD	13	0.0308426	0
NC	MAD	14	0.0346582	0
NC	MAD	15	0.027663	0
NC	MAD	16	0.0290938	0
NC	MAD	17	0.0281399	0
NC	MAD	18	0.0257552	0
NC	MAD	19	0.0240064	0
NC	MAD	20	0.0263911	0
NC	MAD	21	0.0219396	0
NC	MAD	22	0.0208267	0
NC	MAD	23	0.018283	0
NC	MAD	24	0.018601	0
NC	MAD	25	0.0170111	0
NC	MAD	26	0.0146264	0
NC	MAD	27	0.0165342	0
NC	MAD	28	0.0168521	0
NC	MAD	29	0.0119237	0
NC	MAD	30	0.0117647	0
NC	MAD	31	0.0111288	0
NC	MAD	32	0.0128776	0
NC	MAD	33	0.0101749	0
NC	MAD	34	0.00874404	0
NC	MAD	35	0.00985692	0
NC	MAD	36	0.00842607	0
NC	MAD	37	0.00779014	0
NC	MAD	38	0.00858506	0
NC	MAD	39	0.00874404	0
NC	MAD	40	0.00683625	0
NC	MAD	41	0.00715421	0
NC	MAD	42	0.00445151	0
NC	MAD	43	0.00890302	0
NC	MAD	44	0.00699523	0
NC	MAD	45	0.00556439	0
NC	MAD	46	0.00667727	0
NC	MAD	47	0.00572337	0
NC	MAD	48	0.00572337	0
NC	MAD	49	0.00381558	0
NC	MAD	50	0.0036566	0
NC	MAD	51	0.00524642	0
NC	MAD	52	0.00556439	0
NC	MAD	53	0.00302067	0
NC	MAD	54	0.00333863	0
NC	MAD	55	0.00397456	0
NC	MAD	56	0.00286169	0
NC	MAD	57	0.00413355	0
NC	MAD	58	0.00429253	0
NC	MAD	59	0.00254372	0
NC	MAD	60	0.0036566	0
NC	MAD	61	0.00302067	0
NC	MAD	62	0.00286169	0
NC	MAD	63	0.00286169	0
NC	MAD	64	0.00302067	0
NC	MAD	65	0.00333863	0
NC	MAD	66	0.00206677	0
NC	MAD	67	0.00254372	0
NC	MAD	68	0.00174881	0
NC	MAD	69	0.00349762	0
NC	MAD	70	0.00222576	0
NC	MAD	71	0.00254372	0
NC	MAD	72	0.00143084	0
NC	MAD	73	0.00111288	0
NC	MAD	74	0.00158983	0
NC	MAD	75	0.00127186	0
NC	MAD	76	0.00190779	0
NC	MAD	77	0.00127186	0
NC	MAD	78	0.00063593	0
NC	MAD	79	0.00158983	0
NC	MAD	80	0.00158983	0
NC	MAD	81	0.00111288	0
NC	MAD	82	0.00206677	0
NC	MAD	83	0.00127186	0
NC	MAD	84	0.00127186	0
NC	MAD	85	0.00127186	0
NC	MAD	86	0.00127186	0
NC	MAD	87	0.00158983	0
NC	MAD	88	0.00158983	0
NC	MAD	89	0.00127186	0
NC	MAD	90	0.00063593	0
NC	MAD	91	0.00190779	0
NC	MAD	92	0.00143084	0
NC	MAD	93	0.000953895	0
NC	MAD	94	0.00111288	0
NC	MAD	95	0.00127186	0
NC	MAD	96	0.000953895	0
NC	MAD	97	0.000953895	0
NC	MAD	98	0.00063593	0
NC	MAD	99	0.00111288	0
NC	MAD	100	0.000953895	0
NC	RAD	3	0.0203716	0
NC	RAD	4	0.0325945	0
NC	RAD	5	0.041721	0
NC	RAD	6	0.0384615	0
NC	RAD	7	0.0381356	0
NC	RAD	8	0.0374837	0
NC	RAD	9	0.0371578	0
NC	RAD	10	0.0365059	0
NC	RAD	11	0.0301499	0
NC	RAD	12	0.0332464	0
NC	RAD	13	0.0314537	0
NC	RAD	14	0.0337353	0
NC	RAD	15	0.0277053	0
NC	RAD	16	0.0265645	0
NC	RAD	17	0.0283572	0
NC	RAD	18	0.0226532	0
NC	RAD	19	0.023794	0
NC	RAD	20	0.0244459	0
NC	RAD	21	0.0211864	0
NC	RAD	22	0.0208605	0
NC	RAD	23	0.0171121	0
NC	RAD	24	0.0182529	0
NC	RAD	25	0.0161343	0
NC	RAD	26	0.0174381	0
NC	RAD	27	0.0149935	0
NC	RAD	28	0.0161343	0
NC	RAD	29	0.0105932	0
NC	RAD	30	0.0130378	0
NC	RAD	31	0.011897	0
NC	RAD	32	0.0145046	0
NC	RAD	33	0.0102673	0
NC	RAD	34	0.00961538	0
NC	RAD	35	0.0109192	0
NC	RAD	36	0.00961538	0
NC	RAD	37	0.00880052	0
NC	RAD	38	0.00668188	0
NC	RAD	39	0.00684485	0
NC	RAD	40	0.00847458	0
NC	RAD	41	0.00782269	0
NC	RAD	42	0.00619296	0
NC	RAD	43	0.0083116	0
NC	RAD	44	0.0065189	0
NC	RAD	45	0.00602999	0
NC	RAD	46	0.00700782	0
NC	RAD	47	0.0053781	0
NC	RAD	48	0.0065189	0
NC	RAD	49	0.00619296	0
NC	RAD	50	0.0053781	0
NC	RAD	51	0.00472621	0
NC	RAD	52	0.00472621	0
NC	RAD	53	0.00423729	0
NC	RAD	54	0.00391134	0
NC	RAD	55	0.00374837	0
NC	RAD	56	0.00260756	0
NC	RAD	57	0.0035854	0
NC	RAD	58	0.00407432	0
NC	RAD	59	0.00309648	0
NC	RAD	60	0.00325945	0
NC	RAD	61	0.0035854	0
NC	RAD	62	0.00342243	0
NC	RAD	63	0.00407432	0
NC	RAD	64	0.00325945	0
NC	RAD	65	0.00374837	0
NC	RAD	66	0.0017927	0
NC	RAD	67	0.00277053	0
NC	RAD	68	0.0017927	0
NC	RAD	69	0.00260756	0
NC	RAD	70	0.00146675	0
NC	RAD	71	0.00211864	0
NC	RAD	72	0.00244459	0
NC	RAD	73	0.00146675	0
NC	RAD	74	0.00211864	0
NC	RAD	75	0.00065189	0
NC	RAD	76	0.00228162	0
NC	RAD	77	0.00146675	0
NC	RAD	78	0.000977836	0
NC	RAD	79	0.00195567	0
NC	RAD	80	0.00065189	0
NC	RAD	81	0.00211864	0
NC	RAD	82	0.00211864	0
NC	RAD	83	0.00146675	0
NC	RAD	84	0.000977836	0
NC	RAD	85	0.00146675	0
NC	RAD	86	0.00114081	0
NC	RAD	87	0.00211864	0
NC	RAD	88	0.000977836	0
NC	RAD	89	0.00162973	0
NC	RAD	90	0.000814863	0
NC	RAD	91	0.00114081	0
NC	RAD	92	0.00146675	0
NC	RAD	93	0.000977836	0
NC	RAD	94	0.00130378	0
NC	RAD	95	0.000488918	0
NC	RAD	96	0.00065189	0
NC	RAD	97	0.00065189	0
NC	RAD	98	0.000488918	0
NC	RAD	99	0.000977836	0
NC	RAD	100	0.00114081	0
NC	ULB	3	0.0181551	0
NC	ULB	4	0.0320576	0
NC	ULB	5	0.0372915	0
NC	ULB	6	0.0361465	0
NC	ULB	7	0.0351652	0
NC	ULB	8	0.0376186	0
NC	ULB	9	0.0382728	0
NC	ULB	10	0.0379457	0
NC	ULB	11	0.0271508	0
NC	ULB	12	0.0328754	0
NC	ULB	13	0.0317305	0
NC	ULB	14	0.0328754	0
NC	ULB	15	0.0253517	0
NC	ULB	16	0.0258423	0
NC	ULB	17	0.0286228	0
NC	ULB	18	0.022244	0
NC	ULB	19	0.0251881	0
NC	ULB	20	0.0227347	0
NC	ULB	21	0.0181551	0
NC	ULB	22	0.0199542	0
NC	ULB	23	0.0176644	0
NC	ULB	24	0.0194635	0
NC	ULB	25	0.0170101	0
NC	ULB	26	0.0153746	0
NC	ULB	27	0.0176644	0
NC	ULB	28	0.0143932	0
NC	ULB	29	0.0134118	0
NC	ULB	30	0.0104678	0
NC	ULB	31	0.0130847	0
NC	ULB	32	0.0127576	0
NC	ULB	33	0.0112856	0
NC	ULB	34	0.00948642	0
NC	ULB	35	0.00981354	0
NC	ULB	36	0.0103042	0
NC	ULB	37	0.00850507	0
NC	ULB	38	0.00834151	0
NC	ULB	39	0.00752372	0
NC	ULB	40	0.00817795	0
NC	ULB	41	0.00686948	0
NC	ULB	42	0.00670592	0
NC	ULB	43	0.00801439	0
NC	ULB	44	0.00736016	0
NC	ULB	45	0.00736016	0
NC	ULB	46	0.00866863	0
NC	ULB	47	0.00507033	0
NC	ULB	48	0.00654236	0
NC	ULB	49	0.00523389	0
NC	ULB	50	0.00605168	0
NC	ULB	51	0.00490677	0
NC	ULB	52	0.00490677	0
NC	ULB	53	0.00376186	0
NC	ULB	54	0.00392542	0
NC	ULB	55	0.00457965	0
NC	ULB	56	0.00327118	0
NC	ULB	57	0.00425254	0
NC	ULB	58	0.00441609	0
NC	ULB	59	0.00376186	0
NC	ULB	60	0.00310762	0
NC	ULB	61	0.00310762	0
NC	ULB	62	0.00261694	0
NC	ULB	63	0.00392542	0
NC	ULB	64	0.00441609	0
NC	ULB	65	0.00343474	0
NC	ULB	66	0.00245339	0
NC	ULB	67	0.00294406	0
NC	ULB	68	0.00310762	0
NC	ULB	69	0.00425254	0
NC	ULB	70	0.00228983	0
NC	ULB	71	0.00376186	0
NC	ULB	72	0.00179915	0
NC	ULB	73	0.00147203	0
NC	ULB	74	0.00228983	0
NC	ULB	75	0.00114491	0
NC	ULB	76	0.0035983	0
NC	ULB	77	0.00196271	0
NC	ULB	78	0.000817795	0
NC	ULB	79	0.00179915	0
NC	ULB	80	0.000817795	0
NC	ULB	81	0.00179915	0
NC	ULB	82	0.00196271	0
NC	ULB	83	0.00212627	0
NC	ULB	84	0.000981354	0
NC	ULB	85	0.00179915	0
NC	ULB	86	0.000981354	0
NC	ULB	87	0.00179915	0
NC	ULB	88	0.000490677	0
NC	ULB	89	0.00196271	0
NC	ULB	90	0.00147203	0
NC	ULB	91	0.00228983	0
NC	ULB	92	0.00163559	0
NC	ULB	93	0.00212627	0
NC	ULB	94	0.00130847	0
NC	ULB	95	0.000981354	0
NC	ULB	96	0.00147203	0
NC	ULB	97	0.000817795	0
NC	ULB	98	0.000981354	0
NC	ULB	99	0.00130847	0
NC	ULB	100	0.000817795	0
WG	GOM	3	0.0184809	0.00269925
WG	GOM	4	0.0320418	0.00171503
WG	GOM	5	0.03706	0.00385559
WG	GOM	6	0.0345177	0.00152967
WG	GOM	7	0.0341881	0.00197575
WG	GOM	8	0.0337155	0.0024484
WG	GOM	9	0.0353175	0.000305667
WG	GOM	10	0.0347349	0.00167936
WG	GOM	11	0.0275495	0.00303761
WG	GOM	12	0.0338659	0.000954989
WG	GOM	13	0.0310228	0.00257618
WG	GOM	14	0.0307409	0.00123884
WG	GOM	15	0.0276809	0.00255001
WG	GOM	16	0.0287552	0.0010628
WG	GOM	17	0.0295568	0.00179142
WG	GOM	18	0.0214273	0.00127691
WG	GOM	19	0.0243408	0.00108116
WG	GOM	20	0.0228284	0.000228507
WG	GOM	21	0.0205132	0.00086416
WG	GOM	22	0.0205145	0.000415353
WG	GOM	23	0.0188405	0.000985753
WG	GOM	24	0.0190624	0.000954523
WG	GOM	25	0.0171742	0.000872947
WG	GOM	26	0.0168457	0.0017936
WG	GOM	27	0.0165235	0.00152972
WG	GOM	28	0.0165807	0.000767535
WG	GOM	29	0.0116875	0.000914293
WG	GOM	30	0.0116836	0.000147683
WG	GOM	31	0.012653	0.000961607
WG	GOM	32	0.0120575	0.000935639
WG	GOM	33	0.0104937	0.000981334
WG	GOM	34	0.0101684	0.00147637
WG	GOM	35	0.0108765	0.000815384
WG	GOM	36	0.00915443	0.000536316
WG	GOM	37	0.00743343	0.000703525
WG	GOM	38	0.00791416	0.000313072
WG	GOM	39	0.00877198	0.00099699
WG	GOM	40	0.00790777	0.00121377
WG	GOM	41	0.00742801	0.000372873
WG	GOM	42	0.00678376	0.00116794
WG	GOM	43	0.00893687	0.000883296
WG	GOM	44	0.00769483	0.00103179
WG	GOM	45	0.00683744	0.000609298
WG	GOM	46	0.0066793	0.000658397
WG	GOM	47	0.00608139	0.000443177
WG	GOM	48	0.00678686	0.000609834
WG	GOM	49	0.00565391	0.000195396
WG	GOM	50	0.00533244	0.00076306
WG	GOM	51	0.00538026	0.000684522
WG	GOM	52	0.00451807	0.000815231
WG	GOM	53	0.0039787	0.00100255
WG	GOM	54	0.00473464	0.0006132
WG	GOM	55	0.0051167	0.000498155
WG	GOM	56	0.00306894	2.47371e-05
WG	GOM	57	0.00457348	0.000529873
WG	GOM	58	0.00495638	0.000605594
WG	GOM	59	0.00360518	0.000376839
WG	GOM	60	0.00376886	0.000338617
WG	GOM	61	0.00306857	0.000275194
WG	GOM	62	0.00333681	0.000389737
WG	GOM	63	0.00387608	0.000317352
WG	GOM	64	0.0042532	0.000181564
WG	GOM	65	0.00306557	0.000621436
WG	GOM	66	0.00279888	0.000325959
WG	GOM	67	0.0024214	0.000259774
WG	GOM	68	0.00242356	0.000492452
WG	GOM	69	0.00408854	0.000618189
WG	GOM	70	0.0017199	0.000595954
WG	GOM	71	0.00376587	0.000536278
WG	GOM	72	0.00199127	0.00032869
WG	GOM	73	0.00188142	0.000594764
WG	GOM	74	0.00183035	0.000183739
WG	GOM	75	0.00166412	0.00113035
WG	GOM	76	0.00253138	0.000345855
WG	GOM	77	0.00220568	0.000317322
WG	GOM	78	0.00118318	0.000236529
WG	GOM	79	0.00139793	0.00055862
WG	GOM	80	0.00150441	0.000658895
WG	GOM	81	0.00183011	7.87398e-05
WG	GOM	82	0.00226072	0.000148908
WG	GOM	83	0.00182927	0.000231332
WG	GOM	84	0.00128856	0.000958706
WG	GOM	85	0.00182998	0.000463489
WG	GOM	86	0.00204428	0.00051169
WG	GOM	87	0.00215461	0.000202437
WG	GOM	88	0.00134255	0.000755473
WG	GOM	89	0.00139974	9.13109e-05
WG	GOM	90	0.00129121	0.000422829
WG	GOM	91	0.00209835	0.000262266
WG	GOM	92	0.00172279	9.10297e-05
WG	GOM	93	0.00209896	0.00014501
WG	GOM	94	0.00150815	0.000253566
WG	GOM	95	0.00113127	0.000167441
WG	GOM	96	0.00134531	0.000179536
WG	GOM	97	0.00139648	0.000801052
WG	GOM	98	0.00113006	0.000154796
WG	GOM	99	0.00161439	0.000148767
WG	GOM	100	0.00107754	0.000193437
WG	MAD	3	0.0184173	0.00133183
WG	MAD	4	0.0329726	0.00191238
WG	MAD	5	0.0377003	0.00142708
WG	MAD	6	0.037806	0.0013343
WG	MAD	7	0.03523	0.000499812
WG	MAD	8	0.0363598	0.00147661
WG	MAD	9	0.0370025	0.000609271
WG	MAD	10	0.0361379	0.00192714
WG	MAD	11	0.0290021	0.00115306
WG	MAD	12	0.0336698	0.00103641
WG	MAD	13	0.0335085	0.00129302
WG	MAD	14	0.0316852	0.00100512
WG	MAD	15	0.0278186	0.000385165
WG	MAD	16	0.0284616	0.00093797
WG	MAD	17	0.0301314	0.00184203
WG	MAD	18	0.0237364	0.000298406
WG	MAD	19	0.0258838	0.000404408
WG	MAD	20	0.025402	0.000766442
WG	MAD	21	0.021157	0.00111158
WG	MAD	22	0.0218575	0.0014177
WG	MAD	23	0.0178838	0.0014093
WG	MAD	24	0.020457	0.00167156
WG	MAD	25	0.0173461	0.000338683
WG	MAD	26	0.0164337	0.00036103
WG	MAD	27	0.0161657	0.000760388
WG	MAD	28	0.0151438	0.0011074
WG	MAD	29	0.0122968	0.000634713
WG	MAD	30	0.0118661	0.00100931
WG	MAD	31	0.0106861	0.00033732
WG	MAD	32	0.0124593	0.000920862
WG	MAD	33	0.0111163	0.000551927
WG	MAD	34	0.00848378	0.000646098
WG	MAD	35	0.0105809	0.000913452
WG	MAD	36	0.00918336	0.000173588
WG	MAD	37	0.00773304	0.000315645
WG	MAD	38	0.00735599	0.000584586
WG	MAD	39	0.00848674	0.000819423
WG	MAD	40	0.00800419	0.00161042
WG	MAD	41	0.00687186	0.00107731
WG	MAD	42	0.00703542	0.000572777
WG	MAD	43	0.00854002	0.000823836
WG	MAD	44	0.00703437	0.00031127
WG	MAD	45	0.00644532	0.000575264
WG	MAD	46	0.00665889	0.000170256
WG	MAD	47	0.00510215	0.000748118
WG	MAD	48	0.00574525	0.000445851
WG	MAD	49	0.00520995	0.000530086
WG	MAD	50	0.00494041	0.000237776
WG	MAD	51	0.00456445	0.000328834
WG	MAD	52	0.00499593	0.000754095
WG	MAD	53	0.00381334	0.000731094
WG	MAD	54	0.0038121	0.00104575
WG	MAD	55	0.00418863	0.000318687
WG	MAD	56	0.00290033	0.000170624
WG	MAD	57	0.00429477	0.00103776
WG	MAD	58	0.00488728	0.000254728
WG	MAD	59	0.00300722	8.5873e-05
WG	MAD	60	0.00392014	8.03877e-05
WG	MAD	61	0.00257785	0.000582399
WG	MAD	62	0.00333002	0.000342452
WG	MAD	63	0.00354406	0.000149374
WG	MAD	64	0.00365284	0.000503735
WG	MAD	65	0.00359769	0.000329337
WG	MAD	66	0.00225516	0.000423247
WG	MAD	67	0.00279367	0.000501083
WG	MAD	68	0.00214923	0.00049891
WG	MAD	69	0.00300605	0.000662276
WG	MAD	70	0.00177174	0.000275037
WG	MAD	71	0.00290059	0.000585126
WG	MAD	72	0.00220119	0.000328466
WG	MAD	73	0.00155782	0.000338992
WG	MAD	74	0.00182526	0.000649672
WG	MAD	75	0.000860003	0.000337812
WG	MAD	76	0.00193332	6.51869e-06
WG	MAD	77	0.00171869	0.000407333
WG	MAD	78	0.000751335	0.000243848
WG	MAD	79	0.00150385	9.69839e-05
WG	MAD	80	0.00112765	0.000160261
WG	MAD	81	0.00134225	0.000333265
WG	MAD	82	0.00193473	0.000650561
WG	MAD	83	0.00155759	9.78488e-05
WG	MAD	84	0.00150407	0.000408386
WG	MAD	85	0.00171798	0.00040169
WG	MAD	86	0.00150278	0.00040007
WG	MAD	87	0.00177161	0.000272861
WG	MAD	88	0.000966771	0.000162455
WG	MAD	89	0.00123537	9.68113e-05
WG	MAD	90	0.000912557	0.000182766
WG	MAD	91	0.00155782	0.000338992
WG	MAD	92	0.00118221	0.000521342
WG	MAD	93	0.00139637	0.000187122
WG	MAD	94	0.00150444	0.00033998
WG	MAD	95	0.000913749	0.000374305
WG	MAD	96	0.000913395	0.000248104
WG	MAD	97	0.000966771	0.000162455
WG	MAD	98	0.000590805	0.000246729
WG	MAD	99	0.00107426	9.6293e-05
WG	MAD	100	0.000805677	0.000279727
WG	RAD	3	0.0178426	0.000562743
WG	RAD	4	0.0339903	0.00127149
WG	RAD	5	0.0415795	0.00150331
WG	RAD	6	0.0368966	0.000587743
WG	RAD	7	0.0371388	0.000245319
WG	RAD	8	0.0366541	0.000896687
WG	RAD	9	0.0372198	0.00150132
WG	RAD	10	0.0379462	0.000702401
WG	RAD	11	0.0284197	0.00206819
WG	RAD	12	0.0314059	0.00215505
WG	RAD	13	0.0314875	0.00161288
WG	RAD	14	0.030438	0.00172658
WG	RAD	15	0.0285	0.000355552
WG	RAD	16	0.0257547	0.00101584
WG	RAD	17	0.0276121	0.00115439
WG	RAD	18	0.0240592	0.0011308
WG	RAD	19	0.025109	0.000125646
WG	RAD	20	0.025674	0.000673345
WG	RAD	21	0.0210724	0.000808873
WG	RAD	22	0.0222825	0.00295846
WG	RAD	23	0.018973	0.00033387
WG	RAD	24	0.0193766	0.000676221
WG	RAD	25	0.0178428	0.000350684
WG	RAD	26	0.0164701	0.000449191
WG	RAD	27	0.016228	0.00012159
WG	RAD	28	0.0155819	0.00102049
WG	RAD	29	0.0111415	0.000451625
WG	RAD	30	0.0120301	0.00171817
WG	RAD	31	0.0125139	0.00102189
WG	RAD	32	0.0123526	0.000108537
WG	RAD	33	0.0104956	0.000680277
WG	RAD	34	0.00936552	0.000460991
WG	RAD	35	0.0104957	0.000223563
WG	RAD	36	0.00968815	0.000909002
WG	RAD	37	0.00823479	0.00136638
WG	RAD	38	0.00670104	0.000339475
WG	RAD	39	0.00783171	0.00125954
WG	RAD	40	0.00734719	0.000802604
WG	RAD	41	0.00783176	0.0014879
WG	RAD	42	0.00589362	0.0005682
WG	RAD	43	0.00847713	0.000795377
WG	RAD	44	0.00823484	0.00113802
WG	RAD	45	0.00629743	2.87612e-06
WG	RAD	46	0.00686246	0.000567758
WG	RAD	47	0.00637793	0.00102469
WG	RAD	48	0.00540926	0.000340065
WG	RAD	49	0.00532865	0.00023079
WG	RAD	50	0.00516718	0.000230717
WG	RAD	51	0.00435966	0.000454722
WG	RAD	52	0.00524804	0.000801646
WG	RAD	53	0.00347169	0.000115764
WG	RAD	54	0.00411753	0.000112298
WG	RAD	55	0.00452134	0.000458779
WG	RAD	56	0.00217991	0.000115174
WG	RAD	57	0.00419829	1.91742e-06
WG	RAD	58	0.00427879	0.00102565
WG	RAD	59	0.00282575	0.000112888
WG	RAD	60	0.00363311	0.000112519
WG	RAD	61	0.00266432	0.000115395
WG	RAD	62	0.00266432	0.000115395
WG	RAD	63	0.00395605	0.000112372
WG	RAD	64	0.00339108	0.000686619
WG	RAD	65	0.00339087	0.000226808
WG	RAD	66	0.00226056	0.000227324
WG	RAD	67	0.00314869	0.00011274
WG	RAD	68	0.00185691	0.00011333
WG	RAD	69	0.00306793	0.000226956
WG	RAD	70	0.00193757	0.000455829
WG	RAD	71	0.00258351	0.000227177
WG	RAD	72	0.00185691	0.00011333
WG	RAD	73	0.00193772	0.000229242
WG	RAD	74	0.00161473	7.37467e-07
WG	RAD	75	0.00129173	0.000227767
WG	RAD	76	0.00234148	0.000571961
WG	RAD	77	0.0017763	0.000457525
WG	RAD	78	0.00113052	0.000913943
WG	RAD	79	0.0014532	0.000227693
WG	RAD	80	0.00153391	0.000341835
WG	RAD	81	0.00113031	5.16227e-07
WG	RAD	82	0.00209914	9.58708e-07
WG	RAD	83	0.00193772	0.000229242
WG	RAD	84	0.00113041	0.00045723
WG	RAD	85	0.00113036	0.000228873
WG	RAD	86	0.00137254	0.000114805
WG	RAD	87	0.00201854	0.000571814
WG	RAD	88	0.000968732	0.000456271
WG	RAD	89	0.00104955	0.000113699
WG	RAD	90	0.000807363	3.68734e-07
WG	RAD	91	0.00209909	0.000227398
WG	RAD	92	0.00145325	6.63721e-07
WG	RAD	93	0.0021798	0.00034154
WG	RAD	94	0.00137254	0.000114805
WG	RAD	95	0.000403708	0.000114363
WG	RAD	96	0.000645943	0.000228652
WG	RAD	97	0.000726653	0.00011451
WG	RAD	98	0.000645838	0.000228062
WG	RAD	99	0.00145325	6.63721e-07
WG	RAD	100	0.0010496	0.000114658
WG	ULB	3	0.0184933	0.000147663
WG	ULB	4	0.0319161	0.000949159
WG	ULB	5	0.0363413	0.00260457
WG	ULB	6	0.0380565	0.00180823
WG	ULB	7	0.0349405	0.000163269
WG	ULB	8	0.034444	0.00122934
WG	ULB	9	0.0370755	0.00203183
WG	ULB	10	0.0351772	0.00203352
WG	ULB	11	0.0286392	2.76502e-06
WG	ULB	12	0.0321611	0.000835396
WG	ULB	13	0.0331477	0.00200047
WG	ULB	14	0.029869	0.000585654
WG	ULB	15	0.028397	0.00080534
WG	ULB	16	0.0273392	0.00230125
WG	ULB	17	0.0271718	0.00137416
WG	ULB	18	0.0237313	0.000420927
WG	ULB	19	0.0260216	0.000207774
WG	ULB	20	0.0230712	0.000972984
WG	ULB	21	0.0200449	0.000649988
WG	ULB	22	0.0213671	0.00260073
WG	ULB	23	0.0180782	0.00136001
WG	ULB	24	0.0201309	0.000392178
WG	ULB	25	0.01694	0.00048242
WG	ULB	26	0.0148087	0.000460357
WG	ULB	27	0.0167726	0.000444676
WG	ULB	28	0.0157112	0.000125449
WG	ULB	29	0.009899	0.000499559
WG	ULB	30	0.0122725	0.000364888
WG	ULB	31	0.0111981	0.00303503
WG	ULB	32	0.0112952	0.000784508
WG	ULB	33	0.0115411	0.000902192
WG	ULB	34	0.00899841	0.00062247
WG	ULB	35	0.0103927	0.000198703
WG	ULB	36	0.00973257	0.00119521
WG	ULB	37	0.00769285	0.000292865
WG	ULB	38	0.00859158	4.7119e-05
WG	ULB	39	0.00842145	0.00166856
WG	ULB	40	0.00826426	4.97325e-05
WG	ULB	41	0.00752457	0.000865678
WG	ULB	42	0.00629667	0.000991203
WG	ULB	43	0.00867572	0.000532153
WG	ULB	44	0.00793418	0.000746688
WG	ULB	45	0.00670905	0.00017787
WG	ULB	46	0.00727954	0.000751915
WG	ULB	47	0.00695685	0.000402708
WG	ULB	48	0.00547931	0.000766289
WG	ULB	49	0.00490789	0.000423692
WG	ULB	50	0.00564389	0.000533535
WG	ULB	51	0.00523521	0.000421078
WG	ULB	52	0.00400916	8.37081e-05
WG	ULB	53	0.00392964	0.000494257
WG	ULB	54	0.0036014	0.000260196
WG	ULB	55	0.00425326	0.000428919
WG	ULB	56	0.00278219	2.22148e-05
WG	ULB	57	0.00515384	0.000306008
WG	ULB	58	0.00441784	0.000196165
WG	ULB	59	0.00343589	0.000204005
WG	ULB	60	0.00359863	0.000434146
WG	ULB	61	0.00343497	0.000435453
WG	ULB	62	0.00335175	0.000783277
WG	ULB	63	0.00384735	0.00037788
WG	ULB	64	0.00417374	0.000149046
WG	ULB	65	0.0038492	0.000840774
WG	ULB	66	0.00262038	0.000483803
WG	ULB	67	0.00376321	0.000201392
WG	ULB	68	0.00229121	1.82946e-05
WG	ULB	69	0.00359863	0.000434146
WG	ULB	70	0.00180116	0.000245822
WG	ULB	71	0.00327408	0.000257582
WG	ULB	72	0.00212478	0.000677354
WG	ULB	73	0.00180024	1.43743e-05
WG	ULB	74	0.00204526	9.93892e-05
WG	ULB	75	0.00139063	0.000104616
WG	ULB	76	0.00180116	0.000245822
WG	ULB	77	0.00245302	0.000443293
WG	ULB	78	0.00130926	1.0454e-05
WG	ULB	79	0.00204619	0.000132058
WG	ULB	80	0.00155336	0.000334757
WG	ULB	81	0.00163473	0.000449827
WG	ULB	82	0.0019639	1.56811e-05
WG	ULB	83	0.00286355	9.28554e-05
WG	ULB	84	0.000900581	0.000122911
WG	ULB	85	0.00172072	0.000592339
WG	ULB	86	0.00155429	0.000103309
WG	ULB	87	0.00237258	9.67757e-05
WG	ULB	88	0.00122697	0.000105923
WG	ULB	89	0.00130834	0.000220993
WG	ULB	90	0.00139155	0.000126831
WG	ULB	91	0.00237073	0.00055967
WG	ULB	92	0.00229029	0.000213153
WG	ULB	93	0.00245579	0.000251049
WG	ULB	94	0.00163658	1.30676e-05
WG	ULB	95	0.000817366	0.000224914
WG	ULB	96	0.00130742	0.000452441
WG	ULB	97	0.00131019	0.000241901
WG	ULB	98	0.00032824	0.000234061
WG	ULB	99	0.00122697	0.000105923
WG	ULB	100	0.00081829	6.53378e-06
WL	GOM	3	0.0184496	0
WL	GOM	4	0.0296164	0
WL	GOM	5	0.0349571	0
WL	GOM	6	0.037061	0
WL	GOM	7	0.0346334	0
WL	GOM	8	0.0318822	0
WL	GOM	9	0.0367373	0
WL	GOM	10	0.0352808	0
WL	GOM	11	0.0312348	0
WL	GOM	12	0.0341479	0
WL	GOM	13	0.0331769	0
WL	GOM	14	0.0312348	0
WL	GOM	15	0.0267034	0
WL	GOM	16	0.0278362	0
WL	GOM	17	0.0268652	0
WL	GOM	18	0.0239521	0
WL	GOM	19	0.0239521	0
WL	GOM	20	0.0247613	0
WL	GOM	21	0.02201	0
WL	GOM	22	0.0192588	0
WL	GOM	23	0.0174786	0
WL	GOM	24	0.0184496	0
WL	GOM	25	0.0187733	0
WL	GOM	26	0.0156983	0
WL	GOM	27	0.0147273	0
WL	GOM	28	0.016993	0
WL	GOM	29	0.0122997	0
WL	GOM	30	0.0105195	0
WL	GOM	31	0.0129471	0
WL	GOM	32	0.0131089	0
WL	GOM	33	0.0103577	0
WL	GOM	34	0.0108432	0
WL	GOM	35	0.00906296	0
WL	GOM	36	0.0084156	0
WL	GOM	37	0.00793009	0
WL	GOM	38	0.00938663	0
WL	GOM	39	0.00809192	0
WL	GOM	40	0.00760641	0
WL	GOM	41	0.00825376	0
WL	GOM	42	0.0063117	0
WL	GOM	43	0.00809192	0
WL	GOM	44	0.00873928	0
WL	GOM	45	0.00728273	0
WL	GOM	46	0.00728273	0
WL	GOM	47	0.00534067	0
WL	GOM	48	0.00598802	0
WL	GOM	49	0.00550251	0
WL	GOM	50	0.00534067	0
WL	GOM	51	0.00517883	0
WL	GOM	52	0.00582619	0
WL	GOM	53	0.00550251	0
WL	GOM	54	0.00307493	0
WL	GOM	55	0.00485515	0
WL	GOM	56	0.00307493	0
WL	GOM	57	0.00550251	0
WL	GOM	58	0.00534067	0
WL	GOM	59	0.00291309	0
WL	GOM	60	0.00388412	0
WL	GOM	61	0.00291309	0
WL	GOM	62	0.00388412	0
WL	GOM	63	0.00501699	0
WL	GOM	64	0.00323677	0
WL	GOM	65	0.00356045	0
WL	GOM	66	0.00323677	0
WL	GOM	67	0.00291309	0
WL	GOM	68	0.00226574	0
WL	GOM	69	0.00339861	0
WL	GOM	70	0.00178022	0
WL	GOM	71	0.00307493	0
WL	GOM	72	0.00226574	0
WL	GOM	73	0.00194206	0
WL	GOM	74	0.00226574	0
WL	GOM	75	0.00145655	0
WL	GOM	76	0.00145655	0
WL	GOM	77	0.00194206	0
WL	GOM	78	0.00161838	0
WL	GOM	79	0.00145655	0
WL	GOM	80	0.00145655	0
WL	GOM	81	0.00258942	0
WL	GOM	82	0.0021039	0
WL	GOM	83	0.00178022	0
WL	GOM	84	0.00178022	0
WL	GOM	85	0.00194206	0
WL	GOM	86	0.000809192	0
WL	GOM	87	0.00161838	0
WL	GOM	88	0.00129471	0
WL	GOM	89	0.00129471	0
WL	GOM	90	0.000809192	0
WL	GOM	91	0.0021039	0
WL	GOM	92	0.000971031	0
WL	GOM	93	0.0021039	0
WL	GOM	94	0.00129471	0
WL	GOM	95	0.000809192	0
WL	GOM	96	0.00178022	0
WL	GOM	97	0.00129471	0
WL	GOM	98	0.000971031	0
WL	GOM	99	0.000971031	0
WL	GOM	100	0.000809192	0
WL	MAD	3	0.0227164	0
WL	MAD	4	0.0343129	0
WL	MAD	5	0.0400318	0
WL	MAD	6	0.0370135	0
WL	MAD	7	0.0343129	0
WL	MAD	8	0.0359015	0
WL	MAD	9	0.0374901	0
WL	MAD	10	0.0366958	0
WL	MAD	11	0.0303415	0
WL	MAD	12	0.033201	0
WL	MAD	13	0.0328832	0
WL	MAD	14	0.0327244	0
WL	MAD	15	0.0274821	0
WL	MAD	16	0.0281176	0
WL	MAD	17	0.0292295	0
WL	MAD	18	0.0241461	0
WL	MAD	19	0.0239873	0
WL	MAD	20	0.0271644	0
WL	MAD	21	0.0223987	0
WL	MAD	22	0.0241461	0
WL	MAD	23	0.0181096	0
WL	MAD	24	0.0206513	0
WL	MAD	25	0.0163622	0
WL	MAD	26	0.0173153	0
WL	MAD	27	0.0150913	0
WL	MAD	28	0.0157268	0
WL	MAD	29	0.0128674	0
WL	MAD	30	0.0117554	0
WL	MAD	31	0.0111199	0
WL	MAD	32	0.0120731	0
WL	MAD	33	0.0111199	0
WL	MAD	34	0.00794281	0
WL	MAD	35	0.0103257	0
WL	MAD	36	0.00905481	0
WL	MAD	37	0.00698967	0
WL	MAD	38	0.00778396	0
WL	MAD	39	0.00810167	0
WL	MAD	40	0.00794281	0
WL	MAD	41	0.00540111	0
WL	MAD	42	0.00603654	0
WL	MAD	43	0.00730739	0
WL	MAD	44	0.00746624	0
WL	MAD	45	0.00619539	0
WL	MAD	46	0.00714853	0
WL	MAD	47	0.00476569	0
WL	MAD	48	0.00603654	0
WL	MAD	49	0.00476569	0
WL	MAD	50	0.00444797	0
WL	MAD	51	0.00540111	0
WL	MAD	52	0.00492454	0
WL	MAD	53	0.00476569	0
WL	MAD	54	0.00444797	0
WL	MAD	55	0.00381255	0
WL	MAD	56	0.00222399	0
WL	MAD	57	0.00413026	0
WL	MAD	58	0.00349484	0
WL	MAD	59	0.00238284	0
WL	MAD	60	0.00285941	0
WL	MAD	61	0.00238284	0
WL	MAD	62	0.00270056	0
WL	MAD	63	0.00349484	0
WL	MAD	64	0.00333598	0
WL	MAD	65	0.00317712	0
WL	MAD	66	0.00206513	0
WL	MAD	67	0.00285941	0
WL	MAD	68	0.00301827	0
WL	MAD	69	0.00285941	0
WL	MAD	70	0.00158856	0
WL	MAD	71	0.00238284	0
WL	MAD	72	0.00238284	0
WL	MAD	73	0.00206513	0
WL	MAD	74	0.00158856	0
WL	MAD	75	0.00142971	0
WL	MAD	76	0.00190627	0
WL	MAD	77	0.00127085	0
WL	MAD	78	0.000794281	0
WL	MAD	79	0.00158856	0
WL	MAD	80	0.00127085	0
WL	MAD	81	0.000794281	0
WL	MAD	82	0.00190627	0
WL	MAD	83	0.00142971	0
WL	MAD	84	0.00174742	0
WL	MAD	85	0.00174742	0
WL	MAD	86	0.00111199	0
WL	MAD	87	0.00142971	0
WL	MAD	88	0.000953137	0
WL	MAD	89	0.00127085	0
WL	MAD	90	0.000794281	0
WL	MAD	91	0.00190627	0
WL	MAD	92	0.000794281	0
WL	MAD	93	0.00111199	0
WL	MAD	94	0.00127085	0
WL	MAD	95	0.000635425	0
WL	MAD	96	0.00111199	0
WL	MAD	97	0.00127085	0
WL	MAD	98	0.000635425	0
WL	MAD	99	0.000953137	0
WL	MAD	100	0.000317712	0
WL	RAD	3	0.0210643	0
WL	RAD	4	0.0323092	0
WL	RAD	5	0.0378524	0
WL	RAD	6	0.0373773	0
WL	RAD	7	0.0365854	0
WL	RAD	8	0.0354767	0
WL	RAD	9	0.0353183	0
WL	RAD	10	0.0338929	0
WL	RAD	11	0.0278746	0
WL	RAD	12	0.0354767	0
WL	RAD	13	0.0299335	0
WL	RAD	14	0.033101	0
WL	RAD	15	0.0291416	0
WL	RAD	16	0.0266075	0
WL	RAD	17	0.0254989	0
WL	RAD	18	0.02344	0
WL	RAD	19	0.0275578	0
WL	RAD	20	0.0231232	0
WL	RAD	21	0.0197973	0
WL	RAD	22	0.0228065	0
WL	RAD	23	0.0177384	0
WL	RAD	24	0.0182135	0
WL	RAD	25	0.0171048	0
WL	RAD	26	0.0159962	0
WL	RAD	27	0.0161546	0
WL	RAD	28	0.016313	0
WL	RAD	29	0.0123535	0
WL	RAD	30	0.0128286	0
WL	RAD	31	0.0107697	0
WL	RAD	32	0.0128286	0
WL	RAD	33	0.010453	0
WL	RAD	34	0.00902756	0
WL	RAD	35	0.0102946	0
WL	RAD	36	0.00855242	0
WL	RAD	37	0.00760215	0
WL	RAD	38	0.00855242	0
WL	RAD	39	0.00981945	0
WL	RAD	40	0.0087108	0
WL	RAD	41	0.00839404	0
WL	RAD	42	0.00918594	0
WL	RAD	43	0.0072854	0
WL	RAD	44	0.00823567	0
WL	RAD	45	0.00538486	0
WL	RAD	46	0.00633513	0
WL	RAD	47	0.00570162	0
WL	RAD	48	0.00601837	0
WL	RAD	49	0.00522648	0
WL	RAD	50	0.00459297	0
WL	RAD	51	0.00601837	0
WL	RAD	52	0.00522648	0
WL	RAD	53	0.00380108	0
WL	RAD	54	0.00395946	0
WL	RAD	55	0.0036427	0
WL	RAD	56	0.00285081	0
WL	RAD	57	0.00411783	0
WL	RAD	58	0.0050681	0
WL	RAD	59	0.00300919	0
WL	RAD	60	0.00443459	0
WL	RAD	61	0.00332594	0
WL	RAD	62	0.00332594	0
WL	RAD	63	0.00332594	0
WL	RAD	64	0.00380108	0
WL	RAD	65	0.00332594	0
WL	RAD	66	0.00221729	0
WL	RAD	67	0.00285081	0
WL	RAD	68	0.00269243	0
WL	RAD	69	0.00221729	0
WL	RAD	70	0.00158378	0
WL	RAD	71	0.00269243	0
WL	RAD	72	0.00316756	0
WL	RAD	73	0.00174216	0
WL	RAD	74	0.00221729	0
WL	RAD	75	0.00126703	0
WL	RAD	76	0.00221729	0
WL	RAD	77	0.00110865	0
WL	RAD	78	0.000791891	0
WL	RAD	79	0.00110865	0
WL	RAD	80	0.00174216	0
WL	RAD	81	0.00126703	0
WL	RAD	82	0.00174216	0
WL	RAD	83	0.00158378	0
WL	RAD	84	0.000791891	0
WL	RAD	85	0.00174216	0
WL	RAD	86	0.00174216	0
WL	RAD	87	0.00174216	0
WL	RAD	88	0.000950269	0
WL	RAD	89	0.00221729	0
WL	RAD	90	0.00190054	0
WL	RAD	91	0.000633513	0
WL	RAD	92	0.00221729	0
WL	RAD	93	0.00110865	0
WL	RAD	94	0.00205892	0
WL	RAD	95	0.000633513	0
WL	RAD	96	0.00126703	0
WL	RAD	97	0.000791891	0
WL	RAD	98	0.000475135	0
WL	RAD	99	0.00110865	0
WL	RAD	100	0.00126703	0
WL	ULB	3	0.0187008	0
WL	ULB	4	0.0319882	0
WL	ULB	5	0.0400262	0
WL	ULB	6	0.0364173	0
WL	ULB	7	0.0347769	0
WL	ULB	8	0.0354331	0
WL	ULB	9	0.0380577	0
WL	ULB	10	0.0360892	0
WL	ULB	11	0.0291995	0
WL	ULB	12	0.0321522	0
WL	ULB	13	0.0333005	0
WL	ULB	14	0.031168	0
WL	ULB	15	0.0287073	0
WL	ULB	16	0.0269029	0
WL	ULB	17	0.0288714	0
WL	ULB	18	0.0231299	0
WL	ULB	19	0.0246063	0
WL	ULB	20	0.0239501	0
WL	ULB	21	0.0188648	0
WL	ULB	22	0.0213255	0
WL	ULB	23	0.0182087	0
WL	ULB	24	0.019357	0
WL	ULB	25	0.0173885	0
WL	ULB	26	0.0137795	0
WL	ULB	27	0.0152559	0
WL	ULB	28	0.0170604	0
WL	ULB	29	0.0108268	0
WL	ULB	30	0.0119751	0
WL	ULB	31	0.0123031	0
WL	ULB	32	0.0127953	0
WL	ULB	33	0.0106627	0
WL	ULB	34	0.00967848	0
WL	ULB	35	0.0108268	0
WL	ULB	36	0.0103346	0
WL	ULB	37	0.00787402	0
WL	ULB	38	0.00770997	0
WL	ULB	39	0.00853018	0
WL	ULB	40	0.00770997	0
WL	ULB	41	0.00738189	0
WL	ULB	42	0.00803806	0
WL	ULB	43	0.00836614	0
WL	ULB	44	0.00803806	0
WL	ULB	45	0.0062336	0
WL	ULB	46	0.00738189	0
WL	ULB	47	0.00557743	0
WL	ULB	48	0.00557743	0
WL	ULB	49	0.00541339	0
WL	ULB	50	0.0050853	0
WL	ULB	51	0.00524934	0
WL	ULB	52	0.00295276	0
WL	ULB	53	0.00459318	0
WL	ULB	54	0.00360892	0
WL	ULB	55	0.00344488	0
WL	ULB	56	0.00295276	0
WL	ULB	57	0.00492126	0
WL	ULB	58	0.00492126	0
WL	ULB	59	0.00344488	0
WL	ULB	60	0.00344488	0
WL	ULB	61	0.00393701	0
WL	ULB	62	0.00295276	0
WL	ULB	63	0.00360892	0
WL	ULB	64	0.00377297	0
WL	ULB	65	0.00344488	0
WL	ULB	66	0.00229659	0
WL	ULB	67	0.00344488	0
WL	ULB	68	0.00246063	0
WL	ULB	69	0.00393701	0
WL	ULB	70	0.00164042	0
WL	ULB	71	0.00213255	0
WL	ULB	72	0.00213255	0
WL	ULB	73	0.00147638	0
WL	ULB	74	0.00180446	0
WL	ULB	75	0.00164042	0
WL	ULB	76	0.00262467	0
WL	ULB	77	0.00229659	0
WL	ULB	78	0.00082021	0
WL	ULB	79	0.00180446	0
WL	ULB	80	0.00114829	0
WL	ULB	81	0.00131234	0
WL	ULB	82	0.00180446	0
WL	ULB	83	0.0019685	0
WL	ULB	84	0.00147638	0
WL	ULB	85	0.00114829	0
WL	ULB	86	0.000984252	0
WL	ULB	87	0.0019685	0
WL	ULB	88	0.00114829	0
WL	ULB	89	0.00213255	0
WL	ULB	90	0.00114829	0
WL	ULB	91	0.00131234	0
WL	ULB	92	0.00164042	0
WL	ULB	93	0.00246063	0
WL	ULB	94	0.00164042	0
WL	ULB	95	0.000984252	0
WL	ULB	96	0.00082021	0
WL	ULB	97	0.00131234	0
WL	ULB	98	0.00082021	0
WL	ULB	99	0.00082021	0
WL	ULB	100	0.00114829	0
