# Supplementary material for: Dynamic chromatin architecture of the porcine adipose tissues with weight gain and loss
Source: Nat Commun. 2023 Jun 12;14:3457. doi: 10.1038/s41467-023-39191-0 (PMC10258790; doi:10.1038/s41467-023-39191-0)
Supplement: Supplementary file 19 — Source data [file 41467_2023_39191_MOESM19_ESM.zip › Source.data/Supplementary Figure 20.xlsx]

## Sheet: Figure S20a
Figure S20a
ID	Dim 1	Dim 2	Sample	Tissue	Group
1	-9.201	1.42609	NC_group1_GOM	GOM	NC
2	-1.00712	-11.201	NC_group1_MAD	MAD	NC
3	6.04261	-0.25538	NC_group1_RAD	RAD	NC
4	9.97972	-0.156695	NC_group1_ULB	ULB	NC
5	-14.7884	1.35675	WG_group1_GOM	GOM	WG
6	-1.9999	-1.30126	WG_group2_MAD	MAD	WG
7	-7.03113	7.57907	WG_group3_GOM	GOM	WG
8	-0.194625	-4.95177	WG_group4_MAD	MAD	WG
9	2.92815	10.9235	WG_group5_GOM	GOM	WG
10	0.0861875	2.46116	WG_group5_MAD	MAD	WG
11	1.14201	-1.84279	WG_group5_RAD	RAD	WG
12	10.859	-6.08577	WG_group5_ULB	ULB	WG
13	4.08841	-5.87476	WG_group6_RAD	RAD	WG
14	7.79324	4.7248	WG_group6_ULB	ULB	WG
15	-5.78594	3.02135	WL_group1_GOM	GOM	WL
16	-0.532091	6.74561	WL_group1_MAD	MAD	WL
17	-5.82522	-6.0875	WL_group1_RAD	RAD	WL
18	3.44619	-0.481461	WL_group1_ULB	ULB	WL

## Sheet: Figure S20b
Figure S20b
Group	Distance	Type	Pair
NC	15.0527	Between tissues	GOM.vs.MAD
NC	15.3361	Between tissues	GOM.vs.RAD
NC	19.2459	Between tissues	GOM.vs.ULB
NC	13.0194	Between tissues	MAD.vs.RAD
NC	15.5784	Between tissues	MAD.vs.ULB
NC	3.93835	Between tissues	RAD.vs.ULB
WG	13.0618	Between tissues	GOM.vs.MAD
WG	15.899	Between tissues	GOM.vs.MAD
WG	14.9156	Between tissues	GOM.vs.MAD
WG	10.2065	Between tissues	GOM.vs.MAD
WG	14.2744	Between tissues	GOM.vs.MAD
WG	8.76637	Between tissues	GOM.vs.MAD
WG	13.1807	Between tissues	GOM.vs.MAD
WG	16.1795	Between tissues	GOM.vs.MAD
WG	8.92686	Between tissues	GOM.vs.MAD
WG	16.2486	Between tissues	GOM.vs.RAD
WG	20.2146	Between tissues	GOM.vs.RAD
WG	12.4728	Between tissues	GOM.vs.RAD
WG	17.4542	Between tissues	GOM.vs.RAD
WG	12.8907	Between tissues	GOM.vs.RAD
WG	16.8383	Between tissues	GOM.vs.RAD
WG	26.7054	Between tissues	GOM.vs.ULB
WG	22.8315	Between tissues	GOM.vs.ULB
WG	22.5118	Between tissues	GOM.vs.ULB
WG	15.0966	Between tissues	GOM.vs.ULB
WG	18.7674	Between tissues	GOM.vs.ULB
WG	7.87994	Between tissues	GOM.vs.ULB
WG	3.18823	Between tissues	MAD.vs.RAD
WG	7.61475	Between tissues	MAD.vs.RAD
WG	3.38413	Between tissues	MAD.vs.RAD
WG	4.38136	Between tissues	MAD.vs.RAD
WG	4.43156	Between tissues	MAD.vs.RAD
WG	9.24691	Between tissues	MAD.vs.RAD
WG	13.7201	Between tissues	MAD.vs.ULB
WG	11.4987	Between tissues	MAD.vs.ULB
WG	11.1116	Between tissues	MAD.vs.ULB
WG	12.5476	Between tissues	MAD.vs.ULB
WG	13.7515	Between tissues	MAD.vs.ULB
WG	8.03261	Between tissues	MAD.vs.ULB
WG	10.6029	Between tissues	RAD.vs.ULB
WG	9.34731	Between tissues	RAD.vs.ULB
WG	6.77383	Between tissues	RAD.vs.ULB
WG	11.2284	Between tissues	RAD.vs.ULB
WL	6.43996	Between tissues	GOM.vs.MAD
WL	9.10894	Between tissues	GOM.vs.RAD
WL	9.87431	Between tissues	GOM.vs.ULB
WL	13.8819	Between tissues	MAD.vs.RAD
WL	8.24968	Between tissues	MAD.vs.ULB
WL	10.8345	Between tissues	RAD.vs.ULB
NC.vs.WG	5.58788	Between groups	GOM
NC.vs.WG	6.52437	Between groups	GOM
NC.vs.WG	15.4051	Between groups	GOM
NC.vs.WL	3.76928	Between groups	GOM
WG.vs.WL	9.1551	Between groups	GOM
WG.vs.WL	4.72475	Between groups	GOM
WG.vs.WL	11.7635	Between groups	GOM
NC.vs.WG	9.94938	Between groups	MAD
NC.vs.WG	6.30181	Between groups	MAD
NC.vs.WG	13.7058	Between groups	MAD
NC.vs.WL	17.9529	Between groups	MAD
WG.vs.WL	8.17964	Between groups	MAD
WG.vs.WL	11.7023	Between groups	MAD
WG.vs.WL	4.32883	Between groups	MAD
NC.vs.WG	5.15129	Between groups	RAD
NC.vs.WG	5.94948	Between groups	RAD
NC.vs.WL	13.2234	Between groups	RAD
WG.vs.WL	8.15842	Between groups	RAD
WG.vs.WL	9.91591	Between groups	RAD
NC.vs.WG	5.99391	Between groups	ULB
NC.vs.WG	5.3488	Between groups	ULB
NC.vs.WL	6.5416	Between groups	ULB
WG.vs.WL	9.29287	Between groups	ULB
WG.vs.WL	6.78248	Between groups	ULB

## Sheet: Figure S20c
Figure S20c
group	Enum	tpm	ratio
WG_group6_ULB	0	0	0.319986
WG_group6_ULB	0	1	0.148247
WG_group6_ULB	0	2	0.143618
WG_group6_ULB	0	3	0.132971
WG_group6_ULB	0	4	0.130193
WG_group6_ULB	0	5	0.124986
WG_group6_ULB	1	0	0.281559
WG_group6_ULB	1	1	0.157519
WG_group6_ULB	1	2	0.141054
WG_group6_ULB	1	3	0.142151
WG_group6_ULB	1	4	0.147091
WG_group6_ULB	1	5	0.130626
WG_group6_ULB	2	0	0.259666
WG_group6_ULB	2	1	0.150993
WG_group6_ULB	2	2	0.135319
WG_group6_ULB	2	3	0.155695
WG_group6_ULB	2	4	0.145246
WG_group6_ULB	2	5	0.153083
WG_group6_ULB	3	0	0.243569
WG_group6_ULB	3	1	0.134244
WG_group6_ULB	3	2	0.168006
WG_group6_ULB	3	3	0.147106
WG_group6_ULB	3	4	0.159164
WG_group6_ULB	3	5	0.14791
WG_group6_ULB	4	0	0.210462
WG_group6_ULB	4	1	0.144769
WG_group6_ULB	4	2	0.155718
WG_group6_ULB	4	3	0.1691
WG_group6_ULB	4	4	0.171533
WG_group6_ULB	4	5	0.148418
WG_group6_ULB	5	0	0.192192
WG_group6_ULB	5	1	0.15015
WG_group6_ULB	5	2	0.151652
WG_group6_ULB	5	3	0.174174
WG_group6_ULB	5	4	0.160661
WG_group6_ULB	5	5	0.171171
WG_group6_ULB	6	0	0.210216
WG_group6_ULB	6	1	0.100196
WG_group6_ULB	6	2	0.170923
WG_group6_ULB	6	3	0.151277
WG_group6_ULB	6	4	0.182711
WG_group6_ULB	6	5	0.184676
WG_group6_ULB	7	0	0.167903
WG_group6_ULB	7	1	0.117055
WG_group6_ULB	7	2	0.139301
WG_group6_ULB	7	3	0.170551
WG_group6_ULB	7	4	0.17161
WG_group6_ULB	7	5	0.233581
WG_group1_GOM	0	0	0.323238
WG_group1_GOM	0	1	0.157186
WG_group1_GOM	0	2	0.144519
WG_group1_GOM	0	3	0.128858
WG_group1_GOM	0	4	0.128052
WG_group1_GOM	0	5	0.118148
WG_group1_GOM	1	0	0.268836
WG_group1_GOM	1	1	0.151541
WG_group1_GOM	1	2	0.146119
WG_group1_GOM	1	3	0.154966
WG_group1_GOM	1	4	0.136701
WG_group1_GOM	1	5	0.141838
WG_group1_GOM	2	0	0.235415
WG_group1_GOM	2	1	0.151484
WG_group1_GOM	2	2	0.144319
WG_group1_GOM	2	3	0.16479
WG_group1_GOM	2	4	0.151996
WG_group1_GOM	2	5	0.151996
WG_group1_GOM	3	0	0.215928
WG_group1_GOM	3	1	0.146962
WG_group1_GOM	3	2	0.150246
WG_group1_GOM	3	3	0.150246
WG_group1_GOM	3	4	0.18555
WG_group1_GOM	3	5	0.151067
WG_group1_GOM	4	0	0.204225
WG_group1_GOM	4	1	0.134977
WG_group1_GOM	4	2	0.14554
WG_group1_GOM	4	3	0.183099
WG_group1_GOM	4	4	0.17723
WG_group1_GOM	4	5	0.15493
WG_group1_GOM	5	0	0.178517
WG_group1_GOM	5	1	0.124054
WG_group1_GOM	5	2	0.175492
WG_group1_GOM	5	3	0.16944
WG_group1_GOM	5	4	0.166415
WG_group1_GOM	5	5	0.186082
WG_group1_GOM	6	0	0.180987
WG_group1_GOM	6	1	0.124314
WG_group1_GOM	6	2	0.151737
WG_group1_GOM	6	3	0.170018
WG_group1_GOM	6	4	0.16819
WG_group1_GOM	6	5	0.204753
WG_group1_GOM	7	0	0.156184
WG_group1_GOM	7	1	0.103249
WG_group1_GOM	7	2	0.145702
WG_group1_GOM	7	3	0.159853
WG_group1_GOM	7	4	0.191824
WG_group1_GOM	7	5	0.243187
WG_group5_ULB	0	0	0.331027
WG_group5_ULB	0	1	0.151788
WG_group5_ULB	0	2	0.141869
WG_group5_ULB	0	3	0.129527
WG_group5_ULB	0	4	0.126874
WG_group5_ULB	0	5	0.118916
WG_group5_ULB	1	0	0.291128
WG_group5_ULB	1	1	0.153603
WG_group5_ULB	1	2	0.144129
WG_group5_ULB	1	3	0.143554
WG_group5_ULB	1	4	0.132357
WG_group5_ULB	1	5	0.135228
WG_group5_ULB	2	0	0.259101
WG_group5_ULB	2	1	0.145075
WG_group5_ULB	2	2	0.139722
WG_group5_ULB	2	3	0.147752
WG_group5_ULB	2	4	0.154176
WG_group5_ULB	2	5	0.154176
WG_group5_ULB	3	0	0.203113
WG_group5_ULB	3	1	0.133074
WG_group5_ULB	3	2	0.149416
WG_group5_ULB	3	3	0.182101
WG_group5_ULB	3	4	0.180545
WG_group5_ULB	3	5	0.151751
WG_group5_ULB	4	0	0.2211
WG_group5_ULB	4	1	0.121212
WG_group5_ULB	4	2	0.152637
WG_group5_ULB	4	3	0.154882
WG_group5_ULB	4	4	0.194164
WG_group5_ULB	4	5	0.156004
WG_group5_ULB	5	0	0.198795
WG_group5_ULB	5	1	0.152108
WG_group5_ULB	5	2	0.170181
WG_group5_ULB	5	3	0.161145
WG_group5_ULB	5	4	0.156627
WG_group5_ULB	5	5	0.161145
WG_group5_ULB	6	0	0.175097
WG_group5_ULB	6	1	0.143969
WG_group5_ULB	6	2	0.157588
WG_group5_ULB	6	3	0.153696
WG_group5_ULB	6	4	0.153696
WG_group5_ULB	6	5	0.215953
WG_group5_ULB	7	0	0.171531
WG_group5_ULB	7	1	0.109063
WG_group5_ULB	7	2	0.140297
WG_group5_ULB	7	3	0.169995
WG_group5_ULB	7	4	0.180236
WG_group5_ULB	7	5	0.228879
WG_group2_MAD	0	0	0.305151
WG_group2_MAD	0	1	0.156551
WG_group2_MAD	0	2	0.147928
WG_group2_MAD	0	3	0.136058
WG_group2_MAD	0	4	0.129339
WG_group2_MAD	0	5	0.124972
WG_group2_MAD	1	0	0.255821
WG_group2_MAD	1	1	0.160625
WG_group2_MAD	1	2	0.144415
WG_group2_MAD	1	3	0.152373
WG_group2_MAD	1	4	0.150604
WG_group2_MAD	1	5	0.136163
WG_group2_MAD	2	0	0.232047
WG_group2_MAD	2	1	0.132905
WG_group2_MAD	2	2	0.15702
WG_group2_MAD	2	3	0.160772
WG_group2_MAD	2	4	0.152197
WG_group2_MAD	2	5	0.165059
WG_group2_MAD	3	0	0.185749
WG_group2_MAD	3	1	0.154524
WG_group2_MAD	3	2	0.163331
WG_group2_MAD	3	3	0.160929
WG_group2_MAD	3	4	0.170536
WG_group2_MAD	3	5	0.164932
WG_group2_MAD	4	0	0.203106
WG_group2_MAD	4	1	0.14098
WG_group2_MAD	4	2	0.146953
WG_group2_MAD	4	3	0.170848
WG_group2_MAD	4	4	0.180406
WG_group2_MAD	4	5	0.157706
WG_group2_MAD	5	0	0.181667
WG_group2_MAD	5	1	0.121667
WG_group2_MAD	5	2	0.146667
WG_group2_MAD	5	3	0.16
WG_group2_MAD	5	4	0.206667
WG_group2_MAD	5	5	0.183333
WG_group2_MAD	6	0	0.172632
WG_group2_MAD	6	1	0.138947
WG_group2_MAD	6	2	0.136842
WG_group2_MAD	6	3	0.172632
WG_group2_MAD	6	4	0.178947
WG_group2_MAD	6	5	0.2
WG_group2_MAD	7	0	0.159757
WG_group2_MAD	7	1	0.119818
WG_group2_MAD	7	2	0.148635
WG_group2_MAD	7	3	0.163802
WG_group2_MAD	7	4	0.179474
WG_group2_MAD	7	5	0.228514
WG_group5_RAD	0	0	0.337559
WG_group5_RAD	0	1	0.153837
WG_group5_RAD	0	2	0.138895
WG_group5_RAD	0	3	0.129952
WG_group5_RAD	0	4	0.119765
WG_group5_RAD	0	5	0.119991
WG_group5_RAD	1	0	0.29108
WG_group5_RAD	1	1	0.146127
WG_group5_RAD	1	2	0.139378
WG_group5_RAD	1	3	0.149941
WG_group5_RAD	1	4	0.143779
WG_group5_RAD	1	5	0.129695
WG_group5_RAD	2	0	0.237718
WG_group5_RAD	2	1	0.150026
WG_group5_RAD	2	2	0.13682
WG_group5_RAD	2	3	0.163761
WG_group5_RAD	2	4	0.163761
WG_group5_RAD	2	5	0.147913
WG_group5_RAD	3	0	0.241857
WG_group5_RAD	3	1	0.129479
WG_group5_RAD	3	2	0.162052
WG_group5_RAD	3	3	0.137622
WG_group5_RAD	3	4	0.168567
WG_group5_RAD	3	5	0.160423
WG_group5_RAD	4	0	0.192575
WG_group5_RAD	4	1	0.140371
WG_group5_RAD	4	2	0.167053
WG_group5_RAD	4	3	0.155452
WG_group5_RAD	4	4	0.184455
WG_group5_RAD	4	5	0.160093
WG_group5_RAD	5	0	0.237062
WG_group5_RAD	5	1	0.125209
WG_group5_RAD	5	2	0.168614
WG_group5_RAD	5	3	0.135225
WG_group5_RAD	5	4	0.180301
WG_group5_RAD	5	5	0.153589
WG_group5_RAD	6	0	0.192149
WG_group5_RAD	6	1	0.128099
WG_group5_RAD	6	2	0.144628
WG_group5_RAD	6	3	0.157025
WG_group5_RAD	6	4	0.169421
WG_group5_RAD	6	5	0.208678
WG_group5_RAD	7	0	0.176733
WG_group5_RAD	7	1	0.104455
WG_group5_RAD	7	2	0.145545
WG_group5_RAD	7	3	0.168317
WG_group5_RAD	7	4	0.175743
WG_group5_RAD	7	5	0.229208
NC_group1_ULB	0	0	0.327572
NC_group1_ULB	0	1	0.153243
NC_group1_ULB	0	2	0.145063
NC_group1_ULB	0	3	0.13043
NC_group1_ULB	0	4	0.126973
NC_group1_ULB	0	5	0.116719
NC_group1_ULB	1	0	0.275534
NC_group1_ULB	1	1	0.155879
NC_group1_ULB	1	2	0.141033
NC_group1_ULB	1	3	0.146378
NC_group1_ULB	1	4	0.145487
NC_group1_ULB	1	5	0.135689
NC_group1_ULB	2	0	0.223404
NC_group1_ULB	2	1	0.151976
NC_group1_ULB	2	2	0.14539
NC_group1_ULB	2	3	0.151976
NC_group1_ULB	2	4	0.165147
NC_group1_ULB	2	5	0.162107
NC_group1_ULB	3	0	0.218033
NC_group1_ULB	3	1	0.147541
NC_group1_ULB	3	2	0.159016
NC_group1_ULB	3	3	0.159016
NC_group1_ULB	3	4	0.167213
NC_group1_ULB	3	5	0.14918
NC_group1_ULB	4	0	0.219907
NC_group1_ULB	4	1	0.108796
NC_group1_ULB	4	2	0.146991
NC_group1_ULB	4	3	0.16088
NC_group1_ULB	4	4	0.165509
NC_group1_ULB	4	5	0.197917
NC_group1_ULB	5	0	0.18123
NC_group1_ULB	5	1	0.124595
NC_group1_ULB	5	2	0.140777
NC_group1_ULB	5	3	0.169903
NC_group1_ULB	5	4	0.203883
NC_group1_ULB	5	5	0.179612
NC_group1_ULB	6	0	0.187879
NC_group1_ULB	6	1	0.133333
NC_group1_ULB	6	2	0.185859
NC_group1_ULB	6	3	0.181818
NC_group1_ULB	6	4	0.173737
NC_group1_ULB	6	5	0.137374
NC_group1_ULB	7	0	0.154502
NC_group1_ULB	7	1	0.119905
NC_group1_ULB	7	2	0.144076
NC_group1_ULB	7	3	0.176303
NC_group1_ULB	7	4	0.164929
NC_group1_ULB	7	5	0.240284
NC_group1_RAD	0	0	0.320418
NC_group1_RAD	0	1	0.161794
NC_group1_RAD	0	2	0.148526
NC_group1_RAD	0	3	0.129975
NC_group1_RAD	0	4	0.122109
NC_group1_RAD	0	5	0.117177
NC_group1_RAD	1	0	0.273342
NC_group1_RAD	1	1	0.154177
NC_group1_RAD	1	2	0.137285
NC_group1_RAD	1	3	0.152334
NC_group1_RAD	1	4	0.138206
NC_group1_RAD	1	5	0.144656
NC_group1_RAD	2	0	0.233283
NC_group1_RAD	2	1	0.152841
NC_group1_RAD	2	2	0.152841
NC_group1_RAD	2	3	0.152841
NC_group1_RAD	2	4	0.16189
NC_group1_RAD	2	5	0.146305
NC_group1_RAD	3	0	0.191524
NC_group1_RAD	3	1	0.145069
NC_group1_RAD	3	2	0.149959
NC_group1_RAD	3	3	0.177669
NC_group1_RAD	3	4	0.180114
NC_group1_RAD	3	5	0.155664
NC_group1_RAD	4	0	0.186754
NC_group1_RAD	4	1	0.124864
NC_group1_RAD	4	2	0.161781
NC_group1_RAD	4	3	0.169381
NC_group1_RAD	4	4	0.181325
NC_group1_RAD	4	5	0.175896
NC_group1_RAD	5	0	0.146747
NC_group1_RAD	5	1	0.12708
NC_group1_RAD	5	2	0.163389
NC_group1_RAD	5	3	0.18003
NC_group1_RAD	5	4	0.186082
NC_group1_RAD	5	5	0.196672
NC_group1_RAD	6	0	0.160079
NC_group1_RAD	6	1	0.114625
NC_group1_RAD	6	2	0.167984
NC_group1_RAD	6	3	0.177866
NC_group1_RAD	6	4	0.199605
NC_group1_RAD	6	5	0.179842
NC_group1_RAD	7	0	0.135051
NC_group1_RAD	7	1	0.11195
NC_group1_RAD	7	2	0.146157
NC_group1_RAD	7	3	0.169258
NC_group1_RAD	7	4	0.198578
NC_group1_RAD	7	5	0.239005
WL_group1_RAD	0	0	0.315461
WL_group1_RAD	0	1	0.15313
WL_group1_RAD	0	2	0.145973
WL_group1_RAD	0	3	0.133364
WL_group1_RAD	0	4	0.129047
WL_group1_RAD	0	5	0.123026
WL_group1_RAD	1	0	0.274062
WL_group1_RAD	1	1	0.148178
WL_group1_RAD	1	2	0.143284
WL_group1_RAD	1	3	0.151441
WL_group1_RAD	1	4	0.143556
WL_group1_RAD	1	5	0.139478
WL_group1_RAD	2	0	0.238166
WL_group1_RAD	2	1	0.167912
WL_group1_RAD	2	2	0.144494
WL_group1_RAD	2	3	0.153463
WL_group1_RAD	2	4	0.147484
WL_group1_RAD	2	5	0.14848
WL_group1_RAD	3	0	0.217498
WL_group1_RAD	3	1	0.127555
WL_group1_RAD	3	2	0.168438
WL_group1_RAD	3	3	0.161897
WL_group1_RAD	3	4	0.172527
WL_group1_RAD	3	5	0.152085
WL_group1_RAD	4	0	0.183626
WL_group1_RAD	4	1	0.14269
WL_group1_RAD	4	2	0.14152
WL_group1_RAD	4	3	0.169591
WL_group1_RAD	4	4	0.189474
WL_group1_RAD	4	5	0.173099
WL_group1_RAD	5	0	0.188383
WL_group1_RAD	5	1	0.133438
WL_group1_RAD	5	2	0.160126
WL_group1_RAD	5	3	0.182104
WL_group1_RAD	5	4	0.156986
WL_group1_RAD	5	5	0.178964
WL_group1_RAD	6	0	0.174098
WL_group1_RAD	6	1	0.11465
WL_group1_RAD	6	2	0.152866
WL_group1_RAD	6	3	0.180467
WL_group1_RAD	6	4	0.193206
WL_group1_RAD	6	5	0.184713
WL_group1_RAD	7	0	0.179565
WL_group1_RAD	7	1	0.109432
WL_group1_RAD	7	2	0.136034
WL_group1_RAD	7	3	0.148126
WL_group1_RAD	7	4	0.183797
WL_group1_RAD	7	5	0.243047
WG_group4_MAD	0	0	0.338907
WG_group4_MAD	0	1	0.150484
WG_group4_MAD	0	2	0.140221
WG_group4_MAD	0	3	0.132957
WG_group4_MAD	0	4	0.121425
WG_group4_MAD	0	5	0.116006
WG_group4_MAD	1	0	0.286634
WG_group4_MAD	1	1	0.151506
WG_group4_MAD	1	2	0.143902
WG_group4_MAD	1	3	0.146827
WG_group4_MAD	1	4	0.133957
WG_group4_MAD	1	5	0.137175
WG_group4_MAD	2	0	0.251948
WG_group4_MAD	2	1	0.151169
WG_group4_MAD	2	2	0.147013
WG_group4_MAD	2	3	0.137662
WG_group4_MAD	2	4	0.162078
WG_group4_MAD	2	5	0.15013
WG_group4_MAD	3	0	0.237164
WG_group4_MAD	3	1	0.136919
WG_group4_MAD	3	2	0.156479
WG_group4_MAD	3	3	0.162999
WG_group4_MAD	3	4	0.162999
WG_group4_MAD	3	5	0.143439
WG_group4_MAD	4	0	0.222981
WG_group4_MAD	4	1	0.14562
WG_group4_MAD	4	2	0.152446
WG_group4_MAD	4	3	0.149033
WG_group4_MAD	4	4	0.180887
WG_group4_MAD	4	5	0.149033
WG_group4_MAD	5	0	0.181675
WG_group4_MAD	5	1	0.109005
WG_group4_MAD	5	2	0.121643
WG_group4_MAD	5	3	0.167457
WG_group4_MAD	5	4	0.186414
WG_group4_MAD	5	5	0.233807
WG_group4_MAD	6	0	0.191176
WG_group4_MAD	6	1	0.136029
WG_group4_MAD	6	2	0.148897
WG_group4_MAD	6	3	0.165441
WG_group4_MAD	6	4	0.181985
WG_group4_MAD	6	5	0.176471
WG_group4_MAD	7	0	0.170034
WG_group4_MAD	7	1	0.108921
WG_group4_MAD	7	2	0.147363
WG_group4_MAD	7	3	0.161163
WG_group4_MAD	7	4	0.18482
WG_group4_MAD	7	5	0.227698
WG_group3_GOM	0	0	0.316911
WG_group3_GOM	0	1	0.150478
WG_group3_GOM	0	2	0.144771
WG_group3_GOM	0	3	0.13522
WG_group3_GOM	0	4	0.130212
WG_group3_GOM	0	5	0.122409
WG_group3_GOM	1	0	0.268227
WG_group3_GOM	1	1	0.16169
WG_group3_GOM	1	2	0.135055
WG_group3_GOM	1	3	0.145278
WG_group3_GOM	1	4	0.143933
WG_group3_GOM	1	5	0.145817
WG_group3_GOM	2	0	0.232924
WG_group3_GOM	2	1	0.155774
WG_group3_GOM	2	2	0.157248
WG_group3_GOM	2	3	0.157248
WG_group3_GOM	2	4	0.154791
WG_group3_GOM	2	5	0.142015
WG_group3_GOM	3	0	0.231638
WG_group3_GOM	3	1	0.134786
WG_group3_GOM	3	2	0.156578
WG_group3_GOM	3	3	0.146893
WG_group3_GOM	3	4	0.16707
WG_group3_GOM	3	5	0.163035
WG_group3_GOM	4	0	0.212963
WG_group3_GOM	4	1	0.131944
WG_group3_GOM	4	2	0.158565
WG_group3_GOM	4	3	0.170139
WG_group3_GOM	4	4	0.159722
WG_group3_GOM	4	5	0.166667
WG_group3_GOM	5	0	0.191291
WG_group3_GOM	5	1	0.133748
WG_group3_GOM	5	2	0.166407
WG_group3_GOM	5	3	0.178849
WG_group3_GOM	5	4	0.174184
WG_group3_GOM	5	5	0.155521
WG_group3_GOM	6	0	0.192308
WG_group3_GOM	6	1	0.115385
WG_group3_GOM	6	2	0.162393
WG_group3_GOM	6	3	0.168803
WG_group3_GOM	6	4	0.149573
WG_group3_GOM	6	5	0.211538
WG_group3_GOM	7	0	0.158221
WG_group3_GOM	7	1	0.114302
WG_group3_GOM	7	2	0.143581
WG_group3_GOM	7	3	0.163288
WG_group3_GOM	7	4	0.190878
WG_group3_GOM	7	5	0.22973
WL_group1_MAD	0	0	0.297218
WL_group1_MAD	0	1	0.162406
WL_group1_MAD	0	2	0.149229
WL_group1_MAD	0	3	0.141683
WL_group1_MAD	0	4	0.12783
WL_group1_MAD	0	5	0.121635
WL_group1_MAD	1	0	0.247185
WL_group1_MAD	1	1	0.163731
WL_group1_MAD	1	2	0.152469
WL_group1_MAD	1	3	0.144672
WL_group1_MAD	1	4	0.150736
WL_group1_MAD	1	5	0.141207
WL_group1_MAD	2	0	0.211558
WL_group1_MAD	2	1	0.157895
WL_group1_MAD	2	2	0.137771
WL_group1_MAD	2	3	0.158411
WL_group1_MAD	2	4	0.176987
WL_group1_MAD	2	5	0.157379
WL_group1_MAD	3	0	0.179631
WL_group1_MAD	3	1	0.132318
WL_group1_MAD	3	2	0.17081
WL_group1_MAD	3	3	0.1668
WL_group1_MAD	3	4	0.165196
WL_group1_MAD	3	5	0.185245
WL_group1_MAD	4	0	0.168591
WL_group1_MAD	4	1	0.124711
WL_group1_MAD	4	2	0.161663
WL_group1_MAD	4	3	0.160508
WL_group1_MAD	4	4	0.192841
WL_group1_MAD	4	5	0.191686
WL_group1_MAD	5	0	0.165342
WL_group1_MAD	5	1	0.130366
WL_group1_MAD	5	2	0.168521
WL_group1_MAD	5	3	0.160572
WL_group1_MAD	5	4	0.195548
WL_group1_MAD	5	5	0.17965
WL_group1_MAD	6	0	0.159836
WL_group1_MAD	6	1	0.106557
WL_group1_MAD	6	2	0.147541
WL_group1_MAD	6	3	0.168033
WL_group1_MAD	6	4	0.213115
WL_group1_MAD	6	5	0.204918
WL_group1_MAD	7	0	0.131463
WL_group1_MAD	7	1	0.112211
WL_group1_MAD	7	2	0.151265
WL_group1_MAD	7	3	0.181518
WL_group1_MAD	7	4	0.179318
WL_group1_MAD	7	5	0.244224
WG_group5_GOM	0	0	0.315549
WG_group5_GOM	0	1	0.156863
WG_group5_GOM	0	2	0.141929
WG_group5_GOM	0	3	0.135317
WG_group5_GOM	0	4	0.128819
WG_group5_GOM	0	5	0.121523
WG_group5_GOM	1	0	0.268084
WG_group5_GOM	1	1	0.154611
WG_group5_GOM	1	2	0.152954
WG_group5_GOM	1	3	0.149365
WG_group5_GOM	1	4	0.134456
WG_group5_GOM	1	5	0.14053
WG_group5_GOM	2	0	0.249071
WG_group5_GOM	2	1	0.145512
WG_group5_GOM	2	2	0.144981
WG_group5_GOM	2	3	0.158789
WG_group5_GOM	2	4	0.162507
WG_group5_GOM	2	5	0.13914
WG_group5_GOM	3	0	0.211165
WG_group5_GOM	3	1	0.125405
WG_group5_GOM	3	2	0.14644
WG_group5_GOM	3	3	0.162621
WG_group5_GOM	3	4	0.173948
WG_group5_GOM	3	5	0.180421
WG_group5_GOM	4	0	0.173653
WG_group5_GOM	4	1	0.137725
WG_group5_GOM	4	2	0.162874
WG_group5_GOM	4	3	0.164072
WG_group5_GOM	4	4	0.194012
WG_group5_GOM	4	5	0.167665
WG_group5_GOM	5	0	0.195618
WG_group5_GOM	5	1	0.134585
WG_group5_GOM	5	2	0.14867
WG_group5_GOM	5	3	0.137715
WG_group5_GOM	5	4	0.203443
WG_group5_GOM	5	5	0.179969
WG_group5_GOM	6	0	0.172485
WG_group5_GOM	6	1	0.10883
WG_group5_GOM	6	2	0.201232
WG_group5_GOM	6	3	0.164271
WG_group5_GOM	6	4	0.182752
WG_group5_GOM	6	5	0.170431
WG_group5_GOM	7	0	0.166127
WG_group5_GOM	7	1	0.118662
WG_group5_GOM	7	2	0.138619
WG_group5_GOM	7	3	0.165049
WG_group5_GOM	7	4	0.1726
WG_group5_GOM	7	5	0.238943
WG_group6_RAD	0	0	0.31954
WG_group6_RAD	0	1	0.152799
WG_group6_RAD	0	2	0.147156
WG_group6_RAD	0	3	0.139079
WG_group6_RAD	0	4	0.120049
WG_group6_RAD	0	5	0.121376
WG_group6_RAD	1	0	0.283093
WG_group6_RAD	1	1	0.152828
WG_group6_RAD	1	2	0.139892
WG_group6_RAD	1	3	0.142298
WG_group6_RAD	1	4	0.148014
WG_group6_RAD	1	5	0.133875
WG_group6_RAD	2	0	0.225948
WG_group6_RAD	2	1	0.151732
WG_group6_RAD	2	2	0.150082
WG_group6_RAD	2	3	0.146234
WG_group6_RAD	2	4	0.170423
WG_group6_RAD	2	5	0.15558
WG_group6_RAD	3	0	0.216216
WG_group6_RAD	3	1	0.140868
WG_group6_RAD	3	2	0.15561
WG_group6_RAD	3	3	0.145782
WG_group6_RAD	3	4	0.172809
WG_group6_RAD	3	5	0.168714
WG_group6_RAD	4	0	0.217237
WG_group6_RAD	4	1	0.115702
WG_group6_RAD	4	2	0.157025
WG_group6_RAD	4	3	0.151122
WG_group6_RAD	4	4	0.188902
WG_group6_RAD	4	5	0.170012
WG_group6_RAD	5	0	0.198036
WG_group6_RAD	5	1	0.124386
WG_group6_RAD	5	2	0.148936
WG_group6_RAD	5	3	0.165303
WG_group6_RAD	5	4	0.181669
WG_group6_RAD	5	5	0.181669
WG_group6_RAD	6	0	0.208255
WG_group6_RAD	6	1	0.12758
WG_group6_RAD	6	2	0.144465
WG_group6_RAD	6	3	0.170732
WG_group6_RAD	6	4	0.187617
WG_group6_RAD	6	5	0.161351
WG_group6_RAD	7	0	0.162274
WG_group6_RAD	7	1	0.123514
WG_group6_RAD	7	2	0.13385
WG_group6_RAD	7	3	0.167442
WG_group6_RAD	7	4	0.180362
WG_group6_RAD	7	5	0.232558
WL_group1_GOM	0	0	0.296162
WL_group1_GOM	0	1	0.158333
WL_group1_GOM	0	2	0.151096
WL_group1_GOM	0	3	0.138158
WL_group1_GOM	0	4	0.130482
WL_group1_GOM	0	5	0.125768
WL_group1_GOM	1	0	0.252481
WL_group1_GOM	1	1	0.161705
WL_group1_GOM	1	2	0.15324
WL_group1_GOM	1	3	0.155283
WL_group1_GOM	1	4	0.143316
WL_group1_GOM	1	5	0.133975
WL_group1_GOM	2	0	0.22265
WL_group1_GOM	2	1	0.153931
WL_group1_GOM	2	2	0.142386
WL_group1_GOM	2	3	0.159428
WL_group1_GOM	2	4	0.162727
WL_group1_GOM	2	5	0.158879
WL_group1_GOM	3	0	0.193745
WL_group1_GOM	3	1	0.133797
WL_group1_GOM	3	2	0.132928
WL_group1_GOM	3	3	0.158123
WL_group1_GOM	3	4	0.206777
WL_group1_GOM	3	5	0.174631
WL_group1_GOM	4	0	0.203814
WL_group1_GOM	4	1	0.122765
WL_group1_GOM	4	2	0.153754
WL_group1_GOM	4	3	0.185936
WL_group1_GOM	4	4	0.168057
WL_group1_GOM	4	5	0.165673
WL_group1_GOM	5	0	0.175806
WL_group1_GOM	5	1	0.153226
WL_group1_GOM	5	2	0.159677
WL_group1_GOM	5	3	0.15
WL_group1_GOM	5	4	0.183871
WL_group1_GOM	5	5	0.177419
WL_group1_GOM	6	0	0.181406
WL_group1_GOM	6	1	0.122449
WL_group1_GOM	6	2	0.185941
WL_group1_GOM	6	3	0.163265
WL_group1_GOM	6	4	0.15873
WL_group1_GOM	6	5	0.188209
WL_group1_GOM	7	0	0.135983
WL_group1_GOM	7	1	0.114017
WL_group1_GOM	7	2	0.144874
WL_group1_GOM	7	3	0.165795
WL_group1_GOM	7	4	0.189331
WL_group1_GOM	7	5	0.25
WL_group1_ULB	0	0	0.321605
WL_group1_ULB	0	1	0.15448
WL_group1_ULB	0	2	0.142276
WL_group1_ULB	0	3	0.13381
WL_group1_ULB	0	4	0.130071
WL_group1_ULB	0	5	0.117757
WL_group1_ULB	1	0	0.261395
WL_group1_ULB	1	1	0.15907
WL_group1_ULB	1	2	0.153335
WL_group1_ULB	1	3	0.150317
WL_group1_ULB	1	4	0.144582
WL_group1_ULB	1	5	0.131301
WL_group1_ULB	2	0	0.235777
WL_group1_ULB	2	1	0.142779
WL_group1_ULB	2	2	0.147702
WL_group1_ULB	2	3	0.155908
WL_group1_ULB	2	4	0.160284
WL_group1_ULB	2	5	0.157549
WL_group1_ULB	3	0	0.195578
WL_group1_ULB	3	1	0.163265
WL_group1_ULB	3	2	0.155612
WL_group1_ULB	3	3	0.155612
WL_group1_ULB	3	4	0.155612
WL_group1_ULB	3	5	0.17432
WL_group1_ULB	4	0	0.209861
WL_group1_ULB	4	1	0.123894
WL_group1_ULB	4	2	0.165613
WL_group1_ULB	4	3	0.164349
WL_group1_ULB	4	4	0.174463
WL_group1_ULB	4	5	0.16182
WL_group1_ULB	5	0	0.166139
WL_group1_ULB	5	1	0.106013
WL_group1_ULB	5	2	0.148734
WL_group1_ULB	5	3	0.174051
WL_group1_ULB	5	4	0.202532
WL_group1_ULB	5	5	0.202532
WL_group1_ULB	6	0	0.205703
WL_group1_ULB	6	1	0.124236
WL_group1_ULB	6	2	0.160896
WL_group1_ULB	6	3	0.167006
WL_group1_ULB	6	4	0.142566
WL_group1_ULB	6	5	0.199593
WL_group1_ULB	7	0	0.161838
WL_group1_ULB	7	1	0.112388
WL_group1_ULB	7	2	0.138362
WL_group1_ULB	7	3	0.165335
WL_group1_ULB	7	4	0.180819
WL_group1_ULB	7	5	0.241259
WG_group5_MAD	0	0	0.328253
WG_group5_MAD	0	1	0.153693
WG_group5_MAD	0	2	0.145018
WG_group5_MAD	0	3	0.129074
WG_group5_MAD	0	4	0.124033
WG_group5_MAD	0	5	0.11993
WG_group5_MAD	1	0	0.279089
WG_group5_MAD	1	1	0.157734
WG_group5_MAD	1	2	0.136351
WG_group5_MAD	1	3	0.149125
WG_group5_MAD	1	4	0.138295
WG_group5_MAD	1	5	0.139406
WG_group5_MAD	2	0	0.237513
WG_group5_MAD	2	1	0.142202
WG_group5_MAD	2	2	0.153415
WG_group5_MAD	2	3	0.163609
WG_group5_MAD	2	4	0.154944
WG_group5_MAD	2	5	0.148318
WG_group5_MAD	3	0	0.206056
WG_group5_MAD	3	1	0.140454
WG_group5_MAD	3	2	0.139613
WG_group5_MAD	3	3	0.174937
WG_group5_MAD	3	4	0.180824
WG_group5_MAD	3	5	0.158116
WG_group5_MAD	4	0	0.220838
WG_group5_MAD	4	1	0.129105
WG_group5_MAD	4	2	0.157418
WG_group5_MAD	4	3	0.143828
WG_group5_MAD	4	4	0.19479
WG_group5_MAD	4	5	0.15402
WG_group5_MAD	5	0	0.190031
WG_group5_MAD	5	1	0.138629
WG_group5_MAD	5	2	0.166667
WG_group5_MAD	5	3	0.17134
WG_group5_MAD	5	4	0.169782
WG_group5_MAD	5	5	0.163551
WG_group5_MAD	6	0	0.157197
WG_group5_MAD	6	1	0.123106
WG_group5_MAD	6	2	0.204545
WG_group5_MAD	6	3	0.138258
WG_group5_MAD	6	4	0.195076
WG_group5_MAD	6	5	0.181818
WG_group5_MAD	7	0	0.162569
WG_group5_MAD	7	1	0.112393
WG_group5_MAD	7	2	0.134471
WG_group5_MAD	7	3	0.170597
WG_group5_MAD	7	4	0.179629
WG_group5_MAD	7	5	0.240341
NC_group1_MAD	0	0	0.312972
NC_group1_MAD	0	1	0.154109
NC_group1_MAD	0	2	0.148988
NC_group1_MAD	0	3	0.129359
NC_group1_MAD	0	4	0.1307
NC_group1_MAD	0	5	0.123872
NC_group1_MAD	1	0	0.242806
NC_group1_MAD	1	1	0.166073
NC_group1_MAD	1	2	0.155111
NC_group1_MAD	1	3	0.158126
NC_group1_MAD	1	4	0.137298
NC_group1_MAD	1	5	0.140586
NC_group1_MAD	2	0	0.239182
NC_group1_MAD	2	1	0.155968
NC_group1_MAD	2	2	0.147408
NC_group1_MAD	2	3	0.155017
NC_group1_MAD	2	4	0.158821
NC_group1_MAD	2	5	0.143604
NC_group1_MAD	3	0	0.201313
NC_group1_MAD	3	1	0.134938
NC_group1_MAD	3	2	0.162655
NC_group1_MAD	3	3	0.172137
NC_group1_MAD	3	4	0.167761
NC_group1_MAD	3	5	0.161196
NC_group1_MAD	4	0	0.176991
NC_group1_MAD	4	1	0.154867
NC_group1_MAD	4	2	0.138274
NC_group1_MAD	4	3	0.161504
NC_group1_MAD	4	4	0.202434
NC_group1_MAD	4	5	0.165929
NC_group1_MAD	5	0	0.171131
NC_group1_MAD	5	1	0.13244
NC_group1_MAD	5	2	0.142857
NC_group1_MAD	5	3	0.172619
NC_group1_MAD	5	4	0.178571
NC_group1_MAD	5	5	0.202381
NC_group1_MAD	6	0	0.138144
NC_group1_MAD	6	1	0.123711
NC_group1_MAD	6	2	0.162887
NC_group1_MAD	6	3	0.181443
NC_group1_MAD	6	4	0.206186
NC_group1_MAD	6	5	0.187629
NC_group1_MAD	7	0	0.146756
NC_group1_MAD	7	1	0.1138
NC_group1_MAD	7	2	0.140062
NC_group1_MAD	7	3	0.176622
NC_group1_MAD	7	4	0.181771
NC_group1_MAD	7	5	0.240989
NC_group1_GOM	0	0	0.288976
NC_group1_GOM	0	1	0.162088
NC_group1_GOM	0	2	0.152099
NC_group1_GOM	0	3	0.136758
NC_group1_GOM	0	4	0.133904
NC_group1_GOM	0	5	0.126174
NC_group1_GOM	1	0	0.222069
NC_group1_GOM	1	1	0.160154
NC_group1_GOM	1	2	0.163456
NC_group1_GOM	1	3	0.156852
NC_group1_GOM	1	4	0.151073
NC_group1_GOM	1	5	0.146395
NC_group1_GOM	2	0	0.205553
NC_group1_GOM	2	1	0.159766
NC_group1_GOM	2	2	0.157331
NC_group1_GOM	2	3	0.159279
NC_group1_GOM	2	4	0.161227
NC_group1_GOM	2	5	0.156844
NC_group1_GOM	3	0	0.160834
NC_group1_GOM	3	1	0.143708
NC_group1_GOM	3	2	0.160089
NC_group1_GOM	3	3	0.185406
NC_group1_GOM	3	4	0.179449
NC_group1_GOM	3	5	0.170514
NC_group1_GOM	4	0	0.153931
NC_group1_GOM	4	1	0.138427
NC_group1_GOM	4	2	0.170543
NC_group1_GOM	4	3	0.173865
NC_group1_GOM	4	4	0.186047
NC_group1_GOM	4	5	0.177187
NC_group1_GOM	5	0	0.156297
NC_group1_GOM	5	1	0.135053
NC_group1_GOM	5	2	0.138088
NC_group1_GOM	5	3	0.192716
NC_group1_GOM	5	4	0.179059
NC_group1_GOM	5	5	0.198786
NC_group1_GOM	6	0	0.161538
NC_group1_GOM	6	1	0.157692
NC_group1_GOM	6	2	0.128846
NC_group1_GOM	6	3	0.163462
NC_group1_GOM	6	4	0.182692
NC_group1_GOM	6	5	0.205769
NC_group1_GOM	7	0	0.117322
NC_group1_GOM	7	1	0.122302
NC_group1_GOM	7	2	0.143885
NC_group1_GOM	7	3	0.175982
NC_group1_GOM	7	4	0.196458
NC_group1_GOM	7	5	0.244051

## Sheet: Figure S20d
Figure S20d
type	label	pair	num	FC
down	allE	NC.GOM_MAD	560	0.902
down	allE	NC.GOM_RAD	800	0.959
down	allE	NC.GOM_ULB	987	0.968
down	allE	NC.MAD_RAD	189	0.989
down	allE	NC.MAD_ULB	613	0.995
down	allE	NC.RAD_ULB	316	0.919
down	allE	WG.GOM_MAD	417	0.846
down	allE	WG.GOM_RAD	738	0.802
down	allE	WG.GOM_ULB	1086	0.834
down	allE	WG.MAD_RAD	357	0.873
down	allE	WG.MAD_ULB	897	0.891
down	allE	WG.RAD_ULB	450	1
down	allE	WL.GOM_MAD	341	0.806
down	allE	WL.GOM_RAD	688	0.795
down	allE	WL.GOM_ULB	842	0.877
down	allE	WL.MAD_RAD	419	0.96
down	allE	WL.MAD_ULB	721	1
down	allE	WL.RAD_ULB	170	1.071
down	RE	NC.GOM_MAD	216	0.888
down	RE	NC.GOM_RAD	287	0.991
down	RE	NC.GOM_ULB	377	0.968
down	RE	NC.MAD_RAD	83	0.989
down	RE	NC.MAD_ULB	256	0.98
down	RE	NC.RAD_ULB	137	0.84
down	RE	WG.GOM_MAD	176	0.848
down	RE	WG.GOM_RAD	310	0.775
down	RE	WG.GOM_ULB	494	0.904
down	RE	WG.MAD_RAD	169	0.922
down	RE	WG.MAD_ULB	440	0.955
down	RE	WG.RAD_ULB	231	1.004
down	RE	WL.GOM_MAD	159	0.931
down	RE	WL.GOM_RAD	288	0.792
down	RE	WL.GOM_ULB	376	0.973
down	RE	WL.MAD_RAD	194	0.873
down	RE	WL.MAD_ULB	347	1.024
down	RE	WL.RAD_ULB	71	0.944
down	SE	NC.GOM_MAD	208	0.783
down	SE	NC.GOM_RAD	331	0.919
down	SE	NC.GOM_ULB	353	0.894
down	SE	NC.MAD_RAD	36	1.091
down	SE	NC.MAD_ULB	171	0.997
down	SE	NC.RAD_ULB	103	0.986
down	SE	WG.GOM_MAD	147	0.844
down	SE	WG.GOM_RAD	258	0.86
down	SE	WG.GOM_ULB	349	0.803
down	SE	WG.MAD_RAD	90	0.879
down	SE	WG.MAD_ULB	246	0.888
down	SE	WG.RAD_ULB	105	0.998
down	SE	WL.GOM_MAD	115	0.805
down	SE	WL.GOM_RAD	225	0.767
down	SE	WL.GOM_ULB	269	0.773
down	SE	WL.MAD_RAD	121	1.028
down	SE	WL.MAD_ULB	197	0.926
down	SE	WL.RAD_ULB	47	1.335
up	allE	NC.GOM_MAD	415	1.102
up	allE	NC.GOM_RAD	608	1.398
up	allE	NC.GOM_ULB	917	1.135
up	allE	NC.MAD_RAD	59	1.078
up	allE	NC.MAD_ULB	575	1.029
up	allE	NC.RAD_ULB	513	1.028
up	allE	WG.GOM_MAD	284	1.098
up	allE	WG.GOM_RAD	482	1.136
up	allE	WG.GOM_ULB	900	1.159
up	allE	WG.MAD_RAD	213	1.04
up	allE	WG.MAD_ULB	652	1.096
up	allE	WG.RAD_ULB	481	1.084
up	allE	WL.GOM_MAD	155	1.041
up	allE	WL.GOM_RAD	397	1
up	allE	WL.GOM_ULB	595	1.246
up	allE	WL.MAD_RAD	162	0.984
up	allE	WL.MAD_ULB	513	1.154
up	allE	WL.RAD_ULB	191	1.446
up	RE	NC.GOM_MAD	172	1.388
up	RE	NC.GOM_RAD	247	1.763
up	RE	NC.GOM_ULB	396	1.335
up	RE	NC.MAD_RAD	25	0.982
up	RE	NC.MAD_ULB	254	1.103
up	RE	NC.RAD_ULB	225	1.03
up	RE	WG.GOM_MAD	119	1.08
up	RE	WG.GOM_RAD	211	1.145
up	RE	WG.GOM_ULB	424	1.259
up	RE	WG.MAD_RAD	98	1.077
up	RE	WG.MAD_ULB	309	1.171
up	RE	WG.RAD_ULB	223	1.149
up	RE	WL.GOM_MAD	70	1.033
up	RE	WL.GOM_RAD	174	1.027
up	RE	WL.GOM_ULB	270	1.271
up	RE	WL.MAD_RAD	66	1.003
up	RE	WL.MAD_ULB	227	1.077
up	RE	WL.RAD_ULB	78	1.72
up	SE	NC.GOM_MAD	127	0.951
up	SE	NC.GOM_RAD	213	1.202
up	SE	NC.GOM_ULB	322	1.073
up	SE	NC.MAD_RAD	13	1.245
up	SE	NC.MAD_ULB	190	1.031
up	SE	NC.RAD_ULB	178	1.033
up	SE	WG.GOM_MAD	83	1.042
up	SE	WG.GOM_RAD	145	1.086
up	SE	WG.GOM_ULB	254	1.1
up	SE	WG.MAD_RAD	51	1
up	SE	WG.MAD_ULB	155	0.997
up	SE	WG.RAD_ULB	101	1.017
up	SE	WL.GOM_MAD	46	1.083
up	SE	WL.GOM_RAD	118	0.924
up	SE	WL.GOM_ULB	183	1.132
up	SE	WL.MAD_RAD	42	0.929
up	SE	WL.MAD_ULB	165	1.167
up	SE	WL.RAD_ULB	47	1.244

## Sheet: Figure S20e
Figure S20e
Term	Description	LogP	InTerm_InList	Group
GO:0030198	extracellular matrix organization	-2.88015	5/395	NC_RAD-ULB_RAD-up
GO:0030198	extracellular matrix organization	-12.5826	20/395	NC_GOM-RAD_RAD-up
GO:0030198	extracellular matrix organization	-8.98696	18/395	NC_GOM-ULB_ULB-up
GO:0030198	extracellular matrix organization	-1.42016	4/395	NC_GOM-MAD_GOM-up
GO:0030198	extracellular matrix organization	-3.52096	6/395	WG_MAD-ULB_ULB-up
GO:0030198	extracellular matrix organization	-4.01569	6/395	WL_RAD-ULB_ULB-up
GO:0030198	extracellular matrix organization	-3.84053	7/395	WL_GOM-MAD_GOM-up
GO:0030198	extracellular matrix organization	-7.15506	11/395	WL_MAD-ULB_ULB-up
GO:0030198	extracellular matrix organization	-4.9411	8/395	NC_RAD-ULB_ULB-up
GO:0030198	extracellular matrix organization	-6.44245	10/395	NC_GOM-MAD_MAD-up
GO:0030198	extracellular matrix organization	-2.84916	4/395	NC_MAD-RAD_MAD-up
GO:0030198	extracellular matrix organization	-5.39409	12/395	WL_GOM-RAD_GOM-up
GO:0030198	extracellular matrix organization	-2.57264	5/395	WG_MAD-ULB_MAD-up
GO:0030198	extracellular matrix organization	-3.74111	5/395	WG_RAD-ULB_RAD-up
GO:0030198	extracellular matrix organization	-7.16824	12/395	WL_GOM-ULB_ULB-up
GO:0030198	extracellular matrix organization	-4.13583	8/395	NC_MAD-ULB_ULB-up
GO:0030198	extracellular matrix organization	-2.51781	6/395	NC_MAD-ULB_MAD-up
GO:0030198	extracellular matrix organization	-7.78707	9/395	WG_RAD-ULB_ULB-up
GO:0030198	extracellular matrix organization	-4.16012	6/395	WG_GOM-RAD_RAD-up
GO:0001501	skeletal system development	-2.36384	5/486	WL_GOM-RAD_RAD-up
GO:0001501	skeletal system development	-2.48941	5/486	NC_RAD-ULB_RAD-up
GO:0001501	skeletal system development	-8.2947	17/486	NC_GOM-RAD_RAD-up
GO:0001501	skeletal system development	-3.15015	4/486	WL_MAD-RAD_RAD-up
GO:0001501	skeletal system development	-8.36263	19/486	NC_GOM-ULB_ULB-up
GO:0001501	skeletal system development	-1.79459	3/486	WG_GOM-MAD_GOM-up
GO:0001501	skeletal system development	-1.60742	4/486	WL_MAD-RAD_MAD-up
GO:0001501	skeletal system development	-3.08175	8/486	WL_MAD-ULB_MAD-up
GO:0001501	skeletal system development	-3.89238	7/486	WG_MAD-ULB_ULB-up
GO:0001501	skeletal system development	-3.5289	6/486	WL_RAD-ULB_ULB-up
GO:0001501	skeletal system development	-4.50895	5/486	WG_MAD-RAD_RAD-up
GO:0001501	skeletal system development	-3.2518	3/486	NC_MAD-RAD_RAD-up
GO:0001501	skeletal system development	-4.34092	10/486	WG_GOM-ULB_GOM-up
GO:0001501	skeletal system development	-4.96079	9/486	WL_GOM-MAD_GOM-up
GO:0001501	skeletal system development	-6.84315	16/486	WL_GOM-ULB_GOM-up
GO:0001501	skeletal system development	-7.19788	12/486	WL_MAD-ULB_ULB-up
GO:0001501	skeletal system development	-5.19048	9/486	NC_RAD-ULB_ULB-up
GO:0001501	skeletal system development	-1.77795	5/486	NC_GOM-MAD_MAD-up
GO:0001501	skeletal system development	-5.19976	13/486	WL_GOM-RAD_GOM-up
GO:0001501	skeletal system development	-6.11606	11/486	WG_GOM-ULB_ULB-up
GO:0001501	skeletal system development	-4.17854	8/486	WG_GOM-RAD_GOM-up
GO:0001501	skeletal system development	-6.19667	14/486	NC_GOM-ULB_GOM-up
GO:0001501	skeletal system development	-6.59556	10/486	WG_MAD-ULB_MAD-up
GO:0001501	skeletal system development	-2.39093	4/486	WG_RAD-ULB_RAD-up
GO:0001501	skeletal system development	-4.62604	11/486	NC_GOM-RAD_GOM-up
GO:0001501	skeletal system development	-8.95279	15/486	WL_GOM-ULB_ULB-up
GO:0001501	skeletal system development	-8.82394	14/486	NC_MAD-ULB_ULB-up
GO:0001501	skeletal system development	-2.08698	6/486	NC_MAD-ULB_MAD-up
GO:0001501	skeletal system development	-4.82056	7/486	WG_RAD-ULB_ULB-up
GO:0001501	skeletal system development	-4.63902	7/486	WG_GOM-RAD_RAD-up
GO:0001667	ameboidal-type cell migration	-2.40193	5/476	WL_GOM-RAD_RAD-up
GO:0001667	ameboidal-type cell migration	-2.52799	5/476	NC_RAD-ULB_RAD-up
GO:0001667	ameboidal-type cell migration	-5.26798	13/476	NC_GOM-RAD_RAD-up
GO:0001667	ameboidal-type cell migration	-6.96925	17/476	NC_GOM-ULB_ULB-up
GO:0001667	ameboidal-type cell migration	-1.81854	3/476	WG_GOM-MAD_GOM-up
GO:0001667	ameboidal-type cell migration	-3.13094	6/476	WL_MAD-RAD_MAD-up
GO:0001667	ameboidal-type cell migration	-1.35192	5/476	WL_MAD-ULB_MAD-up
GO:0001667	ameboidal-type cell migration	-1.91693	5/476	WL_GOM-MAD_GOM-up
GO:0001667	ameboidal-type cell migration	-2.32413	6/476	WL_MAD-ULB_ULB-up
GO:0001667	ameboidal-type cell migration	-3.19248	7/476	NC_GOM-MAD_MAD-up
GO:0001667	ameboidal-type cell migration	-4.71893	8/476	WG_MAD-ULB_MAD-up
GO:0001667	ameboidal-type cell migration	-5.5193	7/476	WG_RAD-ULB_RAD-up
GO:0001667	ameboidal-type cell migration	-2.08617	7/476	NC_GOM-RAD_GOM-up
GO:0001667	ameboidal-type cell migration	-3.87967	9/476	WL_GOM-ULB_ULB-up
GO:0001667	ameboidal-type cell migration	-1.34672	3/476	WG_RAD-ULB_ULB-up
GO:0001667	ameboidal-type cell migration	-3.7184	6/476	WG_GOM-RAD_RAD-up
GO:0042063	gliogenesis	-3.39697	5/283	WL_GOM-RAD_RAD-up
GO:0042063	gliogenesis	-6.67481	13/283	NC_GOM-ULB_ULB-up
GO:0042063	gliogenesis	-1.55645	3/283	WG_MAD-ULB_ULB-up
GO:0042063	gliogenesis	-2.99089	5/283	NC_RAD-ULB_ULB-up
GO:0042063	gliogenesis	-1.80769	4/283	WG_GOM-ULB_ULB-up
GO:0042063	gliogenesis	-1.85703	3/283	WG_GOM-RAD_RAD-up
GO:0031589	cell-substrate adhesion	-2.08712	4/360	WL_GOM-RAD_RAD-up
GO:0031589	cell-substrate adhesion	-1.41859	3/360	NC_RAD-ULB_RAD-up
GO:0031589	cell-substrate adhesion	-9.31506	16/360	NC_GOM-RAD_RAD-up
GO:0031589	cell-substrate adhesion	-6.26857	14/360	NC_GOM-ULB_ULB-up
GO:0031589	cell-substrate adhesion	-3.73712	6/360	WG_MAD-ULB_ULB-up
GO:0031589	cell-substrate adhesion	-2.32819	4/360	WL_RAD-ULB_ULB-up
GO:0031589	cell-substrate adhesion	-3.04078	7/360	WG_GOM-ULB_GOM-up
GO:0031589	cell-substrate adhesion	-2.92604	6/360	WL_MAD-ULB_ULB-up
GO:0031589	cell-substrate adhesion	-4.83258	8/360	NC_GOM-MAD_MAD-up
GO:0031589	cell-substrate adhesion	-1.99924	3/360	NC_MAD-RAD_MAD-up
GO:0031589	cell-substrate adhesion	-2.85395	6/360	WG_GOM-ULB_ULB-up
GO:0031589	cell-substrate adhesion	-5.32101	9/360	NC_MAD-ULB_ULB-up
GO:0031589	cell-substrate adhesion	-1.38904	4/360	NC_MAD-ULB_MAD-up
GO:0031589	cell-substrate adhesion	-4.53936	6/360	WG_RAD-ULB_ULB-up
GO:0031589	cell-substrate adhesion	-5.48455	7/360	WG_GOM-RAD_RAD-up
GO:0030335	positive regulation of cell migration	-2.88106	6/550	WL_GOM-RAD_RAD-up
GO:0030335	positive regulation of cell migration	-6.09297	17/550	NC_GOM-ULB_ULB-up
GO:0030335	positive regulation of cell migration	-1.65357	3/550	WG_GOM-MAD_GOM-up
GO:0030335	positive regulation of cell migration	-2.80905	6/550	WL_MAD-RAD_MAD-up
GO:0030335	positive regulation of cell migration	-4.08437	10/550	WL_MAD-ULB_MAD-up
GO:0030335	positive regulation of cell migration	-6.72654	12/550	NC_GOM-MAD_GOM-up
GO:0030335	positive regulation of cell migration	-2.77409	6/550	WG_MAD-ULB_ULB-up
GO:0030335	positive regulation of cell migration	-2.4317	5/550	WL_RAD-ULB_ULB-up
GO:0030335	positive regulation of cell migration	-1.51436	6/550	WG_GOM-ULB_GOM-up
GO:0030335	positive regulation of cell migration	-2.38639	3/550	WG_MAD-RAD_MAD-up
GO:0030335	positive regulation of cell migration	-2.66009	7/550	WL_MAD-ULB_ULB-up
GO:0030335	positive regulation of cell migration	-3.37617	11/550	WL_GOM-RAD_GOM-up
GO:0030335	positive regulation of cell migration	-5.59584	11/550	WG_GOM-ULB_ULB-up
GO:0030335	positive regulation of cell migration	-4.19357	12/550	NC_GOM-ULB_GOM-up
GO:0030335	positive regulation of cell migration	-6.10608	10/550	WG_MAD-ULB_MAD-up
GO:0030335	positive regulation of cell migration	-1.42338	3/550	WG_RAD-ULB_RAD-up
GO:0030335	positive regulation of cell migration	-3.47982	10/550	NC_GOM-RAD_GOM-up
GO:0030335	positive regulation of cell migration	-2.50491	7/550	NC_MAD-ULB_ULB-up
GO:0030335	positive regulation of cell migration	-3.53189	6/550	WG_RAD-ULB_ULB-up
GO:0030335	positive regulation of cell migration	-1.78721	4/550	WG_GOM-RAD_RAD-up
GO:0014745	negative regulation of muscle adaptation	-5.7073	45029	NC_GOM-ULB_ULB-up
GO:0007423	sensory organ development	-1.61533	4/534	NC_RAD-ULB_RAD-up
GO:0007423	sensory organ development	-5.59123	16/534	NC_GOM-ULB_ULB-up
GO:0007423	sensory organ development	-1.47797	4/534	WL_MAD-RAD_MAD-up
GO:0007423	sensory organ development	-1.45671	4/534	WG_MAD-ULB_ULB-up
GO:0007423	sensory organ development	-4.73152	11/534	WG_GOM-ULB_GOM-up
GO:0007423	sensory organ development	-4.63791	9/534	WL_GOM-MAD_GOM-up
GO:0007423	sensory organ development	-4.91419	14/534	WL_GOM-ULB_GOM-up
GO:0007423	sensory organ development	-2.49194	6/534	NC_RAD-ULB_ULB-up
GO:0007423	sensory organ development	-2.90235	7/534	NC_GOM-MAD_MAD-up
GO:0007423	sensory organ development	-6.94559	16/534	WL_GOM-RAD_GOM-up
GO:0007423	sensory organ development	-3.89582	8/534	WG_GOM-RAD_GOM-up
GO:0007423	sensory organ development	-4.36455	8/534	WG_MAD-ULB_MAD-up
GO:0007423	sensory organ development	-2.24683	4/534	WG_RAD-ULB_RAD-up
GO:0007423	sensory organ development	-5.7242	13/534	NC_GOM-RAD_GOM-up
GO:0007423	sensory organ development	-2.57571	7/534	NC_MAD-ULB_ULB-up
GO:0007423	sensory organ development	-3.60049	6/534	WG_RAD-ULB_ULB-up
GO:0070482	response to oxygen levels	-2.38238	3/385	WL_MAD-RAD_RAD-up
GO:0070482	response to oxygen levels	-5.18988	13/385	NC_GOM-ULB_ULB-up
GO:0070482	response to oxygen levels	-1.44458	3/385	WL_RAD-ULB_ULB-up
GO:0070482	response to oxygen levels	-1.51681	4/385	NC_GOM-MAD_MAD-up
GO:0070482	response to oxygen levels	-1.85087	4/385	WG_MAD-ULB_MAD-up
GO:0070482	response to oxygen levels	-1.57858	3/385	WG_RAD-ULB_ULB-up
GO:0070482	response to oxygen levels	-2.31646	4/385	WG_GOM-RAD_RAD-up
GO:0060070	canonical Wnt signaling pathway	-5.11418	12/333	NC_GOM-ULB_ULB-up
GO:0060070	canonical Wnt signaling pathway	-4.52862	5/333	WG_GOM-MAD_GOM-up
GO:0060070	canonical Wnt signaling pathway	-3.15061	6/333	NC_GOM-MAD_GOM-up
GO:0060070	canonical Wnt signaling pathway	-1.84855	5/333	WG_GOM-ULB_GOM-up
GO:0060070	canonical Wnt signaling pathway	-5.27251	8/333	WL_GOM-MAD_GOM-up
GO:0060070	canonical Wnt signaling pathway	-2.4444	7/333	WL_GOM-RAD_GOM-up
GO:0060070	canonical Wnt signaling pathway	-1.57834	4/333	WG_GOM-ULB_ULB-up
GO:0060070	canonical Wnt signaling pathway	-2.6066	5/333	WG_GOM-RAD_GOM-up
GO:0060070	canonical Wnt signaling pathway	-3.95499	9/333	NC_GOM-ULB_GOM-up
GO:0060070	canonical Wnt signaling pathway	-5.30249	10/333	NC_GOM-RAD_GOM-up
GO:0060070	canonical Wnt signaling pathway	-1.34287	4/333	WL_GOM-ULB_ULB-up
GO:0044283	small molecule biosynthetic process	-3.86871	8/693	WL_GOM-RAD_RAD-up
GO:0044283	small molecule biosynthetic process	-4.76547	17/693	NC_GOM-ULB_ULB-up
GO:0044283	small molecule biosynthetic process	-4.37725	12/693	WG_GOM-ULB_GOM-up
GO:0044283	small molecule biosynthetic process	-3.57308	9/693	NC_GOM-MAD_MAD-up
GO:0044283	small molecule biosynthetic process	-1.52353	6/693	WG_GOM-ULB_ULB-up
GO:0044283	small molecule biosynthetic process	-2.18472	6/693	WG_MAD-ULB_MAD-up
GO:0044283	small molecule biosynthetic process	-1.85907	4/693	WG_RAD-ULB_RAD-up
GO:0044283	small molecule biosynthetic process	-1.46435	4/693	WG_GOM-RAD_RAD-up
GO:0051345	positive regulation of hydrolase activity	-2.80039	7/779	WL_GOM-RAD_RAD-up
GO:0051345	positive regulation of hydrolase activity	-2.2804	6/779	NC_RAD-ULB_RAD-up
GO:0051345	positive regulation of hydrolase activity	-4.79318	16/779	NC_GOM-RAD_RAD-up
GO:0051345	positive regulation of hydrolase activity	-4.67032	18/779	NC_GOM-ULB_ULB-up
GO:0051345	positive regulation of hydrolase activity	-2.71954	7/779	WL_MAD-RAD_MAD-up
GO:0051345	positive regulation of hydrolase activity	-2.45703	8/779	NC_GOM-MAD_GOM-up
GO:0051345	positive regulation of hydrolase activity	-1.47023	5/779	WG_MAD-ULB_ULB-up
GO:0051345	positive regulation of hydrolase activity	-1.6586	3/779	WG_MAD-RAD_RAD-up
GO:0051345	positive regulation of hydrolase activity	-4.19427	11/779	WG_GOM-ULB_ULB-up
GO:0051345	positive regulation of hydrolase activity	-1.50945	9/779	NC_GOM-ULB_GOM-up
GO:0051345	positive regulation of hydrolase activity	-2.2326	8/779	NC_MAD-ULB_ULB-up
GO:0051345	positive regulation of hydrolase activity	-2.60582	6/779	WG_GOM-RAD_RAD-up
hsa04512	ECM-receptor interaction	-4.48481	4/82	WL_GOM-RAD_RAD-up
hsa04512	ECM-receptor interaction	-4.47951	6/82	NC_GOM-ULB_ULB-up
hsa04512	ECM-receptor interaction	-2.60564	3/82	WL_MAD-ULB_ULB-up
hsa04512	ECM-receptor interaction	-3.4714	4/82	WL_GOM-ULB_ULB-up
hsa04512	ECM-receptor interaction	-2.52787	3/82	NC_MAD-ULB_ULB-up
GO:0030155	regulation of cell adhesion	-2.40518	6/734	NC_RAD-ULB_RAD-up
GO:0030155	regulation of cell adhesion	-7.11843	19/734	NC_GOM-RAD_RAD-up
GO:0030155	regulation of cell adhesion	-4.45136	17/734	NC_GOM-ULB_ULB-up
GO:0030155	regulation of cell adhesion	-2.08439	4/734	WG_GOM-MAD_GOM-up
GO:0030155	regulation of cell adhesion	-5.77812	14/734	WL_MAD-ULB_MAD-up
GO:0030155	regulation of cell adhesion	-6.22287	13/734	NC_GOM-MAD_GOM-up
GO:0030155	regulation of cell adhesion	-3.3648	7/734	WL_RAD-ULB_ULB-up
GO:0030155	regulation of cell adhesion	-5.5098	14/734	WG_GOM-ULB_GOM-up
GO:0030155	regulation of cell adhesion	-3.84377	10/734	WL_MAD-ULB_ULB-up
GO:0030155	regulation of cell adhesion	-1.31566	5/734	NC_RAD-ULB_ULB-up
GO:0030155	regulation of cell adhesion	-1.60337	6/734	NC_GOM-MAD_MAD-up
GO:0030155	regulation of cell adhesion	-10.6466	23/734	NC_GOM-ULB_GOM-up
GO:0030155	regulation of cell adhesion	-2.71206	7/734	WG_MAD-ULB_MAD-up
GO:0030155	regulation of cell adhesion	-1.77603	4/734	WG_RAD-ULB_RAD-up
GO:0030155	regulation of cell adhesion	-6.30149	16/734	NC_GOM-RAD_GOM-up
GO:0030155	regulation of cell adhesion	-1.36471	6/734	NC_MAD-ULB_ULB-up
GO:0030155	regulation of cell adhesion	-1.31179	6/734	NC_MAD-ULB_MAD-up
GO:0030155	regulation of cell adhesion	-4.58104	8/734	WG_RAD-ULB_ULB-up
GO:0030155	regulation of cell adhesion	-3.52395	7/734	WG_GOM-RAD_RAD-up
GO:1901652	response to peptide	-2.22039	5/526	WL_GOM-RAD_RAD-up
GO:1901652	response to peptide	-1.63641	4/526	NC_RAD-ULB_RAD-up
GO:1901652	response to peptide	-6.2362	15/526	NC_GOM-RAD_RAD-up
GO:1901652	response to peptide	-4.39252	14/526	NC_GOM-ULB_ULB-up
GO:1901652	response to peptide	-1.47714	4/526	WG_MAD-ULB_ULB-up
GO:1901652	response to peptide	-2.11855	6/526	WL_MAD-ULB_ULB-up
GO:1901652	response to peptide	-1.85645	5/526	NC_RAD-ULB_ULB-up
GO:1901652	response to peptide	-4.2774	10/526	WL_GOM-ULB_ULB-up
GO:1901652	response to peptide	-2.53824	7/526	NC_MAD-ULB_MAD-up
GO:1901652	response to peptide	-5.42198	8/526	WG_GOM-RAD_RAD-up
GO:0044242	cellular lipid catabolic process	-1.84035	3/231	WL_GOM-RAD_RAD-up
GO:0044242	cellular lipid catabolic process	-1.91839	3/231	NC_RAD-ULB_RAD-up
GO:0044242	cellular lipid catabolic process	-5.9084	10/231	NC_GOM-RAD_RAD-up
GO:0044242	cellular lipid catabolic process	-4.22856	9/231	NC_GOM-ULB_ULB-up
GO:0044242	cellular lipid catabolic process	-2.15375	4/231	WL_MAD-ULB_ULB-up
GO:0044242	cellular lipid catabolic process	-1.73358	3/231	WG_MAD-ULB_MAD-up
GO:0044242	cellular lipid catabolic process	-3.58246	4/231	WG_RAD-ULB_RAD-up
GO:0044242	cellular lipid catabolic process	-4.37523	7/231	WL_GOM-ULB_ULB-up
GO:0044242	cellular lipid catabolic process	-4.25362	5/231	WG_GOM-RAD_RAD-up
GO:0060019	radial glial cell differentiation	-4.20256	44996	NC_GOM-ULB_ULB-up
GO:0048762	mesenchymal cell differentiation	-1.83041	3/233	WL_GOM-RAD_RAD-up
GO:0048762	mesenchymal cell differentiation	-1.30532	4/233	NC_GOM-RAD_RAD-up
GO:0048762	mesenchymal cell differentiation	-4.19976	9/233	NC_GOM-ULB_ULB-up
GO:0048762	mesenchymal cell differentiation	-2.67409	3/233	WG_GOM-MAD_GOM-up
GO:0048762	mesenchymal cell differentiation	-1.79358	3/233	WL_MAD-RAD_MAD-up
GO:0048762	mesenchymal cell differentiation	-2.17409	4/233	NC_GOM-MAD_GOM-up
GO:0048762	mesenchymal cell differentiation	-3.24358	5/233	WL_GOM-MAD_GOM-up
GO:0048762	mesenchymal cell differentiation	-1.38688	3/233	WL_MAD-ULB_ULB-up
GO:0048762	mesenchymal cell differentiation	-2.43442	4/233	NC_RAD-ULB_ULB-up
GO:0048762	mesenchymal cell differentiation	-3.12478	5/233	NC_GOM-MAD_MAD-up
GO:0048762	mesenchymal cell differentiation	-3.33165	7/233	WL_GOM-RAD_GOM-up
GO:0048762	mesenchymal cell differentiation	-2.37417	4/233	WG_GOM-RAD_GOM-up
GO:0048762	mesenchymal cell differentiation	-3.4615	7/233	NC_GOM-ULB_GOM-up
GO:0048762	mesenchymal cell differentiation	-3.03147	6/233	NC_GOM-RAD_GOM-up
GO:0048762	mesenchymal cell differentiation	-1.31909	3/233	NC_MAD-ULB_ULB-up
hsa04923	Regulation of lipolysis in adipocytes	-2.31034	3/58	NC_GOM-RAD_RAD-up
hsa04923	Regulation of lipolysis in adipocytes	-4.15599	5/58	NC_GOM-ULB_ULB-up
GO:0048730	epidermis morphogenesis	-4.10905	4/31	NC_GOM-ULB_ULB-up
GO:0048730	epidermis morphogenesis	-5.8363	4/31	NC_RAD-ULB_ULB-up
GO:0008285	negative regulation of cell population proliferation	-2.20871	6/753	WL_GOM-RAD_RAD-up
GO:0008285	negative regulation of cell population proliferation	-2.35136	6/753	NC_RAD-ULB_RAD-up
GO:0008285	negative regulation of cell population proliferation	-3.26083	13/753	NC_GOM-RAD_RAD-up
GO:0008285	negative regulation of cell population proliferation	-2.82232	14/753	NC_GOM-ULB_ULB-up
GO:0008285	negative regulation of cell population proliferation	-1.3083	3/753	WG_GOM-MAD_GOM-up
GO:0008285	negative regulation of cell population proliferation	-3.50594	9/753	WL_GOM-MAD_GOM-up
GO:0008285	negative regulation of cell population proliferation	-5.00087	17/753	WL_GOM-ULB_GOM-up
GO:0008285	negative regulation of cell population proliferation	-2.37587	7/753	NC_RAD-ULB_ULB-up
GO:0008285	negative regulation of cell population proliferation	-2.0841	7/753	NC_GOM-MAD_MAD-up
GO:0008285	negative regulation of cell population proliferation	-4.40284	15/753	WL_GOM-RAD_GOM-up
GO:0008285	negative regulation of cell population proliferation	-2.40131	8/753	WG_GOM-ULB_ULB-up
GO:0008285	negative regulation of cell population proliferation	-2.90844	8/753	WG_GOM-RAD_GOM-up
GO:0008285	negative regulation of cell population proliferation	-4.0587	14/753	NC_GOM-ULB_GOM-up
GO:0008285	negative regulation of cell population proliferation	-3.32194	6/753	WG_RAD-ULB_RAD-up
GO:0008285	negative regulation of cell population proliferation	-7.64319	18/753	NC_GOM-RAD_GOM-up
GO:0008285	negative regulation of cell population proliferation	-1.32028	6/753	NC_MAD-ULB_ULB-up
GO:0008285	negative regulation of cell population proliferation	-4.08046	11/753	NC_MAD-ULB_MAD-up
GO:0008285	negative regulation of cell population proliferation	-1.43723	4/753	WG_RAD-ULB_ULB-up
GO:0008285	negative regulation of cell population proliferation	-1.97495	5/753	WG_GOM-RAD_RAD-up
GO:0043410	positive regulation of MAPK cascade	-1.87942	8/527	NC_GOM-RAD_RAD-up
GO:0043410	positive regulation of MAPK cascade	-3.71932	7/527	WL_MAD-RAD_MAD-up
GO:0043410	positive regulation of MAPK cascade	-3.52353	9/527	WL_MAD-ULB_MAD-up
GO:0043410	positive regulation of MAPK cascade	-6.92568	12/527	NC_GOM-MAD_GOM-up
GO:0043410	positive regulation of MAPK cascade	-1.47457	4/527	WG_MAD-ULB_ULB-up
GO:0043410	positive regulation of MAPK cascade	-3.85837	8/527	WL_GOM-MAD_GOM-up
GO:0043410	positive regulation of MAPK cascade	-5.6602	15/527	WL_GOM-ULB_GOM-up
GO:0043410	positive regulation of MAPK cascade	-2.52007	6/527	NC_RAD-ULB_ULB-up
GO:0043410	positive regulation of MAPK cascade	-1.64305	5/527	NC_GOM-MAD_MAD-up
GO:0043410	positive regulation of MAPK cascade	-2.68442	7/527	WG_GOM-ULB_ULB-up
GO:0043410	positive regulation of MAPK cascade	-2.43608	6/527	WG_GOM-RAD_GOM-up
GO:0043410	positive regulation of MAPK cascade	-6.53896	15/527	NC_GOM-ULB_GOM-up
GO:0043410	positive regulation of MAPK cascade	-2.76623	6/527	WG_MAD-ULB_MAD-up
GO:0043410	positive regulation of MAPK cascade	-7.40981	15/527	NC_GOM-RAD_GOM-up
GO:0043410	positive regulation of MAPK cascade	-5.03363	11/527	WL_GOM-ULB_ULB-up
GO:0043410	positive regulation of MAPK cascade	-1.43072	5/527	NC_MAD-ULB_ULB-up
GO:0043410	positive regulation of MAPK cascade	-1.94082	4/527	WG_RAD-ULB_ULB-up
GO:0048729	tissue morphogenesis	-2.70604	6/638	NC_RAD-ULB_RAD-up
GO:0048729	tissue morphogenesis	-1.68313	10/638	NC_GOM-ULB_ULB-up
GO:0048729	tissue morphogenesis	-4.22195	6/638	WG_GOM-MAD_GOM-up
GO:0048729	tissue morphogenesis	-1.81767	7/638	WL_MAD-ULB_MAD-up
GO:0048729	tissue morphogenesis	-2.35899	7/638	NC_GOM-MAD_GOM-up
GO:0048729	tissue morphogenesis	-1.49622	4/638	WL_RAD-ULB_ULB-up
GO:0048729	tissue morphogenesis	-7.85305	16/638	WG_GOM-ULB_GOM-up
GO:0048729	tissue morphogenesis	-4.53761	5/638	WG_MAD-RAD_MAD-up
GO:0048729	tissue morphogenesis	-7.47427	13/638	WL_GOM-MAD_GOM-up
GO:0048729	tissue morphogenesis	-7.34823	19/638	WL_GOM-ULB_GOM-up
GO:0048729	tissue morphogenesis	-1.53576	5/638	NC_RAD-ULB_ULB-up
GO:0048729	tissue morphogenesis	-2.46869	7/638	NC_GOM-MAD_MAD-up
GO:0048729	tissue morphogenesis	-2.10625	4/638	NC_MAD-RAD_MAD-up
GO:0048729	tissue morphogenesis	-9.72266	21/638	WL_GOM-RAD_GOM-up
GO:0048729	tissue morphogenesis	-7.60927	13/638	WG_GOM-RAD_GOM-up
GO:0048729	tissue morphogenesis	-10.9932	22/638	NC_GOM-ULB_GOM-up
GO:0048729	tissue morphogenesis	-2.0044	3/638	WG_GOM-MAD_MAD-up
GO:0048729	tissue morphogenesis	-5.52884	10/638	WG_MAD-ULB_MAD-up
GO:0048729	tissue morphogenesis	-3.70638	6/638	WG_RAD-ULB_RAD-up
GO:0048729	tissue morphogenesis	-7.11818	16/638	NC_GOM-RAD_GOM-up
GO:0048729	tissue morphogenesis	-2.37235	8/638	WL_GOM-ULB_ULB-up
GO:0048729	tissue morphogenesis	-3.31212	9/638	NC_MAD-ULB_MAD-up
GO:0048729	tissue morphogenesis	-1.66591	4/638	WG_RAD-ULB_ULB-up
GO:0048729	tissue morphogenesis	-3.04593	6/638	WG_GOM-RAD_RAD-up
GO:0048598	embryonic morphogenesis	-2.08025	5/569	WL_GOM-RAD_RAD-up
GO:0048598	embryonic morphogenesis	-2.95824	6/569	NC_RAD-ULB_RAD-up
GO:0048598	embryonic morphogenesis	-8.0783	18/569	NC_GOM-RAD_RAD-up
GO:0048598	embryonic morphogenesis	-1.91681	3/569	WL_MAD-RAD_RAD-up
GO:0048598	embryonic morphogenesis	-2.94227	12/569	NC_GOM-ULB_ULB-up
GO:0048598	embryonic morphogenesis	-4.49844	6/569	WG_GOM-MAD_GOM-up
GO:0048598	embryonic morphogenesis	-2.73465	6/569	WL_MAD-RAD_MAD-up
GO:0048598	embryonic morphogenesis	-2.64995	8/569	WL_MAD-ULB_MAD-up
GO:0048598	embryonic morphogenesis	-2.0053	6/569	NC_GOM-MAD_GOM-up
GO:0048598	embryonic morphogenesis	-1.37172	4/569	WG_MAD-ULB_ULB-up
GO:0048598	embryonic morphogenesis	-3.16764	6/569	WL_RAD-ULB_ULB-up
GO:0048598	embryonic morphogenesis	-4.18355	5/569	WG_MAD-RAD_RAD-up
GO:0048598	embryonic morphogenesis	-4.50258	4/569	NC_MAD-RAD_RAD-up
GO:0048598	embryonic morphogenesis	-6.00245	13/569	WG_GOM-ULB_GOM-up
GO:0048598	embryonic morphogenesis	-2.34514	3/569	WG_MAD-RAD_MAD-up
GO:0048598	embryonic morphogenesis	-5.26467	10/569	WL_GOM-MAD_GOM-up
GO:0048598	embryonic morphogenesis	-8.13805	19/569	WL_GOM-ULB_GOM-up
GO:0048598	embryonic morphogenesis	-3.98578	9/569	WL_MAD-ULB_ULB-up
GO:0048598	embryonic morphogenesis	-2.35782	6/569	NC_RAD-ULB_ULB-up
GO:0048598	embryonic morphogenesis	-2.74538	7/569	NC_GOM-MAD_MAD-up
GO:0048598	embryonic morphogenesis	-2.6952	3/569	WL_RAD-ULB_RAD-up
GO:0048598	embryonic morphogenesis	-3.18667	5/569	NC_MAD-RAD_MAD-up
GO:0048598	embryonic morphogenesis	-13.3648	24/569	WL_GOM-RAD_GOM-up
GO:0048598	embryonic morphogenesis	-4.64349	10/569	WG_GOM-ULB_ULB-up
GO:0048598	embryonic morphogenesis	-4.51057	9/569	WG_GOM-RAD_GOM-up
GO:0048598	embryonic morphogenesis	-8.46591	18/569	NC_GOM-ULB_GOM-up
GO:0048598	embryonic morphogenesis	-2.14023	3/569	WG_GOM-MAD_MAD-up
GO:0048598	embryonic morphogenesis	-4.17148	8/569	WG_MAD-ULB_MAD-up
GO:0048598	embryonic morphogenesis	-2.15082	4/569	WG_RAD-ULB_RAD-up
GO:0048598	embryonic morphogenesis	-6.97744	15/569	NC_GOM-RAD_GOM-up
GO:0048598	embryonic morphogenesis	-6.3048	13/569	WL_GOM-ULB_ULB-up
GO:0048598	embryonic morphogenesis	-3.77412	9/569	NC_MAD-ULB_ULB-up
GO:0048598	embryonic morphogenesis	-2.35196	7/569	NC_MAD-ULB_MAD-up
GO:0048598	embryonic morphogenesis	-4.38355	7/569	WG_RAD-ULB_ULB-up
GO:0048598	embryonic morphogenesis	-4.20534	7/569	WG_GOM-RAD_RAD-up
GO:0007389	pattern specification process	-2.60771	5/426	WL_GOM-RAD_RAD-up
GO:0007389	pattern specification process	-3.6182	6/426	NC_RAD-ULB_RAD-up
GO:0007389	pattern specification process	-4.31613	11/426	NC_GOM-RAD_RAD-up
GO:0007389	pattern specification process	-2.26013	3/426	WL_MAD-RAD_RAD-up
GO:0007389	pattern specification process	-3.453	11/426	NC_GOM-ULB_ULB-up
GO:0007389	pattern specification process	-5.20891	6/426	WG_GOM-MAD_GOM-up
GO:0007389	pattern specification process	-1.79364	4/426	WL_MAD-RAD_MAD-up
GO:0007389	pattern specification process	-1.52633	5/426	WL_MAD-ULB_MAD-up
GO:0007389	pattern specification process	-1.92424	5/426	NC_GOM-MAD_GOM-up
GO:0007389	pattern specification process	-2.07404	4/426	WL_RAD-ULB_ULB-up
GO:0007389	pattern specification process	-3.51674	4/426	WG_MAD-RAD_RAD-up
GO:0007389	pattern specification process	-3.41897	3/426	NC_MAD-RAD_RAD-up
GO:0007389	pattern specification process	-5.65538	11/426	WG_GOM-ULB_GOM-up
GO:0007389	pattern specification process	-3.97838	4/426	WG_MAD-RAD_MAD-up
GO:0007389	pattern specification process	-4.50192	8/426	WL_GOM-MAD_GOM-up
GO:0007389	pattern specification process	-8.4641	17/426	WL_GOM-ULB_GOM-up
GO:0007389	pattern specification process	-2.55882	6/426	WL_MAD-ULB_ULB-up
GO:0007389	pattern specification process	-1.54915	4/426	NC_RAD-ULB_ULB-up
GO:0007389	pattern specification process	-1.38055	4/426	NC_GOM-MAD_MAD-up
GO:0007389	pattern specification process	-1.80349	3/426	NC_MAD-RAD_MAD-up
GO:0007389	pattern specification process	-9.19449	17/426	WL_GOM-RAD_GOM-up
GO:0007389	pattern specification process	-5.74094	10/426	WG_GOM-ULB_ULB-up
GO:0007389	pattern specification process	-6.49358	10/426	WG_GOM-RAD_GOM-up
GO:0007389	pattern specification process	-6.8852	14/426	NC_GOM-ULB_GOM-up
GO:0007389	pattern specification process	-4.12171	7/426	WG_MAD-ULB_MAD-up
GO:0007389	pattern specification process	-3.5894	5/426	WG_RAD-ULB_RAD-up
GO:0007389	pattern specification process	-6.8263	13/426	NC_GOM-RAD_GOM-up
GO:0007389	pattern specification process	-4.24524	9/426	WL_GOM-ULB_ULB-up
GO:0007389	pattern specification process	-4.73789	9/426	NC_MAD-ULB_ULB-up
GO:0007389	pattern specification process	-2.35812	6/426	NC_MAD-ULB_MAD-up
GO:0007389	pattern specification process	-1.46682	3/426	WG_RAD-ULB_ULB-up
GO:0007389	pattern specification process	-5.00729	7/426	WG_GOM-RAD_RAD-up
GO:0060541	respiratory system development	-3.21052	4/188	NC_RAD-ULB_RAD-up
GO:0060541	respiratory system development	-3.04864	4/188	WL_MAD-RAD_MAD-up
GO:0060541	respiratory system development	-2.98917	5/188	WL_MAD-ULB_MAD-up
GO:0060541	respiratory system development	-2.50257	4/188	NC_GOM-MAD_GOM-up
GO:0060541	respiratory system development	-5.82132	8/188	WG_GOM-ULB_GOM-up
GO:0060541	respiratory system development	-3.7309	3/188	WG_MAD-RAD_MAD-up
GO:0060541	respiratory system development	-4.7569	6/188	WL_GOM-MAD_GOM-up
GO:0060541	respiratory system development	-4.4571	8/188	WL_GOM-ULB_GOM-up
GO:0060541	respiratory system development	-2.77041	4/188	NC_RAD-ULB_ULB-up
GO:0060541	respiratory system development	-3.5488	5/188	NC_GOM-MAD_MAD-up
GO:0060541	respiratory system development	-5.4599	5/188	NC_MAD-RAD_MAD-up
GO:0060541	respiratory system development	-8.89366	12/188	WL_GOM-RAD_GOM-up
GO:0060541	respiratory system development	-7.2282	8/188	WG_GOM-RAD_GOM-up
GO:0060541	respiratory system development	-2.94983	4/188	WG_MAD-ULB_MAD-up
GO:0060541	respiratory system development	-6.48199	9/188	NC_GOM-RAD_GOM-up
GO:0060541	respiratory system development	-1.55209	3/188	NC_MAD-ULB_ULB-up
GO:0060541	respiratory system development	-3.22689	5/188	NC_MAD-ULB_MAD-up
GO:0000904	cell morphogenesis involved in differentiation	-3.92322	6/723	WG_GOM-MAD_GOM-up
GO:0000904	cell morphogenesis involved in differentiation	-3.29167	9/723	NC_GOM-MAD_GOM-up
GO:0000904	cell morphogenesis involved in differentiation	-1.94166	5/723	WL_RAD-ULB_ULB-up
GO:0000904	cell morphogenesis involved in differentiation	-3.56447	11/723	WG_GOM-ULB_GOM-up
GO:0000904	cell morphogenesis involved in differentiation	-5.15396	11/723	WL_GOM-MAD_GOM-up
GO:0000904	cell morphogenesis involved in differentiation	-7.89032	21/723	WL_GOM-ULB_GOM-up
GO:0000904	cell morphogenesis involved in differentiation	-10.3272	23/723	WL_GOM-RAD_GOM-up
GO:0000904	cell morphogenesis involved in differentiation	-7.89586	14/723	WG_GOM-RAD_GOM-up
GO:0000904	cell morphogenesis involved in differentiation	-3.66249	13/723	NC_GOM-ULB_GOM-up
GO:0000904	cell morphogenesis involved in differentiation	-1.69119	3/723	WL_GOM-MAD_MAD-up
GO:0000904	cell morphogenesis involved in differentiation	-1.51617	5/723	WG_MAD-ULB_MAD-up
GO:0000904	cell morphogenesis involved in differentiation	-6.38823	16/723	NC_GOM-RAD_GOM-up
GO:0000904	cell morphogenesis involved in differentiation	-2.05644	8/723	WL_GOM-ULB_ULB-up
GO:0000904	cell morphogenesis involved in differentiation	-1.40721	4/723	WG_GOM-RAD_RAD-up
ko05205	Proteoglycans in cancer	-2.84483	3/203	WG_GOM-MAD_GOM-up
ko05205	Proteoglycans in cancer	-2.02479	4/203	WL_MAD-ULB_MAD-up
ko05205	Proteoglycans in cancer	-1.56177	3/203	NC_GOM-MAD_GOM-up
ko05205	Proteoglycans in cancer	-1.94892	4/203	WG_GOM-ULB_GOM-up
ko05205	Proteoglycans in cancer	-3.51657	5/203	WL_GOM-MAD_GOM-up
ko05205	Proteoglycans in cancer	-2.6492	4/203	NC_RAD-ULB_ULB-up
ko05205	Proteoglycans in cancer	-4.6312	6/203	WG_GOM-RAD_GOM-up
ko05205	Proteoglycans in cancer	-3.0005	6/203	NC_GOM-ULB_GOM-up
ko05205	Proteoglycans in cancer	-1.88206	3/203	WG_MAD-ULB_MAD-up
ko05205	Proteoglycans in cancer	-6.20186	9/203	NC_GOM-RAD_GOM-up
ko05205	Proteoglycans in cancer	-2.85848	5/203	WL_GOM-ULB_ULB-up
ko05205	Proteoglycans in cancer	-2.32431	3/203	WG_RAD-ULB_ULB-up
GO:1905114	cell surface receptor signaling pathway involved in cell-cell signaling	-3.68713	14/614	NC_GOM-ULB_ULB-up
GO:1905114	cell surface receptor signaling pathway involved in cell-cell signaling	-4.31426	6/614	WG_GOM-MAD_GOM-up
GO:1905114	cell surface receptor signaling pathway involved in cell-cell signaling	-2.44949	7/614	NC_GOM-MAD_GOM-up
GO:1905114	cell surface receptor signaling pathway involved in cell-cell signaling	-1.78851	7/614	WG_GOM-ULB_GOM-up
GO:1905114	cell surface receptor signaling pathway involved in cell-cell signaling	-5.83148	11/614	WL_GOM-MAD_GOM-up
GO:1905114	cell surface receptor signaling pathway involved in cell-cell signaling	-2.46124	10/614	WL_GOM-RAD_GOM-up
GO:1905114	cell surface receptor signaling pathway involved in cell-cell signaling	-1.74939	6/614	WG_GOM-ULB_ULB-up
GO:1905114	cell surface receptor signaling pathway involved in cell-cell signaling	-3.48577	8/614	WG_GOM-RAD_GOM-up
GO:1905114	cell surface receptor signaling pathway involved in cell-cell signaling	-3.7467	12/614	NC_GOM-ULB_GOM-up
GO:1905114	cell surface receptor signaling pathway involved in cell-cell signaling	-5.79487	14/614	NC_GOM-RAD_GOM-up
GO:1905114	cell surface receptor signaling pathway involved in cell-cell signaling	-2.47213	8/614	WL_GOM-ULB_ULB-up
GO:1905114	cell surface receptor signaling pathway involved in cell-cell signaling	-1.63118	4/614	WG_GOM-RAD_RAD-up
GO:0007507	heart development	-2.12121	5/556	WL_GOM-RAD_RAD-up
GO:0007507	heart development	-4.5546	6/556	WG_GOM-MAD_GOM-up
GO:0007507	heart development	-3.57789	7/556	WL_MAD-RAD_MAD-up
GO:0007507	heart development	-3.35475	9/556	WL_MAD-ULB_MAD-up
GO:0007507	heart development	-1.482	5/556	NC_GOM-MAD_GOM-up
GO:0007507	heart development	-2.57258	8/556	WG_GOM-ULB_GOM-up
GO:0007507	heart development	-2.3732	3/556	WG_MAD-RAD_MAD-up
GO:0007507	heart development	-4.50102	9/556	WL_GOM-MAD_GOM-up
GO:0007507	heart development	-9.91715	21/556	WL_GOM-ULB_GOM-up
GO:0007507	heart development	-2.14515	6/556	NC_GOM-MAD_MAD-up
GO:0007507	heart development	-3.23201	5/556	NC_MAD-RAD_MAD-up
GO:0007507	heart development	-7.47823	17/556	WL_GOM-RAD_GOM-up
GO:0007507	heart development	-5.45273	10/556	WG_GOM-RAD_GOM-up
GO:0007507	heart development	-3.52095	11/556	NC_GOM-ULB_GOM-up
GO:0007507	heart development	-3.41403	7/556	WG_MAD-ULB_MAD-up
GO:0007507	heart development	-2.18566	4/556	WG_RAD-ULB_RAD-up
GO:0007507	heart development	-5.53242	13/556	NC_GOM-RAD_GOM-up
GO:0007507	heart development	-2.73622	8/556	WL_GOM-ULB_ULB-up
GO:0007507	heart development	-6.99685	13/556	NC_MAD-ULB_MAD-up
GO:0007507	heart development	-3.35819	6/556	WG_GOM-RAD_RAD-up
GO:0030029	actin filament-based process	-2.10023	6/794	WL_GOM-RAD_RAD-up
GO:0030029	actin filament-based process	-3.0571	15/794	NC_GOM-ULB_ULB-up
GO:0030029	actin filament-based process	-2.78883	5/794	WG_GOM-MAD_GOM-up
GO:0030029	actin filament-based process	-1.46497	5/794	WL_MAD-RAD_MAD-up
GO:0030029	actin filament-based process	-2.83479	10/794	WL_MAD-ULB_MAD-up
GO:0030029	actin filament-based process	-4.33871	11/794	NC_GOM-MAD_GOM-up
GO:0030029	actin filament-based process	-2.63388	7/794	WG_MAD-ULB_ULB-up
GO:0030029	actin filament-based process	-2.43576	6/794	WL_RAD-ULB_ULB-up
GO:0030029	actin filament-based process	-2.66809	10/794	WG_GOM-ULB_GOM-up
GO:0030029	actin filament-based process	-2.95342	4/794	WG_MAD-RAD_MAD-up
GO:0030029	actin filament-based process	-4.03364	10/794	WL_GOM-MAD_GOM-up
GO:0030029	actin filament-based process	-5.90275	19/794	WL_GOM-ULB_GOM-up
GO:0030029	actin filament-based process	-2.87234	8/794	NC_RAD-ULB_ULB-up
GO:0030029	actin filament-based process	-1.78467	4/794	NC_MAD-RAD_MAD-up
GO:0030029	actin filament-based process	-4.12055	11/794	WG_GOM-ULB_ULB-up
GO:0030029	actin filament-based process	-3.42013	9/794	WG_GOM-RAD_GOM-up
GO:0030029	actin filament-based process	-6.29133	18/794	NC_GOM-ULB_GOM-up
GO:0030029	actin filament-based process	-4.70112	10/794	WG_MAD-ULB_MAD-up
GO:0030029	actin filament-based process	-5.17895	15/794	NC_GOM-RAD_GOM-up
GO:0030029	actin filament-based process	-2.32374	9/794	WL_GOM-ULB_ULB-up
GO:0030029	actin filament-based process	-6.02227	14/794	NC_MAD-ULB_MAD-up
GO:0030029	actin filament-based process	-2.704	6/794	WG_RAD-ULB_ULB-up
GO:0030029	actin filament-based process	-1.88301	5/794	WG_GOM-RAD_RAD-up
GO:0070848	response to growth factor	-2.25591	6/736	WL_GOM-RAD_RAD-up
GO:0070848	response to growth factor	-4.4851	15/736	NC_GOM-RAD_RAD-up
GO:0070848	response to growth factor	-2.91499	14/736	NC_GOM-ULB_ULB-up
GO:0070848	response to growth factor	-2.93449	5/736	WG_GOM-MAD_GOM-up
GO:0070848	response to growth factor	-1.56143	5/736	WG_MAD-ULB_ULB-up
GO:0070848	response to growth factor	-1.9813	7/736	WL_MAD-ULB_ULB-up
GO:0070848	response to growth factor	-3.79114	9/736	NC_RAD-ULB_ULB-up
GO:0070848	response to growth factor	-4.08221	10/736	NC_GOM-MAD_MAD-up
GO:0070848	response to growth factor	-2.37883	3/736	WL_RAD-ULB_RAD-up
GO:0070848	response to growth factor	-3.71803	10/736	WG_GOM-ULB_ULB-up
GO:0070848	response to growth factor	-3.66152	9/736	WG_GOM-RAD_GOM-up
GO:0070848	response to growth factor	-2.79437	4/736	WG_GOM-MAD_MAD-up
GO:0070848	response to growth factor	-1.48764	5/736	WG_MAD-ULB_MAD-up
GO:0070848	response to growth factor	-4.89677	14/736	NC_GOM-RAD_GOM-up
GO:0070848	response to growth factor	-3.11142	10/736	WL_GOM-ULB_ULB-up
GO:0070848	response to growth factor	-2.37816	8/736	NC_MAD-ULB_ULB-up
GO:0070848	response to growth factor	-1.3071	6/736	NC_MAD-ULB_MAD-up
GO:0070848	response to growth factor	-2.12753	5/736	WG_RAD-ULB_ULB-up
GO:0070848	response to growth factor	-2.72925	6/736	WG_GOM-RAD_RAD-up
GO:0007169	transmembrane receptor protein tyrosine kinase signaling pathway	-2.03358	12/740	NC_GOM-ULB_ULB-up
GO:0007169	transmembrane receptor protein tyrosine kinase signaling pathway	-1.50867	7/740	WL_MAD-ULB_MAD-up
GO:0007169	transmembrane receptor protein tyrosine kinase signaling pathway	-4.61647	11/740	NC_GOM-MAD_GOM-up
GO:0007169	transmembrane receptor protein tyrosine kinase signaling pathway	-2.14498	6/740	WG_MAD-ULB_ULB-up
GO:0007169	transmembrane receptor protein tyrosine kinase signaling pathway	-2.26406	7/740	WL_GOM-MAD_GOM-up
GO:0007169	transmembrane receptor protein tyrosine kinase signaling pathway	-1.96928	7/740	WL_MAD-ULB_ULB-up
GO:0007169	transmembrane receptor protein tyrosine kinase signaling pathway	-1.82662	6/740	NC_RAD-ULB_ULB-up
GO:0007169	transmembrane receptor protein tyrosine kinase signaling pathway	-2.12355	7/740	NC_GOM-MAD_MAD-up
GO:0007169	transmembrane receptor protein tyrosine kinase signaling pathway	-2.37223	3/740	WL_RAD-ULB_RAD-up
GO:0007169	transmembrane receptor protein tyrosine kinase signaling pathway	-3.64412	9/740	WG_GOM-RAD_GOM-up
GO:0007169	transmembrane receptor protein tyrosine kinase signaling pathway	-3.3948	8/740	WG_MAD-ULB_MAD-up
GO:0007169	transmembrane receptor protein tyrosine kinase signaling pathway	-4.87056	14/740	NC_GOM-RAD_GOM-up
GO:0007169	transmembrane receptor protein tyrosine kinase signaling pathway	-1.99944	8/740	WL_GOM-ULB_ULB-up
GO:0007169	transmembrane receptor protein tyrosine kinase signaling pathway	-2.95192	9/740	NC_MAD-ULB_ULB-up
GO:0040017	positive regulation of locomotion	-2.73793	6/587	WL_GOM-RAD_RAD-up
GO:0040017	positive regulation of locomotion	-5.70922	17/587	NC_GOM-ULB_ULB-up
GO:0040017	positive regulation of locomotion	-2.4247	4/587	WG_GOM-MAD_GOM-up
GO:0040017	positive regulation of locomotion	-2.66687	6/587	WL_MAD-RAD_MAD-up
GO:0040017	positive regulation of locomotion	-3.85339	10/587	WL_MAD-ULB_MAD-up
GO:0040017	positive regulation of locomotion	-7.33201	13/587	NC_GOM-MAD_GOM-up
GO:0040017	positive regulation of locomotion	-2.63239	6/587	WG_MAD-ULB_ULB-up
GO:0040017	positive regulation of locomotion	-2.31247	5/587	WL_RAD-ULB_ULB-up
GO:0040017	positive regulation of locomotion	-1.8856	7/587	WG_GOM-ULB_GOM-up
GO:0040017	positive regulation of locomotion	-2.30741	3/587	WG_MAD-RAD_MAD-up
GO:0040017	positive regulation of locomotion	-2.50318	7/587	WL_MAD-ULB_ULB-up
GO:0040017	positive regulation of locomotion	-4.99461	14/587	WL_GOM-RAD_GOM-up
GO:0040017	positive regulation of locomotion	-5.32632	11/587	WG_GOM-ULB_ULB-up
GO:0040017	positive regulation of locomotion	-1.60726	5/587	WG_GOM-RAD_GOM-up
GO:0040017	positive regulation of locomotion	-5.95185	15/587	NC_GOM-ULB_GOM-up
GO:0040017	positive regulation of locomotion	-5.85145	10/587	WG_MAD-ULB_MAD-up
GO:0040017	positive regulation of locomotion	-1.35305	3/587	WG_RAD-ULB_RAD-up
GO:0040017	positive regulation of locomotion	-4.56631	12/587	NC_GOM-RAD_GOM-up
GO:0040017	positive regulation of locomotion	-2.35087	7/587	NC_MAD-ULB_ULB-up
GO:0040017	positive regulation of locomotion	-3.38159	6/587	WG_RAD-ULB_ULB-up
GO:0040017	positive regulation of locomotion	-1.69445	4/587	WG_GOM-RAD_RAD-up
GO:0044057	regulation of system process	-1.48825	9/592	NC_GOM-ULB_ULB-up
GO:0044057	regulation of system process	-1.98114	7/592	WL_MAD-ULB_MAD-up
GO:0044057	regulation of system process	-4.29022	9/592	WL_GOM-MAD_GOM-up
GO:0044057	regulation of system process	-5.05276	15/592	WL_GOM-ULB_GOM-up
GO:0044057	regulation of system process	-4.51262	9/592	NC_RAD-ULB_ULB-up
GO:0044057	regulation of system process	-2.21908	4/592	NC_MAD-RAD_MAD-up
GO:0044057	regulation of system process	-2.40538	7/592	WG_GOM-ULB_ULB-up
GO:0044057	regulation of system process	-2.90463	4/592	WL_GOM-MAD_MAD-up
GO:0044057	regulation of system process	-2.94242	5/592	WG_RAD-ULB_RAD-up
GO:0044057	regulation of system process	-4.53049	12/592	NC_GOM-RAD_GOM-up
GO:0044057	regulation of system process	-3.85533	10/592	WL_GOM-ULB_ULB-up
GO:0044057	regulation of system process	-3.5478	9/592	NC_MAD-ULB_MAD-up
GO:0044057	regulation of system process	-1.77222	4/592	WG_RAD-ULB_ULB-up
GO:0044057	regulation of system process	-1.68246	4/592	WG_GOM-RAD_RAD-up
GO:0051403	stress-activated MAPK cascade	-3.47806	5/263	WL_MAD-RAD_MAD-up
GO:0051403	stress-activated MAPK cascade	-2.80261	5/263	NC_GOM-MAD_GOM-up
GO:0051403	stress-activated MAPK cascade	-3.00749	5/263	WL_GOM-MAD_GOM-up
GO:0051403	stress-activated MAPK cascade	-1.91377	4/263	WG_GOM-ULB_ULB-up
GO:0051403	stress-activated MAPK cascade	-5.6216	10/263	NC_GOM-ULB_GOM-up
GO:0051403	stress-activated MAPK cascade	-4.38226	8/263	NC_GOM-RAD_GOM-up
GO:0051403	stress-activated MAPK cascade	-1.94217	3/263	WG_GOM-RAD_RAD-up
ko04970	Salivary secretion	-2.94229	3/90	WL_MAD-RAD_MAD-up
ko04970	Salivary secretion	-3.49996	5/90	WL_GOM-ULB_GOM-up
ko04970	Salivary secretion	-4.12788	5/90	NC_GOM-RAD_GOM-up
GO:0033002	muscle cell proliferation	-1.88632	3/222	WL_GOM-RAD_RAD-up
GO:0033002	muscle cell proliferation	-1.98553	5/222	NC_GOM-RAD_RAD-up
GO:0033002	muscle cell proliferation	-1.81893	4/222	WG_GOM-ULB_GOM-up
GO:0033002	muscle cell proliferation	-2.50935	4/222	NC_RAD-ULB_ULB-up
GO:0033002	muscle cell proliferation	-1.60807	3/222	WG_GOM-RAD_GOM-up
GO:0033002	muscle cell proliferation	-2.68551	4/222	WG_MAD-ULB_MAD-up
GO:0033002	muscle cell proliferation	-3.99385	7/222	NC_GOM-RAD_GOM-up
GO:0033002	muscle cell proliferation	-3.55141	6/222	WL_GOM-ULB_ULB-up
GO:0006805	xenobiotic metabolic process	-5.06059	5/120	WG_MAD-ULB_ULB-up
GO:0006805	xenobiotic metabolic process	-3.96053	3/120	WG_MAD-RAD_RAD-up
GO:0006805	xenobiotic metabolic process	-2.14307	3/120	WL_MAD-ULB_ULB-up
GO:0006805	xenobiotic metabolic process	-2.1048	3/120	WG_GOM-ULB_ULB-up
GO:0006805	xenobiotic metabolic process	-3.90096	5/120	WL_GOM-ULB_ULB-up
GO:0006805	xenobiotic metabolic process	-2.89352	3/120	WG_GOM-RAD_RAD-up
GO:0060349	bone morphogenesis	-4.24498	4/90	WG_MAD-ULB_ULB-up
GO:0060349	bone morphogenesis	-2.49107	3/90	WL_MAD-ULB_ULB-up
GO:0060349	bone morphogenesis	-2.72708	3/90	NC_RAD-ULB_ULB-up
GO:0060349	bone morphogenesis	-5.7625	6/90	WL_GOM-ULB_ULB-up
GO:0060349	bone morphogenesis	-2.41384	3/90	NC_MAD-ULB_ULB-up
GO:0008277	regulation of G protein-coupled receptor signaling pathway	-3.44648	4/145	WG_MAD-ULB_ULB-up
GO:0002027	regulation of heart rate	-2.8291	3/97	WG_MAD-ULB_ULB-up
GO:0002027	regulation of heart rate	-1.58745	3/97	WL_GOM-ULB_GOM-up
GO:0002027	regulation of heart rate	-3.47993	4/97	WG_GOM-ULB_ULB-up
GO:0002027	regulation of heart rate	-2.15153	3/97	WL_GOM-ULB_ULB-up
GO:0043279	response to alkaloid	-2.80366	3/99	WG_MAD-ULB_ULB-up
GO:0001503	ossification	-1.92423	4/402	WL_GOM-RAD_RAD-up
GO:0001503	ossification	-5.28949	12/402	NC_GOM-RAD_RAD-up
GO:0001503	ossification	-4.98966	13/402	NC_GOM-ULB_ULB-up
GO:0001503	ossification	-4.14058	5/402	WG_GOM-MAD_GOM-up
GO:0001503	ossification	-2.6259	5/402	WG_MAD-ULB_ULB-up
GO:0001503	ossification	-3.97398	6/402	WL_RAD-ULB_ULB-up
GO:0001503	ossification	-1.53647	5/402	WG_GOM-ULB_GOM-up
GO:0001503	ossification	-5.57054	13/402	WL_GOM-ULB_GOM-up
GO:0001503	ossification	-4.27872	8/402	WL_MAD-ULB_ULB-up
GO:0001503	ossification	-3.11466	6/402	NC_RAD-ULB_ULB-up
GO:0001503	ossification	-4.49056	8/402	NC_GOM-MAD_MAD-up
GO:0001503	ossification	-5.31653	12/402	WL_GOM-RAD_GOM-up
GO:0001503	ossification	-3.36554	7/402	WG_GOM-ULB_ULB-up
GO:0001503	ossification	-3.02588	6/402	WG_GOM-RAD_GOM-up
GO:0001503	ossification	-2.56105	3/402	WG_GOM-MAD_MAD-up
GO:0001503	ossification	-3.37366	6/402	WG_MAD-ULB_MAD-up
GO:0001503	ossification	-4.59537	10/402	NC_GOM-RAD_GOM-up
GO:0001503	ossification	-5.27714	10/402	WL_GOM-ULB_ULB-up
GO:0001503	ossification	-1.87587	5/402	NC_MAD-ULB_ULB-up
GO:0001503	ossification	-2.48042	6/402	NC_MAD-ULB_MAD-up
GO:0001503	ossification	-1.53061	3/402	WG_RAD-ULB_ULB-up
GO:0001503	ossification	-3.14113	5/402	WG_GOM-RAD_RAD-up
GO:0038127	ERBB signaling pathway	-2.3266	3/146	WG_MAD-ULB_ULB-up
GO:0043112	receptor metabolic process	-2.20795	3/169	WL_GOM-RAD_RAD-up
GO:0043112	receptor metabolic process	-1.76849	3/169	NC_GOM-MAD_GOM-up
GO:0043112	receptor metabolic process	-2.15106	3/169	WG_MAD-ULB_ULB-up
GO:0043112	receptor metabolic process	-2.58388	4/169	WG_GOM-ULB_ULB-up
GO:0043112	receptor metabolic process	-2.31407	4/169	WL_GOM-ULB_ULB-up
GO:0006954	inflammatory response	-4.30986	9/778	WL_GOM-RAD_RAD-up
GO:0006954	inflammatory response	-1.66075	5/778	NC_RAD-ULB_RAD-up
GO:0006954	inflammatory response	-2.18066	11/778	NC_GOM-RAD_RAD-up
GO:0006954	inflammatory response	-2.72269	7/778	WL_MAD-RAD_MAD-up
GO:0006954	inflammatory response	-2.90039	10/778	WL_MAD-ULB_MAD-up
GO:0006954	inflammatory response	-7.61286	15/778	NC_GOM-MAD_GOM-up
GO:0006954	inflammatory response	-2.04343	6/778	WG_MAD-ULB_ULB-up
GO:0006954	inflammatory response	-2.54621	4/778	WG_MAD-RAD_RAD-up
GO:0006954	inflammatory response	-1.78895	7/778	WG_GOM-ULB_ULB-up
GO:0006954	inflammatory response	-5.10684	16/778	NC_GOM-ULB_GOM-up
GO:0006954	inflammatory response	-2.47273	4/778	WL_GOM-MAD_MAD-up
GO:0006954	inflammatory response	-3.2514	8/778	WG_MAD-ULB_MAD-up
GO:0006954	inflammatory response	-2.42628	5/778	WG_RAD-ULB_RAD-up
GO:0006954	inflammatory response	-3.52175	11/778	WL_GOM-ULB_ULB-up
GO:0006954	inflammatory response	-2.60859	6/778	WG_GOM-RAD_RAD-up
GO:0050801	ion homeostasis	-2.77515	7/787	WL_GOM-RAD_RAD-up
GO:0050801	ion homeostasis	-2.69451	7/787	WL_MAD-RAD_MAD-up
GO:0050801	ion homeostasis	-2.02031	6/787	WG_MAD-ULB_ULB-up
GO:0050801	ion homeostasis	-1.796	5/787	WL_RAD-ULB_ULB-up
GO:0050801	ion homeostasis	-1.64702	3/787	WG_MAD-RAD_RAD-up
GO:0050801	ion homeostasis	-3.25549	11/787	WG_GOM-ULB_GOM-up
GO:0050801	ion homeostasis	-3.65818	15/787	WL_GOM-ULB_GOM-up
GO:0050801	ion homeostasis	-3.57562	9/787	NC_RAD-ULB_ULB-up
GO:0050801	ion homeostasis	-2.86283	9/787	WG_GOM-ULB_ULB-up
GO:0050801	ion homeostasis	-3.31222	13/787	NC_GOM-ULB_GOM-up
GO:0050801	ion homeostasis	-1.67665	4/787	WG_RAD-ULB_RAD-up
GO:0050801	ion homeostasis	-3.47949	11/787	WL_GOM-ULB_ULB-up
GO:0050801	ion homeostasis	-2.76797	9/787	NC_MAD-ULB_ULB-up
GO:0050801	ion homeostasis	-1.37801	4/787	WG_RAD-ULB_ULB-up
GO:0032787	monocarboxylic acid metabolic process	-3.27711	7/645	WL_GOM-RAD_RAD-up
GO:0032787	monocarboxylic acid metabolic process	-5.15332	15/645	NC_GOM-RAD_RAD-up
GO:0032787	monocarboxylic acid metabolic process	-1.78005	5/645	WG_MAD-ULB_ULB-up
GO:0032787	monocarboxylic acid metabolic process	-2.90384	8/645	WL_MAD-ULB_ULB-up
GO:0032787	monocarboxylic acid metabolic process	-1.8492	6/645	NC_GOM-MAD_MAD-up
GO:0032787	monocarboxylic acid metabolic process	-4.23102	11/645	WL_GOM-ULB_ULB-up
GO:0032787	monocarboxylic acid metabolic process	-2.25016	5/645	WG_GOM-RAD_RAD-up
GO:0090596	sensory organ morphogenesis	-1.45241	5/244	NC_GOM-ULB_ULB-up
GO:0090596	sensory organ morphogenesis	-1.72304	3/244	WG_MAD-ULB_ULB-up
GO:0090596	sensory organ morphogenesis	-3.15322	5/244	WL_GOM-MAD_GOM-up
GO:0090596	sensory organ morphogenesis	-3.67026	8/244	WL_GOM-ULB_GOM-up
GO:0090596	sensory organ morphogenesis	-1.33748	3/244	WL_MAD-ULB_ULB-up
GO:0090596	sensory organ morphogenesis	-1.54625	3/244	NC_RAD-ULB_ULB-up
GO:0090596	sensory organ morphogenesis	-5.71812	10/244	WL_GOM-RAD_GOM-up
GO:0090596	sensory organ morphogenesis	-3.20284	5/244	WG_GOM-RAD_GOM-up
GO:0090596	sensory organ morphogenesis	-4.55613	6/244	WG_MAD-ULB_MAD-up
GO:0090596	sensory organ morphogenesis	-3.74058	7/244	NC_GOM-RAD_GOM-up
GO:0090596	sensory organ morphogenesis	-2.10418	3/244	WG_RAD-ULB_ULB-up
GO:0098742	cell-cell adhesion via plasma-membrane adhesion molecules	-1.58835	3/275	WG_MAD-ULB_ULB-up
GO:0098742	cell-cell adhesion via plasma-membrane adhesion molecules	-1.96331	3/275	WG_RAD-ULB_ULB-up
GO:0071496	cellular response to external stimulus	-2.34771	4/303	WL_GOM-RAD_RAD-up
GO:0071496	cellular response to external stimulus	-1.48116	3/303	WG_MAD-ULB_ULB-up
GO:0071496	cellular response to external stimulus	-1.71118	3/303	WL_RAD-ULB_ULB-up
GO:0071496	cellular response to external stimulus	-2.91101	3/303	WG_GOM-MAD_MAD-up
GO:0071496	cellular response to external stimulus	-1.66623	4/303	NC_MAD-ULB_ULB-up
GO:0071496	cellular response to external stimulus	-2.68826	4/303	WG_GOM-RAD_RAD-up
GO:0003013	circulatory system process	-1.34082	4/611	WL_GOM-RAD_RAD-up
GO:0003013	circulatory system process	-2.07484	5/611	NC_RAD-ULB_RAD-up
GO:0003013	circulatory system process	-1.91154	7/611	WL_MAD-ULB_MAD-up
GO:0003013	circulatory system process	-4.75474	8/611	WL_RAD-ULB_ULB-up
GO:0003013	circulatory system process	-1.50155	5/611	WL_GOM-MAD_GOM-up
GO:0003013	circulatory system process	-3.6904	13/611	WL_GOM-ULB_GOM-up
GO:0003013	circulatory system process	-1.60592	5/611	NC_RAD-ULB_ULB-up
GO:0003013	circulatory system process	-1.75876	6/611	WG_GOM-ULB_ULB-up
GO:0003013	circulatory system process	-4.81297	7/611	WG_RAD-ULB_RAD-up
GO:0003013	circulatory system process	-3.12605	10/611	NC_GOM-RAD_GOM-up
GO:0003013	circulatory system process	-1.93113	7/611	WL_GOM-ULB_ULB-up
GO:0003013	circulatory system process	-2.7908	8/611	NC_MAD-ULB_MAD-up
GO:0003013	circulatory system process	-2.46585	5/611	WG_RAD-ULB_ULB-up
GO:0003013	circulatory system process	-4.01224	7/611	WG_GOM-RAD_RAD-up
GO:0072001	renal system development	-3.49089	5/289	NC_RAD-ULB_RAD-up
GO:0072001	renal system development	-3.56114	4/289	WG_GOM-MAD_GOM-up
GO:0072001	renal system development	-1.85599	4/289	NC_GOM-MAD_GOM-up
GO:0072001	renal system development	-2.84607	3/289	WG_MAD-RAD_RAD-up
GO:0072001	renal system development	-2.81687	6/289	WG_GOM-ULB_GOM-up
GO:0072001	renal system development	-5.72643	8/289	WL_GOM-MAD_GOM-up
GO:0072001	renal system development	-5.46085	11/289	WL_GOM-ULB_GOM-up
GO:0072001	renal system development	-2.10707	4/289	NC_RAD-ULB_ULB-up
GO:0072001	renal system development	-1.92263	4/289	NC_GOM-MAD_MAD-up
GO:0072001	renal system development	-3.35396	4/289	NC_MAD-RAD_MAD-up
GO:0072001	renal system development	-5.06797	10/289	WL_GOM-RAD_GOM-up
GO:0072001	renal system development	-3.78381	6/289	WG_GOM-RAD_GOM-up
GO:0072001	renal system development	-6.13626	11/289	NC_GOM-ULB_GOM-up
GO:0072001	renal system development	-4.14768	6/289	WG_MAD-ULB_MAD-up
GO:0072001	renal system development	-4.37868	5/289	WG_RAD-ULB_RAD-up
GO:0072001	renal system development	-3.29721	7/289	NC_GOM-RAD_GOM-up
GO:0072001	renal system development	-1.73302	4/289	NC_MAD-ULB_ULB-up
GO:0072001	renal system development	-4.07472	7/289	NC_MAD-ULB_MAD-up
GO:0072001	renal system development	-1.90541	3/289	WG_RAD-ULB_ULB-up
GO:0072001	renal system development	-2.76297	4/289	WG_GOM-RAD_RAD-up
GO:0001659	temperature homeostasis	-4.41936	5/171	WL_GOM-RAD_RAD-up
GO:0001659	temperature homeostasis	-4.56077	5/171	NC_RAD-ULB_RAD-up
GO:0001659	temperature homeostasis	-4.13905	7/171	NC_GOM-RAD_RAD-up
GO:0001659	temperature homeostasis	-1.75504	3/171	NC_GOM-MAD_GOM-up
GO:0001659	temperature homeostasis	-1.80736	3/171	NC_GOM-MAD_MAD-up
GO:0001659	temperature homeostasis	-1.80692	4/171	NC_GOM-ULB_GOM-up
GO:0001659	temperature homeostasis	-2.0831	3/171	WG_MAD-ULB_MAD-up
GO:0001659	temperature homeostasis	-4.0838	4/171	WG_RAD-ULB_RAD-up
GO:0001659	temperature homeostasis	-3.61427	4/171	WG_GOM-RAD_RAD-up
GO:0016042	lipid catabolic process	-1.40444	3/341	WL_GOM-RAD_RAD-up
GO:0016042	lipid catabolic process	-1.47766	3/341	NC_RAD-ULB_RAD-up
GO:0016042	lipid catabolic process	-4.4293	10/341	NC_GOM-RAD_RAD-up
GO:0016042	lipid catabolic process	-2.98519	9/341	NC_GOM-ULB_ULB-up
GO:0016042	lipid catabolic process	-1.59022	4/341	WL_MAD-ULB_ULB-up
GO:0016042	lipid catabolic process	-2.02847	4/341	WG_MAD-ULB_MAD-up
GO:0016042	lipid catabolic process	-4.03916	5/341	WG_RAD-ULB_RAD-up
GO:0016042	lipid catabolic process	-3.33476	7/341	WL_GOM-ULB_ULB-up
GO:0016042	lipid catabolic process	-1.46166	4/341	NC_MAD-ULB_MAD-up
GO:0016042	lipid catabolic process	-3.46527	5/341	WG_GOM-RAD_RAD-up
GO:0048514	blood vessel morphogenesis	-3.14926	7/678	WL_GOM-RAD_RAD-up
GO:0048514	blood vessel morphogenesis	-4.27946	14/678	NC_GOM-RAD_RAD-up
GO:0048514	blood vessel morphogenesis	-6.10912	19/678	NC_GOM-ULB_ULB-up
GO:0048514	blood vessel morphogenesis	-5.14117	7/678	WG_GOM-MAD_GOM-up
GO:0048514	blood vessel morphogenesis	-2.35917	6/678	WL_MAD-RAD_MAD-up
GO:0048514	blood vessel morphogenesis	-4.00398	11/678	WL_MAD-ULB_MAD-up
GO:0048514	blood vessel morphogenesis	-4.20775	10/678	NC_GOM-MAD_GOM-up
GO:0048514	blood vessel morphogenesis	-2.05414	5/678	WL_RAD-ULB_ULB-up
GO:0048514	blood vessel morphogenesis	-2.5986	9/678	WG_GOM-ULB_GOM-up
GO:0048514	blood vessel morphogenesis	-2.1341	3/678	WG_MAD-RAD_MAD-up
GO:0048514	blood vessel morphogenesis	-1.33844	5/678	WL_GOM-MAD_GOM-up
GO:0048514	blood vessel morphogenesis	-4.97103	16/678	WL_GOM-ULB_GOM-up
GO:0048514	blood vessel morphogenesis	-1.43886	5/678	NC_RAD-ULB_ULB-up
GO:0048514	blood vessel morphogenesis	-4.37872	10/678	NC_GOM-MAD_MAD-up
GO:0048514	blood vessel morphogenesis	-2.84697	5/678	NC_MAD-RAD_MAD-up
GO:0048514	blood vessel morphogenesis	-6.26035	17/678	WL_GOM-RAD_GOM-up
GO:0048514	blood vessel morphogenesis	-3.20174	8/678	WG_GOM-RAD_GOM-up
GO:0048514	blood vessel morphogenesis	-4.54699	14/678	NC_GOM-ULB_GOM-up
GO:0048514	blood vessel morphogenesis	-4.44647	9/678	WG_MAD-ULB_MAD-up
GO:0048514	blood vessel morphogenesis	-3.56435	6/678	WG_RAD-ULB_RAD-up
GO:0048514	blood vessel morphogenesis	-2.77796	9/678	WL_GOM-ULB_ULB-up
GO:0048514	blood vessel morphogenesis	-3.89351	10/678	NC_MAD-ULB_ULB-up
GO:0048514	blood vessel morphogenesis	-1.95286	7/678	NC_MAD-ULB_MAD-up
GO:0048514	blood vessel morphogenesis	-1.58088	4/678	WG_RAD-ULB_ULB-up
GO:0048514	blood vessel morphogenesis	-3.73354	7/678	WG_GOM-RAD_RAD-up
GO:0019233	sensory perception of pain	-3.48799	3/99	WG_RAD-ULB_RAD-up
GO:0019233	sensory perception of pain	-2.2617	3/99	NC_MAD-ULB_MAD-up
GO:0009952	anterior/posterior pattern specification	-1.99069	3/203	WL_GOM-RAD_RAD-up
GO:0009952	anterior/posterior pattern specification	-5.41347	6/203	NC_RAD-ULB_RAD-up
GO:0009952	anterior/posterior pattern specification	-5.45473	9/203	NC_GOM-RAD_RAD-up
GO:0009952	anterior/posterior pattern specification	-3.17524	3/203	WL_MAD-RAD_RAD-up
GO:0009952	anterior/posterior pattern specification	-3.08996	7/203	NC_GOM-ULB_ULB-up
GO:0009952	anterior/posterior pattern specification	-4.14996	4/203	WG_GOM-MAD_GOM-up
GO:0009952	anterior/posterior pattern specification	-1.9532	3/203	WL_MAD-RAD_MAD-up
GO:0009952	anterior/posterior pattern specification	-2.02479	4/203	WL_MAD-ULB_MAD-up
GO:0009952	anterior/posterior pattern specification	-1.56177	3/203	NC_GOM-MAD_GOM-up
GO:0009952	anterior/posterior pattern specification	-3.28932	3/203	WG_MAD-RAD_RAD-up
GO:0009952	anterior/posterior pattern specification	-4.36994	3/203	NC_MAD-RAD_RAD-up
GO:0009952	anterior/posterior pattern specification	-5.57272	8/203	WG_GOM-ULB_GOM-up
GO:0009952	anterior/posterior pattern specification	-3.6328	3/203	WG_MAD-RAD_MAD-up
GO:0009952	anterior/posterior pattern specification	-3.51657	5/203	WL_GOM-MAD_GOM-up
GO:0009952	anterior/posterior pattern specification	-6.00997	10/203	WL_GOM-ULB_GOM-up
GO:0009952	anterior/posterior pattern specification	-3.26115	5/203	WL_MAD-ULB_ULB-up
GO:0009952	anterior/posterior pattern specification	-8.51464	12/203	WL_GOM-RAD_GOM-up
GO:0009952	anterior/posterior pattern specification	-4.17757	6/203	WG_GOM-ULB_ULB-up
GO:0009952	anterior/posterior pattern specification	-5.76864	7/203	WG_GOM-RAD_GOM-up
GO:0009952	anterior/posterior pattern specification	-6.6451	10/203	NC_GOM-ULB_GOM-up
GO:0009952	anterior/posterior pattern specification	-2.82719	4/203	WG_MAD-ULB_MAD-up
GO:0009952	anterior/posterior pattern specification	-2.58749	3/203	WG_RAD-ULB_RAD-up
GO:0009952	anterior/posterior pattern specification	-4.23714	7/203	NC_GOM-RAD_GOM-up
GO:0009952	anterior/posterior pattern specification	-2.85848	5/203	WL_GOM-ULB_ULB-up
GO:0009952	anterior/posterior pattern specification	-5.14002	7/203	NC_MAD-ULB_ULB-up
GO:0009952	anterior/posterior pattern specification	-3.0768	5/203	NC_MAD-ULB_MAD-up
GO:0009952	anterior/posterior pattern specification	-4.52066	5/203	WG_GOM-RAD_RAD-up
GO:0045137	development of primary sexual characteristics	-1.99144	3/217	NC_RAD-ULB_RAD-up
GO:0045137	development of primary sexual characteristics	-4.03793	4/217	WG_GOM-MAD_GOM-up
GO:0045137	development of primary sexual characteristics	-1.8756	3/217	WL_MAD-RAD_MAD-up
GO:0045137	development of primary sexual characteristics	-1.92669	4/217	WL_MAD-ULB_MAD-up
GO:0045137	development of primary sexual characteristics	-2.28181	4/217	NC_GOM-MAD_GOM-up
GO:0045137	development of primary sexual characteristics	-2.61742	5/217	WG_GOM-ULB_GOM-up
GO:0045137	development of primary sexual characteristics	-4.85928	9/217	WL_GOM-ULB_GOM-up
GO:0045137	development of primary sexual characteristics	-3.51708	7/217	WL_GOM-RAD_GOM-up
GO:0045137	development of primary sexual characteristics	-3.43423	5/217	WG_GOM-RAD_GOM-up
GO:0045137	development of primary sexual characteristics	-2.85219	6/217	NC_GOM-ULB_GOM-up
GO:0045137	development of primary sexual characteristics	-2.50581	3/217	WG_RAD-ULB_RAD-up
GO:0045137	development of primary sexual characteristics	-2.39771	5/217	NC_GOM-RAD_GOM-up
GO:0045137	development of primary sexual characteristics	-2.10663	4/217	NC_MAD-ULB_MAD-up
GO:0009266	response to temperature stimulus	-2.44019	3/229	WG_RAD-ULB_RAD-up
GO:0010876	lipid localization	-1.58518	4/510	WL_GOM-RAD_RAD-up
GO:0010876	lipid localization	-1.67979	4/510	NC_RAD-ULB_RAD-up
GO:0010876	lipid localization	-4.94843	13/510	NC_GOM-RAD_RAD-up
GO:0010876	lipid localization	-3.77284	8/510	NC_GOM-MAD_MAD-up
GO:0010876	lipid localization	-2.31694	4/510	WG_RAD-ULB_RAD-up
GO:0010876	lipid localization	-1.48252	5/510	NC_MAD-ULB_ULB-up
GO:0010876	lipid localization	-1.8964	4/510	WG_GOM-RAD_RAD-up
GO:0097435	supramolecular fiber organization	-1.6857	5/716	WL_GOM-RAD_RAD-up
GO:0097435	supramolecular fiber organization	-1.74702	11/716	NC_GOM-ULB_ULB-up
GO:0097435	supramolecular fiber organization	-2.12164	4/716	WG_GOM-MAD_GOM-up
GO:0097435	supramolecular fiber organization	-3.79717	11/716	WL_MAD-ULB_MAD-up
GO:0097435	supramolecular fiber organization	-2.09318	7/716	NC_GOM-MAD_GOM-up
GO:0097435	supramolecular fiber organization	-1.34141	4/716	WL_RAD-ULB_ULB-up
GO:0097435	supramolecular fiber organization	-3.60045	11/716	WG_GOM-ULB_GOM-up
GO:0097435	supramolecular fiber organization	-3.12077	4/716	WG_MAD-RAD_MAD-up
GO:0097435	supramolecular fiber organization	-5.91745	18/716	WL_GOM-ULB_GOM-up
GO:0097435	supramolecular fiber organization	-2.04276	7/716	WL_MAD-ULB_ULB-up
GO:0097435	supramolecular fiber organization	-1.35379	5/716	NC_RAD-ULB_ULB-up
GO:0097435	supramolecular fiber organization	-2.19887	7/716	NC_GOM-MAD_MAD-up
GO:0097435	supramolecular fiber organization	-1.93507	4/716	NC_MAD-RAD_MAD-up
GO:0097435	supramolecular fiber organization	-3.14959	9/716	WG_GOM-ULB_ULB-up
GO:0097435	supramolecular fiber organization	-4.29108	14/716	NC_GOM-ULB_GOM-up
GO:0097435	supramolecular fiber organization	-1.70227	3/716	WL_GOM-MAD_MAD-up
GO:0097435	supramolecular fiber organization	-4.26347	9/716	WG_MAD-ULB_MAD-up
GO:0097435	supramolecular fiber organization	-1.81178	4/716	WG_RAD-ULB_RAD-up
GO:0097435	supramolecular fiber organization	-2.61579	10/716	NC_GOM-RAD_GOM-up
GO:0097435	supramolecular fiber organization	-1.59382	7/716	WL_GOM-ULB_ULB-up
GO:0097435	supramolecular fiber organization	-3.59447	10/716	NC_MAD-ULB_MAD-up
GO:0097435	supramolecular fiber organization	-2.1768	5/716	WG_RAD-ULB_ULB-up
GO:0097435	supramolecular fiber organization	-1.42027	4/716	WG_GOM-RAD_RAD-up
GO:0006935	chemotaxis	-2.53744	6/644	WL_GOM-RAD_RAD-up
GO:0006935	chemotaxis	-1.36059	4/644	NC_RAD-ULB_RAD-up
GO:0006935	chemotaxis	-1.77332	3/644	WL_MAD-RAD_RAD-up
GO:0006935	chemotaxis	-5.28713	7/644	WG_GOM-MAD_GOM-up
GO:0006935	chemotaxis	-3.1967	7/644	WL_MAD-RAD_MAD-up
GO:0006935	chemotaxis	-4.20189	11/644	WL_MAD-ULB_MAD-up
GO:0006935	chemotaxis	-9.68134	16/644	NC_GOM-MAD_GOM-up
GO:0006935	chemotaxis	-4.68673	12/644	WG_GOM-ULB_GOM-up
GO:0006935	chemotaxis	-1.97208	6/644	WL_GOM-MAD_GOM-up
GO:0006935	chemotaxis	-6.57959	18/644	WL_GOM-ULB_GOM-up
GO:0006935	chemotaxis	-1.52071	5/644	NC_RAD-ULB_ULB-up
GO:0006935	chemotaxis	-8.05887	19/644	WL_GOM-RAD_GOM-up
GO:0006935	chemotaxis	-2.20923	7/644	WG_GOM-ULB_ULB-up
GO:0006935	chemotaxis	-9.53714	15/644	WG_GOM-RAD_GOM-up
GO:0006935	chemotaxis	-9.22717	20/644	NC_GOM-ULB_GOM-up
GO:0006935	chemotaxis	-4.99484	6/644	WL_GOM-MAD_MAD-up
GO:0006935	chemotaxis	-1.99336	3/644	WG_GOM-MAD_MAD-up
GO:0006935	chemotaxis	-2.33672	6/644	WG_MAD-ULB_MAD-up
GO:0006935	chemotaxis	-4.84932	13/644	NC_GOM-RAD_GOM-up
GO:0006935	chemotaxis	-2.93141	9/644	WL_GOM-ULB_ULB-up
GO:0006935	chemotaxis	-1.65274	4/644	WG_RAD-ULB_ULB-up
GO:0007264	small GTPase mediated signal transduction	-1.75743	3/502	WG_GOM-MAD_GOM-up
GO:0007264	small GTPase mediated signal transduction	-1.78168	6/502	WL_MAD-ULB_MAD-up
GO:0007264	small GTPase mediated signal transduction	-8.13026	13/502	NC_GOM-MAD_GOM-up
GO:0007264	small GTPase mediated signal transduction	-2.23653	7/502	WG_GOM-ULB_GOM-up
GO:0007264	small GTPase mediated signal transduction	-4.00334	8/502	WL_GOM-MAD_GOM-up
GO:0007264	small GTPase mediated signal transduction	-6.65392	16/502	WL_GOM-ULB_GOM-up
GO:0007264	small GTPase mediated signal transduction	-1.61088	5/502	WL_MAD-ULB_ULB-up
GO:0007264	small GTPase mediated signal transduction	-1.93677	5/502	NC_RAD-ULB_ULB-up
GO:0007264	small GTPase mediated signal transduction	-3.27915	7/502	WG_GOM-RAD_GOM-up
GO:0007264	small GTPase mediated signal transduction	-3.90243	11/502	NC_GOM-ULB_GOM-up
GO:0002366	leukocyte activation involved in immune response	-2.23395	6/720	WL_MAD-RAD_MAD-up
GO:0002366	leukocyte activation involved in immune response	-4.43874	12/720	WL_MAD-ULB_MAD-up
GO:0002366	leukocyte activation involved in immune response	-8.0583	15/720	NC_GOM-MAD_GOM-up
GO:0002366	leukocyte activation involved in immune response	-4.26519	14/720	NC_GOM-ULB_GOM-up
GO:0002366	leukocyte activation involved in immune response	-1.39855	6/720	NC_MAD-ULB_ULB-up
GO:0009611	response to wounding	-4.41929	14/658	NC_GOM-RAD_RAD-up
GO:0009611	response to wounding	-2.24945	4/658	WG_GOM-MAD_GOM-up
GO:0009611	response to wounding	-3.92443	8/658	WL_MAD-RAD_MAD-up
GO:0009611	response to wounding	-3.45753	10/658	WL_MAD-ULB_MAD-up
GO:0009611	response to wounding	-7.65364	14/658	NC_GOM-MAD_GOM-up
GO:0009611	response to wounding	-1.45429	4/658	WL_RAD-ULB_ULB-up
GO:0009611	response to wounding	-2.84906	8/658	WL_MAD-ULB_ULB-up
GO:0009611	response to wounding	-3.40132	8/658	NC_RAD-ULB_ULB-up
GO:0009611	response to wounding	-1.81049	6/658	NC_GOM-MAD_MAD-up
GO:0009611	response to wounding	-2.51591	3/658	WL_RAD-ULB_RAD-up
GO:0009611	response to wounding	-7.16164	18/658	WL_GOM-RAD_GOM-up
GO:0009611	response to wounding	-1.66984	5/658	WG_MAD-ULB_MAD-up
GO:0009611	response to wounding	-3.31235	9/658	NC_MAD-ULB_ULB-up
GO:0009611	response to wounding	-1.50506	6/658	NC_MAD-ULB_MAD-up
GO:0009611	response to wounding	-2.32965	5/658	WG_RAD-ULB_ULB-up
GO:0042110	T cell activation	-2.04069	9/475	NC_GOM-ULB_ULB-up
GO:0042110	T cell activation	-8.07678	14/475	WL_MAD-ULB_MAD-up
GO:0042110	T cell activation	-7.41483	12/475	NC_GOM-MAD_GOM-up
GO:0042110	T cell activation	-2.3651	7/475	WG_GOM-ULB_GOM-up
GO:0042110	T cell activation	-7.95174	16/475	NC_GOM-ULB_GOM-up
GO:0042110	T cell activation	-4.71724	11/475	NC_GOM-RAD_GOM-up
GO:0050900	leukocyte migration	-3.19991	6/511	NC_RAD-ULB_RAD-up
GO:0050900	leukocyte migration	-2.64097	4/511	WG_GOM-MAD_GOM-up
GO:0050900	leukocyte migration	-2.21413	5/511	WL_MAD-RAD_MAD-up
GO:0050900	leukocyte migration	-7.07014	12/511	NC_GOM-MAD_GOM-up
GO:0050900	leukocyte migration	-1.51656	4/511	WG_MAD-ULB_ULB-up
GO:0050900	leukocyte migration	-2.19569	7/511	WG_GOM-ULB_GOM-up
GO:0050900	leukocyte migration	-3.83597	12/511	WL_GOM-ULB_GOM-up
GO:0050900	leukocyte migration	-3.64622	11/511	WL_GOM-RAD_GOM-up
GO:0050900	leukocyte migration	-2.50153	6/511	WG_GOM-RAD_GOM-up
GO:0050900	leukocyte migration	-6.70943	15/511	NC_GOM-ULB_GOM-up
GO:0050900	leukocyte migration	-1.47941	5/511	NC_MAD-ULB_ULB-up
GO:0050900	leukocyte migration	-1.98615	4/511	WG_RAD-ULB_ULB-up
GO:0032615	interleukin-12 production	-3.45691	3/60	WL_MAD-RAD_MAD-up
GO:0032615	interleukin-12 production	-5.84881	5/60	NC_GOM-MAD_GOM-up
GO:0043087	regulation of GTPase activity	-1.64951	4/487	WL_GOM-RAD_RAD-up
GO:0043087	regulation of GTPase activity	-2.45447	10/487	NC_GOM-ULB_ULB-up
GO:0043087	regulation of GTPase activity	-2.71681	4/487	WG_GOM-MAD_GOM-up
GO:0043087	regulation of GTPase activity	-3.92992	7/487	WL_MAD-RAD_MAD-up
GO:0043087	regulation of GTPase activity	-1.84022	6/487	WL_MAD-ULB_MAD-up
GO:0043087	regulation of GTPase activity	-5.44065	10/487	NC_GOM-MAD_GOM-up
GO:0043087	regulation of GTPase activity	-2.27234	5/487	WG_MAD-ULB_ULB-up
GO:0043087	regulation of GTPase activity	-2.87871	7/487	WG_GOM-ULB_ULB-up
GO:0043087	regulation of GTPase activity	-1.31708	4/487	WG_GOM-RAD_GOM-up
GO:0043087	regulation of GTPase activity	-4.01791	11/487	NC_GOM-ULB_GOM-up
GO:0033674	positive regulation of kinase activity	-2.01103	9/603	NC_GOM-RAD_RAD-up
GO:0033674	positive regulation of kinase activity	-1.92214	5/603	WL_MAD-RAD_MAD-up
GO:0033674	positive regulation of kinase activity	-2.49604	8/603	WL_MAD-ULB_MAD-up
GO:0033674	positive regulation of kinase activity	-4.63584	10/603	NC_GOM-MAD_GOM-up
GO:0033674	positive regulation of kinase activity	-1.74342	9/603	WL_GOM-ULB_GOM-up
GO:0033674	positive regulation of kinase activity	-2.43919	7/603	WL_MAD-ULB_ULB-up
GO:0033674	positive regulation of kinase activity	-1.62751	5/603	NC_RAD-ULB_ULB-up
GO:0033674	positive regulation of kinase activity	-1.78403	6/603	WG_GOM-ULB_ULB-up
GO:0033674	positive regulation of kinase activity	-2.81654	7/603	WG_GOM-RAD_GOM-up
GO:0033674	positive regulation of kinase activity	-2.47549	6/603	WG_MAD-ULB_MAD-up
GO:0033674	positive regulation of kinase activity	-3.79134	11/603	NC_GOM-RAD_GOM-up
GO:0033674	positive regulation of kinase activity	-5.23937	12/603	WL_GOM-ULB_ULB-up
GO:0033674	positive regulation of kinase activity	-3.58774	9/603	NC_MAD-ULB_ULB-up
hsa04060	Cytokine-cytokine receptor interaction	-2.52574	4/270	WL_GOM-RAD_RAD-up
hsa04060	Cytokine-cytokine receptor interaction	-3.42587	5/270	WL_MAD-RAD_MAD-up
hsa04060	Cytokine-cytokine receptor interaction	-2.30927	5/270	WL_MAD-ULB_MAD-up
hsa04060	Cytokine-cytokine receptor interaction	-4.58298	7/270	NC_GOM-MAD_GOM-up
hsa04060	Cytokine-cytokine receptor interaction	-1.43517	3/270	NC_RAD-ULB_ULB-up
hsa04060	Cytokine-cytokine receptor interaction	-4.65697	9/270	NC_GOM-ULB_GOM-up
GO:0030325	adrenal gland development	-4.39509	45006	NC_GOM-MAD_GOM-up
GO:0030325	adrenal gland development	-5.75105	45037	WG_GOM-ULB_GOM-up
GO:0030325	adrenal gland development	-5.28674	45037	NC_GOM-ULB_GOM-up
GO:0030325	adrenal gland development	-3.87129	45006	NC_GOM-RAD_GOM-up
GO:0001944	vasculature development	-4.27137	9/787	WL_GOM-RAD_RAD-up
GO:0001944	vasculature development	-1.64174	5/787	NC_RAD-ULB_RAD-up
GO:0001944	vasculature development	-4.73911	16/787	NC_GOM-RAD_RAD-up
GO:0001944	vasculature development	-6.35572	21/787	NC_GOM-ULB_ULB-up
GO:0001944	vasculature development	-4.72189	7/787	WG_GOM-MAD_GOM-up
GO:0001944	vasculature development	-2.69451	7/787	WL_MAD-RAD_MAD-up
GO:0001944	vasculature development	-4.06972	12/787	WL_MAD-ULB_MAD-up
GO:0001944	vasculature development	-4.37339	11/787	NC_GOM-MAD_GOM-up
GO:0001944	vasculature development	-1.796	5/787	WL_RAD-ULB_ULB-up
GO:0001944	vasculature development	-4.49187	13/787	WG_GOM-ULB_GOM-up
GO:0001944	vasculature development	-1.95728	3/787	WG_MAD-RAD_MAD-up
GO:0001944	vasculature development	-2.71758	8/787	WL_GOM-MAD_GOM-up
GO:0001944	vasculature development	-5.34441	18/787	WL_GOM-ULB_GOM-up
GO:0001944	vasculature development	-1.3546	6/787	WL_MAD-ULB_ULB-up
GO:0001944	vasculature development	-4.56014	11/787	NC_GOM-MAD_MAD-up
GO:0001944	vasculature development	-2.29737	3/787	WL_RAD-ULB_RAD-up
GO:0001944	vasculature development	-3.42076	6/787	NC_MAD-RAD_MAD-up
GO:0001944	vasculature development	-8.84231	22/787	WL_GOM-RAD_GOM-up
GO:0001944	vasculature development	-4.15876	10/787	WG_GOM-RAD_GOM-up
GO:0001944	vasculature development	-5.0448	16/787	NC_GOM-ULB_GOM-up
GO:0001944	vasculature development	-3.95059	9/787	WG_MAD-ULB_MAD-up
GO:0001944	vasculature development	-3.22097	6/787	WG_RAD-ULB_RAD-up
GO:0001944	vasculature development	-2.89237	10/787	WL_GOM-ULB_ULB-up
GO:0001944	vasculature development	-4.03073	11/787	NC_MAD-ULB_ULB-up
GO:0001944	vasculature development	-2.67707	9/787	NC_MAD-ULB_MAD-up
GO:0001944	vasculature development	-1.37801	4/787	WG_RAD-ULB_ULB-up
GO:0001944	vasculature development	-3.34211	7/787	WG_GOM-RAD_RAD-up
ko05224	Breast cancer	-3.99547	5/144	NC_GOM-MAD_GOM-up
ko05224	Breast cancer	-1.6231	3/144	WG_GOM-ULB_GOM-up
ko05224	Breast cancer	-2.07824	3/144	WL_GOM-MAD_GOM-up
ko05224	Breast cancer	-2.10802	3/144	WG_GOM-RAD_GOM-up
ko05224	Breast cancer	-2.88464	5/144	NC_GOM-ULB_GOM-up
ko05224	Breast cancer	-2.28842	3/144	WG_MAD-ULB_MAD-up
ko05224	Breast cancer	-3.17822	5/144	NC_GOM-RAD_GOM-up
GO:0030855	epithelial cell differentiation	-1.5432	5/781	WL_GOM-RAD_RAD-up
GO:0030855	epithelial cell differentiation	-4.74327	7/781	WG_GOM-MAD_GOM-up
GO:0030855	epithelial cell differentiation	-2.71325	7/781	WL_MAD-RAD_MAD-up
GO:0030855	epithelial cell differentiation	-1.84808	8/781	WL_MAD-ULB_MAD-up
GO:0030855	epithelial cell differentiation	-3.70599	10/781	NC_GOM-MAD_GOM-up
GO:0030855	epithelial cell differentiation	-1.72612	8/781	WG_GOM-ULB_GOM-up
GO:0030855	epithelial cell differentiation	-1.96629	3/781	WG_MAD-RAD_MAD-up
GO:0030855	epithelial cell differentiation	-6.46408	13/781	WL_GOM-MAD_GOM-up
GO:0030855	epithelial cell differentiation	-1.48966	6/781	NC_GOM-MAD_MAD-up
GO:0030855	epithelial cell differentiation	-6.07397	18/781	WL_GOM-RAD_GOM-up
GO:0030855	epithelial cell differentiation	-2.34743	11/781	NC_GOM-ULB_GOM-up
GO:0030855	epithelial cell differentiation	-1.39397	5/781	WG_MAD-ULB_MAD-up
GO:0030855	epithelial cell differentiation	-2.36995	9/781	WL_GOM-ULB_ULB-up
GO:0030855	epithelial cell differentiation	-1.38822	4/781	WG_RAD-ULB_ULB-up
ko05202	Transcriptional misregulation in cancer	-2.21303	3/180	NC_RAD-ULB_RAD-up
ko05202	Transcriptional misregulation in cancer	-3.11892	4/180	WL_MAD-RAD_MAD-up
ko05202	Transcriptional misregulation in cancer	-3.54388	5/180	NC_GOM-MAD_GOM-up
ko05202	Transcriptional misregulation in cancer	-3.75813	5/180	WL_GOM-MAD_GOM-up
ko05202	Transcriptional misregulation in cancer	-3.80936	5/180	WG_GOM-RAD_GOM-up
ko05202	Transcriptional misregulation in cancer	-2.02255	3/180	WG_MAD-ULB_MAD-up
ko05202	Transcriptional misregulation in cancer	-2.74696	5/180	NC_GOM-RAD_GOM-up
ko05202	Transcriptional misregulation in cancer	-2.39395	3/180	WG_GOM-RAD_RAD-up
GO:0002685	regulation of leukocyte migration	-2.05265	3/206	NC_RAD-ULB_RAD-up
GO:0002685	regulation of leukocyte migration	-2.82659	3/206	WG_GOM-MAD_GOM-up
GO:0002685	regulation of leukocyte migration	-1.93607	3/206	WL_MAD-RAD_MAD-up
GO:0002685	regulation of leukocyte migration	-3.276	5/206	NC_GOM-MAD_GOM-up
GO:0002685	regulation of leukocyte migration	-1.91786	3/206	WG_MAD-ULB_ULB-up
GO:0002685	regulation of leukocyte migration	-1.92744	4/206	WG_GOM-ULB_GOM-up
GO:0002685	regulation of leukocyte migration	-4.17681	8/206	WL_GOM-ULB_GOM-up
GO:0002685	regulation of leukocyte migration	-2.857	6/206	WL_GOM-RAD_GOM-up
GO:0002685	regulation of leukocyte migration	-1.48568	3/206	WG_GOM-ULB_ULB-up
GO:0002685	regulation of leukocyte migration	-1.69225	3/206	WG_GOM-RAD_GOM-up
GO:0002685	regulation of leukocyte migration	-2.96771	6/206	NC_GOM-ULB_GOM-up
hsa05200	Pathways in cancer	-2.75005	5/395	WL_GOM-RAD_RAD-up
hsa05200	Pathways in cancer	-4.38338	12/395	NC_GOM-ULB_ULB-up
hsa05200	Pathways in cancer	-2.03616	3/395	WG_GOM-MAD_GOM-up
hsa05200	Pathways in cancer	-3.55792	6/395	WL_MAD-RAD_MAD-up
hsa05200	Pathways in cancer	-3.55511	7/395	NC_GOM-MAD_GOM-up
hsa05200	Pathways in cancer	-4.29264	9/395	WG_GOM-ULB_GOM-up
hsa05200	Pathways in cancer	-1.56457	4/395	WL_GOM-MAD_GOM-up
hsa05200	Pathways in cancer	-3.15428	6/395	NC_RAD-ULB_ULB-up
hsa05200	Pathways in cancer	-6.79518	10/395	WG_GOM-RAD_GOM-up
hsa05200	Pathways in cancer	-2.75934	8/395	NC_GOM-ULB_GOM-up
hsa05200	Pathways in cancer	-3.56341	4/395	WL_GOM-MAD_MAD-up
hsa05200	Pathways in cancer	-1.81389	4/395	WG_MAD-ULB_MAD-up
hsa05200	Pathways in cancer	-1.79397	3/395	WG_RAD-ULB_RAD-up
hsa05200	Pathways in cancer	-3.89694	9/395	NC_GOM-RAD_GOM-up
hsa05200	Pathways in cancer	-3.70271	8/395	WL_GOM-ULB_ULB-up
hsa05200	Pathways in cancer	-2.27736	4/395	WG_GOM-RAD_RAD-up
GO:0048589	developmental growth	-2.0923	5/605	NC_RAD-ULB_RAD-up
GO:0048589	developmental growth	-4.3499	6/605	WG_GOM-MAD_GOM-up
GO:0048589	developmental growth	-1.91642	5/605	WL_MAD-RAD_MAD-up
GO:0048589	developmental growth	-1.43612	6/605	WL_MAD-ULB_MAD-up
GO:0048589	developmental growth	-4.78549	8/605	WL_RAD-ULB_ULB-up
GO:0048589	developmental growth	-1.82019	7/605	WG_GOM-ULB_GOM-up
GO:0048589	developmental growth	-2.27091	3/605	WG_MAD-RAD_MAD-up
GO:0048589	developmental growth	-4.2178	9/605	WL_GOM-MAD_GOM-up
GO:0048589	developmental growth	-3.17676	12/605	WL_GOM-ULB_GOM-up
GO:0048589	developmental growth	-4.53972	10/605	WL_MAD-ULB_ULB-up
GO:0048589	developmental growth	-1.62208	5/605	NC_RAD-ULB_ULB-up
GO:0048589	developmental growth	-3.03612	11/605	WL_GOM-RAD_GOM-up
GO:0048589	developmental growth	-5.13083	10/605	WG_GOM-RAD_GOM-up
GO:0048589	developmental growth	-2.66299	10/605	NC_GOM-ULB_GOM-up
GO:0048589	developmental growth	-3.19625	7/605	WG_MAD-ULB_MAD-up
GO:0048589	developmental growth	-1.32075	3/605	WG_RAD-ULB_RAD-up
GO:0048589	developmental growth	-5.13681	13/605	NC_GOM-RAD_GOM-up
GO:0048589	developmental growth	-3.77908	10/605	WL_GOM-ULB_ULB-up
GO:0048589	developmental growth	-2.20958	7/605	NC_MAD-ULB_MAD-up
GO:0048589	developmental growth	-3.31233	6/605	WG_RAD-ULB_ULB-up
GO:0045664	regulation of neuron differentiation	-4.74909	7/190	WG_GOM-ULB_GOM-up
GO:0045664	regulation of neuron differentiation	-2.40194	4/190	WG_GOM-ULB_ULB-up
GO:0045664	regulation of neuron differentiation	-4.79337	6/190	WG_GOM-RAD_GOM-up
GO:0045664	regulation of neuron differentiation	-3.49693	6/190	NC_GOM-RAD_GOM-up
GO:0045596	negative regulation of cell differentiation	-1.80734	5/666	WL_GOM-RAD_RAD-up
GO:0045596	negative regulation of cell differentiation	-1.92407	5/666	NC_RAD-ULB_RAD-up
GO:0045596	negative regulation of cell differentiation	-2.685	11/666	NC_GOM-RAD_RAD-up
GO:0045596	negative regulation of cell differentiation	-2.84167	13/666	NC_GOM-ULB_ULB-up
GO:0045596	negative regulation of cell differentiation	-2.23107	4/666	WG_GOM-MAD_GOM-up
GO:0045596	negative regulation of cell differentiation	-3.88839	8/666	WL_MAD-RAD_MAD-up
GO:0045596	negative regulation of cell differentiation	-1.43797	4/666	WL_RAD-ULB_ULB-up
GO:0045596	negative regulation of cell differentiation	-3.87148	11/666	WG_GOM-ULB_GOM-up
GO:0045596	negative regulation of cell differentiation	-3.90119	9/666	WL_GOM-MAD_GOM-up
GO:0045596	negative regulation of cell differentiation	-6.36757	18/666	WL_GOM-ULB_GOM-up
GO:0045596	negative regulation of cell differentiation	-1.4671	5/666	NC_RAD-ULB_ULB-up
GO:0045596	negative regulation of cell differentiation	-1.78718	6/666	NC_GOM-MAD_MAD-up
GO:0045596	negative regulation of cell differentiation	-8.5932	20/666	WL_GOM-RAD_GOM-up
GO:0045596	negative regulation of cell differentiation	-1.5965	6/666	WG_GOM-ULB_ULB-up
GO:0045596	negative regulation of cell differentiation	-4.77017	10/666	WG_GOM-RAD_GOM-up
GO:0045596	negative regulation of cell differentiation	-6.67814	17/666	NC_GOM-ULB_GOM-up
GO:0045596	negative regulation of cell differentiation	-4.04139	12/666	NC_GOM-RAD_GOM-up
GO:0045596	negative regulation of cell differentiation	-2.06093	7/666	NC_MAD-ULB_ULB-up
GO:0045596	negative regulation of cell differentiation	-3.95538	7/666	WG_RAD-ULB_ULB-up
GO:0045596	negative regulation of cell differentiation	-2.19243	5/666	WG_GOM-RAD_RAD-up
GO:0048608	reproductive structure development	-2.53548	8/406	NC_GOM-RAD_RAD-up
GO:0048608	reproductive structure development	-4.12032	5/406	WG_GOM-MAD_GOM-up
GO:0048608	reproductive structure development	-2.00775	5/406	NC_GOM-MAD_GOM-up
GO:0048608	reproductive structure development	-3.44464	8/406	WG_GOM-ULB_GOM-up
GO:0048608	reproductive structure development	-2.83216	9/406	WL_GOM-ULB_GOM-up
GO:0048608	reproductive structure development	-1.61568	4/406	NC_RAD-ULB_ULB-up
GO:0048608	reproductive structure development	-2.08866	5/406	NC_GOM-MAD_MAD-up
GO:0048608	reproductive structure development	-1.85898	3/406	NC_MAD-RAD_MAD-up
GO:0048608	reproductive structure development	-4.52909	11/406	WL_GOM-RAD_GOM-up
GO:0048608	reproductive structure development	-4.73041	8/406	WG_GOM-RAD_GOM-up
GO:0048608	reproductive structure development	-3.32073	9/406	NC_GOM-ULB_GOM-up
GO:0048608	reproductive structure development	-3.80766	9/406	NC_GOM-RAD_GOM-up
GO:0045165	cell fate commitment	-2.74661	4/251	NC_RAD-ULB_RAD-up
GO:0045165	cell fate commitment	-1.40804	5/251	NC_GOM-ULB_ULB-up
GO:0045165	cell fate commitment	-3.79476	4/251	WG_GOM-MAD_GOM-up
GO:0045165	cell fate commitment	-2.44278	5/251	WL_MAD-ULB_MAD-up
GO:0045165	cell fate commitment	-3.80324	6/251	NC_GOM-MAD_GOM-up
GO:0045165	cell fate commitment	-3.98336	7/251	WG_GOM-ULB_GOM-up
GO:0045165	cell fate commitment	-2.22222	4/251	WL_GOM-MAD_GOM-up
GO:0045165	cell fate commitment	-1.30744	3/251	WL_MAD-ULB_ULB-up
GO:0045165	cell fate commitment	-1.37971	3/251	NC_GOM-MAD_MAD-up
GO:0045165	cell fate commitment	-3.72749	3/251	WL_RAD-ULB_RAD-up
GO:0045165	cell fate commitment	-4.11808	6/251	WG_GOM-RAD_GOM-up
GO:0045165	cell fate commitment	-7.72645	12/251	NC_GOM-ULB_GOM-up
GO:0045165	cell fate commitment	-1.63965	3/251	WG_MAD-ULB_MAD-up
GO:0045165	cell fate commitment	-2.86585	6/251	NC_GOM-RAD_GOM-up
GO:0045165	cell fate commitment	-1.99682	3/251	WG_GOM-RAD_RAD-up
GO:0008045	motor neuron axon guidance	-3.55032	45015	WG_GOM-ULB_GOM-up
GO:0008045	motor neuron axon guidance	-3.00952	45015	WL_GOM-ULB_GOM-up
GO:0008045	motor neuron axon guidance	-4.08793	45015	WG_GOM-RAD_GOM-up
GO:0045637	regulation of myeloid cell differentiation	-1.67316	3/259	WL_MAD-RAD_MAD-up
GO:0045637	regulation of myeloid cell differentiation	-2.38514	5/259	WL_MAD-ULB_MAD-up
GO:0045637	regulation of myeloid cell differentiation	-4.04321	6/259	WG_GOM-RAD_GOM-up
GO:0043408	regulation of MAPK cascade	-5.27693	16/712	NC_GOM-RAD_RAD-up
GO:0043408	regulation of MAPK cascade	-2.13007	4/712	WG_GOM-MAD_GOM-up
GO:0043408	regulation of MAPK cascade	-2.94251	7/712	WL_MAD-RAD_MAD-up
GO:0043408	regulation of MAPK cascade	-2.60833	9/712	WL_MAD-ULB_MAD-up
GO:0043408	regulation of MAPK cascade	-5.55107	12/712	NC_GOM-MAD_GOM-up
GO:0043408	regulation of MAPK cascade	-2.22419	6/712	WG_MAD-ULB_ULB-up
GO:0043408	regulation of MAPK cascade	-1.76129	3/712	WG_MAD-RAD_RAD-up
GO:0043408	regulation of MAPK cascade	-4.42754	10/712	WL_GOM-MAD_GOM-up
GO:0043408	regulation of MAPK cascade	-5.31793	17/712	WL_GOM-ULB_GOM-up
GO:0043408	regulation of MAPK cascade	-1.90196	6/712	NC_RAD-ULB_ULB-up
GO:0043408	regulation of MAPK cascade	-2.21175	7/712	NC_GOM-MAD_MAD-up
GO:0043408	regulation of MAPK cascade	-3.83415	10/712	WG_GOM-ULB_ULB-up
GO:0043408	regulation of MAPK cascade	-3.76837	9/712	WG_GOM-RAD_GOM-up
GO:0043408	regulation of MAPK cascade	-6.98401	18/712	NC_GOM-ULB_GOM-up
GO:0043408	regulation of MAPK cascade	-3.93861	5/712	WG_GOM-MAD_MAD-up
GO:0043408	regulation of MAPK cascade	-2.78688	7/712	WG_MAD-ULB_MAD-up
GO:0043408	regulation of MAPK cascade	-6.47662	16/712	NC_GOM-RAD_GOM-up
GO:0043408	regulation of MAPK cascade	-5.23383	13/712	WL_GOM-ULB_ULB-up
GO:0043408	regulation of MAPK cascade	-1.51339	4/712	WG_RAD-ULB_ULB-up
GO:0043408	regulation of MAPK cascade	-3.604	7/712	WG_GOM-RAD_RAD-up
GO:0060326	cell chemotaxis	-1.59382	3/307	NC_RAD-ULB_RAD-up
GO:0060326	cell chemotaxis	-2.33721	3/307	WG_GOM-MAD_GOM-up
GO:0060326	cell chemotaxis	-3.17294	5/307	WL_MAD-RAD_MAD-up
GO:0060326	cell chemotaxis	-2.79797	6/307	WL_MAD-ULB_MAD-up
GO:0060326	cell chemotaxis	-9.53519	12/307	NC_GOM-MAD_GOM-up
GO:0060326	cell chemotaxis	-1.46681	3/307	WG_MAD-ULB_ULB-up
GO:0060326	cell chemotaxis	-1.98867	5/307	WG_GOM-ULB_GOM-up
GO:0060326	cell chemotaxis	-3.69905	9/307	WL_GOM-ULB_GOM-up
GO:0060326	cell chemotaxis	-4.84057	10/307	WL_GOM-RAD_GOM-up
GO:0060326	cell chemotaxis	-3.64233	6/307	WG_GOM-RAD_GOM-up
GO:0060326	cell chemotaxis	-4.22362	9/307	NC_GOM-ULB_GOM-up
GO:0060326	cell chemotaxis	-2.71383	3/307	WL_GOM-MAD_MAD-up
GO:0060326	cell chemotaxis	-2.18537	4/307	WG_MAD-ULB_MAD-up
GO:0060326	cell chemotaxis	-1.83544	3/307	WG_RAD-ULB_ULB-up
GO:0048565	digestive tract development	-3.71836	4/125	WL_MAD-RAD_MAD-up
GO:0048565	digestive tract development	-1.84286	3/125	WL_MAD-ULB_MAD-up
GO:0048565	digestive tract development	-2.32422	3/125	NC_RAD-ULB_ULB-up
GO:0048565	digestive tract development	-2.17505	3/125	NC_GOM-MAD_MAD-up
GO:0048565	digestive tract development	-6.3337	5/125	NC_MAD-RAD_MAD-up
GO:0048565	digestive tract development	-4.0112	6/125	WL_GOM-RAD_GOM-up
GO:0048565	digestive tract development	-2.27729	3/125	WG_GOM-RAD_GOM-up
GO:0048565	digestive tract development	-2.5047	4/125	NC_GOM-RAD_GOM-up
GO:0048565	digestive tract development	-2.96524	4/125	NC_MAD-ULB_MAD-up
GO:0048565	digestive tract development	-2.92073	3/125	WG_RAD-ULB_ULB-up
GO:0061061	muscle structure development	-3.42579	7/609	WL_GOM-RAD_RAD-up
GO:0061061	muscle structure development	-3.30438	5/609	WG_GOM-MAD_GOM-up
GO:0061061	muscle structure development	-7.95591	12/609	WL_MAD-RAD_MAD-up
GO:0061061	muscle structure development	-5.15618	12/609	WL_MAD-ULB_MAD-up
GO:0061061	muscle structure development	-3.83797	9/609	NC_GOM-MAD_GOM-up
GO:0061061	muscle structure development	-2.55317	6/609	WG_MAD-ULB_ULB-up
GO:0061061	muscle structure development	-2.24576	5/609	WL_RAD-ULB_ULB-up
GO:0061061	muscle structure development	-2.91507	9/609	WG_GOM-ULB_GOM-up
GO:0061061	muscle structure development	-4.63442	5/609	WG_MAD-RAD_MAD-up
GO:0061061	muscle structure development	-6.93652	18/609	WL_GOM-ULB_GOM-up
GO:0061061	muscle structure development	-2.21664	6/609	NC_RAD-ULB_ULB-up
GO:0061061	muscle structure development	-2.58012	7/609	NC_GOM-MAD_MAD-up
GO:0061061	muscle structure development	-5.07115	7/609	NC_MAD-RAD_MAD-up
GO:0061061	muscle structure development	-6.91219	17/609	WL_GOM-RAD_GOM-up
GO:0061061	muscle structure development	-3.65828	9/609	WG_GOM-ULB_ULB-up
GO:0061061	muscle structure development	-2.13577	6/609	WG_GOM-RAD_GOM-up
GO:0061061	muscle structure development	-5.0632	14/609	NC_GOM-ULB_GOM-up
GO:0061061	muscle structure development	-3.94565	5/609	WL_GOM-MAD_MAD-up
GO:0061061	muscle structure development	-2.05942	3/609	WG_GOM-MAD_MAD-up
GO:0061061	muscle structure development	-1.31373	3/609	WG_RAD-ULB_RAD-up
GO:0061061	muscle structure development	-9.43569	17/609	WL_GOM-ULB_ULB-up
GO:0061061	muscle structure development	-1.70504	6/609	NC_MAD-ULB_ULB-up
GO:0061061	muscle structure development	-5.71154	12/609	NC_MAD-ULB_MAD-up
GO:0061061	muscle structure development	-2.47191	5/609	WG_RAD-ULB_ULB-up
GO:0061061	muscle structure development	-3.15076	6/609	WG_GOM-RAD_RAD-up
GO:0006940	regulation of smooth muscle contraction	-4.2636	3/59	NC_MAD-RAD_MAD-up
GO:0006940	regulation of smooth muscle contraction	-3.72732	4/59	NC_GOM-RAD_GOM-up
GO:0006940	regulation of smooth muscle contraction	-2.90029	3/59	NC_MAD-ULB_MAD-up
GO:0031016	pancreas development	-3.20656	3/73	WL_MAD-RAD_MAD-up
GO:0031016	pancreas development	-2.48545	3/73	WL_MAD-ULB_MAD-up
GO:0031016	pancreas development	-3.56551	4/73	WG_GOM-ULB_GOM-up
GO:0031016	pancreas development	-2.86938	4/73	WL_GOM-ULB_GOM-up
GO:0031016	pancreas development	-2.83398	3/73	NC_GOM-MAD_MAD-up
GO:0031016	pancreas development	-3.98702	3/73	NC_MAD-RAD_MAD-up
GO:0031016	pancreas development	-4.26852	4/73	WG_GOM-RAD_GOM-up
GO:0016485	protein processing	-2.5588	3/226	NC_MAD-RAD_MAD-up
GO:0071407	cellular response to organic cyclic compound	-1.55438	4/558	NC_RAD-ULB_RAD-up
GO:0071407	cellular response to organic cyclic compound	-2.21989	9/558	NC_GOM-RAD_RAD-up
GO:0071407	cellular response to organic cyclic compound	-1.62992	9/558	NC_GOM-ULB_ULB-up
GO:0071407	cellular response to organic cyclic compound	-2.70235	8/558	WL_MAD-ULB_MAD-up
GO:0071407	cellular response to organic cyclic compound	-1.5499	5/558	NC_GOM-MAD_MAD-up
GO:0071407	cellular response to organic cyclic compound	-2.30916	4/558	NC_MAD-RAD_MAD-up
GO:0071407	cellular response to organic cyclic compound	-2.16355	3/558	WG_GOM-MAD_MAD-up
GO:0071407	cellular response to organic cyclic compound	-2.64184	6/558	WG_MAD-ULB_MAD-up
GO:0071407	cellular response to organic cyclic compound	-2.51586	5/558	WG_GOM-RAD_RAD-up
GO:0030336	negative regulation of cell migration	-2.21778	4/330	WL_GOM-RAD_RAD-up
GO:0030336	negative regulation of cell migration	-2.32083	4/330	NC_RAD-ULB_RAD-up
GO:0030336	negative regulation of cell migration	-3.80097	9/330	NC_GOM-RAD_RAD-up
GO:0030336	negative regulation of cell migration	-3.34319	4/330	WG_GOM-MAD_GOM-up
GO:0030336	negative regulation of cell migration	-1.40528	3/330	WL_MAD-RAD_MAD-up
GO:0030336	negative regulation of cell migration	-2.37868	5/330	NC_GOM-MAD_GOM-up
GO:0030336	negative regulation of cell migration	-3.4685	9/330	WL_GOM-ULB_GOM-up
GO:0030336	negative regulation of cell migration	-2.10194	3/330	NC_MAD-RAD_MAD-up
GO:0030336	negative regulation of cell migration	-1.87249	6/330	WL_GOM-RAD_GOM-up
GO:0030336	negative regulation of cell migration	-3.25882	8/330	NC_GOM-ULB_GOM-up
GO:0030336	negative regulation of cell migration	-2.07715	4/330	WG_MAD-ULB_MAD-up
GO:0030336	negative regulation of cell migration	-3.00085	4/330	WG_RAD-ULB_RAD-up
GO:0030336	negative regulation of cell migration	-2.65991	6/330	WL_GOM-ULB_ULB-up
GO:0030336	negative regulation of cell migration	-1.54766	4/330	NC_MAD-ULB_ULB-up
GO:0030336	negative regulation of cell migration	-2.90892	6/330	NC_MAD-ULB_MAD-up
GO:0030336	negative regulation of cell migration	-2.55447	4/330	WG_GOM-RAD_RAD-up
GO:0030036	actin cytoskeleton organization	-2.37262	6/696	WL_GOM-RAD_RAD-up
GO:0030036	actin cytoskeleton organization	-2.23425	12/696	NC_GOM-ULB_ULB-up
GO:0030036	actin cytoskeleton organization	-2.16432	4/696	WG_GOM-MAD_GOM-up
GO:0030036	actin cytoskeleton organization	-2.67449	9/696	WL_MAD-ULB_MAD-up
GO:0030036	actin cytoskeleton organization	-4.86175	11/696	NC_GOM-MAD_GOM-up
GO:0030036	actin cytoskeleton organization	-3.09283	10/696	WG_GOM-ULB_GOM-up
GO:0030036	actin cytoskeleton organization	-3.16685	4/696	WG_MAD-RAD_MAD-up
GO:0030036	actin cytoskeleton organization	-3.75808	9/696	WL_GOM-MAD_GOM-up
GO:0030036	actin cytoskeleton organization	-6.09248	18/696	WL_GOM-ULB_GOM-up
GO:0030036	actin cytoskeleton organization	-1.39776	5/696	NC_RAD-ULB_ULB-up
GO:0030036	actin cytoskeleton organization	-1.97679	4/696	NC_MAD-RAD_MAD-up
GO:0030036	actin cytoskeleton organization	-2.03305	7/696	WG_GOM-ULB_ULB-up
GO:0030036	actin cytoskeleton organization	-1.8692	6/696	WG_GOM-RAD_GOM-up
GO:0030036	actin cytoskeleton organization	-7.13087	18/696	NC_GOM-ULB_GOM-up
GO:0030036	actin cytoskeleton organization	-5.19607	10/696	WG_MAD-ULB_MAD-up
GO:0030036	actin cytoskeleton organization	-4.49848	13/696	NC_GOM-RAD_GOM-up
GO:0030036	actin cytoskeleton organization	-1.65238	7/696	WL_GOM-ULB_ULB-up
GO:0030036	actin cytoskeleton organization	-5.12102	12/696	NC_MAD-ULB_MAD-up
GO:0030036	actin cytoskeleton organization	-2.11368	5/696	WG_GOM-RAD_RAD-up
GO:0003012	muscle system process	-2.49325	5/453	WL_GOM-RAD_RAD-up
GO:0003012	muscle system process	-1.70226	8/453	NC_GOM-ULB_ULB-up
GO:0003012	muscle system process	-3.28023	8/453	WL_MAD-ULB_MAD-up
GO:0003012	muscle system process	-1.68389	4/453	WG_MAD-ULB_ULB-up
GO:0003012	muscle system process	-1.98302	4/453	WL_RAD-ULB_ULB-up
GO:0003012	muscle system process	-3.47881	7/453	WL_GOM-MAD_GOM-up
GO:0003012	muscle system process	-5.01175	13/453	WL_GOM-ULB_GOM-up
GO:0003012	muscle system process	-3.63888	5/453	NC_MAD-RAD_MAD-up
GO:0003012	muscle system process	-2.35954	6/453	WG_GOM-ULB_ULB-up
GO:0003012	muscle system process	-1.61982	4/453	WG_MAD-ULB_MAD-up
GO:0003012	muscle system process	-3.4573	9/453	NC_GOM-RAD_GOM-up
GO:0003012	muscle system process	-2.62336	7/453	WL_GOM-ULB_ULB-up
GO:0003012	muscle system process	-7.07083	12/453	NC_MAD-ULB_MAD-up
GO:0003012	muscle system process	-2.16569	4/453	WG_RAD-ULB_ULB-up
GO:0003012	muscle system process	-1.33276	3/453	WG_GOM-RAD_RAD-up
GO:1903792	negative regulation of anion transport	-5.24721	6/217	NC_RAD-ULB_RAD-up
GO:1903792	negative regulation of anion transport	-1.46401	3/217	WL_MAD-ULB_ULB-up
GO:1903792	negative regulation of anion transport	-1.67746	3/217	NC_RAD-ULB_ULB-up
GO:1903792	negative regulation of anion transport	-4.86538	7/217	NC_MAD-ULB_MAD-up
GO:0034329	cell junction assembly	-1.8705	7/426	NC_GOM-RAD_RAD-up
GO:0034329	cell junction assembly	-1.94743	3/426	WG_GOM-MAD_GOM-up
GO:0034329	cell junction assembly	-2.84053	6/426	WL_GOM-MAD_GOM-up
GO:0034329	cell junction assembly	-3.81767	8/426	NC_MAD-ULB_MAD-up
GO:0034329	cell junction assembly	-2.25864	4/426	WG_RAD-ULB_ULB-up
GO:0003205	cardiac chamber development	-4.61077	5/151	WL_MAD-RAD_MAD-up
GO:0003205	cardiac chamber development	-4.44833	6/151	WL_MAD-ULB_MAD-up
GO:0003205	cardiac chamber development	-1.57006	3/151	WG_GOM-ULB_GOM-up
GO:0003205	cardiac chamber development	-4.01216	3/151	WG_MAD-RAD_MAD-up
GO:0003205	cardiac chamber development	-6.14919	9/151	WL_GOM-ULB_GOM-up
GO:0003205	cardiac chamber development	-2.92112	4/151	NC_GOM-MAD_MAD-up
GO:0003205	cardiac chamber development	-3.05947	3/151	NC_MAD-RAD_MAD-up
GO:0003205	cardiac chamber development	-3.56381	6/151	WL_GOM-RAD_GOM-up
GO:0003205	cardiac chamber development	-2.05181	3/151	WG_GOM-RAD_GOM-up
GO:0003205	cardiac chamber development	-2.23135	3/151	WG_MAD-ULB_MAD-up
GO:0003205	cardiac chamber development	-3.66326	5/151	NC_MAD-ULB_MAD-up
ko05143	African trypanosomiasis	-3.56932	3/35	NC_MAD-ULB_MAD-up
GO:0006939	smooth muscle contraction	-2.51816	3/100	WL_GOM-MAD_GOM-up
GO:0006939	smooth muscle contraction	-3.58204	3/100	NC_MAD-RAD_MAD-up
GO:0006939	smooth muscle contraction	-2.85777	4/100	NC_GOM-RAD_GOM-up
GO:0006939	smooth muscle contraction	-3.32853	4/100	NC_MAD-ULB_MAD-up
GO:0071417	cellular response to organonitrogen compound	-1.3524	4/648	NC_RAD-ULB_RAD-up
GO:0071417	cellular response to organonitrogen compound	-3.88543	13/648	NC_GOM-RAD_RAD-up
GO:0071417	cellular response to organonitrogen compound	-3.45101	14/648	NC_GOM-ULB_ULB-up
GO:0071417	cellular response to organonitrogen compound	-1.47084	3/648	WG_GOM-MAD_GOM-up
GO:0071417	cellular response to organonitrogen compound	-1.70876	6/648	WL_MAD-ULB_ULB-up
GO:0071417	cellular response to organonitrogen compound	-1.51078	5/648	NC_RAD-ULB_ULB-up
GO:0071417	cellular response to organonitrogen compound	-1.33669	3/648	NC_MAD-RAD_MAD-up
GO:0071417	cellular response to organonitrogen compound	-4.21302	11/648	WL_GOM-ULB_ULB-up
GO:0071417	cellular response to organonitrogen compound	-3.26371	9/648	NC_MAD-ULB_MAD-up
GO:0071417	cellular response to organonitrogen compound	-3.85424	7/648	WG_GOM-RAD_RAD-up
GO:0007268	chemical synaptic transmission	-1.67685	5/686	WG_MAD-ULB_ULB-up
GO:0007268	chemical synaptic transmission	-2.67014	4/686	WL_GOM-MAD_MAD-up
GO:0007268	chemical synaptic transmission	-1.32236	7/686	NC_GOM-RAD_GOM-up
GO:0007268	chemical synaptic transmission	-2.74333	9/686	WL_GOM-ULB_ULB-up
GO:0007268	chemical synaptic transmission	-3.08811	9/686	NC_MAD-ULB_MAD-up
GO:0010811	positive regulation of cell-substrate adhesion	-5.10648	7/121	NC_GOM-RAD_RAD-up
GO:0010811	positive regulation of cell-substrate adhesion	-1.90119	4/121	NC_GOM-ULB_ULB-up
GO:0010811	positive regulation of cell-substrate adhesion	-3.76157	5/121	WG_GOM-ULB_GOM-up
GO:0010811	positive regulation of cell-substrate adhesion	-2.13318	3/121	WL_MAD-ULB_ULB-up
GO:0010811	positive regulation of cell-substrate adhesion	-3.28014	4/121	NC_GOM-MAD_MAD-up
GO:0010811	positive regulation of cell-substrate adhesion	-2.09495	3/121	WG_GOM-ULB_ULB-up
GO:0010811	positive regulation of cell-substrate adhesion	-2.49979	3/121	WG_MAD-ULB_MAD-up
GO:0010811	positive regulation of cell-substrate adhesion	-2.05804	3/121	NC_MAD-ULB_ULB-up
GO:0010811	positive regulation of cell-substrate adhesion	-3.0177	4/121	NC_MAD-ULB_MAD-up
GO:0010811	positive regulation of cell-substrate adhesion	-4.19322	4/121	WG_GOM-RAD_RAD-up
hsa00561	Glycerolipid metabolism	-3.10239	3/59	NC_GOM-MAD_MAD-up
hsa00561	Glycerolipid metabolism	-2.90029	3/59	NC_MAD-ULB_MAD-up
GO:0009991	response to extracellular stimulus	-1.67866	4/477	WL_GOM-RAD_RAD-up
GO:0009991	response to extracellular stimulus	-3.35691	6/477	NC_RAD-ULB_RAD-up
GO:0009991	response to extracellular stimulus	-2.6974	5/477	WL_RAD-ULB_ULB-up
GO:0009991	response to extracellular stimulus	-2.49932	7/477	WL_GOM-ULB_ULB-up
GO:0009991	response to extracellular stimulus	-2.77576	7/477	NC_MAD-ULB_MAD-up
GO:0009991	response to extracellular stimulus	-1.99451	4/477	WG_GOM-RAD_RAD-up
GO:0030168	platelet activation	-3.80649	5/158	NC_GOM-MAD_GOM-up
GO:0030168	platelet activation	-1.82043	3/158	WL_MAD-ULB_ULB-up
GO:0030168	platelet activation	-2.14573	4/158	NC_GOM-RAD_GOM-up
GO:0030168	platelet activation	-3.63312	5/158	NC_MAD-ULB_ULB-up
GO:0030168	platelet activation	-2.59288	4/158	NC_MAD-ULB_MAD-up
GO:0048705	skeletal system morphogenesis	-1.93445	3/213	WL_GOM-RAD_RAD-up
GO:0048705	skeletal system morphogenesis	-4.10731	5/213	NC_RAD-ULB_RAD-up
GO:0048705	skeletal system morphogenesis	-7.21799	11/213	NC_GOM-RAD_RAD-up
GO:0048705	skeletal system morphogenesis	-3.11471	3/213	WL_MAD-RAD_RAD-up
GO:0048705	skeletal system morphogenesis	-7.15784	12/213	NC_GOM-ULB_ULB-up
GO:0048705	skeletal system morphogenesis	-1.89718	3/213	WL_MAD-RAD_MAD-up
GO:0048705	skeletal system morphogenesis	-1.95393	4/213	WL_MAD-ULB_MAD-up
GO:0048705	skeletal system morphogenesis	-2.82343	4/213	WG_MAD-ULB_ULB-up
GO:0048705	skeletal system morphogenesis	-2.12098	3/213	WL_RAD-ULB_ULB-up
GO:0048705	skeletal system morphogenesis	-2.65238	5/213	WG_GOM-ULB_GOM-up
GO:0048705	skeletal system morphogenesis	-3.28107	7/213	WL_GOM-ULB_GOM-up
GO:0048705	skeletal system morphogenesis	-6.29512	8/213	WL_MAD-ULB_ULB-up
GO:0048705	skeletal system morphogenesis	-2.57384	4/213	NC_RAD-ULB_ULB-up
GO:0048705	skeletal system morphogenesis	-1.55908	3/213	NC_GOM-MAD_MAD-up
GO:0048705	skeletal system morphogenesis	-2.78337	6/213	WL_GOM-RAD_GOM-up
GO:0048705	skeletal system morphogenesis	-4.06245	6/213	WG_GOM-ULB_ULB-up
GO:0048705	skeletal system morphogenesis	-1.65451	3/213	WG_GOM-RAD_GOM-up
GO:0048705	skeletal system morphogenesis	-3.69794	7/213	NC_GOM-ULB_GOM-up
GO:0048705	skeletal system morphogenesis	-4.88876	6/213	WG_MAD-ULB_MAD-up
GO:0048705	skeletal system morphogenesis	-8.97496	11/213	WL_GOM-ULB_ULB-up
GO:0048705	skeletal system morphogenesis	-7.22098	9/213	NC_MAD-ULB_ULB-up
GO:0048705	skeletal system morphogenesis	-2.13448	4/213	NC_MAD-ULB_MAD-up
GO:0048705	skeletal system morphogenesis	-2.26639	3/213	WG_RAD-ULB_ULB-up
GO:0048705	skeletal system morphogenesis	-3.25343	4/213	WG_GOM-RAD_RAD-up
GO:0009954	proximal/distal pattern formation	-3.05562	3/32	NC_GOM-RAD_RAD-up
GO:0009954	proximal/distal pattern formation	-4.05356	4/32	NC_GOM-ULB_ULB-up
GO:0009954	proximal/distal pattern formation	-5.69417	3/32	WG_MAD-RAD_RAD-up
GO:0009954	proximal/distal pattern formation	-2.92673	3/32	WL_GOM-ULB_GOM-up
GO:0009954	proximal/distal pattern formation	-3.80623	3/32	WL_MAD-ULB_ULB-up
GO:0009954	proximal/distal pattern formation	-4.44434	4/32	WL_GOM-RAD_GOM-up
GO:0009954	proximal/distal pattern formation	-3.76497	3/32	WG_GOM-ULB_ULB-up
GO:0009954	proximal/distal pattern formation	-3.3164	3/32	NC_GOM-RAD_GOM-up
GO:0009954	proximal/distal pattern formation	-3.54271	3/32	WL_GOM-ULB_ULB-up
GO:0009954	proximal/distal pattern formation	-3.72504	3/32	NC_MAD-ULB_ULB-up
GO:1904037	positive regulation of epithelial cell apoptotic process	-3.51516	3/40	WL_MAD-ULB_ULB-up
hsa00480	Glutathione metabolism	-3.12974	3/54	WL_MAD-ULB_ULB-up
GO:0046718	viral entry into host cell	-2.92222	4/141	WL_MAD-ULB_ULB-up
GO:0010812	negative regulation of cell-substrate adhesion	-3.175	4/67	NC_GOM-RAD_RAD-up
GO:0010812	negative regulation of cell-substrate adhesion	-3.85554	5/67	NC_GOM-ULB_ULB-up
GO:0010812	negative regulation of cell-substrate adhesion	-3.29595	3/67	WG_MAD-ULB_ULB-up
GO:0010812	negative regulation of cell-substrate adhesion	-5.10532	4/67	WL_RAD-ULB_ULB-up
GO:0010812	negative regulation of cell-substrate adhesion	-2.85718	3/67	WL_MAD-ULB_ULB-up
GO:0010812	negative regulation of cell-substrate adhesion	-2.81712	3/67	WG_GOM-ULB_ULB-up
GO:0010812	negative regulation of cell-substrate adhesion	-3.63291	3/67	WG_GOM-RAD_RAD-up
GO:0110148	biomineralization	-1.81705	3/162	NC_GOM-MAD_GOM-up
GO:0110148	biomineralization	-1.49232	3/162	WG_GOM-ULB_GOM-up
GO:0110148	biomineralization	-2.70117	4/162	WL_MAD-ULB_ULB-up
GO:0110148	biomineralization	-2.0148	3/162	NC_RAD-ULB_ULB-up
GO:0110148	biomineralization	-2.1473	3/162	WG_MAD-ULB_MAD-up
GO:0110148	biomineralization	-2.60118	4/162	NC_MAD-ULB_ULB-up
GO:0071396	cellular response to lipid	-2.12121	5/556	WL_GOM-RAD_RAD-up
GO:0071396	cellular response to lipid	-1.7534	8/556	NC_GOM-RAD_RAD-up
GO:0071396	cellular response to lipid	-2.52629	11/556	NC_GOM-ULB_ULB-up
GO:0071396	cellular response to lipid	-1.42349	4/556	WL_MAD-RAD_MAD-up
GO:0071396	cellular response to lipid	-3.35475	9/556	WL_MAD-ULB_MAD-up
GO:0071396	cellular response to lipid	-1.68727	4/556	WL_RAD-ULB_ULB-up
GO:0071396	cellular response to lipid	-2.3732	3/556	WG_MAD-RAD_MAD-up
GO:0071396	cellular response to lipid	-2.63375	7/556	WL_MAD-ULB_ULB-up
GO:0071396	cellular response to lipid	-1.50314	3/556	NC_MAD-RAD_MAD-up
GO:0071396	cellular response to lipid	-2.16784	3/556	WG_GOM-MAD_MAD-up
GO:0071396	cellular response to lipid	-3.35819	6/556	WG_GOM-RAD_RAD-up
GO:0044262	cellular carbohydrate metabolic process	-5.04488	10/289	NC_GOM-RAD_RAD-up
GO:0044262	cellular carbohydrate metabolic process	-2.58284	5/289	WL_MAD-ULB_ULB-up
GO:0031099	regeneration	-2.24489	3/192	WL_RAD-ULB_ULB-up
GO:0031099	regeneration	-2.43563	4/192	WL_MAD-ULB_ULB-up
GO:0031099	regeneration	-1.81705	3/192	NC_RAD-ULB_ULB-up
GO:0031099	regeneration	-2.31586	3/192	WG_GOM-RAD_RAD-up
GO:0030178	negative regulation of Wnt signaling pathway	-4.06915	4/213	WG_GOM-MAD_GOM-up
GO:0030178	negative regulation of Wnt signaling pathway	-2.31018	4/213	NC_GOM-MAD_GOM-up
GO:0030178	negative regulation of Wnt signaling pathway	-2.47369	4/213	WL_GOM-MAD_GOM-up
GO:0030178	negative regulation of Wnt signaling pathway	-2.27642	4/213	WL_MAD-ULB_ULB-up
GO:0030178	negative regulation of Wnt signaling pathway	-1.43197	4/213	WL_GOM-RAD_GOM-up
GO:0030178	negative regulation of Wnt signaling pathway	-1.44916	3/213	WG_GOM-ULB_ULB-up
GO:0030178	negative regulation of Wnt signaling pathway	-2.15712	5/213	NC_GOM-ULB_GOM-up
GO:0030178	negative regulation of Wnt signaling pathway	-5.03918	8/213	NC_GOM-RAD_GOM-up
GO:0030178	negative regulation of Wnt signaling pathway	-1.96692	4/213	WL_GOM-ULB_ULB-up
GO:0033273	response to vitamin	-2.99637	3/89	WL_GOM-RAD_RAD-up
GO:0033273	response to vitamin	-2.71534	4/89	NC_GOM-RAD_RAD-up
GO:0033273	response to vitamin	-6.14486	5/89	WL_RAD-ULB_ULB-up
GO:0033273	response to vitamin	-3.33587	4/89	WL_GOM-ULB_ULB-up
GO:0035115	embryonic forelimb morphogenesis	-3.18271	45014	NC_GOM-RAD_RAD-up
GO:0035115	embryonic forelimb morphogenesis	-4.65336	45014	WL_RAD-ULB_ULB-up
GO:0035115	embryonic forelimb morphogenesis	-3.67162	45014	WL_GOM-ULB_ULB-up
GO:0060560	developmental growth involved in morphogenesis	-1.4486	3/225	NC_GOM-MAD_GOM-up
GO:0060560	developmental growth involved in morphogenesis	-4.18451	5/225	WL_RAD-ULB_ULB-up
GO:0060560	developmental growth involved in morphogenesis	-2.19337	4/225	WL_MAD-ULB_ULB-up
GO:0060560	developmental growth involved in morphogenesis	-3.36246	5/225	WG_GOM-RAD_GOM-up
GO:0060560	developmental growth involved in morphogenesis	-1.6323	4/225	NC_GOM-RAD_GOM-up
GO:0060560	developmental growth involved in morphogenesis	-2.2007	3/225	WG_RAD-ULB_ULB-up
GO:0030010	establishment of cell polarity	-2.42169	5/139	NC_GOM-ULB_ULB-up
GO:0030010	establishment of cell polarity	-2.63801	3/139	WL_RAD-ULB_ULB-up
GO:0030010	establishment of cell polarity	-1.96931	3/139	WL_MAD-ULB_ULB-up
GO:0051129	negative regulation of cellular component organization	-1.33415	3/735	WG_GOM-MAD_GOM-up
GO:0051129	negative regulation of cellular component organization	-2.60103	6/735	WL_RAD-ULB_ULB-up
GO:0051129	negative regulation of cellular component organization	-1.52837	9/735	WL_GOM-RAD_GOM-up
GO:0051129	negative regulation of cellular component organization	-1.91224	7/735	WG_GOM-ULB_ULB-up
GO:0051129	negative regulation of cellular component organization	-2.70873	7/735	WG_MAD-ULB_MAD-up
GO:0051129	negative regulation of cellular component organization	-1.36233	6/735	NC_MAD-ULB_ULB-up
GO:0003002	regionalization	-3.1191	5/326	WL_GOM-RAD_RAD-up
GO:0003002	regionalization	-4.2514	6/326	NC_RAD-ULB_RAD-up
GO:0003002	regionalization	-5.3927	11/326	NC_GOM-RAD_RAD-up
GO:0003002	regionalization	-2.58545	3/326	WL_MAD-RAD_RAD-up
GO:0003002	regionalization	-4.47138	11/326	NC_GOM-ULB_ULB-up
GO:0003002	regionalization	-5.87756	6/326	WG_GOM-MAD_GOM-up
GO:0003002	regionalization	-1.41848	3/326	WL_MAD-RAD_MAD-up
GO:0003002	regionalization	-1.97411	5/326	WL_MAD-ULB_MAD-up
GO:0003002	regionalization	-2.40102	5/326	NC_GOM-MAD_GOM-up
GO:0003002	regionalization	-2.48095	4/326	WL_RAD-ULB_ULB-up
GO:0003002	regionalization	-3.96112	4/326	WG_MAD-RAD_RAD-up
GO:0003002	regionalization	-3.76034	3/326	NC_MAD-RAD_RAD-up
GO:0003002	regionalization	-4.94535	9/326	WG_GOM-ULB_GOM-up
GO:0003002	regionalization	-4.42891	4/326	WG_MAD-RAD_MAD-up
GO:0003002	regionalization	-3.44395	6/326	WL_GOM-MAD_GOM-up
GO:0003002	regionalization	-6.58707	13/326	WL_GOM-ULB_GOM-up
GO:0003002	regionalization	-3.14814	6/326	WL_MAD-ULB_ULB-up
GO:0003002	regionalization	-1.74892	4/326	NC_GOM-MAD_MAD-up
GO:0003002	regionalization	-7.13942	13/326	WL_GOM-RAD_GOM-up
GO:0003002	regionalization	-5.78499	9/326	WG_GOM-ULB_ULB-up
GO:0003002	regionalization	-5.42232	8/326	WG_GOM-RAD_GOM-up
GO:0003002	regionalization	-5.62762	11/326	NC_GOM-ULB_GOM-up
GO:0003002	regionalization	-3.86143	6/326	WG_MAD-ULB_MAD-up
GO:0003002	regionalization	-4.13106	5/326	WG_RAD-ULB_RAD-up
GO:0003002	regionalization	-3.73624	8/326	NC_GOM-RAD_GOM-up
GO:0003002	regionalization	-4.27737	8/326	WL_GOM-ULB_ULB-up
GO:0003002	regionalization	-4.72443	8/326	NC_MAD-ULB_ULB-up
GO:0003002	regionalization	-2.18969	5/326	NC_MAD-ULB_MAD-up
GO:0003002	regionalization	-1.76646	3/326	WG_RAD-ULB_ULB-up
GO:0003002	regionalization	-5.76901	7/326	WG_GOM-RAD_RAD-up
GO:0007283	spermatogenesis	-2.53148	4/548	WG_GOM-MAD_GOM-up
GO:0007283	spermatogenesis	-2.43841	5/548	WL_RAD-ULB_ULB-up
GO:0001525	angiogenesis	-3.51295	7/589	WL_GOM-RAD_RAD-up
GO:0001525	angiogenesis	-3.68624	12/589	NC_GOM-RAD_RAD-up
GO:0001525	angiogenesis	-5.05509	16/589	NC_GOM-ULB_ULB-up
GO:0001525	angiogenesis	-3.37042	5/589	WG_GOM-MAD_GOM-up
GO:0001525	angiogenesis	-1.34679	4/589	WL_MAD-RAD_MAD-up
GO:0001525	angiogenesis	-2.55799	8/589	WL_MAD-ULB_MAD-up
GO:0001525	angiogenesis	-3.22062	8/589	NC_GOM-MAD_GOM-up
GO:0001525	angiogenesis	-2.30628	5/589	WL_RAD-ULB_ULB-up
GO:0001525	angiogenesis	-1.39195	6/589	WG_GOM-ULB_GOM-up
GO:0001525	angiogenesis	-2.7476	11/589	WL_GOM-ULB_GOM-up
GO:0001525	angiogenesis	-1.66621	5/589	NC_RAD-ULB_ULB-up
GO:0001525	angiogenesis	-2.66098	7/589	NC_GOM-MAD_MAD-up
GO:0001525	angiogenesis	-1.43988	3/589	NC_MAD-RAD_MAD-up
GO:0001525	angiogenesis	-3.13057	11/589	WL_GOM-RAD_GOM-up
GO:0001525	angiogenesis	-2.87477	7/589	WG_GOM-RAD_GOM-up
GO:0001525	angiogenesis	-3.31102	11/589	NC_GOM-ULB_GOM-up
GO:0001525	angiogenesis	-3.26498	7/589	WG_MAD-ULB_MAD-up
GO:0001525	angiogenesis	-2.95222	5/589	WG_RAD-ULB_RAD-up
GO:0001525	angiogenesis	-3.2035	9/589	WL_GOM-ULB_ULB-up
GO:0001525	angiogenesis	-2.97611	8/589	NC_MAD-ULB_ULB-up
GO:0001525	angiogenesis	-1.7795	4/589	WG_RAD-ULB_ULB-up
GO:0001525	angiogenesis	-4.11144	7/589	WG_GOM-RAD_RAD-up
GO:0030522	intracellular receptor signaling pathway	-1.82205	3/275	WL_RAD-ULB_ULB-up
GO:0030522	intracellular receptor signaling pathway	-1.89024	3/275	WG_GOM-RAD_RAD-up
GO:0051604	protein maturation	-1.74162	3/295	WL_RAD-ULB_ULB-up
GO:0051604	protein maturation	-2.23565	3/295	NC_MAD-RAD_MAD-up
GO:0002009	morphogenesis of an epithelium	-3.092	6/536	NC_RAD-ULB_RAD-up
GO:0002009	morphogenesis of an epithelium	-1.72918	9/536	NC_GOM-ULB_ULB-up
GO:0002009	morphogenesis of an epithelium	-4.64384	6/536	WG_GOM-MAD_GOM-up
GO:0002009	morphogenesis of an epithelium	-2.77804	7/536	NC_GOM-MAD_GOM-up
GO:0002009	morphogenesis of an epithelium	-8.01336	15/536	WG_GOM-ULB_GOM-up
GO:0002009	morphogenesis of an epithelium	-3.59586	4/536	WG_MAD-RAD_MAD-up
GO:0002009	morphogenesis of an epithelium	-8.36739	13/536	WL_GOM-MAD_GOM-up
GO:0002009	morphogenesis of an epithelium	-6.27544	16/536	WL_GOM-ULB_GOM-up
GO:0002009	morphogenesis of an epithelium	-1.50498	5/536	WL_MAD-ULB_ULB-up
GO:0002009	morphogenesis of an epithelium	-2.89304	7/536	NC_GOM-MAD_MAD-up
GO:0002009	morphogenesis of an epithelium	-2.37086	4/536	NC_MAD-RAD_MAD-up
GO:0002009	morphogenesis of an epithelium	-10.229	20/536	WL_GOM-RAD_GOM-up
GO:0002009	morphogenesis of an epithelium	-7.49251	12/536	WG_GOM-RAD_GOM-up
GO:0002009	morphogenesis of an epithelium	-9.73692	19/536	NC_GOM-ULB_GOM-up
GO:0002009	morphogenesis of an epithelium	-2.21174	3/536	WG_GOM-MAD_MAD-up
GO:0002009	morphogenesis of an epithelium	-5.25404	9/536	WG_MAD-ULB_MAD-up
GO:0002009	morphogenesis of an epithelium	-4.11886	6/536	WG_RAD-ULB_RAD-up
GO:0002009	morphogenesis of an epithelium	-6.49331	14/536	NC_GOM-RAD_GOM-up
GO:0002009	morphogenesis of an epithelium	-2.49321	7/536	NC_MAD-ULB_MAD-up
GO:0002009	morphogenesis of an epithelium	-1.91603	4/536	WG_RAD-ULB_ULB-up
GO:0002009	morphogenesis of an epithelium	-3.44244	6/536	WG_GOM-RAD_RAD-up
GO:0016331	morphogenesis of embryonic epithelium	-2.51172	4/140	WG_GOM-ULB_GOM-up
GO:0016331	morphogenesis of embryonic epithelium	-4.27198	5/140	WL_GOM-MAD_GOM-up
GO:0016331	morphogenesis of embryonic epithelium	-5.74105	8/140	WL_GOM-RAD_GOM-up
GO:0016331	morphogenesis of embryonic epithelium	-2.14152	3/140	WG_GOM-RAD_GOM-up
GO:0016331	morphogenesis of embryonic epithelium	-2.93898	5/140	NC_GOM-ULB_GOM-up
GO:0016331	morphogenesis of embryonic epithelium	-1.52324	3/140	NC_GOM-RAD_GOM-up
GO:0016331	morphogenesis of embryonic epithelium	-1.85201	3/140	NC_MAD-ULB_MAD-up
GO:0030326	embryonic limb morphogenesis	-3.26706	5/112	NC_GOM-RAD_RAD-up
GO:0030326	embryonic limb morphogenesis	-2.0151	4/112	NC_GOM-ULB_ULB-up
GO:0030326	embryonic limb morphogenesis	-4.22383	4/112	WL_RAD-ULB_ULB-up
GO:0030326	embryonic limb morphogenesis	-3.50649	4/112	WL_GOM-MAD_GOM-up
GO:0030326	embryonic limb morphogenesis	-3.06542	5/112	WL_GOM-ULB_GOM-up
GO:0030326	embryonic limb morphogenesis	-2.22562	3/112	WL_MAD-ULB_ULB-up
GO:0030326	embryonic limb morphogenesis	-5.34579	7/112	WL_GOM-RAD_GOM-up
GO:0030326	embryonic limb morphogenesis	-3.67977	5/112	NC_GOM-RAD_GOM-up
GO:0030326	embryonic limb morphogenesis	-2.96107	4/112	WL_GOM-ULB_ULB-up
GO:0030326	embryonic limb morphogenesis	-3.19228	4/112	NC_MAD-ULB_ULB-up
GO:0007420	brain development	-1.37135	3/710	WG_GOM-MAD_GOM-up
GO:0007420	brain development	-4.27628	12/710	WG_GOM-ULB_GOM-up
GO:0007420	brain development	-1.3668	5/710	NC_RAD-ULB_ULB-up
GO:0007420	brain development	-2.21823	7/710	NC_GOM-MAD_MAD-up
GO:0007420	brain development	-1.94744	4/710	NC_MAD-RAD_MAD-up
GO:0007420	brain development	-4.69551	15/710	WL_GOM-RAD_GOM-up
GO:0007420	brain development	-1.47962	6/710	WG_GOM-ULB_ULB-up
GO:0007420	brain development	-5.33607	11/710	WG_GOM-RAD_GOM-up
GO:0007420	brain development	-7.00214	18/710	NC_GOM-ULB_GOM-up
GO:0007420	brain development	-2.13514	6/710	WG_MAD-ULB_MAD-up
GO:0007420	brain development	-3.19265	11/710	NC_GOM-RAD_GOM-up
GO:0007420	brain development	-2.10133	8/710	WL_GOM-ULB_ULB-up
GO:0060840	artery development	-1.4751	3/95	NC_GOM-ULB_ULB-up
GO:0060840	artery development	-4.68064	6/95	WL_GOM-RAD_GOM-up
GO:0001764	neuron migration	-4.61165	7/145	WL_GOM-RAD_GOM-up
GO:0001764	neuron migration	-2.87133	5/145	NC_GOM-ULB_GOM-up
GO:0120035	regulation of plasma membrane bounded cell projection organization	-4.22195	6/638	WG_GOM-MAD_GOM-up
GO:0120035	regulation of plasma membrane bounded cell projection organization	-1.82534	5/638	WL_MAD-RAD_MAD-up
GO:0120035	regulation of plasma membrane bounded cell projection organization	-1.781	6/638	NC_GOM-MAD_GOM-up
GO:0120035	regulation of plasma membrane bounded cell projection organization	-2.16215	5/638	WL_RAD-ULB_ULB-up
GO:0120035	regulation of plasma membrane bounded cell projection organization	-4.042	9/638	WL_GOM-MAD_GOM-up
GO:0120035	regulation of plasma membrane bounded cell projection organization	-5.30004	16/638	WL_GOM-ULB_GOM-up
GO:0120035	regulation of plasma membrane bounded cell projection organization	-4.59414	14/638	WL_GOM-RAD_GOM-up
GO:0120035	regulation of plasma membrane bounded cell projection organization	-4.93069	10/638	WG_GOM-RAD_GOM-up
GO:0120035	regulation of plasma membrane bounded cell projection organization	-1.56136	6/638	NC_MAD-ULB_MAD-up
GO:0045058	T cell selection	-9.02279	7/48	WL_MAD-ULB_MAD-up
GO:0045058	T cell selection	-3.30809	3/48	NC_GOM-MAD_GOM-up
GO:0045058	T cell selection	-5.14704	5/48	NC_GOM-ULB_GOM-up
GO:0050777	negative regulation of immune response	-2.7003	5/150	NC_GOM-RAD_RAD-up
GO:0050777	negative regulation of immune response	-6.73654	8/150	WL_MAD-ULB_MAD-up
GO:0046631	alpha-beta T cell activation	-5.58788	7/149	WL_MAD-ULB_MAD-up
GO:0046631	alpha-beta T cell activation	-3.92575	5/149	NC_GOM-MAD_GOM-up
GO:0046631	alpha-beta T cell activation	-7.91303	10/149	NC_GOM-ULB_GOM-up
GO:0050920	regulation of chemotaxis	-2.72274	3/224	WG_GOM-MAD_GOM-up
GO:0050920	regulation of chemotaxis	-1.8389	3/224	WL_MAD-RAD_MAD-up
GO:0050920	regulation of chemotaxis	-4.43545	7/224	WL_MAD-ULB_MAD-up
GO:0050920	regulation of chemotaxis	-6.20354	8/224	NC_GOM-MAD_GOM-up
GO:0050920	regulation of chemotaxis	-1.82088	3/224	WG_MAD-ULB_ULB-up
GO:0050920	regulation of chemotaxis	-2.06135	3/224	WL_RAD-ULB_ULB-up
GO:0050920	regulation of chemotaxis	-1.80604	4/224	WG_GOM-ULB_GOM-up
GO:0050920	regulation of chemotaxis	-3.92405	8/224	WL_GOM-ULB_GOM-up
GO:0050920	regulation of chemotaxis	-2.67341	6/224	WL_GOM-RAD_GOM-up
GO:0050920	regulation of chemotaxis	-1.39461	3/224	WG_GOM-ULB_ULB-up
GO:0050920	regulation of chemotaxis	-2.43484	4/224	WG_GOM-RAD_GOM-up
GO:0050920	regulation of chemotaxis	-5.30491	9/224	NC_GOM-ULB_GOM-up
GO:0050920	regulation of chemotaxis	-3.67542	5/224	WG_MAD-ULB_MAD-up
GO:0050920	regulation of chemotaxis	-2.20602	3/224	WG_RAD-ULB_ULB-up
GO:0048568	embryonic organ development	-2.66134	5/414	WL_GOM-RAD_RAD-up
GO:0048568	embryonic organ development	-2.79049	5/414	NC_RAD-ULB_RAD-up
GO:0048568	embryonic organ development	-6.73536	14/414	NC_GOM-RAD_RAD-up
GO:0048568	embryonic organ development	-2.29454	3/414	WL_MAD-RAD_RAD-up
GO:0048568	embryonic organ development	-2.96678	10/414	NC_GOM-ULB_ULB-up
GO:0048568	embryonic organ development	-3.44926	6/414	WL_MAD-RAD_MAD-up
GO:0048568	embryonic organ development	-4.31057	9/414	WL_MAD-ULB_MAD-up
GO:0048568	embryonic organ development	-2.40381	3/414	WG_MAD-RAD_RAD-up
GO:0048568	embryonic organ development	-3.45531	3/414	NC_MAD-RAD_RAD-up
GO:0048568	embryonic organ development	-4.93318	10/414	WG_GOM-ULB_GOM-up
GO:0048568	embryonic organ development	-4.02626	4/414	WG_MAD-RAD_MAD-up
GO:0048568	embryonic organ development	-2.16185	5/414	WL_GOM-MAD_GOM-up
GO:0048568	embryonic organ development	-10.4332	19/414	WL_GOM-ULB_GOM-up
GO:0048568	embryonic organ development	-2.62023	6/414	WL_MAD-ULB_ULB-up
GO:0048568	embryonic organ development	-3.04857	6/414	NC_RAD-ULB_ULB-up
GO:0048568	embryonic organ development	-3.5538	7/414	NC_GOM-MAD_MAD-up
GO:0048568	embryonic organ development	-3.82021	5/414	NC_MAD-RAD_MAD-up
GO:0048568	embryonic organ development	-13.2646	21/414	WL_GOM-RAD_GOM-up
GO:0048568	embryonic organ development	-4.94587	9/414	WG_GOM-ULB_ULB-up
GO:0048568	embryonic organ development	-2.20726	5/414	WG_GOM-RAD_GOM-up
GO:0048568	embryonic organ development	-9.72347	17/414	NC_GOM-ULB_GOM-up
GO:0048568	embryonic organ development	-5.15647	8/414	WG_MAD-ULB_MAD-up
GO:0048568	embryonic organ development	-1.74018	3/414	WG_RAD-ULB_RAD-up
GO:0048568	embryonic organ development	-6.10233	12/414	NC_GOM-RAD_GOM-up
GO:0048568	embryonic organ development	-2.84378	7/414	WL_GOM-ULB_ULB-up
GO:0048568	embryonic organ development	-2.4829	6/414	NC_MAD-ULB_ULB-up
GO:0048568	embryonic organ development	-1.77419	5/414	NC_MAD-ULB_MAD-up
GO:0048568	embryonic organ development	-4.20212	6/414	WG_RAD-ULB_ULB-up
GO:0048568	embryonic organ development	-3.08386	5/414	WG_GOM-RAD_RAD-up
GO:1903706	regulation of hemopoiesis	-1.8709	4/417	WL_GOM-RAD_RAD-up
GO:1903706	regulation of hemopoiesis	-1.44446	7/417	NC_GOM-ULB_ULB-up
GO:1903706	regulation of hemopoiesis	-4.28644	9/417	WL_MAD-ULB_MAD-up
GO:1903706	regulation of hemopoiesis	-1.34821	4/417	NC_GOM-MAD_GOM-up
GO:1903706	regulation of hemopoiesis	-3.76448	7/417	WG_GOM-RAD_GOM-up
GO:1903706	regulation of hemopoiesis	-5.37801	12/417	NC_GOM-ULB_GOM-up
GO:0048016	inositol phosphate-mediated signaling	-4.19387	4/53	WL_MAD-ULB_MAD-up
GO:0031295	T cell costimulation	-4.06928	4/57	WL_MAD-ULB_MAD-up
GO:1901654	response to ketone	-2.23383	5/193	NC_GOM-RAD_RAD-up
GO:1901654	response to ketone	-3.85891	6/193	WL_MAD-ULB_MAD-up
GO:1901654	response to ketone	-2.72884	4/193	NC_RAD-ULB_ULB-up
GO:1901654	response to ketone	-1.56618	4/193	WL_GOM-RAD_GOM-up
GO:1901654	response to ketone	-1.76642	3/193	WG_GOM-RAD_GOM-up
GO:1901654	response to ketone	-3.4147	4/193	WG_GOM-RAD_RAD-up
GO:0051046	regulation of secretion	-2.78277	6/616	NC_RAD-ULB_RAD-up
GO:0051046	regulation of secretion	-3.68472	10/616	WL_MAD-ULB_MAD-up
GO:0051046	regulation of secretion	-2.24918	3/616	WG_MAD-RAD_MAD-up
GO:0051046	regulation of secretion	-3.10884	12/616	WL_GOM-ULB_GOM-up
GO:0051046	regulation of secretion	-2.19314	6/616	NC_RAD-ULB_ULB-up
GO:0051046	regulation of secretion	-3.42207	9/616	NC_MAD-ULB_MAD-up
GO:0001960	negative regulation of cytokine-mediated signaling pathway	-2.96911	4/76	NC_GOM-RAD_RAD-up
GO:0001960	negative regulation of cytokine-mediated signaling pathway	-3.58333	4/76	WL_MAD-ULB_MAD-up
GO:0051497	negative regulation of stress fiber assembly	-3.57293	45016	WL_MAD-ULB_MAD-up
GO:0051497	negative regulation of stress fiber assembly	-3.87626	45016	NC_GOM-MAD_GOM-up
GO:0051497	negative regulation of stress fiber assembly	-4.31569	4/31	WL_GOM-ULB_GOM-up
GO:0051497	negative regulation of stress fiber assembly	-3.16667	45016	NC_GOM-ULB_GOM-up
GO:0048286	lung alveolus development	-4.04958	3/38	WL_MAD-RAD_MAD-up
GO:0048286	lung alveolus development	-3.30848	3/38	WL_MAD-ULB_MAD-up
GO:0048286	lung alveolus development	-3.82723	3/38	NC_RAD-ULB_ULB-up
GO:0048286	lung alveolus development	-4.8417	3/38	NC_MAD-RAD_MAD-up
GO:0048286	lung alveolus development	-3.09486	3/38	NC_GOM-RAD_GOM-up
GO:0031347	regulation of defense response	-3.07899	7/697	WL_GOM-RAD_RAD-up
GO:0031347	regulation of defense response	-1.84582	5/697	NC_RAD-ULB_RAD-up
GO:0031347	regulation of defense response	-2.06734	10/697	NC_GOM-RAD_RAD-up
GO:0031347	regulation of defense response	-3.26269	10/697	WL_MAD-ULB_MAD-up
GO:0031347	regulation of defense response	-4.85597	11/697	NC_GOM-MAD_GOM-up
GO:0031347	regulation of defense response	-2.60472	8/697	WG_GOM-ULB_ULB-up
GO:0031347	regulation of defense response	-5.0485	15/697	NC_GOM-ULB_GOM-up
GO:0031347	regulation of defense response	-1.45655	4/697	WG_GOM-RAD_RAD-up
GO:0001709	cell fate determination	-3.62646	4/41	NC_GOM-ULB_ULB-up
GO:0001709	cell fate determination	-3.21069	3/41	WL_MAD-ULB_MAD-up
GO:0001709	cell fate determination	-3.48319	3/41	WL_MAD-ULB_ULB-up
GO:0051897	positive regulation of protein kinase B signaling	-2.00693	5/175	NC_GOM-ULB_ULB-up
GO:0051897	positive regulation of protein kinase B signaling	-3.12849	5/175	WL_MAD-ULB_MAD-up
GO:0051897	positive regulation of protein kinase B signaling	-7.02167	8/175	NC_GOM-MAD_GOM-up
GO:0051897	positive regulation of protein kinase B signaling	-2.16957	4/175	WG_GOM-ULB_GOM-up
GO:0051897	positive regulation of protein kinase B signaling	-1.92442	3/175	NC_RAD-ULB_ULB-up
GO:0051897	positive regulation of protein kinase B signaling	-2.42338	5/175	WL_GOM-RAD_GOM-up
GO:0051897	positive regulation of protein kinase B signaling	-1.87917	3/175	WG_GOM-RAD_GOM-up
GO:0051897	positive regulation of protein kinase B signaling	-2.51549	5/175	NC_GOM-ULB_GOM-up
GO:0051897	positive regulation of protein kinase B signaling	-4.17747	5/175	WG_MAD-ULB_MAD-up
GO:0051897	positive regulation of protein kinase B signaling	-1.99349	4/175	NC_GOM-RAD_GOM-up
GO:0031670	cellular response to nutrient	-5.65009	4/42	WL_GOM-RAD_RAD-up
GO:0031670	cellular response to nutrient	-2.70989	3/42	NC_GOM-RAD_RAD-up
GO:0031670	cellular response to nutrient	-4.1637	3/42	WL_RAD-ULB_ULB-up
GO:0019216	regulation of lipid metabolic process	-5.55698	8/402	WL_GOM-RAD_RAD-up
GO:0019216	regulation of lipid metabolic process	-10.4787	18/402	NC_GOM-RAD_RAD-up
GO:0019216	regulation of lipid metabolic process	-1.98454	8/402	NC_GOM-ULB_ULB-up
GO:0019216	regulation of lipid metabolic process	-6.37279	10/402	NC_GOM-MAD_MAD-up
GO:0019216	regulation of lipid metabolic process	-1.32482	4/402	WG_GOM-ULB_ULB-up
GO:0019216	regulation of lipid metabolic process	-4.11813	6/402	WG_GOM-RAD_RAD-up
GO:0045444	fat cell differentiation	-5.02049	6/222	WL_GOM-RAD_RAD-up
GO:0045444	fat cell differentiation	-2.94209	4/222	NC_RAD-ULB_RAD-up
GO:0045444	fat cell differentiation	-4.26353	8/222	NC_GOM-RAD_RAD-up
GO:0045444	fat cell differentiation	-1.65177	3/222	NC_RAD-ULB_ULB-up
GO:0045444	fat cell differentiation	-3.21937	5/222	NC_GOM-MAD_MAD-up
GO:0045444	fat cell differentiation	-3.64819	4/222	WG_RAD-ULB_RAD-up
GO:0045444	fat cell differentiation	-5.57385	6/222	WG_GOM-RAD_RAD-up
GO:0001568	blood vessel development	-4.41067	9/755	WL_GOM-RAD_RAD-up
GO:0001568	blood vessel development	-4.95992	16/755	NC_GOM-RAD_RAD-up
GO:0001568	blood vessel development	-6.64972	21/755	NC_GOM-ULB_ULB-up
GO:0001568	blood vessel development	-4.83806	7/755	WG_GOM-MAD_GOM-up
GO:0001568	blood vessel development	-2.13646	6/755	WL_MAD-RAD_MAD-up
GO:0001568	blood vessel development	-3.59912	11/755	WL_MAD-ULB_MAD-up
GO:0001568	blood vessel development	-3.82454	10/755	NC_GOM-MAD_GOM-up
GO:0001568	blood vessel development	-1.86688	5/755	WL_RAD-ULB_ULB-up
GO:0001568	blood vessel development	-4.02327	12/755	WG_GOM-ULB_GOM-up
GO:0001568	blood vessel development	-2.00624	3/755	WG_MAD-RAD_MAD-up
GO:0001568	blood vessel development	-2.21766	7/755	WL_GOM-MAD_GOM-up
GO:0001568	blood vessel development	-4.986	17/755	WL_GOM-ULB_GOM-up
GO:0001568	blood vessel development	-1.42776	6/755	WL_MAD-ULB_ULB-up
GO:0001568	blood vessel development	-4.72543	11/755	NC_GOM-MAD_MAD-up
GO:0001568	blood vessel development	-2.34779	3/755	WL_RAD-ULB_RAD-up
GO:0001568	blood vessel development	-3.5169	6/755	NC_MAD-RAD_MAD-up
GO:0001568	blood vessel development	-8.41696	21/755	WL_GOM-RAD_GOM-up
GO:0001568	blood vessel development	-3.57992	9/755	WG_GOM-RAD_GOM-up
GO:0001568	blood vessel development	-4.64297	15/755	NC_GOM-ULB_GOM-up
GO:0001568	blood vessel development	-4.08725	9/755	WG_MAD-ULB_MAD-up
GO:0001568	blood vessel development	-3.31585	6/755	WG_RAD-ULB_RAD-up
GO:0001568	blood vessel development	-3.0275	10/755	WL_GOM-ULB_ULB-up
GO:0001568	blood vessel development	-4.19064	11/755	NC_MAD-ULB_ULB-up
GO:0001568	blood vessel development	-2.79939	9/755	NC_MAD-ULB_MAD-up
GO:0001568	blood vessel development	-1.43366	4/755	WG_RAD-ULB_ULB-up
GO:0001568	blood vessel development	-3.45011	7/755	WG_GOM-RAD_RAD-up
GO:0045923	positive regulation of fatty acid metabolic process	-4.09081	3/38	WL_GOM-RAD_RAD-up
GO:0045923	positive regulation of fatty acid metabolic process	-4.13373	4/38	NC_GOM-RAD_RAD-up
GO:0010001	glial cell differentiation	-3.99695	5/210	WL_GOM-RAD_RAD-up
GO:0010001	glial cell differentiation	-6.29134	11/210	NC_GOM-ULB_ULB-up
GO:0010001	glial cell differentiation	-2.59603	4/210	NC_RAD-ULB_ULB-up
GO:0010001	glial cell differentiation	-1.46464	3/210	WG_GOM-ULB_ULB-up
GO:0010001	glial cell differentiation	-2.2082	3/210	WG_GOM-RAD_RAD-up
GO:0051098	regulation of binding	-3.86459	6/358	WL_GOM-RAD_RAD-up
GO:0051098	regulation of binding	-2.19716	4/358	NC_RAD-ULB_RAD-up
GO:0051098	regulation of binding	-1.55365	4/358	NC_GOM-MAD_GOM-up
GO:0051098	regulation of binding	-2.4252	5/358	WL_GOM-MAD_GOM-up
GO:0051098	regulation of binding	-1.61709	4/358	NC_GOM-MAD_MAD-up
GO:0051098	regulation of binding	-2.89086	8/358	WL_GOM-RAD_GOM-up
GO:0051098	regulation of binding	-1.58978	3/358	WG_GOM-RAD_RAD-up
GO:1903078	positive regulation of protein localization to plasma membrane	-3.49764	3/60	WL_GOM-RAD_RAD-up
GO:0055088	lipid homeostasis	-3.34299	4/162	WL_GOM-RAD_RAD-up
GO:0055088	lipid homeostasis	-2.55545	5/162	NC_GOM-RAD_RAD-up
GO:0055088	lipid homeostasis	-2.80879	4/162	NC_GOM-MAD_MAD-up
GO:1901879	regulation of protein depolymerization	-3.05428	3/85	WL_GOM-RAD_RAD-up
GO:0019722	calcium-mediated signaling	-3.01702	4/198	WL_GOM-RAD_RAD-up
GO:0019722	calcium-mediated signaling	-4.05092	5/198	WL_MAD-RAD_MAD-up
GO:0019722	calcium-mediated signaling	-3.79848	6/198	WL_MAD-ULB_MAD-up
GO:0019722	calcium-mediated signaling	-1.70865	3/198	WL_GOM-MAD_GOM-up
GO:0019722	calcium-mediated signaling	-4.29768	8/198	WL_GOM-ULB_GOM-up
GO:0019722	calcium-mediated signaling	-2.33858	4/198	WG_GOM-ULB_ULB-up
GO:0019722	calcium-mediated signaling	-2.62695	4/198	WG_GOM-RAD_GOM-up
GO:0019722	calcium-mediated signaling	-4.79077	8/198	NC_GOM-ULB_GOM-up
GO:0019722	calcium-mediated signaling	-2.24463	4/198	NC_MAD-ULB_MAD-up
GO:0002521	leukocyte differentiation	-2.98016	6/526	WL_GOM-RAD_RAD-up
GO:0002521	leukocyte differentiation	-2.7111	11/526	NC_GOM-ULB_ULB-up
GO:0002521	leukocyte differentiation	-5.00454	11/526	WL_MAD-ULB_MAD-up
GO:0002521	leukocyte differentiation	-2.8245	7/526	NC_GOM-MAD_GOM-up
GO:0002521	leukocyte differentiation	-4.37887	12/526	NC_GOM-ULB_GOM-up
GO:0002521	leukocyte differentiation	-1.85153	4/526	WG_GOM-RAD_RAD-up
hsa04211	Longevity regulating pathway	-2.74309	3/109	WL_GOM-RAD_RAD-up
hsa04211	Longevity regulating pathway	-1.57184	3/109	NC_GOM-RAD_RAD-up
ko04072	Phospholipase D signaling pathway	-2.38426	3/146	WL_GOM-RAD_RAD-up
ko04072	Phospholipase D signaling pathway	-2.34549	3/146	WL_MAD-RAD_MAD-up
ko04072	Phospholipase D signaling pathway	-2.90178	4/146	NC_GOM-MAD_GOM-up
ko04072	Phospholipase D signaling pathway	-1.99105	3/146	NC_GOM-MAD_MAD-up
GO:0071363	cellular response to growth factor stimulus	-2.3397	6/707	WL_GOM-RAD_RAD-up
GO:0071363	cellular response to growth factor stimulus	-4.68568	15/707	NC_GOM-RAD_RAD-up
GO:0071363	cellular response to growth factor stimulus	-3.08075	14/707	NC_GOM-ULB_ULB-up
GO:0071363	cellular response to growth factor stimulus	-3.01228	5/707	WG_GOM-MAD_GOM-up
GO:0071363	cellular response to growth factor stimulus	-1.62707	5/707	WG_MAD-ULB_ULB-up
GO:0071363	cellular response to growth factor stimulus	-2.07119	7/707	WL_MAD-ULB_ULB-up
GO:0071363	cellular response to growth factor stimulus	-3.92201	9/707	NC_RAD-ULB_ULB-up
GO:0071363	cellular response to growth factor stimulus	-4.22676	10/707	NC_GOM-MAD_MAD-up
GO:0071363	cellular response to growth factor stimulus	-2.4279	3/707	WL_RAD-ULB_RAD-up
GO:0071363	cellular response to growth factor stimulus	-3.85897	10/707	WG_GOM-ULB_ULB-up
GO:0071363	cellular response to growth factor stimulus	-3.08372	8/707	WG_GOM-RAD_GOM-up
GO:0071363	cellular response to growth factor stimulus	-2.85858	4/707	WG_GOM-MAD_MAD-up
GO:0071363	cellular response to growth factor stimulus	-1.55224	5/707	WG_MAD-ULB_MAD-up
GO:0071363	cellular response to growth factor stimulus	-4.42855	13/707	NC_GOM-RAD_GOM-up
GO:0071363	cellular response to growth factor stimulus	-3.2452	10/707	WL_GOM-ULB_ULB-up
GO:0071363	cellular response to growth factor stimulus	-2.48298	8/707	NC_MAD-ULB_ULB-up
GO:0071363	cellular response to growth factor stimulus	-1.37695	6/707	NC_MAD-ULB_MAD-up
GO:0071363	cellular response to growth factor stimulus	-2.19952	5/707	WG_RAD-ULB_ULB-up
GO:0071363	cellular response to growth factor stimulus	-2.08584	5/707	WG_GOM-RAD_RAD-up
GO:0061448	connective tissue development	-4.77783	6/245	WL_GOM-RAD_RAD-up
GO:0061448	connective tissue development	-2.78493	4/245	NC_RAD-ULB_RAD-up
GO:0061448	connective tissue development	-4.79746	9/245	NC_GOM-RAD_RAD-up
GO:0061448	connective tissue development	-2.9393	3/245	WL_MAD-RAD_RAD-up
GO:0061448	connective tissue development	-2.61225	3/245	WG_GOM-MAD_GOM-up
GO:0061448	connective tissue development	-5.15728	7/245	WL_GOM-MAD_GOM-up
GO:0061448	connective tissue development	-4.44423	9/245	WL_GOM-ULB_GOM-up
GO:0061448	connective tissue development	-2.0658	4/245	WL_MAD-ULB_ULB-up
GO:0061448	connective tissue development	-5.4251	4/245	WL_RAD-ULB_RAD-up
GO:0061448	connective tissue development	-2.48078	6/245	WL_GOM-RAD_GOM-up
GO:0061448	connective tissue development	-3.19483	5/245	WG_GOM-RAD_GOM-up
GO:0061448	connective tissue development	-2.53111	4/245	WG_MAD-ULB_MAD-up
GO:0061448	connective tissue development	-2.35825	3/245	WG_RAD-ULB_RAD-up
GO:0061448	connective tissue development	-3.7297	7/245	NC_GOM-RAD_GOM-up
GO:0061448	connective tissue development	-3.32401	6/245	WL_GOM-ULB_ULB-up
GO:0061448	connective tissue development	-2.77369	5/245	NC_MAD-ULB_ULB-up
GO:0061448	connective tissue development	-1.92725	4/245	NC_MAD-ULB_MAD-up
GO:0061138	morphogenesis of a branching epithelium	-4.53658	5/173	NC_RAD-ULB_RAD-up
GO:0061138	morphogenesis of a branching epithelium	-4.42002	4/173	WG_GOM-MAD_GOM-up
GO:0061138	morphogenesis of a branching epithelium	-2.2649	4/173	WL_MAD-ULB_MAD-up
GO:0061138	morphogenesis of a branching epithelium	-1.74177	3/173	NC_GOM-MAD_GOM-up
GO:0061138	morphogenesis of a branching epithelium	-6.09297	8/173	WG_GOM-ULB_GOM-up
GO:0061138	morphogenesis of a branching epithelium	-1.86337	3/173	WL_GOM-MAD_GOM-up
GO:0061138	morphogenesis of a branching epithelium	-3.82889	7/173	WL_GOM-ULB_GOM-up
GO:0061138	morphogenesis of a branching epithelium	-2.88926	3/173	NC_MAD-RAD_MAD-up
GO:0061138	morphogenesis of a branching epithelium	-5.05943	8/173	WL_GOM-RAD_GOM-up
GO:0061138	morphogenesis of a branching epithelium	-5.02468	6/173	WG_GOM-RAD_GOM-up
GO:0061138	morphogenesis of a branching epithelium	-5.21794	8/173	NC_GOM-ULB_GOM-up
GO:0061138	morphogenesis of a branching epithelium	-6.68467	7/173	WG_MAD-ULB_MAD-up
GO:0061138	morphogenesis of a branching epithelium	-4.06426	4/173	WG_RAD-ULB_RAD-up
GO:0061138	morphogenesis of a branching epithelium	-4.67968	7/173	NC_GOM-RAD_GOM-up
GO:0061138	morphogenesis of a branching epithelium	-2.45158	4/173	NC_MAD-ULB_MAD-up
GO:0061138	morphogenesis of a branching epithelium	-3.59502	4/173	WG_GOM-RAD_RAD-up
GO:0048640	negative regulation of developmental growth	-1.96422	3/107	WG_GOM-ULB_GOM-up
GO:0048640	negative regulation of developmental growth	-3.87603	4/107	WG_MAD-ULB_MAD-up
GO:0030278	regulation of ossification	-3.79952	4/112	WG_MAD-ULB_MAD-up
GO:0030278	regulation of ossification	-2.11392	3/112	NC_MAD-ULB_MAD-up
GO:0042542	response to hydrogen peroxide	-2.64924	4/135	WL_MAD-ULB_MAD-up
GO:0042542	response to hydrogen peroxide	-2.08345	3/135	NC_GOM-MAD_MAD-up
GO:0042542	response to hydrogen peroxide	-3.48909	4/135	WG_MAD-ULB_MAD-up
GO:0051289	protein homotetramerization	-5.38225	5/56	WG_GOM-ULB_GOM-up
GO:0051289	protein homotetramerization	-3.46782	3/56	WG_MAD-ULB_MAD-up
GO:0048732	gland development	-3.68486	6/414	NC_RAD-ULB_RAD-up
GO:0048732	gland development	-3.08652	9/414	NC_GOM-RAD_RAD-up
GO:0048732	gland development	-1.45874	7/414	NC_GOM-ULB_ULB-up
GO:0048732	gland development	-2.97559	4/414	WG_GOM-MAD_GOM-up
GO:0048732	gland development	-1.83474	4/414	WL_MAD-RAD_MAD-up
GO:0048732	gland development	-1.57238	5/414	WL_MAD-ULB_MAD-up
GO:0048732	gland development	-1.97374	5/414	NC_GOM-MAD_GOM-up
GO:0048732	gland development	-6.65853	12/414	WG_GOM-ULB_GOM-up
GO:0048732	gland development	-2.7352	3/414	WG_MAD-RAD_MAD-up
GO:0048732	gland development	-3.71556	7/414	WL_GOM-MAD_GOM-up
GO:0048732	gland development	-1.58859	4/414	NC_RAD-ULB_ULB-up
GO:0048732	gland development	-2.76926	6/414	NC_GOM-MAD_MAD-up
GO:0048732	gland development	-2.77449	4/414	NC_MAD-RAD_MAD-up
GO:0048732	gland development	-3.75704	10/414	WL_GOM-RAD_GOM-up
GO:0048732	gland development	-3.78368	7/414	WG_GOM-RAD_GOM-up
GO:0048732	gland development	-4.65188	11/414	NC_GOM-ULB_GOM-up
GO:0048732	gland development	-3.30633	6/414	WG_MAD-ULB_MAD-up
GO:0048732	gland development	-6.96888	13/414	NC_GOM-RAD_GOM-up
GO:0048732	gland development	-2.41817	6/414	NC_MAD-ULB_MAD-up
GO:0048732	gland development	-1.49817	3/414	WG_RAD-ULB_ULB-up
GO:0048732	gland development	-1.42968	3/414	WG_GOM-RAD_RAD-up
GO:0051017	actin filament bundle assembly	-2.29641	3/157	WL_GOM-RAD_RAD-up
GO:0051017	actin filament bundle assembly	-1.53168	4/157	NC_GOM-ULB_ULB-up
GO:0051017	actin filament bundle assembly	-2.41367	4/157	WL_MAD-ULB_MAD-up
GO:0051017	actin filament bundle assembly	-2.78587	4/157	NC_GOM-MAD_GOM-up
GO:0051017	actin filament bundle assembly	-1.52685	3/157	WG_GOM-ULB_GOM-up
GO:0051017	actin filament bundle assembly	-1.97641	3/157	WL_GOM-MAD_GOM-up
GO:0051017	actin filament bundle assembly	-3.22246	6/157	WL_GOM-ULB_GOM-up
GO:0051017	actin filament bundle assembly	-2.0059	3/157	WG_GOM-RAD_GOM-up
GO:0051017	actin filament bundle assembly	-4.52831	7/157	NC_GOM-ULB_GOM-up
GO:0051017	actin filament bundle assembly	-3.24134	4/157	WG_MAD-ULB_MAD-up
GO:0051017	actin filament bundle assembly	-2.15528	4/157	NC_GOM-RAD_GOM-up
GO:0051017	actin filament bundle assembly	-1.72054	3/157	NC_MAD-ULB_MAD-up
hsa05414	Dilated cardiomyopathy	-3.06671	3/90	NC_RAD-ULB_RAD-up
hsa05414	Dilated cardiomyopathy	-3.979	4/90	NC_RAD-ULB_ULB-up
hsa05414	Dilated cardiomyopathy	-2.86607	3/90	WG_MAD-ULB_MAD-up
GO:0060191	regulation of lipase activity	-2.34805	3/98	WG_GOM-ULB_ULB-up
GO:0060191	regulation of lipase activity	-2.75989	3/98	WG_MAD-ULB_MAD-up
GO:0001933	negative regulation of protein phosphorylation	-2.22864	7/363	NC_GOM-RAD_RAD-up
GO:0001933	negative regulation of protein phosphorylation	-2.73141	5/363	WG_MAD-ULB_MAD-up
GO:0001933	negative regulation of protein phosphorylation	-1.89155	3/363	WG_RAD-ULB_RAD-up
GO:0001933	negative regulation of protein phosphorylation	-1.99964	5/363	NC_MAD-ULB_MAD-up
GO:0001933	negative regulation of protein phosphorylation	-1.57432	3/363	WG_GOM-RAD_RAD-up
GO:0040013	negative regulation of locomotion	-2.01861	4/377	WL_GOM-RAD_RAD-up
GO:0040013	negative regulation of locomotion	-2.11944	4/377	NC_RAD-ULB_RAD-up
GO:0040013	negative regulation of locomotion	-3.37625	9/377	NC_GOM-RAD_RAD-up
GO:0040013	negative regulation of locomotion	-3.12653	4/377	WG_GOM-MAD_GOM-up
GO:0040013	negative regulation of locomotion	-1.97111	4/377	WL_MAD-RAD_MAD-up
GO:0040013	negative regulation of locomotion	-2.13841	5/377	NC_GOM-MAD_GOM-up
GO:0040013	negative regulation of locomotion	-1.4675	3/377	WL_RAD-ULB_ULB-up
GO:0040013	negative regulation of locomotion	-3.69921	10/377	WL_GOM-ULB_GOM-up
GO:0040013	negative regulation of locomotion	-1.94518	3/377	NC_MAD-RAD_MAD-up
GO:0040013	negative regulation of locomotion	-2.15592	7/377	WL_GOM-RAD_GOM-up
GO:0040013	negative regulation of locomotion	-2.88655	8/377	NC_GOM-ULB_GOM-up
GO:0040013	negative regulation of locomotion	-2.66002	5/377	WG_MAD-ULB_MAD-up
GO:0040013	negative regulation of locomotion	-2.78818	4/377	WG_RAD-ULB_RAD-up
GO:0040013	negative regulation of locomotion	-2.37597	6/377	WL_GOM-ULB_ULB-up
GO:0040013	negative regulation of locomotion	-1.36811	4/377	NC_MAD-ULB_ULB-up
GO:0040013	negative regulation of locomotion	-2.61783	6/377	NC_MAD-ULB_MAD-up
GO:0040013	negative regulation of locomotion	-3.26687	5/377	WG_GOM-RAD_RAD-up
GO:0032102	negative regulation of response to external stimulus	-4.62374	11/394	NC_GOM-RAD_RAD-up
GO:0032102	negative regulation of response to external stimulus	-2.03915	3/394	WG_GOM-MAD_GOM-up
GO:0032102	negative regulation of response to external stimulus	-3.68381	8/394	WL_MAD-ULB_MAD-up
GO:0032102	negative regulation of response to external stimulus	-1.42355	4/394	NC_GOM-MAD_GOM-up
GO:0032102	negative regulation of response to external stimulus	-1.8155	7/394	WL_GOM-ULB_GOM-up
GO:0032102	negative regulation of response to external stimulus	-2.57737	5/394	WG_MAD-ULB_MAD-up
GO:0032102	negative regulation of response to external stimulus	-1.48374	3/394	WG_GOM-RAD_RAD-up
GO:0106106	cold-induced thermogenesis	-2.40101	3/144	WL_GOM-RAD_RAD-up
GO:0106106	cold-induced thermogenesis	-2.48294	3/144	NC_RAD-ULB_RAD-up
GO:0106106	cold-induced thermogenesis	-3.66088	6/144	NC_GOM-RAD_RAD-up
GO:0106106	cold-induced thermogenesis	-1.95375	3/144	NC_GOM-MAD_GOM-up
GO:0106106	cold-induced thermogenesis	-2.00726	3/144	NC_GOM-MAD_MAD-up
GO:0106106	cold-induced thermogenesis	-2.05858	4/144	NC_GOM-ULB_GOM-up
GO:0106106	cold-induced thermogenesis	-2.28842	3/144	WG_MAD-ULB_MAD-up
GO:0106106	cold-induced thermogenesis	-3.01379	3/144	WG_RAD-ULB_RAD-up
GO:0106106	cold-induced thermogenesis	-3.90043	4/144	WG_GOM-RAD_RAD-up
GO:0043123	positive regulation of I-kappaB kinase/NF-kappaB signaling	-2.08163	3/182	WL_MAD-RAD_MAD-up
GO:0043123	positive regulation of I-kappaB kinase/NF-kappaB signaling	-1.42138	3/182	WL_MAD-ULB_MAD-up
GO:0043123	positive regulation of I-kappaB kinase/NF-kappaB signaling	-1.36598	3/182	WG_GOM-ULB_GOM-up
GO:0043123	positive regulation of I-kappaB kinase/NF-kappaB signaling	-1.73601	3/182	NC_GOM-MAD_MAD-up
GO:0043123	positive regulation of I-kappaB kinase/NF-kappaB signaling	-2.00956	3/182	WG_MAD-ULB_MAD-up
GO:0043123	positive regulation of I-kappaB kinase/NF-kappaB signaling	-1.55451	3/182	NC_MAD-ULB_MAD-up
GO:0031069	hair follicle morphogenesis	-2.99176	45012	NC_GOM-ULB_ULB-up
GO:0031069	hair follicle morphogenesis	-6.0863	45043	NC_RAD-ULB_ULB-up
GO:0090092	regulation of transmembrane receptor protein serine/threonine kinase signaling pathway	-1.73606	3/253	WL_GOM-RAD_RAD-up
GO:0090092	regulation of transmembrane receptor protein serine/threonine kinase signaling pathway	-1.93801	6/253	NC_GOM-ULB_ULB-up
GO:0090092	regulation of transmembrane receptor protein serine/threonine kinase signaling pathway	-2.57279	3/253	WG_GOM-MAD_GOM-up
GO:0090092	regulation of transmembrane receptor protein serine/threonine kinase signaling pathway	-5.25138	7/253	NC_RAD-ULB_ULB-up
GO:0090092	regulation of transmembrane receptor protein serine/threonine kinase signaling pathway	-2.11931	4/253	NC_GOM-MAD_MAD-up
GO:0090092	regulation of transmembrane receptor protein serine/threonine kinase signaling pathway	-1.97052	4/253	WG_GOM-ULB_ULB-up
GO:0090092	regulation of transmembrane receptor protein serine/threonine kinase signaling pathway	-2.24846	4/253	WG_GOM-RAD_GOM-up
GO:0090092	regulation of transmembrane receptor protein serine/threonine kinase signaling pathway	-2.84833	6/253	NC_GOM-RAD_GOM-up
GO:0090092	regulation of transmembrane receptor protein serine/threonine kinase signaling pathway	-1.92465	4/253	NC_MAD-ULB_ULB-up
GO:0090092	regulation of transmembrane receptor protein serine/threonine kinase signaling pathway	-4.19788	5/253	WG_RAD-ULB_ULB-up
GO:0090092	regulation of transmembrane receptor protein serine/threonine kinase signaling pathway	-1.98751	3/253	WG_GOM-RAD_RAD-up
GO:0060348	bone development	-2.09992	4/193	WL_MAD-ULB_MAD-up
GO:0060348	bone development	-4.0709	5/193	WG_MAD-ULB_ULB-up
GO:0060348	bone development	-2.23866	3/193	WL_RAD-ULB_ULB-up
GO:0060348	bone development	-1.30348	3/193	WG_GOM-ULB_GOM-up
GO:0060348	bone development	-3.61768	5/193	WL_GOM-MAD_GOM-up
GO:0060348	bone development	-2.42761	4/193	WL_MAD-ULB_ULB-up
GO:0060348	bone development	-3.74771	5/193	NC_RAD-ULB_ULB-up
GO:0060348	bone development	-1.55758	3/193	WG_GOM-ULB_ULB-up
GO:0060348	bone development	-1.76642	3/193	WG_GOM-RAD_GOM-up
GO:0060348	bone development	-5.93374	8/193	WL_GOM-ULB_ULB-up
GO:0060348	bone development	-3.23506	5/193	NC_MAD-ULB_ULB-up
GO:0060348	bone development	-1.48977	3/193	NC_MAD-ULB_MAD-up
GO:0051881	regulation of mitochondrial membrane potential	-3.02406	3/71	NC_RAD-ULB_ULB-up
GO:0060322	head development	-1.31113	3/751	WG_GOM-MAD_GOM-up
GO:0060322	head development	-4.04496	12/751	WG_GOM-ULB_GOM-up
GO:0060322	head development	-2.38214	7/751	NC_RAD-ULB_ULB-up
GO:0060322	head development	-2.09011	7/751	NC_GOM-MAD_MAD-up
GO:0060322	head development	-2.6525	5/751	NC_MAD-RAD_MAD-up
GO:0060322	head development	-4.41595	15/751	WL_GOM-RAD_GOM-up
GO:0060322	head development	-1.37971	6/751	WG_GOM-ULB_ULB-up
GO:0060322	head development	-5.10591	11/751	WG_GOM-RAD_GOM-up
GO:0060322	head development	-6.64267	18/751	NC_GOM-ULB_GOM-up
GO:0060322	head development	-2.0216	6/751	WG_MAD-ULB_MAD-up
GO:0060322	head development	-4.16232	13/751	NC_GOM-RAD_GOM-up
GO:0060322	head development	-3.04493	10/751	WL_GOM-ULB_ULB-up
GO:0032355	response to estradiol	-2.09451	3/125	WL_MAD-ULB_ULB-up
GO:0032355	response to estradiol	-2.32422	3/125	NC_RAD-ULB_ULB-up
GO:0001558	regulation of cell growth	-1.99516	3/409	WG_GOM-MAD_GOM-up
GO:0001558	regulation of cell growth	-1.82959	4/409	WG_MAD-ULB_ULB-up
GO:0001558	regulation of cell growth	-2.1349	4/409	WL_RAD-ULB_ULB-up
GO:0001558	regulation of cell growth	-1.50881	5/409	WG_GOM-ULB_GOM-up
GO:0001558	regulation of cell growth	-2.18356	5/409	WL_GOM-MAD_GOM-up
GO:0001558	regulation of cell growth	-4.07007	11/409	WL_GOM-ULB_GOM-up
GO:0001558	regulation of cell growth	-1.34457	4/409	WL_MAD-ULB_ULB-up
GO:0001558	regulation of cell growth	-2.30014	5/409	NC_RAD-ULB_ULB-up
GO:0001558	regulation of cell growth	-2.53214	8/409	WL_GOM-RAD_GOM-up
GO:0001558	regulation of cell growth	-3.81604	7/409	WG_GOM-RAD_GOM-up
GO:0001558	regulation of cell growth	-1.60656	5/409	WL_GOM-ULB_ULB-up
GO:0001558	regulation of cell growth	-3.23232	5/409	WG_RAD-ULB_ULB-up
GO:0001558	regulation of cell growth	-1.4429	3/409	WG_GOM-RAD_RAD-up
GO:0021700	developmental maturation	-1.67075	3/268	WL_GOM-RAD_RAD-up
GO:0021700	developmental maturation	-1.74716	3/268	NC_RAD-ULB_RAD-up
GO:0021700	developmental maturation	-1.85179	3/268	WL_RAD-ULB_ULB-up
GO:0021700	developmental maturation	-2.22049	4/268	NC_RAD-ULB_ULB-up
GO:0021700	developmental maturation	-1.30978	3/268	NC_GOM-MAD_MAD-up
GO:0021700	developmental maturation	-2.66343	5/268	WG_GOM-ULB_ULB-up
GO:0021700	developmental maturation	-2.33895	5/268	WL_GOM-ULB_ULB-up
GO:0021700	developmental maturation	-3.94975	5/268	WG_GOM-RAD_RAD-up
GO:0051051	negative regulation of transport	-3.5378	6/441	NC_RAD-ULB_RAD-up
GO:0051051	negative regulation of transport	-1.47117	5/441	WL_MAD-ULB_MAD-up
GO:0051051	negative regulation of transport	-2.16456	5/441	NC_RAD-ULB_ULB-up
GO:0051051	negative regulation of transport	-1.944	5/441	NC_GOM-MAD_MAD-up
GO:0051051	negative regulation of transport	-1.76377	3/441	NC_MAD-RAD_MAD-up
GO:0051051	negative regulation of transport	-3.71553	8/441	NC_MAD-ULB_MAD-up
GO:0051051	negative regulation of transport	-1.42908	3/441	WG_RAD-ULB_ULB-up
GO:0042493	response to drug	-1.34916	3/359	WL_GOM-RAD_RAD-up
GO:0042493	response to drug	-2.18599	5/359	WL_MAD-ULB_ULB-up
GO:0042493	response to drug	-1.78949	4/359	NC_RAD-ULB_ULB-up
GO:0042493	response to drug	-3.98623	8/359	WL_GOM-ULB_ULB-up
GO:0042493	response to drug	-2.52183	4/359	WG_RAD-ULB_ULB-up
GO:0015711	organic anion transport	-1.36882	3/377	NC_RAD-ULB_RAD-up
GO:0015711	organic anion transport	-1.60769	6/377	NC_GOM-RAD_RAD-up
GO:0015711	organic anion transport	-1.71979	4/377	NC_RAD-ULB_ULB-up
GO:0015711	organic anion transport	-1.84771	3/377	WG_RAD-ULB_RAD-up
GO:0007160	cell-matrix adhesion	-2.77076	4/231	WL_GOM-RAD_RAD-up
GO:0007160	cell-matrix adhesion	-1.91839	3/231	NC_RAD-ULB_RAD-up
GO:0007160	cell-matrix adhesion	-5.00099	9/231	NC_GOM-RAD_RAD-up
GO:0007160	cell-matrix adhesion	-4.22856	9/231	NC_GOM-ULB_ULB-up
GO:0007160	cell-matrix adhesion	-2.69496	4/231	WG_MAD-ULB_ULB-up
GO:0007160	cell-matrix adhesion	-2.02508	3/231	WL_RAD-ULB_ULB-up
GO:0007160	cell-matrix adhesion	-3.00897	5/231	WL_MAD-ULB_ULB-up
GO:0007160	cell-matrix adhesion	-1.60718	3/231	NC_RAD-ULB_ULB-up
GO:0007160	cell-matrix adhesion	-3.1416	5/231	NC_GOM-MAD_MAD-up
GO:0007160	cell-matrix adhesion	-2.10532	4/231	WG_GOM-ULB_ULB-up
GO:0007160	cell-matrix adhesion	-3.79536	6/231	NC_MAD-ULB_ULB-up
GO:0007160	cell-matrix adhesion	-2.16928	3/231	WG_RAD-ULB_ULB-up
GO:0007160	cell-matrix adhesion	-5.47437	6/231	WG_GOM-RAD_RAD-up
GO:0034249	negative regulation of cellular amide metabolic process	-1.59277	3/234	NC_RAD-ULB_ULB-up
GO:0050729	positive regulation of inflammatory response	-3.66856	4/133	WL_GOM-RAD_RAD-up
GO:0050729	positive regulation of inflammatory response	-1.77146	3/133	WL_MAD-ULB_MAD-up
GO:0050729	positive regulation of inflammatory response	-3.05189	4/133	NC_GOM-MAD_GOM-up
GO:0050729	positive regulation of inflammatory response	-2.96428	4/133	WG_GOM-ULB_ULB-up
GO:0050729	positive regulation of inflammatory response	-6.07182	8/133	NC_GOM-ULB_GOM-up
GO:0048483	autonomic nervous system development	-5.23976	5/46	NC_GOM-ULB_GOM-up
GO:0014068	positive regulation of phosphatidylinositol 3-kinase signaling	-4.93773	6/90	NC_GOM-ULB_GOM-up
GO:0014068	positive regulation of phosphatidylinositol 3-kinase signaling	-2.86607	3/90	WG_MAD-ULB_MAD-up
GO:0060485	mesenchyme development	-1.58999	3/288	WL_GOM-RAD_RAD-up
GO:0060485	mesenchyme development	-2.53081	4/288	NC_RAD-ULB_RAD-up
GO:0060485	mesenchyme development	-1.54836	5/288	NC_GOM-RAD_RAD-up
GO:0060485	mesenchyme development	-3.50915	9/288	NC_GOM-ULB_ULB-up
GO:0060485	mesenchyme development	-3.56686	4/288	WG_GOM-MAD_GOM-up
GO:0060485	mesenchyme development	-3.29829	5/288	WL_MAD-RAD_MAD-up
GO:0060485	mesenchyme development	-2.93905	6/288	WL_MAD-ULB_MAD-up
GO:0060485	mesenchyme development	-2.63097	5/288	NC_GOM-MAD_GOM-up
GO:0060485	mesenchyme development	-2.10087	5/288	WG_GOM-ULB_GOM-up
GO:0060485	mesenchyme development	-3.18898	3/288	WG_MAD-RAD_MAD-up
GO:0060485	mesenchyme development	-4.70296	7/288	WL_GOM-MAD_GOM-up
GO:0060485	mesenchyme development	-2.11225	4/288	NC_RAD-ULB_ULB-up
GO:0060485	mesenchyme development	-3.5896	6/288	NC_GOM-MAD_MAD-up
GO:0060485	mesenchyme development	-2.26448	3/288	NC_MAD-RAD_MAD-up
GO:0060485	mesenchyme development	-5.93721	11/288	WL_GOM-RAD_GOM-up
GO:0060485	mesenchyme development	-2.88156	5/288	WG_GOM-RAD_GOM-up
GO:0060485	mesenchyme development	-4.43787	9/288	NC_GOM-ULB_GOM-up
GO:0060485	mesenchyme development	-3.17687	5/288	WG_MAD-ULB_MAD-up
GO:0060485	mesenchyme development	-3.30615	7/288	NC_GOM-RAD_GOM-up
GO:0060485	mesenchyme development	-3.21431	6/288	NC_MAD-ULB_MAD-up
GO:0060485	mesenchyme development	-1.90944	3/288	WG_RAD-ULB_ULB-up
GO:2000027	regulation of animal organ morphogenesis	-4.3909	4/176	WG_GOM-MAD_GOM-up
GO:2000027	regulation of animal organ morphogenesis	-1.7222	3/176	NC_GOM-MAD_GOM-up
GO:2000027	regulation of animal organ morphogenesis	-4.9644	7/176	WG_GOM-ULB_GOM-up
GO:2000027	regulation of animal organ morphogenesis	-2.77301	4/176	WL_GOM-MAD_GOM-up
GO:2000027	regulation of animal organ morphogenesis	-1.69715	3/176	WL_MAD-ULB_ULB-up
GO:2000027	regulation of animal organ morphogenesis	-3.21035	6/176	WL_GOM-RAD_GOM-up
GO:2000027	regulation of animal organ morphogenesis	-2.81309	4/176	WG_GOM-RAD_GOM-up
GO:2000027	regulation of animal organ morphogenesis	-4.21284	7/176	NC_GOM-ULB_GOM-up
GO:2000027	regulation of animal organ morphogenesis	-4.16576	5/176	WG_MAD-ULB_MAD-up
GO:2000027	regulation of animal organ morphogenesis	-4.63165	7/176	NC_GOM-RAD_GOM-up
GO:2000027	regulation of animal organ morphogenesis	-1.59181	3/176	NC_MAD-ULB_MAD-up
GO:0060420	regulation of heart growth	-2.42008	3/77	WL_MAD-ULB_MAD-up
GO:0060420	regulation of heart growth	-2.35775	3/77	WG_GOM-ULB_GOM-up
GO:0060420	regulation of heart growth	-2.84209	3/77	WL_GOM-MAD_GOM-up
GO:0060420	regulation of heart growth	-2.78358	4/77	WL_GOM-ULB_GOM-up
GO:0060420	regulation of heart growth	-2.87338	3/77	WG_GOM-RAD_GOM-up
GO:0060420	regulation of heart growth	-4.14133	5/77	NC_GOM-ULB_GOM-up
GO:0060420	regulation of heart growth	-3.28297	4/77	NC_GOM-RAD_GOM-up
GO:0030148	sphingolipid biosynthetic process	-5.71611	6/109	WG_GOM-ULB_ULB-up
GO:0008344	adult locomotory behavior	-4.23399	4/62	WG_GOM-ULB_ULB-up
GO:0008344	adult locomotory behavior	-5.28987	5/62	WL_GOM-ULB_ULB-up
GO:0008344	adult locomotory behavior	-2.8756	3/62	NC_MAD-ULB_ULB-up
GO:0021675	nerve development	-2.90465	3/69	NC_GOM-MAD_MAD-up
GO:0021675	nerve development	-4.05156	4/69	WG_GOM-ULB_ULB-up
GO:0021675	nerve development	-2.16715	3/69	NC_GOM-ULB_GOM-up
GO:0021675	nerve development	-5.05982	5/69	WL_GOM-ULB_ULB-up
GO:0086011	membrane repolarization during action potential	-3.94086	45013	WG_GOM-ULB_ULB-up
GO:0007422	peripheral nervous system development	-3.2297	3/74	WL_GOM-RAD_RAD-up
GO:0007422	peripheral nervous system development	-3.93299	4/74	WG_GOM-ULB_ULB-up
GO:0007422	peripheral nervous system development	-4.52726	3/74	WL_GOM-MAD_MAD-up
GO:0007422	peripheral nervous system development	-4.91039	5/74	WL_GOM-ULB_ULB-up
GO:0007422	peripheral nervous system development	-3.50535	3/74	WG_GOM-RAD_RAD-up
GO:0045859	regulation of protein kinase activity	-2.54806	12/798	NC_GOM-RAD_RAD-up
GO:0045859	regulation of protein kinase activity	-1.53067	3/798	WL_MAD-RAD_RAD-up
GO:0045859	regulation of protein kinase activity	-1.457	5/798	WL_MAD-RAD_MAD-up
GO:0045859	regulation of protein kinase activity	-1.3598	7/798	WL_MAD-ULB_MAD-up
GO:0045859	regulation of protein kinase activity	-4.31907	11/798	NC_GOM-MAD_GOM-up
GO:0045859	regulation of protein kinase activity	-1.80452	7/798	WL_MAD-ULB_ULB-up
GO:0045859	regulation of protein kinase activity	-1.4509	6/798	NC_GOM-MAD_MAD-up
GO:0045859	regulation of protein kinase activity	-3.43897	10/798	WG_GOM-ULB_ULB-up
GO:0045859	regulation of protein kinase activity	-1.6083	6/798	WG_GOM-RAD_GOM-up
GO:0045859	regulation of protein kinase activity	-1.74382	3/798	WG_GOM-MAD_MAD-up
GO:0045859	regulation of protein kinase activity	-1.90098	6/798	WG_MAD-ULB_MAD-up
GO:0045859	regulation of protein kinase activity	-1.82638	9/798	NC_GOM-RAD_GOM-up
GO:0045859	regulation of protein kinase activity	-4.70943	13/798	WL_GOM-ULB_ULB-up
GO:0045859	regulation of protein kinase activity	-3.33013	10/798	NC_MAD-ULB_ULB-up
GO:0045859	regulation of protein kinase activity	-1.87436	5/798	WG_GOM-RAD_RAD-up
GO:0007219	Notch signaling pathway	-3.31447	7/186	NC_GOM-ULB_ULB-up
GO:0007219	Notch signaling pathway	-1.71128	3/186	NC_GOM-MAD_MAD-up
GO:0007219	Notch signaling pathway	-3.36989	5/186	WG_GOM-ULB_ULB-up
GO:0007219	Notch signaling pathway	-2.35422	3/186	WG_GOM-RAD_RAD-up
GO:0031623	receptor internalization	-2.70942	3/112	WL_GOM-RAD_RAD-up
GO:0031623	receptor internalization	-3.24319	4/112	WG_GOM-ULB_ULB-up
GO:0031623	receptor internalization	-2.96107	4/112	WL_GOM-ULB_ULB-up
GO:1901224	positive regulation of NIK/NF-kappaB signaling	-2.81712	3/67	WG_GOM-ULB_ULB-up
hsa00982	Drug metabolism - cytochrome P450	-4.67506	4/70	WG_MAD-ULB_ULB-up
hsa00982	Drug metabolism - cytochrome P450	-2.76237	3/70	WG_GOM-ULB_ULB-up
hsa00982	Drug metabolism - cytochrome P450	-2.54791	3/70	WL_GOM-ULB_ULB-up
hsa00982	Drug metabolism - cytochrome P450	-3.57661	3/70	WG_GOM-RAD_RAD-up
GO:0022412	cellular process involved in reproduction in multicellular organism	-6.99826	7/357	WG_GOM-MAD_GOM-up
GO:0022412	cellular process involved in reproduction in multicellular organism	-1.52743	3/357	WL_RAD-ULB_ULB-up
GO:0022412	cellular process involved in reproduction in multicellular organism	-2.3629	6/357	WG_GOM-ULB_GOM-up
GO:0032989	cellular component morphogenesis	-2.17351	6/766	WL_GOM-RAD_RAD-up
GO:0032989	cellular component morphogenesis	-5.88316	8/766	WG_GOM-MAD_GOM-up
GO:0032989	cellular component morphogenesis	-1.52237	5/766	WL_MAD-RAD_MAD-up
GO:0032989	cellular component morphogenesis	-2.50122	8/766	NC_GOM-MAD_GOM-up
GO:0032989	cellular component morphogenesis	-3.25452	7/766	WL_RAD-ULB_ULB-up
GO:0032989	cellular component morphogenesis	-2.78183	10/766	WG_GOM-ULB_GOM-up
GO:0032989	cellular component morphogenesis	-3.45173	9/766	WL_GOM-MAD_GOM-up
GO:0032989	cellular component morphogenesis	-8.1598	22/766	WL_GOM-ULB_GOM-up
GO:0032989	cellular component morphogenesis	-9.05906	22/766	WL_GOM-RAD_GOM-up
GO:0032989	cellular component morphogenesis	-1.82237	7/766	WG_GOM-ULB_ULB-up
GO:0032989	cellular component morphogenesis	-7.58245	14/766	WG_GOM-RAD_GOM-up
GO:0032989	cellular component morphogenesis	-3.42266	13/766	NC_GOM-ULB_GOM-up
GO:0032989	cellular component morphogenesis	-1.62569	3/766	WL_GOM-MAD_MAD-up
GO:0032989	cellular component morphogenesis	-4.70454	14/766	NC_GOM-RAD_GOM-up
GO:0032989	cellular component morphogenesis	-4.21852	12/766	WL_GOM-ULB_ULB-up
GO:0032989	cellular component morphogenesis	-3.41238	7/766	WG_GOM-RAD_RAD-up
GO:0016055	Wnt signaling pathway	-4.51023	14/513	NC_GOM-ULB_ULB-up
[truncated: 631 more rows]

## Sheet: Figure S20f
Figure S20f
Term	Description	LogP	InTerm_InList	Group
GO:0006954	inflammatory response	-2.42628	5/778	RAD_WG-WL_WG-up
GO:0006954	inflammatory response	-2.04343	6/778	MAD_WG-WL_WL-up
GO:0006954	inflammatory response	-3.31167	6/778	ULB_NC-WG_WG-up
GO:0006954	inflammatory response	-7.33806	13/778	RAD_NC-WG_WG-up
GO:0006954	inflammatory response	-2.60859	6/778	MAD_NC-WG_WG-up
GO:0006954	inflammatory response	-1.3648	4/778	ULB_WG-WL_WG-up
GO:0002274	myeloid leukocyte activation	-6.23547	11/661	RAD_NC-WG_WG-up
GO:0002274	myeloid leukocyte activation	-4.70192	8/661	MAD_NC-WG_WG-up
GO:0002521	leukocyte differentiation	-7.50411	11/526	MAD_WG-WL_WL-up
GO:0002521	leukocyte differentiation	-5.31631	7/526	ULB_NC-WG_WG-up
GO:0002521	leukocyte differentiation	-1.9436	4/526	GOM_WG-WL_WL-up
GO:0002521	leukocyte differentiation	-6.22104	10/526	RAD_NC-WG_WG-up
GO:0002521	leukocyte differentiation	-4.42046	7/526	MAD_NC-WG_WG-up
GO:0046649	lymphocyte activation	-5.94637	11/754	MAD_WG-WL_WL-up
GO:0046649	lymphocyte activation	-6.36828	9/754	ULB_NC-WG_WG-up
GO:0046649	lymphocyte activation	-5.67942	11/754	RAD_NC-WG_WG-up
GO:0046649	lymphocyte activation	-5.19924	9/754	MAD_NC-WG_WG-up
GO:0006968	cellular defense response	-5.02164	4/54	RAD_NC-WG_WG-up
GO:0001773	myeloid dendritic cell activation	-4.30859	45014	RAD_NC-WG_WG-up
GO:0009617	response to bacterium	-1.82738	4/728	ULB_NC-WG_WG-up
GO:0009617	response to bacterium	-4.15732	9/728	RAD_NC-WG_WG-up
GO:0009617	response to bacterium	-5.32214	9/728	MAD_NC-WG_WG-up
GO:0009617	response to bacterium	-1.41805	3/728	GOM_WG-WL_WG-up
GO:0007169	transmembrane receptor protein tyrosine kinase signaling pathway	-1.77425	5/740	ULB_WG-WL_WL-up
GO:0007169	transmembrane receptor protein tyrosine kinase signaling pathway	-1.34947	4/740	MAD_WG-WL_WG-up
GO:0007169	transmembrane receptor protein tyrosine kinase signaling pathway	-1.80376	4/740	ULB_NC-WG_WG-up
GO:0007169	transmembrane receptor protein tyrosine kinase signaling pathway	-4.10314	9/740	RAD_NC-WG_WG-up
GO:0007169	transmembrane receptor protein tyrosine kinase signaling pathway	-3.5026	7/740	MAD_NC-WG_WG-up
GO:0007169	transmembrane receptor protein tyrosine kinase signaling pathway	-1.61515	3/740	ULB_NC-WG_NC-up
GO:0007169	transmembrane receptor protein tyrosine kinase signaling pathway	-1.5231	3/740	GOM_NC-WG_WG-up
GO:0052547	regulation of peptidase activity	-1.65638	3/458	ULB_NC-WG_WG-up
GO:0052547	regulation of peptidase activity	-3.88595	7/458	RAD_NC-WG_WG-up
GO:0045744	negative regulation of G protein-coupled receptor signaling pathway	-3.56953	3/51	RAD_NC-WG_WG-up
GO:1902532	negative regulation of intracellular signal transduction	-1.47973	4/525	MAD_WG-WL_WL-up
GO:1902532	negative regulation of intracellular signal transduction	-3.52438	7/525	RAD_NC-WG_WG-up
GO:0008285	negative regulation of cell population proliferation	-1.52454	5/753	MAD_WG-WL_WL-up
GO:0008285	negative regulation of cell population proliferation	-2.38906	6/753	ULB_WG-WL_WL-up
GO:0008285	negative regulation of cell population proliferation	-2.63485	6/753	MAD_WG-WL_WG-up
GO:0008285	negative regulation of cell population proliferation	-1.43723	4/753	GOM_WG-WL_WL-up
GO:0008285	negative regulation of cell population proliferation	-3.30138	8/753	RAD_NC-WG_WG-up
GO:0008285	negative regulation of cell population proliferation	-4.30043	8/753	MAD_NC-WG_WG-up
GO:0008285	negative regulation of cell population proliferation	-1.59556	3/753	ULB_NC-WG_NC-up
GO:0042698	ovulation cycle	-3.29832	3/63	RAD_NC-WG_WG-up
GO:0007015	actin filament organization	-3.14952	6/437	RAD_NC-WG_WG-up
GO:0007015	actin filament organization	-1.37125	3/437	MAD_NC-WG_WG-up
GO:0007015	actin filament organization	-1.41583	3/437	ULB_WG-WL_WG-up
GO:0032496	response to lipopolysaccharide	-2.90792	5/326	RAD_NC-WG_WG-up
GO:0032496	response to lipopolysaccharide	-4.62374	6/326	MAD_NC-WG_WG-up
GO:0048015	phosphatidylinositol-mediated signaling	-2.15694	3/192	ULB_WG-WL_WL-up
GO:0048015	phosphatidylinositol-mediated signaling	-2.4182	3/192	GOM_NC-WG_NC-up
GO:0048015	phosphatidylinositol-mediated signaling	-2.68957	3/192	MAD_NC-WG_NC-up
GO:0048015	phosphatidylinositol-mediated signaling	-2.89246	4/192	RAD_NC-WG_WG-up
GO:0048015	phosphatidylinositol-mediated signaling	-2.31586	3/192	MAD_NC-WG_WG-up
GO:0048015	phosphatidylinositol-mediated signaling	-1.87991	3/192	RAD_NC-WG_NC-up
GO:0030198	extracellular matrix organization	-1.79397	3/395	RAD_WG-WL_WG-up
GO:0030198	extracellular matrix organization	-2.65889	5/395	MAD_WG-WL_WL-up
GO:0030198	extracellular matrix organization	-4.11088	6/395	MAD_WG-WL_WG-up
GO:0030198	extracellular matrix organization	-1.55007	3/395	GOM_WG-WL_WL-up
GO:0030198	extracellular matrix organization	-2.54491	5/395	RAD_NC-WG_WG-up
GO:0030198	extracellular matrix organization	-1.48096	3/395	MAD_NC-WG_WG-up
GO:0030198	extracellular matrix organization	-1.73119	4/395	RAD_NC-WG_NC-up
GO:0030198	extracellular matrix organization	-2.25153	3/395	GOM_NC-WG_WG-up
GO:0003018	vascular process in circulatory system	-2.60252	4/245	MAD_WG-WL_WL-up
GO:0003018	vascular process in circulatory system	-2.12522	3/245	GOM_NC-WG_NC-up
GO:0003018	vascular process in circulatory system	-2.5081	4/245	RAD_NC-WG_WG-up
GO:0003018	vascular process in circulatory system	-3.38048	5/245	RAD_NC-WG_NC-up
GO:0051260	protein homooligomerization	-2.02503	3/177	RAD_NC-WG_WG-up
GO:0007507	heart development	-2.03601	5/556	MAD_WG-WL_WL-up
GO:0007507	heart development	-3.05004	6/556	ULB_WG-WL_WL-up
GO:0007507	heart development	-1.74283	4/556	MAD_WG-WL_WG-up
GO:0007507	heart development	-5.159	7/556	MAD_NC-WG_NC-up
GO:0007507	heart development	-1.92996	5/556	RAD_NC-WG_WG-up
GO:0001666	response to hypoxia	-2.06619	4/348	MAD_WG-WL_WL-up
GO:0001666	response to hypoxia	-3.93498	4/348	RAD_WG-WL_WL-up
GO:0001666	response to hypoxia	-1.47464	3/348	ULB_WG-WL_WL-up
GO:0001666	response to hypoxia	-1.97248	3/348	ULB_NC-WG_WG-up
GO:0050673	epithelial cell proliferation	-3.54904	4/439	RAD_WG-WL_WL-up
GO:0050673	epithelial cell proliferation	-1.92042	4/439	ULB_WG-WL_WL-up
GO:0050673	epithelial cell proliferation	-5.93611	8/439	MAD_WG-WL_WG-up
GO:0050673	epithelial cell proliferation	-1.36635	3/439	MAD_NC-WG_WG-up
GO:0043434	response to peptide hormone	-1.67874	3/437	RAD_WG-WL_WG-up
GO:0043434	response to peptide hormone	-2.39693	3/437	RAD_WG-WL_WL-up
GO:0043434	response to peptide hormone	-1.92709	4/437	ULB_WG-WL_WL-up
GO:0043434	response to peptide hormone	-1.34978	3/437	MAD_WG-WL_WG-up
GO:0043434	response to peptide hormone	-2.59874	4/437	ULB_NC-WG_WG-up
GO:0043434	response to peptide hormone	-1.37125	3/437	MAD_NC-WG_WG-up
GO:0043434	response to peptide hormone	-1.58941	4/437	RAD_NC-WG_NC-up
GO:0072594	establishment of protein localization to organelle	-1.68533	4/579	MAD_WG-WL_WG-up
GO:0072594	establishment of protein localization to organelle	-4.27498	7/579	ULB_WG-WL_WG-up
GO:0006091	generation of precursor metabolites and energy	-5.24571	7/524	RAD_WG-WL_WG-up
GO:0006091	generation of precursor metabolites and energy	-3.44718	6/524	MAD_WG-WL_WG-up
GO:0006091	generation of precursor metabolites and energy	-3.59337	6/524	ULB_WG-WL_WG-up
GO:0044272	sulfur compound biosynthetic process	-1.99404	3/193	MAD_WG-WL_WL-up
GO:0044272	sulfur compound biosynthetic process	-2.68315	3/193	MAD_NC-WG_NC-up
GO:0044272	sulfur compound biosynthetic process	-3.48326	4/193	ULB_WG-WL_WG-up
GO:0019439	aromatic compound catabolic process	-3.22857	6/614	ULB_WG-WL_WG-up
GO:0007162	negative regulation of cell adhesion	-2.13543	3/295	RAD_WG-WL_WG-up
GO:0007162	negative regulation of cell adhesion	-4.20944	6/295	MAD_WG-WL_WL-up
GO:0007162	negative regulation of cell adhesion	-1.65825	3/295	ULB_WG-WL_WL-up
GO:0007162	negative regulation of cell adhesion	-2.22323	4/295	RAD_NC-WG_WG-up
GO:0007162	negative regulation of cell adhesion	-2.79656	4/295	ULB_WG-WL_WG-up
GO:0046434	organophosphate catabolic process	-2.6273	3/155	ULB_WG-WL_WG-up
GO:0097190	apoptotic signaling pathway	-1.96216	5/580	MAD_WG-WL_WL-up
GO:0097190	apoptotic signaling pathway	-1.39518	3/580	ULB_NC-WG_WG-up
GO:0097190	apoptotic signaling pathway	-1.85728	5/580	RAD_NC-WG_WG-up
GO:0097190	apoptotic signaling pathway	-1.89447	3/580	ULB_NC-WG_NC-up
GO:0097190	apoptotic signaling pathway	-2.52216	5/580	ULB_WG-WL_WG-up
GO:1901136	carbohydrate derivative catabolic process	-2.31652	3/200	ULB_WG-WL_WG-up
ko05205	Proteoglycans in cancer	-2.90011	4/203	MAD_WG-WL_WL-up
ko05205	Proteoglycans in cancer	-1.81557	3/203	RAD_NC-WG_NC-up
ko05205	Proteoglycans in cancer	-2.29857	3/203	ULB_WG-WL_WG-up
GO:0042391	regulation of membrane potential	-2.6204	4/431	MAD_NC-WG_NC-up
GO:0042391	regulation of membrane potential	-2.20832	4/431	ULB_WG-WL_WG-up
GO:0002697	regulation of immune effector process	-1.39063	3/467	GOM_NC-WG_NC-up
GO:0002697	regulation of immune effector process	-3.46173	5/467	ULB_NC-WG_WG-up
GO:0002697	regulation of immune effector process	-1.55716	4/467	RAD_NC-WG_WG-up
GO:0002697	regulation of immune effector process	-2.08781	4/467	ULB_WG-WL_WG-up
GO:0032535	regulation of cellular component size	-1.59913	3/370	ULB_WG-WL_WG-up
GO:0046395	carboxylic acid catabolic process	-4.4141	6/244	RAD_NC-WG_NC-up
GO:0050873	brown fat cell differentiation	-3.64827	3/46	RAD_NC-WG_NC-up
GO:0048732	gland development	-1.81209	4/414	MAD_WG-WL_WL-up
GO:0048732	gland development	-2.46276	3/414	RAD_WG-WL_WL-up
GO:0048732	gland development	-3.17314	6/414	RAD_NC-WG_NC-up
hsa04080	Neuroactive ligand-receptor interaction	-1.5136	3/277	RAD_NC-WG_WG-up
hsa04080	Neuroactive ligand-receptor interaction	-3.13921	5/277	RAD_NC-WG_NC-up
GO:0048771	tissue remodeling	-2.96288	4/176	RAD_NC-WG_NC-up
hsa04146	Peroxisome	-2.8957	3/83	RAD_NC-WG_NC-up
GO:0045638	negative regulation of myeloid cell differentiation	-2.76713	3/92	RAD_NC-WG_NC-up
GO:0050714	positive regulation of protein secretion	-2.35185	3/129	RAD_NC-WG_NC-up
GO:0072329	monocarboxylic acid catabolic process	-2.33323	3/131	RAD_NC-WG_NC-up
GO:0043524	negative regulation of neuron apoptotic process	-2.2969	3/135	RAD_NC-WG_NC-up
hsa04550	Signaling pathways regulating pluripotency of stem cells	-2.14685	3/153	RAD_NC-WG_NC-up
GO:0043065	positive regulation of apoptotic process	-2.17904	4/574	ULB_NC-WG_WG-up
GO:0043065	positive regulation of apoptotic process	-1.9066	3/574	ULB_NC-WG_NC-up
GO:0043065	positive regulation of apoptotic process	-1.80131	5/574	RAD_NC-WG_NC-up
GO:0006412	translation	-1.43711	5/717	RAD_NC-WG_NC-up
GO:0006412	translation	-1.47455	4/717	ULB_WG-WL_WG-up
GO:0051604	protein maturation	-1.65825	3/295	ULB_WG-WL_WL-up
GO:0051604	protein maturation	-2.69855	4/295	MAD_WG-WL_WG-up
GO:0051604	protein maturation	-1.88155	3/295	GOM_WG-WL_WL-up
GO:0051604	protein maturation	-1.39821	3/295	RAD_NC-WG_NC-up
GO:0019932	second-messenger-mediated signaling	-1.46681	3/307	MAD_WG-WL_WL-up
GO:0019932	second-messenger-mediated signaling	-1.40144	3/307	RAD_NC-WG_WG-up
GO:0019932	second-messenger-mediated signaling	-1.35538	3/307	RAD_NC-WG_NC-up
GO:0042110	T cell activation	-4.872	8/475	MAD_WG-WL_WL-up
GO:0042110	T cell activation	-1.37233	3/475	GOM_NC-WG_NC-up
GO:0042110	T cell activation	-6.80905	8/475	ULB_NC-WG_WG-up
GO:0042110	T cell activation	-3.78866	7/475	RAD_NC-WG_WG-up
GO:0042110	T cell activation	-2.81918	5/475	MAD_NC-WG_WG-up
GO:0032731	positive regulation of interleukin-1 beta production	-6.05468	4/56	ULB_NC-WG_WG-up
GO:0050900	leukocyte migration	-1.51656	4/511	MAD_WG-WL_WL-up
GO:0050900	leukocyte migration	-5.39866	7/511	ULB_NC-WG_WG-up
GO:0050900	leukocyte migration	-2.07749	5/511	RAD_NC-WG_WG-up
GO:0050900	leukocyte migration	-3.55295	6/511	MAD_NC-WG_WG-up
GO:0051345	positive regulation of hydrolase activity	-1.73007	4/779	MAD_NC-WG_NC-up
GO:0051345	positive regulation of hydrolase activity	-4.22031	7/779	ULB_NC-WG_WG-up
GO:0051345	positive regulation of hydrolase activity	-1.91907	6/779	RAD_NC-WG_WG-up
GO:0051345	positive regulation of hydrolase activity	-1.91594	5/779	MAD_NC-WG_WG-up
GO:0051345	positive regulation of hydrolase activity	-1.55753	3/779	ULB_NC-WG_NC-up
GO:1900015	regulation of cytokine production involved in inflammatory response	-4.00594	3/68	ULB_NC-WG_WG-up
GO:0006801	superoxide metabolic process	-3.9684	3/70	ULB_NC-WG_WG-up
ko04015	Rap1 signaling pathway	-1.8955	3/210	MAD_WG-WL_WL-up
ko04015	Rap1 signaling pathway	-3.78615	4/210	ULB_NC-WG_WG-up
GO:1903706	regulation of hemopoiesis	-3.39596	6/417	MAD_WG-WL_WL-up
GO:1903706	regulation of hemopoiesis	-3.68817	5/417	ULB_NC-WG_WG-up
GO:1903706	regulation of hemopoiesis	-1.71542	4/417	RAD_NC-WG_WG-up
GO:1903706	regulation of hemopoiesis	-1.65471	4/417	RAD_NC-WG_NC-up
GO:0006469	negative regulation of protein kinase activity	-1.87522	3/244	ULB_WG-WL_WL-up
GO:0006469	negative regulation of protein kinase activity	-3.53754	4/244	ULB_NC-WG_WG-up
GO:0006469	negative regulation of protein kinase activity	-1.65492	3/244	RAD_NC-WG_WG-up
GO:0006469	negative regulation of protein kinase activity	-2.03007	3/244	MAD_NC-WG_WG-up
GO:0002250	adaptive immune response	-3.51294	6/713	ULB_NC-WG_WG-up
GO:0002250	adaptive immune response	-2.0962	6/713	RAD_NC-WG_WG-up
GO:0060627	regulation of vesicle-mediated transport	-3.25675	5/518	ULB_NC-WG_WG-up
GO:0060627	regulation of vesicle-mediated transport	-2.0535	5/518	RAD_NC-WG_WG-up
GO:0071214	cellular response to abiotic stimulus	-2.13647	4/332	MAD_WG-WL_WL-up
GO:0071214	cellular response to abiotic stimulus	-1.5264	3/332	ULB_WG-WL_WL-up
GO:0071214	cellular response to abiotic stimulus	-2.02777	3/332	ULB_NC-WG_WG-up
GO:0071214	cellular response to abiotic stimulus	-1.31762	3/332	RAD_NC-WG_WG-up
GO:0071900	regulation of protein serine/threonine kinase activity	-2.69455	5/497	MAD_WG-WL_WG-up
GO:0071900	regulation of protein serine/threonine kinase activity	-2.39881	4/497	MAD_NC-WG_NC-up
GO:0071900	regulation of protein serine/threonine kinase activity	-1.56476	3/497	ULB_NC-WG_WG-up
GO:0071900	regulation of protein serine/threonine kinase activity	-1.47208	4/497	RAD_NC-WG_WG-up
GO:0071900	regulation of protein serine/threonine kinase activity	-7.83508	10/497	MAD_NC-WG_WG-up
GO:0071900	regulation of protein serine/threonine kinase activity	-2.9777	4/497	GOM_NC-WG_WG-up
GO:0007596	blood coagulation	-2.08774	4/343	MAD_WG-WL_WL-up
GO:0007596	blood coagulation	-4.50018	6/343	MAD_NC-WG_WG-up
GO:0007596	blood coagulation	-2.42217	3/343	GOM_NC-WG_WG-up
GO:0006511	ubiquitin-dependent protein catabolic process	-1.68266	3/642	GOM_NC-WG_WG-up
GO:0015698	inorganic anion transport	-3.72675	4/174	GOM_NC-WG_NC-up
GO:0006641	triglyceride metabolic process	-3.13168	3/108	GOM_NC-WG_NC-up
GO:0014065	phosphatidylinositol 3-kinase signaling	-2.68849	3/154	GOM_NC-WG_NC-up
GO:0014065	phosphatidylinositol 3-kinase signaling	-2.19019	3/154	RAD_NC-WG_WG-up
GO:0014065	phosphatidylinositol 3-kinase signaling	-2.1391	3/154	RAD_NC-WG_NC-up
GO:0050870	positive regulation of T cell activation	-3.87956	5/212	MAD_WG-WL_WL-up
GO:0050870	positive regulation of T cell activation	-2.29831	3/212	GOM_NC-WG_NC-up
GO:0050870	positive regulation of T cell activation	-2.56763	3/212	ULB_NC-WG_WG-up
GO:0050870	positive regulation of T cell activation	-2.73492	4/212	RAD_NC-WG_WG-up
GO:2001234	negative regulation of apoptotic signaling pathway	-2.23215	3/224	GOM_NC-WG_NC-up
GO:0009611	response to wounding	-2.38868	6/658	MAD_WG-WL_WL-up
GO:0009611	response to wounding	-2.67791	6/658	ULB_WG-WL_WL-up
GO:0009611	response to wounding	-1.65336	4/658	GOM_NC-WG_NC-up
GO:0009611	response to wounding	-1.97514	4/658	ULB_NC-WG_WG-up
GO:0009611	response to wounding	-1.62259	4/658	GOM_WG-WL_WL-up
GO:0009611	response to wounding	-4.71607	8/658	MAD_NC-WG_WG-up
GO:0009611	response to wounding	-1.74863	3/658	ULB_NC-WG_NC-up
GO:0009611	response to wounding	-1.65475	3/658	GOM_NC-WG_WG-up
GO:0002683	negative regulation of immune system process	-3.4746	6/403	MAD_WG-WL_WL-up
GO:0002683	negative regulation of immune system process	-1.552	3/403	GOM_NC-WG_NC-up
GO:0002683	negative regulation of immune system process	-2.50766	5/403	RAD_NC-WG_WG-up
GO:0050778	positive regulation of immune response	-2.08805	6/761	MAD_WG-WL_WL-up
GO:0050778	positive regulation of immune response	-1.45257	4/761	GOM_NC-WG_NC-up
GO:0050778	positive regulation of immune response	-3.36241	6/761	ULB_NC-WG_WG-up
GO:0050778	positive regulation of immune response	-1.96537	6/761	RAD_NC-WG_WG-up
GO:0050778	positive regulation of immune response	-1.33909	4/761	MAD_NC-WG_WG-up
GO:0001523	retinoid metabolic process	-3.72962	3/108	GOM_WG-WL_WG-up
GO:0072593	reactive oxygen species metabolic process	-1.56432	3/281	MAD_WG-WL_WL-up
GO:0072593	reactive oxygen species metabolic process	-1.84205	3/281	MAD_WG-WL_WG-up
GO:0072593	reactive oxygen species metabolic process	-2.22593	3/281	ULB_NC-WG_WG-up
GO:0072593	reactive oxygen species metabolic process	-1.45093	3/281	RAD_NC-WG_NC-up
GO:0072593	reactive oxygen species metabolic process	-3.72283	4/281	GOM_WG-WL_WG-up
GO:0072593	reactive oxygen species metabolic process	-1.91323	3/281	ULB_WG-WL_WG-up
GO:0009266	response to temperature stimulus	-2.92072	4/229	ULB_WG-WL_WL-up
GO:0009266	response to temperature stimulus	-2.20572	3/229	GOM_NC-WG_NC-up
GO:0009266	response to temperature stimulus	-2.78023	3/229	GOM_WG-WL_WG-up
GO:0048871	multicellular organismal homeostasis	-1.68822	4/516	ULB_WG-WL_WL-up
GO:0048871	multicellular organismal homeostasis	-1.85009	4/516	MAD_WG-WL_WG-up
GO:0048871	multicellular organismal homeostasis	-1.80431	3/516	GOM_WG-WL_WG-up
GO:0080135	regulation of cellular response to stress	-1.63874	5/702	MAD_WG-WL_WL-up
GO:0080135	regulation of cellular response to stress	-2.53819	6/702	ULB_WG-WL_WL-up
GO:0080135	regulation of cellular response to stress	-2.21229	5/702	GOM_WG-WL_WL-up
GO:0080135	regulation of cellular response to stress	-1.4578	3/702	GOM_WG-WL_WG-up
hsa00190	Oxidative phosphorylation	-3.11365	3/133	RAD_WG-WL_WG-up
GO:0048511	rhythmic process	-2.13543	3/295	RAD_WG-WL_WG-up
GO:0048511	rhythmic process	-1.51055	3/295	MAD_WG-WL_WL-up
GO:0048511	rhythmic process	-1.65825	3/295	ULB_WG-WL_WL-up
GO:0048511	rhythmic process	-1.78613	3/295	MAD_WG-WL_WG-up
GO:0048511	rhythmic process	-1.44466	3/295	RAD_NC-WG_WG-up
GO:0048511	rhythmic process	-1.39821	3/295	RAD_NC-WG_NC-up
ko04151	PI3K-Akt signaling pathway	-1.96102	3/342	RAD_WG-WL_WG-up
ko04151	PI3K-Akt signaling pathway	-2.29334	4/342	ULB_WG-WL_WL-up
GO:0001503	ossification	-1.77381	3/402	RAD_WG-WL_WG-up
GO:0001503	ossification	-1.53061	3/402	GOM_WG-WL_WL-up
GO:0001503	ossification	-1.46173	3/402	MAD_NC-WG_WG-up
GO:0044089	positive regulation of cellular component biogenesis	-1.46587	3/529	RAD_WG-WL_WG-up
GO:0044089	positive regulation of cellular component biogenesis	-3.66679	7/529	MAD_WG-WL_WL-up
GO:0044089	positive regulation of cellular component biogenesis	-2.01661	5/529	RAD_NC-WG_WG-up
GO:0071396	cellular response to lipid	-1.41159	3/556	RAD_WG-WL_WG-up
GO:0071396	cellular response to lipid	-2.27552	5/556	ULB_WG-WL_WL-up
GO:0071396	cellular response to lipid	-1.32256	4/556	RAD_NC-WG_WG-up
GO:0071396	cellular response to lipid	-2.52253	5/556	MAD_NC-WG_WG-up
GO:0050678	regulation of epithelial cell proliferation	-2.55798	3/383	RAD_WG-WL_WL-up
GO:0050678	regulation of epithelial cell proliferation	-2.12229	4/383	ULB_WG-WL_WL-up
GO:0050678	regulation of epithelial cell proliferation	-6.38111	8/383	MAD_WG-WL_WG-up
GO:0050678	regulation of epithelial cell proliferation	-1.51489	3/383	MAD_NC-WG_WG-up
GO:0015980	energy derivation by oxidation of organic compounds	-2.20622	3/278	RAD_WG-WL_WG-up
GO:0015980	energy derivation by oxidation of organic compounds	-3.83406	5/278	MAD_WG-WL_WG-up
GO:0015980	energy derivation by oxidation of organic compounds	-1.92573	3/278	ULB_WG-WL_WG-up
GO:0032147	activation of protein kinase activity	-3.50199	5/328	MAD_WG-WL_WG-up
GO:0032147	activation of protein kinase activity	-2.56395	4/328	MAD_NC-WG_WG-up
GO:0032147	activation of protein kinase activity	-2.47663	3/328	GOM_NC-WG_WG-up
GO:0034284	response to monosaccharide	-3.34794	4/197	MAD_WG-WL_WG-up
GO:0050679	positive regulation of epithelial cell proliferation	-3.29889	4/203	MAD_WG-WL_WG-up
GO:0001657	ureteric bud development	-3.28817	3/86	MAD_WG-WL_WG-up
GO:0016485	protein processing	-3.12438	4/226	MAD_WG-WL_WG-up
GO:0007204	positive regulation of cytosolic calcium ion concentration	-1.45619	3/310	MAD_WG-WL_WL-up
GO:0007204	positive regulation of cytosolic calcium ion concentration	-2.62059	4/310	MAD_WG-WL_WG-up
GO:0007204	positive regulation of cytosolic calcium ion concentration	-2.10882	3/310	MAD_NC-WG_NC-up
GO:0007204	positive regulation of cytosolic calcium ion concentration	-1.75233	3/310	MAD_NC-WG_WG-up
GO:0031589	cell-substrate adhesion	-2.21547	4/360	ULB_WG-WL_WL-up
GO:0031589	cell-substrate adhesion	-2.38838	4/360	MAD_WG-WL_WG-up
GO:0031589	cell-substrate adhesion	-1.65382	3/360	GOM_WG-WL_WL-up
GO:0031589	cell-substrate adhesion	-2.71896	5/360	RAD_NC-WG_WG-up
GO:0031589	cell-substrate adhesion	-4.38312	6/360	MAD_NC-WG_WG-up
GO:0030162	regulation of proteolysis	-1.97696	5/737	MAD_WG-WL_WG-up
GO:0030162	regulation of proteolysis	-1.46631	4/737	GOM_WG-WL_WL-up
GO:0030162	regulation of proteolysis	-3.36292	8/737	RAD_NC-WG_WG-up
GO:0030900	forebrain development	-1.56745	3/358	MAD_WG-WL_WG-up
GO:0007276	gamete generation	-1.43323	4/695	MAD_WG-WL_WG-up
GO:0044282	small molecule catabolic process	-1.68654	3/434	RAD_WG-WL_WG-up
GO:0044282	small molecule catabolic process	-1.35716	3/434	MAD_WG-WL_WG-up
GO:0044282	small molecule catabolic process	-3.06682	6/434	RAD_NC-WG_NC-up
GO:0044282	small molecule catabolic process	-2.00584	3/434	GOM_WG-WL_WG-up
GO:0044282	small molecule catabolic process	-1.42331	3/434	ULB_WG-WL_WG-up
GO:1903131	mononuclear cell differentiation	-8.59592	11/412	MAD_WG-WL_WL-up
GO:1903131	mononuclear cell differentiation	-4.82471	6/412	ULB_NC-WG_WG-up
GO:1903131	mononuclear cell differentiation	-1.5035	3/412	GOM_WG-WL_WL-up
GO:1903131	mononuclear cell differentiation	-5.12379	8/412	RAD_NC-WG_WG-up
GO:1903131	mononuclear cell differentiation	-5.10145	7/412	MAD_NC-WG_WG-up
GO:0034616	response to laminar fluid shear stress	-5.48132	44998	MAD_WG-WL_WL-up
hsa00533	Glycosaminoglycan biosynthesis - keratan sulfate	-5.3773	44999	MAD_WG-WL_WL-up
GO:0001525	angiogenesis	-5.09039	9/589	MAD_WG-WL_WL-up
GO:0001525	angiogenesis	-2.03883	3/589	RAD_WG-WL_WL-up
GO:0001525	angiogenesis	-3.74346	7/589	ULB_WG-WL_WL-up
GO:0001525	angiogenesis	-1.6612	4/589	MAD_WG-WL_WG-up
GO:0001525	angiogenesis	-6.0753	9/589	MAD_NC-WG_WG-up
GO:0060411	cardiac septum morphogenesis	-4.82985	4/64	MAD_WG-WL_WL-up
GO:0060411	cardiac septum morphogenesis	-3.52281	3/64	ULB_WG-WL_WL-up
GO:0006935	chemotaxis	-4.78228	9/644	MAD_WG-WL_WL-up
GO:0006935	chemotaxis	-2.72475	6/644	ULB_WG-WL_WL-up
GO:0006935	chemotaxis	-2.8342	5/644	ULB_NC-WG_WG-up
GO:0006935	chemotaxis	-1.68088	5/644	RAD_NC-WG_WG-up
GO:0006935	chemotaxis	-5.75575	9/644	MAD_NC-WG_WG-up
GO:0036003	positive regulation of transcription from RNA polymerase II promoter in response to stress	-4.63936	45009	MAD_WG-WL_WL-up
GO:0090023	positive regulation of neutrophil chemotaxis	-4.63936	45009	MAD_WG-WL_WL-up
GO:0033077	T cell differentiation in thymus	-4.60284	4/73	MAD_WG-WL_WL-up
GO:0002285	lymphocyte activation involved in immune response	-4.10297	5/190	MAD_WG-WL_WL-up
GO:0002285	lymphocyte activation involved in immune response	-1.94194	3/190	RAD_NC-WG_WG-up
GO:0002285	lymphocyte activation involved in immune response	-2.3285	3/190	MAD_NC-WG_WG-up
hsa04670	Leukocyte transendothelial migration	-3.84609	4/114	MAD_WG-WL_WL-up
hsa04670	Leukocyte transendothelial migration	-3.34292	3/114	ULB_NC-WG_WG-up
GO:0032103	positive regulation of response to external stimulus	-3.76898	7/509	MAD_WG-WL_WL-up
GO:0032103	positive regulation of response to external stimulus	-2.3621	4/509	ULB_NC-WG_WG-up
GO:0032103	positive regulation of response to external stimulus	-2.08442	5/509	RAD_NC-WG_WG-up
GO:0032103	positive regulation of response to external stimulus	-4.511	7/509	MAD_NC-WG_WG-up
GO:0046513	ceramide biosynthetic process	-3.27706	3/68	MAD_WG-WL_WL-up
GO:0090066	regulation of anatomical structure size	-3.01179	6/494	MAD_WG-WL_WL-up
GO:0090066	regulation of anatomical structure size	-1.48029	4/494	RAD_NC-WG_WG-up
GO:0042060	wound healing	-2.82253	6/538	MAD_WG-WL_WL-up
GO:0042060	wound healing	-1.62957	4/538	ULB_WG-WL_WL-up
GO:0042060	wound healing	-1.47711	3/538	ULB_NC-WG_WG-up
GO:0042060	wound healing	-5.35005	8/538	MAD_NC-WG_WG-up
GO:0042060	wound healing	-1.88589	3/538	GOM_NC-WG_WG-up
GO:0051259	protein complex oligomerization	-2.70867	4/229	MAD_WG-WL_WL-up
GO:0051259	protein complex oligomerization	-1.72673	3/229	RAD_NC-WG_WG-up
GO:0014902	myotube differentiation	-2.63963	3/113	MAD_WG-WL_WL-up
GO:0014902	myotube differentiation	-2.80355	3/113	ULB_WG-WL_WL-up
GO:0009612	response to mechanical stimulus	-1.94071	3/202	MAD_WG-WL_WL-up
GO:0040029	regulation of gene expression, epigenetic	-1.92352	3/205	MAD_WG-WL_WL-up
GO:0008217	regulation of blood pressure	-3.66185	4/177	GOM_WG-WL_WL-up
GO:0002009	morphogenesis of an epithelium	-1.63478	4/536	ULB_WG-WL_WL-up
GO:0002009	morphogenesis of an epithelium	-3.59179	6/536	GOM_WG-WL_WL-up
GO:0048568	embryonic organ development	-1.81209	4/414	MAD_WG-WL_WL-up
GO:0048568	embryonic organ development	-3.2085	5/414	GOM_WG-WL_WL-up
GO:0048568	embryonic organ development	-2.37819	5/414	RAD_NC-WG_NC-up
GO:0031668	cellular response to extracellular stimulus	-3.19644	4/235	GOM_WG-WL_WL-up
GO:0071363	cellular response to growth factor stimulus	-3.66392	8/707	MAD_WG-WL_WL-up
GO:0071363	cellular response to growth factor stimulus	-6.82631	11/707	ULB_WG-WL_WL-up
GO:0071363	cellular response to growth factor stimulus	-1.41022	4/707	MAD_WG-WL_WG-up
GO:0071363	cellular response to growth factor stimulus	-2.96018	6/707	GOM_WG-WL_WL-up
GO:0071363	cellular response to growth factor stimulus	-4.64944	6/707	ULB_NC-WG_NC-up
GO:0070372	regulation of ERK1 and ERK2 cascade	-1.46681	3/307	MAD_WG-WL_WL-up
GO:0070372	regulation of ERK1 and ERK2 cascade	-2.45913	4/307	ULB_WG-WL_WL-up
GO:0070372	regulation of ERK1 and ERK2 cascade	-2.12036	3/307	ULB_NC-WG_WG-up
GO:0070372	regulation of ERK1 and ERK2 cascade	-2.76751	4/307	GOM_WG-WL_WL-up
GO:0070372	regulation of ERK1 and ERK2 cascade	-2.1631	4/307	RAD_NC-WG_WG-up
GO:0070372	regulation of ERK1 and ERK2 cascade	-1.76344	3/307	MAD_NC-WG_WG-up
GO:0060070	canonical Wnt signaling pathway	-1.52308	3/333	ULB_WG-WL_WL-up
GO:0060070	canonical Wnt signaling pathway	-2.63932	4/333	GOM_WG-WL_WL-up
GO:0045664	regulation of neuron differentiation	-2.40443	3/190	GOM_WG-WL_WL-up
GO:2001020	regulation of response to DNA damage stimulus	-2.22216	3/221	GOM_WG-WL_WL-up
GO:0060322	head development	-2.09165	5/751	GOM_WG-WL_WL-up
GO:0060322	head development	-1.50674	3/751	GOM_NC-WG_WG-up
GO:0046883	regulation of hormone secretion	-2.01564	3/263	GOM_WG-WL_WL-up
GO:0046883	regulation of hormone secretion	-1.52352	3/263	RAD_NC-WG_NC-up
GO:0042063	gliogenesis	-1.92983	3/283	GOM_WG-WL_WL-up
GO:0051098	regulation of binding	-1.6601	3/358	GOM_WG-WL_WL-up
GO:0001501	skeletal system development	-1.55947	3/486	RAD_WG-WL_WG-up
GO:0001501	skeletal system development	-2.27606	5/486	MAD_WG-WL_WL-up
GO:0001501	skeletal system development	-1.32453	3/486	GOM_WG-WL_WL-up
GO:0001501	skeletal system development	-1.44418	4/486	RAD_NC-WG_NC-up
GO:0043405	regulation of MAP kinase activity	-1.72216	3/312	MAD_WG-WL_WG-up
GO:0043405	regulation of MAP kinase activity	-2.10119	3/312	MAD_NC-WG_NC-up
GO:0043405	regulation of MAP kinase activity	-1.38403	3/312	RAD_NC-WG_WG-up
GO:0043405	regulation of MAP kinase activity	-8.42379	9/312	MAD_NC-WG_WG-up
GO:0043405	regulation of MAP kinase activity	-2.53776	3/312	GOM_NC-WG_WG-up
GO:0030593	neutrophil chemotaxis	-2.75438	3/103	MAD_WG-WL_WL-up
GO:0030593	neutrophil chemotaxis	-5.95739	5/103	MAD_NC-WG_WG-up
hsa04611	Platelet activation	-4.07217	4/130	MAD_NC-WG_WG-up
GO:0055074	calcium ion homeostasis	-2.03446	4/455	MAD_WG-WL_WG-up
GO:0055074	calcium ion homeostasis	-1.6638	3/455	MAD_NC-WG_NC-up
GO:0055074	calcium ion homeostasis	-2.90148	5/455	MAD_NC-WG_WG-up
GO:0050890	cognition	-2.83603	4/276	MAD_NC-WG_WG-up
GO:0060041	retina development in camera-type eye	-2.65856	3/145	MAD_NC-WG_WG-up
GO:0070661	leukocyte proliferation	-1.4457	3/313	MAD_WG-WL_WL-up
GO:0070661	leukocyte proliferation	-1.83828	3/313	GOM_NC-WG_NC-up
GO:0070661	leukocyte proliferation	-2.0974	3/313	ULB_NC-WG_WG-up
GO:0070661	leukocyte proliferation	-2.98624	5/313	RAD_NC-WG_WG-up
GO:0070661	leukocyte proliferation	-2.63721	4/313	MAD_NC-WG_WG-up
GO:0030036	actin cytoskeleton organization	-1.6529	5/696	MAD_WG-WL_WL-up
GO:0030036	actin cytoskeleton organization	-3.30604	7/696	ULB_WG-WL_WL-up
GO:0030036	actin cytoskeleton organization	-2.80586	7/696	RAD_NC-WG_WG-up
GO:0030036	actin cytoskeleton organization	-2.11368	5/696	MAD_NC-WG_WG-up
GO:0001655	urogenital system development	-2.56605	4/321	MAD_WG-WL_WG-up
GO:0001655	urogenital system development	-1.78416	3/321	GOM_WG-WL_WL-up
GO:0001655	urogenital system development	-1.71262	3/321	MAD_NC-WG_WG-up
GO:0048608	reproductive structure development	-1.7534	4/406	RAD_NC-WG_WG-up
GO:0048608	reproductive structure development	-1.45092	3/406	MAD_NC-WG_WG-up
GO:0071560	cellular response to transforming growth factor beta stimulus	-1.67308	3/255	MAD_WG-WL_WL-up
GO:0071560	cellular response to transforming growth factor beta stimulus	-7.34093	8/255	ULB_WG-WL_WL-up
GO:0071560	cellular response to transforming growth factor beta stimulus	-2.05202	3/255	GOM_WG-WL_WL-up
GO:0071560	cellular response to transforming growth factor beta stimulus	-2.8894	3/255	ULB_NC-WG_NC-up
GO:0033688	regulation of osteoblast proliferation	-4.65338	45012	ULB_WG-WL_WL-up
GO:0030857	negative regulation of epithelial cell differentiation	-3.92206	3/47	ULB_WG-WL_WL-up
hsa04068	foxo signaling pathway	-3.7611	4/137	ULB_WG-WL_WL-up
GO:0030029	actin filament-based process	-1.44001	5/794	MAD_WG-WL_WL-up
GO:0030029	actin filament-based process	-3.72631	8/794	ULB_WG-WL_WL-up
GO:0030029	actin filament-based process	-1.70292	4/794	MAD_NC-WG_NC-up
GO:0030029	actin filament-based process	-2.48555	7/794	RAD_NC-WG_WG-up
GO:0030029	actin filament-based process	-1.88301	5/794	MAD_NC-WG_WG-up
GO:0106106	cold-induced thermogenesis	-3.67815	4/144	ULB_WG-WL_WL-up
GO:0002011	morphogenesis of an epithelial sheet	-3.62745	3/59	ULB_WG-WL_WL-up
ko05206	MicroRNAs in cancer	-2.29472	4/299	MAD_WG-WL_WL-up
ko05206	MicroRNAs in cancer	-3.4587	5/299	ULB_WG-WL_WL-up
hsa04510	Focal adhesion	-3.1469	4/199	ULB_WG-WL_WL-up
hsa04510	Focal adhesion	-1.88808	3/199	RAD_NC-WG_WG-up
GO:0034109	homotypic cell-cell adhesion	-3.14621	3/86	ULB_WG-WL_WL-up
GO:0033002	muscle cell proliferation	-2.97046	4/222	ULB_WG-WL_WL-up
GO:0033002	muscle cell proliferation	-2.51121	3/222	MAD_NC-WG_NC-up
GO:0033002	muscle cell proliferation	-2.21675	3/222	GOM_WG-WL_WL-up
GO:0033002	muscle cell proliferation	-1.76213	3/222	RAD_NC-WG_WG-up
GO:0033002	muscle cell proliferation	-2.14191	3/222	MAD_NC-WG_WG-up
GO:0033002	muscle cell proliferation	-1.7133	3/222	RAD_NC-WG_NC-up
GO:0061061	muscle structure development	-1.87787	5/609	MAD_WG-WL_WL-up
GO:0061061	muscle structure development	-2.84741	6/609	ULB_WG-WL_WL-up
GO:0061061	muscle structure development	-4.90243	7/609	MAD_NC-WG_NC-up
GO:0098742	cell-cell adhesion via plasma-membrane adhesion molecules	-2.63064	4/275	ULB_WG-WL_WL-up
GO:0010631	epithelial cell migration	-2.02005	4/359	MAD_WG-WL_WL-up
GO:0010631	epithelial cell migration	-2.21968	4/359	ULB_WG-WL_WL-up
GO:0010631	epithelial cell migration	-3.32301	5/359	MAD_WG-WL_WG-up
GO:0010631	epithelial cell migration	-3.36331	5/359	MAD_NC-WG_WG-up
GO:0022408	negative regulation of cell-cell adhesion	-3.01476	4/189	MAD_WG-WL_WL-up
GO:0022408	negative regulation of cell-cell adhesion	-2.17572	3/189	ULB_WG-WL_WL-up
GO:0022408	negative regulation of cell-cell adhesion	-2.91765	4/189	RAD_NC-WG_WG-up
GO:0019216	regulation of lipid metabolic process	-1.85452	4/402	MAD_WG-WL_WL-up
GO:0019216	regulation of lipid metabolic process	-2.0501	4/402	ULB_WG-WL_WL-up
GO:0019216	regulation of lipid metabolic process	-1.43989	3/402	MAD_WG-WL_WG-up
GO:0019216	regulation of lipid metabolic process	-1.55476	3/402	GOM_NC-WG_NC-up
GO:0050708	regulation of protein secretion	-1.72136	3/279	ULB_WG-WL_WL-up
GO:0050708	regulation of protein secretion	-2.24241	4/279	RAD_NC-WG_NC-up
GO:0007178	transmembrane receptor protein serine/threonine kinase signaling pathway	-7.33336	9/363	ULB_WG-WL_WL-up
GO:0007178	transmembrane receptor protein serine/threonine kinase signaling pathway	-1.64448	3/363	GOM_WG-WL_WL-up
GO:0007178	transmembrane receptor protein serine/threonine kinase signaling pathway	-4.91989	5/363	ULB_NC-WG_NC-up
GO:0031099	regeneration	-2.15694	3/192	ULB_WG-WL_WL-up
GO:0031099	regeneration	-3.24553	3/192	ULB_NC-WG_NC-up
GO:0051656	establishment of organelle localization	-2.2295	3/437	ULB_NC-WG_NC-up
GO:0010876	lipid localization	-2.04545	3/510	ULB_NC-WG_NC-up
hsa04020	Calcium signaling pathway	-5.40534	5/182	MAD_NC-WG_NC-up
hsa04020	Calcium signaling pathway	-1.94213	3/182	RAD_NC-WG_NC-up
GO:0055022	negative regulation of cardiac muscle tissue growth	-5.08246	45015	MAD_NC-WG_NC-up
GO:0007423	sensory organ development	-3.19703	5/534	MAD_NC-WG_NC-up
GO:0007423	sensory organ development	-2.59787	5/534	MAD_NC-WG_WG-up
ko04261	Adrenergic signaling in cardiomyocytes	-3.04789	3/144	MAD_NC-WG_NC-up
GO:0043123	positive regulation of I-kappaB kinase/NF-kappaB signaling	-2.06314	3/182	MAD_WG-WL_WL-up
GO:0043123	positive regulation of I-kappaB kinase/NF-kappaB signaling	-2.75572	3/182	MAD_NC-WG_NC-up
GO:0051051	negative regulation of transport	-1.69919	3/441	MAD_NC-WG_NC-up

## Sheet: Figure S20g
Figure S20g
CD28 in NC group				RNA-seq signal																	Interaction metaplots of promoter-centered regions													ΔRPS between tissues
Heatmap of intensity				GOM				MAD				RAD				ULB					GOM			MAD			RAD			ULB				GOM vs. ULB		MAD vs. ULB		RAD vs. ULB
Bin 1	Bin 2	Intensity		Chromosome	Start	End	Signal value	Chromosome	Start	End	Signal value	Chromosome	Start	End	Signal value	Chromosome	Start	End	Signal value		Bin 1	Bin 2	Intensity	Bin 1	Bin 2	Intensity	Bin 1	Bin 2	Intensity	Bin 1	Bin 2	Intensity		E_start	ΔRPS	E_start	ΔRPS	E_start	ΔRPS
0	1	8.89152		15	106910321	106910821	28.112	15	106910321	106910821	11.672	15	106910321	106910821	10.8	15	106910321	106910821	75.148		44	1	1.59235	44	1	2.99969	44	1	2.21689	44	1	2.45709		106930000	3.60028	106940000	-7.5282	106940000	-5.02235
0	2	-19.5361		15	106910821	106911321	177.534	15	106910821	106911321	23.774	15	106910821	106911321	14.958	15	106910821	106911321	146.96		44	2	2.1122	44	2	5.00216	44	2	4.56613	44	3	2.43673		106940000	-6.27387	107175000	8.58551	107225000	-2.48675
1	2	-34.7178		15	106911321	106911821	15.9	15	106911321	106911821	14.804	15	106911321	106911821	13.262	15	106911321	106911821	19.95		44	3	0.493062	44	3	1.87236	44	4	4.50723	44	4	0.721201		106945000	9.62086	107185000	3.02603
0	3	-1.68018		15	106911821	106912321	19.762	15	106911821	106912321	10.692	15	106911821	106912321	17.422	15	106911821	106912321	24.248		44	4	0.102484	44	4	1.24616	44	5	1.59189	44	5	3.90631		107225000	-5.42576	107210000	15.1674
1	3	-14.5899		15	106912321	106912821	24.714	15	106912321	106912821	3.958	15	106912321	106912821	12.664	15	106912321	106912821	28.218		44	5	7.5066	44	6	3.14102	44	6	3.27118	44	6	2.84954		107240000	6.35249	107225000	-2.4065
2	3	32.7048		15	106912821	106913321	9.568	15	106912821	106913321	11.198	15	106912821	106913321	9.588	15	106912821	106913321	14.2		44	6	1.7801	44	7	0.932399	44	7	3.43825	44	7	8.4606
0	4	-14.1152		15	106913321	106913821	99.136	15	106913321	106913821	26.628	15	106913321	106913821	20.716	15	106913321	106913821	124.436		44	7	2.18674	44	8	5.02047	44	8	6.44799	44	8	4.81864
1	4	2.03176		15	106913821	106914321	25.062	15	106913821	106914321	8.058	15	106913821	106914321	9.29	15	106913821	106914321	23.232		44	8	14.4395	44	9	4.5274	44	9	7.21033	44	9	3.49017
2	4	-9.31197		15	106914321	106914821	28.704	15	106914321	106914821	10.126	15	106914321	106914821	7.906	15	106914321	106914821	27.166		44	9	2.16468	44	10	0.929198	44	10	2.82673	44	10	2.4325
3	4	-30.2001		15	106914821	106915321	59.282	15	106914821	106915321	16.958	15	106914821	106915321	9.242	15	106914821	106915321	79.224		44	10	6.04649	44	11	5.0562	44	11	3.7027	44	11	5.03929
0	5	-3.09417		15	106915321	106915821	7.916	15	106915321	106915821	9.742	15	106915321	106915821	7.21	15	106915321	106915821	10.368		44	11	7.52164	44	12	4.59917	44	12	2.51698	44	12	4.32435
1	5	-7.49018		15	106915821	106916321	26.05	15	106915821	106916321	4.39	15	106915821	106916321	8.39	15	106915821	106916321	42.614		44	14	5.17209	44	13	2.46827	44	13	7.31607	44	13	0.659538
2	5	-5.00066		15	106916321	106916821	20.838	15	106916321	106916821	10.362	15	106916321	106916821	4.726	15	106916321	106916821	37.432		44	15	2.20101	44	14	0.882042	44	14	2.04583	44	14	5.33399
3	5	-19.4801		15	106916821	106917321	19.3	15	106916821	106917321	8.69	15	106916821	106917321	8.052	15	106916821	106917321	33.756		44	17	0.956722	44	15	4.2688	44	15	4.94775	44	16	0.909514
4	5	57.1352		15	106917321	106917821	20.94	15	106917321	106917821	7.584	15	106917321	106917821	8.926	15	106917321	106917821	30.734		44	18	6.27065	44	16	2.60763	44	16	7.01018	44	17	1.39317
0	6	-5.92148		15	106917821	106918321	25.908	15	106917821	106918321	10.832	15	106917821	106918321	14.164	15	106917821	106918321	48.2		44	19	0.543384	44	17	2.27211	44	17	1.01288	44	18	1.68539
1	6	-2.94414		15	106918321	106918821	8.022	15	106918321	106918821	5.91	15	106918321	106918821	10.042	15	106918321	106918821	20.542		44	20	5.86005	44	18	3.98568	44	18	5.12031	44	19	5.75783
2	6	-10.1616		15	106918821	106919321	22.756	15	106918821	106919321	8.948	15	106918821	106919321	15.526	15	106918821	106919321	47.27		44	21	6.8317	44	19	2.31072	44	21	2.79873	44	23	1.70207
3	6	-11.1455		15	106919321	106919821	45.294	15	106919321	106919821	11.788	15	106919321	106919821	16.336	15	106919321	106919821	48.186		44	22	4.12429	44	21	5.55538	44	23	3.69407	44	24	1.47396
4	6	-3.59866		15	106919821	106920321	35.274	15	106919821	106920321	11.538	15	106919821	106920321	15.696	15	106919821	106920321	39.338		44	25	1.02769	44	26	0.288789	44	24	5.3489	44	25	2.50325
5	6	-45.3384		15	106920321	106920821	9.76	15	106920321	106920821	5.284	15	106920321	106920821	11.388	15	106920321	106920821	18.928		44	27	0.694227	44	28	4.04001	44	26	2.33914	44	26	5.47112
0	7	-6.64634		15	106920821	106921321	26.17	15	106920821	106921321	13.216	15	106920821	106921321	21.342	15	106920821	106921321	35.824		44	28	5.09964	44	29	2.16424	44	27	0.500838	44	27	1.09932
1	7	-8.03058		15	106921321	106921821	48.714	15	106921321	106921821	28.456	15	106921321	106921821	25.38	15	106921321	106921821	67.924		44	29	5.93878	44	34	1.51868	44	28	4.5169	44	28	3.78066
2	7	-4.67033		15	106921821	106922321	7.374	15	106921821	106922321	18.848	15	106921821	106922321	7.642	15	106921821	106922321	15.21		44	31	5.82848	53	44	2.50438	44	30	0.61909	44	29	1.6411
3	7	-2.92441		15	106922321	106922821	51.346	15	106922321	106922821	40.038	15	106922321	106922821	40.764	15	106922321	106922821	60.716		44	33	3.5384	54	44	7.31885	44	32	0.256275	55	44	0.437159
4	7	-30.9409		15	106922821	106923321	14.068	15	106922821	106923321	8.942	15	106922821	106923321	5.068	15	106922821	106923321	13.49		44	34	3.1957	55	44	0.91613	44	33	3.87754	56	44	5.68878
5	7	-27.1291		15	106923321	106923821	20.586	15	106923321	106923821	14.19	15	106923321	106923821	11.926	15	106923321	106923821	11.094		53	44	3.50371	56	44	8.71481	53	44	4.72953	57	44	1.64331
6	7	-40.1329		15	106923821	106924321	11.43	15	106923821	106924321	6.188	15	106923821	106924321	10.974	15	106923821	106924321	8.852		54	44	1.09554	57	44	4.08547	54	44	4.44951	58	44	5.03728
0	8	-7.61649		15	106924321	106924821	49.67	15	106924321	106924821	32.696	15	106924321	106924821	34.584	15	106924321	106924821	54.816		55	44	4.53948	58	44	5.3918	57	44	3.22276	59	44	1.10002
1	8	-6.79944		15	106924821	106925321	5.552	15	106924821	106925321	12.89	15	106924821	106925321	14.958	15	106924821	106925321	7.8		57	44	3.76134	59	44	4.12112	58	44	0.222884	60	44	1.77984
2	8	-4.86712		15	106925321	106925821	9.748	15	106925321	106925821	14.846	15	106925321	106925821	10.294	15	106925321	106925821	12.454		58	44	3.67042	60	44	0.704674	59	44	6.17561	62	44	2.20704
3	8	-10.7452		15	106925821	106926321	11.6	15	106925821	106926321	13.9	15	106925821	106926321	12.084	15	106925821	106926321	7.952		59	44	6.96705	61	44	13.9453	60	44	3.26712	63	44	3.54491
4	8	-14.2755		15	106926321	106926821	57.388	15	106926321	106926821	35.01	15	106926321	106926821	41.996	15	106926321	106926821	76.582		60	44	1.58635	62	44	3.50722	61	44	1.61162	64	44	8.2525
5	8	-13.6906		15	106926821	106927321	32.264	15	106926821	106927321	14.99	15	106926821	106927321	17.61	15	106926821	106927321	28.788		61	44	0.539968	63	44	6.60894	62	44	3.59185	65	44	3.01367
6	8	-19.3299		15	106927321	106927821	34.826	15	106927321	106927821	9.722	15	106927321	106927821	9.548	15	106927321	106927821	31.482		64	44	2.82674	64	44	5.846	63	44	4.68861	66	44	1.28833
7	8	18.9908		15	106927821	106928321	17.2	15	106927821	106928321	4.052	15	106927821	106928321	5.816	15	106927821	106928321	26.16		65	44	4.21731	65	44	3.93151	64	44	5.76575	67	44	1.03099
0	9	-7.59279		15	106928321	106928821	32.534	15	106928321	106928821	11.432	15	106928321	106928821	8.53	15	106928321	106928821	39.108		66	44	4.02835	66	44	5.22908	66	44	2.59165
1	9	-14.4638		15	106928821	106929321	71.114	15	106928821	106929321	34.54	15	106928821	106929321	34.278	15	106928821	106929321	86.084		67	44	7.38348	70	44	0.299271	67	44	0.495377
2	9	-5.37431		15	106929321	106929821	68.568	15	106929321	106929821	33.552	15	106929321	106929821	38.006	15	106929321	106929821	73.474								68	44	2.93027
3	9	-3.32987		15	106929821	106930321	44.532	15	106929821	106930321	28.57	15	106929821	106930321	21.916	15	106929821	106930321	52.99
4	9	-14.254		15	106930321	106930821	61.144	15	106930321	106930821	29.872	15	106930321	106930821	34.766	15	106930321	106930821	65.238
5	9	-15.6619		15	106930821	106931321	22.274	15	106930821	106931321	30.722	15	106930821	106931321	33.668	15	106930821	106931321	20.498
6	9	-3.45979		15	106931321	106931821	20.654	15	106931321	106931821	25.562	15	106931321	106931821	23.798	15	106931321	106931821	19.868
7	9	-24.0743		15	106931821	106932321	18.044	15	106931821	106932321	28.008	15	106931821	106932321	21.758	15	106931821	106932321	31.954
8	9	-8.43845		15	106932321	106932821	74.916	15	106932321	106932821	19.846	15	106932321	106932821	12.758	15	106932321	106932821	54.692
0	10	-4.04039		15	106932821	106933321	38.912	15	106932821	106933321	32.774	15	106932821	106933321	21.036	15	106932821	106933321	57.52
1	10	-7.50929		15	106933321	106933821	72.386	15	106933321	106933821	27.842	15	106933321	106933821	28.052	15	106933321	106933821	97.032
2	10	-9.81179		15	106933821	106934321	39.188	15	106933821	106934321	25.806	15	106933821	106934321	20.29	15	106933821	106934321	58.59
3	10	-7.76923		15	106934321	106934821	43.072	15	106934321	106934821	21.226	15	106934321	106934821	29.888	15	106934321	106934821	41.662
4	10	-11.4982		15	106934821	106935321	42.494	15	106934821	106935321	29.178	15	106934821	106935321	31.964	15	106934821	106935321	47.856
5	10	-7.4302		15	106935321	106935821	56.964	15	106935321	106935821	28.052	15	106935321	106935821	27.19	15	106935321	106935821	68.268
6	10	-5.01148		15	106935821	106936321	60.518	15	106935821	106936321	40.642	15	106935821	106936321	31.084	15	106935821	106936321	65.324
7	10	-18.5045		15	106936321	106936821	105.97	15	106936321	106936821	26.02	15	106936321	106936821	23.194	15	106936321	106936821	89.04
8	10	-19.488		15	106936821	106937321	97.352	15	106936821	106937321	28.928	15	106936821	106937321	20.812	15	106936821	106937321	80.222
9	10	29.3131		15	106937321	106937821	19.046	15	106937321	106937821	24.984	15	106937321	106937821	16.42	15	106937321	106937821	23.002
0	11	-0.563549		15	106937821	106938321	68.09	15	106937821	106938321	30.158	15	106937821	106938321	23.358	15	106937821	106938321	77.544
1	11	-6.62855		15	106938321	106938821	25.188	15	106938321	106938821	19.958	15	106938321	106938821	18.568	15	106938321	106938821	31.576
2	11	-9.82954		15	106938821	106939321	74.936	15	106938821	106939321	28.204	15	106938821	106939321	29.238	15	106938821	106939321	81.392
3	11	-11.8672		15	106939321	106939821	51.674	15	106939321	106939821	16.43	15	106939321	106939821	14.79	15	106939321	106939821	46.17
4	11	-3.42829		15	106939821	106940321	38.212	15	106939821	106940321	12.22	15	106939821	106940321	14.39	15	106939821	106940321	46.362
5	11	-10.5207		15	106940321	106940821	48.268	15	106940321	106940821	16.042	15	106940321	106940821	11.926	15	106940321	106940821	74.54
6	11	-7.85972		15	106940821	106941321	84.364	15	106940821	106941321	10.458	15	106940821	106941321	5.348	15	106940821	106941321	62.64
7	11	-1.79148		15	106941321	106941821	42.77	15	106941321	106941821	11.62	15	106941321	106941821	14.768	15	106941321	106941821	56.356
8	11	-6.33435		15	106941821	106942321	48.75	15	106941821	106942321	16.296	15	106941821	106942321	13.91	15	106941821	106942321	72.02
9	11	-11.7766		15	106942321	106942821	71.25	15	106942321	106942821	13.274	15	106942321	106942821	13.826	15	106942321	106942821	86.388
10	11	-12.7384		15	106942821	106943321	187.362	15	106942821	106943321	6.016	15	106942821	106943321	9.954	15	106942821	106943321	137.798
0	12	-3.35631		15	106943321	106943821	28.512	15	106943321	106943821	6.826	15	106943321	106943821	10.82	15	106943321	106943821	47.614
1	12	-3.4209		15	106943821	106944321	49.428	15	106943821	106944321	18.566	15	106943821	106944321	25.198	15	106943821	106944321	83.098
2	12	-4.34371		15	106944321	106944821	69.044	15	106944321	106944821	28.616	15	106944321	106944821	30.274	15	106944321	106944821	62.74
3	12	-10.9755		15	106944821	106945321	129.932	15	106944821	106945321	22.68	15	106944821	106945321	27.79	15	106944821	106945321	100.2
4	12	-8.47206		15	106945321	106945821	43.712	15	106945321	106945821	23.884	15	106945321	106945821	32.222	15	106945321	106945821	53.988
5	12	-9.48227		15	106945821	106946321	38.63	15	106945821	106946321	39.866	15	106945821	106946321	22.078	15	106945821	106946321	55.908
6	12	-2.13585		15	106946321	106946821	73.59	15	106946321	106946821	28.576	15	106946321	106946821	16.452	15	106946321	106946821	95.266
7	12	-3.08175		15	106946821	106947321	51.78	15	106946821	106947321	12.542	15	106946821	106947321	12.038	15	106946821	106947321	51.278
8	12	-1.59574		15	106947321	106947821	103.098	15	106947321	106947821	28.506	15	106947321	106947821	29.374	15	106947321	106947821	69.002
9	12	0.290584		15	106947821	106948321	66.372	15	106947821	106948321	31.842	15	106947821	106948321	26.724	15	106947821	106948321	73.138
10	12	-7.5738		15	106948321	106948821	36.672	15	106948321	106948821	15.99	15	106948321	106948821	31.18	15	106948321	106948821	45.404
11	12	-23.1409		15	106948821	106949321	52.984	15	106948821	106949321	16.016	15	106948821	106949321	18.602	15	106948821	106949321	64.376
0	13	-8.0226		15	106949321	106949821	56.8	15	106949321	106949821	6.164	15	106949321	106949821	12.732	15	106949321	106949821	51.504
1	13	-5.87689		15	106949821	106950321	95.734	15	106949821	106950321	8.978	15	106949821	106950321	8.252	15	106949821	106950321	103.702
2	13	-2.80294		15	106950321	106950821	84.922	15	106950321	106950821	12.684	15	106950321	106950821	12.8	15	106950321	106950821	96.012
3	13	-1.66467		15	106950821	106951321	66.284	15	106950821	106951321	15.232	15	106950821	106951321	21.536	15	106950821	106951321	78.246
4	13	-9.78317		15	106951321	106951821	33.86	15	106951321	106951821	10.874	15	106951321	106951821	13.654	15	106951321	106951821	33.24
5	13	-5.79848		15	106951821	106952321	76.622	15	106951821	106952321	15.316	15	106951821	106952321	10.22	15	106951821	106952321	76.88
6	13	-8.27269		15	106952321	106952821	87.462	15	106952321	106952821	14.53	15	106952321	106952821	18.684	15	106952321	106952821	81.482
7	13	-4.75923		15	106952821	106953321	62.592	15	106952821	106953321	27.668	15	106952821	106953321	16.88	15	106952821	106953321	58.746
8	13	-6.56695		15	106953321	106953821	64.046	15	106953321	106953821	21.164	15	106953321	106953821	15.178	15	106953321	106953821	54.522
9	13	-7.81998		15	106953821	106954321	50.06	15	106953821	106954321	24.678	15	106953821	106954321	21.878	15	106953821	106954321	64.624
10	13	3.15633		15	106954321	106954821	48.218	15	106954321	106954821	27.238	15	106954321	106954821	23.712	15	106954321	106954821	73.294
11	13	-5.22659		15	106954821	106955321	41.026	15	106954821	106955321	27.162	15	106954821	106955321	25.378	15	106954821	106955321	43.846
12	13	-27.7759		15	106955321	106955821	87.588	15	106955321	106955821	37.27	15	106955321	106955821	42.81	15	106955321	106955821	91.582
0	14	-0.82139		15	106955821	106956321	444.874	15	106955821	106956321	115.374	15	106955821	106956321	90.408	15	106955821	106956321	454.442
1	14	-6.71433		15	106956321	106956821	39.834	15	106956321	106956821	14.03	15	106956321	106956821	19.55	15	106956321	106956821	42.842
2	14	-6.52804		15	106956821	106957321	133.624	15	106956821	106957321	51.832	15	106956821	106957321	44.57	15	106956821	106957321	113.918
3	14	-8.7343		15	106957321	106957821	25.334	15	106957321	106957821	7.296	15	106957321	106957821	7.854	15	106957321	106957821	30.244
4	14	0.00770313		15	106957821	106958321	5.12	15	106957821	106958321	8.052	15	106957821	106958321	6.404	15	106957821	106958321	9.042
5	14	-12.6218		15	106958321	106958821	8.822	15	106958321	106958821	12.038	15	106958321	106958821	11.832	15	106958321	106958821	10.026
6	14	-12.201		15	106958821	106959321	31.82	15	106958821	106959321	7.64	15	106958821	106959321	11.226	15	106958821	106959321	29.504
7	14	3.3714		15	106959321	106959821	27.682	15	106959321	106959821	21.306	15	106959321	106959821	11.99	15	106959321	106959821	36.908
8	14	-2.46341		15	106959821	106960321	23.344	15	106959821	106960321	15.706	15	106959821	106960321	14.588	15	106959821	106960321	26.008
9	14	-5.1902		15	106960321	106960821	23.61	15	106960321	106960821	14.784	15	106960321	106960821	10.048	15	106960321	106960821	27.756
10	14	3.38529		15	106960821	106961321	68.936	15	106960821	106961321	44.726	15	106960821	106961321	38.564	15	106960821	106961321	69.856
11	14	-8.51378		15	107128208	107128708	7.984	15	107128208	107128708	1.984	15	107128208	107128708	4.104	15	107128208	107128708	0.984
12	14	-6.22624		15	107128708	107129208	0.252	15	107128708	107129208	4.648	15	107128708	107129208	0.716	15	107128708	107129208	0.864
13	14	18.4114		15	107129208	107129708	0.032	15	107129208	107129708	4.216	15	107129208	107129708	0.084	15	107129208	107129708	0.952
0	15	-4.46283		15	107129708	107130208	2.568	15	107129708	107130208	3.696	15	107130208	107130708	0.348	15	107129708	107130208	1.384
1	15	-0.828375		15	107131208	107131708	0.596	15	107130208	107130708	2.456	15	107130708	107131208	1.952	15	107130708	107131208	1.332
2	15	-6.85551		15	107131708	107132208	5.004	15	107130708	107131208	4.316	15	107131708	107132208	0.8	15	107131208	107131708	2.216
3	15	-6.90339		15	107132208	107132708	0.964	15	107131208	107131708	0.568	15	107132708	107133208	0.032	15	107131708	107132208	0.452
4	15	-5.98619		15	107132708	107133208	0.636	15	107131708	107132208	1.948	15	107133208	107133708	2.368	15	107132208	107132708	0.8
5	15	-4.20398		15	107133208	107133708	2.748	15	107132208	107132708	2.084	15	107136708	107137208	0.516	15	107132708	107133208	2.864
6	15	1.7849		15	107133708	107134208	0.452	15	107132708	107133208	2	15	107137208	107137708	0.284	15	107133208	107133708	1.136
7	15	7.1647		15	107134208	107134708	1.428	15	107133208	107133708	0.7	15	107138708	107139208	0.432	15	107133708	107134208	1.948
8	15	-2.68464		15	107134708	107135208	1.788	15	107133708	107134208	3.2	15	107139208	107139708	0.368	15	107134208	107134708	0.452
9	15	-2.3744		15	107135208	107135708	5.332	15	107134208	107134708	1.284	15	107146708	107147208	0.8	15	107134708	107135208	0.864
10	15	8.71423		15	107135708	107136208	0.684	15	107134708	107135208	2.384	15	107148208	107148708	2.6	15	107135208	107135708	0.736
11	15	2.22025		15	107136208	107136708	0.368	15	107135708	107136208	0.016	15	107148708	107149208	1.4	15	107138208	107138708	0.232
12	15	4.44823		15	107137208	107137708	1.6	15	107136208	107136708	0.584	15	107150708	107151208	0.116	15	107138708	107139208	1.216
13	15	-2.48764		15	107137708	107138208	0.016	15	107137208	107137708	0.716	15	107151208	107151708	0.684	15	107139208	107139708	1.752
14	15	22.3223		15	107138208	107138708	1.032	15	107137708	107138208	1.064	15	107151708	107152208	0.432	15	107142708	107143208	0.716
0	16	-0.998152		15	107138708	107139208	1.352	15	107138208	107138708	1.752	15	107152208	107152708	0.8	15	107143208	107143708	0.2
1	16	-5.43001		15	107139708	107140208	2.528	15	107138708	107139208	1.968	15	107152708	107153208	0.368	15	107143708	107144208	0.684
2	16	-1.11464		15	107140208	107140708	1.472	15	107139208	107139708	1.532	15	107154208	107154708	0.8	15	107145208	107145708	0.648
3	16	-1.41843		15	107141708	107142208	0.8	15	107139708	107140208	3.168	15	107154708	107155208	0.832	15	107145708	107146208	0.952
4	16	-1.4841		15	107142208	107142708	0.664	15	107140208	107140708	1.032	15	107155208	107155708	1.2	15	107147708	107148208	0.1
5	16	-4.8671		15	107142708	107143208	3.236	15	107140708	107141208	1.968	15	107155708	107156208	3.816	15	107148208	107148708	0.5
6	16	-3.94845		15	107143708	107144208	0.516	15	107142208	107142708	1.032	15	107156208	107156708	1.932	15	107148708	107149208	0.4
7	16	-1.04971		15	107144208	107144708	1.064	15	107142708	107143208	2.448	15	107156708	107157208	1.32	15	107149208	107149708	0.016
8	16	7.22972		15	107144708	107145208	1.62	15	107143208	107143708	2.12	15	107157208	107157708	0.232	15	107149708	107150208	0.784
9	16	2.07163		15	107145708	107146208	2.792	15	107143708	107144208	0.8	15	107157708	107158208	1.368	15	107150708	107151208	1.6
10	16	4.3698		15	107146208	107146708	3.608	15	107144208	107144708	1.464					15	107151708	107152208	0.116
11	16	-3.18089		15	107147708	107148208	1.848	15	107144708	107145208	0.936					15	107152208	107152708	2.116
12	16	8.607		15	107148208	107148708	6.952	15	107145708	107146208	2.764					15	107152708	107153208	1.2
13	16	19.4375		15	107148708	107149208	2.3	15	107146208	107146708	1.1					15	107153208	107153708	1.432
14	16	-18.4286		15	107149708	107150208	1.6	15	107146708	107147208	1.736					15	107153708	107154208	3.652
15	16	8.86178		15	107150208	107150708	0.632	15	107147208	107147708	1.664					15	107154208	107154708	0.284
0	17	-4.0091		15	107150708	107151208	0.968	15	107147708	107148208	0.736					15	107154708	107155208	0.964
1	17	2.67687		15	107151208	107151708	2.4	15	107148208	107148708	4.5					15	107155208	107155708	0.636
2	17	-0.928536		15	107151708	107152208	0.716	15	107148708	107149208	1.216					15	107157208	107157708	0.616
3	17	-9.26402		15	107152208	107152708	2.332	15	107149208	107149708	1.048					15	107157708	107158208	0.184
4	17	-4.92272		15	107152708	107153208	3.584	15	107149708	107150208	2.852
5	17	0.078556		15	107153208	107153708	4.1	15	107150208	107150708	0.084
6	17	-3.35402		15	107153708	107154208	0.468	15	107150708	107151208	0.264
7	17	-8.62298		15	107154208	107154708	4.216	15	107151208	107151708	2.752
8	17	8.73309		15	107154708	107155208	6.548	15	107151708	107152208	1.448
9	17	6.29728		15	107155208	107155708	1.6	15	107152208	107152708	1.852
10	17	9.67729		15	107155708	107156208	5.2	15	107152708	107153208	0.084
11	17	8.35897		15	107156208	107156708	1.568	15	107153208	107153708	2.032
12	17	3.03592		15	107156708	107157208	6.7	15	107153708	107154208	0.968
13	17	0.294321		15	107157208	107157708	1	15	107154708	107155208	1.816
14	17	1.55179		15	107157708	107158208	0.168	15	107155208	107155708	1.716
15	17	-19.5982		15	107159208	107159708	0.7	15	107155708	107156208	2.648
16	17	-27.9768		15	107159708	107160208	0.8	15	107156208	107156708	1.32
0	18	-7.51841		15	107160208	107160708	1.048	15	107157208	107157708	2.064
1	18	-2.25871		15	107160708	107161208	1.352	15	107157708	107158208	0.884
2	18	-8.46502		15	107161208	107161708	0.816	15	107158208	107158708	1.852
3	18	-6.20553		15	107161708	107162208	3.884	15	107158708	107159208	0.8
4	18	1.81347		15	107162208	107162708	0.8	15	107159208	107159708	0.164
5	18	2.27057						15	107159708	107160208	2.936
6	18	-1.80503						15	107160208	107160708	0.8
7	18	-2.88572						15	107160708	107161208	2.596
8	18	5.22049						15	107161208	107161708	2.552
9	18	0.080163						15	107161708	107162208	1.168
10	18	2.66344						15	107162208	107162708	0.784
11	18	-5.34435						15	107162708	107163208	0.016
12	18	-11.1327
13	18	-3.42189
14	18	-7.01405
15	18	-13.6621
16	18	-39.8344
17	18	74.9464
0	19	5.20234
1	19	-4.98775
2	19	-7.50344
3	19	-10.04
4	19	-5.85371
5	19	4.01113
6	19	-9.51038
7	19	-0.789678
8	19	2.30698
9	19	8.47617
10	19	-9.50947
11	19	-0.392519
12	19	-1.6383
13	19	2.23952
14	19	-13.8961
15	19	-14.2917
16	19	-18.6039
17	19	-19.6193
18	19	170.542
0	20	-3.93417
1	20	4.71696
2	20	-2.06107
3	20	-0.860858
4	20	0.393262
5	20	-2.82758
6	20	0.249779
7	20	-4.16722
8	20	-3.65444
9	20	0.84047
10	20	5.66884
11	20	-0.890796
12	20	1.53945
13	20	-1.69259
14	20	3.18085
15	20	-5.32255
16	20	-6.38521
17	20	-0.907327
18	20	-1.52087
19	20	77.6095
0	21	-3.23377
1	21	-5.52218
2	21	-3.84187
3	21	-1.77368
4	21	3.39273
5	21	1.34421
6	21	4.24702
7	21	-0.23158
8	21	-0.267285
9	21	8.82859
10	21	0.571472
11	21	-3.10167
12	21	5.2192
13	21	2.27903
14	21	-5.61603
15	21	5.56107
16	21	0.371614
17	21	-8.00762
18	21	6.20756
19	21	1.86517
20	21	10.3617
0	22	1.28888
1	22	1.80306
2	22	-1.74416
3	22	5.10666
4	22	5.16905
5	22	3.04717
6	22	-6.67282
7	22	6.43476
8	22	0.570078
9	22	2.79061
10	22	4.19114
11	22	8.48407
12	22	2.20018
13	22	3.45061
14	22	2.90742
15	22	0.76284
16	22	-9.01575
17	22	3.18844
18	22	-5.65884
19	22	-3.65855
20	22	8.00493
21	22	-2.29533
0	23	-0.814904
1	23	-1.44962
2	23	-5.86085
3	23	-5.13858
4	23	2.9206
5	23	6.86473
6	23	1.53373
7	23	2.56506
8	23	1.44546
9	23	8.79661
10	23	2.05261
11	23	2.63092
12	23	3.73174
13	23	1.68432
14	23	3.86557
15	23	-1.55422
16	23	0.0543497
17	23	1.77572
18	23	-3.91859
19	23	-0.580606
20	23	1.98912
21	23	3.48319
22	23	-21.5128
0	24	-7.1702
1	24	-5.35248
2	24	-0.762015
3	24	-8.011
4	24	0.348529
5	24	-6.571
6	24	1.04633
7	24	-4.67141
8	24	2.46139
9	24	-0.622903
10	24	5.16071
11	24	10.2014
12	24	-1.31357
13	24	-2.14981
14	24	-0.697885
15	24	-6.52298
16	24	3.01628
17	24	6.23277
18	24	-0.17451
19	24	-21.4608
20	24	-7.86606
21	24	-6.57916
22	24	-10.0397
23	24	51.8735
0	25	3.08651
1	25	1.11164
2	25	-1.05271
3	25	-3.57213
4	25	-3.08374
5	25	-3.92338
6	25	1.73472
7	25	12.3931
8	25	3.07796
9	25	4.31015
10	25	2.78638
11	25	3.8837
12	25	4.53061
13	25	-4.12119
14	25	1.66936
15	25	-0.943515
16	25	4.24063
17	25	2.97204
18	25	2.42621
19	25	-4.02783
20	25	0.377012
21	25	3.1985
22	25	-10.9154
23	25	8.67493
24	25	92.907
0	26	-5.45243
1	26	-0.931365
2	26	-1.67547
3	26	-0.659091
4	26	0.454035
5	26	-0.817294
6	26	6.71974
7	26	10.7167
8	26	10.2029
9	26	6.60433
10	26	6.73791
11	26	0.197555
12	26	9.58548
13	26	13.0829
14	26	-0.973936
15	26	1.4515
16	26	-1.346
17	26	7.69481
18	26	2.67794
19	26	-2.37923
20	26	-2.11938
21	26	5.70408
22	26	5.16103
23	26	8.60873
24	26	-14.149
25	26	13.6233
0	27	1.13156
1	27	-1.80758
2	27	0.664232
3	27	-3.6076
4	27	3.40114
5	27	6.203
6	27	3.44933
7	27	1.95326
8	27	9.52947
9	27	-3.63542
10	27	1.95128
11	27	4.1772
12	27	7.52763
13	27	8.54282
14	27	-1.44006
15	27	-6.46998
16	27	7.07749
17	27	-0.788844
18	27	-0.408628
19	27	1.43977
20	27	-4.58883
21	27	0.156431
22	27	-2.156
23	27	0.109588
24	27	-0.602205
25	27	-8.45695
26	27	40.5173
0	28	0.641185
1	28	-4.13364
2	28	-1.61813
3	28	-2.14065
4	28	-0.83884
5	28	3.37037
6	28	0.577515
7	28	1.40575
8	28	5.03799
9	28	0.840397
10	28	3.08858
11	28	1.43289
12	28	3.0046
13	28	6.65755
14	28	2.23039
15	28	2.05647
16	28	3.52273
17	28	-0.881923
18	28	-0.356455
19	28	0.00509569
20	28	-6.14002
21	28	-3.98213
22	28	0.561167
23	28	5.83688
24	28	-8.33026
25	28	-7.63337
26	28	-27.8598
27	28	32.9217
0	29	1.72848
1	29	-6.3087
2	29	1.43508
3	29	2.86334
4	29	2.98987
5	29	-0.311994
6	29	-1.05175
7	29	-0.443268
8	29	5.53363
9	29	7.55505
10	29	10.5628
11	29	10.9656
12	29	5.20951
13	29	-0.181111
14	29	1.49456
15	29	7.53936
16	29	5.05566
17	29	6.07475
18	29	2.12281
19	29	5.04034
20	29	-1.49063
21	29	4.38601
22	29	0.704004
23	29	-3.55214
24	29	-9.37662
25	29	-9.2037
26	29	-2.14964
27	29	1.69329
28	29	51.288
0	30	4.30151
1	30	3.26378
2	30	2.28014
3	30	4.18521
4	30	-2.16815
5	30	-2.90719
6	30	5.0093
7	30	8.84683
8	30	-2.7373
9	30	0.447989
10	30	-3.45227
11	30	2.79127
12	30	10.2966
13	30	5.59919
14	30	-0.413481
15	30	0.887988
16	30	1.37917
17	30	1.7682
18	30	-0.115124
19	30	0.529759
20	30	-5.53925
21	30	-3.0014
22	30	-7.12248
23	30	-4.75985
24	30	-5.92313
25	30	-7.93939
26	30	-2.90061
27	30	-7.92773
28	30	-6.5325
29	30	-11.6089
0	31	2.50092
1	31	3.133
2	31	-3.17361
3	31	-3.91752
4	31	0.609675
5	31	4.00932
6	31	1.4031
7	31	4.03312
8	31	10.1115
9	31	4.21258
10	31	1.91098
11	31	1.01641
12	31	1.90928
13	31	-2.69593
14	31	5.4814
15	31	6.42806
16	31	1.07029
17	31	5.09396
18	31	4.74398
19	31	5.31298
20	31	2.25722
21	31	-2.64744
22	31	-2.69077
23	31	0.175816
24	31	1.84419
25	31	4.54271
26	31	-2.90808
27	31	0.929741
28	31	-7.73211
29	31	-7.74779
30	31	-32.2948
0	32	3.97795
1	32	0.917777
2	32	1.4079
3	32	1.49199
4	32	-0.0773707
5	32	6.83742
6	32	6.28814
7	32	10.8791
8	32	12.0255
9	32	0.908849
10	32	10.2836
11	32	1.54673
12	32	2.174
13	32	6.08947
14	32	10.7866
15	32	-0.0488805
16	32	4.9782
17	32	-0.729239
18	32	10.468
19	32	-1.70592
20	32	5.8623
21	32	0.74449
22	32	-4.23849
23	32	-4.21364
24	32	3.2843
25	32	1.2786
26	32	-9.99903
27	32	6.94411
28	32	-6.05396
29	32	5.74056
30	32	-18.2904
31	32	89.4266
0	33	1.24141
1	33	4.56899
2	33	-0.302505
3	33	0.479063
4	33	2.40665
5	33	6.96955
6	33	4.68692
7	33	13.4587
8	33	10.2063
9	33	9.57232
10	33	4.6377
11	33	11.6439
12	33	3.56993
13	33	6.55414
14	33	6.03374
15	33	2.7859
16	33	5.69207
17	33	5.91319
18	33	4.16069
19	33	17.7928
20	33	-2.94959
21	33	3.22041
22	33	2.44422
23	33	3.93641
24	33	3.05146
25	33	-0.377656
26	33	-3.5103
27	33	6.83466
28	33	-2.76568
29	33	-11.6221
30	33	-10.0986
31	33	-12.5024
32	33	-20.3485
0	34	-0.692295
1	34	0.729982
2	34	-0.983835
3	34	1.31786
4	34	3.96835
5	34	0.186815
6	34	5.73809
7	34	-0.180077
8	34	18.0739
9	34	11.3045
10	34	3.8554
11	34	9.90543
12	34	4.11244
13	34	0.950649
14	34	7.11757
15	34	0.171929
16	34	6.02159
17	34	1.80901
18	34	6.28138
19	34	0.760518
20	34	7.42857
21	34	-1.95412
22	34	7.30703
23	34	2.96778
24	34	4.91454
25	34	-0.0800701
26	34	-5.0193
27	34	4.67136
28	34	-7.62971
29	34	-2.32757
30	34	-11.3602
31	34	-9.73777
32	34	-18.6714
33	34	62.4056
0	35	3.27313
1	35	9.23735
2	35	8.47859
3	35	-4.13306
4	35	7.96134
5	35	4.33632
6	35	5.06748
7	35	11.2438
8	35	10.7171
9	35	9.67874
10	35	8.96111
11	35	3.24993
12	35	12.1658
13	35	0.983599
14	35	12.0367
15	35	2.06809
16	35	2.86836
17	35	3.56536
18	35	0.983809
19	35	2.65528
20	35	4.72625
21	35	4.2662
22	35	3.4022
23	35	5.70856
24	35	1.3192
25	35	5.11731
26	35	9.19277
27	35	6.11698
28	35	1.18762
29	35	-2.8798
30	35	-8.04483
31	35	1.98573
32	35	4.97378
33	35	-11.5193
34	35	32.7269
0	36	4.35638
1	36	-1.60322
2	36	1.07822
3	36	5.74092
4	36	11.5096
5	36	5.77438
6	36	12.4436
7	36	11.4693
8	36	14.261
9	36	10.8702
10	36	8.41026
11	36	8.32124
12	36	6.74908
13	36	3.2885
14	36	3.94539
15	36	8.14548
16	36	1.73009
17	36	0.912253
18	36	-2.38764
19	36	-0.60391
20	36	3.61982
21	36	-2.32944
22	36	-3.26025
23	36	2.92339
24	36	0.875229
25	36	3.6455
26	36	-1.74216
27	36	0.0572065
28	36	0.809887
29	36	1.67899
30	36	2.9127
31	36	-14.7689
32	36	-6.18078
33	36	-7.04408
34	36	-7.50055
35	36	8.88662
0	37	-2.18924
1	37	2.11063
2	37	1.36027
3	37	4.78951
4	37	1.14725
5	37	0.232265
6	37	15.7884
7	37	3.03588
8	37	4.79542
9	37	8.88737
10	37	-0.46892
11	37	-2.09139
12	37	8.05853
13	37	4.50835
14	37	-1.81103
15	37	5.21662
16	37	4.2719
17	37	-4.09523
18	37	-3.56483
19	37	3.83323
20	37	0.77143
21	37	-1.29843
22	37	0.65154
23	37	-3.99353
24	37	6.77945
25	37	5.7024
26	37	2.13685
27	37	2.58975
28	37	-1.37481
29	37	-2.49079
30	37	-4.72171
31	37	-10.1187
32	37	6.00563
33	37	-3.51044
34	37	4.57584
35	37	-21.2996
36	37	21.453
0	38	2.19715
1	38	-1.00409
2	38	8.59449
3	38	2.10763
4	38	4.86438
5	38	2.19869
6	38	5.39365
7	38	8.47885
8	38	-2.52017
9	38	8.55076
10	38	8.32005
11	38	3.9595
12	38	2.39033
13	38	6.04537
14	38	2.56397
15	38	5.50869
16	38	0.98317
17	38	5.93544
18	38	0.442435
19	38	-4.52537
20	38	-2.79323
21	38	6.65777
22	38	-4.05248
23	38	2.84271
24	38	5.56863
25	38	-1.99403
26	38	-1.91411
27	38	-2.69557
28	38	6.79622
29	38	5.76329
30	38	-5.9949
31	38	2.78518
32	38	1.42241
33	38	-8.0402
34	38	-12.5795
35	38	-9.40632
36	38	-9.96092
37	38	-32.7555
0	39	-1.3579
1	39	0.0271558
2	39	2.72236
3	39	6.63321
4	39	-0.935112
5	39	6.55188
6	39	3.54894
7	39	9.25114
8	39	15.5894
9	39	8.74062
10	39	2.7457
11	39	5.92648
12	39	5.01086
13	39	5.58738
14	39	-2.15393
15	39	7.24478
16	39	2.98157
17	39	3.36849
18	39	11.0558
19	39	0.913004
20	39	2.71705
21	39	0.563978
22	39	-2.66379
23	39	-1.12506
24	39	1.89764
25	39	-5.623
26	39	-0.656098
27	39	4.06357
28	39	11.3437
29	39	-0.108796
30	39	-1.61283
31	39	-3.14543
32	39	0.278624
33	39	-0.147546
34	39	-10.5396
35	39	5.44926
36	39	-4.3528
37	39	1.05905
38	39	59.9835
0	40	-1.30121
1	40	4.62074
2	40	2.75297
3	40	3.45715
4	40	-0.886756
5	40	1.94918
6	40	6.11065
7	40	1.8842
8	40	11.9779
9	40	4.60275
10	40	6.47391
11	40	4.7894
12	40	4.04182
13	40	11.9099
14	40	-0.513037
15	40	6.10153
16	40	3.02797
17	40	7.70017
18	40	2.9814
19	40	2.77872
20	40	-1.08925
21	40	1.92105
22	40	3.88472
23	40	2.88009
24	40	2.24551
25	40	-2.62405
26	40	0.908948
27	40	2.46299
28	40	4.38197
29	40	2.40414
30	40	1.23451
31	40	-0.350193
32	40	-7.36392
33	40	-5.71718
34	40	-2.63824
35	40	-3.45208
36	40	-5.52634
37	40	-4.35118
38	40	-6.56348
39	40	26.7506
0	41	-0.526157
1	41	3.92373
2	41	-0.719519
3	41	1.3436
4	41	-3.5866
5	41	5.54644
6	41	3.04236
7	41	9.06013
8	41	5.14411
9	41	10.333
10	41	2.992
11	41	5.03699
12	41	9.04238
13	41	0.44345
14	41	-2.21104
15	41	3.214
16	41	6.34528
17	41	7.49695
18	41	-0.0198728
19	41	0.607545
20	41	3.49818
21	41	12.615
22	41	4.43779
23	41	-1.93641
24	41	-2.95023
25	41	-0.495386
26	41	-2.34797
27	41	4.7276
28	41	-1.59444
29	41	-0.397443
30	41	0.916416
31	41	-0.341034
32	41	-0.055607
33	41	-3.61151
34	41	-7.80926
35	41	-0.245322
36	41	-7.09283
37	41	-6.96878
38	41	-7.66043
39	41	-1.14026
40	41	25.4693
0	42	2.12745
1	42	-2.0363
2	42	2.96205
3	42	2.05823
4	42	3.42875
5	42	9.48628
6	42	2.71895
7	42	6.5121
8	42	7.59648
9	42	4.86614
10	42	5.02534
11	42	5.08343
12	42	8.45569
13	42	8.51699
14	42	7.24493
15	42	3.24252
16	42	0.346899
17	42	-1.24508
18	42	3.51616
19	42	-3.55048
20	42	2.27878
21	42	4.99724
22	42	-4.05447
23	42	0.12487
24	42	-3.51878
25	42	2.20443
26	42	5.33392
27	42	2.90729
28	42	3.02296
29	42	1.72856
30	42	3.4141
31	42	3.50855
32	42	-1.84737
33	42	-8.6728
34	42	3.28257
35	42	-6.24077
36	42	-5.70537
37	42	-6.83001
38	42	-8.31087
39	42	-3.11003
40	42	-3.37758
41	42	5.27924
0	43	1.59235
1	43	2.1122
2	43	0.493062
3	43	0.102484
4	43	7.5066
5	43	1.7801
6	43	2.18674
7	43	14.4395
8	43	2.16468
9	43	6.04649
10	43	7.52164
11	43	-1.02879
12	43	-0.864743
13	43	5.17209
14	43	2.20101
15	43	-2.81272
16	43	0.956722
17	43	6.27065
18	43	0.543384
19	43	5.86005
20	43	6.8317
21	43	4.12429
22	43	-2.94956
23	43	-3.64218
24	43	1.02769
25	43	-1.76994
26	43	0.694227
27	43	5.09964
28	43	5.93878
29	43	-1.08693
30	43	5.82848
31	43	-0.797161
32	43	3.5384
33	43	3.1957
34	43	-1.95561
35	43	-1.45298
36	43	0.207188
37	43	0.997807
38	43	1.18657
39	43	-8.47322
40	43	-0.909714
41	43	0.10681
42	43	59.379
0	44	7.26345
1	44	5.09962
2	44	4.24853
3	44	-2.14927
4	44	-2.65477
5	44	-1.43313
6	44	5.53188
7	44	6.73256
8	44	9.39183
9	44	3.27883
10	44	1.25569
11	44	-3.64599
12	44	4.10094
13	44	2.43634
14	44	-1.72326
15	44	2.01032
16	44	2.87781
17	44	-0.464371
18	44	5.81582
19	44	0.480377
20	44	4.15351
21	44	0.630849
22	44	6.25397
23	44	10.2052
24	44	3.44891
25	44	-1.51867
26	44	0.000620434
27	44	1.0347
28	44	2.34253
29	44	3.95413
30	44	-6.03641
31	44	-11.93
32	44	-3.93962
33	44	1.41758
34	44	-1.8674
35	44	-2.78788
36	44	-0.00592993
37	44	-4.94058
38	44	-2.76521
39	44	1.01213
40	44	-10.2199
41	44	-6.26862
42	44	-17.6359
43	44	25.3085
0	45	-0.0957237
1	45	1.28082
2	45	2.65995
3	45	4.91503
4	45	9.3148
5	45	7.34183
6	45	3.66666
7	45	6.08906
8	45	1.6204
9	45	3.69626
10	45	2.04288
11	45	8.12742
12	45	2.23299
13	45	5.56187
14	45	1.28615
15	45	6.22616
16	45	1.36241
17	45	-1.08789
18	45	-0.106478
19	45	1.86799
20	45	-0.164902
21	45	-2.55713
22	45	3.67844
23	45	-1.25258
24	45	-1.26676
25	45	-3.24706
26	45	4.67344
27	45	6.2875
28	45	7.3247
29	45	0.199134
30	45	5.84138
31	45	9.77263
32	45	2.21687
33	45	1.68679
34	45	-4.57251
35	45	1.8376
36	45	1.35981
37	45	-3.51202
38	45	7.71348
39	45	0.758157
40	45	3.63134
41	45	2.0975
42	45	-1.75186
43	45	7.80372
44	45	45.4577
0	46	5.14042
1	46	-0.73215
2	46	-0.0658847
3	46	-1.04534
4	46	2.1057
5	46	3.46006
6	46	3.94776
7	46	2.29616
8	46	3.75002
9	46	4.05781
10	46	0.524482
11	46	1.76709
12	46	5.44577
13	46	3.66515
14	46	0.192845
15	46	3.36324
16	46	0.691977
17	46	5.37578
18	46	3.86911
19	46	2.2255
20	46	-2.43769
21	46	3.28365
22	46	2.90311
23	46	1.83855
24	46	3.97312
25	46	-0.429901
26	46	0.275597
27	46	5.0546
28	46	0.738598
29	46	1.75362
30	46	-2.92974
31	46	4.45332
32	46	2.08554
33	46	5.33713
34	46	3.02072
35	46	-2.39134
36	46	-1.85428
37	46	-6.60956
38	46	-0.266659
39	46	-5.36617
40	46	-1.97432
41	46	1.73175
42	46	3.37541
43	46	-6.02591
44	46	-6.06915
45	46	-27.6066
0	47	1.46862
1	47	-1.62616
2	47	3.45524
3	47	2.60759
4	47	-0.142594
5	47	1.68098
6	47	-0.501062
7	47	8.77793
8	47	6.36862
9	47	2.69613
10	47	3.90965
11	47	-0.0654382
12	47	6.2404
13	47	5.67454
14	47	7.97523
15	47	4.07554
16	47	0.102369
17	47	2.98365
18	47	2.09128
19	47	4.66454
20	47	-0.57068
21	47	1.86843
22	47	6.35708
23	47	2.61272
24	47	1.64067
25	47	-0.919363
26	47	-2.16303
27	47	-3.49832
28	47	1.73567
29	47	2.90232
30	47	1.48033
31	47	1.77352
32	47	-5.11122
33	47	1.73286
34	47	3.64926
35	47	6.12323
36	47	2.08493
37	47	4.70983
38	47	-3.38194
39	47	-0.201272
40	47	1.82979
41	47	4.39642
42	47	-2.99543
43	47	2.52621
44	47	-5.01286
45	47	6.22584
46	47	17.2839
0	48	0.0878931
1	48	1.25155
2	48	2.35797
3	48	4.53855
4	48	2.84503
5	48	-2.48362
6	48	-0.531676
7	48	4.25242
8	48	7.06663
9	48	6.06041
10	48	4.57229
11	48	5.72784
12	48	1.92664
13	48	6.37853
14	48	1.41293
15	48	4.11308
16	48	4.45278
17	48	5.47028
18	48	3.04485
19	48	3.29799
20	48	5.22303
21	48	3.23015
22	48	2.2644
23	48	3.14217
24	48	2.03175
25	48	10.7234
26	48	2.20978
27	48	1.22343
28	48	2.34699
29	48	4.09862
30	48	1.6335
31	48	1.28567
32	48	4.04315
33	48	-1.96273
34	48	2.00805
35	48	3.94886
36	48	-1.04596
37	48	1.66371
38	48	-6.16129
39	48	-1.39114
40	48	-0.0514345
41	48	2.14053
42	48	-0.448599
43	48	4.74533
44	48	-4.47486
45	48	6.33822
46	48	-8.94498
47	48	-46.5524
0	49	0.381185
1	49	1.84549
2	49	-0.807241
3	49	7.37372
4	49	3.7905
5	49	8.40831
6	49	3.16696
7	49	7.12191
8	49	6.11922
9	49	6.48622
10	49	-0.843233
11	49	5.78523
12	49	2.21909
13	49	0.945703
14	49	2.17943
15	49	2.89314
16	49	7.60063
17	49	3.93854
18	49	0.851181
19	49	2.96872
20	49	-0.456561
21	49	5.24042
22	49	3.86738
23	49	4.64266
24	49	-3.23447
25	49	1.78883
26	49	5.61956
27	49	1.16231
28	49	4.96107
29	49	3.2307
30	49	3.5854
31	49	0.909764
32	49	-4.29723
33	49	-1.50032
34	49	2.28383
35	49	0.278307
36	49	7.32102
37	49	4.75742
38	49	7.59372
39	49	1.17001
40	49	1.69049
41	49	0.482226
42	49	8.31306
43	49	1.80508
44	49	-5.05098
45	49	-2.76317
46	49	3.18597
47	49	-5.02297
48	49	10.2039
0	50	4.20245
1	50	2.90608
2	50	3.09176
3	50	1.50252
4	50	-1.80058
5	50	5.60764
6	50	3.11784
7	50	8.47698
8	50	4.54352
9	50	10.2062
10	50	8.74703
11	50	-0.665638
12	50	8.94387
13	50	1.1121
14	50	5.81202
15	50	-0.201453
16	50	2.1412
17	50	7.61588
18	50	4.16817
19	50	1.70144
20	50	-2.29614
21	50	1.6929
22	50	7.72082
23	50	3.76812
24	50	4.90772
25	50	3.74601
26	50	11.213
27	50	4.54392
28	50	8.68131
29	50	-0.389781
30	50	2.05363
31	50	0.872664
32	50	-0.545566
33	50	-4.6358
34	50	2.63067
35	50	-3.7144
36	50	1.63051
37	50	7.01014
38	50	0.459447
39	50	-0.261795
40	50	4.76949
41	50	10.0446
42	50	1.93187
43	50	8.24683
44	50	-2.28753
45	50	3.67228
46	50	-2.46295
47	50	-9.06733
48	50	2.78209
49	50	16.2746
0	51	-0.656484
1	51	-0.420494
2	51	-2.28421
3	51	3.13314
4	51	5.58085
5	51	5.99629
6	51	6.66166
7	51	1.98885
8	51	6.64265
9	51	4.3932
10	51	2.31473
11	51	2.23926
12	51	3.95655
13	51	-1.3413
14	51	9.7111
15	51	1.71248
16	51	-3.44172
17	51	0.892233
18	51	2.01893
19	51	4.45513
20	51	-1.64655
21	51	-2.44005
22	51	10.7727
23	51	1.83827
24	51	3.45256
25	51	2.52631
26	51	-2.03303
27	51	3.76352
28	51	-0.107276
29	51	2.54447
30	51	9.77452
31	51	0.00254985
32	51	0.374815
33	51	-0.929718
34	51	2.18656
35	51	0.162797
36	51	-7.06431
37	51	4.17887
38	51	8.48984
39	51	-4.26336
40	51	-8.46307
41	51	2.80775
42	51	1.67803
43	51	-2.81826
44	51	-6.57881
45	51	-5.7712
46	51	-1.82003
47	51	2.04306
48	51	-3.76741
49	51	-12.1368
50	51	6.21368
0	52	0.431641
1	52	3.6647
2	52	0.314297
3	52	2.45839
4	52	1.20682
5	52	1.93169
6	52	7.16893
7	52	6.87363
8	52	4.41697
9	52	8.41634
10	52	2.89534
11	52	5.95902
12	52	0.657248
13	52	11.4269
14	52	-0.997837
15	52	2.5882
16	52	6.1206
17	52	5.5809
18	52	-0.171624
19	52	5.55244
20	52	4.93065
21	52	3.08685
22	52	7.15108
23	52	-2.3435
24	52	4.66878
25	52	1.76588
26	52	4.48147
27	52	5.53447
28	52	0.657613
29	52	0.678156
30	52	-0.743322
31	52	2.88561
32	52	1.35263
33	52	14.9224
34	52	1.39481
35	52	2.86679
36	52	7.90446
37	52	0.0133417
38	52	5.69914
39	52	2.65293
40	52	3.05603
41	52	4.40599
42	52	6.80144
43	52	3.50371
44	52	-13.4655
45	52	-8.71405
46	52	5.87776
47	52	-1.5289
48	52	2.78853
49	52	13.2466
50	52	-5.40983
51	52	-37.7279
0	53	-0.349904
1	53	4.56896
2	53	0.602552
3	53	-0.377842
4	53	0.228888
5	53	1.97451
6	53	4.96026
7	53	7.62938
8	53	4.7413
9	53	6.06701
10	53	1.45326
11	53	1.65907
12	53	6.70016
13	53	3.81948
14	53	7.06281
15	53	7.06507
16	53	6.22985
17	53	5.5886
18	53	-3.71562
19	53	0.188677
20	53	-2.49424
21	53	6.02458
22	53	-0.38236
23	53	4.58759
24	53	6.17355
25	53	9.24022
26	53	-4.04682
27	53	8.85935
28	53	4.27751
29	53	1.10578
30	53	3.38342
31	53	2.43692
32	53	4.61811
33	53	2.96277
34	53	-2.5008
35	53	5.96089
36	53	2.75706
37	53	11.678
38	53	-0.53994
39	53	-5.05999
40	53	-2.5201
41	53	2.86771
42	53	5.6541
43	53	1.09554
44	53	2.28691
45	53	4.51918
46	53	-6.44906
47	53	0.592299
48	53	-3.25313
49	53	-4.80814
50	53	8.96192
51	53	-15.6609
52	53	-40.4437
0	54	5.23344
1	54	0.0659841
2	54	5.14824
3	54	1.47579
4	54	7.29127
5	54	3.45302
6	54	8.97594
7	54	9.3826
8	54	12.639
9	54	3.31109
10	54	0.761875
11	54	7.77708
12	54	5.08842
13	54	5.37805
14	54	4.55355
15	54	8.73185
16	54	2.22231
17	54	8.37609
18	54	3.09715
19	54	0.427667
20	54	4.74163
21	54	0.642267
22	54	7.82308
23	54	9.07153
24	54	1.38708
25	54	0.632016
26	54	6.17411
27	54	3.85685
28	54	1.85137
29	54	1.57865
30	54	0.352191
31	54	-2.75118
32	54	-0.964387
33	54	5.0324
34	54	-3.18465
35	54	4.19668
36	54	11.3417
37	54	1.90022
38	54	-0.932827
39	54	3.74696
40	54	1.77551
41	54	5.06591
42	54	8.41146
43	54	4.53948
44	54	1.21893
45	54	2.49065
46	54	8.82306
47	54	1.60591
48	54	-0.626244
49	54	-7.42349
50	54	5.10986
51	54	-2.72916
52	54	-3.86024
53	54	16.0442
0	55	4.74128
1	55	-0.512024
2	55	3.198
3	55	2.81183
4	55	-0.196278
5	55	8.37308
6	55	-2.13619
7	55	5.46639
8	55	4.92976
9	55	3.97645
10	55	6.95112
11	55	12.5012
12	55	8.49969
13	55	1.86177
14	55	3.23186
15	55	3.0485
16	55	5.37216
17	55	4.96669
18	55	3.61363
19	55	-0.346953
20	55	14.7733
21	55	0.836873
22	55	11.0392
23	55	4.18171
24	55	1.07486
25	55	4.04277
26	55	5.33649
27	55	-4.62419
28	55	1.53566
29	55	0.47192
30	55	-2.07867
31	55	-1.40225
32	55	2.49195
33	55	10.136
34	55	5.68814
35	55	1.0234
36	55	4.23489
37	55	5.03814
38	55	6.15926
39	55	3.40239
40	55	-0.0599606
41	55	-2.85605
42	55	1.54955
43	55	-1.68198
44	55	-1.4965
45	55	-0.761359
46	55	-4.4854
47	55	4.73207
48	55	3.93923
49	55	-4.86096
50	55	6.85589
51	55	-2.77496
52	55	-3.69976
53	55	5.57097
54	55	-27.5585
0	56	0.553156
1	56	2.02036
2	56	2.45469
3	56	7.14792
4	56	6.42926
5	56	6.237
6	56	1.05756
7	56	9.75707
8	56	9.67672
9	56	11.2424
10	56	10.028
11	56	3.66028
12	56	7.24301
13	56	4.59533
14	56	5.27999
15	56	5.43295
16	56	1.77373
17	56	8.17574
18	56	7.47676
19	56	10.0771
20	56	9.08647
21	56	-0.692913
22	56	8.05316
23	56	0.815481
24	56	4.11488
25	56	1.52027
26	56	3.36283
27	56	9.44386
28	56	10.9627
29	56	3.6873
30	56	1.81168
31	56	-0.0145687
32	56	0.100577
33	56	3.17425
34	56	0.201871
35	56	11.3249
36	56	4.05855
37	56	2.91489
38	56	4.59142
39	56	0.35444
40	56	2.80243
41	56	7.68203
42	56	0.755077
43	56	3.76134
44	56	1.75603
45	56	1.35928
46	56	-4.15937
47	56	1.36514
48	56	5.9704
49	56	2.96901
50	56	7.80868
51	56	3.34907
52	56	1.31209
53	56	-2.37667
54	56	-3.57604
55	56	-46.122
0	57	7.00323
1	57	5.57639
2	57	0.0442446
3	57	7.54144
4	57	3.67099
5	57	1.51352
6	57	6.09454
7	57	12.7701
8	57	5.75618
9	57	10.6623
10	57	8.46645
11	57	11.7652
12	57	3.69148
13	57	2.37633
14	57	0.582495
15	57	3.4267
16	57	2.93052
17	57	8.28369
18	57	3.91783
19	57	6.90201
20	57	-0.206573
21	57	1.39208
22	57	0.605055
23	57	3.00655
24	57	2.1427
25	57	4.20059
26	57	4.96476
27	57	8.3988
28	57	2.81135
29	57	3.58595
30	57	3.3552
31	57	9.02435
32	57	5.4203
33	57	5.07427
34	57	5.55935
35	57	8.60046
36	57	7.63684
37	57	3.6972
38	57	3.4277
39	57	3.52156
40	57	9.9233
41	57	9.07434
42	57	2.16619
43	57	3.67042
44	57	8.0138
45	57	2.53324
46	57	3.04359
47	57	1.96769
48	57	0.780875
49	57	1.88194
50	57	-0.296176
51	57	-9.71037
52	57	-7.02543
53	57	1.57563
54	57	-13.1846
55	57	-9.56056
56	57	20.5439
0	58	5.18491
1	58	4.10109
2	58	2.58558
3	58	4.51278
4	58	5.02738
5	58	9.73598
6	58	2.48759
7	58	10.4747
8	58	4.98775
9	58	9.41084
10	58	6.70025
11	58	4.60894
12	58	6.69866
13	58	1.67101
14	58	2.91904
15	58	5.11207
16	58	2.85134
17	58	5.73316
18	58	3.84148
19	58	7.93901
20	58	6.303
21	58	10.897
22	58	10.1816
23	58	5.40413
24	58	3.06903
25	58	6.57461
26	58	5.69682
27	58	8.37274
28	58	0.705338
29	58	4.02915
30	58	-0.435595
31	58	1.72651
32	58	7.54867
33	58	0.028903
34	58	13.8353
35	58	8.35717
36	58	-0.396581
37	58	4.1237
38	58	6.30208
39	58	2.47232
40	58	5.45461
41	58	6.92511
42	58	0.306024
43	58	6.96705
44	58	0.0844163
45	58	0.239854
46	58	0.556278
47	58	3.1565
48	58	0.501281
49	58	-0.573115
50	58	1.83618
51	58	-1.60708
52	58	-2.69945
53	58	-9.27462
54	58	-6.93162
55	58	-11.9023
56	58	-16.2571
57	58	42.9583
0	59	1.39412
1	59	3.05973
2	59	3.61468
3	59	2.05568
4	59	5.25279
5	59	5.40493
6	59	4.64771
7	59	15.0817
8	59	3.84736
9	59	4.21032
10	59	15.6046
11	59	10.2975
12	59	2.71748
13	59	3.80213
14	59	5.6001
15	59	6.00637
16	59	1.82115
17	59	1.52934
18	59	4.16164
19	59	3.18962
20	59	2.92682
21	59	2.89576
22	59	2.23667
23	59	2.24414
24	59	2.46599
25	59	4.49339
26	59	5.06886
27	59	-1.82181
28	59	3.0828
29	59	2.99686
30	59	3.68145
31	59	1.61004
32	59	3.2602
33	59	4.15063
34	59	0.946947
35	59	7.29829
36	59	3.56556
37	59	9.99194
38	59	1.51972
39	59	-1.74526
40	59	0.207102
41	59	9.06783
42	59	8.98324
43	59	1.58635
44	59	1.40391
45	59	3.93239
46	59	4.75495
47	59	-3.46575
48	59	-2.16237
49	59	1.37032
50	59	-0.469267
51	59	-5.04678
52	59	-9.94108
53	59	-10.8148
54	59	-0.629684
55	59	-7.26993
56	59	-13.3639
57	59	-25.4435
58	59	46.7743
0	60	6.72536
1	60	4.38702
2	60	8.57406
3	60	2.91441
4	60	11.1992
5	60	6.31193
6	60	6.03865
7	60	8.95335
8	60	13.8483
9	60	14.483
10	60	13.8462
11	60	1.77456
12	60	13.7528
13	60	0.541651
14	60	10.8832
15	60	1.49003
16	60	6.22721
17	60	6.57809
18	60	9.46235
19	60	3.90798
20	60	-1.86527
21	60	7.2172
22	60	2.60499
23	60	9.39965
24	60	3.08656
25	60	0.91742
26	60	2.93486
27	60	0.842617
28	60	3.89404
29	60	5.15512
30	60	2.52953
31	60	0.755376
32	60	3.22954
33	60	2.89687
34	60	3.45223
35	60	2.42001
36	60	8.59692
37	60	5.59069
38	60	19.3263
39	60	-3.40017
40	60	9.69044
41	60	1.20749
42	60	4.92516
43	60	0.539968
44	60	-3.87917
45	60	3.59025
46	60	4.19909
47	60	2.49047
48	60	1.87927
49	60	-6.88744
50	60	-5.43627
51	60	6.4431
52	60	-1.3055
53	60	-0.385396
54	60	-3.36414
55	60	-0.0149231
56	60	-6.35176
57	60	-8.59331
58	60	-4.77084
59	60	17.2697
0	61	7.81022
1	61	3.60324
2	61	9.08043
3	61	6.51572
4	61	16.0218
5	61	23.0192
6	61	4.9689
7	61	16.9241
8	61	11.1223
9	61	11.3032
10	61	10.999
11	61	14.6926
12	61	8.97351
13	61	8.02209
14	61	5.92542
15	61	10.6149
16	61	7.18349
17	61	4.67117
18	61	6.4912
19	61	6.07279
20	61	5.87901
21	61	0.354565
22	61	3.96047
23	61	1.59835
24	61	3.78954
25	61	7.50957
26	61	4.93729
27	61	9.25172
28	61	1.34604
29	61	3.42458
30	61	7.41293
31	61	6.01119
32	61	1.37124
33	61	0.880959
34	61	9.25009
35	61	5.98304
36	61	4.25595
37	61	6.50107
38	61	9.82507
39	61	6.62968
40	61	-0.156305
41	61	7.32646
42	61	5.74314
43	61	-0.0399084
44	61	5.85729
45	61	0.0212507
46	61	2.43735
47	61	2.579
48	61	-0.246937
49	61	4.35541
50	61	0.72806
51	61	1.66258
52	61	-1.3593
53	61	1.50815
54	61	-5.64687
55	61	-3.63107
56	61	-0.400797
57	61	-0.501498
58	61	1.87243
59	61	-8.70801
60	61	12.1778
0	62	4.29272
1	62	3.41931
2	62	10.0904
3	62	13.4611
4	62	10.217
5	62	12.1225
6	62	16.8922
7	62	15.4391
8	62	16.3541
9	62	13.193
10	62	3.09547
11	62	-0.300533
12	62	11.1108
13	62	2.93642
14	62	2.3407
15	62	4.31331
16	62	2.31659
17	62	11.0092
18	62	3.1938
19	62	0.751845
20	62	-0.412063
21	62	3.7457
22	62	0.994308
23	62	0.68945
24	62	2.6034
25	62	0.612223
26	62	5.60869
27	62	7.16376
28	62	3.26548
29	62	6.99794
30	62	1.99322
31	62	-1.55321
32	62	1.31779
33	62	-1.98093
34	62	7.0187
35	62	3.6522
36	62	-0.221116
37	62	6.5765
38	62	-0.0265677
39	62	2.50451
40	62	-2.62003
41	62	3.78711
42	62	-1.53636
43	62	-5.39528
44	62	12.3518
45	62	5.507
46	62	5.41708
47	62	-2.01855
48	62	-2.4119
49	62	1.03934
50	62	-1.79405
51	62	-1.90485
52	62	-6.14438
53	62	-1.25037
54	62	2.29962
55	62	1.06485
56	62	1.59483
57	62	-4.71267
58	62	-9.25511
59	62	1.33961
60	62	-19.0065
61	62	8.73066
0	63	8.0915
1	63	-3.2603
2	63	6.48227
3	63	1.80162
4	63	11.1129
5	63	12.4319
6	63	18.0614
7	63	3.19383
8	63	16.1797
9	63	10.859
10	63	3.49157
11	63	7.28192
12	63	5.58351
13	63	-0.115486
14	63	4.98927
15	63	3.17723
16	63	2.73443
17	63	8.80393
18	63	1.82977
19	63	-1.4728
20	63	3.95152
21	63	2.64816
22	63	3.36851
23	63	8.1937
24	63	-2.01216
25	63	10.674
26	63	3.31698
27	63	6.37241
28	63	5.39457
29	63	2.79532
30	63	10.2613
31	63	-3.29382
32	63	11.3618
33	63	6.64139
34	63	8.02602
35	63	3.11484
36	63	0.36216
37	63	1.76322
38	63	4.2146
39	63	1.6602
40	63	4.69678
41	63	6.23262
42	63	0.84652
[truncated: 489 more rows]

## Sheet: Figure S20h
Figure S20h
CEBPA in NC group				RNA-seq signal																	Interaction metaplots of promoter-centered regions													ΔRPS between tissues
Heatmap of intensity				GOM				MAD				RAD				ULB					GOM			MAD			RAD			ULB				ULB vs. GOM		ULB vs. MAD		ULB vs. RAD
Bin 1	Bin 2	Intensity		Chromosome	Start	End	Signal value	Chromosome	Start	End	Signal value	Chromosome	Start	End	Signal value	Chromosome	Start	End	Signal value		Bin 1	Bin 2	Intensity	Bin 1	Bin 2	Intensity	Bin 1	Bin 2	Intensity	Bin 1	Bin 2	Intensity		E_start	ΔRPS	E_start	ΔRPS	E_start	ΔRPS
0	1	9.72771		6	43005468	43005968	5.812	6	43005468	43005968	1.456	6	43005468	43005968	2.492	6	43005468	43005968	1.036		17	2	1.07899	17	3	0.0753974	17	2	0.536018	17	2	3.26118		43030000	7.15277	43030000	2.06026	43030000	1.92752
0	2	-18.3465		6	43005968	43006468	3.96	6	43005968	43006468	1.916	6	43005968	43006468	8.316	6	43005968	43006468	1.972		17	3	4.8204	17	4	2.67664	17	3	1.28029	17	3	3.0584		43035000	3.7081	43035000	3.41197	43035000	2.35181
1	2	-10.5066		6	43006468	43006968	6.564	6	43006468	43006968	2.292	6	43006468	43006968	16.876	6	43006468	43006968	1.036		17	4	5.8428	17	6	8.11834	17	5	3.43979	17	4	2.50264		43130000	4.19654	43130000	-2.18521	43130000	0.346976
0	3	-17.9475		6	43006968	43007468	4.268	6	43006968	43007468	7.764	6	43006968	43007468	7.58	6	43006968	43007468	2.556		17	5	4.48565	17	7	5.93898	17	6	8.25107	17	5	1.67675		43135000	10.3911	43135000	3.41028	43135000	2.28605
1	3	-19.757		6	43007468	43007968	1.908	6	43007468	43007968	1.328	6	43007468	43007968	0.128	6	43007968	43008468	0.8		17	6	3.02583	17	8	5.45538	17	7	6.99914	17	6	10.1786		43140000	12.8888	43140000	7.16706	43140000	10.6322
2	3	-38.4642		6	43007968	43008468	0.528	6	43008468	43008968	4.4	6	43008468	43008968	1.1	6	43008468	43008968	4.2		17	7	5.64284	26	17	12.2339	17	8	2.70247	17	7	9.35095		43150000	8.17002	43150000	5.34537	43150000	5.31607
0	4	-18.146		6	43008468	43008968	6.864	6	43008968	43009468	0.636	6	43008968	43009468	2.944	6	43008968	43009468	1.208		17	8	2.77609	27	17	7.0756	26	17	9.70175	17	8	6.05934		43155000	-2.76902	43155000	-4.99586	43160000	-9.89153
1	4	-10.3118		6	43008968	43009468	1.68	6	43009468	43009968	0.164	6	43009468	43009968	0.256	6	43009468	43009968	0.392		26	17	5.85219	28	17	3.49217	27	17	8.19983	26	17	10.0487		43160000	-9.13162	43170000	-5.49923	43170000	1.62912
2	4	-10.9697		6	43009468	43009968	3.12	6	43009968	43010468	1.5	6	43009968	43010468	2.1	6	43010468	43010968	0.136		27	17	0.0948143	29	17	7.07433	28	17	0.0270796	27	17	10.4859		43170000	0.600554	43175000	-2.37772	43175000	-6.2166
3	4	-13.1907		6	43009968	43010468	2.4	6	43010468	43010968	2.68	6	43010468	43010968	0.988	6	43010968	43011468	0.664		29	17	3.5373	30	17	6.08946	29	17	5.30622	28	17	10.6592		43175000	1.03059	43185000	8.26335	43180000	-6.2213
0	5	-11.9823		6	43010468	43010968	0.236	6	43010968	43011468	1.32	6	43010968	43011468	5.212	6	43012968	43013468	0.8		30	17	3.2648	31	17	12.0083	30	17	6.11876	29	17	0.414653		43185000	-1.64887	43190000	11.3654	43185000	1.66337
1	5	-15.4175		6	43010968	43011468	2.672	6	43012468	43012968	0.736	6	43011468	43011968	3.2	6	43014468	43014968	0.8		31	17	9.78142	32	17	2.31424	31	17	5.75073	30	17	11.4348		43190000	11.4575	43195000	-2.82802	43190000	-1.09888
2	5	-9.2869		6	43011468	43011968	5.092	6	43012968	43013468	0.064	6	43014968	43015468	0.536	6	43015468	43015968	1.6		32	17	11.7331	33	17	12.8831	32	17	12.493	31	17	7.0124		43195000	2.05952	43200000	-6.40853	43195000	-3.08827
3	5	-26.8764		6	43011968	43012468	0.472	6	43013468	43013968	1.272	6	43015468	43015968	0.264	6	43083203	43083703	308.536		33	17	8.13567	34	17	17.8158	33	17	9.39959	32	17	2.60149
4	5	-23.1185		6	43012468	43012968	1.128	6	43013968	43014468	1.128	6	43015968	43016468	0.8	6	43083703	43084203	312.616		34	17	11.716	35	17	11.9104	34	17	10.6874	33	17	6.30302
0	6	-6.89949		6	43014468	43014968	2.944	6	43014968	43015468	0.6	6	43016968	43017468	1.036	6	43084203	43084703	697.326		35	17	8.50208	36	17	2.74826	35	17	15.7493	34	17	12.3165
1	6	-15.7313		6	43014968	43015468	12.836	6	43016968	43017468	1.4	6	43017468	43017968	0.164	6	43084703	43085203	325.654		36	17	6.60276	37	17	5.03308	36	17	12.9119	35	17	9.53267
2	6	-11.1603		6	43015468	43015968	1.02	6	43083203	43083703	173.718	6	43083203	43083703	302.74	6	43085203	43085703	90.04		37	17	14.9453	38	17	8.74075	37	17	11.6331	36	17	6.69056
3	6	-19.5831		6	43015968	43016468	0.272	6	43083703	43084203	160.052	6	43083703	43084203	341.866	6	43085703	43086203	10.438		38	17	8.64868	39	17	13.115	38	17	21.205	37	17	13.2964
4	6	-34.5423		6	43016468	43016968	5.164	6	43084203	43084703	573.676	6	43084203	43084703	975.314	6	43164918	43165418	20.372		39	17	8.22748	40	17	11.3461	39	17	13.3753	38	17	20.1062
5	6	-47.9893		6	43016968	43017468	3.988	6	43084703	43085203	201.544	6	43084703	43085203	401.318	6	43165418	43165918	18.676		40	17	4.5854	41	17	6.94909	40	17	4.665	39	17	10.287
0	7	-4.84333		6	43017468	43017968	1.176	6	43085203	43085703	253.004	6	43085203	43085703	463.212	6	43165918	43166418	35.448		41	17	2.93236	43	17	3.75568	41	17	5.28979	40	17	4.93762
1	7	-11.013		6	43083203	43083703	94.14	6	43085703	43086203	84.728	6	43085703	43086203	159.448	6	43166418	43166918	34.144		43	17	0.730975	44	17	4.2615	42	17	3.56066	41	17	5.34525
2	7	-13.8667		6	43083703	43084203	79.564	6	43164918	43165418	14.816	6	43164918	43165418	17.616	6	43166918	43167418	45.54		44	17	2.56939	46	17	4.85473	43	17	6.55723	44	17	2.97387
3	7	-4.24473		6	43084203	43084703	325.188	6	43165418	43165918	13.76	6	43165418	43165918	9.996	6	43167418	43167918	27.768		45	17	1.95817				44	17	2.60301	45	17	2.78968
4	7	-17.9991		6	43084703	43085203	105.442	6	43165918	43166418	11.764	6	43165918	43166418	12.584	6	43167918	43168418	21.496								45	17	0.0098255	46	17	0.636861
5	7	-23.8414		6	43085203	43085703	110.15	6	43166418	43166918	10.396	6	43166418	43166918	16.744	6	43168418	43168918	18.244								46	17	5.57286
6	7	-49.8233		6	43085703	43086203	34.972	6	43166918	43167418	16.268	6	43166918	43167418	26.456	6	43168918	43169418	19.276
0	8	-11.3315		6	43164918	43165418	14.236	6	43167418	43167918	11.9	6	43167418	43167918	14.028	6	43169418	43169918	31.924
1	8	-5.4262		6	43165418	43165918	6.168	6	43167918	43168418	13.944	6	43167918	43168418	12.484	6	43169918	43170418	25.368
2	8	-11.4203		6	43165918	43166418	10.684	6	43168418	43168918	18.156	6	43168418	43168918	6.896	6	43170418	43170918	30.568
3	8	-10.8817		6	43166418	43166918	16.308	6	43168918	43169418	10.12	6	43168918	43169418	10.592	6	43170918	43171418	39.676
4	8	-5.00409		6	43166918	43167418	15.424	6	43169418	43169918	9.3	6	43169418	43169918	14.264	6	43171418	43171918	224.464
5	8	-12.7362		6	43167418	43167918	24.88	6	43169918	43170418	6.664	6	43169918	43170418	22.948	6	43171918	43172418	124.24
6	8	-23.2475		6	43167918	43168418	6.584	6	43170418	43170918	3.7	6	43170418	43170918	4.88	6	43172418	43172918	143.868
7	8	55.8348		6	43168418	43168918	14.676	6	43170918	43171418	13.148	6	43170918	43171418	25.94	6	43172918	43173418	121.048
0	9	-1.6532		6	43168918	43169418	11.2	6	43171418	43171918	92.012	6	43171418	43171918	116.644	6	43173418	43173918	121.112
1	9	-6.43364		6	43169418	43169918	25.46	6	43171918	43172418	61.008	6	43171918	43172418	68.516	6	43173918	43174418	116.628
2	9	-4.63717		6	43169918	43170418	9.924	6	43172418	43172918	105.252	6	43172418	43172918	95.932	6	43174418	43174918	133.288
3	9	-3.8826		6	43170418	43170918	6.44	6	43172918	43173418	91.02	6	43172918	43173418	83.216	6	43174918	43175418	14.856
4	9	-16.6332		6	43170918	43171418	16.452	6	43173418	43173918	76.1	6	43173418	43173918	90.268	6	43177065	43177565	299.93
5	9	-8.72247		6	43171418	43171918	109.172	6	43173918	43174418	63.08	6	43173918	43174418	68.556	6	43177565	43178065	88.24
6	9	-5.98915		6	43171918	43172418	81.836	6	43174418	43174918	43.372	6	43174418	43174918	81.5	6	43178065	43178565	7.64
7	9	-13.0564		6	43172418	43172918	110.312	6	43174918	43175418	0.928	6	43174918	43175418	1.976	6	43178565	43179065	11.25
8	9	-10.1705		6	43172918	43173418	56.02	6	43177065	43177565	85.82	6	43177065	43177565	129.34	6	43179065	43179565	14.19
0	10	-11.6048		6	43173418	43173918	61.056	6	43177565	43178065	32.03	6	43177565	43178065	46.67	6	43179565	43180065	5.93
1	10	-11.0755		6	43173918	43174418	76.152	6	43178065	43178565	4.7	6	43178065	43178565	0.21	6	43180065	43180565	11.08
2	10	-10.6736		6	43174418	43174918	54.904	6	43178565	43179065	3.29	6	43178565	43179065	7.46	6	43180565	43181065	64.79
3	10	-8.25985		6	43174918	43175418	3.828	6	43179065	43179565	3.84	6	43179065	43179565	5.89	6	43181065	43181565	100.26
4	10	-8.76102		6	43177065	43177565	99.74	6	43179565	43180065	1.13	6	43179565	43180065	0.67	6	43181565	43182065	7.01
5	10	-5.72732		6	43177565	43178065	39.47	6	43180065	43180565	6.17	6	43180065	43180565	2.46	6	43182065	43182565	7.28
6	10	-13.4052		6	43178065	43178565	1.24	6	43180565	43181065	25.42	6	43180565	43181065	44.49	6	43182565	43183065	7.09
7	10	1.4382		6	43178565	43179065	6.5	6	43181065	43181565	36.24	6	43181065	43181565	82.54	6	43183065	43183565	10.39
8	10	-4.00398		6	43179065	43179565	0.86	6	43181565	43182065	1.71	6	43181565	43182065	1.68	6	43183565	43184065	5.74
9	10	28.8412		6	43179565	43180065	2.17	6	43182065	43182565	2.12	6	43182065	43182565	9.11	6	43184065	43184565	8.63
0	11	-4.38319		6	43180065	43180565	5.45	6	43182565	43183065	2.89	6	43182565	43183065	15.27	6	43184565	43185065	5.76
1	11	-2.42096		6	43180565	43181065	25.48	6	43183065	43183565	7.48	6	43183065	43183565	14.42	6	43185065	43185565	3.73
2	11	-8.43848		6	43181065	43181565	42.47	6	43183565	43184065	1.62	6	43183565	43184065	5.97	6	43185565	43186065	3.9
3	11	-3.62106		6	43181565	43182065	0.57	6	43184065	43184565	5.71	6	43184065	43184565	7.38	6	43186065	43186565	10.69
4	11	-4.07133		6	43182565	43183065	2.21	6	43184565	43185065	3.14	6	43184565	43185065	1.53	6	43186565	43187065	7.34
5	11	-1.73457		6	43183065	43183565	2.89	6	43185065	43185565	0.14	6	43185065	43185565	5.92	6	43187065	43187565	2.82
6	11	11.9314		6	43183565	43184065	5.93	6	43185565	43186065	0.06	6	43185565	43186065	2.7	6	43187565	43188065	8.17
7	11	3.09254		6	43184065	43184565	1.47	6	43186065	43186565	1.54	6	43186065	43186565	6.3	6	43188065	43188565	7.58
8	11	-14.6645		6	43184565	43185065	0.8	6	43186565	43187065	1.26	6	43186565	43187065	0.7	6	43188565	43189065	12.14
9	11	-12.881		6	43185065	43185565	1.09	6	43187065	43187565	0.34	6	43187565	43188065	10.96	6	43189065	43189565	120.8
10	11	16.6092		6	43185565	43186065	1.31	6	43187565	43188065	0.93	6	43188065	43188565	12.56	6	43189565	43190065	3.28
0	12	-7.32258		6	43186065	43186565	1.6	6	43188065	43188565	0.86	6	43188565	43189065	13.09	6	43190065	43190565	17.86
1	12	-1.87427		6	43187565	43188065	11.44	6	43188565	43189065	6.94	6	43189065	43189565	118.18	6	43190565	43191065	17.87
2	12	0.250253		6	43188065	43188565	1.26	6	43189065	43189565	46.17	6	43189565	43190065	12.45	6	43191065	43191565	13.89
3	12	0.0824754		6	43188565	43189065	2.94	6	43189565	43190065	6.4	6	43190065	43190565	14.32	6	43191565	43192065	14.52
4	12	-2.11577		6	43189065	43189565	50.86	6	43190065	43190565	4.52	6	43190565	43191065	11.48	6	43192065	43192565	29.59
5	12	5.69185		6	43190065	43190565	0.8	6	43190565	43191065	3.11	6	43191065	43191565	13.41	6	43192565	43193065	17.14
6	12	10.4779		6	43190565	43191065	5.16	6	43191065	43191565	2.76	6	43191565	43192065	10.7	6	43193065	43193565	9.57
7	12	-2.42292		6	43191065	43191565	8.07	6	43191565	43192065	1.17	6	43192065	43192565	10.5	6	43193565	43194065	15.45
8	12	-0.14967		6	43191565	43192065	6.75	6	43192065	43192565	8.96	6	43192565	43193065	2.37	6	43194065	43194565	16.56
9	12	-12.3033		6	43192065	43192565	24.09	6	43192565	43193065	9.73	6	43193065	43193565	0.88	6	43194565	43195065	10.12
10	12	-24.3761		6	43192565	43193065	6.06	6	43193065	43193565	1.57	6	43193565	43194065	11.08	6	43195065	43195565	15.28
11	12	2.37615		6	43193065	43193565	1.89	6	43193565	43194065	5.47	6	43194065	43194565	7.33	6	43195565	43196065	15.93
0	13	-4.41491		6	43193565	43194065	6.17	6	43194065	43194565	15.71	6	43194565	43195065	7.02	6	43196065	43196565	21.63
1	13	-4.9037		6	43194065	43194565	2.83	6	43194565	43195065	4	6	43195065	43195565	11.34	6	43196565	43197065	25.75
2	13	-3.00433		6	43194565	43195065	1.4	6	43195065	43195565	2.8	6	43195565	43196065	5.36	6	43197065	43197565	21.96
3	13	-0.928206		6	43195065	43195565	2.2	6	43195565	43196065	0.42	6	43196065	43196565	10.29	6	43197565	43198065	13.21
4	13	-3.3231		6	43195565	43196065	4.65	6	43196065	43196565	4.32	6	43196565	43197065	28.08	6	43198065	43198565	10.94
5	13	3.17424		6	43196065	43196565	7.91	6	43196565	43197065	21.44	6	43197065	43197565	5.93	6	43198565	43199065	11.03
6	13	8.47552		6	43196565	43197065	6.51	6	43197065	43197565	7.7	6	43197565	43198065	12.6	6	43199065	43199565	74.86
7	13	-3.26636		6	43197065	43197565	5.51	6	43197565	43198065	2.28	6	43198065	43198565	11.78	6	43199565	43200065	24.49
8	13	7.50935		6	43197565	43198065	7.68	6	43198065	43198565	1.87	6	43198565	43199065	4.18	6	43200065	43200565	8.59
9	13	1.0546		6	43198065	43198565	2.61	6	43198565	43199065	0.07	6	43199065	43199565	70.25	6	43200565	43201065	68.59
10	13	-21.679		6	43198565	43199065	3.74	6	43199065	43199565	33.07	6	43199565	43200065	19.04	6	43201065	43201565	27.41
11	13	-3.45579		6	43199065	43199565	35.25	6	43199565	43200065	7.81	6	43200065	43200565	2.02	6	43201565	43202065	7.24
12	13	7.81667		6	43199565	43200065	14.22	6	43200065	43200565	4.88	6	43200565	43201065	50.49	6	43202065	43202565	13.14
0	14	-7.13295		6	43200065	43200565	0.69	6	43200565	43201065	24.89	6	43201065	43201565	14.83	6	43202565	43203065	12.48
1	14	-2.63574		6	43200565	43201065	29.89	6	43201065	43201565	7.75	6	43201565	43202065	10.53	6	43203065	43203565	3.72
2	14	-0.435588		6	43201065	43201565	9.32	6	43201565	43202065	5.02	6	43202065	43202565	3.79	6	43203565	43204065	1.3
3	14	0.481927		6	43201565	43202065	0.52	6	43202065	43202565	6.26	6	43202565	43203065	5.24	6	43204065	43204565	10.47
4	14	1.82626		6	43202065	43202565	2.68	6	43202565	43203065	1.22	6	43203065	43203565	12.85	6	43204565	43205065	4.77
5	14	-0.630393		6	43202565	43203065	0.4	6	43204065	43204565	1.6	6	43203565	43204065	3.57	6	43205065	43205565	14.71
6	14	5.67071		6	43203065	43203565	0.4	6	43204565	43205065	0.8	6	43204065	43204565	4.12	6	43205565	43206065	14
7	14	9.08951		6	43203565	43204065	1.44	6	43205065	43205565	1.6	6	43204565	43205065	4.8	6	43206065	43206565	8.51
8	14	-4.80917		6	43204065	43204565	3.79	6	43205565	43206065	2.93	6	43205065	43205565	15.15	6	43206565	43207065	17.59
9	14	1.83935		6	43204565	43205065	1.17	6	43206065	43206565	0.27	6	43205565	43206065	3.03	6	43207065	43207565	15.48
10	14	-4.04078		6	43205065	43205565	1.46	6	43206565	43207065	3.08	6	43206065	43206565	2.86	6	43207565	43208065	18.56
11	14	-5.77574		6	43205565	43206065	2.78	6	43207065	43207565	0.92	6	43206565	43207065	6.67	6	43208065	43208565	6.18
12	14	-21.6567		6	43206065	43206565	5.35	6	43207565	43208065	0.95	6	43207065	43207565	2.62	6	43208565	43209065	15.71
13	14	7.41346		6	43206565	43207065	3.67	6	43208065	43208565	3.71	6	43207565	43208065	8.31	6	43209065	43209565	3.12
0	15	-4.2056		6	43207065	43207565	2.59	6	43208565	43209065	1.47	6	43208065	43208565	5.22	6	43209565	43210065	6.61
1	15	2.48478		6	43207565	43208065	8.14	6	43209065	43209565	0.17	6	43208565	43209065	6.67	6	43210065	43210565	14.22
2	15	-0.253942		6	43208065	43208565	5.13	6	43209565	43210065	1.29	6	43209065	43209565	7.45	6	43210565	43211065	10.25
3	15	-0.0575833		6	43208565	43209065	5.98	6	43210065	43210565	4.17	6	43209565	43210065	8.28	6	43211065	43211565	5.02
4	15	5.89404		6	43209065	43209565	0.06	6	43210565	43211065	1.54	6	43210065	43210565	6.01	6	43211565	43212065	10.45
5	15	10.9161		6	43209565	43210065	7.15	6	43211565	43212065	2.88	6	43210565	43211065	3.91	6	43212065	43212565	7.64
6	15	8.66527		6	43210065	43210565	8.81	6	43212065	43212565	1.12	6	43211065	43211565	0.69	6	43212565	43213065	2.38
7	15	12.9124		6	43210565	43211065	2.38	6	43212565	43213065	0.62	6	43211565	43212065	2.66	6	43213065	43213565	5.63
8	15	2.25768		6	43211065	43211565	10.61	6	43213065	43213565	3.34	6	43212065	43212565	13.42	6	43213565	43214065	10.68
9	15	-3.34217		6	43211565	43212065	6.6	6	43213565	43214065	1.2	6	43212565	43213065	4.28	6	43214065	43214565	10.46
10	15	1.78833		6	43212065	43212565	6.79	6	43214065	43214565	2.25	6	43213065	43213565	4.88	6	43214565	43215065	10.67
11	15	3.57976		6	43213565	43214065	7.99	6	43214565	43215065	6.19	6	43213565	43214065	8.43	6	43215065	43215565	13.77
12	15	-6.79359		6	43214065	43214565	5.61	6	43215065	43215565	2.39	6	43214065	43214565	0.92	6	43215565	43216065	6.63
13	15	-9.45267		6	43214565	43215065	3.24	6	43215565	43216065	0.81	6	43214565	43215065	4.69	6	43216065	43216565	8.46
14	15	-39.0876		6	43215065	43215565	5.85	6	43216065	43216565	3.73	6	43215065	43215565	9.58	6	43216565	43217065	11.26
0	16	-2.20041		6	43215565	43216065	0.51	6	43216565	43217065	1.16	6	43215565	43216065	1.15	6	43217065	43217565	9.51
1	16	3.26118		6	43216565	43217065	2.35	6	43217065	43217565	0.84	6	43216065	43216565	3.97	6	43217565	43218065	16.74
2	16	3.0584		6	43217065	43217565	6.42	6	43217565	43218065	1.16	6	43216565	43217065	4.21	6	43218065	43218565	15.72
3	16	2.50264		6	43217565	43218065	7.28	6	43218065	43218565	2.34	6	43217065	43217565	9.9	6	43218565	43219065	25.33
4	16	1.67675		6	43218065	43218565	5.04	6	43218565	43219065	4.37	6	43217565	43218065	3.9	6	43219065	43219565	10.49
5	16	10.1786		6	43218565	43219065	6.16	6	43219065	43219565	2.19	6	43218065	43218565	4.29	6	43219565	43220065	2.59
6	16	9.35095		6	43219065	43219565	15.73	6	43219565	43220065	0.21	6	43218565	43219065	9.81	6	43220065	43220565	4.04
7	16	6.05934		6	43219565	43220065	9.09	6	43220065	43220565	3.27	6	43219065	43219565	4.22	6	43220565	43221065	1.98
8	16	5.51411		6	43220065	43220565	3.18	6	43220565	43221065	4.14	6	43219565	43220065	1.6	6	43221065	43221565	16.98
9	16	1.37865		6	43220565	43221065	1.35	6	43221065	43221565	5.39	6	43220065	43220565	1.06	6	43221565	43222065	29.2
10	16	-3.41864		6	43221065	43221565	9.02	6	43221565	43222065	1.16	6	43220565	43221065	0.54	6	43222065	43222565	22.4
11	16	-3.67079		6	43221565	43222065	6.7	6	43222065	43222565	2.41	6	43221065	43221565	8.55	6	43222565	43223065	21.14
12	16	-8.32391		6	43222065	43222565	12.41	6	43222565	43223065	2.03	6	43221565	43222065	22.91	6	43223065	43223565	11.31
13	16	-9.47468		6	43222565	43223065	14.2	6	43223065	43223565	4.61	6	43222065	43222565	4.9	6	43223565	43224065	18.97
14	16	-27.6833		6	43223065	43223565	1.57	6	43223565	43224065	10.15	6	43222565	43223065	0.74	6	43224065	43224565	12.75
15	16	-50.2227		6	43223565	43224065	11.57	6	43224065	43224565	4.26	6	43223065	43223565	6.46	6	43224565	43225065	11.28
0	17	-2.48705		6	43224065	43224565	3.04	6	43224565	43225065	3.88	6	43223565	43224065	11.92	6	43225065	43225565	9
1	17	-3.58179		6	43224565	43225065	6.19	6	43225065	43225565	4.61	6	43224065	43224565	0.82	6	43225565	43226065	12.83
2	17	-2.1409		6	43225065	43225565	5.5	6	43225565	43226065	2.59	6	43224565	43225065	2.89	6	43226065	43226565	12.87
3	17	4.98337		6	43225565	43226065	22.83	6	43226565	43227065	3.78	6	43225065	43225565	6.58	6	43226565	43227065	7.04
4	17	0.682769		6	43226065	43226565	13.16	6	43227065	43227565	3.42	6	43225565	43226065	13.52	6	43227065	43227565	12.8
5	17	3.39949		6	43226565	43227065	4.47	6	43228565	43229065	1.26	6	43226065	43226565	4.62	6	43227565	43228065	18.97
6	17	1.46809		6	43227065	43227565	5.55	6	43229065	43229565	0.97	6	43226565	43227065	5.06	6	43228065	43228565	5.71
7	17	-4.01619		6	43227565	43228065	3.52	6	43229565	43230065	0.53	6	43227065	43227565	6.86	6	43228565	43229065	6.96
8	17	-3.90981		6	43228065	43228565	6.77	6	43230065	43230565	0.44	6	43227565	43228065	13	6	43229065	43229565	6.8
9	17	-1.29737		6	43228565	43229065	2.4	6	43230565	43231065	2.17	6	43228065	43228565	3.77	6	43229565	43230065	5.34
10	17	-2.39352		6	43229065	43229565	13.31	6	43231065	43231565	6.79	6	43228565	43229065	10.45	6	43230065	43230565	5.7
11	17	-3.93919		6	43229565	43230065	3.7	6	43231565	43232065	6.17	6	43229065	43229565	8.22	6	43230565	43231065	10.66
12	17	-3.82666		6	43230065	43230565	2.79	6	43232065	43232565	4.67	6	43229565	43230065	2.16	6	43231065	43231565	13.17
13	17	-5.09861		6	43230565	43231065	3.82	6	43232565	43233065	3.88	6	43230065	43230565	3.38	6	43231565	43232065	17.23
14	17	-20.4897		6	43231065	43231565	7.36	6	43233065	43233565	0.92	6	43230565	43231065	3.85	6	43232065	43232565	26.54
15	17	-24.0019		6	43231565	43232065	11.05	6	43234065	43234565	5.26	6	43231065	43231565	3.19	6	43232565	43233065	19.17
16	17	-40.4456		6	43232065	43232565	0.31					6	43231565	43232065	5.1	6	43233065	43233565	4.93
0	18	2.12676		6	43232565	43233065	6.69					6	43232065	43232565	8.59	6	43233565	43234065	4.06
1	18	0.95079		6	43233065	43233565	1.26					6	43232565	43233065	16.06	6	43234065	43234565	19.65
2	18	1.97177		6	43233565	43234065	1.44					6	43233065	43233565	5.68
3	18	4.68488		6	43234065	43234565	3.17					6	43233565	43234065	1.42
4	18	-0.265477										6	43234065	43234565	8.89
5	18	2.59166
6	18	-5.67651
7	18	-0.880864
8	18	1.70769
9	18	-4.06283
10	18	-3.81103
11	18	-9.29318
12	18	-3.56448
13	18	-5.91537
14	18	-3.13208
15	18	-18.0554
16	18	-19.0432
17	18	9.57126
0	19	-3.54721
1	19	1.25221
2	19	-0.976012
3	19	0.967604
4	19	-3.08726
5	19	5.07943
6	19	2.35864
7	19	-2.84499
8	19	-3.6764
9	19	-5.20762
10	19	0.0701007
11	19	3.25546
12	19	-7.47983
13	19	-10.9468
14	19	2.54852
15	19	-5.618
16	19	0.980387
17	19	-14.4262
18	19	29.412
0	20	-2.13679
1	20	2.35581
2	20	-1.93518
3	20	6.10826
4	20	2.115
5	20	5.03205
6	20	4.70556
7	20	8.95449
8	20	2.76056
9	20	4.99127
10	20	5.28539
11	20	-2.49699
12	20	-6.78275
13	20	-3.13038
14	20	-7.73253
15	20	-2.84974
16	20	-1.25463
17	20	-11.6382
18	20	-14.914
19	20	-41.429
0	21	-0.218992
1	21	0.799967
2	21	-1.10699
3	21	1.95655
4	21	8.91731
5	21	-1.25553
6	21	2.49048
7	21	4.14515
8	21	2.91064
9	21	3.75035
10	21	-2.29539
11	21	-3.00627
12	21	0.72818
13	21	0.507779
14	21	-3.61023
15	21	1.5051
16	21	-2.31945
17	21	3.60999
18	21	-18.1785
19	21	-17.2949
20	21	32.9095
0	22	-1.35121
1	22	2.8063
2	22	-1.03159
3	22	5.03662
4	22	-2.63048
5	22	2.35991
6	22	0.147773
7	22	-1.08231
8	22	-2.56401
9	22	5.16734
10	22	-3.86481
11	22	-1.78025
12	22	-1.92383
13	22	-3.8693
14	22	-3.78993
15	22	-10.4149
16	22	3.70131
17	22	3.23181
18	22	-7.56515
19	22	-11.9558
20	22	-9.81273
21	22	8.22745
0	23	-2.43243
1	23	-2.46699
2	23	2.11423
3	23	1.33217
4	23	5.55435
5	23	3.45861
6	23	1.49643
7	23	2.30307
8	23	-1.0633
9	23	5.03029
10	23	0.920381
11	23	-1.87873
12	23	-0.225333
13	23	-2.11172
14	23	-0.911448
15	23	0.71319
16	23	0.724443
17	23	-2.53397
18	23	0.941038
19	23	-1.15349
20	23	-9.62212
21	23	-0.74216
22	23	-8.40044
0	24	1.30314
1	24	-1.18185
2	24	2.37998
3	24	5.63769
4	24	7.40354
5	24	9.38591
6	24	7.25317
7	24	0.998082
8	24	2.03844
9	24	4.94692
10	24	-6.04122
11	24	6.38027
12	24	4.06428
13	24	0.548409
14	24	-5.23161
15	24	3.94281
16	24	5.31372
17	24	-2.00095
18	24	-13.0916
19	24	0.288396
20	24	8.46655
21	24	2.77613
22	24	2.01782
23	24	-23.8573
0	25	2.73832
1	25	2.47376
2	25	1.67169
3	25	10.4814
4	25	3.09761
5	25	8.90139
6	25	5.83343
7	25	-0.934502
8	25	3.55921
9	25	3.92452
10	25	0.617175
11	25	3.28876
12	25	4.54567
13	25	-3.68447
14	25	0.435098
15	25	0.183688
16	25	10.0487
17	25	6.83453
18	25	10.808
19	25	1.57911
20	25	14.2012
21	25	1.86674
22	25	-14.4274
23	25	-11.8244
24	25	25.6247
0	26	1.0964
1	26	3.889
2	26	4.07462
3	26	6.24378
4	26	3.33932
5	26	6.78054
6	26	9.11086
7	26	6.90761
8	26	8.78742
9	26	2.86772
10	26	-3.84078
11	26	4.01794
12	26	-2.37785
13	26	0.073776
14	26	0.547728
15	26	5.61221
16	26	10.4859
17	26	3.3335
18	26	7.58107
19	26	-1.58466
20	26	7.10047
21	26	-1.2386
22	26	-6.30591
23	26	-4.22856
24	26	-22.7459
25	26	40.2847
0	27	-0.691064
1	27	0.310282
2	27	2.4263
3	27	8.06188
4	27	4.50917
5	27	6.54707
6	27	14.0752
7	27	1.2205
8	27	8.7335
9	27	4.21914
10	27	-2.83919
11	27	0.925982
12	27	2.14638
13	27	0.981328
14	27	1.34433
15	27	2.33515
16	27	10.6592
17	27	5.50627
18	27	-8.17361
19	27	7.9333
20	27	-3.17667
21	27	-1.65133
22	27	-3.64593
23	27	-3.54815
24	27	-9.27822
25	27	-19.9347
26	27	-49.0407
0	28	1.05894
1	28	-0.128553
2	28	4.38067
3	28	5.96637
4	28	6.40959
5	28	11.5704
6	28	12.6301
7	28	7.98427
8	28	3.64151
9	28	2.95933
10	28	-3.7307
11	28	3.53648
12	28	7.05668
13	28	0.654406
14	28	-7.06629
15	28	4.59008
16	28	0.414653
17	28	0.853684
18	28	1.78174
19	28	-3.80756
20	28	-3.97231
21	28	7.12936
22	28	-1.50123
23	28	-6.75527
24	28	-21.345
25	28	1.27973
26	28	-25.4493
27	28	36.0738
0	29	-1.5823
1	29	-2.30819
2	29	4.56623
3	29	0.555726
4	29	6.76016
5	29	5.91583
6	29	5.87327
7	29	6.88378
8	29	5.93889
9	29	-2.52895
10	29	1.71727
11	29	2.45919
12	29	3.69735
13	29	-0.0404769
14	29	5.74122
15	29	1.00376
16	29	11.4348
17	29	3.42949
18	29	4.60327
19	29	4.00655
20	29	2.14198
21	29	4.57499
22	29	-1.37539
23	29	-11.1438
24	29	1.77546
25	29	-5.30039
26	29	8.89382
27	29	3.72304
28	29	37.5894
0	30	0.0347734
1	30	2.17111
2	30	2.75195
3	30	4.6932
4	30	5.3965
5	30	8.28451
6	30	7.35616
7	30	3.22277
8	30	8.17716
9	30	2.4709
10	30	1.81678
11	30	4.10331
12	30	2.23403
13	30	3.48598
14	30	5.87762
15	30	11.8793
16	30	7.0124
17	30	6.32992
18	30	0.429326
19	30	0.767323
20	30	13.4837
21	30	12.0616
22	30	5.75891
23	30	6.5516
24	30	5.19622
25	30	6.0053
26	30	5.31765
27	30	12.0019
28	30	-1.43203
29	30	-7.58068
0	31	-0.104702
1	31	1.13622
2	31	3.21057
3	31	6.29515
4	31	4.74248
5	31	12.4037
6	31	10.9473
7	31	-0.162158
8	31	7.54813
9	31	3.76478
10	31	10.585
11	31	1.67768
12	31	0.552665
13	31	-2.82026
14	31	7.43517
15	31	11.957
16	31	2.60149
17	31	15.0423
18	31	7.12891
19	31	4.92471
20	31	7.73605
21	31	-0.0831982
22	31	3.95518
23	31	7.27454
24	31	2.89789
25	31	14.7662
26	31	-8.64757
27	31	-0.0648827
28	31	11.2239
29	31	-2.00777
30	31	0.628768
0	32	3.80333
1	32	8.43315
2	32	1.5362
3	32	2.18672
4	32	10.4566
5	32	16.438
6	32	10.4596
7	32	0.86614
8	32	10.9699
9	32	4.54934
10	32	6.8444
11	32	6.25647
12	32	0.578047
13	32	7.49582
14	32	3.33351
15	32	4.91993
16	32	6.30302
17	32	8.52789
18	32	-1.73299
19	32	1.44254
20	32	4.1176
21	32	4.68688
22	32	-7.06665
23	32	-2.40798
24	32	1.62465
25	32	5.4331
26	32	-1.08453
27	32	-4.88696
28	32	-19.8299
29	32	-11.4624
30	32	-20.9325
31	32	-68.3881
0	33	4.40002
1	33	7.62458
2	33	7.36024
3	33	6.24594
4	33	6.92266
5	33	11.6529
6	33	13.9934
7	33	6.19398
8	33	7.23596
9	33	5.97293
10	33	0.678331
11	33	10.0495
12	33	11.6322
13	33	4.36464
14	33	6.63869
15	33	11.4689
16	33	12.3165
17	33	9.19267
18	33	0.223763
19	33	1.47386
20	33	0.762589
21	33	-1.16329
22	33	0.563235
23	33	-0.306257
24	33	4.13551
25	33	8.36715
26	33	-1.8011
27	33	2.26578
28	33	0.522198
29	33	-6.23086
30	33	-12.6111
31	33	-23.1219
32	33	-38.5508
0	34	-1.72889
1	34	2.62555
2	34	0.460868
3	34	8.69039
4	34	5.28603
5	34	9.01311
6	34	9.56122
7	34	7.75926
8	34	6.28004
9	34	8.67309
10	34	-1.15993
11	34	4.50622
12	34	2.41364
13	34	7.91088
14	34	9.95585
15	34	4.65967
16	34	9.53267
17	34	1.70593
18	34	-1.77526
19	34	-0.831993
20	34	10.7119
21	34	2.0428
22	34	-2.37866
23	34	-3.28959
24	34	-0.461124
25	34	-0.00975203
26	34	4.30201
27	34	8.76847
28	34	-1.78537
29	34	-7.1231
30	34	-3.21922
31	34	-5.94509
32	34	12.4854
33	34	16.9404
0	35	2.93057
1	35	5.64568
2	35	8.82634
3	35	2.75083
4	35	7.14077
5	35	17.1328
6	35	10.8507
7	35	3.38968
8	35	11.2571
9	35	8.15052
10	35	7.16804
11	35	2.52079
12	35	3.48847
13	35	1.5078
14	35	2.7796
15	35	11.5485
16	35	6.69056
17	35	0.667335
18	35	5.8934
19	35	16.249
20	35	7.17382
21	35	4.79778
22	35	2.91126
23	35	0.605291
24	35	7.24884
25	35	2.68178
26	35	9.78805
27	35	8.84318
28	35	-1.97685
29	35	-1.04485
30	35	1.76429
31	35	-22.0339
32	35	-14.9917
33	35	-23.8864
34	35	-68.4974
0	36	0.0250445
1	36	8.49931
2	36	4.96168
3	36	11.7253
4	36	8.65937
5	36	13.1405
6	36	17.0187
7	36	9.77143
8	36	5.04574
9	36	6.17269
10	36	1.9034
11	36	12.2224
12	36	5.19261
13	36	9.32429
14	36	0.472994
15	36	9.39573
16	36	13.2964
17	36	8.43425
18	36	-5.04847
19	36	4.37672
20	36	5.00166
21	36	1.49611
22	36	0.464715
23	36	7.76339
24	36	-2.21737
25	36	1.49486
26	36	-2.12758
27	36	5.12181
28	36	-2.2619
29	36	-0.964193
30	36	-3.38359
31	36	0.86139
32	36	-0.753681
33	36	-13.9746
34	36	-31.0091
35	36	-11.2958
0	37	6.25032
1	37	10.2289
2	37	8.95461
3	37	15.2296
4	37	20.2932
5	37	27.1784
6	37	24.6457
7	37	19.5478
8	37	13.0226
9	37	7.75401
10	37	6.49925
11	37	9.06826
12	37	10.2542
13	37	17.814
14	37	10.3606
15	37	17.4804
16	37	20.1062
17	37	0.885977
18	37	12.7897
19	37	-0.834513
20	37	6.03495
21	37	7.30705
22	37	7.85018
23	37	4.44231
24	37	2.63634
25	37	17.8186
26	37	4.87594
27	37	2.80318
28	37	-8.80821
29	37	-3.12655
30	37	-5.09571
31	37	-1.806
32	37	3.61237
33	37	-4.57723
34	37	-10.3264
35	37	-29.7777
36	37	-70.7834
0	38	3.96524
1	38	8.3171
2	38	8.30094
3	38	16.6422
4	38	23.4963
5	38	30.8079
6	38	21.3595
7	38	22.1687
8	38	12.3347
9	38	7.98694
10	38	2.69159
11	38	13.3922
12	38	9.46713
13	38	5.88937
14	38	10.809
15	38	12.3472
16	38	10.287
17	38	10.1001
18	38	3.02574
19	38	1.18993
20	38	6.59652
21	38	5.4933
22	38	0.889275
23	38	1.69787
24	38	1.09178
25	38	7.4038
26	38	1.72883
27	38	2.95861
28	38	-3.66866
29	38	-0.0846186
30	38	-4.94034
31	38	-2.49937
32	38	-3.6554
33	38	-15.4356
34	38	-17.1947
35	38	-22.7953
36	38	-26.4975
37	38	-43.601
0	39	6.474
1	39	4.13221
2	39	2.8198
3	39	13.7799
4	39	17.0047
5	39	20.9919
6	39	7.05704
7	39	5.98929
8	39	7.25994
9	39	8.6892
10	39	-0.874687
11	39	4.1567
12	39	2.81904
13	39	8.56389
14	39	-0.989159
15	39	6.18153
16	39	4.93762
17	39	-0.142297
18	39	-1.35836
19	39	5.98234
20	39	4.5366
21	39	2.25302
22	39	-0.326186
23	39	-0.284433
24	39	5.66613
25	39	-5.19366
26	39	-1.72628
27	39	0.676381
28	39	2.90646
29	39	-6.25756
30	39	-2.47161
31	39	-4.10298
32	39	-12.9549
33	39	-8.29543
34	39	-15.6801
35	39	-15.3816
36	39	-30.8402
37	39	-45.1071
38	39	-41.4819
0	40	12.8141
1	40	2.92584
2	40	6.74067
3	40	13.7473
4	40	16.9222
5	40	16.0328
6	40	5.64917
7	40	9.19236
8	40	14.5333
9	40	3.9448
10	40	11.5874
11	40	2.73733
12	40	4.86774
13	40	8.25005
14	40	8.84122
15	40	0.859377
16	40	5.34525
17	40	7.29574
18	40	0.757164
19	40	1.3339
20	40	3.49668
21	40	3.97206
22	40	3.66487
23	40	2.83421
24	40	0.154039
25	40	0.20231
26	40	7.55585
27	40	4.01389
28	40	-4.34113
29	40	-1.27389
30	40	-0.298261
31	40	-6.53657
32	40	-10.4224
33	40	-10.3001
34	40	-15.9152
35	40	-15.1065
36	40	-11.1165
37	40	-17.7312
38	40	-25.7461
39	40	-55.9851
0	41	4.27622
1	41	3.76227
2	41	5.24136
3	41	7.22438
4	41	7.76995
5	41	9.89023
6	41	3.71577
7	41	5.81063
8	41	4.64965
9	41	7.90931
10	41	-1.90394
11	41	6.71187
12	41	9.30256
13	41	0.230448
14	41	4.04799
15	41	4.85923
16	41	-1.35693
17	41	2.25233
18	41	0.234038
19	41	0.143906
20	41	-0.727698
21	41	-2.05923
22	41	-3.03258
23	41	-1.10365
24	41	-1.59201
25	41	0.768933
26	41	-2.43869
27	41	6.62304
28	41	-5.68171
29	41	-4.81026
30	41	-6.37181
31	41	-7.06206
32	41	-8.71332
33	41	-6.28049
34	41	-10.6878
35	41	-14.4256
36	41	-15.9357
37	41	-24.9672
38	41	-15.3772
39	41	-27.3447
40	41	-24.5073
0	42	3.19951
1	42	6.40913
2	42	10.308
3	42	6.96112
4	42	5.84492
5	42	5.62734
6	42	5.33297
7	42	5.54097
8	42	1.09658
9	42	8.4022
10	42	1.26489
11	42	5.56011
12	42	-0.311253
13	42	7.20134
14	42	1.49458
15	42	4.68786
16	42	-2.40433
17	42	-2.52449
18	42	-1.1162
19	42	4.85163
20	42	1.39394
21	42	3.498
22	42	3.00432
23	42	2.55711
24	42	-4.9322
25	42	-2.78668
26	42	0.341904
27	42	1.38479
28	42	-3.80523
29	42	-1.73934
30	42	-8.01042
31	42	-5.04482
32	42	-5.54403
33	42	-5.6856
34	42	-5.53382
35	42	-11.4797
36	42	-8.60413
37	42	-5.39422
38	42	-1.32993
39	42	-18.2584
40	42	-23.413
41	42	7.52593
0	43	1.10677
1	43	4.03048
2	43	6.33014
3	43	9.55312
4	43	8.15963
5	43	5.54234
6	43	8.21757
7	43	-0.170332
8	43	3.15048
9	43	0.688765
10	43	0.963568
11	43	1.90895
12	43	7.40302
13	43	-1.368
14	43	2.30346
15	43	2.35541
16	43	2.97387
17	43	7.09963
18	43	-2.49339
19	43	-1.10176
20	43	-1.45766
21	43	-2.85526
22	43	-2.79521
23	43	2.20411
24	43	1.07766
25	43	-1.56808
26	43	-4.37381
27	43	-3.74209
28	43	-3.63251
29	43	-4.66981
30	43	-5.11632
31	43	-9.42458
32	43	-4.89922
33	43	-4.89836
34	43	-3.5256
35	43	-5.51285
36	43	-10.6387
37	43	-7.98326
38	43	-17.694
39	43	-7.46377
40	43	-7.43601
41	43	-27.4522
42	43	5.61013
0	44	3.36411
1	44	7.40779
2	44	6.24498
3	44	4.47623
4	44	9.44273
5	44	4.42944
6	44	5.25006
7	44	9.24257
8	44	5.58883
9	44	3.13966
10	44	-0.557828
11	44	7.27209
12	44	0.545721
13	44	4.29388
14	44	2.62647
15	44	-1.9823
16	44	2.78968
17	44	-4.59708
18	44	1.11853
19	44	-6.2614
20	44	1.07
21	44	1.70372
22	44	1.99813
23	44	-3.80266
24	44	-6.61293
25	44	-2.33357
26	44	-0.837428
27	44	-1.90681
28	44	-0.294237
29	44	-4.6645
30	44	-7.39854
31	44	-4.46016
32	44	-2.95305
33	44	-8.70754
34	44	-6.29579
35	44	-7.13998
36	44	-14.9304
37	44	-15.6506
38	44	-7.51272
39	44	-13.6807
40	44	-13.8553
41	44	-16.3154
42	44	-22.6297
43	44	50.753
0	45	4.65465
1	45	2.9024
2	45	4.2213
3	45	4.21095
4	45	2.29181
5	45	4.08375
6	45	4.16681
7	45	4.36233
8	45	2.48569
9	45	2.32956
10	45	2.70077
11	45	2.94127
12	45	2.93351
13	45	-0.0702224
14	45	-2.3782
15	45	-1.48059
16	45	0.636861
17	45	-2.37758
18	45	-1.12283
19	45	-2.02724
20	45	2.82399
21	45	1.97589
22	45	-1.04738
23	45	2.1954
24	45	-0.0916792
25	45	-3.3768
26	45	-6.17775
27	45	-2.2994
28	45	-2.52984
29	45	-4.81014
30	45	1.4248
31	45	-3.37549
32	45	-4.35019
33	45	-8.25926
34	45	-7.31707
35	45	-9.45116
36	45	-13.5453
37	45	-8.16245
38	45	-6.24086
39	45	-11.0334
40	45	-6.81786
41	45	-11.917
42	45	-15.7826
43	45	-22.5417
44	45	32.7229
