# Supplementary material for: Dynamic chromatin architecture of the porcine adipose tissues with weight gain and loss
Source: Nat Commun. 2023 Jun 12;14:3457. doi: 10.1038/s41467-023-39191-0 (PMC10258790; doi:10.1038/s41467-023-39191-0)
Supplement: Supplementary file 19 — Source data [file 41467_2023_39191_MOESM19_ESM.zip › Source.data/Supplementary Figure 21.xlsx]

## Sheet: Figure S21a
Figure S21a
size	med	SD
0	430.222	25.1456
50	1132.06	40.228
100	967.944	26.0576
150	819.944	21.7404
200	621.333	24.7172
250	457.778	14.7591
300	339.778	10.909
350	261	9.86378
400	232.389	12.0691
450	187.222	9.68659
500	136.667	10.3866
550	118.333	10.267
600	113.222	7.88562
650	77.1111	7.10335
700	63.8333	7.67923
750	48.3889	7.22853
800	49.6667	6.18347
850	47.0556	5.94556
900	45.6111	7.76219
950	34.1667	5.86365
1000	33.4444	5.28285
1050	27.3333	5.84103
1100	18.3889	2.11824
1150	18.3333	4.21482
1200	18.7222	3.37474
1250	20.6111	4.34049
1300	20.1111	3.89402
1350	12.8889	2.76297
1400	8.5	2.83362
1450	11.2778	3.12119
1500	5.77778	2.01627
1550	6.05556	2.91996
1600	4.38889	1.75361
1650	3.22222	2.12978
1700	4.72222	1.84089
1750	3.33333	1.37199
1800	4	1.45521
1850	2.16667	0.857493
1900	2.66667	1.45521
1950	2.72222	1.12749
2000	430.222	25.1456

## Sheet: Figure S21b
Figure S21b
group	value
NC_group1_GOM	0.686593
NC_group1_MAD	0.689043
NC_group1_RAD	0.696315
NC_group1_ULB	0.654323
WG_mean_GOM	0.658787
WG_mean_MAD	0.697928
WG_mean_RAD	0.682358
WG_mean_ULB	0.633717
WL_group1_GOM	0.680961
WL_group1_MAD	0.705792
WL_group1_RAD	0.676116
WL_group1_ULB	0.70136

## Sheet: Figure S21c
Figure S21c
ID	Dim 1	Dim 2	Sample	Tissue	Group
1	7.69486	13.0232	WG_group4_MAD	MAD	WG
2	20.4324	62.3508	WG_group5_RAD	RAD	WG
3	-35.7845	53.9949	WG_group2_MAD	MAD	WG
4	-152.919	-119.793	WG_group5_GOM	GOM	WG
5	-95.8	80.7259	WL_group1_MAD	MAD	WL
6	-24.7127	111.801	WG_group5_MAD	MAD	WG
7	134.479	122.283	WG_group5_ULB	ULB	WG
8	97.4456	45.1909	WG_group6_ULB	ULB	WG
9	181.76	33.9286	NC_group1_RAD	RAD	NC
10	-93.6304	-140.258	WL_group1_RAD	RAD	WL
11	56.3473	81.3101	WG_group6_RAD	RAD	WG
12	-130.695	-210.219	NC_group1_GOM	GOM	NC
13	-149.689	-70.4326	WG_group1_GOM	GOM	WG
14	-124.199	-17.0611	WL_group1_GOM	GOM	WL
15	183.589	105.98	NC_group1_ULB	ULB	NC
16	56.6319	-87.5762	NC_group1_MAD	MAD	NC
17	-154.006	-166.244	WG_group3_GOM	GOM	WG
18	223.056	100.996	WL_group1_ULB	ULB	WL

## Sheet: Figure S21d
Figure S21d
Sample	WG_group4_MAD	WG_group5_RAD	WG_group2_MAD	WG_group5_GOM	WL_group1_MAD	WG_group5_MAD	WG_group5_ULB	WG_group6_ULB	NC_group1_RAD	WL_group1_RAD	WG_group6_RAD	NC_group1_GOM	WG_group1_GOM	WL_group1_GOM	NC_group1_ULB	NC_group1_MAD	WG_group3_GOM	WL_group1_ULB
WG_group4_MAD	0	50.9456	59.7422	208.416	123.672	103.958	167.367	95.3412	175.316	183.744	83.846	262.657	178.141	135.281	198.946	111.871	241.421	232.636
WG_group5_RAD	50.9456	0	56.8345	251.45	117.676	66.9581	128.835	78.9017	163.812	232.509	40.612	311.663	215.807	164.998	168.889	154.235	287.549	206.275
WG_group2_MAD	59.7422	56.8345	0	209.578	65.6994	58.8568	183.447	133.521	218.468	202.682	96.0957	280.744	168.69	113.429	225.449	169.066	249.963	263.073
WG_group5_GOM	208.416	251.45	209.578	0	208.496	264.713	375.764	299.837	368.294	62.7208	290.233	93.1168	49.4665	106.671	405.23	212.013	46.4634	436.01
WL_group1_MAD	123.672	117.676	65.6994	208.496	0	77.5827	233.998	196.486	281.478	220.994	152.148	293.03	160.477	101.827	280.528	227.071	253.736	319.499
WG_group5_MAD	103.958	66.9581	58.8568	264.713	77.5827	0	159.536	139.139	220.67	261.31	86.6049	339.012	220.971	162.797	208.383	215.333	306.636	248.004
WG_group5_ULB	167.367	128.835	183.447	375.764	233.998	159.536	0	85.5255	100.21	347.795	88.2229	425.294	343.351	293.821	51.7452	223.832	408.009	91.0989
WG_group6_ULB	95.3412	78.9017	133.521	299.837	196.486	139.139	85.5255	0	85.0635	266.273	54.7143	342.465	272.844	230.221	105.432	138.899	328.531	137.448
NC_group1_RAD	175.316	163.812	218.468	368.294	281.478	220.67	100.21	85.0635	0	325.854	134.065	396.53	347.49	310.179	72.0748	174.415	390.907	78.761
WL_group1_RAD	183.744	232.509	202.682	62.7208	220.994	261.31	347.795	266.273	325.854	0	267.555	79.1732	89.5435	126.932	370.788	159.23	65.7308	398.112
WG_group6_RAD	83.846	40.612	96.0957	290.233	152.148	86.6049	88.2229	54.7143	134.065	267.555	0	346.373	255.884	205.606	129.611	168.887	324.856	167.866
NC_group1_GOM	262.657	311.663	280.744	93.1168	293.03	339.012	425.294	342.465	396.53	79.1732	346.373	0	141.071	193.267	445.821	223.903	49.7719	471.162
WG_group1_GOM	178.141	215.807	168.69	49.4665	160.477	220.971	343.351	272.844	347.49	89.5435	255.884	141.071	0	59.1459	377.088	207.031	95.9087	410.275
WL_group1_GOM	135.281	164.998	113.429	106.671	101.827	162.797	293.821	230.221	310.179	126.932	205.606	193.267	59.1459	0	331.47	194.093	152.132	366.774
NC_group1_ULB	198.946	168.889	225.449	405.23	280.528	208.383	51.7452	105.432	72.0748	370.788	129.611	445.821	377.088	331.47	0	231.478	433.678	39.7804
NC_group1_MAD	111.871	154.235	169.066	212.013	227.071	215.333	223.832	138.899	174.415	159.23	168.887	223.903	207.031	194.093	231.478	0	224.849	251.508
WG_group3_GOM	241.421	287.549	249.963	46.4634	253.736	306.636	408.009	328.531	390.907	65.7308	324.856	49.7719	95.9087	152.132	433.678	224.849	0	462.161
WL_group1_ULB	232.636	206.275	263.073	436.01	319.499	248.004	91.0989	137.448	78.761	398.112	167.866	471.162	410.275	366.774	39.7804	251.508	462.161	0

## Sheet: Figure S21e
Figure S21e
group	type	Median	Quantile25	Quantile75
NC_group1_GOM	loop	3.14769	1.08003	4.76939
NC_group1_GOM	nonloop	2.56872	0.655765	4.54542
NC_group1_MAD	loop	3.16135	0.924171	4.8384
NC_group1_MAD	nonloop	2.33525	0.499152	4.54064
NC_group1_RAD	loop	3.09039	0.954845	4.80426
NC_group1_RAD	nonloop	2.30027	0.475542	4.46448
NC_group1_ULB	loop	3.09224	0.867099	4.83662
NC_group1_ULB	nonloop	2.34759	0.450083	4.57283
WG_group1_GOM	loop	3.33111	0.805328	5.03682
WG_group1_GOM	nonloop	2.6698	0.408474	4.82822
WG_group2_MAD	loop	3.41891	0.861781	5.09687
WG_group2_MAD	nonloop	2.47537	0.415843	4.72741
WG_group3_GOM	loop	3.40912	0.883539	5.10218
WG_group3_GOM	nonloop	2.62428	0.39129	4.80704
WG_group4_MAD	loop	3.41836	0.879447	5.0669
WG_group4_MAD	nonloop	2.48263	0.412268	4.74579
WG_group5_GOM	loop	3.39035	0.813285	5.07931
WG_group5_GOM	nonloop	2.64244	0.405727	4.81455
WG_group5_MAD	loop	3.43011	0.939296	5.07579
WG_group5_MAD	nonloop	2.45591	0.399193	4.73757
WG_group5_RAD	loop	3.33537	0.763319	5.06408
WG_group5_RAD	nonloop	2.35254	0.330225	4.70622
WG_group5_ULB	loop	3.19073	0.723465	4.98031
WG_group5_ULB	nonloop	2.49915	0.388661	4.72059
WG_group6_RAD	loop	3.28977	0.747239	5.06953
WG_group6_RAD	nonloop	2.39467	0.343021	4.72169
WG_group6_ULB	loop	3.19825	0.712484	4.96659
WG_group6_ULB	nonloop	2.52008	0.390548	4.72375
WL_group1_GOM	loop	3.36188	0.798984	5.012
WL_group1_GOM	nonloop	2.70618	0.391224	4.83577
WL_group1_MAD	loop	3.45662	0.873728	5.04842
WL_group1_MAD	nonloop	2.59553	0.410309	4.78173
WL_group1_RAD	loop	3.31594	0.748349	5.10918
WL_group1_RAD	nonloop	2.36641	0.299827	4.77807
WL_group1_ULB	loop	3.36085	0.720035	5.09132
WL_group1_ULB	nonloop	2.45288	0.306282	4.7964
