# Supplementary material for: Dynamic chromatin architecture of the porcine adipose tissues with weight gain and loss
Source: Nat Commun. 2023 Jun 12;14:3457. doi: 10.1038/s41467-023-39191-0 (PMC10258790; doi:10.1038/s41467-023-39191-0)
Supplement: Supplementary file 19 — Source data [file 41467_2023_39191_MOESM19_ESM.zip › Source.data/Supplementary Figure 22.xlsx]

## Sheet: Figure S22a
Figure S22a
id	logFC	DEG_ann	type	subset	log2TPM	group	tissue
ENSSSCG00000029697	-0.0261952	stable	loss	stable	4.66932	NC	GOM_MAD
ENSSSCG00000027726	-0.350719	stable	loss	stable	1.61245	NC	GOM_MAD
ENSSSCG00000047845	-0.354588	stable	loss	stable	0.510149	NC	GOM_MAD
ENSSSCG00000004010	0.148625	stable	loss	stable	3.8903	NC	GOM_MAD
ENSSSCG00000004009	-0.928732		loss	stable	1.58001	NC	GOM_MAD
ENSSSCG00000030155	0.029349	stable	loss	stable	4.90948	NC	GOM_MAD
ENSSSCG00000038931	0.0828001	stable	loss	stable	5.45935	NC	GOM_MAD
ENSSSCG00000004008	0.380996	stable	loss	stable	2.06796	NC	GOM_MAD
ENSSSCG00000004012	0.374756	stable	loss	stable	6.98792	NC	GOM_MAD
ENSSSCG00000004013	-0.886867	down	loss	loss	3.61128	NC	GOM_MAD
ENSSSCG00000031703	0.872589		loss	stable	0.181705	NC	GOM_MAD
ENSSSCG00000032916	0.785495	up	gain	gain	8.63428	NC	GOM_MAD
ENSSSCG00000004050	-0.0120001	stable	loss	stable	7.04432	NC	GOM_MAD
ENSSSCG00000040317	0.121293	stable	loss	stable	8.34282	NC	GOM_MAD
ENSSSCG00000035027	0.517274	stable	loss	stable	1.77136	NC	GOM_MAD
ENSSSCG00000038527	-0.129217	stable	loss	stable	0.530053	NC	GOM_MAD
ENSSSCG00000031733	0.16043	stable	gain	stable	7.23285	NC	GOM_MAD
ENSSSCG00000043584	0.468033		gain	stable	-0.318147	NC	GOM_MAD
ENSSSCG00000004142	-0.0261188	stable	gain	stable	6.84009	NC	GOM_MAD
ENSSSCG00000004146	-0.0715713	stable	gain	stable	4.96807	NC	GOM_MAD
ENSSSCG00000004155	1.24423		gain	stable	-2.8495	NC	GOM_MAD
ENSSSCG00000004163	-0.163459	stable	loss	stable	6.93929	NC	GOM_MAD
ENSSSCG00000004164	-1.05584	stable	loss	stable	0.526784	NC	GOM_MAD
ENSSSCG00000033258	0.430372	stable	gain	stable	2.89878	NC	GOM_MAD
ENSSSCG00000047444	-0.745481	stable	gain	stable	0.302217	NC	GOM_MAD
ENSSSCG00000036790	0.0682332	stable	gain	stable	4.48786	NC	GOM_MAD
ENSSSCG00000004201	1.14662		gain	stable	-0.948034	NC	GOM_MAD
ENSSSCG00000004249	-0.289032	stable	gain	stable	5.18235	NC	GOM_MAD
ENSSSCG00000004254	-0.0139033	stable	loss	stable	3.59472	NC	GOM_MAD
ENSSSCG00000036207	-0.669462		loss	stable	-1.31972	NC	GOM_MAD
ENSSSCG00000038522	0.492181	stable	loss	stable	3.02763	NC	GOM_MAD
ENSSSCG00000004261	0.506109		loss	stable	0.0935185	NC	GOM_MAD
ENSSSCG00000004262	0.0086271	stable	loss	stable	3.21146	NC	GOM_MAD
ENSSSCG00000004263	-0.134749	stable	loss	stable	4.17935	NC	GOM_MAD
ENSSSCG00000023834	-1.48979		loss	stable	-0.364386	NC	GOM_MAD
ENSSSCG00000032533	0.14819		loss	stable	-2.19249	NC	GOM_MAD
ENSSSCG00000004275	-0.117442	stable	loss	stable	4.74718	NC	GOM_MAD
ENSSSCG00000046534	-0.0539936		loss	stable	0.759609	NC	GOM_MAD
ENSSSCG00000004276	0.390189	stable	loss	stable	4.84414	NC	GOM_MAD
ENSSSCG00000004290	1.1816	up	gain	gain	2.08427	NC	GOM_MAD
ENSSSCG00000044215	-0.336855	stable	gain	stable	0.515953	NC	GOM_MAD
ENSSSCG00000039953	0.0142926	stable	gain	stable	8.8265	NC	GOM_MAD
ENSSSCG00000046419	-1.58648		gain	stable	2.31991	NC	GOM_MAD
ENSSSCG00000032781	-1.18012	stable	gain	stable	1.75379	NC	GOM_MAD
ENSSSCG00000004314	0.164427	stable	gain	stable	4.43899	NC	GOM_MAD
ENSSSCG00000024249	0.989739	stable	gain	stable	0.898073	NC	GOM_MAD
ENSSSCG00000004317	0.0370332	stable	gain	stable	5.09811	NC	GOM_MAD
ENSSSCG00000004322	-2.01909	down	loss	loss	2.95813	NC	GOM_MAD
ENSSSCG00000004368	-0.0378969	stable	gain	stable	4.417	NC	GOM_MAD
ENSSSCG00000042384	-1.16982		gain	stable	-0.782836	NC	GOM_MAD
ENSSSCG00000004369	-0.420836	stable	gain	stable	1.45395	NC	GOM_MAD
ENSSSCG00000004382	0.0752611	stable	loss	stable	7.14896	NC	GOM_MAD
ENSSSCG00000040660	-1.90355		gain	stable	0.152722	NC	GOM_MAD
ENSSSCG00000004445	0.451649		gain	stable	-2.59752	NC	GOM_MAD
ENSSSCG00000004458	-0.829669	down	gain	stable	2.39683	NC	GOM_MAD
ENSSSCG00000032485	1.40366		gain	stable	-1.85182	NC	GOM_MAD
ENSSSCG00000031482	0.332841		loss	stable	-2.95085	NC	GOM_MAD
ENSSSCG00000004464	-0.58728	down	loss	loss	5.08198	NC	GOM_MAD
ENSSSCG00000049631	0.0815377	stable	loss	stable	0.696883	NC	GOM_MAD
ENSSSCG00000046012	-1.40801		loss	stable	-0.176126	NC	GOM_MAD
ENSSSCG00000046535	0.0393406		loss	stable	-0.720874	NC	GOM_MAD
ENSSSCG00000033155	0.0253554	stable	loss	stable	6.77369	NC	GOM_MAD
ENSSSCG00000004489	-0.0501707	stable	loss	stable	13.2076	NC	GOM_MAD
ENSSSCG00000037674	-1.32895	stable	loss	stable	8.72999	NC	GOM_MAD
ENSSSCG00000005771	0.398779	stable	loss	stable	4.14671	NC	GOM_MAD
ENSSSCG00000005768	0.0924442	stable	loss	stable	4.76477	NC	GOM_MAD
ENSSSCG00000043017	-0.741276		loss	stable	-0.399109	NC	GOM_MAD
ENSSSCG00000004510	0.750961	up	loss	stable	6.49854	NC	GOM_MAD
ENSSSCG00000004511	-2.29353	down	loss	loss	2.66345	NC	GOM_MAD
ENSSSCG00000049462	0.0119198		loss	stable	0.517313	NC	GOM_MAD
ENSSSCG00000045942	-0.642498	stable	loss	stable	1.86419	NC	GOM_MAD
ENSSSCG00000004520	1.3016	stable	loss	stable	0.494204	NC	GOM_MAD
ENSSSCG00000004549	0.858326	stable	loss	stable	3.86471	NC	GOM_MAD
ENSSSCG00000004550	0.105608	stable	gain	stable	5.53153	NC	GOM_MAD
ENSSSCG00000004570	1.67019	up	gain	gain	8.78599	NC	GOM_MAD
ENSSSCG00000004576	0.208522	stable	loss	stable	4.66965	NC	GOM_MAD
ENSSSCG00000035244	-1.16624		loss	stable	-2.71641	NC	GOM_MAD
ENSSSCG00000004588	0.931131	stable	gain	stable	2.99617	NC	GOM_MAD
ENSSSCG00000004589	0.024863	stable	gain	stable	4.89312	NC	GOM_MAD
ENSSSCG00000004617	0.436936	stable	gain	stable	6.00809	NC	GOM_MAD
ENSSSCG00000004620	0.0171765	stable	gain	stable	6.56339	NC	GOM_MAD
ENSSSCG00000004621	-0.886886		gain	stable	-1.99793	NC	GOM_MAD
ENSSSCG00000004622	0.573364	stable	gain	stable	3.83619	NC	GOM_MAD
ENSSSCG00000004626	-0.243909	stable	loss	stable	6.43301	NC	GOM_MAD
ENSSSCG00000004646	-1.50119	down	gain	stable	1.93759	NC	GOM_MAD
ENSSSCG00000045182	-0.88989	stable	gain	stable	1.32345	NC	GOM_MAD
ENSSSCG00000004647	-0.0317095	stable	gain	stable	5.11613	NC	GOM_MAD
ENSSSCG00000004648	0.323081	stable	gain	stable	3.04812	NC	GOM_MAD
ENSSSCG00000004651	0.193364	stable	gain	stable	5.94675	NC	GOM_MAD
ENSSSCG00000004652	0.218783	stable	gain	stable	7.1772	NC	GOM_MAD
ENSSSCG00000004653	0.179787	stable	gain	stable	6.86578	NC	GOM_MAD
ENSSSCG00000004657	0.18583	stable	gain	stable	1.98294	NC	GOM_MAD
ENSSSCG00000004656	-0.00492478	stable	gain	stable	6.95425	NC	GOM_MAD
ENSSSCG00000004658	1.13931	up	loss	stable	7.44731	NC	GOM_MAD
ENSSSCG00000004659	-1.14391		loss	stable	0.329512	NC	GOM_MAD
ENSSSCG00000040204	-1.88133		loss	stable	-2.47563	NC	GOM_MAD
ENSSSCG00000004661	0.0877134	stable	loss	stable	3.15585	NC	GOM_MAD
ENSSSCG00000004662	-0.777769		loss	stable	0.806938	NC	GOM_MAD
ENSSSCG00000004680	1.83862		gain	stable	-1.53721	NC	GOM_MAD
ENSSSCG00000004733	0.229345		loss	stable	-1.23945	NC	GOM_MAD
ENSSSCG00000004755	0.443049	stable	gain	stable	3.93414	NC	GOM_MAD
ENSSSCG00000004781	-0.467351		loss	stable	-2.10343	NC	GOM_MAD
ENSSSCG00000004782	-1.11658	stable	loss	stable	0.530006	NC	GOM_MAD
ENSSSCG00000035284	0.00376438	stable	loss	stable	3.63635	NC	GOM_MAD
ENSSSCG00000039393	-0.379456	stable	loss	stable	4.92557	NC	GOM_MAD
ENSSSCG00000043630	-1.59779		loss	stable	-0.225364	NC	GOM_MAD
ENSSSCG00000033657	0.795486	stable	gain	stable	6.31559	NC	GOM_MAD
ENSSSCG00000027232	0.0402496		gain	stable	-0.892079	NC	GOM_MAD
ENSSSCG00000004811	-0.298938		gain	stable	-0.562746	NC	GOM_MAD
ENSSSCG00000030560	0.102549	stable	gain	stable	5.13564	NC	GOM_MAD
ENSSSCG00000004843	-0.683007		loss	stable	-2.2295	NC	GOM_MAD
ENSSSCG00000004844	0.215435	stable	loss	stable	5.40453	NC	GOM_MAD
ENSSSCG00000004845	0.315567	stable	loss	stable	4.78213	NC	GOM_MAD
ENSSSCG00000004847	0.16313	stable	loss	stable	4.24653	NC	GOM_MAD
ENSSSCG00000035696	0.225794	stable	loss	stable	3.88806	NC	GOM_MAD
ENSSSCG00000036984	0.344054	stable	gain	stable	2.80066	NC	GOM_MAD
ENSSSCG00000049954	-0.559827		loss	stable	2.92258	NC	GOM_MAD
ENSSSCG00000022337	-1.84946		loss	stable	0.574284	NC	GOM_MAD
ENSSSCG00000033560	2.50794		loss	stable	-2.77912	NC	GOM_MAD
ENSSSCG00000034519	0.354186		loss	stable	-3.26416	NC	GOM_MAD
ENSSSCG00000039151	-0.532605		loss	stable	-2.98851	NC	GOM_MAD
ENSSSCG00000004958	-0.0698178	stable	loss	stable	5.86282	NC	GOM_MAD
ENSSSCG00000026517	0.069145	stable	loss	stable	5.25428	NC	GOM_MAD
ENSSSCG00000004961	0.805009	up	loss	stable	2.46596	NC	GOM_MAD
ENSSSCG00000004968	-0.341328	stable	loss	stable	0.664975	NC	GOM_MAD
ENSSSCG00000004969	-1.21284	stable	loss	stable	0.944322	NC	GOM_MAD
ENSSSCG00000004980	-1.76389	down	gain	stable	3.3242	NC	GOM_MAD
ENSSSCG00000045715	-0.411966		gain	stable	-2.41043	NC	GOM_MAD
ENSSSCG00000004978	-1.50131		gain	stable	-1.26607	NC	GOM_MAD
ENSSSCG00000037781	0.470606	stable	gain	stable	8.06407	NC	GOM_MAD
ENSSSCG00000004979	-0.0717262	stable	gain	stable	5.8551	NC	GOM_MAD
ENSSSCG00000025616	0.0867957	stable	gain	stable	3.29025	NC	GOM_MAD
ENSSSCG00000033800	0.384668	stable	loss	stable	4.36101	NC	GOM_MAD
ENSSSCG00000041264	-1.84084		loss	stable	-0.126225	NC	GOM_MAD
ENSSSCG00000005087	1.23273		loss	stable	-1.26617	NC	GOM_MAD
ENSSSCG00000005089	0.165306	stable	loss	stable	0.438849	NC	GOM_MAD
ENSSSCG00000005090	0.147916	stable	loss	stable	4.14244	NC	GOM_MAD
ENSSSCG00000024529	-0.166933	stable	loss	stable	3.09181	NC	GOM_MAD
ENSSSCG00000005092	-0.493338	stable	loss	stable	3.50981	NC	GOM_MAD
ENSSSCG00000026382	0.0579664	stable	gain	stable	5.47246	NC	GOM_MAD
ENSSSCG00000024140	3.27e-16		gain	stable	-3.32193	NC	GOM_MAD
ENSSSCG00000021504	0.331295		gain	stable	-3.11687	NC	GOM_MAD
ENSSSCG00000005163	3.27e-16		gain	stable	-3.32193	NC	GOM_MAD
ENSSSCG00000028406	0.25308	stable	gain	stable	4.24816	NC	GOM_MAD
ENSSSCG00000005164	-0.459194	stable	gain	stable	3.20774	NC	GOM_MAD
ENSSSCG00000005166	0.453986	stable	gain	stable	4.10278	NC	GOM_MAD
ENSSSCG00000048205	-0.938937		gain	stable	0.483887	NC	GOM_MAD
ENSSSCG00000005220	0.189366	stable	gain	stable	2.45311	NC	GOM_MAD
ENSSSCG00000021802	0.388844	stable	gain	stable	4.35254	NC	GOM_MAD
ENSSSCG00000031105	0.0556231	stable	gain	stable	3.1072	NC	GOM_MAD
ENSSSCG00000045514	-0.306186		loss	stable	0.0712524	NC	GOM_MAD
ENSSSCG00000041324	3.53027		loss	stable	-2.92636	NC	GOM_MAD
ENSSSCG00000023520	-0.299796	stable	loss	stable	4.92295	NC	GOM_MAD
ENSSSCG00000037390	-0.433261	stable	loss	stable	3.94644	NC	GOM_MAD
ENSSSCG00000005287	0.65927	stable	gain	stable	6.22228	NC	GOM_MAD
ENSSSCG00000005308	0.257054	stable	gain	stable	4.86072	NC	GOM_MAD
ENSSSCG00000005309	-1.11338		gain	stable	2.36736	NC	GOM_MAD
ENSSSCG00000005310	0.296005	stable	gain	stable	4.28099	NC	GOM_MAD
ENSSSCG00000005311	-0.765838	stable	gain	stable	1.77031	NC	GOM_MAD
ENSSSCG00000005312	-1.27739	stable	gain	stable	1.82728	NC	GOM_MAD
ENSSSCG00000005314	1.01054	stable	gain	stable	9.41654	NC	GOM_MAD
ENSSSCG00000005313	0.364747	stable	gain	stable	4.27822	NC	GOM_MAD
ENSSSCG00000051368	-0.563119	stable	gain	stable	0.532286	NC	GOM_MAD
ENSSSCG00000005316	2.76619	up	gain	gain	8.88655	NC	GOM_MAD
ENSSSCG00000005317	0.156194	stable	gain	stable	8.00039	NC	GOM_MAD
ENSSSCG00000005318	0.118804	stable	gain	stable	4.83619	NC	GOM_MAD
ENSSSCG00000005319	0.13054	stable	gain	stable	3.87581	NC	GOM_MAD
ENSSSCG00000005320	0.150566	stable	gain	stable	2.17854	NC	GOM_MAD
ENSSSCG00000038905	-0.301027		gain	stable	-0.0635016	NC	GOM_MAD
ENSSSCG00000005322	0.116524	stable	gain	stable	3.64638	NC	GOM_MAD
ENSSSCG00000025842	0.628171	up	gain	gain	3.93368	NC	GOM_MAD
ENSSSCG00000005324	0.396789	stable	gain	stable	0.863308	NC	GOM_MAD
ENSSSCG00000031236	-0.357201	stable	loss	stable	5.40334	NC	GOM_MAD
ENSSSCG00000005349	0.706597	up	gain	gain	4.25322	NC	GOM_MAD
ENSSSCG00000036340	-0.113705	stable	gain	stable	2.13191	NC	GOM_MAD
ENSSSCG00000005371	0.0548913	stable	gain	stable	4.16697	NC	GOM_MAD
ENSSSCG00000005373	0.133834	stable	gain	stable	7.96147	NC	GOM_MAD
ENSSSCG00000044225	-0.4803	stable	gain	stable	2.41911	NC	GOM_MAD
ENSSSCG00000005393	0.0402503		gain	stable	-0.620137	NC	GOM_MAD
ENSSSCG00000045284	-0.00630133	stable	gain	stable	0.655938	NC	GOM_MAD
ENSSSCG00000005430	-1.94643		loss	stable	-1.2255	NC	GOM_MAD
ENSSSCG00000048390	-0.356321	stable	loss	stable	1.02407	NC	GOM_MAD
ENSSSCG00000051396	-0.635786		loss	stable	-1.03461	NC	GOM_MAD
ENSSSCG00000031592	0.378104	stable	loss	stable	3.92294	NC	GOM_MAD
ENSSSCG00000050248	-0.704319		loss	stable	-0.495409	NC	GOM_MAD
ENSSSCG00000005456	1.90361		loss	stable	-1.307	NC	GOM_MAD
ENSSSCG00000005457	0.172142	stable	loss	stable	3.99136	NC	GOM_MAD
ENSSSCG00000044924	-0.00399086	stable	loss	stable	1.22574	NC	GOM_MAD
ENSSSCG00000005471	-0.381317	stable	loss	stable	3.90887	NC	GOM_MAD
ENSSSCG00000005472	-1.29124	down	loss	loss	1.3974	NC	GOM_MAD
ENSSSCG00000005486	-0.99081		loss	stable	-0.873878	NC	GOM_MAD
ENSSSCG00000023894	-0.481124	stable	loss	stable	1.88613	NC	GOM_MAD
ENSSSCG00000036457	-1.24002	down	gain	stable	1.13835	NC	GOM_MAD
ENSSSCG00000044220	-0.415884	stable	loss	stable	-0.154139	NC	GOM_MAD
ENSSSCG00000041894	1.09505		loss	stable	-0.996626	NC	GOM_MAD
ENSSSCG00000036639	-0.338991	stable	gain	stable	7.24522	NC	GOM_MAD
ENSSSCG00000038200	-1.48371		gain	stable	-0.632975	NC	GOM_MAD
ENSSSCG00000005533	-0.164317	stable	loss	stable	3.79029	NC	GOM_MAD
ENSSSCG00000005587	-0.431202	stable	loss	stable	3.82515	NC	GOM_MAD
ENSSSCG00000036926	0.210934	stable	gain	stable	3.3123	NC	GOM_MAD
ENSSSCG00000005608	-0.014386	stable	loss	stable	6.43895	NC	GOM_MAD
ENSSSCG00000005617	-0.593972	stable	loss	stable	4.06058	NC	GOM_MAD
ENSSSCG00000022655	0.288454	stable	gain	stable	1.76871	NC	GOM_MAD
ENSSSCG00000005638	-0.488889	stable	gain	stable	6.94229	NC	GOM_MAD
ENSSSCG00000005651	0.0176166	stable	loss	stable	3.71737	NC	GOM_MAD
ENSSSCG00000005652	0.107629	stable	loss	stable	3.16843	NC	GOM_MAD
ENSSSCG00000031669	0.0431083	stable	loss	stable	1.88555	NC	GOM_MAD
ENSSSCG00000005689	0.0379436	stable	gain	stable	6.03223	NC	GOM_MAD
ENSSSCG00000049359	-0.928056	stable	gain	stable	0.815837	NC	GOM_MAD
ENSSSCG00000038868	0.322377	stable	gain	stable	4.00639	NC	GOM_MAD
ENSSSCG00000005701	0.371861	stable	gain	stable	3.94729	NC	GOM_MAD
ENSSSCG00000034178	0.448482	stable	gain	stable	4.63512	NC	GOM_MAD
ENSSSCG00000005711	0.169957	stable	gain	stable	3.84767	NC	GOM_MAD
ENSSSCG00000005713	0.72597	stable	gain	stable	2.13965	NC	GOM_MAD
ENSSSCG00000028172	-0.671355	stable	gain	stable	1.99003	NC	GOM_MAD
ENSSSCG00000032110	0.189699	stable	gain	stable	3.45988	NC	GOM_MAD
ENSSSCG00000028671	0.684892		gain	stable	-0.437845	NC	GOM_MAD
ENSSSCG00000043356	-1.87177		gain	stable	3.60365	NC	GOM_MAD
ENSSSCG00000035727	0.4476	stable	gain	stable	5.28428	NC	GOM_MAD
ENSSSCG00000038459	0.491535	stable	gain	stable	4.33983	NC	GOM_MAD
ENSSSCG00000040710	0.163884	stable	gain	stable	6.13464	NC	GOM_MAD
ENSSSCG00000031407	-0.290343	stable	gain	stable	1.60535	NC	GOM_MAD
ENSSSCG00000050374	-0.154104		gain	stable	-1.5281	NC	GOM_MAD
ENSSSCG00000038220	0.434927	stable	gain	stable	5.84599	NC	GOM_MAD
ENSSSCG00000005751	0.252013	stable	gain	stable	5.48784	NC	GOM_MAD
ENSSSCG00000011178	1.04233		gain	stable	-1.66152	NC	GOM_MAD
ENSSSCG00000039788	-0.0406824	stable	gain	stable	2.72404	NC	GOM_MAD
ENSSSCG00000011179	0.0697633	stable	gain	stable	5.47983	NC	GOM_MAD
ENSSSCG00000034665	-0.882409	down	gain	stable	2.40917	NC	GOM_MAD
ENSSSCG00000032424	0.520737	stable	gain	stable	3.07587	NC	GOM_MAD
ENSSSCG00000037430	0.540649	stable	gain	stable	3.43437	NC	GOM_MAD
ENSSSCG00000037830	-0.976435		gain	stable	-1.13138	NC	GOM_MAD
ENSSSCG00000038215	-0.370006		gain	stable	-0.981849	NC	GOM_MAD
ENSSSCG00000011198	0.12462	stable	loss	stable	4.6451	NC	GOM_MAD
ENSSSCG00000030671	0.680865		loss	stable	-2.55793	NC	GOM_MAD
ENSSSCG00000029811	-0.772126	down	loss	loss	3.42898	NC	GOM_MAD
ENSSSCG00000036033	0.281858	stable	gain	stable	6.24697	NC	GOM_MAD
ENSSSCG00000040057	-2.39549		gain	stable	-0.480645	NC	GOM_MAD
ENSSSCG00000041813	-0.505219	stable	gain	stable	3.33181	NC	GOM_MAD
ENSSSCG00000021977	0.380741	stable	gain	stable	5.58968	NC	GOM_MAD
ENSSSCG00000022618	0.208988	stable	loss	stable	3.04445	NC	GOM_MAD
ENSSSCG00000024546	-0.365043		loss	stable	0.792428	NC	GOM_MAD
ENSSSCG00000011234	0.0674877	stable	loss	stable	3.60486	NC	GOM_MAD
ENSSSCG00000038362	-0.0976638	stable	loss	stable	8.22087	NC	GOM_MAD
ENSSSCG00000028740	0.295096	stable	gain	stable	5.78004	NC	GOM_MAD
ENSSSCG00000011246	-0.203761		gain	stable	-0.587876	NC	GOM_MAD
ENSSSCG00000011257	-0.0544891	stable	loss	stable	2.54498	NC	GOM_MAD
ENSSSCG00000050558	-0.0175532		gain	stable	0.138224	NC	GOM_MAD
ENSSSCG00000029268	0.209557	stable	gain	stable	3.16516	NC	GOM_MAD
ENSSSCG00000031304	-0.0315137	stable	gain	stable	4.02175	NC	GOM_MAD
ENSSSCG00000024556	0.0227758	stable	gain	stable	3.30578	NC	GOM_MAD
ENSSSCG00000022462	0.0908626	stable	gain	stable	2.39818	NC	GOM_MAD
ENSSSCG00000032596	-1.33235		gain	stable	0.471731	NC	GOM_MAD
ENSSSCG00000022195	-0.439743	stable	gain	stable	1.35597	NC	GOM_MAD
ENSSSCG00000011310	-0.49853	stable	gain	stable	2.97627	NC	GOM_MAD
ENSSSCG00000011304	-0.176836	stable	gain	stable	3.96312	NC	GOM_MAD
ENSSSCG00000032080	-0.0636289	stable	gain	stable	2.79876	NC	GOM_MAD
ENSSSCG00000011306	-0.334679	stable	gain	stable	1.98725	NC	GOM_MAD
ENSSSCG00000011307	-0.018887	stable	gain	stable	1.3636	NC	GOM_MAD
ENSSSCG00000032344	-0.105159	stable	gain	stable	3.19862	NC	GOM_MAD
ENSSSCG00000011309	-1.14909	down	gain	stable	0.537278	NC	GOM_MAD
ENSSSCG00000031576	-0.0360819	stable	gain	stable	2.18419	NC	GOM_MAD
ENSSSCG00000024344	-1.27878	down	gain	stable	3.41207	NC	GOM_MAD
ENSSSCG00000039224	-0.42449	stable	gain	stable	0.807633	NC	GOM_MAD
ENSSSCG00000011340	0.0200641	stable	gain	stable	5.69759	NC	GOM_MAD
ENSSSCG00000011342	0.222025	stable	gain	stable	4.37164	NC	GOM_MAD
ENSSSCG00000011344	-1.85947		gain	stable	3.78671	NC	GOM_MAD
ENSSSCG00000033240	-0.996493	stable	gain	stable	3.91907	NC	GOM_MAD
ENSSSCG00000011363	0.166045	stable	gain	stable	5.53631	NC	GOM_MAD
ENSSSCG00000045239	-1.14434		gain	stable	2.82844	NC	GOM_MAD
ENSSSCG00000011366	0.795158	up	gain	gain	5.69323	NC	GOM_MAD
ENSSSCG00000011376	0.4854	stable	loss	stable	2.50998	NC	GOM_MAD
ENSSSCG00000011379	0.984144	up	loss	stable	3.01262	NC	GOM_MAD
ENSSSCG00000011380	-0.120625		loss	stable	0.250424	NC	GOM_MAD
ENSSSCG00000036636	-0.0606124	stable	loss	stable	3.18921	NC	GOM_MAD
ENSSSCG00000011382	0.0668684	stable	loss	stable	4.49712	NC	GOM_MAD
ENSSSCG00000033727	0.156238	stable	loss	stable	8.63068	NC	GOM_MAD
ENSSSCG00000022080	-0.0367795	stable	loss	stable	6.67636	NC	GOM_MAD
ENSSSCG00000037459	0.365872	stable	loss	stable	3.34274	NC	GOM_MAD
ENSSSCG00000022975	-0.396061		loss	stable	-0.0174789	NC	GOM_MAD
ENSSSCG00000031594	0.373803	stable	loss	stable	4.12191	NC	GOM_MAD
ENSSSCG00000011390	0.184599	stable	loss	stable	4.26035	NC	GOM_MAD
ENSSSCG00000011391	-0.0179519		loss	stable	-0.488873	NC	GOM_MAD
ENSSSCG00000011393	-0.192834	stable	loss	stable	2.55264	NC	GOM_MAD
ENSSSCG00000026977	-0.484282	stable	loss	stable	1.45703	NC	GOM_MAD
ENSSSCG00000025416	-0.465218		loss	stable	-1.48696	NC	GOM_MAD
ENSSSCG00000027992	0.114665	stable	loss	stable	3.06298	NC	GOM_MAD
ENSSSCG00000025791	0.318477	stable	loss	stable	2.72205	NC	GOM_MAD
ENSSSCG00000011394	0.313566	stable	loss	stable	6.84248	NC	GOM_MAD
ENSSSCG00000037003	0.722025	stable	loss	stable	5.63287	NC	GOM_MAD
ENSSSCG00000011395	-0.000830735	stable	loss	stable	6.80163	NC	GOM_MAD
ENSSSCG00000011400	0.00525459	stable	loss	stable	3.46533	NC	GOM_MAD
ENSSSCG00000011401	-1.02567		loss	stable	0.368896	NC	GOM_MAD
ENSSSCG00000011408	0.204316		gain	stable	-0.49651	NC	GOM_MAD
ENSSSCG00000043195	0.205607	stable	gain	stable	4.30074	NC	GOM_MAD
ENSSSCG00000032914	-0.49455	stable	loss	stable	6.28338	NC	GOM_MAD
ENSSSCG00000048899	-1.60983		loss	stable	-2.24175	NC	GOM_MAD
ENSSSCG00000028446	0.244142	stable	loss	stable	5.00079	NC	GOM_MAD
ENSSSCG00000023325	-0.326227	stable	loss	stable	5.39925	NC	GOM_MAD
ENSSSCG00000030229	-0.503925	stable	loss	stable	4.63359	NC	GOM_MAD
ENSSSCG00000027573	0.365002	stable	loss	stable	9.93648	NC	GOM_MAD
ENSSSCG00000028184	0.488703		loss	stable	-1.19893	NC	GOM_MAD
ENSSSCG00000011461	0.765609		loss	stable	-2.46767	NC	GOM_MAD
ENSSSCG00000035859	-1.35959	down	loss	loss	4.04848	NC	GOM_MAD
ENSSSCG00000043463	-0.526335		loss	stable	-1.73121	NC	GOM_MAD
ENSSSCG00000033189	-0.18095	stable	gain	stable	5.7727	NC	GOM_MAD
ENSSSCG00000042038	-0.36666	stable	gain	stable	0.0182681	NC	GOM_MAD
ENSSSCG00000011514	0.123741	stable	loss	stable	5.95485	NC	GOM_MAD
ENSSSCG00000011516	0.137479	stable	gain	stable	6.00374	NC	GOM_MAD
ENSSSCG00000036580	-0.378142	stable	gain	stable	1.08177	NC	GOM_MAD
ENSSSCG00000026200	0.142251		gain	stable	-0.605075	NC	GOM_MAD
ENSSSCG00000047927	0.0356442	stable	loss	stable	2.08924	NC	GOM_MAD
ENSSSCG00000049525	-0.535652	stable	loss	stable	1.30703	NC	GOM_MAD
ENSSSCG00000011522	0.29464	stable	loss	stable	2.23734	NC	GOM_MAD
ENSSSCG00000050663	-1.3683		loss	stable	0.855757	NC	GOM_MAD
ENSSSCG00000011570	-0.235893	stable	gain	stable	3.28381	NC	GOM_MAD
ENSSSCG00000039850	1.9874		gain	stable	-1.7486	NC	GOM_MAD
ENSSSCG00000011577	-0.967066		gain	stable	-0.918983	NC	GOM_MAD
ENSSSCG00000011576	0.433409	stable	gain	stable	3.67481	NC	GOM_MAD
ENSSSCG00000011611	0.0978751	stable	gain	stable	4.30376	NC	GOM_MAD
ENSSSCG00000024827	0.286557	stable	gain	stable	3.76281	NC	GOM_MAD
ENSSSCG00000021397	0.139699	stable	gain	stable	1.2893	NC	GOM_MAD
ENSSSCG00000011624	-0.755833	stable	gain	stable	0.647563	NC	GOM_MAD
ENSSSCG00000011623	0.448538	stable	gain	stable	4.04089	NC	GOM_MAD
ENSSSCG00000011626	-0.84678		gain	stable	-0.64546	NC	GOM_MAD
ENSSSCG00000011625	1.10809	stable	gain	stable	3.60291	NC	GOM_MAD
ENSSSCG00000045774	-0.396338	stable	gain	stable	-0.260488	NC	GOM_MAD
ENSSSCG00000031721	-1.18684		gain	stable	-3.05042	NC	GOM_MAD
ENSSSCG00000028562	-0.169787		loss	stable	-3.13074	NC	GOM_MAD
ENSSSCG00000041946	-0.210596	stable	loss	stable	0.000117006	NC	GOM_MAD
ENSSSCG00000037344	-0.0187799		loss	stable	-3.0715	NC	GOM_MAD
ENSSSCG00000041225	2.86e-08		loss	stable	-3.32193	NC	GOM_MAD
ENSSSCG00000044289	2.86e-08		loss	stable	-3.32193	NC	GOM_MAD
ENSSSCG00000051409	3.27e-16		loss	stable	-3.32193	NC	GOM_MAD
ENSSSCG00000046938	3.27e-16		loss	stable	-3.32193	NC	GOM_MAD
ENSSSCG00000049712	3.45414		loss	stable	-2.03049	NC	GOM_MAD
ENSSSCG00000051422	2.7831		loss	stable	-2.6883	NC	GOM_MAD
ENSSSCG00000049490	3.27e-16		loss	stable	-3.32193	NC	GOM_MAD
ENSSSCG00000035771	-0.164212	stable	loss	stable	4.16728	NC	GOM_MAD
ENSSSCG00000011663	-0.689784		loss	stable	-1.37597	NC	GOM_MAD
ENSSSCG00000011664	-0.0979479	stable	loss	stable	5.47731	NC	GOM_MAD
ENSSSCG00000011684	-0.0511601	stable	loss	stable	6.49362	NC	GOM_MAD
ENSSSCG00000041008	-0.554323	stable	gain	stable	0.0313564	NC	GOM_MAD
ENSSSCG00000011695	-0.210789	stable	gain	stable	4.93305	NC	GOM_MAD
ENSSSCG00000011694	0.31185		gain	stable	-2.33758	NC	GOM_MAD
ENSSSCG00000011699	-0.0187091	stable	gain	stable	4.43308	NC	GOM_MAD
ENSSSCG00000011700	0.542638	stable	gain	stable	2.83745	NC	GOM_MAD
ENSSSCG00000025468	0.943768		gain	stable	-1.73435	NC	GOM_MAD
ENSSSCG00000011701	1.24622	stable	gain	stable	2.51367	NC	GOM_MAD
ENSSSCG00000032550	-2.37813		gain	stable	-2.17441	NC	GOM_MAD
ENSSSCG00000011714	-0.4321	stable	gain	stable	3.31717	NC	GOM_MAD
ENSSSCG00000036844	-1.05265	down	loss	loss	3.42466	NC	GOM_MAD
ENSSSCG00000011717	-0.270156	stable	loss	stable	2.99276	NC	GOM_MAD
ENSSSCG00000033781	0.584095		loss	stable	-3.24902	NC	GOM_MAD
ENSSSCG00000031367	0.347545		loss	stable	0.765229	NC	GOM_MAD
ENSSSCG00000022105	-1.08047	down	loss	loss	2.79452	NC	GOM_MAD
ENSSSCG00000020984	-0.443745	stable	gain	stable	5.62478	NC	GOM_MAD
ENSSSCG00000011729	1.04771	up	gain	gain	4.77902	NC	GOM_MAD
ENSSSCG00000048567	1.08824		gain	stable	-3.00258	NC	GOM_MAD
ENSSSCG00000011730	-0.169246		gain	stable	-1.94045	NC	GOM_MAD
ENSSSCG00000035525	0.484409	stable	gain	stable	0.32325	NC	GOM_MAD
ENSSSCG00000011746	-0.150644	stable	gain	stable	5.63345	NC	GOM_MAD
ENSSSCG00000011750	-1.72276	down	loss	loss	5.85903	NC	GOM_MAD
ENSSSCG00000011751	-0.657866		loss	stable	-0.702605	NC	GOM_MAD
ENSSSCG00000011752	-0.178699	stable	loss	stable	6.08978	NC	GOM_MAD
ENSSSCG00000011782	0.0680784	stable	gain	stable	4.73639	NC	GOM_MAD
ENSSSCG00000011783	0.160284	stable	gain	stable	4.79055	NC	GOM_MAD
ENSSSCG00000033256	-1.04996		gain	stable	-3.19351	NC	GOM_MAD
ENSSSCG00000038724	0.819656	up	gain	gain	3.53059	NC	GOM_MAD
ENSSSCG00000048775	-0.383458		gain	stable	0.29767	NC	GOM_MAD
ENSSSCG00000022550	1.25261	up	loss	stable	1.74867	NC	GOM_MAD
ENSSSCG00000047010	-0.313557	stable	loss	stable	0.153681	NC	GOM_MAD
ENSSSCG00000040431	-0.628214	stable	loss	stable	2.20854	NC	GOM_MAD
ENSSSCG00000011797	-0.00423212	stable	loss	stable	4.08977	NC	GOM_MAD
ENSSSCG00000011798	-0.450047	stable	loss	stable	3.12777	NC	GOM_MAD
ENSSSCG00000011799	1.0621		loss	stable	2.309	NC	GOM_MAD
ENSSSCG00000011803	0.117276	stable	gain	stable	10.4143	NC	GOM_MAD
ENSSSCG00000011804	-0.739912	down	gain	stable	3.74547	NC	GOM_MAD
ENSSSCG00000040904	-3.09504	down	gain	stable	3.75307	NC	GOM_MAD
ENSSSCG00000024788	-0.160609		gain	stable	-2.62569	NC	GOM_MAD
ENSSSCG00000022341	-0.114003		gain	stable	-2.47312	NC	GOM_MAD
ENSSSCG00000021206	0.182754	stable	gain	stable	4.40401	NC	GOM_MAD
ENSSSCG00000038584	1.15905	up	gain	gain	1.85355	NC	GOM_MAD
ENSSSCG00000011819	-0.132676	stable	gain	stable	1.37447	NC	GOM_MAD
ENSSSCG00000041365	-0.0682668	stable	gain	stable	0.00875828	NC	GOM_MAD
ENSSSCG00000048327	-0.906691		gain	stable	0.631287	NC	GOM_MAD
ENSSSCG00000036094	-0.264574	stable	gain	stable	0.865661	NC	GOM_MAD
ENSSSCG00000026260	-0.431809	stable	gain	stable	-0.0864243	NC	GOM_MAD
ENSSSCG00000011821	2.55034		gain	stable	-2.83416	NC	GOM_MAD
ENSSSCG00000011826	0.141269	stable	gain	stable	4.31991	NC	GOM_MAD
ENSSSCG00000035414	0.118849	stable	gain	stable	1.87286	NC	GOM_MAD
ENSSSCG00000011833	0.112675	stable	gain	stable	6.44118	NC	GOM_MAD
ENSSSCG00000011843	-0.00806308	stable	loss	stable	6.43576	NC	GOM_MAD
ENSSSCG00000023527	0.119094	stable	loss	stable	2.87622	NC	GOM_MAD
ENSSSCG00000011849	0.233588	stable	gain	stable	4.40304	NC	GOM_MAD
ENSSSCG00000011853	0.0237431	stable	gain	stable	3.4538	NC	GOM_MAD
ENSSSCG00000027139	0.114215	stable	gain	stable	6.25306	NC	GOM_MAD
ENSSSCG00000024904	-0.0774416	stable	gain	stable	3.67298	NC	GOM_MAD
ENSSSCG00000011870	-0.249329	stable	gain	stable	2.80635	NC	GOM_MAD
ENSSSCG00000011872	-0.0347913		gain	stable	-0.326442	NC	GOM_MAD
ENSSSCG00000036766	0.100569	stable	gain	stable	4.02803	NC	GOM_MAD
ENSSSCG00000011873	-0.198481	stable	gain	stable	3.4978	NC	GOM_MAD
ENSSSCG00000031913	0.225459	stable	gain	stable	7.8469	NC	GOM_MAD
ENSSSCG00000024302	3.76879		gain	stable	-1.25177	NC	GOM_MAD
ENSSSCG00000011916	0.0697665	stable	gain	stable	5.43403	NC	GOM_MAD
ENSSSCG00000011917	0.182443	stable	gain	stable	6.09639	NC	GOM_MAD
ENSSSCG00000037190	2.06713		gain	stable	-0.19213	NC	GOM_MAD
ENSSSCG00000034450	0.146357	stable	gain	stable	4.42994	NC	GOM_MAD
ENSSSCG00000027275	0.0528299	stable	gain	stable	0.670234	NC	GOM_MAD
ENSSSCG00000011941	-0.0718738	stable	gain	stable	4.77039	NC	GOM_MAD
ENSSSCG00000011942	0.0370757	stable	gain	stable	6.27281	NC	GOM_MAD
ENSSSCG00000031231	-0.982241		gain	stable	-0.486978	NC	GOM_MAD
ENSSSCG00000041372	-0.231914	stable	gain	stable	1.56946	NC	GOM_MAD
ENSSSCG00000011946	-0.176364	stable	loss	stable	5.22639	NC	GOM_MAD
ENSSSCG00000041691	-0.583576		loss	stable	-1.63981	NC	GOM_MAD
ENSSSCG00000051613	-0.547944	stable	loss	stable	0.680728	NC	GOM_MAD
ENSSSCG00000036856	-0.189701		loss	stable	-2.93741	NC	GOM_MAD
ENSSSCG00000045423	-0.592905	stable	loss	stable	1.61773	NC	GOM_MAD
ENSSSCG00000035590	0.133386		loss	stable	0.204879	NC	GOM_MAD
ENSSSCG00000032398	-0.202144	stable	loss	stable	4.67504	NC	GOM_MAD
ENSSSCG00000047842	-1.27098		loss	stable	0.0317933	NC	GOM_MAD
ENSSSCG00000012001	-0.189552	stable	loss	stable	4.28863	NC	GOM_MAD
ENSSSCG00000012006	-0.607889	down	loss	loss	3.08661	NC	GOM_MAD
ENSSSCG00000012007	-0.146736	stable	loss	stable	4.85412	NC	GOM_MAD
ENSSSCG00000038062	-0.657464	stable	loss	stable	4.34483	NC	GOM_MAD
ENSSSCG00000021038	0.12009	stable	loss	stable	6.12737	NC	GOM_MAD
ENSSSCG00000012022	0.142001	stable	gain	stable	8.35724	NC	GOM_MAD
ENSSSCG00000047495	-1.18255	stable	gain	stable	0.781656	NC	GOM_MAD
ENSSSCG00000049279	0.144842	stable	gain	stable	0.690827	NC	GOM_MAD
ENSSSCG00000029392	-1.17692	down	gain	stable	0.733579	NC	GOM_MAD
ENSSSCG00000028192	0.0750182	stable	gain	stable	2.49112	NC	GOM_MAD
ENSSSCG00000030677	-0.123944	stable	gain	stable	3.52884	NC	GOM_MAD
ENSSSCG00000023674	-0.139704	stable	gain	stable	7.38305	NC	GOM_MAD
ENSSSCG00000027089	0.274909	stable	gain	stable	3.71296	NC	GOM_MAD
ENSSSCG00000028377	-0.254463	stable	gain	stable	4.19457	NC	GOM_MAD
ENSSSCG00000024614	-0.0720444	stable	gain	stable	6.49127	NC	GOM_MAD
ENSSSCG00000012047	2.18197		gain	stable	-2.97611	NC	GOM_MAD
ENSSSCG00000028112	-1.06498		loss	stable	-0.255638	NC	GOM_MAD
ENSSSCG00000012065	0.987851		gain	stable	-1.90002	NC	GOM_MAD
ENSSSCG00000050754	-1.1192	down	loss	loss	1.02852	NC	GOM_MAD
ENSSSCG00000038056	-4.37697	down	loss	loss	4.29912	NC	GOM_MAD
ENSSSCG00000012071	-1.72434	down	loss	loss	0.270755	NC	GOM_MAD
ENSSSCG00000012075	-0.161405		gain	stable	-1.10112	NC	GOM_MAD
ENSSSCG00000012076	0.411563	stable	gain	stable	4.66086	NC	GOM_MAD
ENSSSCG00000012077	-0.414093	stable	gain	stable	4.59355	NC	GOM_MAD
ENSSSCG00000022857	2.20456		gain	stable	-1.56151	NC	GOM_MAD
ENSSSCG00000025525	0.670342	up	loss	stable	5.29943	NC	GOM_MAD
ENSSSCG00000038089	-0.31343	stable	loss	stable	3.84659	NC	GOM_MAD
ENSSSCG00000024756	0.262667	stable	gain	stable	4.60404	NC	GOM_MAD
ENSSSCG00000039541	0.0313211	stable	gain	stable	4.6151	NC	GOM_MAD
ENSSSCG00000047840	-1.05476		gain	stable	-0.553292	NC	GOM_MAD
ENSSSCG00000002642	1.76679		gain	stable	-2.91576	NC	GOM_MAD
ENSSSCG00000031875	-1.87434		loss	stable	-0.710508	NC	GOM_MAD
ENSSSCG00000002690	0.220654	stable	gain	stable	4.08746	NC	GOM_MAD
ENSSSCG00000036572	0.860681	up	gain	gain	1.7824	NC	GOM_MAD
ENSSSCG00000039200	-0.63829		gain	stable	-1.42835	NC	GOM_MAD
ENSSSCG00000040203	0.162105	stable	gain	stable	5.43257	NC	GOM_MAD
ENSSSCG00000035388	-0.0748104	stable	gain	stable	1.52524	NC	GOM_MAD
ENSSSCG00000032216	-0.143036	stable	gain	stable	4.27841	NC	GOM_MAD
ENSSSCG00000002714	0.226527	stable	gain	stable	3.18813	NC	GOM_MAD
ENSSSCG00000002718	-2.11992		gain	stable	-1.48102	NC	GOM_MAD
ENSSSCG00000050689	0.608768	stable	gain	stable	4.77404	NC	GOM_MAD
ENSSSCG00000025218	0.0246175	stable	gain	stable	4.53236	NC	GOM_MAD
ENSSSCG00000002748	-0.132943	stable	gain	stable	3.77897	NC	GOM_MAD
ENSSSCG00000002753	0.0156734	stable	gain	stable	3.81565	NC	GOM_MAD
ENSSSCG00000002754	0.64588	stable	gain	stable	5.93022	NC	GOM_MAD
ENSSSCG00000002755	0.203567	stable	gain	stable	6.43501	NC	GOM_MAD
ENSSSCG00000028638	0.0178108	stable	loss	stable	3.93369	NC	GOM_MAD
ENSSSCG00000034165	0.0649041	stable	loss	stable	4.33593	NC	GOM_MAD
ENSSSCG00000048110	-0.0831101	stable	loss	stable	2.49713	NC	GOM_MAD
ENSSSCG00000025652	-3.25863	down	loss	loss	3.84802	NC	GOM_MAD
ENSSSCG00000025417	0.0487291	stable	gain	stable	4.25127	NC	GOM_MAD
ENSSSCG00000031359	0.188364		gain	stable	-2.54363	NC	GOM_MAD
ENSSSCG00000024305	-0.817473	stable	gain	stable	3.57893	NC	GOM_MAD
ENSSSCG00000030300	0.427517	stable	gain	stable	8.17753	NC	GOM_MAD
ENSSSCG00000024911	0.666963	stable	gain	stable	5.65722	NC	GOM_MAD
ENSSSCG00000043485	1.9445		gain	stable	1.52301	NC	GOM_MAD
ENSSSCG00000023684	0.97017	stable	gain	stable	5.44637	NC	GOM_MAD
ENSSSCG00000023305	-1.36254		gain	stable	2.57777	NC	GOM_MAD
ENSSSCG00000039751	0.0482179	stable	gain	stable	3.04529	NC	GOM_MAD
ENSSSCG00000021519	0.1355	stable	gain	stable	4.06289	NC	GOM_MAD
ENSSSCG00000034414	0.0876311	stable	gain	stable	5.82984	NC	GOM_MAD
ENSSSCG00000002820	0.128536	stable	gain	stable	4.18959	NC	GOM_MAD
ENSSSCG00000002811	0.405677		gain	stable	-2.3327	NC	GOM_MAD
ENSSSCG00000002809	1.83683		gain	stable	-2.68674	NC	GOM_MAD
ENSSSCG00000002808	0.261099	stable	gain	stable	2.12201	NC	GOM_MAD
ENSSSCG00000002807	-0.032366	stable	gain	stable	2.72416	NC	GOM_MAD
ENSSSCG00000038151	-0.63365	down	gain	stable	4.47478	NC	GOM_MAD
ENSSSCG00000035983	-0.752007	down	loss	loss	4.10435	NC	GOM_MAD
ENSSSCG00000002778	-0.130093	stable	loss	stable	1.95598	NC	GOM_MAD
ENSSSCG00000029590	-0.0898859	stable	gain	stable	2.70511	NC	GOM_MAD
ENSSSCG00000034863	-0.414649		gain	stable	-0.16904	NC	GOM_MAD
ENSSSCG00000028661	-0.159525	stable	gain	stable	0.675368	NC	GOM_MAD
ENSSSCG00000021711	-0.739549		gain	stable	-0.361422	NC	GOM_MAD
ENSSSCG00000024750	0.467666	stable	gain	stable	3.36399	NC	GOM_MAD
ENSSSCG00000021803	0.0851811	stable	gain	stable	3.74868	NC	GOM_MAD
ENSSSCG00000002767	-0.774022	stable	gain	stable	0.69522	NC	GOM_MAD
ENSSSCG00000044005	0.0748275	stable	loss	stable	1.12362	NC	GOM_MAD
ENSSSCG00000034192	1.95354	up	gain	gain	1.64676	NC	GOM_MAD
ENSSSCG00000002827	-0.676648		gain	stable	-2.03328	NC	GOM_MAD
ENSSSCG00000002835	1.856		loss	stable	0.190929	NC	GOM_MAD
ENSSSCG00000040286	0.075236	stable	gain	stable	5.31496	NC	GOM_MAD
ENSSSCG00000038073	-0.222063	stable	gain	stable	0.0269461	NC	GOM_MAD
ENSSSCG00000025741	-0.538285	stable	gain	stable	1.63674	NC	GOM_MAD
ENSSSCG00000039875	0.126407	stable	loss	stable	2.41413	NC	GOM_MAD
ENSSSCG00000021644	-0.0145057	stable	loss	stable	6.15862	NC	GOM_MAD
ENSSSCG00000039408	-0.772953	down	loss	loss	3.04965	NC	GOM_MAD
ENSSSCG00000040652	-0.242417		loss	stable	-2.92898	NC	GOM_MAD
ENSSSCG00000002847	0.229801	stable	gain	stable	0.872398	NC	GOM_MAD
ENSSSCG00000022333	-0.284696	stable	gain	stable	4.06492	NC	GOM_MAD
ENSSSCG00000036874	-1.18612		gain	stable	-1.116	NC	GOM_MAD
ENSSSCG00000024443	-0.0169656	stable	gain	stable	3.07209	NC	GOM_MAD
ENSSSCG00000026239	0.187817	stable	gain	stable	6.53832	NC	GOM_MAD
ENSSSCG00000002849	-0.799463		gain	stable	-0.0849122	NC	GOM_MAD
ENSSSCG00000025139	0.112054	stable	loss	stable	4.49718	NC	GOM_MAD
ENSSSCG00000022521	-0.0623338	stable	loss	stable	5.43373	NC	GOM_MAD
ENSSSCG00000002860	-0.14709	stable	loss	stable	7.64699	NC	GOM_MAD
ENSSSCG00000033695	0.87105	up	gain	gain	4.09822	NC	GOM_MAD
ENSSSCG00000002873	0.0902087	stable	loss	stable	5.93271	NC	GOM_MAD
ENSSSCG00000002872	0.337142	stable	loss	stable	4.58072	NC	GOM_MAD
ENSSSCG00000024666	-3.50141	down	loss	loss	1.4002	NC	GOM_MAD
ENSSSCG00000025126	0.335518	stable	loss	stable	3.48908	NC	GOM_MAD
ENSSSCG00000029284	-0.229535		gain	stable	-1.86917	NC	GOM_MAD
ENSSSCG00000002915	-0.722836		gain	stable	-2.43396	NC	GOM_MAD
ENSSSCG00000002916	-1.87142	down	gain	stable	2.7082	NC	GOM_MAD
ENSSSCG00000002918	-0.507627	stable	gain	stable	1.53213	NC	GOM_MAD
ENSSSCG00000002932	-0.074504	stable	gain	stable	4.96598	NC	GOM_MAD
ENSSSCG00000029875	-0.410009	stable	gain	stable	3.83064	NC	GOM_MAD
ENSSSCG00000002933	0.234894	stable	gain	stable	3.40976	NC	GOM_MAD
ENSSSCG00000043073	-0.772075		gain	stable	1.70285	NC	GOM_MAD
ENSSSCG00000002930	-0.060447	stable	gain	stable	4.4652	NC	GOM_MAD
ENSSSCG00000042809	-0.690943	stable	gain	stable	0.94106	NC	GOM_MAD
ENSSSCG00000029170	0.0781086	stable	gain	stable	2.56634	NC	GOM_MAD
ENSSSCG00000031915	-0.129426	stable	gain	stable	3.30586	NC	GOM_MAD
ENSSSCG00000032673	-0.112631	stable	gain	stable	3.93001	NC	GOM_MAD
ENSSSCG00000002957	0.182438	stable	gain	stable	0.561829	NC	GOM_MAD
ENSSSCG00000035216	0.0625744		gain	stable	-0.360398	NC	GOM_MAD
ENSSSCG00000002959	0.290163	stable	gain	stable	3.25041	NC	GOM_MAD
ENSSSCG00000002960	-0.927902	down	gain	stable	2.25883	NC	GOM_MAD
ENSSSCG00000002965	0.306357	stable	loss	stable	7.43951	NC	GOM_MAD
ENSSSCG00000002967	-1.29823		loss	stable	3.59232	NC	GOM_MAD
ENSSSCG00000002971	0.733713		gain	stable	-3.20704	NC	GOM_MAD
ENSSSCG00000024773	0.258266	stable	gain	stable	3.43643	NC	GOM_MAD
ENSSSCG00000002983	1.2659		gain	stable	-2.20056	NC	GOM_MAD
ENSSSCG00000033836	0.212121	stable	loss	stable	2.98295	NC	GOM_MAD
ENSSSCG00000033760	0.00935973	stable	loss	stable	7.24377	NC	GOM_MAD
ENSSSCG00000002994	-0.547461		loss	stable	-0.264896	NC	GOM_MAD
ENSSSCG00000002993	0.474713	stable	loss	stable	3.40064	NC	GOM_MAD
ENSSSCG00000020837	0.114575	stable	gain	stable	4.2195	NC	GOM_MAD
ENSSSCG00000003021	0.662351	up	loss	stable	3.39996	NC	GOM_MAD
ENSSSCG00000029070	-0.434257	stable	loss	stable	3.73788	NC	GOM_MAD
ENSSSCG00000003022	-0.305123	stable	loss	stable	1.54871	NC	GOM_MAD
ENSSSCG00000003024	-0.043171	stable	loss	stable	1.53093	NC	GOM_MAD
ENSSSCG00000003030	0.119573	stable	loss	stable	4.04064	NC	GOM_MAD
ENSSSCG00000032154	0.141183	stable	loss	stable	3.53914	NC	GOM_MAD
ENSSSCG00000003035	0.160157	stable	loss	stable	4.65502	NC	GOM_MAD
ENSSSCG00000028054	0.0429044	stable	loss	stable	2.16686	NC	GOM_MAD
ENSSSCG00000030182	-0.307482	stable	loss	stable	1.90368	NC	GOM_MAD
ENSSSCG00000037132	-0.375505	stable	loss	stable	2.21448	NC	GOM_MAD
ENSSSCG00000003049	-1.48832		gain	stable	-0.666758	NC	GOM_MAD
ENSSSCG00000003040	0.0386671	stable	gain	stable	4.28525	NC	GOM_MAD
ENSSSCG00000003064	0.0757537	stable	gain	stable	3.42426	NC	GOM_MAD
ENSSSCG00000003054	0.242873	stable	gain	stable	1.7747	NC	GOM_MAD
ENSSSCG00000003055	0.235828	stable	gain	stable	3.48739	NC	GOM_MAD
ENSSSCG00000030637	0.49476	stable	gain	stable	2.97358	NC	GOM_MAD
ENSSSCG00000036291	0.158468	stable	gain	stable	3.23163	NC	GOM_MAD
ENSSSCG00000003069	-0.924121		loss	stable	-1.6955	NC	GOM_MAD
ENSSSCG00000020657	0.903562	up	gain	gain	9.21103	NC	GOM_MAD
ENSSSCG00000003090	0.210762	stable	gain	stable	4.0614	NC	GOM_MAD
ENSSSCG00000037056	0.195836	stable	loss	stable	3.07816	NC	GOM_MAD
ENSSSCG00000035833	-0.774197		loss	stable	-1.86236	NC	GOM_MAD
ENSSSCG00000035374	0.438696		loss	stable	-0.167637	NC	GOM_MAD
ENSSSCG00000035706	0.214997	stable	loss	stable	0.939982	NC	GOM_MAD
ENSSSCG00000040410	0.577229	stable	loss	stable	0.353216	NC	GOM_MAD
ENSSSCG00000022538	0.251525	stable	loss	stable	3.56698	NC	GOM_MAD
ENSSSCG00000036132	1.88941	up	loss	stable	2.71163	NC	GOM_MAD
ENSSSCG00000039864	-1.52986		loss	stable	-1.14428	NC	GOM_MAD
ENSSSCG00000003108	-0.551815		loss	stable	-2.00619	NC	GOM_MAD
ENSSSCG00000003109	1.16729	stable	gain	stable	3.3821	NC	GOM_MAD
ENSSSCG00000038264	-0.238663		gain	stable	-2.84384	NC	GOM_MAD
ENSSSCG00000044312	0.275676		gain	stable	-2.99079	NC	GOM_MAD
ENSSSCG00000033849	-0.908306	down	gain	stable	3.55016	NC	GOM_MAD
ENSSSCG00000025568	0.630071	up	gain	gain	4.17271	NC	GOM_MAD
ENSSSCG00000038579	0.0305103	stable	gain	stable	0.883485	NC	GOM_MAD
ENSSSCG00000003219	0.27492	stable	loss	stable	2.38009	NC	GOM_MAD
ENSSSCG00000039372	0.450966	stable	loss	stable	5.84378	NC	GOM_MAD
ENSSSCG00000003217	0.341049	stable	loss	stable	4.58888	NC	GOM_MAD
ENSSSCG00000029960	-0.69365		loss	stable	-0.465107	NC	GOM_MAD
ENSSSCG00000043570	-0.220233		loss	stable	-1.57124	NC	GOM_MAD
ENSSSCG00000003222	0.312433	stable	loss	stable	-0.352488	NC	GOM_MAD
ENSSSCG00000037098	-0.0757042		loss	stable	0.427026	NC	GOM_MAD
ENSSSCG00000046848	-1.63132	stable	loss	stable	-0.20325	NC	GOM_MAD
ENSSSCG00000048990	3.27e-16		loss	stable	-3.32193	NC	GOM_MAD
ENSSSCG00000024736	0.287963	stable	loss	stable	3.31822	NC	GOM_MAD
ENSSSCG00000034540	-0.0891168	stable	gain	stable	4.42692	NC	GOM_MAD
ENSSSCG00000040419	-0.206569	stable	gain	stable	4.3938	NC	GOM_MAD
ENSSSCG00000003241	-0.143142	stable	gain	stable	2.08823	NC	GOM_MAD
ENSSSCG00000041431	-1.24849		gain	stable	-0.227959	NC	GOM_MAD
ENSSSCG00000036656	-1.51884		gain	stable	0.956354	NC	GOM_MAD
ENSSSCG00000022906	0.112171	stable	loss	stable	2.86397	NC	GOM_MAD
ENSSSCG00000039649	-0.922414		loss	stable	-1.58943	NC	GOM_MAD
ENSSSCG00000003232	0.839905		loss	stable	-2.47308	NC	GOM_MAD
ENSSSCG00000003231	-1.02838	down	loss	loss	3.87685	NC	GOM_MAD
ENSSSCG00000003230	-0.0597798	stable	loss	stable	0.519811	NC	GOM_MAD
ENSSSCG00000003229	0.799786	up	loss	stable	6.51024	NC	GOM_MAD
ENSSSCG00000003228	0.316586		loss	stable	-1.66599	NC	GOM_MAD
ENSSSCG00000034284	-0.611399	stable	loss	stable	3.40934	NC	GOM_MAD
ENSSSCG00000032445	-0.219937	stable	loss	stable	0.114704	NC	GOM_MAD
ENSSSCG00000037426	-0.802511	stable	loss	stable	0.81563	NC	GOM_MAD
ENSSSCG00000041738	-0.883861	down	loss	loss	1.78989	NC	GOM_MAD
ENSSSCG00000025687	-0.0167001		loss	stable	-1.41009	NC	GOM_MAD
ENSSSCG00000033933	-1.6834		loss	stable	-0.727198	NC	GOM_MAD
ENSSSCG00000003284	-1.52449		loss	stable	-2.23662	NC	GOM_MAD
ENSSSCG00000022675	-1.21252	down	loss	loss	0.93001	NC	GOM_MAD
ENSSSCG00000003286	-0.823553		loss	stable	-2.44388	NC	GOM_MAD
ENSSSCG00000003278	-1.4212		loss	stable	0.94305	NC	GOM_MAD
ENSSSCG00000003277	-0.323913		loss	stable	-2.5373	NC	GOM_MAD
ENSSSCG00000026365	0.372301		loss	stable	-2.0247	NC	GOM_MAD
ENSSSCG00000043687	-2.19272	down	loss	loss	2.70792	NC	GOM_MAD
ENSSSCG00000042884	0.357839	stable	loss	stable	1.23896	NC	GOM_MAD
ENSSSCG00000021843	-0.759641		loss	stable	-0.207042	NC	GOM_MAD
ENSSSCG00000024567	-0.0957783		loss	stable	-2.01326	NC	GOM_MAD
ENSSSCG00000003302	0.535		loss	stable	0.102725	NC	GOM_MAD
ENSSSCG00000003301	0.040071	stable	loss	stable	4.77287	NC	GOM_MAD
ENSSSCG00000003288	0.396534	stable	loss	stable	2.52201	NC	GOM_MAD
ENSSSCG00000032656	0.577288	stable	loss	stable	0.00829587	NC	GOM_MAD
ENSSSCG00000035924	-0.72987		gain	stable	-1.22821	NC	GOM_MAD
ENSSSCG00000003289	0.658003	stable	gain	stable	4.13401	NC	GOM_MAD
ENSSSCG00000049623	-0.36007		gain	stable	-1.03175	NC	GOM_MAD
ENSSSCG00000025343	0.777854	up	gain	gain	2.40185	NC	GOM_MAD
ENSSSCG00000034329	0.511927	stable	gain	stable	0.217023	NC	GOM_MAD
ENSSSCG00000037450	0.526516	stable	gain	stable	2.14166	NC	GOM_MAD
ENSSSCG00000003329	0.209602	stable	gain	stable	2.29946	NC	GOM_MAD
ENSSSCG00000003338	0.46596	stable	gain	stable	2.45097	NC	GOM_MAD
ENSSSCG00000003339	0.220211	stable	gain	stable	3.60945	NC	GOM_MAD
ENSSSCG00000003341	0.333915	stable	gain	stable	1.20488	NC	GOM_MAD
ENSSSCG00000003342	0.259872	stable	gain	stable	5.22509	NC	GOM_MAD
ENSSSCG00000021880	0.0394335	stable	gain	stable	5.33397	NC	GOM_MAD
ENSSSCG00000038474	0.495889	stable	gain	stable	4.80412	NC	GOM_MAD
ENSSSCG00000003354	0.185489	stable	gain	stable	5.90303	NC	GOM_MAD
ENSSSCG00000033374	0.0398095	stable	gain	stable	5.97717	NC	GOM_MAD
ENSSSCG00000003346	-0.363977		gain	stable	-1.02117	NC	GOM_MAD
ENSSSCG00000021890	0.0915561	stable	loss	stable	6.96905	NC	GOM_MAD
ENSSSCG00000003376	0.493167	stable	loss	stable	2.93967	NC	GOM_MAD
ENSSSCG00000040001	0.145314		loss	stable	0.443724	NC	GOM_MAD
ENSSSCG00000034502	0.0118623	stable	loss	stable	4.25712	NC	GOM_MAD
ENSSSCG00000038006	0.761384	stable	gain	stable	3.77706	NC	GOM_MAD
ENSSSCG00000003393	0.379441	stable	gain	stable	2.35525	NC	GOM_MAD
ENSSSCG00000003395	-1.01803	down	loss	loss	1.45615	NC	GOM_MAD
ENSSSCG00000036868	0.443889	stable	gain	stable	3.20482	NC	GOM_MAD
ENSSSCG00000033257	0.11001	stable	gain	stable	5.1375	NC	GOM_MAD
ENSSSCG00000003400	0.372992	stable	gain	stable	2.53793	NC	GOM_MAD
ENSSSCG00000003399	1.40285	up	gain	gain	5.10873	NC	GOM_MAD
ENSSSCG00000003407	0.701101	stable	gain	stable	1.54791	NC	GOM_MAD
ENSSSCG00000003428	-0.071911	stable	gain	stable	3.06585	NC	GOM_MAD
ENSSSCG00000003429	0.0850735	stable	gain	stable	2.6406	NC	GOM_MAD
ENSSSCG00000003438	0.00503183	stable	gain	stable	4.38415	NC	GOM_MAD
ENSSSCG00000003477	-0.402267	stable	gain	stable	5.32461	NC	GOM_MAD
ENSSSCG00000003478	0.177377	stable	gain	stable	2.27371	NC	GOM_MAD
ENSSSCG00000003484	-0.330358		gain	stable	-2.24649	NC	GOM_MAD
ENSSSCG00000034627	0.778208		loss	stable	-2.8805	NC	GOM_MAD
ENSSSCG00000003488	0.214808	stable	loss	stable	5.53101	NC	GOM_MAD
ENSSSCG00000003491	0.245078	stable	loss	stable	3.70398	NC	GOM_MAD
ENSSSCG00000003492	-0.307816	stable	loss	stable	2.92111	NC	GOM_MAD
ENSSSCG00000003509	-0.455757		loss	stable	-2.48005	NC	GOM_MAD
ENSSSCG00000003511	0.0406063	stable	loss	stable	5.62568	NC	GOM_MAD
ENSSSCG00000026276	0.039159	stable	gain	stable	3.50896	NC	GOM_MAD
ENSSSCG00000003523	0.184411		gain	stable	-2.86616	NC	GOM_MAD
ENSSSCG00000003524	-1.42858	down	gain	stable	5.82075	NC	GOM_MAD
ENSSSCG00000038706	-1.56722	down	gain	stable	7.70893	NC	GOM_MAD
ENSSSCG00000025500	-0.162511		gain	stable	-0.0253233	NC	GOM_MAD
ENSSSCG00000032686	-0.967837	stable	loss	stable	0.836829	NC	GOM_MAD
ENSSSCG00000037664	-0.64649	stable	loss	stable	2.17287	NC	GOM_MAD
ENSSSCG00000029558	-1.75098		gain	stable	-0.847332	NC	GOM_MAD
ENSSSCG00000026386	-1.03327	stable	gain	stable	1.18339	NC	GOM_MAD
ENSSSCG00000027684	0.341262	stable	gain	stable	1.6468	NC	GOM_MAD
ENSSSCG00000036755	0.709496	stable	gain	stable	3.52276	NC	GOM_MAD
ENSSSCG00000031788	-1.49946	down	loss	loss	2.62241	NC	GOM_MAD
ENSSSCG00000003600	0.40324	stable	gain	stable	8.37418	NC	GOM_MAD
ENSSSCG00000003601	0.362457		gain	stable	-0.542072	NC	GOM_MAD
ENSSSCG00000034810	0.330984	stable	gain	stable	5.39181	NC	GOM_MAD
ENSSSCG00000032224	0.16604		gain	stable	-2.79387	NC	GOM_MAD
ENSSSCG00000040097	-1.92742		gain	stable	-2.37348	NC	GOM_MAD
ENSSSCG00000035914	0.158476	stable	gain	stable	4.37163	NC	GOM_MAD
ENSSSCG00000037600	0.611813	stable	gain	stable	2.58122	NC	GOM_MAD
ENSSSCG00000003634	0.524185	stable	loss	stable	2.38583	NC	GOM_MAD
ENSSSCG00000034611	-0.0835522	stable	gain	stable	5.54723	NC	GOM_MAD
ENSSSCG00000031631	-0.00993279	stable	gain	stable	4.08182	NC	GOM_MAD
ENSSSCG00000032240	-1.71873	down	gain	stable	3.63855	NC	GOM_MAD
ENSSSCG00000036781	0.143846		gain	stable	-0.597162	NC	GOM_MAD
ENSSSCG00000038992	0.319993	stable	gain	stable	4.6332	NC	GOM_MAD
ENSSSCG00000003682	-0.0435213	stable	loss	stable	6.3596	NC	GOM_MAD
ENSSSCG00000038826	0.389562	stable	loss	stable	7.4504	NC	GOM_MAD
ENSSSCG00000040678	-0.655147	stable	loss	stable	0.908727	NC	GOM_MAD
ENSSSCG00000039398	0.359829		loss	stable	-2.58637	NC	GOM_MAD
ENSSSCG00000028613	1.23859		loss	stable	-2.90425	NC	GOM_MAD
ENSSSCG00000040397	-1.00618	down	loss	loss	6.2045	NC	GOM_MAD
ENSSSCG00000003705	-0.469849	stable	gain	stable	2.81939	NC	GOM_MAD
ENSSSCG00000003710	0.197562	stable	loss	stable	2.78808	NC	GOM_MAD
ENSSSCG00000003711	-0.11759	stable	loss	stable	1.58019	NC	GOM_MAD
ENSSSCG00000003731	0.208183	stable	loss	stable	2.99484	NC	GOM_MAD
ENSSSCG00000050585	-0.468294	stable	loss	stable	0.940687	NC	GOM_MAD
ENSSSCG00000048864	-0.670176	stable	loss	stable	1.50548	NC	GOM_MAD
ENSSSCG00000027935	3.17043	up	gain	gain	0.561866	NC	GOM_MAD
ENSSSCG00000033425	-0.205216		loss	stable	-0.843553	NC	GOM_MAD
ENSSSCG00000041929	-0.673638	stable	loss	stable	1.5513	NC	GOM_MAD
ENSSSCG00000003788	0.314688	stable	gain	stable	5.23394	NC	GOM_MAD
ENSSSCG00000003798	-0.057087	stable	gain	stable	7.87015	NC	GOM_MAD
ENSSSCG00000049352	-1.21375		loss	stable	-0.557304	NC	GOM_MAD
ENSSSCG00000029633	0.108885	stable	gain	stable	5.4998	NC	GOM_MAD
ENSSSCG00000027362	0.103441		gain	stable	-0.807262	NC	GOM_MAD
ENSSSCG00000021216	-0.195495	stable	gain	stable	1.93181	NC	GOM_MAD
ENSSSCG00000034261	0.0426057	stable	gain	stable	8.06277	NC	GOM_MAD
ENSSSCG00000027641	0.487687		gain	stable	-2.78062	NC	GOM_MAD
ENSSSCG00000021036	0.560399		loss	stable	-0.344321	NC	GOM_MAD
ENSSSCG00000003876	0.0734185	stable	gain	stable	3.46533	NC	GOM_MAD
ENSSSCG00000003877	0.191438	stable	gain	stable	5.1325	NC	GOM_MAD
ENSSSCG00000003895	-0.0881821	stable	gain	stable	4.73894	NC	GOM_MAD
ENSSSCG00000021808	-0.199408	stable	gain	stable	1.84507	NC	GOM_MAD
ENSSSCG00000038657	0.252191	stable	gain	stable	5.485	NC	GOM_MAD
ENSSSCG00000003897	-0.0787916	stable	gain	stable	3.5828	NC	GOM_MAD
ENSSSCG00000003898	0.102333	stable	gain	stable	4.75621	NC	GOM_MAD
ENSSSCG00000034300	-0.229692		gain	stable	-2.36924	NC	GOM_MAD
ENSSSCG00000003900	-0.50087		gain	stable	-3.18995	NC	GOM_MAD
ENSSSCG00000033249	0.309931		gain	stable	-2.54368	NC	GOM_MAD
ENSSSCG00000026991	0.458488	stable	gain	stable	2.04323	NC	GOM_MAD
ENSSSCG00000029145	0.319196	stable	gain	stable	4.83818	NC	GOM_MAD
ENSSSCG00000037354	0.240247	stable	loss	stable	2.35273	NC	GOM_MAD
ENSSSCG00000046843	1.69583	up	loss	stable	0.425004	NC	GOM_MAD
ENSSSCG00000003919	-0.462865	stable	loss	stable	2.29909	NC	GOM_MAD
ENSSSCG00000037341	0.119742	stable	gain	stable	5.05721	NC	GOM_MAD
ENSSSCG00000034778	-0.462965		gain	stable	-3.09966	NC	GOM_MAD
ENSSSCG00000003981	-0.117795	stable	loss	stable	4.90463	NC	GOM_MAD
ENSSSCG00000032436	-0.337772	stable	gain	stable	3.04164	NC	GOM_MAD
ENSSSCG00000038912	-0.481895	stable	gain	stable	7.2674	NC	GOM_MAD
ENSSSCG00000032591	0.242255	stable	gain	stable	6.10342	NC	GOM_MAD
ENSSSCG00000033780	-0.327729		loss	stable	-2.55773	NC	GOM_MAD
ENSSSCG00000027302	-1.27103		loss	stable	-1.3254	NC	GOM_MAD
ENSSSCG00000024389	0.0355842	stable	loss	stable	2.24879	NC	GOM_MAD
ENSSSCG00000024569	-2.00036	down	loss	loss	0.311967	NC	GOM_MAD
ENSSSCG00000037427	0.190267	stable	loss	stable	3.62705	NC	GOM_MAD
ENSSSCG00000032010	0.458179	stable	loss	stable	5.2035	NC	GOM_MAD
ENSSSCG00000031513	0.256111	stable	loss	stable	4.70501	NC	GOM_MAD
ENSSSCG00000027045	-0.922088		loss	stable	-1.44991	NC	GOM_MAD
ENSSSCG00000030137	-0.182608		loss	stable	-2.7984	NC	GOM_MAD
ENSSSCG00000012854	-1.06671	stable	loss	stable	0.800456	NC	GOM_MAD
ENSSSCG00000029723	0.15455	stable	loss	stable	3.70982	NC	GOM_MAD
ENSSSCG00000012845	2.28717		loss	stable	-2.04247	NC	GOM_MAD
ENSSSCG00000012844	0.725348	up	loss	stable	4.21503	NC	GOM_MAD
ENSSSCG00000012843	0.468796	stable	loss	stable	0.918986	NC	GOM_MAD
ENSSSCG00000023933	-0.427568	stable	loss	stable	1.02907	NC	GOM_MAD
ENSSSCG00000012840	0.45294	stable	loss	stable	7.32596	NC	GOM_MAD
ENSSSCG00000012838	0.404521	stable	loss	stable	4.20542	NC	GOM_MAD
ENSSSCG00000012837	0.355514	stable	loss	stable	4.42351	NC	GOM_MAD
ENSSSCG00000012836	-0.0557403	stable	loss	stable	5.67569	NC	GOM_MAD
ENSSSCG00000032911	0.709737	stable	loss	stable	1.36494	NC	GOM_MAD
ENSSSCG00000033809	-0.839109		loss	stable	-2.71234	NC	GOM_MAD
ENSSSCG00000040793	0.120119	stable	loss	stable	8.53645	NC	GOM_MAD
ENSSSCG00000023537	1.27781		loss	stable	-3.06335	NC	GOM_MAD
ENSSSCG00000033260	-0.207765		loss	stable	0.369624	NC	GOM_MAD
ENSSSCG00000031487	-0.828399	down	loss	loss	4.65474	NC	GOM_MAD
ENSSSCG00000036244	-2.8822		loss	stable	-1.98455	NC	GOM_MAD
ENSSSCG00000038364	0.4599	stable	loss	stable	4.14114	NC	GOM_MAD
ENSSSCG00000033507	0.482576		loss	stable	-2.06602	NC	GOM_MAD
ENSSSCG00000021597	0.604116	stable	loss	stable	3.29577	NC	GOM_MAD
ENSSSCG00000030888	-0.0270015	stable	gain	stable	2.42727	NC	GOM_MAD
ENSSSCG00000012875	-0.0213652	stable	gain	stable	3.0458	NC	GOM_MAD
ENSSSCG00000034441	-0.23901	stable	gain	stable	3.00615	NC	GOM_MAD
ENSSSCG00000012886	0.177367	stable	gain	stable	2.55664	NC	GOM_MAD
ENSSSCG00000031459	0.0172496	stable	gain	stable	6.54274	NC	GOM_MAD
ENSSSCG00000012889	0.448989	stable	gain	stable	3.83795	NC	GOM_MAD
ENSSSCG00000012890	0.237993	stable	gain	stable	3.40386	NC	GOM_MAD
ENSSSCG00000037455	0.370174	stable	gain	stable	6.569	NC	GOM_MAD
ENSSSCG00000012893	-0.351804	stable	gain	stable	3.46784	NC	GOM_MAD
ENSSSCG00000028501	-1.217	down	gain	stable	2.46421	NC	GOM_MAD
ENSSSCG00000026349	-1.70012		gain	stable	-2.0793	NC	GOM_MAD
ENSSSCG00000034410	-1.19317		gain	stable	-2.09008	NC	GOM_MAD
ENSSSCG00000012895	-0.0858988	stable	gain	stable	0.256641	NC	GOM_MAD
ENSSSCG00000035645	0.474097	stable	gain	stable	1.96069	NC	GOM_MAD
ENSSSCG00000012902	0.000997884	stable	gain	stable	5.06581	NC	GOM_MAD
ENSSSCG00000012903	0.275781	stable	gain	stable	3.24187	NC	GOM_MAD
ENSSSCG00000027956	0.374029	stable	gain	stable	3.29699	NC	GOM_MAD
ENSSSCG00000012917	0.394021	stable	gain	stable	2.78553	NC	GOM_MAD
ENSSSCG00000012918	0.0225046	stable	gain	stable	4.7231	NC	GOM_MAD
ENSSSCG00000024837	-0.81281		loss	stable	-1.34838	NC	GOM_MAD
ENSSSCG00000040729	1.49539		loss	stable	-0.807458	NC	GOM_MAD
ENSSSCG00000038304	0.114057	stable	loss	stable	5.15109	NC	GOM_MAD
ENSSSCG00000038008	-0.156875	stable	loss	stable	6.26544	NC	GOM_MAD
ENSSSCG00000012943	0.225942	stable	gain	stable	4.96524	NC	GOM_MAD
ENSSSCG00000012942	0.226659		gain	stable	-2.82518	NC	GOM_MAD
ENSSSCG00000012997	-0.116114	stable	loss	stable	2.62245	NC	GOM_MAD
ENSSSCG00000030977	-3.66226		gain	stable	3.0849	NC	GOM_MAD
ENSSSCG00000038112	-0.431611		gain	stable	-2.11188	NC	GOM_MAD
ENSSSCG00000027057	0.177289	stable	gain	stable	5.89604	NC	GOM_MAD
ENSSSCG00000039740	0.295484	stable	gain	stable	5.83909	NC	GOM_MAD
ENSSSCG00000013019	0.240295	stable	gain	stable	3.59245	NC	GOM_MAD
ENSSSCG00000013020	-0.229215	stable	gain	stable	3.0415	NC	GOM_MAD
ENSSSCG00000037999	-0.184544	stable	loss	stable	6.45686	NC	GOM_MAD
ENSSSCG00000033757	0.0678124	stable	loss	stable	7.63345	NC	GOM_MAD
ENSSSCG00000013038	0.459096	stable	loss	stable	5.96812	NC	GOM_MAD
ENSSSCG00000013039	0.531826	stable	loss	stable	3.33837	NC	GOM_MAD
ENSSSCG00000013040	0.558065	stable	loss	stable	2.49606	NC	GOM_MAD
ENSSSCG00000013045	0.319809	stable	gain	stable	3.99772	NC	GOM_MAD
ENSSSCG00000013046	0.619551	up	gain	gain	8.36048	NC	GOM_MAD
ENSSSCG00000028537	0.2525		gain	stable	-1.00168	NC	GOM_MAD
ENSSSCG00000013057	0.246852		gain	stable	0.00530442	NC	GOM_MAD
ENSSSCG00000027453	-0.463373		gain	stable	-2.61014	NC	GOM_MAD
ENSSSCG00000029248	-0.0374227		gain	stable	-2.11359	NC	GOM_MAD
ENSSSCG00000025413	1.09501		gain	stable	-1.71784	NC	GOM_MAD
ENSSSCG00000035472	-0.112209	stable	loss	stable	3.20253	NC	GOM_MAD
ENSSSCG00000028542	0.00840062	stable	loss	stable	5.74398	NC	GOM_MAD
ENSSSCG00000020823	0.152303	stable	loss	stable	5.64929	NC	GOM_MAD
ENSSSCG00000032197	-0.879595		loss	stable	0.172563	NC	GOM_MAD
ENSSSCG00000013079	-0.313074	stable	gain	stable	2.57975	NC	GOM_MAD
ENSSSCG00000037843	-0.136293	stable	gain	stable	2.4766	NC	GOM_MAD
ENSSSCG00000013086	-0.0822423	stable	gain	stable	3.66956	NC	GOM_MAD
ENSSSCG00000028762	0.209121	stable	gain	stable	2.43115	NC	GOM_MAD
ENSSSCG00000013115	-0.593015	stable	gain	stable	1.14781	NC	GOM_MAD
ENSSSCG00000013111	-0.575542	stable	gain	stable	0.635483	NC	GOM_MAD
ENSSSCG00000013114	-0.944951	down	gain	stable	3.65724	NC	GOM_MAD
ENSSSCG00000013113	-0.160126	stable	gain	stable	0.911123	NC	GOM_MAD
ENSSSCG00000013110	0.342263	stable	gain	stable	4.527	NC	GOM_MAD
ENSSSCG00000037987	-0.220889		loss	stable	-1.93571	NC	GOM_MAD
ENSSSCG00000013120	-1.82233		loss	stable	-2.08313	NC	GOM_MAD
ENSSSCG00000013122	-1.86686		loss	stable	-1.80724	NC	GOM_MAD
ENSSSCG00000043927	3.27e-16		loss	stable	-3.32193	NC	GOM_MAD
ENSSSCG00000013124	0.0332462	stable	loss	stable	4.54313	NC	GOM_MAD
ENSSSCG00000013125	0.261258	stable	loss	stable	5.11444	NC	GOM_MAD
ENSSSCG00000033703	-1.11317	down	gain	stable	5.41758	NC	GOM_MAD
ENSSSCG00000013147	-1.0749	down	gain	stable	4.19078	NC	GOM_MAD
ENSSSCG00000013148	-0.213076		gain	stable	-0.305507	NC	GOM_MAD
ENSSSCG00000031163	0.496076		loss	stable	-2.60097	NC	GOM_MAD
ENSSSCG00000039659	0.194893	stable	loss	stable	4.87207	NC	GOM_MAD
ENSSSCG00000013223	-0.145644	stable	gain	stable	3.23488	NC	GOM_MAD
ENSSSCG00000030610	-0.0134388	stable	gain	stable	6.20596	NC	GOM_MAD
ENSSSCG00000040838	-0.101135	stable	gain	stable	3.27449	NC	GOM_MAD
ENSSSCG00000013232	0.221868	stable	gain	stable	5.15083	NC	GOM_MAD
ENSSSCG00000013266	-0.856128		gain	stable	-1.26476	NC	GOM_MAD
ENSSSCG00000013267	0.132097	stable	gain	stable	1.68237	NC	GOM_MAD
ENSSSCG00000047045	1.50184		gain	stable	-2.27321	NC	GOM_MAD
ENSSSCG00000013269	0.247693	stable	gain	stable	3.12512	NC	GOM_MAD
ENSSSCG00000029521	-0.483665	stable	gain	stable	3.89485	NC	GOM_MAD
ENSSSCG00000013308	0.176776	stable	gain	stable	5.19976	NC	GOM_MAD
ENSSSCG00000024791	0.296379	stable	gain	stable	8.00686	NC	GOM_MAD
ENSSSCG00000013310	-0.331017		gain	stable	-0.246748	NC	GOM_MAD
ENSSSCG00000013311	-0.107665		gain	stable	-1.42403	NC	GOM_MAD
ENSSSCG00000013351	0.321731	stable	loss	stable	1.68502	NC	GOM_MAD
ENSSSCG00000013361	-0.135144	stable	loss	stable	3.75378	NC	GOM_MAD
ENSSSCG00000038037	0.0820016	stable	loss	stable	3.70357	NC	GOM_MAD
ENSSSCG00000013362	0.366696	stable	loss	stable	5.63678	NC	GOM_MAD
ENSSSCG00000013375	-0.1802		gain	stable	-1.5473	NC	GOM_MAD
ENSSSCG00000013378	0.372735		gain	stable	-1.97856	NC	GOM_MAD
ENSSSCG00000042162	-0.220242		gain	stable	-0.347252	NC	GOM_MAD
ENSSSCG00000013382	-1.00771	down	gain	stable	2.75226	NC	GOM_MAD
ENSSSCG00000033786	0.402491	stable	gain	stable	5.56916	NC	GOM_MAD
ENSSSCG00000051681	-0.425983	stable	gain	stable	0.561556	NC	GOM_MAD
ENSSSCG00000013394	-2.26772		gain	stable	-2.19355	NC	GOM_MAD
ENSSSCG00000013395	0.0674688	stable	gain	stable	4.30697	NC	GOM_MAD
ENSSSCG00000022060	-0.301741	stable	loss	stable	0.508164	NC	GOM_MAD
ENSSSCG00000013401	-1.13212	down	gain	stable	4.83643	NC	GOM_MAD
ENSSSCG00000013402	0.249853	stable	gain	stable	6.54298	NC	GOM_MAD
ENSSSCG00000031143	-0.849388		gain	stable	-2.68171	NC	GOM_MAD
ENSSSCG00000021664	0.233246	stable	loss	stable	4.28214	NC	GOM_MAD
ENSSSCG00000036970	0.0572958	stable	loss	stable	3.57967	NC	GOM_MAD
ENSSSCG00000048260	0.0865709	stable	loss	stable	1.1549	NC	GOM_MAD
ENSSSCG00000034887	0.349871	stable	loss	stable	1.21059	NC	GOM_MAD
ENSSSCG00000032131	3.22005		loss	stable	-2.95232	NC	GOM_MAD
ENSSSCG00000023658	-0.210026	stable	loss	stable	4.46655	NC	GOM_MAD
ENSSSCG00000036310	0.110029	stable	loss	stable	4.41534	NC	GOM_MAD
ENSSSCG00000044084	0.1729	stable	loss	stable	2.54485	NC	GOM_MAD
ENSSSCG00000030351	0.162828	stable	loss	stable	3.20717	NC	GOM_MAD
ENSSSCG00000049430	0.292202	stable	loss	stable	2.09978	NC	GOM_MAD
ENSSSCG00000025839	0.00748048	stable	loss	stable	4.29656	NC	GOM_MAD
ENSSSCG00000025955	0.0366727	stable	gain	stable	3.46416	NC	GOM_MAD
ENSSSCG00000039684	0.354219	stable	gain	stable	3.98594	NC	GOM_MAD
ENSSSCG00000034314	0.0549757	stable	gain	stable	4.414	NC	GOM_MAD
ENSSSCG00000038331	0.374099		gain	stable	-1.17281	NC	GOM_MAD
ENSSSCG00000013891	0.230521	stable	gain	stable	3.3303	NC	GOM_MAD
ENSSSCG00000013890	0.989393		gain	stable	-2.79706	NC	GOM_MAD
ENSSSCG00000013889	0.065628	stable	gain	stable	6.58605	NC	GOM_MAD
ENSSSCG00000033453	0.285943	stable	gain	stable	3.76054	NC	GOM_MAD
ENSSSCG00000041467	-0.371096	stable	gain	stable	-0.178011	NC	GOM_MAD
ENSSSCG00000038440	0.462882	stable	gain	stable	2.78096	NC	GOM_MAD
ENSSSCG00000039330	-0.231727	stable	gain	stable	2.87757	NC	GOM_MAD
ENSSSCG00000031251	0.277204	stable	loss	stable	3.5598	NC	GOM_MAD
ENSSSCG00000039295	0.384079	stable	loss	stable	6.76284	NC	GOM_MAD
ENSSSCG00000031877	0.466555	stable	loss	stable	2.77264	NC	GOM_MAD
ENSSSCG00000013787	-0.939321		gain	stable	-0.160461	NC	GOM_MAD
ENSSSCG00000013757	0.337709	stable	loss	stable	5.74062	NC	GOM_MAD
ENSSSCG00000013756	0.102171	stable	loss	stable	3.14459	NC	GOM_MAD
ENSSSCG00000013755	0.235946	stable	loss	stable	3.76885	NC	GOM_MAD
ENSSSCG00000013733	0.294358		loss	stable	-1.47517	NC	GOM_MAD
ENSSSCG00000038776	0.40634	stable	loss	stable	3.87422	NC	GOM_MAD
ENSSSCG00000013727	0.113121	stable	loss	stable	6.55873	NC	GOM_MAD
ENSSSCG00000013726	0.317224	stable	loss	stable	4.58837	NC	GOM_MAD
ENSSSCG00000013725	0.208608	stable	loss	stable	1.76565	NC	GOM_MAD
ENSSSCG00000032506	-0.0623827	stable	loss	stable	3.20853	NC	GOM_MAD
ENSSSCG00000032064	0.26734		loss	stable	-2.0236	NC	GOM_MAD
ENSSSCG00000049541	-0.257902	stable	loss	stable	0.834331	NC	GOM_MAD
ENSSSCG00000048090	-0.530983		loss	stable	-0.375641	NC	GOM_MAD
ENSSSCG00000045599	0.988486		loss	stable	-3.13945	NC	GOM_MAD
ENSSSCG00000048166	1.0086		loss	stable	-3.13674	NC	GOM_MAD
ENSSSCG00000046880	1.89681		loss	stable	-2.97787	NC	GOM_MAD
ENSSSCG00000046242	-0.915356		loss	stable	-3.15719	NC	GOM_MAD
ENSSSCG00000044726	1.49166		loss	stable	-2.79015	NC	GOM_MAD
ENSSSCG00000028385	0.33804		loss	stable	-3.21582	NC	GOM_MAD
ENSSSCG00000048881	0.542728		loss	stable	-3.13361	NC	GOM_MAD
ENSSSCG00000049818	-6.82002		loss	stable	-0.246415	NC	GOM_MAD
ENSSSCG00000041949	0.116694		loss	stable	-0.623178	NC	GOM_MAD
ENSSSCG00000033487	1.9034		loss	stable	-2.93516	NC	GOM_MAD
ENSSSCG00000013696	0.339741		loss	stable	-3.2177	NC	GOM_MAD
ENSSSCG00000040763	-0.106655	stable	loss	stable	1.80215	NC	GOM_MAD
ENSSSCG00000033360	2.68138		loss	stable	-2.41681	NC	GOM_MAD
ENSSSCG00000041662	-0.0710558		loss	stable	0.746907	NC	GOM_MAD
ENSSSCG00000050800	1.96588		loss	stable	-2.84138	NC	GOM_MAD
ENSSSCG00000032201	0.333231		loss	stable	-3.23604	NC	GOM_MAD
ENSSSCG00000033389	0.332415		loss	stable	-3.23355	NC	GOM_MAD
ENSSSCG00000023132	0.337339		loss	stable	-3.22341	NC	GOM_MAD
ENSSSCG00000050587	3.27e-16		loss	stable	-3.32193	NC	GOM_MAD
ENSSSCG00000044142	1.44521		loss	stable	-3.0748	NC	GOM_MAD
ENSSSCG00000031662	0.760878		loss	stable	-3.2113	NC	GOM_MAD
ENSSSCG00000046449	3.27e-16		loss	stable	-3.32193	NC	GOM_MAD
ENSSSCG00000044550	-0.934427		loss	stable	-3.09636	NC	GOM_MAD
ENSSSCG00000047360	1.51249		loss	stable	-3.05178	NC	GOM_MAD
ENSSSCG00000031931	3.27e-16		loss	stable	-3.32193	NC	GOM_MAD
ENSSSCG00000022738	0.575899	stable	loss	stable	3.00646	NC	GOM_MAD
ENSSSCG00000048729	0.726898		loss	stable	0.101948	NC	GOM_MAD
ENSSSCG00000046137	1.38231		loss	stable	-1.36056	NC	GOM_MAD
ENSSSCG00000041942	1.53177		loss	stable	-2.74929	NC	GOM_MAD
ENSSSCG00000047024	0.0204609		loss	stable	-0.312359	NC	GOM_MAD
ENSSSCG00000037685	3.27e-16		loss	stable	-3.32193	NC	GOM_MAD
ENSSSCG00000046019	-1.25383		loss	stable	-2.73216	NC	GOM_MAD
ENSSSCG00000041029	1.89966		loss	stable	-2.92848	NC	GOM_MAD
ENSSSCG00000047812	1.14901		loss	stable	-3.05953	NC	GOM_MAD
ENSSSCG00000045380	-0.182406	stable	loss	stable	0.937496	NC	GOM_MAD
ENSSSCG00000013659	-0.227253	stable	loss	stable	3.75488	NC	GOM_MAD
ENSSSCG00000013658	-0.207685	stable	loss	stable	2.27761	NC	GOM_MAD
ENSSSCG00000013656	0.50304	stable	loss	stable	4.50223	NC	GOM_MAD
ENSSSCG00000013635	0.219769	stable	loss	stable	3.31354	NC	GOM_MAD
ENSSSCG00000013629	-0.0178746	stable	loss	stable	4.30123	NC	GOM_MAD
ENSSSCG00000032833	1.35256	up	gain	gain	4.31839	NC	GOM_MAD
ENSSSCG00000013593	0.289728	stable	gain	stable	1.49117	NC	GOM_MAD
ENSSSCG00000013592	-0.0872155	stable	gain	stable	5.43598	NC	GOM_MAD
ENSSSCG00000013591	0.74386	up	gain	gain	4.51401	NC	GOM_MAD
ENSSSCG00000036220	-1.50014		gain	stable	0.0844144	NC	GOM_MAD
ENSSSCG00000013589	-0.117255	stable	gain	stable	1.47957	NC	GOM_MAD
ENSSSCG00000040598	-1.03231		gain	stable	-2.34984	NC	GOM_MAD
ENSSSCG00000013588	0.410135	stable	gain	stable	4.52267	NC	GOM_MAD
ENSSSCG00000013586	-0.936946	stable	gain	stable	-0.191321	NC	GOM_MAD
ENSSSCG00000013584	0.528909		gain	stable	-2.34999	NC	GOM_MAD
ENSSSCG00000013585	0.269638	stable	gain	stable	2.90074	NC	GOM_MAD
ENSSSCG00000046934	-1.14937		gain	stable	-2.51937	NC	GOM_MAD
ENSSSCG00000013579	-0.707246	stable	gain	stable	6.56768	NC	GOM_MAD
ENSSSCG00000039007	1.33796		gain	stable	-0.578083	NC	GOM_MAD
ENSSSCG00000033635	1.08842		gain	stable	-1.80188	NC	GOM_MAD
ENSSSCG00000041386	0.534166		gain	stable	-2.50034	NC	GOM_MAD
ENSSSCG00000013559	0.26631		gain	stable	-1.89175	NC	GOM_MAD
ENSSSCG00000050658	0.534166		gain	stable	-2.50034	NC	GOM_MAD
ENSSSCG00000040926	-1.34738		gain	stable	-1.74529	NC	GOM_MAD
ENSSSCG00000046190	0.534166		gain	stable	-2.50034	NC	GOM_MAD
ENSSSCG00000044953	0.660881		gain	stable	-2.83567	NC	GOM_MAD
ENSSSCG00000026402	0.102729	stable	gain	stable	1.25115	NC	GOM_MAD
ENSSSCG00000013556	-2.56292	down	gain	stable	3.74911	NC	GOM_MAD
ENSSSCG00000013533	0.0610961	stable	loss	stable	4.92416	NC	GOM_MAD
ENSSSCG00000037153	0.215489	stable	loss	stable	4.10218	NC	GOM_MAD
ENSSSCG00000013512	0.974417	up	loss	stable	9.80541	NC	GOM_MAD
ENSSSCG00000013511	0.0174976	stable	loss	stable	4.34068	NC	GOM_MAD
ENSSSCG00000013510	0.4367	stable	loss	stable	5.49152	NC	GOM_MAD
ENSSSCG00000013509	-0.149166	stable	loss	stable	1.34809	NC	GOM_MAD
ENSSSCG00000013508	0.247921	stable	loss	stable	4.67742	NC	GOM_MAD
ENSSSCG00000013507	0.180867	stable	loss	stable	3.87501	NC	GOM_MAD
ENSSSCG00000013506	-1.90932	down	loss	loss	-0.254489	NC	GOM_MAD
ENSSSCG00000013505	0.486291		loss	stable	-1.99679	NC	GOM_MAD
ENSSSCG00000013504	-1.25211		loss	stable	-2.1984	NC	GOM_MAD
ENSSSCG00000013503	0.735731		loss	stable	-0.356792	NC	GOM_MAD
ENSSSCG00000013498	-0.159221	stable	gain	stable	1.66827	NC	GOM_MAD
ENSSSCG00000013492	0.184959	stable	gain	stable	3.27604	NC	GOM_MAD
ENSSSCG00000036537	0.282653	stable	gain	stable	6.04758	NC	GOM_MAD
ENSSSCG00000028363	-1.69737		gain	stable	-1.22847	NC	GOM_MAD
ENSSSCG00000013464	-0.00505772	stable	gain	stable	2.27722	NC	GOM_MAD
ENSSSCG00000013463	-0.190569	stable	gain	stable	3.62714	NC	GOM_MAD
ENSSSCG00000013462	1.33429		gain	stable	-3.10566	NC	GOM_MAD
ENSSSCG00000013461	-1.4704		gain	stable	-1.98122	NC	GOM_MAD
ENSSSCG00000013460	0.244348	stable	gain	stable	8.9629	NC	GOM_MAD
ENSSSCG00000013453	0.323886	stable	gain	stable	4.41543	NC	GOM_MAD
ENSSSCG00000035812	0.0819006	stable	gain	stable	4.01859	NC	GOM_MAD
ENSSSCG00000031899	-0.804533		gain	stable	-2.84921	NC	GOM_MAD
ENSSSCG00000040157	0.233315	stable	gain	stable	5.21076	NC	GOM_MAD
ENSSSCG00000013455	0.178321	stable	gain	stable	3.96591	NC	GOM_MAD
ENSSSCG00000032366	-0.0276063	stable	gain	stable	3.59087	NC	GOM_MAD
ENSSSCG00000013444	0.296561	stable	loss	stable	5.12463	NC	GOM_MAD
ENSSSCG00000014028	-0.069832	stable	gain	stable	6.59124	NC	GOM_MAD
ENSSSCG00000014029	0.497429	stable	gain	stable	0.15908	NC	GOM_MAD
ENSSSCG00000014057	0.0639076	stable	gain	stable	5.09135	NC	GOM_MAD
ENSSSCG00000014058	0.0764091	stable	gain	stable	4.6223	NC	GOM_MAD
ENSSSCG00000033682	0.915081		loss	stable	-1.35694	NC	GOM_MAD
ENSSSCG00000014112	0.687088	up	gain	gain	4.231	NC	GOM_MAD
ENSSSCG00000026098	-0.883938	stable	gain	stable	0.183346	NC	GOM_MAD
ENSSSCG00000014152	-0.286644	stable	gain	stable	2.74735	NC	GOM_MAD
ENSSSCG00000026233	-0.10983	stable	gain	stable	2.79659	NC	GOM_MAD
ENSSSCG00000024193	-0.192531	stable	gain	stable	4.65967	NC	GOM_MAD
ENSSSCG00000035025	0.475712	stable	gain	stable	0.593017	NC	GOM_MAD
ENSSSCG00000043879	-0.628987		gain	stable	-0.811353	NC	GOM_MAD
ENSSSCG00000014141	-0.124532	stable	gain	stable	4.31526	NC	GOM_MAD
ENSSSCG00000030114	1.30894		gain	stable	-2.44443	NC	GOM_MAD
ENSSSCG00000029805	0.669326	stable	gain	stable	4.53567	NC	GOM_MAD
ENSSSCG00000014170	-0.0369459	stable	gain	stable	7.73791	NC	GOM_MAD
ENSSSCG00000049220	-0.634894	stable	loss	stable	1.70775	NC	GOM_MAD
ENSSSCG00000051144	-0.597082		loss	stable	-1.17206	NC	GOM_MAD
ENSSSCG00000014176	0.33292	stable	loss	stable	3.1515	NC	GOM_MAD
ENSSSCG00000042017	-0.855118	stable	loss	stable	1.72877	NC	GOM_MAD
ENSSSCG00000014203	0.179913	stable	gain	stable	4.22585	NC	GOM_MAD
ENSSSCG00000014204	-0.180608	stable	gain	stable	5.43561	NC	GOM_MAD
ENSSSCG00000022048	0.257092	stable	gain	stable	7.47523	NC	GOM_MAD
ENSSSCG00000026230	0.174678	stable	gain	stable	5.64707	NC	GOM_MAD
ENSSSCG00000014219	0.925285	up	gain	gain	3.74182	NC	GOM_MAD
ENSSSCG00000033912	0.257709	stable	gain	stable	6.05054	NC	GOM_MAD
ENSSSCG00000037595	-0.133318	stable	gain	stable	6.75099	NC	GOM_MAD
ENSSSCG00000014222	-0.489055		gain	stable	0.0681862	NC	GOM_MAD
ENSSSCG00000022790	-0.157731	stable	loss	stable	6.91694	NC	GOM_MAD
ENSSSCG00000039373	-0.266553	stable	loss	stable	4.99135	NC	GOM_MAD
ENSSSCG00000031128	-0.0418934	stable	loss	stable	4.96281	NC	GOM_MAD
ENSSSCG00000014238	0.173945	stable	loss	stable	1.69583	NC	GOM_MAD
ENSSSCG00000014247	0.355294	stable	gain	stable	7.53461	NC	GOM_MAD
ENSSSCG00000014244	-0.00261383	stable	gain	stable	6.07544	NC	GOM_MAD
ENSSSCG00000040454	0.19059		gain	stable	-1.53454	NC	GOM_MAD
ENSSSCG00000014296	0.39975	stable	gain	stable	7.02445	NC	GOM_MAD
ENSSSCG00000030680	-1.24417	down	gain	stable	2.64706	NC	GOM_MAD
ENSSSCG00000038628	0.329587	stable	gain	stable	9.01044	NC	GOM_MAD
ENSSSCG00000014298	0.0265953	stable	gain	stable	5.83834	NC	GOM_MAD
ENSSSCG00000014302	-0.225598	stable	gain	stable	1.31864	NC	GOM_MAD
ENSSSCG00000038953	0.234106	stable	gain	stable	6.59191	NC	GOM_MAD
ENSSSCG00000037127	0.133015	stable	gain	stable	5.0512	NC	GOM_MAD
ENSSSCG00000014303	0.0643104	stable	gain	stable	4.42513	NC	GOM_MAD
ENSSSCG00000014305	0.313301	stable	gain	stable	6.53642	NC	GOM_MAD
ENSSSCG00000014304	0.145617	stable	gain	stable	5.31028	NC	GOM_MAD
ENSSSCG00000038955	-0.00902732	stable	gain	stable	4.66355	NC	GOM_MAD
ENSSSCG00000026644	-0.113154	stable	gain	stable	6.07478	NC	GOM_MAD
ENSSSCG00000034954	0.168253	stable	gain	stable	5.41241	NC	GOM_MAD
ENSSSCG00000026106	-0.0281854	stable	gain	stable	5.29037	NC	GOM_MAD
ENSSSCG00000014309	-0.0718318		loss	stable	-2.90841	NC	GOM_MAD
ENSSSCG00000014318	2.34447		gain	stable	-2.74523	NC	GOM_MAD
ENSSSCG00000032423	1.50927	stable	gain	stable	0.62311	NC	GOM_MAD
ENSSSCG00000014335	0.298496	stable	gain	stable	2.62334	NC	GOM_MAD
ENSSSCG00000014337	0.172986	stable	gain	stable	5.64586	NC	GOM_MAD
ENSSSCG00000014338	0.279685	stable	gain	stable	7.15886	NC	GOM_MAD
ENSSSCG00000014343	-0.136565	stable	gain	stable	8.21204	NC	GOM_MAD
ENSSSCG00000026606	0.320808	stable	gain	stable	8.37469	NC	GOM_MAD
ENSSSCG00000014401	0.033015	stable	gain	stable	5.84501	NC	GOM_MAD
ENSSSCG00000044525	0.158163		gain	stable	0.193734	NC	GOM_MAD
ENSSSCG00000022741	0.328529	stable	gain	stable	4.9274	NC	GOM_MAD
ENSSSCG00000014445	-0.435366		gain	stable	-2.52688	NC	GOM_MAD
ENSSSCG00000014447	0.206544		gain	stable	-2.00311	NC	GOM_MAD
ENSSSCG00000009593	-0.245257	stable	gain	stable	2.32838	NC	GOM_MAD
ENSSSCG00000009605	-0.763417	stable	loss	stable	1.91372	NC	GOM_MAD
ENSSSCG00000009613	0.575518	stable	loss	stable	4.44586	NC	GOM_MAD
ENSSSCG00000009614	0.11744	stable	loss	stable	4.149	NC	GOM_MAD
ENSSSCG00000009615	0.278032	stable	loss	stable	1.64384	NC	GOM_MAD
ENSSSCG00000009616	0.388624	stable	loss	stable	0.205873	NC	GOM_MAD
ENSSSCG00000009617	-0.261733	stable	loss	stable	2.01507	NC	GOM_MAD
ENSSSCG00000033355	0.143043		loss	stable	-0.481447	NC	GOM_MAD
ENSSSCG00000009619	-3.50577		loss	stable	-0.921203	NC	GOM_MAD
ENSSSCG00000009620	-0.130925	stable	loss	stable	5.01299	NC	GOM_MAD
ENSSSCG00000009621	-1.25255		loss	stable	-2.43426	NC	GOM_MAD
ENSSSCG00000009622	0.155385	stable	loss	stable	3.3467	NC	GOM_MAD
ENSSSCG00000030228	0.336925		loss	stable	-0.26149	NC	GOM_MAD
ENSSSCG00000032622	0.182206	stable	loss	stable	5.14343	NC	GOM_MAD
ENSSSCG00000009626	0.0618048	stable	loss	stable	5.80518	NC	GOM_MAD
ENSSSCG00000009625	-0.875383	down	loss	loss	2.33282	NC	GOM_MAD
ENSSSCG00000009627	-0.272911	stable	loss	stable	2.22341	NC	GOM_MAD
ENSSSCG00000009628	-0.150051	stable	loss	stable	4.57632	NC	GOM_MAD
ENSSSCG00000009631	-0.874625	stable	loss	stable	3.91559	NC	GOM_MAD
ENSSSCG00000033608	0.366089	stable	gain	stable	5.07627	NC	GOM_MAD
ENSSSCG00000028064	0.770463		loss	stable	-3.24862	NC	GOM_MAD
ENSSSCG00000009657	-0.136718	stable	loss	stable	7.39747	NC	GOM_MAD
ENSSSCG00000009659	0.894399		gain	stable	-2.65892	NC	GOM_MAD
ENSSSCG00000030130	0.202138	stable	gain	stable	6.78249	NC	GOM_MAD
ENSSSCG00000009665	-2.25367		gain	stable	-0.303278	NC	GOM_MAD
ENSSSCG00000009666	0.580352	stable	gain	stable	6.39865	NC	GOM_MAD
ENSSSCG00000009667	-0.604525		gain	stable	-0.719595	NC	GOM_MAD
ENSSSCG00000009680	0.238069	stable	gain	stable	3.83997	NC	GOM_MAD
ENSSSCG00000031537	0.688231	stable	loss	stable	3.66139	NC	GOM_MAD
ENSSSCG00000009742	0.452015	stable	loss	stable	3.97085	NC	GOM_MAD
ENSSSCG00000009745	-0.833548	down	loss	loss	5.65518	NC	GOM_MAD
ENSSSCG00000009773	0.116118	stable	loss	stable	5.49263	NC	GOM_MAD
ENSSSCG00000022212	-0.214966	stable	loss	stable	3.2175	NC	GOM_MAD
ENSSSCG00000009778	0.12621	stable	loss	stable	4.89136	NC	GOM_MAD
ENSSSCG00000009777	0.0497164	stable	loss	stable	5.68818	NC	GOM_MAD
ENSSSCG00000009781	0.127804	stable	loss	stable	3.72406	NC	GOM_MAD
ENSSSCG00000009782	0.100069	stable	loss	stable	4.38562	NC	GOM_MAD
ENSSSCG00000009783	0.27631	stable	loss	stable	2.2221	NC	GOM_MAD
ENSSSCG00000009784	0.703551	stable	loss	stable	0.205606	NC	GOM_MAD
ENSSSCG00000009799	0.307319	stable	loss	stable	5.17919	NC	GOM_MAD
ENSSSCG00000009798	0.157385		loss	stable	-0.170212	NC	GOM_MAD
ENSSSCG00000009796	-0.48313		loss	stable	-0.341025	NC	GOM_MAD
ENSSSCG00000009795	-2.45356		loss	stable	-0.0514427	NC	GOM_MAD
ENSSSCG00000009805	1.48207		gain	stable	1.52619	NC	GOM_MAD
ENSSSCG00000009845	-0.103635		loss	stable	-0.805488	NC	GOM_MAD
ENSSSCG00000009849	0.0333966	stable	loss	stable	5.7029	NC	GOM_MAD
ENSSSCG00000009850	-0.0997338	stable	loss	stable	5.08125	NC	GOM_MAD
ENSSSCG00000009851	0.568223	stable	loss	stable	8.84929	NC	GOM_MAD
ENSSSCG00000009852	0.150824	stable	loss	stable	3.36005	NC	GOM_MAD
ENSSSCG00000009853	0.22137	stable	loss	stable	5.68652	NC	GOM_MAD
ENSSSCG00000009854	-0.206674	stable	loss	stable	4.09158	NC	GOM_MAD
ENSSSCG00000009855	0.274679		loss	stable	-2.66397	NC	GOM_MAD
ENSSSCG00000009868	-0.145106	stable	gain	stable	2.8587	NC	GOM_MAD
ENSSSCG00000009869	-0.118052		gain	stable	-1.40847	NC	GOM_MAD
ENSSSCG00000009919	-1.75558		gain	stable	-1.78741	NC	GOM_MAD
ENSSSCG00000024329	0.391328	stable	gain	stable	2.73317	NC	GOM_MAD
ENSSSCG00000009938	0.0192978	stable	loss	stable	3.16225	NC	GOM_MAD
ENSSSCG00000009940	-0.106756	stable	loss	stable	2.03441	NC	GOM_MAD
ENSSSCG00000032917	0.274242	stable	loss	stable	4.34938	NC	GOM_MAD
ENSSSCG00000009941	0.427202		loss	stable	-1.55532	NC	GOM_MAD
ENSSSCG00000009942	-0.628943	stable	loss	stable	0.223369	NC	GOM_MAD
ENSSSCG00000009943	-0.025504	stable	loss	stable	3.70344	NC	GOM_MAD
ENSSSCG00000009955	1.79507		gain	stable	-1.62513	NC	GOM_MAD
ENSSSCG00000025404	-0.785456		loss	stable	-1.54673	NC	GOM_MAD
ENSSSCG00000009972	-0.465804	stable	loss	stable	3.62923	NC	GOM_MAD
ENSSSCG00000025869	-0.0186235		loss	stable	-1.17289	NC	GOM_MAD
ENSSSCG00000024279	0.561479	stable	loss	stable	3.9905	NC	GOM_MAD
ENSSSCG00000024550	0.594284	up	loss	stable	7.54466	NC	GOM_MAD
ENSSSCG00000025186	0.173891	stable	loss	stable	3.12682	NC	GOM_MAD
ENSSSCG00000009994	0.470109	stable	loss	stable	5.50191	NC	GOM_MAD
ENSSSCG00000043717	-0.366774	stable	loss	stable	2.41376	NC	GOM_MAD
ENSSSCG00000031037	-2.05175	down	loss	loss	5.86946	NC	GOM_MAD
ENSSSCG00000010054	0.25865	stable	loss	stable	0.205129	NC	GOM_MAD
ENSSSCG00000010060	-0.24442	stable	loss	stable	0.724142	NC	GOM_MAD
ENSSSCG00000010084	-0.302878	stable	gain	stable	1.7346	NC	GOM_MAD
ENSSSCG00000010086	-0.324022		gain	stable	-2.68029	NC	GOM_MAD
ENSSSCG00000010087	0.095538		gain	stable	0.200977	NC	GOM_MAD
ENSSSCG00000010108	0.50175	stable	gain	stable	3.73738	NC	GOM_MAD
ENSSSCG00000010109	-0.346246	stable	gain	stable	1.81032	NC	GOM_MAD
ENSSSCG00000010113	-1.3021		loss	stable	-1.48917	NC	GOM_MAD
ENSSSCG00000010114	0.260136	stable	loss	stable	4.14088	NC	GOM_MAD
ENSSSCG00000041446	0.384725	stable	loss	stable	1.23447	NC	GOM_MAD
ENSSSCG00000041314	1.08263		loss	stable	-2.82193	NC	GOM_MAD
ENSSSCG00000046944	-0.203278	stable	loss	stable	3.08504	NC	GOM_MAD
ENSSSCG00000051722	-0.398094		loss	stable	0.543323	NC	GOM_MAD
ENSSSCG00000010141	1.66155		loss	stable	-2.9482	NC	GOM_MAD
ENSSSCG00000010163	-0.632503	stable	gain	stable	0.682929	NC	GOM_MAD
ENSSSCG00000010164	-0.457148	stable	gain	stable	2.52931	NC	GOM_MAD
ENSSSCG00000010165	-0.347705		gain	stable	-1.33903	NC	GOM_MAD
ENSSSCG00000010190	2.9158		gain	stable	1.76905	NC	GOM_MAD
ENSSSCG00000023776	-0.0287567	stable	gain	stable	2.38477	NC	GOM_MAD
ENSSSCG00000036039	-0.0807707	stable	gain	stable	4.77476	NC	GOM_MAD
ENSSSCG00000010226	-0.0480821	stable	loss	stable	6.33041	NC	GOM_MAD
ENSSSCG00000036476	0.487822	stable	loss	stable	6.60662	NC	GOM_MAD
ENSSSCG00000010246	0.0316364	stable	gain	stable	5.18562	NC	GOM_MAD
ENSSSCG00000010247	-0.00254672	stable	gain	stable	6.11168	NC	GOM_MAD
ENSSSCG00000010248	-0.0149288	stable	gain	stable	3.57886	NC	GOM_MAD
ENSSSCG00000023374	-0.992608	down	gain	stable	7.98394	NC	GOM_MAD
ENSSSCG00000010256	2.33678	up	gain	gain	0.539759	NC	GOM_MAD
ENSSSCG00000010320	0.274578	stable	gain	stable	7.51809	NC	GOM_MAD
ENSSSCG00000010330	0.753143	up	loss	stable	4.4359	NC	GOM_MAD
ENSSSCG00000010340	0.926233	up	gain	gain	7.64739	NC	GOM_MAD
ENSSSCG00000010342	0.464235		gain	stable	-0.263349	NC	GOM_MAD
ENSSSCG00000050761	0.072554		loss	stable	-0.463819	NC	GOM_MAD
ENSSSCG00000010352	-0.587021		loss	stable	-0.337118	NC	GOM_MAD
ENSSSCG00000044759	-0.559716		loss	stable	-1.63463	NC	GOM_MAD
ENSSSCG00000046582	3.10649		loss	stable	-3.04114	NC	GOM_MAD
ENSSSCG00000010370	-3.35986	down	gain	stable	4.61504	NC	GOM_MAD
ENSSSCG00000043778	-0.632869	down	gain	stable	0.947161	NC	GOM_MAD
ENSSSCG00000031180	-0.648217	stable	gain	stable	2.29402	NC	GOM_MAD
ENSSSCG00000040893	-1.06407		gain	stable	-1.32063	NC	GOM_MAD
ENSSSCG00000010447	1.03546	up	loss	stable	7.20898	NC	GOM_MAD
ENSSSCG00000010448	-0.344881	stable	loss	stable	5.10961	NC	GOM_MAD
ENSSSCG00000041185	-1.38758		gain	stable	3.25043	NC	GOM_MAD
ENSSSCG00000045077	-0.856324	stable	gain	stable	0.545442	NC	GOM_MAD
ENSSSCG00000048171	-0.541135	stable	gain	stable	0.323233	NC	GOM_MAD
ENSSSCG00000010459	-0.201504	stable	gain	stable	1.09154	NC	GOM_MAD
ENSSSCG00000010470	0.0779354	stable	gain	stable	4.94831	NC	GOM_MAD
ENSSSCG00000010471	-0.922001	stable	gain	stable	1.45778	NC	GOM_MAD
ENSSSCG00000036314	-0.232696	stable	gain	stable	3.64143	NC	GOM_MAD
ENSSSCG00000010473	0.00749555	stable	gain	stable	4.11439	NC	GOM_MAD
ENSSSCG00000010474	-0.0803977		loss	stable	-1.79	NC	GOM_MAD
ENSSSCG00000010478	0.69629	stable	gain	stable	4.51908	NC	GOM_MAD
ENSSSCG00000010479	0.353926	stable	gain	stable	6.90858	NC	GOM_MAD
ENSSSCG00000010480	0.557218	stable	gain	stable	0.47532	NC	GOM_MAD
ENSSSCG00000024359	-0.157748	stable	gain	stable	3.61242	NC	GOM_MAD
ENSSSCG00000010481	-0.535711	stable	gain	stable	2.07109	NC	GOM_MAD
ENSSSCG00000010503	-0.0803249	stable	loss	stable	4.34129	NC	GOM_MAD
ENSSSCG00000010504	-0.700609	stable	loss	stable	4.32704	NC	GOM_MAD
ENSSSCG00000010505	-0.498488		loss	stable	-1.71435	NC	GOM_MAD
ENSSSCG00000010522	-0.174012	stable	loss	stable	1.02716	NC	GOM_MAD
ENSSSCG00000046822	-0.347536	stable	loss	stable	0.903087	NC	GOM_MAD
ENSSSCG00000010523	0.101276	stable	loss	stable	3.70296	NC	GOM_MAD
ENSSSCG00000036954	-0.191498	stable	loss	stable	2.099	NC	GOM_MAD
ENSSSCG00000010525	-0.102509	stable	loss	stable	3.42114	NC	GOM_MAD
ENSSSCG00000036824	0.242246	stable	loss	stable	3.81044	NC	GOM_MAD
ENSSSCG00000010527	0.458032	stable	gain	stable	4.77066	NC	GOM_MAD
ENSSSCG00000010528	0.319969	stable	gain	stable	4.83567	NC	GOM_MAD
ENSSSCG00000040359	0.0927004	stable	gain	stable	1.62514	NC	GOM_MAD
ENSSSCG00000010535	3.43683		loss	stable	0.269908	NC	GOM_MAD
ENSSSCG00000010537	0.619881	up	gain	gain	4.55341	NC	GOM_MAD
ENSSSCG00000010538	2.2943	up	gain	gain	2.64371	NC	GOM_MAD
ENSSSCG00000010585	0.219739	stable	gain	stable	5.3486	NC	GOM_MAD
ENSSSCG00000010586	-0.23845	stable	gain	stable	4.11727	NC	GOM_MAD
ENSSSCG00000037500	-0.91399		gain	stable	1.91059	NC	GOM_MAD
ENSSSCG00000010591	-1.59447		gain	stable	-2.19029	NC	GOM_MAD
ENSSSCG00000010592	0.306559	stable	gain	stable	3.66839	NC	GOM_MAD
ENSSSCG00000010593	0.293209	stable	gain	stable	1.50246	NC	GOM_MAD
ENSSSCG00000030507	0.114508	stable	loss	stable	5.12898	NC	GOM_MAD
ENSSSCG00000010628	0.0163213	stable	loss	stable	5.78274	NC	GOM_MAD
ENSSSCG00000046091	-0.294214	stable	loss	stable	1.66837	NC	GOM_MAD
ENSSSCG00000010632	0.785788		gain	stable	-2.25806	NC	GOM_MAD
ENSSSCG00000010683	-0.560242	stable	gain	stable	4.73115	NC	GOM_MAD
ENSSSCG00000010701	0.917514		gain	stable	-2.16465	NC	GOM_MAD
ENSSSCG00000010727	1.04656		gain	stable	-3.00686	NC	GOM_MAD
ENSSSCG00000010738	-0.111105	stable	loss	stable	4.23573	NC	GOM_MAD
ENSSSCG00000026302	-1.2195	down	gain	stable	1.00471	NC	GOM_MAD
ENSSSCG00000010757	0.83295	up	gain	gain	3.91928	NC	GOM_MAD
ENSSSCG00000040426	0.131042	stable	gain	stable	2.7085	NC	GOM_MAD
ENSSSCG00000010759	0.247939	stable	gain	stable	6.34107	NC	GOM_MAD
ENSSSCG00000037698	2.16649		gain	stable	-3.15014	NC	GOM_MAD
ENSSSCG00000048668	-0.620448		loss	stable	0.355663	NC	GOM_MAD
ENSSSCG00000031541	-0.00936367	stable	loss	stable	6.21932	NC	GOM_MAD
ENSSSCG00000016397	1.57843		loss	stable	-0.0512125	NC	GOM_MAD
ENSSSCG00000023716	0.634958	stable	loss	stable	4.3524	NC	GOM_MAD
ENSSSCG00000043168	-0.667846		loss	stable	-0.338449	NC	GOM_MAD
ENSSSCG00000022011	-0.637019	down	loss	loss	5.81444	NC	GOM_MAD
ENSSSCG00000047930	0.226207		loss	stable	-0.730716	NC	GOM_MAD
ENSSSCG00000051322	-0.689989	stable	loss	stable	0.0991694	NC	GOM_MAD
ENSSSCG00000040445	0.0028507	stable	loss	stable	5.84697	NC	GOM_MAD
ENSSSCG00000046009	-0.665209		loss	stable	-0.410823	NC	GOM_MAD
ENSSSCG00000050050	-1.77594		loss	stable	-0.187643	NC	GOM_MAD
ENSSSCG00000042807	-0.539547	stable	gain	stable	0.809562	NC	GOM_MAD
ENSSSCG00000040294	0.0575026	stable	loss	stable	5.88773	NC	GOM_MAD
ENSSSCG00000039185	-0.0750856	stable	gain	stable	4.33966	NC	GOM_MAD
ENSSSCG00000015743	-0.164489	stable	gain	stable	5.42622	NC	GOM_MAD
ENSSSCG00000041307	-0.668499		gain	stable	2.73163	NC	GOM_MAD
ENSSSCG00000043488	-0.82332		gain	stable	-0.29049	NC	GOM_MAD
ENSSSCG00000048752	-1.21275		gain	stable	0.983953	NC	GOM_MAD
ENSSSCG00000050507	-2.90844		gain	stable	-2.87104	NC	GOM_MAD
ENSSSCG00000050308	-0.45884		gain	stable	-1.24405	NC	GOM_MAD
ENSSSCG00000048815	-0.214605	stable	gain	stable	1.61135	NC	GOM_MAD
ENSSSCG00000015774	-0.542845	stable	gain	stable	4.11036	NC	GOM_MAD
ENSSSCG00000015816	0.188651	stable	gain	stable	3.07988	NC	GOM_MAD
ENSSSCG00000015820	-0.0750612	stable	gain	stable	5.19368	NC	GOM_MAD
ENSSSCG00000015819	-0.234335	stable	gain	stable	2.89308	NC	GOM_MAD
ENSSSCG00000015821	0.547021		gain	stable	-1.81307	NC	GOM_MAD
ENSSSCG00000038325	0.6246		gain	stable	-1.49671	NC	GOM_MAD
ENSSSCG00000015828	0.212795	stable	gain	stable	2.72705	NC	GOM_MAD
ENSSSCG00000035546	-0.59686		loss	stable	-1.86265	NC	GOM_MAD
ENSSSCG00000015866	-4.49e-05	stable	loss	stable	4.59189	NC	GOM_MAD
ENSSSCG00000015871	0.780685	up	loss	stable	3.29718	NC	GOM_MAD
ENSSSCG00000015872	-0.745288	down	loss	loss	4.40082	NC	GOM_MAD
ENSSSCG00000015880	0.312988	stable	gain	stable	4.562	NC	GOM_MAD
ENSSSCG00000045707	-1.06488	stable	loss	stable	0.179886	NC	GOM_MAD
ENSSSCG00000034262	0.472508	stable	loss	stable	2.59229	NC	GOM_MAD
ENSSSCG00000015953	0.402496		gain	stable	-2.35249	NC	GOM_MAD
ENSSSCG00000015954	3.20798		gain	stable	-2.3073	NC	GOM_MAD
ENSSSCG00000048840	-0.913561		loss	stable	0.955756	NC	GOM_MAD
ENSSSCG00000015960	0.414904	stable	loss	stable	6.3371	NC	GOM_MAD
ENSSSCG00000015976	0.247611	stable	loss	stable	5.7794	NC	GOM_MAD
ENSSSCG00000023146	1.42459		loss	stable	-3.08153	NC	GOM_MAD
ENSSSCG00000015979	0.61949		loss	stable	-2.22327	NC	GOM_MAD
ENSSSCG00000015980	-0.905601		loss	stable	-2.9739	NC	GOM_MAD
ENSSSCG00000034741	2.10463		loss	stable	-2.26976	NC	GOM_MAD
ENSSSCG00000043350	-0.764689		loss	stable	-0.246764	NC	GOM_MAD
ENSSSCG00000033987	0.3978	stable	loss	stable	5.16155	NC	GOM_MAD
ENSSSCG00000050368	-0.851233		loss	stable	-0.615199	NC	GOM_MAD
ENSSSCG00000016009	-0.934675	down	loss	loss	4.22526	NC	GOM_MAD
ENSSSCG00000016010	-2.58448		loss	stable	1.58902	NC	GOM_MAD
ENSSSCG00000016011	0.949784		loss	stable	-3.26501	NC	GOM_MAD
ENSSSCG00000036674	-0.999594		gain	stable	-0.472136	NC	GOM_MAD
ENSSSCG00000043033	-0.568631	stable	gain	stable	0.602379	NC	GOM_MAD
ENSSSCG00000016018	0.697016	stable	gain	stable	3.66988	NC	GOM_MAD
ENSSSCG00000016019	0.16803	stable	gain	stable	6.93187	NC	GOM_MAD
ENSSSCG00000016020	0.538229	stable	gain	stable	3.62335	NC	GOM_MAD
ENSSSCG00000028949	0.106475	stable	gain	stable	3.46105	NC	GOM_MAD
ENSSSCG00000016052	0.245045	stable	gain	stable	3.51113	NC	GOM_MAD
ENSSSCG00000044997	-0.979266	stable	gain	stable	0.138031	NC	GOM_MAD
ENSSSCG00000026618	0.479881	stable	gain	stable	7.24593	NC	GOM_MAD
ENSSSCG00000044517	0.0869452		loss	stable	-0.14458	NC	GOM_MAD
ENSSSCG00000048836	-1.13297		loss	stable	-0.614837	NC	GOM_MAD
ENSSSCG00000021657	0.494687		loss	stable	-0.366765	NC	GOM_MAD
ENSSSCG00000016087	-0.501045	stable	loss	stable	2.88089	NC	GOM_MAD
ENSSSCG00000036676	-0.0778729	stable	loss	stable	4.27851	NC	GOM_MAD
ENSSSCG00000016091	0.0525489	stable	gain	stable	3.51055	NC	GOM_MAD
ENSSSCG00000016092	-0.723222	stable	gain	stable	1.3151	NC	GOM_MAD
ENSSSCG00000026940	-0.108195	stable	gain	stable	4.85942	NC	GOM_MAD
ENSSSCG00000016119	-0.275342	stable	loss	stable	4.80863	NC	GOM_MAD
ENSSSCG00000028561	-0.726779	stable	loss	stable	0.0380323	NC	GOM_MAD
ENSSSCG00000029998	0.0551653	stable	loss	stable	5.64711	NC	GOM_MAD
ENSSSCG00000042730	-0.347451	stable	gain	stable	0.979113	NC	GOM_MAD
ENSSSCG00000034395	-0.152861	stable	gain	stable	5.62701	NC	GOM_MAD
ENSSSCG00000036466	0.33324	stable	gain	stable	4.19674	NC	GOM_MAD
ENSSSCG00000024696	-0.130246	stable	gain	stable	5.51858	NC	GOM_MAD
ENSSSCG00000016160	-2.18885	down	loss	loss	1.27629	NC	GOM_MAD
ENSSSCG00000037703	0.782481		loss	stable	-3.28266	NC	GOM_MAD
ENSSSCG00000016168	-0.654561	stable	gain	stable	0.396245	NC	GOM_MAD
ENSSSCG00000048197	-0.396421	stable	gain	stable	0.625541	NC	GOM_MAD
ENSSSCG00000016170	-0.342377	stable	gain	stable	2.03946	NC	GOM_MAD
ENSSSCG00000034282	0.719088		gain	stable	-2.83181	NC	GOM_MAD
ENSSSCG00000047733	-0.509949	stable	gain	stable	0.249154	NC	GOM_MAD
ENSSSCG00000016184	-0.0780187	stable	loss	stable	1.4012	NC	GOM_MAD
ENSSSCG00000016183	-0.477458		loss	stable	-1.10316	NC	GOM_MAD
ENSSSCG00000016203	1.24957		gain	stable	-2.58523	NC	GOM_MAD
ENSSSCG00000016218	-0.119324		gain	stable	-2.02911	NC	GOM_MAD
ENSSSCG00000016248	0.163525	stable	gain	stable	5.60664	NC	GOM_MAD
ENSSSCG00000024373	0.0940072	stable	loss	stable	6.61195	NC	GOM_MAD
ENSSSCG00000016259	-0.892807	stable	loss	stable	0.750461	NC	GOM_MAD
ENSSSCG00000016261	-0.155544	stable	loss	stable	4.89971	NC	GOM_MAD
ENSSSCG00000050847	-0.347865	stable	loss	stable	1.1056	NC	GOM_MAD
ENSSSCG00000016263	-0.161421	stable	loss	stable	5.81745	NC	GOM_MAD
ENSSSCG00000016269	-0.564399		loss	stable	-1.29737	NC	GOM_MAD
ENSSSCG00000016272	0.223203	stable	gain	stable	5.37682	NC	GOM_MAD
ENSSSCG00000016273	0.102166	stable	gain	stable	1.59473	NC	GOM_MAD
ENSSSCG00000016277	-0.843891		gain	stable	-0.837956	NC	GOM_MAD
ENSSSCG00000016288	-0.0223138		gain	stable	-1.95509	NC	GOM_MAD
ENSSSCG00000016287	-3.78012		gain	stable	-3.11124	NC	GOM_MAD
ENSSSCG00000038466	-0.0286717	stable	gain	stable	4.5543	NC	GOM_MAD
ENSSSCG00000027331	-0.0746704	stable	gain	stable	6.69708	NC	GOM_MAD
ENSSSCG00000032849	0.014733	stable	gain	stable	1.64936	NC	GOM_MAD
ENSSSCG00000014570	0.271109	stable	loss	stable	5.98705	NC	GOM_MAD
ENSSSCG00000014577	0.104942	stable	loss	stable	6.78381	NC	GOM_MAD
ENSSSCG00000033335	0.196926	stable	loss	stable	3.83594	NC	GOM_MAD
ENSSSCG00000014568	-0.0857474	stable	loss	stable	3.80138	NC	GOM_MAD
ENSSSCG00000014569	-0.183037	stable	loss	stable	9.79494	NC	GOM_MAD
ENSSSCG00000014567	0.164424	stable	loss	stable	3.21932	NC	GOM_MAD
ENSSSCG00000030206	-1.01328		loss	stable	0.0535754	NC	GOM_MAD
ENSSSCG00000023057	0.111872	stable	loss	stable	6.64517	NC	GOM_MAD
ENSSSCG00000014580	0.399911	stable	loss	stable	2.24785	NC	GOM_MAD
ENSSSCG00000014628	-0.204153	stable	gain	stable	2.84179	NC	GOM_MAD
ENSSSCG00000014627	0.359175	stable	gain	stable	4.70396	NC	GOM_MAD
ENSSSCG00000014630	0.320388		gain	stable	-0.593307	NC	GOM_MAD
ENSSSCG00000014632	0.426631	stable	gain	stable	4.51979	NC	GOM_MAD
ENSSSCG00000014634	-1.11684		gain	stable	0.757865	NC	GOM_MAD
ENSSSCG00000035041	-1.83458		gain	stable	-1.04575	NC	GOM_MAD
ENSSSCG00000045056	0.161884		gain	stable	-2.72452	NC	GOM_MAD
ENSSSCG00000050079	3.27e-16		gain	stable	-3.32193	NC	GOM_MAD
ENSSSCG00000044868	3.27e-16		gain	stable	-3.32193	NC	GOM_MAD
ENSSSCG00000040404	1.2536		gain	stable	-3.17828	NC	GOM_MAD
ENSSSCG00000014639	1.06082		gain	stable	-3.10192	NC	GOM_MAD
ENSSSCG00000049205	1.4047		gain	stable	-3.13904	NC	GOM_MAD
ENSSSCG00000040084	-0.565602		gain	stable	-2.98938	NC	GOM_MAD
ENSSSCG00000047710	0.100632		gain	stable	-3.30449	NC	GOM_MAD
ENSSSCG00000048497	1.26347		gain	stable	-2.99282	NC	GOM_MAD
ENSSSCG00000041574	3.27e-16		gain	stable	-3.32193	NC	GOM_MAD
ENSSSCG00000043308	3.27e-16		gain	stable	-3.32193	NC	GOM_MAD
ENSSSCG00000041779	3.27e-16		gain	stable	-3.32193	NC	GOM_MAD
ENSSSCG00000051537	3.27e-16		gain	stable	-3.32193	NC	GOM_MAD
ENSSSCG00000049377	3.27e-16		gain	stable	-3.32193	NC	GOM_MAD
ENSSSCG00000049817	1.15316		gain	stable	-3.17631	NC	GOM_MAD
ENSSSCG00000038324	0.432559		gain	stable	-3.27426	NC	GOM_MAD
ENSSSCG00000050910	3.27e-16		gain	stable	-3.32193	NC	GOM_MAD
ENSSSCG00000046786	2.10212		gain	stable	-2.98933	NC	GOM_MAD
ENSSSCG00000045340	-1.39806		gain	stable	-2.45465	NC	GOM_MAD
ENSSSCG00000049791	-1.40028		gain	stable	-2.86429	NC	GOM_MAD
ENSSSCG00000041301	1.08759		gain	stable	-2.67744	NC	GOM_MAD
ENSSSCG00000042301	0.493661		gain	stable	-3.20579	NC	GOM_MAD
ENSSSCG00000040477	0.0018277		gain	stable	-3.32159	NC	GOM_MAD
ENSSSCG00000031864	0.330143		gain	stable	-3.235	NC	GOM_MAD
ENSSSCG00000014643	2.0156		gain	stable	-3.01951	NC	GOM_MAD
ENSSSCG00000050291	-2.10833		gain	stable	-2.94486	NC	GOM_MAD
ENSSSCG00000043499	0.996762		gain	stable	-3.21406	NC	GOM_MAD
ENSSSCG00000048134	0.547432		gain	stable	-3.13721	NC	GOM_MAD
ENSSSCG00000042571	3.27e-16		gain	stable	-3.32193	NC	GOM_MAD
ENSSSCG00000032694	3.27e-16		gain	stable	-3.32193	NC	GOM_MAD
ENSSSCG00000048635	0.196488		gain	stable	-0.119987	NC	GOM_MAD
ENSSSCG00000045851	3.27e-16		gain	stable	-3.32193	NC	GOM_MAD
ENSSSCG00000014656	-0.244135		gain	stable	-2.96624	NC	GOM_MAD
ENSSSCG00000039589	0.270844		gain	stable	-3.29636	NC	GOM_MAD
ENSSSCG00000042113	1.52711		gain	stable	-2.94117	NC	GOM_MAD
ENSSSCG00000049132	0.358459		gain	stable	-3.28615	NC	GOM_MAD
ENSSSCG00000042309	0.00489065		gain	stable	-3.32153	NC	GOM_MAD
ENSSSCG00000050387	-0.369737		gain	stable	-2.97457	NC	GOM_MAD
ENSSSCG00000044355	3.27e-16		gain	stable	-3.32193	NC	GOM_MAD
ENSSSCG00000014662	0.767485		gain	stable	-3.24137	NC	GOM_MAD
ENSSSCG00000051101	-1.09771		gain	stable	-2.91073	NC	GOM_MAD
ENSSSCG00000032384	-0.728405		loss	stable	-3.22857	NC	GOM_MAD
ENSSSCG00000038295	0.787295		loss	stable	-3.24277	NC	GOM_MAD
ENSSSCG00000049903	-0.0572401		loss	stable	-2.91252	NC	GOM_MAD
ENSSSCG00000039656	-0.206781	stable	gain	stable	4.58736	NC	GOM_MAD
ENSSSCG00000014802	0.156914	stable	loss	stable	5.8093	NC	GOM_MAD
ENSSSCG00000014803	0.163615	stable	loss	stable	2.33325	NC	GOM_MAD
ENSSSCG00000014806	0.51786	stable	loss	stable	6.01902	NC	GOM_MAD
ENSSSCG00000050958	-1.25446		loss	stable	0.545651	NC	GOM_MAD
ENSSSCG00000036853	-1.52804	stable	loss	stable	1.66103	NC	GOM_MAD
ENSSSCG00000022236	-0.489305	stable	loss	stable	8.05994	NC	GOM_MAD
ENSSSCG00000014812	0.128728	stable	loss	stable	5.60499	NC	GOM_MAD
ENSSSCG00000014811	0.120005	stable	loss	stable	4.75212	NC	GOM_MAD
ENSSSCG00000014813	0.41976		loss	stable	-1.27812	NC	GOM_MAD
ENSSSCG00000014819	0.163539	stable	loss	stable	2.09434	NC	GOM_MAD
ENSSSCG00000014823	-0.201908		gain	stable	-0.737674	NC	GOM_MAD
ENSSSCG00000014822	0.122582	stable	loss	stable	3.72369	NC	GOM_MAD
ENSSSCG00000014840	0.031053		gain	stable	-1.11732	NC	GOM_MAD
ENSSSCG00000014838	0.0700144	stable	gain	stable	3.21177	NC	GOM_MAD
ENSSSCG00000042110	-0.305696	stable	gain	stable	1.35683	NC	GOM_MAD
ENSSSCG00000014854	-1.24075		loss	stable	-0.8804	NC	GOM_MAD
ENSSSCG00000014860	0.463345		gain	stable	-0.274626	NC	GOM_MAD
ENSSSCG00000032723	0.64295	up	gain	gain	6.82815	NC	GOM_MAD
ENSSSCG00000014872	0.797983		gain	stable	-1.53933	NC	GOM_MAD
ENSSSCG00000014900	0.28083	stable	loss	stable	5.25665	NC	GOM_MAD
ENSSSCG00000014901	-0.128619	stable	loss	stable	6.29762	NC	GOM_MAD
ENSSSCG00000014902	-0.428036	stable	loss	stable	3.17763	NC	GOM_MAD
ENSSSCG00000033878	-1.66787	down	gain	stable	1.09712	NC	GOM_MAD
ENSSSCG00000014924	-0.117771	stable	gain	stable	6.72492	NC	GOM_MAD
ENSSSCG00000034113	4.13102		gain	stable	0.196222	NC	GOM_MAD
ENSSSCG00000014939	2.19258		gain	stable	-3.03887	NC	GOM_MAD
ENSSSCG00000024933	-0.177097	stable	gain	stable	4.24653	NC	GOM_MAD
ENSSSCG00000014943	-0.164687	stable	gain	stable	2.43324	NC	GOM_MAD
ENSSSCG00000041237	-1.1206		loss	stable	0.0697001	NC	GOM_MAD
ENSSSCG00000030461	2.61259		loss	stable	-2.70985	NC	GOM_MAD
ENSSSCG00000014965	0.0592352	stable	loss	stable	3.04757	NC	GOM_MAD
ENSSSCG00000014967	-0.127536	stable	loss	stable	4.00773	NC	GOM_MAD
ENSSSCG00000014969	0.082772	stable	loss	stable	5.11586	NC	GOM_MAD
ENSSSCG00000014977	0.930033	up	loss	stable	4.06882	NC	GOM_MAD
ENSSSCG00000015015	0.374304	stable	gain	stable	4.21688	NC	GOM_MAD
ENSSSCG00000049415	-0.754286	stable	gain	stable	1.5277	NC	GOM_MAD
ENSSSCG00000015036	0.457023	stable	gain	stable	4.92678	NC	GOM_MAD
ENSSSCG00000015040	0.335169	stable	gain	stable	6.53409	NC	GOM_MAD
ENSSSCG00000032149	-0.528098		gain	stable	-1.25579	NC	GOM_MAD
ENSSSCG00000015054	1.00149		gain	stable	1.08235	NC	GOM_MAD
ENSSSCG00000015067	0.110895	stable	gain	stable	4.11211	NC	GOM_MAD
ENSSSCG00000015069	1.5511	stable	gain	stable	5.61471	NC	GOM_MAD
ENSSSCG00000040689	1.87015		gain	stable	0.530861	NC	GOM_MAD
ENSSSCG00000015107	0.196466	stable	gain	stable	4.40713	NC	GOM_MAD
ENSSSCG00000015108	0.0307821	stable	gain	stable	2.97669	NC	GOM_MAD
ENSSSCG00000042208	-0.775826	stable	gain	stable	6.48964	NC	GOM_MAD
ENSSSCG00000015110	0.06733	stable	gain	stable	3.87847	NC	GOM_MAD
ENSSSCG00000015111	-0.114456	stable	gain	stable	2.65548	NC	GOM_MAD
ENSSSCG00000015113	-0.00664063	stable	gain	stable	2.94773	NC	GOM_MAD
ENSSSCG00000015126	1.00621		gain	stable	-2.9111	NC	GOM_MAD
ENSSSCG00000028237	-0.103384	stable	gain	stable	0.229576	NC	GOM_MAD
ENSSSCG00000015129	0.0712999	stable	gain	stable	6.00461	NC	GOM_MAD
ENSSSCG00000024299	1.62705		loss	stable	-0.103396	NC	GOM_MAD
ENSSSCG00000015203	0.762939	stable	loss	stable	4.63411	NC	GOM_MAD
ENSSSCG00000022536	-0.510577	stable	gain	stable	2.65911	NC	GOM_MAD
ENSSSCG00000015232	0.0594563	stable	gain	stable	4.68861	NC	GOM_MAD
ENSSSCG00000015236	-0.662877		gain	stable	-1.59253	NC	GOM_MAD
ENSSSCG00000037534	0.388334		gain	stable	-0.0335814	NC	GOM_MAD
ENSSSCG00000045081	-0.392986		gain	stable	-0.195042	NC	GOM_MAD
ENSSSCG00000022759	2.03889		gain	stable	-1.02464	NC	GOM_MAD
ENSSSCG00000023472	-0.840063	stable	gain	stable	2.50788	NC	GOM_MAD
ENSSSCG00000015267	0.360517	stable	gain	stable	5.04734	NC	GOM_MAD
ENSSSCG00000015268	0.200908	stable	gain	stable	6.79181	NC	GOM_MAD
ENSSSCG00000015266	0.339782	stable	gain	stable	4.40776	NC	GOM_MAD
ENSSSCG00000015276	-0.484631	stable	loss	stable	-0.164654	NC	GOM_MAD
ENSSSCG00000051647	0.855415		gain	stable	-0.587467	NC	GOM_MAD
ENSSSCG00000015288	-0.120277	stable	gain	stable	4.83417	NC	GOM_MAD
ENSSSCG00000015286	-0.103636	stable	gain	stable	2.98122	NC	GOM_MAD
ENSSSCG00000039446	-2.65116		gain	stable	0.119241	NC	GOM_MAD
ENSSSCG00000015287	0.171952	stable	gain	stable	0.892744	NC	GOM_MAD
ENSSSCG00000015649	0.271452	stable	loss	stable	2.59154	NC	GOM_MAD
ENSSSCG00000015650	0.128467	stable	loss	stable	4.24477	NC	GOM_MAD
ENSSSCG00000015653	1.88135		loss	stable	-2.86607	NC	GOM_MAD
ENSSSCG00000015654	1.60062		loss	stable	-2.92915	NC	GOM_MAD
ENSSSCG00000015655	-1.16444		loss	stable	-1.6218	NC	GOM_MAD
ENSSSCG00000015656	-0.967461	down	loss	loss	1.69766	NC	GOM_MAD
ENSSSCG00000015657	0.616069		loss	stable	-1.73162	NC	GOM_MAD
ENSSSCG00000030821	0.461199		loss	stable	-0.408235	NC	GOM_MAD
ENSSSCG00000015309	-0.101646	stable	gain	stable	3.67709	NC	GOM_MAD
ENSSSCG00000023850	-0.448705	stable	gain	stable	3.45829	NC	GOM_MAD
ENSSSCG00000015356	0.717901	stable	gain	stable	1.75747	NC	GOM_MAD
ENSSSCG00000043100	0.282094		gain	stable	-0.401723	NC	GOM_MAD
ENSSSCG00000015357	0.364623	stable	gain	stable	5.51069	NC	GOM_MAD
ENSSSCG00000048170	-0.940189	stable	gain	stable	0.878136	NC	GOM_MAD
ENSSSCG00000015358	0.238381	stable	loss	stable	2.83542	NC	GOM_MAD
ENSSSCG00000032864	0.345196		loss	stable	-1.70746	NC	GOM_MAD
ENSSSCG00000021126	3.85928		loss	stable	2.87967	NC	GOM_MAD
ENSSSCG00000015361	0.837083		loss	stable	-2.73458	NC	GOM_MAD
ENSSSCG00000015362	0.397366	stable	gain	stable	7.25378	NC	GOM_MAD
ENSSSCG00000015363	-1.69813		gain	stable	0.709206	NC	GOM_MAD
ENSSSCG00000024761	0.183033	stable	gain	stable	5.38761	NC	GOM_MAD
ENSSSCG00000015366	0.835763		gain	stable	-1.87229	NC	GOM_MAD
ENSSSCG00000043759	-1.12233		gain	stable	0.8523	NC	GOM_MAD
ENSSSCG00000015368	-0.192504	stable	gain	stable	4.74565	NC	GOM_MAD
ENSSSCG00000015383	-0.0604741	stable	gain	stable	4.39592	NC	GOM_MAD
ENSSSCG00000020970	0.687535	stable	gain	stable	3.49853	NC	GOM_MAD
ENSSSCG00000015384	0.342669	stable	gain	stable	6.87687	NC	GOM_MAD
ENSSSCG00000015391	0.586519	up	loss	stable	5.44547	NC	GOM_MAD
ENSSSCG00000015407	0.193	stable	loss	stable	8.25143	NC	GOM_MAD
ENSSSCG00000035673	0.367999	stable	gain	stable	6.95376	NC	GOM_MAD
ENSSSCG00000034739	0.307509	stable	gain	stable	1.84683	NC	GOM_MAD
ENSSSCG00000022525	-1.81448	down	loss	loss	0.17452	NC	GOM_MAD
ENSSSCG00000031784	-0.0695819		loss	stable	-1.79776	NC	GOM_MAD
ENSSSCG00000039428	-0.630376		loss	stable	-2.67394	NC	GOM_MAD
ENSSSCG00000015469	1.17754		loss	stable	-3.04876	NC	GOM_MAD
ENSSSCG00000044037	0.934266		loss	stable	-2.84012	NC	GOM_MAD
ENSSSCG00000049914	3.27e-16		loss	stable	-3.32193	NC	GOM_MAD
ENSSSCG00000044050	-2.93136		loss	stable	-2.55721	NC	GOM_MAD
ENSSSCG00000032373	1.25221		loss	stable	-2.31216	NC	GOM_MAD
ENSSSCG00000038958	0.0186738	stable	loss	stable	4.22016	NC	GOM_MAD
ENSSSCG00000015513	0.452969		loss	stable	-1.0675	NC	GOM_MAD
ENSSSCG00000015515	-0.334087		loss	stable	-1.40917	NC	GOM_MAD
ENSSSCG00000049756	-0.87891	stable	loss	stable	0.471453	NC	GOM_MAD
ENSSSCG00000044083	0.459471		loss	stable	0.0956849	NC	GOM_MAD
ENSSSCG00000015523	0.157279	stable	gain	stable	4.64338	NC	GOM_MAD
ENSSSCG00000035741	0.135205	stable	gain	stable	4.67881	NC	GOM_MAD
ENSSSCG00000029261	0.112666	stable	gain	stable	4.99389	NC	GOM_MAD
ENSSSCG00000032621	0.114551	stable	gain	stable	5.55471	NC	GOM_MAD
ENSSSCG00000045919	-0.131847	stable	gain	stable	6.71171	NC	GOM_MAD
ENSSSCG00000015535	-0.371147	stable	gain	stable	4.87912	NC	GOM_MAD
ENSSSCG00000015546	-3.00811		loss	stable	-1.53417	NC	GOM_MAD
ENSSSCG00000015565	-0.238345	stable	gain	stable	5.57857	NC	GOM_MAD
ENSSSCG00000015581	-1.20646	stable	loss	stable	1.48082	NC	GOM_MAD
ENSSSCG00000015582	-0.106973	stable	loss	stable	5.33463	NC	GOM_MAD
ENSSSCG00000015583	0.544371	stable	loss	stable	2.77117	NC	GOM_MAD
ENSSSCG00000026587	-0.228975	stable	loss	stable	1.12339	NC	GOM_MAD
ENSSSCG00000015596	0.728998		gain	stable	-3.07109	NC	GOM_MAD
ENSSSCG00000015595	0.352241	stable	gain	stable	4.12477	NC	GOM_MAD
ENSSSCG00000015598	0.0528451	stable	gain	stable	2.64453	NC	GOM_MAD
ENSSSCG00000015613	-0.0376724	stable	gain	stable	3.28565	NC	GOM_MAD
ENSSSCG00000032721	-0.565277	stable	gain	stable	4.21872	NC	GOM_MAD
ENSSSCG00000015616	-0.496334	stable	gain	stable	6.4393	NC	GOM_MAD
ENSSSCG00000015617	0.228145	stable	gain	stable	6.15657	NC	GOM_MAD
ENSSSCG00000015618	0.0425802	stable	gain	stable	0.728892	NC	GOM_MAD
ENSSSCG00000026412	0.209449	stable	gain	stable	2.90114	NC	GOM_MAD
ENSSSCG00000015632	-1.99669	down	loss	loss	1.88334	NC	GOM_MAD
ENSSSCG00000030827	-0.431022		loss	stable	-0.209469	NC	GOM_MAD
ENSSSCG00000008675	0.245529	stable	loss	stable	3.90602	NC	GOM_MAD
ENSSSCG00000008682	-0.273487	stable	loss	stable	3.0541	NC	GOM_MAD
ENSSSCG00000008681	0.03601	stable	loss	stable	4.43153	NC	GOM_MAD
ENSSSCG00000008684	-0.801259		gain	stable	0.495971	NC	GOM_MAD
ENSSSCG00000027718	-0.0825378	stable	gain	stable	4.3663	NC	GOM_MAD
ENSSSCG00000008687	0.49145	stable	gain	stable	4.87193	NC	GOM_MAD
ENSSSCG00000040111	-0.321136		gain	stable	-0.56695	NC	GOM_MAD
ENSSSCG00000008698	0.183862	stable	gain	stable	2.26227	NC	GOM_MAD
ENSSSCG00000037539	0.328764		loss	stable	0.00883819	NC	GOM_MAD
ENSSSCG00000008714	-0.968885		loss	stable	-2.79195	NC	GOM_MAD
ENSSSCG00000008710	-0.992724		loss	stable	-0.256867	NC	GOM_MAD
ENSSSCG00000008725	-0.395781		loss	stable	-1.33425	NC	GOM_MAD
ENSSSCG00000008727	0.291324	stable	loss	stable	1.21767	NC	GOM_MAD
ENSSSCG00000038731	0.369252	stable	loss	stable	3.61011	NC	GOM_MAD
ENSSSCG00000024892	0.706386	stable	loss	stable	1.29285	NC	GOM_MAD
ENSSSCG00000008728	0.174856	stable	loss	stable	1.77973	NC	GOM_MAD
ENSSSCG00000008729	-0.232728	stable	loss	stable	3.58398	NC	GOM_MAD
ENSSSCG00000034122	0.0424916	stable	loss	stable	5.34731	NC	GOM_MAD
ENSSSCG00000008731	1.85586		loss	stable	-3.047	NC	GOM_MAD
ENSSSCG00000008730	-2.67525		loss	stable	-2.69368	NC	GOM_MAD
ENSSSCG00000008749	-0.558526	stable	loss	stable	5.10445	NC	GOM_MAD
ENSSSCG00000008773	-0.16261	stable	gain	stable	4.63437	NC	GOM_MAD
ENSSSCG00000028983	-0.235927	stable	gain	stable	4.91168	NC	GOM_MAD
ENSSSCG00000022945	1.10556	up	gain	gain	5.46387	NC	GOM_MAD
ENSSSCG00000038488	4.12128		gain	stable	-1.67465	NC	GOM_MAD
ENSSSCG00000008819	-0.312349	stable	loss	stable	2.06435	NC	GOM_MAD
ENSSSCG00000008820	-0.40875	stable	loss	stable	3.00623	NC	GOM_MAD
ENSSSCG00000008821	0.604864	up	gain	gain	6.18562	NC	GOM_MAD
ENSSSCG00000008836	0.120626	stable	loss	stable	3.8238	NC	GOM_MAD
ENSSSCG00000031636	-0.190491	stable	loss	stable	5.04269	NC	GOM_MAD
ENSSSCG00000008838	0.204821	stable	loss	stable	3.16919	NC	GOM_MAD
ENSSSCG00000008841	-0.587326	down	loss	loss	6.39289	NC	GOM_MAD
ENSSSCG00000024960	0.00505496	stable	gain	stable	4.84152	NC	GOM_MAD
ENSSSCG00000044551	-0.32202	stable	gain	stable	-0.213566	NC	GOM_MAD
ENSSSCG00000008875	0.739486		gain	stable	-2.19535	NC	GOM_MAD
ENSSSCG00000028492	0.513527	stable	gain	stable	2.06727	NC	GOM_MAD
ENSSSCG00000008877	0.658515	up	gain	gain	6.96455	NC	GOM_MAD
ENSSSCG00000008890	-0.295741	stable	gain	stable	5.67332	NC	GOM_MAD
ENSSSCG00000041016	-0.120779	stable	gain	stable	0.46517	NC	GOM_MAD
ENSSSCG00000050228	0.0857652		gain	stable	-2.1511	NC	GOM_MAD
ENSSSCG00000047744	-0.944912		gain	stable	-1.48544	NC	GOM_MAD
ENSSSCG00000035975	1.76601		gain	stable	-2.94036	NC	GOM_MAD
ENSSSCG00000022283	-0.232248	stable	gain	stable	3.78347	NC	GOM_MAD
ENSSSCG00000008903	0.646763	stable	gain	stable	0.713242	NC	GOM_MAD
ENSSSCG00000027403	-0.0340635	stable	gain	stable	3.98087	NC	GOM_MAD
ENSSSCG00000008902	0.163395	stable	gain	stable	2.78646	NC	GOM_MAD
ENSSSCG00000008901	0.421732	stable	gain	stable	6.33461	NC	GOM_MAD
ENSSSCG00000043888	-0.273317	stable	gain	stable	2.01429	NC	GOM_MAD
ENSSSCG00000008900	0.0211807	stable	gain	stable	6.63447	NC	GOM_MAD
ENSSSCG00000008899	0.0529973	stable	gain	stable	2.13496	NC	GOM_MAD
ENSSSCG00000032353	1.00681		gain	stable	-3.21319	NC	GOM_MAD
ENSSSCG00000008898	0.361544	stable	gain	stable	4.32386	NC	GOM_MAD
ENSSSCG00000038107	0.100705		gain	stable	1.22466	NC	GOM_MAD
ENSSSCG00000035379	-3.43839	down	loss	loss	7.71478	NC	GOM_MAD
ENSSSCG00000028466	-0.193606	stable	loss	stable	3.43301	NC	GOM_MAD
ENSSSCG00000025514	-0.0484342	stable	loss	stable	5.33263	NC	GOM_MAD
ENSSSCG00000008969	0.0055649	stable	loss	stable	5.21704	NC	GOM_MAD
ENSSSCG00000029348	0.165499	stable	loss	stable	4.34431	NC	GOM_MAD
ENSSSCG00000034870	0.11041		loss	stable	-0.176373	NC	GOM_MAD
ENSSSCG00000008970	-0.107271	stable	loss	stable	1.19903	NC	GOM_MAD
ENSSSCG00000022940	0.449566	stable	loss	stable	6.81959	NC	GOM_MAD
ENSSSCG00000039106	3.27e-16		loss	stable	-3.32193	NC	GOM_MAD
ENSSSCG00000008971	0.154924	stable	loss	stable	6.92266	NC	GOM_MAD
ENSSSCG00000008984	-0.808634	down	loss	loss	3.53348	NC	GOM_MAD
ENSSSCG00000009007	0.221087	stable	loss	stable	4.07239	NC	GOM_MAD
ENSSSCG00000009022	2.71474	up	gain	gain	2.39639	NC	GOM_MAD
ENSSSCG00000009023	0.32509	stable	gain	stable	2.77701	NC	GOM_MAD
ENSSSCG00000035623	1.01109		gain	stable	-0.397894	NC	GOM_MAD
ENSSSCG00000041625	0.210488	stable	gain	stable	0.649534	NC	GOM_MAD
ENSSSCG00000035973	0.0312789	stable	gain	stable	3.91987	NC	GOM_MAD
ENSSSCG00000009037	0.284858	stable	gain	stable	2.60784	NC	GOM_MAD
ENSSSCG00000042317	-0.118348	stable	gain	stable	2.18282	NC	GOM_MAD
ENSSSCG00000009050	0.00185542	stable	gain	stable	4.79561	NC	GOM_MAD
ENSSSCG00000009051	0.0472298	stable	gain	stable	4.06014	NC	GOM_MAD
ENSSSCG00000009052	0.252965	stable	gain	stable	5.56494	NC	GOM_MAD
ENSSSCG00000009053	0.728008	stable	loss	stable	2.7654	NC	GOM_MAD
ENSSSCG00000032741	0.345441	stable	loss	stable	4.39881	NC	GOM_MAD
ENSSSCG00000020711	0.427017	stable	loss	stable	4.7113	NC	GOM_MAD
ENSSSCG00000009061	-0.0142348	stable	loss	stable	5.80494	NC	GOM_MAD
ENSSSCG00000043980	-0.369442	stable	gain	stable	1.01632	NC	GOM_MAD
ENSSSCG00000022173	-0.145089	stable	gain	stable	4.75282	NC	GOM_MAD
ENSSSCG00000009083	0.324289	stable	gain	stable	6.16152	NC	GOM_MAD
ENSSSCG00000050208	-0.260761		gain	stable	-1.02774	NC	GOM_MAD
ENSSSCG00000048081	-0.316449	stable	gain	stable	0.565506	NC	GOM_MAD
ENSSSCG00000009105	2.0495		gain	stable	-2.89788	NC	GOM_MAD
ENSSSCG00000009106	0.803522	stable	gain	stable	5.49651	NC	GOM_MAD
ENSSSCG00000033479	-0.153358		gain	stable	-3.09731	NC	GOM_MAD
ENSSSCG00000042004	-0.288652	stable	loss	stable	2.37748	NC	GOM_MAD
ENSSSCG00000009134	-0.678883	stable	loss	stable	1.40458	NC	GOM_MAD
ENSSSCG00000009135	0.408997	stable	loss	stable	0.401313	NC	GOM_MAD
ENSSSCG00000009137	-0.0260628	stable	loss	stable	3.49815	NC	GOM_MAD
ENSSSCG00000009136	0.103862	stable	loss	stable	1.38193	NC	GOM_MAD
ENSSSCG00000009138	-3.6109	down	loss	loss	6.64069	NC	GOM_MAD
ENSSSCG00000009145	-0.784491	down	gain	stable	6.0529	NC	GOM_MAD
ENSSSCG00000009146	-0.355561	stable	gain	stable	11.7188	NC	GOM_MAD
ENSSSCG00000009148	-0.536202	stable	gain	stable	1.57301	NC	GOM_MAD
ENSSSCG00000009160	1.96771		gain	stable	-2.21553	NC	GOM_MAD
ENSSSCG00000023296	-0.675397	stable	gain	stable	1.66126	NC	GOM_MAD
ENSSSCG00000022282	0.0272277	stable	gain	stable	5.82627	NC	GOM_MAD
ENSSSCG00000009186	0.0903299	stable	loss	stable	4.67689	NC	GOM_MAD
ENSSSCG00000028420	0.0173275	stable	loss	stable	6.47803	NC	GOM_MAD
ENSSSCG00000009208	0.103341	stable	loss	stable	4.39406	NC	GOM_MAD
ENSSSCG00000009211	0.319872	stable	loss	stable	4.10852	NC	GOM_MAD
ENSSSCG00000030548	-0.352233	stable	loss	stable	2.80468	NC	GOM_MAD
ENSSSCG00000021712	-0.077932	stable	gain	stable	5.13422	NC	GOM_MAD
ENSSSCG00000009232	0.154825		loss	stable	-0.715668	NC	GOM_MAD
ENSSSCG00000044214	-0.542438		loss	stable	0.975451	NC	GOM_MAD
ENSSSCG00000029061	-3.34466	down	loss	loss	3.22655	NC	GOM_MAD
ENSSSCG00000050310	-0.936206		gain	stable	-3.18764	NC	GOM_MAD
ENSSSCG00000007544	0.114012	stable	gain	stable	4.67062	NC	GOM_MAD
ENSSSCG00000007547	-0.479205	stable	loss	stable	2.29809	NC	GOM_MAD
ENSSSCG00000038964	0.351431	stable	loss	stable	4.20588	NC	GOM_MAD
ENSSSCG00000007549	-1.5327		loss	stable	-2.18421	NC	GOM_MAD
ENSSSCG00000038777	0.7058	stable	loss	stable	3.17721	NC	GOM_MAD
ENSSSCG00000007552	-0.167514	stable	loss	stable	0.523076	NC	GOM_MAD
ENSSSCG00000026422	0.402125	stable	loss	stable	0.993572	NC	GOM_MAD
ENSSSCG00000043628	-0.456131	stable	loss	stable	0.156474	NC	GOM_MAD
ENSSSCG00000007574	1.72428	up	loss	stable	2.004	NC	GOM_MAD
ENSSSCG00000007577	0.283997	stable	gain	stable	2.73073	NC	GOM_MAD
ENSSSCG00000007578	-1.09187		loss	stable	-1.37748	NC	GOM_MAD
ENSSSCG00000031365	0.228642		loss	stable	-1.20161	NC	GOM_MAD
ENSSSCG00000008668	-0.0780232	stable	loss	stable	4.40086	NC	GOM_MAD
ENSSSCG00000032257	0.0169503		loss	stable	-2.98618	NC	GOM_MAD
ENSSSCG00000034517	-0.0932145	stable	loss	stable	4.9493	NC	GOM_MAD
ENSSSCG00000008665	0.473692		loss	stable	-2.99458	NC	GOM_MAD
ENSSSCG00000023378	0.120828	stable	loss	stable	2.74139	NC	GOM_MAD
ENSSSCG00000037890	0.148715	stable	loss	stable	3.07555	NC	GOM_MAD
ENSSSCG00000036192	0.00917621	stable	loss	stable	2.95789	NC	GOM_MAD
ENSSSCG00000039719	0.237323	stable	loss	stable	3.57943	NC	GOM_MAD
ENSSSCG00000037070	0.71347		loss	stable	-0.419296	NC	GOM_MAD
ENSSSCG00000007599	-0.0234846	stable	loss	stable	2.5634	NC	GOM_MAD
ENSSSCG00000041900	0.202712	stable	loss	stable	0.703686	NC	GOM_MAD
ENSSSCG00000038489	-1.52205		loss	stable	-1.89474	NC	GOM_MAD
ENSSSCG00000030153	-0.0121907	stable	loss	stable	3.48146	NC	GOM_MAD
ENSSSCG00000007607	0.686136	stable	loss	stable	0.573767	NC	GOM_MAD
ENSSSCG00000007609	0.157353	stable	loss	stable	5.99156	NC	GOM_MAD
ENSSSCG00000007625	-0.27212	stable	loss	stable	6.25373	NC	GOM_MAD
ENSSSCG00000040260	0.305055	stable	gain	stable	1.42433	NC	GOM_MAD
ENSSSCG00000040569	-0.91902		gain	stable	1.20268	NC	GOM_MAD
ENSSSCG00000007652	0.71448	stable	loss	stable	3.28214	NC	GOM_MAD
ENSSSCG00000007665	0.333767	stable	gain	stable	1.65371	NC	GOM_MAD
ENSSSCG00000007667	-0.389348	stable	gain	stable	3.92651	NC	GOM_MAD
ENSSSCG00000046279	-0.100298		gain	stable	1.11886	NC	GOM_MAD
ENSSSCG00000025096	-1.8304		gain	stable	0.362936	NC	GOM_MAD
ENSSSCG00000027466	-0.364789	stable	gain	stable	5.43218	NC	GOM_MAD
ENSSSCG00000023255	0.418107	stable	gain	stable	4.40441	NC	GOM_MAD
ENSSSCG00000007671	0.737562		gain	stable	0.00113455	NC	GOM_MAD
ENSSSCG00000007669	0.226305	stable	gain	stable	6.01727	NC	GOM_MAD
ENSSSCG00000007668	0.137883	stable	gain	stable	4.05676	NC	GOM_MAD
ENSSSCG00000030303	-0.446561		gain	stable	-0.756042	NC	GOM_MAD
ENSSSCG00000026457	1.08609	up	gain	gain	3.33896	NC	GOM_MAD
ENSSSCG00000007754	-1.12169	down	gain	stable	4.8534	NC	GOM_MAD
ENSSSCG00000007757	-0.111455	stable	gain	stable	0.166663	NC	GOM_MAD
ENSSSCG00000040811	-1.01023	stable	gain	stable	3.50622	NC	GOM_MAD
ENSSSCG00000030798	-0.0118748	stable	gain	stable	5.93148	NC	GOM_MAD
ENSSSCG00000007760	0.508787		gain	stable	-0.952603	NC	GOM_MAD
ENSSSCG00000007782	0.147153	stable	gain	stable	2.98855	NC	GOM_MAD
ENSSSCG00000007770	0.0608393	stable	gain	stable	4.06193	NC	GOM_MAD
ENSSSCG00000028186	0.113191	stable	gain	stable	2.71145	NC	GOM_MAD
ENSSSCG00000007773	-2.73627		gain	stable	-2.13746	NC	GOM_MAD
ENSSSCG00000007774	0.638388	stable	gain	stable	3.99029	NC	GOM_MAD
ENSSSCG00000007776	0.191271	stable	gain	stable	5.26809	NC	GOM_MAD
ENSSSCG00000025794	0.2098	stable	gain	stable	3.84573	NC	GOM_MAD
ENSSSCG00000048870	-0.394146		gain	stable	-1.97818	NC	GOM_MAD
ENSSSCG00000007790	0.181452	stable	gain	stable	3.70821	NC	GOM_MAD
ENSSSCG00000035430	0.290257	stable	gain	stable	6.57257	NC	GOM_MAD
ENSSSCG00000021811	0.0212063	stable	gain	stable	2.15349	NC	GOM_MAD
ENSSSCG00000040682	0.0964326	stable	gain	stable	6.67078	NC	GOM_MAD
ENSSSCG00000038055	-0.479803	stable	gain	stable	3.73532	NC	GOM_MAD
ENSSSCG00000036475	-0.332418		loss	stable	-1.20253	NC	GOM_MAD
ENSSSCG00000027324	0.192913	stable	loss	stable	5.18862	NC	GOM_MAD
ENSSSCG00000023829	0.0231848	stable	loss	stable	4.38236	NC	GOM_MAD
ENSSSCG00000029212	0.622598	up	loss	stable	5.10443	NC	GOM_MAD
ENSSSCG00000032531	-0.0322419	stable	loss	stable	5.25662	NC	GOM_MAD
ENSSSCG00000025281	0.571706	stable	loss	stable	6.76222	NC	GOM_MAD
ENSSSCG00000039171	-0.156641	stable	loss	stable	5.83352	NC	GOM_MAD
ENSSSCG00000040215	0.169782	stable	gain	stable	2.69586	NC	GOM_MAD
ENSSSCG00000007949	1.77943	up	gain	gain	0.386189	NC	GOM_MAD
ENSSSCG00000007950	0.147256	stable	gain	stable	2.81833	NC	GOM_MAD
ENSSSCG00000036527	0.0472629	stable	gain	stable	1.65152	NC	GOM_MAD
ENSSSCG00000007954	0.0528935	stable	gain	stable	0.372559	NC	GOM_MAD
ENSSSCG00000007956	-0.774905	down	gain	stable	0.658334	NC	GOM_MAD
ENSSSCG00000007955	0.214807	stable	gain	stable	3.85464	NC	GOM_MAD
ENSSSCG00000021065	0.250973	stable	gain	stable	4.2786	NC	GOM_MAD
ENSSSCG00000007957	-2.452		gain	stable	-1.81271	NC	GOM_MAD
ENSSSCG00000007958	0.376201	stable	gain	stable	3.16687	NC	GOM_MAD
ENSSSCG00000029264	-1.92858		loss	stable	-1.67618	NC	GOM_MAD
ENSSSCG00000035052	0.196234		loss	stable	-2.97234	NC	GOM_MAD
ENSSSCG00000028381	0.465641	stable	loss	stable	1.36371	NC	GOM_MAD
ENSSSCG00000022630	0.73284		loss	stable	0.641323	NC	GOM_MAD
ENSSSCG00000023304	0.138917	stable	loss	stable	6.53446	NC	GOM_MAD
ENSSSCG00000008061	0.187767	stable	loss	stable	6.52707	NC	GOM_MAD
ENSSSCG00000030518	-0.468973		loss	stable	-1.88657	NC	GOM_MAD
ENSSSCG00000008063	-0.63014		loss	stable	-3.00398	NC	GOM_MAD
ENSSSCG00000022744	1.29629		loss	stable	-2.74381	NC	GOM_MAD
ENSSSCG00000027098	0.293705	stable	gain	stable	2.80436	NC	GOM_MAD
ENSSSCG00000008054	-0.675894		gain	stable	-1.02443	NC	GOM_MAD
ENSSSCG00000008048	0.0452832	stable	gain	stable	5.96876	NC	GOM_MAD
ENSSSCG00000008047	0.0632826	stable	gain	stable	3.91478	NC	GOM_MAD
ENSSSCG00000036614	0.256244	stable	gain	stable	2.99445	NC	GOM_MAD
ENSSSCG00000008045	1.3919		gain	stable	-2.21505	NC	GOM_MAD
ENSSSCG00000033059	-0.910204	down	loss	loss	0.378976	NC	GOM_MAD
ENSSSCG00000008043	0.0974029	stable	loss	stable	3.90765	NC	GOM_MAD
ENSSSCG00000030328	0.239301	stable	gain	stable	7.08229	NC	GOM_MAD
ENSSSCG00000032657	-0.58193		gain	stable	-1.18404	NC	GOM_MAD
ENSSSCG00000031216	0.908189	up	gain	gain	5.04255	NC	GOM_MAD
ENSSSCG00000032932	0.63655	stable	gain	stable	4.23488	NC	GOM_MAD
ENSSSCG00000008024	0.352372	stable	gain	stable	2.89331	NC	GOM_MAD
ENSSSCG00000028139	0.097048		gain	stable	-0.350765	NC	GOM_MAD
ENSSSCG00000048138	-0.249354		gain	stable	-1.80056	NC	GOM_MAD
ENSSSCG00000038882	0.0543795	stable	gain	stable	4.00195	NC	GOM_MAD
ENSSSCG00000008031	0.010202	stable	loss	stable	4.29978	NC	GOM_MAD
ENSSSCG00000008030	0.324595	stable	loss	stable	4.34647	NC	GOM_MAD
ENSSSCG00000008011	3.27e-16		gain	stable	-3.32193	NC	GOM_MAD
ENSSSCG00000008002	0.493706	stable	gain	stable	4.02347	NC	GOM_MAD
ENSSSCG00000008003	-0.539486	stable	gain	stable	1.1754	NC	GOM_MAD
ENSSSCG00000050615	-2.32255		gain	stable	0.209342	NC	GOM_MAD
ENSSSCG00000008004	0.593355	stable	gain	stable	3.8632	NC	GOM_MAD
ENSSSCG00000008005	-1.84435		gain	stable	-1.98946	NC	GOM_MAD
ENSSSCG00000008006	-1.27376	stable	gain	stable	-0.243758	NC	GOM_MAD
ENSSSCG00000008007	0.140579	stable	gain	stable	2.48974	NC	GOM_MAD
ENSSSCG00000007988	0.264105	stable	gain	stable	4.66902	NC	GOM_MAD
ENSSSCG00000008008	0.317786	stable	gain	stable	6.02899	NC	GOM_MAD
ENSSSCG00000032501	1.01485	stable	gain	stable	3.28676	NC	GOM_MAD
ENSSSCG00000007998	0.525664	stable	gain	stable	3.33405	NC	GOM_MAD
ENSSSCG00000038804	-0.349904		gain	stable	-0.47959	NC	GOM_MAD
ENSSSCG00000007978	0.882633	stable	gain	stable	10.48	NC	GOM_MAD
ENSSSCG00000007977	1.08366	stable	gain	stable	2.36233	NC	GOM_MAD
ENSSSCG00000007982	0.305665	stable	gain	stable	3.67607	NC	GOM_MAD
ENSSSCG00000034154	-0.520021	stable	gain	stable	0.629362	NC	GOM_MAD
ENSSSCG00000008079	0.0687238	stable	gain	stable	5.70941	NC	GOM_MAD
ENSSSCG00000008080	0.141086	stable	gain	stable	4.43965	NC	GOM_MAD
ENSSSCG00000021704	-0.0303382	stable	loss	stable	2.64533	NC	GOM_MAD
ENSSSCG00000008103	-0.385899	stable	gain	stable	3.74743	NC	GOM_MAD
ENSSSCG00000008105	0.00596713	stable	gain	stable	4.09028	NC	GOM_MAD
ENSSSCG00000006050	-0.826194		gain	stable	2.89174	NC	GOM_MAD
ENSSSCG00000008106	-1.22179		gain	stable	0.168734	NC	GOM_MAD
ENSSSCG00000022322	-0.973838	stable	loss	stable	3.54209	NC	GOM_MAD
ENSSSCG00000037846	-1.02423		loss	stable	-0.700776	NC	GOM_MAD
ENSSSCG00000030469	-0.578482		loss	stable	-0.524371	NC	GOM_MAD
ENSSSCG00000028944	-0.796717		loss	stable	-0.580647	NC	GOM_MAD
ENSSSCG00000023050	0.041865	stable	loss	stable	5.30848	NC	GOM_MAD
ENSSSCG00000008127	0.0880108	stable	gain	stable	5.3167	NC	GOM_MAD
ENSSSCG00000008130	0.102874	stable	gain	stable	4.53769	NC	GOM_MAD
ENSSSCG00000034105	0.198197	stable	gain	stable	4.08857	NC	GOM_MAD
ENSSSCG00000008132	0.11871	stable	gain	stable	2.87228	NC	GOM_MAD
ENSSSCG00000035971	0.347015	stable	gain	stable	1.1575	NC	GOM_MAD
ENSSSCG00000008126	0.943389		gain	stable	-2.99367	NC	GOM_MAD
ENSSSCG00000008144	-0.0391603	stable	loss	stable	4.5818	NC	GOM_MAD
ENSSSCG00000042975	-1.66365		loss	stable	-1.22275	NC	GOM_MAD
ENSSSCG00000023550	0.150774	stable	loss	stable	0.454519	NC	GOM_MAD
ENSSSCG00000037359	-0.00164165	stable	loss	stable	2.31552	NC	GOM_MAD
ENSSSCG00000044049	-0.0612534		loss	stable	-0.41677	NC	GOM_MAD
ENSSSCG00000008162	-0.185021	stable	loss	stable	5.40125	NC	GOM_MAD
ENSSSCG00000008197	0.5558	stable	gain	stable	3.61488	NC	GOM_MAD
ENSSSCG00000035533	0.0805072	stable	gain	stable	2.09542	NC	GOM_MAD
ENSSSCG00000047326	-0.38022	stable	gain	stable	0.129139	NC	GOM_MAD
ENSSSCG00000008213	-1.01378	down	gain	stable	1.02918	NC	GOM_MAD
ENSSSCG00000008217	-0.761944	down	gain	stable	2.14581	NC	GOM_MAD
ENSSSCG00000035478	0.341382	stable	gain	stable	6.52611	NC	GOM_MAD
ENSSSCG00000008218	0.339737	stable	gain	stable	4.61284	NC	GOM_MAD
ENSSSCG00000008222	0.375652	stable	gain	stable	7.38666	NC	GOM_MAD
ENSSSCG00000008221	0.0025262	stable	gain	stable	4.68538	NC	GOM_MAD
ENSSSCG00000051345	-0.609521	stable	gain	stable	1.58537	NC	GOM_MAD
ENSSSCG00000008228	-0.088056	stable	gain	stable	4.86151	NC	GOM_MAD
ENSSSCG00000008229	-1.2457		gain	stable	-2.35095	NC	GOM_MAD
ENSSSCG00000021287	-0.0931723	stable	gain	stable	3.84285	NC	GOM_MAD
ENSSSCG00000021007	-0.10474	stable	gain	stable	4.46996	NC	GOM_MAD
ENSSSCG00000049947	-1.41641		gain	stable	2.30036	NC	GOM_MAD
ENSSSCG00000008314	0.162066		gain	stable	-0.611841	NC	GOM_MAD
ENSSSCG00000008318	0.455253	stable	gain	stable	0.672525	NC	GOM_MAD
ENSSSCG00000008319	-0.317209		gain	stable	0.382369	NC	GOM_MAD
ENSSSCG00000023258	0.531691		gain	stable	-0.419549	NC	GOM_MAD
ENSSSCG00000026446	0.130034	stable	gain	stable	4.36186	NC	GOM_MAD
ENSSSCG00000024776	-0.396572	stable	gain	stable	6.98832	NC	GOM_MAD
ENSSSCG00000029790	0.81336	up	gain	gain	9.08994	NC	GOM_MAD
ENSSSCG00000023409	-0.0244308	stable	gain	stable	6.29227	NC	GOM_MAD
ENSSSCG00000008332	0.146736	stable	gain	stable	3.14345	NC	GOM_MAD
ENSSSCG00000008344	-0.387866	stable	gain	stable	4.46166	NC	GOM_MAD
ENSSSCG00000038148	-0.251393	stable	gain	stable	0.380756	NC	GOM_MAD
ENSSSCG00000008346	0.0270192	stable	gain	stable	5.84762	NC	GOM_MAD
ENSSSCG00000008347	-0.416932	stable	gain	stable	3.35959	NC	GOM_MAD
ENSSSCG00000008348	-0.789287	stable	gain	stable	3.07243	NC	GOM_MAD
ENSSSCG00000036115	-0.058883	stable	gain	stable	6.16367	NC	GOM_MAD
ENSSSCG00000008372	0.475135	stable	loss	stable	7.72184	NC	GOM_MAD
ENSSSCG00000026713	0.271946	stable	loss	stable	3.45083	NC	GOM_MAD
ENSSSCG00000028518	-1.59286		gain	stable	-1.93072	NC	GOM_MAD
ENSSSCG00000008374	-1.22618	down	gain	stable	4.21252	NC	GOM_MAD
ENSSSCG00000040786	0.263064	stable	loss	stable	9.27706	NC	GOM_MAD
ENSSSCG00000020931	0.000857591	stable	loss	stable	4.2016	NC	GOM_MAD
ENSSSCG00000008428	-0.0756503	stable	gain	stable	3.91298	NC	GOM_MAD
ENSSSCG00000008429	-0.0466741		gain	stable	0.0800749	NC	GOM_MAD
ENSSSCG00000008452	0.14053	stable	loss	stable	5.46745	NC	GOM_MAD
ENSSSCG00000008467	-0.40104	stable	gain	stable	5.18147	NC	GOM_MAD
ENSSSCG00000049471	-0.437314	stable	gain	stable	1.42074	NC	GOM_MAD
ENSSSCG00000008486	0.259004	stable	gain	stable	6.09206	NC	GOM_MAD
ENSSSCG00000008485	-1.09809		gain	stable	-2.71693	NC	GOM_MAD
ENSSSCG00000020878	0.0751448	stable	gain	stable	5.50112	NC	GOM_MAD
ENSSSCG00000008487	0.546703	stable	loss	stable	6.46066	NC	GOM_MAD
ENSSSCG00000008563	2.44905		gain	stable	-0.729517	NC	GOM_MAD
ENSSSCG00000008564	1.54934		gain	stable	-1.85746	NC	GOM_MAD
ENSSSCG00000008568	0.117658	stable	gain	stable	0.919892	NC	GOM_MAD
ENSSSCG00000030643	0.221036	stable	gain	stable	4.18625	NC	GOM_MAD
ENSSSCG00000008570	-0.0738555		gain	stable	-1.29539	NC	GOM_MAD
ENSSSCG00000008569	0.468482	stable	gain	stable	7.2065	NC	GOM_MAD
ENSSSCG00000033644	-0.445374		gain	stable	-0.0170449	NC	GOM_MAD
ENSSSCG00000008571	0.551929	stable	gain	stable	6.72718	NC	GOM_MAD
ENSSSCG00000008599	-0.919331		gain	stable	-1.42222	NC	GOM_MAD
ENSSSCG00000026068	0.925191	up	gain	gain	2.25708	NC	GOM_MAD
ENSSSCG00000008637	-0.0746389	stable	gain	stable	4.60217	NC	GOM_MAD
ENSSSCG00000008648	0.0421874	stable	gain	stable	3.63602	NC	GOM_MAD
ENSSSCG00000008647	-0.29591	stable	gain	stable	2.92787	NC	GOM_MAD
ENSSSCG00000025629	3.5702		gain	stable	-0.265692	NC	GOM_MAD
ENSSSCG00000031088	-0.0135805	stable	gain	stable	11.2012	NC	GOM_MAD
ENSSSCG00000025305	0.282068	stable	gain	stable	5.54886	NC	GOM_MAD
ENSSSCG00000029161	0.503896	stable	gain	stable	5.71871	NC	GOM_MAD
ENSSSCG00000024665	0.152329	stable	gain	stable	2.7938	NC	GOM_MAD
ENSSSCG00000028755	0.0433395	stable	gain	stable	2.98464	NC	GOM_MAD
ENSSSCG00000039057	-0.306194		gain	stable	-0.300749	NC	GOM_MAD
ENSSSCG00000008659	0.0264089	stable	gain	stable	5.13965	NC	GOM_MAD
ENSSSCG00000023273	0.485093	stable	gain	stable	2.91322	NC	GOM_MAD
ENSSSCG00000005908	1.02921	up	gain	gain	2.66329	NC	GOM_MAD
ENSSSCG00000005909	0.251612	stable	gain	stable	2.11568	NC	GOM_MAD
ENSSSCG00000005910	0.582119	stable	gain	stable	0.216507	NC	GOM_MAD
ENSSSCG00000025879	-0.714322		gain	stable	-2.83078	NC	GOM_MAD
ENSSSCG00000005918	0.782869	up	gain	gain	3.31886	NC	GOM_MAD
ENSSSCG00000005917	0.383809	stable	gain	stable	4.43147	NC	GOM_MAD
ENSSSCG00000034551	0.246454		gain	stable	0.192569	NC	GOM_MAD
ENSSSCG00000031724	0.557106	stable	gain	stable	2.48543	NC	GOM_MAD
ENSSSCG00000049907	1.73862		gain	stable	-1.52926	NC	GOM_MAD
ENSSSCG00000032063	1.46747		gain	stable	-1.63376	NC	GOM_MAD
ENSSSCG00000035891	-0.035386		gain	stable	-0.936	NC	GOM_MAD
ENSSSCG00000036022	0.238335	stable	gain	stable	1.93957	NC	GOM_MAD
ENSSSCG00000036569	0.131914	stable	loss	stable	2.44852	NC	GOM_MAD
ENSSSCG00000021284	2.14173		loss	stable	-0.11753	NC	GOM_MAD
ENSSSCG00000040767	0.948971		gain	stable	-2.34302	NC	GOM_MAD
ENSSSCG00000030947	0.116628	stable	gain	stable	2.66131	NC	GOM_MAD
ENSSSCG00000005961	-0.251854		loss	stable	-2.70091	NC	GOM_MAD
ENSSSCG00000005967	-0.728364	down	loss	loss	3.59516	NC	GOM_MAD
ENSSSCG00000021586	0.195504	stable	loss	stable	3.85736	NC	GOM_MAD
ENSSSCG00000005997	-0.389498	stable	gain	stable	7.1898	NC	GOM_MAD
ENSSSCG00000033577	-0.00216867	stable	gain	stable	4.3505	NC	GOM_MAD
ENSSSCG00000006023	0.49065	stable	gain	stable	3.38704	NC	GOM_MAD
ENSSSCG00000006032	0.19315	stable	loss	stable	5.52075	NC	GOM_MAD
ENSSSCG00000042644	-0.0753696	stable	loss	stable	1.27462	NC	GOM_MAD
ENSSSCG00000006033	-0.0650043	stable	loss	stable	8.10945	NC	GOM_MAD
ENSSSCG00000006034	1.95636		loss	stable	-1.41661	NC	GOM_MAD
ENSSSCG00000006038	-0.714773	down	loss	loss	4.39275	NC	GOM_MAD
ENSSSCG00000006051	1.73643	up	loss	stable	1.47032	NC	GOM_MAD
ENSSSCG00000006052	-0.281353	stable	loss	stable	3.90336	NC	GOM_MAD
ENSSSCG00000047822	-0.102143	stable	loss	stable	0.161375	NC	GOM_MAD
ENSSSCG00000006053	-0.494506	stable	loss	stable	1.88508	NC	GOM_MAD
ENSSSCG00000006056	0.123217		loss	stable	-2.03004	NC	GOM_MAD
ENSSSCG00000022479	0.00524873	stable	loss	stable	5.8643	NC	GOM_MAD
ENSSSCG00000006059	0.787674	stable	gain	stable	2.47934	NC	GOM_MAD
ENSSSCG00000006061	0.268456	stable	loss	stable	5.97328	NC	GOM_MAD
ENSSSCG00000006062	0.346015	stable	loss	stable	9.30257	NC	GOM_MAD
ENSSSCG00000031418	-1.77132		loss	stable	1.28949	NC	GOM_MAD
ENSSSCG00000006071	0.000741149	stable	loss	stable	5.52604	NC	GOM_MAD
ENSSSCG00000006073	0.671276	stable	loss	stable	2.11023	NC	GOM_MAD
ENSSSCG00000041415	-0.820462		loss	stable	-0.453196	NC	GOM_MAD
ENSSSCG00000033112	0.0126385	stable	loss	stable	0.103577	NC	GOM_MAD
ENSSSCG00000006087	-0.478119	stable	loss	stable	3.81809	NC	GOM_MAD
ENSSSCG00000006088	-0.0806653	stable	loss	stable	7.35374	NC	GOM_MAD
ENSSSCG00000034943	0.946226		gain	stable	-1.39546	NC	GOM_MAD
ENSSSCG00000045491	3.27e-16		gain	stable	-3.32193	NC	GOM_MAD
ENSSSCG00000006143	0.310924	stable	gain	stable	3.36561	NC	GOM_MAD
ENSSSCG00000038581	-0.178631	stable	gain	stable	4.83446	NC	GOM_MAD
ENSSSCG00000006145	-0.300793	stable	gain	stable	2.6794	NC	GOM_MAD
ENSSSCG00000006197	0.0172174	stable	loss	stable	5.48953	NC	GOM_MAD
ENSSSCG00000006233	0.184628		loss	stable	0.0780856	NC	GOM_MAD
ENSSSCG00000006235	0.154827	stable	loss	stable	1.89778	NC	GOM_MAD
ENSSSCG00000006240	0.480731	stable	loss	stable	0.945371	NC	GOM_MAD
ENSSSCG00000006267	0.242943	stable	loss	stable	7.78204	NC	GOM_MAD
ENSSSCG00000034495	0.206501		loss	stable	-2.01646	NC	GOM_MAD
ENSSSCG00000006273	-0.920022	down	gain	stable	2.08634	NC	GOM_MAD
ENSSSCG00000006274	0.0643652	stable	gain	stable	3.25725	NC	GOM_MAD
ENSSSCG00000006277	-0.554912	stable	gain	stable	3.56063	NC	GOM_MAD
ENSSSCG00000037962	3.27e-16		loss	stable	-3.32193	NC	GOM_MAD
ENSSSCG00000006298	-1.46334	down	loss	loss	2.80826	NC	GOM_MAD
ENSSSCG00000046215	0.277089		loss	stable	0.469599	NC	GOM_MAD
ENSSSCG00000006324	0.68581	stable	gain	stable	8.39374	NC	GOM_MAD
ENSSSCG00000006325	0.827512	up	gain	gain	7.91192	NC	GOM_MAD
ENSSSCG00000006345	0.772306	stable	gain	stable	3.76867	NC	GOM_MAD
ENSSSCG00000006374	-1.33036	down	loss	loss	2.10661	NC	GOM_MAD
ENSSSCG00000006375	-1.03611	down	loss	loss	2.0517	NC	GOM_MAD
ENSSSCG00000006376	-1.21297	stable	loss	stable	-0.180589	NC	GOM_MAD
ENSSSCG00000006380	-0.828609		loss	stable	0.100283	NC	GOM_MAD
ENSSSCG00000041117	1.01222		gain	stable	-3.13933	NC	GOM_MAD
ENSSSCG00000037268	0.970472		gain	stable	-0.0199542	NC	GOM_MAD
ENSSSCG00000050088	0.0747358		gain	stable	-2.80172	NC	GOM_MAD
ENSSSCG00000024008	1.17966		gain	stable	-2.73636	NC	GOM_MAD
ENSSSCG00000029064	-1.29133		gain	stable	-2.36547	NC	GOM_MAD
ENSSSCG00000042263	0.997676		gain	stable	-3.14986	NC	GOM_MAD
ENSSSCG00000006413	-1.80494	down	gain	stable	3.92731	NC	GOM_MAD
ENSSSCG00000006526	-1.09485		loss	stable	-1.02574	NC	GOM_MAD
ENSSSCG00000006529	-0.107398	stable	loss	stable	3.97167	NC	GOM_MAD
ENSSSCG00000006530	-0.186374	stable	loss	stable	5.01615	NC	GOM_MAD
ENSSSCG00000006531	0.114456		loss	stable	-0.605909	NC	GOM_MAD
ENSSSCG00000036831	0.326712		loss	stable	-0.765609	NC	GOM_MAD
ENSSSCG00000006538	0.453885	stable	loss	stable	6.4077	NC	GOM_MAD
ENSSSCG00000006539	0.0978645	stable	loss	stable	5.3001	NC	GOM_MAD
ENSSSCG00000006540	0.389929	stable	loss	stable	5.54009	NC	GOM_MAD
ENSSSCG00000006535	0.0572528	stable	loss	stable	2.14806	NC	GOM_MAD
ENSSSCG00000006542	1.11404	stable	loss	stable	2.19115	NC	GOM_MAD
ENSSSCG00000006545	1.41945		loss	stable	-2.87535	NC	GOM_MAD
ENSSSCG00000006544	0.116261	stable	loss	stable	5.12645	NC	GOM_MAD
ENSSSCG00000006621	-3.55988	down	gain	stable	3.2215	NC	GOM_MAD
ENSSSCG00000006622	-0.0384215	stable	gain	stable	4.28592	NC	GOM_MAD
ENSSSCG00000006626	0.0671049	stable	gain	stable	4.33829	NC	GOM_MAD
ENSSSCG00000006641	0.0851857	stable	gain	stable	3.68387	NC	GOM_MAD
ENSSSCG00000006642	0.141426	stable	gain	stable	5.07653	NC	GOM_MAD
ENSSSCG00000030291	0.143481	stable	gain	stable	4.9435	NC	GOM_MAD
ENSSSCG00000030119	0.0867863	stable	gain	stable	5.3559	NC	GOM_MAD
ENSSSCG00000006701	-0.0815067	stable	gain	stable	4.11915	NC	GOM_MAD
ENSSSCG00000006719	1.62743	stable	gain	stable	3.86625	NC	GOM_MAD
ENSSSCG00000006725	-0.310563		gain	stable	-1.65082	NC	GOM_MAD
ENSSSCG00000006726	1.34667		gain	stable	-0.672966	NC	GOM_MAD
ENSSSCG00000040549	-0.0407321		loss	stable	1.06895	NC	GOM_MAD
ENSSSCG00000006729	-0.845498	down	loss	loss	3.29567	NC	GOM_MAD
ENSSSCG00000006735	-0.581494	stable	gain	stable	3.91989	NC	GOM_MAD
ENSSSCG00000006757	-0.0431671	stable	gain	stable	5.06742	NC	GOM_MAD
ENSSSCG00000006776	-0.305198	stable	loss	stable	3.77578	NC	GOM_MAD
ENSSSCG00000006775	-0.2261	stable	loss	stable	7.33319	NC	GOM_MAD
ENSSSCG00000006779	0.00143561	stable	loss	stable	5.85731	NC	GOM_MAD
ENSSSCG00000006780	-1.31158	down	loss	loss	1.67364	NC	GOM_MAD
ENSSSCG00000047821	0.0988643		gain	stable	-1.85666	NC	GOM_MAD
ENSSSCG00000026680	-0.661838	stable	gain	stable	1.34849	NC	GOM_MAD
ENSSSCG00000006825	0.79891		gain	stable	-1.9524	NC	GOM_MAD
ENSSSCG00000006828	0.131781	stable	gain	stable	2.6893	NC	GOM_MAD
ENSSSCG00000006829	0.0461667	stable	gain	stable	0.329727	NC	GOM_MAD
ENSSSCG00000006830	0.244445	stable	gain	stable	5.95657	NC	GOM_MAD
ENSSSCG00000006831	0.165174	stable	gain	stable	3.71136	NC	GOM_MAD
ENSSSCG00000050471	-0.21338	stable	gain	stable	1.08037	NC	GOM_MAD
ENSSSCG00000006834	0.876552		gain	stable	0.103774	NC	GOM_MAD
ENSSSCG00000036975	-0.933928		gain	stable	1.14923	NC	GOM_MAD
ENSSSCG00000034360	0.490696	stable	gain	stable	3.97471	NC	GOM_MAD
ENSSSCG00000006835	0.352295	stable	gain	stable	6.16836	NC	GOM_MAD
ENSSSCG00000006888	0.349143		gain	stable	0.147918	NC	GOM_MAD
ENSSSCG00000006894	0.165213	stable	loss	stable	4.5626	NC	GOM_MAD
ENSSSCG00000006899	0.0986452	stable	gain	stable	9.89524	NC	GOM_MAD
ENSSSCG00000006901	0.0221617	stable	gain	stable	5.2035	NC	GOM_MAD
ENSSSCG00000006927	0.177188	stable	gain	stable	5.13515	NC	GOM_MAD
ENSSSCG00000026772	0.082344	stable	gain	stable	3.8635	NC	GOM_MAD
ENSSSCG00000006947	0.319472	stable	gain	stable	3.71391	NC	GOM_MAD
ENSSSCG00000000991	1.00954		gain	stable	-2.82845	NC	GOM_MAD
ENSSSCG00000037195	6.28986		gain	stable	-0.419308	NC	GOM_MAD
ENSSSCG00000033655	0.462473	stable	gain	stable	3.94785	NC	GOM_MAD
ENSSSCG00000036988	-0.519086	stable	gain	stable	4.51719	NC	GOM_MAD
ENSSSCG00000001004	-0.632553	stable	loss	stable	0.241705	NC	GOM_MAD
ENSSSCG00000026211	0.00595824		loss	stable	-2.77666	NC	GOM_MAD
ENSSSCG00000024310	-0.309249	stable	loss	stable	4.45484	NC	GOM_MAD
ENSSSCG00000001022	-0.0124797	stable	loss	stable	6.25569	NC	GOM_MAD
ENSSSCG00000001033	-0.253888	stable	loss	stable	3.63082	NC	GOM_MAD
ENSSSCG00000049384	-0.550022		loss	stable	2.50274	NC	GOM_MAD
ENSSSCG00000043581	1.4798		loss	stable	-1.25349	NC	GOM_MAD
ENSSSCG00000001036	0.3752		loss	stable	-0.757241	NC	GOM_MAD
ENSSSCG00000035598	-0.14401	stable	gain	stable	3.74841	NC	GOM_MAD
ENSSSCG00000042180	-0.631936	stable	gain	stable	2.59949	NC	GOM_MAD
ENSSSCG00000001060	0.67634		gain	stable	-2.12997	NC	GOM_MAD
ENSSSCG00000001061	0.0687164	stable	gain	stable	4.00697	NC	GOM_MAD
ENSSSCG00000001073	-0.247023	stable	gain	stable	2.62084	NC	GOM_MAD
ENSSSCG00000001074	-0.227255	stable	gain	stable	3.72228	NC	GOM_MAD
ENSSSCG00000001075	-0.167236	stable	gain	stable	7.93553	NC	GOM_MAD
ENSSSCG00000001076	-0.789593	down	gain	stable	2.71469	NC	GOM_MAD
ENSSSCG00000024312	-0.429954	stable	gain	stable	5.07019	NC	GOM_MAD
ENSSSCG00000045270	-0.424038	stable	gain	stable	-0.00668173	NC	GOM_MAD
ENSSSCG00000040178	0.0185426	stable	gain	stable	3.15853	NC	GOM_MAD
ENSSSCG00000001097	-0.390779	stable	gain	stable	3.21572	NC	GOM_MAD
ENSSSCG00000037682	-0.513459	stable	gain	stable	3.90335	NC	GOM_MAD
ENSSSCG00000033566	-0.164125	stable	gain	stable	9.18572	NC	GOM_MAD
ENSSSCG00000045769	-0.396369	stable	gain	stable	2.97806	NC	GOM_MAD
ENSSSCG00000033606	-0.211053	stable	gain	stable	4.42237	NC	GOM_MAD
ENSSSCG00000033672	-0.103485	stable	gain	stable	7.49399	NC	GOM_MAD
ENSSSCG00000041733	-0.775216	stable	gain	stable	1.81432	NC	GOM_MAD
ENSSSCG00000021411	0.138081	stable	gain	stable	5.12267	NC	GOM_MAD
ENSSSCG00000038191	0.147076	stable	gain	stable	3.62937	NC	GOM_MAD
ENSSSCG00000045026	3.27e-16		gain	stable	-3.32193	NC	GOM_MAD
ENSSSCG00000045427	4.79e-05		gain	stable	-3.32189	NC	GOM_MAD
ENSSSCG00000050822	-0.963254		gain	stable	-3.03406	NC	GOM_MAD
ENSSSCG00000046560	3.27e-16		gain	stable	-3.32193	NC	GOM_MAD
ENSSSCG00000033492	1.64939		gain	stable	-3.13683	NC	GOM_MAD
ENSSSCG00000001156	-0.110444	stable	gain	stable	4.33745	NC	GOM_MAD
ENSSSCG00000039020	3.27e-16		gain	stable	-3.32193	NC	GOM_MAD
ENSSSCG00000037929	-0.820763	stable	gain	stable	3.12153	NC	GOM_MAD
ENSSSCG00000033451	-0.347419	stable	gain	stable	2.61225	NC	GOM_MAD
ENSSSCG00000034688	-1.216	stable	gain	stable	5.88049	NC	GOM_MAD
[truncated: 41,427 more rows]

## Sheet: Figure S22b
Figure S22b
id	logFC	DEG_ann	type	subset	log2TPM	tissue	group
ENSSSCG00000030155	-0.191083	stable	loss	stable	4.90006	GOM	NC_WG
ENSSSCG00000038931	-0.0033846	stable	loss	stable	5.67145	GOM	NC_WG
ENSSSCG00000004008	-0.311566	stable	loss	stable	1.85626	GOM	NC_WG
ENSSSCG00000004012	0.219645	stable	loss	stable	6.95135	GOM	NC_WG
ENSSSCG00000004013	0.270417	stable	loss	stable	4.25241	GOM	NC_WG
ENSSSCG00000031703	0.274878		loss	stable	-0.225278	GOM	NC_WG
ENSSSCG00000032916	-0.241545	stable	gain	stable	8.43919	GOM	NC_WG
ENSSSCG00000004037	-0.0100974	stable	gain	stable	3.775	GOM	NC_WG
ENSSSCG00000004038	-1.73147	down	gain	stable	1.78485	GOM	NC_WG
ENSSSCG00000004050	-0.206682	stable	loss	stable	7.12841	GOM	NC_WG
ENSSSCG00000040317	-0.561083	stable	loss	stable	8.22272	GOM	NC_WG
ENSSSCG00000031733	0.10975	stable	gain	stable	7.17629	GOM	NC_WG
ENSSSCG00000004101	0.291176	stable	loss	stable	3.60142	GOM	NC_WG
ENSSSCG00000004142	0.0315069	stable	gain	stable	6.94629	GOM	NC_WG
ENSSSCG00000004146	-0.0386085	stable	gain	stable	5.044	GOM	NC_WG
ENSSSCG00000004156	-0.200226	stable	loss	stable	5.44003	GOM	NC_WG
ENSSSCG00000004158	-0.66047		loss	stable	-0.875571	GOM	NC_WG
ENSSSCG00000004166	-0.104877	stable	gain	stable	4.31516	GOM	NC_WG
ENSSSCG00000028115	-1.57908		gain	stable	-0.94763	GOM	NC_WG
ENSSSCG00000033258	0.433539	stable	gain	stable	2.91587	GOM	NC_WG
ENSSSCG00000047444	-0.84088	stable	gain	stable	0.21097	GOM	NC_WG
ENSSSCG00000004191	-1.92086		gain	stable	0.765675	GOM	NC_WG
ENSSSCG00000004233	0.8149	up	gain	gain	7.36665	GOM	NC_WG
ENSSSCG00000004234	-0.579714		gain	stable	-0.655575	GOM	NC_WG
ENSSSCG00000036207	-0.941676		loss	stable	-1.40974	GOM	NC_WG
ENSSSCG00000038522	0.350973	stable	loss	stable	3.15072	GOM	NC_WG
ENSSSCG00000004261	-0.125926		loss	stable	-0.102181	GOM	NC_WG
ENSSSCG00000004262	-0.190381	stable	loss	stable	3.36268	GOM	NC_WG
ENSSSCG00000004263	-0.0473211	stable	loss	stable	4.50327	GOM	NC_WG
ENSSSCG00000023834	-1.94408		loss	stable	-0.418079	GOM	NC_WG
ENSSSCG00000032533	-1.11116		loss	stable	-2.24842	GOM	NC_WG
ENSSSCG00000004275	-0.124907	stable	loss	stable	4.84313	GOM	NC_WG
ENSSSCG00000046534	-0.284725		loss	stable	0.574187	GOM	NC_WG
ENSSSCG00000004276	0.125463	stable	loss	stable	4.96506	GOM	NC_WG
ENSSSCG00000046159	-0.691514	stable	gain	stable	0.765317	GOM	NC_WG
ENSSSCG00000004280	-0.535986	stable	gain	stable	1.9338	GOM	NC_WG
ENSSSCG00000004281	-0.0570334	stable	gain	stable	0.325314	GOM	NC_WG
ENSSSCG00000044999	-0.562224		gain	stable	-0.490793	GOM	NC_WG
ENSSSCG00000035240	-0.0495381	stable	gain	stable	2.42072	GOM	NC_WG
ENSSSCG00000004342	-0.0457481	stable	gain	stable	1.88097	GOM	NC_WG
ENSSSCG00000027002	-0.271631	stable	gain	stable	1.15797	GOM	NC_WG
ENSSSCG00000004382	-0.176308	stable	loss	stable	7.00919	GOM	NC_WG
ENSSSCG00000004384	0.281376		gain	stable	-1.32403	GOM	NC_WG
ENSSSCG00000004385	-0.12452	stable	gain	stable	7.73943	GOM	NC_WG
ENSSSCG00000040199	0.00359528	stable	gain	stable	3.25925	GOM	NC_WG
ENSSSCG00000037424	-0.130624	stable	gain	stable	4.14095	GOM	NC_WG
ENSSSCG00000004396	-4.47635		gain	stable	1.41183	GOM	NC_WG
ENSSSCG00000049039	-1.09112	down	gain	stable	2.59981	GOM	NC_WG
ENSSSCG00000004392	0.0368802	stable	gain	stable	5.69897	GOM	NC_WG
ENSSSCG00000004393	-0.00714071	stable	gain	stable	4.46117	GOM	NC_WG
ENSSSCG00000047473	-0.497886	stable	gain	stable	1.35644	GOM	NC_WG
ENSSSCG00000037803	0.479679	stable	gain	stable	7.2401	GOM	NC_WG
ENSSSCG00000040660	-0.887862		gain	stable	0.651679	GOM	NC_WG
ENSSSCG00000004445	0.140918		gain	stable	-2.65838	GOM	NC_WG
ENSSSCG00000031482	-5.02e-16		loss	stable	-3.32193	GOM	NC_WG
ENSSSCG00000004464	0.165478	stable	loss	stable	5.5987	GOM	NC_WG
ENSSSCG00000049631	-0.646606	stable	loss	stable	0.423702	GOM	NC_WG
ENSSSCG00000046012	-3.16466		loss	stable	-0.366721	GOM	NC_WG
ENSSSCG00000046535	-0.30687		loss	stable	-0.869442	GOM	NC_WG
ENSSSCG00000004475	-0.826449	down	gain	stable	3.40401	GOM	NC_WG
ENSSSCG00000046698	-0.493882	stable	gain	stable	0.948438	GOM	NC_WG
ENSSSCG00000004477	0.105594		gain	stable	-1.53202	GOM	NC_WG
ENSSSCG00000004479	0.0702457	stable	gain	stable	4.17535	GOM	NC_WG
ENSSSCG00000033155	0.1236	stable	loss	stable	7.07854	GOM	NC_WG
ENSSSCG00000021072	0.0528618	stable	loss	stable	3.91481	GOM	NC_WG
ENSSSCG00000043017	-1.29058		loss	stable	-0.551486	GOM	NC_WG
ENSSSCG00000004510	0.0933455	stable	loss	stable	6.46726	GOM	NC_WG
ENSSSCG00000004511	-0.435407	stable	loss	stable	3.24723	GOM	NC_WG
ENSSSCG00000049462	-0.308854		loss	stable	0.37645	GOM	NC_WG
ENSSSCG00000045942	-0.495771	stable	loss	stable	1.93768	GOM	NC_WG
ENSSSCG00000004520	-0.0438579	stable	loss	stable	-0.00428195	GOM	NC_WG
ENSSSCG00000004549	-0.324394	stable	loss	stable	3.19826	GOM	NC_WG
ENSSSCG00000004550	0.0639428	stable	gain	stable	6.01719	GOM	NC_WG
ENSSSCG00000004570	0.169219	stable	gain	stable	8.02627	GOM	NC_WG
ENSSSCG00000004576	0.058284	stable	loss	stable	4.71807	GOM	NC_WG
ENSSSCG00000035244	-1.63697		loss	stable	-2.79812	GOM	NC_WG
ENSSSCG00000004588	-0.577122	stable	gain	stable	2.38464	GOM	NC_WG
ENSSSCG00000004589	-0.0623363	stable	gain	stable	4.86417	GOM	NC_WG
ENSSSCG00000004592	-0.367361	stable	gain	stable	6.43988	GOM	NC_WG
ENSSSCG00000024131	0.0107708	stable	gain	stable	5.44954	GOM	NC_WG
ENSSSCG00000004595	-0.0368929	stable	gain	stable	6.73609	GOM	NC_WG
ENSSSCG00000024660	-4.55464		gain	stable	1.57929	GOM	NC_WG
ENSSSCG00000004596	-0.182462	stable	gain	stable	2.45765	GOM	NC_WG
ENSSSCG00000025578	-0.393402	stable	gain	stable	6.82777	GOM	NC_WG
ENSSSCG00000004624	-0.0430819	stable	loss	stable	5.9633	GOM	NC_WG
ENSSSCG00000004625	-0.158501	stable	loss	stable	5.05358	GOM	NC_WG
ENSSSCG00000004626	0.0977319	stable	loss	stable	6.7858	GOM	NC_WG
ENSSSCG00000004658	0.596621	up	loss	stable	7.37943	GOM	NC_WG
ENSSSCG00000004659	-3.5292		loss	stable	0.226005	GOM	NC_WG
ENSSSCG00000040204	-3.37726		loss	stable	-2.61054	GOM	NC_WG
ENSSSCG00000004661	0.33962	stable	loss	stable	3.40712	GOM	NC_WG
ENSSSCG00000004662	-5.20395		loss	stable	0.40363	GOM	NC_WG
ENSSSCG00000004673	-0.860686		loss	stable	-1.36217	GOM	NC_WG
ENSSSCG00000004674	0.176555	stable	loss	stable	2.04035	GOM	NC_WG
ENSSSCG00000004677	-0.929719		loss	stable	-0.310832	GOM	NC_WG
ENSSSCG00000004733	0.2103		loss	stable	-1.1979	GOM	NC_WG
ENSSSCG00000004770	-0.00764849		loss	stable	-2.63511	GOM	NC_WG
ENSSSCG00000004772	0.354125	stable	loss	stable	3.43829	GOM	NC_WG
ENSSSCG00000027232	-0.392735		gain	stable	-0.945896	GOM	NC_WG
ENSSSCG00000004811	-0.219856		gain	stable	-0.581896	GOM	NC_WG
ENSSSCG00000030560	-0.142882	stable	gain	stable	4.98678	GOM	NC_WG
ENSSSCG00000004843	-0.855995		loss	stable	-2.22044	GOM	NC_WG
ENSSSCG00000004844	-0.0748324	stable	loss	stable	5.31575	GOM	NC_WG
ENSSSCG00000004845	-0.114837	stable	loss	stable	4.68026	GOM	NC_WG
ENSSSCG00000004847	-0.0351495	stable	loss	stable	4.30863	GOM	NC_WG
ENSSSCG00000035696	-0.51582	stable	loss	stable	3.81426	GOM	NC_WG
ENSSSCG00000004859	0.124272	stable	loss	stable	2.66383	GOM	NC_WG
ENSSSCG00000004897	-0.146787	stable	gain	stable	5.57331	GOM	NC_WG
ENSSSCG00000004898	0.540964	stable	gain	stable	5.20816	GOM	NC_WG
ENSSSCG00000004931	0.171787	stable	loss	stable	2.42727	GOM	NC_WG
ENSSSCG00000004951	0.00405392	stable	gain	stable	5.5151	GOM	NC_WG
ENSSSCG00000034963	-1.6332		gain	stable	0.576773	GOM	NC_WG
ENSSSCG00000004954	0.0944157	stable	gain	stable	4.07592	GOM	NC_WG
ENSSSCG00000004955	0.00265364	stable	gain	stable	4.74083	GOM	NC_WG
ENSSSCG00000004956	0.0698314		gain	stable	-2.39032	GOM	NC_WG
ENSSSCG00000004958	-0.149269	stable	loss	stable	5.8661	GOM	NC_WG
ENSSSCG00000026517	-0.00783209	stable	loss	stable	5.40008	GOM	NC_WG
ENSSSCG00000004961	0.63085	up	loss	stable	2.29881	GOM	NC_WG
ENSSSCG00000004980	-0.221297	stable	gain	stable	3.87833	GOM	NC_WG
ENSSSCG00000045715	0.8163		gain	stable	-2.12989	GOM	NC_WG
ENSSSCG00000004978	-3.63224		gain	stable	-1.41977	GOM	NC_WG
ENSSSCG00000037781	0.809094	up	gain	gain	8.37009	GOM	NC_WG
ENSSSCG00000004979	-0.0707307	stable	gain	stable	5.9424	GOM	NC_WG
ENSSSCG00000025616	-0.286419	stable	gain	stable	3.27987	GOM	NC_WG
ENSSSCG00000005041	0.0786806	stable	loss	stable	8.13798	GOM	NC_WG
ENSSSCG00000005071	0.399773	stable	gain	stable	1.05489	GOM	NC_WG
ENSSSCG00000022299	-0.250487	stable	gain	stable	5.75796	GOM	NC_WG
ENSSSCG00000005072	-0.625109	down	gain	stable	7.20604	GOM	NC_WG
ENSSSCG00000005073	-0.0757823	stable	gain	stable	5.48252	GOM	NC_WG
ENSSSCG00000049674	-0.212711		gain	stable	-0.721845	GOM	NC_WG
ENSSSCG00000026382	0.0275955	stable	gain	stable	5.54499	GOM	NC_WG
ENSSSCG00000034120	-0.730118	stable	gain	stable	0.65846	GOM	NC_WG
ENSSSCG00000005134	0.525914		gain	stable	-0.665741	GOM	NC_WG
ENSSSCG00000041931	-0.116709	stable	gain	stable	1.07922	GOM	NC_WG
ENSSSCG00000005191	-0.108345	stable	loss	stable	6.08778	GOM	NC_WG
ENSSSCG00000023595	-0.0830196	stable	loss	stable	5.23861	GOM	NC_WG
ENSSSCG00000005219	-0.174155	stable	loss	stable	6.04838	GOM	NC_WG
ENSSSCG00000051776	-0.63957	down	loss	loss	0.963354	GOM	NC_WG
ENSSSCG00000021802	0.0858568	stable	gain	stable	4.56143	GOM	NC_WG
ENSSSCG00000031105	-0.321875	stable	gain	stable	3.09899	GOM	NC_WG
ENSSSCG00000005279	0.0584194		gain	stable	-3.28394	GOM	NC_WG
ENSSSCG00000005287	-0.420846	stable	gain	stable	5.72068	GOM	NC_WG
ENSSSCG00000005349	-0.13356	stable	gain	stable	4.02166	GOM	NC_WG
ENSSSCG00000036340	-0.136008	stable	gain	stable	2.19008	GOM	NC_WG
ENSSSCG00000050253	-1.35035		gain	stable	-0.0338908	GOM	NC_WG
ENSSSCG00000049997	-0.512566	stable	gain	stable	0.0791466	GOM	NC_WG
ENSSSCG00000005369	1.38214		gain	stable	-2.38119	GOM	NC_WG
ENSSSCG00000005371	-0.267565	stable	gain	stable	4.21202	GOM	NC_WG
ENSSSCG00000005373	-0.146631	stable	gain	stable	7.76585	GOM	NC_WG
ENSSSCG00000005436	0.0754856	stable	gain	stable	7.23177	GOM	NC_WG
ENSSSCG00000005471	-0.00515239	stable	loss	stable	4.26919	GOM	NC_WG
ENSSSCG00000005472	-0.366149	stable	loss	stable	1.89309	GOM	NC_WG
ENSSSCG00000005477	0.0592924	stable	loss	stable	4.86045	GOM	NC_WG
ENSSSCG00000023714	0.0986867	stable	loss	stable	3.9008	GOM	NC_WG
ENSSSCG00000034278	0.203338	stable	loss	stable	4.22007	GOM	NC_WG
ENSSSCG00000033177	0.0142806	stable	loss	stable	4.28456	GOM	NC_WG
ENSSSCG00000024648	0.0562292	stable	loss	stable	3.8761	GOM	NC_WG
ENSSSCG00000023894	0.365266	stable	loss	stable	2.16036	GOM	NC_WG
ENSSSCG00000005490	0.243409		gain	stable	-0.0327563	GOM	NC_WG
ENSSSCG00000032835	-0.122863	stable	gain	stable	7.19235	GOM	NC_WG
ENSSSCG00000048487	-4.66282		gain	stable	-1.09824	GOM	NC_WG
ENSSSCG00000042680	-1.63641		gain	stable	-2.43361	GOM	NC_WG
ENSSSCG00000036457	-0.0450773	stable	gain	stable	1.67691	GOM	NC_WG
ENSSSCG00000044220	-0.889762	down	loss	loss	-0.320576	GOM	NC_WG
ENSSSCG00000041894	0.189253		loss	stable	-1.4657	GOM	NC_WG
ENSSSCG00000005510	-0.412541	stable	loss	stable	2.79152	GOM	NC_WG
ENSSSCG00000005511	0.178903	stable	loss	stable	2.90272	GOM	NC_WG
ENSSSCG00000038036	-0.0518966		gain	stable	-0.730847	GOM	NC_WG
ENSSSCG00000005533	0.227179	stable	loss	stable	4.15001	GOM	NC_WG
ENSSSCG00000029169	0.0551194	stable	loss	stable	6.66198	GOM	NC_WG
ENSSSCG00000031440	0.603031		loss	stable	-0.850905	GOM	NC_WG
ENSSSCG00000005604	-0.0819967	stable	loss	stable	4.19275	GOM	NC_WG
ENSSSCG00000005609	-0.499927		gain	stable	0.0183745	GOM	NC_WG
ENSSSCG00000005610	0.323445	stable	gain	stable	1.24032	GOM	NC_WG
ENSSSCG00000005611	-0.886658	down	gain	stable	1.95111	GOM	NC_WG
ENSSSCG00000005617	-0.25683	stable	loss	stable	4.09981	GOM	NC_WG
ENSSSCG00000022655	0.330398	stable	gain	stable	2.02654	GOM	NC_WG
ENSSSCG00000005638	-0.249497	stable	gain	stable	6.95864	GOM	NC_WG
ENSSSCG00000005651	0.176643	stable	loss	stable	3.86278	GOM	NC_WG
ENSSSCG00000005652	0.0421946	stable	loss	stable	3.32161	GOM	NC_WG
ENSSSCG00000031669	0.289475	stable	loss	stable	2.05178	GOM	NC_WG
ENSSSCG00000030426	-0.0569315	stable	gain	stable	5.46358	GOM	NC_WG
ENSSSCG00000024341	0.215337	stable	gain	stable	3.19179	GOM	NC_WG
ENSSSCG00000005689	-0.20035	stable	gain	stable	6.01799	GOM	NC_WG
ENSSSCG00000049359	-1.71523	down	gain	stable	0.655619	GOM	NC_WG
ENSSSCG00000038868	0.220323	stable	gain	stable	4.08005	GOM	NC_WG
ENSSSCG00000005701	-0.0724145	stable	gain	stable	3.96832	GOM	NC_WG
ENSSSCG00000034178	0.340533	stable	gain	stable	4.60641	GOM	NC_WG
ENSSSCG00000005711	0.161951	stable	gain	stable	3.75295	GOM	NC_WG
ENSSSCG00000005713	0.189417	stable	gain	stable	1.99545	GOM	NC_WG
ENSSSCG00000028172	0.240574	stable	gain	stable	2.40917	GOM	NC_WG
ENSSSCG00000005715	0.148846	stable	gain	stable	5.44881	GOM	NC_WG
ENSSSCG00000005716	0.213038	stable	gain	stable	2.9504	GOM	NC_WG
ENSSSCG00000039188	-0.205908	stable	gain	stable	1.92958	GOM	NC_WG
ENSSSCG00000022250	0.178743	stable	gain	stable	1.59177	GOM	NC_WG
ENSSSCG00000046003	0.00980532	stable	gain	stable	4.74691	GOM	NC_WG
ENSSSCG00000032110	0.366451	stable	gain	stable	3.60549	GOM	NC_WG
ENSSSCG00000028671	-0.0236787		gain	stable	-0.608743	GOM	NC_WG
ENSSSCG00000043356	-4.13509		gain	stable	3.36441	GOM	NC_WG
ENSSSCG00000035727	0.0238235	stable	gain	stable	5.44461	GOM	NC_WG
ENSSSCG00000038459	-0.0497775	stable	gain	stable	4.19302	GOM	NC_WG
ENSSSCG00000040710	0.229303	stable	gain	stable	6.46669	GOM	NC_WG
ENSSSCG00000031407	-2.28919	down	gain	stable	1.19195	GOM	NC_WG
ENSSSCG00000024166	-1.35212		loss	stable	-0.203288	GOM	NC_WG
ENSSSCG00000022891	1.26309	up	loss	stable	2.13934	GOM	NC_WG
ENSSSCG00000026425	1.1345	up	loss	stable	1.14166	GOM	NC_WG
ENSSSCG00000050374	-0.293647		gain	stable	-1.63812	GOM	NC_WG
ENSSSCG00000005751	0.51186	stable	gain	stable	5.54577	GOM	NC_WG
ENSSSCG00000011178	-0.303253		gain	stable	-2.08204	GOM	NC_WG
ENSSSCG00000039788	-0.104573	stable	gain	stable	2.66423	GOM	NC_WG
ENSSSCG00000011179	-0.189575	stable	gain	stable	5.36937	GOM	NC_WG
ENSSSCG00000034665	-1.19875	down	gain	stable	2.31246	GOM	NC_WG
ENSSSCG00000032424	-0.0150324	stable	gain	stable	2.98524	GOM	NC_WG
ENSSSCG00000011195	0.119698	stable	gain	stable	3.9081	GOM	NC_WG
ENSSSCG00000030671	0.430194		loss	stable	-2.86648	GOM	NC_WG
ENSSSCG00000029811	-0.00174676	stable	loss	stable	3.98263	GOM	NC_WG
ENSSSCG00000011217	0.83764	up	loss	stable	0.482563	GOM	NC_WG
ENSSSCG00000011218	-0.104903	stable	loss	stable	4.85835	GOM	NC_WG
ENSSSCG00000040057	-0.198202	stable	gain	stable	0.070994	GOM	NC_WG
ENSSSCG00000041813	-0.895305	down	gain	stable	3.29953	GOM	NC_WG
ENSSSCG00000011226	0.13114	stable	loss	stable	7.14154	GOM	NC_WG
ENSSSCG00000022618	0.121459	stable	loss	stable	3.20901	GOM	NC_WG
ENSSSCG00000024546	-3.30179		loss	stable	0.166279	GOM	NC_WG
ENSSSCG00000011234	0.110854	stable	loss	stable	3.84667	GOM	NC_WG
ENSSSCG00000038362	0.048838	stable	loss	stable	8.44957	GOM	NC_WG
ENSSSCG00000034660	0.453818	stable	loss	stable	0.693861	GOM	NC_WG
ENSSSCG00000011238	-0.383165		gain	stable	-1.9675	GOM	NC_WG
ENSSSCG00000048477	-0.820118		gain	stable	-1.32561	GOM	NC_WG
ENSSSCG00000028740	-0.0361695	stable	gain	stable	5.61054	GOM	NC_WG
ENSSSCG00000011246	-0.536428		gain	stable	-0.659558	GOM	NC_WG
ENSSSCG00000011257	-0.0829162	stable	loss	stable	2.65709	GOM	NC_WG
ENSSSCG00000045673	-2.70475	down	gain	stable	0.42491	GOM	NC_WG
ENSSSCG00000026945	-1.04826	down	gain	stable	0.332535	GOM	NC_WG
ENSSSCG00000036227	-1.37937		gain	stable	-1.13832	GOM	NC_WG
ENSSSCG00000023395	-3.25794		gain	stable	-1.94421	GOM	NC_WG
ENSSSCG00000032551	-2.25459		gain	stable	-2.71181	GOM	NC_WG
ENSSSCG00000021997	0.213169	stable	gain	stable	3.09938	GOM	NC_WG
ENSSSCG00000038857	-0.665272		gain	stable	-3.05482	GOM	NC_WG
ENSSSCG00000011327	-0.66085		gain	stable	-3.12573	GOM	NC_WG
ENSSSCG00000011363	0.00633159	stable	gain	stable	5.63874	GOM	NC_WG
ENSSSCG00000045239	-4.07254		gain	stable	2.45163	GOM	NC_WG
ENSSSCG00000011366	-0.0318658	stable	gain	stable	5.54375	GOM	NC_WG
ENSSSCG00000027992	-0.778546	down	loss	loss	2.71018	GOM	NC_WG
ENSSSCG00000025791	0.115586	stable	loss	stable	2.77516	GOM	NC_WG
ENSSSCG00000011394	-0.0672586	stable	loss	stable	6.92525	GOM	NC_WG
ENSSSCG00000037003	0.551283	stable	loss	stable	5.5459	GOM	NC_WG
ENSSSCG00000011395	-0.0922491	stable	loss	stable	6.88576	GOM	NC_WG
ENSSSCG00000011401	-1.62529		loss	stable	0.394624	GOM	NC_WG
ENSSSCG00000011408	0.10727		gain	stable	-0.31871	GOM	NC_WG
ENSSSCG00000043195	0.121967	stable	gain	stable	4.46055	GOM	NC_WG
ENSSSCG00000048899	-0.716588		loss	stable	-1.98624	GOM	NC_WG
ENSSSCG00000028446	0.347203	stable	loss	stable	5.16708	GOM	NC_WG
ENSSSCG00000023325	-0.799166	down	loss	loss	5.55829	GOM	NC_WG
ENSSSCG00000030229	-0.452911	stable	loss	stable	4.7695	GOM	NC_WG
ENSSSCG00000027573	-0.33138	stable	loss	stable	10.1604	GOM	NC_WG
ENSSSCG00000028184	-0.0217814		loss	stable	-1.41545	GOM	NC_WG
ENSSSCG00000032019	0.0102593	stable	loss	stable	4.52637	GOM	NC_WG
ENSSSCG00000033189	0.16115	stable	gain	stable	5.81443	GOM	NC_WG
ENSSSCG00000042038	-0.741804	down	gain	stable	-0.0815583	GOM	NC_WG
ENSSSCG00000011482	-0.0452607	stable	gain	stable	2.70507	GOM	NC_WG
ENSSSCG00000042396	-0.631727	stable	gain	stable	1.4946	GOM	NC_WG
ENSSSCG00000011514	-0.0119697	stable	loss	stable	5.92722	GOM	NC_WG
ENSSSCG00000011518	0.0654419	stable	gain	stable	2.46783	GOM	NC_WG
ENSSSCG00000011519	0.0705677	stable	gain	stable	4.28105	GOM	NC_WG
ENSSSCG00000037216	-0.0434415	stable	gain	stable	6.75476	GOM	NC_WG
ENSSSCG00000041059	-0.817772	down	gain	stable	-0.273437	GOM	NC_WG
ENSSSCG00000047927	-0.434345	stable	loss	stable	1.85279	GOM	NC_WG
ENSSSCG00000049525	-1.37259	down	loss	loss	1.11948	GOM	NC_WG
ENSSSCG00000011522	0.111612	stable	loss	stable	2.29669	GOM	NC_WG
ENSSSCG00000050663	-0.886072		loss	stable	0.904505	GOM	NC_WG
ENSSSCG00000023084	-0.143072		loss	stable	-0.198152	GOM	NC_WG
ENSSSCG00000011601	-0.0534441	stable	gain	stable	3.75841	GOM	NC_WG
ENSSSCG00000011602	-0.290684	stable	gain	stable	4.3568	GOM	NC_WG
ENSSSCG00000011603	-0.175984	stable	gain	stable	6.97108	GOM	NC_WG
ENSSSCG00000011604	-0.135731	stable	gain	stable	4.35114	GOM	NC_WG
ENSSSCG00000041585	-1.99542		gain	stable	0.143756	GOM	NC_WG
ENSSSCG00000043616	-2.14193		gain	stable	0.807536	GOM	NC_WG
ENSSSCG00000048835	0.11774		gain	stable	-3.25793	GOM	NC_WG
ENSSSCG00000011621	0.168422	stable	loss	stable	6.89364	GOM	NC_WG
ENSSSCG00000011622	0.280339		loss	stable	-2.76471	GOM	NC_WG
ENSSSCG00000039042	-5.02e-16		loss	stable	-3.32193	GOM	NC_WG
ENSSSCG00000045774	-0.266452	stable	gain	stable	-0.263981	GOM	NC_WG
ENSSSCG00000031721	-1.18497		gain	stable	-3.02332	GOM	NC_WG
ENSSSCG00000011663	-0.535826		loss	stable	-1.28669	GOM	NC_WG
ENSSSCG00000011664	0.299334	stable	loss	stable	5.95998	GOM	NC_WG
ENSSSCG00000011684	-0.0886806	stable	loss	stable	6.59715	GOM	NC_WG
ENSSSCG00000024205	0.0711085	stable	gain	stable	3.83298	GOM	NC_WG
ENSSSCG00000020984	0.126639	stable	gain	stable	5.93174	GOM	NC_WG
ENSSSCG00000011746	-0.0150702	stable	gain	stable	5.83292	GOM	NC_WG
ENSSSCG00000011750	-0.477944	stable	loss	stable	6.42269	GOM	NC_WG
ENSSSCG00000011751	-1.28734		loss	stable	-0.789747	GOM	NC_WG
ENSSSCG00000011752	0.0468409	stable	loss	stable	6.26157	GOM	NC_WG
ENSSSCG00000038724	0.0574912	stable	gain	stable	3.28762	GOM	NC_WG
ENSSSCG00000048775	-2.91867		gain	stable	-0.157215	GOM	NC_WG
ENSSSCG00000022550	0.411263	stable	loss	stable	1.26673	GOM	NC_WG
ENSSSCG00000047010	-0.482508	stable	loss	stable	0.0880324	GOM	NC_WG
ENSSSCG00000040431	-0.840141	down	loss	loss	2.24472	GOM	NC_WG
ENSSSCG00000011797	0.072088	stable	loss	stable	4.30345	GOM	NC_WG
ENSSSCG00000011798	-0.306315	stable	loss	stable	3.36227	GOM	NC_WG
ENSSSCG00000011799	-0.156543		loss	stable	2.18178	GOM	NC_WG
ENSSSCG00000011803	-0.283105	stable	gain	stable	10.5559	GOM	NC_WG
ENSSSCG00000011804	-0.503286	stable	gain	stable	3.99455	GOM	NC_WG
ENSSSCG00000038584	0.546341	stable	gain	stable	1.67309	GOM	NC_WG
ENSSSCG00000011819	0.0250766	stable	gain	stable	1.65099	GOM	NC_WG
ENSSSCG00000041365	-0.291784	stable	gain	stable	-0.106869	GOM	NC_WG
ENSSSCG00000048327	-2.15976		gain	stable	0.358308	GOM	NC_WG
ENSSSCG00000036094	-0.222245	stable	gain	stable	0.871154	GOM	NC_WG
ENSSSCG00000026260	-0.274002	stable	gain	stable	-0.0498899	GOM	NC_WG
ENSSSCG00000011821	1.15854		gain	stable	-3.02798	GOM	NC_WG
ENSSSCG00000025128	-1.74549		gain	stable	-1.79166	GOM	NC_WG
ENSSSCG00000026868	0.543853		gain	stable	-2.82053	GOM	NC_WG
ENSSSCG00000011826	0.132634	stable	gain	stable	4.55912	GOM	NC_WG
ENSSSCG00000035414	-0.098978	stable	gain	stable	1.87422	GOM	NC_WG
ENSSSCG00000024109	0.0655364	stable	gain	stable	1.95783	GOM	NC_WG
ENSSSCG00000011833	-0.140984	stable	gain	stable	6.34295	GOM	NC_WG
ENSSSCG00000011843	0.0434485	stable	loss	stable	6.43318	GOM	NC_WG
ENSSSCG00000023527	0.509782	stable	loss	stable	3.26875	GOM	NC_WG
ENSSSCG00000011853	0.140118	stable	gain	stable	3.66105	GOM	NC_WG
ENSSSCG00000027139	-0.147188	stable	gain	stable	6.31976	GOM	NC_WG
ENSSSCG00000031244	0.133212	stable	gain	stable	1.09559	GOM	NC_WG
ENSSSCG00000026113	0.257808	stable	gain	stable	5.58506	GOM	NC_WG
ENSSSCG00000035267	0.446938	stable	gain	stable	9.22668	GOM	NC_WG
ENSSSCG00000029267	0.385799	stable	gain	stable	2.31021	GOM	NC_WG
ENSSSCG00000011911	-0.780615	down	gain	stable	-0.0411713	GOM	NC_WG
ENSSSCG00000011916	0.226315	stable	gain	stable	5.7315	GOM	NC_WG
ENSSSCG00000011917	0.00871513	stable	gain	stable	6.38427	GOM	NC_WG
ENSSSCG00000027820	-0.396288	stable	gain	stable	4.83073	GOM	NC_WG
ENSSSCG00000023918	-1.07526		gain	stable	-1.60671	GOM	NC_WG
ENSSSCG00000021511	-0.611483	stable	gain	stable	0.562964	GOM	NC_WG
ENSSSCG00000025721	-0.164452		gain	stable	-2.39541	GOM	NC_WG
ENSSSCG00000037190	-0.78542		gain	stable	-1.47939	GOM	NC_WG
ENSSSCG00000034450	0.344373	stable	gain	stable	4.71766	GOM	NC_WG
ENSSSCG00000031231	-1.23128		gain	stable	-0.533066	GOM	NC_WG
ENSSSCG00000041372	-0.638446	down	gain	stable	1.43054	GOM	NC_WG
ENSSSCG00000034645	0.0664564	stable	gain	stable	6.39686	GOM	NC_WG
ENSSSCG00000036885	-0.184702	stable	gain	stable	5.16345	GOM	NC_WG
ENSSSCG00000032182	0.0501539	stable	gain	stable	6.71528	GOM	NC_WG
ENSSSCG00000030227	0.331339		gain	stable	-2.40577	GOM	NC_WG
ENSSSCG00000044900	-0.415454		gain	stable	0.447655	GOM	NC_WG
ENSSSCG00000047842	-2.83377		loss	stable	-0.296226	GOM	NC_WG
ENSSSCG00000012001	0.620284	up	loss	stable	4.78847	GOM	NC_WG
ENSSSCG00000037655	-0.0920647	stable	loss	stable	5.50272	GOM	NC_WG
ENSSSCG00000012022	-0.00738336	stable	gain	stable	8.49381	GOM	NC_WG
ENSSSCG00000047495	-2.14105	down	gain	stable	0.62082	GOM	NC_WG
ENSSSCG00000049279	-0.206246	stable	gain	stable	0.589327	GOM	NC_WG
ENSSSCG00000034229	0.336268	stable	loss	stable	-0.164259	GOM	NC_WG
ENSSSCG00000032024	0.266964	stable	loss	stable	2.76317	GOM	NC_WG
ENSSSCG00000040827	-0.0393493	stable	loss	stable	6.50898	GOM	NC_WG
ENSSSCG00000012035	0.127543	stable	loss	stable	4.77716	GOM	NC_WG
ENSSSCG00000028192	-0.137127	stable	gain	stable	2.44865	GOM	NC_WG
ENSSSCG00000030677	0.0118508	stable	gain	stable	3.83903	GOM	NC_WG
ENSSSCG00000023674	-0.106597	stable	gain	stable	7.48067	GOM	NC_WG
ENSSSCG00000012042	-0.294145	stable	loss	stable	8.56437	GOM	NC_WG
ENSSSCG00000012047	0.574308		gain	stable	-3.25116	GOM	NC_WG
ENSSSCG00000028112	-0.678834		loss	stable	-0.1937	GOM	NC_WG
ENSSSCG00000022318	0.181411	stable	loss	stable	5.44038	GOM	NC_WG
ENSSSCG00000012077	0.0745146	stable	gain	stable	4.95999	GOM	NC_WG
ENSSSCG00000022857	0.111059		gain	stable	-3.05105	GOM	NC_WG
ENSSSCG00000037061	0.259885	stable	gain	stable	4.0561	GOM	NC_WG
ENSSSCG00000025525	0.319205	stable	loss	stable	5.66471	GOM	NC_WG
ENSSSCG00000045443	-0.123082		loss	stable	-1.03023	GOM	NC_WG
ENSSSCG00000012088	0.32589	stable	gain	stable	5.01788	GOM	NC_WG
ENSSSCG00000023866	0.580782	stable	loss	stable	2.12794	GOM	NC_WG
ENSSSCG00000002648	0.768435	stable	loss	stable	2.34075	GOM	NC_WG
ENSSSCG00000036367	1.00193		loss	stable	-0.183793	GOM	NC_WG
ENSSSCG00000002646	-0.316465	stable	loss	stable	6.1406	GOM	NC_WG
ENSSSCG00000002645	0.416191	stable	loss	stable	4.31871	GOM	NC_WG
ENSSSCG00000031875	0.332727		loss	stable	-0.00125444	GOM	NC_WG
ENSSSCG00000002656	-0.131347	stable	gain	stable	4.10512	GOM	NC_WG
ENSSSCG00000029034	-0.283506	stable	gain	stable	9.15371	GOM	NC_WG
ENSSSCG00000040386	-1.64579	down	gain	stable	0.646699	GOM	NC_WG
ENSSSCG00000002690	0.178253	stable	gain	stable	4.16352	GOM	NC_WG
ENSSSCG00000039200	-2.20857		gain	stable	-1.734	GOM	NC_WG
ENSSSCG00000002715	-0.114949	stable	loss	stable	2.77422	GOM	NC_WG
ENSSSCG00000040037	0.0850895	stable	loss	stable	3.1038	GOM	NC_WG
ENSSSCG00000002753	0.0582052	stable	gain	stable	3.86824	GOM	NC_WG
ENSSSCG00000002754	0.244629	stable	gain	stable	6.16746	GOM	NC_WG
ENSSSCG00000002755	-0.212056	stable	gain	stable	6.16344	GOM	NC_WG
ENSSSCG00000025151	-0.0882441	stable	loss	stable	3.78852	GOM	NC_WG
ENSSSCG00000028638	0.102337	stable	loss	stable	4.1903	GOM	NC_WG
ENSSSCG00000034165	0.102797	stable	loss	stable	4.58754	GOM	NC_WG
ENSSSCG00000048110	0.479353	stable	loss	stable	2.72856	GOM	NC_WG
ENSSSCG00000025652	-0.663713	stable	loss	stable	4.35813	GOM	NC_WG
ENSSSCG00000039751	0.315056	stable	gain	stable	3.2902	GOM	NC_WG
ENSSSCG00000002811	0.0944011		gain	stable	-2.37572	GOM	NC_WG
ENSSSCG00000002809	1.84245		gain	stable	-2.46587	GOM	NC_WG
ENSSSCG00000002808	0.417276	stable	gain	stable	2.28213	GOM	NC_WG
ENSSSCG00000002807	0.112435	stable	gain	stable	2.95644	GOM	NC_WG
ENSSSCG00000026505	-0.140296	stable	gain	stable	3.82013	GOM	NC_WG
ENSSSCG00000002799	-0.383672	stable	gain	stable	6.38114	GOM	NC_WG
ENSSSCG00000040881	0.190611	stable	gain	stable	2.57783	GOM	NC_WG
ENSSSCG00000032985	0.0978415	stable	gain	stable	6.45934	GOM	NC_WG
ENSSSCG00000037660	-5.03099		gain	stable	1.64557	GOM	NC_WG
ENSSSCG00000038151	0.44221	stable	gain	stable	5.05951	GOM	NC_WG
ENSSSCG00000032632	0.429787	stable	gain	stable	2.04921	GOM	NC_WG
ENSSSCG00000036210	0.271145	stable	gain	stable	6.92413	GOM	NC_WG
ENSSSCG00000022721	-1.36425		gain	stable	-0.909999	GOM	NC_WG
ENSSSCG00000036060	0.255242	stable	gain	stable	0.638358	GOM	NC_WG
ENSSSCG00000032443	0.202207	stable	loss	stable	1.21649	GOM	NC_WG
ENSSSCG00000002788	0.684194	up	loss	stable	1.67531	GOM	NC_WG
ENSSSCG00000002787	0.191808	stable	loss	stable	4.1396	GOM	NC_WG
ENSSSCG00000002786	-0.149914	stable	loss	stable	3.21194	GOM	NC_WG
ENSSSCG00000031199	0.0605597	stable	loss	stable	2.60669	GOM	NC_WG
ENSSSCG00000002790	-0.659507	down	loss	loss	3.21314	GOM	NC_WG
ENSSSCG00000035983	0.0391818	stable	loss	stable	4.61904	GOM	NC_WG
ENSSSCG00000002778	0.0475656	stable	loss	stable	2.06589	GOM	NC_WG
ENSSSCG00000002776	0.174781	stable	gain	stable	5.5205	GOM	NC_WG
ENSSSCG00000002774	0.234504	stable	gain	stable	4.57185	GOM	NC_WG
ENSSSCG00000002775	0.390304		gain	stable	-2.83209	GOM	NC_WG
ENSSSCG00000044005	0.0110104	stable	loss	stable	1.0514	GOM	NC_WG
ENSSSCG00000034192	0.234775	stable	gain	stable	0.533114	GOM	NC_WG
ENSSSCG00000002827	-0.51386		gain	stable	-1.91358	GOM	NC_WG
ENSSSCG00000040286	-0.0491375	stable	gain	stable	5.44166	GOM	NC_WG
ENSSSCG00000038073	0.0186465	stable	gain	stable	0.202232	GOM	NC_WG
ENSSSCG00000025741	-0.0249109	stable	gain	stable	2.22383	GOM	NC_WG
ENSSSCG00000022813	-1.09359		loss	stable	-3.21233	GOM	NC_WG
ENSSSCG00000002846	-0.0976688	stable	loss	stable	6.36479	GOM	NC_WG
ENSSSCG00000002847	0.11082	stable	gain	stable	0.946126	GOM	NC_WG
ENSSSCG00000022333	-0.361966	stable	gain	stable	4.12671	GOM	NC_WG
ENSSSCG00000036874	-0.979591		gain	stable	-0.855667	GOM	NC_WG
ENSSSCG00000024443	0.106953	stable	gain	stable	3.28318	GOM	NC_WG
ENSSSCG00000026239	-0.0402708	stable	gain	stable	6.66449	GOM	NC_WG
ENSSSCG00000002849	0.0840714	stable	gain	stable	0.724137	GOM	NC_WG
ENSSSCG00000038906	-1.17678		gain	stable	-1.43021	GOM	NC_WG
ENSSSCG00000027085	0.100229	stable	gain	stable	5.72736	GOM	NC_WG
ENSSSCG00000051598	-0.308528	stable	gain	stable	0.204662	GOM	NC_WG
ENSSSCG00000023921	0.787166		gain	stable	-2.77077	GOM	NC_WG
ENSSSCG00000032153	0.26778	stable	gain	stable	4.49532	GOM	NC_WG
ENSSSCG00000025139	-0.201731	stable	loss	stable	4.50111	GOM	NC_WG
ENSSSCG00000022521	0.0492238	stable	loss	stable	5.5597	GOM	NC_WG
ENSSSCG00000002860	-0.793299	down	loss	loss	7.64673	GOM	NC_WG
ENSSSCG00000002906	-0.179092	stable	gain	stable	2.27679	GOM	NC_WG
ENSSSCG00000002907	-0.0102767	stable	gain	stable	5.74279	GOM	NC_WG
ENSSSCG00000002916	-0.489607	stable	gain	stable	3.20594	GOM	NC_WG
ENSSSCG00000002918	-0.151381	stable	gain	stable	1.74495	GOM	NC_WG
ENSSSCG00000036658	0.141816	stable	loss	stable	5.7879	GOM	NC_WG
ENSSSCG00000002965	0.44303	stable	loss	stable	7.424	GOM	NC_WG
ENSSSCG00000002986	-1.62856		gain	stable	-1.32914	GOM	NC_WG
ENSSSCG00000024773	-0.0470311	stable	gain	stable	3.37058	GOM	NC_WG
ENSSSCG00000002983	3.27725		gain	stable	0.679489	GOM	NC_WG
ENSSSCG00000027016	0.127162	stable	gain	stable	2.20558	GOM	NC_WG
ENSSSCG00000025109	0.592216	stable	gain	stable	6.51305	GOM	NC_WG
ENSSSCG00000033836	0.378951	stable	loss	stable	3.03321	GOM	NC_WG
ENSSSCG00000033760	0.255347	stable	loss	stable	7.28705	GOM	NC_WG
ENSSSCG00000020837	-0.702286	stable	gain	stable	3.90865	GOM	NC_WG
ENSSSCG00000003021	0.528218	stable	loss	stable	3.36464	GOM	NC_WG
ENSSSCG00000029070	0.0670602	stable	loss	stable	4.24132	GOM	NC_WG
ENSSSCG00000003022	0.040954	stable	loss	stable	1.58482	GOM	NC_WG
ENSSSCG00000003024	0.0588221	stable	loss	stable	1.53037	GOM	NC_WG
ENSSSCG00000003030	0.36155	stable	loss	stable	4.04006	GOM	NC_WG
ENSSSCG00000032154	0.479474	stable	loss	stable	3.6824	GOM	NC_WG
ENSSSCG00000003035	0.0161104	stable	loss	stable	4.55267	GOM	NC_WG
ENSSSCG00000028054	0.135545	stable	loss	stable	2.13595	GOM	NC_WG
ENSSSCG00000030182	-0.395731	stable	loss	stable	2.18444	GOM	NC_WG
ENSSSCG00000037132	0.115138	stable	loss	stable	2.41641	GOM	NC_WG
ENSSSCG00000003047	1.66286	up	loss	stable	0.540874	GOM	NC_WG
ENSSSCG00000003062	0.0208462		loss	stable	-1.51614	GOM	NC_WG
ENSSSCG00000003063	0.120007	stable	loss	stable	1.18668	GOM	NC_WG
ENSSSCG00000003089	0.221056	stable	loss	stable	4.76402	GOM	NC_WG
ENSSSCG00000037056	0.35106	stable	loss	stable	3.35037	GOM	NC_WG
ENSSSCG00000035833	-1.20378		loss	stable	-1.86847	GOM	NC_WG
ENSSSCG00000035374	-0.222395	stable	loss	stable	-0.178112	GOM	NC_WG
ENSSSCG00000035706	-0.320444	stable	loss	stable	0.750296	GOM	NC_WG
ENSSSCG00000040410	1.06687	up	loss	stable	0.650136	GOM	NC_WG
ENSSSCG00000022538	0.333285	stable	loss	stable	3.48695	GOM	NC_WG
ENSSSCG00000036132	-0.757564	stable	loss	stable	1.39331	GOM	NC_WG
ENSSSCG00000039864	-4.10539		loss	stable	-1.29703	GOM	NC_WG
ENSSSCG00000036542	0.417474	stable	gain	stable	1.69399	GOM	NC_WG
ENSSSCG00000020754	-0.291366	stable	gain	stable	2.53836	GOM	NC_WG
ENSSSCG00000036870	-0.0154566	stable	gain	stable	1.59202	GOM	NC_WG
ENSSSCG00000037001	0.0504802		gain	stable	-1.40302	GOM	NC_WG
ENSSSCG00000036317	0.392435	stable	gain	stable	5.61571	GOM	NC_WG
ENSSSCG00000037184	0.539352	stable	gain	stable	2.75587	GOM	NC_WG
ENSSSCG00000003108	0.659742		loss	stable	-1.20639	GOM	NC_WG
ENSSSCG00000034313	0.494398	stable	gain	stable	8.29399	GOM	NC_WG
ENSSSCG00000003124	0.518177		gain	stable	-3.23014	GOM	NC_WG
ENSSSCG00000003123	-0.0452235		gain	stable	-1.32302	GOM	NC_WG
ENSSSCG00000003191	-0.899948		gain	stable	-0.53595	GOM	NC_WG
ENSSSCG00000003199	0.296494	stable	gain	stable	4.89122	GOM	NC_WG
ENSSSCG00000034540	0.0284719	stable	gain	stable	4.52585	GOM	NC_WG
ENSSSCG00000040419	-0.237236	stable	gain	stable	4.50216	GOM	NC_WG
ENSSSCG00000003241	-0.0661937	stable	gain	stable	2.24311	GOM	NC_WG
ENSSSCG00000041431	-2.08398		gain	stable	-0.397048	GOM	NC_WG
ENSSSCG00000036656	-7.13229		gain	stable	0.686603	GOM	NC_WG
ENSSSCG00000034284	0.525056	stable	loss	stable	3.8137	GOM	NC_WG
ENSSSCG00000032445	0.126282	stable	loss	stable	0.720751	GOM	NC_WG
ENSSSCG00000037426	-0.147509	stable	loss	stable	1.29396	GOM	NC_WG
ENSSSCG00000041738	0.358704	stable	loss	stable	2.32731	GOM	NC_WG
ENSSSCG00000025687	-0.168305		loss	stable	-1.31097	GOM	NC_WG
ENSSSCG00000033933	-0.772486		loss	stable	-0.548478	GOM	NC_WG
ENSSSCG00000003284	-1.84097		loss	stable	-2.32768	GOM	NC_WG
ENSSSCG00000022675	-0.545888	stable	loss	stable	1.14075	GOM	NC_WG
ENSSSCG00000003286	-0.628303		loss	stable	-2.28805	GOM	NC_WG
ENSSSCG00000003278	-0.460963		loss	stable	1.28854	GOM	NC_WG
ENSSSCG00000003277	0.652659		loss	stable	-2.05523	GOM	NC_WG
ENSSSCG00000026365	0.844122		loss	stable	-1.73072	GOM	NC_WG
ENSSSCG00000043687	-0.665869	stable	loss	stable	3.2326	GOM	NC_WG
ENSSSCG00000042884	0.25535	stable	loss	stable	1.50895	GOM	NC_WG
ENSSSCG00000021843	0.308887		loss	stable	0.101943	GOM	NC_WG
ENSSSCG00000024567	-0.0874535		loss	stable	-1.95738	GOM	NC_WG
ENSSSCG00000003302	0.708435	stable	loss	stable	0.340162	GOM	NC_WG
ENSSSCG00000003301	0.382855	stable	loss	stable	5.02251	GOM	NC_WG
ENSSSCG00000003288	0.457957	stable	loss	stable	2.68007	GOM	NC_WG
ENSSSCG00000032656	0.445131	stable	loss	stable	0.0581621	GOM	NC_WG
ENSSSCG00000033532	-0.67562	stable	gain	stable	0.416522	GOM	NC_WG
ENSSSCG00000037140	-0.238871	stable	gain	stable	3.1408	GOM	NC_WG
ENSSSCG00000025138	-0.0962498	stable	gain	stable	1.91457	GOM	NC_WG
ENSSSCG00000033985	0.277607	stable	gain	stable	2.26818	GOM	NC_WG
ENSSSCG00000024661	0.0755507	stable	gain	stable	3.56859	GOM	NC_WG
ENSSSCG00000029156	0.352824	stable	gain	stable	2.03537	GOM	NC_WG
ENSSSCG00000037024	-0.0501961	stable	gain	stable	2.70788	GOM	NC_WG
ENSSSCG00000031349	0.211444	stable	gain	stable	3.56853	GOM	NC_WG
ENSSSCG00000049238	-0.953903		loss	stable	-3.13148	GOM	NC_WG
ENSSSCG00000032606	-3.40512		loss	stable	-1.39608	GOM	NC_WG
ENSSSCG00000003332	0.25062	stable	gain	stable	6.96021	GOM	NC_WG
ENSSSCG00000022151	0.551935	stable	gain	stable	2.57504	GOM	NC_WG
ENSSSCG00000003333	-0.344366	stable	gain	stable	0.302937	GOM	NC_WG
ENSSSCG00000003334	0.275631	stable	loss	stable	4.72874	GOM	NC_WG
ENSSSCG00000027991	0.168982	stable	gain	stable	1.02663	GOM	NC_WG
ENSSSCG00000003344	0.724195	stable	loss	stable	4.89875	GOM	NC_WG
ENSSSCG00000003343	0.310014	stable	loss	stable	2.75383	GOM	NC_WG
ENSSSCG00000038530	0.41713	stable	loss	stable	0.305969	GOM	NC_WG
ENSSSCG00000003348	-0.0609161	stable	loss	stable	5.56083	GOM	NC_WG
ENSSSCG00000024678	-0.163871	stable	gain	stable	3.39067	GOM	NC_WG
ENSSSCG00000003359	0.136948	stable	gain	stable	5.01401	GOM	NC_WG
ENSSSCG00000040001	0.488248	stable	loss	stable	0.684126	GOM	NC_WG
ENSSSCG00000035376	0.0700983	stable	loss	stable	6.19748	GOM	NC_WG
ENSSSCG00000028572	0.0158179	stable	loss	stable	4.11583	GOM	NC_WG
ENSSSCG00000046937	0.105871	stable	loss	stable	2.43728	GOM	NC_WG
ENSSSCG00000040531	-2.31471		loss	stable	-1.496	GOM	NC_WG
ENSSSCG00000038006	0.388239	stable	gain	stable	4.01257	GOM	NC_WG
ENSSSCG00000003393	0.348939	stable	gain	stable	2.28522	GOM	NC_WG
ENSSSCG00000027822	0.261939		gain	stable	-3.20538	GOM	NC_WG
ENSSSCG00000003404	-0.101514	stable	gain	stable	5.01414	GOM	NC_WG
ENSSSCG00000003405	0.28093	stable	gain	stable	3.94779	GOM	NC_WG
ENSSSCG00000003407	0.327102	stable	gain	stable	1.26704	GOM	NC_WG
ENSSSCG00000003438	0.0766513	stable	gain	stable	4.41879	GOM	NC_WG
ENSSSCG00000020710	0.0219052	stable	loss	stable	4.81498	GOM	NC_WG
ENSSSCG00000037676	-0.081789	stable	loss	stable	3.67759	GOM	NC_WG
ENSSSCG00000032950	0.697678	stable	gain	stable	6.66822	GOM	NC_WG
ENSSSCG00000003465	0.853671	stable	gain	stable	3.85624	GOM	NC_WG
ENSSSCG00000003466	0.300786		gain	stable	-0.756709	GOM	NC_WG
ENSSSCG00000003484	-3.75735		gain	stable	-2.56664	GOM	NC_WG
ENSSSCG00000034627	-1.26788		loss	stable	-3.08843	GOM	NC_WG
ENSSSCG00000024752	0.357845	stable	gain	stable	4.02113	GOM	NC_WG
ENSSSCG00000003488	0.19214	stable	loss	stable	5.48887	GOM	NC_WG
ENSSSCG00000003491	0.371067	stable	loss	stable	3.90673	GOM	NC_WG
ENSSSCG00000003492	-0.0988546	stable	loss	stable	3.04014	GOM	NC_WG
ENSSSCG00000027489	0.522161	stable	gain	stable	2.11481	GOM	NC_WG
ENSSSCG00000035365	-0.614768		gain	stable	-0.509375	GOM	NC_WG
ENSSSCG00000003509	-0.0957211		loss	stable	-2.30117	GOM	NC_WG
ENSSSCG00000003511	-0.0992082	stable	loss	stable	5.60745	GOM	NC_WG
ENSSSCG00000037400	0.195249		gain	stable	-3.20291	GOM	NC_WG
ENSSSCG00000026276	-0.00716539	stable	gain	stable	3.4999	GOM	NC_WG
ENSSSCG00000003523	-0.878817		gain	stable	-3.00092	GOM	NC_WG
ENSSSCG00000003524	-0.430334	stable	gain	stable	6.60211	GOM	NC_WG
ENSSSCG00000038706	-0.161614	stable	gain	stable	8.50153	GOM	NC_WG
ENSSSCG00000025500	0.399573		gain	stable	0.174724	GOM	NC_WG
ENSSSCG00000032860	-0.454197	stable	gain	stable	1.19743	GOM	NC_WG
ENSSSCG00000003541	0.114139		gain	stable	-1.48561	GOM	NC_WG
ENSSSCG00000003543	0.399943	stable	gain	stable	4.25403	GOM	NC_WG
ENSSSCG00000003547	0.665573	stable	gain	stable	0.445839	GOM	NC_WG
ENSSSCG00000024818	-0.303252	stable	gain	stable	3.95923	GOM	NC_WG
ENSSSCG00000032947	-0.0125843	stable	gain	stable	6.13662	GOM	NC_WG
ENSSSCG00000032686	0.170636	stable	loss	stable	1.1352	GOM	NC_WG
ENSSSCG00000037664	-1.40085	down	loss	loss	1.94637	GOM	NC_WG
ENSSSCG00000037481	-0.284675	stable	loss	stable	7.09552	GOM	NC_WG
ENSSSCG00000034449	-0.201348	stable	loss	stable	6.44741	GOM	NC_WG
ENSSSCG00000024267	-0.256617	stable	loss	stable	8.00251	GOM	NC_WG
ENSSSCG00000045528	-2.8437		loss	stable	-2.71574	GOM	NC_WG
ENSSSCG00000026731	-0.0127168	stable	loss	stable	2.5773	GOM	NC_WG
ENSSSCG00000033546	-2.01962	down	loss	loss	2.7034	GOM	NC_WG
ENSSSCG00000034937	0.0669308	stable	loss	stable	7.61888	GOM	NC_WG
ENSSSCG00000036755	0.275452	stable	gain	stable	3.55879	GOM	NC_WG
ENSSSCG00000003589	-0.226691	stable	gain	stable	6.43841	GOM	NC_WG
ENSSSCG00000032664	-1.27448		loss	stable	-1.42952	GOM	NC_WG
ENSSSCG00000026455	0.275373	stable	loss	stable	1.84015	GOM	NC_WG
ENSSSCG00000032224	-1.10076		gain	stable	-2.88135	GOM	NC_WG
ENSSSCG00000003646	2.14381		gain	stable	-2.91151	GOM	NC_WG
ENSSSCG00000036781	-0.0466483		gain	stable	-0.589837	GOM	NC_WG
ENSSSCG00000038992	0.118968	stable	gain	stable	4.80164	GOM	NC_WG
ENSSSCG00000038533	0.160512	stable	gain	stable	3.82824	GOM	NC_WG
ENSSSCG00000039797	-0.216665	stable	gain	stable	5.72013	GOM	NC_WG
ENSSSCG00000003682	-0.176147	stable	loss	stable	6.33292	GOM	NC_WG
ENSSSCG00000038826	0.0303331	stable	loss	stable	7.51445	GOM	NC_WG
ENSSSCG00000033101	-2.17497		loss	stable	-1.90616	GOM	NC_WG
ENSSSCG00000003693	0.398676	stable	loss	stable	1.36837	GOM	NC_WG
ENSSSCG00000038494	0.24372	stable	loss	stable	4.05886	GOM	NC_WG
ENSSSCG00000040678	-0.148941	stable	loss	stable	1.39897	GOM	NC_WG
ENSSSCG00000039398	0.187374		loss	stable	-2.60332	GOM	NC_WG
ENSSSCG00000003705	-0.0509138	stable	gain	stable	3.06777	GOM	NC_WG
ENSSSCG00000003710	-0.0911951	stable	loss	stable	2.84941	GOM	NC_WG
ENSSSCG00000003711	-0.618377	down	loss	loss	1.47344	GOM	NC_WG
ENSSSCG00000003719	0.296791	stable	loss	stable	1.99794	GOM	NC_WG
ENSSSCG00000003731	-0.305467	stable	loss	stable	2.75508	GOM	NC_WG
ENSSSCG00000050585	-0.901716	down	loss	loss	0.809004	GOM	NC_WG
ENSSSCG00000048864	-1.28636	down	loss	loss	1.32382	GOM	NC_WG
ENSSSCG00000003755	-0.782402	down	loss	loss	3.38363	GOM	NC_WG
ENSSSCG00000003773	0.27721	stable	gain	stable	2.71654	GOM	NC_WG
ENSSSCG00000038329	-0.0895097	stable	gain	stable	5.2777	GOM	NC_WG
ENSSSCG00000003803	-1.31721		loss	stable	-1.07109	GOM	NC_WG
ENSSSCG00000032043	0.066115	stable	loss	stable	2.57764	GOM	NC_WG
ENSSSCG00000030423	-0.150148	stable	loss	stable	6.90457	GOM	NC_WG
ENSSSCG00000022305	-0.336584		loss	stable	-0.480937	GOM	NC_WG
ENSSSCG00000039433	-0.621869	stable	loss	stable	2.37849	GOM	NC_WG
ENSSSCG00000025188	-0.322626	stable	gain	stable	3.625	GOM	NC_WG
ENSSSCG00000003806	0.240357	stable	gain	stable	6.41915	GOM	NC_WG
ENSSSCG00000003807	0.386943	stable	gain	stable	3.251	GOM	NC_WG
ENSSSCG00000040337	0.184181	stable	gain	stable	6.70555	GOM	NC_WG
ENSSSCG00000049352	-1.4541		loss	stable	-0.608934	GOM	NC_WG
ENSSSCG00000027362	0.0657487		gain	stable	-0.852667	GOM	NC_WG
ENSSSCG00000021216	-0.00351988	stable	gain	stable	2.07882	GOM	NC_WG
ENSSSCG00000034261	-0.000674449	stable	gain	stable	8.27086	GOM	NC_WG
ENSSSCG00000027641	0.0446823		gain	stable	-2.8309	GOM	NC_WG
ENSSSCG00000003884	0.770035		gain	stable	-3.2511	GOM	NC_WG
ENSSSCG00000029256	0.160368	stable	gain	stable	5.55423	GOM	NC_WG
ENSSSCG00000003914	0.220091	stable	gain	stable	7.79114	GOM	NC_WG
ENSSSCG00000037354	-0.358506	stable	loss	stable	2.02275	GOM	NC_WG
ENSSSCG00000046843	0.753379	stable	loss	stable	0.151655	GOM	NC_WG
ENSSSCG00000003917	-0.0173869	stable	loss	stable	3.37258	GOM	NC_WG
ENSSSCG00000024191	-0.850669		gain	stable	-2.13871	GOM	NC_WG
ENSSSCG00000034727	0.375527	stable	gain	stable	3.44438	GOM	NC_WG
ENSSSCG00000026793	0.423586	stable	gain	stable	4.77057	GOM	NC_WG
ENSSSCG00000039267	0.186541	stable	gain	stable	6.05141	GOM	NC_WG
ENSSSCG00000036620	0.271793	stable	gain	stable	1.93992	GOM	NC_WG
ENSSSCG00000029430	0.303758	stable	gain	stable	3.50464	GOM	NC_WG
ENSSSCG00000034778	-0.587482		gain	stable	-3.02012	GOM	NC_WG
ENSSSCG00000035849	0.189644	stable	gain	stable	4.25106	GOM	NC_WG
ENSSSCG00000003941	0.241361	stable	loss	stable	3.25183	GOM	NC_WG
ENSSSCG00000003943	0.0371064	stable	loss	stable	4.83414	GOM	NC_WG
ENSSSCG00000035238	0.360075	stable	loss	stable	4.54614	GOM	NC_WG
ENSSSCG00000003949	0.311186	stable	loss	stable	0.929298	GOM	NC_WG
ENSSSCG00000030906	-1.01107		loss	stable	-1.86235	GOM	NC_WG
ENSSSCG00000003950	0.668829	up	loss	stable	4.54697	GOM	NC_WG
ENSSSCG00000003951	-0.128707		loss	stable	0.267508	GOM	NC_WG
ENSSSCG00000024697	-0.858823		loss	stable	-2.07094	GOM	NC_WG
ENSSSCG00000003981	-0.152179	stable	loss	stable	5.00018	GOM	NC_WG
ENSSSCG00000033780	-0.546276		loss	stable	-2.57754	GOM	NC_WG
ENSSSCG00000027302	-1.2148		loss	stable	-1.11441	GOM	NC_WG
ENSSSCG00000029723	0.230322	stable	loss	stable	3.88955	GOM	NC_WG
ENSSSCG00000012842	-0.297843	stable	loss	stable	11.9125	GOM	NC_WG
ENSSSCG00000012847	0.321065	stable	loss	stable	8.51513	GOM	NC_WG
ENSSSCG00000032911	0.652481	stable	loss	stable	1.35723	GOM	NC_WG
ENSSSCG00000030888	0.371486	stable	gain	stable	2.96278	GOM	NC_WG
ENSSSCG00000012875	0.213875	stable	gain	stable	3.40025	GOM	NC_WG
ENSSSCG00000034441	-0.0573806	stable	gain	stable	3.18774	GOM	NC_WG
ENSSSCG00000012889	0.164737	stable	gain	stable	3.95039	GOM	NC_WG
ENSSSCG00000012893	0.365527	stable	gain	stable	4.05335	GOM	NC_WG
ENSSSCG00000012904	-0.119563	stable	loss	stable	2.59702	GOM	NC_WG
ENSSSCG00000012905	0.149961	stable	loss	stable	3.6483	GOM	NC_WG
ENSSSCG00000027956	0.31285	stable	gain	stable	3.30393	GOM	NC_WG
ENSSSCG00000012917	0.408518	stable	gain	stable	3.08511	GOM	NC_WG
ENSSSCG00000012918	0.281209	stable	gain	stable	5.00948	GOM	NC_WG
ENSSSCG00000024837	0.93653		loss	stable	-0.367013	GOM	NC_WG
ENSSSCG00000040729	-0.224971		loss	stable	-1.3685	GOM	NC_WG
ENSSSCG00000038304	-0.183045	stable	loss	stable	5.16254	GOM	NC_WG
ENSSSCG00000038008	-0.0019714	stable	loss	stable	6.40781	GOM	NC_WG
ENSSSCG00000040263	-1.66437		gain	stable	-1.22733	GOM	NC_WG
ENSSSCG00000012934	0.128653	stable	gain	stable	4.61812	GOM	NC_WG
ENSSSCG00000012933	-0.238839		gain	stable	-0.295852	GOM	NC_WG
ENSSSCG00000038918	0.208482	stable	gain	stable	6.37965	GOM	NC_WG
ENSSSCG00000012943	-0.0709406	stable	gain	stable	4.80338	GOM	NC_WG
ENSSSCG00000012942	-1.78507		gain	stable	-2.99486	GOM	NC_WG
ENSSSCG00000012959	-0.10558		gain	stable	-2.31622	GOM	NC_WG
ENSSSCG00000012960	0.216666	stable	gain	stable	4.17516	GOM	NC_WG
ENSSSCG00000012961	0.198075	stable	gain	stable	6.52165	GOM	NC_WG
ENSSSCG00000027334	0.0532527	stable	gain	stable	3.19654	GOM	NC_WG
ENSSSCG00000012997	0.0890866	stable	loss	stable	2.91745	GOM	NC_WG
ENSSSCG00000012999	0.227167	stable	loss	stable	5.6113	GOM	NC_WG
ENSSSCG00000030977	-5.31676		gain	stable	3.02381	GOM	NC_WG
ENSSSCG00000038112	-0.18914		gain	stable	-2.03007	GOM	NC_WG
ENSSSCG00000027057	-0.079397	stable	gain	stable	6.18737	GOM	NC_WG
ENSSSCG00000039740	0.243399	stable	gain	stable	5.6322	GOM	NC_WG
ENSSSCG00000013004	-0.0628507	stable	loss	stable	0.798037	GOM	NC_WG
ENSSSCG00000013005	0.237748	stable	loss	stable	4.54359	GOM	NC_WG
ENSSSCG00000013007	0.183083	stable	loss	stable	3.4474	GOM	NC_WG
ENSSSCG00000047012	0.747415		loss	stable	-2.86207	GOM	NC_WG
ENSSSCG00000013008	0.0423423		loss	stable	-0.428146	GOM	NC_WG
ENSSSCG00000013010	-0.720057		loss	stable	-0.405697	GOM	NC_WG
ENSSSCG00000013011	0.411074	stable	loss	stable	2.48581	GOM	NC_WG
ENSSSCG00000013019	0.0871379	stable	gain	stable	3.52678	GOM	NC_WG
ENSSSCG00000013020	0.272197	stable	gain	stable	3.26602	GOM	NC_WG
ENSSSCG00000013031	0.0548972	stable	loss	stable	0.204174	GOM	NC_WG
ENSSSCG00000013048	0.250812	stable	loss	stable	2.25979	GOM	NC_WG
ENSSSCG00000013051	-0.0961962		loss	stable	1.34765	GOM	NC_WG
ENSSSCG00000028537	-0.830873		gain	stable	-1.32637	GOM	NC_WG
ENSSSCG00000013057	-0.355986		gain	stable	-0.281102	GOM	NC_WG
ENSSSCG00000027453	-1.51245		gain	stable	-2.70818	GOM	NC_WG
ENSSSCG00000029248	-0.757306		gain	stable	-2.29703	GOM	NC_WG
ENSSSCG00000025413	-1.70775		gain	stable	-2.22311	GOM	NC_WG
ENSSSCG00000035472	-0.0960279	stable	loss	stable	3.34289	GOM	NC_WG
ENSSSCG00000028542	-0.136944	stable	loss	stable	5.66312	GOM	NC_WG
ENSSSCG00000020823	0.0783488	stable	loss	stable	5.53318	GOM	NC_WG
ENSSSCG00000032197	-2.35763		loss	stable	-0.0562006	GOM	NC_WG
ENSSSCG00000013067	0.651157		loss	stable	-2.87767	GOM	NC_WG
ENSSSCG00000013068	-1.40275		loss	stable	-0.388557	GOM	NC_WG
ENSSSCG00000013066	0.140184	stable	loss	stable	1.67845	GOM	NC_WG
ENSSSCG00000013079	0.176011	stable	gain	stable	2.77049	GOM	NC_WG
ENSSSCG00000037843	-0.210998	stable	gain	stable	2.72203	GOM	NC_WG
ENSSSCG00000013086	0.284426	stable	gain	stable	4.00147	GOM	NC_WG
ENSSSCG00000013091	0.339116		gain	stable	-3.19454	GOM	NC_WG
ENSSSCG00000013098	-0.905395		gain	stable	-3.19139	GOM	NC_WG
ENSSSCG00000028762	0.276818	stable	gain	stable	2.39421	GOM	NC_WG
ENSSSCG00000013115	0.398674	stable	gain	stable	1.75735	GOM	NC_WG
ENSSSCG00000013111	0.564744	stable	gain	stable	1.12576	GOM	NC_WG
ENSSSCG00000013114	0.480785	stable	gain	stable	4.69035	GOM	NC_WG
ENSSSCG00000013113	-0.00274341	stable	gain	stable	1.33481	GOM	NC_WG
ENSSSCG00000013106	0.732441	stable	loss	stable	2.33857	GOM	NC_WG
ENSSSCG00000013105	-0.450387	stable	loss	stable	2.52456	GOM	NC_WG
ENSSSCG00000037987	0.305592		loss	stable	-1.72813	GOM	NC_WG
ENSSSCG00000013120	-3.37283		loss	stable	-2.11844	GOM	NC_WG
ENSSSCG00000013122	-2.05581		loss	stable	-1.93004	GOM	NC_WG
ENSSSCG00000043927	0.121156		loss	stable	-2.04543	GOM	NC_WG
ENSSSCG00000013124	0.0421027	stable	loss	stable	4.45861	GOM	NC_WG
ENSSSCG00000013125	0.00404206	stable	loss	stable	5.08734	GOM	NC_WG
ENSSSCG00000033703	-0.103407	stable	gain	stable	6.07251	GOM	NC_WG
ENSSSCG00000013147	-0.291104	stable	gain	stable	4.7881	GOM	NC_WG
ENSSSCG00000013148	0.0607339		gain	stable	-0.139479	GOM	NC_WG
ENSSSCG00000042844	0.114451		gain	stable	-3.30814	GOM	NC_WG
ENSSSCG00000013151	0.201071		gain	stable	-2.53441	GOM	NC_WG
ENSSSCG00000013155	0.0819732	stable	gain	stable	6.48097	GOM	NC_WG
ENSSSCG00000021176	0.618123	stable	gain	stable	4.55879	GOM	NC_WG
ENSSSCG00000031163	-1.51312		loss	stable	-2.7984	GOM	NC_WG
ENSSSCG00000039659	0.15164	stable	loss	stable	5.14958	GOM	NC_WG
ENSSSCG00000013223	-0.0614265	stable	gain	stable	3.34485	GOM	NC_WG
ENSSSCG00000030610	-0.0453612	stable	gain	stable	6.23068	GOM	NC_WG
ENSSSCG00000040838	-0.277971	stable	gain	stable	3.20268	GOM	NC_WG
ENSSSCG00000013232	0.0248048	stable	gain	stable	5.34535	GOM	NC_WG
ENSSSCG00000013261	0.630191		gain	stable	-2.8747	GOM	NC_WG
ENSSSCG00000013260	0.365108	stable	gain	stable	5.48145	GOM	NC_WG
ENSSSCG00000029521	0.461849	stable	gain	stable	4.49003	GOM	NC_WG
ENSSSCG00000042255	-1.63303		loss	stable	0.375391	GOM	NC_WG
ENSSSCG00000013308	-0.0604784	stable	gain	stable	5.34301	GOM	NC_WG
ENSSSCG00000024791	0.375647	stable	gain	stable	8.59617	GOM	NC_WG
ENSSSCG00000013310	0.616647	stable	gain	stable	0.15561	GOM	NC_WG
ENSSSCG00000013311	0.0239559		gain	stable	-1.38613	GOM	NC_WG
ENSSSCG00000013312	0.0655312	stable	gain	stable	7.07623	GOM	NC_WG
ENSSSCG00000013351	0.302033	stable	loss	stable	1.57332	GOM	NC_WG
ENSSSCG00000013378	0.594284		gain	stable	-1.83504	GOM	NC_WG
ENSSSCG00000042162	-0.301109		gain	stable	-0.384874	GOM	NC_WG
ENSSSCG00000013380	-0.0889502	stable	gain	stable	5.20993	GOM	NC_WG
ENSSSCG00000025406	0.126926	stable	gain	stable	6.39945	GOM	NC_WG
ENSSSCG00000013401	-0.223334	stable	gain	stable	5.4373	GOM	NC_WG
ENSSSCG00000020720	0.395861	stable	gain	stable	2.99097	GOM	NC_WG
ENSSSCG00000013411	0.268935	stable	gain	stable	3.52936	GOM	NC_WG
ENSSSCG00000043165	-1.34234		gain	stable	-2.72536	GOM	NC_WG
ENSSSCG00000013983	0.115644	stable	loss	stable	3.72488	GOM	NC_WG
ENSSSCG00000013984	-0.0363745	stable	loss	stable	3.57414	GOM	NC_WG
ENSSSCG00000029724	-0.551576	stable	gain	stable	9.62033	GOM	NC_WG
ENSSSCG00000032836	0.368166	stable	gain	stable	3.49366	GOM	NC_WG
ENSSSCG00000037835	-0.289976		gain	stable	-0.363236	GOM	NC_WG
ENSSSCG00000013934	-3.44532		gain	stable	-2.48575	GOM	NC_WG
ENSSSCG00000013935	-2.13119		gain	stable	-2.16702	GOM	NC_WG
ENSSSCG00000013936	-0.123453	stable	gain	stable	5.10505	GOM	NC_WG
ENSSSCG00000013937	1.94837		gain	stable	-2.01493	GOM	NC_WG
ENSSSCG00000033168	0.345566	stable	gain	stable	2.83779	GOM	NC_WG
ENSSSCG00000049430	0.233502	stable	loss	stable	2.37668	GOM	NC_WG
ENSSSCG00000025839	0.0234885	stable	loss	stable	4.47008	GOM	NC_WG
ENSSSCG00000025329	-0.15473	stable	loss	stable	2.92877	GOM	NC_WG
ENSSSCG00000027840	0.110338	stable	loss	stable	5.83309	GOM	NC_WG
ENSSSCG00000013928	0.507657	stable	loss	stable	0.85876	GOM	NC_WG
ENSSSCG00000013891	-0.0655613	stable	gain	stable	3.31915	GOM	NC_WG
ENSSSCG00000013890	-1.18774		gain	stable	-3.03969	GOM	NC_WG
ENSSSCG00000032751	-0.442741		loss	stable	-0.843616	GOM	NC_WG
ENSSSCG00000031251	0.0410896	stable	loss	stable	3.43805	GOM	NC_WG
ENSSSCG00000039295	-0.194633	stable	loss	stable	6.67092	GOM	NC_WG
ENSSSCG00000031877	0.184418	stable	loss	stable	2.61942	GOM	NC_WG
ENSSSCG00000013859	-0.260884	stable	gain	stable	2.95098	GOM	NC_WG
ENSSSCG00000013858	-0.570526	stable	gain	stable	2.59239	GOM	NC_WG
ENSSSCG00000013857	0.0966122	stable	gain	stable	4.46554	GOM	NC_WG
ENSSSCG00000013851	0.167241		loss	stable	-3.24067	GOM	NC_WG
ENSSSCG00000013852	-0.752096		loss	stable	-3.19944	GOM	NC_WG
ENSSSCG00000038312	-5.02e-16		loss	stable	-3.32193	GOM	NC_WG
ENSSSCG00000036596	0.210032		loss	stable	-3.23295	GOM	NC_WG
ENSSSCG00000051385	0.0665411		loss	stable	-3.28271	GOM	NC_WG
ENSSSCG00000043208	0.119455		loss	stable	-3.27138	GOM	NC_WG
ENSSSCG00000044994	-5.02e-16		loss	stable	-3.32193	GOM	NC_WG
ENSSSCG00000046911	0.176132		loss	stable	-3.24504	GOM	NC_WG
ENSSSCG00000013840	-1.0727		loss	stable	-2.9645	GOM	NC_WG
ENSSSCG00000013841	0.206167		loss	stable	-3.24242	GOM	NC_WG
ENSSSCG00000013843	-1.61176		loss	stable	-3.08278	GOM	NC_WG
ENSSSCG00000032765	-0.255909		loss	stable	0.469194	GOM	NC_WG
ENSSSCG00000013842	0.188182	stable	loss	stable	0.55457	GOM	NC_WG
ENSSSCG00000027013	-0.198506	stable	loss	stable	3.29286	GOM	NC_WG
ENSSSCG00000044882	-5.02e-16		loss	stable	-3.32193	GOM	NC_WG
ENSSSCG00000049809	-2.16726		loss	stable	-2.96926	GOM	NC_WG
ENSSSCG00000049827	0.0622274		loss	stable	-3.27931	GOM	NC_WG
ENSSSCG00000046513	0.059974		loss	stable	-3.29639	GOM	NC_WG
ENSSSCG00000035905	0.0611928		loss	stable	-3.29142	GOM	NC_WG
ENSSSCG00000013788	-0.178785	stable	loss	stable	2.1638	GOM	NC_WG
ENSSSCG00000051475	0.118036		loss	stable	-3.24639	GOM	NC_WG
ENSSSCG00000036221	-0.984196		loss	stable	-3.1484	GOM	NC_WG
ENSSSCG00000013772	-0.280101		gain	stable	-0.355875	GOM	NC_WG
ENSSSCG00000013771	0.164126	stable	gain	stable	5.12204	GOM	NC_WG
ENSSSCG00000013769	-2.01491		loss	stable	-1.86063	GOM	NC_WG
ENSSSCG00000013757	-0.0485837	stable	loss	stable	5.75908	GOM	NC_WG
ENSSSCG00000013756	-0.118353	stable	loss	stable	3.15699	GOM	NC_WG
ENSSSCG00000013755	0.153155	stable	loss	stable	3.79942	GOM	NC_WG
ENSSSCG00000051044	-0.661527	down	loss	loss	0.931952	GOM	NC_WG
ENSSSCG00000047920	-0.819876	stable	loss	stable	0.828748	GOM	NC_WG
ENSSSCG00000013754	0.0360789		loss	stable	-0.142565	GOM	NC_WG
ENSSSCG00000046939	-3.44577		loss	stable	1.02957	GOM	NC_WG
ENSSSCG00000032506	0.0138895	stable	loss	stable	3.43356	GOM	NC_WG
ENSSSCG00000032064	-2.87917		loss	stable	-2.46871	GOM	NC_WG
ENSSSCG00000049541	-0.497449	stable	loss	stable	0.715102	GOM	NC_WG
ENSSSCG00000048090	-0.876656		loss	stable	-0.487276	GOM	NC_WG
ENSSSCG00000045599	0.0573405		loss	stable	-3.28815	GOM	NC_WG
ENSSSCG00000048166	0.0615287		loss	stable	-3.29508	GOM	NC_WG
ENSSSCG00000046880	0.249829		loss	stable	-3.18809	GOM	NC_WG
ENSSSCG00000046242	-0.594424		loss	stable	-3.13036	GOM	NC_WG
ENSSSCG00000044726	0.170615		loss	stable	-3.24582	GOM	NC_WG
ENSSSCG00000028385	0.0609644		loss	stable	-3.29349	GOM	NC_WG
ENSSSCG00000048881	-5.02e-16		loss	stable	-3.32193	GOM	NC_WG
ENSSSCG00000049818	-6.79466		loss	stable	-0.246415	GOM	NC_WG
ENSSSCG00000041949	0.00168874		loss	stable	-0.707077	GOM	NC_WG
ENSSSCG00000033487	-5.02e-16		loss	stable	-3.32193	GOM	NC_WG
ENSSSCG00000013696	-5.02e-16		loss	stable	-3.32193	GOM	NC_WG
ENSSSCG00000040763	-0.101078	stable	loss	stable	1.95259	GOM	NC_WG
ENSSSCG00000033360	0.337705		loss	stable	-3.13443	GOM	NC_WG
ENSSSCG00000041662	-1.55261		loss	stable	0.323844	GOM	NC_WG
ENSSSCG00000050800	0.475794		loss	stable	-3.25743	GOM	NC_WG
ENSSSCG00000032201	0.117989		loss	stable	-3.27315	GOM	NC_WG
ENSSSCG00000033389	0.0596079		loss	stable	-3.30293	GOM	NC_WG
ENSSSCG00000023132	0.0576859		loss	stable	-3.29433	GOM	NC_WG
ENSSSCG00000050587	0.301035		loss	stable	-3.16002	GOM	NC_WG
ENSSSCG00000044142	0.21927		loss	stable	-3.22447	GOM	NC_WG
ENSSSCG00000031662	-5.02e-16		loss	stable	-3.32193	GOM	NC_WG
ENSSSCG00000046449	0.357673		loss	stable	-3.28997	GOM	NC_WG
ENSSSCG00000044550	-0.372408		loss	stable	-3.00727	GOM	NC_WG
ENSSSCG00000047360	0.0537661		loss	stable	-3.30327	GOM	NC_WG
ENSSSCG00000031931	-5.02e-16		loss	stable	-3.32193	GOM	NC_WG
ENSSSCG00000022738	-0.492235	stable	loss	stable	2.54945	GOM	NC_WG
ENSSSCG00000048729	-0.336844		loss	stable	-0.454205	GOM	NC_WG
ENSSSCG00000046137	0.180637		loss	stable	-1.89236	GOM	NC_WG
ENSSSCG00000041942	0.219763		loss	stable	-3.21777	GOM	NC_WG
ENSSSCG00000047024	-0.186607		loss	stable	-0.418833	GOM	NC_WG
ENSSSCG00000037685	-5.02e-16		loss	stable	-3.32193	GOM	NC_WG
ENSSSCG00000046019	-1.7112		loss	stable	-2.78511	GOM	NC_WG
ENSSSCG00000041029	0.063365		loss	stable	-3.29593	GOM	NC_WG
ENSSSCG00000047812	0.11543		loss	stable	-3.27193	GOM	NC_WG
ENSSSCG00000045380	-0.158404	stable	loss	stable	0.918154	GOM	NC_WG
ENSSSCG00000013659	0.00405484	stable	loss	stable	3.98758	GOM	NC_WG
ENSSSCG00000013658	0.529643	stable	loss	stable	2.71772	GOM	NC_WG
ENSSSCG00000013656	0.320354	stable	loss	stable	4.61076	GOM	NC_WG
ENSSSCG00000013633	-0.0465323	stable	loss	stable	4.23584	GOM	NC_WG
ENSSSCG00000013635	0.0293675	stable	loss	stable	3.49094	GOM	NC_WG
ENSSSCG00000013613	-0.0474912	stable	loss	stable	4.70934	GOM	NC_WG
ENSSSCG00000032282	1.74716	up	loss	stable	4.22784	GOM	NC_WG
ENSSSCG00000013610	-0.559128		loss	stable	-1.61572	GOM	NC_WG
ENSSSCG00000013717	0.0126308	stable	loss	stable	1.51031	GOM	NC_WG
ENSSSCG00000043967	-0.734797	down	loss	loss	0.796065	GOM	NC_WG
ENSSSCG00000038575	-0.278061		loss	stable	-1.74252	GOM	NC_WG
ENSSSCG00000013609	-2.93184		loss	stable	-0.546418	GOM	NC_WG
ENSSSCG00000029035	0.0960483	stable	loss	stable	5.36753	GOM	NC_WG
ENSSSCG00000013607	-2.43341		loss	stable	-2.38276	GOM	NC_WG
ENSSSCG00000013606	-1.52983		loss	stable	-3.02658	GOM	NC_WG
ENSSSCG00000013605	-5.02e-16		loss	stable	-3.32193	GOM	NC_WG
ENSSSCG00000046561	-0.189439		loss	stable	-1.35359	GOM	NC_WG
ENSSSCG00000026994	0.0833228	stable	loss	stable	4.1747	GOM	NC_WG
ENSSSCG00000013604	0.425903	stable	loss	stable	3.88966	GOM	NC_WG
ENSSSCG00000050577	-1.2753	down	loss	loss	3.77266	GOM	NC_WG
ENSSSCG00000050480	-0.939203	down	loss	loss	2.42606	GOM	NC_WG
ENSSSCG00000040016	0.307543	stable	loss	stable	4.58309	GOM	NC_WG
ENSSSCG00000038079	0.13423	stable	gain	stable	4.02249	GOM	NC_WG
ENSSSCG00000037153	0.339289	stable	loss	stable	4.28765	GOM	NC_WG
ENSSSCG00000013512	0.0513043	stable	loss	stable	9.45774	GOM	NC_WG
ENSSSCG00000013511	-0.0347939	stable	loss	stable	4.39811	GOM	NC_WG
ENSSSCG00000013510	0.016674	stable	loss	stable	5.56729	GOM	NC_WG
ENSSSCG00000013509	0.0784469	stable	loss	stable	1.58925	GOM	NC_WG
ENSSSCG00000013508	0.287907	stable	loss	stable	4.6556	GOM	NC_WG
ENSSSCG00000013507	-0.0537152	stable	loss	stable	3.85742	GOM	NC_WG
ENSSSCG00000013506	-0.4468	stable	loss	stable	0.222931	GOM	NC_WG
ENSSSCG00000013505	0.0259965		loss	stable	-2.12755	GOM	NC_WG
ENSSSCG00000013504	-1.81618		loss	stable	-2.26361	GOM	NC_WG
ENSSSCG00000013503	0.543851		loss	stable	-0.555528	GOM	NC_WG
ENSSSCG00000013498	0.613774	stable	gain	stable	2.08698	GOM	NC_WG
ENSSSCG00000013492	0.0229267	stable	gain	stable	3.34678	GOM	NC_WG
ENSSSCG00000036537	0.295657	stable	gain	stable	5.9456	GOM	NC_WG
ENSSSCG00000013437	0.402771	stable	gain	stable	3.79425	GOM	NC_WG
ENSSSCG00000013436	-0.0252081	stable	gain	stable	3.65921	GOM	NC_WG
ENSSSCG00000013435	0.25174	stable	gain	stable	5.00729	GOM	NC_WG
ENSSSCG00000039635	-0.593482	down	loss	loss	5.72138	GOM	NC_WG
ENSSSCG00000014033	0.0202215	stable	loss	stable	3.08158	GOM	NC_WG
ENSSSCG00000014047	1.06198	up	loss	stable	1.66451	GOM	NC_WG
ENSSSCG00000014055	-0.246045		loss	stable	-1.09317	GOM	NC_WG
ENSSSCG00000014056	0.223505	stable	loss	stable	3.7796	GOM	NC_WG
ENSSSCG00000029096	-0.316437	stable	loss	stable	0.609632	GOM	NC_WG
ENSSSCG00000028536	0.478601	stable	loss	stable	3.99598	GOM	NC_WG
ENSSSCG00000014141	-0.369481	stable	gain	stable	4.5015	GOM	NC_WG
ENSSSCG00000030114	-0.783872		gain	stable	-2.74921	GOM	NC_WG
ENSSSCG00000029805	0.0785478	stable	gain	stable	4.46832	GOM	NC_WG
ENSSSCG00000036529	-0.0437045	stable	gain	stable	5.45112	GOM	NC_WG
ENSSSCG00000014177	-0.0286139	stable	loss	stable	5.80677	GOM	NC_WG
ENSSSCG00000042017	-0.868948	down	loss	loss	1.77866	GOM	NC_WG
ENSSSCG00000014203	0.0197788	stable	gain	stable	4.21355	GOM	NC_WG
ENSSSCG00000014219	-0.277485	stable	gain	stable	3.17235	GOM	NC_WG
ENSSSCG00000014222	-0.904295		gain	stable	-0.0169685	GOM	NC_WG
ENSSSCG00000014239	-0.0522456	stable	gain	stable	5.40454	GOM	NC_WG
ENSSSCG00000050985	-1.77065	down	gain	stable	1.00725	GOM	NC_WG
ENSSSCG00000014240	0.000655667	stable	gain	stable	4.84279	GOM	NC_WG
ENSSSCG00000020915	-0.361014	stable	gain	stable	5.71289	GOM	NC_WG
ENSSSCG00000014274	0.340646	stable	gain	stable	5.33404	GOM	NC_WG
ENSSSCG00000014275	-0.0783723	stable	gain	stable	2.04379	GOM	NC_WG
ENSSSCG00000014280	-0.151993	stable	gain	stable	6.14751	GOM	NC_WG
ENSSSCG00000014296	-0.0363365	stable	gain	stable	6.8928	GOM	NC_WG
ENSSSCG00000030680	-0.828745	down	gain	stable	2.70652	GOM	NC_WG
ENSSSCG00000025818	0.0605344		gain	stable	-3.25209	GOM	NC_WG
ENSSSCG00000014314	-0.286562	stable	gain	stable	1.32934	GOM	NC_WG
ENSSSCG00000014315	-2.91526		gain	stable	0.472096	GOM	NC_WG
ENSSSCG00000014316	0.232794	stable	gain	stable	5.90103	GOM	NC_WG
ENSSSCG00000014319	-0.0799349	stable	gain	stable	6.13972	GOM	NC_WG
ENSSSCG00000040031	-0.786492		gain	stable	-2.61256	GOM	NC_WG
ENSSSCG00000032423	0.373599		gain	stable	-0.0665744	GOM	NC_WG
ENSSSCG00000014336	0.35539	stable	loss	stable	6.29541	GOM	NC_WG
ENSSSCG00000014343	-0.278267	stable	gain	stable	8.36037	GOM	NC_WG
ENSSSCG00000026606	-0.366274	stable	gain	stable	8.32242	GOM	NC_WG
ENSSSCG00000037898	0.642295	stable	loss	stable	2.37922	GOM	NC_WG
ENSSSCG00000014401	-0.0488548	stable	gain	stable	5.91774	GOM	NC_WG
ENSSSCG00000044525	-0.956732		gain	stable	-0.20519	GOM	NC_WG
ENSSSCG00000032826	0.43264	stable	gain	stable	0.288478	GOM	NC_WG
ENSSSCG00000028579	-2.61429		gain	stable	-0.0226882	GOM	NC_WG
ENSSSCG00000043236	-0.550438		gain	stable	-0.899592	GOM	NC_WG
ENSSSCG00000050943	-1.99494		gain	stable	-1.0336	GOM	NC_WG
ENSSSCG00000048958	-0.219021		gain	stable	-1.23634	GOM	NC_WG
ENSSSCG00000045989	-0.206808	stable	gain	stable	5.96078	GOM	NC_WG
ENSSSCG00000014406	-0.0861855	stable	gain	stable	5.44744	GOM	NC_WG
ENSSSCG00000041978	-0.384817	stable	gain	stable	0.755183	GOM	NC_WG
ENSSSCG00000040306	0.159386		gain	stable	-3.12483	GOM	NC_WG
ENSSSCG00000036549	0.692384	up	loss	stable	4.75548	GOM	NC_WG
ENSSSCG00000009613	-0.156045	stable	loss	stable	4.02383	GOM	NC_WG
ENSSSCG00000009614	0.0258461	stable	loss	stable	4.18848	GOM	NC_WG
ENSSSCG00000009615	0.333887	stable	loss	stable	2.02752	GOM	NC_WG
ENSSSCG00000009616	0.458333	stable	loss	stable	0.459322	GOM	NC_WG
ENSSSCG00000009617	0.0257759	stable	loss	stable	2.57603	GOM	NC_WG
ENSSSCG00000033355	0.0778464		loss	stable	-0.440458	GOM	NC_WG
ENSSSCG00000009619	-4.63474		loss	stable	-0.949414	GOM	NC_WG
ENSSSCG00000009620	0.220831	stable	loss	stable	5.30055	GOM	NC_WG
ENSSSCG00000009621	-1.83224		loss	stable	-2.49312	GOM	NC_WG
ENSSSCG00000009622	0.166608	stable	loss	stable	3.45875	GOM	NC_WG
ENSSSCG00000030228	-0.378179		loss	stable	-0.477001	GOM	NC_WG
ENSSSCG00000032622	0.350711	stable	loss	stable	5.41417	GOM	NC_WG
ENSSSCG00000009626	0.545731	stable	loss	stable	5.9987	GOM	NC_WG
ENSSSCG00000009625	0.459904	stable	loss	stable	3.05915	GOM	NC_WG
ENSSSCG00000009627	0.218011	stable	loss	stable	2.57581	GOM	NC_WG
ENSSSCG00000009628	-0.275593	stable	loss	stable	4.62302	GOM	NC_WG
ENSSSCG00000009629	0.338753	stable	loss	stable	6.47207	GOM	NC_WG
ENSSSCG00000009633	0.322755	stable	gain	stable	5.67396	GOM	NC_WG
ENSSSCG00000033113	-0.00834759	stable	gain	stable	4.78718	GOM	NC_WG
ENSSSCG00000028064	0.706346		loss	stable	-3.26304	GOM	NC_WG
ENSSSCG00000009657	-0.379409	stable	loss	stable	7.25977	GOM	NC_WG
ENSSSCG00000009665	-5.00847		gain	stable	-0.429198	GOM	NC_WG
ENSSSCG00000009666	-0.173346	stable	gain	stable	6.26116	GOM	NC_WG
ENSSSCG00000009667	-1.91772		gain	stable	-0.959387	GOM	NC_WG
ENSSSCG00000033616	-0.00525015	stable	gain	stable	2.26257	GOM	NC_WG
ENSSSCG00000037951	-0.137915	stable	gain	stable	3.40262	GOM	NC_WG
ENSSSCG00000032144	-0.12954	stable	gain	stable	4.29304	GOM	NC_WG
ENSSSCG00000009729	-0.113697	stable	gain	stable	3.45329	GOM	NC_WG
ENSSSCG00000009730	-0.199937	stable	gain	stable	3.52388	GOM	NC_WG
ENSSSCG00000009732	0.139552	stable	gain	stable	5.18583	GOM	NC_WG
ENSSSCG00000009738	0.357776		gain	stable	-1.70318	GOM	NC_WG
ENSSSCG00000009742	0.240074	stable	loss	stable	3.784	GOM	NC_WG
ENSSSCG00000009773	0.00266524	stable	loss	stable	5.5567	GOM	NC_WG
ENSSSCG00000022212	-0.278767	stable	loss	stable	3.2877	GOM	NC_WG
ENSSSCG00000009778	0.208852	stable	loss	stable	5.06161	GOM	NC_WG
ENSSSCG00000009777	-0.168098	stable	loss	stable	5.56881	GOM	NC_WG
ENSSSCG00000009781	0.261543	stable	loss	stable	3.66499	GOM	NC_WG
ENSSSCG00000009782	0.0235366	stable	loss	stable	4.60425	GOM	NC_WG
ENSSSCG00000009783	0.318336	stable	loss	stable	2.8775	GOM	NC_WG
ENSSSCG00000009784	0.23794	stable	loss	stable	0.105757	GOM	NC_WG
ENSSSCG00000009845	-0.51147		loss	stable	-0.974179	GOM	NC_WG
ENSSSCG00000009849	0.012461	stable	loss	stable	5.84091	GOM	NC_WG
ENSSSCG00000009850	-0.0768984	stable	loss	stable	5.11308	GOM	NC_WG
ENSSSCG00000009851	0.154709	stable	loss	stable	9.07664	GOM	NC_WG
ENSSSCG00000009852	-0.107269	stable	loss	stable	3.37794	GOM	NC_WG
ENSSSCG00000009853	0.0874911	stable	loss	stable	5.82816	GOM	NC_WG
ENSSSCG00000009854	-0.299719	stable	loss	stable	4.18246	GOM	NC_WG
ENSSSCG00000009855	0.191183		loss	stable	-2.69334	GOM	NC_WG
ENSSSCG00000009869	0.207042		gain	stable	-1.34176	GOM	NC_WG
ENSSSCG00000009919	-2.98687		gain	stable	-1.90172	GOM	NC_WG
ENSSSCG00000024329	0.109842	stable	gain	stable	2.79318	GOM	NC_WG
ENSSSCG00000009935	-1.07854		gain	stable	-0.699863	GOM	NC_WG
ENSSSCG00000009936	-5.02e-16		gain	stable	-3.32193	GOM	NC_WG
ENSSSCG00000050590	1.18472	up	gain	gain	2.13901	GOM	NC_WG
ENSSSCG00000009938	-0.139493	stable	loss	stable	3.41434	GOM	NC_WG
ENSSSCG00000009940	-0.705467	down	loss	loss	2.09451	GOM	NC_WG
ENSSSCG00000032917	-0.00340926	stable	loss	stable	4.23803	GOM	NC_WG
ENSSSCG00000009941	-0.383419		loss	stable	-1.72859	GOM	NC_WG
ENSSSCG00000009942	-0.731327	stable	loss	stable	0.179169	GOM	NC_WG
ENSSSCG00000009943	0.193036	stable	loss	stable	3.74093	GOM	NC_WG
ENSSSCG00000009952	0.402155		gain	stable	-1.75884	GOM	NC_WG
ENSSSCG00000033385	0.216256	stable	gain	stable	3.84494	GOM	NC_WG
ENSSSCG00000009958	-0.663286		loss	stable	-0.547207	GOM	NC_WG
ENSSSCG00000009967	0.090215	stable	loss	stable	6.29147	GOM	NC_WG
ENSSSCG00000009968	0.20859	stable	loss	stable	3.66614	GOM	NC_WG
ENSSSCG00000009969	-4.61315		loss	stable	1.29421	GOM	NC_WG
ENSSSCG00000034864	0.0863506	stable	loss	stable	2.88921	GOM	NC_WG
ENSSSCG00000034860	-0.361735	stable	loss	stable	5.63381	GOM	NC_WG
ENSSSCG00000032261	-0.240818	stable	loss	stable	5.88968	GOM	NC_WG
ENSSSCG00000030996	-0.0596682	stable	loss	stable	7.69469	GOM	NC_WG
ENSSSCG00000025869	-1.0289		loss	stable	-1.34934	GOM	NC_WG
ENSSSCG00000024279	0.256938	stable	loss	stable	4.32039	GOM	NC_WG
ENSSSCG00000024550	0.0244051	stable	loss	stable	7.62877	GOM	NC_WG
ENSSSCG00000025186	0.0667351	stable	loss	stable	3.0861	GOM	NC_WG
ENSSSCG00000009994	-0.0549566	stable	loss	stable	5.46793	GOM	NC_WG
ENSSSCG00000043717	-0.819549	down	loss	loss	2.2325	GOM	NC_WG
ENSSSCG00000010026	0.397116	stable	gain	stable	5.37633	GOM	NC_WG
ENSSSCG00000010031	0.0445353	stable	gain	stable	2.02855	GOM	NC_WG
ENSSSCG00000010032	0.215606	stable	gain	stable	3.38566	GOM	NC_WG
ENSSSCG00000010033	0.134591	stable	gain	stable	4.00512	GOM	NC_WG
ENSSSCG00000010034	0.089104	stable	gain	stable	2.2898	GOM	NC_WG
ENSSSCG00000010035	-0.0526497	stable	gain	stable	6.60445	GOM	NC_WG
ENSSSCG00000010036	0.0553936	stable	gain	stable	0.13819	GOM	NC_WG
ENSSSCG00000031037	-2.27876	down	loss	loss	6.00443	GOM	NC_WG
ENSSSCG00000010084	0.252054	stable	gain	stable	2.43989	GOM	NC_WG
ENSSSCG00000010086	0.12194		gain	stable	-2.53713	GOM	NC_WG
ENSSSCG00000010087	0.22772	stable	gain	stable	0.83589	GOM	NC_WG
ENSSSCG00000010102	-0.446585		gain	stable	-2.46293	GOM	NC_WG
ENSSSCG00000010103	0.0555835		gain	stable	-0.93309	GOM	NC_WG
ENSSSCG00000010104	0.0598176	stable	gain	stable	5.11047	GOM	NC_WG
ENSSSCG00000010105	0.197973	stable	gain	stable	3.12694	GOM	NC_WG
ENSSSCG00000036280	0.208877	stable	loss	stable	4.89855	GOM	NC_WG
ENSSSCG00000010112	-6.11145		loss	stable	-1.28894	GOM	NC_WG
ENSSSCG00000010113	-3.37858		loss	stable	-1.70974	GOM	NC_WG
ENSSSCG00000010114	0.280928	stable	loss	stable	4.28866	GOM	NC_WG
ENSSSCG00000041446	-0.445761	stable	loss	stable	0.86089	GOM	NC_WG
ENSSSCG00000041314	-1.71063		loss	stable	-3.10433	GOM	NC_WG
ENSSSCG00000046944	-0.535721	stable	loss	stable	2.94161	GOM	NC_WG
ENSSSCG00000051722	-1.93349		loss	stable	0.163082	GOM	NC_WG
ENSSSCG00000010141	-0.703659		loss	stable	-3.19568	GOM	NC_WG
ENSSSCG00000010163	-0.0790813	stable	gain	stable	0.924614	GOM	NC_WG
ENSSSCG00000010164	-0.251377	stable	gain	stable	2.71703	GOM	NC_WG
ENSSSCG00000010165	1.13966		gain	stable	-0.452952	GOM	NC_WG
ENSSSCG00000040087	-0.140205	stable	gain	stable	2.79306	GOM	NC_WG
ENSSSCG00000010174	0.0177915	stable	gain	stable	4.18423	GOM	NC_WG
ENSSSCG00000010175	-0.115048	stable	gain	stable	4.39212	GOM	NC_WG
ENSSSCG00000010176	0.377417	stable	gain	stable	3.16209	GOM	NC_WG
ENSSSCG00000010177	-0.100677		gain	stable	-2.76215	GOM	NC_WG
ENSSSCG00000038765	0.12462	stable	gain	stable	1.87048	GOM	NC_WG
ENSSSCG00000010226	-0.0782103	stable	loss	stable	6.34748	GOM	NC_WG
ENSSSCG00000036476	0.276686	stable	loss	stable	6.718	GOM	NC_WG
ENSSSCG00000010256	0.433039		gain	stable	-0.541578	GOM	NC_WG
ENSSSCG00000010311	0.210837	stable	loss	stable	5.00484	GOM	NC_WG
ENSSSCG00000010320	-0.0850736	stable	gain	stable	7.50441	GOM	NC_WG
ENSSSCG00000048472	-3.05873		loss	stable	0.319205	GOM	NC_WG
ENSSSCG00000010330	-0.140249	stable	loss	stable	4.13012	GOM	NC_WG
ENSSSCG00000010332	0.0225063	stable	gain	stable	6.80925	GOM	NC_WG
ENSSSCG00000024300	0.171006	stable	gain	stable	4.64757	GOM	NC_WG
ENSSSCG00000045502	0.378201	stable	gain	stable	3.02886	GOM	NC_WG
ENSSSCG00000010384	-3.5584		gain	stable	-0.457343	GOM	NC_WG
ENSSSCG00000010385	0.351546	stable	gain	stable	3.9883	GOM	NC_WG
ENSSSCG00000010386	0.392016	stable	gain	stable	3.07418	GOM	NC_WG
ENSSSCG00000010387	1.00771		gain	stable	-2.91165	GOM	NC_WG
ENSSSCG00000036822	0.173993	stable	gain	stable	3.79039	GOM	NC_WG
ENSSSCG00000037404	-2.46729		gain	stable	-2.53406	GOM	NC_WG
ENSSSCG00000010448	-0.035428	stable	loss	stable	5.30599	GOM	NC_WG
ENSSSCG00000010456	-0.100536	stable	gain	stable	2.40811	GOM	NC_WG
ENSSSCG00000010457	-0.0790094	stable	gain	stable	3.32226	GOM	NC_WG
ENSSSCG00000045077	-0.631405	stable	gain	stable	0.598893	GOM	NC_WG
ENSSSCG00000048171	-0.415801	stable	gain	stable	0.29955	GOM	NC_WG
ENSSSCG00000010459	0.656676	stable	gain	stable	1.84155	GOM	NC_WG
ENSSSCG00000010461	-2.59144		gain	stable	-0.319494	GOM	NC_WG
ENSSSCG00000036083	-0.108604	stable	gain	stable	6.11657	GOM	NC_WG
ENSSSCG00000010470	0.00366347	stable	gain	stable	5.06129	GOM	NC_WG
ENSSSCG00000010471	-0.0739572	stable	gain	stable	2.08188	GOM	NC_WG
ENSSSCG00000036314	0.0866248	stable	gain	stable	3.78776	GOM	NC_WG
ENSSSCG00000010473	0.0916425	stable	gain	stable	4.31641	GOM	NC_WG
ENSSSCG00000046822	-0.152109	stable	loss	stable	1.13459	GOM	NC_WG
ENSSSCG00000010523	0.0482411	stable	loss	stable	3.94863	GOM	NC_WG
ENSSSCG00000036954	0.237939	stable	loss	stable	2.3783	GOM	NC_WG
ENSSSCG00000010525	0.294478	stable	loss	stable	3.89329	GOM	NC_WG
ENSSSCG00000036824	0.662591	up	loss	stable	4.44291	GOM	NC_WG
ENSSSCG00000010537	0.207597	stable	gain	stable	4.56856	GOM	NC_WG
ENSSSCG00000010538	0.345508	stable	gain	stable	1.45323	GOM	NC_WG
ENSSSCG00000010564	-0.0325048	stable	loss	stable	1.50345	GOM	NC_WG
ENSSSCG00000010565	-0.269155	stable	loss	stable	3.95334	GOM	NC_WG
ENSSSCG00000010566	0.129592	stable	loss	stable	3.99703	GOM	NC_WG
ENSSSCG00000036146	-2.72069		loss	stable	-0.442017	GOM	NC_WG
ENSSSCG00000010570	-0.29333		loss	stable	0.0353607	GOM	NC_WG
ENSSSCG00000010571	-0.0274893	stable	loss	stable	4.60621	GOM	NC_WG
ENSSSCG00000010591	-2.70613		gain	stable	-2.36277	GOM	NC_WG
ENSSSCG00000010592	0.0931091	stable	gain	stable	3.70708	GOM	NC_WG
ENSSSCG00000047214	-1.74742		gain	stable	0.119319	GOM	NC_WG
ENSSSCG00000010593	0.264791	stable	gain	stable	1.59766	GOM	NC_WG
ENSSSCG00000010594	0.0308604	stable	gain	stable	6.62163	GOM	NC_WG
ENSSSCG00000022128	-0.362174	stable	loss	stable	4.97672	GOM	NC_WG
ENSSSCG00000030507	-0.19758	stable	loss	stable	5.17586	GOM	NC_WG
ENSSSCG00000010628	-0.00596197	stable	loss	stable	5.95582	GOM	NC_WG
ENSSSCG00000046091	-0.62137	down	loss	loss	1.51716	GOM	NC_WG
ENSSSCG00000010631	0.185533	stable	gain	stable	3.52579	GOM	NC_WG
ENSSSCG00000010632	-0.195479		gain	stable	-2.53792	GOM	NC_WG
ENSSSCG00000010681	-0.225298	stable	gain	stable	3.94163	GOM	NC_WG
ENSSSCG00000010682	0.0382934	stable	gain	stable	7.80787	GOM	NC_WG
ENSSSCG00000010683	-0.108729	stable	gain	stable	4.98118	GOM	NC_WG
ENSSSCG00000010687	0.272419	stable	gain	stable	5.19903	GOM	NC_WG
ENSSSCG00000010727	-1.54407		gain	stable	-3.16102	GOM	NC_WG
ENSSSCG00000010738	-0.242126	stable	loss	stable	4.4254	GOM	NC_WG
ENSSSCG00000010752	0.493567		gain	stable	-3.25228	GOM	NC_WG
ENSSSCG00000010753	-0.349179		gain	stable	-1.5552	GOM	NC_WG
ENSSSCG00000010755	0.168033	stable	gain	stable	4.06605	GOM	NC_WG
ENSSSCG00000026302	0.0109935	stable	gain	stable	1.35754	GOM	NC_WG
ENSSSCG00000010757	0.31045	stable	gain	stable	3.60791	GOM	NC_WG
ENSSSCG00000040426	-0.0394351	stable	gain	stable	2.96269	GOM	NC_WG
ENSSSCG00000010759	-0.0845923	stable	gain	stable	6.41094	GOM	NC_WG
ENSSSCG00000048668	-0.311417		loss	stable	0.394507	GOM	NC_WG
ENSSSCG00000031541	0.0142215	stable	loss	stable	6.36494	GOM	NC_WG
ENSSSCG00000016397	0.242705		loss	stable	-0.731963	GOM	NC_WG
ENSSSCG00000023716	0.105085	stable	loss	stable	4.43781	GOM	NC_WG
ENSSSCG00000043168	-0.709182		loss	stable	-0.338707	GOM	NC_WG
ENSSSCG00000022011	-0.333196	stable	loss	stable	6.16783	GOM	NC_WG
ENSSSCG00000047930	1.51719		loss	stable	-0.492851	GOM	NC_WG
ENSSSCG00000051322	-1.29748	down	loss	loss	-0.0527753	GOM	NC_WG
ENSSSCG00000040445	0.0221198	stable	loss	stable	6.06172	GOM	NC_WG
ENSSSCG00000046009	-0.356398		loss	stable	-0.388874	GOM	NC_WG
ENSSSCG00000050050	-1.96977		loss	stable	-0.205119	GOM	NC_WG
ENSSSCG00000040715	-0.679245		gain	stable	0.08822	GOM	NC_WG
ENSSSCG00000032198	-0.0902901	stable	gain	stable	5.12656	GOM	NC_WG
ENSSSCG00000041316	-1.02932	down	gain	stable	2.35528	GOM	NC_WG
ENSSSCG00000035195	0.0217089	stable	gain	stable	5.8607	GOM	NC_WG
ENSSSCG00000015716	-1.23291	stable	gain	stable	2.80454	GOM	NC_WG
ENSSSCG00000015717	1.38128		gain	stable	-1.69818	GOM	NC_WG
ENSSSCG00000031239	-2.82184		gain	stable	-0.136733	GOM	NC_WG
ENSSSCG00000029304	0.54625	stable	gain	stable	4.36626	GOM	NC_WG
ENSSSCG00000015732	-0.105711	stable	gain	stable	4.00662	GOM	NC_WG
ENSSSCG00000025455	0.145897	stable	loss	stable	4.81318	GOM	NC_WG
ENSSSCG00000038305	-0.477899	stable	loss	stable	3.21643	GOM	NC_WG
ENSSSCG00000050507	-3.02557		gain	stable	-2.87104	GOM	NC_WG
ENSSSCG00000050308	-0.845697		gain	stable	-1.31047	GOM	NC_WG
ENSSSCG00000048815	-0.747678	down	gain	stable	1.37739	GOM	NC_WG
ENSSSCG00000015774	0.076502	stable	gain	stable	4.43498	GOM	NC_WG
ENSSSCG00000015816	-0.679042	down	gain	stable	2.81034	GOM	NC_WG
ENSSSCG00000015820	-0.0571033	stable	gain	stable	5.19225	GOM	NC_WG
ENSSSCG00000015871	0.363392	stable	loss	stable	3.0108	GOM	NC_WG
ENSSSCG00000015872	-0.143222	stable	loss	stable	4.83576	GOM	NC_WG
ENSSSCG00000045707	-2.00351	down	loss	loss	0.0403667	GOM	NC_WG
ENSSSCG00000034262	0.206699	stable	loss	stable	2.40934	GOM	NC_WG
ENSSSCG00000050501	-0.247392		gain	stable	-1.11663	GOM	NC_WG
ENSSSCG00000041486	-0.666037		gain	stable	0.741035	GOM	NC_WG
ENSSSCG00000048880	-0.631038	down	gain	stable	-0.0698786	GOM	NC_WG
ENSSSCG00000034351	-1.23929		gain	stable	-0.683578	GOM	NC_WG
ENSSSCG00000036153	-5.02e-16		gain	stable	-3.32193	GOM	NC_WG
ENSSSCG00000015949	0.0260348	stable	loss	stable	3.62741	GOM	NC_WG
ENSSSCG00000015952	-0.211217	stable	loss	stable	5.46425	GOM	NC_WG
ENSSSCG00000015951	0.0529099	stable	loss	stable	2.64312	GOM	NC_WG
ENSSSCG00000048840	-1.69014		loss	stable	0.723463	GOM	NC_WG
ENSSSCG00000015960	0.149225	stable	loss	stable	6.44557	GOM	NC_WG
ENSSSCG00000015976	-0.0399548	stable	loss	stable	5.88348	GOM	NC_WG
ENSSSCG00000023146	0.172216		loss	stable	-3.28085	GOM	NC_WG
ENSSSCG00000015979	0.147502		loss	stable	-2.2162	GOM	NC_WG
ENSSSCG00000015980	0.402232		loss	stable	-2.79779	GOM	NC_WG
ENSSSCG00000034741	1.45048		loss	stable	-2.62919	GOM	NC_WG
ENSSSCG00000043350	-1.60362		loss	stable	-0.419497	GOM	NC_WG
ENSSSCG00000033987	0.223631	stable	loss	stable	5.12944	GOM	NC_WG
ENSSSCG00000050368	-0.875398		loss	stable	-0.619912	GOM	NC_WG
ENSSSCG00000016009	0.0463692	stable	loss	stable	4.77938	GOM	NC_WG
ENSSSCG00000016010	-7.17368		loss	stable	1.46967	GOM	NC_WG
ENSSSCG00000016011	1.68352		loss	stable	-3.22117	GOM	NC_WG
ENSSSCG00000036674	-4.80289		gain	stable	-0.789395	GOM	NC_WG
ENSSSCG00000016052	0.370835	stable	gain	stable	3.65263	GOM	NC_WG
ENSSSCG00000026618	-0.0878679	stable	gain	stable	7.10667	GOM	NC_WG
ENSSSCG00000044517	-0.339553		loss	stable	-0.35693	GOM	NC_WG
ENSSSCG00000048836	-1.5613		loss	stable	-0.781155	GOM	NC_WG
ENSSSCG00000021657	-0.0797884		loss	stable	-0.658779	GOM	NC_WG
ENSSSCG00000016091	0.0209536	stable	gain	stable	3.67735	GOM	NC_WG
ENSSSCG00000016092	-0.165837	stable	gain	stable	1.62228	GOM	NC_WG
ENSSSCG00000026940	0.139495	stable	gain	stable	5.1212	GOM	NC_WG
ENSSSCG00000033533	-0.369235	stable	gain	stable	0.0274065	GOM	NC_WG
ENSSSCG00000016113	0.267786	stable	gain	stable	6.11282	GOM	NC_WG
ENSSSCG00000016119	0.221325	stable	loss	stable	4.94426	GOM	NC_WG
ENSSSCG00000028561	0.315873	stable	loss	stable	0.722915	GOM	NC_WG
ENSSSCG00000029998	0.057779	stable	loss	stable	5.71123	GOM	NC_WG
ENSSSCG00000016160	-0.651499	down	loss	loss	1.72564	GOM	NC_WG
ENSSSCG00000016168	-0.88607	down	gain	stable	0.400813	GOM	NC_WG
ENSSSCG00000048197	-1.05939	down	gain	stable	0.376433	GOM	NC_WG
ENSSSCG00000016170	0.393799	stable	gain	stable	2.47643	GOM	NC_WG
ENSSSCG00000034282	0.0457662		gain	stable	-2.97102	GOM	NC_WG
ENSSSCG00000047733	-1.18796	down	gain	stable	0.0945268	GOM	NC_WG
ENSSSCG00000022758	0.358014	stable	gain	stable	6.24605	GOM	NC_WG
ENSSSCG00000016177	-0.0340648	stable	gain	stable	5.59809	GOM	NC_WG
ENSSSCG00000016176	1.04273		gain	stable	-2.96909	GOM	NC_WG
ENSSSCG00000016184	0.258065	stable	loss	stable	1.59741	GOM	NC_WG
ENSSSCG00000022483	0.34816		loss	stable	-1.41114	GOM	NC_WG
ENSSSCG00000016196	-1.88668		gain	stable	-1.45008	GOM	NC_WG
ENSSSCG00000040776	-0.572401		gain	stable	0.121139	GOM	NC_WG
ENSSSCG00000016203	0.543741		gain	stable	-2.77339	GOM	NC_WG
ENSSSCG00000016248	0.110269	stable	gain	stable	5.76971	GOM	NC_WG
ENSSSCG00000024373	-0.0293978	stable	loss	stable	6.72407	GOM	NC_WG
ENSSSCG00000016259	-0.223004	stable	loss	stable	1.0351	GOM	NC_WG
ENSSSCG00000016266	-0.0736109	stable	loss	stable	6.49322	GOM	NC_WG
ENSSSCG00000016269	-0.994311		loss	stable	-1.379	GOM	NC_WG
ENSSSCG00000016288	-0.825779		gain	stable	-2.13345	GOM	NC_WG
ENSSSCG00000016287	-3.87349		gain	stable	-3.11124	GOM	NC_WG
ENSSSCG00000016317	0.0787144	stable	gain	stable	4.95193	GOM	NC_WG
ENSSSCG00000016342	0.0831483	stable	loss	stable	3.88175	GOM	NC_WG
ENSSSCG00000016338	0.256511	stable	loss	stable	2.99408	GOM	NC_WG
ENSSSCG00000024777	0.275328	stable	loss	stable	3.29748	GOM	NC_WG
ENSSSCG00000014575	0.0429805	stable	loss	stable	4.34273	GOM	NC_WG
ENSSSCG00000014570	-1.71017	down	loss	loss	5.35588	GOM	NC_WG
ENSSSCG00000014577	-0.0770673	stable	loss	stable	6.99231	GOM	NC_WG
ENSSSCG00000033335	0.115143	stable	loss	stable	4.13353	GOM	NC_WG
ENSSSCG00000014568	0.157451	stable	loss	stable	3.93263	GOM	NC_WG
ENSSSCG00000014569	-0.790597	down	loss	loss	9.9087	GOM	NC_WG
ENSSSCG00000014567	0.0255041	stable	loss	stable	3.01922	GOM	NC_WG
ENSSSCG00000030206	-0.293985		loss	stable	0.286879	GOM	NC_WG
ENSSSCG00000023057	-0.0458118	stable	loss	stable	6.97395	GOM	NC_WG
ENSSSCG00000014580	-0.342205	stable	loss	stable	2.14597	GOM	NC_WG
ENSSSCG00000014628	0.175737	stable	gain	stable	3.11056	GOM	NC_WG
ENSSSCG00000014627	-0.00353139	stable	gain	stable	4.45012	GOM	NC_WG
ENSSSCG00000014630	0.0322514		gain	stable	-0.725732	GOM	NC_WG
ENSSSCG00000014632	0.564331	stable	gain	stable	4.63911	GOM	NC_WG
ENSSSCG00000014634	-5.95179		gain	stable	0.426728	GOM	NC_WG
ENSSSCG00000035041	-3.92863		gain	stable	-1.22723	GOM	NC_WG
ENSSSCG00000045056	0.923557		gain	stable	-2.69726	GOM	NC_WG
ENSSSCG00000050079	0.062792		gain	stable	-3.29889	GOM	NC_WG
ENSSSCG00000044868	0.064329		gain	stable	-3.2989	GOM	NC_WG
ENSSSCG00000040404	-5.02e-16		gain	stable	-3.32193	GOM	NC_WG
ENSSSCG00000014639	-5.02e-16		gain	stable	-3.32193	GOM	NC_WG
ENSSSCG00000049205	0.0643119		gain	stable	-3.29568	GOM	NC_WG
ENSSSCG00000040084	-1.54724		gain	stable	-3.06728	GOM	NC_WG
ENSSSCG00000047710	0.0158453		gain	stable	-3.31761	GOM	NC_WG
ENSSSCG00000048497	-5.02e-16		gain	stable	-3.32193	GOM	NC_WG
ENSSSCG00000041574	-5.02e-16		gain	stable	-3.32193	GOM	NC_WG
ENSSSCG00000043308	0.0707436		gain	stable	-3.29328	GOM	NC_WG
ENSSSCG00000041779	0.0579094		gain	stable	-3.2957	GOM	NC_WG
ENSSSCG00000051537	-5.02e-16		gain	stable	-3.32193	GOM	NC_WG
ENSSSCG00000049377	-5.02e-16		gain	stable	-3.32193	GOM	NC_WG
ENSSSCG00000049817	0.0537852		gain	stable	-3.30237	GOM	NC_WG
ENSSSCG00000038324	-5.02e-16		gain	stable	-3.32193	GOM	NC_WG
ENSSSCG00000050910	0.0687416		gain	stable	-3.29787	GOM	NC_WG
ENSSSCG00000046786	-5.02e-16		gain	stable	-3.32193	GOM	NC_WG
ENSSSCG00000032384	-0.653394		loss	stable	-3.17493	GOM	NC_WG
ENSSSCG00000038295	0.776434		loss	stable	-3.23588	GOM	NC_WG
ENSSSCG00000049903	-1.37895		loss	stable	-3.05307	GOM	NC_WG
ENSSSCG00000039656	0.284875	stable	gain	stable	4.70599	GOM	NC_WG
ENSSSCG00000035653	-0.0638782	stable	gain	stable	3.72657	GOM	NC_WG
ENSSSCG00000014794	0.0224285	stable	gain	stable	4.83675	GOM	NC_WG
ENSSSCG00000014796	-0.82847		gain	stable	-1.56199	GOM	NC_WG
ENSSSCG00000038255	-3.28534		gain	stable	-2.36211	GOM	NC_WG
ENSSSCG00000014799	-0.961346		gain	stable	-0.885364	GOM	NC_WG
ENSSSCG00000048448	-0.41538	stable	gain	stable	0.970677	GOM	NC_WG
ENSSSCG00000048507	-0.192258	stable	gain	stable	1.61773	GOM	NC_WG
ENSSSCG00000014800	-0.259954	stable	gain	stable	1.54344	GOM	NC_WG
ENSSSCG00000023796	0.838795	up	gain	gain	1.84861	GOM	NC_WG
ENSSSCG00000014806	0.254248	stable	loss	stable	5.96451	GOM	NC_WG
ENSSSCG00000050958	-2.20281		loss	stable	0.410488	GOM	NC_WG
ENSSSCG00000036853	-1.43967	down	loss	loss	1.63461	GOM	NC_WG
ENSSSCG00000022236	0.202234	stable	loss	stable	8.71621	GOM	NC_WG
ENSSSCG00000014812	0.222706	stable	loss	stable	5.95196	GOM	NC_WG
ENSSSCG00000014811	0.157572	stable	loss	stable	4.87863	GOM	NC_WG
ENSSSCG00000014813	-0.406314		loss	stable	-1.40706	GOM	NC_WG
ENSSSCG00000040207	0.899303	up	loss	stable	0.900965	GOM	NC_WG
ENSSSCG00000014822	0.731679	up	loss	stable	4.15118	GOM	NC_WG
ENSSSCG00000014860	-0.540702		gain	stable	-0.498197	GOM	NC_WG
ENSSSCG00000040639	-0.00608255	stable	loss	stable	6.28384	GOM	NC_WG
ENSSSCG00000032157	-0.276413	stable	loss	stable	4.7321	GOM	NC_WG
ENSSSCG00000014868	-0.189438	stable	loss	stable	4.31417	GOM	NC_WG
ENSSSCG00000014869	1.0067	up	loss	stable	3.59299	GOM	NC_WG
ENSSSCG00000032723	0.0361473	stable	gain	stable	6.55907	GOM	NC_WG
ENSSSCG00000014876	0.596181	up	loss	stable	1.85727	GOM	NC_WG
ENSSSCG00000050669	-0.603672		loss	stable	-0.566645	GOM	NC_WG
ENSSSCG00000014891	0.303656	stable	gain	stable	4.81199	GOM	NC_WG
ENSSSCG00000048333	-0.162097	stable	gain	stable	3.0066	GOM	NC_WG
ENSSSCG00000014900	0.10036	stable	loss	stable	5.26955	GOM	NC_WG
ENSSSCG00000014901	-0.255398	stable	loss	stable	6.37392	GOM	NC_WG
ENSSSCG00000014902	-0.465017	stable	loss	stable	3.29599	GOM	NC_WG
ENSSSCG00000014909	0.353374	stable	gain	stable	4.42105	GOM	NC_WG
ENSSSCG00000014910	-5.96624	down	gain	stable	6.77931	GOM	NC_WG
ENSSSCG00000014961	-0.111284	stable	gain	stable	6.55728	GOM	NC_WG
ENSSSCG00000031376	0.549161		gain	stable	-3.25838	GOM	NC_WG
ENSSSCG00000034794	0.34321		gain	stable	-3.31253	GOM	NC_WG
ENSSSCG00000036400	-5.02e-16		gain	stable	-3.32193	GOM	NC_WG
ENSSSCG00000014964	-1.12063		gain	stable	-1.17419	GOM	NC_WG
ENSSSCG00000014977	0.364244	stable	loss	stable	3.83396	GOM	NC_WG
ENSSSCG00000027529	-0.0690763	stable	gain	stable	7.83042	GOM	NC_WG
ENSSSCG00000015015	-0.255533	stable	gain	stable	3.91232	GOM	NC_WG
ENSSSCG00000015045	0.552837	stable	gain	stable	1.85801	GOM	NC_WG
ENSSSCG00000051311	-1.26716		gain	stable	-2.39436	GOM	NC_WG
ENSSSCG00000015054	-0.155341	stable	gain	stable	0.823894	GOM	NC_WG
ENSSSCG00000015067	-0.103525	stable	gain	stable	4.10806	GOM	NC_WG
ENSSSCG00000015069	-2.15322	down	gain	stable	3.98126	GOM	NC_WG
ENSSSCG00000040689	-2.0373		gain	stable	-0.443067	GOM	NC_WG
ENSSSCG00000050318	-0.363706	stable	gain	stable	0.733359	GOM	NC_WG
ENSSSCG00000015107	0.0373837	stable	gain	stable	4.46101	GOM	NC_WG
ENSSSCG00000015108	-0.108967	stable	gain	stable	3.21565	GOM	NC_WG
ENSSSCG00000042208	0.0978899	stable	gain	stable	7.02137	GOM	NC_WG
ENSSSCG00000015110	0.0999066	stable	gain	stable	3.94816	GOM	NC_WG
ENSSSCG00000015111	0.286355	stable	gain	stable	2.86491	GOM	NC_WG
ENSSSCG00000015113	0.118424	stable	gain	stable	3.24101	GOM	NC_WG
ENSSSCG00000015144	0.0749459	stable	gain	stable	1.97454	GOM	NC_WG
ENSSSCG00000015203	0.594623	up	loss	stable	4.43667	GOM	NC_WG
ENSSSCG00000015232	0.432555	stable	gain	stable	5.01388	GOM	NC_WG
ENSSSCG00000015246	0.258362	stable	gain	stable	2.37821	GOM	NC_WG
ENSSSCG00000015247	-0.221122	stable	gain	stable	5.95816	GOM	NC_WG
ENSSSCG00000015252	0.248185	stable	gain	stable	3.70868	GOM	NC_WG
ENSSSCG00000037534	0.967587	up	gain	gain	0.371545	GOM	NC_WG
ENSSSCG00000045081	-0.130676		gain	stable	-0.0945103	GOM	NC_WG
ENSSSCG00000022759	-0.266003		gain	stable	-1.77565	GOM	NC_WG
ENSSSCG00000023472	0.195417	stable	gain	stable	3.08644	GOM	NC_WG
ENSSSCG00000015267	0.257943	stable	gain	stable	5.17348	GOM	NC_WG
ENSSSCG00000015268	0.102003	stable	gain	stable	6.95461	GOM	NC_WG
ENSSSCG00000015276	-0.956431	down	loss	loss	-0.107748	GOM	NC_WG
ENSSSCG00000040824	-0.450928		loss	stable	-2.65896	GOM	NC_WG
ENSSSCG00000051647	1.02423	stable	gain	stable	-0.0799942	GOM	NC_WG
ENSSSCG00000015288	-0.0492509	stable	gain	stable	5.00816	GOM	NC_WG
ENSSSCG00000015286	0.0130847	stable	gain	stable	3.28187	GOM	NC_WG
ENSSSCG00000039446	-2.7386		gain	stable	0.119241	GOM	NC_WG
ENSSSCG00000015287	0.257596	stable	gain	stable	1.07027	GOM	NC_WG
ENSSSCG00000031970	0.333873	stable	loss	stable	2.83011	GOM	NC_WG
ENSSSCG00000015309	-0.210105	stable	gain	stable	3.82482	GOM	NC_WG
ENSSSCG00000015310	-0.168468	stable	gain	stable	6.34877	GOM	NC_WG
ENSSSCG00000015311	-0.165833	stable	gain	stable	5.26937	GOM	NC_WG
ENSSSCG00000029092	-1.34732		gain	stable	-0.653426	GOM	NC_WG
ENSSSCG00000031827	-1.88749		gain	stable	2.40026	GOM	NC_WG
ENSSSCG00000015313	-0.121431	stable	gain	stable	5.86202	GOM	NC_WG
ENSSSCG00000015314	0.0654292	stable	gain	stable	4.77935	GOM	NC_WG
ENSSSCG00000027356	-1.27913		gain	stable	-2.46758	GOM	NC_WG
ENSSSCG00000031835	-0.134378	stable	gain	stable	5.07752	GOM	NC_WG
ENSSSCG00000015334	-0.16681	stable	loss	stable	9.69781	GOM	NC_WG
ENSSSCG00000015335	0.00644497	stable	loss	stable	5.00531	GOM	NC_WG
ENSSSCG00000023850	-0.548182	stable	gain	stable	3.44092	GOM	NC_WG
ENSSSCG00000015343	-0.0824808	stable	gain	stable	4.4704	GOM	NC_WG
ENSSSCG00000023886	0.036366	stable	gain	stable	5.99325	GOM	NC_WG
ENSSSCG00000036169	-0.188571	stable	gain	stable	4.63935	GOM	NC_WG
ENSSSCG00000015345	-0.136209	stable	gain	stable	2.32098	GOM	NC_WG
ENSSSCG00000015362	0.195108	stable	gain	stable	7.48311	GOM	NC_WG
ENSSSCG00000015363	-3.65888		gain	stable	0.54583	GOM	NC_WG
ENSSSCG00000024761	0.0374816	stable	gain	stable	5.53035	GOM	NC_WG
ENSSSCG00000015366	0.65959		gain	stable	-1.68864	GOM	NC_WG
ENSSSCG00000043759	-2.56842		gain	stable	0.657886	GOM	NC_WG
ENSSSCG00000015368	0.300156	stable	gain	stable	5.19087	GOM	NC_WG
ENSSSCG00000015383	0.308668	stable	gain	stable	4.62184	GOM	NC_WG
ENSSSCG00000020970	0.475451	stable	gain	stable	3.55719	GOM	NC_WG
ENSSSCG00000015384	-0.226389	stable	gain	stable	7.01359	GOM	NC_WG
ENSSSCG00000015391	0.110457	stable	loss	stable	5.52992	GOM	NC_WG
ENSSSCG00000042154	0.0591934		loss	stable	-1.27317	GOM	NC_WG
ENSSSCG00000015398	0.19578	stable	loss	stable	0.628736	GOM	NC_WG
ENSSSCG00000015403	0.0784067	stable	gain	stable	4.93277	GOM	NC_WG
ENSSSCG00000015407	-0.410501	stable	loss	stable	8.18412	GOM	NC_WG
ENSSSCG00000050093	-0.233547	stable	loss	stable	4.33388	GOM	NC_WG
ENSSSCG00000022525	-0.804157	down	loss	loss	0.413738	GOM	NC_WG
ENSSSCG00000031784	-1.15505		loss	stable	-2.0823	GOM	NC_WG
ENSSSCG00000039428	-2.28268		loss	stable	-2.75981	GOM	NC_WG
ENSSSCG00000015469	0.453798		loss	stable	-3.25969	GOM	NC_WG
ENSSSCG00000044037	0.491762		loss	stable	-2.99889	GOM	NC_WG
ENSSSCG00000049914	0.95432		loss	stable	-3.22787	GOM	NC_WG
ENSSSCG00000044050	-0.315279		loss	stable	-2.235	GOM	NC_WG
ENSSSCG00000032373	0.29875		loss	stable	-2.74675	GOM	NC_WG
ENSSSCG00000030681	-1.053		gain	stable	0.0199773	GOM	NC_WG
ENSSSCG00000041477	0.933412		gain	stable	0.187181	GOM	NC_WG
ENSSSCG00000015476	-0.500561	stable	gain	stable	1.70528	GOM	NC_WG
ENSSSCG00000038958	0.244921	stable	loss	stable	4.41977	GOM	NC_WG
ENSSSCG00000015486	-0.00169132	stable	gain	stable	6.25626	GOM	NC_WG
ENSSSCG00000015513	0.287977		loss	stable	-1.12993	GOM	NC_WG
ENSSSCG00000015515	0.0479451		loss	stable	-1.16729	GOM	NC_WG
ENSSSCG00000049756	-1.1704	down	loss	loss	0.407106	GOM	NC_WG
ENSSSCG00000044083	-0.722715		loss	stable	-0.275654	GOM	NC_WG
ENSSSCG00000015519	0.135847	stable	loss	stable	4.77312	GOM	NC_WG
ENSSSCG00000043373	0.0680133	stable	loss	stable	3.64082	GOM	NC_WG
ENSSSCG00000015546	-4.09239		loss	stable	-1.61375	GOM	NC_WG
ENSSSCG00000015565	-0.184487	stable	gain	stable	5.68617	GOM	NC_WG
ENSSSCG00000015570	-0.273149	stable	gain	stable	6.61113	GOM	NC_WG
ENSSSCG00000050946	-1.29592		gain	stable	1.01615	GOM	NC_WG
ENSSSCG00000015581	-0.515159	stable	loss	stable	1.95482	GOM	NC_WG
ENSSSCG00000015596	1.00609		gain	stable	-3.00166	GOM	NC_WG
ENSSSCG00000015595	0.404239	stable	gain	stable	4.23061	GOM	NC_WG
ENSSSCG00000015598	0.290958	stable	gain	stable	2.81428	GOM	NC_WG
ENSSSCG00000015616	-0.187252	stable	gain	stable	6.84075	GOM	NC_WG
ENSSSCG00000015617	0.191968	stable	gain	stable	6.67631	GOM	NC_WG
ENSSSCG00000015618	0.326026	stable	gain	stable	1.12847	GOM	NC_WG
ENSSSCG00000026412	0.455432	stable	gain	stable	2.87912	GOM	NC_WG
ENSSSCG00000015632	-0.508242	stable	loss	stable	2.37577	GOM	NC_WG
ENSSSCG00000030827	0.0879606	stable	loss	stable	0.255234	GOM	NC_WG
ENSSSCG00000008675	0.321379	stable	loss	stable	4.26792	GOM	NC_WG
ENSSSCG00000008682	0.0666925	stable	loss	stable	3.35477	GOM	NC_WG
ENSSSCG00000008681	0.156	stable	loss	stable	4.61799	GOM	NC_WG
ENSSSCG00000040111	0.054337		gain	stable	-0.464585	GOM	NC_WG
ENSSSCG00000008698	0.390972	stable	gain	stable	2.37899	GOM	NC_WG
ENSSSCG00000037539	1.00997	up	loss	stable	0.50788	GOM	NC_WG
ENSSSCG00000008710	-0.171142	stable	loss	stable	0.0782134	GOM	NC_WG
ENSSSCG00000008725	-2.56246		loss	stable	-1.7318	GOM	NC_WG
ENSSSCG00000008727	0.496686	stable	loss	stable	1.70416	GOM	NC_WG
ENSSSCG00000038731	0.113647	stable	loss	stable	3.74448	GOM	NC_WG
ENSSSCG00000024892	-0.00499107	stable	loss	stable	1.24824	GOM	NC_WG
ENSSSCG00000008728	0.139737	stable	loss	stable	1.83732	GOM	NC_WG
ENSSSCG00000008729	-0.075566	stable	loss	stable	3.70509	GOM	NC_WG
ENSSSCG00000034122	-0.0828021	stable	loss	stable	5.64457	GOM	NC_WG
ENSSSCG00000008731	1.5591		loss	stable	-3.13124	GOM	NC_WG
ENSSSCG00000008730	-1.57466		loss	stable	-2.67945	GOM	NC_WG
ENSSSCG00000008737	0.0920445	stable	gain	stable	5.1737	GOM	NC_WG
ENSSSCG00000008749	0.268148	stable	loss	stable	5.532	GOM	NC_WG
ENSSSCG00000008772	0.204288	stable	gain	stable	4.28779	GOM	NC_WG
ENSSSCG00000008816	-0.23874	stable	gain	stable	3.13499	GOM	NC_WG
ENSSSCG00000008819	-0.00523677	stable	loss	stable	2.2559	GOM	NC_WG
ENSSSCG00000008820	-0.0486303	stable	loss	stable	3.26056	GOM	NC_WG
ENSSSCG00000008823	0.419253		loss	stable	-1.23686	GOM	NC_WG
ENSSSCG00000008824	0.303173		loss	stable	-3.06938	GOM	NC_WG
ENSSSCG00000048210	-2.14866		gain	stable	-1.33916	GOM	NC_WG
ENSSSCG00000008831	0.0375237	stable	gain	stable	4.3326	GOM	NC_WG
ENSSSCG00000008832	0.298547	stable	gain	stable	5.81412	GOM	NC_WG
ENSSSCG00000008834	0.153214	stable	gain	stable	0.785924	GOM	NC_WG
ENSSSCG00000036284	-0.0487956	stable	loss	stable	4.81439	GOM	NC_WG
ENSSSCG00000021623	-4.57634		loss	stable	1.78427	GOM	NC_WG
ENSSSCG00000008835	0.458764	stable	loss	stable	3.06823	GOM	NC_WG
ENSSSCG00000008841	-0.0923352	stable	loss	stable	6.91576	GOM	NC_WG
ENSSSCG00000008842	-0.762959	down	gain	stable	3.63509	GOM	NC_WG
ENSSSCG00000008866	0.364523	stable	gain	stable	4.57435	GOM	NC_WG
ENSSSCG00000008870	0.116483	stable	gain	stable	5.15044	GOM	NC_WG
ENSSSCG00000044551	0.292432	stable	gain	stable	-0.0115091	GOM	NC_WG
ENSSSCG00000008875	0.926826		gain	stable	-2.06087	GOM	NC_WG
ENSSSCG00000028492	0.217025	stable	gain	stable	2.21986	GOM	NC_WG
ENSSSCG00000008877	0.066006	stable	gain	stable	6.97716	GOM	NC_WG
ENSSSCG00000008888	0.598831	up	gain	gain	2.05945	GOM	NC_WG
ENSSSCG00000008889	-0.564859		gain	stable	-2.65886	GOM	NC_WG
ENSSSCG00000027403	-0.0824078	stable	gain	stable	4.10101	GOM	NC_WG
ENSSSCG00000008902	0.154487	stable	gain	stable	3.02252	GOM	NC_WG
ENSSSCG00000008901	-0.119248	stable	gain	stable	6.14119	GOM	NC_WG
ENSSSCG00000043888	0.0971533	stable	gain	stable	2.28212	GOM	NC_WG
ENSSSCG00000008900	-0.0965124	stable	gain	stable	6.72163	GOM	NC_WG
ENSSSCG00000008899	-0.0089723	stable	gain	stable	2.20573	GOM	NC_WG
ENSSSCG00000032353	0.166944		gain	stable	-3.28066	GOM	NC_WG
ENSSSCG00000008898	0.471958	stable	gain	stable	4.78613	GOM	NC_WG
ENSSSCG00000038107	-1.31241		gain	stable	0.865302	GOM	NC_WG
ENSSSCG00000035379	-2.49269	down	loss	loss	7.9623	GOM	NC_WG
ENSSSCG00000028466	-0.112158	stable	loss	stable	3.62666	GOM	NC_WG
ENSSSCG00000025514	0.00951416	stable	loss	stable	5.53207	GOM	NC_WG
ENSSSCG00000008961	-0.662566	down	gain	stable	2.3978	GOM	NC_WG
ENSSSCG00000008966	-0.0408994	stable	loss	stable	5.22902	GOM	NC_WG
ENSSSCG00000008969	-0.127959	stable	loss	stable	5.37857	GOM	NC_WG
ENSSSCG00000029348	0.26461	stable	loss	stable	4.53967	GOM	NC_WG
ENSSSCG00000034870	0.297302		loss	stable	-0.246001	GOM	NC_WG
ENSSSCG00000008985	0.266272		gain	stable	-1.83541	GOM	NC_WG
ENSSSCG00000008986	0.451633	stable	gain	stable	7.55163	GOM	NC_WG
ENSSSCG00000008987	-0.291932	stable	gain	stable	7.97126	GOM	NC_WG
ENSSSCG00000008988	-0.179077	stable	gain	stable	5.79813	GOM	NC_WG
ENSSSCG00000008991	-0.555771	stable	gain	stable	2.29047	GOM	NC_WG
ENSSSCG00000046281	-0.661802		gain	stable	-0.366978	GOM	NC_WG
ENSSSCG00000009007	-0.0543433	stable	loss	stable	3.89881	GOM	NC_WG
ENSSSCG00000009011	-0.343549	stable	loss	stable	0.676235	GOM	NC_WG
ENSSSCG00000009012	-0.253074	stable	gain	stable	2.08434	GOM	NC_WG
ENSSSCG00000043686	-0.270437	stable	gain	stable	0.913162	GOM	NC_WG
ENSSSCG00000040272	-0.150255	stable	gain	stable	1.76105	GOM	NC_WG
ENSSSCG00000026015	-0.633954		gain	stable	-1.56718	GOM	NC_WG
ENSSSCG00000009035	-0.250795	stable	gain	stable	4.04549	GOM	NC_WG
ENSSSCG00000048545	-1.31383	down	gain	stable	1.41722	GOM	NC_WG
ENSSSCG00000009053	-0.127486	stable	loss	stable	2.39507	GOM	NC_WG
ENSSSCG00000032741	0.299524	stable	loss	stable	4.53577	GOM	NC_WG
ENSSSCG00000020711	-0.0671851	stable	loss	stable	4.66099	GOM	NC_WG
ENSSSCG00000009061	-0.0319278	stable	loss	stable	5.92077	GOM	NC_WG
ENSSSCG00000009083	0.154996	stable	gain	stable	6.19575	GOM	NC_WG
ENSSSCG00000050208	-1.23238		gain	stable	-1.26017	GOM	NC_WG
ENSSSCG00000048081	-0.0366274	stable	gain	stable	0.63372	GOM	NC_WG
ENSSSCG00000009105	0.418648		gain	stable	-3.16465	GOM	NC_WG
ENSSSCG00000009106	0.0461212	stable	gain	stable	5.26315	GOM	NC_WG
ENSSSCG00000047510	-1.77154		gain	stable	0.467436	GOM	NC_WG
ENSSSCG00000037272	-1.95532		gain	stable	-0.845307	GOM	NC_WG
ENSSSCG00000031773	0.219081	stable	gain	stable	8.05044	GOM	NC_WG
ENSSSCG00000033479	1.28702		gain	stable	-2.89352	GOM	NC_WG
ENSSSCG00000009128	-0.152248	stable	gain	stable	7.10001	GOM	NC_WG
ENSSSCG00000042004	-0.724544	down	loss	loss	2.21936	GOM	NC_WG
ENSSSCG00000009134	-0.123171	stable	loss	stable	1.84441	GOM	NC_WG
ENSSSCG00000009135	-0.0549479	stable	loss	stable	0.246103	GOM	NC_WG
ENSSSCG00000009137	0.177978	stable	loss	stable	3.61078	GOM	NC_WG
ENSSSCG00000009136	0.127879	stable	loss	stable	1.40524	GOM	NC_WG
ENSSSCG00000009138	-1.0522	down	loss	loss	7.32502	GOM	NC_WG
ENSSSCG00000009186	-0.0763754	stable	loss	stable	4.7984	GOM	NC_WG
ENSSSCG00000028420	0.0954955	stable	loss	stable	6.7859	GOM	NC_WG
ENSSSCG00000026196	-0.100788	stable	gain	stable	5.38835	GOM	NC_WG
ENSSSCG00000009208	0.0688483	stable	loss	stable	4.4421	GOM	NC_WG
ENSSSCG00000009211	0.0409297	stable	loss	stable	4.38474	GOM	NC_WG
ENSSSCG00000030548	-0.0314588	stable	loss	stable	3.19693	GOM	NC_WG
ENSSSCG00000021712	0.216801	stable	gain	stable	5.49461	GOM	NC_WG
ENSSSCG00000023593	0.0313151	stable	loss	stable	5.59404	GOM	NC_WG
ENSSSCG00000043871	0.134095	stable	loss	stable	10.5511	GOM	NC_WG
ENSSSCG00000009250	0.216298		gain	stable	-1.21575	GOM	NC_WG
ENSSSCG00000050310	-0.942871		gain	stable	-3.12704	GOM	NC_WG
ENSSSCG00000007544	0.0903364	stable	gain	stable	4.78327	GOM	NC_WG
ENSSSCG00000040103	0.0586035	stable	gain	stable	3.86706	GOM	NC_WG
ENSSSCG00000043628	-0.40151	stable	loss	stable	0.122911	GOM	NC_WG
ENSSSCG00000007574	0.347266	stable	loss	stable	1.17768	GOM	NC_WG
ENSSSCG00000007577	0.253646	stable	gain	stable	3.15789	GOM	NC_WG
ENSSSCG00000007578	-0.000864145		loss	stable	-0.884858	GOM	NC_WG
ENSSSCG00000031365	-0.346346		loss	stable	-1.42293	GOM	NC_WG
ENSSSCG00000008668	-0.22196	stable	loss	stable	4.43366	GOM	NC_WG
ENSSSCG00000032257	0.307153		loss	stable	-3.02887	GOM	NC_WG
ENSSSCG00000034517	-0.333205	stable	loss	stable	4.97814	GOM	NC_WG
ENSSSCG00000008665	-0.53542		loss	stable	-3.22825	GOM	NC_WG
ENSSSCG00000023378	0.245791	stable	loss	stable	3.19818	GOM	NC_WG
ENSSSCG00000037890	0.0244686	stable	loss	stable	3.15317	GOM	NC_WG
ENSSSCG00000036192	-0.282524	stable	loss	stable	2.90579	GOM	NC_WG
ENSSSCG00000039719	0.177004	stable	loss	stable	3.68672	GOM	NC_WG
ENSSSCG00000037070	-0.748557		loss	stable	-0.960158	GOM	NC_WG
ENSSSCG00000041900	0.108728		loss	stable	0.622722	GOM	NC_WG
ENSSSCG00000038489	-1.11806		loss	stable	-1.43587	GOM	NC_WG
ENSSSCG00000007603	0.181648		gain	stable	-1.79127	GOM	NC_WG
ENSSSCG00000030153	0.307106	stable	loss	stable	3.7374	GOM	NC_WG
ENSSSCG00000007607	0.0436414	stable	loss	stable	0.362052	GOM	NC_WG
ENSSSCG00000007609	0.00844157	stable	loss	stable	6.15078	GOM	NC_WG
ENSSSCG00000007625	0.295293	stable	loss	stable	7.18741	GOM	NC_WG
ENSSSCG00000007652	0.249089	stable	loss	stable	3.69778	GOM	NC_WG
ENSSSCG00000007665	-0.330867	stable	gain	stable	1.33033	GOM	NC_WG
ENSSSCG00000007667	0.344593	stable	gain	stable	4.32092	GOM	NC_WG
ENSSSCG00000046279	-1.31329		gain	stable	0.821077	GOM	NC_WG
ENSSSCG00000025096	-2.50216		gain	stable	0.321502	GOM	NC_WG
ENSSSCG00000027466	0.341679	stable	gain	stable	5.73399	GOM	NC_WG
ENSSSCG00000023255	0.311888	stable	gain	stable	4.21465	GOM	NC_WG
ENSSSCG00000007671	-0.697414		gain	stable	-0.475263	GOM	NC_WG
ENSSSCG00000007669	0.329784	stable	gain	stable	6.42462	GOM	NC_WG
ENSSSCG00000030303	-0.292444		gain	stable	-0.527316	GOM	NC_WG
ENSSSCG00000030378	0.322296	stable	loss	stable	2.47458	GOM	NC_WG
ENSSSCG00000025966	-0.0689493	stable	loss	stable	7.86401	GOM	NC_WG
ENSSSCG00000027487	0.359838	stable	loss	stable	5.22143	GOM	NC_WG
ENSSSCG00000028504	-0.0943608	stable	loss	stable	5.14431	GOM	NC_WG
ENSSSCG00000007719	0.0774985	stable	loss	stable	3.24129	GOM	NC_WG
ENSSSCG00000007749	-0.339879	stable	loss	stable	4.54641	GOM	NC_WG
ENSSSCG00000029029	-0.117291	stable	loss	stable	2.93132	GOM	NC_WG
ENSSSCG00000007751	-4.90807		loss	stable	-1.03838	GOM	NC_WG
ENSSSCG00000036685	-0.164663		loss	stable	-1.66436	GOM	NC_WG
ENSSSCG00000045912	-0.372196	stable	loss	stable	1.44166	GOM	NC_WG
ENSSSCG00000037878	-0.0432637	stable	loss	stable	2.57114	GOM	NC_WG
ENSSSCG00000007753	0.150675	stable	loss	stable	3.53099	GOM	NC_WG
ENSSSCG00000024058	-0.972616		loss	stable	-0.684147	GOM	NC_WG
ENSSSCG00000035952	0.423408	stable	loss	stable	4.33943	GOM	NC_WG
ENSSSCG00000025245	-0.0568613	stable	loss	stable	0.905243	GOM	NC_WG
ENSSSCG00000007782	0.195556	stable	gain	stable	2.89239	GOM	NC_WG
ENSSSCG00000028186	0.401443	stable	gain	stable	3.08806	GOM	NC_WG
ENSSSCG00000007773	-2.66481		gain	stable	-2.10011	GOM	NC_WG
ENSSSCG00000007774	-0.00154283	stable	gain	stable	3.59993	GOM	NC_WG
ENSSSCG00000007776	0.324541	stable	gain	stable	5.85477	GOM	NC_WG
ENSSSCG00000007790	0.0940815	stable	gain	stable	3.57532	GOM	NC_WG
ENSSSCG00000047341	-2.14367		gain	stable	0.126327	GOM	NC_WG
ENSSSCG00000033496	0.0549233	stable	gain	stable	2.6748	GOM	NC_WG
ENSSSCG00000037875	0.245821	stable	gain	stable	3.34988	GOM	NC_WG
ENSSSCG00000038852	0.291556	stable	gain	stable	2.61117	GOM	NC_WG
ENSSSCG00000023349	0.256124	stable	gain	stable	4.34321	GOM	NC_WG
ENSSSCG00000035430	0.0667502	stable	gain	stable	6.72331	GOM	NC_WG
ENSSSCG00000021811	0.145696	stable	gain	stable	2.16908	GOM	NC_WG
ENSSSCG00000040682	0.232319	stable	gain	stable	6.6347	GOM	NC_WG
ENSSSCG00000038055	0.307668	stable	gain	stable	4.42135	GOM	NC_WG
ENSSSCG00000007814	0.0812841	stable	gain	stable	2.40771	GOM	NC_WG
ENSSSCG00000007815	0.162538	stable	gain	stable	4.20049	GOM	NC_WG
ENSSSCG00000036475	1.69896		loss	stable	-0.452296	GOM	NC_WG
ENSSSCG00000032531	-0.160032	stable	loss	stable	5.30816	GOM	NC_WG
ENSSSCG00000025281	0.0200278	stable	loss	stable	6.75815	GOM	NC_WG
ENSSSCG00000026569	0.0730232	stable	gain	stable	3.07302	GOM	NC_WG
ENSSSCG00000025561	0.150353	stable	loss	stable	3.02285	GOM	NC_WG
ENSSSCG00000007947	0.0980351	stable	loss	stable	5.83088	GOM	NC_WG
ENSSSCG00000007951	-0.0920583	stable	loss	stable	5.22481	GOM	NC_WG
ENSSSCG00000007952	0.034289	stable	loss	stable	5.24516	GOM	NC_WG
ENSSSCG00000029285	-0.0554382	stable	loss	stable	4.10586	GOM	NC_WG
ENSSSCG00000037309	-0.15806	stable	loss	stable	2.22722	GOM	NC_WG
ENSSSCG00000007963	-0.0113354	stable	loss	stable	2.35856	GOM	NC_WG
ENSSSCG00000043838	0.0581379		loss	stable	-3.10898	GOM	NC_WG
ENSSSCG00000007965	0.0180245	stable	loss	stable	3.23626	GOM	NC_WG
ENSSSCG00000007961	1.33573		loss	stable	-2.92921	GOM	NC_WG
ENSSSCG00000034150	-5.02e-16		loss	stable	-3.32193	GOM	NC_WG
ENSSSCG00000029264	-1.12298		loss	stable	-1.49657	GOM	NC_WG
ENSSSCG00000035052	-1.80162		loss	stable	-3.15721	GOM	NC_WG
ENSSSCG00000028381	0.287933	stable	loss	stable	1.54357	GOM	NC_WG
ENSSSCG00000022630	0.482471	stable	loss	stable	0.753757	GOM	NC_WG
ENSSSCG00000023304	-0.0448308	stable	loss	stable	6.33353	GOM	NC_WG
ENSSSCG00000008061	-0.139476	stable	loss	stable	6.72538	GOM	NC_WG
ENSSSCG00000030518	0.0380816		loss	stable	-1.56767	GOM	NC_WG
ENSSSCG00000008063	-1.48621		loss	stable	-3.15146	GOM	NC_WG
ENSSSCG00000022744	-0.801941		loss	stable	-2.77105	GOM	NC_WG
ENSSSCG00000027098	0.27046	stable	gain	stable	2.84528	GOM	NC_WG
ENSSSCG00000008054	0.576236		gain	stable	-0.268412	GOM	NC_WG
ENSSSCG00000008048	-0.125713	stable	gain	stable	6.04905	GOM	NC_WG
ENSSSCG00000008047	-0.0586059	stable	gain	stable	4.11024	GOM	NC_WG
ENSSSCG00000036614	0.0933786	stable	gain	stable	3.27453	GOM	NC_WG
ENSSSCG00000008045	-1.97769		gain	stable	-2.91589	GOM	NC_WG
ENSSSCG00000030328	0.205545	stable	gain	stable	7.2908	GOM	NC_WG
ENSSSCG00000032657	-1.1038		gain	stable	-1.17723	GOM	NC_WG
ENSSSCG00000031216	0.104177	stable	gain	stable	4.68323	GOM	NC_WG
ENSSSCG00000032932	0.258558	stable	gain	stable	4.368	GOM	NC_WG
ENSSSCG00000008024	0.470692	stable	gain	stable	3.27364	GOM	NC_WG
ENSSSCG00000028139	0.56739	stable	gain	stable	0.120856	GOM	NC_WG
ENSSSCG00000048138	-1.08206		gain	stable	-2.01266	GOM	NC_WG
ENSSSCG00000038882	-0.0194508	stable	gain	stable	4.29458	GOM	NC_WG
ENSSSCG00000008010	0.227606	stable	gain	stable	0.187304	GOM	NC_WG
ENSSSCG00000008011	-5.02e-16		gain	stable	-3.32193	GOM	NC_WG
ENSSSCG00000008000	0.347061	stable	gain	stable	3.9923	GOM	NC_WG
ENSSSCG00000023487	-3.66901		gain	stable	-2.17974	GOM	NC_WG
ENSSSCG00000008001	-0.4333	stable	gain	stable	4.54147	GOM	NC_WG
ENSSSCG00000008002	0.103902	stable	gain	stable	4.10963	GOM	NC_WG
ENSSSCG00000008003	-0.252037	stable	gain	stable	1.98165	GOM	NC_WG
ENSSSCG00000050615	-5.13458		gain	stable	0.0905276	GOM	NC_WG
ENSSSCG00000008004	0.532077	stable	gain	stable	4.48731	GOM	NC_WG
ENSSSCG00000008005	-1.51693		gain	stable	-1.73583	GOM	NC_WG
ENSSSCG00000008006	-0.580207	stable	gain	stable	0.00359647	GOM	NC_WG
ENSSSCG00000008007	0.218859	stable	gain	stable	2.66327	GOM	NC_WG
ENSSSCG00000007988	0.190006	stable	gain	stable	4.90712	GOM	NC_WG
ENSSSCG00000008008	0.0837539	stable	gain	stable	6.19196	GOM	NC_WG
ENSSSCG00000032501	0.488964	stable	gain	stable	3.65701	GOM	NC_WG
ENSSSCG00000007998	0.49273	stable	gain	stable	3.56499	GOM	NC_WG
ENSSSCG00000038804	-0.372615		gain	stable	-0.0648164	GOM	NC_WG
ENSSSCG00000007978	0.414587	stable	gain	stable	10.0653	GOM	NC_WG
ENSSSCG00000007977	0.618233	stable	gain	stable	3.39087	GOM	NC_WG
ENSSSCG00000007982	0.274518	stable	gain	stable	4.20899	GOM	NC_WG
ENSSSCG00000030204	0.0395769	stable	loss	stable	3.13437	GOM	NC_WG
ENSSSCG00000034154	-0.151112	stable	gain	stable	0.788221	GOM	NC_WG
ENSSSCG00000008101	0.127366	stable	gain	stable	0.37277	GOM	NC_WG
ENSSSCG00000042065	0.064429		gain	stable	-2.65614	GOM	NC_WG
ENSSSCG00000037846	0.355088	stable	loss	stable	-0.00417656	GOM	NC_WG
ENSSSCG00000030469	0.33885	stable	loss	stable	0.04311	GOM	NC_WG
ENSSSCG00000028944	0.680259	stable	loss	stable	0.226448	GOM	NC_WG
ENSSSCG00000023050	0.0389275	stable	loss	stable	5.45499	GOM	NC_WG
ENSSSCG00000008127	0.0336744	stable	gain	stable	5.26811	GOM	NC_WG
ENSSSCG00000008130	0.132595	stable	gain	stable	4.77526	GOM	NC_WG
ENSSSCG00000034105	0.339684	stable	gain	stable	4.08937	GOM	NC_WG
ENSSSCG00000008132	0.111452	stable	gain	stable	3.44698	GOM	NC_WG
ENSSSCG00000035971	0.607428	stable	gain	stable	1.65407	GOM	NC_WG
ENSSSCG00000008126	0.70162		gain	stable	-3.10788	GOM	NC_WG
ENSSSCG00000037616	-0.22884		gain	stable	-0.294409	GOM	NC_WG
ENSSSCG00000022153	-0.775824	down	gain	stable	0.564607	GOM	NC_WG
ENSSSCG00000008147	1.12803	up	gain	gain	4.58882	GOM	NC_WG
ENSSSCG00000042975	-2.37084		loss	stable	-1.33758	GOM	NC_WG
ENSSSCG00000023550	0.399733	stable	loss	stable	0.802673	GOM	NC_WG
ENSSSCG00000037359	-0.242845	stable	loss	stable	2.21418	GOM	NC_WG
ENSSSCG00000044049	-0.186291		loss	stable	-0.496246	GOM	NC_WG
ENSSSCG00000008162	0.460707	stable	loss	stable	5.93507	GOM	NC_WG
ENSSSCG00000008176	0.121234	stable	gain	stable	1.73895	GOM	NC_WG
ENSSSCG00000008197	0.344579	stable	gain	stable	3.7131	GOM	NC_WG
ENSSSCG00000035533	0.0606825	stable	gain	stable	2.41897	GOM	NC_WG
ENSSSCG00000008208	0.0221388	stable	loss	stable	4.63018	GOM	NC_WG
ENSSSCG00000008209	-0.886689		loss	stable	0.281213	GOM	NC_WG
ENSSSCG00000036354	-5.02e-16		loss	stable	-3.32193	GOM	NC_WG
ENSSSCG00000047326	-0.467018	stable	gain	stable	0.0616005	GOM	NC_WG
ENSSSCG00000008213	-0.242079	stable	gain	stable	1.32693	GOM	NC_WG
ENSSSCG00000008217	0.139408	stable	gain	stable	2.57375	GOM	NC_WG
ENSSSCG00000035478	-0.128082	stable	gain	stable	6.48274	GOM	NC_WG
ENSSSCG00000008218	-0.0502907	stable	gain	stable	4.47501	GOM	NC_WG
ENSSSCG00000008222	-0.0600671	stable	gain	stable	7.47794	GOM	NC_WG
ENSSSCG00000008221	-0.230001	stable	gain	stable	4.68662	GOM	NC_WG
ENSSSCG00000051345	-0.637648	down	gain	stable	1.52346	GOM	NC_WG
ENSSSCG00000008228	1.26616	up	gain	gain	5.50774	GOM	NC_WG
ENSSSCG00000008229	-3.37409		gain	stable	-2.50475	GOM	NC_WG
ENSSSCG00000008238	-0.0831211	stable	gain	stable	6.66268	GOM	NC_WG
ENSSSCG00000050627	0.0597906	stable	gain	stable	5.59944	GOM	NC_WG
ENSSSCG00000021287	0.0732752	stable	gain	stable	4.07361	GOM	NC_WG
ENSSSCG00000021007	-0.365055	stable	gain	stable	4.69184	GOM	NC_WG
ENSSSCG00000049947	-1.78751		gain	stable	2.38187	GOM	NC_WG
ENSSSCG00000022162	0.351062	stable	loss	stable	2.67787	GOM	NC_WG
ENSSSCG00000008307	0.285129	stable	loss	stable	1.29998	GOM	NC_WG
ENSSSCG00000008312	0.580388	stable	loss	stable	4.38792	GOM	NC_WG
ENSSSCG00000026446	0.126554	stable	gain	stable	4.59149	GOM	NC_WG
ENSSSCG00000008336	0.290244	stable	loss	stable	7.56324	GOM	NC_WG
ENSSSCG00000008337	0.223443	stable	loss	stable	4.24967	GOM	NC_WG
ENSSSCG00000008344	0.377218	stable	gain	stable	4.97528	GOM	NC_WG
ENSSSCG00000008348	0.336039	stable	gain	stable	3.91492	GOM	NC_WG
ENSSSCG00000036115	-0.071274	stable	gain	stable	6.25455	GOM	NC_WG
ENSSSCG00000008359	-0.0602822	stable	gain	stable	8.56564	GOM	NC_WG
ENSSSCG00000028282	-0.146084	stable	gain	stable	0.31759	GOM	NC_WG
ENSSSCG00000008372	-0.0260477	stable	loss	stable	7.4717	GOM	NC_WG
ENSSSCG00000026713	-0.208898	stable	loss	stable	3.52385	GOM	NC_WG
ENSSSCG00000028518	-0.149972		gain	stable	-1.66124	GOM	NC_WG
ENSSSCG00000008374	-0.424814	stable	gain	stable	4.74586	GOM	NC_WG
ENSSSCG00000008376	-0.0734508	stable	gain	stable	6.16544	GOM	NC_WG
ENSSSCG00000032007	0.153591	stable	loss	stable	8.59918	GOM	NC_WG
ENSSSCG00000020931	-0.343729	stable	loss	stable	4.21194	GOM	NC_WG
ENSSSCG00000008428	-0.0393401	stable	gain	stable	4.0936	GOM	NC_WG
ENSSSCG00000008452	-0.110901	stable	loss	stable	5.61244	GOM	NC_WG
ENSSSCG00000008467	0.0918688	stable	gain	stable	5.59731	GOM	NC_WG
ENSSSCG00000049471	-0.249398	stable	gain	stable	1.45634	GOM	NC_WG
ENSSSCG00000008486	-0.0186615	stable	gain	stable	6.20822	GOM	NC_WG
ENSSSCG00000008485	-0.13667		gain	stable	-2.43167	GOM	NC_WG
ENSSSCG00000020878	-0.135871	stable	gain	stable	5.69855	GOM	NC_WG
ENSSSCG00000034756	-0.278265		gain	stable	-1.17213	GOM	NC_WG
ENSSSCG00000027409	0.284043	stable	gain	stable	0.687778	GOM	NC_WG
ENSSSCG00000008552	0.389253		gain	stable	-2.56556	GOM	NC_WG
ENSSSCG00000008553	-0.0915451	stable	gain	stable	3.84653	GOM	NC_WG
ENSSSCG00000008554	-0.287864	stable	gain	stable	0.774842	GOM	NC_WG
ENSSSCG00000008555	-0.0194839	stable	gain	stable	1.09925	GOM	NC_WG
ENSSSCG00000025357	-0.0654945	stable	loss	stable	3.85742	GOM	NC_WG
ENSSSCG00000028931	-1.55376		loss	stable	-2.34775	GOM	NC_WG
ENSSSCG00000008617	-0.100771	stable	loss	stable	5.3448	GOM	NC_WG
ENSSSCG00000008635	-0.0739943	stable	gain	stable	3.96273	GOM	NC_WG
ENSSSCG00000027121	0.0432438	stable	gain	stable	5.07108	GOM	NC_WG
ENSSSCG00000025629	1.17739		gain	stable	-1.63943	GOM	NC_WG
ENSSSCG00000031088	-0.288161	stable	gain	stable	11.2988	GOM	NC_WG
ENSSSCG00000025305	-0.0828665	stable	gain	stable	5.52049	GOM	NC_WG
ENSSSCG00000029161	0.372203	stable	gain	stable	6.16582	GOM	NC_WG
ENSSSCG00000024665	0.291018	stable	gain	stable	2.91376	GOM	NC_WG
ENSSSCG00000028755	0.434399	stable	gain	stable	3.68768	GOM	NC_WG
ENSSSCG00000034551	0.311124	stable	gain	stable	0.528872	GOM	NC_WG
ENSSSCG00000031724	1.02032	up	gain	gain	2.9915	GOM	NC_WG
ENSSSCG00000035891	-0.919891		gain	stable	-1.06209	GOM	NC_WG
ENSSSCG00000036022	0.25303	stable	gain	stable	2.18942	GOM	NC_WG
ENSSSCG00000036569	0.397017	stable	loss	stable	2.50432	GOM	NC_WG
ENSSSCG00000021284	0.4341		loss	stable	-1.10938	GOM	NC_WG
ENSSSCG00000038397	0.0601431	stable	loss	stable	5.53722	GOM	NC_WG
ENSSSCG00000040767	-1.15969		gain	stable	-2.78162	GOM	NC_WG
ENSSSCG00000030947	0.0884475	stable	gain	stable	2.66641	GOM	NC_WG
ENSSSCG00000042693	1.34313		gain	stable	-3.08213	GOM	NC_WG
ENSSSCG00000021586	0.0189138	stable	loss	stable	3.66259	GOM	NC_WG
ENSSSCG00000005997	0.169034	stable	gain	stable	7.75374	GOM	NC_WG
ENSSSCG00000006038	-0.132792	stable	loss	stable	4.65063	GOM	NC_WG
ENSSSCG00000006051	2.19107	up	loss	stable	2.55434	GOM	NC_WG
ENSSSCG00000006052	0.173457	stable	loss	stable	4.24864	GOM	NC_WG
ENSSSCG00000047822	-0.222911	stable	loss	stable	0.0808502	GOM	NC_WG
ENSSSCG00000006053	0.397343	stable	loss	stable	2.45241	GOM	NC_WG
ENSSSCG00000006056	-2.41602		loss	stable	-2.5845	GOM	NC_WG
ENSSSCG00000022479	-0.0414707	stable	loss	stable	6.00585	GOM	NC_WG
ENSSSCG00000050468	-0.295294		loss	stable	-0.519785	GOM	NC_WG
ENSSSCG00000006060	-2.08673		loss	stable	-2.40685	GOM	NC_WG
ENSSSCG00000006061	-0.415714	stable	loss	stable	5.80332	GOM	NC_WG
ENSSSCG00000006062	0.013079	stable	loss	stable	9.33414	GOM	NC_WG
ENSSSCG00000045339	-0.282949	stable	loss	stable	0.964506	GOM	NC_WG
ENSSSCG00000039549	0.0633192	stable	loss	stable	4.89003	GOM	NC_WG
ENSSSCG00000006093	0.0684587	stable	loss	stable	3.536	GOM	NC_WG
ENSSSCG00000034321	0.0134275	stable	loss	stable	6.25648	GOM	NC_WG
ENSSSCG00000006095	-0.719607	down	loss	loss	3.35312	GOM	NC_WG
ENSSSCG00000006096	-0.0802363	stable	loss	stable	5.48752	GOM	NC_WG
ENSSSCG00000006107	0.185245	stable	gain	stable	4.0887	GOM	NC_WG
ENSSSCG00000040681	0.409765	stable	gain	stable	12.7981	GOM	NC_WG
ENSSSCG00000033728	-1.14465	down	gain	stable	3.83296	GOM	NC_WG
ENSSSCG00000036441	-0.746691	down	gain	stable	2.36049	GOM	NC_WG
ENSSSCG00000042265	-1.28497		gain	stable	0.197065	GOM	NC_WG
ENSSSCG00000050403	-0.333246		gain	stable	-0.205448	GOM	NC_WG
ENSSSCG00000006153	0.139119	stable	gain	stable	10.0453	GOM	NC_WG
ENSSSCG00000037782	0.264197	stable	gain	stable	5.09559	GOM	NC_WG
ENSSSCG00000044703	-0.74109		gain	stable	-0.426558	GOM	NC_WG
ENSSSCG00000006159	0.238468	stable	gain	stable	3.51771	GOM	NC_WG
ENSSSCG00000006230	-1.75186	down	loss	loss	3.78311	GOM	NC_WG
ENSSSCG00000006233	-0.333173	stable	loss	stable	-0.0810383	GOM	NC_WG
ENSSSCG00000006267	-0.177226	stable	loss	stable	7.70587	GOM	NC_WG
ENSSSCG00000034495	0.0562024		loss	stable	-1.9837	GOM	NC_WG
ENSSSCG00000006277	-0.991954	down	gain	stable	3.51642	GOM	NC_WG
ENSSSCG00000037962	0.228885		loss	stable	-1.5218	GOM	NC_WG
ENSSSCG00000006298	-0.974598	down	loss	loss	3.05918	GOM	NC_WG
ENSSSCG00000046215	0.00184914		loss	stable	0.256973	GOM	NC_WG
ENSSSCG00000006331	0.116384	stable	loss	stable	5.9769	GOM	NC_WG
ENSSSCG00000006345	0.300758	stable	gain	stable	3.46494	GOM	NC_WG
ENSSSCG00000006346	0.130368	stable	gain	stable	5.95304	GOM	NC_WG
ENSSSCG00000039073	-2.48897		gain	stable	0.816176	GOM	NC_WG
ENSSSCG00000006374	-0.279535	stable	loss	stable	2.61586	GOM	NC_WG
ENSSSCG00000006375	0.138754	stable	loss	stable	2.55206	GOM	NC_WG
ENSSSCG00000006376	0.150672	stable	loss	stable	0.484057	GOM	NC_WG
ENSSSCG00000006378	-0.128466	stable	gain	stable	2.56965	GOM	NC_WG
ENSSSCG00000006380	-0.475916		loss	stable	0.263725	GOM	NC_WG
ENSSSCG00000006384	-1.28628		loss	stable	0.331795	GOM	NC_WG
ENSSSCG00000006385	0.0590389	stable	loss	stable	5.5702	GOM	NC_WG
ENSSSCG00000006386	0.00331647	stable	loss	stable	6.56097	GOM	NC_WG
ENSSSCG00000006415	-0.913844	down	loss	loss	2.63134	GOM	NC_WG
ENSSSCG00000043115	0.267615		loss	stable	-0.275805	GOM	NC_WG
ENSSSCG00000006477	-0.360422		loss	stable	-2.87122	GOM	NC_WG
ENSSSCG00000006478	-0.915974		loss	stable	-3.23312	GOM	NC_WG
ENSSSCG00000006481	-0.081712	stable	loss	stable	2.96828	GOM	NC_WG
ENSSSCG00000006480	-0.0357269	stable	loss	stable	3.46432	GOM	NC_WG
ENSSSCG00000006479	-0.440289		loss	stable	-0.760857	GOM	NC_WG
ENSSSCG00000006475	0.0777734	stable	loss	stable	-0.192789	GOM	NC_WG
ENSSSCG00000006482	0.261658	stable	loss	stable	4.93482	GOM	NC_WG
ENSSSCG00000006518	0.325252	stable	loss	stable	0.587307	GOM	NC_WG
ENSSSCG00000006519	-0.0905782	stable	loss	stable	4.46146	GOM	NC_WG
ENSSSCG00000006525	-0.805615	down	gain	stable	1.56739	GOM	NC_WG
ENSSSCG00000006526	-0.716255		loss	stable	-0.874494	GOM	NC_WG
ENSSSCG00000006527	-0.0214094	stable	gain	stable	6.44352	GOM	NC_WG
ENSSSCG00000006529	0.173192	stable	loss	stable	4.25349	GOM	NC_WG
ENSSSCG00000006530	0.0397297	stable	loss	stable	5.31708	GOM	NC_WG
ENSSSCG00000006531	0.39977		loss	stable	-0.507638	GOM	NC_WG
ENSSSCG00000036831	0.274567		loss	stable	-0.705499	GOM	NC_WG
ENSSSCG00000006533	0.558028	stable	loss	stable	5.61328	GOM	NC_WG
ENSSSCG00000035071	-0.00441916	stable	loss	stable	0.902064	GOM	NC_WG
ENSSSCG00000046610	-1.45942		loss	stable	-2.98588	GOM	NC_WG
ENSSSCG00000006545	-1.78211		loss	stable	-3.13075	GOM	NC_WG
ENSSSCG00000006544	0.087995	stable	loss	stable	5.42985	GOM	NC_WG
ENSSSCG00000031838	-0.397409	stable	loss	stable	10.457	GOM	NC_WG
ENSSSCG00000006571	-0.0367393	stable	loss	stable	4.63089	GOM	NC_WG
ENSSSCG00000006569	0.392612	stable	loss	stable	3.16022	GOM	NC_WG
ENSSSCG00000043560	-6.84913		loss	stable	2.07409	GOM	NC_WG
ENSSSCG00000006572	0.236123	stable	loss	stable	6.91892	GOM	NC_WG
ENSSSCG00000030547	0.141719	stable	gain	stable	5.3275	GOM	NC_WG
ENSSSCG00000031869	-0.17059	stable	gain	stable	5.6697	GOM	NC_WG
ENSSSCG00000006631	0.605041	stable	gain	stable	1.17957	GOM	NC_WG
ENSSSCG00000006632	-0.0417759	stable	gain	stable	5.07161	GOM	NC_WG
ENSSSCG00000020965	-0.601756	down	gain	stable	2.45873	GOM	NC_WG
ENSSSCG00000006645	-0.103579	stable	loss	stable	4.06809	GOM	NC_WG
ENSSSCG00000006646	-0.168685	stable	loss	stable	6.84334	GOM	NC_WG
ENSSSCG00000006648	0.287356	stable	loss	stable	8.72574	GOM	NC_WG
ENSSSCG00000006649	-0.0345428	stable	loss	stable	1.5267	GOM	NC_WG
ENSSSCG00000038558	-0.0527383	stable	loss	stable	6.05506	GOM	NC_WG
ENSSSCG00000006678	-0.94071	down	loss	loss	3.31054	GOM	NC_WG
ENSSSCG00000006679	-1.28411		loss	stable	-1.73098	GOM	NC_WG
ENSSSCG00000006701	-0.00471408	stable	gain	stable	4.17146	GOM	NC_WG
ENSSSCG00000006719	-1.71059	down	gain	stable	2.42198	GOM	NC_WG
ENSSSCG00000040549	-0.811341		loss	stable	0.765153	GOM	NC_WG
ENSSSCG00000006729	-0.0328524	stable	loss	stable	3.75682	GOM	NC_WG
ENSSSCG00000006757	-0.0796966	stable	gain	stable	5.09132	GOM	NC_WG
ENSSSCG00000006776	0.365183	stable	loss	stable	4.11611	GOM	NC_WG
ENSSSCG00000006775	0.0269703	stable	loss	stable	7.68943	GOM	NC_WG
ENSSSCG00000006779	-0.14637	stable	loss	stable	5.93522	GOM	NC_WG
ENSSSCG00000006780	-1.07573	down	loss	loss	1.84171	GOM	NC_WG
ENSSSCG00000047821	-0.493181		gain	stable	-2.05773	GOM	NC_WG
ENSSSCG00000026680	-0.147444	stable	gain	stable	1.54912	GOM	NC_WG
ENSSSCG00000006802	-0.138428	stable	loss	stable	1.78753	GOM	NC_WG
ENSSSCG00000006804	0.425701		gain	stable	-3.15989	GOM	NC_WG
ENSSSCG00000006813	0.156581	stable	gain	stable	3.79599	GOM	NC_WG
ENSSSCG00000006816	0.159811	stable	gain	stable	6.66165	GOM	NC_WG
ENSSSCG00000037808	0.276241	stable	loss	stable	5.86198	GOM	NC_WG
ENSSSCG00000006825	-0.362719		gain	stable	-2.36885	GOM	NC_WG
ENSSSCG00000006894	-0.0420091	stable	loss	stable	4.55553	GOM	NC_WG
ENSSSCG00000022534	-0.149028	stable	gain	stable	6.3049	GOM	NC_WG
ENSSSCG00000006914	-0.740388		gain	stable	-2.60155	GOM	NC_WG
ENSSSCG00000038417	-0.197101	stable	gain	stable	5.11307	GOM	NC_WG
ENSSSCG00000006917	-0.136731	stable	gain	stable	4.16956	GOM	NC_WG
ENSSSCG00000037101	-0.182476	stable	gain	stable	2.65057	GOM	NC_WG
ENSSSCG00000006927	-0.0757601	stable	gain	stable	5.15892	GOM	NC_WG
ENSSSCG00000032355	-0.249825	stable	gain	stable	4.48408	GOM	NC_WG
ENSSSCG00000038886	0.0608305	stable	gain	stable	2.29469	GOM	NC_WG
ENSSSCG00000001024	-0.139996	stable	gain	stable	3.41192	GOM	NC_WG
ENSSSCG00000001025	-0.578215	stable	gain	stable	3.96659	GOM	NC_WG
ENSSSCG00000046358	-0.114518	stable	gain	stable	4.91994	GOM	NC_WG
ENSSSCG00000001033	0.00701429	stable	loss	stable	3.94296	GOM	NC_WG
ENSSSCG00000049384	-3.24724		loss	stable	2.02908	GOM	NC_WG
ENSSSCG00000043581	1.01335		loss	stable	-1.73508	GOM	NC_WG
ENSSSCG00000001036	-0.485785		loss	stable	-1.0958	GOM	NC_WG
ENSSSCG00000001045	0.0967478	stable	gain	stable	0.992846	GOM	NC_WG
ENSSSCG00000032146	0.036004	stable	gain	stable	3.98527	GOM	NC_WG
ENSSSCG00000041131	0.537174		gain	stable	-1.01772	GOM	NC_WG
ENSSSCG00000035598	0.15119	stable	gain	stable	3.85593	GOM	NC_WG
ENSSSCG00000042180	-0.455243	stable	gain	stable	2.56271	GOM	NC_WG
ENSSSCG00000001060	-5.02e-16		gain	stable	-3.32193	GOM	NC_WG
ENSSSCG00000001061	-0.0241362	stable	gain	stable	4.03754	GOM	NC_WG
ENSSSCG00000001065	0.281312	stable	gain	stable	3.66403	GOM	NC_WG
ENSSSCG00000038455	0.764104		loss	stable	-0.885678	GOM	NC_WG
ENSSSCG00000001068	0.0473237	stable	loss	stable	1.97237	GOM	NC_WG
ENSSSCG00000045270	-0.417574	stable	gain	stable	-0.0281444	GOM	NC_WG
ENSSSCG00000040178	0.0929399	stable	gain	stable	3.27017	GOM	NC_WG
ENSSSCG00000001097	0.0389153	stable	gain	stable	3.53976	GOM	NC_WG
ENSSSCG00000033566	-1.68869	down	gain	stable	9.16922	GOM	NC_WG
ENSSSCG00000045769	-1.66562	down	gain	stable	3.02228	GOM	NC_WG
ENSSSCG00000033606	0.0154513	stable	gain	stable	4.76756	GOM	NC_WG
ENSSSCG00000033672	0.144132	stable	gain	stable	7.83738	GOM	NC_WG
ENSSSCG00000041733	-0.419392	stable	gain	stable	2.17018	GOM	NC_WG
ENSSSCG00000021411	-0.472502	stable	gain	stable	5.06121	GOM	NC_WG
ENSSSCG00000038191	0.133995	stable	gain	stable	4.08572	GOM	NC_WG
ENSSSCG00000045026	-5.02e-16		gain	stable	-3.32193	GOM	NC_WG
ENSSSCG00000045427	0.0572363		gain	stable	-3.2839	GOM	NC_WG
ENSSSCG00000050822	-1.36436		gain	stable	-3.0635	GOM	NC_WG
ENSSSCG00000046560	-5.02e-16		gain	stable	-3.32193	GOM	NC_WG
ENSSSCG00000033492	0.511975		gain	stable	-3.22711	GOM	NC_WG
ENSSSCG00000001156	-0.0454603	stable	gain	stable	4.59383	GOM	NC_WG
ENSSSCG00000039020	0.352712		gain	stable	-3.04456	GOM	NC_WG
ENSSSCG00000037929	-0.804626	down	gain	stable	3.79969	GOM	NC_WG
ENSSSCG00000033451	-0.598365	stable	gain	stable	2.99633	GOM	NC_WG
ENSSSCG00000034688	-0.625777	stable	gain	stable	6.84178	GOM	NC_WG
ENSSSCG00000047716	0.0279534	stable	gain	stable	0.405111	GOM	NC_WG
ENSSSCG00000025410	-0.442992	stable	gain	stable	0.575402	GOM	NC_WG
ENSSSCG00000042999	-0.0522488		gain	stable	-1.21449	GOM	NC_WG
ENSSSCG00000046879	-0.381597	stable	gain	stable	1.15003	GOM	NC_WG
ENSSSCG00000001164	-0.269981	stable	gain	stable	4.18144	GOM	NC_WG
ENSSSCG00000033550	-1.17498	stable	gain	stable	5.11782	GOM	NC_WG
ENSSSCG00000044948	-1.18839	down	gain	stable	1.03486	GOM	NC_WG
ENSSSCG00000032609	-0.0732076	stable	gain	stable	7.04008	GOM	NC_WG
ENSSSCG00000044013	-0.244161	stable	gain	stable	2.28892	GOM	NC_WG
ENSSSCG00000035473	-0.280398	stable	gain	stable	3.0044	GOM	NC_WG
ENSSSCG00000041356	-3.23869		gain	stable	0.780917	GOM	NC_WG
ENSSSCG00000041146	-2.44505		gain	stable	1.35792	GOM	NC_WG
ENSSSCG00000001253	-0.537117		loss	stable	-1.46374	GOM	NC_WG
ENSSSCG00000001252	0.248709	stable	loss	stable	6.19207	GOM	NC_WG
ENSSSCG00000031795	-0.131077		loss	stable	-0.707721	GOM	NC_WG
ENSSSCG00000031213	1.07712		loss	stable	-3.23871	GOM	NC_WG
ENSSSCG00000041364	-6.31255	down	gain	stable	3.06314	GOM	NC_WG
ENSSSCG00000001347	0.113995	stable	loss	stable	4.16678	GOM	NC_WG
ENSSSCG00000029425	-0.0795171	stable	loss	stable	5.14337	GOM	NC_WG
ENSSSCG00000024604	0.22447	stable	loss	stable	3.45894	GOM	NC_WG
ENSSSCG00000022725	-0.0259289	stable	loss	stable	6.99601	GOM	NC_WG
ENSSSCG00000027607	0.287576	stable	loss	stable	4.22217	GOM	NC_WG
ENSSSCG00000001382	0.243606	stable	loss	stable	3.39436	GOM	NC_WG
ENSSSCG00000001384	0.242944	stable	loss	stable	2.46966	GOM	NC_WG
ENSSSCG00000001388	-1.40121		loss	stable	-3.10779	GOM	NC_WG
ENSSSCG00000030903	0.166355		loss	stable	-3.07563	GOM	NC_WG
ENSSSCG00000050408	-0.0929038		loss	stable	-0.589514	GOM	NC_WG
ENSSSCG00000001391	0.174941	stable	loss	stable	2.35539	GOM	NC_WG
ENSSSCG00000001392	0.214874	stable	loss	stable	0.669811	GOM	NC_WG
ENSSSCG00000001393	0.0428036		loss	stable	-1.60773	GOM	NC_WG
ENSSSCG00000001394	0.00952555	stable	loss	stable	3.90623	GOM	NC_WG
ENSSSCG00000001395	-0.17696	stable	loss	stable	1.09318	GOM	NC_WG
ENSSSCG00000001396	0.0667012	stable	loss	stable	5.25502	GOM	NC_WG
ENSSSCG00000001398	-0.187231	stable	loss	stable	4.99288	GOM	NC_WG
ENSSSCG00000023018	-0.751916	stable	loss	stable	0.867869	GOM	NC_WG
ENSSSCG00000001402	0.0472105	stable	loss	stable	4.46757	GOM	NC_WG
ENSSSCG00000001419	-0.173064		loss	stable	-1.88276	GOM	NC_WG
ENSSSCG00000001420	0.0582471	stable	loss	stable	3.86689	GOM	NC_WG
ENSSSCG00000001421	-0.112363	stable	loss	stable	2.18765	GOM	NC_WG
ENSSSCG00000001422	-0.307804	stable	loss	stable	4.772	GOM	NC_WG
ENSSSCG00000025593	0.238414	stable	gain	stable	3.49047	GOM	NC_WG
ENSSSCG00000001463	-0.272845	stable	gain	stable	4.61539	GOM	NC_WG
ENSSSCG00000001478	-0.515088		loss	stable	-0.498526	GOM	NC_WG
ENSSSCG00000001479	-0.768711	stable	loss	stable	0.86507	GOM	NC_WG
ENSSSCG00000001487	0.741563	stable	gain	stable	5.65072	GOM	NC_WG
ENSSSCG00000001520	0.319504	stable	loss	stable	4.41912	GOM	NC_WG
ENSSSCG00000001521	-1.04959		loss	stable	-1.54695	GOM	NC_WG
ENSSSCG00000001523	-0.406108		loss	stable	-3.03316	GOM	NC_WG
ENSSSCG00000001535	0.453786	stable	loss	stable	2.77193	GOM	NC_WG
ENSSSCG00000001537	0.06198	stable	loss	stable	3.4949	GOM	NC_WG
ENSSSCG00000001538	0.229763	stable	loss	stable	1.39239	GOM	NC_WG
ENSSSCG00000001546	-0.21366	stable	loss	stable	3.10573	GOM	NC_WG
ENSSSCG00000001543	-0.310055	stable	loss	stable	9.31917	GOM	NC_WG
ENSSSCG00000040984	0.0275805	stable	gain	stable	3.76432	GOM	NC_WG
ENSSSCG00000039952	0.0351594	stable	loss	stable	4.66102	GOM	NC_WG
ENSSSCG00000043280	0.166022		gain	stable	-0.447286	GOM	NC_WG
ENSSSCG00000001596	0.00416084	stable	loss	stable	2.67945	GOM	NC_WG
ENSSSCG00000039270	0.764833	up	loss	stable	3.19776	GOM	NC_WG
ENSSSCG00000001616	0.329657		loss	stable	-0.763861	GOM	NC_WG
ENSSSCG00000033251	0.0590477	stable	loss	stable	0.514551	GOM	NC_WG
ENSSSCG00000001621	0.507615	stable	gain	stable	3.4886	GOM	NC_WG
ENSSSCG00000001625	1.29315		gain	stable	-1.21105	GOM	NC_WG
ENSSSCG00000001639	0.220047	stable	loss	stable	2.41666	GOM	NC_WG
ENSSSCG00000001641	-0.0567313	stable	loss	stable	5.90287	GOM	NC_WG
ENSSSCG00000026472	-0.0807303	stable	loss	stable	5.23562	GOM	NC_WG
ENSSSCG00000040577	-0.649095	stable	loss	stable	6.86096	GOM	NC_WG
ENSSSCG00000001650	-1.23826		loss	stable	-2.7268	GOM	NC_WG
ENSSSCG00000033214	-0.84815	down	loss	loss	3.52044	GOM	NC_WG
ENSSSCG00000001653	0.222093	stable	loss	stable	2.9919	GOM	NC_WG
ENSSSCG00000001654	-0.0912941	stable	loss	stable	4.89529	GOM	NC_WG
ENSSSCG00000001657	-0.0394086	stable	loss	stable	2.52888	GOM	NC_WG
ENSSSCG00000001658	-0.13132	stable	loss	stable	4.24076	GOM	NC_WG
ENSSSCG00000001659	0.0303451	stable	loss	stable	3.3354	GOM	NC_WG
ENSSSCG00000001660	-0.412082	stable	loss	stable	3.38712	GOM	NC_WG
ENSSSCG00000001696	-0.0743528	stable	loss	stable	4.54417	GOM	NC_WG
ENSSSCG00000001697	0.32386	stable	loss	stable	3.41904	GOM	NC_WG
ENSSSCG00000001698	0.0375313		loss	stable	-1.2275	GOM	NC_WG
ENSSSCG00000001701	-0.176465	stable	loss	stable	9.31012	GOM	NC_WG
ENSSSCG00000001702	-1.62227	down	loss	loss	3.58203	GOM	NC_WG
ENSSSCG00000001703	0.31026	stable	loss	stable	3.49417	GOM	NC_WG
ENSSSCG00000001705	-3.8651		loss	stable	-2.0234	GOM	NC_WG
ENSSSCG00000001706	0.449484	stable	loss	stable	2.00681	GOM	NC_WG
ENSSSCG00000001723	0.150337	stable	loss	stable	6.30324	GOM	NC_WG
ENSSSCG00000032691	-0.650692	stable	loss	stable	1.26344	GOM	NC_WG
ENSSSCG00000030197	-0.149699	stable	gain	stable	6.4779	GOM	NC_WG
ENSSSCG00000001729	-0.87531		gain	stable	-2.87423	GOM	NC_WG
ENSSSCG00000045515	2.1668		gain	stable	-2.23049	GOM	NC_WG
ENSSSCG00000025535	0.562852		gain	stable	-1.18613	GOM	NC_WG
ENSSSCG00000039768	-1.0775		gain	stable	-1.98745	GOM	NC_WG
ENSSSCG00000002623	-2.55565	down	loss	loss	2.23296	GOM	NC_WG
ENSSSCG00000002627	-0.143659	stable	loss	stable	4.27092	GOM	NC_WG
ENSSSCG00000023467	0.709524		loss	stable	-2.76885	GOM	NC_WG
ENSSSCG00000002628	-0.199439	stable	loss	stable	4.48558	GOM	NC_WG
ENSSSCG00000002629	-0.0980863	stable	loss	stable	5.43879	GOM	NC_WG
ENSSSCG00000001775	-0.69677		loss	stable	-1.49597	GOM	NC_WG
ENSSSCG00000001776	-0.403203		loss	stable	-2.11638	GOM	NC_WG
ENSSSCG00000038708	0.106367	stable	loss	stable	6.28619	GOM	NC_WG
ENSSSCG00000040010	-0.351687	stable	loss	stable	4.63679	GOM	NC_WG
ENSSSCG00000001779	-0.223509	stable	loss	stable	7.02802	GOM	NC_WG
ENSSSCG00000001780	0.0842381	stable	loss	stable	5.90222	GOM	NC_WG
ENSSSCG00000038929	0.497544		loss	stable	-0.601135	GOM	NC_WG
ENSSSCG00000001787	0.00869978	stable	loss	stable	3.66275	GOM	NC_WG
ENSSSCG00000034090	0.314405	stable	loss	stable	4.45758	GOM	NC_WG
ENSSSCG00000034559	-0.142585		loss	stable	-3.18264	GOM	NC_WG
ENSSSCG00000001830	-5.02e-16		loss	stable	-3.32193	GOM	NC_WG
ENSSSCG00000001832	-2.30212		loss	stable	-1.91904	GOM	NC_WG
ENSSSCG00000001841	-0.556383		loss	stable	-2.59041	GOM	NC_WG
ENSSSCG00000040355	0.0110151		loss	stable	-1.35238	GOM	NC_WG
ENSSSCG00000001840	0.1767	stable	loss	stable	4.04154	GOM	NC_WG
ENSSSCG00000036100	-6.25294		loss	stable	3.22557	GOM	NC_WG
ENSSSCG00000001844	0.184155	stable	loss	stable	9.21163	GOM	NC_WG
ENSSSCG00000027052	-0.318289	stable	loss	stable	5.02869	GOM	NC_WG
ENSSSCG00000001846	-3.37272	down	loss	loss	3.08649	GOM	NC_WG
ENSSSCG00000001858	0.0766189	stable	loss	stable	5.96606	GOM	NC_WG
ENSSSCG00000031810	-0.0109452	stable	loss	stable	3.38042	GOM	NC_WG
ENSSSCG00000033954	0.0279158	stable	loss	stable	4.42427	GOM	NC_WG
ENSSSCG00000037307	-0.20434	stable	loss	stable	1.32732	GOM	NC_WG
ENSSSCG00000044227	-1.09451	down	loss	loss	3.13651	GOM	NC_WG
ENSSSCG00000001863	-0.0399776	stable	loss	stable	1.44689	GOM	NC_WG
ENSSSCG00000001875	0.00398066	stable	gain	stable	4.84278	GOM	NC_WG
ENSSSCG00000042572	-0.101399	stable	gain	stable	4.95665	GOM	NC_WG
ENSSSCG00000001880	-0.0224838	stable	gain	stable	5.19402	GOM	NC_WG
ENSSSCG00000001881	0.198202	stable	gain	stable	4.05498	GOM	NC_WG
ENSSSCG00000024316	0.271806	stable	gain	stable	7.19845	GOM	NC_WG
ENSSSCG00000001904	-0.0132021	stable	gain	stable	3.7848	GOM	NC_WG
ENSSSCG00000048802	0.222804		gain	stable	-1.62375	GOM	NC_WG
ENSSSCG00000001907	-0.0336104	stable	gain	stable	5.0759	GOM	NC_WG
ENSSSCG00000001921	-0.360846	stable	loss	stable	5.49069	GOM	NC_WG
ENSSSCG00000001939	-0.46655		gain	stable	-2.66185	GOM	NC_WG
ENSSSCG00000037634	-1.39173		gain	stable	-3.04651	GOM	NC_WG
ENSSSCG00000001945	-0.930936		gain	stable	-3.1732	GOM	NC_WG
ENSSSCG00000001946	-0.0591297	stable	gain	stable	5.29958	GOM	NC_WG
ENSSSCG00000044591	-1.1229	down	gain	stable	0.668772	GOM	NC_WG
ENSSSCG00000001964	-0.439392	stable	loss	stable	2.29944	GOM	NC_WG
ENSSSCG00000047905	-0.818913	down	loss	loss	0.389548	GOM	NC_WG
ENSSSCG00000026663	-0.232409	stable	loss	stable	4.20651	GOM	NC_WG
ENSSSCG00000020941	-0.107205	stable	gain	stable	1.67491	GOM	NC_WG
ENSSSCG00000001989	-0.326697	stable	gain	stable	0.69067	GOM	NC_WG
ENSSSCG00000001990	0.144308	stable	gain	stable	2.32907	GOM	NC_WG
ENSSSCG00000001991	0.00290667	stable	gain	stable	4.51431	GOM	NC_WG
ENSSSCG00000026947	-0.012053	stable	gain	stable	4.87905	GOM	NC_WG
ENSSSCG00000031938	0.115342	stable	gain	stable	5.53777	GOM	NC_WG
ENSSSCG00000033006	-0.234368	stable	gain	stable	2.77379	GOM	NC_WG
ENSSSCG00000033432	-0.294592	stable	gain	stable	1.53355	GOM	NC_WG
ENSSSCG00000025470	-0.382118	stable	gain	stable	2.19818	GOM	NC_WG
ENSSSCG00000002000	0.250852	stable	gain	stable	4.34913	GOM	NC_WG
ENSSSCG00000002001	0.445975	stable	gain	stable	1.82977	GOM	NC_WG
ENSSSCG00000002002	-0.0336131	stable	gain	stable	5.18093	GOM	NC_WG
ENSSSCG00000002012	0.778429	up	loss	stable	-0.247928	GOM	NC_WG
ENSSSCG00000002013	0.474382	stable	loss	stable	7.14189	GOM	NC_WG
ENSSSCG00000050634	-1.2611	down	loss	loss	2.02282	GOM	NC_WG
ENSSSCG00000031874	-0.17788	stable	loss	stable	0.373246	GOM	NC_WG
ENSSSCG00000002041	0.00592503	stable	loss	stable	3.91289	GOM	NC_WG
ENSSSCG00000034465	0.239619	stable	loss	stable	5.84907	GOM	NC_WG
[truncated: 16,289 more rows]
