# Supplementary material for: Dynamic chromatin architecture of the porcine adipose tissues with weight gain and loss
Source: Nat Commun. 2023 Jun 12;14:3457. doi: 10.1038/s41467-023-39191-0 (PMC10258790; doi:10.1038/s41467-023-39191-0)
Supplement: Supplementary file 19 — Source data [file 41467_2023_39191_MOESM19_ESM.zip › Source.data/Supplementary Figure 23.xlsx]

## Sheet: Figure S23a
Figure S23a
Term	Description	LogP	InTerm_InList	Group	LogPvalue	Hits	HitsGenesInSelectedSet
ko04015	Rap1 signaling pathway	-3.17446	4/210	WL_GOM-ULB_GOM-gain	3.17446	4	1
ko04015	Rap1 signaling pathway	-2.83922	4/210	WG_GOM-ULB_GOM-gain	2.83922	4	1
ko04015	Rap1 signaling pathway	-4.75248	6/210	NC_GOM-ULB_GOM-gain	4.75248	6	5
ko04015	Rap1 signaling pathway	-2.11389	3/210	WL_GOM_RAD-GOM-gain	2.11389	3	1
ko04015	Rap1 signaling pathway	-3.23355	4/210	NC_GOM-MAD_GOM-gain	3.23355	4	1
ko04015	Rap1 signaling pathway	-1.87465	3/210	NC_GOM-RAD_GOM-gain	1.87465	3	1
GO:0030324	lung development	-2.09169	3/177	WG_GOM-ULB_GOM-gain	2.09169	3	1
GO:0030324	lung development	-4.01332	5/177	NC_GOM-ULB_GOM-gain	4.01332	5	5
GO:0030324	lung development	-2.3397	3/177	WG_GOM-RAD_GOM-gain	2.3397	3	1
GO:0030324	lung development	-2.60431	3/177	WL_MAD-ULB_MAD-gain	2.60431	3	1
GO:0030324	lung development	-6.07378	6/177	NC_GOM-MAD_GOM-gain	6.07378	6	5
GO:0030324	lung development	-8.03962	8/177	NC_GOM-RAD_GOM-gain	8.03962	8	5
GO:0048729	tissue morphogenesis	-5.68036	9/614	WL_GOM-ULB_GOM-gain	5.68036	9	5
GO:0048729	tissue morphogenesis	-3.56997	5/614	WG_GOM-RAD_RAD-gain	3.56997	5	5
GO:0048729	tissue morphogenesis	-1.64753	3/614	WL_GOM_RAD-RAD-gain	1.64753	3	1
GO:0048729	tissue morphogenesis	-3.23646	5/614	WG_GOM-MAD_GOM-gain	3.23646	5	5
GO:0048729	tissue morphogenesis	-1.35287	3/614	WG_RAD-ULB_RAD-gain	1.35287	3	1
GO:0048729	tissue morphogenesis	-1.85642	5/614	WG_GOM-ULB_GOM-gain	1.85642	5	5
GO:0048729	tissue morphogenesis	-3.03618	4/614	WG_MAD-RAD_MAD-gain	3.03618	4	1
GO:0048729	tissue morphogenesis	-3.73139	8/614	NC_GOM-ULB_GOM-gain	3.73139	8	5
GO:0048729	tissue morphogenesis	-4.72154	8/614	WG_GOM-RAD_GOM-gain	4.72154	8	5
GO:0048729	tissue morphogenesis	-2.41414	4/614	WL_GOM_MAD-GOM-gain	2.41414	4	1
GO:0048729	tissue morphogenesis	-1.82202	4/614	WG_GOM-ULB_ULB-gain	1.82202	4	1
GO:0048729	tissue morphogenesis	-2.63066	5/614	WL_MAD-ULB_MAD-gain	2.63066	5	5
GO:0048729	tissue morphogenesis	-2.94691	6/614	WL_GOM_RAD-GOM-gain	2.94691	6	5
GO:0048729	tissue morphogenesis	-1.52072	4/614	WL_GOM-ULB_ULB-gain	1.52072	4	1
GO:0048729	tissue morphogenesis	-7.9291	11/614	NC_GOM-MAD_GOM-gain	7.9291	11	10
GO:0048729	tissue morphogenesis	-9.83838	14/614	NC_GOM-RAD_GOM-gain	9.83838	14	10
GO:0060976	coronary vasculature development	-3.63582	3/46	NC_GOM-ULB_GOM-gain	3.63582	3	1
GO:0060976	coronary vasculature development	-3.75678	3/46	NC_GOM-RAD_GOM-gain	3.75678	3	1
GO:0050808	synapse organization	-1.33301	3/426	WL_GOM-ULB_GOM-gain	1.33301	3	1
GO:0050808	synapse organization	-2.30719	5/426	NC_GOM-ULB_GOM-gain	2.30719	5	5
GO:0050808	synapse organization	-2.04326	4/426	WL_GOM_RAD-GOM-gain	2.04326	4	1
GO:0050808	synapse organization	-2.97609	5/426	NC_GOM-MAD_GOM-gain	2.97609	5	5
GO:0050808	synapse organization	-2.48244	5/426	NC_GOM-RAD_GOM-gain	2.48244	5	5
GO:0050729	positive regulation of inflammatory response	-3.29446	4/142	NC_GOM-ULB_GOM-gain	3.29446	4	1
GO:0050729	positive regulation of inflammatory response	-3.87964	4/142	NC_GOM-MAD_GOM-gain	3.87964	4	1
GO:0050729	positive regulation of inflammatory response	-2.33837	3/142	NC_GOM-RAD_GOM-gain	2.33837	3	1
hsa05200	Pathways in cancer	-3.14235	7/576	NC_GOM-ULB_GOM-gain	3.14235	7	5
hsa05200	Pathways in cancer	-1.6336	4/576	WG_GOM-RAD_GOM-gain	1.6336	4	1
hsa05200	Pathways in cancer	-3.21391	6/576	NC_GOM-MAD_GOM-gain	3.21391	6	5
hsa05200	Pathways in cancer	-4.21335	8/576	NC_GOM-RAD_GOM-gain	4.21335	8	5
hsa05200	Pathways in cancer	-1.98586	3/576	WL_MAD_RAD-MAD-gain	1.98586	3	1
GO:0019216	regulation of lipid metabolic process	-2.37285	3/331	WL_GOM_RAD-RAD-gain	2.37285	3	1
GO:0019216	regulation of lipid metabolic process	-1.51454	3/331	WG_MAD-ULB_MAD-gain	1.51454	3	1
GO:0019216	regulation of lipid metabolic process	-1.97232	4/331	NC_GOM-ULB_GOM-gain	1.97232	4	1
GO:0019216	regulation of lipid metabolic process	-1.36601	3/331	NC_GOM-RAD_GOM-gain	1.36601	3	1
GO:0007346	regulation of mitotic cell cycle	-1.30942	3/460	WL_MAD-ULB_ULB-gain	1.30942	3	1
GO:0007346	regulation of mitotic cell cycle	-2.91273	6/460	NC_GOM-ULB_GOM-gain	2.91273	6	5
GO:0072330	monocarboxylic acid biosynthetic process	-2.63635	4/214	NC_GOM-ULB_GOM-gain	2.63635	4	1
GO:0045859	regulation of protein kinase activity	-1.4946	4/637	WL_GOM-ULB_GOM-gain	1.4946	4	1
GO:0045859	regulation of protein kinase activity	-1.64521	3/637	WG_GOM-RAD_RAD-gain	1.64521	3	1
GO:0045859	regulation of protein kinase activity	-3.16322	6/637	NC_MAD-ULB_MDA-gain	3.16322	6	5
GO:0045859	regulation of protein kinase activity	-1.47061	4/637	WL_GOM_RAD-GOM-gain	1.47061	4	1
GO:0045859	regulation of protein kinase activity	-3.16322	6/637	NC_RAD-ULB_ULB-gain	3.16322	6	5
GO:0045859	regulation of protein kinase activity	-2.09053	3/637	NC_RAD-ULB_RAD-gain	2.09053	3	1
GO:0045859	regulation of protein kinase activity	-1.76951	5/637	NC_GOM-RAD_GOM-gain	1.76951	5	5
GO:0006968	cellular defense response	-4.23059	3/54	WG_MAD-ULB_ULB-gain	4.23059	3	1
GO:0006968	cellular defense response	-7.31161	5/54	NC_GOM-MAD_GOM-gain	7.31161	5	5
GO:0006935	chemotaxis	-3.85676	7/606	WL_GOM-ULB_GOM-gain	3.85676	7	5
GO:0006935	chemotaxis	-1.70173	3/606	WG_GOM-RAD_RAD-gain	1.70173	3	1
GO:0006935	chemotaxis	-2.09456	5/606	WG_MAD-ULB_MAD-gain	2.09456	5	5
GO:0006935	chemotaxis	-2.03221	3/606	WG_MAD-RAD_MAD-gain	2.03221	3	1
GO:0006935	chemotaxis	-2.31921	6/606	NC_GOM-ULB_GOM-gain	2.31921	6	5
GO:0006935	chemotaxis	-2.24833	5/606	WG_GOM-RAD_GOM-gain	2.24833	5	5
GO:0006935	chemotaxis	-1.90557	4/606	NC_MAD-ULB_ULB-gain	1.90557	4	1
GO:0006935	chemotaxis	-3.38837	5/606	WL_GOM_MAD-GOM-gain	3.38837	5	5
GO:0006935	chemotaxis	-2.61358	5/606	WG_GOM-ULB_ULB-gain	2.61358	5	5
GO:0006935	chemotaxis	-6.6715	10/606	WL_GOM_RAD-GOM-gain	6.6715	10	10
GO:0006935	chemotaxis	-6.89947	10/606	NC_GOM-MAD_GOM-gain	6.89947	10	10
GO:0006935	chemotaxis	-4.0601	8/606	NC_GOM-RAD_GOM-gain	4.0601	8	5
GO:0006935	chemotaxis	-1.92635	3/606	WL_MAD_RAD-MAD-gain	1.92635	3	1
GO:0002252	immune effector process	-1.88854	4/658	WG_MAD-ULB_ULB-gain	1.88854	4	1
GO:0002252	immune effector process	-1.75421	4/658	WL_MAD-ULB_MAD-gain	1.75421	4	1
GO:0002252	immune effector process	-6.57029	10/658	NC_GOM-MAD_GOM-gain	6.57029	10	10
GO:0002252	immune effector process	-1.71512	5/658	NC_GOM-RAD_GOM-gain	1.71512	5	5
GO:0048017	inositol lipid-mediated signaling	-2.30607	3/182	WL_GOM-ULB_GOM-gain	2.30607	3	1
GO:0048017	inositol lipid-mediated signaling	-2.89296	4/182	NC_GOM-ULB_GOM-gain	2.89296	4	1
GO:0048017	inositol lipid-mediated signaling	-6.00318	6/182	NC_GOM-MAD_GOM-gain	6.00318	6	5
GO:0048017	inositol lipid-mediated signaling	-4.15165	5/182	NC_GOM-RAD_GOM-gain	4.15165	5	5
GO:0001822	kidney development	-5.87519	7/294	WL_GOM-ULB_GOM-gain	5.87519	7	5
GO:0001822	kidney development	-2.19261	3/294	WG_RAD-ULB_RAD-gain	2.19261	3	1
GO:0001822	kidney development	-1.51033	3/294	WG_GOM-ULB_GOM-gain	1.51033	3	1
GO:0001822	kidney development	-2.50366	4/294	WG_MAD-ULB_MAD-gain	2.50366	4	1
GO:0001822	kidney development	-2.14834	4/294	NC_GOM-ULB_GOM-gain	2.14834	4	1
GO:0001822	kidney development	-2.43634	3/294	WL_GOM_MAD-GOM-gain	2.43634	3	1
GO:0001822	kidney development	-2.9848	4/294	WL_MAD-ULB_MAD-gain	2.9848	4	1
GO:0001822	kidney development	-3.59802	5/294	WL_GOM_RAD-GOM-gain	3.59802	5	5
GO:0001822	kidney development	-4.80725	6/294	NC_GOM-MAD_GOM-gain	4.80725	6	5
GO:0001822	kidney development	-8.75171	10/294	NC_GOM-RAD_GOM-gain	8.75171	10	10
GO:0032755	positive regulation of interleukin-6 production	-4.5961	4/93	NC_GOM-MAD_GOM-gain	4.5961	4	1
GO:0008217	regulation of blood pressure	-2.17817	3/186	WG_MAD-ULB_MAD-gain	2.17817	3	1
GO:0008217	regulation of blood pressure	-4.64574	5/186	NC_GOM-MAD_GOM-gain	4.64574	5	5
GO:0008217	regulation of blood pressure	-2.01629	3/186	NC_GOM-RAD_GOM-gain	2.01629	3	1
GO:0035590	purinergic nucleotide receptor signaling pathway	-4.48512	3/34	NC_GOM-MAD_GOM-gain	4.48512	3	1
GO:0030029	actin filament-based process	-3.9185	8/799	WL_GOM-ULB_GOM-gain	3.9185	8	5
GO:0030029	actin filament-based process	-1.92242	4/799	WG_GOM-MAD_GOM-gain	1.92242	4	1
GO:0030029	actin filament-based process	-1.42365	5/799	WG_GOM-ULB_GOM-gain	1.42365	5	5
GO:0030029	actin filament-based process	-1.47017	5/799	NC_GOM-RAD_RAD-gain	1.47017	5	5
GO:0030029	actin filament-based process	-4.27216	8/799	NC_MAD-ULB_MDA-gain	4.27216	8	5
GO:0030029	actin filament-based process	-2.341	7/799	NC_GOM-ULB_GOM-gain	2.341	7	5
GO:0030029	actin filament-based process	-3.77434	6/799	WL_GOM_MAD-GOM-gain	3.77434	6	5
GO:0030029	actin filament-based process	-2.37617	6/799	WL_GOM_RAD-GOM-gain	2.37617	6	5
GO:0030029	actin filament-based process	-1.6815	4/799	NC_GOM-MAD_MAD-gain	1.6815	4	1
GO:0030029	actin filament-based process	-4.27216	8/799	NC_RAD-ULB_ULB-gain	4.27216	8	5
GO:0030029	actin filament-based process	-2.37617	6/799	WL_GOM-ULB_ULB-gain	2.37617	6	5
GO:0030029	actin filament-based process	-3.22938	7/799	NC_GOM-MAD_GOM-gain	3.22938	7	5
GO:0030029	actin filament-based process	-3.25035	8/799	NC_GOM-RAD_GOM-gain	3.25035	8	5
GO:0016055	Wnt signaling pathway	-3.72389	6/445	WL_GOM-ULB_GOM-gain	3.72389	6	5
GO:0016055	Wnt signaling pathway	-2.17389	4/445	NC_MAD-ULB_MDA-gain	2.17389	4	1
GO:0016055	Wnt signaling pathway	-2.9864	6/445	NC_GOM-ULB_GOM-gain	2.9864	6	5
GO:0016055	Wnt signaling pathway	-2.82213	5/445	WG_GOM-RAD_GOM-gain	2.82213	5	5
GO:0016055	Wnt signaling pathway	-2.92076	4/445	WL_GOM_MAD-GOM-gain	2.92076	4	1
GO:0016055	Wnt signaling pathway	-1.497	3/445	WG_GOM-ULB_ULB-gain	1.497	3	1
GO:0016055	Wnt signaling pathway	-1.52101	3/445	WL_MAD-ULB_MAD-gain	1.52101	3	1
GO:0016055	Wnt signaling pathway	-4.6492	7/445	WL_GOM_RAD-GOM-gain	4.6492	7	5
GO:0016055	Wnt signaling pathway	-2.17389	4/445	NC_RAD-ULB_ULB-gain	2.17389	4	1
GO:0016055	Wnt signaling pathway	-3.81067	6/445	NC_GOM-MAD_GOM-gain	3.81067	6	5
GO:0016055	Wnt signaling pathway	-6.00369	9/445	NC_GOM-RAD_GOM-gain	6.00369	9	5
GO:1901136	carbohydrate derivative catabolic process	-2.49713	3/174	NC_MAD-ULB_MDA-gain	2.49713	3	1
GO:1901136	carbohydrate derivative catabolic process	-2.49713	3/174	NC_RAD-ULB_ULB-gain	2.49713	3	1
GO:0000904	cell morphogenesis involved in differentiation	-4.34411	8/694	WL_GOM-ULB_GOM-gain	4.34411	8	5
GO:0000904	cell morphogenesis involved in differentiation	-1.37118	3/694	WG_GOM-MAD_GOM-gain	1.37118	3	1
GO:0000904	cell morphogenesis involved in differentiation	-3.70066	8/694	WG_GOM-ULB_GOM-gain	3.70066	8	5
GO:0000904	cell morphogenesis involved in differentiation	-1.87321	3/694	WG_MAD-RAD_MAD-gain	1.87321	3	1
GO:0000904	cell morphogenesis involved in differentiation	-3.80519	7/694	NC_MAD-ULB_MDA-gain	3.80519	7	5
GO:0000904	cell morphogenesis involved in differentiation	-1.47286	5/694	NC_GOM-ULB_GOM-gain	1.47286	5	5
GO:0000904	cell morphogenesis involved in differentiation	-2.71665	6/694	WG_GOM-RAD_GOM-gain	2.71665	6	5
GO:0000904	cell morphogenesis involved in differentiation	-3.26482	6/694	NC_MAD-ULB_ULB-gain	3.26482	6	5
GO:0000904	cell morphogenesis involved in differentiation	-6.32104	8/694	WL_GOM_MAD-GOM-gain	6.32104	8	5
GO:0000904	cell morphogenesis involved in differentiation	-9.27157	13/694	WL_GOM_RAD-GOM-gain	9.27157	13	10
GO:0000904	cell morphogenesis involved in differentiation	-3.80519	7/694	NC_RAD-ULB_ULB-gain	3.80519	7	5
GO:0000904	cell morphogenesis involved in differentiation	-1.35582	4/694	WL_GOM-ULB_ULB-gain	1.35582	4	1
GO:0000904	cell morphogenesis involved in differentiation	-2.07148	5/694	NC_GOM-MAD_GOM-gain	2.07148	5	5
GO:0000904	cell morphogenesis involved in differentiation	-2.23716	6/694	NC_GOM-RAD_GOM-gain	2.23716	6	5
GO:0031589	cell-substrate adhesion	-3.43594	5/364	NC_MAD-ULB_MDA-gain	3.43594	5	5
GO:0031589	cell-substrate adhesion	-1.56377	3/364	WL_MAD-ULB_ULB-gain	1.56377	3	1
GO:0031589	cell-substrate adhesion	-2.68105	4/364	NC_MAD-ULB_ULB-gain	2.68105	4	1
GO:0031589	cell-substrate adhesion	-3.43594	5/364	NC_RAD-ULB_ULB-gain	3.43594	5	5
GO:0031589	cell-substrate adhesion	-3.17559	5/364	WL_GOM-ULB_ULB-gain	3.17559	5	5
GO:0031589	cell-substrate adhesion	-1.5432	3/364	NC_GOM-MAD_GOM-gain	1.5432	3	1
GO:0030855	epithelial cell differentiation	-2.14202	5/643	WL_GOM-ULB_GOM-gain	2.14202	5	5
GO:0030855	epithelial cell differentiation	-2.2471	4/643	WG_GOM-MAD_GOM-gain	2.2471	4	1
GO:0030855	epithelial cell differentiation	-1.30363	3/643	WG_RAD-ULB_RAD-gain	1.30363	3	1
GO:0030855	epithelial cell differentiation	-2.42701	6/643	WG_GOM-ULB_GOM-gain	2.42701	6	5
GO:0030855	epithelial cell differentiation	-3.14202	6/643	NC_MAD-ULB_MDA-gain	3.14202	6	5
GO:0030855	epithelial cell differentiation	-1.59569	5/643	NC_GOM-ULB_GOM-gain	1.59569	5	5
GO:0030855	epithelial cell differentiation	-2.14202	5/643	WG_GOM-RAD_GOM-gain	2.14202	5	5
GO:0030855	epithelial cell differentiation	-2.34308	4/643	WL_GOM_MAD-GOM-gain	2.34308	4	1
GO:0030855	epithelial cell differentiation	-2.84469	6/643	WL_GOM_RAD-GOM-gain	2.84469	6	5
GO:0030855	epithelial cell differentiation	-3.14202	6/643	NC_RAD-ULB_ULB-gain	3.14202	6	5
GO:0030855	epithelial cell differentiation	-2.96636	6/643	NC_GOM-MAD_GOM-gain	2.96636	6	5
GO:0030855	epithelial cell differentiation	-4.71376	9/643	NC_GOM-RAD_GOM-gain	4.71376	9	5
GO:0008610	lipid biosynthetic process	-1.54913	3/694	WG_GOM-RAD_RAD-gain	1.54913	3	1
GO:0008610	lipid biosynthetic process	-1.51065	3/694	WL_GOM_RAD-RAD-gain	1.51065	3	1
GO:0008610	lipid biosynthetic process	-1.53203	4/694	NC_MAD-ULB_MDA-gain	1.53203	4	1
GO:0008610	lipid biosynthetic process	-1.47286	5/694	NC_GOM-ULB_GOM-gain	1.47286	5	5
GO:0008610	lipid biosynthetic process	-1.88384	4/694	NC_GOM-MAD_MAD-gain	1.88384	4	1
GO:0008610	lipid biosynthetic process	-1.53203	4/694	NC_RAD-ULB_ULB-gain	1.53203	4	1
GO:1902806	regulation of cell cycle G1/S phase transition	-2.54005	3/168	NC_MAD-ULB_MDA-gain	2.54005	3	1
GO:1902806	regulation of cell cycle G1/S phase transition	-2.54005	3/168	NC_RAD-ULB_ULB-gain	2.54005	3	1
GO:0003012	muscle system process	-1.98187	4/452	WL_GOM-ULB_GOM-gain	1.98187	4	1
GO:0003012	muscle system process	-2.79554	4/452	WG_GOM-MAD_GOM-gain	2.79554	4	1
GO:0003012	muscle system process	-2.39996	5/452	WG_GOM-ULB_GOM-gain	2.39996	5	5
GO:0003012	muscle system process	-2.15042	4/452	NC_MAD-ULB_MDA-gain	2.15042	4	1
GO:0003012	muscle system process	-1.98187	4/452	WG_GOM-RAD_GOM-gain	1.98187	4	1
GO:0003012	muscle system process	-1.76289	5/452	NC_GOM-ULB_ULB-gain	1.76289	5	5
GO:0003012	muscle system process	-2.8958	4/452	WL_GOM_MAD-GOM-gain	2.8958	4	1
GO:0003012	muscle system process	-2.75854	5/452	WL_GOM_RAD-GOM-gain	2.75854	5	5
GO:0003012	muscle system process	-2.5315	4/452	NC_GOM-MAD_MAD-gain	2.5315	4	1
GO:0003012	muscle system process	-2.15042	4/452	NC_RAD-ULB_ULB-gain	2.15042	4	1
GO:0001525	angiogenesis	-1.68691	3/593	WL_GOM_RAD-RAD-gain	1.68691	3	1
GO:0001525	angiogenesis	-1.91619	5/593	WG_GOM-ULB_GOM-gain	1.91619	5	5
GO:0001525	angiogenesis	-1.35081	4/593	NC_GOM-RAD_RAD-gain	1.35081	4	1
GO:0001525	angiogenesis	-1.66991	4/593	WL_MAD-ULB_ULB-gain	1.66991	4	1
GO:0001525	angiogenesis	-3.91483	7/593	WG_GOM-RAD_GOM-gain	3.91483	7	5
GO:0001525	angiogenesis	-1.6124	3/593	WL_GOM_MAD-GOM-gain	1.6124	3	1
GO:0001525	angiogenesis	-2.25533	5/593	WL_GOM-ULB_ULB-gain	2.25533	5	5
GO:0001525	angiogenesis	-1.6437	4/593	NC_GOM-MAD_GOM-gain	1.6437	4	1
GO:0001525	angiogenesis	-3.31565	7/593	NC_GOM-RAD_GOM-gain	3.31565	7	5
GO:0001525	angiogenesis	-1.95173	3/593	WL_MAD_RAD-MAD-gain	1.95173	3	1
GO:0007268	chemical synaptic transmission	-1.47011	3/720	WL_GOM_RAD-RAD-gain	1.47011	3	1
GO:0007268	chemical synaptic transmission	-1.48174	4/720	NC_MAD-ULB_MDA-gain	1.48174	4	1
GO:0007268	chemical synaptic transmission	-3.54951	7/720	WL_MAD-ULB_ULB-gain	3.54951	7	5
GO:0007268	chemical synaptic transmission	-1.99958	7/720	NC_GOM-ULB_ULB-gain	1.99958	7	5
GO:0007268	chemical synaptic transmission	-1.65836	4/720	NC_MAD-ULB_ULB-gain	1.65836	4	1
GO:0007268	chemical synaptic transmission	-1.48174	4/720	NC_RAD-ULB_ULB-gain	1.48174	4	1
GO:0007268	chemical synaptic transmission	-3.35525	7/720	WL_GOM-ULB_ULB-gain	3.35525	7	5
hsanan01	drug metabolism	-2.91638	3/117	WL_MAD-ULB_ULB-gain	2.91638	3	1
hsanan01	drug metabolism	-3.20292	4/117	NC_GOM-ULB_ULB-gain	3.20292	4	1
GO:0001666	response to hypoxia	-2.29292	4/307	NC_GOM-RAD_RAD-gain	2.29292	4	1
GO:0001666	response to hypoxia	-2.65569	4/307	WL_MAD-ULB_ULB-gain	2.65569	4	1
GO:0001666	response to hypoxia	-1.9693	3/307	NC_MAD-ULB_ULB-gain	1.9693	3	1
GO:0001666	response to hypoxia	-4.56753	6/307	WL_GOM-ULB_ULB-gain	4.56753	6	5
GO:0001666	response to hypoxia	-1.44733	3/307	NC_GOM-RAD_GOM-gain	1.44733	3	1
GO:0045786	negative regulation of cell cycle	-2.30503	4/385	WL_MAD-ULB_ULB-gain	2.30503	4	1
ko05205	Proteoglycans in cancer	-2.2405	3/203	WL_MAD-ULB_ULB-gain	2.2405	3	1
ko05205	Proteoglycans in cancer	-2.89262	3/203	WL_GOM_MAD-GOM-gain	2.89262	3	1
ko05205	Proteoglycans in cancer	-2.15418	3/203	WL_GOM_RAD-GOM-gain	2.15418	3	1
ko05205	Proteoglycans in cancer	-4.46399	5/203	NC_GOM-MAD_GOM-gain	4.46399	5	5
ko05205	Proteoglycans in cancer	-2.87037	4/203	NC_GOM-RAD_GOM-gain	2.87037	4	1
GO:0009743	response to carbohydrate	-1.97484	3/254	WL_MAD-ULB_ULB-gain	1.97484	3	1
GO:0006470	protein dephosphorylation	-1.85321	3/282	WL_MAD-ULB_ULB-gain	1.85321	3	1
GO:0010035	response to inorganic substance	-2.02415	5/574	NC_GOM-RAD_RAD-gain	2.02415	5	5
GO:0010035	response to inorganic substance	-1.79903	4/574	NC_MAD-ULB_MDA-gain	1.79903	4	1
GO:0010035	response to inorganic substance	-1.71592	4/574	WL_MAD-ULB_ULB-gain	1.71592	4	1
GO:0010035	response to inorganic substance	-1.34449	3/574	WG_MAD-ULB_ULB-gain	1.34449	3	1
GO:0010035	response to inorganic substance	-1.37661	5/574	NC_GOM-ULB_ULB-gain	1.37661	5	5
GO:0010035	response to inorganic substance	-1.79903	4/574	NC_RAD-ULB_ULB-gain	1.79903	4	1
GO:0010035	response to inorganic substance	-2.31436	5/574	WL_GOM-ULB_ULB-gain	2.31436	5	5
GO:0000226	microtubule cytoskeleton organization	-1.58533	4/630	WL_MAD-ULB_ULB-gain	1.58533	4	1
GO:0048732	gland development	-2.85675	5/437	WL_GOM-ULB_GOM-gain	2.85675	5	5
GO:0048732	gland development	-3.11512	4/437	WG_GOM-RAD_RAD-gain	3.11512	4	1
GO:0048732	gland development	-1.89047	3/437	WG_GOM-MAD_GOM-gain	1.89047	3	1
GO:0048732	gland development	-2.51673	5/437	NC_GOM-RAD_RAD-gain	2.51673	5	5
GO:0048732	gland development	-1.36413	3/437	WL_MAD-ULB_ULB-gain	1.36413	3	1
GO:0048732	gland development	-2.26105	5/437	NC_GOM-ULB_GOM-gain	2.26105	5	5
GO:0048732	gland development	-2.85675	5/437	WG_GOM-RAD_GOM-gain	2.85675	5	5
GO:0048732	gland development	-1.56581	3/437	NC_MAD-ULB_ULB-gain	1.56581	3	1
GO:0048732	gland development	-1.96278	3/437	WL_GOM_MAD-GOM-gain	1.96278	3	1
GO:0048732	gland development	-1.51698	3/437	WG_GOM-ULB_ULB-gain	1.51698	3	1
GO:0048732	gland development	-1.54108	3/437	WL_MAD-ULB_MAD-gain	1.54108	3	1
GO:0048732	gland development	-2.82271	5/437	WL_GOM_RAD-GOM-gain	2.82271	5	5
GO:0048732	gland development	-3.85339	6/437	NC_GOM-MAD_GOM-gain	3.85339	6	5
GO:0048732	gland development	-6.0688	9/437	NC_GOM-RAD_GOM-gain	6.0688	9	5
GO:0030323	respiratory tube development	-2.31272	3/181	WL_GOM-ULB_GOM-gain	2.31272	3	1
GO:0030323	respiratory tube development	-3.07759	4/181	WG_GOM-ULB_GOM-gain	3.07759	4	1
GO:0030323	respiratory tube development	-3.96772	5/181	NC_GOM-ULB_GOM-gain	3.96772	5	5
GO:0030323	respiratory tube development	-2.31272	3/181	WG_GOM-RAD_GOM-gain	2.31272	3	1
GO:0030323	respiratory tube development	-3.77877	4/181	WL_MAD-ULB_MAD-gain	3.77877	4	1
GO:0030323	respiratory tube development	-6.01713	6/181	NC_GOM-MAD_GOM-gain	6.01713	6	5
GO:0030323	respiratory tube development	-9.35976	9/181	NC_GOM-RAD_GOM-gain	9.35976	9	5
GO:0060485	mesenchyme development	-3.64742	5/292	WL_GOM-ULB_GOM-gain	3.64742	5	5
GO:0060485	mesenchyme development	-3.77685	4/292	WG_GOM-RAD_RAD-gain	3.77685	4	1
GO:0060485	mesenchyme development	-3.50271	4/292	WG_GOM-MAD_GOM-gain	3.50271	4	1
GO:0060485	mesenchyme development	-2.51426	4/292	WG_MAD-ULB_MAD-gain	2.51426	4	1
GO:0060485	mesenchyme development	-2.92171	3/292	WG_MAD-RAD_MAD-gain	2.92171	3	1
GO:0060485	mesenchyme development	-2.15859	4/292	NC_GOM-ULB_GOM-gain	2.15859	4	1
GO:0060485	mesenchyme development	-3.64742	5/292	WG_GOM-RAD_GOM-gain	3.64742	5	5
GO:0060485	mesenchyme development	-4.87981	5/292	WL_GOM_MAD-GOM-gain	4.87981	5	5
GO:0060485	mesenchyme development	-2.96041	4/292	WG_GOM-ULB_ULB-gain	2.96041	4	1
GO:0060485	mesenchyme development	-2.99576	4/292	WL_MAD-ULB_MAD-gain	2.99576	4	1
GO:0060485	mesenchyme development	-7.06257	8/292	WL_GOM_RAD-GOM-gain	7.06257	8	5
GO:0060485	mesenchyme development	-2.70509	4/292	NC_GOM-MAD_GOM-gain	2.70509	4	1
GO:0060485	mesenchyme development	-6.36537	8/292	NC_GOM-RAD_GOM-gain	6.36537	8	5
GO:0060485	mesenchyme development	-4.10966	4/292	WL_MAD_RAD-MAD-gain	4.10966	4	1
GO:0003231	cardiac ventricle development	-2.53066	3/123	WG_GOM-ULB_GOM-gain	2.53066	3	1
GO:0003231	cardiac ventricle development	-2.39794	3/123	NC_GOM-ULB_GOM-gain	2.39794	3	1
GO:0003231	cardiac ventricle development	-4.0599	4/123	WG_GOM-RAD_GOM-gain	4.0599	4	1
GO:0003231	cardiac ventricle development	-4.12096	4/123	NC_GOM-MAD_GOM-gain	4.12096	4	1
GO:0003231	cardiac ventricle development	-6.33545	6/123	NC_GOM-RAD_GOM-gain	6.33545	6	5
GO:0001568	blood vessel development	-2.50639	6/765	WL_GOM-ULB_GOM-gain	2.50639	6	5
GO:0001568	blood vessel development	-3.0646	5/765	WL_GOM_RAD-RAD-gain	3.0646	5	5
GO:0001568	blood vessel development	-1.49254	5/765	WG_GOM-ULB_GOM-gain	1.49254	5	5
GO:0001568	blood vessel development	-1.323	4/765	WL_MAD-ULB_ULB-gain	1.323	4	1
GO:0001568	blood vessel development	-1.321	5/765	NC_GOM-ULB_GOM-gain	1.321	5	5
GO:0001568	blood vessel development	-3.24552	7/765	WG_GOM-RAD_GOM-gain	3.24552	7	5
GO:0001568	blood vessel development	-2.07972	4/765	WL_GOM_MAD-GOM-gain	2.07972	4	1
GO:0001568	blood vessel development	-2.46818	6/765	WL_GOM-ULB_ULB-gain	2.46818	6	5
GO:0001568	blood vessel development	-3.3415	7/765	NC_GOM-MAD_GOM-gain	3.3415	7	5
GO:0001568	blood vessel development	-5.78877	11/765	NC_GOM-RAD_GOM-gain	5.78877	11	10
GO:0001568	blood vessel development	-1.65804	3/765	WL_MAD_RAD-MAD-gain	1.65804	3	1
ko04310	Wnt signaling pathway	-2.32989	3/143	NC_GOM-RAD_GOM-gain	2.32989	3	1
ko04310	Wnt signaling pathway	-3.71039	3/143	WL_MAD_RAD-MAD-gain	3.71039	3	1
GO:0048863	stem cell differentiation	-4.34792	5/207	WL_GOM-ULB_GOM-gain	4.34792	5	5
GO:0048863	stem cell differentiation	-2.99448	3/207	WG_GOM-RAD_RAD-gain	2.99448	3	1
GO:0048863	stem cell differentiation	-2.05124	3/207	WG_MAD-ULB_MAD-gain	2.05124	3	1
GO:0048863	stem cell differentiation	-2.28656	3/207	NC_MAD-ULB_MDA-gain	2.28656	3	1
GO:0048863	stem cell differentiation	-4.18062	4/207	WL_GOM_MAD-GOM-gain	4.18062	4	1
GO:0048863	stem cell differentiation	-4.31117	5/207	WL_GOM_RAD-GOM-gain	4.31117	5	5
GO:0048863	stem cell differentiation	-2.28656	3/207	NC_RAD-ULB_ULB-gain	2.28656	3	1
GO:0048863	stem cell differentiation	-5.0242	6/207	NC_GOM-RAD_GOM-gain	5.0242	6	5
GO:0050920	regulation of chemotaxis	-1.96379	3/223	WG_MAD-ULB_MAD-gain	1.96379	3	1
GO:0050920	regulation of chemotaxis	-2.57186	4/223	NC_GOM-ULB_GOM-gain	2.57186	4	1
GO:0050920	regulation of chemotaxis	-2.77583	3/223	WL_GOM_MAD-GOM-gain	2.77583	3	1
GO:0050920	regulation of chemotaxis	-3.04872	4/223	WL_GOM_RAD-GOM-gain	3.04872	4	1
GO:0050920	regulation of chemotaxis	-5.49182	6/223	NC_GOM-MAD_GOM-gain	5.49182	6	5
GO:0050920	regulation of chemotaxis	-4.84069	6/223	NC_GOM-RAD_GOM-gain	4.84069	6	5
GO:0014068	positive regulation of phosphatidylinositol 3-kinase signaling	-2.94555	3/79	NC_GOM-ULB_GOM-gain	2.94555	3	1
GO:0014068	positive regulation of phosphatidylinositol 3-kinase signaling	-4.43551	4/79	NC_GOM-RAD_GOM-gain	4.43551	4	1
GO:0022409	positive regulation of cell-cell adhesion	-3.53073	5/284	WG_MAD-ULB_MAD-gain	3.53073	5	5
GO:0022409	positive regulation of cell-cell adhesion	-2.03453	3/284	WL_MAD-ULB_MAD-gain	2.03453	3	1
GO:0022409	positive regulation of cell-cell adhesion	-1.76209	3/284	WL_GOM_RAD-GOM-gain	1.76209	3	1
GO:0022409	positive regulation of cell-cell adhesion	-2.74895	4/284	NC_GOM-MAD_GOM-gain	2.74895	4	1
GO:0022409	positive regulation of cell-cell adhesion	-1.53274	3/284	NC_GOM-RAD_GOM-gain	1.53274	3	1
ko05034	Alcoholism	-4.20397	5/180	WG_GOM-ULB_GOM-gain	4.20397	5	5
ko05034	Alcoholism	-3.28631	4/180	WG_MAD-ULB_MAD-gain	3.28631	4	1
GO:0032869	cellular response to insulin stimulus	-3.07515	4/205	WG_MAD-ULB_MAD-gain	3.07515	4	1
GO:1903706	regulation of hemopoiesis	-1.92127	3/370	WG_RAD-ULB_RAD-gain	1.92127	3	1
GO:1903706	regulation of hemopoiesis	-3.01107	5/370	WG_MAD-ULB_MAD-gain	3.01107	5	5
GO:1903706	regulation of hemopoiesis	-1.81046	4/370	NC_GOM-ULB_GOM-gain	1.81046	4	1
GO:1903706	regulation of hemopoiesis	-1.52512	3/370	NC_GOM-MAD_GOM-gain	1.52512	3	1
GO:1903706	regulation of hemopoiesis	-2.5174	3/370	WL_MAD_RAD-MAD-gain	2.5174	3	1
GO:0048871	multicellular organismal homeostasis	-1.85759	3/511	WL_GOM_RAD-RAD-gain	1.85759	3	1
GO:0048871	multicellular organismal homeostasis	-2.17774	5/511	WG_GOM-ULB_GOM-gain	2.17774	5	5
GO:0048871	multicellular organismal homeostasis	-2.4021	5/511	WG_MAD-ULB_MAD-gain	2.4021	5	5
GO:0048871	multicellular organismal homeostasis	-3.82311	7/511	NC_GOM-RAD_RAD-gain	3.82311	7	5
GO:0048871	multicellular organismal homeostasis	-2.14976	6/511	NC_GOM-ULB_ULB-gain	2.14976	6	5
GO:0048871	multicellular organismal homeostasis	-1.77803	4/511	WL_GOM-ULB_ULB-gain	1.77803	4	1
GO:0001817	regulation of cytokine production	-1.35688	3/799	WL_GOM_RAD-RAD-gain	1.35688	3	1
GO:0001817	regulation of cytokine production	-2.23308	6/799	WG_MAD-ULB_MAD-gain	2.23308	6	5
GO:0001817	regulation of cytokine production	-2.14745	5/799	WL_MAD-ULB_MAD-gain	2.14745	5	5
GO:0001817	regulation of cytokine production	-2.37617	6/799	WL_GOM_RAD-GOM-gain	2.37617	6	5
GO:0001817	regulation of cytokine production	-4.03098	8/799	NC_GOM-MAD_GOM-gain	4.03098	8	5
GO:0001817	regulation of cytokine production	-1.4011	5/799	NC_GOM-RAD_GOM-gain	1.4011	5	5
GO:0048608	reproductive structure development	-3.16022	4/425	WG_GOM-RAD_RAD-gain	3.16022	4	1
GO:0048608	reproductive structure development	-1.94682	4/425	WG_MAD-ULB_MAD-gain	1.94682	4	1
GO:0048608	reproductive structure development	-1.61444	4/425	NC_GOM-ULB_GOM-gain	1.61444	4	1
GO:0048608	reproductive structure development	-2.91008	5/425	WG_GOM-RAD_GOM-gain	2.91008	5	5
GO:0048608	reproductive structure development	-2.98062	5/425	NC_GOM-MAD_GOM-gain	2.98062	5	5
GO:0048608	reproductive structure development	-5.15536	8/425	NC_GOM-RAD_GOM-gain	5.15536	8	5
GO:0009952	anterior/posterior pattern specification	-2.18694	3/201	WL_GOM-ULB_GOM-gain	2.18694	3	1
GO:0009952	anterior/posterior pattern specification	-3.88664	4/201	WG_RAD-ULB_RAD-gain	3.88664	4	1
GO:0009952	anterior/posterior pattern specification	-2.16598	3/201	WL_GOM_RAD-GOM-gain	2.16598	3	1
GO:0009952	anterior/posterior pattern specification	-2.23013	3/201	NC_GOM-MAD_GOM-gain	2.23013	3	1
GO:0009952	anterior/posterior pattern specification	-5.09701	6/201	NC_GOM-RAD_GOM-gain	5.09701	6	5
GO:0072593	reactive oxygen species metabolic process	-3.599	4/239	WG_RAD-ULB_RAD-gain	3.599	4	1
GO:0072593	reactive oxygen species metabolic process	-1.88312	3/239	WG_MAD-ULB_MAD-gain	1.88312	3	1
GO:0006641	triglyceride metabolic process	-3.5316	3/100	WG_RAD-ULB_RAD-gain	3.5316	3	1
ko04022	cGMP-PKG signaling pathway	-2.91426	3/163	WG_RAD-ULB_RAD-gain	2.91426	3	1
GO:0042445	hormone metabolic process	-2.09041	3/218	WL_GOM-ULB_GOM-gain	2.09041	3	1
GO:0042445	hormone metabolic process	-2.92977	3/218	WG_GOM-RAD_RAD-gain	2.92977	3	1
GO:0042445	hormone metabolic process	-2.55462	3/218	WG_RAD-ULB_RAD-gain	2.55462	3	1
GO:0002064	epithelial cell development	-2.51595	3/225	WG_RAD-ULB_RAD-gain	2.51595	3	1
GO:0002064	epithelial cell development	-2.76477	3/225	WL_GOM_MAD-GOM-gain	2.76477	3	1
GO:0071396	cellular response to lipid	-1.6336	4/576	WL_GOM-ULB_GOM-gain	1.6336	4	1
GO:0071396	cellular response to lipid	-1.71999	3/576	WL_GOM_RAD-RAD-gain	1.71999	3	1
GO:0071396	cellular response to lipid	-1.42185	3/576	WG_RAD-ULB_RAD-gain	1.42185	3	1
GO:0071396	cellular response to lipid	-1.77822	5/576	NC_GOM-ULB_GOM-gain	1.77822	5	5
GO:0071396	cellular response to lipid	-1.64513	3/576	WL_GOM_MAD-GOM-gain	1.64513	3	1
GO:0071396	cellular response to lipid	-2.40751	5/576	NC_GOM-MAD_GOM-gain	2.40751	5	5
GO:0071396	cellular response to lipid	-2.63112	6/576	NC_GOM-RAD_GOM-gain	2.63112	6	5
GO:0061061	muscle structure development	-1.49247	4/638	WL_GOM-ULB_GOM-gain	1.49247	4	1
GO:0061061	muscle structure development	-2.45865	4/638	WL_GOM_RAD-RAD-gain	2.45865	4	1
GO:0061061	muscle structure development	-2.25898	4/638	WG_GOM-MAD_GOM-gain	2.25898	4	1
GO:0061061	muscle structure development	-1.31192	3/638	WG_RAD-ULB_RAD-gain	1.31192	3	1
GO:0061061	muscle structure development	-1.79121	5/638	WG_GOM-ULB_GOM-gain	1.79121	5	5
GO:0061061	muscle structure development	-1.37775	4/638	WG_MAD-ULB_MAD-gain	1.37775	4	1
GO:0061061	muscle structure development	-5.31723	6/638	WG_MAD-RAD_MAD-gain	5.31723	6	5
GO:0061061	muscle structure development	-1.60844	5/638	NC_GOM-ULB_GOM-gain	1.60844	5	5
GO:0061061	muscle structure development	-5.54456	9/638	WG_GOM-RAD_GOM-gain	5.54456	9	5
GO:0061061	muscle structure development	-1.71282	6/638	NC_GOM-ULB_ULB-gain	1.71282	6	5
GO:0061061	muscle structure development	-1.53079	3/638	WL_GOM_MAD-GOM-gain	1.53079	3	1
GO:0061061	muscle structure development	-2.86192	6/638	WL_GOM_RAD-GOM-gain	2.86192	6	5
GO:0061061	muscle structure development	-2.00741	4/638	NC_GOM-MAD_MAD-gain	2.00741	4	1
GO:0061061	muscle structure development	-2.22156	5/638	NC_GOM-MAD_GOM-gain	2.22156	5	5
GO:0061061	muscle structure development	-2.41283	6/638	NC_GOM-RAD_GOM-gain	2.41283	6	5
GO:0061061	muscle structure development	-2.82674	4/638	WL_MAD_RAD-MAD-gain	2.82674	4	1
GO:0002090	regulation of receptor internalization	-3.90667	3/57	NC_MAD-ULB_MDA-gain	3.90667	3	1
GO:0002090	regulation of receptor internalization	-3.90667	3/57	NC_RAD-ULB_ULB-gain	3.90667	3	1
GO:0042110	T cell activation	-1.74418	4/489	WG_MAD-ULB_MAD-gain	1.74418	4	1
GO:0042110	T cell activation	-1.41781	3/489	WL_MAD-ULB_MAD-gain	1.41781	3	1
GO:0042110	T cell activation	-4.44729	5/489	WL_MAD_RAD-MAD-gain	4.44729	5	5
ko04390	Hippo signaling pathway	-3.36721	3/154	WG_GOM-RAD_RAD-gain	3.36721	3	1
ko04390	Hippo signaling pathway	-2.12766	3/154	NC_GOM-ULB_GOM-gain	2.12766	3	1
ko04390	Hippo signaling pathway	-2.50892	3/154	WG_GOM-RAD_GOM-gain	2.50892	3	1
ko04390	Hippo signaling pathway	-2.48746	3/154	WL_GOM_RAD-GOM-gain	2.48746	3	1
ko04390	Hippo signaling pathway	-2.55309	3/154	NC_GOM-MAD_GOM-gain	2.55309	3	1
ko04390	Hippo signaling pathway	-2.24063	3/154	NC_GOM-RAD_GOM-gain	2.24063	3	1
ko04390	Hippo signaling pathway	-3.61567	3/154	WL_MAD_RAD-MAD-gain	3.61567	3	1
GO:0045444	fat cell differentiation	-1.81985	3/230	NC_GOM-RAD_RAD-gain	1.81985	3	1
GO:0045444	fat cell differentiation	-2.25943	3/230	WG_GOM-ULB_ULB-gain	2.25943	3	1
GO:0045444	fat cell differentiation	-2.06974	3/230	NC_GOM-MAD_GOM-gain	2.06974	3	1
GO:0045444	fat cell differentiation	-1.76994	3/230	NC_GOM-RAD_GOM-gain	1.76994	3	1
GO:0045444	fat cell differentiation	-3.10739	3/230	WL_MAD_RAD-MAD-gain	3.10739	3	1
GO:0019221	cytokine-mediated signaling pathway	-1.47047	4/472	NC_GOM-ULB_GOM-gain	1.47047	4	1
GO:0019221	cytokine-mediated signaling pathway	-2.71035	5/472	WG_GOM-RAD_GOM-gain	2.71035	5	5
GO:0019221	cytokine-mediated signaling pathway	-2.24429	4/472	WL_MAD-ULB_MAD-gain	2.24429	4	1
GO:0019221	cytokine-mediated signaling pathway	-1.6008	4/472	NC_GOM-RAD_GOM-gain	1.6008	4	1
GO:0019221	cytokine-mediated signaling pathway	-2.2224	3/472	WL_MAD_RAD-MAD-gain	2.2224	3	1
GO:0034765	regulation of ion transmembrane transport	-4.42757	7/491	WL_GOM-ULB_GOM-gain	4.42757	7	5
GO:0034765	regulation of ion transmembrane transport	-1.90396	3/491	WL_GOM_RAD-RAD-gain	1.90396	3	1
GO:0034765	regulation of ion transmembrane transport	-1.75615	3/491	WG_GOM-MAD_GOM-gain	1.75615	3	1
GO:0034765	regulation of ion transmembrane transport	-1.86099	4/491	WG_GOM-RAD_GOM-gain	1.86099	4	1
GO:0034765	regulation of ion transmembrane transport	-1.82734	3/491	WL_GOM_MAD-GOM-gain	1.82734	3	1
GO:0034765	regulation of ion transmembrane transport	-2.18459	4/491	WL_MAD-ULB_MAD-gain	2.18459	4	1
GO:0034765	regulation of ion transmembrane transport	-2.60261	5/491	WL_GOM_RAD-GOM-gain	2.60261	5	5
GO:0034765	regulation of ion transmembrane transport	-2.17515	3/491	WL_MAD_RAD-MAD-gain	2.17515	3	1
GO:0032870	cellular response to hormone stimulus	-1.32341	4/588	WG_GOM-ULB_GOM-gain	1.32341	4	1
GO:0032870	cellular response to hormone stimulus	-2.14813	5/588	WG_MAD-ULB_MAD-gain	2.14813	5	5
GO:0032870	cellular response to hormone stimulus	-1.60484	4/588	WG_GOM-RAD_GOM-gain	1.60484	4	1
GO:0032870	cellular response to hormone stimulus	-1.96165	3/588	WL_MAD_RAD-MAD-gain	1.96165	3	1
GO:0003013	circulatory system process	-4.80373	8/598	WL_GOM-ULB_GOM-gain	4.80373	8	5
GO:0003013	circulatory system process	-2.55947	4/598	WL_GOM_RAD-RAD-gain	2.55947	4	1
GO:0003013	circulatory system process	-1.534	3/598	WG_GOM-MAD_GOM-gain	1.534	3	1
GO:0003013	circulatory system process	-1.38127	3/598	WG_RAD-ULB_RAD-gain	1.38127	3	1
GO:0003013	circulatory system process	-1.30138	4/598	WG_GOM-ULB_GOM-gain	1.30138	4	1
GO:0003013	circulatory system process	-1.46457	4/598	WG_MAD-ULB_MAD-gain	1.46457	4	1
GO:0003013	circulatory system process	-2.04792	3/598	WG_MAD-RAD_MAD-gain	2.04792	3	1
GO:0003013	circulatory system process	-1.58143	4/598	WG_GOM-RAD_GOM-gain	1.58143	4	1
GO:0003013	circulatory system process	-1.31369	5/598	NC_GOM-ULB_ULB-gain	1.31369	5	5
GO:0003013	circulatory system process	-2.45499	4/598	WL_GOM_MAD-GOM-gain	2.45499	4	1
GO:0003013	circulatory system process	-3.00578	6/598	WL_GOM_RAD-GOM-gain	3.00578	6	5
GO:0003013	circulatory system process	-1.35363	3/598	NC_GOM-MAD_MAD-gain	1.35363	3	1
GO:0003013	circulatory system process	-1.55701	4/598	WL_GOM-ULB_ULB-gain	1.55701	4	1
GO:0003013	circulatory system process	-2.33889	5/598	NC_GOM-MAD_GOM-gain	2.33889	5	5
GO:0003013	circulatory system process	-1.87692	5/598	NC_GOM-RAD_GOM-gain	1.87692	5	5
GO:0003013	circulatory system process	-1.94189	3/598	WL_MAD_RAD-MAD-gain	1.94189	3	1
GO:0045596	negative regulation of cell differentiation	-2.03518	5/683	WL_GOM-ULB_GOM-gain	2.03518	5	5
GO:0045596	negative regulation of cell differentiation	-2.40782	4/683	WG_GOM-RAD_RAD-gain	2.40782	4	1
GO:0045596	negative regulation of cell differentiation	-1.52834	3/683	WL_GOM_RAD-RAD-gain	1.52834	3	1
GO:0045596	negative regulation of cell differentiation	-3.0285	5/683	WG_GOM-MAD_GOM-gain	3.0285	5	5
GO:0045596	negative regulation of cell differentiation	-1.89182	3/683	WG_MAD-RAD_MAD-gain	1.89182	3	1
GO:0045596	negative regulation of cell differentiation	-1.49831	5/683	NC_GOM-ULB_GOM-gain	1.49831	5	5
GO:0045596	negative regulation of cell differentiation	-2.03518	5/683	WG_GOM-RAD_GOM-gain	2.03518	5	5
GO:0045596	negative regulation of cell differentiation	-2.25082	4/683	WL_GOM_MAD-GOM-gain	2.25082	4	1
GO:0045596	negative regulation of cell differentiation	-4.33712	8/683	WL_GOM_RAD-GOM-gain	4.33712	8	5
GO:0045596	negative regulation of cell differentiation	-1.44921	4/683	NC_GOM-MAD_GOM-gain	1.44921	4	1
GO:0045596	negative regulation of cell differentiation	-2.95631	7/683	NC_GOM-RAD_GOM-gain	2.95631	7	5
GO:0045596	negative regulation of cell differentiation	-1.78756	3/683	WL_MAD_RAD-MAD-gain	1.78756	3	1
GO:0006334	nucleosome assembly	-2.4724	3/129	WG_GOM-ULB_GOM-gain	2.4724	3	1
GO:0007507	heart development	-6.85304	10/590	WL_GOM-ULB_GOM-gain	6.85304	10	10
GO:0007507	heart development	-1.69267	3/590	WL_GOM_RAD-RAD-gain	1.69267	3	1
GO:0007507	heart development	-2.37872	4/590	WG_GOM-MAD_GOM-gain	2.37872	4	1
GO:0007507	heart development	-4.18522	8/590	WG_GOM-ULB_GOM-gain	4.18522	8	5
GO:0007507	heart development	-2.14208	5/590	WG_MAD-ULB_MAD-gain	2.14208	5	5
GO:0007507	heart development	-1.73786	5/590	NC_GOM-ULB_GOM-gain	1.73786	5	5
GO:0007507	heart development	-3.07622	6/590	WG_GOM-RAD_GOM-gain	3.07622	6	5
GO:0007507	heart development	-1.33427	5/590	NC_GOM-ULB_ULB-gain	1.33427	5	5
GO:0007507	heart development	-3.44148	5/590	WL_GOM_MAD-GOM-gain	3.44148	5	5
GO:0007507	heart development	-2.2645	5/590	WL_GOM_RAD-GOM-gain	2.2645	5	5
GO:0007507	heart development	-2.12394	4/590	NC_GOM-MAD_MAD-gain	2.12394	4	1
GO:0007507	heart development	-1.57562	4/590	WL_GOM-ULB_ULB-gain	1.57562	4	1
GO:0007507	heart development	-4.02874	7/590	NC_GOM-MAD_GOM-gain	4.02874	7	5
GO:0007507	heart development	-7.91294	12/590	NC_GOM-RAD_GOM-gain	7.91294	12	10
GO:0048812	neuron projection morphogenesis	-2.9833	6/615	WL_GOM-ULB_GOM-gain	2.9833	6	5
GO:0048812	neuron projection morphogenesis	-1.50299	3/615	WG_GOM-MAD_GOM-gain	1.50299	3	1
GO:0048812	neuron projection morphogenesis	-4.06005	8/615	WG_GOM-ULB_GOM-gain	4.06005	8	5
GO:0048812	neuron projection morphogenesis	-2.0685	5/615	WG_MAD-ULB_MAD-gain	2.0685	5	5
GO:0048812	neuron projection morphogenesis	-2.01481	3/615	WG_MAD-RAD_MAD-gain	2.01481	3	1
GO:0048812	neuron projection morphogenesis	-2.42969	5/615	NC_MAD-ULB_MDA-gain	2.42969	5	5
GO:0048812	neuron projection morphogenesis	-2.28852	6/615	NC_GOM-ULB_GOM-gain	2.28852	6	5
GO:0048812	neuron projection morphogenesis	-2.9833	6/615	WG_GOM-RAD_GOM-gain	2.9833	6	5
GO:0048812	neuron projection morphogenesis	-1.88408	4/615	NC_MAD-ULB_ULB-gain	1.88408	4	1
GO:0048812	neuron projection morphogenesis	-4.39938	6/615	WL_GOM_MAD-GOM-gain	4.39938	6	5
GO:0048812	neuron projection morphogenesis	-6.6127	10/615	WL_GOM_RAD-GOM-gain	6.6127	10	10
GO:0048812	neuron projection morphogenesis	-2.42969	5/615	NC_RAD-ULB_ULB-gain	2.42969	5	5
GO:0048812	neuron projection morphogenesis	-2.2879	5/615	NC_GOM-MAD_GOM-gain	2.2879	5	5
GO:0048812	neuron projection morphogenesis	-2.49065	6/615	NC_GOM-RAD_GOM-gain	2.49065	6	5
GO:0045104	intermediate filament cytoskeleton organization	-3.64135	3/51	WG_GOM-ULB_GOM-gain	3.64135	3	1
GO:0051346	negative regulation of hydrolase activity	-2.24515	4/379	WL_GOM-ULB_GOM-gain	2.24515	4	1
GO:0051346	negative regulation of hydrolase activity	-2.72814	5/379	WG_GOM-ULB_GOM-gain	2.72814	5	5
GO:0051346	negative regulation of hydrolase activity	-1.36728	3/379	WG_MAD-ULB_MAD-gain	1.36728	3	1
GO:0051346	negative regulation of hydrolase activity	-3.13161	5/379	WG_GOM-RAD_GOM-gain	3.13161	5	5
GO:0051346	negative regulation of hydrolase activity	-2.13082	3/379	WL_GOM_MAD-GOM-gain	2.13082	3	1
GO:0051346	negative regulation of hydrolase activity	-3.09689	5/379	WL_GOM_RAD-GOM-gain	3.09689	5	5
GO:0043410	positive regulation of MAPK cascade	-2.67081	5/482	WL_GOM-ULB_GOM-gain	2.67081	5	5
GO:0043410	positive regulation of MAPK cascade	-4.05942	5/482	WG_GOM-RAD_RAD-gain	4.05942	5	5
GO:0043410	positive regulation of MAPK cascade	-1.92552	3/482	WL_GOM_RAD-RAD-gain	1.92552	3	1
GO:0043410	positive regulation of MAPK cascade	-2.69385	4/482	WG_GOM-MAD_GOM-gain	2.69385	4	1
GO:0043410	positive regulation of MAPK cascade	-2.28287	5/482	WG_GOM-ULB_GOM-gain	2.28287	5	5
GO:0043410	positive regulation of MAPK cascade	-2.80969	6/482	NC_GOM-ULB_GOM-gain	2.80969	6	5
GO:0043410	positive regulation of MAPK cascade	-3.53784	6/482	WG_GOM-RAD_GOM-gain	3.53784	6	5
GO:0043410	positive regulation of MAPK cascade	-1.65597	5/482	NC_GOM-ULB_ULB-gain	1.65597	5	5
GO:0043410	positive regulation of MAPK cascade	-2.24663	4/482	NC_MAD-ULB_ULB-gain	2.24663	4	1
GO:0043410	positive regulation of MAPK cascade	-1.84871	3/482	WL_GOM_MAD-GOM-gain	1.84871	3	1
GO:0043410	positive regulation of MAPK cascade	-3.05046	5/482	WG_GOM-ULB_ULB-gain	3.05046	5	5
GO:0043410	positive regulation of MAPK cascade	-5.42647	8/482	WL_GOM_RAD-GOM-gain	5.42647	8	5
GO:0043410	positive regulation of MAPK cascade	-2.74002	5/482	NC_GOM-MAD_GOM-gain	2.74002	5	5
GO:0043410	positive regulation of MAPK cascade	-4.76066	8/482	NC_GOM-RAD_GOM-gain	4.76066	8	5
GO:0043410	positive regulation of MAPK cascade	-2.19728	3/482	WL_MAD_RAD-MAD-gain	2.19728	3	1
GO:0001934	positive regulation of protein phosphorylation	-3.37352	7/728	WL_GOM-ULB_GOM-gain	3.37352	7	5
GO:0001934	positive regulation of protein phosphorylation	-2.30965	4/728	WG_GOM-RAD_RAD-gain	2.30965	4	1
GO:0001934	positive regulation of protein phosphorylation	-2.25573	4/728	WL_GOM_RAD-RAD-gain	2.25573	4	1
GO:0001934	positive regulation of protein phosphorylation	-1.46673	4/728	NC_MAD-ULB_MDA-gain	1.46673	4	1
GO:0001934	positive regulation of protein phosphorylation	-1.39758	5/728	NC_GOM-ULB_GOM-gain	1.39758	5	5
GO:0001934	positive regulation of protein phosphorylation	-1.92389	5/728	WG_GOM-RAD_GOM-gain	1.92389	5	5
GO:0001934	positive regulation of protein phosphorylation	-2.15416	4/728	WL_GOM_MAD-GOM-gain	2.15416	4	1
GO:0001934	positive regulation of protein phosphorylation	-1.71442	3/728	WG_RAD-ULB_ULB-gain	1.71442	3	1
GO:0001934	positive regulation of protein phosphorylation	-1.58089	4/728	WG_GOM-ULB_ULB-gain	1.58089	4	1
GO:0001934	positive regulation of protein phosphorylation	-4.14326	8/728	WL_GOM_RAD-GOM-gain	4.14326	8	5
GO:0001934	positive regulation of protein phosphorylation	-1.46673	4/728	NC_RAD-ULB_ULB-gain	1.46673	4	1
GO:0001934	positive regulation of protein phosphorylation	-1.36383	4/728	NC_GOM-MAD_GOM-gain	1.36383	4	1
GO:0001934	positive regulation of protein phosphorylation	-2.79761	7/728	NC_GOM-RAD_GOM-gain	2.79761	7	5
GO:0001934	positive regulation of protein phosphorylation	-1.71442	3/728	WL_MAD_RAD-MAD-gain	1.71442	3	1
GO:0006974	cellular response to DNA damage stimulus	-1.34217	4/799	NC_MAD-ULB_MDA-gain	1.34217	4	1
GO:0006974	cellular response to DNA damage stimulus	-1.60894	3/799	WG_RAD-ULB_ULB-gain	1.60894	3	1
GO:0006974	cellular response to DNA damage stimulus	-1.34217	4/799	NC_RAD-ULB_ULB-gain	1.34217	4	1
GO:2000052	positive regulation of non-canonical Wnt signaling pathway	-5.54633	45000	WG_GOM-RAD_GOM-gain	5.54633	3	1
GO:0048762	mesenchymal cell differentiation	-4.06136	5/238	WL_GOM-ULB_GOM-gain	4.06136	5	5
GO:0048762	mesenchymal cell differentiation	-4.1186	4/238	WG_GOM-RAD_RAD-gain	4.1186	4	1
GO:0048762	mesenchymal cell differentiation	-3.84139	4/238	WG_GOM-MAD_GOM-gain	3.84139	4	1
GO:0048762	mesenchymal cell differentiation	-1.62404	3/238	NC_GOM-ULB_GOM-gain	1.62404	3	1
GO:0048762	mesenchymal cell differentiation	-4.06136	5/238	WG_GOM-RAD_GOM-gain	4.06136	5	5
GO:0048762	mesenchymal cell differentiation	-5.30976	5/238	WL_GOM_MAD-GOM-gain	5.30976	5	5
GO:0048762	mesenchymal cell differentiation	-2.21844	3/238	WG_GOM-ULB_ULB-gain	2.21844	3	1
GO:0048762	mesenchymal cell differentiation	-3.32709	4/238	WL_MAD-ULB_MAD-gain	3.32709	4	1
GO:0048762	mesenchymal cell differentiation	-7.74806	8/238	WL_GOM_RAD-GOM-gain	7.74806	8	5
GO:0048762	mesenchymal cell differentiation	-4.68117	6/238	NC_GOM-RAD_GOM-gain	4.68117	6	5
GO:0048762	mesenchymal cell differentiation	-4.4545	4/238	WL_MAD_RAD-MAD-gain	4.4545	4	1
GO:0000165	MAPK cascade	-3.19572	7/780	WL_GOM-ULB_GOM-gain	3.19572	7	5
GO:0000165	MAPK cascade	-3.09679	5/780	WG_GOM-RAD_RAD-gain	3.09679	5	5
GO:0000165	MAPK cascade	-1.38284	3/780	WL_GOM_RAD-RAD-gain	1.38284	3	1
GO:0000165	MAPK cascade	-2.7731	5/780	WG_GOM-MAD_GOM-gain	2.7731	5	5
GO:0000165	MAPK cascade	-1.46164	5/780	WG_GOM-ULB_GOM-gain	1.46164	5	5
GO:0000165	MAPK cascade	-2.00219	5/780	NC_MAD-ULB_MDA-gain	2.00219	5	5
GO:0000165	MAPK cascade	-3.04423	8/780	NC_GOM-ULB_GOM-gain	3.04423	8	5
GO:0000165	MAPK cascade	-3.99051	8/780	WG_GOM-RAD_GOM-gain	3.99051	8	5
GO:0000165	MAPK cascade	-1.54681	4/780	NC_MAD-ULB_ULB-gain	1.54681	4	1
GO:0000165	MAPK cascade	-2.05073	4/780	WL_GOM_MAD-GOM-gain	2.05073	4	1
GO:0000165	MAPK cascade	-2.15085	5/780	WG_GOM-ULB_ULB-gain	2.15085	5	5
GO:0000165	MAPK cascade	-5.67846	10/780	WL_GOM_RAD-GOM-gain	5.67846	10	10
GO:0000165	MAPK cascade	-2.00219	5/780	NC_RAD-ULB_ULB-gain	2.00219	5	5
GO:0000165	MAPK cascade	-1.77549	5/780	WL_GOM-ULB_ULB-gain	1.77549	5	5
GO:0000165	MAPK cascade	-2.54373	6/780	NC_GOM-MAD_GOM-gain	2.54373	6	5
GO:0000165	MAPK cascade	-4.06509	9/780	NC_GOM-RAD_GOM-gain	4.06509	9	5
GO:0000165	MAPK cascade	-1.63607	3/780	WL_MAD_RAD-MAD-gain	1.63607	3	1
GO:0071805	potassium ion transmembrane transport	-3.1065	4/219	WG_GOM-RAD_GOM-gain	3.1065	4	1
GO:0071805	potassium ion transmembrane transport	-2.79828	3/219	WL_GOM_MAD-GOM-gain	2.79828	3	1
GO:0071805	potassium ion transmembrane transport	-3.07791	4/219	WL_GOM_RAD-GOM-gain	3.07791	4	1
GO:0071805	potassium ion transmembrane transport	-3.07791	4/219	WL_GOM-ULB_ULB-gain	3.07791	4	1
GO:1901617	organic hydroxy compound biosynthetic process	-2.97925	4/237	WG_GOM-RAD_GOM-gain	2.97925	4	1
GO:1901617	organic hydroxy compound biosynthetic process	-2.22348	3/237	WG_GOM-ULB_ULB-gain	2.22348	3	1
GO:1901617	organic hydroxy compound biosynthetic process	-1.97135	3/237	WL_GOM_RAD-GOM-gain	1.97135	3	1
GO:1901617	organic hydroxy compound biosynthetic process	-3.03773	4/237	NC_GOM-MAD_GOM-gain	3.03773	4	1
GO:1901617	organic hydroxy compound biosynthetic process	-2.62541	4/237	NC_GOM-RAD_GOM-gain	2.62541	4	1
GO:0030098	lymphocyte differentiation	-1.38155	3/374	WG_MAD-ULB_MAD-gain	1.38155	3	1
GO:0030098	lymphocyte differentiation	-2.26531	4/374	WG_GOM-RAD_GOM-gain	2.26531	4	1
GO:0030098	lymphocyte differentiation	-3.22924	5/374	NC_GOM-MAD_GOM-gain	3.22924	5	5
GO:0030098	lymphocyte differentiation	-1.93275	4/374	NC_GOM-RAD_GOM-gain	1.93275	4	1
GO:0030098	lymphocyte differentiation	-2.50425	3/374	WL_MAD_RAD-MAD-gain	2.50425	3	1
hsa03320	PPAR signaling pathway	-4.36449	4/86	NC_GOM-RAD_RAD-gain	4.36449	4	1
hsa03320	PPAR signaling pathway	-2.53122	3/86	NC_GOM-ULB_ULB-gain	2.53122	3	1
GO:1990542	mitochondrial transmembrane transport	-4.07494	4/102	NC_GOM-RAD_RAD-gain	4.07494	4	1
GO:1990542	mitochondrial transmembrane transport	-3.42819	4/102	NC_GOM-ULB_ULB-gain	3.42819	4	1
GO:1990542	mitochondrial transmembrane transport	-3.47352	3/102	NC_GOM-MAD_MAD-gain	3.47352	3	1
GO:0008643	carbohydrate transport	-3.40999	4/152	NC_GOM-RAD_RAD-gain	3.40999	4	1
GO:0008643	carbohydrate transport	-2.50344	3/152	WL_GOM-ULB_ULB-gain	2.50344	3	1
GO:0009123	nucleoside monophosphate metabolic process	-3.15114	3/77	NC_GOM-RAD_RAD-gain	3.15114	3	1
GO:0009123	nucleoside monophosphate metabolic process	-2.66774	3/77	NC_GOM-ULB_ULB-gain	2.66774	3	1
GO:0016042	lipid catabolic process	-1.44613	3/321	NC_GOM-RAD_RAD-gain	1.44613	3	1
GO:0016042	lipid catabolic process	-2.05764	3/321	NC_GOM-MAD_MAD-gain	2.05764	3	1
GO:0006820	anion transport	-1.80902	4/509	WL_GOM-ULB_GOM-gain	1.80902	4	1
GO:0006820	anion transport	-3.00002	6/509	NC_GOM-RAD_RAD-gain	3.00002	6	5
GO:0006820	anion transport	-2.13045	4/509	WL_MAD-ULB_MAD-gain	2.13045	4	1
GO:0006820	anion transport	-1.78365	4/509	WL_GOM_RAD-GOM-gain	1.78365	4	1
GO:0071248	cellular response to metal ion	-2.98839	4/197	NC_GOM-RAD_RAD-gain	2.98839	4	1
GO:0071248	cellular response to metal ion	-2.37583	4/197	NC_GOM-ULB_ULB-gain	2.37583	4	1
GO:0007015	actin filament organization	-1.87203	3/444	WG_GOM-MAD_GOM-gain	1.87203	3	1
GO:0007015	actin filament organization	-2.48728	5/444	NC_GOM-RAD_RAD-gain	2.48728	5	5
GO:0007015	actin filament organization	-3.04625	5/444	NC_MAD-ULB_MDA-gain	3.04625	5	5
GO:0007015	actin filament organization	-1.94419	3/444	WL_GOM_MAD-GOM-gain	1.94419	3	1
GO:0007015	actin filament organization	-1.68221	3/444	NC_GOM-MAD_MAD-gain	1.68221	3	1
GO:0007015	actin filament organization	-3.04625	5/444	NC_RAD-ULB_ULB-gain	3.04625	5	5
GO:0007015	actin filament organization	-1.98211	4/444	WL_GOM-ULB_ULB-gain	1.98211	4	1
GO:0007015	actin filament organization	-1.32734	3/444	NC_GOM-MAD_GOM-gain	1.32734	3	1
GO:0007015	actin filament organization	-1.68635	4/444	NC_GOM-RAD_GOM-gain	1.68635	4	1
GO:0071456	cellular response to hypoxia	-2.31662	3/151	NC_GOM-RAD_RAD-gain	2.31662	3	1
GO:0071456	cellular response to hypoxia	-2.60001	3/151	WL_MAD-ULB_ULB-gain	2.60001	3	1
GO:0071456	cellular response to hypoxia	-3.68725	4/151	WL_GOM-ULB_ULB-gain	3.68725	4	1
GO:0032874	positive regulation of stress-activated MAPK cascade	-3.41512	3/126	WG_GOM-MAD_GOM-gain	3.41512	3	1
GO:0032874	positive regulation of stress-activated MAPK cascade	-2.75612	3/126	WG_GOM-RAD_GOM-gain	2.75612	3	1
GO:0032874	positive regulation of stress-activated MAPK cascade	-2.48371	3/126	NC_GOM-RAD_GOM-gain	2.48371	3	1
GO:1903510	mucopolysaccharide metabolic process	-3.9043	3/86	WG_GOM-MAD_GOM-gain	3.9043	3	1
GO:0034766	negative regulation of ion transmembrane transport	-4.24861	4/110	WL_GOM-ULB_GOM-gain	4.24861	4	1
GO:0034766	negative regulation of ion transmembrane transport	-3.58825	3/110	WG_GOM-MAD_GOM-gain	3.58825	3	1
GO:0034766	negative regulation of ion transmembrane transport	-3.19774	3/110	WL_MAD-ULB_MAD-gain	3.19774	3	1
GO:0034766	negative regulation of ion transmembrane transport	-2.90342	3/110	WL_GOM_RAD-GOM-gain	2.90342	3	1
GO:0008544	epidermis development	-1.63275	3/324	WL_GOM-ULB_GOM-gain	1.63275	3	1
GO:0008544	epidermis development	-3.33219	4/324	WG_GOM-MAD_GOM-gain	3.33219	4	1
GO:0008544	epidermis development	-3.02815	5/324	WG_GOM-ULB_GOM-gain	3.02815	5	5
GO:0008544	epidermis development	-1.76017	3/324	NC_MAD-ULB_MDA-gain	1.76017	3	1
GO:0008544	epidermis development	-2.4856	4/324	WG_GOM-RAD_GOM-gain	2.4856	4	1
GO:0008544	epidermis development	-3.43535	4/324	WL_GOM_MAD-GOM-gain	3.43535	4	1
GO:0008544	epidermis development	-2.45819	4/324	WL_GOM_RAD-GOM-gain	2.45819	4	1
GO:0008544	epidermis development	-1.76017	3/324	NC_RAD-ULB_ULB-gain	1.76017	3	1
GO:0008544	epidermis development	-2.14532	4/324	NC_GOM-RAD_GOM-gain	2.14532	4	1
GO:0008285	negative regulation of cell population proliferation	-1.80777	5/779	WL_GOM-ULB_GOM-gain	1.80777	5	5
GO:0008285	negative regulation of cell population proliferation	-3.99871	6/779	WL_GOM_RAD-RAD-gain	3.99871	6	5
GO:0008285	negative regulation of cell population proliferation	-2.77555	5/779	WG_GOM-MAD_GOM-gain	2.77555	5	5
GO:0008285	negative regulation of cell population proliferation	-1.46368	5/779	WG_GOM-ULB_GOM-gain	1.46368	5	5
GO:0008285	negative regulation of cell population proliferation	-2.58726	6/779	WL_MAD-ULB_ULB-gain	2.58726	6	5
GO:0008285	negative regulation of cell population proliferation	-2.46774	6/779	WG_GOM-RAD_GOM-gain	2.46774	6	5
GO:0008285	negative regulation of cell population proliferation	-2.05264	4/779	WL_GOM_MAD-GOM-gain	2.05264	4	1
GO:0008285	negative regulation of cell population proliferation	-2.19288	5/779	WL_MAD-ULB_MAD-gain	2.19288	5	5
GO:0008285	negative regulation of cell population proliferation	-3.15277	7/779	WL_GOM_RAD-GOM-gain	3.15277	7	5
GO:0008285	negative regulation of cell population proliferation	-1.77765	5/779	WL_GOM-ULB_ULB-gain	1.77765	5	5
GO:0008285	negative regulation of cell population proliferation	-1.4409	5/779	NC_GOM-RAD_GOM-gain	1.4409	5	5
GO:0097435	supramolecular fiber organization	-2.02972	4/743	WG_GOM-MAD_GOM-gain	2.02972	4	1
GO:0097435	supramolecular fiber organization	-1.58711	5/743	NC_GOM-RAD_RAD-gain	1.58711	5	5
GO:0097435	supramolecular fiber organization	-3.62416	7/743	NC_MAD-ULB_MDA-gain	3.62416	7	5
GO:0097435	supramolecular fiber organization	-1.3659	5/743	NC_GOM-ULB_GOM-gain	1.3659	5	5
GO:0097435	supramolecular fiber organization	-2.12347	4/743	WL_GOM_MAD-GOM-gain	2.12347	4	1
GO:0097435	supramolecular fiber organization	-1.78511	4/743	NC_GOM-MAD_MAD-gain	1.78511	4	1
GO:0097435	supramolecular fiber organization	-3.62416	7/743	NC_RAD-ULB_ULB-gain	3.62416	7	5
GO:0097435	supramolecular fiber organization	-1.85817	5/743	WL_GOM-ULB_ULB-gain	1.85817	5	5
GO:0097435	supramolecular fiber organization	-1.95191	5/743	NC_GOM-MAD_GOM-gain	1.95191	5	5
GO:0097435	supramolecular fiber organization	-1.51619	5/743	NC_GOM-RAD_GOM-gain	1.51619	5	5
GO:0007409	axonogenesis	-3.87101	6/418	WL_GOM-ULB_GOM-gain	3.87101	6	5
GO:0007409	axonogenesis	-1.94225	3/418	WG_GOM-MAD_GOM-gain	1.94225	3	1
GO:0007409	axonogenesis	-3.37855	6/418	WG_GOM-ULB_GOM-gain	3.37855	6	5
GO:0007409	axonogenesis	-2.47871	3/418	WG_MAD-RAD_MAD-gain	2.47871	3	1
GO:0007409	axonogenesis	-2.26859	4/418	NC_MAD-ULB_MDA-gain	2.26859	4	1
GO:0007409	axonogenesis	-1.6376	4/418	NC_GOM-ULB_GOM-gain	1.6376	4	1
GO:0007409	axonogenesis	-3.87101	6/418	WG_GOM-RAD_GOM-gain	3.87101	6	5
GO:0007409	axonogenesis	-5.34711	6/418	WL_GOM_MAD-GOM-gain	5.34711	6	5
GO:0007409	axonogenesis	-1.56622	3/418	WG_GOM-ULB_ULB-gain	1.56622	3	1
GO:0007409	axonogenesis	-8.18018	10/418	WL_GOM_RAD-GOM-gain	8.18018	10	10
GO:0007409	axonogenesis	-2.26859	4/418	NC_RAD-ULB_ULB-gain	2.26859	4	1
GO:0007409	axonogenesis	-2.15224	4/418	NC_GOM-MAD_GOM-gain	2.15224	4	1
GO:0007409	axonogenesis	-2.51756	5/418	NC_GOM-RAD_GOM-gain	2.51756	5	5
GO:0008277	regulation of G protein-coupled receptor signaling pathway	-3.05589	3/135	WG_MAD-ULB_ULB-gain	3.05589	3	1
GO:0045471	response to ethanol	-3.0283	3/138	WG_MAD-ULB_ULB-gain	3.0283	3	1
GO:0002697	regulation of immune effector process	-2.89688	4/341	WG_MAD-ULB_ULB-gain	2.89688	4	1
GO:0002697	regulation of immune effector process	-1.82147	3/341	WL_MAD-ULB_MAD-gain	1.82147	3	1
GO:0002697	regulation of immune effector process	-2.46275	4/341	NC_GOM-MAD_GOM-gain	2.46275	4	1
GO:0009150	purine ribonucleotide metabolic process	-2.28368	3/369	WG_GOM-RAD_RAD-gain	2.28368	3	1
GO:0009150	purine ribonucleotide metabolic process	-1.61305	3/369	NC_MAD-ULB_MDA-gain	1.61305	3	1
GO:0009150	purine ribonucleotide metabolic process	-2.77137	4/369	WG_MAD-ULB_ULB-gain	2.77137	4	1
GO:0009150	purine ribonucleotide metabolic process	-2.58974	4/369	WG_GOM-ULB_ULB-gain	2.58974	4	1
GO:0009150	purine ribonucleotide metabolic process	-1.61305	3/369	NC_RAD-ULB_ULB-gain	1.61305	3	1
GO:0051260	protein homooligomerization	-2.68379	3/182	WG_MAD-ULB_ULB-gain	2.68379	3	1
GO:0010038	response to metal ion	-2.81451	5/373	NC_GOM-RAD_RAD-gain	2.81451	5	5
GO:0010038	response to metal ion	-1.60099	3/373	NC_MAD-ULB_MDA-gain	1.60099	3	1
GO:0010038	response to metal ion	-1.53669	3/373	WL_MAD-ULB_ULB-gain	1.53669	3	1
GO:0010038	response to metal ion	-1.82456	3/373	WG_MAD-ULB_ULB-gain	1.82456	3	1
GO:0010038	response to metal ion	-2.09425	5/373	NC_GOM-ULB_ULB-gain	2.09425	5	5
GO:0010038	response to metal ion	-1.60099	3/373	NC_RAD-ULB_ULB-gain	1.60099	3	1
GO:0010038	response to metal ion	-2.24251	4/373	WL_GOM-ULB_ULB-gain	2.24251	4	1
GO:0010038	response to metal ion	-1.51621	3/373	NC_GOM-MAD_GOM-gain	1.51621	3	1
hsa04925	aldosterone synthesis and secretion	-3.25342	3/103	WG_GOM-ULB_ULB-gain	3.25342	3	1
GO:0071621	granulocyte chemotaxis	-3.00932	3/125	WG_GOM-ULB_ULB-gain	3.00932	3	1
ko04020	Calcium signaling pathway	-2.54337	3/182	WG_GOM-ULB_ULB-gain	2.54337	3	1
ko04020	Calcium signaling pathway	-2.28491	3/182	WL_GOM_RAD-GOM-gain	2.28491	3	1
ko04020	Calcium signaling pathway	-3.46775	4/182	NC_GOM-MAD_GOM-gain	3.46775	4	1
ko04020	Calcium signaling pathway	-2.04189	3/182	NC_GOM-RAD_GOM-gain	2.04189	3	1
GO:0050679	positive regulation of epithelial cell proliferation	-2.99448	3/207	WG_GOM-RAD_RAD-gain	2.99448	3	1
GO:0050679	positive regulation of epithelial cell proliferation	-2.38655	3/207	WG_GOM-ULB_ULB-gain	2.38655	3	1
GO:0050679	positive regulation of epithelial cell proliferation	-2.19493	3/207	NC_GOM-MAD_GOM-gain	2.19493	3	1
GO:0050679	positive regulation of epithelial cell proliferation	-1.89132	3/207	NC_GOM-RAD_GOM-gain	1.89132	3	1
GO:0090596	sensory organ morphogenesis	-1.80384	3/256	WG_MAD-ULB_MAD-gain	1.80384	3	1
GO:0090596	sensory organ morphogenesis	-3.08641	3/256	WG_MAD-RAD_MAD-gain	3.08641	3	1
GO:0090596	sensory organ morphogenesis	-2.85594	4/256	WG_GOM-RAD_GOM-gain	2.85594	4	1
GO:0090596	sensory organ morphogenesis	-2.1315	3/256	WG_GOM-ULB_ULB-gain	2.1315	3	1
GO:0090596	sensory organ morphogenesis	-2.15746	3/256	WL_MAD-ULB_MAD-gain	2.15746	3	1
GO:0090596	sensory organ morphogenesis	-1.94398	3/256	NC_GOM-MAD_GOM-gain	1.94398	3	1
GO:0090596	sensory organ morphogenesis	-2.50508	4/256	NC_GOM-RAD_GOM-gain	2.50508	4	1
GO:0009612	response to mechanical stimulus	-3.52323	4/216	NC_MAD-ULB_ULB-gain	3.52323	4	1
GO:0009612	response to mechanical stimulus	-2.08052	3/216	WL_GOM-ULB_ULB-gain	2.08052	3	1
GO:0010720	positive regulation of cell development	-1.7897	3/298	WL_MAD-ULB_ULB-gain	1.7897	3	1
GO:0010720	positive regulation of cell development	-2.00418	3/298	NC_MAD-ULB_ULB-gain	2.00418	3	1
GO:0030198	extracellular matrix organization	-2.58476	4/304	WG_GOM-RAD_GOM-gain	2.58476	4	1
GO:0030198	extracellular matrix organization	-1.73312	4/304	NC_GOM-ULB_ULB-gain	1.73312	4	1
GO:0030198	extracellular matrix organization	-1.9808	3/304	NC_MAD-ULB_ULB-gain	1.9808	3	1
GO:0030198	extracellular matrix organization	-5.72664	7/304	WL_GOM-ULB_ULB-gain	5.72664	7	5
GO:0030198	extracellular matrix organization	-1.74569	3/304	NC_GOM-MAD_GOM-gain	1.74569	3	1
GO:0007127	meiosis I	-2.04214	3/129	NC_GOM-ULB_ULB-gain	2.04214	3	1
GO:0007127	meiosis I	-3.02508	3/129	NC_MAD-ULB_ULB-gain	3.02508	3	1
GO:0099536	synaptic signaling	-1.42253	3/752	WL_GOM_RAD-RAD-gain	1.42253	3	1
GO:0099536	synaptic signaling	-1.42293	4/752	NC_MAD-ULB_MDA-gain	1.42293	4	1
GO:0099536	synaptic signaling	-3.43575	7/752	WL_MAD-ULB_ULB-gain	3.43575	7	5
GO:0099536	synaptic signaling	-1.90364	7/752	NC_GOM-ULB_ULB-gain	1.90364	7	5
GO:0099536	synaptic signaling	-1.59749	4/752	NC_MAD-ULB_ULB-gain	1.59749	4	1
GO:0099536	synaptic signaling	-1.42293	4/752	NC_RAD-ULB_ULB-gain	1.42293	4	1
GO:0099536	synaptic signaling	-3.24308	7/752	WL_GOM-ULB_ULB-gain	3.24308	7	5
GO:0042391	regulation of membrane potential	-1.31323	3/434	WL_GOM-ULB_GOM-gain	1.31323	3	1
GO:0042391	regulation of membrane potential	-1.89848	3/434	WG_GOM-MAD_GOM-gain	1.89848	3	1
GO:0042391	regulation of membrane potential	-1.78079	4/434	NC_GOM-RAD_RAD-gain	1.78079	4	1
GO:0042391	regulation of membrane potential	-1.43396	3/434	NC_MAD-ULB_MDA-gain	1.43396	3	1
GO:0042391	regulation of membrane potential	-1.37152	3/434	WL_MAD-ULB_ULB-gain	1.37152	3	1
GO:0042391	regulation of membrane potential	-1.57348	3/434	NC_MAD-ULB_ULB-gain	1.57348	3	1
GO:0042391	regulation of membrane potential	-2.96086	4/434	WL_GOM_MAD-GOM-gain	2.96086	4	1
GO:0042391	regulation of membrane potential	-1.43396	3/434	NC_RAD-ULB_ULB-gain	1.43396	3	1
GO:0042391	regulation of membrane potential	-2.83585	5/434	WL_GOM-ULB_ULB-gain	2.83585	5	5
GO:0006936	muscle contraction	-2.37978	4/347	WL_GOM-ULB_GOM-gain	2.37978	4	1
GO:0006936	muscle contraction	-2.06438	4/347	WG_GOM-ULB_GOM-gain	2.06438	4	1
GO:0006936	muscle contraction	-1.46276	3/347	WG_MAD-ULB_MAD-gain	1.46276	3	1
GO:0006936	muscle contraction	-1.68222	3/347	NC_MAD-ULB_MDA-gain	1.68222	3	1
GO:0006936	muscle contraction	-1.5562	3/347	WG_GOM-RAD_GOM-gain	1.5562	3	1
GO:0006936	muscle contraction	-1.54833	4/347	NC_GOM-ULB_ULB-gain	1.54833	4	1
GO:0006936	muscle contraction	-3.32306	4/347	WL_GOM_MAD-GOM-gain	3.32306	4	1
GO:0006936	muscle contraction	-3.26931	5/347	WL_GOM_RAD-GOM-gain	3.26931	5	5
GO:0006936	muscle contraction	-2.94929	4/347	NC_GOM-MAD_MAD-gain	2.94929	4	1
GO:0006936	muscle contraction	-1.68222	3/347	NC_RAD-ULB_ULB-gain	1.68222	3	1
GO:0055001	muscle cell development	-1.63268	3/184	NC_GOM-ULB_ULB-gain	1.63268	3	1
GO:0055001	muscle cell development	-2.73163	3/184	NC_GOM-MAD_MAD-gain	2.73163	3	1
GO:0055001	muscle cell development	-2.27177	3/184	WL_GOM-ULB_ULB-gain	2.27177	3	1
GO:0044242	cellular lipid catabolic process	-2.54001	3/215	NC_GOM-MAD_MAD-gain	2.54001	3	1
GO:0007423	sensory organ development	-1.61929	3/554	WG_GOM-MAD_GOM-gain	1.61929	3	1
GO:0007423	sensory organ development	-1.40217	4/554	WG_GOM-ULB_GOM-gain	1.40217	4	1
GO:0007423	sensory organ development	-3.20282	4/554	WG_MAD-RAD_MAD-gain	3.20282	4	1
GO:0007423	sensory organ development	-1.76642	4/554	WL_MAD-ULB_ULB-gain	1.76642	4	1
GO:0007423	sensory organ development	-2.41177	5/554	WG_GOM-RAD_GOM-gain	2.41177	5	5
GO:0007423	sensory organ development	-1.68918	3/554	WL_GOM_MAD-GOM-gain	1.68918	3	1
GO:0007423	sensory organ development	-1.43624	3/554	NC_GOM-MAD_MAD-gain	1.43624	3	1
GO:0007423	sensory organ development	-1.73979	4/554	NC_GOM-MAD_GOM-gain	1.73979	4	1
GO:0007423	sensory organ development	-3.49222	7/554	NC_GOM-RAD_GOM-gain	3.49222	7	5
GO:0086013	membrane repolarization during cardiac muscle cell action potential	-5.6133	45010	WL_GOM_MAD-GOM-gain	5.6133	3	1
GO:0060828	regulation of canonical Wnt signaling pathway	-3.93686	5/253	WL_GOM-ULB_GOM-gain	3.93686	5	5
GO:0060828	regulation of canonical Wnt signaling pathway	-2.04745	3/253	NC_MAD-ULB_MDA-gain	2.04745	3	1
GO:0060828	regulation of canonical Wnt signaling pathway	-1.5559	3/253	NC_GOM-ULB_GOM-gain	1.5559	3	1
GO:0060828	regulation of canonical Wnt signaling pathway	-3.93686	5/253	WG_GOM-RAD_GOM-gain	3.93686	5	5
GO:0060828	regulation of canonical Wnt signaling pathway	-3.8445	4/253	WL_GOM_MAD-GOM-gain	3.8445	4	1
GO:0060828	regulation of canonical Wnt signaling pathway	-5.04166	6/253	WL_GOM_RAD-GOM-gain	5.04166	6	5
GO:0060828	regulation of canonical Wnt signaling pathway	-2.04745	3/253	NC_RAD-ULB_ULB-gain	2.04745	3	1
GO:0060828	regulation of canonical Wnt signaling pathway	-2.93285	4/253	NC_GOM-MAD_GOM-gain	2.93285	4	1
GO:0060828	regulation of canonical Wnt signaling pathway	-5.65271	7/253	NC_GOM-RAD_GOM-gain	5.65271	7	5
GO:0019932	second-messenger-mediated signaling	-2.54424	4/312	WL_GOM-ULB_GOM-gain	2.54424	4	1
GO:0019932	second-messenger-mediated signaling	-4.74146	5/312	WL_GOM_MAD-GOM-gain	4.74146	5	5
GO:0019932	second-messenger-mediated signaling	-1.65542	3/312	WL_GOM_RAD-GOM-gain	1.65542	3	1
GO:0009611	response to wounding	-1.69342	4/552	WL_GOM-ULB_GOM-gain	1.69342	4	1
GO:0009611	response to wounding	-2.68516	4/552	WL_GOM_RAD-RAD-gain	2.68516	4	1
GO:0009611	response to wounding	-1.62335	3/552	WG_GOM-MAD_GOM-gain	1.62335	3	1
GO:0009611	response to wounding	-1.43759	5/552	NC_GOM-ULB_ULB-gain	1.43759	5	5
GO:0009611	response to wounding	-3.57423	5/552	WL_GOM_MAD-GOM-gain	3.57423	5	5
GO:0009611	response to wounding	-4.99705	8/552	WL_GOM_RAD-GOM-gain	4.99705	8	5
GO:0009611	response to wounding	-2.38571	5/552	WL_GOM-ULB_ULB-gain	2.38571	5	5
GO:0009611	response to wounding	-3.31084	6/552	NC_GOM-MAD_GOM-gain	3.31084	6	5
GO:0009611	response to wounding	-4.34277	8/552	NC_GOM-RAD_GOM-gain	4.34277	8	5
GO:0052547	regulation of peptidase activity	-3.62625	6/464	WL_GOM-ULB_GOM-gain	3.62625	6	5
GO:0052547	regulation of peptidase activity	-1.94339	4/464	WG_GOM-RAD_GOM-gain	1.94339	4	1
GO:0052547	regulation of peptidase activity	-2.85399	4/464	WL_GOM_MAD-GOM-gain	2.85399	4	1
GO:0052547	regulation of peptidase activity	-3.58443	6/464	WL_GOM_RAD-GOM-gain	3.58443	6	5
GO:0051259	protein complex oligomerization	-2.35592	3/238	WG_MAD-ULB_ULB-gain	2.35592	3	1
GO:0051259	protein complex oligomerization	-2.69531	3/238	WL_GOM_MAD-GOM-gain	2.69531	3	1
GO:0043254	regulation of protein-containing complex assembly	-2.05565	4/430	WL_GOM-ULB_GOM-gain	2.05565	4	1
GO:0043254	regulation of protein-containing complex assembly	-2.29025	5/430	NC_GOM-ULB_GOM-gain	2.29025	5	5
GO:0043254	regulation of protein-containing complex assembly	-2.50958	6/430	NC_GOM-ULB_ULB-gain	2.50958	6	5
GO:0043254	regulation of protein-containing complex assembly	-1.98171	3/430	WL_GOM_MAD-GOM-gain	1.98171	3	1
GO:0044089	positive regulation of cellular component biogenesis	-1.77835	4/520	WL_GOM-ULB_GOM-gain	1.77835	4	1
GO:0044089	positive regulation of cellular component biogenesis	-1.95317	5/520	NC_GOM-ULB_GOM-gain	1.95317	5	5
GO:0044089	positive regulation of cellular component biogenesis	-1.76137	3/520	WL_GOM_MAD-GOM-gain	1.76137	3	1
GO:0044089	positive regulation of cellular component biogenesis	-1.75309	4/520	WL_GOM-ULB_ULB-gain	1.75309	4	1
GO:0001738	morphogenesis of a polarized epithelium	-4.48013	4/96	WL_GOM-ULB_GOM-gain	4.48013	4	1
GO:0001738	morphogenesis of a polarized epithelium	-2.70227	3/96	NC_GOM-ULB_GOM-gain	2.70227	3	1
GO:0001738	morphogenesis of a polarized epithelium	-3.09636	3/96	WG_GOM-RAD_GOM-gain	3.09636	3	1
GO:0001738	morphogenesis of a polarized epithelium	-3.07429	3/96	WL_GOM_RAD-GOM-gain	3.07429	3	1
GO:0001738	morphogenesis of a polarized epithelium	-6.05056	5/96	NC_GOM-MAD_GOM-gain	6.05056	5	5
GO:0001738	morphogenesis of a polarized epithelium	-6.97507	6/96	NC_GOM-RAD_GOM-gain	6.97507	6	5
GO:0030162	regulation of proteolysis	-4.10045	8/752	WL_GOM-ULB_GOM-gain	4.10045	8	5
GO:0030162	regulation of proteolysis	-2.10539	4/752	WL_GOM_MAD-GOM-gain	2.10539	4	1
GO:0030162	regulation of proteolysis	-3.24308	7/752	WL_GOM_RAD-GOM-gain	3.24308	7	5
GO:0003007	heart morphogenesis	-3.98567	5/247	WL_GOM-ULB_GOM-gain	3.98567	5	5
GO:0003007	heart morphogenesis	-2.57325	3/247	WG_GOM-MAD_GOM-gain	2.57325	3	1
GO:0003007	heart morphogenesis	-3.5621	5/247	WG_GOM-ULB_GOM-gain	3.5621	5	5
GO:0003007	heart morphogenesis	-1.58257	3/247	NC_GOM-ULB_GOM-gain	1.58257	3	1
GO:0003007	heart morphogenesis	-3.98567	5/247	WG_GOM-RAD_GOM-gain	3.98567	5	5
GO:0003007	heart morphogenesis	-2.64955	3/247	WL_GOM_MAD-GOM-gain	2.64955	3	1
GO:0003007	heart morphogenesis	-1.92311	3/247	WL_GOM_RAD-GOM-gain	1.92311	3	1
GO:0003007	heart morphogenesis	-1.98583	3/247	NC_GOM-MAD_GOM-gain	1.98583	3	1
GO:0003007	heart morphogenesis	-3.53326	5/247	NC_GOM-RAD_GOM-gain	3.53326	5	5
GO:0033628	regulation of cell adhesion mediated by integrin	-3.98557	3/48	WL_GOM-ULB_GOM-gain	3.98557	3	1
GO:0044057	regulation of system process	-3.96973	7/581	WL_GOM-ULB_GOM-gain	3.96973	7	5
GO:0044057	regulation of system process	-1.71015	3/581	WL_GOM_RAD-RAD-gain	1.71015	3	1
GO:0044057	regulation of system process	-2.40241	4/581	WG_GOM-MAD_GOM-gain	2.40241	4	1
GO:0044057	regulation of system process	-1.33913	4/581	WG_GOM-ULB_GOM-gain	1.33913	4	1
GO:0044057	regulation of system process	-1.50377	4/581	WG_MAD-ULB_MAD-gain	1.50377	4	1
GO:0044057	regulation of system process	-4.53723	6/581	WL_GOM_MAD-GOM-gain	4.53723	6	5
GO:0044057	regulation of system process	-1.90217	4/581	WG_GOM-ULB_ULB-gain	1.90217	4	1
GO:0044057	regulation of system process	-3.0704	6/581	WL_GOM_RAD-GOM-gain	3.0704	6	5
GO:0044057	regulation of system process	-1.38465	3/581	NC_GOM-MAD_MAD-gain	1.38465	3	1
GO:0044057	regulation of system process	-1.59693	4/581	WL_GOM-ULB_ULB-gain	1.59693	4	1
GO:0050678	regulation of epithelial cell proliferation	-1.42797	3/390	WL_GOM-ULB_GOM-gain	1.42797	3	1
GO:0050678	regulation of epithelial cell proliferation	-4.49493	5/390	WG_GOM-RAD_RAD-gain	4.49493	5	5
GO:0050678	regulation of epithelial cell proliferation	-1.42797	3/390	WG_GOM-RAD_GOM-gain	1.42797	3	1
GO:0050678	regulation of epithelial cell proliferation	-2.09685	3/390	WL_GOM_MAD-GOM-gain	2.09685	3	1
GO:0050678	regulation of epithelial cell proliferation	-1.64378	3/390	WG_GOM-ULB_ULB-gain	1.64378	3	1
GO:0050678	regulation of epithelial cell proliferation	-2.17519	4/390	WL_GOM_RAD-GOM-gain	2.17519	4	1
GO:0050678	regulation of epithelial cell proliferation	-1.46728	3/390	NC_GOM-MAD_GOM-gain	1.46728	3	1
GO:0002009	morphogenesis of an epithelium	-5.34255	8/504	WL_GOM-ULB_GOM-gain	5.34255	8	5
GO:0002009	morphogenesis of an epithelium	-3.96845	5/504	WG_GOM-RAD_RAD-gain	3.96845	5	5
GO:0002009	morphogenesis of an epithelium	-3.62843	5/504	WG_GOM-MAD_GOM-gain	3.62843	5	5
GO:0002009	morphogenesis of an epithelium	-1.56879	3/504	WG_RAD-ULB_RAD-gain	1.56879	3	1
GO:0002009	morphogenesis of an epithelium	-1.53011	4/504	WG_GOM-ULB_GOM-gain	1.53011	4	1
GO:0002009	morphogenesis of an epithelium	-3.48652	7/504	NC_GOM-ULB_GOM-gain	3.48652	7	5
GO:0002009	morphogenesis of an epithelium	-4.35584	7/504	WG_GOM-RAD_GOM-gain	4.35584	7	5
GO:0002009	morphogenesis of an epithelium	-1.79723	3/504	WL_GOM_MAD-GOM-gain	1.79723	3	1
GO:0002009	morphogenesis of an epithelium	-1.36173	3/504	WG_GOM-ULB_ULB-gain	1.36173	3	1
GO:0002009	morphogenesis of an epithelium	-3.0071	5/504	WL_MAD-ULB_MAD-gain	3.0071	5	5
GO:0002009	morphogenesis of an epithelium	-2.55382	5/504	WL_GOM_RAD-GOM-gain	2.55382	5	5
GO:0002009	morphogenesis of an epithelium	-6.52667	9/504	NC_GOM-MAD_GOM-gain	6.52667	9	5
GO:0002009	morphogenesis of an epithelium	-9.80103	13/504	NC_GOM-RAD_GOM-gain	9.80103	13	10
GO:0008202	steroid metabolic process	-2.46002	3/319	WG_GOM-RAD_RAD-gain	2.46002	3	1
GO:0008202	steroid metabolic process	-1.65023	3/319	WG_GOM-RAD_GOM-gain	1.65023	3	1
GO:0022612	gland morphogenesis	-3.69587	3/119	WG_GOM-RAD_RAD-gain	3.69587	3	1
GO:0046486	glycerolipid metabolic process	-2.21109	3/392	WG_GOM-RAD_RAD-gain	2.21109	3	1
GO:0046486	glycerolipid metabolic process	-1.85423	3/392	WG_RAD-ULB_RAD-gain	1.85423	3	1
GO:1901605	alpha-amino acid metabolic process	-3.30367	5/196	NC_GOM-ULB_ULB-gain	3.30367	5	5
GO:0031333	negative regulation of protein-containing complex assembly	-2.87861	4/143	NC_GOM-ULB_ULB-gain	2.87861	4	1
GO:0046034	ATP metabolic process	-1.86648	4/277	NC_GOM-ULB_ULB-gain	1.86648	4	1
ko04512	ECM-receptor interaction	-2.58989	3/82	NC_GOM-ULB_ULB-gain	2.58989	3	1
GO:0035023	regulation of Rho protein signal transduction	-2.51701	3/87	NC_GOM-ULB_ULB-gain	2.51701	3	1
GO:0060249	anatomical structure homeostasis	-1.43835	3/314	WG_GOM-ULB_GOM-gain	1.43835	3	1
GO:0060249	anatomical structure homeostasis	-1.47018	3/314	NC_GOM-RAD_RAD-gain	1.47018	3	1
GO:0060249	anatomical structure homeostasis	-2.40444	5/314	NC_GOM-ULB_ULB-gain	2.40444	5	5
GO:0060249	anatomical structure homeostasis	-1.64823	3/314	WL_GOM_RAD-GOM-gain	1.64823	3	1
GO:0060249	anatomical structure homeostasis	-1.64823	3/314	WL_GOM-ULB_ULB-gain	1.64823	3	1
GO:0031669	cellular response to nutrient levels	-1.4603	3/215	NC_GOM-ULB_ULB-gain	1.4603	3	1
GO:0060425	lung morphogenesis	-4.21187	3/50	WL_MAD-ULB_MAD-gain	4.21187	3	1
GO:0001913	T cell mediated cytotoxicity	-4.186	3/51	WL_MAD-ULB_MAD-gain	4.186	3	1
GO:0009615	response to virus	-3.62119	5/369	WL_MAD-ULB_MAD-gain	3.62119	5	5
GO:0001656	metanephros development	-3.52567	3/85	WL_MAD-ULB_MAD-gain	3.52567	3	1
GO:0032413	negative regulation of ion transmembrane transporter activity	-4.64855	4/87	WL_GOM-ULB_GOM-gain	4.64855	4	1
GO:0032413	negative regulation of ion transmembrane transporter activity	-3.49593	3/87	WL_MAD-ULB_MAD-gain	3.49593	3	1
GO:0032413	negative regulation of ion transmembrane transporter activity	-3.19867	3/87	WL_GOM_RAD-GOM-gain	3.19867	3	1
ko05322	Systemic lupus erythematosus	-3.58201	4/133	WG_GOM-ULB_GOM-gain	3.58201	4	1
ko05322	Systemic lupus erythematosus	-2.95889	3/133	WL_MAD-ULB_MAD-gain	2.95889	3	1
GO:0043009	chordate embryonic development	-2.99421	6/612	WL_GOM-ULB_GOM-gain	2.99421	6	5
GO:0043009	chordate embryonic development	-2.57857	4/612	WG_GOM-RAD_RAD-gain	2.57857	4	1
GO:0043009	chordate embryonic development	-1.65121	3/612	WL_GOM_RAD-RAD-gain	1.65121	3	1
GO:0043009	chordate embryonic development	-2.32251	4/612	WG_GOM-MAD_GOM-gain	2.32251	4	1
GO:0043009	chordate embryonic development	-2.96316	5/612	WG_RAD-ULB_RAD-gain	2.96316	5	5
GO:0043009	chordate embryonic development	-1.67689	5/612	NC_GOM-ULB_GOM-gain	1.67689	5	5
GO:0043009	chordate embryonic development	-2.41918	4/612	WL_GOM_MAD-GOM-gain	2.41918	4	1
GO:0043009	chordate embryonic development	-1.85853	4/612	WL_MAD-ULB_MAD-gain	1.85853	4	1
GO:0043009	chordate embryonic development	-2.19855	5/612	WL_GOM_RAD-GOM-gain	2.19855	5	5
GO:0043009	chordate embryonic development	-1.32887	3/612	NC_GOM-MAD_MAD-gain	1.32887	3	1
GO:0043009	chordate embryonic development	-4.8489	8/612	NC_GOM-MAD_GOM-gain	4.8489	8	5
GO:0043009	chordate embryonic development	-8.77743	13/612	NC_GOM-RAD_GOM-gain	8.77743	13	10
GO:0051046	regulation of secretion	-2.4956	4/623	WL_GOM_RAD-RAD-gain	2.4956	4	1
GO:0051046	regulation of secretion	-1.83274	4/623	WL_MAD-ULB_MAD-gain	1.83274	4	1
GO:0051046	regulation of secretion	-2.16664	5/623	WL_GOM_RAD-GOM-gain	2.16664	5	5
GO:0071417	cellular response to organonitrogen compound	-1.60438	3/638	WL_GOM_RAD-RAD-gain	1.60438	3	1
GO:0071417	cellular response to organonitrogen compound	-1.37775	4/638	WG_MAD-ULB_MAD-gain	1.37775	4	1
GO:0071417	cellular response to organonitrogen compound	-3.67177	7/638	WL_GOM-ULB_ULB-gain	3.67177	7	5
GO:0071417	cellular response to organonitrogen compound	-1.54213	4/638	NC_GOM-MAD_GOM-gain	1.54213	4	1
GO:0043408	regulation of MAPK cascade	-3.55151	7/680	WL_GOM-ULB_GOM-gain	3.55151	7	5
GO:0043408	regulation of MAPK cascade	-3.36664	5/680	WG_GOM-RAD_RAD-gain	3.36664	5	5
GO:0043408	regulation of MAPK cascade	-1.53323	3/680	WL_GOM_RAD-RAD-gain	1.53323	3	1
GO:0043408	regulation of MAPK cascade	-2.16238	4/680	WG_GOM-MAD_GOM-gain	2.16238	4	1
GO:0043408	regulation of MAPK cascade	-1.68438	5/680	WG_GOM-ULB_GOM-gain	1.68438	5	5
GO:0043408	regulation of MAPK cascade	-2.24637	5/680	NC_MAD-ULB_MDA-gain	2.24637	5	5
GO:0043408	regulation of MAPK cascade	-2.08259	6/680	NC_GOM-ULB_GOM-gain	2.08259	6	5
GO:0043408	regulation of MAPK cascade	-3.55151	7/680	WG_GOM-RAD_GOM-gain	3.55151	7	5
GO:0043408	regulation of MAPK cascade	-1.73932	4/680	NC_MAD-ULB_ULB-gain	1.73932	4	1
GO:0043408	regulation of MAPK cascade	-2.25752	4/680	WL_GOM_MAD-GOM-gain	2.25752	4	1
GO:0043408	regulation of MAPK cascade	-2.39963	5/680	WG_GOM-ULB_ULB-gain	2.39963	5	5
GO:0043408	regulation of MAPK cascade	-6.21452	10/680	WL_GOM_RAD-GOM-gain	6.21452	10	10
GO:0043408	regulation of MAPK cascade	-2.24637	5/680	NC_RAD-ULB_ULB-gain	2.24637	5	5
GO:0043408	regulation of MAPK cascade	-2.01168	5/680	WL_GOM-ULB_ULB-gain	2.01168	5	5
GO:0043408	regulation of MAPK cascade	-2.10757	5/680	NC_GOM-MAD_GOM-gain	2.10757	5	5
GO:0043408	regulation of MAPK cascade	-3.71732	8/680	NC_GOM-RAD_GOM-gain	3.71732	8	5
GO:0043408	regulation of MAPK cascade	-1.79263	3/680	WL_MAD_RAD-MAD-gain	1.79263	3	1
GO:0010927	cellular component assembly involved in morphogenesis	-2.93802	3/107	WL_GOM-ULB_ULB-gain	2.93802	3	1
GO:0006979	response to oxidative stress	-2.00861	3/449	WL_GOM_RAD-RAD-gain	2.00861	3	1
GO:0006979	response to oxidative stress	-1.66954	3/449	NC_GOM-MAD_MAD-gain	1.66954	3	1
GO:0006979	response to oxidative stress	-2.77118	5/449	WL_GOM-ULB_ULB-gain	2.77118	5	5
GO:1900180	regulation of protein localization to nucleus	-2.63997	3/136	WL_GOM-ULB_ULB-gain	2.63997	3	1
GO:0001894	tissue homeostasis	-1.6131	3/268	WG_GOM-ULB_GOM-gain	1.6131	3	1
GO:0001894	tissue homeostasis	-1.64587	3/268	NC_GOM-RAD_RAD-gain	1.64587	3	1
GO:0001894	tissue homeostasis	-1.91447	4/268	NC_GOM-ULB_ULB-gain	1.91447	4	1
GO:0001894	tissue homeostasis	-1.82861	3/268	WL_GOM_RAD-GOM-gain	1.82861	3	1
GO:0001894	tissue homeostasis	-1.82861	3/268	WL_GOM-ULB_ULB-gain	1.82861	3	1
GO:0014706	striated muscle tissue development	-2.22137	4/385	WL_GOM-ULB_GOM-gain	2.22137	4	1
GO:0014706	striated muscle tissue development	-2.03876	3/385	WG_GOM-MAD_GOM-gain	2.03876	3	1
GO:0014706	striated muscle tissue development	-2.69847	5/385	WG_GOM-ULB_GOM-gain	2.69847	5	5
GO:0014706	striated muscle tissue development	-2.57939	3/385	WG_MAD-RAD_MAD-gain	2.57939	3	1
GO:0014706	striated muscle tissue development	-3.10103	5/385	WG_GOM-RAD_GOM-gain	3.10103	5	5
GO:0014706	striated muscle tissue development	-2.11216	3/385	WL_GOM_MAD-GOM-gain	2.11216	3	1
GO:0014706	striated muscle tissue development	-3.06638	5/385	WL_GOM_RAD-GOM-gain	3.06638	5	5
GO:0014706	striated muscle tissue development	-1.42292	3/385	WL_GOM-ULB_ULB-gain	1.42292	3	1
GO:0014706	striated muscle tissue development	-3.17251	5/385	NC_GOM-MAD_GOM-gain	3.17251	5	5
GO:0014706	striated muscle tissue development	-2.67124	5/385	NC_GOM-RAD_GOM-gain	2.67124	5	5
GO:0014706	striated muscle tissue development	-2.46887	3/385	WL_MAD_RAD-MAD-gain	2.46887	3	1
GO:0048589	developmental growth	-1.62571	3/626	WL_GOM_RAD-RAD-gain	1.62571	3	1
GO:0048589	developmental growth	-2.03728	5/626	WG_MAD-ULB_MAD-gain	2.03728	5	5
GO:0048589	developmental growth	-1.99391	3/626	WG_MAD-RAD_MAD-gain	1.99391	3	1
GO:0048589	developmental growth	-1.5184	4/626	WG_GOM-RAD_GOM-gain	1.5184	4	1
GO:0048589	developmental growth	-2.38428	4/626	WL_GOM_MAD-GOM-gain	2.38428	4	1
GO:0048589	developmental growth	-1.49428	4/626	WL_GOM_RAD-GOM-gain	1.49428	4	1
GO:0048589	developmental growth	-3.86959	7/626	NC_GOM-MAD_GOM-gain	3.86959	7	5
GO:0048589	developmental growth	-3.1767	7/626	NC_GOM-RAD_GOM-gain	3.1767	7	5
GO:1904037	positive regulation of epithelial cell apoptotic process	-5.00651	3/42	WL_GOM_RAD-RAD-gain	5.00651	3	1
GO:0007188	adenylate cyclase-modulating G protein-coupled receptor signaling pathway	-2.80357	3/233	WL_GOM_RAD-RAD-gain	2.80357	3	1
GO:0007188	adenylate cyclase-modulating G protein-coupled receptor signaling pathway	-1.99129	3/233	WL_GOM_RAD-GOM-gain	1.99129	3	1
GO:0005975	carbohydrate metabolic process	-1.68691	3/593	WL_GOM_RAD-RAD-gain	1.68691	3	1
GO:0005975	carbohydrate metabolic process	-1.54331	3/593	WG_GOM-MAD_GOM-gain	1.54331	3	1
GO:0005975	carbohydrate metabolic process	-1.59307	4/593	WG_GOM-RAD_GOM-gain	1.59307	4	1
GO:0005975	carbohydrate metabolic process	-2.35422	5/593	NC_GOM-MAD_GOM-gain	2.35422	5	5
GO:0044270	cellular nitrogen compound catabolic process	-1.97509	3/462	WL_GOM_RAD-RAD-gain	1.97509	3	1
GO:0044270	cellular nitrogen compound catabolic process	-1.36642	3/462	NC_MAD-ULB_MDA-gain	1.36642	3	1
GO:0044270	cellular nitrogen compound catabolic process	-1.36642	3/462	NC_RAD-ULB_ULB-gain	1.36642	3	1
GO:0009617	response to bacterium	-1.42689	3/749	WL_GOM_RAD-RAD-gain	1.42689	3	1
GO:0009617	response to bacterium	-1.35347	5/749	NC_GOM-ULB_GOM-gain	1.35347	5	5
GO:0009617	response to bacterium	-4.22626	8/749	NC_GOM-MAD_GOM-gain	4.22626	8	5
GO:0009617	response to bacterium	-1.5033	5/749	NC_GOM-RAD_GOM-gain	1.5033	5	5

## Sheet: Figure S23b
Figure S23b
Term	Description	LogP	InTerm_InList	Group
GO:0090277	positive regulation of peptide hormone secretion	-3.71144	3/103	NC-WG_RAD_NC
GO:0090277	positive regulation of peptide hormone secretion	-5.31765	4/103	NC-WG_MAD_NC
GO:0010876	lipid localization	-2.85896	4/448	NC-WG_RAD_NC
GO:0010876	lipid localization	-2.46738	4/448	NC-WG_RAD_WG
GO:0010876	lipid localization	-2.85896	4/448	NC-WG_MAD_NC
GO:0000377	RNA splicing, via transesterification reactions with bulged adenosine as nucleophile	-2.29562	3/320	NC-WG_RAD_NC
GO:1901615	organic hydroxy compound metabolic process	-1.68887	3/537	NC-WG_RAD_NC
GO:1901615	organic hydroxy compound metabolic process	-1.76173	3/537	WG-WL_GOM_WG
GO:1901615	organic hydroxy compound metabolic process	-3.5644	5/537	NC-WG_MAD_NC
GO:0072376	protein activation cascade	-9.23827	45028	NC-WG_MAD_NC
GO:0010817	regulation of hormone levels	-2.66607	4/506	NC-WG_RAD_NC
GO:0010817	regulation of hormone levels	-3.81679	5/506	WG-WL_GOM_WG
GO:0010817	regulation of hormone levels	-2.28035	4/506	NC-WG_RAD_WG
GO:0010817	regulation of hormone levels	-7.25274	8/506	NC-WG_MAD_NC
GO:0048738	cardiac muscle tissue development	-5.25008	5/237	NC-WG_MAD_NC
GO:0006897	endocytosis	-2.74205	5/636	NC-WG_RAD_WG
GO:0006897	endocytosis	-4.23892	6/636	NC-WG_MAD_NC
GO:0008610	lipid biosynthetic process	-1.47371	3/694	WG-WL_GOM_WG
GO:0008610	lipid biosynthetic process	-4.03008	6/694	NC-WG_MAD_NC
GO:0060191	regulation of lipase activity	-3.85658	3/92	NC-WG_MAD_NC
GO:0001935	endothelial cell proliferation	-2.8719	3/200	NC-WG_MAD_NC
GO:0003012	muscle system process	-2.84479	4/452	NC-WG_MAD_NC
GO:0051129	negative regulation of cellular component organization	-2.18479	4/691	NC-WG_MAD_NC
GO:0051129	negative regulation of cellular component organization	-1.67997	3/691	NC-WG_MAD_WG
GO:0009259	ribonucleotide metabolic process	-2.83563	3/386	WG-WL_GOM_WL
GO:0009259	ribonucleotide metabolic process	-2.07176	3/386	NC-WG_MAD_NC
GO:0009259	ribonucleotide metabolic process	-5.9081	6/386	WG-WL_ULB_WG
GO:1901605	alpha-amino acid metabolic process	-4.27266	4/196	WG-WL_MAD_WG
GO:0022900	electron transport chain	-3.07832	3/175	WG-WL_MAD_WG
GO:0097190	apoptotic signaling pathway	-2.49709	4/582	WG-WL_MAD_WG
GO:0097190	apoptotic signaling pathway	-1.3297	3/582	NC-WG_RAD_WG
GO:0097190	apoptotic signaling pathway	-1.59816	3/582	NC-WG_MAD_NC
GO:0051346	negative regulation of hydrolase activity	-2.13082	3/379	WG-WL_MAD_WG
GO:0009117	nucleotide metabolic process	-2.54089	3/490	WG-WL_GOM_WL
GO:0009117	nucleotide metabolic process	-1.82969	3/490	WG-WL_MAD_WG
GO:0009117	nucleotide metabolic process	-1.79345	3/490	NC-WG_MAD_NC
GO:0009117	nucleotide metabolic process	-5.3112	6/490	WG-WL_ULB_WG
GO:0030162	regulation of proteolysis	-1.35127	3/752	WG-WL_MAD_WG
GO:0030162	regulation of proteolysis	-1.38618	3/752	WG-WL_GOM_WG
ko00620	Pyruvate metabolism	-7.32543	4/39	WG-WL_ULB_WG
GO:0006091	generation of precursor metabolites and energy	-2.54089	3/490	WG-WL_GOM_WL
GO:0006091	generation of precursor metabolites and energy	-2.76732	4/490	WG-WL_MAD_WG
GO:0006091	generation of precursor metabolites and energy	-6.60605	7/490	WG-WL_ULB_WG
GO:0009150	purine ribonucleotide metabolic process	-2.89172	3/369	WG-WL_GOM_WL
GO:0009150	purine ribonucleotide metabolic process	-6.02162	6/369	WG-WL_ULB_WG
GO:0032787	monocarboxylic acid metabolic process	-2.30443	3/595	WG-WL_GOM_WL
GO:0032787	monocarboxylic acid metabolic process	-1.30619	3/595	NC-WG_RAD_WG
GO:0032787	monocarboxylic acid metabolic process	-4.8316	6/595	WG-WL_ULB_WG
GO:0006839	mitochondrial transport	-2.78457	3/254	WG-WL_ULB_WG
GO:0005975	carbohydrate metabolic process	-1.76762	3/593	WG-WL_ULB_WG
GO:0098662	inorganic cation transmembrane transport	-1.7564	4/799	WG-WL_ULB_WL
GO:0098662	inorganic cation transmembrane transport	-1.321	3/799	WG-WL_GOM_WG
GO:0098662	inorganic cation transmembrane transport	-1.61127	4/799	NC-WG_RAD_WG
GO:0098662	inorganic cation transmembrane transport	-1.43336	3/799	WG-WL_ULB_WG
GO:0017038	protein import	-3.19288	3/206	NC-WG_GOM_NC
GO:0071900	regulation of protein serine/threonine kinase activity	-2.48911	3/363	NC-WG_GOM_NC
GO:0071900	regulation of protein serine/threonine kinase activity	-2.79736	4/363	NC-WG_RAD_WG
GO:1903827	regulation of cellular protein localization	-2.04095	3/527	NC-WG_GOM_NC
GO:0002250	adaptive immune response	-1.66346	3/730	NC-WG_GOM_NC
GO:0002250	adaptive immune response	-2.48171	4/730	NC-WG_MAD_WG
GO:0002250	adaptive immune response	-2.01555	5/730	WG-WL_MAD_WL
GO:0043065	positive regulation of apoptotic process	-3.05974	5/539	NC-WG_RAD_WG
GO:0043065	positive regulation of apoptotic process	-1.96683	3/539	NC-WG_MAD_WG
GO:0031344	regulation of cell projection organization	-3.62277	5/672	NC-WG_MAD_WG
GO:0006935	chemotaxis	-4.51784	6/606	WG-WL_GOM_WG
GO:0006935	chemotaxis	-3.74616	6/606	NC-WG_RAD_WG
GO:0006935	chemotaxis	-1.83038	3/606	NC-WG_MAD_WG
GO:0006935	chemotaxis	-1.63946	4/606	WG-WL_MAD_WL
GO:0034655	nucleobase-containing compound catabolic process	-3.39769	4/412	NC-WG_MAD_WG
GO:0070661	leukocyte proliferation	-2.00286	3/320	NC-WG_RAD_WG
GO:0070661	leukocyte proliferation	-2.59385	3/320	NC-WG_MAD_WG
GO:0070661	leukocyte proliferation	-1.70846	3/320	WG-WL_MAD_WL
GO:1903047	mitotic cell cycle process	-2.49026	4/726	NC-WG_MAD_WG
GO:0001503	ossification	-1.71909	3/409	NC-WG_RAD_WG
GO:0001503	ossification	-2.29519	3/409	NC-WG_MAD_WG
ko04152	AMPK signaling pathway	-3.33309	3/120	WG-WL_ULB_WL
GO:0048511	rhythmic process	-4.4547	5/299	WG-WL_ULB_WL
GO:0048511	rhythmic process	-1.78586	3/299	WG-WL_MAD_WL
GO:0001659	temperature homeostasis	-4.17347	4/174	WG-WL_ULB_WL
GO:0009266	response to temperature stimulus	-4.12579	4/179	WG-WL_ULB_WL
GO:0071363	cellular response to growth factor stimulus	-3.68583	6/691	WG-WL_ULB_WL
GO:0071363	cellular response to growth factor stimulus	-5.28865	7/691	WG-WL_GOM_WG
GO:0071363	cellular response to growth factor stimulus	-1.81757	4/691	NC-WG_RAD_WG
GO:0007610	behavior	-3.11654	5/581	WG-WL_ULB_WL
GO:0007610	behavior	-1.63539	3/581	WG-WL_MAD_WG
GO:0031667	response to nutrient levels	-2.5398	4/474	WG-WL_ULB_WL
GO:0034765	regulation of ion transmembrane transport	-2.485	4/491	WG-WL_ULB_WL
GO:0034765	regulation of ion transmembrane transport	-1.51429	3/491	NC-WG_RAD_WG
GO:0019216	regulation of lipid metabolic process	-2.08315	3/331	WG-WL_ULB_WL
GO:0030217	T cell differentiation	-2.38634	3/257	WG-WL_ULB_WL
GO:0030217	T cell differentiation	-1.9611	3/257	WG-WL_MAD_WL
GO:0006631	fatty acid metabolic process	-2.82281	3/390	WG-WL_GOM_WL
GO:0006631	fatty acid metabolic process	-1.77337	3/390	NC-WG_RAD_WG
GO:0002521	leukocyte differentiation	-2.41539	3/543	WG-WL_GOM_WL
GO:0002521	leukocyte differentiation	-1.51542	3/543	WG-WL_ULB_WL
GO:0002521	leukocyte differentiation	-1.74902	3/543	WG-WL_GOM_WG
GO:0002521	leukocyte differentiation	-1.40424	3/543	NC-WG_RAD_WG
GO:0002521	leukocyte differentiation	-2.55154	5/543	WG-WL_MAD_WL
GO:0046649	lymphocyte activation	-1.35369	3/775	WG-WL_GOM_WG
GO:0046649	lymphocyte activation	-4.05925	7/775	NC-WG_RAD_WG
GO:0046649	lymphocyte activation	-4.18138	8/775	WG-WL_MAD_WL
GO:0050778	positive regulation of immune response	-3.25317	6/577	WG-WL_MAD_WL
GO:0050778	positive regulation of immune response	-2.34162	3/577	NC-WG_ULB_WG
ko04658	Th1 and Th2 cell differentiation	-3.21899	3/92	WG-WL_MAD_WL
GO:0072676	lymphocyte migration	-2.91638	3/117	WG-WL_MAD_WL
GO:0006959	humoral immune response	-2.59559	4/319	WG-WL_MAD_WL
GO:0001934	positive regulation of protein phosphorylation	-1.66657	3/728	NC-WG_GOM_NC
GO:0001934	positive regulation of protein phosphorylation	-4.07597	6/728	WG-WL_GOM_WG
GO:0001934	positive regulation of protein phosphorylation	-1.74271	4/728	NC-WG_RAD_WG
GO:0001934	positive regulation of protein phosphorylation	-1.35243	3/728	NC-WG_MAD_NC
GO:0001934	positive regulation of protein phosphorylation	-2.02036	5/728	WG-WL_MAD_WL
hsa05166	HTLV-I infection	-2.39107	3/256	WG-WL_ULB_WL
hsa05166	HTLV-I infection	-1.96566	3/256	WG-WL_MAD_WL
GO:0007264	small GTPase mediated signal transduction	-2.28941	4/503	NC-WG_RAD_WG
GO:0007264	small GTPase mediated signal transduction	-1.90586	4/503	WG-WL_MAD_WL
ko04060	Cytokine-cytokine receptor interaction	-1.90359	3/270	WG-WL_MAD_WL
GO:0060627	regulation of vesicle-mediated transport	-1.77677	3/530	WG-WL_GOM_WG
GO:0060627	regulation of vesicle-mediated transport	-2.21	4/530	NC-WG_RAD_WG
GO:0060627	regulation of vesicle-mediated transport	-4.68057	6/530	NC-WG_MAD_NC
GO:0060627	regulation of vesicle-mediated transport	-1.83002	4/530	WG-WL_MAD_WL
GO:0048598	embryonic morphogenesis	-1.4226	3/591	WG-WL_ULB_WL
GO:0048598	embryonic morphogenesis	-2.52457	4/591	WG-WL_GOM_WG
GO:0048598	embryonic morphogenesis	-1.31335	3/591	NC-WG_RAD_WG
GO:0048598	embryonic morphogenesis	-1.581	3/591	NC-WG_MAD_NC
GO:0048598	embryonic morphogenesis	-1.67467	4/591	WG-WL_MAD_WL
GO:0060485	mesenchyme development	-9.3501	8/292	WG-WL_GOM_WG
GO:0016055	Wnt signaling pathway	-6.55885	7/445	WG-WL_GOM_WG
GO:0050920	regulation of chemotaxis	-2.81623	3/223	WG-WL_GOM_WG
GO:0050920	regulation of chemotaxis	-4.84781	5/223	NC-WG_RAD_WG
GO:0032612	interleukin-1 production	-3.50542	3/129	WG-WL_GOM_WG
GO:0048729	tissue morphogenesis	-3.42892	5/614	WG-WL_GOM_WG
GO:0048729	tissue morphogenesis	-1.99006	4/614	NC-WG_RAD_WG
GO:0048729	tissue morphogenesis	-2.75364	4/614	NC-WG_MAD_WG
GO:0034329	cell junction assembly	-2.04486	3/421	WG-WL_GOM_WG
GO:0030177	positive regulation of Wnt signaling pathway	-3.40131	3/140	WG-WL_GOM_WG
GO:0006694	steroid biosynthetic process	-3.12644	3/174	WG-WL_GOM_WG
GO:0002694	regulation of leukocyte activation	-4.73537	7/606	NC-WG_RAD_WG
GO:0002694	regulation of leukocyte activation	-3.14197	6/606	WG-WL_MAD_WL
GO:0032940	secretion by cell	-1.32637	3/795	WG-WL_GOM_WG
GO:0032940	secretion by cell	-4.92896	8/795	NC-WG_RAD_WG
GO:0032940	secretion by cell	-1.9752	4/795	NC-WG_MAD_NC
GO:0051924	regulation of calcium ion transport	-4.56833	5/255	NC-WG_RAD_WG
GO:0006869	lipid transport	-2.03561	3/398	NC-WG_RAD_NC
GO:0006869	lipid transport	-2.65201	4/398	NC-WG_RAD_WG
GO:0006869	lipid transport	-2.03561	3/398	NC-WG_MAD_NC
GO:0071347	cellular response to interleukin-1	-3.28036	3/113	NC-WG_RAD_WG
GO:0006801	superoxide metabolic process	-3.82176	3/74	NC-WG_RAD_WG
GO:0043547	positive regulation of GTPase activity	-3.36054	4/256	NC-WG_RAD_WG
