# Supplementary material for: Dynamic chromatin architecture of the porcine adipose tissues with weight gain and loss
Source: Nat Commun. 2023 Jun 12;14:3457. doi: 10.1038/s41467-023-39191-0 (PMC10258790; doi:10.1038/s41467-023-39191-0)
Supplement: Supplementary file 19 — Source data [file 41467_2023_39191_MOESM19_ESM.zip › Source.data/Supplementary Figure 24.xlsx]

## Sheet: Figure S24
Figure S24
type	seq	Mean	SE
Nonboundary	1	0.0990405	0.000131704
Nonboundary	2	0.0978155	0.000127732
Nonboundary	3	0.0971524	0.000101721
Nonboundary	4	0.0973953	8.08e-05
Nonboundary	5	0.0983708	9.49e-05
Nonboundary	6	0.0970829	7.75e-05
Nonboundary	7	0.0973046	0.000100437
Nonboundary	8	0.0969706	0.000105348
Nonboundary	9	0.0974061	9.77e-05
Nonboundary	10	0.0989936	0.000103448
Nonboundary	11	0.100608	0.000122261
Nonboundary	12	0.101505	0.000118857
Nonboundary	13	0.104176	0.000128943
Nonboundary	14	0.105755	0.000125629
Nonboundary	15	0.109458	9.02e-05
Nonboundary	16	0.117874	5.72e-05
Nonboundary	17	0.122923	6.23e-05
Nonboundary	18	0.127516	8.75e-05
Nonboundary	19	0.130899	9.83e-05
Nonboundary	20	0.13237	0.00011658
Nonboundary	21	0.133532	0.000113126
Nonboundary	22	0.132295	0.000125853
Nonboundary	23	0.131322	0.000123572
Nonboundary	24	0.124245	0.000123526
Nonboundary	25	0.120529	0.000127667
Nonboundary	26	0.113748	0.000118226
Nonboundary	27	0.110652	0.000126774
Nonboundary	28	0.112551	0.000116627
Nonboundary	29	0.115586	0.000126003
Nonboundary	30	0.125212	0.000123624
Nonboundary	31	0.13957	0.000135589
Nonboundary	32	0.171844	0.000235608
Nonboundary	33	0.229974	0.000511746
Nonboundary	34	0.273232	0.000709965
Nonboundary	35	0.319139	0.000992529
Nonboundary	36	0.341193	0.00109829
Nonboundary	37	0.335829	0.00110317
Nonboundary	38	0.348501	0.00116067
Nonboundary	39	0.351263	0.00116404
Nonboundary	40	0.355692	0.00118654
Nonboundary	41	0.360548	0.00120703
Nonboundary	42	0.356844	0.00118159
Nonboundary	43	0.353996	0.00116336
Nonboundary	44	0.337715	0.00109633
Nonboundary	45	0.316879	0.00102068
Nonboundary	46	0.294633	0.000910043
Nonboundary	47	0.26181	0.000784609
Nonboundary	48	0.246829	0.000692921
Nonboundary	49	0.226559	0.000587749
Nonboundary	50	0.213306	0.000562734
Nonboundary	51	0.20163	0.000521969
Nonboundary	52	0.196592	0.000489637
Nonboundary	53	0.193543	0.00048279
Nonboundary	54	0.187915	0.000453595
Nonboundary	55	0.18432	0.000438845
Nonboundary	56	0.177779	0.000388106
Nonboundary	57	0.161641	0.000340975
Nonboundary	58	0.15496	0.000289071
Nonboundary	59	0.146935	0.000282118
Nonboundary	60	0.147582	0.000284578
Nonboundary	61	0.1468	0.000270286
Nonboundary	62	0.143388	0.000244207
Nonboundary	63	0.135469	0.000182913
Nonboundary	64	0.125677	0.000129081
Nonboundary	65	0.117653	0.000108681
Nonboundary	66	0.112169	0.000123482
Nonboundary	67	0.110786	0.000127736
Nonboundary	68	0.107389	0.000112432
Nonboundary	69	0.106179	0.000123703
Nonboundary	70	0.106235	0.000121055
Nonboundary	71	0.104114	0.000119051
Nonboundary	72	0.100851	0.000137893
Nonboundary	73	0.101481	0.000123877
Nonboundary	74	0.0992945	0.000126471
Nonboundary	75	0.098156	0.000132987
Nonboundary	76	0.1015	0.000136029
Nonboundary	77	0.101133	0.00015163
Nonboundary	78	0.100712	0.000147439
Nonboundary	79	0.101468	0.000143358
with-genes	1	0.0822215	0.000646117
with-genes	2	0.0828896	0.00060883
with-genes	3	0.0811855	0.00052179
with-genes	4	0.0829678	0.000467993
with-genes	5	0.0830669	0.000461886
with-genes	6	0.0815266	0.00044001
with-genes	7	0.0834949	0.000521092
with-genes	8	0.0819976	0.000557861
with-genes	9	0.0800279	0.000521948
with-genes	10	0.0810964	0.000533138
with-genes	11	0.0813166	0.000523727
with-genes	12	0.0835626	0.000466719
with-genes	13	0.0849117	0.000526617
with-genes	14	0.0879014	0.000535092
with-genes	15	0.097939	0.000424067
with-genes	16	0.112712	0.000261959
with-genes	17	0.126831	0.000282623
with-genes	18	0.137887	0.000365639
with-genes	19	0.141521	0.000455464
with-genes	20	0.146765	0.000528068
with-genes	21	0.14651	0.000579224
with-genes	22	0.139881	0.000590485
with-genes	23	0.136722	0.00050634
with-genes	24	0.124576	0.000459019
with-genes	25	0.112661	0.000409234
with-genes	26	0.0993863	0.000411588
with-genes	27	0.0925901	0.000446951
with-genes	28	0.0955159	0.000391493
with-genes	29	0.0975553	0.000377209
with-genes	30	0.114896	0.000401345
with-genes	31	0.139829	0.000542064
with-genes	32	0.203649	0.000836995
with-genes	33	0.335694	0.00170187
with-genes	34	0.427912	0.00226759
with-genes	35	0.542405	0.00323342
with-genes	36	0.582308	0.0036043
with-genes	37	0.567061	0.0036341
with-genes	38	0.592976	0.00375803
with-genes	39	0.595748	0.00365339
with-genes	40	0.608773	0.00384384
with-genes	41	0.622673	0.0039097
with-genes	42	0.614069	0.00385278
with-genes	43	0.610335	0.00381626
with-genes	44	0.581381	0.00362861
with-genes	45	0.540272	0.00337589
with-genes	46	0.488831	0.00287232
with-genes	47	0.418542	0.00254079
with-genes	48	0.385853	0.00219968
with-genes	49	0.333453	0.0019271
with-genes	50	0.307393	0.00187602
with-genes	51	0.276354	0.00188664
with-genes	52	0.263641	0.00173129
with-genes	53	0.259276	0.00169451
with-genes	54	0.249019	0.00159147
with-genes	55	0.243568	0.00156634
with-genes	56	0.229645	0.00140718
with-genes	57	0.205445	0.00112097
with-genes	58	0.188097	0.000956135
with-genes	59	0.174063	0.000889333
with-genes	60	0.171485	0.000901621
with-genes	61	0.17306	0.000868171
with-genes	62	0.160204	0.000731693
with-genes	63	0.140742	0.000567165
with-genes	64	0.114295	0.000406927
with-genes	65	0.100063	0.000424902
with-genes	66	0.0915128	0.000507448
with-genes	67	0.089618	0.000542725
with-genes	68	0.0878059	0.000525638
with-genes	69	0.0852106	0.000521183
with-genes	70	0.0850906	0.00047974
with-genes	71	0.0845189	0.000516916
with-genes	72	0.0855512	0.000560787
with-genes	73	0.088921	0.000556235
with-genes	74	0.0876142	0.000583444
with-genes	75	0.0878037	0.000571328
with-genes	76	0.0865105	0.000612182
with-genes	77	0.0860532	0.000630361
with-genes	78	0.0855939	0.000535937
with-genes	79	0.0871917	0.000549875
zero-gene	1	0.068646	0.001349
zero-gene	2	0.0637276	0.00128434
zero-gene	3	0.0594735	0.00115302
zero-gene	4	0.0672958	0.00106482
zero-gene	5	0.0657331	0.0010203
zero-gene	6	0.0618609	0.00102248
zero-gene	7	0.06618	0.00085365
zero-gene	8	0.0674411	0.00102521
zero-gene	9	0.0669574	0.00109494
zero-gene	10	0.0698586	0.00112999
zero-gene	11	0.0753674	0.00102112
zero-gene	12	0.0742595	0.000967819
zero-gene	13	0.0774455	0.00113458
zero-gene	14	0.0782847	0.00112658
zero-gene	15	0.0847367	0.00111534
zero-gene	16	0.0995505	0.0010453
zero-gene	17	0.10373	0.00115217
zero-gene	18	0.109945	0.00133127
zero-gene	19	0.124299	0.00179588
zero-gene	20	0.129592	0.00187194
zero-gene	21	0.129409	0.00185468
zero-gene	22	0.125432	0.00181632
zero-gene	23	0.12599	0.00182195
zero-gene	24	0.117733	0.00173988
zero-gene	25	0.106619	0.00175134
zero-gene	26	0.0899286	0.00161521
zero-gene	27	0.0821712	0.00153771
zero-gene	28	0.0837385	0.00165615
zero-gene	29	0.0918203	0.00182917
zero-gene	30	0.114104	0.00200033
zero-gene	31	0.144302	0.00240297
zero-gene	32	0.20132	0.00293948
zero-gene	33	0.317917	0.0042151
zero-gene	34	0.391397	0.00552132
zero-gene	35	0.488405	0.0066142
zero-gene	36	0.527514	0.00732822
zero-gene	37	0.513944	0.00734196
zero-gene	38	0.532618	0.00750353
zero-gene	39	0.535798	0.00754881
zero-gene	40	0.549363	0.00791655
zero-gene	41	0.557455	0.00791331
zero-gene	42	0.549705	0.00807467
zero-gene	43	0.543751	0.00823296
zero-gene	44	0.504818	0.00788822
zero-gene	45	0.471589	0.00747034
zero-gene	46	0.422827	0.00662824
zero-gene	47	0.359085	0.00572059
zero-gene	48	0.334979	0.00534123
zero-gene	49	0.305169	0.00459614
zero-gene	50	0.29092	0.00468227
zero-gene	51	0.267042	0.0042202
zero-gene	52	0.245753	0.00371725
zero-gene	53	0.246361	0.00362819
zero-gene	54	0.22743	0.00333307
zero-gene	55	0.219969	0.00334097
zero-gene	56	0.206344	0.00302358
zero-gene	57	0.187677	0.00291076
zero-gene	58	0.174713	0.00286563
zero-gene	59	0.159977	0.00308246
zero-gene	60	0.161569	0.003243
zero-gene	61	0.160118	0.00341095
zero-gene	62	0.148152	0.0030667
zero-gene	63	0.134299	0.00281978
zero-gene	64	0.116595	0.00209235
zero-gene	65	0.102084	0.001612
zero-gene	66	0.0875945	0.00127593
zero-gene	67	0.0823043	0.00124218
zero-gene	68	0.0785482	0.00110452
zero-gene	69	0.0705795	0.0011887
zero-gene	70	0.0703637	0.00118092
zero-gene	71	0.0684653	0.00115896
zero-gene	72	0.0598029	0.00101083
zero-gene	73	0.0631878	0.000940564
zero-gene	74	0.0626617	0.00103092
zero-gene	75	0.0628934	0.0012259
zero-gene	76	0.0642254	0.00115178
zero-gene	77	0.0668537	0.00102912
zero-gene	78	0.0663779	0.00119583
zero-gene	79	0.0672336	0.00119474
