# Supplementary material for: Dynamic chromatin architecture of the porcine adipose tissues with weight gain and loss
Source: Nat Commun. 2023 Jun 12;14:3457. doi: 10.1038/s41467-023-39191-0 (PMC10258790; doi:10.1038/s41467-023-39191-0)
Supplement: Supplementary file 19 — Source data [file 41467_2023_39191_MOESM19_ESM.zip › Source.data/Supplementary Figure 25.xlsx]

## Sheet: Figure S25a
Figure S25a
strat	med	SD	ecdf_med	ecdf_SD
40	10655.8	626.491	3551.94	69.6102
80	8348.44	395.053	6334.76	112.043
120	6366.56	221.19	8456.94	135.268
160	4553.17	169.353	9974.67	152.366
200	3293.06	142.923	11072.4	166.413
240	2355.17	78.5383	11857.4	173.275
280	1736	65.5178	12436.1	177.908
320	1218.44	54.2665	12842.2	182.385
360	925.278	36.3056	13150.6	185.137
400	644.667	31.3012	13365.5	186.266
440	487.278	22.6191	13528	186.956
480	421.889	24.5642	13668.6	188.479
520	308.444	19.0733	13771.4	188.821
560	247.611	19.8706	13853.9	189.573
600	198.111	14.7763	13920	190.144
640	163.278	13.9866	13974.4	190.74
680	107.222	13.3353	14010.1	190.748
720	90.7222	10.7965	14040.4	190.929
760	82.1111	8.0869	14067.8	191.029
800	67.1111	9.4985	14090.1	191.056
840	51.2778	8.0572	14107.2	191.279
880	48.1111	7.6072	14123.3	191.459
920	38	7.3083	14135.9	191.614
960	37.5556	7.0396	14148.4	191.67
1000	291.056	44.5309	14245.5	192.242

## Sheet: Figure S25b
Figure S25b
group	all_Promoter	skipping	nonskipping	skipping ratio	nonskipping ratio
NC_group1_GOM	10919	6929	3990	0.634582	0.365418
NC_group1_MAD	11126	7102	4024	0.638325	0.361675
NC_group1_RAD	10811	6630	4181	0.613264	0.386736
NC_group1_ULB	10649	6407	4242	0.601653	0.398347
WG_mean_GOM	10647.3	6705	3942.33	0.629735	0.370265
WG_mean_MAD	10617.3	6642.33	3975	0.625612	0.374388
WG_mean_RAD	10392	6465.5	3926.5	0.622161	0.377839
WG_mean_ULB	10672.5	6513.5	4159	0.610307	0.389693
WL_group1_GOM	10208	6234	3974	0.610697	0.389303
WL_group1_MAD	10449	6558	3891	0.62762	0.37238
WL_group1_RAD	10525	6598	3927	0.626888	0.373112
WL_group1_ULB	10233	6182	4051	0.604124	0.395876

## Sheet: Figure S25c
Figure S25c
tissue	NC	WG_mean	WL
GOM	0.800714	0.790628	0.819426
MAD	0.806694	0.813155	0.82817
RAD	0.813631	0.806607	0.804959
ULB	0.801673	0.779872	0.823133

## Sheet: Figure S25d
Figure S25d
group	allPEI	intra	outside	cross
NC_group1_GOM	41734	19822	13177	8735
NC_group1_MAD	43325	21059	13327	8939
NC_group1_RAD	47567	23907	14238	9422
NC_group1_ULB	44472	22064	13516	8892
WG_mean_GOM	41635.7	20174.3	12763	8698.33
WG_mean_MAD	43313.7	21326	12768.3	9219.33
WG_mean_RAD	43167.5	21601.5	12517.5	9048.5
WG_mean_ULB	42933.5	20962.5	13120.5	8850.5
WL_group1_GOM	41584	20449	12627	8508
WL_group1_MAD	41122	20381	12372	8369
WL_group1_RAD	39561	19874	11619	8068
WL_group1_ULB	42840	21370	12675	8795
