# Supplementary material for: Dynamic chromatin architecture of the porcine adipose tissues with weight gain and loss
Source: Nat Commun. 2023 Jun 12;14:3457. doi: 10.1038/s41467-023-39191-0 (PMC10258790; doi:10.1038/s41467-023-39191-0)
Supplement: Supplementary file 19 — Source data [file 41467_2023_39191_MOESM19_ESM.zip › Source.data/Supplementary Figure 26.xlsx]

## Sheet: Figure S26b
Figure S26b
length	isSuper	group
318599	1	WG_group5_RAD
375199	1	WG_group5_RAD
82599	1	WG_group5_RAD
173599	1	WG_group5_RAD
192199	1	WG_group5_RAD
168999	1	WG_group5_RAD
134399	1	WG_group5_RAD
183399	1	WG_group5_RAD
153999	1	WG_group5_RAD
149399	1	WG_group5_RAD
204599	1	WG_group5_RAD
142399	1	WG_group5_RAD
88999	1	WG_group5_RAD
189799	1	WG_group5_RAD
121799	1	WG_group5_RAD
110399	1	WG_group5_RAD
179399	1	WG_group5_RAD
148999	1	WG_group5_RAD
120399	1	WG_group5_RAD
91199	1	WG_group5_RAD
179999	1	WG_group5_RAD
182599	1	WG_group5_RAD
270199	1	WG_group5_RAD
75599	1	WG_group5_RAD
97399	1	WG_group5_RAD
140399	1	WG_group5_RAD
92199	1	WG_group5_RAD
84399	1	WG_group5_RAD
87999	1	WG_group5_RAD
119799	1	WG_group5_RAD
214799	1	WG_group5_RAD
151999	1	WG_group5_RAD
112199	1	WG_group5_RAD
116199	1	WG_group5_RAD
137199	1	WG_group5_RAD
111799	1	WG_group5_RAD
71399	1	WG_group5_RAD
185599	1	WG_group5_RAD
84199	1	WG_group5_RAD
202999	1	WG_group5_RAD
114599	1	WG_group5_RAD
83799	1	WG_group5_RAD
112599	1	WG_group5_RAD
127799	1	WG_group5_RAD
173999	1	WG_group5_RAD
115399	1	WG_group5_RAD
172599	1	WG_group5_RAD
56399	1	WG_group5_RAD
150199	1	WG_group5_RAD
111999	1	WG_group5_RAD
110799	1	WG_group5_RAD
94799	1	WG_group5_RAD
96999	1	WG_group5_RAD
128199	1	WG_group5_RAD
61399	1	WG_group5_RAD
202399	1	WG_group5_RAD
269199	1	WG_group5_RAD
97999	1	WG_group5_RAD
136399	1	WG_group5_RAD
171399	1	WG_group5_RAD
179799	1	WG_group5_RAD
95799	1	WG_group5_RAD
150999	1	WG_group5_RAD
205399	1	WG_group5_RAD
139599	1	WG_group5_RAD
199199	1	WG_group5_RAD
147799	1	WG_group5_RAD
67599	1	WG_group5_RAD
91999	1	WG_group5_RAD
144599	1	WG_group5_RAD
166599	1	WG_group5_RAD
88999	1	WG_group5_RAD
84799	1	WG_group5_RAD
130999	1	WG_group5_RAD
34599	1	WG_group5_RAD
95399	1	WG_group5_RAD
131999	1	WG_group5_RAD
145199	1	WG_group5_RAD
158399	1	WG_group5_RAD
41599	1	WG_group5_RAD
91399	1	WG_group5_RAD
150199	1	WG_group5_RAD
127399	1	WG_group5_RAD
136999	1	WG_group5_RAD
157199	1	WG_group5_RAD
161399	1	WG_group5_RAD
85599	1	WG_group5_RAD
125799	1	WG_group5_RAD
77799	1	WG_group5_RAD
188199	1	WG_group5_RAD
31199	1	WG_group5_RAD
56199	1	WG_group5_RAD
137199	1	WG_group5_RAD
32799	1	WG_group5_RAD
133199	1	WG_group5_RAD
54999	1	WG_group5_RAD
91399	1	WG_group5_RAD
80999	1	WG_group5_RAD
136399	1	WG_group5_RAD
84199	1	WG_group5_RAD
120199	1	WG_group5_RAD
73999	1	WG_group5_RAD
58799	1	WG_group5_RAD
102399	1	WG_group5_RAD
168799	1	WG_group5_RAD
48199	1	WG_group5_RAD
83599	1	WG_group5_RAD
64799	1	WG_group5_RAD
114799	1	WG_group5_RAD
184399	1	WG_group5_RAD
119599	1	WG_group5_RAD
108799	1	WG_group5_RAD
45199	1	WG_group5_RAD
61199	1	WG_group5_RAD
136599	1	WG_group5_RAD
76199	1	WG_group5_RAD
66799	1	WG_group5_RAD
74799	1	WG_group5_RAD
81799	1	WG_group5_RAD
119999	1	WG_group5_RAD
61799	1	WG_group5_RAD
62199	1	WG_group5_RAD
120799	1	WG_group5_RAD
113599	1	WG_group5_RAD
33799	1	WG_group5_RAD
66199	1	WG_group5_RAD
153599	1	WG_group5_RAD
106599	1	WG_group5_RAD
115599	1	WG_group5_RAD
88999	1	WG_group5_RAD
62999	1	WG_group5_RAD
133199	1	WG_group5_RAD
96599	1	WG_group5_RAD
101999	1	WG_group5_RAD
147599	1	WG_group5_RAD
152399	1	WG_group5_RAD
115399	1	WG_group5_RAD
158799	1	WG_group5_RAD
70799	1	WG_group5_RAD
74799	1	WG_group5_RAD
75399	1	WG_group5_RAD
67999	1	WG_group5_RAD
81399	1	WG_group5_RAD
120999	1	WG_group5_RAD
71799	1	WG_group5_RAD
147999	1	WG_group5_RAD
34599	1	WG_group5_RAD
36799	1	WG_group5_RAD
106799	1	WG_group5_RAD
71799	1	WG_group5_RAD
68999	1	WG_group5_RAD
85799	1	WG_group5_RAD
191999	1	WG_group5_RAD
158399	1	WG_group5_RAD
67799	1	WG_group5_RAD
57799	1	WG_group5_RAD
70199	1	WG_group5_RAD
83999	1	WG_group5_RAD
77999	1	WG_group5_RAD
67999	1	WG_group5_RAD
110599	1	WG_group5_RAD
94799	1	WG_group5_RAD
57199	1	WG_group5_RAD
59399	1	WG_group5_RAD
85999	1	WG_group5_RAD
57799	1	WG_group5_RAD
44599	1	WG_group5_RAD
118799	1	WG_group5_RAD
96799	1	WG_group5_RAD
74599	1	WG_group5_RAD
88799	1	WG_group5_RAD
67399	1	WG_group5_RAD
170199	1	WG_group5_RAD
86399	1	WG_group5_RAD
114199	1	WG_group5_RAD
173999	1	WG_group5_RAD
92399	1	WG_group5_RAD
55799	1	WG_group5_RAD
79199	1	WG_group5_RAD
178799	1	WG_group5_RAD
62799	1	WG_group5_RAD
69599	1	WG_group5_RAD
43199	1	WG_group5_RAD
71399	1	WG_group5_RAD
52799	1	WG_group5_RAD
100399	1	WG_group5_RAD
166399	1	WG_group5_RAD
78399	1	WG_group5_RAD
61799	1	WG_group5_RAD
75599	1	WG_group5_RAD
63399	1	WG_group5_RAD
84799	1	WG_group5_RAD
161799	1	WG_group5_RAD
95399	1	WG_group5_RAD
65799	1	WG_group5_RAD
88999	1	WG_group5_RAD
66399	1	WG_group5_RAD
99199	1	WG_group5_RAD
40199	1	WG_group5_RAD
66799	1	WG_group5_RAD
138799	1	WG_group5_RAD
80799	1	WG_group5_RAD
74399	1	WG_group5_RAD
31799	1	WG_group5_RAD
109199	1	WG_group5_RAD
54799	1	WG_group5_RAD
118199	1	WG_group5_RAD
103199	1	WG_group5_RAD
98999	1	WG_group5_RAD
43999	1	WG_group5_RAD
111999	1	WG_group5_RAD
74599	1	WG_group5_RAD
58799	1	WG_group5_RAD
92399	1	WG_group5_RAD
54399	1	WG_group5_RAD
51599	1	WG_group5_RAD
116799	1	WG_group5_RAD
108399	1	WG_group5_RAD
143199	1	WG_group5_RAD
143199	1	WG_group5_RAD
118799	1	WG_group5_RAD
117599	1	WG_group5_RAD
109399	1	WG_group5_RAD
38599	1	WG_group5_RAD
79199	1	WG_group5_RAD
107199	1	WG_group5_RAD
33599	1	WG_group5_RAD
64399	1	WG_group5_RAD
72999	1	WG_group5_RAD
64799	1	WG_group5_RAD
86799	1	WG_group5_RAD
76599	1	WG_group5_RAD
65999	1	WG_group5_RAD
86399	1	WG_group5_RAD
154599	1	WG_group5_RAD
135599	1	WG_group5_RAD
63999	1	WG_group5_RAD
92799	1	WG_group5_RAD
34199	1	WG_group5_RAD
201999	1	WG_group5_RAD
119599	1	WG_group5_RAD
145799	1	WG_group5_RAD
50799	1	WG_group5_RAD
74599	1	WG_group5_RAD
136999	1	WG_group5_RAD
107999	1	WG_group5_RAD
128399	1	WG_group5_RAD
141999	1	WG_group5_RAD
51799	1	WG_group5_RAD
74399	1	WG_group5_RAD
51799	1	WG_group5_RAD
98399	1	WG_group5_RAD
58199	1	WG_group5_RAD
70399	1	WG_group5_RAD
47399	1	WG_group5_RAD
43799	1	WG_group5_RAD
83999	1	WG_group5_RAD
87799	1	WG_group5_RAD
35599	1	WG_group5_RAD
77399	1	WG_group5_RAD
40799	1	WG_group5_RAD
80399	1	WG_group5_RAD
58399	1	WG_group5_RAD
78399	1	WG_group5_RAD
50399	1	WG_group5_RAD
127599	1	WG_group5_RAD
34199	1	WG_group5_RAD
63199	1	WG_group5_RAD
114999	1	WG_group5_RAD
77199	1	WG_group5_RAD
68199	1	WG_group5_RAD
71799	1	WG_group5_RAD
36399	1	WG_group5_RAD
176999	1	WG_group5_RAD
154999	1	WG_group5_RAD
85799	1	WG_group5_RAD
123999	1	WG_group5_RAD
51599	1	WG_group5_RAD
67599	1	WG_group5_RAD
118599	1	WG_group5_RAD
52199	1	WG_group5_RAD
59599	1	WG_group5_RAD
152599	1	WG_group5_RAD
65599	1	WG_group5_RAD
68799	1	WG_group5_RAD
93599	1	WG_group5_RAD
47199	1	WG_group5_RAD
74599	1	WG_group5_RAD
80599	1	WG_group5_RAD
60599	1	WG_group5_RAD
30799	1	WG_group5_RAD
114999	1	WG_group5_RAD
68999	1	WG_group5_RAD
147999	1	WG_group5_RAD
63399	1	WG_group5_RAD
77799	1	WG_group5_RAD
86399	1	WG_group5_RAD
47599	1	WG_group5_RAD
143599	1	WG_group5_RAD
62999	1	WG_group5_RAD
96599	1	WG_group5_RAD
83399	1	WG_group5_RAD
58399	1	WG_group5_RAD
52399	1	WG_group5_RAD
41199	1	WG_group5_RAD
54199	1	WG_group5_RAD
61399	1	WG_group5_RAD
53399	1	WG_group5_RAD
26399	1	WG_group5_RAD
113999	1	WG_group5_RAD
55399	1	WG_group5_RAD
113599	1	WG_group5_RAD
62399	1	WG_group5_RAD
68799	1	WG_group5_RAD
90799	1	WG_group5_RAD
60599	1	WG_group5_RAD
49399	1	WG_group5_RAD
85199	1	WG_group5_RAD
100599	1	WG_group5_RAD
53199	1	WG_group5_RAD
107399	1	WG_group5_RAD
62999	1	WG_group5_RAD
117999	1	WG_group5_RAD
58199	1	WG_group5_RAD
88199	1	WG_group5_RAD
33799	1	WG_group5_RAD
40999	1	WG_group5_RAD
133199	1	WG_group5_RAD
96799	1	WG_group5_RAD
75799	1	WG_group5_RAD
82199	1	WG_group5_RAD
59999	1	WG_group5_RAD
71799	1	WG_group5_RAD
133799	1	WG_group5_RAD
67399	1	WG_group5_RAD
95999	1	WG_group5_RAD
38799	1	WG_group5_RAD
60399	1	WG_group5_RAD
62399	1	WG_group5_RAD
66999	1	WG_group5_RAD
57399	1	WG_group5_RAD
65799	1	WG_group5_RAD
85199	1	WG_group5_RAD
74199	1	WG_group5_RAD
53399	1	WG_group5_RAD
102399	1	WG_group5_RAD
45999	1	WG_group5_RAD
74399	1	WG_group5_RAD
75199	1	WG_group5_RAD
91599	1	WG_group5_RAD
45199	1	WG_group5_RAD
38199	1	WG_group5_RAD
78599	1	WG_group5_RAD
23599	1	WG_group5_RAD
101199	1	WG_group5_RAD
109999	1	WG_group5_RAD
164999	1	WG_group5_RAD
79199	1	WG_group5_RAD
117799	1	WG_group5_RAD
51199	1	WG_group5_RAD
99199	1	WG_group5_RAD
115399	1	WG_group5_RAD
97799	1	WG_group5_RAD
88399	1	WG_group5_RAD
59399	1	WG_group5_RAD
64999	1	WG_group5_RAD
100999	1	WG_group5_RAD
70399	1	WG_group5_RAD
60999	1	WG_group5_RAD
48199	1	WG_group5_RAD
164199	1	WG_group5_RAD
76799	1	WG_group5_RAD
109399	1	WG_group5_RAD
95599	1	WG_group5_RAD
83399	1	WG_group5_RAD
61799	1	WG_group5_RAD
95399	1	WG_group5_RAD
93799	1	WG_group5_RAD
84599	1	WG_group5_RAD
81599	1	WG_group5_RAD
40199	1	WG_group5_RAD
81599	1	WG_group5_RAD
47799	1	WG_group5_RAD
83799	1	WG_group5_RAD
33199	1	WG_group5_RAD
47599	1	WG_group5_RAD
56199	1	WG_group5_RAD
61199	1	WG_group5_RAD
76599	1	WG_group5_RAD
50999	1	WG_group5_RAD
115199	1	WG_group5_RAD
68999	1	WG_group5_RAD
34399	1	WG_group5_RAD
77399	1	WG_group5_RAD
127199	1	WG_group5_RAD
21799	1	WG_group5_RAD
90199	1	WG_group5_RAD
55999	1	WG_group5_RAD
58999	1	WG_group5_RAD
107799	1	WG_group5_RAD
65399	1	WG_group5_RAD
89199	1	WG_group5_RAD
49199	1	WG_group5_RAD
49999	1	WG_group5_RAD
49399	1	WG_group5_RAD
30799	1	WG_group5_RAD
145399	1	WG_group5_RAD
80199	1	WG_group5_RAD
70399	1	WG_group5_RAD
90399	1	WG_group5_RAD
38599	1	WG_group5_RAD
90399	1	WG_group5_RAD
53399	1	WG_group5_RAD
37599	1	WG_group5_RAD
75999	1	WG_group5_RAD
39399	1	WG_group5_RAD
45399	1	WG_group5_RAD
76399	1	WG_group5_RAD
76399	1	WG_group5_RAD
82199	1	WG_group5_RAD
113199	1	WG_group5_RAD
78199	1	WG_group5_RAD
65999	1	WG_group5_RAD
66399	1	WG_group5_RAD
149199	1	WG_group5_RAD
115199	1	WG_group5_RAD
106399	1	WG_group5_RAD
42799	1	WG_group5_RAD
155999	1	WG_group5_RAD
74799	1	WG_group5_RAD
52599	1	WG_group5_RAD
44599	1	WG_group5_RAD
53799	1	WG_group5_RAD
98799	1	WG_group5_RAD
82199	1	WG_group5_RAD
58999	1	WG_group5_RAD
61799	1	WG_group5_RAD
23999	1	WG_group5_RAD
89199	1	WG_group5_RAD
78999	1	WG_group5_RAD
74999	1	WG_group5_RAD
77199	1	WG_group5_RAD
43399	1	WG_group5_RAD
81199	1	WG_group5_RAD
24399	1	WG_group5_RAD
68599	1	WG_group5_RAD
45799	1	WG_group5_RAD
85399	1	WG_group5_RAD
24599	1	WG_group5_RAD
12999	1	WG_group5_RAD
98599	1	WG_group5_RAD
31399	1	WG_group5_RAD
43399	1	WG_group5_RAD
29799	1	WG_group5_RAD
62799	1	WG_group5_RAD
31199	1	WG_group5_RAD
93199	1	WG_group5_RAD
59999	1	WG_group5_RAD
65799	1	WG_group5_RAD
40799	1	WG_group5_RAD
74999	1	WG_group5_RAD
66599	1	WG_group5_RAD
85599	1	WG_group5_RAD
77399	1	WG_group5_RAD
118799	1	WG_group5_RAD
69999	1	WG_group5_RAD
43999	1	WG_group5_RAD
65199	1	WG_group5_RAD
61399	1	WG_group5_RAD
43799	1	WG_group5_RAD
36799	1	WG_group5_RAD
61799	1	WG_group5_RAD
103999	1	WG_group5_RAD
78599	1	WG_group5_RAD
68399	1	WG_group5_RAD
42199	1	WG_group5_RAD
113599	1	WG_group5_RAD
74199	1	WG_group5_RAD
72599	1	WG_group5_RAD
43399	1	WG_group5_RAD
79399	1	WG_group5_RAD
91399	1	WG_group5_RAD
69199	1	WG_group5_RAD
47799	1	WG_group5_RAD
139399	1	WG_group5_RAD
87799	1	WG_group5_RAD
75599	1	WG_group5_RAD
82599	1	WG_group5_RAD
39999	1	WG_group5_RAD
47199	1	WG_group5_RAD
58999	1	WG_group5_RAD
61399	1	WG_group5_RAD
42399	1	WG_group5_RAD
33599	1	WG_group5_RAD
90999	1	WG_group5_RAD
105599	1	WG_group5_RAD
72399	1	WG_group5_RAD
71199	1	WG_group5_RAD
21799	1	WG_group5_RAD
79999	1	WG_group5_RAD
97599	1	WG_group5_RAD
38799	1	WG_group5_RAD
48799	1	WG_group5_RAD
30399	1	WG_group5_RAD
66199	1	WG_group5_RAD
61199	1	WG_group5_RAD
77199	1	WG_group5_RAD
66999	1	WG_group5_RAD
70799	1	WG_group5_RAD
37799	1	WG_group5_RAD
58399	1	WG_group5_RAD
39999	1	WG_group5_RAD
46399	1	WG_group5_RAD
75999	1	WG_group5_RAD
80999	1	WG_group5_RAD
30399	1	WG_group5_RAD
86399	1	WG_group5_RAD
52999	1	WG_group5_RAD
51599	1	WG_group5_RAD
42799	1	WG_group5_RAD
76999	1	WG_group5_RAD
75799	1	WG_group5_RAD
90199	1	WG_group5_RAD
74999	1	WG_group5_RAD
92399	1	WG_group5_RAD
56399	1	WG_group5_RAD
63799	1	WG_group5_RAD
95199	1	WG_group5_RAD
93199	1	WG_group5_RAD
38599	1	WG_group5_RAD
30999	1	WG_group5_RAD
65799	1	WG_group5_RAD
31599	1	WG_group5_RAD
43399	1	WG_group5_RAD
81399	1	WG_group5_RAD
95599	1	WG_group5_RAD
24599	1	WG_group5_RAD
58999	1	WG_group5_RAD
39999	1	WG_group5_RAD
43399	1	WG_group5_RAD
45399	1	WG_group5_RAD
27999	1	WG_group5_RAD
101399	1	WG_group5_RAD
98599	1	WG_group5_RAD
43599	1	WG_group5_RAD
53999	1	WG_group5_RAD
39999	1	WG_group5_RAD
35399	1	WG_group5_RAD
79199	1	WG_group5_RAD
49599	1	WG_group5_RAD
25399	1	WG_group5_RAD
90999	1	WG_group5_RAD
115199	1	WG_group5_RAD
60399	1	WG_group5_RAD
46399	1	WG_group5_RAD
98599	1	WG_group5_RAD
28399	1	WG_group5_RAD
26199	1	WG_group5_RAD
30599	1	WG_group5_RAD
49399	1	WG_group5_RAD
92199	1	WG_group5_RAD
27399	1	WG_group5_RAD
36799	1	WG_group5_RAD
92399	1	WG_group5_RAD
66199	1	WG_group5_RAD
122599	1	WG_group5_RAD
67599	1	WG_group5_RAD
74999	1	WG_group5_RAD
52799	1	WG_group5_RAD
67399	1	WG_group5_RAD
38199	1	WG_group5_RAD
56199	1	WG_group5_RAD
136199	1	WG_group5_RAD
64199	1	WG_group5_RAD
64199	1	WG_group5_RAD
34799	1	WG_group5_RAD
56799	1	WG_group5_RAD
89999	1	WG_group5_RAD
44999	1	WG_group5_RAD
69599	1	WG_group5_RAD
77599	1	WG_group5_RAD
98199	1	WG_group5_RAD
104799	1	WG_group5_RAD
58199	1	WG_group5_RAD
90599	1	WG_group5_RAD
52199	1	WG_group5_RAD
94999	1	WG_group5_RAD
48399	1	WG_group5_RAD
41599	1	WG_group5_RAD
58199	1	WG_group5_RAD
62399	1	WG_group5_RAD
31799	1	WG_group5_RAD
76399	1	WG_group5_RAD
92199	1	WG_group5_RAD
78799	1	WG_group5_RAD
46199	1	WG_group5_RAD
20799	1	WG_group5_RAD
91999	1	WG_group5_RAD
35799	1	WG_group5_RAD
87199	1	WG_group5_RAD
31599	1	WG_group5_RAD
62199	1	WG_group5_RAD
49199	1	WG_group5_RAD
89799	1	WG_group5_RAD
36599	1	WG_group5_RAD
102599	1	WG_group5_RAD
73799	1	WG_group5_RAD
62399	1	WG_group5_RAD
61199	1	WG_group5_RAD
30799	1	WG_group5_RAD
98199	1	WG_group5_RAD
52999	1	WG_group5_RAD
115599	1	WG_group5_RAD
99599	1	WG_group5_RAD
26599	1	WG_group5_RAD
31199	1	WG_group5_RAD
43999	1	WG_group5_RAD
110799	1	WG_group5_RAD
80999	1	WG_group5_RAD
90999	1	WG_group5_RAD
78399	1	WG_group5_RAD
76199	1	WG_group5_RAD
65999	1	WG_group5_RAD
75799	1	WG_group5_RAD
82399	1	WG_group5_RAD
44799	1	WG_group5_RAD
61199	1	WG_group5_RAD
43799	1	WG_group5_RAD
80599	1	WG_group5_RAD
32199	1	WG_group5_RAD
96599	1	WG_group5_RAD
45999	1	WG_group5_RAD
37799	1	WG_group5_RAD
26999	1	WG_group5_RAD
47999	1	WG_group5_RAD
116799	1	WG_group5_RAD
123599	1	WG_group5_RAD
40599	1	WG_group5_RAD
28999	1	WG_group5_RAD
53399	1	WG_group5_RAD
51199	1	WG_group5_RAD
42799	1	WG_group5_RAD
36999	1	WG_group5_RAD
62399	1	WG_group5_RAD
51399	1	WG_group5_RAD
37199	1	WG_group5_RAD
50199	1	WG_group5_RAD
38599	1	WG_group5_RAD
82799	1	WG_group5_RAD
41799	1	WG_group5_RAD
54399	1	WG_group5_RAD
83199	1	WG_group5_RAD
79799	1	WG_group5_RAD
42599	1	WG_group5_RAD
60399	1	WG_group5_RAD
91599	1	WG_group5_RAD
80999	1	WG_group5_RAD
33399	1	WG_group5_RAD
47199	1	WG_group5_RAD
33399	1	WG_group5_RAD
100999	1	WG_group5_RAD
71599	1	WG_group5_RAD
44799	1	WG_group5_RAD
41399	1	WG_group5_RAD
32399	1	WG_group5_RAD
49199	1	WG_group5_RAD
100599	1	WG_group5_RAD
37799	1	WG_group5_RAD
104599	1	WG_group5_RAD
76799	1	WG_group5_RAD
22399	1	WG_group5_RAD
29399	1	WG_group5_RAD
44999	1	WG_group5_RAD
31599	1	WG_group5_RAD
65599	1	WG_group5_RAD
47199	1	WG_group5_RAD
93599	1	WG_group5_RAD
59199	1	WG_group5_RAD
39999	1	WG_group5_RAD
57799	1	WG_group5_RAD
26399	1	WG_group5_RAD
52999	1	WG_group5_RAD
45199	1	WG_group5_RAD
95199	1	WG_group5_RAD
84599	1	WG_group5_RAD
71799	1	WG_group5_RAD
46399	1	WG_group5_RAD
84999	1	WG_group5_RAD
72999	1	WG_group5_RAD
61999	1	WG_group5_RAD
87999	1	WG_group5_RAD
20799	1	WG_group5_RAD
53199	1	WG_group5_RAD
37399	1	WG_group5_RAD
47399	1	WG_group5_RAD
51799	1	WG_group5_RAD
21799	1	WG_group5_RAD
31599	1	WG_group5_RAD
28199	1	WG_group5_RAD
43799	1	WG_group5_RAD
92399	1	WG_group5_RAD
27799	1	WG_group5_RAD
69999	1	WG_group5_RAD
64999	1	WG_group5_RAD
74399	1	WG_group5_RAD
85399	1	WG_group5_RAD
53599	1	WG_group5_RAD
78599	1	WG_group5_RAD
45399	1	WG_group5_RAD
73399	1	WG_group5_RAD
43399	1	WG_group5_RAD
62799	1	WG_group5_RAD
51599	1	WG_group5_RAD
97599	1	WG_group5_RAD
42799	1	WG_group5_RAD
35199	1	WG_group5_RAD
106799	1	WG_group5_RAD
45399	1	WG_group5_RAD
22399	1	WG_group5_RAD
43399	1	WG_group5_RAD
166799	1	WG_group5_RAD
59999	1	WG_group5_RAD
46999	1	WG_group5_RAD
40399	1	WG_group5_RAD
29799	1	WG_group5_RAD
52199	1	WG_group5_RAD
86999	1	WG_group5_RAD
73199	1	WG_group5_RAD
90999	1	WG_group5_RAD
40999	1	WG_group5_RAD
64399	1	WG_group5_RAD
97799	1	WG_group5_RAD
44399	1	WG_group5_RAD
76199	1	WG_group5_RAD
53999	1	WG_group5_RAD
98599	1	WG_group5_RAD
70399	1	WG_group5_RAD
61399	1	WG_group5_RAD
20399	1	WG_group5_RAD
37999	1	WG_group5_RAD
49999	1	WG_group5_RAD
32199	1	WG_group5_RAD
54599	1	WG_group5_RAD
89599	1	WG_group5_RAD
62799	1	WG_group5_RAD
80999	1	WG_group5_RAD
66399	1	WG_group5_RAD
85399	1	WG_group5_RAD
85399	1	WG_group5_RAD
67199	1	WG_group5_RAD
36399	1	WG_group5_RAD
42599	1	WG_group5_RAD
96599	1	WG_group5_RAD
44799	1	WG_group5_RAD
59599	1	WG_group5_RAD
53999	1	WG_group5_RAD
73799	1	WG_group5_RAD
34999	1	WG_group5_RAD
117999	1	WG_group5_RAD
54999	1	WG_group5_RAD
26199	1	WG_group5_RAD
102999	1	WG_group5_RAD
20199	1	WG_group5_RAD
28399	1	WG_group5_RAD
114799	1	WG_group5_RAD
37399	1	WG_group5_RAD
57199	1	WG_group5_RAD
47999	1	WG_group5_RAD
88999	1	WG_group5_RAD
33199	1	WG_group5_RAD
49999	1	WG_group5_RAD
44599	1	WG_group5_RAD
63399	1	WG_group5_RAD
74599	1	WG_group5_RAD
47199	1	WG_group5_RAD
82199	1	WG_group5_RAD
75999	1	WG_group5_RAD
81199	1	WG_group5_RAD
32599	1	WG_group5_RAD
31999	1	WG_group5_RAD
117199	1	WG_group5_RAD
27799	1	WG_group5_RAD
38799	1	WG_group5_RAD
42599	1	WG_group5_RAD
63999	1	WG_group5_RAD
41999	1	WG_group5_RAD
41199	1	WG_group5_RAD
68799	1	WG_group5_RAD
47999	1	WG_group5_RAD
56599	1	WG_group5_RAD
105199	1	WG_group5_RAD
146399	1	WG_group5_RAD
35399	1	WG_group5_RAD
83199	1	WG_group5_RAD
121199	1	WG_group5_RAD
31399	1	WG_group5_RAD
32799	1	WG_group5_RAD
69199	1	WG_group5_RAD
69599	1	WG_group5_RAD
76799	1	WG_group5_RAD
36199	1	WG_group5_RAD
29399	1	WG_group5_RAD
49599	1	WG_group5_RAD
129199	1	WG_group5_RAD
42599	1	WG_group5_RAD
39599	1	WG_group5_RAD
37399	1	WG_group5_RAD
28999	1	WG_group5_RAD
61399	1	WG_group5_RAD
88199	1	WG_group5_RAD
42199	1	WG_group5_RAD
17199	1	WG_group5_RAD
73999	1	WG_group5_RAD
116599	1	WG_group5_RAD
67799	1	WG_group5_RAD
22199	1	WG_group5_RAD
36399	1	WG_group5_RAD
42999	1	WG_group5_RAD
125199	1	WG_group5_RAD
48799	1	WG_group5_RAD
72599	1	WG_group5_RAD
114199	1	WG_group5_RAD
130799	1	WG_group5_RAD
16599	1	WG_group5_RAD
48199	1	WG_group5_RAD
79199	1	WG_group5_RAD
25599	1	WG_group5_RAD
70399	1	WG_group5_RAD
53199	1	WG_group5_RAD
34399	1	WG_group5_RAD
87799	1	WG_group5_RAD
39399	1	WG_group5_RAD
49599	1	WG_group5_RAD
84199	1	WG_group5_RAD
35999	1	WG_group5_RAD
87999	1	WG_group5_RAD
48399	1	WG_group5_RAD
32399	1	WG_group5_RAD
77999	1	WG_group5_RAD
23199	1	WG_group5_RAD
39599	1	WG_group5_RAD
25999	1	WG_group5_RAD
49199	1	WG_group5_RAD
100999	1	WG_group5_RAD
51199	1	WG_group5_RAD
82799	1	WG_group5_RAD
72999	1	WG_group5_RAD
79799	1	WG_group5_RAD
48999	1	WG_group5_RAD
69199	1	WG_group5_RAD
44399	1	WG_group5_RAD
52199	1	WG_group5_RAD
82999	1	WG_group5_RAD
44999	1	WG_group5_RAD
63799	1	WG_group5_RAD
44799	1	WG_group5_RAD
71599	1	WG_group5_RAD
27199	1	WG_group5_RAD
53999	1	WG_group5_RAD
25799	1	WG_group5_RAD
107199	1	WG_group5_RAD
54199	1	WG_group5_RAD
54599	1	WG_group5_RAD
20599	1	WG_group5_RAD
82399	1	WG_group5_RAD
30599	1	WG_group5_RAD
43399	1	WG_group5_RAD
64399	1	WG_group5_RAD
65399	1	WG_group5_RAD
22999	1	WG_group5_RAD
26199	1	WG_group5_RAD
41399	1	WG_group5_RAD
17799	1	WG_group5_RAD
29799	1	WG_group5_RAD
90799	1	WG_group5_RAD
51999	1	WG_group5_RAD
77399	1	WG_group5_RAD
67599	1	WG_group5_RAD
41199	1	WG_group5_RAD
63199	1	WG_group5_RAD
45799	1	WG_group5_RAD
41399	1	WG_group5_RAD
78199	1	WG_group5_RAD
47799	1	WG_group5_RAD
65399	1	WG_group5_RAD
79199	1	WG_group5_RAD
35799	1	WG_group5_RAD
94399	1	WG_group5_RAD
68599	1	WG_group5_RAD
59999	1	WG_group5_RAD
61999	1	WG_group5_RAD
80599	1	WG_group5_RAD
53799	1	WG_group5_RAD
144399	1	WG_group5_RAD
49399	1	WG_group5_RAD
32999	1	WG_group5_RAD
42599	1	WG_group5_RAD
49799	1	WG_group5_RAD
68199	1	WG_group5_RAD
39399	1	WG_group5_RAD
50599	1	WG_group5_RAD
399	1	WG_group5_RAD
67799	1	WG_group5_RAD
18599	1	WG_group5_RAD
23199	1	WG_group5_RAD
39999	1	WG_group5_RAD
35999	1	WG_group5_RAD
52399	1	WG_group5_RAD
58199	1	WG_group5_RAD
27999	1	WG_group5_RAD
19599	1	WG_group5_RAD
35399	1	WG_group5_RAD
25599	0	WG_group5_RAD
105799	0	WG_group5_RAD
19399	0	WG_group5_RAD
64999	0	WG_group5_RAD
78199	0	WG_group5_RAD
33599	0	WG_group5_RAD
28999	0	WG_group5_RAD
29199	0	WG_group5_RAD
57599	0	WG_group5_RAD
49799	0	WG_group5_RAD
63599	0	WG_group5_RAD
57199	0	WG_group5_RAD
32999	0	WG_group5_RAD
37799	0	WG_group5_RAD
72799	0	WG_group5_RAD
65999	0	WG_group5_RAD
94599	0	WG_group5_RAD
47199	0	WG_group5_RAD
23599	0	WG_group5_RAD
40399	0	WG_group5_RAD
102199	0	WG_group5_RAD
18399	0	WG_group5_RAD
40799	0	WG_group5_RAD
22799	0	WG_group5_RAD
36999	0	WG_group5_RAD
40799	0	WG_group5_RAD
33799	0	WG_group5_RAD
26799	0	WG_group5_RAD
53399	0	WG_group5_RAD
74199	0	WG_group5_RAD
19399	0	WG_group5_RAD
71799	0	WG_group5_RAD
33199	0	WG_group5_RAD
44199	0	WG_group5_RAD
46599	0	WG_group5_RAD
109399	0	WG_group5_RAD
101199	0	WG_group5_RAD
30399	0	WG_group5_RAD
30399	0	WG_group5_RAD
55199	0	WG_group5_RAD
86999	0	WG_group5_RAD
32999	0	WG_group5_RAD
78799	0	WG_group5_RAD
79199	0	WG_group5_RAD
59999	0	WG_group5_RAD
65999	0	WG_group5_RAD
38999	0	WG_group5_RAD
16799	0	WG_group5_RAD
60599	0	WG_group5_RAD
61999	0	WG_group5_RAD
37399	0	WG_group5_RAD
22799	0	WG_group5_RAD
39999	0	WG_group5_RAD
42799	0	WG_group5_RAD
32799	0	WG_group5_RAD
33999	0	WG_group5_RAD
30399	0	WG_group5_RAD
17399	0	WG_group5_RAD
42599	0	WG_group5_RAD
33999	0	WG_group5_RAD
32999	0	WG_group5_RAD
49399	0	WG_group5_RAD
62599	0	WG_group5_RAD
34799	0	WG_group5_RAD
41199	0	WG_group5_RAD
44199	0	WG_group5_RAD
50399	0	WG_group5_RAD
51199	0	WG_group5_RAD
40999	0	WG_group5_RAD
65399	0	WG_group5_RAD
32399	0	WG_group5_RAD
32399	0	WG_group5_RAD
69799	0	WG_group5_RAD
32399	0	WG_group5_RAD
60999	0	WG_group5_RAD
74599	0	WG_group5_RAD
62199	0	WG_group5_RAD
97199	0	WG_group5_RAD
57199	0	WG_group5_RAD
22199	0	WG_group5_RAD
45999	0	WG_group5_RAD
29199	0	WG_group5_RAD
43599	0	WG_group5_RAD
94399	0	WG_group5_RAD
31799	0	WG_group5_RAD
28399	0	WG_group5_RAD
54799	0	WG_group5_RAD
72399	0	WG_group5_RAD
48999	0	WG_group5_RAD
106599	0	WG_group5_RAD
30199	0	WG_group5_RAD
32399	0	WG_group5_RAD
31199	0	WG_group5_RAD
30399	0	WG_group5_RAD
100799	0	WG_group5_RAD
51399	0	WG_group5_RAD
70399	0	WG_group5_RAD
24999	0	WG_group5_RAD
26399	0	WG_group5_RAD
43599	0	WG_group5_RAD
35799	0	WG_group5_RAD
41199	0	WG_group5_RAD
50799	0	WG_group5_RAD
34599	0	WG_group5_RAD
67199	0	WG_group5_RAD
95599	0	WG_group5_RAD
60599	0	WG_group5_RAD
48999	0	WG_group5_RAD
37799	0	WG_group5_RAD
44799	0	WG_group5_RAD
45799	0	WG_group5_RAD
27599	0	WG_group5_RAD
45999	0	WG_group5_RAD
37199	0	WG_group5_RAD
49799	0	WG_group5_RAD
57399	0	WG_group5_RAD
52799	0	WG_group5_RAD
46599	0	WG_group5_RAD
61999	0	WG_group5_RAD
84999	0	WG_group5_RAD
47799	0	WG_group5_RAD
42199	0	WG_group5_RAD
57999	0	WG_group5_RAD
58399	0	WG_group5_RAD
41399	0	WG_group5_RAD
80399	0	WG_group5_RAD
68999	0	WG_group5_RAD
34199	0	WG_group5_RAD
17599	0	WG_group5_RAD
112999	0	WG_group5_RAD
38399	0	WG_group5_RAD
34399	0	WG_group5_RAD
66799	0	WG_group5_RAD
71199	0	WG_group5_RAD
17399	0	WG_group5_RAD
35799	0	WG_group5_RAD
33999	0	WG_group5_RAD
72799	0	WG_group5_RAD
30799	0	WG_group5_RAD
40199	0	WG_group5_RAD
48199	0	WG_group5_RAD
35199	0	WG_group5_RAD
33399	0	WG_group5_RAD
80599	0	WG_group5_RAD
79599	0	WG_group5_RAD
35799	0	WG_group5_RAD
56999	0	WG_group5_RAD
25999	0	WG_group5_RAD
79799	0	WG_group5_RAD
79999	0	WG_group5_RAD
27999	0	WG_group5_RAD
35999	0	WG_group5_RAD
25399	0	WG_group5_RAD
24999	0	WG_group5_RAD
32199	0	WG_group5_RAD
49799	0	WG_group5_RAD
38999	0	WG_group5_RAD
43799	0	WG_group5_RAD
47199	0	WG_group5_RAD
54399	0	WG_group5_RAD
34799	0	WG_group5_RAD
35199	0	WG_group5_RAD
40399	0	WG_group5_RAD
23799	0	WG_group5_RAD
45599	0	WG_group5_RAD
44799	0	WG_group5_RAD
58199	0	WG_group5_RAD
51999	0	WG_group5_RAD
30999	0	WG_group5_RAD
35199	0	WG_group5_RAD
59599	0	WG_group5_RAD
80999	0	WG_group5_RAD
35999	0	WG_group5_RAD
74199	0	WG_group5_RAD
35999	0	WG_group5_RAD
21799	0	WG_group5_RAD
35399	0	WG_group5_RAD
32799	0	WG_group5_RAD
57599	0	WG_group5_RAD
43999	0	WG_group5_RAD
30199	0	WG_group5_RAD
27599	0	WG_group5_RAD
59599	0	WG_group5_RAD
31599	0	WG_group5_RAD
31399	0	WG_group5_RAD
20799	0	WG_group5_RAD
27999	0	WG_group5_RAD
46399	0	WG_group5_RAD
25399	0	WG_group5_RAD
21799	0	WG_group5_RAD
30199	0	WG_group5_RAD
41399	0	WG_group5_RAD
21399	0	WG_group5_RAD
91999	0	WG_group5_RAD
51199	0	WG_group5_RAD
17399	0	WG_group5_RAD
42599	0	WG_group5_RAD
51399	0	WG_group5_RAD
61199	0	WG_group5_RAD
25599	0	WG_group5_RAD
54799	0	WG_group5_RAD
40199	0	WG_group5_RAD
62799	0	WG_group5_RAD
65399	0	WG_group5_RAD
47599	0	WG_group5_RAD
69599	0	WG_group5_RAD
22599	0	WG_group5_RAD
26599	0	WG_group5_RAD
38999	0	WG_group5_RAD
64199	0	WG_group5_RAD
27199	0	WG_group5_RAD
43999	0	WG_group5_RAD
58799	0	WG_group5_RAD
27199	0	WG_group5_RAD
45599	0	WG_group5_RAD
48599	0	WG_group5_RAD
21799	0	WG_group5_RAD
39999	0	WG_group5_RAD
72999	0	WG_group5_RAD
49999	0	WG_group5_RAD
47599	0	WG_group5_RAD
51799	0	WG_group5_RAD
73599	0	WG_group5_RAD
129399	0	WG_group5_RAD
46199	0	WG_group5_RAD
55599	0	WG_group5_RAD
14799	0	WG_group5_RAD
80399	0	WG_group5_RAD
45399	0	WG_group5_RAD
63199	0	WG_group5_RAD
48999	0	WG_group5_RAD
40999	0	WG_group5_RAD
32799	0	WG_group5_RAD
20599	0	WG_group5_RAD
46199	0	WG_group5_RAD
71999	0	WG_group5_RAD
99999	0	WG_group5_RAD
74399	0	WG_group5_RAD
24599	0	WG_group5_RAD
40999	0	WG_group5_RAD
88599	0	WG_group5_RAD
9399	0	WG_group5_RAD
50599	0	WG_group5_RAD
35199	0	WG_group5_RAD
53399	0	WG_group5_RAD
37799	0	WG_group5_RAD
45999	0	WG_group5_RAD
15399	0	WG_group5_RAD
48799	0	WG_group5_RAD
32599	0	WG_group5_RAD
45799	0	WG_group5_RAD
30199	0	WG_group5_RAD
73199	0	WG_group5_RAD
33399	0	WG_group5_RAD
43399	0	WG_group5_RAD
16599	0	WG_group5_RAD
59199	0	WG_group5_RAD
15799	0	WG_group5_RAD
67599	0	WG_group5_RAD
34999	0	WG_group5_RAD
23999	0	WG_group5_RAD
78599	0	WG_group5_RAD
63199	0	WG_group5_RAD
32999	0	WG_group5_RAD
46599	0	WG_group5_RAD
79999	0	WG_group5_RAD
52799	0	WG_group5_RAD
35999	0	WG_group5_RAD
55799	0	WG_group5_RAD
62399	0	WG_group5_RAD
23199	0	WG_group5_RAD
39599	0	WG_group5_RAD
57399	0	WG_group5_RAD
71999	0	WG_group5_RAD
66999	0	WG_group5_RAD
64999	0	WG_group5_RAD
44799	0	WG_group5_RAD
65999	0	WG_group5_RAD
30399	0	WG_group5_RAD
26399	0	WG_group5_RAD
79599	0	WG_group5_RAD
23199	0	WG_group5_RAD
55599	0	WG_group5_RAD
24399	0	WG_group5_RAD
39199	0	WG_group5_RAD
55399	0	WG_group5_RAD
61999	0	WG_group5_RAD
80999	0	WG_group5_RAD
46799	0	WG_group5_RAD
41999	0	WG_group5_RAD
36999	0	WG_group5_RAD
77599	0	WG_group5_RAD
14399	0	WG_group5_RAD
36799	0	WG_group5_RAD
25799	0	WG_group5_RAD
15199	0	WG_group5_RAD
32199	0	WG_group5_RAD
31199	0	WG_group5_RAD
74399	0	WG_group5_RAD
53999	0	WG_group5_RAD
24999	0	WG_group5_RAD
40799	0	WG_group5_RAD
25999	0	WG_group5_RAD
76799	0	WG_group5_RAD
71599	0	WG_group5_RAD
33799	0	WG_group5_RAD
34599	0	WG_group5_RAD
62199	0	WG_group5_RAD
51599	0	WG_group5_RAD
61799	0	WG_group5_RAD
17599	0	WG_group5_RAD
41999	0	WG_group5_RAD
47599	0	WG_group5_RAD
46199	0	WG_group5_RAD
71599	0	WG_group5_RAD
64799	0	WG_group5_RAD
52399	0	WG_group5_RAD
28999	0	WG_group5_RAD
76599	0	WG_group5_RAD
39199	0	WG_group5_RAD
68799	0	WG_group5_RAD
31799	0	WG_group5_RAD
72999	0	WG_group5_RAD
63199	0	WG_group5_RAD
39799	0	WG_group5_RAD
47999	0	WG_group5_RAD
36399	0	WG_group5_RAD
34799	0	WG_group5_RAD
46599	0	WG_group5_RAD
40999	0	WG_group5_RAD
31999	0	WG_group5_RAD
41199	0	WG_group5_RAD
20199	0	WG_group5_RAD
72799	0	WG_group5_RAD
35599	0	WG_group5_RAD
71999	0	WG_group5_RAD
20199	0	WG_group5_RAD
47199	0	WG_group5_RAD
34999	0	WG_group5_RAD
155799	0	WG_group5_RAD
26599	0	WG_group5_RAD
56799	0	WG_group5_RAD
41999	0	WG_group5_RAD
130799	0	WG_group5_RAD
61999	0	WG_group5_RAD
39799	0	WG_group5_RAD
26199	0	WG_group5_RAD
47199	0	WG_group5_RAD
37599	0	WG_group5_RAD
17599	0	WG_group5_RAD
21599	0	WG_group5_RAD
74399	0	WG_group5_RAD
91799	0	WG_group5_RAD
31599	0	WG_group5_RAD
20999	0	WG_group5_RAD
32399	0	WG_group5_RAD
41399	0	WG_group5_RAD
13399	0	WG_group5_RAD
77599	0	WG_group5_RAD
45999	0	WG_group5_RAD
51999	0	WG_group5_RAD
72399	0	WG_group5_RAD
35599	0	WG_group5_RAD
39399	0	WG_group5_RAD
32999	0	WG_group5_RAD
18199	0	WG_group5_RAD
65399	0	WG_group5_RAD
53199	0	WG_group5_RAD
42999	0	WG_group5_RAD
28999	0	WG_group5_RAD
21599	0	WG_group5_RAD
25799	0	WG_group5_RAD
66999	0	WG_group5_RAD
45999	0	WG_group5_RAD
46599	0	WG_group5_RAD
29599	0	WG_group5_RAD
63599	0	WG_group5_RAD
37599	0	WG_group5_RAD
44399	0	WG_group5_RAD
38399	0	WG_group5_RAD
74599	0	WG_group5_RAD
28399	0	WG_group5_RAD
18599	0	WG_group5_RAD
27199	0	WG_group5_RAD
23599	0	WG_group5_RAD
52399	0	WG_group5_RAD
61199	0	WG_group5_RAD
29799	0	WG_group5_RAD
35799	0	WG_group5_RAD
35599	0	WG_group5_RAD
53999	0	WG_group5_RAD
76999	0	WG_group5_RAD
77599	0	WG_group5_RAD
34799	0	WG_group5_RAD
17599	0	WG_group5_RAD
76399	0	WG_group5_RAD
54399	0	WG_group5_RAD
19599	0	WG_group5_RAD
56799	0	WG_group5_RAD
27199	0	WG_group5_RAD
67799	0	WG_group5_RAD
43999	0	WG_group5_RAD
65599	0	WG_group5_RAD
83399	0	WG_group5_RAD
26399	0	WG_group5_RAD
56599	0	WG_group5_RAD
41199	0	WG_group5_RAD
24999	0	WG_group5_RAD
43799	0	WG_group5_RAD
73599	0	WG_group5_RAD
43599	0	WG_group5_RAD
33999	0	WG_group5_RAD
20599	0	WG_group5_RAD
30599	0	WG_group5_RAD
54999	0	WG_group5_RAD
22199	0	WG_group5_RAD
18399	0	WG_group5_RAD
40599	0	WG_group5_RAD
29399	0	WG_group5_RAD
8199	0	WG_group5_RAD
30599	0	WG_group5_RAD
51599	0	WG_group5_RAD
23399	0	WG_group5_RAD
44799	0	WG_group5_RAD
67799	0	WG_group5_RAD
21199	0	WG_group5_RAD
30199	0	WG_group5_RAD
25799	0	WG_group5_RAD
66199	0	WG_group5_RAD
39999	0	WG_group5_RAD
60599	0	WG_group5_RAD
22799	0	WG_group5_RAD
35399	0	WG_group5_RAD
18999	0	WG_group5_RAD
46399	0	WG_group5_RAD
27999	0	WG_group5_RAD
52799	0	WG_group5_RAD
16399	0	WG_group5_RAD
54399	0	WG_group5_RAD
27399	0	WG_group5_RAD
47199	0	WG_group5_RAD
88599	0	WG_group5_RAD
40399	0	WG_group5_RAD
39799	0	WG_group5_RAD
17799	0	WG_group5_RAD
26999	0	WG_group5_RAD
21799	0	WG_group5_RAD
23399	0	WG_group5_RAD
49999	0	WG_group5_RAD
61599	0	WG_group5_RAD
42399	0	WG_group5_RAD
31799	0	WG_group5_RAD
30399	0	WG_group5_RAD
21599	0	WG_group5_RAD
84199	0	WG_group5_RAD
22799	0	WG_group5_RAD
24799	0	WG_group5_RAD
39999	0	WG_group5_RAD
64199	0	WG_group5_RAD
67599	0	WG_group5_RAD
28999	0	WG_group5_RAD
100799	0	WG_group5_RAD
73599	0	WG_group5_RAD
76199	0	WG_group5_RAD
31799	0	WG_group5_RAD
19199	0	WG_group5_RAD
50399	0	WG_group5_RAD
37999	0	WG_group5_RAD
59799	0	WG_group5_RAD
28799	0	WG_group5_RAD
58199	0	WG_group5_RAD
50399	0	WG_group5_RAD
59799	0	WG_group5_RAD
13199	0	WG_group5_RAD
25599	0	WG_group5_RAD
67599	0	WG_group5_RAD
19999	0	WG_group5_RAD
73799	0	WG_group5_RAD
54199	0	WG_group5_RAD
23799	0	WG_group5_RAD
81199	0	WG_group5_RAD
48399	0	WG_group5_RAD
63999	0	WG_group5_RAD
80599	0	WG_group5_RAD
48799	0	WG_group5_RAD
52199	0	WG_group5_RAD
24399	0	WG_group5_RAD
22799	0	WG_group5_RAD
37199	0	WG_group5_RAD
38999	0	WG_group5_RAD
22199	0	WG_group5_RAD
36199	0	WG_group5_RAD
26799	0	WG_group5_RAD
29799	0	WG_group5_RAD
28199	0	WG_group5_RAD
66399	0	WG_group5_RAD
12999	0	WG_group5_RAD
24199	0	WG_group5_RAD
36999	0	WG_group5_RAD
40799	0	WG_group5_RAD
30999	0	WG_group5_RAD
26399	0	WG_group5_RAD
65199	0	WG_group5_RAD
26799	0	WG_group5_RAD
50199	0	WG_group5_RAD
29799	0	WG_group5_RAD
36199	0	WG_group5_RAD
42999	0	WG_group5_RAD
31599	0	WG_group5_RAD
44199	0	WG_group5_RAD
25399	0	WG_group5_RAD
21599	0	WG_group5_RAD
22999	0	WG_group5_RAD
24799	0	WG_group5_RAD
17999	0	WG_group5_RAD
37199	0	WG_group5_RAD
32999	0	WG_group5_RAD
37399	0	WG_group5_RAD
20599	0	WG_group5_RAD
31999	0	WG_group5_RAD
91799	0	WG_group5_RAD
53199	0	WG_group5_RAD
23599	0	WG_group5_RAD
40599	0	WG_group5_RAD
36199	0	WG_group5_RAD
88199	0	WG_group5_RAD
26199	0	WG_group5_RAD
22999	0	WG_group5_RAD
48999	0	WG_group5_RAD
121799	0	WG_group5_RAD
67599	0	WG_group5_RAD
22799	0	WG_group5_RAD
112599	0	WG_group5_RAD
42999	0	WG_group5_RAD
75199	0	WG_group5_RAD
64599	0	WG_group5_RAD
23399	0	WG_group5_RAD
24599	0	WG_group5_RAD
63799	0	WG_group5_RAD
22999	0	WG_group5_RAD
57999	0	WG_group5_RAD
40999	0	WG_group5_RAD
79999	0	WG_group5_RAD
26999	0	WG_group5_RAD
37399	0	WG_group5_RAD
17599	0	WG_group5_RAD
52399	0	WG_group5_RAD
70399	0	WG_group5_RAD
22999	0	WG_group5_RAD
63999	0	WG_group5_RAD
52999	0	WG_group5_RAD
71799	0	WG_group5_RAD
59999	0	WG_group5_RAD
42399	0	WG_group5_RAD
46999	0	WG_group5_RAD
55999	0	WG_group5_RAD
34799	0	WG_group5_RAD
33399	0	WG_group5_RAD
23399	0	WG_group5_RAD
31599	0	WG_group5_RAD
51999	0	WG_group5_RAD
40599	0	WG_group5_RAD
16399	0	WG_group5_RAD
64799	0	WG_group5_RAD
24599	0	WG_group5_RAD
65799	0	WG_group5_RAD
29999	0	WG_group5_RAD
72399	0	WG_group5_RAD
45199	0	WG_group5_RAD
37599	0	WG_group5_RAD
42399	0	WG_group5_RAD
30199	0	WG_group5_RAD
95199	0	WG_group5_RAD
44199	0	WG_group5_RAD
41399	0	WG_group5_RAD
37199	0	WG_group5_RAD
44999	0	WG_group5_RAD
35999	0	WG_group5_RAD
28999	0	WG_group5_RAD
24599	0	WG_group5_RAD
51999	0	WG_group5_RAD
25999	0	WG_group5_RAD
16599	0	WG_group5_RAD
55999	0	WG_group5_RAD
33799	0	WG_group5_RAD
23199	0	WG_group5_RAD
99599	0	WG_group5_RAD
25199	0	WG_group5_RAD
49599	0	WG_group5_RAD
54799	0	WG_group5_RAD
73599	0	WG_group5_RAD
60399	0	WG_group5_RAD
25999	0	WG_group5_RAD
15599	0	WG_group5_RAD
9399	0	WG_group5_RAD
40999	0	WG_group5_RAD
71999	0	WG_group5_RAD
54799	0	WG_group5_RAD
47799	0	WG_group5_RAD
46199	0	WG_group5_RAD
91199	0	WG_group5_RAD
46399	0	WG_group5_RAD
38599	0	WG_group5_RAD
48799	0	WG_group5_RAD
55999	0	WG_group5_RAD
28999	0	WG_group5_RAD
32199	0	WG_group5_RAD
84599	0	WG_group5_RAD
47199	0	WG_group5_RAD
19399	0	WG_group5_RAD
31399	0	WG_group5_RAD
73599	0	WG_group5_RAD
46399	0	WG_group5_RAD
52199	0	WG_group5_RAD
33799	0	WG_group5_RAD
26599	0	WG_group5_RAD
44999	0	WG_group5_RAD
83199	0	WG_group5_RAD
47199	0	WG_group5_RAD
52399	0	WG_group5_RAD
39599	0	WG_group5_RAD
24799	0	WG_group5_RAD
24199	0	WG_group5_RAD
15799	0	WG_group5_RAD
44999	0	WG_group5_RAD
56999	0	WG_group5_RAD
69599	0	WG_group5_RAD
25599	0	WG_group5_RAD
28799	0	WG_group5_RAD
32399	0	WG_group5_RAD
21799	0	WG_group5_RAD
79999	0	WG_group5_RAD
51199	0	WG_group5_RAD
55999	0	WG_group5_RAD
56199	0	WG_group5_RAD
55199	0	WG_group5_RAD
36199	0	WG_group5_RAD
60999	0	WG_group5_RAD
83199	0	WG_group5_RAD
29799	0	WG_group5_RAD
49799	0	WG_group5_RAD
24799	0	WG_group5_RAD
44599	0	WG_group5_RAD
19799	0	WG_group5_RAD
49999	0	WG_group5_RAD
42199	0	WG_group5_RAD
48399	0	WG_group5_RAD
29599	0	WG_group5_RAD
29199	0	WG_group5_RAD
37599	0	WG_group5_RAD
28599	0	WG_group5_RAD
13799	0	WG_group5_RAD
40399	0	WG_group5_RAD
100399	0	WG_group5_RAD
39399	0	WG_group5_RAD
39199	0	WG_group5_RAD
58999	0	WG_group5_RAD
38799	0	WG_group5_RAD
24399	0	WG_group5_RAD
39999	0	WG_group5_RAD
59399	0	WG_group5_RAD
23999	0	WG_group5_RAD
29199	0	WG_group5_RAD
62999	0	WG_group5_RAD
54599	0	WG_group5_RAD
46399	0	WG_group5_RAD
43799	0	WG_group5_RAD
24199	0	WG_group5_RAD
30999	0	WG_group5_RAD
34399	0	WG_group5_RAD
33599	0	WG_group5_RAD
87199	0	WG_group5_RAD
18599	0	WG_group5_RAD
32799	0	WG_group5_RAD
43599	0	WG_group5_RAD
42599	0	WG_group5_RAD
31799	0	WG_group5_RAD
35399	0	WG_group5_RAD
48999	0	WG_group5_RAD
40799	0	WG_group5_RAD
42599	0	WG_group5_RAD
66399	0	WG_group5_RAD
37999	0	WG_group5_RAD
26599	0	WG_group5_RAD
14199	0	WG_group5_RAD
36999	0	WG_group5_RAD
43799	0	WG_group5_RAD
18599	0	WG_group5_RAD
22999	0	WG_group5_RAD
36999	0	WG_group5_RAD
48799	0	WG_group5_RAD
82199	0	WG_group5_RAD
52999	0	WG_group5_RAD
20799	0	WG_group5_RAD
51199	0	WG_group5_RAD
56999	0	WG_group5_RAD
40199	0	WG_group5_RAD
21999	0	WG_group5_RAD
61599	0	WG_group5_RAD
26199	0	WG_group5_RAD
36799	0	WG_group5_RAD
36799	0	WG_group5_RAD
42199	0	WG_group5_RAD
42599	0	WG_group5_RAD
28399	0	WG_group5_RAD
18999	0	WG_group5_RAD
94599	0	WG_group5_RAD
66199	0	WG_group5_RAD
64599	0	WG_group5_RAD
23799	0	WG_group5_RAD
33999	0	WG_group5_RAD
59199	0	WG_group5_RAD
85399	0	WG_group5_RAD
58799	0	WG_group5_RAD
24399	0	WG_group5_RAD
35199	0	WG_group5_RAD
36799	0	WG_group5_RAD
48199	0	WG_group5_RAD
17999	0	WG_group5_RAD
60199	0	WG_group5_RAD
37999	0	WG_group5_RAD
45999	0	WG_group5_RAD
49399	0	WG_group5_RAD
25599	0	WG_group5_RAD
53399	0	WG_group5_RAD
13799	0	WG_group5_RAD
32199	0	WG_group5_RAD
41599	0	WG_group5_RAD
80399	0	WG_group5_RAD
27399	0	WG_group5_RAD
32599	0	WG_group5_RAD
75599	0	WG_group5_RAD
31399	0	WG_group5_RAD
42999	0	WG_group5_RAD
64599	0	WG_group5_RAD
58999	0	WG_group5_RAD
37599	0	WG_group5_RAD
57999	0	WG_group5_RAD
22199	0	WG_group5_RAD
15199	0	WG_group5_RAD
64199	0	WG_group5_RAD
61999	0	WG_group5_RAD
26199	0	WG_group5_RAD
44999	0	WG_group5_RAD
14399	0	WG_group5_RAD
48799	0	WG_group5_RAD
55399	0	WG_group5_RAD
48999	0	WG_group5_RAD
47199	0	WG_group5_RAD
62799	0	WG_group5_RAD
43799	0	WG_group5_RAD
31199	0	WG_group5_RAD
58799	0	WG_group5_RAD
26999	0	WG_group5_RAD
8799	0	WG_group5_RAD
44999	0	WG_group5_RAD
67999	0	WG_group5_RAD
34599	0	WG_group5_RAD
54999	0	WG_group5_RAD
24799	0	WG_group5_RAD
23799	0	WG_group5_RAD
89999	0	WG_group5_RAD
11199	0	WG_group5_RAD
21999	0	WG_group5_RAD
45999	0	WG_group5_RAD
57999	0	WG_group5_RAD
65199	0	WG_group5_RAD
13999	0	WG_group5_RAD
57199	0	WG_group5_RAD
40599	0	WG_group5_RAD
16599	0	WG_group5_RAD
13999	0	WG_group5_RAD
55199	0	WG_group5_RAD
12999	0	WG_group5_RAD
36199	0	WG_group5_RAD
45999	0	WG_group5_RAD
66999	0	WG_group5_RAD
34599	0	WG_group5_RAD
31399	0	WG_group5_RAD
9799	0	WG_group5_RAD
69999	0	WG_group5_RAD
25399	0	WG_group5_RAD
62199	0	WG_group5_RAD
37399	0	WG_group5_RAD
22999	0	WG_group5_RAD
61199	0	WG_group5_RAD
48599	0	WG_group5_RAD
12599	0	WG_group5_RAD
43799	0	WG_group5_RAD
30199	0	WG_group5_RAD
44999	0	WG_group5_RAD
35799	0	WG_group5_RAD
42199	0	WG_group5_RAD
26399	0	WG_group5_RAD
46799	0	WG_group5_RAD
24599	0	WG_group5_RAD
51999	0	WG_group5_RAD
50399	0	WG_group5_RAD
14599	0	WG_group5_RAD
42599	0	WG_group5_RAD
25799	0	WG_group5_RAD
30999	0	WG_group5_RAD
80799	0	WG_group5_RAD
15799	0	WG_group5_RAD
28399	0	WG_group5_RAD
29399	0	WG_group5_RAD
40399	0	WG_group5_RAD
27999	0	WG_group5_RAD
40399	0	WG_group5_RAD
15599	0	WG_group5_RAD
24599	0	WG_group5_RAD
62799	0	WG_group5_RAD
31799	0	WG_group5_RAD
13999	0	WG_group5_RAD
47799	0	WG_group5_RAD
47399	0	WG_group5_RAD
33999	0	WG_group5_RAD
45399	0	WG_group5_RAD
32599	0	WG_group5_RAD
80999	0	WG_group5_RAD
50199	0	WG_group5_RAD
23999	0	WG_group5_RAD
53799	0	WG_group5_RAD
27199	0	WG_group5_RAD
38199	0	WG_group5_RAD
17199	0	WG_group5_RAD
15199	0	WG_group5_RAD
19399	0	WG_group5_RAD
10999	0	WG_group5_RAD
17399	0	WG_group5_RAD
57399	0	WG_group5_RAD
59599	0	WG_group5_RAD
27599	0	WG_group5_RAD
32999	0	WG_group5_RAD
31999	0	WG_group5_RAD
41399	0	WG_group5_RAD
62999	0	WG_group5_RAD
25999	0	WG_group5_RAD
32399	0	WG_group5_RAD
49799	0	WG_group5_RAD
31399	0	WG_group5_RAD
39399	0	WG_group5_RAD
45199	0	WG_group5_RAD
14999	0	WG_group5_RAD
22999	0	WG_group5_RAD
12199	0	WG_group5_RAD
32399	0	WG_group5_RAD
39399	0	WG_group5_RAD
16599	0	WG_group5_RAD
33399	0	WG_group5_RAD
37799	0	WG_group5_RAD
17199	0	WG_group5_RAD
19399	0	WG_group5_RAD
56599	0	WG_group5_RAD
34999	0	WG_group5_RAD
21199	0	WG_group5_RAD
84399	0	WG_group5_RAD
22199	0	WG_group5_RAD
40599	0	WG_group5_RAD
43199	0	WG_group5_RAD
28799	0	WG_group5_RAD
19999	0	WG_group5_RAD
16399	0	WG_group5_RAD
61199	0	WG_group5_RAD
22399	0	WG_group5_RAD
38599	0	WG_group5_RAD
22399	0	WG_group5_RAD
20399	0	WG_group5_RAD
15399	0	WG_group5_RAD
23799	0	WG_group5_RAD
45399	0	WG_group5_RAD
29399	0	WG_group5_RAD
15599	0	WG_group5_RAD
25999	0	WG_group5_RAD
29599	0	WG_group5_RAD
76799	0	WG_group5_RAD
53399	0	WG_group5_RAD
54799	0	WG_group5_RAD
21799	0	WG_group5_RAD
34199	0	WG_group5_RAD
20999	0	WG_group5_RAD
51199	0	WG_group5_RAD
16199	0	WG_group5_RAD
44799	0	WG_group5_RAD
53799	0	WG_group5_RAD
14199	0	WG_group5_RAD
33199	0	WG_group5_RAD
10999	0	WG_group5_RAD
25199	0	WG_group5_RAD
34399	0	WG_group5_RAD
15999	0	WG_group5_RAD
12999	0	WG_group5_RAD
55599	0	WG_group5_RAD
14199	0	WG_group5_RAD
50999	0	WG_group5_RAD
52199	0	WG_group5_RAD
65399	0	WG_group5_RAD
23799	0	WG_group5_RAD
36999	0	WG_group5_RAD
64399	0	WG_group5_RAD
50399	0	WG_group5_RAD
52399	0	WG_group5_RAD
29999	0	WG_group5_RAD
56199	0	WG_group5_RAD
17199	0	WG_group5_RAD
23599	0	WG_group5_RAD
37399	0	WG_group5_RAD
68399	0	WG_group5_RAD
25399	0	WG_group5_RAD
31799	0	WG_group5_RAD
20799	0	WG_group5_RAD
69999	0	WG_group5_RAD
16799	0	WG_group5_RAD
47999	0	WG_group5_RAD
20399	0	WG_group5_RAD
76799	0	WG_group5_RAD
26199	0	WG_group5_RAD
37399	0	WG_group5_RAD
39199	0	WG_group5_RAD
58399	0	WG_group5_RAD
23599	0	WG_group5_RAD
10799	0	WG_group5_RAD
46999	0	WG_group5_RAD
33599	0	WG_group5_RAD
29399	0	WG_group5_RAD
34399	0	WG_group5_RAD
17799	0	WG_group5_RAD
17199	0	WG_group5_RAD
44599	0	WG_group5_RAD
40799	0	WG_group5_RAD
26599	0	WG_group5_RAD
48399	0	WG_group5_RAD
23199	0	WG_group5_RAD
59399	0	WG_group5_RAD
50799	0	WG_group5_RAD
23399	0	WG_group5_RAD
25599	0	WG_group5_RAD
29599	0	WG_group5_RAD
47399	0	WG_group5_RAD
27599	0	WG_group5_RAD
14799	0	WG_group5_RAD
19199	0	WG_group5_RAD
25599	0	WG_group5_RAD
23599	0	WG_group5_RAD
73799	0	WG_group5_RAD
25199	0	WG_group5_RAD
59399	0	WG_group5_RAD
14599	0	WG_group5_RAD
27599	0	WG_group5_RAD
31399	0	WG_group5_RAD
25799	0	WG_group5_RAD
32199	0	WG_group5_RAD
23599	0	WG_group5_RAD
57599	0	WG_group5_RAD
17999	0	WG_group5_RAD
19199	0	WG_group5_RAD
56399	0	WG_group5_RAD
55199	0	WG_group5_RAD
14199	0	WG_group5_RAD
24399	0	WG_group5_RAD
27599	0	WG_group5_RAD
27199	0	WG_group5_RAD
20199	0	WG_group5_RAD
50199	0	WG_group5_RAD
51599	0	WG_group5_RAD
74799	0	WG_group5_RAD
30999	0	WG_group5_RAD
46599	0	WG_group5_RAD
37599	0	WG_group5_RAD
56399	0	WG_group5_RAD
39999	0	WG_group5_RAD
13999	0	WG_group5_RAD
20999	0	WG_group5_RAD
11399	0	WG_group5_RAD
78599	0	WG_group5_RAD
49399	0	WG_group5_RAD
53199	0	WG_group5_RAD
41999	0	WG_group5_RAD
14999	0	WG_group5_RAD
14799	0	WG_group5_RAD
52199	0	WG_group5_RAD
20799	0	WG_group5_RAD
61999	0	WG_group5_RAD
15599	0	WG_group5_RAD
56799	0	WG_group5_RAD
42399	0	WG_group5_RAD
41399	0	WG_group5_RAD
20999	0	WG_group5_RAD
44799	0	WG_group5_RAD
11399	0	WG_group5_RAD
18799	0	WG_group5_RAD
28999	0	WG_group5_RAD
43399	0	WG_group5_RAD
37399	0	WG_group5_RAD
52199	0	WG_group5_RAD
49599	0	WG_group5_RAD
23399	0	WG_group5_RAD
54599	0	WG_group5_RAD
34799	0	WG_group5_RAD
32599	0	WG_group5_RAD
32199	0	WG_group5_RAD
51199	0	WG_group5_RAD
50799	0	WG_group5_RAD
30399	0	WG_group5_RAD
30399	0	WG_group5_RAD
40399	0	WG_group5_RAD
32599	0	WG_group5_RAD
61999	0	WG_group5_RAD
21599	0	WG_group5_RAD
16999	0	WG_group5_RAD
27799	0	WG_group5_RAD
17599	0	WG_group5_RAD
26999	0	WG_group5_RAD
54199	0	WG_group5_RAD
37799	0	WG_group5_RAD
16999	0	WG_group5_RAD
50799	0	WG_group5_RAD
36399	0	WG_group5_RAD
85599	0	WG_group5_RAD
15999	0	WG_group5_RAD
9999	0	WG_group5_RAD
48599	0	WG_group5_RAD
82399	0	WG_group5_RAD
25199	0	WG_group5_RAD
49799	0	WG_group5_RAD
44199	0	WG_group5_RAD
29199	0	WG_group5_RAD
78999	0	WG_group5_RAD
61799	0	WG_group5_RAD
18999	0	WG_group5_RAD
52599	0	WG_group5_RAD
48599	0	WG_group5_RAD
30799	0	WG_group5_RAD
46399	0	WG_group5_RAD
49199	0	WG_group5_RAD
37799	0	WG_group5_RAD
64199	0	WG_group5_RAD
82999	0	WG_group5_RAD
53199	0	WG_group5_RAD
100599	0	WG_group5_RAD
40999	0	WG_group5_RAD
28199	0	WG_group5_RAD
19999	0	WG_group5_RAD
17999	0	WG_group5_RAD
45599	0	WG_group5_RAD
15399	0	WG_group5_RAD
28999	0	WG_group5_RAD
22399	0	WG_group5_RAD
15199	0	WG_group5_RAD
27599	0	WG_group5_RAD
23599	0	WG_group5_RAD
79399	0	WG_group5_RAD
48399	0	WG_group5_RAD
20999	0	WG_group5_RAD
28399	0	WG_group5_RAD
53999	0	WG_group5_RAD
39599	0	WG_group5_RAD
43199	0	WG_group5_RAD
20399	0	WG_group5_RAD
32799	0	WG_group5_RAD
25799	0	WG_group5_RAD
21799	0	WG_group5_RAD
20599	0	WG_group5_RAD
8199	0	WG_group5_RAD
36399	0	WG_group5_RAD
51399	0	WG_group5_RAD
21999	0	WG_group5_RAD
35199	0	WG_group5_RAD
27599	0	WG_group5_RAD
48199	0	WG_group5_RAD
67799	0	WG_group5_RAD
14199	0	WG_group5_RAD
28399	0	WG_group5_RAD
62199	0	WG_group5_RAD
70999	0	WG_group5_RAD
45199	0	WG_group5_RAD
399	0	WG_group5_RAD
13599	0	WG_group5_RAD
40999	0	WG_group5_RAD
41399	0	WG_group5_RAD
19399	0	WG_group5_RAD
34599	0	WG_group5_RAD
55599	0	WG_group5_RAD
56799	0	WG_group5_RAD
10599	0	WG_group5_RAD
73199	0	WG_group5_RAD
[truncated: 399,613+ more rows]

## Sheet: Figure S26c
Figure S26c
NC group					WG group						WL group
Tissue	High activity enhancer	Moderate activity enhancer	Low activity enhancer		Tissue	Sub-group	High activity enhancer	Moderate activity enhancer	Low activity enhancer		Tissue	High activity enhancer	Moderate activity enhancer	Low activity enhancer
GOM	3099	4403	3417		GOM	1	1560	5403	3681		GOM	2541	4343	3324
MAD	2532	4538	4056			3	2583	4389	3770		MAD	2679	4645	3125
RAD	3419	3997	3395			5	2679	4531	3346		RAD	2488	4243	3794
ULB	2704	4285	3660		MAD	2	1578	5190	3630		ULB	2709	4345	3179
						4	1089	6044	3523
						5	2460	4743	3595
					RAD	5	1585	4478	4431
						6	1700	4847	3743
					ULB	5	1255	4737	4666
						6	1457	4783	4447

## Sheet: Figure S26d
Figure S26d
group	nonE	RE	SE
NC_group1_GOM	1.15799	3.08114	4.42509
NC_group1_MAD	1.20685	3.19823	4.94733
NC_group1_RAD	1.21815	3.69429	4.35647
NC_group1_ULB	1.22892	3.35115	4.81571
WG_group_mean_GOM	1.14169	3.16575	5.23722
WG_group_mean_MAD	1.15334	3.3712	5.9994
WG_group_mean_RAD	1.20903	3.78415	5.66263
WG_group_mean_ULB	1.23862	3.88428	5.81362
WL_group1_GOM	1.14942	3.18757	5.23721
WL_group1_MAD	1.13178	3.04984	5.21321
WL_group1_RAD	1.15354	3.09306	5.06971
WL_group1_ULB	1.14135	3.21651	5.23336

## Sheet: Figure S26e
Figure S26e
group	nonE	RE	SE
NC_group1_GOM	1.46286	3.5833	3.79863
NC_group1_MAD	1.3678	3.59794	3.93448
NC_group1_RAD	1.38355	3.54784	3.56063
NC_group1_ULB	1.13108	3.65505	3.83945
WG_group_mean_GOM	1.6087	3.66762	4.0893
WG_group_mean_MAD	1.43274	3.67497	4.20717
WG_group_mean_RAD	1.87436	3.61939	4.08132
WG_group_mean_ULB	1.79291	3.63813	4.25481
WL_group1_GOM	1.62576	3.85324	4.16431
WL_group1_MAD	1.51772	3.78705	4.24276
WL_group1_RAD	1.53255	3.64552	4.16312
WL_group1_ULB	1.4964	3.64444	4.28765
