# Supplementary material for: Dynamic chromatin architecture of the porcine adipose tissues with weight gain and loss
Source: Nat Commun. 2023 Jun 12;14:3457. doi: 10.1038/s41467-023-39191-0 (PMC10258790; doi:10.1038/s41467-023-39191-0)
Supplement: Supplementary file 19 — Source data [file 41467_2023_39191_MOESM19_ESM.zip › Source.data/Supplementary Figure 27.xlsx]

## Sheet: Figure S27a
Figure S27a
geneid	logFC	delt	group
ENSSSCG00000000002	0.678244	3.16175	GOM_MAD_NC
ENSSSCG00000000003	0.414067	0.555917	GOM_MAD_NC
ENSSSCG00000000005	-0.47451	1.67613	GOM_MAD_NC
ENSSSCG00000000006	0.45007	-1.70517	GOM_MAD_NC
ENSSSCG00000000007	0.119111	0.16318	GOM_MAD_NC
ENSSSCG00000000010	-0.802997	2.3182	GOM_MAD_NC
ENSSSCG00000000018	0.5008	-1.11136	GOM_MAD_NC
ENSSSCG00000000019	-0.0674799	1.10408	GOM_MAD_NC
ENSSSCG00000000022	0.109871	-1.01198	GOM_MAD_NC
ENSSSCG00000000024	-0.028589	0.0454035	GOM_MAD_NC
ENSSSCG00000000029	0.623532	-0.229912	GOM_MAD_NC
ENSSSCG00000000035	0.134122	-2.26276	GOM_MAD_NC
ENSSSCG00000000036	0.280544	3.04289	GOM_MAD_NC
ENSSSCG00000000037	0.158038	-0.655429	GOM_MAD_NC
ENSSSCG00000000038	0.284	-0.138857	GOM_MAD_NC
ENSSSCG00000000039	0.0301021	1.17201	GOM_MAD_NC
ENSSSCG00000000040	-0.598128	-1.02766	GOM_MAD_NC
ENSSSCG00000000045	0.272768	-1.07203	GOM_MAD_NC
ENSSSCG00000000046	0.254244	-3.02303	GOM_MAD_NC
ENSSSCG00000000050	0.055883	-0.845259	GOM_MAD_NC
ENSSSCG00000000058	0.280859	3.49264	GOM_MAD_NC
ENSSSCG00000000059	0.212238	-3.20214	GOM_MAD_NC
ENSSSCG00000000061	0.167873	-1.30985	GOM_MAD_NC
ENSSSCG00000000062	-1.43452	-1.54216	GOM_MAD_NC
ENSSSCG00000000063	0.672463	-4.49936	GOM_MAD_NC
ENSSSCG00000000064	0.719725	-6.76976	GOM_MAD_NC
ENSSSCG00000000066	0.328451	1.03702	GOM_MAD_NC
ENSSSCG00000000068	0.025632	-7.60591	GOM_MAD_NC
ENSSSCG00000000071	0.120896	-1.04587	GOM_MAD_NC
ENSSSCG00000000072	0.812151	-2.06731	GOM_MAD_NC
ENSSSCG00000000075	0.0903889	-3.19848	GOM_MAD_NC
ENSSSCG00000000076	0.0769044	0.883124	GOM_MAD_NC
ENSSSCG00000000077	0.415188	2.29867	GOM_MAD_NC
ENSSSCG00000000078	0.154425	-5.84526	GOM_MAD_NC
ENSSSCG00000000084	0.49863	-3.13314	GOM_MAD_NC
ENSSSCG00000000087	0.248445	2.80239	GOM_MAD_NC
ENSSSCG00000000091	-0.265287	1.04441	GOM_MAD_NC
ENSSSCG00000000092	-2.24367	-3.05055	GOM_MAD_NC
ENSSSCG00000000093	-0.0434271	1.12658	GOM_MAD_NC
ENSSSCG00000000094	0.285096	-1.00462	GOM_MAD_NC
ENSSSCG00000000095	0.147264	-0.0315112	GOM_MAD_NC
ENSSSCG00000000104	-0.0321965	-3.10023	GOM_MAD_NC
ENSSSCG00000000105	-0.383775	3.56441	GOM_MAD_NC
ENSSSCG00000000107	0.25473	-11.0269	GOM_MAD_NC
ENSSSCG00000000108	0.159547	-1.48551	GOM_MAD_NC
ENSSSCG00000000110	0.481705	4.44292	GOM_MAD_NC
ENSSSCG00000000114	0.211925	0.988655	GOM_MAD_NC
ENSSSCG00000000116	0.313699	1.32767	GOM_MAD_NC
ENSSSCG00000000117	-0.77079	1.32767	GOM_MAD_NC
ENSSSCG00000000118	0.108653	1.19249	GOM_MAD_NC
ENSSSCG00000000119	0.19835	-1.05103	GOM_MAD_NC
ENSSSCG00000000120	0.294673	-1.07364	GOM_MAD_NC
ENSSSCG00000000130	-0.710018	-0.91372	GOM_MAD_NC
ENSSSCG00000000132	0.921815	-1.02263	GOM_MAD_NC
ENSSSCG00000000135	0.109476	1.01889	GOM_MAD_NC
ENSSSCG00000000136	-0.731826	1.21493	GOM_MAD_NC
ENSSSCG00000000137	-1.06526	-1.06749	GOM_MAD_NC
ENSSSCG00000000139	0.481236	-1.06749	GOM_MAD_NC
ENSSSCG00000000141	0.152705	-1.00168	GOM_MAD_NC
ENSSSCG00000000142	-0.0487824	2.17341	GOM_MAD_NC
ENSSSCG00000000144	0.322435	2.00795	GOM_MAD_NC
ENSSSCG00000000145	-0.0753578	2.00795	GOM_MAD_NC
ENSSSCG00000000148	-0.061338	0.101023	GOM_MAD_NC
ENSSSCG00000000151	0.841288	1.16241	GOM_MAD_NC
ENSSSCG00000000152	0.322998	2.78486	GOM_MAD_NC
ENSSSCG00000000156	0.251616	3.48916	GOM_MAD_NC
ENSSSCG00000000158	0.220029	3.01193	GOM_MAD_NC
ENSSSCG00000000161	0.111356	1.03887	GOM_MAD_NC
ENSSSCG00000000162	0.0596391	1.11927	GOM_MAD_NC
ENSSSCG00000000164	-0.262279	-1.01713	GOM_MAD_NC
ENSSSCG00000000167	0.00430265	-1.24361	GOM_MAD_NC
ENSSSCG00000000169	0.0519753	1.12756	GOM_MAD_NC
ENSSSCG00000000175	0.774294	-2.91605	GOM_MAD_NC
ENSSSCG00000000176	0.0181387	2.18265	GOM_MAD_NC
ENSSSCG00000000179	-0.605139	-1.1061	GOM_MAD_NC
ENSSSCG00000000189	0.0746917	-3.31559	GOM_MAD_NC
ENSSSCG00000000190	-0.381163	-2.19034	GOM_MAD_NC
ENSSSCG00000000194	-0.143395	1.00456	GOM_MAD_NC
ENSSSCG00000000198	0.0874774	0.077263	GOM_MAD_NC
ENSSSCG00000000199	0.0871405	4.34352	GOM_MAD_NC
ENSSSCG00000000202	0.198149	-2.1392	GOM_MAD_NC
ENSSSCG00000000203	0.297007	4.57099	GOM_MAD_NC
ENSSSCG00000000204	0.120612	-1.36588	GOM_MAD_NC
ENSSSCG00000000214	1.29548	1.55221	GOM_MAD_NC
ENSSSCG00000000215	0.00500653	7.99637	GOM_MAD_NC
ENSSSCG00000000217	-0.593867	-0.0654097	GOM_MAD_NC
ENSSSCG00000000232	0.0640906	-0.101995	GOM_MAD_NC
ENSSSCG00000000233	-0.143324	-1.15682	GOM_MAD_NC
ENSSSCG00000000234	0.531475	4.85365	GOM_MAD_NC
ENSSSCG00000000252	-4.3904	-2.86595	GOM_MAD_NC
ENSSSCG00000000257	-0.526861	0.906547	GOM_MAD_NC
ENSSSCG00000000258	-0.168394	2.12176	GOM_MAD_NC
ENSSSCG00000000259	0.673876	-0.0881273	GOM_MAD_NC
ENSSSCG00000000261	0.609134	-2.23366	GOM_MAD_NC
ENSSSCG00000000262	0.327345	-2.23366	GOM_MAD_NC
ENSSSCG00000000263	0.350985	-2.22187	GOM_MAD_NC
ENSSSCG00000000264	0.0289568	-1.07026	GOM_MAD_NC
ENSSSCG00000000267	0.32969	0.171364	GOM_MAD_NC
ENSSSCG00000000268	0.257818	-1.96001	GOM_MAD_NC
ENSSSCG00000000272	-0.150349	2.22491	GOM_MAD_NC
ENSSSCG00000000273	0.479697	-1.33094	GOM_MAD_NC
ENSSSCG00000000274	0.133583	-0.0387934	GOM_MAD_NC
ENSSSCG00000000275	-0.63507	-1.09299	GOM_MAD_NC
ENSSSCG00000000276	0.098014	-1.09299	GOM_MAD_NC
ENSSSCG00000000277	-0.867791	-4.10896	GOM_MAD_NC
ENSSSCG00000000278	0.116764	-2.03068	GOM_MAD_NC
ENSSSCG00000000290	0.202931	0.31989	GOM_MAD_NC
ENSSSCG00000000292	-0.00897505	-1.0614	GOM_MAD_NC
ENSSSCG00000000298	0.474667	2.1272	GOM_MAD_NC
ENSSSCG00000000299	-1.01481	2.1372	GOM_MAD_NC
ENSSSCG00000000361	0.253739	-0.0467903	GOM_MAD_NC
ENSSSCG00000000363	0.261516	-0.806804	GOM_MAD_NC
ENSSSCG00000000364	-0.0140979	-3.31908	GOM_MAD_NC
ENSSSCG00000000365	-0.228471	1.14284	GOM_MAD_NC
ENSSSCG00000000366	-0.102415	-1.02353	GOM_MAD_NC
ENSSSCG00000000367	0.284128	-1.02353	GOM_MAD_NC
ENSSSCG00000000370	0.0675492	5.22225	GOM_MAD_NC
ENSSSCG00000000376	0.292508	-2.27847	GOM_MAD_NC
ENSSSCG00000000377	0.0145387	-1.27302	GOM_MAD_NC
ENSSSCG00000000379	0.373358	-1.15064	GOM_MAD_NC
ENSSSCG00000000382	0.122746	0.0350668	GOM_MAD_NC
ENSSSCG00000000383	-0.112476	0.554803	GOM_MAD_NC
ENSSSCG00000000384	0.321714	0.554803	GOM_MAD_NC
ENSSSCG00000000386	0.196891	5.45159	GOM_MAD_NC
ENSSSCG00000000393	0.023965	2.12232	GOM_MAD_NC
ENSSSCG00000000394	-0.23491	0.18473	GOM_MAD_NC
ENSSSCG00000000396	0.149007	0.0448648	GOM_MAD_NC
ENSSSCG00000000399	-0.13454	6.90223	GOM_MAD_NC
ENSSSCG00000000402	0.251592	1.10676	GOM_MAD_NC
ENSSSCG00000000403	0.175679	4.79902	GOM_MAD_NC
ENSSSCG00000000406	0.0426966	-1.03277	GOM_MAD_NC
ENSSSCG00000000411	-0.358401	1.04029	GOM_MAD_NC
ENSSSCG00000000431	0.220335	1.05716	GOM_MAD_NC
ENSSSCG00000000433	-0.135601	5.68823	GOM_MAD_NC
ENSSSCG00000000435	-0.0991695	-0.16007	GOM_MAD_NC
ENSSSCG00000000436	-0.0554128	-0.280328	GOM_MAD_NC
ENSSSCG00000000439	0.377322	1.05528	GOM_MAD_NC
ENSSSCG00000000444	0.486384	1.05528	GOM_MAD_NC
ENSSSCG00000000449	0.109227	-1.02193	GOM_MAD_NC
ENSSSCG00000000453	-0.0208547	1.07481	GOM_MAD_NC
ENSSSCG00000000455	-0.142049	2.09048	GOM_MAD_NC
ENSSSCG00000000456	0.347211	1.05009	GOM_MAD_NC
ENSSSCG00000000458	0.0215807	0.0307355	GOM_MAD_NC
ENSSSCG00000000466	0.158059	-0.583236	GOM_MAD_NC
ENSSSCG00000000469	0.0417821	2.1423	GOM_MAD_NC
ENSSSCG00000000473	0.354302	2.0063	GOM_MAD_NC
ENSSSCG00000000475	-0.027271	1.88533	GOM_MAD_NC
ENSSSCG00000000477	0.0517251	2.15408	GOM_MAD_NC
ENSSSCG00000000478	-1.87481	0.0259761	GOM_MAD_NC
ENSSSCG00000000483	-0.213367	7.26744	GOM_MAD_NC
ENSSSCG00000000486	-0.0449006	-0.12594	GOM_MAD_NC
ENSSSCG00000000487	-0.281298	1.11896	GOM_MAD_NC
ENSSSCG00000000488	0.130161	2.1388	GOM_MAD_NC
ENSSSCG00000000493	0.0565818	0.147664	GOM_MAD_NC
ENSSSCG00000000496	0.119491	1.41709	GOM_MAD_NC
ENSSSCG00000000500	0.210773	1.41709	GOM_MAD_NC
ENSSSCG00000000502	-0.00583512	1.12645	GOM_MAD_NC
ENSSSCG00000000504	0.419268	1.62117	GOM_MAD_NC
ENSSSCG00000000509	0.0151012	1.821	GOM_MAD_NC
ENSSSCG00000000515	-1.3004	2.07553	GOM_MAD_NC
ENSSSCG00000000517	0.167601	1.04251	GOM_MAD_NC
ENSSSCG00000000519	0.103161	1.87695	GOM_MAD_NC
ENSSSCG00000000521	0.395624	9.50868	GOM_MAD_NC
ENSSSCG00000000522	-0.181329	0.864414	GOM_MAD_NC
ENSSSCG00000000523	-0.197043	-3.25449	GOM_MAD_NC
ENSSSCG00000000528	-1.37427	2.09086	GOM_MAD_NC
ENSSSCG00000000536	-0.00423676	0.953163	GOM_MAD_NC
ENSSSCG00000000541	-0.794489	2.15969	GOM_MAD_NC
ENSSSCG00000000545	0.375555	-1.00092	GOM_MAD_NC
ENSSSCG00000000546	-0.515672	-1.00092	GOM_MAD_NC
ENSSSCG00000000547	0.130074	1.95191	GOM_MAD_NC
ENSSSCG00000000549	-0.213547	-6.94461	GOM_MAD_NC
ENSSSCG00000000551	0.59972	0.910482	GOM_MAD_NC
ENSSSCG00000000553	0.0660138	8.88032	GOM_MAD_NC
ENSSSCG00000000554	0.0605798	1.99995	GOM_MAD_NC
ENSSSCG00000000555	-0.445649	0.0038262	GOM_MAD_NC
ENSSSCG00000000559	-0.206266	-2.16279	GOM_MAD_NC
ENSSSCG00000000563	-0.962074	7.1717	GOM_MAD_NC
ENSSSCG00000000567	-0.0422468	-3.19491	GOM_MAD_NC
ENSSSCG00000000570	-0.100179	0.2339	GOM_MAD_NC
ENSSSCG00000000571	0.456817	1.44167	GOM_MAD_NC
ENSSSCG00000000573	0.603152	1.44167	GOM_MAD_NC
ENSSSCG00000000576	0.595013	-0.125803	GOM_MAD_NC
ENSSSCG00000000577	0.855928	3.00513	GOM_MAD_NC
ENSSSCG00000000579	0.153221	0.717779	GOM_MAD_NC
ENSSSCG00000000580	0.063007	0.717779	GOM_MAD_NC
ENSSSCG00000000583	-0.256396	-0.994632	GOM_MAD_NC
ENSSSCG00000000584	0.335068	0.935318	GOM_MAD_NC
ENSSSCG00000000591	0.900689	0.957449	GOM_MAD_NC
ENSSSCG00000000599	-0.137214	0.956843	GOM_MAD_NC
ENSSSCG00000000600	-0.136975	6.35486	GOM_MAD_NC
ENSSSCG00000000601	-1.25881	0.89038	GOM_MAD_NC
ENSSSCG00000000602	-1.33222	-0.658525	GOM_MAD_NC
ENSSSCG00000000605	-0.349003	4.57729	GOM_MAD_NC
ENSSSCG00000000607	0.444839	-4.15245	GOM_MAD_NC
ENSSSCG00000000611	0.254462	2.86562	GOM_MAD_NC
ENSSSCG00000000612	0.0174291	3.33129	GOM_MAD_NC
ENSSSCG00000000619	0.520419	0.0850921	GOM_MAD_NC
ENSSSCG00000000623	-0.81817	-2.34987	GOM_MAD_NC
ENSSSCG00000000625	0.131106	1.61622	GOM_MAD_NC
ENSSSCG00000000633	0.241711	-0.939565	GOM_MAD_NC
ENSSSCG00000000635	0.263423	2.76574	GOM_MAD_NC
ENSSSCG00000000636	0.72846	-3.93705	GOM_MAD_NC
ENSSSCG00000000639	-1.92853	-0.850855	GOM_MAD_NC
ENSSSCG00000000640	-1.15513	0.905804	GOM_MAD_NC
ENSSSCG00000000645	0.337799	4.41352	GOM_MAD_NC
ENSSSCG00000000647	-2.32137	3.94336	GOM_MAD_NC
ENSSSCG00000000648	-2.55833	-2.12683	GOM_MAD_NC
ENSSSCG00000000649	0.102129	0.900329	GOM_MAD_NC
ENSSSCG00000000653	-0.249568	0.96583	GOM_MAD_NC
ENSSSCG00000000657	-0.312416	-2.46219	GOM_MAD_NC
ENSSSCG00000000660	-0.387727	-0.0137952	GOM_MAD_NC
ENSSSCG00000000661	0.22307	1.91481	GOM_MAD_NC
ENSSSCG00000000664	0.16112	-0.827619	GOM_MAD_NC
ENSSSCG00000000665	0.16802	3.07767	GOM_MAD_NC
ENSSSCG00000000672	1.51664	-2.7866	GOM_MAD_NC
ENSSSCG00000000679	-0.0809249	1.00448	GOM_MAD_NC
ENSSSCG00000000681	0.146069	3.54879	GOM_MAD_NC
ENSSSCG00000000682	-0.309176	0.454978	GOM_MAD_NC
ENSSSCG00000000684	0.545529	0.042381	GOM_MAD_NC
ENSSSCG00000000685	0.459785	5.08741	GOM_MAD_NC
ENSSSCG00000000687	-1.46095	-0.064245	GOM_MAD_NC
ENSSSCG00000000690	0.276429	1.66615	GOM_MAD_NC
ENSSSCG00000000691	0.288531	4.05433	GOM_MAD_NC
ENSSSCG00000000693	-0.225834	6.97506	GOM_MAD_NC
ENSSSCG00000000694	0.728355	-0.955469	GOM_MAD_NC
ENSSSCG00000000695	0.0437203	-1.89096	GOM_MAD_NC
ENSSSCG00000000696	0.170324	0.855937	GOM_MAD_NC
ENSSSCG00000000697	0.0272437	2.00095	GOM_MAD_NC
ENSSSCG00000000700	0.0318024	2.83527	GOM_MAD_NC
ENSSSCG00000000702	0.0717353	1.76525	GOM_MAD_NC
ENSSSCG00000000703	0.300212	-0.696498	GOM_MAD_NC
ENSSSCG00000000704	-0.029662	0.760181	GOM_MAD_NC
ENSSSCG00000000705	-0.224387	0.760181	GOM_MAD_NC
ENSSSCG00000000706	0.164972	2.29265	GOM_MAD_NC
ENSSSCG00000000707	0.128453	4.26021	GOM_MAD_NC
ENSSSCG00000000708	0.0254436	4.46555	GOM_MAD_NC
ENSSSCG00000000712	0.185314	-1.38812	GOM_MAD_NC
ENSSSCG00000000720	0.412425	3.08168	GOM_MAD_NC
ENSSSCG00000000728	-0.338042	2.76647	GOM_MAD_NC
ENSSSCG00000000732	-0.102469	2.76647	GOM_MAD_NC
ENSSSCG00000000734	-0.550345	2.04579	GOM_MAD_NC
ENSSSCG00000000735	0.384594	2.70528	GOM_MAD_NC
ENSSSCG00000000736	-0.609606	2.58377	GOM_MAD_NC
ENSSSCG00000000737	0.0295734	-0.226129	GOM_MAD_NC
ENSSSCG00000000738	-0.0748699	3.04162	GOM_MAD_NC
ENSSSCG00000000742	0.235793	0.982027	GOM_MAD_NC
ENSSSCG00000000746	0.324128	-0.950883	GOM_MAD_NC
ENSSSCG00000000753	0.146928	2.91466	GOM_MAD_NC
ENSSSCG00000000754	0.0461052	-0.145329	GOM_MAD_NC
ENSSSCG00000000755	0.0073884	-0.145329	GOM_MAD_NC
ENSSSCG00000000757	0.748379	0.15798	GOM_MAD_NC
ENSSSCG00000000759	1.00111	0.234556	GOM_MAD_NC
ENSSSCG00000000764	0.888775	2.14093	GOM_MAD_NC
ENSSSCG00000000766	0.556589	1.04007	GOM_MAD_NC
ENSSSCG00000000769	0.0594899	1.81656	GOM_MAD_NC
ENSSSCG00000000770	0.415807	2.5031	GOM_MAD_NC
ENSSSCG00000000778	0.26082	-2.0072	GOM_MAD_NC
ENSSSCG00000000779	0.121003	0.913074	GOM_MAD_NC
ENSSSCG00000000781	0.541062	3.02943	GOM_MAD_NC
ENSSSCG00000000783	0.844521	3.71344	GOM_MAD_NC
ENSSSCG00000000789	1.01902	-0.950593	GOM_MAD_NC
ENSSSCG00000000793	0.118277	-2.81501	GOM_MAD_NC
ENSSSCG00000000795	0.645028	0.919962	GOM_MAD_NC
ENSSSCG00000000798	0.404588	0.0157743	GOM_MAD_NC
ENSSSCG00000000799	0.0352021	-2.18707	GOM_MAD_NC
ENSSSCG00000000800	0.302654	-2.18707	GOM_MAD_NC
ENSSSCG00000000802	-2.65856	-0.959248	GOM_MAD_NC
ENSSSCG00000000804	0.0880357	1.39482	GOM_MAD_NC
ENSSSCG00000000806	0.0426493	-0.565061	GOM_MAD_NC
ENSSSCG00000000808	-0.122668	-9.4381	GOM_MAD_NC
ENSSSCG00000000810	0.735574	9.30738	GOM_MAD_NC
ENSSSCG00000000811	0.00552243	16.1147	GOM_MAD_NC
ENSSSCG00000000816	-0.00734109	0.900261	GOM_MAD_NC
ENSSSCG00000000837	-0.445942	-0.176367	GOM_MAD_NC
ENSSSCG00000000838	0.256765	-2.59709	GOM_MAD_NC
ENSSSCG00000000839	0.376952	0.223914	GOM_MAD_NC
ENSSSCG00000000840	0.0754569	0.910481	GOM_MAD_NC
ENSSSCG00000000841	-0.157723	0.152396	GOM_MAD_NC
ENSSSCG00000000843	0.318557	1.35407	GOM_MAD_NC
ENSSSCG00000000844	-0.171148	-5.56752	GOM_MAD_NC
ENSSSCG00000000846	0.056309	0.516603	GOM_MAD_NC
ENSSSCG00000000847	-0.198092	0.623874	GOM_MAD_NC
ENSSSCG00000000848	-0.322367	0.516603	GOM_MAD_NC
ENSSSCG00000000849	-0.168844	4.62793	GOM_MAD_NC
ENSSSCG00000000853	0.721073	1.8038	GOM_MAD_NC
ENSSSCG00000000856	0.984459	0.940419	GOM_MAD_NC
ENSSSCG00000000857	0.424967	2.12228	GOM_MAD_NC
ENSSSCG00000000859	-0.510327	0.0468963	GOM_MAD_NC
ENSSSCG00000000860	-0.170845	0.931756	GOM_MAD_NC
ENSSSCG00000000862	-0.334925	-1.45151	GOM_MAD_NC
ENSSSCG00000000864	0.632678	-0.89321	GOM_MAD_NC
ENSSSCG00000000867	-0.192209	-4.8291	GOM_MAD_NC
ENSSSCG00000000870	0.222082	-1.62559	GOM_MAD_NC
ENSSSCG00000000874	-0.488129	-1.01456	GOM_MAD_NC
ENSSSCG00000000877	0.246838	-0.0764466	GOM_MAD_NC
ENSSSCG00000000884	-0.21581	-1.02642	GOM_MAD_NC
ENSSSCG00000000886	0.475166	0.851659	GOM_MAD_NC
ENSSSCG00000000891	0.234866	-3.00181	GOM_MAD_NC
ENSSSCG00000000893	0.247338	-0.921691	GOM_MAD_NC
ENSSSCG00000000895	-0.0115606	-0.928816	GOM_MAD_NC
ENSSSCG00000000896	0.813687	0.382497	GOM_MAD_NC
ENSSSCG00000000900	0.124417	2.87951	GOM_MAD_NC
ENSSSCG00000000901	-0.169693	2.87951	GOM_MAD_NC
ENSSSCG00000000902	0.0287851	-0.769897	GOM_MAD_NC
ENSSSCG00000000906	0.465807	0.941777	GOM_MAD_NC
ENSSSCG00000000907	-1.2263	4.01433	GOM_MAD_NC
ENSSSCG00000000908	0.16169	2.05191	GOM_MAD_NC
ENSSSCG00000000910	0.263034	5.39461	GOM_MAD_NC
ENSSSCG00000000915	-0.513913	-3.97271	GOM_MAD_NC
ENSSSCG00000000916	0.247859	1.05852	GOM_MAD_NC
ENSSSCG00000000917	0.728929	-1.08305	GOM_MAD_NC
ENSSSCG00000000920	-0.380325	-1.42008	GOM_MAD_NC
ENSSSCG00000000939	0.168229	-2.06751	GOM_MAD_NC
ENSSSCG00000000940	-1.90132	-1.16248	GOM_MAD_NC
ENSSSCG00000000952	-0.0106332	-0.173708	GOM_MAD_NC
ENSSSCG00000000955	0.320237	1.11484	GOM_MAD_NC
ENSSSCG00000000958	-0.0280376	6.59289	GOM_MAD_NC
ENSSSCG00000000967	-0.580412	-1.11281	GOM_MAD_NC
ENSSSCG00000000970	0.274302	-1.30028	GOM_MAD_NC
ENSSSCG00000000971	0.249145	-0.471217	GOM_MAD_NC
ENSSSCG00000000972	0.180282	-2.61468	GOM_MAD_NC
ENSSSCG00000000973	0.112451	3.86369	GOM_MAD_NC
ENSSSCG00000000974	0.351061	-2.30419	GOM_MAD_NC
ENSSSCG00000000980	0.599449	4.75848	GOM_MAD_NC
ENSSSCG00000000981	-0.254119	-1.17392	GOM_MAD_NC
ENSSSCG00000000985	0.160809	1.20917	GOM_MAD_NC
ENSSSCG00000000994	0.531491	-1.16521	GOM_MAD_NC
ENSSSCG00000001000	0.339508	-1.2435	GOM_MAD_NC
ENSSSCG00000001002	-0.0691123	2.29213	GOM_MAD_NC
ENSSSCG00000001008	0.167371	2.37195	GOM_MAD_NC
ENSSSCG00000001009	-0.0240185	2.26627	GOM_MAD_NC
ENSSSCG00000001010	0.332844	-0.0429212	GOM_MAD_NC
ENSSSCG00000001011	-0.598835	-2.48645	GOM_MAD_NC
ENSSSCG00000001021	0.0730911	-6.19085	GOM_MAD_NC
ENSSSCG00000001027	-0.42739	-2.14491	GOM_MAD_NC
ENSSSCG00000001038	-0.0727174	-0.985313	GOM_MAD_NC
ENSSSCG00000001041	0.0834771	0.0199351	GOM_MAD_NC
ENSSSCG00000001045	0.816461	1.047	GOM_MAD_NC
ENSSSCG00000001049	-0.00465387	2.1734	GOM_MAD_NC
ENSSSCG00000001052	-0.172394	1.03282	GOM_MAD_NC
ENSSSCG00000001053	0.236587	-3.99508	GOM_MAD_NC
ENSSSCG00000001056	0.217144	-2.06745	GOM_MAD_NC
ENSSSCG00000001057	-0.0849477	-3.12634	GOM_MAD_NC
ENSSSCG00000001061	0.0687164	1.00487	GOM_MAD_NC
ENSSSCG00000001062	0.0173621	-3.87764	GOM_MAD_NC
ENSSSCG00000001063	-0.752068	-5.41801	GOM_MAD_NC
ENSSSCG00000001064	0.0250034	0.0428961	GOM_MAD_NC
ENSSSCG00000001065	-0.124184	-1.22644	GOM_MAD_NC
ENSSSCG00000001068	2.47162	1.25678	GOM_MAD_NC
ENSSSCG00000001070	0.26413	5.2201	GOM_MAD_NC
ENSSSCG00000001074	-0.227255	2.39592	GOM_MAD_NC
ENSSSCG00000001075	-0.167236	-1.15256	GOM_MAD_NC
ENSSSCG00000001076	-0.789593	1.12462	GOM_MAD_NC
ENSSSCG00000001078	-0.492788	2.03339	GOM_MAD_NC
ENSSSCG00000001080	-0.187214	2.76576	GOM_MAD_NC
ENSSSCG00000001085	-0.105858	-0.0522169	GOM_MAD_NC
ENSSSCG00000001087	0.450079	1.14361	GOM_MAD_NC
ENSSSCG00000001090	0.542838	1.09841	GOM_MAD_NC
ENSSSCG00000001095	-0.0745611	4.31232	GOM_MAD_NC
ENSSSCG00000001097	-0.390779	-3.98311	GOM_MAD_NC
ENSSSCG00000001099	-1.61207	2.87789	GOM_MAD_NC
ENSSSCG00000001100	-0.570258	-0.147496	GOM_MAD_NC
ENSSSCG00000001107	-0.335883	1.14483	GOM_MAD_NC
ENSSSCG00000001131	0.36008	-0.0169513	GOM_MAD_NC
ENSSSCG00000001137	0.0568191	-4.20577	GOM_MAD_NC
ENSSSCG00000001156	-0.110444	-2.14728	GOM_MAD_NC
ENSSSCG00000001164	-0.00510861	1.20697	GOM_MAD_NC
ENSSSCG00000001197	-0.791253	2.07727	GOM_MAD_NC
ENSSSCG00000001205	-0.586992	0.0582014	GOM_MAD_NC
ENSSSCG00000001206	-0.145419	-1.0051	GOM_MAD_NC
ENSSSCG00000001207	-0.103612	-1.0051	GOM_MAD_NC
ENSSSCG00000001209	0.0105038	1.23236	GOM_MAD_NC
ENSSSCG00000001229	-0.262807	-2.05816	GOM_MAD_NC
ENSSSCG00000001233	-0.18235	1.13182	GOM_MAD_NC
ENSSSCG00000001235	0.2395	-1.44166	GOM_MAD_NC
ENSSSCG00000001236	0.138649	-0.90309	GOM_MAD_NC
ENSSSCG00000001242	0.155123	1.04466	GOM_MAD_NC
ENSSSCG00000001245	-0.0321802	0.00862839	GOM_MAD_NC
ENSSSCG00000001248	-0.32133	-2.07315	GOM_MAD_NC
ENSSSCG00000001252	-0.0774917	0.953862	GOM_MAD_NC
ENSSSCG00000001341	0.109241	-2.06871	GOM_MAD_NC
ENSSSCG00000001342	0.27411	0.383465	GOM_MAD_NC
ENSSSCG00000001346	0.164828	2.17765	GOM_MAD_NC
ENSSSCG00000001347	-0.0313332	0.0588312	GOM_MAD_NC
ENSSSCG00000001362	0.143154	-0.899975	GOM_MAD_NC
ENSSSCG00000001372	0.372493	2.3947	GOM_MAD_NC
ENSSSCG00000001376	0.0900783	3.12218	GOM_MAD_NC
ENSSSCG00000001379	-0.111695	-1.12944	GOM_MAD_NC
ENSSSCG00000001382	-0.224614	-1.05312	GOM_MAD_NC
ENSSSCG00000001384	0.30751	-6.26191	GOM_MAD_NC
ENSSSCG00000001391	0.135585	-1.53772	GOM_MAD_NC
ENSSSCG00000001394	-0.0873555	-2.04809	GOM_MAD_NC
ENSSSCG00000001395	-0.404101	2.95144	GOM_MAD_NC
ENSSSCG00000001396	-0.0512148	2.95144	GOM_MAD_NC
ENSSSCG00000001398	-0.137495	-1.06245	GOM_MAD_NC
ENSSSCG00000001400	-0.00489992	2.47271	GOM_MAD_NC
ENSSSCG00000001401	0.803896	2.47271	GOM_MAD_NC
ENSSSCG00000001402	0.320368	2.47271	GOM_MAD_NC
ENSSSCG00000001409	0.183974	-1.07165	GOM_MAD_NC
ENSSSCG00000001410	0.252231	3.2735	GOM_MAD_NC
ENSSSCG00000001411	-0.0890664	-0.0376322	GOM_MAD_NC
ENSSSCG00000001413	0.103874	-3.91938	GOM_MAD_NC
ENSSSCG00000001414	0.245905	-3.91938	GOM_MAD_NC
ENSSSCG00000001418	0.144312	-1.13874	GOM_MAD_NC
ENSSSCG00000001420	-0.176373	-1.154	GOM_MAD_NC
ENSSSCG00000001422	-1.21043	-1.154	GOM_MAD_NC
ENSSSCG00000001423	0.149026	0.0151181	GOM_MAD_NC
ENSSSCG00000001424	0.0965487	-0.0131563	GOM_MAD_NC
ENSSSCG00000001425	0.182057	1.05548	GOM_MAD_NC
ENSSSCG00000001426	0.0920745	1.05548	GOM_MAD_NC
ENSSSCG00000001427	-3.03935	2.23008	GOM_MAD_NC
ENSSSCG00000001430	0.104389	3.82728	GOM_MAD_NC
ENSSSCG00000001431	0.259679	2.20215	GOM_MAD_NC
ENSSSCG00000001433	0.231974	-0.165272	GOM_MAD_NC
ENSSSCG00000001435	0.905409	3.3083	GOM_MAD_NC
ENSSSCG00000001436	0.525223	3.3083	GOM_MAD_NC
ENSSSCG00000001437	0.405151	0.00934148	GOM_MAD_NC
ENSSSCG00000001438	0.118647	0.00934148	GOM_MAD_NC
ENSSSCG00000001439	-0.613497	0.00934148	GOM_MAD_NC
ENSSSCG00000001453	-0.691559	2.85041	GOM_MAD_NC
ENSSSCG00000001455	-0.50627	-1.06965	GOM_MAD_NC
ENSSSCG00000001456	-1.06249	-3.57308	GOM_MAD_NC
ENSSSCG00000001457	-0.480087	2.55502	GOM_MAD_NC
ENSSSCG00000001459	-0.16121	3.27377	GOM_MAD_NC
ENSSSCG00000001463	-0.529283	0.0269721	GOM_MAD_NC
ENSSSCG00000001469	-0.604838	1.07203	GOM_MAD_NC
ENSSSCG00000001471	0.164248	-0.0238327	GOM_MAD_NC
ENSSSCG00000001472	-0.387408	-1.09884	GOM_MAD_NC
ENSSSCG00000001474	0.344356	1.13656	GOM_MAD_NC
ENSSSCG00000001475	0.168276	1.13656	GOM_MAD_NC
ENSSSCG00000001476	0.632162	-2.30728	GOM_MAD_NC
ENSSSCG00000001477	0.082442	1.36509	GOM_MAD_NC
ENSSSCG00000001478	1.94817	4.77699	GOM_MAD_NC
ENSSSCG00000001479	0.253397	-1.04725	GOM_MAD_NC
ENSSSCG00000001488	0.160057	2.15494	GOM_MAD_NC
ENSSSCG00000001493	0.0270148	0.0608684	GOM_MAD_NC
ENSSSCG00000001498	-0.415628	-1.15075	GOM_MAD_NC
ENSSSCG00000001499	0.322766	-1.15075	GOM_MAD_NC
ENSSSCG00000001500	-1.62903	-0.0262818	GOM_MAD_NC
ENSSSCG00000001501	0.280791	4.03244	GOM_MAD_NC
ENSSSCG00000001502	-0.133037	4.03244	GOM_MAD_NC
ENSSSCG00000001509	0.230034	0.991242	GOM_MAD_NC
ENSSSCG00000001512	0.416588	-1.15583	GOM_MAD_NC
ENSSSCG00000001513	0.260256	-1.15583	GOM_MAD_NC
ENSSSCG00000001516	-0.125523	1.96042	GOM_MAD_NC
ENSSSCG00000001517	1.08754	1.96042	GOM_MAD_NC
ENSSSCG00000001518	-0.541318	-4.92373	GOM_MAD_NC
ENSSSCG00000001520	0.355059	0.977469	GOM_MAD_NC
ENSSSCG00000001527	0.401008	-2.44294	GOM_MAD_NC
ENSSSCG00000001531	0.284348	-3.1928	GOM_MAD_NC
ENSSSCG00000001532	0.150734	-1.02448	GOM_MAD_NC
ENSSSCG00000001533	0.253699	0.871553	GOM_MAD_NC
ENSSSCG00000001534	-0.327431	0.871553	GOM_MAD_NC
ENSSSCG00000001535	0.450196	-4.35683	GOM_MAD_NC
ENSSSCG00000001537	0.164654	-4.35683	GOM_MAD_NC
ENSSSCG00000001538	-0.223018	-4.35683	GOM_MAD_NC
ENSSSCG00000001539	0.478823	1.06164	GOM_MAD_NC
ENSSSCG00000001543	0.177783	-1.24288	GOM_MAD_NC
ENSSSCG00000001544	0.450402	0.00264512	GOM_MAD_NC
ENSSSCG00000001546	0.0954081	-1.95327	GOM_MAD_NC
ENSSSCG00000001549	0.00450187	-8.44446	GOM_MAD_NC
ENSSSCG00000001550	-0.0190525	-8.44446	GOM_MAD_NC
ENSSSCG00000001551	1.48356	-7.6446	GOM_MAD_NC
ENSSSCG00000001553	1.43626	-4.38233	GOM_MAD_NC
ENSSSCG00000001554	-0.0344062	-1.30148	GOM_MAD_NC
ENSSSCG00000001556	0.176262	-7.81094	GOM_MAD_NC
ENSSSCG00000001563	0.052305	4.50033	GOM_MAD_NC
ENSSSCG00000001565	0.873038	1.75872	GOM_MAD_NC
ENSSSCG00000001570	2.03852	-0.986178	GOM_MAD_NC
ENSSSCG00000001571	0.267383	-3.24178	GOM_MAD_NC
ENSSSCG00000001572	-0.677286	-1.20222	GOM_MAD_NC
ENSSSCG00000001573	-0.182047	-0.226075	GOM_MAD_NC
ENSSSCG00000001577	-0.0133014	0.363075	GOM_MAD_NC
ENSSSCG00000001582	-0.122867	1.01792	GOM_MAD_NC
ENSSSCG00000001595	1.01252	2.28321	GOM_MAD_NC
ENSSSCG00000001611	-0.186183	-0.999697	GOM_MAD_NC
ENSSSCG00000001612	0.543215	1.15816	GOM_MAD_NC
ENSSSCG00000001619	0.327637	4.17845	GOM_MAD_NC
ENSSSCG00000001620	0.688458	1.92709	GOM_MAD_NC
ENSSSCG00000001621	0.081995	-0.975728	GOM_MAD_NC
ENSSSCG00000001624	0.466149	0.372608	GOM_MAD_NC
ENSSSCG00000001629	-0.411534	0.277154	GOM_MAD_NC
ENSSSCG00000001638	0.391778	1.15396	GOM_MAD_NC
ENSSSCG00000001639	-0.249538	-3.9005	GOM_MAD_NC
ENSSSCG00000001641	-0.113525	3.08477	GOM_MAD_NC
ENSSSCG00000001646	0.111884	-1.73608	GOM_MAD_NC
ENSSSCG00000001651	-0.0816831	-1.07136	GOM_MAD_NC
ENSSSCG00000001653	0.400503	2.07396	GOM_MAD_NC
ENSSSCG00000001654	0.0887228	-6.12301	GOM_MAD_NC
ENSSSCG00000001655	0.357654	-1.99771	GOM_MAD_NC
ENSSSCG00000001658	0.385162	-0.14724	GOM_MAD_NC
ENSSSCG00000001659	0.465806	-0.14724	GOM_MAD_NC
ENSSSCG00000001660	-1.78967	0.890663	GOM_MAD_NC
ENSSSCG00000001667	0.191617	-2.83232	GOM_MAD_NC
ENSSSCG00000001672	-0.0817374	0.108276	GOM_MAD_NC
ENSSSCG00000001680	0.151729	-3.96687	GOM_MAD_NC
ENSSSCG00000001683	-0.0709158	-0.943175	GOM_MAD_NC
ENSSSCG00000001689	0.422115	0.0796692	GOM_MAD_NC
ENSSSCG00000001692	0.378347	3.27114	GOM_MAD_NC
ENSSSCG00000001695	0.661636	-0.871821	GOM_MAD_NC
ENSSSCG00000001696	0.304817	-0.919428	GOM_MAD_NC
ENSSSCG00000001700	0.133228	1.02823	GOM_MAD_NC
ENSSSCG00000001701	0.229464	4.26951	GOM_MAD_NC
ENSSSCG00000001702	-0.60325	3.09352	GOM_MAD_NC
ENSSSCG00000001703	-0.11007	2.21603	GOM_MAD_NC
ENSSSCG00000001706	0.258059	1.80123	GOM_MAD_NC
ENSSSCG00000001709	0.131454	-0.942779	GOM_MAD_NC
ENSSSCG00000001710	-0.742358	6.25624	GOM_MAD_NC
ENSSSCG00000001716	-0.404596	-0.110368	GOM_MAD_NC
ENSSSCG00000001725	0.565287	6.10581	GOM_MAD_NC
ENSSSCG00000001727	0.597962	2.51486	GOM_MAD_NC
ENSSSCG00000001750	-0.205992	-0.945528	GOM_MAD_NC
ENSSSCG00000001752	0.19033	0.109717	GOM_MAD_NC
ENSSSCG00000001755	-0.0665038	1.11235	GOM_MAD_NC
ENSSSCG00000001756	-0.0568817	0.983474	GOM_MAD_NC
ENSSSCG00000001757	0.0912673	-2.85906	GOM_MAD_NC
ENSSSCG00000001760	-0.516265	2.7496	GOM_MAD_NC
ENSSSCG00000001762	0.562002	4.88726	GOM_MAD_NC
ENSSSCG00000001765	-0.181487	1.11294	GOM_MAD_NC
ENSSSCG00000001769	-0.0764495	1.00412	GOM_MAD_NC
ENSSSCG00000001770	-0.588994	-1.72376	GOM_MAD_NC
ENSSSCG00000001773	0.203568	-1.01768	GOM_MAD_NC
ENSSSCG00000001779	0.208282	-6.9679	GOM_MAD_NC
ENSSSCG00000001780	0.872043	2.668	GOM_MAD_NC
ENSSSCG00000001782	0.102775	0.917593	GOM_MAD_NC
ENSSSCG00000001787	-1.14319	-5.01816	GOM_MAD_NC
ENSSSCG00000001793	-0.0989692	-1.95148	GOM_MAD_NC
ENSSSCG00000001795	0.416634	-0.00915078	GOM_MAD_NC
ENSSSCG00000001798	-3.83964	-1.77256	GOM_MAD_NC
ENSSSCG00000001800	-0.412747	0.827147	GOM_MAD_NC
ENSSSCG00000001801	0.144855	5.02333	GOM_MAD_NC
ENSSSCG00000001804	-0.0140793	-1.01103	GOM_MAD_NC
ENSSSCG00000001805	0.231029	-1.93977	GOM_MAD_NC
ENSSSCG00000001807	0.321227	-2.01721	GOM_MAD_NC
ENSSSCG00000001808	0.75373	-0.0016219	GOM_MAD_NC
ENSSSCG00000001810	0.284945	-1.07911	GOM_MAD_NC
ENSSSCG00000001814	-0.38208	-3.01863	GOM_MAD_NC
ENSSSCG00000001816	0.10413	-2.94649	GOM_MAD_NC
ENSSSCG00000001817	0.250576	-1.92467	GOM_MAD_NC
ENSSSCG00000001818	-0.142797	-1.62108	GOM_MAD_NC
ENSSSCG00000001819	0.30969	-0.881233	GOM_MAD_NC
ENSSSCG00000001820	0.3574	-2.90881	GOM_MAD_NC
ENSSSCG00000001821	0.652654	-2.90881	GOM_MAD_NC
ENSSSCG00000001822	0.309861	-2.90881	GOM_MAD_NC
ENSSSCG00000001824	0.163424	-0.138801	GOM_MAD_NC
ENSSSCG00000001825	-0.1479	-0.936317	GOM_MAD_NC
ENSSSCG00000001826	-1.6398	1.7802	GOM_MAD_NC
ENSSSCG00000001834	0.212132	-0.984021	GOM_MAD_NC
ENSSSCG00000001835	-0.377146	2.68995	GOM_MAD_NC
ENSSSCG00000001837	-0.317955	1.51317	GOM_MAD_NC
ENSSSCG00000001840	0.195994	-1.8031	GOM_MAD_NC
ENSSSCG00000001846	-1.19215	-0.891085	GOM_MAD_NC
ENSSSCG00000001847	0.370595	-0.891565	GOM_MAD_NC
ENSSSCG00000001848	-0.138287	1.76614	GOM_MAD_NC
ENSSSCG00000001849	-0.176871	1.18526	GOM_MAD_NC
ENSSSCG00000001850	0.214661	1.13019	GOM_MAD_NC
ENSSSCG00000001852	0.429911	-0.891695	GOM_MAD_NC
ENSSSCG00000001858	0.277129	-1.13167	GOM_MAD_NC
ENSSSCG00000001862	0.315645	-6.54283	GOM_MAD_NC
ENSSSCG00000001863	0.842156	-1.43545	GOM_MAD_NC
ENSSSCG00000001865	0.137945	-0.0274807	GOM_MAD_NC
ENSSSCG00000001867	-0.735531	-0.929385	GOM_MAD_NC
ENSSSCG00000001868	0.0947762	1.0133	GOM_MAD_NC
ENSSSCG00000001869	0.0231634	3.75479	GOM_MAD_NC
ENSSSCG00000001871	-0.050907	5.46671	GOM_MAD_NC
ENSSSCG00000001872	-0.165076	1.86916	GOM_MAD_NC
ENSSSCG00000001873	0.93834	2.91613	GOM_MAD_NC
ENSSSCG00000001875	-0.0817014	-9.22993	GOM_MAD_NC
ENSSSCG00000001877	-0.114977	-6.11601	GOM_MAD_NC
ENSSSCG00000001878	-0.0581747	-3.55685	GOM_MAD_NC
ENSSSCG00000001880	-0.028163	-3.43943	GOM_MAD_NC
ENSSSCG00000001881	0.118441	-2.8621	GOM_MAD_NC
ENSSSCG00000001882	0.285519	-0.91597	GOM_MAD_NC
ENSSSCG00000001884	0.21533	-0.91597	GOM_MAD_NC
ENSSSCG00000001885	0.413853	-0.825339	GOM_MAD_NC
ENSSSCG00000001887	0.0615795	0.889781	GOM_MAD_NC
ENSSSCG00000001892	0.087679	-0.884135	GOM_MAD_NC
ENSSSCG00000001898	0.242155	1.91235	GOM_MAD_NC
ENSSSCG00000001900	-0.197209	3.21205	GOM_MAD_NC
ENSSSCG00000001903	0.201677	1.89962	GOM_MAD_NC
ENSSSCG00000001904	0.164711	1.91023	GOM_MAD_NC
ENSSSCG00000001905	0.238793	1.02273	GOM_MAD_NC
ENSSSCG00000001907	0.471976	-3.00331	GOM_MAD_NC
ENSSSCG00000001910	0.29956	-3.81293	GOM_MAD_NC
ENSSSCG00000001912	-0.119973	-0.973269	GOM_MAD_NC
ENSSSCG00000001913	0.549672	-0.973269	GOM_MAD_NC
ENSSSCG00000001917	0.33734	1.41171	GOM_MAD_NC
ENSSSCG00000001918	-0.0199544	-1.94283	GOM_MAD_NC
ENSSSCG00000001921	-1.26044	-0.0245335	GOM_MAD_NC
ENSSSCG00000001924	0.111387	0.0611743	GOM_MAD_NC
ENSSSCG00000001925	0.06089	-4.0888	GOM_MAD_NC
ENSSSCG00000001927	0.287636	-2.12867	GOM_MAD_NC
ENSSSCG00000001930	-0.0222538	-0.10193	GOM_MAD_NC
ENSSSCG00000001931	0.615611	4.25646	GOM_MAD_NC
ENSSSCG00000001946	-0.0424035	0.959085	GOM_MAD_NC
ENSSSCG00000001947	0.294248	-2.96083	GOM_MAD_NC
ENSSSCG00000001950	0.0738074	-0.979807	GOM_MAD_NC
ENSSSCG00000001952	-0.0092798	-1.30146	GOM_MAD_NC
ENSSSCG00000001955	0.0577827	-0.942421	GOM_MAD_NC
ENSSSCG00000001958	0.138326	-0.942421	GOM_MAD_NC
ENSSSCG00000001959	0.666776	1.03453	GOM_MAD_NC
ENSSSCG00000001963	0.073321	-3.01253	GOM_MAD_NC
ENSSSCG00000001964	0.00899371	-0.954873	GOM_MAD_NC
ENSSSCG00000001966	0.130226	0.969187	GOM_MAD_NC
ENSSSCG00000001968	0.171576	-1.0455	GOM_MAD_NC
ENSSSCG00000001972	-0.00944695	-1.13609	GOM_MAD_NC
ENSSSCG00000001974	0.0216658	-1.93899	GOM_MAD_NC
ENSSSCG00000001975	0.468736	-0.993955	GOM_MAD_NC
ENSSSCG00000001977	0.667565	2.42818	GOM_MAD_NC
ENSSSCG00000001982	-0.11366	-1.15357	GOM_MAD_NC
ENSSSCG00000001983	0.340589	3.49117	GOM_MAD_NC
ENSSSCG00000001986	0.396122	-0.00125154	GOM_MAD_NC
ENSSSCG00000001990	-0.0374864	-0.377336	GOM_MAD_NC
ENSSSCG00000001991	0.173934	1.06899	GOM_MAD_NC
ENSSSCG00000001994	0.199829	-1.30984	GOM_MAD_NC
ENSSSCG00000002008	0.294099	1.43706	GOM_MAD_NC
ENSSSCG00000002016	0.291184	3.39506	GOM_MAD_NC
ENSSSCG00000002020	-0.182599	-0.0956561	GOM_MAD_NC
ENSSSCG00000002026	1.07111	1.13612	GOM_MAD_NC
ENSSSCG00000002032	0.490627	0.763854	GOM_MAD_NC
ENSSSCG00000002034	0.0194735	1.26294	GOM_MAD_NC
ENSSSCG00000002035	0.0581358	-0.0478826	GOM_MAD_NC
ENSSSCG00000002036	0.608323	-0.0267376	GOM_MAD_NC
ENSSSCG00000002037	-0.230139	-0.593319	GOM_MAD_NC
ENSSSCG00000002143	0.126407	1.1137	GOM_MAD_NC
ENSSSCG00000002144	0.264479	1.1137	GOM_MAD_NC
ENSSSCG00000002243	-0.236868	1.01385	GOM_MAD_NC
ENSSSCG00000002245	-0.894589	-2.78852	GOM_MAD_NC
ENSSSCG00000002254	-0.451957	-1.03028	GOM_MAD_NC
ENSSSCG00000002257	1.05389	1.96822	GOM_MAD_NC
ENSSSCG00000002258	0.677282	-0.0642924	GOM_MAD_NC
ENSSSCG00000002259	-0.0459545	4.68677	GOM_MAD_NC
ENSSSCG00000002260	-0.0841751	-5.11944	GOM_MAD_NC
ENSSSCG00000002263	0.0393298	1.85792	GOM_MAD_NC
ENSSSCG00000002266	-0.129264	-0.389793	GOM_MAD_NC
ENSSSCG00000002267	0.760651	5.89024	GOM_MAD_NC
ENSSSCG00000002268	-0.267398	0.14921	GOM_MAD_NC
ENSSSCG00000002269	0.258738	-0.0524089	GOM_MAD_NC
ENSSSCG00000002276	-0.1742	0.923964	GOM_MAD_NC
ENSSSCG00000002281	-0.158591	-0.0375134	GOM_MAD_NC
ENSSSCG00000002283	-0.370372	2.90847	GOM_MAD_NC
ENSSSCG00000002285	0.152988	1.88865	GOM_MAD_NC
ENSSSCG00000002287	-0.211218	-0.865786	GOM_MAD_NC
ENSSSCG00000002294	-0.956701	-0.0216068	GOM_MAD_NC
ENSSSCG00000002296	0.478336	0.929946	GOM_MAD_NC
ENSSSCG00000002298	0.426502	2.602	GOM_MAD_NC
ENSSSCG00000002305	0.0275658	0.977149	GOM_MAD_NC
ENSSSCG00000002311	0.0804155	2.04791	GOM_MAD_NC
ENSSSCG00000002314	1.12248	7.13931	GOM_MAD_NC
ENSSSCG00000002316	0.650104	-2.29955	GOM_MAD_NC
ENSSSCG00000002329	-0.903675	3.02368	GOM_MAD_NC
ENSSSCG00000002330	-0.0968928	-2.71742	GOM_MAD_NC
ENSSSCG00000002332	-0.427461	-7.94326	GOM_MAD_NC
ENSSSCG00000002333	0.189372	0.977847	GOM_MAD_NC
ENSSSCG00000002340	-0.231679	0.976291	GOM_MAD_NC
ENSSSCG00000002341	-0.139795	0.0449436	GOM_MAD_NC
ENSSSCG00000002344	0.271038	-0.738647	GOM_MAD_NC
ENSSSCG00000002348	0.222116	-4.86223	GOM_MAD_NC
ENSSSCG00000002349	0.560143	7.81292	GOM_MAD_NC
ENSSSCG00000002350	0.141614	4.72588	GOM_MAD_NC
ENSSSCG00000002351	0.241505	0.602528	GOM_MAD_NC
ENSSSCG00000002352	0.0333792	-1.22112	GOM_MAD_NC
ENSSSCG00000002353	-0.0709252	-0.0926547	GOM_MAD_NC
ENSSSCG00000002354	0.45103	-0.0926547	GOM_MAD_NC
ENSSSCG00000002355	0.210192	1.91343	GOM_MAD_NC
ENSSSCG00000002357	0.362616	0.0535159	GOM_MAD_NC
ENSSSCG00000002366	0.165934	1.20323	GOM_MAD_NC
ENSSSCG00000002367	-0.104279	1.20323	GOM_MAD_NC
ENSSSCG00000002368	-2.0172	0.674941	GOM_MAD_NC
ENSSSCG00000002370	-0.137762	-4.12815	GOM_MAD_NC
ENSSSCG00000002372	0.0304666	0.813766	GOM_MAD_NC
ENSSSCG00000002374	-0.235945	3.1098	GOM_MAD_NC
ENSSSCG00000002375	-0.207759	0.589701	GOM_MAD_NC
ENSSSCG00000002377	0.31267	-0.144456	GOM_MAD_NC
ENSSSCG00000002378	0.085024	-0.978663	GOM_MAD_NC
ENSSSCG00000002379	-0.199846	0.196702	GOM_MAD_NC
ENSSSCG00000002381	0.186593	0.347442	GOM_MAD_NC
ENSSSCG00000002383	1.31483	-1.94563	GOM_MAD_NC
ENSSSCG00000002385	-0.0465762	-2.10945	GOM_MAD_NC
ENSSSCG00000002386	0.110418	5.34085	GOM_MAD_NC
ENSSSCG00000002390	0.249907	4.88821	GOM_MAD_NC
ENSSSCG00000002396	0.491859	-1.93215	GOM_MAD_NC
ENSSSCG00000002403	0.162663	-1.11285	GOM_MAD_NC
ENSSSCG00000002404	-0.26916	0.656051	GOM_MAD_NC
ENSSSCG00000002406	0.0318664	-1.11285	GOM_MAD_NC
ENSSSCG00000002408	0.397156	1.95657	GOM_MAD_NC
ENSSSCG00000002411	0.0355957	-3.12093	GOM_MAD_NC
ENSSSCG00000002412	-0.172996	3.10946	GOM_MAD_NC
ENSSSCG00000002414	-0.0294931	1.88291	GOM_MAD_NC
ENSSSCG00000002424	0.0115837	1.87616	GOM_MAD_NC
ENSSSCG00000002425	0.0428305	-1.00029	GOM_MAD_NC
ENSSSCG00000002427	-0.407802	0.733079	GOM_MAD_NC
ENSSSCG00000002428	-0.120094	1.12074	GOM_MAD_NC
ENSSSCG00000002429	0.316026	3.73648	GOM_MAD_NC
ENSSSCG00000002430	0.0078236	0.962583	GOM_MAD_NC
ENSSSCG00000002431	-0.193614	-0.263559	GOM_MAD_NC
ENSSSCG00000002432	-0.290338	0.291618	GOM_MAD_NC
ENSSSCG00000002433	0.281956	-2.01298	GOM_MAD_NC
ENSSSCG00000002434	-0.0602018	-0.122802	GOM_MAD_NC
ENSSSCG00000002436	0.321705	1.07094	GOM_MAD_NC
ENSSSCG00000002438	0.296831	-4.19436	GOM_MAD_NC
ENSSSCG00000002440	0.271858	10.2328	GOM_MAD_NC
ENSSSCG00000002441	-0.101416	1.03269	GOM_MAD_NC
ENSSSCG00000002443	-0.123528	-0.926107	GOM_MAD_NC
ENSSSCG00000002444	0.0917781	0.0298698	GOM_MAD_NC
ENSSSCG00000002445	0.0341622	2.12405	GOM_MAD_NC
ENSSSCG00000002447	0.0766275	-0.08183	GOM_MAD_NC
ENSSSCG00000002449	0.421867	-0.08183	GOM_MAD_NC
ENSSSCG00000002451	-0.0890757	3.08137	GOM_MAD_NC
ENSSSCG00000002452	-0.713093	4.26335	GOM_MAD_NC
ENSSSCG00000002455	0.159761	2.42257	GOM_MAD_NC
ENSSSCG00000002457	0.239118	4.02723	GOM_MAD_NC
ENSSSCG00000002458	-0.213815	1.01146	GOM_MAD_NC
ENSSSCG00000002461	0.164621	0.958276	GOM_MAD_NC
ENSSSCG00000002464	-0.233385	3.88833	GOM_MAD_NC
ENSSSCG00000002474	-0.555003	-2.20887	GOM_MAD_NC
ENSSSCG00000002490	1.23125	2.02547	GOM_MAD_NC
ENSSSCG00000002494	0.233371	-0.068524	GOM_MAD_NC
ENSSSCG00000002495	0.133546	1.88381	GOM_MAD_NC
ENSSSCG00000002496	0.571618	1.93038	GOM_MAD_NC
ENSSSCG00000002502	0.0640271	1.12422	GOM_MAD_NC
ENSSSCG00000002504	-0.726298	-0.0493243	GOM_MAD_NC
ENSSSCG00000002520	-0.962813	2.28462	GOM_MAD_NC
ENSSSCG00000002620	-0.213961	-1.22152	GOM_MAD_NC
ENSSSCG00000002622	0.232687	-1.65296	GOM_MAD_NC
ENSSSCG00000002623	0.405324	2.0475	GOM_MAD_NC
ENSSSCG00000002627	0.280939	1.10641	GOM_MAD_NC
ENSSSCG00000002628	0.151831	2.37638	GOM_MAD_NC
ENSSSCG00000002629	0.156108	2.37638	GOM_MAD_NC
ENSSSCG00000002640	0.409867	1.18696	GOM_MAD_NC
ENSSSCG00000002645	-0.132083	-1.24854	GOM_MAD_NC
ENSSSCG00000002646	0.0425324	-1.24854	GOM_MAD_NC
ENSSSCG00000002650	-0.00899427	3.63201	GOM_MAD_NC
ENSSSCG00000002652	0.102305	-2.2094	GOM_MAD_NC
ENSSSCG00000002654	0.557713	1.18681	GOM_MAD_NC
ENSSSCG00000002655	0.0311055	1.34152	GOM_MAD_NC
ENSSSCG00000002656	0.104144	-1.14589	GOM_MAD_NC
ENSSSCG00000002660	0.314263	7.21699	GOM_MAD_NC
ENSSSCG00000002664	0.175099	1.02289	GOM_MAD_NC
ENSSSCG00000002666	0.230525	1.1663	GOM_MAD_NC
ENSSSCG00000002667	0.235077	-1.09471	GOM_MAD_NC
ENSSSCG00000002669	0.187719	4.83634	GOM_MAD_NC
ENSSSCG00000002670	0.494767	1.12054	GOM_MAD_NC
ENSSSCG00000002672	-0.15293	1.22165	GOM_MAD_NC
ENSSSCG00000002684	-0.105269	1.07686	GOM_MAD_NC
ENSSSCG00000002688	-0.6032	1.03319	GOM_MAD_NC
ENSSSCG00000002689	0.10749	2.63342	GOM_MAD_NC
ENSSSCG00000002690	0.220654	1.03213	GOM_MAD_NC
ENSSSCG00000002697	0.656479	-1.10963	GOM_MAD_NC
ENSSSCG00000002706	-0.0701869	2.18003	GOM_MAD_NC
ENSSSCG00000002707	0.202178	-1.12079	GOM_MAD_NC
ENSSSCG00000002712	0.817312	4.89099	GOM_MAD_NC
ENSSSCG00000002714	0.226527	4.20013	GOM_MAD_NC
ENSSSCG00000002716	-0.065759	-1.2121	GOM_MAD_NC
ENSSSCG00000002723	0.389732	2.00835	GOM_MAD_NC
ENSSSCG00000002724	0.194941	4.75301	GOM_MAD_NC
ENSSSCG00000002738	-0.0844592	1.09422	GOM_MAD_NC
ENSSSCG00000002740	0.0407581	1.97854	GOM_MAD_NC
ENSSSCG00000002741	0.11224	1.16348	GOM_MAD_NC
ENSSSCG00000002746	0.405263	1.15061	GOM_MAD_NC
ENSSSCG00000002748	-0.132943	-1.12652	GOM_MAD_NC
ENSSSCG00000002749	0.791476	0.311614	GOM_MAD_NC
ENSSSCG00000002752	-0.188028	-1.52937	GOM_MAD_NC
ENSSSCG00000002753	0.0156734	2.04933	GOM_MAD_NC
ENSSSCG00000002755	0.203567	1.99533	GOM_MAD_NC
ENSSSCG00000002759	0.0518469	0.966356	GOM_MAD_NC
ENSSSCG00000002762	-0.0771677	3.2696	GOM_MAD_NC
ENSSSCG00000002763	0.331888	-2.45663	GOM_MAD_NC
ENSSSCG00000002767	-0.774022	-1.96441	GOM_MAD_NC
ENSSSCG00000002769	0.234864	-4.25301	GOM_MAD_NC
ENSSSCG00000002771	0.22273	-1.89834	GOM_MAD_NC
ENSSSCG00000002778	-0.130093	1.08769	GOM_MAD_NC
ENSSSCG00000002783	0.162202	2.21811	GOM_MAD_NC
ENSSSCG00000002786	-0.480689	-0.141584	GOM_MAD_NC
ENSSSCG00000002787	-0.0350726	-2.14757	GOM_MAD_NC
ENSSSCG00000002788	0.560091	-2.14757	GOM_MAD_NC
ENSSSCG00000002792	-0.098637	2.52975	GOM_MAD_NC
ENSSSCG00000002793	0.577663	2.45162	GOM_MAD_NC
ENSSSCG00000002795	-1.40963	-0.978622	GOM_MAD_NC
ENSSSCG00000002799	-0.254687	0.156206	GOM_MAD_NC
ENSSSCG00000002802	-0.132127	-2.30872	GOM_MAD_NC
ENSSSCG00000002805	-0.0655302	3.09801	GOM_MAD_NC
ENSSSCG00000002806	0.889698	4.15736	GOM_MAD_NC
ENSSSCG00000002807	-0.032366	0.779995	GOM_MAD_NC
ENSSSCG00000002808	0.261099	3.4705	GOM_MAD_NC
ENSSSCG00000002812	0.682486	2.33186	GOM_MAD_NC
ENSSSCG00000002813	-0.175315	0.148176	GOM_MAD_NC
ENSSSCG00000002818	-0.320816	-3.36449	GOM_MAD_NC
ENSSSCG00000002819	0.661042	1.03978	GOM_MAD_NC
ENSSSCG00000002820	0.128536	2.23885	GOM_MAD_NC
ENSSSCG00000002825	0.873165	-1.08428	GOM_MAD_NC
ENSSSCG00000002829	0.218969	6.64312	GOM_MAD_NC
ENSSSCG00000002831	2.37664	-1.02692	GOM_MAD_NC
ENSSSCG00000002838	0.524485	9.91136	GOM_MAD_NC
ENSSSCG00000002841	-0.0668285	-1.11199	GOM_MAD_NC
ENSSSCG00000002844	0.312668	1.16044	GOM_MAD_NC
ENSSSCG00000002847	0.229801	-1.0003	GOM_MAD_NC
ENSSSCG00000002854	-0.208256	-2.05021	GOM_MAD_NC
ENSSSCG00000002859	0.180623	0.00844414	GOM_MAD_NC
ENSSSCG00000002860	-0.14709	-0.0273914	GOM_MAD_NC
ENSSSCG00000002864	-0.00706585	0.0848025	GOM_MAD_NC
ENSSSCG00000002866	0.827528	2.45524	GOM_MAD_NC
ENSSSCG00000002867	0.00948999	-0.991432	GOM_MAD_NC
ENSSSCG00000002868	0.104991	1.07932	GOM_MAD_NC
ENSSSCG00000002872	0.337142	1.06182	GOM_MAD_NC
ENSSSCG00000002873	0.0902087	1.06182	GOM_MAD_NC
ENSSSCG00000002877	-0.166555	0.136135	GOM_MAD_NC
ENSSSCG00000002884	-2.2274	-0.0251874	GOM_MAD_NC
ENSSSCG00000002893	-0.83754	1.14176	GOM_MAD_NC
ENSSSCG00000002895	0.166468	2.10602	GOM_MAD_NC
ENSSSCG00000002905	0.0621407	-1.00005	GOM_MAD_NC
ENSSSCG00000002913	-0.351768	0.92759	GOM_MAD_NC
ENSSSCG00000002916	-1.87142	3.50333	GOM_MAD_NC
ENSSSCG00000002918	-0.507627	0.213497	GOM_MAD_NC
ENSSSCG00000002921	0.157187	-0.749263	GOM_MAD_NC
ENSSSCG00000002923	0.281149	-1.12831	GOM_MAD_NC
ENSSSCG00000002926	0.167227	1.13001	GOM_MAD_NC
ENSSSCG00000002930	-0.060447	1.21509	GOM_MAD_NC
ENSSSCG00000002932	-0.074504	3.06284	GOM_MAD_NC
ENSSSCG00000002933	0.234894	1.21509	GOM_MAD_NC
ENSSSCG00000002937	-0.212102	-1.87603	GOM_MAD_NC
ENSSSCG00000002938	-0.176367	0.99953	GOM_MAD_NC
ENSSSCG00000002950	0.129017	-1.99244	GOM_MAD_NC
ENSSSCG00000002952	0.312082	-1.20466	GOM_MAD_NC
ENSSSCG00000002953	-0.245904	1.23548	GOM_MAD_NC
ENSSSCG00000002954	-1.04341	-0.108703	GOM_MAD_NC
ENSSSCG00000002955	0.115408	0.0445453	GOM_MAD_NC
ENSSSCG00000002963	0.13394	0.00217252	GOM_MAD_NC
ENSSSCG00000002965	0.306357	-3.43812	GOM_MAD_NC
ENSSSCG00000002988	-0.223488	0.96046	GOM_MAD_NC
ENSSSCG00000002993	0.474713	1.36911	GOM_MAD_NC
ENSSSCG00000002995	0.846636	2.51813	GOM_MAD_NC
ENSSSCG00000002996	0.180512	2.51813	GOM_MAD_NC
ENSSSCG00000002998	0.0888484	-0.826023	GOM_MAD_NC
ENSSSCG00000003000	0.217286	3.71289	GOM_MAD_NC
ENSSSCG00000003006	0.795907	2.45259	GOM_MAD_NC
ENSSSCG00000003013	0.353286	-1.02492	GOM_MAD_NC
ENSSSCG00000003015	0.0173364	0.0413238	GOM_MAD_NC
ENSSSCG00000003016	0.12168	0.345711	GOM_MAD_NC
ENSSSCG00000003017	-0.558574	-0.983989	GOM_MAD_NC
ENSSSCG00000003018	0.983745	-3.19666	GOM_MAD_NC
ENSSSCG00000003021	0.662351	-2.02374	GOM_MAD_NC
ENSSSCG00000003022	-0.305123	0.731809	GOM_MAD_NC
ENSSSCG00000003024	-0.043171	-0.118547	GOM_MAD_NC
ENSSSCG00000003030	0.119573	2.00058	GOM_MAD_NC
ENSSSCG00000003035	0.160157	1.15955	GOM_MAD_NC
ENSSSCG00000003038	-0.537407	4.05912	GOM_MAD_NC
ENSSSCG00000003040	0.0386671	2.61633	GOM_MAD_NC
ENSSSCG00000003042	0.262495	1.11638	GOM_MAD_NC
ENSSSCG00000003044	0.198417	1.11638	GOM_MAD_NC
ENSSSCG00000003054	0.242873	1.3037	GOM_MAD_NC
ENSSSCG00000003055	0.235828	-1.07058	GOM_MAD_NC
ENSSSCG00000003059	0.329648	-1.00184	GOM_MAD_NC
ENSSSCG00000003061	-0.480304	-0.995551	GOM_MAD_NC
ENSSSCG00000003063	-0.0736256	-3.39144	GOM_MAD_NC
ENSSSCG00000003070	-0.161537	-3.07529	GOM_MAD_NC
ENSSSCG00000003076	-0.261415	0.00402348	GOM_MAD_NC
ENSSSCG00000003077	-0.41556	1.05429	GOM_MAD_NC
ENSSSCG00000003079	0.114778	-4.5617	GOM_MAD_NC
ENSSSCG00000003085	0.379732	1.35895	GOM_MAD_NC
ENSSSCG00000003089	0.369574	6.86516	GOM_MAD_NC
ENSSSCG00000003090	0.210762	1.03051	GOM_MAD_NC
ENSSSCG00000003098	-0.0670407	2.57204	GOM_MAD_NC
ENSSSCG00000003101	0.334094	-0.063339	GOM_MAD_NC
ENSSSCG00000003102	-0.519627	-0.67595	GOM_MAD_NC
ENSSSCG00000003103	0.0484945	0.0190243	GOM_MAD_NC
ENSSSCG00000003104	0.259044	-6.56565	GOM_MAD_NC
ENSSSCG00000003105	0.862128	-1.11963	GOM_MAD_NC
ENSSSCG00000003106	-0.0137212	-2.00069	GOM_MAD_NC
ENSSSCG00000003107	0.211155	-2.00069	GOM_MAD_NC
ENSSSCG00000003109	1.16729	-1.01517	GOM_MAD_NC
ENSSSCG00000003110	0.110299	2.08974	GOM_MAD_NC
ENSSSCG00000003111	-0.263423	0.16632	GOM_MAD_NC
ENSSSCG00000003112	0.0970378	-8.25707	GOM_MAD_NC
ENSSSCG00000003113	-0.197272	1.1757	GOM_MAD_NC
ENSSSCG00000003115	-0.115314	-4.43298	GOM_MAD_NC
ENSSSCG00000003120	0.422566	-3.09986	GOM_MAD_NC
ENSSSCG00000003121	-0.0144805	0.102406	GOM_MAD_NC
ENSSSCG00000003128	-0.14909	-2.25329	GOM_MAD_NC
ENSSSCG00000003132	0.227411	1.35301	GOM_MAD_NC
ENSSSCG00000003139	0.467398	-1.06689	GOM_MAD_NC
ENSSSCG00000003143	-0.564677	-1.15477	GOM_MAD_NC
ENSSSCG00000003147	0.376703	-7.06908	GOM_MAD_NC
ENSSSCG00000003148	0.0928719	2.13724	GOM_MAD_NC
ENSSSCG00000003150	0.128845	1.16407	GOM_MAD_NC
ENSSSCG00000003155	0.38833	-1.07886	GOM_MAD_NC
ENSSSCG00000003156	0.248106	1.08007	GOM_MAD_NC
ENSSSCG00000003160	-0.67673	-2.21826	GOM_MAD_NC
ENSSSCG00000003161	0.459203	-1.81936	GOM_MAD_NC
ENSSSCG00000003165	0.0188534	1.21596	GOM_MAD_NC
ENSSSCG00000003168	0.348325	0.181769	GOM_MAD_NC
ENSSSCG00000003169	-0.00496625	-4.38418	GOM_MAD_NC
ENSSSCG00000003177	0.557722	-1.25116	GOM_MAD_NC
ENSSSCG00000003178	0.192328	-1.25116	GOM_MAD_NC
ENSSSCG00000003183	0.466293	-1.23653	GOM_MAD_NC
ENSSSCG00000003187	0.111884	1.21596	GOM_MAD_NC
ENSSSCG00000003189	0.266054	1.37902	GOM_MAD_NC
ENSSSCG00000003197	0.0755718	-1.0856	GOM_MAD_NC
ENSSSCG00000003198	0.66604	-2.24098	GOM_MAD_NC
ENSSSCG00000003199	0.206628	-1.05024	GOM_MAD_NC
ENSSSCG00000003207	-0.541475	-4.53051	GOM_MAD_NC
ENSSSCG00000003229	0.799786	-1.00083	GOM_MAD_NC
ENSSSCG00000003230	-0.0597798	-1.00083	GOM_MAD_NC
ENSSSCG00000003231	-1.02838	-1.01245	GOM_MAD_NC
ENSSSCG00000003251	-1.71869	1.10245	GOM_MAD_NC
ENSSSCG00000003253	-0.0733653	3.54335	GOM_MAD_NC
ENSSSCG00000003256	-0.0494639	0.0813687	GOM_MAD_NC
ENSSSCG00000003259	-0.311812	0.0390176	GOM_MAD_NC
ENSSSCG00000003261	0.517387	1.15271	GOM_MAD_NC
ENSSSCG00000003262	0.184201	-3.43094	GOM_MAD_NC
ENSSSCG00000003263	0.36031	1.19296	GOM_MAD_NC
ENSSSCG00000003264	0.255997	-0.00592581	GOM_MAD_NC
ENSSSCG00000003267	0.408783	-1.08959	GOM_MAD_NC
ENSSSCG00000003289	0.658003	-1.1468	GOM_MAD_NC
ENSSSCG00000003322	-0.739078	1.03619	GOM_MAD_NC
ENSSSCG00000003326	-0.223246	-1.06645	GOM_MAD_NC
ENSSSCG00000003329	0.209602	1.0746	GOM_MAD_NC
ENSSSCG00000003338	0.46596	1.0746	GOM_MAD_NC
ENSSSCG00000003343	0.186119	2.92278	GOM_MAD_NC
ENSSSCG00000003344	0.577972	0.197197	GOM_MAD_NC
ENSSSCG00000003348	0.280265	1.07518	GOM_MAD_NC
ENSSSCG00000003350	0.399167	2.16063	GOM_MAD_NC
ENSSSCG00000003351	-0.0360749	1.04202	GOM_MAD_NC
ENSSSCG00000003352	0.0782715	-2.17982	GOM_MAD_NC
ENSSSCG00000003353	0.50394	-2.28777	GOM_MAD_NC
ENSSSCG00000003369	-0.319272	-0.966891	GOM_MAD_NC
ENSSSCG00000003371	-0.680055	2.25957	GOM_MAD_NC
ENSSSCG00000003377	-0.325944	1.38862	GOM_MAD_NC
ENSSSCG00000003382	-0.233459	-1.08378	GOM_MAD_NC
ENSSSCG00000003383	-0.350523	-1.06019	GOM_MAD_NC
ENSSSCG00000003385	0.28177	-0.155082	GOM_MAD_NC
ENSSSCG00000003393	0.379441	-1.10869	GOM_MAD_NC
ENSSSCG00000003395	-1.01803	-1.11853	GOM_MAD_NC
ENSSSCG00000003399	1.40285	1.13418	GOM_MAD_NC
ENSSSCG00000003400	0.372992	-0.0425036	GOM_MAD_NC
ENSSSCG00000003401	0.367221	1.11753	GOM_MAD_NC
ENSSSCG00000003407	0.701101	-2.21745	GOM_MAD_NC
ENSSSCG00000003421	0.0548517	0.176576	GOM_MAD_NC
ENSSSCG00000003438	0.00503183	0.108108	GOM_MAD_NC
ENSSSCG00000003439	0.40206	12.9655	GOM_MAD_NC
ENSSSCG00000003458	-0.683676	1.24847	GOM_MAD_NC
ENSSSCG00000003459	1.21125	1.2187	GOM_MAD_NC
ENSSSCG00000003470	-0.027671	-3.64641	GOM_MAD_NC
ENSSSCG00000003471	-0.189573	-0.16832	GOM_MAD_NC
ENSSSCG00000003472	-0.0947965	-1.25432	GOM_MAD_NC
ENSSSCG00000003473	-0.198899	-0.166672	GOM_MAD_NC
ENSSSCG00000003479	0.0322967	2.32248	GOM_MAD_NC
ENSSSCG00000003486	0.0521998	4.68573	GOM_MAD_NC
ENSSSCG00000003493	-0.0284372	-1.38954	GOM_MAD_NC
ENSSSCG00000003506	0.706282	2.64776	GOM_MAD_NC
ENSSSCG00000003512	0.199969	-3.42179	GOM_MAD_NC
ENSSSCG00000003513	0.425376	1.19376	GOM_MAD_NC
ENSSSCG00000003514	0.622769	-1.12678	GOM_MAD_NC
ENSSSCG00000003521	-2.43427	-3.25009	GOM_MAD_NC
ENSSSCG00000003524	-1.42858	1.46397	GOM_MAD_NC
ENSSSCG00000003527	-0.508429	-8.96053	GOM_MAD_NC
ENSSSCG00000003531	0.0521628	2.01899	GOM_MAD_NC
ENSSSCG00000003532	0.0592242	0.816852	GOM_MAD_NC
ENSSSCG00000003543	0.309299	-3.00668	GOM_MAD_NC
ENSSSCG00000003549	0.10844	-2.82095	GOM_MAD_NC
ENSSSCG00000003551	-1.08377	0.932869	GOM_MAD_NC
ENSSSCG00000003553	0.190588	-0.279985	GOM_MAD_NC
ENSSSCG00000003554	-0.109555	-3.96125	GOM_MAD_NC
ENSSSCG00000003555	-0.0959356	-2.81893	GOM_MAD_NC
ENSSSCG00000003557	0.467497	-2.22314	GOM_MAD_NC
ENSSSCG00000003558	-0.857872	0.100125	GOM_MAD_NC
ENSSSCG00000003559	0.0337217	-0.443128	GOM_MAD_NC
ENSSSCG00000003561	-0.316767	3.33011	GOM_MAD_NC
ENSSSCG00000003564	0.111694	2.83111	GOM_MAD_NC
ENSSSCG00000003569	-0.00488726	-3.10861	GOM_MAD_NC
ENSSSCG00000003570	0.414213	2.18006	GOM_MAD_NC
ENSSSCG00000003572	-0.323596	-2.18907	GOM_MAD_NC
ENSSSCG00000003573	0.791022	-4.69977	GOM_MAD_NC
ENSSSCG00000003577	0.0586753	-0.0614069	GOM_MAD_NC
ENSSSCG00000003578	-0.0823798	0.169691	GOM_MAD_NC
ENSSSCG00000003580	-0.353504	-4.25539	GOM_MAD_NC
ENSSSCG00000003582	0.569359	1.34193	GOM_MAD_NC
ENSSSCG00000003583	-0.00222317	-2.22001	GOM_MAD_NC
ENSSSCG00000003584	-0.635599	-2.9454	GOM_MAD_NC
ENSSSCG00000003586	0.271378	2.77549	GOM_MAD_NC
ENSSSCG00000003589	-0.0413378	-1.92267	GOM_MAD_NC
ENSSSCG00000003590	0.0852565	-4.70319	GOM_MAD_NC
ENSSSCG00000003591	0.0621637	0.382967	GOM_MAD_NC
ENSSSCG00000003592	-0.396899	0.216198	GOM_MAD_NC
ENSSSCG00000003600	0.40324	-0.00806989	GOM_MAD_NC
ENSSSCG00000003603	0.171013	3.38855	GOM_MAD_NC
ENSSSCG00000003608	-0.659192	1.08646	GOM_MAD_NC
ENSSSCG00000003610	-0.409736	-1.98928	GOM_MAD_NC
ENSSSCG00000003612	0.080917	2.1774	GOM_MAD_NC
ENSSSCG00000003613	-0.00157927	0.0772594	GOM_MAD_NC
ENSSSCG00000003616	1.19367	2.05876	GOM_MAD_NC
ENSSSCG00000003617	0.0547724	-0.292033	GOM_MAD_NC
ENSSSCG00000003619	-0.0796499	3.44846	GOM_MAD_NC
ENSSSCG00000003620	-0.20696	-0.918229	GOM_MAD_NC
ENSSSCG00000003621	0.128699	3.98202	GOM_MAD_NC
ENSSSCG00000003628	-0.469274	0.917081	GOM_MAD_NC
ENSSSCG00000003634	0.524185	-4.04984	GOM_MAD_NC
ENSSSCG00000003637	0.263837	1.67385	GOM_MAD_NC
ENSSSCG00000003643	-0.00738783	1.00766	GOM_MAD_NC
ENSSSCG00000003644	0.175007	1.00608	GOM_MAD_NC
ENSSSCG00000003645	-0.0057532	1.00608	GOM_MAD_NC
ENSSSCG00000003652	0.000177743	-1.22767	GOM_MAD_NC
ENSSSCG00000003654	-0.136496	-0.219773	GOM_MAD_NC
ENSSSCG00000003655	-0.294528	-0.977307	GOM_MAD_NC
ENSSSCG00000003660	0.427945	2.92919	GOM_MAD_NC
ENSSSCG00000003663	-0.455314	0.0544184	GOM_MAD_NC
ENSSSCG00000003664	0.267614	-0.991546	GOM_MAD_NC
ENSSSCG00000003667	-0.0958201	-0.122117	GOM_MAD_NC
ENSSSCG00000003669	-0.943084	-1.13936	GOM_MAD_NC
ENSSSCG00000003670	-0.121472	1.92452	GOM_MAD_NC
ENSSSCG00000003672	0.0652185	1.03173	GOM_MAD_NC
ENSSSCG00000003673	0.19168	1.27325	GOM_MAD_NC
ENSSSCG00000003679	-0.108664	-2.55248	GOM_MAD_NC
ENSSSCG00000003682	-0.0435213	2.55947	GOM_MAD_NC
ENSSSCG00000003684	0.759811	0.757206	GOM_MAD_NC
ENSSSCG00000003687	0.307391	2.45656	GOM_MAD_NC
ENSSSCG00000003691	-0.0118458	3.296	GOM_MAD_NC
ENSSSCG00000003693	2.40217	-0.750212	GOM_MAD_NC
ENSSSCG00000003694	-0.654967	-1.03268	GOM_MAD_NC
ENSSSCG00000003699	-0.297537	0.0540089	GOM_MAD_NC
ENSSSCG00000003700	0.101221	-1.07362	GOM_MAD_NC
ENSSSCG00000003701	-0.380055	-0.0587228	GOM_MAD_NC
ENSSSCG00000003702	-1.8916	-4.06134	GOM_MAD_NC
ENSSSCG00000003705	-0.469849	4.41848	GOM_MAD_NC
ENSSSCG00000003707	0.103743	1.0407	GOM_MAD_NC
ENSSSCG00000003708	-0.507773	-2.11517	GOM_MAD_NC
ENSSSCG00000003709	-1.57912	-0.971414	GOM_MAD_NC
ENSSSCG00000003710	0.197562	0.960441	GOM_MAD_NC
ENSSSCG00000003711	-0.11759	0.944046	GOM_MAD_NC
ENSSSCG00000003712	0.311861	-1.05439	GOM_MAD_NC
ENSSSCG00000003713	-0.0555433	2.01442	GOM_MAD_NC
ENSSSCG00000003715	-0.263421	1.94394	GOM_MAD_NC
ENSSSCG00000003716	0.16779	-0.956825	GOM_MAD_NC
ENSSSCG00000003719	0.387448	-0.96863	GOM_MAD_NC
ENSSSCG00000003728	0.0971284	1.04423	GOM_MAD_NC
ENSSSCG00000003729	0.106156	-0.995263	GOM_MAD_NC
ENSSSCG00000003730	0.166763	-2.29828	GOM_MAD_NC
ENSSSCG00000003731	0.208183	-0.0816295	GOM_MAD_NC
ENSSSCG00000003736	-1.12861	-1.90416	GOM_MAD_NC
ENSSSCG00000003738	0.258171	-0.767198	GOM_MAD_NC
ENSSSCG00000003741	-0.308125	-2.74199	GOM_MAD_NC
ENSSSCG00000003743	-0.0861336	1.62899	GOM_MAD_NC
ENSSSCG00000003747	0.381309	-1.85087	GOM_MAD_NC
ENSSSCG00000003749	0.0519727	0.969174	GOM_MAD_NC
ENSSSCG00000003760	0.573225	0.856251	GOM_MAD_NC
ENSSSCG00000003761	0.397841	-2.9919	GOM_MAD_NC
ENSSSCG00000003762	0.409797	1.01406	GOM_MAD_NC
ENSSSCG00000003763	-0.335982	-2.0914	GOM_MAD_NC
ENSSSCG00000003766	0.407607	-7.87904	GOM_MAD_NC
ENSSSCG00000003771	-0.257204	-3.22196	GOM_MAD_NC
ENSSSCG00000003772	0.162776	2.1514	GOM_MAD_NC
ENSSSCG00000003779	-0.129353	1.51611	GOM_MAD_NC
ENSSSCG00000003780	0.473665	1.51611	GOM_MAD_NC
ENSSSCG00000003787	0.0478244	0.120893	GOM_MAD_NC
ENSSSCG00000003788	0.314688	1.54361	GOM_MAD_NC
ENSSSCG00000003789	0.385648	2.05542	GOM_MAD_NC
ENSSSCG00000003790	0.296288	-1.00663	GOM_MAD_NC
ENSSSCG00000003791	-0.0670972	1.02626	GOM_MAD_NC
ENSSSCG00000003792	0.180569	-1.08795	GOM_MAD_NC
ENSSSCG00000003797	1.05247	1.1427	GOM_MAD_NC
ENSSSCG00000003798	-0.057087	2.08587	GOM_MAD_NC
ENSSSCG00000003799	0.27782	1.01865	GOM_MAD_NC
ENSSSCG00000003801	-1.0547	-3.0897	GOM_MAD_NC
ENSSSCG00000003806	0.126586	1.18208	GOM_MAD_NC
ENSSSCG00000003807	0.0368995	-6.11468	GOM_MAD_NC
ENSSSCG00000003809	0.136672	3.42589	GOM_MAD_NC
ENSSSCG00000003811	-0.062311	-3.26679	GOM_MAD_NC
ENSSSCG00000003812	0.417369	-1.92556	GOM_MAD_NC
ENSSSCG00000003814	0.11295	0.0189993	GOM_MAD_NC
ENSSSCG00000003816	-0.220326	-0.733118	GOM_MAD_NC
ENSSSCG00000003818	-0.0235265	-0.941002	GOM_MAD_NC
ENSSSCG00000003819	-0.423553	0.954579	GOM_MAD_NC
ENSSSCG00000003820	-0.322989	-0.0116641	GOM_MAD_NC
ENSSSCG00000003821	-2.20027	0.196644	GOM_MAD_NC
ENSSSCG00000003825	-0.671594	-0.218044	GOM_MAD_NC
ENSSSCG00000003828	0.231479	-1.83406	GOM_MAD_NC
ENSSSCG00000003830	-0.023721	-1.02932	GOM_MAD_NC
ENSSSCG00000003831	0.246915	2.19636	GOM_MAD_NC
ENSSSCG00000003833	0.519381	-0.0232802	GOM_MAD_NC
ENSSSCG00000003839	0.407848	-3.4574	GOM_MAD_NC
ENSSSCG00000003848	-0.302655	0.567676	GOM_MAD_NC
ENSSSCG00000003851	0.685669	2.11253	GOM_MAD_NC
ENSSSCG00000003854	0.684334	-3.3	GOM_MAD_NC
ENSSSCG00000003859	-0.00948035	-1.18661	GOM_MAD_NC
ENSSSCG00000003863	-0.0395271	3.04718	GOM_MAD_NC
ENSSSCG00000003867	0.302918	-1.11044	GOM_MAD_NC
ENSSSCG00000003870	0.131955	-1.24281	GOM_MAD_NC
ENSSSCG00000003872	-0.377189	-1.01843	GOM_MAD_NC
ENSSSCG00000003875	0.466959	1.15662	GOM_MAD_NC
ENSSSCG00000003895	-0.0881821	1.0391	GOM_MAD_NC
ENSSSCG00000003898	0.102333	1.13234	GOM_MAD_NC
ENSSSCG00000003909	0.683391	-1.59446	GOM_MAD_NC
ENSSSCG00000003913	0.138102	-1.10476	GOM_MAD_NC
ENSSSCG00000003917	0.149694	2.4045	GOM_MAD_NC
ENSSSCG00000003918	-0.0835445	1.17894	GOM_MAD_NC
ENSSSCG00000003919	-0.462865	-2.26294	GOM_MAD_NC
ENSSSCG00000003922	0.781247	-0.208865	GOM_MAD_NC
ENSSSCG00000003923	0.338385	-0.208865	GOM_MAD_NC
ENSSSCG00000003926	-0.186994	1.07477	GOM_MAD_NC
ENSSSCG00000003928	0.0477335	-0.0950451	GOM_MAD_NC
ENSSSCG00000003930	0.152955	-0.200877	GOM_MAD_NC
ENSSSCG00000003940	0.59532	-1.09279	GOM_MAD_NC
ENSSSCG00000003941	0.220586	2.38827	GOM_MAD_NC
ENSSSCG00000003943	0.236854	0.0412244	GOM_MAD_NC
ENSSSCG00000003964	0.233076	0.0425604	GOM_MAD_NC
ENSSSCG00000003966	0.117869	1.15417	GOM_MAD_NC
ENSSSCG00000003967	0.148163	1.15417	GOM_MAD_NC
ENSSSCG00000003975	0.843884	2.47991	GOM_MAD_NC
ENSSSCG00000003976	-0.0466453	-1.20014	GOM_MAD_NC
ENSSSCG00000003980	0.111588	-1.23136	GOM_MAD_NC
ENSSSCG00000003981	-0.117795	1.16988	GOM_MAD_NC
ENSSSCG00000003983	-0.433616	2.35106	GOM_MAD_NC
ENSSSCG00000003986	-0.131448	-1.09288	GOM_MAD_NC
ENSSSCG00000004004	0.170904	-1.12183	GOM_MAD_NC
ENSSSCG00000004010	0.148625	1.14273	GOM_MAD_NC
ENSSSCG00000004012	0.374756	-2.39067	GOM_MAD_NC
ENSSSCG00000004013	-0.886867	3.42429	GOM_MAD_NC
ENSSSCG00000004018	-0.219262	-1.4124	GOM_MAD_NC
ENSSSCG00000004022	0.461196	1.16513	GOM_MAD_NC
ENSSSCG00000004023	0.11243	1.36261	GOM_MAD_NC
ENSSSCG00000004024	-0.589344	3.28485	GOM_MAD_NC
ENSSSCG00000004027	-0.0507675	0.0168306	GOM_MAD_NC
ENSSSCG00000004029	0.369943	2.25485	GOM_MAD_NC
ENSSSCG00000004032	0.522391	1.01064	GOM_MAD_NC
ENSSSCG00000004033	-0.149795	-1.22601	GOM_MAD_NC
ENSSSCG00000004037	0.0525667	3.8428	GOM_MAD_NC
ENSSSCG00000004038	0.84161	4.04093	GOM_MAD_NC
ENSSSCG00000004039	1.19801	1.02029	GOM_MAD_NC
ENSSSCG00000004044	0.338966	0.378795	GOM_MAD_NC
ENSSSCG00000004047	0.143104	1.40483	GOM_MAD_NC
ENSSSCG00000004048	0.0583369	1.40483	GOM_MAD_NC
ENSSSCG00000004049	0.401256	1.23375	GOM_MAD_NC
ENSSSCG00000004050	-0.0120001	2.10922	GOM_MAD_NC
ENSSSCG00000004052	-1.98644	0.0391522	GOM_MAD_NC
ENSSSCG00000004053	-1.5414	-2.84262	GOM_MAD_NC
ENSSSCG00000004054	-0.907439	0.932417	GOM_MAD_NC
ENSSSCG00000004055	-0.530306	-5.61445	GOM_MAD_NC
ENSSSCG00000004058	-2.35612	1.3949	GOM_MAD_NC
ENSSSCG00000004063	-0.020586	4.92521	GOM_MAD_NC
ENSSSCG00000004064	0.0396668	-2.0674	GOM_MAD_NC
ENSSSCG00000004070	0.0659261	0.803647	GOM_MAD_NC
ENSSSCG00000004076	-0.262968	3.20032	GOM_MAD_NC
ENSSSCG00000004078	2.32347	-1.1246	GOM_MAD_NC
ENSSSCG00000004081	-1.28934	-5.33796	GOM_MAD_NC
ENSSSCG00000004082	-0.10881	2.04371	GOM_MAD_NC
ENSSSCG00000004087	-0.690807	-1.02641	GOM_MAD_NC
ENSSSCG00000004088	-0.110302	-0.0728721	GOM_MAD_NC
ENSSSCG00000004089	0.166891	-0.0728721	GOM_MAD_NC
ENSSSCG00000004092	-0.119072	-4.2211	GOM_MAD_NC
ENSSSCG00000004093	-0.175148	-0.0666148	GOM_MAD_NC
ENSSSCG00000004094	-0.740724	-1.00319	GOM_MAD_NC
ENSSSCG00000004103	0.308021	-1.07659	GOM_MAD_NC
ENSSSCG00000004105	-1.26215	-1.07659	GOM_MAD_NC
ENSSSCG00000004106	-0.0119128	1.05315	GOM_MAD_NC
ENSSSCG00000004110	0.151941	-0.0204373	GOM_MAD_NC
ENSSSCG00000004114	0.0427107	1.40143	GOM_MAD_NC
ENSSSCG00000004123	0.289735	1.80204	GOM_MAD_NC
ENSSSCG00000004125	0.125427	2.00554	GOM_MAD_NC
ENSSSCG00000004127	0.259021	1.27029	GOM_MAD_NC
ENSSSCG00000004132	0.25649	-0.951814	GOM_MAD_NC
ENSSSCG00000004134	0.593258	2.84225	GOM_MAD_NC
ENSSSCG00000004136	0.82604	2.1291	GOM_MAD_NC
ENSSSCG00000004138	0.184257	1.93562	GOM_MAD_NC
ENSSSCG00000004139	-0.119666	1.00098	GOM_MAD_NC
ENSSSCG00000004140	0.038012	2.04462	GOM_MAD_NC
ENSSSCG00000004142	-0.0261188	1.2831	GOM_MAD_NC
ENSSSCG00000004143	0.876506	-0.0812591	GOM_MAD_NC
ENSSSCG00000004146	-0.0715713	2.15258	GOM_MAD_NC
ENSSSCG00000004148	0.268548	1.09046	GOM_MAD_NC
ENSSSCG00000004149	0.518033	0.166059	GOM_MAD_NC
ENSSSCG00000004150	0.310675	1.02593	GOM_MAD_NC
ENSSSCG00000004154	-0.091163	4.21035	GOM_MAD_NC
ENSSSCG00000004156	-0.195939	-1.08128	GOM_MAD_NC
ENSSSCG00000004157	-1.82568	1.50354	GOM_MAD_NC
ENSSSCG00000004160	0.306677	1.86388	GOM_MAD_NC
ENSSSCG00000004163	-0.163459	-1.12334	GOM_MAD_NC
ENSSSCG00000004164	-1.05584	0.791626	GOM_MAD_NC
ENSSSCG00000004165	-0.483301	-0.954859	GOM_MAD_NC
ENSSSCG00000004166	-0.0180762	0.512259	GOM_MAD_NC
ENSSSCG00000004169	0.206256	-1.07334	GOM_MAD_NC
ENSSSCG00000004170	-0.210225	-1.13192	GOM_MAD_NC
ENSSSCG00000004172	0.374753	5.4417	GOM_MAD_NC
ENSSSCG00000004177	-0.216342	0.0263768	GOM_MAD_NC
ENSSSCG00000004178	0.0363294	0.0263768	GOM_MAD_NC
ENSSSCG00000004179	-1.3512	0.879048	GOM_MAD_NC
ENSSSCG00000004192	-0.362737	-5.18688	GOM_MAD_NC
ENSSSCG00000004193	-0.457382	-4.55872	GOM_MAD_NC
ENSSSCG00000004195	0.0614737	-0.989983	GOM_MAD_NC
ENSSSCG00000004196	-0.0409391	-3.29439	GOM_MAD_NC
ENSSSCG00000004199	0.189054	15.9294	GOM_MAD_NC
ENSSSCG00000004203	0.0963484	-1.02632	GOM_MAD_NC
ENSSSCG00000004205	-0.0917875	-0.971133	GOM_MAD_NC
ENSSSCG00000004207	0.527058	6.26426	GOM_MAD_NC
ENSSSCG00000004209	-0.392049	-4.22016	GOM_MAD_NC
ENSSSCG00000004215	0.415766	1.01424	GOM_MAD_NC
ENSSSCG00000004216	0.810892	-1.09764	GOM_MAD_NC
ENSSSCG00000004217	0.199136	0.990158	GOM_MAD_NC
ENSSSCG00000004218	-0.66981	-0.242611	GOM_MAD_NC
ENSSSCG00000004220	0.139423	-1.01141	GOM_MAD_NC
ENSSSCG00000004221	0.279256	0.757391	GOM_MAD_NC
ENSSSCG00000004222	-0.261494	0.404539	GOM_MAD_NC
ENSSSCG00000004223	0.27965	0.669615	GOM_MAD_NC
ENSSSCG00000004224	-0.0930626	3.20324	GOM_MAD_NC
ENSSSCG00000004225	-1.29894	-3.63779	GOM_MAD_NC
ENSSSCG00000004233	0.117278	2.12403	GOM_MAD_NC
ENSSSCG00000004236	1.0227	-3.18292	GOM_MAD_NC
ENSSSCG00000004237	0.279325	-1.9152	GOM_MAD_NC
ENSSSCG00000004238	0.0684536	-1.11001	GOM_MAD_NC
ENSSSCG00000004241	-0.564099	-1.62931	GOM_MAD_NC
ENSSSCG00000004242	-0.113813	0.133989	GOM_MAD_NC
ENSSSCG00000004244	-0.627229	2.29677	GOM_MAD_NC
ENSSSCG00000004246	-0.521713	-0.92151	GOM_MAD_NC
ENSSSCG00000004247	-0.133036	2.89313	GOM_MAD_NC
ENSSSCG00000004249	-0.289032	-2.31612	GOM_MAD_NC
ENSSSCG00000004250	1.11009	-2.99059	GOM_MAD_NC
ENSSSCG00000004253	-0.116552	0.128075	GOM_MAD_NC
ENSSSCG00000004254	-0.0139033	3.21454	GOM_MAD_NC
ENSSSCG00000004275	-0.117442	0.312455	GOM_MAD_NC
ENSSSCG00000004279	-0.461983	1.08645	GOM_MAD_NC
ENSSSCG00000004280	0.873065	0.26558	GOM_MAD_NC
ENSSSCG00000004281	0.745447	3.16879	GOM_MAD_NC
ENSSSCG00000004289	-0.0107924	-0.914562	GOM_MAD_NC
ENSSSCG00000004290	1.1816	1.0343	GOM_MAD_NC
ENSSSCG00000004291	0.651782	0.919815	GOM_MAD_NC
ENSSSCG00000004293	0.075266	-0.108087	GOM_MAD_NC
ENSSSCG00000004294	-0.128487	-1.89569	GOM_MAD_NC
ENSSSCG00000004300	0.0204723	0.914529	GOM_MAD_NC
ENSSSCG00000004304	-0.166274	0.99345	GOM_MAD_NC
ENSSSCG00000004306	-0.0324192	-0.958062	GOM_MAD_NC
ENSSSCG00000004307	0.262757	-1.84258	GOM_MAD_NC
ENSSSCG00000004311	0.011615	0.222917	GOM_MAD_NC
ENSSSCG00000004314	0.164427	4.33712	GOM_MAD_NC
ENSSSCG00000004317	0.0370332	0.971075	GOM_MAD_NC
ENSSSCG00000004318	0.266735	-0.967906	GOM_MAD_NC
ENSSSCG00000004322	-2.01909	-8.04446	GOM_MAD_NC
ENSSSCG00000004328	-0.0148708	-2.14391	GOM_MAD_NC
ENSSSCG00000004332	-0.384029	-0.6698	GOM_MAD_NC
ENSSSCG00000004334	0.0825541	-0.977834	GOM_MAD_NC
ENSSSCG00000004336	2.0901	1.98161	GOM_MAD_NC
ENSSSCG00000004340	0.023967	-1.92652	GOM_MAD_NC
ENSSSCG00000004342	-0.0896404	9.38856	GOM_MAD_NC
ENSSSCG00000004344	0.109037	-0.971516	GOM_MAD_NC
ENSSSCG00000004349	0.282956	0.993563	GOM_MAD_NC
ENSSSCG00000004351	0.152969	-0.19875	GOM_MAD_NC
ENSSSCG00000004353	0.139506	-1.54775	GOM_MAD_NC
ENSSSCG00000004358	0.143994	-0.954069	GOM_MAD_NC
ENSSSCG00000004368	-0.0378969	2.82136	GOM_MAD_NC
ENSSSCG00000004369	-0.420836	4.18622	GOM_MAD_NC
ENSSSCG00000004370	0.132945	1.96431	GOM_MAD_NC
ENSSSCG00000004371	-0.631051	-1.08562	GOM_MAD_NC
ENSSSCG00000004373	-0.164007	1.00406	GOM_MAD_NC
ENSSSCG00000004374	0.24411	1.00406	GOM_MAD_NC
ENSSSCG00000004382	0.0752611	-0.996023	GOM_MAD_NC
ENSSSCG00000004385	0.0544257	1.95234	GOM_MAD_NC
ENSSSCG00000004387	0.156608	-7.20042	GOM_MAD_NC
ENSSSCG00000004388	-0.142941	0.0946999	GOM_MAD_NC
ENSSSCG00000004390	0.39826	-0.824958	GOM_MAD_NC
ENSSSCG00000004391	-0.350225	-0.824958	GOM_MAD_NC
ENSSSCG00000004392	-0.104702	-0.141545	GOM_MAD_NC
ENSSSCG00000004393	0.197571	-4.61966	GOM_MAD_NC
ENSSSCG00000004394	-0.132117	-1.12611	GOM_MAD_NC
ENSSSCG00000004402	0.151067	3.88425	GOM_MAD_NC
ENSSSCG00000004403	-0.0982343	-2.29197	GOM_MAD_NC
ENSSSCG00000004404	0.303737	-1.13835	GOM_MAD_NC
ENSSSCG00000004405	0.18883	-1.3459	GOM_MAD_NC
ENSSSCG00000004408	-0.0835308	2.06446	GOM_MAD_NC
ENSSSCG00000004411	-0.261079	2.12068	GOM_MAD_NC
ENSSSCG00000004414	0.300576	-1.19369	GOM_MAD_NC
ENSSSCG00000004415	0.194894	-0.0551226	GOM_MAD_NC
ENSSSCG00000004419	1.1812	-1.04594	GOM_MAD_NC
ENSSSCG00000004420	0.0351327	6.89227	GOM_MAD_NC
ENSSSCG00000004421	-0.23102	-3.26839	GOM_MAD_NC
ENSSSCG00000004425	0.206407	4.09696	GOM_MAD_NC
ENSSSCG00000004438	0.272337	0.194306	GOM_MAD_NC
ENSSSCG00000004452	-0.00137864	0.0714409	GOM_MAD_NC
ENSSSCG00000004465	0.591584	-1.16922	GOM_MAD_NC
ENSSSCG00000004479	0.683027	-4.25212	GOM_MAD_NC
ENSSSCG00000004480	0.139347	-0.00200308	GOM_MAD_NC
ENSSSCG00000004484	-0.813051	1.05347	GOM_MAD_NC
ENSSSCG00000004489	-0.0501707	3.84924	GOM_MAD_NC
ENSSSCG00000004490	0.692313	5.26513	GOM_MAD_NC
ENSSSCG00000004493	-0.95778	-0.151163	GOM_MAD_NC
ENSSSCG00000004500	0.278058	-1.05154	GOM_MAD_NC
ENSSSCG00000004502	-0.100424	-1.04449	GOM_MAD_NC
ENSSSCG00000004505	-0.00398124	-1.04168	GOM_MAD_NC
ENSSSCG00000004506	0.509678	-4.28782	GOM_MAD_NC
ENSSSCG00000004507	0.512424	6.08531	GOM_MAD_NC
ENSSSCG00000004508	0.056452	-1.95512	GOM_MAD_NC
ENSSSCG00000004509	0.0413332	3.14461	GOM_MAD_NC
ENSSSCG00000004522	-0.264951	-0.986651	GOM_MAD_NC
ENSSSCG00000004524	0.18316	-3.18495	GOM_MAD_NC
ENSSSCG00000004528	0.0361569	-0.953303	GOM_MAD_NC
ENSSSCG00000004529	0.0448257	0.955884	GOM_MAD_NC
ENSSSCG00000004530	0.282015	1.07609	GOM_MAD_NC
ENSSSCG00000004531	-0.251255	3.36519	GOM_MAD_NC
ENSSSCG00000004534	0.150831	-2.60987	GOM_MAD_NC
ENSSSCG00000004535	0.176997	3.97388	GOM_MAD_NC
ENSSSCG00000004537	0.110674	-0.925656	GOM_MAD_NC
ENSSSCG00000004538	-0.0496591	-1.97648	GOM_MAD_NC
ENSSSCG00000004542	0.140271	0.954714	GOM_MAD_NC
ENSSSCG00000004543	-0.0192756	0.916381	GOM_MAD_NC
ENSSSCG00000004544	-0.0697791	0.916381	GOM_MAD_NC
ENSSSCG00000004545	-0.259636	4.1284	GOM_MAD_NC
ENSSSCG00000004547	0.0204226	-2.87041	GOM_MAD_NC
ENSSSCG00000004549	0.858326	3.84828	GOM_MAD_NC
ENSSSCG00000004550	0.105608	-3.7878	GOM_MAD_NC
ENSSSCG00000004551	-0.0247529	-4.43759	GOM_MAD_NC
ENSSSCG00000004552	-0.1253	-1.72299	GOM_MAD_NC
ENSSSCG00000004554	-0.952964	-1.72299	GOM_MAD_NC
ENSSSCG00000004558	-0.2361	5.57551	GOM_MAD_NC
ENSSSCG00000004561	-0.137989	1.86027	GOM_MAD_NC
ENSSSCG00000004569	0.396107	2.16053	GOM_MAD_NC
ENSSSCG00000004570	1.67019	1.40838	GOM_MAD_NC
ENSSSCG00000004576	0.208522	0.980381	GOM_MAD_NC
ENSSSCG00000004577	-0.0301048	-5.23507	GOM_MAD_NC
ENSSSCG00000004578	0.148195	-4.00136	GOM_MAD_NC
ENSSSCG00000004584	-0.0769485	4.63861	GOM_MAD_NC
ENSSSCG00000004586	0.453459	0.987517	GOM_MAD_NC
ENSSSCG00000004587	0.18432	-1.11991	GOM_MAD_NC
ENSSSCG00000004589	0.024863	2.14872	GOM_MAD_NC
ENSSSCG00000004595	-0.0182026	-2.75723	GOM_MAD_NC
ENSSSCG00000004596	0.195655	-0.614041	GOM_MAD_NC
ENSSSCG00000004598	0.716241	-1.07588	GOM_MAD_NC
ENSSSCG00000004600	-0.0876371	-2.79235	GOM_MAD_NC
ENSSSCG00000004601	-1.23509	0.815606	GOM_MAD_NC
ENSSSCG00000004602	-0.251975	1.08195	GOM_MAD_NC
ENSSSCG00000004603	-0.0493121	-1.00881	GOM_MAD_NC
ENSSSCG00000004610	0.0105234	1.96775	GOM_MAD_NC
ENSSSCG00000004612	-0.279525	-2.56731	GOM_MAD_NC
ENSSSCG00000004617	0.436936	-5.2335	GOM_MAD_NC
ENSSSCG00000004620	0.0171765	0.618743	GOM_MAD_NC
ENSSSCG00000004622	0.573364	-0.210712	GOM_MAD_NC
ENSSSCG00000004624	0.100491	-0.0132364	GOM_MAD_NC
ENSSSCG00000004625	-0.0105812	-2.03105	GOM_MAD_NC
ENSSSCG00000004626	-0.243909	-4.21538	GOM_MAD_NC
ENSSSCG00000004628	0.322993	1.89854	GOM_MAD_NC
ENSSSCG00000004629	-0.0121388	0.983851	GOM_MAD_NC
ENSSSCG00000004634	0.154743	1.10243	GOM_MAD_NC
ENSSSCG00000004635	0.125143	0.941206	GOM_MAD_NC
ENSSSCG00000004636	0.00965051	-4.32943	GOM_MAD_NC
ENSSSCG00000004639	0.116133	-0.907477	GOM_MAD_NC
ENSSSCG00000004646	-1.50119	-1.38667	GOM_MAD_NC
ENSSSCG00000004647	-0.0317095	-1.19302	GOM_MAD_NC
ENSSSCG00000004648	0.323081	-2.89304	GOM_MAD_NC
ENSSSCG00000004651	0.193364	0.187008	GOM_MAD_NC
ENSSSCG00000004652	0.218783	0.187008	GOM_MAD_NC
ENSSSCG00000004656	-0.00492478	0.0463734	GOM_MAD_NC
ENSSSCG00000004657	0.18583	-1.91492	GOM_MAD_NC
ENSSSCG00000004658	1.13931	0.959928	GOM_MAD_NC
ENSSSCG00000004661	0.0877134	0.114567	GOM_MAD_NC
ENSSSCG00000004663	-0.366982	1.06768	GOM_MAD_NC
ENSSSCG00000004666	0.144759	0.0245428	GOM_MAD_NC
ENSSSCG00000004670	-0.578753	-0.886789	GOM_MAD_NC
ENSSSCG00000004671	0.214085	-4.20523	GOM_MAD_NC
ENSSSCG00000004672	-0.428883	-1.03213	GOM_MAD_NC
ENSSSCG00000004676	0.254278	-1.20842	GOM_MAD_NC
ENSSSCG00000004678	0.432747	-1.08385	GOM_MAD_NC
ENSSSCG00000004679	0.696218	1.01777	GOM_MAD_NC
ENSSSCG00000004684	0.202561	0.196626	GOM_MAD_NC
ENSSSCG00000004687	-0.42375	-0.953646	GOM_MAD_NC
ENSSSCG00000004691	0.195502	-0.95061	GOM_MAD_NC
ENSSSCG00000004694	-1.0871	-1.96529	GOM_MAD_NC
ENSSSCG00000004695	-0.315418	-5.03175	GOM_MAD_NC
ENSSSCG00000004700	-0.521894	-1.87914	GOM_MAD_NC
ENSSSCG00000004701	0.180252	-1.87914	GOM_MAD_NC
ENSSSCG00000004704	0.289117	-1.1078	GOM_MAD_NC
ENSSSCG00000004716	0.195707	-2.81365	GOM_MAD_NC
ENSSSCG00000004717	0.0901883	2.07159	GOM_MAD_NC
ENSSSCG00000004718	0.0297024	-2.8489	GOM_MAD_NC
ENSSSCG00000004719	0.182006	0.0195791	GOM_MAD_NC
ENSSSCG00000004725	0.563833	-1.50094	GOM_MAD_NC
ENSSSCG00000004726	-0.0415753	0.110647	GOM_MAD_NC
ENSSSCG00000004728	-0.650718	0.952027	GOM_MAD_NC
ENSSSCG00000004729	0.0455182	0.195061	GOM_MAD_NC
ENSSSCG00000004730	0.0965292	0.195061	GOM_MAD_NC
ENSSSCG00000004731	0.242492	-0.903229	GOM_MAD_NC
ENSSSCG00000004737	0.219345	-0.914317	GOM_MAD_NC
ENSSSCG00000004738	-0.251015	-1.05743	GOM_MAD_NC
ENSSSCG00000004739	0.0308172	-2.19529	GOM_MAD_NC
ENSSSCG00000004744	-1.53841	0.227413	GOM_MAD_NC
ENSSSCG00000004745	0.189854	1.08261	GOM_MAD_NC
ENSSSCG00000004747	-0.0679047	-0.923156	GOM_MAD_NC
ENSSSCG00000004748	0.366576	-1.06568	GOM_MAD_NC
ENSSSCG00000004750	-1.18395	-0.981612	GOM_MAD_NC
ENSSSCG00000004751	0.59348	1.03789	GOM_MAD_NC
ENSSSCG00000004752	0.261158	1.03789	GOM_MAD_NC
ENSSSCG00000004753	0.0608863	1.26383	GOM_MAD_NC
ENSSSCG00000004755	0.443049	3.1693	GOM_MAD_NC
ENSSSCG00000004757	0.369071	-1.97746	GOM_MAD_NC
ENSSSCG00000004758	-0.119702	-0.0618282	GOM_MAD_NC
ENSSSCG00000004772	0.187988	-1.52806	GOM_MAD_NC
ENSSSCG00000004774	0.673357	1.06085	GOM_MAD_NC
ENSSSCG00000004779	-1.04782	-0.810546	GOM_MAD_NC
ENSSSCG00000004782	-1.11658	-0.909763	GOM_MAD_NC
ENSSSCG00000004785	-0.167484	6.43496	GOM_MAD_NC
ENSSSCG00000004787	0.586881	1.92796	GOM_MAD_NC
ENSSSCG00000004789	0.388067	-3.61675	GOM_MAD_NC
ENSSSCG00000004791	-0.898817	1.23093	GOM_MAD_NC
ENSSSCG00000004795	-0.157511	0.232798	GOM_MAD_NC
ENSSSCG00000004813	0.217775	-0.963976	GOM_MAD_NC
ENSSSCG00000004814	0.291955	-0.963976	GOM_MAD_NC
ENSSSCG00000004820	0.217334	0.0403048	GOM_MAD_NC
ENSSSCG00000004821	-0.0921686	0.0403048	GOM_MAD_NC
ENSSSCG00000004822	0.463696	-1.284	GOM_MAD_NC
ENSSSCG00000004823	0.0655413	3.60655	GOM_MAD_NC
ENSSSCG00000004825	-0.12404	11.9504	GOM_MAD_NC
ENSSSCG00000004826	0.0275688	0.983	GOM_MAD_NC
ENSSSCG00000004829	-0.595048	-0.12693	GOM_MAD_NC
ENSSSCG00000004830	-0.0232781	-0.981037	GOM_MAD_NC
ENSSSCG00000004831	-0.671546	-2.39176	GOM_MAD_NC
ENSSSCG00000004832	0.073931	-1.04766	GOM_MAD_NC
ENSSSCG00000004834	0.595038	1.96328	GOM_MAD_NC
ENSSSCG00000004836	2.56288	1.94721	GOM_MAD_NC
ENSSSCG00000004844	0.215435	1.93472	GOM_MAD_NC
ENSSSCG00000004845	0.315567	1.03109	GOM_MAD_NC
ENSSSCG00000004854	-0.541822	0.969033	GOM_MAD_NC
ENSSSCG00000004856	-0.154256	10.47	GOM_MAD_NC
ENSSSCG00000004859	-0.0390811	-2.06668	GOM_MAD_NC
ENSSSCG00000004861	0.244678	-1.90597	GOM_MAD_NC
ENSSSCG00000004870	0.170794	-4.83964	GOM_MAD_NC
ENSSSCG00000004875	-0.294803	-3.2837	GOM_MAD_NC
ENSSSCG00000004885	1.22117	2.02085	GOM_MAD_NC
ENSSSCG00000004888	-0.56907	-4.77075	GOM_MAD_NC
ENSSSCG00000004889	-1.15734	0.104151	GOM_MAD_NC
ENSSSCG00000004890	-4.82681	-1.08985	GOM_MAD_NC
ENSSSCG00000004893	0.0883631	0.924383	GOM_MAD_NC
ENSSSCG00000004894	-2.6775	0.0712917	GOM_MAD_NC
ENSSSCG00000004896	0.413711	12.0383	GOM_MAD_NC
ENSSSCG00000004897	0.479234	3.38066	GOM_MAD_NC
ENSSSCG00000004898	0.0442164	3.27603	GOM_MAD_NC
ENSSSCG00000004899	0.0198222	-2.2037	GOM_MAD_NC
ENSSSCG00000004901	0.0731726	-2.2037	GOM_MAD_NC
ENSSSCG00000004902	-0.204371	-0.401882	GOM_MAD_NC
ENSSSCG00000004903	-3.18592	0.867734	GOM_MAD_NC
ENSSSCG00000004907	-1.42185	-1.89822	GOM_MAD_NC
ENSSSCG00000004908	0.0715745	0.909094	GOM_MAD_NC
ENSSSCG00000004911	0.869186	0.956552	GOM_MAD_NC
ENSSSCG00000004912	-0.0382051	-0.0344169	GOM_MAD_NC
ENSSSCG00000004919	-0.0543229	-2.37856	GOM_MAD_NC
ENSSSCG00000004921	0.0786343	-0.970659	GOM_MAD_NC
ENSSSCG00000004926	0.0883199	2.84512	GOM_MAD_NC
ENSSSCG00000004927	0.0935302	0.0516234	GOM_MAD_NC
ENSSSCG00000004928	2.23851	-0.0891941	GOM_MAD_NC
ENSSSCG00000004929	0.485182	0.193111	GOM_MAD_NC
ENSSSCG00000004931	0.45075	-2.83745	GOM_MAD_NC
ENSSSCG00000004934	0.0796367	-0.231363	GOM_MAD_NC
ENSSSCG00000004935	0.131792	-4.77471	GOM_MAD_NC
ENSSSCG00000004936	-0.238087	1.02133	GOM_MAD_NC
ENSSSCG00000004937	-0.232943	1.2636	GOM_MAD_NC
ENSSSCG00000004938	0.16072	-4.0294	GOM_MAD_NC
ENSSSCG00000004941	0.0550931	-1.0275	GOM_MAD_NC
ENSSSCG00000004942	-0.142691	1.84643	GOM_MAD_NC
ENSSSCG00000004943	0.314644	2.85718	GOM_MAD_NC
ENSSSCG00000004945	-0.0432969	2.03206	GOM_MAD_NC
ENSSSCG00000004946	-0.261774	-0.358814	GOM_MAD_NC
ENSSSCG00000004948	-0.286284	-7.19251	GOM_MAD_NC
ENSSSCG00000004951	0.0695288	-6.09329	GOM_MAD_NC
ENSSSCG00000004952	-0.0100762	-5.53091	GOM_MAD_NC
ENSSSCG00000004954	0.364519	-6.09329	GOM_MAD_NC
ENSSSCG00000004957	0.345781	-0.980451	GOM_MAD_NC
ENSSSCG00000004958	-0.0698178	3.10209	GOM_MAD_NC
ENSSSCG00000004962	0.437035	-2.11321	GOM_MAD_NC
ENSSSCG00000004963	0.00956419	0.0236047	GOM_MAD_NC
ENSSSCG00000004966	1.8377	0.0679002	GOM_MAD_NC
ENSSSCG00000004968	-0.341328	-1.00924	GOM_MAD_NC
ENSSSCG00000004969	-1.21284	-0.0036348	GOM_MAD_NC
ENSSSCG00000004970	0.232473	0.0397738	GOM_MAD_NC
ENSSSCG00000004971	0.163769	3.09284	GOM_MAD_NC
ENSSSCG00000004973	0.149473	-1.0976	GOM_MAD_NC
ENSSSCG00000004974	0.306366	-1.0976	GOM_MAD_NC
ENSSSCG00000004976	-0.102918	1.26409	GOM_MAD_NC
ENSSSCG00000004979	-0.0717262	-1.80995	GOM_MAD_NC
ENSSSCG00000004980	-1.76389	7.31162	GOM_MAD_NC
ENSSSCG00000004983	0.0487561	-1.78421	GOM_MAD_NC
ENSSSCG00000004985	0.126904	0.925587	GOM_MAD_NC
ENSSSCG00000004986	0.158964	-1.02981	GOM_MAD_NC
ENSSSCG00000004989	-0.00729887	-0.896414	GOM_MAD_NC
ENSSSCG00000004997	0.058189	-0.977416	GOM_MAD_NC
ENSSSCG00000004999	-0.199557	-2.12394	GOM_MAD_NC
ENSSSCG00000005000	-0.329204	1.05388	GOM_MAD_NC
ENSSSCG00000005002	-0.96208	-1.03597	GOM_MAD_NC
ENSSSCG00000005006	-0.0319939	2.7321	GOM_MAD_NC
ENSSSCG00000005008	-0.691933	3.76459	GOM_MAD_NC
ENSSSCG00000005009	-0.0510198	-1.80628	GOM_MAD_NC
ENSSSCG00000005011	0.0147312	-0.106111	GOM_MAD_NC
ENSSSCG00000005012	-0.370256	0.779249	GOM_MAD_NC
ENSSSCG00000005015	0.0491472	4.67206	GOM_MAD_NC
ENSSSCG00000005016	0.340541	6.04078	GOM_MAD_NC
ENSSSCG00000005020	-0.410836	1.58451	GOM_MAD_NC
ENSSSCG00000005021	0.0799293	1.09611	GOM_MAD_NC
ENSSSCG00000005024	0.274339	-3.88662	GOM_MAD_NC
ENSSSCG00000005027	-0.0697987	-0.55763	GOM_MAD_NC
ENSSSCG00000005029	0.144637	0.939681	GOM_MAD_NC
ENSSSCG00000005030	0.24722	4.21805	GOM_MAD_NC
ENSSSCG00000005040	0.346008	-0.153477	GOM_MAD_NC
ENSSSCG00000005041	0.575553	1.20248	GOM_MAD_NC
ENSSSCG00000005043	0.79613	-3.24931	GOM_MAD_NC
ENSSSCG00000005045	-0.539391	1.70879	GOM_MAD_NC
ENSSSCG00000005047	-0.107599	1.70879	GOM_MAD_NC
ENSSSCG00000005052	-0.371182	-0.96583	GOM_MAD_NC
ENSSSCG00000005054	-0.121656	-7.70948	GOM_MAD_NC
ENSSSCG00000005055	-1.31201	-1.9903	GOM_MAD_NC
ENSSSCG00000005056	-0.868413	-4.73648	GOM_MAD_NC
ENSSSCG00000005057	-0.0923105	-2.71907	GOM_MAD_NC
ENSSSCG00000005058	-0.343629	-1.80918	GOM_MAD_NC
ENSSSCG00000005060	0.111443	0.854198	GOM_MAD_NC
ENSSSCG00000005072	-0.0131852	-0.879251	GOM_MAD_NC
ENSSSCG00000005073	-0.0605015	-2.17766	GOM_MAD_NC
ENSSSCG00000005076	0.063192	0.904503	GOM_MAD_NC
ENSSSCG00000005078	0.166779	2.05752	GOM_MAD_NC
ENSSSCG00000005081	0.103931	0.0223948	GOM_MAD_NC
ENSSSCG00000005082	-0.481193	2.27548	GOM_MAD_NC
ENSSSCG00000005083	0.650288	-2.36556	GOM_MAD_NC
ENSSSCG00000005084	0.187873	-2.26696	GOM_MAD_NC
ENSSSCG00000005089	0.165306	-1.79069	GOM_MAD_NC
ENSSSCG00000005090	0.147916	4.93269	GOM_MAD_NC
ENSSSCG00000005092	-0.493338	0.314883	GOM_MAD_NC
ENSSSCG00000005095	0.199521	-0.314038	GOM_MAD_NC
ENSSSCG00000005096	0.000953842	2.68046	GOM_MAD_NC
ENSSSCG00000005097	-0.148276	-2.94451	GOM_MAD_NC
ENSSSCG00000005110	0.1983	-3.78187	GOM_MAD_NC
ENSSSCG00000005112	-0.111785	1.11246	GOM_MAD_NC
ENSSSCG00000005122	0.403853	-0.704777	GOM_MAD_NC
ENSSSCG00000005124	-0.0601174	-2.04996	GOM_MAD_NC
ENSSSCG00000005126	0.0646792	-2.04996	GOM_MAD_NC
ENSSSCG00000005135	0.0283694	0.937771	GOM_MAD_NC
ENSSSCG00000005150	-0.0394032	0.970675	GOM_MAD_NC
ENSSSCG00000005164	-0.459194	0.993625	GOM_MAD_NC
ENSSSCG00000005166	0.453986	-2.09272	GOM_MAD_NC
ENSSSCG00000005169	-0.129988	-2.12465	GOM_MAD_NC
ENSSSCG00000005170	0.0946635	1.08441	GOM_MAD_NC
ENSSSCG00000005173	-0.130807	2.04848	GOM_MAD_NC
ENSSSCG00000005174	-0.0197418	-1.0075	GOM_MAD_NC
ENSSSCG00000005178	0.0313958	1.02134	GOM_MAD_NC
ENSSSCG00000005180	-0.205414	-1.02686	GOM_MAD_NC
ENSSSCG00000005182	0.280332	0.994331	GOM_MAD_NC
ENSSSCG00000005183	-0.204559	1.15977	GOM_MAD_NC
ENSSSCG00000005184	-0.391549	-0.00334076	GOM_MAD_NC
ENSSSCG00000005186	0.0721746	1.06568	GOM_MAD_NC
ENSSSCG00000005190	0.299285	-1.6388	GOM_MAD_NC
ENSSSCG00000005191	0.202423	0.962527	GOM_MAD_NC
ENSSSCG00000005194	-2.28494	-0.930421	GOM_MAD_NC
ENSSSCG00000005201	-0.152393	0.752848	GOM_MAD_NC
ENSSSCG00000005203	-0.317792	-0.998003	GOM_MAD_NC
ENSSSCG00000005204	-0.0427696	0.752848	GOM_MAD_NC
ENSSSCG00000005205	0.204638	2.86232	GOM_MAD_NC
ENSSSCG00000005207	-0.244852	-1.09961	GOM_MAD_NC
ENSSSCG00000005208	0.0760474	1.115	GOM_MAD_NC
ENSSSCG00000005211	-0.164073	2.24288	GOM_MAD_NC
ENSSSCG00000005212	0.752677	-3.97051	GOM_MAD_NC
ENSSSCG00000005215	-0.08107	3.72769	GOM_MAD_NC
ENSSSCG00000005216	-1.26082	-2.27292	GOM_MAD_NC
ENSSSCG00000005217	0.174255	-1.85407	GOM_MAD_NC
ENSSSCG00000005219	-0.054322	1.02437	GOM_MAD_NC
ENSSSCG00000005220	0.189366	-4.00802	GOM_MAD_NC
ENSSSCG00000005221	-0.0701878	-3.06754	GOM_MAD_NC
ENSSSCG00000005224	0.630258	-0.95057	GOM_MAD_NC
ENSSSCG00000005225	-0.234094	-0.205676	GOM_MAD_NC
ENSSSCG00000005227	-0.12184	-1.01201	GOM_MAD_NC
ENSSSCG00000005229	0.022524	0.951339	GOM_MAD_NC
ENSSSCG00000005235	0.373564	2.02916	GOM_MAD_NC
ENSSSCG00000005240	-0.527815	-0.571898	GOM_MAD_NC
ENSSSCG00000005243	1.33478	-0.123707	GOM_MAD_NC
ENSSSCG00000005247	-0.160453	1.66684	GOM_MAD_NC
ENSSSCG00000005250	0.10832	2.08291	GOM_MAD_NC
ENSSSCG00000005255	0.0650945	-1.22772	GOM_MAD_NC
ENSSSCG00000005257	-2.91301	0.992051	GOM_MAD_NC
ENSSSCG00000005266	0.0886995	-5.89203	GOM_MAD_NC
ENSSSCG00000005267	-0.125562	-1.10973	GOM_MAD_NC
ENSSSCG00000005272	0.626924	0.952281	GOM_MAD_NC
ENSSSCG00000005273	0.0194791	0.952281	GOM_MAD_NC
ENSSSCG00000005277	-1.24359	-1.55245	GOM_MAD_NC
ENSSSCG00000005278	3.73471	1.21503	GOM_MAD_NC
ENSSSCG00000005284	-0.568578	1.89892	GOM_MAD_NC
ENSSSCG00000005286	0.0864714	2.00707	GOM_MAD_NC
ENSSSCG00000005291	-0.404206	-2.08959	GOM_MAD_NC
ENSSSCG00000005301	0.247329	4.11475	GOM_MAD_NC
ENSSSCG00000005305	-0.317973	4.1484	GOM_MAD_NC
ENSSSCG00000005308	0.257054	-0.0435989	GOM_MAD_NC
ENSSSCG00000005310	0.296005	-6.07652	GOM_MAD_NC
ENSSSCG00000005311	-0.765838	1.97938	GOM_MAD_NC
ENSSSCG00000005312	-1.27739	1.97938	GOM_MAD_NC
ENSSSCG00000005313	0.364747	1.97938	GOM_MAD_NC
ENSSSCG00000005314	1.01054	0.45898	GOM_MAD_NC
ENSSSCG00000005316	2.76619	5.86209	GOM_MAD_NC
ENSSSCG00000005317	0.156194	6.01834	GOM_MAD_NC
ENSSSCG00000005318	0.118804	4.5099	GOM_MAD_NC
ENSSSCG00000005319	0.13054	0.943008	GOM_MAD_NC
ENSSSCG00000005320	0.150566	0.943008	GOM_MAD_NC
ENSSSCG00000005322	0.116524	3.27145	GOM_MAD_NC
ENSSSCG00000005324	0.396789	2.85563	GOM_MAD_NC
ENSSSCG00000005325	0.0380161	2.85563	GOM_MAD_NC
ENSSSCG00000005343	0.134987	0.988946	GOM_MAD_NC
ENSSSCG00000005344	-0.199849	-1.11623	GOM_MAD_NC
ENSSSCG00000005346	-0.0578785	0.947905	GOM_MAD_NC
ENSSSCG00000005347	0.19342	0.948762	GOM_MAD_NC
ENSSSCG00000005354	-0.182324	0.939122	GOM_MAD_NC
ENSSSCG00000005358	-0.0760334	2.98937	GOM_MAD_NC
ENSSSCG00000005361	0.465272	-1.03868	GOM_MAD_NC
ENSSSCG00000005366	0.115598	-3.08507	GOM_MAD_NC
ENSSSCG00000005367	0.189301	0.0169523	GOM_MAD_NC
ENSSSCG00000005371	0.0548913	1.16393	GOM_MAD_NC
ENSSSCG00000005373	0.133834	1.16393	GOM_MAD_NC
ENSSSCG00000005375	-0.0509064	4.71425	GOM_MAD_NC
ENSSSCG00000005376	-0.308143	6.03017	GOM_MAD_NC
ENSSSCG00000005380	0.533667	3.37418	GOM_MAD_NC
ENSSSCG00000005382	0.0355684	1.06991	GOM_MAD_NC
ENSSSCG00000005389	-0.0579166	-1.06844	GOM_MAD_NC
ENSSSCG00000005399	0.0712365	1.16976	GOM_MAD_NC
ENSSSCG00000005423	0.287201	6.80359	GOM_MAD_NC
ENSSSCG00000005426	0.0491354	-1.0968	GOM_MAD_NC
ENSSSCG00000005436	0.121952	-1.10575	GOM_MAD_NC
ENSSSCG00000005437	0.690693	2.13898	GOM_MAD_NC
ENSSSCG00000005440	0.195728	-0.346505	GOM_MAD_NC
ENSSSCG00000005441	-0.0161781	-0.346505	GOM_MAD_NC
ENSSSCG00000005446	0.140659	-3.23148	GOM_MAD_NC
ENSSSCG00000005449	-0.829902	1.04116	GOM_MAD_NC
ENSSSCG00000005452	0.373594	-1.09433	GOM_MAD_NC
ENSSSCG00000005455	-0.123563	0.929202	GOM_MAD_NC
ENSSSCG00000005457	0.172142	2.25349	GOM_MAD_NC
ENSSSCG00000005459	0.236489	1.13632	GOM_MAD_NC
ENSSSCG00000005465	-0.605154	-1.03844	GOM_MAD_NC
ENSSSCG00000005466	-0.312046	0.73571	GOM_MAD_NC
ENSSSCG00000005467	0.612375	-3.53989	GOM_MAD_NC
ENSSSCG00000005471	-0.381317	2.22344	GOM_MAD_NC
ENSSSCG00000005472	-1.29124	1.46868	GOM_MAD_NC
ENSSSCG00000005478	0.166722	-0.997866	GOM_MAD_NC
ENSSSCG00000005480	0.571305	3.7401	GOM_MAD_NC
ENSSSCG00000005484	-0.289968	-2.19287	GOM_MAD_NC
ENSSSCG00000005485	1.39492	1.05293	GOM_MAD_NC
ENSSSCG00000005487	-0.090301	0.540947	GOM_MAD_NC
ENSSSCG00000005498	-0.194349	-1.01935	GOM_MAD_NC
ENSSSCG00000005501	0.332573	-1.00235	GOM_MAD_NC
ENSSSCG00000005503	-0.235635	1.21064	GOM_MAD_NC
ENSSSCG00000005506	-0.333586	-0.993793	GOM_MAD_NC
ENSSSCG00000005507	0.656337	-0.996209	GOM_MAD_NC
ENSSSCG00000005508	0.0761331	1.0151	GOM_MAD_NC
ENSSSCG00000005510	-0.387277	-0.673707	GOM_MAD_NC
ENSSSCG00000005511	-0.264871	4.05525	GOM_MAD_NC
ENSSSCG00000005514	0.0353927	-6.20973	GOM_MAD_NC
ENSSSCG00000005518	0.297248	-4.45177	GOM_MAD_NC
ENSSSCG00000005524	0.385356	-2.05187	GOM_MAD_NC
ENSSSCG00000005528	0.39618	-0.855953	GOM_MAD_NC
ENSSSCG00000005532	0.307701	-1.02302	GOM_MAD_NC
ENSSSCG00000005533	-0.164317	1.59618	GOM_MAD_NC
ENSSSCG00000005575	0.112499	-2.09007	GOM_MAD_NC
ENSSSCG00000005576	-0.177003	1.1266	GOM_MAD_NC
ENSSSCG00000005584	-4.20303	1.0275	GOM_MAD_NC
ENSSSCG00000005585	0.0323871	1.14224	GOM_MAD_NC
ENSSSCG00000005587	-0.431202	-0.190932	GOM_MAD_NC
ENSSSCG00000005589	0.170561	-0.657177	GOM_MAD_NC
ENSSSCG00000005593	-0.073937	-0.975555	GOM_MAD_NC
ENSSSCG00000005596	0.233448	-0.0363188	GOM_MAD_NC
ENSSSCG00000005597	0.0591959	1.09771	GOM_MAD_NC
ENSSSCG00000005600	0.099165	-0.00488355	GOM_MAD_NC
ENSSSCG00000005601	-0.396729	1.18656	GOM_MAD_NC
ENSSSCG00000005607	0.56402	1.15087	GOM_MAD_NC
ENSSSCG00000005608	-0.014386	-3.27663	GOM_MAD_NC
ENSSSCG00000005613	0.294118	-2.27535	GOM_MAD_NC
ENSSSCG00000005614	-0.0644589	-1.48661	GOM_MAD_NC
ENSSSCG00000005615	0.447086	1.42416	GOM_MAD_NC
ENSSSCG00000005616	0.504075	1.42416	GOM_MAD_NC
ENSSSCG00000005619	0.0194224	3.30733	GOM_MAD_NC
ENSSSCG00000005620	0.480539	-7.14464	GOM_MAD_NC
ENSSSCG00000005621	0.3133	-7.14464	GOM_MAD_NC
ENSSSCG00000005623	0.50165	8.28294	GOM_MAD_NC
ENSSSCG00000005625	0.314221	6.87387	GOM_MAD_NC
ENSSSCG00000005626	0.387134	1.191	GOM_MAD_NC
ENSSSCG00000005627	-0.137419	0.267651	GOM_MAD_NC
ENSSSCG00000005628	0.477952	2.26432	GOM_MAD_NC
ENSSSCG00000005631	-0.744368	1.32768	GOM_MAD_NC
ENSSSCG00000005636	0.581548	2.03888	GOM_MAD_NC
ENSSSCG00000005640	0.200408	2.52044	GOM_MAD_NC
ENSSSCG00000005641	-0.305333	1.29754	GOM_MAD_NC
ENSSSCG00000005643	0.348816	1.13878	GOM_MAD_NC
ENSSSCG00000005649	0.269399	1.14303	GOM_MAD_NC
ENSSSCG00000005650	0.640156	2.30264	GOM_MAD_NC
ENSSSCG00000005651	0.0176166	-4.50338	GOM_MAD_NC
ENSSSCG00000005652	0.107629	-3.53932	GOM_MAD_NC
ENSSSCG00000005654	-0.00447436	1.12429	GOM_MAD_NC
ENSSSCG00000005655	-0.309336	-0.2727	GOM_MAD_NC
ENSSSCG00000005656	-0.108954	1.10815	GOM_MAD_NC
ENSSSCG00000005657	0.0370169	2.42056	GOM_MAD_NC
ENSSSCG00000005659	0.303707	-0.905912	GOM_MAD_NC
ENSSSCG00000005660	0.217553	-1.25263	GOM_MAD_NC
ENSSSCG00000005662	0.191694	2.51882	GOM_MAD_NC
ENSSSCG00000005663	0.444265	0.0782438	GOM_MAD_NC
ENSSSCG00000005664	0.218098	0.0782438	GOM_MAD_NC
ENSSSCG00000005665	0.42375	0.0782438	GOM_MAD_NC
ENSSSCG00000005666	0.636166	4.67627	GOM_MAD_NC
ENSSSCG00000005667	0.0915154	4.67627	GOM_MAD_NC
ENSSSCG00000005668	0.576457	-1.19995	GOM_MAD_NC
ENSSSCG00000005669	0.667496	-1.19995	GOM_MAD_NC
ENSSSCG00000005671	0.742396	-0.0868695	GOM_MAD_NC
ENSSSCG00000005672	0.362332	-0.0868695	GOM_MAD_NC
ENSSSCG00000005673	-0.189749	-4.98777	GOM_MAD_NC
ENSSSCG00000005678	0.511346	0.937603	GOM_MAD_NC
ENSSSCG00000005679	0.31476	-4.63947	GOM_MAD_NC
ENSSSCG00000005680	-0.476714	0.0569655	GOM_MAD_NC
ENSSSCG00000005689	0.0379436	2.02041	GOM_MAD_NC
ENSSSCG00000005699	2.42548	1.3156	GOM_MAD_NC
ENSSSCG00000005701	0.371861	2.49905	GOM_MAD_NC
ENSSSCG00000005704	-0.0917423	-0.451641	GOM_MAD_NC
ENSSSCG00000005706	0.0461721	2.27303	GOM_MAD_NC
ENSSSCG00000005713	0.72597	-1.17591	GOM_MAD_NC
ENSSSCG00000005715	0.286335	-4.6233	GOM_MAD_NC
ENSSSCG00000005716	0.530662	-2.25391	GOM_MAD_NC
ENSSSCG00000005717	0.510528	-0.155831	GOM_MAD_NC
ENSSSCG00000005719	0.321122	4.75619	GOM_MAD_NC
ENSSSCG00000005720	0.053491	1.32296	GOM_MAD_NC
ENSSSCG00000005723	0.538053	-3.61207	GOM_MAD_NC
ENSSSCG00000005725	-0.125318	-2.49976	GOM_MAD_NC
ENSSSCG00000005729	0.210483	-1.16328	GOM_MAD_NC
ENSSSCG00000005731	-0.050176	-1.16328	GOM_MAD_NC
ENSSSCG00000005738	-0.247607	2.92892	GOM_MAD_NC
ENSSSCG00000005743	0.0714118	3.87443	GOM_MAD_NC
ENSSSCG00000005749	0.0370483	-2.53802	GOM_MAD_NC
ENSSSCG00000005751	0.252013	-1.11072	GOM_MAD_NC
ENSSSCG00000005773	0.499947	-0.970354	GOM_MAD_NC
ENSSSCG00000005778	-0.542955	-1.87925	GOM_MAD_NC
ENSSSCG00000005781	-0.336344	0.979505	GOM_MAD_NC
ENSSSCG00000005782	0.133891	1.99744	GOM_MAD_NC
ENSSSCG00000005785	-0.411139	1.00722	GOM_MAD_NC
ENSSSCG00000005786	0.150339	-2.01721	GOM_MAD_NC
ENSSSCG00000005787	0.124687	1.25833	GOM_MAD_NC
ENSSSCG00000005890	-0.0548246	1.33037	GOM_MAD_NC
ENSSSCG00000005893	0.146431	1.09484	GOM_MAD_NC
ENSSSCG00000005894	0.172774	-2.16182	GOM_MAD_NC
ENSSSCG00000005895	0.564296	1.31619	GOM_MAD_NC
ENSSSCG00000005896	-0.369789	1.31619	GOM_MAD_NC
ENSSSCG00000005899	0.790721	1.3408	GOM_MAD_NC
ENSSSCG00000005901	0.730601	-3.51922	GOM_MAD_NC
ENSSSCG00000005904	0.186295	0.198339	GOM_MAD_NC
ENSSSCG00000005907	0.150155	3.73219	GOM_MAD_NC
ENSSSCG00000005908	1.02921	1.06109	GOM_MAD_NC
ENSSSCG00000005909	0.251612	1.06109	GOM_MAD_NC
ENSSSCG00000005910	0.582119	-1.20749	GOM_MAD_NC
ENSSSCG00000005911	0.450943	-1.13086	GOM_MAD_NC
ENSSSCG00000005912	0.388018	-3.54482	GOM_MAD_NC
ENSSSCG00000005914	0.555133	7.2075	GOM_MAD_NC
ENSSSCG00000005916	0.468502	3.38107	GOM_MAD_NC
ENSSSCG00000005917	0.383809	-3.76484	GOM_MAD_NC
ENSSSCG00000005918	0.782869	-1.08765	GOM_MAD_NC
ENSSSCG00000005924	0.196986	-4.58297	GOM_MAD_NC
ENSSSCG00000005925	0.121212	3.93632	GOM_MAD_NC
ENSSSCG00000005930	-0.0315501	-2.23264	GOM_MAD_NC
ENSSSCG00000005933	-0.0739153	2.51616	GOM_MAD_NC
ENSSSCG00000005934	-0.0349673	3.24213	GOM_MAD_NC
ENSSSCG00000005935	-0.00279674	1.09671	GOM_MAD_NC
ENSSSCG00000005943	-0.5722	4.27174	GOM_MAD_NC
ENSSSCG00000005944	-0.941731	-2.92811	GOM_MAD_NC
ENSSSCG00000005946	-0.403173	-3.71444	GOM_MAD_NC
ENSSSCG00000005950	0.328995	-3.26337	GOM_MAD_NC
ENSSSCG00000005952	0.182603	2.25638	GOM_MAD_NC
ENSSSCG00000005955	0.171627	-1.06743	GOM_MAD_NC
ENSSSCG00000005959	-0.484415	-0.986934	GOM_MAD_NC
ENSSSCG00000005965	-0.106281	0.0843046	GOM_MAD_NC
ENSSSCG00000005967	-0.728364	1.1735	GOM_MAD_NC
ENSSSCG00000005970	-0.174633	1.0004	GOM_MAD_NC
ENSSSCG00000005971	-0.13665	-0.260423	GOM_MAD_NC
ENSSSCG00000005975	-1.01289	-4.02563	GOM_MAD_NC
ENSSSCG00000005976	0.508209	-1.89044	GOM_MAD_NC
ENSSSCG00000005981	0.963655	-1.26449	GOM_MAD_NC
ENSSSCG00000005982	-0.0880714	-2.04604	GOM_MAD_NC
ENSSSCG00000005983	-0.734755	-0.978998	GOM_MAD_NC
ENSSSCG00000005984	0.287849	-2.01337	GOM_MAD_NC
ENSSSCG00000005987	0.0649967	-0.0290804	GOM_MAD_NC
ENSSSCG00000005992	0.278713	0.636003	GOM_MAD_NC
ENSSSCG00000005994	0.513333	-2.06981	GOM_MAD_NC
ENSSSCG00000005995	-0.587158	-2.25111	GOM_MAD_NC
ENSSSCG00000005996	0.331018	-2.25111	GOM_MAD_NC
ENSSSCG00000005997	-0.389498	-0.165868	GOM_MAD_NC
ENSSSCG00000006000	0.0841633	1.92167	GOM_MAD_NC
ENSSSCG00000006001	-0.751048	1.92167	GOM_MAD_NC
ENSSSCG00000006002	-0.963205	-2.91554	GOM_MAD_NC
ENSSSCG00000006003	0.885452	-0.940857	GOM_MAD_NC
ENSSSCG00000006009	0.228676	5.11892	GOM_MAD_NC
ENSSSCG00000006013	0.316734	-3.04627	GOM_MAD_NC
ENSSSCG00000006014	0.0728384	0.960691	GOM_MAD_NC
ENSSSCG00000006018	-0.206819	-1.24097	GOM_MAD_NC
ENSSSCG00000006023	0.49065	4.82809	GOM_MAD_NC
ENSSSCG00000006024	0.0771499	-2.26584	GOM_MAD_NC
ENSSSCG00000006029	0.288158	0.114388	GOM_MAD_NC
ENSSSCG00000006032	0.19315	-0.923703	GOM_MAD_NC
ENSSSCG00000006035	-0.433415	0.153157	GOM_MAD_NC
ENSSSCG00000006037	0.549098	-1.12331	GOM_MAD_NC
ENSSSCG00000006038	-0.714773	-1.82373	GOM_MAD_NC
ENSSSCG00000006039	0.239726	3.02736	GOM_MAD_NC
ENSSSCG00000006040	0.823833	3.1551	GOM_MAD_NC
ENSSSCG00000006048	0.0919439	-1.10879	GOM_MAD_NC
ENSSSCG00000006049	0.154941	-1.10879	GOM_MAD_NC
ENSSSCG00000006051	1.73643	-1.6824	GOM_MAD_NC
ENSSSCG00000006053	-0.494506	1.17301	GOM_MAD_NC
ENSSSCG00000006054	0.145896	0.0289514	GOM_MAD_NC
ENSSSCG00000006059	0.787674	4.07492	GOM_MAD_NC
ENSSSCG00000006061	0.268456	-0.657311	GOM_MAD_NC
ENSSSCG00000006062	0.346015	-2.67864	GOM_MAD_NC
ENSSSCG00000006063	0.234411	-1.10582	GOM_MAD_NC
ENSSSCG00000006066	0.098179	-0.999752	GOM_MAD_NC
ENSSSCG00000006069	-0.41017	1.07777	GOM_MAD_NC
ENSSSCG00000006071	0.000741149	0.0848848	GOM_MAD_NC
ENSSSCG00000006074	0.028852	-1.07577	GOM_MAD_NC
ENSSSCG00000006081	0.047981	-1.05376	GOM_MAD_NC
ENSSSCG00000006082	-0.768692	-3.13948	GOM_MAD_NC
ENSSSCG00000006083	0.285495	1.07277	GOM_MAD_NC
ENSSSCG00000006084	-0.263005	1.02756	GOM_MAD_NC
ENSSSCG00000006087	-0.478119	-0.0922805	GOM_MAD_NC
ENSSSCG00000006088	-0.0806653	-1.00456	GOM_MAD_NC
ENSSSCG00000006089	-0.0527198	-1.99108	GOM_MAD_NC
ENSSSCG00000006090	0.275887	-0.872887	GOM_MAD_NC
ENSSSCG00000006093	0.345272	9.95026	GOM_MAD_NC
ENSSSCG00000006095	-0.116293	1.15559	GOM_MAD_NC
ENSSSCG00000006096	0.121702	-0.172827	GOM_MAD_NC
ENSSSCG00000006101	0.758117	1.03022	GOM_MAD_NC
ENSSSCG00000006107	0.116385	-3.34509	GOM_MAD_NC
ENSSSCG00000006108	-0.026413	3.26925	GOM_MAD_NC
ENSSSCG00000006110	-0.15187	1.11309	GOM_MAD_NC
ENSSSCG00000006115	0.109409	2.18656	GOM_MAD_NC
ENSSSCG00000006121	0.155781	-1.15516	GOM_MAD_NC
ENSSSCG00000006126	0.230791	-1.14319	GOM_MAD_NC
ENSSSCG00000006127	-0.302938	1.93228	GOM_MAD_NC
ENSSSCG00000006132	0.815406	2.1483	GOM_MAD_NC
ENSSSCG00000006137	-0.00468356	1.98884	GOM_MAD_NC
ENSSSCG00000006140	0.880336	0.122558	GOM_MAD_NC
ENSSSCG00000006141	1.3749	0.984583	GOM_MAD_NC
ENSSSCG00000006143	0.310924	0.00271985	GOM_MAD_NC
ENSSSCG00000006151	0.427252	-1.086	GOM_MAD_NC
ENSSSCG00000006153	0.0482794	-3.31228	GOM_MAD_NC
ENSSSCG00000006155	0.205122	0.758319	GOM_MAD_NC
ENSSSCG00000006156	-0.410393	-0.688764	GOM_MAD_NC
ENSSSCG00000006157	0.271612	-4.98112	GOM_MAD_NC
ENSSSCG00000006159	0.284229	2.18388	GOM_MAD_NC
ENSSSCG00000006162	-0.308081	0.181205	GOM_MAD_NC
ENSSSCG00000006163	-0.020088	0.0478368	GOM_MAD_NC
ENSSSCG00000006165	0.189094	0.909817	GOM_MAD_NC
ENSSSCG00000006168	0.211783	-0.924036	GOM_MAD_NC
ENSSSCG00000006169	0.70458	0.846469	GOM_MAD_NC
ENSSSCG00000006172	1.38607	0.840865	GOM_MAD_NC
ENSSSCG00000006175	-0.193586	1.17467	GOM_MAD_NC
ENSSSCG00000006176	0.388994	0.0379207	GOM_MAD_NC
ENSSSCG00000006177	-0.023138	1.76004	GOM_MAD_NC
ENSSSCG00000006179	0.1757	-5.50438	GOM_MAD_NC
ENSSSCG00000006183	-0.684589	0.950594	GOM_MAD_NC
ENSSSCG00000006187	-0.768712	3.64564	GOM_MAD_NC
ENSSSCG00000006192	0.518056	0.12845	GOM_MAD_NC
ENSSSCG00000006194	-0.0875403	0.612265	GOM_MAD_NC
ENSSSCG00000006197	0.0172174	-3.80043	GOM_MAD_NC
ENSSSCG00000006199	0.323011	-0.891946	GOM_MAD_NC
ENSSSCG00000006200	-0.173181	0.0249426	GOM_MAD_NC
ENSSSCG00000006201	0.0375528	0.929368	GOM_MAD_NC
ENSSSCG00000006202	0.0233065	-1.75733	GOM_MAD_NC
ENSSSCG00000006203	0.321834	-3.96791	GOM_MAD_NC
ENSSSCG00000006205	-0.202919	0.125892	GOM_MAD_NC
ENSSSCG00000006206	-0.190904	1.86164	GOM_MAD_NC
ENSSSCG00000006209	-0.0152356	-2.01723	GOM_MAD_NC
ENSSSCG00000006213	0.636123	-0.728444	GOM_MAD_NC
ENSSSCG00000006214	-0.0956149	-0.728444	GOM_MAD_NC
ENSSSCG00000006218	-0.50346	2.27111	GOM_MAD_NC
ENSSSCG00000006219	0.325831	-0.00705162	GOM_MAD_NC
ENSSSCG00000006220	0.197317	-1.75351	GOM_MAD_NC
ENSSSCG00000006231	0.259649	-1.56911	GOM_MAD_NC
ENSSSCG00000006232	0.262014	0.152751	GOM_MAD_NC
ENSSSCG00000006235	0.154827	-0.0856246	GOM_MAD_NC
ENSSSCG00000006237	-0.0712685	1.06674	GOM_MAD_NC
ENSSSCG00000006239	-0.0668392	-0.190534	GOM_MAD_NC
ENSSSCG00000006240	0.480731	2.01164	GOM_MAD_NC
ENSSSCG00000006243	0.753632	4.67849	GOM_MAD_NC
ENSSSCG00000006247	0.576247	1.13719	GOM_MAD_NC
ENSSSCG00000006250	-0.344056	-0.93293	GOM_MAD_NC
ENSSSCG00000006251	-0.110613	4.28546	GOM_MAD_NC
ENSSSCG00000006252	0.159205	4.28546	GOM_MAD_NC
ENSSSCG00000006256	0.326688	1.99936	GOM_MAD_NC
ENSSSCG00000006263	0.282616	0.907159	GOM_MAD_NC
ENSSSCG00000006267	0.242943	-0.954732	GOM_MAD_NC
ENSSSCG00000006273	-0.920022	0.982079	GOM_MAD_NC
ENSSSCG00000006274	0.0643652	0.982079	GOM_MAD_NC
ENSSSCG00000006277	-0.554912	2.88125	GOM_MAD_NC
ENSSSCG00000006280	-0.049275	1.81839	GOM_MAD_NC
ENSSSCG00000006281	0.73805	1.86685	GOM_MAD_NC
ENSSSCG00000006282	0.113529	-2.08914	GOM_MAD_NC
ENSSSCG00000006283	-0.0128131	-3.91438	GOM_MAD_NC
ENSSSCG00000006284	-0.281807	-0.997893	GOM_MAD_NC
ENSSSCG00000006285	0.00616371	0.122802	GOM_MAD_NC
ENSSSCG00000006287	-1.08502	3.87194	GOM_MAD_NC
ENSSSCG00000006288	-0.310125	-1.87362	GOM_MAD_NC
ENSSSCG00000006289	0.206513	1.36524	GOM_MAD_NC
ENSSSCG00000006294	-0.0522481	-2.35598	GOM_MAD_NC
ENSSSCG00000006296	-1.10233	-1.23858	GOM_MAD_NC
ENSSSCG00000006298	-1.46334	1.01542	GOM_MAD_NC
ENSSSCG00000006303	0.251026	-1.06497	GOM_MAD_NC
ENSSSCG00000006304	0.613474	-1.06497	GOM_MAD_NC
ENSSSCG00000006306	0.0917156	1.36188	GOM_MAD_NC
ENSSSCG00000006307	-0.440423	1.0203	GOM_MAD_NC
ENSSSCG00000006308	0.370795	-0.278736	GOM_MAD_NC
ENSSSCG00000006309	0.0313356	-0.278736	GOM_MAD_NC
ENSSSCG00000006310	0.249233	-1.08596	GOM_MAD_NC
ENSSSCG00000006316	-0.315294	0.988952	GOM_MAD_NC
ENSSSCG00000006318	0.197705	0.785262	GOM_MAD_NC
ENSSSCG00000006319	0.23949	-2.00245	GOM_MAD_NC
ENSSSCG00000006321	0.0186847	-0.982555	GOM_MAD_NC
ENSSSCG00000006324	0.68581	6.045	GOM_MAD_NC
ENSSSCG00000006328	1.49853	-0.746809	GOM_MAD_NC
ENSSSCG00000006331	0.0915728	-2.3505	GOM_MAD_NC
ENSSSCG00000006333	-0.541376	-0.0849664	GOM_MAD_NC
ENSSSCG00000006335	-0.887144	-0.0432519	GOM_MAD_NC
ENSSSCG00000006337	-0.167002	3.66714	GOM_MAD_NC
ENSSSCG00000006338	0.696756	6.27021	GOM_MAD_NC
ENSSSCG00000006340	0.547585	3.31316	GOM_MAD_NC
ENSSSCG00000006342	0.0928295	-0.735331	GOM_MAD_NC
ENSSSCG00000006344	-0.479752	4.21107	GOM_MAD_NC
ENSSSCG00000006345	0.772306	-2.07056	GOM_MAD_NC
ENSSSCG00000006346	0.0103035	1.06521	GOM_MAD_NC
ENSSSCG00000006350	-0.931775	-0.936381	GOM_MAD_NC
ENSSSCG00000006354	0.20665	-3.93159	GOM_MAD_NC
ENSSSCG00000006355	-1.46112	-5.24505	GOM_MAD_NC
ENSSSCG00000006357	-1.16719	-4.37853	GOM_MAD_NC
ENSSSCG00000006358	0.456533	1.73758	GOM_MAD_NC
ENSSSCG00000006359	1.78334	-4.13885	GOM_MAD_NC
ENSSSCG00000006360	0.194489	-0.00176051	GOM_MAD_NC
ENSSSCG00000006361	0.439542	-1.13787	GOM_MAD_NC
ENSSSCG00000006362	-0.152936	-0.942639	GOM_MAD_NC
ENSSSCG00000006366	-0.0722883	2.04938	GOM_MAD_NC
ENSSSCG00000006369	-0.00170555	1.9903	GOM_MAD_NC
ENSSSCG00000006370	-0.66542	0.442649	GOM_MAD_NC
ENSSSCG00000006371	-0.102955	-3.36524	GOM_MAD_NC
ENSSSCG00000006372	-0.908275	-0.0423831	GOM_MAD_NC
ENSSSCG00000006376	-1.21297	-1.94653	GOM_MAD_NC
ENSSSCG00000006379	-1.06851	-2.88636	GOM_MAD_NC
ENSSSCG00000006381	-0.996187	-1.03796	GOM_MAD_NC
ENSSSCG00000006382	-1.01692	1.93929	GOM_MAD_NC
ENSSSCG00000006388	0.413136	0.0465642	GOM_MAD_NC
ENSSSCG00000006391	1.45425	0.928334	GOM_MAD_NC
ENSSSCG00000006392	-0.564487	-0.133226	GOM_MAD_NC
ENSSSCG00000006394	-1.14219	-1.01368	GOM_MAD_NC
ENSSSCG00000006395	-0.742836	1.9872	GOM_MAD_NC
ENSSSCG00000006398	-0.801076	0.83014	GOM_MAD_NC
ENSSSCG00000006403	-0.234314	4.5247	GOM_MAD_NC
ENSSSCG00000006415	-0.165506	-0.980519	GOM_MAD_NC
ENSSSCG00000006418	-0.171889	-0.956494	GOM_MAD_NC
ENSSSCG00000006423	0.0695982	-0.956494	GOM_MAD_NC
ENSSSCG00000006453	-0.358555	-2.85007	GOM_MAD_NC
ENSSSCG00000006457	-1.4351	0.949267	GOM_MAD_NC
ENSSSCG00000006463	0.518431	-1.30113	GOM_MAD_NC
ENSSSCG00000006470	-0.387647	0.0177923	GOM_MAD_NC
ENSSSCG00000006471	0.0835104	0.0177923	GOM_MAD_NC
ENSSSCG00000006474	1.21702	-0.0532388	GOM_MAD_NC
ENSSSCG00000006475	-0.0914393	-2.53389	GOM_MAD_NC
ENSSSCG00000006480	0.274572	3.0184	GOM_MAD_NC
ENSSSCG00000006481	-0.211871	2.24807	GOM_MAD_NC
ENSSSCG00000006482	0.326266	0.270632	GOM_MAD_NC
ENSSSCG00000006490	0.548991	-3.00256	GOM_MAD_NC
ENSSSCG00000006491	0.98188	1.23843	GOM_MAD_NC
ENSSSCG00000006493	-0.263901	0.0608539	GOM_MAD_NC
ENSSSCG00000006494	0.280975	-1.16598	GOM_MAD_NC
ENSSSCG00000006495	-0.604555	1.18754	GOM_MAD_NC
ENSSSCG00000006496	0.248104	5.53598	GOM_MAD_NC
ENSSSCG00000006499	0.329356	1.0082	GOM_MAD_NC
ENSSSCG00000006500	-0.0109757	-1.09756	GOM_MAD_NC
ENSSSCG00000006501	0.0466829	0.14367	GOM_MAD_NC
ENSSSCG00000006502	0.303336	0.0696949	GOM_MAD_NC
ENSSSCG00000006504	0.123232	2.54767	GOM_MAD_NC
ENSSSCG00000006506	0.98452	1.62597	GOM_MAD_NC
ENSSSCG00000006507	0.158903	-4.98112	GOM_MAD_NC
ENSSSCG00000006508	0.257781	-4.98112	GOM_MAD_NC
ENSSSCG00000006510	0.222152	1.62597	GOM_MAD_NC
ENSSSCG00000006511	0.248397	3.05392	GOM_MAD_NC
ENSSSCG00000006512	0.71324	1.95579	GOM_MAD_NC
ENSSSCG00000006518	0.038025	0.889972	GOM_MAD_NC
ENSSSCG00000006519	-0.139555	0.889972	GOM_MAD_NC
ENSSSCG00000006520	0.177045	-1.00997	GOM_MAD_NC
ENSSSCG00000006521	0.312688	-1.00997	GOM_MAD_NC
ENSSSCG00000006522	-0.141626	-1.51916	GOM_MAD_NC
ENSSSCG00000006523	0.208978	1.16698	GOM_MAD_NC
ENSSSCG00000006524	-0.492409	1.16698	GOM_MAD_NC
ENSSSCG00000006525	-2.70911	2.01678	GOM_MAD_NC
ENSSSCG00000006527	0.0251399	0.19474	GOM_MAD_NC
ENSSSCG00000006533	0.2216	-0.235416	GOM_MAD_NC
ENSSSCG00000006535	0.0572528	4.06874	GOM_MAD_NC
ENSSSCG00000006538	0.453885	-1.34054	GOM_MAD_NC
ENSSSCG00000006539	0.0978645	-0.33802	GOM_MAD_NC
ENSSSCG00000006540	0.389929	-0.990551	GOM_MAD_NC
ENSSSCG00000006542	1.11404	-0.656582	GOM_MAD_NC
ENSSSCG00000006543	-0.156114	1.47252	GOM_MAD_NC
ENSSSCG00000006544	0.116261	1.00311	GOM_MAD_NC
ENSSSCG00000006546	0.105222	-3.23703	GOM_MAD_NC
ENSSSCG00000006547	0.155857	-3.23703	GOM_MAD_NC
ENSSSCG00000006552	0.329148	1.05917	GOM_MAD_NC
ENSSSCG00000006555	0.072606	2.11561	GOM_MAD_NC
ENSSSCG00000006556	-0.650408	-0.0789044	GOM_MAD_NC
ENSSSCG00000006559	0.0481152	-1.14389	GOM_MAD_NC
ENSSSCG00000006560	-0.0729077	3.51321	GOM_MAD_NC
ENSSSCG00000006561	0.354596	3.51321	GOM_MAD_NC
ENSSSCG00000006562	-0.0602947	0.300575	GOM_MAD_NC
ENSSSCG00000006564	0.178408	5.07449	GOM_MAD_NC
ENSSSCG00000006567	0.123733	-2.27587	GOM_MAD_NC
ENSSSCG00000006568	0.113004	2.15595	GOM_MAD_NC
ENSSSCG00000006569	0.634893	-5.10143	GOM_MAD_NC
[truncated: 173,160 more rows]

## Sheet: Figure S27b
Figure S27b
geneid	logFC	delt	group
ENSSSCG00000000002	0.578712	-1.48819	GOM.NC.WG
ENSSSCG00000000003	0.0348974	3.05593	GOM.NC.WG
ENSSSCG00000000005	-1.30567	1.89269	GOM.NC.WG
ENSSSCG00000000006	-0.217727	1.63576	GOM.NC.WG
ENSSSCG00000000007	-0.133546	-0.77889	GOM.NC.WG
ENSSSCG00000000010	0.0665596	-0.0366292	GOM.NC.WG
ENSSSCG00000000014	0.0977475	0.747581	GOM.NC.WG
ENSSSCG00000000018	0.642276	-0.744418	GOM.NC.WG
ENSSSCG00000000019	-0.0760473	1.07289	GOM.NC.WG
ENSSSCG00000000022	0.201729	-0.673232	GOM.NC.WG
ENSSSCG00000000024	0.0570189	-0.983173	GOM.NC.WG
ENSSSCG00000000025	0.275062	0.690863	GOM.NC.WG
ENSSSCG00000000029	0.366277	0.129869	GOM.NC.WG
ENSSSCG00000000033	0.2642	0.355674	GOM.NC.WG
ENSSSCG00000000035	0.304385	2.36969	GOM.NC.WG
ENSSSCG00000000036	-0.120283	4.22304	GOM.NC.WG
ENSSSCG00000000037	-0.166073	2.90236	GOM.NC.WG
ENSSSCG00000000038	0.44947	-1.15847	GOM.NC.WG
ENSSSCG00000000039	-0.145315	1.44099	GOM.NC.WG
ENSSSCG00000000040	-1.11049	0.66841	GOM.NC.WG
ENSSSCG00000000045	-0.244423	-1.4053	GOM.NC.WG
ENSSSCG00000000046	-0.822968	-2.23073	GOM.NC.WG
ENSSSCG00000000050	0.24816	0.0650616	GOM.NC.WG
ENSSSCG00000000058	0.0354373	3.55893	GOM.NC.WG
ENSSSCG00000000059	-0.107238	-2.45803	GOM.NC.WG
ENSSSCG00000000061	0.258211	1.2968	GOM.NC.WG
ENSSSCG00000000062	-0.044287	-2.56772	GOM.NC.WG
ENSSSCG00000000063	-0.0104003	-3.78649	GOM.NC.WG
ENSSSCG00000000064	0.359645	-4.86548	GOM.NC.WG
ENSSSCG00000000066	0.273575	0.335124	GOM.NC.WG
ENSSSCG00000000068	0.0252745	-2.10642	GOM.NC.WG
ENSSSCG00000000071	-0.46738	2.88104	GOM.NC.WG
ENSSSCG00000000072	-0.186211	2.50066	GOM.NC.WG
ENSSSCG00000000075	0.479368	-1.69523	GOM.NC.WG
ENSSSCG00000000076	0.00334265	-0.581357	GOM.NC.WG
ENSSSCG00000000077	-0.103607	-0.329876	GOM.NC.WG
ENSSSCG00000000078	0.0681386	-4.01911	GOM.NC.WG
ENSSSCG00000000082	0.172355	-0.845828	GOM.NC.WG
ENSSSCG00000000084	-0.154421	2.49581	GOM.NC.WG
ENSSSCG00000000087	0.0777446	1.63452	GOM.NC.WG
ENSSSCG00000000091	0.445152	3.89527	GOM.NC.WG
ENSSSCG00000000092	-0.221131	-4.10142	GOM.NC.WG
ENSSSCG00000000093	-0.0145652	1.70795	GOM.NC.WG
ENSSSCG00000000094	0.0963569	0.38109	GOM.NC.WG
ENSSSCG00000000095	0.121031	-1.82236	GOM.NC.WG
ENSSSCG00000000097	0.0769916	0.353603	GOM.NC.WG
ENSSSCG00000000104	-0.0998899	-1.04436	GOM.NC.WG
ENSSSCG00000000105	-0.175566	1.77589	GOM.NC.WG
ENSSSCG00000000107	0.441352	-3.48104	GOM.NC.WG
ENSSSCG00000000108	0.49634	1.47614	GOM.NC.WG
ENSSSCG00000000110	0.163776	1.67414	GOM.NC.WG
ENSSSCG00000000114	0.238426	-1.1034	GOM.NC.WG
ENSSSCG00000000116	-0.145306	-1.72382	GOM.NC.WG
ENSSSCG00000000117	-1.52749	-1.72382	GOM.NC.WG
ENSSSCG00000000118	0.353826	-0.635892	GOM.NC.WG
ENSSSCG00000000119	-0.18871	-0.456748	GOM.NC.WG
ENSSSCG00000000120	0.279154	1.72852	GOM.NC.WG
ENSSSCG00000000130	0.0776898	-0.701253	GOM.NC.WG
ENSSSCG00000000132	-0.611414	-1.02263	GOM.NC.WG
ENSSSCG00000000136	0.159886	0.336579	GOM.NC.WG
ENSSSCG00000000137	0.0639864	-0.382455	GOM.NC.WG
ENSSSCG00000000139	0.360863	-0.382455	GOM.NC.WG
ENSSSCG00000000141	-0.129478	-1.0071	GOM.NC.WG
ENSSSCG00000000142	0.18341	1.62408	GOM.NC.WG
ENSSSCG00000000144	0.0709441	-0.450537	GOM.NC.WG
ENSSSCG00000000145	0.323516	-0.450537	GOM.NC.WG
ENSSSCG00000000148	0.196501	-0.695505	GOM.NC.WG
ENSSSCG00000000151	0.200034	2.09	GOM.NC.WG
ENSSSCG00000000152	0.0870428	3.99398	GOM.NC.WG
ENSSSCG00000000156	0.00795407	0.88462	GOM.NC.WG
ENSSSCG00000000158	0.0653428	-0.287415	GOM.NC.WG
ENSSSCG00000000164	0.0253088	-0.618627	GOM.NC.WG
ENSSSCG00000000167	-0.138902	-0.899459	GOM.NC.WG
ENSSSCG00000000169	-0.0400358	-0.021891	GOM.NC.WG
ENSSSCG00000000171	0.10842	0.383637	GOM.NC.WG
ENSSSCG00000000175	0.466318	-1.75145	GOM.NC.WG
ENSSSCG00000000176	-0.0527754	1.54028	GOM.NC.WG
ENSSSCG00000000179	-0.51853	0.00628862	GOM.NC.WG
ENSSSCG00000000182	-0.0446132	0.715105	GOM.NC.WG
ENSSSCG00000000185	0.0104502	0.685687	GOM.NC.WG
ENSSSCG00000000189	0.212346	-2.49016	GOM.NC.WG
ENSSSCG00000000190	-0.14884	-1.10556	GOM.NC.WG
ENSSSCG00000000194	-0.539641	0.0185267	GOM.NC.WG
ENSSSCG00000000198	0.556318	3.05002	GOM.NC.WG
ENSSSCG00000000199	0.221895	6.41599	GOM.NC.WG
ENSSSCG00000000202	0.337562	-0.348377	GOM.NC.WG
ENSSSCG00000000203	0.283309	1.15349	GOM.NC.WG
ENSSSCG00000000204	-0.0503238	-1.76593	GOM.NC.WG
ENSSSCG00000000206	0.494888	0.362423	GOM.NC.WG
ENSSSCG00000000214	0.0406234	0.610543	GOM.NC.WG
ENSSSCG00000000215	0.0171994	3.20146	GOM.NC.WG
ENSSSCG00000000217	-0.140586	-0.473388	GOM.NC.WG
ENSSSCG00000000232	0.713323	-0.451136	GOM.NC.WG
ENSSSCG00000000233	0.124505	-0.0455065	GOM.NC.WG
ENSSSCG00000000234	0.4671	4.58367	GOM.NC.WG
ENSSSCG00000000252	-0.692735	0.812446	GOM.NC.WG
ENSSSCG00000000253	0.485506	-0.929434	GOM.NC.WG
ENSSSCG00000000257	-0.00177735	2.10785	GOM.NC.WG
ENSSSCG00000000258	0.140074	2.25018	GOM.NC.WG
ENSSSCG00000000259	-0.155722	0.0133311	GOM.NC.WG
ENSSSCG00000000261	0.795983	-1.19376	GOM.NC.WG
ENSSSCG00000000262	0.442086	-1.19376	GOM.NC.WG
ENSSSCG00000000263	0.331627	-1.50568	GOM.NC.WG
ENSSSCG00000000264	0.352933	-1.07026	GOM.NC.WG
ENSSSCG00000000267	-0.0461292	1.43678	GOM.NC.WG
ENSSSCG00000000268	0.244346	2.79769	GOM.NC.WG
ENSSSCG00000000272	0.0228368	0.197126	GOM.NC.WG
ENSSSCG00000000273	0.156969	2.78174	GOM.NC.WG
ENSSSCG00000000274	-0.107282	0.731772	GOM.NC.WG
ENSSSCG00000000275	-0.137075	-2.82456	GOM.NC.WG
ENSSSCG00000000276	-0.00825363	-2.82456	GOM.NC.WG
ENSSSCG00000000277	-0.283412	-2.9645	GOM.NC.WG
ENSSSCG00000000278	-0.0799985	3.05261	GOM.NC.WG
ENSSSCG00000000288	-0.332943	0.694145	GOM.NC.WG
ENSSSCG00000000289	0.10971	-1.17652	GOM.NC.WG
ENSSSCG00000000290	0.0809895	1.33634	GOM.NC.WG
ENSSSCG00000000292	0.449199	0.0368078	GOM.NC.WG
ENSSSCG00000000299	-0.324935	-1.05224	GOM.NC.WG
ENSSSCG00000000359	-0.0449748	0.365358	GOM.NC.WG
ENSSSCG00000000361	0.10551	0.949697	GOM.NC.WG
ENSSSCG00000000362	1.01013	0.669282	GOM.NC.WG
ENSSSCG00000000363	0.215096	-5.35984	GOM.NC.WG
ENSSSCG00000000364	-0.321888	-1.09508	GOM.NC.WG
ENSSSCG00000000365	-0.122785	2.22744	GOM.NC.WG
ENSSSCG00000000366	-0.126315	-1.02353	GOM.NC.WG
ENSSSCG00000000367	0.350492	-1.02353	GOM.NC.WG
ENSSSCG00000000368	0.422878	0.336478	GOM.NC.WG
ENSSSCG00000000370	0.179405	0.479463	GOM.NC.WG
ENSSSCG00000000376	0.0373627	-1.2192	GOM.NC.WG
ENSSSCG00000000377	-0.131689	1.02533	GOM.NC.WG
ENSSSCG00000000379	0.135447	1.47998	GOM.NC.WG
ENSSSCG00000000382	0.0285925	0.411921	GOM.NC.WG
ENSSSCG00000000383	0.127599	-2.7243	GOM.NC.WG
ENSSSCG00000000384	0.0722132	-2.7243	GOM.NC.WG
ENSSSCG00000000386	0.404514	2.40996	GOM.NC.WG
ENSSSCG00000000393	-0.119921	-0.477819	GOM.NC.WG
ENSSSCG00000000394	-0.249042	0.0416095	GOM.NC.WG
ENSSSCG00000000396	0.12738	0.240792	GOM.NC.WG
ENSSSCG00000000399	0.145169	2.38	GOM.NC.WG
ENSSSCG00000000402	0.194658	0.0468788	GOM.NC.WG
ENSSSCG00000000403	0.0418718	1.84307	GOM.NC.WG
ENSSSCG00000000405	0.072767	0.747672	GOM.NC.WG
ENSSSCG00000000406	-0.347068	-1.03277	GOM.NC.WG
ENSSSCG00000000411	0.318265	0.702577	GOM.NC.WG
ENSSSCG00000000431	0.336102	-1.02252	GOM.NC.WG
ENSSSCG00000000433	0.0307692	1.80058	GOM.NC.WG
ENSSSCG00000000435	0.0616293	-1.24502	GOM.NC.WG
ENSSSCG00000000436	-0.184955	-0.608879	GOM.NC.WG
ENSSSCG00000000449	0.0647942	-0.339789	GOM.NC.WG
ENSSSCG00000000453	0.0703365	0.353311	GOM.NC.WG
ENSSSCG00000000456	0.176934	0.748649	GOM.NC.WG
ENSSSCG00000000458	0.0139684	-0.0174859	GOM.NC.WG
ENSSSCG00000000462	-0.0897584	0.419108	GOM.NC.WG
ENSSSCG00000000466	-0.0685019	-4.28146	GOM.NC.WG
ENSSSCG00000000473	0.128689	0.664707	GOM.NC.WG
ENSSSCG00000000475	0.110175	0.372819	GOM.NC.WG
ENSSSCG00000000478	-0.619518	-1.00249	GOM.NC.WG
ENSSSCG00000000483	-0.100726	1.44957	GOM.NC.WG
ENSSSCG00000000486	-0.135115	-1.21932	GOM.NC.WG
ENSSSCG00000000487	0.063684	-1.05315	GOM.NC.WG
ENSSSCG00000000493	0.0545843	-1.83343	GOM.NC.WG
ENSSSCG00000000496	-0.250185	-3.90555	GOM.NC.WG
ENSSSCG00000000500	-0.171331	-3.90555	GOM.NC.WG
ENSSSCG00000000502	-0.00257888	0.715791	GOM.NC.WG
ENSSSCG00000000504	0.422986	-1.55374	GOM.NC.WG
ENSSSCG00000000515	-0.32514	0.360196	GOM.NC.WG
ENSSSCG00000000521	0.440179	4.48076	GOM.NC.WG
ENSSSCG00000000522	-0.459522	0.331614	GOM.NC.WG
ENSSSCG00000000523	0.0357991	-2.43013	GOM.NC.WG
ENSSSCG00000000528	-0.663604	0.312479	GOM.NC.WG
ENSSSCG00000000530	0.0148391	0.642433	GOM.NC.WG
ENSSSCG00000000541	-1.23887	-0.617117	GOM.NC.WG
ENSSSCG00000000545	0.199262	0.0923132	GOM.NC.WG
ENSSSCG00000000546	-1.31913	0.0923132	GOM.NC.WG
ENSSSCG00000000547	-0.138996	0.00464092	GOM.NC.WG
ENSSSCG00000000549	-0.20537	-6.08788	GOM.NC.WG
ENSSSCG00000000551	0.229203	-0.620862	GOM.NC.WG
ENSSSCG00000000553	-0.00353293	2.15308	GOM.NC.WG
ENSSSCG00000000555	-0.0473868	1.38698	GOM.NC.WG
ENSSSCG00000000559	-0.358709	1.69909	GOM.NC.WG
ENSSSCG00000000563	-0.0545397	3.64062	GOM.NC.WG
ENSSSCG00000000567	-0.303176	-0.182841	GOM.NC.WG
ENSSSCG00000000570	0.00189484	-0.96438	GOM.NC.WG
ENSSSCG00000000571	0.314374	-0.781992	GOM.NC.WG
ENSSSCG00000000573	0.0959152	-0.781992	GOM.NC.WG
ENSSSCG00000000576	-0.440577	-1.00671	GOM.NC.WG
ENSSSCG00000000577	-0.167397	0.222405	GOM.NC.WG
ENSSSCG00000000579	0.268237	-1.08936	GOM.NC.WG
ENSSSCG00000000580	0.172821	-1.08936	GOM.NC.WG
ENSSSCG00000000583	-0.266769	-0.00553151	GOM.NC.WG
ENSSSCG00000000584	0.0165359	1.33497	GOM.NC.WG
ENSSSCG00000000587	0.0356975	0.31239	GOM.NC.WG
ENSSSCG00000000591	0.451511	0.32072	GOM.NC.WG
ENSSSCG00000000600	0.142343	-2.09409	GOM.NC.WG
ENSSSCG00000000601	-0.305488	0.669707	GOM.NC.WG
ENSSSCG00000000602	-0.598892	1.68014	GOM.NC.WG
ENSSSCG00000000605	-0.221082	-2.35712	GOM.NC.WG
ENSSSCG00000000607	0.349369	-2.46665	GOM.NC.WG
ENSSSCG00000000611	0.0337953	1.68897	GOM.NC.WG
ENSSSCG00000000612	-0.0461927	-3.23594	GOM.NC.WG
ENSSSCG00000000619	0.225088	-0.260887	GOM.NC.WG
ENSSSCG00000000623	-0.369766	-2.27205	GOM.NC.WG
ENSSSCG00000000625	0.0215224	-0.190314	GOM.NC.WG
ENSSSCG00000000633	-0.00614479	-1.47991	GOM.NC.WG
ENSSSCG00000000635	-0.0930668	0.394905	GOM.NC.WG
ENSSSCG00000000636	0.825888	-4.10162	GOM.NC.WG
ENSSSCG00000000639	-0.430334	-4.00141	GOM.NC.WG
ENSSSCG00000000640	-0.187511	1.24452	GOM.NC.WG
ENSSSCG00000000642	-0.700218	-1.8044	GOM.NC.WG
ENSSSCG00000000645	-0.0979853	2.55897	GOM.NC.WG
ENSSSCG00000000647	-0.442575	0.155345	GOM.NC.WG
ENSSSCG00000000648	-0.850774	-0.450872	GOM.NC.WG
ENSSSCG00000000649	0.200781	1.28804	GOM.NC.WG
ENSSSCG00000000653	0.0264894	-0.258164	GOM.NC.WG
ENSSSCG00000000656	0.0634401	1.99251	GOM.NC.WG
ENSSSCG00000000657	0.145589	-5.34352	GOM.NC.WG
ENSSSCG00000000660	0.151372	-1.03893	GOM.NC.WG
ENSSSCG00000000661	-0.0203363	1.60934	GOM.NC.WG
ENSSSCG00000000664	-0.135031	0.341781	GOM.NC.WG
ENSSSCG00000000665	-0.154047	1.24772	GOM.NC.WG
ENSSSCG00000000672	-0.0866955	-2.4145	GOM.NC.WG
ENSSSCG00000000679	-0.527162	0.947739	GOM.NC.WG
ENSSSCG00000000681	0.325783	-1.31817	GOM.NC.WG
ENSSSCG00000000682	-0.237993	-1.2644	GOM.NC.WG
ENSSSCG00000000683	0.37465	-1.90283	GOM.NC.WG
ENSSSCG00000000684	0.412606	-1.90283	GOM.NC.WG
ENSSSCG00000000685	0.18098	0.22938	GOM.NC.WG
ENSSSCG00000000687	0.211272	1.7609	GOM.NC.WG
ENSSSCG00000000690	0.336695	0.75028	GOM.NC.WG
ENSSSCG00000000691	0.246105	-1.21632	GOM.NC.WG
ENSSSCG00000000693	-0.236231	1.81088	GOM.NC.WG
ENSSSCG00000000694	0.199346	-0.311718	GOM.NC.WG
ENSSSCG00000000695	0.234139	-1.5757	GOM.NC.WG
ENSSSCG00000000696	0.111253	-0.222019	GOM.NC.WG
ENSSSCG00000000697	0.0520845	-0.990462	GOM.NC.WG
ENSSSCG00000000700	0.19133	-1.52768	GOM.NC.WG
ENSSSCG00000000702	0.057245	-0.705422	GOM.NC.WG
ENSSSCG00000000703	0.216745	-5.02775	GOM.NC.WG
ENSSSCG00000000704	0.223694	-0.942312	GOM.NC.WG
ENSSSCG00000000705	0.192959	-0.942312	GOM.NC.WG
ENSSSCG00000000706	0.210266	3.42948	GOM.NC.WG
ENSSSCG00000000707	0.20798	-0.427039	GOM.NC.WG
ENSSSCG00000000708	0.378959	-1.74443	GOM.NC.WG
ENSSSCG00000000712	0.623498	-2.89357	GOM.NC.WG
ENSSSCG00000000720	0.0459587	0.687747	GOM.NC.WG
ENSSSCG00000000722	-0.378438	0.339491	GOM.NC.WG
ENSSSCG00000000723	0.00827399	0.339491	GOM.NC.WG
ENSSSCG00000000728	-0.174512	1.31094	GOM.NC.WG
ENSSSCG00000000732	-0.0232586	1.31094	GOM.NC.WG
ENSSSCG00000000734	0.59655	1.38453	GOM.NC.WG
ENSSSCG00000000735	0.636426	1.2957	GOM.NC.WG
ENSSSCG00000000736	0.343362	-1.70773	GOM.NC.WG
ENSSSCG00000000737	0.134509	-1.80916	GOM.NC.WG
ENSSSCG00000000738	-0.181124	3.36287	GOM.NC.WG
ENSSSCG00000000743	-0.501863	0.314308	GOM.NC.WG
ENSSSCG00000000745	-0.0237573	0.314308	GOM.NC.WG
ENSSSCG00000000746	0.368588	-1.71602	GOM.NC.WG
ENSSSCG00000000751	-0.0622272	0.309529	GOM.NC.WG
ENSSSCG00000000753	0.185582	1.28458	GOM.NC.WG
ENSSSCG00000000754	-0.310732	-2.63055	GOM.NC.WG
ENSSSCG00000000755	-0.00452851	-2.63055	GOM.NC.WG
ENSSSCG00000000757	0.11202	-1.43983	GOM.NC.WG
ENSSSCG00000000759	0.14884	-0.0250761	GOM.NC.WG
ENSSSCG00000000764	0.387611	-0.939823	GOM.NC.WG
ENSSSCG00000000767	-0.00175687	0.609278	GOM.NC.WG
ENSSSCG00000000769	0.176458	0.966546	GOM.NC.WG
ENSSSCG00000000770	0.320441	-0.0433094	GOM.NC.WG
ENSSSCG00000000774	-0.30095	0.650735	GOM.NC.WG
ENSSSCG00000000778	-0.31849	-2.33664	GOM.NC.WG
ENSSSCG00000000779	-0.148023	-0.217759	GOM.NC.WG
ENSSSCG00000000781	0.450413	-0.721285	GOM.NC.WG
ENSSSCG00000000783	0.361162	-0.785046	GOM.NC.WG
ENSSSCG00000000784	0.0686315	0.629839	GOM.NC.WG
ENSSSCG00000000793	-0.12003	-1.01085	GOM.NC.WG
ENSSSCG00000000795	-0.445611	-0.0403529	GOM.NC.WG
ENSSSCG00000000798	0.144566	-0.612826	GOM.NC.WG
ENSSSCG00000000799	-0.0582061	-1.84156	GOM.NC.WG
ENSSSCG00000000800	0.064923	-1.84156	GOM.NC.WG
ENSSSCG00000000802	-0.78081	-0.581346	GOM.NC.WG
ENSSSCG00000000804	-0.0129634	-2.35855	GOM.NC.WG
ENSSSCG00000000806	-0.028066	-3.21621	GOM.NC.WG
ENSSSCG00000000808	-0.141143	-1.51509	GOM.NC.WG
ENSSSCG00000000810	-0.0671432	-2.02438	GOM.NC.WG
ENSSSCG00000000811	0.147941	-2.26802	GOM.NC.WG
ENSSSCG00000000816	0.107385	1.58572	GOM.NC.WG
ENSSSCG00000000837	0.173634	4.91823	GOM.NC.WG
ENSSSCG00000000838	0.453657	-1.12572	GOM.NC.WG
ENSSSCG00000000839	0.253049	-0.174597	GOM.NC.WG
ENSSSCG00000000840	-0.00873015	1.00355	GOM.NC.WG
ENSSSCG00000000841	-0.26492	-0.480702	GOM.NC.WG
ENSSSCG00000000842	0.0188	0.612747	GOM.NC.WG
ENSSSCG00000000843	0.791569	0.152603	GOM.NC.WG
ENSSSCG00000000844	-0.385572	-4.27999	GOM.NC.WG
ENSSSCG00000000846	-0.0512534	1.82334	GOM.NC.WG
ENSSSCG00000000847	-0.0291566	-1.65251	GOM.NC.WG
ENSSSCG00000000848	0.133061	1.82334	GOM.NC.WG
ENSSSCG00000000849	-0.227391	0.000910957	GOM.NC.WG
ENSSSCG00000000853	0.00722305	0.29788	GOM.NC.WG
ENSSSCG00000000857	0.687941	-3.76088	GOM.NC.WG
ENSSSCG00000000859	-0.352776	0.292245	GOM.NC.WG
ENSSSCG00000000860	-0.184718	0.892059	GOM.NC.WG
ENSSSCG00000000862	0.155819	-0.205752	GOM.NC.WG
ENSSSCG00000000864	-0.139147	-0.593018	GOM.NC.WG
ENSSSCG00000000867	0.0179676	-3.28177	GOM.NC.WG
ENSSSCG00000000869	-0.0377595	0.293037	GOM.NC.WG
ENSSSCG00000000870	0.0489189	0.180485	GOM.NC.WG
ENSSSCG00000000873	-1.7406	0.332898	GOM.NC.WG
ENSSSCG00000000874	0.168651	-0.418767	GOM.NC.WG
ENSSSCG00000000877	-0.0833071	-0.348937	GOM.NC.WG
ENSSSCG00000000884	0.184968	-0.308162	GOM.NC.WG
ENSSSCG00000000886	0.0708707	0.952589	GOM.NC.WG
ENSSSCG00000000891	-0.23538	-1.70915	GOM.NC.WG
ENSSSCG00000000893	-1.04262	-0.591716	GOM.NC.WG
ENSSSCG00000000895	-0.426939	-2.92261	GOM.NC.WG
ENSSSCG00000000896	0.508925	0.96937	GOM.NC.WG
ENSSSCG00000000900	-0.0586146	1.73416	GOM.NC.WG
ENSSSCG00000000901	-0.386364	1.73416	GOM.NC.WG
ENSSSCG00000000902	-0.111328	-1.37431	GOM.NC.WG
ENSSSCG00000000906	0.554712	-1.39683	GOM.NC.WG
ENSSSCG00000000907	0.000418281	1.68988	GOM.NC.WG
ENSSSCG00000000908	-0.196256	3.35813	GOM.NC.WG
ENSSSCG00000000910	0.000312431	1.21857	GOM.NC.WG
ENSSSCG00000000915	-0.228988	-2.29136	GOM.NC.WG
ENSSSCG00000000916	0.602882	-0.228442	GOM.NC.WG
ENSSSCG00000000917	0.954198	0.666682	GOM.NC.WG
ENSSSCG00000000920	-0.242975	-4.41452	GOM.NC.WG
ENSSSCG00000000939	-0.303389	-0.669973	GOM.NC.WG
ENSSSCG00000000940	-3.38236	-1.16248	GOM.NC.WG
ENSSSCG00000000941	-0.267513	0.359077	GOM.NC.WG
ENSSSCG00000000950	0.665598	-1.55251	GOM.NC.WG
ENSSSCG00000000951	-0.60993	0.361423	GOM.NC.WG
ENSSSCG00000000952	-0.0656855	-2.80565	GOM.NC.WG
ENSSSCG00000000955	0.0153428	0.359989	GOM.NC.WG
ENSSSCG00000000958	0.140398	1.03072	GOM.NC.WG
ENSSSCG00000000967	0.539022	-1.11281	GOM.NC.WG
ENSSSCG00000000968	0.315311	0.376026	GOM.NC.WG
ENSSSCG00000000970	0.193145	3.4896	GOM.NC.WG
ENSSSCG00000000971	0.277424	-0.0255635	GOM.NC.WG
ENSSSCG00000000972	0.0979015	-0.315548	GOM.NC.WG
ENSSSCG00000000973	0.0813169	4.85693	GOM.NC.WG
ENSSSCG00000000974	0.444043	1.20291	GOM.NC.WG
ENSSSCG00000000975	1.17061	0.305654	GOM.NC.WG
ENSSSCG00000000980	0.636442	0.117075	GOM.NC.WG
ENSSSCG00000000981	0.184425	-0.232808	GOM.NC.WG
ENSSSCG00000000985	0.0962457	0.78761	GOM.NC.WG
ENSSSCG00000000994	0.186469	-2.27354	GOM.NC.WG
ENSSSCG00000000997	0.512529	0.399057	GOM.NC.WG
ENSSSCG00000001000	-0.106611	-0.873108	GOM.NC.WG
ENSSSCG00000001002	-0.127323	2.77724	GOM.NC.WG
ENSSSCG00000001004	0.0657847	0.372346	GOM.NC.WG
ENSSSCG00000001008	0.240771	0.597623	GOM.NC.WG
ENSSSCG00000001009	0.192108	-0.126931	GOM.NC.WG
ENSSSCG00000001010	0.0894751	-0.453834	GOM.NC.WG
ENSSSCG00000001011	-0.0652744	-0.130033	GOM.NC.WG
ENSSSCG00000001021	0.144109	-2.62828	GOM.NC.WG
ENSSSCG00000001022	0.0237352	1.83396	GOM.NC.WG
ENSSSCG00000001024	-0.139996	0.346096	GOM.NC.WG
ENSSSCG00000001025	-0.578215	0.348881	GOM.NC.WG
ENSSSCG00000001027	-0.55382	-2.26146	GOM.NC.WG
ENSSSCG00000001033	0.00701429	0.704438	GOM.NC.WG
ENSSSCG00000001038	-0.220217	0.832775	GOM.NC.WG
ENSSSCG00000001041	-0.187106	3.95297	GOM.NC.WG
ENSSSCG00000001045	0.0967478	0.545007	GOM.NC.WG
ENSSSCG00000001049	-0.267632	-4.60661	GOM.NC.WG
ENSSSCG00000001052	0.213314	1.35614	GOM.NC.WG
ENSSSCG00000001053	-0.0342865	-2.19435	GOM.NC.WG
ENSSSCG00000001056	-0.165598	-0.963597	GOM.NC.WG
ENSSSCG00000001057	0.120834	-2.362	GOM.NC.WG
ENSSSCG00000001061	-0.0241362	-0.967781	GOM.NC.WG
ENSSSCG00000001062	0.061316	-2.20949	GOM.NC.WG
ENSSSCG00000001063	-0.292887	2.13942	GOM.NC.WG
ENSSSCG00000001064	-0.175211	-0.733189	GOM.NC.WG
ENSSSCG00000001065	0.281312	2.19358	GOM.NC.WG
ENSSSCG00000001070	0.0106981	1.00482	GOM.NC.WG
ENSSSCG00000001073	-0.420115	0.715667	GOM.NC.WG
ENSSSCG00000001074	-0.175334	0.27929	GOM.NC.WG
ENSSSCG00000001075	-0.282066	-0.087102	GOM.NC.WG
ENSSSCG00000001076	-0.274613	1.82319	GOM.NC.WG
ENSSSCG00000001078	-0.200806	2.24481	GOM.NC.WG
ENSSSCG00000001080	-0.157331	2.97532	GOM.NC.WG
ENSSSCG00000001085	-0.223381	2.51086	GOM.NC.WG
ENSSSCG00000001087	0.168867	2.28246	GOM.NC.WG
ENSSSCG00000001090	0.382597	0.720689	GOM.NC.WG
ENSSSCG00000001092	-0.123278	0.334036	GOM.NC.WG
ENSSSCG00000001095	-0.18177	3.57519	GOM.NC.WG
ENSSSCG00000001097	0.0389153	-0.857757	GOM.NC.WG
ENSSSCG00000001099	-0.591348	-0.80751	GOM.NC.WG
ENSSSCG00000001100	-0.124089	2.63304	GOM.NC.WG
ENSSSCG00000001107	-0.792513	0.329838	GOM.NC.WG
ENSSSCG00000001131	0.380692	-1.00222	GOM.NC.WG
ENSSSCG00000001137	-0.187735	-6.49776	GOM.NC.WG
ENSSSCG00000001156	-0.0454603	-1.80234	GOM.NC.WG
ENSSSCG00000001197	-1.30384	0.336836	GOM.NC.WG
ENSSSCG00000001201	-0.141811	0.407684	GOM.NC.WG
ENSSSCG00000001202	-0.261343	0.407684	GOM.NC.WG
ENSSSCG00000001203	-0.578878	0.731812	GOM.NC.WG
ENSSSCG00000001204	-0.157815	0.346973	GOM.NC.WG
ENSSSCG00000001205	-0.437724	-1.02066	GOM.NC.WG
ENSSSCG00000001206	-0.20982	-1.0051	GOM.NC.WG
ENSSSCG00000001207	-0.257474	-1.0051	GOM.NC.WG
ENSSSCG00000001209	0.130868	0.341275	GOM.NC.WG
ENSSSCG00000001229	-0.534489	-1.43903	GOM.NC.WG
ENSSSCG00000001235	-0.225586	0.0434642	GOM.NC.WG
ENSSSCG00000001236	0.150876	-0.664753	GOM.NC.WG
ENSSSCG00000001242	0.220703	1.22784	GOM.NC.WG
ENSSSCG00000001245	-0.041197	-0.692002	GOM.NC.WG
ENSSSCG00000001248	-0.832839	-2.23724	GOM.NC.WG
ENSSSCG00000001252	0.248709	0.0214757	GOM.NC.WG
ENSSSCG00000001341	0.430205	0.0229797	GOM.NC.WG
ENSSSCG00000001342	0.214811	0.749745	GOM.NC.WG
ENSSSCG00000001346	0.0992964	1.10107	GOM.NC.WG
ENSSSCG00000001347	0.113995	0.490922	GOM.NC.WG
ENSSSCG00000001362	0.0638724	0.542637	GOM.NC.WG
ENSSSCG00000001372	0.329519	2.67527	GOM.NC.WG
ENSSSCG00000001376	0.0965557	1.03587	GOM.NC.WG
ENSSSCG00000001379	0.0748377	1.11845	GOM.NC.WG
ENSSSCG00000001382	0.243606	3.70664	GOM.NC.WG
ENSSSCG00000001384	0.242944	-4.92148	GOM.NC.WG
ENSSSCG00000001391	0.174941	1.05479	GOM.NC.WG
ENSSSCG00000001392	0.214874	1.05479	GOM.NC.WG
ENSSSCG00000001394	0.00952555	-2.48371	GOM.NC.WG
ENSSSCG00000001395	-0.17696	1.229	GOM.NC.WG
ENSSSCG00000001396	0.0667012	1.229	GOM.NC.WG
ENSSSCG00000001398	-0.187231	-0.375882	GOM.NC.WG
ENSSSCG00000001400	-0.0738354	1.00392	GOM.NC.WG
ENSSSCG00000001402	0.0472105	1.00392	GOM.NC.WG
ENSSSCG00000001409	0.229333	-0.69763	GOM.NC.WG
ENSSSCG00000001410	0.227738	1.10612	GOM.NC.WG
ENSSSCG00000001411	-0.457782	-0.765781	GOM.NC.WG
ENSSSCG00000001413	0.0150005	-5.63638	GOM.NC.WG
ENSSSCG00000001414	-0.280853	-5.63638	GOM.NC.WG
ENSSSCG00000001418	0.0938356	-0.111425	GOM.NC.WG
ENSSSCG00000001420	0.0582471	-0.795507	GOM.NC.WG
ENSSSCG00000001421	-0.112363	0.714251	GOM.NC.WG
ENSSSCG00000001422	-0.307804	-0.795507	GOM.NC.WG
ENSSSCG00000001423	-0.095354	2.73952	GOM.NC.WG
ENSSSCG00000001424	0.259409	0.759011	GOM.NC.WG
ENSSSCG00000001425	0.381661	-1.42976	GOM.NC.WG
ENSSSCG00000001426	0.0343275	-1.42976	GOM.NC.WG
ENSSSCG00000001427	-0.485791	1.53099	GOM.NC.WG
ENSSSCG00000001430	0.212306	2.51917	GOM.NC.WG
ENSSSCG00000001431	-0.0184334	2.5729	GOM.NC.WG
ENSSSCG00000001433	0.0569249	-1.2174	GOM.NC.WG
ENSSSCG00000001434	-0.655726	0.368144	GOM.NC.WG
ENSSSCG00000001435	0.221605	3.66955	GOM.NC.WG
ENSSSCG00000001436	0.134182	3.66955	GOM.NC.WG
ENSSSCG00000001437	0.126842	1.47662	GOM.NC.WG
ENSSSCG00000001438	-0.000264172	1.47662	GOM.NC.WG
ENSSSCG00000001439	0.285803	1.47662	GOM.NC.WG
ENSSSCG00000001453	-0.627334	1.01882	GOM.NC.WG
ENSSSCG00000001455	-0.025587	-0.996296	GOM.NC.WG
ENSSSCG00000001456	-0.397165	0.0974846	GOM.NC.WG
ENSSSCG00000001457	-0.139378	2.94317	GOM.NC.WG
ENSSSCG00000001459	0.0221477	1.06991	GOM.NC.WG
ENSSSCG00000001463	-0.272845	-0.356165	GOM.NC.WG
ENSSSCG00000001469	0.171707	0.0322169	GOM.NC.WG
ENSSSCG00000001470	-0.0133762	0.367504	GOM.NC.WG
ENSSSCG00000001471	0.116912	-1.20052	GOM.NC.WG
ENSSSCG00000001472	0.185684	-3.51193	GOM.NC.WG
ENSSSCG00000001474	0.391692	0.34381	GOM.NC.WG
ENSSSCG00000001475	0.324087	0.34381	GOM.NC.WG
ENSSSCG00000001476	0.0274001	-3.85635	GOM.NC.WG
ENSSSCG00000001477	0.156806	-3.62494	GOM.NC.WG
ENSSSCG00000001479	-0.768711	-1.04725	GOM.NC.WG
ENSSSCG00000001487	0.741563	0.722807	GOM.NC.WG
ENSSSCG00000001488	0.112885	-0.69465	GOM.NC.WG
ENSSSCG00000001493	0.204425	-0.896651	GOM.NC.WG
ENSSSCG00000001497	-0.15978	0.681853	GOM.NC.WG
ENSSSCG00000001498	0.397843	-0.740345	GOM.NC.WG
ENSSSCG00000001499	0.159797	-0.740345	GOM.NC.WG
ENSSSCG00000001500	-0.150496	0.154708	GOM.NC.WG
ENSSSCG00000001507	0.209425	0.406925	GOM.NC.WG
ENSSSCG00000001510	0.0301587	0.673365	GOM.NC.WG
ENSSSCG00000001511	0.292012	0.673365	GOM.NC.WG
ENSSSCG00000001512	-0.0601918	-2.17688	GOM.NC.WG
ENSSSCG00000001513	0.272934	-2.17688	GOM.NC.WG
ENSSSCG00000001516	0.215351	0.253755	GOM.NC.WG
ENSSSCG00000001517	-0.0144771	0.253755	GOM.NC.WG
ENSSSCG00000001518	-0.155478	-2.04996	GOM.NC.WG
ENSSSCG00000001520	0.319504	0.345949	GOM.NC.WG
ENSSSCG00000001527	0.192996	-1.73714	GOM.NC.WG
ENSSSCG00000001531	0.207842	-2.16447	GOM.NC.WG
ENSSSCG00000001532	0.247475	1.07817	GOM.NC.WG
ENSSSCG00000001533	-0.0923696	3.82235	GOM.NC.WG
ENSSSCG00000001534	0.00388217	3.82235	GOM.NC.WG
ENSSSCG00000001535	0.453786	-3.791	GOM.NC.WG
ENSSSCG00000001537	0.06198	-3.791	GOM.NC.WG
ENSSSCG00000001538	0.229763	-3.791	GOM.NC.WG
ENSSSCG00000001539	0.474668	-0.149589	GOM.NC.WG
ENSSSCG00000001543	-0.310055	-1.40313	GOM.NC.WG
ENSSSCG00000001544	0.264985	2.12182	GOM.NC.WG
ENSSSCG00000001546	-0.21366	0.192601	GOM.NC.WG
ENSSSCG00000001549	0.0157468	-3.12228	GOM.NC.WG
ENSSSCG00000001550	0.271539	-3.12228	GOM.NC.WG
ENSSSCG00000001551	0.421155	0.225566	GOM.NC.WG
ENSSSCG00000001553	0.741451	-2.41382	GOM.NC.WG
ENSSSCG00000001554	0.144188	-1.06963	GOM.NC.WG
ENSSSCG00000001556	-0.0572002	-5.74249	GOM.NC.WG
ENSSSCG00000001561	-0.657917	0.347681	GOM.NC.WG
ENSSSCG00000001562	0.0796087	0.347681	GOM.NC.WG
ENSSSCG00000001563	0.0119635	4.28312	GOM.NC.WG
ENSSSCG00000001564	-0.0394314	1.03759	GOM.NC.WG
ENSSSCG00000001565	0.616137	-1.22456	GOM.NC.WG
ENSSSCG00000001570	1.28578	-0.650929	GOM.NC.WG
ENSSSCG00000001571	0.395629	-1.83834	GOM.NC.WG
ENSSSCG00000001572	0.40835	-1.87284	GOM.NC.WG
ENSSSCG00000001573	0.179374	0.63705	GOM.NC.WG
ENSSSCG00000001577	0.0719446	2.77269	GOM.NC.WG
ENSSSCG00000001582	0.833441	0.346875	GOM.NC.WG
ENSSSCG00000001595	0.630048	0.0111861	GOM.NC.WG
ENSSSCG00000001596	0.00416084	0.330466	GOM.NC.WG
ENSSSCG00000001611	-0.22879	-0.685038	GOM.NC.WG
ENSSSCG00000001612	-0.264978	0.353703	GOM.NC.WG
ENSSSCG00000001619	0.144301	1.96011	GOM.NC.WG
ENSSSCG00000001620	0.56126	1.70104	GOM.NC.WG
ENSSSCG00000001621	0.507615	1.0256	GOM.NC.WG
ENSSSCG00000001624	0.254864	1.48993	GOM.NC.WG
ENSSSCG00000001629	-0.749412	-0.300681	GOM.NC.WG
ENSSSCG00000001637	-0.0551084	1.79382	GOM.NC.WG
ENSSSCG00000001638	0.0862507	1.08146	GOM.NC.WG
ENSSSCG00000001639	0.220047	-1.30326	GOM.NC.WG
ENSSSCG00000001641	-0.0567313	3.30296	GOM.NC.WG
ENSSSCG00000001646	-0.118952	1.58719	GOM.NC.WG
ENSSSCG00000001651	0.127839	0.572221	GOM.NC.WG
ENSSSCG00000001653	0.222093	0.402988	GOM.NC.WG
ENSSSCG00000001654	-0.0912941	-3.66856	GOM.NC.WG
ENSSSCG00000001655	0.120471	-0.262909	GOM.NC.WG
ENSSSCG00000001656	0.0144139	0.922981	GOM.NC.WG
ENSSSCG00000001657	-0.0394086	0.339833	GOM.NC.WG
ENSSSCG00000001658	-0.13132	-0.416597	GOM.NC.WG
ENSSSCG00000001659	0.0303451	-0.416597	GOM.NC.WG
ENSSSCG00000001660	-0.412082	-0.878945	GOM.NC.WG
ENSSSCG00000001661	0.42916	0.972482	GOM.NC.WG
ENSSSCG00000001667	-0.0654289	-2.2147	GOM.NC.WG
ENSSSCG00000001672	-0.0752845	-0.209731	GOM.NC.WG
ENSSSCG00000001676	-0.121626	1.0502	GOM.NC.WG
ENSSSCG00000001679	0.09231	0.642676	GOM.NC.WG
ENSSSCG00000001680	0.357122	-3.27875	GOM.NC.WG
ENSSSCG00000001683	-0.267744	-0.279006	GOM.NC.WG
ENSSSCG00000001689	0.117745	0.0704604	GOM.NC.WG
ENSSSCG00000001692	0.0290509	1.45992	GOM.NC.WG
ENSSSCG00000001695	-0.643521	7.26618	GOM.NC.WG
ENSSSCG00000001696	-0.0743528	-0.622669	GOM.NC.WG
ENSSSCG00000001697	0.32386	0.612561	GOM.NC.WG
ENSSSCG00000001700	0.127605	0.30695	GOM.NC.WG
ENSSSCG00000001701	-0.176465	3.15602	GOM.NC.WG
ENSSSCG00000001702	-1.62227	0.667196	GOM.NC.WG
ENSSSCG00000001703	0.31026	1.84735	GOM.NC.WG
ENSSSCG00000001706	0.449484	0.641741	GOM.NC.WG
ENSSSCG00000001708	-0.285381	1.21281	GOM.NC.WG
ENSSSCG00000001709	-0.181209	0.336021	GOM.NC.WG
ENSSSCG00000001710	-0.152975	2.30275	GOM.NC.WG
ENSSSCG00000001716	0.0433643	0.00783282	GOM.NC.WG
ENSSSCG00000001720	-0.257921	0.370964	GOM.NC.WG
ENSSSCG00000001725	0.213417	5.62046	GOM.NC.WG
ENSSSCG00000001727	0.497716	5.38943	GOM.NC.WG
ENSSSCG00000001731	-0.247403	1.34743	GOM.NC.WG
ENSSSCG00000001732	0.0283277	1.34743	GOM.NC.WG
ENSSSCG00000001750	0.069586	-0.945528	GOM.NC.WG
ENSSSCG00000001752	-0.102721	0.936803	GOM.NC.WG
ENSSSCG00000001755	-0.244793	0.340305	GOM.NC.WG
ENSSSCG00000001756	-0.0492658	0.28711	GOM.NC.WG
ENSSSCG00000001757	-0.0859425	0.0443165	GOM.NC.WG
ENSSSCG00000001760	-2.69365	2.89377	GOM.NC.WG
ENSSSCG00000001762	0.24652	1.77824	GOM.NC.WG
ENSSSCG00000001765	0.221801	0.92496	GOM.NC.WG
ENSSSCG00000001769	-0.342464	-0.21191	GOM.NC.WG
ENSSSCG00000001770	0.430836	-0.7685	GOM.NC.WG
ENSSSCG00000001773	0.276592	-1.01768	GOM.NC.WG
ENSSSCG00000001779	-0.223509	-5.39998	GOM.NC.WG
ENSSSCG00000001780	0.0842381	-0.732707	GOM.NC.WG
ENSSSCG00000001782	0.381429	1.25456	GOM.NC.WG
ENSSSCG00000001786	0.215021	-1.37823	GOM.NC.WG
ENSSSCG00000001787	0.00869978	-4.85264	GOM.NC.WG
ENSSSCG00000001788	0.012667	1.27939	GOM.NC.WG
ENSSSCG00000001793	-0.459265	-1.32207	GOM.NC.WG
ENSSSCG00000001795	-0.561326	0.365096	GOM.NC.WG
ENSSSCG00000001798	-0.728291	1.96772	GOM.NC.WG
ENSSSCG00000001800	0.0948038	1.12489	GOM.NC.WG
ENSSSCG00000001801	0.202519	1.60858	GOM.NC.WG
ENSSSCG00000001804	-0.499232	-0.32345	GOM.NC.WG
ENSSSCG00000001805	-0.0652524	-1.63977	GOM.NC.WG
ENSSSCG00000001807	-0.248298	-1.71118	GOM.NC.WG
ENSSSCG00000001808	-0.0888612	0.97251	GOM.NC.WG
ENSSSCG00000001810	0.13906	-1.48704	GOM.NC.WG
ENSSSCG00000001814	-0.00759832	-0.703728	GOM.NC.WG
ENSSSCG00000001816	0.223213	-2.93549	GOM.NC.WG
ENSSSCG00000001817	0.462937	-0.666685	GOM.NC.WG
ENSSSCG00000001818	0.517771	2.07082	GOM.NC.WG
ENSSSCG00000001819	0.290071	0.371335	GOM.NC.WG
ENSSSCG00000001820	0.071013	-2.19663	GOM.NC.WG
ENSSSCG00000001821	0.300495	-2.19663	GOM.NC.WG
ENSSSCG00000001822	0.146657	-2.19663	GOM.NC.WG
ENSSSCG00000001824	0.288367	0.309239	GOM.NC.WG
ENSSSCG00000001825	-0.0542894	-0.936317	GOM.NC.WG
ENSSSCG00000001826	-0.296288	-1.42999	GOM.NC.WG
ENSSSCG00000001834	0.297498	-0.984021	GOM.NC.WG
ENSSSCG00000001835	-0.0826294	1.56169	GOM.NC.WG
ENSSSCG00000001837	-0.771191	0.906559	GOM.NC.WG
ENSSSCG00000001840	0.1767	-1.48632	GOM.NC.WG
ENSSSCG00000001846	-3.37272	-0.891085	GOM.NC.WG
ENSSSCG00000001847	0.151317	1.02977	GOM.NC.WG
ENSSSCG00000001848	0.842677	1.73751	GOM.NC.WG
ENSSSCG00000001849	0.589258	0.460319	GOM.NC.WG
ENSSSCG00000001850	0.2228	-0.0237203	GOM.NC.WG
ENSSSCG00000001852	0.314485	0.370432	GOM.NC.WG
ENSSSCG00000001858	0.0766189	0.482744	GOM.NC.WG
ENSSSCG00000001862	-0.0659513	-5.33017	GOM.NC.WG
ENSSSCG00000001863	-0.0399776	-0.671257	GOM.NC.WG
ENSSSCG00000001865	-0.108514	-1.18031	GOM.NC.WG
ENSSSCG00000001866	-0.0461783	0.62023	GOM.NC.WG
ENSSSCG00000001867	0.110876	-0.276686	GOM.NC.WG
ENSSSCG00000001868	0.070312	-1.24663	GOM.NC.WG
ENSSSCG00000001869	0.503009	0.598404	GOM.NC.WG
ENSSSCG00000001871	-0.0126967	-2.20809	GOM.NC.WG
ENSSSCG00000001872	0.227028	0.665649	GOM.NC.WG
ENSSSCG00000001873	0.0975855	0.37093	GOM.NC.WG
ENSSSCG00000001875	0.00398066	-2.98167	GOM.NC.WG
ENSSSCG00000001877	0.114847	-2.16926	GOM.NC.WG
ENSSSCG00000001878	0.220979	-1.66259	GOM.NC.WG
ENSSSCG00000001880	-0.0224838	-0.187626	GOM.NC.WG
ENSSSCG00000001881	0.198202	-3.3639	GOM.NC.WG
ENSSSCG00000001882	0.000138243	1.68911	GOM.NC.WG
ENSSSCG00000001884	-0.328736	1.68911	GOM.NC.WG
ENSSSCG00000001885	0.248255	2.37516	GOM.NC.WG
ENSSSCG00000001887	0.534157	-0.086083	GOM.NC.WG
ENSSSCG00000001892	0.220881	-0.198464	GOM.NC.WG
ENSSSCG00000001898	0.247211	1.31909	GOM.NC.WG
ENSSSCG00000001900	0.274707	4.37288	GOM.NC.WG
ENSSSCG00000001903	0.287774	0.604928	GOM.NC.WG
ENSSSCG00000001904	-0.0132021	2.94697	GOM.NC.WG
ENSSSCG00000001905	0.252603	0.109237	GOM.NC.WG
ENSSSCG00000001906	0.827132	-1.11465	GOM.NC.WG
ENSSSCG00000001907	-0.0336104	-0.137275	GOM.NC.WG
ENSSSCG00000001910	0.0379774	0.0691253	GOM.NC.WG
ENSSSCG00000001912	0.334235	-0.973269	GOM.NC.WG
ENSSSCG00000001913	0.257739	-0.973269	GOM.NC.WG
ENSSSCG00000001917	0.469617	1.51304	GOM.NC.WG
ENSSSCG00000001918	-0.07916	-2.77963	GOM.NC.WG
ENSSSCG00000001921	-0.360846	-1.04584	GOM.NC.WG
ENSSSCG00000001924	0.0843435	-0.169412	GOM.NC.WG
ENSSSCG00000001925	0.0320064	3.04824	GOM.NC.WG
ENSSSCG00000001927	0.357851	-1.48882	GOM.NC.WG
ENSSSCG00000001930	0.0269467	-1.27866	GOM.NC.WG
ENSSSCG00000001931	-0.0450138	1.00907	GOM.NC.WG
ENSSSCG00000001947	0.0697997	-3.06851	GOM.NC.WG
ENSSSCG00000001950	-0.0949373	0.408878	GOM.NC.WG
ENSSSCG00000001952	0.131678	-0.356663	GOM.NC.WG
ENSSSCG00000001955	-0.164833	0.00505915	GOM.NC.WG
ENSSSCG00000001958	0.0390807	0.00505915	GOM.NC.WG
ENSSSCG00000001959	0.0263779	1.01215	GOM.NC.WG
ENSSSCG00000001963	-0.448029	-1.15605	GOM.NC.WG
ENSSSCG00000001964	-0.439392	-0.640726	GOM.NC.WG
ENSSSCG00000001966	-0.137899	1.29892	GOM.NC.WG
ENSSSCG00000001968	-0.289411	-0.00620143	GOM.NC.WG
ENSSSCG00000001970	0.119743	0.403627	GOM.NC.WG
ENSSSCG00000001971	-0.0438992	0.672939	GOM.NC.WG
ENSSSCG00000001972	-0.256207	-0.805121	GOM.NC.WG
ENSSSCG00000001974	-0.0699319	-1.60922	GOM.NC.WG
ENSSSCG00000001975	0.175268	-0.250162	GOM.NC.WG
ENSSSCG00000001977	0.153571	0.414187	GOM.NC.WG
ENSSSCG00000001982	-0.125425	-0.782636	GOM.NC.WG
ENSSSCG00000001983	-0.242152	1.2803	GOM.NC.WG
ENSSSCG00000001984	0.044258	0.807416	GOM.NC.WG
ENSSSCG00000001986	0.552761	-0.530657	GOM.NC.WG
ENSSSCG00000001987	0.165024	1.55415	GOM.NC.WG
ENSSSCG00000001988	0.473642	1.55415	GOM.NC.WG
ENSSSCG00000001989	-0.326697	1.22318	GOM.NC.WG
ENSSSCG00000001990	0.144308	0.43951	GOM.NC.WG
ENSSSCG00000001991	0.00290667	1.46135	GOM.NC.WG
ENSSSCG00000001994	-0.0370218	-0.0737445	GOM.NC.WG
ENSSSCG00000002001	0.445975	0.374437	GOM.NC.WG
ENSSSCG00000002002	-0.0336131	0.374437	GOM.NC.WG
ENSSSCG00000002008	0.005241	0.341083	GOM.NC.WG
ENSSSCG00000002009	-0.20766	0.395556	GOM.NC.WG
ENSSSCG00000002012	0.778429	0.404918	GOM.NC.WG
ENSSSCG00000002015	0.0214037	0.394407	GOM.NC.WG
ENSSSCG00000002016	-0.129592	0.332272	GOM.NC.WG
ENSSSCG00000002020	-0.287471	2.63961	GOM.NC.WG
ENSSSCG00000002025	0.698168	0.377977	GOM.NC.WG
ENSSSCG00000002026	0.808599	0.767306	GOM.NC.WG
ENSSSCG00000002032	0.0850943	1.54597	GOM.NC.WG
ENSSSCG00000002034	0.0187461	0.7925	GOM.NC.WG
ENSSSCG00000002035	-0.102743	-1.15094	GOM.NC.WG
ENSSSCG00000002036	-0.0152981	-0.0205322	GOM.NC.WG
ENSSSCG00000002037	0.642031	1.59193	GOM.NC.WG
ENSSSCG00000002039	-0.0114491	0.353721	GOM.NC.WG
ENSSSCG00000002097	-0.0572751	0.352108	GOM.NC.WG
ENSSSCG00000002099	0.405217	-0.443624	GOM.NC.WG
ENSSSCG00000002143	0.0796884	0.35069	GOM.NC.WG
ENSSSCG00000002144	-0.174885	0.35069	GOM.NC.WG
ENSSSCG00000002245	-0.20816	0.0953997	GOM.NC.WG
ENSSSCG00000002252	0.283737	0.356569	GOM.NC.WG
ENSSSCG00000002254	-0.0947602	0.848705	GOM.NC.WG
ENSSSCG00000002257	-0.836084	0.770933	GOM.NC.WG
ENSSSCG00000002258	0.0906162	-0.660027	GOM.NC.WG
ENSSSCG00000002259	0.139439	-0.247153	GOM.NC.WG
ENSSSCG00000002260	0.191046	-2.88891	GOM.NC.WG
ENSSSCG00000002262	-1.04142	0.665291	GOM.NC.WG
ENSSSCG00000002263	0.264237	-0.67617	GOM.NC.WG
ENSSSCG00000002265	0.0211263	0.319539	GOM.NC.WG
ENSSSCG00000002266	-0.0716122	0.267001	GOM.NC.WG
ENSSSCG00000002267	0.440943	0.6737	GOM.NC.WG
ENSSSCG00000002268	0.229146	0.133426	GOM.NC.WG
ENSSSCG00000002269	-0.256464	-0.00599547	GOM.NC.WG
ENSSSCG00000002275	-0.0801519	0.64173	GOM.NC.WG
ENSSSCG00000002276	-0.0632247	0.642537	GOM.NC.WG
ENSSSCG00000002281	-0.0297282	-0.976774	GOM.NC.WG
ENSSSCG00000002283	-0.068769	3.999	GOM.NC.WG
ENSSSCG00000002285	0.137197	-0.960355	GOM.NC.WG
ENSSSCG00000002287	-0.135794	-1.59243	GOM.NC.WG
ENSSSCG00000002292	-0.238358	0.638305	GOM.NC.WG
ENSSSCG00000002294	-1.62841	-0.747418	GOM.NC.WG
ENSSSCG00000002295	-0.0305712	0.320478	GOM.NC.WG
ENSSSCG00000002296	0.0235296	0.31434	GOM.NC.WG
ENSSSCG00000002297	0.0399978	0.316554	GOM.NC.WG
ENSSSCG00000002298	0.00725557	-1.12484	GOM.NC.WG
ENSSSCG00000002305	-0.0230371	0.338429	GOM.NC.WG
ENSSSCG00000002307	-0.162	1.00719	GOM.NC.WG
ENSSSCG00000002311	0.191297	0.763312	GOM.NC.WG
ENSSSCG00000002314	-0.0868486	1.78286	GOM.NC.WG
ENSSSCG00000002316	-0.0551955	-3.28224	GOM.NC.WG
ENSSSCG00000002329	-0.171996	0.259294	GOM.NC.WG
ENSSSCG00000002330	-0.0327226	-2.71774	GOM.NC.WG
ENSSSCG00000002332	-0.318324	-4.59075	GOM.NC.WG
ENSSSCG00000002333	0.299704	0.163383	GOM.NC.WG
ENSSSCG00000002341	0.21186	0.134572	GOM.NC.WG
ENSSSCG00000002344	0.225749	-0.0308455	GOM.NC.WG
ENSSSCG00000002348	0.0870061	-6.2152	GOM.NC.WG
ENSSSCG00000002349	-0.0275679	3.12112	GOM.NC.WG
ENSSSCG00000002350	0.200933	3.2338	GOM.NC.WG
ENSSSCG00000002351	-0.271963	1.55914	GOM.NC.WG
ENSSSCG00000002352	-0.0166971	2.73453	GOM.NC.WG
ENSSSCG00000002353	-0.458704	-1.34193	GOM.NC.WG
ENSSSCG00000002354	0.041934	-1.34193	GOM.NC.WG
ENSSSCG00000002355	0.135853	0.034438	GOM.NC.WG
ENSSSCG00000002357	-0.193625	-0.702496	GOM.NC.WG
ENSSSCG00000002366	0.0937648	1.74591	GOM.NC.WG
ENSSSCG00000002367	-0.0659907	1.74591	GOM.NC.WG
ENSSSCG00000002368	0.429091	-0.880067	GOM.NC.WG
ENSSSCG00000002370	0.0283234	-1.6403	GOM.NC.WG
ENSSSCG00000002372	0.0934394	-1.15134	GOM.NC.WG
ENSSSCG00000002374	-0.214988	-0.11929	GOM.NC.WG
ENSSSCG00000002375	-0.941237	-1.01167	GOM.NC.WG
ENSSSCG00000002377	-0.237275	2.86037	GOM.NC.WG
ENSSSCG00000002378	0.0542683	-1.0386	GOM.NC.WG
ENSSSCG00000002379	-0.0188786	0.503033	GOM.NC.WG
ENSSSCG00000002380	0.209482	0.503033	GOM.NC.WG
ENSSSCG00000002381	0.183664	-3.72663	GOM.NC.WG
ENSSSCG00000002383	0.35405	0.116064	GOM.NC.WG
ENSSSCG00000002385	0.656784	-1.39547	GOM.NC.WG
ENSSSCG00000002386	0.203927	2.03797	GOM.NC.WG
ENSSSCG00000002387	-0.0844326	0.350283	GOM.NC.WG
ENSSSCG00000002390	0.32716	3.69406	GOM.NC.WG
ENSSSCG00000002396	0.00224927	-1.93215	GOM.NC.WG
ENSSSCG00000002403	-0.0745777	-0.786355	GOM.NC.WG
ENSSSCG00000002404	0.197716	-0.561638	GOM.NC.WG
ENSSSCG00000002406	-0.210852	-0.786355	GOM.NC.WG
ENSSSCG00000002410	-0.286794	0.35267	GOM.NC.WG
ENSSSCG00000002411	0.03963	-2.76563	GOM.NC.WG
ENSSSCG00000002412	-0.174144	3.98082	GOM.NC.WG
ENSSSCG00000002414	-0.105709	0.34774	GOM.NC.WG
ENSSSCG00000002425	0.172298	-0.58077	GOM.NC.WG
ENSSSCG00000002426	-0.0860491	1.13465	GOM.NC.WG
ENSSSCG00000002427	-0.661336	-0.714301	GOM.NC.WG
ENSSSCG00000002428	0.0577742	0.316125	GOM.NC.WG
ENSSSCG00000002429	-0.0978844	-1.49281	GOM.NC.WG
ENSSSCG00000002430	-0.179518	1.7584	GOM.NC.WG
ENSSSCG00000002431	0.0980699	-0.82129	GOM.NC.WG
ENSSSCG00000002432	0.38655	0.0059428	GOM.NC.WG
ENSSSCG00000002433	-0.177341	0.458037	GOM.NC.WG
ENSSSCG00000002434	-0.067909	0.154484	GOM.NC.WG
ENSSSCG00000002436	0.289866	2.08897	GOM.NC.WG
ENSSSCG00000002438	-0.295053	2.28298	GOM.NC.WG
ENSSSCG00000002440	0.295899	4.66154	GOM.NC.WG
ENSSSCG00000002441	-0.0673924	0.384948	GOM.NC.WG
ENSSSCG00000002443	-0.285218	-1.46511	GOM.NC.WG
ENSSSCG00000002444	0.456376	0.0191321	GOM.NC.WG
ENSSSCG00000002445	-0.142839	0.737661	GOM.NC.WG
ENSSSCG00000002446	0.0982028	0.33571	GOM.NC.WG
ENSSSCG00000002447	-0.0269578	-0.65105	GOM.NC.WG
ENSSSCG00000002449	-0.109429	-0.65105	GOM.NC.WG
ENSSSCG00000002450	0.372321	0.344541	GOM.NC.WG
ENSSSCG00000002451	0.58445	-0.657104	GOM.NC.WG
ENSSSCG00000002452	-0.0943399	0.998178	GOM.NC.WG
ENSSSCG00000002455	-0.0999542	1.86718	GOM.NC.WG
ENSSSCG00000002459	-0.280569	0.363726	GOM.NC.WG
ENSSSCG00000002460	-0.016617	0.363726	GOM.NC.WG
ENSSSCG00000002461	-0.105538	-0.698218	GOM.NC.WG
ENSSSCG00000002464	-0.0802259	-1.41107	GOM.NC.WG
ENSSSCG00000002474	-0.308346	-1.51415	GOM.NC.WG
ENSSSCG00000002490	0.660304	0.339698	GOM.NC.WG
ENSSSCG00000002494	0.0151251	0.753029	GOM.NC.WG
ENSSSCG00000002495	0.0243017	0.0150696	GOM.NC.WG
ENSSSCG00000002496	0.105839	-0.919964	GOM.NC.WG
ENSSSCG00000002504	-0.140979	-1.06397	GOM.NC.WG
ENSSSCG00000002506	-0.0616904	0.372419	GOM.NC.WG
ENSSSCG00000002516	0.160731	2.59407	GOM.NC.WG
ENSSSCG00000002517	0.169357	2.59407	GOM.NC.WG
ENSSSCG00000002520	-0.0875908	1.06441	GOM.NC.WG
ENSSSCG00000002620	0.125401	0.461405	GOM.NC.WG
ENSSSCG00000002622	0.0859587	-1.87715	GOM.NC.WG
ENSSSCG00000002623	-2.55565	0.982848	GOM.NC.WG
ENSSSCG00000002627	-0.143659	1.25465	GOM.NC.WG
ENSSSCG00000002628	-0.199439	0.256719	GOM.NC.WG
ENSSSCG00000002629	-0.0980863	0.256719	GOM.NC.WG
ENSSSCG00000002640	0.121477	0.407241	GOM.NC.WG
ENSSSCG00000002645	0.416191	-0.0392854	GOM.NC.WG
ENSSSCG00000002646	-0.316465	-0.0392854	GOM.NC.WG
ENSSSCG00000002648	0.768435	1.148	GOM.NC.WG
ENSSSCG00000002650	0.238497	1.20573	GOM.NC.WG
ENSSSCG00000002652	0.0573731	-2.16295	GOM.NC.WG
ENSSSCG00000002653	-0.110931	0.798754	GOM.NC.WG
ENSSSCG00000002654	0.132377	-0.7651	GOM.NC.WG
ENSSSCG00000002655	-0.816548	0.387018	GOM.NC.WG
ENSSSCG00000002656	-0.131347	-0.35589	GOM.NC.WG
ENSSSCG00000002660	0.290535	2.9628	GOM.NC.WG
ENSSSCG00000002664	0.297964	-0.863989	GOM.NC.WG
ENSSSCG00000002667	0.247975	-1.09471	GOM.NC.WG
ENSSSCG00000002669	0.590461	2.06868	GOM.NC.WG
ENSSSCG00000002670	-0.0205628	0.361522	GOM.NC.WG
ENSSSCG00000002672	-0.0789112	1.51894	GOM.NC.WG
ENSSSCG00000002680	0.584928	0.739059	GOM.NC.WG
ENSSSCG00000002682	0.0912345	0.365342	GOM.NC.WG
ENSSSCG00000002688	0.159287	0.385177	GOM.NC.WG
ENSSSCG00000002689	0.306938	-4.01368	GOM.NC.WG
ENSSSCG00000002697	0.657475	-1.78565	GOM.NC.WG
ENSSSCG00000002707	-0.148739	-1.12079	GOM.NC.WG
ENSSSCG00000002712	0.196438	6.41472	GOM.NC.WG
ENSSSCG00000002714	-0.0625344	2.53759	GOM.NC.WG
ENSSSCG00000002715	-0.114949	0.757398	GOM.NC.WG
ENSSSCG00000002716	0.270617	-2.21223	GOM.NC.WG
ENSSSCG00000002724	0.0449905	1.65379	GOM.NC.WG
ENSSSCG00000002729	0.120053	0.35327	GOM.NC.WG
ENSSSCG00000002738	-0.0459968	0.365938	GOM.NC.WG
ENSSSCG00000002740	0.117548	0.379987	GOM.NC.WG
ENSSSCG00000002741	0.0311537	0.374487	GOM.NC.WG
ENSSSCG00000002743	0.0169572	0.346731	GOM.NC.WG
ENSSSCG00000002746	-0.412379	-1.93999	GOM.NC.WG
ENSSSCG00000002748	-0.188568	-5.19402	GOM.NC.WG
ENSSSCG00000002749	-0.997007	-0.619256	GOM.NC.WG
ENSSSCG00000002752	0.0126397	1.51414	GOM.NC.WG
ENSSSCG00000002753	0.0582052	2.5105	GOM.NC.WG
ENSSSCG00000002755	-0.212056	-0.490099	GOM.NC.WG
ENSSSCG00000002759	0.108144	0.684812	GOM.NC.WG
ENSSSCG00000002762	-0.0895646	1.49693	GOM.NC.WG
ENSSSCG00000002763	0.0385819	-0.271297	GOM.NC.WG
ENSSSCG00000002767	-1.05921	-1.75951	GOM.NC.WG
ENSSSCG00000002769	0.104841	-4.90593	GOM.NC.WG
ENSSSCG00000002771	0.238102	-1.23332	GOM.NC.WG
ENSSSCG00000002774	0.234504	0.344608	GOM.NC.WG
ENSSSCG00000002776	0.174781	0.335926	GOM.NC.WG
ENSSSCG00000002778	0.0475656	1.3845	GOM.NC.WG
ENSSSCG00000002783	-0.0645778	0.984104	GOM.NC.WG
ENSSSCG00000002786	-0.149914	-0.125746	GOM.NC.WG
ENSSSCG00000002787	0.191808	-2.25324	GOM.NC.WG
ENSSSCG00000002788	0.684194	-2.25324	GOM.NC.WG
ENSSSCG00000002792	0.14102	-1.29766	GOM.NC.WG
ENSSSCG00000002793	0.452792	0.644311	GOM.NC.WG
ENSSSCG00000002795	-0.0227479	-0.642425	GOM.NC.WG
ENSSSCG00000002799	-0.383672	-1.16573	GOM.NC.WG
ENSSSCG00000002802	-0.1776	-0.974767	GOM.NC.WG
ENSSSCG00000002803	-0.105332	0.576945	GOM.NC.WG
ENSSSCG00000002804	-0.151206	1.41054	GOM.NC.WG
ENSSSCG00000002805	-0.226739	3.47986	GOM.NC.WG
ENSSSCG00000002806	0.885858	3.80783	GOM.NC.WG
ENSSSCG00000002807	0.112435	0.282823	GOM.NC.WG
ENSSSCG00000002808	0.417276	0.815488	GOM.NC.WG
ENSSSCG00000002812	0.32522	-0.12758	GOM.NC.WG
ENSSSCG00000002813	-0.0529934	0.0393564	GOM.NC.WG
ENSSSCG00000002814	0.0670857	0.735281	GOM.NC.WG
ENSSSCG00000002818	-0.968898	-2.67515	GOM.NC.WG
ENSSSCG00000002819	-0.0773624	2.80846	GOM.NC.WG
ENSSSCG00000002820	-0.0209532	0.0726495	GOM.NC.WG
ENSSSCG00000002825	-0.427433	0.325337	GOM.NC.WG
ENSSSCG00000002828	0.0498074	0.423364	GOM.NC.WG
ENSSSCG00000002829	0.399926	1.93034	GOM.NC.WG
ENSSSCG00000002838	0.501992	1.7799	GOM.NC.WG
ENSSSCG00000002841	-0.188114	0.299325	GOM.NC.WG
ENSSSCG00000002844	0.307148	-0.307003	GOM.NC.WG
ENSSSCG00000002847	0.11082	-0.339954	GOM.NC.WG
ENSSSCG00000002849	0.0840714	1.35535	GOM.NC.WG
ENSSSCG00000002852	0.135712	1.00439	GOM.NC.WG
ENSSSCG00000002854	-0.155035	0.155384	GOM.NC.WG
ENSSSCG00000002855	-0.648638	0.348551	GOM.NC.WG
ENSSSCG00000002859	0.0761975	-0.744912	GOM.NC.WG
ENSSSCG00000002860	-0.793299	-1.05645	GOM.NC.WG
ENSSSCG00000002864	0.275239	-1.0018	GOM.NC.WG
ENSSSCG00000002866	0.291962	2.41395	GOM.NC.WG
ENSSSCG00000002867	0.156622	-0.704357	GOM.NC.WG
ENSSSCG00000002872	0.0576756	0.9864	GOM.NC.WG
ENSSSCG00000002873	-0.0811714	0.9864	GOM.NC.WG
ENSSSCG00000002875	0.144733	0.337802	GOM.NC.WG
ENSSSCG00000002877	-0.226772	-1.00306	GOM.NC.WG
ENSSSCG00000002879	-0.136051	0.371911	GOM.NC.WG
ENSSSCG00000002884	-0.53375	0.593053	GOM.NC.WG
ENSSSCG00000002893	0.343552	1.44524	GOM.NC.WG
ENSSSCG00000002895	0.3373	3.36442	GOM.NC.WG
ENSSSCG00000002904	0.119523	0.326111	GOM.NC.WG
ENSSSCG00000002905	-0.0356534	-0.610763	GOM.NC.WG
ENSSSCG00000002913	-0.621361	0.922123	GOM.NC.WG
ENSSSCG00000002916	-0.489607	2.30983	GOM.NC.WG
ENSSSCG00000002918	-0.151381	1.80847	GOM.NC.WG
ENSSSCG00000002921	0.184702	0.0969611	GOM.NC.WG
ENSSSCG00000002923	0.0545208	-0.457493	GOM.NC.WG
ENSSSCG00000002926	0.0172655	2.10872	GOM.NC.WG
ENSSSCG00000002930	-0.269646	1.0205	GOM.NC.WG
ENSSSCG00000002932	-0.286261	1.0241	GOM.NC.WG
ENSSSCG00000002933	-0.059736	1.0205	GOM.NC.WG
ENSSSCG00000002935	-0.253118	0.354194	GOM.NC.WG
ENSSSCG00000002937	-0.139371	-2.39643	GOM.NC.WG
ENSSSCG00000002938	-0.129263	1.00814	GOM.NC.WG
ENSSSCG00000002950	0.327347	-1.99282	GOM.NC.WG
ENSSSCG00000002952	0.526744	-1.24797	GOM.NC.WG
ENSSSCG00000002953	-0.257554	1.2537	GOM.NC.WG
ENSSSCG00000002954	-0.272904	1.04647	GOM.NC.WG
ENSSSCG00000002955	0.0813844	-0.190977	GOM.NC.WG
ENSSSCG00000002959	0.216107	0.667658	GOM.NC.WG
ENSSSCG00000002960	0.146014	1.2953	GOM.NC.WG
ENSSSCG00000002962	0.211417	0.970254	GOM.NC.WG
ENSSSCG00000002963	-0.308084	-0.290858	GOM.NC.WG
ENSSSCG00000002965	0.44303	-2.46194	GOM.NC.WG
ENSSSCG00000002988	-0.356443	0.028123	GOM.NC.WG
ENSSSCG00000002990	1.02835	1.39225	GOM.NC.WG
ENSSSCG00000002993	-1.63117	2.73977	GOM.NC.WG
ENSSSCG00000002995	1.15752	1.3349	GOM.NC.WG
ENSSSCG00000002996	-0.249624	1.3349	GOM.NC.WG
ENSSSCG00000002998	0.241552	-2.49468	GOM.NC.WG
ENSSSCG00000003000	0.729634	3.57793	GOM.NC.WG
ENSSSCG00000003006	-0.63858	1.04984	GOM.NC.WG
ENSSSCG00000003013	0.154148	-0.672658	GOM.NC.WG
ENSSSCG00000003015	0.207694	-0.376179	GOM.NC.WG
ENSSSCG00000003016	0.247234	0.651933	GOM.NC.WG
ENSSSCG00000003017	0.284548	-0.299037	GOM.NC.WG
ENSSSCG00000003018	0.1967	-1.88431	GOM.NC.WG
ENSSSCG00000003021	0.528218	-0.025745	GOM.NC.WG
ENSSSCG00000003022	0.040954	0.398965	GOM.NC.WG
ENSSSCG00000003024	0.0588221	1.36842	GOM.NC.WG
ENSSSCG00000003030	0.36155	0.328873	GOM.NC.WG
ENSSSCG00000003035	0.0161104	0.0817503	GOM.NC.WG
ENSSSCG00000003038	-0.110023	0.333102	GOM.NC.WG
ENSSSCG00000003040	0.335687	3.81872	GOM.NC.WG
ENSSSCG00000003042	-0.165354	2.29363	GOM.NC.WG
ENSSSCG00000003044	-0.317083	2.29363	GOM.NC.WG
ENSSSCG00000003047	1.66286	-0.337062	GOM.NC.WG
ENSSSCG00000003054	0.0823272	0.446857	GOM.NC.WG
ENSSSCG00000003055	0.142805	-1.37558	GOM.NC.WG
ENSSSCG00000003059	0.339809	-0.675627	GOM.NC.WG
ENSSSCG00000003061	-0.560733	-0.673649	GOM.NC.WG
ENSSSCG00000003063	0.120007	-4.05843	GOM.NC.WG
ENSSSCG00000003064	-0.0508977	0.333367	GOM.NC.WG
ENSSSCG00000003070	-0.181784	-3.07529	GOM.NC.WG
ENSSSCG00000003071	-0.0412378	0.646455	GOM.NC.WG
ENSSSCG00000003072	-0.212063	0.335027	GOM.NC.WG
ENSSSCG00000003076	-0.156079	-0.00759005	GOM.NC.WG
ENSSSCG00000003077	-0.144119	0.669012	GOM.NC.WG
ENSSSCG00000003079	0.450155	-3.0945	GOM.NC.WG
ENSSSCG00000003085	0.0898985	0.40882	GOM.NC.WG
ENSSSCG00000003089	0.221056	4.94264	GOM.NC.WG
ENSSSCG00000003090	0.624061	1.09223	GOM.NC.WG
ENSSSCG00000003091	0.199475	0.342803	GOM.NC.WG
ENSSSCG00000003098	0.0905689	1.06779	GOM.NC.WG
ENSSSCG00000003100	0.255776	1.04052	GOM.NC.WG
ENSSSCG00000003101	0.413926	0.305987	GOM.NC.WG
ENSSSCG00000003102	0.408011	0.94224	GOM.NC.WG
ENSSSCG00000003103	0.00159372	-0.173179	GOM.NC.WG
ENSSSCG00000003104	0.171017	-1.51422	GOM.NC.WG
ENSSSCG00000003105	0.214426	2.36776	GOM.NC.WG
ENSSSCG00000003106	0.150357	3.39736	GOM.NC.WG
ENSSSCG00000003107	0.237869	3.39736	GOM.NC.WG
ENSSSCG00000003109	1.2374	6.36777	GOM.NC.WG
ENSSSCG00000003110	0.14297	2.21413	GOM.NC.WG
ENSSSCG00000003111	-0.166296	1.32316	GOM.NC.WG
ENSSSCG00000003112	0.473237	-1.14392	GOM.NC.WG
ENSSSCG00000003113	0.00122752	0.367402	GOM.NC.WG
ENSSSCG00000003114	0.0872937	0.370648	GOM.NC.WG
ENSSSCG00000003115	0.568448	-1.1852	GOM.NC.WG
ENSSSCG00000003120	0.180881	-4.33638	GOM.NC.WG
ENSSSCG00000003121	-0.241914	0.991717	GOM.NC.WG
ENSSSCG00000003128	-0.0128605	1.1871	GOM.NC.WG
ENSSSCG00000003132	0.0214957	-0.0973179	GOM.NC.WG
ENSSSCG00000003134	0.213209	0.759353	GOM.NC.WG
ENSSSCG00000003136	-0.105628	0.676802	GOM.NC.WG
ENSSSCG00000003137	0.283065	1.17615	GOM.NC.WG
ENSSSCG00000003139	0.119585	3.45129	GOM.NC.WG
ENSSSCG00000003142	0.425074	0.358554	GOM.NC.WG
ENSSSCG00000003143	-0.564874	1.20283	GOM.NC.WG
ENSSSCG00000003144	0.165991	1.47327	GOM.NC.WG
ENSSSCG00000003147	-0.000189774	-0.935518	GOM.NC.WG
ENSSSCG00000003148	-0.141501	1.54652	GOM.NC.WG
ENSSSCG00000003150	0.198044	0.717619	GOM.NC.WG
ENSSSCG00000003152	0.266439	2.11642	GOM.NC.WG
ENSSSCG00000003153	0.319944	0.719574	GOM.NC.WG
ENSSSCG00000003154	0.1888	2.11642	GOM.NC.WG
ENSSSCG00000003155	0.321484	0.349762	GOM.NC.WG
ENSSSCG00000003156	0.442176	0.741322	GOM.NC.WG
ENSSSCG00000003157	0.309569	1.03289	GOM.NC.WG
ENSSSCG00000003160	0.0707408	-3.75831	GOM.NC.WG
ENSSSCG00000003161	0.487979	2.64014	GOM.NC.WG
ENSSSCG00000003165	-0.222778	1.51066	GOM.NC.WG
ENSSSCG00000003168	0.275074	-2.26643	GOM.NC.WG
ENSSSCG00000003169	-0.0944449	0.0393709	GOM.NC.WG
ENSSSCG00000003177	0.588896	1.03701	GOM.NC.WG
ENSSSCG00000003178	0.36961	1.03701	GOM.NC.WG
ENSSSCG00000003183	0.272248	-0.705211	GOM.NC.WG
ENSSSCG00000003187	0.343719	1.51066	GOM.NC.WG
ENSSSCG00000003189	0.165548	0.683313	GOM.NC.WG
ENSSSCG00000003192	0.172728	1.83209	GOM.NC.WG
ENSSSCG00000003193	0.218003	0.703502	GOM.NC.WG
ENSSSCG00000003194	0.0460636	0.703502	GOM.NC.WG
ENSSSCG00000003195	0.10139	0.361258	GOM.NC.WG
ENSSSCG00000003196	0.0274606	1.37125	GOM.NC.WG
ENSSSCG00000003197	0.261422	-0.312643	GOM.NC.WG
ENSSSCG00000003198	0.078173	-1.11911	GOM.NC.WG
ENSSSCG00000003199	0.296494	0.0683928	GOM.NC.WG
ENSSSCG00000003201	0.38946	1.83209	GOM.NC.WG
ENSSSCG00000003204	0.0962361	2.19675	GOM.NC.WG
ENSSSCG00000003207	-0.413609	-1.08357	GOM.NC.WG
ENSSSCG00000003212	0.222854	0.355835	GOM.NC.WG
ENSSSCG00000003216	0.329696	1.05798	GOM.NC.WG
ENSSSCG00000003217	0.13599	0.745722	GOM.NC.WG
ENSSSCG00000003219	0.273132	0.714092	GOM.NC.WG
ENSSSCG00000003229	0.22234	-0.272602	GOM.NC.WG
ENSSSCG00000003230	-0.138474	-0.272602	GOM.NC.WG
ENSSSCG00000003231	0.621222	-0.0355832	GOM.NC.WG
ENSSSCG00000003233	-0.0778564	1.01335	GOM.NC.WG
ENSSSCG00000003235	0.150893	1.35335	GOM.NC.WG
ENSSSCG00000003236	0.0350269	0.664817	GOM.NC.WG
ENSSSCG00000003241	-0.0661937	0.711222	GOM.NC.WG
ENSSSCG00000003251	-0.345334	0.757928	GOM.NC.WG
ENSSSCG00000003253	0.514582	3.07907	GOM.NC.WG
ENSSSCG00000003256	0.104919	0.0970376	GOM.NC.WG
ENSSSCG00000003259	0.118677	1.07752	GOM.NC.WG
ENSSSCG00000003261	0.217411	3.65263	GOM.NC.WG
ENSSSCG00000003262	-0.00699269	-2.02505	GOM.NC.WG
ENSSSCG00000003263	0.217175	2.22263	GOM.NC.WG
ENSSSCG00000003264	0.114967	-0.748554	GOM.NC.WG
ENSSSCG00000003265	-0.391673	0.698248	GOM.NC.WG
ENSSSCG00000003267	0.544712	0.0608496	GOM.NC.WG
ENSSSCG00000003268	0.288525	1.09353	GOM.NC.WG
ENSSSCG00000003269	0.33862	2.40402	GOM.NC.WG
ENSSSCG00000003271	0.38417	0.40383	GOM.NC.WG
ENSSSCG00000003272	0.0540398	0.113772	GOM.NC.WG
ENSSSCG00000003275	0.852973	1.73019	GOM.NC.WG
ENSSSCG00000003288	0.457957	0.998087	GOM.NC.WG
ENSSSCG00000003289	0.22647	-0.827152	GOM.NC.WG
ENSSSCG00000003301	0.382855	0.337033	GOM.NC.WG
ENSSSCG00000003303	0.0323851	1.45919	GOM.NC.WG
ENSSSCG00000003322	-0.761584	0.350956	GOM.NC.WG
ENSSSCG00000003324	-0.0776547	0.326662	GOM.NC.WG
ENSSSCG00000003326	-0.0184538	0.377766	GOM.NC.WG
ENSSSCG00000003329	0.397157	1.08925	GOM.NC.WG
ENSSSCG00000003334	0.275631	0.337137	GOM.NC.WG
ENSSSCG00000003338	0.276463	1.08925	GOM.NC.WG
ENSSSCG00000003342	0.23702	0.348054	GOM.NC.WG
ENSSSCG00000003343	0.310014	0.559651	GOM.NC.WG
ENSSSCG00000003344	0.724195	-0.303361	GOM.NC.WG
ENSSSCG00000003348	-0.0609161	0.345554	GOM.NC.WG
ENSSSCG00000003350	0.323589	0.355445	GOM.NC.WG
ENSSSCG00000003351	0.780998	-0.180304	GOM.NC.WG
ENSSSCG00000003352	-0.00935214	-0.728973	GOM.NC.WG
ENSSSCG00000003353	0.479843	1.7217	GOM.NC.WG
ENSSSCG00000003354	0.0795721	1.06158	GOM.NC.WG
ENSSSCG00000003359	0.136948	0.356907	GOM.NC.WG
ENSSSCG00000003369	-0.639173	-0.654513	GOM.NC.WG
ENSSSCG00000003371	0.733425	0.555508	GOM.NC.WG
ENSSSCG00000003376	0.632175	1.14913	GOM.NC.WG
ENSSSCG00000003377	0.0838169	0.868626	GOM.NC.WG
ENSSSCG00000003382	-0.179794	-0.28488	GOM.NC.WG
ENSSSCG00000003383	-0.300095	-1.55225	GOM.NC.WG
ENSSSCG00000003385	0.0674891	0.665471	GOM.NC.WG
ENSSSCG00000003386	0.0633355	0.709646	GOM.NC.WG
ENSSSCG00000003393	0.348939	-0.722197	GOM.NC.WG
ENSSSCG00000003395	-0.143428	-0.744038	GOM.NC.WG
ENSSSCG00000003400	-0.125242	-0.0159449	GOM.NC.WG
ENSSSCG00000003401	0.142516	1.87508	GOM.NC.WG
ENSSSCG00000003403	0.0529409	0.367919	GOM.NC.WG
ENSSSCG00000003407	0.327102	-2.21745	GOM.NC.WG
ENSSSCG00000003410	-2.3892	0.384165	GOM.NC.WG
ENSSSCG00000003414	-1.0154	0.390322	GOM.NC.WG
ENSSSCG00000003421	0.138865	0.389813	GOM.NC.WG
ENSSSCG00000003438	0.0766513	0.846747	GOM.NC.WG
ENSSSCG00000003439	-0.0260945	3.68126	GOM.NC.WG
ENSSSCG00000003451	-0.362697	0.40473	GOM.NC.WG
ENSSSCG00000003455	-0.609499	1.17389	GOM.NC.WG
ENSSSCG00000003458	0.447944	2.03732	GOM.NC.WG
ENSSSCG00000003459	1.11789	1.95573	GOM.NC.WG
ENSSSCG00000003470	-0.167593	-1.73114	GOM.NC.WG
ENSSSCG00000003471	0.374152	-1.7084	GOM.NC.WG
ENSSSCG00000003472	-0.193585	-1.33838	GOM.NC.WG
ENSSSCG00000003473	-0.406473	-1.18353	GOM.NC.WG
ENSSSCG00000003479	0.643459	0.855718	GOM.NC.WG
ENSSSCG00000003486	0.465721	3.52653	GOM.NC.WG
ENSSSCG00000003493	0.127687	3.74912	GOM.NC.WG
ENSSSCG00000003506	0.252503	2.19998	GOM.NC.WG
ENSSSCG00000003511	-0.0992082	0.361883	GOM.NC.WG
ENSSSCG00000003512	0.134405	-2.38821	GOM.NC.WG
ENSSSCG00000003513	0.436813	-0.827642	GOM.NC.WG
ENSSSCG00000003514	0.528396	-1.12678	GOM.NC.WG
ENSSSCG00000003520	0.104941	1.55702	GOM.NC.WG
ENSSSCG00000003521	-0.835345	-0.388591	GOM.NC.WG
ENSSSCG00000003524	-0.430334	1.08269	GOM.NC.WG
ENSSSCG00000003527	0.42803	0.203685	GOM.NC.WG
ENSSSCG00000003531	-0.115455	5.12534	GOM.NC.WG
ENSSSCG00000003532	0.202465	4.29504	GOM.NC.WG
ENSSSCG00000003543	0.399943	-3.41088	GOM.NC.WG
ENSSSCG00000003547	0.665573	0.665892	GOM.NC.WG
ENSSSCG00000003549	0.0596562	1.7099	GOM.NC.WG
ENSSSCG00000003551	-0.038686	2.11265	GOM.NC.WG
ENSSSCG00000003553	-0.0519982	-2.99695	GOM.NC.WG
ENSSSCG00000003554	0.19656	1.60442	GOM.NC.WG
ENSSSCG00000003555	-0.222634	-2.47074	GOM.NC.WG
ENSSSCG00000003557	0.176029	-0.835047	GOM.NC.WG
ENSSSCG00000003558	0.321318	-0.862356	GOM.NC.WG
ENSSSCG00000003559	0.0597825	-2.07293	GOM.NC.WG
ENSSSCG00000003561	0.0670413	1.42844	GOM.NC.WG
ENSSSCG00000003564	0.198152	2.5215	GOM.NC.WG
ENSSSCG00000003566	-0.195567	0.625538	GOM.NC.WG
ENSSSCG00000003569	0.23257	-0.148109	GOM.NC.WG
ENSSSCG00000003570	0.161457	0.323352	GOM.NC.WG
ENSSSCG00000003572	0.213294	-1.86386	GOM.NC.WG
ENSSSCG00000003573	0.225164	-0.809593	GOM.NC.WG
ENSSSCG00000003577	-0.0136866	-2.1685	GOM.NC.WG
ENSSSCG00000003578	0.268071	1.10367	GOM.NC.WG
ENSSSCG00000003580	-0.132292	3.46613	GOM.NC.WG
ENSSSCG00000003582	0.382867	-1.25396	GOM.NC.WG
ENSSSCG00000003583	-0.167803	-0.50862	GOM.NC.WG
ENSSSCG00000003584	0.293445	-2.83854	GOM.NC.WG
ENSSSCG00000003586	0.170192	-1.51296	GOM.NC.WG
ENSSSCG00000003589	-0.226691	-0.975649	GOM.NC.WG
ENSSSCG00000003590	-0.107239	-3.36025	GOM.NC.WG
ENSSSCG00000003591	-0.0235111	0.722424	GOM.NC.WG
ENSSSCG00000003592	0.295388	-0.307287	GOM.NC.WG
ENSSSCG00000003600	0.448206	-0.366479	GOM.NC.WG
ENSSSCG00000003603	0.920305	1.58996	GOM.NC.WG
ENSSSCG00000003610	-0.463212	-3.49713	GOM.NC.WG
ENSSSCG00000003612	0.0260156	0.855176	GOM.NC.WG
ENSSSCG00000003613	0.107474	-0.925461	GOM.NC.WG
ENSSSCG00000003616	0.966407	2.88432	GOM.NC.WG
ENSSSCG00000003617	0.110587	-0.537196	GOM.NC.WG
ENSSSCG00000003619	-0.190982	0.35504	GOM.NC.WG
ENSSSCG00000003620	0.135043	-0.918229	GOM.NC.WG
ENSSSCG00000003621	0.0881403	0.989786	GOM.NC.WG
ENSSSCG00000003627	-0.138575	1.02532	GOM.NC.WG
ENSSSCG00000003628	-0.0179304	1.00142	GOM.NC.WG
ENSSSCG00000003630	0.119943	1.30656	GOM.NC.WG
ENSSSCG00000003634	0.198224	-1.39701	GOM.NC.WG
ENSSSCG00000003637	0.148945	0.130362	GOM.NC.WG
ENSSSCG00000003642	0.0858909	0.665409	GOM.NC.WG
ENSSSCG00000003643	-0.170891	0.997498	GOM.NC.WG
ENSSSCG00000003648	-0.209689	0.337008	GOM.NC.WG
ENSSSCG00000003650	-1.43261	0.337008	GOM.NC.WG
ENSSSCG00000003651	-0.417562	0.662592	GOM.NC.WG
ENSSSCG00000003652	0.153612	-1.19203	GOM.NC.WG
ENSSSCG00000003653	-0.187992	0.352127	GOM.NC.WG
ENSSSCG00000003654	0.0408701	-0.830629	GOM.NC.WG
ENSSSCG00000003655	0.051348	-4.95972	GOM.NC.WG
ENSSSCG00000003660	-0.00630501	1.34208	GOM.NC.WG
ENSSSCG00000003663	0.142491	1.26966	GOM.NC.WG
ENSSSCG00000003664	-0.0271462	-1.90916	GOM.NC.WG
ENSSSCG00000003667	-0.12036	2.20698	GOM.NC.WG
ENSSSCG00000003669	-0.892733	-0.342536	GOM.NC.WG
ENSSSCG00000003670	-0.15116	1.97611	GOM.NC.WG
ENSSSCG00000003672	0.135564	4.36662	GOM.NC.WG
ENSSSCG00000003673	-0.0281497	1.34478	GOM.NC.WG
ENSSSCG00000003679	0.132947	-4.44029	GOM.NC.WG
ENSSSCG00000003680	-0.00150611	0.728894	GOM.NC.WG
ENSSSCG00000003682	-0.176147	-0.773645	GOM.NC.WG
ENSSSCG00000003684	0.506529	0.999025	GOM.NC.WG
ENSSSCG00000003687	-0.32858	0.324191	GOM.NC.WG
ENSSSCG00000003691	0.122848	1.31435	GOM.NC.WG
ENSSSCG00000003693	0.398676	-1.35074	GOM.NC.WG
ENSSSCG00000003694	0.090403	-1.03268	GOM.NC.WG
ENSSSCG00000003697	-0.107337	-1.01271	GOM.NC.WG
ENSSSCG00000003699	-1.21533	-0.393917	GOM.NC.WG
ENSSSCG00000003700	-0.22724	-0.421923	GOM.NC.WG
ENSSSCG00000003701	-0.224672	-0.395817	GOM.NC.WG
ENSSSCG00000003702	-0.191041	0.915811	GOM.NC.WG
ENSSSCG00000003705	-0.0509138	-0.74524	GOM.NC.WG
ENSSSCG00000003707	0.0971102	1.30663	GOM.NC.WG
ENSSSCG00000003708	0.156714	-2.08146	GOM.NC.WG
ENSSSCG00000003709	-0.257507	0.41697	GOM.NC.WG
ENSSSCG00000003711	-0.618377	0.306237	GOM.NC.WG
ENSSSCG00000003712	0.0195015	-1.31934	GOM.NC.WG
ENSSSCG00000003713	-0.14964	0.41416	GOM.NC.WG
ENSSSCG00000003715	0.0628462	-0.400419	GOM.NC.WG
ENSSSCG00000003716	0.241184	-0.309688	GOM.NC.WG
ENSSSCG00000003719	0.296791	2.02886	GOM.NC.WG
ENSSSCG00000003721	0.0851185	0.953335	GOM.NC.WG
ENSSSCG00000003722	-0.659743	0.695195	GOM.NC.WG
ENSSSCG00000003728	0.0464063	-0.571807	GOM.NC.WG
ENSSSCG00000003729	-0.140779	-2.78286	GOM.NC.WG
ENSSSCG00000003730	-0.0845391	-3.40717	GOM.NC.WG
ENSSSCG00000003731	-0.305467	-1.43862	GOM.NC.WG
ENSSSCG00000003736	-0.0534505	-2.22638	GOM.NC.WG
ENSSSCG00000003738	-0.182013	-1.82074	GOM.NC.WG
ENSSSCG00000003740	0.104391	0.94426	GOM.NC.WG
ENSSSCG00000003741	-0.421735	-1.70897	GOM.NC.WG
ENSSSCG00000003743	0.0397423	0.253138	GOM.NC.WG
ENSSSCG00000003744	0.62841	1.27997	GOM.NC.WG
ENSSSCG00000003747	-0.341147	-4.02254	GOM.NC.WG
ENSSSCG00000003749	-0.0549166	0.340091	GOM.NC.WG
ENSSSCG00000003753	-0.0404085	0.308439	GOM.NC.WG
ENSSSCG00000003757	-0.0374602	0.638447	GOM.NC.WG
ENSSSCG00000003760	0.0714202	0.937258	GOM.NC.WG
ENSSSCG00000003761	0.221305	-1.37251	GOM.NC.WG
ENSSSCG00000003762	0.425256	0.489627	GOM.NC.WG
ENSSSCG00000003763	-0.201676	-1.73975	GOM.NC.WG
ENSSSCG00000003766	-0.0171876	-5.87889	GOM.NC.WG
ENSSSCG00000003770	0.0550707	0.368591	GOM.NC.WG
ENSSSCG00000003771	-0.140793	-1.56571	GOM.NC.WG
ENSSSCG00000003772	-0.151529	3.23876	GOM.NC.WG
ENSSSCG00000003773	0.27721	0.677615	GOM.NC.WG
ENSSSCG00000003776	0.0203465	0.69497	GOM.NC.WG
ENSSSCG00000003777	0.222673	0.69497	GOM.NC.WG
ENSSSCG00000003783	0.0569432	0.715965	GOM.NC.WG
ENSSSCG00000003784	-0.00487234	0.715965	GOM.NC.WG
ENSSSCG00000003787	-0.200628	-0.970419	GOM.NC.WG
ENSSSCG00000003788	-0.633535	-1.61999	GOM.NC.WG
ENSSSCG00000003790	0.118635	-1.00663	GOM.NC.WG
ENSSSCG00000003791	-0.172337	1.696	GOM.NC.WG
ENSSSCG00000003792	0.0257642	-0.735936	GOM.NC.WG
ENSSSCG00000003797	-0.358597	2.01318	GOM.NC.WG
ENSSSCG00000003798	-0.264678	1.43788	GOM.NC.WG
ENSSSCG00000003801	-0.265961	-2.75625	GOM.NC.WG
ENSSSCG00000003806	0.240357	0.787354	GOM.NC.WG
ENSSSCG00000003807	0.386943	-3.66507	GOM.NC.WG
ENSSSCG00000003809	0.0146244	4.69166	GOM.NC.WG
ENSSSCG00000003811	-0.177687	-2.0651	GOM.NC.WG
ENSSSCG00000003812	-0.122054	-1.22097	GOM.NC.WG
ENSSSCG00000003814	-0.233223	-0.960124	GOM.NC.WG
ENSSSCG00000003816	-0.204171	-1.56001	GOM.NC.WG
ENSSSCG00000003818	0.0464511	-0.101116	GOM.NC.WG
ENSSSCG00000003819	-1.96587	0.253091	GOM.NC.WG
ENSSSCG00000003820	-0.220341	-0.638572	GOM.NC.WG
ENSSSCG00000003821	-0.845193	-1.59718	GOM.NC.WG
ENSSSCG00000003825	-0.459679	-0.796383	GOM.NC.WG
ENSSSCG00000003828	-0.0299521	-5.47497	GOM.NC.WG
ENSSSCG00000003830	0.0282634	0.000482824	GOM.NC.WG
ENSSSCG00000003831	-0.0844533	0.324434	GOM.NC.WG
ENSSSCG00000003833	-0.239226	-0.709342	GOM.NC.WG
ENSSSCG00000003839	-0.0265791	-2.74378	GOM.NC.WG
ENSSSCG00000003843	-0.144198	0.357714	GOM.NC.WG
ENSSSCG00000003844	-0.185383	0.365189	GOM.NC.WG
ENSSSCG00000003848	0.19089	-2.56782	GOM.NC.WG
ENSSSCG00000003851	0.404081	2.91775	GOM.NC.WG
ENSSSCG00000003854	0.33032	-2.18285	GOM.NC.WG
ENSSSCG00000003859	-0.239317	-0.851318	GOM.NC.WG
ENSSSCG00000003863	-0.0173137	1.5669	GOM.NC.WG
ENSSSCG00000003867	0.0552242	-0.412435	GOM.NC.WG
ENSSSCG00000003870	-0.00551299	-0.195236	GOM.NC.WG
ENSSSCG00000003872	-0.0280563	0.0757119	GOM.NC.WG
ENSSSCG00000003895	0.151978	1.10142	GOM.NC.WG
ENSSSCG00000003898	0.147051	0.351301	GOM.NC.WG
ENSSSCG00000003909	0.223249	-1.23459	GOM.NC.WG
ENSSSCG00000003913	0.234011	-0.716926	GOM.NC.WG
ENSSSCG00000003917	-0.0173869	0.159641	GOM.NC.WG
ENSSSCG00000003918	0.331168	0.375474	GOM.NC.WG
ENSSSCG00000003919	-0.0780578	-2.58911	GOM.NC.WG
ENSSSCG00000003922	0.543089	-1.93275	GOM.NC.WG
ENSSSCG00000003923	0.401108	-1.93275	GOM.NC.WG
ENSSSCG00000003928	0.52592	-0.787337	GOM.NC.WG
ENSSSCG00000003930	-0.116496	-1.37994	GOM.NC.WG
ENSSSCG00000003940	0.408533	-1.09279	GOM.NC.WG
ENSSSCG00000003943	0.0371064	0.0672004	GOM.NC.WG
ENSSSCG00000003949	0.311186	0.360275	GOM.NC.WG
ENSSSCG00000003964	-0.0613329	-1.13144	GOM.NC.WG
ENSSSCG00000003971	0.13638	0.798557	GOM.NC.WG
ENSSSCG00000003973	0.363756	0.412014	GOM.NC.WG
ENSSSCG00000003976	-0.0528067	-1.20014	GOM.NC.WG
ENSSSCG00000003980	-0.0529322	-0.828055	GOM.NC.WG
ENSSSCG00000003983	0.269353	0.425722	GOM.NC.WG
ENSSSCG00000003986	-0.16685	-1.09288	GOM.NC.WG
ENSSSCG00000003990	-0.00806614	0.335795	GOM.NC.WG
ENSSSCG00000004004	0.103899	-0.695488	GOM.NC.WG
ENSSSCG00000004008	-0.311566	0.375484	GOM.NC.WG
ENSSSCG00000004009	-0.0346098	-0.142489	GOM.NC.WG
ENSSSCG00000004010	0.0491347	2.30574	GOM.NC.WG
ENSSSCG00000004012	0.219645	-1.6203	GOM.NC.WG
ENSSSCG00000004013	0.270417	0.803061	GOM.NC.WG
ENSSSCG00000004016	0.125758	2.30466	GOM.NC.WG
ENSSSCG00000004017	0.665629	1.92695	GOM.NC.WG
ENSSSCG00000004018	0.169277	0.0104297	GOM.NC.WG
ENSSSCG00000004022	0.126974	0.409461	GOM.NC.WG
ENSSSCG00000004023	0.0675299	-0.206907	GOM.NC.WG
ENSSSCG00000004024	0.221535	0.955773	GOM.NC.WG
ENSSSCG00000004027	0.0750024	-0.904855	GOM.NC.WG
ENSSSCG00000004029	0.0322801	-0.930409	GOM.NC.WG
ENSSSCG00000004032	-0.0581934	1.38173	GOM.NC.WG
ENSSSCG00000004033	-0.0896507	-0.879162	GOM.NC.WG
ENSSSCG00000004037	-0.0100974	-0.118207	GOM.NC.WG
ENSSSCG00000004038	-1.73147	0.0248144	GOM.NC.WG
ENSSSCG00000004039	-0.417872	-0.738493	GOM.NC.WG
ENSSSCG00000004044	0.15242	0.0976944	GOM.NC.WG
ENSSSCG00000004047	-0.246524	1.2709	GOM.NC.WG
ENSSSCG00000004048	-0.201768	1.2709	GOM.NC.WG
ENSSSCG00000004049	-0.286796	-0.779738	GOM.NC.WG
ENSSSCG00000004050	-0.206682	0.682634	GOM.NC.WG
ENSSSCG00000004052	0.373154	0.699706	GOM.NC.WG
ENSSSCG00000004053	-0.462853	-0.439551	GOM.NC.WG
ENSSSCG00000004054	-0.863714	-0.610485	GOM.NC.WG
ENSSSCG00000004055	-0.206601	-3.35719	GOM.NC.WG
ENSSSCG00000004057	-0.634079	1.39453	GOM.NC.WG
ENSSSCG00000004058	-0.447549	3.02841	GOM.NC.WG
ENSSSCG00000004063	0.375057	4.11106	GOM.NC.WG
ENSSSCG00000004064	-0.0348579	2.53331	GOM.NC.WG
ENSSSCG00000004065	-0.137661	1.36291	GOM.NC.WG
ENSSSCG00000004070	-0.0989722	-0.937983	GOM.NC.WG
ENSSSCG00000004075	2.1805	0.373875	GOM.NC.WG
ENSSSCG00000004076	-0.133359	0.0470168	GOM.NC.WG
ENSSSCG00000004077	-0.282115	0.330686	GOM.NC.WG
ENSSSCG00000004081	-0.740549	-0.230951	GOM.NC.WG
ENSSSCG00000004087	-0.199985	-1.02641	GOM.NC.WG
ENSSSCG00000004088	-0.17336	0.00122702	GOM.NC.WG
ENSSSCG00000004089	-0.0236294	0.00122702	GOM.NC.WG
ENSSSCG00000004092	0.1332	-2.85302	GOM.NC.WG
ENSSSCG00000004093	-0.353685	-1.18664	GOM.NC.WG
ENSSSCG00000004094	-0.630899	0.350647	GOM.NC.WG
ENSSSCG00000004101	0.291176	0.332403	GOM.NC.WG
ENSSSCG00000004103	0.155647	-1.07659	GOM.NC.WG
ENSSSCG00000004104	-0.000370051	0.667755	GOM.NC.WG
ENSSSCG00000004105	-1.01728	-1.07659	GOM.NC.WG
ENSSSCG00000004106	-0.0299505	0.651761	GOM.NC.WG
ENSSSCG00000004109	0.926753	0.202043	GOM.NC.WG
ENSSSCG00000004110	0.0436368	-0.644665	GOM.NC.WG
ENSSSCG00000004113	-0.0976384	0.312254	GOM.NC.WG
ENSSSCG00000004114	-0.0891695	-1.56557	GOM.NC.WG
ENSSSCG00000004121	-0.183918	0.71056	GOM.NC.WG
ENSSSCG00000004123	0.0156811	-2.36815	GOM.NC.WG
ENSSSCG00000004125	0.298976	-0.261653	GOM.NC.WG
ENSSSCG00000004127	0.182747	-0.31974	GOM.NC.WG
ENSSSCG00000004132	-0.176789	-0.951814	GOM.NC.WG
ENSSSCG00000004133	-0.173255	0.314399	GOM.NC.WG
ENSSSCG00000004134	-0.145088	1.29709	GOM.NC.WG
ENSSSCG00000004136	-0.172258	1.61635	GOM.NC.WG
ENSSSCG00000004138	0.197034	-0.41191	GOM.NC.WG
ENSSSCG00000004139	0.269471	1.06275	GOM.NC.WG
ENSSSCG00000004140	-0.180365	-0.111587	GOM.NC.WG
ENSSSCG00000004142	0.0315069	3.98376	GOM.NC.WG
ENSSSCG00000004143	-0.00447937	-0.387474	GOM.NC.WG
ENSSSCG00000004144	0.0463246	0.337953	GOM.NC.WG
ENSSSCG00000004145	0.361732	0.32808	GOM.NC.WG
ENSSSCG00000004146	-0.0386085	0.0568112	GOM.NC.WG
ENSSSCG00000004148	-0.459792	5.8958	GOM.NC.WG
ENSSSCG00000004149	0.139154	-0.317293	GOM.NC.WG
ENSSSCG00000004150	-0.329245	0.325672	GOM.NC.WG
ENSSSCG00000004154	0.104423	0.038466	GOM.NC.WG
ENSSSCG00000004156	-0.200226	1.0745	GOM.NC.WG
ENSSSCG00000004157	-0.509019	1.38835	GOM.NC.WG
ENSSSCG00000004160	-0.29088	-1.21718	GOM.NC.WG
ENSSSCG00000004163	-0.0877634	-1.76921	GOM.NC.WG
ENSSSCG00000004164	-0.711096	0.78115	GOM.NC.WG
ENSSSCG00000004165	0.0808781	-5.33707	GOM.NC.WG
ENSSSCG00000004166	-0.104877	-1.37946	GOM.NC.WG
ENSSSCG00000004167	-0.0754099	0.636875	GOM.NC.WG
ENSSSCG00000004169	-0.0423075	-0.75487	GOM.NC.WG
ENSSSCG00000004170	0.175374	-3.54093	GOM.NC.WG
ENSSSCG00000004172	-0.464873	0.019001	GOM.NC.WG
ENSSSCG00000004177	-0.468536	0.135241	GOM.NC.WG
ENSSSCG00000004178	-0.0138198	0.135241	GOM.NC.WG
ENSSSCG00000004179	-0.50692	0.688631	GOM.NC.WG
ENSSSCG00000004180	0.164523	0.388496	GOM.NC.WG
ENSSSCG00000004190	-0.378918	0.710857	GOM.NC.WG
ENSSSCG00000004192	0.516453	-1.76674	GOM.NC.WG
ENSSSCG00000004193	-0.0524468	-2.36737	GOM.NC.WG
ENSSSCG00000004195	-0.901638	0.648753	GOM.NC.WG
ENSSSCG00000004196	0.0128293	-2.93183	GOM.NC.WG
ENSSSCG00000004199	0.0474425	5.69585	GOM.NC.WG
ENSSSCG00000004203	-0.0270454	-1.2941	GOM.NC.WG
ENSSSCG00000004205	-0.374849	0.39164	GOM.NC.WG
ENSSSCG00000004207	-0.0256523	1.74032	GOM.NC.WG
ENSSSCG00000004209	-0.122223	-0.939946	GOM.NC.WG
ENSSSCG00000004215	-0.652371	1.63128	GOM.NC.WG
ENSSSCG00000004216	0.0979603	-1.09764	GOM.NC.WG
ENSSSCG00000004217	-0.146261	0.325717	GOM.NC.WG
ENSSSCG00000004218	0.124726	0.55543	GOM.NC.WG
ENSSSCG00000004220	-0.112944	-1.01141	GOM.NC.WG
ENSSSCG00000004221	0.03369	1.39204	GOM.NC.WG
ENSSSCG00000004222	0.0476887	1.83302	GOM.NC.WG
ENSSSCG00000004223	-0.356534	2.9393	GOM.NC.WG
ENSSSCG00000004224	-0.0400313	4.04196	GOM.NC.WG
ENSSSCG00000004225	-0.754519	0.366975	GOM.NC.WG
ENSSSCG00000004233	0.8149	2.02823	GOM.NC.WG
ENSSSCG00000004236	0.215171	-2.8205	GOM.NC.WG
ENSSSCG00000004237	0.0747628	-1.30089	GOM.NC.WG
ENSSSCG00000004238	-0.429104	-2.00569	GOM.NC.WG
ENSSSCG00000004241	-0.298687	-7.31112	GOM.NC.WG
ENSSSCG00000004242	-0.166831	-0.612654	GOM.NC.WG
ENSSSCG00000004244	-0.092901	-2.11168	GOM.NC.WG
ENSSSCG00000004246	-0.381828	-1.25038	GOM.NC.WG
ENSSSCG00000004247	-0.278827	0.653516	GOM.NC.WG
ENSSSCG00000004249	-0.0621409	-6.29657	GOM.NC.WG
ENSSSCG00000004250	-0.0472652	-2.67186	GOM.NC.WG
ENSSSCG00000004253	-0.0652416	4.34381	GOM.NC.WG
ENSSSCG00000004254	0.17548	4.80798	GOM.NC.WG
ENSSSCG00000004262	-0.190381	1.01726	GOM.NC.WG
ENSSSCG00000004263	-0.0473211	0.321103	GOM.NC.WG
ENSSSCG00000004272	-0.129464	0.503528	GOM.NC.WG
ENSSSCG00000004275	-0.124907	-2.08301	GOM.NC.WG
ENSSSCG00000004276	0.125463	0.613203	GOM.NC.WG
ENSSSCG00000004280	-0.535986	2.96624	GOM.NC.WG
ENSSSCG00000004281	-0.0570334	2.33844	GOM.NC.WG
ENSSSCG00000004289	-0.253101	-0.261946	GOM.NC.WG
ENSSSCG00000004290	0.861141	0.639892	GOM.NC.WG
ENSSSCG00000004291	0.278745	0.217943	GOM.NC.WG
ENSSSCG00000004293	-0.0581868	-2.74895	GOM.NC.WG
ENSSSCG00000004294	-0.0700827	-1.58866	GOM.NC.WG
ENSSSCG00000004300	-0.0937344	-0.653172	GOM.NC.WG
ENSSSCG00000004303	-0.10243	0.654742	GOM.NC.WG
ENSSSCG00000004306	-0.153031	0.0285448	GOM.NC.WG
ENSSSCG00000004307	0.0798991	-2.5214	GOM.NC.WG
ENSSSCG00000004311	-0.151002	2.77702	GOM.NC.WG
ENSSSCG00000004314	-0.30802	1.90753	GOM.NC.WG
ENSSSCG00000004317	-0.169448	0.963436	GOM.NC.WG
ENSSSCG00000004318	-0.775082	6.52173	GOM.NC.WG
ENSSSCG00000004322	-0.667776	-1.79432	GOM.NC.WG
ENSSSCG00000004328	-0.00769388	-1.83757	GOM.NC.WG
ENSSSCG00000004332	0.129345	-3.94171	GOM.NC.WG
ENSSSCG00000004334	-0.00778275	-0.617795	GOM.NC.WG
ENSSSCG00000004336	-0.339641	2.16882	GOM.NC.WG
ENSSSCG00000004340	0.097177	-1.29403	GOM.NC.WG
ENSSSCG00000004342	-0.0457481	4.08246	GOM.NC.WG
ENSSSCG00000004344	0.143125	0.682784	GOM.NC.WG
ENSSSCG00000004351	-0.0723184	-1.62644	GOM.NC.WG
ENSSSCG00000004353	0.0387004	-2.62997	GOM.NC.WG
ENSSSCG00000004358	0.0562016	-0.629642	GOM.NC.WG
ENSSSCG00000004364	-0.0597594	0.410183	GOM.NC.WG
ENSSSCG00000004368	-0.180799	-0.49508	GOM.NC.WG
ENSSSCG00000004369	0.504868	0.707192	GOM.NC.WG
ENSSSCG00000004370	0.0264565	-0.632491	GOM.NC.WG
ENSSSCG00000004371	0.0497218	-0.754438	GOM.NC.WG
ENSSSCG00000004373	0.172897	0.328054	GOM.NC.WG
ENSSSCG00000004374	0.188474	0.328054	GOM.NC.WG
ENSSSCG00000004379	0.00341213	0.654067	GOM.NC.WG
ENSSSCG00000004382	-0.176308	-0.665721	GOM.NC.WG
ENSSSCG00000004383	0.109753	0.336311	GOM.NC.WG
ENSSSCG00000004387	-0.0895473	-0.911966	GOM.NC.WG
ENSSSCG00000004388	-0.524005	-1.31465	GOM.NC.WG
ENSSSCG00000004390	-0.19646	-1.31356	GOM.NC.WG
ENSSSCG00000004391	-0.321801	-1.31356	GOM.NC.WG
ENSSSCG00000004392	0.0368802	-0.485705	GOM.NC.WG
ENSSSCG00000004393	-0.00714071	-3.89391	GOM.NC.WG
ENSSSCG00000004394	0.00186121	1.86621	GOM.NC.WG
ENSSSCG00000004401	0.0407475	1.334	GOM.NC.WG
ENSSSCG00000004402	-0.000181272	2.52527	GOM.NC.WG
ENSSSCG00000004403	-0.184573	-1.67943	GOM.NC.WG
ENSSSCG00000004404	0.0564167	-2.96777	GOM.NC.WG
ENSSSCG00000004405	0.0646578	-1.3459	GOM.NC.WG
ENSSSCG00000004408	0.0770781	1.36846	GOM.NC.WG
ENSSSCG00000004414	0.198839	-1.23544	GOM.NC.WG
ENSSSCG00000004415	-0.0345382	-1.05503	GOM.NC.WG
ENSSSCG00000004419	-0.441626	0.33688	GOM.NC.WG
ENSSSCG00000004420	0.0886155	1.09785	GOM.NC.WG
ENSSSCG00000004421	0.0203868	0.944676	GOM.NC.WG
ENSSSCG00000004423	-0.219767	0.334181	GOM.NC.WG
ENSSSCG00000004425	0.158033	1.5376	GOM.NC.WG
ENSSSCG00000004438	0.030886	0.880691	GOM.NC.WG
ENSSSCG00000004441	-0.0589103	0.345679	GOM.NC.WG
ENSSSCG00000004452	0.988019	1.03574	GOM.NC.WG
ENSSSCG00000004454	0.56909	0.351826	GOM.NC.WG
ENSSSCG00000004460	-0.00113634	0.379386	GOM.NC.WG
ENSSSCG00000004464	0.165478	0.369459	GOM.NC.WG
ENSSSCG00000004465	-0.0473387	-1.16922	GOM.NC.WG
ENSSSCG00000004478	0.174384	0.433206	GOM.NC.WG
ENSSSCG00000004479	0.0702457	-1.40164	GOM.NC.WG
ENSSSCG00000004480	-0.580301	-1.06451	GOM.NC.WG
ENSSSCG00000004484	0.214369	1.87218	GOM.NC.WG
ENSSSCG00000004486	0.219196	0.371998	GOM.NC.WG
ENSSSCG00000004489	-0.374874	3.39256	GOM.NC.WG
ENSSSCG00000004490	-0.0161981	0.346277	GOM.NC.WG
ENSSSCG00000004493	-0.108273	-0.826343	GOM.NC.WG
ENSSSCG00000004500	-0.102588	-1.72831	GOM.NC.WG
ENSSSCG00000004502	0.248993	-2.05427	GOM.NC.WG
ENSSSCG00000004505	0.0172181	-1.04168	GOM.NC.WG
ENSSSCG00000004506	-0.118982	-2.96019	GOM.NC.WG
ENSSSCG00000004507	0.581763	2.91397	GOM.NC.WG
ENSSSCG00000004508	-0.206402	-1.95512	GOM.NC.WG
ENSSSCG00000004509	-0.200463	-1.57746	GOM.NC.WG
ENSSSCG00000004510	0.0933455	0.33087	GOM.NC.WG
ENSSSCG00000004511	-0.435407	0.991661	GOM.NC.WG
ENSSSCG00000004518	-0.508527	0.338769	GOM.NC.WG
ENSSSCG00000004520	-0.0438579	0.340269	GOM.NC.WG
ENSSSCG00000004522	0.0754547	-0.986651	GOM.NC.WG
ENSSSCG00000004524	-0.0834335	-4.6637	GOM.NC.WG
ENSSSCG00000004528	0.145744	0.441031	GOM.NC.WG
ENSSSCG00000004529	-0.0946908	1.28161	GOM.NC.WG
ENSSSCG00000004530	-0.722874	-0.89607	GOM.NC.WG
ENSSSCG00000004531	-0.119739	0.0175814	GOM.NC.WG
ENSSSCG00000004534	0.284671	-0.646282	GOM.NC.WG
ENSSSCG00000004535	0.255026	-5.55314	GOM.NC.WG
ENSSSCG00000004537	-0.107081	1.91414	GOM.NC.WG
ENSSSCG00000004538	0.0410007	-1.93563	GOM.NC.WG
ENSSSCG00000004541	-0.140914	0.310913	GOM.NC.WG
ENSSSCG00000004543	-0.344826	0.336649	GOM.NC.WG
ENSSSCG00000004544	-0.213838	0.336649	GOM.NC.WG
ENSSSCG00000004545	0.0737996	3.68948	GOM.NC.WG
ENSSSCG00000004547	0.436241	-3.29155	GOM.NC.WG
ENSSSCG00000004549	-0.324394	1.6432	GOM.NC.WG
ENSSSCG00000004550	0.0639428	-1.44679	GOM.NC.WG
ENSSSCG00000004551	-0.137185	0.128923	GOM.NC.WG
ENSSSCG00000004552	-0.103276	-0.786883	GOM.NC.WG
ENSSSCG00000004554	-0.0437571	-0.786883	GOM.NC.WG
ENSSSCG00000004558	0.154746	5.67673	GOM.NC.WG
ENSSSCG00000004561	0.105647	1.93373	GOM.NC.WG
ENSSSCG00000004565	-1.37511	-0.773771	GOM.NC.WG
ENSSSCG00000004569	0.087141	-0.798165	GOM.NC.WG
ENSSSCG00000004570	0.169219	3.5205	GOM.NC.WG
ENSSSCG00000004576	0.058284	-0.553621	GOM.NC.WG
ENSSSCG00000004577	0.00949833	-1.42378	GOM.NC.WG
ENSSSCG00000004578	0.138956	-2.26334	GOM.NC.WG
ENSSSCG00000004584	0.326871	1.21913	GOM.NC.WG
ENSSSCG00000004586	0.669906	0.0757989	GOM.NC.WG
ENSSSCG00000004587	0.256877	1.99778	GOM.NC.WG
ENSSSCG00000004588	-0.577122	0.309973	GOM.NC.WG
ENSSSCG00000004589	-0.0623363	4.69933	GOM.NC.WG
ENSSSCG00000004592	-0.367361	1.58046	GOM.NC.WG
ENSSSCG00000004595	-0.0368929	-2.79617	GOM.NC.WG
ENSSSCG00000004596	-0.182462	-0.955302	GOM.NC.WG
ENSSSCG00000004597	0.193714	0.320429	GOM.NC.WG
ENSSSCG00000004598	-0.225979	0.32988	GOM.NC.WG
ENSSSCG00000004600	-0.0495668	-3.56629	GOM.NC.WG
ENSSSCG00000004601	-0.754785	0.000892651	GOM.NC.WG
ENSSSCG00000004602	-0.596055	0.968829	GOM.NC.WG
ENSSSCG00000004603	-0.0174777	-0.359544	GOM.NC.WG
ENSSSCG00000004608	-0.0902516	0.66559	GOM.NC.WG
ENSSSCG00000004610	-0.0344174	0.333338	GOM.NC.WG
ENSSSCG00000004612	0.0578637	-1.80756	GOM.NC.WG
ENSSSCG00000004617	-0.0843104	-3.24151	GOM.NC.WG
ENSSSCG00000004620	0.0358267	2.52656	GOM.NC.WG
ENSSSCG00000004622	0.743663	2.16225	GOM.NC.WG
ENSSSCG00000004624	-0.0430819	0.567423	GOM.NC.WG
ENSSSCG00000004625	-0.158501	-2.00499	GOM.NC.WG
ENSSSCG00000004626	0.0977319	-0.774386	GOM.NC.WG
ENSSSCG00000004628	0.271034	0.871865	GOM.NC.WG
ENSSSCG00000004629	0.0807704	0.605088	GOM.NC.WG
ENSSSCG00000004630	-0.0482503	0.317492	GOM.NC.WG
ENSSSCG00000004634	0.0770641	3.0182	GOM.NC.WG
ENSSSCG00000004635	0.0694392	2.54443	GOM.NC.WG
ENSSSCG00000004636	-0.173184	-3.16876	GOM.NC.WG
ENSSSCG00000004639	-0.080929	-0.907477	GOM.NC.WG
ENSSSCG00000004644	-0.740128	0.204604	GOM.NC.WG
ENSSSCG00000004645	-0.00998474	0.312892	GOM.NC.WG
ENSSSCG00000004646	-0.0452544	-0.470339	GOM.NC.WG
ENSSSCG00000004647	-0.0329857	-3.37526	GOM.NC.WG
ENSSSCG00000004648	-0.347577	-0.197504	GOM.NC.WG
ENSSSCG00000004651	0.0923434	-1.13524	GOM.NC.WG
ENSSSCG00000004652	-0.294855	-1.13524	GOM.NC.WG
ENSSSCG00000004653	-0.0345087	2.01806	GOM.NC.WG
ENSSSCG00000004656	0.10145	0.392183	GOM.NC.WG
ENSSSCG00000004657	-0.0375577	-1.297	GOM.NC.WG
ENSSSCG00000004658	0.596621	0.306394	GOM.NC.WG
ENSSSCG00000004661	0.33962	-0.655113	GOM.NC.WG
ENSSSCG00000004663	-0.179634	-0.008228	GOM.NC.WG
ENSSSCG00000004666	-0.0605183	0.0656099	GOM.NC.WG
ENSSSCG00000004670	-0.156445	-0.373066	GOM.NC.WG
ENSSSCG00000004671	0.22559	-2.69864	GOM.NC.WG
ENSSSCG00000004672	-0.536068	-0.684607	GOM.NC.WG
ENSSSCG00000004675	0.032839	2.08483	GOM.NC.WG
ENSSSCG00000004676	0.0423021	-0.520668	GOM.NC.WG
ENSSSCG00000004678	-0.100415	2.08483	GOM.NC.WG
ENSSSCG00000004679	-0.190188	0.360087	GOM.NC.WG
ENSSSCG00000004684	0.0895611	-3.22931	GOM.NC.WG
ENSSSCG00000004687	-0.519046	-0.953646	GOM.NC.WG
ENSSSCG00000004691	-0.165914	-0.95061	GOM.NC.WG
ENSSSCG00000004694	-1.28703	-0.291338	GOM.NC.WG
ENSSSCG00000004695	-0.0466909	-4.36251	GOM.NC.WG
ENSSSCG00000004700	-0.0360173	-1.22157	GOM.NC.WG
ENSSSCG00000004701	-0.00717017	-1.22157	GOM.NC.WG
ENSSSCG00000004704	0.0668744	1.67624	GOM.NC.WG
ENSSSCG00000004705	0.388168	0.320779	GOM.NC.WG
ENSSSCG00000004713	-0.442379	0.712092	GOM.NC.WG
ENSSSCG00000004716	0.0736603	-2.44806	GOM.NC.WG
ENSSSCG00000004717	0.0491218	1.30283	GOM.NC.WG
ENSSSCG00000004718	-0.0404101	-0.546299	GOM.NC.WG
ENSSSCG00000004719	-0.0272089	1.27183	GOM.NC.WG
ENSSSCG00000004725	0.178475	-2.21716	GOM.NC.WG
ENSSSCG00000004726	-0.243588	1.05817	GOM.NC.WG
ENSSSCG00000004728	-0.01814	1.00016	GOM.NC.WG
ENSSSCG00000004729	-0.298465	1.69045	GOM.NC.WG
ENSSSCG00000004730	-0.0748189	1.69045	GOM.NC.WG
ENSSSCG00000004731	0.323277	0.721097	GOM.NC.WG
ENSSSCG00000004737	0.207257	1.16394	GOM.NC.WG
ENSSSCG00000004738	0.168141	0.0312621	GOM.NC.WG
ENSSSCG00000004739	-0.0379313	-0.535532	GOM.NC.WG
ENSSSCG00000004744	-0.378483	0.319788	GOM.NC.WG
ENSSSCG00000004745	0.302337	1.94263	GOM.NC.WG
ENSSSCG00000004747	-0.16516	-0.598615	GOM.NC.WG
ENSSSCG00000004748	0.207994	-1.03785	GOM.NC.WG
ENSSSCG00000004750	-1.66442	-0.362284	GOM.NC.WG
ENSSSCG00000004751	-0.143985	0.315065	GOM.NC.WG
ENSSSCG00000004752	-0.0558672	0.315065	GOM.NC.WG
ENSSSCG00000004753	0.0402455	-1.66519	GOM.NC.WG
ENSSSCG00000004755	0.0668235	1.89313	GOM.NC.WG
ENSSSCG00000004757	0.22343	-1.08599	GOM.NC.WG
ENSSSCG00000004758	-0.437446	0.0536833	GOM.NC.WG
ENSSSCG00000004766	-0.99232	1.04133	GOM.NC.WG
ENSSSCG00000004772	0.354125	-2.34609	GOM.NC.WG
ENSSSCG00000004779	0.0313305	0.725724	GOM.NC.WG
ENSSSCG00000004782	0.0822375	1.15584	GOM.NC.WG
ENSSSCG00000004785	-0.313644	5.13005	GOM.NC.WG
ENSSSCG00000004787	0.0226126	0.341067	GOM.NC.WG
ENSSSCG00000004789	0.0629467	2.17244	GOM.NC.WG
ENSSSCG00000004791	-0.565181	-0.296042	GOM.NC.WG
ENSSSCG00000004795	-0.183532	1.6004	GOM.NC.WG
ENSSSCG00000004799	-0.188265	1.02637	GOM.NC.WG
ENSSSCG00000004802	-0.039656	1.02637	GOM.NC.WG
ENSSSCG00000004807	-0.459477	0.660105	GOM.NC.WG
ENSSSCG00000004813	0.0909394	-1.59462	GOM.NC.WG
ENSSSCG00000004814	0.0760189	-1.59462	GOM.NC.WG
ENSSSCG00000004820	0.0143102	0.298538	GOM.NC.WG
ENSSSCG00000004821	0.00211772	0.298538	GOM.NC.WG
ENSSSCG00000004822	1.01998	1.90479	GOM.NC.WG
ENSSSCG00000004823	0.73931	2.61213	GOM.NC.WG
ENSSSCG00000004825	0.195418	6.86811	GOM.NC.WG
ENSSSCG00000004826	-0.0857561	0.316365	GOM.NC.WG
ENSSSCG00000004829	-0.49282	0.026608	GOM.NC.WG
ENSSSCG00000004830	0.150024	1.91781	GOM.NC.WG
ENSSSCG00000004831	-1.06705	-2.37064	GOM.NC.WG
ENSSSCG00000004832	-0.00077741	-0.390182	GOM.NC.WG
ENSSSCG00000004834	-0.0391518	-0.715806	GOM.NC.WG
ENSSSCG00000004844	-0.0748324	2.37798	GOM.NC.WG
ENSSSCG00000004845	-0.114837	0.349614	GOM.NC.WG
ENSSSCG00000004854	-0.279025	1.37487	GOM.NC.WG
ENSSSCG00000004856	0.0851549	2.11577	GOM.NC.WG
ENSSSCG00000004859	0.124272	1.61323	GOM.NC.WG
ENSSSCG00000004861	-0.089801	-1.59164	GOM.NC.WG
ENSSSCG00000004870	0.221986	-3.24998	GOM.NC.WG
ENSSSCG00000004873	-0.325008	0.783788	GOM.NC.WG
ENSSSCG00000004875	-0.500685	-2.30353	GOM.NC.WG
ENSSSCG00000004885	-0.116578	1.68267	GOM.NC.WG
ENSSSCG00000004888	-0.0933045	-3.23841	GOM.NC.WG
ENSSSCG00000004889	-0.20136	-1.87218	GOM.NC.WG
ENSSSCG00000004890	-1.13756	-0.15225	GOM.NC.WG
ENSSSCG00000004893	-0.0339136	1.98799	GOM.NC.WG
ENSSSCG00000004894	-0.986712	-0.552534	GOM.NC.WG
ENSSSCG00000004896	-0.0523446	2.42598	GOM.NC.WG
ENSSSCG00000004897	-0.146787	1.04949	GOM.NC.WG
ENSSSCG00000004898	0.540964	-0.532825	GOM.NC.WG
ENSSSCG00000004899	-0.00350004	-2.97749	GOM.NC.WG
ENSSSCG00000004901	0.0854914	-2.97749	GOM.NC.WG
ENSSSCG00000004902	0.224751	-0.480171	GOM.NC.WG
ENSSSCG00000004903	-0.841939	2.50289	GOM.NC.WG
ENSSSCG00000004907	-0.0739554	-0.55791	GOM.NC.WG
ENSSSCG00000004908	-0.0546067	1.25634	GOM.NC.WG
ENSSSCG00000004911	0.182577	-1.61872	GOM.NC.WG
ENSSSCG00000004912	-0.269264	2.59052	GOM.NC.WG
ENSSSCG00000004917	-0.257299	0.307362	GOM.NC.WG
ENSSSCG00000004919	0.0484396	1.28775	GOM.NC.WG
ENSSSCG00000004921	0.364577	-1.64157	GOM.NC.WG
ENSSSCG00000004926	-0.00251309	0.314276	GOM.NC.WG
ENSSSCG00000004927	-0.141214	-0.0877485	GOM.NC.WG
ENSSSCG00000004928	0.480972	-1.49e-06	GOM.NC.WG
ENSSSCG00000004929	-0.085324	0.142127	GOM.NC.WG
ENSSSCG00000004931	0.171787	-1.78205	GOM.NC.WG
ENSSSCG00000004934	0.00160422	-1.15031	GOM.NC.WG
ENSSSCG00000004935	-0.0515712	-3.68151	GOM.NC.WG
ENSSSCG00000004936	-0.139182	0.368131	GOM.NC.WG
ENSSSCG00000004937	-0.59051	3.38035	GOM.NC.WG
ENSSSCG00000004938	-0.00480462	-1.97479	GOM.NC.WG
ENSSSCG00000004941	-0.123618	-2.32402	GOM.NC.WG
ENSSSCG00000004942	-0.117409	-1.12464	GOM.NC.WG
ENSSSCG00000004943	0.128959	0.568455	GOM.NC.WG
ENSSSCG00000004945	-0.321906	0.729678	GOM.NC.WG
ENSSSCG00000004946	0.0159136	1.91321	GOM.NC.WG
ENSSSCG00000004948	-0.051561	-3.47263	GOM.NC.WG
ENSSSCG00000004951	0.00405392	-5.74072	GOM.NC.WG
ENSSSCG00000004952	0.00124583	1.97115	GOM.NC.WG
ENSSSCG00000004954	0.0944157	-5.74072	GOM.NC.WG
ENSSSCG00000004955	0.00265364	0.340948	GOM.NC.WG
ENSSSCG00000004957	0.441974	-0.320335	GOM.NC.WG
ENSSSCG00000004958	-0.149269	0.0948047	GOM.NC.WG
ENSSSCG00000004961	0.63085	0.313509	GOM.NC.WG
ENSSSCG00000004962	0.400843	-5.10422	GOM.NC.WG
ENSSSCG00000004963	-0.150746	0.40387	GOM.NC.WG
ENSSSCG00000004966	0.949538	-0.925894	GOM.NC.WG
ENSSSCG00000004968	0.376947	-1.2298	GOM.NC.WG
ENSSSCG00000004969	-0.384154	0.969717	GOM.NC.WG
ENSSSCG00000004970	0.0373799	0.407769	GOM.NC.WG
ENSSSCG00000004971	0.202975	-3.41337	GOM.NC.WG
ENSSSCG00000004973	0.0921329	-0.73875	GOM.NC.WG
ENSSSCG00000004974	0.00453371	-0.73875	GOM.NC.WG
ENSSSCG00000004976	-0.0608828	0.834067	GOM.NC.WG
ENSSSCG00000004979	-0.0707307	-1.80995	GOM.NC.WG
ENSSSCG00000004980	-0.221297	6.54865	GOM.NC.WG
ENSSSCG00000004983	-0.0920885	-1.47645	GOM.NC.WG
ENSSSCG00000004985	-0.125319	0.307281	GOM.NC.WG
ENSSSCG00000004986	-0.0221851	-0.723587	GOM.NC.WG
ENSSSCG00000004989	-0.10656	-1.81174	GOM.NC.WG
ENSSSCG00000004996	-0.0325528	1.26615	GOM.NC.WG
ENSSSCG00000004997	-0.170243	-0.342023	GOM.NC.WG
ENSSSCG00000004999	-0.0353723	-1.42426	GOM.NC.WG
ENSSSCG00000005000	-0.262748	-0.569252	GOM.NC.WG
ENSSSCG00000005002	-0.156995	-0.367189	GOM.NC.WG
ENSSSCG00000005004	-0.1087	0.354483	GOM.NC.WG
ENSSSCG00000005006	-0.508919	1.88756	GOM.NC.WG
ENSSSCG00000005008	-0.286374	0.301791	GOM.NC.WG
ENSSSCG00000005009	-0.333898	-1.92458	GOM.NC.WG
ENSSSCG00000005011	-0.145579	0.196898	GOM.NC.WG
ENSSSCG00000005012	0.082268	6.17137	GOM.NC.WG
ENSSSCG00000005015	0.114261	1.98435	GOM.NC.WG
ENSSSCG00000005016	-0.2908	3.6231	GOM.NC.WG
ENSSSCG00000005020	-0.992035	1.27006	GOM.NC.WG
ENSSSCG00000005021	-0.216034	-0.796806	GOM.NC.WG
ENSSSCG00000005022	0.0733941	0.664417	GOM.NC.WG
ENSSSCG00000005024	0.113102	-1.80413	GOM.NC.WG
ENSSSCG00000005027	0.188933	0.623302	GOM.NC.WG
ENSSSCG00000005029	-0.281865	-0.792772	GOM.NC.WG
ENSSSCG00000005030	0.660662	2.00557	GOM.NC.WG
ENSSSCG00000005036	0.287741	0.626138	GOM.NC.WG
ENSSSCG00000005039	0.0195952	0.322058	GOM.NC.WG
ENSSSCG00000005040	-0.233521	1.13006	GOM.NC.WG
ENSSSCG00000005041	0.0786806	-2.44668	GOM.NC.WG
ENSSSCG00000005043	0.123153	-2.9414	GOM.NC.WG
ENSSSCG00000005045	-0.354145	0.201648	GOM.NC.WG
ENSSSCG00000005047	0.326992	0.201648	GOM.NC.WG
ENSSSCG00000005052	-0.115463	-0.341924	GOM.NC.WG
ENSSSCG00000005054	0.119231	-1.32846	GOM.NC.WG
ENSSSCG00000005055	0.26811	-1.24213	GOM.NC.WG
ENSSSCG00000005056	-0.341881	-2.13176	GOM.NC.WG
ENSSSCG00000005057	-0.0653265	-2.33216	GOM.NC.WG
ENSSSCG00000005058	-0.877776	-2.46654	GOM.NC.WG
ENSSSCG00000005060	-0.0262246	-1.63555	GOM.NC.WG
ENSSSCG00000005062	0.0980083	0.96664	GOM.NC.WG
ENSSSCG00000005071	0.399773	0.91006	GOM.NC.WG
ENSSSCG00000005072	-0.625109	0.574562	GOM.NC.WG
ENSSSCG00000005073	-0.0757823	-1.13642	GOM.NC.WG
ENSSSCG00000005076	0.165554	1.29152	GOM.NC.WG
ENSSSCG00000005078	0.228219	-0.833385	GOM.NC.WG
ENSSSCG00000005081	0.142253	-0.264542	GOM.NC.WG
ENSSSCG00000005082	-0.45049	1.08045	GOM.NC.WG
ENSSSCG00000005083	-0.0375899	-0.957781	GOM.NC.WG
ENSSSCG00000005084	-0.133219	-2.99661	GOM.NC.WG
ENSSSCG00000005089	-0.344016	-0.882435	GOM.NC.WG
ENSSSCG00000005090	-0.311885	-0.517021	GOM.NC.WG
ENSSSCG00000005092	-0.0300635	-1.5988	GOM.NC.WG
ENSSSCG00000005095	0.428847	-0.999843	GOM.NC.WG
ENSSSCG00000005096	-0.0504915	-4.01372	GOM.NC.WG
ENSSSCG00000005097	-0.114749	-0.451183	GOM.NC.WG
ENSSSCG00000005102	0.315098	0.297601	GOM.NC.WG
ENSSSCG00000005105	-0.10774	0.302343	GOM.NC.WG
ENSSSCG00000005110	-0.220492	-2.73503	GOM.NC.WG
ENSSSCG00000005112	-0.185859	-0.925911	GOM.NC.WG
ENSSSCG00000005122	0.237588	-0.263347	GOM.NC.WG
ENSSSCG00000005124	-0.337618	-1.69948	GOM.NC.WG
ENSSSCG00000005126	0.0375053	-1.69948	GOM.NC.WG
ENSSSCG00000005135	-0.120921	3.16762	GOM.NC.WG
ENSSSCG00000005150	0.0132363	0.343546	GOM.NC.WG
ENSSSCG00000005164	0.416558	0.648638	GOM.NC.WG
ENSSSCG00000005166	-0.167708	0.051639	GOM.NC.WG
ENSSSCG00000005169	-0.750578	-1.11422	GOM.NC.WG
ENSSSCG00000005170	-0.0502307	-0.388237	GOM.NC.WG
ENSSSCG00000005173	0.0313008	-0.837251	GOM.NC.WG
ENSSSCG00000005174	-0.0983586	-0.364293	GOM.NC.WG
ENSSSCG00000005177	-0.735575	0.345851	GOM.NC.WG
ENSSSCG00000005180	-0.159856	0.330349	GOM.NC.WG
ENSSSCG00000005182	-0.00196202	0.349408	GOM.NC.WG
ENSSSCG00000005184	-0.435419	-1.20584	GOM.NC.WG
ENSSSCG00000005186	0.0951427	0.713292	GOM.NC.WG
ENSSSCG00000005190	-0.0432064	-1.86194	GOM.NC.WG
ENSSSCG00000005191	-0.108345	0.762663	GOM.NC.WG
ENSSSCG00000005194	-0.814753	-1.51888	GOM.NC.WG
ENSSSCG00000005201	-0.0777452	-0.467991	GOM.NC.WG
ENSSSCG00000005203	-0.204211	0.999961	GOM.NC.WG
ENSSSCG00000005204	-0.0310794	-0.467991	GOM.NC.WG
ENSSSCG00000005205	-0.120488	0.66586	GOM.NC.WG
ENSSSCG00000005207	-0.0894787	-2.11279	GOM.NC.WG
ENSSSCG00000005208	-0.0543215	-0.430476	GOM.NC.WG
ENSSSCG00000005211	-0.463667	0.726888	GOM.NC.WG
ENSSSCG00000005212	0.484448	-2.24619	GOM.NC.WG
ENSSSCG00000005215	0.0301812	2.62985	GOM.NC.WG
ENSSSCG00000005216	-1.75168	-3.48876	GOM.NC.WG
ENSSSCG00000005217	-0.123928	-1.57757	GOM.NC.WG
ENSSSCG00000005219	-0.174155	0.662182	GOM.NC.WG
ENSSSCG00000005220	0.561503	-2.81628	GOM.NC.WG
ENSSSCG00000005221	-0.454991	-5.27637	GOM.NC.WG
ENSSSCG00000005224	0.279706	-0.297066	GOM.NC.WG
ENSSSCG00000005225	-0.0588569	-2.4184	GOM.NC.WG
ENSSSCG00000005227	-0.0866194	-1.74605	GOM.NC.WG
ENSSSCG00000005229	-0.0260034	0.00426312	GOM.NC.WG
ENSSSCG00000005232	0.0364727	0.332979	GOM.NC.WG
ENSSSCG00000005235	0.137918	1.09348	GOM.NC.WG
ENSSSCG00000005240	0.150226	-0.492076	GOM.NC.WG
ENSSSCG00000005243	-0.299138	-0.281202	GOM.NC.WG
ENSSSCG00000005247	-0.184517	0.906715	GOM.NC.WG
ENSSSCG00000005252	0.0351985	0.329872	GOM.NC.WG
ENSSSCG00000005255	-0.0280865	0.15164	GOM.NC.WG
ENSSSCG00000005257	-0.614011	1.71471	GOM.NC.WG
ENSSSCG00000005266	0.0527704	-1.9447	GOM.NC.WG
ENSSSCG00000005267	0.187528	-1.45338	GOM.NC.WG
ENSSSCG00000005269	0.219994	0.9996	GOM.NC.WG
ENSSSCG00000005272	-0.358526	0.675951	GOM.NC.WG
ENSSSCG00000005273	-0.219728	0.675951	GOM.NC.WG
ENSSSCG00000005277	-0.416006	4.80871	GOM.NC.WG
ENSSSCG00000005278	1.05587	0.438562	GOM.NC.WG
ENSSSCG00000005284	0.196466	1.74781	GOM.NC.WG
ENSSSCG00000005286	0.10095	1.71342	GOM.NC.WG
ENSSSCG00000005291	0.267393	-0.314775	GOM.NC.WG
ENSSSCG00000005297	-0.136058	0.666627	GOM.NC.WG
ENSSSCG00000005301	0.44128	-0.774105	GOM.NC.WG
ENSSSCG00000005303	-0.0933619	0.358	GOM.NC.WG
ENSSSCG00000005305	0.131472	4.51312	GOM.NC.WG
ENSSSCG00000005308	0.309434	0.977826	GOM.NC.WG
ENSSSCG00000005310	0.254158	-3.11851	GOM.NC.WG
ENSSSCG00000005311	-0.133849	3.26045	GOM.NC.WG
ENSSSCG00000005312	-0.172301	3.26045	GOM.NC.WG
ENSSSCG00000005313	-0.120254	3.26045	GOM.NC.WG
ENSSSCG00000005314	1.04216	-2.1012	GOM.NC.WG
ENSSSCG00000005316	0.00680568	2.90508	GOM.NC.WG
ENSSSCG00000005317	0.274915	1.03694	GOM.NC.WG
ENSSSCG00000005318	0.0242039	4.07558	GOM.NC.WG
ENSSSCG00000005319	0.0302749	0.386837	GOM.NC.WG
ENSSSCG00000005320	0.15143	0.386837	GOM.NC.WG
ENSSSCG00000005322	0.126509	0.881971	GOM.NC.WG
ENSSSCG00000005324	0.142004	1.28348	GOM.NC.WG
ENSSSCG00000005325	0.0507342	1.28348	GOM.NC.WG
ENSSSCG00000005338	-0.0718423	0.979571	GOM.NC.WG
ENSSSCG00000005343	-0.047265	0.671055	GOM.NC.WG
ENSSSCG00000005344	-0.779521	-1.11623	GOM.NC.WG
ENSSSCG00000005354	-0.145859	0.723613	GOM.NC.WG
ENSSSCG00000005356	-0.00936636	0.644304	GOM.NC.WG
ENSSSCG00000005358	0.435441	5.62119	GOM.NC.WG
ENSSSCG00000005361	0.154518	-0.381771	GOM.NC.WG
ENSSSCG00000005366	-0.543692	-5.53258	GOM.NC.WG
ENSSSCG00000005367	0.0686933	-1.02275	GOM.NC.WG
ENSSSCG00000005368	-0.572901	1.71018	GOM.NC.WG
ENSSSCG00000005371	-0.267565	0.941333	GOM.NC.WG
ENSSSCG00000005373	-0.146631	0.941333	GOM.NC.WG
ENSSSCG00000005375	0.672667	3.93224	GOM.NC.WG
ENSSSCG00000005376	0.352028	4.95932	GOM.NC.WG
ENSSSCG00000005380	0.245108	3.67674	GOM.NC.WG
ENSSSCG00000005382	-0.0864592	0.635935	GOM.NC.WG
ENSSSCG00000005386	0.00156983	0.343619	GOM.NC.WG
ENSSSCG00000005389	-0.00931039	-0.39502	GOM.NC.WG
ENSSSCG00000005399	-0.0512737	-0.0177758	GOM.NC.WG
ENSSSCG00000005400	-0.413753	0.318394	GOM.NC.WG
ENSSSCG00000005423	0.0200554	6.41454	GOM.NC.WG
ENSSSCG00000005425	-0.114094	1.30936	GOM.NC.WG
ENSSSCG00000005426	-0.0880901	-1.0968	GOM.NC.WG
ENSSSCG00000005436	0.0754856	-1.10575	GOM.NC.WG
ENSSSCG00000005437	0.328059	3.37172	GOM.NC.WG
ENSSSCG00000005440	-0.332218	-0.0951735	GOM.NC.WG
ENSSSCG00000005441	-0.101908	-0.0951735	GOM.NC.WG
ENSSSCG00000005444	0.313013	0.318833	GOM.NC.WG
ENSSSCG00000005446	0.0902803	-1.79049	GOM.NC.WG
ENSSSCG00000005449	-0.40341	0.654964	GOM.NC.WG
ENSSSCG00000005452	-0.818994	-2.23787	GOM.NC.WG
ENSSSCG00000005453	-0.238008	0.368858	GOM.NC.WG
ENSSSCG00000005455	0.691821	0.654689	GOM.NC.WG
ENSSSCG00000005457	0.26451	1.38535	GOM.NC.WG
ENSSSCG00000005460	-0.141317	0.675058	GOM.NC.WG
ENSSSCG00000005465	-0.360531	-0.00758413	GOM.NC.WG
ENSSSCG00000005466	0.0388331	-0.927032	GOM.NC.WG
ENSSSCG00000005467	-0.140729	6.31397	GOM.NC.WG
ENSSSCG00000005471	-0.00515239	1.38059	GOM.NC.WG
ENSSSCG00000005472	-0.366149	0.768954	GOM.NC.WG
ENSSSCG00000005474	-0.845681	2.13097	GOM.NC.WG
ENSSSCG00000005478	0.0538608	-1.53906	GOM.NC.WG
ENSSSCG00000005480	-0.00250787	1.50116	GOM.NC.WG
ENSSSCG00000005484	-0.0959126	1.37435	GOM.NC.WG
ENSSSCG00000005485	-1.64606	1.39009	GOM.NC.WG
ENSSSCG00000005487	0.428498	0.428482	GOM.NC.WG
ENSSSCG00000005498	0.216062	0.774229	GOM.NC.WG
ENSSSCG00000005501	0.130501	-1.00235	GOM.NC.WG
ENSSSCG00000005502	-0.0299229	0.338797	GOM.NC.WG
ENSSSCG00000005503	0.0252529	1.10454	GOM.NC.WG
ENSSSCG00000005506	0.0396623	-0.993793	GOM.NC.WG
ENSSSCG00000005507	-0.32675	-0.996209	GOM.NC.WG
ENSSSCG00000005508	-0.0908145	0.732583	GOM.NC.WG
ENSSSCG00000005510	-0.412541	-3.89159	GOM.NC.WG
ENSSSCG00000005511	0.178903	-2.65991	GOM.NC.WG
ENSSSCG00000005514	-0.069556	-7.69591	GOM.NC.WG
ENSSSCG00000005518	0.172919	-5.21849	GOM.NC.WG
ENSSSCG00000005524	0.526141	-3.35641	GOM.NC.WG
ENSSSCG00000005528	0.0120632	-2.02949	GOM.NC.WG
ENSSSCG00000005530	0.703455	0.753734	GOM.NC.WG
ENSSSCG00000005532	-0.0632098	-0.202742	GOM.NC.WG
ENSSSCG00000005533	0.227179	-3.8468	GOM.NC.WG
ENSSSCG00000005575	0.159074	-2.09007	GOM.NC.WG
ENSSSCG00000005584	-0.481759	-2.85648	GOM.NC.WG
ENSSSCG00000005587	0.167355	-1.92124	GOM.NC.WG
ENSSSCG00000005589	0.0493651	0.0369404	GOM.NC.WG
ENSSSCG00000005593	0.340901	-1.31624	GOM.NC.WG
ENSSSCG00000005596	0.312557	-0.35189	GOM.NC.WG
ENSSSCG00000005600	-0.117673	-1.19091	GOM.NC.WG
ENSSSCG00000005601	-0.329659	0.4172	GOM.NC.WG
ENSSSCG00000005602	-0.0737589	0.403957	GOM.NC.WG
ENSSSCG00000005608	0.398736	-6.80656	GOM.NC.WG
ENSSSCG00000005613	0.0403654	-2.27535	GOM.NC.WG
ENSSSCG00000005614	0.442717	-2.42071	GOM.NC.WG
ENSSSCG00000005615	0.371904	-2.66139	GOM.NC.WG
ENSSSCG00000005616	0.375428	-2.66139	GOM.NC.WG
ENSSSCG00000005619	0.329638	-6.45945	GOM.NC.WG
ENSSSCG00000005620	0.833028	-6.8887	GOM.NC.WG
ENSSSCG00000005621	0.0947608	-6.8887	GOM.NC.WG
ENSSSCG00000005623	0.0327235	0.218628	GOM.NC.WG
ENSSSCG00000005625	0.611119	1.18216	GOM.NC.WG
ENSSSCG00000005626	0.161761	-2.12914	GOM.NC.WG
ENSSSCG00000005627	-0.0777428	-3.04383	GOM.NC.WG
ENSSSCG00000005628	0.331777	-0.83769	GOM.NC.WG
ENSSSCG00000005631	0.0950182	0.211213	GOM.NC.WG
ENSSSCG00000005636	0.0865254	-1.83577	GOM.NC.WG
ENSSSCG00000005641	0.444611	0.942698	GOM.NC.WG
ENSSSCG00000005643	0.0896916	-0.721414	GOM.NC.WG
ENSSSCG00000005649	0.150516	0.0786342	GOM.NC.WG
ENSSSCG00000005650	0.96328	-1.12841	GOM.NC.WG
ENSSSCG00000005651	0.176643	-6.51061	GOM.NC.WG
ENSSSCG00000005652	0.0421946	-3.53932	GOM.NC.WG
ENSSSCG00000005655	-0.314638	-3.30453	GOM.NC.WG
ENSSSCG00000005657	0.736719	-0.770103	GOM.NC.WG
ENSSSCG00000005659	0.173792	-2.4876	GOM.NC.WG
ENSSSCG00000005660	0.0397962	-3.53209	GOM.NC.WG
ENSSSCG00000005662	0.0656448	-2.20787	GOM.NC.WG
ENSSSCG00000005663	0.275849	-0.966588	GOM.NC.WG
ENSSSCG00000005664	0.499699	-0.966588	GOM.NC.WG
ENSSSCG00000005665	0.270248	-0.966588	GOM.NC.WG
ENSSSCG00000005666	0.25969	0.805547	GOM.NC.WG
ENSSSCG00000005667	0.168689	0.805547	GOM.NC.WG
ENSSSCG00000005668	0.211678	-1.19995	GOM.NC.WG
ENSSSCG00000005669	0.525132	-1.19995	GOM.NC.WG
ENSSSCG00000005671	0.224249	-4.50749	GOM.NC.WG
ENSSSCG00000005672	0.467772	-4.50749	GOM.NC.WG
ENSSSCG00000005673	0.671249	-13.4814	GOM.NC.WG
ENSSSCG00000005678	0.557669	-7.09158	GOM.NC.WG
ENSSSCG00000005679	0.334341	-6.40203	GOM.NC.WG
ENSSSCG00000005680	0.537599	-0.737992	GOM.NC.WG
ENSSSCG00000005688	0.23651	0.850646	GOM.NC.WG
ENSSSCG00000005689	-0.20035	-9.86816	GOM.NC.WG
ENSSSCG00000005701	-0.0724145	1.02396	GOM.NC.WG
ENSSSCG00000005702	-0.0221622	0.415131	GOM.NC.WG
ENSSSCG00000005704	-0.0223741	-2.94981	GOM.NC.WG
ENSSSCG00000005706	-0.0725664	0.502522	GOM.NC.WG
ENSSSCG00000005713	0.189417	-1.17591	GOM.NC.WG
ENSSSCG00000005715	0.148846	-3.33326	GOM.NC.WG
ENSSSCG00000005716	0.213038	-1.40094	GOM.NC.WG
ENSSSCG00000005717	0.318399	-1.28547	GOM.NC.WG
ENSSSCG00000005719	0.335587	-2.42877	GOM.NC.WG
ENSSSCG00000005720	0.350556	0.414937	GOM.NC.WG
ENSSSCG00000005723	0.16586	-3.92635	GOM.NC.WG
ENSSSCG00000005725	-0.189478	-1.2071	GOM.NC.WG
ENSSSCG00000005729	0.209478	-1.16328	GOM.NC.WG
ENSSSCG00000005731	0.0553002	-1.16328	GOM.NC.WG
ENSSSCG00000005738	0.373945	0.835632	GOM.NC.WG
ENSSSCG00000005743	0.462603	-7.98309	GOM.NC.WG
ENSSSCG00000005749	0.213679	-2.53802	GOM.NC.WG
ENSSSCG00000005751	0.51186	-4.16562	GOM.NC.WG
ENSSSCG00000005768	0.039875	0.344244	GOM.NC.WG
ENSSSCG00000005773	0.280944	-0.35228	GOM.NC.WG
ENSSSCG00000005777	-0.234178	1.00691	GOM.NC.WG
ENSSSCG00000005778	-0.708323	-2.97234	GOM.NC.WG
ENSSSCG00000005781	-0.474345	1.08232	GOM.NC.WG
ENSSSCG00000005786	-0.0853373	-0.658427	GOM.NC.WG
ENSSSCG00000005787	0.159105	0.678171	GOM.NC.WG
ENSSSCG00000005880	-0.175113	0.766346	GOM.NC.WG
ENSSSCG00000005890	0.013166	1.66665	GOM.NC.WG
ENSSSCG00000005893	0.10038	0.751633	GOM.NC.WG
ENSSSCG00000005894	0.210491	-1.31201	GOM.NC.WG
ENSSSCG00000005895	0.454621	0.982935	GOM.NC.WG
ENSSSCG00000005896	-0.384301	0.982935	GOM.NC.WG
ENSSSCG00000005899	0.577642	2.87634	GOM.NC.WG
ENSSSCG00000005901	0.235199	-3.51922	GOM.NC.WG
ENSSSCG00000005904	0.23487	0.00838315	GOM.NC.WG
ENSSSCG00000005905	0.115533	1.17214	GOM.NC.WG
ENSSSCG00000005907	0.305025	1.47004	GOM.NC.WG
ENSSSCG00000005908	0.533115	-2.36871	GOM.NC.WG
ENSSSCG00000005909	-0.129952	-2.36871	GOM.NC.WG
ENSSSCG00000005910	0.376542	-1.21285	GOM.NC.WG
ENSSSCG00000005911	-0.0561947	0.129599	GOM.NC.WG
ENSSSCG00000005912	0.491724	-2.78179	GOM.NC.WG
ENSSSCG00000005914	0.58922	6.81618	GOM.NC.WG
ENSSSCG00000005916	0.293142	1.34013	GOM.NC.WG
ENSSSCG00000005917	0.184153	-1.37533	GOM.NC.WG
ENSSSCG00000005918	-0.183744	-0.804774	GOM.NC.WG
ENSSSCG00000005922	-0.196218	0.335347	GOM.NC.WG
ENSSSCG00000005924	0.347776	3.81576	GOM.NC.WG
ENSSSCG00000005925	-0.0597702	4.03676	GOM.NC.WG
ENSSSCG00000005930	0.447063	-1.87627	GOM.NC.WG
ENSSSCG00000005933	-0.175778	-1.176	GOM.NC.WG
ENSSSCG00000005934	0.295581	-4.00183	GOM.NC.WG
ENSSSCG00000005935	0.0801461	0.317294	GOM.NC.WG
ENSSSCG00000005938	-0.471099	0.363913	GOM.NC.WG
ENSSSCG00000005941	-0.280433	0.350848	GOM.NC.WG
ENSSSCG00000005943	0.0602078	1.40275	GOM.NC.WG
ENSSSCG00000005944	-0.0492813	3.25472	GOM.NC.WG
ENSSSCG00000005946	0.960698	-0.645394	GOM.NC.WG
ENSSSCG00000005949	0.994077	1.06934	GOM.NC.WG
ENSSSCG00000005950	0.00437603	-2.52889	GOM.NC.WG
ENSSSCG00000005952	-0.546328	0.687686	GOM.NC.WG
ENSSSCG00000005955	0.0486381	-1.06743	GOM.NC.WG
ENSSSCG00000005959	-0.136018	-0.986934	GOM.NC.WG
ENSSSCG00000005965	0.301577	-1.60035	GOM.NC.WG
ENSSSCG00000005967	-0.263618	-0.0144615	GOM.NC.WG
ENSSSCG00000005969	-0.126516	0.708076	GOM.NC.WG
ENSSSCG00000005970	-0.216131	0.350509	GOM.NC.WG
ENSSSCG00000005971	-0.21321	-2.60534	GOM.NC.WG
ENSSSCG00000005975	-0.202445	-3.39873	GOM.NC.WG
ENSSSCG00000005976	-0.0581094	-2.16699	GOM.NC.WG
ENSSSCG00000005981	0.105119	2.08617	GOM.NC.WG
ENSSSCG00000005982	-0.132348	-1.70053	GOM.NC.WG
[truncated: 79,040 more rows]
