# Supplementary material for: Dynamic chromatin architecture of the porcine adipose tissues with weight gain and loss
Source: Nat Commun. 2023 Jun 12;14:3457. doi: 10.1038/s41467-023-39191-0 (PMC10258790; doi:10.1038/s41467-023-39191-0)
Supplement: Supplementary file 19 — Source data [file 41467_2023_39191_MOESM19_ESM.zip › Source.data/Supplementary Figure 28.xlsx]

## Sheet: Figure S28a
Figure S28a
TGM2 in WG group				RNA-seq signal																	Interaction metaplots of promoter-centered regions													ΔRPS between tissues
Heatmap of intensity				GOM				MAD				RAD				ULB					GOM			MAD			RAD			ULB				GOM vs. ULB		MAD vs. ULB		RAD vs. ULB
Bin 1	Bin 2	Intensity		Chromosome	Start	End	Signal value	Chromosome	Start	End	Signal value	Chromosome	Start	End	Signal value	Chromosome	Start	End	Signal value		Bin 1	Bin 2	Intensity	Bin 1	Bin 2	Intensity	Bin 1	Bin 2	Intensity	Bin 1	Bin 2	Intensity		E_start	ΔRPS	E_start	ΔRPS	E_start	ΔRPS
0	1	4.42245		17	41065408	41065908	1.868	17	41065408	41065908	2.768	17	41065408	41065908	4.416	17	41065408	41065908	2.952		32	3	2.80303	32	5	2.20254	32	2	0.639838	32	5	2.99717		41100000	21.1287	41110000	7.03921	41100000	9.5043
0	2	-4.19723		17	41065908	41066408	0.568	17	41065908	41066408	3.78	17	41065908	41066408	4.9	17	41066408	41066908	2.132		32	4	1.43712	32	6	1.09434	32	3	1.7698	32	7	0.143011		41115000	-9.96778	41115000	3.0998	41115000	12.9406
1	2	113.147		17	41066408	41066908	1.48	17	41066408	41066908	4.348	17	41066408	41066908	1.736	17	41066908	41067408	2.6		32	6	3.02645	32	7	2.37864	32	5	4.2099	32	9	3.45915		41135000	5.83001	41135000	11.1693	41120000	8.32954
0	3	2.74707		17	41066908	41067408	3.268	17	41066908	41067408	2.704	17	41066908	41067408	1.7	17	41067408	41067908	14.648		32	7	8.53095	32	8	1.91692	32	6	2.90314	32	10	3.3494		41140000	7.40471	41160000	-22.9163	41145000	3.93534
1	3	-8.6486		17	41067408	41067908	15.648	17	41067408	41067908	14.08	17	41067408	41067908	14.964	17	41067908	41068408	5.612		32	8	19.0631	32	9	2.8669	32	7	6.28377	32	11	12.2133		41160000	-10.838	41180000	-1.76421	41160000	-14.5215
2	3	6.26455		17	41067908	41068408	7.548	17	41067908	41068408	7.632	17	41067908	41068408	6.448	17	41068408	41068908	5.288		32	9	0.234175	32	10	10.3886	32	8	7.43861	32	12	4.27915		41180000	-3.56778			41175000	8.23414
0	4	-3.51082		17	41068408	41068908	5.336	17	41068408	41068908	5.536	17	41068408	41068908	3.472	17	41068908	41069408	7.268		32	10	3.98999	32	11	15.3131	32	10	3.14277	32	13	4.24725						41180000	-6.48557
1	4	-4.78227		17	41068908	41069408	8.5	17	41068908	41069408	5.9	17	41068908	41069408	4.912	17	41069408	41069908	3.152		32	11	2.2455	32	12	9.44284	32	11	25.1539	32	15	3.75363						41265000	16.7992
2	4	-2.14145		17	41069408	41069908	4.668	17	41069408	41069908	5.9	17	41069408	41069908	5.732	17	41069908	41070408	5.696		32	12	6.1736	32	13	3.41728	32	12	12.6087	32	16	4.35173
3	4	66.2355		17	41069908	41070408	5.168	17	41069908	41070408	9.308	17	41069908	41070408	7.364	17	41070408	41070908	10.32		32	13	9.03708	32	14	3.17048	32	13	3.55402	32	17	7.25338
0	5	3.21373		17	41070408	41070908	1.084	17	41070408	41070908	10.428	17	41070408	41070908	7.2	17	41070908	41071408	10.464		32	14	3.73345	32	15	14.9229	32	14	3.81481	32	18	3.72468
1	5	6.09896		17	41070908	41071408	15.832	17	41070908	41071408	13.5	17	41070908	41071408	20.34	17	41071408	41071908	7.796		32	15	9.58364	32	16	3.61839	32	15	6.64701	32	19	1.59758
2	5	9.17864		17	41071408	41071908	3.348	17	41071408	41071908	1.996	17	41071408	41071908	5.684	17	41071908	41072408	2.156		32	16	11.7564	32	17	2.2922	32	16	5.39865	32	20	19.4588
3	5	17.1962		17	41071908	41072408	0.72	17	41071908	41072408	2.352	17	41071908	41072408	0.168	17	41072408	41072908	2.484		32	17	0.656337	32	18	6.78779	32	17	11.1887	32	21	0.429815
4	5	45.4444		17	41072408	41072908	1.316	17	41072408	41072908	2.036	17	41072408	41072908	0.316	17	41072908	41073408	3.648		32	18	2.65102	32	19	8.55819	32	18	8.53701	32	22	4.08308
0	6	5.78708		17	41072908	41073408	4.9	17	41072908	41073408	1.816	17	41072908	41073408	4.5	17	41073408	41073908	4.436		32	19	2.0927	32	21	8.32999	32	19	6.60857	42	32	1.17478
1	6	-1.21633		17	41073408	41073908	5.684	17	41073408	41073908	2.084	17	41073408	41073908	3.884	17	41073908	41074408	2.132		32	20	8.6208	32	22	4.01854	32	20	4.93732	44	32	2.763
2	6	-2.15508		17	41074408	41074908	2.632	17	41074408	41074908	0.832	17	41073908	41074408	4.544	17	41074408	41074908	0.268		32	21	3.91877	32	23	6.47542	32	21	6.87409
3	6	-2.25858		17	41074908	41075408	2.684	17	41074908	41075408	3.348	17	41074408	41074908	3.304	17	41075408	41075908	3.048		32	23	7.83113	41	32	1.02465	32	22	5.57834
4	6	6.09168		17	41075408	41075908	2.08	17	41075408	41075908	2.6	17	41074908	41075408	1.968	17	41075908	41076408	10.1		41	32	3.12899	42	32	1.7427	32	23	7.34997
5	6	81.228		17	41075908	41076408	20.336	17	41075908	41076408	13.448	17	41075408	41075908	2.512	17	41076408	41076908	23.004		42	32	6.55399	45	32	2.95088	41	32	13.2517
0	7	1.43058		17	41076408	41076908	35.296	17	41076408	41076908	30.664	17	41075908	41076408	16.344	17	41076908	41077408	26.664		43	32	6.35201				44	32	5.24187
1	7	11.9032		17	41076908	41077408	32.94	17	41076908	41077408	43.624	17	41076408	41076908	42.332	17	41077408	41077908	23.172		44	32	8.27366				45	32	1.30605
2	7	-6.88272		17	41077408	41077908	30.696	17	41077408	41077908	48.352	17	41076908	41077408	47.88	17	41077908	41078408	15.748		45	32	0.703961
3	7	-8.85054		17	41077908	41078408	28.772	17	41077908	41078408	31.676	17	41077408	41077908	43.18	17	41078408	41078908	12.16		46	32	3.13752
4	7	4.08634		17	41078408	41078908	16.096	17	41078408	41078908	14.668	17	41077908	41078408	28.364	17	41094062	41094562	60.592
5	7	-17.7112		17	41094062	41094562	63.54	17	41094062	41094562	78.796	17	41078408	41078908	13.504	17	41094562	41095062	10.536
6	7	-8.92532		17	41094562	41095062	11.992	17	41094562	41095062	13.688	17	41094062	41094562	96.356	17	41095062	41095562	1.804
0	8	-7.66059		17	41095062	41095562	2.972	17	41095062	41095562	2.604	17	41094562	41095062	16.312	17	41095562	41096062	2.796
1	8	-6.21552		17	41095562	41096062	4.076	17	41095562	41096062	5.892	17	41095062	41095562	1.7	17	41096062	41096562	4.052
2	8	-3.75131		17	41096062	41096562	10.244	17	41096062	41096562	2.932	17	41095562	41096062	1.596	17	41096562	41097062	4.52
3	8	8.28151		17	41096562	41097062	8.06	17	41096562	41097062	3.868	17	41096062	41096562	10.696	17	41097062	41097562	3.404
4	8	-6.63856		17	41097062	41097562	0.8	17	41097062	41097562	3.208	17	41096562	41097062	8.076	17	41097562	41098062	2.276
5	8	-5.49093		17	41097562	41098062	3.072	17	41097562	41098062	2.944	17	41097062	41097562	3.984	17	41098062	41098562	4.2
6	8	1.71008		17	41098062	41098562	8.644	17	41098062	41098562	2.532	17	41097562	41098062	1.472	17	41098562	41099062	2
7	8	123.922		17	41098562	41099062	4.38	17	41098562	41099062	0.424	17	41098062	41098562	5.996	17	41099062	41099562	3.696
0	9	-2.67212		17	41099062	41099562	9.896	17	41099062	41099562	2.492	17	41098562	41099062	3.676	17	41099562	41100062	6.528
1	9	-2.08221		17	41099562	41100062	8.804	17	41099562	41100062	6.256	17	41099062	41099562	4.428	17	41100062	41100562	28.052
2	9	0.439135		17	41100062	41100562	35.82	17	41100062	41100562	27.6	17	41099562	41100062	2.076	17	41100562	41101062	4.316
3	9	-1.57708		17	41100562	41101062	13.072	17	41100562	41101062	5.32	17	41100062	41100562	40.068	17	41101062	41101562	9.844
4	9	9.4802		17	41101062	41101562	11.976	17	41101062	41101562	8.18	17	41100562	41101062	10.848	17	41101562	41102062	7.316
5	9	-2.47687		17	41101562	41102062	5.332	17	41101562	41102062	3.576	17	41101062	41101562	9.328	17	41102062	41102562	1.6
6	9	6.41645		17	41102062	41102562	4.428	17	41102062	41102562	5.352	17	41101562	41102062	2.808	17	41102562	41103062	1.092
7	9	14.9203		17	41102562	41103062	3.892	17	41102562	41103062	3.096	17	41102062	41102562	4.3	17	41103062	41103562	11.58
8	9	26.2068		17	41103062	41103562	7.468	17	41103062	41103562	10.108	17	41102562	41103062	2.736	17	41103562	41104062	6.292
0	10	-2.33248		17	41103562	41104062	12.708	17	41103562	41104062	21.08	17	41103062	41103562	15.204	17	41104062	41104562	13.824
1	10	-7.0072		17	41104062	41104562	12.968	17	41104062	41104562	12.304	17	41103562	41104062	13.468	17	41104562	41105062	9.448
2	10	-7.07111		17	41104562	41105062	6.864	17	41104562	41105062	4.46	17	41104062	41104562	15.736	17	41105062	41105562	7.056
3	10	-7.57191		17	41105062	41105562	5.32	17	41105062	41105562	6.168	17	41104562	41105062	5.396	17	41105562	41106062	5.052
4	10	-1.63605		17	41105562	41106062	6.372	17	41105562	41106062	5.396	17	41105062	41105562	5.232	17	41106062	41106562	2.2
5	10	-3.73532		17	41106062	41106562	5.172	17	41106062	41106562	5.356	17	41105562	41106062	2.872	17	41106562	41107062	7.024
6	10	-1.12934		17	41106562	41107062	9.528	17	41106562	41107062	8.076	17	41106062	41106562	2.548	17	41107062	41107562	1.732
7	10	4.50776		17	41107062	41107562	1.784	17	41107062	41107562	0.756	17	41106562	41107062	6.732	17	41107562	41108062	3.964
8	10	11.3776		17	41107562	41108062	6.456	17	41107562	41108062	1.372	17	41107062	41107562	0.424	17	41108062	41108562	4.408
9	10	28.6463		17	41108062	41108562	9.74	17	41108062	41108562	5.92	17	41107562	41108062	5.044	17	41108562	41109062	2.476
0	11	-0.634994		17	41108562	41109062	3.628	17	41108562	41109062	5.756	17	41108062	41108562	7.7	17	41109062	41109562	2.696
1	11	-1.81806		17	41109062	41109562	5.592	17	41109062	41109562	2.248	17	41108562	41109062	5.908	17	41109562	41110062	6.604
2	11	-4.69778		17	41109562	41110062	6.056	17	41109562	41110062	8.276	17	41109062	41109562	2.892	17	41110062	41110562	45.912
3	11	2.26656		17	41110062	41110562	35.196	17	41110062	41110562	33.048	17	41109562	41110062	5.908	17	41110562	41111062	9.704
4	11	-5.37759		17	41110562	41111062	7.9	17	41110562	41111062	5.3	17	41110062	41110562	34.644	17	41111062	41111562	9.708
5	11	-6.38091		17	41111062	41111562	10.592	17	41111062	41111562	9.676	17	41110562	41111062	6.172	17	41111562	41112062	6.244
6	11	-11.5705		17	41111562	41112062	10.888	17	41111562	41112062	7.004	17	41111062	41111562	9.128	17	41112062	41112562	7.104
7	11	-9.07221		17	41112062	41112562	8.32	17	41112062	41112562	3.644	17	41111562	41112062	10.356	17	41112562	41113062	3.648
8	11	2.0619		17	41112562	41113062	4.9	17	41112562	41113062	3.404	17	41112062	41112562	4.468	17	41113062	41113562	4.98
9	11	8.03977		17	41113062	41113562	6.924	17	41113062	41113562	10.368	17	41112562	41113062	4.428	17	41113562	41114062	6.94
10	11	3.58034		17	41113562	41114062	8.748	17	41113562	41114062	8.672	17	41113062	41113562	9.816	17	41114062	41114562	11.736
0	12	-5.30558		17	41114062	41114562	6.656	17	41114062	41114562	4.636	17	41113562	41114062	12.976	17	41114562	41115062	3.892
1	12	-10.8902		17	41114562	41115062	7.816	17	41114562	41115062	8.92	17	41114062	41114562	8.008	17	41115062	41115562	9.9
2	12	-10.307		17	41115062	41115562	12.86	17	41115062	41115562	6.576	17	41114562	41115062	4.9	17	41115562	41116062	4.656
3	12	-1.2273		17	41115562	41116062	4.448	17	41115562	41116062	7.948	17	41115062	41115562	9.12	17	41116062	41116562	1.952
4	12	1.17028		17	41116062	41116562	5.724	17	41116062	41116562	2.756	17	41115562	41116062	4.752	17	41116562	41117062	1.672
5	12	-1.58706		17	41116562	41117062	3.176	17	41116562	41117062	5.424	17	41116062	41116562	8.652	17	41117062	41117562	6.696
6	12	0.518118		17	41117062	41117562	4.648	17	41117062	41117562	6.12	17	41116562	41117062	1.952	17	41117562	41118062	6.48
7	12	0.216891		17	41117562	41118062	6.148	17	41117562	41118062	7.42	17	41117062	41117562	7.92	17	41118062	41118562	4.8
8	12	-3.07486		17	41118062	41118562	4.308	17	41118062	41118562	6.236	17	41117562	41118062	4.828	17	41118562	41119062	6.396
9	12	-8.06477		17	41118562	41119062	6.692	17	41118562	41119062	4.624	17	41118062	41118562	2.828	17	41119062	41119562	43.028
10	12	-12.093		17	41119062	41119562	33.604	17	41119062	41119562	30.22	17	41118562	41119062	6.572	17	41119562	41120062	7.788
11	12	64.7939		17	41119562	41120062	8.032	17	41119562	41120062	9.852	17	41119062	41119562	35.848	17	41120062	41120562	9.564
0	13	-0.400421		17	41120062	41120562	18.088	17	41120062	41120562	10.276	17	41119562	41120062	8.712	17	41120562	41121062	2.844
1	13	-6.19451		17	41120562	41121062	7.4	17	41120562	41121062	6.724	17	41120062	41120562	11.44	17	41121062	41121562	8.204
2	13	-5.47332		17	41121062	41121562	8.796	17	41121062	41121562	5.724	17	41120562	41121062	3.748	17	41121562	41122062	48.896
3	13	-3.84001		17	41121562	41122062	40.976	17	41121562	41122062	44.548	17	41121062	41121562	5.18	17	41122062	41122562	11.1
4	13	-3.31402		17	41122062	41122562	13.824	17	41122062	41122562	8.5	17	41121562	41122062	33.848	17	41122562	41123062	10.404
5	13	-5.43167		17	41122562	41123062	8.076	17	41122562	41123062	11.5	17	41122062	41122562	6.848	17	41123062	41123562	6.424
6	13	-5.29064		17	41123062	41123562	5.78	17	41123062	41123562	5.004	17	41122562	41123062	8.72	17	41123562	41124062	5.228
7	13	1.17479		17	41123562	41124062	8.168	17	41123562	41124062	7.544	17	41123062	41123562	7.304	17	41124062	41124562	7.236
8	13	-14.4317		17	41124062	41124562	14.304	17	41124062	41124562	15.948	17	41123562	41124062	9.652	17	41124562	41125062	11.384
9	13	-0.608018		17	41124562	41125062	8.644	17	41124562	41125062	10.02	17	41124062	41124562	8.488	17	41125062	41125562	5.128
10	13	-2.27378		17	41125062	41125562	10.504	17	41125062	41125562	13.828	17	41124562	41125062	14.784	17	41125562	41126062	10.916
11	13	17.0771		17	41125562	41126062	5.256	17	41125562	41126062	10.576	17	41125062	41125562	7.148	17	41126062	41126562	7.408
12	13	66.7997		17	41126062	41126562	4.9	17	41126062	41126562	9.204	17	41125562	41126062	11.892	17	41126562	41127062	3.704
0	14	-1.04567		17	41126562	41127062	8.272	17	41126562	41127062	6.856	17	41126062	41126562	12.556	17	41127062	41127562	46.296
1	14	-2.94177		17	41127062	41127562	48.924	17	41127062	41127562	46.772	17	41126562	41127062	8.728	17	41127562	41128062	13.028
2	14	-3.36965		17	41127562	41128062	8.828	17	41127562	41128062	9.544	17	41127062	41127562	54.448	17	41128062	41128562	25.608
3	14	-5.09447		17	41128062	41128562	15.024	17	41128062	41128562	13.764	17	41127562	41128062	13.8	17	41128562	41129062	16.208
4	14	-4.87863		17	41128562	41129062	24.796	17	41128562	41129062	12.736	17	41128062	41128562	11.772	17	41129062	41129562	8.552
5	14	-0.450613		17	41129062	41129562	10.884	17	41129062	41129562	9.728	17	41128562	41129062	13.852	17	41129562	41130062	18.064
6	14	2.11853		17	41129562	41130062	14.456	17	41129562	41130062	20.324	17	41129062	41129562	8.032	17	41130062	41130562	15.972
7	14	0.867349		17	41130062	41130562	16.84	17	41130062	41130562	22.1	17	41129562	41130062	19.58	17	41130562	41131062	18.928
8	14	-4.2315		17	41130562	41131062	20.3	17	41130562	41131062	17.384	17	41130062	41130562	16.012	17	41131062	41131562	19.628
9	14	9.59147		17	41131062	41131562	13.044	17	41131062	41131562	7.564	17	41130562	41131062	19.072	17	41131562	41132062	19.88
10	14	7.22284		17	41131562	41132062	10.904	17	41131562	41132062	13.872	17	41131062	41131562	20.896	17	41132062	41132562	18.636
11	14	12.0184		17	41132062	41132562	19.624	17	41132062	41132562	23.748	17	41131562	41132062	12.228	17	41132562	41133062	17.404
12	14	14.3546		17	41132562	41133062	18.496	17	41132562	41133062	12.66	17	41132062	41132562	24.264	17	41133062	41133562	15.456
13	14	28.9848		17	41133062	41133562	16.276	17	41133062	41133562	5.9	17	41132562	41133062	26.76	17	41133562	41134062	16.544
0	15	-4.79792		17	41133562	41134062	10.428	17	41133562	41134062	8.348	17	41133062	41133562	9.86	17	41134062	41134562	9.992
1	15	-4.22559		17	41134062	41134562	9.68	17	41134062	41134562	11.412	17	41133562	41134062	7.776	17	41134562	41135062	9.744
2	15	-5.52703		17	41134562	41135062	15.044	17	41134562	41135062	15.492	17	41134062	41134562	5.152	17	41135062	41135562	15.844
3	15	-3.22098		17	41135062	41135562	11.452	17	41135062	41135562	13.396	17	41134562	41135062	14.596	17	41135562	41136062	13.196
4	15	-4.65675		17	41135562	41136062	13.592	17	41135562	41136062	8.516	17	41135062	41135562	8.096	17	41136062	41136562	16.608
5	15	-6.15185		17	41136062	41136562	12.884	17	41136062	41136562	21.076	17	41135562	41136062	11.472	17	41136562	41137062	17.668
6	15	-4.18822		17	41136562	41137062	14.896	17	41136562	41137062	28.916	17	41136062	41136562	20.508	17	41137062	41137562	20.84
7	15	-7.28635		17	41137062	41137562	16.164	17	41137062	41137562	27.34	17	41136562	41137062	11.724	17	41137562	41138062	22.836
8	15	4.93242		17	41137562	41138062	19.34	17	41137562	41138062	17.872	17	41137062	41137562	16.112	17	41138062	41138562	16.708
9	15	-0.247687		17	41138062	41138562	15.648	17	41138062	41138562	19.624	17	41137562	41138062	20.908	17	41138562	41139062	16.104
10	15	5.27854		17	41138562	41139062	14.12	17	41138562	41139062	10.78	17	41138062	41138562	20.292	17	41139062	41139562	15
11	15	8.30942		17	41139062	41139562	11.596	17	41139062	41139562	12.044	17	41138562	41139062	12.36	17	41139562	41140062	12.216
12	15	3.0881		17	41139562	41140062	15.888	17	41139562	41140062	21.292	17	41139062	41139562	5.704	17	41140062	41140562	21.476
13	15	15.6494		17	41140062	41140562	14.848	17	41140062	41140562	12.32	17	41139562	41140062	17.484	17	41140562	41141062	12.912
14	15	60.1038		17	41140562	41141062	11.976	17	41140562	41141062	9.192	17	41140062	41140562	20.508	17	41141062	41141562	10.92
0	16	-6.69998		17	41141062	41141562	13.768	17	41141062	41141562	13.38	17	41140562	41141062	13.512	17	41141562	41142062	10.116
1	16	-8.67665		17	41141562	41142062	6.232	17	41141562	41142062	5.248	17	41141062	41141562	10.172	17	41142062	41142562	18.336
2	16	-0.261203		17	41142062	41142562	14.996	17	41142062	41142562	14.4	17	41141562	41142062	8.924	17	41142562	41143062	12.32
3	16	1.2804		17	41142562	41143062	13.236	17	41142562	41143062	12.448	17	41142062	41142562	15.792	17	41143062	41143562	9.276
4	16	-0.37171		17	41143062	41143562	6.54	17	41143062	41143562	9.756	17	41142562	41143062	12.608	17	41143562	41144062	13.768
5	16	-2.87006		17	41143562	41144062	18.4	17	41143562	41144062	10.344	17	41143062	41143562	17.544	17	41144062	41144562	15.556
6	16	-6.33349		17	41144062	41144562	6.184	17	41144062	41144562	11.076	17	41143562	41144062	9.528	17	41144562	41145062	8.752
7	16	-3.77747		17	41144562	41145062	4.768	17	41144562	41145062	6.352	17	41144062	41144562	10.352	17	41145062	41145562	4.376
8	16	-1.34757		17	41145062	41145562	9.676	17	41145062	41145562	4.472	17	41144562	41145062	18.264	17	41145562	41146062	10.528
9	16	-3.18287		17	41145562	41146062	6.868	17	41145562	41146062	10.404	17	41145062	41145562	7.112	17	41146062	41146562	7.268
10	16	-2.12939		17	41146062	41146562	12.796	17	41146062	41146562	11.42	17	41145562	41146062	14.344	17	41146562	41147062	16.064
11	16	0.228451		17	41146562	41147062	16.028	17	41146562	41147062	6.752	17	41146062	41146562	11.128	17	41147062	41147562	12.212
12	16	7.74063		17	41147062	41147562	4.512	17	41147062	41147562	10.88	17	41146562	41147062	11.42	17	41147562	41148062	107.944
13	16	11.6667		17	41147562	41148062	81.46	17	41147562	41148062	101.296	17	41147062	41147562	9.184	17	41148062	41148562	77.336
14	16	30.5481		17	41148062	41148562	59.552	17	41148062	41148562	64.308	17	41147562	41148062	109.048	17	41148562	41149062	68.484
15	16	90.8592		17	41148562	41149062	65.752	17	41148562	41149062	92.952	17	41148062	41148562	87.416	17	41149062	41149562	76.264
0	17	-7.7053		17	41149062	41149562	52.364	17	41149062	41149562	84.996	17	41148562	41149062	86.628	17	41149562	41150062	73.26
1	17	-3.70728		17	41149562	41150062	60.276	17	41149562	41150062	72.464	17	41149062	41149562	91.572	17	41150062	41150562	13.14
2	17	-0.00273995		17	41150062	41150562	20.46	17	41150062	41150562	10.96	17	41149562	41150062	73.468	17	41150562	41151062	7.496
3	17	0.704993		17	41150562	41151062	8.224	17	41150562	41151062	5.692	17	41150062	41150562	13.448	17	41151062	41151562	15.748
4	17	-4.37898		17	41151062	41151562	8.08	17	41151062	41151562	10.876	17	41150562	41151062	3.72	17	41151562	41152062	8.68
5	17	-3.30012		17	41151562	41152062	6.228	17	41151562	41152062	4.9	17	41151062	41151562	11.372	17	41152062	41152562	6.748
6	17	-3.715		17	41152062	41152562	8.596	17	41152062	41152562	8.428	17	41151562	41152062	8.88	17	41152562	41153062	11.724
7	17	3.78126		17	41152562	41153062	7.056	17	41152562	41153062	8.052	17	41152062	41152562	5.916	17	41153062	41153562	7.376
8	17	0.847325		17	41153062	41153562	5.376	17	41153062	41153562	6.4	17	41152562	41153062	9.308	17	41153562	41154062	7.108
9	17	0.498866		17	41153562	41154062	11.32	17	41153562	41154062	5.816	17	41153062	41153562	2.48	17	41154062	41154562	5.248
10	17	3.55691		17	41154062	41154562	2.904	17	41154062	41154562	6.764	17	41153562	41154062	4.292	17	41154562	41155062	6.38
11	17	5.2986		17	41154562	41155062	1.956	17	41154562	41155062	1.476	17	41154062	41154562	3.308	17	41155062	41155562	4.544
12	17	11.2553		17	41155062	41155562	2.048	17	41155062	41155562	4.292	17	41154562	41155062	3.376	17	41155562	41156062	7.5
13	17	-3.63492		17	41155562	41156062	5.896	17	41155562	41156062	9.096	17	41155062	41155562	4.948	17	41156062	41156562	8.948
14	17	-1.5667		17	41156062	41156562	4.572	17	41156062	41156562	6.956	17	41155562	41156062	1.624	17	41156562	41157062	5.772
15	17	14.4486		17	41156562	41157062	6.78	17	41156562	41157062	6.704	17	41156062	41156562	2.92	17	41157062	41157562	6.356
16	17	93.498		17	41157062	41157562	4.02	17	41157062	41157562	2.124	17	41156562	41157062	6.448	17	41157562	41158062	7.4
0	18	-0.552465		17	41157562	41158062	7.004	17	41157562	41158062	5.74	17	41157062	41157562	11.452	17	41158062	41158562	6.652
1	18	-4.43321		17	41158062	41158562	10.076	17	41158062	41158562	6.788	17	41157562	41158062	9.296	17	41158562	41159062	4.296
2	18	-4.65299		17	41158562	41159062	2.92	17	41158562	41159062	5.644	17	41158062	41158562	8.88	17	41159062	41159562	4.056
3	18	-5.06154		17	41159062	41159562	10.008	17	41159062	41159562	3.956	17	41158562	41159062	9.1	17	41159562	41160062	3.496
4	18	-4.08273		17	41159562	41160062	0.9	17	41159562	41160062	0.496	17	41159062	41159562	3.928	17	41160062	41160562	3.004
5	18	-3.18558		17	41160062	41160562	1.796	17	41160062	41160562	3.504	17	41159562	41160062	3.048	17	41160562	41161062	3.444
6	18	-2.59069		17	41160562	41161062	7.244	17	41160562	41161062	4.548	17	41160062	41160562	3.628	17	41161062	41161562	5.824
7	18	-1.61508		17	41161062	41161562	4.48	17	41161062	41161562	2.024	17	41160562	41161062	4.22	17	41161562	41162062	5.052
8	18	1.17296		17	41161562	41162062	2.88	17	41161562	41162062	6.228	17	41161062	41161562	7.376	17	41162062	41162562	7.316
9	18	-1.10478		17	41162062	41162562	2.744	17	41162062	41162562	1.444	17	41161562	41162062	2.956	17	41162562	41163062	11.788
10	18	1.51893		17	41162562	41163062	5.924	17	41162562	41163062	3.904	17	41162062	41162562	4.868	17	41163062	41163562	2.548
11	18	13.791		17	41163062	41163562	6.852	17	41163062	41163562	4.416	17	41162562	41163062	7.252	17	41163562	41164062	5.224
12	18	7.11832		17	41163562	41164062	3.348	17	41163562	41164062	7.004	17	41163062	41163562	2.704	17	41164062	41164562	2.572
13	18	7.27967		17	41164062	41164562	7.2	17	41164062	41164562	5.88	17	41163562	41164062	2.424	17	41164562	41165062	6.68
14	18	1.98382		17	41164562	41165062	3.928	17	41164562	41165062	4.9	17	41164062	41164562	3.272	17	41165062	41165562	4.848
15	18	17.3828		17	41165062	41165562	4.224	17	41165062	41165562	1.6	17	41164562	41165062	7.228	17	41165562	41166062	5.752
16	18	11.4957		17	41165562	41166062	5.104	17	41165562	41166062	3.692	17	41165062	41165562	3.448	17	41166062	41166562	1.948
17	18	11.0853		17	41166062	41166562	3.844	17	41166062	41166562	7.624	17	41165562	41166062	5.776	17	41166562	41167062	5.004
0	19	-2.60187		17	41166562	41167062	10.68	17	41166562	41167062	5.636	17	41166062	41166562	5.948	17	41167062	41167562	4.748
1	19	1.4072		17	41167062	41167562	7.172	17	41167062	41167562	1.568	17	41166562	41167062	5.8	17	41167562	41168062	8.568
2	19	-1.73302		17	41167562	41168062	2.752	17	41167562	41168062	7.224	17	41167062	41167562	3.5	17	41168062	41168562	5.156
3	19	-5.20114		17	41168062	41168562	6.42	17	41168062	41168562	7.228	17	41167562	41168062	1.656	17	41168562	41169062	4.172
4	19	-5.93786		17	41168562	41169062	3.784	17	41168562	41169062	2.676	17	41168062	41168562	6.292	17	41169062	41169562	5.88
5	19	-4.33148		17	41169062	41169562	3.668	17	41169062	41169562	6.228	17	41168562	41169062	5.328	17	41169562	41170062	1.552
6	19	2.51444		17	41169562	41170062	1.156	17	41169562	41170062	2.3	17	41169062	41169562	7.3	17	41170062	41170562	4.892
7	19	-4.92966		17	41170062	41170562	3.272	17	41170062	41170562	3.72	17	41169562	41170062	4.4	17	41170562	41171062	2.376
8	19	-2.75117		17	41170562	41171062	2.972	17	41170562	41171062	2.38	17	41170062	41170562	2.352	17	41171062	41171562	5.532
9	19	1.93398		17	41171062	41171562	4.132	17	41171062	41171562	1.3	17	41170562	41171062	2.4	17	41171562	41172062	0.924
10	19	-3.36655		17	41172062	41172562	2.972	17	41171562	41172062	1.9	17	41171062	41171562	3.276	17	41172062	41172562	2.124
11	19	2.75798		17	41172562	41173062	1.728	17	41172062	41172562	2.424	17	41171562	41172062	2.076	17	41172562	41173062	5.124
12	19	11.8641		17	41173062	41173562	3.348	17	41172562	41173062	3.348	17	41172062	41172562	1.5	17	41173062	41173562	2.252
13	19	3.8055		17	41173562	41174062	0.776	17	41173062	41173562	0.904	17	41172562	41173062	2.472	17	41173562	41174062	2.548
14	19	17.2683		17	41174062	41174562	0.7	17	41173562	41174062	3.024	17	41173062	41173562	1.604	17	41174062	41174562	1.328
15	19	9.40799		17	41174562	41175062	1.024	17	41174062	41174562	0.876	17	41173562	41174062	3.572	17	41174562	41175062	0.448
16	19	16.8859		17	41175062	41175562	6.676	17	41174562	41175062	0.024	17	41174062	41174562	2.076	17	41175062	41175562	2.076
17	19	18.305		17	41175562	41176062	0.076	17	41175062	41175562	1.4	17	41174562	41175062	0.552	17	41175562	41176062	3.42
18	19	122.228		17	41176062	41176562	6.14	17	41175562	41176062	4.412	17	41175562	41176062	2.02	17	41176062	41176562	4.728
0	20	3.46753		17	41176562	41177062	4.18	17	41176062	41176562	10.656	17	41176062	41176562	3.928	17	41176562	41177062	2.9
1	20	-5.85998		17	41186766	41187266	162.304	17	41176562	41177062	4.604	17	41176562	41177062	1.676	17	41186766	41187266	74.172
2	20	1.56161		17	41187266	41187766	149.256	17	41186766	41187266	391.78	17	41186766	41187266	454.092	17	41187266	41187766	96.896
3	20	-3.3157		17	41187766	41188266	195.372	17	41187266	41187766	441.192	17	41187266	41187766	484.488	17	41187766	41188266	92.3
4	20	-2.17555		17	41188266	41188766	143.332	17	41187766	41188266	515.64	17	41187766	41188266	551.748	17	41188266	41188766	66.204
5	20	0.531247		17	41188766	41189266	2.26	17	41188266	41188766	417.66	17	41188266	41188766	466.728	17	41188766	41189266	3.036
6	20	-3.47109		17	41189266	41189766	9.34	17	41188766	41189266	4.232	17	41188766	41189266	7.708	17	41189266	41189766	7.66
7	20	-5.22912		17	41189766	41190266	53.428	17	41189266	41189766	15.708	17	41189266	41189766	20.572	17	41189766	41190266	29.6
8	20	-1.18071		17	41190266	41190766	7.768	17	41189766	41190266	136.952	17	41189766	41190266	155.816	17	41190266	41190766	7.408
9	20	6.39475		17	41190766	41191266	57.972	17	41190266	41190766	6.208	17	41190266	41190766	22.56	17	41190766	41191266	35.324
10	20	4.63912		17	41191266	41191766	2.756	17	41190766	41191266	143.464	17	41190766	41191266	181.508	17	41191266	41191766	4.776
11	20	9.17174		17	41191766	41192266	6.408	17	41191266	41191766	9.14	17	41191266	41191766	12.932	17	41191766	41192266	1.368
12	20	1.69884		17	41192266	41192766	7.996	17	41191766	41192266	3.536	17	41191766	41192266	10.672	17	41192266	41192766	3.168
13	20	2.83256		17	41192766	41193266	4.996	17	41192266	41192766	13.912	17	41192266	41192766	16.428	17	41192766	41193266	2.16
14	20	8.57096		17	41193266	41193766	7.404	17	41192766	41193266	14.072	17	41192766	41193266	13.396	17	41193266	41193766	7.292
15	20	14.3155		17	41193766	41194266	6.932	17	41193266	41193766	7.736	17	41193266	41193766	13.74	17	41193766	41194266	7.372
16	20	13.4915		17	41194266	41194766	7.372	17	41193766	41194266	19.088	17	41193766	41194266	22.02	17	41194266	41194766	2.376
17	20	-4.18208		17	41194766	41195266	4.236	17	41194266	41194766	16.58	17	41194266	41194766	20.412	17	41195266	41195766	13.56
18	20	26.1268		17	41195266	41195766	22.356	17	41194766	41195266	9.332	17	41194766	41195266	11.18	17	41195766	41196266	45.34
19	20	21.9773		17	41195766	41196266	75.744	17	41195266	41195766	72.988	17	41195266	41195766	81.756	17	41196266	41196766	0.764
0	21	-5.45432		17	41196266	41196766	3.9	17	41195766	41196266	203.584	17	41195766	41196266	277.304	17	41196766	41197266	51.512
1	21	-6.96415		17	41196766	41197266	96.84	17	41196266	41196766	5.076	17	41196266	41196766	7.568	17	41197266	41197766	6.056
2	21	-1.55855		17	41197266	41197766	14.492	17	41196766	41197266	244.892	17	41196766	41197266	278.868	17	41197766	41198266	2.56
3	21	-3.81544		17	41197766	41198266	1.064	17	41197266	41197766	36.368	17	41197266	41197766	31.468	17	41198266	41198766	2.836
4	21	-6.34373		17	41198266	41198766	2.864	17	41197766	41198266	7.928	17	41197766	41198266	9.624	17	41198766	41199266	27.136
5	21	-5.38763		17	41198766	41199266	51.972	17	41198266	41198766	15.456	17	41198266	41198766	11.036	17	41199266	41199766	1.696
6	21	-3.95139		17	41199266	41199766	1.268	17	41198766	41199266	143.948	17	41198766	41199266	152.808	17	41199766	41200266	34.864
7	21	-2.86474		17	41199766	41200266	64.492	17	41199266	41199766	5.504	17	41199266	41199766	5.6	17	41200266	41200766	8.332
8	21	-2.10793		17	41200266	41200766	7.688	17	41199766	41200266	178.384	17	41199766	41200266	237.784	17	41200766	41201266	3.504
9	21	-0.590411		17	41200766	41201266	9.712	17	41200266	41200766	20.056	17	41200266	41200766	30.152	17	41201266	41201766	5.332
10	21	-3.08024		17	41201266	41201766	6.896	17	41200766	41201266	23.168	17	41200766	41201266	19.908	17	41201766	41202266	2.84
11	21	4.57517		17	41201766	41202266	5.444	17	41201266	41201766	10.908	17	41201266	41201766	26.564	17	41202266	41202766	0.532
12	21	5.50943		17	41202266	41202766	3.764	17	41201766	41202266	10.316	17	41201766	41202266	17.212	17	41202766	41203266	2.46
13	21	-8.06028		17	41202766	41203266	4.228	17	41202266	41202766	14.08	17	41202266	41202766	28.452	17	41203266	41203766	28.244
14	21	2.76332		17	41203266	41203766	48.892	17	41202766	41203266	23.82	17	41202766	41203266	27.66	17	41203766	41204266	15.088
15	21	3.71858		17	41203766	41204266	23.072	17	41203266	41203766	130.608	17	41203266	41203766	189.388	17	41204266	41204766	8.016
16	21	2.65912		17	41204266	41204766	6.596	17	41203766	41204266	62.536	17	41203766	41204266	80.204	17	41204766	41205266	20.76
17	21	-1.87759		17	41204766	41205266	41.112	17	41204266	41204766	22.6	17	41204266	41204766	29.752	17	41205266	41205766	1.5
18	21	1.94869		17	41205266	41205766	8.82	17	41204766	41205266	72.924	17	41204766	41205266	122.46	17	41205766	41206266	0.864
19	21	-3.34437		17	41205766	41206266	6.18	17	41205266	41205766	21.936	17	41205266	41205766	16.576	17	41206266	41206766	4.032
20	21	-12.7145		17	41206266	41206766	1.904	17	41205766	41206266	16.684	17	41205766	41206266	26.276	17	41206766	41207266	17.132
0	22	-3.60248		17	41206766	41207266	41.392	17	41206266	41206766	6.28	17	41206266	41206766	20.1	17	41207266	41207766	4.468
1	22	-5.06405		17	41207266	41207766	3.472	17	41206766	41207266	82.888	17	41206766	41207266	128.608	17	41207766	41208266	4.168
2	22	-1.81369		17	41207766	41208266	2.5	17	41207266	41207766	11.072	17	41207266	41207766	10.452	17	41208266	41208766	3.128
3	22	-3.33912		17	41208266	41208766	1.236	17	41207766	41208266	16.084	17	41207766	41208266	19.92	17	41208766	41209266	4.308
4	22	-0.931219		17	41208766	41209266	1.264	17	41208266	41208766	14.208	17	41208266	41208766	20.708	17	41209266	41209766	2.064
5	22	-0.913913		17	41209266	41209766	1.936	17	41208766	41209266	12.084	17	41208766	41209266	21.388	17	41209766	41210266	3.292
6	22	-2.05438		17	41209766	41210266	3.2	17	41209266	41209766	10.788	17	41209266	41209766	12.16	17	41210266	41210766	2.708
7	22	-5.45111		17	41210266	41210766	4.456	17	41209766	41210266	14.272	17	41209766	41210266	10	17	41210766	41211266	2.004
8	22	0.643798		17	41210766	41211266	4.344	17	41210266	41210766	9.124	17	41210266	41210766	9.888	17	41211266	41211766	2.976
9	22	1.88149		17	41211266	41211766	6.396	17	41210766	41211266	24.112	17	41210766	41211266	20.088	17	41211766	41212266	45.324
10	22	0.965177		17	41211766	41212266	81.268	17	41211266	41211766	9.608	17	41211266	41211766	16.004	17	41212266	41212766	4.092
11	22	-1.73164		17	41212266	41212766	3.696	17	41211766	41212266	201.916	17	41211766	41212266	301.72	17	41212766	41213266	1.908
12	22	2.45892		17	41212766	41213266	2.172	17	41212266	41212766	9.512	17	41212266	41212766	12.636	17	41213266	41213766	0.932
13	22	9.07771		17	41213266	41213766	0.9	17	41212766	41213266	7.564	17	41212766	41213266	10.5	17	41213766	41214266	1.432
14	22	10.7705		17	41213766	41214266	1.1	17	41213266	41213766	5.4	17	41213266	41213766	8.896	17	41214266	41214766	3.568
15	22	15.0145		17	41214266	41214766	1.232	17	41213766	41214266	7.66	17	41213766	41214266	15.596	17	41214766	41215266	1.032
16	22	4.35562		17	41214766	41215266	0.236	17	41214266	41214766	9.84	17	41214266	41214766	12.944	17	41215266	41215766	2.428
17	22	14.6657		17	41215266	41215766	3.624	17	41214766	41215266	6.964	17	41214766	41215266	8.024	17	41215766	41216266	4.904
18	22	-1.27571		17	41215766	41216266	4.14	17	41215266	41215766	10.96	17	41215266	41215766	11.432	17	41216266	41216766	2.636
19	22	3.88421		17	41216266	41216766	3.4	17	41215766	41216266	5.844	17	41215766	41216266	14.708	17	41216766	41217266	1.028
20	22	15.0367		17	41216766	41217266	2.768	17	41216266	41216766	5.264	17	41216266	41216766	9.004	17	41217266	41217766	35.04
21	22	45.3843		17	41217266	41217766	56.2	17	41216766	41217266	10.62	17	41216766	41217266	14.08	17	41217766	41218266	1.864
0	23	-0.816092		17	41217766	41218266	3.632	17	41217266	41217766	167.132	17	41217266	41217766	218.592	17	41218266	41218766	2.3
1	23	-2.72171		17	41218266	41218766	3.532	17	41217766	41218266	12.372	17	41217766	41218266	12.452	17	41218766	41219266	1.664
2	23	-5.20106		17	41218766	41219266	3.964	17	41218266	41218766	13.124	17	41218266	41218766	16.168	17	41219266	41219766	4.6
3	23	-2.29472		17	41219266	41219766	3.172	17	41218766	41219266	15.56	17	41218766	41219266	16.764	17	41219766	41220266	4.268
4	23	-1.6459		17	41219766	41220266	1.692	17	41219266	41219766	27.276	17	41219266	41219766	21.204	17	41220266	41220766	4.368
5	23	-1.82985		17	41220266	41220766	2.64	17	41219766	41220266	10.472	17	41219766	41220266	6.528	17	41220766	41221266	1.1
6	23	2.40089		17	41220766	41221266	1.828	17	41220266	41220766	12.004	17	41220266	41220766	18.064	17	41221266	41221766	13.936
7	23	6.52279		17	41221266	41221766	19.108	17	41220766	41221266	10.392	17	41220766	41221266	12.404	17	41275505	41276005	16.83
8	23	3.11845		17	41275505	41276005	61.29	17	41221266	41221766	46.388	17	41221266	41221766	66.92	17	41276005	41276505	13.72
9	23	5.27536		17	41276005	41276505	57.71	17	41275505	41276005	44.49	17	41275505	41276005	28.77	17	41276505	41277005	10.73
10	23	10.2991		17	41276505	41277005	41.99	17	41276005	41276505	38.5	17	41276005	41276505	38.17	17	41277005	41277505	1
11	23	7.72573		17	41277005	41277505	4.81	17	41276505	41277005	42.52	17	41276505	41277005	32.14	17	41277505	41278005	2.4
12	23	4.51387		17	41277505	41278005	9.98	17	41277005	41277505	9.26	17	41277005	41277505	5.13	17	41278005	41278505	2.64
13	23	7.61513		17	41278005	41278505	12.1	17	41277505	41278005	10.66	17	41277505	41278005	2.83	17	41278505	41279005	2.86
14	23	9.32765		17	41278505	41279005	12.72	17	41278005	41278505	9.04	17	41278005	41278505	1.77	17	41279005	41279505	2.41
15	23	8.14666		17	41279005	41279505	12.58	17	41278505	41279005	13.86	17	41278505	41279005	11.03	17	41279505	41280005	1.4
16	23	8.76793		17	41279505	41280005	11.31	17	41279005	41279505	12.86	17	41279005	41279505	6.56	17	41280005	41280505	2.48
17	23	13.644		17	41280005	41280505	9.58	17	41279505	41280005	8.91	17	41279505	41280005	8.89	17	41280505	41281005	2.01
18	23	12.0191		17	41280505	41281005	4.61	17	41280005	41280505	8.22	17	41280005	41280505	5.36	17	41281005	41281505	4.61
19	23	7.68114		17	41281005	41281505	27.91	17	41280505	41281005	11.76	17	41280505	41281005	4	17	41281505	41282005	9.94
20	23	10.9186		17	41281505	41282005	25.48	17	41281005	41281505	24.66	17	41281005	41281505	17.4	17	41282005	41282505	6.15
21	23	-1.21068		17	41282005	41282505	26.4	17	41281505	41282005	33.39	17	41281505	41282005	17.4	17	41282505	41283005	2.81
22	23	23.3061		17	41282505	41283005	16.37	17	41282005	41282505	22.62	17	41282005	41282505	10.13	17	41283005	41283505	2.71
0	24	0.0346216		17	41283005	41283505	5.53	17	41282505	41283005	5.32	17	41282505	41283005	5.29	17	41283505	41284005	5.8
1	24	-0.433582		17	41283505	41284005	23.34	17	41283005	41283505	7.94	17	41283005	41283505	3.69	17	41284005	41284505	0.78
2	24	-0.482461		17	41284005	41284505	14.22	17	41283505	41284005	13.76	17	41283505	41284005	11.14	17	41284505	41285005	1.69
3	24	3.11171		17	41284505	41285005	21.98	17	41284005	41284505	10.51	17	41284005	41284505	9.09	17	41285005	41285505	2.8
4	24	-0.798359		17	41285005	41285505	23.83	17	41284505	41285005	13.17	17	41284505	41285005	16.15	17	41285505	41286005	1.83
5	24	-2.4943		17	41285505	41286005	21.39	17	41285005	41285505	14.57	17	41285005	41285505	8.02	17	41286005	41286505	4.35
6	24	1.66577		17	41286005	41286505	14.32	17	41285505	41286005	28.37	17	41285505	41286005	12.08	17	41286505	41287005	3.93
7	24	-1.24512		17	41286505	41287005	33.36	17	41286005	41286505	19.17	17	41286005	41286505	8.01	17	41287005	41287505	1.98
8	24	-0.302011		17	41287005	41287505	7.64	17	41286505	41287005	21.87	17	41286505	41287005	12.71	17	41287505	41288005	0.51
9	24	-2.28063		17	41287505	41288005	11.32	17	41287005	41287505	5.28	17	41287005	41287505	2.28	17	41288005	41288505	6.43
10	24	1.69229		17	41288005	41288505	25.83	17	41287505	41288005	2.8	17	41287505	41288005	4.53	17	41288505	41289005	2.17
11	24	2.87718		17	41288505	41289005	7.92	17	41288005	41288505	13.21	17	41288005	41288505	11.18	17	41289005	41289505	1.45
12	24	8.69471		17	41289005	41289505	7.69	17	41288505	41289005	3.4	17	41288505	41289005	0.39	17	41289505	41290005	3.14
13	24	9.72378		17	41289505	41290005	7.16	17	41289005	41289505	7.51	17	41289005	41289505	4.58	17	41290005	41290505	2.31
14	24	10.7907		17	41290005	41290505	10.12	17	41289505	41290005	9.31	17	41289505	41290005	3.07	17	41290505	41291005	6.72
15	24	9.68863		17	41290505	41291005	25.27	17	41290005	41290505	6.21	17	41290005	41290505	4	17	41291005	41291505	4.27
16	24	10.1628		17	41291005	41291505	7.71	17	41290505	41291005	19.07	17	41290505	41291005	11.69	17	41291505	41292005	1.2
17	24	8.7325		17	41291505	41292005	8.6	17	41291005	41291505	8.62	17	41291005	41291505	4.76	17	41292005	41292505	2.7
18	24	9.96794		17	41292005	41292505	11.02	17	41291505	41292005	3.82	17	41291505	41292005	1.23	17	41292505	41293005	4.82
19	24	12.381		17	41292505	41293005	2.79	17	41292005	41292505	12.59	17	41292005	41292505	9.99	17	41293005	41293505	5
20	24	10.1229		17	41293005	41293505	18.25	17	41292505	41293005	3.91	17	41292505	41293005	2.9	17	41293505	41294005	5.49
21	24	0.848543		17	41293505	41294005	18.78	17	41293005	41293505	14.97	17	41293005	41293505	11.5	17	41294005	41294505	5.56
22	24	22.0492		17	41294005	41294505	8.12	17	41293505	41294005	14.15	17	41293505	41294005	13.89
23	24	105.371						17	41294005	41294505	18.89	17	41294005	41294505	10.53
0	25	-5.35627
1	25	-2.41031
2	25	-1.12022
3	25	-1.44252
4	25	-3.44243
5	25	-2.32312
6	25	2.89181
7	25	3.59057
8	25	6.76927
9	25	1.60799
10	25	7.5582
11	25	7.59837
12	25	5.11518
13	25	1.14239
14	25	0.182501
15	25	11.948
16	25	5.58748
17	25	11.3762
18	25	5.06471
19	25	13.0726
20	25	6.36889
21	25	7.7141
22	25	17.0331
23	25	26.9149
24	25	75.1987
0	26	2.04355
1	26	-5.12806
2	26	-4.37257
3	26	1.0432
4	26	-0.605225
5	26	3.58979
6	26	4.31198
7	26	-0.5672
8	26	2.57774
9	26	1.25488
10	26	10.2173
11	26	5.5074
12	26	6.87719
13	26	11.6935
14	26	6.69933
15	26	5.79684
16	26	5.64668
17	26	9.64238
18	26	2.87435
19	26	12.3814
20	26	10.9622
21	26	11.493
22	26	10.8598
23	26	19.7527
24	26	18.0738
25	26	79.1617
0	27	-1.90924
1	27	-0.994017
2	27	-4.26
3	27	3.01521
4	27	3.95102
5	27	1.00409
6	27	-0.795873
7	27	2.44226
8	27	7.53042
9	27	-0.913348
10	27	1.79587
11	27	9.86659
12	27	9.41532
13	27	5.61667
14	27	10.7303
15	27	6.6378
16	27	-0.751263
17	27	1.07433
18	27	2.65403
19	27	11.4439
20	27	1.81684
21	27	-0.109612
22	27	-0.384281
23	27	9.47228
24	27	4.02803
25	27	15.2274
26	27	65.0118
0	28	-0.154264
1	28	-4.40342
2	28	-3.61323
3	28	0.816801
4	28	0.00417434
5	28	4.71563
6	28	1.60417
7	28	2.58155
8	28	2.36007
9	28	4.86461
10	28	7.95281
11	28	5.16878
12	28	9.88898
13	28	13.9644
14	28	6.9931
15	28	4.60014
16	28	12.9187
17	28	-0.173891
18	28	7.62844
19	28	-0.367472
20	28	0.579665
21	28	2.02603
22	28	2.81638
23	28	15.2623
24	28	7.96375
25	28	12.4398
26	28	18.8135
27	28	95.1328
0	29	-1.34767
1	29	-1.97287
2	29	0.527701
3	29	-1.38963
4	29	3.5212
5	29	2.42041
6	29	7.71597
7	29	8.20331
8	29	5.31026
9	29	2.57828
10	29	8.96388
11	29	9.43947
12	29	9.47389
13	29	6.6846
14	29	5.92838
15	29	11.5086
16	29	3.52443
17	29	5.12775
18	29	11.7424
19	29	7.02944
20	29	9.9968
21	29	3.22858
22	29	6.02202
23	29	10.798
24	29	8.47563
25	29	13.5199
26	29	18.1394
27	29	15.7883
28	29	28.9967
0	30	-0.348452
1	30	1.73944
2	30	-1.05972
3	30	0.622392
4	30	8.13775
5	30	-0.0399976
6	30	7.08634
7	30	-0.742676
8	30	6.75398
9	30	6.05167
10	30	16.8684
11	30	6.59884
12	30	2.29649
13	30	17.7565
14	30	14.0134
15	30	4.92963
16	30	8.91829
17	30	6.07786
18	30	7.12293
19	30	10.2739
20	30	10.1328
21	30	-0.718252
22	30	10.1724
23	30	5.45319
24	30	1.68403
25	30	7.36601
26	30	14.2843
27	30	0.689782
28	30	16.5941
29	30	45.5961
0	31	-0.699577
1	31	-1.96518
2	31	2.80303
3	31	1.43712
4	31	-1.62596
5	31	3.02645
6	31	8.53095
7	31	19.0631
8	31	0.234175
9	31	3.98999
10	31	2.2455
11	31	6.1736
12	31	9.03708
13	31	3.73345
14	31	9.58364
15	31	11.7564
16	31	0.656337
17	31	2.65102
18	31	2.0927
19	31	8.6208
20	31	3.91877
21	31	-0.198018
22	31	7.83113
23	31	7.37086
24	31	5.29671
25	31	4.52106
26	31	10.6042
27	31	-1.96311
28	31	1.52343
29	31	6.29485
30	31	25.3795
0	32	-0.325397
1	32	0.854413
2	32	3.39616
3	32	1.48473
4	32	0.0181704
5	32	0.700034
6	32	0.0696774
7	32	4.88578
8	32	2.21592
9	32	3.79161
10	32	15.5432
11	32	7.08618
12	32	10.3781
13	32	3.84452
14	32	12.2134
15	32	11.4554
16	32	2.44838
17	32	2.79355
18	32	7.2041
19	32	13.0753
20	32	6.39729
21	32	5.7543
22	32	-3.08357
23	32	3.68456
24	32	6.77617
25	32	2.039
26	32	5.54671
27	32	2.18646
28	32	-1.36694
29	32	2.21572
30	32	5.54034
31	32	38.3881
0	33	0.98609
1	33	-0.876936
2	33	0.26073
3	33	4.5216
4	33	-3.71791
5	33	2.61681
6	33	9.37157
7	33	-0.708041
8	33	5.96467
9	33	5.51631
10	33	8.78811
11	33	0.78583
12	33	18.2582
13	33	8.59414
14	33	2.21955
15	33	8.54685
16	33	10.0741
17	33	9.07912
18	33	6.58738
19	33	5.50285
20	33	1.06702
21	33	0.39746
22	33	3.69829
23	33	5.79131
24	33	3.72978
25	33	5.03041
26	33	1.60565
27	33	-3.72836
28	33	-2.14617
29	33	11.724
30	33	21.5186
31	33	11.6656
32	33	90.4794
0	34	0.839811
1	34	-0.540438
2	34	3.77927
3	34	2.15235
4	34	4.00255
5	34	6.5116
6	34	-0.484919
7	34	-0.715081
8	34	3.94404
9	34	11.8551
10	34	1.33474
11	34	-1.47173
12	34	2.80728
13	34	12.3595
14	34	14.0203
15	34	-1.34611
16	34	4.12997
17	34	8.41595
18	34	3.70595
19	34	2.00419
20	34	6.7151
21	34	2.4159
22	34	6.32682
23	34	4.16058
24	34	4.35291
25	34	2.9793
26	34	3.64328
27	34	1.3708
28	34	9.72534
29	34	6.89852
30	34	-4.74837
31	34	-4.98009
32	34	26.2479
33	34	40.9143
0	35	3.85001
1	35	1.74426
2	35	4.89073
3	35	0.691486
4	35	10.9068
5	35	3.69789
6	35	3.03156
7	35	-5.42512
8	35	8.38435
9	35	5.5822
10	35	10.5081
11	35	12.9628
12	35	11.1616
13	35	4.08824
14	35	7.85739
15	35	12.027
16	35	4.32923
17	35	3.39842
18	35	2.81131
19	35	-1.29982
20	35	4.7001
21	35	7.01496
22	35	-0.493123
23	35	7.39889
24	35	6.1998
25	35	4.14255
26	35	-2.67313
27	35	0.0227666
28	35	1.98859
29	35	4.363
30	35	2.78927
31	35	16.611
32	35	19.3633
33	35	5.4995
34	35	103.32
0	36	1.67893
1	36	1.61413
2	36	-0.927293
3	36	8.06531
4	36	1.5634
5	36	2.30524
6	36	2.48172
7	36	8.21545
8	36	5.63271
9	36	7.62559
10	36	7.42709
11	36	13.0255
12	36	10.0036
13	36	12.2479
14	36	5.1513
15	36	12.9032
16	36	9.07127
17	36	4.84105
18	36	7.86543
19	36	7.96357
20	36	4.42744
21	36	-4.94965
22	36	0.00490891
23	36	5.51506
24	36	2.68058
25	36	3.10756
26	36	1.48169
27	36	10.772
28	36	6.69611
29	36	6.89321
30	36	3.70489
31	36	8.36369
32	36	15.4457
33	36	21.1648
34	36	14.4834
35	36	95.1588
0	37	1.78829
1	37	1.13649
2	37	1.98262
3	37	3.79229
4	37	1.03036
5	37	1.00062
6	37	4.24609
7	37	6.03453
8	37	6.3808
9	37	16.396
10	37	16.9822
11	37	11.1652
12	37	15.7359
13	37	8.1765
14	37	8.64028
15	37	5.79769
16	37	4.41788
17	37	-0.477575
18	37	6.77123
19	37	5.51377
20	37	6.92005
21	37	7.24753
22	37	6.63138
23	37	8.32634
24	37	9.54604
25	37	8.00498
26	37	2.82009
27	37	6.39394
28	37	5.33662
29	37	12.3359
30	37	11.267
31	37	5.82378
32	37	12.5956
33	37	17.71
34	37	8.50985
35	37	23.7347
36	37	75.2231
0	38	0.944201
1	38	6.20676
2	38	7.33622
3	38	3.87187
4	38	3.65646
5	38	-0.599183
6	38	1.65737
7	38	4.41074
8	38	4.5587
9	38	14.6042
10	38	8.3774
11	38	10.8905
12	38	9.63663
13	38	7.95877
14	38	11.956
15	38	8.62162
16	38	7.32046
17	38	5.64463
18	38	6.14264
19	38	6.71602
20	38	6.91439
21	38	2.27839
22	38	2.95703
23	38	1.3949
24	38	2.53882
25	38	8.43944
26	38	-0.0144442
27	38	1.56118
28	38	9.93857
29	38	1.96132
30	38	0.499486
31	38	8.62972
32	38	9.00291
33	38	1.03898
34	38	0.299744
35	38	0.559029
36	38	14.6997
37	38	40.4661
0	39	6.85747
1	39	2.85286
2	39	2.13026
3	39	3.57405
4	39	7.49637
5	39	4.89504
6	39	5.82403
7	39	15.3066
8	39	5.18603
9	39	14.2898
10	39	19.5727
11	39	4.73163
12	39	10.5198
13	39	11.893
14	39	7.41482
15	39	8.34013
16	39	3.46478
17	39	5.73557
18	39	10.3824
19	39	4.73002
20	39	2.31513
21	39	-0.978905
22	39	3.15681
23	39	3.72319
24	39	0.178799
25	39	5.14169
26	39	4.26224
27	39	0.588886
28	39	8.73591
29	39	3.34909
30	39	6.97746
31	39	0.0173088
32	39	7.69034
33	39	6.58522
34	39	4.05212
35	39	4.80991
36	39	12.126
37	39	12.0139
38	39	95.4413
0	40	3.16591
1	40	0.126408
2	40	-1.78596
3	40	2.94188
4	40	3.0303
5	40	4.71086
6	40	6.54435
7	40	0.923349
8	40	3.52784
9	40	15.0281
10	40	16.2353
11	40	12.941
12	40	5.84069
13	40	20.0926
14	40	9.32452
15	40	7.9817
16	40	9.42728
17	40	12.666
18	40	6.62972
19	40	7.46773
20	40	-0.494888
21	40	0.353475
22	40	6.06646
23	40	-1.68111
24	40	2.78668
25	40	1.87419
26	40	1.32769
27	40	2.82666
28	40	-1.41787
29	40	1.88782
30	40	0.838904
31	40	3.12899
32	40	2.07973
33	40	5.75054
34	40	-1.28148
35	40	-2.53907
36	40	7.70084
37	40	3.98718
38	40	0.0517283
39	40	59.3659
0	41	4.20069
1	41	2.92271
2	41	1.31823
3	41	5.43168
4	41	5.18986
5	41	2.851
6	41	6.09883
7	41	7.38992
8	41	12.5227
9	41	9.87484
10	41	8.64363
11	41	11.3312
12	41	9.46343
13	41	5.44518
14	41	6.19705
15	41	4.11378
16	41	-1.90078
17	41	8.07998
18	41	0.215573
19	41	5.16715
20	41	2.09309
21	41	2.33014
22	41	-1.38827
23	41	3.6466
24	41	-1.23007
25	41	6.42059
26	41	4.00852
27	41	0.857856
28	41	8.14954
29	41	-2.92235
30	41	0.657187
31	41	6.55399
32	41	5.38678
33	41	2.13216
34	41	0.546022
35	41	4.43185
36	41	7.80883
37	41	-2.28628
38	41	9.17577
39	41	10.671
40	41	90.4276
0	42	4.48316
1	42	1.25378
2	42	2.95047
3	42	6.43772
4	42	3.53145
5	42	5.80726
6	42	9.26334
7	42	5.12358
8	42	9.62209
9	42	11.4205
10	42	11.9337
11	42	13.5677
12	42	7.18335
13	42	3.97925
14	42	13.9889
15	42	8.1695
16	42	1.284
17	42	6.46146
18	42	6.91948
19	42	8.84234
20	42	3.92904
21	42	-1.08251
22	42	1.02126
23	42	1.47365
24	42	6.98047
25	42	3.13056
26	42	1.76463
27	42	1.39677
28	42	7.15581
29	42	6.56712
30	42	2.96197
31	42	6.35201
32	42	7.5709
33	42	-4.70955
34	42	-0.954208
35	42	-1.07447
36	42	3.55993
37	42	1.87984
38	42	5.65985
39	42	9.41425
40	42	10.3265
41	42	26.2454
0	43	5.95343
1	43	1.52236
2	43	4.00734
3	43	6.17944
4	43	3.10518
5	43	3.42646
6	43	6.58548
7	43	2.71807
8	43	9.08023
9	43	20.0008
10	43	31.2852
11	43	14.5369
12	43	14.7907
13	43	11.0358
14	43	9.96983
15	43	6.67299
16	43	3.82481
17	43	3.49434
18	43	4.85869
19	43	3.42428
20	43	-1.3195
21	43	-6.30825
22	43	0.881912
23	43	-0.596296
24	43	-1.28562
25	43	7.77398
26	43	0.263221
27	43	1.90617
28	43	-1.2111
29	43	0.873846
30	43	-2.82134
31	43	8.27366
32	43	1.24421
33	43	-7.22103
34	43	-1.81793
35	43	-8.16411
36	43	4.00912
37	43	1.5104
38	43	2.79504
39	43	2.40292
40	43	0.811332
41	43	8.66557
42	43	30.76
0	44	2.55671
1	44	-2.11463
2	44	1.85354
3	44	7.91817
4	44	1.80254
5	44	8.06163
6	44	13.0834
7	44	9.52116
8	44	9.74663
9	44	18.2696
10	44	21.8939
11	44	12.7342
12	44	21.8474
13	44	7.40622
14	44	10.9227
15	44	0.950389
16	44	2.77519
17	44	-2.56956
18	44	4.18927
19	44	6.36197
20	44	2.04796
21	44	-0.212189
22	44	-5.8353
23	44	1.02897
24	44	-4.12654
25	44	2.09012
26	44	6.46577
27	44	-3.12038
28	44	0.0843366
29	44	-1.84416
30	44	-3.14928
31	44	0.703961
32	44	-1.46412
33	44	0.0635539
34	44	0.0985374
35	44	-0.368372
36	44	-2.61026
37	44	-5.8404
38	44	-3.73045
39	44	1.65582
40	44	-2.32595
41	44	-3.06346
42	44	-0.242756
43	44	68.6538
0	45	2.07577
1	45	-0.329329
2	45	-2.23908
3	45	5.53544
4	45	4.49788
5	45	5.52433
6	45	5.73587
7	45	4.65013
8	45	5.14903
9	45	10.4029
10	45	19.0362
11	45	15.9759
12	45	11.797
13	45	5.64907
14	45	7.95721
15	45	-1.39689
16	45	-0.288904
17	45	3.26685
18	45	0.394065
19	45	4.91057
20	45	3.78142
21	45	-4.48816
22	45	-0.0807396
23	45	0.0592738
24	45	0.621641
25	45	2.26877
26	45	-2.73806
27	45	1.69133
28	45	2.90633
29	45	-4.39417
30	45	-1.46874
31	45	3.13752
32	45	-3.14029
33	45	-5.67776
34	45	-1.91547
35	45	-4.42042
36	45	-2.54828
37	45	-4.63184
38	45	-2.98775
39	45	-4.04853
40	45	-0.568105
41	45	-1.64305
42	45	5.12539
43	45	-11.2658
44	45	77.475

## Sheet: Figure S28b
Figure S28b
CD28 in WG group				RNA-seq signal																	Interaction metaplots of promoter-centered regions													ΔRPS between tissues
Heatmap of intensity				GOM				MAD				RAD				ULB					GOM			MAD			RAD			ULB				GOM vs. ULB		MAD vs. ULB		RAD vs. ULB
Bin 1	Bin 2	Intensity		Chromosome	Start	End	Signal value	Chromosome	Start	End	Signal value	Chromosome	Start	End	Signal value	Chromosome	Start	End	Signal value		Bin 1	Bin 2	Intensity	Bin 1	Bin 2	Intensity	Bin 1	Bin 2	Intensity	Bin 1	Bin 2	Intensity		E_start	ΔRPS	E_start	ΔRPS	E_start	ΔRPS
0	1	-7.97323		15	106910321	106910821	53.136	15	106910321	106910821	41.902	15	106910321	106910821	11.716	15	106910321	106910821	61.378		44	1	3.09365	44	1	3.49873	44	1	0.962665	44	2	1.45383		106950000	8.54198	106945000	3.50906	106950000	3.36502
0	2	-19.5644		15	106910821	106911321	96.25	15	106910821	106911321	105.714	15	106910821	106911321	9.406	15	106910821	106911321	102.408		44	2	0.172007	44	3	2.68039	44	2	3.86794	44	4	0.912099		106970000	4.60434	106980000	10.9045	107085000	-10.0014
1	2	-30.6069		15	106911321	106911821	20.326	15	106911321	106911821	16.536	15	106911321	106911821	3.094	15	106911321	106911821	15.772		44	3	0.690987	44	4	0.160738	44	3	0.916125	44	5	7.88945		106980000	9.671	107085000	-3.87917	107180000	-9.44702
0	3	4.54046		15	106911821	106912321	27.11	15	106911821	106912321	18.648	15	106911821	106912321	7.448	15	106911821	106912321	30.626		44	4	3.07757	44	5	1.11705	44	5	6.61231	44	6	2.59838		107085000	-9.78006	107180000	-13.9025
1	3	-15.4409		15	106912321	106912821	22.87	15	106912321	106912821	13.638	15	106912321	106912821	3.416	15	106912321	106912821	23.706		44	5	3.3901	44	6	3.63953	44	6	5.96625	44	7	1.55586		107175000	14.5546
2	3	52.4591		15	106912821	106913321	22.884	15	106912821	106913321	12.678	15	106912821	106913321	5.884	15	106912821	106913321	20.632		44	6	5.70303	44	8	8.16134	44	7	5.33124	44	8	4.65229		107180000	-8.42688
0	4	-10.4519		15	106913321	106913821	86.6	15	106913321	106913821	81.5	15	106913321	106913821	10.242	15	106913321	106913821	84.71		44	7	2.38776	44	9	3.99719	44	8	3.72753	44	9	4.81926		107215000	7.21711
1	4	-11.4367		15	106913821	106914321	22.506	15	106913821	106914321	20.1	15	106913821	106914321	6.768	15	106913821	106914321	28.1		44	8	5.94715	44	10	2.72624	44	9	8.18428	44	10	4.71356
2	4	-21.2612		15	106914321	106914821	9.284	15	106914321	106914821	12.632	15	106914321	106914821	13.842	15	106914321	106914821	24.43		44	9	13.3612	44	11	6.23855	44	10	3.52721	44	11	5.4457
3	4	-50.6735		15	106914821	106915321	78.038	15	106914821	106915321	65.616	15	106914821	106915321	18.832	15	106914821	106915321	84.714		44	10	5.92258	44	12	4.75948	44	11	5.48552	44	12	2.58453
0	5	-10.5749		15	106915321	106915821	11.162	15	106915321	106915821	8.532	15	106915321	106915821	7	15	106915321	106915821	10.468		44	11	0.298573	44	13	3.84287	44	12	2.20751	44	13	3.4426
1	5	-3.61705		15	106915821	106916321	20.762	15	106915821	106916321	24.892	15	106915821	106916321	8.136	15	106915821	106916321	22.124		44	12	5.05373	44	14	2.12731	44	13	4.07574	44	14	3.45701
2	5	-18.4456		15	106916321	106916821	18.664	15	106916321	106916821	22.696	15	106916321	106916821	4.374	15	106916321	106916821	38.1		44	13	8.04694	44	15	8.97046	44	14	1.78697	44	16	2.57155
3	5	-11.2957		15	106916821	106917321	15.358	15	106916821	106917321	10.296	15	106916821	106917321	10.232	15	106916821	106917321	26.784		44	14	5.70252	44	17	2.48418	44	15	1.16674	44	17	6.79335
4	5	47.4285		15	106917321	106917821	17.968	15	106917321	106917821	11.156	15	106917321	106917821	5.826	15	106917321	106917821	32.248		44	15	7.73696	44	18	1.93552	44	16	1.3741	44	18	0.278471
0	6	-7.16121		15	106917821	106918321	15.312	15	106917821	106918321	18.102	15	106917821	106918321	8.042	15	106917821	106918321	25.428		44	16	1.48437	44	20	0.911624	44	17	2.34548	44	19	4.3917
1	6	-9.72127		15	106918321	106918821	12.868	15	106918321	106918821	10.82	15	106918321	106918821	4.29	15	106918321	106918821	19.278		44	17	6.57053	44	23	0.148597	44	19	6.97457	44	22	1.50079
2	6	4.48972		15	106918821	106919321	18.852	15	106918821	106919321	18.726	15	106918821	106919321	7.716	15	106918821	106919321	21.02		44	18	6.38063	44	24	0.604528	44	22	0.607976	44	23	6.56255
3	6	-7.6436		15	106919321	106919821	39.672	15	106919321	106919821	32.004	15	106919321	106919821	4.626	15	106919321	106919821	40.204		44	20	3.79057	44	26	5.57779	44	23	1.84268	44	24	1.02954
4	6	-29.101		15	106919821	106920321	29.654	15	106919821	106920321	24.15	15	106919821	106920321	7.71	15	106919821	106920321	37.26		44	22	2.15379	44	27	1.41791	44	24	5.81296	44	28	6.42471
5	6	-48.5546		15	106920321	106920821	15.606	15	106920321	106920821	9.61	15	106920321	106920821	6	15	106920321	106920821	19.994		44	23	3.57466	44	29	4.89685	44	27	3.07434	44	29	5.42932
0	7	-12.9246		15	106920821	106921321	22.904	15	106920821	106921321	16.162	15	106920821	106921321	16.074	15	106920821	106921321	46.272		44	24	0.675654	44	31	0.564435	44	28	4.13678	44	30	3.47069
1	7	-8.81088		15	106921321	106921821	85.706	15	106921321	106921821	65.786	15	106921321	106921821	21.21	15	106921321	106921821	82.482		44	25	2.52737	44	33	1.38655	44	29	2.8531	44	34	0.62933
2	7	-7.89958		15	106921821	106922321	9.87	15	106921821	106922321	13.894	15	106921821	106922321	8.29	15	106921821	106922321	23.494		44	26	2.22423	53	44	0.867008	44	32	0.208076	55	44	9.96146
3	7	-11.5448		15	106922321	106922821	80.836	15	106922321	106922821	70.574	15	106922321	106922821	28.21	15	106922321	106922821	82.642		44	27	4.87557	56	44	4.88979	44	34	1.54388	56	44	4.3036
4	7	-12.6296		15	106922821	106923321	12.974	15	106922821	106923321	8.116	15	106922821	106923321	10.984	15	106922821	106923321	22.216		44	29	2.83873	57	44	4.20087	54	44	4.4681	57	44	3.88894
5	7	-13.7625		15	106923321	106923821	7.426	15	106923321	106923821	10.358	15	106923321	106923821	10.606	15	106923321	106923821	25.206		44	30	4.20441	58	44	2.77858	55	44	0.514434	58	44	2.03096
6	7	-38.7954		15	106923821	106924321	12.194	15	106923821	106924321	8.272	15	106923821	106924321	11.558	15	106923821	106924321	14.326		44	31	0.965205	59	44	4.11561	56	44	2.02635	60	44	4.97284
0	8	-7.48937		15	106924321	106924821	69.338	15	106924321	106924821	53.902	15	106924321	106924821	22.5	15	106924321	106924821	68.19		44	32	0.0226915	60	44	1.67606	57	44	4.22656	61	44	4.50107
1	8	-8.11793		15	106924821	106925321	7.432	15	106924821	106925321	6.51	15	106924821	106925321	5.458	15	106924821	106925321	11.99		44	33	0.958313	63	44	0.740183	58	44	2.43442	62	44	3.11929
2	8	-7.19385		15	106925321	106925821	10.568	15	106925321	106925821	6.984	15	106925321	106925821	6.016	15	106925321	106925821	18.384		44	34	4.66636	64	44	0.866858	59	44	4.65949	63	44	7.62383
3	8	-17.9239		15	106925821	106926321	8.142	15	106925821	106926321	11.474	15	106925821	106926321	7.568	15	106925821	106926321	12.184		54	44	11.6838	65	44	4.17598	60	44	5.02559	64	44	3.41825
4	8	-13.3957		15	106926321	106926821	97.442	15	106926321	106926821	66.31	15	106926321	106926821	25.816	15	106926321	106926821	97.452		55	44	1.53457	66	44	0.372875	61	44	4.18212	65	44	1.89618
5	8	-17.9498		15	106926821	106927321	13.22	15	106926821	106927321	14.446	15	106926821	106927321	6.184	15	106926821	106927321	27.08		56	44	5.2537	70	44	3.25551	62	44	0.522519	68	44	2.49198
6	8	-23.0072		15	106927321	106927821	22.194	15	106927321	106927821	16.806	15	106927321	106927821	3.858	15	106927321	106927821	27.252		57	44	3.55384	71	44	0.148511	63	44	2.30804	70	44	1.4356
7	8	19.4388		15	106927821	106928321	7.744	15	106927821	106928321	17.354	15	106927821	106928321	6.004	15	106927821	106928321	14.616		58	44	6.73715				64	44	2.79708
0	9	-8.79601		15	106928321	106928821	19.056	15	106928321	106928821	13.97	15	106928321	106928821	9.192	15	106928321	106928821	30.82		59	44	2.0715				66	44	3.45626
1	9	-9.19479		15	106928821	106929321	79.5	15	106928821	106929321	75.644	15	106928821	106929321	24.256	15	106928821	106929321	83.316		61	44	0.308506				67	44	3.41673
2	9	-6.46521		15	106929321	106929821	76.716	15	106929321	106929821	62.448	15	106929321	106929821	29.172	15	106929321	106929821	76.526		62	44	10.3364				68	44	1.13001
3	9	-7.84717		15	106929821	106930321	27.204	15	106929821	106930321	64.142	15	106929821	106930321	22	15	106929821	106930321	29.818		63	44	4.78402				71	44	1.2922
4	9	-7.81298		15	106930321	106930821	44.194	15	106930321	106930821	51.178	15	106930321	106930821	20.786	15	106930321	106930821	67.884		65	44	1.08916
5	9	-15.6199		15	106930821	106931321	30.932	15	106930821	106931321	23.614	15	106930821	106931321	15.814	15	106930821	106931321	35.294		66	44	0.682862
6	9	-13.8832		15	106931321	106931821	25.954	15	106931321	106931821	24.792	15	106931321	106931821	18.38	15	106931321	106931821	39.99		67	44	2.85603
7	9	-28.5398		15	106931821	106932321	29.242	15	106931821	106932321	25.81	15	106931821	106932321	18.132	15	106931821	106932321	49.848		70	44	2.96119
8	9	1.66295		15	106932321	106932821	57.51	15	106932321	106932821	55.54	15	106932321	106932821	17.094	15	106932321	106932821	63.86
0	10	-9.67384		15	106932821	106933321	55.176	15	106932821	106933321	52.81	15	106932821	106933321	23.326	15	106932821	106933321	50.724
1	10	-5.78859		15	106933321	106933821	82.294	15	106933321	106933821	64.688	15	106933321	106933821	35.626	15	106933321	106933821	89.314
2	10	-2.3683		15	106933821	106934321	63.386	15	106933821	106934321	49.724	15	106933821	106934321	23.312	15	106933821	106934321	65.254
3	10	-14.4561		15	106934321	106934821	59.13	15	106934321	106934821	41.384	15	106934321	106934821	12.236	15	106934321	106934821	68.446
4	10	-8.61995		15	106934821	106935321	72.098	15	106934821	106935321	51.276	15	106934821	106935321	21.974	15	106934821	106935321	84.05
5	10	-7.63617		15	106935321	106935821	72.018	15	106935321	106935821	54.418	15	106935321	106935821	21.962	15	106935321	106935821	67.776
6	10	-2.34043		15	106935821	106936321	67.974	15	106935821	106936321	45.342	15	106935821	106936321	27.664	15	106935821	106936321	72.316
7	10	-16.0411		15	106936321	106936821	64.81	15	106936321	106936821	77.584	15	106936321	106936821	23.772	15	106936321	106936821	80.178
8	10	-2.58436		15	106936821	106937321	80.094	15	106936821	106937321	71.494	15	106936821	106937321	32.174	15	106936821	106937321	85.564
9	10	38.796		15	106937321	106937821	28.48	15	106937321	106937821	17.938	15	106937321	106937821	21.796	15	106937321	106937821	34.154
0	11	-2.37778		15	106937821	106938321	53.84	15	106937821	106938321	57.538	15	106937821	106938321	28.152	15	106937821	106938321	67.822
1	11	-5.86968		15	106938321	106938821	18.432	15	106938321	106938821	23.508	15	106938321	106938821	14.502	15	106938321	106938821	36.528
2	11	-5.60615		15	106938821	106939321	48.83	15	106938821	106939321	49.41	15	106938821	106939321	12.252	15	106938821	106939321	86.732
3	11	-5.08289		15	106939321	106939821	48.046	15	106939321	106939821	39.174	15	106939321	106939821	22.994	15	106939321	106939821	48.524
4	11	1.00236		15	106939821	106940321	35.344	15	106939821	106940321	42.88	15	106939821	106940321	19.232	15	106939821	106940321	48.778
5	11	-6.91568		15	106940321	106940821	55.084	15	106940321	106940821	51.38	15	106940321	106940821	17.254	15	106940321	106940821	61.388
6	11	-5.64588		15	106940821	106941321	47.152	15	106940821	106941321	50.056	15	106940821	106941321	9.442	15	106940821	106941321	62.302
7	11	-8.94254		15	106941321	106941821	44.29	15	106941321	106941821	39.93	15	106941321	106941821	10.494	15	106941321	106941821	45.472
8	11	-1.31071		15	106941821	106942321	46.068	15	106941821	106942321	46.466	15	106941821	106942321	7.41	15	106941821	106942321	51.644
9	11	4.95419		15	106942321	106942821	53.154	15	106942321	106942821	51.234	15	106942321	106942821	17.406	15	106942321	106942821	61.072
10	11	-22.9222		15	106942821	106943321	75.782	15	106942821	106943321	61.776	15	106942821	106943321	11.6	15	106942821	106943321	73.09
0	12	-4.09847		15	106943321	106943821	29.576	15	106943321	106943821	19.908	15	106943321	106943821	8.516	15	106943321	106943821	47.554
1	12	-5.3993		15	106943821	106944321	50.984	15	106943821	106944321	52.866	15	106943821	106944321	15.54	15	106943821	106944321	88.844
2	12	-10.1443		15	106944321	106944821	62.828	15	106944321	106944821	50.782	15	106944321	106944821	36.542	15	106944321	106944821	62.368
3	12	-12.8204		15	106944821	106945321	53.898	15	106944821	106945321	73.538	15	106944821	106945321	16.664	15	106944821	106945321	78.392
4	12	-5.16017		15	106945321	106945821	31.28	15	106945321	106945821	44.17	15	106945321	106945821	11.306	15	106945321	106945821	63.822
5	12	-7.67292		15	106945821	106946321	39.434	15	106945821	106946321	46.178	15	106945821	106946321	14.6	15	106945821	106946321	64.922
6	12	-7.58134		15	106946321	106946821	47.52	15	106946321	106946821	56.698	15	106946321	106946821	19.578	15	106946321	106946821	69.336
7	12	1.97013		15	106946821	106947321	32.598	15	106946821	106947321	36.644	15	106946821	106947321	14.236	15	106946821	106947321	27.64
8	12	-6.18541		15	106947321	106947821	65.504	15	106947321	106947821	46.88	15	106947321	106947821	15.534	15	106947321	106947821	69.828
9	12	-6.07297		15	106947821	106948321	58.422	15	106947821	106948321	49.722	15	106947821	106948321	11.368	15	106947821	106948321	67.448
10	12	-7.18025		15	106948321	106948821	30.192	15	106948321	106948821	27.988	15	106948321	106948821	8.5	15	106948321	106948821	51.696
11	12	-31.4346		15	106948821	106949321	54.202	15	106948821	106949321	52.164	15	106948821	106949321	15.526	15	106948821	106949321	77.162
0	13	-7.26916		15	106949321	106949821	42.772	15	106949321	106949821	38.06	15	106949321	106949821	10.706	15	106949321	106949821	37.384
1	13	-6.8719		15	106949821	106950321	53.232	15	106949821	106950321	66.52	15	106949821	106950321	16.372	15	106949821	106950321	74.182
2	13	-7.99881		15	106950321	106950821	45.568	15	106950321	106950821	55.622	15	106950321	106950821	17.486	15	106950321	106950821	67.612
3	13	-7.89333		15	106950821	106951321	61.49	15	106950821	106951321	56.768	15	106950821	106951321	18.092	15	106950821	106951321	67.878
4	13	-4.59922		15	106951321	106951821	50.142	15	106951321	106951821	30.178	15	106951321	106951821	18.634	15	106951321	106951821	64.67
5	13	-5.28842		15	106951821	106952321	51.714	15	106951821	106952321	32.352	15	106951821	106952321	11.022	15	106951821	106952321	53.242
6	13	-5.51257		15	106952321	106952821	41.818	15	106952321	106952821	49.998	15	106952321	106952821	12.898	15	106952321	106952821	70.292
7	13	-5.64967		15	106952821	106953321	46.49	15	106952821	106953321	47.992	15	106952821	106953321	29.598	15	106952821	106953321	68.24
8	13	-4.15048		15	106953321	106953821	55.48	15	106953321	106953821	46.556	15	106953321	106953821	24.56	15	106953321	106953821	64.912
9	13	-5.55959		15	106953821	106954321	47.884	15	106953821	106954321	41.892	15	106953821	106954321	16.348	15	106953821	106954321	78.914
10	13	-1.86498		15	106954321	106954821	50.792	15	106954321	106954821	50.004	15	106954321	106954821	20.226	15	106954321	106954821	62.64
11	13	-17.0283		15	106954821	106955321	48.982	15	106954821	106955321	42.364	15	106954821	106955321	23.068	15	106954821	106955321	68.956
12	13	-25.7653		15	106955321	106955821	87.858	15	106955321	106955821	79.442	15	106955321	106955821	27.932	15	106955321	106955821	100.924
0	14	-7.77159		15	106955821	106956321	324.46	15	106955821	106956321	315.06	15	106955821	106956321	68.522	15	106955821	106956321	290.568
1	14	-8.24452		15	106956321	106956821	18.868	15	106956321	106956821	17.888	15	106956321	106956821	13.468	15	106956321	106956821	40.038
2	14	-6.75285		15	106956821	106957321	77.71	15	106956821	106957321	79.932	15	106956821	106957321	27.774	15	106956821	106957321	89.02
3	14	-4.81148		15	106957321	106957821	17.112	15	106957321	106957821	20.654	15	106957321	106957821	6.448	15	106957321	106957821	25.426
4	14	-6.03401		15	106957821	106958321	13.11	15	106957821	106958321	5.594	15	106957821	106958321	2.168	15	106957821	106958321	21.846
5	14	2.21209		15	106958321	106958821	9.858	15	106958321	106958821	13.842	15	106958321	106958821	9.052	15	106958321	106958821	28.5
6	14	-7.20679		15	106958821	106959321	16.742	15	106958821	106959321	23.958	15	106958821	106959321	8.29	15	106958821	106959321	26.148
7	14	-11.8544		15	106959321	106959821	14.126	15	106959321	106959821	21.808	15	106959321	106959821	11.358	15	106959321	106959821	22.742
8	14	-0.357516		15	106959821	106960321	17.574	15	106959821	106960321	20.95	15	106959821	106960321	3.848	15	106959821	106960321	18.896
9	14	-3.01122		15	106960321	106960821	16.794	15	106960321	106960821	26.82	15	106960321	106960821	3.294	15	106960321	106960821	33.398
10	14	-0.0927437		15	106960821	106961321	70.722	15	106960821	106961321	50.928	15	106960821	106961321	32.748	15	106960821	106961321	63.17
11	14	2.61859		15	107128208	107128708	3.116	15	107128208	107128708	6.64	15	107128208	107128708	3.812	15	107128208	107128708	1.7
12	14	2.12659		15	107128708	107129208	2.636	15	107128708	107129208	2.112	15	107128708	107129208	4.988	15	107128708	107129208	4.392
13	14	50.8951		15	107129208	107129708	4.816	15	107129208	107129708	5.62	15	107129208	107129708	7.9	15	107129208	107129708	5.492
0	15	-5.32777		15	107129708	107130208	4.848	15	107129708	107130208	4.548	15	107129708	107130208	0.8	15	107129708	107130208	0.984
1	15	-4.65924		15	107130208	107130708	2.736	15	107130208	107130708	3.152	15	107130208	107130708	2.216	15	107130208	107130708	2.448
2	15	-1.07225		15	107130708	107131208	0.6	15	107130708	107131208	3.98	15	107130708	107131208	3.232	15	107130708	107131208	5.2
3	15	-7.57444		15	107131208	107131708	0.368	15	107131208	107131708	2.004	15	107131208	107131708	1.052	15	107131208	107131708	0.352
4	15	-4.97155		15	107131708	107132208	4.464	15	107131708	107132208	2.384	15	107131708	107132208	1.648	15	107131708	107132208	0.732
5	15	-6.02352		15	107132208	107132708	0.832	15	107132208	107132708	3.48	15	107132208	107132708	1.568	15	107132208	107132708	0.868
6	15	0.677734		15	107132708	107133208	5.904	15	107132708	107133208	2.236	15	107132708	107133208	1.168	15	107132708	107133208	1.464
7	15	-4.31849		15	107133208	107133708	2.4	15	107133208	107133708	8.08	15	107133208	107133708	1.664	15	107133208	107133708	4.752
8	15	0.696167		15	107133708	107134208	0.832	15	107133708	107134208	3.02	15	107133708	107134208	2.336	15	107133708	107134208	2.364
9	15	-2.76145		15	107134208	107134708	3.032	15	107134208	107134708	3.064	15	107134708	107135208	1.6	15	107134208	107134708	2.12
10	15	7.06767		15	107134708	107135208	1.768	15	107134708	107135208	3.836	15	107135208	107135708	2.232	15	107134708	107135208	0.232
11	15	-4.12714		15	107135208	107135708	1.9	15	107135208	107135708	2.764	15	107135708	107136208	3.284	15	107135208	107135708	2.168
12	15	15.732		15	107135708	107136208	2.4	15	107135708	107136208	3.7	15	107136208	107136708	1.632	15	107135708	107136208	3.116
13	15	2.39444		15	107136208	107136708	2.668	15	107136208	107136708	1.704	15	107136708	107137208	1.652	15	107136208	107136708	2.064
14	15	44.5709		15	107136708	107137208	2.4	15	107136708	107137208	1.732	15	107137708	107138208	2.196	15	107136708	107137208	1.02
0	16	-0.369931		15	107137208	107137708	1.716	15	107137208	107137708	2.332	15	107138208	107138708	1.036	15	107137208	107137708	0.416
1	16	-4.13449		15	107137708	107138208	1.384	15	107137708	107138208	2	15	107138708	107139208	1.9	15	107137708	107138208	1.4
2	16	-1.39457		15	107138708	107139208	0.232	15	107138208	107138708	1.452	15	107139208	107139708	0.468	15	107138208	107138708	0.916
3	16	-2.77711		15	107139208	107139708	1.368	15	107138708	107139208	1.832	15	107141208	107141708	1.232	15	107138708	107139208	3
4	16	-0.933479		15	107140708	107141208	1.816	15	107139208	107139708	4.084	15	107141708	107142208	0.584	15	107139208	107139708	1.584
5	16	-2.11778		15	107141208	107141708	3.664	15	107139708	107140208	1.532	15	107142208	107142708	0.916	15	107139708	107140208	4.58
6	16	-2.62239		15	107141708	107142208	0.92	15	107140208	107140708	1.252	15	107142708	107143208	2.068	15	107140208	107140708	1.704
7	16	-2.90766		15	107142208	107142708	0.116	15	107140708	107141208	0.664	15	107145208	107145708	0.8	15	107141708	107142208	2.248
8	16	7.85783		15	107142708	107143208	0.684	15	107141208	107141708	4.184	15	107147708	107148208	0.716	15	107142208	107142708	1.568
9	16	4.50017		15	107143208	107143708	0.8	15	107141708	107142208	4.068	15	107148208	107148708	3.284	15	107142708	107143208	1.732
10	16	2.41921		15	107144208	107144708	0.548	15	107142208	107142708	1.884	15	107148708	107149208	3.116	15	107143208	107143708	0.852
11	16	0.463448		15	107144708	107145208	1.068	15	107142708	107143208	0.484	15	107149208	107149708	1.764	15	107143708	107144208	2.396
12	16	8.20597		15	107145208	107145708	2.184	15	107144208	107144708	2.696	15	107149708	107150208	2.22	15	107144208	107144708	2.42
13	16	15.3251		15	107146208	107146708	0.332	15	107144708	107145208	2.752	15	107150208	107150708	1.548	15	107144708	107145208	0.484
14	16	-12.3356		15	107146708	107147208	0.6	15	107145208	107145708	1.752	15	107150708	107151208	2.116	15	107145208	107145708	0.848
15	16	34.7624		15	107147208	107147708	0.668	15	107145708	107146208	3.88	15	107151208	107151708	1.136	15	107145708	107146208	3.4
0	17	2.82402		15	107147708	107148208	0.432	15	107146208	107146708	4.236	15	107152708	107153208	2.516	15	107146208	107146708	1.168
1	17	-5.48564		15	107148208	107148708	6.368	15	107146708	107147208	0.684	15	107153208	107153708	1.532	15	107146708	107147208	0.184
2	17	0.92668		15	107148708	107149208	3.4	15	107147208	107147708	0.316	15	107153708	107154208	0.752	15	107147208	107147708	0.316
3	17	-4.72037		15	107149208	107149708	0.516	15	107147708	107148208	0.484	15	107154208	107154708	0.432	15	107147708	107148208	0.484
4	17	-1.18168		15	107149708	107150208	0.748	15	107148208	107148708	10.932	15	107154708	107155208	3.232	15	107148208	107148708	2.5
5	17	-6.08736		15	107150208	107150708	2.8	15	107148708	107149208	4.468	15	107155208	107155708	5.316	15	107148708	107149208	0.4
6	17	-4.86324		15	107150708	107151208	2.968	15	107149208	107149708	0.532	15	107155708	107156208	4.6	15	107149208	107149708	0.6
7	17	-6.46497		15	107151208	107151708	0.968	15	107149708	107150208	1.768	15	107156208	107156708	5.684	15	107149708	107150208	0.8
8	17	6.33466		15	107151708	107152208	1.032	15	107150208	107150708	0.264	15	107156708	107157208	2.652	15	107150208	107150708	0.232
9	17	-5.11692		15	107152208	107152708	0.784	15	107150708	107151208	2.752	15	107157208	107157708	2.584	15	107150708	107151208	1.368
10	17	-1.9935		15	107152708	107153208	1.916	15	107151208	107151708	2.316	15	107157708	107158208	0.8	15	107151208	107151708	2.4
11	17	12.8128		15	107153208	107153708	0.984	15	107151708	107152208	1.684	15	107158208	107158708	0.632	15	107152208	107152708	0.216
12	17	-2.98467		15	107153708	107154208	0.084	15	107152208	107152708	2.032	15	107158708	107159208	0.868	15	107152708	107153208	0.584
13	17	-4.27567		15	107154208	107154708	1.6	15	107152708	107153208	1.168	15	107159208	107159708	0.732	15	107153208	107153708	0.416
14	17	-2.22798		15	107154708	107155208	4.68	15	107153208	107153708	2.816	15	107159708	107160208	0.868	15	107153708	107154208	0.384
15	17	-19.933		15	107155208	107155708	2.452	15	107153708	107154208	2.516	15	107160208	107160708	0.016	15	107154708	107155208	1.848
16	17	-29.7927		15	107155708	107156208	5.348	15	107154208	107154708	1.6	15	107160708	107161208	2.1	15	107155208	107155708	2.568
0	18	-2.97131		15	107156208	107156708	4.064	15	107154708	107155208	4.648	15	107161208	107161708	1.084	15	107155708	107156208	2.3
1	18	-6.41237		15	107156708	107157208	7.988	15	107155208	107155708	2.952					15	107156208	107156708	1.416
2	18	-4.85351		15	107157208	107157708	1.468	15	107155708	107156208	9.708					15	107156708	107157208	2.748
3	18	-1.44825		15	107157708	107158208	0.516	15	107156208	107156708	8.588					15	107157208	107157708	3.852
4	18	-4.95165		15	107158208	107158708	0.284	15	107156708	107157208	8.372					15	107157708	107158208	0.868
5	18	-1.73411		15	107158708	107159208	0.332	15	107157208	107157708	7.628					15	107158208	107158708	1.232
6	18	-3.68785		15	107159208	107159708	0.468	15	107157708	107158208	2.156					15	107158708	107159208	0.5
7	18	0.37672		15	107160208	107160708	0.8	15	107158208	107158708	0.616					15	107159208	107159708	0.7
8	18	3.1454		15	107161208	107161708	0.832	15	107158708	107159208	0.184					15	107159708	107160208	1.568
9	18	1.59511		15	107161708	107162208	1.568	15	107159208	107159708	0.832					15	107160208	107160708	0.016
10	18	0.497981						15	107159708	107160208	2.368					15	107160708	107161208	1.584
11	18	-8.37031						15	107161208	107161708	0.516					15	107162708	107163208	0.7
12	18	-2.1988						15	107161708	107162208	0.284
13	18	-12.0697
14	18	-8.79043
15	18	-16.7297
16	18	-16.7066
17	18	73.1708
0	19	-1.84327
1	19	-7.84302
2	19	3.06556
3	19	4.19312
4	19	-5.66331
5	19	-6.82952
6	19	-1.55386
7	19	2.15467
8	19	6.39761
9	19	-4.33963
10	19	-5.26233
11	19	-7.09735
12	19	-3.21932
13	19	-3.94523
14	19	-10.232
15	19	-1.58752
16	19	-15.521
17	19	-7.48243
18	19	155.614
0	20	-2.07687
1	20	-3.21959
2	20	-3.86844
3	20	-3.33815
4	20	-2.3702
5	20	-1.44901
6	20	-0.690801
7	20	2.26307
8	20	3.56091
9	20	11.5775
10	20	-0.91562
11	20	1.31581
12	20	-3.05795
13	20	-4.50188
14	20	-5.97732
15	20	-3.52154
16	20	-4.25345
17	20	-4.08694
18	20	-10.6188
19	20	58.6905
0	21	2.41885
1	21	-1.99437
2	21	-5.32756
3	21	4.99432
4	21	4.32698
5	21	-2.49892
6	21	1.30603
7	21	1.69903
8	21	5.45278
9	21	6.86735
10	21	-2.27312
11	21	6.12024
12	21	-2.46883
13	21	-9.12535
14	21	-2.61034
15	21	-3.04971
16	21	-1.30309
17	21	-5.2569
18	21	3.40834
19	21	6.0705
20	21	-26.0082
0	22	-0.665277
1	22	-2.71949
2	22	-0.13768
3	22	1.78467
4	22	-1.72717
5	22	-5.2163
6	22	-2.45936
7	22	-1.01726
8	22	3.51127
9	22	5.32839
10	22	1.47922
11	22	3.0926
12	22	1.99355
13	22	1.89454
14	22	2.36892
15	22	-0.508942
16	22	-0.0305104
17	22	-0.32376
18	22	5.46203
19	22	5.00399
20	22	20.5675
21	22	12.0378
0	23	4.23806
1	23	-0.0879676
2	23	0.855427
3	23	-5.24648
4	23	-2.50999
5	23	-3.62424
6	23	5.14379
7	23	4.74204
8	23	2.67123
9	23	2.55584
10	23	-1.66695
11	23	5.53394
12	23	12.4403
13	23	-4.26636
14	23	-2.69134
15	23	2.33187
16	23	3.79683
17	23	2.83317
18	23	16.8217
19	23	-0.638905
20	23	-4.22139
21	23	-5.04791
22	23	-11.4964
0	24	1.34104
1	24	-4.57724
2	24	-5.02796
3	24	-3.90925
4	24	5.57661
5	24	-4.17833
6	24	1.54638
7	24	3.93956
8	24	-1.02723
9	24	-1.26971
10	24	5.9699
11	24	3.51983
12	24	-1.02457
13	24	-2.69938
14	24	-0.815224
15	24	-2.65721
16	24	5.86511
17	24	3.84057
18	24	-12.0786
19	24	-7.15996
20	24	-3.94793
21	24	-2.96437
22	24	-3.82215
23	24	55.8482
0	25	-3.07948
1	25	-2.03797
2	25	-3.53029
3	25	3.9643
4	25	-0.844574
5	25	1.33428
6	25	7.32251
7	25	6.90637
8	25	13.8811
9	25	5.72427
10	25	4.78325
11	25	3.79524
12	25	7.73512
13	25	3.50636
14	25	2.946
15	25	3.80125
16	25	-3.80754
17	25	2.85578
18	25	6.75983
19	25	19.0307
20	25	3.76324
21	25	5.98426
22	25	8.00898
23	25	-6.36253
24	25	91.848
0	26	-2.76985
1	26	-3.6191
2	26	-4.03274
3	26	-1.48234
4	26	-1.86792
5	26	-1.8889
6	26	10.4274
7	26	8.99354
8	26	7.18437
9	26	4.32865
10	26	17.76
11	26	-2.66298
12	26	4.33783
13	26	5.84077
14	26	-0.24789
15	26	5.02819
16	26	11.1886
17	26	9.25765
18	26	7.87847
19	26	14.92
20	26	8.20845
21	26	3.51136
22	26	9.42003
23	26	-1.4697
24	26	-15.11
25	26	44.0406
0	27	0.293764
1	27	-1.33945
2	27	0.873017
3	27	-0.85179
4	27	-1.20089
5	27	2.57676
6	27	9.09354
7	27	12.1732
8	27	6.12036
9	27	5.47029
10	27	7.2084
11	27	10.6888
12	27	5.94279
13	27	1.06206
14	27	0.124923
15	27	0.748091
16	27	-0.28299
17	27	11.0436
18	27	1.80947
19	27	10.2192
20	27	-4.59231
21	27	1.74498
22	27	2.32229
23	27	0.973191
24	27	-12.0379
25	27	-10.4533
26	27	28.3584
0	28	-2.59409
1	28	0.636513
2	28	1.6944
3	28	-2.50192
4	28	2.11558
5	28	8.17336
6	28	13.0036
7	28	14.2941
8	28	10.0709
9	28	3.47496
10	28	6.84219
11	28	3.81929
12	28	7.33483
13	28	2.73787
14	28	-4.86408
15	28	0.78227
16	28	6.831
17	28	6.76446
18	28	-3.61351
19	28	1.28232
20	28	-0.491415
21	28	-6.33148
22	28	4.46782
23	28	-3.16488
24	28	-4.8271
25	28	-11.4054
26	28	-6.19443
27	28	31.3359
0	29	-0.18837
1	29	0.749981
2	29	-0.459453
3	29	-2.8639
4	29	0.387461
5	29	-1.37916
6	29	3.46329
7	29	3.13945
8	29	6.66237
9	29	6.28629
10	29	4.718
11	29	4.784
12	29	2.76449
13	29	5.42527
14	29	5.30851
15	29	-0.0157833
16	29	1.23381
17	29	1.82056
18	29	-1.40684
19	29	2.62614
20	29	3.98929
21	29	5.7774
22	29	-5.09479
23	29	3.40119
24	29	-9.82807
25	29	-9.3402
26	29	-7.62479
27	29	-1.48935
28	29	32.1775
0	30	3.28826
1	30	-2.08452
2	30	3.12405
3	30	-2.69984
4	30	-3.61808
5	30	12.0252
6	30	-0.640302
7	30	1.47796
8	30	-0.594045
9	30	4.36726
10	30	5.54259
11	30	1.33422
12	30	1.79003
13	30	3.59379
14	30	4.67782
15	30	5.91964
16	30	-0.30766
17	30	3.01497
18	30	3.29683
19	30	-5.10298
20	30	8.13751
21	30	13.7881
22	30	-1.65757
23	30	4.39938
24	30	-11.2992
25	30	-7.06008
26	30	-3.73178
27	30	-11.0476
28	30	-7.40755
29	30	14.229
0	31	-3.73576
1	31	-2.58893
2	31	-0.632686
3	31	0.208591
4	31	5.64612
5	31	5.20142
6	31	4.01388
7	31	8.94299
8	31	2.60814
9	31	2.66451
10	31	6.40349
11	31	4.9852
12	31	4.39291
13	31	5.40857
14	31	9.27303
15	31	2.56324
16	31	7.54147
17	31	-3.24961
18	31	8.0441
19	31	-3.80261
20	31	2.87335
21	31	1.10036
22	31	2.53754
23	31	0.585708
24	31	-1.08517
25	31	-0.201203
26	31	-7.52983
27	31	-5.59505
28	31	11.0614
29	31	3.85106
30	31	-29.9359
0	32	0.106135
1	32	3.2794
2	32	0.827514
3	32	3.93667
4	32	3.14282
5	32	1.86591
6	32	5.20803
7	32	4.70999
8	32	5.86486
9	32	2.55452
10	32	-0.258477
11	32	0.375424
12	32	1.36359
13	32	7.19462
14	32	4.38603
15	32	5.61489
16	32	0.869963
17	32	6.28627
18	32	-0.689921
19	32	-0.981975
20	32	-0.773653
21	32	3.22215
22	32	-3.17318
23	32	-0.194173
24	32	-6.26578
25	32	-0.50704
26	32	-8.40441
27	32	1.98507
28	32	13.0881
29	32	1.31731
30	32	-4.63727
31	32	98.7371
0	33	1.77546
1	33	4.23273
2	33	-3.84004
3	33	1.69903
4	33	0.0873561
5	33	3.96332
6	33	-0.121372
7	33	10.2379
8	33	8.98304
9	33	6.39837
10	33	4.25098
11	33	4.6888
12	33	8.98486
13	33	6.50795
14	33	1.37798
15	33	1.72054
16	33	3.38547
17	33	13.827
18	33	3.24885
19	33	16.4007
20	33	2.1871
21	33	3.17148
22	33	0.0709607
23	33	-0.341813
24	33	-3.8373
25	33	1.83218
26	33	0.320393
27	33	1.22742
28	33	10.2596
29	33	1.10479
30	33	1.26344
31	33	-1.06379
32	33	-6.69706
0	34	2.50412
1	34	2.82258
2	34	4.12056
3	34	-0.688687
4	34	2.56512
5	34	-1.48545
6	34	8.20101
7	34	6.49435
8	34	10.1015
9	34	14.1756
10	34	13.3459
11	34	3.94545
12	34	-1.3775
13	34	6.38101
14	34	1.42821
15	34	1.26485
16	34	2.6293
17	34	6.91734
18	34	2.66153
19	34	0.646572
20	34	7.21784
21	34	0.609671
22	34	5.99204
23	34	3.82409
24	34	2.86444
25	34	3.3696
26	34	-3.28376
27	34	13.7354
28	34	3.13186
29	34	4.34766
30	34	6.63879
31	34	-5.71454
32	34	-11.5646
33	34	61.9328
0	35	1.36071
1	35	5.01283
2	35	3.86105
3	35	5.16551
4	35	2.95548
5	35	2.65136
6	35	8.18325
7	35	25.0188
8	35	12.308
9	35	12.6266
10	35	-0.100497
11	35	3.68745
12	35	7.49515
13	35	10.5706
14	35	2.99799
15	35	6.82467
16	35	6.91584
17	35	11.449
18	35	4.11729
19	35	-0.49813
20	35	4.82695
21	35	7.50877
22	35	1.48452
23	35	5.87157
24	35	0.743301
25	35	4.45194
26	35	6.64685
27	35	2.59369
28	35	3.51985
29	35	3.55777
30	35	-4.88922
31	35	-11.4947
32	35	-3.91589
33	35	2.25932
34	35	19.928
0	36	-1.02302
1	36	0.937556
2	36	0.495087
3	36	-4.42282
4	36	7.59776
5	36	4.13897
6	36	7.84117
7	36	7.70408
8	36	13.4699
9	36	4.51105
10	36	5.58283
11	36	3.91727
12	36	8.67091
13	36	8.91208
14	36	1.54432
15	36	6.84568
16	36	5.49426
17	36	14.131
18	36	2.05153
19	36	6.85471
20	36	-1.79516
21	36	3.04037
22	36	1.77651
23	36	-1.79653
24	36	-5.78999
25	36	4.89714
26	36	3.70152
27	36	7.81685
28	36	-0.923242
29	36	4.98096
30	36	-2.45263
31	36	-10.2847
32	36	-1.61385
33	36	-16.6651
34	36	-16.2739
35	36	13.2049
0	37	-0.884285
1	37	2.54106
2	37	3.2521
3	37	0.767415
4	37	-0.471903
5	37	5.82063
6	37	11.3044
7	37	8.4788
8	37	11.1735
9	37	-0.441327
10	37	0.687087
11	37	0.0684706
12	37	7.18474
13	37	5.35784
14	37	-1.65658
15	37	-0.195174
16	37	2.73733
17	37	8.00144
18	37	0.151431
19	37	-2.42179
20	37	6.10978
21	37	0.6256
22	37	0.602004
23	37	5.78658
24	37	-10.6058
25	37	1.8774
26	37	3.47819
27	37	-0.85389
28	37	0.00995884
29	37	-1.70851
30	37	-3.21983
31	37	-5.72413
32	37	-7.59446
33	37	-9.81094
34	37	-10.8047
35	37	-10.6874
36	37	26.2353
0	38	-1.25088
1	38	2.76608
2	38	0.449965
3	38	3.03816
4	38	-0.919865
5	38	7.75818
6	38	10.7377
7	38	10.8102
8	38	12.1947
9	38	1.73447
10	38	6.73576
11	38	3.61199
12	38	2.53774
13	38	0.175669
14	38	3.24293
15	38	7.05439
16	38	1.79021
17	38	1.5108
18	38	5.25858
19	38	7.84785
20	38	7.0987
21	38	-0.97547
22	38	2.15191
23	38	2.99309
24	38	4.29593
25	38	1.04957
26	38	0.624503
27	38	5.34707
28	38	-4.6842
29	38	-3.4459
30	38	1.39232
31	38	-3.75619
32	38	-8.43955
33	38	-3.72502
34	38	0.650453
35	38	-1.50582
36	38	-0.589771
37	38	-47.779
0	39	2.41709
1	39	5.60427
2	39	2.28437
3	39	0.169325
4	39	2.49914
5	39	9.39553
6	39	13.6096
7	39	1.68597
8	39	7.47293
9	39	-0.0609359
10	39	4.99129
11	39	2.64522
12	39	11.0437
13	39	3.11841
14	39	1.87325
15	39	6.86143
16	39	0.0129461
17	39	2.51766
18	39	2.97078
19	39	7.95125
20	39	4.74327
21	39	-5.52515
22	39	-1.95942
23	39	3.99843
24	39	3.04158
25	39	-4.91573
26	39	2.76713
27	39	2.06639
28	39	-0.545727
29	39	0.433004
30	39	-6.0956
31	39	-6.91336
32	39	-1.97203
33	39	-0.807033
34	39	-0.997855
35	39	-3.3718
36	39	5.47139
37	39	-0.585015
38	39	49.5415
0	40	2.96329
1	40	3.24089
2	40	-2.44254
3	40	3.74347
4	40	4.09882
5	40	5.09022
6	40	7.42805
7	40	8.32893
8	40	4.41517
9	40	3.72298
10	40	6.09083
11	40	7.06525
12	40	6.16267
13	40	3.71727
14	40	6.27922
15	40	2.72684
16	40	-2.90682
17	40	9.03165
18	40	0.422471
19	40	4.23595
20	40	8.72342
21	40	-0.0522053
22	40	6.12653
23	40	4.43891
24	40	-1.53799
25	40	1.19952
26	40	8.33161
27	40	15.6799
28	40	4.03279
29	40	2.62723
30	40	-1.43283
31	40	-6.0328
32	40	-0.979016
33	40	-4.91946
34	40	0.877395
35	40	-1.60061
36	40	-6.78374
37	40	-9.42389
38	40	-15.1774
39	40	24.2885
0	41	3.39367
1	41	4.53397
2	41	-0.0388705
3	41	0.961738
4	41	3.65729
5	41	4.30393
6	41	6.82015
7	41	4.30354
8	41	5.35581
9	41	4.90905
10	41	5.26618
11	41	3.57435
12	41	4.86523
13	41	1.55258
14	41	-3.30364
15	41	3.09488
16	41	2.01897
17	41	6.58244
18	41	2.18888
19	41	1.19986
20	41	2.80859
21	41	8.07542
22	41	2.66818
23	41	2.55274
24	41	2.42128
25	41	4.70455
26	41	2.27516
27	41	3.27428
28	41	-0.437159
29	41	-0.734532
30	41	-4.93264
31	41	-0.11564
32	41	-3.26789
33	41	-1.8225
34	41	1.93952
35	41	-8.58338
36	41	2.10373
37	41	-7.62353
38	41	-7.98608
39	41	-21.175
40	41	28.6899
0	42	2.47931
1	42	-0.992689
2	42	6.99021
3	42	1.60837
4	42	4.6935
5	42	-0.319477
6	42	3.49732
7	42	8.01732
8	42	6.49955
9	42	6.94884
10	42	3.46833
11	42	1.7988
12	42	7.05107
13	42	5.47593
14	42	2.22737
15	42	7.10266
16	42	4.85463
17	42	4.66669
18	42	2.35702
19	42	9.37299
20	42	0.828554
21	42	5.26844
22	42	3.17977
23	42	0.285539
24	42	1.09764
25	42	1.65498
26	42	5.76394
27	42	2.6699
28	42	3.62449
29	42	4.6728
30	42	6.22861
31	42	7.93514
32	42	-3.73947
33	42	-2.01693
34	42	-0.261262
35	42	-1.87386
36	42	-3.02216
37	42	2.66203
38	42	-1.30828
39	42	-4.82025
40	42	-9.19008
41	42	-12.488
0	43	3.09365
1	43	0.172007
2	43	0.690987
3	43	3.07757
4	43	3.3901
5	43	5.70303
6	43	2.38776
7	43	5.94715
8	43	13.3612
9	43	5.92258
10	43	0.298573
11	43	5.05373
12	43	8.04694
13	43	5.70252
14	43	7.73696
15	43	1.48437
16	43	6.57053
17	43	6.38063
18	43	-0.614322
19	43	3.79057
20	43	-0.0518865
21	43	2.15379
22	43	3.57466
23	43	0.675654
24	43	2.52737
25	43	2.22423
26	43	4.87557
27	43	-3.25055
28	43	2.83873
29	43	4.20441
30	43	0.965205
31	43	0.0226915
32	43	0.958313
33	43	4.66636
34	43	-5.16872
35	43	-1.085
36	43	-5.46548
37	43	-9.26739
38	43	-4.79658
39	43	-0.310711
40	43	-2.25801
41	43	-9.70247
42	43	57.0226
0	44	-2.18035
1	44	0.368992
2	44	-1.09639
3	44	5.76273
4	44	-0.613875
5	44	1.40489
6	44	-2.14246
7	44	11.2924
8	44	8.56742
9	44	2.3503
10	44	6.60224
11	44	2.00467
12	44	-1.53027
13	44	4.21449
14	44	-2.88521
15	44	2.25594
16	44	1.99649
17	44	2.91435
18	44	-2.65708
19	44	-3.33572
20	44	-0.12937
21	44	4.21537
22	44	-0.930283
23	44	-1.13919
24	44	-4.62724
25	44	-0.722828
26	44	7.45807
27	44	-0.186472
28	44	9.64938
29	44	3.04459
30	44	6.60261
31	44	4.57627
32	44	-0.916199
33	44	4.82504
34	44	6.702
35	44	1.07637
36	44	1.86366
37	44	0.426289
38	44	-3.02314
39	44	-5.66386
40	44	1.07932
41	44	12.2042
42	44	-7.2971
43	44	6.79005
0	45	3.39942
1	45	0.0301341
2	45	0.667106
3	45	-0.815835
4	45	5.8414
5	45	12.3476
6	45	4.70835
7	45	-0.406422
8	45	1.83055
9	45	6.79608
10	45	3.59004
11	45	1.02169
12	45	7.70598
13	45	7.32549
14	45	3.54052
15	45	6.59545
16	45	0.747455
17	45	4.22241
18	45	11.0068
19	45	4.1106
20	45	4.46275
21	45	-2.07475
22	45	-0.414706
23	45	6.85693
24	45	1.82547
25	45	-1.5513
26	45	1.72115
27	45	-2.31361
28	45	-4.29912
29	45	-0.700669
30	45	2.52866
31	45	3.07085
32	45	4.43727
33	45	-4.42696
34	45	-3.10118
35	45	6.95598
36	45	6.52391
37	45	4.48865
38	45	3.73169
39	45	-2.92013
40	45	-4.16541
41	45	12.8616
42	45	-13.5259
43	45	-5.49634
44	45	13.6525
0	46	-0.90439
1	46	1.91669
2	46	4.03202
3	46	4.2738
4	46	0.519551
5	46	10.0291
6	46	0.417323
7	46	4.24086
8	46	8.0474
9	46	2.76253
10	46	7.98034
11	46	7.68447
12	46	2.22734
13	46	-0.0923633
14	46	1.30648
15	46	-0.673558
16	46	1.72715
17	46	6.02357
18	46	6.97487
19	46	2.86659
20	46	4.54255
21	46	6.52404
22	46	-2.27073
23	46	3.95678
24	46	3.38729
25	46	1.61879
26	46	2.8407
27	46	0.601484
28	46	2.15703
29	46	0.40066
30	46	-6.22684
31	46	0.238474
32	46	6.76409
33	46	3.39187
34	46	1.12053
35	46	0.734509
36	46	-2.31676
37	46	12.177
38	46	-0.90025
39	46	1.16527
40	46	0.675368
41	46	-4.18008
42	46	-2.58671
43	46	-2.12988
44	46	-0.0195843
45	46	-12.1925
0	47	-1.58084
1	47	2.33437
2	47	3.81484
3	47	0.824203
4	47	3.11221
5	47	3.16656
6	47	4.24043
7	47	13.9435
8	47	4.83869
9	47	0.0353478
10	47	7.66861
11	47	8.45329
12	47	-0.404296
13	47	9.11002
14	47	3.10058
15	47	4.49655
16	47	3.19938
17	47	-0.605661
18	47	1.28601
19	47	2.25185
20	47	3.28634
21	47	2.18803
22	47	0.406809
23	47	1.92878
24	47	5.79064
25	47	-2.67663
26	47	-0.454627
27	47	4.27159
28	47	2.36052
29	47	6.2717
30	47	5.68339
31	47	1.4971
32	47	-0.570491
33	47	-0.351266
34	47	1.77849
35	47	-4.47285
36	47	1.29737
37	47	-7.1522
38	47	0.586755
39	47	1.52957
40	47	1.85928
41	47	5.5943
42	47	2.00142
43	47	8.90312
44	47	6.77769
45	47	8.08507
46	47	3.85805
0	48	3.03373
1	48	2.66062
2	48	-0.319643
3	48	3.38738
4	48	6.51333
5	48	6.90665
6	48	3.45602
7	48	5.03205
8	48	5.26687
9	48	4.3078
10	48	0.645466
11	48	1.24564
12	48	5.95125
13	48	3.20253
14	48	4.45135
15	48	2.50176
16	48	2.89847
17	48	2.73241
18	48	0.177007
19	48	10.6311
20	48	1.63292
21	48	-0.0687499
22	48	5.46167
23	48	4.55956
24	48	0.264394
25	48	1.47945
26	48	2.0206
27	48	1.71116
28	48	-1.50882
29	48	3.96192
30	48	6.9551
31	48	3.91037
32	48	0.173313
33	48	-2.76045
34	48	-0.583492
35	48	6.44403
36	48	2.54407
37	48	2.35552
38	48	3.7059
39	48	7.46717
40	48	-2.62547
41	48	2.27662
42	48	-0.0742846
43	48	1.94215
44	48	-2.20961
45	48	2.93169
46	48	-6.20592
47	48	-24.8327
0	49	0.174868
1	49	2.16536
2	49	7.01025
3	49	4.58877
4	49	0.819202
5	49	0.161848
6	49	9.75267
7	49	10.5622
8	49	2.31623
9	49	4.84639
10	49	5.49401
11	49	6.14196
12	49	5.0484
13	49	2.16812
14	49	1.78163
15	49	1.59176
16	49	0.495121
17	49	2.99853
18	49	0.232534
19	49	6.49456
20	49	2.21354
21	49	4.07339
22	49	6.54305
23	49	-0.268432
24	49	5.64813
25	49	8.14472
26	49	-1.06625
27	49	1.61998
28	49	4.01849
29	49	3.02441
30	49	1.73408
31	49	0.737003
32	49	2.99615
33	49	1.36592
34	49	4.19457
35	49	3.18445
36	49	1.42529
37	49	-2.27143
38	49	1.29958
39	49	5.20105
40	49	3.55228
41	49	0.0269749
42	49	4.0472
43	49	12.0167
44	49	-7.08325
45	49	0.278414
46	49	4.14392
47	49	-0.802238
48	49	21.1989
0	50	5.44583
1	50	-0.219137
2	50	3.33854
3	50	4.49218
4	50	1.10291
5	50	1.27406
6	50	2.89612
7	50	5.41049
8	50	6.08967
9	50	7.76041
10	50	3.52779
11	50	5.54735
12	50	1.69223
13	50	2.08797
14	50	5.93639
15	50	3.81132
16	50	4.34068
17	50	5.72831
18	50	0.451977
19	50	4.71927
20	50	2.98571
21	50	4.28737
22	50	-2.04908
23	50	2.16346
24	50	4.10885
25	50	8.9265
26	50	-1.70159
27	50	1.3988
28	50	5.33176
29	50	2.88715
30	50	10.1686
31	50	2.62046
32	50	4.16282
33	50	4.81311
34	50	4.94212
35	50	6.32896
36	50	3.80245
37	50	-2.91204
38	50	4.03505
39	50	-0.316388
40	50	-0.780648
41	50	1.18526
42	50	0.56095
43	50	-2.78441
44	50	4.80695
45	50	-1.41777
46	50	2.18355
47	50	-4.19328
48	50	-8.77683
49	50	29.5369
0	51	-2.67493
1	51	3.01304
2	51	-2.78086
3	51	7.76397
4	51	5.50047
5	51	6.01612
6	51	5.52777
7	51	0.926322
8	51	3.9539
9	51	5.41479
10	51	3.43522
11	51	5.44118
12	51	2.34833
13	51	6.60048
14	51	4.11424
15	51	7.30487
16	51	11.5395
17	51	-1.41071
18	51	2.46469
19	51	7.08835
20	51	0.646072
21	51	6.34692
22	51	11.4626
23	51	7.50058
24	51	-4.46991
25	51	-0.698796
26	51	4.26552
27	51	0.795224
28	51	0.806212
29	51	3.72956
30	51	6.33305
31	51	0.214605
32	51	12.3264
33	51	-4.3844
34	51	-6.94985
35	51	0.193472
36	51	1.06502
37	51	0.209189
38	51	8.40223
39	51	-1.36723
40	51	-0.337147
41	51	5.13427
42	51	-2.34115
43	51	2.42669
44	51	-5.17524
45	51	-7.68417
46	51	1.94401
47	51	-11.0559
48	51	3.51956
49	51	-24.6529
50	51	31.7848
0	52	3.06372
1	52	-1.56838
2	52	1.8349
3	52	6.29467
4	52	1.46504
5	52	5.77129
6	52	0.0466834
7	52	10.7966
8	52	2.88439
9	52	5.26542
10	52	7.31194
11	52	5.43934
12	52	2.56008
13	52	2.62896
14	52	7.84325
15	52	3.19733
16	52	-4.11645
17	52	7.92434
18	52	-1.3344
19	52	9.35068
20	52	4.20694
21	52	4.62963
22	52	10.9608
23	52	2.68309
24	52	1.28085
25	52	-0.010673
26	52	-0.2633
27	52	-1.20666
28	52	-2.1388
29	52	0.647019
30	52	-0.695789
31	52	0.859211
32	52	2.0325
33	52	5.23205
34	52	1.51631
35	52	7.55222
36	52	2.29579
37	52	-0.756894
38	52	-2.42704
39	52	2.7057
40	52	-1.22862
41	52	0.386371
42	52	-1.7208
43	52	-2.78964
44	52	7.3071
45	52	-4.66232
46	52	-7.5421
47	52	3.1851
48	52	2.78632
49	52	-8.15067
50	52	2.85961
51	52	-17.635
0	53	-1.0184
1	53	4.11572
2	53	-0.162479
3	53	1.57435
4	53	5.13949
5	53	6.06536
6	53	6.31817
7	53	3.37359
8	53	5.81318
9	53	6.96195
10	53	2.84466
11	53	4.59421
12	53	3.06152
13	53	8.88424
14	53	4.29712
15	53	4.7799
16	53	4.56354
17	53	5.25352
18	53	7.25176
19	53	3.59082
20	53	0.165229
21	53	-0.983174
22	53	0.800731
23	53	5.30762
24	53	-0.0522166
25	53	3.45116
26	53	-2.19591
27	53	0.762502
28	53	5.48317
29	53	2.39214
30	53	-1.70932
31	53	4.35755
32	53	0.408351
33	53	-2.71705
34	53	5.69795
35	53	6.08782
36	53	8.08284
37	53	8.27151
38	53	3.71278
39	53	6.64603
40	53	0.25236
41	53	7.44082
42	53	-1.10131
43	53	11.6838
44	53	-8.46185
45	53	5.75338
46	53	3.44065
47	53	-4.51522
48	53	-0.651782
49	53	3.2305
50	53	8.68324
51	53	-9.23156
52	53	-26.6582
0	54	-0.914901
1	54	-0.816535
2	54	1.95974
3	54	0.279635
4	54	0.614111
5	54	3.17611
6	54	3.01264
7	54	6.04859
8	54	9.71706
9	54	7.18431
10	54	7.09912
11	54	1.68129
12	54	4.94367
13	54	6.85915
14	54	-2.21382
15	54	0.0207119
16	54	1.84994
17	54	6.85044
18	54	1.62928
19	54	2.36326
20	54	6.2287
21	54	5.05964
22	54	4.52047
23	54	2.24749
24	54	-2.94857
25	54	3.71164
26	54	0.872748
27	54	3.00467
28	54	3.30096
29	54	2.69908
30	54	4.56679
31	54	13.4404
32	54	0.776115
33	54	1.20929
34	54	5.36882
35	54	2.99634
36	54	2.09132
37	54	9.52766
38	54	2.36848
39	54	1.52497
40	54	1.11491
41	54	12.8149
42	54	0.966766
43	54	1.53457
44	54	4.61479
45	54	6.67615
46	54	4.9282
47	54	1.27875
48	54	-1.17617
49	54	0.985685
50	54	0.734886
51	54	-6.76503
52	54	-9.26028
53	54	35.312
0	55	7.70327
1	55	3.59887
2	55	1.98752
3	55	1.2399
4	55	3.00595
5	55	15.5744
6	55	6.02949
7	55	11.1742
8	55	7.20254
9	55	3.29955
10	55	3.62519
11	55	3.05151
12	55	0.682817
13	55	4.10278
14	55	9.67822
15	55	-0.100135
16	55	5.71747
17	55	5.53523
18	55	6.03484
19	55	7.7541
20	55	-2.57065
21	55	3.82447
22	55	8.07681
23	55	-1.83537
24	55	1.71557
25	55	7.37387
26	55	0.235279
27	55	5.20393
28	55	3.60459
29	55	-0.530797
30	55	1.82637
31	55	5.96468
32	55	-1.06848
33	55	-5.13252
34	55	7.21137
35	55	4.0452
36	55	3.5537
37	55	4.84987
38	55	1.70842
39	55	-0.337778
40	55	1.88645
41	55	6.84127
42	55	-1.3418
43	55	5.2537
44	55	0.294423
45	55	1.18557
46	55	5.32467
47	55	5.04948
48	55	2.04617
49	55	-0.493299
50	55	2.80909
51	55	-1.89777
52	55	-5.53692
53	55	-15.473
54	55	-14.5325
0	56	4.00634
1	56	3.43019
2	56	4.01495
3	56	5.01037
4	56	7.58248
5	56	6.16761
6	56	4.28812
7	56	3.85727
8	56	14.4125
9	56	3.67186
10	56	8.2079
11	56	6.56089
12	56	3.24058
13	56	9.78997
14	56	1.25404
15	56	12.0327
16	56	4.73074
17	56	5.51126
18	56	2.11964
19	56	0.282021
20	56	8.28117
21	56	2.40439
22	56	9.49308
23	56	4.50702
24	56	4.06301
25	56	7.77583
26	56	6.98695
27	56	9.43903
28	56	9.71967
29	56	6.63455
30	56	6.21579
31	56	-1.55118
32	56	3.29689
33	56	5.78807
34	56	7.91733
35	56	8.12239
36	56	16.5718
37	56	8.95063
38	56	-1.83027
39	56	6.77179
40	56	2.46412
41	56	7.40045
42	56	2.54267
43	56	3.55384
44	56	0.924771
45	56	4.83419
46	56	2.59762
47	56	4.12361
48	56	-2.91065
49	56	4.61891
50	56	11.2737
51	56	7.1601
52	56	-4.33244
53	56	-0.974988
54	56	-8.41266
55	56	-27.91
0	57	4.83699
1	57	2.2799
2	57	2.92562
3	57	0.428987
4	57	3.11336
5	57	2.2521
6	57	10.2013
7	57	10.2185
8	57	12.0076
9	57	11.5426
10	57	3.11637
11	57	0.820296
12	57	14.7131
13	57	8.93139
14	57	5.89761
15	57	5.07601
16	57	4.99675
17	57	6.88188
18	57	5.25428
19	57	6.95943
20	57	11.6528
21	57	6.12245
22	57	5.85086
23	57	8.88858
24	57	0.590636
25	57	8.1481
26	57	8.46521
27	57	13.3345
28	57	2.99741
29	57	7.00911
30	57	10.9309
31	57	0.441938
32	57	2.46848
33	57	1.86432
34	57	6.86315
35	57	8.20288
36	57	5.60187
37	57	9.04418
38	57	4.48906
39	57	-3.24321
40	57	6.44436
41	57	7.34008
42	57	1.81001
43	57	6.73715
44	57	0.691464
45	57	-0.678758
46	57	-2.63326
47	57	4.69547
48	57	10.9469
49	57	-4.58301
50	57	0.405318
51	57	4.04522
52	57	-1.66973
53	57	-6.83275
54	57	-2.51027
55	57	-6.54906
56	57	23.3527
0	58	4.50765
1	58	4.11734
2	58	4.49362
3	58	3.83089
4	58	3.3866
5	58	10.1082
6	58	10.0017
7	58	5.82379
8	58	7.6776
9	58	4.10117
10	58	7.11842
11	58	2.90491
12	58	4.30846
13	58	0.358964
14	58	2.60534
15	58	4.51914
16	58	7.87141
17	58	10.1396
18	58	1.28871
19	58	3.23225
20	58	8.4342
21	58	1.50667
22	58	3.31778
23	58	-1.64414
24	58	0.524807
25	58	7.0555
26	58	7.92671
27	58	10.9626
28	58	8.46764
29	58	3.4832
30	58	-1.92334
31	58	1.83448
32	58	4.57775
33	58	4.35865
34	58	6.69991
35	58	8.02738
36	58	2.10256
37	58	4.28861
38	58	6.6586
39	58	6.7
40	58	5.21603
41	58	4.70639
42	58	9.09885
43	58	2.0715
44	58	4.36579
45	58	10.7119
46	58	6.27589
47	58	0.673512
48	58	4.39883
49	58	0.503567
50	58	-1.40159
51	58	-2.77275
52	58	-3.62174
53	58	-7.3035
54	58	-6.24121
55	58	-7.96125
56	58	-11.7854
57	58	22.6711
0	59	7.03692
1	59	-1.59131
2	59	7.07842
3	59	-2.3043
4	59	4.43235
5	59	8.74706
6	59	13.5769
7	59	12.1644
8	59	6.47225
9	59	6.63874
10	59	10.1062
11	59	4.1716
12	59	4.443
13	59	6.29967
14	59	4.87973
15	59	8.42844
16	59	3.31274
17	59	10.0915
18	59	6.84234
19	59	1.27712
20	59	11.6211
21	59	-0.179034
22	59	2.73717
23	59	2.04164
24	59	2.57211
25	59	5.50867
26	59	4.32502
27	59	2.8737
28	59	10.4674
29	59	4.43755
30	59	4.16763
31	59	2.26353
32	59	-0.196686
33	59	4.69836
34	59	7.35109
35	59	9.37278
36	59	3.66416
37	59	-3.16438
38	59	2.29325
39	59	0.717685
40	59	9.40377
41	59	4.19988
42	59	7.21721
43	59	-5.10751
44	59	-4.23399
45	59	2.87023
46	59	-2.59609
47	59	3.02998
48	59	-0.744877
49	59	-2.47048
50	59	5.13679
51	59	6.00451
52	59	-6.86672
53	59	-3.36263
54	59	2.93071
55	59	-16.7056
56	59	-8.0452
57	59	-14.4798
58	59	39.3723
0	60	2.64705
1	60	1.03785
2	60	9.87736
3	60	4.12461
4	60	1.58742
5	60	5.60618
6	60	4.91759
7	60	6.84168
8	60	10.8741
9	60	15.7933
10	60	4.12188
11	60	3.41576
12	60	10.573
13	60	7.97845
14	60	1.73669
15	60	6.24795
16	60	-0.0625999
17	60	6.08333
18	60	4.74566
19	60	3.64068
20	60	3.71305
21	60	-1.4585
22	60	10.8562
23	60	3.68411
24	60	4.69914
25	60	16.5375
26	60	1.88789
27	60	3.96778
28	60	4.27921
29	60	3.52367
30	60	6.15611
31	60	5.00328
32	60	-2.55066
33	60	3.88018
34	60	3.70251
35	60	4.193
36	60	9.34486
37	60	6.19821
38	60	-1.23752
39	60	1.08607
40	60	8.07041
41	60	3.2728
42	60	11.3861
43	60	0.308506
44	60	2.67199
45	60	1.30008
46	60	-4.49951
47	60	-5.73118
48	60	2.19989
49	60	-6.00794
50	60	-0.0103241
51	60	1.36723
52	60	-6.03566
53	60	-2.6487
54	60	1.83477
55	60	-4.86391
56	60	-11.0097
57	60	0.648637
58	60	-7.18298
59	60	24.8064
0	61	6.48604
1	61	2.53694
2	61	1.47904
3	61	5.87938
4	61	11.0211
5	61	6.35766
6	61	13.4772
7	61	23.872
8	61	10.0307
9	61	8.17302
10	61	5.82061
11	61	5.84009
12	61	4.96344
13	61	10.1249
14	61	2.64227
15	61	9.68098
16	61	6.36287
17	61	9.3073
18	61	3.13833
19	61	4.39489
20	61	5.81484
21	61	8.35614
22	61	7.77502
23	61	6.4114
24	61	4.20787
25	61	3.59087
26	61	4.03534
27	61	7.33207
28	61	3.82722
29	61	4.22864
30	61	-2.6807
31	61	4.96661
32	61	7.55549
33	61	3.08937
34	61	2.76348
35	61	7.40285
36	61	9.43406
37	61	4.7871
38	61	3.93251
39	61	2.68888
40	61	4.4687
41	61	7.4349
42	61	3.46423
43	61	10.3364
44	61	1.83735
45	61	5.26163
46	61	1.01537
47	61	-0.293326
48	61	1.80154
49	61	2.57954
50	61	1.4228
51	61	-0.558491
52	61	2.83771
53	61	1.69548
54	61	-2.43579
55	61	-3.36126
56	61	-6.91802
57	61	-2.77123
58	61	-3.42738
59	61	3.7818
60	61	-6.59937
0	62	3.07829
1	62	2.04905
2	62	7.2151
3	62	2.20879
4	62	11.769
5	62	13.9486
6	62	9.21088
7	62	21.9374
8	62	19.1996
9	62	11.1293
10	62	0.618893
11	62	0.233941
12	62	8.93941
13	62	8.8849
14	62	6.58822
15	62	6.45853
16	62	2.32654
17	62	8.71918
18	62	9.73722
19	62	-2.51455
20	62	4.88288
21	62	4.46761
22	62	1.28493
23	62	2.78287
24	62	-0.734874
25	62	2.26642
26	62	3.26295
27	62	2.47244
28	62	10.5852
29	62	7.63742
30	62	8.04529
31	62	7.49722
32	62	4.1354
33	62	-1.59168
34	62	1.56276
35	62	0.292767
36	62	3.18221
37	62	8.47752
38	62	4.06393
39	62	11.3845
40	62	1.13542
41	62	-3.3155
42	62	0.834709
43	62	4.78402
44	62	-4.03622
45	62	3.24945
46	62	2.46828
47	62	4.02534
48	62	1.33868
49	62	-4.29923
50	62	-0.671214
51	62	2.35355
52	62	-9.7473
53	62	0.86351
54	62	-3.27626
55	62	7.68183
56	62	-0.613659
57	62	-4.50905
58	62	-2.10242
59	62	-9.45041
60	62	-12.9716
61	62	64.2818
0	63	5.17929
1	63	4.1239
2	63	14.8517
3	63	7.2311
4	63	6.80843
5	63	11.2676
6	63	15.6436
7	63	9.90792
8	63	15.3081
9	63	10.9877
10	63	10.2446
11	63	8.8073
12	63	11.8228
13	63	-0.954853
14	63	-2.1559
15	63	3.20345
16	63	7.3639
17	63	3.00219
18	63	9.09107
19	63	6.79812
20	63	0.678033
21	63	3.96476
22	63	3.70378
23	63	1.21615
24	63	4.51106
25	63	8.06221
26	63	4.26102
27	63	3.25471
28	63	8.68124
29	63	1.17424
30	63	5.34401
31	63	-0.267372
32	63	0.451628
33	63	-0.937981
34	63	7.02273
35	63	8.02228
36	63	5.8764
37	63	-1.64626
38	63	3.70901
39	63	-2.79149
40	63	7.84014
41	63	2.75337
42	63	6.36275
[truncated: 489 more rows]

## Sheet: Figure S28c
Figure S28c
PPARG in WG group				RNA-seq signal																	Interaction metaplots of promoter-centered regions													ΔRPS between tissues
Heatmap of intensity				GOM				MAD				RAD				ULB					GOM			MAD			RAD			ULB				ULB vs. GOM		ULB vs. MAD		ULB vs. RAD
Bin 1	Bin 2	Intensity		Chromosome	Start	End	Signal value	Chromosome	Start	End	Signal value	Chromosome	Start	End	Signal value	Chromosome	Start	End	Signal value		Bin 1	Bin 2	Intensity	Bin 1	Bin 2	Intensity	Bin 1	Bin 2	Intensity	Bin 1	Bin 2	Intensity		E_start	ΔRPS	E_start	ΔRPS	E_start	ΔRPS
0	1	-13.0663		13	68127186	68127686	0.2	13	68120186	68120686	1.684	13	68120186	68120686	1.86	13	68120186	68120686	0.572		37	3	0.881561	37	3	0.159379	37	5	0.817413	37	1	1.67863		68140000	-11.0054	68165000	1.53504	68165000	-6.35695
0	2	-24.0321		13	68136186	68136686	0.772	13	68120686	68121186	2.344	13	68120686	68121186	1.368	13	68120686	68121186	0.356		37	4	1.64259	37	6	1.015	37	6	3.03918	37	4	0.900471		68160000	-7.03855	68170000	10.4515	68170000	10.7753
1	2	41.4163		13	68136686	68137186	0.572	13	68121186	68121686	0.756	13	68121686	68122186	0.8	13	68124186	68124686	0.572		37	5	9.8374	37	7	5.37923	37	8	3.71865	37	6	1.38131		68165000	-0.63344	68175000	5.39509	68175000	1.14893
0	3	-3.84047		13	68137186	68137686	0.256	13	68121686	68122186	1.972	13	68122186	68122686	1.6	13	68124686	68125186	0.228		37	6	3.865	37	8	4.43994	37	9	5.73095	37	7	2.05254		68170000	9.39377	68185000	5.74915	68185000	-3.39262
1	3	-8.86457		13	68137686	68138186	0.8	13	68122186	68122686	1.772	13	68123186	68123686	0.172	13	68126686	68127186	0.472		37	7	4.05648	37	9	2.26911	37	10	13.8354	37	8	1.90611		68175000	4.75522	68200000	1.40441	68195000	-7.55749
2	3	46.0254		13	68139186	68139686	0.544	13	68122686	68123186	2.488	13	68123686	68124186	0.628	13	68127186	68127686	0.328		37	8	1.4547	37	10	5.94346	37	11	8.54064	37	9	4.66484		68185000	7.29867	68210000	9.10562	68200000	-0.954278
0	4	-8.95889		13	68139686	68140186	0.256	13	68123186	68123686	1.24	13	68124186	68124686	1.6	13	68128686	68129186	1.6		37	9	11.7034	37	11	8.86449	37	12	9.08651	37	10	7.4785		68200000	4.30843	68215000	3.07699	68205000	-7.96951
1	4	-6.51814		13	68142686	68143186	0.444	13	68123686	68124186	0.528	13	68124686	68125186	0.544	13	68130186	68130686	0.8		37	10	8.11194	37	12	4.84034	37	13	5.16251	37	11	19.3159		68205000	-3.2238	68235000	5.86422	68210000	4.65995
2	4	-18.8916		13	68143186	68143686	0.356	13	68124186	68124686	1.088	13	68125186	68125686	1.628	13	68130686	68131186	0.888		37	11	9.92217	37	13	3.20461	37	14	12.9517	37	12	10.2354		68210000	9.05198	68360000	6.04276	68215000	6.09017
3	4	-8.99848		13	68145686	68146186	0.8	13	68124686	68125186	1.884	13	68125686	68126186	0.228	13	68131186	68131686	0.712		37	12	5.48021	37	14	3.8099	37	15	7.86841	37	13	3.31189		68215000	7.7888	68365000	4.45596	68220000	-5.66363
0	5	-17.0478		13	68150186	68150686	1.6	13	68125186	68125686	0.128	13	68126186	68126686	0.244	13	68133686	68134186	0.072		37	13	3.25718	37	15	3.46508	37	16	13.9142	37	14	9.55905		68235000	2.95719	68370000	1.44416	68225000	-6.14505
1	5	8.20753		13	68150686	68151186	1.244	13	68125686	68126186	1.6	13	68126686	68127186	1.356	13	68134186	68134686	1.528		37	14	2.26038	37	16	2.78901	37	17	8.32359	37	15	4.95776		68345000	-5.24186	68390000	8.46611	68235000	-2.43077
2	5	-6.95352		13	68151186	68151686	0.356	13	68126186	68126686	0.8	13	68127686	68128186	1.344	13	68136186	68136686	0.772		37	15	2.98453	37	17	5.96491	37	18	14.5848	37	16	6.35671		68360000	6.97547	68420000	-0.347783	68360000	5.78153
3	5	-5.84359		13	68151686	68152186	0.144	13	68126686	68127186	0.472	13	68128186	68128686	2.6	13	68136686	68137186	0.028		37	16	2.99282	37	18	6.37801	37	19	8.34209	37	17	7.36931		68365000	3.55722	68435000	6.68304	68365000	0.940556
4	5	-21.5932		13	68152186	68152686	1.256	13	68127186	68127686	0.328	13	68128686	68129186	0.856	13	68139186	68139686	1.56		37	17	3.06089	37	19	3.89642	37	20	5.67152	37	18	6.61525		68370000	8.93858	68440000	4.80994	68370000	6.81395
0	6	-4.21299		13	68153186	68153686	0.772	13	68128186	68128686	2.588	13	68129686	68130186	0.772	13	68139686	68140186	3.912		37	18	9.83905	37	20	8.6847	37	21	11.0021	37	19	13.002		68390000	11.0282	68450000	10.1534	68390000	10.1194
1	6	-4.38312		13	68153686	68154186	0.028	13	68128686	68129186	3.744	13	68130186	68130686	0.372	13	68140186	68140686	0.9		37	19	3.95006	37	21	6.50896	37	22	12.9611	37	20	11.7617		68395000	-8.2651	68460000	-6.67822	68395000	-7.0504
2	6	2.61301		13	68157186	68157686	1.544	13	68129186	68129686	0.868	13	68130686	68131186	2.616	13	68140686	68141186	0.028		37	20	3.97289	37	22	0.615575	37	23	4.92747	37	21	5.33847		68400000	-4.71841	68470000	4.51178	68405000	-2.08348
3	6	-11.791		13	68157686	68158186	0.056	13	68130186	68130686	0.472	13	68131186	68131686	1.812	13	68143686	68144186	1.6		37	21	7.73165	37	23	4.14807	37	24	9.76555	37	22	6.81602		68405000	-4.88418	68475000	5.71959	68420000	0.719576
4	6	1.22338		13	68162686	68163186	0.772	13	68130686	68131186	2.744	13	68131686	68132186	0.028	13	68145186	68145686	1.572		37	22	4.47631	37	24	1.47056	37	25	3.69828	37	23	4.64491		68420000	3.21214	68480000	6.34808	68425000	-2.94738
5	6	-25.481		13	68163186	68163686	0.028	13	68131186	68131686	1.756	13	68132186	68132686	1.844	13	68145686	68146186	0.028		37	23	3.98375	37	27	6.7974	37	26	0.410265	37	24	7.33478		68435000	13.2422			68430000	-3.60922
0	7	2.19375		13	68163686	68164186	0.672	13	68131686	68132186	2.832	13	68132686	68133186	0.456	13	68146186	68146686	0.8		37	24	4.37758	47	37	6.36004	37	27	3.55279	37	25	2.58428		68440000	4.47163			68435000	2.27264
1	7	7.58093		13	68164186	68164686	0.128	13	68132186	68132686	2.74	13	68133186	68133686	1.516	13	68147186	68147686	0.172		37	25	5.40073	48	37	5.94419	37	28	0.828464	37	26	0.97499		68450000	4.23221			68440000	-1.47516
2	7	3.37071		13	68165186	68165686	0.672	13	68132686	68133186	0.828	13	68133686	68134186	0.884	13	68147686	68148186	0.628		37	26	1.65447	49	37	5.83364	48	37	6.62338	37	28	1.84033		68455000	-3.56881			68450000	2.7675
3	7	-2.83272		13	68165686	68166186	0.128	13	68133186	68133686	4.016	13	68134186	68134686	0.8	13	68148686	68149186	0.888		37	28	5.76376	50	37	3.91517	49	37	6.09487	46	37	2.91317		68460000	-8.65852			68455000	-9.7806
4	7	-19.5899		13	68167186	68167686	0.8	13	68133686	68134186	2.012	13	68135186	68135686	1.6	13	68149186	68149686	2.312		46	37	8.15503	51	37	11.017	50	37	7.43057	47	37	4.95264		68470000	9.93222			68460000	-9.34655
5	7	-6.85181		13	68168686	68169186	0.772	13	68134186	68134686	0.772	13	68135686	68136186	0.672	13	68149686	68150186	0.072		47	37	4.06853	52	37	0.871984	51	37	5.64724	48	37	6.85754		68475000	0.647382			68470000	6.53957
6	7	-9.62503		13	68169186	68169686	0.8	13	68134686	68135186	0.572	13	68136186	68136686	0.1	13	68150186	68150686	1.3		49	37	4.90094	53	37	0.097012	52	37	5.22906	49	37	11.8764		68480000	4.85558			68475000	-6.04657
0	8	-7.2056		13	68169686	68170186	0.028	13	68135186	68135686	2.844	13	68136686	68137186	1.3	13	68150686	68151186	0.228		50	37	4.81391	54	37	0.327387	53	37	3.24872	50	37	8.37113						68480000	5.00676
1	8	-5.61304		13	68170186	68170686	0.716	13	68135686	68136186	1.556	13	68137186	68137686	3.732	13	68151186	68151686	0.444		51	37	3.5226	55	37	6.35872	54	37	4.50769	51	37	12.4612
2	8	-3.13571		13	68170686	68171186	3.56	13	68136186	68136686	5.228	13	68137686	68138186	3.396	13	68151686	68152186	0.828		52	37	4.53365	56	37	2.57044	55	37	4.70543	52	37	5.53182
3	8	-1.70099		13	68171186	68171686	2.096	13	68136686	68137186	2.616	13	68138186	68138686	0.572	13	68152186	68152686	0.328		53	37	4.27915	57	37	6.30688	56	37	8.06082	53	37	5.82897
4	8	-6.54413		13	68171686	68172186	0.528	13	68137186	68137686	0.956	13	68138686	68139186	3.072	13	68155186	68155686	0.4		54	37	0.927464	58	37	7.03265	57	37	3.6969	54	37	5.89746
5	8	-7.7512		13	68172186	68172686	0.8	13	68137686	68138186	3.088	13	68139186	68139686	1.356	13	68155686	68156186	0.4		55	37	3.79659	59	37	1.92159	58	37	7.06233	55	37	14.8248
6	8	15.9133		13	68174686	68175186	0.2	13	68138186	68138686	1.612	13	68139686	68140186	3.216	13	68156186	68156686	2.316		56	37	9.27552	61	37	8.84312	59	37	5.03441	56	37	1.01042
7	8	37.355		13	68175186	68175686	1.572	13	68138686	68139186	0.528	13	68140186	68140686	0.556	13	68156686	68157186	0.084		57	37	7.61475	62	37	6.84346	60	37	3.04134	57	37	2.89634
0	9	-6.14983		13	68175686	68176186	0.728	13	68139186	68139686	2.988	13	68140686	68141186	0.628	13	68157686	68158186	0.172		58	37	9.86303	63	37	0.213163	61	37	7.77576	58	37	4.97885
1	9	-3.77072		13	68178186	68178686	0.344	13	68139686	68140186	4.788	13	68141186	68141686	1.044	13	68158186	68158686	1.172		59	37	1.07501	64	37	6.48313	62	37	7.83231	59	37	4.7219
2	9	-5.83493		13	68178686	68179186	2.128	13	68140186	68140686	3.224	13	68141686	68142186	4.488	13	68158686	68159186	1.056		60	37	6.35298	65	37	4.78121	63	37	7.42102	60	37	4.06178
3	9	-8.34867		13	68179186	68179686	0.728	13	68140686	68141186	2.716	13	68142186	68142686	5.312	13	68159186	68159686	1.816		61	37	5.28319	66	37	4.46958	64	37	10.8935	61	37	8.49533
4	9	-2.30563		13	68179686	68180186	29.216	13	68141186	68141686	3.256	13	68142686	68143186	0.8	13	68159686	68160186	2.984		62	37	4.65052	67	37	2.10841	65	37	11.0663	62	37	4.88493
5	9	-5.00424		13	68180186	68180686	29.284	13	68141686	68142186	1.028	13	68143186	68143686	1.944	13	68160186	68160686	0.672		63	37	3.84822	68	37	6.47339	66	37	4.2792	63	37	3.8118
6	9	-18.5418		13	68180686	68181186	48.836	13	68142186	68142686	1.172	13	68143686	68144186	2.412	13	68160686	68161186	0.128		65	37	5.11952	69	37	9.79263	67	37	9.49435	64	37	13.1662
7	9	-20.0668		13	68181186	68181686	99.064	13	68142686	68143186	2.616	13	68144186	68144686	1.872	13	68161686	68162186	1.116		66	37	2.26185	70	37	9.26497	68	37	15.996	65	37	9.59115
8	9	83.3965		13	68181686	68182186	81.548	13	68143186	68143686	1.04	13	68144686	68145186	0.772	13	68162186	68162686	0.484		67	37	8.02964	71	37	11.9109	69	37	12.461	66	37	6.8979
0	10	-8.40288		13	68182186	68182686	70.26	13	68143686	68144186	0.8	13	68145186	68145686	0.7	13	68164186	68164686	1.716		68	37	9.78418	72	37	3.36419	70	37	13.1735	67	37	12.2618
1	10	-6.30459		13	68182686	68183186	69.804	13	68144186	68144686	1.5	13	68145686	68146186	2.772	13	68164686	68165186	2.116		69	37	11.7729	73	37	7.28867	71	37	9.88314	68	37	6.21538
2	10	-7.72112		13	68183186	68183686	66.096	13	68144686	68145186	2.116	13	68146186	68146686	1.556	13	68165186	68165686	1.768		70	37	5.52146	74	37	4.43731	72	37	15.1303	69	37	3.11442
3	10	-14.8622		13	68183686	68184186	83.768	13	68145186	68145686	2.572	13	68146686	68147186	1.144	13	68166186	68166686	0.744		71	37	6.49049	75	37	1.63573	73	37	8.63	70	37	10.909
4	10	-11.6602		13	68184186	68184686	81.612	13	68145686	68146186	3.484	13	68147186	68147686	3.644	13	68166686	68167186	0.056		72	37	8.4364	77	37	0.839427	74	37	2.44078	71	37	16.4227
5	10	-8.63719		13	68184686	68185186	22.6	13	68146186	68146686	2.516	13	68147686	68148186	3.912	13	68167686	68168186	1.344		73	37	8.78117	78	37	0.119532	75	37	3.69927	72	37	9.08378
6	10	-14.6546		13	68185186	68185686	36.512	13	68146686	68147186	2.372	13	68148186	68148686	1.728	13	68168186	68168686	2.476		74	37	0.831016	79	37	1.51611	76	37	0.858545	73	37	13.6368
7	10	-8.27296		13	68185686	68186186	3.416	13	68147186	68147686	5.928	13	68148686	68149186	0.888	13	68168686	68169186	2.98		76	37	1.8589	80	37	0.0844237	78	37	2.87973	74	37	2.70533
8	10	-25.042		13	68186186	68186686	0.828	13	68147686	68148186	3.856	13	68149186	68149686	4.3	13	68169186	68169686	0.972		77	37	0.103881				79	37	2.85718	75	37	3.59307
9	10	55.3889		13	68186686	68187186	3.2	13	68148186	68148686	6.628	13	68149686	68150186	3.816	13	68169686	68170186	0.4		80	37	3.50411							76	37	0.122571
0	11	-6.31317		13	68187186	68187686	8.232	13	68148686	68149186	3.044	13	68150186	68150686	1.268	13	68170186	68170686	1.328											77	37	1.20329
1	11	-8.35874		13	68187686	68188186	2.896	13	68149186	68149686	4.4	13	68150686	68151186	1.7	13	68170686	68171186	1.116
2	11	-12.8787		13	68188186	68188686	27.628	13	68149686	68150186	4.256	13	68151186	68151686	2.844	13	68171186	68171686	2.828
3	11	-8.06944		13	68188686	68189186	24.544	13	68150186	68150686	0.128	13	68151686	68152186	0.884	13	68171686	68172186	1.4
4	11	-6.17705		13	68189186	68189686	1.3	13	68150686	68151186	4.376	13	68152686	68153186	2.4	13	68172186	68172686	0.672
5	11	-2.73449		13	68189686	68190186	1.328	13	68151186	68151686	3.828	13	68153186	68153686	1.472	13	68172686	68173186	1.828
6	11	-11.5163		13	68190186	68190686	1.116	13	68151686	68152186	4.712	13	68153686	68154186	1.728	13	68173186	68173686	0.256
7	11	-3.83705		13	68190686	68191186	50.812	13	68152186	68152686	0.584	13	68154186	68154686	2.044	13	68173686	68174186	0.072
8	11	-9.39043		13	68193186	68193686	0.672	13	68152686	68153186	0.344	13	68154686	68155186	3.828	13	68174186	68174686	0.728
9	11	-7.54129		13	68193686	68194186	2.816	13	68153186	68153686	2	13	68155186	68155686	5.092	13	68174686	68175186	1.6
10	11	-29.3014		13	68194186	68194686	0.112	13	68153686	68154186	1.016	13	68155686	68156186	4.468	13	68175186	68175686	3.116
0	12	-0.809584		13	68198186	68198686	0.4	13	68154186	68154686	4.356	13	68156186	68156686	3.5	13	68175686	68176186	0.884
1	12	-6.20911		13	68198686	68199186	0.3	13	68154686	68155186	2	13	68156686	68157186	3.012	13	68176186	68176686	0.172
2	12	-11.3951		13	68201686	68202186	0.7	13	68155186	68155686	2.728	13	68157186	68157686	2.056	13	68176686	68177186	0.9
3	12	-11.5107		13	68202186	68202686	0.644	13	68155686	68156186	0.944	13	68157686	68158186	0.8	13	68177186	68177686	0.428
4	12	-9.57335		13	68202686	68203186	0.156	13	68156186	68156686	4.456	13	68158186	68158686	2.088	13	68178186	68178686	0.916
5	12	-11.4237		13	68203186	68203686	2.4	13	68156686	68157186	3.828	13	68158686	68159186	3.256	13	68178686	68179186	2.7
6	12	-6.50332		13	68204686	68205186	0.7	13	68157186	68157686	1.228	13	68159186	68159686	1.444	13	68179186	68179686	1.456
7	12	-5.87168		13	68206186	68206686	0.772	13	68157686	68158186	2.2	13	68159686	68160186	2.7	13	68179686	68180186	44.948
8	12	-11.4133		13	68206686	68207186	0.828	13	68158186	68158686	0.072	13	68160186	68160686	1.6	13	68180186	68180686	93.412
9	12	-10.2676		13	68207186	68207686	0.544	13	68158686	68159186	2.888	13	68160686	68161186	1.784	13	68180686	68181186	66.86
10	12	-2.8957		13	68207686	68208186	2.172	13	68159186	68159686	3.7	13	68161186	68161686	3.216	13	68181186	68181686	115.256
11	12	29.1		13	68208186	68208686	1.284	13	68159686	68160186	3.856	13	68161686	68162186	1.184	13	68181686	68182186	128.492
0	13	-4.91999		13	68209686	68210186	0.8	13	68160186	68160686	1.384	13	68162186	68162686	2.116	13	68182186	68182686	121.06
1	13	-3.5766		13	68213186	68213686	0.472	13	68160686	68161186	1.816	13	68162686	68163186	3.872	13	68182686	68183186	104.596
2	13	-5.76749		13	68213686	68214186	0.528	13	68161186	68161686	2.616	13	68163186	68163686	2.94	13	68183186	68183686	90.184
3	13	-6.51705		13	68214186	68214686	0.8	13	68161686	68162186	5.528	13	68163686	68164186	1.072	13	68183686	68184186	92.476
4	13	-12.8614		13	68214686	68215186	2.676	13	68162186	68162686	4.572	13	68164186	68164686	4.248	13	68184186	68184686	102.152
5	13	-2.75204		13	68215186	68215686	3.868	13	68162686	68163186	2.856	13	68164686	68165186	3.468	13	68184686	68185186	26.992
6	13	-6.23323		13	68215686	68216186	0.456	13	68163186	68163686	3.344	13	68165186	68165686	5.672	13	68185186	68185686	36.716
7	13	0.256253		13	68216186	68216686	2.4	13	68163686	68164186	4.184	13	68165686	68166186	2.844	13	68185686	68186186	3.856
8	13	-7.26955		13	68216686	68217186	3.388	13	68164186	68164686	1.6	13	68166186	68166686	2.296	13	68186186	68186686	1.5
9	13	-0.125386		13	68217186	68217686	2.684	13	68164686	68165186	2.528	13	68166686	68167186	5.832	13	68186686	68187186	0.228
10	13	-2.77548		13	68217686	68218186	0.828	13	68165186	68165686	3.144	13	68167186	68167686	3.844	13	68187186	68187686	0.244
11	13	-3.64519		13	68218186	68218686	4.16	13	68165686	68166186	2.828	13	68167686	68168186	3.84	13	68187686	68188186	0.556
12	13	43.019		13	68218686	68219186	5.6	13	68166186	68166686	4.5	13	68168186	68168686	1.956	13	68188186	68188686	30.4
0	14	-5.25933		13	68219186	68219686	1.34	13	68166686	68167186	0.184	13	68168686	68169186	1.1	13	68188686	68189186	31.7
1	14	-3.16438		13	68219686	68220186	3.8	13	68167186	68167686	5.12	13	68169186	68169686	4.404	13	68189686	68190186	0.544
2	14	-6.46375		13	68220186	68220686	1.288	13	68167686	68168186	1.696	13	68169686	68170186	3.524	13	68190186	68190686	0.8
3	14	-3.37736		13	68220686	68221186	1.912	13	68168186	68168686	3.456	13	68170186	68170686	2.932	13	68190686	68191186	54.772
4	14	-7.07792		13	68302655	68303155	69.45	13	68168686	68169186	0.1	13	68170686	68171186	6.872	13	68191186	68191686	0.684
5	14	-3.39325		13	68303155	68303655	52.56	13	68169186	68169686	4.16	13	68171186	68171686	2.296	13	68191686	68192186	0.572
6	14	-0.505034		13	68303655	68304155	34.55	13	68169686	68170186	4.4	13	68172186	68172686	0.244	13	68192186	68192686	0.228
7	14	-2.54679		13	68304155	68304655	29.99	13	68170186	68170686	10.472	13	68172686	68173186	0.856	13	68193186	68193686	0.2
8	14	-5.90045		13	68304655	68305155	36.74	13	68170686	68171186	8.516	13	68173186	68173686	1	13	68193686	68194186	1.244
9	14	5.05637		13	68305155	68305655	37.75	13	68171186	68171686	3.38	13	68173686	68174186	0.8	13	68194186	68194686	0.156
10	14	-0.397509		13	68305655	68306155	26.59	13	68171686	68172186	0.3	13	68174186	68174686	1.288	13	68198186	68198686	1.4
11	14	4.45471		13	68306155	68306655	37.53	13	68172186	68172686	0.616	13	68174686	68175186	1.012	13	68198686	68199186	1.2
12	14	-11.4636		13	68306655	68307155	37.97	13	68172686	68173186	2.484	13	68175686	68176186	1.288	13	68200186	68200686	0.3
13	14	35.4268		13	68307155	68307655	31.94	13	68173186	68173686	0.5	13	68176186	68176686	2.556	13	68201186	68201686	0.888
0	15	-2.35951		13	68307655	68308155	32.51	13	68173686	68174186	1.472	13	68176686	68177186	2.888	13	68201686	68202186	1.512
1	15	-4.42775		13	68308155	68308655	25.04	13	68174186	68174686	1.016	13	68177186	68177686	4.684	13	68202686	68203186	3.672
2	15	-5.9818		13	68308655	68309155	18.44	13	68174686	68175186	1.212	13	68177686	68178186	0.284	13	68203186	68203686	1.128
3	15	-7.84686		13	68309155	68309655	17.45	13	68175186	68175686	0.8	13	68178186	68178686	1.216	13	68203686	68204186	2.4
4	15	-6.40853		13	68309655	68310155	21.17	13	68175686	68176186	0.172	13	68178686	68179186	3.556	13	68204686	68205186	1.144
5	15	-5.50884		13	68310155	68310655	12.55	13	68176186	68176686	0.7	13	68179186	68179686	2.016	13	68205186	68205686	1.256
6	15	-4.79297		13	68310655	68311155	20.72	13	68176686	68177186	3.604	13	68179686	68180186	42.46	13	68205686	68206186	0.8
7	15	0.383434		13	68311155	68311655	9.68	13	68177186	68177686	1.968	13	68180186	68180686	110.712	13	68206186	68206686	0.672
8	15	-8.20962		13	68311655	68312155	22	13	68177686	68178186	2.744	13	68180686	68181186	122.764	13	68206686	68207186	0.928
9	15	7.54143		13	68312155	68312655	12.8	13	68178186	68178686	1.056	13	68181186	68181686	177.3	13	68207686	68208186	0.744
10	15	-0.49327		13	68312655	68313155	8.84	13	68178686	68179186	0.856	13	68181686	68182186	151.584	13	68208186	68208686	0.056
11	15	0.344393		13	68313155	68313655	16.14	13	68179186	68179686	1.6	13	68182186	68182686	158.58	13	68209686	68210186	3.032
12	15	1.98167		13	68313655	68314155	18.53	13	68179686	68180186	43.492	13	68182686	68183186	137.548	13	68210186	68210686	1.04
13	15	0.539194		13	68314155	68314655	15.32	13	68180186	68180686	50.808	13	68183186	68183686	156.832	13	68210686	68211186	1.328
14	15	8.60359		13	68314655	68315155	6.41	13	68180686	68181186	81.536	13	68183686	68184186	174.596	13	68211186	68211686	1.544
0	16	-1.34244		13	68315155	68315655	22.57	13	68181186	68181686	172.068	13	68184186	68184686	142.584	13	68211686	68212186	0.856
1	16	-5.8217		13	68315655	68316155	24.22	13	68181686	68182186	139.684	13	68184686	68185186	46.244	13	68212686	68213186	0.072
2	16	-2.84799		13	68316155	68316655	18.43	13	68182186	68182686	167.428	13	68185186	68185686	65.768	13	68213186	68213686	0.628
3	16	-0.65752		13	68316655	68317155	14.75	13	68182686	68183186	132.728	13	68185686	68186186	4.2	13	68213686	68214186	0.372
4	16	-4.99861		13	68317155	68317655	9.45	13	68183186	68183686	124.08	13	68186186	68186686	2.672	13	68214186	68214686	1.228
5	16	4.60908		13	68317655	68318155	9.39	13	68183686	68184186	180.696	13	68186686	68187186	7.4	13	68214686	68215186	3.46
6	16	-2.81856		13	68318155	68318655	9.65	13	68184186	68184686	152.916	13	68187186	68187686	8.844	13	68215186	68215686	7.032
7	16	4.22647		13	68318655	68319155	11.66	13	68184686	68185186	51.208	13	68187686	68188186	6.912	13	68215686	68216186	6.296
8	16	2.99355		13	68319155	68319655	9.25	13	68185186	68185686	69.3	13	68188186	68188686	63.956	13	68216186	68216686	2.884
9	16	8.41223		13	68319655	68320155	8.22	13	68185686	68186186	4.104	13	68188686	68189186	52.7	13	68216686	68217186	8.476
10	16	4.28821		13	68320155	68320655	10.18	13	68186186	68186686	9.544	13	68189186	68189686	3.3	13	68217186	68217686	4.412
11	16	14.5947		13	68320655	68321155	6.07	13	68186686	68187186	7.312	13	68189686	68190186	0.056	13	68217686	68218186	0.14
12	16	13.2752		13	68321155	68321655	13.77	13	68187186	68187686	3.568	13	68190186	68190686	0.616	13	68218186	68218686	1.372
13	16	10.7188		13	68321655	68322155	14.98	13	68187686	68188186	3.288	13	68190686	68191186	70.132	13	68218686	68219186	5.072
14	16	11.7195		13	68322155	68322655	9.63	13	68188186	68188686	64.784	13	68191186	68191686	2.352	13	68219186	68219686	1.556
15	16	67.5705		13	68322655	68323155	4.71	13	68188686	68189186	59.044	13	68193186	68193686	2.172	13	68219686	68220186	2.4
0	17	-4.58446		13	68323155	68323655	4.12	13	68189186	68189686	3.172	13	68193686	68194186	5.628	13	68220186	68220686	0.972
1	17	-6.1577		13	68323655	68324155	3.22	13	68189686	68190186	0.612	13	68195186	68195686	0.544	13	68220686	68221186	0.228
2	17	-4.52923		13	68324155	68324655	5.14	13	68190186	68190686	2.144	13	68195686	68196186	0.256	13	68302655	68303155	158.47
3	17	-4.73727		13	68324655	68325155	7.87	13	68190686	68191186	81.884	13	68196186	68196686	1.472	13	68303155	68303655	86.94
4	17	-9.12444		13	68325155	68325655	6.97	13	68192686	68193186	0.488	13	68196686	68197186	0.128	13	68303655	68304155	59.95
5	17	-2.06203		13	68325655	68326155	9.68	13	68193186	68193686	2.584	13	68198186	68198686	1.244	13	68304155	68304655	90.95
6	17	-0.0519753		13	68326155	68326655	13.6	13	68193686	68194186	0.3	13	68198686	68199186	1.056	13	68304655	68305155	84.22
7	17	2.36377		13	68326655	68327155	23.97	13	68194186	68194686	0.6	13	68200186	68200686	1.472	13	68305155	68305655	75.24
8	17	4.90335		13	68327155	68327655	12.09	13	68194686	68195186	3.128	13	68200686	68201186	0.628	13	68305655	68306155	104.18
9	17	8.6935		13	68327655	68328155	11.91	13	68198686	68199186	0.2	13	68201686	68202186	0.844	13	68306155	68306655	126.66
10	17	5.79026		13	68328155	68328655	21.48	13	68199686	68200186	0.872	13	68202186	68202686	0.556	13	68306655	68307155	90.77
11	17	4.04742		13	68328655	68329155	10.16	13	68200186	68200686	2.872	13	68202686	68203186	0.172	13	68307155	68307655	92.77
12	17	4.68385		13	68329155	68329655	15.08	13	68200686	68201186	1.328	13	68203186	68203686	1.072	13	68307655	68308155	116.76
13	17	7.2052		13	68329655	68330155	9.3	13	68201186	68201686	1.744	13	68203686	68204186	0.9	13	68308155	68308655	97.39
14	17	-4.0386		13	68330155	68330655	13.16	13	68201686	68202186	1.128	13	68204186	68204686	0.928	13	68308655	68309155	83.82
15	17	-1.5641		13	68330655	68331155	18.2	13	68202186	68202686	1.056	13	68204686	68205186	1.372	13	68309155	68309655	56.74
16	17	-9.25749		13	68331155	68331655	13.78	13	68204186	68204686	0.444	13	68205186	68205686	0.256	13	68309655	68310155	76.97
0	18	-4.72896		13	68331655	68332155	9.65	13	68204686	68205186	2.756	13	68205686	68206186	1.56	13	68310155	68310655	85.02
1	18	-1.19911		13	68332155	68332655	15.26	13	68205686	68206186	0.444	13	68206186	68206686	0.84	13	68310655	68311155	86.69
2	18	-4.11643		13	68332655	68333155	5.81	13	68206186	68206686	0.7	13	68206686	68207186	0.944	13	68311155	68311655	70.3
3	18	-4.87339		13	68333155	68333655	4.91	13	68206686	68207186	2.056	13	68207186	68207686	2.256	13	68311655	68312155	100.72
4	18	-8.00512		13	68333655	68334155	17.24	13	68209186	68209686	1.572	13	68207686	68208186	0.8	13	68312155	68312655	30.05
5	18	-3.54887		13	68334155	68334655	10.4	13	68209686	68210186	0.8	13	68208186	68208686	2.732	13	68312655	68313155	20.02
6	18	-8.47921		13	68334655	68335155	10.17	13	68210186	68210686	0.372	13	68208686	68209186	2.84	13	68313155	68313655	69.37
7	18	-0.999835		13	68335155	68335655	4.44	13	68210686	68211186	1.056	13	68209186	68209686	1.172	13	68313655	68314155	45.2
8	18	8.1314		13	68335655	68336155	7.63	13	68212186	68212686	0.8	13	68209686	68210186	1.928	13	68314155	68314655	71.79
9	18	1.38525		13	68336155	68336655	10.22	13	68213186	68213686	1.172	13	68210186	68210686	0.2	13	68314655	68315155	73.18
10	18	5.96717		13	68336655	68337155	6.35	13	68213686	68214186	1.372	13	68210686	68211186	1.528	13	68315155	68315655	104.32
11	18	-1.07087		13	68337155	68337655	8.46	13	68214186	68214686	3.072	13	68211686	68212186	0.8	13	68315655	68316155	68.49
12	18	-2.26703		13	68337655	68338155	10.82	13	68214686	68215186	2.844	13	68212686	68213186	0.572	13	68316155	68316655	72.49
13	18	4.69314		13	68338155	68338655	13.62	13	68215186	68215686	3.944	13	68213186	68213686	2.072	13	68316655	68317155	54.22
14	18	-1.45901		13	68338655	68339155	13.93	13	68215686	68216186	3.768	13	68213686	68214186	3.144	13	68317155	68317655	49.63
15	18	-5.84398		13	68339155	68339655	9.27	13	68216186	68216686	1.144	13	68214186	68214686	4.084	13	68317655	68318155	16.56
16	18	-24.6282		13	68339655	68340155	7.21	13	68216686	68217186	0.384	13	68214686	68215186	4	13	68318155	68318655	71.8
17	18	27.9665		13	68340155	68340655	4.33	13	68217186	68217686	6.388	13	68215186	68215686	3	13	68318655	68319155	71.07
0	19	-7.74893		13	68340655	68341155	5.35	13	68217686	68218186	3.772	13	68215686	68216186	1.016	13	68319155	68319655	78.66
1	19	-4.55255		13	68341155	68341655	9.5	13	68218186	68218686	4.128	13	68216186	68216686	5.884	13	68319655	68320155	37.87
2	19	-6.25959		13	68341655	68342155	15.52	13	68218686	68219186	9.316	13	68216686	68217186	3.844	13	68320155	68320655	39.03
3	19	-6.29103		13	68342155	68342655	6.03	13	68219186	68219686	2.696	13	68217186	68217686	9.348	13	68320655	68321155	83.42
4	19	-3.75558		13	68342655	68343155	11.99	13	68219686	68220186	0.8	13	68217686	68218186	4.736	13	68321155	68321655	76.88
5	19	-9.51353		13	68343155	68343655	5.33	13	68220186	68220686	0.344	13	68218186	68218686	3.06	13	68321655	68322155	90.68
6	19	-2.73927		13	68343655	68344155	4.81	13	68220686	68221186	7.116	13	68218686	68219186	3.928	13	68322155	68322655	90.71
7	19	-3.19454		13	68344155	68344655	7.24	13	68221186	68221686	2.084	13	68219186	68219686	0.912	13	68322655	68323155	51.76
8	19	-1.96082		13	68344655	68345155	11.93	13	68302655	68303155	104.74	13	68219686	68220186	4.944	13	68323155	68323655	54.3
9	19	1.57433		13	68345155	68345655	17.04	13	68303155	68303655	76.17	13	68220186	68220686	1.8	13	68323655	68324155	39.1
10	19	0.444379		13	68345655	68346155	6.04	13	68303655	68304155	36.26	13	68220686	68221186	1.228	13	68324155	68324655	53.89
11	19	0.366195		13	68346155	68346655	5.61	13	68304155	68304655	50.39	13	68221186	68221686	0.828	13	68324655	68325155	47.4
12	19	7.63251		13	68346655	68347155	3.95	13	68304655	68305155	65.51	13	68302655	68303155	143.72	13	68325155	68325655	53.54
13	19	-2.27585		13	68347155	68347655	5.81	13	68305155	68305655	45.55	13	68303155	68303655	116.22	13	68325655	68326155	37.91
14	19	-0.274609		13	68347655	68348155	3.38	13	68305655	68306155	51.11	13	68303655	68304155	73.8	13	68326155	68326655	85.82
15	19	-8.18717		13	68348155	68348655	5	13	68306155	68306655	66.89	13	68304155	68304655	84.39	13	68326655	68327155	76.41
16	19	-10.105		13	68348655	68349155	11.29	13	68306655	68307155	53.88	13	68304655	68305155	91.41	13	68327155	68327655	87.9
17	19	-7.45687		13	68349155	68349655	5.22	13	68307155	68307655	69.22	13	68305155	68305655	75.33	13	68327655	68328155	69.81
18	19	11.9331		13	68349655	68350155	4.17	13	68307655	68308155	51.32	13	68305655	68306155	125.1	13	68328155	68328655	62.2
0	20	1.03008		13	68350155	68350655	6.55	13	68308155	68308655	54.32	13	68306155	68306655	105.33	13	68328655	68329155	64.63
1	20	-2.8323		13	68350655	68351155	10.46	13	68308655	68309155	44.7	13	68306655	68307155	82.15	13	68329155	68329655	38.92
2	20	-6.15939		13	68351155	68351655	1.59	13	68309155	68309655	48.72	13	68307155	68307655	82.35	13	68329655	68330155	40.87
3	20	-3.95567		13	68351655	68352155	2.32	13	68309655	68310155	55.46	13	68307655	68308155	91.41	13	68330155	68330655	59.13
4	20	-9.6319		13	68352155	68352655	10.51	13	68310155	68310655	63.76	13	68308155	68308655	66.32	13	68330655	68331155	61.3
5	20	-2.41343		13	68352655	68353155	6.28	13	68310655	68311155	53.97	13	68308655	68309155	61.51	13	68331155	68331655	36.14
6	20	-2.10443		13	68353155	68353655	11.99	13	68311155	68311655	39.3	13	68309155	68309655	50.88	13	68331655	68332155	52.27
7	20	-0.159498		13	68353655	68354155	12.41	13	68311655	68312155	44	13	68309655	68310155	79.06	13	68332155	68332655	45.01
8	20	-2.17928		13	68354155	68354655	8.73	13	68312155	68312655	30.56	13	68310155	68310655	70.1	13	68332655	68333155	49.46
9	20	-0.887767		13	68354655	68355155	7.17	13	68312655	68313155	26.33	13	68310655	68311155	53.88	13	68333155	68333655	53.99
10	20	7.33013		13	68355155	68355655	6.52	13	68313155	68313655	52.23	13	68311155	68311655	55.05	13	68333655	68334155	58.8
11	20	2.64045		13	68355655	68356155	5.09	13	68313655	68314155	33.78	13	68311655	68312155	65.76	13	68334155	68334655	82.27
12	20	5.75747		13	68356155	68356655	13.22	13	68314155	68314655	29.1	13	68312155	68312655	63	13	68334655	68335155	70.14
13	20	3.2264		13	68356655	68357155	2.17	13	68314655	68315155	22.96	13	68312655	68313155	30.98	13	68335155	68335655	56.55
14	20	-4.11829		13	68357155	68357655	8.57	13	68315155	68315655	45.47	13	68313155	68313655	68.36	13	68335655	68336155	44.26
15	20	6.24502		13	68357655	68358155	9.01	13	68315655	68316155	27.59	13	68313655	68314155	47.11	13	68336155	68336655	58.43
16	20	-7.16084		13	68358155	68358655	3.97	13	68316155	68316655	74.21	13	68314155	68314655	60	13	68336655	68337155	55.28
17	20	-5.55077		13	68358655	68359155	5	13	68316655	68317155	38.41	13	68314655	68315155	47.82	13	68337155	68337655	59.2
18	20	6.30588		13	68359155	68359655	7.15	13	68317155	68317655	30.95	13	68315155	68315655	59.4	13	68337655	68338155	73.23
19	20	52.6383		13	68359655	68360155	2.35	13	68317655	68318155	17.8	13	68315655	68316155	57.57	13	68338155	68338655	65.02
0	21	0.501438		13	68360155	68360655	6.55	13	68318155	68318655	21.76	13	68316155	68316655	74.74	13	68338655	68339155	71.92
1	21	1.88193		13	68360655	68361155	4.07	13	68318655	68319155	33.07	13	68316655	68317155	69.89	13	68339155	68339655	23.92
2	21	-1.57843		13	68361155	68361655	6.16	13	68319155	68319655	37.72	13	68317155	68317655	49.73	13	68339655	68340155	29.98
3	21	-6.5754		13	68361655	68362155	4.26	13	68319655	68320155	19.35	13	68317655	68318155	17.34	13	68340155	68340655	45.54
4	21	-4.77942		13	68362155	68362655	4.81	13	68320155	68320655	19.11	13	68318155	68318655	31.86	13	68340655	68341155	70.35
5	21	-1.42652		13	68362655	68363155	2.89	13	68320655	68321155	32	13	68318655	68319155	53.77	13	68341155	68341655	53.58
6	21	-2.03585		13	68363155	68363655	5.91	13	68321155	68321655	28.7	13	68319155	68319655	41.3	13	68341655	68342155	71.82
7	21	1.77789		13	68363655	68364155	23.24	13	68321655	68322155	29.73	13	68319655	68320155	35.83	13	68342155	68342655	58.54
8	21	-4.3138		13	68364155	68364655	6.58	13	68322155	68322655	35.08	13	68320155	68320655	35.18	13	68342655	68343155	35.58
9	21	0.753185		13	68364655	68365155	7.67	13	68322655	68323155	26.52	13	68320655	68321155	47.62	13	68343155	68343655	51.37
10	21	0.853241		13	68365155	68365655	8.74	13	68323155	68323655	21.95	13	68321155	68321655	44.5	13	68343655	68344155	51.05
11	21	2.2599		13	68365655	68366155	2.08	13	68323655	68324155	16.08	13	68321655	68322155	54.86	13	68344155	68344655	48.45
12	21	5.08826		13	68366155	68366655	13.71	13	68324155	68324655	11.88	13	68322155	68322655	56.23	13	68344655	68345155	65.4
13	21	-1.97977		13	68366655	68367155	8.66	13	68324655	68325155	25.6	13	68322655	68323155	41.12	13	68345155	68345655	52.16
14	21	-10.8349		13	68367155	68367655	9.72	13	68325155	68325655	31.7	13	68323155	68323655	30.96	13	68345655	68346155	43.26
15	21	-5.99097		13	68367655	68368155	3.87	13	68325655	68326155	25.72	13	68323655	68324155	42.54	13	68346155	68346655	55.28
16	21	3.77394		13	68368155	68368655	6.1	13	68326155	68326655	36.5	13	68324155	68324655	33.65	13	68346655	68347155	77.78
17	21	-0.909791		13	68368655	68369155	0.83	13	68326655	68327155	62.37	13	68324655	68325155	31.16	13	68347155	68347655	76.86
18	21	-0.0839759		13	68369155	68369655	2.37	13	68327155	68327655	45.24	13	68325155	68325655	35.68	13	68347655	68348155	54.87
19	21	-17.203		13	68370155	68370655	1.62	13	68327655	68328155	49.49	13	68325655	68326155	40.46	13	68348155	68348655	61.86
20	21	39.3195		13	68370655	68371155	4.6	13	68328155	68328655	53.67	13	68326155	68326655	46.75	13	68348655	68349155	49.87
0	22	3.75874		13	68371155	68371655	1.6	13	68328655	68329155	49.16	13	68326655	68327155	60.3	13	68349155	68349655	48.07
1	22	-1.62647		13	68371655	68372155	3.38	13	68329155	68329655	59.64	13	68327155	68327655	55.8	13	68349655	68350155	56.6
2	22	-0.0312843		13	68372155	68372655	0.8	13	68329655	68330155	44.79	13	68327655	68328155	61.52	13	68350155	68350655	27.83
3	22	-4.39231		13	68372655	68373155	2.31	13	68330155	68330655	63.82	13	68328155	68328655	70.34	13	68350655	68351155	25.87
4	22	-5.68959		13	68373155	68373655	2.9	13	68330655	68331155	62.81	13	68328655	68329155	45.49	13	68351155	68351655	48.51
5	22	0.182608		13	68373655	68374155	3.49	13	68331155	68331655	40.84	13	68329155	68329655	51.11	13	68351655	68352155	61.51
6	22	-0.326584		13	68374155	68374655	1.44	13	68331655	68332155	52.67	13	68329655	68330155	54.34	13	68352155	68352655	41.09
7	22	-0.565551		13	68374655	68375155	1.76	13	68332155	68332655	38.51	13	68330155	68330655	44.4	13	68352655	68353155	39.42
8	22	-0.621547		13	68375155	68375655	1.18	13	68332655	68333155	30.12	13	68330655	68331155	52.24	13	68353155	68353655	42.31
9	22	6.23204		13	68375655	68376155	3.83	13	68333155	68333655	32.04	13	68331155	68331655	48.57	13	68353655	68354155	54.38
10	22	1.10152		13	68376155	68376655	1.56	13	68333655	68334155	32.01	13	68331655	68332155	53.85	13	68354155	68354655	42.4
11	22	3.56139		13	68376655	68377155	6.06	13	68334155	68334655	40.9	13	68332155	68332655	60.13	13	68354655	68355155	40.65
12	22	4.51713		13	68377155	68377655	5.39	13	68334655	68335155	25.1	13	68332655	68333155	39.27	13	68355155	68355655	57.72
13	22	-0.152743		13	68377655	68378155	3.72	13	68335155	68335655	19.52	13	68333155	68333655	35.32	13	68355655	68356155	48.25
14	22	2.41844		13	68378155	68378655	9.17	13	68335655	68336155	33.6	13	68333655	68334155	44.95	13	68356155	68356655	38.25
15	22	-0.517059		13	68378655	68379155	3.27	13	68336155	68336655	34.27	13	68334155	68334655	50.54	13	68356655	68357155	11.54
16	22	0.807052		13	68379155	68379655	6.11	13	68336655	68337155	30.69	13	68334655	68335155	27.92	13	68357155	68357655	16.46
17	22	-6.77952		13	68379655	68380155	3.34	13	68337155	68337655	23.13	13	68335155	68335655	35.41	13	68357655	68358155	31.12
18	22	2.0386		13	68380155	68380655	3.16	13	68337655	68338155	42.65	13	68335655	68336155	39.14	13	68358155	68358655	28.06
19	22	-3.53978		13	68380655	68381155	4.77	13	68338155	68338655	44.91	13	68336155	68336655	33.78	13	68358655	68359155	34.02
20	22	2.41758		13	68381155	68381655	3.17	13	68338655	68339155	32.48	13	68336655	68337155	35.35	13	68359155	68359655	56.69
21	22	37.4011		13	68381655	68382155	1.38	13	68339155	68339655	35.95	13	68337155	68337655	34.14	13	68359655	68360155	30.7
0	23	-2.13469		13	68382155	68382655	2.01	13	68339655	68340155	27.3	13	68337655	68338155	50.39	13	68360155	68360655	57.28
1	23	-3.14958		13	68382655	68383155	2.2	13	68340155	68340655	23.79	13	68338155	68338655	72.79	13	68360655	68361155	54.9
2	23	-4.27271		13	68383155	68383655	41.28	13	68340655	68341155	24.94	13	68338655	68339155	48.17	13	68361155	68361655	32.04
3	23	-4.37402		13	68383655	68384155	190.13	13	68341155	68341655	32.87	13	68339155	68339655	49.88	13	68361655	68362155	30.79
4	23	1.56275		13	68384155	68384655	4.71	13	68341655	68342155	39.32	13	68339655	68340155	34.27	13	68362155	68362655	47.25
5	23	-5.63083		13	68384655	68385155	6.3	13	68342155	68342655	39.92	13	68340155	68340655	42.4	13	68362655	68363155	52.67
6	23	-4.446		13	68385155	68385655	126.7	13	68342655	68343155	28.59	13	68340655	68341155	35.88	13	68363155	68363655	39.55
7	23	1.27014		13	68385655	68386155	8	13	68343155	68343655	28.64	13	68341155	68341655	34.39	13	68363655	68364155	151.77
8	23	-4.21683		13	68386155	68386655	13.63	13	68343655	68344155	27.76	13	68341655	68342155	40.29	13	68364155	68364655	65.44
9	23	-1.81479		13	68386655	68387155	9.6	13	68344155	68344655	33.78	13	68342155	68342655	40.32	13	68364655	68365155	50.59
10	23	-1.44064		13	68387155	68387655	5.55	13	68344655	68345155	40.97	13	68342655	68343155	23.62	13	68365155	68365655	58.66
11	23	5.93604		13	68387655	68388155	12.24	13	68345155	68345655	46.47	13	68343155	68343655	33.15	13	68365655	68366155	51.58
12	23	4.75373		13	68388155	68388655	6.07	13	68345655	68346155	21.01	13	68343655	68344155	34.34	13	68366155	68366655	85.21
13	23	4.5367		13	68388655	68389155	4.6	13	68346155	68346655	30.85	13	68344155	68344655	42.67	13	68366655	68367155	92.41
14	23	1.1017		13	68389155	68389655	3.98	13	68346655	68347155	30.66	13	68344655	68345155	46.64	13	68367155	68367655	68.31
15	23	-4.29836		13	68389655	68390155	6.32	13	68347155	68347655	26.86	13	68345155	68345655	50.68	13	68367655	68368155	88.02
16	23	3.86723		13	68390155	68390655	10.52	13	68347655	68348155	27.67	13	68345655	68346155	28.93	13	68368155	68368655	70.98
17	23	7.30909		13	68390655	68391155	6.99	13	68348155	68348655	27.35	13	68346155	68346655	33.7	13	68368655	68369155	83.84
18	23	-4.60714		13	68391155	68391655	13.33	13	68348655	68349155	23.84	13	68346655	68347155	27.33	13	68369155	68369655	51.12
19	23	-8.07935		13	68391655	68392155	6.44	13	68349155	68349655	18.06	13	68347155	68347655	29.63	13	68369655	68370155	70.11
20	23	2.81681		13	68392155	68392655	6.78	13	68349655	68350155	33.57	13	68347655	68348155	39.61	13	68370155	68370655	36.88
21	23	-1.51805		13	68392655	68393155	10.04	13	68350155	68350655	27.42	13	68348155	68348655	42.87	13	68370655	68371155	63.22
22	23	56.7727		13	68393155	68393655	11.44	13	68350655	68351155	35.17	13	68348655	68349155	37.93	13	68371155	68371655	51.47
0	24	-1.57057		13	68393655	68394155	7.29	13	68351155	68351655	38.36	13	68349155	68349655	26.02	13	68371655	68372155	46.77
1	24	-3.53622		13	68394155	68394655	36.48	13	68351655	68352155	33.17	13	68349655	68350155	29.41	13	68372155	68372655	46.92
2	24	-4.92556		13	68394655	68395155	114.55	13	68352155	68352655	30.16	13	68350155	68350655	31.32	13	68372655	68373155	50.96
3	24	-1.71372		13	68395155	68395655	10.29	13	68352655	68353155	23.16	13	68350655	68351155	44.73	13	68373155	68373655	48.15
4	24	-2.459		13	68395655	68396155	9.21	13	68353155	68353655	39.77	13	68351155	68351655	32.52	13	68373655	68374155	49.56
5	24	-2.73577		13	68396155	68396655	15.65	13	68353655	68354155	41.72	13	68351655	68352155	29.51	13	68374155	68374655	34.55
6	24	-3.69582		13	68396655	68397155	4.21	13	68354155	68354655	37.5	13	68352155	68352655	34.99	13	68374655	68375155	44.76
7	24	-4.32751		13	68397155	68397655	4.2	13	68354655	68355155	52.77	13	68352655	68353155	32.56	13	68375155	68375655	35.26
8	24	4.17199		13	68397655	68398155	5.12	13	68355155	68355655	29.39	13	68353155	68353655	33.41	13	68375655	68376155	71.33
9	24	-5.01112		13	68398155	68398655	8.66	13	68355655	68356155	21.86	13	68353655	68354155	29.09	13	68376155	68376655	53.71
10	24	1.96901		13	68398655	68399155	11.13	13	68356155	68356655	41.85	13	68354155	68354655	21.11	13	68376655	68377155	36.93
11	24	-2.84475		13	68399155	68399655	7.82	13	68356655	68357155	27.51	13	68354655	68355155	32.07	13	68377155	68377655	50.03
12	24	5.17682		13	68399655	68400155	7.12	13	68357155	68357655	25.79	13	68355155	68355655	33.99	13	68377655	68378155	52.24
13	24	6.53978		13	68400155	68400655	3.08	13	68357655	68358155	34.46	13	68355655	68356155	19.85	13	68378155	68378655	44.22
14	24	-1.57728		13	68400655	68401155	12.8	13	68358155	68358655	30.05	13	68356155	68356655	30.86	13	68378655	68379155	55.9
15	24	2.69298		13	68401155	68401655	16.51	13	68358655	68359155	22.79	13	68356655	68357155	19.25	13	68379155	68379655	61.39
16	24	-3.5116		13	68401655	68402155	17.04	13	68359155	68359655	20.26	13	68357155	68357655	19.81	13	68379655	68380155	49.93
17	24	6.8147		13	68402155	68402655	4.28	13	68359655	68360155	17.23	13	68357655	68358155	24.93	13	68380155	68380655	73.8
18	24	8.22568		13	68402655	68403155	8.08	13	68360155	68360655	29.66	13	68358155	68358655	32.34	13	68380655	68381155	56.61
19	24	-1.84391		13	68403155	68403655	6.36	13	68360655	68361155	33.65	13	68358655	68359155	27.3	13	68381155	68381655	42.23
20	24	-5.02828		13	68403655	68404155	12.15	13	68361155	68361655	22.18	13	68359155	68359655	26.96	13	68381655	68382155	41.65
21	24	17.4155		13	68404155	68404655	6.91	13	68361655	68362155	25.59	13	68359655	68360155	19.44	13	68382155	68382655	53.93
22	24	6.67432		13	68404655	68405155	2.16	13	68362155	68362655	20.09	13	68360155	68360655	24.98	13	68382655	68383155	68.13
23	24	40.5465		13	68405155	68405655	6.66	13	68362655	68363155	24.08	13	68360655	68361155	31.88	13	68383155	68383655	143.05
0	25	-1.26843		13	68405655	68406155	5.23	13	68363155	68363655	12.33	13	68361155	68361655	30.49	13	68383655	68384155	536.5
1	25	-1.17701		13	68406155	68406655	12.96	13	68363655	68364155	66.39	13	68361655	68362155	29.95	13	68384155	68384655	38.35
2	25	0.430458		13	68406655	68407155	201.82	13	68364155	68364655	34.36	13	68362155	68362655	13.69	13	68384655	68385155	34.2
3	25	-5.27038		13	68407155	68407655	11.09	13	68364655	68365155	15.6	13	68362655	68363155	19.7	13	68385155	68385655	319.22
4	25	-6.13278		13	68407655	68408155	13.5	13	68365155	68365655	23.69	13	68363155	68363655	22.72	13	68385655	68386155	45.49
5	25	-3.70467		13	68408155	68408655	12.75	13	68365655	68366155	27.58	13	68363655	68364155	48.25	13	68386155	68386655	49.37
6	25	2.46033		13	68408655	68409155	11.78	13	68366155	68366655	18.97	13	68364155	68364655	38.24	13	68386655	68387155	46.75
7	25	4.02493		13	68409155	68409655	25.55	13	68366655	68367155	33.54	13	68364655	68365155	28.38	13	68387155	68387655	41.23
8	25	1.75641		13	68409655	68410155	12.19	13	68367155	68367655	24.14	13	68365155	68365655	27.85	13	68387655	68388155	49.87
9	25	-0.563618		13	68410155	68410655	19.27	13	68367655	68368155	20.5	13	68365655	68366155	26.44	13	68388155	68388655	45.75
10	25	-1.85274		13	68410655	68411155	11.63	13	68368155	68368655	16.43	13	68366155	68366655	23.73	13	68388655	68389155	28.86
11	25	-3.39044		13	68411155	68411655	2.22	13	68368655	68369155	16.31	13	68366655	68367155	34.88	13	68389155	68389655	33.77
12	25	0.322269		13	68411655	68412155	5.21	13	68369155	68369655	16.58	13	68367155	68367655	26.09	13	68389655	68390155	26.87
13	25	-0.201511		13	68412155	68412655	7.31	13	68369655	68370155	10.41	13	68367655	68368155	20.3	13	68390155	68390655	52.14
14	25	1.37562		13	68412655	68413155	5.89	13	68370155	68370655	13.54	13	68368155	68368655	22.67	13	68390655	68391155	40.69
15	25	1.45121		13	68413155	68413655	4.04	13	68370655	68371155	11.5	13	68368655	68369155	21.66	13	68391155	68391655	36.92
16	25	1.14057		13	68413655	68414155	13.2	13	68371155	68371655	8.75	13	68369155	68369655	16.04	13	68391655	68392155	39.59
17	25	3.56066		13	68414155	68414655	8.49	13	68371655	68372155	12.23	13	68369655	68370155	20.91	13	68392155	68392655	39.57
18	25	-3.20214		13	68414655	68415155	6.78	13	68372155	68372655	10.28	13	68370155	68370655	16.89	13	68392655	68393155	42.32
19	25	0.364061		13	68415155	68415655	7.11	13	68372655	68373155	5.38	13	68370655	68371155	14.48	13	68393155	68393655	65.32
20	25	12.9047		13	68415655	68416155	124.01	13	68373155	68373655	4.9	13	68371155	68371655	16.33	13	68393655	68394155	30.22
21	25	10.1954		13	68416155	68416655	157.3	13	68373655	68374155	6.58	13	68371655	68372155	15.57	13	68394155	68394655	89.12
22	25	19.0854		13	68416655	68417155	7.13	13	68374155	68374655	5.36	13	68372155	68372655	11.54	13	68394655	68395155	241.04
23	25	-0.359507		13	68417155	68417655	12.87	13	68374655	68375155	3.93	13	68372655	68373155	5.75	13	68395155	68395655	32.81
24	25	52.8044		13	68417655	68418155	8.3	13	68375155	68375655	10.6	13	68373155	68373655	12.46	13	68395655	68396155	38.13
0	26	-1.71446		13	68418155	68418655	7.57	13	68375655	68376155	12.58	13	68373655	68374155	13.48	13	68396155	68396655	52.54
1	26	2.4654		13	68418655	68419155	5.59	13	68376155	68376655	8.77	13	68374155	68374655	12.56	13	68396655	68397155	32.54
2	26	-4.55879		13	68419155	68419655	5.94	13	68376655	68377155	6.41	13	68374655	68375155	14.08	13	68397155	68397655	41.48
3	26	-1.67931		13	68419655	68420155	6.36	13	68377155	68377655	10.36	13	68375155	68375655	11.07	13	68397655	68398155	57.44
4	26	-3.69288		13	68420155	68420655	10.71	13	68377655	68378155	10.81	13	68375655	68376155	12.22	13	68398155	68398655	64.46
5	26	-2.27793		13	68420655	68421155	7.6	13	68378155	68378655	8.21	13	68376155	68376655	14.33	13	68398655	68399155	52.63
6	26	5.12036		13	68421155	68421655	3.42	13	68378655	68379155	6.73	13	68376655	68377155	9.49	13	68399155	68399655	51.1
7	26	-3.0284		13	68421655	68422155	4.09	13	68379155	68379655	9.11	13	68377155	68377655	11.39	13	68399655	68400155	65.28
8	26	3.39253		13	68422155	68422655	7.02	13	68379655	68380155	13.81	13	68377655	68378155	16.39	13	68400155	68400655	62.63
9	26	0.418803		13	68422655	68423155	11.64	13	68380155	68380655	13.26	13	68378155	68378655	23.98	13	68400655	68401155	86.28
10	26	0.740547		13	68423155	68423655	4.21	13	68380655	68381155	16.57	13	68378655	68379155	12.51	13	68401155	68401655	54.73
11	26	2.77037		13	68423655	68424155	6.96	13	68381155	68381655	13.99	13	68379155	68379655	19.07	13	68401655	68402155	54.08
12	26	7.80787		13	68424155	68424655	10.73	13	68381655	68382155	9.12	13	68379655	68380155	10.57	13	68402155	68402655	47.88
13	26	-2.50841		13	68424655	68425155	11.59	13	68382155	68382655	6.62	13	68380155	68380655	14.22	13	68402655	68403155	43.66
14	26	-1.10351		13	68425155	68425655	5.95	13	68382655	68383155	16.72	13	68380655	68381155	19.39	13	68403155	68403655	52.63
15	26	7.75107		13	68425655	68426155	10.28	13	68383155	68383655	65.01	13	68381155	68381655	11.77	13	68403655	68404155	46.52
16	26	2.90733		13	68426155	68426655	12.71	13	68383655	68384155	264.86	13	68381655	68382155	9.05	13	68404155	68404655	39.62
17	26	3.80722		13	68426655	68427155	4.65	13	68384155	68384655	15.06	13	68382155	68382655	10.96	13	68404655	68405155	8.06
18	26	4.29882		13	68427155	68427655	8.06	13	68384655	68385155	11.37	13	68382655	68383155	14.68	13	68405155	68405655	12.26
19	26	-2.69346		13	68427655	68428155	8.63	13	68385155	68385655	189.61	13	68383155	68383655	67.73	13	68405655	68406155	46.71
20	26	-2.88261		13	68428155	68428655	18.26	13	68385655	68386155	22.53	13	68383655	68384155	337.32	13	68406155	68406655	44.74
21	26	0.472154		13	68428655	68429155	8.61	13	68386155	68386655	26.17	13	68384155	68384655	24.32	13	68406655	68407155	506.99
22	26	11.1327		13	68429155	68429655	4.17	13	68386655	68387155	25.15	13	68384655	68385155	18.02	13	68407155	68407655	44.74
23	26	6.39065		13	68429655	68430155	5.22	13	68387155	68387655	28.39	13	68385155	68385655	288.68	13	68407655	68408155	64.74
24	26	14.9204		13	68430155	68430655	4.2	13	68387655	68388155	32.56	13	68385655	68386155	33.3	13	68408155	68408655	70.45
25	26	45.7378		13	68430655	68431155	18.33	13	68388155	68388655	38.14	13	68386155	68386655	22.34	13	68408655	68409155	57.32
0	27	-3.78054		13	68431155	68431655	4.56	13	68388655	68389155	18.69	13	68386655	68387155	30.98	13	68409155	68409655	61.21
1	27	-3.33381		13	68431655	68432155	3.44	13	68389155	68389655	23.3	13	68387155	68387655	19.04	13	68409655	68410155	54.16
2	27	0.229686		13	68432155	68432655	4.25	13	68389655	68390155	21.44	13	68387655	68388155	29.93	13	68410155	68410655	50.59
3	27	-3.52076		13	68432655	68433155	8.89	13	68390155	68390655	21.49	13	68388155	68388655	40.01	13	68410655	68411155	49.4
4	27	-0.805569		13	68433155	68433655	99.28	13	68390655	68391155	23.41	13	68388655	68389155	20.86	13	68411155	68411655	46.09
5	27	-3.50832		13	68433655	68434155	85.83	13	68391155	68391655	17.97	13	68389155	68389655	25.13	13	68411655	68412155	44.09
6	27	2.19122		13	68468858	68469358	0.032	13	68391655	68392155	17.78	13	68389655	68390155	10.11	13	68412155	68412655	51.08
7	27	4.14681		13	68469358	68469858	1.568	13	68392155	68392655	26.21	13	68390155	68390655	26.9	13	68412655	68413155	66.41
8	27	1.58045		13	68470358	68470858	0.116	13	68392655	68393155	21.84	13	68390655	68391155	26.39	13	68413155	68413655	33.83
9	27	3.08237		13	68470858	68471358	0.684	13	68393155	68393655	24.75	13	68391155	68391655	22.97	13	68413655	68414155	41.81
10	27	7.29332		13	68472858	68473358	0.8	13	68393655	68394155	18.11	13	68391655	68392155	18.24	13	68414155	68414655	48.36
11	27	3.58069		13	68473358	68473858	0.8	13	68394155	68394655	64.81	13	68392155	68392655	24.96	13	68414655	68415155	48.07
12	27	2.68087		13	68474858	68475358	0.8	13	68394655	68395155	158.77	13	68392655	68393155	22.72	13	68415155	68415655	29.23
13	27	-1.52806		13	68477358	68477858	1.016	13	68395155	68395655	19.24	13	68393155	68393655	24.04	13	68415655	68416155	381.47
14	27	0.894321		13	68477858	68478358	133.584	13	68395655	68396155	17.77	13	68393655	68394155	28.47	13	68416155	68416655	643.97
15	27	-5.73938		13	68479358	68479858	0.616	13	68396155	68396655	30.71	13	68394155	68394655	97.64	13	68416655	68417155	63.84
16	27	-1.6669		13	68479858	68480358	0.184	13	68396655	68397155	18.94	13	68394655	68395155	267.95	13	68417155	68417655	61.26
17	27	0.742541		13	68480358	68480858	1.448	13	68397155	68397655	20.64	13	68395155	68395655	21.22	13	68417655	68418155	45.85
18	27	5.86324		13	68480858	68481358	3.652	13	68397655	68398155	24.17	13	68395655	68396155	34.93	13	68418155	68418655	39.86
19	27	-2.34865		13	68481358	68481858	1.416	13	68398155	68398655	21.89	13	68396155	68396655	30.81	13	68418655	68419155	51.16
20	27	1.00191		13	68481858	68482358	0.316	13	68398655	68399155	24	13	68396655	68397155	19.77	13	68419155	68419655	44.63
21	27	3.16924		13	68482358	68482858	1.368	13	68399155	68399655	24.85	13	68397155	68397655	22.99	13	68419655	68420155	61.93
22	27	-4.36724		13	68482858	68483358	11.86	13	68399655	68400155	20.93	13	68397655	68398155	25.8	13	68420155	68420655	33.12
23	27	-3.54687		13	68483358	68483858	6.004	13	68400155	68400655	20.82	13	68398155	68398655	34.15	13	68420655	68421155	63.57
24	27	10.0123		13	68483858	68484358	4.296	13	68400655	68401155	26.28	13	68398655	68399155	41	13	68421155	68421655	50.25
25	27	-8.32954		13	68484358	68484858	6.088	13	68401155	68401655	36.12	13	68399155	68399655	28.93	13	68421655	68422155	44.44
26	27	35.0243		13	68484858	68485358	1.568	13	68401655	68402155	28.74	13	68399655	68400155	24.73	13	68422155	68422655	58.8
0	28	-2.18255		13	68485358	68485858	2.5	13	68402155	68402655	13.93	13	68400155	68400655	23.24	13	68422655	68423155	69.12
1	28	-3.48218		13	68485858	68486358	1.348	13	68402655	68403155	23.62	13	68400655	68401155	25.04	13	68423155	68423655	57.22
2	28	-1.3971		13	68486358	68486858	7.632	13	68403155	68403655	24.5	13	68401155	68401655	60.04	13	68423655	68424155	45.23
3	28	-3.61438		13	68486858	68487358	28.22	13	68403655	68404155	28.34	13	68401655	68402155	46.71	13	68424155	68424655	67.66
4	28	-2.87305		13	68487358	68487858	1.1	13	68404155	68404655	15.26	13	68402155	68402655	22.55	13	68424655	68425155	41.98
5	28	-7.14138		13	68487858	68488358	1.016	13	68404655	68405155	9.49	13	68402655	68403155	23.25	13	68425155	68425655	63.32
6	28	-0.900631		13	68488358	68488858	15.784	13	68405155	68405655	10.72	13	68403155	68403655	27.14	13	68425655	68426155	46.84
7	28	-1.12063		13	68488858	68489358	0.084	13	68405655	68406155	19.74	13	68403655	68404155	27.88	13	68426155	68426655	43.77
8	28	0.283585		13	68489358	68489858	1.048	13	68406155	68406655	26	13	68404155	68404655	11.81	13	68426655	68427155	44.56
9	28	2.41329		13	68489858	68490358	1.084	13	68406655	68407155	286.55	13	68404655	68405155	12.99	13	68427155	68427655	49.6
10	28	6.46466		13	68490358	68490858	1.868	13	68407155	68407655	30.73	13	68405155	68405655	16.02	13	68427655	68428155	42.63
11	28	4.66828		13	68490858	68491358	3.096	13	68407655	68408155	34.14	13	68405655	68406155	23.35	13	68428155	68428655	37.9
12	28	-2.22326		13	68491358	68491858	2.2	13	68408155	68408655	35.88	13	68406155	68406655	21.39	13	68428655	68429155	32.76
13	28	3.8024		13	68491858	68492358	4.248	13	68408655	68409155	28.61	13	68406655	68407155	425.25	13	68429155	68429655	49.75
14	28	-1.9437		13	68492358	68492858	2.388	13	68409155	68409655	44.06	13	68407155	68407655	30.36	13	68429655	68430155	35.73
15	28	2.45711		13	68492858	68493358	2.8	13	68409655	68410155	35.82	13	68407655	68408155	40.48	13	68430155	68430655	35.43
16	28	-5.10335		13	68493358	68493858	0.268	13	68410155	68410655	31.83	13	68408155	68408655	41.83	13	68430655	68431155	65.36
17	28	-1.57238		13	68493858	68494358	1.548	13	68410655	68411155	41.59	13	68408655	68409155	38.52	13	68431155	68431655	46.7
18	28	4.49748		13	68494358	68494858	1.152	13	68411155	68411655	19.71	13	68409155	68409655	38.8	13	68431655	68432155	55.12
19	28	-0.87508		13	68495358	68495858	4.444	13	68411655	68412155	19.27	13	68409655	68410155	38.22	13	68432155	68432655	35.96
20	28	2.88208		13	68495858	68496358	1.772	13	68412155	68412655	19.43	13	68410155	68410655	39.96	13	68432655	68433155	44.91
21	28	2.06906		13	68496358	68496858	0.184	13	68412655	68413155	32.5	13	68410655	68411155	29.92	13	68433155	68433655	445.51
22	28	-3.48631		13	68496858	68497358	9.2	13	68413155	68413655	20.88	13	68411155	68411655	21.73	13	68433655	68434155	347.02
23	28	12.5931		13	68498358	68498858	0.8	13	68413655	68414155	24.42	13	68411655	68412155	18.17	13	68467858	68468358	2.248
24	28	9.21993		13	68499858	68500358	0.016	13	68414155	68414655	15.86	13	68412155	68412655	17.34	13	68468358	68468858	2.832
25	28	1.45526		13	68500358	68500858	0.784	13	68414655	68415155	17.81	13	68412655	68413155	27.77	13	68468858	68469358	4.404
26	28	-1.51556		13	68500858	68501358	0.8	13	68415155	68415655	12.26	13	68413155	68413655	15.72	13	68469358	68469858	0.4
27	28	37.0362		13	68501358	68501858	21.308	13	68415655	68416155	201.49	13	68413655	68414155	27.73	13	68469858	68470358	3.316
0	29	-5.38167		13	68501858	68502358	39.008	13	68416155	68416655	264.32	13	68414155	68414655	23.66	13	68470358	68470858	0.668
1	29	0.261869		13	68502358	68502858	6.328	13	68416655	68417155	20.63	13	68414655	68415155	10.91	13	68470858	68471358	0.8
2	29	-1.49704		13	68502858	68503358	10.812	13	68417155	68417655	26.75	13	68415155	68415655	17.34	13	68471358	68471858	1.616
3	29	0.369603		13	68503358	68503858	7.276	13	68417655	68418155	19.61	13	68415655	68416155	251.97	13	68471858	68472358	0.784
4	29	-1.22573		13	68503858	68504358	2.084	13	68418155	68418655	13.21	13	68416155	68416655	332.24	13	68472358	68472858	0.616
5	29	-0.288464		13	68504358	68504858	1.516	13	68418655	68419155	23.21	13	68416655	68417155	22.66	13	68472858	68473358	1.848
6	29	0.247599		13	68504858	68505358	1.568	13	68419155	68419655	14.3	13	68417155	68417655	24.6	13	68473358	68473858	0.736
7	29	0.273552		13	68505358	68505858	0.8	13	68419655	68420155	22.31	13	68417655	68418155	29.9	13	68473858	68474358	1.6
8	29	-0.656857		13	68505858	68506358	2.38	13	68420155	68420655	18.56	13	68418155	68418655	22.43	13	68474858	68475358	0.816
9	29	2.29693		13	68506358	68506858	3.652	13	68420655	68421155	24.1	13	68418655	68419155	30.91	13	68475358	68475858	0.784
10	29	-1.19142		13	68506858	68507358	8.468	13	68421155	68421655	11.54	13	68419155	68419655	31.35	13	68475858	68476358	0.948
11	29	2.01135		13	68507358	68507858	1.6	13	68421655	68422155	18.82	13	68419655	68420155	23.87	13	68476358	68476858	1.452
12	29	6.07215		13	68507858	68508358	0.532	13	68422155	68422655	13.53	13	68420155	68420655	24.36	13	68476858	68477358	2.896
13	29	4.30554		13	68508358	68508858	1.532	13	68422655	68423155	10.38	13	68420655	68421155	34.61	13	68477358	68477858	1.32
14	29	3.69185		13	68508858	68509358	1.936	13	68423155	68423655	19.19	13	68421155	68421655	21.93	13	68477858	68478358	0.6
15	29	6.01781		13	68509358	68509858	14.26	13	68423655	68424155	23.73	13	68421655	68422155	27.35	13	68478358	68478858	0.784
16	29	1.74816		13	68509858	68510358	8.888	13	68424155	68424655	22.39	13	68422155	68422655	24.61	13	68479358	68479858	1.032
17	29	0.792184		13	68510358	68510858	2.748	13	68424655	68425155	22.67	13	68422655	68423155	26.21	13	68479858	68480358	1.832
18	29	4.56194		13	68510858	68511358	5.268	13	68425155	68425655	23.59	13	68423155	68423655	31.23	13	68480358	68480858	5.452
19	29	0.712433		13	68511358	68511858	3.28	13	68425655	68426155	18.01	13	68423655	68424155	24.82	13	68480858	68481358	1.832
20	29	16.4888		13	68511858	68512358	7.104	13	68426155	68426655	20.09	13	68424155	68424655	24.81	13	68481358	68481858	3.784
21	29	16.7139		13	68512358	68512858	3.5	13	68426655	68427155	10.67	13	68424655	68425155	39.45	13	68481858	68482358	1.9
22	29	0.589383		13	68512858	68513358	4.032	13	68427155	68427655	18.09	13	68425155	68425655	37.99	13	68482358	68482858	5.132
23	29	18.1454		13	68513358	68513858	4.132	13	68427655	68428155	20.01	13	68425655	68426155	34.94	13	68482858	68483358	8.3
24	29	-4.41981		13	68513858	68514358	5.288	13	68428155	68428655	21.78	13	68426155	68426655	29.62	13	68483358	68483858	3.58
25	29	3.75486		13	68514358	68514858	4.064	13	68428655	68429155	12.97	13	68426655	68427155	20.81	13	68483858	68484358	4.12
26	29	2.86684		13	68514858	68515358	3.548	13	68429155	68429655	21.25	13	68427155	68427655	24.58	13	68484358	68484858	4.484
27	29	11.8824		13	68515358	68515858	4.52	13	68429655	68430155	16.21	13	68427655	68428155	24.83	13	68484858	68485358	3.664
28	29	59.719		13	68515858	68516358	2.232	13	68430155	68430655	26.1	13	68428155	68428655	25.4	13	68485358	68485858	5.584
0	30	-2.60272		13	68516358	68516858	2.336	13	68430655	68431155	24.33	13	68428655	68429155	13.38	13	68485858	68486358	2.72
1	30	-2.06186		13	68516858	68517358	3.5	13	68431155	68431655	21.5	13	68429155	68429655	23.25	13	68486358	68486858	5.912
2	30	-5.57354		13	68517358	68517858	1.032	13	68431655	68432155	20.46	13	68429655	68430155	15.77	13	68486858	68487358	22.136
3	30	-2.07818		13	68517858	68518358	11.484	13	68432155	68432655	12.87	13	68430155	68430655	26.73	13	68487358	68487858	2.948
4	30	1.16612		13	68518358	68518858	0.784	13	68432655	68433155	16.92	13	68430655	68431155	32.81	13	68487858	68488358	4.636
5	30	1.07014		13	68518858	68519358	8	13	68433155	68433655	179.93	13	68431155	68431655	22.59	13	68488358	68488858	9.668
6	30	-3.17348		13	68519358	68519858	18.872	13	68433655	68434155	177.53	13	68431655	68432155	31.85	13	68488858	68489358	2.416
7	30	2.50758						13	68467858	68468358	0.832	13	68432155	68432655	16.87	13	68489358	68489858	3.632
8	30	1.30909						13	68468358	68468858	1.568	13	68432655	68433155	24.85	13	68489858	68490358	4.88
9	30	-1.91462						13	68469858	68470358	0.516	13	68433155	68433655	232.81	13	68490358	68490858	8.736
10	30	-2.20668						13	68470358	68470858	1.084	13	68433655	68434155	175.92	13	68490858	68491358	2.816
11	30	-0.0344567						13	68471858	68472358	2.6	13	68467858	68468358	0.8	13	68491358	68491858	6.252
12	30	5.38517						13	68472358	68472858	1.064	13	68468358	68468858	1.248	13	68491858	68492358	3.5
13	30	0.7905						13	68472858	68473358	0.836	13	68468858	68469358	0.352	13	68492358	68492858	3.948
14	30	2.83827						13	68474858	68475358	0.016	13	68469358	68469858	0.332	13	68492858	68493358	7.336
15	30	2.69422						13	68475358	68475858	0.784	13	68469858	68470358	0.468	13	68493358	68493858	1.568
16	30	-0.29038						13	68476358	68476858	1.6	13	68470858	68471358	0.8	13	68493858	68494358	0.648
17	30	12.0493						13	68476858	68477358	0.016	13	68477358	68477858	1.952	13	68494358	68494858	4.4
18	30	2.80629						13	68477358	68477858	3.372	13	68477858	68478358	174.448	13	68494858	68495358	1.616
19	30	10.9507						13	68477858	68478358	122.912	13	68479858	68480358	0.8	13	68495358	68495858	1.584
20	30	2.42607						13	68478358	68478858	1.2	13	68480358	68480858	0.464	13	68495858	68496358	5.368
21	30	9.37805						13	68479358	68479858	0.316	13	68480858	68481358	4.784	13	68496358	68496858	3.732
22	30	0.891172						13	68479858	68480358	2.232	13	68481358	68481858	2.384	13	68496858	68497358	6.652
23	30	8.22124						13	68480358	68480858	7.732	13	68481858	68482358	1.632	13	68497858	68498358	1.648
24	30	-2.64704						13	68480858	68481358	3.852	13	68482358	68482858	2.136	13	68498358	68498858	3.784
25	30	-0.928404						13	68481358	68481858	1.9	13	68482858	68483358	10.816	13	68498858	68499358	2.916
26	30	1.4898						13	68481858	68482358	2.684	13	68483358	68483858	5.316	13	68499358	68499858	2.6
27	30	10.4982						13	68482358	68482858	1.716	13	68483858	68484358	4.016	13	68499858	68500358	4.516
28	30	12.9853						13	68482858	68483358	10.568	13	68484358	68484858	4.4	13	68500358	68500858	1.984
29	30	35.0302						13	68483358	68483858	3.632	13	68484858	68485358	5.548	13	68500858	68501358	2.884
0	31	-1.12729						13	68483858	68484358	3.88	13	68485358	68485858	6.184	13	68501358	68501858	10.328
1	31	-0.334868						13	68484358	68484858	4.904	13	68485858	68486358	3.052	13	68501858	68502358	28.388
2	31	-4.20628						13	68484858	68485358	3.684	13	68486358	68486858	3.448	13	68502358	68502858	2.416
3	31	-2.50298						13	68485358	68485858	3	13	68486858	68487358	32.468	13	68502858	68503358	9.908
4	31	-3.53503						13	68485858	68486358	1.6	13	68487358	68487858	3.6	13	68503358	68503858	13.888
5	31	6.52501						13	68486358	68486858	5.512	13	68487858	68488358	4.368	13	68503858	68504358	5.456
6	31	3.57748						13	68486858	68487358	30.788	13	68488358	68488858	16.7	13	68504358	68504858	2.616
7	31	-3.72598						13	68487358	68487858	1.316	13	68488858	68489358	1.648	13	68504858	68505358	1.116
8	31	6.01044						13	68487858	68488358	3.232	13	68489358	68489858	3.3	13	68505358	68505858	4.3
9	31	2.41607						13	68488358	68488858	14.448	13	68489858	68490358	4.848	13	68505858	68506358	4.832
10	31	4.58751						13	68488858	68489358	7.164	13	68490358	68490858	3.204	13	68506358	68506858	3.168
11	31	12.6128						13	68489358	68489858	8	13	68490858	68491358	0.316	13	68506858	68507358	7.252
12	31	4.78014						13	68489858	68490358	6.372	13	68491358	68491858	3.332	13	68507358	68507858	0.616
13	31	7.78292						13	68490358	68490858	3.9	13	68491858	68492358	3.452	13	68507858	68508358	0.184
14	31	2.54775						13	68490858	68491358	0.984	13	68492358	68492858	5.364	13	68508358	68508858	0.732
15	31	7.47571						13	68491358	68491858	7.716	13	68492858	68493358	4.184	13	68508858	68509358	1.2
16	31	1.67441						13	68491858	68492358	0.784	13	68493358	68493858	0.968	13	68509358	68509858	22.716
17	31	2.22224						13	68492358	68492858	0.984	13	68493858	68494358	0.784	13	68509858	68510358	9.324
18	31	2.52578						13	68492858	68493358	1.696	13	68494358	68494858	0.684	13	68510358	68510858	15.736
19	31	2.88015						13	68493358	68493858	3.204	13	68494858	68495358	3.064	13	68510858	68511358	10.536
20	31	7.19029						13	68494858	68495358	0.68	13	68495358	68495858	1.552	13	68511358	68511858	16.164
21	31	5.5785						13	68495358	68495858	2.552	13	68495858	68496358	1.616	13	68511858	68512358	8.208
22	31	9.36107						13	68495858	68496358	3.868	13	68496358	68496858	0.184	13	68512358	68512858	1.544
23	31	3.67152						13	68496358	68496858	1.148	13	68496858	68497358	6.384	13	68512858	68513358	8.936
24	31	6.11961						13	68496858	68497358	7.552	13	68497358	68497858	0.016	13	68513358	68513858	8.948
25	31	0.30076						13	68497858	68498358	0.532	13	68497858	68498358	2.716	13	68513858	68514358	14.248
26	31	7.98655						13	68498358	68498858	2.484	13	68498358	68498858	4.064	13	68514358	68514858	12.812
27	31	-4.24441						13	68498858	68499358	0.2	13	68498858	68499358	2.52	13	68514858	68515358	15.756
28	31	2.3501						13	68499358	68499858	2.048	13	68499358	68499858	1.084	13	68515358	68515858	14.448
29	31	0.188544						13	68499858	68500358	4.252	13	68499858	68500358	1.664	13	68515858	68516358	14.548
30	31	38.2136						13	68500358	68500858	1.932	13	68500358	68500858	3.716	13	68516358	68516858	11.208
0	32	-5.04176						13	68500858	68501358	1.252	13	68500858	68501358	2.668	13	68516858	68517358	7.216
1	32	-1.65847						13	68501358	68501858	16.7	13	68501358	68501858	15.72	13	68517358	68517858	6.036
2	32	-0.507087						13	68501858	68502358	33.68	13	68501858	68502358	30.88	13	68517858	68518358	14.184
3	32	-2.5117						13	68502358	68502858	5.132	13	68502358	68502858	2.2	13	68518358	68518858	2.032
4	32	4.53555						13	68502858	68503358	15.588	13	68502858	68503358	6.088	13	68518858	68519358	14.784
5	32	4.56555						13	68503358	68503858	10.464	13	68503358	68503858	3.964	13	68519358	68519858	14.768
6	32	5.49393						13	68503858	68504358	3.152	13	68503858	68504358	3.032
7	32	2.12756						13	68504358	68504858	4.648	13	68504358	68504858	2.7
8	32	5.22883						13	68504858	68505358	2.568	13	68504858	68505358	1.384
9	32	2.98118						13	68505358	68505858	2.516	13	68505358	68505858	1.216
10	32	8.26329						13	68505858	68506358	0.884	13	68505858	68506358	2.348
11	32	10.0869						13	68506358	68506858	4.632	13	68506358	68506858	3.42
12	32	4.83843						13	68506858	68507358	8.736	13	68506858	68507358	6.096
13	32	1.3715						13	68507358	68507858	0.616	13	68507358	68507858	2.336
14	32	7.8328						13	68507858	68508358	2.464	13	68507858	68508358	1.768
15	32	8.50642						13	68508358	68508858	3.7	13	68508858	68509358	0.68
16	32	5.57643						13	68508858	68509358	1.768	13	68509358	68509858	13.044
17	32	6.68791						13	68509358	68509858	21.364	13	68509858	68510358	8.504
18	32	10.3128						13	68509858	68510358	10.848	13	68510358	68510858	10.368
19	32	5.59081						13	68510358	68510858	14.184	13	68510858	68511358	8.016
20	32	5.32727						13	68510858	68511358	7.72	13	68511358	68511858	4.652
21	32	9.15717						13	68511358	68511858	1.868	13	68511858	68512358	3.668
22	32	7.4286						13	68511858	68512358	2.384	13	68512358	68512858	3.716
23	32	2.60453						13	68512358	68512858	3.596	13	68512858	68513358	2.468
24	32	2.96669						13	68512858	68513358	2.72	13	68513358	68513858	1.664
25	32	3.65525						13	68513358	68513858	3.248	13	68513858	68514358	5.168
26	32	9.8046						13	68513858	68514358	3.72	13	68514358	68514858	2.952
27	32	-0.868784						13	68514358	68514858	2.448	13	68514858	68515358	2.98
28	32	13.9371						13	68514858	68515358	5.616	13	68515358	68515858	7.88
29	32	5.99408						13	68515358	68515858	8.832	13	68515858	68516358	3.92
30	32	-11.2387						13	68515858	68516358	6.948	13	68516358	68516858	5.036
31	32	36.1205						13	68516358	68516858	3.288	13	68516858	68517358	2.184
0	33	-0.717882						13	68516858	68517358	6.1	13	68517358	68517858	1.08
1	33	-4.28233						13	68517358	68517858	2.032	13	68517858	68518358	10.52
2	33	-5.22173						13	68517858	68518358	14.236	13	68518358	68518858	1.248
3	33	6.04814						13	68518358	68518858	0.796	13	68518858	68519358	10
4	33	-5.02235						13	68518858	68519358	13.504	13	68519358	68519858	16.26
5	33	0.703118						13	68519358	68519858	13.28
6	33	4.12653
7	33	-0.598747
8	33	10.7302
9	33	10.2532
10	33	5.31995
11	33	4.6549
12	33	2.80441
13	33	2.54753
14	33	11.8603
15	33	4.36112
16	33	5.59087
17	33	6.55856
18	33	3.90944
19	33	4.41988
20	33	13.874
21	33	10.3128
22	33	5.25851
23	33	7.68075
24	33	-2.19075
25	33	2.35388
26	33	3.0604
27	33	-5.50609
28	33	-5.7207
29	33	-2.87946
30	33	2.45856
31	33	3.51622
32	33	44.9842
0	34	-4.30094
1	34	-1.89961
2	34	-2.26259
3	34	0.432501
4	34	-0.946856
5	34	-0.354442
6	34	-2.78114
7	34	4.8588
8	34	2.2335
9	34	8.24222
10	34	9.33651
11	34	3.16233
12	34	4.26198
13	34	1.1131
14	34	5.88028
15	34	5.60281
16	34	6.17319
17	34	13.031
18	34	7.21142
19	34	5.19799
20	34	9.09952
21	34	5.99885
22	34	7.42991
23	34	-1.55696
24	34	2.57275
25	34	2.3231
26	34	5.22211
27	34	-5.34082
28	34	-5.52314
29	34	7.75577
30	34	-4.89405
31	34	-9.6828
32	34	-3.24067
33	34	75.9392
0	35	2.5761
1	35	-1.09036
2	35	1.99215
3	35	-1.01104
4	35	1.05491
5	35	2.75519
6	35	2.57939
7	35	10.3248
8	35	10.6628
9	35	12.393
10	35	12.4594
11	35	7.43751
12	35	6.53222
13	35	4.66009
14	35	7.79333
15	35	7.80998
16	35	7.17813
17	35	7.01597
18	35	5.14825
19	35	9.11303
20	35	6.54685
21	35	3.98314
22	35	3.04815
23	35	3.42468
24	35	4.75558
25	35	5.37191
26	35	2.00348
27	35	0.608684
28	35	1.75579
29	35	12.5626
30	35	-5.06005
31	35	4.06141
32	35	0.873285
33	35	-1.73192
34	35	12.1127
0	36	1.67863
1	36	-3.79284
2	36	-0.511193
3	36	0.900471
4	36	-1.16796
5	36	1.38131
6	36	2.05254
7	36	1.90611
8	36	4.66484
9	36	7.4785
10	36	19.3159
11	36	10.2354
12	36	3.31189
13	36	9.55905
14	36	4.95776
15	36	6.35671
16	36	7.36931
17	36	6.61525
18	36	13.002
19	36	11.7617
20	36	5.33847
21	36	6.81602
22	36	4.64491
23	36	7.33478
24	36	2.58428
25	36	0.97499
26	36	-3.93493
27	36	1.84033
28	36	4.23744
29	36	-1.69334
30	36	2.82477
31	36	-10.6267
32	36	-0.431872
33	36	6.83885
34	36	-6.63875
35	36	-6.91357
0	37	0.724591
1	37	-2.11028
2	37	-4.81543
3	37	1.00644
4	37	0.48212
5	37	0.405496
6	37	3.3843
7	37	4.59686
8	37	16.3169
9	37	8.70201
10	37	11.5641
11	37	2.3749
12	37	8.32764
13	37	-3.28934
14	37	7.25594
15	37	4.00501
16	37	-0.581657
17	37	11.4379
18	37	4.59188
19	37	-1.01594
20	37	7.17727
21	37	5.34563
22	37	4.28819
23	37	0.97131
24	37	0.0566525
25	37	3.79351
26	37	-2.4323
27	37	-6.86029
28	37	-3.74589
29	37	-4.04091
30	37	-2.54985
31	37	-2.84516
32	37	-1.47862
33	37	-14.3878
34	37	-10.7988
35	37	-17.5325
36	37	45.2166
0	38	-0.314764
1	38	-2.62535
2	38	0.0567241
3	38	-0.104073
4	38	-1.95845
5	38	8.88719
6	38	-1.24829
7	38	2.14884
8	38	0.919054
9	38	10.3198
10	38	6.16252
11	38	2.8805
12	38	4.43172
13	38	-1.24189
14	38	4.86313
15	38	2.12213
16	38	-1.70903
17	38	8.27472
18	38	6.34869
19	38	0.53466
20	38	2.15789
21	38	0.399746
22	38	1.43251
23	38	-2.95788
24	38	-1.42765
25	38	1.00572
26	38	-2.39632
27	38	-0.0426668
28	38	-0.603846
29	38	-8.14461
30	38	-5.7734
31	38	-8.37288
32	38	3.92653
33	38	-5.84904
34	38	-15.2955
35	38	-7.66234
36	38	6.99887
37	38	30.5774
0	39	-4.0221
1	39	0.572611
2	39	-0.123293
3	39	1.75105
4	39	0.332509
5	39	-0.801328
6	39	-3.9258
7	39	1.36202
8	39	6.90883
9	39	1.32028
10	39	6.23847
11	39	8.78448
12	39	-0.929208
13	39	-0.130323
14	39	3.01444
15	39	5.22384
16	39	9.57197
17	39	3.33168
18	39	7.92896
19	39	1.30549
20	39	4.82159
21	39	3.05678
22	39	5.09825
23	39	-3.04452
24	39	0.536142
25	39	-4.60991
26	39	-2.75809
27	39	-0.253548
28	39	-0.297433
29	39	3.28063
30	39	-6.06963
31	39	2.54457
32	39	-3.43064
33	39	-12.2947
34	39	-0.778669
35	39	-3.81372
36	39	10.0961
37	39	6.71481
38	39	1.19771
0	40	-5.451
1	40	-4.09089
2	40	-3.82509
3	40	0.457388
4	40	-0.768773
5	40	4.45274
6	40	-0.41078
7	40	-1.6536
8	40	2.61812
9	40	9.4972
10	40	7.82831
11	40	3.11653
12	40	9.47051
13	40	1.09625
14	40	-0.00468717
15	40	5.32747
16	40	-0.458236
17	40	7.6686
18	40	-0.0931764
19	40	1.32454
20	40	6.05377
21	40	1.60121
22	40	2.6886
23	40	-1.86201
24	40	-4.89582
25	40	-0.582817
26	40	0.897432
27	40	-6.09904
28	40	1.79952
29	40	-7.20865
30	40	-7.78657
31	40	-4.88807
32	40	-6.59629
33	40	-4.88715
34	40	-7.2531
35	40	-5.72798
36	40	-11.2999
37	40	3.95444
38	40	-15.675
39	40	80.1503
0	41	-2.66306
1	41	-1.527
2	41	0.337895
3	41	0.179708
4	41	-0.255501
5	41	-1.25159
6	41	3.19852
7	41	1.96778
8	41	1.37102
9	41	0.598177
10	41	12.857
11	41	2.02339
12	41	2.12061
13	41	3.8386
14	41	4.09103
15	41	6.44195
16	41	0.386157
17	41	5.21128
18	41	12.3499
19	41	6.83636
20	41	-0.0123388
21	41	2.18179
22	41	-0.0954734
23	41	-1.5619
24	41	0.0607531
25	41	3.25565
26	41	-1.57836
27	41	3.00847
28	41	5.24309
29	41	2.90486
30	41	7.16713
31	41	3.58481
32	41	-3.42179
33	41	0.0830113
34	41	-3.58805
35	41	-2.64463
36	41	4.43335
37	41	-0.535185
38	41	2.48006
39	41	8.33709
40	41	49.3191
0	42	-1.03718
1	42	3.24187
2	42	-2.3302
3	42	0.986781
4	42	0.875828
5	42	0.107361
6	42	-1.05251
7	42	2.77302
8	42	2.60039
9	42	4.84457
10	42	3.3428
11	42	2.95355
12	42	-0.157694
13	42	-0.838534
14	42	6.53674
15	42	0.761609
16	42	5.24368
17	42	8.38307
18	42	-1.89228
19	42	3.2749
20	42	-1.55669
21	42	-1.46359
22	42	2.60627
23	42	5.83777
24	42	-2.33826
25	42	0.822294
26	42	-2.69547
27	42	-4.41144
28	42	-2.93369
29	42	-1.60543
30	42	-3.68446
31	42	2.75814
32	42	5.42584
33	42	-5.16168
34	42	-0.731286
35	42	0.958935
36	42	4.70071
37	42	17.0733
38	42	3.34492
39	42	6.95838
40	42	3.40343
41	42	62.0931
0	43	-2.92591
1	43	2.62178
2	43	-3.6563
3	43	-4.02734
4	43	-3.2371
5	43	2.17702
6	43	2.92603
7	43	2.42161
8	43	0.983343
9	43	5.64757
10	43	5.73221
11	43	5.91815
12	43	1.5978
13	43	-1.34514
14	43	-0.150814
15	43	-1.74112
16	43	2.9186
17	43	6.76118
18	43	-0.129309
19	43	10.2926
20	43	2.41081
21	43	3.8187
22	43	-0.853449
23	43	-1.49898
24	43	-0.13992
25	43	-3.42645
26	43	2.20551
27	43	-0.436985
28	43	-4.52722
29	43	8.68762
30	43	-3.99981
31	43	-12.235
32	43	-5.04407
33	43	-1.56567
34	43	0.450981
35	43	-7.0385
36	43	-7.63596
37	43	2.85451
38	43	5.00583
39	43	4.22595
40	43	-10.1988
41	43	-4.5616
42	43	-20.6006
0	44	1.88459
1	44	-2.10748
2	44	2.51035
3	44	-0.95681
4	44	-1.82417
5	44	-0.69416
6	44	1.05269
7	44	0.745862
8	44	2.23073
9	44	3.15001
10	44	8.89115
11	44	-0.0665253
12	44	-1.86179
13	44	3.4981
14	44	0.267396
15	44	-1.93505
16	44	4.34077
17	44	3.93922
18	44	0.090226
19	44	4.15139
20	44	-0.582849
21	44	-1.28256
22	44	-0.567909
23	44	2.07068
24	44	-0.778322
25	44	-2.8074
26	44	1.41501
27	44	-4.56073
28	44	-1.24345
29	44	5.80297
30	44	0.202602
31	44	3.93027
32	44	-7.11219
33	44	-6.05493
34	44	0.31337
35	44	0.0656068
36	44	6.27886
37	44	2.87103
38	44	0.667319
39	44	11.4684
40	44	-13.4867
41	44	-3.7788
42	44	-11.9945
43	44	42.8891
0	45	1.92428
1	45	1.03693
2	45	-3.86365
3	45	2.41221
4	45	0.085699
5	45	-0.542299
6	45	5.12925
7	45	0.818357
8	45	4.21691
9	45	-0.190916
10	45	2.07372
11	45	7.96363
12	45	3.75928
13	45	-0.547838
14	45	2.16764
15	45	4.08672
16	45	0.127931
17	45	4.79291
18	45	1.95672
19	45	3.21958
20	45	4.61991
21	45	-0.199226
22	45	3.26693
23	45	-0.598555
24	45	3.70657
25	45	5.03997
26	45	0.964063
27	45	2.79718
28	45	7.59588
29	45	3.32152
30	45	-3.2766
31	45	-1.26477
32	45	-1.71139
33	45	5.70449
34	45	-3.53505
35	45	3.64594
36	45	2.91317
37	45	0.614441
38	45	4.82885
39	45	9.39094
40	45	-0.625478
41	45	3.16761
42	45	-3.81999
43	45	29.1223
44	45	123.527
0	46	-0.705788
1	46	-0.873691
2	46	-1.93496
3	46	3.57756
4	46	4.99715
5	46	3.48658
6	46	1.07459
7	46	2.23078
8	46	3.07618
9	46	9.86206
10	46	5.25609
11	46	3.91129
12	46	5.5945
13	46	6.74124
14	46	0.651604
15	46	2.1552
16	46	3.2223
17	46	8.02179
18	46	3.7934
19	46	5.08299
20	46	1.14058
21	46	-2.13792
22	46	1.26352
23	46	1.3794
24	46	-1.77197
25	46	-2.71437
26	46	-0.646133
27	46	0.684288
28	46	6.33911
29	46	-2.14224
30	46	6.44023
31	46	2.96969
32	46	4.82596
33	46	-2.04148
34	46	5.09661
35	46	5.40488
36	46	4.95264
37	46	12.8487
38	46	5.4678
39	46	7.5312
40	46	0.480041
41	46	0.714436
42	46	16.2633
43	46	-0.77103
44	46	0.786121
45	46	21.233
0	47	-0.256601
1	47	-2.2324
2	47	-2.73119
3	47	0.652447
4	47	-0.440232
5	47	4.40382
6	47	-1.80809
7	47	5.88793
8	47	7.88349
9	47	4.3308
10	47	5.43775
11	47	0.221173
12	47	2.71641
13	47	1.99094
14	47	2.16904
15	47	7.23781
16	47	7.31671
17	47	11.3005
18	47	4.88336
19	47	3.28529
20	47	4.87244
21	47	3.84121
22	47	-0.0245947
23	47	-1.95076
24	47	-2.79497
25	47	1.049
26	47	-2.2447
27	47	-0.0665591
28	47	3.46502
29	47	-1.93336
30	47	-6.82899
31	47	4.59128
32	47	1.37945
33	47	2.59473
34	47	3.1887
35	47	8.72011
36	47	6.85754
37	47	18.76
38	47	7.37571
39	47	4.9117
40	47	3.50834
41	47	4.05642
42	47	-2.52958
43	47	6.37466
44	47	-7.67965
45	47	-5.35014
46	47	21.3387
0	48	-1.45551
1	48	3.90166
2	48	-1.20491
3	48	1.25903
4	48	3.5592
5	48	1.84503
6	48	5.08895
7	48	4.67222
8	48	4.13618
9	48	3.20224
10	48	6.42505
11	48	6.14192
12	48	7.95567
13	48	2.04513
14	48	2.28162
15	48	6.62011
16	48	8.62282
17	48	12.0764
18	48	3.73543
19	48	-2.39014
20	48	2.32889
21	48	2.65114
22	48	-1.60366
23	48	-2.06229
24	48	0.993742
25	48	3.03933
26	48	4.45787
27	48	-1.07367
28	48	0.0270586
29	48	7.72973
30	48	0.435627
31	48	-2.41323
32	48	3.06203
33	48	-1.05745
34	48	6.38765
35	48	6.34911
36	48	11.8764
37	48	7.45738
38	48	-3.00023
39	48	7.60968
40	48	16.6253
41	48	7.61245
42	48	-3.33588
43	48	4.14376
44	48	1.13586
45	48	-3.65452
46	48	-9.13253
47	48	45.1343
0	49	-1.84825
1	49	1.86187
2	49	-0.600613
3	49	-0.471886
4	49	-4.98
5	49	2.85975
6	49	4.61134
7	49	2.02465
8	49	3.42672
9	49	8.51399
10	49	4.73656
11	49	3.63981
12	49	1.65552
13	49	4.95985
14	49	8.12928
15	49	1.33536
16	49	8.86592
17	49	3.28931
18	49	2.30197
19	49	2.91417
20	49	-0.230895
21	49	5.50451
22	49	-1.59578
23	49	-0.272126
24	49	-0.100646
25	49	2.96846
26	49	4.59099
27	49	3.71353
28	49	-1.01739
29	49	1.59778
30	49	3.59
31	49	2.58541
32	49	7.21543
33	49	5.58197
34	49	6.10701
35	49	14.9006
36	49	8.37113
37	49	15.3676
38	49	7.25426
39	49	-0.261838
40	49	2.75836
41	49	1.27665
42	49	2.86209
43	49	0.665903
44	49	4.7561
45	49	-10.189
46	49	1.11892
47	49	0.23773
48	49	-19.1675
0	50	-2.10617
1	50	-2.47387
2	50	-1.05021
3	50	2.22499
4	50	0.280691
5	50	1.14224
6	50	2.67527
7	50	4.12087
8	50	10.2635
9	50	4.5134
10	50	5.35544
11	50	2.63624
12	50	5.45676
13	50	3.9668
14	50	8.61928
15	50	1.22678
16	50	3.37878
17	50	2.90765
18	50	10.2505
19	50	1.08509
20	50	8.37074
21	50	3.06674
22	50	2.39657
23	50	2.66453
24	50	3.03258
25	50	-0.483935
26	50	1.76028
27	50	-0.738681
28	50	1.51526
29	50	2.85561
30	50	0.581898
31	50	4.0887
32	50	5.8085
33	50	-2.59945
34	50	5.60455
35	50	1.24175
36	50	12.4612
37	50	8.86151
38	50	7.73124
39	50	5.96537
40	50	1.86289
41	50	6.12315
42	50	3.16834
43	50	1.63027
44	50	4.55445
45	50	1.91901
46	50	4.5058
47	50	4.2003
48	50	-7.15267
49	50	30.019
0	51	-4.524
1	51	-0.753987
2	51	0.232859
3	51	3.58125
4	51	0.307392
5	51	-2.5878
6	51	-3.69145
7	51	0.312435
8	51	6.74095
9	51	2.39091
10	51	14.9197
11	51	5.39506
12	51	6.49344
13	51	2.31063
14	51	-0.774782
15	51	8.2982
16	51	6.53208
17	51	-1.17416
18	51	2.54926
19	51	-0.800644
20	51	2.77137
21	51	3.94578
22	51	-0.225618
23	51	4.13693
24	51	7.274
25	51	9.06656
26	51	0.125002
27	51	-4.72294
28	51	-1.16315
29	51	0.160727
30	51	0.105267
31	51	3.22939
32	51	-0.0472293
33	51	4.82514
34	51	1.12139
35	51	1.97464
36	51	5.53182
37	51	-4.02586
38	51	-1.15123
39	51	9.75235
40	51	3.77578
41	51	8.77252
42	51	-6.48373
43	51	-3.22227
44	51	5.20552
45	51	-1.50298
46	51	-1.32603
47	51	6.59237
48	51	3.30931
49	51	1.4703
50	51	20.6749
0	52	-4.4571
1	52	6.8246
2	52	-0.993294
3	52	2.47359
4	52	-1.40227
5	52	3.15202
6	52	0.102196
7	52	0.310769
8	52	3.37462
9	52	8.52105
10	52	3.47634
11	52	6.99433
12	52	1.40354
13	52	4.63091
14	52	-0.765127
15	52	-0.314035
16	52	3.9334
17	52	5.80411
18	52	2.54567
19	52	1.54207
20	52	-1.80144
21	52	4.77286
22	52	-5.1163
23	52	-0.448903
24	52	0.70963
25	52	2.10841
26	52	-1.18197
27	52	-2.34784
28	52	1.99663
29	52	5.96458
30	52	4.13497
31	52	-1.06393
32	52	7.66757
33	52	2.71683
34	52	-4.28851
35	52	4.49329
36	52	5.82897
37	52	3.2802
38	52	0.959297
39	52	2.09946
40	52	3.01533
41	52	0.889707
42	52	-2.79102
43	52	-3.21845
44	52	-4.6664
45	52	11.1507
46	52	1.71139
47	52	-0.669846
48	52	-0.012714
49	52	-10.1865
50	52	5.41453
51	52	-16.7535
0	53	-1.52874
1	53	0.597054
2	53	-2.41238
3	53	1.68351
4	53	-1.6768
5	53	3.39457
6	53	1.84337
7	53	3.72603
8	53	3.17993
9	53	2.57222
10	53	3.42451
11	53	6.54934
12	53	1.47184
13	53	3.728
14	53	8.31773
15	53	0.558426
16	53	2.31386
17	53	1.55278
18	53	5.79755
19	53	5.65925
20	53	1.28804
21	53	5.68265
22	53	5.10248
23	53	3.91088
24	53	-0.879273
25	53	1.26281
26	53	1.40868
27	53	-1.76813
28	53	0.229385
29	53	5.50259
30	53	0.712546
31	53	-0.67208
32	53	2.49229
33	53	1.79382
34	53	2.4528
35	53	3.95236
36	53	5.89746
37	53	2.15746
38	53	1.56711
39	53	5.05548
40	53	-4.7351
41	53	3.6189
42	53	3.54153
43	53	2.51839
44	53	-3.65927
45	53	-0.608344
46	53	-1.46971
47	53	-1.68843
48	53	3.03595
49	53	8.49655
50	53	4.00163
51	53	-8.38859
52	53	52.5658
0	54	-0.405891
1	54	1.75066
2	54	-0.551791
3	54	2.07989
4	54	0.842915
5	54	7.35716
6	54	4.48128
7	54	3.79554
8	54	9.95799
9	54	5.4708
10	54	2.85088
11	54	8.0358
12	54	5.19586
13	54	4.22603
14	54	2.63021
15	54	6.47488
16	54	4.38315
17	54	6.31117
18	54	-0.784915
19	54	10.0293
20	54	0.774963
21	54	0.344005
22	54	2.96992
23	54	3.16112
24	54	0.390971
25	54	-0.540676
26	54	0.334484
27	54	-0.282453
28	54	-1.83898
29	54	4.61214
30	54	4.33853
31	54	-0.132198
32	54	4.00624
33	54	-3.37136
34	54	-2.72953
35	54	1.92909
36	54	14.8248
37	54	4.74785
38	54	8.04483
39	54	1.36209
40	54	2.57731
41	54	-0.90435
42	54	-2.10015
43	54	9.25901
44	54	-1.78234
45	54	1.20666
46	54	5.04881
47	54	2.08533
48	54	-6.48685
49	54	0.634955
50	54	18.9166
51	54	-7.55198
52	54	9.45085
53	54	42.3777
0	55	-2.86188
1	55	-1.06575
2	55	-1.2804
3	55	2.60866
4	55	-1.62754
5	55	-0.667738
6	55	4.01327
7	55	1.79756
8	55	3.90924
9	55	5.15412
10	55	2.45723
11	55	7.53655
12	55	10.7628
13	55	1.5922
14	55	5.21907
15	55	6.09501
16	55	2.96011
17	55	2.81654
18	55	1.08641
19	55	3.66547
20	55	3.30733
21	55	1.61453
22	55	3.73724
23	55	-0.0175372
24	55	5.22959
25	55	3.46127
26	55	0.364603
27	55	0.371796
28	55	-0.406727
29	55	-1.76199
30	55	-1.19668
31	55	4.47958
32	55	2.12702
33	55	-0.785385
34	55	3.87327
35	55	0.518988
36	55	1.01042
37	55	-0.585508
38	55	7.01233
39	55	-0.51317
40	55	-1.00877
41	55	3.93702
42	55	0.519474
43	55	2.91181
44	55	7.23126
45	55	2.68398
46	55	-2.79683
47	55	-4.86161
48	55	4.00441
49	55	5.69032
50	55	12.5028
51	55	3.93457
52	55	13.4728
53	55	13.997
54	55	43.639
0	56	-2.39264
1	56	-4.2693
2	56	5.1874
3	56	0.163456
4	56	3.13437
5	56	0.561559
6	56	2.3987
7	56	2.15522
8	56	13.0809
9	56	4.77868
10	56	5.87373
11	56	4.23807
12	56	3.54398
13	56	3.62903
14	56	0.307818
15	56	0.807673
16	56	1.07374
17	56	7.04502
18	56	5.82711
19	56	5.61982
20	56	5.31467
21	56	1.30428
22	56	1.29526
23	56	3.12231
24	56	-0.939313
25	56	0.447614
26	56	5.11181
27	56	-0.873493
28	56	-0.397473
29	56	1.22514
30	56	2.43898
31	56	5.91321
32	56	1.59839
33	56	0.553787
34	56	4.20472
35	56	0.331042
36	56	2.89634
37	56	6.72185
38	56	1.90706
39	56	-5.83376e-05
40	56	-0.756107
41	56	4.79897
42	56	0.814915
43	56	-3.59726
44	56	-2.85802
45	56	2.10443
46	56	0.713943
47	56	2.78201
48	56	-0.225363
49	56	5.41792
50	56	10.5687
51	56	3.86586
52	56	5.92961
53	56	-1.1577
54	56	14.6393
55	56	31.6927
0	57	-2.74995
1	57	1.48896
2	57	9.45475
3	57	0.892009
4	57	-1.50573
5	57	0.437659
6	57	0.819386
7	57	2.52564
8	57	4.84523
9	57	6.52243
10	57	11.361
11	57	2.83944
12	57	6.04913
13	57	1.70287
14	57	3.27278
15	57	1.48441
16	57	5.95622
17	57	12.363
18	57	1.87318
19	57	4.8393
20	57	2.91051
21	57	5.95347
22	57	4.64022
23	57	0.246761
24	57	4.67285
25	57	3.02842
26	57	1.85794
27	57	-2.13031
28	57	1.64056
29	57	0.25083
30	57	0.277364
31	57	0.10385
32	57	1.06914
33	57	2.63586
34	57	5.37253
35	57	9.19783
36	57	4.97885
37	57	11.5037
38	57	9.79418
39	57	-0.409759
40	57	-0.0456915
41	57	8.24292
42	57	4.8837
43	57	9.73506
44	57	7.78745
45	57	2.79012
46	57	5.79689
47	57	-3.6693
48	57	2.2627
49	57	2.20987
50	57	4.34156
51	57	5.16395
52	57	-3.48252
53	57	8.05929
54	57	11.0714
55	57	4.30016
56	57	74.8832
0	58	3.23284
1	58	1.89288
2	58	2.38617
3	58	4.08163
4	58	1.77968
5	58	3.85672
6	58	3.5473
7	58	2.3397
8	58	4.65209
9	58	1.19538
10	58	7.20109
11	58	5.60581
12	58	5.02474
13	58	5.78286
14	58	2.42308
15	58	1.22665
16	58	2.28275
17	58	3.53922
18	58	3.96905
19	58	4.52048
20	58	1.35757
21	58	6.19361
22	58	3.79385
23	58	-2.63968
24	58	0.0859887
25	58	0.186584
26	58	8.77142
27	58	-2.67822
28	58	0.498156
29	58	5.98009
30	58	0.940005
31	58	-1.28107
32	58	5.61069
33	58	3.44383
34	58	7.28185
35	58	8.58777
36	58	4.7219
37	58	4.51694
38	58	5.5194
39	58	6.9999
40	58	6.30387
41	58	5.65048
42	58	2.93949
43	58	3.33672
44	58	-5.32984
45	58	1.65053
46	58	1.9386
47	58	3.84847
48	58	3.66106
49	58	-3.5555
50	58	2.29318
51	58	15.5945
52	58	-3.22043
53	58	5.33954
54	58	2.85338
55	58	6.75944
56	58	-8.20449
57	58	41.7285
0	59	2.44289
1	59	-1.25055
2	59	3.0887
3	59	4.01821
4	59	0.791084
5	59	1.36705
6	59	1.8656
7	59	2.384
8	59	5.53606
9	59	5.13071
10	59	10.2144
11	59	4.39011
12	59	8.06252
13	59	2.22483
14	59	4.04159
15	59	-0.361214
16	59	0.630006
17	59	-1.00726
18	59	7.97647
19	59	6.83937
20	59	-0.161836
21	59	4.92359
22	59	-1.61804
23	59	1.54949
24	59	0.879124
25	59	0.983534
26	59	0.118058
27	59	1.15549
28	59	2.39681
29	59	5.65837
30	59	-3.10811
31	59	-2.65409
32	59	0.382437
33	59	12.2373
34	59	8.03681
35	59	5.48964
36	59	4.06178
37	59	14.0283
38	59	3.34876
39	59	5.57317
40	59	6.7619
41	59	5.35092
42	59	8.5777
43	59	2.6702
44	59	3.36857
45	59	5.78702
46	59	4.27877
47	59	2.16458
48	59	-4.36694
49	59	4.99109
50	59	-0.0410257
51	59	2.68674
52	59	4.26356
53	59	-2.71796
54	59	0.0862366
55	59	-1.29002
56	59	-5.92549
57	59	3.66186
58	59	44.132
0	60	0.202875
1	60	2.52488
2	60	-3.0604
3	60	-1.49082
4	60	1.629
5	60	1.65854
6	60	5.50537
7	60	5.41062
8	60	5.07722
9	60	1.01653
10	60	8.69603
11	60	8.79308
12	60	5.71257
13	60	3.36318
14	60	8.34279
15	60	1.75641
16	60	0.666957
17	60	3.88857
18	60	2.30094
19	60	6.16643
20	60	3.99022
21	60	4.25174
22	60	5.04118
23	60	6.41105
24	60	3.37844
25	60	2.83135
26	60	1.19969
27	60	4.04145
28	60	1.33001
29	60	1.63172
30	60	0.91562
31	60	3.64528
32	60	-2.6698
33	60	2.38534
34	60	1.31922
35	60	6.43171
36	60	8.49533
37	60	8.64404
38	60	0.6179
39	60	3.9278
40	60	6.29435
41	60	4.36734
42	60	3.26207
43	60	3.63752
44	60	2.79062
45	60	4.06435
46	60	6.83812
47	60	6.33256
48	60	3.08771
49	60	8.66697
50	60	2.86687
51	60	0.535277
52	60	2.08655
53	60	3.10585
54	60	2.73722
55	60	2.33055
56	60	-2.45421
57	60	0.841148
58	60	-2.68904
59	60	62.7285
0	61	-1.8417
1	61	0.225053
2	61	0.530801
3	61	2.36357
4	61	1.19048
5	61	9.5694
6	61	6.06751
7	61	3.88437
8	61	3.61306
9	61	3.75622
10	61	8.99356
11	61	3.8084
12	61	8.76083
13	61	5.37037
14	61	1.95578
15	61	9.43653
16	61	0.261768
17	61	5.51284
18	61	4.33608
19	61	3.30146
20	61	0.56517
21	61	1.84565
22	61	-1.36933
23	61	0.823448
24	61	1.7249
25	61	4.55188
26	61	-0.183489
27	61	1.43465
28	61	2.00391
29	61	1.40257
30	61	2.23591
31	61	1.73867
32	61	2.82602
33	61	2.84845
34	61	5.54018
35	61	4.32285
36	61	4.88493
37	61	5.71319
38	61	9.76927
39	61	8.92819
40	61	3.51811
41	61	6.50233
42	61	3.31808
43	61	5.46191
44	61	2.29735
45	61	2.45617
46	61	6.17941
47	61	5.37415
48	61	10.5423
49	61	5.48979
50	61	6.49122
51	61	6.52735
52	61	14.1761
53	61	8.85336
54	61	0.0680288
55	61	5.02843
56	61	-0.36144
57	61	4.55646
58	61	2.02109
59	61	-5.51864
60	61	52.3303
0	62	-0.138891
1	62	2.60813
2	62	1.46786
3	62	1.7528
4	62	-0.270119
5	62	4.94408
6	62	0.0475119
7	62	6.87487
8	62	4.36043
9	62	2.92382
10	62	2.97221
11	62	5.67774
12	62	7.08432
13	62	4.381
14	62	2.75479
15	62	-1.22122
16	62	4.35722
17	62	-0.188801
18	62	7.34366
19	62	-0.0943826
20	62	2.6977
21	62	6.66378
22	62	7.68155
23	62	3.89501
24	62	3.25354
25	62	-1.27856
26	62	2.12644
27	62	2.6033
28	62	2.96032
29	62	5.75547
30	62	0.779075
31	62	4.78834
32	62	3.93533
33	62	1.98888
34	62	4.45011
35	62	6.92546
36	62	3.8118
37	62	-1.04915
38	62	3.13563
39	62	2.29267
40	62	0.0215361
41	62	4.90756
42	62	6.58431
43	62	16.0752
44	62	-2.73343
45	62	0.426172
46	62	0.704191
47	62	10.9493
48	62	2.82479
49	62	4.75324
50	62	-2.25892
51	62	1.49885
52	62	1.30779
53	62	-2.83372
54	62	6.21609
55	62	6.67478
56	62	1.03922
57	62	6.39498
58	62	7.08785
59	62	7.62931
60	62	-11.4786
61	62	55.2914
0	63	-3.7726
1	63	0.188571
2	63	0.331319
3	63	1.01566
4	63	5.36316
5	63	1.5285
6	63	3.80927
7	63	7.12679
8	63	6.94209
9	63	4.79341
10	63	8.52149
11	63	10.1776
12	63	4.44954
13	63	5.98116
14	63	-0.0345204
15	63	5.8406
16	63	6.75754
17	63	4.31413
18	63	5.56434
19	63	-0.36517
20	63	2.97314
21	63	4.02294
22	63	7.94019
23	63	3.80349
24	63	6.14665
25	63	4.84805
26	63	3.70626
27	63	4.70094
28	63	3.08605
29	63	0.577882
30	63	1.77369
31	63	4.51064
32	63	6.64836
33	63	8.81918
34	63	8.04342
35	63	7.4457
36	63	13.1662
37	63	8.0488
38	63	9.48476
39	63	3.71399
40	63	4.41482
41	63	2.81223
42	63	6.29429
[truncated: 1,164 more rows]

## Sheet: Figure S28d
Figure S28d
CEBPA in WG group				RNA-seq signal																	Interaction metaplots of promoter-centered regions													ΔRPS between tissues
Heatmap of intensity				GOM				MAD				RAD				ULB					GOM			MAD			RAD			ULB				ULB vs. GOM		ULB vs. MAD		ULB vs. RAD
Bin 1	Bin 2	Intensity		Chromosome	Start	End	Signal value	Chromosome	Start	End	Signal value	Chromosome	Start	End	Signal value	Chromosome	Start	End	Signal value		Bin 1	Bin 2	Intensity	Bin 1	Bin 2	Intensity	Bin 1	Bin 2	Intensity	Bin 1	Bin 2	Intensity		E_start	ΔRPS	E_start	ΔRPS	E_start	ΔRPS
0	1	14.6101		6	43005468	43005968	2.084	6	43005468	43005968	3.652	6	43005468	43005968	2.492	6	43005468	43005968	1.472		17	3	1.32756	17	4	2.52499	17	2	4.64103	17	1	3.03298		43030000	3.01629	43030000	1.53508	43030000	4.34621
0	2	-27.0265		6	43005968	43006468	2.568	6	43005968	43006468	8.112	6	43005968	43006468	4.74	6	43005968	43006468	2.58		17	4	4.64734	17	5	5.89361	17	3	2.58037	17	4	7.98958		43035000	-0.759201	43035000	7.71661	43035000	0.439534
1	2	-6.74505		6	43006468	43006968	6.34	6	43006468	43006968	14.148	6	43006468	43006968	5.812	6	43006468	43006968	3.356		17	5	2.08524	17	6	7.93957	17	4	5.0189	17	5	6.52881		43040000	4.10369	43040000	9.21614	43040000	5.51425
0	3	-16.4675		6	43006968	43007468	1.392	6	43006968	43007468	8.716	6	43006968	43007468	3.748	6	43006968	43007468	1.392		17	6	6.45836	17	7	1.96118	17	5	5.20717	17	6	9.47465		43130000	-7.62087	43155000	6.16991	43125000	-12.3537
1	3	-15.0602		6	43007468	43007968	0.8	6	43008468	43008968	8.2	6	43007468	43007968	2.1	6	43008468	43008968	1.6		17	7	10.437	17	8	1.03214	17	6	5.12845	17	7	9.67779		43135000	-5.7956	43160000	-4.99661	43130000	-8.11477
2	3	-26.1722		6	43007968	43008468	0.536	6	43009968	43010468	0.036	6	43007968	43008468	0.064	6	43011468	43011968	0.736		17	8	6.14459	26	17	7.11447	17	7	9.23825	17	8	10.2483		43155000	2.10219	43170000	-1.83862	43150000	-4.763
0	4	-6.79347		6	43008468	43008968	1.964	6	43010468	43010968	1.036	6	43008468	43008968	2.336	6	43011968	43012468	0.064		26	17	11.1104	27	17	4.64523	17	8	4.73402	26	17	3.48955		43160000	-9.90184	43180000	-3.99014	43155000	7.81605
1	4	-9.54811		6	43008968	43009468	0.472	6	43010968	43011468	3.728	6	43008968	43009468	0.064	6	43012968	43013468	0.7		27	17	10.6678	28	17	6.15544	26	17	11.6043	27	17	4.87217		43170000	1.35961	43185000	-5.54791	43160000	-5.29601
2	4	-18.069		6	43009468	43009968	0.328	6	43011968	43012468	0.4	6	43010468	43010968	0.036	6	43016968	43017468	0.536		28	17	5.78977	29	17	6.65494	27	17	6.3727	28	17	8.32074		43175000	-2.60211	43190000	-10.0513	43170000	3.39436
3	4	-9.6629		6	43010468	43010968	0.036	6	43012468	43012968	0.4	6	43010968	43011468	0.764	6	43017468	43017968	0.064		29	17	6.54407	30	17	5.52799	28	17	5.39797	29	17	8.67005		43190000	-0.765544	43195000	3.19739	43175000	-2.856
0	5	-7.32391		6	43010968	43011468	1.5	6	43013968	43014468	3.008	6	43011968	43012468	1.38	6	43083203	43083703	789.376		30	17	5.05336	31	17	8.51025	29	17	0.420158	30	17	3.15213		43195000	2.31055	43205000	4.9806	43185000	1.26559
1	5	-10.8537		6	43011468	43011968	0.3	6	43014468	43014968	0.192	6	43012468	43012968	0.956	6	43083703	43084203	558.142		31	17	12.578	32	17	10.7643	30	17	7.91512	31	17	14.6802		43205000	1.23241	43210000	4.2041	43195000	-1.19513
2	5	-14.7313		6	43011968	43012468	0.564	6	43014968	43015468	1.6	6	43012968	43013468	0.764	6	43084203	43084703	1034.29		32	17	15.6695	33	17	8.0007	31	17	6.86411	32	17	5.76764		43210000	7.80485			43200000	-0.980523
3	5	-22.5466		6	43013468	43013968	1.272	6	43015968	43016468	2.072	6	43013968	43014468	1.6	6	43084703	43085203	402.242		33	17	5.46401	34	17	11.7787	32	17	11.0637	33	17	7.84744						43205000	5.59915
4	5	-12.6585		6	43013968	43014468	0.328	6	43016468	43016968	0.964	6	43014468	43014968	0.136	6	43085203	43085703	639.09		34	17	8.5805	35	17	6.73369	33	17	6.03569	34	17	9.94011						43210000	8.64112
0	6	-7.20107		6	43015468	43015968	0.4	6	43016968	43017468	0.864	6	43014968	43015468	0.664	6	43085703	43086203	174.004		35	17	9.7279	36	17	9.94485	34	17	6.54575	35	17	7.12579
1	6	-13.428		6	43015968	43016468	1.2	6	43083203	43083703	377.912	6	43015968	43016468	0.8	6	43164918	43165418	29.38		36	17	7.27886	37	17	14.7135	35	17	9.98179	36	17	5.95471
2	6	-13.0905		6	43016968	43017468	3.368	6	43083703	43084203	362.932	6	43016968	43017468	0.1	6	43165418	43165918	32.864		37	17	6.35023	38	17	19.0626	36	17	5.21441	37	17	9.16563
3	6	-22.2667		6	43017468	43017968	1.732	6	43084203	43084703	721.242	6	43083203	43083703	588.12	6	43165918	43166418	24.524		38	17	9.77682	39	17	6.87927	37	17	7.90004	38	17	9.01128
4	6	-28.8181		6	43083203	43083703	459.66	6	43084703	43085203	234.62	6	43083703	43084203	470.932	6	43166418	43166918	39.784		39	17	7.76611	40	17	8.98224	38	17	4.90194	39	17	10.0767
5	6	-47.1266		6	43083703	43084203	349.916	6	43085203	43085703	71.172	6	43084203	43084703	1128	6	43166918	43167418	34.068		40	17	5.97079	41	17	4.83785	39	17	11.2718	40	17	7.10313
0	7	-8.12093		6	43084203	43084703	567.056	6	43085703	43086203	8.32	6	43084703	43085203	395.102	6	43167418	43167918	33.5		41	17	8.58605	42	17	5.92	40	17	8.08365	41	17	9.81845
1	7	-6.67773		6	43084703	43085203	304.006	6	43164918	43165418	25.108	6	43085203	43085703	81.314	6	43167918	43168418	20.116		42	17	2.31925	43	17	2.0583	41	17	4.21931	42	17	10.1241
2	7	-10.3951		6	43085203	43085703	558.216	6	43165418	43165918	26.164	6	43085703	43086203	11.542	6	43168418	43168918	27.368		43	17	4.32107	44	17	0.754554	42	17	1.48299	43	17	3.32716
3	7	-9.05855		6	43085703	43086203	115.04	6	43165918	43166418	27.36	6	43164918	43165418	24.736	6	43168918	43169418	20.956		44	17	2.41721	46	17	2.08049	43	17	1.17622	44	17	7.10438
4	7	-16.4563		6	43164918	43165418	15.896	6	43166418	43166918	32.228	6	43165418	43165918	23.6	6	43169418	43169918	18.66		45	17	1.69522				44	17	2.12477	45	17	3.998
5	7	-16.2141		6	43165418	43165918	23.94	6	43166918	43167418	28.028	6	43165918	43166418	30.696	6	43169918	43170418	19.856		46	17	1.06035				45	17	1.35179	46	17	3.08339
6	7	-51.3622		6	43165918	43166418	21.62	6	43167418	43167918	29.416	6	43166418	43166918	35.58	6	43170418	43170918	25.776								46	17	1.89486
0	8	-9.49926		6	43166418	43166918	35.824	6	43167918	43168418	19.708	6	43166918	43167418	42.496	6	43170918	43171418	45.916
1	8	-6.15356		6	43166918	43167418	25.172	6	43168418	43168918	23.484	6	43167418	43167918	38.048	6	43171418	43171918	207.04
2	8	-5.78159		6	43167418	43167918	22.06	6	43168918	43169418	14.688	6	43167918	43168418	20.192	6	43171918	43172418	136.016
3	8	-2.76872		6	43167918	43168418	24.532	6	43169418	43169918	23.204	6	43168418	43168918	18.976	6	43172418	43172918	118.664
4	8	-6.76837		6	43168418	43168918	23	6	43169918	43170418	13.072	6	43168918	43169418	13.4	6	43172918	43173418	95.452
5	8	-10.7705		6	43168918	43169418	18.404	6	43170418	43170918	20.724	6	43169418	43169918	19.668	6	43173418	43173918	117.56
6	8	-19.4472		6	43169418	43169918	33.384	6	43170918	43171418	33.42	6	43169918	43170418	20.296	6	43173918	43174418	119.228
7	8	43.7289		6	43169918	43170418	27.288	6	43171418	43171918	210.844	6	43170418	43170918	11.144	6	43174418	43174918	85.976
0	9	-7.94926		6	43170418	43170918	19.256	6	43171918	43172418	121.02	6	43170918	43171418	40.212	6	43174918	43175418	4.84
1	9	-6.314		6	43170918	43171418	33.636	6	43172418	43172918	197.956	6	43171418	43171918	231.78	6	43177065	43177565	240.07
2	9	-8.51983		6	43171418	43171918	165.656	6	43172918	43173418	131.648	6	43171918	43172418	160.772	6	43177565	43178065	93.36
3	9	-8.62828		6	43171918	43172418	131.376	6	43173418	43173918	155.608	6	43172418	43172918	166.856	6	43178065	43178565	7.5
4	9	-2.44777		6	43172418	43172918	110.948	6	43173918	43174418	137.948	6	43172918	43173418	161.576	6	43178565	43179065	7.93
5	9	-9.19266		6	43172918	43173418	121.172	6	43174418	43174918	110.412	6	43173418	43173918	149.508	6	43179065	43179565	7.51
6	9	-7.55301		6	43173418	43173918	126.4	6	43174918	43175418	6.448	6	43173918	43174418	144.928	6	43179565	43180065	5.01
7	9	-22.5447		6	43173918	43174418	135.624	6	43177065	43177565	280.38	6	43174418	43174918	127.104	6	43180065	43180565	2.91
8	9	9.4592		6	43174418	43174918	82.476	6	43177565	43178065	81.24	6	43174918	43175418	12.54	6	43180565	43181065	55.8
0	10	-3.24419		6	43174918	43175418	9.824	6	43178065	43178565	11.35	6	43177065	43177565	201.96	6	43181065	43181565	71.38
1	10	-9.01302		6	43177065	43177565	230.95	6	43178565	43179065	12.35	6	43177565	43178065	83.86	6	43181565	43182065	4.01
2	10	-7.22276		6	43177565	43178065	62.25	6	43179065	43179565	10.84	6	43178065	43178565	5.84	6	43182065	43182565	3.07
3	10	-7.98748		6	43178065	43178565	10.43	6	43179565	43180065	6.54	6	43178565	43179065	5.81	6	43182565	43183065	5.4
4	10	-12.047		6	43178565	43179065	8.89	6	43180065	43180565	12.72	6	43179065	43179565	4.71	6	43183065	43183565	10.62
5	10	-12.8261		6	43179065	43179565	8.87	6	43180565	43181065	52.61	6	43179565	43180065	9.78	6	43183565	43184065	7.09
6	10	-14.4958		6	43179565	43180065	11.04	6	43181065	43181565	81.34	6	43180065	43180565	3.71	6	43184065	43184565	5.06
7	10	-3.03808		6	43180065	43180565	7.08	6	43181565	43182065	3.71	6	43180565	43181065	50.59	6	43184565	43185065	5.42
8	10	-7.20031		6	43180565	43181065	42.9	6	43182065	43182565	4.81	6	43181065	43181565	76.63	6	43185065	43185565	6.46
9	10	52.7017		6	43181065	43181565	58.56	6	43182565	43183065	8.45	6	43181565	43182065	4.87	6	43185565	43186065	3.41
0	11	-5.30488		6	43181565	43182065	3.96	6	43183065	43183565	9.54	6	43182065	43182565	8.66	6	43186065	43186565	5.16
1	11	-7.95359		6	43182065	43182565	7.06	6	43183565	43184065	7.47	6	43182565	43183065	7.27	6	43186565	43187065	5.01
2	11	-2.60108		6	43182565	43183065	8.23	6	43184065	43184565	7.65	6	43183065	43183565	9.48	6	43187065	43187565	1.11
3	11	-4.80068		6	43183065	43183565	5.4	6	43184565	43185065	10.28	6	43183565	43184065	4.67	6	43187565	43188065	3.39
4	11	-0.483519		6	43183565	43184065	8.87	6	43185065	43185565	5.42	6	43184065	43184565	9.97	6	43188065	43188565	3.04
5	11	-0.260638		6	43184065	43184565	4.88	6	43185565	43186065	2.64	6	43184565	43185065	3	6	43188565	43189065	12.58
6	11	-5.13306		6	43184565	43185065	7.51	6	43186065	43186565	6.73	6	43185065	43185565	3.49	6	43189065	43189565	89.74
7	11	-2.39326		6	43185065	43185565	5.37	6	43186565	43187065	7.32	6	43185565	43186065	2.34	6	43189565	43190065	6.09
8	11	-6.86443		6	43185565	43186065	3.08	6	43187065	43187565	1.6	6	43186065	43186565	5.17	6	43190065	43190565	5.67
9	11	-11.8366		6	43186065	43186565	7	6	43187565	43188065	3.21	6	43186565	43187065	2.36	6	43190565	43191065	8.71
10	11	-13.8291		6	43186565	43187065	1.64	6	43188065	43188565	6.38	6	43187065	43187565	2.38	6	43191065	43191565	8.4
0	12	-2.46582		6	43187065	43187565	1.57	6	43188565	43189065	14.75	6	43187565	43188065	5.33	6	43191565	43192065	9.82
1	12	3.96474		6	43187565	43188065	9.91	6	43189065	43189565	105.24	6	43188065	43188565	5.82	6	43192065	43192565	10.6
2	12	-3.59069		6	43188065	43188565	6.27	6	43189565	43190065	7.85	6	43188565	43189065	13.14	6	43192565	43193065	8.47
3	12	-6.19215		6	43188565	43189065	11.64	6	43190065	43190565	6.76	6	43189065	43189565	98.13	6	43193065	43193565	6.95
4	12	-6.35897		6	43189065	43189565	82.46	6	43190565	43191065	8.18	6	43189565	43190065	8.34	6	43193565	43194065	8.35
5	12	2.70985		6	43189565	43190065	8.24	6	43191065	43191565	5.82	6	43190065	43190565	7.38	6	43194065	43194565	6.27
6	12	-3.03155		6	43190065	43190565	14.2	6	43191565	43192065	13.49	6	43190565	43191065	11.33	6	43194565	43195065	3.46
7	12	7.19037		6	43190565	43191065	16.19	6	43192065	43192565	21.76	6	43191065	43191565	14.04	6	43195065	43195565	7.97
8	12	-6.91214		6	43191065	43191565	10.01	6	43192565	43193065	12.54	6	43191565	43192065	11.78	6	43195565	43196065	7
9	12	-4.18821		6	43191565	43192065	7.73	6	43193065	43193565	6.18	6	43192065	43192565	13.07	6	43196065	43196565	3.25
10	12	-15.4505		6	43192065	43192565	12.02	6	43193565	43194065	11.14	6	43192565	43193065	11.93	6	43196565	43197065	6.21
11	12	1.43377		6	43192565	43193065	9.53	6	43194065	43194565	7.02	6	43193065	43193565	7.82	6	43197065	43197565	8.17
0	13	-2.47116		6	43193065	43193565	15.8	6	43194565	43195065	3.94	6	43193565	43194065	13.12	6	43197565	43198065	11.25
1	13	-10.599		6	43193565	43194065	9.62	6	43195065	43195565	13.53	6	43194065	43194565	17.44	6	43198065	43198565	8.38
2	13	-1.27475		6	43194065	43194565	7.01	6	43195565	43196065	4.36	6	43194565	43195065	6	6	43198565	43199065	4.28
3	13	0.467073		6	43194565	43195065	2.36	6	43196065	43196565	14.49	6	43195065	43195565	8.29	6	43199065	43199565	51.68
4	13	-5.1938		6	43195065	43195565	14.29	6	43196565	43197065	10.24	6	43195565	43196065	6.63	6	43199565	43200065	19.88
5	13	6.0661		6	43195565	43196065	5.77	6	43197065	43197565	6.47	6	43196065	43196565	15.32	6	43200065	43200565	7.94
6	13	7.15462		6	43196065	43196565	10.06	6	43197565	43198065	9.03	6	43196565	43197065	9.94	6	43200565	43201065	37.38
7	13	2.8811		6	43196565	43197065	13.55	6	43198065	43198565	3.57	6	43197065	43197565	7.46	6	43201065	43201565	12.79
8	13	3.72669		6	43197065	43197565	17.76	6	43198565	43199065	4.51	6	43197565	43198065	11.53	6	43201565	43202065	4.95
9	13	8.99259		6	43197565	43198065	8.08	6	43199065	43199565	65.55	6	43198065	43198565	8.21	6	43202065	43202565	4.98
10	13	-10.1698		6	43198065	43198565	13.07	6	43199565	43200065	25.38	6	43198565	43199065	4.19	6	43202565	43203065	8.27
11	13	-3.40133		6	43198565	43199065	5.59	6	43200065	43200565	8.33	6	43199065	43199565	60.82	6	43203065	43203565	5.37
12	13	-2.95961		6	43199065	43199565	51.47	6	43200565	43201065	67	6	43199565	43200065	19.64	6	43203565	43204065	4.22
0	14	-3.33351		6	43199565	43200065	18.71	6	43201065	43201565	25.72	6	43200065	43200565	5.49	6	43204065	43204565	6.21
1	14	-7.40957		6	43200065	43200565	4.19	6	43201565	43202065	5.51	6	43200565	43201065	54.33	6	43204565	43205065	5.37
2	14	-4.32263		6	43200565	43201065	46.74	6	43202065	43202565	5.46	6	43201065	43201565	16.86	6	43205065	43205565	11.11
3	14	-0.232389		6	43201065	43201565	17.92	6	43202565	43203065	4.08	6	43201565	43202065	4.18	6	43205565	43206065	7.57
4	14	0.720658		6	43201565	43202065	7.99	6	43203065	43203565	2.7	6	43202065	43202565	4.01	6	43206065	43206565	10.08
5	14	8.26478		6	43202065	43202565	5.64	6	43203565	43204065	4.43	6	43202565	43203065	4.72	6	43206565	43207065	5.04
6	14	1.177		6	43202565	43203065	3.03	6	43204065	43204565	9.22	6	43203065	43203565	5.88	6	43207065	43207565	8.23
7	14	7.13808		6	43203065	43203565	3.55	6	43204565	43205065	9.34	6	43203565	43204065	5.24	6	43207565	43208065	12.33
8	14	-0.490152		6	43203565	43204065	3.38	6	43205065	43205565	7.01	6	43204065	43204565	5.9	6	43208065	43208565	5.49
9	14	-7.20179		6	43204065	43204565	6.03	6	43205565	43206065	5.29	6	43204565	43205065	6.87	6	43208565	43209065	4.71
10	14	-12.8532		6	43204565	43205065	6.17	6	43206065	43206565	7.52	6	43205065	43205565	6.6	6	43209065	43209565	1.95
11	14	-15.9971		6	43205065	43205565	7.28	6	43206565	43207065	10.28	6	43205565	43206065	6.46	6	43209565	43210065	10.02
12	14	-23.5165		6	43205565	43206065	3.33	6	43207065	43207565	7.23	6	43206065	43206565	11.78	6	43210065	43210565	12
13	14	6.32609		6	43206065	43206565	6.76	6	43207565	43208065	7.83	6	43206565	43207065	8.4	6	43210565	43211065	9.4
0	15	-2.00685		6	43206565	43207065	11.86	6	43208065	43208565	4.69	6	43207065	43207565	3.27	6	43211065	43211565	7.53
1	15	-2.32417		6	43207065	43207565	4.76	6	43208565	43209065	14.71	6	43207565	43208065	6.52	6	43211565	43212065	9.78
2	15	2.5951		6	43207565	43208065	8.45	6	43209065	43209565	3.86	6	43208065	43208565	7.29	6	43212065	43212565	4.03
3	15	5.13898		6	43208065	43208565	5.27	6	43209565	43210065	10.16	6	43208565	43209065	7.16	6	43212565	43213065	3.32
4	15	3.68786		6	43208565	43209065	3.71	6	43210065	43210565	10.32	6	43209065	43209565	1.79	6	43213065	43213565	8.79
5	15	12.08		6	43209065	43209565	7.21	6	43210565	43211065	14.71	6	43209565	43210065	10.23	6	43213565	43214065	7.98
6	15	5.90574		6	43209565	43210065	4.93	6	43211065	43211565	7.02	6	43210065	43210565	10.17	6	43214065	43214565	6.81
7	15	8.99973		6	43210065	43210565	9.87	6	43211565	43212065	8.53	6	43210565	43211065	11.95	6	43214565	43215065	4.7
8	15	5.62349		6	43210565	43211065	7.56	6	43212065	43212565	6.55	6	43211065	43211565	4.59	6	43215065	43215565	6.45
9	15	9.9844		6	43211065	43211565	6.01	6	43212565	43213065	1.43	6	43211565	43212065	6.9	6	43215565	43216065	5.55
10	15	-8.57697		6	43211565	43212065	6.9	6	43213065	43213565	6.78	6	43212065	43212565	8.64	6	43216065	43216565	9.69
11	15	-2.47144		6	43212065	43212565	9.84	6	43213565	43214065	8.21	6	43212565	43213065	1.48	6	43216565	43217065	7.5
12	15	3.1488		6	43212565	43213065	7.03	6	43214065	43214565	3.28	6	43213065	43213565	6.77	6	43217065	43217565	5.93
13	15	-17.9548		6	43213065	43213565	10.32	6	43214565	43215065	10.65	6	43213565	43214065	8.98	6	43217565	43218065	10.64
14	15	-45.0491		6	43213565	43214065	4.52	6	43215065	43215565	5.39	6	43214065	43214565	4.43	6	43218065	43218565	5.85
0	16	3.03298		6	43214065	43214565	4.02	6	43215565	43216065	0.87	6	43214565	43215065	8.08	6	43218565	43219065	10.49
1	16	-0.0962871		6	43214565	43215065	6.88	6	43216065	43216565	3.05	6	43215065	43215565	9.12	6	43219065	43219565	6.33
2	16	-2.37678		6	43215065	43215565	10.83	6	43216565	43217065	6.6	6	43215565	43216065	7.7	6	43219565	43220065	5.05
3	16	7.98958		6	43215565	43216065	7.66	6	43217065	43217565	9.97	6	43216065	43216565	5.35	6	43220065	43220565	7.56
4	16	6.52881		6	43216065	43216565	10.98	6	43217565	43218065	8.09	6	43216565	43217065	8.83	6	43220565	43221065	6.32
5	16	9.47465		6	43216565	43217065	6.92	6	43218065	43218565	9.2	6	43217065	43217565	13.16	6	43221065	43221565	8.01
6	16	9.67779		6	43217065	43217565	11.19	6	43218565	43219065	8.77	6	43217565	43218065	10.04	6	43221565	43222065	13.01
7	16	10.2483		6	43217565	43218065	17.31	6	43219065	43219565	6.78	6	43218065	43218565	6.19	6	43222065	43222565	6.77
8	16	-1.39367		6	43218065	43218565	8.07	6	43219565	43220065	2.5	6	43218565	43219065	2.59	6	43222565	43223065	11.01
9	16	1.52283		6	43218565	43219065	8.67	6	43220065	43220565	5.2	6	43219065	43219565	8	6	43223065	43223565	6.35
10	16	-10.6147		6	43219065	43219565	8.04	6	43220565	43221065	5.4	6	43219565	43220065	10.04	6	43223565	43224065	13.72
11	16	-2.04491		6	43219565	43220065	4.75	6	43221065	43221565	10.7	6	43220065	43220565	6.95	6	43224065	43224565	12.1
12	16	-7.62581		6	43220065	43220565	3.35	6	43221565	43222065	14.94	6	43220565	43221065	6.78	6	43224565	43225065	8.66
13	16	-14.9942		6	43220565	43221065	9.63	6	43222065	43222565	9.86	6	43221065	43221565	7.78	6	43225065	43225565	5.7
14	16	-30.9255		6	43221065	43221565	8.62	6	43222565	43223065	7.99	6	43221565	43222065	17.71	6	43225565	43226065	8.62
15	16	-37.6535		6	43221565	43222065	10.69	6	43223065	43223565	6.62	6	43222065	43222565	8.15	6	43226065	43226565	8.4
0	17	1.45157		6	43222065	43222565	10.46	6	43223565	43224065	11.01	6	43222565	43223065	7.22	6	43226565	43227065	9.93
1	17	4.3227		6	43222565	43223065	6.27	6	43224065	43224565	12.83	6	43223065	43223565	5.52	6	43227065	43227565	11.28
2	17	-1.47718		6	43223065	43223565	6.75	6	43224565	43225065	7.3	6	43223565	43224065	9.77	6	43227565	43228065	7.57
3	17	0.316095		6	43223565	43224065	14.88	6	43225065	43225565	8.16	6	43224065	43224565	8.35	6	43228065	43228565	8.63
4	17	1.4305		6	43224065	43224565	11.55	6	43225565	43226065	6.51	6	43224565	43225065	10.47	6	43228565	43229065	10.86
5	17	6.91566		6	43224565	43225065	8.35	6	43226065	43226565	8.89	6	43225065	43225565	9.68	6	43229065	43229565	9.36
6	17	7.95707		6	43225065	43225565	12.47	6	43226565	43227065	3.55	6	43225565	43226065	11.72	6	43229565	43230065	5.38
7	17	-2.45501		6	43225565	43226065	12.82	6	43227065	43227565	10.04	6	43226065	43226565	14.71	6	43230065	43230565	11.89
8	17	3.63154		6	43226065	43226565	6.9	6	43227565	43228065	12.73	6	43226565	43227065	10.18	6	43230565	43231065	10.13
9	17	2.61745		6	43226565	43227065	13.09	6	43228065	43228565	8.66	6	43227065	43227565	9.73	6	43231065	43231565	13.34
10	17	-0.698049		6	43227065	43227565	4.47	6	43228565	43229065	6.08	6	43227565	43228065	10.33	6	43231565	43232065	12.13
11	17	3.87812		6	43227565	43228065	10.83	6	43229065	43229565	11.9	6	43228065	43228565	7.57	6	43232065	43232565	14.93
12	17	-1.23892		6	43228065	43228565	9.03	6	43229565	43230065	3.02	6	43228565	43229065	9.18	6	43232565	43233065	8.98
13	17	-12.2808		6	43228565	43229065	14.3	6	43230065	43230565	3.74	6	43229065	43229565	6.1	6	43233065	43233565	6.63
14	17	-16.6918		6	43229065	43229565	12.88	6	43230565	43231065	5.45	6	43229565	43230065	4.75	6	43233565	43234065	2.63
15	17	-23.7707		6	43229565	43230065	4.51	6	43231065	43231565	7.63	6	43230065	43230565	8.06	6	43234065	43234565	13.67
16	17	-40.2886		6	43230065	43230565	2.76	6	43231565	43232065	15.67	6	43230565	43231065	7.82
0	18	-5.54997		6	43230565	43231065	4.3	6	43232065	43232565	16.47	6	43231065	43231565	9.61
1	18	-1.84302		6	43231065	43231565	13.79	6	43232565	43233065	10.93	6	43231565	43232065	10.82
2	18	10.0505		6	43231565	43232065	11.19	6	43233065	43233565	2.87	6	43232065	43232565	9.83
3	18	-4.33785		6	43232065	43232565	16.86	6	43233565	43234065	1.98	6	43232565	43233065	9.13
4	18	0.793886		6	43232565	43233065	18.39	6	43234065	43234565	10.14	6	43233065	43233565	6.41
5	18	4.16486		6	43233065	43233565	3.75					6	43233565	43234065	2.77
6	18	-0.199032		6	43233565	43234065	1.98					6	43234065	43234565	6.46
7	18	0.87097		6	43234065	43234565	10.52
8	18	3.32914
9	18	-6.75827
10	18	-8.26146
11	18	-4.90465
12	18	-3.79599
13	18	-9.88211
14	18	-5.70691
15	18	-15.2929
16	18	-12.3524
17	18	42.6365
0	19	0.31025
1	19	-2.16995
2	19	-1.1633
3	19	2.70107
4	19	10.7336
5	19	3.90764
6	19	-3.00389
7	19	2.606
8	19	-0.822449
9	19	-4.39905
10	19	-1.6963
11	19	-2.27174
12	19	-8.48715
13	19	-5.94275
14	19	-11.5385
15	19	-10.2341
16	19	-3.87343
17	19	-4.83285
18	19	28.5015
0	20	-1.66086
1	20	-1.76086
2	20	-0.519322
3	20	5.08951
4	20	7.48196
5	20	1.7043
6	20	-0.282342
7	20	0.344807
8	20	1.86027
9	20	2.14898
10	20	8.04853
11	20	-1.45155
12	20	-0.0717494
13	20	-2.2897
14	20	-1.91244
15	20	-1.18575
16	20	-3.58884
17	20	1.20284
18	20	-10.8326
19	20	-31.2116
0	21	-1.81028
1	21	1.73183
2	21	2.97455
3	21	1.42619
4	21	5.59373
5	21	6.63648
6	21	4.30364
7	21	3.5347
8	21	3.96377
9	21	-3.07697
10	21	-6.76797
11	21	1.48884
12	21	4.63449
13	21	3.06456
14	21	-8.03341
15	21	-11.4142
16	21	-2.71417
17	21	-2.12225
18	21	-4.46444
19	21	7.56265
20	21	61.5585
0	22	-0.803653
1	22	4.32194
2	22	-0.128301
3	22	9.12504
4	22	-0.539949
5	22	5.76366
6	22	0.769353
7	22	-0.279342
8	22	-0.836251
9	22	1.41447
10	22	-6.78986
11	22	1.90589
12	22	-2.61853
13	22	4.27205
14	22	-2.99697
15	22	-3.10517
16	22	-0.716311
17	22	7.00742
18	22	-7.96978
19	22	-7.052
20	22	-11.2207
21	22	8.53635
0	23	-4.73989
1	23	-1.13548
2	23	1.75576
3	23	3.04152
4	23	2.21296
5	23	4.85369
6	23	3.05328
7	23	9.09246
8	23	6.61709
9	23	6.26689
10	23	1.36466
11	23	0.763792
12	23	2.61471
13	23	0.360787
14	23	-0.229664
15	23	2.59311
16	23	11.7731
17	23	-3.84179
18	23	-2.64322
19	23	10.4047
20	23	4.31291
21	23	4.90268
22	23	-19.4245
0	24	-1.88432
1	24	3.59483
2	24	-0.32853
3	24	0.684257
4	24	3.78325
5	24	1.92093
6	24	4.91487
7	24	5.27268
8	24	-1.59566
9	24	4.28858
10	24	-1.25424
11	24	-4.45413
12	24	4.85311
13	24	-0.939457
14	24	-2.56224
15	24	7.85271
16	24	-0.748836
17	24	3.1377
18	24	7.16159
19	24	-0.29384
20	24	4.27376
21	24	-11.4719
22	24	-12.2749
23	24	1.77688
0	25	3.38878
1	25	5.51276
2	25	5.74424
3	25	3.486
4	25	10.8907
5	25	3.34661
6	25	7.76022
7	25	4.33156
8	25	9.28588
9	25	2.96436
10	25	3.19401
11	25	0.773674
12	25	1.51604
13	25	5.00482
14	25	-3.86402
15	25	2.66041
16	25	3.48955
17	25	6.504
18	25	-3.80813
19	25	-2.97389
20	25	8.77391
21	25	4.37606
22	25	-9.2034
23	25	-1.22911
24	25	41.5387
0	26	3.14538
1	26	-0.943665
2	26	4.34819
3	26	5.67454
4	26	2.93046
5	26	8.56302
6	26	16.4097
7	26	8.43078
8	26	2.67731
9	26	4.92185
10	26	3.49523
11	26	9.12903
12	26	-3.31257
13	26	3.79723
14	26	3.91846
15	26	3.65383
16	26	4.87217
17	26	1.28971
18	26	-1.68673
19	26	1.54783
20	26	8.41773
21	26	3.19215
22	26	9.0005
23	26	-1.68833
24	26	-7.21001
25	26	27.2738
0	27	0.637718
1	27	0.651756
2	27	1.2164
3	27	6.49302
4	27	5.5726
5	27	7.83801
6	27	5.31062
7	27	5.67095
8	27	4.9199
9	27	5.14829
10	27	-1.03036
11	27	-0.0220022
12	27	-0.342639
13	27	7.39929
14	27	0.547366
15	27	7.54905
16	27	8.32074
17	27	5.22523
18	27	5.37636
19	27	5.75232
20	27	0.710715
21	27	0.508599
22	27	1.39745
23	27	-7.32616
24	27	-0.689359
25	27	-10.0398
26	27	-38.0723
0	28	-1.45603
1	28	-1.49356
2	28	3.93591
3	28	5.74106
4	28	-0.639726
5	28	11.6811
6	28	-1.50858
7	28	4.12403
8	28	0.173074
9	28	-0.00217028
10	28	-1.31893
11	28	3.75542
12	28	-1.52422
13	28	0.904135
14	28	3.50884
15	28	0.450681
16	28	8.67005
17	28	2.20768
18	28	1.62021
19	28	6.88521
20	28	-1.02222
21	28	-7.57896
22	28	-0.0710626
23	28	5.89139
24	28	0.264741
25	28	-6.31168
26	28	-12.1937
27	28	84.3631
0	29	1.27605
1	29	4.79492
2	29	5.60561
3	29	4.77184
4	29	2.26549
5	29	7.14781
6	29	8.91473
7	29	7.7353
8	29	7.65039
9	29	0.733592
10	29	-0.796766
11	29	1.69119
12	29	8.52455
13	29	0.624765
14	29	-3.32577
15	29	6.88532
16	29	3.15213
17	29	4.83144
18	29	-0.880462
19	29	1.80898
20	29	1.70446
21	29	4.56562
22	29	0.581709
23	29	-3.31531
24	29	-5.43797
25	29	-0.514827
26	29	-5.62907
27	29	-3.97084
28	29	60.2832
0	30	3.65323
1	30	4.48375
2	30	3.71183
3	30	8.36014
4	30	10.681
5	30	14.9605
6	30	7.353
7	30	7.24107
8	30	2.75481
9	30	3.33852
10	30	6.38908
11	30	0.352668
12	30	6.10816
13	30	9.28906
14	30	2.27396
15	30	8.84313
16	30	14.6802
17	30	8.80424
18	30	6.36174
19	30	1.70088
20	30	-0.836359
21	30	0.0104766
22	30	0.310818
23	30	-3.49944
24	30	3.03483
25	30	3.49837
26	30	1.06374
27	30	15.4662
28	30	-10.9103
29	30	5.58653
0	31	-0.968278
1	31	4.28164
2	31	6.00391
3	31	5.51282
4	31	11.1088
5	31	12.659
6	31	5.84726
7	31	4.23593
8	31	-0.834041
9	31	-0.132309
10	31	9.90822
11	31	-0.00067972
12	31	2.703
13	31	3.74606
14	31	-0.859168
15	31	2.67316
16	31	5.76764
17	31	5.08904
18	31	7.89698
19	31	7.42355
20	31	7.29497
21	31	0.82893
22	31	-2.02236
23	31	-0.92457
24	31	0.359963
25	31	5.09286
26	31	-1.71831
27	31	7.25081
28	31	-11.3061
29	31	-12.8895
30	31	-6.05896
0	32	4.30827
1	32	0.274632
2	32	0.626153
3	32	6.95785
4	32	7.36759
5	32	7.49431
6	32	9.19218
7	32	8.76302
8	32	8.00743
9	32	5.20468
10	32	8.56456
11	32	3.1899
12	32	8.84245
13	32	3.42569
14	32	4.85546
15	32	11.8203
16	32	7.84744
17	32	10.9414
18	32	-5.8968
19	32	4.55603
20	32	2.76222
21	32	1.11945
22	32	2.88956
23	32	1.93168
24	32	0.828864
25	32	1.15719
26	32	0.711397
27	32	-7.22565
28	32	-11.451
29	32	-13.148
30	32	-18.4801
31	32	-63.9082
0	33	4.13654
1	33	8.91914
2	33	7.12862
3	33	10.3382
4	33	8.70938
5	33	11.8214
6	33	11.5244
7	33	8.00321
8	33	1.42454
9	33	9.83751
10	33	-0.562646
11	33	10.1337
12	33	5.38102
13	33	0.201927
14	33	10.3704
15	33	3.44216
16	33	9.94011
17	33	2.61067
18	33	-2.01789
19	33	4.35703
20	33	1.01247
21	33	-1.47394
22	33	2.75573
23	33	-2.43093
24	33	7.0608
25	33	9.82883
26	33	-2.62155
27	33	11.5956
28	33	-1.55056
29	33	-4.63412
30	33	-10.8095
31	33	-19.9031
32	33	-25.1817
0	34	-0.251403
1	34	2.05213
2	34	4.83409
3	34	12.4772
4	34	6.8016
5	34	16.7946
6	34	5.27521
7	34	4.51101
8	34	-0.742463
9	34	-0.668858
10	34	12.0152
11	34	4.42021
12	34	10.541
13	34	9.08497
14	34	10.5625
15	34	7.31581
16	34	7.12579
17	34	-0.907794
18	34	-1.25603
19	34	11.0747
20	34	7.0648
21	34	4.87749
22	34	-3.43302
23	34	-6.22594
24	34	4.13649
25	34	5.05228
26	34	9.2525
27	34	7.47053
28	34	-1.44463
29	34	-5.6954
30	34	-4.68016
31	34	-4.25583
32	34	-7.49884
33	34	31.3399
0	35	6.37428
1	35	-0.105094
2	35	6.66668
3	35	5.37699
4	35	9.56176
5	35	11.6488
6	35	5.25429
7	35	1.27077
8	35	6.4925
9	35	0.376038
10	35	-0.554811
11	35	13.2506
12	35	9.66012
13	35	3.4132
14	35	6.73119
15	35	4.24003
16	35	5.95471
17	35	6.09123
18	35	13.3301
19	35	8.99062
20	35	3.30951
21	35	3.43063
22	35	-1.42437
23	35	3.31756
24	35	-2.20504
25	35	1.87061
26	35	2.19194
27	35	-3.2023
28	35	-4.95344
29	35	0.219401
30	35	-2.31695
31	35	-4.98618
32	35	-7.73185
33	35	-29.0209
34	35	-61.1239
0	36	1.09591
1	36	7.97743
2	36	5.9722
3	36	12.5207
4	36	18.0495
5	36	16.3486
6	36	7.72817
7	36	9.23437
8	36	11.8093
9	36	10.3843
10	36	-0.32731
11	36	9.87184
12	36	3.99733
13	36	8.03808
14	36	5.7768
15	36	13.497
16	36	9.16563
17	36	6.5509
18	36	-0.255066
19	36	5.3066
20	36	2.25297
21	36	11.5217
22	36	8.89489
23	36	3.20928
24	36	3.05884
25	36	11.8233
26	36	10.4676
27	36	3.99614
28	36	-9.07363
29	36	3.29623
30	36	-1.16821
31	36	-3.40466
32	36	8.76934
33	36	-3.77195
34	36	-8.692
35	36	16.2439
0	37	4.51343
1	37	9.97374
2	37	5.83113
3	37	18.3353
4	37	16.4406
5	37	33.39
6	37	19.0158
7	37	18.5141
8	37	14.7447
9	37	9.15203
10	37	7.15123
11	37	8.17272
12	37	-1.27215
13	37	8.5884
14	37	1.57107
15	37	6.84129
16	37	9.01128
17	37	7.90202
18	37	10.5495
19	37	6.39348
20	37	5.57803
21	37	5.75948
22	37	2.90524
23	37	3.69345
24	37	1.40177
25	37	10.8815
26	37	18.2635
27	37	3.59408
28	37	3.31122
29	37	0.0721217
30	37	1.70768
31	37	-8.20047
32	37	6.0381
33	37	-0.737892
34	37	-12.4254
35	37	-26.6231
36	37	-64.3908
0	38	7.31636
1	38	12.1982
2	38	8.8481
3	38	15.9202
4	38	12.847
5	38	28.4533
6	38	13.5466
7	38	12.9835
8	38	9.05557
9	38	3.29444
10	38	8.31236
11	38	7.05774
12	38	11.6089
13	38	8.53173
14	38	5.6295
15	38	4.19734
16	38	10.0767
17	38	8.23494
18	38	4.29021
19	38	2.58939
20	38	5.72867
21	38	-0.705843
22	38	-0.135926
23	38	4.34336
24	38	8.97129
25	38	4.3092
26	38	11.0594
27	38	5.53877
28	38	-8.83222
29	38	-1.73352
30	38	0.628934
31	38	-9.07861
32	38	1.0876
33	38	-15.1394
34	38	-14.5666
35	38	-13.6903
36	38	-33.4392
37	38	-4.97869
0	39	1.02921
1	39	11.1662
2	39	9.85902
3	39	13.3201
4	39	11.811
5	39	21.8004
6	39	11.1741
7	39	9.62087
8	39	4.54629
9	39	3.18689
10	39	1.12267
11	39	1.47471
12	39	2.67531
13	39	5.09997
14	39	8.51938
15	39	7.34775
16	39	7.10313
17	39	0.926271
18	39	-1.62672
19	39	0.642912
20	39	5.3611
21	39	4.14109
22	39	-0.275567
23	39	8.80954
24	39	1.46309
25	39	-0.590219
26	39	3.80708
27	39	1.95895
28	39	0.2963
29	39	7.74124
30	39	-7.52871
31	39	-4.51523
32	39	3.21393
33	39	-12.5824
34	39	-15.8586
35	39	-14.5697
36	39	-23.1112
37	39	-40.8639
38	39	-59.3388
0	40	3.40867
1	40	5.8973
2	40	10.0145
3	40	10.0527
4	40	12.2682
5	40	11.9491
6	40	8.54545
7	40	9.81626
8	40	2.13674
9	40	6.62209
10	40	9.88313
11	40	2.82352
12	40	2.88408
13	40	8.22709
14	40	0.768319
15	40	8.79138
16	40	9.81845
17	40	2.47546
18	40	3.92908
19	40	-2.39732
20	40	-0.929615
21	40	0.898513
22	40	-3.2766
23	40	4.02504
24	40	1.79306
25	40	-0.894451
26	40	9.07924
27	40	-4.37989
28	40	-8.62254
29	40	-2.71869
30	40	4.04746
31	40	1.06441
32	40	-5.57138
33	40	-7.17879
34	40	-11.7491
35	40	-10.5569
36	40	-13.0285
37	40	-15.8916
38	40	-14.1436
39	40	-35.5759
0	41	6.18211
1	41	6.45689
2	41	9.21661
3	41	13.993
4	41	10.1161
5	41	15.2801
6	41	4.54695
7	41	8.75663
8	41	3.92306
9	41	4.2289
10	41	8.81469
11	41	-1.77219
12	41	0.719133
13	41	3.84915
14	41	-2.15748
15	41	6.93684
16	41	10.1241
17	41	-0.752306
18	41	-1.25797
19	41	2.54944
20	41	0.906171
21	41	2.36149
22	41	5.32668
23	41	0.101324
24	41	1.20364
25	41	-0.200813
26	41	-4.69331
27	41	-1.24045
28	41	-6.95674
29	41	3.8527
30	41	-2.64459
31	41	-2.78628
32	41	-4.14357
33	41	-9.17238
34	41	-11.8404
35	41	-13.7662
36	41	-18.7905
37	41	-18.7981
38	41	-22.9843
39	41	-31.0429
40	41	-11.7424
0	42	0.711308
1	42	2.70359
2	42	9.89198
3	42	7.57782
4	42	9.45063
5	42	10.2443
6	42	8.16731
7	42	5.93276
8	42	3.87437
9	42	7.15032
10	42	4.34181
11	42	4.97944
12	42	4.2217
13	42	5.2423
14	42	-2.01817
15	42	2.01593
16	42	3.32716
17	42	2.18804
18	42	-1.10071
19	42	-0.781365
20	42	-3.21426
21	42	-2.71762
22	42	-0.449369
23	42	1.29601
24	42	0.679912
25	42	-0.466595
26	42	-0.964631
27	42	-1.63752
28	42	-4.97163
29	42	-2.79354
30	42	-1.14818
31	42	-5.72158
32	42	-5.8822
33	42	-6.66198
34	42	-8.51995
35	42	-10.8398
36	42	-10.4324
37	42	-7.54117
38	42	-14.1772
39	42	-17.6118
40	42	-7.70141
41	42	-7.73177
0	43	2.98747
1	43	4.00953
2	43	2.25524
3	43	4.53392
4	43	8.70141
5	43	3.87512
6	43	7.14412
7	43	7.12071
8	43	5.0545
9	43	0.935195
10	43	3.85878
11	43	4.42216
12	43	0.529812
13	43	3.42584
14	43	3.29258
15	43	0.350997
16	43	7.10438
17	43	2.67472
18	43	-1.1854
19	43	-2.02076
20	43	2.19155
21	43	1.42094
22	43	-1.55119
23	43	-3.20866
24	43	-1.19987
25	43	1.8002
26	43	1.24857
27	43	-1.64343
28	43	5.28724
29	43	-5.75461
30	43	-2.22474
31	43	-6.26055
32	43	-6.18518
33	43	-4.16801
34	43	-6.38567
35	43	-10.1882
36	43	0.687171
37	43	-9.45181
38	43	-9.2423
39	43	-9.3085
40	43	-13.3213
41	43	-13.6008
42	43	11.2938
0	44	-2.48458
1	44	1.01042
2	44	3.59509
3	44	3.12089
4	44	2.78119
5	44	4.53944
6	44	5.96174
7	44	4.03029
8	44	-0.0424041
9	44	4.02519
10	44	-0.720268
11	44	1.61492
12	44	4.87996
13	44	3.99812
14	44	3.64283
15	44	0.00651576
16	44	3.998
17	44	2.46365
18	44	-2.53558
19	44	1.24433
20	44	1.0211
21	44	3.52432
22	44	-1.74849
23	44	5.53702
24	44	-2.93816
25	44	-4.5845
26	44	-4.02301
27	44	2.72467
28	44	-2.32996
29	44	-3.43149
30	44	-3.94442
31	44	-2.07917
32	44	-6.75533
33	44	-6.09594
34	44	-8.51703
35	44	-9.89943
36	44	-13.0809
37	44	-13.1775
38	44	-10.6576
39	44	-15.2816
40	44	-8.4113
41	44	-13.9559
42	44	-23.2509
43	44	51.9003
0	45	3.02527
1	45	7.85324
2	45	4.26681
3	45	-0.0806529
4	45	1.71058
5	45	6.55435
6	45	0.304419
7	45	-0.682821
8	45	1.94632
9	45	2.01905
10	45	-2.59067
11	45	1.4705
12	45	0.471032
13	45	1.21506
14	45	0.639495
15	45	0.824845
16	45	3.08339
17	45	2.33473
18	45	2.30651
19	45	-1.65124
20	45	1.85217
21	45	-0.939542
22	45	-0.467258
23	45	-1.27262
24	45	1.53318
25	45	-2.08127
26	45	2.18528
27	45	-2.71824
28	45	-2.1071
29	45	-6.09242
30	45	-2.77788
31	45	-2.94525
32	45	-4.82478
33	45	-9.76572
34	45	-6.18178
35	45	-6.09207
36	45	-12.6457
37	45	-7.9542
38	45	-2.53312
39	45	-14.9221
40	45	-7.55918
41	45	-11.5621
42	45	-9.96387
43	45	-19.4076
44	45	8.0252
