# Supplementary material for: Dynamic chromatin architecture of the porcine adipose tissues with weight gain and loss
Source: Nat Commun. 2023 Jun 12;14:3457. doi: 10.1038/s41467-023-39191-0 (PMC10258790; doi:10.1038/s41467-023-39191-0)
Supplement: Supplementary file 19 — Source data [file 41467_2023_39191_MOESM19_ESM.zip › Source.data/Supplementary Figure 29.xlsx]

## Sheet: Figure S29a
Figure S29a
TGM2 in WL group				RNA-seq signal																	Interaction metaplots of promoter-centered regions													ΔRPS between tissues
Heatmap of intensity				GOM				MAD				RAD				ULB					GOM			MAD			RAD			ULB				GOM vs. ULB		MAD vs. ULB		RAD vs. ULB
Bin 1	Bin 2	Intensity		Chromosome	Start	End	Signal value	Chromosome	Start	End	Signal value	Chromosome	Start	End	Signal value	Chromosome	Start	End	Signal value		Bin 1	Bin 2	Intensity	Bin 1	Bin 2	Intensity	Bin 1	Bin 2	Intensity	Bin 1	Bin 2	Intensity		E_start	ΔRPS	E_start	ΔRPS	E_start	ΔRPS
0	1	13.247		17	41065408	41065908	1.232	17	41066408	41066908	0.216	17	41065408	41065908	0.4	17	41066908	41067408	0.732		32	1	3.28614	32	3	5.67012	32	1	0.315313	32	4	6.77211		41100000	2.58424	41115000	0.465719	41115000	-8.95973
0	2	5.03032		17	41065908	41066408	1.168	17	41066908	41067408	1.3	17	41065908	41066408	0.184	17	41067408	41067908	10.348		32	2	5.75618	32	4	2.05624	32	3	0.649101	32	6	3.67593		41105000	10.0713	41125000	2.12268	41125000	0.702114
1	2	90.4157		17	41066408	41066908	0.416	17	41067408	41067908	16.8	17	41066408	41066908	0.016	17	41067908	41068408	2.436		32	5	0.285063	32	6	0.487858	32	6	6.05548	32	7	5.66996		41110000	7.27936	41135000	4.75012	41135000	-8.06466
0	3	-3.49884		17	41066908	41067408	3.532	17	41067908	41068408	2.948	17	41066908	41067408	0.784	17	41068408	41068908	1.916		32	6	0.19099	32	7	2.08895	32	7	4.39601	32	8	4.81509		41115000	0.226275	41140000	-12.3427	41140000	-8.75454
1	3	-10.6431		17	41067408	41067908	17.116	17	41068408	41068908	1.968	17	41067408	41067908	9.148	17	41068908	41069408	2.068		32	7	4.09048	32	8	6.28396	32	9	6.69555	32	9	1.57323		41120000	10.8685	41170000	15.862	41145000	2.64472
2	3	0.383737		17	41067908	41068408	5.692	17	41068908	41069408	7.628	17	41067908	41068408	2.2	17	41069408	41069908	4.7		32	8	7.39933	32	9	3.3266	32	10	3.89155	32	10	3.62186		41125000	-1.13947	41265000	9.51775	41160000	6.36906
0	4	-2.33745		17	41068408	41068908	5.76	17	41069408	41069908	3.988	17	41068408	41068908	3.516	17	41069908	41070408	0.8		32	9	11.6445	32	10	1.61721	32	11	2.38613	32	11	11.3459		41135000	-5.53201
1	4	5.35658		17	41068908	41069408	3.996	17	41069908	41070408	4.648	17	41068908	41069408	5.632	17	41070408	41070908	1.66		32	10	10.9012	32	11	11.8116	32	12	6.44649	32	12	2.41993		41140000	-11.8846
2	4	-11.7329		17	41069408	41069908	5.152	17	41070408	41070908	3.712	17	41069408	41069908	4.104	17	41070908	41071408	3.04		32	11	11.5721	32	12	8.06461	32	13	8.25967	32	13	7.55755		41145000	-0.00943569
3	4	62.8204		17	41069908	41070408	4.732	17	41070908	41071408	17.408	17	41069908	41070408	0.8	17	41071408	41071908	0.232		32	12	13.2885	32	13	9.68023	32	14	4.74918	32	14	9.9486		41265000	9.19272
0	5	1.8366		17	41070408	41070908	6.208	17	41071408	41071908	8.032	17	41070408	41070908	0.936	17	41071908	41072408	1.368		32	13	6.41809	32	14	2.51394	32	15	4.19437	32	15	12.259
1	5	-8.04866		17	41070908	41071408	18.244	17	41071908	41072408	1.252	17	41070908	41071408	11.312	17	41072408	41072908	1.716		32	15	6.72702	32	15	17.0092	32	16	4.81125	32	16	13.5658
2	5	9.24786		17	41071408	41071908	4.284	17	41072408	41072908	3.028	17	41071408	41071908	1.352	17	41072908	41073408	1.484		32	16	1.68116	32	16	1.22305	32	17	9.56806	32	17	6.92334
3	5	7.50034		17	41071908	41072408	0.268	17	41072908	41073408	5.704	17	41072408	41072908	0.116	17	41073408	41073908	2.032		32	17	6.9139	32	17	6.69097	32	18	9.02026	32	18	7.29807
4	5	56.2972		17	41072408	41072908	3.032	17	41073408	41073908	0.868	17	41072908	41073408	0.684	17	41073908	41074408	0.7		32	18	8.14178	32	19	4.36533	32	19	0.887708	32	19	3.36526
0	6	-1.93533		17	41072908	41073408	1.448	17	41073908	41074408	0.948	17	41073408	41073908	1.6	17	41074408	41074908	3.532		32	19	1.82842	32	20	5.81202	32	20	9.968	32	20	3.59893
1	6	-8.01595		17	41073408	41073908	3.52	17	41074408	41074908	2.568	17	41074908	41075408	1.132	17	41074908	41075408	0.752		32	20	8.36496	32	21	2.05689	32	21	4.98657	43	32	4.29028
2	6	-4.07188		17	41073908	41074408	1.148	17	41074908	41075408	1.884	17	41075408	41075908	1.148	17	41075408	41075908	0.784		32	21	3.53754	32	22	10.9399	32	22	8.8717	44	32	1.71088
3	6	3.29507		17	41074408	41074908	4.5	17	41075408	41075908	3.128	17	41075908	41076408	8.168	17	41075908	41076408	4.876		32	22	5.13911	32	23	5.3838	32	23	3.25354	46	32	1.94824
4	6	-0.00630986		17	41074908	41075408	1.368	17	41075908	41076408	18.04	17	41076408	41076908	34.692	17	41076408	41076908	21.624		41	32	7.23843	41	32	7.56346	41	32	6.75101
5	6	100.226		17	41075408	41075908	3.332	17	41076408	41076908	41.836	17	41076908	41077408	30.912	17	41076908	41077408	24.264		42	32	1.08955	43	32	5.11071	42	32	1.59999
0	7	-4.65325		17	41075908	41076408	11.232	17	41076908	41077408	30.44	17	41077408	41077908	36.508	17	41077408	41077908	22.556		43	32	1.17624	44	32	0.899798	43	32	0.754669
1	7	-4.79463		17	41076408	41076908	36.108	17	41077408	41077908	38.296	17	41077908	41078408	23.132	17	41077908	41078408	29.108		44	32	2.87817				44	32	4.38136
2	7	-3.85514		17	41076908	41077408	28.828	17	41077908	41078408	40.492	17	41078408	41078908	17.956	17	41078408	41078908	18.836
3	7	-1.09524		17	41077408	41077908	31.48	17	41078408	41078908	24.26	17	41094062	41094562	60.912	17	41094062	41094562	34.032
4	7	-8.17573		17	41077908	41078408	28.116	17	41094062	41094562	59.248	17	41094562	41095062	4.904	17	41094562	41095062	5.148
5	7	-15.093		17	41078408	41078908	12.588	17	41094562	41095062	8.516	17	41095062	41095562	4.124	17	41095062	41095562	3.972
6	7	-11.7176		17	41094062	41094562	41.284	17	41095062	41095562	2.4	17	41095562	41096062	1.976	17	41095562	41096062	6.42
0	8	0.00301758		17	41094562	41095062	9.772	17	41095562	41096062	3.5	17	41096062	41096562	1.576	17	41096062	41096562	3.208
1	8	-5.3382		17	41095062	41095562	6.924	17	41096062	41096562	2.576	17	41096562	41097062	1	17	41096562	41097062	1.996
2	8	-4.52372		17	41095562	41096062	5.376	17	41096562	41097062	2.468	17	41097062	41097562	1.12	17	41097062	41097562	4.372
3	8	-8.06327		17	41096062	41096562	5.672	17	41097062	41097562	6.276	17	41097562	41098062	6.352	17	41097562	41098062	6.152
4	8	0.77745		17	41096562	41097062	6.076	17	41097562	41098062	3.78	17	41098062	41098562	0.904	17	41098062	41098562	3.472
5	8	-2.56277		17	41097062	41097562	5.228	17	41098062	41098562	2.472	17	41098562	41099062	2.996	17	41098562	41099062	3.828
6	8	13.5344		17	41097562	41098062	8.924	17	41098562	41099062	2.5	17	41099062	41099562	1.952	17	41099062	41099562	4.728
7	8	154.587		17	41098062	41098562	5.152	17	41099062	41099562	5.776	17	41099562	41100062	2.324	17	41099562	41100062	5.652
0	9	-2.39856		17	41098562	41099062	3.476	17	41099562	41100062	5.924	17	41100062	41100562	14.076	17	41100062	41100562	22.244
1	9	-4.47425		17	41099062	41099562	5.796	17	41100062	41100562	24.852	17	41100562	41101062	3.148	17	41100562	41101062	3.828
2	9	-3.27213		17	41099562	41100062	6.644	17	41100562	41101062	1.328	17	41101062	41101562	3.824	17	41101062	41101562	2.672
3	9	-7.20562		17	41100062	41100562	27.056	17	41101062	41101562	3.792	17	41101562	41102062	3.18	17	41101562	41102062	4.776
4	9	-0.150374		17	41100562	41101062	4.348	17	41101562	41102062	4.18	17	41102062	41102562	1.972	17	41102062	41102562	4.552
5	9	-3.9655		17	41101062	41101562	13.8	17	41102062	41102562	6.452	17	41102562	41103062	3.244	17	41102562	41103062	2.224
6	9	1.42822		17	41101562	41102062	7.1	17	41102562	41103062	3.024	17	41103062	41103562	6.18	17	41103062	41103562	2.928
7	9	16.2405		17	41102062	41102562	2.656	17	41103062	41103562	4.196	17	41103562	41104062	1.928	17	41103562	41104062	1.524
8	9	31.3667		17	41102562	41103062	3.552	17	41103562	41104062	3.452	17	41104062	41104562	2.324	17	41104062	41104562	1.996
0	10	0.914602		17	41103062	41103562	5.42	17	41104062	41104562	5.8	17	41104562	41105062	2.696	17	41104562	41105062	4.728
1	10	-7.34601		17	41103562	41104062	2.704	17	41104562	41105062	3.2	17	41105062	41105562	2.476	17	41105062	41105562	5.352
2	10	-4.62261		17	41104062	41104562	2.324	17	41105062	41105562	2.576	17	41105562	41106062	3.104	17	41105562	41106062	0.3
3	10	3.47895		17	41104562	41105062	13.408	17	41105562	41106062	1.552	17	41106062	41106562	0.8	17	41106062	41106562	2.94
4	10	-6.10748		17	41105062	41105562	13.584	17	41106062	41106562	2.676	17	41106562	41107062	0.676	17	41106562	41107062	5.636
5	10	-5.92732		17	41105562	41106062	4.256	17	41106562	41107062	1.948	17	41107062	41107562	0.872	17	41107062	41107562	1.048
6	10	-6.12402		17	41106062	41106562	5.476	17	41107062	41107562	1.152	17	41107562	41108062	2.776	17	41107562	41108062	1.176
7	10	-6.01982		17	41106562	41107062	3.8	17	41107562	41108062	1.096	17	41108062	41108562	1.652	17	41108062	41108562	3.5
8	10	2.8558		17	41107062	41107562	4.072	17	41108062	41108562	7.228	17	41108562	41109062	1.324	17	41108562	41109062	1.024
9	10	30.745		17	41107562	41108062	4.78	17	41108562	41109062	1.224	17	41109062	41109562	2.148	17	41109062	41109562	0.752
0	11	-6.03463		17	41108062	41108562	2.048	17	41109062	41109562	1.876	17	41109562	41110062	2.652	17	41110062	41110562	17.648
1	11	-2.14474		17	41108562	41109062	2.076	17	41109562	41110062	4.076	17	41110062	41110562	17.448	17	41110562	41111062	3.252
2	11	-5.86741		17	41109062	41109562	4.868	17	41110062	41110562	24.396	17	41110562	41111062	1.952	17	41111062	41111562	3.02
3	11	-7.21276		17	41109562	41110062	6.956	17	41110562	41111062	3.872	17	41111062	41111562	3.776	17	41111562	41112062	2.48
4	11	-1.66437		17	41110062	41110562	28.42	17	41111062	41111562	4.804	17	41111562	41112062	1.6	17	41112062	41112562	1.048
5	11	-9.0107		17	41110562	41111062	5.48	17	41111562	41112062	4.128	17	41112062	41112562	0.448	17	41112562	41113062	0.8
6	11	-1.61966		17	41111062	41111562	12.82	17	41112062	41112562	4.716	17	41112562	41113062	1.548	17	41113062	41113562	3.476
7	11	-14.2436		17	41111562	41112062	7.176	17	41112562	41113062	5.304	17	41113062	41113562	3.328	17	41113562	41114062	1.076
8	11	-7.93503		17	41112062	41112562	11.704	17	41113062	41113562	6.096	17	41113562	41114062	2.768	17	41114062	41114562	2.996
9	11	0.115884		17	41112562	41113062	13.176	17	41113562	41114062	5.176	17	41114062	41114562	2.456	17	41114562	41115062	5.576
10	11	3.6708		17	41113062	41113562	8.216	17	41114062	41114562	1.856	17	41114562	41115062	4.724	17	41115062	41115562	4
0	12	-3.66498		17	41113562	41114062	8.18	17	41114562	41115062	4.696	17	41115062	41115562	1.948	17	41115562	41116062	3.048
1	12	-0.895233		17	41114062	41114562	5.424	17	41115062	41115562	5.104	17	41115562	41116062	3.328	17	41116062	41116562	3.228
2	12	-7.4957		17	41114562	41115062	6.428	17	41115562	41116062	3.9	17	41116062	41116562	0.152	17	41116562	41117062	3.452
3	12	-6.16746		17	41115062	41115562	1.752	17	41116062	41116562	1.152	17	41116562	41117062	3.124	17	41117062	41117562	2.82
4	12	0.359529		17	41115562	41116062	3.096	17	41116562	41117062	3.22	17	41117062	41117562	3.396	17	41117562	41118062	3.58
5	12	-4.30303		17	41116062	41116562	5.296	17	41117062	41117562	4.076	17	41117562	41118062	2.028	17	41118062	41118562	0.8
6	12	-5.12313		17	41116562	41117062	8.404	17	41117562	41118062	8.952	17	41118062	41118562	2.1	17	41118562	41119062	3.048
7	12	-1.24231		17	41117062	41117562	5.1	17	41118062	41118562	0.276	17	41118562	41119062	3.352	17	41119062	41119562	20.596
8	12	-9.51245		17	41117562	41118062	6.28	17	41118562	41119062	3.8	17	41119062	41119562	22	17	41119562	41120062	3.396
9	12	2.77857		17	41118062	41118562	2.668	17	41119062	41119562	27.972	17	41119562	41120062	1.596	17	41120062	41120562	4.66
10	12	-10.9459		17	41118562	41119062	8.724	17	41119562	41120062	5.172	17	41120062	41120562	1.604	17	41120562	41121062	1.6
11	12	83.9195		17	41119062	41119562	25.404	17	41120062	41120562	4.004	17	41120562	41121062	0.824	17	41121062	41121562	0.924
0	13	1.9845		17	41119562	41120062	4.572	17	41120562	41121062	2.024	17	41121062	41121562	4.1	17	41121562	41122062	22.396
1	13	-5.70488		17	41120062	41120562	8.552	17	41121062	41121562	2.4	17	41121562	41122062	31.696	17	41122062	41122562	5.8
2	13	-8.76507		17	41120562	41121062	9.848	17	41121562	41122062	36.528	17	41122062	41122562	3.428	17	41122562	41123062	2.452
3	13	-9.63955		17	41121062	41121562	7.356	17	41122062	41122562	3.372	17	41122562	41123062	2.896	17	41123062	41123562	1.776
4	13	-11.1143		17	41121562	41122062	34.048	17	41122562	41123062	10.32	17	41123062	41123562	3.128	17	41123562	41124062	0.252
5	13	-8.19364		17	41122062	41122562	4.396	17	41123062	41123562	6.528	17	41123562	41124062	4.576	17	41124062	41124562	1.996
6	13	-5.60238		17	41122562	41123062	10.24	17	41123562	41124062	4.528	17	41124062	41124562	0.848	17	41124562	41125062	2.376
7	13	5.94781		17	41123062	41123562	7.636	17	41124062	41124562	5.128	17	41124562	41125062	2.376	17	41125062	41125562	2.876
8	13	-8.0527		17	41123562	41124062	5.596	17	41124562	41125062	5.796	17	41125062	41125562	2.624	17	41125562	41126062	3.096
9	13	8.86135		17	41124062	41124562	8.576	17	41125062	41125562	3.948	17	41125562	41126062	4.724	17	41126062	41126562	2.78
10	13	-5.5039		17	41124562	41125062	7	17	41125562	41126062	6.872	17	41126062	41126562	2.324	17	41126562	41127062	5.648
11	13	1.46209		17	41125062	41125562	9.704	17	41126062	41126562	6.524	17	41126562	41127062	2.656	17	41127062	41127562	20.776
12	13	85.9483		17	41125562	41126062	5.324	17	41126562	41127062	2.708	17	41127062	41127562	28.724	17	41127562	41128062	5.516
0	14	-6.10886		17	41126062	41126562	5.632	17	41127062	41127562	36.096	17	41127562	41128062	5.996	17	41128062	41128562	11.6
1	14	-4.50949		17	41126562	41127062	5.216	17	41127562	41128062	9.416	17	41128062	41128562	4.076	17	41128562	41129062	5.876
2	14	-7.56424		17	41127062	41127562	39.124	17	41128062	41128562	9.66	17	41128562	41129062	4.196	17	41129062	41129562	6.604
3	14	-3.19628		17	41127562	41128062	8.1	17	41128562	41129062	7.248	17	41129062	41129562	5.408	17	41129562	41130062	9.388
4	14	-8.27119		17	41128062	41128562	11.224	17	41129062	41129562	6.252	17	41129562	41130062	4.96	17	41130062	41130562	12.868
5	14	-1.62955		17	41128562	41129062	16.988	17	41129562	41130062	8.636	17	41130062	41130562	11.384	17	41130562	41131062	4.468
6	14	1.84854		17	41129062	41129562	15.316	17	41130062	41130562	10.616	17	41130562	41131062	8.348	17	41131062	41131562	6.452
7	14	0.332927		17	41129562	41130062	11.248	17	41130562	41131062	2.7	17	41131062	41131562	5.38	17	41131562	41132062	0.928
8	14	-7.80089		17	41130062	41130562	6.476	17	41131062	41131562	2.324	17	41131562	41132062	1.576	17	41132062	41132562	4.344
9	14	-0.314828		17	41130562	41131062	9.448	17	41131562	41132062	4.968	17	41132062	41132562	6.092	17	41132562	41133062	8.576
10	14	-2.52889		17	41131062	41131562	13.472	17	41132062	41132562	10.624	17	41132562	41133062	9.732	17	41133062	41133562	6.224
11	14	5.24809		17	41131562	41132062	11.676	17	41132562	41133062	12.376	17	41133062	41133562	5.496	17	41133562	41134062	6.228
12	14	18.1324		17	41132062	41132562	12.544	17	41133062	41133562	6.084	17	41133562	41134062	2.404	17	41134062	41134562	6.204
13	14	13.5709		17	41132562	41133062	15.376	17	41133562	41134062	3.872	17	41134062	41134562	6.328	17	41134562	41135062	3.076
0	15	-5.55748		17	41133062	41133562	14.472	17	41134062	41134562	2.504	17	41134562	41135062	0.8	17	41135062	41135562	0.8
1	15	-5.59131		17	41133562	41134062	11.356	17	41134562	41135062	1	17	41135062	41135562	1.5	17	41135562	41136062	1.072
2	15	-5.12328		17	41134062	41134562	10.088	17	41135062	41135562	1.448	17	41135562	41136062	1.672	17	41136062	41136562	2.976
3	15	-5.79048		17	41134562	41135062	2.272	17	41135562	41136062	1.976	17	41136062	41136562	2.424	17	41136562	41137062	1.476
4	15	-2.61345		17	41135062	41135562	11.612	17	41136062	41136562	2.576	17	41136562	41137062	6.128	17	41137062	41137562	2.324
5	15	-5.65888		17	41135562	41136062	15.664	17	41136562	41137062	0.176	17	41137062	41137562	0.424	17	41137562	41138062	2.352
6	15	-3.98862		17	41136062	41136562	5.996	17	41137062	41137562	0.372	17	41137562	41138062	2.324	17	41138062	41138562	3.644
7	15	-3.90079		17	41136562	41137062	2.328	17	41137562	41138062	3.152	17	41138062	41138562	2.576	17	41138562	41139062	6.996
8	15	-0.130259		17	41137062	41137562	2.7	17	41138062	41138562	3.316	17	41138562	41139062	4.396	17	41139062	41139562	5.532
9	15	-1.33669		17	41137562	41138062	7.128	17	41138562	41139062	3.256	17	41139062	41139562	3.204	17	41139562	41140062	4.352
10	15	6.22861		17	41138062	41138562	6.516	17	41139062	41139562	3.272	17	41139562	41140062	8.748	17	41140062	41140562	2.096
11	15	9.69979		17	41138562	41139062	9.548	17	41139562	41140062	5.248	17	41140062	41140562	7.776	17	41140562	41141062	6.224
12	15	3.19396		17	41139062	41139562	12.276	17	41140062	41140562	6.904	17	41140562	41141062	8.5	17	41141062	41141562	5.204
13	15	-2.29934		17	41139562	41140062	16.524	17	41140562	41141062	3.752	17	41141062	41141562	4.376	17	41141562	41142062	3.248
14	15	87.2916		17	41140062	41140562	12.048	17	41141062	41141562	6.276	17	41141562	41142062	2.448	17	41142062	41142562	11.32
0	16	-2.4965		17	41140562	41141062	13.012	17	41141562	41142062	5.444	17	41142062	41142562	4.728	17	41142562	41143062	5.78
1	16	-3.92628		17	41141062	41141562	13.484	17	41142062	41142562	10.304	17	41142562	41143062	4.02	17	41143062	41143562	4.772
2	16	-1.21903		17	41141562	41142062	13.684	17	41142562	41143062	5.72	17	41143062	41143562	5.18	17	41143562	41144062	4.152
3	16	-2.75125		17	41142062	41142562	2.584	17	41143062	41143562	5.908	17	41143562	41144062	1.344	17	41144062	41144562	2.404
4	16	-3.41108		17	41142562	41143062	2.848	17	41143562	41144062	4.548	17	41144062	41144562	2.656	17	41144562	41145062	1.924
5	16	-4.36142		17	41143062	41143562	8.248	17	41144062	41144562	4.096	17	41144562	41145062	2.744	17	41145062	41145562	2
6	16	6.20006		17	41143562	41144062	3.372	17	41144562	41145062	2.128	17	41145062	41145562	1.332	17	41145562	41146062	2.792
7	16	-0.530014		17	41144062	41144562	15.844	17	41145062	41145562	5.048	17	41145562	41146062	0.52	17	41146062	41146562	4.552
8	16	-2.10409		17	41144562	41145062	5.176	17	41145562	41146062	7.268	17	41146062	41146562	3.204	17	41146562	41147062	5.8
9	16	-5.61409		17	41145062	41145562	8.66	17	41146062	41146562	7.232	17	41146562	41147062	0.276	17	41147062	41147562	3.608
10	16	4.20123		17	41145562	41146062	4.824	17	41146562	41147062	8.1	17	41147062	41147562	2.424	17	41147562	41148062	48.776
11	16	6.11016		17	41146062	41146562	8.824	17	41147062	41147562	3.828	17	41147562	41148062	50.848	17	41148062	41148562	59.032
12	16	3.00139		17	41146562	41147062	3.9	17	41147562	41148062	63.732	17	41148062	41148562	47.26	17	41148562	41149062	52.796
13	16	3.08878		17	41147062	41147562	5.92	17	41148062	41148562	69.124	17	41148562	41149062	58.148	17	41149062	41149562	53.004
14	16	20.5357		17	41147562	41148062	75.804	17	41148562	41149062	68.78	17	41149062	41149562	69.52	17	41149562	41150062	48.952
15	16	69.6593		17	41148062	41148562	89.6	17	41149062	41149562	83.248	17	41149562	41150062	74.392	17	41150062	41150562	8.136
0	17	1.11854		17	41148562	41149062	71.4	17	41149562	41150062	79.18	17	41150062	41150562	4.632	17	41150562	41151062	3.676
1	17	-6.62431		17	41149062	41149562	64.872	17	41150062	41150562	15.612	17	41150562	41151062	2.3	17	41151062	41151562	2.876
2	17	-0.586548		17	41149562	41150062	61.96	17	41150562	41151062	1.548	17	41151062	41151562	2.5	17	41151562	41152062	2.752
3	17	-7.48889		17	41150062	41150562	13.04	17	41151062	41151562	3.928	17	41151562	41152062	1.848	17	41152062	41152562	0.844
4	17	-9.59718		17	41150562	41151062	6.724	17	41151562	41152062	1.1	17	41152062	41152562	2.724	17	41152562	41153062	3.104
5	17	-8.52975		17	41151062	41151562	4.932	17	41152062	41152562	2.596	17	41152562	41153062	3.6	17	41153062	41153562	3.348
6	17	-0.541236		17	41151562	41152062	4.948	17	41152562	41153062	1.328	17	41153062	41153562	2.252	17	41153562	41154062	2.904
7	17	-3.1231		17	41152062	41152562	4.872	17	41153062	41153562	2.424	17	41153562	41154062	2.796	17	41154562	41155062	0.8
8	17	-2.07202		17	41152562	41153062	2.556	17	41153562	41154062	0.528	17	41154062	41154562	2.504	17	41155562	41156062	5.544
9	17	-4.35194		17	41153062	41153562	1.348	17	41154062	41154562	1.22	17	41154562	41155062	1.252	17	41156062	41156562	0.856
10	17	5.34768		17	41153562	41154062	5	17	41154562	41155062	1.18	17	41155062	41155562	1.148	17	41156562	41157062	3.096
11	17	-3.20773		17	41154062	41154562	2.2	17	41155062	41155562	0.124	17	41155562	41156062	1.648	17	41157062	41157562	1.252
12	17	5.6079		17	41154562	41155062	1.528	17	41155562	41156062	3.024	17	41156062	41156562	2.304	17	41157562	41158062	3.676
13	17	3.6929		17	41155062	41155562	1.324	17	41156062	41156562	2.352	17	41157062	41157562	0.024	17	41158062	41158562	2.324
14	17	-0.926978		17	41155562	41156062	4.396	17	41157062	41157562	0.448	17	41157562	41158062	1.5	17	41158562	41159062	2.3
15	17	22.9691		17	41156062	41156562	3.828	17	41157562	41158062	1.152	17	41158062	41158562	1.676	17	41159062	41159562	1.752
16	17	81.6995		17	41156562	41157062	4.096	17	41158062	41158562	0.496	17	41158562	41159062	1.996	17	41159562	41160062	0.372
0	18	-7.06688		17	41157062	41157562	4.904	17	41158562	41159062	0.904	17	41159062	41159562	1.204	17	41160062	41160562	2.924
1	18	-1.57373		17	41157562	41158062	2.372	17	41159562	41160062	0.448	17	41159562	41160062	0.7	17	41160562	41161062	2.304
2	18	-4.02654		17	41158062	41158562	2.228	17	41160062	41160562	2.052	17	41160062	41160562	0.844	17	41161062	41161562	4.164
3	18	0.961921		17	41158562	41159062	4.1	17	41160562	41161062	0.8	17	41160562	41161062	1.68	17	41161562	41162062	2.16
4	18	-3.60106		17	41159062	41159562	0.948	17	41161062	41161562	0.8	17	41161062	41161562	1.924	17	41162062	41162562	0.676
5	18	2.80417		17	41159562	41160062	0.904	17	41162062	41162562	0.124	17	41161562	41162062	0.576	17	41162562	41163062	0.472
6	18	-2.01837		17	41160062	41160562	0.748	17	41162562	41163062	0.676	17	41162062	41162562	2.176	17	41163062	41163562	2.9
7	18	-4.18444		17	41160562	41161062	1.548	17	41163062	41163562	0.224	17	41162562	41163062	2.048	17	41163562	41164062	0.628
8	18	4.51062		17	41161062	41161562	5.72	17	41163562	41164062	1.8	17	41163062	41163562	2.076	17	41164062	41164562	2.948
9	18	1.35393		17	41161562	41162062	1.408	17	41164062	41164562	1.196	17	41163562	41164062	0.676	17	41164562	41165062	0.252
10	18	9.42322		17	41162062	41162562	1.844	17	41164562	41165062	1.48	17	41164062	41164562	0.972	17	41165062	41165562	0.824
11	18	3.3943		17	41162562	41163062	2.932	17	41165062	41165562	0.148	17	41164562	41165062	0.776	17	41165562	41166062	1.724
12	18	3.54995		17	41163062	41163562	1.6	17	41165562	41166062	0.652	17	41165062	41165562	0.776	17	41166062	41166562	5.124
13	18	13.8279		17	41164062	41164562	2.748	17	41166062	41166562	0.024	17	41165562	41166062	0.676	17	41166562	41167062	0.928
14	18	13.9195		17	41164562	41165062	4.4	17	41166562	41167062	1.5	17	41166062	41166562	0.224	17	41167062	41167562	1.524
15	18	18.7145		17	41165062	41165562	2.4	17	41167062	41167562	0.876	17	41166562	41167062	0.576	17	41167562	41168062	2.472
16	18	26.241		17	41165562	41166062	4.6	17	41168062	41168562	0.496	17	41167562	41168062	1.72	17	41168062	41168562	1.604
17	18	16.1325		17	41166062	41166562	3.516	17	41168562	41169062	2.352	17	41168062	41168562	1.48	17	41168562	41169062	2.224
0	19	-2.28003		17	41166562	41167062	5.036	17	41169062	41169562	1.076	17	41169562	41170062	1.872	17	41169062	41169562	1.948
1	19	-4.68887		17	41167062	41167562	3.048	17	41169562	41170062	0.076	17	41170062	41170562	0.528	17	41169562	41170062	0.428
2	19	-6.061		17	41167562	41168062	0.676	17	41170062	41170562	0.324	17	41173562	41174062	0.248	17	41170562	41171062	2.724
3	19	-3.39915		17	41168062	41168562	1.076	17	41170562	41171062	0.476	17	41174062	41174562	1.352	17	41171062	41171562	0.476
4	19	0.0729642		17	41168562	41169062	0.8	17	41171562	41172062	2.124	17	41174562	41175062	0.924	17	41171562	41172062	0.3
5	19	-1.70254		17	41169562	41170062	0.848	17	41172062	41172562	2	17	41175062	41175562	0.676	17	41172062	41172562	0.724
6	19	-0.335413		17	41170062	41170562	3.696	17	41172562	41173062	0.076	17	41175562	41176062	0.896	17	41172562	41173062	2.4
7	19	-5.48537		17	41170562	41171062	1.776	17	41173062	41173562	0.724	17	41176062	41176562	1.504	17	41173062	41173562	0.076
8	19	-9.60568		17	41171062	41171562	3.204	17	41173562	41174062	0.076	17	41176562	41177062	0.972	17	41174562	41175062	0.724
9	19	2.86704		17	41171562	41172062	0.676	17	41174062	41174562	0.024	17	41186766	41187266	265.248	17	41175062	41175562	0.076
10	19	5.27941		17	41172062	41172562	1.892	17	41174562	41175062	2.2	17	41187266	41187766	289.852	17	41176062	41176562	1.6
11	19	11.2312		17	41172562	41173062	4.408	17	41175062	41175562	3.376	17	41187766	41188266	391.996	17	41186766	41187266	56.784
12	19	-0.0373894		17	41173562	41174062	0.224	17	41175562	41176062	0.348	17	41188266	41188766	291.784	17	41187266	41187766	45.104
13	19	6.73832		17	41174062	41174562	0.924	17	41176062	41176562	0.452	17	41188766	41189266	1.336	17	41187766	41188266	33.48
14	19	20.0102		17	41174562	41175062	3.652	17	41186766	41187266	400.2	17	41189266	41189766	8.76	17	41188266	41188766	35.572
15	19	-0.0888788		17	41175562	41176062	2.648	17	41187266	41187766	512.676	17	41189766	41190266	79.3	17	41188766	41189266	1.7
16	19	29.9524		17	41176062	41176562	2.9	17	41187766	41188266	467.224	17	41190266	41190766	4.028	17	41189266	41189766	2.236
17	19	26.3276		17	41176562	41177062	2.524	17	41188266	41188766	458.696	17	41190766	41191266	109.244	17	41189766	41190266	18.96
18	19	123.422		17	41186766	41187266	92.56	17	41188766	41189266	2.336	17	41191266	41191766	2.164	17	41190266	41190766	0.968
0	20	-3.44473		17	41187266	41187766	123.412	17	41189266	41189766	18.068	17	41191766	41192266	0.804	17	41190766	41191266	18.436
1	20	-2.34205		17	41187766	41188266	79.632	17	41189766	41190266	185.392	17	41192266	41192766	3.46	17	41191266	41191766	0.864
2	20	-3.55389		17	41188266	41188766	85.44	17	41190266	41190766	5.2	17	41192766	41193266	3.6	17	41191766	41192266	5.564
3	20	-0.798803		17	41188766	41189266	0.828	17	41190766	41191266	231.332	17	41193266	41193766	1.74	17	41192266	41192766	2.768
4	20	-2.11391		17	41189266	41189766	6.716	17	41191266	41191766	5.664	17	41193766	41194266	5.096	17	41192766	41193266	2.404
5	20	-5.20487		17	41189766	41190266	54.184	17	41191766	41192266	4.768	17	41194266	41194766	5.504	17	41193266	41193766	1.528
6	20	-2.16972		17	41190266	41190766	4.436	17	41192266	41192766	5.84	17	41194766	41195266	4	17	41193766	41194266	2.036
7	20	2.75002		17	41190766	41191266	59.228	17	41192766	41193266	1.4	17	41195266	41195766	61.704	17	41194266	41194766	2.836
8	20	7.71762		17	41191266	41191766	5.264	17	41193266	41193766	5.92	17	41195766	41196266	260.16	17	41194766	41195266	4
9	20	0.933856		17	41191766	41192266	6.136	17	41193766	41194266	5.648	17	41196266	41196766	2.46	17	41195266	41195766	12.096
10	20	6.63966		17	41192266	41192766	4.268	17	41194266	41194766	2.268	17	41196766	41197266	233.904	17	41195766	41196266	38.436
11	20	8.50843		17	41192766	41193266	5.296	17	41194766	41195266	4.76	17	41197266	41197766	26.696	17	41196266	41196766	1.468
12	20	5.07597		17	41193266	41193766	6.404	17	41195266	41195766	98.76	17	41197766	41198266	5.928	17	41196766	41197266	51.18
13	20	-2.75583		17	41193766	41194266	2.572	17	41195766	41196266	331.512	17	41198266	41198766	4.576	17	41197266	41197766	7.848
14	20	3.37669		17	41194266	41194766	2.232	17	41196266	41196766	6.092	17	41198766	41199266	126.972	17	41197766	41198266	4.836
15	20	16.8813		17	41194766	41195266	3.36	17	41196766	41197266	340.984	17	41199266	41199766	2.896	17	41198266	41198766	5.46
16	20	9.8242		17	41195266	41195766	24.72	17	41197266	41197766	39.912	17	41199766	41200266	171.368	17	41198766	41199266	35.104
17	20	16.7343		17	41195766	41196266	64.68	17	41197766	41198266	4.372	17	41200266	41200766	4.864	17	41199266	41199766	2.872
18	20	22.6682		17	41196266	41196766	2.14	17	41198266	41198766	6.536	17	41200766	41201266	5.432	17	41199766	41200266	35.6
19	20	21.1425		17	41196766	41197266	82.816	17	41198766	41199266	176.756	17	41201266	41201766	2.668	17	41200266	41200766	0.864
0	21	-3.05775		17	41197266	41197766	15.94	17	41199266	41199766	12.372	17	41201766	41202266	3.332	17	41200766	41201266	3.136
1	21	-0.145007		17	41197766	41198266	2.444	17	41199766	41200266	243.232	17	41202266	41202766	5.264	17	41201766	41202266	1.896
2	21	-2.05209		17	41198266	41198766	1.236	17	41200266	41200766	8.336	17	41202766	41203266	10.328	17	41202266	41202766	2.764
3	21	-5.96405		17	41198766	41199266	56.196	17	41200766	41201266	5.8	17	41203266	41203766	129.944	17	41202766	41203266	5.132
4	21	-3.41311		17	41199266	41199766	1.136	17	41201266	41201766	7.504	17	41203766	41204266	48.396	17	41203266	41203766	23.66
5	21	-4.58392		17	41199766	41200266	65.732	17	41201766	41202266	5.592	17	41204266	41204766	13.608	17	41203766	41204266	11.408
6	21	-0.380686		17	41200266	41200766	6.956	17	41202266	41202766	10.296	17	41204766	41205266	77.8	17	41204266	41204766	6.604
7	21	1.69764		17	41200766	41201266	2.572	17	41202766	41203266	15.304	17	41205266	41205766	8.58	17	41204766	41205266	17.936
8	21	-10.6718		17	41201266	41201766	7.296	17	41203266	41203766	219.124	17	41205766	41206266	5.84	17	41205266	41205766	0.364
9	21	-3.30798		17	41201766	41202266	8.844	17	41203766	41204266	115.508	17	41206266	41206766	8.736	17	41205766	41206266	1.132
10	21	4.58271		17	41202266	41202766	5.864	17	41204266	41204766	31.244	17	41206766	41207266	102.2	17	41206266	41206766	3.236
11	21	-0.722577		17	41202766	41203266	5.904	17	41204766	41205266	196.336	17	41207266	41207766	7	17	41206766	41207266	22.728
12	21	2.93596		17	41203266	41203766	46.54	17	41205266	41205766	9.324	17	41207766	41208266	14.924	17	41207266	41207766	4.672
13	21	10.2094		17	41203766	41204266	26.688	17	41205766	41206266	5.76	17	41208266	41208766	13.08	17	41207766	41208266	3.292
14	21	0.225943		17	41204266	41204766	8.508	17	41206266	41206766	7.104	17	41208766	41209266	8.868	17	41208266	41208766	1.508
15	21	8.71391		17	41204766	41205266	37.696	17	41206766	41207266	209.008	17	41209266	41209766	5.564	17	41208766	41209266	1.396
16	21	-4.57232		17	41205266	41205766	1.496	17	41207266	41207766	3.36	17	41209766	41210266	5.62	17	41209266	41209766	2.404
17	21	8.37338		17	41205766	41206266	1.704	17	41207766	41208266	7.668	17	41210266	41210766	13.9	17	41209766	41210266	1.332
18	21	-2.51379		17	41206266	41206766	1.664	17	41208266	41208766	7.264	17	41210766	41211266	6.02	17	41210266	41210766	1.464
19	21	11.5032		17	41206766	41207266	40.804	17	41208766	41209266	7.976	17	41211266	41211766	11.708	17	41210766	41211266	0.472
20	21	2.04344		17	41207266	41207766	1.26	17	41209266	41209766	8.624	17	41211766	41212266	235.088	17	41211266	41211766	4.228
0	22	-4.09152		17	41207766	41208266	7.224	17	41209766	41210266	8.904	17	41212266	41212766	3.736	17	41211766	41212266	50
1	22	-0.0187277		17	41208266	41208766	4.448	17	41210266	41210766	8.86	17	41212766	41213266	3.664	17	41212266	41212766	4.932
2	22	3.16686		17	41208766	41209266	3.096	17	41210766	41211266	9.348	17	41213266	41213766	3.768	17	41212766	41213266	2.436
3	22	-0.329681		17	41209266	41209766	4.436	17	41211266	41211766	22.18	17	41213766	41214266	6.564	17	41213266	41213766	2.564
4	22	-2.57963		17	41209766	41210266	2.964	17	41211766	41212266	474.716	17	41214266	41214766	4.472	17	41213766	41214266	6.672
5	22	0.794718		17	41210266	41210766	5.6	17	41212266	41212766	3.364	17	41214766	41215266	1.496	17	41214266	41214766	0.7
6	22	2.4952		17	41210766	41211266	8.4	17	41212766	41213266	3.096	17	41215266	41215766	4.5	17	41214766	41215266	3.168
7	22	-9.51188		17	41211266	41211766	5.668	17	41213266	41213766	5.508	17	41215766	41216266	6.432	17	41215266	41215766	7.352
8	22	0.0248484		17	41211766	41212266	96.404	17	41213766	41214266	3.264	17	41216266	41216766	3.272	17	41215766	41216266	3.08
9	22	2.88544		17	41212266	41212766	4.324	17	41214266	41214766	5.04	17	41216766	41217266	2.86	17	41216266	41216766	5.132
10	22	4.68733		17	41212766	41213266	5.172	17	41214766	41215266	2.264	17	41217266	41217766	190.668	17	41216766	41217266	2.86
11	22	7.26028		17	41213266	41213766	0.604	17	41215266	41215766	1.396	17	41217766	41218266	1.804	17	41217266	41217766	43.376
12	22	4.7261		17	41213766	41214266	1.464	17	41215766	41216266	3.472	17	41218266	41218766	2.7	17	41217766	41218266	0.964
13	22	11.4449		17	41214266	41214766	3.432	17	41216266	41216766	3.496	17	41218766	41219266	2.7	17	41218266	41218766	0.8
14	22	3.65168		17	41214766	41215266	3	17	41216766	41217266	4.864	17	41219266	41219766	4.732	17	41218766	41219266	2.236
15	22	4.17073		17	41215266	41215766	2	17	41217266	41217766	406.104	17	41219766	41220266	1.1	17	41219266	41219766	1.992
16	22	6.57954		17	41215766	41216266	2.868	17	41217766	41218266	5.916	17	41220266	41220766	4.328	17	41219766	41220266	4.8
17	22	3.2442		17	41216266	41216766	2.964	17	41218266	41218766	10.652	17	41220766	41221266	6.84	17	41220266	41220766	3.44
18	22	17.5884		17	41216766	41217266	8.236	17	41218766	41219266	3.688	17	41221266	41221766	34.936	17	41220766	41221266	3.128
19	22	1.93107		17	41217266	41217766	73.5	17	41219266	41219766	7.112	17	41275505	41276005	28.33	17	41221266	41221766	12.54
20	22	27.828		17	41217766	41218266	1.7	17	41219766	41220266	3.864	17	41276005	41276505	27.08	17	41275505	41276005	12.13
21	22	72.3669		17	41218266	41218766	4.032	17	41220266	41220766	6.06	17	41276505	41277005	19.84	17	41276005	41276505	32.35
0	23	2.1468		17	41218766	41219266	2.1	17	41220766	41221266	8.2	17	41277005	41277505	0.62	17	41276505	41277005	14.8
1	23	-3.71702		17	41219266	41219766	4.936	17	41221266	41221766	90.912	17	41277505	41278005	3.35	17	41277005	41277505	2.65
2	23	-5.50083		17	41219766	41220266	1.896	17	41275505	41276005	59.19	17	41278005	41278505	5.28	17	41277505	41278005	3.85
3	23	0.496416		17	41220266	41220766	6.864	17	41276005	41276505	56.49	17	41278505	41279005	4.58	17	41278005	41278505	1.31
4	23	5.28454		17	41220766	41221266	4.236	17	41276505	41277005	43.25	17	41279005	41279505	3.73	17	41278505	41279005	4.12
5	23	-1.94915		17	41221266	41221766	17.172	17	41277005	41277505	8.1	17	41279505	41280005	5.15	17	41279005	41279505	2.31
6	23	1.31586		17	41275505	41276005	42.66	17	41277505	41278005	8.68	17	41280005	41280505	4.26	17	41279505	41280005	5.59
7	23	1.11073		17	41276005	41276505	49.33	17	41278005	41278505	10.38	17	41280505	41281005	5.75	17	41280005	41280505	3.05
8	23	-0.795149		17	41276505	41277005	36.49	17	41278505	41279005	11.74	17	41281005	41281505	17.38	17	41280505	41281005	1.6
9	23	0.36683		17	41277005	41277505	7.04	17	41279005	41279505	6.67	17	41281505	41282005	19.5	17	41281005	41281505	7.68
10	23	5.08627		17	41277505	41278005	10.83	17	41279505	41280005	11.65	17	41282005	41282505	15.08	17	41281505	41282005	11.49
11	23	6.02662		17	41278005	41278505	5.75	17	41280005	41280505	11.49	17	41282505	41283005	4.2	17	41282005	41282505	9.33
12	23	-4.67747		17	41278505	41279005	2.26	17	41280505	41281005	6.3	17	41283005	41283505	5.36	17	41283005	41283505	2.21
13	23	3.7008		17	41279005	41279505	9.02	17	41281005	41281505	21.57	17	41283505	41284005	11.17	17	41283505	41284005	9.1
14	23	7.82628		17	41279505	41280005	10.93	17	41281505	41282005	21.98	17	41284005	41284505	2.12	17	41284005	41284505	2.91
15	23	13.0131		17	41280005	41280505	9.53	17	41282005	41282505	33.03	17	41284505	41285005	7.3	17	41284505	41285005	2.61
16	23	5.15359		17	41280505	41281005	6.26	17	41282505	41283005	6.8	17	41285005	41285505	10.07	17	41285005	41285505	1.28
17	23	0.14853		17	41281005	41281505	23.8	17	41283005	41283505	3.43	17	41285505	41286005	10.27	17	41285505	41286005	0.7
18	23	4.46939		17	41281505	41282005	25.96	17	41283505	41284005	24.24	17	41286005	41286505	8.65	17	41286005	41286505	2.89
19	23	9.25482		17	41282005	41282505	20.88	17	41284005	41284505	15.33	17	41286505	41287005	15.82	17	41286505	41287005	11.82
20	23	18.2557		17	41282505	41283005	12.69	17	41284505	41285005	9.43	17	41287005	41287505	1.36	17	41287005	41287505	1.48
21	23	12.4888		17	41283005	41283505	11.34	17	41285005	41285505	16.38	17	41287505	41288005	2.4	17	41287505	41288005	1.21
22	23	30.7335		17	41283505	41284005	23.11	17	41285505	41286005	22.85	17	41288005	41288505	7.21	17	41288005	41288505	3.99
0	24	-3.6107		17	41284005	41284505	9.39	17	41286005	41286505	16.7	17	41288505	41289005	1.61	17	41288505	41289005	0.8
1	24	-0.00275606		17	41284505	41285005	8.63	17	41286505	41287005	26.3	17	41289005	41289505	1.9	17	41289005	41289505	2.4
2	24	-0.87653		17	41285005	41285505	6.75	17	41287005	41287505	7.23	17	41289505	41290005	0.4	17	41290005	41290505	0.8
3	24	-3.03141		17	41285505	41286005	14.48	17	41287505	41288005	5.27	17	41290005	41290505	3.18	17	41290505	41291005	4.91
4	24	-3.80784		17	41286005	41286505	9.77	17	41288005	41288505	14.64	17	41290505	41291005	8.84	17	41291005	41291505	1.9
5	24	0.647185		17	41286505	41287005	20.15	17	41288505	41289005	3.69	17	41291005	41291505	4.38	17	41291505	41292005	0.79
6	24	-1.10759		17	41287005	41287505	0.91	17	41289005	41289505	0.94	17	41291505	41292005	1.68	17	41292005	41292505	10.62
7	24	-3.22361		17	41287505	41288005	6.05	17	41289505	41290005	4.48	17	41292005	41292505	7.61	17	41292505	41293005	0.69
8	24	-0.686904		17	41288005	41288505	17.53	17	41290005	41290505	3.41	17	41292505	41293005	2.2	17	41293005	41293505	5.71
9	24	-0.45366		17	41288505	41289005	5.12	17	41290505	41291005	14.33	17	41293005	41293505	7.43	17	41293505	41294005	3.78
10	24	9.50763		17	41289005	41289505	2.29	17	41291005	41291505	5.84	17	41293505	41294005	4.42	17	41294005	41294505	0.01
11	24	-0.22387		17	41289505	41290005	5.85	17	41291505	41292005	2.73	17	41294005	41294505	4.88
12	24	3.39362		17	41290005	41290505	2.74	17	41292005	41292505	14.35
13	24	7.10398		17	41290505	41291005	15.45	17	41292505	41293005	5.25
14	24	9.3898		17	41291005	41291505	8.01	17	41293005	41293505	20.19
15	24	5.15288		17	41291505	41292005	5.45	17	41293505	41294005	6.39
16	24	2.85926		17	41292005	41292505	8.23	17	41294005	41294505	4.1
17	24	11.3704		17	41292505	41293005	5.38
18	24	20.506		17	41293005	41293505	13.41
19	24	8.00906		17	41293505	41294005	15.05
20	24	9.74741		17	41294005	41294505	9.23
21	24	-1.20258
22	24	19.8433
23	24	92.7781
0	25	-0.489518
1	25	-0.769653
2	25	-2.11291
3	25	0.353665
4	25	1.73844
5	25	-0.308085
6	25	-0.289513
7	25	9.71609
8	25	-1.3827
9	25	9.81403
10	25	5.83998
11	25	6.64109
12	25	17.3391
13	25	8.26311
14	25	6.81745
15	25	12.6363
16	25	3.67506
17	25	-0.0363124
18	25	9.32723
19	25	11.0087
20	25	14.7753
21	25	10.6422
22	25	9.83416
23	25	20.9575
24	25	82.9721
0	26	0.2166
1	26	-2.01456
2	26	-2.19334
3	26	1.75997
4	26	-2.28235
5	26	-1.26895
6	26	-2.69069
7	26	-2.02427
8	26	-0.32796
9	26	3.73892
10	26	16.6449
11	26	6.90406
12	26	7.27114
13	26	7.88195
14	26	1.36904
15	26	15.0708
16	26	8.34693
17	26	6.28871
18	26	15.7769
19	26	6.09644
20	26	2.56213
21	26	7.71604
22	26	13.6691
23	26	18.0284
24	26	15.0244
25	26	70.8989
0	27	1.17186
1	27	-3.17789
2	27	-3.31962
3	27	0.856509
4	27	7.02877
5	27	1.46563
6	27	-1.3566
7	27	-5.71671
8	27	7.49734
9	27	4.35551
10	27	2.79339
11	27	5.41518
12	27	17.7454
13	27	6.89407
14	27	3.37463
15	27	6.93442
16	27	4.84666
17	27	1.14315
18	27	10.4746
19	27	12.6987
20	27	4.81211
21	27	-2.63817
22	27	2.59658
23	27	15.4746
24	27	11.0846
25	27	7.25827
26	27	54.3623
0	28	0.747092
1	28	-0.925702
2	28	9.04133
3	28	4.42085
4	28	-1.13321
5	28	8.4972
6	28	9.4899
7	28	-0.486517
8	28	3.02207
9	28	8.86888
10	28	7.40256
11	28	6.73386
12	28	15.6146
13	28	-3.12794
14	28	9.99746
15	28	17.1739
16	28	7.79996
17	28	2.97793
18	28	4.10779
19	28	6.44786
20	28	0.505602
21	28	6.87373
22	28	5.04848
23	28	3.26869
24	28	11.1045
25	28	18.5387
26	28	14.4086
27	28	58.873
0	29	2.09106
1	29	-1.77471
2	29	1.30255
3	29	-0.404301
4	29	-1.95856
5	29	4.06225
6	29	1.54761
7	29	-0.37837
8	29	3.8692
9	29	2.14055
10	29	11.611
11	29	16.6361
12	29	7.7816
13	29	10.1944
14	29	9.38424
15	29	8.70318
16	29	5.94107
17	29	2.70935
18	29	4.99519
19	29	3.38824
20	29	8.32692
21	29	2.0338
22	29	4.51416
23	29	10.6305
24	29	12.3103
25	29	11.3911
26	29	10.9474
27	29	17.2036
28	29	35.4495
0	30	1.00087
1	30	1.97988
2	30	-0.986507
3	30	-0.105999
4	30	2.83269
5	30	3.10932
6	30	11.2336
7	30	6.84155
8	30	2.31994
9	30	8.90493
10	30	4.63351
11	30	6.30766
12	30	8.06831
13	30	1.82219
14	30	7.72067
15	30	15.196
16	30	6.43448
17	30	9.45372
18	30	13.246
19	30	2.08709
20	30	1.04926
21	30	-3.32138
22	30	3.84818
23	30	8.20494
24	30	3.76098
25	30	3.87673
26	30	8.46271
27	30	-2.72803
28	30	11.8532
29	30	21.211
0	31	3.28614
1	31	5.75618
2	31	-1.0882
3	31	-1.18884
4	31	0.285063
5	31	0.19099
6	31	4.09048
7	31	7.39933
8	31	11.6445
9	31	10.9012
10	31	11.5721
11	31	13.2885
12	31	6.41809
13	31	-1.05523
14	31	6.72702
15	31	1.68116
16	31	6.9139
17	31	8.14178
18	31	1.82842
19	31	8.36496
20	31	3.53754
21	31	5.13911
22	31	-0.392558
23	31	8.95529
24	31	-3.21035
25	31	5.90347
26	31	3.69003
27	31	-1.2566
28	31	10.0766
29	31	7.7626
30	31	20.9003
0	32	-0.250902
1	32	4.4335
2	32	2.0687
3	32	-0.414385
4	32	4.72303
5	32	-0.637422
6	32	2.82787
7	32	0.712331
8	32	7.64472
9	32	12.5487
10	32	10.4239
11	32	16.6309
12	32	10.7311
13	32	6.99225
14	32	11.188
15	32	10.4199
16	32	3.96308
17	32	7.42305
18	32	2.59935
19	32	3.90966
20	32	-2.32943
21	32	0.0421086
22	32	8.28593
23	32	3.1428
24	32	6.1002
25	32	6.67943
26	32	8.82586
27	32	-0.228953
28	32	-1.64356
29	32	-0.496196
30	32	8.03146
31	32	26.5637
0	33	-0.579532
1	33	0.740147
2	33	3.00789
3	33	0.690823
4	33	-1.06221
5	33	5.93463
6	33	0.84288
7	33	0.396612
8	33	9.52963
9	33	6.62286
10	33	5.19778
11	33	2.62808
12	33	-0.939547
13	33	0.0540595
14	33	10.7313
15	33	7.80803
16	33	12.1066
17	33	6.3079
18	33	5.87344
19	33	0.382881
20	33	5.49065
21	33	1.91635
22	33	-2.66084
23	33	3.14542
24	33	1.03833
25	33	0.193714
26	33	4.98413
27	33	6.42527
28	33	9.08053
29	33	-9.15538
30	33	1.87696
31	33	-5.44746
32	33	110.238
0	34	4.75303
1	34	-2.1222
2	34	0.623678
3	34	-2.24235
4	34	2.3973
5	34	5.84508
6	34	0.103254
7	34	-5.11471
8	34	1.91535
9	34	9.63269
10	34	5.32685
11	34	21.712
12	34	2.04235
13	34	9.41992
14	34	6.16693
15	34	0.68906
16	34	0.520801
17	34	4.45695
18	34	-1.25771
19	34	0.0935551
20	34	-0.402914
21	34	3.31451
22	34	3.14563
23	34	-1.22251
24	34	2.22684
25	34	5.81504
26	34	4.919
27	34	-1.7729
28	34	-1.06515
29	34	10.5694
30	34	-7.3659
31	34	-6.34606
32	34	12.2671
33	34	27.0091
0	35	0.627547
1	35	-0.521448
2	35	-1.4591
3	35	2.25308
4	35	7.65653
5	35	1.86604
6	35	1.20302
7	35	10.8635
8	35	-2.60045
9	35	7.94752
10	35	12.7948
11	35	7.00568
12	35	5.8794
13	35	10.9631
14	35	2.25085
15	35	2.77724
16	35	2.80817
17	35	1.20134
18	35	8.87849
19	35	2.89052
20	35	5.9355
21	35	0.394158
22	35	5.14477
23	35	-3.78857
24	35	3.92356
25	35	1.02971
26	35	5.10292
27	35	7.13051
28	35	1.59999
29	35	-0.240342
30	35	4.71206
31	35	9.64744
32	35	7.59235
33	35	11.1921
34	35	86.5535
0	36	6.20604
1	36	-0.43476
2	36	3.71151
3	36	-1.30018
4	36	4.75046
5	36	4.17539
6	36	11.2186
7	36	5.0977
8	36	4.97199
9	36	12.01
10	36	5.83365
11	36	5.91597
12	36	15.3163
13	36	11.1355
14	36	10.7899
15	36	9.8147
16	36	12.5222
17	36	11.9604
18	36	5.60155
19	36	6.54001
20	36	11.2114
21	36	-0.791124
22	36	1.62879
23	36	-2.11624
24	36	1.50999
25	36	-0.676705
26	36	1.42817
27	36	3.16467
28	36	2.21688
29	36	6.60299
30	36	8.35811
31	36	9.0976
32	36	15.3209
33	36	10.4259
34	36	32.3675
35	36	106.78
0	37	2.10173
1	37	0.0435142
2	37	3.68152
3	37	4.14486
4	37	3.07757
5	37	4.05074
6	37	6.58091
7	37	-0.712025
8	37	9.90848
9	37	16.1074
10	37	11.2707
11	37	10.4982
12	37	10.0076
13	37	8.52281
14	37	8.41838
15	37	12.0423
16	37	2.97359
17	37	0.253333
18	37	7.92126
19	37	8.74162
20	37	4.28749
21	37	0.0689951
22	37	1.86832
23	37	6.33163
24	37	0.818173
25	37	1.00489
26	37	0.67384
27	37	2.31166
28	37	8.14181
29	37	4.91714
30	37	2.7489
31	37	9.76194
32	37	11.324
33	37	8.40331
34	37	9.74123
35	37	14.2494
36	37	72.3287
0	38	-0.147004
1	38	0.391405
2	38	-1.92135
3	38	1.98687
4	38	1.86199
5	38	2.78921
6	38	7.38434
7	38	6.23139
8	38	4.21247
9	38	13.1469
10	38	11.2338
11	38	19.5273
12	38	8.99054
13	38	6.86607
14	38	5.87083
15	38	4.91146
16	38	0.22508
17	38	5.57408
18	38	13.4326
19	38	2.47643
20	38	4.91708
21	38	-0.127658
22	38	5.29542
23	38	2.36781
24	38	-0.193735
25	38	4.43892
26	38	8.95897
27	38	2.55035
28	38	7.17261
29	38	5.0008
30	38	2.56242
31	38	0.740733
32	38	7.05483
33	38	5.05573
34	38	7.0391
35	38	8.18826
36	38	17.752
37	38	24.0668
0	39	3.03196
1	39	4.17195
2	39	-1.56893
3	39	5.27718
4	39	2.64469
5	39	5.66447
6	39	3.03646
7	39	2.32045
8	39	5.11245
9	39	9.55546
10	39	14.9047
11	39	18.3131
12	39	9.81519
13	39	4.46345
14	39	8.63828
15	39	12.7335
16	39	19.4967
17	39	4.20718
18	39	7.17869
19	39	5.99514
20	39	10.1619
21	39	3.54369
22	39	0.521904
23	39	3.4031
24	39	3.99769
25	39	6.80884
26	39	3.43668
27	39	4.44906
28	39	-0.308658
29	39	2.13536
30	39	2.41691
31	39	0.527526
32	39	1.62141
33	39	2.65601
34	39	7.64289
35	39	3.76425
36	39	-3.5484
37	39	12.9392
38	39	82.7939
0	40	-0.483435
1	40	0.811507
2	40	0.905753
3	40	1.75939
4	40	10.6519
5	40	3.27329
6	40	6.49435
7	40	9.0251
8	40	16.5438
9	40	21.3873
10	40	16.6274
11	40	15.3293
12	40	19.9428
13	40	15.77
14	40	9.934
15	40	4.63945
16	40	11.015
17	40	2.41397
18	40	8.99181
19	40	6.77733
20	40	4.17268
21	40	6.7671
22	40	0.0805225
23	40	6.57335
24	40	3.74524
25	40	1.20162
26	40	1.58592
27	40	-0.884279
28	40	3.20729
29	40	-2.57911
30	40	3.76318
31	40	7.23843
32	40	2.70683
33	40	5.59282
34	40	9.24384
35	40	4.16608
36	40	-7.25059
37	40	9.15
38	40	7.05349
39	40	42.0934
0	41	-2.13432
1	41	6.12943
2	41	1.1698
3	41	3.58725
4	41	-0.369916
5	41	-1.09804
6	41	7.41704
7	41	7.56041
8	41	6.01341
9	41	6.94608
10	41	17.996
11	41	15.7638
12	41	4.40543
13	41	17.7932
14	41	8.78749
15	41	10.9003
16	41	3.02642
17	41	2.66593
18	41	6.04788
19	41	4.14852
20	41	1.76194
21	41	-4.98039
22	41	-2.86451
23	41	5.18924
24	41	5.48869
25	41	3.91212
26	41	6.41107
27	41	0.952418
28	41	-0.880809
29	41	1.02736
30	41	2.31728
31	41	1.08955
32	41	6.04818
33	41	3.40602
34	41	2.56215
35	41	2.30584
36	41	-2.91813
37	41	6.31881
38	41	6.33268
39	41	4.94157
40	41	71.4964
0	42	3.34588
1	42	-1.73103
2	42	7.40924
3	42	5.73557
4	42	3.20303
5	42	4.07624
6	42	4.83907
7	42	8.10161
8	42	6.73104
9	42	15.0293
10	42	13.7499
11	42	17.0134
12	42	12.0463
13	42	9.26292
14	42	10.6915
15	42	6.43135
16	42	11.537
17	42	5.16004
18	42	5.43775
19	42	6.35869
20	42	3.49294
21	42	4.22086
22	42	0.967326
23	42	7.07649
24	42	4.12731
25	42	11.1336
26	42	-2.0051
27	42	-3.29357
28	42	0.831488
29	42	-0.776809
30	42	2.54471
31	42	1.17624
32	42	1.17475
33	42	-0.895137
34	42	3.7616
35	42	0.774363
36	42	2.97336
37	42	7.79545
38	42	8.42279
39	42	1.32165
40	42	9.60474
41	42	29.5154
0	43	2.74892
1	43	-1.98913
2	43	2.54612
3	43	3.84011
4	43	-0.376017
5	43	-0.0280908
6	43	2.92587
7	43	0.795506
8	43	17.6619
9	43	13.9074
10	43	12.8085
11	43	5.30657
12	43	8.90137
13	43	1.75482
14	43	6.04718
15	43	4.92492
16	43	2.00991
17	43	3.03802
18	43	6.33639
19	43	3.07352
20	43	4.8065
21	43	2.40899
22	43	-2.12111
23	43	-1.96887
24	43	4.51571
25	43	-0.577357
26	43	6.99797
27	43	-0.920555
28	43	3.44789
29	43	0.518203
30	43	5.61152
31	43	2.87817
32	43	-0.394686
33	43	-4.34478
34	43	2.1366
35	43	-0.402117
36	43	1.92658
37	43	-7.35056
38	43	-2.6072
39	43	2.34025
40	43	7.13754
41	43	-2.6879
42	43	26.9569
0	44	7.35278
1	44	11.0564
2	44	0.782911
3	44	8.79169
4	44	4.35758
5	44	13.6473
6	44	7.02212
7	44	7.65713
8	44	9.42269
9	44	13.9211
10	44	24.5547
11	44	31.2699
12	44	4.4993
13	44	10.5669
14	44	11.5966
15	44	7.71739
16	44	3.76613
17	44	3.90212
18	44	-1.06912
19	44	4.22666
20	44	-1.27534
21	44	1.2467
22	44	1.02974
23	44	0.0953776
24	44	2.49308
25	44	1.92702
26	44	1.01337
27	44	3.39108
28	44	-0.955154
29	44	5.6038
30	44	0.121801
31	44	-0.226955
32	44	-3.04383
33	44	-2.77024
34	44	-6.45703
35	44	-4.07632
36	44	4.00808
37	44	-0.113307
38	44	-0.315613
39	44	0.505685
40	44	1.7724
41	44	6.58369
42	44	0.172453
43	44	37.5192
0	45	3.90241
1	45	1.41442
2	45	1.55681
3	45	5.28482
4	45	-1.84286
5	45	2.43331
6	45	8.89977
7	45	4.16271
8	45	8.59545
9	45	11.603
10	45	12.0411
11	45	15.0745
12	45	14.7151
13	45	2.83633
14	45	3.69405
15	45	3.4367
16	45	1.84931
17	45	6.05792
18	45	8.46866
19	45	0.195096
20	45	-0.833781
21	45	-6.39061
22	45	-0.772906
23	45	-0.448339
24	45	-3.23791
25	45	3.15866
26	45	0.381333
27	45	0.235462
28	45	-3.93555
29	45	4.25697
30	45	-2.64854
31	45	-2.91176
32	45	-2.85925
33	45	6.25671
34	45	-0.858876
35	45	-1.26247
36	45	-6.3377
37	45	-0.44329
38	45	-6.64357
39	45	-3.75007
40	45	-12.3698
41	45	3.54582
42	45	-1.27905
43	45	-7.87504
44	45	64.3039

## Sheet: Figure S29b
Figure S29b
CD28 in WL group				RNA-seq signal																	Interaction metaplots of promoter-centered regions													ΔRPS between tissues
Heatmap of intensity				GOM				MAD				RAD				ULB					GOM			MAD			RAD			ULB				GOM vs. ULB		MAD vs. ULB		RAD vs. ULB
Bin 1	Bin 2	Intensity		Chromosome	Start	End	Signal value	Chromosome	Start	End	Signal value	Chromosome	Start	End	Signal value	Chromosome	Start	End	Signal value		Bin 1	Bin 2	Intensity	Bin 1	Bin 2	Intensity	Bin 1	Bin 2	Intensity	Bin 1	Bin 2	Intensity		E_start	ΔRPS	E_start	ΔRPS	E_start	ΔRPS
0	1	3.48249		15	106910321	106910821	33.462	15	106910321	106910821	14.768	15	106910321	106910821	16.72	15	106910321	106910821	15.846		44	1	3.82726	44	1	4.5749	44	1	2.58348	44	1	0.359097		106940000	6.1267	106980000	5.15986	107035000	8.91266
0	2	-17.7081		15	106910821	106911321	37.262	15	106910821	106911321	13.874	15	106910821	106911321	19.512	15	106910821	106911321	23.954		44	2	3.97712	44	2	2.68974	44	3	5.73468	44	3	2.39266		106950000	3.13975	107000000	4.35438	107170000	-8.98692
1	2	-35.1238		15	106911321	106911821	11.82	15	106911321	106911821	5.18	15	106911321	106911821	4.388	15	106911321	106911821	4.562		44	3	3.75173	44	3	1.90583	44	4	1.33582	44	4	0.620804		106995000	3.15782	107170000	-9.265	107175000	7.05734
0	3	-13.8407		15	106911821	106912321	18.342	15	106911821	106912321	0.8	15	106911821	106912321	9.29	15	106911821	106912321	4.638		44	5	5.67933	44	4	2.87031	44	6	5.92998	44	6	1.91664		107005000	4.67342	107190000	8.92607	107190000	6.42359
1	3	1.39937		15	106912321	106912821	19.644	15	106912321	106912821	1.484	15	106912321	106912821	8.064	15	106912321	106912821	2.516		44	6	1.67155	44	5	2.3447	44	8	3.05424	44	7	2.68058		107010000	11.1659			107195000	12.3278
2	3	16.8812		15	106912821	106913321	6.836	15	106912821	106913321	4.968	15	106912821	106913321	1.852	15	106912821	106913321	4.72		44	7	8.80727	44	6	3.57538	44	9	5.38381	44	8	0.304324		107015000	6.33526
0	4	-7.37694		15	106913321	106913821	30.336	15	106913321	106913821	13.816	15	106913321	106913821	18.416	15	106913321	106913821	21.632		44	8	4.93933	44	8	5.37592	44	10	3.132	44	9	5.83672		107170000	-2.66871
1	4	-10.8058		15	106913821	106914321	15.69	15	106913821	106914321	3.516	15	106913821	106914321	8.132	15	106913821	106914321	5.632		44	9	8.97647	44	9	0.431746	44	11	6.86805	44	10	5.34473		107200000	2.04627
2	4	-26.9228		15	106914321	106914821	7.816	15	106914321	106914821	5.284	15	106914321	106914821	1.958	15	106914321	106914821	2.342		44	10	6.56627	44	10	5.88061	44	12	1.78477	44	11	9.21555
3	4	-35.3192		15	106914821	106915321	36.884	15	106914821	106915321	12.4	15	106914821	106915321	20.5	15	106914821	106915321	18.442		44	11	10.1776	44	11	6.94994	44	13	3.90508	44	12	4.9352
0	5	-5.48609		15	106915321	106915821	12.736	15	106915321	106915821	3.016	15	106915321	106915821	4.126	15	106915321	106915821	6.884		44	12	0.941207	44	12	4.57131	44	14	3.86863	44	13	0.552425
1	5	-7.33796		15	106915821	106916321	17.89	15	106915821	106916321	1.784	15	106915821	106916321	2.1	15	106915821	106916321	3.29		44	13	4.00728	44	13	7.06297	44	15	0.206227	44	14	2.99891
2	5	-13.0932		15	106916321	106916821	9.848	15	106916321	106916821	2.6	15	106916321	106916821	5.1	15	106916321	106916821	3.168		44	14	5.80895	44	14	4.07456	44	16	3.87393	44	15	4.14901
3	5	-19.0048		15	106916821	106917321	16.3	15	106916821	106917321	5.358	15	106916821	106917321	3.774	15	106916821	106917321	3.29		44	15	6.7354	44	15	9.30888	44	17	0.512921	44	17	2.25706
4	5	17.5345		15	106917321	106917821	19.24	15	106917321	106917821	7.062	15	106917321	106917821	1.268	15	106917321	106917821	2.884		44	16	1.90161	44	16	2.29703	44	18	6.13925	44	18	4.74997
0	6	-10.2644		15	106917821	106918321	18.828	15	106917821	106918321	9.506	15	106917821	106918321	7.642	15	106917821	106918321	3.984		44	17	5.09888	44	17	1.6439	44	19	0.490547	44	19	3.52341
1	6	-13.4842		15	106918321	106918821	16.058	15	106918321	106918821	4.6	15	106918321	106918821	4.148	15	106918321	106918821	5.416		44	18	7.90779	44	18	1.64593	44	20	0.495822	44	20	4.10098
2	6	-17.743		15	106918821	106919321	11.774	15	106918821	106919321	7.032	15	106918821	106919321	1.552	15	106918821	106919321	8.778		44	19	2.46993	44	19	7.8778	44	22	2.18095	44	22	2.50004
3	6	-17.5104		15	106919321	106919821	13.384	15	106919321	106919821	3.868	15	106919321	106919821	21.172	15	106919321	106919821	5.732		44	20	8.77439	44	22	5.99978	44	26	7.92836	44	23	6.86959
4	6	-14.8869		15	106919821	106920321	14.416	15	106919821	106920321	6.832	15	106919821	106920321	8.444	15	106919821	106920321	7.726		44	21	7.8684	44	23	0.480531	44	27	0.819102	44	25	0.43329
5	6	-55.7391		15	106920321	106920821	11.984	15	106920321	106920821	7.8	15	106920321	106920821	1.916	15	106920321	106920821	4.064		44	22	8.8353	44	24	5.19089	44	28	0.100037	44	27	2.87555
0	7	-10.2811		15	106920821	106921321	18.136	15	106920821	106921321	8.788	15	106920821	106921321	10.472	15	106920821	106921321	4.852		44	24	2.64295	44	25	1.94226	44	29	6.18872	44	28	0.0301036
1	7	-11.8462		15	106921321	106921821	49.748	15	106921321	106921821	24.732	15	106921321	106921821	20.122	15	106921321	106921821	24.532		44	25	1.25198	44	26	5.80274	44	30	1.4954	44	29	0.963793
2	7	-13.754		15	106921821	106922321	13.074	15	106921821	106922321	2.48	15	106921821	106922321	12.106	15	106921821	106922321	11.058		44	26	5.01399	44	27	1.75865	44	32	0.0181109	44	30	0.39809
3	7	-1.44391		15	106922321	106922821	71.274	15	106922321	106922821	23	15	106922321	106922821	13.742	15	106922321	106922821	29.784		44	27	1.68876	44	28	3.29902	44	33	1.42071	44	31	1.86403
4	7	5.81217		15	106922821	106923321	18.11	15	106922821	106923321	7.826	15	106922821	106923321	4.058	15	106922821	106923321	4.958		44	28	2.07229	44	29	4.58202	44	35	1.37057	44	32	5.29476
5	7	-17.9818		15	106923321	106923821	13.848	15	106923321	106923821	4.49	15	106923321	106923821	14.036	15	106923321	106923821	9.758		44	30	7.43232	44	30	0.25064	54	44	9.91669	53	44	7.54252
6	7	-57.0659		15	106923821	106924321	6.126	15	106923821	106924321	2.1	15	106923821	106924321	5.384	15	106923821	106924321	5.052		44	31	6.64953	44	32	1.55379	55	44	2.19862	54	44	2.85935
0	8	-10.0741		15	106924321	106924821	54.23	15	106924321	106924821	18.168	15	106924321	106924821	11.89	15	106924321	106924821	23.706		44	32	1.2482	44	34	0.379318	56	44	3.76538	55	44	1.42221
1	8	-6.32356		15	106924821	106925321	16.396	15	106924821	106925321	4.384	15	106924821	106925321	6.874	15	106924821	106925321	3.5		44	35	4.16679	54	44	6.32138	57	44	7.74428	56	44	2.84938
2	8	-14.4443		15	106925321	106925821	20.042	15	106925321	106925821	5.558	15	106925321	106925821	19.226	15	106925321	106925821	2.158		53	44	4.87381	55	44	2.84674	58	44	8.31572	57	44	1.32069
3	8	-13.6405		15	106925821	106926321	10.6	15	106925821	106926321	5.916	15	106925821	106926321	7.984	15	106925821	106926321	3.552		54	44	5.41219	56	44	4.79711	59	44	2.97329	59	44	6.17072
4	8	-13.4835		15	106926321	106926821	49.474	15	106926321	106926821	32.758	15	106926321	106926821	19.6	15	106926321	106926821	41.084		55	44	4.64323	57	44	10.2468	60	44	0.698863	60	44	0.209632
5	8	-14.8155		15	106926821	106927321	12.53	15	106926821	106927321	4.852	15	106926821	106927321	11.442	15	106926821	106927321	8.742		57	44	7.23618	58	44	4.59976	61	44	1.48623	61	44	7.07833
6	8	-28.8991		15	106927321	106927821	16.218	15	106927321	106927821	6.084	15	106927321	106927821	8.348	15	106927321	106927821	6.78		59	44	8.21698	59	44	6.17421	62	44	3.35269	62	44	5.67134
7	8	2.43172		15	106927821	106928321	5.72	15	106927821	106928321	10.89	15	106927821	106928321	6.942	15	106927821	106928321	2.442		60	44	1.85575	60	44	3.41177	64	44	3.04379	64	44	0.758639
0	9	-6.3692		15	106928321	106928821	27.622	15	106928321	106928821	10.624	15	106928321	106928821	7.932	15	106928321	106928821	7.25		64	44	6.7724	61	44	4.07578	65	44	4.14357	66	44	1.89945
1	9	-6.84149		15	106928821	106929321	47.588	15	106928821	106929321	32.128	15	106928821	106929321	29.852	15	106928821	106929321	31.444		66	44	2.31969	62	44	4.0874	66	44	7.26426	68	44	0.471773
2	9	-13.3536		15	106929321	106929821	56.078	15	106929321	106929821	34.598	15	106929321	106929821	28.246	15	106929321	106929821	35.842		69	44	0.945004	63	44	0.237239	67	44	1.8321	69	44	1.3803
3	9	-11.3647		15	106929821	106930321	32.226	15	106929821	106930321	21.134	15	106929821	106930321	22.98	15	106929821	106930321	16.052		71	44	3.58569	64	44	3.12267	69	44	1.04905
4	9	-9.71371		15	106930321	106930821	46.282	15	106930321	106930821	13.368	15	106930321	106930821	11.1	15	106930321	106930821	18.536					65	44	6.92852	70	44	1.51581
5	9	-11.6433		15	106930821	106931321	35.784	15	106930821	106931321	14.578	15	106930821	106931321	9.74	15	106930821	106931321	17.262					66	44	2.49047
6	9	-30.5539		15	106931321	106931821	29.986	15	106931321	106931821	18.058	15	106931321	106931821	17.328	15	106931321	106931821	14.276					70	44	5.13895
7	9	-33.7034		15	106931821	106932321	42.6	15	106931821	106932321	20.026	15	106931821	106932321	11.122	15	106931821	106932321	23.442					71	44	1.09938
8	9	-3.80855		15	106932321	106932821	36.7	15	106932321	106932821	24.078	15	106932321	106932821	37.014	15	106932321	106932821	18.63
0	10	-11.3255		15	106932821	106933321	39.684	15	106932821	106933321	27.096	15	106932821	106933321	29.594	15	106932821	106933321	25.622
1	10	-10.7077		15	106933321	106933821	35.474	15	106933321	106933821	30.446	15	106933321	106933821	49.038	15	106933321	106933821	22.958
2	10	-9.60591		15	106933821	106934321	39.358	15	106933821	106934321	37.374	15	106933821	106934321	28.658	15	106933821	106934321	13.638
3	10	-11.5545		15	106934321	106934821	34.358	15	106934321	106934821	25.71	15	106934321	106934821	30.85	15	106934321	106934821	24.66
4	10	-11.6495		15	106934821	106935321	43.834	15	106934821	106935321	35.064	15	106934821	106935321	47.23	15	106934821	106935321	23.018
5	10	-6.96174		15	106935321	106935821	45.286	15	106935321	106935821	23.216	15	106935321	106935821	31.988	15	106935321	106935821	10.832
6	10	-14.9793		15	106935821	106936321	54.946	15	106935821	106936321	26.206	15	106935821	106936321	25.1	15	106935821	106936321	25.42
7	10	-18.7329		15	106936321	106936821	35.922	15	106936321	106936821	23.942	15	106936321	106936821	27.762	15	106936321	106936821	18.932
8	10	-8.0152		15	106936821	106937321	42.512	15	106936821	106937321	28.584	15	106936821	106937321	39.18	15	106936821	106937321	19.622
9	10	45.739		15	106937321	106937821	32.53	15	106937321	106937821	21.046	15	106937321	106937821	17.216	15	106937321	106937821	17.688
0	11	-8.17054		15	106937821	106938321	54.216	15	106937821	106938321	25.598	15	106937821	106938321	43.358	15	106937821	106938321	19.864
1	11	-7.54844		15	106938321	106938821	33.318	15	106938321	106938821	5.978	15	106938321	106938821	5.854	15	106938321	106938821	8.232
2	11	-5.38095		15	106938821	106939321	34.02	15	106938821	106939321	15.584	15	106938821	106939321	18.778	15	106938821	106939321	12.494
3	11	-12.1773		15	106939321	106939821	40.576	15	106939321	106939821	11.248	15	106939321	106939821	10.47	15	106939321	106939821	7.286
4	11	-9.89211		15	106939821	106940321	33.192	15	106939821	106940321	23.694	15	106939821	106940321	9.746	15	106939821	106940321	6.61
5	11	-7.87308		15	106940321	106940821	39.096	15	106940321	106940821	13.948	15	106940321	106940821	10.696	15	106940321	106940821	3.79
6	11	-17.1233		15	106940821	106941321	21.442	15	106940821	106941321	9.916	15	106940821	106941321	3.858	15	106940821	106941321	1.458
7	11	-9.09935		15	106941321	106941821	21.944	15	106941321	106941821	7.9	15	106941321	106941821	3.868	15	106941321	106941821	5.6
8	11	-0.421669		15	106941821	106942321	42.74	15	106941821	106942321	15.546	15	106941821	106942321	7.284	15	106941821	106942321	0.842
9	11	-16.9408		15	106942321	106942821	37.486	15	106942321	106942821	13.57	15	106942321	106942821	8.884	15	106942321	106942821	3.926
10	11	-19.3534		15	106942821	106943321	13.536	15	106942821	106943321	5.584	15	106942821	106943321	8.374	15	106942821	106943321	2.4
0	12	-5.59018		15	106943321	106943821	17.952	15	106943321	106943821	5.552	15	106943321	106943821	2.174	15	106943321	106943821	2.6
1	12	-6.409		15	106943821	106944321	51.286	15	106943821	106944321	22.406	15	106943821	106944321	17.278	15	106943821	106944321	11.514
2	12	0.814587		15	106944321	106944821	42.008	15	106944321	106944821	17.362	15	106944321	106944821	14.906	15	106944321	106944821	14.738
3	12	-7.38029		15	106944821	106945321	37.042	15	106944821	106945321	18.616	15	106944821	106945321	15.62	15	106944821	106945321	7.316
4	12	-8.10803		15	106945321	106945821	29.322	15	106945321	106945821	12.338	15	106945321	106945821	14.506	15	106945321	106945821	13.458
5	12	-5.90369		15	106945821	106946321	33.65	15	106945821	106946321	11.178	15	106945821	106946321	9.968	15	106945821	106946321	12.172
6	12	-5.14935		15	106946321	106946821	40.702	15	106946321	106946821	19.458	15	106946321	106946821	22.404	15	106946321	106946821	16.938
7	12	-12.0057		15	106946821	106947321	22.026	15	106946821	106947321	6.084	15	106946821	106947321	9.348	15	106946821	106947321	9.09
8	12	-6.69604		15	106947321	106947821	33.416	15	106947321	106947821	16.758	15	106947321	106947821	12.974	15	106947321	106947821	6.416
9	12	-8.79323		15	106947821	106948321	26.022	15	106947821	106948321	9.248	15	106947821	106948321	17.774	15	106947821	106948321	10.71
10	12	-12.1052		15	106948321	106948821	33.614	15	106948321	106948821	10.404	15	106948321	106948821	10.482	15	106948321	106948821	6.426
11	12	-10.0757		15	106948821	106949321	43.31	15	106948821	106949321	19.748	15	106948821	106949321	19.592	15	106948821	106949321	9.8
0	13	-5.65544		15	106949321	106949821	34.454	15	106949321	106949821	11.358	15	106949321	106949821	11.798	15	106949321	106949821	5.064
1	13	-2.85509		15	106949821	106950321	19.328	15	106949821	106950321	14.242	15	106949821	106950321	17.638	15	106949821	106950321	5.516
2	13	-9.21898		15	106950321	106950821	27.846	15	106950321	106950821	8.69	15	106950321	106950821	8.57	15	106950321	106950821	7.436
3	13	2.39128		15	106950821	106951321	44.098	15	106950821	106951321	12.41	15	106950821	106951321	6.984	15	106950821	106951321	12.506
4	13	-2.04033		15	106951321	106951821	38.222	15	106951321	106951821	9.932	15	106951321	106951821	8.268	15	106951321	106951821	5.226
5	13	-5.18145		15	106951821	106952321	40.318	15	106951821	106952321	13.594	15	106951821	106952321	12.858	15	106951821	106952321	8.874
6	13	-10.7072		15	106952321	106952821	29.794	15	106952321	106952821	10.574	15	106952321	106952821	11.668	15	106952321	106952821	8.752
7	13	-10.4944		15	106952821	106953321	38	15	106952821	106953321	18.026	15	106952821	106953321	11.026	15	106952821	106953321	11.942
8	13	-6.05855		15	106953321	106953821	23.514	15	106953321	106953821	12.426	15	106953321	106953821	12.052	15	106953321	106953821	8.258
9	13	-1.68699		15	106953821	106954321	33.502	15	106953821	106954321	25.052	15	106953821	106954321	16.142	15	106953821	106954321	8.526
10	13	0.96885		15	106954321	106954821	51.614	15	106954321	106954821	21.532	15	106954321	106954821	8.37	15	106954321	106954821	11.822
11	13	-11.3637		15	106954821	106955321	46.424	15	106954821	106955321	20.862	15	106954821	106955321	13.536	15	106954821	106955321	11.22
12	13	-11.302		15	106955321	106955821	62.682	15	106955321	106955821	47.824	15	106955321	106955821	48.258	15	106955321	106955821	35.538
0	14	-7.10522		15	106955821	106956321	163.948	15	106955821	106956321	110.658	15	106955821	106956321	162.364	15	106955821	106956321	103.216
1	14	-2.06048		15	106956321	106956821	28.658	15	106956321	106956821	9.662	15	106956321	106956821	12.614	15	106956321	106956821	7.752
2	14	-2.84104		15	106956821	106957321	72.49	15	106956821	106957321	35.906	15	106956821	106957321	46.838	15	106956821	106957321	32.658
3	14	-7.35346		15	106957321	106957821	22.408	15	106957321	106957821	7.784	15	106957321	106957821	13.2	15	106957321	106957821	7.3
4	14	-3.85719		15	106957821	106958321	24.486	15	106957821	106958321	4.8	15	106957821	106958321	7.4	15	106957821	106958321	4.116
5	14	-10.7962		15	106958321	106958821	26.928	15	106958321	106958821	5.674	15	106958321	106958821	9.568	15	106958321	106958821	5.474
6	14	-0.569848		15	106958821	106959321	8.722	15	106958821	106959321	9.2	15	106958821	106959321	9.696	15	106958821	106959321	7.188
7	14	9.42566		15	106959321	106959821	17.53	15	106959321	106959821	13.098	15	106959321	106959821	10.478	15	106959321	106959821	7.48
8	14	-5.46291		15	106959821	106960321	30.296	15	106959821	106960321	12.418	15	106959821	106960321	6.364	15	106959821	106960321	4.516
9	14	0.84917		15	106960321	106960821	26.346	15	106960321	106960821	2.758	15	106960321	106960821	8.958	15	106960321	106960821	8.51
10	14	-6.15698		15	106960821	106961321	77.644	15	106960821	106961321	42.91	15	106960821	106961321	43.284	15	106960821	106961321	37.174
11	14	-3.15283		15	107128208	107128708	4.48	15	107128208	107128708	30.344	15	107128208	107128708	2.368	15	107128208	107128708	2.368
12	14	-8.16805		15	107128708	107129208	2.436	15	107128708	107129208	15.004	15	107128708	107129208	0.78	15	107128708	107129208	1.296
13	14	11.4651		15	107129208	107129708	3.468	15	107129208	107129708	11.2	15	107129208	107129708	4.084	15	107129208	107129708	1.904
0	15	-5.68939		15	107129708	107130208	1.2	15	107129708	107130208	15.776	15	107129708	107130208	3.632	15	107129708	107130208	0.48
1	15	-6.66668		15	107130208	107130708	0.732	15	107130208	107130708	12.544	15	107130208	107130708	5.788	15	107130208	107130708	3.584
2	15	-4.31127		15	107130708	107131208	3.4	15	107130708	107131208	7.448	15	107130708	107131208	1.516	15	107130708	107131208	0.736
3	15	-5.25443		15	107131208	107131708	0.868	15	107131208	107131708	6.848	15	107131208	107131708	1.312	15	107139208	107139708	0.264
4	15	-6.48175		15	107131708	107132208	2.112	15	107131708	107132208	9.52	15	107131708	107132208	2.672	15	107139708	107140208	1.336
5	15	-7.86009		15	107132208	107132708	5.604	15	107132208	107132708	2.768	15	107132708	107133208	0.016	15	107140208	107140708	0.232
6	15	-3.98748		15	107132708	107133208	2.568	15	107132708	107133208	10.98	15	107133208	107133708	3.08	15	107140708	107141208	0.568
7	15	-5.80375		15	107133708	107134208	1.38	15	107133208	107133708	8.652	15	107133708	107134208	0.904	15	107141208	107141708	0.8
8	15	-1.95745		15	107134208	107134708	5.968	15	107133708	107134208	3.988	15	107134208	107134708	0.932	15	107144208	107144708	0.516
9	15	0.760197		15	107134708	107135208	2.252	15	107134208	107134708	3.348	15	107134708	107135208	2.3	15	107144708	107145208	0.732
10	15	1.47559		15	107135208	107135708	0.516	15	107134708	107135208	3.464	15	107135208	107135708	4.116	15	107145208	107145708	1.752
11	15	1.44346		15	107135708	107136208	0.284	15	107135208	107135708	4.152	15	107135708	107136208	1.252	15	107145708	107146208	0.7
12	15	0.47109		15	107136708	107137208	0.948	15	107135708	107136208	4.848	15	107136208	107136708	1.332	15	107147208	107147708	0.632
13	15	-1.37758		15	107137208	107137708	1.484	15	107136208	107136708	4.252	15	107136708	107137208	0.168	15	107147708	107148208	1.4
14	15	10.8091		15	107137708	107138208	2.368	15	107136708	107137208	5.984	15	107137208	107137708	1.748	15	107148208	107148708	3.768
0	16	1.22683		15	107138208	107138708	1.132	15	107137208	107137708	1.184	15	107137708	107138208	0.668	15	107148708	107149208	1.6
1	16	-6.30991		15	107138708	107139208	3.216	15	107137708	107138208	0.884	15	107138208	107138708	0.584	15	107150208	107150708	0.032
2	16	-5.7252		15	107139208	107139708	0.352	15	107138208	107138708	2.864	15	107139708	107140208	0.8	15	107150708	107151208	1.568
3	16	-4.79695		15	107139708	107140208	1.6	15	107138708	107139208	3.096	15	107140708	107141208	3.032	15	107151208	107151708	0.8
4	16	-3.80114		15	107140208	107140708	1.232	15	107139208	107139708	10.624	15	107141208	107141708	0.168	15	107152208	107152708	0.716
5	16	-3.49507		15	107140708	107141208	0.368	15	107139708	107140208	2.232	15	107141708	107142208	1.032	15	107152708	107153208	0.084
6	16	-3.24826		15	107141208	107141708	1.332	15	107140208	107140708	4.78	15	107142208	107142708	1.7	15	107154708	107155208	1.916
7	16	1.83969		15	107141708	107142208	1.868	15	107140708	107141208	5.952	15	107142708	107143208	1.516	15	107155208	107155708	1.648
8	16	16.5028		15	107142208	107142708	1.132	15	107141208	107141708	2.5	15	107143208	107143708	0.452	15	107155708	107156208	6
9	16	10.1825		15	107142708	107143208	0.468	15	107141708	107142208	4.268	15	107144708	107145208	0.132	15	107156208	107156708	4.916
10	16	2.4679		15	107144208	107144708	2.216	15	107142208	107142708	2.532	15	107145208	107145708	1.584	15	107156708	107157208	2.664
11	16	1.66454		15	107144708	107145208	1.7	15	107142708	107143208	2.868	15	107145708	107146208	1.3	15	107157208	107157708	3.688
12	16	0.581879		15	107145208	107145708	0.416	15	107143208	107143708	2.348	15	107146208	107146708	0.184	15	107157708	107158208	0.568
13	16	10.1683		15	107145708	107146208	0.468	15	107143708	107144208	4.016	15	107147208	107147708	1.6	15	107160208	107160708	0.116
14	16	3.12276		15	107146208	107146708	1.632	15	107144208	107144708	4.284	15	107148208	107148708	2.616	15	107160708	107161208	0.684
15	16	1.24741		15	107146708	107147208	0.768	15	107144708	107145208	2.952	15	107148708	107149208	2.484
0	17	-4.46448		15	107147208	107147708	0.8	15	107145208	107145708	1.884	15	107149208	107149708	0.7
1	17	-1.60293		15	107148208	107148708	9.964	15	107145708	107146208	6.28	15	107149708	107150208	0.132
2	17	-6.29596		15	107148708	107149208	3.036	15	107146208	107146708	3.052	15	107150208	107150708	1.384
3	17	-4.58113		15	107149208	107149708	1.6	15	107146708	107147208	1.768	15	107150708	107151208	1.4
4	17	-2.58131		15	107149708	107150208	0.232	15	107147208	107147708	1.032	15	107151208	107151708	0.184
5	17	-2.42326		15	107150208	107150708	2.316	15	107147708	107148208	2.368	15	107152208	107152708	1.596
6	17	4.47031		15	107150708	107151208	0.652	15	107148208	107148708	47.884	15	107152708	107153208	1.436
7	17	-3.04374		15	107151208	107151708	2.432	15	107148708	107149208	20.78	15	107153208	107153708	0.968
8	17	2.43428		15	107151708	107152208	2.016	15	107149208	107149708	8.112	15	107154708	107155208	3.792
9	17	-0.635817		15	107152208	107152708	1.152	15	107149708	107150208	8.188	15	107155208	107155708	2.44
10	17	1.51945		15	107152708	107153208	1.6	15	107150208	107150708	7.496	15	107155708	107156208	3.332
11	17	-4.65174		15	107153208	107153708	2.116	15	107150708	107151208	8.48	15	107156208	107156708	4.94
12	17	-9.08786		15	107153708	107154208	1.016	15	107151208	107151708	9.44	15	107156708	107157208	5.896
13	17	2.04651		15	107154208	107154708	0.768	15	107151708	107152208	3.584	15	107157208	107157708	0.348
14	17	-7.94807		15	107154708	107155208	2.012	15	107152208	107152708	7.216	15	107157708	107158208	1.252
15	17	-21.8316		15	107155208	107155708	10.232	15	107152708	107153208	8.748	15	107158208	107158708	0.8
16	17	-50.5919		15	107155708	107156208	7.852	15	107153208	107153708	9.3	15	107159208	107159708	0.8
0	18	-6.44575		15	107156208	107156708	6.764	15	107153708	107154208	8.152	15	107159708	107160208	0.616
1	18	-5.31244		15	107156708	107157208	5.788	15	107154208	107154708	5.584	15	107160208	107160708	0.784
2	18	-1.12982		15	107157208	107157708	2.484	15	107154708	107155208	22.276	15	107160708	107161208	0.7
3	18	-7.90871		15	107157708	107158208	3.1	15	107155208	107155708	39.104	15	107161208	107161708	0.8
4	18	-5.22318		15	107158208	107158708	1.168	15	107155708	107156208	53.384	15	107161708	107162208	0.332
5	18	-0.400066		15	107158708	107159208	1.664	15	107156208	107156708	49.808	15	107162208	107162708	0.468
6	18	-0.918031		15	107159208	107159708	2.136	15	107156708	107157208	35.092
7	18	-3.46351		15	107160208	107160708	0.832	15	107157208	107157708	37.008
8	18	0.86628		15	107160708	107161208	0.468	15	107157708	107158208	13.012
9	18	-4.61078		15	107161208	107161708	1.032	15	107158208	107158708	4.416
10	18	-0.51103		15	107161708	107162208	1.484	15	107158708	107159208	7.98
11	18	-0.164675		15	107162208	107162708	1.548	15	107159208	107159708	6.772
12	18	-5.60315		15	107162708	107163208	1.052	15	107159708	107160208	2.9
13	18	-8.97601						15	107160208	107160708	0.616
14	18	-6.59308						15	107160708	107161208	4.3
15	18	-18.6183						15	107161208	107161708	3.616
16	18	-17.2228						15	107161708	107162208	4.248
17	18	60.1855						15	107162208	107162708	6.004
0	19	-6.35205						15	107162708	107163208	0.084
1	19	-0.447961
2	19	-0.48573
3	19	-8.50665
4	19	-5.96726
5	19	-0.264076
6	19	2.19295
7	19	-4.46876
8	19	1.06664
9	19	4.29122
10	19	1.17127
11	19	-5.85207
12	19	-1.57461
13	19	-6.16604
14	19	-5.51963
15	19	-14.9564
16	19	-19.8509
17	19	-20.7302
18	19	199.422
0	20	-5.52726
1	20	-3.13799
2	20	-1.01865
3	20	-3.61817
4	20	-5.15338
5	20	-5.40128
6	20	-1.52782
7	20	-1.36147
8	20	-0.29511
9	20	-3.61802
10	20	1.41442
11	20	4.15262
12	20	5.29038
13	20	-6.00113
14	20	-12.2744
15	20	0.0121929
16	20	-17.7747
17	20	-3.64827
18	20	-21.227
19	20	74.7864
0	21	-3.1264
1	21	-1.81793
2	21	-2.02197
3	21	-2.90134
4	21	-4.45155
5	21	0.722068
6	21	-0.453507
7	21	-0.245117
8	21	3.00365
9	21	3.4348
10	21	4.69836
11	21	1.24119
12	21	5.08316
13	21	1.67198
14	21	-2.86968
15	21	-6.30081
16	21	-6.04217
17	21	-2.94081
18	21	-0.479476
19	21	-8.46311
20	21	-22.2726
0	22	-0.310184
1	22	-2.89615
2	22	-1.85467
3	22	-1.74578
4	22	4.95564
5	22	-3.74578
6	22	1.21104
7	22	0.467165
8	22	-2.24625
9	22	0.932188
10	22	4.54159
11	22	-0.954843
12	22	0.938515
13	22	-1.20752
14	22	-1.35772
15	22	-1.42643
16	22	-7.4656
17	22	-0.118049
18	22	5.81469
19	22	2.97185
20	22	-20.0746
21	22	3.51659
0	23	-2.73744
1	23	-0.75411
2	23	-0.455173
3	23	4.09797
4	23	-3.64938
5	23	7.13616
6	23	-5.58779
7	23	2.71251
8	23	5.26882
9	23	-2.41129
10	23	-3.33547
11	23	0.420926
12	23	2.6359
13	23	3.41811
14	23	-3.06312
15	23	-0.455887
16	23	-0.215212
17	23	2.01083
18	23	5.51922
19	23	-3.16764
20	23	-4.82593
21	23	3.43437
22	23	-22.217
0	24	-1.9827
1	24	-1.55615
2	24	-3.81936
3	24	5.93061
4	24	-3.44456
5	24	-3.14911
6	24	3.70179
7	24	9.62563
8	24	9.86359
9	24	1.63492
10	24	5.68358
11	24	-0.676854
12	24	8.92097
13	24	-7.29915
14	24	-5.9446
15	24	-2.26137
16	24	-3.63389
17	24	-0.481856
18	24	1.07098
19	24	-16.9087
20	24	-6.42864
21	24	-7.67361
22	24	13.0037
23	24	18.2152
0	25	-0.392707
1	25	0.212077
2	25	-0.838148
3	25	6.58505
4	25	-2.16394
5	25	0.720985
6	25	5.08583
7	25	2.12631
8	25	6.23435
9	25	4.82473
10	25	1.38966
11	25	8.09843
12	25	1.76559
13	25	5.5519
14	25	4.53043
15	25	8.37755
16	25	2.60131
17	25	-2.36344
18	25	7.4927
19	25	0.827422
20	25	4.48185
21	25	-6.61875
22	25	4.68119
23	25	5.14248
24	25	72.9978
0	26	2.33754
1	26	-0.16495
2	26	0.430455
3	26	-0.642295
4	26	-1.0688
5	26	0.0509134
6	26	1.72999
7	26	10.1755
8	26	5.72581
9	26	5.7777
10	26	3.44498
11	26	7.1176
12	26	2.96785
13	26	8.25351
14	26	9.31887
15	26	-0.128835
16	26	-3.64081
17	26	3.36481
18	26	5.94797
19	26	4.94238
20	26	-3.54633
21	26	0.102829
22	26	-0.969807
23	26	-6.74094
24	26	-14.114
25	26	-8.40067
0	27	-0.0713834
1	27	-3.16727
2	27	1.25479
3	27	0.164333
4	27	3.72383
5	27	6.37549
6	27	-0.151228
7	27	7.90629
8	27	5.89191
9	27	2.97984
10	27	3.56458
11	27	-2.25081
12	27	2.61657
13	27	2.03946
14	27	1.69137
15	27	3.72111
16	27	10.5012
17	27	2.70499
18	27	4.48044
19	27	5.30265
20	27	-5.27237
21	27	-3.20245
22	27	1.62701
23	27	-5.39865
24	27	-11.5309
25	27	-33.7514
26	27	45.3252
0	28	-4.24423
1	28	-4.1385
2	28	-0.0685572
3	28	3.09894
4	28	3.94943
5	28	4.31515
6	28	1.31728
7	28	3.72133
8	28	3.48624
9	28	3.71744
10	28	2.22952
11	28	1.52518
12	28	1.30952
13	28	1.48889
14	28	-4.176
15	28	-5.01681
16	28	4.27884
17	28	1.36692
18	28	4.0678
19	28	-7.17229
20	28	1.18144
21	28	1.65812
22	28	1.1885
23	28	4.46196
24	28	-7.7701
25	28	-13.9119
26	28	-18.8766
27	28	20.1952
0	29	-2.87632
1	29	-3.40163
2	29	0.211469
3	29	-2.76436
4	29	-1.06075
5	29	5.6673
6	29	2.23692
7	29	5.71783
8	29	5.71983
9	29	5.96939
10	29	5.07597
11	29	2.42848
12	29	-0.409653
13	29	6.44008
14	29	-3.22085
15	29	6.04922
16	29	5.00414
17	29	0.323204
18	29	0.867397
19	29	-2.20645
20	29	0.233999
21	29	1.18507
22	29	1.0329
23	29	2.23333
24	29	-3.35583
25	29	-3.59005
26	29	-4.7396
27	29	2.18898
28	29	42.2556
0	30	-2.33584
1	30	2.36251
2	30	-2.6098
3	30	-0.866159
4	30	-2.03952
5	30	3.82732
6	30	1.96287
7	30	7.53065
8	30	4.65083
9	30	7.05078
10	30	6.59107
11	30	2.19249
12	30	1.65996
13	30	7.14077
14	30	5.67968
15	30	8.16266
16	30	-2.47001
17	30	-0.265909
18	30	-2.18375
19	30	-6.03363
20	30	6.94164
21	30	2.9422
22	30	-2.54039
23	30	-6.80931
24	30	1.12219
25	30	-9.98431
26	30	-7.42804
27	30	-17.1441
28	30	-7.50927
29	30	3.50634
0	31	-2.59296
1	31	0.147799
2	31	-0.673983
3	31	-1.42173
4	31	0.354264
5	31	-2.10002
6	31	-0.322302
7	31	0.0343187
8	31	8.85528
9	31	5.56128
10	31	6.79501
11	31	2.21548
12	31	0.679337
13	31	2.10304
14	31	-2.01882
15	31	7.43781
16	31	0.428343
17	31	1.99947
18	31	4.16511
19	31	-6.0753
20	31	-1.68125
21	31	-0.39992
22	31	-2.80895
23	31	-1.71266
24	31	-0.974464
25	31	7.17954
26	31	-10.2437
27	31	-6.9274
28	31	-13.5438
29	31	-14.7596
30	31	-23.1694
0	32	-0.0932497
1	32	0.53957
2	32	-1.30249
3	32	2.38029
4	32	1.9042
5	32	0.515132
6	32	5.89588
7	32	-2.02162
8	32	2.00548
9	32	2.8856
10	32	1.90615
11	32	7.02213
12	32	4.52031
13	32	2.9308
14	32	-2.65913
15	32	-0.532432
16	32	-1.57112
17	32	4.30131
18	32	-2.17598
19	32	3.03472
20	32	-0.0387244
21	32	-2.34405
22	32	6.358
23	32	4.854
24	32	-4.70301
25	32	10.1266
26	32	2.69728
27	32	3.35166
28	32	4.87311
29	32	0.875703
30	32	1.55777
31	32	106.211
0	33	-0.534099
1	33	-1.19415
2	33	0.27618
3	33	-1.50361
4	33	-1.11625
5	33	2.26599
6	33	5.6657
7	33	9.69778
8	33	9.9858
9	33	4.91097
10	33	7.05488
11	33	4.18365
12	33	7.39152
13	33	-0.135484
14	33	5.40227
15	33	-4.99385
16	33	7.52338
17	33	-0.662996
18	33	4.08435
19	33	3.12296
20	33	-3.36311
21	33	-2.63016
22	33	6.84705
23	33	6.07797
24	33	1.38036
25	33	0.237787
26	33	3.48623
27	33	1.575
28	33	-3.84586
29	33	7.67617
30	33	2.46956
31	33	-21.5189
32	33	-13.6859
0	34	0.653288
1	34	-0.647081
2	34	1.33806
3	34	-3.25444
4	34	0.561821
5	34	4.09809
6	34	7.30928
7	34	11.8747
8	34	4.09892
9	34	15.8183
10	34	3.12852
11	34	6.54508
12	34	6.52248
13	34	4.47404
14	34	0.124532
15	34	5.36965
16	34	12.3457
17	34	8.26761
18	34	17.0156
19	34	10.1387
20	34	0.569951
21	34	6.86867
22	34	-1.05093
23	34	10.7633
24	34	-0.985541
25	34	-1.52637
26	34	0.14687
27	34	0.195586
28	34	8.22906
29	34	6.37785
30	34	-2.66223
31	34	-4.06259
32	34	-9.25246
33	34	19.4379
0	35	2.20968
1	35	-1.14661
2	35	2.12023
3	35	1.01196
4	35	2.91349
5	35	4.22323
6	35	9.8114
7	35	13.7251
8	35	14.0305
9	35	14.8282
10	35	6.53133
11	35	2.9965
12	35	7.75559
13	35	15.7008
14	35	7.85649
15	35	7.32652
16	35	8.50656
17	35	11.5446
18	35	2.80218
19	35	0.0490155
20	35	1.97508
21	35	6.37483
22	35	3.23255
23	35	2.02596
24	35	0.36867
25	35	7.50509
26	35	3.26389
27	35	6.25675
28	35	5.03728
29	35	1.88879
30	35	-4.20789
31	35	-8.76018
32	35	-6.13718
33	35	-22.7191
34	35	18.7802
0	36	2.70494
1	36	2.66411
2	36	0.994293
3	36	0.462447
4	36	4.22491
5	36	1.85592
6	36	11.4154
7	36	12.9656
8	36	10.9705
9	36	5.26549
10	36	11.5684
11	36	3.33158
12	36	2.32695
13	36	-0.974911
14	36	4.50496
15	36	2.25727
16	36	7.75606
17	36	8.37471
18	36	0.591916
19	36	0.56733
20	36	-3.2471
21	36	6.43639
22	36	-0.492827
23	36	-1.39294
24	36	3.76259
25	36	6.24388
26	36	8.42182
27	36	3.84739
28	36	-0.468889
29	36	-1.13791
30	36	0.746303
31	36	-5.31841
32	36	-9.73592
33	36	-7.47651
34	36	-13.6883
35	36	1.22534
0	37	0.111514
1	37	-1.71354
2	37	2.96319
3	37	6.80446
4	37	3.52809
5	37	4.17828
6	37	4.13488
7	37	4.93363
8	37	3.09068
9	37	4.12316
10	37	6.67139
11	37	4.35546
12	37	1.87526
13	37	5.46221
14	37	5.39872
15	37	6.77848
16	37	5.5443
17	37	7.14547
18	37	0.131749
19	37	-0.937354
20	37	7.09093
21	37	2.71158
22	37	3.43509
23	37	0.80115
24	37	-2.10763
25	37	-2.29655
26	37	7.11043
27	37	-8.12449
28	37	-0.791957
29	37	1.90997
30	37	-3.3086
31	37	-5.82627
32	37	0.61584
33	37	-3.1276
34	37	-24.0758
35	37	-12.9924
36	37	3.98852
0	38	4.08549
1	38	8.05222
2	38	4.80287
3	38	1.50896
4	38	-4.35517
5	38	4.14704
6	38	3.10394
7	38	1.40353
8	38	9.51582
9	38	12.1438
10	38	5.93784
11	38	5.16882
12	38	5.80315
13	38	5.0806
14	38	4.19047
15	38	-0.664096
16	38	5.18369
17	38	4.74963
18	38	6.07256
19	38	-1.50349
20	38	1.05693
21	38	1.61505
22	38	6.46794
23	38	4.58297
24	38	-2.57254
25	38	-5.94721
26	38	2.9686
27	38	1.31966
28	38	2.08342
29	38	-1.07116
30	38	-1.81632
31	38	-1.36897
32	38	-8.15251
33	38	2.20974
34	38	0.0523481
35	38	-9.63224
36	38	-11.0844
37	38	-39.4149
0	39	2.17942
1	39	0.0414299
2	39	-1.50011
3	39	-1.17257
4	39	1.35229
5	39	4.89719
6	39	5.20174
7	39	3.62441
8	39	3.60611
9	39	5.47425
10	39	4.40661
11	39	4.04795
12	39	1.8129
13	39	6.03359
14	39	2.94675
15	39	0.409718
16	39	10.3047
17	39	4.7968
18	39	6.04047
19	39	0.100493
20	39	5.71316
21	39	-5.71191
22	39	4.44828
23	39	4.82287
24	39	-3.59206
25	39	2.91087
26	39	3.51485
27	39	-3.40171
28	39	0.254581
29	39	-4.4007
30	39	-1.76911
31	39	-7.97757
32	39	-10.7195
33	39	-12.9687
34	39	-0.669067
35	39	-6.19552
36	39	12.9702
37	39	-12.7426
38	39	49.8502
0	40	2.70685
1	40	2.675
2	40	4.3242
3	40	0.0266539
4	40	2.18699
5	40	1.84394
6	40	5.63718
7	40	1.10815
8	40	5.39739
9	40	3.4786
10	40	4.70342
11	40	9.92192
12	40	2.97022
13	40	4.6147
14	40	2.65904
15	40	2.96703
16	40	4.59166
17	40	5.82357
18	40	-0.540858
19	40	-0.0452739
20	40	-0.0305927
21	40	-0.081454
22	40	-0.570281
23	40	3.76092
24	40	7.38656
25	40	6.54034
26	40	3.30402
27	40	2.93675
28	40	3.53507
29	40	3.6728
30	40	-5.02827
31	40	0.0188742
32	40	-2.30309
33	40	3.5914
34	40	-2.56898
35	40	-5.11627
36	40	3.41148
37	40	-3.82438
38	40	-9.68022
39	40	32.0262
0	41	2.10309
1	41	1.22149
2	41	5.78723
3	41	5.32545
4	41	-1.21444
5	41	-0.279353
6	41	5.5384
7	41	6.52378
8	41	4.61606
9	41	6.25203
10	41	5.8027
11	41	2.20296
12	41	3.6275
13	41	11.8702
14	41	5.16589
15	41	1.4762
16	41	7.67897
17	41	2.09773
18	41	3.61914
19	41	9.19823
20	41	8.79479
21	41	2.62359
22	41	0.862404
23	41	2.41759
24	41	-1.0064
25	41	-1.37166
26	41	2.62954
27	41	7.65865
28	41	3.7273
29	41	-1.86643
30	41	2.23978
31	41	-4.13079
32	41	2.34889
33	41	-4.64671
34	41	-3.94018
35	41	-6.22056
36	41	-10.0989
37	41	-2.21845
38	41	-11.6494
39	41	-8.06057
40	41	31.4443
0	42	-0.354546
1	42	1.01242
2	42	2.88499
3	42	-2.30459
4	42	-1.77108
5	42	2.22907
6	42	6.94831
7	42	4.64616
8	42	9.96694
9	42	4.66503
10	42	9.48456
11	42	9.45886
12	42	1.26031
13	42	-0.0830207
14	42	4.21998
15	42	-0.195359
16	42	4.37277
17	42	5.74072
18	42	2.12311
19	42	0.6113
20	42	4.99213
21	42	0.685865
22	42	7.08493
23	42	4.15955
24	42	-0.98141
25	42	-0.870492
26	42	6.25235
27	42	-0.623751
28	42	3.05796
29	42	1.71264
30	42	-5.38446
31	42	-0.637407
32	42	-0.747806
33	42	-4.38008
34	42	-8.77751
35	42	-0.624837
36	42	-1.01029
37	42	-5.51307
38	42	-6.58622
39	42	-8.30019
40	42	7.41227
41	42	-8.08287
0	43	3.82726
1	43	3.97712
2	43	3.75173
3	43	-0.133311
4	43	5.67933
5	43	1.67155
6	43	8.80727
7	43	4.93933
8	43	8.97647
9	43	6.56627
10	43	10.1776
11	43	0.941207
12	43	4.00728
13	43	5.80895
14	43	6.7354
15	43	1.90161
16	43	5.09888
17	43	7.90779
18	43	2.46993
19	43	8.77439
20	43	7.8684
21	43	8.8353
22	43	-3.76241
23	43	2.64295
24	43	1.25198
25	43	5.01399
26	43	1.68876
27	43	2.07229
28	43	-1.74669
29	43	7.43232
30	43	6.64953
31	43	1.2482
32	43	-6.29789
33	43	-1.18335
34	43	4.16679
35	43	-3.87594
36	43	1.99031
37	43	-12.3237
38	43	-1.6745
39	43	-2.44884
40	43	-2.31135
41	43	-5.89042
42	43	36.4505
0	44	0.322108
1	44	0.808336
2	44	-1.00118
3	44	5.82251
4	44	1.16792
5	44	0.19945
6	44	2.24414
7	44	-0.358085
8	44	6.20447
9	44	-0.909562
10	44	1.63458
11	44	13.4598
12	44	6.38339
13	44	3.79835
14	44	-4.48669
15	44	2.75571
16	44	3.15285
17	44	3.40123
18	44	1.98238
19	44	6.24394
20	44	1.63134
21	44	-2.66998
22	44	-1.01349
23	44	1.92873
24	44	-2.72846
25	44	0.785191
26	44	11.8558
27	44	6.57957
28	44	9.75793
29	44	0.788987
30	44	1.11567
31	44	-2.84533
32	44	-6.44643
33	44	-7.01262
34	44	-1.63448
35	44	-3.1983
36	44	1.86601
37	44	-3.17953
38	44	-1.88168
39	44	-3.86907
40	44	3.08162
41	44	-11.2849
42	44	-7.88884
43	44	-4.05772
0	45	-2.6981
1	45	-1.65584
2	45	-0.344152
3	45	0.352958
4	45	1.46976
5	45	8.12737
6	45	4.94564
7	45	5.85438
8	45	5.0549
9	45	4.64459
10	45	4.34451
11	45	2.49377
12	45	7.78395
13	45	5.10554
14	45	-0.0887064
15	45	3.66524
16	45	5.39433
17	45	2.09068
18	45	4.46422
19	45	9.2706
20	45	1.20788
21	45	1.24713
22	45	2.68817
23	45	3.25628
24	45	2.61913
25	45	4.76421
26	45	0.315346
27	45	2.98797
28	45	2.08001
29	45	0.516799
30	45	-4.60631
31	45	-2.77756
32	45	0.835474
33	45	4.79404
34	45	1.33584
35	45	1.68909
36	45	-5.01744
37	45	1.86249
38	45	0.626882
39	45	-3.76381
40	45	2.57777
41	45	5.10612
42	45	-6.12365
43	45	0.731232
44	45	52.6824
0	46	-0.138765
1	46	3.07888
2	46	0.659475
3	46	4.13059
4	46	1.65868
5	46	4.96334
6	46	5.23351
7	46	3.87772
8	46	2.44515
9	46	4.09521
10	46	7.27506
11	46	5.18602
12	46	5.08325
13	46	6.33866
14	46	-1.09064
15	46	-0.473308
16	46	8.24038
17	46	2.42822
18	46	6.7698
19	46	4.00844
20	46	-0.588932
21	46	5.78895
22	46	4.09341
23	46	7.82789
24	46	4.31063
25	46	2.47331
26	46	0.736916
27	46	1.96711
28	46	1.21503
29	46	4.38693
30	46	7.29908
31	46	-5.40399
32	46	-0.203799
33	46	1.93588
34	46	-6.21252
35	46	1.66661
36	46	0.557324
37	46	1.69747
38	46	-2.36193
39	46	2.78243
40	46	-2.20222
41	46	0.107654
42	46	-10.0268
43	46	3.64826
44	46	-8.09382
45	46	-20.3071
0	47	-1.50946
1	47	-2.23786
2	47	1.9683
3	47	4.96594
4	47	3.3243
5	47	4.8541
6	47	7.89551
7	47	2.27471
8	47	5.33763
9	47	0.882338
10	47	5.50222
11	47	4.37564
12	47	3.76505
13	47	2.79773
14	47	3.13633
15	47	3.83317
16	47	4.03768
17	47	5.70035
18	47	3.66781
19	47	3.58657
20	47	-0.999022
21	47	-0.335495
22	47	2.19781
23	47	4.03772
24	47	1.15159
25	47	5.67356
26	47	4.27614
27	47	3.96924
28	47	9.42842
29	47	-3.49444
30	47	2.53221
31	47	-0.733692
32	47	3.32205
33	47	2.61583
34	47	4.69414
35	47	5.29827
36	47	-2.18501
37	47	5.6381
38	47	-1.20087
39	47	-0.577416
40	47	0.643558
41	47	-1.85437
42	47	9.94156
43	47	0.734373
44	47	-8.74304
45	47	-3.80687
46	47	17.0488
0	48	1.57094
1	48	0.0956681
2	48	2.09843
3	48	1.40021
4	48	2.00576
5	48	4.21754
6	48	3.06529
7	48	10.8516
8	48	2.53907
9	48	4.4657
10	48	11.142
11	48	3.75604
12	48	6.55404
13	48	1.15632
14	48	5.05455
15	48	6.68814
16	48	3.24113
17	48	4.19206
18	48	4.06934
19	48	6.9555
20	48	1.53613
21	48	2.60811
22	48	8.63733
23	48	4.20909
24	48	0.977731
25	48	-0.96681
26	48	6.34043
27	48	5.05179
28	48	0.0939158
29	48	-1.60161
30	48	-3.53239
31	48	1.98865
32	48	-0.142939
33	48	5.25932
34	48	9.23235
35	48	7.53426
36	48	3.18332
37	48	4.61875
38	48	-2.90037
39	48	0.629057
40	48	-1.47384
41	48	-0.644944
42	48	6.28703
43	48	-1.12071
44	48	-2.54553
45	48	-2.60879
46	48	-4.17976
47	48	-28.5496
0	49	-0.647298
1	49	-2.16962
2	49	3.59172
3	49	8.42353
4	49	-2.16576
5	49	1.14124
6	49	3.71666
7	49	5.55872
8	49	7.27378
9	49	4.70397
10	49	6.722
11	49	6.03464
12	49	5.87201
13	49	11.0144
14	49	2.99786
15	49	1.95903
16	49	3.06959
17	49	9.68191
18	49	0.498362
19	49	10.4657
20	49	1.31606
21	49	-1.08151
22	49	7.1868
23	49	4.04058
24	49	6.85358
25	49	-1.35587
26	49	1.92472
27	49	5.00527
28	49	8.56511
29	49	-0.087368
30	49	0.338796
31	49	0.974793
32	49	-0.973097
33	49	6.32782
34	49	-1.83818
35	49	10.8482
36	49	3.37491
37	49	-0.399151
38	49	-0.222492
39	49	1.96546
40	49	5.4234
41	49	7.85149
42	49	-2.67471
43	49	-1.86349
44	49	-3.72492
45	49	-4.40741
46	49	-1.47218
47	49	0.100826
48	49	-1.92121
0	50	-0.513466
1	50	-1.72597
2	50	-1.28024
3	50	3.14407
4	50	1.8284
5	50	3.06276
6	50	4.80142
7	50	3.66809
8	50	5.18489
9	50	4.22493
10	50	6.32339
11	50	4.69982
12	50	5.08576
13	50	1.35285
14	50	1.59206
15	50	4.91717
16	50	8.85955
17	50	3.53095
18	50	1.94808
19	50	9.47467
20	50	5.21336
21	50	8.06137
22	50	0.769743
23	50	1.04585
24	50	1.10176
25	50	4.17772
26	50	4.83641
27	50	6.8377
28	50	2.18552
29	50	0.339633
30	50	2.09033
31	50	1.30998
32	50	1.77287
33	50	4.4533
34	50	7.68257
35	50	2.36102
36	50	3.67089
37	50	1.55125
38	50	0.434999
39	50	-0.992742
40	50	3.4386
41	50	4.52572
42	50	13.0057
43	50	6.31945
44	50	-2.47717
45	50	2.38607
46	50	-2.40332
47	50	-4.6401
48	50	-10.1879
49	50	27.4613
0	51	1.20601
1	51	-2.53274
2	51	-0.181626
3	51	3.54587
4	51	5.46595
5	51	7.81788
6	51	3.41714
7	51	-1.00436
8	51	7.87311
9	51	4.79323
10	51	7.09447
11	51	3.44934
12	51	6.04659
13	51	1.6461
14	51	5.58059
15	51	10.7841
16	51	6.06106
17	51	-1.8074
18	51	3.82166
19	51	10.5565
20	51	3.70103
21	51	5.8452
22	51	2.63339
23	51	4.35977
24	51	5.87261
25	51	0.597906
26	51	-3.50697
27	51	0.384821
28	51	-2.95022
29	51	3.6433
30	51	-0.33953
31	51	-3.41027
32	51	-1.56932
33	51	0.0640707
34	51	4.87235
35	51	4.34575
36	51	-2.26994
37	51	4.30121
38	51	5.80078
39	51	-6.40425
40	51	7.74376
41	51	2.20377
42	51	-3.89915
43	51	-3.41798
44	51	-6.51294
45	51	-6.40744
46	51	-13.9344
47	51	-13.1837
48	51	1.28376
49	51	-7.71268
50	51	-1.20359
0	52	-0.48345
1	52	1.2113
2	52	0.629381
3	52	1.07777
4	52	0.206264
5	52	-1.74942
6	52	6.62976
7	52	8.93936
8	52	3.71226
9	52	9.0105
10	52	4.97881
11	52	3.76557
12	52	1.99266
13	52	-0.194841
14	52	-0.191702
15	52	3.45438
16	52	8.33093
17	52	1.06478
18	52	8.11484
19	52	5.33383
20	52	-4.36538
21	52	2.3492
22	52	5.60758
23	52	4.34573
24	52	1.00147
25	52	6.5006
26	52	-2.63615
27	52	-0.243481
28	52	2.89387
29	52	6.24318
30	52	9.30371
31	52	3.89222
32	52	5.69843
33	52	10.1369
34	52	2.613
35	52	8.21398
36	52	2.7582
37	52	-2.39604
38	52	-2.8863
39	52	2.22072
40	52	-4.10694
41	52	4.28396
42	52	0.687163
43	52	4.87381
44	52	8.29283
45	52	0.0516043
46	52	5.04567
47	52	-1.52465
48	52	-8.0765
49	52	-7.23973
50	52	11.3997
51	52	-11.085
0	53	-2.88196
1	53	1.22829
2	53	3.43164
3	53	6.96401
4	53	7.10783
5	53	7.49788
6	53	3.59626
7	53	15.6673
8	53	9.29388
9	53	3.25122
10	53	6.96332
11	53	4.15478
12	53	6.88925
13	53	4.54433
14	53	7.7191
15	53	4.79748
16	53	5.94781
17	53	3.37918
18	53	3.55523
19	53	7.42192
20	53	8.12999
21	53	4.58679
22	53	0.451741
23	53	10.3422
24	53	5.62878
25	53	7.2099
26	53	5.19756
27	53	5.96173
28	53	3.66018
29	53	3.09993
30	53	2.13333
31	53	11.3229
32	53	0.137005
33	53	1.48367
34	53	2.68015
35	53	3.24808
36	53	1.57024
37	53	9.84474
38	53	-1.88956
39	53	6.86842
40	53	-3.15035
41	53	-0.715471
42	53	3.23861
43	53	5.41219
44	53	-0.194974
45	53	0.857903
46	53	-5.68401
47	53	-1.70917
48	53	1.37939
49	53	3.03265
50	53	0.370791
51	53	-15.4039
52	53	-22.8369
0	54	0.958851
1	54	1.49834
2	54	-0.0785319
3	54	3.13888
4	54	5.36329
5	54	6.69097
6	54	4.86417
7	54	7.91893
8	54	9.7238
9	54	10.6518
10	54	6.72378
11	54	11.4429
12	54	5.80863
13	54	7.56463
14	54	3.0742
15	54	4.17963
16	54	4.5406
17	54	7.06048
18	54	8.38224
19	54	7.96733
20	54	0.457624
21	54	8.98483
22	54	11.3281
23	54	2.07581
24	54	-4.62123
25	54	-1.87026
26	54	2.28474
27	54	7.45124
28	54	3.34801
29	54	8.85892
30	54	6.9846
31	54	6.02936
32	54	8.12846
33	54	-1.32064
34	54	9.51787
35	54	4.80655
36	54	1.49923
37	54	-0.434222
38	54	5.03784
39	54	1.0767
40	54	-0.273243
41	54	1.42061
42	54	2.92155
43	54	4.64323
44	54	-8.79198
45	54	0.454551
46	54	2.54103
47	54	-3.03223
48	54	7.16049
49	54	0.499014
50	54	6.65064
51	54	2.43092
52	54	8.67909
53	54	2.25328
0	55	-1.48365
1	55	6.99972
2	55	5.06253
3	55	8.68954
4	55	8.12037
5	55	3.10276
6	55	-0.00159045
7	55	4.58542
8	55	13.7457
9	55	6.86668
10	55	4.15986
11	55	1.60697
12	55	7.68994
13	55	-0.0346895
14	55	1.48487
15	55	5.90238
16	55	11.0894
17	55	10.1513
18	55	8.32639
19	55	1.89412
20	55	5.52021
21	55	3.68578
22	55	3.25477
23	55	-1.04664
24	55	4.86031
25	55	7.97288
26	55	5.04448
27	55	7.87762
28	55	0.406057
29	55	2.27124
30	55	14.9162
31	55	7.39499
32	55	-0.00879438
33	55	8.25411
34	55	-1.19738
35	55	1.64258
36	55	6.92044
37	55	7.14209
38	55	2.26234
39	55	3.71592
40	55	6.68754
41	55	5.59007
42	55	6.69525
43	55	-2.0119
44	55	7.60378
45	55	8.19583
46	55	1.5763
47	55	-3.51074
48	55	4.53247
49	55	1.83565
50	55	4.41829
51	55	2.84159
52	55	-2.89664
53	55	-14.322
54	55	-32.1436
0	56	2.04047
1	56	8.02952
2	56	2.89774
3	56	10.1362
4	56	13.8206
5	56	9.71007
6	56	15.1397
7	56	16.3333
8	56	11.7704
9	56	15.9849
10	56	8.92415
11	56	8.78442
12	56	12.2008
13	56	3.09929
14	56	0.0220039
15	56	6.68714
16	56	3.51274
17	56	11.8265
18	56	2.15768
19	56	6.64492
20	56	7.93804
21	56	9.08893
22	56	2.10492
23	56	9.59234
24	56	6.22263
25	56	3.60657
26	56	7.57303
27	56	2.00879
28	56	9.13792
29	56	3.43883
30	56	4.48202
31	56	8.12826
32	56	1.15349
33	56	3.31885
34	56	6.87029
35	56	9.0989
36	56	3.30082
37	56	5.45796
38	56	4.03567
39	56	4.89387
40	56	8.34047
41	56	1.10439
42	56	10.0224
43	56	7.23618
44	56	0.671466
45	56	3.30581
46	56	4.76288
47	56	4.75804
48	56	4.63251
49	56	-0.955903
50	56	0.271275
51	56	-4.26171
52	56	-0.89266
53	56	0.324852
54	56	-12.3361
55	56	-37.0423
0	57	1.65248
1	57	5.89459
2	57	9.72458
3	57	5.35136
4	57	5.9613
5	57	8.55634
6	57	16.8736
7	57	8.68401
8	57	28.9882
9	57	12.1894
10	57	8.19745
11	57	12.4432
12	57	4.69805
13	57	10.7052
14	57	7.58268
15	57	2.93695
16	57	5.79498
17	57	11.9043
18	57	3.70902
19	57	0.692551
20	57	3.67232
21	57	2.03759
22	57	10.6909
23	57	0.503033
24	57	2.92047
25	57	7.30788
26	57	10.7481
27	57	8.75337
28	57	4.82684
29	57	5.61815
30	57	1.41185
31	57	7.15882
32	57	2.90676
33	57	6.39649
34	57	6.10097
35	57	6.87967
36	57	3.55061
37	57	7.75022
38	57	9.80471
39	57	7.36225
40	57	4.96886
41	57	4.78886
42	57	1.48645
43	57	-5.15913
44	57	6.01266
45	57	-1.28282
46	57	2.88069
47	57	2.24182
48	57	3.88634
49	57	-5.43135
50	57	10.7065
51	57	-10.6827
52	57	-12.6576
53	57	-4.58667
54	57	-4.26686
55	57	-16.3666
56	57	-4.22585
0	58	2.67514
1	58	4.16656
2	58	4.67974
3	58	5.70288
4	58	8.91473
5	58	9.7485
6	58	17.8815
7	58	14.4543
8	58	14.2072
9	58	9.58503
10	58	9.4747
11	58	7.63396
12	58	7.59488
13	58	4.34196
14	58	2.51394
15	58	5.21908
16	58	3.20811
17	58	10.1261
18	58	3.80253
19	58	3.01702
20	58	9.35343
21	58	7.05017
22	58	8.20738
23	58	4.63517
24	58	1.43286
25	58	10.6059
26	58	10.4179
27	58	6.49496
28	58	5.92121
29	58	7.45827
30	58	8.55679
31	58	1.7903
32	58	5.104
33	58	11.4944
34	58	8.21062
35	58	2.51506
36	58	10.8188
37	58	4.84161
38	58	8.40408
39	58	3.82104
40	58	8.2418
41	58	4.19424
42	58	1.76618
43	58	8.21698
44	58	2.19578
45	58	-0.69384
46	58	-0.0938221
47	58	9.74706
48	58	-2.76303
49	58	-1.94003
50	58	-3.23814
51	58	-7.16353
52	58	-7.04494
53	58	-6.00403
54	58	-5.79299
55	58	-14.5208
56	58	-27.1506
57	58	8.59196
0	59	3.0639
1	59	2.7832
2	59	7.74905
3	59	11.6425
4	59	3.43141
5	59	7.00827
6	59	9.28975
7	59	7.98084
8	59	10.7711
9	59	8.40425
10	59	9.25793
11	59	10.0164
12	59	6.25715
13	59	3.50804
14	59	4.95175
15	59	3.80292
16	59	10.6221
17	59	3.42373
18	59	4.52356
19	59	-3.26866
20	59	3.43541
21	59	7.5644
22	59	6.69372
23	59	4.39877
24	59	0.843083
25	59	3.26413
26	59	8.50374
27	59	3.6385
28	59	9.21069
29	59	2.46148
30	59	1.03232
31	59	3.61103
32	59	7.41675
33	59	2.4374
34	59	3.8746
35	59	7.94963
36	59	3.16883
37	59	3.90154
38	59	4.21541
39	59	9.80975
40	59	3.5236
41	59	6.15787
42	59	1.6721
43	59	1.85575
44	59	-0.193868
45	59	3.13692
46	59	3.58282
47	59	-5.21449
48	59	3.39594
49	59	-1.95984
50	59	-3.70443
51	59	1.34601
52	59	-3.21904
53	59	-3.58073
54	59	0.209089
55	59	-13.8581
56	59	-13.4919
57	59	-18.7475
58	59	22.7644
0	60	9.05403
1	60	1.15069
2	60	4.62651
3	60	3.74895
4	60	2.53933
5	60	13.2043
6	60	8.65231
7	60	15.937
8	60	10.3043
9	60	10.8323
10	60	7.9666
11	60	10.2099
12	60	13.1525
13	60	12.1595
14	60	14.1464
15	60	8.7981
16	60	5.5594
17	60	4.68763
18	60	4.3781
19	60	3.15168
20	60	2.39636
21	60	3.6295
22	60	7.83697
23	60	1.20635
24	60	2.79221
25	60	8.80127
26	60	5.83715
27	60	4.19902
28	60	6.05068
29	60	4.80885
30	60	3.95781
31	60	5.74948
32	60	5.61261
33	60	-2.63302
34	60	0.957404
35	60	4.80999
36	60	2.8708
37	60	-0.433258
38	60	5.6127
39	60	8.20161
40	60	5.44572
41	60	3.86183
42	60	1.49353
43	60	-2.24719
44	60	2.37625
45	60	0.349961
46	60	2.09045
47	60	10.1189
48	60	5.79195
49	60	-4.25209
50	60	4.058
51	60	-3.22596
52	60	-6.65608
53	60	-6.84213
54	60	-2.22077
55	60	-3.35745
56	60	-10.6431
57	60	-3.32951
58	60	-7.02729
59	60	25.2402
0	61	6.67415
1	61	4.24789
2	61	2.7419
3	61	9.50377
4	61	2.51478
5	61	5.06826
6	61	7.09212
7	61	11.378
8	61	19.3944
9	61	4.92561
10	61	6.61987
11	61	13.3282
12	61	10.062
13	61	5.71414
14	61	6.36031
15	61	9.10132
16	61	6.87846
17	61	11.7029
18	61	5.60228
19	61	4.195
20	61	7.93771
21	61	3.0919
22	61	5.31639
23	61	5.537
24	61	1.69782
25	61	5.87178
26	61	6.64257
27	61	5.43832
28	61	9.2604
29	61	6.6485
30	61	7.65034
31	61	3.12538
32	61	7.07183
33	61	9.56234
34	61	6.43367
35	61	5.93049
36	61	6.15578
37	61	5.48194
38	61	5.88335
39	61	1.03198
40	61	6.30627
41	61	-0.927558
42	61	6.45112
43	61	-1.07486
44	61	1.84068
45	61	2.48619
46	61	1.99846
47	61	-0.609192
48	61	-0.929416
49	61	0.782352
50	61	3.7461
51	61	3.39455
52	61	3.27647
53	61	-2.38747
54	61	3.27357
55	61	-7.71355
56	61	-6.49567
57	61	-2.60898
58	61	2.53525
59	61	-2.27276
60	61	-2.7753
0	62	8.8437
1	62	3.56335
2	62	10.9335
3	62	4.00009
4	62	1.23134
5	62	5.68493
6	62	13.1131
7	62	16.74
8	62	19.3054
9	62	10.9186
10	62	12.0078
11	62	15.898
12	62	1.45872
13	62	3.67721
14	62	6.32182
15	62	7.72345
16	62	7.03963
17	62	11.1982
18	62	1.82449
19	62	15.8543
20	62	4.72792
21	62	5.60026
22	62	6.65874
23	62	3.63638
24	62	5.20241
25	62	6.44092
26	62	11.6577
27	62	-0.306714
28	62	7.74161
29	62	4.67118
30	62	0.0442768
31	62	0.849587
32	62	8.21872
33	62	1.4387
34	62	4.04185
35	62	4.8621
36	62	9.08265
37	62	0.761359
38	62	0.920083
39	62	5.56809
40	62	7.29611
41	62	-0.176171
42	62	-3.44791
43	62	-1.982
44	62	1.2734
45	62	-3.72475
46	62	-1.64492
47	62	-2.9139
48	62	5.35521
49	62	2.94686
50	62	5.2268
51	62	-2.83233
52	62	4.68891
53	62	0.595551
54	62	-3.52398
55	62	3.32411
56	62	0.264151
57	62	-3.46127
58	62	-0.848643
59	62	-13.5278
60	62	-27.1392
61	62	43.8258
0	63	3.58566
1	63	7.25156
2	63	2.20802
3	63	2.84153
4	63	8.81794
5	63	3.82464
6	63	8.27323
7	63	22.9952
8	63	17.4942
9	63	8.68913
10	63	8.65222
11	63	7.58184
12	63	6.76727
13	63	4.58219
14	63	1.8378
15	63	1.94994
16	63	12.3044
17	63	3.61697
18	63	2.52991
19	63	18.6006
20	63	4.16425
21	63	10.925
22	63	3.25545
23	63	7.97388
24	63	1.96018
25	63	12.395
26	63	6.45549
27	63	7.10262
28	63	12.9317
29	63	3.63047
30	63	-3.48727
31	63	5.22893
32	63	3.61331
33	63	4.12632
34	63	6.92272
35	63	2.1018
36	63	6.71862
37	63	3.55528
38	63	0.560109
39	63	1.59152
40	63	2.14607
41	63	3.53186
42	63	7.18471
[truncated: 489 more rows]

## Sheet: Figure S29c
Figure S29c
PPARG in WL group				RNA-seq signal																	Interaction metaplots of promoter-centered regions													ΔRPS between tissues
Heatmap of intensity				GOM				MAD				RAD				ULB					GOM			MAD			RAD			ULB				ULB vs. GOM		ULB vs. MAD		ULB vs. RAD
Bin 1	Bin 2	Intensity		Chromosome	Start	End	Signal value	Chromosome	Start	End	Signal value	Chromosome	Start	End	Signal value	Chromosome	Start	End	Signal value		Bin 1	Bin 2	Intensity	Bin 1	Bin 2	Intensity	Bin 1	Bin 2	Intensity	Bin 1	Bin 2	Intensity		E_start	ΔRPS	E_start	ΔRPS	E_start	ΔRPS
0	1	-7.5618		13	68120186	68120686	0.728	13	68120186	68120686	0.968	13	68120186	68120686	1.156	13	68120186	68120686	0.756		37	2	0.905636	37	2	3.93367	37	3	1.78423	37	2	2.95029		68160000	9.21825	68160000	8.20635	68150000	-5.69762
0	2	-3.78457		13	68122186	68122686	0.572	13	68121186	68121686	1.444	13	68121186	68121686	0.8	13	68120686	68121186	2.144		37	4	1.07223	37	3	2.0082	37	4	0.6934	37	3	0.605232		68170000	2.85063	68165000	-8.29534	68160000	12.5293
1	2	63.7746		13	68122686	68123186	0.128	13	68121686	68122186	0.056	13	68125186	68125686	0.572	13	68121186	68121686	3.1		37	5	1.02532	37	5	2.67853	37	5	3.35858	37	4	0.7038		68175000	0.981024	68170000	1.39413	68170000	4.04613
0	3	-4.73849		13	68123186	68123686	1.744	13	68124186	68124686	0.444	13	68125686	68126186	0.228	13	68121686	68122186	1.6		37	6	0.520458	37	6	0.184603	37	6	0.0764536	37	7	4.0764		68200000	2.11217	68175000	1.29676	68175000	2.66186
1	3	3.80602		13	68123686	68124186	0.656	13	68124686	68125186	0.356	13	68126186	68126686	0.672	13	68122186	68122686	2.3		37	7	5.43585	37	7	2.90086	37	7	9.77402	37	8	0.444475		68205000	6.24326	68180000	-1.70892	68195000	-7.53221
2	3	78.4194		13	68124186	68124686	0.8	13	68125186	68125686	0.7	13	68126686	68127186	0.128	13	68122686	68123186	1.544		37	8	4.25564	37	8	1.99829	37	8	3.02112	37	9	13.6678		68210000	12.0244	68200000	0.0778266	68200000	0.445457
0	4	6.03534		13	68124686	68125186	1.372	13	68130686	68131186	1.6	13	68127686	68128186	1.6	13	68123186	68123686	0.412		37	9	4.44956	37	9	5.46147	37	9	1.13848	37	10	5.46823		68215000	9.11349	68205000	7.89844	68205000	3.01835
1	4	-10.6111		13	68125186	68125686	0.228	13	68137186	68137686	0.344	13	68128686	68129186	0.8	13	68124186	68124686	1.6		37	10	8.23121	37	10	13.7636	37	10	4.84109	37	11	11.0469		68220000	0.458649	68210000	3.43806	68210000	10.5749
2	4	-2.50803		13	68126686	68127186	0.888	13	68137686	68138186	1.256	13	68129186	68129686	0.8	13	68125186	68125686	0.472		37	11	8.19632	37	11	9.65282	37	11	7.00082	37	12	8.38165		68225000	4.44175	68215000	11.5659	68215000	10.0357
3	4	-1.2883		13	68127186	68127686	2.312	13	68139186	68139686	0.572	13	68130186	68130686	0.472	13	68125686	68126186	0.772		37	12	7.40063	37	12	7.0849	37	12	5.71979	37	13	6.38516		68340000	11.2647	68220000	6.36085	68220000	-0.426753
0	5	-15.3263		13	68128186	68128686	0.8	13	68139686	68140186	1.028	13	68130686	68131186	0.228	13	68126186	68126686	1.928		37	13	4.85092	37	13	8.09408	37	13	6.39467	37	14	3.01401		68345000	9.35046	68225000	8.50103	68225000	10.6237
1	5	3.87367		13	68130186	68130686	0.372	13	68142686	68143186	0.472	13	68131686	68132186	0.344	13	68126686	68127186	2.072		37	14	2.42778	37	14	5.73273	37	14	5.51385	37	15	11.6128		68360000	13.1289	68340000	1.88421	68340000	10.0657
2	5	-7.74111		13	68130686	68131186	0.772	13	68143186	68143686	0.328	13	68132186	68132686	1.6	13	68127186	68127686	2.244		37	15	6.80166	37	15	7.9962	37	15	3.41839	37	16	5.03818		68365000	7.85024	68345000	11.82	68345000	10.7944
3	5	0.496388		13	68131186	68131686	0.456	13	68145686	68146186	2.472	13	68132686	68133186	2.2	13	68127686	68128186	0.584		37	16	3.95911	37	16	4.81162	37	16	12.5704	37	17	8.98202		68370000	7.92648	68360000	9.60911	68355000	-4.33091
4	5	-27.9552		13	68133186	68133686	0.544	13	68146186	68146686	0.728	13	68133186	68133686	1.256	13	68128186	68128686	1.528		37	17	6.86985	37	17	8.90419	37	17	8.53656	37	18	11.9538		68385000	1.98248	68365000	9.68004	68360000	8.96751
0	6	-7.00307		13	68133686	68134186	1.144	13	68146686	68147186	0.072	13	68137186	68137686	1.072	13	68128686	68129186	2.044		37	18	5.71057	37	18	4.05539	37	18	8.93548	37	19	13.4255		68400000	9.19507	68370000	1.20669	68365000	8.91023
1	6	-0.258318		13	68134186	68134686	0.712	13	68147186	68147686	0.728	13	68137686	68138186	0.528	13	68129186	68129686	1.956		37	19	1.40112	37	19	9.98743	37	19	2.8506	37	20	13.171		68405000	5.0507	68385000	7.29905	68370000	3.02372
2	6	-1.90873		13	68135186	68135686	0.344	13	68148686	68149186	0.672	13	68139186	68139686	0.072	13	68129686	68130186	0.8		37	20	4.05748	37	20	1.60508	37	20	3.13525	37	21	8.52442		68410000	5.4822	68400000	2.08993	68380000	-4.86052
3	6	-9.45235		13	68135686	68136186	0.428	13	68149186	68149686	0.672	13	68139686	68140186	0.728	13	68130186	68130686	0.072		37	21	8.06577	37	21	2.16356	37	21	8.95117	37	22	13.1025		68420000	-3.0573	68405000	9.39935	68385000	1.49854
4	6	-16.7068		13	68136186	68136686	0.728	13	68149686	68150186	0.256	13	68140186	68140686	1.772	13	68130686	68131186	2.3		37	22	8.66078	37	22	4.6015	37	22	2.47888	37	23	7.03008		68425000	10.1424	68410000	3.21676	68400000	6.93747
5	6	-12.7405		13	68137186	68137686	0.8	13	68150686	68151186	0.972	13	68140686	68141186	0.628	13	68131186	68131686	0.372		37	23	2.92735	37	24	2.64771	37	24	2.9927	37	24	7.42255		68430000	6.28646	68425000	8.86648	68405000	6.14756
0	7	-10.2229		13	68137686	68138186	2.172	13	68151186	68151686	0.628	13	68142686	68143186	1.372	13	68131686	68132186	2.128		37	25	1.05947	37	25	3.49916	37	25	0.757886	37	26	0.816297		68435000	0.971679	68430000	8.93085	68410000	4.44168
1	7	-3.4293		13	68138186	68138686	0.228	13	68155686	68156186	0.072	13	68143186	68143686	0.228	13	68132186	68132686	1.7		46	37	3.1405	37	26	1.74715	37	27	1.65334	37	27	2.37144		68440000	-3.92954	68435000	1.99661	68415000	-4.56322
2	7	-10.2901		13	68138686	68139186	1.088	13	68156186	68156686	0.728	13	68145186	68145686	1.716	13	68132686	68133186	2.872		47	37	6.85542	37	27	2.2198	46	37	1.69653	37	28	4.10895		68445000	3.61962	68445000	0.483367	68425000	4.17965
3	7	-3.58102		13	68139186	68139686	2.112	13	68157186	68157686	0.7	13	68145686	68146186	0.684	13	68133186	68133686	2.544		49	37	0.577599	46	37	0.670937	47	37	4.6387	46	37	12.491		68450000	4.23942	68450000	8.19186	68430000	6.56877
4	7	-10.9229		13	68139686	68140186	0.8	13	68158186	68158686	0.988	13	68148186	68148686	0.672	13	68133686	68134186	1.584		50	37	2.29929	47	37	2.03339	48	37	7.9457	47	37	3.53067		68455000	5.49055	68455000	1.13587	68435000	4.1003
5	7	6.02617		13	68140186	68140686	1.416	13	68158686	68159186	1.112	13	68148686	68149186	0.128	13	68134186	68134686	1.272		51	37	2.43102	48	37	1.67203	49	37	4.739	48	37	3.61479		68460000	3.68298	68460000	5.90483	68445000	0.725077
6	7	-0.224755		13	68140686	68141186	0.456	13	68160686	68161186	0.072	13	68149186	68149686	0.672	13	68134686	68135186	1.056		52	37	0.456299	49	37	4.0974	50	37	1.2393	49	37	13.7065		68470000	1.81199	68470000	1.65332	68450000	2.37171
0	8	-10.2606		13	68141186	68141686	0.528	13	68161186	68161686	0.728	13	68149686	68150186	0.128	13	68135186	68135686	0.8		54	37	6.01553	50	37	0.469495	51	37	7.33378	50	37	10.1495		68475000	9.71682	68475000	6.95486	68455000	0.345911
1	8	-2.59088		13	68141686	68142186	1.444	13	68166686	68167186	1.544	13	68154686	68155186	0.344	13	68135686	68136186	1.344		55	37	4.24032	51	37	9.15082	52	37	2.66852	51	37	10.3575		68495000	8.53899	68480000	-6.04524	68460000	-0.453578
2	8	-7.51765		13	68142186	68142686	0.156	13	68167186	68167686	0.056	13	68155186	68155686	1.256	13	68136186	68136686	0.256		56	37	6.48048	53	37	4.82994	53	37	11.9326	52	37	5.40844				68495000	6.14237	68470000	-6.58717
3	8	-6.47596		13	68143686	68144186	0.772	13	68169186	68169686	0.772	13	68157186	68157686	0.272	13	68137186	68137686	1.672		58	37	6.17821	54	37	0.698954	54	37	6.49946	53	37	7.07212						68475000	7.41368
4	8	-10.724		13	68144186	68144686	3.228	13	68169686	68170186	0.9	13	68157686	68158186	0.428	13	68137686	68138186	2.444		59	37	4.94188	55	37	6.46021	55	37	4.13927	54	37	7.998						68480000	-7.05953
5	8	-3.67817		13	68145186	68145686	1.244	13	68170186	68170686	0.728	13	68159186	68159686	1.244	13	68138186	68138686	2.156		60	37	5.27907	56	37	1.06317	57	37	2.16692	55	37	3.90789						68490000	-6.00093
6	8	-3.16126		13	68145686	68146186	0.756	13	68170686	68171186	0.816	13	68159686	68160186	1.856	13	68138686	68139186	0.828		61	37	9.74705	57	37	7.01446	58	37	5.08135	56	37	6.79373						68495000	9.50714
7	8	48.9577		13	68146186	68146686	2	13	68171186	68171686	1.084	13	68160186	68160686	0.544	13	68139186	68139686	0.472		62	37	3.13602	58	37	1.82957	59	37	5.9824	57	37	9.10438
0	9	-10.9697		13	68147186	68147686	2.116	13	68172186	68172686	0.072	13	68160686	68161186	0.328	13	68139686	68140186	2.472		63	37	5.73762	59	37	7.20732	60	37	11.4852	58	37	11.2289
1	9	-9.68956		13	68147686	68148186	0.184	13	68172686	68173186	0.228	13	68161186	68161686	1.528	13	68140186	68140686	2.972		64	37	8.60031	60	37	5.12925	61	37	5.29071	59	37	10.4241
2	9	-11.9557		13	68148186	68148686	1.6	13	68176686	68177186	0.7	13	68161686	68162186	2.372	13	68140686	68141186	3.428		65	37	7.35954	61	37	4.57573	62	37	9.09881	60	37	6.922
3	9	-6.4602		13	68149186	68149686	0.8	13	68177186	68177686	0.2	13	68162186	68162686	0.028	13	68141186	68141686	1.572		66	37	4.38832	62	37	4.41198	63	37	5.45531	61	37	6.68975
4	9	-17.4719		13	68150686	68151186	1.344	13	68178186	68178686	0.8	13	68164186	68164686	0.8	13	68141686	68142186	3.028		67	37	5.59745	63	37	3.09324	64	37	5.47169	62	37	13.2785
5	9	-9.79952		13	68151186	68151686	2.472	13	68178686	68179186	0.56	13	68165186	68165686	2.144	13	68142186	68142686	1.844		68	37	6.39603	64	37	7.57538	65	37	5.98507	63	37	12.0241
6	9	-18.8787		13	68151686	68152186	2.928	13	68179186	68179686	3.44	13	68165686	68166186	0.5	13	68142686	68143186	0.828		69	37	7.1426	65	37	5.30768	66	37	7.28286	64	37	9.57199
7	9	-14.7659		13	68152186	68152686	1.156	13	68179686	68180186	22.052	13	68166186	68166686	0.556	13	68143186	68143686	3.272		70	37	12.0341	66	37	7.52457	67	37	7.46515	65	37	3.43001
8	9	76.954		13	68152686	68153186	2.316	13	68180186	68180686	52.748	13	68168686	68169186	0.072	13	68143686	68144186	3.912		71	37	12.64	67	37	1.64501	68	37	11.5407	66	37	8.00793
0	10	-6.6093		13	68153186	68153686	0.756	13	68180686	68181186	44.508	13	68169186	68169686	0.9	13	68144186	68144686	0.8		72	37	6.46275	68	37	10.7507	69	37	11.2792	67	37	9.83687
1	10	-8.38941		13	68153686	68154186	0.972	13	68181186	68181686	81.244	13	68169686	68170186	1.428	13	68144686	68145186	1.144		73	37	5.69776	69	37	4.92075	70	37	10.1493	68	37	11.8866
2	10	-5.59254		13	68154186	68154686	2.1	13	68181686	68182186	66.656	13	68170186	68170686	1.6	13	68145186	68145686	4.9		74	37	2.7794	70	37	7.31575	71	37	21.0391	69	37	10.8256
3	10	-7.28528		13	68154686	68155186	2.972	13	68182186	68182686	61.38	13	68170686	68171186	0.072	13	68145686	68146186	0.456		75	37	1.93396	71	37	12.7987	72	37	8.76589	70	37	9.1525
4	10	-6.15692		13	68155186	68155686	0.684	13	68182686	68183186	56.188	13	68171186	68171686	0.472	13	68146186	68146686	1.672		77	37	0.569944	72	37	9.22471	73	37	12.6674	71	37	14.452
5	10	-8.78115		13	68155686	68156186	0.672	13	68183186	68183686	52.936	13	68171686	68172186	0.556	13	68146686	68147186	1.6		78	37	0.20083	73	37	11.6531	74	37	2.20052	72	37	16.1796
6	10	-11.6551		13	68156186	68156686	1.872	13	68183686	68184186	87.844	13	68172186	68172686	0.072	13	68147186	68147686	3.8					74	37	4.21988	75	37	10.0643	73	37	5.60786
7	10	-10.0482		13	68156686	68157186	2.3	13	68184186	68184686	59.228	13	68172686	68173186	0.128	13	68147686	68148186	0.4					76	37	1.75659	77	37	1.73475	74	37	6.91686
8	10	-15.8899		13	68157186	68157686	2.128	13	68184686	68185186	18.088	13	68173186	68173686	0.072	13	68148186	68148686	3.244					77	37	0.315532	78	37	0.651437	75	37	4.06334
9	10	59.6453		13	68157686	68158186	0.028	13	68185186	68185686	31.5	13	68173686	68174186	0.728	13	68148686	68149186	2.416					79	37	1.59189	79	37	3.82252	76	37	7.89895
0	11	-5.20709		13	68158186	68158686	0.572	13	68185686	68186186	2.788	13	68174186	68174686	0.072	13	68149186	68149686	2.04								80	37	0.74308	77	37	1.86474
1	11	-8.45988		13	68158686	68159186	1.844	13	68186186	68186686	1.04	13	68174686	68175186	0.328	13	68149686	68150186	1.244											79	37	1.58901
2	11	-2.58937		13	68159186	68159686	2.272	13	68186686	68187186	1.144	13	68175186	68175686	2.144	13	68150186	68150686	2.7											80	37	3.27329
3	11	-5.56086		13	68159686	68160186	3.544	13	68187186	68187686	1.256	13	68175686	68176186	1.128	13	68150686	68151186	1.472
4	11	-11.4247		13	68160186	68160686	2.612	13	68187686	68188186	0.788	13	68176186	68176686	1.528	13	68151186	68151686	3.828
5	11	-11.2711		13	68160686	68161186	1.028	13	68188186	68188686	28.612	13	68176686	68177186	1.444	13	68151686	68152186	3.044
6	11	-6.56177		13	68161186	68161686	0.988	13	68188686	68189186	26.6	13	68177186	68177686	0.156	13	68152186	68152686	3.212
7	11	-9.88479		13	68161686	68162186	3.012	13	68189186	68189686	0.8	13	68178186	68178686	0.672	13	68152686	68153186	1.904
8	11	-14.1038		13	68162186	68162686	2.344	13	68190686	68191186	44.344	13	68178686	68179186	0.2	13	68153186	68153686	3.44
9	11	-15.5348		13	68162686	68163186	2.6	13	68191186	68191686	0.256	13	68179186	68179686	0.728	13	68153686	68154186	3.356
10	11	-28.0058		13	68163186	68163686	1.456	13	68191686	68192186	1.316	13	68179686	68180186	24.988	13	68154186	68154686	1.172
0	12	-10.393		13	68163686	68164186	1.072	13	68192186	68192686	0.284	13	68180186	68180686	51.228	13	68154686	68155186	2.788
1	12	-7.79081		13	68164186	68164686	2.128	13	68193186	68193686	0.744	13	68180686	68181186	59.82	13	68155186	68155686	4.912
2	12	-9.9555		13	68164686	68165186	3.872	13	68193686	68194186	0.9	13	68181186	68181686	127.012	13	68155686	68156186	1.328
3	12	-8.70218		13	68165186	68165686	2.556	13	68194186	68194686	0.356	13	68181686	68182186	73.964	13	68156186	68156686	3.5
4	12	-2.40823		13	68165686	68166186	0.7	13	68198186	68198686	0.2	13	68182186	68182686	103.224	13	68156686	68157186	1.288
5	12	-8.09707		13	68166186	68166686	1.6	13	68199686	68200186	1.6	13	68182686	68183186	69.424	13	68157186	68157686	4.412
6	12	-9.90327		13	68166686	68167186	1.6	13	68200186	68200686	0.8	13	68183186	68183686	79.536	13	68157686	68158186	0.4
7	12	-13.2528		13	68167186	68167686	3.172	13	68200686	68201186	0.8	13	68183686	68184186	62.748	13	68158186	68158686	3.872
8	12	-15.0484		13	68167686	68168186	2.172	13	68201186	68201686	1.6	13	68184186	68184686	70.356	13	68158686	68159186	2.228
9	12	-11.8443		13	68168186	68168686	1.728	13	68201686	68202186	0.544	13	68184686	68185186	34.472	13	68159186	68159686	0.728
10	12	-3.68669		13	68168686	68169186	0.128	13	68202186	68202686	0.228	13	68185186	68185686	45.528	13	68159686	68160186	0.7
11	12	10.6826		13	68169186	68169686	0.444	13	68202686	68203186	1.8	13	68185686	68186186	0.172	13	68160186	68160686	1.488
0	13	-3.69701		13	68169686	68170186	2.816	13	68203186	68203686	3.628	13	68186186	68186686	0.772	13	68160686	68161186	3.272
1	13	-9.35128		13	68170186	68170686	3.944	13	68205186	68205686	0.744	13	68186686	68187186	1.456	13	68161186	68161686	3.928
2	13	-4.85883		13	68170686	68171186	5.368	13	68205686	68206186	0.928	13	68187186	68187686	1.6	13	68161686	68162186	1.784
3	13	-9.26847		13	68171186	68171686	1.6	13	68206186	68206686	0.728	13	68188186	68188686	32	13	68162186	68162686	2.816
4	13	-5.40196		13	68171686	68172186	3.028	13	68207186	68207686	1.6	13	68188686	68189186	34.9	13	68162686	68163186	2.084
5	13	-2.56007		13	68172186	68172686	0.8	13	68207686	68208186	2.588	13	68189186	68189686	0.816	13	68163186	68163686	2.672
6	13	-2.48977		13	68173186	68173686	2.404	13	68208186	68208686	2.184	13	68189686	68190186	1.128	13	68163686	68164186	1.788
7	13	-4.67913		13	68173686	68174186	2.612	13	68208686	68209186	1.344	13	68190186	68190686	1.056	13	68164186	68164686	2.512
8	13	-2.23717		13	68174186	68174686	1.4	13	68209186	68209686	3.5	13	68190686	68191186	71.744	13	68164686	68165186	1.96
9	13	3.13292		13	68174686	68175186	3.356	13	68209686	68210186	0.684	13	68191186	68191686	0.656	13	68165186	68165686	5.04
10	13	1.77028		13	68175186	68175686	1.572	13	68210186	68210686	2.716	13	68191686	68192186	2.144	13	68165686	68166186	2.272
11	13	-4.42158		13	68175686	68176186	0.656	13	68210686	68211186	1.284	13	68192186	68192686	0.956	13	68166186	68166686	4.016
12	13	30.7886		13	68176186	68176686	0.788	13	68211186	68211686	1.6	13	68193186	68193686	0.2	13	68166686	68167186	2.64
0	14	-7.60723		13	68176686	68177186	3.816	13	68211686	68212186	0.072	13	68193686	68194186	0.844	13	68167186	68167686	1
1	14	-2.49849		13	68177186	68177686	2.196	13	68212186	68212686	1.3	13	68194186	68194686	0.656	13	68167686	68168186	1.272
2	14	-6.14584		13	68177686	68178186	0.716	13	68212686	68213186	0.444	13	68197686	68198186	1.844	13	68168186	68168686	1.128
3	14	-3.3603		13	68178186	68178686	1.928	13	68213186	68213686	1.072	13	68198186	68198686	0.456	13	68168686	68169186	1.872
4	14	-3.50385		13	68178686	68179186	3.028	13	68213686	68214186	1.328	13	68201686	68202186	0.072	13	68169186	68169686	2.128
5	14	-2.74852		13	68179186	68179686	1.316	13	68214186	68214686	2.628	13	68202186	68202686	1.4	13	68169686	68170186	2.444
6	14	-6.22325		13	68179686	68180186	19.636	13	68214686	68215186	2.472	13	68202686	68203186	0.028	13	68170186	68170686	2.744
7	14	-0.955414		13	68180186	68180686	46.064	13	68215186	68215686	3.256	13	68203186	68203686	0.7	13	68170686	68171186	4.528
8	14	-6.41995		13	68180686	68181186	39.836	13	68215686	68216186	1.428	13	68203686	68204186	0.772	13	68171186	68171686	2.044
9	14	1.76531		13	68181186	68181686	82.736	13	68216186	68216686	4.716	13	68204186	68204686	0.028	13	68171686	68172186	5.968
10	14	9.48252		13	68181686	68182186	84.928	13	68216686	68217186	3.372	13	68205186	68205686	1.332	13	68172186	68172686	0.072
11	14	5.74538		13	68182186	68182686	87.516	13	68217186	68217686	5.744	13	68205686	68206186	1.068	13	68172686	68173186	2.7
12	14	0.0309436		13	68182686	68183186	69.332	13	68217686	68218186	5.24	13	68207186	68207686	1.6	13	68173186	68173686	0.428
13	14	33.6788		13	68183186	68183686	87.688	13	68218186	68218686	5.844	13	68208686	68209186	0.072	13	68173686	68174186	0.144
0	15	-2.66024		13	68183686	68184186	84.988	13	68218686	68219186	5.744	13	68209186	68209686	0.728	13	68174186	68174686	3.16
1	15	-5.29499		13	68184186	68184686	78.368	13	68219186	68219686	1.812	13	68209686	68210186	0.4	13	68174686	68175186	3.568
2	15	-5.91708		13	68184686	68185186	26.48	13	68219686	68220186	0.228	13	68210186	68210686	1.6	13	68175186	68175686	1.172
3	15	-6.02223		13	68185186	68185686	34.856	13	68220686	68221186	0.072	13	68210686	68211186	0.372	13	68175686	68176186	0.256
4	15	-0.920037		13	68185686	68186186	1.772	13	68221186	68221686	0.728	13	68211186	68211686	0.428	13	68176186	68176686	0.616
5	15	-6.60706		13	68186186	68186686	1.384	13	68302655	68303155	46.49	13	68211686	68212186	0.8	13	68176686	68177186	4.672
6	15	-2.88971		13	68186686	68187186	2.244	13	68303155	68303655	32.99	13	68212186	68212686	0.8	13	68177186	68177686	3.956
7	15	-1.51223		13	68187186	68187686	4.728	13	68303655	68304155	32.28	13	68212686	68213186	0.216	13	68177686	68178186	0.256
8	15	2.86063		13	68187686	68188186	4.116	13	68304155	68304655	40.31	13	68213186	68213686	1.028	13	68178186	68178686	3.732
9	15	-4.54797		13	68188186	68188686	30.184	13	68304655	68305155	43.31	13	68213686	68214186	2.872	13	68178686	68179186	2.512
10	15	4.12862		13	68188686	68189186	26.828	13	68305155	68305655	32.85	13	68214186	68214686	6.028	13	68179186	68179686	1
11	15	8.27609		13	68189186	68189686	1.7	13	68305655	68306155	34.43	13	68214686	68215186	1.7	13	68179686	68180186	31.94
12	15	2.05638		13	68189686	68190186	0.9	13	68306155	68306655	41.88	13	68215186	68215686	2.444	13	68180186	68180686	58.268
13	15	9.97259		13	68190186	68190686	0.528	13	68306655	68307155	30.79	13	68215686	68216186	2.672	13	68180686	68181186	63.424
14	15	-3.76958		13	68190686	68191186	42.6	13	68307155	68307655	33.91	13	68216186	68216686	2.084	13	68181186	68181686	107.984
0	16	2.14627		13	68193186	68193686	0.672	13	68307655	68308155	25.87	13	68216686	68217186	4.816	13	68181686	68182186	98.992
1	16	-6.37403		13	68193686	68194186	0.228	13	68308155	68308655	27.7	13	68217186	68217686	4.384	13	68182186	68182686	106.28
2	16	-9.19756		13	68194686	68195186	0.8	13	68308655	68309155	28.63	13	68217686	68218186	0.056	13	68182686	68183186	106.42
3	16	-2.65236		13	68195186	68195686	0.8	13	68309155	68309655	29.08	13	68218186	68218686	0.8	13	68183186	68183686	115.496
4	16	-6.74558		13	68196686	68197186	0.716	13	68309655	68310155	28.01	13	68218686	68219186	2.06	13	68183686	68184186	118.484
5	16	-4.11289		13	68197186	68197686	2.356	13	68310155	68310655	29.04	13	68219186	68219686	3.44	13	68184186	68184686	90.544
6	16	-0.769484		13	68197686	68198186	0.128	13	68310655	68311155	22.97	13	68302655	68303155	77.02	13	68184686	68185186	35
7	16	-2.66722		13	68198186	68198686	0.2	13	68311155	68311655	29.18	13	68303155	68303655	75.32	13	68185186	68185686	42.596
8	16	9.36484		13	68198686	68199186	1.3	13	68311655	68312155	22.53	13	68303655	68304155	70.32	13	68185686	68186186	2.988
9	16	5.90393		13	68199186	68199686	1.144	13	68312155	68312655	15.98	13	68304155	68304655	54.24	13	68186186	68186686	6.684
10	16	10.1321		13	68199686	68200186	1.672	13	68312655	68313155	13.42	13	68304655	68305155	81.29	13	68186686	68187186	1.972
11	16	6.28309		13	68200186	68200686	0.684	13	68313155	68313655	25.35	13	68305155	68305655	43.76	13	68187186	68187686	4.328
12	16	0.791622		13	68200686	68201186	0.344	13	68313655	68314155	24.44	13	68305655	68306155	50.51	13	68187686	68188186	1.7
13	16	9.03759		13	68201186	68201686	1.8	13	68314155	68314655	22.34	13	68306155	68306655	78.32	13	68188186	68188686	33.788
14	16	9.54015		13	68201686	68202186	2.456	13	68314655	68315155	7.42	13	68306655	68307155	71.38	13	68188686	68189186	29.668
15	16	63.6473		13	68202186	68202686	0.172	13	68315155	68315655	17.01	13	68307155	68307655	54.85	13	68189186	68189686	0.172
0	17	-6.66776		13	68202686	68203186	1.428	13	68315655	68316155	16.8	13	68307655	68308155	80.23	13	68189686	68190186	0.7
1	17	-5.95728		13	68204686	68205186	1.144	13	68316155	68316655	16.31	13	68308155	68308655	58.61	13	68190186	68190686	2.132
2	17	0.838467		13	68205186	68205686	1.828	13	68316655	68317155	19.29	13	68308655	68309155	47.18	13	68190686	68191186	46.068
3	17	-8.97631		13	68205686	68206186	0.228	13	68317155	68317655	15.22	13	68309155	68309655	30.21	13	68191186	68191686	0.728
4	17	-5.85166		13	68206186	68206686	2.4	13	68317655	68318155	7.15	13	68309655	68310155	45.54	13	68192186	68192686	1.744
5	17	-3.15828		13	68207186	68207686	2.36	13	68318155	68318655	12.57	13	68310155	68310655	65.87	13	68192686	68193186	1.1
6	17	-4.92642		13	68207686	68208186	1.412	13	68318655	68319155	14.05	13	68310655	68311155	46.02	13	68193186	68193686	1.756
7	17	1.3826		13	68208186	68208686	1.772	13	68319155	68319655	11.15	13	68311155	68311655	69.39	13	68193686	68194186	1.9
8	17	3.35198		13	68208686	68209186	0.056	13	68319655	68320155	9.39	13	68311655	68312155	21.63	13	68194186	68194686	0.8
9	17	12.0252		13	68209186	68209686	2.644	13	68320155	68320655	10.45	13	68312155	68312655	38.41	13	68194686	68195186	0.472
10	17	3.71053		13	68209686	68210186	0.556	13	68320655	68321155	11.33	13	68312655	68313155	17.86	13	68195186	68195686	0.228
11	17	3.07808		13	68212186	68212686	0.072	13	68321155	68321655	15.88	13	68313155	68313655	43.29	13	68195686	68196186	0.688
12	17	4.30352		13	68212686	68213186	2.932	13	68321655	68322155	12	13	68313655	68314155	37.28	13	68196186	68196686	0.912
13	17	3.27133		13	68213186	68213686	1.312	13	68322155	68322655	10.04	13	68314155	68314655	27.22	13	68197186	68197686	0.072
14	17	-11.2627		13	68213686	68214186	4.728	13	68322655	68323155	4.2	13	68314655	68315155	20.51	13	68197686	68198186	0.728
15	17	-4.61415		13	68214186	68214686	2.66	13	68323155	68323655	14.46	13	68315155	68315655	38.83	13	68198186	68198686	0.9
16	17	-18.798		13	68214686	68215186	4.012	13	68323655	68324155	6.89	13	68315655	68316155	38.73	13	68198686	68199186	1.988
0	18	-5.74299		13	68215186	68215686	3.888	13	68324155	68324655	7.6	13	68316155	68316655	40.68	13	68199186	68199686	0.856
1	18	-6.15923		13	68215686	68216186	1.996	13	68324655	68325155	8.34	13	68316655	68317155	26.67	13	68199686	68200186	0.456
2	18	-6.3983		13	68216186	68216686	0.8	13	68325155	68325655	12.36	13	68317155	68317655	12.64	13	68200186	68200686	1.144
3	18	-7.1651		13	68217186	68217686	5.932	13	68325655	68326155	10.38	13	68317655	68318155	10.54	13	68200686	68201186	1.356
4	18	-7.86149		13	68217686	68218186	7.812	13	68326155	68326655	13.03	13	68318155	68318655	36.14	13	68201186	68201686	0.8
5	18	-1.04706		13	68218186	68218686	7.532	13	68326655	68327155	26.93	13	68318655	68319155	35.15	13	68202186	68202686	1.544
6	18	-8.04498		13	68218686	68219186	7.712	13	68327155	68327655	18.58	13	68319155	68319655	35.99	13	68202686	68203186	0.056
7	18	2.51149		13	68219186	68219686	3.4	13	68327655	68328155	24.25	13	68319655	68320155	18.63	13	68203686	68204186	2.288
8	18	1.65953		13	68219686	68220186	2.512	13	68328155	68328655	22	13	68320155	68320655	17.77	13	68204186	68204686	0.712
9	18	3.25027		13	68302655	68303155	62.53	13	68328655	68329155	31.4	13	68320655	68321155	26.72	13	68205186	68205686	0.444
10	18	5.76797		13	68303155	68303655	49.2	13	68329155	68329655	23.72	13	68321155	68321655	34.31	13	68205686	68206186	1.916
11	18	1.70109		13	68303655	68304155	41.76	13	68329655	68330155	8.92	13	68321655	68322155	25.18	13	68206186	68206686	1.712
12	18	0.0422615		13	68304155	68304655	43.82	13	68330155	68330655	17.68	13	68322155	68322655	31.35	13	68206686	68207186	0.628
13	18	-4.72177		13	68304655	68305155	37.21	13	68330655	68331155	22.23	13	68322655	68323155	26.33	13	68207186	68207686	0.572
14	18	1.65734		13	68305155	68305655	27.07	13	68331155	68331655	6.99	13	68323155	68323655	18.09	13	68207686	68208186	0.5
15	18	1.14165		13	68305655	68306155	43.24	13	68331655	68332155	13.98	13	68323655	68324155	20.62	13	68208186	68208686	0.528
16	18	-20.2486		13	68306155	68306655	56.43	13	68332155	68332655	13.41	13	68324155	68324655	26.43	13	68211186	68211686	0.172
17	18	34.2955		13	68306655	68307155	45.6	13	68332655	68333155	14.56	13	68324655	68325155	27.03	13	68211686	68212186	3.028
0	19	-6.49669		13	68307155	68307655	54.88	13	68333155	68333655	9.2	13	68325155	68325655	40.28	13	68212686	68213186	1.544
1	19	-5.38387		13	68307655	68308155	43.77	13	68333655	68334155	13.45	13	68325655	68326155	15.39	13	68213186	68213686	0.772
2	19	-4.627		13	68308155	68308655	41.62	13	68334155	68334655	12.9	13	68326155	68326655	38.7	13	68213686	68214186	5.784
3	19	-5.23271		13	68308655	68309155	42.42	13	68334655	68335155	8.68	13	68326655	68327155	49.87	13	68214186	68214686	2.888
4	19	-6.60715		13	68309155	68309655	44.27	13	68335155	68335655	8.92	13	68327155	68327655	56.04	13	68214686	68215186	5.388
5	19	-1.56765		13	68309655	68310155	43.65	13	68335655	68336155	15.95	13	68327655	68328155	47.05	13	68215186	68215686	11.616
6	19	-2.83556		13	68310155	68310655	36.41	13	68336155	68336655	15.63	13	68328155	68328655	43.54	13	68215686	68216186	4.408
7	19	-4.9091		13	68310655	68311155	36.31	13	68336655	68337155	9.07	13	68328655	68329155	56.91	13	68216186	68216686	1.5
8	19	-6.26617		13	68311155	68311655	31.63	13	68337155	68337655	11.39	13	68329155	68329655	22.92	13	68216686	68217186	0.988
9	19	2.17995		13	68311655	68312155	24.51	13	68337655	68338155	18.09	13	68329655	68330155	30.51	13	68217186	68217686	4.228
10	19	-0.0220137		13	68312155	68312655	37.6	13	68338155	68338655	16.93	13	68330155	68330655	66.41	13	68217686	68218186	0.884
11	19	5.17985		13	68312655	68313155	20.32	13	68338655	68339155	16.97	13	68330655	68331155	36.28	13	68218686	68219186	0.872
12	19	-3.30195		13	68313155	68313655	24.94	13	68339155	68339655	12.92	13	68331155	68331655	29.5	13	68219186	68219686	1.528
13	19	2.662		13	68313655	68314155	38.01	13	68339655	68340155	11.98	13	68331655	68332155	21.53	13	68219686	68220186	1.144
14	19	-6.88142		13	68314155	68314655	25.53	13	68340155	68340655	13.12	13	68332155	68332655	17.71	13	68220186	68220686	0.8
15	19	-3.07662		13	68314655	68315155	25.03	13	68340655	68341155	7	13	68332655	68333155	20.9	13	68220686	68221186	1.756
16	19	-10.3869		13	68315155	68315655	37.84	13	68341155	68341655	10.25	13	68333155	68333655	25.32	13	68221186	68221686	2.216
17	19	-13.7799		13	68315655	68316155	11.64	13	68341655	68342155	11.93	13	68333655	68334155	16.87	13	68302655	68303155	161.44
18	19	23.433		13	68316155	68316655	16.19	13	68342155	68342655	14.65	13	68334155	68334655	35.31	13	68303155	68303655	148.89
0	20	-8.55916		13	68316655	68317155	31.92	13	68342655	68343155	11.65	13	68334655	68335155	19.69	13	68303655	68304155	107.22
1	20	-5.95663		13	68317155	68317655	22.89	13	68343155	68343655	15.13	13	68335155	68335655	20.13	13	68304155	68304655	118.36
2	20	-5.4204		13	68317655	68318155	14.04	13	68343655	68344155	8.17	13	68335655	68336155	30.8	13	68304655	68305155	134.83
3	20	-3.3277		13	68318155	68318655	24.45	13	68344155	68344655	8.24	13	68336155	68336655	28.84	13	68305155	68305655	117.64
4	20	-4.19531		13	68318655	68319155	35.64	13	68344655	68345155	19.26	13	68336655	68337155	31.34	13	68305655	68306155	148.02
5	20	2.04385		13	68319155	68319655	33.09	13	68345155	68345655	23.33	13	68337155	68337655	27.04	13	68306155	68306655	147.89
6	20	-4.70946		13	68319655	68320155	26.51	13	68345655	68346155	22.59	13	68337655	68338155	38	13	68306655	68307155	105.86
7	20	-3.02266		13	68320155	68320655	26.5	13	68346155	68346655	14.07	13	68338155	68338655	55.96	13	68307155	68307655	109.9
8	20	-1.61625		13	68320655	68321155	23.5	13	68346655	68347155	18.1	13	68338655	68339155	44.56	13	68307655	68308155	145.59
9	20	-3.62681		13	68321155	68321655	21.57	13	68347155	68347655	11.73	13	68339155	68339655	24.31	13	68308155	68308655	116.44
10	20	1.41946		13	68321655	68322155	35.65	13	68347655	68348155	12.94	13	68339655	68340155	24.92	13	68308655	68309155	97.28
11	20	4.46367		13	68322155	68322655	30.05	13	68348155	68348655	18.33	13	68340155	68340655	19.21	13	68309155	68309655	89.63
12	20	-1.45618		13	68322655	68323155	15.11	13	68348655	68349155	14.38	13	68340655	68341155	28.61	13	68309655	68310155	106.28
13	20	-0.775945		13	68323155	68323655	11.78	13	68349155	68349655	10.24	13	68341155	68341655	12.22	13	68310155	68310655	116.72
14	20	-4.55129		13	68323655	68324155	16.12	13	68349655	68350155	11.3	13	68341655	68342155	21.44	13	68310655	68311155	91.75
15	20	1.80156		13	68324155	68324655	16.6	13	68350155	68350655	12.5	13	68342155	68342655	17.07	13	68311155	68311655	77.88
16	20	-7.33938		13	68324655	68325155	27.07	13	68350655	68351155	9.44	13	68342655	68343155	19.76	13	68311655	68312155	87.78
17	20	6.00824		13	68325155	68325655	21.17	13	68351155	68351655	10.26	13	68343155	68343655	24.89	13	68312155	68312655	77.65
18	20	-0.176917		13	68325655	68326155	27.51	13	68351655	68352155	7.83	13	68343655	68344155	19.68	13	68312655	68313155	47.73
19	20	51.5015		13	68326155	68326655	37.07	13	68352155	68352655	12.86	13	68344155	68344655	18.33	13	68313155	68313655	82.1
0	21	0.686458		13	68326655	68327155	46.47	13	68352655	68353155	10.77	13	68344655	68345155	41.05	13	68313655	68314155	77.99
1	21	1.16874		13	68327155	68327655	36.13	13	68353155	68353655	11.39	13	68345155	68345655	29.09	13	68314155	68314655	77.78
2	21	-6.44546		13	68327655	68328155	59.21	13	68353655	68354155	18.97	13	68345655	68346155	22.34	13	68314655	68315155	74.85
3	21	0.597808		13	68328155	68328655	54.24	13	68354155	68354655	13.05	13	68346155	68346655	24.34	13	68315155	68315655	79.99
4	21	-4.49495		13	68328655	68329155	42.88	13	68354655	68355155	8.17	13	68346655	68347155	22.39	13	68315655	68316155	63.68
5	21	-0.849135		13	68329155	68329655	25.68	13	68355155	68355655	10.88	13	68347155	68347655	21.9	13	68316155	68316655	85.28
6	21	-8.2207		13	68329655	68330155	44.01	13	68355655	68356155	9.11	13	68347655	68348155	15.42	13	68316655	68317155	64.85
7	21	5.67582		13	68330155	68330655	36.77	13	68356155	68356655	13.52	13	68348155	68348655	28.76	13	68317155	68317655	63.85
8	21	1.34738		13	68330655	68331155	34.82	13	68356655	68357155	5.4	13	68348655	68349155	17	13	68317655	68318155	31.25
9	21	-3.48004		13	68331155	68331655	17.56	13	68357155	68357655	3.05	13	68349155	68349655	22.21	13	68318155	68318655	52.14
10	21	4.57187		13	68331655	68332155	19.23	13	68357655	68358155	4.56	13	68349655	68350155	21.33	13	68318655	68319155	82.28
11	21	0.602651		13	68332155	68332655	30.01	13	68358155	68358655	7.75	13	68350155	68350655	17.63	13	68319155	68319655	61.83
12	21	-7.85932		13	68332655	68333155	37.33	13	68358655	68359155	5.96	13	68350655	68351155	13.49	13	68319655	68320155	50
13	21	-3.76759		13	68333155	68333655	29.95	13	68359155	68359655	13.51	13	68351155	68351655	28.26	13	68320155	68320655	42.31
14	21	-6.45177		13	68333655	68334155	47.37	13	68359655	68360155	8.72	13	68351655	68352155	21.45	13	68320655	68321155	52
15	21	-0.368187		13	68334155	68334655	51.43	13	68360155	68360655	7.41	13	68352155	68352655	10.98	13	68321155	68321655	54.95
16	21	-5.98954		13	68334655	68335155	18.38	13	68360655	68361155	7.37	13	68352655	68353155	24.08	13	68321655	68322155	62.68
17	21	10.5429		13	68335155	68335655	37.5	13	68361155	68361655	7.12	13	68353155	68353655	28.03	13	68322155	68322655	71.93
18	21	-1.9766		13	68335655	68336155	38.04	13	68361655	68362155	11.33	13	68353655	68354155	25.47	13	68322655	68323155	58.59
19	21	3.38558		13	68336155	68336655	46.42	13	68362155	68362655	9.34	13	68354155	68354655	12.02	13	68323155	68323655	34.26
20	21	45.816		13	68336655	68337155	34.7	13	68362655	68363155	4.25	13	68354655	68355155	32.16	13	68323655	68324155	35.19
0	22	-1.40516		13	68337155	68337655	32.35	13	68363155	68363655	9.03	13	68355155	68355655	21.22	13	68324155	68324655	38.95
1	22	-6.4378		13	68337655	68338155	16.41	13	68363655	68364155	27.63	13	68355655	68356155	10.69	13	68324655	68325155	45.97
2	22	-7.77766		13	68338155	68338655	10.69	13	68364155	68364655	13.32	13	68356155	68356655	30.4	13	68325155	68325655	46.49
3	22	-4.15147		13	68338655	68339155	11.67	13	68364655	68365155	6.57	13	68356655	68357155	17.88	13	68325655	68326155	50.39
4	22	-5.31911		13	68339155	68339655	29.83	13	68365155	68365655	10.1	13	68357155	68357655	14.52	13	68326155	68326655	64.05
5	22	-3.88938		13	68339655	68340155	28.58	13	68365655	68366155	10.96	13	68357655	68358155	13.36	13	68326655	68327155	102.72
6	22	-1.00495		13	68340155	68340655	34.29	13	68366155	68366655	13.3	13	68358155	68358655	21.59	13	68327155	68327655	88.68
7	22	-4.22047		13	68340655	68341155	36.88	13	68366655	68367155	8.89	13	68358655	68359155	22.61	13	68327655	68328155	76.33
8	22	0.212226		13	68341155	68341655	48.09	13	68367155	68367655	14	13	68359155	68359655	22.23	13	68328155	68328655	98.09
9	22	3.15272		13	68341655	68342155	36.3	13	68367655	68368155	11.43	13	68359655	68360155	8.28	13	68328655	68329155	89.48
10	22	1.5543		13	68342155	68342655	36.18	13	68368155	68368655	8.21	13	68360155	68360655	13.31	13	68329155	68329655	73.02
11	22	5.45523		13	68342655	68343155	31.15	13	68368655	68369155	8.83	13	68360655	68361155	33.73	13	68329655	68330155	59.52
12	22	-0.820643		13	68343155	68343655	28.5	13	68369155	68369655	5	13	68361155	68361655	11.29	13	68330155	68330655	96.2
13	22	-1.38131		13	68343655	68344155	23.59	13	68369655	68370155	4.83	13	68361655	68362155	22.73	13	68330655	68331155	98.28
14	22	5.55615		13	68344155	68344655	35.52	13	68370155	68370655	7.87	13	68362155	68362655	11.77	13	68331155	68331655	60.51
15	22	-4.23497		13	68344655	68345155	26.27	13	68370655	68371155	10.17	13	68362655	68363155	8.89	13	68331655	68332155	80.86
16	22	-6.88592		13	68345155	68345655	47.05	13	68371155	68371655	6.86	13	68363155	68363655	8.41	13	68332155	68332655	65.03
17	22	-4.47875		13	68345655	68346155	40.2	13	68371655	68372155	8.59	13	68363655	68364155	52.04	13	68332655	68333155	60.21
18	22	9.94854		13	68346155	68346655	38.03	13	68372155	68372655	5.26	13	68364155	68364655	25.58	13	68333155	68333655	59.33
19	22	-6.31959		13	68346655	68347155	37.16	13	68372655	68373155	5.13	13	68364655	68365155	27.86	13	68333655	68334155	71.68
20	22	16.0953		13	68347155	68347655	32.91	13	68373155	68373655	4.67	13	68365155	68365655	8.87	13	68334155	68334655	68.66
21	22	42.6181		13	68347655	68348155	33.82	13	68373655	68374155	5.6	13	68365655	68366155	5.11	13	68334655	68335155	54.77
0	23	-2.7595		13	68348155	68348655	41.03	13	68374155	68374655	3.58	13	68366155	68366655	14.32	13	68335155	68335655	44.64
1	23	-1.31127		13	68348655	68349155	42.91	13	68374655	68375155	2.5	13	68366655	68367155	30.66	13	68335655	68336155	46.66
2	23	-0.909843		13	68349155	68349655	27.08	13	68375155	68375655	4.25	13	68367155	68367655	10.61	13	68336155	68336655	70.04
3	23	-2.73855		13	68349655	68350155	37.59	13	68375655	68376155	5.06	13	68367655	68368155	14.87	13	68336655	68337155	68.16
4	23	-1.04589		13	68350155	68350655	33.45	13	68376155	68376655	0.28	13	68368155	68368655	23.45	13	68337155	68337655	49.22
5	23	-4.28486		13	68350655	68351155	29.11	13	68376655	68377155	0.52	13	68368655	68369155	17.72	13	68337655	68338155	65.35
6	23	-5.35974		13	68351155	68351655	25.71	13	68377155	68377655	4.99	13	68369155	68369655	10.4	13	68338155	68338655	93.25
7	23	2.99002		13	68351655	68352155	48.73	13	68377655	68378155	5.82	13	68369655	68370155	12.94	13	68338655	68339155	59.51
8	23	3.81214		13	68352155	68352655	36.03	13	68378155	68378655	4.19	13	68370155	68370655	10.32	13	68339155	68339655	59.68
9	23	-2.0045		13	68352655	68353155	33.68	13	68378655	68379155	5.53	13	68370655	68371155	8.03	13	68339655	68340155	59
10	23	-1.38628		13	68353155	68353655	50.82	13	68379155	68379655	6.52	13	68371155	68371655	6.73	13	68340155	68340655	65.25
11	23	-0.0564185		13	68353655	68354155	21.19	13	68379655	68380155	16.96	13	68371655	68372155	5.93	13	68340655	68341155	64.43
12	23	0.82811		13	68354155	68354655	35.34	13	68380155	68380655	7.58	13	68372155	68372655	9.5	13	68341155	68341655	60.52
13	23	-4.06498		13	68354655	68355155	28.72	13	68380655	68381155	2.95	13	68372655	68373155	15	13	68341655	68342155	61.01
14	23	-3.52347		13	68355155	68355655	38.12	13	68381155	68381655	3.56	13	68373155	68373655	6.55	13	68342155	68342655	50.34
15	23	-1.78241		13	68355655	68356155	31.71	13	68381655	68382155	4.88	13	68373655	68374155	3.91	13	68342655	68343155	35.96
16	23	-5.15018		13	68356155	68356655	27.64	13	68382155	68382655	5.37	13	68374155	68374655	2.9	13	68343155	68343655	54.81
17	23	-3.12496		13	68356655	68357155	26.61	13	68382655	68383155	6.7	13	68374655	68375155	8.8	13	68343655	68344155	34.23
18	23	-8.36789		13	68357155	68357655	11.08	13	68383155	68383655	39.46	13	68375155	68375655	4.64	13	68344155	68344655	53.87
19	23	-10.985		13	68357655	68358155	17.99	13	68383655	68384155	147.06	13	68375655	68376155	11.24	13	68344655	68345155	83.66
20	23	1.05161		13	68358155	68358655	22.86	13	68384155	68384655	5.46	13	68376155	68376655	1.93	13	68345155	68345655	73.46
21	23	18.3613		13	68358655	68359155	16.63	13	68384655	68385155	6	13	68376655	68377155	4.31	13	68345655	68346155	54.08
22	23	60.3051		13	68359155	68359655	22.21	13	68385155	68385655	102.09	13	68377155	68377655	11.17	13	68346155	68346655	53.57
0	24	-0.362462		13	68359655	68360155	25.79	13	68385655	68386155	14.95	13	68377655	68378155	11.8	13	68346655	68347155	44.27
1	24	-4.9542		13	68360155	68360655	23.23	13	68386155	68386655	23.59	13	68378155	68378655	6.88	13	68347155	68347655	40.27
2	24	-2.06841		13	68360655	68361155	27.83	13	68386655	68387155	11.75	13	68378655	68379155	9.99	13	68347655	68348155	46.64
3	24	1.02278		13	68361155	68361655	23.12	13	68387155	68387655	8.55	13	68379155	68379655	11.09	13	68348155	68348655	48.04
4	24	-4.68495		13	68361655	68362155	24.11	13	68387655	68388155	13.78	13	68379655	68380155	9.8	13	68348655	68349155	38.77
5	24	-4.42254		13	68362155	68362655	22.19	13	68388155	68388655	17.74	13	68380155	68380655	13.14	13	68349155	68349655	42.93
6	24	-4.42234		13	68362655	68363155	9.29	13	68388655	68389155	14.95	13	68380655	68381155	14.04	13	68349655	68350155	43.66
7	24	1.17223		13	68363155	68363655	24.48	13	68389155	68389655	15.25	13	68381155	68381655	10.4	13	68350155	68350655	62.15
8	24	-3.18929		13	68363655	68364155	43.09	13	68389655	68390155	11.46	13	68381655	68382155	8.27	13	68350655	68351155	55.1
9	24	3.91386		13	68364155	68364655	26.11	13	68390155	68390655	12.18	13	68382155	68382655	11.89	13	68351155	68351655	40.26
10	24	10.5725		13	68364655	68365155	26.46	13	68390655	68391155	25.05	13	68382655	68383155	13.85	13	68351655	68352155	46.74
11	24	-0.991255		13	68365155	68365655	21.9	13	68391155	68391655	16.42	13	68383155	68383655	76.92	13	68352155	68352655	48.79
12	24	1.72298		13	68365655	68366155	37.25	13	68391655	68392155	8.07	13	68383655	68384155	298.15	13	68352655	68353155	39.91
13	24	-2.51176		13	68366155	68366655	35.07	13	68392155	68392655	12.14	13	68384155	68384655	9.58	13	68353155	68353655	40.32
14	24	0.030282		13	68366655	68367155	45.78	13	68392655	68393155	13.89	13	68384655	68385155	13.78	13	68353655	68354155	56.8
15	24	2.40574		13	68367155	68367655	28.76	13	68393155	68393655	16.92	13	68385155	68385655	94.2	13	68354155	68354655	56.82
16	24	0.804757		13	68367655	68368155	37	13	68393655	68394155	10.32	13	68385655	68386155	27.09	13	68354655	68355155	44.47
17	24	-5.45056		13	68368155	68368655	38.08	13	68394155	68394655	31.04	13	68386155	68386655	27	13	68355155	68355655	50.1
18	24	-0.649434		13	68368655	68369155	24.04	13	68394655	68395155	93.83	13	68386655	68387155	27.45	13	68355655	68356155	40.42
19	24	-4.53442		13	68369155	68369655	9.95	13	68395155	68395655	12.3	13	68387155	68387655	31.99	13	68356155	68356655	47.85
20	24	3.90714		13	68369655	68370155	22.77	13	68395655	68396155	13.41	13	68387655	68388155	21.91	13	68356655	68357155	19.38
21	24	-6.48641		13	68370155	68370655	42.39	13	68396155	68396655	10.43	13	68388155	68388655	18.73	13	68357155	68357655	12.68
22	24	-9.64061		13	68370655	68371155	24.05	13	68396655	68397155	8.45	13	68388655	68389155	9.47	13	68357655	68358155	29.58
23	24	68.6073		13	68371155	68371655	21.86	13	68397155	68397655	8.45	13	68389155	68389655	14.59	13	68358155	68358655	38.47
0	25	-0.838241		13	68371655	68372155	18.98	13	68397655	68398155	8.43	13	68389655	68390155	21.7	13	68358655	68359155	35.74
1	25	-2.82516		13	68372155	68372655	9.88	13	68398155	68398655	5.8	13	68390155	68390655	21.76	13	68359155	68359655	32.59
2	25	-3.47276		13	68372655	68373155	15.37	13	68398655	68399155	13.84	13	68390655	68391155	21.25	13	68359655	68360155	26.04
3	25	-3.96035		13	68373155	68373655	20.24	13	68399155	68399655	13.58	13	68391155	68391655	30.31	13	68360155	68360655	41.81
4	25	-4.35651		13	68373655	68374155	21.67	13	68399655	68400155	8.93	13	68391655	68392155	15.87	13	68360655	68361155	47.82
5	25	-0.323573		13	68374155	68374655	18.64	13	68400155	68400655	7.73	13	68392155	68392655	27.71	13	68361155	68361655	23.39
6	25	-0.0119006		13	68374655	68375155	15.48	13	68400655	68401155	9.29	13	68392655	68393155	32.29	13	68361655	68362155	47.79
7	25	1.84503		13	68375155	68375655	17.36	13	68401155	68401655	16.46	13	68393155	68393655	25.87	13	68362155	68362655	22.03
8	25	1.48415		13	68375655	68376155	11.53	13	68401655	68402155	15.43	13	68393655	68394155	18.14	13	68362655	68363155	18.45
9	25	2.25484		13	68376155	68376655	24.21	13	68402155	68402655	7.04	13	68394155	68394655	32.18	13	68363155	68363655	27.57
10	25	1.75127		13	68376655	68377155	26.15	13	68402655	68403155	9.65	13	68394655	68395155	74.37	13	68363655	68364155	85.61
11	25	0.255343		13	68377155	68377655	18.19	13	68403155	68403655	6.98	13	68395155	68395655	21.71	13	68364155	68364655	109.37
12	25	-1.98426		13	68377655	68378155	12.98	13	68403655	68404155	12.48	13	68395655	68396155	12.41	13	68364655	68365155	95.02
13	25	4.46488		13	68378155	68378655	32.62	13	68404155	68404655	5.46	13	68396155	68396655	10.25	13	68365155	68365655	67.07
14	25	3.06207		13	68378655	68379155	12.17	13	68404655	68405155	10.24	13	68396655	68397155	9.67	13	68365655	68366155	55.73
15	25	-5.02169		13	68379155	68379655	23.91	13	68405155	68405655	3.07	13	68397155	68397655	17.87	13	68366155	68366655	86.12
16	25	-2.45607		13	68379655	68380155	29.98	13	68405655	68406155	6.92	13	68397655	68398155	16.17	13	68366655	68367155	115.15
17	25	-0.964295		13	68380155	68380655	14.55	13	68406155	68406655	10.16	13	68398155	68398655	24.19	13	68367155	68367655	86.64
18	25	3.56055		13	68380655	68381155	5.83	13	68406655	68407155	144.97	13	68398655	68399155	15.54	13	68367655	68368155	69.35
19	25	0.719922		13	68381155	68381655	13.16	13	68407155	68407655	17.94	13	68399155	68399655	29.91	13	68368155	68368655	69
20	25	10.1899		13	68381655	68382155	12.68	13	68407655	68408155	18.17	13	68399655	68400155	25.01	13	68368655	68369155	55.06
21	25	4.0304		13	68382155	68382655	21.68	13	68408155	68408655	13.82	13	68400155	68400655	16.03	13	68369155	68369655	41.08
22	25	3.23268		13	68382655	68383155	20.67	13	68408655	68409155	20.35	13	68400655	68401155	37.55	13	68369655	68370155	60.25
23	25	12.1818		13	68383155	68383655	57.28	13	68409155	68409655	27.46	13	68401155	68401655	46.84	13	68370155	68370655	32.26
24	25	69.4996		13	68383655	68384155	180	13	68409655	68410155	11.72	13	68401655	68402155	27.52	13	68370655	68371155	36.84
0	26	-7.00078		13	68384155	68384655	24.4	13	68410155	68410655	14.02	13	68402155	68402655	13.1	13	68371155	68371655	37.49
1	26	1.7081		13	68384655	68385155	14	13	68410655	68411155	15.26	13	68402655	68403155	15.58	13	68371655	68372155	36.87
2	26	-3.83309		13	68385155	68385655	160.62	13	68411155	68411655	18.16	13	68403155	68403655	12.55	13	68372155	68372655	39.23
3	26	-1.07114		13	68385655	68386155	23.47	13	68411655	68412155	15.33	13	68403655	68404155	19.83	13	68372655	68373155	35.71
4	26	-1.26485		13	68386155	68386655	25.4	13	68412155	68412655	15.02	13	68404155	68404655	18.14	13	68373155	68373655	40.75
5	26	4.08402		13	68386655	68387155	27.91	13	68412655	68413155	12.89	13	68404655	68405155	19.12	13	68373655	68374155	38.97
6	26	-2.4074		13	68387155	68387655	19.95	13	68413155	68413655	5.11	13	68405155	68405655	19.35	13	68374155	68374655	49.46
7	26	-2.9452		13	68387655	68388155	30.26	13	68413655	68414155	11.19	13	68405655	68406155	15.8	13	68374655	68375155	40.5
8	26	3.24745		13	68388155	68388655	27.33	13	68414155	68414655	10.68	13	68406155	68406655	18.85	13	68375155	68375655	39.84
9	26	-5.23997		13	68388655	68389155	24.26	13	68414655	68415155	10.14	13	68406655	68407155	181.63	13	68375655	68376155	30.64
10	26	4.17445		13	68389155	68389655	15.86	13	68415155	68415655	8.77	13	68407155	68407655	20.18	13	68376155	68376655	29.54
11	26	-0.615912		13	68389655	68390155	25.81	13	68415655	68416155	95.73	13	68407655	68408155	14.1	13	68376655	68377155	37.05
12	26	2.32628		13	68390155	68390655	23.59	13	68416155	68416655	142.58	13	68408155	68408655	25.9	13	68377155	68377655	45.07
13	26	-0.904664		13	68390655	68391155	25.14	13	68416655	68417155	16.26	13	68408655	68409155	18.6	13	68377655	68378155	51.29
14	26	3.50146		13	68391155	68391655	29.02	13	68417155	68417655	22.62	13	68409155	68409655	40.1	13	68378155	68378655	43.72
15	26	3.5598		13	68391655	68392155	16.93	13	68417655	68418155	12.29	13	68409655	68410155	15.93	13	68378655	68379155	35.8
16	26	-2.86933		13	68392155	68392655	26.88	13	68418155	68418655	12.87	13	68410155	68410655	32.56	13	68379155	68379655	54.69
17	26	3.07485		13	68392655	68393155	16.78	13	68418655	68419155	11.94	13	68410655	68411155	26.36	13	68379655	68380155	55.37
18	26	16.2528		13	68393155	68393655	12.74	13	68419155	68419655	7.28	13	68411155	68411655	25.78	13	68380155	68380655	53.23
19	26	-0.734769		13	68393655	68394155	17.28	13	68419655	68420155	9.71	13	68411655	68412155	15.87	13	68380655	68381155	51.46
20	26	14.3538		13	68394155	68394655	59.84	13	68420155	68420655	13.4	13	68412155	68412655	14.21	13	68381155	68381655	36.33
21	26	3.56669		13	68394655	68395155	138.04	13	68420655	68421155	16.34	13	68412655	68413155	15.62	13	68381655	68382155	39.48
22	26	13.3509		13	68395155	68395655	13.17	13	68421155	68421655	18.16	13	68413155	68413655	8.65	13	68382155	68382655	29.85
23	26	14.3806		13	68395655	68396155	23.22	13	68421655	68422155	14.44	13	68413655	68414155	15.62	13	68382655	68383155	42.64
24	26	3.21253		13	68396155	68396655	26.64	13	68422155	68422655	10.97	13	68414155	68414655	14.3	13	68383155	68383655	93.98
25	26	56.3051		13	68396655	68397155	11.76	13	68422655	68423155	15.28	13	68414655	68415155	19.23	13	68383655	68384155	277.31
0	27	-2.71475		13	68397155	68397655	24.63	13	68423155	68423655	14.86	13	68415155	68415655	10.46	13	68384155	68384655	39.41
1	27	-3.14134		13	68397655	68398155	28.72	13	68423655	68424155	9.22	13	68415655	68416155	120.24	13	68384655	68385155	34.64
2	27	0.0959876		13	68398155	68398655	26.85	13	68424155	68424655	19.53	13	68416155	68416655	187.43	13	68385155	68385655	187.92
3	27	-1.62483		13	68398655	68399155	26.94	13	68424655	68425155	11.23	13	68416655	68417155	17.48	13	68385655	68386155	60.41
4	27	-3.60437		13	68399155	68399655	23.52	13	68425155	68425655	12.65	13	68417155	68417655	13.15	13	68386155	68386655	74.73
5	27	-4.31009		13	68399655	68400155	26.27	13	68425655	68426155	13.53	13	68417655	68418155	11.87	13	68386655	68387155	75.05
6	27	0.572857		13	68400155	68400655	21.56	13	68426155	68426655	10.13	13	68418155	68418655	14.13	13	68387155	68387655	71.66
7	27	3.48354		13	68400655	68401155	24.13	13	68426655	68427155	6.48	13	68418655	68419155	21.98	13	68387655	68388155	109.57
8	27	-1.62578		13	68401155	68401655	23.21	13	68427155	68427655	10.33	13	68419155	68419655	8.48	13	68388155	68388655	78.68
9	27	6.99931		13	68401655	68402155	16.24	13	68427655	68428155	10.35	13	68419655	68420155	10.42	13	68388655	68389155	59.56
10	27	-0.557297		13	68402155	68402655	20.57	13	68428155	68428655	8.63	13	68420155	68420655	10.71	13	68389155	68389655	60.69
11	27	9.90167		13	68402655	68403155	18.63	13	68428655	68429155	5.29	13	68420655	68421155	24.77	13	68389655	68390155	63.28
12	27	5.97406		13	68403155	68403655	28.05	13	68429155	68429655	6.3	13	68421155	68421655	13.8	13	68390155	68390655	70.02
13	27	-1.1096		13	68403655	68404155	36.32	13	68429655	68430155	2.99	13	68421655	68422155	9.24	13	68390655	68391155	77.61
14	27	3.42829		13	68404155	68404655	16.87	13	68430155	68430655	9.73	13	68422155	68422655	13.05	13	68391155	68391655	61.65
15	27	-3.17552		13	68404655	68405155	18.38	13	68430655	68431155	18.49	13	68422655	68423155	19.07	13	68391655	68392155	44.43
16	27	3.34404		13	68405155	68405655	28.06	13	68431155	68431655	5.74	13	68423155	68423655	18.74	13	68392155	68392655	55.56
17	27	-2.4262		13	68405655	68406155	25.07	13	68431655	68432155	9	13	68423655	68424155	12.88	13	68392655	68393155	63.68
18	27	-2.96673		13	68406155	68406655	23.09	13	68432155	68432655	19.06	13	68424155	68424655	22.43	13	68393155	68393655	87.75
19	27	0.432815		13	68406655	68407155	243.26	13	68432655	68433155	8.78	13	68424655	68425155	11.89	13	68393655	68394155	43.13
20	27	-0.897841		13	68407155	68407655	35.98	13	68433155	68433655	106.77	13	68425155	68425655	15.8	13	68394155	68394655	101.13
21	27	-0.865214		13	68407655	68408155	48.19	13	68433655	68434155	93.11	13	68425655	68426155	11.46	13	68394655	68395155	184.35
22	27	0.139881		13	68408155	68408655	36.14	13	68467858	68468358	0.8	13	68426155	68426655	13.05	13	68395155	68395655	35.31
23	27	8.97101		13	68408655	68409155	34.12	13	68470358	68470858	1.6	13	68426655	68427155	17.75	13	68395655	68396155	61.67
24	27	9.12947		13	68409155	68409655	43.78	13	68470858	68471358	0.016	13	68427155	68427655	11.72	13	68396155	68396655	64.67
25	27	9.69107		13	68409655	68410155	30.78	13	68471358	68471858	2.384	13	68427655	68428155	20.28	13	68396655	68397155	48.14
26	27	20.6895		13	68410155	68410655	37.57	13	68472858	68473358	0.7	13	68428155	68428655	11.86	13	68397155	68397655	55.53
0	28	0.176232		13	68410655	68411155	26.46	13	68473358	68473858	1.732	13	68428655	68429155	12.08	13	68397655	68398155	50.71
1	28	1.18711		13	68411155	68411655	33.76	13	68473858	68474358	0.668	13	68429155	68429655	8.92	13	68398155	68398655	55.55
2	28	-4.62552		13	68411655	68412155	34.89	13	68476858	68477358	0.132	13	68429655	68430155	5.77	13	68398655	68399155	48.12
3	28	-2.73357		13	68412155	68412655	24.62	13	68477358	68477858	42.244	13	68430155	68430655	8.34	13	68399155	68399655	56.9
4	28	-0.578165		13	68412655	68413155	36.95	13	68477858	68478358	1579.42	13	68430655	68431155	17.54	13	68399655	68400155	50.19
5	28	-0.0360484		13	68413155	68413655	26.09	13	68478858	68479358	0.416	13	68431155	68431655	10.12	13	68400155	68400655	50.05
6	28	1.47959		13	68413655	68414155	25.74	13	68479358	68479858	0.384	13	68431655	68432155	19.41	13	68400655	68401155	63.6
7	28	2.14004		13	68414155	68414655	29.69	13	68479858	68480358	0.8	13	68432155	68432655	12.18	13	68401155	68401655	80
8	28	2.12454		13	68414655	68415155	32.56	13	68480358	68480858	1.932	13	68432655	68433155	5.18	13	68401655	68402155	66.62
9	28	1.07219		13	68415155	68415655	26.3	13	68480858	68481358	3.648	13	68433155	68433655	152.13	13	68402155	68402655	53.66
10	28	4.89706		13	68415655	68416155	181.45	13	68481358	68481858	3.6	13	68433655	68434155	164.46	13	68402655	68403155	41.77
11	28	2.4389		13	68416155	68416655	245.97	13	68481858	68482358	4.684	13	68467858	68468358	1.168	13	68403155	68403655	59.96
12	28	0.830177		13	68416655	68417155	45.48	13	68482358	68482858	3.168	13	68468358	68468858	1.7	13	68403655	68404155	59.53
13	28	4.52374		13	68417155	68417655	39.6	13	68482858	68483358	12.212	13	68468858	68469358	0.084	13	68404155	68404655	36.08
14	28	0.0237641		13	68417655	68418155	31.52	13	68483358	68483858	7.352	13	68469858	68470358	2.316	13	68404655	68405155	35.17
15	28	1.01871		13	68418155	68418655	35.32	13	68483858	68484358	4.352	13	68470358	68470858	0.084	13	68405155	68405655	48.48
16	28	6.47729		13	68418655	68419155	37.05	13	68484358	68484858	5.084	13	68470858	68471358	0.8	13	68405655	68406155	55.71
17	28	5.30302		13	68419155	68419655	38.73	13	68484858	68485358	12.628	13	68471358	68471858	0.048	13	68406155	68406655	64.76
18	28	7.85927		13	68419655	68420155	45.41	13	68485358	68485858	5.74	13	68471858	68472358	3.152	13	68406655	68407155	301.71
19	28	1.87127		13	68420155	68420655	30.18	13	68485858	68486358	4.396	13	68472858	68473358	2.648	13	68407155	68407655	54.12
20	28	6.09091		13	68420655	68421155	52.26	13	68486358	68486858	8.38	13	68473358	68473858	0.552	13	68407655	68408155	56.28
21	28	4.16486		13	68421155	68421655	34.67	13	68486858	68487358	29.54	13	68476858	68477358	0.7	13	68408155	68408655	61.2
22	28	17.0432		13	68421655	68422155	34.46	13	68487358	68487858	4.332	13	68477358	68477858	1.232	13	68408655	68409155	53.68
23	28	3.56436		13	68422155	68422655	37.78	13	68487858	68488358	1.784	13	68477858	68478358	68.184	13	68409155	68409655	73.52
24	28	4.75369		13	68422655	68423155	43.69	13	68488358	68488858	12.816	13	68478358	68478858	1.584	13	68409655	68410155	70.01
25	28	-3.79593		13	68423155	68423655	31.02	13	68488858	68489358	6.252	13	68480358	68480858	0.944	13	68410155	68410655	58.08
26	28	9.33415		13	68423655	68424155	27.56	13	68489358	68489858	0.38	13	68480858	68481358	6.804	13	68410655	68411155	43.17
27	28	79.9749		13	68424155	68424655	41.66	13	68489858	68490358	6.168	13	68481358	68481858	4.552	13	68411155	68411655	49.97
0	29	-4.2765		13	68424655	68425155	29.63	13	68490358	68490858	1.984	13	68481858	68482358	0.264	13	68411655	68412155	29.63
1	29	0.18298		13	68425155	68425655	32.23	13	68490858	68491358	3.832	13	68482358	68482858	2.052	13	68412155	68412655	49.09
2	29	1.8496		13	68425655	68426155	36.21	13	68491358	68491858	11.696	13	68482858	68483358	5.848	13	68412655	68413155	54.07
3	29	1.64939		13	68426155	68426655	26.26	13	68491858	68492358	8.32	13	68483358	68483858	4.732	13	68413155	68413655	38.91
4	29	-3.5898		13	68426655	68427155	23.15	13	68492358	68492858	2.152	13	68483858	68484358	3.984	13	68413655	68414155	41.11
5	29	3.03542		13	68427155	68427655	35.05	13	68492858	68493358	5.432	13	68484358	68484858	2.216	13	68414155	68414655	31.69
6	29	-5.31931		13	68427655	68428155	39.63	13	68493358	68493858	1.932	13	68484858	68485358	5.82	13	68414655	68415155	39.11
7	29	2.24943		13	68428155	68428655	35.46	13	68493858	68494358	3.5	13	68485358	68485858	4.184	13	68415155	68415655	34.81
8	29	4.96185		13	68428655	68429155	32.68	13	68494358	68494858	5.468	13	68485858	68486358	2.048	13	68415655	68416155	179.52
9	29	6.00802		13	68429155	68429655	26.16	13	68494858	68495358	3.252	13	68486358	68486858	1.732	13	68416155	68416655	256.75
10	29	5.72492		13	68429655	68430155	18.53	13	68495358	68495858	2.716	13	68486858	68487358	18.8	13	68416655	68417155	37.74
11	29	5.19446		13	68430155	68430655	28.08	13	68495858	68496358	1.332	13	68487358	68487858	5.068	13	68417155	68417655	44.43
12	29	0.853529		13	68430655	68431155	31.66	13	68496358	68496858	4.2	13	68487858	68488358	2.6	13	68417655	68418155	37.16
13	29	2.51421		13	68431155	68431655	31.67	13	68496858	68497358	9.236	13	68488358	68488858	7.552	13	68418155	68418655	42.62
14	29	3.12818		13	68431655	68432155	30.06	13	68497358	68497858	1.612	13	68488858	68489358	1.264	13	68418655	68419155	56.14
15	29	-0.0214747		13	68432155	68432655	20.33	13	68497858	68498358	6.22	13	68489358	68489858	1.736	13	68419155	68419655	44.04
16	29	2.60425		13	68432655	68433155	15.51	13	68498358	68498858	4.432	13	68490358	68490858	2.28	13	68419655	68420155	62.75
17	29	2.56655		13	68433155	68433655	145.49	13	68498858	68499358	3.268	13	68490858	68491358	1.3	13	68420155	68420655	38.45
18	29	3.50382		13	68433655	68434155	62.05	13	68499358	68499858	4.432	13	68491358	68491858	5.484	13	68420655	68421155	49.48
19	29	2.57202		13	68467858	68468358	2.216	13	68499858	68500358	0.736	13	68491858	68492358	1.936	13	68421155	68421655	44.67
20	29	0.921403		13	68468358	68468858	0.184	13	68500358	68500858	1.532	13	68492358	68492858	0.8	13	68421655	68422155	39.71
21	29	5.35796		13	68468858	68469358	1.248	13	68500858	68501358	1.7	13	68492858	68493358	3.2	13	68422155	68422655	24.18
22	29	7.59249		13	68469358	68469858	1.068	13	68501358	68501858	16.164	13	68493858	68494358	0.016	13	68422655	68423155	26.01
23	29	3.76089		13	68469858	68470358	1.916	13	68501858	68502358	50.608	13	68494358	68494858	2.9	13	68423155	68423655	54.01
24	29	3.49826		13	68470358	68470858	1.184	13	68502358	68502858	9.236	13	68494858	68495358	3.584	13	68423655	68424155	41.26
25	29	19.3235		13	68470858	68471358	0.084	13	68502858	68503358	20.044	13	68495358	68495858	0.996	13	68424155	68424655	46.03
26	29	0.224244		13	68471358	68471858	0.432	13	68503358	68503858	19.396	13	68495858	68496358	3.004	13	68424655	68425155	55.49
27	29	9.96634		13	68471858	68472358	0.484	13	68503858	68504358	2.252	13	68496358	68496858	2.132	13	68425155	68425655	49.4
28	29	53.1589		13	68472358	68472858	1.9	13	68504358	68504858	1.016	13	68496858	68497358	7.468	13	68425655	68426155	45.71
0	30	-2.90515		13	68472858	68473358	0.484	13	68504858	68505358	4.2	13	68497358	68497858	3.328	13	68426155	68426655	49.06
1	30	-1.26552		13	68473358	68473858	3.264	13	68505358	68505858	4.696	13	68497858	68498358	2.672	13	68426655	68427155	36.25
2	30	1.37166		13	68473858	68474358	1.536	13	68505858	68506358	5.488	13	68498358	68498858	4.616	13	68427155	68427655	40.71
3	30	-4.02271		13	68474358	68474858	0.548	13	68506358	68506858	2.332	13	68498858	68499358	0.984	13	68427655	68428155	51.08
4	30	-3.64846		13	68474858	68475358	1.852	13	68506858	68507358	18.18	13	68499358	68499858	0.032	13	68428155	68428655	42.96
5	30	-6.68055		13	68477358	68477858	34.128	13	68507358	68507858	3.472	13	68499858	68500358	3.168	13	68428655	68429155	41.25
6	30	2.54592		13	68477858	68478358	1158.67	13	68507858	68508358	0.484	13	68500358	68500858	0.116	13	68429155	68429655	29.17
7	30	-2.22228		13	68479358	68479858	2.316	13	68508358	68508858	0.032	13	68500858	68501358	4.66	13	68429655	68430155	27.76
8	30	2.79056		13	68479858	68480358	1.048	13	68508858	68509358	2	13	68501358	68501858	15.22	13	68430155	68430655	40.64
9	30	1.58104		13	68480358	68480858	1.868	13	68509358	68509858	28.476	13	68501858	68502358	20.012	13	68430655	68431155	46.95
10	30	0.773141		13	68480858	68481358	2.632	13	68509858	68510358	9.352	13	68502358	68502858	10.624	13	68431155	68431655	33.48
11	30	7.86543		13	68481358	68481858	2.9	13	68510358	68510858	9.016	13	68502858	68503358	4.968	13	68431655	68432155	43.99
12	30	-1.14646		13	68481858	68482358	2.384	13	68510858	68511358	8.64	13	68503358	68503858	5.3	13	68432155	68432655	37.04
13	30	5.51336		13	68482358	68482858	2.384	13	68511358	68511858	6.18	13	68503858	68504358	0.516	13	68432655	68433155	37.6
14	30	8.55621		13	68482858	68483358	10.148	13	68511858	68512358	8.032	13	68504358	68504858	3.284	13	68433155	68433655	190.6
15	30	2.88442		13	68483358	68483858	9.2	13	68512358	68512858	8.068	13	68504858	68505358	1.496	13	68433655	68434155	145.31
16	30	7.78904		13	68483858	68484358	5.564	13	68512858	68513358	8.4	13	68505358	68505858	6.484	13	68468358	68468858	1.232
17	30	8.24118		13	68484358	68484858	8.868	13	68513358	68513858	6.016	13	68505858	68506358	4.88	13	68468858	68469358	1.384
18	30	10.8827		13	68484858	68485358	4.936	13	68513858	68514358	6.8	13	68506358	68506858	4.872	13	68469358	68469858	1.384
19	30	11.1309		13	68485358	68485858	1.768	13	68514358	68514858	7.264	13	68506858	68507358	3.868	13	68469858	68470358	0.432
20	30	15.6902		13	68485858	68486358	3.428	13	68514858	68515358	9.884	13	68507358	68507858	0.632	13	68470358	68470858	0.368
21	30	3.17292		13	68486358	68486858	10.032	13	68515358	68515858	9.072	13	68507858	68508358	2.468	13	68471358	68471858	1.016
22	30	11.411		13	68486858	68487358	24.44	13	68515858	68516358	4.272	13	68508358	68508858	0.816	13	68471858	68472358	1.3
23	30	10.1246		13	68487358	68487858	5.264	13	68516358	68516858	14.056	13	68508858	68509358	0.784	13	68472358	68472858	0.084
24	30	-2.94467		13	68487858	68488358	2.784	13	68516858	68517358	8.472	13	68509358	68509858	12.144	13	68472858	68473358	1.2
25	30	7.57426		13	68488358	68488858	8.6	13	68517358	68517858	2.432	13	68509858	68510358	6.484	13	68473858	68474358	0.032
26	30	14.8761		13	68488858	68489358	3.2	13	68517858	68518358	13.936	13	68510358	68510858	7.936	13	68474358	68474858	2.716
27	30	0.275253		13	68489358	68489858	5.112	13	68518358	68518858	0.664	13	68510858	68511358	6.916	13	68474858	68475358	2.052
28	30	10.1929		13	68489858	68490358	6.468	13	68518858	68519358	16.136	13	68511358	68511858	4.284	13	68475858	68476358	0.8
29	30	28.7662		13	68490358	68490858	7.752	13	68519358	68519858	21.928	13	68511858	68512358	4.432	13	68477358	68477858	3.656
0	31	-6.7449		13	68490858	68491358	4.404					13	68512358	68512858	3.252	13	68477858	68478358	217.276
1	31	-3.02505		13	68491358	68491858	3.416					13	68512858	68513358	5.316	13	68478358	68478858	1.584
2	31	-2.24243		13	68491858	68492358	2.516					13	68513358	68513858	4.88	13	68478858	68479358	0.284
3	31	-0.277418		13	68492358	68492858	3.3					13	68513858	68514358	8.604	13	68479358	68479858	0.8
4	31	1.33633		13	68492858	68493358	3.2					13	68514358	68514858	1.984	13	68479858	68480358	0.432
5	31	-0.563606		13	68493358	68493858	0.368					13	68514858	68515358	4.532	13	68480358	68480858	1.316
6	31	-2.85849		13	68493858	68494358	0.832					13	68515358	68515858	5.6	13	68480858	68481358	3.752
7	31	2.46991		13	68494358	68494858	2.3					13	68515858	68516358	3.012	13	68481358	68481858	1.148
8	31	0.35301		13	68494858	68495358	4.332					13	68516358	68516858	8.036	13	68481858	68482358	5.952
9	31	11.1362		13	68495358	68495858	4.684					13	68516858	68517358	6.536	13	68482358	68482858	2.996
10	31	1.67544		13	68495858	68496358	3.264					13	68517358	68517858	3.464	13	68482858	68483358	9.32
11	31	7.28703		13	68496358	68496858	5.788					13	68517858	68518358	9.888	13	68483358	68483858	3.364
12	31	7.21273		13	68496858	68497358	6.748					13	68518358	68518858	0.432	13	68483858	68484358	1.452
13	31	6.80629		13	68497358	68497858	4.864					13	68518858	68519358	9.384	13	68484358	68484858	0.268
14	31	3.55912		13	68497858	68498358	6.368					13	68519358	68519858	13.804	13	68484858	68485358	1.732
15	31	4.38251		13	68498358	68498858	3.384									13	68485358	68485858	3.116
16	31	6.91303		13	68498858	68499358	2.152									13	68485858	68486358	3.296
17	31	1.61501		13	68499358	68499858	2.032									13	68486358	68486858	7.036
18	31	12.7456		13	68499858	68500358	2.2									13	68486858	68487358	14.468
19	31	5.81094		13	68500358	68500858	2.616									13	68487358	68487858	5.916
20	31	5.34588		13	68500858	68501358	4.068									13	68487858	68488358	4.048
21	31	10.5282		13	68501358	68501858	16.88									13	68488358	68488858	9.32
22	31	4.11876		13	68501858	68502358	27.248									13	68488858	68489358	2.784
23	31	11.1368		13	68502358	68502858	5.012									13	68489358	68489858	4.864
24	31	-0.204832		13	68502858	68503358	14.92									13	68489858	68490358	4.852
25	31	-5.14193		13	68503358	68503858	10.188									13	68490358	68490858	4.012
26	31	0.313004		13	68503858	68504358	5.684									13	68490858	68491358	5.932
27	31	-0.873627		13	68504358	68504858	4.932									13	68491358	68491858	3.872
28	31	13.018		13	68504858	68505358	2.968									13	68491858	68492358	1.312
29	31	9.26852		13	68505358	68505858	2.932									13	68492358	68492858	4.252
30	31	41.1627		13	68505858	68506358	6									13	68492858	68493358	7.02
0	32	0.148103		13	68506358	68506858	2.768									13	68493358	68493858	0.468
1	32	-1.37325		13	68506858	68507358	7.6									13	68494358	68494858	1.212
2	32	0.750448		13	68507358	68507858	6.468									13	68494858	68495358	3.952
3	32	-4.01962		13	68507858	68508358	4.4									13	68495358	68495858	2.468
4	32	-1.8457		13	68508358	68508858	0.784									13	68495858	68496358	2.384
5	32	-0.897236		13	68508858	68509358	5.832									13	68496358	68496858	1.984
6	32	4.43616		13	68509358	68509858	18.06									13	68496858	68497358	5.9
7	32	3.4092		13	68509858	68510358	11.14									13	68497858	68498358	1.132
8	32	8.35333		13	68510358	68510858	10.076									13	68498358	68498858	2.868
9	32	7.48489		13	68510858	68511358	9.04									13	68498858	68499358	1.448
10	32	10.358		13	68511358	68511858	9.66									13	68499358	68499858	3.832
11	32	9.56455		13	68511858	68512358	10.204									13	68499858	68500358	1.72
12	32	8.73817		13	68512358	68512858	14.616									13	68500358	68500858	0.832
13	32	4.13249		13	68512858	68513358	7.336									13	68500858	68501358	1.7
14	32	6.29265		13	68513358	68513858	3.468									13	68501358	68501858	16.34
15	32	9.88578		13	68513858	68514358	5.68									13	68501858	68502358	34.408
16	32	12.2994		13	68514358	68514858	15.412									13	68502358	68502858	5.612
17	32	6.92247		13	68514858	68515358	10.572									13	68502858	68503358	10.396
18	32	6.56651		13	68515358	68515858	5.268									13	68503358	68503858	12.224
19	32	7.7952		13	68515858	68516358	9.492									13	68503858	68504358	5.8
20	32	12.5377		13	68516358	68516858	12.176									13	68504358	68504858	4.82
21	32	7.86819		13	68516858	68517358	4.316									13	68504858	68505358	0.6
22	32	4.12023		13	68517358	68517858	3.932									13	68505358	68505858	1.932
23	32	3.1289		13	68517858	68518358	8.136									13	68505858	68506358	3.284
24	32	-0.196715		13	68518358	68518858	1.532									13	68506358	68506858	2.984
25	32	6.42661		13	68518858	68519358	12.652									13	68506858	68507358	10.016
26	32	12.7207		13	68519358	68519858	10.752									13	68507358	68507858	2.468
27	32	-6.72454														13	68507858	68508358	2.248
28	32	3.96947														13	68508358	68508858	2.968
29	32	8.66942														13	68508858	68509358	1.9
30	32	-3.77471														13	68509358	68509858	13.828
31	32	31.7429														13	68509858	68510358	8.572
0	33	-2.79495														13	68510358	68510858	4.064
1	33	-4.57548														13	68510858	68511358	6.8
2	33	-5.57043														13	68511358	68511858	7.048
3	33	-0.400375														13	68511858	68512358	7.388
4	33	0.505095														13	68512358	68512858	2.912
5	33	1.78482														13	68512858	68513358	6.704
6	33	0.922472														13	68513358	68513858	7.164
7	33	9.32859														13	68513858	68514358	3.004
8	33	3.4845														13	68514358	68514858	3.98
9	33	5.38819														13	68514858	68515358	5.352
10	33	0.934592														13	68515358	68515858	2.884
11	33	3.94292														13	68515858	68516358	3.48
12	33	1.91728														13	68516358	68516858	7.4
13	33	7.1892														13	68516858	68517358	5.904
14	33	3.82414														13	68517358	68517858	3.28
15	33	-1.08633														13	68517858	68518358	11.536
16	33	5.11105														13	68518358	68518858	2.8
17	33	6.89229														13	68518858	68519358	11.032
18	33	-0.90751														13	68519358	68519858	12.436
19	33	6.50966
20	33	9.40105
21	33	3.0435
22	33	2.97713
23	33	5.91408
24	33	-1.54776
25	33	1.47755
26	33	4.72379
27	33	-4.36788
28	33	6.21125
29	33	-4.01215
30	33	-9.7503
31	33	-7.36294
32	33	59.899
0	34	0.719526
1	34	-0.375132
2	34	2.21304
3	34	-2.68817
4	34	0.273466
5	34	1.58444
6	34	1.96552
7	34	5.8865
8	34	2.21197
9	34	7.1165
10	34	2.94731
11	34	11.3191
12	34	8.48288
13	34	4.85521
14	34	8.63077
15	34	13.4914
16	34	2.1898
17	34	2.20777
18	34	14.5401
19	34	6.21146
20	34	15.5205
21	34	6.32078
22	34	4.74293
23	34	-2.11821
24	34	6.74455
25	34	7.27241
26	34	3.97664
27	34	-7.02803
28	34	-6.71877
29	34	1.11916
30	34	-4.07861
31	34	-4.39985
32	34	-6.52198
33	34	37.3899
0	35	0.994821
1	35	-0.161937
2	35	1.20951
3	35	-3.17217
4	35	-1.93731
5	35	1.42126
6	35	-4.49586
7	35	2.68542
8	35	4.20666
9	35	8.69925
10	35	21.7975
11	35	13.0506
12	35	10.0777
13	35	12.0108
14	35	5.90566
15	35	14.0673
16	35	15.843
17	35	16.6565
18	35	15.4022
19	35	13.948
20	35	13.2807
21	35	10.6484
22	35	4.68557
23	35	4.23475
24	35	6.43947
25	35	8.48949
26	35	13.006
27	35	9.63066
28	35	-1.83692
29	35	5.4809
30	35	1.44016
31	35	1.77489
32	35	-6.53202
33	35	5.55972
34	35	8.59892
0	36	-2.42631
1	36	2.95029
2	36	0.605232
3	36	0.7038
4	36	-4.21849
5	36	-1.68378
6	36	4.0764
7	36	0.444475
8	36	13.6678
9	36	5.46823
10	36	11.0469
11	36	8.38165
12	36	6.38516
13	36	3.01401
14	36	11.6128
15	36	5.03818
16	36	8.98202
17	36	11.9538
18	36	13.4255
19	36	13.171
20	36	8.52442
21	36	13.1025
22	36	7.03008
23	36	7.42255
24	36	-0.53638
25	36	0.816297
26	36	2.37144
27	36	4.10895
28	36	-6.49347
29	36	-5.60412
30	36	-10.771
31	36	-9.23427
32	36	-5.98358
33	36	-5.21922
34	36	-5.68833
35	36	-12.0426
0	37	-1.36629
1	37	-3.47003
2	37	3.67661
3	37	-1.87355
4	37	-0.214481
5	37	-0.181095
6	37	-3.39099
7	37	3.23967
8	37	7.87708
9	37	13.3908
10	37	9.86644
11	37	8.51616
12	37	1.90123
13	37	3.27335
14	37	3.50688
15	37	7.04032
16	37	9.23799
17	37	11.0452
18	37	-0.923312
19	37	4.17696
20	37	7.89955
21	37	2.89078
22	37	-3.02968
23	37	-4.79528
24	37	-0.0246771
25	37	2.31915
26	37	-1.25693
27	37	-7.64073
28	37	-7.83073
29	37	-4.65603
30	37	-3.23963
31	37	-6.90851
32	37	-7.94686
33	37	-5.84838
34	37	-11.7016
35	37	-12.8071
36	37	24.8441
0	38	-3.36529
1	38	-2.37849
2	38	-3.44043
3	38	1.16038
4	38	1.34076
5	38	-0.347617
6	38	1.859
7	38	3.26263
8	38	5.77366
9	38	7.06502
10	38	6.73863
11	38	7.59911
12	38	10.0445
13	38	8.78023
14	38	5.82936
15	38	2.81704
16	38	3.05587
17	38	3.95847
18	38	5.32085
19	38	3.73516
20	38	4.34843
21	38	3.11775
22	38	1.50104
23	38	3.73458
24	38	6.87848
25	38	2.51071
26	38	0.827012
27	38	5.57442
28	38	1.4378
29	38	-2.77253
30	38	-4.52411
31	38	-2.18006
32	38	-1.30365
33	38	4.76441
34	38	-10.3564
35	38	1.32215
36	38	-19.4527
37	38	44.8073
0	39	-2.94302
1	39	-0.968716
2	39	1.09089
3	39	-1.1394
4	39	-3.36865
5	39	1.54321
6	39	6.20837
7	39	6.36333
8	39	-1.78984
9	39	10.0502
10	39	4.40097
11	39	7.38638
12	39	8.57537
13	39	10.314
14	39	2.25493
15	39	3.15612
16	39	2.79509
17	39	6.11075
18	39	5.3466
19	39	0.917045
20	39	5.38216
21	39	-0.181223
22	39	6.14137
23	39	3.1249
24	39	-2.3838
25	39	1.25709
26	39	4.09516
27	39	7.99051
28	39	-3.61015
29	39	-1.13168
30	39	-9.90261
31	39	-6.23578
32	39	9.94434
33	39	-3.00891
34	39	1.93653
35	39	-6.22132
36	39	-6.39676
37	39	7.55374
38	39	-1.88771
0	40	6.86227
1	40	-2.87048
2	40	-0.45202
3	40	-3.04032
4	40	-6.0254
5	40	-6.1548
6	40	-2.61046
7	40	4.57906
8	40	-1.54322
9	40	4.89763
10	40	9.89263
11	40	-3.54583
12	40	7.4039
13	40	7.67762
14	40	-0.488179
15	40	-0.118367
16	40	-2.41158
17	40	2.74537
18	40	-0.888189
19	40	-2.43655
20	40	-0.471544
21	40	-2.71814
22	40	-0.676303
23	40	0.513397
24	40	4.29627
25	40	2.1467
26	40	0.909461
27	40	-0.601242
28	40	-2.38713
29	40	-3.77672
30	40	-2.35848
31	40	-7.65438
32	40	-2.30378
33	40	2.18475
34	40	-14.042
35	40	-7.13817
36	40	-6.27317
37	40	13.4731
38	40	-12.1537
39	40	43.4548
0	41	-1.91436
1	41	-0.774337
2	41	-2.3351
3	41	-3.05661
4	41	1.42524
5	41	-1.05192
6	41	-1.71274
7	41	3.29671
8	41	3.31088
9	41	5.92145
10	41	4.63907
11	41	8.27612
12	41	7.32421
13	41	-0.645962
14	41	8.23646
15	41	4.06522
16	41	6.57527
17	41	0.505691
18	41	-0.377948
19	41	-0.714969
20	41	0.526665
21	41	0.277028
22	41	0.445883
23	41	3.23239
24	41	0.283428
25	41	0.453271
26	41	-1.06859
27	41	-1.9752
28	41	-2.77623
29	41	0.125247
30	41	-1.80892
31	41	-4.28258
32	41	1.32882
33	41	-6.41359
34	41	-0.913852
35	41	-1.00666
36	41	8.31713
37	41	14.0693
38	41	8.56982
39	41	8.11446
40	41	62.4504
0	42	0.567199
1	42	1.36168
2	42	-2.82976
3	42	-1.06551
4	42	4.28171
5	42	3.84954
6	42	-0.10423
7	42	5.31206
8	42	7.65568
9	42	8.86959
10	42	2.13263
11	42	0.898358
12	42	8.40008
13	42	1.22758
14	42	3.23021
15	42	1.41673
16	42	4.33244
17	42	2.43021
18	42	4.37398
19	42	2.25441
20	42	2.92259
21	42	5.05851
22	42	0.960802
23	42	3.57366
24	42	-4.28914
25	42	-1.5903
26	42	-0.688949
27	42	-1.88983
28	42	2.70232
29	42	-2.0736
30	42	-4.72006
31	42	2.23149
32	42	2.54541
33	42	1.08703
34	42	1.09168
35	42	-1.24227
36	42	3.93283
37	42	7.84165
38	42	17.1952
39	42	11.1276
40	42	-23.0968
41	42	79.3354
0	43	-1.21398
1	43	4.03632
2	43	-2.61385
3	43	-0.809781
4	43	-3.67154
5	43	-3.00716
6	43	-2.91852
7	43	2.97998
8	43	-1.00264
9	43	4.45035
10	43	-0.0585297
11	43	5.22376
12	43	-1.74837
13	43	1.62912
14	43	4.77755
15	43	8.03871
16	43	5.99953
17	43	2.98496
18	43	7.58977
19	43	4.22713
20	43	0.729886
21	43	1.04993
22	43	5.44921
23	43	3.19099
24	43	2.68049
25	43	-1.81825
26	43	4.34112
27	43	-2.293
28	43	-5.94476
29	43	4.93681
30	43	4.61627
31	43	-4.59286
32	43	3.1962
33	43	0.0271128
34	43	2.05417
35	43	-4.30356
36	43	-2.1445
37	43	-0.059492
38	43	1.65829
39	43	4.36618
40	43	-10.6375
41	43	-5.69151
42	43	0.350377
0	44	-1.83047
1	44	4.6035
2	44	-1.796
3	44	2.55692
4	44	-2.12604
5	44	0.282531
6	44	0.611478
7	44	0.102033
8	44	4.44641
9	44	4.00014
10	44	5.39294
11	44	2.58665
12	44	1.03436
13	44	1.21392
14	44	3.84196
15	44	2.08044
16	44	3.87486
17	44	0.798759
18	44	1.47013
19	44	5.84012
20	44	2.56716
21	44	-1.13202
22	44	-1.45514
23	44	4.2147
24	44	-2.21018
25	44	-2.03241
26	44	-4.79632
27	44	-4.3848
28	44	-4.33984
29	44	-3.19761
30	44	-5.84193
31	44	3.93848
32	44	-3.37731
33	44	-5.28873
34	44	-8.14039
35	44	-0.203141
36	44	9.20037
37	44	8.21623
38	44	4.66453
39	44	5.64245
40	44	-2.12359
41	44	-2.83943
42	44	-25.965
43	44	57.8459
0	45	-1.83315
1	45	0.49371
2	45	2.95253
3	45	4.31678
4	45	-3.85373
5	45	0.181321
6	45	6.5528
7	45	1.47619
8	45	4.22866
9	45	6.90664
10	45	2.12623
11	45	4.07145
12	45	5.80875
13	45	1.10051
14	45	-0.3846
15	45	5.51223
16	45	3.71822
17	45	4.68147
18	45	0.685296
19	45	-1.12772
20	45	0.921031
21	45	-1.96403
22	45	0.222155
23	45	0.506312
24	45	1.91944
25	45	-3.45184
26	45	2.28461
27	45	8.47249
28	45	-1.14638
29	45	-0.0335956
30	45	-2.76691
31	45	-4.86774
32	45	-2.93655
33	45	-4.62405
34	45	5.39934
35	45	-0.168066
36	45	12.491
37	45	10.4778
38	45	5.08287
39	45	3.55654
40	45	3.9871
41	45	-5.34071
42	45	-4.49007
43	45	-15.3727
44	45	98.9106
0	46	-3.83264
1	46	0.703263
2	46	-1.64716
3	46	1.37649
4	46	2.37053
5	46	0.703316
6	46	-2.81088
7	46	1.5541
8	46	8.26749
9	46	4.07788
10	46	3.47211
11	46	4.83575
12	46	11.1642
13	46	5.26866
14	46	0.736797
15	46	1.72273
16	46	1.32243
17	46	2.07201
18	46	6.74355
19	46	0.130964
20	46	1.89071
21	46	4.79036
22	46	2.07925
23	46	-4.34507
24	46	6.00093
25	46	2.45233
26	46	5.54124
27	46	4.41147
28	46	0.754892
29	46	1.34651
30	46	2.82066
31	46	8.41762
32	46	-1.29922
33	46	8.54374
34	46	1.45715
35	46	5.4673
36	46	3.53067
37	46	13.8409
38	46	5.84546
39	46	4.04141
40	46	0.113101
41	46	3.50479
42	46	15.2367
43	46	19.103
44	46	-0.472846
45	46	30.7065
0	47	2.07398
1	47	0.618001
2	47	-0.102831
3	47	0.569925
4	47	1.88716
5	47	1.49942
6	47	-5.4623
7	47	-0.0162819
8	47	8.75245
9	47	4.32089
10	47	5.63823
11	47	4.80628
12	47	-0.631426
13	47	2.22526
14	47	5.0871
15	47	2.80919
16	47	2.48578
17	47	9.03452
18	47	4.27504
19	47	0.202895
20	47	1.99544
21	47	1.65144
22	47	3.47889
23	47	-1.16666
24	47	2.76215
25	47	4.93824
26	47	3.94272
27	47	-0.70933
28	47	2.45515
29	47	0.796743
30	47	1.46116
31	47	4.79524
32	47	11.1843
33	47	0.707741
34	47	3.12957
35	47	2.85236
36	47	3.61479
37	47	-0.404646
38	47	22.2911
39	47	8.38053
40	47	5.93137
41	47	0.339691
42	47	-5.5828
43	47	-0.379181
44	47	4.9057
45	47	-6.02361
46	47	33.6327
0	48	4.29988
1	48	3.01343
2	48	2.70683
3	48	-1.51483
4	48	2.69451
5	48	4.47846
6	48	7.32332
7	48	4.66
8	48	9.10276
9	48	1.4041
10	48	6.68572
11	48	8.69848
12	48	6.13908
13	48	-1.19495
14	48	4.88237
15	48	3.8182
16	48	2.74947
17	48	5.14617
18	48	3.48521
19	48	3.26821
20	48	4.41588
21	48	2.10916
22	48	0.328259
23	48	2.36078
24	48	-1.69282
25	48	1.48195
26	48	-1.27679
27	48	-2.44894
28	48	-1.44699
29	48	4.89214
30	48	1.83988
31	48	-3.64586
32	48	1.74335
33	48	-1.9052
34	48	3.40329
35	48	4.6001
36	48	13.7065
37	48	7.8443
38	48	10.835
39	48	6.78118
40	48	-0.010989
41	48	4.28373
42	48	13.7279
43	48	2.26705
44	48	-5.24481
45	48	0.679844
46	48	6.43422
47	48	32.9834
0	49	-0.776292
1	49	3.61672
2	49	-0.161016
3	49	-1.91244
4	49	-2.40192
5	49	-2.42449
6	49	1.80278
7	49	1.76322
8	49	6.67645
9	49	3.33671
10	49	8.91548
11	49	9.06939
12	49	4.13703
13	49	5.86381
14	49	7.4646
15	49	8.54397
16	49	5.48099
17	49	7.32967
18	49	1.74364
19	49	-2.45263
20	49	1.3694
21	49	-1.57069
22	49	2.88407
23	49	-1.7463
24	49	2.73209
25	49	-0.817707
26	49	3.0994
27	49	-2.07482
28	49	4.12275
29	49	5.03727
30	49	0.728706
31	49	-2.26444
32	49	5.47292
33	49	4.38559
34	49	-0.823713
35	49	2.52997
36	49	10.1495
37	49	11.3936
38	49	2.57356
39	49	14.1473
40	49	4.66777
41	49	5.66001
42	49	-1.92564
43	49	9.68641
44	49	3.90144
45	49	-1.08531
46	49	-0.513694
47	49	-6.33309
48	49	-22.9541
0	50	-0.139544
1	50	1.20132
2	50	3.29216
3	50	1.13447
4	50	-3.91531
5	50	-1.08624
6	50	0.868413
7	50	4.98238
8	50	8.00949
9	50	5.70017
10	50	0.959968
11	50	8.29228
12	50	9.50257
13	50	4.31562
14	50	6.69768
15	50	2.57706
16	50	3.46339
17	50	6.12039
18	50	5.77729
19	50	5.71733
20	50	6.82485
21	50	7.86662
22	50	0.921633
23	50	1.56059
24	50	-4.32306
25	50	0.530245
26	50	-1.71338
27	50	4.56759
28	50	1.33128
29	50	4.41592
30	50	7.0027
31	50	6.92752
32	50	-0.0763238
33	50	3.35355
34	50	7.56017
35	50	11.3517
36	50	10.3575
37	50	10.448
38	50	6.46959
39	50	13.0452
40	50	8.59143
41	50	3.78626
42	50	2.71933
43	50	-3.38904
44	50	-0.863017
45	50	-8.34908
46	50	6.36958
47	50	-0.0320795
48	50	-4.83117
49	50	28.044
0	51	0.0799611
1	51	-3.93334
2	51	-1.44864
3	51	-0.219716
4	51	3.15372
5	51	-0.62195
6	51	0.85562
7	51	5.98742
8	51	5.37783
9	51	7.1226
10	51	6.24195
11	51	2.11972
12	51	5.31069
13	51	5.19615
14	51	1.00867
15	51	3.20506
16	51	3.48162
17	51	3.97531
18	51	5.63631
19	51	0.860029
20	51	4.03126
21	51	4.39559
22	51	4.27592
23	51	5.12033
24	51	1.25481
25	51	3.22385
26	51	-0.887497
27	51	2.71811
28	51	-0.170335
29	51	1.07852
30	51	4.52264
31	51	6.46202
32	51	-0.82921
33	51	-1.17531
34	51	1.16577
35	51	12.6291
36	51	5.40844
37	51	15.7461
38	51	8.90177
39	51	10.295
40	51	6.52173
41	51	3.64158
42	51	-0.66049
43	51	1.89171
44	51	1.52143
45	51	1.88557
46	51	0.401955
47	51	8.73715
48	51	-11.3814
49	51	-2.03301
50	51	10.2833
0	52	1.3569
1	52	0.482841
2	52	0.58233
3	52	-2.20764
4	52	1.22823
5	52	3.41309
6	52	1.73455
7	52	4.1036
8	52	3.94767
9	52	9.0158
10	52	5.90019
11	52	8.11642
12	52	6.94117
13	52	0.591588
14	52	3.60281
15	52	4.87401
16	52	-1.19578
17	52	1.06634
18	52	4.45499
19	52	-1.47097
20	52	6.07888
21	52	3.32736
22	52	0.197731
23	52	0.425971
24	52	3.63234
25	52	0.0691367
26	52	0.767593
27	52	1.37152
28	52	-2.19253
29	52	1.65005
30	52	4.31693
31	52	-2.23144
32	52	0.639142
33	52	3.04208
34	52	-2.17144
35	52	3.75924
36	52	7.07212
37	52	1.45274
38	52	2.03292
39	52	-1.95856
40	52	-2.59256
41	52	1.49471
42	52	3.2639
43	52	-3.58292
44	52	0.28857
45	52	0.373796
46	52	1.7934
47	52	3.44641
48	52	2.77158
49	52	-7.58561
50	52	-2.44017
51	52	2.43584
0	53	-3.20893
1	53	-1.46508
2	53	-1.77795
3	53	2.57885
4	53	-0.596064
5	53	0.905093
6	53	3.31056
7	53	1.6756
8	53	7.41352
9	53	4.74851
10	53	6.04689
11	53	1.26053
12	53	6.57769
13	53	2.15584
14	53	4.94355
15	53	5.18452
16	53	1.83166
17	53	1.68175
18	53	5.02896
19	53	3.89434
20	53	3.39458
21	53	1.94113
22	53	2.49111
23	53	5.32523
24	53	2.98773
25	53	1.52696
26	53	0.919719
27	53	-0.912364
28	53	0.0219161
29	53	-1.30601
30	53	1.27919
31	53	-0.554325
32	53	0.838396
33	53	11.2987
34	53	2.35103
35	53	6.30179
36	53	7.998
37	53	5.11592
38	53	4.13948
39	53	3.23972
40	53	6.64877
41	53	0.487171
42	53	6.01607
43	53	-5.50841
44	53	2.30453
45	53	-6.33992
46	53	0.544385
47	53	9.2366
48	53	2.85083
49	53	5.73569
50	53	12.9349
51	53	-2.60504
52	53	55.9752
0	54	0.586476
1	54	2.68441
2	54	1.66266
3	54	-0.265498
4	54	0.380764
5	54	3.13035
6	54	1.7101
7	54	4.93125
8	54	2.05564
9	54	5.68968
10	54	5.85405
11	54	3.20639
12	54	7.07605
13	54	3.30357
14	54	1.15479
15	54	1.0604
16	54	4.15354
17	54	4.25526
18	54	4.16742
19	54	0.57711
20	54	5.42705
21	54	-1.0918
22	54	2.3952
23	54	0.244041
24	54	-0.0428453
25	54	-0.186502
26	54	2.36421
27	54	-0.440072
28	54	0.261577
29	54	-0.222824
30	54	0.687904
31	54	-0.982614
32	54	5.74367
33	54	2.53552
34	54	2.51299
35	54	4.09773
36	54	3.90789
37	54	3.35196
38	54	11.7832
39	54	7.248
40	54	-4.08434
41	54	1.24269
42	54	4.21829
43	54	5.71384
44	54	1.13292
45	54	3.99613
46	54	-0.545787
47	54	-1.17442
48	54	-5.12112
49	54	8.19079
50	54	10.0004
51	54	9.1461
52	54	13.9533
53	54	53.3231
0	55	-0.312786
1	55	1.8639
2	55	3.22661
3	55	-1.42112
4	55	-0.503311
5	55	7.52089
6	55	-0.702512
7	55	4.72442
8	55	5.4509
9	55	7.44503
10	55	1.77494
11	55	4.71028
12	55	4.28801
13	55	4.77644
14	55	3.14185
15	55	3.65096
16	55	3.92136
17	55	3.55824
18	55	3.96527
19	55	7.54297
20	55	3.67036
21	55	5.98087
22	55	3.94761
23	55	4.88358
24	55	4.18407
25	55	5.5733
26	55	2.91173
27	55	0.344649
28	55	2.91066
29	55	2.24654
30	55	3.88256
31	55	4.5681
32	55	3.70479
33	55	4.09212
34	55	10.8042
35	55	7.02265
36	55	6.79373
37	55	12.898
38	55	10.3216
39	55	0.636488
40	55	5.37316
41	55	3.3469
42	55	-1.82805
43	55	8.28029
44	55	10.0527
45	55	5.44652
46	55	7.74822
47	55	-1.74211
48	55	-1.312
49	55	5.31036
50	55	7.40795
51	55	14.3822
52	55	7.99889
53	55	-4.68416
54	55	47.1034
0	56	1.0707
1	56	3.93493
2	56	-0.607859
3	56	-3.52995
4	56	-4.5656
5	56	-4.633
6	56	-3.43317
7	56	0.783232
8	56	3.36267
9	56	6.76257
10	56	8.39481
11	56	4.37387
12	56	4.63973
13	56	2.26827
14	56	2.50985
15	56	6.35419
16	56	4.57999
17	56	5.17001
18	56	3.86049
19	56	9.41929
20	56	11.9201
21	56	2.41724
22	56	3.23236
23	56	-1.46063
24	56	-3.39181
25	56	2.40394
26	56	-1.0926
27	56	3.02867
28	56	1.02072
29	56	5.74408
30	56	6.34663
31	56	6.32451
32	56	2.10809
33	56	4.47978
34	56	4.80393
35	56	-0.068138
36	56	9.10438
37	56	15.9677
38	56	3.58395
39	56	-2.0515
40	56	2.72165
41	56	0.627402
42	56	2.68703
43	56	-3.44354
44	56	3.69766
45	56	-0.285317
46	56	8.37043
47	56	2.81815
48	56	2.97519
49	56	4.66771
50	56	10.8885
51	56	-0.756128
52	56	15.3461
53	56	15.1256
54	56	10.948
55	56	9.20032
0	57	-1.76371
1	57	3.02612
2	57	1.97603
3	57	2.3382
4	57	0.666103
5	57	3.47461
6	57	3.04952
7	57	2.06667
8	57	7.25403
9	57	7.53411
10	57	6.18555
11	57	6.60851
12	57	7.94976
13	57	5.48017
14	57	7.44961
15	57	3.78554
16	57	2.30155
17	57	5.26934
18	57	4.64494
19	57	4.47075
20	57	6.72864
21	57	4.37512
22	57	6.04382
23	57	5.08963
24	57	3.65381
25	57	-0.149491
26	57	3.18361
27	57	5.01934
28	57	5.48484
29	57	2.69242
30	57	-2.54677
31	57	9.04006
32	57	10.5718
33	57	6.47873
34	57	9.54038
35	57	2.46069
36	57	11.2289
37	57	4.17815
38	57	18.3076
39	57	9.09721
40	57	-0.943838
41	57	6.96577
42	57	9.7751
43	57	15.5951
44	57	2.71331
45	57	2.96552
46	57	6.71238
47	57	5.15939
48	57	0.514493
49	57	1.78851
50	57	8.09125
51	57	11.6019
52	57	6.65069
53	57	15.3847
54	57	0.000621587
55	57	-6.61209
56	57	42.5543
0	58	-1.57104
1	58	-3.70135
2	58	2.42085
3	58	1.167
4	58	2.47574
5	58	-0.792353
6	58	-1.58805
7	58	7.67845
8	58	7.50133
9	58	4.95804
10	58	14.2361
11	58	3.50879
12	58	6.34417
13	58	5.62966
14	58	3.34062
15	58	3.17946
16	58	2.23895
17	58	1.59672
18	58	5.94276
19	58	5.16728
20	58	7.40617
21	58	3.1606
22	58	4.32487
23	58	4.47195
24	58	1.94597
25	58	4.68756
26	58	1.63746
27	58	5.17335
28	58	1.69504
29	58	2.74503
30	58	7.31179
31	58	4.25703
32	58	7.71436
33	58	6.49889
34	58	0.984138
35	58	8.1568
36	58	10.4241
37	58	19.4104
38	58	8.76737
39	58	12.6875
40	58	9.3141
41	58	10.3625
42	58	4.28738
43	58	6.2342
44	58	7.95381
45	58	6.36036
46	58	5.54591
47	58	6.86761
48	58	2.91188
49	58	12.9271
50	58	5.80879
51	58	10.062
52	58	9.05014
53	58	7.92962
54	58	2.12817
55	58	1.43137
56	58	-12.0699
57	58	33.968
0	59	0.547738
1	59	3.88615
2	59	2.43674
3	59	0.255794
4	59	3.62527
5	59	-0.0681677
6	59	3.63453
7	59	8.91353
8	59	3.36354
9	59	4.58664
10	59	10.4573
11	59	6.32628
12	59	6.56624
13	59	2.31439
14	59	0.214679
15	59	3.90586
16	59	8.95131
17	59	1.57493
18	59	8.43412
19	59	1.83529
20	59	-2.94136
21	59	3.87555
22	59	0.0494683
23	59	-1.70981
24	59	3.38758
25	59	5.16698
26	59	-1.39701
27	59	2.20845
28	59	-1.35808
29	59	3.6452
30	59	2.73466
31	59	5.15635
32	59	7.20189
33	59	2.35999
34	59	2.67053
35	59	4.79788
36	59	6.922
37	59	10.065
38	59	1.3427
39	59	14.2487
40	59	3.77424
41	59	5.5687
42	59	3.57533
43	59	9.49605
44	59	4.6852
45	59	0.402745
46	59	10.0826
47	59	1.93368
48	59	2.52055
49	59	5.55748
50	59	4.58358
51	59	-0.413809
52	59	2.75399
53	59	2.05128
54	59	-5.62415
55	59	9.21706
56	59	-10.1016
57	59	-0.612079
58	59	33.249
0	60	-0.182417
1	60	1.91252
2	60	3.30601
3	60	1.14272
4	60	5.05576
5	60	1.14462
6	60	5.34409
7	60	4.68495
8	60	9.9189
9	60	14.4267
10	60	6.76882
11	60	8.42603
12	60	8.621
13	60	5.41266
14	60	4.59178
15	60	6.11879
16	60	5.27317
17	60	5.98336
18	60	2.34343
19	60	1.59154
20	60	4.52853
21	60	1.23979
22	60	-0.146417
23	60	2.95885
24	60	5.98717
25	60	-0.750489
26	60	0.608658
27	60	2.57829
28	60	6.98635
29	60	0.615365
30	60	5.39832
31	60	3.41208
32	60	4.31084
33	60	1.0159
34	60	9.08198
35	60	7.05909
36	60	6.68975
37	60	10.3459
38	60	2.03903
39	60	5.71126
40	60	8.2878
41	60	5.29
42	60	-0.299884
43	60	0.548806
44	60	2.63361
45	60	7.36611
46	60	7.94589
47	60	0.927858
48	60	-1.71306
49	60	7.42259
50	60	1.76247
51	60	-0.866413
52	60	7.2399
53	60	2.12153
54	60	13.9329
55	60	7.44227
56	60	-1.94608
57	60	-7.71547
58	60	8.71873
59	60	54.6976
0	61	1.37295
1	61	-1.54264
2	61	2.94372
3	61	2.1419
4	61	1.26404
5	61	1.34437
6	61	3.79397
7	61	7.9458
8	61	7.36032
9	61	12.9546
10	61	7.05252
11	61	6.09406
12	61	1.04531
13	61	6.35882
14	61	4.61029
15	61	5.88908
16	61	6.32614
17	61	5.35662
18	61	3.2465
19	61	6.17217
20	61	5.66669
21	61	2.22204
22	61	5.49111
23	61	2.75695
24	61	2.92545
25	61	5.16937
26	61	1.15353
27	61	2.1736
28	61	7.53712
29	61	4.56662
30	61	6.08437
31	61	7.68789
32	61	8.56014
33	61	9.8574
34	61	-0.776242
35	61	7.17277
36	61	13.2785
37	61	6.13788
38	61	7.05124
39	61	9.19433
40	61	7.14826
41	61	11.1975
42	61	5.25246
43	61	6.02903
44	61	6.36099
45	61	3.67697
46	61	3.41584
47	61	3.13352
48	61	7.43882
49	61	10.9967
50	61	7.30462
51	61	7.35708
52	61	5.72341
53	61	2.50232
54	61	9.12659
55	61	8.73211
56	61	6.99103
57	61	-1.06835
58	61	3.18872
59	61	4.30409
60	61	29.6177
0	62	-2.26064
1	62	2.95352
2	62	4.48575
3	62	-1.12384
4	62	-0.696337
5	62	3.0094
6	62	2.21164
7	62	3.29066
8	62	9.21123
9	62	4.56265
10	62	4.16244
11	62	2.05444
12	62	0.422432
13	62	5.64345
14	62	7.54271
15	62	5.07741
16	62	7.86483
17	62	3.29989
18	62	10.8223
19	62	4.12343
20	62	1.65096
21	62	6.75839
22	62	1.94323
23	62	6.77192
24	62	4.76109
25	62	0.473223
26	62	1.00339
27	62	4.74356
28	62	3.81754
29	62	1.33963
30	62	2.94099
31	62	6.00174
32	62	8.1047
33	62	4.10544
34	62	6.72577
35	62	10.0226
36	62	12.0241
37	62	7.23273
38	62	5.98574
39	62	1.87066
40	62	6.29838
41	62	7.35515
42	62	11.6181
43	62	10.3138
44	62	4.42163
45	62	3.51822
46	62	2.25352
47	62	7.82765
48	62	3.93584
49	62	5.56837
50	62	8.74752
51	62	2.87868
52	62	6.63277
53	62	15.3183
54	62	0.619395
55	62	-3.39606
56	62	7.86774
57	62	11.2823
58	62	-1.42141
59	62	6.54684
60	62	-5.55198
61	62	61.9274
0	63	1.15947
1	63	4.19017
2	63	7.29467
3	63	1.24833
4	63	3.14821
5	63	5.65114
6	63	3.34248
7	63	5.90747
8	63	5.98247
9	63	9.02815
10	63	12.5994
11	63	8.34275
12	63	9.79701
13	63	3.36424
14	63	4.10608
15	63	5.87231
16	63	5.85256
17	63	9.84659
18	63	4.40782
19	63	2.32859
20	63	3.39669
21	63	5.25783
22	63	5.06396
23	63	2.40086
24	63	1.13943
25	63	7.62608
26	63	5.3323
27	63	4.74134
28	63	1.48122
29	63	5.54625
30	63	3.05974
31	63	6.70339
32	63	1.69893
33	63	6.67774
34	63	1.86552
35	63	5.24582
36	63	9.57199
37	63	7.73564
38	63	12.6795
39	63	2.17725
40	63	1.26794
41	63	5.28938
42	63	6.10943
[truncated: 1,164 more rows]

## Sheet: Figure S29d
Figure S29d
CEBPA in WL group				RNA-seq signal																	Interaction metaplots of promoter-centered regions													ΔRPS between tissues
Heatmap of intensity				GOM				MAD				RAD				ULB					GOM			MAD			RAD			ULB				ULB vs. GOM		ULB vs. MAD		ULB vs. RAD
Bin 1	Bin 2	Intensity		Chromosome	Start	End	Signal value	Chromosome	Start	End	Signal value	Chromosome	Start	End	Signal value	Chromosome	Start	End	Signal value		Bin 1	Bin 2	Intensity	Bin 1	Bin 2	Intensity	Bin 1	Bin 2	Intensity	Bin 1	Bin 2	Intensity		E_start	ΔRPS	E_start	ΔRPS	E_start	ΔRPS
0	1	11.4178		6	43005468	43005968	3.4	6	43005468	43005968	2.192	6	43005468	43005968	6.084	6	43005468	43005968	0.828		17	1	2.19102	17	2	2.2464	17	2	1.9721	17	4	5.23507		43035000	3.29203	43035000	7.7502	43025000	-6.73325
0	2	-31.9231		6	43005968	43006468	4.388	6	43005968	43006468	1.544	6	43005968	43006468	11.072	6	43005968	43006468	1.752		17	2	2.13422	17	3	3.21299	17	3	2.93051	17	5	2.35815		43135000	-5.80094	43130000	-3.63681	43035000	8.10807
1	2	-6.71681		6	43006468	43006968	6.328	6	43006468	43006968	3.444	6	43006468	43006968	18.24	6	43006468	43006968	1.548		17	3	0.57546	17	4	5.13001	17	4	2.76407	17	6	4.47027		43150000	-6.01275	43155000	1.77985	43155000	6.60429
0	3	-11.5286		6	43006968	43007468	3.212	6	43006968	43007468	2.212	6	43006968	43007468	8.016	6	43008468	43008968	0.2		17	4	5.11357	17	5	6.29814	17	5	9.09139	17	7	12.074		43155000	-6.01813	43160000	5.03689	43160000	6.63851
1	3	-13.7718		6	43007468	43007968	1.472	6	43007968	43008468	0.736	6	43007468	43007968	1.58	6	43016968	43017468	0.536		17	5	3.63415	17	6	7.64783	17	6	6.91296	17	8	5.75663		43160000	2.21173	43170000	3.36712	43170000	3.3153
2	3	-23.344		6	43007968	43008468	0.128	6	43008468	43008968	2.464	6	43007968	43008468	3.384	6	43017468	43017968	0.164		17	6	1.53678	17	7	4.32375	17	7	3.96588	26	17	6.94192		43170000	1.63712	43175000	5.93574	43175000	1.0864
0	4	-7.39151		6	43008468	43008968	6.1	6	43008968	43009468	0.8	6	43008468	43008968	8.9	6	43083203	43083703	1153.59		17	7	8.78192	26	17	10.5787	17	8	4.10629	27	17	4.01754		43175000	5.6478	43180000	4.10409	43180000	0.890187
1	4	-19.4781		6	43009468	43009968	0.8	6	43011468	43011968	0.472	6	43010468	43010968	0.136	6	43083703	43084203	1150.99		17	8	0.788964	27	17	3.07391	26	17	2.74959	28	17	7.57259		43180000	-0.488894	43185000	2.21976	43185000	3.84735
2	4	-24.9956		6	43009968	43010468	1.6	6	43011968	43012468	0.328	6	43010968	43011468	0.564	6	43084203	43084703	1527.59		26	17	6.55	28	17	6.43708	27	17	8.43733	29	17	7.0736		43185000	4.65534	43190000	3.57891	43190000	10.2454
3	4	-16.4713		6	43010468	43010968	0.472	6	43013468	43013968	0.736	6	43011468	43011968	0.536	6	43084703	43085203	1043.47		27	17	9.81847	29	17	1.66386	28	17	7.52697	30	17	2.7585		43190000	3.95384	43210000	-8.23128	43195000	-9.02243
0	5	-7.53466		6	43010968	43011468	0.328	6	43013968	43014468	0.6	6	43011968	43012468	0.9	6	43085203	43085703	1395.96		28	17	5.72913	30	17	8.14017	29	17	3.97632	31	17	11.8601		43195000	-0.675
1	5	-10.944		6	43011468	43011968	0.272	6	43014468	43014968	0.264	6	43012468	43012968	1.8	6	43085703	43086203	270.508		29	17	2.9721	31	17	10.0803	30	17	8.72801	32	17	13.3874
2	5	-21.5792		6	43011968	43012468	2.1	6	43015468	43015968	0.8	6	43012968	43013468	1	6	43164918	43165418	33.716		30	17	8.77125	32	17	8.3505	31	17	5.25586	33	17	9.17966
3	5	-23.7038		6	43012468	43012968	0.728	6	43015968	43016468	0.736	6	43013468	43013968	0.464	6	43165418	43165918	22.336		31	17	17.8783	33	17	7.30377	32	17	6.74888	34	17	9.23835
4	5	-16.9825		6	43013468	43013968	0.8	6	43016468	43016968	0.064	6	43013968	43014468	0.8	6	43165918	43166418	14.48		32	17	11.1757	34	17	5.87123	33	17	6.86062	35	17	10.9736
0	6	-8.82915		6	43014468	43014968	0.508	6	43016968	43017468	3.224	6	43014468	43014968	0.636	6	43166418	43166918	15.376		33	17	13.4027	35	17	5.03783	34	17	5.92306	36	17	10.9041
1	6	-10.7572		6	43014968	43015468	1.328	6	43017468	43017968	1.276	6	43014968	43015468	0.4	6	43166918	43167418	14.572		34	17	7.60123	36	17	6.79997	35	17	9.88717	37	17	12.9252
2	6	-16.9627		6	43015468	43015968	1.364	6	43083203	43083703	651.352	6	43015468	43015968	0.564	6	43167418	43167918	7.364		35	17	5.32576	37	17	10.7054	36	17	10.0139	38	17	13.5556
3	6	-19.9258		6	43015968	43016468	0.036	6	43083703	43084203	659.006	6	43015968	43016468	0.8	6	43167918	43168418	8.952		36	17	11.3929	38	17	9.97669	37	17	9.07781	39	17	7.98579
4	6	-37.9585		6	43016468	43016968	1.7	6	43084203	43084703	1085.52	6	43016968	43017468	10.732	6	43168418	43168918	17.52		37	17	8.26983	39	17	5.98098	38	17	3.31021	41	17	5.12142
5	6	-50.8023		6	43016968	43017468	6.44	6	43084703	43085203	731.92	6	43017468	43017968	6.368	6	43168918	43169418	18.28		38	17	9.60176	40	17	5.70294	39	17	17.0082	42	17	1.41189
0	7	-8.21797		6	43017468	43017968	2.424	6	43085203	43085703	817.12	6	43083203	43083703	779.386	6	43169418	43169918	20.792		39	17	8.66079	41	17	3.22891	40	17	1.09436	43	17	3.77422
1	7	-11.4496		6	43083203	43083703	593.822	6	43085703	43086203	153.92	6	43083703	43084203	853.18	6	43169918	43170418	10.108		40	17	2.25699	42	17	9.64317	41	17	2.17537	45	17	0.48936
2	7	-1.6374		6	43083703	43084203	602.53	6	43164918	43165418	44.3	6	43084203	43084703	1228.36	6	43170418	43170918	13.8		41	17	2.11365	43	17	4.43653	44	17	2.07863
3	7	-7.92533		6	43084203	43084703	918.482	6	43165418	43165918	30.544	6	43084703	43085203	864.084	6	43170918	43171418	42.112		42	17	5.08904	44	17	5.0503	45	17	1.41186
4	7	-20.8798		6	43084703	43085203	635.66	6	43165918	43166418	26.252	6	43085203	43085703	863.442	6	43171418	43171918	237.376		43	17	5.05296	45	17	1.55488
5	7	-25.8274		6	43085203	43085703	672.712	6	43166418	43166918	21.58	6	43085703	43086203	173.742	6	43171918	43172418	219.592		45	17	0.49357
6	7	-58.2157		6	43085703	43086203	131.414	6	43166918	43167418	23.644	6	43164918	43165418	55.584	6	43172418	43172918	164.024
0	8	-3.64288		6	43164918	43165418	47.86	6	43167418	43167918	12.676	6	43165418	43165918	31.136	6	43172918	43173418	178.512
1	8	-7.58022		6	43165418	43165918	25.016	6	43167918	43168418	11.192	6	43165918	43166418	25.824	6	43173418	43173918	198.72
2	8	-11.9979		6	43165918	43166418	20.376	6	43168418	43168918	8.976	6	43166418	43166918	27.568	6	43173918	43174418	203.548
3	8	-11.1639		6	43166418	43166918	19.468	6	43168918	43169418	15	6	43166918	43167418	23.36	6	43174418	43174918	160.92
4	8	-12.826		6	43166918	43167418	16.256	6	43169418	43169918	22.712	6	43167418	43167918	27.852	6	43174918	43175418	10.3
5	8	-11.3431		6	43167418	43167918	12.912	6	43169918	43170418	16.984	6	43167918	43168418	17.232	6	43177065	43177565	338
6	8	-17.9344		6	43167918	43168418	11.572	6	43170418	43170918	10.052	6	43168418	43168918	26.092	6	43177565	43178065	159
7	8	66.8719		6	43168418	43168918	24.16	6	43170918	43171418	43.972	6	43168918	43169418	25.548	6	43178065	43178565	8.55
0	9	-10.1107		6	43168918	43169418	21.744	6	43171418	43171918	238.632	6	43169418	43169918	23.428	6	43178565	43179065	9.07
1	9	-8.34743		6	43169418	43169918	24.284	6	43171918	43172418	183.48	6	43169918	43170418	13.696	6	43179065	43179565	7.14
2	9	-5.50032		6	43169918	43170418	25.156	6	43172418	43172918	159.452	6	43170418	43170918	21.46	6	43179565	43180065	6.84
3	9	-5.94449		6	43170418	43170918	15.12	6	43172918	43173418	195.148	6	43170918	43171418	51.464	6	43180065	43180565	6.04
4	9	-6.17897		6	43170918	43171418	48.812	6	43173418	43173918	223.224	6	43171418	43171918	277.916	6	43180565	43181065	116.45
5	9	-14.0846		6	43171418	43171918	242.104	6	43173918	43174418	209.944	6	43171918	43172418	198.76	6	43181065	43181565	150.49
6	9	-10.6019		6	43171918	43172418	171.544	6	43174418	43174918	157.548	6	43172418	43172918	143.612	6	43181565	43182065	6.42
7	9	-25.7466		6	43172418	43172918	119.736	6	43174918	43175418	5.196	6	43172918	43173418	182.968	6	43182065	43182565	6.09
8	9	10.509		6	43172918	43173418	154.736	6	43177065	43177565	248.01	6	43173418	43173918	225.312	6	43182565	43183065	4.82
0	10	-4.81739		6	43173418	43173918	194.764	6	43177565	43178065	125.19	6	43173918	43174418	217.3	6	43183065	43183565	12.25
1	10	-5.76252		6	43173918	43174418	198.628	6	43178065	43178565	5.57	6	43174418	43174918	146.4	6	43183565	43184065	8.61
2	10	-7.95733		6	43174418	43174918	126.492	6	43178565	43179065	3.14	6	43174918	43175418	8.896	6	43184065	43184565	8.91
3	10	-7.15595		6	43174918	43175418	10.412	6	43179065	43179565	4.89	6	43177065	43177565	337.61	6	43184565	43185065	6.51
4	10	-7.50351		6	43177065	43177565	213.41	6	43179565	43180065	6.6	6	43177565	43178065	185.19	6	43185065	43185565	8.55
5	10	-6.75717		6	43177565	43178065	123.86	6	43180065	43180565	4.6	6	43178065	43178565	10.12	6	43185565	43186065	4.93
6	10	-2.42548		6	43178065	43178565	9.07	6	43180565	43181065	89.69	6	43178565	43179065	16.13	6	43186065	43186565	10.12
7	10	-14.7525		6	43178565	43179065	3.49	6	43181065	43181565	105.79	6	43179065	43179565	9.28	6	43186565	43187065	8.22
8	10	-13.9166		6	43179065	43179565	5.75	6	43181565	43182065	3.72	6	43179565	43180065	14.02	6	43187065	43187565	3.97
9	10	57.3282		6	43179565	43180065	7.38	6	43182065	43182565	5.9	6	43180065	43180565	4.98	6	43187565	43188065	7.79
0	11	-4.90724		6	43180065	43180565	9.73	6	43182565	43183065	7.49	6	43180565	43181065	119.06	6	43188065	43188565	6.89
1	11	-4.1303		6	43180565	43181065	79.23	6	43183065	43183565	3.72	6	43181065	43181565	161.64	6	43188565	43189065	20.45
2	11	0.630226		6	43181065	43181565	103.48	6	43183565	43184065	7.89	6	43181565	43182065	9.43	6	43189065	43189565	209.49
3	11	-3.11046		6	43181565	43182065	2.6	6	43184065	43184565	4.81	6	43182065	43182565	9.93	6	43189565	43190065	11.78
4	11	1.48806		6	43182065	43182565	6.2	6	43184565	43185065	3.77	6	43182565	43183065	12.78	6	43190065	43190565	8.38
5	11	-4.40284		6	43182565	43183065	6.71	6	43185065	43185565	1.07	6	43183065	43183565	11.27	6	43190565	43191065	5.21
6	11	-5.19575		6	43183065	43183565	9.98	6	43185565	43186065	1.52	6	43183565	43184065	12.62	6	43191065	43191565	5.73
7	11	2.82413		6	43183565	43184065	7.11	6	43186065	43186565	5.18	6	43184065	43184565	10.69	6	43191565	43192065	12.76
8	11	-7.44991		6	43184065	43184565	2.52	6	43186565	43187065	1.98	6	43184565	43185065	10.59	6	43192065	43192565	10.43
9	11	-16.5886		6	43184565	43185065	10.25	6	43187065	43187565	2.99	6	43185065	43185565	9.76	6	43192565	43193065	3.94
10	11	-41.4412		6	43185065	43185565	7.02	6	43187565	43188065	3.56	6	43185565	43186065	2.94	6	43193065	43193565	4.76
0	12	-7.06135		6	43185565	43186065	0.8	6	43188065	43188565	4.34	6	43186065	43186565	14.3	6	43193565	43194065	5.88
1	12	-1.75479		6	43186065	43186565	5.4	6	43188565	43189065	13.2	6	43186565	43187065	5.79	6	43194065	43194565	5.4
2	12	-4.49897		6	43186565	43187065	3.46	6	43189065	43189565	151.59	6	43187065	43187565	7.39	6	43194565	43195065	5.22
3	12	-4.13658		6	43187065	43187565	6.12	6	43189565	43190065	5.96	6	43187565	43188065	6.94	6	43195065	43195565	6.91
4	12	-2.98648		6	43187565	43188065	2.15	6	43190065	43190565	6.7	6	43188065	43188565	5.2	6	43195565	43196065	8.16
5	12	-5.39229		6	43188065	43188565	4.82	6	43190565	43191065	5.59	6	43188565	43189065	24.07	6	43196065	43196565	9.68
6	12	1.82482		6	43188565	43189065	22.45	6	43191065	43191565	8.15	6	43189065	43189565	243.87	6	43196565	43197065	8.09
7	12	-4.37275		6	43189065	43189565	156.6	6	43191565	43192065	8.48	6	43189565	43190065	7.84	6	43197065	43197565	7.19
8	12	-1.01502		6	43189565	43190065	5.43	6	43192065	43192565	8.28	6	43190065	43190565	12.9	6	43197565	43198065	10.37
9	12	-9.42867		6	43190065	43190565	6.27	6	43192565	43193065	7.67	6	43190565	43191065	9.75	6	43198065	43198565	8.25
10	12	-27.4803		6	43190565	43191065	11.45	6	43193065	43193565	5.25	6	43191065	43191565	10.86	6	43198565	43199065	7.94
11	12	-7.50425		6	43191065	43191565	7.11	6	43193565	43194065	8.04	6	43191565	43192065	10.76	6	43199065	43199565	117.2
0	13	-7.04963		6	43191565	43192065	7.84	6	43194065	43194565	8.2	6	43192065	43192565	18.97	6	43199565	43200065	34.47
1	13	-4.42119		6	43192065	43192565	14.34	6	43194565	43195065	3.69	6	43192565	43193065	9.96	6	43200065	43200565	3.41
2	13	-1.31422		6	43192565	43193065	10.43	6	43195065	43195565	5.09	6	43193065	43193565	13.19	6	43200565	43201065	109.82
3	13	5.60898		6	43193065	43193565	4.12	6	43195565	43196065	4.65	6	43193565	43194065	10.76	6	43201065	43201565	31.5
4	13	-1.86556		6	43193565	43194065	5.92	6	43196065	43196565	5.11	6	43194065	43194565	7.35	6	43201565	43202065	6.35
5	13	4.18708		6	43194065	43194565	8.35	6	43196565	43197065	6.98	6	43194565	43195065	13.38	6	43202065	43202565	2.05
6	13	1.84062		6	43194565	43195065	8.71	6	43197065	43197565	8.43	6	43195065	43195565	13.05	6	43202565	43203065	2.56
7	13	5.01564		6	43195065	43195565	5.93	6	43197565	43198065	12.42	6	43195565	43196065	9.29	6	43203065	43203565	1.44
8	13	-1.19048		6	43195565	43196065	5.97	6	43198065	43198565	8.17	6	43196065	43196565	8.86	6	43203565	43204065	2.33
9	13	2.98772		6	43196065	43196565	4.47	6	43198565	43199065	3.94	6	43196565	43197065	13.08	6	43204065	43204565	1.22
10	13	-16.4038		6	43196565	43197065	7.98	6	43199065	43199565	94.3	6	43197065	43197565	8.59	6	43204565	43205065	2.42
11	13	-9.13652		6	43197065	43197565	6.09	6	43199565	43200065	28.31	6	43197565	43198065	9.97	6	43205065	43205565	3.01
12	13	-8.77953		6	43197565	43198065	4.12	6	43200065	43200565	2.49	6	43198065	43198565	7.17	6	43205565	43206065	4.45
0	14	-1.6981		6	43198065	43198565	6.82	6	43200565	43201065	89.71	6	43198565	43199065	7.3	6	43206065	43206565	4.23
1	14	-0.795812		6	43198565	43199065	10.36	6	43201065	43201565	23.83	6	43199065	43199565	153.04	6	43206565	43207065	1.91
2	14	-4.12829		6	43199065	43199565	95.55	6	43201565	43202065	1.23	6	43199565	43200065	42.04	6	43207065	43207565	0.92
3	14	4.62742		6	43199565	43200065	29.45	6	43202065	43202565	1.47	6	43200065	43200565	5.21	6	43207565	43208065	1.14
4	14	6.06887		6	43200065	43200565	2.13	6	43202565	43203065	0.9	6	43200565	43201065	138.48	6	43208065	43208565	1.44
5	14	1.36126		6	43200565	43201065	90.6	6	43203065	43203565	0.67	6	43201065	43201565	41.83	6	43208565	43209065	0.4
6	14	5.19493		6	43201065	43201565	25.46	6	43204065	43204565	1.99	6	43201565	43202065	3.54	6	43209065	43209565	0.79
7	14	-5.89672		6	43201565	43202065	2.81	6	43204565	43205065	1.14	6	43202065	43202565	2.51	6	43209565	43210065	1.93
8	14	-1.0659		6	43202065	43202565	1.76	6	43205065	43205565	0.53	6	43202565	43203065	2.76	6	43210065	43210565	3.93
9	14	-3.17146		6	43202565	43203065	3.75	6	43205565	43206065	1.14	6	43203065	43203565	6.54	6	43210565	43211065	5.5
10	14	-21.0405		6	43203065	43203565	2.09	6	43206065	43206565	4.09	6	43203565	43204065	2.32	6	43211065	43211565	4.65
11	14	-3.30963		6	43203565	43204065	0.27	6	43206565	43207065	1.51	6	43204065	43204565	2.15	6	43211565	43212065	3.05
12	14	-12.2103		6	43204065	43204565	2.75	6	43207065	43207565	0.82	6	43204565	43205065	2.95	6	43212065	43212565	2.39
13	14	5.46796		6	43204565	43205065	2.71	6	43207565	43208065	3.3	6	43205065	43205565	2.62	6	43212565	43213065	7.21
0	15	1.82317		6	43205065	43205565	1.57	6	43208065	43208565	1.67	6	43205565	43206065	0.72	6	43213065	43213565	2.28
1	15	-1.85549		6	43205565	43206065	2.62	6	43208565	43209065	2.04	6	43206065	43206565	6.3	6	43213565	43214065	3.76
2	15	-1.28489		6	43206065	43206565	4.04	6	43209065	43209565	1.1	6	43206565	43207065	2.61	6	43214065	43214565	1.74
3	15	2.66561		6	43206565	43207065	4.79	6	43209565	43210065	0.67	6	43207065	43207565	2.83	6	43214565	43215065	3.39
4	15	1.9148		6	43207065	43207565	2.51	6	43210065	43210565	3.06	6	43207565	43208065	1.57	6	43215065	43215565	1.94
5	15	10.253		6	43207565	43208065	3.86	6	43210565	43211065	1.13	6	43208065	43208565	3.03	6	43215565	43216065	1.27
6	15	8.85657		6	43208065	43208565	2.98	6	43211065	43211565	1.31	6	43208565	43209065	3.67	6	43216065	43216565	4.11
7	15	5.30807		6	43208565	43209065	4.29	6	43211565	43212065	1.53	6	43209065	43209565	5.27	6	43216565	43217065	4.12
8	15	2.72321		6	43209065	43209565	3.36	6	43212065	43212565	1.35	6	43209565	43210065	1.8	6	43217065	43217565	3.2
9	15	2.58828		6	43209565	43210065	3.04	6	43212565	43213065	3.48	6	43210065	43210565	5.96	6	43217565	43218065	0.74
10	15	2.72976		6	43210065	43210565	3.54	6	43213065	43213565	4.03	6	43210565	43211065	1.17	6	43218565	43219065	1.29
11	15	-2.75689		6	43210565	43211065	3.09	6	43213565	43214065	2.04	6	43211065	43211565	4.09	6	43219065	43219565	1.8
12	15	-7.14217		6	43211065	43211565	2.58	6	43214065	43214565	2.52	6	43211565	43212065	2.74	6	43219565	43220065	0.91
13	15	-9.48208		6	43211565	43212065	0.76	6	43214565	43215065	3.17	6	43212065	43212565	4.55	6	43220065	43220565	0.98
14	15	-57.965		6	43212065	43212565	4.29	6	43215065	43215565	3.67	6	43212565	43213065	3.08	6	43220565	43221065	4.45
0	16	-4.75836		6	43212565	43213065	7.14	6	43215565	43216065	1.74	6	43213065	43213565	2.39	6	43221065	43221565	2.91
1	16	-0.520868		6	43213065	43213565	3.31	6	43216065	43216565	1.69	6	43213565	43214065	7.58	6	43221565	43222065	4.01
2	16	-0.31971		6	43213565	43214065	2.01	6	43216565	43217065	6.5	6	43214065	43214565	3.55	6	43222065	43222565	2.11
3	16	5.23507		6	43214065	43214565	2.36	6	43217065	43217565	2.04	6	43214565	43215065	4.95	6	43222565	43223065	4.59
4	16	2.35815		6	43214565	43215065	2.26	6	43217565	43218065	0.43	6	43215065	43215565	5.15	6	43223065	43223565	2.98
5	16	4.47027		6	43215065	43215565	3.88	6	43218065	43218565	3.71	6	43215565	43216065	3.74	6	43223565	43224065	1.96
6	16	12.074		6	43215565	43216065	6.36	6	43218565	43219065	0.26	6	43216065	43216565	1.34	6	43224065	43224565	2.86
7	16	5.75663		6	43216065	43216565	3.65	6	43219065	43219565	0.8	6	43216565	43217065	3.82	6	43224565	43225065	2.68
8	16	3.25915		6	43216565	43217065	4.86	6	43219565	43220065	0.54	6	43217065	43217565	6.48	6	43225065	43225565	2.33
9	16	-1.11181		6	43217065	43217565	8.65	6	43220565	43221065	0.28	6	43217565	43218065	4.2	6	43225565	43226065	2.1
10	16	-5.81995		6	43217565	43218065	1.7	6	43221065	43221565	4.65	6	43218065	43218565	6.33	6	43226065	43226565	5.39
11	16	-0.689217		6	43218065	43218565	1.87	6	43221565	43222065	0.7	6	43218565	43219065	3.72	6	43226565	43227065	4.56
12	16	-10.9722		6	43218565	43219065	1.57	6	43222065	43222565	0.67	6	43219065	43219565	4.39	6	43227065	43227565	2.58
13	16	-15.9951		6	43219065	43219565	1.79	6	43222565	43223065	2.08	6	43219565	43220065	1.6	6	43227565	43228065	3.44
14	16	-31.0607		6	43219565	43220065	5.43	6	43223065	43223565	3.31	6	43220065	43220565	1.1	6	43228065	43228565	1.83
15	16	-50.5515		6	43220065	43220565	0.94	6	43223565	43224065	3.43	6	43220565	43221065	0.57	6	43228565	43229065	2.4
0	17	-1.8254		6	43220565	43221065	3.03	6	43224065	43224565	2.41	6	43221565	43222065	2.05	6	43229065	43229565	1.47
1	17	-1.12302		6	43221065	43221565	2.57	6	43224565	43225065	3.17	6	43222065	43222565	6.37	6	43229565	43230065	0.57
2	17	2.64435		6	43221565	43222065	1.07	6	43225065	43225565	1.48	6	43222565	43223065	5.89	6	43230065	43230565	0.83
3	17	2.09669		6	43222065	43222565	3.16	6	43225565	43226065	8.61	6	43223065	43223565	2.42	6	43230565	43231065	2.75
4	17	6.53984		6	43222565	43223065	5.9	6	43226065	43226565	4.76	6	43223565	43224065	5.52	6	43231065	43231565	6.4
5	17	-0.892477		6	43223065	43223565	2.33	6	43226565	43227065	4.04	6	43224065	43224565	7.69	6	43231565	43232065	5.05
6	17	3.85732		6	43223565	43224065	6.99	6	43227065	43227565	2.14	6	43224565	43225065	6.66	6	43232065	43232565	1.56
7	17	0.54401		6	43224065	43224565	1.62	6	43227565	43228065	4.93	6	43225065	43225565	3.58	6	43232565	43233065	1.64
8	17	-1.44688		6	43224565	43225065	1.5	6	43228065	43228565	0.75	6	43225565	43226065	5.82	6	43233065	43233565	1.47
9	17	-3.84793		6	43225065	43225565	6.61	6	43228565	43229065	4.78	6	43226065	43226565	7.82	6	43233565	43234065	2.76
10	17	-6.815		6	43225565	43226065	7.84	6	43229065	43229565	3.2	6	43226565	43227065	7.9	6	43234065	43234565	3.73
11	17	-7.06805		6	43226065	43226565	6.04	6	43229565	43230065	1.81	6	43227065	43227565	4.24
12	17	-13.9786		6	43226565	43227065	8.28	6	43230065	43230565	1.43	6	43227565	43228065	4.56
13	17	-12.3369		6	43227065	43227565	5.01	6	43230565	43231065	3.06	6	43228065	43228565	3.93
14	17	-21.005		6	43227565	43228065	1.82	6	43231065	43231565	1.97	6	43228565	43229065	7.96
15	17	-33.6791		6	43228065	43228565	1.7	6	43231565	43232065	3.79	6	43229065	43229565	4.92
16	17	-45.4301		6	43228565	43229065	2.25	6	43232065	43232565	2.04	6	43229565	43230065	2.26
0	18	1.77737		6	43229065	43229565	3.38	6	43232565	43233065	3.2	6	43230065	43230565	1.87
1	18	-0.559579		6	43229565	43230065	1.5	6	43233065	43233565	1.21	6	43230565	43231065	2.43
2	18	-3.03074		6	43230065	43230565	5.75	6	43233565	43234065	0.82	6	43231065	43231565	6.92
3	18	2.34704		6	43230565	43231065	5.12	6	43234065	43234565	1.58	6	43231565	43232065	3.57
4	18	5.43029		6	43231065	43231565	12.16					6	43232065	43232565	2.47
5	18	-1.3539		6	43231565	43232065	3.37					6	43232565	43233065	4.54
6	18	-1.38074		6	43232065	43232565	0.34					6	43233065	43233565	3.7
7	18	-2.87825		6	43232565	43233065	3.48					6	43233565	43234065	1.87
8	18	-2.65631		6	43233065	43233565	2.75					6	43234065	43234565	6.99
9	18	-4.13109		6	43233565	43234065	2.16
10	18	-6.35232		6	43234065	43234565	4.67
11	18	-2.49736
12	18	-16.393
13	18	-15.6617
14	18	-19.4885
15	18	-19.0114
16	18	-16.0071
17	18	31.9368
0	19	-1.03777
1	19	0.0598827
2	19	-1.48336
3	19	2.9808
4	19	-0.315658
5	19	4.14007
6	19	0.501796
7	19	-1.83082
8	19	0.368795
9	19	-0.427013
10	19	-11.2445
11	19	-1.98135
12	19	-0.959257
13	19	-5.00926
14	19	-14.4759
15	19	-7.72114
16	19	-6.16944
17	19	-8.42388
18	19	56.8656
0	20	3.3728
1	20	-2.35174
2	20	0.0732536
3	20	3.99911
4	20	-2.13563
5	20	4.78597
6	20	0.428184
7	20	6.74796
8	20	2.66871
9	20	3.39629
10	20	1.53377
11	20	-4.96844
12	20	4.68479
13	20	-0.581099
14	20	-2.49223
15	20	-5.26322
16	20	-1.28177
17	20	-13.0922
18	20	-26.2162
19	20	-57.1989
0	21	-0.00773768
1	21	1.71635
2	21	7.46106
3	21	4.61638
4	21	-0.617432
5	21	9.0393
6	21	2.74273
7	21	-3.92459
8	21	1.52609
9	21	1.1685
10	21	-3.23117
11	21	-0.134764
12	21	-2.06411
13	21	0.0184311
14	21	-0.90383
15	21	-2.09548
16	21	-2.27089
17	21	-6.62674
18	21	-14.3133
19	21	-25.207
20	21	52.8578
0	22	1.92729
1	22	-4.96803
2	22	3.20033
3	22	1.9021
4	22	3.71025
5	22	0.0163511
6	22	-0.773558
7	22	1.09494
8	22	-0.45218
9	22	0.687976
10	22	-2.43905
11	22	1.9593
12	22	-5.4776
13	22	-1.65806
14	22	-5.77386
15	22	1.7536
16	22	-2.15497
17	22	0.160562
18	22	-3.34831
19	22	-4.522
20	22	-4.38308
21	22	7.50745
0	23	2.05575
1	23	-0.0770517
2	23	4.31052
3	23	-1.84436
4	23	0.255024
5	23	5.79197
6	23	6.28473
7	23	4.47308
8	23	-0.774797
9	23	-1.67372
10	23	0.107414
11	23	-0.648515
12	23	3.73161
13	23	2.25984
14	23	-6.21265
15	23	-5.78828
16	23	0.512278
17	23	-0.465856
18	23	4.09188
19	23	-4.68411
20	23	0.524477
21	23	-8.92968
22	23	-6.71077
0	24	-0.594724
1	24	-2.14086
2	24	-0.937123
3	24	5.9041
4	24	3.47153
5	24	10.4914
6	24	1.98386
7	24	7.66593
8	24	-3.09998
9	24	4.24966
10	24	2.45162
11	24	-2.50588
12	24	-3.15578
13	24	-0.750104
14	24	-0.0953734
15	24	1.20461
16	24	0.416937
17	24	2.56648
18	24	-1.79909
19	24	0.692304
20	24	5.08102
21	24	-3.6419
22	24	-12.0423
23	24	-7.32341
0	25	3.3327
1	25	0.748731
2	25	-0.687118
3	25	7.4245
4	25	6.66478
5	25	9.20505
6	25	8.06406
7	25	2.09133
8	25	4.59424
9	25	7.31464
10	25	5.87066
11	25	5.3945
12	25	0.223772
13	25	4.70308
14	25	-3.26779
15	25	1.38695
16	25	6.94192
17	25	9.84597
18	25	-1.68152
19	25	8.20767
20	25	12.4252
21	25	2.9027
22	25	-1.70493
23	25	-1.06877
24	25	51.8566
0	26	-1.41072
1	26	0.914898
2	26	6.42289
3	26	6.22148
4	26	7.31792
5	26	14.5904
6	26	11.9304
7	26	6.30786
8	26	6.13216
9	26	1.78277
10	26	-1.23392
11	26	2.75856
12	26	0.361092
13	26	5.90346
14	26	1.96326
15	26	7.80218
16	26	4.01754
17	26	5.57616
18	26	-2.37518
19	26	-0.852618
20	26	5.99336
21	26	-2.55163
22	26	8.33721
23	26	-5.94484
24	26	-12.2203
25	26	33.6774
0	27	5.40922
1	27	0.23295
2	27	2.44594
3	27	6.14008
4	27	10.1822
5	27	2.8025
6	27	6.4594
7	27	0.9203
8	27	0.65682
9	27	3.97626
10	27	5.69739
11	27	3.93324
12	27	3.01214
13	27	4.07371
14	27	2.19497
15	27	11.4342
16	27	7.57259
17	27	4.83692
18	27	6.12144
19	27	0.546216
20	27	1.9583
21	27	4.18991
22	27	-4.54123
23	27	-0.84339
24	27	-8.11728
25	27	-17.2247
26	27	-60.2875
0	28	-3.49324
1	28	1.50418
2	28	-0.384018
3	28	4.73207
4	28	-0.516569
5	28	6.03337
6	28	11.6258
7	28	1.09941
8	28	0.110191
9	28	4.43673
10	28	-4.69314
11	28	6.39631
12	28	0.499599
13	28	-0.715352
14	28	3.92024
15	28	1.00188
16	28	7.0736
17	28	8.46541
18	28	-0.412823
19	28	3.05458
20	28	4.19869
21	28	10.1316
22	28	-4.98942
23	28	-12.6757
24	28	3.45885
25	28	1.57813
26	28	2.03829
27	28	79.2582
0	29	3.57743
1	29	0.952708
2	29	6.81568
3	29	6.6943
4	29	7.6566
5	29	4.98856
6	29	11.7398
7	29	4.66468
8	29	1.44424
9	29	3.84865
10	29	-0.833552
11	29	4.59751
12	29	3.16791
13	29	2.4112
14	29	1.60096
15	29	8.26406
16	29	2.7585
17	29	7.07136
18	29	5.04479
19	29	-1.43039
20	29	5.31677
21	29	4.38981
22	29	-3.16496
23	29	1.71423
24	29	-1.13943
25	29	2.6113
26	29	1.25871
27	29	1.403
28	29	60.7981
0	30	0.422378
1	30	1.78107
2	30	1.74576
3	30	3.08394
4	30	7.32306
5	30	7.83091
6	30	4.81863
7	30	2.03003
8	30	5.34694
9	30	5.82216
10	30	0.585841
11	30	3.83929
12	30	-0.456545
13	30	1.7928
14	30	-0.751402
15	30	8.91358
16	30	11.8601
17	30	10.7735
18	30	4.19169
19	30	1.84365
20	30	4.28571
21	30	1.76972
22	30	2.94747
23	30	0.381877
24	30	7.80627
25	30	0.938828
26	30	6.54674
27	30	7.62235
28	30	-9.98839
29	30	-2.82922
0	31	0.122717
1	31	1.26379
2	31	-1.91859
3	31	2.15009
4	31	1.12749
5	31	7.43065
6	31	9.05407
7	31	6.4507
8	31	8.05175
9	31	6.25288
10	31	6.76375
11	31	3.17609
12	31	2.21939
13	31	-2.15673
14	31	-1.63537
15	31	9.83391
16	31	13.3874
17	31	2.50076
18	31	-1.95288
19	31	-1.42103
20	31	1.27339
21	31	14.1289
22	31	4.53156
23	31	3.19501
24	31	5.47938
25	31	0.740897
26	31	7.77438
27	31	2.36823
28	31	4.61956
29	31	-5.80639
30	31	-5.49452
0	32	3.55906
1	32	3.93977
2	32	2.51679
3	32	5.62067
4	32	4.08358
5	32	10.5693
6	32	8.61352
7	32	8.07781
8	32	8.39843
9	32	12.1971
10	32	8.13583
11	32	2.34118
12	32	0.523016
13	32	-0.456535
14	32	1.05894
15	32	9.07756
16	32	9.17966
17	32	13.609
18	32	2.63028
19	32	8.92888
20	32	2.67798
21	32	-1.58322
22	32	-1.61934
23	32	-4.55209
24	32	0.826754
25	32	-4.34271
26	32	-0.529201
27	32	6.43063
28	32	-13.1286
29	32	-15.8811
30	32	-18.2692
31	32	-75.3119
0	33	2.12232
1	33	0.675477
2	33	7.62196
3	33	5.71381
4	33	6.75781
5	33	10.2276
6	33	6.61478
7	33	6.11999
8	33	3.56021
9	33	6.23536
10	33	1.33649
11	33	7.55249
12	33	5.38597
13	33	10.5018
14	33	1.62063
15	33	5.91534
16	33	9.23835
17	33	5.8958
18	33	4.38121
19	33	6.52848
20	33	6.01901
21	33	0.756917
22	33	-5.22807
23	33	-1.86462
24	33	5.62717
25	33	-1.21663
26	33	1.94953
27	33	-4.83874
28	33	6.49801
29	33	-1.03282
30	33	-2.25187
31	33	-34.1164
32	33	-37.1995
0	34	2.27975
1	34	1.7068
2	34	4.4755
3	34	8.4795
4	34	14.9185
5	34	9.69732
6	34	11.149
7	34	4.33296
8	34	3.42508
9	34	3.26889
10	34	2.77235
11	34	13.7379
12	34	8.40264
13	34	8.54444
14	34	-5.51015
15	34	9.73998
16	34	10.9736
17	34	6.0628
18	34	0.0441399
19	34	9.47997
20	34	12.7592
21	34	12.4514
22	34	10.9916
23	34	8.54193
24	34	13.1806
25	34	5.24575
26	34	1.11366
27	34	5.17284
28	34	1.91031
29	34	2.66057
30	34	-7.77441
31	34	-4.12499
32	34	-7.37782
33	34	32.0512
0	35	3.52394
1	35	2.93132
2	35	7.71231
3	35	8.48959
4	35	15.7373
5	35	19.1268
6	35	14.4694
7	35	12.1191
8	35	7.29122
9	35	2.94564
10	35	1.66809
11	35	3.68524
12	35	8.96779
13	35	4.81086
14	35	-2.44394
15	35	11.124
16	35	10.9041
17	35	5.90472
18	35	0.84256
19	35	3.05287
20	35	4.24505
21	35	2.90699
22	35	2.53584
23	35	-0.774297
24	35	11.2147
25	35	12.7528
26	35	6.93464
27	35	6.61394
28	35	4.63075
29	35	2.93041
30	35	-7.24362
31	35	-12.2113
32	35	-15.0378
33	35	-23.4956
34	35	-74.3434
0	36	3.67076
1	36	8.81594
2	36	8.55712
3	36	8.53784
4	36	21.1185
5	36	19.4226
6	36	15.6021
7	36	4.1024
8	36	4.10768
9	36	8.40979
10	36	8.34869
11	36	7.40335
12	36	13.3811
13	36	11.6156
14	36	7.02606
15	36	6.8343
16	36	12.9252
17	36	1.85936
18	36	4.32502
19	36	5.01476
20	36	1.88568
21	36	2.75077
22	36	-1.80789
23	36	6.82521
24	36	5.18151
25	36	9.28637
26	36	-1.62208
27	36	-2.74901
28	36	4.5241
29	36	-0.474556
30	36	-2.39713
31	36	-9.4578
32	36	3.2553
33	36	-13.3607
34	36	-33.9251
35	36	6.26568
0	37	1.01749
1	37	3.571
2	37	7.09133
3	37	8.29242
4	37	20.2759
5	37	22.5887
6	37	19.0548
7	37	12.7009
8	37	15.9658
9	37	16.2617
10	37	-2.15335
11	37	11.9911
12	37	9.50997
13	37	7.61861
14	37	5.48379
15	37	7.38876
16	37	13.5556
17	37	9.6147
18	37	-1.39043
19	37	8.0698
20	37	10.8895
21	37	8.05511
22	37	8.1635
23	37	-2.22511
24	37	5.07746
25	37	7.90097
26	37	-0.691336
27	37	0.530296
28	37	-3.04444
29	37	4.17164
30	37	4.69515
31	37	-11.4273
32	37	-8.99877
33	37	-12.3117
34	37	-17.6215
35	37	-43.1293
36	37	-62.4759
0	38	8.09796
1	38	5.82069
2	38	15.2553
3	38	15.506
4	38	25.6561
5	38	30.7906
6	38	17.7285
7	38	8.83097
8	38	21.5695
9	38	12.5896
10	38	14.1923
11	38	5.92245
12	38	5.1464
13	38	10.8314
14	38	1.53901
15	38	6.00012
16	38	7.98579
17	38	6.0942
18	38	4.31559
19	38	10.5459
20	38	0.231843
21	38	10.3454
22	38	5.40405
23	38	9.20803
24	38	2.8506
25	38	7.90314
26	38	5.30588
27	38	0.949825
28	38	1.61124
29	38	-5.89897
30	38	-4.28515
31	38	-2.72569
32	38	-1.07496
33	38	-13.1128
34	38	-13.2602
35	38	-23.6159
36	38	-43.4888
37	38	-41.4179
0	39	4.4261
1	39	10.391
2	39	8.91207
3	39	13.2965
4	39	22.728
5	39	17.7763
6	39	17.6383
7	39	11.6515
8	39	6.48524
9	39	5.47171
10	39	0.178169
11	39	9.51159
12	39	2.51773
13	39	9.65859
14	39	2.82026
15	39	6.01034
16	39	-0.151655
17	39	2.61081
18	39	4.44477
19	39	1.23487
20	39	5.48666
21	39	1.20499
22	39	3.02151
23	39	-1.03171
24	39	8.58631
25	39	1.51476
26	39	1.24637
27	39	3.97378
28	39	-3.75069
29	39	-3.99818
30	39	4.25234
31	39	-5.73285
32	39	-4.96756
33	39	-9.94113
34	39	-16.2645
35	39	-22.6882
36	39	-28.3784
37	39	-41.5536
38	39	-44.0096
0	40	7.12648
1	40	7.72445
2	40	8.95539
3	40	13.8259
4	40	14.9815
5	40	11.599
6	40	12.6926
7	40	8.06123
8	40	1.67685
9	40	7.29648
10	40	8.83015
11	40	3.93143
12	40	5.15818
13	40	9.7789
14	40	3.59853
15	40	3.94128
16	40	5.12142
17	40	1.25343
18	40	1.65893
19	40	1.28125
20	40	2.70388
21	40	3.86274
22	40	0.399599
23	40	0.280727
24	40	1.81451
25	40	0.568732
26	40	0.551023
27	40	0.301331
28	40	-5.93459
29	40	5.0927
30	40	-2.28768
31	40	-7.07227
32	40	-4.99525
33	40	-5.65035
34	40	-11.2055
35	40	-10.9926
36	40	-10.1929
37	40	-17.3336
38	40	-23.048
39	40	-47.5794
0	41	-0.180517
1	41	2.51328
2	41	7.3645
3	41	10.1929
4	41	7.15177
5	41	10.4794
6	41	13.6132
7	41	8.84944
8	41	2.01219
9	41	-1.91426
10	41	4.38629
11	41	4.21326
12	41	7.34638
13	41	2.59198
14	41	-0.506642
15	41	4.21049
16	41	1.41189
17	41	1.96764
18	41	5.38916
19	41	3.76297
20	41	3.66027
21	41	0.0246146
22	41	1.34205
23	41	0.705667
24	41	3.59597
25	41	2.13092
26	41	2.69518
27	41	2.49532
28	41	-4.58712
29	41	-0.231504
30	41	5.10939
31	41	-8.70919
32	41	-10.5894
33	41	-6.60189
34	41	-12.0434
35	41	-12.2119
36	41	-19.4574
37	41	-20.0808
38	41	-22.1298
39	41	-25.8464
40	41	-38.6816
0	42	7.93789
1	42	0.739447
2	42	8.82916
3	42	8.6495
4	42	9.37291
5	42	10.0227
6	42	15.0278
7	42	11.8032
8	42	2.58064
9	42	4.52657
10	42	4.25457
11	42	0.480694
12	42	2.69861
13	42	-1.29154
14	42	-0.450696
15	42	4.71978
16	42	3.77422
17	42	-0.342431
18	42	2.85568
19	42	3.66241
20	42	3.65007
21	42	0.140795
22	42	1.42446
23	42	0.853665
24	42	-1.08178
25	42	-0.469354
26	42	4.25536
27	42	-0.330715
28	42	-2.79597
29	42	-4.81916
30	42	0.72576
31	42	-4.90523
32	42	-0.325221
33	42	1.34694
34	42	-12.4776
35	42	-7.58905
36	42	-12.5066
37	42	-10.5331
38	42	-19.4755
39	42	-12.8733
40	42	-22.7777
41	42	3.38108
0	43	6.13078
1	43	2.48884
2	43	5.454
3	43	13.8161
4	43	3.99239
5	43	10.3119
6	43	7.83153
7	43	6.00875
8	43	3.25521
9	43	3.60695
10	43	3.44348
11	43	1.91841
12	43	3.29235
13	43	4.5876
14	43	0.10637
15	43	0.558139
16	43	-0.10031
17	43	2.57468
18	43	-2.20502
19	43	-1.95778
20	43	0.996212
21	43	-1.79806
22	43	1.54365
23	43	3.65861
24	43	-1.43204
25	43	0.497861
26	43	1.39395
27	43	-2.28112
28	43	-3.01905
29	43	-3.49123
30	43	-0.382097
31	43	-3.12066
32	43	-7.77259
33	43	-6.16852
34	43	-8.09425
35	43	-8.17353
36	43	-8.19807
37	43	-16.5501
38	43	-9.36637
39	43	-15.6918
40	43	-8.08137
41	43	-19.2962
42	43	10.9638
0	44	4.20664
1	44	4.59738
2	44	-1.51508
3	44	-3.90975
4	44	1.12689
5	44	6.16559
6	44	4.302
7	44	2.92142
8	44	3.27439
9	44	6.14663
10	44	4.05093
11	44	-1.1985
12	44	2.69263
13	44	6.29896
14	44	3.08551
15	44	1.49345
16	44	0.48936
17	44	-4.04054
18	44	-1.50793
19	44	0.593055
20	44	3.46414
21	44	-1.90209
22	44	0.627666
23	44	-1.52154
24	44	-1.82181
25	44	-1.7849
26	44	-2.32477
27	44	-2.12487
28	44	-1.97633
29	44	-4.78485
30	44	0.314149
31	44	-5.91277
32	44	-3.53485
33	44	-1.45584
34	44	-8.16591
35	44	-7.14245
36	44	-11.4708
37	44	-11.0837
38	44	-9.19984
39	44	-10.5131
40	44	-11.2713
41	44	-8.4951
42	44	-26.599
43	44	56.0608
0	45	-0.858865
1	45	2.28634
2	45	7.99471
3	45	2.57703
4	45	8.4923
5	45	1.16965
6	45	1.95603
7	45	2.7359
8	45	2.13477
9	45	4.1885
10	45	-3.05619
11	45	-0.285299
12	45	2.58854
13	45	1.21982
14	45	0.170749
15	45	0.592874
16	45	-2.64962
17	45	-2.96031
18	45	0.0550286
19	45	3.24826
20	45	-3.23181
21	45	-1.79271
22	45	1.65442
23	45	-1.45405
24	45	-3.70914
25	45	-1.71094
26	45	-3.00347
27	45	-5.88751
28	45	-4.81741
29	45	-4.4358
30	45	-0.10418
31	45	-3.03289
32	45	-6.3913
33	45	-8.86759
34	45	-7.18195
35	45	-9.41149
36	45	-1.55306
37	45	-16.3866
38	45	-8.95838
39	45	-6.72551
40	45	-9.33218
41	45	-6.51655
42	45	-12.2406
43	45	-23.7811
44	45	24.6183
