# Supplementary material for: Dynamic chromatin architecture of the porcine adipose tissues with weight gain and loss
Source: Nat Commun. 2023 Jun 12;14:3457. doi: 10.1038/s41467-023-39191-0 (PMC10258790; doi:10.1038/s41467-023-39191-0)
Supplement: Supplementary file 19 — Source data [file 41467_2023_39191_MOESM19_ESM.zip › Source.data/Supplementary Figure 3.xlsx]

## Sheet: Figure S3
Figure S3
Term	Description	LogP	InTerm_InList	Group
ko04610	Complement and coagulation cascades	-12.6432	16/79	GOM_C.H_down
GO:0072376	protein activation cascade	-8.78427	19/203	GOM_C.H_down
GO:0006820	anion transport	-8.16856	34/656	GOM_C.H_down
GO:0019083	viral transcription	-7.98358	17/180	GOM_C.H_down
GO:0002576	platelet degranulation	-5.78048	12/128	GOM_C.H_down
GO:0072521	purine-containing compound metabolic process	-5.53438	28/628	GOM_C.H_down
GO:0015698	inorganic anion transport	-5.10915	13/174	GOM_C.H_down
ko05150	Staphylococcus aureus infection	-4.4067	7/56	GOM_C.H_down
GO:0045861	negative regulation of proteolysis	-4.39389	18/360	GOM_C.H_down
hsa04080	Neuroactive ligand-receptor interaction	-4.19567	18/373	GOM_C.H_down
GO:0043062	extracellular structure organization	-33.2532	50/457	GOM_C.H_up
GO:0001944	vasculature development	-13.828	39/786	GOM_C.H_up
GO:0001503	ossification	-13.5503	28/402	GOM_C.H_up
GO:0007507	heart development	-12.3597	31/556	GOM_C.H_up
GO:0048771	tissue remodeling	-11.534	18/179	GOM_C.H_up
GO:0030199	collagen fibril organization	-10.6527	11/54	GOM_C.H_up
GO:0032963	collagen metabolic process	-10.5387	14/109	GOM_C.H_up
GO:0097435	supramolecular fiber organization	-8.99182	30/713	GOM_C.H_up
GO:0040008	regulation of growth	-8.67505	28/648	GOM_C.H_up
GO:0070848	response to growth factor	-8.67173	30/736	GOM_C.H_up
GO:0055114	oxidation-reduction process	-44.1986	75/512	GOM_H.J_down
GO:0032787	monocarboxylic acid metabolic process	-36.4216	75/659	GOM_H.J_down
GO:0016054	organic acid catabolic process	-27.9174	45/284	GOM_H.J_down
hsa01200	Carbon metabolism	-20.4976	26/114	GOM_H.J_down
hsa00280	Valine, leucine and isoleucine degradation	-17.976	18/52	GOM_H.J_down
hsa00640	Propanoate metabolism	-13.4224	13/36	GOM_H.J_down
GO:0016999	antibiotic metabolic process	-13.1255	22/151	GOM_H.J_down
GO:1901615	organic hydroxy compound metabolic process	-12.0628	39/550	GOM_H.J_down
hsa01212	Fatty acid metabolism	-11.5882	13/48	GOM_H.J_down
GO:1990542	mitochondrial transmembrane transport	-10.2046	17/118	GOM_H.J_down
GO:0001655	urogenital system development	-18.3353	39/321	GOM_H.J_up
GO:0001944	vasculature development	-17.0622	59/786	GOM_H.J_up
GO:0009792	embryo development ending in birth or egg hatching	-14.615	47/590	GOM_H.J_up
ko04390	Hippo signaling pathway	-13.9259	24/154	GOM_H.J_up
GO:0045596	negative regulation of cell differentiation	-13.8577	52/742	GOM_H.J_up
GO:0060485	mesenchyme development	-12.5216	30/286	GOM_H.J_up
GO:0045165	cell fate commitment	-12.4716	28/249	GOM_H.J_up
GO:0009611	response to wounding	-12.4502	48/701	GOM_H.J_up
GO:0060070	canonical Wnt signaling pathway	-12.2677	32/333	GOM_H.J_up
GO:0008015	blood circulation	-12.0191	40/520	GOM_H.J_up
GO:0003012	muscle system process	-15.004	38/446	MAD_C.H_down
GO:0061061	muscle structure development	-14.0999	44/632	MAD_C.H_down
GO:0009636	response to toxic substance	-10.5768	34/506	MAD_C.H_down
GO:0006091	generation of precursor metabolites and energy	-9.81015	33/512	MAD_C.H_down
GO:0007610	behavior	-9.13725	33/544	MAD_C.H_down
GO:0042060	wound healing	-8.31521	33/587	MAD_C.H_down
ko04270	Vascular smooth muscle contraction	-7.55452	14/121	MAD_C.H_down
GO:0048568	embryonic organ development	-7.02321	25/414	MAD_C.H_down
GO:0015672	monovalent inorganic cation transport	-7.00282	29/537	MAD_C.H_down
GO:0009410	response to xenobiotic stimulus	-6.91432	20/279	MAD_C.H_down
GO:0002366	leukocyte activation involved in immune response	-43.3107	93/720	MAD_C.H_up
GO:0046649	lymphocyte activation	-41.6037	93/754	MAD_C.H_up
GO:0050900	leukocyte migration	-33.1668	69/511	MAD_C.H_up
GO:0030198	extracellular matrix organization	-25.3363	53/395	MAD_C.H_up
GO:0002697	regulation of immune effector process	-23.9541	56/474	MAD_C.H_up
GO:0002683	negative regulation of immune system process	-23.5025	56/484	MAD_C.H_up
GO:0002253	activation of immune response	-22.421	68/748	MAD_C.H_up
GO:0006909	phagocytosis	-20.0658	46/382	MAD_C.H_up
GO:1902105	regulation of leukocyte differentiation	-19.9872	40/284	MAD_C.H_up
GO:0009611	response to wounding	-19.8346	62/701	MAD_C.H_up
GO:0032787	monocarboxylic acid metabolic process	-51.8096	106/659	MAD_H.J_down
GO:0055114	oxidation-reduction process	-50.0083	93/512	MAD_H.J_down
GO:0051186	cofactor metabolic process	-45.7423	96/613	MAD_H.J_down
hsa01200	Carbon metabolism	-28.4244	36/114	MAD_H.J_down
hsa00280	Valine, leucine and isoleucine degradation	-22.3297	23/52	MAD_H.J_down
GO:0046394	carboxylic acid biosynthetic process	-22.0242	58/472	MAD_H.J_down
GO:0006790	sulfur compound metabolic process	-21.1241	51/380	MAD_H.J_down
GO:1901605	alpha-amino acid metabolic process	-18.1836	37/229	MAD_H.J_down
hsa04146	Peroxisome	-18.135	25/92	MAD_H.J_down
hsa01212	Fatty acid metabolism	-16.0464	18/48	MAD_H.J_down
GO:0046649	lymphocyte activation	-81.3181	163/754	MAD_H.J_up
GO:0002250	adaptive immune response	-49.3376	123/713	MAD_H.J_up
GO:0050851	antigen receptor-mediated signaling pathway	-33.54	69/323	MAD_H.J_up
GO:0042113	B cell activation	-29.7444	65/326	MAD_H.J_up
GO:0002697	regulation of immune effector process	-29.6761	78/474	MAD_H.J_up
GO:0001817	regulation of cytokine production	-26.2592	97/795	MAD_H.J_up
GO:0002366	leukocyte activation involved in immune response	-25.114	90/720	MAD_H.J_up
GO:0002683	negative regulation of immune system process	-24.6433	72/484	MAD_H.J_up
ko05340	Primary immunodeficiency	-20.7646	21/37	MAD_H.J_up
GO:0045058	T cell selection	-20.4429	23/48	MAD_H.J_up
GO:0016054	organic acid catabolic process	-22.1484	42/284	RAD_C.H_down
GO:0051186	cofactor metabolic process	-18.312	55/613	RAD_C.H_down
GO:0032787	monocarboxylic acid metabolic process	-17.5593	56/659	RAD_C.H_down
GO:0016042	lipid catabolic process	-14.2415	36/342	RAD_C.H_down
ko04610	Complement and coagulation cascades	-13.1754	18/79	RAD_C.H_down
GO:1901615	organic hydroxy compound metabolic process	-12.9509	44/550	RAD_C.H_down
GO:0009636	response to toxic substance	-12.9188	42/506	RAD_C.H_down
GO:0055114	oxidation-reduction process	-12.1146	41/512	RAD_C.H_down
GO:1901568	fatty acid derivative metabolic process	-10.1972	22/180	RAD_C.H_down
GO:0002576	platelet degranulation	-9.46261	18/128	RAD_C.H_down
GO:0030198	extracellular matrix organization	-41.5771	85/395	RAD_C.H_up
GO:0030155	regulation of cell adhesion	-40.9842	114/734	RAD_C.H_up
GO:0045055	regulated exocytosis	-39.8104	116/780	RAD_C.H_up
GO:0001817	regulation of cytokine production	-39.7018	117/795	RAD_C.H_up
GO:0050900	leukocyte migration	-37.4598	91/511	RAD_C.H_up
GO:0030036	actin cytoskeleton organization	-32.9435	100/696	RAD_C.H_up
GO:0009611	response to wounding	-32.6787	100/701	RAD_C.H_up
GO:0002683	negative regulation of immune system process	-24.6433	72/484	RAD_C.H_up
GO:1902105	regulation of leukocyte differentiation	-24.5705	55/284	RAD_C.H_up
GO:0001568	blood vessel development	-23.6761	90/754	RAD_C.H_up
GO:0006753	nucleoside phosphate metabolic process	-31.7477	64/735	RAD_H.J_down
GO:0032787	monocarboxylic acid metabolic process	-28.9477	58/659	RAD_H.J_down
GO:0044282	small molecule catabolic process	-21.5993	42/458	RAD_H.J_down
hsa01200	Carbon metabolism	-15.972	20/114	RAD_H.J_down
GO:0019216	regulation of lipid metabolic process	-11.6559	29/428	RAD_H.J_down
hsa00280	Valine, leucine and isoleucine degradation	-11.3122	12/52	RAD_H.J_down
GO:0016999	antibiotic metabolic process	-10.4405	17/151	RAD_H.J_down
GO:1901568	fatty acid derivative metabolic process	-10.1523	18/180	RAD_H.J_down
hsa00620	Pyruvate metabolism	-8.77683	10/51	RAD_H.J_down
GO:0071229	cellular response to acid chemical	-7.8121	16/196	RAD_H.J_down
GO:0048871	multicellular organismal homeostasis	-9.72013	23/491	RAD_H.J_up
GO:0000904	cell morphogenesis involved in differentiation	-9.1373	27/723	RAD_H.J_up
GO:0061061	muscle structure development	-8.30954	24/632	RAD_H.J_up
GO:0038031	non-canonical Wnt signaling pathway via JNK cascade	-6.9974	45022	RAD_H.J_up
GO:0071560	cellular response to transforming growth factor beta stimulus	-6.95873	14/255	RAD_H.J_up
GO:0001568	blood vessel development	-6.86687	24/754	RAD_H.J_up
GO:0120035	regulation of plasma membrane bounded cell projection organization	-6.21171	22/703	RAD_H.J_up
GO:0022612	gland morphogenesis	-6.03004	9/112	RAD_H.J_up
GO:0045596	negative regulation of cell differentiation	-5.82552	22/742	RAD_H.J_up
GO:0040008	regulation of growth	-5.60246	20/648	RAD_H.J_up
GO:0043062	extracellular structure organization	-7.73346	21/457	ULB_C.H_down
GO:0002576	platelet degranulation	-5.99074	10/128	ULB_C.H_down
GO:0034368	protein-lipid complex remodeling	-5.88556	6/34	ULB_C.H_down
ko04610	Complement and coagulation cascades	-5.75092	8/79	ULB_C.H_down
GO:0030203	glycosaminoglycan metabolic process	-5.16523	10/158	ULB_C.H_down
GO:0071363	cellular response to growth factor stimulus	-4.69765	21/707	ULB_C.H_down
GO:0034374	low-density lipoprotein particle remodeling	-4.60237	45033	ULB_C.H_down
GO:0031099	regeneration	-4.43101	10/192	ULB_C.H_down
GO:0010463	mesenchymal cell proliferation	-4.34118	5/38	ULB_C.H_down
GO:0043586	tongue development	-4.3044	45036	ULB_C.H_down
GO:0046649	lymphocyte activation	-35.6043	76/754	ULB_C.H_up
GO:0002521	leukocyte differentiation	-30.006	59/526	ULB_C.H_up
GO:0001817	regulation of cytokine production	-27.4582	68/795	ULB_C.H_up
GO:0002366	leukocyte activation involved in immune response	-22.0702	58/720	ULB_C.H_up
GO:0050900	leukocyte migration	-19.4356	46/511	ULB_C.H_up
GO:0046631	alpha-beta T cell activation	-17.1039	25/149	ULB_C.H_up
GO:0009611	response to wounding	-16.8191	50/701	ULB_C.H_up
GO:0007169	transmembrane receptor protein tyrosine kinase signaling pathway	-15.181	49/741	ULB_C.H_up
hsa04060	Cytokine-cytokine receptor interaction	-14.6259	32/328	ULB_C.H_up
GO:0002253	activation of immune response	-14.3779	48/748	ULB_C.H_up
GO:0006753	nucleoside phosphate metabolic process	-53.6512	119/735	ULB_H.J_down
GO:0032787	monocarboxylic acid metabolic process	-40.6251	98/659	ULB_H.J_down
GO:0044282	small molecule catabolic process	-38.2389	80/458	ULB_H.J_down
hsa01200	Carbon metabolism	-25.6441	35/114	ULB_H.J_down
hsa00280	Valine, leucine and isoleucine degradation	-24.2505	25/52	ULB_H.J_down
GO:0009152	purine ribonucleotide biosynthetic process	-22.5114	48/282	ULB_H.J_down
GO:1990542	mitochondrial transmembrane transport	-15.2838	26/118	ULB_H.J_down
GO:1901615	organic hydroxy compound metabolic process	-14.805	55/550	ULB_H.J_down
GO:1902600	proton transmembrane transport	-13.0366	27/157	ULB_H.J_down
hsa01212	Fatty acid metabolism	-12.6947	16/48	ULB_H.J_down
GO:0001568	blood vessel development	-21.7802	73/754	ULB_H.J_up
GO:0070848	response to growth factor	-19.8155	69/736	ULB_H.J_up
GO:0048729	tissue morphogenesis	-17.3224	60/638	ULB_H.J_up
GO:0045596	negative regulation of cell differentiation	-16.5784	64/742	ULB_H.J_up
GO:0000904	cell morphogenesis involved in differentiation	-15.9485	62/723	ULB_H.J_up
GO:0048598	embryonic morphogenesis	-14.5502	52/569	ULB_H.J_up
GO:0030155	regulation of cell adhesion	-14.4975	60/734	ULB_H.J_up
GO:0061061	muscle structure development	-14.457	55/632	ULB_H.J_up
GO:0009611	response to wounding	-13.1389	56/701	ULB_H.J_up
GO:0001655	urogenital system development	-12.1442	35/321	ULB_H.J_up
