# Supplementary material for: Dynamic chromatin architecture of the porcine adipose tissues with weight gain and loss
Source: Nat Commun. 2023 Jun 12;14:3457. doi: 10.1038/s41467-023-39191-0 (PMC10258790; doi:10.1038/s41467-023-39191-0)
Supplement: Supplementary file 19 — Source data [file 41467_2023_39191_MOESM19_ESM.zip › Source.data/Supplementary Figure 30.xlsx]

## Sheet: Figure S30a
Figure S30a
HOXD in NC group
GOM																			MAD																			RAD
Observed contact frequency			Intensity			A-B index				H3K27ac signal				RNA-seq signal					Observed contact frequency			Intensity			A-B index				H3K27ac signal				RNA-seq signal					Observed contact frequency			Intensity			A-B index				H3K27ac signal
Bin 1	Bin 2	Value	Bin 1	Bin 2	Value	Chromosome	Start	End	Value	Chromosome	Start	End	Value	Chromosome	Start	End	Value		Bin 1	Bin 2	Value	Bin 1	Bin 2	Value	Chromosome	Start	End	Value	Chromosome	Start	End	Value	Chromosome	Start	End	Value		Bin 1	Bin 2	Value	Bin 1	Bin 2	Value	Chromosome	Start	End	Value	Chromosome	Start
0	0	652.945	0	1	9.39644	15	80980000	81000000	2.29739	15	80970000	80971000	0.660753	15	80984977	80985477	31.134		0	0	704.628	0	1	9.95665	15	80980000	81000000	2.04234	15	80970000	80971000	1.22012	15	80984977	80985477	72.242		0	0	683.156	0	1	-2.02253	15	80980000	81000000	2.32587	15	80970000
0	1	78.2704	0	2	-4.89502	15	81000000	81020000	2.665	15	80971000	80972000	0.607951	15	80985477	80985977	26.16		0	1	78.7807	0	2	-5.01887	15	81000000	81020000	2.75643	15	80971000	80972000	0.355824	15	80985477	80985977	86.954		0	1	67.4015	0	2	-1.54854	15	81000000	81020000	2.39614	15	80971000
1	1	573.52	1	2	32.7183	15	81020000	81040000	3.01198	15	80972000	80973000	0.418092	15	80985977	80986477	67.26		1	1	575.011	1	2	32.0614	15	81020000	81040000	3.03436	15	80972000	80973000	0.616939	15	80985977	80986477	117.822		1	1	548.455	1	2	32.6431	15	81020000	81040000	3.04413	15	80972000
0	2	35.601	0	3	-4.82565	15	81040000	81060000	2.99667	15	80973000	80974000	1.07105	15	80986477	80986977	72.006		0	2	34.9271	0	3	-5.48934	15	81040000	81060000	2.98098	15	80973000	80974000	0.980604	15	80986477	80986977	103.54		0	2	39.2855	0	3	-3.73852	15	81040000	81060000	2.98722	15	80973000
1	2	101.592	1	3	1.7019	15	81060000	81080000	3.42725	15	80974000	80975000	0.719966	15	80986977	80987477	62.398		1	2	100.885	1	3	-2.75617	15	81060000	81080000	3.3499	15	80974000	80975000	0.68694	15	80986977	80987477	75.32		1	2	102.067	1	3	-7.50292	15	81060000	81080000	3.38516	15	80974000
2	2	494.524	2	3	24.0132	15	81080000	81100000	2.7484	15	80975000	80976000	0.72251	15	80987477	80987977	27.802		2	2	503.952	2	3	8.53047	15	81080000	81100000	2.76701	15	80975000	80976000	0.887806	15	80987477	80987977	19.984		2	2	486.399	2	3	12.5205	15	81080000	81100000	2.67575	15	80975000
0	3	24.8563	0	4	-0.789815	15	81100000	81120000	1.22972	15	80976000	80977000	0.361099	15	80987977	80988477	8.292		0	3	23.5687	0	4	5.23039	15	81100000	81120000	1.52672	15	80976000	80977000	0.442374	15	80987977	80988477	3.692		0	3	26.1975	0	4	-7.63835	15	81100000	81120000	1.51562	15	80976000
1	3	42.1979	1	4	-2.72333	15	81120000	81140000	0.68026	15	80977000	80978000	0.495444	15	80988477	80988977	12.64		1	3	37.1898	1	4	6.46274	15	81120000	81140000	0.586152	15	80977000	80978000	0.629671	15	80988477	80988977	1.954		1	3	33.3311	1	4	-2.08962	15	81120000	81140000	0.809128	15	80977000
2	3	92.8872	2	4	4.09034	15	81140000	81160000	-0.206838	15	80978000	80979000	0.625523	15	80988977	80989477	1.46		2	3	77.3545	2	4	3.57723	15	81140000	81160000	-0.19426	15	80978000	80979000	0.514093	15	80988977	80989477	6.646		2	3	81.9445	2	4	3.55257	15	81140000	81160000	0.0374892	15	80978000
3	3	703.189	3	4	31.9433	15	81160000	81180000	-0.707874	15	80979000	80980000	0.60098	15	80989477	80989977	17.292		3	3	669.159	3	4	41.1044	15	81160000	81180000	-0.660696	15	80979000	80980000	0.555782	15	80989477	80989977	3.9		3	3	696.605	3	4	32.0246	15	81160000	81180000	-0.449815	15	80979000
0	4	23.0202	0	5	-2.85575	15	81180000	81200000	-0.996291	15	80980000	80981000	0.644462	15	80989977	80990477	1.846		0	4	28.4154	0	5	-6.57212	15	81180000	81200000	-1.08415	15	80980000	80981000	0.352084	15	80989977	80990477	3.662		0	4	16.3786	0	5	-2.07305	15	81180000	81200000	-0.827479	15	80980000
1	4	26.9587	1	5	-0.713513	15	81200000	81220000	-0.991188	15	80981000	80982000	0.464995	15	80990477	80990977	12.656		1	4	35.5207	1	5	-0.164416	15	81200000	81220000	-1.19674	15	80981000	80982000	0.596751	15	80990477	80990977	18.618		1	4	27.8464	1	5	1.21913	15	81200000	81220000	-1.10166	15	80981000
2	4	44.5863	2	5	-1.19329	15	81220000	81240000	-1.39799	15	80982000	80983000	0.470749	15	80990977	80991477	3.844		2	4	43.5232	2	5	4.19625	15	81220000	81240000	-1.15852	15	80982000	80983000	0.490481	15	80990977	80991477	11.198		2	4	44.3866	2	5	-0.722131	15	81220000	81240000	-1.40843	15	80982000
3	4	100.817	3	5	-5.95246	15	81240000	81260000	-1.37647	15	80983000	80984000	0.59824	15	80991477	80991977	0.046		3	4	109.928	3	5	-0.496316	15	81240000	81260000	-1.27371	15	80983000	80984000	0.8881	15	80991477	80991977	6.386		3	4	101.449	3	5	-1.31354	15	81240000	81260000	-1.37171	15	80983000
4	4	563.331	4	5	61.2208	15	81260000	81280000	-1.39488	15	80984000	80985000	0.915823	15	80991977	80992477	0.054		4	4	537.662	4	5	72.6343	15	81260000	81280000	-1.39934	15	80984000	80985000	0.824375	15	80991977	80992477	9.636		4	4	573.271	4	5	71.2698	15	81260000	81280000	-1.8317	15	80984000
0	5	17.2132	0	6	2.27199	15	81280000	81300000	-1.6274	15	80985000	80986000	0.532797	15	80992477	80992977	5.594		0	5	12.8889	0	6	-1.9426	15	81280000	81300000	-1.71838	15	80985000	80986000	0.441805	15	80992477	80992977	4.308		0	5	18.1719	0	6	-11.9773	15	81280000	81300000	-1.93654	15	80985000
1	5	23.0965	1	6	-15.5152	15	81300000	81320000	-1.92494	15	80986000	80987000	0.693085	15	80992977	80993477	52.624		1	5	23.0206	1	6	-6.46237	15	81300000	81320000	-1.9423	15	80986000	80987000	0.287132	15	80992977	80993477	41.662		1	5	25.2361	1	6	1.34002	15	81300000	81320000	-2.21238	15	80986000
2	5	28.4887	2	6	-4.67717	15	81320000	81340000	-2.13883	15	80987000	80988000	0.746477	15	80993477	80993977	10.43		2	5	33.2542	2	6	-2.58349	15	81320000	81340000	-2.02347	15	80987000	80988000	0.872308	15	80993477	80993977	11.794		2	5	29.2139	2	6	6.67687	15	81320000	81340000	-2.58752	15	80987000
3	5	34.5435	3	6	0.62178	15	81340000	81360000	-2.2889	15	80988000	80989000	0.581668	15	80993977	80994477	5.268		3	5	39.4497	3	6	-10.4112	15	81340000	81360000	-2.27968	15	80988000	80989000	0.629951	15	80993977	80994477	14.592		3	5	39.5205	3	6	-4.79523	15	81340000	81360000	-2.58441	15	80988000
4	5	130.095	4	6	-0.117529	15	81360000	81380000	-2.49811	15	80989000	80990000	0.613236	15	80994477	80994977	10.23		4	5	141.458	4	6	1.19604	15	81360000	81380000	-2.40769	15	80989000	80990000	0.912276	15	80994477	80994977	15.152		4	5	140.694	4	6	-4.76499	15	81360000	81380000	-2.75047	15	80989000
5	5	639.536	5	6	36.633	15	81380000	81400000	-2.37002	15	80990000	80991000	0.704065	15	80994977	80995477	28.87		5	5	617.986	5	6	90.5424	15	81380000	81400000	-2.57616	15	80990000	80991000	0.602824	15	80994977	80995477	10.642		5	5	595.884	5	6	44.6031	15	81380000	81400000	-2.68985	15	80990000
0	6	19.724	0	7	-7.11785	15	81400000	81420000	-2.63936	15	80991000	80992000	0.655767	15	80995477	80995977	37.708		0	6	14.9234	0	7	-2.83406	15	81400000	81420000	-2.45443	15	80991000	80992000	0.396693	15	80995477	80995977	36.83		0	6	5.62975	0	7	-3.1477	15	81400000	81420000	-2.53669	15	80991000
1	6	4.55378	1	7	0.416245	15	81420000	81440000	-2.40188	15	80992000	80993000	0.586985	15	80995977	80996477	27.264		1	6	12.9986	1	7	-6.69844	15	81420000	81440000	-2.32255	15	80992000	80993000	0.497215	15	80995977	80996477	21.414		1	6	21.585	1	7	-3.97779	15	81420000	81440000	-2.47072	15	80992000
2	6	19.1328	2	7	-11.1125	15	81440000	81460000	-2.40288	15	80993000	80994000	0.479995	15	80996477	80996977	12.322		2	6	20.6015	2	7	-1.74254	15	81440000	81460000	-2.0451	15	80993000	80994000	0.62779	15	80996477	80996977	16.07		2	6	30.6939	2	7	0.793474	15	81440000	81460000	-2.09101	15	80993000
3	6	30.3038	3	7	0.0657706	15	81460000	81480000	-2.16701	15	80994000	80995000	0.738578	15	80996977	80997477	4.936		3	6	18.6468	3	7	-0.763863	15	81460000	81480000	-1.94017	15	80994000	80995000	0.926742	15	80996977	80997477	27.518		3	6	25.1408	3	7	-4.55067	15	81460000	81480000	-1.84818	15	80994000
4	6	40.3785	4	7	2.61152	15	81480000	81500000	-1.99863	15	80995000	80996000	0.920943	15	80997477	80997977	1.362		4	6	41.142	4	7	-1.97291	15	81480000	81500000	-1.42678	15	80995000	80996000	0.785599	15	80997477	80997977	26.036		4	6	36.069	4	7	-3.76563	15	81480000	81500000	-1.11788	15	80995000
5	6	105.507	5	7	-3.65671	15	81500000	81520000	-1.31199	15	80996000	80997000	0.465254	15	80997977	80998477	10.25		5	6	159.366	5	7	3.74569	15	81500000	81520000	-1.18848	15	80996000	80997000	1.25292	15	80997977	80998477	12.976		5	6	114.027	5	7	-3.85984	15	81500000	81520000	-0.946948	15	80996000
6	6	952.726	6	7	43.3601	15	81520000	81540000	-1.11517	15	80997000	80998000	0.530335	15	80998477	80998977	22.792		6	6	858.41	6	7	76.3639	15	81520000	81540000	-0.64651	15	80997000	80998000	0.558114	15	80998477	80998977	19.64		6	6	772.307	6	7	35.0365	15	81520000	81540000	-0.225825	15	80997000
0	7	8.39015	0	8	-1.59517	15	81540000	81560000	-1.4014	15	80998000	80999000	0.461391	15	80998977	80999477	25.092		0	7	12.1099	0	8	-3.12512	15	81540000	81560000	-0.772476	15	80998000	80999000	0.629217	15	80998977	80999477	21.654		0	7	12.4993	0	8	4.75045	15	81540000	81560000	-0.906017	15	80998000
1	7	17.8682	1	8	-3.94806	15	81560000	81580000	-1.08141	15	80999000	81000000	0.632998	15	80999477	80999977	18.292		1	7	10.1676	1	8	-1.36865	15	81560000	81580000	-0.966531	15	80999000	81000000	1.1633	15	80999477	80999977	24.222		1	7	13.6292	1	8	3.6404	15	81560000	81580000	-0.899429	15	80999000
2	7	8.95655	2	8	0.271456	15	81580000	81600000	-1.45105	15	81000000	81001000	0.483327	15	80999977	81000477	12.614		2	7	17.7185	2	8	4.15491	15	81580000	81600000	-1.07988	15	81000000	81001000	0.423423	15	80999977	81000477	9.068		2	7	21.0385	2	8	-3.06203	15	81580000	81600000	-0.774775	15	81000000
3	7	23.8758	3	8	4.18137	15	81600000	81620000	-1.36586	15	81001000	81002000	0.558954	15	81000477	81000977	38.058		3	7	22.4211	3	8	5.07657	15	81600000	81620000	-0.950342	15	81001000	81002000	0.579006	15	81000477	81000977	22.156		3	7	19.4663	3	8	-2.22645	15	81600000	81620000	-0.791295	15	81001000
4	7	32.2935	4	8	-6.71465	15	81620000	81640000	-1.06293	15	81002000	81003000	0.405029	15	81000977	81001477	20.918		4	7	27.0851	4	8	3.76196	15	81620000	81640000	-0.936097	15	81002000	81003000	0.564261	15	81000977	81001477	28.746		4	7	26.1704	4	8	-2.35417	15	81620000	81640000	-0.722818	15	81002000
5	7	36.8393	5	8	-2.9614	15	81640000	81660000	-1.33684	15	81003000	81004000	0.625074	15	81001477	81001977	21.71		5	7	43.6917	5	8	-4.26928	15	81640000	81660000	-0.848875	15	81003000	81004000	0.682255	15	81001477	81001977	16.206		5	7	36.9742	5	8	1.32906	15	81640000	81660000	-0.624306	15	81003000
6	7	112.234	6	8	12.4807	15	81660000	81680000	-1.15285	15	81004000	81005000	0.472701	15	81001977	81002477	2.512		6	7	145.188	6	8	2.40739	15	81660000	81680000	-0.674682	15	81004000	81005000	0.450893	15	81001977	81002477	19.646		6	7	104.46	6	8	-1.98819	15	81660000	81680000	-0.694724	15	81004000
7	7	635.349	7	8	59.666	15	81680000	81700000	-0.704985	15	81005000	81006000	0.646994	15	81002477	81002977	0.616		7	7	636.158	7	8	92.8137	15	81680000	81700000	-0.113323	15	81005000	81006000	0.689657	15	81002477	81002977	3.13		7	7	635.399	7	8	69.6432	15	81680000	81700000	0.180728	15	81005000
0	8	12.4048	0	9	-0.135647	15	81700000	81720000	-0.243417	15	81006000	81007000	0.720218	15	81002977	81003477	22.17		0	8	10.3319	0	9	-8.35879	15	81700000	81720000	0.171585	15	81006000	81007000	0.843582	15	81002977	81003477	33.15		0	8	18.8764	0	9	0.0336646	15	81700000	81720000	0.140898	15	81006000
1	8	11.5599	1	9	-2.08166	15	81720000	81740000	0.471045	15	81007000	81008000	0.779959	15	81003477	81003977	4.438		1	8	13.5754	1	9	1.51997	15	81720000	81740000	0.813373	15	81007000	81008000	0.702552	15	81003477	81003977	18.912		1	8	19.2874	1	9	-0.0128994	15	81720000	81740000	1.16977	15	81007000
2	8	17.7235	2	9	-6.84247	15	81740000	81760000	0.519666	15	81008000	81009000	0.644917	15	81003977	81004477	88.876		2	8	21.0209	2	9	0.277109	15	81740000	81760000	1.094	15	81008000	81009000	0.666299	15	81003977	81004477	87.914		2	8	14.545	2	9	1.45452	15	81740000	81760000	1.33478	15	81008000
3	8	24.2504	3	9	-7.86689	15	81760000	81780000	1.08119	15	81009000	81010000	0.6524	15	81004477	81004977	0.816		3	8	24.5376	3	9	-4.63423	15	81760000	81780000	1.37406	15	81009000	81010000	0.95104	15	81004477	81004977	2.248		3	8	18.0185	3	9	0.701129	15	81760000	81780000	1.59334	15	81009000
4	8	17.0953	4	9	-4.62534	15	81780000	81800000	1.02363	15	81010000	81011000	0.551878	15	81004977	81005477	58.934		4	8	26.947	4	9	-0.0479798	15	81780000	81800000	1.45459	15	81010000	81011000	0.635002	15	81004977	81005477	65.46		4	8	21.6628	4	9	-4.52325	15	81780000	81800000	1.57316	15	81010000
5	8	26.7206	5	9	-12.1211	15	81800000	81820000	0.803072	15	81011000	81012000	0.739031	15	81005477	81005977	16.606		5	8	24.7887	5	9	-3.13843	15	81800000	81820000	1.50707	15	81011000	81012000	0.955378	15	81005477	81005977	17.65		5	8	31.2651	5	9	-3.55503	15	81800000	81820000	1.34444	15	81011000
6	8	52.9767	6	9	6.82863	15	81820000	81840000	0.56218	15	81012000	81013000	0.916792	15	81005977	81006477	10.884		6	8	42.3534	6	9	4.46216	15	81820000	81840000	0.793799	15	81012000	81013000	0.608643	15	81005977	81006477	30.208		6	8	38.8458	6	9	-0.551841	15	81820000	81840000	1.12955	15	81012000
7	8	128.54	7	9	-1.14222	15	81840000	81860000	0.136704	15	81013000	81014000	0.636605	15	81006477	81006977	5.046		7	8	161.638	7	9	5.21426	15	81840000	81860000	0.439188	15	81013000	81014000	0.285891	15	81006477	81006977	19.636		7	8	139.067	7	9	-7.35482	15	81840000	81860000	0.665605	15	81013000
8	8	547.196	8	9	29.6541	15	81860000	81880000	0.34792	15	81014000	81015000	0.806353	15	81006977	81007477	15.222		8	8	529.447	8	9	39.5819	15	81860000	81880000	0.792357	15	81014000	81015000	0.674363	15	81006977	81007477	20.578		8	8	472.685	8	9	19.2368	15	81860000	81880000	0.967661	15	81014000
0	9	12.6564	0	10	1.3194	15	81880000	81900000	0.939595	15	81015000	81016000	1.02819	15	81007477	81007977	5.324		0	9	3.91021	0	10	-5.03646	15	81880000	81900000	1.38548	15	81015000	81016000	0.634687	15	81007477	81007977	16.654		0	9	12.9417	0	10	-0.529059	15	81880000	81900000	1.47496	15	81015000
1	9	11.9183	1	10	-1.14941	15	81900000	81920000	0.889566	15	81016000	81017000	0.816794	15	81007977	81008477	9.746		1	9	14.977	1	10	-1.15662	15	81900000	81920000	1.31952	15	81016000	81017000	1.4157	15	81007977	81008477	23.592		1	9	14.1131	1	10	-1.74717	15	81900000	81920000	1.96658	15	81016000
2	9	8.66553	2	10	0.701157	15	81920000	81940000	1.20642	15	81017000	81018000	0.583838	15	81008477	81008977	16.294		2	9	15.2211	2	10	-2.75047	15	81920000	81940000	1.64552	15	81017000	81018000	1.41614	15	81008477	81008977	12.046		2	9	17.1015	2	10	-8.64018	15	81920000	81940000	2.05971	15	81017000
3	9	9.58511	3	10	-3.54146	15	81940000	81960000	1.33053	15	81018000	81019000	0.863927	15	81008977	81009477	15.944		3	9	12.2318	3	10	-7.26736	15	81940000	81960000	2.03708	15	81018000	81019000	1.07022	15	81008977	81009477	20.58		3	9	18.3081	3	10	6.86071	15	81940000	81960000	2.7405	15	81018000
4	9	15.4437	4	10	5.1192	15	81960000	81980000	0.969162	15	81019000	81020000	0.739468	15	81009477	81009977	2.384		4	9	19.413	4	10	-1.59849	15	81960000	81980000	1.38471	15	81019000	81020000	1.01326	15	81009477	81009977	16.472		4	9	15.7217	4	10	-8.09669	15	81960000	81980000	2.02951	15	81019000
5	9	11.6889	5	10	-8.41048	15	81980000	82000000	0.703706	15	81020000	81021000	0.581172	15	81009977	81010477	3.2		5	9	20.0466	5	10	9.32988	15	81980000	82000000	1.10684	15	81020000	81021000	0.776771	15	81009977	81010477	1.592		5	9	20.462	5	10	-3.36931	15	81980000	82000000	1.65198	15	81020000
6	9	36.5106	6	10	-7.65673	15	82000000	82020000	0.465129	15	81021000	81022000	0.679199	15	81010477	81010977	8.11		6	9	33.5202	6	10	-6.31336	15	82000000	82020000	1.016	15	81021000	81022000	1.00216	15	81010477	81010977	24.504		6	9	29.3842	6	10	9.02605	15	82000000	82020000	1.57731	15	81021000
7	9	39.3538	7	10	-7.86342	15	82020000	82040000	0.561788	15	81022000	81023000	0.819399	15	81010977	81011477	14.312		7	9	45.1603	7	10	-2.86427	15	82020000	82040000	0.800347	15	81022000	81023000	1.25861	15	81010977	81011477	26.73		7	9	33.4792	7	10	-4.14542	15	82020000	82040000	1.51522	15	81022000
8	9	98.5281	8	10	-0.131672	15	82040000	82060000	0.988811	15	81023000	81024000	0.641405	15	81011477	81011977	36.644		8	9	108.406	8	10	4.8315	15	82040000	82060000	1.19569	15	81023000	81024000	0.708166	15	81011477	81011977	22.114		8	9	88.6608	8	10	-4.40582	15	82040000	82060000	2.09213	15	81023000
9	9	600.555	9	10	17.7165	15	82060000	82080000	1.23316	15	81024000	81025000	0.850616	15	81011977	81012477	7.642		9	9	584.339	9	10	-0.330901	15	82060000	82080000	1.37659	15	81024000	81025000	0.97707	15	81011977	81012477	17.364		9	9	542.468	9	10	-7.21352	15	82060000	82080000	1.93904	15	81024000
0	10	13.1194	0	11	0.903027	15	82080000	82100000	1.37618	15	81025000	81026000	0.860328	15	81012477	81012977	21.688		0	10	6.25854	0	11	0.366669	15	82080000	82100000	1.70557	15	81025000	81026000	0.9441	15	81012477	81012977	28.298		0	10	11.3789	0	11	-1.02178	15	82080000	82100000	2.29721	15	81025000
1	10	11.6426	1	11	2.6742	15	82100000	82120000	1.14068	15	81026000	81027000	0.821483	15	81012977	81013477	44.274		1	10	11.1124	1	11	4.41102	15	82100000	82120000	1.46283	15	81026000	81027000	0.77433	15	81012977	81013477	21.6		1	10	11.1608	1	11	0.592215	15	82100000	82120000	2.18569	15	81026000
2	10	14.7012	2	11	4.07039	15	82120000	82140000	0.89002	15	81027000	81028000	1.77955	15	81013477	81013977	16.256		2	10	10.7065	2	11	1.11133	15	82120000	82140000	1.18676	15	81027000	81028000	1.01995	15	81013477	81013977	10.506		2	10	5.48582	2	11	3.59601	15	82120000	82140000	1.9104	15	81027000
3	10	11.9665	3	11	-5.68361	15	82140000	82160000	0.499922	15	81028000	81029000	0.295793	15	81013977	81014477	9.346		3	10	7.67664	3	11	4.48627	15	82140000	82160000	0.949264	15	81028000	81029000	0.584921	15	81013977	81014477	4.676		3	10	22.5077	3	11	0.281302	15	82140000	82160000	1.34771	15	81028000
4	10	22.5712	4	11	-5.31894	15	82160000	82180000	0.174038	15	81029000	81030000	0.805758	15	81014477	81014977	27.894		4	10	15.2675	4	11	1.00271	15	82160000	82180000	0.583527	15	81029000	81030000	0.358201	15	81014477	81014977	12.548		4	10	9.51031	4	11	-4.47644	15	82160000	82180000	1.27912	15	81029000
5	10	11.6585	5	11	-5.45149	15	82180000	82200000	0.225318	15	81030000	81031000	0.758327	15	81014977	81015477	39.654		5	10	28.7909	5	11	1.56852	15	82180000	82200000	0.464349	15	81030000	81031000	0.524341	15	81014977	81015477	7.568		5	10	16.8757	5	11	-3.77149	15	82180000	82200000	1.32523	15	81030000
6	10	16.1533	6	11	-3.30372	15	82200000	82220000	0.194798	15	81031000	81032000	0.644706	15	81015477	81015977	18.81		6	10	16.8716	6	11	-1.84655	15	82200000	82220000	0.401171	15	81031000	81032000	0.932849	15	81015477	81015977	16.664		6	10	33.0431	6	11	-8.62759	15	82200000	82220000	1.43372	15	81031000
7	10	21.8186	7	11	-8.59702	15	82220000	82240000	0.548765	15	81032000	81033000	0.541681	15	81015977	81016477	28.378		7	10	26.1937	7	11	-6.75004	15	82220000	82240000	0.910439	15	81032000	81033000	1.08712	15	81015977	81016477	15.882		7	10	25.7906	7	11	-2.48435	15	82220000	82240000	1.48258	15	81032000
8	10	40.3643	8	11	7.2285	15	82240000	82260000	0.773759	15	81033000	81034000	0.769003	15	81016477	81016977	9.472		8	10	44.7775	8	11	8.09701	15	82240000	82260000	1.34409	15	81033000	81034000	0.884651	15	81016477	81016977	26.542		8	10	36.4282	8	11	-4.06118	15	82240000	82260000	1.80859	15	81033000
9	10	86.5905	9	11	4.05373	15	82260000	82280000	1.18063	15	81034000	81035000	0.651443	15	81016977	81017477	13.498		9	10	68.4931	9	11	-2.12792	15	82260000	82280000	1.22788	15	81034000	81035000	1.16879	15	81016977	81017477	26.498		9	10	62.2105	9	11	-12.2849	15	82260000	82280000	1.95082	15	81034000
10	10	734.451	10	11	44.5681	15	82280000	82300000	1.21704	15	81035000	81036000	0.843134	15	81017477	81017977	40.808		10	10	732.187	10	11	48.7467	15	82280000	82300000	1.32236	15	81035000	81036000	0.913722	15	81017477	81017977	39.414		10	10	724.152	10	11	22.6217	15	82280000	82300000	1.78932	15	81035000
0	11	11.872	0	12	1.23446	15	82300000	82320000	1.23792	15	81036000	81037000	0.890875	15	81017977	81018477	23.514		0	11	10.8477	0	12	-2.87244	15	82300000	82320000	1.10491	15	81036000	81037000	1.04993	15	81017977	81018477	41.908		0	11	10.0482	0	12	-4.36943	15	82300000	82320000	1.50556	15	81036000
1	11	14.4742	1	12	-0.420454	15	82320000	82340000	0.99488	15	81037000	81038000	0.887323	15	81018477	81018977	10.772		1	11	15.706	1	12	-7.53848	15	82320000	82340000	0.785115	15	81037000	81038000	1.40808	15	81018477	81018977	3.892		1	11	12.5002	1	12	-3.59027	15	82320000	82340000	1.42497	15	81037000
2	11	16.8624	2	12	3.60113	15	82340000	82360000	0.528087	15	81038000	81039000	0.748887	15	81018977	81019477	6.636		2	11	13.3803	2	12	-2.79534	15	82340000	82360000	0.760631	15	81038000	81039000	1.20798	15	81018977	81019477	15.532		2	11	16.504	2	12	1.07599	15	82340000	82360000	1.39308	15	81038000
3	11	8.31639	3	12	-0.984583	15	82360000	82380000	0.28773	15	81039000	81040000	0.948596	15	81019477	81019977	3.202		3	11	17.9433	3	12	-0.89191	15	82360000	82380000	0.466616	15	81039000	81040000	1.78384	15	81019477	81019977	5.538		3	11	14.4073	3	12	-3.02605	15	82360000	82380000	1.34644	15	81039000
4	11	10.1891	4	12	-1.46974	15	82380000	82400000	-0.0578016	15	81040000	81041000	1.42616	15	81019977	81020477	10.546		4	11	15.9467	4	12	5.86456	15	82380000	82400000	0.164818	15	81040000	81041000	3.14454	15	81019977	81020477	15.894		4	11	11.1706	4	12	-4.31328	15	82380000	82400000	0.594377	15	81040000
5	11	12.0005	5	12	-0.768171	15	82400000	82420000	-0.102773	15	81041000	81042000	2.29173	15	81020477	81020977	35.744		5	11	18.4345	5	12	-5.70876	15	82400000	82420000	0.283352	15	81041000	81042000	4.17814	15	81020477	81020977	62.666		5	11	13.8355	5	12	-3.51033	15	82400000	82420000	0.977545	15	81041000
6	11	16.7653	6	12	-1.67756	15	82420000	82440000	0.0635982	15	81042000	81043000	1.85695	15	81020977	81021477	1.962		6	11	17.6144	6	12	-0.521274	15	82420000	82440000	0.547286	15	81042000	81043000	4.13024	15	81020977	81021477	9.086		6	11	11.6174	6	12	-4.51595	15	82420000	82440000	0.966161	15	81042000
7	11	15.213	7	12	3.08966	15	82440000	82460000	-0.542091	15	81043000	81044000	1.30814	15	81021477	81021977	0.438		7	11	16.435	7	12	-6.15571	15	82440000	82460000	0.244158	15	81043000	81044000	2.67638	15	81021477	81021977	9.324		7	11	21.5326	7	12	-1.81354	15	82440000	82460000	0.649501	15	81043000
8	11	36.9105	8	12	-2.30378	15	82460000	82480000	-0.790394	15	81044000	81045000	1.41168	15	81021977	81022477	82.5		8	11	37.155	8	12	-3.63999	15	82460000	82480000	-0.205976	15	81044000	81045000	2.34993	15	81021977	81022477	101.752		8	11	25.8748	8	12	2.67713	15	82460000	82480000	0.255809	15	81044000
9	11	44.5497	9	12	-5.90563	15	82480000	82500000	-0.70913	15	81045000	81046000	0.730299	15	81022477	81022977	10.364		9	11	37.8181	9	12	-7.44157	15	82480000	82500000	-0.333131	15	81045000	81046000	0.895526	15	81022477	81022977	5.47		9	11	28.5491	9	12	2.1036	15	82480000	82500000	0.484304	15	81045000
10	11	113.442	10	12	-1.4508	15	82500000	82520000	-0.934163	15	81046000	81047000	0.927641	15	81022977	81023477	3.998		10	11	117.571	10	12	-17.4271	15	82500000	82520000	-0.673075	15	81046000	81047000	0.979947	15	81022977	81023477	4.984		10	11	92.0457	10	12	-2.68214	15	82500000	82520000	-0.0808061	15	81046000
11	11	654.205	11	12	9.7295	15	82520000	82540000	-1.36284	15	81047000	81048000	1.02885	15	81023477	81023977	7.738		11	11	639.086	11	12	40.3514	15	82520000	82540000	-0.922335	15	81047000	81048000	0.654615	15	81023477	81023977	5.516		11	11	697.3	11	12	21.7913	15	82520000	82540000	-0.45038	15	81047000
0	12	11.4955	0	13	-0.939193	15	82540000	82560000	-1.31721	15	81048000	81049000	0.470651	15	81023977	81024477	1.808		0	12	6.91676	0	13	3.50645	15	82540000	82560000	-0.948257	15	81048000	81049000	0.234362	15	81023977	81024477	6.276		0	12	5.98657	0	13	-0.304893	15	82540000	82560000	-0.316178	15	81048000
1	12	10.5485	1	13	-2.33313	15	82560000	82580000	-1.36288	15	81049000	81050000	0.701784	15	81024477	81024977	0.592		1	12	2.94252	1	13	-0.12753	15	82560000	82580000	-0.755962	15	81049000	81050000	0.605653	15	81024477	81024977	7.662		1	12	7.47973	1	13	-3.13596	15	82560000	82580000	-0.194502	15	81049000
2	12	15.4011	2	13	-1.09556	15	82580000	82600000	-1.25948	15	81050000	81051000	0.607212	15	81024977	81025477	5.6		2	12	8.49966	2	13	0.574453	15	82580000	82600000	-0.571015	15	81050000	81051000	0.729096	15	81024977	81025477	8.154		2	12	12.984	2	13	-4.57882	15	82580000	82600000	0.0561665	15	81050000
3	12	11.8074	3	13	-2.86994	15	82600000	82620000	-1.21752	15	81051000	81052000	0.70052	15	81025477	81025977	7.188		3	12	11.3771	3	13	-2.34233	15	82600000	82620000	-0.817164	15	81051000	81052000	1.54661	15	81025477	81025977	3.338		3	12	9.88195	3	13	-4.26521	15	82600000	82620000	-0.367811	15	81051000
4	12	12.5303	4	13	-0.434778	15	82620000	82640000	-1.33727	15	81052000	81053000	1.10409	15	81025977	81026477	7.512		4	12	19.3216	4	13	-2.78285	15	82620000	82640000	-1.16413	15	81052000	81053000	1.3676	15	81025977	81026477	5.416		4	12	9.81272	4	13	-1.34843	15	82620000	82640000	-0.790638	15	81052000
5	12	14.7398	5	13	-0.286757	15	82640000	82660000	-1.48118	15	81053000	81054000	0.941421	15	81026477	81026977	5.178		5	12	9.23524	5	13	0.270268	15	82640000	82660000	-1.1928	15	81053000	81054000	1.19304	15	81026477	81026977	11.538		5	12	12.1367	5	13	2.34434	15	82640000	82660000	-0.552259	15	81053000
6	12	15.7744	6	13	8.68217	15	82660000	82680000	-1.61867	15	81054000	81055000	0.492235	15	81026977	81027477	2.522		6	12	16.3447	6	13	-8.00675	15	82660000	82680000	-1.31788	15	81054000	81055000	1.26808	15	81026977	81027477	4.938		6	12	13.091	6	13	-2.3379	15	82660000	82680000	-0.838311	15	81054000
7	12	23.1587	7	13	3.24336	15	82680000	82700000	-1.43206	15	81055000	81056000	1.08192	15	81027477	81027977	1.816		7	12	13.3053	7	13	2.19681	15	82680000	82700000	-1.28263	15	81055000	81056000	0.649189	15	81027477	81027977	6.086		7	12	18.4315	7	13	3.48676	15	82680000	82700000	-0.849728	15	81055000
8	12	21.5062	8	13	0.318471	15	82700000	82720000	-1.47044	15	81056000	81057000	0.952381	15	81027977	81028477	5.586		8	12	19.545	8	13	5.58436	15	82700000	82720000	-1.19531	15	81056000	81057000	0.982824	15	81027977	81028477	15.914		8	12	26.6941	8	13	2.24741	15	82700000	82720000	-1.1048	15	81056000
9	12	23.7764	9	13	5.19985	15	82720000	82740000	-1.26197	15	81057000	81058000	0.820052	15	81028477	81028977	4.806		9	12	21.6164	9	13	-2.47347	15	82720000	82740000	-0.962807	15	81057000	81058000	1.01778	15	81028477	81028977	5.016		9	12	32.0396	9	13	3.70937	15	82720000	82740000	-0.827333	15	81057000
10	12	39.0452	10	13	3.3414	15	82740000	82760000	-1.21962	15	81058000	81059000	0.721119	15	81028977	81029477	5.546		10	12	22.5189	10	13	12.0044	15	82740000	82760000	-1.08301	15	81058000	81059000	0.609087	15	81028977	81029477	0.83		10	12	38.1519	10	13	-0.173834	15	82740000	82760000	-0.727763	15	81058000
11	12	78.6035	11	13	-0.242629	15	82760000	82780000	-1.05667	15	81059000	81060000	0.740188	15	81029477	81029977	2.808		11	12	109.175	11	13	0.66212	15	82760000	82780000	-0.932477	15	81059000	81060000	0.792648	15	81029477	81029977	12.102		11	12	91.2153	11	13	-4.47255	15	82760000	82780000	-0.679409	15	81059000
12	12	846.603	12	13	-0.231101	15	82780000	82800000	-1.01765	15	81060000	81061000	0.785303	15	81029977	81030477	0.538		12	12	788.113	12	13	5.50889	15	82780000	82800000	-0.686051	15	81060000	81061000	1.04069	15	81029977	81030477	6.868		12	12	741.577	12	13	3.77831	15	82780000	82800000	-0.423386	15	81060000
0	13	8.71181	0	14	-4.68454	15	82800000	82820000	-0.852457	15	81061000	81062000	0.826	15	81030977	81031477	4.678		0	13	12.6995	0	14	-0.44608	15	82800000	82820000	-0.576849	15	81061000	81062000	0.568701	15	81030477	81030977	4.954		0	13	9.43571	0	14	3.35153	15	82800000	82820000	-0.49282	15	81061000
1	13	7.92787	1	14	1.20627	15	82820000	82840000	-0.556654	15	81062000	81063000	1.03056	15	81031477	81031977	3.808		1	13	9.66167	1	14	-0.037908	15	82820000	82840000	-0.313091	15	81062000	81063000	0.633558	15	81030977	81031477	6.292		1	13	7.22004	1	14	2.45535	15	82820000	82840000	0.361568	15	81062000
2	13	9.87344	2	14	-1.14704	15	82840000	82860000	-0.22274	15	81063000	81064000	0.717647	15	81031977	81032477	8.938		2	13	11.0555	2	14	0.827969	15	82840000	82860000	-0.176415	15	81063000	81064000	0.667261	15	81031477	81031977	3.216		2	13	6.49118	2	14	-3.08027	15	82840000	82860000	0.0503723	15	81063000
3	13	8.93006	3	14	6.63353	15	82860000	82880000	0.0468674	15	81064000	81065000	0.671552	15	81032477	81032977	6.616		3	13	8.95267	3	14	-4.85268	15	82860000	82880000	0.205718	15	81064000	81065000	0.965668	15	81031977	81032477	6.114		3	13	7.64279	3	14	-3.66763	15	82860000	82880000	0.35989	15	81064000
4	13	12.3572	4	14	-5.67193	15	82880000	82900000	0.610265	15	81065000	81066000	0.445489	15	81032977	81033477	7.748		4	13	9.48615	4	14	0.573175	15	82880000	82900000	0.797864	15	81065000	81066000	0.914577	15	81032477	81032977	1.508		4	13	11.5596	4	14	0.109649	15	82880000	82900000	0.909414	15	81065000
5	13	13.7132	5	14	-4.83009	15	82900000	82920000	1.67853	15	81066000	81067000	0.929181	15	81033477	81033977	106.866		5	13	13.7273	5	14	2.10843	15	82900000	82920000	1.56138	15	81066000	81067000	0.93916	15	81032977	81033477	2.492		5	13	16.4703	5	14	-1.22104	15	82900000	82920000	1.70162	15	81066000
6	13	24.1902	6	14	-2.88317	15	82920000	82940000	2.3331	15	81067000	81068000	1.04693	15	81033977	81034477	75.686		6	13	6.93725	6	14	-2.1274	15	82920000	82940000	2.02419	15	81067000	81068000	0.735259	15	81033477	81033977	73.762		6	13	13.3091	6	14	0.919025	15	82920000	82940000	1.98616	15	81067000
7	13	20.6954	7	14	2.62433	15	82940000	82960000	3.37227	15	81068000	81069000	0.759662	15	81034477	81034977	11.008		7	13	19.0628	7	14	1.67485	15	82940000	82960000	3.09508	15	81068000	81069000	1.36161	15	81033977	81034477	79.516		7	13	21.0938	7	14	3.69864	15	82940000	82960000	2.9673	15	81068000
8	13	20.3875	8	14	-1.27025	15	82960000	82980000	4.45148	15	81069000	81070000	0.62683	15	81034977	81035477	5.722		8	13	25.0454	8	14	0.187975	15	82960000	82980000	4.22429	15	81069000	81070000	0.792342	15	81034477	81034977	5.846		8	13	22.4924	8	14	8.35074	15	82960000	82980000	4.20556	15	81069000
9	13	29.0098	9	14	9.11736	15	82980000	83000000	3.81836	15	81070000	81071000	1.09384	15	81035477	81035977	1.646		9	13	20.7115	9	14	1.3851	15	82980000	83000000	3.56265	15	81070000	81071000	1.13821	15	81034977	81035477	15.94		9	13	27.7264	9	14	3.35537	15	82980000	83000000	3.34681	15	81070000
10	13	33.0234	10	14	2.67845	15	83000000	83020000	3.90367	15	81071000	81072000	0.91719	15	81035977	81036477	5.208		10	13	41.0624	10	14	4.76983	15	83000000	83020000	3.64424	15	81071000	81072000	1.44958	15	81035477	81035977	8.714		10	13	29.7622	10	14	16.4798	15	83000000	83020000	3.36664	15	81071000
11	13	40.2534	11	14	5.11397	15	83020000	83040000	2.69857	15	81072000	81073000	0.843134	15	81036477	81036977	5.038		11	13	40.6081	11	14	11.2551	15	83020000	83040000	2.38171	15	81072000	81073000	1.5344	15	81035977	81036477	6.846		11	13	36.3614	11	14	14.2406	15	83020000	83040000	2.3423	15	81072000
12	13	68.6429	12	14	0.919258	15	83040000	83060000	2.83476	15	81073000	81074000	0.830296	15	81036977	81037477	32.07		12	13	74.3329	12	14	10.6483	15	83040000	83060000	2.43293	15	81073000	81074000	1.00459	15	81036477	81036977	7.962		12	13	73.2023	12	14	0.573199	15	83040000	83060000	2.68576	15	81073000
13	13	671.62	13	14	70.53	15	83060000	83080000	2.11795	15	81074000	81075000	1.47949	15	81037477	81037977	3.83		13	13	590.083	13	14	56.8988	15	83060000	83080000	1.96124	15	81074000	81075000	1.61996	15	81036977	81037477	47.938		13	13	614.754	13	14	45.6121	15	83060000	83080000	1.84055	15	81074000
0	14	4.43376	0	15	-0.0852283	15	83080000	83100000	1.96128	15	81075000	81076000	4.36913	15	81037977	81038477	1.854		0	14	8.22762	0	15	1.0017	15	83080000	83100000	1.72446	15	81075000	81076000	2.89189	15	81037477	81037977	8.962		0	14	12.5548	0	15	-4.15205	15	83080000	83100000	1.7314	15	81075000
1	14	10.8573	1	15	3.30394	15	83100000	83120000	1.80812	15	81076000	81077000	7.34298	15	81038477	81038977	2.092		1	14	9.15519	1	15	-3.04517	15	83100000	83120000	1.65545	15	81076000	81077000	3.58296	15	81037977	81038477	5.662		1	14	12.196	1	15	-2.66363	15	83100000	83120000	1.83209	15	81076000
2	14	9.11396	2	15	0.369569	15	83120000	83140000	2.19168	15	81077000	81078000	2.24598	15	81038977	81039477	7.878		2	14	10.6172	2	15	3.71035	15	83120000	83140000	1.97978	15	81077000	81078000	1.39196	15	81038477	81038977	9.122		2	14	7.27573	2	15	1.29323	15	83120000	83140000	2.15644	15	81077000
3	14	17.6025	3	15	-4.59044					15	81078000	81079000	1.21604	15	81039477	81039977	6.616		3	14	5.62832	3	15	-3.50918					15	81078000	81079000	1.23469	15	81038977	81039477	9.086		3	14	7.40237	3	15	1.67086					15	81078000
4	14	6.12807	4	15	3.07291					15	81079000	81080000	0.95034	15	81039977	81040477	6.798		4	14	11.8682	4	15	3.96367					15	81079000	81080000	0.906583	15	81039477	81039977	5.622		4	14	12.0176	4	15	1.17245					15	81079000
5	14	7.96191	5	15	4.54302					15	81080000	81081000	1.37281	15	81040477	81040977	6.578		5	14	14.3774	5	15	-1.25722					15	81080000	81081000	0.896914	15	81039977	81040477	4.822		5	14	11.687	5	15	-3.24179					15	81080000
6	14	11.1168	6	15	-7.34288					15	81081000	81082000	2.7485	15	81040977	81041477	5.872		6	14	11.3296	6	15	2.8522					15	81081000	81082000	1.70762	15	81040477	81040977	1.732		6	14	15.045	6	15	10.0433					15	81081000
7	14	18.1323	7	15	2.03263					15	81082000	81083000	2.03775	15	81041477	81041977	14.458		7	14	16.6188	7	15	-0.718847					15	81082000	81083000	2.01147	15	81040977	81041477	8.332		7	14	19.3456	7	15	0.233499					15	81082000
8	14	16.1817	8	15	-4.38343					15	81083000	81084000	1.18231	15	81041977	81042477	13.242		8	14	17.054	8	15	3.33171					15	81083000	81084000	1.32424	15	81041477	81041977	21.324		8	14	25.9577	8	15	2.64395					15	81083000
9	14	29.1864	9	15	2.27715					15	81084000	81085000	1.00509	15	81042477	81042977	17.338		9	14	20.8461	9	15	2.80636					15	81084000	81085000	0.91147	15	81041977	81042477	15.614		9	14	23.6004	9	15	-0.91434					15	81084000
10	14	26.4884	10	15	5.5734					15	81085000	81086000	1.00053	15	81042977	81043477	11.128		10	14	27.9548	10	15	3.04597					15	81085000	81086000	1.47022	15	81042477	81042977	15.562		10	14	40.4968	10	15	3.93209					15	81085000
11	14	34.796	11	15	-2.14196					15	81086000	81087000	1.74591	15	81043477	81043977	6.956		11	14	40.3131	11	15	1.55041					15	81086000	81087000	1.6386	15	81042977	81043477	7.06		11	14	44.1766	11	15	13.4671					15	81086000
12	14	41.4153	12	15	2.83786					15	81087000	81088000	3.05934	15	81043977	81044477	13.738		12	14	50.5943	12	15	1.77617					15	81087000	81088000	0.838046	15	81043477	81043977	9.024		12	14	41.4072	12	15	-4.0099					15	81087000
13	14	139.404	13	15	3.91717					15	81088000	81089000	1.94038	15	81044477	81044977	10.332		13	14	125.723	13	15	-1.74272					15	81088000	81089000	1.38833	15	81043977	81044477	6.976		13	14	115.036	13	15	0.424389					15	81088000
14	14	613.437	14	15	24.9677					15	81089000	81090000	1.54813	15	81044977	81045477	13.158		14	14	583.442	14	15	32.8179					15	81089000	81090000	1.60089	15	81044477	81044977	14.388		14	14	605.864	14	15	24.8595					15	81089000
0	15	8.56357	0	16	-0.313409					15	81090000	81091000	1.80909	15	81045477	81045977	5.262		0	15	9.2182	0	16	2.96718					15	81090000	81091000	0.729798	15	81044977	81045477	10.158		0	15	4.57775	0	16	2.67978					15	81090000
1	15	12.4222	1	16	-1.30299					15	81091000	81092000	1.17065	15	81045977	81046477	1.138		1	15	5.62853	1	16	-0.0875082					15	81091000	81092000	1.10365	15	81045477	81045977	18.372		1	15	6.53967	1	16	6.12126					15	81091000
2	15	10.0206	2	16	-2.31176					15	81092000	81093000	1.30733	15	81046477	81046977	13.286		2	15	12.9034	2	16	5.54029					15	81092000	81093000	1.58328	15	81045977	81046477	14.182		2	15	11.0338	2	16	-5.05518					15	81092000
3	15	5.67056	3	16	2.09335					15	81093000	81094000	5.49033	15	81046977	81047477	6.084		3	15	6.28002	3	16	1.35181					15	81093000	81094000	2.74107	15	81046477	81046977	7		3	15	12.0269	3	16	3.79117					15	81093000
4	15	14.0419	4	16	2.61655					15	81094000	81095000	6.25836	15	81047477	81047977	12.694		4	15	14.4447	4	16	2.04135					15	81094000	81095000	4.57751	15	81046977	81047477	7.986		4	15	12.2424	4	16	3.82183					15	81094000
5	15	16.343	5	16	-3.43913					15	81095000	81096000	0.88804	15	81047977	81048477	4.276		5	15	10.0378	5	16	6.52666					15	81095000	81096000	0.803095	15	81047477	81047977	10.614		5	15	8.66621	5	16	4.58045					15	81095000
6	15	5.44912	6	16	0.62392					15	81096000	81097000	0.811661	15	81048477	81048977	57.66		6	15	15.1212	6	16	6.296					15	81096000	81097000	1.08929	15	81047977	81048477	6.908		6	15	22.9513	6	16	7.98488					15	81096000
7	15	16.0326	7	16	5.43803					15	81097000	81098000	0.776659	15	81048977	81049477	6.362		7	15	12.7382	7	16	-2.41095					15	81097000	81098000	1.09884	15	81048477	81048977	64.384		7	15	14.3595	7	16	-1.96439					15	81097000
8	15	11.1246	8	16	-0.597454					15	81098000	81099000	0.795696	15	81049477	81049977	1.638		8	15	18.2757	8	16	-3.16799					15	81098000	81099000	1.12806	15	81048977	81049477	6.116		8	15	18.2909	8	16	2.18964					15	81098000
9	15	19.7291	9	16	1.34652					15	81099000	81100000	0.724085	15	81050477	81050977	32.6		9	15	19.6724	9	16	1.29167					15	81099000	81100000	0.670744	15	81049477	81049977	2.922		9	15	16.6927	9	16	8.32015					15	81099000
10	15	25.6424	10	16	1.34944					15	81100000	81101000	0.769177	15	81051477	81051977	4		10	15	22.507	10	16	4.00234					15	81100000	81101000	0.900618	15	81049977	81050477	5.064		10	15	24.1771	10	16	-0.088605					15	81100000
11	15	21.668	11	16	-0.637546					15	81101000	81102000	1.28084	15	81051977	81052477	7.14		11	15	24.7354	11	16	6.25158					15	81101000	81102000	1.93603	15	81050477	81050977	34.882		11	15	37.4841	11	16	-0.713672					15	81101000
12	15	32.5199	12	16	0.237283					15	81102000	81103000	0.862875	15	81052477	81052977	5.53		12	15	30.8342	12	16	1.30439					15	81102000	81103000	0.952631	15	81050977	81051477	1.462		12	15	25.9261	12	16	-2.73836					15	81102000
13	15	44.4132	13	16	11.2656					15	81103000	81104000	0.84579	15	81052977	81053477	3.908		13	15	38.2033	13	16	-1.55988					15	81103000	81104000	0.868738	15	81051477	81051977	2.816		13	15	41.2584	13	16	2.3168					15	81103000
14	15	93.8417	14	16	1.74197					15	81104000	81105000	0.673268	15	81053477	81053977	2.822		14	15	101.642	14	16	2.83415					15	81104000	81105000	0.775791	15	81051977	81052477	10.692		14	15	94.2835	14	16	-9.34878					15	81104000
15	15	495.812	15	16	56.1259					15	81105000	81106000	0.420632	15	81054477	81054977	3.248		15	15	521.947	15	16	78.8022					15	81105000	81106000	0.447991	15	81052477	81052977	5.862		15	15	505.916	15	16	75.547					15	81105000
0	16	7.91809	0	17	0.892541					15	81106000	81107000	0.879648	15	81054977	81055477	2.352		0	16	10.7779	0	17	2.76574					15	81106000	81107000	0.876348	15	81052977	81053477	5.538		0	16	10.9887	0	17	3.01391					15	81106000
1	16	7.34581	1	17	2.07512					15	81107000	81108000	0.578605	15	81056477	81056977	8.562		1	16	8.12899	1	17	-0.0229307					15	81107000	81108000	0.807555	15	81053477	81053977	3.638		1	16	14.8511	1	17	-3.26391					15	81107000
2	16	6.80654	2	17	1.90535					15	81108000	81109000	0.501929	15	81056977	81057477	1.892		2	16	14.214	2	17	-0.730912					15	81108000	81109000	1.09952	15	81053977	81054477	4.924		2	16	4.14812	2	17	0.639916					15	81108000
3	16	11.7444	3	17	-4.39837					15	81109000	81110000	0.604824	15	81057477	81057977	10.334		3	16	10.5449	3	17	-2.65536					15	81109000	81110000	0.673935	15	81054477	81054977	5.622		3	16	13.5318	3	17	-2.42213					15	81109000
4	16	12.8775	4	17	1.28273					15	81110000	81111000	0.53763	15	81057977	81058477	5.612		4	16	11.8305	4	17	1.41689					15	81110000	81111000	0.365004	15	81054977	81055477	0.654		4	16	14.1778	4	17	2.24333					15	81110000
5	16	7.52987	5	17	-0.406179					15	81111000	81112000	0.510118	15	81058477	81058977	0.756		5	16	17.0077	5	17	-3.14343					15	81111000	81112000	0.717455	15	81055477	81055977	1.8		5	16	15.6505	5	17	6.89248					15	81111000
6	16	12.4239	6	17	-6.01078					15	81112000	81113000	0.651152	15	81058977	81059477	35.32		6	16	17.591	6	17	-0.478747					15	81112000	81113000	1.26423	15	81055977	81056477	4.54		6	16	19.8929	6	17	3.37646					15	81112000
7	16	18.23	7	17	0.779446					15	81113000	81114000	0.658555	15	81059477	81059977	22.324		7	16	9.85805	7	17	-0.690515					15	81113000	81114000	0.663092	15	81056477	81056977	7.606		7	16	10.9436	7	17	2.27538					15	81113000
8	16	13.4025	8	17	4.01696					15	81114000	81115000	0.784476	15	81059977	81060477	1.508		8	16	10.289	8	17	3.41506					15	81114000	81115000	0.471376	15	81056977	81057477	2.3		8	16	16.3156	8	17	6.05355					15	81114000
9	16	16.8545	9	17	-0.816102					15	81115000	81116000	0.597318	15	81060477	81060977	0.092		9	16	16.2357	9	17	-1.16168					15	81115000	81116000	0.513017	15	81057477	81057977	1.154		9	16	23.9672	9	17	0.0368609					15	81115000
10	16	18.8014	10	17	10.591					15	81116000	81117000	0.768649	15	81061477	81061977	5.986		10	16	20.8683	10	17	-1.75819					15	81116000	81117000	0.95258	15	81057977	81058477	3.17		10	16	17.5184	10	17	2.21366					15	81116000
11	16	19.4315	11	17	2.81241					15	81117000	81118000	0.577714	15	81061977	81062477	8.63		11	16	25.7126	11	17	-4.78138					15	81117000	81118000	0.676265	15	81058477	81058977	5.576		11	16	19.5313	11	17	5.91519					15	81117000
12	16	24.0473	12	17	-1.24699					15	81118000	81119000	0.457059	15	81062477	81062977	5.84		12	16	24.4894	12	17	1.17552					15	81118000	81119000	0.601531	15	81058977	81059477	23.894		12	16	21.2786	12	17	-4.52718					15	81118000
13	16	40.9476	13	17	10.2099					15	81119000	81120000	0.458162	15	81062977	81063477	2.744		13	16	27.4981	13	17	1.18584					15	81119000	81120000	0.472412	15	81059477	81059977	23.622		13	16	32.2528	13	17	2.91866					15	81119000
14	16	42.238	14	17	0.760306					15	81120000	81121000	0.641055	15	81063477	81063977	0.862		14	16	42.7801	14	17	-11.1205					15	81120000	81121000	0.590901	15	81059977	81060477	1.846		14	16	31.4852	14	17	-7.72211					15	81120000
15	16	125	15	17	-1.77909					15	81121000	81122000	0.31847	15	81063977	81064477	5.562		15	16	147.626	15	17	10.4029					15	81121000	81122000	0.752384	15	81060477	81060977	4.038		15	16	144.971	15	17	1.42776					15	81121000
16	16	571.009	16	17	-12.7431					15	81122000	81123000	0.582641	15	81064477	81064977	3		16	16	614.342	16	17	3.12156					15	81122000	81123000	0.559782	15	81060977	81061477	1.046		16	16	563.882	16	17	-7.14602					15	81122000
0	17	8.75044	0	18	-0.771723					15	81123000	81124000	0.583492	15	81064977	81065477	8.408		0	17	10.2134	0	18	9.56347					15	81123000	81124000	0.897226	15	81061477	81061977	1.062		0	17	10.9459	0	18	3.51897					15	81123000
1	17	10.3066	1	18	0.590387					15	81124000	81125000	0.440551	15	81065477	81065977	8.216		1	17	7.78777	1	18	1.00626					15	81124000	81125000	0.730124	15	81061977	81062477	8.394		1	17	5.04499	1	18	-1.88446					15	81124000
2	17	10.5541	2	18	1.38818					15	81125000	81126000	0.511957	15	81065977	81066477	6.306		2	17	7.48559	2	18	1.33752					15	81125000	81126000	0.345572	15	81062477	81062977	7.014		2	17	9.36972	2	18	0.442434					15	81125000
3	17	4.71993	3	18	8.23109					15	81126000	81127000	0.597358	15	81066477	81066977	3.116		3	17	6.01834	3	18	-1.18439					15	81126000	81127000	0.902746	15	81062977	81063477	0.738		3	17	6.78117	3	18	0.568611					15	81126000
4	17	10.9337	4	18	4.00218					15	81127000	81128000	0.381533	15	81066977	81067477	3.254		4	17	10.61	4	18	3.62728					15	81127000	81128000	0.77394	15	81063477	81063977	3.362		4	17	11.9839	4	18	-2.72584					15	81127000
5	17	9.85482	5	18	-2.01706					15	81128000	81129000	0.613779	15	81067477	81067977	4.076		5	17	6.64577	5	18	-1.39374					15	81128000	81129000	1.06799	15	81063977	81064477	3.446		5	17	17.2485	5	18	-1.59202					15	81128000
6	17	4.95822	6	18	2.23037					15	81129000	81130000	0.327267	15	81067977	81068477	7.848		6	17	10.0023	6	18	1.93222					15	81129000	81130000	0.525295	15	81064477	81064977	2.708		6	17	14.4465	6	18	0.673368					15	81129000
7	17	12.5794	7	18	7.50549					15	81130000	81131000	0.593238	15	81068477	81068977	8.524		7	17	10.6045	7	18	3.20953					15	81130000	81131000	0.607378	15	81064977	81065477	4.2		7	17	14.1834	7	18	5.46157					15	81130000
8	17	16.809	8	18	0.922448					15	81131000	81132000	0.555063	15	81068977	81069477	5.906		8	17	15.6841	8	18	-2.46939					15	81131000	81132000	0.206303	15	81065477	81065977	6.786		8	17	18.9615	8	18	-2.03312					15	81131000
9	17	13.1839	9	18	-1.74212					15	81132000	81133000	0.675793	15	81069477	81069977	21.97		9	17	12.2953	9	18	-3.41913					15	81132000	81133000	0.419835	15	81065977	81066477	6.944		9	17	14.1629	9	18	3.33265					15	81132000
10	17	26.099	10	18	6.20514					15	81133000	81134000	0.806175	15	81069977	81070477	2.846		10	17	13.1858	10	18	4.37713					15	81133000	81134000	0.342664	15	81066477	81066977	1.962		10	17	17.8607	10	18	1.18104					15	81133000
11	17	20.2644	11	18	2.91704					15	81134000	81135000	0.719742	15	81070477	81070977	4.362		11	17	12.0846	11	18	-12.2888					15	81134000	81135000	0.698033	15	81066977	81067477	6.462		11	17	23.5222	11	18	-0.300964					15	81134000
12	17	18.822	12	18	1.25278					15	81135000	81136000	0.487269	15	81070977	81071477	8.722		12	17	20.6365	12	18	0.100491					15	81135000	81136000	0.666108	15	81067477	81067977	7.73		12	17	15.7178	12	18	7.79237					15	81135000
13	17	34.0199	13	18	-0.465798					15	81136000	81137000	0.626016	15	81071477	81071977	6.886		13	17	24.3708	13	18	-2.7125					15	81136000	81137000	0.553665	15	81067977	81068477	8.186		13	17	26.9357	13	18	-1.18759					15	81136000
14	17	30.4423	14	18	0.538873					15	81137000	81138000	0.720459	15	81071977	81072477	3.236		14	17	17.9375	14	18	-1.04556					15	81137000	81138000	0.646253	15	81068477	81068977	12.524		14	17	22.2139	14	18	0.335987					15	81137000
15	17	38.7169	15	18	3.25883					15	81138000	81139000	0.341082	15	81072477	81072977	11.856		15	17	50.3489	15	18	3.57447					15	81138000	81139000	0.376848	15	81068977	81069477	4.86		15	17	42.2618	15	18	3.29759					15	81138000
16	17	56.1309	16	18	-5.28253					15	81139000	81140000	0.537719	15	81072977	81073477	5.692		16	17	71.9456	16	18	8.18467					15	81139000	81140000	0.949528	15	81069477	81069977	9.81		16	17	62.278	16	18	9.25614					15	81139000
17	17	789.142	17	18	6.96356					15	81140000	81141000	0.656559	15	81073477	81073977	10.122		17	17	752.825	17	18	2.95993					15	81140000	81141000	0.924876	15	81069977	81070477	16.884		17	17	743.144	17	18	-18.9434					15	81140000
0	18	6.74948	0	19	6.76742					15	81141000	81142000	0.658953	15	81073977	81074477	13.772		0	18	16.6845	0	19	-3.03791					15	81141000	81142000	0.707837	15	81070477	81070977	20.692		0	18	11.1113	0	19	-0.418628					15	81141000
1	18	8.44829	1	19	-2.58222					15	81142000	81143000	0.699433	15	81074477	81074977	11.928		1	18	8.45396	1	19	0.789232					15	81142000	81143000	0.0618378	15	81070977	81071477	13.814		1	18	6.04754	1	19	-1.58922					15	81142000
2	18	9.61968	2	19	-0.0111746					15	81143000	81144000	0.655524	15	81074977	81075477	5.792		2	18	9.14822	2	19	-4.62618					15	81143000	81144000	0.501979	15	81071477	81071977	5.908		2	18	8.75133	2	19	2.53841					15	81143000
3	18	16.8799	3	19	1.42575					15	81144000	81145000	0.436853	15	81075477	81075977	6.524		3	18	7.03211	3	19	0.301228					15	81144000	81145000	0.738927	15	81071977	81072477	5.33		3	18	9.29841	3	19	-2.05894					15	81144000
4	18	13.1205	4	19	1.33862					15	81145000	81146000	0.623274	15	81075977	81076477	38.632		4	18	12.301	4	19	7.36589					15	81145000	81146000	0.715788	15	81072477	81072977	10.156		4	18	6.47746	4	19	0.679161					15	81145000
5	18	7.63394	5	19	7.74745					15	81146000	81147000	0.536266	15	81076477	81076977	4.982		5	18	7.79936	5	19	2.65981					15	81146000	81147000	0.455291	15	81072977	81073477	7.806		5	18	8.14858	5	19	2.65178					15	81146000
6	18	12.4914	6	19	15.3088					15	81147000	81148000	0.373788	15	81076977	81077477	3.524		6	18	11.7214	6	19	-1.17246					15	81147000	81148000	0.65755	15	81073477	81073977	10.846		6	18	11.0294	6	19	4.58219					15	81147000
7	18	18.4745	7	19	1.09474					15	81148000	81149000	0.539622	15	81077477	81077977	2.23		7	18	13.6905	7	19	4.63831					15	81148000	81149000	0.781642	15	81073977	81074477	14.048		7	18	16.5316	7	19	2.44026					15	81148000
8	18	12.7224	8	19	2.06841					15	81149000	81150000	0.476139	15	81077977	81078477	0.646		8	18	8.82561	8	19	1.41733					15	81149000	81150000	0.634314	15	81074477	81074977	10.49		8	18	9.87488	8	19	3.41091					15	81149000
9	18	11.0499	9	19	3.70495					15	81150000	81151000	0.484556	15	81078477	81078977	0.562		9	18	8.84987	9	19	5.2616					15	81150000	81151000	0.784577	15	81074977	81075477	3.616		9	18	16.2407	9	19	4.41627					15	81150000
10	18	20.2051	10	19	-1.46286					15	81151000	81152000	0.421601	15	81078977	81079477	6.824		10	18	17.8341	10	19	3.74248					15	81151000	81152000	0.940266	15	81075477	81075977	12.208		10	18	15.307	10	19	2.23789					15	81151000
11	18	18.425	11	19	-2.58789					15	81152000	81153000	0.33412	15	81079477	81079977	0.414		11	18	2.65521	11	19	-0.767309					15	81152000	81153000	0.684485	15	81075977	81076477	30.292		11	18	15.346	11	19	10.6798					15	81152000
12	18	18.7048	12	19	6.3376					15	81153000	81154000	0.550707	15	81079977	81080477	10.294		12	18	16.9665	12	19	5.3033					15	81153000	81154000	0.807553	15	81076477	81076977	5.522		12	18	25.3994	12	19	7.96766					15	81153000
13	18	19.6032	13	19	-2.72848					15	81154000	81155000	0.314575	15	81080477	81080977	0.506		13	18	16.7485	13	19	3.82172					15	81154000	81155000	0.452526	15	81076977	81077477	0.4		13	18	19.0574	13	19	3.10914					15	81154000
14	18	24.3489	14	19	5.01703					15	81155000	81156000	0.524211	15	81080977	81081477	0.508		14	18	22.1394	14	19	3.12843					15	81155000	81156000	0.772331	15	81077477	81077977	0.354		14	18	24.353	14	19	6.29692					15	81155000
15	18	32.9408	15	19	6.70092					15	81156000	81157000	0.433517	15	81081477	81081977	1.892		15	18	32.6325	15	19	4.42698					15	81156000	81157000	0.366345	15	81077977	81078477	1.746		15	18	33.2336	15	19	9.12903					15	81156000
16	18	35.2135	16	19	1.32157					15	81157000	81158000	0.349809	15	81082477	81082977	1.47		16	18	48.1307	16	19	-0.914308					15	81157000	81158000	0.779473	15	81078477	81078977	0.616		16	18	50.0901	16	19	-5.31628					15	81157000
17	18	75.8376	17	19	7.2575					15	81158000	81159000	0.339654	15	81082977	81083477	3.946		17	18	71.7839	17	19	-8.33871					15	81158000	81159000	0.509739	15	81078977	81079477	1.038		17	18	50.4806	17	19	16.483					15	81158000
18	18	665.142	18	19	47.5074					15	81159000	81160000	0.421679	15	81083477	81083977	1.684		18	18	699.71	18	19	32.6584					15	81159000	81160000	0.58156	15	81079477	81079977	0.746		18	18	693.802	18	19	21.6103					15	81159000
0	19	13.9834	0	20	4.12456					15	81160000	81161000	0.679053	15	81083977	81084477	26.58		0	19	3.78719	0	20	-3.76914					15	81160000	81161000	0.686866	15	81079977	81080477	0.554		0	19	6.86577	0	20	-1.07043					15	81160000
1	19	4.93898	1	20	0.748351					15	81161000	81162000	0.358918	15	81084477	81084977	8.268		1	19	7.91023	1	20	4.99145					15	81161000	81162000	0.555559	15	81080477	81080977	0.8		1	19	6.00308	1	20	-0.33551					15	81161000
2	19	7.84673	2	20	2.36719					15	81162000	81163000	0.356532	15	81084977	81085477	8.514		2	19	2.82152	2	20	0.943904					15	81162000	81163000	0.784197	15	81080977	81081477	1.846		2	19	10.4704	2	20	1.60534					15	81162000
3	19	9.65725	3	20	-6.35808					15	81163000	81164000	0.505219	15	81085477	81085977	2.8		3	19	8.11193	3	20	1.09984					15	81163000	81164000	0.351113	15	81081977	81082477	0.962		3	19	6.24996	3	20	-0.674751					15	81163000
4	19	9.98742	4	20	1.19227					15	81164000	81165000	0.823735	15	81085977	81086477	4.348		4	19	15.5824	4	20	0.289298					15	81164000	81165000	0.656285	15	81082477	81082977	0.638		4	19	9.40896	4	20	4.26266					15	81164000
5	19	16.8657	5	20	-0.185402					15	81165000	81166000	0.649348	15	81086477	81086977	13.052		5	19	11.3335	5	20	2.42086					15	81165000	81166000	0.621396	15	81082977	81083477	6.556		5	19	11.8551	5	20	3.94479					15	81165000
6	19	24.9598	6	20	0.818777					15	81166000	81167000	0.540566	15	81086977	81087477	3.762		6	19	8.02064	6	20	5.6479					15	81166000	81167000	0.631976	15	81083477	81083977	5.198		6	19	14.3228	6	20	0.69032					15	81166000
7	19	11.3557	7	20	-2.26128					15	81167000	81168000	0.493514	15	81087477	81087977	1.484		7	19	14.4275	7	20	4.99527					15	81167000	81168000	0.385199	15	81083977	81084477	0.146		7	19	12.7963	7	20	-6.3536					15	81167000
8	19	13.0374	8	20	1.52449					15	81168000	81169000	0.525625	15	81087977	81088477	2.646		8	19	11.8983	8	20	6.68361					15	81168000	81169000	0.905333	15	81084977	81085477	0.8		8	19	14.4809	8	20	4.47759					15	81168000
9	19	15.505	9	20	5.98402					15	81169000	81170000	0.571441	15	81088477	81088977	0.446		9	19	16.5566	9	20	7.06974					15	81169000	81170000	0.337545	15	81085477	81085977	2.4		9	19	16.3243	9	20	4.32933					15	81169000
10	19	11.3291	10	20	-1.20264					15	81170000	81171000	0.571548	15	81088977	81089477	5.026		10	19	16.0115	10	20	-1.25132					15	81170000	81171000	0.48557	15	81085977	81086477	1.362		10	19	15.1459	10	20	1.04193					15	81170000
11	19	11.4121	11	20	0.185808					15	81171000	81172000	0.771901	15	81089477	81089977	11.776		11	19	12.6897	11	20	-5.06326					15	81171000	81172000	0.966874	15	81086477	81086977	8.054		11	19	24.8058	11	20	-1.581					15	81171000
12	19	21.8456	12	20	4.75791					15	81172000	81173000	0.348222	15	81089977	81090477	8.792		12	19	20.2473	12	20	2.90641					15	81172000	81173000	0.681226	15	81086977	81087477	3.708		12	19	23.6147	12	20	1.52472					15	81172000
13	19	14.7235	13	20	-3.32337					15	81173000	81174000	0.475124	15	81090477	81090977	8.462		13	19	20.6877	13	20	9.97108					15	81173000	81174000	1.11858	15	81087477	81087977	5.508		13	19	20.7161	13	20	0.765574					15	81173000
14	19	25.086	14	20	3.12805					15	81174000	81175000	0.988878	15	81090977	81091477	73.544		14	19	22.5894	14	20	-4.33241					15	81174000	81175000	0.985125	15	81087977	81088477	4.384		14	19	26.5419	14	20	5.23469					15	81174000
15	19	30.5109	15	20	3.10083					15	81175000	81176000	0.627158	15	81091477	81091977	15.512		15	19	27.612	15	20	13.6923					15	81175000	81176000	0.515761	15	81088477	81088977	2.738		15	19	33.146	15	20	-1.32818					15	81175000
16	19	31.0036	16	20	10.4645					15	81176000	81177000	0.524676	15	81091977	81092477	154.304		16	19	28.1437	16	20	0.761439					15	81176000	81177000	0.797353	15	81088977	81089477	5.632		16	19	24.6197	16	20	3.26473					15	81176000
17	19	47.7535	17	20	-3.09068					15	81177000	81178000	0.65453	15	81092477	81092977	112.816		17	19	31.6073	17	20	7.65026					15	81177000	81178000	0.541283	15	81089477	81089977	9.584		17	19	57.317	17	20	3.0483					15	81177000
18	19	116.381	18	20	0.968758					15	81178000	81179000	0.561663	15	81092977	81093477	7.254		18	19	101.482	18	20	-3.44999					15	81178000	81179000	0.60417	15	81089977	81090477	6.17		18	19	91.0343	18	20	5.0018					15	81178000
19	19	603.122	19	20	14.8075					15	81179000	81180000	0.573564	15	81093477	81093977	58.156		19	19	612.456	19	20	28.7509					15	81179000	81180000	0.385045	15	81090477	81090977	10.994		19	19	547.69	19	20	32.3507					15	81179000
0	20	11.0625	0	21	-3.15865					15	81180000	81181000	0.918603	15	81093977	81094477	82.136		0	20	2.78666	0	21	2.01528					15	81180000	81181000	0.262839	15	81090977	81091477	164.668		0	20	5.93347	0	21	-1.79139					15	81180000
1	20	7.96435	1	21	4.25419					15	81181000	81182000	0.509562	15	81094477	81094977	0.522		1	20	11.8165	1	21	1.20552					15	81181000	81182000	0.28966	15	81091477	81091977	34.382		1	20	6.94889	1	21	-2.48231					15	81181000
2	20	9.88839	2	21	-2.98259					15	81182000	81183000	0.402126	15	81721629	81722129	29.302		2	20	8.0649	2	21	4.80358					15	81182000	81183000	0.483597	15	81091977	81092477	304.57		2	20	9.19764	2	21	3.46572					15	81182000
3	20	1.49982	3	21	-3.9292					15	81183000	81184000	0.458275	15	81722129	81722629	24.972		3	20	8.54754	3	21	4.87455					15	81183000	81184000	0.455254	15	81092477	81092977	214.024		3	20	7.25725	3	21	-0.641773					15	81183000
4	20	9.42377	4	21	-3.03193					15	81184000	81185000	0.413457	15	81722629	81723129	49.908		4	20	8.1	4	21	-0.652549					15	81184000	81185000	0.459167	15	81092977	81093477	5.838		4	20	12.5716	4	21	-1.64493					15	81184000
5	20	8.4634	5	21	-3.04909					15	81185000	81186000	0.684705	15	81723129	81723629	37.076		5	20	10.6374	5	21	5.39989					15	81185000	81186000	0.580622	15	81093477	81093977	117.08		5	20	12.6746	5	21	0.484684					15	81185000
6	20	9.93708	6	21	-1.46494					15	81186000	81187000	0.677077	15	81723629	81724129	83.388		6	20	14.3216	6	21	0.521579					15	81186000	81187000	0.55601	15	81093977	81094477	162.112		6	20	9.89362	6	21	2.36653					15	81186000
7	20	7.38972	7	21	-0.52794					15	81187000	81188000	0.752625	15	81725129	81725629	1.306		7	20	14.1884	7	21	4.19472					15	81187000	81188000	0.513701	15	81094477	81094977	1.454		7	20	3.387	7	21	-1.2126					15	81187000
8	20	11.7855	8	21	4.71372					15	81188000	81189000	0.549439	15	81725629	81726129	7.3		8	20	16.4728	8	21	-1.24849					15	81188000	81189000	0.470769	15	81398776	81399276	0.352		8	20	14.8336	8	21	2.76589					15	81188000
9	20	16.953	9	21	2.27899					15	81189000	81190000	0.579881	15	81726129	81726629	8.716		9	20	17.5507	9	21	1.27571					15	81189000	81190000	0.340999	15	81399276	81399776	0.448		9	20	15.3993	9	21	4.95811					15	81189000
10	20	10.5974	10	21	4.83564					15	81190000	81191000	0.74035	15	81726629	81727129	0.578		10	20	10.0437	10	21	-0.0362395					15	81190000	81191000	0.735934	15	81400776	81401276	1.552		10	20	12.9499	10	21	11.0342					15	81190000
11	20	12.9778	11	21	3.71105					15	81191000	81192000	0.784306	15	81727129	81727629	2.432		11	20	7.20574	11	21	-1.74128					15	81191000	81192000	0.713089	15	81401276	81401776	0.048		11	20	11.327	11	21	-1.59324					15	81191000
12	20	18.7579	12	21	-5.88837					15	81192000	81193000	0.775046	15	81727629	81728129	13.716		12	20	16.3634	12	21	-6.03691					15	81192000	81193000	0.892669	15	81401776	81402276	1.008		12	20	15.6507	12	21	11.4828					15	81192000
13	20	12.1846	13	21	2.26651					15	81193000	81194000	0.552157	15	81728129	81728629	2.252		13	20	24.9151	13	21	4.14375					15	81193000	81194000	0.712209	15	81402276	81402776	1.792		13	20	16.4126	13	21	2.60691					15	81193000
14	20	20.5801	14	21	3.69877					15	81194000	81195000	0.336506	15	81729129	81729629	4.738		14	20	12.5336	14	21	3.48399					15	81194000	81195000	0.740092	15	81721629	81722129	48.76		14	20	22.8417	14	21	3.10025					15	81194000
15	20	23.1698	15	21	4.71618					15	81195000	81196000	0.518729	15	81729629	81730129	14.926		15	20	33.1533	15	21	7.22247					15	81195000	81196000	0.63262	15	81722129	81722629	69.986		15	20	18.9168	15	21	3.13219					15	81195000
16	20	34.2745	16	21	-10.4347					15	81196000	81197000	0.524011	15	81730129	81730629	5.752		16	20	23.9464	16	21	5.06426					15	81196000	81197000	0.527071	15	81722629	81723129	63.458		16	20	27.2817	16	21	0.176611					15	81196000
17	20	26.5913	17	21	-2.15912					15	81197000	81198000	0.358137	15	81730629	81731129	1.958		17	20	36.7083	17	21	-4.20519					15	81197000	81198000	0.521282	15	81723129	81723629	67.064		17	20	32.9843	17	21	-5.17603					15	81197000
18	20	41.4648	18	21	-7.01118					15	81198000	81199000	0.793711	15	81731129	81731629	5.316		18	20	36.496	18	21	-1.1115					15	81198000	81199000	0.584197	15	81723629	81724129	105.742		18	20	45.8358	18	21	-5.54379					15	81198000
19	20	83.6815	19	21	-16.1477					15	81199000	81200000	0.315839	15	81731629	81732129	35.91		19	20	97.5749	19	21	-2.77698					15	81199000	81200000	0.597347	15	81724129	81724629	5.748		19	20	101.775	19	21	-8.26247					15	81199000
20	20	663.96	20	21	12.1388					15	81200000	81201000	0.607656	15	81732629	81733129	9.874		20	20	610.431	20	21	9.05505					15	81200000	81201000	0.790778	15	81724629	81725129	2.594		20	20	675.436	20	21	-8.38883					15	81200000
0	21	3.52465	0	22	-1.64475					15	81201000	81202000	0.528462	15	81733129	81733629	3.474		0	21	8.32478	0	22	3.15769					15	81201000	81202000	1.10167	15	81725129	81725629	5.448		0	21	4.95571	0	22	1.55984					15	81201000
1	21	11.1921	1	22	2.47519					15	81202000	81203000	0.564133	15	81733629	81734129	16.316		1	21	7.76132	1	22	3.98855					15	81202000	81203000	0.642146	15	81725629	81726129	10.274		1	21	4.52159	1	22	0.166095					15	81202000
2	21	4.23341	2	22	4.66218					15	81203000	81204000	0.925168	15	81734129	81734629	8.784		2	21	11.6287	2	22	-0.625176					15	81203000	81204000	0.769815	15	81726129	81726629	5.552		2	21	10.7501	2	22	0.0484417					15	81203000
3	21	3.592	3	22	4.37668					15	81204000	81205000	0.465537	15	81734629	81735129	6.432		3	21	11.9955	3	22	-2.08402					15	81204000	81205000	0.615524	15	81726629	81727129	4.016		3	21	6.95053	3	22	-2.63438					15	81204000
4	21	4.82597	4	22	-2.41813					15	81205000	81206000	0.378136	15	81735129	81735629	13.974		4	21	6.79515	4	22	1.2954					15	81205000	81206000	0.765232	15	81727129	81727629	7.006		4	21	6.28707	4	22	0.67147					15	81205000
5	21	5.18241	5	22	0.0401985					15	81206000	81207000	0.806241	15	81735629	81736129	4.146		5	21	13.2106	5	22	-2.19565					15	81206000	81207000	0.999358	15	81727629	81728129	7.862		5	21	8.79358	5	22	-3.24535					15	81206000
6	21	7.18386	6	22	-2.44409					15	81207000	81208000	0.702832	15	81736129	81736629	8.416		6	21	8.73808	6	22	-3.66624					15	81207000	81208000	0.556163	15	81728129	81728629	2.184		6	21	11.0963	6	22	12.0313					15	81207000
7	21	8.59036	7	22	8.66354					15	81208000	81209000	0.559205	15	81736629	81737129	5.664		7	21	12.8684	7	22	7.0038					15	81208000	81209000	0.759734	15	81728629	81729129	0.358		7	21	7.9907	7	22	3.14659					15	81208000
8	21	14.3647	8	22	1.14973					15	81209000	81210000	0.728527	15	81737129	81737629	2.42		8	21	7.94461	8	22	0.844533					15	81209000	81210000	0.909082	15	81729129	81729629	7.312		8	21	12.5065	8	22	3.7004					15	81209000
9	21	12.54	9	22	4.41514					15	81210000	81211000	0.68509	15	81738129	81738629	1.832		9	21	11.0649	9	22	3.04679					15	81210000	81211000	0.921814	15	81729629	81730129	9.536		9	21	15.3141	9	22	7.34945					15	81210000
10	21	15.8046	10	22	4.04997					15	81211000	81212000	1.05703	15	81738629	81739129	8.268		10	21	10.4448	10	22	7.07679					15	81211000	81212000	0.80668	15	81730129	81730629	14.5		10	21	22.1042	10	22	4.89295					15	81211000
11	21	15.511	11	22	12.3068					15	81212000	81213000	1.08275	15	81739129	81739629	4.596		11	21	9.55372	11	22	14.4204					15	81212000	81213000	0.985711	15	81730629	81731129	9.648		11	21	10.3148	11	22	-0.658922					15	81212000
12	21	6.90363	12	22	-3.25371					15	81213000	81214000	0.742122	15	81739629	81740129	5.978		12	21	6.23209	12	22	0.368634					15	81213000	81214000	1.17319	15	81731129	81731629	13.848		12	21	24.3908	12	22	1.48408					15	81213000
13	21	16.2665	13	22	-0.464186					15	81214000	81215000	1.02613	15	81740129	81740629	4.626		13	21	17.6007	13	22	2.6046					15	81214000	81215000	0.530221	15	81731629	81732129	72.298		13	21	16.7329	13	22	3.07264					15	81214000
14	21	19.2068	14	22	-4.50574					15	81215000	81216000	1.91528	15	81740629	81741129	0.316		14	21	18.428	14	22	3.11175					15	81215000	81216000	0.82449	15	81732129	81732629	1.858		14	21	18.7473	14	22	0.694874					15	81215000
15	21	22.1682	15	22	-1.34363					15	81216000	81217000	1.03559	15	81741129	81741629	2.458		15	21	24.0885	15	22	9.70868					15	81216000	81217000	1.14111	15	81732629	81733129	23.816		15	21	20.7392	15	22	1.96553					15	81216000
16	21	9.63427	16	22	-2.18597					15	81217000	81218000	1.11559	15	81741629	81742129	3.802		16	21	24.5253	16	22	-1.14649					15	81217000	81218000	1.46192	15	81733129	81733629	4.374		16	21	20.4216	16	22	-1.48692					15	81217000
17	21	21.6509	17	22	-2.99404					15	81218000	81219000	1.59423	15	81742129	81742629	56.062		17	21	18.9798	17	22	-8.98336					15	81218000	81219000	0.91868	15	81733629	81734129	35.348		17	21	18.841	17	22	-4.16055					15	81218000
18	21	22.6708	18	22	-2.97258					15	81219000	81220000	1.23354	15	81742629	81743129	3.162		18	21	27.9465	18	22	1.21409					15	81219000	81220000	1.01206	15	81734129	81734629	13.552		18	21	24.3922	18	22	-2.56468					15	81219000
19	21	24.3483	19	22	-7.25554					15	81220000	81221000	1.23617	15	81743129	81743629	16.376		19	21	37.169	19	22	-2.96903					15	81220000	81221000	0.77988	15	81734629	81735129	10.874		19	21	32.5715	19	22	0.0193591					15	81220000
20	21	81.0128	20	22	-10.6693					15	81221000	81222000	0.987816	15	81743629	81744129	6.782		20	21	77.8791	20	22	-9.80888					15	81221000	81222000	0.895753	15	81735129	81735629	12.81		20	21	61.0352	20	22	-24.3538					15	81221000
21	21	645.516	21	22	37.4633					15	81222000	81223000	0.613721	15	81744129	81744629	0.516		21	21	549.677	21	22	14.246					15	81222000	81223000	0.364149	15	81735629	81736129	3.158		21	21	548.016	21	22	-0.828064					15	81222000
0	22	4.80455	0	23	3.07153					15	81223000	81224000	0.960445	15	81744629	81745129	2.506		0	22	9.24099	0	23	8.69837					15	81223000	81224000	0.837328	15	81736129	81736629	18.248		0	22	8.07084	0	23	1.40532					15	81223000
1	22	9.15849	1	23	1.46999					15	81224000	81225000	0.880663	15	81745129	81745629	7.478		1	22	10.2981	1	23	-0.0791426					15	81224000	81225000	0.87497	15	81736629	81737129	6.31		1	22	6.9132	1	23	2.28793					15	81224000
2	22	11.6001	2	23	7.16517					15	81225000	81226000	0.526518	15	81745629	81746129	7.142		2	22	5.93062	2	23	6.10838					15	81225000	81226000	0.891475	15	81737129	81737629	3.868		2	22	7.05234	2	23	-0.608726					15	81225000
3	22	11.5927	3	23	4.47369					15	81226000	81227000	0.665018	15	81746629	81747129	1.032		3	22	4.74108	3	23	-4.9262					15	81226000	81227000	0.626448	15	81737629	81738129	0.284		3	22	4.65002	3	23	-0.382877					15	81226000
4	22	5.10307	4	23	1.28172					15	81227000	81228000	0.580168	15	81747129	81747629	3.484		4	22	8.4164	4	23	1.11384					15	81227000	81228000	0.839706	15	81738129	81738629	3.764		4	22	8.26377	4	23	1.03048					15	81227000
5	22	7.8981	5	23	-2.92245					15	81228000	81229000	0.52576	15	81747629	81748129	7.27		5	22	5.25205	5	23	2.94359					15	81228000	81229000	0.557431	15	81738629	81739129	5.684		5	22	4.68665	5	23	2.32561					15	81228000
6	22	5.78741	6	23	0.463126					15	81229000	81230000	0.561344	15	81748129	81748629	13.172		6	22	4.14446	6	23	0.939591					15	81229000	81230000	1.05419	15	81739129	81739629	11.28		6	22	20.3402	6	23	1.65372					15	81229000
7	22	17.3123	7	23	3.08315					15	81230000	81231000	0.41227	15	81748629	81749129	6.08		7	22	15.2203	7	23	-0.532154					15	81230000	81231000	0.735123	15	81739629	81740129	13.152		7	22	11.8764	7	23	18.6584					15	81230000
8	22	10.268	8	23	2.105					15	81231000	81232000	0.561965	15	81749129	81749629	19.662		8	22	9.51823	8	23	9.00238					15	81231000	81232000	0.775229	15	81740129	81740629	8.684		8	22	12.9037	8	23	3.28405					15	81231000
9	22	14.0661	9	23	2.70841					15	81232000	81233000	0.50983	15	81750129	81750629	0.158		9	22	12.2399	9	23	6.37714					15	81232000	81233000	0.659296	15	81740629	81741129	5.7		9	22	17.09	9	23	8.03012					15	81232000
10	22	14.311	10	23	4.58556					15	81233000	81234000	0.557182	15	81750629	81751129	0.942		10	22	16.866	10	23	11.4545					15	81233000	81234000	0.813257	15	81741129	81741629	8.926		10	22	15.2489	10	23	4.09602					15	81233000
11	22	23.2758	11	23	4.70387					15	81234000	81235000	0.540386	15	81751129	81751629	1.074		11	22	24.9014	11	23	2.94554					15	81234000	81235000	0.905619	15	81741629	81742129	9.616		11	22	10.4111	11	23	4.39474					15	81234000
12	22	8.54629	12	23	7.12259					15	81235000	81236000	0.65226	15	81751629	81752129	1.326		12	22	11.6636	12	23	4.65639					15	81235000	81236000	0.792472	15	81742129	81742629	100.51		12	22	13.3921	12	23	2.90767					15	81235000
13	22	12.3278	13	23	-0.193152					15	81236000	81237000	0.688938	15	81752129	81752629	1.116		13	22	14.8736	13	23	1.36656					15	81236000	81237000	0.399412	15	81742629	81743129	7.922		13	22	15.9806	13	23	1.8713					15	81236000
14	22	9.49426	14	23	1.76128					15	81237000	81238000	0.653488	15	81752629	81753129	3.496		14	22	16.5688	14	23	18.8182					15	81237000	81238000	0.559614	15	81743129	81743629	13.21		14	22	14.8209	14	23	0.604253					15	81237000
15	22	14.1644	15	23	-2.87462					15	81238000	81239000	0.456244	15	81753129	81753629	8.988		15	22	24.6527	15	23	14.7485					15	81238000	81239000	0.839587	15	81743629	81744129	8.89		15	22	17.6125	15	23	2.5342					15	81238000
16	22	15.266	16	23	7.10087					15	81239000	81240000	0.32327	15	81753629	81754129	3.818		16	22	15.7195	16	23	2.28983					15	81239000	81240000	0.623629	15	81744129	81744629	8.268		16	22	16.1201	16	23	1.01844					15	81239000
17	22	17.075	17	23	6.10587					15	81240000	81241000	0.714307	15	81754129	81754629	8.982		17	22	10.4776	17	23	8.83274					15	81240000	81241000	0.41495	15	81744629	81745129	7.232		17	22	16.0844	17	23	2.92648					15	81240000
18	22	20.8374	18	23	5.7494					15	81241000	81242000	0.578475	15	81754629	81755129	9.338		18	22	24.3991	18	23	7.49576					15	81241000	81242000	0.619227	15	81745129	81745629	11.62		18	22	21.4523	18	23	5.56263					15	81241000
19	22	22.4265	19	23	-5.44992					15	81242000	81243000	0.566303	15	81755129	81755629	3.336		19	22	26.089	19	23	7.56984					15	81242000	81243000	0.623137	15	81745629	81746129	8.38		19	22	29.9554	19	23	0.903907					15	81242000
20	22	29.8267	20	23	-1.89858					15	81243000	81244000	0.35285	15	81755629	81756129	7.88		20	22	30.1371	20	23	5.42379					15	81243000	81244000	0.24133	15	81746129	81746629	9.632		20	22	16.4802	20	23	3.05746					15	81243000
21	22	106.337	21	23	13.4173					15	81244000	81245000	0.360194	15	81756129	81756629	7.094		21	22	83.07	21	23	1.43252					15	81244000	81245000	0.603603	15	81746629	81747129	12.794		21	22	68.5959	21	23	0.199394					15	81244000
22	22	595.053	22	23	32.491					15	81245000	81246000	0.30999	15	81756629	81757129	0.252		22	22	594.683	22	23	34.2195					15	81245000	81246000	0.512204	15	81747129	81747629	7.584		22	22	585.42	22	23	24.8685					15	81245000
0	23	7.41913	0	24	3.96165					15	81246000	81247000	0.562805	15	81757129	81757629	12.164		0	23	13.0895	0	24	0.894792					15	81246000	81247000	0.7926	15	81747629	81748129	7.274		0	23	5.84612	0	24	5.49937					15	81246000
1	23	5.97879	1	24	9.21868					15	81247000	81248000	0.427674	15	81757629	81758129	1.694		1	23	4.47556	1	24	0.928509					15	81247000	81248000	0.726911	15	81748129	81748629	8.352		1	23	6.89453	1	24	7.66258					15	81247000
2	23	11.8492	2	24	5.7325					15	81248000	81249000	0.6499	15	81758129	81758629	10.066		2	23	10.8408	2	24	1.94693					15	81248000	81249000	0.99799	15	81748629	81749129	3.2		2	23	4.17797	2	24	4.83361					15	81248000
3	23	9.34879	3	24	5.56387					15	81249000	81250000	0.756055	15	81758629	81759129	11.076		3	23	0	3	24	2.10919					15	81249000	81250000	0.668403	15	81749129	81749629	6.712		3	23	4.60032	3	24	1.22164					15	81249000
4	23	6.36602	4	24	0.44585					15	81250000	81251000	0.811735	15	81759629	81760129	28.744		4	23	6.25244	4	24	3.06307					15	81250000	81251000	1.16049	15	81749629	81750129	14.536		4	23	6.22898	4	24	8.85702					15	81250000
5	23	2.39215	5	24	7.26124					15	81251000	81252000	0.820171	15	81760129	81760629	18.656		5	23	8.31599	5	24	7.4331					15	81251000	81252000	0.76897	15	81750129	81750629	8.068		5	23	7.76111	5	24	6.16429					15	81251000
6	23	6.03253	6	24	1.32098					15	81252000	81253000	0.670142	15	81760629	81761129	0.232		6	23	6.57069	6	24	4.61441					15	81252000	81253000	0.716217	15	81750629	81751129	5.842		6	23	7.35142	6	24	4.16028					15	81252000
7	23	8.93625	7	24	7.92438					15	81253000	81254000	0.583733	15	81761129	81761629	5.668		7	23	5.38695	7	24	6.59076					15	81253000	81254000	0.452844	15	81751129	81751629	10.074		7	23	24.6482	7	24	5.95168					15	81253000
8	23	8.2759	8	24	4.62558					15	81254000	81255000	0.401449	15	81761629	81762129	0.716		8	23	15.2444	8	24	7.38461					15	81254000	81255000	0.837303	15	81751629	81752129	9.142		8	23	9.60125	8	24	9.59587					15	81254000
9	23	9.23821	9	24	13.3927					15	81255000	81256000	0.561525	15	81762129	81762629	0.884		9	23	12.9837	9	24	8.59497					15	81255000	81256000	0.60119	15	81752129	81752629	12.048		9	23	14.717	9	24	12.5224					15	81255000
10	23	11.5242	10	24	10.1189					15	81256000	81257000	0.478691	15	81762629	81763129	0.516		10	23	18.4765	10	24	11.8336					15	81256000	81257000	0.481823	15	81752629	81753129	7.868		10	23	11.2043	10	24	6.74106					15	81256000
11	23	12.1128	11	24	4.57913					15	81257000	81258000	0.598686	15	81763129	81763629	2.684		11	23	10.4456	11	24	12.9949					15	81257000	81258000	0.684659	15	81753129	81753629	7.868		11	23	11.9879	11	24	7.19876					15	81257000
12	23	15.079	12	24	3.49043					15	81258000	81259000	0.776935	15	81763629	81764129	2.174		12	23	12.7132	12	24	1.5423					15	81258000	81259000	0.50534	15	81753629	81754129	5.596		12	23	11.0657	12	24	8.52569					15	81258000
13	23	8.40955	13	24	7.85931					15	81259000	81260000	0.498307	15	81764129	81764629	11.926		13	23	10.0807	13	24	7.16629					15	81259000	81260000	0.313826	15	81754129	81754629	8.536		13	23	10.6962	13	24	-0.146608					15	81259000
14	23	11.1397	14	24	4.56704					15	81260000	81261000	0.517423	15	81764629	81765129	9.012		14	23	28.3215	14	24	4.72822					15	81260000	81261000	0.379018	15	81754629	81755129	10.332		14	23	10.2301	14	24	2.84143					15	81260000
15	23	7.45438	15	24	8.19126					15	81261000	81262000	0.7349	15	81765129	81765629	6.778		15	23	25.2185	15	24	7.96948					15	81261000	81262000	1.05664	15	81755129	81755629	7.336		15	23	13.1412	15	24	4.82326					15	81261000
16	23	18.6239	16	24	3.10325					15	81262000	81263000	0.598658	15	81765629	81766129	5.868		16	23	13.9768	16	24	5.60844					15	81262000	81263000	1.02612	15	81755629	81756129	6.974		16	23	12.8604	16	24	4.98341					15	81262000
17	23	19.1799	17	24	3.41531					15	81263000	81264000	0.56098	15	81766129	81766629	6.6		17	23	22.0997	17	24	1.22605					15	81263000	81264000	0.439916	15	81756129	81756629	4.142		17	23	16.3735	17	24	7.24148					15	81263000
18	23	20.9304	18	24	3.51941					15	81264000	81265000	0.432253	15	81766629	81767129	12.096		18	23	22.9098	18	24	-1.7417					15	81264000	81265000	0.936622	15	81756629	81757129	3.642		18	23	21.1906	18	24	12.3634					15	81264000
19	23	12.7761	19	24	0.692998					15	81265000	81266000	0.344229	15	81767129	81767629	19.846		19	23	26.0908	19	24	3.84074					15	81265000	81266000	0.890132	15	81757129	81757629	7.6		19	23	19.6889	19	24	5.83496					15	81265000
20	23	21.1724	20	24	16.6687					15	81266000	81267000	0.258212	15	81768129	81768629	5.022		20	23	28.8918	20	24	6.43531					15	81266000	81267000	0.729224	15	81757629	81758129	5.316		20	23	26.8715	20	24	-2.4332					15	81266000
21	23	45.5793	21	24	5.30933					15	81267000	81268000	0.506471	15	81768629	81769129	4.668		21	23	34.1955	21	24	4.89653					15	81267000	81268000	0.7938	15	81758129	81758629	8.032		21	23	33.4664	21	24	7.27611					15	81267000
22	23	89.246	22	24	10.6296					15	81268000	81269000	0.642838	15	81769129	81769629	7.26		22	23	92.1735	22	24	10.0716					15	81268000	81269000	0.351518	15	81758629	81759129	7.462		22	23	83.7825	22	24	13.1318					15	81268000
23	23	852.94	23	24	29.7377					15	81269000	81270000	0.555516	15	81769629	81770129	8.55		23	23	804.027	23	24	29.2346					15	81269000	81270000	0.493401	15	81759129	81759629	2.6		23	23	764.252	23	24	31.6018					15	81269000
0	24	8.16025	0	25	7.7329					15	81270000	81271000	0.640263	15	81770129	81770629	8.4		0	24	5.13469	0	25	0.519959					15	81270000	81271000	1.24902	15	81759629	81760129	46.954		0	24	9.78707	0	25	5.72711					15	81270000
1	24	13.5663	1	25	3.84315					15	81271000	81272000	0.893112	15	81770629	81771129	4.644		1	24	5.31961	1	25	3.73489					15	81271000	81272000	1.04543	15	81760129	81760629	28.12		1	24	12.1034	1	25	6.70921					15	81271000
2	24	10.2413	2	25	7.5859					15	81272000	81273000	0.474769	15	81771129	81771629	19.126		2	24	6.50163	2	25	0.232276					15	81272000	81273000	0.68367	15	81760629	81761129	3.474		2	24	9.44021	2	25	6.66694					15	81272000
3	24	10.2479	3	25	3.01811					15	81273000	81274000	0.611838	15	81771629	81772129	8.874		3	24	6.84159	3	25	2.46418					15	81273000	81274000	0.865792	15	81761129	81761629	6.942		3	24	6.00834	3	25	2.11658					15	81273000
4	24	5.32095	4	25	6.02086					15	81274000	81275000	0.597996	15	81772129	81772629	12.9		4	24	7.98927	4	25	5.88526					15	81274000	81275000	0.621618	15	81761629	81762129	4.042		4	24	13.8402	4	25	7.75562					15	81274000
5	24	12.3455	5	25	3.48801					15	81275000	81276000	0.45416	15	81772629	81773129	10.188		5	24	12.5717	5	25	6.49057					15	81275000	81276000	0.482457	15	81762129	81762629	3.258		5	24	11.3628	5	25	5.55955					15	81275000
6	24	6.63558	6	25	14.3995					15	81276000	81277000	0.554118	15	81773129	81773629	8.722		6	24	9.98681	6	25	3.77787					15	81276000	81277000	0.553338	15	81762629	81763129	2.1		6	24	9.59578	6	25	3.15816					15	81276000
7	24	13.4938	7	25	2.76349					15	81277000	81278000	0.479278	15	81773629	81774129	9.694		7	24	12.2219	7	25	12.617					15	81277000	81278000	0.791194	15	81763129	81763629	6.184		7	24	11.6494	7	25	2.70297					15	81277000
8	24	10.4787	8	25	12.289					15	81278000	81279000	1.06277	15	81774129	81774629	4.168		8	24	13.3037	8	25	12.3695					15	81278000	81279000	0.967687	15	81763629	81764129	6.932		8	24	15.5857	8	25	14.2886					15	81278000
9	24	19.5636	9	25	15.5125					15	81279000	81280000	1.52364	15	81774629	81775129	5.828		9	24	14.837	9	25	13.3803					15	81279000	81280000	0.634471	15	81764129	81764629	2.926		9	24	18.8396	9	25	17.6639					15	81279000
10	24	16.6487	10	25	8.96245					15	81280000	81281000	1.54044	15	81775129	81775629	23.19		10	24	18.4402	10	25	12.6204					15	81280000	81281000	1.13844	15	81764629	81765129	6.232		10	24	13.428	10	25	11.4622					15	81280000
11	24	11.5177	11	25	12.8216					15	81281000	81282000	1.45681	15	81775629	81776129	13.426		11	24	20.0169	11	25	9.20884					15	81281000	81282000	0.704922	15	81765129	81765629	7.232		11	24	14.3071	11	25	6.39234					15	81281000
12	24	10.8993	12	25	1.97109					15	81282000	81283000	0.882255	15	81776129	81776629	9.64		12	24	9.0424	12	25	12.25					15	81282000	81283000	0.98677	15	81765629	81766129	5.362		12	24	16.1189	12	25	6.11344					15	81282000
13	24	15.8157	13	25	1.67498					15	81283000	81284000	1.01491	15	81776629	81777129	1.422		13	24	15.2231	13	25	7.64559					15	81283000	81284000	0.596268	15	81766129	81766629	2.69		13	24	8.01139	13	25	7.17928					15	81283000
14	24	13.1697	14	25	13.1879					15	81284000	81285000	1.54911	15	81777129	81777629	14.29		14	24	13.4423	14	25	7.05134					15	81284000	81285000	0.753431	15	81766629	81767129	3.61		14	24	11.6663	14	25	5.96405					15	81284000
15	24	17.5697	15	25	13.3514					15	81285000	81286000	1.54511	15	81777629	81778129	6.488		15	24	17.4728	15	25	2.99516					15	81285000	81286000	0.991795	15	81767129	81767629	32.8		15	24	14.4491	15	25	-1.04098					15	81285000
16	24	13.4322	16	25	9.97789					15	81286000	81287000	1.01102	15	81778129	81778629	6.054		16	24	16.0784	16	25	-0.28546					15	81286000	81287000	0.414819	15	81767629	81768129	3.8		16	24	15.5904	16	25	1.49953					15	81286000
17	24	14.9383	17	25	5.94224					15	81287000	81288000	0.88917	15	81778629	81779129	4.978		17	24	12.9131	17	25	9.39436					15	81287000	81288000	0.499657	15	81768129	81768629	2.274		17	24	19.0835	17	25	0.0742457					15	81287000
18	24	16.5934	18	25	8.31639					15	81288000	81289000	0.786855	15	81779129	81779629	9.268		18	24	11.5253	18	25	-1.26131					15	81288000	81289000	0.764921	15	81768629	81769129	5.79		18	24	25.8104	18	25	1.97226					15	81288000
19	24	15.874	19	25	-0.914175					15	81289000	81290000	0.57234	15	81780129	81780629	11.806		19	24	19.2547	19	25	1.55697					15	81289000	81290000	0.451793	15	81769129	81769629	6.558		19	24	21.463	19	25	7.17465					15	81289000
20	24	34.8947	20	25	4.61604					15	81290000	81291000	0.254577	15	81780629	81781129	9.632		20	24	24.9563	20	25	2.32103					15	81290000	81291000	0.582498	15	81769629	81770129	3.594		20	24	16.3518	20	25	4.46923					15	81290000
21	24	28.3803	21	25	5.62995					15	81291000	81292000	0.421686	15	81781129	81781629	7.254		21	24	28.3645	21	25	2.67117					15	81291000	81292000	1.22288	15	81770129	81770629	2.026		21	24	31.0901	21	25	0.152316					15	81291000
22	24	42.7916	22	25	-1.02122					15	81292000	81293000	0.93371	15	81781629	81782129	13.114		22	24	42.8346	22	25	3.66145					15	81292000	81293000	1.62035	15	81770629	81771129	3.174		22	24	46.3988	22	25	2.11776					15	81292000
23	24	86.4927	23	25	-4.97716					15	81293000	81294000	1.08663	15	81782129	81782629	1.652		23	24	87.1886	23	25	-12.1756					15	81293000	81294000	1.0379	15	81771129	81771629	8.064		23	24	90.5158	23	25	-18.0299					15	81293000
24	24	534.153	24	25	17.0503					15	81294000	81295000	1.28207	15	81782629	81783129	0.042		24	24	471.46	24	25	25.4101					15	81294000	81295000	0.906255	15	81771629	81772129	10.5		24	24	522.639	24	25	-0.450178					15	81294000
0	25	11.7933	0	26	2.58876					15	81295000	81296000	1.65606	15	81783129	81783629	0.058		0	25	4.61986	0	26	3.61778					15	81295000	81296000	1.42443	15	81772129	81772629	11		0	25	9.87291	0	26	3.03931					15	81295000
1	25	8.04175	1	26	6.03965					15	81296000	81297000	1.95916	15	81783629	81784129	1.728		1	25	7.97479	1	26	3.45467					15	81296000	81297000	1.31529	15	81772629	81773129	9.51		1	25	10.9969	1	26	6.76163					15	81296000
2	25	11.9335	2	26	0.594029					15	81297000	81298000	0.724896	15	81784129	81784629	16.526		2	25	4.62338	2	26	5.6092					15	81297000	81298000	0.439591	15	81773129	81773629	3.874		2	25	11.1077	2	26	6.45683					15	81297000
3	25	7.52691	3	26	3.4917					15	81298000	81299000	0.628107	15	81784629	81785129	7.746		3	25	7.01888	3	26	7.71988					15	81298000	81299000	0.362323	15	81773629	81774129	15.028		3	25	6.72318	3	26	12.072					15	81298000
4	25	10.7049	4	26	8.11935					15	81299000	81300000	0.717154	15	81785129	81785629	0.142		4	25	10.6177	4	26	11.2288					15	81299000	81300000	0.939914	15	81774129	81774629	14.93		4	25	12.5423	4	26	7.28699					15	81299000
5	25	8.36311	5	26	5.31939					15	81300000	81301000	0.612133	15	81785629	81786129	2.606		5	25	11.4168	5	26	3.50228					15	81300000	81301000	0.626931	15	81774629	81775129	9.122		5	25	10.5427	5	26	5.90053					15	81300000
6	25	19.4838	6	26	5.3105					15	81301000	81302000	0.769836	15	81786129	81786629	4.91		6	25	8.91647	6	26	-2.50995					15	81301000	81302000	0.527594	15	81775129	81775629	13.978		6	25	8.35666	6	26	6.8114					15	81301000
7	25	8.07809	7	26	2.4281					15	81302000	81303000	0.891665	15	81786629	81787129	3.7		7	25	17.9894	7	26	8.12256					15	81302000	81303000	0.838549	15	81775629	81776129	7.236		7	25	8.13847	7	26	7.33495					15	81302000
8	25	17.8584	8	26	4.15424					15	81303000	81304000	0.579727	15	81787129	81787629	1.242		8	25	18.0006	8	26	7.40429					15	81303000	81304000	0.807245	15	81776129	81776629	7.464		8	25	19.9863	8	26	7.14803					15	81303000
9	25	21.3656	9	26	11.927					15	81304000	81305000	0.615528	15	81787629	81788129	0.542		9	25	19.2994	9	26	11.2454					15	81304000	81305000	0.483785	15	81776629	81777129	6.236		9	25	23.6537	9	26	13.1018					15	81304000
10	25	15.1334	10	26	4.846					15	81305000	81306000	0.677829	15	81788629	81789129	2.716		10	25	18.8624	10	26	6.56614					15	81305000	81306000	0.456861	15	81777129	81777629	10.928		10	25	17.7794	10	26	9.43833					15	81305000
11	25	19.3514	11	26	10.3248					15	81306000	81307000	0.823546	15	81789129	81789629	16.116		11	25	15.8154	11	26	1.88947					15	81306000	81307000	0.595242	15	81777629	81778129	13.662		11	25	13.0792	11	26	2.94021					15	81306000
12	25	8.90969	12	26	6.96719					15	81307000	81308000	0.411039	15	81789629	81790129	5.158		12	25	19.272	12	26	8.68039					15	81307000	81308000	0.95212	15	81778129	81778629	9.374		12	25	13.2217	12	26	12.2241					15	81307000
13	25	9.08388	13	26	2.22053					15	81308000	81309000	0.406208	15	81790129	81790629	21.518		13	25	15.1457	13	26	3.96736					15	81308000	81309000	0.608123	15	81778629	81779129	3.084		13	25	14.7725	13	26	-0.452082					15	81308000
14	25	21.1443	14	26	1.65902					15	81309000	81310000	0.458378	15	81790629	81791129	7.05		14	25	15.1081	14	26	2.93777					15	81309000	81310000	0.927647	15	81779129	81779629	6.994		14	25	14.1221	14	26	3.37425					15	81309000
15	25	21.9541	15	26	6.57021					15	81310000	81311000	0.372284	15	81791129	81791629	0.742		15	25	11.7093	15	26	2.55318					15	81310000	81311000	0.457532	15	81779629	81780129	8.922		15	25	7.78392	15	26	-0.262712					15	81310000
16	25	19.3563	16	26	3.51102					15	81311000	81312000	0.55402	15	81791629	81792129	4.448		16	25	9.21784	16	26	0.731055					15	81311000	81312000	0.969912	15	81780129	81780629	31.088		16	25	11.1253	16	26	-0.487142					15	81311000
17	25	16.2712	17	26	5.35702					15	81312000	81313000	0.520927	15	81792129	81792629	9.732		17	25	19.8644	17	26	0.770391					15	81312000	81313000	0.807875	15	81780629	81781129	20.47		17	25	10.6812	17	26	3.16524					15	81312000
18	25	19.8394	18	26	3.27308					15	81313000	81314000	0.741586	15	81792629	81793129	6.3		18	25	10.4257	18	26	3.91757					15	81313000	81314000	0.917334	15	81781129	81781629	8.184		18	25	13.8143	18	26	-9.09456					15	81313000
19	25	12.1598	19	26	1.7846					15	81314000	81315000	0.678927	15	81793129	81793629	16.696		19	25	14.824	19	26	-3.20498					15	81314000	81315000	0.957454	15	81781629	81782129	6.826		19	25	20.6216	19	26	-2.51107					15	81314000
20	25	19.797	20	26	5.31752					15	81315000	81316000	0.510906	15	81793629	81794129	22.382		20	25	17.735	20	26	-4.39987					15	81315000	81316000	0.991691	15	81782129	81782629	8.416		20	25	20.0972	20	26	1.1					15	81315000
21	25	23.856	21	26	-4.58359					15	81316000	81317000	0.4247	15	81794129	81794629	2.296		21	25	21.1922	21	26	-2.85682					15	81316000	81317000	0.496354	15	81782629	81783129	2.668		21	25	18.9373	21	26	1.00505					15	81316000
22	25	22.0498	22	26	4.12947					15	81317000	81318000	0.58884	15	81794629	81795129	29.996		22	25	27.1294	22	26	0.878748					15	81317000	81318000	1.44826	15	81783129	81783629	2.626		22	25	25.9318	22	26	-0.75435					15	81317000
23	25	27.1848	23	26	-1.17194					15	81318000	81319000	0.494389	15	81795129	81795629	7.04		23	25	20.5874	23	26	-7.49498					15	81318000	81319000	0.339787	15	81783629	81784129	8.364		23	25	15.2371	23	26	-5.42355					15	81318000
24	25	73.8053	24	26	0.396906					15	81319000	81320000	0.695325	15	81795629	81796129	2.684		24	25	83.3641	24	26	-3.88887					15	81319000	81320000	1.05776	15	81784129	81784629	7.558		24	25	58.4638	24	26	-7.15154					15	81319000
25	25	518.725	25	26	-6.51864					15	81320000	81321000	0.545284	15	81796129	81796629	46.626		25	25	543.137	25	26	3.43752					15	81320000	81321000	1.20987	15	81784629	81785129	18.006		25	25	524.222	25	26	2.47752					15	81320000
0	26	6.52076	0	27	8.78568					15	81321000	81322000	0.786611	15	81796629	81797129	3.09		0	26	7.58748	0	27	7.32354					15	81321000	81322000	0.551185	15	81785129	81785629	9.746		0	26	7.05321	0	27	5.29664					15	81321000
1	26	10.1	1	27	4.57729					15	81322000	81323000	0.734994	15	81797129	81797629	15.51		1	26	7.55457	1	27	0.354323					15	81322000	81323000	0.869827	15	81785629	81786129	11.054		1	26	10.9074	1	27	6.76806					15	81322000
2	26	4.79263	2	27	5.22565					15	81323000	81324000	0.400578	15	81797629	81798129	3.07		2	26	9.8491	2	27	3.17959					15	81323000	81324000	0.318825	15	81786129	81786629	17.658		2	26	10.7445	2	27	7.02199					15	81323000
3	26	7.8393	3	27	2.41009					15	81324000	81325000	0.665731	15	81798129	81798629	3.33		3	26	12.111	3	27	5.56849					15	81324000	81325000	0.498003	15	81786629	81787129	15.51		3	26	16.5128	3	27	0.567873					15	81324000
4	26	12.6281	4	27	0.299286					15	81325000	81326000	0.543989	15	81798629	81799129	7.654		4	26	15.7835	4	27	5.38291					15	81325000	81326000	1.03528	15	81787129	81787629	8.168		4	26	11.8936	4	27	0.226922					15	81325000
5	26	10.0034	5	27	6.20665					15	81326000	81327000	0.55466	15	81799129	81799629	23.706		5	26	8.23468	5	27	8.62193					15	81326000	81327000	0.685836	15	81787629	81788129	4.8		5	26	10.6872	5	27	5.23508					15	81326000
6	26	10.1856	6	27	8.71785					15	81327000	81328000	0.74042	15	81799629	81800129	2.998		6	26	2.41625	6	27	10.1058					15	81327000	81328000	0.940631	15	81788129	81788629	6.168		6	26	11.7946	6	27	2.92899					15	81327000
7	26	7.5124	7	27	5.36309					15	81328000	81329000	0.425491	15	81800129	81800629	1.442		7	26	13.2612	7	27	4.1781					15	81328000	81329000	0.64669	15	81788629	81789129	7.242		7	26	12.5335	7	27	4.07754					15	81328000
8	26	9.46884	8	27	10.3671					15	81329000	81330000	0.525197	15	81800629	81801129	4.406		8	26	12.7767	8	27	6.88594					15	81329000	81330000	0.540756	15	81789129	81789629	9.096		8	26	12.5835	8	27	8.15299					15	81329000
9	26	17.4964	9	27	11.819					15	81330000	81331000	0.698992	15	81801129	81801629	3.442		9	26	16.8765	9	27	6.55007					15	81330000	81331000	0.770974	15	81789629	81790129	11.174		9	26	18.7995	9	27	11.9654					15	81330000
10	26	10.6991	10	27	2.37624					15	81331000	81332000	0.546281	15	81801629	81802129	14.058		10	26	12.4852	10	27	3.38101					15	81331000	81332000	1.13553	15	81790129	81790629	18.61		10	26	15.4281	10	27	11.1745					15	81331000
11	26	16.4957	11	27	5.2348					15	81332000	81333000	0.815173	15	81802129	81802629	5.194		11	26	8.13147	11	27	4.31949					15	81332000	81333000	0.821387	15	81790629	81791129	7.72		11	26	9.25741	11	27	6.79948					15	81332000
12	26	13.497	12	27	4.0358					15	81333000	81334000	0.753738	15	81802629	81803129	7.964		12	26	15.287	12	27	3.80838					15	81333000	81334000	0.805086	15	81791129	81791629	6.284		12	26	18.911	12	27	-0.282946					15	81333000
13	26	9.15913	13	27	-0.595					15	81334000	81335000	0.583396	15	81803129	81803629	7.438		13	26	10.9894	13	27	2.3061					15	81334000	81335000	0.860768	15	81791629	81792129	8.66		13	26	6.65622	13	27	8.13291					15	81334000
14	26	9.06792	14	27	4.68489					15	81335000	81336000	0.513756	15	81803629	81804129	9.53		14	26	10.4379	14	27	1.37066					15	81335000	81336000	0.637359	15	81792129	81792629	8.682		14	26	10.9674	14	27	8.96538					15	81335000
15	26	14.5266	15	27	3.25379					15	81336000	81337000	0.391427	15	81804129	81804629	6.154		15	26	10.61	15	27	-0.206229					15	81336000	81337000	0.547715	15	81792629	81793129	13.918		15	26	7.89529	15	27	2.25353					15	81336000
16	26	12.1137	16	27	2.21173					15	81337000	81338000	0.588394	15	81804629	81805129	4.514		16	26	9.44516	16	27	8.1076					15	81337000	81338000	0.648996	15	81793129	81793629	36.814		16	26	8.33776	16	27	-1.27085					15	81337000
17	26	14.7354	17	27	-0.414818					15	81338000	81339000	0.748832	15	81805129	81805629	8.878		17	26	10.2737	17	27	3.6312					15	81338000	81339000	0.821254	15	81793629	81794129	22.954		17	26	12.791	17	27	1.26745					15	81338000
18	26	13.6021	18	27	1.08639					15	81339000	81340000	0.632029	15	81805629	81806129	3.322		18	26	14.3876	18	27	1.43129					15	81339000	81340000	1.08065	15	81794129	81794629	15.332		18	26	1.51244	18	27	8.41873					15	81339000
19	26	13.3076	19	27	0.0752875					15	81340000	81341000	0.625594	15	81894621	81895121	0.4		19	26	8.48202	19	27	-3.7464					15	81340000	81341000	0.658521	15	81794629	81795129	21.826		19	26	9.33093	19	27	-0.448968					15	81340000
20	26	18.3915	20	27	2.0424					15	81341000	81342000	0.800225	15	81895621	81896121	5.168		20	26	8.86713	20	27	-0.962812					15	81341000	81342000	1.02553	15	81795129	81795629	20.784		20	26	14.547	20	27	-0.480308					15	81341000
21	26	10.5974	21	27	-0.822462					15	81342000	81343000	0.592652	15	81896121	81896621	0.232		21	26	12.5572	21	27	4.71091					15	81342000	81343000	0.548136	15	81795629	81796129	14.41		21	26	16.6331	21	27	-6.33128					15	81342000
22	26	22.3555	22	27	-4.8783					15	81343000	81344000	0.522137	15	81924142	81924642	8.208		22	26	19.3997	22	27	2.90327					15	81343000	81344000	1.16477	15	81796129	81796629	69.104		22	26	18.0307	22	27	-4.02702					15	81343000
23	26	21.8991	23	27	0.314643					15	81344000	81345000	0.399154	15	81924642	81925142	0.516		23	26	15.973	23	27	-4.06462					15	81344000	81345000	0.456397	15	81796629	81797129	4.264		23	26	18.3904	23	27	3.08298					15	81344000
24	26	32.5589	24	27	-7.26209					15	81345000	81346000	0.354252	15	81925142	81925642	2.66		24	26	28.8741	24	27	1.2589					15	81345000	81346000	0.382079	15	81797129	81797629	26.526		24	26	26.1155	24	27	-5.54561					15	81345000
25	26	50.2364	25	27	10.493					15	81346000	81347000	0.504884	15	81925642	81926142	11.88		25	26	61.3915	25	27	2.71627					15	81346000	81347000	0.576502	15	81797629	81798129	4.2		25	26	61.3915	25	27	-0.642235					15	81346000
26	26	701.873	26	27	9.846					15	81347000	81348000	0.922612	15	81926142	81926642	2.628		26	26	638.644	26	27	14.3148					15	81347000	81348000	0.648623	15	81798129	81798629	2.968		26	26	673.472	26	27	20.5421					15	81347000
0	27	12.598	0	28	8.46877					15	81348000	81349000	0.577187	15	81931383	81931883	0.204		0	27	11.1718	0	28	1.9371					15	81348000	81349000	1.20995	15	81798629	81799129	5.006		0	27	9.18754	0	28	0.806841					15	81348000
1	27	8.50929	1	28	-0.366219					15	81349000	81350000	0.655578	15	81931883	81932383	5.498		1	27	4.32402	1	28	2.41868					15	81349000	81350000	0.932725	15	81799129	81799629	46.288		1	27	10.782	1	28	2.38375					15	81349000
2	27	9.28605	2	28	4.09475					15	81350000	81351000	0.720526	15	81932383	81932883	17.778		2	27	7.27949	2	28	7.77849					15	81350000	81351000	0.947013	15	81799629	81800129	14.838		2	27	11.1678	2	28	2.57969					15	81350000
3	27	6.60869	3	28	5.67945					15	81351000	81352000	0.396538	15	81932883	81933383	10.49		3	27	9.80839	3	28	2.74141					15	81351000	81352000	0.708567	15	81800129	81800629	2.81		3	27	4.85557	3	28	3.07045					15	81351000
4	27	4.64689	4	28	2.79778					15	81352000	81353000	0.431635	15	81933383	81933883	7.662		4	27	9.77401	4	28	1.46813					15	81352000	81353000	0.322668	15	81800629	81801129	4.232		4	27	4.66772	4	28	0.585147					15	81352000
5	27	10.7155	5	28	1.90681					15	81353000	81354000	0.606281	15	81933883	81934383	7.63		5	27	13.1766	5	28	3.17737					15	81353000	81354000	0.843841	15	81801129	81801629	6.49		5	27	9.84168	5	28	2.88758					15	81353000
6	27	13.4018	6	28	0.0481955					15	81354000	81355000	0.49585	15	81934383	81934883	1.874		6	27	14.8382	6	28	-1.92848					15	81354000	81355000	0.792803	15	81801629	81802129	4.794		6	27	7.71569	6	28	1.1908					15	81354000
7	27	10.2382	7	28	3.3163					15	81355000	81356000	0.770444	15	81934883	81935383	1.4		7	27	9.1043	7	28	4.03616					15	81355000	81356000	0.85062	15	81802129	81802629	3		7	27	9.06074	7	28	9.32802					15	81355000
8	27	15.4514	8	28	3.33466					15	81356000	81357000	0.530729	15	81935383	81935883	0.468		8	27	12.0245	8	28	4.54683					15	81356000	81357000	0.481499	15	81802629	81803129	3.764		8	27	13.3515	8	28	12.5948					15	81356000
9	27	17.1336	9	28	3.99048					15	81357000	81358000	0.670783	15	81952859	81953359	7.144		9	27	11.9225	9	28	5.3727					15	81357000	81358000	0.78332	15	81803129	81803629	7.526		9	27	17.4009	9	28	11.7927					15	81357000
10	27	7.94564	10	28	2.01182					15	81358000	81359000	0.376836	15	81953359	81953859	8.808		10	27	9.01211	10	28	6.98717					15	81358000	81359000	0.610691	15	81803629	81804129	6.542		10	27	16.8722	10	28	4.51557					15	81358000
11	27	11.0879	11	28	8.49364					15	81359000	81360000	0.436112	15	81953859	81954359	45.582		11	27	10.2386	11	28	-2.78651					15	81359000	81360000	0.700733	15	81804129	81804629	7.116		11	27	12.7893	11	28	-1.49265					15	81359000
12	27	10.2067	12	28	0.891335					15	81360000	81361000	0.499979	15	81954359	81954859	22.54		12	27	10.0504	12	28	1.99075					15	81360000	81361000	0.209387	15	81804629	81805129	6.284		12	27	6.03425	12	28	4.19417					15	81360000
13	27	5.9348	13	28	3.56614					15	81361000	81362000	0.573111	15	81954859	81955359	14.478		13	27	8.9127	13	28	2.3113					15	81361000	81362000	0.640563	15	81805129	81805629	23.508		13	27	14.8198	13	28	1.35565					15	81361000
14	27	11.6235	14	28	-2.11454					15	81362000	81363000	0.460273	15	81955359	81955859	3.564		14	27	8.39266	14	28	2.38724					15	81362000	81363000	0.703994	15	81805629	81806129	9.134		14	27	16.0737	14	28	7.07318					15	81362000
15	27	10.6627	15	28	1.6601					15	81363000	81364000	0.580432	15	81955859	81956359	5.562		15	27	7.29387	15	28	3.60796					15	81363000	81364000	0.996542	15	81884862	81885362	0.8		15	27	9.84673	15	28	2.93077					15	81363000
16	27	10.1681	16	28	0.534657					15	81364000	81365000	0.628164	15	81956359	81956859	16.832		16	27	16.1644	16	28	0.378356					15	81364000	81365000	1.22564	15	81894121	81894621	0.542		16	27	6.88715	16	28	0.170662					15	81364000
17	27	8.18788	17	28	-3.26312					15	81365000	81366000	0.417766	15	81956859	81957359	14.934		17	27	12.3453	17	28	-2.12619					15	81365000	81366000	0.780882	15	81894621	81895121	1.658		17	27	10.0923	17	28	2.45332					15	81365000
18	27	10.4648	18	28	0.913006					15	81366000	81367000	0.505794	15	81957359	81957859	5.854		18	27	10.9346	18	28	-4.27698					15	81366000	81367000	0.824098	15	81895121	81895621	0.8		18	27	18.0445	18	28	-3.7172					15	81366000
19	27	10.4043	19	28	-1.936					15	81367000	81368000	0.407309	15	81957859	81958359	7.418		19	27	6.7236	19	28	-3.49495					15	81367000	81368000	0.454861	15	81895621	81896121	4.026		19	27	10.158	19	28	2.49264					15	81367000
20	27	13.5654	20	28	-0.117283					15	81368000	81369000	0.63998	15	81958359	81958859	1.928		20	27	10.7242	20	28	-4.08619					15	81368000	81369000	0.381495	15	81896121	81896621	1.716		20	27	11.3617	20	28	-3.54081					15	81368000
21	27	12.2515	21	28	-1.32509					15	81369000	81370000	0.450818	15	81958859	81959359	0.154		21	27	17.9779	21	28	0.235042					15	81369000	81370000	0.415745	15	81896621	81897121	0.858		21	27	7.11572	21	28	-3.97608					15	81369000
22	27	10.3027	22	28	-4.60256					15	81370000	81371000	0.469208	15	81959359	81959859	2.582		22	27	18.3173	22	28	1.07543					15	81370000	81371000	0.204845	15	81897121	81897621	0.8		22	27	11.601	22	28	-3.62188					15	81370000
23	27	18.5406	23	28	3.2187					15	81371000	81372000	0.482165	15	81959859	81960359	5.264		23	27	14.4564	23	28	2.42462					15	81371000	81372000	0.719043	15	81918113	81918613	0.026		23	27	21.868	23	28	-5.12951					15	81371000
24	27	15.8089	24	28	-3.80086					15	81372000	81373000	0.386772	15	81961359	81961859	1.09		24	27	24.7269	24	28	-0.115159					15	81372000	81373000	0.541121	15	81918613	81919113	0.674		24	27	18.2684	24	28	-2.11005					15	81372000
25	27	42.655	25	28	-2.20166					15	81373000	81374000	0.610416	15	81961859	81962359	5		25	27	35.4793	25	28	-0.810152					15	81373000	81374000	0.811418	15	81920113	81920613	2.156		25	27	32.6248	25	28	4.18691					15	81373000
26	27	66.601	26	28	-0.284787					15	81374000	81375000	0.449187	15	81962359	81962859	1.91		26	27	72.2688	26	28	4.40512					15	81374000	81375000	0.865008	15	81920613	81921113	0.944		26	27	79.4561	26	28	-1.80865					15	81374000
27	27	565.443	27	28	5.09015					15	81375000	81376000	0.513756	15	81962859	81963359	5.336		27	27	569.272	27	28	12.9682					15	81375000	81376000	1.15039	15	81924142	81924642	2.484		27	27	586.568	27	28	3.62043					15	81375000
0	28	12.1692	0	29	7.0549					15	81376000	81377000	0.572981	15	81963359	81963859	5.39		0	28	5.6719	0	29	4.60666					15	81376000	81377000	0.416924	15	81924642	81925142	7.332		0	28	4.58274	0	29	0.780955					15	81376000
1	28	3.44608	1	29	3.43847					15	81377000	81378000	0.656673	15	81963859	81964359	10.692		1	28	6.26698	1	29	2.51812					15	81377000	81378000	1.27292	15	81925142	81925642	8.008		1	28	6.27465	1	29	2.57059					15	81377000
2	28	8.02675	2	29	2.7889					15	81378000	81379000	0.619187	15	81964359	81964859	0.5		2	28	11.7482	2	29	3.35529					15	81378000	81379000	0.582958	15	81925642	81926142	7.028		2	28	6.59359	2	29	1.93336					15	81378000
3	28	9.73985	3	29	2.56445					15	81379000	81380000	0.589061	15	81964859	81965359	1.282		3	28	6.84131	3	29	4.08102					15	81379000	81380000	0.718477	15	81926142	81926642	0.864		3	28	7.21625	3	29	1.45149					15	81379000
4	28	6.99638	4	29	3.51906					15	81380000	81381000	0.62624	15	81965359	81965859	3.636		4	28	5.70803	4	29	2.59677					15	81380000	81381000	0.483081	15	81931383	81931883	1.038		4	28	4.87285	4	29	1.50822					15	81380000
5	28	6.25441	5	29	8.57888					15	81381000	81382000	0.207989	15	81965859	81966359	0.364		5	28	7.56847	5	29	-1.0234					15	81381000	81382000	0.475165	15	81931883	81932383	9.3		5	28	7.32838	5	29	2.80703					15	81381000
6	28	4.557	6	29	2.8711					15	81382000	81383000	0.502993	15	81966859	81967359	2.4		6	28	2.62622	6	29	4.76215					15	81382000	81383000	0.798884	15	81932383	81932883	36.478		6	28	5.7974	6	29	6.67472					15	81382000
7	28	8.0003	7	29	6.66436					15	81383000	81384000	0.505144	15	81967859	81968359	1.236		7	28	8.76856	7	29	-1.01001					15	81383000	81384000	1.03854	15	81932883	81933383	40.844		7	28	14.1147	7	29	2.66649					15	81383000
8	28	8.20976	8	29	8.98841					15	81384000	81385000	0.295408	15	81968359	81968859	6.004		8	28	9.47303	8	29	5.27802					15	81384000	81385000	0.206338	15	81933383	81933883	31.058		8	28	17.578	8	29	6.43283					15	81384000
9	28	9.07478	9	29	3.38502					15	81385000	81386000	0.374037	15	81968859	81969359	4.46		9	28	10.5113	9	29	3.52367					15	81385000	81386000	0.62807	15	81933883	81934383	11.85		9	28	16.9912	9	29	1.96177					15	81385000
10	28	7.32642	10	29	2.58597					15	81386000	81387000	0.673887	15	81969359	81969859	17.77		10	28	12.3596	10	29	3.14999					15	81386000	81387000	0.890047	15	81934383	81934883	4.466		10	28	9.95107	10	29	5.5502					15	81386000
11	28	14.063	11	29	-1.65565					15	81387000	81388000	0.455858	15	81969859	81970359	4.73		11	28	2.84459	11	29	-3.34578					15	81387000	81388000	0.647454	15	81934883	81935383	1.904		11	28	4.20505	11	29	-0.699753					15	81387000
12	28	6.74444	12	29	1.00688					15	81388000	81389000	0.468827	15	81970359	81970859	3.836		12	28	7.90985	12	29	0.74513					15	81388000	81389000	0.715905	15	81952859	81953359	13.922		12	28	10.184	12	29	-0.824002					15	81388000
13	28	9.73704	13	29	1.45287					15	81389000	81390000	0.376116	15	81970859	81971359	0.164		13	28	8.5533	13	29	3.00539					15	81389000	81390000	0.576599	15	81953359	81953859	14.33		13	28	7.67285	13	29	-0.426636					15	81389000
14	28	4.41526	14	29	-2.28649					15	81390000	81391000	0.277265	15	81971859	81972359	14.586		14	28	8.99384	14	29	-0.144267					15	81390000	81391000	0.180057	15	81953859	81954359	35.786		14	28	13.7601	14	29	3.88763					15	81390000
15	28	8.5987	15	29	-2.0824					15	81391000	81392000	0.440128	15	81972359	81972859	14.002		15	28	10.63	15	29	0.028629					15	81391000	81392000	0.859708	15	81954359	81954859	19.11		15	28	10.0391	15	29	-0.773863					15	81391000
16	28	7.94356	16	29	-3.26351					15	81392000	81393000	0.51493	15	81972859	81973359	18.218		16	28	7.87846	16	29	3.1676					15	81392000	81393000	0.997677	15	81954859	81955359	18.208		16	28	7.76386	16	29	-3.37319					15	81392000
17	28	4.69328	17	29	3.92339					15	81393000	81394000	0.418195	15	81973359	81973859	6.692		17	28	5.93061	17	29	-1.64285					15	81393000	81394000	0.983733	15	81955359	81955859	13.802		17	28	10.6113	17	29	-2.23748					15	81393000
18	28	9.51571	18	29	-2.45875					15	81394000	81395000	0.738728	15	81988752	81989252	0.508		18	28	4.43712	18	29	-0.739859					15	81394000	81395000	0.413294	15	81955859	81956359	18.29		18	28	5.1077	18	29	0.773134					15	81394000
19	28	7.4424	19	29	-2.02975					15	81395000	81396000	0.660352	15	81989252	81989752	0.292		19	28	6.00835	19	29	-1.0934					15	81395000	81396000	0.948883	15	81956359	81956859	16.68		19	28	12.1184	19	29	-5.94406					15	81395000
20	28	10.2117	20	29	-1.75069					15	81396000	81397000	0.526747	15	82061406	82061906	18.732		20	28	6.38381	20	29	-5.1316					15	81396000	81397000	0.385341	15	81956859	81957359	15.222		20	28	7.06619	20	29	-2.70684					15	81396000
21	28	10.1979	21	29	-0.65564					15	81397000	81398000	0.420097	15	82061906	82062406	7.664		21	28	11.922	21	29	-5.33625					15	81397000	81398000	0.280204	15	81957359	81957859	3.91		21	28	7.86592	21	29	-5.01501					15	81397000
22	28	8.47144	22	29	-1.35975					15	81398000	81399000	0.486512	15	82062406	82062906	3.592		22	28	14.3424	22	29	-4.59507					15	81398000	81399000	0.510064	15	81957859	81958359	2.054		22	28	9.82512	22	29	-3.41963					15	81398000
23	28	18.3997	23	29	-0.705157					15	81399000	81400000	0.435854	15	82062906	82063406	7.396		23	28	17.8386	23	29	-6.92724					15	81399000	81400000	0.80019	15	81958359	81958859	1.228		23	28	10.4985	23	29	-2.15825					15	81399000
24	28	14.4251	24	29	3.46539					15	81400000	81401000	0.394438	15	82063406	82063906	2.544		24	28	18.4058	24	29	0.0513098					15	81400000	81401000	0.384949	15	81958859	81959359	1.072		24	28	16.6749	24	29	-4.18743					15	81400000
25	28	20.8693	25	29	-4.16465					15	81401000	81402000	0.843777	15	82063906	82064406	14.988		25	28	22.6578	25	29	4.16333					15	81401000	81402000	0.529061	15	81959359	81959859	4.818		25	28	28.0009	25	29	-4.93331					15	81401000
26	28	31.8772	26	29	-4.80948					15	81402000	81403000	0.344236	15	82064406	82064906	13.044		26	28	37.1681	26	29	1.60041					15	81402000	81403000	1.05289	15	81959859	81960359	3.046		26	28	31.4583	26	29	-0.283647					15	81402000
27	28	61.8451	27	29	1.28622					15	81403000	81404000	0.74864	15	82064906	82065406	0.124		27	28	70.9222	27	29	1.54692					15	81403000	81404000	0.965186	15	81960359	81960859	2.264		27	28	62.5344	27	29	-0.661446					15	81403000
28	28	650.426	28	29	40.1358					15	81404000	81405000	0.379313	15	82065406	82065906	6.72		28	28	662.895	28	29	38.6079					15	81404000	81405000	0.300707	15	81960859	81961359	3.754		28	28	622.055	28	29	17.2717					15	81404000
0	29	10.6504	0	30	3.37298					15	81405000	81406000	0.540319	15	82065906	82066406	8.152		0	29	8.23516	0	30	4.5742					15	81405000	81406000	0.317003	15	81961359	81961859	1.264		0	29	4.44926	0	30	1.26306					15	81405000
1	29	7.13887	1	30	7.90544					15	81406000	81407000	0.415374	15	82066406	82066906	12.304		1	29	6.25292	1	30	4.62537					15	81406000	81407000	0.56286	15	81961859	81962359	6.744		1	29	6.34649	1	30	1.98179					15	81406000
2	29	6.6012	2	30	1.34116					15	81407000	81408000	0.419667	15	82066906	82067406	0.712		2	29	7.20359	2	30	2.86021					15	81407000	81408000	0.771854	15	81962359	81962859	2.756		2	29	5.82426	2	30	3.66508					15	81407000
3	29	6.49645	3	30	5.08931					15	81408000	81409000	0.535329	15	82067406	82067906	4.2		3	29	8.05072	3	30	6.8737					15	81408000	81409000	0.514481	15	81962859	81963359	4.072		3	29	5.46539	3	30	3.68507					15	81408000
4	29	7.57946	4	30	1.93692					15	81409000	81410000	0.718765	15	82067906	82068406	0.688		4	29	6.69667	4	30	-0.529628					15	81409000	81410000	0.885702	15	81963359	81963859	2.21		4	29	5.65402	4	30	4.82994					15	81409000
5	29	12.7775	5	30	1.55169					15	81410000	81411000	0.443193	15	82068406	82068906	5.16		5	29	3.2165	5	30	4.59281					15	81410000	81411000	0.628844	15	81963859	81964359	1.354		5	29	7.09473	5	30	1.83976					15	81410000
6	29	7.2187	6	30	-2.41302					15	81411000	81412000	0.429347	15	82068906	82069406	2.684		6	29	9.15325	6	30	1.0162					15	81411000	81412000	0.818116	15	81964359	81964859	1.446		6	29	11.1155	6	30	5.11056					15	81411000
7	29	11.1732	7	30	5.01883					15	81412000	81413000	0.720821	15	82069406	82069906	5.756		7	29	3.54469	7	30	-0.553145					15	81412000	81413000	0.620991	15	81964859	81965359	0.618		7	29	7.27309	7	30	-1.62976					15	81412000
8	29	13.6724	8	30	3.45645					15	81413000	81414000	0.719749	15	82069906	82070406	0.524		8	29	10.0104	8	30	1.14581					15	81413000	81414000	1.03192	15	81965359	81965859	1.382		8	29	11.2195	8	30	3.92546					15	81413000
9	29	8.26012	9	30	0.304638					15	81414000	81415000	0.744784	15	82070406	82070906	0.276		9	29	8.44987	9	30	4.58107					15	81414000	81415000	0.450899	15	81966859	81967359	0.8		9	29	6.94497	9	30	2.1127					15	81414000
10	29	7.67027	10	30	1.42483					15	81415000	81416000	0.503419	15	82070906	82071406	6.4		10	29	8.28859	10	30	1.2802					15	81415000	81416000	0.659739	15	81967359	81967859	0.418		10	29	10.7487	10	30	0.44163					15	81415000
11	29	3.65895	11	30	3.30985					15	81416000	81417000	0.419041	15	82071406	82071906	0.8		11	29	2.02662	11	30	5.77747					15	81416000	81417000	0.93168	15	81967859	81968359	2.572		11	29	4.73575	11	30	-0.764161					15	81416000
12	29	6.57628	12	30	2.91759					15	81417000	81418000	0.467669	15	82071906	82072406	0.312		12	29	6.37623	12	30	1.5749					15	81417000	81418000	0.853945	15	81968359	81968859	3.4		12	29	4.8737	12	30	-1.03512					15	81417000
13	29	7.30597	13	30	-0.216292					15	81418000	81419000	0.706266	15	82072406	82072906	0.9		13	29	8.92449	13	30	-0.0835538					15	81418000	81419000	1.16064	15	81968859	81969359	0.71		13	29	5.56316	13	30	0.385653					15	81418000
14	29	3.88441	14	30	-2.65784					15	81419000	81420000	0.630473	15	82072906	82073406	4.232		14	29	6.09773	14	30	0.76249					15	81419000	81420000	0.645392	15	81969359	81969859	7.698		14	29	10.2048	14	30	1.39441					15	81419000
15	29	4.4474	15	30	-1.4193					15	81420000	81421000	0.401883	15	82073406	82073906	12.856		15	29	6.63523	15	30	-0.365252					15	81420000	81421000	0.621603	15	81969859	81970359	2.502		15	29	5.91304	15	30	0.137301					15	81420000
16	29	3.67509	16	30	2.75759					15	81421000	81422000	0.533975	15	82073906	82074406	0.372		16	29	10.1896	16	30	1.0232					15	81421000	81422000	0.581436	15	81971859	81972359	5.516		16	29	3.73511	16	30	-1.92754					15	81421000
17	29	11.3323	17	30	-2.50905					15	81422000	81423000	0.43538	15	82074406	82074906	7.444		17	29	5.85725	17	30	-3.56269					15	81422000	81423000	0.709774	15	81972359	81972859	4.502		17	29	5.35572	17	30	2.69897					15	81422000
18	29	5.49765	18	30	0.316704					15	81423000	81424000	0.387957	15	82074906	82075406	8.184		18	29	7.31694	18	30	-1.32669					15	81423000	81424000	0.487973	15	81972859	81973359	1.882		18	29	8.93113	18	30	-3.25012					15	81423000
19	29	6.57295	19	30	-2.57978					15	81424000	81425000	0.495326	15	82075406	82075906	3.224		19	29	7.6207	19	30	-3.54758					15	81424000	81425000	0.86359	15	81973359	81973859	0.708		19	29	2.88084	19	30	1.6036					15	81424000
20	29	7.62771	20	30	-1.2017					15	81425000	81426000	0.404498	15	82075906	82076406	2.02		20	29	4.3717	20	30	-3.17126					15	81425000	81426000	0.848283	15	81988752	81989252	0.208		20	29	6.91896	20	30	-3.79696					15	81425000
21	29	9.67336	21	30	1.00138					15	81426000	81427000	0.401001	15	82076406	82076906	9.768		21	29	5.13375	21	30	-6.08867					15	81426000	81427000	0.654595	15	81989252	81989752	1.392		21	29	5.59199	21	30	-1.73017					15	81426000
22	29	10.1633	22	30	2.93053					15	81427000	81428000	0.544269	15	82076906	82077406	0.088		22	29	7.09193	22	30	3.87607					15	81427000	81428000	0.808715	15	82061406	82061906	27.268		22	29	8.42237	22	30	-1.65288					15	81427000
23	29	12.3688	23	30	-3.28551					15	81428000	81429000	0.386756	15	82077406	82077906	2.848		23	29	6.33976	23	30	-5.839					15	81428000	81429000	0.261028	15	82061906	82062406	8.484		23	29	11.2888	23	30	-5.99946					15	81428000
24	29	18.6464	24	30	-4.75429					15	81429000	81430000	0.599721	15	82077906	82078406	1.576		24	29	15.4653	24	30	-1.36806					15	81429000	81430000	0.698893	15	82062406	82062906	8.524		24	29	11.4406	24	30	-3.32868					15	81429000
25	29	14.0614	25	30	-0.564034					15	81430000	81431000	0.599665	15	82078406	82078906	2.524		25	29	22.6843	25	30	-1.77003					15	81430000	81431000	0.594832	15	82062906	82063406	12.668		25	29	13.8517	25	30	0.354026					15	81430000
26	29	18.2615	26	30	5.97712					15	81431000	81432000	0.13923	15	82078906	82079406	0.752		26	29	25.0684	26	30	-7.9451					15	81431000	81432000	0.199336	15	82063406	82063906	9.88		26	29	23.5304	26	30	-3.03917					15	81431000
27	29	33.4482	27	30	1.54976					15	81432000	81433000	0.469784	15	82079406	82079906	4.412		27	29	34.3099	27	30	5.46046					15	81432000	81433000	0.391301	15	82063906	82064406	11.74		27	29	32.6056	27	30	5.4248					15	81432000
28	29	96.8908	28	30	-4.91411					15	81433000	81434000	0.385414	15	82079906	82080406	6.588		28	29	96.5619	28	30	-1.89959					15	81433000	81434000	0.708248	15	82064406	82064906	15.252		28	29	76.1857	28	30	4.81088					15	81433000
29	29	468.839	29	30	25.8026					15	81434000	81435000	0.632588	15	82080406	82080906	4.212		29	29	462.519	29	30	24.9146					15	81434000	81435000	0.480125	15	82064906	82065406	4.016		29	29	459.945	29	30	21.4916					15	81434000
0	30	6.86998	0	31	5.93523					15	81435000	81436000	0.822899	15	82080906	82081406	14.756		0	30	8.1029	0	31	2.92636					15	81435000	81436000	0.578638	15	82065406	82065906	16.48		0	30	4.83016	0	31	-3.472					15	81435000
1	30	11.5009	1	31	-0.335875					15	81436000	81437000	0.90849	15	82081406	82081906	6.468		1	30	8.25387	1	31	2.75865					15	81436000	81437000	0.510266	15	82065906	82066406	5.884		1	30	5.65009	1	31	-0.932619					15	81436000
2	30	5.04156	2	31	5.89248					15	81437000	81438000	0.552417	15	82081906	82082406	2.464		2	30	6.59501	2	31	5.23823					15	81437000	81438000	0.623117	15	82066406	82066906	6.696		2	30	7.44098	2	31	1.15777					15	81437000
3	30	8.90161	3	31	2.10835					15	81438000	81439000	0.613827	15	82082406	82082906	16.5		3	30	10.722	3	31	8.15914					15	81438000	81439000	1.0573	15	82066906	82067406	4.604		3	30	7.57597	3	31	3.24257					15	81438000
4	30	5.86892	4	31	1.09143					15	81439000	81440000	0.514044	15	82082906	82083406	4.184		4	30	3.44007	4	31	1.29167					15	81439000	81440000	0.427988	15	82067406	82067906	7.196		4	30	8.84384	4	31	1.79542					15	81439000
5	30	5.61209	5	31	0.483903					15	81440000	81441000	0.616805	15	82083406	82083906	4.5		5	30	8.69271	5	31	2.84182					15	81440000	81441000	0.708631	15	82067906	82068406	7.236		5	30	5.98556	5	31	4.91052					15	81440000
6	30	1.78558	6	31	4.95716					15	81441000	81442000	0.569815	15	82083906	82084406	4.916		6	30	5.2561	6	31	13.0994					15	81441000	81442000	0.323429	15	82068406	82068906	13.104		6	30	9.39826	6	31	-1.34605					15	81441000
7	30	9.36643	7	31	3.13604					15	81442000	81443000	0.664142	15	82084406	82084906	4.424		7	30	3.83795	7	31	6.84471					15	81442000	81443000	0.387999	15	82068906	82069406	2.464		7	30	2.81104	7	31	-2.82295					15	81442000
8	30	7.96525	8	31	0.00438757					15	81443000	81444000	0.457653	15	82084906	82085406	1.776		8	30	5.70051	8	31	0.0627671					15	81443000	81444000	0.40904	15	82069406	82069906	5.092		8	30	8.53206	8	31	-1.15793					15	81443000
9	30	4.98864	9	31	1.84564					15	81444000	81445000	0.661857	15	82086406	82086906	2.644		9	30	9.31347	9	31	-2.64319					15	81444000	81445000	0.326571	15	82069906	82070406	9.656		9	30	6.8994	9	31	6.21917					15	81444000
10	30	6.29993	10	31	-2.4256					15	81445000	81446000	0.603627	15	82086906	82087406	11.128		10	30	6.2064	10	31	-2.36416					15	81445000	81446000	0.860179	15	82070406	82070906	4		10	30	5.42483	10	31	3.29883					15	81445000
11	30	8.39415	11	31	0.686567					15	81446000	81447000	0.420368	15	82087406	82087906	18.648		11	30	10.9161	11	31	6.38689					15	81446000	81447000	0.543999	15	82070906	82071406	11.284		11	30	4.43434	11	31	7.40651					15	81446000
12	30	8.23219	12	31	-2.56603					15	81447000	81448000	0.424763	15	82087906	82088406	15.68		12	30	6.9473	12	31	4.19255					15	81447000	81448000	0.711745	15	82071406	82071906	8.968		12	30	4.40038	12	31	4.14386					15	81447000
13	30	5.35311	13	31	-3.29847					15	81448000	81449000	0.38739	15	82088406	82088906	1		13	30	5.54755	13	31	-1.45158					15	81448000	81449000	0.672207	15	82071906	82072406	3.848		13	30	6.08335	13	31	3.06213					15	81448000
14	30	3.19526	14	31	-1.57069					15	81449000	81450000	0.329059	15	82088906	82089406	0.136		14	30	6.68159	14	31	-3.3939					15	81449000	81450000	0.289225	15	82072406	82072906	8.1		14	30	7.38421	14	31	3.56244					15	81449000
15	30	4.7516	15	31	2.93772					15	81450000	81451000	0.662679	15	82089406	82089906	4.564		15	30	5.87675	15	31	-1.28686					15	81450000	81451000	0.346306	15	82072906	82073406	3.376		15	30	6.4545	15	31	-2.7064					15	81450000
16	30	9.28739	16	31	-0.611811					15	81451000	81452000	0.682858	15	82090406	82090906	4.8		16	30	7.6298	16	31	-6.242					15	81451000	81452000	0.589993	15	82073406	82073906	3.512		16	30	4.75936	16	31	-2.02122					15	81451000
17	30	4.42955	17	31	-0.287186					15	81452000	81453000	0.371659	15	82091406	82091906	1.6		17	30	3.45931	17	31	5.8566					15	81452000	81453000	0.743615	15	82073906	82074406	2.364		17	30	9.80727	17	31	4.44549					15	81452000
18	30	7.7256	18	31	-3.00196					15	81453000	81454000	0.507923	15	82092406	82092906	1.132		18	30	6.17341	18	31	-2.61075					15	81453000	81454000	1.05827	15	82074406	82074906	5.556		18	30	4.34308	18	31	2.45089					15	81453000
19	30	5.37662	19	31	-5.60344					15	81454000	81455000	0.563919	15	82092906	82093406	9.268		19	30	4.50922	19	31	-5.60979					15	81454000	81455000	0.875227	15	82074906	82075406	9.376		19	30	9.7616	19	31	-5.47469					15	81454000
20	30	7.401	20	31	-2.50755					15	81455000	81456000	0.628126	15	82093906	82094406	9.472		20	30	5.54284	20	31	1.06754					15	81455000	81456000	0.954133	15	82075406	82075906	3.792		20	30	5.02794	20	31	0.0352027					15	81455000
21	30	10.3798	21	31	-5.18855					15	81456000	81457000	0.496834	15	82094406	82094906	6.628		21	30	3.41463	21	31	-5.32661					15	81456000	81457000	0.897187	15	82075906	82076406	3.136		21	30	7.89563	21	31	-4.49654					15	81456000
22	30	13.2595	22	31	-2.61635					15	81457000	81458000	0.512626	15	82094906	82095406	0.8		22	30	14.3461	22	31	-5.66414					15	81457000	81458000	0.899201	15	82076406	82076906	4.848		22	30	8.95412	22	31	-5.18121					15	81457000
23	30	8.23749	23	31	-4.87375					15	81458000	81459000	0.582988	15	82095406	82095906	2.272		23	30	5.848	23	31	-4.4661					15	81458000	81459000	0.908686	15	82076906	82077406	6.24		23	30	5.84254	23	31	-3.03335					15	81458000
24	30	8.31971	24	31	-8.42362					15	81459000	81460000	0.636734	15	82095906	82096406	7.228		24	30	11.8989	24	31	1.21945					15	81459000	81460000	0.910761	15	82077406	82077906	6.688		24	30	10.1183	24	31	-4.83511					15	81459000
25	30	14.617	25	31	-3.83589					15	81460000	81461000	0.569676	15	82096406	82096906	6.4		25	30	13.644	25	31	-2.81283					15	81460000	81461000	0.517732	15	82077906	82078406	6.924		25	30	15.982	25	31	-11.6036					15	81460000
26	30	24.2031	26	31	4.22076					15	81461000	81462000	0.505766	15	82096906	82097406	6.736		26	30	10.5759	26	31	0.735866					15	81461000	81462000	0.69441	15	82078406	82078906	8.088		26	30	15.7458	26	31	6.82622					15	81461000
27	30	24.6208	27	31	7.77216					15	81462000	81463000	0.640004	15	82097406	82097906	4.836		27	30	28.9285	27	31	-5.66292					15	81462000	81463000	0.429849	15	82078906	82079406	3.552		27	30	29.2388	27	31	9.82626					15	81462000
28	30	27.2479	28	31	-8.04419					15	81463000	81464000	0.601986	15	82097906	82098406	8.196		28	30	30.8634	28	31	8.51409					15	81463000	81464000	0.587008	15	82079406	82079906	3.296		28	30	38.0779	28	31	13.3389					15	81463000
29	30	82.5576	29	31	5.73779					15	81464000	81465000	0.637405	15	82098406	82098906	6.932		29	30	82.8686	29	31	12.4704					15	81464000	81465000	0.553552	15	82079906	82080406	9.864		29	30	80.4056	29	31	13.5673					15	81464000
30	30	489.125	30	31	84.784					15	81465000	81466000	0.384547	15	82099406	82099906	2.548		30	30	506.508	30	31	58.2316					15	81465000	81466000	0.317973	15	82080406	82080906	1.564		30	30	500.176	30	31	71.5026					15	81465000
0	31	9.33953	0	32	-0.947157					15	81466000	81467000	0.55978	15	82099906	82100406	1.748		0	31	6.36116	0	32	-0.708695					15	81466000	81467000	0.867633	15	82080906	82081406	4.884		0	31	0	0	32	2.88629					15	81466000
1	31	3.16113	1	32	6.90386					15	81467000	81468000	0.459398	15	82100406	82100906	5.504		1	31	6.28735	1	32	0.362262					15	81467000	81468000	0.77245	15	82081406	82081906	6.664		1	31	2.63448	1	32	-1.82138					15	81467000
2	31	9.48798	2	32	-3.497					15	81468000	81469000	0.633726	15	82100906	82101406	3.048		2	31	8.86673	2	32	-3.5287					15	81468000	81469000	0.891416	15	82081906	82082406	6.012		2	31	4.82607	2	32	-0.551511					15	81468000
3	31	5.80875	3	32	3.14043					15	81469000	81470000	0.405325	15	82101406	82101906	0.852		3	31	11.8939	3	32	3.58269					15	81469000	81470000	0.789532	15	82082406	82082906	4.088		3	31	7.01847	3	32	-3.6683					15	81469000
4	31	4.90373	4	32	-1.61166					15	81470000	81471000	0.43464	15	82101906	82102406	0.112		4	31	5.13997	4	32	2.2791					15	81470000	81471000	1.13658	15	82082906	82083406	6.172		4	31	5.68632	4	32	-2.05789					15	81470000
5	31	4.4159	5	32	-1.11284					15	81471000	81472000	0.508967	15	82102406	82102906	0.688		5	31	6.81152	5	32	4.11189					15	81471000	81472000	1.47836	15	82083406	82083906	5.88		5	31	8.92442	5	32	-1.65943					15	81471000
6	31	9.01756	6	32	-3.932					15	81472000	81473000	0.599374	15	82103906	82104406	0.012		6	31	17.1993	6	32	-3.9697					15	81472000	81473000	0.711725	15	82083906	82084406	2.9		6	31	2.79975	6	32	-4.0139					15	81472000
7	31	7.33464	7	32	4.43314					15	81473000	81474000	0.630485	15	82104406	82104906	0.788		7	31	11.0846	7	32	4.65921					15	81473000	81474000	0.811643	15	82084406	82084906	12.812		7	31	1.46475	7	32	3.28346					15	81473000
8	31	4.35199	8	32	-4.1986					15	81474000	81475000	0.571354	15	82105406	82105906	0.036		8	31	4.45387	8	32	2.53469					15	81474000	81475000	0.52456	15	82084906	82085406	4.036		8	31	3.28287	8	32	1.25393					15	81474000
9	31	6.35444	9	32	-2.31424					15	81475000	81476000	0.595283	15	82105906	82106406	5.564		9	31	1.91151	9	32	1.37716					15	81475000	81476000	1.00294	15	82085406	82085906	7.364		9	31	10.8258	9	32	-1.48369					15	81475000
10	31	2.2584	10	32	0.295987					15	81476000	81477000	0.485122	15	82106406	82106906	0.624		10	31	2.36824	10	32	-1.80983					15	81476000	81477000	0.596818	15	82085906	82086406	7.636		10	31	8.08553	10	32	-0.577766					15	81476000
11	31	5.56167	11	32	-0.297763					15	81477000	81478000	0.499622	15	82106906	82107406	7.936		11	31	11.3131	11	32	4.24979					15	81477000	81478000	0.622707	15	82086406	82086906	3.752		11	31	12.3897	11	32	-0.941609					15	81477000
12	31	2.51827	12	32	0.574921					15	81478000	81479000	0.582988	15	82107406	82107906	14.256		12	31	9.33115	12	32	-4.9262					15	81478000	81479000	0.736873	15	82086906	82087406	6.172		12	31	9.34236	12	32	2.00626					15	81478000
13	31	2.01613	13	32	-2.88959					15	81479000	81480000	0.619344	15	82107906	82108406	12.52		13	31	3.92082	13	32	-0.611338					15	81479000	81480000	0.394374	15	82087406	82087906	9.476		13	31	8.49763	13	32	-1.67758					15	81479000
14	31	3.99871	14	32	1.41675					15	81480000	81481000	0.439491	15	82108406	82108906	7.288		14	31	2.2372	14	32	-2.75739					15	81480000	81481000	0.336777	15	82087906	82088406	7.564		14	31	9.26014	14	32	0.332657					15	81480000
15	31	8.79082	15	32	-1.93906					15	81481000	81482000	0.470397	15	82108906	82109406	3.288		15	31	4.63224	15	32	1.35236					15	81481000	81482000	0.474845	15	82088406	82088906	1.052		15	31	3.2834	15	32	-0.046797					15	81481000
16	31	5.55909	16	32	-1.43277					15	81482000	81483000	0.578333	15	82109406	82109906	1.312		16	31	0	16	32	-1.12504					15	81482000	81483000	0.496535	15	82088906	82089406	1.612		16	31	4.29598	16	32	-0.611277					15	81482000
17	31	6.24261	17	32	0.986948					15	81483000	81484000	0.754161	15	82109906	82110406	2.408		17	31	12.4632	17	32	1.28929					15	81483000	81484000	0.767432	15	82089406	82089906	1.988		17	31	11.1324	17	32	-4.43921					15	81483000
18	31	3.93664	18	32	-1.97149					15	81484000	81485000	0.423968	15	82110406	82110906	13.3		18	31	4.41125	18	32	-3.86868					15	81484000	81485000	0.737876	15	82089906	82090406	2.332		18	31	9.55919	18	32	-4.83951					15	81484000
19	31	1.80546	19	32	-2.82143					15	81485000	81486000	0.783657	15	82110906	82111406	11.092		19	31	1.89031	19	32	-4.61499					15	81485000	81486000	0.473773	15	82090406	82090906	4.604		19	31	2.11851	19	32	0.473072					15	81485000
20	31	5.44885	20	32	-3.05729					15	81486000	81487000	0.417505	15	82111406	82111906	5.648		20	31	9.12434	20	32	-4.957					15	81486000	81487000	0.411759	15	82090906	82091406	2.772		20	31	8.1932	20	32	1.05279					15	81486000
21	31	3.41415	21	32	-7.9564					15	81487000	81488000	0.620341	15	82111906	82112406	3.752		21	31	3.38749	21	32	-4.1101					15	81487000	81488000	0.682452	15	82091406	82091906	7.604		21	31	4.32836	21	32	-2.62739					15	81487000
22	31	6.76205	22	32	-4.42935					15	81488000	81489000	0.458185	15	82112406	82112906	0.676		22	31	3.83916	22	32	-0.641994					15	81488000	81489000	1.34096	15	82091906	82092406	2.124		22	31	4.44459	22	32	1.74955					15	81488000
23	31	5.45525	23	32	-6.48317					15	81489000	81490000	0.476175	15	82112906	82113406	3.432		23	31	6.0039	23	32	-5.75866					15	81489000	81490000	0.456766	15	82092406	82092906	3.52		23	31	7.57365	23	32	-2.48748					15	81489000
24	31	3.09938	24	32	-7.05979					15	81490000	81491000	0.341114	15	82113406	82113906	5.98		24	31	12.9064	24	32	-4.88589					15	81490000	81491000	0.694211	15	82092906	82093406	21.268		24	31	7.00689	24	32	-2.68427					15	81490000
25	31	9.23811	25	32	-3.66822					15	81491000	81492000	0.514075	15	82113906	82114406	1.036		25	31	10.4542	25	32	-6.71992					15	81491000	81492000	0.589702	15	82093406	82093906	2.6		25	31	1.84339	25	32	-4.22132					15	81491000
26	31	19.4018	26	32	-4.4132					15	81492000	81493000	0.76914	15	82114406	82114906	3.064		26	31	16.1499	26	32	3.63623					15	81492000	81493000	0.780912	15	82093906	82094406	14.936		26	31	22.4542	26	32	-0.996092					15	81492000
27	31	25.9982	27	32	0.515333					15	81493000	81494000	0.26766	15	82114906	82115406	0.088		27	31	12.8581	27	32	5.05749					15	81493000	81494000	0.774951	15	82094406	82094906	8.312		27	31	28.6113	27	32	-15.5437					15	81493000
28	31	15.0268	28	32	-0.48909					15	81494000	81495000	0.290706	15	82115406	82115906	4.548		28	31	31.9821	28	32	-2.32694					15	81494000	81495000	0.45172	15	82094906	82095406	5		28	31	37.1529	28	32	-2.78345					15	81494000
29	31	37.8998	29	32	-0.200654					15	81495000	81496000	0.392135	15	82115906	82116406	2.552		29	31	45.2334	29	32	-2.45357					15	81495000	81496000	0.694263	15	82095406	82095906	4.076		29	31	46.8343	29	32	-0.751498					15	81495000
30	31	130.133	30	32	4.26994					15	81496000	81497000	0.707538	15	82116406	82116906	0.712		30	31	107.531	30	32	-2.50845					15	81496000	81497000	0.656212	15	82095906	82096406	4.164		30	31	129.778	30	32	-7.05987					15	81496000
31	31	783.755	31	32	0.0724229					15	81497000	81498000	0.251182	15	82116906	82117406	0.088		31	31	793.4	31	32	-10.6022					15	81497000	81498000	0.499506	15	82096406	82096906	2.16		31	31	763.104	31	32	-27.7598					15	81497000
0	32	2.36974	0	33	0.825488					15	81498000	81499000	0.680925	15	82117406	82117906	1.224		0	32	2.6375	0	33	1.89429					15	81498000	81499000	0.396239	15	82096906	82097406	6.7		0	32	6.26859	0	33	5.32184					15	81498000
1	32	10.3082	1	33	4.43989					15	81499000	81500000	0.513421	15	82117906	82118406	12.8		1	32	3.79706	1	33	1.24795					15	81499000	81500000	0.616395	15	82097406	82097906	4.176		1	32	1.65062	1	33	0.962437					15	81499000
2	32	0	2	33	0.313724					15	81500000	81501000	0.610818	15	82118406	82118906	0.712		2	32	0	2	33	5.20892					15	81500000	81501000	0.945322	15	82097906	82098406	5.412		2	32	3.01559	2	33	4.50925					15	81500000
3	32	6.73593	3	33	2.57919					15	81501000	81502000	0.564301	15	82118906	82119406	2.076		3	32	7.21119	3	33	3.37926					15	81501000	81502000	0.852275	15	82098406	82098906	3.112		3	32	0	3	33	3.92861					15	81501000
4	32	2.08874	4	33	2.24807					15	81502000	81503000	0.655177	15	82119406	82119906	2.424		4	32	6.0139	4	33	1.34206					15	81502000	81503000	0.907424	15	82098906	82099406	7.512		4	32	1.71801	4	33	5.09629					15	81502000
5	32	2.69946	5	33	-0.228621					15	81503000	81504000	0.357457	15	82119906	82120406	0.864		5	32	7.96019	5	33	1.80944					15	81503000	81504000	0.849172	15	82099406	82099906	6.888		5	32	2.23147	5	33	1.30399					15	81503000
6	32	0	6	33	1.04871					15	81504000	81505000	0.515606	15	82120406	82120906	1.6		6	32	0	6	33	4.56188					15	81504000	81505000	0.504938	15	82099906	82100406	6.552		6	32	0	6	33	1.47952					15	81504000
7	32	8.49354	7	33	-1.80206					15	81505000	81506000	0.506691	15	82120906	82121406	0.824		7	32	8.75911	7	33	1.55628					15	81505000	81506000	0.78754	15	82100406	82100906	2.876		7	32	7.42926	7	33	1.68867					15	81505000
8	32	0	8	33	1.18996					15	81506000	81507000	0.4504	15	82121406	82121906	1.376		8	32	6.77459	8	33	2.82812					15	81506000	81507000	0.635268	15	82100906	82101406	2.148		8	32	5.54163	8	33	1.67171					15	81506000
9	32	2.03336	9	33	2.40865					15	81507000	81508000	0.479652	15	82122406	82122906	1.2		9	32	5.76826	9	33	1.29965					15	81507000	81508000	0.755897	15	82101406	82101906	3.452		9	32	2.95711	9	33	3.75177					15	81507000
10	32	4.80479	10	33	3.94047					15	81508000	81509000	0.777178	15	82122906	82123406	6.8		10	32	2.74487	10	33	2.71859					15	81508000	81509000	0.834897	15	82101906	82102406	3.048		10	32	4.02883	10	33	2.5					15	81508000
11	32	4.38624	11	33	1.25524					15	81509000	81510000	0.664195	15	82123406	82123906	4		11	32	8.98219	11	33	1.98682					15	81509000	81510000	1.22389	15	82102406	82102906	3.6		11	32	3.84509	11	33	-0.911261					15	81509000
12	32	5.45002	12	33	0.179077					15	81510000	81511000	0.373489	15	82123906	82124406	4.82		12	32	0	12	33	-0.041285					15	81510000	81511000	0.383592	15	82102906	82103406	2.952		12	32	6.98946	12	33	4.07219					15	81510000
13	32	2.19471	13	33	-2.84508					15	81511000	81512000	0.50477	15	82124406	82124906	13.88		13	32	4.52726	13	33	-1.15856					15	81511000	81512000	0.717738	15	82103406	82103906	2.236		13	32	3.52092	13	33	1.10241					15	81511000
14	32	6.73135	14	33	-1.85783					15	81512000	81513000	0.290647	15	82124906	82125406	19.304		14	32	2.61501	14	33	1.43894					15	81512000	81513000	0.519576	15	82103906	82104406	7.548		14	32	5.76816	14	33	-1.53122					15	81512000
15	32	3.63034	15	33	1.62198					15	81513000	81514000	0.41721	15	82125406	82125906	13.068		15	32	6.98346	15	33	-3.65987					15	81513000	81514000	0.601853	15	82104406	82104906	6.328		15	32	5.6509	15	33	3.23204					15	81513000
16	32	4.42033	16	33	0.164395					15	81514000	81515000	0.43041	15	82125906	82126406	11.74		16	32	4.79406	16	33	-3.45261					15	81514000	81515000	0.55795	15	82104906	82105406	1.172		16	32	5.37852	16	33	0.527177					15	81514000
17	32	7.15785	17	33	-2.44165					15	81515000	81516000	0.454929	15	82126406	82126906	13.556		17	32	7.53129	17	33	0.342982					15	81515000	81516000	0.425311	15	82105406	82105906	6.54		17	32	1.87799	17	33	6.15112					15	81515000
18	32	4.55831	18	33	1.56597					15	81516000	81517000	0.586122	15	82126906	82127406	3.856		18	32	2.73792	18	33	-5.00657					15	81516000	81517000	0.173527	15	82105906	82106406	8.96		18	32	1.84739	18	33	-4.13122					15	81516000
19	32	4.11717	19	33	-1.95569					15	81517000	81518000	0.425958	15	82127406	82127906	5.18		19	32	2.40701	19	33	-3.03346					15	81517000	81518000	0.876608	15	82106406	82106906	3.364		19	32	7.58137	19	33	-1.52898					15	81517000
20	32	4.35161	20	33	1.28678					15	81518000	81519000	0.566031	15	82127906	82128406	19.504		20	32	2.5431	20	33	-0.720252					15	81518000	81519000	0.907293	15	82106906	82107406	2.688		20	32	8.64599	20	33	-0.515928					15	81518000
21	32	0	21	33	-5.64327					15	81519000	81520000	0.728091	15	82128406	82128906	2.892		21	32	3.9467	21	33	-2.78189					15	81519000	81520000	0.374408	15	82107406	82107906	5.46		21	32	5.53061	21	33	-3.97534					15	81519000
22	32	4.17335	22	33	-3.42853					15	81520000	81521000	0.585059	15	82129906	82130406	7.2		22	32	8.07211	22	33	-1.32056					15	81520000	81521000	0.535979	15	82107906	82108406	4.764		22	32	10.5745	22	33	-3.11345					15	81520000
23	32	2.89523	23	33	-7.16444					15	81521000	81522000	0.420667	15	82130406	82130906	13.224		23	32	3.74464	23	33	-5.62272					15	81521000	81522000	0.536522	15	82108406	82108906	3.564		23	32	7.13832	23	33	-4.31289					15	81521000
24	32	3.26921	24	33	-0.307824					15	81522000	81523000	0.599027	15	82130906	82131406	2.6		24	32	5.58411	24	33	-4.92982					15	81522000	81523000	0.48666	15	82108906	82109406	4.872		24	32	7.92273	24	33	-0.882037					15	81522000
25	32	7.85478	25	33	-3.92734					15	81523000	81524000	0.41448	15	82131406	82131906	5.636		25	32	4.96708	25	33	-3.2776					15	81523000	81524000	0.224148	15	82109406	82109906	6.836		25	32	7.62068	25	33	-3.7613					15	81523000
26	32	8.6608	26	33	-1.05903					15	81524000	81525000	0.425862	15	82131906	82132406	5.408		26	32	16.9032	26	33	0.724772					15	81524000	81525000	0.543541	15	82109906	82110406	7.628		26	32	12.4509	26	33	0.390248					15	81524000
27	32	15.6963	27	33	9.57131					15	81525000	81526000	0.597287	15	82132406	82132906	5.932		27	32	20.4715	27	33	-0.614764					15	81525000	81526000	0.562172	15	82110406	82110906	2.564		27	32	0.0842894	27	33	-0.399229					15	81525000
28	32	17.7369	28	33	8.17497					15	81526000	81527000	0.483922	15	82132906	82133406	1.86		28	32	16.1941	28	33	-5.61678					15	81526000	81527000	0.821627	15	82110906	82111406	4.948		28	32	16.0015	28	33	2.11466					15	81526000
29	32	22.8703	29	33	4.86742					15	81527000	81528000	0.479022	15	82133406	82133906	8.844		29	32	21.0144	29	33	5.52913					15	81527000	81528000	1.20073	15	82111406	82111906	4.252		29	32	23.0625	29	33	2.18007					15	81527000
30	32	33.1529	30	33	-0.0145368					15	81528000	81529000	0.606636	15	82133906	82134406	16.14		30	32	28.3465	30	33	9.0926					15	81528000	81529000	0.990815	15	82111906	82112406	5.688		30	32	27.9401	30	33	5.46561					15	81528000
31	32	45.4214	31	33	8.87155					15	81529000	81530000	0.663164	15	82134406	82134906	7.088		31	32	38.6968	31	33	3.70605					15	81529000	81530000	0.910339	15	82112406	82112906	1.112		31	32	30.5152	31	33	0.517003					15	81529000
32	32	950.457	32	33	53.021					15	81530000	81531000	0.28476	15	82134906	82135406	13.464		32	32	1042.21	32	33	55.7082					15	81530000	81531000	0.830857	15	82112906	82113406	2.724		32	32	1069.41	32	33	33.9902					15	81530000
0	33	4.05979	0	34	3.71466					15	81531000	81532000	0.60673	15	82135406	82135906	6.324		0	33	5.15679	0	34	1.02597					15	81531000	81532000	0.429356	15	82113406	82113906	1.764		0	33	8.61944	0	34	3.89386					15	81531000
1	33	7.75679	1	34	0.774156					15	81532000	81533000	0.311534	15	82135906	82136406	6.652		1	33	4.59415	1	34	2.89914					15	81532000	81533000	0.456279	15	82113906	82114406	2.388		1	33	4.34474	1	34	0.853163					15	81532000
2	33	3.71802	2	34	1.08181					15	81533000	81534000	0.859961	15	82136406	82136906	1.428		2	33	8.64372	2	34	3.19684					15	81533000	81534000	0.37464	15	82114406	82114906	5.208		2	33	7.98125	2	34	0.420454					15	81533000
3	33	6.07619	3	34	0.702921					15	81534000	81535000	0.529095	15	82136906	82137406	8		3	33	6.90796	3	34	-2.27145					15	81534000	81535000	0.461275	15	82114906	82115406	3.816		3	33	7.49571	3	34	1.18905					15	81534000
4	33	5.84357	4	34	5.51461					15	81535000	81536000	0.470213	15	82137406	82137906	4.356		4	33	4.97056	4	34	-0.0614957					15	81535000	81536000	0.947657	15	82115406	82115906	4.412		4	33	8.76459	4	34	-0.530073					15	81535000
5	33	3.47178	5	34	-2.31105					15	81536000	81537000	0.538818	15	82137906	82138406	6.656		5	33	5.54424	5	34	3.03487					15	81536000	81537000	1.03643	15	82115906	82116406	8.164		5	33	5.07989	5	34	-0.806785					15	81536000
6	33	4.86101	6	34	-0.400423					15	81537000	81538000	0.584139	15	82138406	82138906	10.812		6	33	8.41018	6	34	1.50562					15	81537000	81538000	1.43303	15	82116406	82116906	2.424		6	33	5.37042	6	34	-0.787432					15	81537000
7	33	2.12994	7	34	-2.70798					15	81538000	81539000	0.415232	15	82138906	82139406	0.4		7	33	5.52598	7	34	0.847693					15	81538000	81539000	0.65632	15	82116906	82117406	2.6		7	33	5.70257	7	34	1.64927					15	81538000
8	33	5.25036	8	34	-0.120845					15	81539000	81540000	0.625921	15	82139406	82139906	1.688		8	33	6.92802	8	34	1.67866					15	81539000	81540000	0.795687	15	82117406	82117906	0.7		8	33	5.81751	8	34	-1.05176					15	81539000
9	33	6.60725	9	34	0.971769					15	81540000	81541000	0.535084	15	82139906	82140406	1.024		9	33	5.53955	9	34	1.48529					15	81540000	81541000	0.805735	15	82117906	82118406	19.888		9	33	8.03947	9	34	4.16907					15	81540000
10	33	8.28807	10	34	1.09152					15	81541000	81542000	0.739228	15	82140406	82140906	5.312		10	33	7.10969	10	34	0.0404106					15	81541000	81542000	1.22822	15	82118406	82118906	3.336		10	33	6.9408	10	34	-1.71805					15	81541000
11	33	5.76404	11	34	0.461133					15	81542000	81543000	0.848311	15	82140906	82141406	1.164		11	33	6.54152	11	34	-2.26459					15	81542000	81543000	0.750021	15	82118906	82119406	1.752		11	33	3.69534	11	34	-1.98641					15	81542000
12	33	4.86308	12	34	1.48359					15	81543000	81544000	0.523944	15	82141406	82141906	0.388		12	33	4.69111	12	34	-1.96914					15	81543000	81544000	0.911879	15	82119406	82119906	2.872		12	33	8.85889	12	34	-0.665434					15	81543000
13	33	2.03002	13	34	-1.81778					15	81544000	81545000	0.65691	15	82141906	82142406	0.908		13	33	3.76764	13	34	-2.67097					15	81544000	81545000	0.57877	15	82119906	82120406	3.84		13	33	6.08561	13	34	-2.59434					15	81544000
14	33	3.22647	14	34	-2.63019					15	81545000	81546000	0.527079	15	82142406	82142906	7.092		14	33	6.57754	14	34	-0.961506					15	81545000	81546000	0.413589	15	82120406	82120906	1.736		14	33	3.66728	14	34	0.771584					15	81545000
15	33	6.93658	15	34	-0.313957					15	81546000	81547000	0.406643	15	82142906	82143406	1.6		15	33	1.71253	15	34	-1.32712					15	81546000	81547000	0.495146	15	82120906	82121406	4.324		15	33	8.66754	15	34	-2.22954					15	81546000
16	33	5.7338	16	34	-1.38622					15	81547000	81548000	0.710246	15	82143406	82143906	0.6		16	33	2.17849	16	34	2.21064					15	81547000	81548000	0.89784	15	82121406	82121906	8.04		16	33	6.22488	16	34	-3.9708					15	81547000
17	33	3.41145	17	34	-1.17818					15	81548000	81549000	1.0076	15	82143906	82144406	3.2		17	33	6.26208	17	34	-4.30665					15	81548000	81549000	1.00917	15	82121906	82122406	4.284		17	33	12.1409	17	34	0.190204					15	81548000
18	33	7.73687	18	34	-2.72665					15	81549000	81550000	0.513177	15	82146406	82146906	0.048		18	33	1.23543	18	34	0.17939					15	81549000	81550000	0.703639	15	82122406	82122906	2.816		18	33	2.18598	18	34	-1.83199					15	81549000
19	33	4.57411	19	34	1.61951					15	81550000	81551000	0.499449	15	82146906	82147406	3.752		19	33	3.57314	19	34	-5.13807					15	81550000	81551000	0.557718	15	82122906	82123406	17.284		19	33	5.15792	19	34	0.156948					15	81550000
20	33	8.22538	20	34	-1.77828					15	81551000	81552000	0.50557	15	82148406	82148906	1.4		20	33	6.30175	20	34	-4.49319					15	81551000	81552000	0.971995	15	82123406	82123906	2.816		20	33	6.59237	20	34	-3.05959					15	81551000
21	33	1.76563	21	34	-4.26427					15	81552000	81553000	0.589002	15	82150406	82150906	0.012		21	33	4.71821	21	34	-3.001					15	81552000	81553000	0.684813	15	82123906	82124406	6.692		21	33	3.61786	21	34	-3.45647					15	81552000
22	33	4.52787	22	34	-2.08117					15	81553000	81554000	0.662683	15	82150906	82151406	1.012		22	33	6.73624	22	34	-2.23526					15	81553000	81554000	0.688973	15	82124406	82124906	13.796		22	33	5.04455	22	34	-3.18128					15	81553000
23	33	1.43826	23	34	-2.33506					15	81554000	81555000	0.879577	15	82151406	82151906	0.576		23	33	3.09138	23	34	-2.31478					15	81554000	81555000	0.569239	15	82124906	82125406	27.152		23	33	4.51201	23	34	-3.04712					15	81554000
24	33	9.07058	24	34	-1.65064					15	81555000	81556000	0.421269	15	82151906	82152406	0.012		24	33	4.57348	24	34	-0.790037					15	81555000	81556000	0.574287	15	82125406	82125906	26.18		24	33	8.74376	24	34	-4.34102					15	81555000
25	33	6.40166	25	34	-2.37331					15	81556000	81557000	0.40673	15	82152406	82152906	0.788		25	33	7.1924	25	34	-2.78968					15	81556000	81557000	0.705301	15	82125906	82126406	8.228		25	33	6.8457	25	34	-3.88877					15	81556000
26	33	10.464	26	34	-2.562					15	81557000	81558000	0.398595	15	82153906	82154406	5.024		26	33	12.4118	26	34	-0.436962					15	81557000	81558000	1.24487	15	82126406	82126906	24.636		26	33	12.2322	26	34	-3.8595					15	81557000
27	33	22.6453	27	34	-0.474717					15	81558000	81559000	0.402757	15	82958362	82958862	106.744		27	33	12.6522	27	34	1.8646					15	81558000	81559000	0.737074	15	82126906	82127406	13.54		27	33	13.0478	27	34	-4.74357					15	81558000
28	33	23.356	28	34	-1.89164					15	81559000	81560000	0.529549	15	82958862	82959362	11.788		28	33	9.79722	28	34	-6.06734					15	81559000	81560000	0.948782	15	82127406	82127906	5.736		28	33	17.7427	28	34	-4.72367					15	81559000
29	33	23.0934	29	34	2.95557					15	81560000	81561000	0.578329	15	82959362	82959862	37.8		29	33	24.0501	29	34	3.64723					15	81560000	81561000	0.57618	15	82127906	82128406	9.496		29	33	20.9651	29	34	6.39154					15	81560000
30	33	22.1685	30	34	6.4389					15	81561000	81562000	0.665369	15	82959862	82960362	47.076		30	33	32.5496	30	34	6.77152					15	81561000	81562000	0.747027	15	82128406	82128906	6.78		30	33	31.4406	30	34	3.05872					15	81561000
31	33	37.7546	31	34	-0.682831					15	81562000	81563000	0.94033	15	82960362	82960862	828.2		31	33	34.5611	31	34	-6.27493					15	81562000	81563000	0.799175	15	82128906	82129406	2.888		31	33	35.517	31	34	7.89954					15	81562000
32	33	98.37	32	34	7.56569					15	81563000	81564000	0.91366	15	82960862	82961362	631.14		32	33	105.007	32	34	0.852168					15	81563000	81564000	0.656665	15	82129406	82129906	6.044		32	33	92.2652	32	34	-13.1311					15	81563000
33	33	477.399	33	34	71.394					15	81564000	81565000	0.557518	15	82961362	82961862	353.24		33	33	479.526	33	34	54.4335					15	81564000	81565000	0.536019	15	82129906	82130406	21.476		33	33	462.504	33	34	51.2186					15	81564000
0	34	6.87076	0	35	-3.0821					15	81565000	81566000	0.528997	15	82961862	82962362	16.728		0	34	4.20937	0	35	-0.0607772					15	81565000	81566000	0.583195	15	82130406	82130906	11.78		0	34	7.11126	0	35	-1.93391					15	81565000
1	34	4.00846	1	35	0.253856					15	81566000	81567000	0.689859	15	82962362	82962862	60.124		1	34	6.16164	1	35	1.20915					15	81566000	81567000	0.239075	15	82130906	82131406	10.268		1	34	4.15076	1	35	4.26407					15	81566000
2	34	4.39871	2	35	3.68179					15	81567000	81568000	0.686371	15	82962862	82963362	28.884		2	34	6.54304	2	35	3.95236					15	81567000	81568000	0.636278	15	82131406	82131906	11.892		2	34	3.80275	2	35	0.136456					15	81567000
3	34	4.10722	3	35	-1.75042					15	81568000	81569000	0.492994	15	82963362	82963862	47.528		3	34	1.16335	3	35	4.95069					15	81568000	81569000	0.426524	15	82131906	82132406	7.62		3	34	4.66105	3	35	-2.12115					15	81568000
4	34	9.01161	4	35	2.39987					15	81569000	81570000	0.560927	15	82963862	82964362	122.92		4	34	3.4672	4	35	0.157309					15	81569000	81570000	0.969023	15	82132406	82132906	8.484		4	34	3.03703	4	35	0.597332					15	81569000
5	34	1.28445	5	35	1.25521					15	81570000	81571000	0.665798	15	82964362	82964862	244.276		5	34	6.66337	5	35	2.73195					15	81570000	81571000	0.802226	15	82132906	82133406	7.08		5	34	2.86152	5	35	-0.992738					15	81570000
6	34	3.29998	6	35	-1.23093					15	81571000	81572000	0.472478	15	82964862	82965362	143.784		6	34	5.24042	6	35	-1.01149					15	81571000	81572000	0.712019	15	82133406	82133906	9.968		6	34	2.98847	6	35	4.3854					15	81571000
7	34	1.10432	7	35	-2.17454					15	81572000	81573000	0.669157	15	82965362	82965862	248.272		7	34	4.69599	7	35	-0.943074					15	81572000	81573000	0.723167	15	82133906	82134406	5.336		7	34	5.54017	7	35	1.54878					15	81572000
8	34	3.81115	8	35	-0.586821					15	81573000	81574000	0.662101	15	82965862	82966362	258.084		8	34	5.64836	8	35	1.15576					15	81573000	81574000	0.787252	15	82134406	82134906	4.54		8	34	2.96214	8	35	5.56345					15	81573000
9	34	5.03217	9	35	-1.45234					15	81574000	81575000	0.314366	15	82966362	82966862	206.896		9	34	5.58519	9	35	1.60365					15	81574000	81575000	0.390416	15	82134906	82135406	6.496		9	34	8.31487	9	35	1.19854					15	81574000
10	34	5.29012	10	35	-0.974669					15	81575000	81576000	0.666512	15	82966862	82967362	228.424		10	34	4.28031	10	35	-0.996813					15	81575000	81576000	0.81961	15	82135406	82135906	4.828		10	34	2.56965	10	35	2.80349					15	81575000
11	34	4.80873	11	35	-1.39323					15	81576000	81577000	0.654093	15	82967362	82967862	271.904		11	34	2.12651	11	35	3.63848					15	81576000	81577000	0.690203	15	82135906	82136406	6.06		11	34	2.45439	11	35	0.170505					15	81576000
12	34	5.99239	12	35	-0.871387					15	81577000	81578000	0.436963	15	82967862	82968362	248.568		12	34	2.58556	12	35	-0.949531					15	81577000	81578000	0.505167	15	82136406	82136906	7.592		12	34	3.94117	12	35	2.22454					15	81577000
13	34	2.86622	13	35	3.9924					15	81578000	81579000	0.354327	15	82968362	82968862	159.908		13	34	2.06143	13	35	1.81764					15	81578000	81579000	0.769167	15	82136906	82137406	0.712		13	34	2.19236	13	35	-1.57962					15	81578000
14	34	2.24491	14	35	-1.69883					15	81579000	81580000	0.43972	15	82973648	82974148	85.456		14	34	3.96469	14	35	1.92155					15	81579000	81580000	0.489786	15	82137406	82137906	5.88		14	34	5.75478	14	35	-1.51015					15	81579000
15	34	4.77034	15	35	-0.410419					15	81580000	81581000	0.44562	15	82974148	82974648	585.252		15	34	3.81148	15	35	1.18822					15	81580000	81581000	0.752913	15	82137906	82138406	12.032		15	34	2.96896	15	35	-1.7405					15	81580000
16	34	3.92838	16	35	-0.970935					15	81581000	81582000	0.61009	15	82974648	82975148	697.668		16	34	7.58304	16	35	-0.924762					15	81581000	81582000	0.286779	15	82138406	82138906	29.908		16	34	1.4647	16	35	2.13153					15	81581000
17	34	4.39122	17	35	-2.16652					15	81582000	81583000	0.379392	15	82975148	82975648	376.796		17	34	1.32445	17	35	-3.61612					15	81582000	81583000	0.690111	15	82138906	82139406	2.528		17	34	5.8879	17	35	-2.0636					15	81582000
18	34	3.12645	18	35	-0.0945723					15	81583000	81584000	0.535034	15	82975648	82976148	179.02		18	34	6.09849	18	35	1.42408					15	81583000	81584000	1.17574	15	82139406	82139906	3.924		18	34	4.15781	18	35	-3.44693					15	81583000
19	34	7.79041	19	35	-5.8531					15	81584000	81585000	0.528087	15	82976148	82976648	135.6		19	34	1.10393	19	35	-2.18085					15	81584000	81585000	0.647143	15	82139906	82140406	4.864		19	34	6.47415	19	35	-1.67908					15	81584000
20	34	4.75152	20	35	-3.3281					15	81585000	81586000	0.547329	15	82976648	82977148	115.052		20	34	2.11341	20	35	-3.41282					15	81585000	81586000	0.579947	15	82140406	82140906	2.476		20	34	3.62731	20	35	-3.39472					15	81585000
21	34	2.67433	21	35	-5.34291					15	81586000	81587000	0.435546	15	82977148	82977648	104.668		21	34	4.021	21	35	-3.21034					15	81586000	81587000	0.192519	15	82140906	82141406	1.5		21	34	3.65183	21	35	-3.45931					15	81586000
22	34	5.32773	22	35	-1.94379					15	81587000	81588000	0.681346	15	82977648	82978148	477.536		22	34	5.26484	22	35	-3.18261					15	81587000	81588000	0.565773	15	82141406	82141906	2.26		22	34	4.41192	22	35	-0.955896					15	81587000
23	34	5.62134	23	35	-3.32457					15	81588000	81589000	0.509299	15	82978148	82978648	40.356		23	34	5.74202	23	35	-5.20356					15	81588000	81589000	0.553077	15	82141906	82142406	3.628		23	34	5.11088	23	35	-1.92732					15	81588000
24	34	6.95206	24	35	-1.51543					15	81589000	81590000	0.418872	15	82978648	82979148	22.644		24	34	7.92406	24	35	-4.6413					15	81589000	81590000	0.89237	15	82142406	82142906	1.212		24	34	4.48388	24	35	-3.57629					15	81589000
25	34	7.00509	25	35	-1.74546					15	81590000	81591000	0.624192	15	82979148	82979648	32.06		25	34	6.71362	25	35	-2.224					15	81590000	81591000	1.08758	15	82142906	82143406	1.476		25	34	5.73703	25	35	-3.54985					15	81590000
26	34	7.767	26	35	-0.0914135					15	81591000	81592000	0.621464	15	82979648	82980148	25.852		26	34	10.033	26	35	4.23218					15	81591000	81592000	0.52193	15	82143406	82143906	0.4		26	34	6.7475	26	35	-0.198576					15	81591000
27	34	11.0483	27	35	-0.331257					15	81592000	81593000	0.77311	15	82980148	82980648	38.428		27	34	13.5516	27	35	-5.43016					15	81592000	81593000	1.21377	15	82143906	82144406	1.5		27	34	7.09843	27	35	-4.8636					15	81592000
28	34	11.1824	28	35	-5.5135					15	81593000	81594000	0.497751	15	82980648	82981148	21.212		28	34	7.19966	28	35	-2.97966					15	81593000	81594000	0.940101	15	82144906	82145406	0.336		28	34	8.72333	28	35	2.87623					15	81593000
29	34	18.1366	29	35	-0.102695					15	81594000	81595000	0.41225	15	82981148	82981648	20.688		29	34	19.0612	29	35	-0.356725					15	81594000	81595000	0.50157	15	82145406	82145906	1.264		29	34	22.0195	29	35	3.70337					15	81594000
30	34	24.8349	30	35	-0.0278364					15	81595000	81596000	0.50174	15	82981648	82982148	33.192		30	34	26.0825	30	35	-3.42995					15	81595000	81596000	0.790056	15	82145906	82146406	2.46		30	34	24.0797	30	35	-1.53008					15	81595000
31	34	21.5002	31	35	12.834					15	81596000	81597000	0.720058	15	82982148	82982648	27.756		31	34	17.1821	31	35	0.88148					15	81596000	81597000	0.558742	15	82146406	82146906	4.964		31	34	33.8745	31	35	5.43225					15	81596000
32	34	36.4487	32	35	1.86665					15	81597000	81598000	0.505777	15	82982648	82983148	18.5		32	34	31.7072	32	35	8.76221					15	81597000	81598000	0.429589	15	82146906	82147406	0.576		32	34	21.8689	32	35	-6.24583					15	81597000
33	34	116.743	33	35	5.33946					15	81598000	81599000	0.4868	15	82983148	82983648	38.072		33	34	103.733	33	35	9.1009					15	81598000	81599000	0.45343	15	82148406	82148906	0.436		33	34	109.494	33	35	8.20921					15	81598000
34	34	485.238	34	35	61.6251					15	81599000	81600000	0.488509	15	82983648	82984148	32.008		34	34	526.567	34	35	50.2608					15	81599000	81600000	0.582171	15	82148906	82149406	2.476		34	34	513.947	34	35	45.3472					15	81599000
0	35	0	0	36	-0.515151					15	81600000	81601000	0.681865	15	82984148	82984648	13.452		0	35	3.04752	0	36	2.97196					15	81600000	81601000	0.901839	15	82149406	82149906	0.5		0	35	1.20749	0	36	0.852674					15	81600000
1	35	3.40996	1	36	-0.173116					15	81601000	81602000	0.624369	15	82984648	82985148	29.876		1	35	4.39255	1	36	0.572764					15	81601000	81602000	0.749315	15	82149906	82150406	4.236		1	35	7.48147	1	36	0.701289					15	81601000
2	35	6.91609	2	36	2.83127					15	81602000	81603000	0.655504	15	82985148	82985648	17.228		2	35	7.21486	2	36	1.99793					15	81602000	81603000	1.09133	15	82150406	82150906	0.464		2	35	3.43406	2	36	2.46774					15	81602000
3	35	1.56648	3	36	-0.695011					15	81603000	81604000	0.782074	15	82985648	82986148	19.272		3	35	8.29689	3	36	-0.735742					15	81603000	81604000	1.03435	15	82150906	82151406	2.2		3	35	1.26115	3	36	-1.25171					15	81603000
4	35	5.80417	4	36	2.59209					15	81604000	81605000	0.545328	15	82986148	82986648	20.12		4	35	3.59211	4	36	2.41017					15	81604000	81605000	0.920388	15	82151406	82151906	0.088		4	35	4.06933	4	36	3.34739					15	81604000
5	35	4.75221	5	36	1.90935					15	81605000	81606000	0.638258	15	82986648	82987148	27.364		5	35	6.26065	5	36	-3.4348					15	81605000	81606000	1.23462	15	82151906	82152406	3.784		5	35	2.57436	5	36	-1.34673					15	81605000
6	35	2.36457	6	36	-1.45032					15	81606000	81607000	0.466782	15	82987148	82987648	37.576		6	35	2.61701	6	36	2.52763					15	81606000	81607000	0.739344	15	82152406	82152906	3.416		6	35	8.0537	6	36	1.43631					15	81606000
7	35	1.52586	7	36	1.00535					15	81607000	81608000	0.569016	15	82987648	82988148	24.772		7	35	2.79173	7	36	0.804968					15	81607000	81608000	1.13331	15	82152906	82153406	2.4		7	35	5.32468	7	36	-1.90548					15	81607000
8	35	3.22548	8	36	2.38461					15	81608000	81609000	0.869326	15	82988148	82988648	48.012		8	35	5.00406	8	36	1.25823					15	81608000	81609000	1.09843	15	82153406	82153906	1.624		8	35	9.45435	8	36	0.808316					15	81608000
9	35	2.47966	9	36	-0.717063					15	81609000	81610000	0.181616	15	82988648	82989148	45.1		9	35	5.57335	9	36	0.822186					15	81609000	81610000	0.460127	15	82153906	82154406	2.712		9	35	5.21244	9	36	1.81763					15	81609000
10	35	3.08573	10	36	1.12211					15	81610000	81611000	0.433552	15	82989148	82989648	25.204		10	35	3.10309	10	36	2.05671					15	81610000	81611000	0.296293	15	82958362	82958862	133.88		10	35	6.94929	10	36	0.814225					15	81610000
11	35	2.80537	11	36	0.552251					15	81611000	81612000	0.568386	15	82989648	82990148	23.856		11	35	7.87838	11	36	3.49685					15	81611000	81612000	0.8363	15	82958862	82959362	32.068		11	35	4.45821	11	36	-4.1458					15	81611000
12	35	3.47621	12	36	-1.20886					15	81612000	81613000	0.69371	15	82990148	82990648	36.348		12	35	3.44157	12	36	-1.34441					15	81612000	81613000	0.559722	15	82959362	82959862	27.36		12	35	6.66534	12	36	0.124294					15	81612000
13	35	8.5012	13	36	-1.04807					15	81613000	81614000	0.668524	15	82990648	82991148	11.228		13	35	6.37234	13	36	-0.050723					15	81613000	81614000	0.740746	15	82959862	82960362	15.684		13	35	3.02698	13	36	-1.11667					15	81613000
14	35	2.98517	14	36	-0.81735					15	81614000	81615000	0.528548	15	82991148	82991648	16.42		14	35	6.65395	14	36	0.0141733					15	81614000	81615000	0.734276	15	82960362	82960862	790.42		14	35	3.27655	14	36	-0.0232548					15	81614000
15	35	4.46468	15	36	-2.61793					15	81615000	81616000	0.639147	15	82991648	82992148	28.824		15	35	6.11442	15	36	1.96853					15	81615000	81616000	1.09607	15	82960862	82961362	532.392		15	35	3.2427	15	36	0.595825					15	81615000
16	35	4.11336	16	36	-1.29534					15	81616000	81617000	0.51704	15	82992148	82992648	36.408		16	35	4.21384	16	36	3.86272					15	81616000	81617000	0.69916	15	82961362	82961862	316.496		16	35	7.33003	16	36	0.21024					15	81616000
17	35	3.14808	17	36	1.25402					15	81617000	81618000	0.498846	15	82992648	82993148	35.292		17	35	1.75628	17	36	-3.63985					15	81617000	81618000	0.226825	15	82961862	82962362	23.936		17	35	3.3719	17	36	-1.45087					15	81617000
18	35	5.47483	18	36	1.56528					15	81618000	81619000	0.681616	15	82993148	82993648	17.044		18	35	7.05518	18	36	-2.71744					15	81618000	81619000	0.895772	15	82962362	82962862	30.592		18	35	2.25077	18	36	-0.718429					15	81618000
19	35	0	19	36	-0.326048					15	81619000	81620000	0.335893	15	82993648	82994148	31.596		19	35	3.73825	19	36	-1.54356					15	81619000	81620000	0.47151	15	82962862	82963362	61.44		19	35	4.31072	19	36	-2.83874					15	81619000
20	35	2.8428	20	36	-2.38043					15	81620000	81621000	0.883953	15	82994148	82994648	47.204		20	35	2.82918	20	36	-3.52897					15	81620000	81621000	1.49776	15	82963362	82963862	55.984		20	35	2.92248	20	36	-3.5941					15	81620000
21	35	1.18689	21	36	0.580448					15	81621000	81622000	0.805734	15	82994648	82995148	47.024		21	35	3.39626	21	36	-3.33184					15	81621000	81622000	1.30427	15	82963862	82964362	211.028		21	35	3.22759	21	36	-2.92963					15	81621000
22	35	4.99481	22	36	-5.40922					15	81622000	81623000	0.453898	15	82995148	82995648	45.932		22	35	3.83939	22	36	-4.29923					15	81622000	81623000	0.980878	15	82964362	82964862	425.34		22	35	6.1524	22	36	-1.59417					15	81622000
23	35	4.08433	23	36	-1.86671					15	81623000	81624000	0.533517	15	82995648	82996148	12.76		23	35	2.29654	23	36	-1.9701					15	81623000	81624000	0.69431	15	82964862	82965362	198.912		23	35	5.66588	23	36	-4.88913					15	81623000
24	35	6.44097	24	36	-1.01032					15	81624000	81625000	0.547119	15	82996148	82996648	35.572		24	35	3.4155	24	36	1.63116					15	81624000	81625000	1.11095	15	82965362	82965862	319.444		24	35	4.58171	24	36	-3.10996					15	81624000
25	35	6.85724	25	36	0.920025					15	81625000	81626000	0.726964	15	82996648	82997148	37.168		25	35	6.4901	25	36	0.941042					15	81625000	81626000	0.936685	15	82965862	82966362	292.504		25	35	5.27505	25	36	-3.27887					15	81625000
26	35	9.28699	26	36	2.56775					15	81626000	81627000	0.870704	15	82997148	82997648	26.024		26	35	13.7355	26	36	-1.14577					15	81626000	81627000	0.955606	15	82966362	82966862	219.132		26	35	9.42722	26	36	-3.39535					15	81626000
27	35	9.99774	27	36	-1.72455					15	81627000	81628000	0.826293	15	82997648	82998148	51.156		27	35	5.03984	27	36	-4.40262					15	81627000	81628000	1.2025	15	82966862	82967362	265.2		27	35	5.7434	27	36	-4.92581					15	81627000
28	35	6.0095	28	36	3.84497					15	81628000	81629000	1.07937	15	82998148	82998648	42.24		28	35	8.70734	28	36	-2.1146					15	81628000	81629000	1.15462	15	82967362	82967862	385.972		28	35	14.7182	28	36	-5.68684					15	81628000
29	35	12.9713	29	36	-1.93864					15	81629000	81630000	0.711477	15	82998648	82999148	42.548		29	35	12.9103	29	36	2.74744					15	81629000	81630000	0.66944	15	82967862	82968362	369.516		29	35	17.1504	29	36	-2.11589					15	81629000
30	35	15.8812	30	36	-2.94933					15	81630000	81631000	0.691873	15	82999148	82999648	30.66		30	35	13.177	30	36	4.99588					15	81630000	81631000	0.85259	15	82968362	82968862	172.748		30	35	16.3089	30	36	-1.64512					15	81630000
31	35	31.23	31	36	-1.10176					15	81631000	81632000	0.634031	15	82999648	83000148	44.68		31	35	20.1925	31	36	-6.09472					15	81631000	81632000	1.06668	15	82973648	82974148	101.128		31	35	26.4532	31	36	-0.205622					15	81631000
32	35	24.0497	32	36	16.0574					15	81632000	81633000	0.663927	15	83000148	83000648	22.268		32	35	32.2192	32	36	-1.40568					15	81632000	81633000	0.676926	15	82974148	82974648	505.024		32	35	19.7292	32	36	-6.27275					15	81632000
33	35	34.2225	33	36	5.05256					15	81633000	81634000	0.948129	15	83000648	83001148	31.924		33	35	39.9559	33	36	-1.82347					15	81633000	81634000	1.26397	15	82974648	82975148	650.752		33	35	43.2092	33	36	4.07659					15	81633000
34	35	106.974	34	36	18.0188					15	81634000	81635000	0.39607	15	83001148	83001648	33.9		34	35	99.5598	34	36	11.7708					15	81634000	81635000	0.365963	15	82975148	82975648	348.224		34	35	103.622	34	36	3.44789					15	81634000
35	35	574.607	35	36	83.8597					15	81635000	81636000	0.49963	15	83001648	83002148	38.944		35	35	554.668	35	36	53.8614					15	81635000	81636000	0.416442	15	82975648	82976148	158.32		35	35	572.6	35	36	28.135					15	81635000
0	36	2.49655	0	37	3.00143					15	81636000	81637000	0.71986	15	83002148	83002648	21.124		0	36	6.00906	0	37	-2.9694					15	81636000	81637000	0.879348	15	82976148	82976648	121.4		0	36	3.92197	0	37	5.91807					15	81636000
1	36	2.90898	1	37	1.71934					15	81637000	81638000	0.307871	15	83002648	83003148	50.424		1	36	3.68106	1	37	2.82721					15	81637000	81638000	0.445993	15	82976648	82977148	122.548		1	36	3.84269	1	37	0.907457					15	81637000
2	36	5.98737	2	37	0.251966					15	81638000	81639000	0.484142	15	83003148	83003648	42.576		2	36	5.18133	2	37	-3.1083					15	81638000	81639000	0.956269	15	82977148	82977648	128.924		2	36	5.68514	2	37	2.34399					15	81638000
3	36	2.53929	3	37	-0.00679879					15	81639000	81640000	0.616966	15	83003648	83004148	33.992		3	36	2.52676	3	37	0.0312149					15	81639000	81640000	0.917189	15	82977648	82978148	360.28		3	36	2.04589	3	37	0.83959					15	81639000
4	36	5.90899	4	37	0.606206					15	81640000	81641000	0.465667	15	83004148	83004648	19.656		4	36	5.75637	4	37	-0.571215					15	81640000	81641000	0.220018	15	82978148	82978648	22.128		4	36	6.72969	4	37	-0.0347077					15	81640000
5	36	5.31365	5	37	3.27769					15	81641000	81642000	0.685657	15	83004648	83005148	24.048		5	36	0	5	37	6.60487					15	81641000	81642000	0.957885	15	82978648	82979148	15.484		5	36	2.12527	5	37	3.47586					15	81641000
6	36	2.04668	6	37	3.64067					15	81642000	81643000	0.885213	15	83005148	83005648	30		6	36	6.05633	6	37	-0.668323					15	81642000	81643000	1.54389	15	82979148	82979648	32.824		6	36	5.00341	6	37	0.848868					15	81642000
7	36	4.60085	7	37	0.895225					15	81643000	81644000	0.490332	15	83005648	83006148	58.18		7	36	4.43347	7	37	-1.89032					15	81643000	81644000	0.978246	15	82979648	82980148	25.532		7	36	1.76282	7	37	-2.40949					15	81643000
8	36	6.08501	8	37	-0.182011					15	81644000	81645000	0.938205	15	83006148	83006648	34.316		8	36	4.99303	8	37	-1.29004					15	81644000	81645000	0.735757	15	82980148	82980648	33.228		8	36	4.58422	8	37	-0.251497					15	81644000
9	36	3.09524	9	37	1.24847					15	81645000	81646000	0.291423	15	83006648	83007148	68		9	36	4.67049	9	37	2.31344					15	81645000	81646000	0.701574	15	82980648	82981148	26.208		9	36	5.70853	9	37	-1.97678					15	81645000
10	36	5.05411	10	37	-0.53295					15	81646000	81647000	0.568275	15	83007148	83007648	44.804		10	36	6.02641	10	37	5.42212					15	81646000	81647000	1.13262	15	82981148	82981648	22.408		10	36	4.82812	10	37	-3.8909					15	81646000
11	36	4.61265	11	37	-2.30111					15	81647000	81648000	0.815602	15	83007648	83008148	25.128		11	36	7.59675	11	37	1.78698					15	81647000	81648000	1.33173	15	82981648	82982148	29.096		11	36	0	11	37	-1.63548					15	81647000
12	36	2.98974	12	37	3.03606					15	81648000	81649000	1.10621	15	83008148	83008648	23.012		12	36	2.89549	12	37	-0.406889					15	81648000	81649000	1.46927	15	82982148	82982648	32.468		12	36	4.41199	12	37	0.147379					15	81648000
13	36	3.29953	13	37	-1.39587					15	81649000	81650000	0.986819	15	83008648	83009148	103.012		13	36	4.34038	13	37	-1.30412					15	81649000	81650000	1.08113	15	82982648	82983148	29.48		13	36	3.32413	13	37	0.0834912					15	81649000
14	36	3.69145	14	37	-1.19285					15	81650000	81651000	0.926802	15	83009148	83009648	5.952		14	36	4.56887	14	37	-2.68763					15	81650000	81651000	0.918786	15	82983148	82983648	32.124		14	36	4.58335	14	37	1.51632					15	81650000
15	36	2.06607	15	37	-3.15801					15	81651000	81652000	0.608987	15	83009648	83010148	5.284		15	36	6.70093	15	37	-3.19139					15	81651000	81652000	0.648552	15	82983648	82984148	25.416		15	36	5.38253	15	37	-1.09438					15	81651000
16	36	3.57976	16	37	-0.335436					15	81652000	81653000	0.411681	15	83010148	83010648	0.816		16	36	8.78892	16	37	-3.01048					15	81652000	81653000	0.627486	15	82984148	82984648	26.86		16	36	5.19344	16	37	-1.46733					15	81652000
17	36	6.33832	17	37	-1.48958					15	81653000	81654000	0.517151	15	83011648	83012148	6.4		17	36	1.49875	17	37	-1.53527					15	81653000	81654000	0.771677	15	82984648	82985148	32.364		17	36	3.74763	17	37	-3.88948					15	81653000
18	36	6.87988	18	37	-0.581578					15	81654000	81655000	0.270735	15	83012148	83012648	2.4		18	36	2.65496	18	37	-3.29732					15	81654000	81655000	0.566817	15	82985148	82985648	24.856		18	36	4.71707	18	37	1.03662					15	81654000
19	36	5.24335	19	37	-3.78434					15	81655000	81656000	0.529257	15	83012648	83013148	0.4		19	36	4.08754	19	37	-3.82931					15	81655000	81656000	1.01463	15	82985648	82986148	8.656		19	36	2.85896	19	37	-1.67348					15	81655000
20	36	3.47267	20	37	-3.98852					15	81656000	81657000	0.642106	15	83013648	83014148	0.496		20	36	2.39013	20	37	-4.02639					15	81656000	81657000	0.637387	15	82986148	82986648	38.832		20	36	2.3957	20	37	-3.57067					15	81656000
21	36	6.75135	21	37	-5.8531					15	81657000	81658000	0.699846	15	83014148	83014648	0.304		21	36	2.91016	21	37	-4.47065					15	81657000	81658000	1.03563	15	82986648	82987148	25.76		21	36	3.38757	21	37	-0.610715					15	81657000
22	36	1.12058	22	37	-3.30971					15	81658000	81659000	0.846115	15	83014648	83015148	4.252		22	36	2.30737	22	37	-3.38137					15	81658000	81659000	1.10235	15	82987148	82987648	34.564		22	36	5.09273	22	37	-4.48018					15	81658000
23	36	5.07189	23	37	-2.23572					15	81659000	81660000	0.512204	15	83015148	83015648	14.788		23	36	5.0519	23	37	-2.15205					15	81659000	81660000	0.491709	15	82987648	82988148	25.196		23	36	2.21917	23	37	-5.39434					15	81659000
24	36	6.39858	24	37	-3.33663					15	81660000	81661000	0.762052	15	83015648	83016148	2.56		24	36	9.13126	24	37	-4.44861					15	81660000	81661000	1.26292	15	82988148	82988648	38.176		24	36	4.48324	24	37	-4.66194					15	81660000
25	36	8.87642	25	37	-4.0155					15	81661000	81662000	0.527429	15	83016148	83016648	6.636		25	36	8.99784	25	37	-3.25751					15	81661000	81662000	1.08084	15	82988648	82989148	22.268		25	36	4.87913	25	37	-1.75219					15	81661000
26	36	11.1704	26	37	-2.07295					15	81662000	81663000	0.434553	15	83016648	83017148	8.864		26	36	7.56833	26	37	-3.51524					15	81662000	81663000	1.23333	15	82989148	82989648	26.496		26	36	5.42955	26	37	-2.04602					15	81662000
27	36	7.65385	27	37	-0.190704					15	81663000	81664000	0.347183	15	83017148	83017648	5.1		27	36	5.10068	27	37	-2.29951					15	81663000	81664000	0.511396	15	82989648	82990148	27.068		27	36	4.69999	27	37	-2.33281					15	81663000
28	36	14.174	28	37	2.66094					15	81664000	81665000	0.439224	15	83017648	83018148	0.8		28	36	8.3554	28	37	-0.214238					15	81664000	81665000	0.664627	15	82990148	82990648	34.052		28	36	4.92016	28	37	-0.492163					15	81664000
29	36	9.58436	29	37	-5.99463					15	81665000	81666000	0.740614	15	83018148	83018648	3.276		29	36	14.4344	29	37	-0.285909					15	81665000	81666000	0.874792	15	82990648	82991148	12.488		29	36	9.72611	29	37	1.86091					15	81665000
30	36	11.1797	30	37	4.99951					15	81666000	81667000	0.820693	15	83018648	83019148	0.624		30	36	19.6769	30	37	-3.0913					15	81666000	81667000	1.05397	15	82991148	82991648	18.324		30	36	13.9559	30	37	-1.57564					15	81666000
31	36	14.8072	31	37	6.15391					15	81667000	81668000	0.604113	15	83019648	83020148	1.592		31	36	10.5123	31	37	-1.03301					15	81667000	81668000	1.14075	15	82991648	82992148	40.916		31	36	17.6334	31	37	-3.10847					15	81667000
32	36	34.4534	32	37	3.23813					15	81668000	81669000	0.469798	15	83020148	83020648	5.908		32	36	17.9053	32	37	-8.56534					15	81668000	81669000	0.675123	15	82992148	82992648	30.304		32	36	14.7482	32	37	-4.99732					15	81668000
33	36	27.2356	33	37	11.6553					15	81669000	81670000	0.540701	15	83020648	83021148	4.368		33	36	21.6335	33	37	0.846309					15	81669000	81670000	0.617635	15	82992648	82993148	31.896		33	36	30.0516	33	37	8.98286					15	81669000
34	36	46.9018	34	37	11.7646					15	81670000	81671000	0.444623	15	83021148	83021648	2.924		34	36	42.6258	34	37	3.7803					15	81670000	81671000	0.622008	15	82993148	82993648	27.216		34	36	38.4479	34	37	1.06221					15	81670000
35	36	129.209	35	37	8.09682					15	81671000	81672000	0.664518	15	83021648	83022148	0.208		35	36	103.16	35	37	5.9597					15	81671000	81672000	0.619472	15	82993648	82994148	22.396		35	36	86.41	35	37	2.16902					15	81671000
36	36	570.701	36	37	45.4138					15	81672000	81673000	0.576192	15	83022148	83022648	2.068		36	36	517.89	36	37	68.5936					15	81672000	81673000	1.38917	15	82994148	82994648	34.632		36	36	585.155	36	37	34.5738					15	81672000
0	37	5.94633	0	38	0.0132974					15	81673000	81674000	0.831315	15	83022648	83023148	4.516		0	37	0	0	38	-1.79095					15	81673000	81674000	0.83569	15	82994648	82995148	28.8		0	37	8.91877	0	38	-0.543551					15	81673000
1	37	4.73104	1	38	-2.08206					15	81674000	81675000	0.743355	15	83023148	83023648	3.404		1	37	5.86431	1	38	-1.34425					15	81674000	81675000	0.957214	15	82995148	82995648	39.376		1	37	3.97676	1	38	3.12719					15	81674000
2	37	3.33407	2	38	1.11156					15	81675000	81676000	0.702398	15	83023648	83024148	12.36		2	37	0	2	38	-0.123576					15	81675000	81676000	1.5186	15	82995648	82996148	27.484		2	37	5.48539	2	38	1.48418					15	81675000
3	37	3.1493	3	38	2.56695					15	81676000	81677000	0.403198	15	83024148	83024648	2.652		3	37	3.21461	3	38	-1.98401					15	81676000	81677000	1.0353	15	82996148	82996648	37.092		3	37	4.05699	3	38	1.0369					15	81676000
4	37	3.84051	4	38	3.8094					15	81677000	81678000	0.684004	15	83024648	83025148	3.2		4	37	2.69128	4	38	-0.669933					15	81677000	81678000	0.284658	15	82996648	82997148	33.02		4	37	3.26289	4	38	1.54553					15	81677000
5	37	6.59459	5	38	0.0245681					15	81678000	81679000	0.681436	15	83026148	83026648	4.176		5	37	9.95107	5	38	-0.966637					15	81678000	81679000	0.630073	15	82997148	82997648	37.76		5	37	6.85816	5	38	0.105621					15	81678000
6	37	7.04497	6	38	-1.66228					15	81679000	81680000	0.488997	15	83026648	83027148	0.524		6	37	2.76648	6	38	0.0428138					15	81679000	81680000	0.503925	15	82997648	82998148	31.672		6	37	4.32087	6	38	-0.703422					15	81679000
7	37	4.39223	7	38	1.99962					15	81680000	81681000	0.58094	15	83027648	83028148	1.684		7	37	1.63838	7	38	3.53339					15	81680000	81681000	0.67206	15	82998148	82998648	17.644		7	37	1.15761	7	38	-0.612686					15	81680000
8	37	3.41349	8	38	1.3907					15	81681000	81682000	0.518536	15	83028148	83028648	5.016		8	37	2.33846	8	38	0.5794					15	81681000	81682000	0.481905	15	82998648	82999148	33.744		8	37	3.4168	8	38	1.21461					15	81681000
9	37	4.94887	9	38	-0.38919					15	81682000	81683000	0.313878	15	83029148	83029648	1.988		9	37	6.04824	9	38	0.241846					15	81682000	81683000	0.68922	15	82999148	82999648	52.652		9	37	1.79912	9	38	-1.36181					15	81682000
10	37	3.27935	10	38	1.23194					15	81683000	81684000	0.639573	15	83029648	83030148	0.412		10	37	9.27042	10	38	-2.54413					15	81683000	81684000	0.541032	15	82999648	83000148	30.504		10	37	0	10	38	-2.26984					15	81683000
11	37	1.63089	11	38	4.12983					15	81684000	81685000	0.677463	15	83030148	83030648	17.516		11	37	5.75668	11	38	-3.8483					15	81684000	81685000	0.887075	15	83000148	83000648	15.476		11	37	2.37842	11	38	-0.927204					15	81684000
12	37	7.09646	12	38	-1.50262					15	81685000	81686000	0.430867	15	83030648	83031148	6.264		12	37	3.69301	12	38	1.52975					15	81685000	81686000	0.428665	15	83000648	83001148	43.14		12	37	4.29318	12	38	-3.24236					15	81685000
13	37	2.80273	13	38	-2.19138					15	81686000	81687000	0.740109	15	83031148	83031648	2.52		13	37	2.93578	13	38	0.275357					15	81686000	81687000	1.29285	15	83001148	83001648	34.532		13	37	4.37119	13	38	0.614556					15	81686000
14	37	3.15475	14	38	0.545707					15	81687000	81688000	0.556775	15	83032648	83033148	1.28		14	37	1.70347	14	38	0.355246					15	81687000	81688000	0.891682	15	83001648	83002148	32.528		14	37	5.95712	14	38	-2.07793					15	81687000
15	37	1.35079	15	38	-3.43404					15	81688000	81689000	0.697283	15	83033148	83033648	4.204		15	37	1.36331	15	38	-3.25168					15	81688000	81689000	1.00961	15	83002148	83002648	30.704		15	37	3.51222	15	38	-0.643452					15	81688000
16	37	4.34856	16	38	0.00824494					15	81689000	81690000	0.373549	15	83033648	83034148	6.416		16	37	1.72192	16	38	-1.6084					15	81689000	81690000	0.619395	15	83002648	83003148	32.332		16	37	3.31937	16	38	0.994123					15	81689000
17	37	3.38552	17	38	-1.50584					15	81690000	81691000	0.440756	15	83034148	83034648	4.696		17	37	3.39093	17	38	0.249323					15	81690000	81691000	0.44799	15	83003148	83003648	31.848		17	37	1.09372	17	38	-0.226778					15	81690000
18	37	4.50272	18	38	-1.92126					15	81691000	81692000	0.603975	15	83034648	83035148	0.8		18	37	1.84128	18	38	-1.85508					15	81691000	81692000	0.974179	15	83003648	83004148	33.816		18	37	6.23512	18	38	-4.48551					15	81691000
19	37	1.53026	19	38	-0.0436471					15	81692000	81693000	0.45774	15	83035148	83035648	0.1		19	37	1.54309	19	38	-1.75968					15	81692000	81693000	1.11584	15	83004148	83004648	43.748		19	37	3.76202	19	38	-3.4785					15	81692000
20	37	1.58088	20	38	-1.71964					15	81693000	81694000	0.755539	15	83035648	83036148	2.576		20	37	1.60471	20	38	-3.37688					15	81693000	81694000	0.915409	15	83004648	83005148	37.82		20	37	2.12703	20	38	-0.737414					15	81693000
21	37	0	21	38	-2.33156					15	81694000	81695000	0.799242	15	83036148	83036648	5.02		21	37	1.44845	21	38	-3.98279					15	81694000	81695000	0.713915	15	83005148	83005648	39.528		21	37	5.37909	21	38	-1.77939					15	81694000
22	37	2.86119	22	38	-3.22096					15	81695000	81696000	0.53614	15	83036648	83037148	3.592		22	37	2.86063	22	38	-1.04393					15	81695000	81696000	0.472752	15	83005648	83006148	36.38		22	37	1.83702	22	38	-1.23665					15	81695000
23	37	4.29408	23	38	-4.55844					15	81696000	81697000	0.89297	15	83037148	83037648	2.816		23	37	4.45455	23	38	-2.12147					15	81696000	81697000	0.514153	15	83006148	83006648	44.776		23	37	1.29256	23	38	-3.46554					15	81696000
24	37	3.60197	24	38	-0.0755836					15	81697000	81698000	0.513772	15	83037648	83038148	3.628		24	37	2.57339	24	38	3.9754					15	81697000	81698000	0.850326	15	83006648	83007148	37.544		24	37	2.44636	24	38	-1.85958					15	81697000
25	37	3.3934	25	38	-4.7554					15	81698000	81699000	0.57325	15	83038148	83038648	0.664		25	37	4.24259	25	38	-2.4979					15	81698000	81699000	0.881613	15	83007148	83007648	20.492		25	37	5.84101	25	38	-0.146702					15	81698000
26	37	5.88345	26	38	-1.88028					15	81699000	81700000	0.732919	15	83038648	83039148	1.008		26	37	4.54156	26	38	-2.85325					15	81699000	81700000	0.721151	15	83007648	83008148	49.536		26	37	6.11198	26	38	-2.50308					15	81699000
27	37	8.412	27	38	0.961657					15	81700000	81701000	0.805679	15	83039648	83040148	0.988		27	37	6.41459	27	38	-1.69142					15	81700000	81701000	0.826746	15	83008148	83008648	57.556		27	37	6.49209	27	38	1.3162					15	81700000
28	37	12.0393	28	38	-2.61438					15	81701000	81702000	0.504099	15	83040148	83040648	0.612		28	37	9.28906	28	38	2.51368					15	81701000	81702000	0.987255	15	83008648	83009148	91.856		28	37	9.13364	28	38	-2.40007					15	81701000
29	37	4.33437	29	38	-1.15211					15	81702000	81703000	0.930374	15	83040648	83041148	0.792		29	37	10.1841	29	38	2.29894					15	81702000	81703000	1.33966	15	83009148	83009648	11.488		29	37	12.4679	29	38	-0.518409					15	81702000
30	37	17.7795	30	38	-2.10302					15	81703000	81704000	0.638168	15	83041148	83041648	3.196		30	37	10.1367	30	38	2.06814					15	81703000	81704000	0.80032	15	83009648	83010148	1.028		30	37	12.3524	30	38	-5.45646					15	81703000
31	37	20.2829	31	38	3.86396					15	81704000	81705000	0.587647	15	83041648	83042148	0.404		31	37	13.648	31	38	2.10386					15	81704000	81705000	0.24853	15	83010148	83010648	7.572		31	37	12.4925	31	38	-3.03345					15	81704000
32	37	19.1471	32	38	5.29952					15	81705000	81706000	0.364995	15	83042148	83042648	2.2		32	37	8.04166	32	38	3.17527					15	81705000	81706000	0.780461	15	83010648	83011148	2.024		32	37	12.8417	32	38	-10.8914					15	81705000
33	37	30.0513	33	38	2.88078					15	81706000	81707000	0.563097	15	83042648	83043148	0.508		33	37	20.1573	33	38	2.60861					15	81706000	81707000	1.092	15	83011148	83011648	2.98		33	37	30.0039	33	38	4.11795					15	81706000
34	37	33.9476	34	38	2.859					15	81707000	81708000	0.570663	15	83043148	83043648	0.8		34	37	27.2373	34	38	1.92235					15	81707000	81708000	0.474362	15	83011648	83012148	4.512		34	37	27.0372	34	38	9.02718					15	81707000
35	37	36.9798	35	38	7.78692					15	81708000	81709000	0.556831	15	83043648	83044148	0.96		35	37	36.8147	35	38	5.70801					15	81708000	81709000	0.838995	15	83012148	83012648	4.3		35	37	37.169	35	38	10.5368					15	81708000
36	37	90.7628	36	38	6.0719					15	81709000	81710000	0.498052	15	83044148	83044648	8.432		36	37	117.893	36	38	3.43501					15	81709000	81710000	0.658717	15	83012648	83013148	1.208		36	37	92.8488	36	38	17.28					15	81709000
37	37	642.399	37	38	48.925					15	81710000	81711000	0.454736	15	83044648	83045148	0.8		37	37	638.401	37	38	50.9021					15	81710000	81711000	1.24441	15	83013148	83013648	1.296		37	37	677.835	37	38	44.0085					15	81710000
0	38	2.8945	0	39	-1.23652					15	81711000	81712000	0.591955	15	83045148	83045648	4.908		0	38	1.11405	0	39	-1.16908					15	81711000	81712000	0.762571	15	83013648	83014148	5.3		0	38	2.39185	0	39	4.72474					15	81711000
1	38	0.862839	1	39	-1.62701					15	81712000	81713000	0.416953	15	83045648	83046148	12.184		1	38	1.62515	1	39	0.621355					15	81712000	81713000	0.535446	15	83014148	83014648	4.108		1	38	6.12789	1	39	0.0597531					15	81712000
2	38	4.12326	2	39	-1.77296					15	81713000	81714000	0.454893	15	83046148	83046648	6.916		2	38	2.91352	2	39	-0.618751					15	81713000	81714000	0.686589	15	83014648	83015148	8.656		2	38	4.55348	2	39	0.644966					15	81713000
3	38	5.64905	3	39	4.25066					15	81714000	81715000	0.732872	15	83046648	83047148	4.8		3	38	1.12429	3	39	0.0805138					15	81714000	81715000	0.788537	15	83015148	83015648	8.716		3	38	4.1783	3	39	0.94922					15	81714000
4	38	6.9655	4	39	-3.0821					15	81715000	81716000	0.668963	15	83047648	83048148	1.6		4	38	2.51347	4	39	1.83977					15	81715000	81716000	0.800269	15	83015648	83016148	8.476		4	38	4.76293	4	39	-0.964382					15	81715000
5	38	3.25887	5	39	-1.33816					15	81716000	81717000	0.774142	15	83048148	83048648	0.796		5	38	2.29586	5	39	-1.31731					15	81716000	81717000	1.15694	15	83016148	83016648	12.324		5	38	3.40322	5	39	-0.470911					15	81716000
6	38	1.65462	6	39	-3.2343					15	81717000	81718000	0.60278	15	83048648	83049148	0.004		6	38	3.38901	6	39	-0.525302					15	81717000	81718000	1.2944	15	83016648	83017148	14.1		6	38	2.67888	6	39	-1.16773					15	81717000
7	38	5.40392	7	39	-0.389392					15	81718000	81719000	0.512681	15	83050148	83050648	1.184		7	38	6.96819	7	39	-0.460264					15	81718000	81719000	0.461096	15	83017148	83017648	7.816		7	38	2.85931	7	39	1.20179					15	81718000
8	38	4.8877	8	39	-2.18259					15	81719000	81720000	0.473395	15	83050648	83051148	0.416		8	38	4.1081	8	39	0.817718					15	81719000	81720000	0.793326	15	83017648	83018148	3.308		8	38	4.78171	8	39	0.795256					15	81719000
9	38	3.20631	9	39	2.5145					15	81720000	81721000	0.594885	15	83051148	83051648	15.272		9	38	3.87035	9	39	-2.14687					15	81720000	81721000	1.4695	15	83018148	83018648	1.5		9	38	2.30649	9	39	1.08995					15	81720000
10	38	4.93234	10	39	-0.417287					15	81721000	81722000	0.554213	15	83051648	83052148	0.228		10	38	1.19067	10	39	-0.382316					15	81721000	81722000	0.950797	15	83018648	83019148	4.38		10	38	1.50606	10	39	-1.17062					15	81721000
11	38	7.94213	11	39	-2.12096					15	81722000	81723000	0.327405	15	83052648	83053148	0.096		11	38	0	11	39	-2.1242					15	81722000	81723000	1.08235	15	83019148	83019648	2.12		11	38	2.9637	11	39	1.00656					15	81722000
12	38	2.42938	12	39	1.46032					15	81723000	81724000	0.571938	15	83053148	83053648	1.3		12	38	5.49945	12	39	-0.283459					15	81723000	81724000	0.911823	15	83019648	83020148	0.004		12	38	0.771544	12	39	0.43791					15	81723000
13	38	1.86902	13	39	-1.16609					15	81724000	81725000	0.650888	15	83053648	83054148	0.5		13	38	4.37526	13	39	-1.1227					15	81724000	81725000	0.77033	15	83020148	83020648	5.072		13	38	4.76036	13	39	-1.84288					15	81724000
14	38	4.74431	14	39	-0.987392					15	81725000	81726000	0.590786	15	83054148	83054648	0.896		14	38	4.59515	14	39	0.244962					15	81725000	81726000	0.707681	15	83020648	83021148	7.724		14	38	2.20977	14	39	-4.1458					15	81725000
15	38	0.913561	15	39	0.375151					15	81726000	81727000	0.340409	15	83054648	83055148	0.308		15	38	1.13942	15	39	-0.836962					15	81726000	81727000	1.45206	15	83021148	83021648	3.8		15	38	3.79735	15	39	-2.5597					15	81726000
16	38	4.51704	16	39	1.18149					15	81727000	81728000	0.577159	15	83055148	83055648	1.588		16	38	2.9463	16	39	-2.72066					15	81727000	81728000	0.798364	15	83021648	83022148	1.704		16	38	5.60072	16	39	-2.22167					15	81727000
17	38	3.17816	17	39	-2.71407					15	81728000	81729000	0.505051	15	83055648	83056148	0.208		17	38	4.98172	17	39	0.219052					15	81728000	81729000	1.0824	15	83022148	83022648	0.8		17	38	4.55992	17	39	-2.16837					15	81728000
18	38	2.95384	18	39	-1.66424					15	81729000	81730000	0.470433	15	83056148	83056648	0.604		18	38	3.07112	18	39	-2.98107					15	81729000	81730000	0.377023	15	83022648	83023148	0.288		18	38	0.497692	18	39	-1.08495					15	81729000
19	38	5.04065	19	39	1.52395					15	81730000	81731000	0.431757	15	83057648	83058148	0.392		19	38	3.37892	19	39	-4.9262					15	81730000	81731000	0.430467	15	83023148	83023648	2.408		19	38	1.72	19	39	-4.33769					15	81730000
20	38	3.59496	20	39	0.382372					15	81731000	81732000	0.709692	15	83058148	83058648	2.196		20	38	1.99552	20	39	-3.5158					15	81731000	81732000	1.36438	15	83023648	83024148	6.596		20	38	4.69809	20	39	-3.06073					15	81731000
21	38	3.23784	21	39	-0.432857					15	81732000	81733000	0.405447	15	83058648	83059148	0.708		21	38	1.64831	21	39	-2.8435					15	81732000	81733000	1.3119	15	83024148	83024648	3.2		21	38	3.91831	21	39	-1.82804					15	81732000
22	38	2.63214	22	39	-4.09772					15	81733000	81734000	0.351621	15	83059148	83059648	0.896		22	38	4.87517	22	39	-2.88398					15	81733000	81734000	0.679442	15	83024648	83025148	3.596		22	38	4.75315	22	39	-5.06343					15	81733000
23	38	1.61246	23	39	-3.59148					15	81734000	81735000	0.607388	15	83059648	83060148	1.1		23	38	4.12053	23	39	0.287148					15	81734000	81735000	0.979051	15	83025148	83025648	4.476		23	38	2.85166	23	39	-4.52016					15	81734000
24	38	6.45422	24	39	-1.59276					15	81735000	81736000	0.583705	15	83060148	83060648	2.664		24	38	10.582	24	39	-3.79234					15	81735000	81736000	0.838229	15	83025648	83026148	3.636		24	38	4.82732	24	39	-4.66463					15	81735000
25	38	2.1832	25	39	-2.31605					15	81736000	81737000	0.636439	15	83060648	83061148	12.52		25	38	4.5241	25	39	-5.28637					15	81736000	81737000	1.13966	15	83026148	83026648	2.196		25	38	6.9616	25	39	-0.696529					15	81736000
26	38	5.52862	26	39	0.102097					15	81737000	81738000	0.3198	15	83061148	83061648	0.024		26	38	4.64685	26	39	-1.3769					15	81737000	81738000	0.530995	15	83026648	83027148	1.292		26	38	5.09012	26	39	-2.91133					15	81737000
27	38	8.91806	27	39	-2.52852					15	81738000	81739000	0.337286	15	83061648	83062148	16.372		27	38	6.36538	27	39	-2.35733					15	81738000	81739000	1.00467	15	83027148	83027648	10.332		27	38	9.4742	27	39	-3.98123					15	81738000
28	38	5.98832	28	39	-1.82247					15	81739000	81740000	0.62513	15	83062148	83062648	15.236		28	38	11.2278	28	39	0.980202					15	81739000	81740000	1.40617	15	83027648	83028148	9.964		28	38	6.42483	28	39	-3.64528					15	81739000
29	38	8.22629	29	39	3.01842					15	81740000	81741000	0.533059	15	83062648	83063148	5.592		29	38	11.8022	29	39	-1.60167					15	81740000	81741000	0.864926	15	83028148	83028648	3.9		29	38	9.10739	29	39	-3.7606					15	81740000
30	38	9.61298	30	39	0.696964					15	81741000	81742000	0.427599	15	83063148	83063648	6.556		30	38	14.1541	30	39	-0.27443					15	81741000	81742000	0.741914	15	83028648	83029148	2.704		30	38	7.16854	30	39	-0.328377					15	81741000
31	38	16.644	31	39	-3.34164					15	81742000	81743000	0.783874	15	83063648	83064148	6.224		31	38	15.3319	31	39	3.24263					15	81742000	81743000	0.742536	15	83029148	83029648	6.504		31	38	10.8946	31	39	-2.82971					15	81742000
32	38	19.4285	32	39	-10.1248					15	81743000	81744000	0.679523	15	83064148	83064648	3.804		32	38	17.8563	32	39	-4.96005					15	81743000	81744000	0.777029	15	83029648	83030148	2.688		32	38	4.70957	32	39	-4.09949					15	81743000
33	38	18.7898	33	39	5.60466					15	81744000	81745000	0.386906	15	83064648	83065148	3.116		33	38	19.2156	33	39	6.17063					15	81744000	81745000	0.824162	15	83030148	83030648	4.592		33	38	21.9569	33	39	-2.25479					15	81744000
34	38	21.255	34	39	-2.08127					15	81745000	81746000	0.910894	15	83065148	83065648	4.488		34	38	21.2333	34	39	1.46832					15	81745000	81746000	0.842308	15	83030648	83031148	3.3		34	38	30.0482	34	39	4.22867					15	81745000
35	38	29.9699	35	39	3.31009					15	81746000	81747000	0.644863	15	83065648	83066148	0.508		35	38	29.165	35	39	2.7721					15	81746000	81747000	0.44238	15	83031148	83031648	5.016		35	38	36.5118	35	39	16.067					15	81746000
36	38	34.9549	36	39	2.19011					15	81747000	81748000	0.717836	15	83066148	83066648	1.872		36	38	34.29	36	39	5.24678					15	81747000	81748000	0.748254	15	83031648	83032148	4.284		36	38	52.28	36	39	6.29488					15	81747000
37	38	94.274	37	39	7.02751					15	81748000	81749000	0.600784	15	83066648	83067148	4.832		37	38	100.201	37	39	-2.1364					15	81748000	81749000	0.67187	15	83032148	83032648	4.92		37	38	102.283	37	39	-3.34824					15	81748000
38	38	455.793	38	39	65.2484					15	81749000	81750000	0.571216	15	83067148	83067648	4.2		38	38	445.49	38	39	66.8893					15	81749000	81750000	0.527057	15	83032648	83033148	5.6		38	38	436.839	38	39	112.696					15	81749000
0	39	1.58398	0	40	-0.063595					15	81750000	81751000	0.692597	15	83068648	83069148	0.8		0	39	1.67442	0	40	1.422					15	81750000	81751000	0.804669	15	83033148	83033648	3.184		0	39	7.59794	0	40	2.93122					15	81750000
1	39	1.25419	1	40	-0.657024					15	81751000	81752000	0.42747	15	83069648	83070148	0.8		1	39	3.52636	1	40	1.31942					15	81751000	81752000	0.421865	15	83033648	83034148	5.8		1	39	2.99515	1	40	-0.182544					15	81751000
2	39	1.17194	2	40	0.0245821					15	81752000	81753000	0.372906	15	83070148	83070648	0.48		2	39	2.35065	2	40	2.07883					15	81752000	81753000	0.944994	15	83034148	83034648	12.508		2	39	3.64567	2	40	0.375745					15	81752000
3	39	7.26236	3	40	3.55443					15	81753000	81754000	0.561971	15	83070648	83071148	6.964		3	39	3.11761	3	40	2.40693					15	81753000	81754000	0.498566	15	83034648	83035148	2.112		3	39	4.01852	3	40	0.631389					15	81753000
4	39	0	4	40	-0.699587					15	81754000	81755000	0.535718	15	83071148	83071648	9.828		4	39	4.94807	4	40	0.397599					15	81754000	81755000	0.647204	15	83035148	83035648	2.884		4	39	2.17702	4	40	0.855422					15	81754000
5	39	1.81794	5	40	-3.0821					15	81755000	81756000	0.49689	15	83071648	83072148	9.924		5	39	1.86609	5	40	0.00891321					15	81755000	81756000	0.483618	15	83035648	83036148	8.26		5	39	2.74649	5	40	-0.67292					15	81755000
6	39	0	6	40	-3.1561					15	81756000	81757000	0.651022	15	83072148	83072648	0.004		6	39	2.7372	6	40	-3.1834					15	81756000	81757000	1.02577	15	83036148	83036648	6.656		6	39	2.12987	6	40	-1.26405					15	81756000
7	39	2.92751	7	40	-0.60605					15	81757000	81758000	0.767165	15	83073148	83073648	0.984		7	39	2.88594	7	40	-0.613393					15	81757000	81758000	1.14143	15	83036648	83037148	3.592		7	39	4.58409	7	40	-1.253					15	81757000
8	39	1.22171	8	40	0.593058					15	81758000	81759000	0.484752	15	83073648	83074148	4.064		8	39	4.25252	8	40	-2.22207					15	81758000	81759000	1.07139	15	83037148	83037648	1.612		8	39	4.26726	8	40	1.24837					15	81758000
9	39	6.0115	9	40	1.94733					15	81759000	81760000	0.335127	15	83074148	83074648	7.452		9	39	1.38183	9	40	0.852408					15	81759000	81760000	0.717029	15	83037648	83038148	6.732		9	39	4.65705	9	40	-2.70987					15	81759000
10	39	3.17821	10	40	0.668895					15	81760000	81761000	0.544293	15	83075148	83075648	3.2		10	39	3.24618	10	40	0.724866					15	81760000	81761000	1.20559	15	83038148	83038648	2.348		10	39	2.49768	10	40	-0.158834					15	81760000
11	39	1.57944	11	40	2.51168					15	81761000	81762000	0.734801	15	83075648	83076148	0.592		11	39	1.6106	11	40	-2.21945					15	81761000	81762000	1.26978	15	83038648	83039148	7.6		11	39	4.78246	11	40	-0.399816					15	81761000
12	39	5.27262	12	40	-0.471776					15	81762000	81763000	0.703801	15	83076148	83076648	5.476		12	39	3.56484	12	40	0.994333					15	81762000	81763000	0.645521	15	83039148	83039648	4.404		12	39	4.32881	12	40	1.41316					15	81762000
13	39	2.76591	13	40	-1.33696					15	81763000	81764000	0.70977	15	83076648	83077148	6.716		13	39	2.847	13	40	-0.127396					15	81763000	81764000	1.59049	15	83039648	83040148	9.3		13	39	2.17102	13	40	0.0917228					15	81763000
14	39	3.07301	14	40	0.0656024					15	81764000	81765000	0.865664	15	83077148	83077648	15.408		14	39	4.34486	14	40	-0.0681959					15	81764000	81765000	0.672401	15	83040148	83040648	3.388		14	39	0	14	40	-2.94666					15	81764000
15	39	4.57375	15	40	1.02633					15	81765000	81766000	0.751932	15	83077648	83078148	0.408		15	39	3.40294	15	40	-1.95921					15	81765000	81766000	0.867038	15	83040648	83041148	6.776		15	39	1.728	15	40	-1.76533					15	81765000
16	39	5.52909	16	40	-0.39995					15	81766000	81767000	0.659804	15	83079148	83079648	0.692		16	39	1.67044	16	40	-4.2399					15	81766000	81767000	0.877722	15	83041148	83041648	15.84		16	39	2.21913	16	40	-2.25684					15	81766000
17	39	1.79473	17	40	-1.42407					15	81767000	81768000	0.379285	15	83079648	83080148	0.108		17	39	4.77375	17	40	-1.40729					15	81767000	81768000	0.774753	15	83041648	83042148	2.284		17	39	2.43823	17	40	-2.24462					15	81767000
18	39	3.01976	18	40	-3.04885					15	81768000	81769000	0.635179	15	83082148	83082648	1.392		18	39	1.75133	18	40	-0.385422					15	81768000	81769000	0.732616	15	83042148	83042648	6.904		18	39	3.70175	18	40	-2.37974					15	81768000
19	39	6.39905	19	40	-2.18568					15	81769000	81770000	1.54625	15	83082648	83083148	0.304		19	39	0	19	40	-2.27278					15	81769000	81770000	0.943748	15	83042648	83043148	5.512		19	39	0.645511	19	40	-4.24285					15	81769000
20	39	5.46667	20	40	-1.10836					15	81770000	81771000	0.90849	15	83083148	83083648	5.504		20	39	1.6228	20	40	-3.46663					15	81770000	81771000	0.713781	15	83043148	83043648	6.992		20	39	2.13777	20	40	-3.051					15	81770000
21	39	4.88174	21	40	-2.77365					15	81771000	81772000	0.500552	15	83083648	83084148	1.78		21	39	2.5289	21	40	-5.1386					15	81771000	81772000	0.760525	15	83043648	83044148	4.696		21	39	3.60746	21	40	-2.76679					15	81771000
22	39	1.47168	22	40	-2.82861					15	81772000	81773000	0.610865	15	83084148	83084648	2.22		22	39	2.74712	22	40	-0.761776					15	81772000	81773000	1.16227	15	83044148	83044648	7.4		22	39	0.634268	22	40	-0.16914					15	81772000
23	39	2.26162	23	40	-1.87434					15	81773000	81774000	0.411859	15	83086148	83086648	4		23	39	6.20625	23	40	1.70939					15	81773000	81774000	0.959537	15	83044648	83045148	8.304		23	39	1.46964	23	40	-5.6977					15	81773000
24	39	4.57814	24	40	-3.61803					15	81774000	81775000	0.499611	15	83086648	83087148	1.5		24	39	2.44966	24	40	-0.963852					15	81774000	81775000	0.554623	15	83045148	83045648	14.98		24	39	1.65257	24	40	-3.68417					15	81774000
25	39	4.21375	25	40	-2.39164					15	81775000	81776000	0.666772	15	83087148	83087648	0.696		25	39	1.32023	25	40	-3.35031					15	81775000	81776000	0.98436	15	83045648	83046148	2.308		25	39	5.99037	25	40	-2.24746					15	81775000
26	39	7.0407	26	40	-1.40623					15	81776000	81777000	1.09097	15	83087648	83088148	0.104		26	39	5.6451	26	40	1.89837					15	81776000	81777000	0.662312	15	83046148	83046648	12.492		26	39	4.19697	26	40	-2.92672					15	81776000
27	39	4.88038	27	40	2.25608					15	81777000	81778000	1.19686	15	83089648	83090148	0.8		27	39	5.14277	27	40	-3.39581					15	81777000	81778000	1.44399	15	83046648	83047148	8.112		27	39	3.61197	27	40	-1.03251					15	81777000
28	39	6.13393	28	40	-1.9072					15	81778000	81779000	0.720237	15	83090148	83090648	0.796		28	39	9.037	28	40	-1.85577					15	81778000	81779000	0.576813	15	83047148	83047648	4.7		28	39	4.51272	28	40	-3.48357					15	81778000
29	39	11.6211	29	40	-2.53151					15	81779000	81780000	0.712007	15	83090648	83091148	0.596		29	39	7.11243	29	40	4.96895					15	81779000	81780000	1.12924	15	83047648	83048148	8.104		29	39	5.0643	29	40	-0.665574					15	81779000
30	39	11.549	30	40	0.240805					15	81780000	81781000	0.415591	15	83091148	83091648	1.4		30	39	10.8866	30	40	-5.17832					15	81780000	81781000	1.03817	15	83048148	83048648	7.912		30	39	11.2496	30	40	7.32082					15	81780000
31	39	8.37436	31	40	1.75966					15	81781000	81782000	0.780747	15	83091648	83092148	1.204		31	39	15.3286	31	40	-1.0066					15	81781000	81782000	0.510097	15	83048648	83049148	8.064		31	39	9.79529	31	40	-5.76557					15	81781000
32	39	2.65521	32	40	4.82779					15	81782000	81783000	0.83625	15	83092148	83092648	0.1		32	39	8.26795	32	40	-4.66062					15	81782000	81783000	0.848979	15	83049148	83049648	7.24		32	39	9.82851	32	40	0.427348					15	81782000
33	39	19.7337	33	40	5.61027					15	81783000	81784000	0.603698	15	83092648	83093148	1.504		33	39	20.8516	33	40	-1.54104					15	81783000	81784000	0.725144	15	83049648	83050148	3.376		33	39	13.3462	33	40	-3.77068					15	81783000
34	39	13.8277	34	40	3.51745					15	81784000	81785000	0.659355	15	83093648	83094148	3.168		34	39	18.0753	34	40	-0.981904					15	81784000	81785000	0.852	15	83050148	83050648	6.516		34	39	22.0677	34	40	-4.55348					15	81784000
35	39	21.7061	35	40	2.29775					15	81785000	81786000	0.771285	15	83094148	83094648	3.232		35	39	22.0831	35	40	-0.371586					15	81785000	81786000	0.349116	15	83050648	83051148	12.832		35	39	37.088	35	40	-1.35282					15	81785000
36	39	24.3731	36	40	-0.718358					15	81786000	81787000	0.610543	15	83095148	83095648	2.98		36	39	28.7038	36	40	-2.55947					15	81786000	81787000	0.928945	15	83051148	83051648	12.52		36	39	32.2699	36	40	-1.16652					15	81786000
37	39	35.9105	37	40	19.0983					15	81787000	81788000	0.60755	15	83095648	83096148	1.02		37	39	28.7186	37	40	2.08619					15	81787000	81788000	1.4184	15	83051648	83052148	6.844		37	39	31.6518	37	40	-0.295419					15	81787000
38	39	110.597	38	40	7.85589					15	81788000	81789000	0.545957	15	83096148	83096648	1.592		38	39	116.188	38	40	17.9303					15	81788000	81789000	0.767372	15	83052148	83052648	2.716		38	39	170.971	38	40	10.3249					15	81788000
39	39	648.878	39	40	21.3695					15	81789000	81790000	0.748894	15	83096648	83097148	0.008		39	39	627.371	39	40	29.3415					15	81789000	81790000	0.501649	15	83052648	83053148	7.18		39	39	695.866	39	40	10.8541					15	81789000
0	40	2.699	0	41	-0.00759958					15	81790000	81791000	0.778148	15	83098148	83098648	11.32		0	40	4.2069	0	41	0.058503					15	81790000	81791000	0.858157	15	83053148	83053648	9.088		0	40	5.74512	0	41	2.713					15	81790000
1	40	2.16348	1	41	3.3661					15	81791000	81792000	1.01566	15	83098648	83099148	4.08		1	40	4.16292	1	41	0.31519					15	81791000	81792000	0.932664	15	83053648	83054148	6.396		1	40	2.69066	1	41	1.44405					15	81791000
2	40	2.90578	2	41	0.0889171					15	81792000	81793000	1.61384	15	83099148	83099648	1.272		2	40	4.98383	2	41	1.97048					15	81792000	81793000	0.910228	15	83054148	83054648	8.736		2	40	3.31115	2	41	2.6314					15	81792000
3	40	6.49933	3	41	1.10172					15	81793000	81794000	1.40769	15	83099648	83100148	8.5		3	40	5.37633	3	41	-1.42632					15	81793000	81794000	1.23172	15	83054648	83055148	5.576		3	40	3.63209	3	41	0.525623					15	81793000
4	40	2.31211	4	41	-0.609085					15	81794000	81795000	0.986165	15	83100148	83100648	1.428		4	40	3.4347	4	41	1.38201					15	81794000	81795000	0.775598	15	83055148	83055648	4.592		4	40	3.92472	4	41	-0.216012					15	81794000
5	40	0	5	41	1.39585					15	81795000	81796000	0.980147	15	83100648	83101148	1.6		5	40	3.11721	5	41	1.40691					15	81795000	81796000	1.06343	15	83055648	83056148	12.892		5	40	2.46848	5	41	0.451447					15	81795000
6	40	0	6	41	-0.882925					15	81796000	81797000	0.500662	15	83101148	83101648	0.888		6	40	0	6	41	-0.688991					15	81796000	81797000	0.663514	15	83056148	83056648	9.34		6	40	1.95335	6	41	0.568991					15	81796000
7	40	2.62825	7	41	3.06951					15	81797000	81798000	0.634762	15	83101648	83102148	1.512		7	40	2.64911	7	41	-3.1834					15	81797000	81798000	0.800884	15	83056648	83057148	2.204		7	40	2.0446	7	41	2.71795					15	81797000
8	40	3.90996	8	41	-1.14839					15	81798000	81799000	1.0681	15	83102648	83103148	4.176		8	40	1.12413	8	41	1.38288					15	81798000	81799000	1.29072	15	83057148	83057648	0.896		8	40	4.63067	8	41	-1.86473					15	81798000
9	40	5.35163	9	41	-1.03656					15	81799000	81800000	1.45942	15	83103148	83103648	6.4		9	40	4.28721	9	41	-1.11597					15	81799000	81800000	1.65974	15	83057648	83058148	6.476		9	40	0.762126	9	41	3.0283					15	81799000
10	40	4.1659	10	41	-0.549561					15	81800000	81801000	1.21494	15	83103648	83104148	2.02		10	40	4.25357	10	41	0.670262					15	81800000	81801000	1.12397	15	83058148	83058648	7.208		10	40	3.40827	10	41	-0.22208					15	81800000
11	40	6.10718	11	41	0.294711					15	81801000	81802000	0.880893	15	83104148	83104648	2.684		11	40	1.40905	11	41	-0.890043					15	81801000	81802000	0.758695	15	83058648	83059148	6.18		11	40	3.26848	11	41	0.560562					15	81801000
12	40	3.22862	12	41	-1.86483					15	81802000	81803000	1.01293	15	83104648	83105148	2.816		12	40	4.72913	12	41	3.81567					15	81802000	81803000	1.239	15	83059148	83059648	12.276		12	40	5.18906	12	41	0.0510812					15	81802000
13	40	2.47534	13	41	-1.22244					15	81803000	81804000	1.15666	15	83105148	83105648	6.996		13	40	3.7209	13	41	-0.0807404					15	81803000	81804000	1.96948	15	83059648	83060148	11.032		13	40	3.98262	13	41	-1.9356					15	81803000
14	40	3.9976	14	41	-1.03623					15	81804000	81805000	3.5627	15	83105648	83106148	5.572		14	40	3.9015	14	41	4.61795					15	81804000	81805000	4.37706	15	83060148	83060648	10.176		14	40	1.06724	14	41	1.26076					15	81804000
15	40	5.08673	15	41	-0.762715					15	81805000	81806000	8.4228	15	83106148	83106648	3.036		15	40	2.14069	15	41	0.758062					15	81805000	81806000	5.89555	15	83060648	83061148	9.132		15	40	2.38047	15	41	-2.52294					15	81805000
16	40	3.79865	16	41	2.09978					15	81806000	81807000	1.89381	15	83108148	83108648	0.392		16	40	0	16	41	-1.40835					15	81806000	81807000	2.88339	15	83061148	83061648	5.688		16	40	2.03086	16	41	-0.28545					15	81806000
17	40	2.92353	17	41	-2.62081					15	81807000	81808000	0.63351	15	83108648	83109148	6.18		17	40	2.98381	17	41	-1.35014					15	81807000	81808000	0.69812	15	83061648	83062148	10.2		17	40	2.19618	17	41	-0.0404788					15	81807000
18	40	1.45995	18	41	-2.92778					15	81808000	81809000	0.885724	15	83109148	83109648	2.5		18	40	4.16928	18	41	-4.3911					15	81808000	81809000	1.00288	15	83062148	83062648	10.364		18	40	2.22686	18	41	-1.26966					15	81808000
19	40	2.49832	19	41	-4.5088					15	81809000	81810000	0.562667	15	83109648	83110148	6.896		19	40	2.45962	19	41	-1.10475					15	81809000	81810000	0.529263	15	83062648	83063148	15.228		19	40	0.543849	19	41	-2.15766					15	81809000
20	40	3.76674	20	41	-2.06751					15	81810000	81811000	0.904033	15	83110148	83110648	6.032		20	40	1.45957	20	41	-3.28256					15	81810000	81811000	1.13191	15	83063148	83063648	14		20	40	1.9322	20	41	-2.97786					15	81810000
21	40	2.31065	21	41	-0.477277					15	81811000	81812000	0.481349	15	83110648	83111148	1.6		21	40	0	21	41	-2.73203					15	81811000	81812000	0.769162	15	83063648	83064148	11.784		21	40	2.43171	21	41	-1.07815					15	81811000
22	40	2.48599	22	41	-2.64764					15	81812000	81813000	0.460103	15	83111648	83112148	0.8		22	40	4.61062	22	41	-5.1386					15	81812000	81813000	0.725386	15	83064148	83064648	7.204		22	40	5.26636	22	41	-1.87331					15	81812000
23	40	3.69506	23	41	-3.23261					15	81813000	81814000	0.543937	15	83112648	83113148	7.86		23	40	7.34049	23	41	-3.26699					15	81813000	81814000	0.423661	15	83064648	83065148	5.432		23	40	0	23	41	-5.4355					15	81813000
24	40	2.23507	24	41	-3.35489					15	81814000	81815000	0.64009	15	83113148	83113648	0.04		24	40	4.95525	24	41	0.0749628					15	81814000	81815000	0.715785	15	83065148	83065648	5.892		24	40	2.30563	24	41	-5.1828					15	81814000
25	40	3.77926	25	41	0.461639					15	81815000	81816000	0.476659	15	83114148	83114648	1.6		25	40	2.89169	25	41	0.0258239					15	81815000	81816000	0.626856	15	83065648	83066148	7.524		25	40	4.06974	25	41	-0.811237					15	81815000
26	40	5.12357	26	41	1.27998					15	81816000	81817000	0.435864	15	83114648	83115148	0.8		26	40	8.50497	26	41	-3.53632					15	81816000	81817000	0.34406	15	83066148	83066648	1.98		26	40	3.76018	26	41	-3.65161					15	81816000
27	40	9.19468	27	41	-4.17974					15	81817000	81818000	0.612299	15	83115648	83116148	5.792		27	40	3.62619	27	41	-2.0993					15	81817000	81818000	0.387861	15	83066648	83067148	7.116		27	40	6.07579	27	41	-2.59258					15	81817000
28	40	5.5017	28	41	1.08454					15	81818000	81819000	0.415496	15	83116148	83116648	0.408		28	40	5.64433	28	41	5.67873					15	81818000	81819000	0.443791	15	83067148	83067648	4.404		28	40	4.10963	28	41	5.41439					15	81818000
29	40	5.42489	29	41	-1.96478					15	81819000	81820000	0.421537	15	83117148	83117648	0.8		29	40	13.0258	29	41	-0.397687					15	81819000	81820000	0.730282	15	83067648	83068148	3.772		29	40	7.49243	29	41	-1.08809					15	81819000
30	40	10.3728	30	41	-1.84307					15	81820000	81821000	0.48196	15	83118148	83118648	7.2		30	40	5.21468	30	41	-6.44236					15	81820000	81821000	0.556652	15	83068148	83068648	2.024		30	40	18.0348	30	41	2.88326					15	81820000
31	40	12.6117	31	41	-2.60833					15	81821000	81822000	0.393605	15	83118648	83119148	5.096		31	40	10.1544	31	41	-0.523458					15	81821000	81822000	0.818808	15	83068648	83069148	11.164		31	40	5.81243	31	41	4.03032					15	81821000
32	40	16.5438	32	41	-6.27417					15	81822000	81823000	0.527141	15	83119148	83119648	0.404		32	40	7.42538	32	41	4.59783					15	81822000	81823000	0.551814	15	83069148	83069648	3.92		32	40	13.0523	32	41	0.987504					15	81822000
33	40	18.3903	33	41	-1.12842					15	81823000	81824000	0.252128	15	83120148	83120648	4.176		33	40	11.687	33	41	-3.32458					15	81823000	81824000	0.322121	15	83069648	83070148	7.192		33	40	10.1573	33	41	-4.0546					15	81823000
34	40	17.6465	34	41	-3.98863					15	81824000	81825000	0.468721	15	83120648	83121148	0.816		34	40	13.6991	34	41	-1.69637					15	81824000	81825000	0.753354	15	83070148	83070648	15.016		34	40	11.0475	34	41	-2.37913					15	81824000
35	40	18.2067	35	41	7.66863					15	81825000	81826000	0.498019	15	83121148	83121648	2.684		35	40	16.2354	35	41	3.67835					15	81825000	81826000	0.728413	15	83070648	83071148	8.972		35	40	16.4862	35	41	-5.35069					15	81825000
36	40	17.6776	36	41	-0.194198					15	81826000	81827000	0.355602	15	83121648	83122148	6.404		36	40	16.7515	36	41	1.88771					15	81826000	81827000	0.579227	15	83071148	83071648	10.528		36	40	19.8545	36	41	-5.37072					15	81826000
37	40	41.2813	37	41	10.2284					15	81827000	81828000	0.412798	15	83122148	83122648	1.02		37	40	25.5432	37	41	-3.61761					15	81827000	81828000	0.777711	15	83071648	83072148	5.8		37	40	25.6796	37	41	7.14877					15	81827000
38	40	36.7389	38	41	5.25056					15	81828000	81829000	0.442268	15	83122648	83123148	0.784		38	40	48.7853	38	41	11.7788					15	81828000	81829000	0.742541	15	83072148	83072648	7.876		38	40	45.3249	38	41	12.7268					15	81828000
39	40	66.7185	39	41	9.04013					15	81829000	81830000	0.49103	15	83123148	83123648	8.168		39	40	78.6405	39	41	15.0122					15	81829000	81830000	0.406572	15	83072648	83073148	7.124		39	40	69.1291	39	41	4.69626					15	81829000
40	40	513.029	40	41	94.7981					15	81830000	81831000	0.866472	15	83123648	83124148	16.652		40	40	550.124	40	41	102.797					15	81830000	81831000	0.426495	15	83073148	83073648	8.28		40	40	594.383	40	41	85.8411					15	81830000
0	41	2.6997	0	42	-0.516151					15	81831000	81832000	0.545288	15	83124148	83124648	5.88		0	41	2.7874	0	42	2.51535					15	81831000	81832000	0.646031	15	83073648	83074148	16.248		0	41	5.4702	0	42	1.49192					15	81831000
1	41	6.1287	1	42	0.569028					15	81832000	81833000	0.30709	15	83124648	83125148	1.216		1	41	3.10009	1	42	3.4011					15	81832000	81833000	0.710103	15	83074148	83074648	13.46		1	41	4.25795	1	42	0.5523					15	81832000
2	41	2.90942	2	42	2.3659					15	81833000	81834000	0.420649	15	83125148	83125648	5.992		2	41	4.81398	2	42	-0.426519					15	81833000	81834000	0.920518	15	83074648	83075148	8.716		2	41	5.5046	2	42	-1.00431					15	81833000
3	41	3.98292	3	42	-0.655259					15	81834000	81835000	0.458552	15	83125648	83126148	3.796		3	41	1.47868	3	42	1.26325					15	81834000	81835000	0.42015	15	83075148	83075648	5.096		3	41	3.46102	3	42	-1.09314					15	81834000
4	41	2.33581	4	42	2.21855					15	81835000	81836000	0.426268	15	83126148	83126648	5.856		4	41	4.35141	4	42	0.520498					15	81835000	81836000	0.54851	15	83075648	83076148	14.196		4	41	2.78469	4	42	2.10688					15	81835000
5	41	4.40755	5	42	-0.523587					15	81836000	81837000	0.50271	15	83126648	83127148	11.156		5	41	4.44401	5	42	-1.69434					15	81836000	81837000	0.361276	15	83076148	83076648	3.212		5	41	3.52075	5	42	2.3875					15	81836000
6	41	2.19918	6	42	-3.0117					15	81837000	81838000	0.490738	15	83127148	83127648	0.392		6	41	2.41931	6	42	3.84002					15	81837000	81838000	0.170761	15	83076648	83077148	10.924		6	41	3.71039	6	42	2.6604					15	81837000
7	41	6.22561	7	42	-0.999557					15	81838000	81839000	0.373213	15	83127648	83128148	1.504		7	41	0	7	42	-0.169388					15	81838000	81839000	0.576952	15	83077148	83077648	21.888		7	41	5.93535	7	42	1.41278					15	81838000
8	41	2.08591	8	42	-0.763842					15	81839000	81840000	0.406569	15	83128148	83128648	4.848		8	41	4.64538	8	42	0.47982					15	81839000	81840000	0.572714	15	83078148	83078648	0.584		8	41	1.43287	8	42	0.764757					15	81839000
9	41	2.28034	9	42	-0.593688					15	81840000	81841000	0.300673	15	83128648	83129148	17.644		9	41	2.23023	9	42	1.56259					15	81840000	81841000	0.616553	15	83078648	83079148	1.312		9	41	6.4106	9	42	3.43318					15	81840000
10	41	2.85474	10	42	-2.14436					15	81841000	81842000	0.24965	15	83129148	83129648	2.304		10	41	4.10506	10	42	-1.09782					15	81841000	81842000	0.74748	15	83079148	83079648	1.884		10	41	3.24992	10	42	-1.72499					15	81841000
11	41	3.79171	11	42	1.44328					15	81842000	81843000	0.390328	15	83129648	83130148	1.88		11	41	2.63866	11	42	1.33975					15	81842000	81843000	0.687397	15	83079648	83080148	2.816		11	41	4.12766	11	42	-1.85947					15	81842000
12	41	1.73067	12	42	-3.497					15	81843000	81844000	0.680566	15	83130148	83130648	1.82		12	41	7.44417	12	42	-1.00342					15	81843000	81844000	1.25721	15	83080148	83080648	0.004		12	41	3.71938	12	42	-0.686118					15	81843000
13	41	2.47796	13	42	-3.5955					15	81844000	81845000	0.581292	15	83130648	83131148	2.368		13	41	3.65406	13	42	-0.729766					15	81844000	81845000	0.949334	15	83080648	83081148	2.384		13	41	1.8403	13	42	0.728652					15	81844000
14	41	2.77607	14	42	1.36907					15	81845000	81846000	0.554973	15	83131148	83131648	3.128		14	41	8.46625	14	42	-1.62095					15	81845000	81846000	0.411574	15	83081148	83081648	4.184		14	41	5.15166	14	42	-1.42221					15	81845000
15	41	3.16929	15	42	-0.555875					15	81846000	81847000	0.399654	15	83131648	83132148	3.484		15	41	4.72776	15	42	-1.50073					15	81846000	81847000	0.448511	15	83081648	83082148	2.232		15	41	1.49096	15	42	-0.964995					15	81846000
16	41	6.16018	16	42	-3.932					15	81847000	81848000	0.434986	15	83132148	83132648	4.128		16	41	2.69155	16	42	-1.85966					15	81847000	81848000	0.830834	15	83082148	83082648	2.168		16	41	3.86035	16	42	-0.994637					15	81847000
17	41	1.57779	17	42	-4.0604					15	81848000	81849000	0.379857	15	83133148	83133648	1.496		17	41	2.88976	17	42	-2.8235					15	81848000	81849000	0.870925	15	83082648	83083148	8.42		17	41	4.24722	17	42	-1.70169					15	81848000
18	41	1.41982	18	42	0.764414					15	81849000	81850000	0.553054	15	83133648	83134148	8.904		18	41	0	18	42	-0.0777318					15	81849000	81850000	0.37984	15	83083148	83083648	2.78		18	41	3.17114	18	42	-0.14045					15	81849000
19	41	0	19	42	-3.37568					15	81850000	81851000	0.530974	15	83134148	83134648	4.172		19	41	3.44995	19	42	-1.67247					15	81850000	81851000	0.471432	15	83083648	83084148	2.928		19	41	2.44894	19	42	-1.92239					15	81850000
20	41	2.61649	20	42	-1.55219					15	81851000	81852000	0.549758	15	83134648	83135148	18.548		20	41	1.44984	20	42	-2.49543					15	81851000	81852000	0.803468	15	83084148	83084648	0.6		20	41	1.80884	20	42	-3.16487					15	81851000
21	41	4.39782	21	42	-2.80754					15	81852000	81853000	0.550172	15	83135148	83135648	6.376		21	41	2.19417	21	42	-3.51972					15	81852000	81853000	0.543848	15	83084648	83085148	1		21	41	3.90505	21	42	-1.80307					15	81852000
22	41	2.43666	22	42	-3.81726					15	81853000	81854000	0.334561	15	83135648	83136148	0.304		22	41	0	22	42	-2.16705					15	81853000	81854000	0.452302	15	83085148	83085648	0.504		22	41	3.32519	22	42	-1.7631					15	81853000
23	41	2.08199	23	42	-3.50549					15	81854000	81855000	0.450601	15	83136148	83136648	0.6		23	41	2.10541	23	42	-3.44923					15	81854000	81855000	0.813902	15	83085648	83086148	0.592		23	41	0	23	42	-2.0572					15	81854000
24	41	2.21451	24	42	-0.569775					15	81855000	81856000	0.502859	15	83136648	83137148	5.976		24	41	5.70606	24	42	2.44796					15	81855000	81856000	0.971993	15	83086148	83086648	2.4		24	41	0.514901	24	42	-2.53365					15	81855000
25	41	6.31474	25	42	0.0276634					15	81856000	81857000	0.510102	15	83137148	83137648	1.612		25	41	5.94492	25	42	0.874803					15	81856000	81857000	0.573006	15	83086648	83087148	3.604		25	41	5.17856	25	42	-1.1647					15	81856000
26	41	7.45088	26	42	-3.65149					15	81857000	81858000	0.630111	15	83137648	83138148	4.276		26	41	2.70568	26	42	1.44415					15	81857000	81858000	0.970436	15	83087148	83087648	5.08		26	41	2.66559	26	42	-3.25055					15	81857000
27	41	2.35006	27	42	-1.92754					15	81858000	81859000	0.499552	15	83138148	83138648	4.024		27	41	4.5073	27	42	-0.368433					15	81858000	81859000	0.427358	15	83087648	83088148	0.92		27	41	4.09432	27	42	0.146104					15	81858000
28	41	8.02314	28	42	-0.183466					15	81859000	81860000	0.540165	15	83138648	83139148	12.704		28	41	12.7007	28	42	-0.375242					15	81859000	81860000	0.586163	15	83088148	83088648	4.86		28	41	12.5227	28	42	-1.13968					15	81859000
29	41	5.44412	29	42	-0.0234895					15	81860000	81861000	0.436451	15	83139148	83139648	0.008		29	41	7.10241	29	42	-0.170707					15	81860000	81861000	0.407305	15	83088648	83089148	5.408		29	41	6.50511	29	42	2.12147					15	81860000
30	41	7.67983	30	42	-2.9298					15	81861000	81862000	0.36188	15	83139648	83140148	0.292		30	41	3.30254	30	42	-1.65794					15	81861000	81862000	0.880922	15	83089148	83089648	1.836		30	41	12.8723	30	42	-2.29701					15	81861000
31	41	7.52367	31	42	-6.3456					15	81862000	81863000	0.391313	15	83140148	83140648	5.66		31	41	9.86954	31	42	-1.98728					15	81862000	81863000	0.691543	15	83089648	83090148	3.488		31	41	14.7443	31	42	-6.83372					15	81862000
32	41	4.57783	32	42	-0.0537578					15	81863000	81864000	0.499425	15	83140648	83141148	6.04		32	41	15.7588	32	42	-3.05787					15	81863000	81864000	0.207126	15	83090148	83090648	0.608		32	41	12.5655	32	42	-0.975008					15	81863000
33	41	10.5876	33	42	-0.407486					15	81864000	81865000	0.401118	15	83141148	83141648	0.008		33	41	8.76142	33	42	0.540439					15	81864000	81865000	0.461898	15	83090648	83091148	1.988		33	41	8.5704	33	42	0.536193					15	81864000
34	41	8.79137	34	42	2.18511					15	81865000	81866000	0.569252	15	83141648	83142148	1.6		34	41	11.5316	34	42	0.413147					15	81865000	81866000	0.890966	15	83091148	83091648	1.908		34	41	11.5489	34	42	2.48177					15	81865000
35	41	21.7976	35	42	-3.292					15	81866000	81867000	0.48137	15	83142648	83143148	4.488		35	41	18.3593	35	42	-0.709695					15	81866000	81867000	0.908415	15	83091648	83092148	2		35	41	10.2503	35	42	-2.70937					15	81866000
36	41	15.7148	36	42	1.57341					15	81867000	81868000	0.844154	15	83143148	83143648	0.312		36	41	18.4947	36	42	3.84393					15	81867000	81868000	0.559145	15	83092148	83092648	2.2		36	41	12.4683	36	42	1.58797					15	81867000
37	41	28.6244	37	42	-0.419888					15	81868000	81869000	0.884139	15	83143648	83144148	3		37	41	15.6934	37	42	3.15262					15	81868000	81869000	1.69733	15	83092648	83093148	3.856		37	41	28.1698	37	42	-1.98803					15	81868000
38	41	27.4336	38	42	15.1289					15	81869000	81870000	0.299598	15	83144148	83144648	0.792		38	41	35.2358	38	42	6.68038					15	81869000	81870000	0.792904	15	83093148	83093648	11.52		38	41	38.7018	38	42	-1.8065					15	81869000
39	41	37.9231	39	42	10.8488					15	81870000	81871000	0.555591						39	41	45.8672	39	42	12.348					15	81870000	81871000	0.620009	15	83093648	83094148	6.008		39	41	39.6963	39	42	-0.595306					15	81870000
40	41	140.147	40	42	11.7871					15	81871000	81872000	0.243048						40	41	152.096	40	42	15.276					15	81871000	81872000	0.8164	15	83094148	83094648	2.312		40	41	144.116	40	42	-4.09426					15	81871000
41	41	558.068	41	42	7.06441					15	81872000	81873000	0.433391						41	41	593.291	41	42	15.8507					15	81872000	81873000	0.660039	15	83094648	83095148	1.504		41	41	591.8	41	42	6.03559					15	81872000
0	42	2.13825	0	43	-1.56506					15	81873000	81874000	0.772492						0	42	5.19065	0	43	-1.52114					15	81873000	81874000	1.02542	15	83095148	83095648	1.704		0	42	4.19482	0	43	-0.190307					15	81873000
1	42	3.27633	1	43	2.62093					15	81874000	81875000	0.689509						1	42	6.13	1	43	-1.0736					15	81874000	81875000	0.6865	15	83095648	83096148	1.192		1	42	3.3095	1	43	1.77353					15	81874000
2	42	5.1285	2	43	0.15433					15	81875000	81876000	0.485599						2	42	2.35838	2	43	0.804772					15	81875000	81876000	0.441612	15	83096148	83096648	5.48		2	42	1.80959	2	43	2.55788					15	81875000
3	42	2.16524	3	43	0.23295					15	81876000	81877000	0.488914						3	42	4.10675	3	43	-2.7849					15	81876000	81877000	0.752776	15	83096648	83097148	3.832		3	42	1.78006	3	43	-1.08874					15	81876000
4	42	5.09975	4	43	0.449048					15	81877000	81878000	0.312266						4	42	3.4255	4	43	-0.378293					15	81877000	81878000	0.534936	15	83097148	83097648	0.792		4	42	5.04228	4	43	-2.8732					15	81877000
5	42	2.42131	5	43	-1.71748					15	81878000	81879000	0.208596						5	42	1.27506	5	43	-0.669006					15	81878000	81879000	0.266786	15	83097648	83098148	2.892		5	42	5.3882	5	43	-2.11504					15	81878000
6	42	0	6	43	-2.9449					15	81879000	81880000	0.321266						6	42	6.87712	6	43	-1.1672					15	81879000	81880000	0.262604	15	83098148	83098648	5.388		6	42	5.7297	6	43	-3.0007					15	81879000
7	42	2.08254	7	43	2.4623					15	81880000	81881000	0.629975						7	42	2.93891	7	43	-1.97921					15	81880000	81881000	0.462278	15	83098648	83099148	6.828		7	42	4.55418	7	43	0.620298					15	81880000
8	42	2.39226	8	43	3.85783					15	81881000	81882000	0.744363						8	42	3.66322	8	43	-0.292319					15	81881000	81882000	0.217439	15	83099148	83099648	3.088		8	42	3.98216	8	43	2.34298					15	81881000
9	42	2.64061	9	43	0.862119					15	81882000	81883000	0.526123						9	42	4.82509	9	43	-1.49511					15	81882000	81883000	0.128279	15	83099648	83100148	6.08		9	42	6.73078	9	43	-0.202122					15	81882000
10	42	1.17254	10	43	1.80051					15	81883000	81884000	0.594571						10	42	2.24838	10	43	0.73137					15	81883000	81884000	0.478753	15	83100148	83100648	3.732		10	42	1.65731	10	43	-1.70521					15	81883000
11	42	4.84758	11	43	-0.467447					15	81884000	81885000	0.60161						11	42	4.77455	11	43	-3.3462					15	81884000	81885000	1.17688	15	83100648	83101148	0.192		11	42	1.61253	11	43	-1.83044					15	81884000
12	42	0	12	43	-0.987349					15	81885000	81886000	0.379888						12	42	2.52528	12	43	-3.4348					15	81885000	81886000	0.725445	15	83101148	83101648	7.8		12	42	2.88098	12	43	-0.668091					15	81885000
13	42	0	13	43	-1.64037					15	81886000	81887000	0.747773						13	42	2.89873	13	43	0.830758					15	81886000	81887000	0.79323	15	83101648	83102148	1.9		13	42	4.39695	13	43	-0.703508					15	81886000
14	42	5.06947	14	43	-0.609221					15	81887000	81888000	0.575237						14	42	2.11385	14	43	-1.65691					15	81887000	81888000	0.658287	15	83102148	83102648	1.908		14	42	2.35369	14	43	-0.551688					15	81887000
15	42	3.25642	15	43	-2.79136					15	81888000	81889000	0.438311						15	42	2.34757	15	43	-2.16906					15	81888000	81889000	0.487115	15	83102648	83103148	3.964		15	42	2.92591	15	43	-0.339282					15	81888000
16	42	0	16	43	-1.8141					15	81889000	81890000	1.01837						16	42	2.11004	16	43	-2.69643					15	81889000	81890000	1.37333	15	83103148	83103648	9.412		16	42	3.01926	16	43	-1.69339					15	81889000
17	42	0	17	43	0.233654					15	81890000	81891000	0.455964						17	42	1.2764	17	43	-2.75187					15	81890000	81891000	0.751765	15	83103648	83104148	3.316		17	42	2.44411	17	43	-0.783911					15	81890000
18	42	4.96301	18	43	-2.0095					15	81891000	81892000	0.397641						18	42	4.16217	18	43	-1.99607					15	81891000	81892000	0.521303	15	83104148	83104648	6.16		18	42	4.14725	18	43	-1.73801					15	81891000
19	42	0.971923	19	43	-1.54651					15	81892000	81893000	0.567499						19	42	2.71863	19	43	-2.45816					15	81892000	81893000	0.562798	15	83104648	83105148	12.98		19	42	2.51841	19	43	-3.05816					15	81892000
20	42	2.95661	20	43	-1.56369					15	81893000	81894000	0.785276						20	42	2.05927	20	43	-0.882559					15	81893000	81894000	0.518357	15	83105148	83105648	9.268		20	42	1.44173	20	43	-3.9019					15	81893000
21	42	1.87646	21	43	0.222921					15	81894000	81895000	0.811488						21	42	1.21268	21	43	-2.19335					15	81894000	81895000	0.537377	15	83105648	83106148	2.176		21	42	2.98363	21	43	-1.66413					15	81894000
22	42	1.05784	22	43	-1.25003					15	81895000	81896000	0.473851						22	42	2.75915	22	43	-3.51056					15	81895000	81896000	0.999242	15	83106148	83106648	2.816		22	42	3.2201	22	43	-1.68515					15	81895000
23	42	1.57881	23	43	-2.0333					15	81896000	81897000	0.389698						23	42	1.68937	23	43	-3.36239					15	81896000	81897000	0.611921	15	83106648	83107148	3.1		23	42	3.1413	23	43	-1.91029					15	81896000
24	42	4.74483	24	43	0.107914					15	81897000	81898000	0.496484						24	42	7.82036	24	43	-2.1634					15	81897000	81898000	0.470237	15	83107148	83107648	1.204		24	42	2.90185	24	43	-2.94331					15	81897000
25	42	5.59706	25	43	-0.577367					15	81898000	81899000	0.80199						25	42	6.5059	25	43	-3.24773					15	81898000	81899000	0.491776	15	83107648	83108148	2.992		25	42	4.533	25	43	-1.51425					15	81898000
26	42	2.20161	26	43	-0.0414555					15	81899000	81900000	0.687276						26	42	7.36325	26	43	-2.77688					15	81899000	81900000	0.826553	15	83108148	83108648	4.804		26	42	2.73925	26	43	2.67902					15	81899000
27	42	4.24336	27	43	0.327531					15	81900000	81901000	0.830197						27	42	5.87357	27	43	0.324489					15	81900000	81901000	0.913142	15	83108648	83109148	3.496		27	42	6.4633	27	43	2.94366					15	81900000
28	42	6.34633	28	43	-4.91976					15	81901000	81902000	0.899754						28	42	6.23136	28	43	0.475639					15	81901000	81902000	0.67122	15	83109148	83109648	1.776		28	42	5.54722	28	43	-1.64973					15	81901000
29	42	6.91511	29	43	1.79004					15	81902000	81903000	0.653446						29	42	6.85129	29	43	0.990498					15	81902000	81903000	0.874015	15	83109648	83110148	10.104		29	42	9.22977	29	43	0.300012					15	81902000
30	42	6.0688	30	43	1.71888					15	81903000	81904000	0.570567						30	42	7.53016	30	43	-4.87106					15	81903000	81904000	0.712525	15	83110148	83110648	4.228		30	42	7.07279	30	43	-1.28804					15	81903000
31	42	3.1773	31	43	0.381097					15	81904000	81905000	0.596334						31	42	7.75762	31	43	0.76773					15	81904000	81905000	0.262662	15	83110648	83111148	4.056		31	42	3.15528	31	43	-1.60484					15	81904000
32	42	10.0782	32	43	-3.03607					15	81905000	81906000	0.629816						32	42	7.33513	32	43	-5.97422					15	81905000	81906000	0.61923	15	83111148	83111648	4.84		32	42	9.73899	32	43	-3.25358					15	81905000
33	42	10.4445	33	43	-3.55054					15	81906000	81907000	0.673138						33	42	11.7014	33	43	-3.27249					15	81906000	81907000	0.712649	15	83111648	83112148	1.704		33	42	12.1142	33	43	-3.03473					15	81906000
34	42	13.9011	34	43	0.99117					15	81907000	81908000	0.540165						34	42	12.4991	34	43	-3.20042					15	81907000	81908000	0.723055	15	83112148	83112648	0.9		34	42	15.1068	34	43	-0.226396					15	81907000
35	42	9.488	35	43	-1.78667					15	81908000	81909000	0.766548						35	42	12.5183	35	43	-1.23639					15	81908000	81909000	0.363079	15	83112648	83113148	0.6		35	42	11.2186	35	43	-1.35054					15	81908000
36	42	15.7024	36	43	-4.20793					15	81909000	81910000	0.436085						36	42	18.5249	36	43	-1.78648					15	81909000	81910000	0.394188	15	83113148	83113648	2.084		36	42	17.189	36	43	0.0813107					15	81909000
37	42	15.4891	37	43	-1.44458					15	81910000	81911000	0.361609						37	42	19.7596	37	43	2.98784					15	81910000	81911000	0.578185	15	83113648	83114148	3.608		37	42	15.851	37	43	-5.10511					15	81910000
38	42	33.5249	38	43	2.86331					15	81911000	81912000	0.484114						38	42	25.9914	38	43	3.18567					15	81911000	81912000	0.459176	15	83114148	83114648	3.184		38	42	19.2145	38	43	-0.403505					15	81911000
39	42	33.0318	39	43	9.13911					15	81912000	81913000	0.333288						39	42	35.805	39	43	-1.17782					15	81912000	81913000	0.503069	15	83114648	83115148	4.828		39	42	25.3797	39	43	0.188659					15	81912000
40	42	40.6701	40	43	4.17443					15	81913000	81914000	0.841176						40	42	46.131	40	43	2.96456					15	81913000	81914000	0.588586	15	83115148	83115648	3.684		40	42	30.9057	40	43	-0.738354					15	81913000
41	42	52.4134	41	43	12.2418					15	81914000	81915000	0.675284						41	42	65.1497	41	43	19.2487					15	81914000	81915000	0.584262	15	83115648	83116148	13.376		41	42	64.3106	41	43	13.4751					15	81914000
42	42	439.626	42	43	46.2357					15	81915000	81916000	0.508003						42	42	442.561	42	43	57.4747					15	81915000	81916000	0.674142	15	83116148	83116648	4.828		42	42	435.762	42	43	64.7833					15	81915000
0	43	1.03864	0	44	2.92612					15	81916000	81917000	0.516348						0	43	1.10286	0	44	-2.5748					15	81916000	81917000	1.15522	15	83116648	83117148	5.376		0	43	2.46069	0	44	-2.6012					15	81916000
1	43	5.27533	1	44	-1.42455					15	81917000	81918000	1.07255						1	43	1.6017	1	44	-1.44948					15	81917000	81918000	1.37667	15	83117148	83117648	3.62		1	43	4.47643	1	44	-0.800869					15	81917000
2	43	2.86163	2	44	3.32972					15	81918000	81919000	0.8631						2	43	3.53367	2	44	-0.507447					15	81918000	81919000	1.29974	15	83117648	83118148	9.496		2	43	5.31508	2	44	0.719366					15	81918000
3	43	2.99555	3	44	1.53228					15	81919000	81920000	0.649199						3	43	0	3	44	-1.22892					15	81919000	81920000	0.73217	15	83118148	83118648	2.512		3	43	1.72516	3	44	-0.234368					15	81919000
4	43	3.26955	4	44	-1.46921					15	81920000	81921000	0.604384						4	43	2.46521	4	44	-0.389773					15	81920000	81921000	0.620065	15	83118648	83119148	6.288		4	43	0	4	44	-1.81041					15	81920000
5	43	1.16372	5	44	-1.14227					15	81921000	81922000	0.657918						5	43	2.23599	5	44	-1.18165					15	81921000	81922000	0.613836	15	83119148	83119648	1.02		5	43	0.820357	5	44	3.46393					15	81921000
6	43	0	6	44	-2.8812					15	81922000	81923000	0.564723						6	43	1.8022	6	44	1.88741					15	81922000	81923000	0.665761	15	83119648	83120148	5.292		6	43	0	6	44	-0.913459					15	81922000
7	43	5.474	7	44	-1.45587					15	81923000	81924000	1.15455						7	43	1.05789	7	44	3.31531					15	81923000	81924000	0.965275	15	83120148	83120648	6.868		7	43	3.6896	7	44	-0.879054					15	81923000
8	43	6.93993	8	44	1.12075					15	81924000	81925000	1.39841						8	43	2.81598	8	44	2.73987					15	81924000	81925000	0.716352	15	83120648	83121148	4.82		8	43	5.48438	8	44	-1.46719					15	81924000
9	43	4.01822	9	44	0.422492					15	81925000	81926000	0.807431						9	43	1.68829	9	44	0.254333					15	81925000	81926000	1.19971	15	83121148	83121648	7.544		9	43	3.01528	9	44	2.06752					15	81925000
10	43	5.03481	10	44	-0.129568					15	81926000	81927000	0.759871						10	43	3.99387	10	44	-3.1834					15	81926000	81927000	0.922232	15	83121648	83122148	17.916		10	43	1.59239	10	44	2.65634					15	81926000
11	43	2.84945	11	44	-0.483866					15	81927000	81928000	0.447737						11	43	0	11	44	-0.529743					15	81927000	81928000	0.657841	15	83122148	83122648	9.812		11	43	1.55186	11	44	-3.2976					15	81927000
12	43	2.41695	12	44	0.091515					15	81928000	81929000	0.286401						12	43	0	12	44	-1.55914					15	81928000	81929000	0.449802	15	83122648	83123148	7.524		12	43	2.80391	12	44	-0.698471					15	81928000
13	43	1.85663	13	44	-3.4043					15	81929000	81930000	0.881676						13	43	4.35946	13	44	-2.05665					15	81929000	81930000	1.286	15	83123148	83123648	7.704		13	43	2.86359	13	44	-2.42561					15	81929000
14	43	2.98628	14	44	-0.595694					15	81930000	81931000	1.14012						14	43	1.97159	14	44	-2.02008					15	81930000	81931000	3.14384	15	83123648	83124148	6.504		14	43	3.11661	14	44	-3.5671					15	81930000
15	43	0.909041	15	44	-0.293516					15	81931000	81932000	1.32447						15	43	1.56574	15	44	-0.502902					15	81931000	81932000	1.38573	15	83124148	83124648	9.892		15	43	3.43662	15	44	-2.94137					15	81931000
16	43	1.9982	16	44	-2.22681					15	81932000	81933000	0.780743						16	43	1.15187	16	44	-3.7348					15	81932000	81933000	2.44098	15	83124648	83125148	5.608		16	43	2.19751	16	44	1.51533					15	81932000
17	43	4.16565	17	44	-3.8123					15	81933000	81934000	0.59885						17	43	1.21783	17	44	-0.851296					15	81933000	81934000	0.761139	15	83125148	83125648	9.936		17	43	3.22999	17	44	-3.8909					15	81933000
18	43	2.0509	18	44	-3.932					15	81934000	81935000	0.757638						18	43	2.10383	18	44	-1.07863					15	81934000	81935000	2.4643	15	83125648	83126148	12.368		18	43	2.40779	18	44	-4.0139					15	81934000
19	43	2.65209	19	44	-1.47488					15	81935000	81936000	0.748793						19	43	1.78174	19	44	-1.61739					15	81935000	81936000	0.794133	15	83126148	83126648	3.684		19	43	1.22954	19	44	-2.37327					15	81935000
20	43	2.78391	20	44	-2.74891					15	81936000	81937000	0.591963						20	43	3.50854	20	44	-2.83491					15	81936000	81937000	1.66029	15	83126648	83127148	5.808		20	43	0.538899	20	44	-2.23979					15	81936000
21	43	4.73172	21	44	-1.94464					15	81937000	81938000	1.01179						21	43	2.36135	21	44	-4.3911					15	81937000	81938000	2.7972	15	83127148	83127648	8.184		21	43	2.94247	21	44	-1.0438					15	81937000
22	43	3.43397	22	44	-1.94062					15	81938000	81939000	1.64895						22	43	1.22184	22	44	-2.02553					15	81938000	81939000	1.79766	15	83127648	83128148	4.524		22	43	3.10155	22	44	-2.78188					15	81938000
23	43	2.8418	23	44	-2.55465					15	81939000	81940000	0.482322						23	43	1.56381	23	44	-2.60806					15	81939000	81940000	1.35251	15	83128148	83128648	3		23	43	3.07291	23	44	-3.35345					15	81939000
24	43	5.19221	24	44	-0.527841					15	81940000	81941000	1.03778						24	43	2.9752	24	44	-0.863105					15	81940000	81941000	1.97184	15	83128648	83129148	8.912		24	43	2.25519	24	44	-2.50926					15	81940000
25	43	4.73723	25	44	0.705					15	81941000	81942000	1.3236						25	43	2.12467	25	44	-2.22481					15	81941000	81942000	1.92593	15	83129148	83129648	3.292		25	43	3.92125	25	44	1.99824					15	81941000
26	43	5.52794	26	44	-3.76196					15	81942000	81943000	1.17643						26	43	2.85422	26	44	-0.222172					15	81942000	81943000	1.35388	15	83129648	83130148	3.8		26	43	8.37672	26	44	-2.43743					15	81942000
27	43	6.18063	27	44	-3.11211					15	81943000	81944000	0.600248						27	43	6.24359	27	44	2.1333					15	81943000	81944000	0.87143	15	83130148	83130648	10.764		27	43	8.93346	27	44	3.54099					15	81943000
28	43	1.25114	28	44	1.25118					15	81944000	81945000	0.680096						28	43	6.71764	28	44	-2.85294					15	81944000	81945000	0.579691	15	83130648	83131148	5.624		28	43	4.66747	28	44	3.18649					15	81944000
29	43	8.31984	29	44	-1.35962					15	81945000	81946000	0.794128						29	43	7.5971	29	44	-1.46304					15	81945000	81946000	0.589131	15	83131148	83131648	5.004		29	43	6.98691	29	44	-1.97874					15	81945000
30	43	10.2607	30	44	-3.87841					15	81946000	81947000	0.887169						30	43	3.83304	30	44	-3.01372					15	81946000	81947000	1.04233	15	83131648	83132148	6.884		30	43	7.54606	30	44	-1.31927					15	81946000
31	43	9.3797	31	44	-4.41807					15	81947000	81948000	0.627271						31	43	9.95583	31	44	-4.2281					15	81947000	81948000	1.06744	15	83132148	83132648	9.416		31	43	7.76496	31	44	-4.01202					15	81947000
32	43	6.48683	32	44	2.17708					15	81948000	81949000	0.745682						32	43	3.77068	32	44	-6.32747					15	81948000	81949000	0.555734	15	83132648	83133148	4.188		32	43	6.73542	32	44	0.710998					15	81948000
33	43	6.58146	33	44	-5.16004					15	81949000	81950000	0.661856						33	43	7.12051	33	44	0.322398					15	81949000	81950000	0.614096	15	83133148	83133648	3.212		33	43	7.67927	33	44	0.646913					15	81949000
34	43	11.8432	34	44	0.074166					15	81950000	81951000	0.661982						34	43	7.96058	34	44	6.26892					15	81950000	81951000	0.672267	15	83133648	83134148	9.284		34	43	11.3516	34	44	0.0861138					15	81950000
35	43	9.92933	35	44	-3.53544					15	81951000	81952000	0.607991						35	43	10.8496	35	44	1.56499					15	81951000	81952000	0.705551	15	83134148	83134648	5.108		35	43	11.2745	35	44	0.626049					15	81951000
36	43	8.57207	36	44	-4.17983					15	81952000	81953000	0.75021						36	43	11.4415	36	44	2.96825					15	81952000	81953000	0.520224	15	83134648	83135148	5.012		36	43	14.0093	36	44	1.86102					15	81952000
37	43	12.6844	37	44	-4.85654					15	81953000	81954000	1.02974						37	43	17.6688	37	44	2.01597					15	81953000	81954000	0.0813719	15	83135148	83135648	8.468		37	43	10.4959	37	44	-0.247586					15	81953000
38	43	18.7723	38	44	7.11063					15	81954000	81955000	0.669925						38	43	19.7927	38	44	-2.20589					15	81954000	81955000	0.618261	15	83135648	83136148	10.516		38	43	17.4355	38	44	-3.359					15	81954000
39	43	27.5351	39	44	0.332037					15	81955000	81956000	0.53147						39	43	18.1332	39	44	-7.50151					15	81955000	81956000	1.01216	15	83136148	83136648	5.388		39	43	21.2097	39	44	3.97526					15	81955000
40	43	26.3574	40	44	-1.44956					15	81956000	81957000	0.527626						40	43	26.4216	40	44	-11.1568					15	81956000	81957000	0.650633	15	83136648	83137148	9.788		40	43	25.2366	40	44	-0.760704					15	81956000
41	43	41.1248	41	44	4.62505					15	81957000	81958000	0.393558						41	43	50.1037	41	44	-3.24016					15	81957000	81958000	1.02713	15	83137148	83137648	7.844		41	43	48.4751	41	44	-2.89282					15	81957000
42	43	91.5847	42	44	7.99105					15	81958000	81959000	0.486403						42	43	106.774	42	44	-7.57817					15	81958000	81959000	0.573154	15	83137648	83138148	7.772		42	43	123.058	42	44	5.93775					15	81958000
43	43	481.275	43	44	53.2715					15	81959000	81960000	0.729989						43	43	495.489	43	44	42.8714					15	81959000	81960000	0.914644	15	83138148	83138648	13.032		43	43	492.375	43	44	24.3818					15	81959000
0	44	5.48122	0	45	3.4703					15	81960000	81961000	0.706681						0	44	0	0	45	0.166915					15	81960000	81961000	0.914502	15	83138648	83139148	5.684		0	44	0	0	45	-1.47554					15	81960000
1	44	1.17915	1	45	-1.50706					15	81961000	81962000	0.918929						1	44	1.17452	1	45	0.415694					15	81961000	81962000	0.867622	15	83139148	83139648	0.82		1	44	1.85013	1	45	-2.6012					15	81961000
2	44	5.98412	2	45	-0.736683					15	81962000	81963000	0.550293						2	44	2.16785	2	45	2.00878					15	81962000	81963000	1.4294	15	83139648	83140148	1.48		2	44	3.42227	2	45	-1.96924					15	81962000
3	44	4.23958	3	45	1.06107					15	81963000	81964000	0.576679						3	44	1.49998	3	45	2.39498					15	81963000	81964000	1.49963	15	83140148	83140648	5.996		3	44	2.52283	3	45	1.90998					15	81963000
4	44	1.29339	4	45	-1.60322					15	81964000	81965000	0.816013						4	44	2.39513	4	45	0.473663					15	81964000	81965000	1.0311	15	83140648	83141148	2.72		4	44	1.00349	4	45	0.055286					15	81964000
5	44	1.67823	5	45	1.3464					15	81965000	81966000	0.800607						5	44	1.66185	5	45	1.48608					15	81965000	81966000	0.491769	15	83141148	83141648	1.3		5	44	6.33713	5	45	-1.64797					15	81965000
6	44	0	6	45	-2.8205					15	81966000	81967000	1.1779						6	44	4.79241	6	45	-2.8435					15	81966000	81967000	0.976675	15	83141648	83142148	1.296		6	44	2.02194	6	45	0.822039					15	81966000
7	44	1.48903	7	45	-0.443473					15	81967000	81968000	0.736971						7	44	6.28471	7	45	2.9465					15	81967000	81968000	0.603229	15	83142148	83142648	3.988		7	44	2.12165	7	45	-0.963625					15	81967000
8	44	4.13245	8	45	-0.13502					15	81968000	81969000	0.371566						8	44	5.77697	8	45	0.655945					15	81968000	81969000	0.633096	15	83142648	83143148	3.02		8	44	1.60211	8	45	0.644741					15	81968000
9	44	3.50459	9	45	0.0821075					15	81969000	81970000	0.961288						9	44	3.36263	9	45	1.01753					15	81969000	81970000	0.88088	15	83143148	83143648	5.552		9	44	5.20892	9	45	-1.46283					15	81969000
10	44	3.02653	10	45	-0.4292					15	81970000	81971000	0.508818						10	44	0	10	45	0.852003					15	81970000	81971000	0.756757	15	83143648	83144148	15.324		10	44	5.87374	10	45	-2.05477					15	81970000
11	44	2.75043	11	45	0.404792					15	81971000	81972000	0.648431						11	44	2.73276	11	45	-1.80844					15	81971000	81972000	1.1248	15	83144148	83144648	3.116		11	44	0	11	45	-2.23183					15	81971000
12	44	3.40841	12	45	-3.2343					15	81972000	81973000	1.1054						12	44	1.78706	12	45	-1.62164					15	81972000	81973000	0.470878						12	44	2.68383	12	45	0.421858					15	81972000
13	44	0	13	45	-2.13881					15	81973000	81974000	0.235276						13	44	1.37815	13	45	-2.04018					15	81973000	81974000	0.817852						13	44	1.04639	13	45	-2.49889					15	81973000
14	44	2.90131	14	45	1.45335					15	81974000	81975000	0.440682						14	44	1.50862	14	45	-0.932514					15	81974000	81975000	1.19292						14	44	0	14	45	-0.33942					15	81974000
15	44	3.30198	15	45	-0.568711					15	81975000	81976000	1.76001						15	44	3.1256	15	45	-1.50694					15	81975000	81976000	1.9594						15	44	0.726928	15	45	0.261906					15	81975000
16	44	1.47359	16	45	-3.5955					15	81976000	81977000	0.911957						16	44	0	16	45	0.109112					15	81976000	81977000	1.20495						16	44	5.29123	16	45	3.20403					15	81976000
17	44	0	17	45	1.42799					15	81977000	81978000	0.715225						17	44	2.997	17	45	-2.21856					15	81977000	81978000	0.883889						17	44	0	17	45	-2.75085					15	81977000
18	44	0	18	45	-1.29299					15	81978000	81979000	1.10221						18	44	2.89107	18	45	-2.3875					15	81978000	81979000	0.701881						18	44	0	18	45	-1.72897					15	81978000
19	44	2.58552	19	45	-2.7169					15	81979000	81980000	0.561015						19	44	2.48251	19	45	-2.70097					15	81979000	81980000	0.631649						19	44	1.77253	19	45	-3.34022					15	81979000
20	44	1.44969	20	45	-4.0604					15	81980000	81981000	0.483579						20	44	1.40499	20	45	-2.75631					15	81980000	81981000	0.521521						20	44	2.04791	20	45	-3.34584					15	81980000
21	44	2.40296	21	45	-1.11579					15	81981000	81982000	0.6133						21	44	0	21	45	-3.08599					15	81981000	81982000	0.645099						21	44	3.397	21	45	-1.91626					15	81981000
22	44	2.56818	22	45	-1.0953					15	81982000	81983000	0.654445						22	44	2.52917	22	45	-3.07955					15	81982000	81983000	0.747291						22	44	1.82472	22	45	-2.76888					15	81982000
23	44	2.12935	23	45	-1.06367					15	81983000	81984000	0.571777						23	44	2.12434	23	45	-2.54741					15	81983000	81984000	0.426322						23	44	1.43325	23	45	-1.85694					15	81983000
24	44	4.34726	24	45	-0.900405					15	81984000	81985000	0.728834						24	44	4.0631	24	45	-2.68236					15	81984000	81985000	0.444893						24	44	2.47394	24	45	-0.956629					15	81984000
25	44	5.7893	25	45	-3.83188					15	81985000	81986000	0.796562						25	44	2.91379	25	45	-3.70417					15	81985000	81986000	0.80659						25	44	7.19674	25	45	0.975366					15	81985000
26	44	1.55264	26	45	-0.32172					15	81986000	81987000	0.699657						26	44	5.15023	26	45	0.672045					15	81986000	81987000	1.12814						26	44	2.99807	26	45	-0.530891					15	81986000
27	44	2.45729	27	45	-2.22645					15	81987000	81988000	1.83265						27	44	7.7644	27	45	-1.07755					15	81987000	81988000	0.804311						27	44	9.23869	27	45	-0.334953					15	81987000
28	44	7.10428	28	45	-0.515472					15	81988000	81989000	2.06663						28	44	3.06616	28	45	-1.61801					15	81988000	81989000	0.458763						28	44	9.17629	28	45	0.624214					15	81988000
29	44	4.81128	29	45	-0.824256					15	81989000	81990000	0.507932						29	44	4.77896	29	45	1.65275					15	81989000	81990000	0.541225						29	44	4.33846	29	45	-4.91015					15	81989000
30	44	4.26119	30	45	0.120582					15	81990000	81991000	0.473729						30	44	5.26508	30	45	-3.94178					15	81990000	81991000	0.642512						30	44	7.04613	30	45	-2.16423					15	81990000
31	44	4.12373	31	45	-2.82477					15	81991000	81992000	0.501642						31	44	4.476	31	45	-0.577388					15	81991000	81992000	0.500608						31	44	4.82208	31	45	-0.847884					15	81991000
32	44	11.1757	32	45	-0.501757					15	81992000	81993000	0.308132						32	44	2.86063	32	45	2.37678					15	81992000	81993000	0.826809						32	44	10.0808	32	45	-1.40496					15	81992000
33	44	4.36286	33	45	-0.919994					15	81993000	81994000	0.773072						33	44	10.0673	33	45	0.0730059					15	81993000	81994000	0.633652						33	44	10.6359	33	45	-4.61852					15	81993000
34	44	10.2062	34	45	-2.26325					15	81994000	81995000	0.476214						34	44	16.6619	34	45	-0.314745					15	81994000	81995000	0.615382						34	44	10.8001	34	45	-0.721787					15	81994000
35	44	7.31656	35	45	-1.29917					15	81995000	81996000	0.452113						35	44	12.726	35	45	-2.35215					15	81995000	81996000	0.410334						35	44	12.204	35	45	-3.59038					15	81995000
36	44	7.53617	36	45	2.65341					15	81996000	81997000	0.639709						36	44	15.0543	36	45	-2.24788					15	81996000	81997000	0.719994						36	44	14.486	36	45	-2.48208					15	81996000
37	44	7.92346	37	45	-3.48774					15	81997000	81998000	0.747848						37	44	15.244	37	45	-3.2891					15	81997000	81998000	1.17097						37	44	13.6804	37	45	1.36498					15	81997000
38	44	21.2396	38	45	-1.81082					15	81998000	81999000	0.565158						38	44	12.4751	38	45	-0.882487					15	81998000	81999000	1.00374						38	44	12.242	38	45	3.23132					15	81998000
39	44	16.241	39	45	3.76231					15	81999000	82000000	0.570819						39	44	9.10549	39	45	4.24184					15	81999000	82000000	0.469479						39	44	21.8143	39	45	-0.307338					15	81999000
40	44	16.9464	40	45	4.46481					15	82000000	82001000	0.470583						40	44	8.15424	40	45	0.497841					15	82000000	82001000	0.694747						40	44	20.2603	40	45	-6.78374					15	82000000
41	44	26.8081	41	45	2.04105					15	82001000	82002000	0.601659						41	44	20.2168	41	45	7.28642					15	82001000	82002000	0.760135						41	44	23.0822	41	45	-0.0774194					15	82001000
42	44	36.874	42	45	15.4532					15	82002000	82003000	0.735159						42	44	23.2768	42	45	3.93755					15	82002000	82003000	0.732517						42	44	40.9377	42	45	-4.06651					15	82002000
43	44	98.6205	43	45	11.8833					15	82003000	82004000	0.532884						43	44	92.1704	43	45	4.33373					15	82003000	82004000	0.907559						43	44	82.6568	43	45	-3.1003					15	82003000
44	44	600.12	44	45	32.0795					15	82004000	82005000	0.513516						44	44	601.751	44	45	33.3449					15	82004000	82005000	0.818667						44	44	631.743	44	45	28.0851					15	82004000
0	45	5.9788	0	46	-1.37215					15	82005000	82006000	0.626288						0	45	2.69462	0	46	-1.32777					15	82005000	82006000	0.981887						0	45	1.07796	0	46	-0.776422					15	82005000
1	45	1.04804	1	46	-2.5085					15	82006000	82007000	0.963375						1	45	2.99049	1	46	-0.0743666					15	82006000	82007000	0.484285						1	45	0	1	46	0.818241					15	82006000
2	45	1.86702	2	46	0.516404					15	82007000	82008000	0.77749						2	45	4.63278	2	46	0.504043					15	82007000	82008000	0.529328						2	45	0.681758	2	46	-0.0952596					15	82007000
3	45	3.71547	3	46	-1.47082					15	82008000	82009000	0.429434						3	45	5.07028	3	46	-0.461081					15	82008000	82009000	0.696227						3	45	4.61288	3	46	-0.823309					15	82008000
4	45	1.10408	4	46	0.855627					15	82009000	82010000	0.547624						4	45	3.20256	4	46	-0.83704					15	82009000	82010000	0.858745						4	45	2.81249	4	46	0.266835					15	82009000
5	45	4.109	5	46	1.95442					15	82010000	82011000	0.561186						5	45	4.27098	5	46	-1.48927					15	82010000	82011000	0.628456						5	45	1.16593	5	46	0.057202					15	82010000
6	45	0	6	46	-2.7626					15	82011000	82012000	0.594692						6	45	0	6	46	2.49584					15	82011000	82012000	0.507514						6	45	3.69524	6	46	0.133128					15	82011000
7	45	2.43773	7	46	1.195					15	82012000	82013000	0.572859						7	45	5.8515	7	46	-2.8435					15	82012000	82013000	0.733113						7	45	1.97177	7	46	-2.17389					15	82012000
8	45	2.80988	8	46	-0.481923					15	82013000	82014000	0.217153						8	45	3.62535	8	46	-1.30151					15	82013000	82014000	0.395244						8	45	3.64544	8	46	1.15045					15	82013000
9	45	3.09381	9	46	-1.07347					15	82014000	82015000	0.522723						9	45	4.05463	9	46	-0.413945					15	82014000	82015000	0.638923						9	45	1.60647	9	46	-1.73486					15	82014000
10	45	2.6529	10	46	-0.702852					15	82015000	82016000	0.698717						10	45	3.9603	10	46	0.230527					15	82015000	82016000	0.392479						10	45	1.08663	10	46	-2.31452					15	82015000
11	45	3.56089	11	46	-1.99075					15	82016000	82017000	0.685989						11	45	1.37496	11	46	-1.01749					15	82016000	82017000	1.40143						11	45	0.985574	11	46	-0.684213					15	82016000
12	45	0	12	46	-1.78549					15	82017000	82018000	0.632123						12	45	1.64086	12	46	-1.81747					15	82017000	82018000	1.18548						12	45	3.71946	12	46	-1.2497					15	82017000
13	45	1.17809	13	46	0.503365					15	82018000	82019000	0.787889						13	45	1.30602	13	46	0.507766					15	82018000	82019000	0.498486						13	45	0.883405	13	46	-1.06355					15	82018000
14	45	4.85765	14	46	-1.11977					15	82019000	82020000	0.523153						14	45	2.50229	14	46	-1.23833					15	82019000	82020000	0.974004						14	45	3.13258	14	46	-0.908162					15	82019000
15	45	2.92829	15	46	-3.4043					15	82020000	82021000	0.518868						15	45	2.02176	15	46	-2.42295					15	82020000	82021000	0.349972						15	45	3.82901	15	46	-2.23569					15	82020000
16	45	0	16	46	-1.38866					15	82021000	82022000	0.649226						16	45	3.73761	16	46	-3.5287					15	82021000	82022000	0.367251						16	45	6.87233	16	46	-2.93459					15	82021000
17	45	5.12839	17	46	1.86575					15	82022000	82023000	0.535054						17	45	1.51624	17	46	-3.6285					15	82022000	82023000	0.418257						17	45	1.02505	17	46	-1.96038					15	82022000
18	45	2.51931	18	46	-0.570166					15	82023000	82024000	0.584586						18	45	1.4608	18	46	-2.51212					15	82023000	82024000	0.78318						18	45	2.16193	18	46	-0.324488					15	82023000
19	45	1.2151	19	46	-2.82092					15	82024000	82025000	0.451282						19	45	1.26873	19	46	-1.95276					15	82024000	82025000	0.926783						19	45	0.673676	19	46	-1.90649					15	82024000
20	45	0	20	46	-0.931862					15	82025000	82026000	0.505315						20	45	1.34359	20	46	-1.96773					15	82025000	82026000	0.669513						20	45	0.799956	20	46	-0.965305					15	82025000
21	45	3.08281	21	46	-1.377					15	82026000	82027000	0.398271						21	45	1.15391	21	46	-1.63886					15	82026000	82027000	0.508133						21	45	2.37144	21	46	-2.27907					15	82026000
22	45	3.2523	22	46	-4.1986					15	82027000	82028000	0.679348						22	45	1.31155	22	46	0.104465					15	82027000	82028000	1.12492						22	45	1.67192	22	46	-2.27605					15	82027000
23	45	3.44513	23	46	-2.7662					15	82028000	82029000	0.578069						23	45	2.00729	23	46	-4.3911					15	82028000	82029000	0.481811						23	45	2.74966	23	46	-3.46269					15	82028000
24	45	3.7836	24	46	-0.483128					15	82029000	82030000	0.451736						24	45	2.05004	24	46	-2.11558					15	82029000	82030000	0.507915						24	45	3.83007	24	46	0.308791					15	82029000
25	45	1.04322	25	46	-1.01231					15	82030000	82031000	0.503002						25	45	1.22203	25	46	-1.30623					15	82030000	82031000	0.79087						25	45	5.95857	25	46	-4.01473					15	82030000
26	45	4.76258	26	46	-3.76226					15	82031000	82032000	0.509633						26	45	5.81064	26	46	-1.90351					15	82031000	82032000	0.850177						26	45	4.66761	26	46	-3.53949					15	82031000
27	45	3.08815	27	46	-0.815616					15	82032000	82033000	0.678585						27	45	4.29485	27	46	-0.0604324					15	82032000	82033000	0.587751						27	45	5.10055	27	46	1.61583					15	82032000
28	45	5.05393	28	46	1.06223					15	82033000	82034000	0.475443						28	45	4.01309	28	46	-0.097337					15	82033000	82034000	0.711687						28	45	6.32191	28	46	-2.1155					15	82033000
29	45	5.02884	29	46	1.361					15	82034000	82035000	0.574663						29	45	7.57185	29	46	2.45888					15	82034000	82035000	0.842485						29	45	1.07965	29	46	-1.41358					15	82034000
30	45	7.90278	30	46	-3.4628					15	82035000	82036000	0.449376						30	45	3.95972	30	46	-0.0485379					15	82035000	82036000	0.620819						30	45	5.78727	30	46	-3.60431					15	82035000
31	45	5.31483	31	46	-0.449961					15	82036000	82037000	0.575446						31	45	7.70141	31	46	-1.60888					15	82036000	82037000	0.843343						31	45	7.51752	31	46	-1.97255					15	82036000
32	45	8.04004	32	46	-4.48708					15	82037000	82038000	0.480838						32	45	11.0809	32	46	-0.913956					15	82037000	82038000	0.904393						32	45	7.42914	32	46	0.597279					15	82037000
33	45	8.07861	33	46	0.574118					15	82038000	82039000	0.634001						33	45	9.26111	33	46	-3.92079					15	82038000	82039000	0.789323						33	45	4.75128	33	46	-2.11082					15	82038000
34	45	7.25965	34	46	-1.30557					15	82039000	82040000	0.544426						34	45	9.43015	34	46	-1.4882					15	82039000	82040000	0.960683						34	45	9.26721	34	46	-2.61815					15	82039000
35	45	8.83283	35	46	6.81967					15	82040000	82041000	0.465554						35	45	8.04085	35	46	-4.10815					15	82040000	82041000	0.186549						35	45	7.12362	35	46	0.812076					15	82040000
36	45	13.5054	36	46	3.22823					15	82041000	82042000	0.419006						36	45	8.91312	36	46	-2.28643					15	82041000	82042000	0.764356						36	45	9.09592	36	46	-3.3698					15	82041000
37	45	8.22826	37	46	1.60461					15	82042000	82043000	0.553987						37	45	8.7969	37	46	2.50749					15	82042000	82043000	0.288439						37	45	13.99	37	46	-2.20774					15	82042000
38	45	10.9692	38	46	-1.56477					15	82043000	82044000	0.318331						38	45	12.3455	38	46	-0.678718					15	82043000	82044000	0.406728						38	45	17.1593	38	46	-1.04331					15	82043000
39	45	17.8913	39	46	-3.65283					15	82044000	82045000	0.703497						39	45	18.9228	39	46	11.5648					15	82044000	82045000	0.60849						39	45	15.2937	39	46	-4.18879					15	82044000
40	45	20.3738	40	46	-2.14473					15	82045000	82046000	0.323849						40	45	17.1048	40	46	1.24289					15	82045000	82046000	0.459416						40	45	11.0553	40	46	2.94105					15	82045000
41	45	20.437	41	46	0.881588					15	82046000	82047000	0.469783						41	45	26.5974	41	46	-3.86371					15	82046000	82047000	0.682456						41	45	20.9436	41	46	-1.88667					15	82046000
42	45	37.6362	42	46	5.63362					15	82047000	82048000	0.497389						42	45	27.3945	42	46	2.59464					15	82047000	82048000	0.635161						42	45	21.9085	42	46	6.88736					15	82047000
43	45	40.7663	43	46	3.9022					15	82048000	82049000	0.597465						43	45	35.1887	43	46	5.39706					15	82048000	82049000	0.46413						43	45	31.8997	43	46	9.5902					15	82048000
44	45	77.4285	44	46	5.95867					15	82049000	82050000	0.400316						44	45	82.6439	44	46	10.9406					15	82049000	82050000	1.04394						44	45	86.3601	44	46	15.6376					15	82049000
45	45	535.1	45	46	40.6353					15	82050000	82051000	0.618013						45	45	589.132	45	46	52.2898					15	82050000	82051000	0.578138						45	45	534.012	45	46	53.2664					15	82050000
0	46	1.09155	0	47	-1.00284					15	82051000	82052000	0.677171						0	46	1.15463	0	47	-0.950211					15	82051000	82052000	0.472161						0	46	1.73118	0	47	-0.197334					15	82051000
1	46	0	1	47	-1.35666					15	82052000	82053000	0.596932						1	46	2.45333	1	47	4.57893					15	82052000	82053000	0.71926						1	46	3.37174	1	47	1.902					15	82052000
2	46	3.0715	2	47	-1.46076					15	82053000	82054000	0.313286						2	46	3.07884	2	47	-1.42914					15	82053000	82054000	1.08069						2	46	2.50594	2	47	-0.952473					15	82053000
3	46	1.13288	3	47	1.49854					15	82054000	82055000	0.496834						3	46	2.16292	3	47	2.7781					15	82054000	82055000	0.571812						3	46	1.82769	3	47	-1.41087					15	82054000
4	46	3.51003	4	47	-2.6037					15	82055000	82056000	0.790041						4	46	1.83826	4	47	1.79883					15	82055000	82056000	0.976892						4	46	2.96973	4	47	-1.69268					15	82055000
5	46	4.66172	5	47	1.81771					15	82056000	82057000	0.801169						5	46	1.23963	5	47	-2.6753					15	82056000	82057000	0.617582						5	46	2.8144	5	47	0.937764					15	82056000
6	46	0	6	47	5.57769					15	82057000	82058000	0.646781						6	46	5.28074	6	47	4.08188					15	82057000	82058000	0.7564						6	46	2.94703	6	47	-2.7572					15	82057000
7	46	4.0155	7	47	-0.112187					15	82058000	82059000	0.621107						7	46	0	7	47	-1.41708					15	82058000	82059000	1.06535						7	46	0.699305	7	47	-0.795347					15	82058000
8	46	2.39928	8	47	0.18031					15	82059000	82060000	0.547049						8	46	1.60349	8	47	0.0544153					15	82059000	82060000	0.526585						8	46	4.08585	8	47	0.139323					15	82059000
9	46	1.87143	9	47	2.55108					15	82060000	82061000	1.3497						9	46	2.55546	9	47	-2.905					15	82060000	82061000	1.46742						9	46	1.26584	9	47	1.19531					15	82060000
10	46	2.30885	10	47	-2.9449					15	82061000	82062000	8.51316						10	46	3.26763	10	47	-2.9694					15	82061000	82062000	6.31032						10	46	0.754779	10	47	0.310522					15	82061000
11	46	1.09135	11	47	-1.59939					15	82062000	82063000	1.36388						11	46	2.09081	11	47	0.801609					15	82062000	82063000	0.722504						11	46	2.45719	11	47	-2.00161					15	82062000
12	46	1.37061	12	47	-1.34439					15	82063000	82064000	0.359615						12	46	1.36593	12	47	-1.38349					15	82063000	82064000	0.69871						12	46	1.9677	12	47	-1.85242					15	82063000
13	46	3.73767	13	47	0.459587					15	82064000	82065000	0.960429						13	46	3.77027	13	47	0.531561					15	82064000	82065000	1.19623						13	46	2.23405	13	47	0.721253					15	82064000
14	46	2.19713	14	47	0.786868					15	82065000	82066000	1.24898						14	46	2.10787	14	47	1.81693					15	82065000	82066000	0.595398						14	46	2.47414	14	47	-1.18816					15	82065000
15	46	0	15	47	-1.14393					15	82066000	82067000	0.99377						15	46	1.01185	15	47	-1.25258					15	82066000	82067000	1.02738						15	46	1.23631	15	47	-3.3823					15	82066000
16	46	2.10834	16	47	-0.781205					15	82067000	82068000	0.819108						16	46	0	16	47	-2.02535					15	82067000	82068000	1.21851						16	46	0.632506	16	47	-3.472					15	82067000
17	46	5.46125	17	47	-1.9305					15	82068000	82069000	0.514504						17	46	0	17	47	-0.601043					15	82068000	82069000	1.00968						17	46	1.70792	17	47	-3.5671					15	82068000
18	46	3.13023	18	47	-3.5955					15	82069000	82070000	0.572418						18	46	1.22268	18	47	-0.795992					15	82069000	82070000	0.94684						18	46	3.45141	18	47	-2.54518					15	82069000
19	46	0.991378	19	47	-1.23079					15	82070000	82071000	0.596897						19	46	1.89554	19	47	-2.43237					15	82070000	82071000	1.11075						19	46	1.98441	19	47	-1.22248					15	82070000
20	46	3.00014	20	47	-2.43776					15	82071000	82072000	0.713583						20	46	2.00197	20	47	-2.45936					15	82071000	82072000	0.585013						20	46	3.0486	20	47	-1.92063					15	82071000
21	46	2.6834	21	47	-3.932					15	82072000	82073000	0.542803						21	46	2.46104	21	47	-3.9697					15	82072000	82073000	0.654549						21	46	1.86673	21	47	-2.40774					15	82072000
22	46	0	22	47	-1.63146					15	82073000	82074000	0.791549						22	46	4.34436	22	47	-2.77166					15	82073000	82074000	0.910597						22	46	2.01165	22	47	-3.40062					15	82073000
23	46	1.5814	23	47	-0.478999					15	82074000	82075000	0.704919						23	46	0	23	47	-4.2399					15	82074000	82075000	1.244						23	46	0.978106	23	47	2.89733					15	82074000
24	46	4.02567	24	47	0.666594					15	82075000	82076000	0.983783						24	46	2.43912	24	47	-2.25621					15	82075000	82076000	0.85209						24	46	4.91539	24	47	-2.85444					15	82075000
25	46	3.67169	25	47	-0.761974					15	82076000	82077000	1.05993						25	46	3.42617	25	47	-0.965979					15	82076000	82077000	1.23962						25	46	0.771966	25	47	-1.17617					15	82076000
26	46	1.11284	26	47	1.61394					15	82077000	82078000	1.16973						26	46	3.02269	26	47	-3.238					15	82077000	82078000	1.03719						26	46	1.44371	26	47	0.0530326					15	82077000
27	46	4.26868	27	47	-1.50448					15	82078000	82079000	1.03899						27	46	5.07817	27	47	3.61122					15	82078000	82079000	0.792407						27	46	6.81433	27	47	-1.46833					15	82078000
28	46	6.37683	28	47	-3.53001					15	82079000	82080000	0.722203						28	46	5.27506	28	47	0.305782					15	82079000	82080000	0.807497						28	46	3.32	28	47	-0.835818					15	82079000
29	46	6.9304	29	47	-1.59387					15	82080000	82081000	0.547289						29	46	8.08998	29	47	0.893713					15	82080000	82081000	1.54728						29	46	4.28412	29	47	0.162759					15	82080000
30	46	3.9992	30	47	-0.41885					15	82081000	82082000	0.535057						30	46	7.51556	30	47	-0.35726					15	82081000	82082000	0.719637						30	46	3.97859	30	47	-1.9713					15	82081000
31	46	7.33224	31	47	-7.462					15	82082000	82083000	0.743469						31	46	6.29262	31	47	-3.31111					15	82082000	82083000	0.898124						31	46	5.97895	31	47	-6.12208					15	82082000
32	46	3.65252	32	47	-3.21575					15	82083000	82084000	0.957393						32	46	7.36484	32	47	-2.92193					15	82083000	82084000	0.816534						32	46	8.96268	32	47	-4.13781					15	82083000
33	46	9.11592	33	47	-3.98819					15	82084000	82085000	1.03449						33	46	4.78331	33	47	-0.419087					15	82084000	82085000	0.762264						33	46	6.72328	33	47	-1.77033					15	82084000
34	46	7.69303	34	47	-3.41653					15	82085000	82086000	0.141381						34	46	7.6999	34	47	-0.70561					15	82085000	82086000	0.307624						34	46	6.75165	34	47	-1.53658					15	82085000
35	46	16.3426	35	47	-0.776844					15	82086000	82087000	0.694388						35	46	5.63675	35	47	-6.01059					15	82086000	82087000	0.96225						35	46	10.8011	35	47	-2.94174					15	82086000
36	46	13.3602	36	47	-0.254006					15	82087000	82088000	0.803024						36	46	8.10657	36	47	0.655927					15	82087000	82088000	0.614175						36	46	7.3442	36	47	-1.16864					15	82087000
37	46	12.4566	37	47	-1.2154					15	82088000	82089000	0.372681						37	46	13.6685	37	47	-2.6427					15	82088000	82089000	0.697126						37	46	9.37026	37	47	-1.68462					15	82088000
38	46	10.1512	38	47	1.85472					15	82089000	82090000	0.760497						38	46	11.4073	38	47	0.0680405					15	82089000	82090000	0.773122						38	46	11.5817	38	47	-1.92957					15	82089000
39	46	9.12717	39	47	3.66448					15	82090000	82091000	0.518691						39	46	24.7928	39	47	-0.343304					15	82090000	82091000	0.962895						39	46	9.73921	39	47	-0.526163					15	82090000
40	46	11.9843	40	47	-0.136373					15	82091000	82092000	0.585048						40	46	15.9239	40	47	1.23336					15	82091000	82092000	1.09985						40	46	18.5421	40	47	-7.5541					15	82091000
41	46	16.7906	41	47	5.76652					15	82092000	82093000	0.733769						41	46	12.7433	41	47	2.93506					15	82092000	82093000	1.05374						41	46	15.9523	41	47	3.62201					15	82092000
42	46	24.0296	42	47	-2.883					15	82093000	82094000	0.856637						42	46	21.9056	42	47	4.57338					15	82093000	82094000	0.66275						42	46	27.9084	42	47	-6.27639					15	82093000
43	46	26.0852	43	47	0.894858					15	82094000	82095000	0.471575						43	46	28.8541	43	47	3.97037					15	82094000	82095000	0.887718						43	46	35.5652	43	47	-3.96902					15	82094000
44	46	34.8417	44	47	2.70234					15	82095000	82096000	0.492502						44	46	41.7956	44	47	2.1995					15	82095000	82096000	0.317449						44	46	50.6376	44	47	4.59812					15	82095000
45	46	85.9843	45	47	7.87046					15	82096000	82097000	0.58196						45	46	101.589	45	47	10.5485					15	82096000	82097000	0.399599						45	46	111.541	45	47	7.91994					15	82096000
46	46	476.452	46	47	42.1115					15	82097000	82098000	0.63458						46	46	511.688	46	47	24.2419					15	82097000	82098000	0.971697						46	46	486.162	46	47	20.2187					15	82097000
0	47	1.41786	0	48	-0.677589					15	82098000	82099000	0.394731						0	47	1.48859	0	48	-2.3969					15	82098000	82099000	0.745312						0	47	2.26617	0	48	0.193559					15	82098000
1	47	1.10704	1	48	-1.05792					15	82099000	82100000	0.538173						1	47	7.06133	1	48	2.26391					15	82099000	82100000	0.583534						1	47	4.4096	1	48	-1.43702					15	82099000
2	47	1.04774	2	48	1.09071					15	82100000	82101000	0.568361						2	47	1.09856	2	48	4.16161					15	82100000	82101000	0.656322						2	47	1.60103	2	48	-0.635362					15	82100000
3	47	4.05364	3	48	2.36505					15	82101000	82102000	0.450762						3	47	5.3529	3	48	-2.5277					15	82101000	82102000	0.860508						3	47	1.19033	3	48	-2.5535					15	82101000
4	47	0	4	48	-2.5551					15	82102000	82103000	0.534167						4	47	4.42283	4	48	-1.17632					15	82102000	82103000	0.640485						4	47	0.958318	4	48	-0.372894					15	82102000
5	47	4.47211	5	48	-0.694095					15	82103000	82104000	0.457784						5	47	0	5	48	-2.624					15	82103000	82104000	1.08213						5	47	3.64066	5	48	0.157164					15	82103000
6	47	8.28499	6	48	2.44104					15	82104000	82105000	0.449092						6	47	6.81078	6	48	-2.6753					15	82104000	82105000	0.425901						6	47	0	6	48	-0.485026					15	82104000
7	47	2.65041	7	48	0.45126					15	82105000	82106000	0.477068						7	47	1.36782	7	48	1.54203					15	82105000	82106000	0.0785777						7	47	2.01855	7	48	0.779987					15	82105000
8	47	3.00081	8	48	-2.7626					15	82106000	82107000	0.430378						8	47	2.89792	8	48	0.524978					15	82106000	82107000	0.229445						8	47	3.01252	8	48	-1.07127					15	82106000
9	47	5.43228	9	48	-1.37766					15	82107000	82108000	0.994998						9	47	0	9	48	-0.326232					15	82107000	82108000	1.09187						9	47	4.13071	9	48	0.945047					15	82107000
10	47	0	10	48	-1.06537					15	82108000	82109000	0.724503						10	47	0	10	48	1.86092					15	82108000	82109000	1.20244						10	47	3.31122	10	48	0.918921					15	82108000
11	47	1.41231	11	48	0.213107					15	82109000	82110000	0.497921						11	47	3.83871	11	48	0.00844944					15	82109000	82110000	0.553843						11	47	1.06769	11	48	-1.76885					15	82109000
12	47	1.73771	12	48	-3.0117					15	82110000	82111000	0.81385						12	47	1.72481	12	48	0.585084					15	82110000	82111000	0.465771						12	47	1.28898	12	48	-1.57446					15	82110000
13	47	3.61569	13	48	-1.50385					15	82111000	82112000	0.677024						13	47	3.71496	13	48	-0.220401					15	82111000	82112000	1.09208						13	47	3.93865	13	48	0.252533					15	82111000
14	47	4.02117	14	48	-3.1561					15	82112000	82113000	0.787667						14	47	5.07943	14	48	-0.154694					15	82112000	82113000	0.816332						14	47	2.10944	14	48	1.76603					15	82112000
15	47	2.17297	15	48	-1.84593					15	82113000	82114000	0.583905						15	47	2.09362	15	48	-0.888101					15	82113000	82114000	0.616004						15	47	0	15	48	-2.56006					15	82113000
16	47	2.62309	16	48	-0.173935					15	82114000	82115000	0.601178						16	47	1.40945	16	48	-3.3462					15	82114000	82115000	0.953252						16	47	0	16	48	1.29915					15	82114000
17	47	1.5665	17	48	-3.4043					15	82115000	82116000	0.642551						17	47	2.92766	17	48	-1.70271					15	82115000	82116000	0.697474						17	47	0	17	48	-0.888073					15	82115000
18	47	0	18	48	-0.275329					15	82116000	82117000	0.572544						18	47	2.83251	18	48	-0.331083					15	82116000	82117000	0.423913						18	47	1.12312	18	48	-3.5671					15	82116000
19	47	2.46961	19	48	-3.5955					15	82117000	82118000	0.637192						19	47	1.30243	19	48	0.300028					15	82117000	82118000	0.596322						19	47	2.55342	19	48	-3.6683					15	82117000
20	47	1.37454	20	48	-0.648001					15	82118000	82119000	0.554859						20	47	1.38894	20	48	1.68841					15	82118000	82119000	1.09155						20	47	1.97027	20	48	-2.66231					15	82118000
21	47	0	21	48	-2.33785					15	82119000	82120000	0.239864						21	47	0	21	48	-1.42884					15	82119000	82120000	0.312762						21	47	1.60616	21	48	-1.99452					15	82119000
22	47	2.42894	22	48	-1.01894					15	82120000	82121000	0.597976						22	47	1.32824	22	48	-3.9697					15	82120000	82121000	0.727781						22	47	0.745179	22	48	-3.08095					15	82120000
23	47	3.7196	23	48	-1.70236					15	82121000	82122000	0.634939						23	47	0	23	48	-1.81441					15	82121000	82122000	0.301113						23	47	7.18503	23	48	-2.49328					15	82121000
24	47	5.01419	24	48	-0.454825					15	82122000	82123000	0.419667						24	47	2.13489	24	48	-0.802421					15	82122000	82123000	0.691346						24	47	1.58636	24	48	0.361963					15	82122000
25	47	3.74683	25	48	-3.11424					15	82123000	82124000	0.508865						25	47	3.58872	25	48	-2.20834					15	82123000	82124000	0.543516						25	47	3.43043	25	48	-2.06845					15	82123000
26	47	6.29794	26	48	0.156196					15	82124000	82125000	0.378837						26	47	1.4944	26	48	2.36763					15	82124000	82125000	0.179649						26	47	4.83973	26	48	1.05093					15	82124000
27	47	3.37062	27	48	-0.732972					15	82125000	82126000	0.301327						27	47	8.53742	27	48	-2.04428					15	82125000	82126000	0.252821						27	47	3.51487	27	48	-2.80577					15	82125000
28	47	1.55429	28	48	-2.97613					15	82126000	82127000	0.343434						28	47	5.44438	28	48	1.23917					15	82126000	82127000	0.501371						28	47	4.36268	28	48	0.119181					15	82126000
29	47	3.72073	29	48	-1.65578					15	82127000	82128000	0.372473						29	47	6.26611	29	48	-3.79623					15	82127000	82128000	0.57121						29	47	5.59826	29	48	0.531608					15	82127000
30	47	6.75445	30	48	-4.31977					15	82128000	82129000	0.696807						30	47	6.90314	30	48	0.81098					15	82128000	82129000	0.550189						30	47	5.2809	30	48	2.71315					15	82128000
31	47	0	31	48	-7.1733					15	82129000	82130000	0.441973						31	47	4.25299	31	48	-2.44208					15	82129000	82130000	0.684494						31	47	1.46082	31	48	-1.78967					15	82129000
32	47	4.56645	32	48	-2.00816					15	82130000	82131000	0.72633						32	47	4.97957	32	48	0.627017					15	82130000	82131000	1.04486						32	47	3.81369	32	48	-0.793084					15	82130000
33	47	4.15141	33	48	-1.7548					15	82131000	82132000	0.535915						33	47	7.85971	33	48	-0.0646089					15	82131000	82132000	0.557645						33	47	6.59507	33	48	-4.61285					15	82131000
34	47	5.12527	34	48	7.64365					15	82132000	82133000	1.02476						34	47	7.99849	34	48	-5.65513					15	82132000	82133000	0.941134						34	47	7.29752	34	48	-3.69976					15	82132000
35	47	8.22176	35	48	1.26795					15	82133000	82134000	0.324589						35	47	3.17751	35	48	-0.640683					15	82133000	82134000	0.623898						35	47	6.42806	35	48	-1.24088					15	82133000
36	47	9.26889	36	48	-3.17366					15	82134000	82135000	0.546994						36	47	10.4008	36	48	1.32991					15	82134000	82135000	0.310996						36	47	8.82036	36	48	-3.26632					15	82134000
37	47	8.9166	37	48	1.06424					15	82135000	82136000	0.628339						37	47	7.7503	37	48	3.82192					15	82135000	82136000	0.588184						37	47	9.02938	37	48	0.671558					15	82135000
38	47	12.7067	38	48	-4.2702					15	82136000	82137000	0.846197						38	47	11.229	38	48	-2.69379					15	82136000	82137000	0.533289						38	47	9.64843	38	48	3.27166					15	82136000
39	47	15.3805	39	48	1.19928					15	82137000	82138000	0.481098						39	47	11.7427	39	48	6.87617					15	82137000	82138000	0.428851						39	47	12.0988	39	48	0.0633401					15	82137000
40	47	12.6436	40	48	13.3962					15	82138000	82139000	0.472524						40	47	14.4614	40	48	1.41544					15	82138000	82139000	0.77783						40	47	6.3739	40	48	-1.1298					15	82138000
41	47	19.8955	41	48	2.43039					15	82139000	82140000	0.208892						41	47	17.6161	41	48	-5.4041					15	82139000	82140000	0.198361						41	47	19.223	41	48	-3.4229					15	82139000
42	47	13.026	42	48	6.89793					15	82140000	82141000	0.702197						42	47	21.1804	42	48	3.15714					15	82140000	82141000	0.514082						42	47	11.5626	42	48	-7.11745					15	82140000
43	47	19.2909	43	48	-4.39056					15	82141000	82142000	0.956103						43	47	23.2814	43	48	-1.76162					15	82141000	82142000	0.770019						43	47	17.052	43	48	7.91214					15	82141000
44	47	24.8853	44	48	5.54452					15	82142000	82143000	0.56568						44	47	25.6565	44	48	-2.63881					15	82142000	82143000	0.341869						44	47	30.5731	44	48	-1.33927					15	82142000
45	47	36.7535	45	48	2.83886					15	82143000	82144000	0.652537						45	47	41.4035	45	48	-0.333794					15	82143000	82144000	0.89708						45	47	42.9199	45	48	10.0734					15	82143000
46	47	87.4605	46	48	14.6714					15	82144000	82145000	0.511019						46	47	73.5409	46	48	15.6278					15	82144000	82145000	0.41415						46	47	78.4937	46	48	3.94946					15	82144000
47	47	519.724	47	48	108.034					15	82145000	82146000	0.960426						47	47	565.005	47	48	102.647					15	82145000	82146000	0.624442						47	47	546.799	47	48	119.784					15	82145000
0	48	1.70171	0	49	-0.212049					15	82146000	82147000	0.530942						0	48	0	0	49	-2.3566					15	82146000	82147000	0.673599						0	48	2.61476	0	49	0.341703					15	82146000
1	48	1.36278	1	49	0.0849742					15	82147000	82148000	0.521569						1	48	4.70271	1	49	-0.657409					15	82147000	82148000	0.248365						1	48	1.02648	1	49	-0.993083					15	82147000
2	48	3.55441	2	49	-1.62007					15	82148000	82149000	0.443142						2	48	6.64401	2	49	0.72132					15	82148000	82149000	0.48087						2	48	1.87224	2	49	0.14401					15	82148000
3	48	4.87355	3	49	-0.323422					15	82149000	82150000	0.191181						3	48	0	3	49	1.7474					15	82149000	82150000	0.585735						3	48	0	3	49	1.3053					15	82149000
4	48	0	4	49	0.944933					15	82150000	82151000	0.414287						4	48	1.39848	4	49	-1.52672					15	82150000	82151000	0.429113						4	48	2.22831	4	49	-0.270393					15	82150000
5	48	1.90961	5	49	-1.30294					15	82151000	82152000	0.33399						5	48	0	5	49	-0.141328					15	82151000	82152000	0.442717						5	48	2.80816	5	49	0.315661					15	82151000
6	48	5.09544	6	49	-0.865298					15	82152000	82153000	0.570721						6	48	0	6	49	1.03881					15	82152000	82153000	0.831316						6	48	2.21787	6	49	-2.651					15	82152000
7	48	3.15856	7	49	1.27399					15	82153000	82154000	0.571879						7	48	4.27093	7	49	-1.58743					15	82153000	82154000	0.991						7	48	3.53719	7	49	-1.98599					15	82153000
8	48	0	8	49	-0.349345					15	82154000	82155000	0.49668						8	48	3.30988	8	49	0.281715					15	82154000	82155000	0.602733						8	48	1.74263	8	49	-0.314395					15	82154000
9	48	1.44284	9	49	-0.927424					15	82155000	82156000	0.395014						9	48	2.51727	9	49	0.592752					15	82155000	82156000	0.56186						9	48	3.81825	9	49	1.15542					15	82155000
10	48	1.81583	10	49	-1.66051					15	82156000	82157000	0.279959						10	48	4.76592	10	49	2.52284					15	82156000	82157000	0.62856						10	48	3.85432	10	49	-1.09479					15	82156000
11	48	3.15801	11	49	-1.82538					15	82157000	82158000	0.894388						11	48	2.97785	11	49	1.07212					15	82157000	82158000	0.905924						11	48	1.23185	11	49	-0.354063					15	82157000
12	48	0	12	49	-1.60357					15	82158000	82159000	0.529343						12	48	3.62218	12	49	-0.410392					15	82158000	82159000	0.310098						12	48	1.49484	12	49	1.09298					15	82158000
13	48	1.57825	13	49	-3.0117					15	82159000	82160000	0.595463						13	48	2.8879	13	49	-0.981071					15	82159000	82160000	0.725337						13	48	3.39393	13	49	-1.4887					15	82159000
14	48	0	14	49	-1.96279					15	82160000	82161000	0.37113						14	48	3.02871	14	49	-1.95062					15	82160000	82161000	0.789888						14	48	4.98343	14	49	-3.1414					15	82160000
15	48	1.38837	15	49	-1.40956					15	82161000	82162000	0.57836						15	48	2.3744	15	49	-2.15867					15	82161000	82162000	0.381028						15	48	0.737543	15	49	-1.97038					15	82161000
16	48	3.14296	16	49	-1.15784					15	82162000	82163000	0.288481						16	48	0	16	49	-1.08778					15	82162000	82163000	0.582568						16	48	4.68145	16	49	-1.69913					15	82162000
17	48	0	17	49	-1.0402					15	82163000	82164000	0.319277						17	48	1.73209	17	49	-2.09319					15	82163000	82164000	0.544035						17	48	2.58393	17	49	-2.61107					15	82163000
18	48	3.22167	18	49	0.581721					15	82164000	82165000	0.307088						18	48	3.19762	18	49	-0.204742					15	82164000	82165000	0.540497						18	48	0	18	49	-2.66921					15	82164000
19	48	0	19	49	-3.497					15	82165000	82166000	0.446986						19	48	3.92853	19	49	-2.41374					15	82165000	82166000	0.89349						19	48	0	19	49	-3.02856					15	82165000
20	48	3.0524	20	49	-0.694367					15	82166000	82167000	0.365105						20	48	5.42321	20	49	-0.68712					15	82166000	82167000	0.253434						20	48	1.11359	20	49	-1.28984					15	82166000
21	48	1.47445	21	49	-1.86229					15	82167000	82168000	0.531324						21	48	2.41946	21	49	-1.2372					15	82167000	82168000	1.17912						21	48	1.89638	21	49	-1.82968					15	82167000
22	48	2.91306	22	49	-0.233785					15	82168000	82169000	0.663577						22	48	0	22	49	-1.91754					15	82168000	82169000	0.963479						22	48	0.932946	22	49	-2.51478					15	82168000
23	48	2.35804	23	49	-2.35719					15	82169000	82170000	0.445217						23	48	2.28549	23	49	0.369471					15	82169000	82170000	0.367913						23	48	1.65252	23	49	0.626102					15	82169000
24	48	3.74377	24	49	-0.85755					15	82170000	82171000	0.534296						24	48	3.43748	24	49	-2.39042					15	82170000	82171000	0.92656						24	48	4.64966	24	49	-0.961996					15	82170000
25	48	1.23336	25	49	-1.27579					15	82171000	82172000	0.56084						25	48	2.18276	25	49	-3.18696					15	82171000	82172000	0.94278						25	48	2.37235	25	49	-0.422947					15	82171000
26	48	4.665	26	49	-2.24388					15	82172000	82173000	0.409436						26	48	6.92233	26	49	-2.24937					15	82172000	82173000	0.827018						26	48	5.65753	26	49	-1.35769					15	82172000
27	48	3.95103	27	49	-0.349677					15	82173000	82174000	0.653952						27	48	2.68812	27	49	2.21311					15	82173000	82174000	0.579212						27	48	1.98093	27	49	1.11838					15	82173000
28	48	1.89897	28	49	3.5129					15	82174000	82175000	0.491754						28	48	6.16537	28	49	-3.36967					15	82174000	82175000	0.653149						28	48	5.10238	28	49	1.38801					15	82174000
29	48	3.42852	29	49	2.59197					15	82175000	82176000	0.429894						29	48	1.34237	29	49	0.708935					15	82175000	82176000	1.01292						29	48	5.73011	29	49	2.96317					15	82175000
30	48	2.59163	30	49	-3.50035					15	82176000	82177000	0.738172						30	48	7.79618	30	49	-4.88169					15	82176000	82177000	0.515399						30	48	9.66675	30	49	-0.534891					15	82176000
31	48	0	31	49	-3.83414					15	82177000	82178000	0.688403						31	48	4.81832	31	49	-2.0651					15	82177000	82178000	0.467895						31	48	5.46253	31	49	-3.18381					15	82177000
32	48	5.45384	32	49	2.6921					15	82178000	82179000	0.765872						32	48	8.19112	32	49	-5.09141					15	82178000	82179000	0.772163						32	48	6.78982	32	49	2.17593					15	82178000
33	48	6.0274	33	49	-1.35321					15	82179000	82180000	0.806711						33	48	7.83689	33	49	-0.590304					15	82179000	82180000	0.684806						33	48	3.33865	33	49	-1.02617					15	82179000
34	48	15.7833	34	49	0.40686					15	82180000	82181000	0.521503						34	48	2.62367	34	49	1.30398					15	82180000	82181000	0.557951						34	48	4.66564	34	49	-2.05767					15	82180000
35	48	9.80975	35	49	-0.754801					15	82181000	82182000	1.10495						35	48	8.06342	35	49	-1.56117					15	82181000	82182000	0.910767						35	48	7.59322	35	49	-2.23372					15	82181000
36	48	5.82494	36	49	-2.95842					15	82182000	82183000	1.07006						36	48	10.518	36	49	-3.85752					15	82182000	82183000	0.914559						36	48	6.10348	36	49	1.33268					15	82182000
37	48	10.5871	37	49	-2.09087					15	82183000	82184000	0.355791						37	48	13.5668	37	49	-5.26721					15	82183000	82184000	1.02282						37	48	10.6606	37	49	-2.95763					15	82183000
38	48	5.8618	38	49	-2.99285					15	82184000	82185000	0.77177						38	48	7.69921	38	49	-3.56383					15	82184000	82185000	0.837138						38	48	13.9857	38	49	0.28547					15	82184000
39	48	12.0513	39	49	-2.25605					15	82185000	82186000	0.519553						39	48	18.0372	39	49	0.0453374					15	82185000	82186000	0.427379						39	48	11.6413	39	49	-6.41051					15	82185000
40	48	25.1122	40	49	6.17577					15	82186000	82187000	0.55238						40	48	13.5014	40	49	-5.55307					15	82186000	82187000	0.452013						40	48	11.4952	40	49	-5.33544					15	82186000
41	48	15.2104	41	49	-3.63147					15	82187000	82188000	0.602246						41	48	7.8239	41	49	-1.81009					15	82187000	82188000	0.901633						41	48	10.5051	41	49	0.258571					15	82187000
42	48	21.0269	42	49	1.53368					15	82188000	82189000	0.430139						42	48	17.8381	42	49	-2.16859					15	82188000	82189000	0.707696						42	48	8.48355	42	49	-2.67014					15	82188000
43	48	11.5184	43	49	-3.88034					15	82189000	82190000	0.536468						43	48	14.8454	43	49	2.5771					15	82189000	82190000	1.02758						43	48	25.7511	43	49	-1.61374					15	82189000
44	48	23.9405	44	49	-1.32295					15	82190000	82191000	0.315729						44	48	16.6722	44	49	-8.04238					15	82190000	82191000	0.75082						44	48	19.6817	44	49	2.0344					15	82190000
45	48	25.0219	45	49	2.96917					15	82191000	82192000	0.455768						45	48	23.1232	45	49	-3.05032					15	82191000	82192000	0.501878						45	48	36.0484	45	49	3.8956					15	82191000
46	48	43.5544	46	49	1.93023					15	82192000	82193000	0.807621						46	48	46.4828	46	49	1.32785					15	82192000	82193000	0.848365						46	48	38.9495	46	49	-3.5406					15	82192000
47	48	153.383	47	49	6.78806					15	82193000	82194000	0.657792						47	48	151.946	47	49	3.92213					15	82193000	82194000	0.913137						47	48	178.059	47	49	3.85671					15	82193000
48	48	647.54	48	49	12.5078					15	82194000	82195000	0.877045						48	48	630.835	48	49	5.42058					15	82194000	82195000	0.973664						48	48	658.536	48	49	-14.4821					15	82194000
0	49	2.12735	0	50	-2.301					15	82195000	82196000	0.592951						0	49	0	0	50	-0.853742					15	82195000	82196000	0.395715						0	49	2.722	0	50	0.95816					15	82195000
1	49	2.46427	1	50	-1.27582					15	82196000	82197000	0.412812						1	49	1.73949	1	50	0.734183					15	82196000	82197000	0.509032						1	49	1.42812	1	50	-0.648166					15	82196000
2	49	0.800631	2	50	0.387663					15	82197000	82198000	0.886721						2	49	3.16012	2	50	-1.3345					15	82197000	82198000	0.923498						2	49	2.60751	2	50	-0.834472					15	82197000
3	49	2.14028	3	50	0.166051					15	82198000	82199000	0.574501						3	49	4.2298	3	50	-1.02655					15	82198000	82199000	0.798524						3	49	3.8129	3	50	-1.29852					15	82198000
4	49	3.45343	4	50	-2.4637					15	82199000	82200000	0.491172						4	49	1.00098	4	50	0.826788					15	82199000	82200000	0.894148						4	49	2.28311	4	50	-2.5076					15	82199000
5	49	1.25216	5	50	-0.97787					15	82200000	82201000	0.48908						5	49	2.43347	5	50	-0.926488					15	82200000	82201000	0.65635						5	49	2.91686	5	50	-0.232211					15	82200000
6	49	1.7384	6	50	-2.5551					15	82201000	82202000	0.422007						6	49	3.66281	6	50	1.94393					15	82201000	82202000	0.68237						6	49	0	6	50	-2.6012					15	82201000
7	49	3.92839	7	50	-1.30076					15	82202000	82203000	0.512902						7	49	1.08787	7	50	-2.624					15	82202000	82203000	0.632127						7	49	0.716914	7	50	1.30525					15	82202000
8	49	2.35795	8	50	-0.683221					15	82203000	82204000	0.607046						8	49	3.01062	8	50	0.199761					15	82203000	82204000	0.957007						8	49	2.4428	8	50	-2.7029					15	82203000
9	49	1.83518	9	50	-0.533444					15	82204000	82205000	0.413323						9	49	3.37765	9	50	-0.554189					15	82204000	82205000	0.695724						9	49	3.96932	9	50	-2.04976					15	82204000
10	49	1.15999	10	50	-1.2945					15	82205000	82206000	1.19363						10	49	5.36634	10	50	-1.2997					15	82205000	82206000	1.11844						10	49	1.77841	10	50	-0.669781					15	82205000
11	49	1.05582	11	50	-1.52763					15	82206000	82207000	0.555834						11	49	3.97712	11	50	-0.288794					15	82206000	82207000	0.662871						11	49	2.58134	11	50	1.25067					15	82206000
12	49	1.34133	12	50	0.174045					15	82207000	82208000	0.487989						12	49	2.55901	12	50	-1.23564					15	82207000	82208000	0.72375						12	49	4.09368	12	50	0.778599					15	82207000
13	49	0	13	50	-2.9449					15	82208000	82209000	0.85153						13	49	2.05603	13	50	-1.65261					15	82208000	82209000	0.672159						13	49	1.5806	13	50	-2.13028					15	82208000
14	49	1.11931	14	50	-0.399923					15	82209000	82210000	0.647302						14	49	1.15768	14	50	-0.435187					15	82209000	82210000	1.17275						14	49	0	14	50	0.0492141					15	82209000
15	49	1.74654	15	50	-2.01604					15	82210000	82211000	0.498528						15	49	1.02473	15	50	-1.99652					15	82210000	82211000	0.597492						15	49	1.24702	15	50	-2.45761					15	82210000
16	49	2.07646	16	50	-0.658652					15	82211000	82212000	0.712145						16	49	2.17472	16	50	-3.1834					15	82211000	82212000	0.486101						16	49	1.59847	16	50	-2.34152					15	82211000
17	49	2.2767	17	50	-0.468977					15	82212000	82213000	0.639704						17	49	1.25301	17	50	0.875544					15	82212000	82213000	0.747334						17	49	0.771233	17	50	-2.28481					15	82212000
18	49	3.98602	18	50	-1.98009					15	82213000	82214000	0.937463						18	49	3.23006	18	50	-0.624427					15	82213000	82214000	0.770703						18	49	0.802788	18	50	-1.20906					15	82213000
19	49	0	19	50	-2.17453					15	82214000	82215000	0.721336						19	49	1.11496	19	50	-3.4348					15	82214000	82215000	0.469525						19	49	0.538543	19	50	-3.472					15	82214000
20	49	2.90113	20	50	1.12218					15	82215000	82216000	0.564837						20	49	2.94138	20	50	-1.03426					15	82215000	82216000	0.333871						20	49	2.37846	20	50	-2.68551					15	82215000
21	49	1.83811	21	50	-2.42124					15	82216000	82217000	0.713181						21	49	2.4976	21	50	-0.573673					15	82216000	82217000	0.743424						21	49	1.94622	21	50	-2.06513					15	82216000
22	49	3.57852	22	50	-0.387273					15	82217000	82218000	0.7631						22	49	1.93076	22	50	0.646144					15	82217000	82218000	0.393269						22	49	1.37612	22	50	-2.12216					15	82217000
23	49	1.57481	23	50	-1.91592					15	82218000	82219000	0.576801						23	49	4.33917	23	50	1.49781					15	82218000	82219000	0.678712						23	49	4.64	23	50	-1.10135					15	82218000
24	49	3.20285	24	50	-1.84253					15	82219000	82220000	0.767176						24	49	1.70948	24	50	-1.91959					15	82219000	82220000	0.809075						24	49	3.1838	24	50	-1.68414					15	82219000
25	49	2.92281	25	50	-0.498985					15	82220000	82221000	0.289549						25	49	1.05294	25	50	-0.609369					15	82220000	82221000	0.750423						25	49	3.86475	25	50	-1.48162					15	82220000
26	49	2.10372	26	50	0.614596					15	82221000	82222000	0.541287						26	49	2.14173	26	50	1.70021					15	82221000	82222000	0.420143						26	49	3.08311	26	50	-1.44728					15	82221000
27	49	4.15912	27	50	-3.30497					15	82222000	82223000	0.321725						27	49	6.76781	27	50	-2.04522					15	82222000	82223000	0.268454						27	49	5.72498	27	50	-2.73111					15	82222000
28	49	8.1969	28	50	-0.545227					15	82223000	82224000	0.404387						28	49	1.36273	28	50	-0.469671					15	82223000	82224000	0.579304						28	49	6.17471	28	50	-0.3293					15	82223000
29	49	7.46707	29	50	-1.94967					15	82224000	82225000	0.448033						29	49	5.63514	29	50	0.529964					15	82224000	82225000	1.05669						29	49	7.94637	29	50	2.05014					15	82224000
30	49	3.17205	30	50	-1.7366					15	82225000	82226000	0.466361						30	49	1.85271	30	50	0.183414					15	82225000	82226000	0.463792						30	49	6.14761	30	50	-4.24987					15	82225000
31	49	3.07726	31	50	-4.68657					15	82226000	82227000	0.622112						31	49	4.9201	31	50	-0.73401					15	82226000	82227000	0.69948						31	49	3.76979	31	50	1.05172					15	82226000
32	49	9.8654	32	50	-2.59882					15	82227000	82228000	0.844654						32	49	2.16899	32	50	-6.9852					15	82227000	82228000	0.794097						32	49	9.42813	32	50	0.684702					15	82227000
33	49	6.10879	33	50	2.79779					15	82228000	82229000	0.615988						33	49	6.9738	33	50	2.14346					15	82228000	82229000	0.286908						33	49	6.55673	33	50	-2.92822					15	82228000
34	49	8.18906	34	50	-0.925795					15	82229000	82230000	0.770923						34	49	9.20548	34	50	-4.35582					15	82229000	82230000	0.632065						34	49	5.89383	34	50	-2.00404					15	82229000
35	49	7.3848	35	50	-4.88303					15	82230000	82231000	0.734324						35	49	6.71763	35	50	-0.985738					15	82230000	82231000	0.588507						35	49	6.13168	35	50	-0.466594					15	82230000
36	49	5.58338	36	50	-0.425872					15	82231000	82232000	0.901326						36	49	4.84658	36	50	-2.39046					15	82231000	82232000	0.604725						36	49	10.1668	36	50	-2.25417					15	82231000
37	49	6.90773	37	50	-1.47334					15	82232000	82233000	0.395931						37	49	3.92089	37	50	-7.05764					15	82232000	82233000	0.689858						37	49	6.41217	37	50	2.59956					15	82232000
38	49	6.53005	38	50	0.524876					15	82233000	82234000	0.41565						38	49	6.18107	38	50	-0.817442					15	82233000	82234000	0.35784						38	49	10.2745	38	50	-2.49006					15	82233000
39	49	7.87595	39	50	-2.56438					15	82234000	82235000	0.515086						39	49	10.4383	39	50	-5.00934					15	82234000	82235000	0.529944						39	49	4.30349	39	50	-3.49672					15	82234000
40	49	17.0278	40	50	-0.382643					15	82235000	82236000	0.558878						40	49	5.60793	40	50	-2.40468					15	82235000	82236000	0.618223						40	49	6.24256	40	50	-0.820248					15	82235000
41	49	8.08453	41	50	2.30668					15	82236000	82237000	0.538566						41	49	10.2759	41	50	1.43747					15	82236000	82237000	0.646468						41	49	12.8836	41	50	-6.31718					15	82236000
42	49	14.3137	42	50	-2.11703					15	82237000	82238000	0.498744						42	49	11.0594	42	50	3.27751					15	82237000	82238000	0.813787						42	49	11.2579	42	50	2.33556					15	82237000
43	49	10.2487	43	50	2.94576					15	82238000	82239000	0.757075						43	49	17.2581	43	50	-4.58602					15	82238000	82239000	0.409908						43	49	13.9873	43	50	-1.94654					15	82238000
44	49	14.5861	44	50	-2.43228					15	82239000	82240000	0.740784						44	49	8.56462	44	50	-1.35811					15	82239000	82240000	1.61384						44	49	19.8734	44	50	-3.46849					15	82239000
45	49	21.3652	45	50	-7.92582					15	82240000	82241000	0.559686						45	49	16.2607	45	50	-4.33678					15	82240000	82241000	0.562806						45	49	24.9166	45	50	-1.11202					15	82240000
46	49	24.1132	46	50	0.513306					15	82241000	82242000	0.633328						46	49	24.7849	46	50	5.34903					15	82241000	82242000	0.940813						46	49	22.4344	46	50	0.0392662					15	82241000
47	49	35.6711	47	50	6.15382					15	82242000	82243000	0.6466						47	49	34.7771	47	50	11.4593					15	82242000	82243000	1.5264						47	49	38.8567	47	50	8.08002					15	82242000
48	49	57.8568	48	50	15.6028					15	82243000	82244000	0.844383						48	49	54.7196	48	50	5.4039					15	82243000	82244000	0.353678						48	49	43.7929	48	50	-0.104191					15	82243000
49	49	531.567	49	50	49.1047					15	82244000	82245000	0.75112						49	49	567.246	49	50	70.5274					15	82244000	82245000	0.537311						49	49	541.867	49	50	63.3748					15	82244000
0	50	0	0	51	0.255568					15	82245000	82246000	0.986539						0	50	1.46396	0	51	2.97725					15	82245000	82246000	1.1382						0	50	3.29916	0	51	-1.19463					15	82245000
1	50	1.06358	1	51	1.61379					15	82246000	82247000	1.05815						1	50	3.09078	1	51	0.710071					15	82246000	82247000	1.04605						1	50	1.73213	1	51	-1.53648					15	82246000
2	50	2.76696	2	51	0.401103					15	82247000	82248000	0.735734						2	50	1.0624	2	51	0.542807					15	82247000	82248000	0.792364						2	50	1.58673	2	51	1.63628					15	82247000
3	50	2.58675	3	51	3.72131					15	82248000	82249000	1.21246						3	50	1.41225	3	51	0.271718					15	82248000	82249000	1.68114						3	50	1.16498	3	51	-2.4212					15	82248000
4	50	0	4	51	-0.290344					15	82249000	82250000	1.44472						4	50	3.30919	4	51	2.82389					15	82249000	82250000	1.82125						4	50	0	4	51	1.31928					15	82249000
5	50	1.53063	5	51	0.351044					15	82250000	82251000	0.949198						5	50	1.60121	5	51	0.459473					15	82250000	82251000	1.32734						5	50	2.32129	5	51	-1.32878					15	82250000
6	50	0	6	51	-2.5085					15	82251000	82252000	1.01027						6	50	4.51873	6	51	1.88509					15	82251000	82252000	1.21893						6	50	0	6	51	-0.695011					15	82251000
7	50	1.30294	7	51	-1.25725					15	82252000	82253000	0.753735						7	50	0	7	51	-1.27112					15	82252000	82253000	0.281293						7	50	3.95625	7	51	-0.604018					15	82252000
8	50	1.97118	8	51	-1.61504					15	82253000	82254000	1.00186						8	50	2.87506	8	51	-2.624					15	82253000	82254000	0.793981						8	50	0	8	51	-1.99654					15	82253000
9	50	2.17386	9	51	-0.522161					15	82254000	82255000	0.774055						9	50	2.17471	9	51	0.44758					15	82254000	82255000	0.957269						9	50	0.707442	9	51	2.16197					15	82254000
10	50	1.4681	10	51	-0.0398656					15	82255000	82256000	1.44551						10	50	1.4852	10	51	2.4994					15	82255000	82256000	1.30822						10	50	2.14412	10	51	0.530183					15	82255000
11	50	1.29287	11	51	-1.46795					15	82256000	82257000	1.23258						11	50	2.55471	11	51	-0.268715					15	82256000	82257000	1.26554						11	50	4.12387	11	51	-1.77428					15	82256000
12	50	3.05525	12	51	0.171496					15	82257000	82258000	0.497149						12	50	1.66936	12	51	0.188494					15	82257000	82258000	1.09024						12	50	3.714	12	51	-2.8732					15	82257000
13	50	0	13	51	-1.70429					15	82258000	82259000	0.678124						13	50	1.31679	13	51	-2.905					15	82258000	82259000	1.00394						13	50	0.870417	13	51	-2.9354					15	82258000
14	50	2.61178	14	51	-2.9449					15	82259000	82260000	0.919741						14	50	2.60191	14	51	-1.61788					15	82259000	82260000	0.405519						14	50	3.11851	14	51	0.136693					15	82259000
15	50	1.06606	15	51	-1.95814					15	82260000	82261000	0.562337						15	50	1.11178	15	51	-1.9502					15	82260000	82261000	1.29662						15	50	0.683785	15	51	-2.37311					15	82260000
16	50	2.49745	16	51	-3.0821					15	82261000	82262000	0.6056						16	50	0	16	51	-3.1083					15	82261000	82262000	0.371591						16	50	0.875883	16	51	-2.14048					15	82261000
17	50	2.76532	17	51	-0.431216					15	82262000	82263000	0.766157						17	50	4.13804	17	51	-0.387183					15	82262000	82263000	0.713215						17	50	1.01279	17	51	1.14897					15	82262000
18	50	1.33681	18	51	-1.90199					15	82263000	82264000	0.48916						18	50	2.72177	18	51	-1.82268					15	82263000	82264000	0.488186						18	50	2.17324	18	51	0.0128551					15	82263000
19	50	1.22977	19	51	-2.14768					15	82264000	82265000	0.421009						19	50	0	19	51	-3.3462					15	82264000	82265000	0.541446						19	50	0	19	51	-1.68625					15	82264000
20	50	4.61918	20	51	-2.15022					15	82265000	82266000	0.543177						20	50	2.49444	20	51	-2.17197					15	82265000	82266000	0.204217						20	50	0.881587	20	51	-3.472					15	82265000
21	50	1.17426	21	51	-0.406108					15	82266000	82267000	0.840957						21	50	3.05483	21	51	-1.43864					15	82266000	82267000	0.842951						21	50	1.60317	21	51	0.504771					15	82266000
22	50	3.31313	22	51	-0.354894					15	82267000	82268000	0.837917						22	50	4.38094	22	51	-2.42938					15	82267000	82268000	0.498892						22	50	1.65374	22	51	-1.05514					15	82267000
23	50	1.89638	23	51	-1.83573					15	82268000	82269000	0.569952						23	50	5.34611	23	51	-1.78936					15	82268000	82269000	0.76033						23	50	2.78955	23	51	-2.39297					15	82268000
24	50	2.08947	24	51	-0.87943					15	82269000	82270000	0.691782						24	50	2.05011	24	51	-1.83213					15	82269000	82270000	0.957797						24	50	2.32976	24	51	-3.8909					15	82269000
25	50	3.56142	25	51	-2.04976					15	82270000	82271000	0.421423						25	50	3.49053	25	51	-1.36821					15	82270000	82271000	0.464921						25	50	2.66418	25	51	-3.46878					15	82270000
26	50	4.8132	26	51	-1.56369					15	82271000	82272000	0.624157						26	50	5.94011	26	51	-2.71662					15	82271000	82272000	0.996027						26	50	2.84042	26	51	2.58804					15	82271000
27	50	1.04263	27	51	-0.195938					15	82272000	82273000	0.986748						27	50	2.34588	27	51	-1.96376					15	82272000	82273000	0.907202						27	50	1.70969	27	51	-0.772741					15	82272000
28	50	3.96357	28	51	1.88634					15	82273000	82274000	1.01535						28	50	4.08503	28	51	-1.61943					15	82273000	82274000	1.07638						28	50	4.2773	28	51	0.983736					15	82273000
29	50	2.73433	29	51	-1.85347					15	82274000	82275000	0.632147						29	50	5.26236	29	51	-0.164746					15	82274000	82275000	0.388183						29	50	6.83684	29	51	0.264881					15	82274000
30	50	4.7167	30	51	-3.3601					15	82275000	82276000	0.603769						30	50	6.68831	30	51	-2.41295					15	82275000	82276000	0.470552						30	50	2.18523	30	51	-3.26045					15	82275000
31	50	1.98583	31	51	-1.16316					15	82276000	82277000	1.16673						31	50	6.00039	31	51	-2.46821					15	82276000	82277000	0.990756						31	50	7.73422	31	51	-3.33259					15	82276000
32	50	4.31258	32	51	-2.45604					15	82277000	82278000	0.952703						32	50	0	32	51	-2.02229					15	82277000	82278000	0.554578						32	50	7.6383	32	51	-4.80712					15	82277000
33	50	9.97109	33	51	-0.543813					15	82278000	82279000	1.53133						33	50	9.40386	33	51	-1.24812					15	82278000	82279000	0.84529						33	50	4.32398	33	51	-1.07069					15	82278000
34	50	6.53621	34	51	-3.38678					15	82279000	82280000	1.01885						34	50	3.20828	34	51	-0.567153					15	82279000	82280000	0.73258						34	50	5.57886	34	51	-4.0329					15	82279000
35	50	2.89917	35	51	-3.43234					15	82280000	82281000	2.07411						35	50	6.91576	35	51	1.72412					15	82280000	82281000	1.21617						35	50	7.48491	35	51	0.0802046					15	82280000
36	50	7.71373	36	51	-1.25974					15	82281000	82282000	4.14839						36	50	5.88834	36	51	-3.22125					15	82281000	82282000	1.93176						36	50	6.11123	36	51	-1.72423					15	82281000
37	50	7.06846	37	51	1.3115					15	82282000	82283000	2.10231						37	50	1.64646	37	51	-3.63353					15	82282000	82283000	1.34047						37	50	11.4337	37	51	0.912319					15	82282000
38	50	9.52348	38	51	-3.17338					15	82283000	82284000	2.89964						38	50	8.37066	38	51	1.14332					15	82283000	82284000	1.33161						38	50	6.87974	38	51	0.43894					15	82283000
39	50	6.95852	39	51	-4.73081					15	82284000	82285000	2.16729						39	50	4.73556	39	51	-0.595797					15	82284000	82285000	1.67041						39	50	6.49228	39	51	-3.81672					15	82284000
40	50	9.74936	40	51	-2.27274					15	82285000	82286000	1.91946						40	50	7.98832	40	51	-4.30196					15	82285000	82286000	1.33034						40	50	9.89375	40	51	0.18096					15	82285000
41	50	13.1587	41	51	-0.52015					15	82286000	82287000	1.19861						41	50	12.5985	41	51	-0.415192					15	82286000	82287000	0.670628						41	50	5.26082	41	51	-3.18244					15	82286000
42	50	9.59897	42	51	2.7923					15	82287000	82288000	1.18169						42	50	15.3635	42	51	-0.539577					15	82287000	82288000	0.806925						42	50	14.9606	42	51	-5.2865					15	82287000
43	50	15.7258	43	51	-3.62242					15	82288000	82289000	0.946044						43	50	8.64198	43	51	-2.03157					15	82288000	82289000	0.889024						43	50	11.9815	43	51	5.05325					15	82288000
44	50	11.6967	44	51	-0.20793					15	82289000	82290000	0.770452						44	50	13.3229	44	51	-6.22435					15	82289000	82290000	0.695105						44	50	12.1325	44	51	-4.32279					15	82289000
45	50	7.98318	45	51	0.183842					15	82290000	82291000	0.851604						45	50	12.2702	45	51	1.81107					15	82290000	82291000	0.618626						45	50	16.727	45	51	0.337364					15	82290000
46	50	18.9093	46	51	4.40777					15	82291000	82292000	0.846067						46	50	24.66	46	51	5.8169					15	82291000	82292000	0.935357						46	50	21.0603	46	51	-5.47774					15	82291000
47	50	28.3368	47	51	7.24807					15	82292000	82293000	0.744859						47	50	34.9163	47	51	-4.42404					15	82292000	82293000	0.769803						47	50	34.055	47	51	-5.65123					15	82292000
48	50	44.4858	48	51	-0.829355					15	82293000	82294000	0.848824						48	50	36.2589	48	51	1.31926					15	82293000	82294000	0.510203						48	50	34.8958	48	51	14.8621					15	82293000
49	50	94.4537	49	51	5.96086					15	82294000	82295000	0.745182						49	50	119.826	49	51	8.49878					15	82294000	82295000	1.17213						49	50	121.65	49	51	4.2926					15	82294000
50	50	543.679	50	51	53.9226					15	82295000	82296000	0.915323						50	50	602.466	50	51	49.1947					15	82295000	82296000	1.42493						50	50	540.723	50	51	52.5069					15	82295000
0	51	2.51957	0	52	1.81069					15	82296000	82297000	0.963092						0	51	5.25755	0	52	3.09516					15	82296000	82297000	0.838118						0	51	1.10847	0	52	-1.35901					15	82296000
1	51	3.91479	1	52	-1.3692					15	82297000	82298000	1.03204						1	51	3.02777	1	52	0.186916					15	82297000	82298000	0.764175						1	51	0.804524	1	52	0.541356					15	82297000
2	51	2.7405	2	52	-0.700424					15	82298000	82299000	1.42529						2	51	2.89941	2	52	0.829663					15	82298000	82299000	0.561862						2	51	4.01658	2	52	-1.77997					15	82298000
3	51	6.10061	3	52	-1.24522					15	82299000	82300000	1.09246						3	51	2.66862	3	52	0.854122					15	82299000	82300000	0.653593						3	51	0	3	52	1.49015					15	82299000
4	51	2.13036	4	52	-0.600853					15	82300000	82301000	1.15961						4	51	5.26269	4	52	-0.541012					15	82300000	82301000	0.802181						4	51	3.78278	4	52	-0.0820141					15	82300000
5	51	2.81474	5	52	-2.4207					15	82301000	82302000	0.66898						5	51	2.94187	5	52	-2.4388					15	82301000	82302000	0.49562						5	51	1.17882	5	52	0.463392					15	82301000
6	51	0	6	52	2.33438					15	82302000	82303000	0.628897						6	51	4.41279	6	52	4.59039					15	82302000	82303000	0.796569						6	51	1.85849	6	52	-0.95993					15	82302000
7	51	1.29785	7	52	-2.5085					15	82303000	82304000	1.09205						7	51	1.30368	7	52	0.422341					15	82303000	82304000	0.647015						7	51	1.99718	7	52	-0.937424					15	82303000
8	51	0.988657	8	52	-2.5551					15	82304000	82305000	0.8977						8	51	0	8	52	-1.64559					15	82304000	82305000	0.322108						8	51	0.654465	8	52	-0.155982					15	82304000
9	51	2.13224	9	52	-2.6037					15	82305000	82306000	1.62961						9	51	3.12288	9	52	-0.0711855					15	82305000	82306000	0.667137						9	51	4.86487	9	52	0.0173688					15	82305000
10	51	2.66743	10	52	0.561951					15	82306000	82307000	1.81107						10	51	5.2283	10	52	-1.47394					15	82306000	82307000	1.02274						10	51	3.28738	10	52	-1.86461					15	82306000
11	51	1.29465	11	52	-0.692961					15	82307000	82308000	1.71275						11	51	2.51619	11	52	-1.65317					15	82307000	82308000	0.957606						11	51	1.03962	11	52	-1.02088					15	82307000
12	51	2.992	12	52	-2.7626					15	82308000	82309000	3.46508						12	51	3.03199	12	52	-1.45608					15	82308000	82309000	1.18152						12	51	0	12	52	-1.78887					15	82308000
13	51	1.17691	13	52	-0.926072					15	82309000	82310000	2.18133						13	51	0	13	52	0.0412919					15	82309000	82310000	1.22248						13	51	0	13	52	0.276876					15	82309000
14	51	0	14	52	-1.78694					15	82310000	82311000	3.33439						14	51	1.35152	14	52	-0.816116					15	82310000	82311000	0.879519						14	51	3.13739	14	52	-1.19971					15	82310000
15	51	1.05356	15	52	0.98024					15	82311000	82312000	2.70434						15	51	1.0869	15	52	-1.30794					15	82311000	82312000	0.846707						15	51	0.69619	15	52	-2.43948					15	82311000
16	51	0	16	52	0.831034					15	82312000	82313000	4.15562						16	51	0	16	52	-3.0371					15	82312000	82313000	0.697529						16	51	1.00092	16	52	-0.623006					15	82312000
17	51	2.72488	17	52	-3.0821					15	82313000	82314000	3.03466						17	51	2.79622	17	52	-1.86787					15	82313000	82314000	1.85845						17	51	4.36637	17	52	-2.35475					15	82313000
18	51	1.33231	18	52	-0.126589					15	82314000	82315000	3.1275						18	51	1.43982	18	52	0.0492681					15	82314000	82315000	1.36691						18	51	3.31046	18	52	-2.46729					15	82314000
19	51	1.16922	19	52	-3.2343					15	82315000	82316000	3.59848						19	51	0	19	52	-1.34775					15	82315000	82316000	1.03138						19	51	1.69605	19	52	-1.9442					15	82315000
20	51	1.25408	20	52	-2.3004					15	82316000	82317000	2.39909						20	51	1.26283	20	52	-3.3462					15	82316000	82317000	0.897762						20	51	0	20	52	-1.78399					15	82316000
21	51	3.09089	21	52	-0.051708					15	82317000	82318000	2.92579						21	51	2.09006	21	52	-2.41284					15	82317000	82318000	1.65029						21	51	4.07187	21	52	-2.11123					15	82317000
22	51	3.24061	22	52	0.0236238					15	82318000	82319000	1.7999						22	51	1.19912	22	52	-3.5287					15	82318000	82319000	0.78554						22	51	2.61316	22	52	-1.40109					15	82318000
23	51	1.86467	23	52	-2.04802					15	82319000	82320000	1.67722						23	51	1.94544	23	52	-3.6285					15	82319000	82320000	1.49347						23	51	1.38293	23	52	-3.6683					15	82319000
24	51	2.93287	24	52	-1.98104					15	82320000	82321000	2.21995						24	51	2.01617	24	52	-2.67038					15	82320000	82321000	0.765664						24	51	0	24	52	-0.507053					15	82320000
25	51	1.88224	25	52	-2.25898					15	82321000	82322000	1.82977						25	51	2.60149	25	52	-1.04887					15	82321000	82322000	0.956701						25	51	0.545119	25	52	0.0370584					15	82321000
26	51	2.49671	26	52	0.00126842					15	82322000	82323000	1.38234						26	51	1.38328	26	52	-1.89111					15	82322000	82323000	1.17049						26	51	6.73384	26	52	1.55743					15	82322000
27	51	4.00266	27	52	-2.25678					15	82323000	82324000	1.60738						27	51	2.27614	27	52	2.58977					15	82323000	82324000	0.381918						27	51	3.51496	27	52	0.190654					15	82323000
28	51	6.23394	28	52	-1.95648					15	82324000	82325000	1.41275						28	51	2.77167	28	52	-1.9496					15	82324000	82325000	0.429206						28	51	5.42454	28	52	-2.52626					15	82324000
29	51	2.65533	29	52	1.05165					15	82325000	82326000	1.29989						29	51	4.38995	29	52	-0.781247					15	82325000	82326000	0.691718						29	51	4.87148	29	52	-0.460231					15	82325000
30	51	2.8915	30	52	0.510306					15	82326000	82327000	1.27831						30	51	3.88085	30	52	-2.12329					15	82326000	82327000	1.19205						30	51	2.94785	30	52	-1.66484					15	82326000
31	51	5.29014	31	52	2.15465					15	82327000	82328000	1.43662						31	51	4.03669	31	52	-2.9684					15	82327000	82328000	1.10557						31	51	3.10251	31	52	-6.2083					15	82327000
32	51	4.21636	32	52	0.236449					15	82328000	82329000	1.11454						32	51	4.71211	32	52	-4.38423					15	82328000	82329000	1.07537						32	51	1.87538	32	52	-1.6383					15	82328000
33	51	6.36759	33	52	-3.4831					15	82329000	82330000	1.07639						33	51	5.73708	33	52	-6.7344					15	82329000	82330000	0.805394						33	51	5.88291	33	52	-2.46094					15	82329000
34	51	3.78652	34	52	-2.29249					15	82330000	82331000	1.06966						34	51	6.69325	34	52	-3.64197					15	82330000	82331000	0.846716						34	51	3.2193	34	52	-0.923498					15	82330000
35	51	4.02966	35	52	-2.85195					15	82331000	82332000	0.847974						35	51	9.28822	35	52	-1.65256					15	82331000	82332000	0.682699						35	51	7.6631	35	52	-3.68528					15	82331000
36	51	6.52246	36	52	0.47678					15	82332000	82333000	1.31574						36	51	4.68025	36	52	-4.53021					15	82332000	82333000	0.969531						36	51	6.22727	36	52	-3.23846					15	82332000
37	51	9.4511	37	52	0.0187225					15	82333000	82334000	1.23202						37	51	4.64527	37	52	1.46792					15	82333000	82334000	1.23874						37	51	9.27772	37	52	-2.26178					15	82333000
38	51	5.36842	38	52	3.44258					15	82334000	82335000	1.89949						38	51	9.84742	38	52	-1.52034					15	82334000	82335000	0.841941						38	51	9.27304	38	52	-1.33818					15	82334000
39	51	4.26779	39	52	-5.0372					15	82335000	82336000	1.66363						39	51	8.5923	39	52	-0.532062					15	82335000	82336000	1.22327						39	51	5.55308	39	52	-2.31613					15	82335000
40	51	7.25016	40	52	-1.15691					15	82336000	82337000	1.68471						40	51	5.44294	40	52	-2.70084					15	82336000	82337000	0.896337						40	51	10.17	40	52	-0.972718					15	82336000
41	51	9.61185	41	52	0.22263					15	82337000	82338000	1.67674						41	51	9.97781	41	52	-7.3115					15	82337000	82338000	1.01584						41	51	7.53156	41	52	-3.82709					15	82337000
42	51	13.6443	42	52	-5.24275					15	82338000	82339000	2.01909						42	51	10.6214	42	52	-3.86877					15	82338000	82339000	1.04078						42	51	6.2915	42	52	-0.50074					15	82338000
43	51	8.09358	43	52	-1.44515					15	82339000	82340000	1.48631						43	51	10.0544	43	52	0.586425					15	82339000	82340000	1.13262						43	51	17.6783	43	52	0.608952					15	82339000
44	51	12.5721	44	52	-2.21636					15	82340000	82341000	2.42018						44	51	7.00365	44	52	-0.403532					15	82340000	82341000	1.6178						44	51	9.60521	44	52	0.623255					15	82340000
45	51	14.3128	45	52	-1.78925					15	82341000	82342000	2.20061						45	51	16.4921	45	52	-5.00841					15	82341000	82342000	1.55988						45	51	15.9384	45	52	-3.77279					15	82341000
46	51	20.3168	46	52	1.98885					15	82342000	82343000	1.62865						46	51	22.4239	46	52	-1.23693					15	82342000	82343000	1.7716						46	51	12.3613	46	52	-4.29566					15	82342000
47	51	25.6441	47	52	7.98345					15	82343000	82344000	0.748467						47	51	14.887	47	52	-0.379928					15	82343000	82344000	0.802559						47	51	15.3698	47	52	-0.60694					15	82343000
48	51	21.3536	48	52	4.96808					15	82344000	82345000	0.912944						48	51	24.7763	48	52	1.25104					15	82344000	82345000	0.707377						48	51	40.8371	48	52	-5.64975					15	82344000
49	51	34.8439	49	52	10.4056					15	82345000	82346000	0.801945						49	51	39.3538	49	52	6.93158					15	82345000	82346000	0.882917						49	51	39.2926	49	52	-1.87142					15	82345000
50	51	99.2716	50	52	12.3533					15	82346000	82347000	0.355078						50	51	98.4937	50	52	8.35229					15	82346000	82347000	0.807116						50	51	110.782	50	52	-0.539563					15	82346000
51	51	565.743	51	52	7.44813					15	82347000	82348000	0.735686						51	51	573.114	51	52	19.8763					15	82347000	82348000	0.598703						51	51	567.219	51	52	7.20882					15	82347000
0	52	4.03889	0	53	-0.0549088					15	82348000	82349000	0.910983						0	52	5.33926	0	53	-2.2092					15	82348000	82349000	1.26689						0	52	0.907487	0	53	-0.348474					15	82348000
1	52	0.894797	1	53	-0.478767					15	82349000	82350000	0.729591						1	52	2.46722	1	53	-0.471042					15	82349000	82350000	0.544755						1	52	2.84446	1	53	-0.0989416					15	82349000
2	52	1.60058	2	53	0.0791212					15	82350000	82351000	0.819997						2	52	3.14736	2	53	0.939668					15	82350000	82351000	0.581129						2	52	0.561026	2	53	1.00279					15	82350000
3	52	1.09418	3	53	-2.301					15	82351000	82352000	0.798118						3	52	3.21072	3	53	2.02899					15	82351000	82352000	0.649836						3	52	3.87045	3	53	0.591461					15	82351000
4	52	1.77845	4	53	-0.477368					15	82352000	82353000	0.894829						4	52	1.85589	4	53	-1.3637					15	82352000	82353000	0.665433						4	52	2.33919	4	53	-0.0193416					15	82352000
5	52	0	5	53	0.0105387					15	82353000	82354000	0.983295						5	52	0	5	53	0.109247					15	82353000	82354000	0.672248						5	52	2.92689	5	53	2.46899					15	82353000
6	52	4.79808	6	53	-0.676872					15	82354000	82355000	0.412945						6	52	7.07279	6	53	-2.4388					15	82354000	82355000	0.599094						6	52	1.54767	6	53	-0.89957					15	82354000
7	52	0	7	53	-1.40877					15	82355000	82356000	0.67145						7	52	2.95004	7	53	-0.355665					15	82355000	82356000	0.501005						7	52	1.61608	7	53	-1.80213					15	82355000
8	52	0	8	53	-0.841763					15	82356000	82357000	0.656082						8	52	0.929205	8	53	-0.150623					15	82356000	82357000	0.556088						8	52	2.44522	8	53	1.75278					15	82356000
9	52	0	9	53	-1.59789					15	82357000	82358000	0.416315						9	52	2.55281	9	53	-0.749807					15	82357000	82358000	0.936262						9	52	2.66837	9	53	-2.04679					15	82357000
10	52	3.21635	10	53	-2.6037					15	82358000	82359000	0.817757						10	52	1.20136	10	53	-1.39102					15	82358000	82359000	0.376493						10	52	0.838293	10	53	-1.75925					15	82358000
11	52	2.01434	11	53	-2.6544					15	82359000	82360000	0.523346						11	52	1.07573	11	53	-2.6753					15	82359000	82360000	0.431163						11	52	1.73632	11	53	-1.89103					15	82359000
12	52	0	12	53	-1.34745					15	82360000	82361000	0.509039						12	52	1.32882	12	53	-1.3743					15	82360000	82361000	0.583981						12	52	1.02503	12	53	-1.71127					15	82360000
13	52	1.89443	13	53	0.0957738					15	82361000	82362000	0.6105						13	52	2.88479	13	53	2.99901					15	82361000	82362000	0.620213						13	52	3.15008	13	53	1.17324					15	82361000
14	52	1.09426	14	53	-0.635379					15	82362000	82363000	0.546418						14	52	2.08888	14	53	3.17718					15	82362000	82363000	0.665005						14	52	1.73569	14	53	-1.13276					15	82362000
15	52	3.92514	15	53	-1.14646					15	82363000	82364000	0.392519						15	52	1.66146	15	53	-1.2055					15	82363000	82364000	0.792507						15	52	0.561218	15	53	-1.0035					15	82363000
16	52	3.84273	16	53	0.115536					15	82364000	82365000	0.793084						16	52	0	16	53	-1.79449					15	82364000	82365000	1.06293						16	52	2.44629	16	53	-3.0007					15	82364000
17	52	0	17	53	-1.78962					15	82365000	82366000	0.604096						17	52	1.24043	17	53	0.402588					15	82365000	82366000	0.546826						17	52	0.786654	17	53	-2.22221					15	82365000
18	52	3.02951	18	53	-0.942767					15	82366000	82367000	0.64046						18	52	3.23267	18	53	-3.1083					15	82366000	82367000	0.511923						18	52	0.750113	18	53	-2.27622					15	82366000
19	52	0	19	53	-2.12697					15	82367000	82368000	0.526925						19	52	1.91475	19	53	-2.08763					15	82367000	82368000	0.747908						19	52	1.3534	19	53	-3.2174					15	82367000
20	52	1.0165	20	53	1.5226					15	82368000	82369000	0.329406						20	52	0	20	53	-0.26936					15	82368000	82369000	0.929352						20	52	1.59831	20	53	-1.70461					15	82368000
21	52	3.35259	21	53	-0.667677					15	82369000	82370000	0.738355						21	52	1.02196	21	53	-0.831302					15	82369000	82370000	0.939728						21	52	1.36077	21	53	-2.0191					15	82369000
22	52	3.52062	22	53	-1.464					15	82370000	82371000	0.693483						22	52	0	22	53	0.198044					15	82370000	82371000	1.19198						22	52	2.16601	22	53	-2.01367					15	82370000
23	52	1.54748	23	53	-1.92163					15	82371000	82372000	0.522704						23	52	0	23	53	-0.448091					15	82371000	82372000	0.770757						23	52	0	23	53	-1.19726					15	82371000
24	52	1.71936	24	53	-1.85618					15	82372000	82373000	0.442961						24	52	1.06442	24	53	-3.6285					15	82372000	82373000	1.13456						24	52	3.26885	24	53	-3.6683					15	82372000
25	52	1.55332	25	53	-2.08948					15	82373000	82374000	0.821458						25	52	2.79943	25	53	-1.47541					15	82373000	82374000	1.70351						25	52	3.92796	25	53	0.734821					15	82373000
26	52	3.93327	26	53	-0.69499					15	82374000	82375000	0.598019						26	52	2.07859	26	53	-0.777921					15	82374000	82375000	1.08717						26	52	5.57133	26	53	-1.48121					15	82374000
27	52	1.80362	27	53	0.304119					15	82375000	82376000	0.45239						27	52	6.68967	27	53	-1.19683					15	82375000	82376000	0.816845						27	52	4.33645	27	53	-0.329163					15	82375000
28	52	2.24212	28	53	-0.731567					15	82376000	82377000	0.698838						28	52	2.2903	28	53	-1.74031					15	82376000	82377000	0.723636						28	52	1.76144	28	53	3.07467					15	82376000
29	52	5.39925	29	53	-0.599495					15	82377000	82378000	0.509999						29	52	3.60985	29	53	-2.60289					15	82377000	82378000	0.81601						29	52	3.98057	29	53	-0.230168					15	82377000
30	52	6.57551	30	53	0.141146					15	82378000	82379000	0.751802						30	52	3.97571	30	53	-1.07727					15	82378000	82379000	0.741304						30	52	4.33456	30	53	-1.4401					15	82378000
31	52	8.40625	31	53	-4.36094					15	82379000	82380000	0.703387						31	52	3.3254	31	53	-4.17854					15	82379000	82380000	0.644553						31	52	0	31	53	-2.1003					15	82379000
32	52	6.68975	32	53	-4.29056					15	82380000	82381000	0.471855						32	52	2.12067	32	53	3.1691					15	82380000	82381000	0.460705						32	52	4.7968	32	53	-4.68442					15	82380000
33	52	3.1893	33	53	1.21278					15	82381000	82382000	0.763581						33	52	0	33	53	-1.64771					15	82381000	82382000	0.893928						33	52	4.22156	33	53	-0.291297					15	82381000
34	52	4.61891	34	53	-2.6602					15	82382000	82383000	1.60637						34	52	3.34323	34	53	-3.29494					15	82382000	82383000	2.00047						34	52	6.0301	34	53	0.126859					15	82382000
35	52	4.32135	35	53	-3.50717					15	82383000	82384000	0.834317						35	52	5.60784	35	53	-0.183189					15	82383000	82384000	1.57931						35	52	3.56692	35	53	-4.26798					15	82383000
36	52	7.93878	36	53	-2.47103					15	82384000	82385000	0.712578						36	52	3.03389	36	53	0.248952					15	82384000	82385000	1.56397						36	52	4.34444	36	53	-2.78323					15	82384000
37	52	7.80092	37	53	3.8199					15	82385000	82386000	0.673718						37	52	9.36942	37	53	-2.46638					15	82385000	82386000	0.683324						37	52	5.68972	37	53	3.1091					15	82385000
38	52	11.5822	38	53	-3.23622					15	82386000	82387000	0.550167						38	52	6.75846	38	53	1.82206					15	82386000	82387000	0.824409						38	52	7.02722	38	53	2.24035					15	82386000
39	52	3.5046	39	53	0.885072					15	82387000	82388000	0.673281						39	52	8.17204	39	53	-3.22792					15	82387000	82388000	0.760216						39	52	6.51797	39	53	-3.66884					15	82387000
40	52	7.84169	40	53	-1.37393					15	82388000	82389000	0.826413						40	52	6.48726	40	53	-1.02913					15	82388000	82389000	0.759428						40	52	8.39708	40	53	1.50097					15	82388000
41	52	9.74553	41	53	4.70194					15	82389000	82390000	0.674875						41	52	2.4334	41	53	-6.67055					15	82389000	82390000	0.364869						41	52	6.16191	41	53	-3.85239					15	82389000
42	52	4.88925	42	53	2.85761					15	82390000	82391000	0.571142						42	52	6.52423	42	53	-4.52882					15	82390000	82391000	0.871962						42	52	10.2133	42	53	-2.70254					15	82390000
43	52	9.40685	43	53	1.69527					15	82391000	82392000	0.559525						43	52	11.7474	43	53	3.74259					15	82391000	82392000	0.355411						43	52	12.187	43	53	-4.33995					15	82391000
44	52	9.49964	44	53	-2.12401					15	82392000	82393000	0.626331						44	52	11.6825	44	53	-1.11782					15	82392000	82393000	0.776637						44	52	13.2483	44	53	-6.83207					15	82392000
45	52	10.9907	45	53	2.22191					15	82393000	82394000	0.550238						45	52	8.21959	45	53	2.8699					15	82393000	82394000	0.440655						45	52	10.1552	45	53	3.63486					15	82393000
46	52	16.1179	46	53	2.25894					15	82394000	82395000	0.598043						46	52	13.4441	46	53	2.15096					15	82394000	82395000	1.18418						46	52	11.3053	46	53	2.95312					15	82394000
47	52	23.8925	47	53	-1.67342					15	82395000	82396000	0.636685						47	52	16.2271	47	53	0.222219					15	82395000	82396000	0.663653						47	52	17.2321	47	53	6.75325					15	82395000
48	52	23.3641	48	53	-3.28487					15	82396000	82397000	0.538074						48	52	20.562	48	53	0.238411					15	82396000	82397000	1.06379						48	52	15.3713	48	53	-2.03414					15	82396000
49	52	32.5886	49	53	5.34812					15	82397000	82398000	0.485375						49	52	30.3886	49	53	2.51436					15	82397000	82398000	0.701516						49	52	24.1036	49	53	0.0892506					15	82397000
50	52	41.2363	50	53	4.0674					15	82398000	82399000	0.275108						50	52	39.2073	50	53	4.22785					15	82398000	82399000	0.502345						50	52	34.4604	50	53	2.21364					15	82398000
51	52	52.7971	51	53	9.59992					15	82399000	82400000	0.529241						51	52	69.1753	51	53	-4.71739					15	82399000	82400000	0.315123						51	52	65.4838	51	53	-0.337363					15	82399000
52	52	526.932	52	53	10.232					15	82400000	82401000	0.427587						52	52	538.01	52	53	8.6413					15	82400000	82401000	0.569192						52	52	583.228	52	53	7.83056					15	82400000
0	53	2.13879	0	54	-0.028369					15	82401000	82402000	0.630453						0	53	0	0	54	0.134324					15	82401000	82402000	0.862264						0	53	1.88273	0	54	0.528812					15	82401000
1	53	1.74943	1	54	-0.460103					15	82402000	82403000	0.479271						1	53	1.77306	1	54	-0.451981					15	82402000	82403000	0.860009						1	53	2.16756	1	54	0.612028					15	82402000
2	53	2.34312	2	54	0.117405					15	82403000	82404000	0.597547						2	53	3.21997	2	54	1.76117					15	82403000	82404000	0.884742						2	53	3.30589	2	54	-0.975782					15	82403000
3	53	0	3	54	-0.0561161					15	82404000	82405000	0.491506						3	53	4.34669	3	54	-2.2803					15	82404000	82405000	0.574285						3	53	2.93246	3	54	-0.390945					15	82404000
4	53	1.86203	4	54	1.25975					15	82405000	82406000	0.708873						4	53	0.992904	4	54	0.439837					15	82405000	82406000	1.05922						4	53	2.36096	4	54	0.772474					15	82405000
5	53	2.38984	5	54	-1.07212					15	82406000	82407000	0.773529						5	53	2.50615	5	54	1.2969					15	82406000	82407000	1.13914						5	53	4.89019	5	54	-2.3803					15	82406000
6	53	1.74383	6	54	-2.3793					15	82407000	82408000	0.600567						6	53	0	6	54	-2.3969					15	82407000	82408000	1.31381						6	53	1.56393	6	54	-2.4212					15	82407000
7	53	1.05493	7	54	-0.340171					15	82408000	82409000	0.443218						7	53	2.12673	7	54	-2.4388					15	82408000	82409000	0.878154						7	53	0.70547	7	54	-0.0200086					15	82408000
8	53	1.66674	8	54	-0.824345					15	82409000	82410000	0.739369						8	53	2.37708	8	54	1.33814					15	82409000	82410000	0.858993						8	53	4.30628	8	54	-1.97674					15	82409000
9	53	0.957212	9	54	0.166299					15	82410000	82411000	0.50723						9	53	1.82499	9	54	-2.5277					15	82410000	82411000	0.625094						9	53	0.554409	9	54	-1.24733					15	82410000
10	53	0	10	54	-0.259369					15	82411000	82412000	0.526023						10	53	1.23298	10	54	-1.3468					15	82411000	82412000	0.502863						10	53	0.891752	10	54	-0.818697					15	82411000
11	53	0	11	54	-0.518327					15	82412000	82413000	0.524141						11	53	0	11	54	-2.624					15	82412000	82413000	0.513358						11	53	0.81187	11	54	-0.948434					15	82412000
12	53	1.35985	12	54	-1.29297					15	82413000	82414000	0.421191						12	53	1.3546	12	54	-1.30247					15	82413000	82414000	0.949073						12	53	1.04593	12	54	-1.67721					15	82413000
13	53	2.85837	13	54	0.151471					15	82414000	82415000	0.624412						13	53	5.78391	13	54	2.10378					15	82414000	82415000	0.909849						13	53	3.98714	13	54	-1.17848					15	82414000
14	53	2.18512	14	54	-0.553801					15	82415000	82416000	0.877182						14	53	6.02068	14	54	-1.63555					15	82415000	82416000	0.565045						14	53	1.74044	14	54	-1.10624					15	82415000
15	53	1.73474	15	54	-1.08738					15	82416000	82417000	0.607668						15	53	1.6995	15	54	-2.8435					15	82416000	82417000	1.03417						15	53	1.9319	15	54	-0.342121					15	82416000
16	53	3.06044	16	54	-0.797304					15	82417000	82418000	0.587435						16	53	1.17491	16	54	-0.734367					15	82417000	82418000	0.628837						16	53	0	16	54	-1.30253					15	82417000
17	53	1.22208	17	54	-2.9449					15	82418000	82419000	0.51029						17	53	3.43969	17	54	-2.9694					15	82418000	82419000	0.790298						17	53	0.84709	17	54	-0.35656					15	82418000
18	53	2.13933	18	54	-1.88549					15	82419000	82420000	0.912363						18	53	0	18	54	-3.0371					15	82419000	82420000	0.743453						18	53	0.865175	18	54	-2.2279					15	82419000
19	53	1.02913	19	54	-2.05186					15	82420000	82421000	0.660655						19	53	1.09577	19	54	-1.14967					15	82420000	82421000	0.760969						19	53	0	19	54	-1.06299					15	82420000
20	53	4.7569	20	54	-1.09231					15	82421000	82422000	0.731886						20	53	2.99314	20	54	-2.04366					15	82421000	82422000	1.1698						20	53	1.59299	20	54	-1.64372					15	82421000
21	53	2.64922	21	54	-1.36297					15	82422000	82423000	0.832744						21	53	2.5149	21	54	-1.48996					15	82422000	82423000	1.19607						21	53	1.3632	21	54	-3.2976					15	82422000
22	53	1.9403	22	54	1.18833					15	82423000	82424000	0.741369						22	53	3.63284	22	54	-2.26468					15	82423000	82424000	0.847873						22	53	1.45833	22	54	0.140965					15	82423000
23	53	1.57537	23	54	-1.81758					15	82424000	82425000	0.634533						23	53	3.08061	23	54	2.42422					15	82424000	82425000	1.26737						23	53	2.36984	23	54	-2.289					15	82424000
24	53	1.73932	24	54	-3.497					15	82425000	82426000	0.489778						24	53	0	24	54	-1.78276					15	82425000	82426000	1.43957						24	53	0	24	54	-0.30712					15	82425000
25	53	1.61092	25	54	-1.98964					15	82426000	82427000	1.38595						25	53	2.25939	25	54	1.21115					15	82426000	82427000	1.06909						25	53	4.51072	25	54	-1.99023					15	82426000
26	53	3.11731	26	54	-2.57157					15	82427000	82428000	0.670614						26	53	3.07038	26	54	-3.7348					15	82427000	82428000	0.475535						26	53	2.40969	26	54	-2.24222					15	82427000
27	53	4.23612	27	54	0.41508					15	82428000	82429000	0.822593						27	53	2.77287	27	54	-1.08025					15	82428000	82429000	0.697139						27	53	3.68474	27	54	-1.73102					15	82428000
28	53	3.32883	28	54	-1.60919					15	82429000	82430000	0.708578						28	53	2.35959	28	54	0.400563					15	82429000	82430000	1.15608						28	53	7.22047	28	54	-1.3315					15	82429000
29	53	3.59911	29	54	3.53675					15	82430000	82431000	0.747604						29	53	1.63701	29	54	-0.388818					15	82430000	82431000	0.745789						29	53	4.05753	29	54	-1.30393					15	82430000
30	53	6.03335	30	54	-0.359708					15	82431000	82432000	0.794294						30	53	4.84113	30	54	-0.911778					15	82431000	82432000	0.898368						30	53	4.3664	30	54	-1.92779					15	82431000
31	53	1.70426	31	54	-2.77002					15	82432000	82433000	0.641003						31	53	1.92046	31	54	-0.934356					15	82432000	82433000	0.872486						31	53	3.8991	31	54	-0.697783					15	82432000
32	53	1.96104	32	54	-2.46658					15	82433000	82434000	0.76771						32	53	9.4629	32	54	-3.8992					15	82433000	82434000	1.06407						32	53	1.52388	32	54	-4.42489					15	82433000
33	53	7.66608	33	54	-0.0495627					15	82434000	82435000	0.609219						33	53	4.85719	33	54	-3.71117					15	82434000	82435000	1.28929						33	53	6.1438	33	54	-4.47351					15	82434000
34	53	4.0122	34	54	-1.67118					15	82435000	82436000	0.65353						34	53	3.43946	34	54	-1.58521					15	82435000	82436000	0.741573						34	53	6.80936	34	54	-3.78629					15	82435000
35	53	3.40423	35	54	-3.22711					15	82436000	82437000	0.723668						35	53	6.80201	35	54	0.0248192					15	82436000	82437000	0.708404						35	53	2.68562	35	54	-3.098					15	82436000
36	53	4.70227	36	54	-1.28892					15	82437000	82438000	0.689447						36	53	7.50935	36	54	-3.8922					15	82437000	82438000	0.947188						36	53	4.46897	36	54	-0.299213					15	82437000
37	53	11.2819	37	54	-3.51822					15	82438000	82439000	0.456295						37	53	5.09772	37	54	-1.00743					15	82438000	82439000	0.793781						37	53	10.692	37	54	0.402397					15	82438000
38	53	4.54598	38	54	-2.20754					15	82439000	82440000	0.633597						38	53	9.72356	38	54	-0.640014					15	82439000	82440000	0.702981						38	53	10.1918	38	54	-5.33436					15	82439000
39	53	9.02467	39	54	-3.04419					15	82440000	82441000	0.632013						39	53	5.05088	39	54	3.74791					15	82440000	82441000	1.29273						39	53	4.69656	39	54	0.532169					15	82440000
40	53	7.16787	40	54	1.8399					15	82441000	82442000	0.553488						40	53	7.67497	40	54	-1.62404					15	82441000	82442000	0.460591						40	53	10.3351	40	54	1.01327					15	82441000
41	53	13.7005	41	54	-0.355903					15	82442000	82443000	0.400709						41	53	2.51755	41	54	2.67496					15	82442000	82443000	0.344323						41	53	5.51741	41	54	2.43861					15	82442000
42	53	12.3805	42	54	-1.74997					15	82443000	82444000	0.779246						42	53	5.21608	42	54	-0.948132					15	82443000	82444000	0.915436						42	53	7.28646	42	54	-5.30103					15	82443000
43	53	11.8273	43	54	3.63701					15	82444000	82445000	0.940274						43	53	14.1356	43	54	-2.66966					15	82444000	82445000	1.23165						43	53	6.37405	43	54	-4.91093					15	82444000
44	53	8.72799	44	54	-0.299142					15	82445000	82446000	0.78494						44	53	10.0432	44	54	-2.46926					15	82445000	82446000	0.499443						44	53	4.74593	44	54	-4.11157					15	82445000
45	53	13.9379	45	54	-4.86658					15	82446000	82447000	0.567267						45	53	14.9559	45	54	-1.82411					15	82446000	82447000	0.585541						45	53	16.2599	45	54	-0.135727					15	82446000
46	53	15.0389	46	54	-2.61077					15	82447000	82448000	0.699067						46	53	15.379	46	54	-3.59223					15	82447000	82448000	1.09674						46	53	16.8811	46	54	1.1796					15	82447000
47	53	12.4556	47	54	-3.28321					15	82448000	82449000	0.658863						47	53	14.9032	47	54	4.6016					15	82448000	82449000	0.683482						47	53	22.3542	47	54	-3.50584					15	82448000
48	53	12.6241	48	54	6.61308					15	82449000	82450000	0.692226						48	53	16.8454	48	54	1.09386					15	82449000	82450000	1.1465						48	53	15.8049	48	54	-4.69776					15	82449000
49	53	23.7441	49	54	1.38186					15	82450000	82451000	0.751298						49	53	21.8254	49	54	-0.0880832					15	82450000	82451000	1.40294						49	53	21.1103	49	54	-3.21884					15	82450000
50	53	26.2504	50	54	-0.127042					15	82451000	82452000	0.949919						50	53	27.6849	50	54	-1.8875					15	82451000	82452000	1.64275						50	53	28.1886	50	54	-0.62229					15	82451000
51	53	38.4829	51	54	7.20564					15	82452000	82453000	0.801335						51	53	26.1376	51	54	2.74048					15	82452000	82453000	1.31879						51	53	34.6626	51	54	1.35941					15	82452000
52	53	55.581	52	54	13.0223					15	82453000	82454000	0.480759						52	53	57.9403	52	54	7.66977					15	82453000	82454000	0.557339						52	53	66.1056	52	54	16.368					15	82453000
53	53	519.987	53	54	65.7479					15	82454000	82455000	0.508125						53	53	481.246	53	54	66.3845					15	82454000	82455000	0.908301						53	53	531.302	53	54	81.5352					15	82454000
0	54	2.13203	0	55	1.17252					15	82455000	82456000	0.615549						0	54	2.30982	0	55	1.35974					15	82455000	82456000	1.39242						0	54	2.72591	0	55	-0.179285					15	82455000
1	54	1.7336	1	55	1.29665					15	82456000	82457000	0.590285						1	54	1.75722	1	55	-0.357235					15	82456000	82457000	1.14246						1	54	2.84323	1	55	1.64966					15	82456000
2	54	2.34561	2	55	0.234092					15	82457000	82458000	0.663116						2	54	4.00527	2	55	1.11799					15	82457000	82458000	1.11114						2	54	1.29072	2	55	-1.57865					15	82457000
3	54	2.20788	3	55	0.0540348					15	82458000	82459000	0.468983						3	54	0	3	55	-1.03546					15	82458000	82459000	1.01782						3	54	1.91215	3	55	-2.2665					15	82458000
4	54	3.56075	4	55	1.42412					15	82459000	82460000	0.937184						4	54	2.75754	4	55	-1.2629					15	82459000	82460000	1.49007						4	54	3.11347	4	55	-0.616661					15	82459000
5	54	1.26728	5	55	-2.301					15	82460000	82461000	0.795388						5	54	3.6535	5	55	2.65999					15	82460000	82461000	0.810771						5	54	0	5	55	-0.216282					15	82460000
6	54	0	6	55	-2.3394					15	82461000	82462000	0.65049						6	54	0	6	55	1.53894					15	82461000	82462000	0.571519						6	54	0	6	55	0.973141					15	82461000
7	54	2.08053	7	55	-2.3793					15	82462000	82463000	0.304108						7	54	0	7	55	-0.211224					15	82462000	82463000	0.667346						7	54	2.44349	7	55	-1.52137					15	82462000
8	54	1.63936	8	55	-1.52589					15	82463000	82464000	0.446399						8	54	3.82054	8	55	-0.754585					15	82463000	82464000	0.774987						8	54	0.530861	8	55	0.185336					15	82463000
9	54	2.6748	9	55	-0.572472					15	82464000	82465000	0.607554						9	54	0	9	55	1.08022					15	82464000	82465000	0.552428						9	54	1.30617	9	55	-2.5076					15	82464000
10	54	2.29573	10	55	-2.5085					15	82465000	82466000	0.466278						10	54	1.228	10	55	-0.122113					15	82465000	82466000	0.826252						10	54	1.7825	10	55	-1.59327					15	82465000
11	54	2.08537	11	55	0.609136					15	82466000	82467000	0.48732						11	54	0	11	55	-1.40903					15	82466000	82467000	1.0594						11	54	1.70257	11	55	-1.67564					15	82466000
12	54	1.36143	12	55	-2.6037					15	82467000	82468000	0.582306						12	54	1.37283	12	55	0.0464831					15	82467000	82468000	0.687503						12	54	1.02569	12	55	-1.53435					15	82467000
13	54	2.85877	13	55	-2.6544					15	82468000	82469000	0.581449						13	54	4.83268	13	55	-1.55614					15	82468000	82469000	0.678823						13	54	1.57872	13	55	-0.995415					15	82468000
14	54	2.2088	14	55	2.68259					15	82469000	82470000	0.575604						14	54	1.14935	14	55	-1.57758					15	82469000	82470000	1.10144						14	54	1.70766	14	55	-0.873508					15	82469000
15	54	1.73312	15	55	-0.145555					15	82470000	82471000	0.635379						15	54	0	15	55	-1.04211					15	82470000	82471000	0.601833						15	54	2.53108	15	55	-2.23507					15	82470000
16	54	2.0839	16	55	-2.8205					15	82471000	82472000	0.380924						16	54	2.17063	16	55	0.401268					15	82471000	82472000	0.640813						16	54	1.63287	16	55	-2.03711					15	82471000
17	54	0	17	55	-1.63016					15	82472000	82473000	0.581518						17	54	0	17	55	-1.61031					15	82472000	82473000	0.589695						17	54	2.64414	17	55	-2.9354					15	82472000
18	54	1.12621	18	55	-2.9449					15	82473000	82474000	0.731126						18	54	0	18	55	-1.71244					15	82473000	82474000	0.804545						18	54	0.841398	18	55	-2.10306					15	82473000
19	54	1.03024	19	55	-1.95472					15	82474000	82475000	0.475434						19	54	1.95863	19	55	-0.146316					15	82474000	82475000	0.313552						19	54	2.07841	19	55	-1.55203					15	82474000
20	54	2.06379	20	55	-1.98292					15	82475000	82476000	0.536719						20	54	1.13974	20	55	-1.95494					15	82475000	82476000	0.646513						20	54	1.57368	20	55	-3.1414					15	82475000
21	54	1.87133	21	55	-3.1561					15	82476000	82477000	0.395834						21	54	1.77254	21	55	-0.559262					15	82476000	82477000	0.593456						21	54	0	21	55	-2.65514					15	82476000
22	54	4.50523	22	55	-2.18271					15	82477000	82478000	0.360194						22	54	1.08152	22	55	-2.14967					15	82477000	82478000	0.395118						22	54	3.52327	22	55	-1.77925					15	82477000
23	54	1.58672	23	55	-1.67803					15	82478000	82479000	0.679526						23	54	5.85902	23	55	-3.3462					15	82478000	82479000	0.520315						23	54	1.183	23	55	1.68288					15	82478000
24	54	0	24	55	-3.4043					15	82479000	82480000	0.392163						24	54	1.74594	24	55	-1.70453					15	82479000	82480000	0.632163						24	54	3.25998	24	55	0.0856401					15	82479000
25	54	1.60586	25	55	-1.11126					15	82480000	82481000	0.636419						25	54	4.83965	25	55	-1.88979					15	82480000	82481000	0.716261						25	54	1.67807	25	55	-1.11338					15	82480000
26	54	1.12883	26	55	-2.39638					15	82481000	82482000	0.526035						26	54	0	26	55	-0.423262					15	82481000	82482000	0.967924						26	54	1.53368	26	55	-3.6683					15	82481000
27	54	4.22738	27	55	0.671232					15	82482000	82483000	0.333025						27	54	2.76805	27	55	-2.59328					15	82482000	82483000	0.602427						27	54	2.15988	27	55	-3.1939					15	82482000
28	54	2.32281	28	55	-2.55662					15	82483000	82484000	0.321227						28	54	4.37026	28	55	0.689881					15	82483000	82484000	1.23172						28	54	2.6824	28	55	-1.9461					15	82483000
29	54	7.59715	29	55	-0.159013					15	82484000	82485000	0.358385						29	54	3.71108	29	55	-1.57142					15	82484000	82485000	0.709871						29	54	2.84187	29	55	-1.52284					15	82484000
30	54	5.37149	30	55	-3.7842					15	82485000	82486000	0.632115						30	54	4.83872	30	55	-2.92823					15	82485000	82486000	0.726021						30	54	3.69971	30	55	-1.42804					15	82485000
31	54	3.12218	31	55	1.86111					15	82486000	82487000	0.217106						31	54	4.98404	31	55	-5.7505					15	82486000	82487000	0.573609						31	54	5.10872	31	55	-4.24444					15	82486000
32	54	3.59862	32	55	-5.8922					15	82487000	82488000	0.404002						32	54	2.1998	32	55	0.0806258					15	82487000	82488000	0.759129						32	54	1.57451	32	55	-0.606894					15	82487000
33	54	6.20204	33	55	-1.16464					15	82488000	82489000	0.495211						33	54	2.58263	33	55	0.467026					15	82488000	82489000	0.472028						33	54	1.73479	33	55	-2.03852					15	82488000
34	54	4.78212	34	55	-3.60751					15	82489000	82490000	0.363735						34	54	4.91969	34	55	-0.461681					15	82489000	82490000	0.953322						34	54	2.64881	34	55	0.377721					15	82489000
35	54	3.44529	35	55	-2.8562					15	82490000	82491000	0.365109						35	54	6.75922	35	55	-3.89695					15	82490000	82491000	0.82052						35	54	3.5845	35	55	-1.50386					15	82490000
36	54	5.62248	36	55	-2.66522					15	82491000	82492000	0.700996						36	54	3.093	36	55	-2.65561					15	82491000	82492000	0.858083						36	54	6.65439	36	55	0.619065					15	82491000
37	54	3.65508	37	55	-0.815413					15	82492000	82493000	0.574521						37	54	6.25297	37	55	-0.553194					15	82492000	82493000	0.444245						37	54	7.6546	37	55	-3.87088					15	82492000
38	54	5.25446	38	55	3.22508					15	82493000	82494000	0.49894						38	54	6.92409	38	55	-0.122241					15	82493000	82494000	0.562106						38	54	2.24854	38	55	-4.71559					15	82493000
39	54	4.73801	39	55	0.802816					15	82494000	82495000	0.73056						39	54	11.6494	39	55	-1.21966					15	82494000	82495000	1.21838						39	54	8.48367	39	55	-2.46497					15	82494000
40	54	9.9795	40	55	-1.37425					15	82495000	82496000	0.740681						40	54	6.65476	40	55	-1.09182					15	82495000	82496000	1.63306						40	54	9.37867	40	55	0.412619					15	82495000
41	54	8.1859	41	55	-3.66258					15	82496000	82497000	2.02078						41	54	11.3791	41	55	-2.5881					15	82496000	82497000	3.05444						41	54	11.2727	41	55	-2.2806					15	82496000
42	54	7.24863	42	55	0.519565					15	82497000	82498000	1.36282						42	54	8.23997	42	55	-0.983427					15	82497000	82498000	2.15845						42	54	4.06877	42	55	-2.86654					15	82497000
43	54	13.1599	43	55	-1.12677					15	82498000	82499000	0.557119						43	54	7.07524	43	55	-5.61145					15	82498000	82499000	1.53262						43	54	5.07807	43	55	-2.3366					15	82498000
44	54	9.83286	44	55	-2.56699					15	82499000	82500000	0.377511						44	54	7.92374	44	55	-2.64748					15	82499000	82500000	0.752927						44	54	6.60243	44	55	0.215278					15	82499000
45	54	5.98542	45	55	0.756756					15	82500000	82501000	0.621821						45	54	9.33689	45	55	-5.77191					15	82500000	82501000	0.623607						45	54	11.4423	45	55	-3.21515					15	82500000
46	54	9.10523	46	55	-2.28464					15	82501000	82502000	0.643772						46	54	8.49377	46	55	3.8964					15	82501000	82502000	0.496532						46	54	13.8046	46	55	-2.45126					15	82501000
47	54	9.49679	47	55	3.13115					15	82502000	82503000	0.731753						47	54	17.8296	47	55	-6.02233					15	82502000	82503000	0.656625						47	54	10.4222	47	55	-3.45703					15	82502000
48	54	20.7421	48	55	0.239593					15	82503000	82504000	0.755918						48	54	15.7749	48	55	-5.1532					15	82503000	82504000	1.04308						48	54	10.9032	48	55	-3.61092					15	82503000
49	54	17.2909	49	55	0.713547					15	82504000	82505000	0.994732						49	54	16.5189	49	55	-4.022					15	82504000	82505000	0.399453						49	54	14.6202	49	55	-1.48049					15	82504000
50	54	18.269	50	55	-2.5422					15	82505000	82506000	0.421407						50	54	17.4235	50	55	0.507075					15	82505000	82506000	0.304049						50	54	20.3987	50	55	-3.8617					15	82505000
51	54	29.3886	51	55	3.10653					15	82506000	82507000	0.686741						51	54	26.1975	51	55	-1.65521					15	82506000	82507000	0.430085						51	54	27.3344	51	55	-6.35431					15	82506000
52	54	41.9053	52	55	3.17359					15	82507000	82508000	0.367284						52	54	38.5248	52	55	-0.293585					15	82507000	82508000	0.647271						52	54	51.368	52	55	9.73275					15	82507000
53	54	111.097	53	55	7.8759					15	82508000	82509000	0.632312						53	54	115.684	53	55	16.6364					15	82508000	82509000	0.613968						53	54	139.81	53	55	21.7678					15	82508000
54	54	445.35	54	55	23.6917					15	82509000	82510000	0.455956						54	54	495.317	54	55	25.1409					15	82509000	82510000	0.854112						54	54	488.048	54	55	17.3261					15	82509000
0	55	3.30072	0	56	0.683025					15	82510000	82511000	0.575148						0	55	3.50264	0	56	3.26308					15	82510000	82511000	0.868258						0	55	1.98482	0	56	-1.02103					15	82510000
1	55	3.45705	1	56	-0.982201					15	82511000	82512000	0.675482						1	55	1.81827	1	56	-0.0119839					15	82511000	82512000	1.00315						1	55	3.84676	1	56	-0.401217					15	82511000
2	55	2.42779	2	56	-0.128166					15	82512000	82513000	0.519237						2	55	3.32719	2	56	0.794733					15	82512000	82513000	0.936989						2	55	0.652553	2	56	-0.564588					15	82512000
3	55	2.28223	3	56	-2.1937					15	82513000	82514000	0.604915						3	55	1.20864	3	56	-0.791038					15	82513000	82514000	1.02783						3	55	0	3	56	0.150799					15	82513000
4	55	3.68812	4	56	1.26923					15	82514000	82515000	0.881381						4	55	1.0174	4	56	0.0337399					15	82514000	82515000	0.949589						4	55	1.68644	4	56	2.50625					15	82514000
5	55	0	5	56	-0.621485					15	82515000	82516000	0.801603						5	55	4.97769	5	56	-0.714626					15	82515000	82516000	1.17973						5	55	2.12472	5	56	-1.10071					15	82515000
6	55	0	6	56	-2.301					15	82516000	82517000	0.920281						6	55	3.89554	6	56	-2.3177					15	82516000	82517000	0.658888						6	55	3.35344	6	56	-2.341					15	82516000
7	55	0	7	56	-0.905675					15	82517000	82518000	0.657832						7	55	2.18568	7	56	-2.3566					15	82517000	82518000	0.459423						7	55	0.899831	7	56	-0.343692					15	82517000
8	55	0.894811	8	56	-1.31011					15	82518000	82519000	0.71174						8	55	1.68422	8	56	0.466567					15	82518000	82519000	0.811769						8	55	2.64884	8	56	-2.4212					15	82518000
9	55	1.89123	9	56	-1.21645					15	82519000	82520000	0.557359						9	55	3.56262	9	56	-0.255439					15	82519000	82520000	0.694864						9	55	0	9	56	-0.812824					15	82519000
10	55	0	10	56	-2.4637					15	82520000	82521000	0.742472						10	55	2.40559	10	56	-0.997024					15	82520000	82521000	0.553211						10	55	0.960227	10	56	-1.41623					15	82520000
11	55	3.16424	11	56	-1.08462					15	82521000	82522000	0.435435						11	55	1.16577	11	56	0.0309727					15	82521000	82522000	0.643181						11	55	0.925563	11	56	0.603527					15	82521000
12	55	0	12	56	-0.798266					15	82522000	82523000	0.373131						12	55	2.67048	12	56	-0.918471					15	82522000	82523000	0.589862						12	55	1.11665	12	56	-0.0555645					15	82522000
13	55	0	13	56	-1.29164					15	82523000	82524000	0.800114						13	55	1.11916	13	56	-2.624					15	82523000	82524000	0.800344						13	55	1.70748	13	56	-0.720732					15	82523000
14	55	5.38989	14	56	-1.16014					15	82524000	82525000	0.554291						14	55	1.15132	14	56	-0.0639038					15	82524000	82525000	0.594616						14	55	1.88369	14	56	-1.63886					15	82524000
15	55	2.61704	15	56	-0.492507					15	82525000	82526000	0.530694						15	55	1.74279	15	56	-1.67811					15	82525000	82526000	1.04233						15	55	0.578832	15	56	-1.18025					15	82525000
16	55	0	16	56	-0.0797778					15	82526000	82527000	0.820541						16	55	3.24477	16	56	-2.7849					15	82526000	82527000	0.91601						16	55	0.836087	16	56	-2.8139					15	82526000
17	55	1.25104	17	56	-2.8205					15	82527000	82528000	0.582485						17	55	1.29469	17	56	-2.8435					15	82527000	82528000	1.04045						17	55	0	17	56	-0.675146					15	82527000
18	55	0	18	56	-1.42549					15	82528000	82529000	0.639248						18	55	1.25696	18	56	-2.905					15	82528000	82529000	0.851768						18	55	0.89764	18	56	-1.80266					15	82528000
19	55	1.05698	19	56	-2.9449					15	82529000	82530000	0.502541						19	55	2.89078	19	56	-0.643912					15	82529000	82530000	0.750045						19	55	1.51727	19	56	-2.26321					15	82529000
20	55	1.09918	20	56	-3.0117					15	82530000	82531000	0.63683						20	55	1.15336	20	56	-1.71516					15	82530000	82531000	0.721696						20	55	0	20	56	1.84982					15	82530000
21	55	0	21	56	0.309467					15	82531000	82532000	0.720183						21	55	2.62414	21	56	-0.0723029					15	82531000	82532000	0.755499						21	55	0.562261	21	56	1.7859					15	82531000
22	55	1.05159	22	56	-0.682959					15	82532000	82533000	0.63041						22	55	1.11283	22	56	-1.9224					15	82532000	82533000	1.11196						22	55	1.51835	22	56	0.314269					15	82532000
23	55	1.63887	23	56	2.3058					15	82533000	82534000	0.639341						23	55	0	23	56	-1.28724					15	82533000	82534000	0.544639						23	55	5.06518	23	56	-0.433334					15	82533000
24	55	0	24	56	-2.18687					15	82534000	82535000	0.44901						24	55	1.73027	24	56	-0.427356					15	82534000	82535000	0.360202						24	55	3.55764	24	56	-0.972406					15	82534000
25	55	2.38574	25	56	0.397448					15	82535000	82536000	0.78615						25	55	1.63891	25	56	-0.812798					15	82535000	82536000	0.555432						25	55	2.45372	25	56	0.0117019					15	82535000
26	55	1.19912	26	56	-0.762027					15	82536000	82537000	0.550727						26	55	3.20524	26	56	-2.12571					15	82536000	82537000	0.678556						26	55	0	26	56	-1.58302					15	82536000
27	55	4.37163	27	56	-1.28003					15	82537000	82538000	0.50039						27	55	1.14152	27	56	-0.271523					15	82537000	82538000	0.78352						27	55	0.582002	27	56	-2.88955					15	82537000
28	55	1.25568	28	56	-0.765242					15	82538000	82539000	0.593361						28	55	4.53818	28	56	-0.924256					15	82538000	82539000	0.491401						28	55	1.9448	28	56	-0.436123					15	82538000
29	55	3.77299	29	56	-0.893327					15	82539000	82540000	0.640893						29	55	2.39828	29	56	0.588617					15	82539000	82540000	0.688902						29	55	2.49106	29	56	1.08827					15	82539000
30	55	1.7968	30	56	3.39345					15	82540000	82541000	0.263509						30	55	2.66577	30	56	-1.49722					15	82540000	82541000	0.630479						30	55	4.03306	30	56	-4.72071					15	82540000
31	55	7.59231	31	56	-5.581					15	82541000	82542000	0.62439						31	55	0	31	56	-3.39699					15	82541000	82542000	0.541832						31	55	1.38306	31	56	-2.298					15	82541000
32	55	0	32	56	-1.1256					15	82542000	82543000	0.462266						32	55	5.99903	32	56	-0.936304					15	82542000	82543000	1.22502						32	55	5.19961	32	56	-5.6275					15	82542000
33	55	4.90056	33	56	-1.72991					15	82543000	82544000	0.545462						33	55	6.56603	33	56	-0.99346					15	82543000	82544000	1.11679						33	55	3.96088	33	56	-2.07153					15	82543000
34	55	2.64409	34	56	0.0165345					15	82544000	82545000	0.413969						34	55	5.83212	34	56	0.745713					15	82544000	82545000	0.995091						34	55	6.58602	34	56	-2.66103					15	82544000
35	55	3.5971	35	56	-4.61221					15	82545000	82546000	0.660406						35	55	2.60795	35	56	3.21302					15	82545000	82546000	1.02542						35	55	4.93124	35	56	0.495848					15	82545000
36	55	4.00718	36	56	-3.80678					15	82546000	82547000	0.496834						36	55	4.07879	36	56	-3.93873					15	82546000	82547000	0.790935						36	55	7.30157	36	56	-1.83353					15	82546000
37	55	6.09599	37	56	-1.94216					15	82547000	82548000	0.494715						37	55	6.43201	37	56	-3.47572					15	82547000	82548000	0.83326						37	55	3.08272	37	56	0.47479					15	82547000
38	55	10.3984	38	56	-2.92435					15	82548000	82549000	0.45225						38	55	7.13816	38	56	0.437999					15	82548000	82549000	0.817162						38	55	2.53661	38	56	-1.82515					15	82548000
39	55	8.26482	39	56	-1.1598					15	82549000	82550000	0.977048						39	55	6.34444	39	56	-5.53339					15	82549000	82550000	1.18077						39	55	5.11793	39	56	0.995272					15	82549000
40	55	6.40795	40	56	-5.89696					15	82550000	82551000	0.463218						40	55	6.80968	40	56	-3.38414					15	82550000	82551000	0.648761						40	55	8.36412	40	56	2.00367					15	82550000
41	55	4.47702	41	56	1.44825					15	82551000	82552000	0.955769						41	55	5.6907	41	56	-4.9921					15	82551000	82552000	0.590933						41	55	6.0848	41	56	-5.04328					15	82551000
42	55	9.06137	42	56	-1.76219					15	82552000	82553000	0.765587						42	55	7.72067	42	56	-2.10948					15	82552000	82553000	0.715426						42	55	5.96756	42	56	-1.4904					15	82552000
43	55	7.87183	43	56	2.96761					15	82553000	82554000	1.03005						43	55	3.57665	43	56	-2.84603					15	82553000	82554000	0.831365						43	55	7.0332	43	56	-1.44702					15	82553000
44	55	6.95591	44	56	-3.11195					15	82554000	82555000	0.796912						44	55	7.09742	44	56	-3.46785					15	82554000	82555000	1.28236						44	55	10.2043	44	56	-0.888479					15	82554000
45	55	10.8888	45	56	-0.756829					15	82555000	82556000	1.12424						45	55	4.62109	45	56	0.324417					15	82555000	82556000	0.982999						45	55	7.49885	45	56	2.73505					15	82555000
46	55	8.56736	46	56	-0.446854					15	82556000	82557000	0.547182						46	55	15.0574	46	56	2.53087					15	82556000	82557000	0.804542						46	55	9.12674	46	56	-1.64309					15	82556000
47	55	14.8472	47	56	-3.78319					15	82557000	82558000	0.911448						47	55	6.06367	47	56	1.90268					15	82557000	82558000	1.05325						47	55	9.16797	47	56	-2.95286					15	82557000
48	55	13.0196	48	56	-1.66636					15	82558000	82559000	0.694936						48	55	8.0748	48	56	2.76229					15	82558000	82559000	0.708056						48	55	10.3171	48	56	-1.56328					15	82558000
49	55	14.8425	49	56	9.15996					15	82559000	82560000	0.615481						49	55	10.659	49	56	-4.58505					15	82559000	82560000	0.676361						49	55	14.1205	49	56	-2.01295					15	82559000
50	55	13.3668	50	56	11.7216					15	82560000	82561000	0.60043						50	55	17.1141	50	56	-7.92417					15	82560000	82561000	0.921343						50	55	13.9773	50	56	-2.41505					15	82560000
51	55	21.5025	51	56	12.7663					15	82561000	82562000	0.600918						51	55	17.6558	51	56	2.99546					15	82561000	82562000	0.39309						51	55	14.6667	51	56	-5.33438					15	82561000
52	55	25.3566	52	56	5.64494					15	82562000	82563000	0.729579						52	55	23.1634	52	56	5.28911					15	82562000	82563000	0.921222						52	55	35.7078	52	56	6.89395					15	82562000
53	55	36.7589	53	56	-2.37525					15	82563000	82564000	1.0079						53	55	47.4914	53	56	7.43432					15	82563000	82564000	1.20529						53	55	56.7678	53	56	3.5775					15	82563000
54	55	69.0407	54	56	6.5865					15	82564000	82565000	1.0201						54	55	74.4399	54	56	6.6543					15	82564000	82565000	1.26625						54	55	75.6011	54	56	-0.115687					15	82564000
55	55	468.401	55	56	24.3846					15	82565000	82566000	0.841077						55	55	492.111	55	56	31.7099					15	82565000	82566000	0.676154						55	55	539.82	55	56	29.5352					15	82565000
0	56	2.78003	0	57	-2.0668					15	82566000	82567000	0.47354						0	56	5.37448	0	57	3.00468					15	82566000	82567000	0.852612						0	56	1.11117	0	57	-0.445757					15	82566000
1	56	1.146	1	57	-0.401782					15	82567000	82568000	0.726553						1	56	2.13092	1	57	1.70582					15	82567000	82568000	0.674247						1	56	1.76288	1	57	2.39547					15	82567000
2	56	2.03223	2	57	1.54826					15	82568000	82569000	0.661194						2	56	2.97023	2	57	0.146163					15	82568000	82569000	0.686474						2	56	1.63251	2	57	-0.352951					15	82568000
3	56	0	3	57	-1.08717					15	82569000	82570000	0.650151						3	56	1.41816	3	57	-2.1755					15	82569000	82570000	0.396278						3	56	2.382	3	57	-2.1971					15	82569000
4	56	3.49743	4	57	-0.422719					15	82570000	82571000	0.728827						4	56	2.27784	4	57	-2.2092					15	82570000	82571000	0.412755						4	56	4.77275	4	57	-1.57839					15	82570000
5	56	1.64252	5	57	1.22388					15	82571000	82572000	0.63707						5	56	1.56567	5	57	3.22732					15	82571000	82572000	0.544177						5	56	1.20239	5	57	-1.37675					15	82571000
6	56	0	6	57	2.55456					15	82572000	82573000	0.770244						6	56	0	6	57	1.17463					15	82572000	82573000	1.11868						6	56	0	6	57	-0.890174					15	82572000
7	56	1.43373	7	57	-1.23732					15	82573000	82574000	0.786602						7	56	0	7	57	-1.29852					15	82573000	82574000	0.700013						7	56	2.03661	7	57	0.678442					15	82573000
8	56	1.06919	8	57	-0.721765					15	82574000	82575000	0.68385						8	56	2.86347	8	57	-1.46984					15	82574000	82575000	1.14938						8	56	0	8	57	0.418812					15	82574000
9	56	1.20425	9	57	-2.3793					15	82575000	82576000	0.456771						9	56	2.18336	9	57	0.0448805					15	82575000	82576000	0.881623						9	56	1.65068	9	57	-1.86895					15	82575000
10	56	0	10	57	0.791077					15	82576000	82577000	0.537789						10	56	1.48538	10	57	-0.298481					15	82576000	82577000	1.16259						10	56	1.09137	10	57	-2.4635					15	82576000
11	56	1.42388	11	57	-1.44707					15	82577000	82578000	0.619506						11	56	2.55867	11	57	3.02375					15	82577000	82578000	0.530188						11	56	3.15703	11	57	-1.82908					15	82577000
12	56	1.75683	12	57	-1.19572					15	82578000	82579000	0.481429						12	56	1.65633	12	57	-1.26738					15	82578000	82579000	0.432289						12	56	2.54564	12	57	0.246185					15	82578000
13	56	1.31206	13	57	-1.56826					15	82579000	82580000	0.496527						13	56	0	13	57	-0.673569					15	82579000	82580000	0.762368						13	56	1.93027	13	57	-1.15563					15	82579000
14	56	1.49426	14	57	-0.495539					15	82580000	82581000	0.535373						14	56	2.6114	14	57	-2.624					15	82580000	82581000	0.491235						14	56	1.06404	14	57	-0.283152					15	82580000
15	56	2.21479	15	57	-1.822					15	82581000	82582000	0.535168						15	56	1.05079	15	57	-1.74259					15	82581000	82582000	0.870536						15	56	1.57695	15	57	-0.954901					15	82581000
16	56	2.68282	16	57	-0.696766					15	82582000	82583000	1.11884						16	56	0	16	57	-2.7289					15	82582000	82583000	0.612181						16	56	0	16	57	-1.25793					15	82582000
17	56	0	17	57	-2.7626					15	82583000	82584000	0.705103						17	56	0	17	57	0.36574					15	82583000	82584000	0.817479						17	56	2.19805	17	57	0.440166					15	82583000
18	56	1.45571	18	57	-1.75333					15	82584000	82585000	0.410874						18	56	0	18	57	-1.75432					15	82584000	82585000	0.536839						18	56	1.13274	18	57	-2.8732					15	82584000
19	56	0	19	57	-1.00233					15	82585000	82586000	0.271953						19	56	2.32549	19	57	-1.90468					15	82585000	82586000	0.759771						19	56	0.737487	19	57	-1.64874					15	82585000
20	56	0	20	57	-2.9449					15	82586000	82587000	0.536231						20	56	1.32194	20	57	1.40454					15	82586000	82587000	0.661099						20	56	4.91912	20	57	-1.5462					15	82586000
21	56	3.39157	21	57	-1.20624					15	82587000	82588000	0.910067						21	56	3.036	21	57	-1.40897					15	82587000	82588000	1.06774						21	56	4.9273	21	57	-1.23251					15	82587000
22	56	2.47314	22	57	-3.0821					15	82588000	82589000	0.89544						22	56	1.261	22	57	-3.1083					15	82588000	82589000	1.29302						22	56	3.53167	22	57	-0.536052					15	82588000
23	56	5.5401	23	57	-0.293489					15	82589000	82590000	0.982795						23	56	1.97526	23	57	-1.65221					15	82589000	82590000	1.75244						23	56	2.86427	23	57	0.000385168					15	82589000
24	56	1.13003	24	57	-0.820707					15	82590000	82591000	0.88593						24	56	2.91884	24	57	-0.315522					15	82590000	82591000	1.14196						24	56	2.40989	24	57	-1.53458					15	82590000
25	56	3.80175	25	57	-1.1241					15	82591000	82592000	1.26803						25	56	2.622	25	57	-1.91054					15	82591000	82592000	2.12276						25	56	3.4837	25	57	-0.300272					15	82591000
26	56	2.73497	26	57	-2.30815					15	82592000	82593000	0.583831						26	56	1.40299	26	57	-0.639193					15	82592000	82593000	1.11352						26	56	1.98408	26	57	-1.99826					15	82592000
27	56	2.31547	27	57	-0.187132					15	82593000	82594000	1.08899						27	56	3.35698	27	57	0.570488					15	82593000	82594000	2.31418						27	56	0.77875	27	57	-2.21372					15	82593000
28	56	2.93516	28	57	-1.38428					15	82594000	82595000	0.868573						28	56	2.81054	28	57	-1.47341					15	82594000	82595000	1.57256						28	56	3.33978	28	57	-1.19589					15	82594000
29	56	2.91897	29	57	-0.224931					15	82595000	82596000	0.782637						29	56	4.43692	29	57	0.301765					15	82595000	82596000	0.932239						29	56	4.97917	29	57	1.49303					15	82595000
30	56	8.83375	30	57	-3.63916					15	82596000	82597000	0.746855						30	56	3.95038	30	57	-2.26968					15	82596000	82597000	0.396884						30	56	0.58509	30	57	-2.31499					15	82596000
31	56	0	31	57	1.64884					15	82597000	82598000	0.823632						31	56	2.19701	31	57	-0.921039					15	82597000	82598000	1.07943						31	56	3.1631	31	57	-5.3058					15	82597000
32	56	4.6056	32	57	-2.09357					15	82598000	82599000	0.60034						32	56	4.8142	32	57	-3.60813					15	82598000	82599000	0.72807						32	56	0	32	57	-1.04425					15	82598000
33	56	4.16229	33	57	-0.459776					15	82599000	82600000	0.773765						33	56	4.92494	33	57	-2.67058					15	82599000	82600000	0.636225						33	56	3.73497	33	57	-3.40083					15	82599000
34	56	6.08173	34	57	-2.74337					15	82600000	82601000	0.397829						34	56	6.84471	34	57	-1.40842					15	82600000	82601000	0.742928						34	56	3.33837	34	57	-2.75049					15	82600000
35	56	1.63939	35	57	-2.7777					15	82601000	82602000	0.640172						35	56	9.50682	35	57	-4.78665					15	82601000	82602000	0.678539						35	56	6.70415	35	57	0.709128					15	82601000
36	56	2.64652	36	57	1.66679					15	82602000	82603000	0.91552						36	56	2.56617	36	57	-1.08074					15	82602000	82603000	1.21371						36	56	4.60157	36	57	-2.83928					15	82602000
37	56	4.73024	37	57	-3.96177					15	82603000	82604000	0.732257						37	56	3.25868	37	57	-3.98459					15	82603000	82604000	0.565661						37	56	7.15729	37	57	-1.11709					15	82603000
38	56	3.98705	38	57	-2.95696					15	82604000	82605000	1.02408						38	56	7.4232	38	57	-1.72541					15	82604000	82605000	0.533962						38	56	5.12845	38	57	-0.617464					15	82604000
39	56	6.0135	39	57	-2.34149					15	82605000	82606000	0.804257						39	56	1.72701	39	57	-1.34035					15	82605000	82606000	0.971315						39	56	8.24747	39	57	0.0783118					15	82605000
40	56	1.56504	40	57	-2.16289					15	82606000	82607000	0.670015						40	56	4.17996	40	57	-0.265604					15	82606000	82607000	1.12723						40	56	9.58657	40	57	1.44649					15	82606000
41	56	9.23045	41	57	0.416983					15	82607000	82608000	0.879428						41	56	2.9094	41	57	-5.30877					15	82607000	82608000	1.5298						41	56	2.90822	41	57	-3.19333					15	82607000
42	56	6.37741	42	57	-0.835039					15	82608000	82609000	0.414173						42	56	6.16932	42	57	2.35016					15	82608000	82609000	0.937338						42	56	6.875	42	57	2.98197					15	82608000
43	56	11.5094	43	57	-0.821567					15	82609000	82610000	0.53935						43	56	5.85807	43	57	-1.77227					15	82609000	82610000	0.4747						43	56	7.38708	43	57	-4.60362					15	82609000
44	56	5.88665	44	57	-3.04805					15	82610000	82611000	0.359918						44	56	5.72025	44	57	-2.3818					15	82610000	82611000	0.841879						44	56	8.48132	44	57	-5.72892					15	82610000
45	56	8.76607	45	57	-1.54723					15	82611000	82612000	0.551861						45	56	10.0693	45	57	1.07665					15	82611000	82612000	0.575632						45	56	12.7241	45	57	-4.46424					15	82611000
46	56	9.68515	46	57	-0.0904035					15	82612000	82613000	0.683575						46	56	12.9239	46	57	-0.529025					15	82612000	82613000	1.34184						46	56	9.07091	46	57	1.48936					15	82612000
47	56	7.06881	47	57	-2.85087					15	82613000	82614000	1.35012						47	56	13.0637	47	57	-3.22413					15	82613000	82614000	1.56008						47	56	8.62514	47	57	-1.22542					15	82613000
48	56	10.0496	48	57	2.37348					15	82614000	82615000	1.08633						48	56	14.8483	48	57	-0.856692					15	82614000	82615000	1.27843						48	56	11.0617	48	57	1.87468					15	82614000
49	56	21.94	49	57	1.28619					15	82615000	82616000	1.20044						49	56	8.64295	49	57	-0.466373					15	82615000	82616000	0.705965						49	56	11.915	49	57	1.10293					15	82615000
50	56	25.8506	50	57	1.30871					15	82616000	82617000	1.69958						50	56	6.75683	50	57	-1.54441					15	82616000	82617000	0.917431						50	56	13.1859	50	57	-1.17491					15	82616000
51	56	28.6753	51	57	-4.61541					15	82617000	82618000	1.59507						51	56	19.6025	51	57	-4.09468					15	82617000	82618000	1.69863						51	56	12.5046	51	57	4.74934					15	82617000
52	56	24.0409	52	57	-1.4047					15	82618000	82619000	1.86805						52	56	24.6001	52	57	1.47023					15	82618000	82619000	1.80402						52	56	27.9149	52	57	3.64781					15	82618000
53	56	19.8077	53	57	3.23271					15	82619000	82620000	0.946366						53	56	30.8913	53	57	2.1869					15	82619000	82620000	1.39932						53	56	29.5525	53	57	-1.34358					15	82619000
54	56	35.4695	54	57	11.0626					15	82620000	82621000	1.48801						54	56	37.5093	54	57	4.36783					15	82620000	82621000	1.79214						54	56	34.8843	54	57	1.94463					15	82620000
55	56	69.7336	55	57	9.24928					15	82621000	82622000	0.852589						55	56	81.0089	55	57	3.72595					15	82621000	82622000	1.25936						55	56	87.8102	55	57	-1.20413					15	82621000
56	56	576.763	56	57	18.3964					15	82622000	82623000	1.16894						56	56	580.148	56	57	19.8556					15	82622000	82623000	1.12647						56	56	575.983	56	57	11.3145					15	82622000
0	57	0	0	58	-0.00461137					15	82623000	82624000	1.87505						0	57	5.08558	0	58	0.0724481					15	82623000	82624000	0.69496						0	57	1.65554	0	58	-1.29914					15	82623000
1	57	1.69522	1	58	0.334942					15	82624000	82625000	1.5129						1	57	3.81722	1	58	0.264921					15	82624000	82625000	1.60387						1	57	4.52767	1	58	-0.807055					15	82624000
2	57	3.67646	2	58	-0.581437					15	82625000	82626000	1.12207						2	57	2.28906	2	58	0.856726					15	82625000	82626000	1.19279						2	57	1.81115	2	58	-0.941661					15	82625000
3	57	1.07323	3	58	0.907953					15	82626000	82627000	1.0398						3	57	0	3	58	0.878035					15	82626000	82627000	0.922422						3	57	0	3	58	-1.28618					15	82626000
4	57	1.77098	4	58	0.346265					15	82627000	82628000	1.22622						4	57	0	4	58	-0.450191					15	82627000	82628000	1.1113						4	57	0.652809	4	58	-2.1971					15	82627000
5	57	3.45208	5	58	0.0712901					15	82628000	82629000	1.16759						5	57	5.47142	5	58	1.11433					15	82628000	82629000	0.788464						5	57	0.889754	5	58	-2.2312					15	82628000
6	57	4.81856	6	58	-2.2282					15	82629000	82630000	1.34776						6	57	3.45493	6	58	-0.423843					15	82629000	82630000	1.64845						6	57	1.41293	6	58	-2.2665					15	82629000
7	57	1.06368	7	58	-2.264					15	82630000	82631000	1.96157						7	57	1.01918	7	58	-0.373145					15	82630000	82631000	1.52615						7	57	3.01944	7	58	-0.801112					15	82630000
8	57	1.61763	8	58	0.673796					15	82631000	82632000	1.48342						8	57	0.886757	8	58	-0.149234					15	82631000	82632000	0.75433						8	57	2.79911	8	58	0.483414					15	82631000
9	57	0	9	58	1.7039					15	82632000	82633000	1.45553						9	57	2.44178	9	58	0.0583499					15	82632000	82633000	0.841432						9	57	0.552246	9	58	0.686573					15	82632000
10	57	3.21178	10	58	0.741797					15	82633000	82634000	1.18257						10	57	2.14032	10	58	-2.3969					15	82633000	82634000	1.05543						10	57	0	10	58	-0.769664					15	82633000
11	57	1.01663	11	58	-0.483419					15	82634000	82635000	0.637909						11	57	5.50615	11	58	0.415018					15	82634000	82635000	0.635942						11	57	0.678522	11	58	-0.880539					15	82634000
12	57	1.31278	12	58	-0.0466388					15	82635000	82636000	0.441839						12	57	1.26032	12	58	-2.4824					15	82635000	82636000	0.389173						12	57	2.79969	12	58	-1.57964					15	82635000
13	57	0.986844	13	58	-1.54298					15	82636000	82637000	0.569373						13	57	1.90123	13	58	-1.51429					15	82636000	82637000	0.810766						13	57	1.44557	13	58	-1.12802					15	82636000
14	57	2.10816	14	58	-1.48242					15	82637000	82638000	0.392207						14	57	0	14	58	-1.52286					15	82637000	82638000	0.480206						14	57	2.36785	14	58	-1.91793					15	82637000
15	57	0.832399	15	58	-0.24073					15	82638000	82639000	0.667772						15	57	0.932707	15	58	-2.624					15	82638000	82639000	0.594851						15	57	1.748	15	58	-0.316019					15	82638000
16	57	2.01053	16	58	-2.6544					15	82639000	82640000	0.822569						16	57	0	16	58	-1.61947					15	82639000	82640000	0.615372						16	57	1.49927	16	58	-1.21336					15	82639000
17	57	0	17	58	-0.516523					15	82640000	82641000	0.798547						17	57	3.15064	17	58	-1.61474					15	82640000	82641000	1.27821						17	57	3.25407	17	58	-2.7572					15	82640000
18	57	1.06717	18	58	-1.70347					15	82641000	82642000	1.10755						18	57	1.08918	18	58	0.241215					15	82641000	82642000	0.755801						18	57	0	18	58	-0.334906					15	82641000
19	57	1.87887	19	58	-0.984053					15	82642000	82643000	2.09312						19	57	1.00032	19	58	-1.8757					15	82642000	82643000	1.08876						19	57	1.28666	19	58	-1.60263					15	82642000
20	57	0	20	58	-2.8812					15	82643000	82644000	1.25264						20	57	4.37394	20	58	-1.87028					15	82643000	82644000	0.721138						20	57	1.4545	20	58	0.0110708					15	82643000
21	57	1.80546	21	58	-2.0638					15	82644000	82645000	1.26865						21	57	1.62813	21	58	-1.35274					15	82644000	82645000	0.840101						21	57	1.83679	21	58	-1.1751					15	82644000
22	57	0	22	58	-1.16507					15	82645000	82646000	0.725566						22	57	0	22	58	-3.0371					15	82645000	82646000	1.03383						22	57	2.60535	22	58	-1.10286					15	82645000
23	57	2.86261	23	58	-0.30596					15	82646000	82647000	0.881743						23	57	1.53119	23	58	2.24056					15	82646000	82647000	0.557126						23	57	3.21779	23	58	-2.05637					15	82646000
24	57	2.41359	24	58	-2.27884					15	82647000	82648000	0.845079						24	57	2.94698	24	58	-3.1834					15	82647000	82648000	0.941413						24	57	1.76302	24	58	-0.815203					15	82647000
25	57	2.1928	25	58	0.212357					15	82648000	82649000	1.01893						25	57	1.43566	25	58	-1.83991					15	82648000	82649000	0.944088						25	57	3.08203	25	58	-3.2976					15	82648000
26	57	1.09615	26	58	0.493678					15	82649000	82650000	0.798083						26	57	2.79561	26	58	-1.37689					15	82649000	82650000	0.685608						26	57	1.47374	26	58	-2.76558					15	82649000
27	57	3.30987	27	58	-0.929106					15	82650000	82651000	1.38828						27	57	4.09919	27	58	-1.69432					15	82650000	82651000	0.777655						27	57	1.35338	27	58	-2.11097					15	82650000
28	57	2.21122	28	58	-0.365957					15	82651000	82652000	1.69844						28	57	2.15509	28	58	0.521155					15	82651000	82652000	1.76822						28	57	2.47241	28	58	2.22912					15	82651000
29	57	3.47547	29	58	-0.824746					15	82652000	82653000	1.45538						29	57	4.03656	29	58	-0.842918					15	82652000	82653000	2.02646						29	57	5.26893	29	58	-0.465271					15	82652000
30	57	1.66914	30	58	-2.85446					15	82653000	82654000	2.07627						30	57	3.04072	30	58	-2.1404					15	82653000	82654000	2.24608						30	57	2.84551	30	58	0.127919					15	82653000
31	57	7.08914	31	58	-3.72897					15	82654000	82655000	1.4102						31	57	4.52656	31	58	2.00215					15	82654000	82655000	1.59395						31	57	0	31	58	-3.98685					15	82654000
32	57	3.48743	32	58	-2.03436					15	82655000	82656000	1.18163						32	57	1.98587	32	58	-5.4476					15	82655000	82656000	0.72501						32	57	4.41685	32	58	-0.842211					15	82655000
33	57	5.27142	33	58	-3.22253					15	82656000	82657000	0.539388						33	57	3.07992	33	58	-1.85395					15	82656000	82657000	1.12443						33	57	2.22667	33	58	-3.22142					15	82656000
34	57	3.14883	34	58	-3.38022					15	82657000	82658000	0.690226						34	57	4.50998	34	58	-1.93434					15	82657000	82658000	0.696313						34	57	3.05601	34	58	-1.88448					15	82657000
35	57	3.2875	35	58	-1.71801					15	82658000	82659000	0.55739						35	57	1.31235	35	58	-4.62226					15	82658000	82659000	1.12706						35	57	6.70853	35	58	-5.8065					15	82658000
36	57	7.91839	36	58	0.844403					15	82659000	82660000	0.61435						36	57	5.21306	36	58	-4.09802					15	82659000	82660000	0.624548						36	57	3.36902	36	58	-0.471702					15	82659000
37	57	2.49153	37	58	-3.81845					15	82660000	82661000	0.902953						37	57	2.52031	37	58	-2.75707					15	82660000	82661000	1.01256						37	57	5.31801	37	58	-1.77494					15	82660000
38	57	3.71544	38	58	-2.15164					15	82661000	82662000	0.618694						38	57	5.00899	38	58	-0.220104					15	82661000	82662000	1.10033						38	57	6.06504	38	58	-3.7136					15	82661000
39	57	4.56991	39	58	-2.22245					15	82662000	82663000	0.611605						39	57	5.64485	39	58	-2.16984					15	82662000	82663000	0.946644						39	57	7.03191	39	58	1.31788					15	82662000
40	57	5.01041	40	58	-3.83369					15	82663000	82664000	0.705167						40	57	6.9948	40	58	-0.038283					15	82663000	82664000	0.728065						40	57	8.69869	40	58	-3.00207					15	82663000
41	57	7.87898	41	58	-1.34573					15	82664000	82665000	0.647623						41	57	2.25533	41	58	0.439588					15	82664000	82665000	1.39562						41	57	4.38957	41	58	-2.76484					15	82664000
42	57	6.94716	42	58	-1.35958					15	82665000	82666000	0.689541						42	57	10.2517	42	58	-2.88225					15	82665000	82666000	0.751667						42	57	10.9335	42	58	-1.84216					15	82665000
43	57	7.31803	43	58	-0.00878101					15	82666000	82667000	0.733107						43	57	6.50653	43	58	-0.178214					15	82666000	82667000	0.960064						43	57	3.76178	43	58	-1.85584					15	82666000
44	57	5.49375	44	58	-2.82252					15	82667000	82668000	0.672674						44	57	6.3223	44	58	-2.95207					15	82667000	82668000	0.691029						44	57	3.10518	44	58	-2.81409					15	82667000
45	57	7.45137	45	58	-1.25856					15	82668000	82669000	0.785483						45	57	10.2648	45	58	3.2158					15	82668000	82669000	0.69543						45	57	4.90556	45	58	-0.0381875					15	82668000
46	57	9.4325	46	58	0.184234					15	82669000	82670000	0.514804						46	57	9.21588	46	58	-2.17045					15	82669000	82670000	0.428418						46	57	11.4784	46	58	-0.703129					15	82669000
47	57	7.28113	47	58	-1.55702					15	82670000	82671000	0.454239						47	57	7.16887	47	58	4.6897					15	82670000	82671000	0.561859						47	57	9.48858	47	58	-0.35227					15	82670000
48	57	13.2255	48	58	-2.76026					15	82671000	82672000	0.409203						48	57	10.3043	48	58	-3.35613					15	82671000	82672000	0.892429						48	57	13.4527	48	58	-2.29972					15	82671000
49	57	13.0022	49	58	-2.44665					15	82672000	82673000	0.934284						49	57	11.6196	49	58	-0.251785					15	82672000	82673000	0.82556						49	57	13.7279	49	58	-3.65111					15	82672000
50	57	14.0887	50	58	-4.01764					15	82673000	82674000	0.636715						50	57	11.6836	50	58	-1.3502					15	82673000	82674000	1.13124						50	57	12.7531	50	58	-0.897196					15	82673000
51	57	9.51359	51	58	-2.63218					15	82674000	82675000	0.728481						51	57	10.5863	51	58	2.57452					15	82674000	82675000	1.40015						51	57	20.3503	51	58	0.521158					15	82674000
52	57	14.5043	52	58	-0.648334					15	82675000	82676000	0.363883						52	57	18.0772	52	58	-6.67321					15	82675000	82676000	0.729907						52	57	21.4868	52	58	-0.233027					15	82675000
53	57	21.6287	53	58	-4.18535					15	82676000	82677000	0.346224						53	57	21.4979	53	58	12.1171					15	82676000	82677000	0.332939						53	57	19.6774	53	58	0.951085					15	82676000
54	57	33.2456	54	58	-0.115052					15	82677000	82678000	0.375124						54	57	27.8248	54	58	-0.761659					15	82677000	82678000	0.159454						54	57	27.9196	54	58	11.3436					15	82677000
55	57	38.1323	55	58	2.0458					15	82678000	82679000	0.475646						55	57	34.5809	55	58	-2.11428					15	82678000	82679000	0.238667						55	57	33.7959	55	58	2.01947					15	82678000
56	57	63.7454	56	58	8.38329					15	82679000	82680000	0.47041						56	57	69.1546	56	58	18.6948					15	82679000	82680000	0.290807						56	57	69.5895	56	58	5.58881					15	82679000
57	57	483.583	57	58	49.8904					15	82680000	82681000	0.480459						57	57	478.815	57	58	32.0298					15	82680000	82681000	0.635292						57	57	450.005	57	58	49.5265					15	82680000
0	58	2.03289	0	59	-2.0092					15	82681000	82682000	0.672078						0	58	2.12375	0	59	-0.0404442					15	82681000	82682000	1.03282						0	58	0.772258	0	59	-0.498166					15	82681000
1	58	2.40174	1	59	-2.0375					15	82682000	82683000	0.844508						1	58	2.34582	1	59	0.828066					15	82682000	82683000	0.726297						1	58	1.29424	1	59	-2.0714					15	82682000
2	58	1.51556	2	59	-0.680545					15	82683000	82684000	1.30985						2	58	2.96813	2	59	-2.0809					15	82683000	82684000	1.16319						2	58	1.19054	2	59	-0.981419					15	82683000
3	58	3.03615	3	59	1.56612					15	82684000	82685000	0.894407						3	58	3.02094	3	59	-2.1114					15	82684000	82685000	0.922016						3	58	0.877921	3	59	1.17938					15	82684000
4	58	2.50666	4	59	-0.524757					15	82685000	82686000	0.493073						4	58	1.72531	4	59	0.945694					15	82685000	82686000	0.394212						4	58	0	4	59	-0.822837					15	82685000
5	58	2.26499	5	59	1.8739					15	82686000	82687000	0.553823						5	58	3.32353	5	59	-0.0357587					15	82686000	82687000	0.670787						5	58	0	5	59	-0.489519					15	82686000
6	58	0	6	59	0.743016					15	82687000	82688000	0.397078						6	58	1.82026	6	59	-2.2092					15	82687000	82688000	0.609319						6	58	0	6	59	-2.2312					15	82687000
7	58	0	7	59	1.30251					15	82688000	82689000	0.30406						7	58	1.90716	7	59	1.20379					15	82688000	82689000	0.935631						7	58	1.50199	7	59	-0.856142					15	82688000
8	58	2.9748	8	59	-2.264					15	82689000	82690000	0.563203						8	58	2.16847	8	59	0.362088					15	82689000	82690000	0.998049						8	58	2.82441	8	59	0.85831					15	82689000
9	58	4.0433	9	59	0.757496					15	82690000	82691000	0.878192						9	58	2.41495	9	59	-2.3177					15	82690000	82691000	0.551529						9	58	3.06687	9	59	-0.0214158					15	82690000
10	58	3.1211	10	59	-0.329244					15	82691000	82692000	0.505245						10	58	0	10	59	-2.3566					15	82691000	82692000	1.08498						10	58	1.65154	10	59	0.722136					15	82691000
11	58	1.93728	11	59	-2.3793					15	82692000	82693000	0.611137						11	58	2.85382	11	59	-2.3969					15	82692000	82693000	0.538616						11	58	1.58296	11	59	0.54411					15	82692000
12	58	2.41706	12	59	3.92619					15	82693000	82694000	0.308337						12	58	0	12	59	-0.211923					15	82693000	82694000	0.332262						12	58	0.927962	12	59	1.088					15	82693000
13	58	0.965522	13	59	-0.766834					15	82694000	82695000	0.273814						13	58	1.01341	13	59	-2.4824					15	82694000	82695000	0.090313						13	58	1.42548	13	59	0.213352					15	82694000
14	58	1.07268	14	59	1.1312					15	82695000	82696000	0.480778						14	58	1.05194	14	59	0.953184					15	82695000	82696000	0.810479						14	58	0.683269	14	59	-2.5535					15	82695000
15	58	2.36297	15	59	0.314621					15	82696000	82697000	1.08384						15	58	0	15	59	-2.5748					15	82696000	82697000	0.805682						15	58	2.33498	15	59	-1.50305					15	82696000
16	58	0	16	59	2.46933					15	82697000	82698000	0.574805						16	58	1.05583	16	59	-2.624					15	82697000	82698000	0.770776						16	58	1.48954	16	59	-1.24405					15	82697000
17	58	2.19078	17	59	-2.6544					15	82698000	82699000	0.475371						17	58	1.11416	17	59	-2.6753					15	82698000	82699000	0.683704						17	58	0	17	59	-2.7029					15	82698000
18	58	1.05913	18	59	-0.840696					15	82699000	82700000	0.381936						18	58	3.02611	18	59	-0.792951					15	82699000	82700000	0.620331						18	58	2.47899	18	59	1.92948					15	82699000
19	58	1.83645	19	59	-2.7626					15	82700000	82701000	0.941558						19	58	0.967804	19	59	-2.7849					15	82700000	82701000	1.00781						19	58	1.27057	19	59	-1.61838					15	82700000
20	58	0	20	59	-2.8205					15	82701000	82702000	1.37854						20	58	1.03472	20	59	-2.8435					15	82701000	82702000	1.09444						20	58	2.94647	20	59	-1.50214					15	82701000
21	58	0.881101	21	59	-2.8812					15	82702000	82703000	1.50669						21	58	1.61666	21	59	-1.39691					15	82702000	82703000	2.44239						21	58	1.8256	21	59	-1.75849					15	82702000
22	58	1.84663	22	59	-1.23572					15	82703000	82704000	1.30844						22	58	0	22	59	-1.28807					15	82703000	82704000	1.37412						22	58	1.96644	22	59	-1.77207					15	82703000
23	58	2.77614	23	59	-3.0117					15	82704000	82705000	0.850117						23	58	5.34886	23	59	-3.0371					15	82704000	82705000	0.910876						23	58	1.08503	23	59	-3.0693					15	82704000
24	58	0.877257	24	59	1.04311					15	82705000	82706000	0.939338						24	58	0	24	59	-1.64213					15	82705000	82706000	1.03912						24	58	2.4022	24	59	-3.1414					15	82705000
25	58	3.44666	25	59	-0.563808					15	82706000	82707000	0.644265						25	58	1.42259	25	59	-1.8405					15	82706000	82707000	1.25434						25	58	0	25	59	-3.2174					15	82706000
26	58	3.81058	26	59	-3.2343					15	82707000	82708000	0.61736						26	58	1.96931	26	59	-3.2625					15	82707000	82708000	0.543565						26	58	0.616719	26	59	-3.2976					15	82707000
27	58	2.47519	27	59	-1.72983					15	82708000	82709000	0.362451						27	58	1.74048	27	59	-3.3462					15	82708000	82709000	0.603925						27	58	1.36103	27	59	1.64812					15	82708000
28	58	3.13104	28	59	-1.39613					15	82709000	82710000	0.918285						28	58	4.04985	28	59	-1.4547					15	82709000	82710000	0.960224						28	58	5.79622	28	59	1.20101					15	82709000
29	58	2.77075	29	59	-2.12988					15	82710000	82711000	0.699036						29	58	2.78558	29	59	1.41688					15	82710000	82711000	0.415222						29	58	3.20303	29	59	-1.54107					15	82710000
30	58	2.32964	30	59	-1.06148					15	82711000	82712000	0.762028						30	58	3.041	30	59	-0.912819					15	82711000	82712000	0.769309						30	58	5.15222	30	59	0.513439					15	82711000
31	58	1.57933	31	59	-0.0693591					15	82712000	82713000	0.66449						31	58	7.31255	31	59	0.38682					15	82712000	82713000	1.08753						31	58	1.17365	31	59	1.71575					15	82712000
32	58	3.40594	32	59	0.676597					15	82713000	82714000	0.406734						32	58	0	32	59	-5.3104					15	82713000	82714000	0.639727						32	58	4.46359	32	59	-5.1605					15	82713000
33	58	2.35847	33	59	-5.4403					15	82714000	82715000	0.625117						33	58	3.74005	33	59	-3.90868					15	82714000	82715000	1.05715						33	58	2.23968	33	59	-3.2021					15	82714000
34	58	2.35098	34	59	-1.449					15	82715000	82716000	0.480873						34	58	3.81616	34	59	-0.0971617					15	82715000	82716000	0.932899						34	58	3.74302	34	59	0.427366					15	82715000
35	58	4.17419	35	59	3.37342					15	82716000	82717000	0.841015						35	58	1.29614	35	59	0.0466367					15	82716000	82717000	1.74999						35	58	0	35	59	-2.46567					15	82716000
36	58	6.9096	36	59	4.96551					15	82717000	82718000	0.688533						36	58	2.00098	36	59	-1.02886					15	82717000	82718000	0.662541						36	58	5.5277	36	59	3.33244					15	82717000
37	58	2.43315	37	59	-6.0652					15	82718000	82719000	0.618301						37	58	3.53673	37	59	-6.099					15	82718000	82719000	0.937833						37	58	4.43336	37	59	-5.9994					15	82718000
38	58	4.30166	38	59	-3.49977					15	82719000	82720000	0.813111						38	58	6.2848	38	59	0.181655					15	82719000	82720000	0.902131						38	58	2.7215	38	59	-4.20016					15	82719000
39	58	4.44995	39	59	-0.490153					15	82720000	82721000	0.459466						39	58	4.56456	39	59	-4.19156					15	82720000	82721000	0.340376						39	58	8.00038	39	59	-1.42284					15	82720000
40	58	3.07771	40	59	-1.25502					15	82721000	82722000	0.616015						40	58	6.94692	40	59	0.616028					15	82721000	82722000	0.826528						40	58	3.95153	40	59	-2.18737					15	82721000
41	58	5.82757	41	59	0.159294					15	82722000	82723000	0.704685						41	58	7.69999	41	59	3.61927					15	82722000	82723000	0.673619						41	58	4.48736	41	59	-2.72676					15	82722000
42	58	6.10242	42	59	-1.59401					15	82723000	82724000	1.02517						42	58	4.68185	42	59	-1.54041					15	82723000	82724000	0.839969						42	58	5.74074	42	59	-1.81554					15	82723000
43	58	7.77342	43	59	-4.62379					15	82724000	82725000	1.117						43	58	7.72329	43	59	1.56855					15	82724000	82725000	0.972795						43	58	6.09566	43	59	-3.45224					15	82724000
44	58	5.31708	44	59	-0.222172					15	82725000	82726000	0.570564						44	58	5.32673	44	59	1.48777					15	82725000	82726000	0.34497						44	58	5.55131	44	59	-1.92119					15	82725000
45	58	7.28324	45	59	-6.24012					15	82726000	82727000	0.796298						45	58	11.9199	45	59	-4.4684					15	82726000	82727000	0.472128						45	58	8.79591	45	59	-2.88561					15	82726000
46	58	9.18283	46	59	-2.66618					15	82727000	82728000	0.750223						46	58	7.01765	46	59	3.72398					15	82727000	82728000	0.970507						46	58	8.66667	46	59	1.08489					15	82727000
47	58	7.96588	47	59	1.67582					15	82728000	82729000	0.57037						47	58	14.4346	47	59	-1.62348					15	82728000	82729000	0.572256						47	58	9.63673	47	59	-5.3587					15	82728000
48	58	7.37174	48	59	-2.76702					15	82729000	82730000	0.508053						48	58	7.03687	48	59	-9.7449					15	82729000	82730000	1.17223						48	58	8.41428	48	59	-3.68232					15	82729000
49	58	8.40535	49	59	-10.132					15	82730000	82731000	0.966557						49	58	10.9092	49	59	-4.29582					15	82730000	82731000	0.852664						49	58	7.92689	49	59	3.81678					15	82730000
50	58	7.69836	50	59	-2.17837					15	82731000	82732000	1.03304						50	58	10.7358	50	59	3.07416					15	82731000	82732000	1.20048						50	58	11.7278	50	59	-8.18717					15	82731000
51	58	10.1478	51	59	-1.53291					15	82732000	82733000	0.593219						51	58	15.8025	51	59	-1.39231					15	82732000	82733000	0.84163						51	58	14.4492	51	59	-4.91191					15	82732000
52	58	13.4807	52	59	-1.69186					15	82733000	82734000	0.636775						52	58	8.00779	52	59	-1.65774					15	82733000	82734000	0.92665						52	58	15.368	52	59	-4.67297					15	82733000
53	58	11.7237	53	59	5.33665					15	82734000	82735000	1.2027						53	58	28.7241	53	59	2.81203					15	82734000	82735000	0.981485						53	58	18.7901	53	59	1.12151					15	82734000
54	58	18.2809	54	59	-2.90919					15	82735000	82736000	0.541638						54	58	18.5493	54	59	-4.67503					15	82735000	82736000	0.633961						54	58	32.3646	54	59	-0.0798129					15	82735000
55	58	24.2288	55	59	-6.47351					15	82736000	82737000	0.500966						55	58	21.3427	55	59	0.138535					15	82736000	82737000	1.18171						55	58	27.9945	55	59	-1.69724					15	82736000
56	58	37.2663	56	59	-3.92975					15	82737000	82738000	0.47388						56	58	49.5498	56	59	5.69066					15	82737000	82738000	0.903501						56	58	40.5888	56	59	-2.63892					15	82737000
57	58	95.2394	57	59	7.4735					15	82738000	82739000	0.53166						57	58	81.3288	57	59	5.03402					15	82738000	82739000	0.414973						57	58	107.801	57	59	11.0384					15	82738000
58	58	483.257	58	59	45.0924					15	82739000	82740000	0.538519						58	58	501.52	58	59	36.9451					15	82739000	82740000	0.916096						58	58	518.74	58	59	25.2263					15	82739000
0	59	0	0	60	0.289045					15	82740000	82741000	0.781227						0	59	1.98216	0	60	-0.753462					15	82740000	82741000	1.07633						0	59	1.54423	0	60	-1.06464					15	82740000
1	59	0	1	60	1.49362					15	82741000	82742000	1.27044						1	59	2.87937	1	60	0.591738					15	82741000	82742000	1.36892						1	59	0	1	60	-1.4057					15	82741000
2	59	1.38626	2	60	0.389548					15	82742000	82743000	0.539984						2	59	0	2	60	-0.307855					15	82742000	82743000	0.835135						2	59	1.11988	2	60	-0.00622743					15	82742000
3	59	3.66312	3	60	-0.898186					15	82743000	82744000	0.475762						3	59	0	3	60	-0.874023					15	82743000	82744000	1.03398						3	59	3.31158	3	60	-1.11236					15	82743000
4	59	1.60344	4	60	-2.097					15	82744000	82745000	0.610374						4	59	3.08859	4	60	-1.10629					15	82744000	82745000	1.13284						4	59	1.34126	4	60	0.303306					15	82744000
5	59	4.0343	5	60	0.418727					15	82745000	82746000	0.909628						5	59	2.13974	5	60	1.61277					15	82745000	82746000	0.824475						5	59	1.70758	5	60	-2.1641					15	82745000
6	59	2.93672	6	60	-0.335038					15	82746000	82747000	0.895031						6	59	0	6	60	1.69171					15	82746000	82747000	0.747133						6	59	0	6	60	-0.558775					15	82746000
7	59	3.53071	7	60	-1.08906					15	82747000	82748000	0.825829						7	59	3.44789	7	60	-1.11457					15	82747000	82748000	1.16807						7	59	1.41036	7	60	-1.35052					15	82747000
8	59	0	8	60	-1.34284					15	82748000	82749000	1.46245						8	59	2.64239	8	60	-0.568606					15	82748000	82749000	1.358						8	59	3.16141	8	60	-0.342695					15	82748000
9	59	3.0585	9	60	-1.28177					15	82749000	82750000	1.37063						9	59	0	9	60	-0.439434					15	82749000	82750000	0.448674						9	59	2.31958	9	60	-1.66674					15	82749000
10	59	2.01016	10	60	-2.301					15	82750000	82751000	1.02273						10	59	0	10	60	0.0651536					15	82750000	82751000	0.674669						10	59	3.10244	10	60	-2.341					15	82750000
11	59	0	11	60	-1.20812					15	82751000	82752000	0.908211						11	59	0	11	60	1.83275					15	82751000	82752000	0.970867						11	59	2.96531	11	60	-2.3803					15	82751000
12	59	6.34689	12	60	-2.3793					15	82752000	82753000	0.976131						12	59	2.22688	12	60	-0.993383					15	82752000	82753000	1.53235						12	59	3.5515	12	60	-2.4212					15	82752000
13	59	1.69687	13	60	-2.4207					15	82753000	82754000	1.21173						13	59	0	13	60	-1.3598					15	82753000	82754000	0.73071						13	59	2.72095	13	60	0.0192442					15	82753000
14	59	3.6397	14	60	-0.186439					15	82754000	82755000	0.456824						14	59	3.48088	14	60	-2.4824					15	82754000	82755000	1.02989						14	59	0	14	60	-0.707704					15	82754000
15	59	2.86972	15	60	-1.55768					15	82755000	82756000	0.897063						15	59	0	15	60	-2.5277					15	82755000	82756000	0.825975						15	59	1.09815	15	60	-1.9922					15	82755000
16	59	5.07303	16	60	-0.368807					15	82756000	82757000	0.528639						16	59	0	16	60	-1.40301					15	82756000	82757000	0.842229						16	59	1.40695	16	60	-2.6012					15	82756000
17	59	0	17	60	-1.33881					15	82757000	82758000	0.571729						17	59	0	17	60	0.871431					15	82757000	82758000	0.93833						17	59	0	17	60	-1.7158					15	82757000
18	59	1.8666	18	60	-1.5131					15	82758000	82759000	0.480401						18	59	1.93595	18	60	-1.44636					15	82758000	82759000	0.512933						18	59	4.68668	18	60	-1.75279					15	82758000
19	59	0	19	60	-1.65978					15	82759000	82760000	0.867514						19	59	0	19	60	0.977835					15	82759000	82760000	0.832216						19	59	1.19552	19	60	-2.10097					15	82759000
20	59	0	20	60	-2.7626					15	82760000	82761000	0.562833						20	59	0	20	60	-2.7849					15	82760000	82761000	0.781767						20	59	1.37106	20	60	-2.8139					15	82760000
21	59	0	21	60	0.793152					15	82761000	82762000	0.572078						21	59	1.50809	21	60	-2.8435					15	82761000	82762000	0.626642						21	59	1.17691	21	60	-1.48279					15	82761000
22	59	1.70918	22	60	-0.882371					15	82762000	82763000	0.941766						22	59	1.68133	22	60	0.813622					15	82762000	82763000	0.585924						22	59	1.22863	22	60	0.795549					15	82762000
23	59	0	23	60	-1.28123					15	82763000	82764000	0.461033						23	59	0	23	60	-2.9694					15	82763000	82764000	0.996133						23	59	0	23	60	0.660658					15	82763000
24	59	4.12521	24	60	-0.412142					15	82764000	82765000	0.592447						24	59	1.46617	24	60	-0.536399					15	82764000	82765000	0.496223						24	59	0	24	60	-1.01196					15	82764000
25	59	2.59229	25	60	-2.20876					15	82765000	82766000	0.90395						25	59	1.3429	25	60	-2.11412					15	82765000	82766000	0.583172						25	59	0	25	60	-2.56987					15	82765000
26	59	0	26	60	-3.1561					15	82766000	82767000	0.525593						26	59	0	26	60	0.907587					15	82766000	82767000	1.07085						26	59	0	26	60	-2.52363					15	82766000
27	59	1.58707	27	60	2.00681					15	82767000	82768000	0.837018						27	59	0	27	60	-0.416087					15	82767000	82768000	0.987165						27	59	5.03042	27	60	-1.0363					15	82767000
28	59	2.00817	28	60	-2.08121					15	82768000	82769000	0.452428						28	59	1.9801	28	60	-0.969543					15	82768000	82769000	0.956745						28	59	4.67301	28	60	-3.3823					15	82768000
29	59	1.36712	29	60	-0.345907					15	82769000	82770000	0.470834						29	59	4.94558	29	60	-1.81801					15	82769000	82770000	0.382559						29	59	2.02603	29	60	1.38325					15	82769000
30	59	4.00562	30	60	-0.879666					15	82770000	82771000	0.552896						30	59	4.14708	30	60	-1.54094					15	82770000	82771000	0.914499						30	59	5.40974	30	60	-0.171617					15	82770000
31	59	5.11474	31	60	-0.365848					15	82771000	82772000	0.544603						31	59	5.56822	31	60	-1.54443					15	82771000	82772000	0.956013						31	59	6.74005	31	60	-3.51996					15	82771000
32	59	5.9849	32	60	-3.15911					15	82772000	82773000	0.635337						32	59	0	32	60	-5.1814					15	82772000	82773000	1.20956						32	59	0	32	60	-3.38574					15	82772000
33	59	0	33	60	-1.92338					15	82773000	82774000	0.38196						33	59	1.53892	33	60	-0.389202					15	82773000	82774000	0.941843						33	59	2.1037	33	60	-1.27737					15	82773000
34	59	4.132	34	60	0.301204					15	82774000	82775000	1.14735						34	59	5.49684	34	60	3.41005					15	82774000	82775000	1.20569						34	59	5.88847	34	60	-2.42766					15	82774000
35	59	9.10462	35	60	0.144918					15	82775000	82776000	0.670925						35	59	5.79714	35	60	-1.95396					15	82775000	82776000	0.654485						35	59	3.16183	35	60	0.320608					15	82775000
36	59	10.8577	36	60	1.92951					15	82776000	82777000	1.11352						36	59	4.88954	36	60	-3.60784					15	82776000	82777000	0.907712						36	59	9.13894	36	60	-2.46835					15	82776000
37	59	0	37	60	-3.26879					15	82777000	82778000	0.729497						37	59	0	37	60	0.433662					15	82777000	82778000	0.876754						37	59	0	37	60	-1.75409					15	82777000
38	59	2.75183	38	60	-2.08949					15	82778000	82779000	0.846272						38	59	6.47546	38	60	-1.2598					15	82778000	82779000	0.679931						38	59	2.00814	38	60	-0.944381					15	82778000
39	59	5.96315	39	60	-1.36994					15	82779000	82780000	0.586523						39	59	2.31334	39	60	-1.25751					15	82779000	82780000	0.547411						39	59	5.01226	39	60	-0.133335					15	82779000
40	59	5.41738	40	60	-5.1829					15	82780000	82781000	0.767675						40	59	7.35043	40	60	-0.837711					15	82780000	82781000	0.698008						40	59	4.49513	40	60	-0.0245654					15	82780000
41	59	7.07069	41	60	0.847889					15	82781000	82782000	0.687308						41	59	10.6045	41	60	-1.19798					15	82781000	82782000	0.791072						41	59	4.22684	41	60	-2.38315					15	82781000
42	59	5.57929	42	60	-3.369					15	82782000	82783000	0.461478						42	59	5.71999	42	60	-0.201234					15	82782000	82783000	0.526768						42	59	5.43666	42	60	-1.66087					15	82782000
43	59	2.83821	43	60	1.44137					15	82783000	82784000	0.459737						43	59	9.13265	43	60	-2.31908					15	82783000	82784000	0.358968						43	59	4.13066	43	60	-0.837194					15	82783000
44	59	7.56003	44	60	0.569619					15	82784000	82785000	0.782878						44	59	9.38927	44	60	0.501017					15	82784000	82785000	1.02246						44	59	6.03031	44	60	-1.1029					15	82784000
45	59	1.89948	45	60	2.11705					15	82785000	82786000	0.626205						45	59	3.8104	45	60	-0.443848					15	82785000	82786000	0.797221						45	59	5.47979	45	60	1.39866					15	82785000
46	59	5.87562	46	60	-0.362721					15	82786000	82787000	0.638995						46	59	12.4281	46	60	-2.0985					15	82786000	82787000	0.754308						46	59	9.91899	46	60	-1.02752					15	82786000
47	59	10.6744	47	60	-0.745973					15	82787000	82788000	0.570834						47	59	7.56462	47	60	-2.87079					15	82787000	82788000	0.657601						47	59	4.0111	47	60	0.690939					15	82787000
48	59	6.75588	48	60	-3.43787					15	82788000	82789000	0.771721						48	59	0	48	60	-0.132476					15	82788000	82789000	0.532798						48	59	6.30668	48	60	1.57749					15	82788000
49	59	0	49	60	0.595926					15	82789000	82790000	0.883798						49	59	6.09718	49	60	-2.53113					15	82789000	82790000	1.25233						49	59	14.5308	49	60	-1.92821					15	82789000
50	59	8.67363	50	60	-4.59844					15	82790000	82791000	0.625536						50	59	14.2352	50	60	-4.58166					15	82790000	82791000	0.890396						50	59	3.39083	50	60	0.645178					15	82790000
51	59	10.1831	51	60	2.27754					15	82791000	82792000	0.930052						51	59	10.6937	51	60	3.55733					15	82791000	82792000	0.772874						51	59	7.71309	51	60	2.28567					15	82791000
52	59	11.0881	52	60	-0.756277					15	82792000	82793000	1.04819						52	59	11.5703	52	60	-0.725914					15	82792000	82793000	0.831057						52	59	9.25503	52	60	-0.853594					15	82792000
53	59	19.4657	53	60	-6.31942					15	82793000	82794000	0.919327						53	59	17.493	53	60	-6.42832					15	82793000	82794000	0.358524						53	59	16.7225	53	60	-1.72412					15	82793000
54	59	12.9998	54	60	-2.66722					15	82794000	82795000	0.824239						54	59	11.932	54	60	0.528714					15	82794000	82795000	0.706678						54	59	17.7592	54	60	-3.37692					15	82794000
55	59	11.9225	55	60	1.21512					15	82795000	82796000	1.02199						55	59	19.4495	55	60	4.25684					15	82795000	82796000	0.879904						55	59	19.3238	55	60	0.474344					15	82795000
56	59	18.2533	56	60	-0.416234					15	82796000	82797000	0.850041						56	59	29.1477	56	60	5.04658					15	82796000	82797000	0.498859						56	59	23.3361	56	60	0.211425					15	82796000
57	59	36.3565	57	60	-0.873037					15	82797000	82798000	0.705245						57	59	35.889	57	60	10.5281					15	82797000	82798000	0.58309						57	59	46.0384	57	60	1.87929					15	82797000
58	59	90.4414	58	60	11.159					15	82798000	82799000	0.481807						58	59	86.2441	58	60	19.1571					15	82798000	82799000	0.917128						58	59	83.5013	58	60	5.04965					15	82798000
59	59	779.914	59	60	-14.4661					15	82799000	82800000	0.556819						59	59	852.166	59	60	10.3113					15	82799000	82800000	0.574672						59	59	868.985	59	60	-12.3922					15	82799000
0	60	2.27074	0	61	0.422948					15	82800000	82801000	0.528989						0	60	1.24144	0	61	1.67521					15	82800000	82801000	0.576952						0	60	0.949661	0	61	-0.961844					15	82800000
1	60	3.50282	1	61	0.803816					15	82801000	82802000	0.544945						1	60	2.61434	1	61	-0.101507					15	82801000	82802000	0.745839						1	60	0.636699	1	61	-0.412219					15	82801000
2	60	2.42705	2	61	-0.250967					15	82802000	82803000	0.802718						2	60	1.74344	2	61	-1.07676					15	82802000	82803000	0.629072						2	60	2.06517	2	61	-0.598721					15	82802000
3	60	1.16861	3	61	-0.801913					15	82803000	82804000	0.683582						3	60	1.20688	3	61	-0.794769					15	82803000	82804000	0.718147						3	60	0.988936	3	61	-2.0714					15	82803000
4	60	0	4	61	0.906486					15	82804000	82805000	0.437301						4	60	1.00511	4	61	1.78758					15	82804000	82805000	0.72296						4	60	2.43551	4	61	-1.25075					15	82804000
5	60	2.54693	5	61	-2.097					15	82805000	82806000	0.565723						5	60	3.75567	5	61	-0.716294					15	82805000	82806000	0.583856						5	60	0	5	61	-2.1322					15	82805000
6	60	1.82536	6	61	-0.194969					15	82806000	82807000	0.598708						6	60	3.86721	6	61	1.90597					15	82806000	82807000	0.685986						6	60	1.63833	6	61	4.66706					15	82806000
7	60	1.10464	7	61	0.10657					15	82807000	82808000	0.772119						7	60	1.09463	7	61	-2.1755					15	82807000	82808000	1.00876						7	60	0.880683	7	61	-0.341122					15	82807000
8	60	0.885361	8	61	2.10524					15	82808000	82809000	0.583858						8	60	1.67549	8	61	-1.29227					15	82808000	82809000	0.894844						8	60	1.9238	8	61	0.521673					15	82808000
9	60	0.982232	9	61	-1.20708					15	82809000	82810000	0.67389						9	60	1.84087	9	61	-0.297679					15	82809000	82810000	0.914984						9	60	0.636364	9	61	-0.778932					15	82809000
10	60	0	10	61	-2.264					15	82810000	82811000	0.591025						10	60	2.38285	10	61	-2.2803					15	82810000	82811000	0.933423						10	60	0	10	61	-2.3031					15	82810000
11	60	1.13128	11	61	-1.09448					15	82811000	82812000	0.771052						11	60	4.18935	11	61	-0.0402093					15	82811000	82812000	1.02168						11	60	0	11	61	-0.41506					15	82811000
12	60	0	12	61	-0.833398					15	82812000	82813000	0.607278						12	60	1.40352	12	61	-2.3566					15	82812000	82813000	0.682204						12	60	0	12	61	-2.3803					15	82812000
13	60	0	13	61	-1.29294					15	82813000	82814000	0.399064						13	60	1.079	13	61	-2.3969					15	82813000	82814000	0.665442						13	60	2.48274	13	61	-1.52547					15	82813000
14	60	2.27726	14	61	-0.0423643					15	82814000	82815000	0.646017						14	60	0	14	61	-1.25757					15	82814000	82815000	0.765801						14	60	1.7999	14	61	-2.4635					15	82814000
15	60	0.950824	15	61	-1.50927					15	82815000	82816000	0.596784						15	60	0	15	61	-2.4824					15	82815000	82816000	1.01356						15	60	0.561295	15	61	-1.09011					15	82815000
16	60	2.18629	16	61	-2.5085					15	82816000	82817000	1.06034						16	60	1.17179	16	61	-0.207776					15	82816000	82817000	1.16611						16	60	0	16	61	-2.5535					15	82816000
17	60	1.26489	17	61	-2.5551					15	82817000	82818000	0.724204						17	60	3.49543	17	61	-1.25439					15	82817000	82818000	1.18322						17	60	0.935199	17	61	-1.60724					15	82817000
18	60	1.1413	18	61	0.81649					15	82818000	82819000	0.786133						18	60	1.22894	18	61	-1.34823					15	82818000	82819000	0.532845						18	60	0.950115	18	61	-0.626282					15	82818000
19	60	1.04752	19	61	-0.527529					15	82819000	82820000	0.305473						19	60	3.70674	19	61	-0.619507					15	82819000	82820000	0.698736						19	60	0.656226	19	61	-1.15327					15	82819000
20	60	0	20	61	-1.55628					15	82820000	82821000	0.498724						20	60	0	20	61	-0.570672					15	82820000	82821000	0.899045						20	60	0	20	61	-0.955423					15	82820000
21	60	3.61365	21	61	-0.736686					15	82821000	82822000	0.57929						21	60	0	21	61	-0.93702					15	82821000	82822000	0.898457						21	60	1.39041	21	61	0.172803					15	82821000
22	60	1.99883	22	61	-0.730832					15	82822000	82823000	0.513461						22	60	3.71862	22	61	0.106816					15	82822000	82823000	0.901517						22	60	3.73095	22	61	-2.8732					15	82822000
23	60	1.66367	23	61	-1.17157					15	82823000	82824000	0.736017						23	60	0	23	61	-1.17293					15	82823000	82824000	0.815538						23	60	3.66136	23	61	-2.9354					15	82823000
24	60	2.59956	24	61	-1.03931					15	82824000	82825000	0.502354						24	60	2.5007	24	61	-1.16196					15	82824000	82825000	0.622844						24	60	2.05734	24	61	-2.34598					15	82824000
25	60	0.873338	25	61	-2.12726					15	82825000	82826000	0.828247						25	60	0.994177	25	61	0.731262					15	82825000	82826000	0.954757						25	60	0.571528	25	61	-0.549329					15	82825000
26	60	0	26	61	0.295806					15	82826000	82827000	0.560355						26	60	4.09099	26	61	0.16314					15	82826000	82827000	0.539495						26	60	0.693772	26	61	-2.35447					15	82826000
27	60	5.24111	27	61	-0.274147					15	82827000	82828000	0.542705						27	60	2.84641	27	61	-3.1834					15	82827000	82828000	0.966666						27	60	2.2613	27	61	-2.58417					15	82827000
28	60	1.23569	28	61	0.405346					15	82828000	82829000	0.480302						28	60	2.37666	28	61	-0.763739					15	82828000	82829000	1.02341						28	60	0	28	61	0.75659					15	82828000
29	60	3.05839	29	61	-0.852337					15	82829000	82830000	0.661886						29	60	1.61679	29	61	0.577723					15	82829000	82830000	0.629002						29	60	4.85525	29	61	-0.779813					15	82829000
30	60	4.07683	30	61	-2.19534					15	82830000	82831000	0.81836						30	60	3.40436	30	61	-3.7765					15	82830000	82831000	0.862651						30	60	4.60408	30	61	-1.12304					15	82830000
31	60	4.70125	31	61	-3.15936					15	82831000	82832000	0.694972						31	60	3.51547	31	61	-4.9453					15	82831000	82832000	0.469378						31	60	1.37634	31	61	-1.82511					15	82831000
32	60	2.02499	32	61	-1.16991					15	82832000	82833000	0.692371						32	60	0	32	61	-2.80077					15	82832000	82833000	0.84614						32	60	1.63856	32	61	-4.8963					15	82832000
33	60	3.38492	33	61	-3.26493					15	82833000	82834000	0.792067						33	60	4.9212	33	61	-0.0278208					15	82833000	82834000	0.796984						33	60	3.88313	33	61	-1.55711					15	82833000
34	60	5.7415	34	61	0.68333					15	82834000	82835000	1.03941						34	60	8.85765	34	61	-0.109544					15	82834000	82835000	0.654692						34	60	2.87814	34	61	-3.64913					15	82834000
35	60	5.72592	35	61	-0.564256					15	82835000	82836000	0.50547						35	60	3.64004	35	61	-1.69196					15	82835000	82836000	0.547771						35	60	5.78171	35	61	-1.1584					15	82835000
36	60	7.66071	36	61	-3.35707					15	82836000	82837000	0.955574						36	60	2.14266	36	61	-3.37007					15	82836000	82837000	1.04936						36	60	3.15915	36	61	-2.10057					15	82836000
37	60	2.62341	37	61	-0.515673					15	82837000	82838000	0.40351						37	60	6.35206	37	61	-0.374779					15	82837000	82838000	0.824215						37	60	4.05241	37	61	-0.139133					15	82837000
38	60	3.97571	38	61	-2.50191					15	82838000	82839000	0.524125						38	60	4.8392	38	61	-3.24351					15	82838000	82839000	1.10759						38	60	5.05502	38	61	-2.45928					15	82838000
39	60	4.88166	39	61	-2.14081					15	82839000	82840000	1.17663						39	60	5.03629	39	61	-3.25691					15	82839000	82840000	1.32532						39	60	6.07497	39	61	-1.6551					15	82839000
40	60	1.2704	40	61	-4.91725					15	82840000	82841000	0.702047						40	60	5.66719	40	61	-1.5194					15	82840000	82841000	1.08102						40	60	6.41053	40	61	-1.32589					15	82840000
41	60	7.52029	41	61	0.375727					15	82841000	82842000	0.61085						41	60	5.53642	41	61	-2.88261					15	82841000	82842000	0.798989						41	60	4.29935	41	61	-2.74635					15	82841000
42	60	3.5424	42	61	0.404557					15	82842000	82843000	0.488301						42	60	6.78397	42	61	1.95577					15	82842000	82843000	0.963139						42	60	5.29273	42	61	1.20389					15	82842000
43	60	8.61467	43	61	-1.75238					15	82843000	82844000	0.665395						43	60	4.94132	43	61	1.25578					15	82843000	82844000	1.19543						43	60	6.41501	43	61	-1.44198					15	82843000
44	60	8.03162	44	61	0.0594355					15	82844000	82845000	0.67669						44	60	8.06512	44	61	-3.41441					15	82844000	82845000	0.497358						44	60	6.48	44	61	-5.33081					15	82844000
45	60	9.89925	45	61	-2.01265					15	82845000	82846000	0.749317						45	60	7.45765	45	61	-1.85663					15	82845000	82846000	1.60602						45	60	9.35016	45	61	-2.1603					15	82845000
46	60	7.77688	46	61	2.9148					15	82846000	82847000	0.965364						46	60	6.1803	46	61	-2.33453					15	82846000	82847000	2.01835						46	60	7.33788	46	61	-2.96854					15	82846000
47	60	7.79583	47	61	-2.158					15	82847000	82848000	1.00152						47	60	5.83331	47	61	-1.1194					15	82847000	82848000	1.37035						47	60	9.52504	47	61	-0.019834					15	82847000
48	60	5.56073	48	61	1.22652					15	82848000	82849000	0.949013						48	60	9.05562	48	61	-4.34147					15	82848000	82849000	1.04433						48	60	10.9473	48	61	-3.58158					15	82848000
49	60	10.1188	49	61	3.99214					15	82849000	82850000	1.31983						49	60	7.21377	49	61	-3.38004					15	82849000	82850000	0.774961						49	60	8.06079	49	61	-2.12776					15	82849000
50	60	5.53356	50	61	-0.66933					15	82850000	82851000	0.749526						50	60	5.81134	50	61	-2.64711					15	82850000	82851000	0.842401						50	60	11.3592	50	61	3.31058					15	82850000
51	60	13.1295	51	61	-1.36212					15	82851000	82852000	0.701536						51	60	14.7183	51	61	-1.29231					15	82851000	82852000	0.972489						51	60	13.8637	51	61	8.17609					15	82851000
52	60	10.9597	52	61	0.609053					15	82852000	82853000	0.559725						52	60	11.3601	52	61	-0.140342					15	82852000	82853000	0.80093						52	60	11.7714	52	61	-0.202785					15	82852000
53	60	6.46058	53	61	-4.10746					15	82853000	82854000	0.402195						53	60	6.79968	53	61	-5.92669					15	82853000	82854000	0.863409						53	60	12.2039	53	61	-1.34615					15	82853000
54	60	11.4618	54	61	3.45491					15	82854000	82855000	0.642882						54	60	15.2097	54	61	0.906268					15	82854000	82855000	1.27598						54	60	12.2241	54	61	-1.06125					15	82854000
55	60	17.1241	55	61	3.7672					15	82855000	82856000	0.692006						55	60	20.8638	55	61	3.52241					15	82855000	82856000	0.75813						55	60	18.3133	55	61	-3.50464					15	82855000
56	60	17.9798	56	61	10.5764					15	82856000	82857000	0.427803						56	60	24.3576	56	61	5.74323					15	82856000	82857000	0.540126						56	60	21.2324	56	61	-0.47048					15	82856000
57	60	21.31	57	61	-1.68801					15	82857000	82858000	0.912086						57	60	33.9851	57	61	0.78604					15	82857000	82858000	0.937504						57	60	27.8543	57	61	-0.910651					15	82857000
58	60	40.042	58	61	8.43715					15	82858000	82859000	0.750837						58	60	50.0121	58	61	6.53661					15	82858000	82859000	1.28692						58	60	40.0496	58	61	-0.618415					15	82858000
59	60	30.8829	59	61	1.25998					15	82859000	82860000	0.580089						59	60	59.6103	59	61	2.84359					15	82859000	82860000	0.524039						59	60	45.8828	59	61	6.36821					15	82859000
60	60	545.211	60	61	31.858					15	82860000	82861000	0.637826						60	60	532.318	60	61	39.8518					15	82860000	82861000	0.68057						60	60	597.857	60	61	23.5661					15	82860000
0	61	2.37805	0	62	-1.02608					15	82861000	82862000	0.544375						0	61	3.64311	0	62	0.815277					15	82861000	82862000	0.46362						0	61	1.02516	0	62	-1.22423					15	82861000
1	61	2.78552	1	62	0.755221					15	82862000	82863000	0.323246						1	61	1.89339	1	62	-1.12444					15	82862000	82863000	0.405822						1	61	1.60208	1	62	-0.749975					15	82862000
2	61	1.75823	2	62	-0.0643876					15	82863000	82864000	0.588832						2	61	0.945837	2	62	-1.13916					15	82863000	82864000	0.351326						2	61	1.44368	2	62	-2.0143					15	82863000
3	61	1.23559	3	62	0.595033					15	82864000	82865000	0.760663						3	61	1.25653	3	62	-1.0551					15	82864000	82865000	0.611142						3	61	0	3	62	0.411164					15	82864000
4	61	2.97329	4	62	-0.546623					15	82865000	82866000	0.457193						4	61	3.86848	4	62	0.221164					15	82865000	82866000	0.741376						4	61	0.850545	4	62	-0.731753					15	82865000
5	61	0	5	62	-0.115429					15	82866000	82867000	0.809259						5	61	1.39511	5	62	-0.0300544					15	82866000	82867000	0.769217						5	61	0	5	62	-2.1013					15	82866000
6	61	1.93323	6	62	0.624899					15	82867000	82868000	0.533827						6	61	4.04887	6	62	-2.1114					15	82867000	82868000	0.759903						6	61	6.83116	6	62	-0.809251					15	82867000
7	61	2.26697	7	62	-2.1282					15	82868000	82869000	0.647407						7	61	0	7	62	-1.20805					15	82868000	82869000	1.02545						7	61	1.85598	7	62	-0.0366385					15	82868000
8	61	4.29894	8	62	-0.243225					15	82869000	82870000	0.480913						8	61	0.916932	8	62	-0.85029					15	82869000	82870000	0.65158						8	61	2.75287	8	62	-0.599278					15	82869000
9	61	1.02112	9	62	-0.0555611					15	82870000	82871000	0.687788						9	61	1.94642	9	62	1.28619					15	82870000	82871000	0.90951						9	61	1.48757	9	62	-1.04885					15	82870000
10	61	0	10	62	-1.27851					15	82871000	82872000	0.984712						10	61	0	10	62	-0.314713					15	82871000	82872000	0.759893						10	61	0	10	62	0.809551					15	82871000
11	61	1.20652	11	62	0.202199					15	82872000	82873000	0.65344						11	61	2.27749	11	62	-1.33024					15	82872000	82873000	0.701295						11	61	1.92594	11	62	-0.825838					15	82872000
12	61	1.506	12	62	-0.186307					15	82873000	82874000	0.514834						12	61	0	12	62	-0.184309					15	82873000	82874000	0.784114						12	61	0	12	62	-2.341					15	82873000
13	61	1.08636	13	62	-1.47454					15	82874000	82875000	0.793183						13	61	0	13	62	-1.42965					15	82874000	82875000	0.76854						13	61	0.895729	13	62	-2.3803					15	82874000
14	61	2.37834	14	62	-0.610505					15	82875000	82876000	0.474722						14	61	1.18123	14	62	-1.43432					15	82875000	82876000	0.944753						14	61	0	14	62	-0.927804					15	82875000
15	61	0.95443	15	62	-1.0367					15	82876000	82877000	0.48795						15	61	0	15	62	0.180025					15	82876000	82877000	0.394809						15	61	1.41749	15	62	1.36722					15	82876000
16	61	0	16	62	-2.4637					15	82877000	82878000	1.11735						16	61	2.31992	16	62	-0.670488					15	82877000	82878000	0.38235						16	61	0	16	62	-0.409501					15	82877000
17	61	0	17	62	-1.52641					15	82878000	82879000	0.668952						17	61	1.32041	17	62	-1.49485					15	82878000	82879000	0.580192						17	61	0.993962	17	62	-1.03504					15	82878000
18	61	3.42019	18	62	-1.62927					15	82879000	82880000	1.31163						18	61	1.27577	18	62	-1.56534					15	82879000	82880000	1.09142						18	61	2.02472	18	62	-1.9281					15	82879000
19	61	2.12687	19	62	-1.78025					15	82880000	82881000	0.944252						19	61	2.05579	19	62	-1.02993					15	82880000	82881000	1.08119						19	61	1.54963	19	62	-0.858083					15	82880000
20	61	1.15102	20	62	-1.82668					15	82881000	82882000	0.762541						20	61	2.15823	20	62	-1.7185					15	82881000	82882000	0.460211						20	61	1.80178	20	62	-2.7029					15	82881000
21	61	2.02591	21	62	-2.7073					15	82882000	82883000	1.38513						21	61	1.84788	21	62	-1.82283					15	82882000	82883000	1.34439						21	61	2.9867	21	62	-0.437236					15	82882000
22	61	2.08967	22	62	-1.91356					15	82883000	82884000	0.728705						22	61	2.95032	22	62	-2.7849					15	82883000	82884000	1.21991						22	61	0	22	62	-2.27277					15	82883000
23	61	1.70963	23	62	1.72995					15	82884000	82885000	0.782141						23	61	1.73207	23	62	-1.5402					15	82884000	82885000	0.990081						23	61	0	23	62	-1.8581					15	82884000
24	61	1.90559	24	62	-2.06542					15	82885000	82886000	0.591892						24	61	1.80744	24	62	-0.310165					15	82885000	82886000	0.618323						24	61	0.654721	24	62	-0.668961					15	82885000
25	61	0.884436	25	62	1.1195					15	82886000	82887000	0.558654						25	61	3.76836	25	62	-2.9694					15	82886000	82887000	0.480537						25	61	2.51997	25	62	-0.597555					15	82886000
26	61	3.37791	26	62	1.01829					15	82887000	82888000	0.701442						26	61	3.27144	26	62	-2.02718					15	82887000	82888000	0.761553						26	61	0.786926	26	62	-0.323243					15	82887000
27	61	2.88195	27	62	-1.60029					15	82888000	82889000	0.552248						27	61	0	27	62	1.18516					15	82888000	82889000	0.654386						27	61	0.633231	27	62	-2.55774					15	82888000
28	61	3.63965	28	62	-1.26985					15	82889000	82890000	0.48463						28	61	2.49876	28	62	0.453312					15	82889000	82890000	0.529132						28	61	4.05419	28	62	-2.62018					15	82889000
29	61	2.46456	29	62	0.762158					15	82890000	82891000	0.751234						29	61	3.92392	29	62	0.346453					15	82890000	82891000	0.798275						29	61	2.60249	29	62	-1.82828					15	82890000
30	61	2.65646	30	62	-2.18646					15	82891000	82892000	0.736271						30	61	1.0603	30	62	-1.4032					15	82891000	82892000	0.861069						30	61	3.53886	30	62	-1.85648					15	82891000
31	61	1.79714	31	62	-2.34669					15	82892000	82893000	0.924416						31	61	0	31	62	3.05365					15	82892000	82893000	0.672796						31	61	2.95059	31	62	-2.39063					15	82892000
32	61	3.89719	32	62	0.600832					15	82893000	82894000	1.00758						32	61	2.25913	32	62	-3.15733					15	82893000	82894000	1.15211						32	61	0	32	62	-1.95858					15	82893000
33	61	1.91917	33	62	-1.85692					15	82894000	82895000	0.614303						33	61	5.15358	33	62	-3.62357					15	82894000	82895000	1.07403						33	61	3.46719	33	62	-1.15608					15	82894000
34	61	5.99163	34	62	-2.53977					15	82895000	82896000	1.41369						34	61	5.20086	34	62	-0.536198					15	82895000	82896000	1.49367						34	61	1.51137	34	62	-2.07583					15	82895000
35	61	4.87604	35	62	-1.72285					15	82896000	82897000	0.757685						35	61	3.75564	35	62	-2.39318					15	82896000	82897000	0.764665						35	61	4.1474	35	62	0.391828					15	82896000
36	61	2.22393	36	62	-2.32461					15	82897000	82898000	0.833564						36	61	2.22393	36	62	-1.52772					15	82897000	82898000	1.14677						36	61	3.36053	36	62	-0.0680184					15	82897000
37	61	5.21553	37	62	-0.826453					15	82898000	82899000	0.418963						37	61	5.37572	37	62	-2.39617					15	82898000	82899000	0.885704						37	61	5.48837	37	62	-3.78419					15	82898000
38	61	3.39029	38	62	-2.09867					15	82899000	82900000	0.896227						38	61	2.67489	38	62	3.39204					15	82899000	82900000	0.61927						38	61	3.34722	38	62	-0.399268					15	82899000
39	61	3.92439	39	62	-1.24123					15	82900000	82901000	1.0334						39	61	2.84209	39	62	-2.76596					15	82900000	82901000	0.656331						39	61	4.3443	39	62	-3.31866					15	82900000
40	61	1.33435	40	62	-1.10027					15	82901000	82902000	0.573757						40	61	4.7744	40	62	1.79438					15	82901000	82902000	1.25479						40	61	4.88241	40	62	-1.4756					15	82901000
41	61	6.82903	41	62	0.312602					15	82902000	82903000	0.591191						41	61	3.62229	41	62	-5.04702					15	82902000	82903000	1.23956						41	61	3.68875	41	62	-2.68648					15	82902000
42	61	7.07696	42	62	0.584691					15	82903000	82904000	0.840718						42	61	8.69017	42	62	-3.58432					15	82903000	82904000	0.422726						42	61	7.88639	42	62	-0.941384					15	82903000
43	61	5.15902	43	62	0.0135419					15	82904000	82905000	0.744357						43	61	8.24098	43	62	-0.411911					15	82904000	82905000	0.466144						43	61	5.51162	43	62	1.87778					15	82904000
44	61	7.23274	44	62	-4.05152					15	82905000	82906000	0.585654						44	61	3.84599	44	62	-2.24221					15	82905000	82906000	0.595752						44	61	1.92139	44	62	-3.15404					15	82905000
45	61	5.44935	45	62	-4.62826					15	82906000	82907000	0.922727						45	61	5.70747	45	62	-0.478596					15	82906000	82907000	0.815335						45	61	5.4226	45	62	-1.65316					15	82906000
46	61	10.697	46	62	-2.06653					15	82907000	82908000	1.5391						46	61	5.56697	46	62	-1.9507					15	82907000	82908000	1.24994						46	61	4.98296	46	62	-4.92121					15	82907000
47	61	5.9816	47	62	-1.79023					15	82908000	82909000	0.649821						47	61	7.1594	47	62	-0.701415					15	82908000	82909000	0.563884						47	61	8.34557	47	62	1.3996					15	82908000
48	61	9.76832	48	62	-1.86722					15	82909000	82910000	0.684468						48	61	4.36263	48	62	-2.93233					15	82909000	82910000	0.268113						48	61	5.25252	48	62	-1.80443					15	82909000
49	61	12.9907	49	62	-1.92884					15	82910000	82911000	0.920773						49	61	5.80806	49	62	0.40446					15	82910000	82911000	1.07844						49	61	7.24204	49	62	-0.911032					15	82910000
50	61	8.85357	50	62	-0.230588					15	82911000	82912000	0.650794						50	61	7.09779	50	62	-1.19639					15	82911000	82912000	1.48502						50	61	13.2996	50	62	-4.07049					15	82911000
51	61	8.76988	51	62	-2.34384					15	82912000	82913000	0.59288						51	61	9.10069	51	62	1.28626					15	82912000	82913000	1.41055						51	61	18.8901	51	62	0.957554					15	82912000
52	61	11.4611	52	62	-2.25816					15	82913000	82914000	0.594935						52	61	11.0207	52	62	1.96781					15	82913000	82914000	1.15289						52	61	11.3752	52	62	0.92777					15	82913000
53	61	7.60854	53	62	2.85635					15	82914000	82915000	0.428871						53	61	6.15931	53	62	-0.313668					15	82914000	82915000	1.31047						53	61	11.2788	53	62	-1.16328					15	82914000
[truncated: 92,885 more rows]
[truncated: 24 more columns]

## Sheet: Figure S30b
Figure S30b
HOXD in WG group
[truncated: 94,833 more rows]
[truncated: 24 more columns]

## Sheet: Figure S30c
Figure S30c
[truncated: 94,834 more rows]
[truncated: 24 more columns]
