# Supplementary material for: Dynamic chromatin architecture of the porcine adipose tissues with weight gain and loss
Source: Nat Commun. 2023 Jun 12;14:3457. doi: 10.1038/s41467-023-39191-0 (PMC10258790; doi:10.1038/s41467-023-39191-0)
Supplement: Supplementary file 19 — Source data [file 41467_2023_39191_MOESM19_ESM.zip › Source.data/Supplementary Figure 31.xlsx]

## Sheet: Figure S31a-e
Figure S31a-e
id	GOM_BC7	GOM_BC1	GOM_BC4	GOM_BC6	GOM_CC3	GOM_CC4	GOM_BC5	GOM_BC3	GOM_CC2	GOM_BC8	GOM_CC1	GOM_BH22	GOM_BH5	GOM_BH14	GOM_BH21	GOM_BH35	GOM_BH7	GOM_BH36	GOM_BH3	GOM_BH18	GOM_BH38	GOM_BH4	GOM_BH46	GOM_BH19	GOM_BH41	GOM_BH43	GOM_BH17	GOM_BH2	GOM_BH33	GOM_BH25	GOM_BH27	GOM_BH31	GOM_BH23	GOM_BH6	GOM_BH11	GOM_BH39	GOM_BH47	GOM_BH26	GOM_BH30	GOM_BH1	GOM_BH12	GOM_BH8	GOM_BH10	GOM_BH48	GOM_BH16	GOM_BH34	GOM_BH40	GOM_BH44	GOM_BH45
ENSSSCG00000001404	0.602923	0.603875	1.00652	1.21296	0.733204	0.157397	1.78103	1.02443	1.42407	1.33103	0.491622	2.52374	1.29666	1.00226	1.48499	0	1.1085	0.843408	1.08076	1.44747	1.81823	2.17595	1.22135	1.23034	3.39437	2.51043	1.5137	1.81965	1.61393	0.932473	1.4856	2.14831	0.833118	1.26883	1.5465	1.50557	1.71885	1.24038	1.10787	2.15364	1.25461	1.65036	2.56896	1.32748	1.71041	1.17075	1.51186	1.55363	1.46087
ENSSSCG00000020970	14.5925	7.79427	13.5933	3.14464	5.30013	4.24602	10.9527	15.0812	4.49583	11.7632	14.4598	6.51272	13.3061	24.9438	12.0224	20.3408	22.2414	6.9872	8.95457	12.2567	9.21617	10.4794	6.12263	18.0638	22.2845	6.64935	15.5446	37.5401	14.7886	6.21652	4.34929	20.4677	8.54516	6.93504	28.1187	13.9737	13.1242	14.9185	6.59655	10.7233	11.7075	8.0371	10.68	6.0158	13.3842	8.60165	14.0594	44.0245	23.1583
ENSSSCG00000015652	1.55898	1.74582	2.41552	1.53536	2.05287	2.42474	5.06193	1.33911	2.94708	1.27707	1.62141	1.85489	1.87464	1.89142	1.90527	0	2.09203	1.54437	2.42995	1.73538	2.5222	3.19482	2.1865	1.87099	2.76651	2.84798	1.29132	2.61097	2.15657	0.813181	2.80975	3.2137	2.07582	1.76256	1.92087	3.94173	1.92638	2.75087	1.18028	3.64839	1.63702	2.41856	2.35213	1.46935	1.97476	1.3446	1.16683	3.41563	1.52427
ENSSSCG00000017723	22.0558	21.317	45.368	13.6996	108.831	81.0832	146.873	65.2067	130.946	36.28	55.1857	91.9013	77.5254	66.3084	105.878	0.000554521	26.8243	43.569	21.3444	83.2724	57.6119	122.567	65.8926	56.1008	167.526	140.919	46.4874	135.633	58.7241	32.7664	53.3755	143.323	42.336	44.0332	156.709	81.3157	117.488	120.022	20.0566	161.035	69.2482	165.658	52.1098	28.2176	73.5564	53.7662	73.8094	136.737	72.5156
ENSSSCG00000017700	3.18227	8.69831	5.98174	0	8.83639	0	23.2944	15.5611	7.49507	5.11465	1.88334	7.43707	17.967	3.51368	6.7239	0.00406732	3.03211	8.2694	7.69156	4.71926	5.20306	13.3441	4.62006	5.46468	25.8465	17.1619	5.43563	5.84752	6.00433	4.25669	5.09792	3.59476	0.00406732	9.1599	18.1241	4.79364	1.87032	4.40558	4.73908	8.12023	10.3629	8.27106	28.3137	5.77576	7.09225	1.00196	8.64603	7.78136	6.59614
[truncated: 196 more columns]

## Sheet: Figure S31f
Figure S31f
GOM				MAD				RAD				ULB
Mean pearson'r	Random			Mean pearson'r	Random			Mean pearson'r	Random			Mean pearson'r	Random
	Number	Mean pearson'r			Number	Mean pearson'r			Number	Mean pearson'r			Number	Mean pearson'r
0.772205	0	0.425289		0.744077	0	0.392261		0.595628	0	0.350741		0.689042	0	0.280576
	1	0.348093			1	0.354202			1	0.364812			1	0.394136
	2	0.267122			2	0.449588			2	0.274412			2	0.374154
	3	0.29802			3	0.248029			3	0.43932			3	0.309654
	4	0.370223			4	0.4056			4	0.362901			4	0.38541
	5	0.357242			5	0.29635			5	0.365627			5	0.369491
	6	0.505738			6	0.443001			6	0.545971			6	0.457506
	7	0.407392			7	0.337479			7	0.354794			7	0.426264
	8	0.406946			8	0.327947			8	0.456915			8	0.394145
	9	0.513615			9	0.300928			9	0.211849			9	0.274589
	10	0.30812			10	0.373256			10	0.351671			10	0.355956
	11	0.458916			11	0.373029			11	0.254248			11	0.364707
	12	0.310513			12	0.38439			12	0.393343			12	0.429526
	13	0.32841			13	0.401786			13	0.444123			13	0.24813
	14	0.29061			14	0.412271			14	0.408356			14	0.361843
	15	0.388918			15	0.263609			15	0.230813			15	0.360213
	16	0.441991			16	0.38749			16	0.319706			16	0.457555
	17	0.370768			17	0.256136			17	0.350491			17	0.353289
	18	0.457436			18	0.316346			18	0.345203			18	0.539966
	19	0.344184			19	0.224145			19	0.365935			19	0.474578
	20	0.357851			20	0.314422			20	0.253817			20	0.501774
	21	0.387473			21	0.366581			21	0.362238			21	0.430153
	22	0.402449			22	0.322414			22	0.449721			22	0.298521
	23	0.48559			23	0.543875			23	0.491469			23	0.352325
	24	0.334013			24	0.490801			24	0.389616			24	0.426092
	25	0.334242			25	0.283032			25	0.234608			25	0.495464
	26	0.398491			26	0.304618			26	0.416009			26	0.391554
	27	0.351378			27	0.395782			27	0.348958			27	0.274408
	28	0.327794			28	0.369195			28	0.251539			28	0.419064
	29	0.242461			29	0.385861			29	0.305904			29	0.481156
	30	0.440203			30	0.435581			30	0.507308			30	0.359648
	31	0.31466			31	0.31575			31	0.382849			31	0.389345
	32	0.432554			32	0.309065			32	0.35963			32	0.346496
	33	0.383575			33	0.439559			33	0.387482			33	0.358625
	34	0.282657			34	0.549827			34	0.321606			34	0.455013
	35	0.407274			35	0.496057			35	0.351749			35	0.424145
	36	0.398418			36	0.461372			36	0.300943			36	0.394109
	37	0.407068			37	0.435234			37	0.339574			37	0.391471
	38	0.336404			38	0.343752			38	0.49143			38	0.397951
	39	0.248302			39	0.30928			39	0.351623			39	0.422082
	40	0.338814			40	0.479093			40	0.398512			40	0.399488
	41	0.374713			41	0.257433			41	0.236672			41	0.419377
	42	0.452874			42	0.321464			42	0.369768			42	0.427049
	43	0.467307			43	0.385268			43	0.427423			43	0.413963
	44	0.478724			44	0.294571			44	0.35598			44	0.476628
	45	0.306473			45	0.49302			45	0.286067			45	0.453899
	46	0.312284			46	0.337338			46	0.150344			46	0.402926
	47	0.328766			47	0.477696			47	0.23138			47	0.349323
	48	0.266503			48	0.28304			48	0.488662			48	0.44996
	49	0.369953			49	0.37302			49	0.335913			49	0.414865
	50	0.40143			50	0.434436			50	0.40702			50	0.280493
	51	0.486986			51	0.360856			51	0.304804			51	0.433506
	52	0.264406			52	0.355521			52	0.216193			52	0.423443
	53	0.339423			53	0.23095			53	0.386558			53	0.295339
	54	0.324582			54	0.315642			54	0.341103			54	0.268056
	55	0.468567			55	0.296975			55	0.353784			55	0.42734
	56	0.440227			56	0.488506			56	0.351161			56	0.410213
	57	0.452675			57	0.316801			57	0.277173			57	0.42093
	58	0.41319			58	0.317439			58	0.406871			58	0.450025
	59	0.411967			59	0.50754			59	0.506564			59	0.31632
	60	0.292605			60	0.265235			60	0.338824			60	0.451106
	61	0.342801			61	0.252821			61	0.243322			61	0.300253
	62	0.386966			62	0.400515			62	0.378293			62	0.330194
	63	0.282763			63	0.360366			63	0.299929			63	0.349409
	64	0.414716			64	0.380998			64	0.393116			64	0.527912
	65	0.269542			65	0.432567			65	0.333682			65	0.3503
	66	0.336791			66	0.489713			66	0.374554			66	0.438798
	67	0.387305			67	0.44993			67	0.361207			67	0.272558
	68	0.466311			68	0.281553			68	0.43317			68	0.276136
	69	0.514115			69	0.505			69	0.290011			69	0.405347
	70	0.352148			70	0.346815			70	0.37832			70	0.461671
	71	0.344364			71	0.497188			71	0.250703			71	0.455189
	72	0.363005			72	0.335903			72	0.414892			72	0.391532
	73	0.350593			73	0.376143			73	0.378752			73	0.39805
	74	0.168983			74	0.442695			74	0.516887			74	0.330523
	75	0.474249			75	0.388368			75	0.466172			75	0.514432
	76	0.252623			76	0.420829			76	0.394478			76	0.47158
	77	0.450718			77	0.360208			77	0.479404			77	0.199446
	78	0.305054			78	0.358717			78	0.235995			78	0.270885
	79	0.35331			79	0.421682			79	0.427469			79	0.33581
	80	0.402901			80	0.450584			80	0.199617			80	0.272741
	81	0.265631			81	0.340554			81	0.27152			81	0.379479
	82	0.355468			82	0.371816			82	0.221032			82	0.352843
	83	0.307944			83	0.231647			83	0.358035			83	0.381218
	84	0.248611			84	0.435352			84	0.381552			84	0.468893
	85	0.38054			85	0.336212			85	0.384403			85	0.428991
	86	0.400851			86	0.375761			86	0.373567			86	0.439345
	87	0.419875			87	0.28548			87	0.36424			87	0.347509
	88	0.288281			88	0.35314			88	0.392497			88	0.363474
	89	0.43174			89	0.350146			89	0.33838			89	0.374891
	90	0.324392			90	0.519672			90	0.365711			90	0.24935
	91	0.468691			91	0.330329			91	0.341659			91	0.29352
	92	0.482576			92	0.372241			92	0.35279			92	0.344934
	93	0.322181			93	0.335414			93	0.249606			93	0.285112
	94	0.344302			94	0.368346			94	0.292687			94	0.338873
	95	0.307444			95	0.274324			95	0.466161			95	0.309012
	96	0.329385			96	0.418752			96	0.34141			96	0.396697
	97	0.3292			97	0.358119			97	0.55239			97	0.396017
	98	0.321024			98	0.417396			98	0.335309			98	0.36659
	99	0.470705			99	0.45505			99	0.332681			99	0.526328
	100	0.285249			100	0.367676			100	0.360568			100	0.415264
	101	0.439539			101	0.442732			101	0.384455			101	0.38531
	102	0.438431			102	0.42168			102	0.395461			102	0.371158
	103	0.291239			103	0.442176			103	0.379122			103	0.506067
	104	0.342819			104	0.231717			104	0.32318			104	0.323779
	105	0.299108			105	0.29366			105	0.454439			105	0.384792
	106	0.219227			106	0.38763			106	0.330292			106	0.46807
	107	0.517183			107	0.404401			107	0.423462			107	0.365569
	108	0.303716			108	0.421874			108	0.34886			108	0.340797
	109	0.383543			109	0.409176			109	0.242333			109	0.347516
	110	0.345206			110	0.355097			110	0.326708			110	0.438526
	111	0.318626			111	0.406823			111	0.301973			111	0.38669
	112	0.312327			112	0.434576			112	0.35593			112	0.440995
	113	0.47064			113	0.375764			113	0.320284			113	0.465876
	114	0.532634			114	0.32923			114	0.392032			114	0.48483
	115	0.3228			115	0.40781			115	0.432889			115	0.46413
	116	0.363337			116	0.307036			116	0.414758			116	0.467189
	117	0.233746			117	0.457919			117	0.299304			117	0.432556
	118	0.241749			118	0.452255			118	0.386371			118	0.417012
	119	0.358777			119	0.309286			119	0.37388			119	0.49224
	120	0.304244			120	0.327801			120	0.395217			120	0.322945
	121	0.444728			121	0.309604			121	0.360179			121	0.461744
	122	0.388632			122	0.391164			122	0.342177			122	0.488393
	123	0.410009			123	0.257395			123	0.490045			123	0.317232
	124	0.305143			124	0.410268			124	0.320856			124	0.404092
	125	0.345537			125	0.214057			125	0.393736			125	0.369442
	126	0.440063			126	0.289872			126	0.315261			126	0.370658
	127	0.398774			127	0.397872			127	0.293305			127	0.355703
	128	0.381355			128	0.573084			128	0.356619			128	0.32876
	129	0.25301			129	0.364646			129	0.357037			129	0.42541
	130	0.387025			130	0.379127			130	0.527272			130	0.422892
	131	0.33601			131	0.480187			131	0.340565			131	0.353808
	132	0.467488			132	0.265605			132	0.271677			132	0.587334
	133	0.436526			133	0.3156			133	0.296978			133	0.359484
	134	0.482666			134	0.27432			134	0.37481			134	0.512589
	135	0.263842			135	0.255149			135	0.347742			135	0.387005
	136	0.413989			136	0.488899			136	0.353923			136	0.318777
	137	0.470058			137	0.460015			137	0.372695			137	0.445199
	138	0.461988			138	0.37018			138	0.329796			138	0.504395
	139	0.427848			139	0.439242			139	0.336059			139	0.482515
	140	0.384791			140	0.313627			140	0.451756			140	0.439343
	141	0.362101			141	0.350801			141	0.375904			141	0.270843
	142	0.374052			142	0.306829			142	0.414513			142	0.306088
	143	0.419395			143	0.457685			143	0.2894			143	0.314907
	144	0.425597			144	0.429229			144	0.382847			144	0.457371
	145	0.372903			145	0.382913			145	0.407107			145	0.353578
	146	0.275378			146	0.25594			146	0.455434			146	0.456311
	147	0.297999			147	0.46569			147	0.296537			147	0.54044
	148	0.337954			148	0.378616			148	0.367528			148	0.266998
	149	0.369847			149	0.253976			149	0.39181			149	0.169865
	150	0.393802			150	0.379999			150	0.206415			150	0.394035
	151	0.35596			151	0.255599			151	0.464425			151	0.240068
	152	0.405917			152	0.313686			152	0.340246			152	0.419783
	153	0.376307			153	0.418786			153	0.386085			153	0.374578
	154	0.37203			154	0.411161			154	0.456895			154	0.348577
	155	0.306073			155	0.402886			155	0.31169			155	0.405441
	156	0.389679			156	0.232437			156	0.270925			156	0.284135
	157	0.514982			157	0.366963			157	0.42084			157	0.325541
	158	0.38091			158	0.390028			158	0.519899			158	0.399896
	159	0.541689			159	0.44093			159	0.445455			159	0.390732
	160	0.420787			160	0.340706			160	0.256866			160	0.366319
	161	0.475273			161	0.513214			161	0.444053			161	0.533268
	162	0.39305			162	0.298547			162	0.322699			162	0.396228
	163	0.549255			163	0.344049			163	0.451151			163	0.411883
	164	0.391039			164	0.349197			164	0.363165			164	0.273304
	165	0.326591			165	0.381726			165	0.495737			165	0.419067
	166	0.397129			166	0.451825			166	0.403934			166	0.432536
	167	0.430675			167	0.39193			167	0.401215			167	0.266163
	168	0.382387			168	0.47469			168	0.402831			168	0.399549
	169	0.346055			169	0.290949			169	0.494954			169	0.345017
	170	0.545987			170	0.359643			170	0.473374			170	0.404618
	171	0.494318			171	0.225918			171	0.472588			171	0.428746
	172	0.41972			172	0.329606			172	0.410452			172	0.33944
	173	0.453303			173	0.275042			173	0.422543			173	0.350005
	174	0.286077			174	0.467715			174	0.219227			174	0.387669
	175	0.542687			175	0.398578			175	0.36534			175	0.320523
	176	0.293394			176	0.360546			176	0.358746			176	0.388508
	177	0.301728			177	0.429086			177	0.305261			177	0.355589
	178	0.292719			178	0.373884			178	0.434444			178	0.2898
	179	0.433671			179	0.249389			179	0.523325			179	0.345002
	180	0.315304			180	0.320684			180	0.268019			180	0.378634
	181	0.419609			181	0.417743			181	0.316313			181	0.325319
	182	0.489403			182	0.363662			182	0.359101			182	0.386381
	183	0.373991			183	0.287647			183	0.472753			183	0.394953
	184	0.326462			184	0.516556			184	0.326028			184	0.398064
	185	0.30843			185	0.297766			185	0.450358			185	0.333776
	186	0.326015			186	0.308381			186	0.358682			186	0.442625
	187	0.351939			187	0.410703			187	0.408839			187	0.360442
	188	0.287424			188	0.420924			188	0.390036			188	0.266473
	189	0.347229			189	0.379426			189	0.342553			189	0.423636
	190	0.463182			190	0.265479			190	0.289476			190	0.331062
	191	0.275361			191	0.26135			191	0.273022			191	0.308115
	192	0.350833			192	0.430341			192	0.482854			192	0.297394
	193	0.328578			193	0.33924			193	0.303152			193	0.379676
	194	0.330345			194	0.325744			194	0.41475			194	0.339954
	195	0.418579			195	0.34241			195	0.32251			195	0.35741
	196	0.472975			196	0.317281			196	0.263672			196	0.339978
	197	0.332196			197	0.408			197	0.343779			197	0.233871
	198	0.268202			198	0.351728			198	0.35699			198	0.306352
	199	0.359004			199	0.43043			199	0.385918			199	0.416248
	200	0.25684			200	0.297997			200	0.326558			200	0.279676
	201	0.399289			201	0.382253			201	0.329228			201	0.274463
	202	0.437568			202	0.421346			202	0.305642			202	0.312591
	203	0.151991			203	0.29192			203	0.464996			203	0.347732
	204	0.290432			204	0.28564			204	0.331279			204	0.301148
	205	0.349515			205	0.426473			205	0.353129			205	0.476509
	206	0.390972			206	0.341813			206	0.299838			206	0.373121
	207	0.417139			207	0.376439			207	0.216796			207	0.421247
	208	0.464696			208	0.362888			208	0.310843			208	0.367161
	209	0.408162			209	0.474661			209	0.301071			209	0.442335
	210	0.301185			210	0.28219			210	0.438081			210	0.519915
	211	0.275064			211	0.34201			211	0.460846			211	0.402742
	212	0.35763			212	0.268254			212	0.463281			212	0.492176
	213	0.392386			213	0.380897			213	0.205385			213	0.35608
	214	0.381969			214	0.432392			214	0.473691			214	0.318156
	215	0.299851			215	0.461824			215	0.195272			215	0.482209
	216	0.227605			216	0.325757			216	0.282559			216	0.415911
	217	0.327835			217	0.377581			217	0.387446			217	0.275692
	218	0.347082			218	0.337353			218	0.350453			218	0.323824
	219	0.37538			219	0.440041			219	0.280488			219	0.447387
	220	0.309952			220	0.418003			220	0.293578			220	0.349748
	221	0.402945			221	0.318246			221	0.276832			221	0.515069
	222	0.463568			222	0.471441			222	0.451216			222	0.351053
	223	0.351768			223	0.396913			223	0.256331			223	0.414932
	224	0.244922			224	0.379223			224	0.363722			224	0.394955
	225	0.298627			225	0.291041			225	0.451941			225	0.296372
	226	0.389765			226	0.279857			226	0.466746			226	0.377687
	227	0.30713			227	0.377762			227	0.267383			227	0.26279
	228	0.307024			228	0.349531			228	0.374609			228	0.334159
	229	0.277938			229	0.535886			229	0.279997			229	0.344995
	230	0.322328			230	0.374982			230	0.35742			230	0.373335
	231	0.363239			231	0.328152			231	0.368847			231	0.399957
	232	0.39519			232	0.402274			232	0.28724			232	0.443521
	233	0.348084			233	0.291667			233	0.458677			233	0.496909
	234	0.543959			234	0.395089			234	0.350231			234	0.298245
	235	0.331466			235	0.364699			235	0.34115			235	0.517611
	236	0.453917			236	0.232367			236	0.325914			236	0.382417
	237	0.48754			237	0.344095			237	0.312196			237	0.382711
	238	0.310932			238	0.20683			238	0.294287			238	0.384096
	239	0.435331			239	0.437495			239	0.373529			239	0.406105
	240	0.275303			240	0.276467			240	0.482835			240	0.316841
	241	0.306671			241	0.397024			241	0.444868			241	0.406099
	242	0.301827			242	0.41545			242	0.280753			242	0.426339
	243	0.343877			243	0.253136			243	0.300853			243	0.274882
	244	0.392264			244	0.468156			244	0.282187			244	0.422191
	245	0.245521			245	0.368898			245	0.342883			245	0.357245
	246	0.303864			246	0.345909			246	0.3868			246	0.311786
	247	0.407665			247	0.364631			247	0.368534			247	0.279688
	248	0.303676			248	0.324953			248	0.384693			248	0.319329
	249	0.353301			249	0.430588			249	0.384525			249	0.336152
	250	0.40163			250	0.365952			250	0.293404			250	0.410421
	251	0.406941			251	0.334393			251	0.385455			251	0.26695
	252	0.344818			252	0.431279			252	0.371207			252	0.364948
	253	0.282608			253	0.405543			253	0.329789			253	0.410805
	254	0.440161			254	0.516199			254	0.433111			254	0.477731
	255	0.320284			255	0.373703			255	0.360244			255	0.435602
	256	0.356933			256	0.445974			256	0.309269			256	0.416439
	257	0.422934			257	0.281536			257	0.397445			257	0.349819
	258	0.512343			258	0.444099			258	0.205054			258	0.456377
	259	0.243786			259	0.334845			259	0.386951			259	0.484512
	260	0.436512			260	0.370573			260	0.417681			260	0.297272
	261	0.341116			261	0.413903			261	0.445969			261	0.277691
	262	0.328868			262	0.296964			262	0.379639			262	0.412695
	263	0.349437			263	0.40945			263	0.271971			263	0.41452
	264	0.297516			264	0.315995			264	0.306598			264	0.393515
	265	0.302522			265	0.387932			265	0.300846			265	0.499065
	266	0.437593			266	0.223641			266	0.35811			266	0.382293
	267	0.436947			267	0.316147			267	0.414187			267	0.454846
	268	0.525733			268	0.316415			268	0.293444			268	0.544685
	269	0.245693			269	0.325572			269	0.363015			269	0.455641
	270	0.45676			270	0.268311			270	0.400427			270	0.403812
	271	0.309928			271	0.352367			271	0.353998			271	0.40056
	272	0.419707			272	0.324702			272	0.394273			272	0.390872
	273	0.463678			273	0.437191			273	0.326703			273	0.415298
	274	0.415547			274	0.367033			274	0.487069			274	0.352185
	275	0.233907			275	0.400699			275	0.330963			275	0.43923
	276	0.410149			276	0.3712			276	0.308772			276	0.418638
	277	0.318402			277	0.344373			277	0.343426			277	0.425111
	278	0.323424			278	0.467928			278	0.4106			278	0.32139
	279	0.274202			279	0.409251			279	0.352924			279	0.394828
	280	0.347485			280	0.327737			280	0.382656			280	0.382731
	281	0.451503			281	0.431466			281	0.326061			281	0.37404
	282	0.230408			282	0.546992			282	0.347492			282	0.344114
	283	0.335908			283	0.338396			283	0.287163			283	0.409271
	284	0.247669			284	0.412776			284	0.347234			284	0.362146
	285	0.274331			285	0.322232			285	0.29817			285	0.496421
	286	0.305012			286	0.380738			286	0.387667			286	0.520534
	287	0.326655			287	0.461589			287	0.367373			287	0.420445
	288	0.365818			288	0.406616			288	0.289805			288	0.370448
	289	0.391677			289	0.334712			289	0.264426			289	0.351626
	290	0.365436			290	0.336593			290	0.361979			290	0.25389
	291	0.362517			291	0.50433			291	0.388454			291	0.403049
	292	0.406796			292	0.334072			292	0.446562			292	0.417201
	293	0.349533			293	0.476138			293	0.246459			293	0.539671
	294	0.314237			294	0.371414			294	0.356727			294	0.361401
	295	0.345295			295	0.373029			295	0.297949			295	0.38121
	296	0.364595			296	0.431752			296	0.390756			296	0.510469
	297	0.422445			297	0.298555			297	0.397708			297	0.30091
	298	0.483884			298	0.302182			298	0.25059			298	0.48921
	299	0.198748			299	0.376992			299	0.375007			299	0.308921
	300	0.360668			300	0.423688			300	0.388645			300	0.343412
	301	0.499009			301	0.224777			301	0.372022			301	0.414111
	302	0.352236			302	0.464084			302	0.305295			302	0.415847
	303	0.523908			303	0.364669			303	0.264151			303	0.333967
	304	0.420216			304	0.27493			304	0.317942			304	0.396444
	305	0.399226			305	0.36532			305	0.304217			305	0.316669
	306	0.379959			306	0.366498			306	0.232298			306	0.255588
	307	0.382331			307	0.453295			307	0.203045			307	0.220779
	308	0.364716			308	0.372329			308	0.292061			308	0.383115
	309	0.291884			309	0.408982			309	0.401315			309	0.391691
	310	0.419359			310	0.433767			310	0.334877			310	0.402534
	311	0.452814			311	0.286942			311	0.266706			311	0.524654
	312	0.366018			312	0.487608			312	0.388232			312	0.35225
	313	0.354936			313	0.393468			313	0.279734			313	0.207067
	314	0.397692			314	0.333356			314	0.2595			314	0.431651
	315	0.342037			315	0.282523			315	0.34406			315	0.318337
	316	0.3526			316	0.362593			316	0.18539			316	0.271089
	317	0.305601			317	0.354592			317	0.402781			317	0.425119
	318	0.327392			318	0.30156			318	0.447858			318	0.373661
	319	0.382519			319	0.325797			319	0.254208			319	0.274246
	320	0.340813			320	0.254021			320	0.42427			320	0.338219
	321	0.284374			321	0.391373			321	0.260186			321	0.384825
	322	0.44427			322	0.391588			322	0.330654			322	0.438246
	323	0.332226			323	0.274729			323	0.24284			323	0.474147
	324	0.280513			324	0.432221			324	0.41758			324	0.402653
	325	0.369601			325	0.402864			325	0.354234			325	0.340164
	326	0.453732			326	0.283848			326	0.362807			326	0.518944
	327	0.442492			327	0.385003			327	0.33459			327	0.408703
	328	0.401415			328	0.384612			328	0.424231			328	0.171106
	329	0.493527			329	0.372624			329	0.314936			329	0.453766
	330	0.446645			330	0.387345			330	0.374492			330	0.429306
	331	0.360224			331	0.451977			331	0.258578			331	0.296945
	332	0.388027			332	0.512626			332	0.281147			332	0.413133
	333	0.389583			333	0.46445			333	0.435692			333	0.465366
	334	0.317581			334	0.404584			334	0.201864			334	0.30045
	335	0.309974			335	0.458418			335	0.295952			335	0.275453
	336	0.27736			336	0.403159			336	0.547207			336	0.326845
	337	0.388589			337	0.366082			337	0.421588			337	0.328422
	338	0.341984			338	0.190774			338	0.254525			338	0.312765
	339	0.456003			339	0.429391			339	0.377968			339	0.301033
	340	0.367205			340	0.274804			340	0.370806			340	0.388278
	341	0.422336			341	0.311038			341	0.341174			341	0.454164
	342	0.22154			342	0.358697			342	0.286408			342	0.357315
	343	0.234111			343	0.262508			343	0.353459			343	0.407933
	344	0.433105			344	0.37134			344	0.360057			344	0.469579
	345	0.442367			345	0.304182			345	0.347111			345	0.399731
	346	0.315452			346	0.513062			346	0.505259			346	0.397926
	347	0.351576			347	0.418706			347	0.292493			347	0.485387
	348	0.262171			348	0.291825			348	0.304614			348	0.274547
	349	0.409148			349	0.320414			349	0.348854			349	0.407206
	350	0.132053			350	0.350891			350	0.212727			350	0.456755
	351	0.382823			351	0.21572			351	0.429619			351	0.435346
	352	0.390206			352	0.385783			352	0.335923			352	0.447481
	353	0.433286			353	0.413498			353	0.308136			353	0.411824
	354	0.380902			354	0.289325			354	0.297381			354	0.516205
	355	0.388286			355	0.363537			355	0.382773			355	0.418558
	356	0.4171			356	0.348493			356	0.289824			356	0.415256
	357	0.170062			357	0.310777			357	0.340903			357	0.345665
	358	0.437924			358	0.259198			358	0.42439			358	0.293186
	359	0.333475			359	0.373075			359	0.309112			359	0.411444
	360	0.335981			360	0.358815			360	0.285221			360	0.506745
	361	0.300304			361	0.498175			361	0.27463			361	0.333291
	362	0.274994			362	0.426493			362	0.322848			362	0.414911
	363	0.409111			363	0.428733			363	0.391942			363	0.483961
	364	0.419264			364	0.283473			364	0.420914			364	0.431461
	365	0.419654			365	0.471092			365	0.207947			365	0.383626
	366	0.414806			366	0.292355			366	0.322392			366	0.378208
	367	0.426993			367	0.422472			367	0.436215			367	0.406615
	368	0.28281			368	0.312327			368	0.259879			368	0.32217
	369	0.36365			369	0.453765			369	0.398768			369	0.279962
	370	0.335091			370	0.494854			370	0.285472			370	0.350238
	371	0.319102			371	0.29133			371	0.339602			371	0.226283
	372	0.306342			372	0.44487			372	0.377772			372	0.424111
	373	0.336252			373	0.435661			373	0.494201			373	0.382053
	374	0.387021			374	0.304464			374	0.308669			374	0.301004
	375	0.399548			375	0.378892			375	0.439361			375	0.387994
	376	0.424117			376	0.40061			376	0.388685			376	0.39186
	377	0.247795			377	0.3585			377	0.373295			377	0.441034
	378	0.297801			378	0.411268			378	0.349112			378	0.395564
	379	0.454665			379	0.499266			379	0.336487			379	0.352315
	380	0.276566			380	0.399393			380	0.278271			380	0.354778
	381	0.306515			381	0.262197			381	0.333088			381	0.380671
	382	0.364187			382	0.263863			382	0.326923			382	0.3202
	383	0.368557			383	0.498486			383	0.289022			383	0.462255
	384	0.343378			384	0.314106			384	0.378024			384	0.433949
	385	0.379562			385	0.43722			385	0.451565			385	0.341915
	386	0.31817			386	0.240462			386	0.368197			386	0.540521
	387	0.181745			387	0.297612			387	0.358723			387	0.493968
	388	0.361963			388	0.336484			388	0.371941			388	0.350332
	389	0.35669			389	0.382438			389	0.483148			389	0.477435
	390	0.295723			390	0.370834			390	0.385594			390	0.397953
	391	0.422362			391	0.344282			391	0.304594			391	0.25361
	392	0.29906			392	0.296764			392	0.338048			392	0.363036
	393	0.486173			393	0.423628			393	0.278142			393	0.274769
	394	0.295003			394	0.354966			394	0.480953			394	0.530159
	395	0.400885			395	0.279993			395	0.360742			395	0.350631
	396	0.368171			396	0.439713			396	0.304585			396	0.379543
	397	0.361499			397	0.376811			397	0.300483			397	0.454913
	398	0.440574			398	0.451121			398	0.232289			398	0.442733
	399	0.411863			399	0.376123			399	0.28794			399	0.437315
	400	0.296165			400	0.36132			400	0.398422			400	0.253336
	401	0.291369			401	0.443171			401	0.378135			401	0.373732
	402	0.321231			402	0.319301			402	0.222646			402	0.389396
	403	0.4436			403	0.378213			403	0.345707			403	0.530831
	404	0.363751			404	0.395471			404	0.378126			404	0.496131
	405	0.366364			405	0.388922			405	0.339			405	0.382716
	406	0.483239			406	0.3477			406	0.31082			406	0.407808
	407	0.277169			407	0.526788			407	0.384283			407	0.480673
	408	0.471882			408	0.377383			408	0.513238			408	0.426706
	409	0.29989			409	0.386202			409	0.362771			409	0.361468
	410	0.400746			410	0.355416			410	0.393744			410	0.393252
	411	0.305926			411	0.323226			411	0.396619			411	0.336112
	412	0.401492			412	0.452847			412	0.421733			412	0.469696
	413	0.387312			413	0.285564			413	0.347976			413	0.454235
	414	0.37369			414	0.124545			414	0.312577			414	0.296514
	415	0.446218			415	0.456451			415	0.290965			415	0.316286
	416	0.402183			416	0.405403			416	0.314557			416	0.36288
	417	0.469708			417	0.455557			417	0.395007			417	0.428947
	418	0.388748			418	0.349252			418	0.363974			418	0.256171
	419	0.367232			419	0.445997			419	0.537967			419	0.378673
	420	0.367843			420	0.348656			420	0.457072			420	0.478753
	421	0.304555			421	0.419421			421	0.394239			421	0.418558
	422	0.5054			422	0.469272			422	0.376177			422	0.461584
	423	0.352668			423	0.424795			423	0.50388			423	0.439874
	424	0.479125			424	0.366922			424	0.331111			424	0.550408
	425	0.356214			425	0.238838			425	0.255823			425	0.399942
	426	0.460842			426	0.349666			426	0.448252			426	0.310247
	427	0.458728			427	0.354			427	0.31944			427	0.349653
	428	0.368169			428	0.448607			428	0.354009			428	0.353752
	429	0.305003			429	0.352904			429	0.336167			429	0.321027
	430	0.224709			430	0.2429			430	0.319411			430	0.428705
	431	0.498218			431	0.448745			431	0.384032			431	0.354175
	432	0.361523			432	0.369784			432	0.311328			432	0.477763
	433	0.56092			433	0.382554			433	0.235829			433	0.301727
	434	0.365095			434	0.346501			434	0.436319			434	0.253195
	435	0.473941			435	0.366493			435	0.369251			435	0.465421
	436	0.400895			436	0.343924			436	0.425074			436	0.292272
	437	0.403491			437	0.389048			437	0.267543			437	0.368464
	438	0.322034			438	0.31805			438	0.39833			438	0.353075
	439	0.243194			439	0.509935			439	0.316284			439	0.571538
	440	0.395775			440	0.313656			440	0.313668			440	0.357415
	441	0.290609			441	0.405597			441	0.35114			441	0.398438
	442	0.467762			442	0.295512			442	0.437396			442	0.47995
	443	0.325613			443	0.404503			443	0.348246			443	0.556789
	444	0.368145			444	0.330414			444	0.343435			444	0.320031
	445	0.358827			445	0.357736			445	0.24143			445	0.493013
	446	0.294633			446	0.341251			446	0.317453			446	0.34025
	447	0.375206			447	0.352177			447	0.373993			447	0.516586
	448	0.359814			448	0.412836			448	0.491187			448	0.437375
	449	0.290252			449	0.396528			449	0.37189			449	0.352821
	450	0.464003			450	0.419264			450	0.407701			450	0.426213
	451	0.308894			451	0.332683			451	0.336758			451	0.437443
	452	0.29225			452	0.378061			452	0.515912			452	0.365437
	453	0.218861			453	0.401759			453	0.466585			453	0.151533
	454	0.215353			454	0.399819			454	0.393519			454	0.334947
	455	0.437922			455	0.373567			455	0.419333			455	0.600849
	456	0.360956			456	0.412417			456	0.379457			456	0.395761
	457	0.390564			457	0.239518			457	0.338412			457	0.31675
	458	0.330486			458	0.377173			458	0.296983			458	0.259119
	459	0.305991			459	0.409733			459	0.22554			459	0.461927
	460	0.300923			460	0.46601			460	0.39681			460	0.428579
	461	0.360022			461	0.52644			461	0.504872			461	0.406474
	462	0.263388			462	0.404048			462	0.386127			462	0.379924
	463	0.207476			463	0.420796			463	0.183918			463	0.41374
	464	0.362974			464	0.292516			464	0.330501			464	0.564162
	465	0.376779			465	0.315207			465	0.280684			465	0.497834
	466	0.278789			466	0.373323			466	0.334846			466	0.368677
	467	0.306539			467	0.456293			467	0.263407			467	0.425924
	468	0.304061			468	0.466293			468	0.434157			468	0.369571
	469	0.410274			469	0.481279			469	0.379293			469	0.423156
	470	0.348291			470	0.446503			470	0.295572			470	0.338103
	471	0.312233			471	0.360501			471	0.434974			471	0.503707
	472	0.302009			472	0.296867			472	0.380133			472	0.484127
	473	0.439766			473	0.351616			473	0.431384			473	0.416467
	474	0.372025			474	0.461354			474	0.474562			474	0.397362
	475	0.33705			475	0.332192			475	0.392584			475	0.408813
	476	0.416459			476	0.38921			476	0.399337			476	0.376872
	477	0.285227			477	0.316929			477	0.440442			477	0.207922
	478	0.312537			478	0.402633			478	0.404474			478	0.434128
	479	0.47738			479	0.387769			479	0.518433			479	0.324559
	480	0.416758			480	0.364414			480	0.344835			480	0.552037
	481	0.31727			481	0.383123			481	0.24791			481	0.40185
	482	0.40923			482	0.410692			482	0.321028			482	0.389212
	483	0.356675			483	0.32495			483	0.492794			483	0.29146
	484	0.450284			484	0.434767			484	0.317819			484	0.423383
	485	0.351793			485	0.312558			485	0.169737			485	0.435351
	486	0.203586			486	0.353567			486	0.420369			486	0.377071
	487	0.421354			487	0.558593			487	0.400783			487	0.340016
	488	0.354082			488	0.433067			488	0.305218			488	0.354369
	489	0.301145			489	0.438071			489	0.38124			489	0.375863
	490	0.387264			490	0.36236			490	0.326733			490	0.405018
	491	0.350312			491	0.57632			491	0.367855			491	0.400401
	492	0.467818			492	0.385414			492	0.36589			492	0.349047
	493	0.39367			493	0.287479			493	0.27379			493	0.447062
	494	0.355846			494	0.417991			494	0.514184			494	0.339098
	495	0.33382			495	0.495201			495	0.205981			495	0.363992
	496	0.340156			496	0.258343			496	0.464842			496	0.428838
	497	0.311464			497	0.302327			497	0.456744			497	0.309905
	498	0.246402			498	0.340401			498	0.32915			498	0.287024
	499	0.375388			499	0.429897			499	0.38398			499	0.534386
	500	0.3901			500	0.364517			500	0.358941			500	0.406804
	501	0.372654			501	0.324171			501	0.347594			501	0.580277
	502	0.331398			502	0.452874			502	0.352333			502	0.351479
	503	0.415836			503	0.369944			503	0.380541			503	0.359244
	504	0.23708			504	0.293588			504	0.342498			504	0.35865
	505	0.342779			505	0.303003			505	0.429511			505	0.411921
	506	0.336146			506	0.451927			506	0.373811			506	0.306835
	507	0.286508			507	0.317621			507	0.316004			507	0.445108
	508	0.28499			508	0.348074			508	0.318884			508	0.272848
	509	0.452128			509	0.334403			509	0.308358			509	0.320067
	510	0.414612			510	0.345248			510	0.25926			510	0.437818
	511	0.300712			511	0.308478			511	0.269232			511	0.48277
	512	0.272939			512	0.434831			512	0.380167			512	0.476184
	513	0.415347			513	0.454369			513	0.378228			513	0.443271
	514	0.349223			514	0.314696			514	0.271109			514	0.338447
	515	0.510905			515	0.314432			515	0.533411			515	0.551239
	516	0.393698			516	0.497067			516	0.450814			516	0.411044
	517	0.428962			517	0.433104			517	0.418596			517	0.560523
	518	0.412111			518	0.538728			518	0.388154			518	0.501281
	519	0.398951			519	0.35051			519	0.299954			519	0.564929
	520	0.308827			520	0.455516			520	0.29231			520	0.426932
	521	0.529576			521	0.340527			521	0.271551			521	0.420849
	522	0.282197			522	0.305476			522	0.398523			522	0.33416
	523	0.347184			523	0.269774			523	0.312927			523	0.360341
	524	0.425186			524	0.336556			524	0.290074			524	0.361535
	525	0.324209			525	0.28838			525	0.142289			525	0.337762
	526	0.2974			526	0.372116			526	0.338741			526	0.34352
	527	0.326954			527	0.473682			527	0.179731			527	0.362013
	528	0.393908			528	0.267577			528	0.416976			528	0.271784
	529	0.365663			529	0.208598			529	0.319325			529	0.357725
	530	0.383252			530	0.453925			530	0.290745			530	0.269184
	531	0.293764			531	0.382288			531	0.343121			531	0.353524
	532	0.445831			532	0.414474			532	0.302663			532	0.478574
	533	0.323683			533	0.456592			533	0.432961			533	0.343373
	534	0.407098			534	0.400805			534	0.240384			534	0.489565
	535	0.400315			535	0.255276			535	0.283134			535	0.393934
	536	0.335159			536	0.386189			536	0.343622			536	0.368539
	537	0.245555			537	0.223273			537	0.398765			537	0.444132
	538	0.47452			538	0.243921			538	0.211682			538	0.44423
	539	0.409392			539	0.48764			539	0.499429			539	0.286712
	540	0.352679			540	0.358398			540	0.357461			540	0.265983
	541	0.437763			541	0.253207			541	0.42815			541	0.371281
	542	0.296932			542	0.394328			542	0.541224			542	0.385734
	543	0.340898			543	0.351632			543	0.283613			543	0.260275
	544	0.328199			544	0.293742			544	0.316393			544	0.567861
	545	0.326428			545	0.365916			545	0.284505			545	0.393438
	546	0.309022			546	0.438507			546	0.4189			546	0.242933
	547	0.390299			547	0.208751			547	0.383741			547	0.354806
	548	0.33944			548	0.523497			548	0.338517			548	0.405733
	549	0.242197			549	0.516336			549	0.366686			549	0.393375
	550	0.579278			550	0.370717			550	0.414467			550	0.295132
	551	0.417638			551	0.349991			551	0.312839			551	0.391914
	552	0.267614			552	0.304274			552	0.370452			552	0.197528
	553	0.427673			553	0.554687			553	0.293614			553	0.459351
	554	0.338628			554	0.274151			554	0.530639			554	0.213222
	555	0.407381			555	0.398922			555	0.439325			555	0.314754
	556	0.493763			556	0.340212			556	0.493857			556	0.375191
	557	0.433574			557	0.29489			557	0.353305			557	0.422661
	558	0.393065			558	0.310813			558	0.432798			558	0.350716
	559	0.444822			559	0.561246			559	0.416422			559	0.374476
	560	0.337254			560	0.392096			560	0.566702			560	0.462543
	561	0.376466			561	0.294824			561	0.385464			561	0.368378
	562	0.44861			562	0.380165			562	0.346798			562	0.306504
	563	0.321987			563	0.306744			563	0.454583			563	0.336232
	564	0.339558			564	0.185318			564	0.367701			564	0.380879
	565	0.333482			565	0.497784			565	0.230864			565	0.445699
	566	0.505061			566	0.462353			566	0.334275			566	0.451556
	567	0.281591			567	0.387047			567	0.340107			567	0.346461
	568	0.331336			568	0.251965			568	0.29296			568	0.428787
	569	0.384135			569	0.382896			569	0.329699			569	0.454693
	570	0.315488			570	0.497547			570	0.444784			570	0.285121
	571	0.319965			571	0.367188			571	0.332436			571	0.457262
	572	0.473868			572	0.212128			572	0.367943			572	0.248895
	573	0.360348			573	0.511423			573	0.439115			573	0.372492
	574	0.439175			574	0.332575			574	0.247382			574	0.266275
	575	0.4277			575	0.328863			575	0.478334			575	0.28394
	576	0.359377			576	0.301672			576	0.488748			576	0.336511
	577	0.401784			577	0.308918			577	0.351603			577	0.34217
	578	0.37656			578	0.304791			578	0.470698			578	0.394983
	579	0.505698			579	0.395419			579	0.271795			579	0.372735
	580	0.347035			580	0.423715			580	0.529687			580	0.299641
	581	0.29044			581	0.277437			581	0.310263			581	0.476336
	582	0.298198			582	0.296878			582	0.306454			582	0.550867
	583	0.370351			583	0.260101			583	0.291091			583	0.311577
	584	0.359329			584	0.510093			584	0.489595			584	0.335812
	585	0.314166			585	0.29806			585	0.41192			585	0.492341
	586	0.315956			586	0.375203			586	0.41931			586	0.295668
	587	0.39046			587	0.384387			587	0.3628			587	0.368594
	588	0.522048			588	0.497375			588	0.27922			588	0.342879
	589	0.386294			589	0.308461			589	0.350471			589	0.380255
	590	0.301095			590	0.386299			590	0.349567			590	0.348163
	591	0.360872			591	0.503302			591	0.252908			591	0.394746
	592	0.428963			592	0.26231			592	0.297492			592	0.373483
	593	0.408623			593	0.382473			593	0.288985			593	0.261204
	594	0.274915			594	0.266076			594	0.428837			594	0.234864
	595	0.380958			595	0.354777			595	0.327982			595	0.343142
	596	0.345133			596	0.263915			596	0.326852			596	0.230432
	597	0.453828			597	0.432926			597	0.383933			597	0.338375
	598	0.427477			598	0.430141			598	0.362205			598	0.390597
	599	0.352275			599	0.347385			599	0.393918			599	0.338856
	600	0.440842			600	0.294563			600	0.301531			600	0.427636
	601	0.330111			601	0.253983			601	0.370342			601	0.430537
	602	0.305639			602	0.426224			602	0.325204			602	0.501337
	603	0.269885			603	0.302234			603	0.209021			603	0.352258
	604	0.441331			604	0.355093			604	0.381685			604	0.466078
	605	0.37671			605	0.584182			605	0.383417			605	0.494355
	606	0.391728			606	0.530488			606	0.39928			606	0.309279
	607	0.411723			607	0.310169			607	0.555188			607	0.328397
	608	0.383608			608	0.286973			608	0.422373			608	0.378894
	609	0.424733			609	0.397778			609	0.303853			609	0.4967
	610	0.441538			610	0.390045			610	0.340012			610	0.256087
	611	0.33111			611	0.339835			611	0.465477			611	0.282374
	612	0.366946			612	0.36538			612	0.365156			612	0.365742
	613	0.349098			613	0.484785			613	0.309716			613	0.331136
	614	0.24379			614	0.278716			614	0.298639			614	0.403975
	615	0.24158			615	0.296377			615	0.396848			615	0.319203
	616	0.301865			616	0.335418			616	0.286997			616	0.38927
	617	0.507157			617	0.316093			617	0.235478			617	0.514221
	618	0.431496			618	0.382935			618	0.331923			618	0.306296
	619	0.363653			619	0.387082			619	0.331264			619	0.348254
	620	0.290789			620	0.405659			620	0.335874			620	0.407331
	621	0.316238			621	0.386588			621	0.351087			621	0.24678
	622	0.399277			622	0.39452			622	0.303934			622	0.34052
	623	0.285655			623	0.461223			623	0.269315			623	0.583651
	624	0.347871			624	0.499207			624	0.26694			624	0.3034
	625	0.350952			625	0.367652			625	0.254915			625	0.265712
	626	0.312247			626	0.29251			626	0.27787			626	0.30497
	627	0.409816			627	0.362764			627	0.436996			627	0.328544
	628	0.437061			628	0.356891			628	0.42904			628	0.334316
	629	0.213868			629	0.275611			629	0.508925			629	0.236997
	630	0.237795			630	0.271729			630	0.291508			630	0.258098
	631	0.285775			631	0.3212			631	0.298741			631	0.44301
	632	0.560506			632	0.335541			632	0.323847			632	0.380764
	633	0.396312			633	0.494644			633	0.314			633	0.345379
	634	0.371443			634	0.422617			634	0.28297			634	0.320787
	635	0.198219			635	0.276623			635	0.296263			635	0.455384
	636	0.476667			636	0.329345			636	0.364707			636	0.287507
	637	0.327985			637	0.361052			637	0.370784			637	0.4323
	638	0.330123			638	0.394545			638	0.364902			638	0.40008
	639	0.296295			639	0.429426			639	0.385558			639	0.308462
	640	0.279045			640	0.407649			640	0.408904			640	0.413047
	641	0.392967			641	0.363116			641	0.399412			641	0.268347
	642	0.406468			642	0.359817			642	0.385686			642	0.40171
	643	0.305045			643	0.373644			643	0.449347			643	0.391676
	644	0.340896			644	0.256141			644	0.334305			644	0.384708
	645	0.450294			645	0.364974			645	0.378162			645	0.415244
	646	0.342502			646	0.469778			646	0.27651			646	0.392382
	647	0.248491			647	0.408764			647	0.422554			647	0.334709
	648	0.347632			648	0.351643			648	0.473759			648	0.347895
	649	0.410352			649	0.344153			649	0.414764			649	0.294905
	650	0.346			650	0.339459			650	0.409553			650	0.276278
	651	0.428463			651	0.373243			651	0.380508			651	0.317109
	652	0.354105			652	0.290573			652	0.337693			652	0.407411
	653	0.311359			653	0.371709			653	0.324668			653	0.310846
	654	0.312388			654	0.351361			654	0.47779			654	0.395732
	655	0.353119			655	0.359384			655	0.255702			655	0.487742
	656	0.251316			656	0.331821			656	0.517689			656	0.334084
	657	0.22282			657	0.372187			657	0.354458			657	0.30792
	658	0.250869			658	0.327962			658	0.390307			658	0.328572
	659	0.366903			659	0.450635			659	0.341527			659	0.324457
	660	0.392323			660	0.367532			660	0.378876			660	0.335713
	661	0.259217			661	0.392333			661	0.527879			661	0.448631
	662	0.366149			662	0.307771			662	0.276918			662	0.417197
	663	0.351343			663	0.362077			663	0.384105			663	0.408715
	664	0.420816			664	0.29964			664	0.277173			664	0.347941
	665	0.431067			665	0.375353			665	0.271043			665	0.441945
	666	0.318353			666	0.570978			666	0.378811			666	0.519155
	667	0.245881			667	0.321389			667	0.370126			667	0.286613
	668	0.280913			668	0.285296			668	0.418848			668	0.16767
	669	0.404572			669	0.397256			669	0.336346			669	0.460395
	670	0.356415			670	0.252952			670	0.420133			670	0.487081
	671	0.388155			671	0.401204			671	0.408373			671	0.42467
	672	0.214802			672	0.295534			672	0.350674			672	0.37796
	673	0.390086			673	0.388382			673	0.421817			673	0.441855
	674	0.376658			674	0.377177			674	0.355242			674	0.525067
	675	0.384126			675	0.399371			675	0.51859			675	0.351044
	676	0.43259			676	0.369582			676	0.357254			676	0.331249
	677	0.321971			677	0.291796			677	0.440966			677	0.313364
	678	0.255519			678	0.329961			678	0.30713			678	0.36674
	679	0.386708			679	0.462824			679	0.411149			679	0.453072
	680	0.454156			680	0.393579			680	0.350917			680	0.313203
	681	0.396031			681	0.292675			681	0.303244			681	0.472294
	682	0.286562			682	0.372434			682	0.396743			682	0.4758
	683	0.220126			683	0.272248			683	0.329895			683	0.344393
	684	0.263194			684	0.307207			684	0.236874			684	0.349603
	685	0.389445			685	0.32158			685	0.35031			685	0.455332
	686	0.323084			686	0.381586			686	0.342182			686	0.303444
	687	0.352687			687	0.380435			687	0.287134			687	0.517853
	688	0.268668			688	0.314445			688	0.312801			688	0.359677
	689	0.376388			689	0.413124			689	0.471343			689	0.390265
	690	0.37972			690	0.411057			690	0.498528			690	0.429992
	691	0.364487			691	0.237932			691	0.271611			691	0.348231
	692	0.392732			692	0.215059			692	0.249121			692	0.419024
	693	0.471073			693	0.428833			693	0.245983			693	0.337243
	694	0.347027			694	0.299718			694	0.45178			694	0.431791
	695	0.338474			695	0.359314			695	0.445307			695	0.494357
	696	0.387397			696	0.379049			696	0.346511			696	0.243555
	697	0.476606			697	0.320891			697	0.368729			697	0.55898
	698	0.505333			698	0.409481			698	0.315549			698	0.353379
	699	0.358513			699	0.341874			699	0.420938			699	0.526285
	700	0.467623			700	0.390936			700	0.335962			700	0.415771
	701	0.228633			701	0.437921			701	0.383462			701	0.202555
	702	0.316596			702	0.357388			702	0.504002			702	0.450178
	703	0.352364			703	0.346304			703	0.392664			703	0.405808
	704	0.432253			704	0.377493			704	0.362593			704	0.304271
	705	0.406063			705	0.26531			705	0.362421			705	0.43014
	706	0.435194			706	0.43898			706	0.310017			706	0.325123
	707	0.355237			707	0.324308			707	0.397642			707	0.527271
	708	0.395312			708	0.379132			708	0.426859			708	0.317742
	709	0.322421			709	0.474545			709	0.475263			709	0.471556
	710	0.410785			710	0.37976			710	0.31252			710	0.256112
	711	0.440274			711	0.375881			711	0.300901			711	0.369418
	712	0.517581			712	0.35462			712	0.306307			712	0.478974
	713	0.407774			713	0.349932			713	0.342966			713	0.360449
	714	0.321121			714	0.489142			714	0.247239			714	0.377156
	715	0.434084			715	0.368157			715	0.350253			715	0.360452
	716	0.295381			716	0.482034			716	0.398974			716	0.354603
	717	0.419405			717	0.267679			717	0.350017			717	0.327437
	718	0.334671			718	0.368997			718	0.462734			718	0.502535
	719	0.41379			719	0.419448			719	0.46239			719	0.380941
	720	0.428172			720	0.31034			720	0.392883			720	0.400401
	721	0.357492			721	0.425043			721	0.353522			721	0.449347
	722	0.483485			722	0.344963			722	0.352819			722	0.329676
	723	0.39304			723	0.40302			723	0.375007			723	0.255966
	724	0.343356			724	0.422386			724	0.307199			724	0.416591
	725	0.460839			725	0.316326			725	0.322679			725	0.413734
	726	0.351003			726	0.284112			726	0.297016			726	0.373788
	727	0.280763			727	0.411023			727	0.377864			727	0.397442
	728	0.277782			728	0.224862			728	0.374473			728	0.38364
	729	0.487144			729	0.383038			729	0.463232			729	0.349668
	730	0.342398			730	0.422457			730	0.460179			730	0.302015
	731	0.368061			731	0.422056			731	0.319827			731	0.531162
	732	0.40365			732	0.393121			732	0.247104			732	0.432521
	733	0.331641			733	0.494311			733	0.189715			733	0.431228
	734	0.273074			734	0.451557			734	0.382459			734	0.403726
	735	0.272746			735	0.211564			735	0.335459			735	0.382903
	736	0.343267			736	0.276302			736	0.376619			736	0.355329
	737	0.252706			737	0.322477			737	0.416236			737	0.403958
	738	0.410714			738	0.435064			738	0.412334			738	0.367989
	739	0.39915			739	0.399616			739	0.36685			739	0.590691
	740	0.422999			740	0.493539			740	0.301196			740	0.286986
	741	0.33602			741	0.299446			741	0.252331			741	0.495644
	742	0.365755			742	0.418094			742	0.391255			742	0.38001
	743	0.371971			743	0.31223			743	0.389859			743	0.439353
	744	0.449767			744	0.418081			744	0.394148			744	0.377788
	745	0.375816			745	0.429441			745	0.440082			745	0.308636
	746	0.448919			746	0.377034			746	0.25939			746	0.369899
	747	0.311153			747	0.254518			747	0.374843			747	0.435927
	748	0.327396			748	0.388258			748	0.239626			748	0.426579
	749	0.390293			749	0.503913			749	0.432279			749	0.366276
	750	0.414914			750	0.232074			750	0.296473			750	0.36223
	751	0.387344			751	0.500743			751	0.325351			751	0.461246
	752	0.349785			752	0.262842			752	0.15814			752	0.41748
	753	0.317064			753	0.248926			753	0.243081			753	0.443891
	754	0.281891			754	0.279912			754	0.313651			754	0.371733
	755	0.255872			755	0.28763			755	0.351729			755	0.342176
	756	0.411498			756	0.348125			756	0.403599			756	0.249163
	757	0.400959			757	0.338827			757	0.289272			757	0.522626
	758	0.381943			758	0.381632			758	0.361016			758	0.31755
	759	0.38579			759	0.27677			759	0.399986			759	0.388893
	760	0.420299			760	0.458165			760	0.318564			760	0.308656
	761	0.322375			761	0.319347			761	0.454435			761	0.459694
	762	0.31114			762	0.430487			762	0.331763			762	0.285326
	763	0.310152			763	0.537944			763	0.35967			763	0.512047
	764	0.272937			764	0.312686			764	0.315461			764	0.320636
	765	0.521683			765	0.454622			765	0.346238			765	0.484437
	766	0.270438			766	0.293584			766	0.342939			766	0.34819
	767	0.435016			767	0.431944			767	0.207264			767	0.425661
	768	0.380596			768	0.360015			768	0.44378			768	0.382144
	769	0.28483			769	0.414394			769	0.341307			769	0.319173
	770	0.426694			770	0.279926			770	0.313953			770	0.390561
	771	0.337684			771	0.360602			771	0.467071			771	0.497211
	772	0.403735			772	0.439494			772	0.413823			772	0.604623
	773	0.325324			773	0.520924			773	0.358318			773	0.447396
	774	0.255018			774	0.356248			774	0.434401			774	0.454603
	775	0.337723			775	0.284738			775	0.287794			775	0.317989
	776	0.275881			776	0.275064			776	0.368043			776	0.535057
	777	0.302204			777	0.391143			777	0.475567			777	0.432706
	778	0.38501			778	0.325086			778	0.385749			778	0.373717
	779	0.45496			779	0.276741			779	0.311994			779	0.326006
	780	0.134331			780	0.435471			780	0.299958			780	0.434283
	781	0.375733			781	0.328599			781	0.315196			781	0.511143
	782	0.276778			782	0.438497			782	0.351496			782	0.284553
	783	0.328866			783	0.413023			783	0.389653			783	0.412946
	784	0.397463			784	0.472163			784	0.334634			784	0.50084
	785	0.501328			785	0.417864			785	0.428491			785	0.265344
	786	0.283981			786	0.368739			786	0.374312			786	0.4161
	787	0.443595			787	0.356861			787	0.335447			787	0.265331
	788	0.185969			788	0.44919			788	0.329106			788	0.442691
	789	0.267608			789	0.420869			789	0.333066			789	0.491953
	790	0.436702			790	0.393625			790	0.46125			790	0.434268
	791	0.393238			791	0.401835			791	0.348212			791	0.449209
	792	0.465831			792	0.306631			792	0.292947			792	0.456724
	793	0.317028			793	0.347628			793	0.300168			793	0.298652
	794	0.390184			794	0.229774			794	0.421527			794	0.359182
	795	0.387706			795	0.38478			795	0.317239			795	0.522928
	796	0.370513			796	0.393144			796	0.343446			796	0.364785
	797	0.405463			797	0.442023			797	0.422979			797	0.432875
	798	0.3894			798	0.4142			798	0.175614			798	0.207116
	799	0.315537			799	0.256382			799	0.300467			799	0.453303
	800	0.382299			800	0.39636			800	0.300573			800	0.468915
	801	0.431676			801	0.359547			801	0.403383			801	0.420158
	802	0.37948			802	0.384715			802	0.318474			802	0.33575
	803	0.270693			803	0.445494			803	0.204512			803	0.451309
	804	0.520934			804	0.286283			804	0.254938			804	0.360578
	805	0.388324			805	0.28069			805	0.404546			805	0.42017
	806	0.289064			806	0.327868			806	0.466731			806	0.421065
	807	0.311705			807	0.470307			807	0.312491			807	0.464814
	808	0.321706			808	0.416387			808	0.273915			808	0.468314
	809	0.297976			809	0.409237			809	0.366606			809	0.313979
	810	0.535869			810	0.331333			810	0.293831			810	0.475157
	811	0.360645			811	0.269373			811	0.404836			811	0.387588
	812	0.279604			812	0.324307			812	0.340437			812	0.483556
	813	0.441767			813	0.448349			813	0.291883			813	0.303573
	814	0.37071			814	0.470328			814	0.282058			814	0.308545
	815	0.270696			815	0.292742			815	0.284734			815	0.385733
	816	0.307834			816	0.325806			816	0.35657			816	0.333226
	817	0.339818			817	0.377465			817	0.220809			817	0.348046
	818	0.263856			818	0.25272			818	0.326341			818	0.453619
	819	0.304611			819	0.375197			819	0.474766			819	0.46612
	820	0.301398			820	0.310493			820	0.250343			820	0.198388
	821	0.404671			821	0.40803			821	0.314357			821	0.330247
	822	0.352908			822	0.347845			822	0.258568			822	0.439063
	823	0.354654			823	0.383915			823	0.224854			823	0.509041
	824	0.363532			824	0.474157			824	0.448644			824	0.526361
	825	0.328391			825	0.387216			825	0.441765			825	0.322053
	826	0.3194			826	0.391887			826	0.567249			826	0.450515
	827	0.425431			827	0.343695			827	0.473422			827	0.267519
	828	0.286629			828	0.350846			828	0.305372			828	0.419209
	829	0.406955			829	0.285573			829	0.360679			829	0.488779
	830	0.365115			830	0.334314			830	0.442524			830	0.444671
	831	0.338705			831	0.392721			831	0.23435			831	0.442891
	832	0.273336			832	0.573219			832	0.230653			832	0.321804
	833	0.349098			833	0.39176			833	0.312905			833	0.31431
	834	0.393193			834	0.360634			834	0.355688			834	0.408311
	835	0.332891			835	0.252849			835	0.27698			835	0.269508
	836	0.311739			836	0.245665			836	0.317171			836	0.426397
	837	0.387117			837	0.335682			837	0.44344			837	0.351874
	838	0.282379			838	0.530379			838	0.265471			838	0.311673
	839	0.450834			839	0.309013			839	0.41158			839	0.430126
	840	0.238606			840	0.359808			840	0.160158			840	0.335002
	841	0.255531			841	0.309096			841	0.321393			841	0.365021
	842	0.321183			842	0.388193			842	0.377997			842	0.375399
	843	0.371273			843	0.446536			843	0.442072			843	0.41714
	844	0.435095			844	0.280742			844	0.302035			844	0.47808
	845	0.419123			845	0.414318			845	0.453925			845	0.321103
	846	0.346414			846	0.233015			846	0.461563			846	0.500066
	847	0.434389			847	0.292325			847	0.485313			847	0.395023
	848	0.361627			848	0.515009			848	0.435098			848	0.37003
	849	0.305073			849	0.320701			849	0.347327			849	0.403806
	850	0.366575			850	0.336418			850	0.350977			850	0.487493
	851	0.391722			851	0.440854			851	0.489249			851	0.455258
	852	0.452282			852	0.271828			852	0.453864			852	0.45256
	853	0.367277			853	0.317101			853	0.234079			853	0.287646
	854	0.333071			854	0.353936			854	0.34488			854	0.381422
	855	0.465582			855	0.44409			855	0.230614			855	0.407365
	856	0.390309			856	0.345954			856	0.490101			856	0.416113
	857	0.23073			857	0.259576			857	0.315529			857	0.367686
	858	0.353635			858	0.296902			858	0.372156			858	0.301148
	859	0.299498			859	0.380489			859	0.340391			859	0.284638
	860	0.346843			860	0.38573			860	0.394579			860	0.413167
	861	0.371384			861	0.362573			861	0.295168			861	0.327822
	862	0.216079			862	0.312458			862	0.252581			862	0.358664
	863	0.48951			863	0.407476			863	0.506291			863	0.261282
	864	0.292408			864	0.318711			864	0.451955			864	0.180683
	865	0.403224			865	0.41744			865	0.334323			865	0.38341
	866	0.373166			866	0.393959			866	0.39284			866	0.276017
	867	0.349828			867	0.324723			867	0.421224			867	0.370622
	868	0.354906			868	0.276919			868	0.406201			868	0.507514
	869	0.273948			869	0.493003			869	0.368259			869	0.360874
	870	0.351548			870	0.494576			870	0.35			870	0.384681
	871	0.371622			871	0.277342			871	0.308889			871	0.349365
	872	0.342025			872	0.449349			872	0.386052			872	0.346738
	873	0.347654			873	0.371133			873	0.373325			873	0.567522
	874	0.439256			874	0.42401			874	0.356835			874	0.389401
	875	0.46102			875	0.549516			875	0.303826			875	0.253829
	876	0.437414			876	0.336337			876	0.34238			876	0.514992
	877	0.359293			877	0.308204			877	0.273902			877	0.423816
	878	0.442023			878	0.388058			878	0.322624			878	0.324041
	879	0.446073			879	0.356855			879	0.224021			879	0.568685
	880	0.401859			880	0.301166			880	0.25025			880	0.286335
	881	0.312782			881	0.406234			881	0.311364			881	0.533776
	882	0.356854			882	0.267421			882	0.317483			882	0.396421
	883	0.320379			883	0.327449			883	0.456543			883	0.50724
	884	0.330974			884	0.476698			884	0.236424			884	0.338426
	885	0.426031			885	0.327526			885	0.310439			885	0.396326
	886	0.259428			886	0.375217			886	0.442984			886	0.349072
	887	0.521569			887	0.23634			887	0.38045			887	0.386034
	888	0.215871			888	0.35803			888	0.303283			888	0.3398
	889	0.400019			889	0.352228			889	0.261528			889	0.357987
	890	0.310341			890	0.356448			890	0.38482			890	0.41124
	891	0.19838			891	0.468217			891	0.494801			891	0.341103
	892	0.398412			892	0.444939			892	0.367455			892	0.369229
	893	0.298229			893	0.326617			893	0.307077			893	0.252262
	894	0.471977			894	0.445584			894	0.4284			894	0.353139
	895	0.359871			895	0.294631			895	0.383416			895	0.386878
	896	0.39899			896	0.564016			896	0.337608			896	0.422583
	897	0.406628			897	0.462299			897	0.368912			897	0.340839
	898	0.315176			898	0.349519			898	0.445103			898	0.462064
	899	0.370778			899	0.418662			899	0.473699			899	0.33389
	900	0.274926			900	0.323627			900	0.428495			900	0.348179
	901	0.42636			901	0.389856			901	0.221593			901	0.279363
	902	0.349623			902	0.366535			902	0.317742			902	0.309686
	903	0.476688			903	0.4402			903	0.427013			903	0.302168
	904	0.371995			904	0.282898			904	0.229752			904	0.426247
	905	0.347354			905	0.46131			905	0.415067			905	0.440317
	906	0.44665			906	0.312197			906	0.416646			906	0.553237
	907	0.417093			907	0.300178			907	0.326858			907	0.371302
	908	0.234448			908	0.415167			908	0.273647			908	0.328122
	909	0.421958			909	0.324016			909	0.394713			909	0.496044
	910	0.37385			910	0.262465			910	0.322659			910	0.202431
	911	0.423269			911	0.303684			911	0.344705			911	0.502254
	912	0.40458			912	0.464062			912	0.407852			912	0.346179
	913	0.394629			913	0.358595			913	0.313137			913	0.424485
	914	0.423016			914	0.354949			914	0.428327			914	0.443748
	915	0.350785			915	0.355325			915	0.339377			915	0.405879
	916	0.400564			916	0.418405			916	0.402874			916	0.487984
	917	0.3177			917	0.465352			917	0.420131			917	0.361585
	918	0.260269			918	0.448083			918	0.307298			918	0.301919
	919	0.404269			919	0.538587			919	0.301523			919	0.306823
	920	0.443455			920	0.256769			920	0.351985			920	0.511175
	921	0.217771			921	0.229137			921	0.268899			921	0.373506
	922	0.356686			922	0.262524			922	0.314455			922	0.490968
	923	0.386618			923	0.462576			923	0.270613			923	0.326413
	924	0.328762			924	0.475346			924	0.424104			924	0.456801
	925	0.416779			925	0.407924			925	0.391904			925	0.505187
	926	0.413306			926	0.485704			926	0.414835			926	0.427636
	927	0.328568			927	0.360717			927	0.257877			927	0.421227
	928	0.453157			928	0.31073			928	0.305186			928	0.407095
	929	0.269841			929	0.428705			929	0.35092			929	0.297773
	930	0.293887			930	0.353148			930	0.440325			930	0.307073
	931	0.401782			931	0.275693			931	0.38546			931	0.451544
	932	0.303855			932	0.335808			932	0.367386			932	0.46683
	933	0.429993			933	0.304339			933	0.424006			933	0.374114
	934	0.304219			934	0.296735			934	0.355581			934	0.389734
	935	0.372708			935	0.268975			935	0.404325			935	0.380358
	936	0.324747			936	0.342859			936	0.367121			936	0.399638
	937	0.38173			937	0.489813			937	0.362129			937	0.460124
	938	0.353167			938	0.409352			938	0.315912			938	0.329678
	939	0.275898			939	0.372273			939	0.458884			939	0.452553
	940	0.469102			940	0.450444			940	0.326726			940	0.347967
	941	0.413155			941	0.297801			941	0.340528			941	0.401264
	942	0.3971			942	0.383246			942	0.31793			942	0.316916
	943	0.380036			943	0.366234			943	0.413849			943	0.268012
	944	0.400971			944	0.310629			944	0.508016			944	0.422191
	945	0.308361			945	0.364689			945	0.473995			945	0.479305
	946	0.42693			946	0.348857			946	0.404233			946	0.331056
	947	0.370997			947	0.397652			947	0.415332			947	0.360342
	948	0.314488			948	0.418457			948	0.333501			948	0.451988
	949	0.477616			949	0.166971			949	0.366236			949	0.40918
	950	0.36587			950	0.401378			950	0.288497			950	0.398517
	951	0.430934			951	0.376661			951	0.391106			951	0.367576
	952	0.292929			952	0.384487			952	0.468428			952	0.398176
	953	0.388607			953	0.386129			953	0.261435			953	0.357701
	954	0.28686			954	0.26136			954	0.40639			954	0.372765
	955	0.423074			955	0.473534			955	0.363555			955	0.340392
	956	0.314219			956	0.404195			956	0.278095			956	0.439774
	957	0.385283			957	0.295886			957	0.380599			957	0.30374
	958	0.429835			958	0.353869			958	0.293206			958	0.340501
	959	0.503502			959	0.351196			959	0.365477			959	0.367958
	960	0.316349			960	0.379926			960	0.431093			960	0.323966
	961	0.341953			961	0.513827			961	0.446554			961	0.427357
	962	0.425578			962	0.414695			962	0.430712			962	0.496353
	963	0.336319			963	0.295263			963	0.320905			963	0.507417
	964	0.48381			964	0.472089			964	0.254423			964	0.394985
	965	0.299565			965	0.19853			965	0.314865			965	0.499947
	966	0.273899			966	0.436077			966	0.176152			966	0.367989
	967	0.430216			967	0.301639			967	0.424107			967	0.370163
	968	0.433229			968	0.4314			968	0.439396			968	0.355082
	969	0.323162			969	0.253912			969	0.410738			969	0.36073
	970	0.387685			970	0.369161			970	0.364282			970	0.453538
	971	0.27098			971	0.412089			971	0.335876			971	0.420827
	972	0.412947			972	0.306138			972	0.408416			972	0.543574
	973	0.332905			973	0.293976			973	0.299337			973	0.306687
	974	0.407281			974	0.41661			974	0.457837			974	0.501158
	975	0.358969			975	0.312489			975	0.414475			975	0.292983
	976	0.169995			976	0.348516			976	0.407381			976	0.377352
	977	0.311068			977	0.318434			977	0.242086			977	0.299943
	978	0.541828			978	0.451288			978	0.362682			978	0.443937
	979	0.300628			979	0.384806			979	0.464345			979	0.43052
	980	0.267467			980	0.302133			980	0.36427			980	0.565648
	981	0.320266			981	0.3812			981	0.276429			981	0.442172
	982	0.380287			982	0.412435			982	0.290019			982	0.460913
	983	0.289781			983	0.238502			983	0.38147			983	0.302096
	984	0.342568			984	0.403068			984	0.31548			984	0.408772
	985	0.284974			985	0.437306			985	0.321148			985	0.313135
	986	0.382025			986	0.323277			986	0.347172			986	0.33951
	987	0.429814			987	0.297499			987	0.337731			987	0.374189
	988	0.464443			988	0.404078			988	0.490122			988	0.397525
	989	0.36202			989	0.439721			989	0.367739			989	0.333928
	990	0.261298			990	0.274228			990	0.268607			990	0.363217
	991	0.356268			991	0.307015			991	0.334446			991	0.307038
	992	0.417423			992	0.513034			992	0.544312			992	0.465329
	993	0.43829			993	0.350304			993	0.333375			993	0.347238
	994	0.337928			994	0.398857			994	0.521357			994	0.454439
	995	0.377169			995	0.307829			995	0.446858			995	0.441174
	996	0.442949			996	0.253633			996	0.476291			996	0.269981
	997	0.177633			997	0.486895			997	0.400806			997	0.416771
	998	0.336572			998	0.284899			998	0.399964			998	0.433834
	999	0.459041			999	0.345082			999	0.380757			999	0.400766
	1000	0.395512			1000	0.377755			1000	0.274824			1000	0.282453
	1001	0.450251			1001	0.410062			1001	0.406204			1001	0.247544
	1002	0.222161			1002	0.393764			1002	0.349685			1002	0.396417
	1003	0.255367			1003	0.352735			1003	0.248467			1003	0.330603
	1004	0.308593			1004	0.355392			1004	0.509022			1004	0.317507
	1005	0.376101			1005	0.31048			1005	0.400114			1005	0.399794
	1006	0.379351			1006	0.498832			1006	0.435021			1006	0.390179
	1007	0.376793			1007	0.335969			1007	0.267083			1007	0.406372
	1008	0.355239			1008	0.352284			1008	0.495362			1008	0.375786
	1009	0.246754			1009	0.413583			1009	0.349424			1009	0.30367
	1010	0.3642			1010	0.403384			1010	0.267178			1010	0.372549
	1011	0.404225			1011	0.367414			1011	0.450615			1011	0.405164
	1012	0.478772			1012	0.261271			1012	0.216208			1012	0.389334
	1013	0.315457			1013	0.298913			1013	0.459706			1013	0.479364
	1014	0.458003			1014	0.401532			1014	0.358624			1014	0.40774
	1015	0.407349			1015	0.252155			1015	0.361185			1015	0.419623
	1016	0.398231			1016	0.436671			1016	0.362083			1016	0.464131
	1017	0.389496			1017	0.312404			1017	0.346081			1017	0.508924
	1018	0.352479			1018	0.409711			1018	0.394172			1018	0.238509
	1019	0.352263			1019	0.440025			1019	0.281987			1019	0.498584
	1020	0.322285			1020	0.399424			1020	0.327063			1020	0.451197
	1021	0.384162			1021	0.206085			1021	0.508639			1021	0.473582
	1022	0.313054			1022	0.384162			1022	0.398037			1022	0.393792
	1023	0.22348			1023	0.363669			1023	0.469908			1023	0.433467
	1024	0.390355			1024	0.296189			1024	0.315116			1024	0.455962
	1025	0.317921			1025	0.478214			1025	0.489653			1025	0.330561
	1026	0.301813			1026	0.318297			1026	0.330429			1026	0.404484
	1027	0.364108			1027	0.351634			1027	0.312049			1027	0.366839
	1028	0.450497			1028	0.257792			1028	0.356821			1028	0.367492
	1029	0.334161			1029	0.352742			1029	0.404394			1029	0.32705
	1030	0.347287			1030	0.326231			1030	0.360951			1030	0.344022
	1031	0.365758			1031	0.427022			1031	0.403993			1031	0.563195
	1032	0.464756			1032	0.315712			1032	0.431654			1032	0.426895
	1033	0.303659			1033	0.334691			1033	0.486813			1033	0.239722
	1034	0.37728			1034	0.397533			1034	0.358899			1034	0.370512
	1035	0.317394			1035	0.360582			1035	0.322639			1035	0.29639
	1036	0.493821			1036	0.432551			1036	0.422343			1036	0.153565
	1037	0.197092			1037	0.259706			1037	0.430445			1037	0.380819
	1038	0.250932			1038	0.377655			1038	0.302779			1038	0.391946
	1039	0.47458			1039	0.265518			1039	0.34799			1039	0.473644
	1040	0.424705			1040	0.360931			1040	0.401143			1040	0.453793
	1041	0.36962			1041	0.386669			1041	0.37887			1041	0.341034
	1042	0.426985			1042	0.322984			1042	0.36535			1042	0.457849
	1043	0.239687			1043	0.390023			1043	0.426741			1043	0.358013
	1044	0.347787			1044	0.32994			1044	0.371264			1044	0.39655
	1045	0.310998			1045	0.388336			1045	0.357666			1045	0.468472
	1046	0.395847			1046	0.431747			1046	0.364434			1046	0.367647
	1047	0.464602			1047	0.444533			1047	0.302441			1047	0.317605
	1048	0.418451			1048	0.412976			1048	0.350108			1048	0.451607
	1049	0.426645			1049	0.315102			1049	0.386168			1049	0.282519
	1050	0.321904			1050	0.301225			1050	0.309678			1050	0.417025
	1051	0.263139			1051	0.400495			1051	0.381695			1051	0.294567
	1052	0.260765			1052	0.267105			1052	0.351766			1052	0.39674
	1053	0.245151			1053	0.220407			1053	0.42243			1053	0.319849
	1054	0.211017			1054	0.321368			1054	0.440348			1054	0.371995
	1055	0.415119			1055	0.317042			1055	0.331937			1055	0.311288
	1056	0.539412			1056	0.460191			1056	0.281691			1056	0.385185
	1057	0.361086			1057	0.245409			1057	0.304055			1057	0.307843
	1058	0.46622			1058	0.294521			1058	0.314562			1058	0.303795
	1059	0.257827			1059	0.435121			1059	0.452051			1059	0.337762
	1060	0.436479			1060	0.392033			1060	0.297443			1060	0.384952
	1061	0.375509			1061	0.415139			1061	0.352052			1061	0.273323
	1062	0.482096			1062	0.290985			1062	0.480919			1062	0.305085
	1063	0.207186			1063	0.364027			1063	0.33185			1063	0.462957
	1064	0.317242			1064	0.367162			1064	0.162229			1064	0.30875
	1065	0.237436			1065	0.395911			1065	0.492161			1065	0.224908
	1066	0.392025			1066	0.305456			1066	0.305637			1066	0.330296
	1067	0.441386			1067	0.428285			1067	0.309824			1067	0.348308
	1068	0.33311			1068	0.323711			1068	0.369015			1068	0.529445
	1069	0.31346			1069	0.279737			1069	0.322338			1069	0.436193
	1070	0.17596			1070	0.246916			1070	0.321905			1070	0.263861
	1071	0.466867			1071	0.432013			1071	0.379756			1071	0.360464
	1072	0.511515			1072	0.229343			1072	0.334291			1072	0.296239
	1073	0.239788			1073	0.41424			1073	0.338287			1073	0.280771
	1074	0.286393			1074	0.450264			1074	0.290051			1074	0.429323
	1075	0.450744			1075	0.357909			1075	0.297038			1075	0.615818
	1076	0.49876			1076	0.436959			1076	0.317988			1076	0.395638
	1077	0.297758			1077	0.239943			1077	0.324279			1077	0.460306
	1078	0.441026			1078	0.236822			1078	0.421183			1078	0.442531
	1079	0.329877			1079	0.275602			1079	0.366045			1079	0.385154
	1080	0.364772			1080	0.407279			1080	0.245948			1080	0.348025
	1081	0.425668			1081	0.352165			1081	0.479667			1081	0.285509
	1082	0.281623			1082	0.455643			1082	0.390108			1082	0.367436
	1083	0.476544			1083	0.502795			1083	0.438202			1083	0.330175
	1084	0.398926			1084	0.421424			1084	0.313796			1084	0.341569
	1085	0.44868			1085	0.369367			1085	0.241428			1085	0.246755
	1086	0.343101			1086	0.316708			1086	0.277675			1086	0.216562
	1087	0.414636			1087	0.318574			1087	0.289242			1087	0.503547
	1088	0.372708			1088	0.435672			1088	0.159949			1088	0.307559
	1089	0.426539			1089	0.524965			1089	0.380807			1089	0.284251
	1090	0.4562			1090	0.471212			1090	0.570308			1090	0.373725
	1091	0.357404			1091	0.322213			1091	0.368947			1091	0.258098
	1092	0.348695			1092	0.412802			1092	0.372273			1092	0.38544
	1093	0.364966			1093	0.417891			1093	0.393323			1093	0.415953
	1094	0.401982			1094	0.217932			1094	0.323431			1094	0.49222
	1095	0.408645			1095	0.349262			1095	0.359868			1095	0.234177
	1096	0.393781			1096	0.408056			1096	0.317354			1096	0.430547
	1097	0.292159			1097	0.307963			1097	0.404764			1097	0.414663
	1098	0.454696			1098	0.509163			1098	0.470986			1098	0.577241
	1099	0.371019			1099	0.379347			1099	0.26175			1099	0.375028
	1100	0.28985			1100	0.52438			1100	0.300742			1100	0.379976
	1101	0.390673			1101	0.327251			1101	0.473506			1101	0.357141
	1102	0.481028			1102	0.298931			1102	0.302488			1102	0.355677
	1103	0.259101			1103	0.234084			1103	0.263475			1103	0.356891
	1104	0.50953			1104	0.472672			1104	0.257116			1104	0.396638
	1105	0.422456			1105	0.328946			1105	0.243895			1105	0.388848
	1106	0.335012			1106	0.358812			1106	0.405082			1106	0.400147
	1107	0.262478			1107	0.438203			1107	0.245757			1107	0.501834
	1108	0.307623			1108	0.377561			1108	0.513488			1108	0.504552
	1109	0.401903			1109	0.370833			1109	0.42161			1109	0.48095
	1110	0.442968			1110	0.317133			1110	0.472954			1110	0.289757
	1111	0.386891			1111	0.312129			1111	0.373547			1111	0.468902
	1112	0.412193			1112	0.280816			1112	0.381661			1112	0.369898
	1113	0.375891			1113	0.385722			1113	0.299294			1113	0.327057
	1114	0.416728			1114	0.49231			1114	0.4037			1114	0.428601
	1115	0.279054			1115	0.333237			1115	0.447426			1115	0.404476
	1116	0.460288			1116	0.425106			1116	0.329951			1116	0.324038
	1117	0.313076			1117	0.362768			1117	0.344093			1117	0.434078
	1118	0.441114			1118	0.309382			1118	0.319178			1118	0.622773
	1119	0.259026			1119	0.480256			1119	0.397529			1119	0.329872
	1120	0.310268			1120	0.330387			1120	0.308915			1120	0.284356
	1121	0.363867			1121	0.434782			1121	0.331135			1121	0.298285
	1122	0.505352			1122	0.320622			1122	0.450689			1122	0.357377
	1123	0.403089			1123	0.46134			1123	0.428767			1123	0.329645
	1124	0.358318			1124	0.406999			1124	0.363827			1124	0.179094
	1125	0.393505			1125	0.332354			1125	0.356975			1125	0.403245
	1126	0.306773			1126	0.363582			1126	0.372104			1126	0.2964
	1127	0.24443			1127	0.409117			1127	0.313379			1127	0.380671
	1128	0.313735			1128	0.436901			1128	0.268459			1128	0.355175
	1129	0.438994			1129	0.379533			1129	0.428734			1129	0.43618
	1130	0.423523			1130	0.31869			1130	0.289929			1130	0.443825
	1131	0.442658			1131	0.448835			1131	0.281672			1131	0.292466
	1132	0.280028			1132	0.470553			1132	0.487571			1132	0.342974
	1133	0.397092			1133	0.445887			1133	0.302688			1133	0.443418
	1134	0.372706			1134	0.451741			1134	0.299976			1134	0.413153
	1135	0.411217			1135	0.482189			1135	0.254604			1135	0.37221
	1136	0.339552			1136	0.290343			1136	0.40513			1136	0.364441
	1137	0.370642			1137	0.314667			1137	0.444275			1137	0.44115
	1138	0.414754			1138	0.381693			1138	0.514556			1138	0.422759
	1139	0.35208			1139	0.422829			1139	0.357136			1139	0.334153
	1140	0.354479			1140	0.337477			1140	0.400309			1140	0.350158
	1141	0.482952			1141	0.456526			1141	0.270434			1141	0.457266
	1142	0.362337			1142	0.236427			1142	0.470244			1142	0.406606
	1143	0.418016			1143	0.429982			1143	0.295734			1143	0.345422
	1144	0.410333			1144	0.349093			1144	0.331621			1144	0.423403
	1145	0.386393			1145	0.418633			1145	0.546032			1145	0.300612
	1146	0.319982			1146	0.350144			1146	0.399202			1146	0.355514
	1147	0.393033			1147	0.528721			1147	0.39313			1147	0.414738
	1148	0.432905			1148	0.457318			1148	0.514093			1148	0.456563
	1149	0.371639			1149	0.329845			1149	0.374091			1149	0.469747
	1150	0.281938			1150	0.437074			1150	0.526715			1150	0.405427
	1151	0.505341			1151	0.295115			1151	0.289093			1151	0.538978
	1152	0.478991			1152	0.394354			1152	0.507959			1152	0.347119
	1153	0.462666			1153	0.375458			1153	0.389795			1153	0.412121
	1154	0.385021			1154	0.285786			1154	0.460966			1154	0.351959
	1155	0.253328			1155	0.32756			1155	0.411793			1155	0.344347
	1156	0.374026			1156	0.416554			1156	0.357545			1156	0.373885
	1157	0.410633			1157	0.310797			1157	0.333688			1157	0.285712
	1158	0.314773			1158	0.274951			1158	0.349295			1158	0.411909
	1159	0.392793			1159	0.399632			1159	0.47736			1159	0.350273
	1160	0.334137			1160	0.336622			1160	0.336062			1160	0.506617
	1161	0.418522			1161	0.276888			1161	0.453008			1161	0.338998
	1162	0.304953			1162	0.32792			1162	0.312432			1162	0.447409
	1163	0.274184			1163	0.34989			1163	0.329895			1163	0.383132
	1164	0.29737			1164	0.30406			1164	0.314151			1164	0.379831
	1165	0.543754			1165	0.402932			1165	0.347948			1165	0.325647
	1166	0.309646			1166	0.259734			1166	0.39625			1166	0.381555
	1167	0.312793			1167	0.39363			1167	0.34769			1167	0.333957
	1168	0.451194			1168	0.345587			1168	0.345202			1168	0.448619
	1169	0.463176			1169	0.320551			1169	0.343377			1169	0.375415
	1170	0.505459			1170	0.463334			1170	0.299754			1170	0.29736
	1171	0.393981			1171	0.268745			1171	0.335501			1171	0.399409
	1172	0.345757			1172	0.414414			1172	0.508086			1172	0.307558
	1173	0.516996			1173	0.289133			1173	0.224447			1173	0.412782
	1174	0.368308			1174	0.288709			1174	0.462333			1174	0.368138
	1175	0.344693			1175	0.517352			1175	0.421789			1175	0.340305
	1176	0.28659			1176	0.302336			1176	0.435111			1176	0.363294
	1177	0.392362			1177	0.410503			1177	0.397376			1177	0.395267
	1178	0.395681			1178	0.427586			1178	0.221206			1178	0.393322
	1179	0.279212			1179	0.385881			1179	0.237927			1179	0.348296
	1180	0.376809			1180	0.393473			1180	0.241576			1180	0.417736
	1181	0.382026			1181	0.344385			1181	0.293077			1181	0.258558
	1182	0.374702			1182	0.335859			1182	0.366954			1182	0.26957
	1183	0.463707			1183	0.393042			1183	0.399233			1183	0.377616
	1184	0.418855			1184	0.390743			1184	0.287133			1184	0.331979
	1185	0.36146			1185	0.300201			1185	0.211556			1185	0.3553
	1186	0.432837			1186	0.280909			1186	0.408952			1186	0.38917
	1187	0.466439			1187	0.408099			1187	0.375833			1187	0.368683
	1188	0.405592			1188	0.246233			1188	0.453177			1188	0.463235
	1189	0.332257			1189	0.480129			1189	0.224147			1189	0.336949
	1190	0.371376			1190	0.328038			1190	0.364466			1190	0.344973
	1191	0.303677			1191	0.248249			1191	0.320838			1191	0.407946
	1192	0.286733			1192	0.443072			1192	0.246099			1192	0.361859
	1193	0.296064			1193	0.232241			1193	0.345737			1193	0.45819
	1194	0.299421			1194	0.30119			1194	0.377554			1194	0.441021
	1195	0.493857			1195	0.327621			1195	0.271872			1195	0.429543
	1196	0.323676			1196	0.381418			1196	0.424692			1196	0.39119
	1197	0.324525			1197	0.331189			1197	0.405169			1197	0.451792
	1198	0.344566			1198	0.466019			1198	0.331802			1198	0.367643
	1199	0.248574			1199	0.247862			1199	0.310811			1199	0.495863
	1200	0.211989			1200	0.290814			1200	0.304615			1200	0.448067
	1201	0.404284			1201	0.278621			1201	0.25021			1201	0.37909
	1202	0.50689			1202	0.308194			1202	0.399292			1202	0.406733
	1203	0.403283			1203	0.379418			1203	0.356332			1203	0.349901
	1204	0.291553			1204	0.454165			1204	0.421541			1204	0.415847
	1205	0.400775			1205	0.320515			1205	0.423987			1205	0.309409
	1206	0.348355			1206	0.45714			1206	0.525669			1206	0.428351
	1207	0.388534			1207	0.356074			1207	0.323069			1207	0.34571
	1208	0.261671			1208	0.326815			1208	0.544061			1208	0.379152
	1209	0.401483			1209	0.365225			1209	0.355925			1209	0.332409
	1210	0.464335			1210	0.435391			1210	0.309874			1210	0.41392
	1211	0.381171			1211	0.557202			1211	0.272318			1211	0.377083
	1212	0.367466			1212	0.46256			1212	0.49147			1212	0.44369
	1213	0.330932			1213	0.227516			1213	0.319222			1213	0.626799
	1214	0.392631			1214	0.372698			1214	0.416526			1214	0.559708
	1215	0.256716			1215	0.432161			1215	0.360245			1215	0.331431
	1216	0.260197			1216	0.475587			1216	0.392062			1216	0.359168
	1217	0.40161			1217	0.402611			1217	0.337748			1217	0.284028
	1218	0.165057			1218	0.469833			1218	0.47662			1218	0.30585
	1219	0.349715			1219	0.38021			1219	0.376514			1219	0.309601
	1220	0.334546			1220	0.342198			1220	0.33822			1220	0.474198
	1221	0.385073			1221	0.440885			1221	0.297873			1221	0.369419
	1222	0.338107			1222	0.507067			1222	0.42239			1222	0.454792
	1223	0.381328			1223	0.38165			1223	0.402909			1223	0.372172
	1224	0.346525			1224	0.342533			1224	0.347808			1224	0.350546
	1225	0.465129			1225	0.212401			1225	0.393167			1225	0.349877
	1226	0.430524			1226	0.39681			1226	0.277955			1226	0.262011
	1227	0.399135			1227	0.322974			1227	0.382			1227	0.442993
	1228	0.490726			1228	0.369112			1228	0.413697			1228	0.284079
	1229	0.285126			1229	0.343669			1229	0.377838			1229	0.398028
	1230	0.269875			1230	0.438475			1230	0.337059			1230	0.470693
	1231	0.389494			1231	0.275583			1231	0.422807			1231	0.447306
	1232	0.285204			1232	0.25613			1232	0.479547			1232	0.360142
	1233	0.481441			1233	0.442471			1233	0.401939			1233	0.335514
	1234	0.409679			1234	0.359887			1234	0.313724			1234	0.437238
	1235	0.338839			1235	0.35053			1235	0.376145			1235	0.288485
	1236	0.418351			1236	0.404607			1236	0.425379			1236	0.535385
	1237	0.332219			1237	0.441871			1237	0.418237			1237	0.477877
	1238	0.401883			1238	0.32447			1238	0.286851			1238	0.41888
	1239	0.505864			1239	0.337626			1239	0.329396			1239	0.325887
	1240	0.361349			1240	0.414912			1240	0.405913			1240	0.312972
	1241	0.441594			1241	0.480149			1241	0.27406			1241	0.310067
	1242	0.427161			1242	0.446685			1242	0.276674			1242	0.366253
	1243	0.452129			1243	0.377133			1243	0.253694			1243	0.393092
	1244	0.250352			1244	0.427484			1244	0.427486			1244	0.211366
	1245	0.335054			1245	0.416608			1245	0.467671			1245	0.345144
	1246	0.423903			1246	0.300397			1246	0.281433			1246	0.319825
	1247	0.449804			1247	0.317519			1247	0.361181			1247	0.310567
	1248	0.342019			1248	0.374451			1248	0.481125			1248	0.35434
	1249	0.355253			1249	0.324322			1249	0.39233			1249	0.314983
	1250	0.421465			1250	0.374498			1250	0.302482			1250	0.303485
	1251	0.410638			1251	0.402986			1251	0.322128			1251	0.212202
	1252	0.372751			1252	0.372179			1252	0.358579			1252	0.244265
	1253	0.373518			1253	0.450463			1253	0.319416			1253	0.451776
	1254	0.375794			1254	0.462119			1254	0.192758			1254	0.476805
	1255	0.361386			1255	0.285836			1255	0.426333			1255	0.398171
	1256	0.317537			1256	0.286925			1256	0.389567			1256	0.335616
	1257	0.400368			1257	0.361719			1257	0.340907			1257	0.394378
	1258	0.312908			1258	0.387073			1258	0.209111			1258	0.428388
	1259	0.306581			1259	0.389637			1259	0.396481			1259	0.450803
	1260	0.296724			1260	0.492133			1260	0.475176			1260	0.210303
	1261	0.343011			1261	0.410181			1261	0.299143			1261	0.492641
	1262	0.332161			1262	0.351453			1262	0.492498			1262	0.35767
	1263	0.47388			1263	0.306677			1263	0.383452			1263	0.367703
	1264	0.358628			1264	0.319178			1264	0.315535			1264	0.316502
	1265	0.353124			1265	0.388368			1265	0.421822			1265	0.442234
	1266	0.445984			1266	0.460811			1266	0.33567			1266	0.22483
	1267	0.466748			1267	0.347461			1267	0.360525			1267	0.27409
	1268	0.377444			1268	0.397556			1268	0.44439			1268	0.49442
	1269	0.397376			1269	0.392469			1269	0.269377			1269	0.428017
	1270	0.432768			1270	0.269041			1270	0.298859			1270	0.308411
	1271	0.504328			1271	0.383564			1271	0.378163			1271	0.515689
	1272	0.393726			1272	0.298405			1272	0.379696			1272	0.406444
	1273	0.371115			1273	0.326404			1273	0.40071			1273	0.460148
	1274	0.306311			1274	0.245184			1274	0.429622			1274	0.322969
	1275	0.474692			1275	0.293886			1275	0.383536			1275	0.380271
	1276	0.451273			1276	0.427806			1276	0.515935			1276	0.450909
	1277	0.34335			1277	0.294222			1277	0.477939			1277	0.513793
	1278	0.316246			1278	0.312704			1278	0.302432			1278	0.364309
	1279	0.292679			1279	0.415313			1279	0.410915			1279	0.428061
	1280	0.338446			1280	0.285108			1280	0.289468			1280	0.480184
	1281	0.375518			1281	0.47608			1281	0.376503			1281	0.340239
	1282	0.389915			1282	0.212521			1282	0.317702			1282	0.378481
	1283	0.41918			1283	0.267186			1283	0.353341			1283	0.382595
	1284	0.358381			1284	0.374234			1284	0.441016			1284	0.398692
	1285	0.409513			1285	0.333101			1285	0.373483			1285	0.339119
	1286	0.375922			1286	0.396247			1286	0.394549			1286	0.326976
	1287	0.381161			1287	0.416452			1287	0.376072			1287	0.357424
	1288	0.444653			1288	0.301154			1288	0.368726			1288	0.461691
	1289	0.306394			1289	0.276804			1289	0.340648			1289	0.427302
	1290	0.333701			1290	0.500654			1290	0.473898			1290	0.581464
	1291	0.287531			1291	0.345355			1291	0.463365			1291	0.310801
	1292	0.316203			1292	0.526864			1292	0.417181			1292	0.493985
	1293	0.351038			1293	0.362407			1293	0.421509			1293	0.406809
	1294	0.467901			1294	0.325476			1294	0.373078			1294	0.35749
	1295	0.421684			1295	0.320461			1295	0.460361			1295	0.421041
	1296	0.30016			1296	0.398071			1296	0.298014			1296	0.342224
	1297	0.428851			1297	0.400728			1297	0.400693			1297	0.402836
	1298	0.404049			1298	0.326353			1298	0.518029			1298	0.354723
	1299	0.238119			1299	0.401056			1299	0.462955			1299	0.481658
	1300	0.295102			1300	0.475426			1300	0.402206			1300	0.449314
	1301	0.299864			1301	0.247064			1301	0.291274			1301	0.434572
	1302	0.281614			1302	0.469194			1302	0.265616			1302	0.393608
	1303	0.37594			1303	0.369087			1303	0.329684			1303	0.458017
	1304	0.432074			1304	0.374932			1304	0.254908			1304	0.393493
	1305	0.318711			1305	0.407885			1305	0.343266			1305	0.375525
	1306	0.356646			1306	0.430957			1306	0.412578			1306	0.360949
	1307	0.36232			1307	0.398489			1307	0.290302			1307	0.320085
	1308	0.327533			1308	0.387645			1308	0.278751			1308	0.373235
	1309	0.38299			1309	0.336613			1309	0.351855			1309	0.34216
	1310	0.438044			1310	0.281347			1310	0.416888			1310	0.349053
	1311	0.275927			1311	0.268686			1311	0.438447			1311	0.348965
	1312	0.366961			1312	0.4512			1312	0.263846			1312	0.463413
	1313	0.345607			1313	0.500179			1313	0.400028			1313	0.385091
	1314	0.510036			1314	0.374624			1314	0.38176			1314	0.416947
	1315	0.268119			1315	0.363675			1315	0.400547			1315	0.426537
	1316	0.330884			1316	0.315501			1316	0.389459			1316	0.341402
	1317	0.317448			1317	0.452176			1317	0.46146			1317	0.400529
	1318	0.310093			1318	0.393695			1318	0.391005			1318	0.319762
	1319	0.413392			1319	0.36174			1319	0.315129			1319	0.414225
	1320	0.201191			1320	0.294491			1320	0.368636			1320	0.336709
	1321	0.444748			1321	0.393458			1321	0.370033			1321	0.367549
	1322	0.219875			1322	0.404386			1322	0.285904			1322	0.449029
	1323	0.379317			1323	0.457901			1323	0.245078			1323	0.207891
	1324	0.391284			1324	0.36281			1324	0.459071			1324	0.464531
	1325	0.346557			1325	0.440816			1325	0.284585			1325	0.291712
	1326	0.378977			1326	0.272232			1326	0.351028			1326	0.43758
	1327	0.424035			1327	0.382228			1327	0.44916			1327	0.356758
	1328	0.361858			1328	0.438858			1328	0.301629			1328	0.332222
	1329	0.350695			1329	0.44956			1329	0.463873			1329	0.30359
	1330	0.450424			1330	0.415836			1330	0.382135			1330	0.362779
	1331	0.355913			1331	0.343136			1331	0.33175			1331	0.31395
	1332	0.172856			1332	0.410909			1332	0.473768			1332	0.42418
	1333	0.371552			1333	0.316396			1333	0.408739			1333	0.378097
	1334	0.527082			1334	0.429516			1334	0.309459			1334	0.461934
	1335	0.438124			1335	0.371923			1335	0.295369			1335	0.490045
	1336	0.398195			1336	0.461572			1336	0.308619			1336	0.327338
	1337	0.373957			1337	0.362416			1337	0.395274			1337	0.403617
	1338	0.372382			1338	0.421933			1338	0.453625			1338	0.336824
	1339	0.46678			1339	0.400247			1339	0.388625			1339	0.275481
	1340	0.442388			1340	0.347369			1340	0.34163			1340	0.385368
	1341	0.316083			1341	0.281285			1341	0.29619			1341	0.373279
	1342	0.28309			1342	0.381731			1342	0.341993			1342	0.33351
	1343	0.267047			1343	0.328625			1343	0.288213			1343	0.297143
	1344	0.289083			1344	0.361887			1344	0.318198			1344	0.541901
	1345	0.350285			1345	0.422852			1345	0.384559			1345	0.37675
	1346	0.37053			1346	0.291985			1346	0.394386			1346	0.390358
	1347	0.378114			1347	0.33317			1347	0.336943			1347	0.412064
	1348	0.511522			1348	0.431065			1348	0.413937			1348	0.384579
	1349	0.302369			1349	0.228901			1349	0.328751			1349	0.367698
	1350	0.452794			1350	0.502817			1350	0.441879			1350	0.534034
	1351	0.235702			1351	0.23659			1351	0.372454			1351	0.352679
	1352	0.335768			1352	0.255146			1352	0.361482			1352	0.396372
	1353	0.275932			1353	0.393262			1353	0.35932			1353	0.301509
	1354	0.487724			1354	0.36073			1354	0.281346			1354	0.387255
	1355	0.477462			1355	0.344014			1355	0.343299			1355	0.43085
	1356	0.488416			1356	0.321568			1356	0.317265			1356	0.456113
	1357	0.250542			1357	0.387317			1357	0.395332			1357	0.484234
	1358	0.370479			1358	0.43424			1358	0.476212			1358	0.510397
	1359	0.311225			1359	0.334746			1359	0.318414			1359	0.519594
	1360	0.264481			1360	0.447338			1360	0.277371			1360	0.44622
	1361	0.348408			1361	0.441123			1361	0.425465			1361	0.329283
	1362	0.35337			1362	0.301961			1362	0.401986			1362	0.520474
	1363	0.302283			1363	0.32709			1363	0.38712			1363	0.364439
	1364	0.411488			1364	0.352021			1364	0.347866			1364	0.437767
	1365	0.41981			1365	0.278312			1365	0.352056			1365	0.431723
	1366	0.472905			1366	0.371441			1366	0.279864			1366	0.542204
	1367	0.225879			1367	0.298069			1367	0.472188			1367	0.560168
	1368	0.575172			1368	0.481672			1368	0.215954			1368	0.394649
	1369	0.286134			1369	0.321752			1369	0.429291			1369	0.313022
	1370	0.181163			1370	0.411862			1370	0.431389			1370	0.477005
	1371	0.416883			1371	0.350147			1371	0.30638			1371	0.387418
	1372	0.355818			1372	0.429105			1372	0.379219			1372	0.507519
	1373	0.330822			1373	0.246558			1373	0.449821			1373	0.394835
	1374	0.322294			1374	0.336901			1374	0.293291			1374	0.430661
	1375	0.41379			1375	0.338014			1375	0.349907			1375	0.397483
	1376	0.327107			1376	0.375075			1376	0.252525			1376	0.287232
	1377	0.345784			1377	0.52277			1377	0.369097			1377	0.298862
	1378	0.418922			1378	0.42841			1378	0.2637			1378	0.295689
	1379	0.365088			1379	0.400257			1379	0.385778			1379	0.485972
	1380	0.4366			1380	0.434259			1380	0.416643			1380	0.303312
	1381	0.347023			1381	0.287099			1381	0.345693			1381	0.277297
	1382	0.331629			1382	0.442553			1382	0.342746			1382	0.410449
	1383	0.368253			1383	0.489716			1383	0.496698			1383	0.50983
	1384	0.365794			1384	0.269489			1384	0.40929			1384	0.356834
	1385	0.347054			1385	0.369054			1385	0.381404			1385	0.44667
	1386	0.360536			1386	0.434004			1386	0.456024			1386	0.328964
	1387	0.38126			1387	0.319735			1387	0.281548			1387	0.381612
	1388	0.300076			1388	0.494149			1388	0.337159			1388	0.473455
	1389	0.406097			1389	0.431819			1389	0.38191			1389	0.446408
	1390	0.375807			1390	0.400269			1390	0.459536			1390	0.463868
	1391	0.404728			1391	0.278731			1391	0.201514			1391	0.307159
	1392	0.197375			1392	0.438149			1392	0.349766			1392	0.487796
	1393	0.300826			1393	0.258038			1393	0.244383			1393	0.328204
	1394	0.339729			1394	0.312183			1394	0.494806			1394	0.459691
	1395	0.362447			1395	0.236615			1395	0.389189			1395	0.29563
	1396	0.374409			1396	0.327135			1396	0.426999			1396	0.292362
	1397	0.377628			1397	0.424726			1397	0.290106			1397	0.395231
	1398	0.381343			1398	0.45971			1398	0.240755			1398	0.414083
	1399	0.48662			1399	0.298196			1399	0.423306			1399	0.384779
	1400	0.279539			1400	0.516811			1400	0.431349			1400	0.302408
	1401	0.300066			1401	0.435166			1401	0.309363			1401	0.39819
	1402	0.416251			1402	0.354381			1402	0.275691			1402	0.439868
	1403	0.335457			1403	0.460987			1403	0.301171			1403	0.515467
	1404	0.308575			1404	0.304938			1404	0.382537			1404	0.448952
	1405	0.428498			1405	0.314724			1405	0.354574			1405	0.334636
	1406	0.241133			1406	0.431331			1406	0.33227			1406	0.466156
	1407	0.282626			1407	0.400345			1407	0.271178			1407	0.428269
	1408	0.266088			1408	0.389131			1408	0.425214			1408	0.395923
	1409	0.42879			1409	0.327461			1409	0.26083			1409	0.408705
	1410	0.389304			1410	0.5068			1410	0.378577			1410	0.358931
	1411	0.337021			1411	0.274152			1411	0.320733			1411	0.402569
	1412	0.403242			1412	0.52598			1412	0.311732			1412	0.244537
	1413	0.465003			1413	0.324584			1413	0.450935			1413	0.358809
	1414	0.307669			1414	0.423914			1414	0.3051			1414	0.484494
	1415	0.241399			1415	0.339606			1415	0.340083			1415	0.448766
	1416	0.313215			1416	0.392025			1416	0.371351			1416	0.496144
	1417	0.338913			1417	0.297358			1417	0.490789			1417	0.332109
	1418	0.256223			1418	0.372749			1418	0.293093			1418	0.558746
	1419	0.483712			1419	0.30543			1419	0.483617			1419	0.496393
	1420	0.283398			1420	0.490038			1420	0.430205			1420	0.485542
	1421	0.450578			1421	0.335401			1421	0.290132			1421	0.384642
	1422	0.377439			1422	0.448018			1422	0.376943			1422	0.439251
	1423	0.471938			1423	0.364023			1423	0.434319			1423	0.437967
	1424	0.362082			1424	0.386532			1424	0.289213			1424	0.330715
	1425	0.309911			1425	0.367187			1425	0.355607			1425	0.29632
	1426	0.360994			1426	0.396259			1426	0.469827			1426	0.427669
	1427	0.523346			1427	0.303843			1427	0.362937			1427	0.369173
	1428	0.391365			1428	0.445622			1428	0.378201			1428	0.301439
	1429	0.434474			1429	0.208639			1429	0.341587			1429	0.447866
	1430	0.310982			1430	0.375617			1430	0.591917			1430	0.360443
	1431	0.347688			1431	0.268755			1431	0.384566			1431	0.401667
	1432	0.33107			1432	0.3281			1432	0.359418			1432	0.43574
	1433	0.418735			1433	0.478114			1433	0.338354			1433	0.464639
	1434	0.339745			1434	0.322812			1434	0.256871			1434	0.270184
	1435	0.391798			1435	0.241794			1435	0.353298			1435	0.445595
	1436	0.496579			1436	0.384794			1436	0.400803			1436	0.405925
	1437	0.413106			1437	0.341863			1437	0.49429			1437	0.398217
	1438	0.37749			1438	0.400355			1438	0.462073			1438	0.314761
	1439	0.230593			1439	0.273795			1439	0.319906			1439	0.360934
	1440	0.381952			1440	0.309544			1440	0.34485			1440	0.386215
	1441	0.510314			1441	0.52127			1441	0.502096			1441	0.393634
	1442	0.462434			1442	0.607645			1442	0.24523			1442	0.256674
	1443	0.387405			1443	0.331093			1443	0.390356			1443	0.504437
	1444	0.412888			1444	0.472922			1444	0.388105			1444	0.314211
	1445	0.428512			1445	0.382912			1445	0.400825			1445	0.460499
	1446	0.368028			1446	0.159699			1446	0.493466			1446	0.471729
	1447	0.317896			1447	0.31686			1447	0.339582			1447	0.206201
	1448	0.35877			1448	0.411957			1448	0.478184			1448	0.357205
	1449	0.400989			1449	0.338807			1449	0.34482			1449	0.305634
	1450	0.443944			1450	0.386437			1450	0.412301			1450	0.344818
	1451	0.382642			1451	0.475961			1451	0.385115			1451	0.502233
	1452	0.279099			1452	0.397265			1452	0.363539			1452	0.3054
	1453	0.248345			1453	0.426143			1453	0.337393			1453	0.322313
	1454	0.353503			1454	0.484707			1454	0.445011			1454	0.411156
	1455	0.421893			1455	0.40867			1455	0.401525			1455	0.218655
	1456	0.343496			1456	0.231301			1456	0.406865			1456	0.323986
	1457	0.340691			1457	0.42041			1457	0.421801			1457	0.178762
	1458	0.319898			1458	0.411842			1458	0.270581			1458	0.466244
	1459	0.562919			1459	0.281371			1459	0.296229			1459	0.358819
	1460	0.392918			1460	0.426682			1460	0.306993			1460	0.531665
	1461	0.477306			1461	0.430603			1461	0.274925			1461	0.478412
	1462	0.393552			1462	0.353863			1462	0.380031			1462	0.363438
	1463	0.376349			1463	0.444897			1463	0.301421			1463	0.342007
	1464	0.280117			1464	0.368109			1464	0.277062			1464	0.370722
	1465	0.4294			1465	0.364002			1465	0.480074			1465	0.473495
	1466	0.41782			1466	0.285272			1466	0.343016			1466	0.397259
	1467	0.347714			1467	0.533382			1467	0.342616			1467	0.437168
	1468	0.344052			1468	0.294137			1468	0.351614			1468	0.514296
	1469	0.42911			1469	0.35455			1469	0.459727			1469	0.375161
	1470	0.428776			1470	0.324765			1470	0.398256			1470	0.373104
	1471	0.465407			1471	0.372589			1471	0.459832			1471	0.326162
	1472	0.549845			1472	0.49574			1472	0.324932			1472	0.379412
	1473	0.291535			1473	0.384625			1473	0.412106			1473	0.346148
	1474	0.39237			1474	0.45605			1474	0.457071			1474	0.308368
	1475	0.510082			1475	0.373273			1475	0.359392			1475	0.380004
	1476	0.411889			1476	0.403256			1476	0.337726			1476	0.38521
	1477	0.294955			1477	0.503423			1477	0.327994			1477	0.342316
	1478	0.426765			1478	0.354035			1478	0.460309			1478	0.442573
	1479	0.292452			1479	0.395935			1479	0.286176			1479	0.417567
	1480	0.341041			1480	0.317339			1480	0.315662			1480	0.443588
	1481	0.404933			1481	0.438082			1481	0.221819			1481	0.488712
	1482	0.340499			1482	0.407371			1482	0.333953			1482	0.359646
	1483	0.388561			1483	0.497093			1483	0.326491			1483	0.358489
	1484	0.323716			1484	0.406265			1484	0.371007			1484	0.358576
	1485	0.483436			1485	0.331011			1485	0.405161			1485	0.498396
	1486	0.335027			1486	0.483219			1486	0.337708			1486	0.336024
	1487	0.365234			1487	0.220564			1487	0.237778			1487	0.454664
	1488	0.282538			1488	0.403194			1488	0.419006			1488	0.379583
	1489	0.343119			1489	0.40301			1489	0.345932			1489	0.430644
	1490	0.380216			1490	0.515777			1490	0.297454			1490	0.236683
	1491	0.32118			1491	0.476108			1491	0.386521			1491	0.310851
	1492	0.516863			1492	0.394038			1492	0.398473			1492	0.452983
	1493	0.405802			1493	0.533528			1493	0.273931			1493	0.439122
	1494	0.330915			1494	0.368825			1494	0.483637			1494	0.403304
	1495	0.216764			1495	0.252468			1495	0.440031			1495	0.277771
	1496	0.293824			1496	0.397102			1496	0.442672			1496	0.353844
	1497	0.45386			1497	0.517826			1497	0.303057			1497	0.350242
	1498	0.343519			1498	0.329906			1498	0.429285			1498	0.316341
	1499	0.342772			1499	0.281948			1499	0.33619			1499	0.306618
	1500	0.378891			1500	0.28956			1500	0.325803			1500	0.415486
	1501	0.566809			1501	0.363664			1501	0.322301			1501	0.488419
	1502	0.333142			1502	0.339934			1502	0.338396			1502	0.317626
	1503	0.399048			1503	0.351377			1503	0.446366			1503	0.385813
	1504	0.349507			1504	0.386264			1504	0.394966			1504	0.324076
	1505	0.407979			1505	0.324653			1505	0.461332			1505	0.362473
	1506	0.347583			1506	0.374108			1506	0.352559			1506	0.408736
	1507	0.271468			1507	0.446693			1507	0.501023			1507	0.282175
	1508	0.358622			1508	0.263834			1508	0.371217			1508	0.368453
	1509	0.381797			1509	0.319206			1509	0.276065			1509	0.302399
	1510	0.320416			1510	0.35021			1510	0.413421			1510	0.451939
	1511	0.312439			1511	0.428224			1511	0.309595			1511	0.401818
	1512	0.336275			1512	0.294766			1512	0.285598			1512	0.468429
	1513	0.435932			1513	0.324293			1513	0.423448			1513	0.310669
	1514	0.50703			1514	0.293767			1514	0.326286			1514	0.3814
	1515	0.229234			1515	0.44534			1515	0.533351			1515	0.390971
	1516	0.327919			1516	0.295921			1516	0.332957			1516	0.300524
	1517	0.395197			1517	0.40569			1517	0.276801			1517	0.428676
	1518	0.363865			1518	0.453664			1518	0.397639			1518	0.301248
	1519	0.359483			1519	0.374665			1519	0.479949			1519	0.43992
	1520	0.506722			1520	0.35911			1520	0.367562			1520	0.423134
	1521	0.278308			1521	0.414041			1521	0.489145			1521	0.4072
	1522	0.493907			1522	0.412687			1522	0.399355			1522	0.318481
	1523	0.332897			1523	0.463312			1523	0.397456			1523	0.403696
	1524	0.333497			1524	0.466246			1524	0.317331			1524	0.391698
	1525	0.290674			1525	0.323712			1525	0.366836			1525	0.392992
	1526	0.336838			1526	0.446642			1526	0.36404			1526	0.622921
	1527	0.536964			1527	0.333527			1527	0.198024			1527	0.478877
	1528	0.400129			1528	0.26234			1528	0.4399			1528	0.454741
	1529	0.397696			1529	0.357892			1529	0.319298			1529	0.380437
	1530	0.349453			1530	0.323138			1530	0.37554			1530	0.356107
	1531	0.334111			1531	0.380674			1531	0.405681			1531	0.43699
	1532	0.346226			1532	0.390855			1532	0.339912			1532	0.336672
	1533	0.467115			1533	0.248989			1533	0.279771			1533	0.430274
	1534	0.441081			1534	0.411936			1534	0.329868			1534	0.438029
	1535	0.304764			1535	0.457872			1535	0.303321			1535	0.412021
	1536	0.312364			1536	0.308949			1536	0.176319			1536	0.215419
	1537	0.380161			1537	0.247818			1537	0.310685			1537	0.39484
	1538	0.348672			1538	0.38726			1538	0.484711			1538	0.469871
	1539	0.344096			1539	0.479732			1539	0.271963			1539	0.504394
	1540	0.376839			1540	0.370343			1540	0.328081			1540	0.327105
	1541	0.505879			1541	0.332537			1541	0.271329			1541	0.460232
	1542	0.467956			1542	0.316733			1542	0.326234			1542	0.321889
	1543	0.244692			1543	0.453187			1543	0.314196			1543	0.332307
	1544	0.355619			1544	0.567622			1544	0.534774			1544	0.444684
	1545	0.314954			1545	0.316435			1545	0.256795			1545	0.427737
	1546	0.53497			1546	0.37158			1546	0.301725			1546	0.347117
	1547	0.32687			1547	0.324983			1547	0.470863			1547	0.24338
	1548	0.257986			1548	0.400006			1548	0.262279			1548	0.270999
	1549	0.364982			1549	0.323593			1549	0.27633			1549	0.249763
	1550	0.427581			1550	0.299939			1550	0.288941			1550	0.373406
	1551	0.362485			1551	0.415011			1551	0.307118			1551	0.400388
	1552	0.331521			1552	0.288282			1552	0.338952			1552	0.323819
	1553	0.364754			1553	0.415778			1553	0.292491			1553	0.275766
	1554	0.306907			1554	0.39404			1554	0.351552			1554	0.250747
	1555	0.279172			1555	0.313863			1555	0.333669			1555	0.423146
	1556	0.255244			1556	0.489152			1556	0.265113			1556	0.401131
	1557	0.377316			1557	0.32244			1557	0.371818			1557	0.494321
	1558	0.293128			1558	0.40045			1558	0.398472			1558	0.433559
	1559	0.314257			1559	0.431386			1559	0.358091			1559	0.280346
	1560	0.333153			1560	0.418955			1560	0.351575			1560	0.422986
	1561	0.306216			1561	0.28874			1561	0.477228			1561	0.443418
	1562	0.450361			1562	0.312444			1562	0.279998			1562	0.449568
	1563	0.366206			1563	0.396559			1563	0.316596			1563	0.356017
	1564	0.358244			1564	0.456085			1564	0.478068			1564	0.463056
	1565	0.479688			1565	0.454968			1565	0.252956			1565	0.426113
	1566	0.445659			1566	0.39611			1566	0.543898			1566	0.29267
	1567	0.652356			1567	0.335622			1567	0.374683			1567	0.293403
	1568	0.420114			1568	0.397351			1568	0.346021			1568	0.434999
	1569	0.302656			1569	0.385583			1569	0.275759			1569	0.46413
	1570	0.351563			1570	0.358929			1570	0.186577			1570	0.488784
	1571	0.410639			1571	0.349066			1571	0.40096			1571	0.419221
	1572	0.48047			1572	0.242039			1572	0.334235			1572	0.327057
	1573	0.411264			1573	0.288916			1573	0.268796			1573	0.273644
	1574	0.423872			1574	0.32578			1574	0.265302			1574	0.430628
	1575	0.293029			1575	0.353083			1575	0.415378			1575	0.392439
	1576	0.353358			1576	0.458571			1576	0.287194			1576	0.455815
	1577	0.413217			1577	0.370753			1577	0.307143			1577	0.48554
	1578	0.280452			1578	0.426014			1578	0.524335			1578	0.468717
	1579	0.315555			1579	0.44058			1579	0.430248			1579	0.43695
	1580	0.360215			1580	0.346282			1580	0.439781			1580	0.272015
	1581	0.246791			1581	0.292771			1581	0.3936			1581	0.347354
	1582	0.414185			1582	0.395101			1582	0.245078			1582	0.51381
	1583	0.382618			1583	0.420889			1583	0.343456			1583	0.309999
	1584	0.58077			1584	0.431391			1584	0.338195			1584	0.373844
	1585	0.5028			1585	0.41003			1585	0.361211			1585	0.347241
	1586	0.345515			1586	0.381618			1586	0.35948			1586	0.376914
	1587	0.323515			1587	0.41461			1587	0.317485			1587	0.399771
	1588	0.132958			1588	0.381208			1588	0.281564			1588	0.360296
	1589	0.43625			1589	0.470657			1589	0.405635			1589	0.341964
	1590	0.40523			1590	0.30081			1590	0.324705			1590	0.413562
	1591	0.457658			1591	0.403707			1591	0.345922			1591	0.424143
	1592	0.454258			1592	0.237937			1592	0.262499			1592	0.430549
	1593	0.37295			1593	0.400212			1593	0.252299			1593	0.552884
	1594	0.27897			1594	0.352505			1594	0.491414			1594	0.514757
	1595	0.365803			1595	0.270325			1595	0.315452			1595	0.466936
	1596	0.538235			1596	0.364193			1596	0.303247			1596	0.293282
	1597	0.412349			1597	0.360773			1597	0.264647			1597	0.537013
	1598	0.359785			1598	0.462378			1598	0.369483			1598	0.420095
	1599	0.369734			1599	0.388803			1599	0.322624			1599	0.227896
	1600	0.349673			1600	0.419741			1600	0.437242			1600	0.325862
	1601	0.376631			1601	0.487953			1601	0.200046			1601	0.369441
	1602	0.431301			1602	0.447095			1602	0.350435			1602	0.3025
	1603	0.395545			1603	0.371066			1603	0.33717			1603	0.3552
	1604	0.536489			1604	0.294413			1604	0.394593			1604	0.231507
	1605	0.397969			1605	0.458954			1605	0.251176			1605	0.424805
	1606	0.280457			1606	0.474038			1606	0.373938			1606	0.344766
	1607	0.327584			1607	0.387131			1607	0.443719			1607	0.49455
	1608	0.340292			1608	0.375879			1608	0.408698			1608	0.364056
	1609	0.460289			1609	0.569874			1609	0.367927			1609	0.345409
	1610	0.426443			1610	0.317085			1610	0.326341			1610	0.395492
	1611	0.396684			1611	0.422958			1611	0.281914			1611	0.55307
	1612	0.365207			1612	0.435749			1612	0.380929			1612	0.314323
	1613	0.487826			1613	0.275315			1613	0.351927			1613	0.424823
	1614	0.446857			1614	0.324589			1614	0.383846			1614	0.343605
	1615	0.3065			1615	0.375659			1615	0.353998			1615	0.312528
	1616	0.299392			1616	0.411187			1616	0.393277			1616	0.335366
	1617	0.297023			1617	0.298747			1617	0.253357			1617	0.353587
	1618	0.213124			1618	0.327223			1618	0.426849			1618	0.522397
	1619	0.500801			1619	0.364782			1619	0.323312			1619	0.364852
	1620	0.315183			1620	0.405789			1620	0.370577			1620	0.472365
	1621	0.377453			1621	0.342048			1621	0.277579			1621	0.314037
	1622	0.514298			1622	0.374627			1622	0.281117			1622	0.366649
	1623	0.328359			1623	0.469566			1623	0.245766			1623	0.450968
	1624	0.425083			1624	0.359565			1624	0.302662			1624	0.366558
	1625	0.321057			1625	0.388617			1625	0.328442			1625	0.294243
	1626	0.337151			1626	0.572401			1626	0.350017			1626	0.513743
	1627	0.377511			1627	0.50934			1627	0.242786			1627	0.413469
	1628	0.363672			1628	0.305377			1628	0.400015			1628	0.396308
	1629	0.308682			1629	0.289884			1629	0.376578			1629	0.468288
	1630	0.372096			1630	0.145213			1630	0.415201			1630	0.386068
	1631	0.325402			1631	0.290662			1631	0.307896			1631	0.384638
	1632	0.310868			1632	0.336135			1632	0.390243			1632	0.333139
	1633	0.394957			1633	0.443161			1633	0.299983			1633	0.425197
	1634	0.345496			1634	0.357077			1634	0.328738			1634	0.375977
	1635	0.464427			1635	0.557838			1635	0.305038			1635	0.404187
	1636	0.396708			1636	0.41903			1636	0.413032			1636	0.396079
	1637	0.451202			1637	0.37093			1637	0.219785			1637	0.500399
	1638	0.326773			1638	0.344604			1638	0.382539			1638	0.296578
	1639	0.39191			1639	0.43197			1639	0.314663			1639	0.321738
	1640	0.390443			1640	0.487029			1640	0.379004			1640	0.392141
	1641	0.302648			1641	0.352996			1641	0.318333			1641	0.443611
	1642	0.351977			1642	0.38928			1642	0.237996			1642	0.31886
	1643	0.40588			1643	0.382423			1643	0.443327			1643	0.263689
	1644	0.478245			1644	0.412533			1644	0.24955			1644	0.277604
	1645	0.212211			1645	0.351681			1645	0.335297			1645	0.311385
	1646	0.27713			1646	0.342979			1646	0.292858			1646	0.288762
	1647	0.347083			1647	0.324609			1647	0.296935			1647	0.430057
	1648	0.256139			1648	0.388756			1648	0.464963			1648	0.36265
	1649	0.333588			1649	0.542677			1649	0.347442			1649	0.3808
	1650	0.246717			1650	0.483735			1650	0.36437			1650	0.355813
	1651	0.462724			1651	0.379873			1651	0.245987			1651	0.392955
	1652	0.354656			1652	0.387114			1652	0.474488			1652	0.460101
	1653	0.449056			1653	0.412392			1653	0.325766			1653	0.324717
	1654	0.485253			1654	0.464005			1654	0.463319			1654	0.388208
	1655	0.355365			1655	0.374494			1655	0.355186			1655	0.300573
	1656	0.416844			1656	0.24657			1656	0.361549			1656	0.356528
	1657	0.327918			1657	0.378557			1657	0.435196			1657	0.394017
	1658	0.361957			1658	0.266305			1658	0.4461			1658	0.373348
	1659	0.257214			1659	0.425295			1659	0.301928			1659	0.488895
	1660	0.420947			1660	0.346429			1660	0.435255			1660	0.447838
	1661	0.229798			1661	0.43538			1661	0.299184			1661	0.364092
	1662	0.416091			1662	0.387881			1662	0.260477			1662	0.428559
	1663	0.330768			1663	0.519181			1663	0.368679			1663	0.420006
	1664	0.417925			1664	0.381914			1664	0.252381			1664	0.388052
	1665	0.365144			1665	0.252679			1665	0.180227			1665	0.442979
	1666	0.298455			1666	0.385376			1666	0.315377			1666	0.362212
	1667	0.421558			1667	0.327865			1667	0.241467			1667	0.36343
	1668	0.384079			1668	0.313864			1668	0.336036			1668	0.469251
	1669	0.269826			1669	0.310667			1669	0.234375			1669	0.385782
	1670	0.227379			1670	0.349028			1670	0.457275			1670	0.367899
	1671	0.417074			1671	0.386216			1671	0.399682			1671	0.421488
	1672	0.409883			1672	0.463158			1672	0.32321			1672	0.265425
	1673	0.403932			1673	0.294042			1673	0.327136			1673	0.446368
	1674	0.293122			1674	0.393117			1674	0.366034			1674	0.36558
	1675	0.355802			1675	0.3096			1675	0.445949			1675	0.42644
	1676	0.458013			1676	0.308464			1676	0.324029			1676	0.413392
	1677	0.403994			1677	0.47217			1677	0.321043			1677	0.281019
	1678	0.363472			1678	0.310245			1678	0.397022			1678	0.329661
	1679	0.47609			1679	0.2865			1679	0.43846			1679	0.374523
	1680	0.390848			1680	0.447707			1680	0.288388			1680	0.339027
	1681	0.363108			1681	0.440875			1681	0.539532			1681	0.337997
	1682	0.608386			1682	0.37349			1682	0.48007			1682	0.295878
	1683	0.283301			1683	0.357485			1683	0.420218			1683	0.363805
	1684	0.385104			1684	0.357922			1684	0.445827			1684	0.308275
	1685	0.538085			1685	0.272844			1685	0.418193			1685	0.401364
	1686	0.503505			1686	0.303724			1686	0.428808			1686	0.334435
	1687	0.469409			1687	0.35044			1687	0.380807			1687	0.310682
	1688	0.383351			1688	0.279379			1688	0.512635			1688	0.493688
	1689	0.344059			1689	0.32727			1689	0.386231			1689	0.403372
	1690	0.411552			1690	0.37507			1690	0.35758			1690	0.414675
	1691	0.285837			1691	0.31939			1691	0.370336			1691	0.368283
	1692	0.342029			1692	0.325654			1692	0.521295			1692	0.465844
	1693	0.438607			1693	0.397879			1693	0.365107			1693	0.394149
	1694	0.393545			1694	0.454201			1694	0.193247			1694	0.500383
	1695	0.342933			1695	0.413088			1695	0.289894			1695	0.436815
	1696	0.342785			1696	0.210956			1696	0.371464			1696	0.389307
	1697	0.503737			1697	0.403748			1697	0.22693			1697	0.361215
	1698	0.318618			1698	0.377863			1698	0.354506			1698	0.354479
	1699	0.227326			1699	0.41692			1699	0.34669			1699	0.311426
	1700	0.433663			1700	0.38175			1700	0.32326			1700	0.471403
	1701	0.357166			1701	0.317719			1701	0.490865			1701	0.394015
	1702	0.283736			1702	0.31457			1702	0.220895			1702	0.527171
	1703	0.267828			1703	0.231382			1703	0.519092			1703	0.401648
	1704	0.428342			1704	0.490221			1704	0.242477			1704	0.280661
	1705	0.470192			1705	0.248092			1705	0.276481			1705	0.361151
	1706	0.433068			1706	0.322101			1706	0.334766			1706	0.414318
	1707	0.42924			1707	0.445979			1707	0.396788			1707	0.464215
	1708	0.340083			1708	0.291656			1708	0.38668			1708	0.532866
	1709	0.411927			1709	0.439947			1709	0.311725			1709	0.341544
	1710	0.330946			1710	0.388216			1710	0.30368			1710	0.357851
	1711	0.37862			1711	0.282068			1711	0.388345			1711	0.290732
	1712	0.366246			1712	0.307102			1712	0.355714			1712	0.39392
	1713	0.320836			1713	0.272675			1713	0.312535			1713	0.241301
	1714	0.491907			1714	0.401981			1714	0.373726			1714	0.365255
	1715	0.353817			1715	0.323738			1715	0.391013			1715	0.351942
	1716	0.24599			1716	0.326004			1716	0.35367			1716	0.449231
	1717	0.298228			1717	0.412316			1717	0.351729			1717	0.402579
	1718	0.485452			1718	0.376152			1718	0.472377			1718	0.217508
	1719	0.414027			1719	0.413431			1719	0.403105			1719	0.513652
	1720	0.428003			1720	0.353747			1720	0.281864			1720	0.412633
	1721	0.373173			1721	0.36597			1721	0.29957			1721	0.497154
	1722	0.340131			1722	0.328574			1722	0.378416			1722	0.312494
	1723	0.336834			1723	0.342643			1723	0.381908			1723	0.305861
	1724	0.29013			1724	0.264761			1724	0.499497			1724	0.394795
	1725	0.360628			1725	0.348421			1725	0.405716			1725	0.45561
	1726	0.28158			1726	0.425329			1726	0.417752			1726	0.426184
	1727	0.237463			1727	0.475893			1727	0.348183			1727	0.353217
	1728	0.439225			1728	0.360098			1728	0.340208			1728	0.489131
	1729	0.399739			1729	0.443468			1729	0.236558			1729	0.427827
	1730	0.416232			1730	0.367258			1730	0.33078			1730	0.566333
	1731	0.471375			1731	0.376926			1731	0.331294			1731	0.288299
	1732	0.552533			1732	0.284084			1732	0.386111			1732	0.303616
	1733	0.278578			1733	0.478217			1733	0.371027			1733	0.400774
	1734	0.317859			1734	0.406821			1734	0.231523			1734	0.339051
	1735	0.497469			1735	0.323685			1735	0.325563			1735	0.443168
	1736	0.367683			1736	0.449317			1736	0.349587			1736	0.338572
	1737	0.245452			1737	0.278333			1737	0.544817			1737	0.367937
	1738	0.247411			1738	0.43553			1738	0.387847			1738	0.2968
	1739	0.361631			1739	0.396881			1739	0.213327			1739	0.463423
	1740	0.239519			1740	0.380518			1740	0.282128			1740	0.374836
	1741	0.327475			1741	0.296165			1741	0.418086			1741	0.316349
	1742	0.330797			1742	0.420259			1742	0.426431			1742	0.557925
	1743	0.402595			1743	0.28328			1743	0.488455			1743	0.411286
	1744	0.311549			1744	0.438824			1744	0.469685			1744	0.338132
	1745	0.358582			1745	0.294045			1745	0.310551			1745	0.487005
	1746	0.332276			1746	0.388792			1746	0.362843			1746	0.313313
	1747	0.437616			1747	0.420307			1747	0.393191			1747	0.578223
	1748	0.451224			1748	0.348946			1748	0.417483			1748	0.327141
	1749	0.378648			1749	0.366422			1749	0.520128			1749	0.298016
	1750	0.311192			1750	0.304023			1750	0.465425			1750	0.371472
	1751	0.285887			1751	0.375436			1751	0.359041			1751	0.462085
	1752	0.330859			1752	0.332819			1752	0.272239			1752	0.530705
	1753	0.421096			1753	0.283296			1753	0.503966			1753	0.415599
	1754	0.596135			1754	0.474553			1754	0.392277			1754	0.361193
	1755	0.354714			1755	0.330791			1755	0.361882			1755	0.456876
	1756	0.388048			1756	0.435977			1756	0.306642			1756	0.434728
	1757	0.314167			1757	0.478848			1757	0.392155			1757	0.401948
	1758	0.210643			1758	0.272566			1758	0.309926			1758	0.262073
	1759	0.307305			1759	0.385529			1759	0.277267			1759	0.404337
	1760	0.529002			1760	0.303208			1760	0.384514			1760	0.414652
	1761	0.390769			1761	0.331124			1761	0.358471			1761	0.50315
	1762	0.356021			1762	0.379297			1762	0.274592			1762	0.340266
	1763	0.331684			1763	0.39165			1763	0.317095			1763	0.347003
	1764	0.392187			1764	0.419924			1764	0.301394			1764	0.41151
	1765	0.299817			1765	0.40502			1765	0.346677			1765	0.326825
	1766	0.370868			1766	0.431301			1766	0.370182			1766	0.365609
	1767	0.438178			1767	0.41245			1767	0.490468			1767	0.454591
	1768	0.301944			1768	0.381949			1768	0.305763			1768	0.266674
	1769	0.330042			1769	0.228059			1769	0.332728			1769	0.317881
	1770	0.36214			1770	0.237268			1770	0.404675			1770	0.304606
	1771	0.307912			1771	0.335467			1771	0.332595			1771	0.344896
	1772	0.465938			1772	0.317026			1772	0.215021			1772	0.338224
	1773	0.296927			1773	0.425409			1773	0.275811			1773	0.284535
	1774	0.408217			1774	0.438167			1774	0.352856			1774	0.433254
	1775	0.346977			1775	0.351573			1775	0.400286			1775	0.421615
	1776	0.308662			1776	0.403606			1776	0.422804			1776	0.397445
	1777	0.487915			1777	0.311538			1777	0.386188			1777	0.574785
	1778	0.354496			1778	0.492467			1778	0.396703			1778	0.368339
	1779	0.289681			1779	0.29287			1779	0.380365			1779	0.404829
	1780	0.285219			1780	0.3813			1780	0.310937			1780	0.365998
	1781	0.369917			1781	0.39567			1781	0.329535			1781	0.316476
	1782	0.376182			1782	0.451185			1782	0.538769			1782	0.444997
	1783	0.426539			1783	0.365571			1783	0.299998			1783	0.390202
	1784	0.402153			1784	0.332518			1784	0.312031			1784	0.498517
	1785	0.302144			1785	0.420574			1785	0.210338			1785	0.448719
	1786	0.261162			1786	0.353336			1786	0.20005			1786	0.481985
	1787	0.339618			1787	0.337493			1787	0.399323			1787	0.3767
	1788	0.303705			1788	0.351205			1788	0.434046			1788	0.385859
	1789	0.541264			1789	0.368688			1789	0.448852			1789	0.373777
	1790	0.434874			1790	0.32791			1790	0.315789			1790	0.335837
	1791	0.358957			1791	0.356438			1791	0.418348			1791	0.371382
	1792	0.323164			1792	0.373197			1792	0.321984			1792	0.318478
	1793	0.380459			1793	0.260107			1793	0.410096			1793	0.34544
	1794	0.458747			1794	0.48824			1794	0.223036			1794	0.410536
	1795	0.325233			1795	0.276987			1795	0.424201			1795	0.446157
	1796	0.286809			1796	0.324644			1796	0.432171			1796	0.457475
	1797	0.28735			1797	0.421568			1797	0.318379			1797	0.314399
	1798	0.44356			1798	0.361852			1798	0.362475			1798	0.4077
	1799	0.476102			1799	0.375458			1799	0.27736			1799	0.352959
	1800	0.326993			1800	0.34761			1800	0.47494			1800	0.416838
	1801	0.389141			1801	0.325534			1801	0.186918			1801	0.439575
	1802	0.444225			1802	0.46876			1802	0.393717			1802	0.332308
	1803	0.421035			1803	0.400156			1803	0.395053			1803	0.340762
	1804	0.441393			1804	0.372786			1804	0.318892			1804	0.359194
	1805	0.238345			1805	0.295484			1805	0.311771			1805	0.252784
	1806	0.355803			1806	0.475341			1806	0.251502			1806	0.24313
	1807	0.351915			1807	0.385294			1807	0.303335			1807	0.504272
	1808	0.35438			1808	0.197166			1808	0.368849			1808	0.369674
	1809	0.472952			1809	0.295689			1809	0.426341			1809	0.446618
	1810	0.263423			1810	0.265745			1810	0.247065			1810	0.388887
	1811	0.321746			1811	0.370902			1811	0.405799			1811	0.387683
	1812	0.21735			1812	0.38848			1812	0.346497			1812	0.307476
	1813	0.273018			1813	0.352051			1813	0.401136			1813	0.374418
	1814	0.28951			1814	0.407987			1814	0.403178			1814	0.401038
	1815	0.318333			1815	0.439263			1815	0.371153			1815	0.313888
	1816	0.314974			1816	0.328394			1816	0.405723			1816	0.439226
	1817	0.246896			1817	0.410305			1817	0.330776			1817	0.461908
	1818	0.387514			1818	0.425614			1818	0.453901			1818	0.401221
	1819	0.351333			1819	0.341912			1819	0.235084			1819	0.356554
	1820	0.31641			1820	0.326714			1820	0.202964			1820	0.310755
	1821	0.49013			1821	0.31828			1821	0.277553			1821	0.324878
	1822	0.463734			1822	0.372322			1822	0.317582			1822	0.376145
	1823	0.423979			1823	0.351235			1823	0.452342			1823	0.403229
	1824	0.277171			1824	0.266679			1824	0.463651			1824	0.419368
	1825	0.371974			1825	0.361067			1825	0.298376			1825	0.423657
	1826	0.476513			1826	0.268054			1826	0.191088			1826	0.473286
	1827	0.410792			1827	0.435333			1827	0.230545			1827	0.459417
	1828	0.42576			1828	0.386162			1828	0.417917			1828	0.358092
	1829	0.469754			1829	0.189109			1829	0.362647			1829	0.405727
	1830	0.287844			1830	0.550776			1830	0.313177			1830	0.373332
	1831	0.260168			1831	0.275216			1831	0.343168			1831	0.38141
	1832	0.365725			1832	0.438011			1832	0.468425			1832	0.533349
	1833	0.39314			1833	0.380032			1833	0.327537			1833	0.469278
	1834	0.343395			1834	0.342033			1834	0.294729			1834	0.482346
	1835	0.465756			1835	0.444971			1835	0.546105			1835	0.303884
	1836	0.346204			1836	0.289761			1836	0.380447			1836	0.386798
	1837	0.359021			1837	0.39972			1837	0.337283			1837	0.483023
	1838	0.36437			1838	0.427426			1838	0.515969			1838	0.356312
	1839	0.401771			1839	0.307131			1839	0.282333			1839	0.386419
	1840	0.443716			1840	0.440985			1840	0.324342			1840	0.451264
	1841	0.463782			1841	0.239545			1841	0.478728			1841	0.516133
	1842	0.373529			1842	0.226659			1842	0.408139			1842	0.442017
	1843	0.430823			1843	0.353543			1843	0.45684			1843	0.451184
	1844	0.260474			1844	0.378631			1844	0.391607			1844	0.46936
	1845	0.501077			1845	0.333267			1845	0.412038			1845	0.291668
	1846	0.330473			1846	0.344116			1846	0.503446			1846	0.408844
	1847	0.289519			1847	0.467602			1847	0.41066			1847	0.426094
	1848	0.432313			1848	0.356119			1848	0.389177			1848	0.360583
	1849	0.210412			1849	0.292006			1849	0.350989			1849	0.31762
	1850	0.401179			1850	0.451457			1850	0.38174			1850	0.387426
	1851	0.382646			1851	0.459346			1851	0.351031			1851	0.510745
	1852	0.285646			1852	0.432297			1852	0.283535			1852	0.459444
	1853	0.448788			1853	0.431091			1853	0.37298			1853	0.519816
	1854	0.50326			1854	0.336072			1854	0.393379			1854	0.373772
	1855	0.262861			1855	0.454961			1855	0.367105			1855	0.345768
	1856	0.368397			1856	0.446659			1856	0.366904			1856	0.381093
	1857	0.383342			1857	0.444609			1857	0.362326			1857	0.375768
	1858	0.220414			1858	0.436615			1858	0.241734			1858	0.366363
	1859	0.249935			1859	0.523704			1859	0.442819			1859	0.385605
	1860	0.370794			1860	0.392498			1860	0.31656			1860	0.28837
	1861	0.361328			1861	0.435404			1861	0.318566			1861	0.455451
	1862	0.32924			1862	0.475945			1862	0.266296			1862	0.574073
	1863	0.371136			1863	0.231739			1863	0.286303			1863	0.369625
	1864	0.337415			1864	0.339204			1864	0.399297			1864	0.413306
	1865	0.320806			1865	0.372746			1865	0.353297			1865	0.243465
	1866	0.381243			1866	0.349816			1866	0.400244			1866	0.558957
	1867	0.37028			1867	0.508483			1867	0.292246			1867	0.367143
	1868	0.50741			1868	0.428786			1868	0.33131			1868	0.390222
	1869	0.421576			1869	0.243242			1869	0.354099			1869	0.373576
	1870	0.417573			1870	0.329261			1870	0.29391			1870	0.313402
	1871	0.220409			1871	0.441254			1871	0.385812			1871	0.349781
	1872	0.289925			1872	0.371925			1872	0.379685			1872	0.384602
	1873	0.532251			1873	0.329			1873	0.387189			1873	0.384739
	1874	0.405904			1874	0.400059			1874	0.399786			1874	0.352773
	1875	0.360449			1875	0.33516			1875	0.578353			1875	0.441734
	1876	0.368881			1876	0.270552			1876	0.521903			1876	0.310677
	1877	0.397841			1877	0.378044			1877	0.313667			1877	0.397148
	1878	0.474714			1878	0.38329			1878	0.499357			1878	0.451132
	1879	0.316111			1879	0.198111			1879	0.376804			1879	0.373433
	1880	0.450556			1880	0.265198			1880	0.37387			1880	0.432292
	1881	0.208686			1881	0.180715			1881	0.384745			1881	0.392136
	1882	0.491949			1882	0.361001			1882	0.332166			1882	0.565872
	1883	0.429281			1883	0.430899			1883	0.300689			1883	0.271898
	1884	0.367362			1884	0.270216			1884	0.323087			1884	0.345793
	1885	0.39025			1885	0.284505			1885	0.293479			1885	0.467634
	1886	0.387375			1886	0.337408			1886	0.316457			1886	0.515116
	1887	0.490455			1887	0.369948			1887	0.362139			1887	0.51626
	1888	0.367671			1888	0.497186			1888	0.398181			1888	0.413712
	1889	0.267752			1889	0.451439			1889	0.357686			1889	0.423234
	1890	0.399949			1890	0.346471			1890	0.359253			1890	0.317849
	1891	0.406139			1891	0.341593			1891	0.378051			1891	0.358241
	1892	0.303401			1892	0.462609			1892	0.359597			1892	0.434689
	1893	0.33947			1893	0.361479			1893	0.392349			1893	0.372811
	1894	0.38065			1894	0.378363			1894	0.376184			1894	0.355571
	1895	0.280483			1895	0.318256			1895	0.372538			1895	0.350946
	1896	0.320801			1896	0.374308			1896	0.355946			1896	0.339618
	1897	0.431286			1897	0.440257			1897	0.362012			1897	0.354803
	1898	0.312077			1898	0.380178			1898	0.27426			1898	0.332234
	1899	0.43252			1899	0.45641			1899	0.482852			1899	0.390695
	1900	0.408314			1900	0.296393			1900	0.302166			1900	0.578352
	1901	0.327256			1901	0.408536			1901	0.226211			1901	0.34957
	1902	0.423416			1902	0.431494			1902	0.527371			1902	0.362583
	1903	0.316838			1903	0.413436			1903	0.37181			1903	0.395178
	1904	0.356077			1904	0.293359			1904	0.261756			1904	0.469217
	1905	0.341865			1905	0.312999			1905	0.322796			1905	0.408519
	1906	0.410222			1906	0.277639			1906	0.414161			1906	0.366486
	1907	0.255299			1907	0.350844			1907	0.350909			1907	0.489197
	1908	0.361337			1908	0.33076			1908	0.405439			1908	0.435273
	1909	0.387383			1909	0.324188			1909	0.388623			1909	0.34711
	1910	0.372305			1910	0.455419			1910	0.32696			1910	0.399354
	1911	0.410096			1911	0.294847			1911	0.346995			1911	0.261063
	1912	0.241028			1912	0.353878			1912	0.400177			1912	0.342543
	1913	0.481136			1913	0.440743			1913	0.369381			1913	0.454697
	1914	0.371489			1914	0.408094			1914	0.518576			1914	0.327917
	1915	0.331885			1915	0.354985			1915	0.363265			1915	0.328817
	1916	0.414145			1916	0.374757			1916	0.347188			1916	0.455512
	1917	0.384383			1917	0.345157			1917	0.350461			1917	0.602572
	1918	0.378389			1918	0.434422			1918	0.321441			1918	0.437366
	1919	0.347228			1919	0.397122			1919	0.357721			1919	0.375401
	1920	0.453562			1920	0.311758			1920	0.348686			1920	0.460186
	1921	0.467424			1921	0.49927			1921	0.37662			1921	0.315948
	1922	0.21189			1922	0.315952			1922	0.401978			1922	0.42039
	1923	0.194615			1923	0.426416			1923	0.316298			1923	0.480559
	1924	0.30892			1924	0.393375			1924	0.385403			1924	0.421894
	1925	0.486996			1925	0.337507			1925	0.468763			1925	0.377882
	1926	0.351806			1926	0.371489			1926	0.45346			1926	0.369905
	1927	0.358776			1927	0.343051			1927	0.308417			1927	0.401107
	1928	0.368872			1928	0.390197			1928	0.321417			1928	0.439415
	1929	0.398755			1929	0.418251			1929	0.396265			1929	0.337115
	1930	0.472008			1930	0.433308			1930	0.222464			1930	0.37067
	1931	0.421464			1931	0.382488			1931	0.344169			1931	0.344391
	1932	0.434329			1932	0.288838			1932	0.349105			1932	0.392164
	1933	0.284605			1933	0.380119			1933	0.262057			1933	0.446128
	1934	0.355917			1934	0.361859			1934	0.41205			1934	0.32048
	1935	0.596296			1935	0.303614			1935	0.430213			1935	0.407197
	1936	0.332555			1936	0.402394			1936	0.298172			1936	0.398366
	1937	0.273766			1937	0.361847			1937	0.363053			1937	0.387979
	1938	0.32244			1938	0.242295			1938	0.504371			1938	0.31677
	1939	0.454219			1939	0.310702			1939	0.32797			1939	0.522931
	1940	0.352537			1940	0.473018			1940	0.240517			1940	0.3937
	1941	0.270676			1941	0.399663			1941	0.442508			1941	0.345463
	1942	0.35384			1942	0.356725			1942	0.25464			1942	0.338554
	1943	0.401226			1943	0.312329			1943	0.389181			1943	0.324823
	1944	0.262098			1944	0.329778			1944	0.405992			1944	0.30506
	1945	0.30506			1945	0.379824			1945	0.449034			1945	0.246613
	1946	0.385067			1946	0.42001			1946	0.493766			1946	0.348262
	1947	0.371195			1947	0.410975			1947	0.238305			1947	0.2874
	1948	0.279246			1948	0.564993			1948	0.338524			1948	0.477047
	1949	0.327156			1949	0.307659			1949	0.31497			1949	0.47572
	1950	0.385816			1950	0.35176			1950	0.319765			1950	0.401026
	1951	0.275586			1951	0.355594			1951	0.317908			1951	0.571161
	1952	0.404479			1952	0.400219			1952	0.326207			1952	0.379149
	1953	0.33458			1953	0.416149			1953	0.368471			1953	0.389569
	1954	0.279293			1954	0.335136			1954	0.419346			1954	0.373557
	1955	0.355019			1955	0.395268			1955	0.409739			1955	0.235626
	1956	0.383036			1956	0.358706			1956	0.369414			1956	0.291685
	1957	0.52271			1957	0.275689			1957	0.390556			1957	0.429115
	1958	0.38384			1958	0.240465			1958	0.425726			1958	0.345283
	1959	0.455478			1959	0.409473			1959	0.167464			1959	0.393431
	1960	0.422399			1960	0.358306			1960	0.256027			1960	0.427046
	1961	0.301942			1961	0.279036			1961	0.325111			1961	0.518586
	1962	0.388708			1962	0.359539			1962	0.369234			1962	0.471454
	1963	0.286754			1963	0.52469			1963	0.370057			1963	0.406742
	1964	0.438158			1964	0.388325			1964	0.418095			1964	0.41765
	1965	0.365405			1965	0.381823			1965	0.285333			1965	0.349139
	1966	0.331773			1966	0.391366			1966	0.310304			1966	0.484423
	1967	0.397121			1967	0.400139			1967	0.385762			1967	0.45979
	1968	0.467211			1968	0.291367			1968	0.379549			1968	0.402722
	1969	0.436186			1969	0.321577			1969	0.293928			1969	0.397995
	1970	0.45309			1970	0.308281			1970	0.409376			1970	0.352803
	1971	0.371724			1971	0.328221			1971	0.301016			1971	0.513543
	1972	0.429872			1972	0.30358			1972	0.360032			1972	0.319015
	1973	0.285812			1973	0.403974			1973	0.501165			1973	0.418651
	1974	0.488901			1974	0.24364			1974	0.582487			1974	0.466459
	1975	0.2906			1975	0.328074			1975	0.347598			1975	0.386312
	1976	0.363173			1976	0.295688			1976	0.328115			1976	0.452862
	1977	0.381616			1977	0.510487			1977	0.312424			1977	0.428653
	1978	0.478911			1978	0.459185			1978	0.281884			1978	0.312844
	1979	0.220935			1979	0.502843			1979	0.340182			1979	0.485178
	1980	0.258723			1980	0.37859			1980	0.394207			1980	0.336303
	1981	0.318054			1981	0.251547			1981	0.430181			1981	0.429801
	1982	0.439327			1982	0.498653			1982	0.255293			1982	0.373507
	1983	0.378734			1983	0.257043			1983	0.52092			1983	0.368429
	1984	0.322875			1984	0.387606			1984	0.440925			1984	0.434235
	1985	0.410667			1985	0.390784			1985	0.508596			1985	0.305514
	1986	0.388102			1986	0.332482			1986	0.277894			1986	0.51706
	1987	0.349744			1987	0.272954			1987	0.362082			1987	0.326061
	1988	0.350689			1988	0.377251			1988	0.214292			1988	0.411307
	1989	0.289554			1989	0.367508			1989	0.417606			1989	0.581265
	1990	0.459854			1990	0.336755			1990	0.334344			1990	0.416669
	1991	0.31772			1991	0.218167			1991	0.374521			1991	0.293212
	1992	0.324071			1992	0.413021			1992	0.360753			1992	0.417789
	1993	0.500013			1993	0.475011			1993	0.426989			1993	0.341245
	1994	0.393037			1994	0.253811			1994	0.413666			1994	0.336787
	1995	0.471379			1995	0.333838			1995	0.387448			1995	0.417067
[truncated: 8,004 more rows]
