# Supplementary material for: Dynamic chromatin architecture of the porcine adipose tissues with weight gain and loss
Source: Nat Commun. 2023 Jun 12;14:3457. doi: 10.1038/s41467-023-39191-0 (PMC10258790; doi:10.1038/s41467-023-39191-0)
Supplement: Supplementary file 19 — Source data [file 41467_2023_39191_MOESM19_ESM.zip › Source.data/Supplementary Figure 32.xlsx]

## Sheet: Figure S32a
Figure S32a
SHARPIN in GOM				RNA-seq signal													Interaction metaplots of promoter-centered regions										ΔRPS between tissues
Heatmap of intensity				NC				WG				WL					NC			WG			WL				WG vs. NC		WL vs. NC		WL vs. WG
Bin 1	Bin 2	Intensity		Chromosome	Start	End	Signal value	Chromosome	Start	End	Signal value	Chromosome	Start	End	Signal value		Bin 1	Bin 2	Intensity	Bin 1	Bin 2	Intensity	Bin 1	Bin 2	Intensity		E_start	ΔRPS	E_start	ΔRPS	E_start	ΔRPS
0	1	83.2238		4	410040	410540	19.12	4	410040	410540	17.36	4	410040	410540	7.68		39	1	1.85112	39	1	5.0873	39	1	3.84514		430000	-6.319	430000	-10.8832	460000	-17.4017
0	2	9.89078		4	421474	421974	15.044	4	421474	421974	33.852	4	421474	421974	49.828		39	2	0.0434838	39	2	6.15341	39	4	0.763485		460000	22.0017	475000	-11.6557	490000	16.2212
1	2	-30.4358		4	421974	422474	12.832	4	421974	422474	32.864	4	421974	422474	52.456		39	3	0.178905	39	3	2.6462	39	5	0.206711		475000	-9.00392	490000	6.08147	515000	-24.8345
0	3	-15.1991		4	422474	422974	7.2	4	422474	422974	45.256	4	422474	422974	47.524		39	5	11.0899	39	4	1.24806	39	6	3.47338		515000	14.3367	650000	18.691	645000	-6.7423
1	3	-21.5349		4	422974	423474	8	4	422974	423474	22.308	4	422974	423474	65.164		39	6	0.326131	39	5	4.77092	39	8	3.90317		645000	23.8563	655000	4.99905	650000	13.2763
2	3	-50.2168		4	423474	423974	6.04	4	423474	423974	10.576	4	423474	423974	11.828		39	7	5.59449	39	6	4.7085	39	9	5.02528		675000	6.37222	670000	4.07806	655000	1.2241
0	4	-6.4389		4	423974	424474	12.936	4	423974	424474	19.712	4	423974	424474	36.436		39	8	5.61606	39	8	3.77412	39	11	3.90446		680000	-8.18708	680000	-8.73217	670000	16.0238
1	4	-3.61347		4	424474	424974	1.596	4	424474	424974	1.692	4	424474	424974	22.392		39	9	5.8277	39	9	4.64737	39	12	0.235597		690000	22.4957	690000	9.92844	675000	-2.30107
2	4	-10.1312		4	424974	425474	10.368	4	424974	425474	6.796	4	424974	425474	10.636		39	10	2.9177	39	10	1.21321	39	13	8.55953		695000	5.35108	715000	8.68404	680000	-0.545088
3	4	-14.7911		4	425474	425974	8.708	4	425474	425974	8.628	4	425474	425974	9.144		39	13	2.44821	39	11	21.3062	39	15	5.01098		700000	11.7109	725000	1.5021	690000	-12.5673
0	5	-11.8772		4	425974	426474	13.1	4	425974	426474	19.396	4	425974	426474	12.392		39	14	11.3864	39	12	2.38183	39	16	2.67128		715000	6.25803	730000	15.5931	695000	-2.59549
1	5	-1.90327		4	426474	426974	10.28	4	426474	426974	21.78	4	426474	426974	19.56		39	17	6.64024	39	13	0.79497	39	17	12.7217				785000	16.2929	700000	-10.8814
2	5	-16.0825		4	426974	427474	15.212	4	426974	427474	16.472	4	426974	427474	22.868		39	18	3.88925	39	14	2.38248	39	18	1.89658						715000	2.426
3	5	1.60954		4	427474	427974	5.524	4	427474	427974	16.416	4	427474	427974	11.752		39	22	6.83961	39	18	7.82629	39	19	7.5287						725000	4.02305
4	5	54.4041		4	428571	429071	4.574	4	428571	429071	1.59	4	428571	429071	0		39	23	0.597943	39	19	5.64964	39	20	3.11569						730000	17.3844
0	6	-0.490636		4	429071	429571	0	4	429071	429571	1.868	4	429071	429571	2.426		39	26	0.905735	39	21	2.36922	39	27	5.81196						785000	14.6181
1	6	-4.05018		4	429571	430071	0.842	4	429571	430071	1.374	4	429571	430071	2.984		39	27	10.2103	39	22	21.1763	39	29	0.394658
2	6	-7.24903		4	430071	430571	0.658	4	430071	430571	1.342	4	430071	430571	1.39		39	28	7.11271	39	23	2.50937	46	39	0.374125
3	6	-8.42513		4	443094	443594	0	4	443094	443594	0.488	4	443094	443594	1.852		44	39	6.78689	39	24	6.28417	48	39	7.46957
4	6	1.28312		4	443594	444094	0	4	443594	444094	0.312	4	443594	444094	1.148		45	39	1.6207	39	25	3.18578	49	39	14.7592
5	6	39.8194		4	444094	444594	0	4	444094	444594	0	4	444094	444594	0		47	39	2.1394	46	39	0.405879	50	39	11.1651
0	7	-8.0546		4	444594	445094	0	4	444594	445094	0	4	444594	445094	0		50	39	6.16605	48	39	14.2119	51	39	0.287025
1	7	-25.5255		4	445094	445594	0	4	445094	445594	0	4	445094	445594	0.388		51	39	8.07049	49	39	1.48294	52	39	0.753235
2	7	-13.504		4	445594	446094	0	4	445594	446094	0.788	4	445594	446094	0.812		52	39	0.0225425	50	39	9.941	53	39	12.4382
3	7	5.77198		4	446094	446594	0	4	446094	446594	3.12	4	446094	446594	0		53	39	8.36015	51	39	2.68635	54	39	8.55134
4	7	-7.28602		4	446594	447094	0	4	446594	447094	3.58	4	446594	447094	0.564		54	39	4.48019	52	39	2.41835	55	39	11.8296
5	7	-16.1394		4	452861	453361	16.6	4	452861	453361	20.922	4	452861	453361	48.612		55	39	20.5618	54	39	10.8524	56	39	19.0137
6	7	-11.7375		4	453361	453861	0	4	453361	453861	0.4	4	453361	453861	0		56	39	1.05158	55	39	12.3747	57	39	14.0619
0	8	-11.9893		4	453861	454361	0.022	4	453861	454361	1.478	4	453861	454361	2.266		57	39	4.13344	56	39	20.5355	58	39	9.16735
1	8	-20.9843		4	454361	454861	2.022	4	454361	454861	2.766	4	454361	454861	1.478		58	39	6.41177	57	39	26.6292	59	39	5.24452
2	8	-1.56809		4	454861	455361	0.256	4	454861	455361	0.456	4	454861	455361	1.244		59	39	4.41501	58	39	11.7628	60	39	2.80239
3	8	-4.13867		4	455361	455861	0	4	455361	455861	0.778	4	455361	455861	2.112		60	39	6.74289	59	39	16.126	61	39	9.91189
4	8	-10.7539		4	455861	456361	0.2	4	455861	456361	0	4	455861	456361	1.188		61	39	10.7928	60	39	5.18857	62	39	15.0078
5	8	-19.6221		4	456361	456861	0	4	456361	456861	0	4	456361	456861	2.2		62	39	6.32373	61	39	5.0672	63	39	9.07894
6	8	-28.1699		4	456861	457361	0	4	456861	457361	2.266	4	456861	457361	2.912		63	39	6.01782	62	39	12.5818	64	39	10.5761
7	8	-57.135		4	457361	457861	15.31	4	457361	457861	13.156	4	457361	457861	25.822		64	39	9.07399	63	39	5.06214	65	39	17.0343
0	9	-5.18463		4	457861	458361	2.144	4	457861	458361	6.186	4	457861	458361	4.122		65	39	1.44117	64	39	6.55304	66	39	8.98119
1	9	-9.80549		4	458361	458861	4.046	4	458361	458861	15.934	4	458361	458861	4.366		66	39	2.18907	66	39	3.62977	67	39	6.41879
2	9	-4.67936		4	458861	459361	3.088	4	458861	459361	6.524	4	458861	459361	5.822		67	39	5.97044	67	39	3.84223	69	39	5.13968
3	9	-11.7548		4	459361	459861	18.628	4	459361	459861	19.984	4	459361	459861	48.266		68	39	6.81957	71	39	3.38566	70	39	4.63246
4	9	-20.1942		4	459861	460361	24.83	4	459861	460361	24.726	4	459861	460361	35.044		69	39	0.863325	72	39	2.42027	71	39	8.38379
5	9	-16.467		4	460361	460861	24.304	4	460361	460861	30.514	4	460361	460861	43		70	39	5.10907	73	39	7.09572	73	39	6.06094
6	9	-11.3068		4	460861	461361	21.144	4	460861	461361	48.63	4	460861	461361	37.814		71	39	0.688102	76	39	2.37317	74	39	4.86008
7	9	-43.0154		4	461361	461861	22	4	461361	461861	29.308	4	461361	461861	50.842		73	39	2.52381	79	39	6.81604	75	39	0.949956
8	9	-64.9889		4	461861	462361	22.436	4	461861	462361	27.418	4	461861	462361	75.078		76	39	0.698386	80	39	2.61191	76	39	16.9913
0	10	-1.40244		4	462361	462861	6.492	4	462361	462861	13.106	4	462361	462861	21.486		78	39	0.75799				77	39	4.8882
1	10	-11.5422		4	462861	463361	4.52	4	462861	463361	14.112	4	462861	463361	10.424		79	39	6.04473				80	39	5.17564
2	10	-4.37514		4	463361	463861	84.526	4	463361	463861	105.652	4	463361	463861	31.016
3	10	-9.00055		4	463861	464361	74.904	4	463861	464361	63.688	4	463861	464361	25.036
4	10	-13.875		4	464361	464861	17.626	4	464361	464861	32.038	4	464361	464861	11.472
5	10	5.5974		4	464861	465361	8.89	4	464861	465361	11.522	4	464861	465361	3.344
6	10	-13.3326		4	465361	465861	55.822	4	465361	465861	71.812	4	465361	465861	30.746
7	10	-7.24743		4	465861	466361	90.548	4	465861	466361	88.3	4	465861	466361	36.802
8	10	-20.499		4	466361	466861	33.052	4	466361	466861	33	4	466361	466861	18.93
9	10	63.8386		4	466861	467361	15.234	4	466861	467361	18.364	4	466861	467361	11.12
0	11	-11.9384		4	467361	467861	69.932	4	467361	467861	91.812	4	467361	467861	43.658
1	11	-3.75409		4	467861	468361	21.912	4	467861	468361	41.17	4	467861	468361	22.078
2	11	-3.91595		4	468361	468861	1.1	4	468361	468861	4.308	4	468361	468861	5.122
3	11	-6.07285		4	468861	469361	3.934	4	468861	469361	10.758	4	468861	469361	4.7
4	11	-10.8092		4	469361	469861	1.754	4	469361	469861	6.388	4	469361	469861	10.866
5	11	-3.50666		4	469861	470361	9.366	4	469861	470361	12.4	4	469861	470361	8.678
6	11	-24.2516		4	470361	470861	5.766	4	470361	470861	3.856	4	470361	470861	2.534
7	11	-21.8201		4	470861	471361	7.924	4	470861	471361	7.232	4	470861	471361	6.298
8	11	-14.9516		4	471361	471861	3.968	4	471361	471861	11.724	4	471361	471861	12.8
9	11	-32.7317		4	471861	472361	5.73	4	471861	472361	9.898	4	471861	472361	8.178
10	11	-61.2407		4	472361	472861	6.246	4	472361	472861	10.912	4	472361	472861	9.136
0	12	1.27709		4	472861	473361	11.31	4	472861	473361	12.598	4	472861	473361	4.654
1	12	5.21714		4	473361	473861	9.666	4	473361	473861	15.634	4	473361	473861	10.776
2	12	0.872626		4	473861	474361	14.19	4	473861	474361	9.912	4	473861	474361	8.112
3	12	7.58245		4	474361	474861	8.946	4	474361	474861	14.032	4	474361	474861	4.924
4	12	8.66465		4	474861	475361	18.904	4	474861	475361	18.164	4	474861	475361	11.296
5	12	-0.746641		4	475361	475861	24.994	4	475361	475861	23.814	4	475361	475861	15.858
6	12	-1.32551		4	475861	476361	6.568	4	475861	476361	7.768	4	475861	476361	9.566
7	12	-4.21711		4	476361	476861	6.646	4	476361	476861	16.198	4	476361	476861	15.964
8	12	6.44849		4	476861	477361	7.142	4	476861	477361	14.23	4	476861	477361	14.87
9	12	10.624		4	477361	477861	14.864	4	477361	477861	24.082	4	477361	477861	13.034
10	12	8.71585		4	477861	478361	36.966	4	477861	478361	22.988	4	477861	478361	5.878
11	12	-42.165		4	478361	478861	10.036	4	478361	478861	12.49	4	478361	478861	6.176
0	13	2.45704		4	478861	479361	9.024	4	478861	479361	14.846	4	478861	479361	17.688
1	13	-0.586299		4	479361	479861	18.406	4	479361	479861	20.006	4	479361	479861	13.246
2	13	1.44486		4	479861	480361	21.026	4	479861	480361	25.492	4	479861	480361	8.554
3	13	-2.14176		4	480361	480861	12.656	4	480361	480861	26.79	4	480361	480861	12.324
4	13	10.0286		4	480861	481361	9.142	4	480861	481361	19.508	4	480861	481361	12.088
5	13	0.0999452		4	481361	481861	29.466	4	481361	481861	25.878	4	481361	481861	14.834
6	13	3.49586		4	481861	482361	7.038	4	481861	482361	11.502	4	481861	482361	11.312
7	13	-0.392579		4	482361	482861	4.144	4	482361	482861	12.612	4	482361	482861	8.954
8	13	8.60903		4	482861	483361	7.678	4	482861	483361	18.478	4	482861	483361	15.266
9	13	-14.4513		4	483361	483861	8.422	4	483361	483861	24.386	4	483361	483861	11.88
10	13	7.49029		4	483861	484361	13.078	4	483861	484361	17.38	4	483861	484361	5.778
11	13	-8.71143		4	484361	484861	5.8	4	484361	484861	15.3	4	484361	484861	9.388
12	13	72.9831		4	484861	485361	10.676	4	484861	485361	16.142	4	484861	485361	8.334
0	14	-1.15525		4	485361	485861	26.522	4	485361	485861	26.1	4	485361	485861	12.132
1	14	-2.16136		4	485861	486361	10.802	4	485861	486361	27.968	4	485861	486361	28.24
2	14	-0.530429		4	486361	486861	8.234	4	486361	486861	19.446	4	486361	486861	26.428
3	14	-0.737502		4	501172	501672	4.792	4	501172	501672	12.876	4	501172	501672	5.672
4	14	-5.15628		4	501672	502172	2.688	4	501672	502172	3.816	4	501672	502172	4.408
5	14	-0.852993		4	502172	502672	0.112	4	502172	502672	1.512	4	502172	502672	8.444
6	14	4.81144		4	502672	503172	4.96	4	502672	503172	5.9	4	502672	503172	9.512
7	14	17.2134		4	507227	507727	35.878	4	507227	507727	66.654	4	507227	507727	44.772
8	14	4.60358		4	507727	508227	21.208	4	507727	508227	57.492	4	507727	508227	35.02
9	14	-0.971398		4	508227	508727	35.166	4	508227	508727	74.838	4	508227	508727	51.784
10	14	2.0081		4	508727	509227	45.84	4	508727	509227	62.26	4	508727	509227	59.058
11	14	-4.44728		4	509227	509727	30.43	4	509227	509727	41.11	4	509227	509727	51.606
12	14	11.3088		4	509727	510227	20.564	4	509727	510227	37.516	4	509727	510227	30.476
13	14	-11.1044		4	510227	510727	14.72	4	510227	510727	18.38	4	510227	510727	9.114
0	15	-4.73327		4	510727	511227	5.962	4	510727	511227	14.54	4	510727	511227	8.838
1	15	-0.931073		4	511227	511727	5.43	4	511227	511727	13.286	4	511227	511727	7.33
2	15	-4.28179		4	511727	512227	4.208	4	511727	512227	23.522	4	511727	512227	9.54
3	15	8.5728		4	512227	512727	3.062	4	512227	512727	18.604	4	512227	512727	17.282
4	15	1.94379		4	512727	513227	10.814	4	512727	513227	21.71	4	512727	513227	20.056
5	15	4.06538		4	513227	513727	16.548	4	513227	513727	26.824	4	513227	513727	30.238
6	15	-0.466868		4	513727	514227	11.432	4	513727	514227	10.622	4	513727	514227	1.946
7	15	1.02629		4	514227	514727	6.528	4	514227	514727	14.448	4	514227	514727	2.646
8	15	3.32203		4	514727	515227	3.708	4	514727	515227	10.598	4	514727	515227	6.862
9	15	-4.50446		4	515227	515727	4.124	4	515227	515727	5.07	4	515227	515727	2.03
10	15	-2.37333		4	515727	516227	26.114	4	515727	516227	27.908	4	515727	516227	17.19
11	15	-17.7398		4	516227	516727	5.546	4	516227	516727	4.868	4	516227	516727	4.064
12	15	-13.7174		4	516727	517227	0	4	516727	517227	9.118	4	516727	517227	1.492
13	15	-13.1891		4	517227	517727	0.816	4	517227	517727	6.398	4	517227	517727	1.6
14	15	-20.1356		4	517727	518227	1.584	4	517727	518227	7.576	4	517727	518227	2.77
0	16	-1.67905		4	518227	518727	0	4	518227	518727	2.408	4	518227	518727	2.084
1	16	1.87954		4	518727	519227	3.324	4	518727	519227	10.916	4	518727	519227	5.47
2	16	4.03242		4	519227	519727	4.146	4	519227	519727	5.546	4	519227	519727	1.884
3	16	-1.29029		4	519727	520227	17.684	4	519727	520227	24.522	4	519727	520227	15.146
4	16	10.9307		4	520227	520727	0.646	4	520227	520727	1.816	4	520227	520727	2
5	16	-5.21878		4	520727	521227	13.7	4	520727	521227	21.184	4	520727	521227	11.346
6	16	2.52775		4	521227	521727	16.478	4	521227	521727	29.786	4	521227	521727	12.716
7	16	-10.4981		4	521727	522227	5.908	4	521727	522227	9.308	4	521727	522227	1.208
8	16	-3.12132		4	522227	522727	11.808	4	522227	522727	12.4	4	522227	522727	3.346
9	16	-17.6654		4	522727	523227	10.506	4	522727	523227	17.068	4	522727	523227	13.338
10	16	-1.99475		4	523227	523727	8.65	4	523227	523727	15.738	4	523227	523727	17.384
11	16	19.6143		4	523727	524227	17.34	4	523727	524227	43.958	4	523727	524227	32.122
12	16	10.23		4	524227	524727	4.51	4	524227	524727	23.784	4	524227	524727	10.672
13	16	-5.52017		4	524727	525227	3.254	4	524727	525227	17.668	4	524727	525227	8.192
14	16	-31.3981		4	525227	525727	14.746	4	525227	525727	37.714	4	525227	525727	24.276
15	16	-27.2662		4	525727	526227	18.994	4	525727	526227	39.138	4	525727	526227	18.708
0	17	-2.3371		4	526227	526727	39.16	4	526227	526727	51.462	4	526227	526727	22.6
1	17	-0.148352		4	526727	527227	28.578	4	526727	527227	30.394	4	526727	527227	17.6
2	17	3.95976		4	527227	527727	18.484	4	527227	527727	19.99	4	527227	527727	7.838
3	17	-2.91155		4	527727	528227	3.746	4	527727	528227	1.092	4	527727	528227	0.8
4	17	-4.52078		4	528227	528727	27.838	4	528227	528727	40.016	4	528227	528727	12.4
5	17	-4.3139		4	528727	529227	37.1	4	528727	529227	73.784	4	528727	529227	18.908
6	17	8.08687		4	529227	529727	24.916	4	529227	529727	33.54	4	529227	529727	12.346
7	17	10.0348		4	529727	530227	2.146	4	529727	530227	3.314	4	529727	530227	2.062
8	17	-8.85146		4	530227	530727	2.038	4	530227	530727	1.254	4	530227	530727	3.192
9	17	-9.1901		4	530727	531227	0	4	530727	531227	4.062	4	530727	531227	3.346
10	17	-9.63346		4	531227	531727	0	4	531227	531727	2.538	4	531227	531727	3.208
11	17	-9.83799		4	531727	532227	5.948	4	531727	532227	3.77	4	531727	532227	2.646
12	17	-5.98004		4	532227	532727	6.906	4	532227	532727	2.338	4	532227	532727	1.408
13	17	-23.4344		4	532727	533227	2.724	4	532727	533227	6.6	4	532727	533227	1.892
14	17	-25.0136		4	533227	533727	4.33	4	533227	533727	2.57	4	533227	533727	3.546
15	17	-25.7625		4	533727	534227	3.708	4	533727	534227	3.814	4	533727	534227	0.146
16	17	-65.4978		4	534227	534727	2.738	4	534227	534727	4.424	4	534227	534727	1.754
0	18	-7.74838		4	534727	535227	0.954	4	534727	535227	6.538	4	534727	535227	2.246
1	18	-8.46279		4	535227	535727	1.246	4	535227	535727	3.992	4	535227	535727	2.4
2	18	-0.838061		4	535727	536227	0.046	4	535727	536227	0.846	4	535727	536227	0.462
3	18	2.83586		4	536227	536727	1.424	4	536227	536727	1.886	4	536227	536727	1.692
4	18	3.44657		4	536727	537227	7	4	536727	537227	3.822	4	536727	537227	2.454
5	18	-1.72404		4	537227	537727	4.984	4	537227	537727	5.608	4	537227	537727	2.808
6	18	-4.44316		4	537727	538227	3.6	4	537727	538227	3.646	4	537727	538227	3
7	18	-0.886716		4	538227	538727	15.792	4	538227	538727	29.338	4	538227	538727	15.138
8	18	4.53912		4	538727	539227	5.554	4	538727	539227	3.608	4	538727	539227	0.454
9	18	-11.6162		4	539227	539727	3.124	4	539227	539727	8.432	4	539227	539727	0.946
10	18	-12.2238		4	539727	540227	10.422	4	539727	540227	13.268	4	539727	540227	7.8
11	18	-7.55624		4	540227	540727	0.754	4	540227	540727	0.446	4	540227	540727	1.446
12	18	-7.89127		4	540727	541227	0.346	4	540727	541227	2.946	4	540727	541227	1.962
13	18	4.72766		4	541227	541727	0.862	4	541227	541727	1.816	4	541227	541727	0.192
14	18	-16.4442		4	541727	542227	2.608	4	541727	542227	5.646	4	541727	542227	1.854
15	18	-27.1779		4	542227	542727	8.194	4	542227	542727	7.986	4	542227	542727	1.946
16	18	-45.3496		4	542727	543227	5.536	4	542727	543227	2.96	4	542727	543227	1.6
17	18	53.1941		4	543227	543727	0.8	4	543227	543727	1.992	4	543227	543727	0.308
0	19	-6.17778		4	543727	544227	1.516	4	543727	544227	2.87	4	543727	544227	5.054
1	19	-0.292356		4	544227	544727	2.384	4	544227	544727	5.854	4	544227	544727	2.1
2	19	-0.965953		4	544727	545227	4.094	4	544727	545227	5.562	4	544727	545227	5.692
3	19	2.56292		4	545227	545727	7.806	4	545227	545727	13.438	4	545227	545727	3.046
4	19	2.39878		4	545727	546227	3.2	4	545727	546227	4.73	4	545727	546227	3.016
5	19	-16.461		4	546227	546727	12.856	4	546227	546727	3.154	4	546227	546727	2.284
6	19	-8.58939		4	546727	547227	0.844	4	546727	547227	4.124	4	546727	547227	3.108
7	19	-5.28708		4	547227	547727	0	4	547227	547727	3.922	4	547227	547727	1.392
8	19	-7.18235		4	547727	548227	0	4	547727	548227	8.286	4	547727	548227	2.646
9	19	-12.3042		4	548227	548727	0	4	548227	548727	2.114	4	548227	548727	5.57
10	19	4.25034		4	548727	549227	1.308	4	548727	549227	5.016	4	548727	549227	3.538
11	19	-11.1094		4	549227	549727	13.52	4	549227	549727	21.194	4	549227	549727	11.574
12	19	-9.38371		4	549727	550227	4.472	4	549727	550227	15.014	4	549727	550227	7.826
13	19	-15.7941		4	550227	550727	0.97	4	550227	550727	2.608	4	550227	550727	1.016
14	19	-17.3871		4	550727	551227	3.446	4	550727	551227	3.914	4	550727	551227	4.446
15	19	-9.05964		4	551227	551727	5.646	4	551227	551727	6.332	4	551227	551727	5.146
16	19	-28.2411		4	551727	552227	12.838	4	551727	552227	22.53	4	551727	552227	13.684
17	19	-29.29		4	552227	552727	19.7	4	552227	552727	38.7	4	552227	552727	18.454
18	19	174.213		4	552727	553227	17.26	4	552727	553227	39.882	4	552727	553227	18.7
0	20	-0.294316		4	553227	553727	7.426	4	553227	553727	13.88	4	553227	553727	8.754
1	20	-6.06484		4	553727	554227	4.084	4	553727	554227	7.37	4	553727	554227	0.908
2	20	2.64359		4	554227	554727	4.024	4	554227	554727	5.67	4	554227	554727	2.146
3	20	-2.29593		4	554727	555227	6.532	4	554727	555227	7.138	4	554727	555227	2.354
4	20	1.7471		4	555227	555727	21	4	555227	555727	17.524	4	555227	555727	9.67
5	20	5.70051		4	555727	556227	19.114	4	555727	556227	21.084	4	555727	556227	5.168
6	20	-0.100462		4	556227	556727	4.314	4	556227	556727	2.944	4	556227	556727	5.016
7	20	-3.16517		4	556727	557227	0.8	4	556727	557227	13.216	4	556727	557227	2.484
8	20	-10.8766		4	557227	557727	5.678	4	557227	557727	8.948	4	557227	557727	2.808
9	20	0.476808		4	557727	558227	13.768	4	557727	558227	32.836	4	557727	558227	17.638
10	20	-2.53453		4	558227	558727	14.786	4	558227	558727	41.84	4	558227	558727	27.324
11	20	-12.2706		4	558727	559227	16.068	4	558727	559227	34.308	4	558727	559227	35.438
12	20	8.34527		4	559227	559727	8.678	4	559227	559727	13.97	4	559227	559727	7.324
13	20	0.60513		4	559727	560227	6.262	4	559727	560227	31.642	4	559727	560227	9.63
14	20	-12.1767		4	560227	560727	30.642	4	560227	560727	37.108	4	560227	560727	6.754
15	20	-4.22559		4	560727	561227	28.804	4	560727	561227	30.414	4	560727	561227	10.094
16	20	-11.1194		4	561227	561727	27.282	4	561227	561727	42.48	4	561227	561727	15.162
17	20	-3.98078		4	561727	562227	25.104	4	561727	562227	33.158	4	561727	562227	13.946
18	20	-8.53503		4	562227	562727	26.386	4	562227	562727	38.818	4	562227	562727	14.646
19	20	-69.1601		4	562727	563227	14.766	4	562727	563227	38.642	4	562727	563227	16.798
0	21	-0.57513		4	563227	563727	12.448	4	563227	563727	27.916	4	563227	563727	5.724
1	21	-0.0814805		4	563727	564227	8.06	4	563727	564227	23.678	4	563727	564227	10.432
2	21	-2.58476		4	564227	564727	7.708	4	564227	564727	26.89	4	564227	564727	8.622
3	21	1.82152		4	564727	565227	8.076	4	564727	565227	20.462	4	564727	565227	11.516
4	21	1.59516		4	565227	565727	2.83	4	565227	565727	24.576	4	565227	565727	18.738
5	21	-5.4427		4	565727	566227	14.154	4	565727	566227	42.552	4	565727	566227	35.752
6	21	2.27125		4	566227	566727	0.646	4	566227	566727	6.578	4	566227	566727	2.162
7	21	-0.851701		4	566727	567227	1.782	4	566727	567227	7.76	4	566727	567227	6.204
8	21	0.583917		4	567227	567727	12.104	4	567227	567727	35.494	4	567227	567727	25.42
9	21	3.71443		4	567727	568227	6.554	4	567727	568227	6.83	4	567727	568227	3.514
10	21	-6.72796		4	568227	568727	20.96	4	568227	568727	32.246	4	568227	568727	21.632
11	21	-9.36592		4	568727	569227	4.578	4	568727	569227	7.984	4	568727	569227	6.554
12	21	-2.17602		4	569227	569727	2.422	4	569227	569727	3.962	4	569227	569727	4.622
13	21	-6.93133		4	569727	570227	0	4	569727	570227	10.262	4	569727	570227	3.946
14	21	-7.97503		4	570227	570727	0	4	570227	570727	0.476	4	570227	570727	0.654
15	21	1.57039		4	570727	571227	0	4	570727	571227	4.416	4	570727	571227	3.808
16	21	-5.75281		4	571227	571727	3.124	4	571227	571727	10.402	4	571227	571727	5.662
17	21	-0.90025		4	571727	572227	2.076	4	571727	572227	18.684	4	571727	572227	7.13
18	21	-16.4543		4	572227	572727	11.98	4	572227	572727	15.362	4	572227	572727	3.454
19	21	-38.7134		4	572727	573227	6.928	4	572727	573227	13.346	4	572727	573227	7.1
20	21	31.535		4	573227	573727	8.054	4	573227	573727	13.452	4	573227	573727	3.762
0	22	-0.336299		4	573727	574227	2.44	4	573727	574227	6.58	4	573727	574227	4.346
1	22	1.00695		4	574227	574727	14.76	4	574227	574727	10.852	4	574227	574727	11.4
2	22	0.553173		4	574727	575227	2.754	4	574727	575227	11.584	4	574727	575227	4.346
3	22	-9.52302		4	575227	575727	3.8	4	575227	575727	7.592	4	575227	575727	3.316
4	22	-0.170796		4	575727	576227	3.808	4	575727	576227	4.054	4	575727	576227	5.33
5	22	0.619841		4	576227	576727	3.93	4	576227	576727	8.63	4	576227	576727	5
6	22	2.28311		4	576727	577227	7.346	4	576727	577227	13.646	4	576727	577227	13.492
7	22	-7.11295		4	581751	582251	13.044	4	581751	582251	31.856	4	581751	582251	7.616
8	22	-7.7455		4	582251	582751	30.396	4	582251	582751	30.166	4	582251	582751	22.424
9	22	-5.33497		4	582751	583251	7.97	4	582751	583251	28.9	4	582751	583251	26.896
10	22	-2.62598		4	583251	583751	5.404	4	583251	583751	9.704	4	583251	583751	15.14
11	22	-0.820226		4	583751	584251	1.798	4	583751	584251	13.708	4	583751	584251	16.244
12	22	-6.64081		4	584251	584751	12.602	4	584251	584751	32.78	4	584251	584751	26.534
13	22	-8.79046		4	584751	585251	3.684	4	584751	585251	6.668	4	584751	585251	15.642
14	22	-4.22843		4	588636	589136	29.984	4	588636	589136	29.168	4	588636	589136	5.892
15	22	0.126611		4	589136	589636	22.584	4	589136	589636	31.124	4	589136	589636	11.608
16	22	-2.52283		4	589636	590136	25.46	4	589636	590136	19.108	4	589636	590136	8.204
17	22	8.12627		4	590136	590636	10.656	4	590136	590636	13.728	4	590136	590636	8
18	22	-7.77142		4	590636	591136	24.644	4	590636	591136	21.736	4	590636	591136	14.76
19	22	-27.385		4	591136	591636	22.524	4	591136	591636	17.928	4	591136	591636	5.808
20	22	-19.3023		4	591636	592136	2.956	4	591636	592136	1.828	4	591636	592136	1.572
21	22	47.4582		4	592136	592636	18.864	4	592136	592636	12.816	4	592136	592636	1.084
0	23	5.85649		4	592636	593136	24.332	4	592636	593136	23.036	4	592636	593136	2.96
1	23	-2.72969		4	593136	593636	31.376	4	593136	593636	18.232	4	593136	593636	3.056
2	23	0.226722		4	593636	594136	24.648	4	593636	594136	17.012	4	593636	594136	4.584
3	23	-1.6733		4	594136	594636	16.62	4	594136	594636	26.716	4	594136	594636	6.092
4	23	-7.44597		4	594636	595136	23.776	4	594636	595136	13.64	4	594636	595136	10.44
5	23	0.321716		4	595136	595636	5.66	4	595136	595636	10.6	4	595136	595636	4.144
6	23	-6.92973		4	595636	596136	7.444	4	595636	596136	20.196	4	595636	596136	6.528
7	23	-6.82812		4	596136	596636	5.984	4	596136	596636	16.432	4	596136	596636	3.8
8	23	-1.34107		4	596636	597136	12.244	4	596636	597136	26.304	4	596636	597136	5.068
9	23	-8.91197		4	597136	597636	75.036	4	597136	597636	133.612	4	597136	597636	68.644
10	23	-10.0405		4	597636	598136	169.512	4	597636	598136	188.392	4	597636	598136	245.272
11	23	-3.65706		4	600698	601198	7.772	4	600698	601198	10.784	4	600698	601198	25.836
12	23	10.0748		4	601198	601698	9.616	4	601198	601698	21.62	4	601198	601698	37.164
13	23	-4.71609		4	601698	602198	21.656	4	601698	602198	23.76	4	601698	602198	26.568
14	23	-4.85607		4	602198	602698	10.964	4	602198	602698	17.008	4	602198	602698	18.916
15	23	1.24106		4	602698	603198	12.564	4	602698	603198	25.744	4	602698	603198	17.836
16	23	-0.640574		4	603198	603698	13.992	4	603198	603698	17.992	4	603198	603698	29.804
17	23	3.60229		4	603698	604198	9.916	4	603698	604198	15.324	4	603698	604198	18
18	23	-9.75674		4	604198	604698	12.352	4	604198	604698	43.904	4	604198	604698	55.12
19	23	-20.3744		4	604698	605198	23.596	4	604698	605198	55.728	4	604698	605198	61.368
20	23	-15.8484		4	605198	605698	32.388	4	605198	605698	80.548	4	605198	605698	36.416
21	23	-8.30579		4	605698	606198	3.172	4	605698	606198	6.972	4	605698	606198	3.764
22	23	-112.81		4	606516	607016	105.932	4	606516	607016	192.416	4	606516	607016	176.676
0	24	-1.58427		4	607016	607516	126.056	4	607016	607516	134.772	4	607016	607516	151.516
1	24	-0.177787		4	607516	608016	136.152	4	607516	608016	134.348	4	607516	608016	254.776
2	24	-1.49697		4	608016	608516	38.964	4	608016	608516	60.04	4	608016	608516	148.12
3	24	0.724054		4	608516	609016	18.244	4	608516	609016	37.992	4	608516	609016	100.212
4	24	-3.0295		4	614601	615101	36.668	4	614601	615101	93.556	4	614601	615101	89.264
5	24	2.31753		4	615101	615601	53.514	4	615101	615601	86.69	4	615101	615601	100.964
6	24	1.28342		4	615601	616101	43.854	4	615601	616101	90.356	4	615601	616101	88.432
7	24	9.2672		4	616101	616601	83.352	4	616101	616601	172.272	4	616101	616601	131.506
8	24	3.49887		4	616601	617101	68.68	4	616601	617101	130.128	4	616601	617101	123.958
9	24	-1.79305		4	617101	617601	30.048	4	617101	617601	63.866	4	617101	617601	70.338
10	24	-2.18487		4	617601	618101	25.268	4	617601	618101	59.98	4	617601	618101	93.064
11	24	-0.324934		4	618101	618601	29.048	4	618101	618601	56.276	4	618101	618601	50.444
12	24	-0.631561		4	618988	619488	17.752	4	618988	619488	25.904	4	618988	619488	20.416
13	24	-4.61432		4	619488	619988	43.764	4	619488	619988	79.648	4	619488	619988	85.296
14	24	-7.5282		4	619988	620488	38.072	4	619988	620488	59.264	4	619988	620488	74.336
15	24	0.673677		4	620488	620988	40.804	4	620488	620988	80.924	4	620488	620988	44.388
16	24	-4.19317		4	620988	621488	43.16	4	620988	621488	48.808	4	620988	621488	46.66
17	24	0.750391		4	629870	630370	1.1	4	629870	630370	0.7	4	629870	630370	2.18
18	24	-8.00715		4	630370	630870	10.8	4	630370	630870	10.4	4	630370	630870	22.42
19	24	-9.25695		4	630870	631370	1.6	4	630870	631370	3.4	4	630870	631370	4.6
20	24	-6.9195		4	631370	631870	8.3	4	631370	631870	8.7	4	631370	631870	12.6
21	24	-1.53647		4	631870	632370	3.26	4	631870	632370	3.96	4	631870	632370	10.76
22	24	-29.0948		4	632370	632870	7.32	4	632370	632870	10.9	4	632370	632870	20.56
23	24	121.395		4	632870	633370	14.18	4	632870	633370	7.68	4	632870	633370	17.64
0	25	-1.6578		4	633370	633870	8.6	4	633370	633870	13.68	4	633370	633870	13.16
1	25	2.22718		4	633870	634370	9.04	4	633870	634370	7.48	4	633870	634370	12.48
2	25	3.7508		4	634370	634870	3.4	4	634370	634870	3.7	4	634370	634870	8.68
3	25	-1.93786		4	634870	635370	4.2	4	634870	635370	5.22	4	634870	635370	5.82
4	25	5.80049		4	635370	635870	10.36	4	635370	635870	13.82	4	635370	635870	16.38
5	25	-6.09864		4	635870	636370	0.38	4	635870	636370	5.28	4	635870	636370	2.9
6	25	0.338054		4	636370	636870	0.66	4	636370	636870	1.3	4	636370	636870	1.44
7	25	-1.79547		4	636870	637370	2.62	4	636870	637370	5.32	4	636870	637370	11.16
8	25	-6.34339		4	637370	637870	15.06	4	637370	637870	11.02	4	637370	637870	21.36
9	25	-7.64018		4	637870	638370	17.08	4	637870	638370	6.9	4	637870	638370	15.56
10	25	0.0379843		4	638370	638870	13.4	4	638370	638870	5.32	4	638370	638870	22.9
11	25	2.16721		4	638870	639370	5.08	4	638870	639370	6.9	4	638870	639370	14.6
12	25	6.14464		4	639370	639870	1.48	4	639370	639870	3.14	4	639370	639870	2.8
13	25	4.50419		4	639870	640370	1.42	4	639870	640370	4.36	4	639870	640370	7.28
14	25	0.261568		4	640370	640870	0.16	4	640370	640870	5.1	4	640370	640870	1.64
15	25	-12.5897		4	640870	641370	0	4	640870	641370	4.9	4	640870	641370	1.54
16	25	-2.13232		4	641370	641870	9.48	4	641370	641870	6.36	4	641370	641870	1.98
17	25	-2.8512		4	643708	644208	0	4	643708	644208	0	4	643708	644208	0.8
18	25	-0.658651		4	644208	644708	0	4	644208	644708	0	4	644208	644708	0
19	25	-9.80101		4	644708	645208	0	4	644708	645208	0	4	644708	645208	0
20	25	9.07443		4	645208	645708	0	4	645208	645708	0	4	645208	645708	0
21	25	7.84094		4	645708	646208	0	4	645708	646208	0	4	645708	646208	0
22	25	-16.4736		4	646208	646708	0.216	4	646208	646708	0.8	4	646208	646708	0.116
23	25	-7.12413		4	646708	647208	1.832	4	646708	647208	0	4	646708	647208	0.684
24	25	55.2311		4	647208	647708	1.568	4	647208	647708	0	4	647208	647708	0
0	26	-3.05639		4	647708	648208	2.096	4	647708	648208	0	4	647708	648208	0
1	26	-1.48883		4	648208	648708	3.888	4	648208	648708	0.116	4	648208	648708	0
2	26	-6.56184		4	648708	649208	0	4	648708	649208	0.684	4	648708	649208	0
3	26	-1.5334		4	649208	649708	0	4	649208	649708	0	4	649208	649708	0
4	26	-3.34915		4	649708	650208	0	4	649708	650208	0	4	649708	650208	0.632
5	26	-2.85515		4	650208	650708	0	4	650208	650708	0	4	650208	650708	0.168
6	26	2.54826		4	650708	651208	0.8	4	650708	651208	0	4	650708	651208	0
7	26	2.00826		4	651208	651708	0	4	651208	651708	0	4	651208	651708	0
8	26	3.81332		4	651708	652208	0	4	651708	652208	0	4	651708	652208	0
9	26	-3.27159		4	652208	652708	0	4	652208	652708	0	4	652208	652708	0
10	26	-1.97738		4	652708	653208	0	4	652708	653208	0	4	652708	653208	0
11	26	12.1032		4	653208	653708	0	4	653208	653708	0	4	653208	653708	0
12	26	1.36126		4	653708	654208	0	4	653708	654208	0	4	653708	654208	0
13	26	1.8606		4	654208	654708	0	4	654208	654708	0	4	654208	654708	0
14	26	-2.17042		4	654708	655208	0.2	4	654708	655208	0	4	654708	655208	0
15	26	-1.92119		4	655208	655708	0	4	655208	655708	0	4	655208	655708	0
16	26	-4.43312		4	655708	656208	0	4	655708	656208	0	4	655708	656208	0
17	26	0.456004		4	656208	656708	0	4	656208	656708	0	4	656208	656708	0
18	26	-11.1335		4	656708	657208	0	4	656708	657208	0	4	656708	657208	0
19	26	-3.56378		4	657208	657708	0	4	657208	657708	0	4	657208	657708	0
20	26	-2.08108		4	657708	658208	0	4	657708	658208	0	4	657708	658208	0
21	26	-0.00629188		4	658208	658708	0	4	658208	658708	0	4	658208	658708	0
22	26	-11.1325		4	658708	659208	0	4	658708	659208	0	4	658708	659208	0.516
23	26	3.22409		4	659208	659708	0	4	659208	659708	0	4	659208	659708	0.284
24	26	5.53025		4	659708	660208	0	4	659708	660208	0	4	659708	660208	0.616
25	26	-19.5499		4	660208	660708	0	4	660208	660708	0	4	660208	660708	0.184
0	27	0.989698		4	660708	661208	0	4	660708	661208	0	4	660708	661208	0
1	27	6.08071		4	661208	661708	0	4	661208	661708	0	4	661208	661708	0
2	27	1.73104		4	661708	662208	0	4	661708	662208	0	4	661708	662208	0
3	27	1.12181		4	662208	662708	0	4	662208	662708	0	4	662208	662708	0
4	27	-1.3145		4	662708	663208	0	4	662708	663208	0	4	662708	663208	0
5	27	0.761385		4	663208	663708	0	4	663208	663708	0	4	663208	663708	0
6	27	1.7697		4	663708	664208	0	4	663708	664208	0	4	663708	664208	0
7	27	-6.03219		4	664208	664708	0	4	664208	664708	0	4	664208	664708	0.716
8	27	-6.38161		4	682834	683334	68.384	4	682834	683334	110.772	4	682834	683334	29.224
9	27	1.38095		4	683334	683834	60.112	4	683334	683834	76.056	4	683334	683834	32.96
10	27	-0.399233		4	683834	684334	48.62	4	683834	684334	58.676	4	683834	684334	25.236
11	27	-7.72771		4	684334	684834	45.332	4	684334	684834	64.324	4	684334	684834	18.524
12	27	-0.815567		4	684834	685334	28.044	4	684834	685334	62.504	4	684834	685334	17.476
13	27	-6.75082		4	685334	685834	0	4	685334	685834	2.196	4	685334	685834	0.4
14	27	-4.08089		4	685834	686334	15.4	4	685834	686334	39.9	4	685834	686334	11.664
15	27	-10.4446		4	686334	686834	0	4	686334	686834	0	4	686334	686834	1.536
16	27	3.87722		4	686834	687334	0.868	4	686834	687334	0	4	686834	687334	0.064
17	27	0.867184		4	687334	687834	0.232	4	687334	687834	0	4	687334	687834	0
18	27	-4.74993		4	687834	688334	0.168	4	687834	688334	0	4	687834	688334	0
19	27	0.204232		4	688334	688834	0.7	4	688334	688834	0	4	688334	688834	1.6
20	27	14.1565		4	688834	689334	4.284	4	688834	689334	16.44	4	688834	689334	8.996
21	27	6.38044		4	689334	689834	29.54	4	689334	689834	49.828	4	689334	689834	45.224
22	27	-4.47001		4	689834	690334	20.828	4	689834	690334	33.464	4	689834	690334	52.488
23	27	-19.4858		4	690334	690834	40.232	4	690334	690834	51.08	4	690334	690834	59.684
24	27	1.75445		4	690834	691334	20.42	4	690834	691334	38.288	4	690834	691334	43.012
25	27	-11.8738		4	691334	691834	27.312	4	691334	691834	47.588	4	691334	691834	85.272
26	27	-38.8927		4	691834	692334	30.612	4	691834	692334	68.94	4	691834	692334	86.2
0	28	4.44081		4	692334	692834	18.668	4	692334	692834	15.824	4	692334	692834	10.636
1	28	-4.17447		4	692834	693334	13.516	4	692834	693334	25.452	4	692834	693334	19.7
2	28	-4.48445		4	693334	693834	9.232	4	693334	693834	22.2	4	693334	693834	5.464
3	28	3.78765		4	693834	694334	7.928	4	693834	694334	16.988	4	693834	694334	4.536
4	28	-0.688536		4	694334	694834	5.46	4	694334	694834	16.584	4	694334	694834	9.896
5	28	0.0651732		4	694834	695334	13.544	4	694834	695334	26.828	4	694834	695334	41.704
6	28	-5.78505		4	695334	695834	34.924	4	695334	695834	72.472	4	695334	695834	60.792
7	28	9.4289		4	695834	696334	7.832	4	695834	696334	11.392	4	695834	696334	13.38
8	28	-5.84244		4	696334	696834	10.772	4	696334	696834	15.78	4	696334	696834	14.856
9	28	-0.993226		4	696834	697334	4.3	4	696834	697334	11.98	4	696834	697334	12.416
10	28	-3.95109		4	697334	697834	34.856	4	697334	697834	55.22	4	697334	697834	40.784
11	28	-2.77442		4	697834	698334	21.248	4	697834	698334	34.832	4	697834	698334	20.104
12	28	3.19861		4	698334	698834	13.58	4	698334	698834	19.248	4	698334	698834	4.868
13	28	0.959414		4	698834	699334	12.844	4	698834	699334	15.144	4	698834	699334	10.832
14	28	3.78008		4	699334	699834	2.872	4	699334	699834	4.236	4	699334	699834	9.568
15	28	-5.51934		4	699834	700334	8.436	4	699834	700334	11.568	4	699834	700334	8.868
16	28	-1.85374		4	700334	700834	5.44	4	700334	700834	9.104	4	700334	700834	3.828
17	28	-3.96482		4	700834	701334	7.656	4	700834	701334	8.692	4	700834	701334	3.528
18	28	3.99729		4	701334	701834	6.732	4	701334	701834	12.08	4	701334	701834	3.232
19	28	2.14266		4	701834	702334	0.264	4	701834	702334	8.12	4	701834	702334	3.636
20	28	2.43692		4	702334	702834	4.244	4	702334	702834	7.648	4	702334	702834	4.768
21	28	-4.10955		4	702834	703334	8.304	4	702834	703334	22.716	4	702834	703334	6.744
22	28	15.8241		4	703334	703834	5.652	4	703334	703834	11.64	4	703334	703834	6.456
23	28	-9.60227		4	703834	704334	1.536	4	703834	704334	15.836	4	703834	704334	6.668
24	28	-3.88797		4	704334	704834	2.568	4	704334	704834	8.452	4	704334	704834	5.94
25	28	-2.26124		4	704834	705334	0.696	4	704834	705334	8.536	4	704834	705334	3.388
26	28	0.775501		4	705334	705834	0	4	705334	705834	3.068	4	705334	705834	3.336
27	28	91.2307		4	705834	706334	2.744	4	705834	706334	14.068	4	705834	706334	9.216
0	29	-1.87891		4	706334	706834	2.392	4	706334	706834	10.92	4	706334	706834	8.856
1	29	-7.75242		4	706834	707334	6.536	4	706834	707334	18.836	4	706834	707334	6.664
2	29	-1.1091		4	707334	707834	5.828	4	707334	707834	12.68	4	707334	707834	5.5
3	29	13.0435		4	707834	708334	1.068	4	707834	708334	5.872	4	707834	708334	3.732
4	29	4.32501		4	708334	708834	6.008	4	708334	708834	11.408	4	708334	708834	7.476
5	29	-0.847948		4	708834	709334	17.328	4	708834	709334	17.564	4	708834	709334	5.288
6	29	-0.722416		4	709334	709834	13.832	4	709334	709834	16.316	4	709334	709834	6.236
7	29	-0.469014		4	709834	710334	23.744	4	709834	710334	14.952	4	709834	710334	2.568
8	29	4.99432		4	710334	710834	8.324	4	710334	710834	10.788	4	710334	710834	5.696
9	29	-9.05763		4	710834	711334	2.604	4	710834	711334	5.212	4	710834	711334	4.212
10	29	-6.51921		4	711334	711834	8.496	4	711334	711834	10.488	4	711334	711834	9.032
11	29	-8.35956		4	711834	712334	5.548	4	711834	712334	20.564	4	711834	712334	6.728
12	29	-2.23257		4	712334	712834	3.852	4	712334	712834	12.168	4	712334	712834	1.392
13	29	2.10494		4	712834	713334	1.168	4	712834	713334	2.172	4	712834	713334	1.876
14	29	-7.03485		4	713334	713834	5.028	4	713334	713834	9.924	4	713334	713834	9.068
15	29	-9.43152		4	713834	714334	0.336	4	713834	714334	18	4	713834	714334	5.856
16	29	3.32881		4	714334	714834	9.588	4	714334	714834	15.308	4	714334	714834	9.012
17	29	6.66533		4	714834	715334	5.676	4	714834	715334	9.164	4	714834	715334	5.096
18	29	8.5669		4	715334	715834	3.088	4	715334	715834	7.348	4	715334	715834	1.896
19	29	3.31887		4	715834	716334	11.824	4	715834	716334	14.032	4	715834	716334	5.168
20	29	0.996965		4	716334	716834	10.488	4	716334	716834	13.224	4	716334	716834	7.7
21	29	2.83187		4	716834	717334	0	4	716834	717334	4.528	4	716834	717334	2.404
22	29	-13.7773		4	717334	717834	2.368	4	717334	717834	3.668	4	717334	717834	4.96
23	29	-4.26431		4	717834	718334	2.832	4	717834	718334	8.372	4	717834	718334	4.708
24	29	0.353837		4	718334	718834	4.652	4	718334	718834	6.636	4	718334	718834	5.932
25	29	-12.3406		4	718834	719334	15.624	4	718834	719334	8.56	4	718834	719334	4.532
26	29	-16.4177		4	719334	719834	4.108	4	719334	719834	18.712	4	719334	719834	8.244
27	29	-9.74995		4	719834	720334	35.548	4	719834	720334	35.904	4	719834	720334	12.072
28	29	94.1809		4	720334	720834	7.168	4	720334	720834	10.324	4	720334	720834	6.916
0	30	-2.19403		4	720834	721334	3.336	4	720834	721334	5.764	4	720834	721334	4.9
1	30	-3.49535		4	721334	721834	4.012	4	721334	721834	8.3	4	721334	721834	8.076
2	30	0.433241		4	721834	722334	13.964	4	721834	722334	16.416	4	721834	722334	8.292
3	30	-3.75734		4	722334	722834	8.732	4	722334	722834	12.784	4	722334	722834	8.168
4	30	1.34427		4	722834	723334	5.456	4	722834	723334	9.632	4	722834	723334	4.704
5	30	5.86031		4	723334	723834	3.376	4	723334	723834	12.248	4	723334	723834	6.724
6	30	-1.54992		4	723834	724334	11.964	4	723834	724334	9.26	4	723834	724334	8.236
7	30	2.43668		4	724334	724834	4.604	4	724334	724834	10.268	4	724334	724834	5.632
8	30	2.80285		4	724834	725334	2.224	4	724834	725334	11.692	4	724834	725334	3.1
9	30	-6.8544		4	725334	725834	3.288	4	725334	725834	19.32	4	725334	725834	9.572
10	30	0.473946		4	725834	726334	13.092	4	725834	726334	23.94	4	725834	726334	10.96
11	30	-5.08447		4	726334	726834	5.688	4	726334	726834	8.808	4	726334	726834	7.868
12	30	2.75081		4	726834	727334	2.416	4	726834	727334	5.692	4	726834	727334	6.268
13	30	0.893386		4	727334	727834	9.552	4	727334	727834	55.14	4	727334	727834	24.312
14	30	7.25783		4	727834	728334	7.732	4	727834	728334	11.664	4	727834	728334	12.86
15	30	3.71093		4	728334	728834	1.168	4	728334	728834	9.972	4	728334	728834	6.828
16	30	4.37291		4	728834	729334	4.164	4	728834	729334	17.664	4	728834	729334	10.112
17	30	-1.08696		4	729334	729834	5.068	4	729334	729834	11.7	4	729334	729834	10.36
18	30	6.17553		4	729834	730334	35.308	4	729834	730334	92.48	4	729834	730334	58.712
19	30	-0.617589		4	730334	730834	25.804	4	730334	730834	56.692	4	730334	730834	40.44
20	30	-7.02662		4	730834	731334	98.02	4	730834	731334	196.468	4	730834	731334	97.136
21	30	4.01095		4	731334	731834	52.26	4	731334	731834	98.324	4	731334	731834	42.636
22	30	-0.164251		4	731834	732334	106.124	4	731834	732334	180.024	4	731834	732334	93.572
23	30	11.9364		4	732334	732834	141.996	4	732334	732834	208.924	4	732334	732834	121.136
24	30	10.4804		4	732834	733334	70.048	4	732834	733334	99.796	4	732834	733334	56.416
25	30	14.5698		4	733334	733834	130.412	4	733334	733834	207.36	4	733334	733834	95.612
26	30	0.28938		4	733834	734334	135.22	4	733834	734334	253.364	4	733834	734334	110.456
27	30	-2.46518		4	734334	734834	172.028	4	734334	734834	284.408	4	734334	734834	189.16
28	30	3.28013		4	734834	735334	98.692	4	734834	735334	202.324	4	734834	735334	135.616
29	30	151.952		4	735334	735834	48.688	4	735334	735834	136.764	4	735334	735834	108.408
0	31	2.45791		4	735834	736334	176.832	4	735834	736334	321.984	4	735834	736334	272.856
1	31	4.73339		4	736334	736834	115.448	4	736334	736834	205.896	4	736334	736834	169.576
2	31	1.15244		4	736834	737334	106.02	4	736834	737334	179.484	4	736834	737334	153.728
3	31	-1.23676		4	737334	737834	83.98	4	737334	737834	156.724	4	737334	737834	86.468
4	31	-2.89826		4	737834	738334	6.052	4	737834	738334	8.512	4	737834	738334	0.928
5	31	-2.48243		4	738334	738834	197.192	4	738334	738834	368.792	4	738334	738834	208.82
6	31	4.88329		4	738834	739334	159.012	4	738834	739334	327.248	4	738834	739334	184.848
7	31	3.50216		4	739334	739834	97.18	4	739334	739834	221.084	4	739334	739834	171.244
8	31	-2.16104		4	739834	740334	4.476	4	739834	740334	6.888	4	739834	740334	11.924
9	31	2.77487		4	740334	740834	35.744	4	740334	740834	47.504	4	740334	740834	29.204
10	31	-1.00455		4	740834	741334	202.18	4	740834	741334	375.76	4	740834	741334	235.292
11	31	-5.74434		4	741334	741834	242.08	4	741334	741834	266.312	4	741334	741834	160.456
12	31	-0.0612424		4	741834	742334	196.312	4	741834	742334	199.624	4	741834	742334	110.5
13	31	7.52532		4	742334	742834	14.104	4	742334	742834	22.476	4	742334	742834	16.292
14	31	0.77721		4	742834	743334	314.2	4	742834	743334	410.552	4	742834	743334	208.844
15	31	-6.68128		4	743334	743834	282.516	4	743334	743834	461.34	4	743334	743834	221.036
16	31	4.29419		4	743834	744334	283.912	4	743834	744334	514.708	4	743834	744334	225.784
17	31	5.53888		4	744334	744834	369.1	4	744334	744834	566.5	4	744334	744834	288.128
18	31	4.79104		4	744834	745334	297.784	4	744834	745334	395.272	4	744834	745334	257.324
19	31	-6.38319		4	745334	745834	411.644	4	745334	745834	539.42	4	745334	745834	217.184
20	31	2.33995		4	745834	746334	329.096	4	745834	746334	492.948	4	745834	746334	257.396
21	31	7.71588		4	746334	746834	262.284	4	746334	746834	454.632	4	746334	746834	275.156
22	31	0.112562		4	746834	747334	311.052	4	746834	747334	497.396	4	746834	747334	262.508
23	31	6.86077		4	747334	747834	276.872	4	747334	747834	501.148	4	747334	747834	190.948
24	31	7.1394		4	747834	748334	189.988	4	747834	748334	329.34	4	747834	748334	200.18
25	31	6.56542		4	748334	748834	155.28	4	748334	748834	335.768	4	748334	748834	233.808
26	31	3.10599		4	748834	749334	141.46	4	748834	749334	318.776	4	748834	749334	224.188
27	31	7.21736		4	749334	749834	249.112	4	749334	749834	413.996	4	749334	749834	215.132
28	31	-4.62925		4	749834	750334	195.66	4	749834	750334	258.024	4	749834	750334	193.092
29	31	10.9626		4	750334	750834	224.664	4	750334	750834	385.992	4	750334	750834	239.716
30	31	-3.69482		4	750834	751334	386.976	4	750834	751334	612.208	4	750834	751334	233.144
0	32	5.99228		4	751334	751834	193.464	4	751334	751834	338.408	4	751334	751834	201.972
1	32	1.66941		4	751834	752334	403.252	4	751834	752334	462.444	4	751834	752334	161.68
2	32	-3.049		4	752334	752834	267.192	4	752334	752834	370.716	4	752334	752834	116.3
3	32	-1.9598		4	752834	753334	303.076	4	752834	753334	499.832	4	752834	753334	124.616
4	32	2.22819		4	753334	753834	304.436	4	753334	753834	533.596	4	753334	753834	130.988
5	32	-0.526326		4	753834	754334	10.532	4	753834	754334	24.324	4	753834	754334	4.864
6	32	2.93807		4	800059	800559	0	4	800059	800559	1.664	4	800059	800559	1.164
7	32	1.99364		4	800559	801059	0.844	4	800559	801059	11.682	4	800559	801059	52.916
8	32	10.9661		4	801059	801559	9.128	4	801059	801559	27.416	4	801059	801559	27.52
9	32	1.66779		4	801559	802059	42.23	4	801559	802059	108.578	4	801559	802059	58.788
10	32	6.69858		4	802059	802559	71.306	4	802059	802559	122.656	4	802059	802559	64.1
11	32	-3.70526		4	802559	803059	45.756	4	802559	803059	91.32	4	802559	803059	54.822
12	32	-2.76005		4	803059	803559	68.722	4	803059	803559	84.664	4	803059	803559	41.556
13	32	5.5364		4	803559	804059	20.538	4	803559	804059	54.408	4	803559	804059	29.658
14	32	4.86207		4	804059	804559	50.854	4	804059	804559	81.478	4	804059	804559	56.716
15	32	8.85264		4	804559	805059	60.638	4	804559	805059	113.342	4	804559	805059	57.896
16	32	-1.88942		4	805059	805559	6.956	4	805059	805559	15.372	4	805059	805559	3.828
17	32	4.92934		4	805559	806059	43.58	4	805559	806059	80.854	4	805559	806059	34.504
18	32	4.55533		4	806059	806559	105.322	4	806059	806559	200.006	4	806059	806559	60.694
19	32	-9.93685		4	806559	807059	122.108	4	806559	807059	178.548	4	806559	807059	78.382
20	32	6.00831		4	807059	807559	145.626	4	807059	807559	158.4	4	807059	807559	77.146
21	32	5.82083		4	807559	808059	81.69	4	807559	808059	161.108	4	807559	808059	35.864
22	32	1.37832
23	32	3.37767
24	32	3.0214
25	32	12.4567
26	32	17.973
27	32	13.9481
28	32	-7.51366
29	32	-4.49639
30	32	-31.4433
31	32	44.5779
0	33	4.40873
1	33	-0.112137
2	33	3.45391
3	33	4.11812
4	33	1.82478
5	33	0.875241
6	33	4.90405
7	33	2.85554
8	33	0.503972
9	33	9.12792
10	33	6.43754
11	33	0.52169
12	33	2.05359
13	33	3.37092
14	33	12.0222
15	33	4.46991
16	33	9.76089
17	33	11.6952
18	33	10.6118
19	33	-6.39075
20	33	5.92882
21	33	-0.0743479
22	33	-1.86661
23	33	2.76075
24	33	5.54767
25	33	13.8453
26	33	4.03506
27	33	0.0619351
28	33	-1.02362
29	33	-9.44358
30	33	-1.01953
31	33	1.17149
32	33	-27.775
0	34	-0.789711
1	34	0.704386
2	34	-2.06688
3	34	0.835024
4	34	0.316941
5	34	-1.84629
6	34	1.52518
7	34	1.26587
8	34	1.76253
9	34	-4.23329
10	34	-1.39877
11	34	3.00645
12	34	0.16718
13	34	-0.398824
14	34	-2.34813
15	34	8.24195
16	34	-4.24378
17	34	2.02661
18	34	1.8914
19	34	-5.5845
20	34	1.66177
21	34	9.38454
22	34	9.44683
23	34	-4.646
24	34	6.90964
25	34	6.55532
26	34	1.7516
27	34	4.85526
28	34	3.3948
29	34	-19.3883
30	34	-5.79903
31	34	-19.1274
32	34	-25.7744
33	34	29.218
0	35	0.165471
1	35	-3.85394
2	35	5.57525
3	35	10.9134
4	35	1.63574
5	35	4.46847
6	35	1.21185
7	35	10.5046
8	35	-1.31917
9	35	-1.04301
10	35	-1.49493
11	35	6.5417
12	35	12.8125
13	35	2.19752
14	35	-0.792074
15	35	6.2023
16	35	4.8516
17	35	5.52545
18	35	-2.64168
19	35	-5.85856
20	35	5.94158
21	35	7.59292
22	35	6.6594
23	35	0.0637549
24	35	5.75318
25	35	-5.95485
26	35	11.0003
27	35	-1.54685
28	35	-1.37665
29	35	-4.58937
30	35	5.40561
31	35	-11.401
32	35	-15.1006
33	35	-14.5307
34	35	102.71
0	36	0.4578
1	36	2.81755
2	36	1.35801
3	36	-1.06347
4	36	-8.0616
5	36	3.63502
6	36	3.3946
7	36	-2.74262
8	36	4.98237
9	36	-3.56403
10	36	3.85085
11	36	-3.11472
12	36	3.03818
13	36	-3.54118
14	36	-0.533414
15	36	0.00156736
16	36	8.82515
17	36	3.17993
18	36	3.83502
19	36	16.2156
20	36	-5.59064
21	36	2.67505
22	36	0.983383
23	36	-1.22418
24	36	-0.644695
25	36	-1.40586
26	36	-6.30113
27	36	8.06429
28	36	0.370308
29	36	-14.5921
30	36	-0.566453
31	36	-1.5827
32	36	-6.77126
33	36	9.31063
34	36	-26.1062
35	36	25.5834
0	37	-0.0353755
1	37	2.22018
2	37	2.03541
3	37	8.20162
4	37	-0.536487
5	37	1.40075
6	37	8.85092
7	37	6.03079
8	37	-0.10607
9	37	1.50673
10	37	1.15973
11	37	1.00994
12	37	0.0439283
13	37	5.01383
14	37	1.55624
15	37	7.04897
16	37	-0.588041
17	37	5.05362
18	37	2.99284
19	37	-2.21392
20	37	1.12849
21	37	3.44522
22	37	16.4572
23	37	0.659276
24	37	0.220964
25	37	1.05069
26	37	-5.6955
27	37	-5.49971
28	37	-10.7767
29	37	-12.5919
30	37	-4.27864
31	37	-7.86569
32	37	-15.9048
33	37	3.50968
34	37	0.0224708
35	37	-13.1643
36	37	78.1238
0	38	5.0873
1	38	6.15341
2	38	2.6462
3	38	1.24806
4	38	4.77092
5	38	4.7085
6	38	-0.113776
7	38	3.77412
8	38	4.64737
9	38	1.21321
10	38	21.3062
11	38	2.38183
12	38	0.79497
13	38	2.38248
14	38	-1.25014
15	38	-9.35326
16	38	-3.49952
17	38	7.82629
18	38	5.64964
19	38	-7.5785
20	38	2.36922
21	38	21.1763
22	38	2.50937
23	38	6.28417
24	38	3.18578
25	38	-3.91402
26	38	-2.01031
27	38	-3.27784
28	38	-8.48817
29	38	-1.34032
30	38	-4.14041
31	38	-2.65098
32	38	-5.55692
33	38	-2.98561
34	38	-2.31738
35	38	4.74429
36	38	-24.701
37	38	-67.2678
0	39	2.48523
1	39	7.57216
2	39	6.04825
3	39	-2.36895
4	39	5.93294
5	39	0.91868
6	39	-2.08627
7	39	3.47759
8	39	0.76097
9	39	-0.159978
10	39	-0.3547
11	39	-9.0469
12	39	-2.30343
13	39	4.37867
14	39	-6.17781
15	39	-5.57221
16	39	0.172913
17	39	0.445271
18	39	-3.28699
19	39	-3.42659
20	39	-4.75808
21	39	8.92713
22	39	-3.06028
23	39	-4.54764
24	39	-3.22355
25	39	2.31035
26	39	-2.37753
27	39	13.5971
28	39	-3.51342
29	39	-10.9579
30	39	-17.7244
31	39	-12.3113
32	39	-3.49382
33	39	-12.1286
34	39	-15.6155
35	39	-19.0878
36	39	-32.5979
37	39	-47.6473
38	39	-67.5912
0	40	0.425384
1	40	-0.738811
2	40	1.26266
3	40	-2.66331
4	40	-1.0066
5	40	-0.471395
6	40	4.89312
7	40	1.57153
8	40	1.66041
9	40	0.878337
10	40	3.42851
11	40	3.99618
12	40	5.42252
13	40	0.0836493
14	40	5.08176
15	40	9.36857
16	40	0.27228
17	40	4.85184
18	40	-0.653005
19	40	0.14611
20	40	0.792383
21	40	2.53731
22	40	-1.36529
23	40	0.771958
24	40	1.62523
25	40	0.408626
26	40	4.01832
27	40	3.70581
28	40	1.43323
29	40	-2.20739
30	40	-7.00447
31	40	-0.787923
32	40	-5.12454
33	40	10.5158
34	40	5.53829
35	40	-2.41679
36	40	-18.2643
37	40	-19.6201
38	40	-19.7893
39	40	167.299
0	41	0.34065
1	41	-1.33398
2	41	2.34345
3	41	1.20868
4	41	-0.0417365
5	41	1.52035
6	41	2.03714
7	41	4.08018
8	41	11.5054
9	41	-6.37603
10	41	7.48382
11	41	3.61438
12	41	4.92636
13	41	0.189663
14	41	0.821825
15	41	9.55777
16	41	3.37269
17	41	-0.0483288
18	41	4.89025
19	41	2.89473
20	41	2.39231
21	41	1.89372
22	41	-3.76174
23	41	-0.747922
24	41	5.52329
25	41	-1.82167
26	41	7.81302
27	41	-1.58222
28	41	-3.04235
29	41	2.46674
30	41	4.88497
31	41	5.00095
32	41	-7.82113
33	41	11.8093
34	41	5.87289
35	41	-8.98382
36	41	-0.757148
37	41	-23.5262
38	41	-0.875283
39	41	3.8189
40	41	49.5794
0	42	0.315086
1	42	1.88357
2	42	1.74433
3	42	-0.921677
4	42	-1.77265
5	42	-1.34824
6	42	3.15684
7	42	0.386225
8	42	0.437527
9	42	-0.343219
10	42	-3.07576
11	42	-5.3503
12	42	3.99926
13	42	-7.28138
14	42	3.04891
15	42	10.2355
16	42	12.4523
17	42	13.2387
18	42	6.79709
19	42	-2.99341
20	42	2.97794
21	42	11.8303
22	42	4.07444
23	42	-3.54903
24	42	2.58439
25	42	8.82975
26	42	-1.03339
27	42	5.59094
28	42	-7.09329
29	42	-12.6618
30	42	-5.38162
31	42	-9.00738
32	42	-12.1177
33	42	-9.60829
34	42	-5.02698
35	42	-12.6049
36	42	0.269266
37	42	-7.76314
38	42	-12.2227
39	42	-14.2078
40	42	-9.69896
41	42	69.6401
0	43	-1.92295
1	43	-2.0253
2	43	3.45714
3	43	2.03475
4	43	2.20276
5	43	0.65708
6	43	7.68213
7	43	1.27118
8	43	1.78608
9	43	-2.72922
10	43	1.85827
11	43	-2.21493
12	43	-4.19517
13	43	-5.48203
14	43	-0.764437
15	43	2.17815
16	43	-5.56258
17	43	5.18185
18	43	11.0007
19	43	9.9417
20	43	-1.40853
21	43	1.86944
22	43	-7.35495
23	43	3.6392
24	43	2.64513
25	43	6.57041
26	43	3.84142
27	43	-2.38139
28	43	2.96779
29	43	-1.95753
30	43	-1.36437
31	43	5.15278
32	43	7.00648
33	43	4.39831
34	43	16.2748
35	43	11.7021
36	43	-1.28975
37	43	8.48692
38	43	-8.65838
39	43	7.39041
40	43	1.1626
41	43	-18.515
42	43	66.6867
0	44	-3.52042
1	44	-3.67047
2	44	-6.3743
3	44	-1.91322
4	44	-3.97174
5	44	-3.81489
6	44	-4.25622
7	44	-3.06091
8	44	-0.965613
9	44	-1.58065
10	44	-3.76112
11	44	1.48256
12	44	-5.63278
13	44	-0.919098
14	44	-0.419044
15	44	-1.97887
16	44	-9.0469
17	44	7.1867
18	44	-1.88126
19	44	16.159
20	44	-6.6421
21	44	-2.24954
22	44	-11.142
23	44	-11.598
24	44	-7.18599
25	44	2.01065
26	44	-2.53071
27	44	-10.3306
28	44	-5.91038
29	44	-0.0155884
30	44	-7.51487
31	44	-4.97096
32	44	-6.37727
33	44	-10.027
34	44	4.4836
35	44	-10.5551
36	44	-15.7703
37	44	-6.43982
38	44	-0.172607
39	44	-18.5866
40	44	-27.9404
41	44	-17.8765
42	44	-68.0782
43	44	6.58328
0	45	-0.0665466
1	45	-1.18843
2	45	4.78493
3	45	6.73428
4	45	-3.45594
5	45	0.205567
6	45	-1.6742
7	45	5.43792
8	45	4.89585
9	45	6.27203
10	45	9.05037
11	45	10.0689
12	45	2.42742
13	45	-0.641969
14	45	-1.07777
15	45	4.12783
16	45	-0.560402
17	45	-0.826655
18	45	7.01485
19	45	-0.391271
20	45	-0.171081
21	45	2.54955
22	45	8.66313
23	45	3.1385
24	45	5.28409
25	45	-2.01688
26	45	0.469293
27	45	0.639555
28	45	2.65418
29	45	0.0618618
30	45	2.69222
31	45	4.35417
32	45	-1.13368
33	45	-0.980421
34	45	-1.84969
35	45	-3.7367
36	45	0.657763
37	45	-5.1227
38	45	0.405879
39	45	-15.9997
40	45	4.03991
41	45	-3.82291
42	45	-25.0372
43	45	-5.13165
44	45	106.679
0	46	-2.3441
1	46	-1.22581
2	46	-0.138568
3	46	1.14213
4	46	7.29618
5	46	-1.02267
6	46	2.05177
7	46	6.37844
8	46	-1.16374
9	46	-7.1117
10	46	-1.94861
11	46	-3.20551
12	46	7.20775
13	46	3.35202
14	46	-0.651216
15	46	4.12102
16	46	2.61187
17	46	3.71565
18	46	-0.203707
19	46	-3.80092
20	46	5.70087
21	46	6.94364
22	46	3.61723
23	46	8.94035
24	46	4.50867
25	46	6.00213
26	46	2.45864
27	46	11.5941
28	46	-3.84814
29	46	-5.04255
30	46	7.24313
31	46	7.29489
32	46	6.16111
33	46	1.09354
34	46	2.04881
35	46	11.5377
36	46	-2.17471
37	46	-4.09425
38	46	-1.28106
39	46	-1.21146
40	46	-2.67712
41	46	1.6072
42	46	-2.5164
43	46	-1.47574
44	46	-30.9664
45	46	133.973
0	47	0.904774
1	47	4.74751
2	47	3.66049
3	47	5.79086
4	47	2.72639
5	47	4.61424
6	47	4.62216
7	47	-0.694748
8	47	7.38712
9	47	-4.83054
10	47	2.87443
11	47	-2.14047
12	47	4.21602
13	47	3.06673
14	47	1.98139
15	47	2.96836
16	47	10.9826
17	47	1.37336
18	47	4.07214
19	47	13.7387
20	47	1.46704
21	47	8.38358
22	47	1.18919
23	47	-5.15048
24	47	5.36125
25	47	4.86949
26	47	16.9712
27	47	-0.0860247
28	47	1.18719
29	47	5.17582
30	47	0.285032
31	47	5.64001
32	47	-0.814211
33	47	5.14652
34	47	0.990538
35	47	12.9701
36	47	-6.89431
37	47	3.49827
38	47	14.2119
39	47	-7.41752
40	47	-4.7369
41	47	2.24653
42	47	-17.1471
43	47	21.9504
44	47	-25.6896
45	47	-3.9119
46	47	26.8869
0	48	1.238
1	48	2.93282
2	48	2.83386
3	48	4.78951
4	48	5.53931
5	48	0.70173
6	48	3.54613
7	48	-1.13549
8	48	1.70894
9	48	2.91287
10	48	0.8685
11	48	-0.915529
12	48	0.92697
13	48	7.9223
14	48	6.72549
15	48	7.79491
16	48	4.91083
17	48	7.72702
18	48	1.69132
19	48	3.34565
20	48	4.45788
21	48	5.65304
22	48	5.57911
23	48	2.61605
24	48	7.35162
25	48	13.9945
26	48	10.5816
27	48	4.14526
28	48	8.20014
29	48	2.56686
30	48	4.50068
31	48	6.90167
32	48	12.0885
33	48	11.9846
34	48	4.96309
35	48	12.9447
36	48	10.6716
37	48	0.701749
38	48	1.48294
39	48	-4.88289
40	48	5.04279
41	48	0.456718
42	48	-8.98678
43	48	8.33088
44	48	-6.12006
45	48	-8.35771
46	48	0.367036
47	48	27.6574
0	49	-4.54684
1	49	-2.51254
2	49	1.63915
3	49	-1.21439
4	49	2.76755
5	49	-1.28355
6	49	5.92058
7	49	0.220062
8	49	-2.67704
9	49	15.8866
10	49	-0.50861
11	49	-1.25627
12	49	10.3849
13	49	4.58105
14	49	6.67254
15	49	0.531066
16	49	10.7867
17	49	1.78757
18	49	7.28395
19	49	1.27096
20	49	3.30405
21	49	5.97453
22	49	9.36249
23	49	10.1643
24	49	-0.0317339
25	49	6.20375
26	49	3.20723
27	49	3.49548
28	49	-0.954776
29	49	3.44648
30	49	2.88868
31	49	0.944686
32	49	3.49942
33	49	6.08839
34	49	2.1177
35	49	3.05061
36	49	1.50972
37	49	2.7113
38	49	9.941
39	49	12.0819
40	49	9.22582
41	49	2.66374
42	49	18.2191
43	49	5.35959
44	49	-12.7173
45	49	9.77825
46	49	-3.81945
47	49	9.04895
48	49	73.4629
0	50	2.48187
1	50	0.131196
2	50	1.17892
3	50	1.27078
4	50	7.09956
5	50	0.540462
6	50	5.7751
7	50	0.843321
8	50	-0.892137
9	50	-1.39813
10	50	0.147785
11	50	-4.79115
12	50	0.659617
13	50	6.8306
14	50	8.20189
15	50	-0.0931421
16	50	4.19724
17	50	5.18408
18	50	0.354599
19	50	-0.331193
20	50	11.2702
21	50	-2.57701
22	50	1.9716
23	50	0.950655
24	50	9.12691
25	50	2.91059
26	50	9.321
27	50	3.51999
28	50	10.066
29	50	-1.46263
30	50	4.72385
31	50	7.94191
32	50	2.94348
33	50	0.349736
34	50	0.0953695
35	50	11.8833
36	50	7.64967
37	50	1.30735
38	50	2.68635
39	50	-8.79552
40	50	-0.978636
41	50	10.9073
42	50	-3.95903
43	50	-1.841
44	50	-11.3653
45	50	3.31402
46	50	4.67613
47	50	-0.707242
48	50	6.55971
49	50	3.8692
0	51	1.51611
1	51	6.51438
2	51	2.41276
3	51	4.99598
4	51	6.66714
5	51	-0.196886
6	51	3.29149
7	51	1.61696
8	51	4.54991
9	51	-1.93175
10	51	5.51211
11	51	-1.34584
12	51	3.47041
13	51	3.29595
14	51	0.0515958
15	51	-2.17472
16	51	4.00883
17	51	5.67728
18	51	3.90831
19	51	10.7995
20	51	10.0475
21	51	6.3706
22	51	4.75481
23	51	-0.0890656
24	51	3.70375
25	51	2.69257
26	51	10.0643
27	51	0.745484
28	51	6.99577
29	51	4.81663
30	51	-3.64985
31	51	4.91594
32	51	8.31837
33	51	6.87444
34	51	10.83
35	51	15.2213
36	51	5.12159
37	51	2.43208
38	51	2.41835
39	51	-4.78739
40	51	6.90863
41	51	12.7689
42	51	2.49002
43	51	4.57996
44	51	0.70922
45	51	12.8023
46	51	4.37326
47	51	2.26598
48	51	29.7471
49	51	7.07159
50	51	17.0197
0	52	-1.21753
1	52	8.35061
2	52	4.12391
3	52	2.92364
4	52	9.91115
5	52	0.486362
6	52	10.2219
7	52	-1.76761
8	52	-2.83243
9	52	6.11086
10	52	-0.28555
11	52	3.36042
12	52	9.14273
13	52	4.69255
14	52	7.09918
15	52	1.71733
16	52	11.859
17	52	2.44874
18	52	8.57601
19	52	-1.5334
20	52	13.4429
21	52	5.02719
22	52	13.494
23	52	-6.35626
24	52	5.1759
25	52	6.12298
26	52	14.6409
27	52	3.41539
28	52	9.397
29	52	3.31792
30	52	2.76435
31	52	4.09954
32	52	7.25336
33	52	7.42775
34	52	1.88474
35	52	9.85957
36	52	6.20557
37	52	13.8099
38	52	-3.58564
39	52	1.60617
40	52	-0.902657
41	52	8.23054
42	52	-9.63261
43	52	0.0583522
44	52	-7.36099
45	52	5.16645
46	52	-0.724803
47	52	7.77181
48	52	11.4759
49	52	-5.07195
50	52	-1.81441
51	52	69.2909
0	53	3.27598
1	53	7.72943
2	53	2.2242
3	53	5.03427
4	53	6.78501
5	53	3.2113
6	53	-0.530888
7	53	4.78759
8	53	6.36476
9	53	-6.1233
10	53	2.65742
11	53	2.76107
12	53	6.64535
13	53	7.74488
14	53	4.62833
15	53	7.12976
16	53	5.84189
17	53	13.7552
18	53	3.81368
19	53	6.04958
20	53	1.70594
21	53	10.6969
22	53	11.9199
23	53	6.76007
24	53	16.051
25	53	8.45776
26	53	16.1414
27	53	11.1245
28	53	8.01678
29	53	8.35084
30	53	13.611
31	53	14.1075
32	53	8.51706
33	53	13.3357
34	53	8.34647
35	53	15.6288
36	53	1.33435
37	53	9.85669
38	53	10.8524
39	53	3.84458
40	53	12.6368
41	53	17.3983
42	53	-6.37509
43	53	3.87074
44	53	-0.097569
45	53	13.4567
46	53	2.84694
47	53	9.56859
48	53	12.949
49	53	16.2733
50	53	16.4872
51	53	13.0446
52	53	85.8486
0	54	5.29592
1	54	-2.23244
2	54	0.748968
3	54	-1.44524
4	54	0.711654
5	54	3.12072
6	54	-5.6801
7	54	3.70809
8	54	1.39693
9	54	-2.65018
10	54	0.601568
11	54	-0.893264
12	54	3.61624
13	54	-0.894443
14	54	1.07507
15	54	6.96852
16	54	10.2342
17	54	7.00121
18	54	3.87209
19	54	-0.485052
20	54	7.40397
21	54	0.26696
22	54	12.4752
23	54	2.70018
24	54	13.5709
25	54	1.46464
26	54	6.45792
27	54	5.31741
28	54	9.3999
29	54	-1.12488
30	54	12.3016
31	54	-2.11188
32	54	15.8264
33	54	10.4367
34	54	7.30503
35	54	-1.87487
36	54	1.35917
37	54	1.36727
38	54	12.3747
39	54	8.65757
40	54	-1.7372
41	54	23.23
42	54	2.84499
43	54	17.5521
44	54	-0.853554
45	54	1.49684
46	54	-5.30329
47	54	23.6702
48	54	11.2672
49	54	1.47534
50	54	19.5027
51	54	0.599586
52	54	-31.9111
53	54	-25.897
0	55	1.60972
1	55	13.9644
2	55	14.7423
3	55	1.75936
4	55	5.58744
5	55	0.590173
6	55	12.4316
7	55	0.52093
8	55	0.606721
9	55	9.12082
10	55	5.88612
11	55	3.43101
12	55	-0.0173238
13	55	8.60576
14	55	8.87163
15	55	5.27856
16	55	10.9688
17	55	4.10627
18	55	16.6941
19	55	8.27601
20	55	1.93703
21	55	16.2801
22	55	7.555
23	55	1.49565
24	55	12.2364
25	55	1.86223
26	55	6.21636
27	55	9.79254
28	55	17.7391
29	55	6.14993
30	55	15.7035
31	55	19.5327
32	55	12.8798
33	55	25.4604
34	55	9.22686
35	55	16.4925
36	55	0.191201
37	55	8.71621
38	55	20.5355
39	55	-1.35819
40	55	12.9167
41	55	23.6642
42	55	8.97659
43	55	6.14193
44	55	-12.7742
45	55	6.18264
46	55	8.35078
47	55	4.55729
48	55	4.78833
49	55	4.51307
50	55	6.79189
51	55	-2.49537
52	55	-17.9454
53	55	-13.0381
54	55	-95.6747
0	56	3.42976
1	56	4.59777
2	56	4.4266
3	56	9.86717
4	56	4.71765
5	56	4.16647
6	56	4.46146
7	56	3.83456
8	56	3.05558
9	56	7.83646
10	56	13.4644
11	56	-1.7399
12	56	5.19672
13	56	8.52726
14	56	5.96394
15	56	9.27635
16	56	8.87589
17	56	7.13549
18	56	10.4839
19	56	14.9637
20	56	11.4683
21	56	8.23928
22	56	1.61958
23	56	20.0568
24	56	16.7658
25	56	7.70033
26	56	12.8645
27	56	18.4945
28	56	0.273591
29	56	4.76854
30	56	6.86697
31	56	13.7675
32	56	11.0275
33	56	5.83405
34	56	16.9449
35	56	11.544
36	56	6.02721
37	56	13.847
38	56	26.6292
39	56	27.3008
40	56	8.77261
41	56	21.5867
42	56	9.95901
43	56	3.68024
44	56	-1.86691
45	56	6.72342
46	56	-0.430839
47	56	16.506
48	56	-14.3336
49	56	-6.59105
50	56	-14.7533
51	56	-11.5149
52	56	-19.4915
53	56	-19.2785
54	56	-52.9548
55	56	-112.471
0	57	2.94467
1	57	0.603726
2	57	2.77257
3	57	4.59385
4	57	1.6903
5	57	5.05381
6	57	0.356309
7	57	3.17037
8	57	5.31297
9	57	1.8516
10	57	9.52393
11	57	6.17898
12	57	2.40528
13	57	4.31953
14	57	10.2047
15	57	7.9618
16	57	9.4574
17	57	16.5726
18	57	6.57823
19	57	17.9607
20	57	7.0816
21	57	4.74524
22	57	-0.973828
23	57	10.52
24	57	10.9026
25	57	5.50416
26	57	16.4628
27	57	3.81226
28	57	6.29885
29	57	2.44584
30	57	7.34342
31	57	5.31775
32	57	10.8435
33	57	15.1252
34	57	17.6296
35	57	3.55764
36	57	8.53922
37	57	7.66852
38	57	11.7628
39	57	2.47433
40	57	10.7422
41	57	7.34979
42	57	6.52041
43	57	3.25155
44	57	-11.2873
45	57	0.147638
46	57	1.21633
47	57	-12.8088
48	57	-2.16919
49	57	-5.02182
50	57	-13.34
51	57	-19.6712
52	57	-16.6658
53	57	-28.6134
54	57	-33.9315
55	57	-44.0009
56	57	9.82728
0	58	8.53501
1	58	-0.904902
2	58	7.35922
3	58	-0.371099
4	58	0.405705
5	58	4.02365
6	58	5.74218
7	58	2.86742
8	58	4.16003
9	58	-2.5968
10	58	2.2742
11	58	1.36588
12	58	5.54668
13	58	8.93947
14	58	13.6889
15	58	5.79223
16	58	2.94117
17	58	17.9821
18	58	13.4331
19	58	8.90715
20	58	4.33467
21	58	4.51378
22	58	8.486
23	58	18.0228
24	58	8.63216
25	58	13.5582
26	58	2.70116
27	58	6.71709
28	58	0.380211
29	58	5.03116
30	58	0.0261419
31	58	2.08528
32	58	-4.9727
33	58	10.4915
34	58	10.5184
35	58	9.76605
36	58	7.20313
37	58	12.3475
38	58	16.126
39	58	12.1063
40	58	10.3207
41	58	4.6725
42	58	7.06615
43	58	1.77587
44	58	-5.20341
45	58	-4.65112
46	58	-10.2026
47	58	-2.27643
48	58	-2.1988
49	58	-11.8634
50	58	-10.2051
51	58	-14.1402
52	58	-14.284
53	58	-20.1401
54	58	-4.51702
55	58	-36.3628
56	58	-17.1596
57	58	-4.29684
0	59	3.56791
1	59	0.99933
2	59	0.104331
3	59	4.68451
4	59	7.12423
5	59	2.50424
6	59	5.18053
7	59	3.8826
8	59	2.62739
9	59	-3.6453
10	59	9.33224
11	59	4.89606
12	59	12.8016
13	59	9.01356
14	59	3.50901
15	59	5.71461
16	59	4.41932
17	59	13.7556
18	59	3.45545
19	59	-2.8263
20	59	2.61012
21	59	8.84516
22	59	0.991581
23	59	10.8492
24	59	13.4859
25	59	4.40202
26	59	3.97972
27	59	4.61472
28	59	4.72789
29	59	0.0888543
30	59	7.62147
31	59	10.4238
32	59	6.58541
33	59	11.7417
34	59	3.12838
35	59	12.2246
36	59	9.05899
37	59	5.63733
38	59	5.18857
39	59	6.17967
40	59	15.5145
41	59	14.3487
42	59	14.2632
43	59	4.15833
44	59	-1.43734
45	59	-4.88065
46	59	3.9945
47	59	-4.09211
48	59	-3.03916
49	59	-0.16238
50	59	-4.49814
51	59	-11.4108
52	59	-17.5809
53	59	-13.3196
54	59	-15.3582
55	59	-20.319
56	59	-16.9905
57	59	-2.98758
58	59	75.1092
0	60	-0.764904
1	60	3.15581
2	60	5.04515
3	60	1.20287
4	60	4.31077
5	60	8.80601
6	60	2.06168
7	60	2.47624
8	60	4.37452
9	60	-3.22474
10	60	0.3671
11	60	5.1596
12	60	10.3804
13	60	7.19915
14	60	0.257813
15	60	0.333115
16	60	8.79632
17	60	8.3815
18	60	-0.536924
19	60	2.68309
20	60	7.36259
21	60	4.97821
22	60	7.98821
23	60	0.033467
24	60	15.087
25	60	2.50867
26	60	12.7772
27	60	5.91739
28	60	7.14476
29	60	4.82413
30	60	5.93718
31	60	9.85134
32	60	5.00019
33	60	9.28686
34	60	4.13256
35	60	2.17791
36	60	3.33178
37	60	4.16649
38	60	5.0672
39	60	0.282608
40	60	11.3341
41	60	7.44491
42	60	15.2173
43	60	2.30494
44	60	2.15802
45	60	-0.739783
46	60	-3.76736
47	60	-1.2075
48	60	1.35163
49	60	-8.95733
50	60	-3.83456
51	60	-6.05925
52	60	-13.5229
53	60	-12.5901
54	60	-8.31218
55	60	-15.6496
56	60	5.37187
57	60	4.85526
58	60	20.8246
59	60	95.6405
0	61	4.23263
1	61	0.229109
2	61	2.6353
3	61	1.64879
4	61	5.47557
5	61	5.64867
6	61	5.16281
7	61	-0.0330886
8	61	3.69008
9	61	2.09286
10	61	6.84025
11	61	-2.57533
12	61	5.36632
13	61	9.61166
14	61	5.33534
15	61	3.62106
16	61	3.5589
17	61	5.80232
18	61	11.3336
19	61	10.9874
20	61	8.76849
21	61	12.3281
22	61	5.98455
23	61	11.5477
24	61	7.56599
25	61	11.2821
26	61	4.97299
27	61	-4.24743
28	61	4.89127
29	61	6.27016
30	61	7.38888
31	61	14.4272
32	61	12.3827
33	61	11.0106
34	61	8.80045
35	61	5.48746
36	61	5.91503
37	61	8.28774
38	61	12.5818
39	61	8.31106
40	61	0.842073
41	61	7.41989
42	61	-5.28682
43	61	-0.668602
44	61	-11.7241
45	61	2.99
46	61	-1.86767
47	61	-3.01062
48	61	-6.08001
49	61	1.6302
50	61	-5.07784
51	61	-6.28514
52	61	-2.34782
53	61	-9.36125
54	61	-13.8861
55	61	-0.350176
56	61	-12.2496
57	61	12.1937
58	61	5.38645
59	61	12.3585
60	61	23.1446
0	62	-1.98563
1	62	4.49752
2	62	4.58079
3	62	5.77657
4	62	0.579324
5	62	4.31855
6	62	-3.65595
7	62	9.61168
8	62	-1.98126
9	62	0.696836
10	62	0.557858
11	62	3.96304
12	62	3.18563
13	62	4.34175
14	62	3.87081
15	62	2.72299
16	62	4.90868
17	62	6.2921
18	62	9.32678
19	62	2.93469
20	62	4.7552
21	62	9.59729
22	62	6.25191
23	62	0.315462
24	62	4.20352
25	62	6.24767
26	62	0.786532
27	62	-0.0968842
28	62	-1.75962
29	62	1.81038
30	62	5.24822
31	62	0.579196
32	62	2.34168
33	62	0.583336
34	62	4.28667
35	62	4.1266
36	62	8.95203
37	62	0.0354121
38	62	5.06214
39	62	4.89685
40	62	4.49655
41	62	4.65518
42	62	-4.98524
43	62	1.21792
44	62	-2.02685
45	62	1.52559
46	62	2.39525
47	62	-7.4098
48	62	1.85857
49	62	-5.52567
50	62	-13.9543
51	62	-7.56372
52	62	-4.59607
53	62	-10.7443
54	62	-7.45667
55	62	-16.6825
56	62	-0.272373
57	62	14.1443
58	62	-4.32078
59	62	-17.2994
60	62	-18.7027
61	62	19.8212
0	63	7.61503
1	63	18.0068
2	63	-2.64837
3	63	6.02693
4	63	1.37418
5	63	2.03856
6	63	1.29951
7	63	4.40396
8	63	2.17177
9	63	3.8278
10	63	3.69332
11	63	13.5516
12	63	0.219214
13	63	7.71177
14	63	6.79638
15	63	-0.55646
16	63	1.15802
17	63	4.50226
18	63	11.4177
19	63	16.0978
20	63	-3.47946
21	63	8.78595
22	63	9.39269
23	63	-6.6486
24	63	4.48251
25	63	-2.50489
26	63	-1.05803
27	63	3.82042
28	63	3.59689
29	63	1.13529
30	63	8.00229
31	63	5.1102
32	63	1.14314
33	63	8.81602
34	63	0.507942
35	63	3.15037
36	63	-3.84929
37	63	14.0287
38	63	6.55304
39	63	-6.37325
40	63	8.89669
41	63	-3.00789
42	63	2.69343
[truncated: 1,164 more rows]

## Sheet: Figure S32b
Figure S32b
CD180 in MAD				RNA-seq signal													Interaction metaplots of promoter-centered regions										ΔRPS between tissues
Heatmap of intensity				NC				WG				WL					NC			WG			WL				WG vs. NC		WL vs. NC		WL vs. WG
Bin 1	Bin 2	Intensity		Chromosome	Start	End	Signal value	Chromosome	Start	End	Signal value	Chromosome	Start	End	Signal value		Bin 1	Bin 2	Intensity	Bin 1	Bin 2	Intensity	Bin 1	Bin 2	Intensity		E_start	ΔRPS	E_start	ΔRPS	E_start	ΔRPS
0	1	15.5785		16	45140326	45140826	2.004	16	45140326	45140826	5.48	16	45140326	45140826	3.512		91	1	1.23409	91	1	0.658772	91	2	0.508238		45165000	7.13207	45160000	4.92882	45160000	8.55815
0	2	-3.79761		16	45140826	45141326	2.844	16	45140826	45141326	6.396	16	45140826	45141326	1.036		91	2	1.42556	91	3	1.42705	91	3	1.22239		45220000	5.57123	45185000	7.23595	45165000	-2.3821
1	2	10.2657		16	45141326	45141826	6.928	16	45141326	45141826	6.56	16	45142826	45143326	1.6		91	3	3.03656	91	4	4.35049	91	4	1.03619		45415000	8.75046	45195000	8.80021	45185000	3.39774
0	3	6.37131		16	45141826	45142326	8.852	16	45141826	45142326	2.596	16	45143326	45143826	0.052		91	4	2.9712	91	5	0.541217	91	5	9.09937		45545000	5.15192	45290000	9.86761	45195000	5.85905
1	3	-0.234489		16	45142326	45142826	5.836	16	45142326	45142826	3.548	16	45143826	45144326	1.448		91	5	4.17055	91	6	6.78417	91	6	4.40207				45545000	4.43786	45220000	-9.38564
2	3	23.3442		16	45142826	45143326	3.296	16	45142826	45143326	4.564	16	45144826	45145326	0.752		91	7	5.67346	91	7	3.44867	91	7	3.26628						45290000	5.98449
0	4	2.26533		16	45143326	45143826	2.988	16	45143326	45143826	11.388	16	45145326	45145826	0.2		91	8	0.90807	91	8	3.04722	91	8	0.176623						45415000	-12.292
1	4	-9.13231		16	45143826	45144326	1.004	16	45143826	45144326	5.112	16	45145826	45146326	1.3		91	9	4.35855	91	9	3.46998	91	9	1.56582						45545000	-0.714059
2	4	-12.3803		16	45144326	45144826	4.112	16	45144326	45144826	4.984	16	45146326	45146826	0.148		91	10	1.17109	91	10	5.00929	91	10	8.40703
3	4	-23.9053		16	45144826	45145326	4.5	16	45144826	45145326	4.004	16	45147326	45147826	0.752		91	11	0.179959	91	11	6.43009	91	11	3.25098
0	5	-2.2269		16	45145326	45145826	7.7	16	45145326	45145826	3.156	16	45147826	45148326	0.452		91	13	1.13618	91	12	1.19807	91	12	7.05711
1	5	-9.28824		16	45145826	45146326	4.736	16	45145826	45146326	4.04	16	45148326	45148826	0.396		91	14	0.697194	91	13	6.21143	91	13	0.284282
2	5	3.97518		16	45146326	45146826	0.804	16	45146326	45146826	1	16	45148826	45149326	1.6		91	17	1.6628	91	14	4.29023	91	14	3.98312
3	5	-0.169139		16	45146826	45147326	3.504	16	45146826	45147326	3.504	16	45150326	45150826	0.252		91	20	1.718	91	16	1.1881	91	16	3.15807
4	5	4.18779		16	45147326	45147826	2.696	16	45147326	45147826	7.1	16	45150826	45151326	0.548		91	21	4.00579	91	17	7.23403	91	18	1.9624
0	6	-7.49254		16	45147826	45148326	2.952	16	45147826	45148326	4.6	16	45151826	45152326	0.252		91	24	3.09197	91	18	0.564612	91	19	1.51914
1	6	-3.97853		16	45148326	45148826	6.896	16	45148326	45148826	4.208	16	45152326	45152826	0.548		91	25	3.72452	91	19	0.339882	91	20	2.11674
2	6	0.0707393		16	45148826	45149326	6.06	16	45148826	45149326	7.44	16	45154326	45154826	1.856		91	26	3.37136	91	20	5.30327	91	21	2.99255
3	6	-6.99954		16	45149326	45149826	3.844	16	45149326	45149826	2.612	16	45154826	45155326	0.544		91	27	0.0431307	91	21	4.9486	91	22	3.45684
4	6	-11.8722		16	45149826	45150326	4.044	16	45149826	45150326	9.24	16	45155326	45155826	1.6		91	28	4.79661	91	22	3.6866	91	24	1.51896
5	6	-19.0961		16	45150326	45150826	0.548	16	45150326	45150826	8.168	16	45155826	45156326	1.144		91	32	2.21092	91	25	2.16823	91	27	0.186471
0	7	-2.71834		16	45150826	45151326	0.608	16	45150826	45151326	5.384	16	45156326	45156826	9.16		91	33	1.43128	91	29	2.47306	91	29	2.51513
1	7	-7.60235		16	45151326	45151826	5.208	16	45151326	45151826	5.752	16	45156826	45157326	1.5		91	35	2.72528	91	30	1.49536	91	31	7.44076
2	7	-5.21796		16	45151826	45152326	2.984	16	45151826	45152326	4.544	16	45157326	45157826	4.352		91	36	0.163369	91	31	1.45628	91	32	1.54375
3	7	-6.42842		16	45152326	45152826	2.116	16	45152326	45152826	0.548	16	45157826	45158326	1.496		91	37	3.2674	91	32	1.38144	91	35	0.21555
4	7	-13.0163		16	45152826	45153326	4.948	16	45152826	45153326	4.252	16	45158326	45158826	2.448		91	38	0.671332	91	33	1.13332	91	36	0.465471
5	7	-0.574785		16	45153326	45153826	6.096	16	45153326	45153826	3.048	16	45158826	45159326	2.004		91	39	1.70348	91	34	4.05098	91	37	0.341714
6	7	-23.8453		16	45153826	45154326	4.568	16	45153826	45154326	2.312	16	45159326	45159826	4.2		91	41	0.458108	91	35	0.2444	91	39	1.78725
0	8	-2.91715		16	45154326	45154826	2.772	16	45154326	45154826	4.788	16	45159826	45160326	4.6		91	42	1.33988	91	36	4.05388	91	40	3.57491
1	8	-5.93318		16	45154826	45155326	0.656	16	45154826	45155326	1.896	16	45160326	45160826	2.048		91	45	3.32001	91	37	0.706746	91	41	6.13331
2	8	-8.47486		16	45155326	45155826	2.4	16	45155326	45155826	2.86	16	45160826	45161326	2.804		91	46	2.2174	91	38	3.90164	91	42	1.70126
3	8	-6.55323		16	45155826	45156326	4.22	16	45155826	45156326	8.088	16	45161326	45161826	1.844		91	48	0.843066	91	39	3.12555	91	43	3.06848
4	8	-6.03594		16	45156326	45156826	41.432	16	45156326	45156826	52.168	16	45161826	45162326	1.456		91	51	0.298953	91	40	2.49221	91	44	3.88593
5	8	-16.568		16	45156826	45157326	11.836	16	45156826	45157326	12.316	16	45162326	45162826	8.316		91	55	1.82413	91	41	5.84671	91	46	4.13337
6	8	-16.1311		16	45157326	45157826	21.284	16	45157326	45157826	16.72	16	45162826	45163326	5.6		91	56	0.737792	91	43	3.77452	91	47	1.39829
7	8	44.2469		16	45157826	45158326	13.552	16	45157826	45158326	20.328	16	45163326	45163826	4.428		91	59	1.58252	91	44	1.0827	91	48	0.0869073
0	9	-0.588445		16	45158326	45158826	10.192	16	45158326	45158826	6.948	16	45163826	45164326	1.052		91	64	0.562341	91	45	5.12801	91	49	2.45012
1	9	-7.81463		16	45158826	45159326	10.556	16	45158826	45159326	10.572	16	45164326	45164826	1.804		91	68	0.387515	91	47	4.71288	91	59	0.41478
2	9	-7.98736		16	45159326	45159826	24.864	16	45159326	45159826	14.132	16	45164826	45165326	0.344		91	72	2.05136	91	49	1.40009	91	62	1.70957
3	9	-0.920532		16	45159826	45160326	24.416	16	45159826	45160326	18.252	16	45165326	45165826	1.104		91	74	0.921774	91	51	4.83865	91	69	2.28266
4	9	-12.0618		16	45160326	45160826	22.988	16	45160326	45160826	12.036	16	45165826	45166326	4.952		91	77	0.849255	91	52	0.196404	91	70	0.705571
5	9	-0.465113		16	45160826	45161326	14.76	16	45160826	45161326	15.2	16	45166326	45166826	2.996		91	78	4.49134	91	53	3.25036	91	72	0.380983
6	9	-7.63065		16	45161326	45161826	15.936	16	45161326	45161826	12.448	16	45166826	45167326	3.508		91	80	1.51925	91	54	0.874733	91	74	2.34488
7	9	-9.29908		16	45161826	45162326	16.624	16	45161826	45162326	11.72	16	45167326	45167826	1.84		91	82	3.97535	91	55	2.08712	91	79	7.78744
8	9	-25.529		16	45162326	45162826	27.416	16	45162326	45162826	21.668	16	45167826	45168326	1.104					91	56	9.48825	91	80	5.64543
0	10	-6.21923		16	45162826	45163326	29.344	16	45162826	45163326	18.332	16	45168326	45168826	2.848					91	59	0.328219	91	81	0.449035
1	10	-6.91023		16	45163326	45163826	17.328	16	45163326	45163826	17.676	16	45168826	45169326	0.612					91	60	0.732174	91	82	8.41321
2	10	-2.08601		16	45163826	45164326	15.768	16	45163826	45164326	9.56	16	45169326	45169826	5.244					91	61	0.561493
3	10	-4.12902		16	45164326	45164826	8.408	16	45164326	45164826	20.16	16	45169826	45170326	2.148					91	67	0.346678
4	10	-9.62493		16	45164826	45165326	11.04	16	45164826	45165326	16.628	16	45170326	45170826	2.056					91	72	0.250448
5	10	-7.67244		16	45165326	45165826	16.488	16	45165326	45165826	11.228	16	45170826	45171326	1.74					91	76	0.00326064
6	10	-8.3037		16	45165826	45166326	5.548	16	45165826	45166326	15.088	16	45171326	45171826	1.452					91	77	2.01575
7	10	-8.26794		16	45166326	45166826	11.172	16	45166326	45166826	17.136	16	45171826	45172326	1.948					91	79	2.11503
8	10	-10.2869		16	45166826	45167326	33.452	16	45166826	45167326	18.552	16	45172326	45172826	0.748					91	80	5.58644
9	10	-11.587		16	45167326	45167826	23.096	16	45167326	45167826	25.564	16	45174826	45175326	1.704					91	81	3.52059
0	11	-9.3876		16	45167826	45168326	15.74	16	45167826	45168326	15.88	16	45175326	45175826	2.148					91	82	9.12727
1	11	-5.20992		16	45168326	45168826	8.864	16	45168326	45168826	3.904	16	45175826	45176326	0.948					95	91	4.68507
2	11	-6.39955		16	45168826	45169326	18.536	16	45168826	45169326	17.86	16	45176326	45176826	1.808
3	11	-5.69199		16	45169326	45169826	8.392	16	45169326	45169826	13.652	16	45176826	45177326	1.444
4	11	-5.26295		16	45169826	45170326	21.808	16	45169826	45170326	12.112	16	45177326	45177826	5.548
5	11	-8.35365		16	45170326	45170826	23.392	16	45170326	45170826	17.404	16	45177826	45178326	0.052
6	11	-4.90079		16	45170826	45171326	6.164	16	45170826	45171326	10.484	16	45178326	45178826	1.548
7	11	0.181803		16	45171326	45171826	11.864	16	45171326	45171826	12.268	16	45178826	45179326	3.2
8	11	-5.1342		16	45171826	45172326	15.824	16	45171826	45172326	19.916	16	45179326	45179826	3.76
9	11	2.65795		16	45172326	45172826	2.292	16	45172326	45172826	4.64	16	45179826	45180326	1.792
10	11	-16.2675		16	45172826	45173326	8.764	16	45172826	45173326	6.628	16	45180326	45180826	0.848
0	12	-4.73027		16	45173326	45173826	9.648	16	45173326	45173826	13.14	16	45180826	45181326	0.356
1	12	-6.20956		16	45173826	45174326	4.536	16	45173826	45174326	5.784	16	45181326	45181826	3.348
2	12	-3.61116		16	45174326	45174826	5.032	16	45174326	45174826	6.376	16	45181826	45182326	2
3	12	-1.38499		16	45174826	45175326	7.58	16	45174826	45175326	11.036	16	45182326	45182826	1.5
4	12	-4.84789		16	45175326	45175826	5.36	16	45175326	45175826	10.516	16	45182826	45183326	1.756
5	12	-12.2205		16	45175826	45176326	9.024	16	45175826	45176326	7.052	16	45183326	45183826	3.744
6	12	-2.20905		16	45176326	45176826	33.908	16	45176326	45176826	18.248	16	45183826	45184326	0.148
7	12	-12.7336		16	45176826	45177326	14.916	16	45176826	45177326	10.62	16	45184326	45184826	6.652
8	12	-12.2427		16	45177326	45177826	14.484	16	45177326	45177826	10.628	16	45184826	45185326	3.3
9	12	-8.98654		16	45177826	45178326	8.508	16	45177826	45178326	12.276	16	45185326	45185826	1.952
10	12	-1.44349		16	45178326	45178826	10.584	16	45178326	45178826	8.768	16	45185826	45186326	1.596
11	12	17.9944		16	45178826	45179326	11.308	16	45178826	45179326	15.432	16	45186326	45186826	1.548
0	13	-7.06326		16	45179326	45179826	5.152	16	45179326	45179826	9.62	16	45187326	45187826	3.104
1	13	1.49904		16	45179826	45180326	4.512	16	45179826	45180326	15.248	16	45187826	45188326	2.548
2	13	-6.12195		16	45180326	45180826	9.592	16	45180326	45180826	8.388	16	45188326	45188826	3.452
3	13	-1.7282		16	45180826	45181326	13.06	16	45180826	45181326	12.748	16	45188826	45189326	1.304
4	13	-2.27015		16	45181326	45181826	18.9	16	45181326	45181826	13.868	16	45189326	45189826	4.048
5	13	-5.6369		16	45181826	45182326	14.532	16	45181826	45182326	18.056	16	45189826	45190326	4.552
6	13	3.44802		16	45182326	45182826	11.016	16	45182326	45182826	7.332	16	45190326	45190826	1.692
7	13	6.61314		16	45182826	45183326	12.344	16	45182826	45183326	10.156	16	45191826	45192326	0.8
8	13	5.33733		16	45183326	45183826	19.024	16	45183326	45183826	23.76	16	45192326	45192826	0.8
9	13	-5.88209		16	45183826	45184326	11.428	16	45183826	45184326	6.232	16	45192826	45193326	1.604
10	13	0.92031		16	45184326	45184826	12.604	16	45184326	45184826	8.612	16	45193326	45193826	0.796
11	13	-5.10024		16	45184826	45185326	13.916	16	45184826	45185326	11.108	16	45193826	45194326	0.152
12	13	-30.5921		16	45185326	45185826	9.584	16	45185326	45185826	13.788	16	45194326	45194826	1.348
0	14	-3.15028		16	45185826	45186326	20.98	16	45185826	45186326	21.216	16	45194826	45195326	1.356
1	14	-2.7946		16	45186326	45186826	9.22	16	45186326	45186826	13.532	16	45195326	45195826	2.696
2	14	-4.34338		16	45186826	45187326	17.852	16	45186826	45187326	14.704	16	45195826	45196326	2.348
3	14	-1.56275		16	45187326	45187826	8.908	16	45187326	45187826	9.772	16	45196326	45196826	1.9
4	14	-4.25669		16	45187826	45188326	9.356	16	45187826	45188326	13.628	16	45196826	45197326	4.404
5	14	1.01856		16	45188326	45188826	14.94	16	45188326	45188826	14.196	16	45197326	45197826	1.4
6	14	-2.97098		16	45188826	45189326	11.02	16	45188826	45189326	7.26	16	45197826	45198326	2.3
7	14	-5.25058		16	45189326	45189826	17.916	16	45189326	45189826	12.492	16	45198326	45198826	2.296
8	14	-0.451749		16	45189826	45190326	6.708	16	45189826	45190326	12.372	16	45199326	45199826	2.4
9	14	-5.32351		16	45190326	45190826	7.392	16	45190326	45190826	12.12	16	45199826	45200326	2.252
10	14	11.8925		16	45190826	45191326	15.708	16	45190826	45191326	13.284	16	45200326	45200826	0.148
11	14	-10.7187		16	45191326	45191826	13.016	16	45191326	45191826	20.304	16	45200826	45201326	0.052
12	14	5.4507		16	45191826	45192326	26.348	16	45191826	45192326	18.132	16	45201326	45201826	0.748
13	14	-2.92287		16	45192326	45192826	1.768	16	45192326	45192826	7.976	16	45201826	45202326	0.8
0	15	-0.987893		16	45192826	45193326	8.564	16	45192826	45193326	8.86	16	45202326	45202826	0.8
1	15	-1.82419		16	45193326	45193826	6.556	16	45193326	45193826	9.852	16	45202826	45203326	0.9
2	15	-3.26726		16	45193826	45194326	18.32	16	45193826	45194326	11.824	16	45203826	45204326	0.852
3	15	-2.87698		16	45194326	45194826	9.584	16	45194326	45194826	11.88	16	45204326	45204826	1.4
4	15	-5.40545		16	45194826	45195326	11.008	16	45194826	45195326	10.432	16	45204826	45205326	0.3
5	15	-5.99929		16	45195326	45195826	16.88	16	45195326	45195826	10.86	16	45205326	45205826	0.648
6	15	-0.334444		16	45195826	45196326	13.848	16	45195826	45196326	11.212	16	45205826	45206326	2.008
7	15	2.48597		16	45196326	45196826	16.596	16	45196326	45196826	14.944	16	45206326	45206826	1.596
8	15	-3.13623		16	45196826	45197326	7.692	16	45196826	45197326	11.7	16	45206826	45207326	0.396
9	15	1.5876		16	45197326	45197826	13.68	16	45197326	45197826	7.196	16	45207326	45207826	0.252
10	15	-7.44076		16	45197826	45198326	13.196	16	45197826	45198326	10.552	16	45207826	45208326	2.148
11	15	-1.92531		16	45198326	45198826	28.352	16	45198326	45198826	11.348	16	45208326	45208826	0.556
12	15	0.659851		16	45198826	45199326	12.244	16	45198826	45199326	10.568	16	45208826	45209326	3.104
13	15	7.22309		16	45199326	45199826	18.576	16	45199326	45199826	13.232	16	45209326	45209826	1.94
14	15	-3.03		16	45199826	45200326	11.368	16	45199826	45200326	8.896	16	45210826	45211326	0.104
0	16	-1.46258		16	45200326	45200826	8.816	16	45200326	45200826	6.056	16	45211326	45211826	3.408
1	16	-1.65958		16	45200826	45201326	28.16	16	45200826	45201326	20.268	16	45211826	45212326	3.588
2	16	-1.58868		16	45201326	45201826	16.516	16	45201326	45201826	10.788	16	45212326	45212826	1.708
3	16	0.83345		16	45201826	45202326	12.664	16	45201826	45202326	9.292	16	45212826	45213326	0.896
4	16	-6.51276		16	45202326	45202826	15.372	16	45202326	45202826	11.808	16	45213326	45213826	1.296
5	16	-6.53024		16	45202826	45203326	16.568	16	45202826	45203326	18.868	16	45214326	45214826	0.152
6	16	-4.18236		16	45203326	45203826	11.128	16	45203326	45203826	21.304	16	45214826	45215326	0.648
7	16	-1.9456		16	45203826	45204326	23.196	16	45203826	45204326	14.612	16	45215826	45216326	0.052
8	16	0.879733		16	45204326	45204826	9.124	16	45204326	45204826	9.096	16	45216326	45216826	2.404
9	16	-7.74379		16	45204826	45205326	5.708	16	45204826	45205326	5.06	16	45216826	45217326	2.496
10	16	-1.08203		16	45205326	45205826	10.912	16	45205326	45205826	13.804	16	45217326	45217826	1.448
11	16	-0.903676		16	45205826	45206326	13.124	16	45205826	45206326	7.612	16	45218326	45218826	1.6
12	16	1.01869		16	45206326	45206826	22.636	16	45206326	45206826	8.628	16	45218826	45219326	0.152
13	16	-1.85484		16	45206826	45207326	17.376	16	45206826	45207326	9.996	16	45219326	45219826	0.648
14	16	-11.8031		16	45207326	45207826	8.692	16	45207326	45207826	4.7	16	45220326	45220826	1.104
15	16	39.6006		16	45207826	45208326	8.1	16	45207826	45208326	11.56	16	45220826	45221326	1.296
0	17	1.27173		16	45208326	45208826	7.912	16	45208326	45208826	4.852	16	45221826	45222326	0.8
1	17	-4.3445		16	45208826	45209326	8.888	16	45208826	45209326	9.248	16	45222826	45223326	0.552
2	17	-2.92271		16	45209326	45209826	3.52	16	45209326	45209826	6.748	16	45223326	45223826	0.248
3	17	-0.359912		16	45209826	45210326	17.1	16	45209826	45210326	8.06	16	45223826	45224326	0.052
4	17	2.60049		16	45210326	45210826	10.088	16	45210326	45210826	11.596	16	45224326	45224826	1.548
5	17	-1.86726		16	45210826	45211326	11.804	16	45210826	45211326	11.04	16	45224826	45225326	0.052
6	17	-0.807285		16	45211326	45211826	18.1	16	45211326	45211826	10.772	16	45225326	45225826	2.352
7	17	6.50697		16	45211826	45212326	13.248	16	45211826	45212326	10.544	16	45225826	45226326	0.796
8	17	5.7812		16	45212326	45212826	6.048	16	45212326	45212826	9.492	16	45226326	45226826	0.304
9	17	7.3004		16	45212826	45213326	9.54	16	45212826	45213326	8.24	16	45226826	45227326	1.048
10	17	7.08779		16	45213326	45213826	6.116	16	45213326	45213826	9.272	16	45227326	45227826	0.248
11	17	5.08555		16	45213826	45214326	3.432	16	45213826	45214326	11.74	16	45227826	45228326	0.8
12	17	9.05173		16	45214326	45214826	4.328	16	45214326	45214826	6.252	16	45228326	45228826	0.252
13	17	-7.75559		16	45214826	45215326	13.456	16	45214826	45215326	11.864	16	45228826	45229326	0.548
14	17	-14.0876		16	45215326	45215826	11.336	16	45215326	45215826	8.524	16	45230326	45230826	0.252
15	17	-5.10993		16	45215826	45216326	8.616	16	45215826	45216326	9.212	16	45230826	45231326	0.548
16	17	11.7891		16	45216326	45216826	14.764	16	45216326	45216826	16.152	16	45232326	45232826	0.8
0	18	-0.690231		16	45216826	45217326	4.656	16	45216826	45217326	11.148	16	45232826	45233326	1.112
1	18	4.12794		16	45217326	45217826	7.992	16	45217326	45217826	13.568	16	45233326	45233826	1.288
2	18	-0.45016		16	45217826	45218326	10.5	16	45217826	45218326	8.264	16	45234326	45234826	1.808
3	18	-2.95278		16	45218326	45218826	4.94	16	45218326	45218826	9.172	16	45234826	45235326	2.492
4	18	-2.04579		16	45218826	45219326	17.736	16	45218826	45219326	10.044	16	45235326	45235826	0.4
5	18	-3.18993		16	45219326	45219826	11.832	16	45219326	45219826	18.168	16	45235826	45236326	0.152
6	18	1.19785		16	45219826	45220326	8.956	16	45219826	45220326	10.372	16	45236326	45236826	0.648
7	18	-2.25104		16	45220326	45220826	7.844	16	45220326	45220826	9.548	16	45239326	45239826	0.2
8	18	4.56591		16	45220826	45221326	4.252	16	45220826	45221326	6.664	16	45240826	45241326	0.504
9	18	7.22643		16	45221326	45221826	5.872	16	45221326	45221826	6.596	16	45241326	45241826	2.696
10	18	-0.127724		16	45221826	45222326	18.38	16	45221826	45222326	11.14	16	45241826	45242326	1.304
11	18	6.07219		16	45222326	45222826	7.104	16	45222326	45222826	3.856	16	45242326	45242826	0.348
12	18	-8.40929		16	45222826	45223326	5.288	16	45222826	45223326	6.148	16	45242826	45243326	1.348
13	18	-1.65648		16	45223326	45223826	6.008	16	45223326	45223826	9.368	16	45243326	45243826	0.152
14	18	-2.93094		16	45223826	45224326	7.9	16	45223826	45224326	9.176	16	45243826	45244326	0.548
15	18	0.540853		16	45224326	45224826	13.56	16	45224326	45224826	9.704	16	45246326	45246826	0.652
16	18	-15.0498		16	45224826	45225326	13.38	16	45224826	45225326	7.344	16	45246826	45247326	0.048
17	18	8.12768		16	45225326	45225826	5.556	16	45225326	45225826	5.564	16	45247326	45247826	1.7
0	19	-2.6734		16	45225826	45226326	5.972	16	45225826	45226326	10.956	16	45248326	45248826	2.104
1	19	-3.67395		16	45226326	45226826	11.732	16	45226326	45226826	8.532	16	45248826	45249326	0.296
2	19	-2.51795		16	45226826	45227326	5.36	16	45226826	45227326	8.132	16	45249826	45250326	1.6
3	19	-2.22245		16	45227326	45227826	4.828	16	45227326	45227826	13.744	16	45250326	45250826	2.4
4	19	-4.67043		16	45227826	45228326	12.512	16	45227826	45228326	13.888	16	45250826	45251326	0.104
5	19	0.131468		16	45228326	45228826	10.704	16	45228326	45228826	4.688	16	45251326	45251826	1.296
6	19	-1.52005		16	45228826	45229326	7.248	16	45228826	45229326	2.3	16	45251826	45252326	0.052
7	19	-4.92427		16	45229326	45229826	5.008	16	45229326	45229826	4.548	16	45252326	45252826	0.748
8	19	1.44005		16	45229826	45230326	8.152	16	45229826	45230326	6.26	16	45252826	45253326	1.408
9	19	0.310995		16	45230326	45230826	7.204	16	45230326	45230826	2.044	16	45253326	45253826	0.892
10	19	-1.11442		16	45230826	45231326	12.328	16	45230826	45231326	12.256	16	45254326	45254826	1.6
11	19	-8.79538		16	45231326	45231826	15.096	16	45231326	45231826	9.24	16	45255326	45255826	0.652
12	19	-2.18861		16	45231826	45232326	3.708	16	45231826	45232326	2.004	16	45255826	45256326	0.148
13	19	2.69933		16	45232326	45232826	10.164	16	45232326	45232826	8.616	16	45256326	45256826	0.404
14	19	-2.54326		16	45232826	45233326	10.18	16	45232826	45233326	9.844	16	45256826	45257326	3.296
15	19	0.0240244		16	45233326	45233826	7.104	16	45233326	45233826	6.436	16	45257826	45258326	0.7
16	19	-5.84083		16	45233826	45234326	2.904	16	45233826	45234326	1.596	16	45258326	45258826	0.752
17	19	-0.989105		16	45234326	45234826	4.156	16	45234326	45234826	3.708	16	45258826	45259326	0.804
18	19	51.8572		16	45234826	45235326	9.696	16	45234826	45235326	4.352	16	45259326	45259826	2.248
0	20	-1.02567		16	45235326	45235826	5.444	16	45235326	45235826	4.292	16	45259826	45260326	0.096
1	20	-1.77577		16	45235826	45236326	3.304	16	45235826	45236326	6.868	16	45260826	45261326	0.652
2	20	1.94488		16	45236326	45236826	6.348	16	45236326	45236826	12.056	16	45261326	45261826	0.148
3	20	0.593848		16	45236826	45237326	11.156	16	45236826	45237326	11.852	16	45264326	45264826	0.152
4	20	-1.7463		16	45237326	45237826	9.508	16	45237326	45237826	7.84	16	45264826	45265326	2.3
5	20	-4.62127		16	45237826	45238326	5.096	16	45237826	45238326	5.78	16	45265326	45265826	0.748
6	20	1.36131		16	45238326	45238826	5.932	16	45238326	45238826	5.368	16	45267326	45267826	0.8
7	20	-0.0482999		16	45238826	45239326	4.268	16	45238826	45239326	12.704	16	45269826	45270326	0.8
8	20	2.18706		16	45239326	45239826	7.832	16	45239326	45239826	13.792	16	45271826	45272326	5.6
9	20	2.12647		16	45239826	45240326	5.416	16	45239826	45240326	5.648	16	45272326	45272826	3.92
10	20	-1.29236		16	45240326	45240826	4.34	16	45240326	45240826	4.448	16	45272826	45273326	7.648
11	20	2.66595		16	45240826	45241326	1.952	16	45240826	45241326	5.356	16	45273326	45273826	3.488
12	20	-2.84336		16	45241326	45241826	7.004	16	45241326	45241826	8.352	16	45273826	45274326	3.552
13	20	2.25351		16	45241826	45242326	5.24	16	45241826	45242326	8.092	16	45274326	45274826	3.792
14	20	-0.516124		16	45242326	45242826	9	16	45242326	45242826	7.7	16	45274826	45275326	1.6
15	20	-4.14069		16	45242826	45243326	11.528	16	45242826	45243326	15.452	16	45275326	45275826	0.552
16	20	-3.25248		16	45243326	45243826	13.08	16	45243326	45243826	3.192	16	45275826	45276326	0.148
17	20	-1.52069		16	45243826	45244326	5.004	16	45243826	45244326	3.86	16	45276826	45277326	2.956
18	20	1.81841		16	45244326	45244826	5.288	16	45244326	45244826	8.408	16	45277326	45277826	0.896
19	20	3.8321		16	45244826	45245326	8.28	16	45244826	45245326	5.54	16	45277826	45278326	1.8
0	21	-0.398534		16	45245326	45245826	5.732	16	45245326	45245826	3.352	16	45278326	45278826	1.948
1	21	-0.418478		16	45245826	45246326	11.188	16	45245826	45246326	6.548	16	45278826	45279326	1.36
2	21	-0.877235		16	45246326	45246826	7.516	16	45246326	45246826	8.144	16	45279326	45279826	1.648
3	21	1.15477		16	45246826	45247326	5.556	16	45246826	45247326	3.72	16	45279826	45280326	0.992
4	21	-2.76004		16	45247326	45247826	13.232	16	45247326	45247826	11.18	16	45280326	45280826	1.504
5	21	4.57008		16	45247826	45248326	6	16	45247826	45248326	4.104	16	45280826	45281326	2.396
6	21	-3.07202		16	45248326	45248826	8.632	16	45248326	45248826	6.664	16	45281326	45281826	0.204
7	21	2.57338		16	45248826	45249326	18.928	16	45248826	45249326	12.436	16	45281826	45282326	0.596
8	21	5.38954		16	45249326	45249826	6.092	16	45249326	45249826	3.692	16	45282326	45282826	2.804
9	21	2.23143		16	45249826	45250326	12.148	16	45249826	45250326	2.052	16	45282826	45283326	4.248
10	21	3.52689		16	45250326	45250826	11.144	16	45250326	45250826	7.604	16	45283326	45283826	0.3
11	21	0.209604		16	45250826	45251326	5.668	16	45250826	45251326	5.856	16	45283826	45284326	4.22
12	21	-1.15138		16	45251326	45251826	4.036	16	45251326	45251826	4.088	16	45284326	45284826	7.184
13	21	4.59845		16	45251826	45252326	8.816	16	45251826	45252326	2.404	16	45284826	45285326	0.596
14	21	-0.0443256		16	45252326	45252826	10.496	16	45252326	45252826	3.212	16	45285326	45285826	2.704
15	21	5.18345		16	45252826	45253326	21.82	16	45252826	45253326	4.888	16	45285826	45286326	2.096
16	21	1.57949		16	45253326	45253826	9.664	16	45253326	45253826	5.052	16	45286326	45286826	1.912
17	21	-2.79457		16	45253826	45254326	6.576	16	45253826	45254326	4.3	16	45286826	45287326	3.036
18	21	1.51047		16	45254326	45254826	16.14	16	45254326	45254826	11.816	16	45287326	45287826	2.616
19	21	-5.25874		16	45254826	45255326	6.936	16	45254826	45255326	9.64	16	45287826	45288326	4.584
20	21	38.2184		16	45255326	45255826	2.348	16	45255326	45255826	4.388	16	45288326	45288826	0.604
0	22	-2.31399		16	45255826	45256326	3.1	16	45255826	45256326	3.548	16	45288826	45289326	2.712
1	22	-2.40821		16	45256326	45256826	5.66	16	45256326	45256826	5.512	16	45289326	45289826	2.184
2	22	0.900622		16	45256826	45257326	2.592	16	45256826	45257326	8.304	16	45289826	45290326	4.004
3	22	-3.22995		16	45257326	45257826	6.008	16	45257326	45257826	7.192	16	45290326	45290826	0.796
4	22	-5.33486		16	45257826	45258326	2.756	16	45257826	45258326	2.596	16	45290826	45291326	1.908
5	22	5.86605		16	45258326	45258826	9.34	16	45258326	45258826	3.708	16	45291326	45291826	1.596
6	22	-2.91891		16	45258826	45259326	0.748	16	45258826	45259326	3.996	16	45291826	45292326	4.108
7	22	1.93166		16	45259326	45259826	4.496	16	45259326	45259826	4.996	16	45292326	45292826	2.844
8	22	3.22898		16	45259826	45260326	1.6	16	45259826	45260326	1.996	16	45292826	45293326	3.752
9	22	-7.64084		16	45260326	45260826	3.272	16	45260326	45260826	1.112	16	45293326	45293826	3.092
10	22	7.11615		16	45260826	45261326	6.732	16	45260826	45261326	3.008	16	45293826	45294326	4.112
11	22	6.73416		16	45261326	45261826	6.9	16	45261326	45261826	8.688	16	45294326	45294826	2.492
12	22	1.11332		16	45261826	45262326	4.864	16	45261826	45262326	6.044	16	45294826	45295326	4.296
13	22	-6.34844		16	45262326	45262826	5.4	16	45262326	45262826	3.064	16	45295326	45295826	1.504
14	22	-2.48414		16	45262826	45263326	6.3	16	45262826	45263326	6.192	16	45295826	45296326	0.096
15	22	-5.83458		16	45263326	45263826	5.04	16	45263326	45263826	3.052	16	45296326	45296826	0.356
16	22	1.65142		16	45263826	45264326	4.74	16	45263826	45264326	4.76	16	45296826	45297326	5.364
17	22	-11.4432		16	45264326	45264826	4.7	16	45264326	45264826	8.288	16	45297326	45297826	7.2
18	22	-19.3026		16	45264826	45265326	7.116	16	45264826	45265326	6.56	16	45297826	45298326	2.28
19	22	-5.30008		16	45265326	45265826	4.9	16	45265326	45265826	3.984	16	45298326	45298826	0.556
20	22	9.06778		16	45265826	45266326	4.9	16	45265826	45266326	0.548	16	45298826	45299326	1.044
21	22	-25.3614		16	45266326	45266826	10.628	16	45266326	45266826	2.12	16	45299326	45299826	0.404
0	23	-2.11609		16	45266826	45267326	9.532	16	45266826	45267326	6.888	16	45299826	45300326	2.8
1	23	1.18384		16	45267326	45267826	6.94	16	45267326	45267826	5.5	16	45300326	45300826	3.1
2	23	0.694132		16	45267826	45268326	3.496	16	45267826	45268326	2.248	16	45300826	45301326	0.096
3	23	1.98383		16	45268326	45268826	7.592	16	45268326	45268826	2.356	16	45301326	45301826	0.552
4	23	-1.24651		16	45268826	45269326	8.812	16	45268826	45269326	2.492	16	45301826	45302326	1.252
5	23	4.8025		16	45269326	45269826	5.804	16	45269326	45269826	3.312	16	45302326	45302826	2.148
6	23	-3.35684		16	45269826	45270326	4.588	16	45269826	45270326	3.248	16	45302826	45303326	2.456
7	23	0.561033		16	45270326	45270826	7.868	16	45270326	45270826	9.556	16	45303326	45303826	0.792
8	23	2.76739		16	45270826	45271326	5.332	16	45270826	45271326	5.536	16	45304326	45304826	0.8
9	23	1.93529		16	45271326	45271826	6.3	16	45271326	45271826	1.448	16	45304826	45305326	0.7
10	23	0.097142		16	45271826	45272326	22.796	16	45271826	45272326	23.464	16	45305826	45306326	0.8
11	23	1.45378		16	45272326	45272826	21.012	16	45272326	45272826	8.068	16	45306326	45306826	2.4
12	23	7.64671		16	45272826	45273326	18.064	16	45272826	45273326	20.472	16	45306826	45307326	3.356
13	23	-3.59971		16	45273326	45273826	19.68	16	45273326	45273826	24.616	16	45307326	45307826	1.844
14	23	0.372794		16	45273826	45274326	7.664	16	45273826	45274326	6.288	16	45307826	45308326	2.152
15	23	3.03755		16	45274326	45274826	8.264	16	45274326	45274826	3.016	16	45308326	45308826	2.108
16	23	2.46507		16	45274826	45275326	28.576	16	45274826	45275326	21.764	16	45308826	45309326	2.94
17	23	-0.560522		16	45275326	45275826	15.436	16	45275326	45275826	13.664	16	45309326	45309826	2.372
18	23	-3.81392		16	45275826	45276326	8.592	16	45275826	45276326	7.172	16	45309826	45310326	2.428
19	23	-4.683		16	45276326	45276826	9.536	16	45276326	45276826	17.556	16	45310326	45310826	1.6
20	23	1.2285		16	45276826	45277326	12.632	16	45276826	45277326	16.748	16	45310826	45311326	0.752
21	23	0.745498		16	45277326	45277826	22.012	16	45277326	45277826	22.596	16	45311326	45311826	1.06
22	23	-30.1993		16	45277826	45278326	19.036	16	45277826	45278326	9.18	16	45311826	45312326	2.888
0	24	-0.0782007		16	45278326	45278826	6	16	45278326	45278826	9.62	16	45312326	45312826	0.652
1	24	-1.50049		16	45278826	45279326	20.088	16	45278826	45279326	12.6	16	45312826	45313326	2.372
2	24	-0.426679		16	45279326	45279826	8.012	16	45279326	45279826	7.728	16	45313326	45313826	6.476
3	24	-0.18415		16	45279826	45280326	8.38	16	45279826	45280326	10.664	16	45313826	45314326	0.8
4	24	3.7961		16	45280326	45280826	16.488	16	45280326	45280826	12.496	16	45314326	45314826	0.152
5	24	1.65835		16	45280826	45281326	15.54	16	45280826	45281326	10.752	16	45314826	45315326	0.904
6	24	1.31282		16	45281326	45281826	23.012	16	45281326	45281826	15.16	16	45315326	45315826	4.004
7	24	1.84773		16	45281826	45282326	25.004	16	45281826	45282326	17.556	16	45315826	45316326	2.14
8	24	0.964306		16	45282326	45282826	14.7	16	45282326	45282826	10.928	16	45316326	45316826	0.2
9	24	1.70719		16	45282826	45283326	11.388	16	45282826	45283326	3.744	16	45316826	45317326	3.704
10	24	2.36348		16	45283326	45283826	18.392	16	45283326	45283826	14.848	16	45317326	45317826	1.648
11	24	-0.324934		16	45283826	45284326	20.752	16	45283826	45284326	16.212	16	45317826	45318326	0.548
12	24	-0.79262		16	45284326	45284826	7.9	16	45284326	45284826	10.676	16	45318326	45318826	1.056
13	24	0.921279		16	45284826	45285326	21.444	16	45284826	45285326	16.932	16	45318826	45319326	2.552
14	24	0.61317		16	45285326	45285826	54.276	16	45285326	45285826	39.516	16	45319326	45319826	3.904
15	24	-3.70194		16	45285826	45286326	27.724	16	45285826	45286326	32.576	16	45319826	45320326	3.092
16	24	5.20036		16	45286326	45286826	13.112	16	45286326	45286826	19.732	16	45320326	45320826	2.7
17	24	1.13788		16	45286826	45287326	6.44	16	45286826	45287326	17.5	16	45320826	45321326	3.26
18	24	-3.28673		16	45287326	45287826	11.208	16	45287326	45287826	30.556	16	45321326	45321826	1.836
19	24	-0.991369		16	45287826	45288326	4.604	16	45287826	45288326	8.432	16	45321826	45322326	2.012
20	24	3.04445		16	45288326	45288826	14.94	16	45288326	45288826	19.376	16	45322326	45322826	2.64
21	24	2.63369		16	45288826	45289326	15.744	16	45288826	45289326	15.94	16	45322826	45323326	2.152
22	24	-9.05461		16	45289326	45289826	12.76	16	45289326	45289826	17.56	16	45323326	45323826	0.396
23	24	50.8966		16	45289826	45290326	17.248	16	45289826	45290326	25.78	16	45323826	45324326	1.452
0	25	-1.43129		16	45290326	45290826	23.34	16	45290326	45290826	17.436	16	45324326	45324826	2.1
1	25	0.684152		16	45290826	45291326	9.512	16	45290826	45291326	23.492	16	45324826	45325326	3.204
2	25	2.96613		16	45291326	45291826	11.712	16	45291326	45291826	34.376	16	45325326	45325826	1.752
3	25	0.518919		16	45291826	45292326	12.264	16	45291826	45292326	24.108	16	45325826	45326326	4.552
4	25	-1.31433		16	45292326	45292826	15.164	16	45292326	45292826	23.62	16	45326326	45326826	3.244
5	25	-0.208083		16	45292826	45293326	6.632	16	45292826	45293326	13.108	16	45326826	45327326	0.396
6	25	2.23209		16	45293326	45293826	24.832	16	45293326	45293826	24.048	16	45327326	45327826	2.004
7	25	-1.59715		16	45293826	45294326	7.64	16	45293826	45294326	8.868	16	45327826	45328326	0.548
8	25	2.35757		16	45294326	45294826	3.496	16	45294326	45294826	9.572	16	45328326	45328826	2.352
9	25	2.78546		16	45294826	45295326	8.36	16	45294826	45295326	12.704	16	45328826	45329326	0.496
10	25	4.14204		16	45295326	45295826	3.256	16	45295326	45295826	4.544	16	45329326	45329826	1.6
11	25	-2.7416		16	45295826	45296326	27.3	16	45295826	45296326	28.556	16	45329826	45330326	0.404
12	25	-0.472552		16	45296326	45296826	14.32	16	45296326	45296826	18.248	16	45330326	45330826	0.396
13	25	-2.26195		16	45296826	45297326	19.052	16	45296826	45297326	12.48	16	45330826	45331326	1.156
14	25	-3.14946		16	45297326	45297826	18.876	16	45297326	45297826	15.996	16	45331326	45331826	2.744
15	25	2.45918		16	45297826	45298326	18.192	16	45297826	45298326	15.012	16	45332326	45332826	0.052
16	25	-2.1475		16	45298326	45298826	13.924	16	45298326	45298826	9.716	16	45332826	45333326	1.4
17	25	-0.0191592		16	45298826	45299326	20.296	16	45298826	45299326	23.396	16	45333326	45333826	1.456
18	25	-8.76756		16	45299326	45299826	12.052	16	45299326	45299826	18.712	16	45333826	45334326	4.944
19	25	-0.55398		16	45299826	45300326	9.34	16	45299826	45300326	24.264	16	45334326	45334826	1.452
20	25	5.5217		16	45300326	45300826	13.256	16	45300326	45300826	32.088	16	45334826	45335326	4.804
21	25	2.62695		16	45300826	45301326	9.624	16	45300826	45301326	11.728	16	45335326	45335826	4.992
22	25	-1.13398		16	45301326	45301826	6.736	16	45301326	45301826	26.396	16	45335826	45336326	1.6
23	25	5.12232		16	45301826	45302326	11.876	16	45301826	45302326	14.972	16	45336326	45336826	1.66
24	25	9.61115		16	45302326	45302826	8.952	16	45302326	45302826	16.084	16	45336826	45337326	2.292
0	26	-1.29496		16	45302826	45303326	13.824	16	45302826	45303326	17.328	16	45337326	45337826	1.852
1	26	-1.27153		16	45303326	45303826	12.316	16	45303326	45303826	15.956	16	45337826	45338326	2.352
2	26	-0.477475		16	45303826	45304326	22.068	16	45303826	45304326	25.728	16	45338326	45338826	1.396
3	26	3.06521		16	45304326	45304826	19.248	16	45304326	45304826	21.952	16	45338826	45339326	2.348
4	26	-0.15457		16	45304826	45305326	24.388	16	45304826	45305326	15.852	16	45339826	45340326	0.8
5	26	1.45739		16	45305326	45305826	17.616	16	45305326	45305826	27.976	16	45340326	45340826	1.6
6	26	3.48271		16	45305826	45306326	19.236	16	45305826	45306326	17.2	16	45340826	45341326	1.304
7	26	0.243042		16	45306326	45306826	16.948	16	45306326	45306826	15.916	16	45341326	45341826	1.796
8	26	0.109863		16	45306826	45307326	32.352	16	45306826	45307326	24.352	16	45341826	45342326	2.4
9	26	2.36117		16	45307326	45307826	22.996	16	45307326	45307826	27.732	16	45342326	45342826	0.304
10	26	2.07423		16	45307826	45308326	10.192	16	45307826	45308326	11.948	16	45342826	45343326	4
11	26	-0.144504		16	45308326	45308826	19.456	16	45308326	45308826	19.216	16	45343326	45343826	2.012
12	26	3.72591		16	45308826	45309326	24.696	16	45308826	45309326	21.592	16	45343826	45344326	4.544
13	26	4.66499		16	45309326	45309826	7.116	16	45309326	45309826	17.284	16	45344326	45344826	3.492
14	26	-0.517218		16	45309826	45310326	20.392	16	45309826	45310326	30.476	16	45344826	45345326	1.548
15	26	0.675888		16	45310326	45310826	12.676	16	45310326	45310826	16.748	16	45345326	45345826	4.304
16	26	-1.23679		16	45310826	45311326	12.984	16	45310826	45311326	15.624	16	45345826	45346326	1.548
17	26	-3.34051		16	45311326	45311826	15.324	16	45311326	45311826	25.924	16	45346326	45346826	1.348
18	26	0.526838		16	45311826	45312326	8.808	16	45311826	45312326	11.732	16	45346826	45347326	0.952
19	26	5.29376		16	45312326	45312826	8.316	16	45312326	45312826	14.052	16	45347326	45347826	0.648
20	26	8.38094		16	45312826	45313326	10.176	16	45312826	45313326	23.432	16	45347826	45348326	0.752
21	26	3.90851		16	45313326	45313826	20.86	16	45313326	45313826	24.416	16	45348326	45348826	0.048
22	26	-0.0576697		16	45313826	45314326	12.904	16	45313826	45314326	10.464	16	45349326	45349826	0.8
23	26	1.56837		16	45314326	45314826	18.832	16	45314326	45314826	16.724	16	45350326	45350826	1.452
24	26	4.57853		16	45314826	45315326	5.472	16	45314826	45315326	3.728	16	45350826	45351326	0.352
25	26	19.4531		16	45315326	45315826	17.896	16	45315326	45315826	12.332	16	45351326	45351826	3.052
0	27	-0.151113		16	45315826	45316326	22.468	16	45315826	45316326	20.816	16	45351826	45352326	2.896
1	27	1.64928		16	45316326	45316826	10.172	16	45316326	45316826	5.784	16	45352326	45352826	2.204
2	27	-2.1184		16	45316826	45317326	3.62	16	45316826	45317326	1.2	16	45352826	45353326	0.444
3	27	-2.4047		16	45317326	45317826	15.36	16	45317326	45317826	12.472	16	45353326	45353826	2.712
4	27	-0.926918		16	45317826	45318326	4.696	16	45317826	45318326	6.404	16	45353826	45354326	1.588
5	27	-0.412472		16	45318326	45318826	15.9	16	45318326	45318826	17.064	16	45354326	45354826	0.956
6	27	0.447496		16	45318826	45319326	23.748	16	45318826	45319326	28.336	16	45354826	45355326	2.644
7	27	3.82937		16	45319326	45319826	10.04	16	45319326	45319826	19.024	16	45355326	45355826	2.104
8	27	2.12291		16	45319826	45320326	8.812	16	45319826	45320326	10.332	16	45355826	45356326	0.996
9	27	2.43274		16	45320326	45320826	21.004	16	45320326	45320826	16.348	16	45356326	45356826	1.556
10	27	1.17959		16	45320826	45321326	15.74	16	45320826	45321326	12.484	16	45356826	45357326	3.396
11	27	4.09126		16	45321326	45321826	11.164	16	45321326	45321826	10.268	16	45357326	45357826	4.404
12	27	1.49488		16	45321826	45322326	6.988	16	45321826	45322326	9.444	16	45357826	45358326	0.844
13	27	2.92671		16	45322326	45322826	27.38	16	45322326	45322826	12.848	16	45358326	45358826	1.4
14	27	4.49171		16	45322826	45323326	30.808	16	45322826	45323326	21.864	16	45359326	45359826	0.804
15	27	-5.92027		16	45323326	45323826	14.012	16	45323326	45323826	13.948	16	45359826	45360326	2.3
16	27	-1.00787		16	45323826	45324326	15.744	16	45323826	45324326	27.66	16	45360326	45360826	0.796
17	27	2.01007		16	45324326	45324826	12.392	16	45324326	45324826	23.996	16	45360826	45361326	0.104
18	27	-1.50365		16	45324826	45325326	10.76	16	45324826	45325326	20.636	16	45361326	45361826	1
19	27	5.17069		16	45325326	45325826	16.276	16	45325326	45325826	20.28	16	45361826	45362326	0.548
20	27	-2.68382		16	45325826	45326326	14.364	16	45325826	45326326	20.62	16	45362326	45362826	5.048
21	27	4.11604		16	45326326	45326826	22.244	16	45326326	45326826	23.272	16	45362826	45363326	0.8
22	27	-0.881191		16	45326826	45327326	32.744	16	45326826	45327326	20.42	16	45363826	45364326	0.3
23	27	3.53449		16	45327326	45327826	15.088	16	45327326	45327826	12.564	16	45364826	45365326	1.26
24	27	6.20761		16	45327826	45328326	38.084	16	45327826	45328326	30.404	16	45365326	45365826	2.392
25	27	-5.74928		16	45328326	45328826	16.696	16	45328326	45328826	11.828	16	45365826	45366326	0.148
26	27	45.2259		16	45328826	45329326	6.844	16	45328826	45329326	6.572	16	45366326	45366826	1.156
0	28	3.94915		16	45329326	45329826	12.516	16	45329326	45329826	23.932	16	45366826	45367326	1.244
1	28	5.52291		16	45329826	45330326	20.636	16	45329826	45330326	15.672	16	45367326	45367826	1.6
2	28	-3.95003		16	45330326	45330826	14.556	16	45330326	45330826	11.248	16	45367826	45368326	0.552
3	28	-4.24714		16	45330826	45331326	10.492	16	45330826	45331326	17.688	16	45368326	45368826	1.552
4	28	-1.88109		16	45331326	45331826	5.008	16	45331326	45331826	15.392	16	45368826	45369326	0.548
5	28	-0.65923		16	45331826	45332326	1.584	16	45331826	45332326	8.884	16	45369326	45369826	0.548
6	28	-0.880046		16	45332326	45332826	3.068	16	45332326	45332826	4.804	16	45369826	45370326	0.052
7	28	1.66296		16	45332826	45333326	15.464	16	45332826	45333326	15.448	16	45370326	45370826	1.804
8	28	5.81138		16	45333326	45333826	14.772	16	45333326	45333826	12.912	16	45370826	45371326	2.296
9	28	-3.1804		16	45333826	45334326	12.564	16	45333826	45334326	19.624	16	45371326	45371826	1.704
10	28	3.2058		16	45334326	45334826	13.044	16	45334326	45334826	22.732	16	45371826	45372326	1.196
11	28	-2.58894		16	45334826	45335326	14.972	16	45334826	45335326	9.244	16	45372326	45372826	3.348
12	28	-0.362685		16	45335326	45335826	14.424	16	45335326	45335826	21.884	16	45372826	45373326	0.652
13	28	4.84106		16	45335826	45336326	12.072	16	45335826	45336326	16.428	16	45373326	45373826	0.148
14	28	-4.87439		16	45336326	45336826	28.044	16	45336326	45336826	24.148	16	45373826	45374326	1.052
15	28	2.20651		16	45336826	45337326	27.924	16	45336826	45337326	17.344	16	45374326	45374826	0.448
16	28	-6.71948		16	45337326	45337826	18.36	16	45337326	45337826	13.016	16	45374826	45375326	1.304
17	28	-1.00438		16	45337826	45338326	24.864	16	45337826	45338326	20.988	16	45375326	45375826	1.8
18	28	1.72688		16	45338326	45338826	12.944	16	45338326	45338826	16.416	16	45375826	45376326	0.096
19	28	-9.31498		16	45338826	45339326	19.028	16	45338826	45339326	23.288	16	45377326	45377826	0.052
20	28	-5.5556		16	45339326	45339826	15.996	16	45339326	45339826	14.44	16	45377826	45378326	0.748
21	28	-4.97451		16	45339826	45340326	19.94	16	45339826	45340326	23.168	16	45379326	45379826	1.104
22	28	-10.3329		16	45340326	45340826	20.468	16	45340326	45340826	26.656	16	45379826	45380326	1.296
23	28	-0.149089		16	45340826	45341326	15.648	16	45340826	45341326	18.848	16	45380326	45380826	0.804
24	28	-8.18188		16	45341326	45341826	31.46	16	45341326	45341826	19.532	16	45380826	45381326	3.7
25	28	1.01272		16	45341826	45342326	19.2	16	45341826	45342326	15.788	16	45381326	45381826	0.7
26	28	-5.56725		16	45342326	45342826	17.392	16	45342326	45342826	17.368	16	45381826	45382326	3.764
27	28	-16.896		16	45342826	45343326	15.548	16	45342826	45343326	20.268	16	45382326	45382826	7.144
0	29	-4.7669		16	45343326	45343826	14.688	16	45343326	45343826	11.316	16	45382826	45383326	23.368
1	29	-1.74832		16	45343826	45344326	22.936	16	45343826	45344326	15.668	16	45383326	45383826	67.104
2	29	-2.06152		16	45344326	45344826	17.068	16	45344326	45344826	14.584	16	45383826	45384326	9.344
3	29	0.729418		16	45344826	45345326	7.924	16	45344826	45345326	16.004	16	45384326	45384826	14.552
4	29	-0.887518		16	45345326	45345826	9.052	16	45345326	45345826	20.192	16	45384826	45385326	21.744
5	29	-1.46856		16	45345826	45346326	15.092	16	45345826	45346326	13.076	16	45385326	45385826	9.84
6	29	8.5955		16	45346326	45346826	10.564	16	45346326	45346826	14.744	16	45385826	45386326	15.028
7	29	5.17073		16	45346826	45347326	5.704	16	45346826	45347326	10.892	16	45386326	45386826	20.232
8	29	-1.7538		16	45347326	45347826	8.788	16	45347326	45347826	13.396	16	45386826	45387326	14.536
9	29	2.31379		16	45347826	45348326	12.412	16	45347826	45348326	8.444	16	45387326	45387826	18.06
10	29	-3.28314		16	45348326	45348826	32.96	16	45348326	45348826	24.036	16	45387826	45388326	8.6
11	29	-3.12005		16	45348826	45349326	23.624	16	45348826	45349326	19.116	16	45388326	45388826	15.648
12	29	-0.696816		16	45349326	45349826	19.116	16	45349326	45349826	18.712	16	45388826	45389326	14.964
13	29	-3.90372		16	45349826	45350326	12.2	16	45349826	45350326	10.136	16	45389326	45389826	15.252
14	29	-1.95758		16	45350326	45350826	10.644	16	45350326	45350826	9.768	16	45389826	45390326	12.624
15	29	-4.20563		16	45350826	45351326	13.06	16	45350826	45351326	15.34	16	45390326	45390826	16.764
16	29	-5.37201		16	45351326	45351826	11.632	16	45351326	45351826	8.432	16	45390826	45391326	10.296
17	29	1.84703		16	45351826	45352326	3.56	16	45351826	45352326	8.416	16	45391326	45391826	9.652
18	29	-3.90657		16	45352326	45352826	6.132	16	45352326	45352826	8.568	16	45391826	45392326	10.56
19	29	-3.36971		16	45352826	45353326	22.76	16	45352826	45353326	25.924	16	45392326	45392826	6.076
20	29	-4.16705		16	45353326	45353826	8.748	16	45353326	45353826	10.216	16	45392826	45393326	4.648
21	29	0.579383		16	45353826	45354326	10.052	16	45353826	45354326	13.292	16	45393326	45393826	5.872
22	29	-12.6785		16	45354326	45354826	13.492	16	45354326	45354826	13.668	16	45393826	45394326	6.336
23	29	-7.08162		16	45354826	45355326	35.208	16	45354826	45355326	32.868	16	45394326	45394826	4.012
24	29	-10.6674		16	45355326	45355826	29.98	16	45355326	45355826	18	16	45394826	45395326	30.132
25	29	1.44582		16	45355826	45356326	9.224	16	45355826	45356326	12.216	16	45395326	45395826	33.712
26	29	-2.55786		16	45356326	45356826	12.908	16	45356326	45356826	13.708	16	45395826	45396326	21.908
27	29	-8.34578		16	45356826	45357326	13.944	16	45356826	45357326	14.244	16	45396326	45396826	18.572
28	29	-25.3012		16	45357326	45357826	12.192	16	45357326	45357826	14.984	16	45396826	45397326	14.272
0	30	-0.842184		16	45357826	45358326	7.208	16	45357826	45358326	9.956	16	45397326	45397826	10.552
1	30	-0.0600606		16	45358326	45358826	9.504	16	45358326	45358826	14.576	16	45397826	45398326	21.064
2	30	-1.07886		16	45358826	45359326	10.12	16	45358826	45359326	19.028	16	45398326	45398826	25.712
3	30	0.124333		16	45359326	45359826	12.38	16	45359326	45359826	22.556	16	45398826	45399326	14.876
4	30	1.54752		16	45359826	45360326	14.236	16	45359826	45360326	14.912	16	45399326	45399826	14.76
5	30	1.86172		16	45360326	45360826	12.716	16	45360326	45360826	11.728	16	45399826	45400326	14.084
6	30	-1.48671		16	45360826	45361326	15.356	16	45360826	45361326	18.644	16	45400326	45400826	14.752
7	30	-1.08067		16	45361326	45361826	11.52	16	45361326	45361826	15.376	16	45400826	45401326	13.2
8	30	3.03527		16	45361826	45362326	20.76	16	45361826	45362326	16.984	16	45401326	45401826	8.848
9	30	-0.722669		16	45362326	45362826	10.244	16	45362326	45362826	15.288	16	45401826	45402326	5.944
10	30	1.45022		16	45362826	45363326	9.268	16	45362826	45363326	5.16	16	45402326	45402826	11.064
11	30	0.188071		16	45363326	45363826	12.14	16	45363326	45363826	17.276	16	45402826	45403326	14.74
12	30	-0.319759		16	45363826	45364326	4.508	16	45363826	45364326	11.88	16	45403326	45403826	4.544
13	30	-2.58711		16	45364326	45364826	18.62	16	45364326	45364826	17.6	16	45403826	45404326	5.916
14	30	-3.09345		16	45364826	45365326	21.288	16	45364826	45365326	20.688	16	45404326	45404826	11.26
15	30	-0.594176		16	45365326	45365826	16.044	16	45365326	45365826	19.516	16	45404826	45405326	10.588
16	30	1.21169		16	45365826	45366326	12.232	16	45365826	45366326	8.64	16	45405326	45405826	8.504
17	30	-0.0339176		16	45366326	45366826	4.2	16	45366326	45366826	11.312	16	45405826	45406326	8.788
18	30	0.39655		16	45366826	45367326	8.992	16	45366826	45367326	14.212	16	45406326	45406826	5.148
19	30	-2.50059		16	45367326	45367826	14.024	16	45367326	45367826	17.384	16	45406826	45407326	8.028
20	30	-3.05075		16	45367826	45368326	2.988	16	45367826	45368326	6.84	16	45407326	45407826	13.028
21	30	8.47089		16	45368326	45368826	11.712	16	45368326	45368826	12.656	16	45407826	45408326	5.488
22	30	-6.44679		16	45368826	45369326	13.716	16	45368826	45369326	12.864	16	45408326	45408826	6.456
23	30	5.47246		16	45369326	45369826	17.872	16	45369326	45369826	16.24	16	45408826	45409326	10.576
24	30	-1.51221		16	45369826	45370326	9.468	16	45369826	45370326	9.092	16	45409326	45409826	16.276
25	30	5.69786		16	45370326	45370826	12.964	16	45370326	45370826	17.712	16	45409826	45410326	7.316
26	30	3.77568		16	45370826	45371326	11.344	16	45370826	45371326	14.8	16	45410326	45410826	7.724
27	30	-7.6768		16	45371326	45371826	8.324	16	45371326	45371826	9.48	16	45410826	45411326	3.944
28	30	-15.7218		16	45371826	45372326	9.572	16	45371826	45372326	5.96	16	45411326	45411826	6.828
29	30	-13.2865		16	45372326	45372826	18.812	16	45372326	45372826	11.968	16	45411826	45412326	14.656
0	31	-0.982876		16	45372826	45373326	18.564	16	45372826	45373326	19.536	16	45412326	45412826	7.384
1	31	-0.957836		16	45373326	45373826	9.368	16	45373326	45373826	13.496	16	45412826	45413326	10.308
2	31	1.27735		16	45373826	45374326	14	16	45373826	45374326	14.616	16	45413326	45413826	5.6
3	31	-0.488374		16	45374326	45374826	15.34	16	45374326	45374826	19.484	16	45413826	45414326	13.7
4	31	-2.1409		16	45374826	45375326	4.048	16	45374826	45375326	10.716	16	45414326	45414826	12.204
5	31	2.29954		16	45375326	45375826	3.748	16	45375326	45375826	13.844	16	45414826	45415326	13.932
6	31	2.12484		16	45375826	45376326	16.944	16	45375826	45376326	16.704	16	45415326	45415826	13.188
7	31	5.50421		16	45376326	45376826	23.264	16	45376326	45376826	22.688	16	45415826	45416326	14.744
8	31	2.18951		16	45376826	45377326	7.94	16	45376826	45377326	8.44	16	45416326	45416826	15.496
9	31	-1.61267		16	45377326	45377826	0.696	16	45377326	45377826	5.776	16	45416826	45417326	8.728
10	31	1.43606		16	45377826	45378326	6.348	16	45377826	45378326	11.864	16	45417326	45417826	13
11	31	0.0795581		16	45378326	45378826	3.148	16	45378326	45378826	7.776	16	45417826	45418326	7.708
12	31	-0.752484		16	45378826	45379326	7.428	16	45378826	45379326	12.96	16	45418326	45418826	10.792
13	31	0.125624		16	45379326	45379826	8.824	16	45379326	45379826	16.944	16	45418826	45419326	10.876
14	31	-0.605167		16	45379826	45380326	6.548	16	45379826	45380326	15.964	16	45419326	45419826	14.672
15	31	-0.709495		16	45380326	45380826	23.844	16	45380326	45380826	15.588	16	45419826	45420326	6.548
16	31	-0.962617		16	45380826	45381326	9.612	16	45380826	45381326	9.136	16	45420326	45420826	8.212
17	31	5.20621		16	45381326	45381826	7.176	16	45381326	45381826	16.964	16	45420826	45421326	12.188
18	31	-3.30086		16	45381826	45382326	17.664	16	45381826	45382326	14.244	16	45421326	45421826	6.212
19	31	3.17589		16	45382326	45382826	12.22	16	45382326	45382826	15.052	16	45421826	45422326	7.028
20	31	0.68009		16	45382826	45383326	11.196	16	45382826	45383326	28.416	16	45422326	45422826	4.248
21	31	0.70795		16	45383326	45383826	34.16	16	45383326	45383826	58.252	16	45422826	45423326	7.612
22	31	0.535547		16	45383826	45384326	15.796	16	45383826	45384326	33.94	16	45423326	45423826	7.056
23	31	3.55282		16	45384326	45384826	13.104	16	45384326	45384826	33.18	16	45423826	45424326	7.888
24	31	2.57745		16	45384826	45385326	19.596	16	45384826	45385326	31.492	16	45424326	45424826	2.444
25	31	-1.36959		16	45385326	45385826	14.496	16	45385326	45385826	24.732	16	45424826	45425326	2.756
26	31	1.6369		16	45385826	45386326	11.908	16	45385826	45386326	20.516	16	45425326	45425826	3.256
27	31	-0.72375		16	45386326	45386826	14.008	16	45386326	45386826	27.44	16	45425826	45426326	7.956
28	31	3.36818		16	45386826	45387326	15.648	16	45386826	45387326	20.416	16	45426326	45426826	11.304
29	31	-5.10664		16	45387326	45387826	7.528	16	45387326	45387826	14.412	16	45426826	45427326	8.184
30	31	6.17477		16	45387826	45388326	11.82	16	45387826	45388326	16.804	16	45427326	45427826	5.252
0	32	-2.27057		16	45388326	45388826	25.564	16	45388326	45388826	28.392	16	45427826	45428326	5.76
1	32	-0.0324864		16	45388826	45389326	28.404	16	45388826	45389326	48.684	16	45428326	45428826	6.984
2	32	-0.326989		16	45389326	45389826	25.796	16	45389326	45389826	45.716	16	45428826	45429326	3.472
3	32	-2.77495		16	45389826	45390326	9.972	16	45389826	45390326	24.56	16	45429326	45429826	6.684
4	32	-1.76661		16	45390326	45390826	5.96	16	45390326	45390826	17.104	16	45429826	45430326	6.256
5	32	-1.24536		16	45390826	45391326	18.828	16	45390826	45391326	24.736	16	45430326	45430826	7.24
6	32	-1.38706		16	45391326	45391826	14.384	16	45391326	45391826	24.692	16	45430826	45431326	3.952
7	32	1.29454		16	45391826	45392326	15.488	16	45391826	45392326	19.82	16	45431326	45431826	5.048
8	32	0.717684		16	45392326	45392826	7.04	16	45392326	45392826	17.748	16	45431826	45432326	1.9
9	32	3.53482		16	45392826	45393326	15.2	16	45392826	45393326	21.296	16	45432326	45432826	6.452
10	32	2.33546		16	45393326	45393826	11.54	16	45393326	45393826	22.072	16	45432826	45433326	1.652
11	32	8.47602		16	45393826	45394326	15.78	16	45393826	45394326	12.68	16	45433326	45433826	6.556
12	32	-0.177701		16	45394326	45394826	7.396	16	45394326	45394826	20.208	16	45433826	45434326	6.648
13	32	-1.21812		16	45394826	45395326	37.372	16	45394826	45395326	56.34	16	45434326	45434826	7.508
14	32	2.61331		16	45395326	45395826	33.4	16	45395326	45395826	79.728	16	45434826	45435326	5.188
15	32	2.65935		16	45395826	45396326	19.996	16	45395826	45396326	62.316	16	45435326	45435826	3.092
16	32	-0.322723		16	45396326	45396826	25.252	16	45396326	45396826	61.092	16	45435826	45436326	4.952
17	32	1.20414		16	45396826	45397326	6.924	16	45396826	45397326	27.7	16	45436326	45436826	3.812
18	32	1.91801		16	45397326	45397826	22.98	16	45397326	45397826	53.424	16	45436826	45437326	7.74
19	32	1.41913		16	45397826	45398326	36.884	16	45397826	45398326	82.42	16	45437326	45437826	4.756
20	32	3.77809		16	45398326	45398826	19.804	16	45398326	45398826	42.792	16	45437826	45438326	33.276
21	32	0.642917		16	45398826	45399326	17.788	16	45398826	45399326	53.048	16	45438326	45438826	22.376
22	32	-3.06043		16	45399326	45399826	20.644	16	45399326	45399826	57.38	16	45438826	45439326	28.396
23	32	-1.05274		16	45399826	45400326	15.052	16	45399826	45400326	43.98	16	45439326	45439826	28.736
24	32	2.90534		16	45400326	45400826	16.044	16	45400326	45400826	48.456	16	45439826	45440326	27.604
25	32	0.585075		16	45400826	45401326	15.204	16	45400826	45401326	48.512	16	45440326	45440826	31.66
26	32	1.8806		16	45401326	45401826	7.032	16	45401326	45401826	36.5	16	45440826	45441326	31.92
27	32	-3.59473		16	45401826	45402326	15.516	16	45401826	45402326	46.128	16	45441326	45441826	38.68
28	32	-6.14399		16	45402326	45402826	15.044	16	45402326	45402826	37.2	16	45441826	45442326	31.172
29	32	-2.04492		16	45402826	45403326	14.24	16	45402826	45403326	42.172	16	45442326	45442826	23.752
30	32	-5.49884		16	45403326	45403826	6.116	16	45403326	45403826	37.532	16	45442826	45443326	31.764
31	32	14.0238		16	45403826	45404326	22.532	16	45403826	45404326	49.7	16	45443326	45443826	30.716
0	33	0.848053		16	45404326	45404826	23.008	16	45404326	45404826	37.252	16	45443826	45444326	24.572
1	33	-0.383882		16	45404826	45405326	14.624	16	45404826	45405326	45.48	16	45444326	45444826	20.604
2	33	1.99316		16	45405326	45405826	6.48	16	45405326	45405826	32.824	16	45444826	45445326	23.684
3	33	1.01585		16	45405826	45406326	7.612	16	45405826	45406326	24.772	16	45445326	45445826	28.328
4	33	2.81818		16	45406326	45406826	4.788	16	45406326	45406826	45.464	16	45445826	45446326	26.952
5	33	3.79045		16	45406826	45407326	5.372	16	45406826	45407326	36.328	16	45446326	45446826	26.888
6	33	1.01793		16	45407326	45407826	22.812	16	45407326	45407826	38.732	16	45446826	45447326	21.34
7	33	2.77132		16	45407826	45408326	16.968	16	45407826	45408326	47.54	16	45447326	45447826	18.652
8	33	1.56741		16	45408326	45408826	4.36	16	45408326	45408826	19.268	16	45447826	45448326	16.144
9	33	-0.965159		16	45408826	45409326	16.66	16	45408826	45409326	48.196	16	45448326	45448826	18.62
10	33	1.72429		16	45409326	45409826	35.024	16	45409326	45409826	70.448	16	45448826	45449326	22.424
11	33	-1.80981		16	45409826	45410326	7.564	16	45409826	45410326	26.256	16	45449326	45449826	30.192
12	33	2.3864		16	45410326	45410826	3.792	16	45410326	45410826	8.148	16	45449826	45450326	12.356
13	33	-2.39088		16	45410826	45411326	4.884	16	45410826	45411326	2.388	16	45450326	45450826	15.588
14	33	1.31235		16	45411326	45411826	3.92	16	45411326	45411826	4.136	16	45450826	45451326	28.004
15	33	0.687857		16	45411826	45412326	5.896	16	45411826	45412326	15.66	16	45451326	45451826	20.96
16	33	-3.3271		16	45412326	45412826	7.396	16	45412326	45412826	20.156	16	45451826	45452326	15.128
17	33	2.87922		16	45412826	45413326	12.548	16	45412826	45413326	13.3	16	45452326	45452826	18.08
18	33	0.466492		16	45413326	45413826	5.6	16	45413326	45413826	11.06	16	45452826	45453326	7.424
19	33	-2.70667		16	45413826	45414326	13.508	16	45413826	45414326	30.58	16	45453326	45453826	8.084
20	33	5.23946		16	45414326	45414826	11.712	16	45414326	45414826	30.596	16	45453826	45454326	12.088
21	33	0.959529		16	45414826	45415326	13.732	16	45414826	45415326	39.576	16	45454326	45454826	12.948
22	33	-1.75436		16	45415326	45415826	16.76	16	45415326	45415826	37.16	16	45454826	45455326	8.384
23	33	8.8874		16	45415826	45416326	4.504	16	45415826	45416326	32.832	16	45455326	45455826	8.104
24	33	0.324354		16	45416326	45416826	20.444	16	45416326	45416826	32.92	16	45455826	45456326	6.908
25	33	7.55303		16	45416826	45417326	8.5	16	45416826	45417326	21.96	16	45456326	45456826	10.612
26	33	-2.70907		16	45417326	45417826	7.084	16	45417326	45417826	20.084	16	45456826	45457326	14.756
27	33	1.96366		16	45417826	45418326	8.168	16	45417826	45418326	44.656	16	45457326	45457826	11.576
28	33	-6.37852		16	45418326	45418826	5.592	16	45418326	45418826	23.764	16	45457826	45458326	10.864
29	33	0.340682		16	45418826	45419326	14.048	16	45418826	45419326	25.172	16	45458326	45458826	11.896
30	33	13.29		16	45419326	45419826	11.996	16	45419326	45419826	27.58	16	45458826	45459326	6.736
31	33	-2.03459		16	45419826	45420326	7.308	16	45419826	45420326	15.032	16	45459326	45459826	12.3
32	33	25.6526		16	45420326	45420826	7.188	16	45420326	45420826	30.284	16	45459826	45460326	6.3
0	34	0.266763		16	45420826	45421326	11.052	16	45420826	45421326	28.04	16	45460326	45460826	7.848
1	34	-3.1285		16	45421326	45421826	3.2	16	45421326	45421826	16.108	16	45460826	45461326	12.276
2	34	-2.18948		16	45421826	45422326	11.272	16	45421826	45422326	33.728	16	45461326	45461826	6.12
3	34	-0.190478		16	45422326	45422826	12.04	16	45422326	45422826	22.484	16	45461826	45462326	3.104
4	34	1.9557		16	45422826	45423326	16.336	16	45422826	45423326	33.404	16	45462326	45462826	4.644
5	34	1.144		16	45423326	45423826	14.784	16	45423326	45423826	18.376	16	45462826	45463326	6.124
6	34	-3.4361		16	45423826	45424326	13.664	16	45423826	45424326	23.272	16	45463326	45463826	4.676
7	34	-1.67887		16	45424326	45424826	10.628	16	45424326	45424826	20.772	16	45463826	45464326	0.956
8	34	-0.899733		16	45424826	45425326	7.432	16	45424826	45425326	16.64	16	45464326	45464826	3.6
9	34	1.0291		16	45425326	45425826	15.208	16	45425326	45425826	21.82	16	45464826	45465326	9.804
10	34	3.45422		16	45425826	45426326	15.444	16	45425826	45426326	19.572	16	45465326	45465826	4.092
11	34	0.0133529		16	45426326	45426826	9.148	16	45426326	45426826	13.66	16	45465826	45466326	9.976
12	34	3.968		16	45426826	45427326	4.296	16	45426826	45427326	14.172	16	45466326	45466826	10.036
13	34	-3.41272		16	45427326	45427826	5.352	16	45427326	45427826	21.02	16	45466826	45467326	10.608
14	34	2.80923		16	45427826	45428326	10.296	16	45427826	45428326	16.34	16	45467326	45467826	10.84
15	34	-2.36749		16	45428326	45428826	2.556	16	45428326	45428826	16.912	16	45467826	45468326	13.42
16	34	-4.22619		16	45428826	45429326	1.488	16	45428826	45429326	17.996	16	45468326	45468826	11.576
17	34	-0.133447		16	45429326	45429826	1.604	16	45429326	45429826	15.608	16	45468826	45469326	5.292
18	34	-1.14775		16	45429826	45430326	6.532	16	45429826	45430326	21.08	16	45469326	45469826	5.42
19	34	-2.29162		16	45430326	45430826	10.868	16	45430326	45430826	23.616	16	45469826	45470326	5.24
20	34	-6.3658		16	45430826	45431326	6.948	16	45430826	45431326	15.704	16	45470326	45470826	4.5
21	34	-3.53546		16	45431326	45431826	4.704	16	45431326	45431826	13.436	16	45470826	45471326	7.096
22	34	10.1647		16	45431826	45432326	7.648	16	45431826	45432326	6.648	16	45471326	45471826	4.66
23	34	7.18307		16	45432326	45432826	12.112	16	45432326	45432826	17.88	16	45471826	45472326	6.992
24	34	-6.8039		16	45432826	45433326	8.8	16	45432826	45433326	16.52	16	45472326	45472826	0.844
25	34	1.74635		16	45433326	45433826	7.848	16	45433326	45433826	6.1	16	45472826	45473326	4.352
26	34	5.39952		16	45433826	45434326	4.952	16	45433826	45434326	11.044	16	45473326	45473826	4.212
27	34	-6.92378		16	45434326	45434826	6.748	16	45434326	45434826	12.576	16	45473826	45474326	5.54
28	34	-4.2551		16	45434826	45435326	4.604	16	45434826	45435326	19.436	16	45474326	45474826	7.8
29	34	-20.1873		16	45435326	45435826	5.14	16	45435326	45435826	6.84	16	45474826	45475326	2.7
30	34	-3.19952		16	45435826	45436326	0.592	16	45435826	45436326	1.936	16	45475326	45475826	7.004
31	34	-10.5323		16	45436326	45436826	9.404	16	45436326	45436826	8.412	16	45475826	45476326	7.096
32	34	-12.1523		16	45436826	45437326	3.908	16	45436826	45437326	8.912	16	45476326	45476826	1.448
33	34	-4.31901		16	45437326	45437826	3.544	16	45437326	45437826	10.448	16	45476826	45477326	6.76
0	35	-3.26285		16	45437826	45438326	63.944	16	45437826	45438326	86.212	16	45477326	45477826	5.136
1	35	0.45482		16	45438326	45438826	13.112	16	45438326	45438826	41.196	16	45477826	45478326	2.608
2	35	1.06296		16	45438826	45439326	19.208	16	45438826	45439326	33.14	16	45478326	45478826	15.448
3	35	-0.954828		16	45439326	45439826	19.596	16	45439326	45439826	29.912	16	45478826	45479326	5.056
4	35	-0.584723		16	45439826	45440326	17.324	16	45439826	45440326	26.604	16	45479326	45479826	1.792
5	35	0.158834		16	45440326	45440826	15.324	16	45440326	45440826	18.144	16	45479826	45480326	6.416
6	35	-1.25557		16	45440826	45441326	12.796	16	45440826	45441326	25.076	16	45480326	45480826	11.328
7	35	5.19147		16	45441326	45441826	36.232	16	45441326	45441826	38.12	16	45480826	45481326	14.168
8	35	3.63222		16	45441826	45442326	26.388	16	45441826	45442326	35.788	16	45481326	45481826	8.14
9	35	-1.40168		16	45442326	45442826	29.348	16	45442326	45442826	29.904	16	45481826	45482326	5.864
10	35	0.801291		16	45442826	45443326	13.696	16	45442826	45443326	22.6	16	45482326	45482826	11.788
11	35	0.205529		16	45443326	45443826	13.68	16	45443326	45443826	21.92	16	45482826	45483326	2.792
12	35	0.795385		16	45443826	45444326	32.928	16	45443826	45444326	30.956	16	45483326	45483826	8.608
13	35	0.90397		16	45444326	45444826	13.784	16	45444326	45444826	16.332	16	45483826	45484326	16.412
14	35	1.19238		16	45444826	45445326	13.032	16	45444826	45445326	27.976	16	45484326	45484826	5.584
15	35	0.624942		16	45445326	45445826	19.356	16	45445326	45445826	19.06	16	45484826	45485326	5.4
16	35	-2.15338		16	45445826	45446326	9.764	16	45445826	45446326	16.816	16	45485326	45485826	3.148
17	35	-0.240455		16	45446326	45446826	7.712	16	45446326	45446826	9.236	16	45485826	45486326	2.5
18	35	0.569446		16	45446826	45447326	24.628	16	45446826	45447326	18.36	16	45486326	45486826	5.956
19	35	-0.614092		16	45447326	45447826	5.408	16	45447326	45447826	13.808	16	45486826	45487326	1.452
20	35	-4.33951		16	45447826	45448326	22.208	16	45447826	45448326	22.308	16	45487326	45487826	6.8
21	35	-1.298		16	45448326	45448826	12.656	16	45448326	45448826	18.252	16	45487826	45488326	7.052
22	35	-0.454757		16	45448826	45449326	11.128	16	45448826	45449326	23.2	16	45488326	45488826	6.604
23	35	0.839998		16	45449326	45449826	7.7	16	45449326	45449826	26.936	16	45488826	45489326	6.34
24	35	-4.8698		16	45449826	45450326	19.224	16	45449826	45450326	13.64	16	45489326	45489826	3.648
25	35	0.835513		16	45450326	45450826	18.96	16	45450326	45450826	15.424	16	45489826	45490326	4.008
26	35	-2.11589		16	45450826	45451326	23.564	16	45450826	45451326	26.524	16	45490326	45490826	8.252
27	35	9.56233		16	45451326	45451826	5	16	45451326	45451826	10	16	45490826	45491326	23.236
28	35	2.49557		16	45451826	45452326	6.708	16	45451826	45452326	23.484	16	45491326	45491826	2.064
29	35	-2.55685		16	45452326	45452826	12.5	16	45452326	45452826	23.336	16	45491826	45492326	2.036
30	35	-3.31145		16	45452826	45453326	5.192	16	45452826	45453326	10.58	16	45492326	45492826	2.256
31	35	-2.65803		16	45453326	45453826	11.712	16	45453326	45453826	13.72	16	45492826	45493326	3.548
32	35	3.80398		16	45453826	45454326	5.1	16	45453826	45454326	12.98	16	45493326	45493826	17.256
33	35	-0.198838		16	45454326	45454826	10.764	16	45454326	45454826	12.612	16	45493826	45494326	2.092
34	35	-26.4311		16	45454826	45455326	6.772	16	45454826	45455326	10.492	16	45494326	45494826	2.852
0	36	0.632724		16	45455326	45455826	10.264	16	45455326	45455826	29.112	16	45494826	45495326	6.06
1	36	-0.671664		16	45455826	45456326	24.472	16	45455826	45456326	23.528	16	45495326	45495826	32.164
2	36	2.51033		16	45456326	45456826	10.024	16	45456326	45456826	18.764	16	45495826	45496326	10.38
3	36	-0.403062		16	45456826	45457326	17.228	16	45456826	45457326	11.84	16	45496326	45496826	6.696
4	36	-2.44957		16	45457326	45457826	12.948	16	45457326	45457826	13.212	16	45496826	45497326	5.308
5	36	2.74492		16	45457826	45458326	12.072	16	45457826	45458326	17.104	16	45497326	45497826	6.992
6	36	1.66394		16	45458326	45458826	16.396	16	45458326	45458826	28.956	16	45497826	45498326	1.696
7	36	-0.0395907		16	45458826	45459326	5.108	16	45458826	45459326	3.464	16	45498326	45498826	2.804
8	36	6.10714		16	45459326	45459826	9.024	16	45459326	45459826	13.076	16	45498826	45499326	4.508
9	36	-2.2778		16	45459826	45460326	12.292	16	45459826	45460326	18.272	16	45499326	45499826	8.156
10	36	4.77523		16	45460326	45460826	7.476	16	45460326	45460826	20.012	16	45499826	45500326	6.04
11	36	3.21607		16	45460826	45461326	5.792	16	45460826	45461326	7.76	16	45500326	45500826	25.1
12	36	5.26795		16	45461326	45461826	10.072	16	45461326	45461826	21.072	16	45500826	45501326	10.052
13	36	2.01376		16	45461826	45462326	4.328	16	45461826	45462326	11.22	16	45501326	45501826	3.248
14	36	3.79724		16	45462326	45462826	7.2	16	45462326	45462826	14.452	16	45501826	45502326	7.8
15	36	-0.229707		16	45462826	45463326	7.2	16	45462826	45463326	10.188	16	45502326	45502826	5.504
16	36	-4.84574		16	45463326	45463826	14.14	16	45463326	45463826	18.044	16	45502826	45503326	12.76
17	36	1.29707		16	45463826	45464326	20	16	45463826	45464326	17.892	16	45503326	45503826	8.604
18	36	4.98426		16	45464326	45464826	7.164	16	45464326	45464826	21.688	16	45503826	45504326	7.856
19	36	-3.08251		16	45464826	45465326	4.952	16	45464826	45465326	11.04	16	45504326	45504826	8.22
20	36	3.45715		16	45465326	45465826	10.164	16	45465326	45465826	14.5	16	45504826	45505326	26.456
21	36	2.29231		16	45465826	45466326	21.056	16	45465826	45466326	16.92	16	45505326	45505826	9.84
22	36	3.1421		16	45466326	45466826	5.944	16	45466326	45466826	11.04	16	45505826	45506326	3.964
23	36	-2.64915		16	45466826	45467326	10.888	16	45466826	45467326	12.512	16	45506326	45506826	6.948
24	36	4.21635		16	45467326	45467826	10.044	16	45467326	45467826	12.536	16	45506826	45507326	2.74
25	36	1.4513		16	45467826	45468326	1.816	16	45467826	45468326	10.5	16	45507326	45507826	8.108
26	36	-0.103359		16	45468326	45468826	7.784	16	45468326	45468826	9.9	16	45507826	45508326	8.412
27	36	3.3042		16	45468826	45469326	3.108	16	45468826	45469326	9.644	16	45508326	45508826	6.38
28	36	-1.81928		16	45469326	45469826	10.812	16	45469326	45469826	16.736	16	45508826	45509326	2.656
29	36	10.6154		16	45469826	45470326	4.14	16	45469826	45470326	14.212	16	45509326	45509826	18.424
30	36	2.6367		16	45470326	45470826	6.46	16	45470326	45470826	9.5	16	45509826	45510326	11.28
31	36	-2.40874		16	45470826	45471326	14.336	16	45470826	45471326	13.076	16	45510326	45510826	10.28
32	36	-3.76785		16	45471326	45471826	0.192	16	45471326	45471826	8.16	16	45510826	45511326	16.176
33	36	5.11073		16	45471826	45472326	6.108	16	45471826	45472326	7.424	16	45511326	45511826	11.16
34	36	-3.79326		16	45472326	45472826	1.104	16	45472326	45472826	11.216	16	45511826	45512326	18.38
35	36	25.2669		16	45472826	45473326	8.948	16	45472826	45473326	14.828	16	45512326	45512826	3.248
0	37	0.531037		16	45473326	45473826	5.852	16	45473326	45473826	4.9	16	45512826	45513326	5.812
1	37	0.696836		16	45473826	45474326	11.104	16	45473826	45474326	13.304	16	45513326	45513826	6.844
2	37	1.1396		16	45474326	45474826	7.544	16	45474326	45474826	8.144	16	45513826	45514326	7.804
3	37	-3.59236		16	45474826	45475326	11.704	16	45474826	45475326	6.988	16	45514326	45514826	5.9
4	37	-3.18321		16	45475326	45475826	7.6	16	45475326	45475826	11.16	16	45514826	45515326	12.236
5	37	-0.359358		16	45475826	45476326	7.548	16	45475826	45476326	11.808	16	45515326	45515826	5.58
6	37	-0.476604		16	45476326	45476826	8.904	16	45476326	45476826	14.844	16	45515826	45516326	14.84
7	37	0.79494		16	45476826	45477326	3.548	16	45476826	45477326	19.224	16	45516326	45516826	5.088
8	37	5.44049		16	45477326	45477826	3.788	16	45477326	45477826	7.968	16	45516826	45517326	6.504
9	37	1.55092		16	45477826	45478326	2.248	16	45477826	45478326	5.86	16	45517326	45517826	10.556
10	37	6.38697		16	45478326	45478826	58.076	16	45478326	45478826	77.288	16	45517826	45518326	10.308
11	37	3.57153		16	45478826	45479326	20.752	16	45478826	45479326	32.952	16	45518326	45518826	10.188
12	37	3.43715		16	45479326	45479826	19.332	16	45479326	45479826	28.9	16	45518826	45519326	3.036
13	37	4.20698		16	45479826	45480326	18.616	16	45479826	45480326	25.192	16	45519326	45519826	23.528
14	37	-3.48993		16	45480326	45480826	22.08	16	45480326	45480826	15.832	16	45519826	45520326	7.924
15	37	6.16414		16	45480826	45481326	21.464	16	45480826	45481326	17.428	16	45520326	45520826	2.708
16	37	-0.314955		16	45481326	45481826	9.6	16	45481326	45481826	11.912	16	45520826	45521326	3.94
17	37	-0.735874		16	45481826	45482326	9.144	16	45481826	45482326	18.084	16	45521326	45521826	2.056
18	37	0.00738183		16	45482326	45482826	12.192	16	45482326	45482826	23.412	16	45521826	45522326	12.344
19	37	2.10733		16	45482826	45483326	10.82	16	45482826	45483326	11.536	16	45522326	45522826	17.02
20	37	4.45307		16	45483326	45483826	8.084	16	45483326	45483826	19.484	16	45522826	45523326	6.136
21	37	0.913834		16	45483826	45484326	52.756	16	45483826	45484326	80.612	16	45523326	45523826	29.076
22	37	-0.781789		16	45484326	45484826	14.136	16	45484326	45484826	16.728	16	45523826	45524326	6.376
23	37	1.80691		16	45484826	45485326	5.208	16	45484826	45485326	2.12	16	45524326	45524826	20.632
24	37	-0.0559227		16	45485326	45485826	16.752	16	45485326	45485826	11.988	16	45524826	45525326	20.284
25	37	-1.1024		16	45485826	45486326	12.688	16	45485826	45486326	15.064	16	45525326	45525826	7.488
26	37	0.964856		16	45486326	45486826	4.208	16	45486326	45486826	3.308	16	45525826	45526326	9.464
27	37	-0.667007		16	45486826	45487326	6.548	16	45486826	45487326	12.076	16	45526326	45526826	20.392
28	37	4.2255		16	45487326	45487826	8.932	16	45487326	45487826	20.384	16	45526826	45527326	9.092
29	37	0.749509		16	45487826	45488326	14.02	16	45487826	45488326	20.708	16	45527326	45527826	3.744
30	37	3.78341		16	45488326	45488826	6.8	16	45488326	45488826	9.74	16	45527826	45528326	5.696
31	37	-0.0950157		16	45488826	45489326	2.592	16	45488826	45489326	15.496	16	45528326	45528826	4.208
32	37	2.51697		16	45489326	45489826	0.904	16	45489326	45489826	5.444	16	45528826	45529326	6.256
33	37	-1.87113		16	45489826	45490326	11.228	16	45489826	45490326	19.64	16	45529326	45529826	5.14
34	37	-6.83557		16	45490326	45490826	26.208	16	45490326	45490826	23.208	16	45529826	45530326	7.012
35	37	-5.7729		16	45490826	45491326	74.48	16	45490826	45491326	134.456	16	45530326	45530826	12.004
36	37	40.0427		16	45491326	45491826	3.24	16	45491326	45491826	5.168	16	45530826	45531326	8.336
0	38	-1.4937		16	45491826	45492326	6.544	16	45491826	45492326	16.696	16	45531326	45531826	5.308
1	38	-0.694455		16	45492326	45492826	6.164	16	45492326	45492826	7.788	16	45531826	45532326	5.836
2	38	1.46577		16	45492826	45493326	9.384	16	45492826	45493326	7.512	16	45532326	45532826	28.804
3	38	4.87035		16	45493326	45493826	37.552	16	45493326	45493826	74.8	16	45532826	45533326	10.244
4	38	3.91646		16	45493826	45494326	5.264	16	45493826	45494326	11.224	16	45533326	45533826	2.656
5	38	-0.0869576		16	45494326	45494826	15.688	16	45494326	45494826	14.84	16	45533826	45534326	3.46
6	38	1.84423		16	45494826	45495326	13.952	16	45494826	45495326	16.12	16	45534326	45534826	13.116
7	38	4.33725		16	45495326	45495826	83.772	16	45495326	45495826	126.14	16	45534826	45535326	8.232
8	38	1.47516		16	45495826	45496326	10.092	16	45495826	45496326	27.052	16	45535326	45535826	25.34
9	38	1.90036		16	45496326	45496826	18.024	16	45496326	45496826	30.124	16	45535826	45536326	10.468
10	38	-0.423912		16	45496826	45497326	22.144	16	45496826	45497326	27.78	16	45536326	45536826	12.192
11	38	-0.0165194		16	45497326	45497826	11.848	16	45497326	45497826	23.82	16	45536826	45537326	10.82
12	38	-1.80294		16	45497826	45498326	7.932	16	45497826	45498326	20.704	16	45537326	45537826	10.636
13	38	-1.39302		16	45498326	45498826	10.072	16	45498326	45498826	16.068	16	45537826	45538326	14.748
14	38	-1.55648		16	45498826	45499326	12.068	16	45498826	45499326	16.984	16	45538326	45538826	13.856
15	38	2.07335		16	45499326	45499826	7.196	16	45499326	45499826	9.5	16	45538826	45539326	15.52
16	38	-1.92631		16	45499826	45500326	12.848	16	45499826	45500326	17.692	16	45539326	45539826	13.268
17	38	-1.10309		16	45500326	45500826	52.704	16	45500326	45500826	75.136	16	45539826	45540326	7.852
18	38	-1.85878		16	45500826	45501326	9.752	16	45500826	45501326	8.868	16	45540326	45540826	7.916
19	38	3.78611		16	45501326	45501826	11.668	16	45501326	45501826	24.744	16	45540826	45541326	12.832
20	38	3.41512		16	45501826	45502326	4.384	16	45501826	45502326	19.332	16	45541326	45541826	10.252
21	38	3.29871		16	45502326	45502826	12.16	16	45502326	45502826	26.308	16	45541826	45542326	10.208
22	38	1.52002		16	45502826	45503326	10.08	16	45502826	45503326	19.812	16	45542326	45542826	23.932
23	38	-2.03538		16	45503326	45503826	8.584	16	45503326	45503826	12.748	16	45542826	45543326	6.116
24	38	7.96211		16	45503826	45504326	5.776	16	45503826	45504326	20.124	16	45543326	45543826	16.436
25	38	0.784801		16	45504326	45504826	11.936	16	45504326	45504826	21.592	16	45543826	45544326	7.86
26	38	-0.73889		16	45504826	45505326	71.608	16	45504826	45505326	100.72	16	45544326	45544826	6.596
27	38	-3.55473		16	45505326	45505826	6.372	16	45505326	45505826	4.828	16	45544826	45545326	6.452
28	38	2.62062		16	45505826	45506326	10.344	16	45505826	45506326	20.856	16	45545326	45545826	8.152
29	38	2.67097		16	45506326	45506826	3.828	16	45506326	45506826	19.044	16	45545826	45546326	4.192
30	38	-1.60658		16	45506826	45507326	3.116	16	45506826	45507326	11.696	16	45546326	45546826	6.908
31	38	-4.97836		16	45507326	45507826	4.692	16	45507326	45507826	14.692	16	45546826	45547326	6.4
32	38	0.915287		16	45507826	45508326	18.664	16	45507826	45508326	13.944	16	45547326	45547826	8.14
33	38	-0.734374		16	45508326	45508826	10.892	16	45508326	45508826	10.056	16	45547826	45548326	7.4
34	38	8.17572		16	45508826	45509326	6.596	16	45508826	45509326	7.384	16	45548326	45548826	2.9
35	38	12.1957		16	45509326	45509826	45.472	16	45509326	45509826	57.816	16	45548826	45549326	1.752
36	38	10.7524		16	45509826	45510326	19.052	16	45509826	45510326	38.464	16	45549326	45549826	6.016
37	38	-6.05114		16	45510326	45510826	19.224	16	45510326	45510826	45.584	16	45549826	45550326	10.808
0	39	0.413846		16	45510826	45511326	15.484	16	45510826	45511326	42.46	16	45550326	45550826	13.756
1	39	-0.570507		16	45511326	45511826	25.56	16	45511326	45511826	39.98	16	45550826	45551326	7.312
2	39	-1.82269		16	45511826	45512326	65.336	16	45511826	45512326	75.148	16	45551326	45551826	4.612
3	39	-0.957938		16	45512326	45512826	12.3	16	45512326	45512826	20.76	16	45551826	45552326	4.752
4	39	-1.04392		16	45512826	45513326	13.848	16	45512826	45513326	26.628	16	45552326	45552826	14.148
5	39	-1.36993		16	45513326	45513826	15.736	16	45513326	45513826	22.08	16	45552826	45553326	2.744
6	39	-0.0668589		16	45513826	45514326	20.656	16	45513826	45514326	25.18	16	45553326	45553826	2.796
7	39	1.0046		16	45514326	45514826	15.656	16	45514326	45514826	34.492	16	45553826	45554326	4.8
8	39	10.9035		16	45514826	45515326	15.48	16	45514826	45515326	28.072	16	45554326	45554826	1.552
9	39	-1.62234		16	45515326	45515826	4.392	16	45515326	45515826	9.86	16	45554826	45555326	14.8
10	39	-1.20899		16	45515826	45516326	5.316	16	45515826	45516326	7.42	16	45555326	45555826	15.872
11	39	5.94941		16	45516326	45516826	9.128	16	45516326	45516826	14.856	16	45555826	45556326	21.996
12	39	1.12374		16	45516826	45517326	3.828	16	45516826	45517326	8.836	16	45556326	45556826	30.548
13	39	1.54169		16	45517326	45517826	25.3	16	45517326	45517826	25.968	16	45556826	45557326	37.996
14	39	4.45192		16	45517826	45518326	13.94	16	45517826	45518326	19.268	16	45557326	45557826	23.332
15	39	0.733231		16	45518326	45518826	5.204	16	45518326	45518826	14.596	16	45557826	45558326	28.464
16	39	-0.287188		16	45518826	45519326	6.864	16	45518826	45519326	6.644	16	45558326	45558826	43.192
17	39	-2.54389		16	45519326	45519826	72.94	16	45519326	45519826	77.228	16	45558826	45559326	34.268
18	39	-3.12328		16	45519826	45520326	15.124	16	45519826	45520326	25.564	16	45559326	45559826	48.296
19	39	-3.73489		16	45520326	45520826	1.256	16	45520326	45520826	3.756	16	45559826	45560326	50.908
20	39	-0.887306		16	45520826	45521326	1.912	16	45520826	45521326	4.6	16	45560326	45560826	64.432
21	39	3.98657		16	45521326	45521826	5.8	16	45521326	45521826	7.148	16	45560826	45561326	61.836
22	39	-3.37575		16	45521826	45522326	26.656	16	45521826	45522326	43.952	16	45561326	45561826	65.392
23	39	-2.57646		16	45522326	45522826	13.34	16	45522326	45522826	23.84	16	45571117	45571617	15.14
24	39	-4.82929		16	45522826	45523326	6.756	16	45522826	45523326	12.5	16	45571617	45572117	55.462
25	39	-2.06228		16	45523326	45523826	33.688	16	45523326	45523826	49.46	16	45572117	45572617	76.308
26	39	-2.68478		16	45523826	45524326	13.884	16	45523826	45524326	10.496	16	45572617	45573117	58.572
27	39	2.58401		16	45524326	45524826	28.22	16	45524326	45524826	40.008	16	45573117	45573617	52.452
28	39	-6.57448		16	45524826	45525326	24.5	16	45524826	45525326	41.744	16	45573617	45574117	6.97
29	39	-6.63094		16	45525326	45525826	7.968	16	45525326	45525826	11.772	16	45574117	45574617	5.268
30	39	-2.43881		16	45525826	45526326	4.124	16	45525826	45526326	7.064	16	45574617	45575117	9.758
31	39	-0.413521		16	45526326	45526826	21.108	16	45526326	45526826	37.624	16	45575117	45575617	6.54
32	39	-3.72965		16	45526826	45527326	15.724	16	45526826	45527326	35.672	16	45575617	45576117	5.698
33	39	-8.27131		16	45527326	45527826	9.752	16	45527326	45527826	12.98	16	45576117	45576617	8.264
34	39	-4.12895		16	45527826	45528326	11.792	16	45527826	45528326	9.348	16	45576617	45577117	2.632
35	39	-4.38386		16	45528326	45528826	8.832	16	45528326	45528826	19.448	16	45577117	45577617	5.036
36	39	-8.97455		16	45528826	45529326	18.604	16	45528826	45529326	23.92	16	45577617	45578117	25.302
37	39	-7.67705		16	45529326	45529826	7.512	16	45529326	45529826	21.364	16	45578117	45578617	8.334
38	39	25.664		16	45529826	45530326	10.88	16	45529826	45530326	16.316	16	45578617	45579117	9.534
0	40	0.131633		16	45530326	45530826	7.616	16	45530326	45530826	18.608	16	45579117	45579617	6.336
1	40	0.206401		16	45530826	45531326	4.636	16	45530826	45531326	10.536	16	45579617	45580117	6.794
2	40	2.24337		16	45531326	45531826	7.864	16	45531326	45531826	14.264	16	45580117	45580617	9.802
3	40	-0.97155		16	45531826	45532326	9.448	16	45531826	45532326	21.308	16	45580617	45581117	16.636
4	40	-0.648855		16	45532326	45532826	57.56	16	45532326	45532826	125.884	16	45581117	45581617	13
5	40	-1.04854		16	45532826	45533326	23.896	16	45532826	45533326	38.188	16	45581617	45582117	12.102
6	40	-1.11567		16	45533326	45533826	8.78	16	45533326	45533826	6.668	16	45582117	45582617	12.13
7	40	5.85049		16	45533826	45534326	12.008	16	45533826	45534326	24.612	16	45582617	45583117	9.502
8	40	5.94793		16	45534326	45534826	29.068	16	45534326	45534826	56.052	16	45583117	45583617	8.392
9	40	2.09209		16	45534826	45535326	10.076	16	45534826	45535326	21.888	16	45583617	45584117	2.5
10	40	5.96447		16	45535326	45535826	69.572	16	45535326	45535826	113.232	16	45584117	45584617	8.772
11	40	5.07338		16	45535826	45536326	14.728	16	45535826	45536326	17.012	16	45584617	45585117	8.93
12	40	-2.70802		16	45536326	45536826	10.596	16	45536326	45536826	19.168	16	45585117	45585617	8.972
13	40	5.82246		16	45536826	45537326	7.86	16	45536826	45537326	21.996	16	45585617	45586117	11.666
14	40	1.1366		16	45537326	45537826	15.232	16	45537326	45537826	23.768	16	45586117	45586617	14.576
15	40	2.26098		16	45537826	45538326	21.424	16	45537826	45538326	19.732	16	45586617	45587117	19.696
16	40	-2.60501		16	45538326	45538826	9.16	16	45538326	45538826	18.664	16	45587117	45587617	17.39
17	40	-0.768309		16	45538826	45539326	14.712	16	45538826	45539326	26.592	16	45587617	45588117	34.132
18	40	-0.281184		16	45539326	45539826	10.368	16	45539326	45539826	22.7
19	40	0.989764		16	45539826	45540326	23.156	16	45539826	45540326	26.452
20	40	1.1813		16	45540326	45540826	8.612	16	45540326	45540826	19.3
21	40	4.54648		16	45540826	45541326	8.68	16	45540826	45541326	25.344
22	40	-1.01813		16	45541326	45541826	6.012	16	45541326	45541826	22
23	40	-2.94788		16	45541826	45542326	9.184	16	45541826	45542326	20.852
24	40	-2.77502		16	45542326	45542826	68.048	16	45542326	45542826	107.72
25	40	-0.899964		16	45542826	45543326	20.464	16	45542826	45543326	31.848
26	40	-3.26196		16	45543326	45543826	38.516	16	45543326	45543826	65.292
27	40	-3.34002		16	45543826	45544326	13.568	16	45543826	45544326	19.016
28	40	4.03252		16	45544326	45544826	8.412	16	45544326	45544826	18.112
29	40	-7.10009		16	45544826	45545326	9.252	16	45544826	45545326	20.404
30	40	-5.24206		16	45545326	45545826	9.088	16	45545326	45545826	27.564
31	40	0.296805		16	45545826	45546326	4.76	16	45545826	45546326	10.424
32	40	-5.41131		16	45546326	45546826	4.348	16	45546326	45546826	17.344
33	40	0.00604443		16	45546826	45547326	16.808	16	45546826	45547326	21.952
34	40	-3.04532		16	45547326	45547826	16.592	16	45547326	45547826	30.188
35	40	2.94078		16	45547826	45548326	7.8	16	45547826	45548326	24.7
36	40	-1.77399		16	45548326	45548826	7.46	16	45548326	45548826	19.828
37	40	-3.91019		16	45548826	45549326	2.54	16	45548826	45549326	6.536
38	40	-3.77732		16	45549326	45549826	6.912	16	45549326	45549826	8.7
39	40	33.2875		16	45549826	45550326	5.932	16	45549826	45550326	10.532
0	41	-0.028569		16	45550326	45550826	10.112	16	45550326	45550826	16.28
1	41	-3.6318		16	45550826	45551326	1.94	16	45550826	45551326	17.272
2	41	3.503		16	45551326	45551826	11.316	16	45551326	45551826	24.28
3	41	0.808926		16	45551826	45552326	7.388	16	45551826	45552326	15.732
4	41	-0.396823		16	45552326	45552826	40.244	16	45552326	45552826	60.132
5	41	7.22296		16	45552826	45553326	11.596	16	45552826	45553326	19.72
6	41	2.33841		16	45553326	45553826	1.308	16	45553326	45553826	4.336
7	41	2.01294		16	45553826	45554326	3.592	16	45553826	45554326	6.324
8	41	6.25391		16	45554326	45554826	2.048	16	45554326	45554826	11.384
9	41	2.46323		16	45554826	45555326	61.2	16	45554826	45555326	100.644
10	41	1.06048		16	45555326	45555826	73.356	16	45555326	45555826	112.804
11	41	7.87613		16	45555826	45556326	46.5	16	45555826	45556326	92.792
12	41	-4.7669		16	45556326	45556826	78.716	16	45556326	45556826	142.24
13	41	2.85015		16	45556826	45557326	48.216	16	45556826	45557326	119.784
14	41	1.2011		16	45557326	45557826	93.592	16	45557326	45557826	208.72
15	41	3.24901		16	45557826	45558326	98.98	16	45557826	45558326	142.992
16	41	-2.31665		16	45558326	45558826	67.52	16	45558326	45558826	135.952
17	41	2.38776		16	45558826	45559326	104.78	16	45558826	45559326	143.748
18	41	-0.36486		16	45559326	45559826	83.3	16	45559326	45559826	139.528
19	41	7.09897		16	45559826	45560326	79.304	16	45559826	45560326	121.088
20	41	-2.20633		16	45560326	45560826	133.028	16	45560326	45560826	186.156
21	41	-2.7302		16	45560826	45561326	189.484	16	45560826	45561326	193.228
22	41	2.86417		16	45561326	45561826	70.496	16	45561326	45561826	96.476
23	41	2.65658		16	45571117	45571617	0.8	16	45571117	45571617	14.65
24	41	-2.13198		16	45571617	45572117	4.04	16	45571617	45572117	22.53
25	41	2.5853		16	45572117	45572617	9.998	16	45572117	45572617	30.268
26	41	-0.593158		16	45572617	45573117	3.232	16	45572617	45573117	17.374
27	41	-0.844297		16	45573117	45573617	4.098	16	45573117	45573617	40.18
28	41	-2.02918		16	45573617	45574117	2.932	16	45573617	45574117	0.932
29	41	7.76543		16	45574617	45575117	0.8	16	45574117	45574617	1.766
30	41	-0.449026		16	45575117	45575617	1.336	16	45574617	45575117	0.468
31	41	-0.942937		16	45575617	45576117	4.566	16	45575117	45575617	1.734
32	41	2.48152		16	45576117	45576617	3.236	16	45575617	45576117	2.666
33	41	-1.6612		16	45576617	45577117	4.166	16	45576117	45576617	1.6
34	41	-9.44741		16	45577117	45577617	7.198	16	45576617	45577117	2.466
35	41	12.5668		16	45577617	45578117	3.432	16	45577117	45577617	2.134
36	41	-3.02908		16	45578117	45578617	1.534	16	45577617	45578117	19.102
37	41	-0.746621		16	45578617	45579117	0.802	16	45578117	45578617	11.066
38	41	-0.854754		16	45579117	45579617	4.33	16	45578617	45579117	4.364
39	41	-7.38164		16	45579617	45580117	1.5	16	45579117	45579617	3.672
40	41	-11.8882		16	45580617	45581117	2.704	16	45579617	45580117	3.998
0	42	1.15936		16	45581117	45581617	1.73	16	45580117	45580617	5.866
1	42	0.579758		16	45581617	45582117	3.4	16	45580617	45581117	3.6
2	42	-0.996585		16	45582117	45582617	5.768	16	45581117	45581617	2.836
3	42	-1.14298		16	45582617	45583117	2.866	16	45581617	45582117	7.096
4	42	-1.85518		16	45583117	45583617	0.932	16	45582117	45582617	4.6
5	42	2.38142		16	45583617	45584117	0.734	16	45582617	45583117	3.204
6	42	3.21146		16	45584117	45584617	0.066	16	45583117	45583617	8.368
7	42	2.09413		16	45584617	45585117	0.534	16	45583617	45584117	3.196
8	42	3.06016		16	45585117	45585617	0.266	16	45584117	45584617	3.598
9	42	1.49626		16	45585617	45586117	1.068	16	45584617	45585117	2.536
10	42	4.05668		16	45586117	45586617	0.532	16	45585117	45585617	4.874
11	42	7.75558		16	45586617	45587117	1.802	16	45585617	45586117	7.196
12	42	2.31713		16	45587117	45587617	0.598	16	45586117	45586617	4.394
13	42	3.01307		16	45587617	45588117	3.2	16	45586617	45587117	6.004
14	42	-0.73093						16	45587117	45587617	2.798
15	42	1.67518						16	45587617	45588117	14.964
16	42	1.79057
17	42	5.71088
18	42	-2.58097
19	42	-1.27619
20	42	-1.47604
21	42	0.157356
22	42	-1.16575
23	42	3.40887
24	42	-1.87106
25	42	-0.973366
26	42	5.17579
27	42	-3.87196
28	42	2.06386
29	42	-1.13174
30	42	-0.98016
31	42	4.41157
32	42	4.42423
33	42	2.52148
34	42	-5.82267
35	42	3.34427
36	42	-2.29321
37	42	1.64859
38	42	-1.16562
39	42	-0.915511
40	42	-2.37726
41	42	38.0839
0	43	-1.78295
1	43	0.778345
2	43	0.538233
3	43	1.17115
4	43	2.32224
5	43	-0.497208
6	43	-2.80757
7	43	2.8175
8	43	3.89025
9	43	0.563751
10	43	6.19649
11	43	2.00562
12	43	6.43689
13	43	-0.375881
14	43	1.16373
15	43	5.05805
16	43	-0.772997
17	43	2.96874
18	43	4.59214
19	43	3.39688
20	43	-2.15188
21	43	-1.63446
22	43	-1.29137
23	43	5.18611
24	43	-2.20663
25	43	-2.65902
26	43	0.858249
27	43	0.951365
28	43	-3.28089
29	43	-0.729539
30	43	-2.29109
31	43	4.12206
32	43	-2.32128
33	43	1.92324
34	43	0.467443
35	43	8.10019
36	43	-4.36855
37	43	-1.1231
38	43	5.63093
39	43	-13.0092
40	43	2.81178
41	43	-17.3048
42	43	14.4277
0	44	0.48432
1	44	-2.84277
2	44	-0.243089
3	44	-1.06139
4	44	4.92183
5	44	5.05094
6	44	-0.348233
7	44	5.54
8	44	1.10817
9	44	8.85648
10	44	2.62302
11	44	4.17796
12	44	-0.568051
13	44	0.550353
14	44	1.50804
15	44	0.383949
16	44	-0.642769
17	44	-2.27715
18	44	5.54862
19	44	2.55603
20	44	-3.44711
21	44	5.20917
22	44	-0.787753
23	44	-0.966485
24	44	2.24692
25	44	0.244349
26	44	0.661594
27	44	2.10007
28	44	0.121183
29	44	-3.52301
30	44	1.53609
31	44	0.751837
32	44	-1.85037
33	44	0.659363
34	44	-1.31205
35	44	-0.717013
36	44	0.436892
37	44	-3.29175
38	44	-5.04048
39	44	-3.5423
40	44	4.79966
41	44	-4.97921
42	44	-2.46744
43	44	-17.0198
0	45	-0.0369498
1	45	-2.59636
2	45	0.706855
3	45	1.34727
4	45	-2.35273
5	45	-2.56569
6	45	-3.7104
7	45	5.59195
8	45	2.55517
9	45	3.17808
10	45	-1.23619
11	45	1.22395
12	45	-0.596147
13	45	3.07334
14	45	0.694725
15	45	-0.473655
16	45	1.73868
17	45	0.541803
18	45	-1.36776
19	45	2.65672
20	45	6.82389
21	45	0.576938
22	45	-2.53937
23	45	-0.115956
24	45	-1.60264
25	45	-1.14157
26	45	1.60787
27	45	0.654914
28	45	-2.43929
29	45	-1.7291
30	45	-5.33422
31	45	1.92732
32	45	-2.73782
33	45	1.15345
34	45	-1.97275
35	45	-4.70365
36	45	-0.410983
37	45	-5.22166
38	45	-6.58653
39	45	2.83562
40	45	8.15731
41	45	-7.93412
42	45	-10.3592
43	45	-10.8059
44	45	25.1891
0	46	-0.756401
1	46	0.628928
2	46	0.421344
3	46	1.46657
4	46	0.220668
5	46	-1.87351
6	46	-0.264705
7	46	-1.12656
8	46	1.09117
9	46	-2.09312
10	46	6.21566
11	46	0.81142
12	46	-2.3322
13	46	3.90388
14	46	-1.78263
15	46	1.87916
16	46	-2.96072
17	46	2.1724
18	46	4.66717
19	46	0.0798652
20	46	0.482108
21	46	-1.3865
22	46	-0.528323
23	46	-3.25555
24	46	4.07781
25	46	-0.74977
26	46	-3.07944
27	46	-0.0207811
28	46	-1.9404
29	46	-4.42633
30	46	-0.060951
31	46	-2.1622
32	46	-1.57488
33	46	-1.51782
34	46	-3.29629
35	46	-3.64143
36	46	-0.961208
37	46	-8.20694
38	46	-9.59305
39	46	5.47413
40	46	-10.33
41	46	-6.46767
42	46	1.72463
43	46	-15.9643
44	46	-14.21
45	46	-20.0682
0	47	2.81701
1	47	-0.867351
2	47	-0.235305
3	47	-1.14277
4	47	-1.17388
5	47	2.72133
6	47	-1.51264
7	47	1.93691
8	47	2.27109
9	47	0.59668
10	47	0.513079
11	47	-0.988187
12	47	-0.711953
13	47	0.810566
14	47	-1.03794
15	47	1.04487
16	47	-0.453094
17	47	-0.390459
18	47	3.35931
19	47	0.303547
20	47	-1.64146
21	47	3.75537
22	47	-0.766328
23	47	0.683753
24	47	0.281958
25	47	-0.17391
26	47	-0.561344
27	47	1.68501
28	47	-2.10215
29	47	-7.1349
30	47	-3.7697
31	47	-3.49004
32	47	-2.16104
33	47	-5.68803
34	47	-1.15692
35	47	-3.49615
36	47	-1.00493
37	47	-1.55901
38	47	-5.18562
39	47	-3.85219
40	47	-5.56004
41	47	-9.13085
42	47	-8.75943
43	47	-8.25373
44	47	-1.18637
45	47	0.192093
46	47	76.3939
0	48	0.0129296
1	48	1.35537
2	48	0.530622
3	48	-0.267442
4	48	-0.611291
5	48	1.64072
6	48	-1.80061
7	48	-0.345298
8	48	-0.579089
9	48	-1.02689
10	48	2.71578
11	48	2.63412
12	48	1.59357
13	48	1.57818
14	48	1.73912
15	48	2.73181
16	48	-0.26415
17	48	-0.325665
18	48	-0.851226
19	48	0.301128
20	48	-2.11294
21	48	1.63379
22	48	-0.182425
23	48	2.92089
24	48	-1.35674
25	48	-1.73899
26	48	2.10958
27	48	-2.90376
28	48	-3.97626
29	48	-0.552509
30	48	-1.69679
31	48	-0.303937
32	48	-2.09919
33	48	0.825051
34	48	-5.51095
35	48	-0.422235
36	48	-2.05145
37	48	-1.00845
38	48	0.794609
39	48	-0.170855
40	48	-0.357266
41	48	-4.96268
42	48	-3.25139
43	48	-3.59133
44	48	0.0697679
45	48	0.151898
46	48	0.0968849
47	48	0.636453
0	49	0.195584
1	49	-1.05839
2	49	0.111649
3	49	0.620389
4	49	2.54998
5	49	0.202854
6	49	3.74654
7	49	4.62549
8	49	0.30678
9	49	2.12604
10	49	4.00726
11	49	-0.365822
12	49	5.03123
13	49	3.79066
14	49	2.14294
15	49	4.60249
16	49	0.971575
17	49	-0.733193
18	49	-1.51164
19	49	5.33622
20	49	1.95046
21	49	0.0222227
22	49	-2.46299
23	49	-2.54259
24	49	2.82576
25	49	-2.73231
26	49	3.42916
27	49	0.219828
28	49	-3.56892
29	49	-3.27421
30	49	-1.02611
31	49	2.16281
32	49	-0.598632
33	49	-5.80397
34	49	-1.21766
35	49	-4.09219
36	49	-3.05915
37	49	-1.29087
38	49	-2.59441
39	49	-2.81751
40	49	-3.07615
41	49	-3.9509
42	49	-5.89243
43	49	-4.88671
44	49	5.15943
45	49	-2.44774
46	49	-12.4371
47	49	-6.41346
48	49	39.3215
0	50	0.936817
1	50	-0.310283
2	50	-2.61035
3	50	-1.26586
4	50	2.64099
5	50	-0.598393
6	50	2.01204
7	50	0.712214
8	50	4.95481
9	50	-0.687769
10	50	1.04541
11	50	5.96928
12	50	-1.83496
13	50	-0.439047
14	50	5.83873
15	50	-1.40665
16	50	-0.624334
17	50	3.18039
18	50	1.68467
19	50	-0.857688
20	50	-1.59994
21	50	1.61449
22	50	-0.879128
23	50	-0.300727
24	50	-1.45663
25	50	0.457189
26	50	-3.16647
27	50	-2.27559
28	50	5.12952
29	50	-1.26691
30	50	1.75233
31	50	1.45556
32	50	-4.04928
33	50	-2.69063
34	50	-6.7592
35	50	-5.5165
36	50	-0.996526
37	50	0.307022
38	50	-2.54399
39	50	2.60855
40	50	-7.73264
41	50	-7.65532
42	50	-7.75065
43	50	-5.24106
44	50	-1.9934
45	50	-10.4748
46	50	-6.39443
47	50	-14.5084
48	50	-0.487218
49	50	48.1433
0	51	-2.36011
1	51	-0.643034
2	51	-1.57183
3	51	2.06454
4	51	-2.08306
5	51	3.85632
6	51	2.78657
7	51	3.69339
8	51	4.06648
9	51	3.06242
10	51	4.35888
11	51	5.27811
12	51	1.86681
13	51	-0.856345
14	51	3.2239
15	51	-0.935129
16	51	-1.10838
17	51	1.7106
18	51	-0.805469
19	51	5.93049
20	51	-1.07867
21	51	-2.21023
22	51	1.28717
23	51	0.485143
24	51	-0.821775
25	51	2.20101
26	51	3.67135
27	51	0.534693
28	51	2.06458
29	51	-2.22882
30	51	-2.50465
31	51	-2.81668
32	51	-1.53757
33	51	-0.822768
34	51	-3.50713
35	51	-2.46613
36	51	1.42932
37	51	-3.36247
38	51	3.91781
39	51	1.42665
40	51	-0.638536
41	51	1.41872
42	51	2.68828
43	51	2.89723
44	51	1.55403
45	51	8.10788
46	51	2.09982
47	51	-2.88838
48	51	2.83014
49	51	-3.62339
50	51	-19.3736
0	52	-2.26046
1	52	-2.9573
2	52	-2.26046
3	52	-2.43998
4	52	-1.97874
5	52	-0.023816
6	52	0.986994
7	52	0.778782
8	52	3.59151
9	52	3.43996
10	52	-1.67046
11	52	-1.51809
12	52	-2.51663
13	52	0.371924
14	52	-2.16136
15	52	2.45422
16	52	-0.874764
17	52	4.55333
18	52	0.613074
19	52	-4.2734
20	52	0.971795
21	52	-1.99731
22	52	3.33233
23	52	3.29613
24	52	-4.9104
25	52	2.69558
26	52	2.79941
27	52	-1.1801
28	52	-5.5942
29	52	-3.90694
30	52	1.81495
31	52	0.245138
32	52	-0.153228
33	52	1.41803
34	52	-1.48057
35	52	-3.09427
36	52	-5.36142
37	52	0.249891
38	52	-0.0355409
39	52	3.89155
40	52	3.46462
41	52	-0.227915
42	52	2.58948
43	52	-2.39879
44	52	3.11466
45	52	4.1124
46	52	-8.4671
47	52	8.01838
48	52	8.02429
49	52	-1.32188
50	52	2.5568
51	52	86.8766
0	53	-0.785249
1	53	2.07986
2	53	-1.40036
3	53	0.0822858
4	53	0.0457234
5	53	5.46215
6	53	-1.05752
7	53	5.14403
8	53	3.4499
9	53	-1.06696
10	53	0.273901
11	53	1.42417
12	53	3.5427
13	53	3.34906
14	53	1.29344
15	53	2.6305
16	53	-2.48751
17	53	-0.444711
18	53	-1.6841
19	53	1.67323
20	53	-2.46542
21	53	0.738807
22	53	-3.439
23	53	0.835814
24	53	0.580632
25	53	-0.25929
26	53	-2.17148
27	53	-3.10055
28	53	-1.00866
29	53	-2.99428
30	53	-3.18817
31	53	-2.06408
32	53	-3.19595
33	53	-0.969718
34	53	-1.03518
35	53	-1.00852
36	53	-3.58875
37	53	-0.14637
38	53	-0.324726
39	53	0.0565542
40	53	-0.951725
41	53	-2.87757
42	53	0.032574
43	53	3.01412
44	53	3.33264
45	53	5.03911
46	53	0.396067
47	53	-1.58104
48	53	-0.0311917
49	53	3.03959
50	53	9.5001
51	53	1.06652
52	53	55.8639
0	54	-0.471747
1	54	-0.428176
2	54	-2.25011
3	54	-1.45828
4	54	-0.666896
5	54	1.20649
6	54	2.25242
7	54	0.0613924
8	54	1.40521
9	54	-3.2875
10	54	3.97467
11	54	3.87056
12	54	2.39805
13	54	4.6753
14	54	1.37796
15	54	0.286691
16	54	0.359924
17	54	4.05704
18	54	0.845741
19	54	-0.864597
20	54	2.12972
21	54	3.37008
22	54	-2.80339
23	54	-2.07909
24	54	-1.07076
25	54	-1.37588
26	54	3.91819
27	54	3.48944
28	54	-0.337933
29	54	0.547026
30	54	0.331163
31	54	2.07671
32	54	2.29926
33	54	3.73885
34	54	-3.73221
35	54	2.29828
36	54	-2.88708
37	54	4.07273
38	54	0.0459024
39	54	-1.70843
40	54	-2.0954
41	54	5.93809
42	54	-5.00044
43	54	-2.508
44	54	3.08593
45	54	1.96141
46	54	-1.28843
47	54	-3.12984
48	54	-3.66387
49	54	-0.72125
50	54	5.38783
51	54	0.500814
52	54	3.43374
53	54	38.7331
0	55	0.592892
1	55	-1.42938
2	55	-1.55007
3	55	-0.943214
4	55	-0.98978
5	55	1.56191
6	55	2.40807
7	55	1.81305
8	55	4.12171
9	55	-0.306359
10	55	1.45121
11	55	0.183461
12	55	-0.422793
13	55	2.711
14	55	5.72501
15	55	-0.909845
16	55	2.57543
17	55	-0.798047
18	55	-0.828773
19	55	-3.13409
20	55	-2.56548
21	55	0.913332
22	55	-0.145731
23	55	3.90824
24	55	1.6769
25	55	1.32491
26	55	1.48032
27	55	-1.27145
28	55	1.98078
29	55	-1.86453
30	55	0.543406
31	55	2.27163
32	55	-3.46877
33	55	-1.75877
34	55	-3.85592
35	55	-0.685615
36	55	1.22551
37	55	-2.1904
38	55	1.03037
39	55	2.4568
40	55	-2.5474
41	55	-4.93153
42	55	-2.88083
43	55	3.45526
44	55	1.21322
45	55	-0.925959
46	55	2.37303
47	55	4.26419
48	55	-0.0759301
49	55	1.53214
50	55	-0.532299
51	55	10.3373
52	55	3.82852
53	55	3.78113
54	55	88.5209
0	56	1.97912
1	56	-2.05188
2	56	-0.45612
3	56	0.184535
4	56	-2.9092
5	56	-0.865
6	56	0.171778
7	56	-0.644823
8	56	4.57746
9	56	1.35838
10	56	2.25138
11	56	1.85628
12	56	0.145632
13	56	0.678744
14	56	3.1191
15	56	2.83362
16	56	1.62359
17	56	-1.10198
18	56	2.15998
19	56	0.377905
20	56	-1.29915
21	56	-4.066
22	56	2.22239
23	56	0.581511
24	56	0.987715
25	56	-2.81016
26	56	1.23663
27	56	-1.63947
28	56	3.25241
29	56	0.847994
30	56	-1.31601
31	56	-2.84152
32	56	-0.0931284
33	56	0.828599
34	56	-6.0213
35	56	-1.71716
36	56	0.238181
37	56	-2.04713
38	56	0.784765
39	56	3.16818
40	56	2.77666
41	56	10.0062
42	56	-2.0942
43	56	-4.23124
44	56	-4.35885
45	56	2.74572
46	56	-0.550811
47	56	-1.11161
48	56	7.26342
49	56	4.39403
50	56	11.4622
51	56	13.1195
52	56	7.71818
53	56	-1.92895
54	56	1.59326
55	56	-3.75319
0	57	2.32522
1	57	1.72969
2	57	0.0637912
3	57	1.34523
4	57	1.35864
5	57	-0.0331895
6	57	-0.0917114
7	57	1.4055
8	57	4.63036
9	57	-1.06046
10	57	3.39496
11	57	1.4245
12	57	-0.127813
13	57	0.344357
14	57	3.35772
15	57	1.59818
16	57	0.193231
17	57	0.347557
18	57	-0.501166
19	57	-1.8633
20	57	0.104925
21	57	-0.938818
22	57	-2.64933
23	57	-2.73825
24	57	3.03227
25	57	-2.83747
26	57	2.15897
27	57	0.185163
28	57	-0.416672
29	57	0.403835
30	57	1.17187
31	57	0.0755364
32	57	1.2755
33	57	-0.389082
34	57	1.96872
35	57	-0.874775
36	57	0.658012
37	57	-3.95815
38	57	1.26757
39	57	2.49981
40	57	-1.40446
41	57	1.78787
42	57	4.70392
43	57	3.3646
44	57	4.03592
45	57	2.31067
46	57	6.3124
47	57	5.80527
48	57	4.47025
49	57	10.6995
50	57	1.8308
51	57	2.88472
52	57	4.28794
53	57	-0.886708
54	57	14.58
55	57	-8.15489
56	57	47.1347
0	58	-0.236246
1	58	-1.4301
2	58	0.985468
3	58	-0.410057
4	58	-1.02507
5	58	-2.8627
6	58	-1.27494
7	58	0.866805
8	58	1.80412
9	58	0.477582
10	58	-0.238732
11	58	0.00978366
12	58	4.02003
13	58	-0.0984282
14	58	4.40365
15	58	0.298014
16	58	1.43522
17	58	-3.5568
18	58	2.00891
19	58	-0.391294
20	58	0.363132
21	58	0.00849002
22	58	-1.48939
23	58	2.2308
24	58	2.8602
25	58	-2.94043
26	58	-3.27436
27	58	0.486937
28	58	-2.09475
29	58	1.31137
30	58	-3.39621
31	58	2.08069
32	58	-0.950807
33	58	2.34771
34	58	3.30865
35	58	6.51616
36	58	-4.67938
37	58	-1.77367
38	58	-3.50058
39	58	-4.79694
40	58	0.429436
41	58	2.03186
42	58	1.38955
43	58	6.28287
44	58	-5.00758
45	58	2.13198
46	58	-10.053
47	58	4.25275
48	58	6.91986
49	58	1.63849
50	58	5.69439
51	58	2.20295
52	58	3.80969
53	58	-0.923301
54	58	-9.85502
55	58	-2.77434
56	58	-8.08255
57	58	-25.8487
0	59	-1.62208
1	59	-1.58788
2	59	0.426731
3	59	2.25272
4	59	0.235404
5	59	1.34027
6	59	1.28621
7	59	-1.8746
8	59	1.07961
9	59	4.39022
10	59	1.68578
11	59	3.61373
12	59	-3.1688
13	59	0.770399
14	59	2.0643
15	59	0.777472
16	59	2.00785
17	59	3.32076
18	59	5.79522
19	59	-3.6318
20	59	-1.39838
21	59	1.66821
22	59	0.206039
23	59	-0.84199
24	59	-1.78733
25	59	-0.798028
26	59	0.490277
27	59	-1.64333
28	59	-4.5055
29	59	-2.08137
30	59	1.57556
31	59	0.144996
32	59	-0.323095
33	59	4.44902
34	59	-1.74499
35	59	9.24902
36	59	3.03833
37	59	-1.03087
38	59	-2.4103
39	59	-1.36503
40	59	-1.80031
41	59	-1.19522
42	59	1.34417
43	59	1.6299
44	59	5.54865
45	59	4.79606
46	59	-1.0842
47	59	-2.49152
48	59	1.55186
49	59	4.62015
50	59	-0.649493
51	59	5.82893
52	59	3.69971
53	59	3.95705
54	59	-5.3409
55	59	6.11862
56	59	5.43153
57	59	1.43051
58	59	60.0398
0	60	-1.61829
1	60	-0.509231
2	60	0.39512
3	60	-1.72452
4	60	4.86745
5	60	-1.44877
6	60	2.67683
7	60	4.48594
8	60	5.10699
9	60	-0.0265409
10	60	2.9374
11	60	4.94497
12	60	1.44651
13	60	0.781594
14	60	4.22897
15	60	-0.202596
16	60	-2.03341
17	60	-0.0402146
18	60	1.18287
19	60	2.03308
20	60	1.02695
21	60	0.634994
22	60	0.305444
23	60	0.246266
24	60	0.657281
25	60	-0.766481
26	60	0.578896
27	60	-2.90998
28	60	-4.3861
29	60	-1.9694
30	60	-0.82653
31	60	4.46663
32	60	4.62621
33	60	0.267684
34	60	-3.41069
35	60	-2.53319
36	60	-0.109196
37	60	-0.856516
38	60	1.66673
39	60	-2.82883
40	60	0.951134
41	60	-0.868561
42	60	1.68503
43	60	3.34789
44	60	-1.47996
45	60	-1.57864
46	60	1.4477
47	60	0.715145
48	60	0.236225
49	60	3.24191
50	60	1.45301
51	60	20.5182
52	60	1.34338
53	60	6.97547
54	60	-1.07593
55	60	0.204588
56	60	-2.02194
57	60	5.18986
58	60	-3.14015
59	60	-19.7433
0	61	0.0941072
1	61	2.05077
2	61	-1.74527
3	61	0.807305
4	61	2.62233
5	61	-0.341111
6	61	4.36285
7	61	-0.0506068
8	61	4.99597
9	61	-0.339585
10	61	6.51621
11	61	7.48752
12	61	4.87644
13	61	1.56119
14	61	-0.400956
15	61	-0.538277
16	61	-0.944446
17	61	-2.38449
18	61	2.01415
19	61	3.83732
20	61	-1.54695
21	61	-0.778296
22	61	-3.7104
23	61	-1.04697
24	61	0.115946
25	61	0.940483
26	61	0.852896
27	61	3.13956
28	61	-2.42659
29	61	0.0637213
30	61	1.0852
31	61	1.29183
32	61	-3.93285
33	61	-3.06979
34	61	-0.249287
35	61	-1.37677
36	61	1.37135
37	61	2.0352
38	61	2.10205
39	61	1.52007
40	61	0.346704
41	61	7.1342
42	61	2.84019
43	61	3.52043
44	61	1.84886
45	61	1.66466
46	61	0.75936
47	61	2.10925
48	61	7.75152
49	61	3.33189
50	61	0.726829
51	61	1.34096
52	61	6.40536
53	61	6.47404
54	61	1.26139
55	61	4.45515
56	61	15.9514
57	61	3.39027
58	61	-11.2797
59	61	8.7561
60	61	19.9207
0	62	-0.422966
1	62	-0.344442
2	62	-1.19478
3	62	1.54083
4	62	2.6801
5	62	0.240613
6	62	1.12544
7	62	0.929557
8	62	4.28725
9	62	1.28277
10	62	2.09278
11	62	-0.164425
12	62	-1.94359
13	62	6.36691
14	62	2.17384
15	62	1.86726
16	62	5.43266
17	62	3.85253
18	62	6.4423
19	62	-1.44965
20	62	-1.05908
21	62	1.81037
22	62	-0.747635
23	62	-0.810531
24	62	0.23367
25	62	2.36744
26	62	0.0049022
27	62	1.69204
28	62	1.76231
29	62	-0.68615
30	62	1.84158
31	62	2.04751
32	62	0.378531
33	62	3.48378
34	62	1.53095
35	62	1.13531
36	62	-2.95383
37	62	-1.06931
38	62	0.711485
39	62	1.4961
40	62	3.73603
41	62	4.81929
42	62	-1.14728
43	62	8.21998
44	62	4.90672
45	62	0.120125
46	62	3.814
47	62	0.518467
48	62	4.11889
49	62	4.35939
50	62	5.32573
51	62	9.19387
52	62	6.41671
53	62	9.3076
54	62	1.34658
55	62	-0.176125
56	62	8.29416
57	62	2.85377
58	62	0.150325
59	62	-4.02277
60	62	5.93223
61	62	-10.0291
0	63	-0.647701
1	63	-1.58044
2	63	0.224789
3	63	-1.73251
4	63	0.101646
5	63	2.40759
6	63	-0.178789
7	63	2.06876
8	63	-0.0784821
9	63	-0.140065
10	63	1.4637
11	63	0.716858
12	63	5.47062
13	63	3.02962
14	63	2.75778
15	63	3.47773
16	63	4.17174
17	63	0.872943
18	63	2.33177
19	63	0.445326
20	63	-0.283107
21	63	-3.485
22	63	-1.69291
23	63	0.181426
24	63	4.73212
25	63	-1.78556
26	63	2.12007
27	63	-0.230623
28	63	-0.287423
29	63	-1.89274
30	63	2.7035
31	63	-1.34257
32	63	-0.183633
33	63	8.06875
34	63	-3.15793
35	63	-0.923606
36	63	-1.119
37	63	-1.87329
38	63	1.61201
39	63	0.666647
40	63	-1.28131
41	63	4.84002
42	63	6.61671
[truncated: 2,469 more rows]

## Sheet: Figure S32c
Figure S32c
TNFRSF1A in RAD				RNA-seq signal													Interaction metaplots of promoter-centered regions										ΔRPS between tissues
Heatmap of intensity				NC				WG				WL					NC			WG			WL				WG vs. NC		WL vs. NC		WL vs. WG
Bin 1	Bin 2	Intensity		Chromosome	Start	End	Signal value	Chromosome	Start	End	Signal value	Chromosome	Start	End	Signal value		Bin 1	Bin 2	Intensity	Bin 1	Bin 2	Intensity	Bin 1	Bin 2	Intensity		E_start	ΔRPS	E_start	ΔRPS	E_start	ΔRPS
0	1	-12.4279		5	64110223	64110723	62.098	5	64110223	64110723	64.424	5	64110223	64110723	45.08		42	3	0.761149	42	1	1.99904	42	2	1.63166		64130000	3.00327	64190000	6.26206	64130000	-4.5858
0	2	-12.825		5	64110723	64111223	54.946	5	64110723	64111223	59.996	5	64110723	64111223	43.432		42	5	6.26102	42	3	3.26818	42	3	2.26623		64245000	1.02329	64195000	2.44681	64190000	2.13278
1	2	44.1691		5	64111223	64111723	2.846	5	64111223	64111723	4.77	5	64111223	64111723	5.938		42	6	2.66588	42	4	0.373826	42	4	2.60738		64270000	6.99817	64235000	3.63739	64195000	7.7123
0	3	-10.7644		5	64111723	64112223	46.508	5	64111723	64112223	78.322	5	64111723	64112223	40.432		42	8	0.189701	42	5	9.26429	42	5	4.67849		64275000	-5.47627	64245000	7.96008	64235000	2.00131
1	3	-26.9573		5	64112223	64112723	14.1	5	64112223	64112723	29.746	5	64112223	64112723	12.024		42	10	1.334	42	6	1.88005	42	8	2.50373				64250000	8.38058	64245000	6.9368
2	3	10.2354		5	64112723	64113223	26.648	5	64112723	64113223	53.974	5	64112723	64113223	21.1		42	11	2.33886	42	8	3.69664	42	9	1.36127				64275000	-2.49487	64250000	6.61767
0	4	-7.63928		5	64113223	64113723	40.444	5	64113223	64113723	44.658	5	64113223	64113723	43.96		42	12	3.24712	42	9	5.84395	42	11	5.85697						64270000	-8.15184
1	4	-12.7181		5	64113723	64114223	1.108	5	64113723	64114223	7.138	5	64113723	64114223	5.008		42	13	4.54999	42	10	3.38795	42	14	6.43412
2	4	-11.8464		5	64114223	64114723	1.6	5	64114223	64114723	2.754	5	64114223	64114723	1.946		42	14	6.53503	42	12	0.721834	42	15	7.47933
3	4	102.163		5	64114723	64115223	71.12	5	64114723	64115223	73.078	5	64114723	64115223	85.808		42	15	9.1265	42	13	3.28756	42	16	4.74631
0	5	-14.6723		5	64115223	64115723	43.78	5	64115223	64115723	37.652	5	64115223	64115723	34.4		42	16	7.23108	42	14	4.11951	42	17	9.24491
1	5	-14.3003		5	64116150	64116650	25.7	5	64116150	64116650	39.9	5	64116150	64116650	68.4		42	17	2.98285	42	15	4.62293	42	18	9.38668
2	5	-7.96057		5	64116650	64117150	16.1	5	64116650	64117150	24.4	5	64116650	64117150	26.4		42	18	6.93987	42	16	0.863675	42	19	6.26928
3	5	-26.7416		5	64117150	64117650	14.3	5	64117150	64117650	16.2	5	64117150	64117650	13.2		42	19	3.68085	42	17	7.11213	42	20	1.03018
4	5	-11.6928		5	64117650	64118150	11.7	5	64117650	64118150	12.5	5	64117650	64118150	13.3		42	20	4.97188	42	18	1.67438	42	22	6.23427
0	6	-1.31909		5	64118150	64118650	7	5	64118150	64118650	23.9	5	64118150	64118650	16.2		42	21	3.50148	42	19	1.23961	42	23	1.84988
1	6	-11.7821		5	64118650	64119150	11.5	5	64118650	64119150	21.8	5	64118650	64119150	22.6		42	22	2.71952	42	20	0.57786	42	24	0.242548
2	6	-13.9058		5	64119150	64119650	8.3	5	64119150	64119650	23.2	5	64119150	64119650	13.8		42	23	4.6127	42	22	0.60676	42	26	7.99216
3	6	-22.4509		5	64119650	64120150	4.7	5	64119650	64120150	19.4	5	64119650	64120150	4.3		42	24	0.941408	42	23	0.476764	42	27	5.76743
4	6	-21.1506		5	64120150	64120650	12.2	5	64120150	64120650	14.4	5	64120150	64120650	14.7		42	25	0.261108	42	25	2.29834	42	28	14.8826
5	6	54.5994		5	64120650	64121150	8.7	5	64120650	64121150	14.3	5	64120650	64121150	10.5		42	26	4.35477	42	26	5.99085	42	29	12.2606
0	7	-6.56007		5	64121150	64121650	0.8	5	64121150	64121650	0.9	5	64121150	64121650	2.2		42	28	6.92247	42	28	7.94576	42	30	1.13544
1	7	-3.37939		5	64121650	64122150	16.2	5	64121650	64122150	20.2	5	64121650	64122150	25.8		42	29	3.88005	42	29	5.64296	42	31	0.491672
2	7	-10.3066		5	64122150	64122650	5.7	5	64122150	64122650	15.5	5	64122150	64122650	11.5		42	30	1.21081	42	30	7.0978	42	32	2.52276
3	7	-13.9356		5	64122650	64123150	25.8	5	64122650	64123150	44.9	5	64122650	64123150	43.1		42	31	0.904925	42	31	5.1178	42	33	3.8283
4	7	-22.2946		5	64123150	64123650	13.8	5	64123150	64123650	45.3	5	64123150	64123650	34.8		42	32	4.71595	42	32	6.44638
5	7	-5.73734		5	64123650	64124150	2.8	5	64123650	64124150	5.6	5	64123650	64124150	9.4		42	33	4.98198	42	33	11.9801
6	7	33.5419		5	64124150	64124650	11.1	5	64124150	64124650	13	5	64124150	64124650	13.2
0	8	-11.7649		5	64124650	64125150	5	5	64124650	64125150	4.4	5	64124650	64125150	6.4
1	8	-9.37421		5	64125150	64125650	7.6	5	64125150	64125650	9.4	5	64125150	64125650	10.7
2	8	-6.77031		5	64125650	64126150	7	5	64125650	64126150	12.5	5	64125650	64126150	3.8
3	8	-0.920209		5	64126150	64126650	3.7	5	64126150	64126650	8.4	5	64126150	64126650	12.3
4	8	-6.22058		5	64126650	64127150	10.6	5	64126650	64127150	31.9	5	64126650	64127150	25.3
5	8	9.43307		5	64127150	64127650	4.1	5	64127150	64127650	1	5	64127150	64127650	3.1
6	8	12.2478		5	64127650	64128150	10.3	5	64127650	64128150	21.1	5	64127650	64128150	17
7	8	66.3885		5	64128150	64128650	24	5	64128150	64128650	63.1	5	64128150	64128650	65.1
0	9	-5.85257		5	64128650	64129150	24	5	64128650	64129150	56.1	5	64128650	64129150	53.4
1	9	-7.35826		5	64129150	64129650	4.5	5	64129150	64129650	5.9	5	64129150	64129650	9.3
2	9	-0.824239		5	64129679	64130179	3971.43	5	64129679	64130179	2741.89	5	64129679	64130179	3208.85
3	9	-9.60181		5	64130179	64130679	3005.08	5	64130179	64130679	2642.27	5	64130179	64130679	1825.42
4	9	-9.04448		5	64130679	64131179	2500.7	5	64130679	64131179	2519.85	5	64130679	64131179	1621.12
5	9	-1.42654		5	64131179	64131679	3003.51	5	64131179	64131679	2538.91	5	64131179	64131679	2024.18
6	9	16.1354		5	64131679	64132179	1504.68	5	64131679	64132179	1043.17	5	64131679	64132179	1198.91
7	9	21.2357		5	64132179	64132679	16.568	5	64132179	64132679	19.364	5	64132179	64132679	12.676
8	9	23.7619		5	64132679	64133179	12.042	5	64132679	64133179	20.014	5	64132679	64133179	17.31
0	10	-2.14251		5	64133179	64133679	537.3	5	64133179	64133679	353.03	5	64133179	64133679	520.02
1	10	4.59012		5	64133679	64134179	561.146	5	64133679	64134179	358.248	5	64133679	64134179	541.02
2	10	0.602073		5	64136505	64137005	5.06	5	64136505	64137005	12.3	5	64136505	64137005	14.43
3	10	-2.21529		5	64137005	64137505	8.82	5	64137005	64137505	16.98	5	64137005	64137505	21.04
4	10	0.74984		5	64137505	64138005	1.65	5	64137505	64138005	4.06	5	64137505	64138005	5.41
5	10	5.26107		5	64138005	64138505	4.34	5	64138005	64138505	5.41	5	64138005	64138505	10.15
6	10	11.2477		5	64138505	64139005	5.37	5	64138505	64139005	9.1	5	64138505	64139005	7.8
7	10	5.28038		5	64139005	64139505	6.18	5	64139005	64139505	3.5	5	64139005	64139505	10.11
8	10	6.2812		5	64139505	64140005	7	5	64139505	64140005	8.29	5	64139505	64140005	13.64
9	10	46.9207		5	64140005	64140505	4.24	5	64140005	64140505	3.36	5	64140005	64140505	13.4
0	11	-5.63542		5	64140505	64141005	15.89	5	64140505	64141005	11.52	5	64140505	64141005	17.13
1	11	3.77046		5	64141005	64141505	4.6	5	64141005	64141505	3.25	5	64141005	64141505	3.9
2	11	-3.17705		5	64141505	64142005	15.07	5	64141505	64142005	11.94	5	64141505	64142005	13.61
3	11	-6.76027		5	64142005	64142505	11.56	5	64142005	64142505	11.34	5	64142005	64142505	22.15
4	11	1.96443		5	64142505	64143005	5.07	5	64142505	64143005	14.2	5	64142505	64143005	8.14
5	11	-1.69797		5	64143005	64143505	3.05	5	64143005	64143505	5.07	5	64143005	64143505	4.36
6	11	12.3959		5	64143505	64144005	2.98	5	64143505	64144005	2.43	5	64143505	64144005	4.95
7	11	1.31244		5	64144005	64144505	1.31	5	64144005	64144505	3.27	5	64144005	64144505	6.29
8	11	-1.67162		5	64144505	64145005	0.79	5	64144505	64145005	1.42	5	64144505	64145005	1
9	11	-14.5632		5	64145005	64145505	1.52	5	64145005	64145505	3.22	5	64145005	64145505	0.63
10	11	8.94398		5	64145505	64146005	5.81	5	64145505	64146005	6.86	5	64145505	64146005	5.76
0	12	-0.990975		5	64146005	64146505	3.64	5	64146005	64146505	0.29	5	64146005	64146505	0.11
1	12	-2.22804		5	64146505	64147005	2.53	5	64146505	64147005	14.94	5	64146505	64147005	8.6
2	12	-0.105802		5	64147005	64147505	3.42	5	64147005	64147505	3.27	5	64147005	64147505	8.99
3	12	-4.48731		5	64147505	64148005	1.88	5	64147505	64148005	3.68	5	64147505	64148005	5.13
4	12	-9.93094		5	64148505	64149005	1.83	5	64148005	64148505	2.52	5	64148005	64148505	3.57
5	12	5.01616		5	64149005	64149505	3.13	5	64148505	64149005	1.41	5	64149005	64149505	11.6
6	12	-0.260719		5	64149505	64150005	7.15	5	64149005	64149505	3.36	5	64149505	64150005	21.2
7	12	-4.18578		5	64150005	64150505	3.3	5	64149505	64150005	14.23	5	64150005	64150505	9.39
8	12	-1.80604		5	64150505	64151005	0.51	5	64150005	64150505	4.52	5	64150505	64151005	3.96
9	12	-12.6661		5	64151005	64151505	0.48	5	64150505	64151005	2.68	5	64151005	64151505	0.95
10	12	-22.9419		5	64151505	64152005	0.13	5	64151005	64151505	0.32	5	64151505	64152005	4.76
11	12	34.6352		5	64152005	64152505	5.67	5	64151505	64152005	1.8	5	64152005	64152505	11.1
0	13	-5.62492		5	64152505	64153005	4.1	5	64152005	64152505	8.64	5	64152505	64153005	8.64
1	13	-5.10634		5	64153005	64153505	0.33	5	64152505	64153005	4.24	5	64154005	64154505	1.04
2	13	2.8589		5	64153505	64154005	1.88	5	64153005	64153505	0.71	5	64154505	64155005	17.67
3	13	-2.46679		5	64154005	64154505	2.11	5	64153505	64154005	1.69	5	64155005	64155505	11.55
4	13	-3.19248		5	64154505	64155005	5.18	5	64154005	64154505	1.39	5	64155505	64156005	3724.24
5	13	5.33683		5	64155005	64155505	4.49	5	64154505	64155005	9.12	5	64156005	64156505	18.73
6	13	-1.09902		5	64155505	64156005	6349.54	5	64155005	64155505	4.9	5	64156505	64157005	2.19
7	13	-11.0237		5	64156005	64156505	4.47	5	64155505	64156005	4139.29	5	64157005	64157505	1.11
8	13	1.35134		5	64156505	64157005	1.02	5	64156005	64156505	4.9	5	64157505	64158005	3
9	13	-2.71348		5	64157005	64157505	2.2	5	64156505	64157005	1.63	5	64158005	64158505	1.87
10	13	-2.18687		5	64157505	64158005	1.8	5	64157005	64157505	5.21	5	64158505	64159005	1.55
11	13	-1.7749		5	64158005	64158505	0.38	5	64157505	64158005	6.89	5	64159005	64159505	5.25
12	13	24.0145		5	64158505	64159005	0.4	5	64158005	64158505	0.67	5	64159505	64160005	4.33
0	14	-13.7264		5	64159005	64159505	1.72	5	64159005	64159505	1.24	5	64160005	64160505	0.87
1	14	-1.06201		5	64159505	64160005	1.89	5	64159505	64160005	3.55	5	64160505	64161005	2.63
2	14	-4.25624		5	64160005	64160505	0.3	5	64160005	64160505	1.62	5	64161005	64161505	1.91
3	14	-7.07449		5	64160505	64161005	1.31	5	64160505	64161005	0.83	5	64161505	64162005	0.86
4	14	-4.1035		5	64161005	64161505	2.48	5	64161005	64161505	1.5	5	64162005	64162505	2.45
5	14	2.15638		5	64161505	64162005	1.74	5	64161505	64162005	2.17	5	64162505	64163005	3.87
6	14	0.849343		5	64162005	64162505	2.07	5	64162005	64162505	5.87	5	64163005	64163505	1.7
7	14	-5.51234		5	64162505	64163005	0.62	5	64162505	64163005	3.55	5	64163505	64164005	6.49
8	14	-7.20173		5	64163005	64163505	1.8	5	64163005	64163505	1.48	5	64164005	64164505	3.88
9	14	-2.50412		5	64163505	64164005	1.67	5	64163505	64164005	2.71	5	64164505	64165005	2.43
10	14	-10.53		5	64164005	64164505	1.22	5	64164005	64164505	3.39	5	64165005	64165505	1.29
11	14	-4.12294		5	64164505	64165005	2.86	5	64164505	64165005	3.2	5	64165505	64166005	13
12	14	-10.5575		5	64165005	64165505	4.52	5	64165005	64165505	5.51	5	64166005	64166505	4.69
13	14	36.4057		5	64165505	64166005	7.11	5	64165505	64166005	5.09	5	64166505	64167005	16.04
0	15	-11.4254		5	64166005	64166505	2.72	5	64166005	64166505	2.73	5	64167005	64167505	22.52
1	15	-4.72666		5	64166505	64167005	11.79	5	64166505	64167005	12.49	5	64167505	64168005	262.31
2	15	0.269058		5	64167005	64167505	23.54	5	64167005	64167505	35.93	5	64168005	64168505	6.87
3	15	1.10149		5	64167505	64168005	154.6	5	64167505	64168005	184.18	5	64168505	64169005	202.4
4	15	-8.08151		5	64168005	64168505	4.34	5	64168005	64168505	0.68	5	64181831	64182331	3.5
5	15	-3.47654		5	64168505	64169005	166.73	5	64168505	64169005	106.15	5	64183331	64183831	1.2
6	15	-6.64018		5	64181831	64182331	3.2	5	64181831	64182331	5.214	5	64183831	64184331	1.324
7	15	0.976469		5	64182331	64182831	0.038	5	64182331	64182831	4.086	5	64184331	64184831	4.7
8	15	-6.90275		5	64182831	64183331	0.8	5	64182831	64183331	2.09	5	64184831	64185331	3.3
9	15	-15.2864		5	64183331	64183831	2.072	5	64183331	64183831	0.8	5	64185331	64185831	2.848
10	15	-5.20262		5	64183831	64184331	3.714	5	64183831	64184331	2.11	5	64185831	64186331	5.824
11	15	-12.4266		5	64184331	64184831	4.038	5	64184331	64184831	8.49	5	64186331	64186831	8.6
12	15	-20.2696		5	64184831	64185331	8.224	5	64184831	64185331	4.162	5	64186831	64187331	6.104
13	15	-18.4086		5	64185331	64185831	6.04	5	64185331	64185831	3.572	5	64187331	64187831	6.182
14	15	57.9531		5	64185831	64186331	18.11	5	64185831	64186331	11.468	5	64187831	64188331	13.57
0	16	-9.03496		5	64186331	64186831	21.156	5	64186331	64186831	21.204	5	64188331	64188831	65.49
1	16	-5.52065		5	64186831	64187331	13.552	5	64186831	64187331	18.496	5	64188831	64189331	77.71
2	16	-9.94211		5	64187331	64187831	11.128	5	64187331	64187831	17.8	5	64189331	64189831	26.934
3	16	-0.361712		5	64187831	64188331	9.13	5	64187831	64188331	12.64	5	64189831	64190331	0.814
4	16	-0.737217		5	64188331	64188831	35.564	5	64188331	64188831	58.754	5	64190331	64190831	2.224
5	16	1.50055		5	64188831	64189331	43.014	5	64188831	64189331	75.228	5	64190831	64191331	1.5
6	16	-1.06147		5	64189331	64189831	21.206	5	64189331	64189831	31.896	5	64191331	64191831	47.748
7	16	-0.925601		5	64189831	64190331	3.352	5	64189831	64190331	6.99	5	64191831	64192331	1.29
8	16	2.77685		5	64190331	64190831	3.886	5	64190331	64190831	5.886	5	64192331	64192831	47.834
9	16	-6.0348		5	64190831	64191331	4.062	5	64190831	64191331	9.3	5	64192831	64193331	10.352
10	16	-7.04676		5	64191331	64191831	28.976	5	64191331	64191831	40.052	5	64193331	64193831	3.452
11	16	-3.42955		5	64191831	64192331	4.062	5	64191831	64192331	7.01	5	64193831	64194331	0.886
12	16	-4.26621		5	64192331	64192831	25.056	5	64192331	64192831	34.968	5	64194331	64194831	6.096
13	16	3.29619		5	64192831	64193331	7.044	5	64192831	64193331	14.822	5	64194831	64195331	27.176
14	16	-20.1715		5	64193331	64193831	2.224	5	64193331	64193831	12.91	5	64195331	64195831	48.466
15	16	12.0803		5	64193831	64194331	4.448	5	64193831	64194331	7.724	5	64195831	64196331	0.9
0	17	-4.46072		5	64194331	64194831	6.276	5	64194331	64194831	6.49	5	64196331	64196831	23.14
1	17	-8.53076		5	64194831	64195331	20.336	5	64194831	64195331	45.446	5	64196831	64197331	5.122
2	17	-8.01848		5	64195331	64195831	25.902	5	64195331	64195831	66.868	5	64197331	64197831	2.114
3	17	-5.35532		5	64195831	64196331	1.728	5	64195831	64196331	3.662	5	64197831	64198331	3.558
4	17	2.34203		5	64196331	64196831	15.63	5	64196331	64196831	32.93	5	64198331	64198831	5.528
5	17	-11.9134		5	64196831	64197331	6.428	5	64196831	64197331	6.47	5	64198831	64199331	0.514
6	17	-6.36071		5	64197331	64197831	6.152	5	64197331	64197831	8.076	5	64199831	64200331	1.6
7	17	-2.7746		5	64197831	64198331	2.176	5	64197831	64198331	9.11	5	64200831	64201331	0.8
8	17	5.37573		5	64198331	64198831	1.276	5	64198331	64198831	5.876	5	64201331	64201831	1.548
9	17	-5.62701		5	64198831	64199331	0.738	5	64198831	64199331	1.514	5	64201831	64202331	0.852
10	17	-10.9986		5	64199331	64199831	1.6	5	64199331	64199831	2.338	5	64270310	64270810	4.92
11	17	-10.49		5	64199831	64200331	0.8	5	64199831	64200331	2.438	5	64270810	64271310	3.86
12	17	-5.78395		5	64200331	64200831	1.6	5	64200331	64200831	0.8	5	64271310	64271810	133.8
13	17	-13.6091		5	64201331	64201831	0.81	5	64200831	64201331	2.01	5	64271810	64272310	145.56
14	17	-19.805		5	64201831	64202331	2.776	5	64201331	64201831	3.376	5	64272310	64272810	56.06
15	17	-11.2669		5	64202331	64202831	0.838	5	64201831	64202331	5.062	5	64272810	64273310	23.46
16	17	-21.1558		5	64270310	64270810	2.9	5	64202331	64202831	2.4	5	64273310	64273810	56.08
0	18	-5.13577		5	64270810	64271310	1.66	5	64270810	64271310	4.68	5	64273810	64274310	18.18
1	18	-3.75096		5	64271310	64271810	144.46	5	64271310	64271810	121.24	5	64274310	64274810	7.92
2	18	-2.23482		5	64271810	64272310	122.78	5	64271810	64272310	169.04	5	64274810	64275310	5.5
3	18	-5.66248		5	64272310	64272810	73.84	5	64272310	64272810	87.86	5	64275310	64275810	8.86
4	18	-5.12292		5	64272810	64273310	21.98	5	64272810	64273310	32.32	5	64275810	64276310	2.08
5	18	-0.833284		5	64273310	64273810	62.32	5	64273310	64273810	65.1	5	64276310	64276810	79.46
6	18	1.78839		5	64273810	64274310	11.56	5	64273810	64274310	18.14	5	64276810	64277310	82.74
7	18	-1.48472		5	64274310	64274810	6.26	5	64274310	64274810	7.08	5	64277310	64277810	126.62
8	18	-0.966899		5	64274810	64275310	3.72	5	64274810	64275310	10.6	5	64277810	64278310	76.14
9	18	-4.18671		5	64275310	64275810	2.4	5	64275310	64275810	12.18	5	64278310	64278810	36.76
10	18	-4.84551		5	64275810	64276310	2.36	5	64275810	64276310	11.96	5	64278810	64279310	8.5
11	18	-5.78236		5	64276310	64276810	40.38	5	64276310	64276810	46.18	5	64279310	64279810	0.36
12	18	1.27282		5	64276810	64277310	38.38	5	64276810	64277310	58.1	5	64280310	64280810	0.24
13	18	-6.2005		5	64277310	64277810	86.06	5	64277310	64277810	141.78	5	64280810	64281310	0.56
14	18	-3.47584		5	64277810	64278310	58.44	5	64277810	64278310	73.22	5	64285810	64286310	1.94
15	18	-2.05092		5	64278310	64278810	17.5	5	64278310	64278810	31.44	5	64286310	64286810	0.46
16	18	-5.08491		5	64278810	64279310	3.18	5	64278810	64279310	8.38	5	64288310	64288810	0.44
17	18	23.3989		5	64279310	64279810	0.08	5	64279310	64279810	1.4	5	64288810	64289310	0.36
0	19	-3.32483		5	64280810	64281310	0.8	5	64281810	64282310	0.02	5	64289310	64289810	2.24
1	19	-1.16169		5	64281310	64281810	0.02	5	64282310	64282810	0.78	5	64289810	64290310	0.96
2	19	-3.28631		5	64281810	64282310	1.58	5	64287310	64287810	0.02	5	64291810	64292310	1.6
3	19	-1.0917		5	64285310	64285810	0.8	5	64287810	64288310	0.8	5	64292310	64292810	0.02
4	19	-4.80219		5	64286810	64287310	0.7	5	64288310	64288810	1.3	5	64292810	64293310	0.78
5	19	-9.53071		5	64287310	64287810	0.1	5	64288810	64289310	1.7	5	64294810	64295310	0.62
6	19	0.765027		5	64287810	64288310	0.74	5	64289310	64289810	0.2	5	64295310	64295810	0.86
7	19	-6.1533		5	64288310	64288810	2.08	5	64289810	64290310	0.7	5	64295810	64296310	5.72
8	19	-4.65872		5	64288810	64289310	0.18	5	64290310	64290810	0.78	5	64297310	64297810	1.58
9	19	-5.58259		5	64290310	64290810	0.52	5	64292310	64292810	2.4	5	64297810	64298310	0.92
10	19	-3.05085		5	64290810	64291310	0.28	5	64295310	64295810	1.76	5	64305310	64305810	0.22
11	19	-9.21616		5	64292810	64293310	0.04	5	64295810	64296310	4.84	5	64305810	64306310	1.1
12	19	0.719408		5	64293310	64293810	0.78	5	64297310	64297810	1.9	5	64306310	64306810	2.04
13	19	2.06847		5	64293810	64294310	1.48	5	64301810	64302310	0.72	5	64306810	64307310	3.14
14	19	2.50786		5	64294310	64294810	1.24	5	64302310	64302810	0.08	5	64308310	64308810	0.44
15	19	-0.331466		5	64294810	64295310	0.36	5	64303310	64303810	0.02	5	64308810	64309310	0.36
16	19	-10.48		5	64295310	64295810	1.08	5	64303810	64304310	0.78	5	64309310	64309810	1.52
17	19	-11.9339		5	64295810	64296310	5.72	5	64305310	64305810	0.36	5	64309810	64310310	0.88
18	19	28.7681		5	64297310	64297810	0.6	5	64305810	64306310	0.7	5	64310310	64310810	0.4
0	20	-2.31628		5	64297810	64298310	0.88	5	64306310	64306810	0.9	5	64310810	64311310	1.76
1	20	-4.99569		5	64298310	64298810	1.42	5	64306810	64307310	1.14	5	64311310	64311810	2.48
2	20	2.87892		5	64301310	64301810	0.8	5	64307310	64307810	0.6	5	64311810	64312310	1.6
3	20	-0.308782		5	64302810	64303310	0.14	5	64308810	64309310	1.44	5	64312310	64312810	3.8
4	20	-7.28545		5	64303310	64303810	2.88	5	64309310	64309810	0.5	5	64312810	64313310	3.84
5	20	-5.28094		5	64303810	64304310	0.98	5	64309810	64310310	2.06	5	64313310	64313810	2.76
6	20	0.282041		5	64305310	64305810	0.1	5	64310810	64311310	0.86	5	64319073	64319573	175.802
7	20	-0.358461		5	64306310	64306810	0.22	5	64311310	64311810	2.78	5	64319573	64320073	16.182
8	20	-1.37765		5	64306810	64307310	0.88	5	64311810	64312310	1.64	5	64320073	64320573	35.46
9	20	-1.10611		5	64307310	64307810	0.82	5	64312310	64312810	1.34	5	64320573	64321073	24.058
10	20	-3.05002		5	64307810	64308310	0.78	5	64312810	64313310	2.24	5	64321073	64321573	18.022
11	20	0.362326		5	64308310	64308810	0.12	5	64313310	64313810	1.34	5	64321573	64322073	22.074
12	20	-2.48049		5	64308810	64309310	2.28	5	64319073	64319573	219.756	5	64322073	64322573	15.958
13	20	4.02353		5	64309310	64309810	3.2	5	64319573	64320073	25.49	5	64322573	64323073	23.26
14	20	2.93283		5	64309810	64310310	1.02	5	64320073	64320573	28.032	5	64323073	64323573	19.256
15	20	2.32788		5	64310310	64310810	1.28	5	64320573	64321073	37.658	5	64323573	64324073	7.86
16	20	17.6649		5	64310810	64311310	0.12	5	64321073	64321573	39.168	5	64324073	64324573	13.778
17	20	9.05716		5	64311310	64311810	1.38	5	64321573	64322073	37.978	5	64324573	64325073	5.162
18	20	18.2175		5	64311810	64312310	1.44	5	64322073	64322573	32.71	5	64325073	64325573	9.992
19	20	21.4561		5	64312310	64312810	1.84	5	64322573	64323073	20.226	5	64325573	64326073	26.968
0	21	-2.8491		5	64312810	64313310	5.24	5	64323073	64323573	16.904	5	64326073	64326573	19.9
1	21	-1.22352		5	64313310	64313810	1.88	5	64323573	64324073	22.548	5	64326573	64327073	147.47
2	21	-5.26244		5	64319073	64319573	110.824	5	64324073	64324573	29.544	5	64327073	64327573	154.65
3	21	2.62592		5	64319573	64320073	14.768	5	64324573	64325073	17.442	5	64327573	64328073	142.518
4	21	-2.11079		5	64320073	64320573	7.232	5	64325073	64325573	17.176	5	64328073	64328573	13.378
5	21	-6.07593		5	64320573	64321073	19.282	5	64325573	64326073	11.87	5	64328573	64329073	14.114
6	21	-8.71155		5	64321073	64321573	9.894	5	64326073	64326573	17.228	5	64329073	64329573	19.546
7	21	-4.82255		5	64321573	64322073	9.332	5	64326573	64327073	183.724	5	64329573	64330073	175.592
8	21	4.75717		5	64322073	64322573	2.9	5	64327073	64327573	186.892	5	64330073	64330573	207.424
9	21	3.34594		5	64322573	64323073	4.492	5	64327573	64328073	140.848	5	64330573	64331073	219.226
10	21	3.18026		5	64323073	64323573	12.852	5	64328073	64328573	18.17	5	64331073	64331573	187.986
11	21	-1.51474		5	64323573	64324073	11.578	5	64328573	64329073	18.722	5	64331573	64332073	156.59
12	21	2.6481		5	64324073	64324573	11.384	5	64329073	64329573	22.592	5	64332066	64332566	12.528
13	21	7.73966		5	64324573	64325073	10.67	5	64329573	64330073	155.468	5	64332566	64333066	12.168
14	21	6.08432		5	64325073	64325573	10.916	5	64330073	64330573	153.414	5	64333066	64333566	7.644
15	21	10.9933		5	64325573	64326073	9.208	5	64330573	64331073	244.9	5	64333566	64334066	4.796
16	21	7.59437		5	64326073	64326573	12.322	5	64331073	64331573	297.066	5	64334066	64334566	3.736
17	21	-1.66442		5	64326573	64327073	87.836	5	64331573	64332073	210.02	5	64334566	64335066	1.5
18	21	7.05018		5	64327073	64327573	106	5	64332066	64332566	34.092	5	64335066	64335566	1.536
19	21	22.4022		5	64327573	64328073	93.256	5	64332566	64333066	32.264	5	64336066	64336566	0.8
20	21	21.9882		5	64328073	64328573	12.084	5	64333066	64333566	38.44	5	64336566	64337066	0.032
0	22	-7.06466		5	64328573	64329073	16.024	5	64333566	64334066	28.98	5	64337066	64337566	1.132
1	22	-5.01789		5	64329073	64329573	16.308	5	64334066	64334566	16.152	5	64337566	64338066	0.436
2	22	-6.22454		5	64329573	64330073	124.322	5	64334566	64335066	4.44	5	64338066	64338566	1.6
3	22	-5.18742		5	64330073	64330573	117.608	5	64335066	64335566	0.236	5	64342066	64342566	0.664
4	22	0.219978		5	64330573	64331073	193.342	5	64336066	64336566	0.228	5	64342566	64343066	1.068
5	22	-5.58891		5	64331073	64331573	201.752	5	64336566	64337066	2.972	5	64343066	64343566	0.568
6	22	-2.4261		5	64331573	64332073	165.876	5	64338066	64338566	1.096	5	64343566	64344066	0.096
7	22	2.61645		5	64332066	64332566	24.856	5	64338566	64339066	0.404	5	64344066	64344566	2.5
8	22	-7.77399		5	64332566	64333066	13.84	5	64340566	64341066	0.364	5	64344566	64345066	2.304
9	22	-6.89932		5	64333066	64333566	17.596	5	64341066	64341566	0.436	5	64345066	64345566	2.992
10	22	-2.7662		5	64333566	64334066	12.772	5	64341566	64342066	0.432	5	64345566	64346066	5.108
11	22	3.57328		5	64334066	64334566	12.444	5	64342066	64342566	0.168	5	64346066	64346566	2.5
12	22	5.21876		5	64334566	64335066	6.1	5	64346066	64346566	0.332	5	64346566	64347066	3.216
13	22	-0.0171294		5	64335066	64335566	1.172	5	64346566	64347066	1.032	5	64347066	64347566	2.084
14	22	11.785		5	64335566	64336066	1.6	5	64347066	64347566	0.336	5	64347566	64348066	0.8
15	22	15.9332		5	64336066	64336566	0.032	5	64348066	64348566	0.9	5	64348066	64348566	4.092
16	22	7.90337		5	64336566	64337066	0.768	5	64349066	64349566	0.664	5	64348566	64349066	1.408
17	22	-5.89904		5	64337066	64337566	1.364	5	64349566	64350066	0.868	5	64349066	64349566	0.032
18	22	18.4835		5	64337566	64338066	2.068	5	64350066	64350566	0.668	5	64349566	64350066	1.468
19	22	13.2438		5	64338066	64338566	2.168	5	64420182	64420682	330.6	5	64420182	64420682	1555.84
20	22	8.49199		5	64339066	64339566	4.12	5	64420682	64421182	25.024	5	64420682	64421182	117.076
21	22	46.8458		5	64339566	64340066	2.244	5	64421182	64421682	2.58	5	64421182	64421682	7.056
0	23	1.46452		5	64340066	64340566	1.436	5	64421682	64422182	2.636	5	64421682	64422182	7.108
1	23	-1.34912		5	64340566	64341066	0.296	5	64422182	64422682	150.764	5	64422182	64422682	669.836
2	23	3.01282		5	64341066	64341566	1.304	5	64422682	64423182	130.86	5	64422682	64423182	479.712
3	23	2.5702		5	64341566	64342066	1.196	5	64423182	64423682	124.688	5	64423182	64423682	427.856
4	23	-4.56974		5	64342066	64342566	1.564	5	64423682	64424182	18.508	5	64423682	64424182	51.84
5	23	-8.03039		5	64342566	64343066	1.34	5	64424182	64424682	7.044	5	64424182	64424682	5.492
6	23	-0.822077		5	64343066	64343566	1.832	5	64424682	64425182	0.408	5	64424682	64425182	2.28
7	23	1.03955		5	64343566	64344066	2.96	5	64425182	64425682	66.3	5	64425182	64425682	268.364
8	23	0.517635		5	64344066	64344566	3.34	5	64425682	64426182	105.192	5	64425682	64426182	321.136
9	23	-3.62747		5	64344566	64345066	0.368	5	64426182	64426682	3.548	5	64426182	64426682	4.692
10	23	-2.64054		5	64345066	64345566	6.252	5	64426682	64427182	2.16	5	64426682	64427182	5.272
11	23	4.08485		5	64345566	64346066	3.148	5	64427182	64427682	2.356	5	64427182	64427682	1.628
12	23	16.1053		5	64346066	64346566	3.2	5	64427682	64428182	2.792	5	64427682	64428182	3.364
13	23	3.93898		5	64346566	64347066	2.524	5	64428182	64428682	4.936	5	64428182	64428682	6.584
14	23	22.607		5	64347066	64347566	1.076	5	64428682	64429182	6.928	5	64428682	64429182	10.28
15	23	6.75067		5	64347566	64348066	0.364	5	64429182	64429682	3.18	5	64429182	64429682	6.452
16	23	17.9408		5	64348066	64348566	3.96	5	64429682	64430182	4.808	5	64429682	64430182	0.8
17	23	8.05515		5	64348566	64349066	3.676	5	64430182	64430682	2.056	5	64430182	64430682	3.912
18	23	10.3492		5	64349066	64349566	2.5	5	64430682	64431182	5.4	5	64430682	64431182	6.116
19	23	4.17085		5	64349566	64350066	1.2	5	64431182	64431682	3.608	5	64431182	64431682	5.364
20	23	23.2599		5	64350566	64351066	0.928	5	64431682	64432182	3.392	5	64431682	64432182	4.192
21	23	4.20524		5	64420182	64420682	365.68	5	64432182	64432682	2.944	5	64432182	64432682	6.672
22	23	29.2952		5	64420682	64421182	21.732	5	64432682	64433182	1.356	5	64432682	64433182	6.856
0	24	-1.02619		5	64421182	64421682	3.736	5	64433182	64433682	109.044	5	64433182	64433682	218.616
1	24	-3.28321		5	64421682	64422182	1.908	5	64433682	64434182	1.228	5	64433682	64434182	1.472
2	24	1.87457		5	64422182	64422682	144.628	5	64434182	64434682	1.172	5	64434182	64434682	0.264
3	24	2.75089		5	64422682	64423182	118.444	5	64435182	64435682	0.528	5	64434682	64435182	4.456
4	24	-0.407309		5	64423182	64423682	123.224	5	64435682	64436182	0.864	5	64435182	64435682	4.008
5	24	2.03839		5	64423682	64424182	13.868	5	64436182	64436682	0.608	5	64435682	64436182	3.928
6	24	3.80555		5	64424182	64424682	0.664	5	64436682	64437182	3.128	5	64436182	64436682	2.044
7	24	0.0131335		5	64424682	64425182	0.172	5	64437182	64437682	0.072	5	64436682	64437182	3.156
8	24	-1.29049		5	64425182	64425682	66.928	5	64437682	64438182	0.8	5	64437182	64437682	3.028
9	24	-3.4002		5	64425682	64426182	81.964	5	64438182	64438682	2.128	5	64437682	64438182	1.28
10	24	2.26699		5	64426182	64426682	1.608	5	64438682	64439182	0.272	5	64438182	64438682	0.336
11	24	12.6177		5	64427182	64427682	2.656	5	64439182	64439682	1.564	5	64438682	64439182	4.512
12	24	17.5089		5	64427682	64428182	0.672	5	64439682	64440182	0.8	5	64439182	64439682	4.108
13	24	19.0613		5	64428182	64428682	5.364	5	64440182	64440682	2.392	5	64439682	64440182	4.444
14	24	25.9866		5	64428682	64429182	5.372	5	64440682	64441182	1.4	5	64440182	64440682	6.228
15	24	15.7962		5	64429182	64429682	3.236	5	64441182	64441682	1.272	5	64440682	64441182	2.1
16	24	24.3497		5	64429682	64430182	2.092	5	64441682	64442182	3.456	5	64441182	64441682	0.772
17	24	22.1872		5	64430182	64430682	2.3	5	64442182	64442682	4.272	5	64441682	64442182	0.8
18	24	12.9181		5	64430682	64431182	3.272	5	64442682	64443182	1.672	5	64442182	64442682	1.792
19	24	9.83147		5	64431182	64431682	1.464	5	64443182	64443682	5.712	5	64442682	64443182	2.072
20	24	21.3084		5	64431682	64432182	3.592	5	64443682	64444182	4.224	5	64443182	64443682	2.036
21	24	3.17308		5	64432182	64432682	3.172	5	64444182	64444682	3.064	5	64443682	64444182	6.14
22	24	-3.81644		5	64432682	64433182	4.1	5	64444682	64445182	1.8	5	64444182	64444682	3.088
23	24	-4.797		5	64433182	64433682	66.108	5	64445182	64445682	0.7	5	64444682	64445182	4.336
0	25	-5.37279		5	64434682	64435182	0.8	5	64445682	64446182	5.828	5	64445182	64445682	2.592
1	25	-2.97776		5	64435182	64435682	3.492	5	64446182	64446682	4.776	5	64445682	64446182	8.3
2	25	-0.76966		5	64435682	64436182	4.164	5	64446682	64447182	6.516	5	64446182	64446682	1.508
3	25	-2.61435		5	64436182	64436682	2.744	5	64447182	64447682	5.752	5	64446682	64447182	5.54
4	25	-2.63359		5	64437682	64438182	0.8	5	64447682	64448182	1.292	5	64447182	64447682	10.96
5	25	1.39667		5	64438182	64438682	0.564	5	64448182	64448682	3.8	5	64447682	64448182	4.492
6	25	2.68804		5	64438682	64439182	1.736	5	64448682	64449182	2.948	5	64448182	64448682	3.344
7	25	-5.21075		5	64439182	64439682	1.928	5	64449182	64449682	5.16	5	64448682	64449182	0.764
8	25	-2.66239		5	64439682	64440182	0.372	5	64449682	64450182	0.828	5	64449182	64449682	2.036
9	25	-1.91817		5	64440182	64440682	4.128	5	64450182	64450682	2.128	5	64449682	64450182	2.864
10	25	-3.58999		5	64440682	64441182	2.428	5	64450682	64451182	5.836	5	64450182	64450682	0.372
11	25	-5.94286		5	64441182	64441682	1.172	5	64451182	64451682	6.184	5	64450682	64451182	0.8
12	25	10.9454		5	64441682	64442182	1.036	5	64451682	64452182	2.688	5	64451182	64451682	4.528
13	25	-0.905827		5	64442182	64442682	5.02	5	64452182	64452682	1.1	5	64451682	64452182	6.456
14	25	21.3011		5	64442682	64443182	1.78	5	64452682	64453182	2.728	5	64452182	64452682	2.18
15	25	17.0696		5	64443182	64443682	2.464	5	64453182	64453682	2.136	5	64452682	64453182	4.704
16	25	6.23405		5	64443682	64444182	3.864	5	64453682	64454182	5.092	5	64453182	64453682	6.424
17	25	6.61252		5	64444182	64444682	4.756	5	64454182	64454682	5.808	5	64453682	64454182	1.592
18	25	11.3938		5	64444682	64445182	1.552	5	64454682	64455182	1.992	5	64454182	64454682	5.872
19	25	2.7815		5	64445182	64445682	1.128	5	64455182	64455682	3.828	5	64454682	64455182	2.544
20	25	-0.500417		5	64445682	64446182	1.1	5	64455682	64456182	2.752	5	64455182	64455682	4.456
21	25	-0.817947		5	64446182	64446682	2.864	5	64456182	64456682	3.456	5	64455682	64456182	1.1
22	25	-1.93311		5	64446682	64447182	3.328	5	64456682	64457182	7.364	5	64456182	64456682	4.472
23	25	-4.15079		5	64447182	64447682	3.764	5	64457182	64457682	4.436	5	64456682	64457182	2.9
24	25	-20.9378		5	64447682	64448182	4.164	5	64457682	64458182	5.484	5	64457182	64457682	6.34
0	26	-3.9902		5	64448182	64448682	4.316	5	64458182	64458682	11.264	5	64457682	64458182	5.28
1	26	-1.02058		5	64448682	64449182	0.82	5	64458682	64459182	9.572	5	64458182	64458682	7.308
2	26	-4.84492		5	64449182	64449682	2.58	5	64459182	64459682	62.608	5	64458682	64459182	4.856
3	26	1.29367		5	64449682	64450182	3.028	5	64459682	64460182	54.516	5	64459182	64459682	112.676
4	26	-4.24506		5	64450182	64450682	1.208	5	64460182	64460682	1.464	5	64459682	64460182	89.512
5	26	-0.18373		5	64450682	64451182	0.164	5	64519186	64519686	71.104	5	64460182	64460682	0.4
6	26	1.57205		5	64451182	64451682	3.364	5	64519686	64520186	12.344	5	64519186	64519686	109.116
7	26	3.87356		5	64451682	64452182	0.272	5	64520186	64520686	8.94	5	64519686	64520186	4.588
8	26	3.27764		5	64452182	64452682	0.528	5	64520686	64521186	211.236	5	64520186	64520686	2.468
9	26	2.39335		5	64452682	64453182	1.036	5	64521186	64521686	14.404	5	64520686	64521186	193.688
10	26	1.79127		5	64453182	64453682	0.764	5	64521686	64522186	10.568	5	64521186	64521686	2
11	26	-7.13264		5	64453682	64454182	1.636	5	64522186	64522686	11.096	5	64521686	64522186	5.212
12	26	6.01786		5	64454182	64454682	2.284	5	64522686	64523186	13.092	5	64522186	64522686	4.204
13	26	10.2691		5	64454682	64455182	7.152	5	64523186	64523686	15.124	5	64522686	64523186	3.068
14	26	9.84346		5	64455182	64455682	6.328	5	64523686	64524186	16.028	5	64523186	64523686	2.316
15	26	9.31372		5	64455682	64456182	0.636	5	64524186	64524686	11.736	5	64523686	64524186	5.084
16	26	8.8202		5	64456182	64456682	1.036	5	64524686	64525186	7.676	5	64524186	64524686	2.4
17	26	10.3092		5	64456682	64457182	3.484	5	64525186	64525686	13.48	5	64524686	64525186	4.3
18	26	3.21577		5	64457182	64457682	3.244	5	64525686	64526186	2.528	5	64525186	64525686	4.144
19	26	0.427997		5	64457682	64458182	1.792	5	64526186	64526686	6.504	5	64525686	64526186	3.3
20	26	5.86015		5	64458182	64458682	5.756	5	64526686	64527186	7.54	5	64526186	64526686	1.756
21	26	-6.03027		5	64458682	64459182	3.444	5	64527186	64527686	1.556	5	64526686	64527186	0.356
22	26	-4.46935		5	64459182	64459682	30.864	5	64527686	64528186	8.576	5	64527186	64527686	1.116
23	26	-9.08976		5	64459682	64460182	23.28	5	64528186	64528686	9.456	5	64527686	64528186	2.1
24	26	-12.1285		5	64460182	64460682	0.364	5	64528686	64529186	7.328	5	64528186	64528686	6.116
25	26	-2.52159		5	64519186	64519686	67.308	5	64529186	64529686	5.156	5	64528686	64529186	3.028
0	27	-1.46259		5	64519686	64520186	3.768	5	64529686	64530186	4.228	5	64529186	64529686	1.94
1	27	3.58886		5	64520186	64520686	1.3	5	64530186	64530686	9.088	5	64529686	64530186	3.188
2	27	-3.00333		5	64520686	64521186	159.072	5	64530686	64531186	5.512	5	64530186	64530686	1.8
3	27	3.73207		5	64521186	64521686	2.356	5	64531186	64531686	6.556	5	64530686	64531186	4.312
4	27	-4.35143		5	64521686	64522186	4.644	5	64531686	64532186	3.712	5	64531186	64531686	7.9
5	27	1.34909		5	64522186	64522686	0.084	5	64532186	64532686	2.648	5	64532186	64532686	0.616
6	27	-3.02369		5	64523186	64523686	1.772	5	64532686	64533186	8.056	5	64532686	64533186	2.456
7	27	1.04029		5	64523686	64524186	2.2	5	64533186	64533686	214.348	5	64533186	64533686	101.168
8	27	0.735939		5	64524186	64524686	3.072	5	64533686	64534186	199.536	5	64533686	64534186	90.008
9	27	4.82129		5	64524686	64525186	2.916	5	64534186	64534686	5.412	5	64534186	64534686	1.924
10	27	-7.62133		5	64525186	64525686	1.84	5	64534686	64535186	3.144	5	64534686	64535186	0.628
11	27	2.02359		5	64525686	64526186	0.544	5	64535186	64535686	2.5	5	64535186	64535686	2.936
12	27	3.37609		5	64526186	64526686	0.328	5	64535686	64536186	69.928	5	64535686	64536186	34.424
13	27	3.64194		5	64526686	64527186	3.028	5	64536186	64536686	88.36	5	64536186	64536686	41.04
14	27	13.5033		5	64527186	64527686	2.344	5	64536686	64537186	9.732	5	64536686	64537186	3.8
15	27	10.2474		5	64527686	64528186	3.056	5	64537186	64537686	19.416	5	64537186	64537686	6.396
16	27	7.22347		5	64528186	64528686	3.716	5	64537686	64538186	4.068	5	64537686	64538186	8.548
17	27	5.61763		5	64528686	64529186	1.684	5	64538186	64538686	12.424	5	64538186	64538686	4.704
18	27	3.78955		5	64529186	64529686	0.244	5	64538686	64539186	16.58	5	64538686	64539186	12.2
19	27	3.49734		5	64529686	64530186	3.544	5	64539186	64539686	16.424	5	64539186	64539686	8.468
20	27	2.18791		5	64530186	64530686	3.056	5	64539686	64540186	8.44	5	64539686	64540186	6.1
21	27	3.98588		5	64530686	64531186	0.528	5	64540186	64540686	8.804	5	64540186	64540686	5.432
22	27	-3.10456		5	64531186	64531686	1.428	5	64540686	64541186	13.184	5	64540686	64541186	10.54
23	27	-4.7774		5	64531686	64532186	0.8	5	64541186	64541686	14.084	5	64541186	64541686	2.112
24	27	-7.50425		5	64532686	64533186	0.8	5	64541686	64542186	13.904	5	64541686	64542186	4.792
25	27	1.31165		5	64533186	64533686	129.588	5	64542186	64542686	6.868	5	64542186	64542686	9.896
26	27	49.3567		5	64533686	64534186	128.612	5	64542686	64543186	13.176	5	64542686	64543186	6.556
0	28	-4.69507		5	64534186	64534686	0.672	5	64543186	64543686	12.6	5	64543186	64543686	4.16
1	28	2.1099		5	64534686	64535186	1.028	5	64543686	64544186	13.444	5	64543686	64544186	8.372
2	28	-0.561995		5	64535186	64535686	1.716	5	64544186	64544686	14.728	5	64544186	64544686	6.368
3	28	-2.13507		5	64535686	64536186	53.276	5	64544686	64545186	8.568	5	64544686	64545186	9.34
4	28	-3.80184		5	64536186	64536686	74.98	5	64545186	64545686	7.956	5	64545186	64545686	9.132
5	28	2.48502		5	64536686	64537186	2.816	5	64545686	64546186	10.364	5	64545686	64546186	4.856
6	28	1.02092		5	64537186	64537686	4.388	5	64546186	64546686	17.712	5	64546186	64546686	3.8
7	28	-5.09467		5	64537686	64538186	1.04	5	64546686	64547186	11.524	5	64546686	64547186	6.28
8	28	-5.13017		5	64538186	64538686	2.828	5	64547186	64547686	9.82	5	64547186	64547686	7.452
9	28	-1.57294		5	64538686	64539186	4.9	5	64547686	64548186	10.624	5	64547686	64548186	3.512
10	28	-3.69901		5	64539186	64539686	2.428	5	64548186	64548686	12.912	5	64548186	64548686	8.016
11	28	-0.851065		5	64539686	64540186	5.172	5	64548686	64549186	13.304	5	64548686	64549186	9.376
12	28	0.540523		5	64540186	64540686	6.488	5	64549186	64549686	11.372	5	64549186	64549686	5.024
13	28	5.89568		5	64540686	64541186	3.712	5	64549686	64550186	5.772	5	64549686	64550186	6.04
14	28	1.3305		5	64541186	64541686	6.532	5	64550186	64550686	19.7	5	64550186	64550686	5.932
15	28	-1.61653		5	64541686	64542186	8.656	5	64550686	64551186	7.036	5	64550686	64551186	6.572
16	28	12.1078		5	64542186	64542686	2.768	5	64551186	64551686	2.044	5	64551186	64551686	7.356
17	28	-10.3041		5	64542686	64543186	3.16	5	64551686	64552186	9.42	5	64551686	64552186	0.94
18	28	1.95247		5	64543186	64543686	3.216	5	64552186	64552686	13.9	5	64552186	64552686	3.072
19	28	4.88534		5	64543686	64544186	6.228	5	64552686	64553186	14.228	5	64552686	64553186	8.208
20	28	1.20672		5	64544186	64544686	5.128	5	64553186	64553686	33.62	5	64553186	64553686	10.912
21	28	1.73229		5	64544686	64545186	6.744	5	64553686	64554186	161.348	5	64553686	64554186	61.096
22	28	1.74814		5	64545186	64545686	2.912	5	64554186	64554686	8.292	5	64554186	64554686	7.22
23	28	-7.39239		5	64545686	64546186	11.248	5	64554686	64555186	11.856	5	64554686	64555186	6.924
24	28	-5.26771		5	64546186	64546686	7.468	5	64555186	64555686	16.388	5	64555186	64555686	5.672
25	28	8.97444		5	64546686	64547186	6.784	5	64555686	64556186	123.136	5	64555686	64556186	46.368
26	28	-16.4797		5	64547186	64547686	7.472	5	64556186	64556686	4.944	5	64556186	64556686	6.772
27	28	9.61982		5	64547686	64548186	2.572	5	64556686	64557186	7.268	5	64556686	64557186	1.184
0	29	-3.83981		5	64548186	64548686	3.972	5	64557186	64557686	101.688	5	64557186	64557686	55.324
1	29	-2.66802		5	64548686	64549186	6.928	5	64557686	64558186	40.94	5	64557686	64558186	30.72
2	29	-2.44285		5	64549186	64549686	3.728	5	64558186	64558686	24.788	5	64558186	64558686	17.988
3	29	-2.0917		5	64549686	64550186	3.856	5	64558686	64559186	59.308	5	64558686	64559186	37.216
4	29	2.68521		5	64550186	64550686	4.016	5	64559186	64559686	21.536	5	64559186	64559686	8.868
5	29	1.40315		5	64550686	64551186	4.54	5	64559686	64560186	24.324	5	64559686	64560186	4.916
6	29	6.54324		5	64551186	64551686	1.172	5	64560186	64560686	13.572	5	64560186	64560686	7.416
7	29	-2.08258		5	64551686	64552186	3.8	5	64560686	64561186	28.828	5	64560686	64561186	8.444
8	29	-2.28703		5	64552186	64552686	2.044	5	64561186	64561686	10.852	5	64561186	64561686	8.856
9	29	1.68794		5	64552686	64553186	7.744	5	64561686	64562186	19.228	5	64561686	64562186	6.156
10	29	1.60104		5	64553186	64553686	25.28	5	64562186	64562686	11.44	5	64562186	64562686	12.928
11	29	-1.57656		5	64553686	64554186	126.392	5	64562686	64563186	10.244	5	64562686	64563186	9.156
12	29	-4.24491		5	64554186	64554686	1.868	5	64563186	64563686	20.684	5	64563186	64563686	8.416
13	29	-2.65425		5	64554686	64555186	2.632	5	64563686	64564186	13.848	5	64563686	64564186	5.284
14	29	-0.300556		5	64555186	64555686	9.484	5	64564186	64564686	18.184	5	64564186	64564686	3.812
15	29	6.35241		5	64555686	64556186	80.428	5	64564686	64565186	15.868	5	64564686	64565186	2.844
16	29	7.31857		5	64556186	64556686	3.056	5	64565186	64565686	20.788	5	64565186	64565686	1.956
17	29	0.87628		5	64556686	64557186	1.616	5	64565686	64566186	34.356	5	64565686	64566186	18.668
18	29	7.60782		5	64557186	64557686	70.86	5	64566186	64566686	152.048	5	64566186	64566686	124.18
19	29	6.96255		5	64557686	64558186	26.152	5	64566686	64567186	72.376	5	64566686	64567186	38.152
20	29	1.62697		5	64558186	64558686	15.604	5	64567186	64567686	2.156	5	64567186	64567686	1.772
21	29	2.94949		5	64558686	64559186	28.544	5	64567686	64568186	106.444	5	64567686	64568186	48.428
22	29	3.25648		5	64559186	64559686	10.716	5	64568186	64568686	5.832	5	64568186	64568686	0.172
23	29	3.54677		5	64559686	64560186	10.272	5	64568686	64569186	4.172	5	64568686	64569186	2.372
24	29	6.05299		5	64560186	64560686	11.348	5	64569186	64569686	5.884	5	64569186	64569686	3
25	29	0.388174		5	64560686	64561186	16.008	5	64569686	64570186	7.3	5	64569686	64570186	2.344
26	29	-8.02207		5	64561186	64561686	7.516	5	64570186	64570686	5.86	5	64570186	64570686	1.912
27	29	3.65965		5	64561686	64562186	9.9	5	64570686	64571186	4.652	5	64570686	64571186	1.472
28	29	44.9299		5	64562186	64562686	9.58	5	64571186	64571686	4.232	5	64571186	64571686	0.972
0	30	-1.88018		5	64562686	64563186	5.372	5	64571686	64572186	4.94	5	64571686	64572186	1.8
1	30	3.08186		5	64563186	64563686	8.128	5	64572186	64572686	235.656	5	64572186	64572686	76.044
2	30	-3.23493		5	64563686	64564186	7.444	5	64572686	64573186	9.076	5	64572686	64573186	11.056
3	30	0.31717		5	64564186	64564686	6.76	5	64573186	64573686	204.02	5	64573186	64573686	74.516
4	30	-0.33658		5	64564686	64565186	7.48	5	64573686	64574186	18.688	5	64573686	64574186	4.76
5	30	2.37631		5	64565186	64565686	6.332	5	64574186	64574686	19.884	5	64574186	64574686	8.04
6	30	-0.21447		5	64565686	64566186	17.192	5	64574686	64575186	19.088	5	64574686	64575186	3.64
7	30	-2.85455		5	64566186	64566686	121.484	5	64575186	64575686	12.716	5	64575186	64575686	7.396
8	30	-2.24095		5	64566686	64567186	50.392	5	64575686	64576186	16.852	5	64575686	64576186	6.68
9	30	1.12062		5	64567186	64567686	0.928	5	64576186	64576686	17.488	5	64576186	64576686	5.024
10	30	-3.82856		5	64567686	64568186	60.744	5	64576686	64577186	11.748	5	64577186	64577686	4.416
11	30	1.3631		5	64568186	64568686	0.428	5	64577186	64577686	17.184	5	64577686	64578186	96.016
12	30	-2.10679		5	64568686	64569186	2.072	5	64577686	64578186	162.284	5	64578186	64578686	5.112
13	30	4.8805		5	64569186	64569686	0.956	5	64578186	64578686	5.7	5	64578686	64579186	0.756
14	30	8.66095		5	64569686	64570186	0.688	5	64578686	64579186	1.772	5	64579186	64579686	1.772
15	30	1.4436		5	64570186	64570686	2.784	5	64579186	64579686	4.904	5	64579686	64580186	2
16	30	8.32191		5	64570686	64571186	0.672	5	64579686	64580186	5.268	5	64580186	64580686	1.428
17	30	-2.03643		5	64571186	64571686	3.66	5	64580186	64580686	4.3	5	64581686	64582186	2.36
18	30	5.14753		5	64571686	64572186	1.64	5	64580686	64581186	5.96	5	64582186	64582686	1.64
19	30	3.25183		5	64572186	64572686	114.128	5	64581186	64581686	3.068	5	64582686	64583186	2.2
20	30	7.86517		5	64572686	64573186	3.216	5	64581686	64582186	9.988	5	64583186	64583686	2.016
21	30	1.46952		5	64573186	64573686	94.472	5	64582186	64582686	7.284	5	64583686	64584186	26.988
22	30	-2.38448		5	64573686	64574186	5.072	5	64582686	64583186	6.884	5	64584186	64584686	4.956
23	30	-1.73739		5	64574186	64574686	12.688	5	64583186	64583686	4.444	5	64584686	64585186	1.856
24	30	3.17786		5	64574686	64575186	6.924	5	64583686	64584186	68.288	5	64585186	64585686	3.144
25	30	-0.22684		5	64575186	64575686	14.004	5	64584186	64584686	12.2	5	64585686	64586186	11.664
26	30	5.62068		5	64575686	64576186	12.448	5	64584686	64585186	3.556	5	64586186	64586686	8.008
27	30	9.7282		5	64576186	64576686	9.608	5	64585186	64585686	5.316	5	64586686	64587186	2.984
28	30	9.93403		5	64576686	64577186	2.396	5	64585686	64586186	50.348	5	64587186	64587686	5.372
29	30	47.3069		5	64577186	64577686	4.616	5	64586186	64586686	60.944	5	64587686	64588186	2.716
0	31	-3.67346		5	64577686	64578186	97.084	5	64586686	64587186	9.312	5	64588186	64588686	5.84
1	31	-2.73742		5	64578186	64578686	0.244	5	64587186	64587686	5.952	5	64588686	64589186	4.188
2	31	2.71442		5	64578686	64579186	2.228	5	64587686	64588186	4.544	5	64589186	64589686	4.584
3	31	1.14608		5	64579186	64579686	3.3	5	64588186	64588686	10.304	5	64589686	64590186	2.456
4	31	1.24005		5	64579686	64580186	1.2	5	64588686	64589186	9.984	5	64590186	64590686	0.772
5	31	4.0203		5	64580186	64580686	0.272	5	64589186	64589686	6.196	5	64590686	64591186	0.772
6	31	-1.94912		5	64580686	64581186	2.188	5	64589686	64590186	4.448	5	64591186	64591686	1.956
7	31	-1.02105		5	64581186	64581686	2.844	5	64590186	64590686	8.58	5	64591686	64592186	1.972
8	31	-1.89483		5	64581686	64582186	2.324	5	64590686	64591186	6.204	5	64592186	64592686	5.8
9	31	-2.45562		5	64582186	64582686	0.8	5	64591186	64591686	6.54	5	64592686	64593186	0.156
10	31	-0.0639751		5	64582686	64583186	1.6	5	64591686	64592186	2.784	5	64593186	64593686	1.844
11	31	1.27473		5	64583186	64583686	0.7	5	64592186	64592686	3.132	5	64593686	64594186	1.828
12	31	4.07437		5	64583686	64584186	48.06	5	64592686	64593186	1.424	5	64594186	64594686	9.144
13	31	4.08268		5	64584186	64584686	9.9	5	64593186	64593686	2.044	5	64594686	64595186	8.744
14	31	1.652		5	64584686	64585186	2.44	5	64593686	64594186	5.932	5	64595186	64595686	19.216
15	31	3.7079		5	64585186	64585686	1.344	5	64594186	64594686	75.732	5	64595686	64596186	2.524
16	31	-3.67331		5	64585686	64586186	26.368	5	64594686	64595186	8.724	5	64596186	64596686	1.244
17	31	-0.453337		5	64586186	64586686	20.892	5	64595186	64595686	80.256	5	64596686	64597186	0.7
18	31	6.98113		5	64586686	64587186	6.5	5	64595686	64596186	6.232	5	64597186	64597686	2.976
19	31	4.7155		5	64587186	64587686	5.212	5	64596186	64596686	11.144	5	64597686	64598186	14.232
20	31	4.32445		5	64587686	64588186	4.6	5	64596686	64597186	7.644	5	64598186	64598686	13.492
21	31	-1.07767		5	64588186	64588686	5.656	5	64597186	64597686	9.184	5	64598686	64599186	4.732
22	31	-1.04132		5	64588686	64589186	3.644	5	64597686	64598186	50.04	5	64599186	64599686	2.024
23	31	-2.26259		5	64589186	64589686	3.056	5	64598186	64598686	40.384	5	64599686	64600186	20.044
24	31	0.997214		5	64589686	64590186	1.528	5	64598686	64599186	7.088	5	64600186	64600686	39.1
25	31	7.19635		5	64590186	64590686	3.616	5	64599186	64599686	7.216	5	64600686	64601186	143.628
26	31	-0.291265		5	64590686	64591186	1.328	5	64599686	64600186	70.448	5	64601186	64601686	1
27	31	7.98225		5	64591186	64591686	2.288	5	64600186	64600686	115.924	5	64601686	64602186	1.428
28	31	11.5841		5	64591686	64592186	4.54	5	64600686	64601186	254.456	5	64602186	64602686	0.616
29	31	20.1196		5	64592186	64592686	5.008	5	64601186	64601686	3.796	5	64602686	64603186	52.972
30	31	60.3805		5	64592686	64593186	3.62	5	64601686	64602186	1.96	5	64603186	64603686	20.544
0	32	0.244392		5	64593186	64593686	2.016	5	64602186	64602686	4.368	5	64603686	64604186	29.456
1	32	-2.53901		5	64593686	64594186	1.428	5	64602686	64603186	91.072	5	64604186	64604686	41.728
2	32	-4.37456		5	64594186	64594686	20.604	5	64603186	64603686	39.344	5	64604686	64605186	7.488
3	32	0.227417		5	64594686	64595186	10.016	5	64603686	64604186	58.828	5	64605186	64605686	7.012
4	32	-1.53261		5	64595186	64595686	42.48	5	64604186	64604686	96.328	5	64605686	64606186	2.928
5	32	3.94332		5	64595686	64596186	3.5	5	64604686	64605186	2.16	5	64606186	64606686	3.956
6	32	0.647678		5	64596186	64596686	1.8	5	64605186	64605686	8.584	5	64606686	64607186	0.444
7	32	-2.57296		5	64596686	64597186	2.344	5	64605686	64606186	6.228	5	64607186	64607686	79.5
8	32	-3.39252		5	64597186	64597686	6.1	5	64606186	64606686	5.588	5	64607686	64608186	129.604
9	32	-2.4126		5	64597686	64598186	36.644	5	64606686	64607186	7.396	5	64608186	64608686	148.972
10	32	-0.922057		5	64598186	64598686	31.168	5	64607186	64607686	169.788	5	64608686	64609186	23.28
11	32	2.88987		5	64598686	64599186	3.044	5	64607686	64608186	324.876	5	64609186	64609686	2.632
12	32	1.28142		5	64599186	64599686	2.616	5	64608186	64608686	354.284	5	64609686	64610186	4.568
13	32	-0.970058		5	64599686	64600186	42.556	5	64608686	64609186	33.268	5	64610186	64610686	2.96
14	32	-1.21074		5	64600186	64600686	60.772	5	64609186	64609686	2.344	5	64610686	64611186	92.3
15	32	7.81898		5	64600686	64601186	166.512	5	64609686	64610186	4.928	5	64611186	64611686	60.74
16	32	2.10918		5	64601186	64601686	0.8	5	64610186	64610686	7.5	5	64611686	64612186	1.016
17	32	-12.5705		5	64601686	64602186	0.8	5	64610686	64611186	181.656	5	64612186	64612686	1.828
18	32	4.30644		5	64602186	64602686	2.632	5	64611186	64611686	142.844	5	64612686	64613186	0.356
19	32	2.40326		5	64602686	64603186	67.956	5	64611686	64612186	1.484	5	64613186	64613686	1.544
20	32	1.29996		5	64603186	64603686	20.22	5	64612186	64612686	1.588	5	64613686	64614186	0.328
21	32	3.71852		5	64603686	64604186	28.78	5	64612686	64613186	4.04	5	64614186	64614686	58.728
22	32	7.33861		5	64604186	64604686	47.612	5	64613186	64613686	0.7	5	64614686	64615186	2.272
23	32	3.36237		5	64604686	64605186	1.788	5	64613686	64614186	0.772	5	64615186	64615686	0.844
24	32	0.817581		5	64605186	64605686	4.172	5	64614186	64614686	129.528	5	64615686	64616186	33.156
25	32	-3.6217		5	64605686	64606186	1.312	5	64614686	64615186	3.572	5	64616186	64616686	59.328
26	32	-12.8769		5	64606186	64606686	3.716	5	64615186	64615686	0.972	5	64616686	64617186	0.8
27	32	12.1129		5	64606686	64607186	0.212	5	64615686	64616186	49.716	5	64617186	64617686	0.916
28	32	5.88442		5	64607186	64607686	107.44	5	64616186	64616686	133.428	5	64617686	64618186	1.372
29	32	4.43445		5	64607686	64608186	228.468	5	64616686	64617186	1.528	5	64618186	64618686	3.456
30	32	9.00478		5	64608186	64608686	288.024	5	64617186	64617686	3.3	5	64618686	64619186	2.728
31	32	66.65		5	64608686	64609186	35.812	5	64617686	64618186	5.156	5	64619186	64619686	1.244
0	33	1.28502		5	64609186	64609686	3.416	5	64618186	64618686	2.26	5	64619686	64620186	43.184
1	33	-3.08611		5	64609686	64610186	2.912	5	64618686	64619186	6.712	5	64620186	64620686	18.816
2	33	-3.55873		5	64610186	64610686	0.328	5	64619186	64619686	2.044	5	64620686	64621186	2.056
3	33	2.67133		5	64610686	64611186	125.572	5	64619686	64620186	124.868	5	64621186	64621686	86.136
4	33	1.55355		5	64611186	64611686	97.428	5	64620186	64620686	47.504	5	64621686	64622186	135.464
5	33	3.00008		5	64611686	64612186	0.072	5	64620686	64621186	4.472	5	64622186	64622686	0.772
6	33	2.92875		5	64612186	64612686	1.528	5	64621186	64621686	194.692	5	64622686	64623186	1.228
7	33	-0.885022		5	64612686	64613186	0.8	5	64621686	64622186	250.108	5	64623186	64623686	2.3
8	33	8.77105		5	64613686	64614186	1.344	5	64622186	64622686	3.916	5	64623686	64624186	3.728
9	33	-1.32205		5	64614186	64614686	109.216	5	64622686	64623186	3.812	5	64624186	64624686	54.416
10	33	0.543427		5	64614686	64615186	2.384	5	64623186	64623686	4.712	5	64624686	64625186	25.592
11	33	-1.27245		5	64615186	64615686	0.956	5	64623686	64624186	2.144	5	64625186	64625686	5.88
12	33	1.7143		5	64615686	64616186	50.972	5	64624186	64624686	117.044	5	64625686	64626186	3.656
13	33	-3.41406		5	64616186	64616686	112.3	5	64624686	64625186	40.328	5	64626186	64626686	1.328
14	33	5.56427		5	64616686	64617186	0.728	5	64625186	64625686	3.428	5	64626686	64627186	5.732
15	33	6.84694		5	64617186	64617686	0.144	5	64625686	64626186	9.632	5	64627186	64627686	4.096
16	33	5.50252		5	64617686	64618186	2.156	5	64626186	64626686	5.868	5	64627686	64628186	1.544
17	33	-5.12569		5	64618186	64618686	1.616	5	64626686	64627186	6.428	5	64628186	64628686	2.488
18	33	-1.46267		5	64618686	64619186	1.484	5	64627186	64627686	4.856	5	64628686	64629186	59.64
19	33	-0.918685		5	64619186	64619686	2.46	5	64627686	64628186	4.288	5	64629186	64629686	35.888
20	33	-3.12899		5	64619686	64620186	103.468	5	64628186	64628686	6.76	5	64629686	64630186	9.816
21	33	4.16651		5	64620186	64620686	38.624	5	64628686	64629186	92.552	5	64630186	64630686	3.712
22	33	-0.284221		5	64620686	64621186	7.04	5	64629186	64629686	54.916	5	64630686	64631186	3.484
23	33	-3.57869		5	64621186	64621686	132.412	5	64629686	64630186	3.488	5	64631186	64631686	3.1
24	33	-1.26101		5	64621686	64622186	167.04	5	64630186	64630686	7.244	5	64631686	64632186	55.776
25	33	3.10555		5	64622186	64622686	0.828	5	64630686	64631186	5.568	5	64632186	64632686	2.096
26	33	11.3088		5	64622686	64623186	0.7	5	64631186	64631686	5.472	5	64632686	64633186	83.256
27	33	7.68087		5	64623186	64623686	3.516	5	64631686	64632186	81.928	5	64633686	64634186	2.172
28	33	11.066		5	64623686	64624186	2.656	5	64632186	64632686	4.428	5	64634186	64634686	2.316
29	33	-2.62875		5	64624186	64624686	73.552	5	64632686	64633186	161.856	5	64634686	64635186	2.156
30	33	1.09398		5	64624686	64625186	33.048	5	64633186	64633686	2.288	5	64635186	64635686	3.556
31	33	8.8559		5	64625186	64625686	2.172	5	64633686	64634186	4.956	5	64635686	64636186	48.556
32	33	69.3451		5	64625686	64626186	3.744	5	64634186	64634686	2.044	5	64636186	64636686	22.96
0	34	0.420859		5	64626186	64626686	1.24	5	64634686	64635186	3.312	5	64636686	64637186	2.656
1	34	0.135791		5	64626686	64627186	3.96	5	64635186	64635686	1.5	5	64637186	64637686	2
2	34	0.856806		5	64627186	64627686	4.884	5	64635686	64636186	91.48	5	64637686	64638186	0.728
3	34	-0.30562		5	64627686	64628186	2.744	5	64636186	64636686	43.152	5	64638186	64638686	0.688
4	34	3.37846		5	64628186	64628686	5.372	5	64636686	64637186	3.244	5	64638686	64639186	2.112
5	34	2.0413		5	64628686	64629186	63.512	5	64637186	64637686	6.084	5	64639186	64639686	2.104
6	34	0.591967		5	64629186	64629686	34.628	5	64637686	64638186	4.212	5	64639686	64640186	4.296
7	34	-4.26831		5	64629686	64630186	0.7	5	64638186	64638686	1.828	5	64640186	64640686	0.8
8	34	-2.53832		5	64630186	64630686	1.888	5	64638686	64639186	0.888	5	64640686	64641186	39.74
9	34	3.67301		5	64630686	64631186	5.728	5	64639186	64639686	1.556	5	64641186	64641686	5.132
10	34	2.71688		5	64631186	64631686	2.456	5	64639686	64640186	6.92	5	64641686	64642186	2.272
11	34	-1.33182		5	64631686	64632186	47.1	5	64640186	64640686	4.68	5	64642186	64642686	0.656
12	34	-4.1367		5	64632186	64632686	2.5	5	64640686	64641186	107.592	5	64643186	64643686	67.7
13	34	-0.968151		5	64632686	64633186	104.972	5	64641186	64641686	11.624	5	64644186	64644686	23.7
14	34	10.3056		5	64633186	64633686	1.2	5	64641686	64642186	4.888	5	64644686	64645186	28.244
15	34	-3.23112		5	64633686	64634186	2.844	5	64642186	64642686	9.26	5	64645186	64645686	26.228
16	34	0.582885		5	64634186	64634686	2.056	5	64642686	64643186	4.092	5	64645686	64646186	1.144
17	34	-5.49609		5	64634686	64635186	2.96	5	64643186	64643686	161.516	5	64646186	64646686	3.584
18	34	-1.10208		5	64635186	64635686	2.096	5	64643686	64644186	3.244	5	64648186	64648686	0.7
19	34	0.952167		5	64635686	64636186	65.996	5	64644186	64644686	53.444	5	64648686	64649186	61.1
20	34	1.44126		5	64636186	64636686	30.92	5	64644686	64645186	63.48	5	64649186	64649686	2.372
21	34	4.25422		5	64636686	64637186	2.1	5	64645186	64645686	46.376	5	64649686	64650186	69.528
22	34	5.11911		5	64637186	64637686	3.3	5	64645686	64646186	2.556	5	64650186	64650686	3.144
23	34	-0.0830332		5	64637686	64638186	2.984	5	64646186	64646686	3.484	5	64650686	64651186	1.328
24	34	-3.93318		5	64638186	64638686	1.816	5	64646686	64647186	2.788	5	64651186	64651686	1.028
25	34	14.4283		5	64638686	64639186	1.256	5	64647186	64647686	2.156	5	64651686	64652186	53.216
26	34	-2.92799		5	64639186	64639686	3.744	5	64647686	64648186	3.072	5	64652186	64652686	3.788
27	34	-3.65811		5	64639686	64640186	4.084	5	64648186	64648686	5.944	5	64652686	64653186	5.04
28	34	3.90714		5	64640186	64640686	0.244	5	64648686	64649186	122.04	5	64653186	64653686	5.56
29	34	0.786632		5	64640686	64641186	68.024	5	64649186	64649686	0.944	5	64653686	64654186	3.412
30	34	-0.216412		5	64641186	64641686	7.432	5	64649686	64650186	133.628	5	64654186	64654686	6.428
31	34	0.378661		5	64641686	64642186	1.004	5	64650186	64650686	2.5	5	64654686	64655186	101
32	34	-8.27809		5	64642186	64642686	6.996	5	64650686	64651186	5.52	5	64655186	64655686	81.928
33	34	42.3445		5	64642686	64643186	3.104	5	64651186	64651686	10.468	5	64655686	64656186	175.172
0	35	-0.70273		5	64643186	64643686	126.14	5	64651686	64652186	87.36	5	64656186	64656686	2.244
1	35	-1.32966		5	64643686	64644186	1.456	5	64652186	64652686	9.072	5	64656686	64657186	3.856
2	35	3.94689		5	64644186	64644686	49.66	5	64652686	64653186	4.768	5	64657186	64657686	3.028
3	35	-1.65942		5	64644686	64645186	49.156	5	64653186	64653686	5.172	5	64657686	64658186	0.528
4	35	4.11449		5	64645186	64645686	33.656	5	64653686	64654186	5.488	5	64658186	64658686	2.232
5	35	-0.197107		5	64645686	64646186	0.128	5	64654186	64654686	18.3	5	64658686	64659186	2.712
6	35	0.149724		5	64646186	64646686	0.8	5	64654686	64655186	152.196	5	64659186	64659686	0.828
7	35	0.27928		5	64646686	64647186	1.244	5	64655186	64655686	95.648	5	64659686	64660186	1.072
8	35	1.20436		5	64647186	64647686	2.744	5	64655686	64656186	185.812	5	64660186	64660686	3.5
9	35	3.90382		5	64647686	64648186	1.5	5	64656186	64656686	3.968	5	64660686	64661186	0.456
10	35	-2.12534		5	64648186	64648686	6	5	64656686	64657186	5.36	5	64661686	64662186	0.072
11	35	8.06382		5	64648686	64649186	95.612	5	64657186	64657686	6.228	5	64662186	64662686	3.244
12	35	0.279588		5	64649186	64649686	1.544	5	64657686	64658186	2.568	5	64662686	64663186	5.728
13	35	2.44252		5	64649686	64650186	111.956	5	64658186	64658686	0.772	5	64663186	64663686	2.156
14	35	1.89882		5	64650186	64650686	2.016	5	64658686	64659186	1.66	5	64663686	64664186	1.56
15	35	-0.180112		5	64650686	64651186	4.232	5	64659186	64659686	5.428	5	64664186	64664686	0.912
16	35	3.98496		5	64651186	64651686	6.94	5	64659686	64660186	2.856	5	64664686	64665186	1.616
17	35	0.208842		5	64651686	64652186	76.8	5	64660186	64660686	1.056	5	64665186	64665686	1.412
18	35	0.0533142		5	64652186	64652686	9.416	5	64660686	64661186	0.9	5	64665686	64666186	1.544
19	35	5.25924		5	64652686	64653186	5.396	5	64661186	64661686	0.628	5	64666186	64666686	0.056
20	35	-3.00146		5	64653186	64653686	4.572	5	64661686	64662186	0.788	5	64670186	64670686	1.144
21	35	-5.13991		5	64653686	64654186	6.896	5	64662186	64662686	2.128	5	64670686	64671186	1.256
22	35	-3.11185		5	64654186	64654686	13.152	5	64662686	64663186	2.456	5	64671186	64671686	0.072
23	35	0.606956		5	64654686	64655186	131.924	5	64663186	64663686	0.228	5	64671686	64672186	0.728
24	35	-2.82837		5	64655186	64655686	95.964	5	64663686	64664186	0.8	5	64673186	64673686	0.8
25	35	3.78781		5	64655686	64656186	220.736	5	64664186	64664686	1.56	5	64676686	64677186	0.272
26	35	5.75695		5	64656186	64656686	4.06	5	64664686	64665186	0.84	5	64677186	64677686	0.228
27	35	-0.316653		5	64656686	64657186	5.296	5	64666686	64667186	0.8	5	64678186	64678686	0.272
28	35	-1.3403		5	64657186	64657686	3.2	5	64674686	64675186	0.8	5	64678686	64679186	0.928
29	35	5.83861		5	64657686	64658186	3.86	5	64675186	64675686	0.8	5	64681686	64682186	0.772
30	35	0.451083		5	64658186	64658686	2.1	5	64678186	64678686	0.544	5	64682186	64682686	0.028
31	35	3.23547		5	64658686	64659186	3.328	5	64678686	64679186	0.656	5	64687686	64688186	2.4
32	35	-15.2092		5	64659186	64659686	2.056	5	64685686	64686186	0.8	5	64693186	64693686	0.8
33	35	-14.8269		5	64659686	64660186	2.5	5	64688686	64689186	0.072	5	64694686	64695186	52.336
34	35	48.2077		5	64660186	64660686	0.828	5	64689186	64689686	0.728	5	64695186	64695686	4.664
0	36	3.91108		5	64660686	64661186	1.9	5	64696186	64696686	0.444	5	64695686	64696186	0.8
1	36	2.46311		5	64661186	64661686	0.828	5	64696686	64697186	0.356	5	64696186	64696686	0.072
2	36	-3.2018		5	64661686	64662186	0.544	5	64698686	64699186	0.944	5	64696686	64697186	1.772
3	36	-4.17584		5	64662186	64662686	1.056	5	64699186	64699686	1.456	5	64697186	64697686	0.456
4	36	-1.26403		5	64662686	64663186	3.316	5	64736186	64736686	0.6	5	64697686	64698186	1.96
5	36	2.52765		5	64663186	64663686	1.628	5	64736686	64737186	0.772	5	64698186	64698686	4.128
6	36	-1.93695		5	64663686	64664186	1.356	5	64737186	64737686	0.028	5	64698686	64699186	2.6
7	36	4.60701		5	64664186	64664686	0.8	5	64746186	64746686	1.16	5	64699186	64699686	1.956
8	36	-1.51647		5	64665186	64665686	0.244	5	64746686	64747186	1.24	5	64699686	64700186	0.556
9	36	-2.85652		5	64665686	64666186	0.556	5	64755186	64755686	0.672	5	64700186	64700686	1.144
10	36	-0.200524		5	64667686	64668186	1.572	5	64755686	64756186	0.128	5	64700686	64701186	1.056
11	36	-0.928224		5	64668186	64668686	0.028	5	64757186	64757686	0.672	5	64702186	64702686	0.96
12	36	-3.11546		5	64668686	64669186	0.8	5	64757686	64758186	0.028	5	64702686	64703186	2.556
13	36	5.19474		5	64669186	64669686	0.8	5	64770186	64770686	0.8	5	64703186	64703686	0.484
14	36	3.78985		5	64669686	64670186	0.8	5	64774186	64774686	0.672	5	64703686	64704186	0.672
15	36	1.65034		5	64670186	64670686	0.8	5	64774686	64775186	0.128	5	64704186	64704686	0.9
16	36	2.86654		5	64670686	64671186	0.772	5	64777686	64778186	0.1	5	64704686	64705186	0.6
17	36	3.53743		5	64671186	64671686	0.028	5	64778686	64779186	0.3	5	64705186	64705686	0.228
18	36	0.591428		5	64673686	64674186	1.016	5	64786686	64787186	0.9	5	64706186	64706686	0.072
19	36	0.514654		5	64674186	64674686	0.584	5	64788686	64789186	1.6	5	64706686	64707186	3.428
20	36	-3.76764		5	64674686	64675186	0.8	5	64796686	64797186	0.8	5	64707186	64707686	0.4
21	36	-3.37582		5	64675186	64675686	1.944	5	64813186	64813686	0.8	5	64708686	64709186	0.272
22	36	-4.06019		5	64675686	64676186	0.456	5	64823186	64823686	0.072	5	64709186	64709686	2.572
23	36	-1.86318		5	64676686	64677186	0.7	5	64823686	64824186	0.728	5	64709686	64710186	0.6
24	36	8.49711		5	64678686	64679186	0.2	5	64837186	64837686	1.4	5	64710186	64710686	0.456
25	36	1.04913		5	64681686	64682186	1.544	5	64838686	64839186	0.4	5	64711186	64711686	0.6
26	36	4.42204		5	64682186	64682686	0.056	5	64839186	64839686	0.4	5	64711686	64712186	0.86
27	36	1.83096		5	64687686	64688186	0.6	5	64843186	64843686	1.4	5	64712186	64712686	1.612
28	36	6.6384		5	64689186	64689686	0.8	5	64846186	64846686	0.8	5	64712686	64713186	0.728
29	36	-3.05682		5	64690186	64690686	0.144	5	64848686	64849186	0.6	5	64714686	64715186	0.072
30	36	1.07497		5	64690686	64691186	0.656	5	64854686	64855186	0.372	5	64715186	64715686	1.272
31	36	-2.9567		5	64692186	64692686	0.144	5	64855186	64855686	0.028	5	64715686	64716186	1.056
32	36	-10.7777		5	64692686	64693186	1.456	5	64873186	64873686	1.544	5	64716686	64717186	3.516
33	36	3.70875		5	64693686	64694186	0.344	5	64873686	64874186	0.056	5	64717186	64717686	0.284
34	36	10.3089		5	64694186	64694686	1.328	5	64877686	64878186	0.8	5	64717686	64718186	0.7
35	36	28.6424		5	64694686	64695186	7.668	5	64881686	64882186	0.8	5	64718186	64718686	2.4
0	37	-2.19414		5	64695186	64695686	1.104	5	64897686	64898186	1.6	5	64719686	64720186	0.672
1	37	-0.417875		5	64695686	64696186	0.456	5	64900686	64901186	0.072	5	64720186	64720686	0.5
2	37	-0.0734824		5	64696186	64696686	0.6	5	64901186	64901686	0.628	5	64720686	64721186	0.428
3	37	6.05641		5	64696686	64697186	0.8	5	64902686	64903186	0.4	5	64725686	64726186	1.5
4	37	5.81194		5	64697686	64698186	0.072	5	64903186	64903686	0.4	5	64726186	64726686	1.4
5	37	0.115202		5	64698186	64698686	0.728	5	64913686	64914186	0.8	5	64726686	64727186	1.544
6	37	-4.03251		5	64699186	64699686	0.788	5	64920686	64921186	1.6	5	64727186	64727686	0.056
7	37	3.44671		5	64699686	64700186	1.684	5	64921686	64922186	0.572	5	64729186	64729686	0.172
8	37	-2.02785		5	64700186	64700686	1.528	5	64922186	64922686	0.228	5	64729686	64730186	1.272
9	37	2.06625		5	64701686	64702186	0.8	5	64931686	64932186	0.3	5	64730186	64730686	0.156
10	37	3.38017		5	64702186	64702686	1.216	5	64938686	64939186	0.6	5	64730686	64731186	0.072
11	37	1.77543		5	64702686	64703186	0.384	5	64953686	64954186	0.4	5	64731186	64731686	1.528
12	37	-3.50959		5	64703186	64703686	1.6	5	64954186	64954686	1.544	5	64733186	64733686	0.844
13	37	5.17966		5	64705186	64705686	3.9	5	64954686	64955186	0.056	5	64733686	64734186	0.656
14	37	6.77227		5	64706186	64706686	0.672	5	64955686	64956186	0.4	5	64736186	64736686	45.3
15	37	8.10475		5	64706686	64707186	0.128	5	64956186	64956686	1	5	64738186	64738686	0.7
16	37	5.35622		5	64707186	64707686	0.444	5	64965686	64966186	0.7	5	64738686	64739186	0.1
17	37	-4.00966		5	64707686	64708186	0.356	5	64967186	64967686	0.6	5	64739686	64740186	0.844
18	37	-2.0377		5	64708186	64708686	0.644	5	64969686	64970186	0.8	5	64740186	64740686	0.656
19	37	0.987831		5	64708686	64709186	0.156	5	64986686	64987186	0.6	5	64742186	64742686	1.416
20	37	-4.2203		5	64709686	64710186	0.488	5	64987186	64987686	0.1	5	64742686	64743186	0.984
21	37	-4.62518		5	64710186	64710686	1.912	5	64989686	64990186	0.272	5	64743186	64743686	1.6
22	37	-6.12026		5	64714686	64715186	0.544	5	64990186	64990686	0.972	5	64745186	64745686	5.688
23	37	-5.18482		5	64715186	64715686	0.9	5	64990686	64991186	0.356	5	64745686	64746186	3.312
24	37	2.58595		5	64715686	64716186	1.756	5	64992686	64993186	0.944	5	64746186	64746686	0.072
25	37	9.33077		5	64716186	64716686	0.8	5	64993186	64993686	0.656	5	64746686	64747186	0.728
26	37	-0.631779		5	64717186	64717686	0.144	5	64995686	64996186	0.072	5	64747186	64747686	0.672
27	37	7.05518		5	64717686	64718186	1.456	5	64996186	64996686	3.128	5	64747686	64748186	0.128
28	37	5.15385		5	64722686	64723186	0.572	5	64997186	64997686	0.172	5	64748186	64748686	0.872
29	37	1.19924		5	64723186	64723686	0.228	5	64997686	64998186	0.628	5	64748686	64749186	1.528
30	37	-0.574142		5	64726186	64726686	0.888	5	64998186	64998686	0.144	5	64750186	64750686	0.572
31	37	-5.44503		5	64726686	64727186	0.712	5	64998686	64999186	1.456	5	64750686	64751186	0.6
32	37	-6.99825		5	64729686	64730186	0.244	5	64999686	65000186	2.444	5	64751186	64751686	0.228
33	37	-12.1676		5	64730186	64730686	0.556	5	65000186	65000686	1.872	5	64751686	64752186	0.8
34	37	4.9826		5	64734186	64734686	0.844	5	65000686	65001186	1.584	5	64752186	64752686	1.144
35	37	4.12887		5	64734686	64735186	2.356	5	65001186	65001686	2.044	5	64752686	64753186	2.228
36	37	-8.80768		5	64735186	64735686	0.8	5	65001686	65002186	2.616	5	64753186	64753686	0.628
0	38	6.72238		5	64736186	64736686	5.4	5	65052517	65053017	3.302	5	64753686	64754186	1.344
1	38	-3.59814		5	64738186	64738686	0.072	5	65053017	65053517	5	5	64754186	64754686	0.256
2	38	-3.27898		5	64738686	64739186	0.828	5	65053517	65054017	3.732	5	64755686	64756186	3.088
3	38	0.93599		5	64743186	64743686	2.632	5	65054017	65054517	0.766	5	64756186	64756686	0.684
4	38	-1.68356		5	64743686	64744186	1.712	5	65057017	65057517	0.234	5	64756686	64757186	0.128
5	38	0.0877008		5	64744186	64744686	1.428	5	65057517	65058017	0.566	5	64758686	64759186	0.444
6	38	0.80436		5	64744686	64745186	0.716	5	65059517	65060017	0.536	5	64759186	64759686	1.4
7	38	7.14609		5	64745186	64745686	1.684	5	65060017	65060517	1.064	5	64759686	64760186	0.8
8	38	1.47914		5	64745686	64746186	0.028	5	65060517	65061017	1.6	5	64760186	64760686	42.644
9	38	-0.853075		5	64746186	64746686	0.8	5	65061517	65062017	0.7	5	64760686	64761186	0.912
10	38	-1.46102		5	64746686	64747186	0.8	5	65062017	65062517	0.634	5	64761186	64761686	0.8
11	38	6.67279		5	64747186	64747686	0.072	5	65062517	65063017	0.066	5	64763686	64764186	15.788
12	38	4.27897		5	64747686	64748186	0.728	5	65064017	65064517	0.034	5	64764186	64764686	3.7
13	38	-2.08347		5	64749186	64749686	0.672	5	65064517	65065017	0.766	5	64764686	64765186	2.512
14	38	3.43537		5	64749686	64750186	0.128	5	65066017	65066517	0.734	5	64765186	64765686	1.588
15	38	-0.467972		5	64751186	64751686	0.8	5	65066517	65067017	0.066	5	64765686	64766186	13.556
16	38	3.89196		5	64751686	64752186	0.544	5	65067517	65068017	0.234	5	64766186	64766686	2
17	38	-3.07607		5	64752186	64752686	0.256	5	65068017	65068517	1.366	5	64766686	64767186	0.856
18	38	-1.6008		5	64753186	64753686	0.172	5	65068517	65069017	1.4	5	64767186	64767686	0.372
19	38	-2.97677		5	64753686	64754186	0.628	5	65069517	65070017	0.936	5	64767686	64768186	1.028
20	38	-0.74806		5	64755186	64755686	0.772	5	65070017	65070517	0.664	5	64768186	64768686	0.544
21	38	-3.51708		5	64755686	64756186	1.628	5	65072017	65072517	0.134	5	64768686	64769186	2.272
22	38	-4.05414		5	64756186	64756686	0.244	5	65072517	65073017	1.1	5	64769186	64769686	1.056
23	38	-1.63062		5	64756686	64757186	1.1	5	65073017	65073517	0.266	5	64769686	64770186	1.6
24	38	3.43252		5	64757186	64757686	0.956	5	65076017	65076517	0.934	5	64770186	64770686	0.128
25	38	2.16139		5	64758686	64759186	0.416	5	65076517	65077017	0.566	5	64770686	64771186	0.8
26	38	-2.96339		5	64759186	64759686	1.984	5	65077017	65077517	0.8	5	64771186	64771686	0.072
27	38	8.86426		5	64760186	64760686	7.3	5	65078017	65078517	0.568	5	64771686	64772186	0.728
28	38	-2.93435		5	64760686	64761186	0.372	5	65078517	65079017	0.266	5	64772686	64773186	2.432
29	38	9.06005		5	64761186	64761686	0.428	5	65079017	65079517	1.234	5	64773186	64773686	1.568
30	38	-1.10215		5	64761686	64762186	0.444	5	65079517	65080017	0.332	5	64774186	64774686	0.644
31	38	3.06447		5	64762186	64762686	0.356	5	65080017	65080517	0.8	5	64774686	64775186	0.156
32	38	16.2732		5	64763186	64763686	0.8	5	65081017	65081517	2.136	5	64775686	64776186	0.772
33	38	3.17839		5	64763686	64764186	4.172	5	65081517	65082017	0.864	5	64776186	64776686	0.828
34	38	0.578266		5	64764186	64764686	0.9	5	65082017	65082517	0.034	5	64776686	64777186	0.76
35	38	6.51683		5	64764686	64765186	1.072	5	65082517	65083017	0.766	5	64777186	64777686	1.74
36	38	-4.50547		5	64765186	64765686	0.556	5	65083017	65083517	1.47	5	64777686	64778186	8.9
37	38	-0.192383		5	64765686	64766186	3.1	5	65083517	65084017	0.83	5	64778686	64779186	5.9
0	39	0.70473		5	64766186	64766686	0.172	5	65084017	65084517	0.8	5	64779186	64779686	0.6
1	39	-0.712766		5	64766686	64767186	1.3	5	65084517	65085017	0.6	5	64779686	64780186	0.144
2	39	0.342898		5	64767186	64767686	0.028	5	65085017	65085517	0.134	5	64780186	64780686	2.528
3	39	-3.51038		5	64769186	64769686	1.86	5	65085517	65086017	0.666	5	64780686	64781186	0.328
4	39	-2.33974		5	64769686	64770186	0.54	5	65086017	65086517	0.368	5	64782186	64782686	0.8
5	39	2.49728		5	64770186	64770686	0.8	5	65086517	65087017	0.432	5	64783186	64783686	0.172
6	39	0.831081		5	64771686	64772186	0.8	5	65087017	65087517	0.968	5	64783686	64784186	0.628
7	39	-3.15063		5	64772686	64773186	1.144	5	65087517	65088017	1.432	5	64784686	64785186	0.572
8	39	2.23107		5	64773186	64773686	0.928	5	65088017	65088517	0.8	5	64785186	64785686	0.128
9	39	0.782803		5	64773686	64774186	0.128	5	65089017	65089517	0.602	5	64786686	64787186	11.844
10	39	-3.1699		5	64775686	64776186	0.072	5	65089517	65090017	1.266	5	64787186	64787686	0.056
11	39	4.35512		5	64776186	64776686	0.728	5	65090017	65090517	0.8	5	64787686	64788186	0.8
12	39	0.208253		5	64777686	64778186	3.472	5	65090517	65091017	0.432	5	64788186	64788686	1.6
13	39	0.589268		5	64778186	64778686	0.128	5	65091017	65091517	0.234	5	64788686	64789186	1.144
14	39	3.11114		5	64778686	64779186	1.1	5	65091517	65092017	1.1	5	64789186	64789686	1.256
15	39	7.5861		5	64780186	64780686	1.144	5	65092017	65092517	1.866	5	64790686	64791186	0.572
16	39	1.87464		5	64780686	64781186	0.356	5	65093017	65093517	0.934	5	64791186	64791686	1.372
17	39	1.0323		5	64784186	64784686	0.472	5	65093517	65094017	0.666	5	64791686	64792186	0.456
18	39	-0.866361		5	64784686	64785186	0.228	5	65095017	65095517	0.634	5	64792186	64792686	0.8
19	39	-3.20158		5	64786186	64786686	0.544	5	65095517	65096017	1.602	5	64792686	64793186	1.6
20	39	-1.55981		5	64786686	64787186	1.156	5	65096017	65096517	1.232	5	64793186	64793686	0.544
21	39	-3.72147		5	64787186	64787686	0.8	5	65096517	65097017	2.032	5	64793686	64794186	3.1
22	39	-3.18799		5	64788186	64788686	0.672	5	65097017	65097517	2.636	5	64794186	64794686	2.416
23	39	-8.36621		5	64788686	64789186	0.128	5	65097517	65098017	1.364	5	64794686	64795186	2.344
24	39	-1.05094		5	64789686	64790186	0.8	5	65098017	65098517	1.468	5	64795186	64795686	2.696
25	39	-8.96273		5	64790686	64791186	0.272	5	65098517	65099017	0.132	5	64795686	64796186	0.8
26	39	2.78218		5	64791186	64791686	1.2	5	65099017	65099517	0.368	5	64796186	64796686	1.6
27	39	6.46698		5	64791686	64792186	0.9	5	65099517	65100017	3.3	5	64796686	64797186	0.444
28	39	2.08133		5	64792186	64792686	1.528	5	65100017	65100517	0.7	5	64797186	64797686	1.956
29	39	5.14784		5	64792686	64793186	0.072	5	65100517	65101017	3.47	5	64797686	64798186	1.132
30	39	-1.44025		5	64793186	64793686	0.628	5	65101017	65101517	1.662	5	64798186	64798686	4.456
31	39	-4.59807		5	64794186	64794686	0.8	5	65102517	65103017	1.736	5	64798686	64799186	1.4
32	39	-2.19993		5	64796186	64796686	0.532	5	65103017	65103517	2.998	5	64799186	64799686	2.984
33	39	8.09462		5	64796686	64797186	2.668	5	65103517	65104017	1.534	5	64799686	64800186	2.528
34	39	7.82064		5	64797186	64797686	0.444	5	65104017	65104517	0.232	5	64800186	64800686	0.072
35	39	16.6664		5	64797686	64798186	0.356	5	65104517	65105017	0.134	5	64800686	64801186	1.528
36	39	4.99741		5	64798186	64798686	0.172	5	65105017	65105517	0.7	5	64801686	64802186	5.6
37	39	27.6184		5	64798686	64799186	2.216	5	65105517	65106017	1.968	5	64803186	64803686	0.8
38	39	89.6858		5	64799186	64799686	1.256	5	65106017	65106517	2.698	5	64804186	64804686	0.272
0	40	0.601166		5	64799686	64800186	1.056	5	65106517	65107017	2.268	5	64804686	64805186	1.472
1	40	-0.775511		5	64801186	64801686	1.244	5	65107017	65107517	0.932	5	64805186	64805686	1.256
2	40	1.07155		5	64801686	64802186	0.356	5	65107517	65108017	1.202	5	64805686	64806186	1.344
3	40	1.75821		5	64802186	64802686	0.672	5	65108017	65108517	0.398	5	64806186	64806686	1.028
4	40	0.197861		5	64802686	64803186	0.3	5	65109017	65109517	1.634	5	64806686	64807186	1.6
5	40	1.489		5	64803186	64803686	0.528	5	65109517	65110017	0.566	5	64807186	64807686	0.888
6	40	-0.561394		5	64803686	64804186	0.8	5	65110017	65110517	0.402	5	64807686	64808186	3.94
7	40	2.1888		5	64804686	64805186	0.8	5	65110517	65111017	2.3	5	64808186	64808686	0.8
8	40	-1.2406		5	64807686	64808186	0.8	5	65111017	65111517	3.004	5	64809186	64809686	1.86
9	40	3.1047		5	64808186	64808686	0.8	5	65111517	65112017	2.128	5	64809686	64810186	2.212
10	40	3.97579		5	64809186	64809686	0.072	5	65112017	65112517	1.934	5	64810186	64810686	0.728
11	40	1.09714		5	64809686	64810186	0.728	5	65112517	65113017	2.936	5	64810686	64811186	0.7
12	40	2.08145		5	64810186	64810686	2.172	5	65113017	65113517	1.73	5	64811186	64811686	0.772
13	40	0.468097		5	64810686	64811186	1.028	5	65113517	65114017	1.102	5	64811686	64812186	0.028
14	40	2.06645		5	64813686	64814186	0.7	5	65114017	65114517	2.998	5	64812186	64812686	0.8
15	40	7.00609		5	64815686	64816186	1.144	5	65114517	65115017	1.534	5	64812686	64813186	0.972
16	40	1.7656		5	64816186	64816686	1.372	5	65115017	65115517	1.332	5	64813186	64813686	0.628
17	40	3.17688		5	64816686	64817186	0.684	5	65115517	65116017	0.534	5	64813686	64814186	0.8
18	40	2.23356		5	64817686	64818186	1.6	5	65116017	65116517	2.334	5	64814186	64814686	1.944
19	40	-5.3132		5	64818186	64818686	0.572	5	65116517	65117017	2.266	5	64814686	64815186	0.356
20	40	6.31775		5	64818686	64819186	0.228	5	65117017	65117517	2.666	5	64816686	64817186	0.444
21	40	-6.87413		5	64820186	64820686	0.8	5	65118017	65118517	0.902	5	64817186	64817686	2.244
22	40	3.44724		5	64821686	64822186	0.772	5	65118517	65119017	2.4	5	64817686	64818186	0.512
23	40	-3.98935		5	64822186	64822686	0.028	5	65119017	65119517	1.532	5	64818186	64818686	0.772
24	40	1.99116		5	64826686	64827186	0.844	5	65119517	65120017	2.534	5	64818686	64819186	0.172
25	40	-2.25353		5	64827186	64827686	1.256	5	65120017	65120517	1.604	5	64819186	64819686	0.656
26	40	-2.01746		5	64827686	64828186	1.072	5	65120517	65121017	6.668	5	64819686	64820186	0.8
27	40	5.00274		5	64828186	64828686	1.172	5	65121017	65121517	4.894	5	64820186	64820686	0.8
28	40	1.36374		5	64828686	64829186	0.156	5	65121517	65122017	0.966	5	64822186	64822686	0.988
29	40	7.36313		5	64830686	64831186	0.8	5	65122017	65122517	0.8	5	64822686	64823186	0.612
30	40	-2.15692		5	64832186	64832686	0.072	5	65122517	65123017	1.434	5	64825186	64825686	1.6
31	40	3.29485		5	64832686	64833186	0.728	5	65123017	65123517	0.766	5	64826186	64826686	0.644
32	40	3.66045		5	64836686	64837186	0.744	5	65123517	65124017	2.6	5	64826686	64827186	0.328
33	40	16.0344		5	64837186	64837686	2.656	5	65658289	65658789	0.678	5	64827186	64827686	0.628
34	40	10.759		5	64837686	64838186	1.4	5	65658789	65659289	0.122	5	64828186	64828686	1.516
35	40	14.3322		5	64838186	64838686	0.072	5	65659289	65659789	0.8	5	64828686	64829186	0.956
36	40	5.74352		5	64838686	64839186	0.628	5	65684289	65684789	0.078	5	64829186	64829686	1.072
37	40	2.63302		5	64839686	64840186	0.172	5	65684789	65685289	0.622	5	64829686	64830186	0.256
38	40	3.76238		5	64840186	64840686	1.428	5	65708789	65709289	0.3	5	64830186	64830686	0.8
39	40	16.5817		5	64840686	64841186	0.072	5	65751789	65752289	0.256	5	64834186	64834686	0.688
0	41	1.99904		5	64841186	64841686	0.728	5	65752289	65752789	0.544	5	64834686	64835186	0.712
1	41	-0.279257		5	64842186	64842686	0.244	5	65753789	65754289	0.8	5	64835186	64835686	0.8
2	41	3.26818		5	64842686	64843186	1.228	5	65754289	65754789	0.756	5	64836686	64837186	1.544
3	41	0.373826		5	64843186	64843686	4.7	5	65754789	65755289	0.744	5	64837186	64837686	25.856
4	41	9.26429		5	64843686	64844186	0.928	5	65755789	65756289	1.6	5	64837686	64838186	1.288
5	41	1.88005		5	64845186	64845686	0.8	5	65758289	65758789	0.278	5	64838186	64838686	0.312
6	41	-0.751836		5	64847686	64848186	0.772	5	65758789	65759289	0.522	5	64839686	64840186	2.144
7	41	3.69664		5	64848186	64848686	0.572	5	65759289	65759789	0.99	5	64840186	64840686	1.056
8	41	5.84395		5	64848686	64849186	2.156	5	65759789	65760289	73.978	5	64841186	64841686	2.244
9	41	3.38795		5	64849186	64849686	0.772	5	65760289	65760789	62.422	5	64841686	64842186	0.056
10	41	-0.93031		5	64849686	64850186	0.716	5	65760789	65761289	5.288	5	64842186	64842686	0.8
11	41	0.721834		5	64850186	64850686	0.912	5	65761289	65761789	3.034	5	64843186	64843686	34
12	41	3.28756		5	64854686	64855186	3.392	5	65761789	65762289	2.788	5	64844186	64844686	0.344
13	41	4.11951		5	64855186	64855686	0.308	5	65762289	65762789	4.134	5	64844686	64845186	1.5
14	41	4.62293		5	64855686	64856186	0.344	5	65762789	65763289	2.978	5	64845186	64845686	1.088
15	41	0.863675		5	64856186	64856686	0.456	5	65763289	65763789	49.578	5	64845686	64846186	2.44
16	41	7.11213		5	64856686	64857186	1.4	5	65763789	65764289	1.966	5	64846186	64846686	2.072
17	41	1.67438		5	64857186	64857686	0.816	5	65764289	65764789	0.856	5	64846686	64847186	0.456
18	41	1.23961		5	64857686	64858186	0.784	5	65764789	65765289	6.744	5	64847186	64847686	0.616
19	41	0.57786		5	64858186	64858686	1.672	5	65765289	65765789	0.744	5	64847686	64848186	3.072
20	41	-1.53569		5	64858686	64859186	1.528	5	65765789	65766289	68.856	5	64848186	64848686	2.712
21	41	0.60676		5	64859186	64859686	0.344	5	65766289	65766789	1.2	5	64848686	64849186	10.3
22	41	0.476764		5	64859686	64860186	0.628	5	65766789	65767289	1.244	5	64849186	64849686	0.072
23	41	-3.8876		5	64860186	64860686	3.028	5	65767289	65767789	1.4	5	64849686	64850186	1.428
24	41	2.29834		5	64861186	64861686	0.644	5	65767789	65768289	3.056	5	64850186	64850686	0.544
25	41	5.99085		5	64861686	64862186	0.156	5	65768289	65768789	1.544	5	64850686	64851186	1.056
26	41	-0.279846		5	64862186	64862686	0.772	5	65768789	65769289	54.034	5	64851186	64851686	0.8
27	41	7.94576		5	64862686	64863186	0.672	5	65769289	65769789	1.844	5	64852186	64852686	3.36
28	41	5.64296		5	64863186	64863686	0.628	5	65769789	65770289	2.678	5	64852686	64853186	0.64
29	41	7.0978		5	64863686	64864186	0.228	5	65770289	65770789	71.078	5	64853186	64853686	1.088
30	41	5.1178		5	64864186	64864686	0.644	5	65770789	65771289	2.544	5	64853686	64854186	2.228
31	41	6.44638		5	64864686	64865186	0.156	5	65771289	65771789	4.234	5	64854186	64854686	1.484
32	41	11.9801		5	64865186	64865686	0.672	5	65771789	65772289	2.344	5	64854686	64855186	13.056
33	41	3.77927		5	64865686	64866186	0.028	5	65772289	65772789	1.934	5	64855186	64855686	4.132
34	41	14.2858		5	64866686	64867186	0.7	5	65772789	65773289	1.51	5	64855686	64856186	1.212
35	41	12.8915		5	64867186	64867686	0.544	5	65773289	65773789	0.8	5	64856186	64856686	0.388
36	41	2.46549		5	64867686	64868186	0.8	5	65773789	65774289	0.8	5	64856686	64857186	3.028
37	41	6.29063		5	64868186	64868686	1	5	65774289	65774789	69.99	5	64857186	64857686	4.516
38	41	5.16523		5	64868686	64869186	0.856	5	65774789	65775289	52.744	5	64857686	64858186	4.484
39	41	-2.05172		5	64870686	64871186	1.916	5	65775289	65775789	122.578	5	64858186	64858686	2.1
40	41	26.5775		5	64871186	64871686	1.028	5	65775789	65776289	8.2	5	64858686	64859186	1.6
0	42	-0.86802		5	64871686	64872186	0.256	5	65776289	65776789	2.6	5	64859186	64859686	1.716
1	42	0.622015		5	64872186	64872686	0.8	5	65776789	65777289	2.478	5	64859686	64860186	1.768
2	42	1.18083		5	64873686	64874186	0.8	5	65777289	65777789	73.166	5	64860186	64860686	2.844
3	42	5.21441		5	64875186	64875686	0.672	5	65777789	65778289	2.578	5	64860686	64861186	2.228
4	42	3.7894		5	64875686	64876186	0.128	5	65778289	65778789	1.5	5	64861186	64861686	0.9
5	42	4.11645		5	64876686	64877186	0.888	5	65778789	65779289	3.856	5	64861686	64862186	1.644
6	42	3.05523		5	64877186	64877686	0.712	5	65779289	65779789	2.322	5	64862186	64862686	1.256
7	42	2.10085		5	64877686	64878186	0.8	5	65779789	65780289	3.588	5	64862686	64863186	2.016
8	42	0.437227		5	64878186	64878686	2.244	5	65780289	65780789	0.778	5	64863186	64863686	3.412
9	42	7.42392		5	64878686	64879186	0.156	5	65780789	65781289	2.956	5	64863686	64864186	2.932
10	42	1.40227		5	64885186	64885686	0.816	5	65781289	65781789	7.19	5	64864186	64864686	1.612
11	42	4.13101		5	64885686	64886186	0.584	5	65781789	65782289	64.754	5	64864686	64865186	0.628
12	42	6.58106		5	64886186	64886686	0.172	5	65782289	65782789	79.312	5	64865186	64865686	3.016
13	42	7.38535		5	64886686	64887186	0.628	5	65782789	65783289	2.466	5	64865686	64866186	1.7
14	42	7.25117		5	64887686	64888186	1.6	5	65783289	65783789	3.546	5	64866186	64866686	0.712
15	42	5.34686		5	64888186	64888686	0.444	5	65783789	65784289	1.576	5	64866686	64867186	1.6
16	42	8.411		5	64888686	64889186	1.028	5	65784289	65784789	0.722	5	64867186	64867686	0.8
17	42	7.58316		5	64889186	64889686	0.028	5	65784789	65785289	1.934	5	64867686	64868186	1.216
18	42	5.20128		5	64891186	64891686	0.8	5	65785289	65785789	2.066	5	64868186	64868686	2.328
19	42	3.86219		5	64891686	64892186	1.772	5	65785789	65786289	0.7	5	64868686	64869186	1.056
20	42	2.01445		5	64892186	64892686	0.628	5	65786289	65786789	0.678	5	64869186	64869686	2.944
21	42	4.27932		5	64894186	64894686	2.4	5	65786789	65787289	1.678	5	64869686	64870186	0.256
22	42	1.46252		5	64894686	64895186	0.344	5	65787289	65787789	0.644	5	64870186	64870686	1.06
23	42	1.14984		5	64895186	64895686	1.256	5	65787789	65788289	3.134	5	64870686	64871186	4.084
24	42	4.59366		5	64896686	64897186	1.088	5	65788289	65788789	25.878	5	64871186	64871686	2.316
25	42	4.84869		5	64897186	64897686	1.284	5	65788789	65789289	67.944	5	64871686	64872186	3.156
26	42	4.18412		5	64897686	64898186	0.628	5	65789289	65789789	16.668	5	64872186	64872686	2.756
27	42	5.76391		5	64899686	64900186	0.8	5	65789789	65790289	27.678	5	64872686	64873186	2.732
28	42	5.30624		5	64900186	64900686	1.372	5	65790289	65790789	11.088	5	64873186	64873686	1.74
29	42	12.8696		5	64900686	64901186	1.828	5	65790789	65791289	10.434	5	64873686	64874186	1.428
30	42	10.865		5	64901186	64901686	0.072	5	65791289	65791789	5.156	5	64874186	64874686	1.072
31	42	11.6865		5	64901686	64902186	0.728	5	65791789	65792289	6.954	5	64874686	64875186	2.556
32	42	11.6982		5	64903186	64903686	1.488	5	65792289	65792789	3.756	5	64875686	64876186	0.572
33	42	8.76701		5	64903686	64904186	2.256	5	65792789	65793289	9.278	5	64876186	64876686	0.944
34	42	16.5956		5	64904186	64904686	0.256	5	65793289	65793789	2.088	5	64876686	64877186	3.472
35	42	19.0513		5	64906186	64906686	0.8	5	65793789	65794289	4.434	5	64877186	64877686	2.984
36	42	14.0977		5	64906686	64907186	0.8	5	65794289	65794789	3.158	5	64877686	64878186	0.028
37	42	20.1115		5	64907186	64907686	0.772	5	65794789	65795289	5.252	5	64878186	64878686	0.972
38	42	-2.36867		5	64907686	64908186	0.728	5	65795289	65795789	2.156	5	64878686	64879186	2.728
39	42	-3.84071		5	64911186	64911686	0.8	5	65795789	65796289	0.244	5	64884686	64885186	1.2
40	42	-7.98401		5	64912186	64912686	1.544	5	65796289	65796789	0.878	5	64885186	64885686	0.372
41	42	38.7813		5	64912686	64913186	0.056	5	65796789	65797289	0.622	5	64885686	64886186	1.4
0	43	1.50325		5	64913186	64913686	1.6	5	65797289	65797789	5.5	5	64886186	64886686	0.728
1	43	5.61847		5	64913686	64914186	0.444	5	65797789	65798289	1.178	5	64886686	64887186	2.272
2	43	5.22836		5	64914186	64914686	1.428	5	65798289	65798789	0.222	5	64887186	64887686	0.3
3	43	0.730246		5	64914686	64915186	0.328	5	65799289	65799789	0.078	5	64887686	64888186	1.428
4	43	3.08197		5	64917686	64918186	1.6	5	65799789	65800289	0.722	5	64888686	64889186	0.572
5	43	3.63102		5	64918686	64919186	0.172	5	65800789	65801289	0.8	5	64889186	64889686	3.328
6	43	1.24158		5	64919186	64919686	0.628	5	65801289	65801789	1.6	5	64889686	64890186	2.116
7	43	-1.03474		5	64923186	64923686	0.772	5	65803289	65803789	0.778	5	64890186	64890686	2.684
8	43	-0.114093		5	64923686	64924186	0.028	5	65803789	65804289	0.422	5	64890686	64891186	0.072
9	43	6.62012		5	64924686	64925186	0.772	5	65804289	65804789	2.658	5	64891186	64891686	1.272
10	43	8.38657		5	64925186	64925686	0.028	5	65804789	65805289	12.844	5	64891686	64892186	0.256
11	43	2.71036		5	64925686	64926186	0.8	5	65805289	65805789	9.022	5	64892186	64892686	2.4
12	43	2.72169		5	64927686	64928186	0.8	5	65805789	65806289	19.834	5	64894186	64894686	3.2
13	43	11.4746		5	64928686	64929186	0.344	5	65806289	65806789	12.322	5	64895186	64895686	0.344
14	43	7.51934		5	64929186	64929686	1.128	5	65806789	65807289	6.81	5	64895686	64896186	1.828
15	43	13.04		5	64929686	64930186	0.728	5	65807289	65807789	2.688	5	64896186	64896686	3.088
16	43	11.3309		5	64931186	64931686	0.144	5	65807789	65808289	0.222	5	64896686	64897186	1.14
17	43	-1.96131		5	64931686	64932186	3.828	5	65808289	65808789	3.802	5	64897186	64897686	0.888
18	43	6.03232		5	64932186	64932686	1.528	5	65808789	65809289	4.444	5	64897686	64898186	0.712
19	43	2.69124		5	64934186	64934686	0.8	5	65809289	65809789	3.988	5	64899186	64899686	1.216
20	43	7.55361		5	64934686	64935186	0.072	5	65809789	65810289	0.566	5	64899686	64900186	1.184
21	43	5.58048		5	64935186	64935686	0.628	5	65810289	65810789	2.756	5	64900686	64901186	0.172
22	43	6.86746		5	64935686	64936186	0.8	5	65810789	65811289	3.534	5	64901186	64901686	0.7
23	43	1.94839		5	64938686	64939186	3.8	5	65811289	65811789	1.288	5	64901686	64902186	0.728
24	43	2.35698		5	64939186	64939686	0.544	5	65811789	65812289	0.322	5	64903186	64903686	0.272
25	43	5.05444		5	64939686	64940186	0.256	5	65812289	65812789	0.712	5	64903686	64904186	0.428
26	43	12.5648		5	64942186	64942686	0.272	5	65812789	65813289	0.688	5	64904186	64904686	0.172
27	43	7.28816		5	64942686	64943186	0.528	5	65813789	65814289	2.534	5	64904686	64905186	1.944
28	43	10.3601		5	64943686	64944186	0.8	5	65814289	65814789	4.044	5	64905186	64905686	0.856
29	43	11.1984		5	64945186	64945686	0.272	5	65814789	65815289	6.99	5	64905686	64906186	0.128
30	43	11.9761		5	64945686	64946186	2.128	5	65815289	65815789	8.156	5	64906686	64907186	1.144
31	43	18.454		5	64948686	64949186	0.444	5	65815789	65816289	6.532	5	64907186	64907686	0.856
32	43	7.98008		5	64949186	64949686	0.356	5	65816289	65816789	5.544	5	64907686	64908186	0.872
33	43	11.3557		5	64950186	64950686	0.172	5	65816789	65817289	2.834	5	64908186	64908686	0.572
34	43	20.0488		5	64950686	64951186	0.628	5	65817289	65817789	1.822	5	64908686	64909186	0.828
35	43	5.58094		5	64953686	64954186	2.4	5	65817789	65818289	1.878	5	64909186	64909686	0.128
36	43	7.4317		5	64954686	64955186	0.8	5	65818289	65818789	1.244	5	64910186	64910686	0.444
37	43	12.9895		5	64955186	64955686	1.272	5	65818789	65819289	1.578	5	64910686	64911186	0.356
38	43	5.54661		5	64955686	64956186	1.328	5	65819289	65819789	0.7	5	64911186	64911686	1.816
39	43	-2.29732		5	64956186	64956686	2.5	5	65819789	65820289	0.344	5	64911686	64912186	0.584
40	43	-10.1626		5	64959186	64959686	0.344	5	65821289	65821789	0.456	5	64912186	64912686	0.744
41	43	-12.0057		5	64959686	64960186	0.456	5	65821789	65822289	0.822	5	64912686	64913186	0.656
42	43	29.4286		5	64960686	64961186	0.8	5	65822289	65822789	1.022	5	64913686	64914186	0.172
0	44	0.654279		5	64961186	64961686	0.8	5	65823289	65823789	1.456	5	64914186	64914686	0.628
1	44	5.08246		5	64962186	64962686	0.172	5	65823789	65824289	0.044	5	64915686	64916186	0.144
2	44	3.38284		5	64962686	64963186	1.4	5	65824789	65825289	0.678	5	64916186	64916686	1.256
3	44	6.65845		5	64963186	64963686	0.028	5	65825289	65825789	0.122	5	64917686	64918186	0.344
4	44	5.14668		5	64964186	64964686	0.844	5	65825789	65826289	0.078	5	64918186	64918686	0.456
5	44	3.84126		5	64964686	64965186	1.556	5	65826289	65826789	1.278	5	64921186	64921686	0.444
6	44	5.57017		5	64965686	64966186	6.188	5	65826789	65827289	0.244	5	64921686	64922186	1.028
7	44	5.04402		5	64966186	64966686	0.512	5	65837789	65838289	0.834	5	64922186	64922686	1
8	44	-0.590476		5	64968686	64969186	0.688	5	65838289	65838789	1.866	5	64922686	64923186	0.872
9	44	-2.23458		5	64969186	64969686	0.712	5	65839289	65839789	1.3	5	64923186	64923686	0.556
10	44	6.18603		5	64970186	64970686	0.344	5	65844289	65844789	0.8	5	64924186	64924686	0.672
11	44	7.13173		5	64970686	64971186	0.456	5	65845289	65845789	1.624	5	64924686	64925186	0.128
12	44	10.3363		5	64971686	64972186	2.572	5	65845789	65846289	2.276	5	64925186	64925686	0.444
13	44	11.7527		5	64972186	64972686	0.628	5	65846289	65846789	0.456	5	64925686	64926186	0.356
14	44	13.5652		5	64973686	64974186	0.372	5	65846789	65847289	0.344	5	64926686	64927186	0.144
15	44	14.7008		5	64974186	64974686	0.428	5	65847789	65848289	0.8	5	64927186	64927686	1.328
16	44	14.6855		5	64976686	64977186	3.544	5	65853289	65853789	0.7	5	64927686	64928186	0.928
17	44	12.1231		5	64977186	64977686	0.728	5	65867289	65867789	1.6	5	64928686	64929186	0.072
18	44	4.65085		5	64977686	64978186	0.528	5	65868289	65868789	0.356	5	64929186	64929686	0.6
19	44	13.5973		5	64978186	64978686	0.8	5	65868789	65869289	0.344	5	64929686	64930186	0.028
20	44	6.06409		5	64979686	64980186	0.544	5	65871289	65871789	0.178	5	64930186	64930686	0.544
21	44	6.50628		5	64980186	64980686	1.856	5	65871789	65872289	0.7	5	64930686	64931186	0.256
22	44	7.38551		5	64980686	64981186	0.672	5	65872289	65872789	3.856	5	64931686	64932186	16.3
23	44	4.00261		5	64981186	64981686	2.144	5	65872789	65873289	4.956	5	64932186	64932686	0.8
24	44	4.1752		5	64981686	64982186	2.656	5	65873289	65873789	0.71	5	64935186	64935686	0.344
25	44	4.05787		5	64982186	64982686	2.3	5	65877289	65877789	0.756	5	64935686	64936186	0.456
26	44	-0.219171		5	64982686	64983186	1	5	65877789	65878289	0.244	5	64937186	64937686	1.344
27	44	9.12928		5	64983186	64983686	0.728	5	65878289	65878789	2.334	5	64937686	64938186	0.056
28	44	10.2302		5	64984186	64984686	2.4	5	65878789	65879289	0.066	5	64938186	64938686	1.4
29	44	1.56654		5	64986686	64987186	6.9	5	65879789	65880289	0.278	5	64938686	64939186	23.872
30	44	2.6636		5	64987186	64987686	4.372	5	65880289	65880789	0.6	5	64939186	64939686	0.772
31	44	10.0495		5	64987686	64988186	0.428	5	65880789	65881289	0.622	5	64939686	64940186	0.256
32	44	10.188		5	64988186	64988686	0.672	5	65881289	65881789	1.378	5	64941686	64942186	0.172
33	44	15.1012		5	64988686	64989186	1.528	5	65881789	65882289	0.122	5	64942186	64942686	1.1
34	44	16.4725		5	64989186	64989686	7.748	5	65883289	65883789	0.456	5	64942686	64943186	0.328
35	44	16.2324		5	64989686	64990186	0.596	5	65883789	65884289	0.344	5	64943186	64943686	0.272
36	44	5.91725		5	64990186	64990686	2.144	5	65885289	65885789	2.378	5	64943686	64944186	0.528
37	44	16.6345		5	64990686	64991186	0.712	5	65885789	65886289	3.322	5	64944186	64944686	0.616
38	44	4.36182		5	64991686	64992186	0.344	5	65886289	65886789	0.178	5	64944686	64945186	0.984
39	44	-4.60896		5	64992186	64992686	0.528	5	65886789	65887289	1.222	5	64946186	64946686	0.8
40	44	-6.47716		5	64992686	64993186	1.528	5	65887789	65888289	3.4	5	64947686	64948186	0.572
41	44	-7.51161		5	64993186	64993686	0.872	5	65889289	65889789	2.578	5	64948186	64948686	0.128
42	44	-5.96482		5	64993686	64994186	0.728	5	65889789	65890289	1.678	5	64948686	64949186	0.8
43	44	26.8233		5	64996186	64996686	0.772	5	65890289	65890789	0.444	5	64953686	64954186	10.5
0	45	0.527102		5	64996686	64997186	0.028	5	65890789	65891289	2.3	5	64954186	64954686	1.6
1	45	2.24916		5	64997186	64997686	0.8	5	65891289	65891789	0.156	5	64955186	64955686	1.932
2	45	3.87774		5	64998186	64998686	0.7	5	65891789	65892289	1.444	5	64955686	64956186	7.168
3	45	0.732146		5	64998686	64999186	0.444	5	65892789	65893289	1.4	5	64956186	64956686	10.9
4	45	1.79443		5	64999186	64999686	0.356	5	65896289	65896789	0.078	5	64956686	64957186	1.216
5	45	5.70964		5	64999686	65000186	5.1	5	65896789	65897289	2.322	5	64957186	64957686	0.384
6	45	5.42617		5	65000686	65001186	0.444	5	65897541	65898041	18.738	5	64957686	64958186	1.376
7	45	5.76184		5	65001186	65001686	7.824	5	65898041	65898541	13.434	5	64958186	64958686	2.224
8	45	7.50748		5	65001686	65002186	7.72	5	65898541	65899041	2.41	5	64958686	64959186	1.844
9	45	1.95542		5	65052517	65053017	2.468	5	65899041	65899541	5.226	5	64959186	64959686	2.172
10	45	2.44936		5	65053017	65053517	5.366	5	65899541	65900041	4.182	5	64959686	64960186	0.584
11	45	6.30648		5	65053517	65054017	1.032	5	65900041	65900541	5.246	5	64960186	64960686	0.8
12	45	6.48975		5	65054017	65054517	0.8	5	65900541	65901041	4.828	5	64960686	64961186	0.544
13	45	10.8881		5	65055017	65055517	0.268	5	65901041	65901541	42.262	5	64961186	64961686	0.256
14	45	7.02747		5	65055517	65056017	3.732	5	65901541	65902041	0.718	5	64965686	64966186	21.3
15	45	7.41082		5	65056517	65057017	0.702	5	65902041	65902541	0.8	5	64966686	64967186	1.672
16	45	10.4171		5	65057017	65057517	1.632	5	65902541	65903041	32.13	5	64967186	64967686	4.344
17	45	9.35017		5	65057517	65058017	0.066	5	65903041	65903541	4.734	5	64967686	64968186	0.784
18	45	12.3602		5	65058017	65058517	4.404	5	65903541	65904041	7.218	5	64968186	64968686	0.8
19	45	5.84022		5	65058517	65059017	1.23	5	65904041	65904541	5.31	5	64968686	64969186	2.232
20	45	5.95543		5	65059017	65059517	1.566	5	65904541	65905041	5.472	5	64969186	64969686	1.14
21	45	11.3319		5	65062017	65062517	0.8	5	65905041	65905541	3.674	5	64969686	64970186	0.628
22	45	6.88759		5	65063017	65063517	0.134	5	65905541	65906041	9.572	5	64970186	64970686	0.8
23	45	1.1349		5	65063517	65064017	1.034	5	65906041	65906541	5.636	5	64972186	64972686	1.4
24	45	8.71736		5	65064017	65064517	0.232	5	65906541	65907041	2.264	5	64972686	64973186	1.344
25	45	7.87166		5	65064517	65065017	0.268	5	65907041	65907541	3.018	5	64973186	64973686	0.256
26	45	1.69087		5	65065017	65065517	2.132	5	65907541	65908041	35.7	5	64973686	64974186	1.072
27	45	8.54057		5	65068517	65069017	0.168	5	65908041	65908541	3.282	5	64974186	64974686	0.528
28	45	4.12409		5	65069017	65069517	2.066	5	65908541	65909041	1.818	5	64975186	64975686	1.016
29	45	2.22407		5	65069517	65070017	0.166	5	65909041	65909541	1.636	5	64975686	64976186	0.584
30	45	13.6136		5	65071017	65071517	0.168	5	65909541	65910041	4.21	5	64977186	64977686	2.244
31	45	-3.63752		5	65071517	65072017	0.532	5	65910041	65910541	4.026	5	64977686	64978186	0.156
32	45	6.87635		5	65072017	65072517	0.134	5	65910541	65911041	2.264	5	64978186	64978686	0.644
33	45	11.6093		5	65072517	65073017	0.7	5	65911041	65911541	0.136	5	64978686	64979186	3.356
34	45	7.39577		5	65073017	65073517	0.566	5	65911541	65912041	47.734	5	64979186	64979686	1.544
35	45	7.46694		5	65073517	65074017	1.702	5	65912041	65912541	15.45	5	64979686	64980186	2.632
36	45	6.19405		5	65074017	65074517	0.598	5	65912541	65913041	3.598	5	64980186	64980686	2.324
37	45	3.12328		5	65074517	65075017	1.568	5	65913041	65913541	5.028	5	64980686	64981186	1.544
38	45	-3.99167		5	65075017	65075517	0.132	5	65913541	65914041	3.9	5	64981186	64981686	1.828
39	45	-11.7451		5	65075517	65076017	1.6	5	65914041	65914541	5.118	5	64981686	64982186	1.5
40	45	-11.2613		5	65077017	65077517	0.8	5	65914541	65915041	3.482	5	64982186	64982686	5.504
41	45	-4.66193		5	65077517	65078017	0.3	5	65915041	65915541	3.318	5	64982686	64983186	4.112
42	45	-7.30409		5	65078517	65079017	1.404	5	65915541	65916041	0.372	5	64983186	64983686	1.312
43	45	-23.2119		5	65079017	65079517	0.596	5	65916041	65916541	20.8	5	64983686	64984186	2.448
44	45	-51.96		5	65080517	65081017	0.068	5	65916541	65917041	41.776	5	64984186	64984686	3.296
				5	65081017	65081517	1.532	5	65917041	65917541	2.288	5	64984686	64985186	1.628
				5	65083017	65083517	1.168	5	65917541	65918041	2.736	5	64985186	64985686	2.572
				5	65083517	65084017	0.9	5	65918041	65918541	27.464	5	64985686	64986186	0.456
				5	65084017	65084517	1.132	5	65918541	65919041	2.1	5	64986186	64986686	0.8
				5	65084517	65085017	1.4	5	65919041	65919541	1.636	5	64986686	64987186	28.1
				5	65085017	65085517	0.7	5	65920041	65920541	2.71	5	64987186	64987686	18.272
				5	65086017	65086517	0.8	5	65920541	65921041	3.536	5	64987686	64988186	1.428
				5	65088017	65088517	1.4	5	65921041	65921541	6.618	5	64988186	64988686	0.8
				5	65088517	65089017	0.8	5	65921541	65922041	4.564	5	64988686	64989186	1.472
				5	65089017	65089517	0.8	5	65922041	65922541	26.572	5	64989186	64989686	34.332
				5	65090017	65090517	0.8	5	65923041	65923541	3.028	5	64989686	64990186	2.44
				5	65090517	65091017	1.6	5	65923541	65924041	4.418	5	64990186	64990686	3.388
				5	65092517	65093017	0.8	5	65924041	65924541	1.154	5	64990686	64991186	4.112
				5	65093517	65094017	0.736	5	65924541	65925041	0.582	5	64991186	64991686	0.456
				5	65094017	65094517	1.098	5	65925041	65925541	2.064	5	64991686	64992186	0.616
				5	65094517	65095017	2.9	5	65925541	65926041	1.118	5	64992186	64992686	1.656
				5	65095017	65095517	0.066	5	65926041	65926541	7.392	5	64992686	64993186	0.6
				5	65095517	65096017	1.268	5	65926541	65927041	29.8	5	64993186	64993686	0.672
				5	65096017	65096517	0.332	5	65927041	65927541	8.272	5	64993686	64994186	1.956
				5	65097017	65097517	0.134	5	65927541	65928041	3.982	5	64994186	64994686	0.8
				5	65097517	65098017	0.666	5	65928041	65928541	4.264	5	64995186	64995686	0.8
				5	65099017	65099517	0.368	5	65928541	65929041	6.492	5	64995686	64996186	0.8
				5	65099517	65100017	0.432	5	65929041	65929541	7.044	5	64996686	64997186	1.232
				5	65101017	65101517	0.536	5	65929541	65930041	4.372	5	64997186	64997686	3.056
				5	65101517	65102017	2.132	5	65930041	65930541	6.648	5	64997686	64998186	3.556
				5	65102017	65102517	1.332	5	65930541	65931041	13.862	5	64998186	64998686	0.156
				5	65102517	65103017	1.002	5	65931041	65931541	3.308	5	64999686	65000186	17.416
				5	65103017	65103517	3.798	5	65931541	65932041	4.656	5	65000186	65000686	2.528
				5	65103517	65104017	0.134	5	65932041	65932541	3.308	5	65000686	65001186	3.072
				5	65104017	65104517	1.966	5	65932541	65933041	6.846	5	65001186	65001686	18.456
				5	65104517	65105017	0.902	5	65933041	65933541	7.782	5	65001686	65002186	59.16
				5	65105017	65105517	0.698	5	65933541	65934041	4.172	5	65052517	65053017	4.836
				5	65106017	65106517	0.634	5	65934041	65934541	2.228	5	65053017	65053517	5.04
				5	65106517	65107017	0.166	5	65934541	65935041	9.636	5	65053517	65054017	6.124
				5	65107017	65107517	0.134	5	65935041	65935541	2.672	5	65058517	65059017	0.8
				5	65107517	65108017	2.4	5	65935541	65936041	2.164	5	65066017	65066517	0.8
				5	65108017	65108517	1.702	5	65936041	65936541	7.792	5	65067017	65067517	0.034
				5	65108517	65109017	2.398	5	65936541	65937041	1.726	5	65067517	65068017	0.866
				5	65109017	65109517	0.6	5	65937041	65937541	9.05	5	65068017	65068517	0.134
				5	65109517	65110017	1.234	5	65937541	65938041	5.224	5	65068517	65069017	0.868
				5	65110017	65110517	0.934	5	65938041	65938541	15.154	5	65069017	65069517	1.398
				5	65110517	65111017	0.998	5	65938541	65939041	7.48	5	65070017	65070517	0.034
				5	65111017	65111517	1.6	5	65939041	65939541	42.822	5	65070517	65071017	0.666
				5	65111517	65112017	0.8	5	65939541	65940041	11.844	5	65071017	65071517	1.434
				5	65112017	65112517	2.17	5	65940041	65940541	14.792	5	65071517	65072017	0.166
				5	65112517	65113017	1.564	5	65940541	65941041	14.126	5	65073517	65074017	0.734
				5	65113017	65113517	2.6	5	65941041	65941541	14.9	5	65074017	65074517	0.066
				5	65113517	65114017	0.234	5	65941541	65942041	8.836	5	65075017	65075517	1.6
				5	65114017	65114517	2	5	65942041	65942541	14.574	5	65076017	65076517	0.068
				5	65114517	65115017	1.032	5	65942541	65943041	8.254	5	65076517	65077017	0.732
				5	65115017	65115517	0.268	5	65943041	65943541	12.984	5	65077517	65078017	0.034
				5	65115517	65116017	2.032	5	65943541	65944041	10.16	5	65078017	65078517	0.666
				5	65116017	65116517	0.87	5	65944041	65944541	3.546	5	65079517	65080017	0.8
				5	65116517	65117017	2.83	5	66033776	66034276	0.608	5	65080017	65080517	0.8
				5	65117517	65118017	1.6	5	66034276	66034776	1.044	5	65080517	65081017	0.268
				5	65119017	65119517	0.8	5	66034776	66035276	2.348	5	65081017	65081517	1.166
				5	65119517	65120017	1.534	5	66036276	66036776	0.8	5	65081517	65082017	0.966
				5	65120017	65120517	0.066	5	66036776	66037276	1.452	5	65082017	65082517	1.868
				5	65120517	65121017	0.7	5	66037276	66037776	0.148	5	65082517	65083017	1.332
				5	65121017	65121517	0.8	5	66044686	66045186	17.22	5	65084517	65085017	2.4
				5	65121517	65122017	0.834	5	66045186	66045686	33.508	5	65085517	65086017	0.8
				5	65122017	65122517	0.766	5	66045686	66046186	26.02	5	65088517	65089017	0.8
				5	65122517	65123017	1.534	5	66046186	66046686	57.456	5	65089017	65089517	0.268
				5	65123017	65123517	0.066	5	66046686	66047186	18.024	5	65089517	65090017	0.532
				5	65656289	65656789	0.722	5	66047186	66047686	15.724	5	65090017	65090517	1.702
				5	65658789	65659289	1.512	5	66047686	66048186	8.652	5	65090517	65091017	2.898
				5	65659289	65659789	0.088	5	66048186	66048686	6.356	5	65093517	65094017	0.168
				5	65661789	65662289	0.8	5	66048686	66049186	5.184	5	65094017	65094517	1.432
				5	65665289	65665789	0.8	5	66049186	66049686	4.616	5	65096517	65097017	0.234
				5	65665789	65666289	0.356	5	66049686	66050186	7.856	5	65097017	65097517	0.566
				5	65666289	65666789	0.444	5	66050186	66050686	5.9	5	65097517	65098017	2.434
				5	65679789	65680289	0.8	5	66050686	66051186	5.336	5	65098017	65098517	0.566
				5	65682789	65683289	1.6	5	66051186	66051686	14.664	5	65099017	65099517	0.8
				5	65683289	65683789	0.756	5	66051686	66052186	2.712	5	65099517	65100017	2.536
				5	65683789	65684289	0.644	5	66052186	66052686	1.1	5	65100017	65100517	2.132
				5	65684289	65684789	0.578	5	66052686	66053186	0.4	5	65100517	65101017	0.132
				5	65684789	65685289	0.022	5	66053186	66053686	16.548	5	65101017	65101517	0.634
				5	65690789	65691289	0.8	5	66053686	66054186	4.696	5	65101517	65102017	0.166
				5	65691789	65692289	0.478	5	66054186	66054686	1.928	5	65103017	65103517	0.8
				5	65692289	65692789	0.222	5	66054686	66055186	3.444	5	65103517	65104017	0.734
				5	65695289	65695789	0.8	5	66055186	66055686	0.756	5	65104017	65104517	0.066
				5	65696289	65696789	0.178	5	66055686	66056186	1.572	5	65104517	65105017	0.402
				5	65696789	65697289	0.622	5	66056186	66056686	2.944	5	65105017	65105517	2.798
				5	65700789	65701289	0.778	5	66056686	66057186	3.512	5	65106517	65107017	0.168
				5	65701289	65701789	0.022	5	66057186	66057686	2.016	5	65107017	65107517	0.632
				5	65702289	65702789	1.034	5	66057686	66058186	6.028	5	65107517	65108017	1.168
				5	65702789	65703289	0.566	5	66058186	66058686	9.2	5	65108017	65108517	0.432
				5	65703289	65703789	0.656	5	66058686	66059186	0.556	5	65108517	65109017	1.002
				5	65703789	65704289	0.144	5	66059186	66059686	2.932	5	65109017	65109517	0.598
				5	65705289	65705789	0.078	5	66059686	66060186	9.328	5	65109517	65110017	0.034
				5	65705789	65706289	0.722	5	66060186	66060686	3.4	5	65110017	65110517	1.666
				5	65710289	65710789	0.656	5	66060686	66061186	0.84	5	65110517	65111017	0.468
				5	65710789	65711289	0.944	5	66061186	66061686	3	5	65111017	65111517	1.132
				5	65713789	65714289	0.556	5	66061686	66062186	5.216	5	65111517	65112017	1.634
				5	65714289	65714789	1.044	5	66062186	66062686	4.972	5	65112017	65112517	0.834
				5	65715789	65716289	0.8	5	66062686	66063186	6.06	5	65112517	65113017	1.532
				5	65721789	65722289	0.178	5	66063186	66063686	1.28	5	65113017	65113517	1.502
				5	65722289	65722789	1.322	5	66063686	66064186	2.688	5	65113517	65114017	2.37
				5	65724289	65724789	0.778	5	66064186	66064686	6.472	5	65114017	65114517	4.196
				5	65724789	65725289	0.022	5	66064686	66065186	2.54	5	65114517	65115017	2.866
				5	65726789	65727289	0.556	5	66065186	66065686	1.644	5	65115017	65115517	0.166
				5	65727289	65727789	0.144	5	66065686	66066186	2.5	5	65116017	65116517	2.07
				5	65729289	65729789	1.334	5	66066186	66066686	1.328	5	65116517	65117017	4.866
				5	65729789	65730289	0.266	5	66066686	66067186	10.148	5	65117017	65117517	1.832
				5	65730289	65730789	0.878	5	66067186	66067686	8.352	5	65117517	65118017	3.034
				5	65730789	65731289	0.722	5	66087379	66087879	45.58	5	65118017	65118517	3.502
				5	65731289	65731789	0.334	5	66087879	66088379	137.538	5	65118517	65119017	4.566
				5	65731789	65732289	1.466	5	66088379	66088879	134.418	5	65119017	65119517	4.932
				5	65733289	65733789	0.078	5	66088879	66089379	94.804	5	65119517	65120017	1.632
				5	65733789	65734289	0.722	5	66089379	66089879	141.924	5	65120017	65120517	4.238
				5	65734789	65735289	0.078	5	66089879	66090379	91.524	5	65120517	65121017	6.968
				5	65735289	65735789	0.722	5	66090379	66090879	113.532	5	65121017	65121517	8.16
				5	65735789	65736289	0.6	5	66090879	66091379	103.212	5	65121517	65122017	4.304
				5	65738289	65738789	0.356	5	66091379	66091879	156.898	5	65122017	65122517	3.8
				5	65738789	65739289	0.444	5	66091879	66092379	119.338	5	65122517	65123017	3.366
				5	65739289	65739789	0.356	5	66092379	66092879	78.214	5	65123017	65123517	1.698
				5	65739789	65740289	1.244	5	66092879	66093379	9.41	5	65123517	65124017	2.632
				5	65742789	65743289	0.8	5	66093379	66093879	6.264	5	65656289	65656789	0.8
				5	65745789	65746289	0.8	5	66093879	66094379	11.5	5	65657289	65657789	0.678
				5	65749789	65750289	0.8	5	66094379	66094879	14.584	5	65657789	65658289	0.122
				5	65750789	65751289	0.778	5	66094879	66095379	11.074	5	65658789	65659289	0.456
				5	65751289	65751789	0.022	5	66095379	66095879	11.58	5	65659289	65659789	0.344
				5	65751789	65752289	0.8	5	66095879	66096379	11.024	5	65708789	65709289	0.3
				5	65755789	65756289	0.256	5	66096379	66096879	5.88	5	65748789	65749289	0.778
				5	65756289	65756789	2.844	5	66096879	66097379	13.832	5	65749289	65749789	0.022
				5	65759289	65759789	1.512	5	66097379	66097879	8.842	5	65753789	65754289	1.6
				5	65759789	65760289	113.686	5	66097879	66098379	12.358	5	65754289	65754789	0.8
				5	65760289	65760789	65.836	5	66098379	66098879	16.7	5	65754789	65755289	1.112
				5	65760789	65761289	2.544	5	66098879	66099379	7.662	5	65755289	65755789	0.488
				5	65761289	65761789	1.522	5	66099379	66099879	9.958	5	65756789	65757289	1.112
				5	65762789	65763289	0.934	5	66099879	66100379	9.906	5	65757289	65757789	0.488
				5	65763289	65763789	43.266	5	66100379	66100879	8.126	5	65758289	65758789	0.378
				5	65763789	65764289	0.278	5	66100879	66101379	21.306	5	65758789	65759289	0.422
				5	65764289	65764789	0.522	5	66101379	66101879	44.646	5	65759289	65759789	0.178
				5	65764789	65765289	4.256	5	66101879	66102379	13.064	5	65759789	65760289	98.808
				5	65765289	65765789	0.7	5	66102379	66102879	10.132	5	65760289	65760789	61.77
				5	65765789	65766289	73.712	5	66102879	66103379	11.478	5	65760789	65761289	1.544
				5	65766289	65766789	4.178	5	66103379	66103879	9.674	5	65761289	65761789	2.356
				5	65766789	65767289	4.444	5	66103879	66104379	11.332	5	65761789	65762289	1.4
				5	65767289	65767789	3.044	5	66104379	66104879	9	5	65762289	65762789	0.144
				5	65767789	65768289	2.822	5	66104879	66105379	8.284	5	65762789	65763289	2.134
				5	65768289	65768789	1.222	5	66105379	66105879	14	5	65763289	65763789	43.644
				5	65768789	65769289	51.422	5	66105879	66106379	9.558	5	65763789	65764289	0.022
				5	65769789	65770289	2.878	5	66106379	66106879	16.016	5	65764289	65764789	0.678
				5	65770289	65770789	53.056	5	66106879	66107379	12.974	5	65764789	65765289	3.322
				5	65770789	65771289	3.178	5	66107379	66107879	8.662	5	65765289	65765789	0.8
				5	65771289	65771789	2.166	5	66107879	66108379	8.19	5	65765789	65766289	76.5
				5	65771789	65772289	1.712	5	66108379	66108879	13.538	5	65766289	65766789	1.724
				5	65772289	65772789	1.51	5	66108879	66109379	16.578	5	65766789	65767289	2.176
				5	65772789	65773289	4.412	5	66109379	66109879	49.704	5	65767789	65768289	1.3
				5	65773289	65773789	3.878					5	65768289	65768789	0.078
				5	65773789	65774289	5.344					5	65768789	65769289	53.322
				5	65774289	65774789	50.724					5	65769289	65769789	0.456
				5	65774789	65775289	36.52					5	65769789	65770289	1.022
				5	65775289	65775789	82.936					5	65770289	65770789	48.656
				5	65775789	65776289	5.198					5	65770789	65771289	5.078
				5	65776289	65776789	3.468					5	65771289	65771789	3.288
				5	65776789	65777289	2.176					5	65771789	65772289	2.778
				5	65777289	65777789	68.422					5	65772289	65772789	0.378
				5	65777789	65778289	3.834					5	65772789	65773289	2.6
				5	65778289	65778789	2.766					5	65773289	65773789	1.634
				5	65778789	65779289	1.522					5	65773789	65774289	3
				5	65779289	65779789	0.356					5	65774289	65774789	42.81
				5	65779789	65780289	1.022					5	65774789	65775289	34.412
				5	65780289	65780789	0.222					5	65775289	65775789	91.182
				5	65781289	65781789	2.556					5	65775789	65776289	5.862
				5	65781789	65782289	71.422					5	65776289	65776789	1.144
				5	65782289	65782789	92.822					5	65776789	65777289	0.556
				5	65782789	65783289	1.578					5	65777289	65777789	68.144
				5	65783289	65783789	0.022					5	65777789	65778289	2.034
				5	65783789	65784289	2.256					5	65778289	65778789	3.2
				5	65784289	65784789	2					5	65778789	65779289	6.412
				5	65784789	65785289	0.244					5	65779289	65779789	3.6
				5	65785289	65785789	1.256					5	65779789	65780289	6.632
				5	65785789	65786289	1.7					5	65780289	65780789	0.022
				5	65786289	65786789	2.9					5	65780789	65781289	2.234
				5	65786789	65787289	1.6					5	65781289	65781789	8.504
				5	65787289	65787789	4.034					5	65781789	65782289	64.574
				5	65787789	65788289	4.5					5	65782289	65782789	62.588
				5	65788289	65788789	22.622					5	65783289	65783789	2.4
				5	65788789	65789289	64.684					5	65783789	65784289	1.456
				5	65789289	65789789	18.462					5	65784289	65784789	0.644
				5	65789789	65790289	36.778					5	65784789	65785289	1.478
				5	65790289	65790789	10.842					5	65785289	65785789	0.122
				5	65790789	65791289	6.068					5	65785789	65786289	1.656
				5	65791289	65791789	5.588					5	65786289	65786789	2.856
				5	65791789	65792289	7.678					5	65786789	65787289	1.144
				5	65792289	65792789	8.3					5	65787289	65787789	6.534
				5	65792789	65793289	3.066					5	65787789	65788289	7.388
				5	65793289	65793789	3.412					5	65788289	65788789	19.122
				5	65793789	65794289	2.344					5	65788789	65789289	92.054
				5	65794289	65794789	2.078					5	65789289	65789789	21.018
				5	65794789	65795289	1.888					5	65789789	65790289	33.62
				5	65795289	65795789	2.99					5	65790289	65790789	5.576
				5	65795789	65796289	1.01					5	65790789	65791289	18.434
				5	65796789	65797289	0.778					5	65791289	65791789	4.932
				5	65797289	65797789	2.934					5	65791789	65792289	6.944
				5	65797789	65798289	0.488					5	65792289	65792789	4.434
				5	65799289	65799789	2.646					5	65792789	65793289	5.1
				5	65799789	65800289	1.054					5	65793289	65793789	6.044
				5	65800289	65800789	0.912					5	65793789	65794289	2.922
				5	65800789	65801289	1.388					5	65794289	65794789	4.002
				5	65801289	65801789	0.634					5	65794789	65795289	3.22
				5	65801789	65802289	1.344					5	65795289	65795789	1.812
				5	65802289	65802789	0.422					5	65795789	65796289	0.588
				5	65803289	65803789	0.156					5	65796289	65796789	7.612
				5	65803789	65804289	1.444					5	65796789	65797289	1.866
				5	65804289	65804789	1.256					5	65797289	65797789	4.2
				5	65804789	65805289	5.824					5	65797789	65798289	3.234
				5	65805289	65805789	5.11					5	65798289	65798789	1.666
				5	65805789	65806289	4.7					5	65798789	65799289	2.578
				5	65806289	65806789	3.8					5	65799289	65799789	1.844
				5	65806789	65807289	2.71					5	65799789	65800289	2.078
				5	65807289	65807789	0.8					5	65800289	65800789	1.412
				5	65807789	65808289	0.8					5	65800789	65801289	4.066
				5	65808289	65808789	0.678					5	65801289	65801789	1.178
				5	65808789	65809289	0.122					5	65801789	65802289	1.466
				5	65809289	65809789	2.4					5	65803289	65803789	0.078
				5	65810289	65810789	3.756					5	65803789	65804289	0.722
				5	65810789	65811289	0.922					5	65804289	65804789	2.614
				5	65811289	65811789	0.122					5	65804789	65805289	13.556
				5	65813289	65813789	2.112					5	65805289	65805789	14.532
				5	65813789	65814289	0.288					5	65805789	65806289	14.302
				5	65814289	65814789	2.678					5	65806289	65806789	15.234
				5	65814789	65815289	2.912					5	65806789	65807289	8.952
				5	65815289	65815789	1.988					5	65807289	65807789	1.01
				5	65815789	65816289	0.622					5	65807789	65808289	0.812
				5	65816289	65816789	2.756					5	65808289	65808789	3.566
				5	65816789	65817289	0.444					5	65808789	65809289	0.878
				5	65817289	65817789	0.078					5	65809289	65809789	1.322
				5	65817789	65818289	0.722					5	65809789	65810289	1.812
				5	65820789	65821289	0.178					5	65810289	65810789	3.366
				5	65821289	65821789	0.722					5	65810789	65811289	1.478
				5	65823789	65824289	0.956					5	65811289	65811789	3.5
				5	65824289	65824789	0.9					5	65811789	65812289	3.466
				5	65824789	65825289	0.544					5	65812289	65812789	0.578
				5	65825289	65825789	0.578					5	65812789	65813289	1.4
				5	65825789	65826289	1.822					5	65813289	65813789	0.656
				5	65827789	65828289	0.656					5	65813789	65814289	1.466
				5	65828289	65828789	0.044					5	65814289	65814789	8.234
				5	65836789	65837289	0.178					5	65814789	65815289	5.678
				5	65837289	65837789	1.422					5	65815289	65815789	5.522
				5	65843289	65843789	0.678					5	65815789	65816289	2.644
				5	65843789	65844289	0.022					5	65816289	65816789	0.022
				5	65845789	65846289	1.834					5	65816789	65817289	1.6
				5	65846289	65846789	3.19					5	65817789	65818289	0.278
				5	65846789	65847289	0.632					5	65818289	65818789	1.956
				5	65847289	65847789	0.644					5	65818789	65819289	0.166
				5	65847789	65848289	0.178					5	65819789	65820289	0.8
				5	65848289	65848789	0.622					5	65820789	65821289	0.856
				5	65849789	65850289	1.556					5	65821289	65821789	0.844
				5	65850289	65850789	0.044					5	65822789	65823289	1.678
				5	65850789	65851289	0.156					5	65823289	65823789	1.856
				5	65851289	65851789	1.244					5	65823789	65824289	0.622
				5	65862289	65862789	0.778					5	65824289	65824789	0.644
				5	65862789	65863289	0.822					5	65825789	65826289	0.8
				5	65869789	65870289	0.656					5	65826289	65826789	0.312
				5	65870289	65870789	1.044					5	65826789	65827289	1.288
				5	65872289	65872789	4.178					5	65827289	65827789	0.278
				5	65872789	65873289	5.612					5	65827789	65828289	0.834
				5	65873289	65873789	0.51					5	65828289	65828789	0.888
				5	65873789	65874289	0.778					5	65832789	65833289	0.878
				5	65874289	65874789	0.022					5	65833289	65833789	0.722
				5	65875789	65876289	1.6					5	65833789	65834289	0.278
				5	65876289	65876789	0.078					5	65834289	65834789	0.322
				5	65876789	65877289	1.522					5	65837789	65838289	0.8
				5	65877289	65877789	0.278					5	65845289	65845789	0.156
				5	65877789	65878289	0.6					5	65845789	65846289	1.7
				5	65878289	65878789	0.222					5	65846289	65846789	0.544
				5	65881289	65881789	0.5					5	65847789	65848289	0.8
				5	65881789	65882289	1.034					5	65864289	65864789	0.356
				5	65882289	65882789	0.566					5	65864789	65865289	0.444
				5	65885289	65885789	2.1					5	65866289	65866789	0.2
				5	65885789	65886289	1.5					5	65872289	65872789	6.17
				5	65886789	65887289	0.556					5	65872789	65873289	20.162
				5	65887289	65887789	0.244					5	65873289	65873789	6.024
				5	65887789	65888289	0.9					5	65873789	65874289	1.244
				5	65889289	65889789	1.178					5	65875289	65875789	0.8
				5	65889789	65890289	0.622					5	65875789	65876289	1.6
				5	65890789	65891289	3					5	65876289	65876789	0.778
				5	65892789	65893289	1.7					5	65876789	65877289	1.4
				5	65893289	65893789	0.8					5	65877289	65877789	7.884
				5	65894289	65894789	1.256					5	65877789	65878289	2.838
				5	65894789	65895289	0.544					5	65880289	65880789	0.678
				5	65896289	65896789	0.356					5	65880789	65881289	0.122
				5	65896789	65897289	1.844					5	65881289	65881789	8.8
				5	65897541	65898041	4.836					5	65881789	65882289	1.156
				5	65898041	65898541	9.354					5	65882289	65882789	1.244
				5	65898541	65899041	2.538					5	65883289	65883789	0.156
				5	65899041	65899541	4.154					5	65883789	65884289	1.444
				5	65899541	65900041	3.818					5	65884289	65884789	2.578
				5	65900041	65900541	2.49					5	65884789	65885289	3.178
				5	65900541	65901041	4.766					5	65885289	65885789	5.6
				5	65901041	65901541	24.334					5	65885789	65886289	2.344
				5	65901541	65902041	2.264					5	65886289	65886789	0.7
				5	65902041	65902541	1.536					5	65886789	65887289	2.88
				5	65902541	65903041	18.834					5	65887289	65887789	3.876
				5	65903041	65903541	1.966					5	65887789	65888289	3.222
				5	65903541	65904041	0.8					5	65888289	65888789	0.122
				5	65904041	65904541	2.164					5	65889289	65889789	1.6
				5	65904541	65905041	5.228					5	65889789	65890289	0.678
				5	65905041	65905541	1.972					5	65890289	65890789	0.022
				5	65905541	65906041	2.382					5	65890789	65891289	7.756
				5	65906041	65906541	6.192					5	65891289	65891789	0.244
				5	65906541	65907041	2.926					5	65891789	65892289	0.4
				5	65907041	65907541	4.464					5	65892789	65893289	5.878
				5	65907541	65908041	18.354					5	65893289	65893789	0.622
				5	65908041	65908541	2.61					5	65894789	65895289	0.778
				5	65908541	65909041	2.664					5	65895289	65895789	0.022
				5	65909041	65909541	3.644					5	65896289	65896789	0.178
				5	65909541	65910041	2.174					5	65896789	65897289	5.622
				5	65910041	65910541	2.526					5	65897541	65898041	19.098
				5	65910541	65911041	1.746					5	65898041	65898541	19.52
				5	65911041	65911541	2.018					5	65898541	65899041	5.954
				5	65911541	65912041	26.238					5	65899041	65899541	13.454
				5	65912041	65912541	8.88					5	65899541	65900041	14.756
				5	65912541	65913041	2.064					5	65900041	65900541	4.452
				5	65913041	65913541	1.236					5	65900541	65901041	5.248
				5	65913541	65914041	2.964					5	65901041	65901541	81.234
				5	65914041	65914541	1.836					5	65901541	65902041	0.418
				5	65914541	65915041	3.6					5	65902041	65902541	3.364
				5	65915041	65915541	1.1					5	65902541	65903041	67.314
				5	65915541	65916041	0.618					5	65903041	65903541	12.66
				5	65916041	65916541	25.682					5	65903541	65904041	7.154
				5	65916541	65917041	34.572					5	65904041	65904541	14.756
				5	65917041	65917541	1.646					5	65904541	65905041	9.52
				5	65917541	65918041	1.564					5	65905041	65905541	9.214
				5	65918041	65918541	17.636					5	65905541	65906041	4.492
				5	65919041	65919541	1.11					5	65906041	65906541	8.218
				5	65919541	65920041	2.09					5	65906541	65907041	7.272
				5	65920041	65920541	1.364					5	65907041	65907541	6.564
				5	65920541	65921041	1.018					5	65907541	65908041	40.354
				5	65921041	65921541	3.446					5	65908041	65908541	4.864
				5	65921541	65922041	0.8					5	65908541	65909041	3.146
				5	65922041	65922541	11.972					5	65909041	65909541	2.218
				5	65922541	65923041	2.128					5	65909541	65910041	3.146
				5	65923041	65923541	5.754					5	65910041	65910541	5.672
				5	65923541	65924041	1.364					5	65910541	65911041	1.218
				5	65924041	65924541	3.5					5	65911041	65911541	3.764
				5	65924541	65925041	0.854					5	65911541	65912041	54.566
				5	65925041	65925541	2.746					5	65912041	65912541	19.262
				5	65925541	65926041	0.354					5	65912541	65913041	4.59
				5	65926041	65926541	3.77					5	65913041	65913541	2.636
				5	65926541	65927041	16.358					5	65913541	65914041	2.236
				5	65927041	65927541	4.254					5	65914041	65914541	2.4
				5	65927541	65928041	0.982					5	65914541	65915041	4.082
				5	65928041	65928541	1.6					5	65915041	65915541	3.164
				5	65928541	65929041	6.874					5	65915541	65916041	4.464
				5	65929041	65929541	3.536					5	65916041	65916541	46.254
				5	65929541	65930041	2.718					5	65916541	65917041	68.482
				5	65930041	65930541	5.092					5	65917041	65917541	1.854
				5	65930541	65931041	5.926					5	65917541	65918041	1.428
				5	65931041	65931541	3.036					5	65918041	65918541	42.936
				5	65931541	65932041	4.174					5	65918541	65919041	4.682
				5	65932041	65932541	9.454					5	65919041	65919541	0.754
				5	65932541	65933041	3.59					5	65919541	65920041	3.292
				5	65933041	65933541	8.492					5	65920041	65920541	3.436
				5	65933541	65934041	3.908					5	65920541	65921041	2.918
				5	65934041	65934541	6.882					5	65921041	65921541	6.028
				5	65934541	65935041	3.018					5	65921541	65922041	3.654
				5	65935041	65935541	3.464					5	65922041	65922541	28.372
				5	65935541	65936041	2.436					5	65922541	65923041	2.728
				5	65936041	65936541	2.446					5	65923041	65923541	4.618
				5	65936541	65937041	4.118					5	65923541	65924041	5.082
				5	65937041	65937541	9.17					5	65924041	65924541	3.7
				5	65937541	65938041	2.302					5	65924541	65925041	3.672
				5	65938041	65938541	8.1					5	65925041	65925541	1.282
				5	65938541	65939041	2.87					5	65925541	65926041	3.2
				5	65939041	65939541	26.16					5	65926041	65926541	9.87
				5	65939541	65940041	9.736					5	65926541	65927041	33.068
				5	65940041	65940541	6.218					5	65927041	65927541	8.766
				5	65940541	65941041	11.654					5	65927541	65928041	9.09
				5	65941041	65941541	6.172					5	65928041	65928541	6.134
				5	65941541	65942041	6.582					5	65928541	65929041	8.818
				5	65942041	65942541	4.854					5	65929041	65929541	7.692
				5	65942541	65943041	6.246					5	65929541	65930041	3.88
				5	65943041	65943541	11.412					5	65930041	65930541	3.22
				5	65943541	65944041	14.662					5	65930541	65931041	5.69
				5	65944041	65944541	2.434					5	65931041	65931541	4.954
				5	65975838	65976338	0.152					5	65931541	65932041	4.792
				5	65976338	65976838	1.448					5	65932041	65932541	7.618
				5	65978338	65978838	0.7					5	65932541	65933041	6.208
				5	65979838	65980338	1.352					5	65933041	65933541	8.44
				5	65980338	65980838	0.248					5	65933541	65934041	7.816
				5	65981838	65982338	0.8					5	65934041	65934541	7.364
				5	65987338	65987838	0.376					5	65934541	65935041	9.39
				5	65987838	65988338	0.424					5	65935041	65935541	4.808
				5	65988838	65989338	0.7					5	65935541	65936041	0.928
				5	66029776	66030276	0.304					5	65936041	65936541	4.482
				5	66030276	66030776	0.496					5	65936541	65937041	8.71
				5	66031776	66032276	0.8					5	65937041	65937541	10.608
				5	66032776	66033276	1.6					5	65937541	65938041	2.736
				5	66033276	66033776	0.052					5	65938041	65938541	20.728
				5	66033776	66034276	0.648					5	65938541	65939041	13.56
				5	66035276	66035776	0.8					5	65939041	65939541	83.348
				5	66035776	66036276	0.104					5	65939541	65940041	28.512
				5	66036276	66036776	1.496					5	65940041	65940541	13.9
				5	66044686	66045186	14.224					5	65940541	65941041	16.7
				5	66045186	66045686	30.064					5	65941041	65941541	12.908
				5	66045686	66046186	23.12					5	65941541	65942041	14.364
				5	66046186	66046686	31.684					5	65942041	65942541	21.064
				5	66046686	66047186	9.492					5	65942541	65943041	8.554
				5	66047186	66047686	12.536					5	65943041	65943541	21.886
				5	66047686	66048186	5.12					5	65943541	65944041	21.724
				5	66048186	66048686	2.344					5	65944041	65944541	5.134
				5	66048686	66049186	3.484					5	65986338	65986838	0.276
				5	66049186	66049686	3.276					5	65986838	65987338	0.524
				5	66049686	66050186	0.696					5	66035276	66035776	0.404
				5	66050186	66050686	2.028					5	66035776	66036276	1.996
				5	66050686	66051186	2.388					5	66036276	66036776	1.808
				5	66051186	66051686	7.412					5	66036776	66037276	0.592
				5	66051686	66052186	1.916					5	66044686	66045186	40.04
				5	66052186	66052686	1.984					5	66045186	66045686	37.576
				5	66052686	66053186	1.488					5	66045686	66046186	31.356
				5	66053186	66053686	8.884					5	66046186	66046686	43.44
				5	66053686	66054186	3.028					5	66046686	66047186	11.316
				5	66054186	66054686	3.988					5	66047186	66047686	15.176
				5	66054686	66055186	1.412					5	66047686	66048186	9.112
				5	66055686	66056186	3.976					5	66048186	66048686	2.684
				5	66056186	66056686	3.224					5	66048686	66049186	2.9
				5	66056686	66057186	1.66					5	66049186	66049686	6.304
				5	66057186	66057686	2.34					5	66049686	66050186	0.752
				5	66057686	66058186	2.016					5	66050186	66050686	5.644
				5	66058186	66058686	4.172					5	66050686	66051186	7.512
				5	66058686	66059186	1.084					5	66051186	66051686	12.616
				5	66059186	66059686	2.8					5	66051686	66052186	3.016
				5	66059686	66060186	1.628					5	66052186	66052686	0.412
				5	66060186	66060686	0.872					5	66052686	66053186	1.732
				5	66060686	66061186	1.528					5	66053186	66053686	12.132
				5	66061186	66061686	1.416					5	66053686	66054186	2.98
				5	66061686	66062186	1.156					5	66054186	66054686	2.716
				5	66062186	66062686	3.344					5	66054686	66055186	4.74
				5	66062686	66063186	0.828					5	66055186	66055686	0.888
				5	66063186	66063686	1.156					5	66055686	66056186	2.212
				5	66063686	66064186	1.216					5	66056186	66056686	1.432
				5	66064186	66064686	3.244					5	66056686	66057186	7.828
				5	66064686	66065186	3.428					5	66057186	66057686	5.344
				5	66065186	66065686	1.584					5	66057686	66058186	2.768
				5	66065686	66066186	0.816					5	66058186	66058686	6.128
				5	66066186	66066686	5.844					5	66058686	66059186	2.116
				5	66066686	66067186	2.016					5	66059186	66059686	3.544
				5	66067186	66067686	1.524					5	66059686	66060186	1.856
				5	66087379	66087879	74.708					5	66060186	66060686	5.304
				5	66087879	66088379	70.38					5	66060686	66061186	3.44
				5	66088379	66088879	97.334					5	66061186	66061686	7.2
				5	66088879	66089379	97.994					5	66061686	66062186	2.64
				5	66089379	66089879	95.524					5	66062186	66062686	6.844
				5	66089879	66090379	67.698					5	66062686	66063186	2.372
				5	66090379	66090879	112.056					5	66063186	66063686	6.404
				5	66090879	66091379	92.726					5	66063686	66064186	8.312
				5	66091379	66091879	87.096					5	66064186	66064686	9.232
				5	66091879	66092379	102.882					5	66064686	66065186	7.812
				5	66092379	66092879	62.872					5	66065186	66065686	3.212
				5	66092879	66093379	1.258					5	66065686	66066186	7.116
				5	66093379	66093879	3.368					5	66066186	66066686	7.728
				5	66093879	66094379	1.216					5	66066686	66067186	8.248
				5	66094379	66094879	6.048					5	66067186	66067686	8.336
				5	66094879	66095379	2.484					5	66087379	66087879	46.384
				5	66095379	66095879	6.8					5	66087879	66088379	96.944
				5	66095879	66096379	2.91					5	66088379	66088879	70.282
				5	66096379	66096879	2.732					5	66088879	66089379	122.364
				5	66096879	66097379	6.79					5	66089379	66089879	155.28
				5	66097379	66097879	5.61					5	66089879	66090379	72.892
				5	66097879	66098379	7.5					5	66090379	66090879	141.066
				5	66098379	66098879	7.2					5	66090879	66091379	88.584
				5	66098879	66099379	7.558					5	66091379	66091879	100.616
				5	66099379	66099879	6.584					5	66091879	66092379	110.108
				5	66099879	66100379	5.706					5	66092379	66092879	71.61
				5	66100379	66100879	5.336					5	66092879	66093379	4.19
				5	66100879	66101379	7.44					5	66093379	66093879	5.526
				5	66101379	66101879	33.344					5	66093879	66094379	2.658
				5	66101879	66102379	6.048					5	66094379	66094879	7.874
				5	66102379	66102879	3.71					5	66094879	66095379	3.384
				5	66102879	66103379	2.132					5	66095379	66095879	7.406
				5	66103379	66103879	4.184					5	66095879	66096379	9.836
				5	66103879	66104379	3.468					5	66096379	66096879	2.426
				5	66104379	66104879	5.558					5	66096879	66097379	4.764
				5	66104879	66105379	1.158					5	66097379	66097879	1.952
				5	66105379	66105879	2.858					5	66097879	66098379	9.732
				5	66105879	66106379	3.284					5	66098379	66098879	6.174
				5	66106379	66106879	1.7					5	66098879	66099379	6.01
				5	66106879	66107379	5.764					5	66099379	66099879	10.084
				5	66107379	66107879	4.71					5	66099879	66100379	3.258
				5	66107879	66108379	7.948					5	66100379	66100879	5.584
				5	66108379	66108879	6.352					5	66100879	66101379	9.122
				5	66108879	66109379	8.976					5	66101379	66101879	24.536
				5	66109379	66109879	35.566					5	66101879	66102379	4.558
												5	66102379	66102879	5.5
												5	66102879	66103379	5.842
												5	66103379	66103879	6.59
												5	66103879	66104379	3.226
												5	66104379	66104879	4.768
												5	66104879	66105379	1.732
												5	66105379	66105879	1.026
												5	66105879	66106379	7.664
												5	66106379	66106879	3.852
												5	66106879	66107379	6.174
												5	66107379	66107879	13.554
												5	66107879	66108379	10.872
												5	66108379	66108879	8.018
												5	66108879	66109379	13.062
												5	66109379	66109879	36.62

## Sheet: Figure S32d
Figure S32d
CLEC7A in ULB				RNA-seq signal													Interaction metaplots of promoter-centered regions										ΔRPS between tissues
Heatmap of intensity				NC				WG				WL					NC			WG			WL				WG vs. NC		WL vs. NC		WL vs. WG
Bin 1	Bin 2	Intensity		Chromosome	Start	End	Signal value	Chromosome	Start	End	Signal value	Chromosome	Start	End	Signal value		Bin 1	Bin 2	Intensity	Bin 1	Bin 2	Intensity	Bin 1	Bin 2	Intensity		E_start	ΔRPS	E_start	ΔRPS	E_start	ΔRPS
0	1	27.4083		5	61757488	61757988	2.628	5	61757488	61757988	11.328	5	61757488	61757988	6.428		16	3	0.967608	16	1	1.82203	16	1	2.9554		61775000	10.7821	61775000	5.80639	61775000	-4.97575
0	2	-29.7861		5	61757988	61758488	188.452	5	61757988	61758488	257.724	5	61757988	61758488	211.344		16	4	3.07259	16	3	1.44876	16	4	0.485567		61780000	9.37843	61790000	5.62168	61780000	-13.989
1	2	-11.4569		5	61758488	61758988	754.548	5	61758488	61758988	926.816	5	61758488	61758988	864.064		16	5	4.35978	16	5	15.1419	16	5	10.1662		61890000	2.24913	61890000	-5.95691	61790000	5.63049
0	3	-20.711		5	61758988	61759488	413.736	5	61758988	61759488	592.276	5	61758988	61759488	564.176		16	6	8.16086	16	6	17.5393	16	6	3.55025		61900000	-5.16785	61900000	-9.24319	61890000	-8.20604
1	3	-30.7913		5	61759488	61759988	39.564	5	61759488	61759988	55.288	5	61759488	61759988	27.508		16	7	5.93509	16	7	2.12762	16	7	3.46092		61905000	-6.68103	61905000	0.681202	61900000	-4.07534
2	3	-57.3935		5	61759988	61760488	21.088	5	61759988	61760488	37.044	5	61759988	61760488	15.38		22	16	0.631593	22	16	2.43646	22	16	0.982446		62000000	10.0004	61910000	2.03408	61905000	7.36223
0	4	-20.7403		5	61760488	61760988	165.264	5	61760488	61760988	181.456	5	61760488	61760988	158.396		25	16	0.349428	23	16	2.60792	23	16	0.527272		62090000	-0.465848	62015000	3.05464	61910000	1.53566
1	4	-19.5452		5	61760988	61761488	172.696	5	61760988	61761488	152.224	5	61760988	61761488	120.42		26	16	0.226184	24	16	4.44182	24	16	2.43028						62000000	-10.0457
2	4	-21.3233		5	61761488	61761988	10.624	5	61761488	61761988	37.308	5	61761488	61761988	21.18		27	16	8.16806	25	16	3.08906	26	16	4.94545						62015000	6.05585
3	4	37.2306		5	61761988	61762488	243.464	5	61761988	61762488	228.068	5	61761988	61762488	196.844		28	16	13.1914	27	16	4.4802	27	16	4.1741						62090000	-0.585968
0	5	-7.41324		5	61762488	61762988	5.052	5	61762488	61762988	25.28	5	61762488	61762988	10.936		29	16	20.0389	28	16	15.4405	28	16	7.23449
1	5	-20.1915		5	61762988	61763488	0.904	5	61762988	61763488	7.952	5	61762988	61763488	3.66		30	16	16.7607	29	16	10.2773	29	16	12.2923
2	5	-23.4451		5	61763488	61763988	21.052	5	61763488	61763988	35.032	5	61763488	61763988	14.332		31	16	10.0842	30	16	11.5928	30	16	7.51751
3	5	-19.872		5	61763988	61764488	35.016	5	61763988	61764488	36.92	5	61763988	61764488	15.98		32	16	8.08883	31	16	3.40321	31	16	10.7654
4	5	-24.3921		5	61764488	61764988	11.584	5	61764488	61764988	58.78	5	61764488	61764988	17.06		33	16	2.25982	32	16	8.58724	32	16	10.1229
0	6	-16.5584		5	61764988	61765488	20.548	5	61764988	61765488	46.56	5	61764988	61765488	15.736		36	16	2.70153	33	16	4.31315	33	16	4.41954
1	6	-15.6266		5	61765488	61765988	39.748	5	61765488	61765988	53.028	5	61765488	61765988	18.384		37	16	2.14087	34	16	3.05811	34	16	3.02659
2	6	-16.2109		5	61765988	61766488	59.48	5	61765988	61766488	40.832	5	61765988	61766488	18.412		38	16	1.46867	35	16	2.58675	35	16	2.39913
3	6	-16.9204		5	61766488	61766988	9.924	5	61766488	61766988	34.592	5	61766488	61766988	17.788		39	16	4.55461	37	16	3.92346	37	16	3.01629
4	6	-26.8651		5	61766988	61767488	420.956	5	61766988	61767488	450.856	5	61766988	61767488	360.684		40	16	5.61578	38	16	2.23672	38	16	0.134066
5	6	-17.4051		5	61767488	61767988	25.392	5	61767488	61767988	58.508	5	61767488	61767988	46.088		42	16	4.73039	39	16	2.17308	39	16	2.38832
0	7	-10.5711		5	61779824	61780324	0.8	5	61779824	61780324	0.8	5	61779824	61780324	0.8		43	16	6.16523	40	16	2.7687	40	16	1.15893
1	7	-11.7536		5	61780324	61780824	0.8	5	61780324	61780824	0.696	5	61782824	61783324	0.6		45	16	1.30259	41	16	2.00247	42	16	3.75826
2	7	-14.4707		5	61781324	61781824	0.1	5	61780824	61781324	2.848	5	61783324	61783824	0.3		46	16	1.60449	43	16	0.551096	44	16	0.0236872
3	7	-7.81168		5	61782824	61783324	0.9	5	61781324	61781824	0.656	5	61785324	61785824	0.148		47	16	2.07492	44	16	2.80274	46	16	1.96668
4	7	-16.4123		5	61783324	61783824	0.3	5	61782824	61783324	2.3	5	61785824	61786324	0.052		49	16	1.61053	45	16	2.60486	47	16	0.332602
5	7	-21.5478		5	61785324	61785824	0.2	5	61783324	61783824	0.8	5	61799286	61799786	4.872		50	16	3.22592	46	16	1.24238	50	16	3.18067
6	7	-56.379		5	61786324	61786824	0.648	5	61784324	61784824	0.448	5	61799786	61800286	2.688		52	16	3.44583	48	16	2.97631	52	16	0.0669215
0	8	-6.94599		5	61786824	61787324	0.152	5	61784824	61785324	1	5	61800286	61800786	3.04		53	16	4.11962	49	16	4.34357	53	16	7.17426
1	8	-12.0155		5	61787824	61788324	0.5	5	61785324	61785824	0.552	5	61800786	61801286	6.176		54	16	2.90218	50	16	13.2264	55	16	4.15761
2	8	-14.7079		5	61799286	61799786	3	5	61787824	61788324	3.7	5	61801286	61801786	0.624		58	16	1.66048	52	16	2.45976	56	16	4.49353
3	8	-13.1249		5	61800286	61800786	1.144	5	61799286	61799786	11.592	5	61802286	61802786	2.072		60	16	3.85424	53	16	1.11841	58	16	0.358016
4	8	-2.8307		5	61800786	61801286	5.088	5	61799786	61800286	10.828	5	61802786	61803286	1.276		61	16	3.17884	54	16	1.41989	59	16	9.0084
5	8	-10.3412		5	61801286	61801786	3.084	5	61800286	61800786	3.752	5	61803286	61803786	8.996		62	16	2.78977	57	16	0.319705	60	16	2.22946
6	8	-13.1528		5	61801786	61802286	0.684	5	61800786	61801286	13.388	5	61803786	61804286	0.956		63	16	3.15241	59	16	1.05313	61	16	5.8382
7	8	-53.1481		5	61802786	61803286	0.72	5	61801286	61801786	7.644	5	61804286	61804786	2.044		64	16	6.02417	60	16	2.1063	62	16	2.43152
0	9	-9.13073		5	61803286	61803786	2.28	5	61801786	61802286	1.224	5	61804786	61805286	1.056		65	16	0.640245	61	16	5.92535	63	16	2.3926
1	9	-7.81818		5	61803786	61804286	0.344	5	61802286	61802786	4.516	5	61805286	61805786	1.76		66	16	1.75174	63	16	4.75177	64	16	3.69824
2	9	-10.2444		5	61804286	61804786	0.456	5	61802786	61803286	5.824	5	61805786	61806286	2.012		67	16	9.23017	64	16	2.42429	65	16	9.93732
3	9	0.165293		5	61805286	61805786	0.144	5	61803286	61803786	17.032	5	61806286	61806786	0.7		68	16	7.92004	65	16	5.49025	66	16	5.62459
4	9	-6.59277		5	61805786	61806286	1.456	5	61803786	61804286	1.416	5	61806786	61807286	0.372		69	16	2.36585	66	16	0.825566	67	16	8.17002
5	9	-9.24985		5	61807786	61808286	1.2	5	61804286	61804786	2.712	5	61807286	61807786	1.256		70	16	5.19244	67	16	6.10799	68	16	6.86823
6	9	-9.61602		5	61808286	61808786	4.1	5	61804786	61805286	1.188	5	61807786	61808286	10.3		71	16	4.13809	68	16	7.4542	69	16	4.28765
7	9	-25.2214		5	61808786	61809286	11.588	5	61805286	61805786	1.384	5	61808286	61808786	6.844		72	16	0.151855	69	16	6.03641	70	16	4.84666
8	9	-11.0377		5	61809286	61809786	1.856	5	61805786	61806286	0.6	5	61808786	61809286	8.504					70	16	4.64009	71	16	0.610995
0	10	-4.57613		5	61809786	61810286	1.056	5	61806286	61806786	4.088	5	61809286	61809786	6.684					71	16	0.333818
1	10	-8.29495		5	61832944	61833444	0.8	5	61806786	61807286	1.028	5	61809786	61810286	6.044					72	16	1.57907
2	10	-7.15762		5	61834944	61835444	0.2	5	61807286	61807786	0.712	5	61810286	61810786	1.124
3	10	-10.2559		5	61836444	61836944	0.6	5	61807786	61808286	11.072	5	61832944	61833444	6.4
4	10	-8.07403		5	61837944	61838444	0.4	5	61808286	61808786	8.276	5	61833944	61834444	1.816
5	10	-14.1215		5	61840444	61840944	1.464	5	61808786	61809286	23.808	5	61834444	61834944	1.372
6	10	4.01801		5	61840944	61841444	0.936	5	61809286	61809786	28.312	5	61834944	61835444	5.668
7	10	-2.10511		5	61844444	61844944	0.8	5	61809786	61810286	8.824	5	61835444	61835944	0.944
8	10	-16.4253		5	61844944	61845444	1.088	5	61810286	61810786	2.908	5	61835944	61836444	0.8
9	10	-7.07886		5	61845444	61845944	2.312	5	61832944	61833444	12.688	5	61836444	61836944	7.5
0	11	-2.50689		5	61849135	61849635	36.73	5	61833444	61833944	1.576	5	61836944	61837444	0.288
1	11	-6.52031		5	61849635	61850135	6.27	5	61833944	61834444	1.336	5	61837444	61837944	0.7
2	11	-5.92224		5	61850135	61850635	18.36	5	61834444	61834944	2.352	5	61837944	61838444	5.812
3	11	-3.02935		5	61850635	61851135	8.01	5	61834944	61835444	10.552	5	61838444	61838944	1.276
4	11	-2.7852		5	61851135	61851635	7.81	5	61835444	61835944	1.984	5	61838944	61839444	0.324
5	11	-1.73602		5	61851635	61852135	10.02	5	61835944	61836444	2.012	5	61839444	61839944	3.2
6	11	6.40474		5	61852135	61852635	6.66	5	61836444	61836944	13.3	5	61839944	61840444	2
7	11	14.259		5	61852635	61853135	3.62	5	61836944	61837444	0.8	5	61840944	61841444	1.076
8	11	-14.1628		5	61853135	61853635	6.45	5	61837444	61837944	0.564	5	61841444	61841944	0.524
9	11	-8.67626		5	61853635	61854135	13.49	5	61837944	61838444	10.388	5	61843444	61843944	0.8
10	11	-8.79454		5	61854135	61854635	2.64	5	61838444	61838944	1.236	5	61844444	61844944	8.84
0	12	-4.36686		5	61854635	61855135	9.79	5	61838944	61839444	2.812	5	61844944	61845444	17.624
1	12	-6.8048		5	61855135	61855635	20.12	5	61839444	61839944	0.176	5	61845444	61845944	9.44
2	12	-4.6337		5	61855635	61856135	25.85	5	61839944	61840444	6.424	5	61845944	61846444	1.66
3	12	3.71824		5	61856135	61856635	1.34	5	61840444	61840944	0.176	5	61849135	61849635	96.66
4	12	-1.12026		5	61856635	61857135	16.1	5	61840944	61841444	2.5	5	61849635	61850135	25.77
5	12	-0.817148		5	61857135	61857635	15.1	5	61841444	61841944	1.324	5	61850135	61850635	37.95
6	12	6.42462		5	61857635	61858135	0.21	5	61841944	61842444	0.8	5	61850635	61851135	26.46
7	12	1.87857		5	61858135	61858635	1.89	5	61842944	61843444	1.5	5	61851135	61851635	41.07
8	12	-5.1		5	61858635	61859135	0.7	5	61843444	61843944	2.952	5	61851635	61852135	31.76
9	12	-12.2058		5	61859135	61859635	8.95	5	61843944	61844444	2.136	5	61852135	61852635	18.76
10	12	-11.0139		5	61859635	61860135	2.82	5	61844444	61844944	14.428	5	61852635	61853135	17.25
11	12	-43.2849		5	61860135	61860635	0.83	5	61844944	61845444	20.048	5	61853135	61853635	31.05
0	13	-1.66844		5	61860635	61861135	3.9	5	61845444	61845944	16.028	5	61853635	61854135	46.83
1	13	-4.50648		5	61861135	61861635	0.81	5	61845944	61846444	6.896	5	61854135	61854635	30.13
2	13	-0.149631		5	61861635	61862135	5.2	5	61849135	61849635	66.24	5	61854635	61855135	23.59
3	13	-1.92964		5	61862135	61862635	11.28	5	61849635	61850135	17.96	5	61855135	61855635	31.72
4	13	9.54849		5	61862635	61863135	14.14	5	61850135	61850635	34.74	5	61855635	61856135	38.13
5	13	-0.885719		5	61863135	61863635	20.22	5	61850635	61851135	34.15	5	61856135	61856635	24.2
6	13	-3.4978		5	61863635	61864135	7.85	5	61851135	61851635	30.79	5	61856635	61857135	30.67
7	13	-5.05478		5	61864135	61864635	15.09	5	61851635	61852135	26.63	5	61857135	61857635	17.58
8	13	2.37556		5	61864635	61865135	11.46	5	61852135	61852635	35.24	5	61857635	61858135	15.08
9	13	8.59205		5	61865135	61865635	3.7	5	61852635	61853135	49.66	5	61858135	61858635	18.9
10	13	-13.4682		5	61865635	61866135	9.45	5	61853135	61853635	54.05	5	61858635	61859135	21.82
11	13	-20.5603		5	61866135	61866635	2.11	5	61853635	61854135	49.61	5	61859135	61859635	37.6
12	13	3.84045		5	61866635	61867135	0.99	5	61854135	61854635	42.97	5	61859635	61860135	32.8
0	14	-1.9832		5	61867135	61867635	1.2	5	61854635	61855135	21.76	5	61860135	61860635	18.18
1	14	-5.64048		5	61867635	61868135	4.95	5	61855135	61855635	53.44	5	61860635	61861135	15.35
2	14	-4.62294		5	61868135	61868635	2.15	5	61855635	61856135	49.3	5	61861135	61861635	22.02
3	14	4.10108		5	61868635	61869135	0.71	5	61856135	61856635	27.19	5	61861635	61862135	16.21
4	14	4.05799		5	61869135	61869635	1.69	5	61856635	61857135	34.5	5	61862135	61862635	25.7
5	14	6.43149		5	61869635	61870135	11.34	5	61857135	61857635	42.69	5	61862635	61863135	36.9
6	14	7.10763		5	61870135	61870635	7.14	5	61857635	61858135	26.5	5	61863135	61863635	41.76
7	14	3.31533		5	61870635	61871135	1.49	5	61858135	61858635	36.11	5	61863635	61864135	26.19
8	14	-4.83486		5	61871135	61871635	0.94	5	61858635	61859135	43.87	5	61864135	61864635	27.33
9	14	-5.63712		5	61871635	61872135	1.96	5	61859135	61859635	45.57	5	61864635	61865135	45.28
10	14	-4.03985		5	61872135	61872635	1.47	5	61859635	61860135	34.8	5	61865135	61865635	20.35
11	14	-18.5069		5	61872635	61873135	0.46	5	61860135	61860635	25.15	5	61865635	61866135	27.48
12	14	-23.7743		5	61873135	61873635	21.47	5	61860635	61861135	22.22	5	61866135	61866635	25.46
13	14	70.8485		5	61873635	61874135	6.53	5	61861135	61861635	21.38	5	61866635	61867135	6.54
0	15	1.82203		5	61874135	61874635	0.64	5	61861635	61862135	26.6	5	61867135	61867635	47.28
1	15	-3.15877		5	61874635	61875135	1.5	5	61862135	61862635	23.17	5	61867635	61868135	37.66
2	15	1.44876		5	61875135	61875635	7.17	5	61862635	61863135	34.76	5	61868135	61868635	12.04
3	15	-1.3271		5	61875635	61876135	12.83	5	61863135	61863635	64.51	5	61868635	61869135	15.5
4	15	15.1419		5	61876135	61876635	0.96	5	61863635	61864135	37.75	5	61869135	61869635	11.26
5	15	17.5393		5	61876635	61877135	7	5	61864135	61864635	45.4	5	61869635	61870135	37.96
6	15	2.12762		5	61877635	61878135	1.89	5	61864635	61865135	46.81	5	61870135	61870635	41.48
7	15	5.12812		5	61878135	61878635	3.71	5	61865135	61865635	23.37	5	61870635	61871135	27.62
8	15	-2.05973		5	61878635	61879135	0.48	5	61865635	61866135	23.35	5	61871135	61871635	40.84
9	15	0.171978		5	61879135	61879635	1.12	5	61866135	61866635	36.36	5	61871635	61872135	36.87
10	15	-3.98108		5	61879635	61880135	1.41	5	61866635	61867135	20.48	5	61872135	61872635	40.76
11	15	-9.08032		5	61880135	61880635	0.99	5	61867135	61867635	52.35	5	61872635	61873135	30.68
12	15	-3.00609		5	61880635	61881135	0.97	5	61867635	61868135	43.61	5	61873135	61873635	28.63
13	15	-15.3615		5	61881135	61881635	9.43	5	61868135	61868635	13.31	5	61873635	61874135	29.37
14	15	10.0284		5	61884135	61884635	0.07	5	61868635	61869135	4.16	5	61874135	61874635	3.58
0	16	-0.846789		5	61884635	61885135	0.73	5	61869135	61869635	16.04	5	61874635	61875135	3.94
1	16	-2.88064		5	61887135	61887635	0.64	5	61869635	61870135	43.06	5	61875135	61875635	4.55
2	16	3.53086		5	61887635	61888135	0.16	5	61870135	61870635	28.72	5	61875635	61876135	14.15
3	16	2.72903		5	61894135	61894635	1.62	5	61870635	61871135	18.55	5	61876135	61876635	25.65
4	16	9.77797		5	61894635	61895135	3.18	5	61871135	61871635	10.28	5	61876635	61877135	16.72
5	16	7.92342		5	61905635	61906135	0.7	5	61871635	61872135	22.62	5	61877135	61877635	14.76
6	16	6.17076		5	61910135	61910635	0.14	5	61872135	61872635	20.22	5	61877635	61878135	11.76
7	16	4.14519		5	61910635	61911135	1.26	5	61872635	61873135	16.08	5	61878135	61878635	10.24
8	16	1.17408		5	61911635	61912135	0.63	5	61873135	61873635	18.5	5	61878635	61879135	17.84
9	16	2.50039		5	61912135	61912635	6.57	5	61873635	61874135	16.97	5	61879135	61879635	10.09
10	16	-1.13292		5	61913135	61913635	2.13	5	61874135	61874635	12.2	5	61879635	61880135	12.1
11	16	-3.70388		5	61913635	61914135	5.67	5	61874635	61875135	9.93	5	61880135	61880635	6.5
12	16	3.74651		5	61916135	61916635	3.2	5	61875135	61875635	23.31	5	61880635	61881135	14.12
13	16	1.11898		5	61922895	61923395	50.91	5	61875635	61876135	12.66	5	61881135	61881635	14.07
14	16	-19.4397		5	61923395	61923895	14.47	5	61876135	61876635	20.94	5	61881635	61882135	9.47
15	16	-2.68371		5	61923895	61924395	20.57	5	61876635	61877135	11.37	5	61882135	61882635	13.19
0	17	-2.42734		5	61924395	61924895	33.46	5	61877135	61877635	6.16	5	61882635	61883135	12.61
1	17	-4.59851		5	61924895	61925395	50	5	61877635	61878135	2.93	5	61883135	61883635	8.97
2	17	-1.45302		5	61925395	61925895	40.64	5	61878135	61878635	5.33	5	61883635	61884135	5.56
3	17	7.34493		5	61925895	61926395	1.5	5	61878635	61879135	10.24	5	61884135	61884635	1.21
4	17	15.6535		5	61926895	61927395	1.45	5	61879135	61879635	3.86	5	61884635	61885135	1.32
5	17	18.4984		5	61927395	61927895	2.05	5	61879635	61880135	1.75	5	61886135	61886635	0.98
6	17	5.45671		5	61927895	61928395	4.57	5	61880135	61880635	3.78	5	61886635	61887135	1.42
7	17	6.25894		5	61928395	61928895	4.6	5	61880635	61881135	2.9	5	61887135	61887635	1.64
8	17	2.07878		5	61928895	61929395	0.33	5	61881135	61881635	3.54	5	61887635	61888135	0.76
9	17	8.14103		5	61929395	61929895	0.48	5	61881635	61882135	1.33	5	61890135	61890635	1.34
10	17	-0.931133		5	61929895	61930395	0.8	5	61882135	61882635	0.63	5	61890635	61891135	0.26
11	17	-2.8096		5	61930395	61930895	2.06	5	61882635	61883135	0.68	5	61891635	61892135	0.2
12	17	-10.2503		5	61930895	61931395	4.95	5	61883135	61883635	3.42	5	61892635	61893135	0.8
13	17	1.6562		5	61931395	61931895	14.11	5	61883635	61884135	4.31	5	61893635	61894135	1.47
14	17	-14.6115		5	61931895	61932395	0.66	5	61884135	61884635	2.69	5	61894135	61894635	0.51
15	17	-11.2031		5	61932395	61932895	0.94	5	61884635	61885135	0.34	5	61894635	61895135	1.36
16	17	-20.4937		5	61933395	61933895	5.92	5	61885135	61885635	1.26	5	61895135	61895635	0.36
0	18	7.03763		5	61933895	61934395	21.49	5	61886635	61887135	1.47	5	61895635	61896135	0.6
1	18	0.290928		5	61934395	61934895	14.18	5	61887135	61887635	0.13	5	61896635	61897135	0.44
2	18	0.293664		5	61934895	61935395	4.49	5	61887635	61888135	0.57	5	61897135	61897635	0.36
3	18	1.29501		5	61935395	61935895	3.11	5	61888135	61888635	0.23	5	61897635	61898135	0.47
4	18	16.5597		5	61935895	61936395	15.11	5	61891135	61891635	0.24	5	61898135	61898635	0.23
5	18	6.11045		5	61936395	61936895	0.8	5	61891635	61892135	2.16	5	61908635	61909135	0.5
6	18	7.26052		5	61936895	61937395	0.59	5	61892635	61893135	0.57	5	61909135	61909635	0.17
7	18	-1.77053		5	61942897	61943397	1.17	5	61893135	61893635	0.23	5	61909635	61910135	0.63
8	18	3.38712		5	61943397	61943897	5.912	5	61894135	61894635	1.11	5	61910135	61910635	2.35
9	18	4.60736		5	61943897	61944397	1.73	5	61894635	61895135	0.59	5	61910635	61911135	0.45
10	18	-3.81095		5	61944397	61944897	6.422	5	61895635	61896135	1.55	5	61911135	61911635	1.48
11	18	-1.26563		5	61944897	61945397	4.072	5	61896135	61896635	0.92	5	61911635	61912135	2.84
12	18	-7.41048		5	61945397	61945897	8.346	5	61896635	61897135	1.33	5	61912135	61912635	3.78
13	18	-0.334288		5	61945897	61946397	25.328	5	61903635	61904135	0.7	5	61912635	61913135	4.18
14	18	-6.22523		5	61946397	61946897	3.432	5	61906135	61906635	0.2	5	61913135	61913635	6.72
15	18	-16.5856		5	61946897	61947397	0.7	5	61906635	61907135	1.54	5	61913635	61914135	2.01
16	18	-13.4223		5	61947397	61947897	1.776	5	61907135	61907635	0.46	5	61914135	61914635	3.97
17	18	-21.9087		5	61947897	61948397	0.624	5	61908635	61909135	0.9	5	61914635	61915135	3.17
0	19	-1.53831		5	61948397	61948897	0.658	5	61909135	61909635	2.38	5	61915135	61915635	3.03
1	19	1.94168		5	61948897	61949397	2.442	5	61909635	61910135	1.62	5	61915635	61916135	4.4
2	19	-3.22729		5	61949397	61949897	11.428	5	61910135	61910635	1.65	5	61916135	61916635	2.79
3	19	4.25899		5	61949897	61950397	22.846	5	61910635	61911135	1.12	5	61922895	61923395	35.94
4	19	6.74724		5	61950397	61950897	6.39	5	61911135	61911635	0.3	5	61923395	61923895	37.73
5	19	1.9385		5	61950897	61951397	4.236	5	61911635	61912135	1.15	5	61923895	61924395	58.15
6	19	10.7428		5	61951897	61952397	0.488	5	61912135	61912635	5.65	5	61924395	61924895	52.92
7	19	0.0771511		5	61952397	61952897	1.694	5	61912635	61913135	5.18	5	61924895	61925395	96.43
8	19	-1.20418		5	61952897	61953397	12.85	5	61913135	61913635	6.8	5	61925395	61925895	61.99
9	19	-1.36012		5	61953397	61953897	5.05	5	61913635	61914135	3.42	5	61925895	61926395	7.23
10	19	-4.47117		5	61953897	61954397	8.14	5	61914135	61914635	4.04	5	61926395	61926895	4.72
11	19	-5.6589		5	61954397	61954897	2.478	5	61914635	61915135	4.08	5	61926895	61927395	11.15
12	19	0.983373		5	61954897	61955397	18.682	5	61915135	61915635	4.52	5	61927395	61927895	9.53
13	19	-9.46262		5	61955397	61955897	4.434	5	61915635	61916135	3	5	61927895	61928395	12.23
14	19	-6.303		5	61955897	61956397	13.684	5	61916135	61916635	9.74	5	61928395	61928895	20.31
15	19	-9.47569		5	61956897	61957397	37.1	5	61922895	61923395	20.1	5	61928895	61929395	10.25
16	19	-12.0415		5	61957397	61957897	4.752	5	61923395	61923895	14.67	5	61929395	61929895	13.61
17	19	-17.6584		5	61957897	61958397	18.322	5	61923895	61924395	11.1	5	61929895	61930395	23.01
18	19	58.9901		5	61958397	61958897	0.126	5	61924395	61924895	23.83	5	61930395	61930895	10.18
0	20	-3.94341		5	61958897	61959397	2.646	5	61924895	61925395	26.82	5	61930895	61931395	7.96
1	20	-2.27778		5	61959397	61959897	4.554	5	61925395	61925895	16.32	5	61931395	61931895	15.13
2	20	0.221935		5	61959897	61960397	0.388	5	61925895	61926395	3.26	5	61931895	61932395	13.78
3	20	3.07294		5	61960397	61960897	0.412	5	61926395	61926895	2.93	5	61932395	61932895	8.81
4	20	7.24823		5	61961897	61962397	7.152	5	61926895	61927395	7.72	5	61932895	61933395	17.62
5	20	1.6993		5	61962397	61962897	0.048	5	61927395	61927895	2.4	5	61933395	61933895	13.48
6	20	0.815977		5	61963397	61963897	8	5	61927895	61928395	5.35	5	61933895	61934395	15.31
7	20	1.88481		5	61963897	61964397	8.734	5	61928395	61928895	5.54	5	61934395	61934895	10.18
8	20	-1.16872		5	61964397	61964897	0.866	5	61928895	61929395	6.1	5	61934895	61935395	18.42
9	20	-5.37707		5	61964897	61965397	0.3	5	61929395	61929895	4.54	5	61935395	61935895	17.23
10	20	-5.72376		5	61965897	61966397	0.294	5	61929895	61930395	3.2	5	61935895	61936395	16.03
11	20	-3.05752		5	61966397	61966897	14.306	5	61930395	61930895	2.96	5	61936395	61936895	15.54
12	20	-6.32946		5	61996760	61997260	68.82	5	61930895	61931395	3.34	5	61936895	61937395	13.01
13	20	-1.68719		5	61997260	61997760	12.32	5	61931395	61931895	4.18	5	61942897	61943397	6.782
14	20	-9.30549		5	61997760	61998260	42.8	5	61931895	61932395	10.58	5	61943397	61943897	11.676
15	20	-2.48741		5	61998260	61998760	13.84	5	61932395	61932895	3.51	5	61943897	61944397	6.284
16	20	-6.0556		5	61998760	61999260	72.08	5	61932895	61933395	6.83	5	61944397	61944897	10.162
17	20	-6.19067		5	61999260	61999760	30.66	5	61933395	61933895	3.33	5	61944897	61945397	23.888
18	20	-11.6437		5	61999760	62000260	38.42	5	61933895	61934395	8.24	5	61945397	61945897	17.73
19	20	20.3668		5	62000260	62000760	95.9	5	61934395	61934895	5.87	5	61945897	61946397	37.542
0	21	-0.624322		5	62000760	62001260	64.5	5	61934895	61935395	9.98	5	61946397	61946897	9.742
1	21	-1.7479		5	62001260	62001760	53.02	5	61935395	61935895	3.5	5	61946897	61947397	23.282
2	21	3.44222		5	62001760	62002260	21.14	5	61935895	61936395	2.11	5	61947397	61947897	20.632
3	21	0.233007		5	62002260	62002760	75.28	5	61936395	61936895	8.36	5	61947897	61948397	8.762
4	21	8.50012		5	62002760	62003260	37.02	5	61936895	61937395	5.57	5	61948397	61948897	7.916
5	21	5.34026		5	62003260	62003760	44.86	5	61942897	61943397	9.51	5	61948897	61949397	30.012
6	21	3.9449		5	62003760	62004260	13.72	5	61943397	61943897	8.084	5	61949397	61949897	20.858
7	21	2.41921		5	62004260	62004760	3.9	5	61943897	61944397	0.618	5	61949897	61950397	23.288
8	21	-1.88735		5	62004760	62005260	8.02	5	61944397	61944897	2.758	5	61950397	61950897	27.996
9	21	0.203495		5	62005260	62005760	19.84	5	61944897	61945397	3.136	5	61950897	61951397	12.752
10	21	-0.824677		5	62005760	62006260	0.76	5	61945397	61945897	4.764	5	61951397	61951897	25.964
11	21	-0.417416		5	62006260	62006760	1.1	5	61945897	61946397	12.612	5	61951897	61952397	16.248
12	21	1.12517		5	62006760	62007260	16.04	5	61946397	61946897	4.394	5	61952397	61952897	19.854
13	21	-2.11537		5	62007260	62007760	29.98	5	61946897	61947397	4.118	5	61952897	61953397	30.562
14	21	-2.0159		5	62007760	62008260	17.84	5	61947397	61947897	6.588	5	61953397	61953897	24.696
15	21	2.43646		5	62008260	62008760	39.32	5	61947897	61948397	0.63	5	61953897	61954397	30.188
16	21	2.53372		5	62008760	62009260	28.64	5	61948397	61948897	2.258	5	61954397	61954897	27.454
17	21	-0.684115		5	62009260	62009760	10.1	5	61948897	61949397	8.012	5	61954897	61955397	44.532
18	21	-10.2667		5	62009760	62010260	9.1	5	61949397	61949897	5.076	5	61955397	61955897	25.224
19	21	-7.96783		5	62010260	62010760	2.1	5	61949897	61950397	7.694	5	61955897	61956397	17.782
20	21	-3.06492		5	62010760	62011260	24.06	5	61950397	61950897	4.36	5	61956397	61956897	25.226
0	22	1.66238		5	62011260	62011760	6.64	5	61950897	61951397	5.558	5	61956897	61957397	65.36
1	22	-3.96427		5	62011760	62012260	35.12	5	61951397	61951897	4.706	5	61957397	61957897	7.912
2	22	-3.39243		5	62012260	62012760	9.92	5	61951897	61952397	4.288	5	61957897	61958397	5.806
3	22	4.53741		5	62012760	62013260	12.74	5	61952397	61952897	6.548	5	61958397	61958897	4.312
4	22	0.752598		5	62013260	62013760	33.82	5	61952897	61953397	6.322	5	61958897	61959397	2.918
5	22	-3.77143		5	62013760	62014260	13.4	5	61953397	61953897	11.036	5	61959397	61959897	8.588
6	22	1.75634		5	62014260	62014760	13.82	5	61953897	61954397	11.452	5	61959897	61960397	8.476
7	22	-1.92445		5	62014760	62015260	27.4	5	61954397	61954897	12.76	5	61960397	61960897	6.424
8	22	1.06136		5	62015260	62015760	9.76	5	61954897	61955397	21.376	5	61960897	61961397	18.498
9	22	2.17467		5	62015760	62016260	5.68	5	61955397	61955897	2.73	5	61961397	61961897	4.408
10	22	-0.231793		5	62016260	62016760	9.4	5	61955897	61956397	2.312	5	61961897	61962397	6.888
11	22	1.16019		5	62016760	62017260	33.58	5	61956397	61956897	5.54	5	61962397	61962897	5.2
12	22	-1.81058		5	62017260	62017760	33.54	5	61956897	61957397	21.436	5	61962897	61963397	8.84
13	22	0.0551278		5	62017760	62018260	8.84	5	61957397	61957897	11.688	5	61963397	61963897	6.778
14	22	-3.50212		5	62018260	62018760	24.44	5	61957897	61958397	6.718	5	61963897	61964397	5.288
15	22	2.60792		5	62018760	62019260	29.5	5	61958397	61958897	8.958	5	61964397	61964897	5.894
16	22	1.19503		5	62084988	62085488	1.228	5	61958897	61959397	10.542	5	61964897	61965397	4.988
17	22	-5.28864		5	62085488	62085988	11.572	5	61959397	61959897	7.846	5	61965397	61965897	9.682
18	22	-4.2153		5	62106726	62107226	21.608	5	61959897	61960397	9.024	5	61965897	61966397	15.476
19	22	4.03228		5	62107226	62107726	5.092	5	61960397	61960897	11.212	5	61966397	61966897	32.406
20	22	-10.7223		5	62110726	62111226	5.8	5	61960897	61961397	5.294	5	61966897	61967397	8.652
21	22	9.38272		5	62112226	62112726	10.1	5	61961397	61961897	3.736	5	61967397	61967897	7.796
0	23	0.813481		5	62114226	62114726	0.8	5	61961897	61962397	4.306	5	61984115	61984615	0.14
1	23	-1.81205						5	61962397	61962897	6.764	5	61996760	61997260	222.94
2	23	2.05574						5	61962897	61963397	9.24	5	61997260	61997760	71.52
3	23	0.832568						5	61963397	61963897	13.406	5	61997760	61998260	79.84
4	23	3.43918						5	61963897	61964397	12.812	5	61998260	61998760	56.86
5	23	-3.239						5	61964397	61964897	10.636	5	61998760	61999260	69.78
6	23	2.93273						5	61964897	61965397	7.394	5	61999260	61999760	37.66
7	23	8.45422						5	61965397	61965897	12.812	5	61999760	62000260	21.76
8	23	1.21087						5	61965897	61966397	12.388	5	62000260	62000760	32.48
9	23	-1.25122						5	61966397	61966897	14.812	5	62000760	62001260	30.4
10	23	-0.136936						5	61966897	61967397	4.33	5	62001260	62001760	30.02
11	23	0.0863283						5	61967397	61967897	4.118	5	62001760	62002260	23.52
12	23	0.235092						5	61996760	61997260	20.06	5	62002260	62002760	21.96
13	23	-1.57628						5	61997260	61997760	15.44	5	62002760	62003260	17.34
14	23	4.0913						5	61997760	61998260	8.98	5	62003260	62003760	19.34
15	23	4.44182						5	61998260	61998760	12.48	5	62003760	62004260	6.38
16	23	1.90861						5	61998760	61999260	17.76	5	62004260	62004760	4.36
17	23	-2.91873						5	61999260	61999760	5.6	5	62004760	62005260	7.14
18	23	0.125036						5	61999760	62000260	10.68	5	62005260	62005760	9.28
19	23	2.85433						5	62000260	62000760	11.6	5	62005760	62006260	18.62
20	23	1.6348						5	62000760	62001260	13.06	5	62006260	62006760	16.44
21	23	-8.65044						5	62001260	62001760	14.32	5	62006760	62007260	25.02
22	23	-20.9457						5	62001760	62002260	9.56	5	62007260	62007760	24.14
0	24	-1.90506						5	62002260	62002760	15	5	62007760	62008260	17.88
1	24	-1.27269						5	62002760	62003260	7.64	5	62008260	62008760	23.6
2	24	3.79346						5	62003260	62003760	11.52	5	62008760	62009260	27.18
3	24	6.14453						5	62003760	62004260	14.4	5	62009260	62009760	14.32
4	24	2.94144						5	62004260	62004760	1.48	5	62009760	62010260	9.52
5	24	0.294356						5	62004760	62005260	4.84	5	62010260	62010760	10.52
6	24	4.44604						5	62005260	62005760	12.6	5	62010760	62011260	103.2
7	24	3.33966						5	62005760	62006260	4	5	62011260	62011760	43.42
8	24	-0.615182						5	62006260	62006760	3.54	5	62011760	62012260	44.24
9	24	-0.135681						5	62006760	62007260	10	5	62012260	62012760	37.94
10	24	2.9176						5	62007260	62007760	9.64	5	62012760	62013260	34.2
11	24	-4.75062						5	62007760	62008260	9.32	5	62013260	62013760	165.3
12	24	0.482849						5	62008260	62008760	14.02	5	62013760	62014260	59.46
13	24	6.82232						5	62008760	62009260	12.1	5	62014260	62014760	33.42
14	24	-0.0526015						5	62009260	62009760	9	5	62014760	62015260	49.86
15	24	3.08906						5	62009760	62010260	8.78	5	62015260	62015760	23.36
16	24	5.68533						5	62010260	62010760	6.68	5	62015760	62016260	23.8
17	24	7.64898						5	62010760	62011260	18.54	5	62016260	62016760	23.38
18	24	-2.65554						5	62011260	62011760	15.74	5	62016760	62017260	28.62
19	24	-4.8454						5	62011760	62012260	10.84	5	62017260	62017760	62.52
20	24	-1.37824						5	62012260	62012760	8.22	5	62017760	62018260	33.92
21	24	2.71604						5	62012760	62013260	5.8	5	62018260	62018760	42.46
22	24	-2.91728						5	62013260	62013760	34.12	5	62018760	62019260	85.42
23	24	-9.71053						5	62013760	62014260	16.96	5	62077988	62078488	4.68
0	25	3.10499						5	62014260	62014760	10.44	5	62078488	62078988	1.62
1	25	2.51909						5	62014760	62015260	16.76	5	62079488	62079988	0.776
2	25	2.15573						5	62015260	62015760	17.9	5	62079988	62080488	0.024
3	25	3.21706						5	62015760	62016260	8.56	5	62080488	62080988	1.928
4	25	2.95339						5	62016260	62016760	8.28	5	62080988	62081488	0.648
5	25	1.82197						5	62016760	62017260	11.86	5	62081488	62081988	2.88
6	25	7.83388						5	62017260	62017760	13.68	5	62081988	62082488	2.296
7	25	3.42485						5	62017760	62018260	2.72	5	62082488	62082988	1.724
8	25	1.33555						5	62018260	62018760	5.78	5	62082988	62083488	2.424
9	25	0.106257						5	62018760	62019260	17.98	5	62083488	62083988	0.5
10	25	1.96602						5	62077988	62078488	0.776	5	62084488	62084988	2.328
11	25	-0.462944						5	62078488	62078988	1.624	5	62084988	62085488	9.932
12	25	7.1409						5	62079488	62079988	0.276	5	62085488	62085988	6.14
13	25	10.156						5	62079988	62080488	0.7	5	62106726	62107226	24.412
14	25	9.75089						5	62080488	62080988	3.024	5	62107226	62107726	30.936
15	25	-4.03127						5	62080988	62081488	0.176	5	62107726	62108226	2.368
16	25	17.1048						5	62081488	62081988	1.1	5	62108226	62108726	2.432
17	25	4.98069						5	62081988	62082488	1.824	5	62108726	62109226	0.8
18	25	4.69707						5	62082488	62082988	3.376	5	62110226	62110726	0.8
19	25	1.85347						5	62082988	62083488	1.024	5	62110726	62111226	60.4
20	25	-2.67025						5	62083488	62083988	0.3	5	62111226	62111726	1.356
21	25	-6.57688						5	62084488	62084988	0.776	5	62111726	62112226	1.044
22	25	-3.10755						5	62084988	62085488	1.4	5	62112226	62112726	55.504
23	25	-0.647424						5	62085488	62085988	4.224	5	62112726	62113226	0.248
24	25	-44.6645						5	62106726	62107226	8.8	5	62113226	62113726	1.152
0	26	-0.0183288						5	62107226	62107726	12.3	5	62113726	62114226	0.296
1	26	3.43573						5	62107726	62108226	0.352	5	62114226	62114726	0.8
2	26	3.67584						5	62108226	62108726	1.6
3	26	-1.79657						5	62108726	62109226	1.296
4	26	10.3517						5	62109726	62110226	0.052
5	26	2.26732						5	62110226	62110726	0.748
6	26	6.00306						5	62110726	62111226	20.256
7	26	3.71367						5	62111226	62111726	1.596
8	26	1.75693						5	62111726	62112226	0.2
9	26	-1.77825						5	62112226	62112726	26.052
10	26	2.31821						5	62112726	62113226	3.348
11	26	-0.139581						5	62113226	62113726	0.548
12	26	4.69107
13	26	5.40674
14	26	13.1582
15	26	4.4802
16	26	9.83226
17	26	8.84484
18	26	4.15927
19	26	2.58909
20	26	0.0302217
21	26	0.735048
22	26	2.42059
23	26	-0.389977
24	26	3.50133
25	26	-25.2286
0	27	-1.10103
1	27	0.59151
2	27	0.31795
3	27	2.4915
4	27	16.4539
5	27	12.3748
6	27	4.40579
7	27	5.09753
8	27	3.32907
9	27	5.66581
10	27	11.2978
11	27	9.09431
12	27	3.08187
13	27	1.79358
14	27	3.41777
15	27	15.4405
16	27	4.78573
17	27	10.3944
18	27	6.15887
19	27	2.42976
20	27	6.5129
21	27	-3.995
22	27	3.92418
23	27	-13.182
24	27	-7.05599
25	27	-15.4763
26	27	4.16861
0	28	3.5494
1	28	0.488333
2	28	3.73573
3	28	14.4772
4	28	14.4786
5	28	22.0284
6	28	10.6796
7	28	8.61061
8	28	4.44106
9	28	2.01405
10	28	2.66694
11	28	8.84934
12	28	12.022
13	28	9.45976
14	28	12.7338
15	28	10.2773
16	28	13.62
17	28	12.092
18	28	6.52826
19	28	5.61456
20	28	11.2389
21	28	4.86058
22	28	2.49722
23	28	-1.36272
24	28	-8.94747
25	28	-3.1998
26	28	-10.6644
27	28	-4.20066
0	29	-0.307931
1	29	1.71603
2	29	-0.266892
3	29	5.18343
4	29	22.2533
5	29	17.598
6	29	13.9728
7	29	10.4213
8	29	6.71107
9	29	4.34633
10	29	5.97217
11	29	11.8656
12	29	13.3595
13	29	19.0665
14	29	21.1687
15	29	11.5928
16	29	15.0614
17	29	12.8775
18	29	10.2487
19	29	10.5475
20	29	0.570168
21	29	5.58836
22	29	-2.20309
23	29	-3.15424
24	29	-1.70814
25	29	-11.001
26	29	-10.1406
27	29	-11.602
28	29	-5.50623
0	30	5.22458
1	30	-0.959104
2	30	5.47836
3	30	6.8293
4	30	7.63451
5	30	12.9536
6	30	3.38378
7	30	6.42228
8	30	4.06354
9	30	2.91717
10	30	10.3904
11	30	8.9921
12	30	12.5576
13	30	13.7624
14	30	11.3339
15	30	3.40321
16	30	13.6852
17	30	9.657
18	30	4.50632
19	30	1.16848
20	30	3.74649
21	30	-3.053
22	30	-0.81041
23	30	0.407856
24	30	-9.90663
25	30	-12.9349
26	30	-11.6822
27	30	-13.927
28	30	-27.539
29	30	-0.317734
0	31	-0.608849
1	31	1.78729
2	31	1.50946
3	31	9.57676
4	31	13.6705
5	31	7.61581
6	31	1.86599
7	31	3.85334
8	31	2.99661
9	31	3.97737
10	31	5.82347
11	31	3.1126
12	31	2.91168
13	31	4.45823
14	31	1.96939
15	31	8.58724
16	31	6.17748
17	31	1.38635
18	31	4.36575
19	31	0.290075
20	31	1.50249
21	31	-0.577424
22	31	-2.52313
23	31	-8.82518
24	31	-7.1418
25	31	0.42611
26	31	-0.951271
27	31	-14.2817
28	31	-12.3359
29	31	-18.9616
30	31	-31.6006
0	32	1.06621
1	32	2.30965
2	32	4.42791
3	32	3.77119
4	32	7.44154
5	32	8.68426
6	32	4.6685
7	32	1.24205
8	32	4.15209
9	32	2.44524
10	32	-1.60149
11	32	3.06444
12	32	8.78623
13	32	7.01828
14	32	1.02038
15	32	4.31315
16	32	5.87104
17	32	-1.80146
18	32	4.06752
19	32	3.8276
20	32	-2.62177
21	32	-1.87825
22	32	1.27223
23	32	-0.824022
24	32	-1.07731
25	32	-9.12551
26	32	-5.24242
27	32	-5.68996
28	32	-1.9134
29	32	-22.3008
30	32	-12.3546
31	32	14.5005
0	33	4.21313
1	33	2.00544
2	33	2.9501
3	33	5.37734
4	33	5.88273
5	33	1.05773
6	33	2.2187
7	33	1.43099
8	33	4.69528
9	33	3.61473
10	33	2.52528
11	33	7.25558
12	33	3.52066
13	33	1.21835
14	33	2.75037
15	33	3.05811
16	33	1.24532
17	33	-1.4906
18	33	1.03279
19	33	-5.55942
20	33	-5.8296
21	33	-5.04306
22	33	-6.51215
23	33	-0.192431
24	33	0.986456
25	33	-6.43558
26	33	-1.99633
27	33	-7.77641
28	33	-6.25967
29	33	-5.42881
30	33	-12.5353
31	33	-16.7366
32	33	-11.4304
0	34	-1.50328
1	34	-3.68595
2	34	0.615614
3	34	4.63494
4	34	2.60165
5	34	8.76955
6	34	1.50222
7	34	2.44119
8	34	4.77916
9	34	-2.15549
10	34	0.81838
11	34	7.97954
12	34	2.26497
13	34	1.35749
14	34	-1.26736
15	34	2.58675
16	34	2.81463
17	34	0.403236
18	34	1.29699
19	34	-1.78894
20	34	-2.26088
21	34	-3.16592
22	34	-4.88663
23	34	-1.37407
24	34	-4.34321
25	34	-7.02084
26	34	-1.36435
27	34	-4.43251
28	34	-12.4507
29	34	-5.30135
30	34	-15.0204
31	34	-13.2246
32	34	-13.1995
33	34	-7.57774
0	35	-1.93685
1	35	-2.82894
2	35	3.05633
3	35	0.0494315
4	35	3.04647
5	35	5.02901
6	35	3.23492
7	35	2.97437
8	35	1.55445
9	35	0.383192
10	35	-3.47123
11	35	1.7026
12	35	-0.154769
13	35	-1.0125
14	35	0.933701
15	35	-3.2659
16	35	-4.1334
17	35	4.92021
18	35	0.823536
19	35	3.19108
20	35	-2.88672
21	35	-5.09462
22	35	-4.96958
23	35	-7.77267
24	35	-4.49444
25	35	-4.20546
26	35	-3.67972
27	35	-6.15632
28	35	-6.45691
29	35	-11.7377
30	35	-6.84782
31	35	2.38887
32	35	-1.86938
33	35	-11.8682
34	35	-6.20691
0	36	-2.32066
1	36	-2.50254
2	36	0.445808
3	36	3.30202
4	36	3.96287
5	36	3.52318
6	36	1.97665
7	36	-2.3764
8	36	1.15178
9	36	1.68689
10	36	-0.848544
11	36	1.72572
12	36	-1.6322
13	36	0.961648
14	36	3.8698
15	36	3.92346
16	36	3.80089
17	36	5.15611
18	36	-1.32895
19	36	-2.4266
20	36	-5.03771
21	36	-3.96913
22	36	0.38353
23	36	0.55278
24	36	-3.36593
25	36	-2.07477
26	36	-2.52516
27	36	-3.86468
28	36	0.842526
29	36	-1.73582
30	36	-2.03295
31	36	-2.605
32	36	3.97959
33	36	-4.25001
34	36	-9.99768
35	36	-17.9866
0	37	-0.197151
1	37	0.987836
2	37	-3.02827
3	37	5.67366
4	37	2.72136
5	37	3.21102
6	37	2.98872
7	37	2.79199
8	37	4.98129
9	37	-2.04261
10	37	3.45606
11	37	5.52212
12	37	5.23392
13	37	3.37785
14	37	6.97164
15	37	2.23672
16	37	-1.88909
17	37	-3.16534
18	37	-0.226321
19	37	5.72206
20	37	-4.52688
21	37	0.641584
22	37	-0.60613
23	37	4.38091
24	37	-3.3009
25	37	-7.42018
26	37	-6.5114
27	37	-9.56943
28	37	0.846082
29	37	-7.44021
30	37	-2.55819
31	37	-7.70432
32	37	-1.86812
33	37	-6.51694
34	37	-5.46787
35	37	-6.21475
36	37	72.0028
0	38	0.723401
1	38	1.88874
2	38	0.608816
3	38	1.88057
4	38	3.01716
5	38	2.77772
6	38	2.16501
7	38	7.35641
8	38	5.5594
9	38	-0.247173
10	38	8.39182
11	38	-1.12457
12	38	-0.273761
13	38	4.2361
14	38	2.15385
15	38	2.17308
16	38	-0.301135
17	38	3.83777
18	38	-1.17895
19	38	-0.732436
20	38	1.68856
21	38	-2.62659
22	38	6.45062
23	38	-3.06828
24	38	-1.61608
25	38	-5.38932
26	38	-0.0220524
27	38	-8.03805
28	38	-5.25855
29	38	-6.9932
30	38	0.972373
31	38	-0.712931
32	38	-1.63691
33	38	-0.707248
34	38	-3.51217
35	38	0.582303
36	38	-11.5275
37	38	8.01984
0	39	1.12495
1	39	-1.01419
2	39	0.811636
3	39	2.32225
4	39	0.492436
5	39	1.46097
6	39	1.33345
7	39	2.19822
8	39	-0.485718
9	39	4.48799
10	39	0.473286
11	39	0.0639336
12	39	2.54559
13	39	5.4234
14	39	0.64936
15	39	2.7687
16	39	-3.51886
17	39	-0.976109
18	39	-3.85846
19	39	0.816117
20	39	1.74033
21	39	-3.22126
22	39	2.57086
23	39	-4.80676
24	39	-1.34402
25	39	3.323
26	39	-1.26282
27	39	-2.78878
28	39	-3.11213
29	39	-6.19551
30	39	5.63766
31	39	-5.20633
32	39	1.66779
33	39	2.55395
34	39	-0.652277
35	39	-19.5276
36	39	-10.0511
37	39	-31.2696
38	39	-15.3198
0	40	5.16884
1	40	1.28983
2	40	0.667509
3	40	-2.50152
4	40	7.14833
5	40	0.870684
6	40	-0.0929797
7	40	3.18676
8	40	0.195989
9	40	4.53501
10	40	0.0499852
11	40	-0.371596
12	40	2.69973
13	40	-4.44233
14	40	0.120141
15	40	2.00247
16	40	-1.96568
17	40	-4.50893
18	40	-3.1345
19	40	-1.45161
20	40	-4.39725
21	40	0.373933
22	40	-3.81864
23	40	-2.87255
24	40	-1.42596
25	40	-2.12298
26	40	-3.06841
27	40	-0.848252
28	40	-6.52631
29	40	-0.20717
30	40	-3.97445
31	40	2.2759
32	40	-2.59128
33	40	-0.429212
34	40	-1.38558
35	40	-8.985
36	40	-1.89447
37	40	-14.2554
38	40	-5.00792
39	40	23.8144
0	41	-1.04113
1	41	0.743132
2	41	-3.16596
3	41	3.18788
4	41	-0.675495
5	41	2.7277
6	41	-3.15179
7	41	-1.20888
8	41	-2.64198
9	41	-0.285747
10	41	0.108422
11	41	-0.26206
12	41	-0.0137281
13	41	7.26618
14	41	-5.9316
15	41	-3.34933
16	41	2.11948
17	41	-2.06689
18	41	0.0293671
19	41	-2.41872
20	41	-1.61224
21	41	1.18625
22	41	-3.46115
23	41	-3.23281
24	41	-4.71558
25	41	0.760959
26	41	-6.19909
27	41	-4.44426
28	41	-1.11085
29	41	-3.01583
30	41	-5.55811
31	41	-2.36382
32	41	-2.7008
33	41	1.82382
34	41	-2.08309
35	41	-6.42055
36	41	1.87288
37	41	-10.9243
38	41	-12.6762
39	41	-14.792
40	41	140.72
0	42	2.11681
1	42	2.41239
2	42	-0.263776
3	42	1.68058
4	42	2.38543
5	42	3.12888
6	42	1.83384
7	42	1.66377
8	42	2.04592
9	42	-0.18512
10	42	0.172766
11	42	0.814148
12	42	2.86845
13	42	4.45735
14	42	4.01252
15	42	0.551096
16	42	1.75072
17	42	-1.01694
18	42	2.64972
19	42	3.28853
20	42	-3.64932
21	42	0.516753
22	42	-2.22418
23	42	1.29544
24	42	0.218755
25	42	-0.443742
26	42	-1.4408
27	42	-0.900359
28	42	7.31538
29	42	0.306789
30	42	-2.42375
31	42	-1.67827
32	42	-5.23732
33	42	1.73164
34	42	-4.37175
35	42	-2.04932
36	42	-2.71159
37	42	-0.0304087
38	42	-3.3063
39	42	-11.0987
40	42	-26.0729
41	42	-41.6903
0	43	2.49041
1	43	-2.44246
2	43	-0.623884
3	43	2.17689
4	43	1.25154
5	43	2.45569
6	43	2.29686
7	43	0.997762
8	43	-0.363286
9	43	1.21766
10	43	1.6737
11	43	0.200319
12	43	2.52486
13	43	-3.06411
14	43	2.16744
15	43	2.80274
16	43	2.36078
17	43	1.35313
18	43	-3.11498
19	43	-0.732103
20	43	2.16271
21	43	3.24798
22	43	-0.682118
23	43	2.98942
24	43	-1.53859
25	43	1.69427
26	43	4.04306
27	43	-3.64484
28	43	-2.67762
29	43	3.1244
30	43	2.61656
31	43	8.12267
32	43	5.54717
33	43	-3.16286
34	43	-2.05505
35	43	-5.97732
36	43	-1.89402
37	43	-3.83106
38	43	4.71508
39	43	-10.6766
40	43	8.43437
41	43	-20.1168
42	43	-29.9501
0	44	0.0242416
1	44	1.14352
2	44	0.0331983
3	44	2.27333
4	44	3.99827
5	44	1.55447
6	44	4.12117
7	44	-0.381471
8	44	0.719119
9	44	-0.292168
10	44	-0.729507
11	44	-0.286837
12	44	-0.0314996
13	44	1.61816
14	44	-2.57356
15	44	2.60486
16	44	1.45279
17	44	4.32573
18	44	-1.38532
19	44	0.0788591
20	44	2.01926
21	44	1.7775
22	44	-2.86822
23	44	1.62368
24	44	2.84931
25	44	1.26591
26	44	-0.655508
27	44	-4.03084
28	44	1.12893
29	44	0.759574
30	44	-0.340853
31	44	4.28838
32	44	2.08106
33	44	-0.285721
34	44	-0.235134
35	44	2.92549
36	44	2.42087
37	44	-2.04357
38	44	-0.0843558
39	44	-1.00999
40	44	-3.84752
41	44	-10.8404
42	44	-6.97158
43	44	21.7468
0	45	-1.16725
1	45	-3.8475
2	45	0.532599
3	45	1.12972
4	45	6.10833
5	45	1.77148
6	45	-0.562498
7	45	4.27959
8	45	4.81674
9	45	3.1792
10	45	5.27028
11	45	3.41411
12	45	-1.6007
13	45	0.925788
14	45	1.37093
15	45	1.24238
16	45	2.25063
17	45	3.93928
18	45	5.14249
19	45	6.44587
20	45	-4.01633
21	45	-2.97499
22	45	0.568386
23	45	5.64522
24	45	-7.4116
25	45	-6.10412
26	45	5.59232
27	45	0.0662753
28	45	-4.2286
29	45	-1.05689
30	45	-1.53716
31	45	5.93426
32	45	2.53173
33	45	-2.64719
34	45	-2.5051
35	45	-6.87331
36	45	-3.58501
37	45	3.16477
38	45	-2.51308
39	45	-10.031
40	45	-10.691
41	45	-18.4028
42	45	-5.55159
43	45	-8.71527
44	45	8.71028
0	46	2.85795
1	46	-0.573535
2	46	2.47537
3	46	1.40001
4	46	0.621541
5	46	2.54275
6	46	-1.72502
7	46	2.18736
8	46	1.62371
9	46	3.032
10	46	1.88244
11	46	0.593981
12	46	1.6752
13	46	-0.0760014
14	46	-2.94701
15	46	-0.950114
16	46	0.294861
17	46	0.665711
18	46	2.3431
19	46	-1.87491
20	46	2.13729
21	46	1.7366
22	46	-0.980488
23	46	4.72935
24	46	-1.63928
25	46	-1.01021
26	46	1.85261
27	46	-1.77016
28	46	-0.201254
29	46	5.94398
30	46	-2.42762
31	46	2.38901
32	46	3.89956
33	46	4.82514
34	46	-5.31025
35	46	-1.31799
36	46	6.36147
37	46	-4.59405
38	46	0.531486
39	46	-4.58721
40	46	-5.62354
41	46	-11.5399
42	46	4.85903
43	46	5.20059
44	46	5.77188
45	46	-4.98613
0	47	1.53759
1	47	-2.45263
2	47	1.67693
3	47	-1.32995
4	47	-0.145117
5	47	-2.16834
6	47	3.48832
7	47	-0.661633
8	47	-4.2817
9	47	-1.17277
10	47	-0.987916
11	47	-1.22121
12	47	-1.96551
13	47	-1.08526
14	47	-0.91273
15	47	2.97631
16	47	-0.463646
17	47	2.02087
18	47	-0.45017
19	47	-1.10152
20	47	-0.260405
21	47	-1.73772
22	47	4.22417
23	47	-0.086437
24	47	3.44006
25	47	2.95171
26	47	2.16127
27	47	-1.707
28	47	0.482711
29	47	2.97465
30	47	-3.0264
31	47	0.69291
32	47	1.73829
33	47	5.2214
34	47	2.95935
35	47	-3.19194
36	47	-0.000107195
37	47	2.53011
38	47	1.19007
39	47	-11.5027
40	47	-0.564147
41	47	-0.295868
42	47	-8.16034
43	47	-1.17022
44	47	-2.58965
45	47	1.06352
46	47	-34.3474
0	48	-0.601248
1	48	-1.20731
2	48	-2.58674
3	48	-0.0341244
4	48	1.12397
5	48	-0.331871
6	48	-0.958611
7	48	1.17389
8	48	-1.87913
9	48	-2.71515
10	48	0.812462
11	48	-1.16562
12	48	-0.540494
13	48	-2.86106
14	48	-0.7976
15	48	4.34357
16	48	-3.92595
17	48	0.624318
18	48	-2.01656
19	48	2.09384
20	48	4.1368
21	48	1.62032
22	48	-0.146586
23	48	-1.1871
24	48	-2.47157
25	48	-2.84239
26	48	-2.33274
27	48	5.92991
28	48	2.2012
29	48	-5.5259
30	48	-2.68941
31	48	-1.7213
32	48	-4.07878
33	48	-1.33367
34	48	-0.655131
35	48	-4.61124
36	48	-0.846529
37	48	-0.686736
38	48	-1.33455
39	48	-6.27471
40	48	-4.78819
41	48	-3.09614
42	48	-2.89568
43	48	-9.11987
44	48	2.79815
45	48	-12.9214
46	48	-18.9154
47	48	0.438741
0	49	-2.7479
1	49	-3.562
2	49	3.81162
3	49	-3.6989
4	49	-3.7717
5	49	8.34989
6	49	-3.9268
7	49	-4.0095
8	49	-4.0961
9	49	-4.1867
10	49	-4.2817
11	49	-4.3814
12	49	-4.4862
13	49	8.08757
14	49	-4.7127
15	49	13.2264
16	49	3.09607
17	49	-5.1023
18	49	-5.248
19	49	5.0731
20	49	4.14443
21	49	-5.7434
22	49	-5.9316
23	49	2.72827
24	49	-6.3503
25	49	-6.5843
26	49	-6.8374
27	49	-7.1122
28	49	-7.4116
29	49	0.991369
30	49	11.5502
31	49	19.7803
32	49	-8.9383
33	49	10.1505
34	49	-0.221164
35	49	18.7602
36	49	-0.124547
37	49	-12.171
38	49	-13.147
39	49	-14.306
40	49	-1.32482
41	49	19.2883
42	49	-8.26606
43	49	1.02995
44	49	-8.96371
45	49	-32.228
46	49	-35.7174
47	49	-42.1575
48	49	441.297
0	50	-1.07897
1	50	4.49167
2	50	4.41147
3	50	4.72049
4	50	0.887589
5	50	-1.103
6	50	1.76366
7	50	-0.0151668
8	50	-0.645848
9	50	2.84886
10	50	2.28401
11	50	4.29423
12	50	-3.37719
13	50	-0.400867
14	50	2.82028
15	50	-0.74386
16	50	4.7331
17	50	-0.611874
18	50	-0.112326
19	50	1.51643
20	50	0.90269
21	50	1.71362
22	50	0.936626
23	50	1.68744
24	50	-1.57651
25	50	-3.38586
26	50	-2.13929
27	50	-1.37809
28	50	1.29512
29	50	1.91246
30	50	-1.22545
31	50	8.74958
32	50	6.94507
33	50	8.01595
34	50	5.2026
35	50	4.87412
36	50	6.08735
37	50	-5.06583
38	50	3.08437
39	50	-4.71763
40	50	2.87607
41	50	-11.5139
42	50	0.770719
43	50	8.16812
44	50	-0.0363309
45	50	-8.14566
46	50	-0.459202
47	50	-23.3212
48	50	-18.5443
49	50	-107.153
0	51	1.21927
1	51	2.9028
2	51	0.305192
3	51	2.30437
4	51	1.50353
5	51	-0.534821
6	51	-1.97675
7	51	3.33829
8	51	-2.60222
9	51	2.48219
10	51	3.00882
11	51	2.64341
12	51	4.43123
13	51	-0.0642431
14	51	0.261592
15	51	2.45976
16	51	4.33113
17	51	2.06192
18	51	1.92869
19	51	2.0451
20	51	-0.259146
21	51	-0.264474
22	51	4.15183
23	51	0.335814
24	51	3.66146
25	51	3.29888
26	51	2.08367
27	51	3.03269
28	51	2.29225
29	51	1.83436
30	51	-3.12023
31	51	4.13959
32	51	4.12404
33	51	5.85548
34	51	-0.608141
35	51	6.04395
36	51	3.47977
37	51	0.337757
38	51	1.54745
39	51	-5.527
40	51	1.58524
41	51	-4.52979
42	51	2.42783
43	51	2.78869
44	51	10.3592
45	51	-1.59004
46	51	-2.74806
47	51	-9.7755
48	51	-10.1304
49	51	-27.7387
50	51	-40.6154
0	52	0.434752
1	52	-0.84531
2	52	0.362126
3	52	-0.907349
4	52	0.818778
5	52	0.139199
6	52	3.65939
7	52	2.31923
8	52	-0.674602
9	52	2.59754
10	52	2.05702
11	52	2.77579
12	52	2.42262
13	52	-1.73503
14	52	-0.170988
15	52	1.11841
16	52	-2.09005
17	52	-1.6411
18	52	2.21232
19	52	0.335098
20	52	-1.15986
21	52	-0.692047
22	52	2.99895
23	52	0.714492
24	52	1.38779
25	52	-4.48068
26	52	-1.13889
27	52	0.867123
28	52	4.234
29	52	3.68231
30	52	2.98709
31	52	-1.38774
32	52	0.343901
33	52	0.878605
34	52	-1.61088
35	52	-1.24458
36	52	0.668798
37	52	1.61228
38	52	4.55025
39	52	6.857
40	52	-3.4073
41	52	-1.61944
42	52	6.01747
43	52	-6.04476
44	52	-1.55767
45	52	-5.57099
46	52	-1.47855
47	52	-18.6818
48	52	-11.5154
49	52	-28.7415
50	52	10.4529
51	52	57.1346
0	53	3.77005
1	53	0.185679
2	53	1.38459
3	53	1.10237
4	53	1.00367
5	53	0.381225
6	53	4.08895
7	53	2.63359
8	53	-0.47176
9	53	5.18755
10	53	-0.125631
11	53	0.813671
12	53	5.71536
13	53	2.47442
14	53	1.5022
15	53	1.41989
16	53	-1.06509
17	53	1.79226
18	53	1.4006
19	53	-1.46736
20	53	5.26108
21	53	0.399221
22	53	4.51425
23	53	-0.700747
24	53	-1.102
25	53	1.50171
26	53	1.8393
27	53	1.39756
28	53	-0.185181
29	53	-0.161384
30	53	-0.544349
31	53	3.29213
32	53	7.02048
33	53	-1.4394
34	53	3.16582
35	53	5.91145
36	53	2.80797
37	53	-0.441924
38	53	-1.53902
39	53	5.48766
40	53	3.84659
41	53	1.7356
42	53	6.82666
43	53	-0.512188
44	53	3.46071
45	53	1.95774
46	53	2.21208
47	53	-6.51182
48	53	-14.4407
49	53	-5.37218
50	53	-14.1389
51	53	-21.2378
52	53	2.46513
0	54	0.905046
1	54	-1.37871
2	54	0.0882946
3	54	1.55698
4	54	2.45114
5	54	-0.691247
6	54	5.93433
7	54	-0.863082
8	54	-0.148908
9	54	-1.2934
10	54	6.79259
11	54	0.000395761
12	54	2.37721
13	54	0.231611
14	54	5.29046
15	54	-0.130384
16	54	2.98133
17	54	-2.14867
18	54	0.696423
19	54	1.25868
20	54	-0.367959
21	54	-0.714868
22	54	0.747481
23	54	0.831927
24	54	2.67404
25	54	2.28799
26	54	-2.90271
27	54	1.01533
28	54	-0.593734
29	54	-0.399597
30	54	7.02332
31	54	-2.33591
32	54	-0.574881
33	54	2.63181
34	54	7.84829
35	54	0.53969
36	54	-2.1512
37	54	-0.830949
38	54	-4.2702
39	54	6.1508
40	54	-3.98485
41	54	-0.533567
42	54	-0.708502
43	54	1.63188
44	54	-2.35604
45	54	-6.90146
46	54	-7.18699
47	54	-2.48388
48	54	-15.9168
49	54	-26.444
50	54	-7.10777
51	54	-14.3688
52	54	-9.38126
53	54	-61.8058
0	55	-0.640671
1	55	-2.19825
2	55	1.2436
3	55	3.87231
4	55	3.87932
5	55	2.54908
6	55	-3.4975
7	55	2.27577
8	55	5.94533
9	55	2.8168
10	55	0.570549
11	55	4.3512
12	55	1.73758
13	55	0.552547
14	55	2.52021
15	55	-1.92104
16	55	-0.380675
17	55	1.67749
18	55	3.87222
19	55	-2.0313
20	55	-0.0258654
21	55	0.605116
22	55	-1.22237
23	55	0.250086
24	55	-3.51847
25	55	-3.71206
26	55	3.37522
27	55	-3.23832
28	55	-0.0815687
29	55	0.160094
30	55	2.0967
31	55	6.43799
32	55	1.81915
33	55	1.22811
34	55	5.50656
35	55	5.12662
36	55	3.88674
37	55	-5.07012
38	55	8.07905
39	55	-1.68508
40	55	0.410929
41	55	-1.43871
42	55	-1.836
43	55	-0.81239
44	55	-3.63219
45	55	-8.6902
46	55	2.09733
47	55	-3.77206
48	55	-3.8652
49	55	-22.498
50	55	16.3808
51	55	-9.72124
52	55	-7.39311
53	55	-11.9638
54	55	20.2606
0	56	2.36304
1	56	0.811934
2	56	1.57009
3	56	-0.531611
4	56	6.28158
5	56	8.44433
6	56	-0.0910658
7	56	-1.57938
8	56	1.43337
9	56	1.55794
10	56	-1.78413
11	56	5.30495
12	56	-0.865646
13	56	-1.90412
14	56	2.61988
15	56	0.319705
16	56	3.60532
17	56	5.39786
18	56	4.92104
19	56	-4.4862
20	56	-3.03357
21	56	1.23834
22	56	-4.8354
23	56	0.687169
24	56	-0.611293
25	56	-0.851233
26	56	-4.04447
27	56	5.81567
28	56	-1.05306
29	56	2.38544
30	56	0.221872
31	56	-1.60269
32	56	1.47191
33	56	-0.578921
34	56	0.645252
35	56	7.08536
36	56	4.70437
37	56	5.3648
38	56	-0.0604359
39	56	3.30452
40	56	-2.54888
41	56	-0.912765
42	56	-10.617
43	56	3.71878
44	56	0.228666
45	56	3.84653
46	56	-6.31762
47	56	5.14383
48	56	-2.60377
49	56	-19.625
50	56	-6.91923
51	56	-8.85655
52	56	-5.40647
53	56	-11.5591
54	56	-9.76236
55	56	80.8238
0	57	1.55894
1	57	0.153323
2	57	2.71204
3	57	3.54805
4	57	0.112194
5	57	-0.0567826
6	57	3.49103
7	57	4.50955
8	57	6.71465
9	57	3.54879
10	57	2.68064
11	57	2.28931
12	57	2.33001
13	57	-2.18188
14	57	5.06363
15	57	-0.388567
16	57	6.46692
17	57	5.08545
18	57	-1.25293
19	57	6.63596
20	57	-1.91497
21	57	0.313291
22	57	2.07919
23	57	-0.152785
24	57	-4.9651
25	57	2.09064
26	57	1.22416
27	57	5.31896
28	57	0.820994
29	57	1.1232
30	57	1.89576
31	57	4.2891
32	57	1.19319
33	57	4.96055
34	57	3.31109
35	57	-5.06814
36	57	4.19966
37	57	1.59205
38	57	0.0274493
39	57	-1.78473
40	57	0.416156
41	57	-1.98848
42	57	3.33984
43	57	6.24875
44	57	9.03815
45	57	1.79419
46	57	-2.68323
47	57	-9.31727
48	57	-8.23573
49	57	-0.642288
50	57	-3.27911
51	57	-7.9518
52	57	-12.5808
53	57	-14.3746
54	57	-1.81772
55	57	-12.0961
56	57	-48.7897
0	58	-2.3504
1	58	0.300302
2	58	-1.08326
3	58	0.328874
4	58	-0.883061
5	58	1.76022
6	58	3.67
7	58	-0.0967747
8	58	0.808377
9	58	6.68836
10	58	2.90205
11	58	-2.06682
12	58	0.0584544
13	58	-3.7717
14	58	1.74329
15	58	1.05313
16	58	1.48123
17	58	0.000893578
18	58	6.71813
19	58	-0.0782553
20	58	-0.439517
21	58	0.579208
22	58	-1.78108
23	58	0.0712047
24	58	-0.979984
25	58	2.3963
26	58	4.85626
27	58	7.0243
28	58	6.46745
29	58	-0.86943
30	58	1.00124
31	58	2.06498
32	58	2.61946
33	58	-1.03215
34	58	1.28519
35	58	1.32292
36	58	-1.10584
37	58	-7.4116
38	58	2.99368
39	58	-1.18915
40	58	-0.795108
41	58	-1.31612
42	58	-6.28896
43	58	-6.70047
44	58	-1.20526
45	58	-3.06679
46	58	-6.7651
47	58	-5.44966
48	58	-4.21235
49	58	-15.706
50	58	3.07417
51	58	-0.355524
52	58	-4.87612
53	58	-4.45836
54	58	-10.4813
55	58	-20.5486
56	58	-40.9731
57	58	36.586
0	59	0.470624
1	59	0.816793
2	59	0.394883
3	59	2.47098
4	59	5.54674
5	59	2.54287
6	59	3.50905
7	59	6.74806
8	59	1.00377
9	59	-0.399321
10	59	4.23123
11	59	3.85482
12	59	3.30273
13	59	2.12826
14	59	3.91142
15	59	2.1063
16	59	2.80108
17	59	0.644779
18	59	3.37169
19	59	-0.308946
20	59	-0.705158
21	59	-1.59119
22	59	-0.679929
23	59	-0.48875
24	59	1.81969
25	59	0.272141
26	59	0.357191
27	59	4.32877
28	59	1.05983
29	59	5.08126
30	59	-0.947436
31	59	5.23925
32	59	2.70875
33	59	1.16208
34	59	0.833286
35	59	-3.74397
36	59	4.38228
37	59	6.02825
38	59	1.5348
39	59	-2.98175
40	59	-5.38953
41	59	0.207223
42	59	2.41558
43	59	1.39222
44	59	-5.87639
45	59	-4.87364
46	59	0.59671
47	59	-1.79907
48	59	-4.46926
49	59	-14.306
50	59	-0.417418
51	59	-5.17659
52	59	-10.9641
53	59	6.01494
54	59	-16.7433
55	59	0.587708
56	59	-22.4839
57	59	-12.4645
58	59	-44.3905
0	60	1.27214
1	60	0.488594
2	60	1.8418
3	60	4.049
4	60	1.4739
5	60	3.42642
6	60	-0.730753
7	60	2.45645
8	60	2.22529
9	60	0.502394
10	60	0.848628
11	60	1.23014
12	60	2.5045
13	60	6.97846
14	60	1.19102
15	60	5.92535
16	60	4.26675
17	60	-0.337695
18	60	3.60062
19	60	4.54182
20	60	-0.732022
21	60	5.46216
22	60	2.29811
23	60	3.37524
24	60	3.73112
25	60	4.2555
26	60	7.22007
27	60	-0.124674
28	60	5.76302
29	60	5.0206
30	60	9.35915
31	60	2.09256
32	60	3.62736
33	60	1.04221
34	60	0.758029
35	60	3.53046
36	60	1.31013
37	60	3.19237
38	60	1.7891
39	60	0.150414
40	60	3.30159
41	60	5.13292
42	60	-1.89582
43	60	-1.95281
44	60	0.262742
45	60	0.869565
46	60	-2.98083
47	60	-5.66948
48	60	0.944293
49	60	9.34268
50	60	-1.98382
51	60	-2.70291
52	60	-5.80729
53	60	-2.74277
54	60	-6.73084
55	60	-0.752989
56	60	-9.12892
57	60	-17.7524
58	60	-21.4187
59	60	4.50485
0	61	0.673884
1	61	-1.30261
2	61	-0.78738
3	61	2.00576
4	61	0.30802
5	61	3.00446
6	61	7.96493
7	61	10.1621
8	61	2.85367
9	61	0.931539
10	61	0.167489
11	61	1.06327
12	61	1.98498
13	61	5.07319
14	61	3.16064
15	61	-2.77341
16	61	3.36437
17	61	-2.8498
18	61	1.7845
19	61	4.27556
20	61	0.661047
21	61	0.94411
22	61	2.7313
23	61	1.65434
24	61	1.03883
25	61	-1.87861
26	61	4.89804
27	61	7.97395
28	61	1.66921
29	61	0.82935
30	61	3.58153
31	61	-1.50695
32	61	2.20282
33	61	1.94907
34	61	0.694123
35	61	-3.13555
36	61	-0.92275
37	61	-1.03261
38	61	5.92369
39	61	5.33157
40	61	-0.418181
41	61	3.31541
42	61	-1.55422
43	61	4.09194
44	61	2.85753
45	61	-0.529704
46	61	2.59651
47	61	-1.42331
48	61	-0.442876
49	61	-12.171
50	61	-3.63021
51	61	-5.64915
52	61	-4.25893
53	61	3.75228
54	61	-10.8109
55	61	-7.15091
56	61	-8.23824
57	61	-17.1623
58	61	-2.99604
59	61	-8.71711
60	61	34.5591
0	62	2.71396
1	62	-0.163268
2	62	2.62561
3	62	4.09838
4	62	1.9322
5	62	8.16595
6	62	6.44964
7	62	4.83761
8	62	5.93086
9	62	0.309933
10	62	4.51945
11	62	2.30259
12	62	1.19463
13	62	-1.42493
14	62	9.04936
15	62	4.75177
16	62	5.70505
17	62	2.04405
18	62	-0.0112959
19	62	4.58304
20	62	-0.796632
21	62	0.219371
22	62	-2.43804
23	62	1.51845
24	62	-0.880326
25	62	3.42391
26	62	0.813092
27	62	-2.18644
28	62	3.22722
29	62	8.54292
30	62	2.2824
31	62	-1.1322
32	62	7.0798
33	62	2.56427
34	62	1.4567
35	62	0.300007
36	62	1.1823
37	62	3.0036
38	62	1.41333
39	62	6.65815
40	62	-1.21768
41	62	4.9225
42	62	2.38561
43	62	-0.340378
44	62	-1.41444
45	62	6.07396
46	62	-2.9067
47	62	-0.730702
48	62	-4.45028
49	62	-11.338
50	62	-1.97781
51	62	-4.0599
52	62	3.91546
53	62	-4.5179
54	62	-7.67906
55	62	-7.9729
56	62	-10.5666
57	62	-2.75982
58	62	-14.9792
59	62	-8.48043
60	62	-5.45119
61	62	-47.0377
0	63	-2.177
1	63	0.738676
2	63	1.15387
3	63	0.781696
4	63	8.20417
5	63	0.990702
6	63	-0.805039
7	63	-0.489761
8	63	0.226869
9	63	5.06179
10	63	0.625139
11	63	2.86357
12	63	0.689675
13	63	2.05709
14	63	3.94173
15	63	2.42429
16	63	-0.109985
17	63	-0.435177
18	63	1.25223
19	63	-1.56156
20	63	0.278234
21	63	4.13932
22	63	5.88904
23	63	-0.356177
24	63	-1.25009
25	63	1.53082
26	63	4.35557
27	63	2.01194
28	63	5.7267
29	63	4.55488
30	63	4.7522
31	63	2.36462
32	63	4.11178
33	63	4.2022
34	63	-2.41822
35	63	4.09668
36	63	4.82822
37	63	-1.53396
38	63	-1.5713
39	63	3.1084
40	63	-3.72417
41	63	-1.01276
42	63	5.84454
[truncated: 560 more rows]

## Sheet: Figure S32e
Figure S32e
Gene symbol	Sample	ID	Chr	Start	End	PhastCons
SHARPIN	NC_group1_GOM	Enhancer_1	4	425000	425020	0.00273684
SHARPIN	NC_group1_GOM	Enhancer_1	4	425020	425040	0.01045
SHARPIN	NC_group1_GOM	Enhancer_1	4	425040	425060	0.00825
SHARPIN	NC_group1_GOM	Enhancer_1	4	425060	425080	0.00657143
SHARPIN	NC_group1_GOM	Enhancer_1	4	425120	425140	0.00155
SHARPIN	NC_group1_GOM	Enhancer_1	4	425140	425160	0.0178571
SHARPIN	NC_group1_GOM	Enhancer_1	4	425160	425180	0.8418
SHARPIN	NC_group1_GOM	Enhancer_1	4	425180	425200	0.99575
SHARPIN	NC_group1_GOM	Enhancer_1	4	425200	425220	0.7757
SHARPIN	NC_group1_GOM	Enhancer_1	4	425220	425240	0.9794
SHARPIN	NC_group1_GOM	Enhancer_1	4	425240	425260	0.5362
SHARPIN	NC_group1_GOM	Enhancer_1	4	425260	425280	0.2262
SHARPIN	NC_group1_GOM	Enhancer_1	4	425280	425300	0.74735
SHARPIN	NC_group1_GOM	Enhancer_1	4	425300	425320	0.99875
SHARPIN	NC_group1_GOM	Enhancer_1	4	425320	425340	0.7057
SHARPIN	NC_group1_GOM	Enhancer_1	4	425340	425360	0.0015
SHARPIN	NC_group1_GOM	Enhancer_1	4	425380	425400	0.00495
SHARPIN	NC_group1_GOM	Enhancer_1	4	425400	425420	0.0101
SHARPIN	NC_group1_GOM	Enhancer_1	4	425420	425440	0.0103077
SHARPIN	NC_group1_GOM	Enhancer_1	4	425440	425460	0.000714286
SHARPIN	NC_group1_GOM	Enhancer_1	4	425460	425480	0.445857
SHARPIN	NC_group1_GOM	Enhancer_1	4	425480	425500	0.999
SHARPIN	NC_group1_GOM	Enhancer_1	4	425500	425520	0.9998
SHARPIN	NC_group1_GOM	Enhancer_1	4	425520	425540	0.9334
SHARPIN	NC_group1_GOM	Enhancer_1	4	425540	425560	0.55845
SHARPIN	NC_group1_GOM	Enhancer_1	4	425560	425580	0.92005
SHARPIN	NC_group1_GOM	Enhancer_1	4	425580	425600	0.23655
SHARPIN	NC_group1_GOM	Enhancer_1	4	425600	425620	0.0119474
SHARPIN	NC_group1_GOM	Enhancer_1	4	425620	425640	0.00142857
SHARPIN	NC_group1_GOM	Enhancer_1	4	425640	425660	0.0128929
SHARPIN	NC_group1_GOM	Enhancer_1	4	425660	425680	0.0098
SHARPIN	NC_group1_GOM	Enhancer_1	4	425680	425700	0.00445
SHARPIN	NC_group1_GOM	Enhancer_1	4	425700	425720	0.00055
SHARPIN	NC_group1_GOM	Enhancer_1	4	425720	425740	0.0327
SHARPIN	NC_group1_GOM	Enhancer_1	4	425740	425760	0.28895
SHARPIN	NC_group1_GOM	Enhancer_1	4	425760	425780	0.0404
SHARPIN	NC_group1_GOM	Enhancer_1	4	425780	425800	0.0025
SHARPIN	NC_group1_GOM	Enhancer_1	4	425800	425820	0.0078
SHARPIN	NC_group1_GOM	Enhancer_1	4	425820	425840	0.00455
SHARPIN	NC_group1_GOM	Enhancer_1	4	425840	425860	0.22519
SHARPIN	NC_group1_GOM	Enhancer_1	4	425860	425880	0.70585
SHARPIN	NC_group1_GOM	Enhancer_1	4	425880	425900	0.99595
SHARPIN	NC_group1_GOM	Enhancer_1	4	425900	425920	0.84605
SHARPIN	NC_group1_GOM	Enhancer_1	4	425920	425940	0.45835
SHARPIN	NC_group1_GOM	Enhancer_1	4	425940	425960	0.96875
SHARPIN	NC_group1_GOM	Enhancer_1	4	425960	425980	0.99525
SHARPIN	NC_group1_GOM	Enhancer_1	4	425980	426000	0.97635
SHARPIN	NC_group1_GOM	Enhancer_1	4	426000	426020	0.144667
SHARPIN	NC_group1_GOM	Enhancer_1	4	426020	426040	0.00635
SHARPIN	NC_group1_GOM	Enhancer_1	4	426040	426060	0.00065
SHARPIN	NC_group1_GOM	Enhancer_1	4	426060	426080	0.1118
SHARPIN	NC_group1_GOM	Enhancer_1	4	426080	426100	0.99675
SHARPIN	NC_group1_GOM	Enhancer_1	4	426100	426120	0.9065
SHARPIN	NC_group1_GOM	Enhancer_1	4	426120	426140	0.9259
SHARPIN	NC_group1_GOM	Enhancer_1	4	426140	426160	0.996
SHARPIN	NC_group1_GOM	Enhancer_1	4	426160	426180	0.50115
SHARPIN	NC_group1_GOM	Enhancer_1	4	426180	426200	0.245579
SHARPIN	NC_group1_GOM	Enhancer_1	4	426200	426220	0.000466667
SHARPIN	NC_group1_GOM	Enhancer_1	4	426220	426240	0.00895
SHARPIN	NC_group1_GOM	Enhancer_1	4	426240	426260	0.000896552
SHARPIN	NC_group1_GOM	Enhancer_1	4	426260	426280	0.21485
SHARPIN	NC_group1_GOM	Enhancer_1	4	426280	426300	0.967913
SHARPIN	NC_group1_GOM	Enhancer_1	4	426300	426320	0.73245
SHARPIN	NC_group1_GOM	Enhancer_1	4	426320	426340	0.11515
SHARPIN	NC_group1_GOM	Enhancer_1	4	426340	426360	0.70945
SHARPIN	NC_group1_GOM	Enhancer_1	4	426360	426380	0.88625
SHARPIN	NC_group1_GOM	Enhancer_1	4	426380	426400	0.6846
SHARPIN	NC_group1_GOM	Enhancer_1	4	426400	426420	0.02945
SHARPIN	NC_group1_GOM	Enhancer_1	4	426420	426440	0.0550952
SHARPIN	NC_group1_GOM	Enhancer_1	4	426440	426460	0.32845
SHARPIN	NC_group1_GOM	Enhancer_1	4	426460	426480	0.99045
SHARPIN	NC_group1_GOM	Enhancer_1	4	426480	426500	0.77275
SHARPIN	NC_group1_GOM	Enhancer_1	4	426500	426520	0.0295
SHARPIN	NC_group1_GOM	Enhancer_1	4	426520	426540	0.9356
SHARPIN	NC_group1_GOM	Enhancer_1	4	426540	426560	0.5526
SHARPIN	NC_group1_GOM	Enhancer_1	4	426560	426580	0.806
SHARPIN	NC_group1_GOM	Enhancer_1	4	426580	426600	0.9872
SHARPIN	NC_group1_GOM	Enhancer_1	4	426600	426620	0.77515
SHARPIN	NC_group1_GOM	Enhancer_1	4	426620	426640	0.99275
SHARPIN	NC_group1_GOM	Enhancer_1	4	426640	426660	0.29615
SHARPIN	NC_group1_GOM	Enhancer_1	4	426660	426680	0.07725
SHARPIN	NC_group1_GOM	Enhancer_1	4	426680	426700	0.106053
SHARPIN	NC_group1_GOM	Enhancer_1	4	426700	426720	0.00105
SHARPIN	NC_group1_GOM	Enhancer_1	4	426720	426740	0.00352632
SHARPIN	NC_group1_GOM	Enhancer_1	4	426740	426760	0.00045
SHARPIN	NC_group1_GOM	Enhancer_1	4	426760	426780	0.258158
SHARPIN	NC_group1_GOM	Enhancer_1	4	426780	426800	0.97945
SHARPIN	NC_group1_GOM	Enhancer_1	4	426800	426820	0.7137
SHARPIN	NC_group1_GOM	Enhancer_1	4	426820	426840	0.9614
SHARPIN	NC_group1_GOM	Enhancer_1	4	426840	426860	0.8898
SHARPIN	NC_group1_GOM	Enhancer_1	4	426860	426880	0.95945
SHARPIN	NC_group1_GOM	Enhancer_1	4	426880	426900	0.99785
SHARPIN	NC_group1_GOM	Enhancer_1	4	426900	426920	0.9927
SHARPIN	NC_group1_GOM	Enhancer_1	4	426920	426940	0.9616
SHARPIN	NC_group1_GOM	Enhancer_1	4	426940	426960	0.95555
SHARPIN	NC_group1_GOM	Enhancer_1	4	426960	426980	0.8791
SHARPIN	NC_group1_GOM	Enhancer_1	4	426980	427000	0.97825
SHARPIN	NC_group1_GOM	Enhancer_1	4	427000	427020	0.7697
SHARPIN	NC_group1_GOM	Enhancer_1	4	427020	427040	0.468105
SHARPIN	NC_group1_GOM	Enhancer_1	4	427040	427060	0.00157895
SHARPIN	NC_group1_GOM	Enhancer_1	4	427060	427080	0.00172093
SHARPIN	NC_group1_GOM	Enhancer_1	4	427080	427100	0.0034
SHARPIN	NC_group1_GOM	Enhancer_1	4	427100	427120	0.00441176
SHARPIN	NC_group1_GOM	Enhancer_1	4	427120	427140	0.00065
SHARPIN	NC_group1_GOM	Enhancer_1	4	427140	427160	0.00405263
SHARPIN	NC_group1_GOM	Enhancer_1	4	427160	427180	0.0254737
SHARPIN	NC_group1_GOM	Enhancer_1	4	427180	427200	0.38615
SHARPIN	NC_group1_GOM	Enhancer_1	4	427200	427220	0.274483
SHARPIN	NC_group1_GOM	Enhancer_1	4	427220	427240	0.00326667
SHARPIN	NC_group1_GOM	Enhancer_1	4	427240	427260	0.00535714
SHARPIN	NC_group1_GOM	Enhancer_1	4	427260	427280	0.00611111
SHARPIN	NC_group1_GOM	Enhancer_1	4	427280	427300	0.115944
SHARPIN	NC_group1_GOM	Enhancer_1	4	427300	427320	0.95835
SHARPIN	NC_group1_GOM	Enhancer_1	4	427320	427340	0.7323
SHARPIN	NC_group1_GOM	Enhancer_1	4	427340	427360	0.99425
SHARPIN	NC_group1_GOM	Enhancer_1	4	427360	427380	0.9901
SHARPIN	NC_group1_GOM	Enhancer_1	4	427380	427400	0.992
SHARPIN	NC_group1_GOM	Enhancer_1	4	427400	427420	0.99985
SHARPIN	NC_group1_GOM	Enhancer_1	4	427420	427440	0.905118
SHARPIN	NC_group1_GOM	Enhancer_1	4	427440	427460	0.04875
SHARPIN	NC_group1_GOM	Enhancer_1	4	427460	427480	0.005
SHARPIN	NC_group1_GOM	Enhancer_1	4	427480	427500	0.0932609
SHARPIN	NC_group1_GOM	Enhancer_1	4	427500	427520	0.4877
SHARPIN	NC_group1_GOM	Enhancer_1	4	427520	427540	0.2625
SHARPIN	NC_group1_GOM	Enhancer_1	4	428040	428060	0.377
SHARPIN	NC_group1_GOM	Enhancer_1	4	428060	428080	0.0960435
SHARPIN	NC_group1_GOM	Enhancer_1	4	428080	428100	0.00310526
SHARPIN	NC_group1_GOM	Enhancer_1	4	428100	428120	0.00161111
SHARPIN	NC_group1_GOM	Enhancer_1	4	428120	428140	0.0024
SHARPIN	NC_group1_GOM	Enhancer_1	4	428140	428160	0.00627907
SHARPIN	NC_group1_GOM	Enhancer_1	4	428160	428180	0.00190476
SHARPIN	NC_group1_GOM	Enhancer_1	4	428180	428200	0.0012
SHARPIN	NC_group1_GOM	Enhancer_1	4	428220	428240	0.00157143
SHARPIN	NC_group1_GOM	Enhancer_1	4	428240	428260	0.0173
SHARPIN	NC_group1_GOM	Enhancer_1	4	428260	428280	0.0936316
SHARPIN	NC_group1_GOM	Enhancer_1	4	428280	428300	0.0008
SHARPIN	NC_group1_GOM	Enhancer_1	4	428300	428320	0.0016
SHARPIN	NC_group1_GOM	Enhancer_1	4	428320	428340	0.00125
SHARPIN	NC_group1_GOM	Enhancer_1	4	428340	428360	0.0007
SHARPIN	NC_group1_GOM	Enhancer_1	4	428360	428380	0.00395
SHARPIN	NC_group1_GOM	Enhancer_1	4	428380	428400	0.00178947
SHARPIN	NC_group1_GOM	Enhancer_1	4	428400	428420	0.0069
SHARPIN	NC_group1_GOM	Enhancer_1	4	428420	428440	0.00155882
SHARPIN	NC_group1_GOM	Enhancer_1	4	428440	428460	0.000176471
SHARPIN	NC_group1_GOM	Enhancer_1	4	428460	428480	0.000571429
SHARPIN	NC_group1_GOM	Enhancer_1	4	428480	428500	0.00133333
SHARPIN	NC_group1_GOM	Enhancer_1	4	428500	428520	0.173053
SHARPIN	NC_group1_GOM	Enhancer_1	4	428520	428540	0.6989
SHARPIN	NC_group1_GOM	Enhancer_1	4	428540	428560	0.4796
SHARPIN	NC_group1_GOM	Enhancer_1	4	428560	428580	0.00895
SHARPIN	NC_group1_GOM	Enhancer_1	4	428580	428600	0.00235
SHARPIN	NC_group1_GOM	Enhancer_1	4	428600	428620	0.00669231
SHARPIN	NC_group1_GOM	Enhancer_1	4	428620	428640	0.0195
SHARPIN	NC_group1_GOM	Enhancer_1	4	428640	428660	0.00675
SHARPIN	NC_group1_GOM	Enhancer_1	4	428660	428680	0.000571429
SHARPIN	NC_group1_GOM	Enhancer_1	4	428680	428700	0.00035
SHARPIN	NC_group1_GOM	Enhancer_1	4	428700	428720	0.00640909
SHARPIN	NC_group1_GOM	Enhancer_1	4	428720	428740	0.00765
SHARPIN	NC_group1_GOM	Enhancer_1	4	428740	428760	0.0026
SHARPIN	NC_group1_GOM	Enhancer_1	4	428760	428780	0.0022
SHARPIN	NC_group1_GOM	Enhancer_1	4	428780	428800	0.0168
SHARPIN	NC_group1_GOM	Enhancer_1	4	428800	428820	0.16845
SHARPIN	NC_group1_GOM	Enhancer_1	4	428820	428840	0.0714
SHARPIN	NC_group1_GOM	Enhancer_1	4	428840	428860	0.40795
SHARPIN	NC_group1_GOM	Enhancer_1	4	428860	428880	0.05715
SHARPIN	NC_group1_GOM	Enhancer_1	4	428880	428900	0.00245
SHARPIN	NC_group1_GOM	Enhancer_1	4	428900	428920	0.0062931
SHARPIN	NC_group1_GOM	Enhancer_1	4	428920	428940	0.0017
SHARPIN	NC_group1_GOM	Enhancer_1	4	428940	428960	0.00817391
SHARPIN	NC_group1_GOM	Enhancer_1	4	428960	428980	0.0003
SHARPIN	NC_group1_GOM	Enhancer_1	4	428980	429000	0.000352941
SHARPIN	NC_group1_GOM	Enhancer_1	4	429000	429020	0.000578947
SHARPIN	NC_group1_GOM	Enhancer_1	4	429020	429040	0.0006
SHARPIN	NC_group1_GOM	Enhancer_1	4	429040	429060	0.0111053
SHARPIN	NC_group1_GOM	Enhancer_1	4	429060	429080	0.0035
SHARPIN	NC_group1_GOM	Enhancer_1	4	429080	429100	0.0157778
SHARPIN	NC_group1_GOM	Enhancer_1	4	429100	429120	0.423056
SHARPIN	NC_group1_GOM	Enhancer_1	4	429120	429140	0.7425
SHARPIN	NC_group1_GOM	Enhancer_1	4	429140	429160	0.2549
SHARPIN	NC_group1_GOM	Enhancer_1	4	429160	429180	0.0156
SHARPIN	NC_group1_GOM	Enhancer_1	4	429180	429200	0.00205
SHARPIN	NC_group1_GOM	Enhancer_1	4	429200	429220	0.0375
SHARPIN	NC_group1_GOM	Enhancer_1	4	429220	429240	0.00455
SHARPIN	NC_group1_GOM	Enhancer_1	4	429240	429260	0.00265
SHARPIN	NC_group1_GOM	Enhancer_1	4	429260	429280	0.000533333
SHARPIN	NC_group1_GOM	Enhancer_1	4	429280	429300	0.00146667
SHARPIN	NC_group1_GOM	Enhancer_1	4	429320	429340	0.123056
SHARPIN	NC_group1_GOM	Enhancer_1	4	429340	429360	0.081
SHARPIN	NC_group1_GOM	Enhancer_1	4	429360	429380	0.11285
SHARPIN	NC_group1_GOM	Enhancer_1	4	429380	429400	0.2385
SHARPIN	NC_group1_GOM	Enhancer_1	4	429400	429420	0.56865
SHARPIN	NC_group1_GOM	Enhancer_1	4	429420	429440	0.5363
SHARPIN	NC_group1_GOM	Enhancer_1	4	429440	429460	0.91515
SHARPIN	NC_group1_GOM	Enhancer_1	4	429460	429480	0.4297
SHARPIN	NC_group1_GOM	Enhancer_1	4	429480	429500	0.77205
SHARPIN	NC_group1_GOM	Enhancer_1	4	429500	429520	0.55235
SHARPIN	NC_group1_GOM	Enhancer_1	4	429520	429540	0.0707
SHARPIN	NC_group1_GOM	Enhancer_1	4	429540	429560	0.005
SHARPIN	NC_group1_GOM	Enhancer_1	4	429560	429580	0.000555556
SHARPIN	NC_group1_GOM	Enhancer_1	4	429580	429600	0.00633333
SHARPIN	NC_group1_GOM	Enhancer_1	4	429600	429620	0.000909091
SHARPIN	NC_group1_GOM	Enhancer_1	4	429640	429660	0.00864706
SHARPIN	NC_group1_GOM	Enhancer_1	4	429680	429700	0.0208
SHARPIN	NC_group1_GOM	Enhancer_1	4	429700	429720	0.7025
SHARPIN	NC_group1_GOM	Enhancer_1	4	429720	429740	0.49145
SHARPIN	NC_group1_GOM	Enhancer_1	4	429740	429760	0.8593
SHARPIN	NC_group1_GOM	Enhancer_1	4	429760	429780	0.56735
SHARPIN	NC_group1_GOM	Enhancer_1	4	429780	429800	0.418
SHARPIN	NC_group1_GOM	Enhancer_1	4	429800	429820	0.00254545
SHARPIN	NC_group1_GOM	Enhancer_1	4	429820	429840	0.0037
SHARPIN	NC_group1_GOM	Enhancer_1	4	429860	429880	0.00104545
SHARPIN	NC_group1_GOM	Enhancer_1	4	429880	429900	0.00625
SHARPIN	NC_group1_GOM	Enhancer_1	4	429900	429920	0.00175
SHARPIN	NC_group1_GOM	Enhancer_1	4	429920	429940	0.001
SHARPIN	NC_group1_GOM	Enhancer_1	4	429940	429960	0.00065
SHARPIN	NC_group1_GOM	Enhancer_1	4	429960	429980	0.000578947
SHARPIN	NC_group1_GOM	Enhancer_1	4	429980	430000	0.00126316
SHARPIN	NC_group1_GOM	Enhancer_1	4	430000	430020	0.00242105
SHARPIN	NC_group1_GOM	Enhancer_1	4	430020	430040	0.00055
SHARPIN	NC_group1_GOM	Enhancer_1	4	430040	430060	0.0008
SHARPIN	NC_group1_GOM	Enhancer_1	4	430060	430080	0.0009
SHARPIN	NC_group1_GOM	Enhancer_1	4	430080	430100	0.35305
SHARPIN	NC_group1_GOM	Enhancer_1	4	430100	430120	0.8878
SHARPIN	NC_group1_GOM	Enhancer_1	4	430120	430140	0.8935
SHARPIN	NC_group1_GOM	Enhancer_1	4	430140	430160	0.4652
SHARPIN	NC_group1_GOM	Enhancer_1	4	430160	430180	0.56255
SHARPIN	NC_group1_GOM	Enhancer_1	4	430180	430200	0.869
SHARPIN	NC_group1_GOM	Enhancer_1	4	430200	430220	0.0065
SHARPIN	NC_group1_GOM	Enhancer_1	4	430220	430240	0.000352941
SHARPIN	NC_group1_GOM	Enhancer_1	4	430240	430260	0.00192308
SHARPIN	NC_group1_GOM	Enhancer_1	4	430260	430280	0.31995
SHARPIN	NC_group1_GOM	Enhancer_1	4	430280	430300	0.0915833
SHARPIN	NC_group1_GOM	Enhancer_1	4	430300	430320	0.0056875
SHARPIN	NC_group1_GOM	Enhancer_1	4	430320	430340	0.00625
SHARPIN	NC_group1_GOM	Enhancer_1	4	430340	430360	0.00270732
SHARPIN	NC_group1_GOM	Enhancer_1	4	430360	430380	0.16265
SHARPIN	NC_group1_GOM	Enhancer_1	4	430380	430400	0.00347619
SHARPIN	NC_group1_GOM	Enhancer_1	4	430400	430420	0.00264706
SHARPIN	NC_group1_GOM	Enhancer_1	4	430420	430440	0.0205789
SHARPIN	NC_group1_GOM	Enhancer_1	4	430440	430460	0.00591111
SHARPIN	NC_group1_GOM	Enhancer_1	4	430460	430480	0.00161111
SHARPIN	NC_group1_GOM	Enhancer_1	4	430480	430500	0.0011
SHARPIN	NC_group1_GOM	Enhancer_1	4	430500	430520	0.000394737
SHARPIN	NC_group1_GOM	Enhancer_1	4	430520	430540	0.00536842
SHARPIN	NC_group1_GOM	Enhancer_1	4	430540	430560	0.00475
SHARPIN	NC_group1_GOM	Enhancer_1	4	430560	430580	0.0397
SHARPIN	NC_group1_GOM	Enhancer_1	4	430580	430600	0.011913
SHARPIN	NC_group1_GOM	Enhancer_1	4	430600	430620	0.00415
SHARPIN	NC_group1_GOM	Enhancer_1	4	430620	430640	0.0155714
SHARPIN	NC_group1_GOM	Enhancer_1	4	430640	430660	0.0009
SHARPIN	NC_group1_GOM	Enhancer_1	4	430660	430680	0.00545
SHARPIN	NC_group1_GOM	Enhancer_1	4	430680	430700	0.00205882
SHARPIN	NC_group1_GOM	Enhancer_1	4	430700	430720	0.00497059
SHARPIN	NC_group1_GOM	Enhancer_1	4	430720	430740	0.00275
SHARPIN	NC_group1_GOM	Enhancer_1	4	430740	430760	0.000625
SHARPIN	NC_group1_GOM	Enhancer_1	4	430760	430780	0.00045
SHARPIN	NC_group1_GOM	Enhancer_1	4	430780	430800	0.00747059
SHARPIN	NC_group1_GOM	Enhancer_1	4	430800	430820	0.001
SHARPIN	NC_group1_GOM	Enhancer_1	4	430820	430840	0.00590476
SHARPIN	NC_group1_GOM	Enhancer_1	4	430840	430860	0.00447619
SHARPIN	NC_group1_GOM	Enhancer_1	4	430860	430880	0.0034
SHARPIN	NC_group1_GOM	Enhancer_1	4	430880	430900	0.00231818
SHARPIN	NC_group1_GOM	Enhancer_1	4	430900	430920	0.00256522
SHARPIN	NC_group1_GOM	Enhancer_1	4	430920	430940	0.0674
SHARPIN	NC_group1_GOM	Enhancer_1	4	430960	430980	0.0018
SHARPIN	NC_group1_GOM	Enhancer_1	4	430980	431000	0.000952381
SHARPIN	NC_group1_GOM	Enhancer_1	4	431000	431020	0.003125
SHARPIN	NC_group1_GOM	Enhancer_1	4	431020	431040	0.00055
SHARPIN	NC_group1_GOM	Enhancer_1	4	431040	431060	0.00146667
SHARPIN	NC_group1_GOM	Enhancer_1	4	431700	431720	0.00864286
SHARPIN	NC_group1_GOM	Enhancer_1	4	431720	431740	0.0193
SHARPIN	NC_group1_GOM	Enhancer_1	4	431740	431760	0.00635484
SHARPIN	NC_group1_GOM	Enhancer_1	4	431760	431780	0.0436
SHARPIN	NC_group1_GOM	Enhancer_1	4	431780	431800	0.0120488
SHARPIN	NC_group1_GOM	Enhancer_1	4	431800	431820	0.0268571
SHARPIN	NC_group1_GOM	Enhancer_1	4	431820	431840	0.0084
SHARPIN	NC_group1_GOM	Enhancer_1	4	431840	431860	0.00880952
SHARPIN	NC_group1_GOM	Enhancer_1	4	431860	431880	0.00947368
SHARPIN	NC_group1_GOM	Enhancer_1	4	431880	431900	0.0146111
SHARPIN	NC_group1_GOM	Enhancer_1	4	431900	431920	0.0339615
SHARPIN	NC_group1_GOM	Enhancer_1	4	431920	431940	0.0263
SHARPIN	NC_group1_GOM	Enhancer_1	4	431940	431960	0.156278
SHARPIN	NC_group1_GOM	Enhancer_1	4	431960	431980	0.150316
SHARPIN	NC_group1_GOM	Enhancer_1	4	431980	432000	0.115083
SHARPIN	NC_group1_GOM	Enhancer_1	4	432000	432020	0.0158
SHARPIN	NC_group1_GOM	Enhancer_1	4	432020	432040	0.0758
SHARPIN	NC_group1_GOM	Enhancer_1	4	432040	432060	0.0243684
SHARPIN	NC_group1_GOM	Enhancer_1	4	432060	432080	0.0591818
SHARPIN	NC_group1_GOM	Enhancer_1	4	432080	432100	0.0886667
SHARPIN	NC_group1_GOM	Enhancer_1	4	432100	432120	0.0548
SHARPIN	NC_group1_GOM	Enhancer_1	4	432120	432140	0.00876923
SHARPIN	NC_group1_GOM	Enhancer_1	4	432140	432160	0.015
SHARPIN	NC_group1_GOM	Enhancer_1	4	432160	432180	0.0111111
SHARPIN	NC_group1_GOM	Enhancer_1	4	432180	432200	0.000545455
SHARPIN	NC_group1_GOM	Enhancer_1	4	432240	432260	0.00225
SHARPIN	NC_group1_GOM	Enhancer_1	4	432260	432280	0.00175
SHARPIN	NC_group1_GOM	Enhancer_1	4	432280	432300	0.0318421
SHARPIN	NC_group1_GOM	Enhancer_1	4	432300	432320	0.09375
SHARPIN	NC_group1_GOM	Enhancer_1	4	432320	432340	0.042087
SHARPIN	NC_group1_GOM	Enhancer_1	4	432340	432360	0.0191818
SHARPIN	NC_group1_GOM	Enhancer_1	4	432360	432380	0.00132143
SHARPIN	NC_group1_GOM	Enhancer_1	4	432380	432400	0.0308065
SHARPIN	NC_group1_GOM	Enhancer_1	4	432400	432420	0.0116
SHARPIN	NC_group1_GOM	Enhancer_1	4	432420	432440	0.0454545
SHARPIN	NC_group1_GOM	Enhancer_1	4	432840	432860	0.335933
SHARPIN	NC_group1_GOM	Enhancer_1	4	432860	432880	0.0424
SHARPIN	NC_group1_GOM	Enhancer_1	4	432880	432900	0.0454615
SHARPIN	NC_group1_GOM	Enhancer_1	4	438440	438460	0.0031
SHARPIN	NC_group1_GOM	Enhancer_1	4	438460	438480	0.0662
SHARPIN	NC_group1_GOM	Enhancer_1	4	438480	438500	0.0752381
SHARPIN	NC_group1_GOM	Enhancer_1	4	438500	438520	0.6482
SHARPIN	NC_group1_GOM	Enhancer_1	4	438520	438540	0.00916667
SHARPIN	NC_group1_GOM	Enhancer_1	4	438540	438560	0.00209524
SHARPIN	NC_group1_GOM	Enhancer_1	4	438560	438580	0.0106
SHARPIN	NC_group1_GOM	Enhancer_1	4	438580	438600	0.00205556
SHARPIN	NC_group1_GOM	Enhancer_1	4	438600	438620	0.00128571
SHARPIN	NC_group1_GOM	Enhancer_1	4	438620	438640	0.0011
SHARPIN	NC_group1_GOM	Enhancer_1	4	438640	438660	0.00371429
SHARPIN	NC_group1_GOM	Enhancer_1	4	438660	438680	0.0704091
SHARPIN	NC_group1_GOM	Enhancer_1	4	438680	438700	0.0775455
SHARPIN	NC_group1_GOM	Enhancer_1	4	438700	438720	0.00575
SHARPIN	NC_group1_GOM	Enhancer_1	4	438720	438740	0.000157895
SHARPIN	NC_group1_GOM	Enhancer_1	4	438740	438760	0.0466818
SHARPIN	NC_group1_GOM	Enhancer_1	4	438760	438780	0.0021
SHARPIN	NC_group1_GOM	Enhancer_1	4	438780	438800	0.000733333
SHARPIN	NC_group1_GOM	Enhancer_1	4	438800	438820	0.00152632
SHARPIN	NC_group1_GOM	Enhancer_1	4	438820	438840	0.00626667
SHARPIN	NC_group1_GOM	Enhancer_1	4	438840	438860	0.0164091
SHARPIN	NC_group1_GOM	Enhancer_1	4	438860	438880	0.00857143
SHARPIN	NC_group1_GOM	Enhancer_1	4	438880	438900	0.00743478
SHARPIN	NC_group1_GOM	Enhancer_1	4	438900	438920	0.0235909
SHARPIN	NC_group1_GOM	Enhancer_1	4	438920	438940	0.00311111
SHARPIN	NC_group1_GOM	Enhancer_1	4	438940	438960	0.000894737
SHARPIN	NC_group1_GOM	Enhancer_1	4	438960	438980	0.000727273
SHARPIN	NC_group1_GOM	Enhancer_1	4	438980	439000	0.000333333
SHARPIN	NC_group1_GOM	Enhancer_1	4	439000	439020	0.00155
SHARPIN	NC_group1_GOM	Enhancer_1	4	439020	439040	0.00204348
SHARPIN	NC_group1_GOM	Enhancer_1	4	439040	439060	0.00454545
SHARPIN	NC_group1_GOM	Enhancer_1	4	439060	439080	0.02235
SHARPIN	NC_group1_GOM	Enhancer_1	4	439080	439100	0.00141176
SHARPIN	NC_group1_GOM	Enhancer_1	4	439100	439120	0.00307692
SHARPIN	NC_group1_GOM	Enhancer_1	4	439120	439140	0.00204167
SHARPIN	NC_group1_GOM	Enhancer_1	4	439140	439160	0.00205
SHARPIN	NC_group1_GOM	Enhancer_1	4	439160	439180	0.00385
SHARPIN	NC_group1_GOM	Enhancer_1	4	439180	439200	0.0126667
SHARPIN	NC_group1_GOM	Enhancer_2	4	476560	476580	0.00833333
SHARPIN	NC_group1_GOM	Enhancer_2	4	476580	476600	0.00383333
SHARPIN	NC_group1_GOM	Enhancer_2	4	476600	476620	0.001125
SHARPIN	NC_group1_GOM	Enhancer_2	4	476620	476640	0.00163636
SHARPIN	NC_group1_GOM	Enhancer_2	4	476640	476660	0.034375
SHARPIN	NC_group1_GOM	Enhancer_2	4	476660	476680	0.01115
SHARPIN	NC_group1_GOM	Enhancer_2	4	476680	476700	0.0088
SHARPIN	NC_group1_GOM	Enhancer_2	4	476700	476720	0.0024
SHARPIN	NC_group1_GOM	Enhancer_2	4	476720	476740	0.0018
SHARPIN	NC_group1_GOM	Enhancer_2	4	476740	476760	0.0008
SHARPIN	NC_group1_GOM	Enhancer_2	4	476760	476780	0.0006
SHARPIN	NC_group1_GOM	Enhancer_2	4	476780	476800	0.176263
SHARPIN	NC_group1_GOM	Enhancer_2	4	476800	476820	0.12815
SHARPIN	NC_group1_GOM	Enhancer_2	4	476820	476840	0.06185
SHARPIN	NC_group1_GOM	Enhancer_2	4	476840	476860	0.20585
SHARPIN	NC_group1_GOM	Enhancer_2	4	476860	476880	0.4403
SHARPIN	NC_group1_GOM	Enhancer_2	4	476880	476900	0.0462821
SHARPIN	NC_group1_GOM	Enhancer_2	4	476900	476920	0.5378
SHARPIN	NC_group1_GOM	Enhancer_2	4	476920	476940	0.14095
SHARPIN	NC_group1_GOM	Enhancer_2	4	476940	476960	0.0407143
SHARPIN	NC_group1_GOM	Enhancer_2	4	476960	476980	0.0239091
SHARPIN	NC_group1_GOM	Enhancer_2	4	477280	477300	0.076
SHARPIN	NC_group1_GOM	Enhancer_2	4	477300	477320	0.05895
SHARPIN	NC_group1_GOM	Enhancer_2	4	477320	477340	0.2087
SHARPIN	NC_group1_GOM	Enhancer_2	4	477340	477360	0.0255
SHARPIN	NC_group1_GOM	Enhancer_2	4	477360	477380	0.405167
SHARPIN	NC_group1_GOM	Enhancer_2	4	477380	477400	0.152667
SHARPIN	NC_group1_GOM	Enhancer_2	4	477400	477420	0.0370541
SHARPIN	NC_group1_GOM	Enhancer_2	4	477420	477440	0.0201136
SHARPIN	NC_group1_GOM	Enhancer_2	4	477440	477460	0.00319048
SHARPIN	NC_group1_GOM	Enhancer_2	4	477460	477480	0.0419524
SHARPIN	NC_group1_GOM	Enhancer_2	4	477480	477500	0.03445
SHARPIN	NC_group1_GOM	Enhancer_2	4	477500	477520	0.0244615
SHARPIN	NC_group1_GOM	Enhancer_2	4	477520	477540	0.0148235
SHARPIN	NC_group1_GOM	Enhancer_2	4	477540	477560	0.022
SHARPIN	NC_group1_GOM	Enhancer_2	4	477560	477580	0.0321
SHARPIN	NC_group1_GOM	Enhancer_2	4	482060	482080	0.000714286
SHARPIN	NC_group1_GOM	Enhancer_2	4	482080	482100	0.000642857
SHARPIN	NC_group1_GOM	Enhancer_2	4	482100	482120	0.0050625
SHARPIN	NC_group1_GOM	Enhancer_2	4	482120	482140	0.00228571
SHARPIN	NC_group1_GOM	Enhancer_2	4	482140	482160	0.00405
SHARPIN	NC_group1_GOM	Enhancer_2	4	482160	482180	0.057129
SHARPIN	NC_group1_GOM	Enhancer_2	4	482180	482200	0.3304
SHARPIN	NC_group1_GOM	Enhancer_2	4	482200	482220	0.0561
SHARPIN	NC_group1_GOM	Enhancer_2	4	482220	482240	0.00447619
SHARPIN	NC_group1_GOM	Enhancer_2	4	482240	482260	0.0329
SHARPIN	NC_group1_GOM	Enhancer_2	4	482260	482280	0.04565
SHARPIN	NC_group1_GOM	Enhancer_2	4	482280	482300	0.00926667
SHARPIN	NC_group1_GOM	Enhancer_2	4	482300	482320	0.0186774
SHARPIN	NC_group1_GOM	Enhancer_2	4	482320	482340	0.091
SHARPIN	NC_group1_GOM	Enhancer_2	4	482340	482360	0.00115
SHARPIN	NC_group1_GOM	Enhancer_2	4	482360	482380	0.00152632
SHARPIN	NC_group1_GOM	Enhancer_2	4	482380	482400	0.00376923
SHARPIN	NC_group1_GOM	Enhancer_2	4	482400	482420	0.00175
SHARPIN	NC_group1_GOM	Enhancer_2	4	482420	482440	0.00141667
SHARPIN	NC_group1_GOM	Enhancer_2	4	482440	482460	0.00283333
SHARPIN	NC_group1_GOM	Enhancer_2	4	482460	482480	0.01055
SHARPIN	NC_group1_GOM	Enhancer_2	4	482480	482500	0.0709737
SHARPIN	NC_group1_GOM	Enhancer_2	4	482500	482520	0.00985
SHARPIN	NC_group1_GOM	Enhancer_2	4	482520	482540	0.00731818
SHARPIN	NC_group1_GOM	Enhancer_2	4	482540	482560	0.00209091
SHARPIN	NC_group1_GOM	Enhancer_2	4	482560	482580	0.0002
SHARPIN	NC_group1_GOM	Enhancer_2	4	482580	482600	0.00755
SHARPIN	NC_group1_GOM	Enhancer_2	4	482600	482620	0.00168421
SHARPIN	NC_group1_GOM	Enhancer_2	4	482620	482640	0.00825
SHARPIN	NC_group1_GOM	Enhancer_2	4	482640	482660	0.00302857
SHARPIN	NC_group1_GOM	Enhancer_2	4	482660	482680	0.00025
SHARPIN	NC_group1_GOM	Enhancer_2	4	482680	482700	0.000357143
SHARPIN	NC_group1_GOM	Enhancer_2	4	482700	482720	0.000157895
SHARPIN	NC_group1_GOM	Enhancer_2	4	482720	482740	0.00431579
SHARPIN	NC_group1_GOM	Enhancer_2	4	482740	482760	0.0237619
SHARPIN	NC_group1_GOM	Enhancer_2	4	482760	482780	0.0105714
SHARPIN	NC_group1_GOM	Enhancer_2	4	482780	482800	0.0015
SHARPIN	NC_group1_GOM	Enhancer_2	4	482800	482820	0.000538462
SHARPIN	NC_group1_GOM	Enhancer_2	4	482820	482840	0.02512
SHARPIN	NC_group1_GOM	Enhancer_2	4	482840	482860	0.00315385
SHARPIN	NC_group1_GOM	Enhancer_2	4	482860	482880	0.0035
SHARPIN	NC_group1_GOM	Enhancer_2	4	482880	482900	0.000238095
SHARPIN	NC_group1_GOM	Enhancer_2	4	482900	482920	0.00138462
SHARPIN	NC_group1_GOM	Enhancer_2	4	482920	482940	0.00335
SHARPIN	NC_group1_GOM	Enhancer_2	4	482940	482960	0.000583333
SHARPIN	NC_group1_GOM	Enhancer_2	4	482960	482980	0.00247222
SHARPIN	NC_group1_GOM	Enhancer_2	4	482980	483000	0.0022381
SHARPIN	NC_group1_GOM	Enhancer_2	4	483000	483020	0.00478947
SHARPIN	NC_group1_GOM	Enhancer_2	4	483020	483040	0.000294118
SHARPIN	NC_group1_GOM	Enhancer_2	4	483040	483060	0.0004375
SHARPIN	NC_group1_GOM	Enhancer_2	4	483060	483080	0.00255556
SHARPIN	NC_group1_GOM	Enhancer_2	4	483080	483100	0.0015
SHARPIN	NC_group1_GOM	Enhancer_2	4	483100	483120	0.00222727
SHARPIN	NC_group1_GOM	Enhancer_2	4	483120	483140	0.00109524
SHARPIN	NC_group1_GOM	Enhancer_2	4	483140	483160	0.0016
SHARPIN	NC_group1_GOM	Enhancer_2	4	483160	483180	0.00138095
SHARPIN	NC_group1_GOM	Enhancer_2	4	483180	483200	0.00075
SHARPIN	NC_group1_GOM	Enhancer_2	4	483200	483220	0.00466667
SHARPIN	NC_group1_GOM	Enhancer_2	4	483220	483240	0.00147059
SHARPIN	NC_group1_GOM	Enhancer_2	4	483240	483260	0.00075
SHARPIN	NC_group1_GOM	Enhancer_2	4	483260	483280	0.001
SHARPIN	NC_group1_GOM	Enhancer_2	4	483280	483300	0.00952796
SHARPIN	NC_group1_GOM	Enhancer_2	4	483300	483320	0.001
SHARPIN	NC_group1_GOM	Enhancer_2	4	483320	483340	0.00075
SHARPIN	NC_group1_GOM	Enhancer_2	4	483340	483360	0.00075
SHARPIN	NC_group1_GOM	Enhancer_2	4	483360	483380	0.00311111
SHARPIN	NC_group1_GOM	Enhancer_2	4	483380	483400	0.137529
SHARPIN	NC_group1_GOM	Enhancer_2	4	483400	483420	0.01815
SHARPIN	NC_group1_GOM	Enhancer_2	4	483420	483440	0.01
SHARPIN	NC_group1_GOM	Enhancer_2	4	483440	483460	0.143412
SHARPIN	NC_group1_GOM	Enhancer_2	4	483460	483480	0.019
SHARPIN	NC_group1_GOM	Enhancer_2	4	483940	483960	0.0010625
SHARPIN	NC_group1_GOM	Enhancer_2	4	483960	483980	0.00225
SHARPIN	NC_group1_GOM	Enhancer_2	4	483980	484000	0.01405
SHARPIN	NC_group1_GOM	Enhancer_2	4	484000	484020	0.00215
SHARPIN	NC_group1_GOM	Enhancer_2	4	484020	484040	0.03608
SHARPIN	NC_group1_GOM	Enhancer_2	4	484040	484060	0.00748571
SHARPIN	NC_group1_GOM	Enhancer_2	4	484060	484080	0.041
SHARPIN	NC_group1_GOM	Enhancer_2	4	484080	484100	0.00155
SHARPIN	NC_group1_GOM	Enhancer_2	4	484100	484120	0.00265517
SHARPIN	NC_group1_GOM	Promoter	4	595000	595020	0.03985
SHARPIN	NC_group1_GOM	Promoter	4	595020	595040	0.4177
SHARPIN	NC_group1_GOM	Promoter	4	595040	595060	0.95415
SHARPIN	NC_group1_GOM	Promoter	4	595060	595080	0.02625
SHARPIN	NC_group1_GOM	Promoter	4	595080	595100	0.0126
SHARPIN	NC_group1_GOM	Promoter	4	595100	595120	0.0317
SHARPIN	NC_group1_GOM	Promoter	4	595120	595140	0.1445
SHARPIN	NC_group1_GOM	Promoter	4	595140	595160	0.50885
SHARPIN	NC_group1_GOM	Promoter	4	595160	595180	0.3914
SHARPIN	NC_group1_GOM	Promoter	4	595180	595200	0.01165
SHARPIN	NC_group1_GOM	Promoter	4	595200	595220	0.03815
SHARPIN	NC_group1_GOM	Promoter	4	595220	595240	0.049
SHARPIN	NC_group1_GOM	Promoter	4	595240	595260	0.0043
SHARPIN	NC_group1_GOM	Promoter	4	595260	595280	0.0207
SHARPIN	NC_group1_GOM	Promoter	4	595280	595300	0.19115
SHARPIN	NC_group1_GOM	Promoter	4	595300	595320	0.00107143
SHARPIN	NC_group1_GOM	Promoter	4	595320	595340	0.0149
SHARPIN	NC_group1_GOM	Promoter	4	595340	595360	0.2767
SHARPIN	NC_group1_GOM	Promoter	4	595360	595380	0.0183
SHARPIN	NC_group1_GOM	Promoter	4	595380	595400	0.0031
SHARPIN	NC_group1_GOM	Promoter	4	595400	595420	0.00905
SHARPIN	NC_group1_GOM	Promoter	4	595420	595440	0.0269
SHARPIN	NC_group1_GOM	Promoter	4	595440	595460	0.04635
SHARPIN	NC_group1_GOM	Promoter	4	595460	595480	0.05555
SHARPIN	NC_group1_GOM	Promoter	4	595480	595500	0.0034
SHARPIN	NC_group1_GOM	Promoter	4	595500	595520	0.0154
SHARPIN	NC_group1_GOM	Promoter	4	595520	595540	0.73255
SHARPIN	NC_group1_GOM	Promoter	4	595540	595560	0.75385
SHARPIN	NC_group1_GOM	Promoter	4	595560	595580	0.6226
SHARPIN	NC_group1_GOM	Promoter	4	595580	595600	0.1005
SHARPIN	NC_group1_GOM	Promoter	4	595600	595620	0.06335
SHARPIN	NC_group1_GOM	Promoter	4	595620	595640	0.0795
SHARPIN	NC_group1_GOM	Promoter	4	595640	595660	0.0116667
SHARPIN	NC_group1_GOM	Promoter	4	595660	595680	0.00116667
SHARPIN	NC_group1_GOM	Promoter	4	595680	595700	0.0003
SHARPIN	NC_group1_GOM	Promoter	4	595700	595720	0.0029
SHARPIN	NC_group1_GOM	Promoter	4	595720	595740	0.00466667
SHARPIN	NC_group1_GOM	Promoter	4	595740	595760	0.000434783
SHARPIN	NC_group1_GOM	Promoter	4	595760	595780	0.00117391
SHARPIN	NC_group1_GOM	Promoter	4	595780	595800	0
SHARPIN	NC_group1_GOM	Promoter	4	595800	595820	0.00266667
SHARPIN	NC_group1_GOM	Promoter	4	595820	595840	0.76715
SHARPIN	NC_group1_GOM	Promoter	4	595840	595860	0.99895
SHARPIN	NC_group1_GOM	Promoter	4	595860	595880	0.9789
SHARPIN	NC_group1_GOM	Promoter	4	595880	595900	0.98955
SHARPIN	NC_group1_GOM	Promoter	4	595900	595920	0.4042
SHARPIN	NC_group1_GOM	Promoter	4	595920	595940	0.5579
SHARPIN	NC_group1_GOM	Promoter	4	595940	595960	0.342542
SHARPIN	NC_group1_GOM	Promoter	4	595960	595980	0.00035
SHARPIN	NC_group1_GOM	Promoter	4	595980	596000	0.000444444
SHARPIN	NC_group1_GOM	Promoter	4	596000	596020	0
SHARPIN	NC_group1_GOM	Promoter	4	596020	596040	0.00275
SHARPIN	NC_group1_GOM	Promoter	4	596040	596060	0.001
SHARPIN	NC_group1_GOM	Promoter	4	596060	596080	0.31213
SHARPIN	NC_group1_GOM	Promoter	4	596080	596100	0.71515
SHARPIN	NC_group1_GOM	Promoter	4	596100	596120	0.222
SHARPIN	NC_group1_GOM	Promoter	4	596120	596140	0.07895
SHARPIN	NC_group1_GOM	Promoter	4	596140	596160	0.02715
SHARPIN	NC_group1_GOM	Promoter	4	596160	596180	0.0278
SHARPIN	NC_group1_GOM	Promoter	4	596180	596200	0.07025
SHARPIN	NC_group1_GOM	Promoter	4	596200	596220	0.0523
SHARPIN	NC_group1_GOM	Promoter	4	596220	596240	0.0012
SHARPIN	NC_group1_GOM	Promoter	4	596240	596260	0.06885
SHARPIN	NC_group1_GOM	Promoter	4	596260	596280	0.9612
SHARPIN	NC_group1_GOM	Promoter	4	596280	596300	0.9458
SHARPIN	NC_group1_GOM	Promoter	4	596300	596320	0.14995
SHARPIN	NC_group1_GOM	Promoter	4	596320	596340	0.23055
SHARPIN	NC_group1_GOM	Promoter	4	596340	596360	0.1263
SHARPIN	NC_group1_GOM	Promoter	4	596360	596380	0.0044
SHARPIN	NC_group1_GOM	Promoter	4	596380	596400	0.0793
SHARPIN	NC_group1_GOM	Promoter	4	596400	596420	0.2304
SHARPIN	NC_group1_GOM	Promoter	4	596420	596440	0.0032
SHARPIN	NC_group1_GOM	Promoter	4	596440	596460	0.61075
SHARPIN	NC_group1_GOM	Promoter	4	596460	596480	0.421
SHARPIN	NC_group1_GOM	Promoter	4	596480	596500	0.0645
SHARPIN	NC_group1_GOM	Promoter	4	596500	596520	0.02985
SHARPIN	NC_group1_GOM	Promoter	4	596520	596540	0.0058
SHARPIN	NC_group1_GOM	Promoter	4	596540	596560	0.4159
SHARPIN	NC_group1_GOM	Promoter	4	596560	596580	0.34295
SHARPIN	NC_group1_GOM	Promoter	4	596580	596600	0.6416
SHARPIN	NC_group1_GOM	Promoter	4	596600	596620	0.0376
SHARPIN	NC_group1_GOM	Promoter	4	596620	596640	0.0515
SHARPIN	NC_group1_GOM	Promoter	4	596640	596660	0.58405
SHARPIN	NC_group1_GOM	Promoter	4	596660	596680	0.4879
SHARPIN	NC_group1_GOM	Promoter	4	596680	596700	0.3965
SHARPIN	NC_group1_GOM	Promoter	4	596700	596720	0.573571
SHARPIN	NC_group1_GOM	Promoter	4	596720	596740	0.0013
SHARPIN	NC_group1_GOM	Promoter	4	596740	596760	0.004
SHARPIN	NC_group1_GOM	Promoter	4	596760	596780	0.0006
SHARPIN	NC_group1_GOM	Promoter	4	596780	596800	0.00075
SHARPIN	NC_group1_GOM	Promoter	4	596820	596840	0.0014
SHARPIN	NC_group1_GOM	Promoter	4	596840	596860	0.0009
SHARPIN	NC_group1_GOM	Promoter	4	596860	596880	0.000666667
SHARPIN	NC_group1_GOM	Promoter	4	596880	596900	0.5773
SHARPIN	NC_group1_GOM	Promoter	4	596900	596920	0.0981
SHARPIN	NC_group1_GOM	Promoter	4	596920	596940	0.33645
SHARPIN	NC_group1_GOM	Promoter	4	596940	596960	0.00215
SHARPIN	NC_group1_GOM	Promoter	4	596960	596980	0.0023
SHARPIN	NC_group1_GOM	Promoter	4	596980	597000	0.00465385
SHARPIN	NC_group1_GOM	Promoter	4	597000	597020	0.00695
SHARPIN	NC_group1_GOM	Promoter	4	597020	597040	0.000516129
SHARPIN	NC_group1_GOM	Promoter	4	597040	597060	0.000590909
SHARPIN	NC_group1_GOM	Promoter	4	597060	597080	0.00133333
SHARPIN	NC_group1_GOM	Promoter	4	597080	597100	0.0591
SHARPIN	NC_group1_GOM	Promoter	4	597100	597120	0.060875
SHARPIN	NC_group1_GOM	Promoter	4	597120	597140	0.00225
SHARPIN	NC_group1_GOM	Promoter	4	597140	597160	0.000782609
SHARPIN	NC_group1_GOM	Promoter	4	597160	597180	0.0839444
SHARPIN	NC_group1_GOM	Promoter	4	597180	597200	0.4635
SHARPIN	NC_group1_GOM	Promoter	4	597200	597220	0.0629
SHARPIN	NC_group1_GOM	Promoter	4	597220	597240	0.0049
SHARPIN	NC_group1_GOM	Promoter	4	597240	597260	0.0053
SHARPIN	NC_group1_GOM	Promoter	4	597260	597280	0.00603125
SHARPIN	NC_group1_GOM	Promoter	4	597280	597300	0.12205
SHARPIN	NC_group1_GOM	Promoter	4	597300	597320	0.02225
SHARPIN	NC_group1_GOM	Promoter	4	597320	597340	0.175444
SHARPIN	NC_group1_GOM	Promoter	4	597340	597360	0.30215
SHARPIN	NC_group1_GOM	Promoter	4	597360	597380	0.00825
SHARPIN	NC_group1_GOM	Promoter	4	597380	597400	0.034
SHARPIN	NC_group1_GOM	Promoter	4	597400	597420	0.3281
SHARPIN	NC_group1_GOM	Promoter	4	597420	597440	0.97295
SHARPIN	NC_group1_GOM	Promoter	4	597440	597460	0.9844
SHARPIN	NC_group1_GOM	Promoter	4	597460	597480	0.48945
SHARPIN	NC_group1_GOM	Promoter	4	597480	597500	0.06435
SHARPIN	NC_group1_GOM	Promoter	4	597500	597520	0.0931429
SHARPIN	NC_group1_GOM	Promoter	4	597520	597540	0.0236176
SHARPIN	NC_group1_GOM	Promoter	4	597540	597560	0.609593
SHARPIN	NC_group1_GOM	Promoter	4	597560	597580	0.634417
SHARPIN	NC_group1_GOM	Promoter	4	597580	597600	0.872
SHARPIN	NC_group1_GOM	Promoter	4	597600	597620	0.97675
SHARPIN	NC_group1_GOM	Promoter	4	597620	597640	0.21125
SHARPIN	NC_group1_GOM	Promoter	4	597640	597660	0.19865
SHARPIN	NC_group1_GOM	Promoter	4	597660	597680	0.0192
SHARPIN	NC_group1_GOM	Promoter	4	597680	597700	0.0588
SHARPIN	NC_group1_GOM	Promoter	4	597700	597720	0.0765263
SHARPIN	NC_group1_GOM	Promoter	4	597720	597740	0.449476
SHARPIN	NC_group1_GOM	Promoter	4	597740	597760	0.41155
SHARPIN	NC_group1_GOM	Promoter	4	597760	597780	0.04945
SHARPIN	NC_group1_GOM	Promoter	4	597780	597800	0.049
SHARPIN	NC_group1_GOM	Promoter	4	597800	597820	0.887789
SHARPIN	NC_group1_GOM	Promoter	4	597820	597840	0.630762
SHARPIN	NC_group1_GOM	Promoter	4	597840	597860	0.79385
SHARPIN	NC_group1_GOM	Promoter	4	597860	597880	0.775
SHARPIN	NC_group1_GOM	Promoter	4	597880	597900	0.288
SHARPIN	NC_group1_GOM	Promoter	4	597900	597920	0.98365
SHARPIN	NC_group1_GOM	Promoter	4	597920	597940	0.24535
SHARPIN	NC_group1_GOM	Promoter	4	597940	597960	0.00085
SHARPIN	NC_group1_GOM	Promoter	4	597960	597980	0.00166667
SHARPIN	NC_group1_GOM	Promoter	4	597980	598000	0.0054359
SHARPIN	NC_group1_GOM	Promoter	4	598000	598020	0.172955
SHARPIN	NC_group1_GOM	Promoter	4	598020	598040	0.987783
SHARPIN	NC_group1_GOM	Promoter	4	598040	598060	0.707571
SHARPIN	NC_group1_GOM	Promoter	4	598060	598080	0.0049
SHARPIN	NC_group1_GOM	Promoter	4	598080	598100	0.44785
SHARPIN	NC_group1_GOM	Promoter	4	598100	598120	0.995
SHARPIN	NC_group1_GOM	Promoter	4	598120	598140	0.99305
SHARPIN	NC_group1_GOM	Promoter	4	598140	598160	0.9148
SHARPIN	NC_group1_GOM	Promoter	4	598160	598180	0.205
SHARPIN	NC_group1_GOM	Promoter	4	598180	598200	0.0525556
SHARPIN	NC_group1_GOM	Promoter	4	598200	598220	0.00954545
SHARPIN	NC_group1_GOM	Promoter	4	598220	598240	0.00166667
SHARPIN	NC_group1_GOM	Promoter	4	598240	598260	0.00104167
SHARPIN	NC_group1_GOM	Promoter	4	598260	598280	0.00105
SHARPIN	NC_group1_GOM	Promoter	4	598280	598300	0.0597368
SHARPIN	NC_group1_GOM	Promoter	4	598300	598320	0.9908
SHARPIN	NC_group1_GOM	Promoter	4	598320	598340	0.9961
SHARPIN	NC_group1_GOM	Promoter	4	598340	598360	0.99915
SHARPIN	NC_group1_GOM	Promoter	4	598360	598380	0.9237
SHARPIN	NC_group1_GOM	Promoter	4	598380	598400	0.7913
SHARPIN	NC_group1_GOM	Promoter	4	598400	598420	0.82585
SHARPIN	NC_group1_GOM	Promoter	4	598420	598440	0.167714
SHARPIN	NC_group1_GOM	Promoter	4	598440	598460	0.0099
SHARPIN	NC_group1_GOM	Promoter	4	598460	598480	0.0134286
SHARPIN	NC_group1_GOM	Promoter	4	598480	598500	0.1737
SHARPIN	NC_group1_GOM	Promoter	4	598500	598520	0.989
SHARPIN	NC_group1_GOM	Promoter	4	598520	598540	0.974
SHARPIN	NC_group1_GOM	Promoter	4	598540	598560	0.96805
SHARPIN	NC_group1_GOM	Promoter	4	598560	598580	0.9956
SHARPIN	NC_group1_GOM	Promoter	4	598580	598600	0.99145
SHARPIN	NC_group1_GOM	Promoter	4	598600	598620	1
SHARPIN	NC_group1_GOM	Promoter	4	598620	598640	0.477524
SHARPIN	NC_group1_GOM	Promoter	4	598640	598660	0.315187
SHARPIN	NC_group1_GOM	Promoter	4	598660	598680	0.0939091
SHARPIN	NC_group1_GOM	Promoter	4	598680	598700	0.000818182
SHARPIN	NC_group1_GOM	Promoter	4	598700	598720	0.0245
SHARPIN	NC_group1_GOM	Promoter	4	598720	598740	0.148818
SHARPIN	NC_group1_GOM	Promoter	4	598740	598760	0.98785
SHARPIN	NC_group1_GOM	Promoter	4	598760	598780	0.99445
SHARPIN	NC_group1_GOM	Promoter	4	598780	598800	0.9911
SHARPIN	NC_group1_GOM	Promoter	4	598800	598820	0.9884
SHARPIN	NC_group1_GOM	Promoter	4	598820	598840	0.93875
SHARPIN	NC_group1_GOM	Promoter	4	598840	598860	1
SHARPIN	NC_group1_GOM	Promoter	4	598860	598880	0.86895
SHARPIN	NC_group1_GOM	Promoter	4	598880	598900	0.8249
SHARPIN	NC_group1_GOM	Promoter	4	598900	598920	0.609
SHARPIN	NC_group1_GOM	Promoter	4	598920	598940	0.00311538
SHARPIN	NC_group1_GOM	Promoter	4	598940	598960	0.0131875
SHARPIN	NC_group1_GOM	Promoter	4	598960	598980	0.0028
SHARPIN	NC_group1_GOM	Promoter	4	598980	599000	0.6074
SHARPIN	NC_group1_GOM	Promoter	4	599000	599020	0.8658
SHARPIN	NC_group1_GOM	Promoter	4	599020	599040	0.9898
SHARPIN	NC_group1_GOM	Promoter	4	599040	599060	0.99925
SHARPIN	NC_group1_GOM	Promoter	4	599060	599080	0.9968
SHARPIN	NC_group1_GOM	Promoter	4	599080	599100	0.9685
SHARPIN	NC_group1_GOM	Promoter	4	599100	599120	0.8128
SHARPIN	NC_group1_GOM	Promoter	4	599120	599140	0.00225
SHARPIN	NC_group1_GOM	Promoter	4	599140	599160	0.0009
SHARPIN	NC_group1_GOM	Promoter	4	599160	599180	0.00109524
SHARPIN	NC_group1_GOM	Promoter	4	599180	599200	0.00415
SHARPIN	NC_group1_GOM	Promoter	4	599200	599220	0.72485
SHARPIN	NC_group1_GOM	Promoter	4	599220	599240	0.8188
SHARPIN	NC_group1_GOM	Promoter	4	599240	599260	0.99155
SHARPIN	NC_group1_GOM	Promoter	4	599260	599280	0.9985
SHARPIN	NC_group1_GOM	Promoter	4	599280	599300	0.9966
SHARPIN	NC_group1_GOM	Promoter	4	599300	599320	0.148842
SHARPIN	NC_group1_GOM	Promoter	4	599320	599340	0.0644762
SHARPIN	NC_group1_GOM	Promoter	4	599340	599360	0.141762
SHARPIN	NC_group1_GOM	Promoter	4	599360	599380	0.00432
SHARPIN	NC_group1_GOM	Promoter	4	599380	599400	0.04295
SHARPIN	NC_group1_GOM	Promoter	4	599400	599420	0.0013
SHARPIN	NC_group1_GOM	Promoter	4	599420	599440	0.00452174
SHARPIN	NC_group1_GOM	Promoter	4	599440	599460	0.004875
SHARPIN	NC_group1_GOM	Promoter	4	599460	599480	0.00328571
SHARPIN	NC_group1_GOM	Promoter	4	599480	599500	0.00221739
SHARPIN	NC_group1_GOM	Promoter	4	599500	599520	0.00761905
SHARPIN	NC_group1_GOM	Promoter	4	599520	599540	0.00525
SHARPIN	NC_group1_GOM	Promoter	4	599540	599560	0.0058
SHARPIN	NC_group1_GOM	Promoter	4	599560	599580	0.02975
SHARPIN	NC_group1_GOM	Promoter	4	599580	599600	0.0004
SHARPIN	NC_group1_GOM	Promoter	4	599600	599620	0.00255
SHARPIN	NC_group1_GOM	Promoter	4	599620	599640	0.0008
SHARPIN	NC_group1_GOM	Promoter	4	599640	599660	0.0133
SHARPIN	NC_group1_GOM	Promoter	4	599660	599680	0.00204762
SHARPIN	NC_group1_GOM	Promoter	4	599680	599700	0.0018
SHARPIN	NC_group1_GOM	Promoter	4	599700	599720	0.000428571
SHARPIN	NC_group1_GOM	Promoter	4	599720	599740	0.00790476
SHARPIN	NC_group1_GOM	Promoter	4	599740	599760	0.00545
SHARPIN	NC_group1_GOM	Promoter	4	599760	599780	0.0254286
SHARPIN	NC_group1_GOM	Promoter	4	599780	599800	0.0122632
SHARPIN	NC_group1_GOM	Promoter	4	599800	599820	0.0022
SHARPIN	NC_group1_GOM	Promoter	4	599820	599840	0.00982353
SHARPIN	NC_group1_GOM	Promoter	4	599840	599860	0.001925
SHARPIN	NC_group1_GOM	Promoter	4	599860	599880	0.000928571
SHARPIN	NC_group1_GOM	Promoter	4	599880	599900	0.0011
SHARPIN	NC_group1_GOM	Promoter	4	599900	599920	0.000733333
SHARPIN	NC_group1_GOM	Promoter	4	599920	599940	0.0014
SHARPIN	NC_group1_GOM	Promoter	4	599940	599960	0.00228571
SHARPIN	NC_group1_GOM	Promoter	4	599960	599980	0.147727
SHARPIN	NC_group1_GOM	Promoter	4	599980	600000	0.9346
SHARPIN	NC_group1_GOM	Promoter	4	600000	600020	0.526
SHARPIN	NC_group1_GOM	Promoter	4	600020	600040	0.131083
SHARPIN	NC_group1_GOM	Promoter	4	600040	600060	0.1229
SHARPIN	NC_group1_GOM	Promoter	4	600060	600080	0.000777778
SHARPIN	NC_group1_GOM	Promoter	4	600080	600100	0.511368
SHARPIN	NC_group1_GOM	Promoter	4	600100	600120	0.227947
SHARPIN	NC_group1_GOM	Promoter	4	600120	600140	0.00165
SHARPIN	NC_group1_GOM	Promoter	4	600140	600160	0.0035625
SHARPIN	NC_group1_GOM	Promoter	4	600160	600180	0.0009
SHARPIN	NC_group1_GOM	Promoter	4	600180	600200	0.0168571
SHARPIN	NC_group1_GOM	Promoter	4	600200	600220	0.55705
SHARPIN	NC_group1_GOM	Promoter	4	600220	600240	0.99825
SHARPIN	NC_group1_GOM	Promoter	4	600240	600260	0.99505
SHARPIN	NC_group1_GOM	Promoter	4	600260	600280	0.9999
SHARPIN	NC_group1_GOM	Promoter	4	600280	600300	0.9999
SHARPIN	NC_group1_GOM	Promoter	4	600300	600320	0.99885
SHARPIN	NC_group1_GOM	Promoter	4	600320	600340	0.9992
SHARPIN	NC_group1_GOM	Promoter	4	600340	600360	0.998364
SHARPIN	NC_group1_GOM	Promoter	4	600360	600380	0.996889
SHARPIN	NC_group1_GOM	Promoter	4	600380	600400	0.67195
SHARPIN	NC_group1_GOM	Promoter	4	600400	600420	0.0808649
SHARPIN	NC_group1_GOM	Promoter	4	600420	600440	0.90015
SHARPIN	NC_group1_GOM	Promoter	4	600440	600460	0.98285
SHARPIN	NC_group1_GOM	Promoter	4	600460	600480	0.9798
SHARPIN	NC_group1_GOM	Promoter	4	600480	600500	0.3196
SHARPIN	NC_group1_GOM	Promoter	4	600500	600520	0.0012
SHARPIN	NC_group1_GOM	Promoter	4	600520	600540	0.039
SHARPIN	NC_group1_GOM	Promoter	4	600540	600560	0.01355
SHARPIN	NC_group1_GOM	Promoter	4	600560	600580	0.0202
SHARPIN	NC_group1_GOM	Promoter	4	600580	600600	0.1816
SHARPIN	NC_group1_GOM	Promoter	4	600600	600620	0.0337778
SHARPIN	NC_group1_GOM	Promoter	4	600620	600640	0.0085
SHARPIN	NC_group1_GOM	Promoter	4	600640	600660	0.0975455
SHARPIN	NC_group1_GOM	Promoter	4	600660	600680	0.0013
SHARPIN	NC_group1_GOM	Promoter	4	600680	600700	0.000272727
SHARPIN	NC_group1_GOM	Promoter	4	600700	600720	0.0131429
SHARPIN	NC_group1_GOM	Promoter	4	600720	600740	0.00105
SHARPIN	NC_group1_GOM	Promoter	4	600740	600760	0.00025
SHARPIN	NC_group1_GOM	Promoter	4	600760	600780	0.00015
[truncated: 12,154 more rows]

## Sheet: Figure S32f
Figure S32f
[truncated: 7,358 more rows]

[truncated: 2 more sheets: Figure S32g, Figure S32h]
