# Supplementary material for: Dynamic chromatin architecture of the porcine adipose tissues with weight gain and loss
Source: Nat Commun. 2023 Jun 12;14:3457. doi: 10.1038/s41467-023-39191-0 (PMC10258790; doi:10.1038/s41467-023-39191-0)
Supplement: Supplementary file 19 — Source data [file 41467_2023_39191_MOESM19_ESM.zip › Source.data/Supplementary Figure 33.xlsx]

## Sheet: Figure S33a
Figure S33a
Human			Mouse			Rabbit			Pig			Sheep			Dog			Cat
IS	A-B index		IS	A-B index		IS	A-B index		IS	A-B index		IS	A-B index		IS	A-B index		IS	A-B index
-9.40884	-0.30608		0.405648	-3.43356		0.124102	4.21245		0.0353545	3.53068		0.466602	6.36349		0.427115	-0.7224		0.0343617	0.264709
-6.18384	-0.310765		-0.311627	-1.84475		-0.0679461	3.94488		-0.443068	5.21153		0.523237	7.00481		0.421788	-2.39893		0.0202841	-2.06388
-0.500148	6.25948		0.0848862	-0.480171		0.167772	4.7659		-0.443068	5.21153		0.625415	5.35288		0.152691	-1.43719		-0.380442	3.31608
-0.318039	6.51252		-0.240644	2.37184		0.10496	2.97842		-0.494891	5.09561		0.39981	7.04522		-0.0546643	-0.121237		-0.272965	4.18564
-0.184816	6.45997		-0.234062	3.29337		-0.0877149	5.12979		0.894893	3.31445		0.41652	6.41163		-0.326057	1.28068		0.178263	4.52634
-0.0297628	6.16552		-0.0534111	4.00996		0.520876	1.30577		0.239114	2.74416		0.334288	6.13267		-0.199043	2.88829		0.429419	5.09752
0.146728	5.6656		-0.10821	2.04842		0.0934279	3.38339		-0.0932479	2.74252		0.239595	6.10379		-0.128139	3.2717		0.289245	4.03942
0.29167	6.37073		0.215316	-5.89715		0.44675	5.12145		-0.333623	3.28916		0.239595	6.10379		-0.0588563	3.41683		0.0178021	6.07196
0.422199	5.27233		-0.0106427	-5.05989		0.621499	2.30298		-0.20127	3.23154		0.0711701	5.66925		-0.0588563	3.41683		-0.575543	2.00828
0.497816	6.38949		-0.42602	1.4543		0.651692	3.07458		0.949312	3.88348		-0.140314	5.09109		0.153547	2.2318		-0.649271	1.17394
0.844772	5.95672		-0.303567	-1.43739		0.757674	3.64676		-0.423358	3.56722		-0.00694255	4.0249		0.233156	3.13135		-0.284592	-0.575154
0.840199	6.06458		-0.131483	-1.24019		0.413291	2.50935		-0.737087	3.55216		-0.0271868	4.18237		-0.0306755	3.00336		0.13334	4.32965
0.840199	6.06458		0.31292	2.56435		-0.0478951	2.89965		-0.703173	3.11381		0.040996	3.10026		-0.100304	4.0846		0.402358	4.06466
0.765346	6.32787		0.111858	-2.8173		-0.134464	4.0687		-0.372389	3.19041		0.12509	3.41868		-0.200567	0.850693		0.626659	5.12466
0.693562	5.88715		-0.698531	1.30575		-0.177556	3.00369		-0.129235	3.13172		0.184488	4.82166		0.486688	-1.96456		0.609957	4.56888
0.549948	6.24539		-0.213899	1.0878		-0.393406	2.93674		0.122247	3.4283		0.0903657	5.31121		0.0323008	-0.128781		-0.0537392	3.67693
0.488349	5.2644		-0.0548637	3.46481		-0.38222	3.46929		0.380103	2.40139		-0.0137607	5.97883		-0.520664	0.55701		0.940175	4.99544
0.402273	6.26525		0.00136433	4.30594		-0.38222	3.46929		0.00355517	4.20515		-0.512781	3.61681		-0.393187	1.52125		0.91206	3.7965
0.405889	6.78162		0.427323	3.49561		-0.369851	6.35381		-0.199588	3.32908		-0.37808	2.4786		0.476655	2.3553		0.716405	4.85105
0.405889	6.78162		0.673663	2.31239		-0.816573	1.32267		-0.743051	-0.0621408		-0.373785	1.59265		0.576457	-0.207067		0.0568348	4.91406
0.452226	6.20629		0.582405	3.2701		0.926115	2.19811		0.0497041	-0.689485		-0.34279	2.11951		0.311559	0.405981		-0.676098	3.80378
0.431858	6.39412		0.409664	2.57961		-0.157484	1.47533		0.634122	0.0529196		-0.427905	0.164461		-0.632937	0.968048		-0.589797	3.93297
0.431858	6.39412		0.166383	3.89355		0.193861	2.11443		0.062557	3.629		-0.588521	-0.272467		-0.358717	0.147298		-0.22171	-2.74927
0.429466	6.47594		-0.551469	2.43156		0.286358	3.2188		0.252353	0.658325		-0.555773	0.472083		-0.254845	0.714258		-0.231574	0.436358
0.466129	6.69784		-0.222713	-2.99417		-0.281405	5.26437		0.312273	-0.948033		-0.597573	0.00278748		-0.0517645	-0.572853		0.181414	1.49703
0.469465	6.71432		0.424261	0.100026		-0.33934	3.58109		0.099584	2.44886		-0.862699	2.97148		0.238056	0.43664		-0.415239	4.46087
0.469465	6.71432		-0.024515	-2.78661		0.182989	0.389027		-0.364526	1.79311		-0.909697	4.77359		0.238056	0.43664		-0.342851	4.29815
0.448711	6.31263		0.234455	0.72201		-0.445577	1.97047		-0.439931	0.781407		-0.033215	4.19004		-0.207705	-0.452272		0.174449	2.85875
0.418259	5.92508		-0.23281	0.837662		0.172644	2.38966		0.208045	1.75307		0.0373512	4.19224		-0.586955	-0.283131		-0.336559	2.14803
0.282992	6.02867		-0.336996	1.75178		0.280429	2.73728		0.184965	1.83735		-0.120826	5.44006		-0.346882	-3.61518		-0.604216	4.8879
0.21967	6.28152		0.741631	4.11844		0.0305636	2.40263		-0.115365	3.49977		0.22152	7.2735		0.150788	-3.28621		-0.752727	5.49753
0.210903	5.9818		-0.425031	2.37753		0.345934	4.52446		0.193102	4.80318		0.232625	5.82624		-0.447928	-4.55083		-0.994756	0.860738
0.148846	6.85375		-0.801846	1.81389		0.51695	4.37234		-0.170361	3.29442		0.2571	5.47798		-0.0268351	-4.05235		-0.276946	-1.32424
0.148846	6.85375		0.335433	-0.729555		0.136695	4.89516		-0.313037	4.47812		0.50996	5.26347		0.304014	-0.422177		-0.398664	0.122833
0.15301	6.77993		-0.12592	-0.681774		0.136695	4.89516		-0.323348	5.43382		0.58043	6.43483		0.194027	-0.136464		-0.214237	4.07399
0.170174	5.56608		-0.635252	-2.83567		-0.816735	3.34156		-0.323348	5.43382		0.489606	6.2211		0.0159098	-0.417504		-0.0574126	4.13303
0.154523	6.36124		0.277317	-3.93247		-0.816735	3.34156		-0.286345	5.71463		0.162475	5.08891		-0.3696	-2.96985		0.0794037	-0.798689
0.238556	5.6071		-0.254351	2.47753		0.39674	2.53627		-0.410181	5.6489		0.161094	5.39156		-0.126643	-4.8146		-0.427385	-1.3411
0.28958	5.3507		0.0135546	0.694992		0.636611	2.97638		-0.139621	2.63217		0.279848	5.99882		-0.855635	-3.79806		0.659178	4.51098
0.433977	6.44638		0.265358	3.14457		-0.600367	3.79701		-0.186395	4.65501		-0.159706	3.89004		-0.848011	-2.99738		0.519499	4.79192
-0.0466082	6.41411		0.265358	3.14457		-0.0426693	1.36246		-0.140335	4.17566		-0.116434	3.58936		-0.565489	-0.394756		0.519499	4.79192
-0.38221	6.37703		0.218085	2.29419		0.866805	3.49943		0.802012	5.28876		-0.0978634	3.79939		0.13037	-3.84901		0.0415972	4.33693
0.0784945	5.87084		0.339073	4.81833		-0.0455159	2.85537		-0.091225	5.16719		0.571059	3.93585		0.0600055	-4.09942		0.104454	4.61231
0.0784945	5.87084		0.164828	4.4737		-0.0941951	3.63683		-0.091225	5.16719		-0.83691	3.72954		-0.154282	-4.13926		0.610912	4.59829
-0.131002	5.41527		0.164828	4.4737		0.208568	3.89166		-0.0438157	4.07785		0.508513	3.3925		0.248875	-3.63366		-0.0207125	1.20277
0.252823	6.5317		0.0226465	3.83339		0.60814	3.05656		0.402248	4.19863		0.508501	3.52826		0.238054	-3.66141		-0.156669	1.23822
0.429066	6.16336		-0.307575	-0.116329		0.436407	4.13711		-0.0212377	4.52085		-0.618812	2.80727		-0.959084	-2.62931		-0.447797	2.02821
-0.0126145	5.83783		-0.506198	-1.30877		-2.00631	2.8594		-0.327564	5.14169		-0.500417	3.80877		-0.929484	-3.37526		-0.483832	2.10346
-0.128082	5.42783		0.225532	-0.212395		-1.85731	-0.794953		0.311697	5.4592		0.52612	3.59518		-0.873647	-2.13502		-0.0251619	2.60497
-0.101503	5.1331		-0.029242	-1.15686		-1.27196	-2.10166		0.499623	6.09099		-0.171164	2.29395		-0.217275	-2.37131		0.158854	4.54669
-0.0859519	5.40715		-0.44954	-4.75527		-0.803816	-2.09121		0.400291	5.82905		0.354479	3.29957		-0.126832	-2.83009		0.676874	2.60405
-0.0859519	5.40715		-0.383112	-5.11234		-0.557936	-2.32396		0.273837	3.7139		-0.292968	2.4701		-0.22708	-3.18134		-0.245272	3.23271
-0.0704678	5.75203		-0.363627	-4.80375		-0.248981	-2.76851		0.0547029	3.89987		-0.181612	0.322992		-0.380239	-2.89228		-0.666988	3.81686
-0.159664	5.1723		-0.482039	-4.17235		0.339584	-2.15152		-0.473196	3.63845		-0.503678	0.831347		-0.467938	-1.54899		-1.02109	1.69969
-0.37731	5.24258		-0.505246	-2.56821		0.360325	-2.48602		0.38851	4.42334		-0.6273	1.05114		-0.984297	2.10194		0.256077	3.78582
-0.732247	4.68421		-0.772055	-3.01187		0.166849	0.841947		0.0584907	-0.0192869		-0.347993	1.34841		-0.260132	2.85699		0.744621	4.12981
0.272264	4.4271		-0.70837	-1.58035		0.155065	-3.24906		-0.610438	1.93602		-0.347993	1.34841		0.139349	2.14096		0.766434	4.00105
0.48668	4.57612		-0.717122	0.966659		-0.146317	-2.94622		0.426686	1.93057		-0.596967	-0.233914		0.490934	2.62025		0.882119	4.60158
-0.321663	4.18073		-0.671138	2.07629		0.114798	-2.83184		-0.103099	3.33352		-0.700468	1.44796		0.147518	3.77329		0.411404	4.69663
0.112091	5.35202		-0.375495	2.16032		0.0556304	-3.12195		-0.336211	1.66078		-0.700468	1.44796		-0.186144	2.4307		0.298453	3.37519
-0.0263211	4.9665		0.170793	3.79686		0.241948	-1.86592		-0.0105606	1.94262		-0.523128	3.69009		-0.927579	0.385497		0.268956	3.10662
-0.0842636	5.17234		0.472402	4.9034		0.229941	-2.59069		-0.445846	-2.73628		-0.428365	4.74362		0.0155281	-1.33079		0.188391	1.86995
-0.487999	4.99345		-0.334451	1.63901		0.192147	-0.031876		-0.237679	-1.13189		0.29424	5.35958		0.668211	-1.52671		-0.615584	2.55057
-0.559004	4.90102		-0.351493	1.31686		-0.716299	2.20844		-0.221667	1.89925		0.0697924	4.42255		-0.874885	-4.02937		-0.679377	4.40158
-0.603903	5.44876		-0.848753	-1.0647		-0.25734	0.253273		-0.17974	1.46948		-0.203471	4.9563		-0.310539	-5.64571		-0.543117	4.11653
-0.73732	5.01305		-0.854042	-2.21502		-0.419957	2.4155		-0.0480075	-0.456093		-0.0922586	3.9121		-0.103194	-5.15381		-0.327409	-0.393527
-0.96541	3.92661		-0.80879	-2.23		-0.439076	-1.01883		-0.0899415	0.54908		0.324264	2.98904		-0.618604	-4.83692		-0.402073	1.20792
-0.0439638	1.34628		0.0172148	-1.82395		-0.461706	-0.893778		-0.0283536	0.389636		0.462112	2.15163		-0.0466652	0.59913		-0.112013	2.5627
-0.373032	4.54512		0.299325	-3.34096		-0.474065	-2.36101		-0.118621	2.47891		0.202072	3.08905		-0.123156	-0.41626		0.193161	3.24834
0.273023	4.01438		-0.137666	-0.273848		-0.505604	-2.87798		-0.182535	3.11196		-0.140358	3.47199		-0.0639403	-1.42052		0.115066	4.45074
0.273023	4.01438		0.196698	2.79501		0.0510606	-3.8557		-0.2342	3.26827		-0.526819	4.45646		-0.241335	1.38697		-0.0493957	3.4579
0.293189	4.57359		-0.647659	-0.728052		0.261527	-2.23878		0.302378	0.944618		-0.514558	5.55342		-0.423446	-1.2943		0.695263	3.15751
0.287702	4.34922		0.213147	2.66866		0.364546	-1.7776		-0.311983	3.55942		-0.427023	4.2545		-0.692668	-0.521477		0.883669	3.76146
0.264491	4.94087		0.239423	2.33173		-0.555579	-0.683521		-0.508062	3.73327		-0.78179	4.06884		-0.860519	-0.560805		-0.413992	2.0258
0.357005	4.52238		-0.178743	2.41153		-0.25575	0.565061		-0.959942	3.93599		-0.0618007	-1.94384		-0.920866	1.88369		0.35263	2.72053
0.197648	4.10487		-0.460394	-0.687058		0.181509	2.95039		0.554317	2.63734		-0.0707687	-1.82723		0.353139	1.89531		0.363239	1.57604
-0.0168848	4.17504		-0.102745	-1.62985		-0.187887	2.78697		-0.65427	2.43397		-0.131374	-2.69721		0.536151	2.28518		0.390376	-0.0608442
-0.138243	4.11471		-0.269915	2.18133		0.367134	3.83913		0.736337	2.94786		-0.872922	-0.0543577		0.0757168	2.97201		0.248562	-1.93097
-0.0691301	4.65495		-0.339321	-5.67672		0.228122	2.43131		-0.255643	3.04132		-0.863402	1.05624		0.258623	2.62202		-0.0763998	-0.681358
-0.0427169	4.98454		-0.37584	-6.01941		0.251874	4.95661		-0.343331	3.18988		-0.610617	2.44277		0.301897	1.48795		-0.387974	0.816757
0.0135842	5.5758		-0.300201	-5.96098		-0.559059	4.14076		0.439774	2.94349		-0.5592	3.27499		0.358108	2.6147		-0.274209	2.34266
-0.011257	5.65191		-0.065116	4.27753		0.204414	5.27772		0.290676	4.06999		-0.435174	1.86038		-1.37103	1.69732		0.0304322	0.618069
-0.129997	5.39994		0.233545	3.21768		0.52303	5.00239		0.226195	3.33485		-0.233968	5.2328		-1.50161	1.21235		0.224919	-0.206244
-0.359474	3.82024		0.295157	2.10906		-0.700121	5.07793		0.168374	3.22917		-0.19652	4.83205		-0.594191	-2.49449		-0.181733	2.9254
0.174854	4.53539		-0.850533	-1.38324		-0.871382	5.39276		0.168374	3.22917		-0.0890768	5.11251		-0.225891	-3.58616		-0.178288	2.21524
-0.480149	4.97722		-0.857064	-3.1465		0.64863	2.11425		0.165686	4.14168		0.236391	4.05323		-1.12859	0.738504		-0.420454	3.69095
-0.491283	5.15508		-0.21758	-5.13148		-0.155977	4.9557		0.165686	4.14168		0.240091	4.35702		-1.24295	2.25972		-0.619086	3.35737
-0.416107	4.58124		-0.17775	-5.30171		-0.396138	4.62577		0.130976	4.07391		0.240091	4.35702		-1.29382	2.64569		-0.302948	-2.18404
-0.889402	5.35204		-0.664634	3.38414		-0.219429	4.43062		-0.216668	5.32081		0.436772	5.11138		0.689135	1.96713		0.192584	-2.31473
-0.889402	5.35204		-0.380809	2.92656		-0.0600535	6.39071		-0.221429	4.83608		0.317557	4.13455		-0.292332	-0.758904		0.2923	2.18541
0.167428	4.53077		-0.39098	3.58487		-0.00584888	3.91573		-0.229415	5.28447		-0.18057	4.84876		0.140588	-2.8324		-0.34719	-0.960458
0.480212	3.55441		-0.333129	4.14097		0.0594208	3.35908		-0.372676	4.71953		-0.274513	5.05686		0.201374	-0.935942		-0.612495	1.757
0.373492	4.54296		-0.0610069	3.57346		-0.00280116	4.41455		-0.398534	4.14939		-0.0673554	5.90235		-0.82818	-2.37548		-0.528244	4.15635
0.0251117	3.88769		-0.29782	5.48533		-0.235905	4.96449		-0.0253769	3.82564		0.0761473	6.21474		-0.911083	-0.940279		-0.726549	2.47477
0.366312	4.28841		-0.3543	5.1586		-0.157947	4.75774		0.714632	4.23775		0.0627581	6.18954		-0.607656	0.0516501		-1.01765	3.91588
0.341871	4.77649		-0.392452	3.81555		-0.0496349	4.57675		0.52169	2.72648		0.0883573	6.37015		-0.589284	0.186514		-0.533911	4.03409
0.281029	4.92085		-0.375759	2.50368		0.363682	4.77865		-0.443982	2.03533		-0.00362715	6.49124		-0.141012	-3.9646		-0.886964	3.68097
0.327532	4.40072		-0.321212	1.75316		-0.398829	2.31562		0.462533	-1.19646		0.0733352	7.32446		-0.126797	-4.17406		-0.848713	3.81861
0.466837	4.56104		-0.321212	1.75316		-0.278128	2.77899		-0.457243	-0.161834		0.210797	6.48747		-0.183146	-4.32465		-0.695307	2.47836
0.78232	4.26011		-0.193118	1.77884		-0.278128	2.77899		0.219243	1.43266		-0.305924	5.86798		-0.516984	-0.227624		-0.083606	1.07755
0.0435385	4.36629		-0.181842	4.16497		0.631035	2.64607		0.153571	-1.07186		-0.305924	5.86798		-0.653826	0.672447		-0.20473	2.9857
-0.368555	4.85978		-0.301161	4.32117		-0.280478	4.496		0.281406	1.41062		-0.269585	6.89408		-0.842152	0.489148		-0.501709	3.65744
-0.00381236	4.92111		0.16431	4.4757		-0.0158057	4.59049		-0.0713328	-2.57521		-0.368806	6.21774		-1.14672	-0.644909		-0.581404	4.23986
0.620838	4.38584		-0.130779	5.21823		-0.0445477	3.80591		-0.640284	-1.41675		-0.681744	5.93598		-0.284332	-4.08856		-0.574878	3.40772
0.546036	4.7791		-0.217591	5.30819		-0.0606526	3.40386		-0.643365	0.620549		-1.45252	5.87663		-0.523036	-0.887329		-0.443569	3.05679
0.558225	4.20247		-0.216049	5.9395		0.409276	0.954037		-0.250332	1.67256		-1.48402	4.79101		-0.46912	-1.11251		-0.0751114	3.77136
0.638757	4.22918		0.166714	5.94676		0.163512	3.21245		0.546705	3.74444		-1.48402	4.79101		-0.70059	-1.12042		-0.0106528	2.53495
0.566643	4.56934		0.166714	5.94676		-0.254533	5.41887		0.356837	2.70762		0.153845	-0.286788		-0.459216	-2.08559		-0.089472	3.45491
0.644027	4.78737		0.37875	6.24376		-0.339247	3.42056		0.144325	2.77441		-0.542307	4.34465		-0.0947409	-0.711067		0.967447	4.14408
0.0475078	4.62378		0.354519	6.23519		-0.470092	3.65746		0.0309664	2.84188		-0.419162	4.63704		-0.101964	-1.61772		0.592689	4.07314
-0.158805	4.50573		0.224354	6.28257		0.632031	3.29179		0.129806	3.64484		-0.277064	4.4028		-1.18181	-0.545148		0.24332	2.94681
-0.206401	4.4516		0.209155	5.95062		0.347193	4.83838		0.129806	3.64484		0.0243393	3.67944		-1.21663	0.539801		0.144555	3.82642
-0.255074	4.67433		0.304552	6.50304		-0.0091536	2.53392		-0.728322	3.08795		0.171421	3.16283		-0.271502	-0.815566		-0.424292	2.46761
0.604443	3.98396		0.304552	6.50304		0.020662	3.39718		-0.79812	2.87394		0.21223	4.38842		-0.315932	-1.05929		-0.257801	2.13848
-0.533295	4.35398		-0.0426452	5.8501		0.116197	4.84219		-0.79377	2.6021		0.237612	3.04178		-0.887109	0.575696		0.0992758	3.52287
-0.531099	4.45788		-0.0426452	5.8501		0.243772	4.93943		0.48591	2.95142		0.192058	4.03149		0.345714	-2.60984		0.0956335	3.65169
-0.258952	4.37103		-0.163928	5.7513		0.0791153	6.1091		0.678759	3.19194		0.192058	4.03149		0.617568	-2.24492		-0.343547	3.88581
-0.0912389	4.81153		-0.163928	5.7513		0.1948	5.77536		0.784516	3.69251		-0.0111722	4.76803		0.585846	-3.09599		0.221221	3.94802
0.0145245	4.63558		-0.135068	4.99655		0.349045	6.17987		0.316733	1.22044		-0.192634	4.86538		-0.468814	-2.00359		0.420045	3.92633
0.181333	4.89935		0.69459	5.05779		-0.141873	4.72095		-0.667892	1.19079		-0.512904	4.87383		-0.570866	-0.135504		0.525377	4.1682
0.019412	4.10215		0.769724	4.38913		-0.0785212	4.61426		-0.667892	1.19079		-0.512904	4.87383		-0.209141	0.00929819		0.450836	4.2923
0.019412	4.10215		0.0721455	3.67682		0.0166511	4.99321		-0.765482	-0.429232		-0.629514	4.95703		0.416966	-0.46203		0.473068	4.50757
0.683476	3.88779		0.0169368	4.65634		0.0166511	4.99321		0.443333	0.946083		-1.03274	4.72687		-0.912099	-0.632172		0.548417	3.82903
-0.356165	4.21457		0.317907	5.35512		-0.0223655	4.72996		-0.453019	1.40651		-0.835853	3.42886		-0.894096	-0.347813		0.0869566	4.2258
-0.277279	4.78089		0.505358	4.73162		0.156336	4.7553		0.124873	1.55735		-0.655852	3.14436		-0.1506	-2.4193		0.06282	3.42109
-0.209479	4.67559		0.0168683	3.24391		0.310277	4.75392		0.215398	2.18907		-0.516161	4.52969		-1.09633	0.0253991		0.354907	2.98906
-0.220149	4.1157		-0.193059	5.53976		0.276266	5.50111		0.135539	1.7223		-0.457318	4.98369		0.87277	-0.448947		0.0999219	3.00743
-0.136469	4.62798		-0.193059	5.53976		0.353292	5.86098		0.117328	2.50629		-0.248061	4.17407		0.695135	-1.21124		0.487795	4.31874
-0.0988024	4.83519		-0.169665	5.02304		0.337985	4.97246		-0.460143	2.08426		0.575769	4.97711		-0.642034	0.52502		0.864307	3.89437
0.0840682	4.58226		-0.107789	4.5805		0.291288	5.91054		-0.378529	1.42472		0.434056	4.94727		-0.797771	0.0412493		0.638275	4.35485
0.0840682	4.58226		-0.0986002	3.94931		0.336853	6.47907		0.192382	1.17608		0.126889	4.67692		-0.891204	-0.964496		0.585418	4.88414
0.160373	4.96806		-0.180067	5.23092		0.336853	6.47907		-0.181072	0.612952		-0.016708	4.59338		-0.452266	-0.779281		0.202639	4.43009
0.160373	4.96806		-0.526272	4.93702		0.436426	5.51392		-0.141704	0.25917		0.119066	4.59623		0.433585	-0.158518		-0.622372	3.96409
0.0994132	4.86372		0.381967	2.28863		0.436426	5.51392		-0.0750615	0.106017		-0.0240139	4.90881		-0.101247	-0.0738841		-0.799529	4.11807
0.0606327	5.08678		-0.46019	2.72405		0.280694	6.46128		0.0793648	0.635347		-0.0240139	4.90881		-0.313544	-0.0272724		0.401228	-0.242456
-0.015038	4.42782		-0.464773	2.7204		0.280694	6.46128		-0.197897	0.579943		-0.26075	4.60081		-0.372165	-2.28233		-0.512585	2.35046
0.335205	5.38357		-0.53396	3.05294		0.0979333	5.72401		0.595136	3.42757		-0.286912	4.25		-0.0384436	-1.1614		-0.704813	4.18163
0.0403492	4.16657		-0.383699	4.61919		-0.0232705	5.69621		0.535781	1.13578		-0.310698	4.58032		0.460613	-0.363987		0.521499	4.58938
-0.00297522	3.81781		0.855278	3.88079		0.00195934	5.45655		0.492936	3.8014		0.349996	4.61623		0.451614	0.229375		-0.174248	3.99031
-0.792195	3.86964		0.205161	5.50939		0.00195934	5.45655		0.384993	3.21484		0.326224	4.63253		0.484806	1.15674		0.221756	2.78724
-1.32217	3.72794		0.236982	4.90137		0.14989	3.23446		-0.0868087	1.76687		0.295238	4.55424		0.2627	-0.693171		0.0260379	2.34898
-1.50585	2.85449		-0.219428	5.09843		0.824793	3.09033		-0.0720223	1.58229		0.174751	6.0668		0.112338	-3.00625		-0.0176259	3.91132
-1.70396	2.3785		-0.17717	6.13144		0.0780439	5.71652		-0.304263	2.2279		0.263791	5.02295		0.0958023	-3.27245		0.305177	2.8693
-1.68942	2.32082		0.0613716	4.95141		0.0780439	5.71652		0.0550695	2.10267		0.553343	5.52688		0.415896	-0.0460436		0.0638813	1.8403
-2.21763	1.78324		0.688728	5.8531		0.0398106	5.07666		-0.213642	1.07474		0.576394	5.15676		-0.24105	-1.28528		-0.166959	2.61042
-2.28399	1.52996		1.0075	5.42882		0.0547782	5.9189		-0.363805	3.43125		0.510474	5.40179		0.298677	-2.45208		-0.31149	4.74291
-2.28399	1.52996		0.669456	6.15277		0.0755917	4.43447		-0.303561	2.98079		0.274201	4.95263		0.111713	-1.11791		-0.0772286	4.8306
-2.67148	0.45663		-0.103516	4.4578		0.22073	4.78544		0.836835	1.51071		0.0343992	5.15974		0.457922	-0.808073		-0.0772286	4.8306
-2.67148	0.45663		0.703985	4.71777		0.341472	4.27347		-0.546759	2.66243		-0.0829725	4.27629		0.324294	-0.270414		0.436597	3.09334
-2.8887	0.367377		0.55311	4.26899		0.24887	3.33112		-0.014463	0.596396		-0.0318977	4.79048		-0.82065	-0.298577		0.285014	3.65987
-3.35756	-0.308485		0.179828	2.72312		0.373796	3.50974		-0.481696	0.337721		0.0536165	5.00536		-0.842059	-0.00285283		-0.209264	3.69639
-2.25847	0.502524		0.117229	3.04748		0.373796	3.50974		-0.88466	1.90847		0.0536165	5.00536		-0.166134	-0.156879		-0.197253	3.13041
-2.03978	-0.299622		0.0512883	2.45525		-0.028648	2.78878		-0.934694	2.07963		0.0784141	4.19752		-0.0761544	-0.131387		0.37287	3.04249
-2.50801	1.21222		-0.237297	1.99537		-0.175473	3.8665		-0.554855	2.5795		0.231057	4.20064		0.161434	-0.268757		0.41523	2.71984
-2.24514	-0.298822		-0.366522	1.80413		-0.313132	4.94871		0.456369	2.62452		0.637921	5.26975		0.00771485	-0.761651		-0.631037	3.78071
-2.28566	-0.221862		-0.810954	3.26715		-0.362754	5.2597		-0.531173	1.28862		0.543914	4.25814		-0.490139	0.131759		-0.631037	3.78071
-2.28566	-0.221862		-0.815034	3.01374		-0.329681	6.97331		-0.497535	2.00351		0.320917	4.37845		0.320323	-1.28987		0.423272	-0.0817912
-2.50081	-0.298262		-0.628859	-1.33102		-0.329681	6.97331		-0.638801	0.546676		-0.137398	4.03523		0.39935	-0.579442		0.107123	3.10427
-2.96224	1.62744		-0.579154	1.72261		-0.216771	5.88161		-0.200372	-1.13128		-0.0203313	4.24256		-0.828848	-2.12148		0.0680214	2.98343
-2.25314	1.14349		-0.288717	0.152899		-0.216771	5.88161		0.449775	-1.00287		0.092376	4.10386		-0.593759	-0.825784		0.0745056	0.487164
-1.75716	-0.101345		-0.389989	3.14575		-0.135809	6.21792		-0.495389	2.24102		0.315579	4.76295		-0.593759	-0.825784		-0.112834	0.907011
-1.63119	0.555344		0.0180332	3.16722		-0.135809	6.21792		-0.277556	1.34947		-0.417048	3.13152		0.40851	-0.972445		-0.212879	3.14322
-1.63119	0.555344		0.803139	3.61393		0.0680667	4.43565		-0.177046	1.10905		-0.0422078	2.26943		-0.62932	-2.40292		0.207984	2.6243
-1.27715	0.360216		-0.200697	3.03544		0.648021	4.70013		-0.110216	0.713589		-0.214074	2.89619		0.0628796	-0.240886		0.569094	1.89748
-1.21156	1.37109		-0.0106706	3.75896		0.694433	5.67545		0.0962458	0.556356		-0.214074	2.89619		0.683114	0.642214		0.0869681	3.436
-1.15637	1.10498		0.230199	4.56334		0.211074	5.13734		0.166906	0.256694		0.349398	4.47626		-0.552976	-0.799113		-0.639837	4.74845
-1.06483	1.3863		0.0321942	3.0147		-0.0120642	5.06587		0.166906	0.256694		0.166851	2.36951		-0.809332	0.0158835		-0.557986	4.62144
-0.516906	1.21302		-0.460785	2.43248		-0.0726708	4.92941		0.186954	0.735077		-0.199701	3.30603		-0.986172	0.464154		-0.120691	3.88021
-0.12805	1.88667		-0.775314	3.68277		0.614892	6.1825		0.174413	0.698162		-0.216811	2.91845		-1.00898	0.0975155		0.273246	3.19692
0.513401	2.73739		-0.775314	3.68277		0.524588	5.89867		0.072159	0.948841		-0.281816	4.64272		-0.784738	0.00995051		0.372502	5.38364
0.312177	1.71757		-1.15706	3.01728		0.568747	5.44554		0.072159	0.948841		-0.300188	4.72469		0.279932	0.620113		0.484228	5.74188
-0.121487	2.95207		-1.30277	0.387122		0.267222	6.94938		-0.0893157	1.64		-0.591466	3.76034		0.279932	0.620113		-0.0388835	5.37853
0.277609	3.24229		0.0490533	0.521945		0.0988143	5.97157		-0.152488	2.39053		-0.653699	3.64419		0.0250576	-0.407651		-0.974508	3.63216
0.00749442	4.23657		-0.027158	-0.964733		0.15296	5.24563		-0.167452	0.637889		-0.653699	3.64419		-0.322922	0.336115		-0.590463	0.0713354
-0.224444	3.91549		0.391565	-1.1588		-0.00278852	5.29066		0.460741	2.31356		-0.530957	3.37404		-0.392649	0.78609		0.27648	-0.998186
-0.40636	3.85839		-0.870774	2.70098		-0.154081	7.09362		0.288651	2.53305		-0.512749	2.74728		0.0517062	0.839576		-0.0896703	-3.56817
-0.515489	4.60221		-0.176466	1.83036		-0.177188	6.79713		-0.762279	2.90662		-0.460881	2.38034		0.246363	1.64016		-0.267214	-0.0986329
-0.713131	5.0837		-0.323187	1.36251		-0.0559368	6.06162		-0.548206	2.27761		0.174618	3.40032		0.424872	1.52086		0.120047	-1.33284
-0.171437	4.57676		-0.826848	-1.23128		0.212666	5.87043		0.195269	2.90288		0.310083	-0.930285		0.236631	-3.21413		0.224426	2.54432
0.0086324	5.11664		-0.830282	-3.40891		-0.931757	6.57262		0.502767	3.33828		0.424141	-0.73658		0.188224	-3.55672		0.0124957	4.23657
0.242183	5.22894		-0.0233288	1.76018		-1.49762	6.48377		-0.743931	1.26646		0.460079	-0.853471		-0.473843	-2.8766		0.0824875	-2.07357
0.326842	5.03738		-0.348624	-1.4666		-1.85933	3.82057		0.0890437	0.13334		0.436192	-1.15927		-0.193818	-0.489976		-0.482843	0.403613
0.29451	5.42821		-0.0180891	0.782759		-1.52686	1.04336		-0.0258834	1.01357		0.414959	-0.85421		-0.277849	-1.85865		-0.212772	-3.51509
0.25152	4.53612		-0.325186	2.63247		0.541843	-1.20193		-0.354624	2.19738		0.19184	-0.92668		-1.09219	-1.8618		-0.145781	-3.11462
0.25152	4.53612		0.531642	2.9944		-0.551066	5.28252		0.124809	2.02603		-0.301481	-0.185585		-1.22203	-4.09282		0.0610556	-3.19688
0.568628	4.35851		0.00269687	2.21155		-0.551066	5.28252		0.17717	2.27743		-0.492355	0.528765		0.368496	-2.00172		-0.249618	-1.11287
0.884821	5.18239		-0.325408	3.45164		-0.23467	3.4805		-0.0929317	0.941532		-0.633783	2.02768		0.356948	-2.66346		-1.12483	3.64036
0.748521	5.30018		-0.0334977	3.96363		-0.757161	2.86148		-0.273361	0.380623		0.00291873	2.63408		-0.050526	-1.21296		-0.809251	4.125
0.513992	4.45994		0.441153	3.09706		-0.578052	-1.77628		-0.784519	0.363591		0.00291873	2.63408		-0.726783	-1.21027		0.368663	2.75818
0.513992	4.45994		0.159615	2.14546		0.0498823	-2.98633		0.187713	1.7298		0.145063	3.09593		0.487699	-0.531157		0.708567	2.3842
0.362853	4.92487		0.265092	2.52026		-0.0244902	-3.49061		-0.0106163	-0.650049		0.273564	3.31491		0.431644	0.15937		0.419079	-0.917622
0.30367	4.82875		0.078055	3.05418		0.332248	-1.74012		-0.0696367	-0.402184		0.269239	3.77429		-0.412206	1.46213		-0.00607261	3.64599
0.693457	5.29665		-0.0720624	3.03378		-0.533435	3.13276		-0.452904	-0.884634		0.23831	4.4616		-0.715514	1.87592		-0.263806	3.61323
0.471057	4.96038		-0.284476	-0.271057		0.0444468	3.21489		-0.561095	-0.468612		0.160869	3.38266		-0.313598	1.61209		-0.396954	3.30418
0.442209	4.61967		-0.165413	-0.34912		0.335806	2.96131		-0.39021	0.378325		0.160869	3.38266		-0.226077	1.651		-0.401803	2.44264
0.00639801	4.76824		0.170397	-0.753356		-0.625646	0.361259		0.200321	1.68288		0.042361	2.31056		-0.234043	1.71562		-0.284003	3.43322
-0.475534	5.39781		0.0382203	1.19317		-0.49576	-0.294173		-0.0987189	2.46494		0.152653	3.24146		-0.5326	1.22335		-0.556772	3.3119
-0.546379	5.43212		-0.0251269	2.02603		0.285896	1.58133		-0.253898	-0.269945		0.276597	4.31126		-0.489782	-0.0136996		-0.630439	4.46668
-1.30951	5.37934		-0.254816	1.04276		-0.644266	1.90096		0.421152	-1.24324		0.342274	3.73727		-0.34367	0.131288		-0.618274	4.89899
-0.563247	0.0142412		-0.486208	0.783384		-0.688781	3.73606		0.441097	0.102363		-0.0248056	4.03208		-0.0971164	-0.481774		0.680561	4.25836
-0.530831	5.16371		0.150553	2.72667		-0.667043	3.83504		-1.00216	2.4217		-0.116552	4.24885		0.362867	-0.736524		-0.215597	1.84704
-0.525112	4.58597		0.433608	0.716746		-0.895774	2.63715		-0.684948	3.09952		-0.116552	4.24885		-0.0901478	-0.405219		-0.433021	1.69236
-0.666754	4.99176		0.167422	1.51307		-0.531638	-0.88642		-0.418946	3.27939		-0.238277	4.24703		0.585096	-0.156911		0.593968	1.21401
-0.212204	3.5404		-0.605236	1.417		-0.285761	-1.39884		-0.707176	2.27555		-0.238277	4.24703		-1.02191	1.24321		0.326333	2.89446
0.353472	3.79419		-0.597029	0.954164		0.298497	-1.18173		-0.67323	1.48458		-0.492567	-0.248786		0.670458	0.399459		0.287139	3.25772
0.145926	3.77042		-0.510067	2.30351		-0.0181565	-1.20413		-0.288512	0.97095		-0.546907	2.5958		-0.539998	1.41597		-0.0972621	4.86589
-0.0192711	3.76157		0.437329	3.59351		0.445141	-0.684911		0.136149	2.6202		-0.0437717	3.01441		-0.598992	1.06275		0.0376191	4.46905
-0.283439	3.22148		-0.162427	4.53368		0.32803	1.18098		0.0688222	-1.24848		0.397837	1.82155		-0.756097	-0.615073		0.0269778	0.151808
-0.290493	4.31728		-0.176824	4.34895		-0.0561182	-3.12517		-0.127111	-2.25784		0.639283	1.29989		0.322682	-2.17152		0.607244	-0.105442
0.263739	3.6517		-0.228079	3.91612		-0.159452	-3.36082		-0.410704	-1.53193		-0.335452	2.5147		0.434798	-2.24878		-0.0330988	1.64906
0.155386	3.64859		-0.161084	3.77626		-0.232527	-2.88078		0.0285306	0.921128		-0.81706	3.10969		-0.115282	-2.49788		-0.13125	-3.96798
0.268091	2.75744		-0.272885	3.26156		-0.412287	-3.20935		0.0285306	0.921128		-0.82565	3.63932		-0.115282	-2.49788		-0.473053	-3.1655
0.137491	3.11		-0.272885	3.26156		0.57341	2.23819		0.00128337	0.268385		-0.303819	4.11952		-0.210796	-2.26557		-0.290572	-3.62113
0.137494	3.12234		-0.266764	0.74785		0.57341	2.23819		-0.179389	2.17273		-0.0380159	4.34772		-0.183051	-3.22248		-0.58155	1.96717
-0.327951	3.58271		-0.281645	1.6597		0.652554	2.39157		-0.742147	1.82452		-0.0380159	4.34772		-0.127042	-3.46156		-0.104677	-3.05506
-0.147767	3.87463		-0.0286686	-3.36809		-0.299491	1.21743		0.504698	0.136365		0.0827229	4.94271		-0.305332	-0.895976		-0.657006	1.26197
0.10974	4.86614		-0.106838	1.39313		-0.422482	0.752189		0.241966	0.397048		0.336631	3.88035		-0.31195	-1.09104		-0.476659	5.3372
0.245674	4.55485		-1.07591	1.5698		-0.371378	-2.82664		-0.576678	0.429712		-0.189389	3.08277		0.0125506	-2.36646		-0.424488	0.51324
-0.00389432	4.26524		-0.958947	2.46762		-0.520875	-2.99704		-0.341719	0.462581		-0.189389	3.08277		-0.281422	-4.40563		0.259571	2.01958
-0.120362	4.08552		0.360405	2.04457		-0.632114	-2.98493		0.195477	-2.36254		0.440151	0.795973		0.107076	-1.4659		0.0483184	1.89139
-0.0225579	4.7794		-0.0786455	3.30039		-0.633025	-2.68141		0.208961	-2.03411		-0.54038	2.99133		-0.661321	-1.43129		-0.10586	4.30452
0.0246519	4.3859		-0.0888916	3.28006		-0.633025	-2.68141		-0.154196	0.809497		-0.527006	3.66317		-0.396532	0.18977		-0.0782541	5.57928
1.18205	3.5957		-0.125628	2.94328		-0.449104	-1.19805		0.636948	2.64424		0.289111	2.77769		-0.285491	-0.415949		-0.0782541	5.57928
0.713218	3.95317		-0.127032	2.70043		-0.170592	1.28986		-0.405933	-0.54857		0.248609	3.5065		0.178783	-1.3811		-0.621546	-1.72483
-0.520104	3.8057		0.00389757	1.3585		-0.170592	1.28986		-0.529807	1.94143		0.347186	4.19667		-0.348331	-1.95209		-0.481259	-2.11911
-0.486205	4.24249		-0.277356	2.11359		0.157969	2.9552		-0.359473	2.85327		0.23851	3.81171		-0.425809	-0.293143		-1.5031	0.987397
-0.508045	3.92823		-0.69111	4.96459		0.267136	1.66972		-0.27198	2.92204		0.222452	4.13504		0.131534	-1.59995		0.786523	5.29194
-0.473089	3.81211		-0.605251	5.39851		0.266178	0.602942		0.526312	3.77174		0.299342	3.78911		0.513458	1.44472		0.250901	5.35298
-0.100113	3.7094		-0.504036	5.23008		0.266178	0.602942		-0.136016	-1.29879		0.380407	3.32022		-0.884268	1.57988		-0.600678	4.81163
0.488681	3.77931		-0.15322	4.74022		0.27277	-0.338847		-0.180505	-1.55297		0.374443	3.46577		-0.226613	1.73822		0.449537	2.3255
0.69716	3.48031		0.169027	4.54491		0.0877734	-1.00513		-0.682392	1.39449		0.400954	3.88812		0.624528	2.05836		0.520616	5.16153
0.742902	2.94347		0.244695	4.50513		0.031459	-1.22792		-0.293188	1.1928		0.148949	2.72471		0.672241	2.34144		-0.269612	3.39959
0.715779	3.75652		0.253293	5.76576		0.0337243	-0.137223		-0.293188	1.1928		0.468616	3.45276		0.236662	2.32136		0.307279	5.13824
0.56076	3.87094		0.361316	4.46186		-0.071575	-1.14201		0.236687	2.22695		-0.0132947	3.08044		-0.802982	2.22427		0.232449	4.84027
0.476036	3.75075		0.395844	5.15243		-0.071575	-1.14201		-0.153585	0.377696		-0.213822	3.8792		0.463859	0.550634		0.108609	5.10884
0.6441	3.09182		0.188809	3.90442		-0.501868	-0.708693		-0.270746	-1.18364		-0.213822	3.8792		0.182785	0.76329		0.252576	5.40104
-0.168939	3.59122		0.177642	4.41125		-0.707135	0.0963236		-0.270746	-1.18364		-0.515676	3.49138		-0.0360065	1.57208		-0.385491	5.5891
-0.276321	3.75411		0.0754293	4.21157		0.400129	0.205402		-0.646668	-1.35242		-0.621912	4.74924		-0.0218124	2.76269		-0.796005	4.49939
-0.0752886	3.65473		-0.0551457	4.74546		0.49929	1.31127		-0.63016	-0.71456		-0.621912	4.74924		0.623376	2.66474		0.274539	3.17819
0.0328064	3.70947		-0.0322169	4.45354		0.0370268	2.251		-0.594216	0.0541498		-0.770548	4.61334		-0.43226	1.82714		0.274539	3.17819
-0.104502	3.72473		0.995358	4.84228		-0.246833	-1.94091		-0.594216	0.0541498		-0.672195	3.71538		-0.456015	1.45955		0.336033	2.93474
-0.192335	3.80441		0.95075	4.62074		-0.402342	3.97026		-0.49315	1.0936		-0.472121	3.1272		-0.451392	1.25369		0.364071	3.9652
-0.00894971	4.09865		-0.267097	5.23187		-0.195213	4.81261		-0.44255	1.14055		0.220875	2.92181		-0.604295	-0.00581834		-0.623102	3.43871
0.0810205	4.20043		-0.264371	5.04098		0.668675	3.28359		-0.387062	0.141064		0.271704	3.29165		-1.13332	1.38251		-0.461328	3.7146
0.309	4.08357		0.134428	5.06325		0.369426	5.42465		-0.318536	-0.290344		0.356681	4.40903		-0.849556	2.1515		0.21804	-2.6462
0.432894	4.17987		0.572894	5.16705		-0.111141	4.10272		0.576064	2.2572		0.324195	4.59095		-0.524715	2.22387		0.18618	-3.22626
0.332522	4.01359		0.294418	3.61113		-1.03545	2.926		0.564285	2.59684		0.202188	3.60158		-0.555345	2.37627		-0.827352	-2.8026
0.467329	4.07313		0.190253	4.98142		-1.03545	2.926		0.0225812	-2.49383		0.0230192	3.46963		-0.593886	1.27558		-0.824117	4.40138
0.445361	4.10059		0.245547	4.27621		0.153993	0.355664		-0.00517868	-2.54062		-0.532006	2.94114		-0.403881	-0.241548		-0.00344582	3.10286
-0.00281033	4.16684		0.313908	4.23095		-0.313046	0.465653		-0.0788973	-1.97212		-0.652575	0.494764		-0.0945578	0.747552		0.0305086	3.46573
0.555755	4.14207		0.332401	4.15795		0.0494996	1.54312		-0.0710498	1.99953		-0.618388	-1.99196		-0.364894	-0.451898		-0.108037	4.40251
0.590409	3.60589		0.74744	4.07613		0.147738	2.07474		0.0763927	-0.367465		-0.501605	-2.30863		0.223639	-1.47511		-0.271734	5.37216
0.584776	3.89691		1.14159	3.44575		-0.34088	1.13316		-0.713774	-0.854431		-0.408624	-2.73855		0.175727	-1.23666		-0.480164	4.40967
0.120272	3.74743		-0.215487	3.18585		0.147252	2.68827		-0.0757903	2.3083		-0.757584	-3.17284		-0.764402	-0.520189		-0.778631	4.04996
-0.158402	3.83271		-0.703663	2.3651		0.615867	3.02652		0.264936	1.8455		-0.844142	-2.91146		-0.640492	-0.60222		-1.15745	3.37304
-0.225564	3.60933		0.570321	1.84261		0.423467	3.50802		0.285445	1.57967		-0.99513	-0.130456		0.134022	0.15938		-1.33116	2.53828
-0.230103	3.76686		-0.0368926	2.72402		0.253285	-0.681816		-0.420965	-0.692235		-0.645188	1.97366		0.255586	-2.01287		-0.466036	-3.19556
0.00173916	3.64678		-0.889463	4.86606		0.230342	-0.545963		-0.432549	-0.900453		-0.593105	3.03794		-0.0546414	-1.95888		0.107449	-1.51349
0.3512	3.69664		-0.989288	4.50536		0.142087	1.00713		-0.0178938	1.05303		-0.593105	3.03794		0.137251	-0.711096		-0.599396	2.86123
0.382768	3.96155		-0.908404	2.70627		-0.0480461	3.72271		0.0654437	1.73444		-0.285358	2.69329		-0.193206	0.688813		-0.420771	3.68812
0.198441	3.56186		-0.85499	1.42144		0.584707	1.3587		0.127632	-1.88641		0.0530126	1.90394		0.172834	-3.55184		-0.506804	-4.52405
0.118314	3.83971		-0.0883993	0.124778		-0.450149	1.5582		0.230532	-2.00426		0.330196	1.65583		-0.993842	-3.10705		-0.635203	3.61186
0.118314	3.83971		-0.603224	0.604661		-0.301603	1.38832		-0.0691952	-0.0554836		-0.46431	-2.06548		0.291481	-2.52203		-0.507877	3.20367
0.339705	3.95204		-0.366331	1.85416		0.184808	0.645798		-0.53868	-0.43749		-0.329057	-1.9159		0.112759	-2.71299		-0.289621	2.12468
-0.202935	3.44687		-0.107875	2.43571		-0.723058	-1.62774		-0.519503	-0.680083		-0.28007	-0.731957		-0.774659	-1.94062		0.04786	-1.81828
0.0337929	3.9865		0.0879488	2.33854		0.0530589	-3.05586		-0.519503	-0.680083		-0.323805	-0.464637		-0.615304	-1.89935		-0.000569673	3.67244
0.617184	4.10191		0.831445	3.41999		-0.12865	-3.25644		-0.495317	-0.921248		0.0190775	1.32069		-0.184144	2.29472		0.517795	4.52145
0.48863	3.15021		-0.316569	4.36895		-0.186953	-3.66268		-0.457842	-0.680855		-0.267898	-1.37938		-0.204947	1.69647		0.19025	5.86437
0.421644	4.16655		-0.16608	3.83484		0.0859024	-3.79855		-0.362645	0.812653		0.0617366	1.21328		0.0755646	0.856698		0.226037	5.7074
0.491684	4.32993		0.0526163	3.90961		0.407582	-0.703401		0.163183	-0.953541		-0.167423	-2.12201		-0.423732	1.48238		0.151203	6.68167
0.490768	3.67029		0.269386	3.76037		0.353296	-0.890065		0.148943	-0.80569		0.0851445	-5.07549		-0.62386	1.16649		0.151203	6.68167
0.485387	3.65469		0.192823	3.24126		0.0937437	0.559693		-0.708594	0.715308		-0.203165	-4.4144		-0.669937	-0.461838		0.141385	5.45276
0.542597	3.75919		-0.391949	2.32457		0.193417	-2.77599		0.325393	-0.33739		-0.716594	1.11045		-0.572214	-0.615143		0.198421	4.50045
0.570135	3.60658		-0.395424	2.87731		0.256429	-2.03301		-0.155166	-0.816402		0.492705	5.82268		-0.557137	-0.486047		0.383411	4.09645
0.0438833	3.9139		-0.390377	2.16782		-0.741836	2.5671		-0.129483	1.29328		0.492705	5.82268		-0.510579	-0.281456		0.467369	5.24264
-0.0198508	4.4198		-0.390377	2.16782		-0.372373	1.05129		0.0898399	3.04339		0.155012	2.19525		-0.485163	-0.625173		-0.247688	4.44705
0.00742116	4.62777		-0.408515	2.73338		0.369642	4.5432		-0.0384998	3.32188		-0.0895588	4.33419		-0.464223	-0.543078		-0.0800656	-0.382145
0.118244	4.16488		-0.418625	3.35752		-0.0320977	0.523372		-0.162385	-1.41808		-0.298055	4.41672		-0.429514	0.195706		-0.776443	1.47787
0.226051	4.18408		-0.418625	3.35752		0.262456	1.26785		-0.88097	-1.52626		0.388849	4.94667		-0.429514	0.195706		-0.484581	5.13997
0.319039	4.57357		-0.393315	2.8872		0.512355	1.15849		-0.30425	1.04943		0.50778	5.61567		0.0947788	0.376987		-0.287566	5.31156
0.375236	3.65395		-0.833094	3.56734		-0.395882	3.0524		-0.00199287	2.26831		0.381744	5.4117		-0.18133	0.0325934		-0.287566	5.31156
0.41051	3.63685		-1.35038	0.580328		-0.442623	3.76322		0.107533	3.13185		0.168561	5.12835		-0.602212	-0.504172		-0.276113	4.45275
0.39893	4.25397		-0.266295	-2.97206		-0.604801	1.41623		-0.0502358	1.26773		0.321779	4.91287		-0.443226	-0.866938		0.0122554	4.04633
0.4401	4.30605		-0.0836423	0.107441		-0.387752	2.46363		-0.0353177	1.22961		0.349091	4.862		-0.412381	-1.71202		0.0547405	4.3517
0.068409	3.89643		0.314238	-1.31163		0.315157	2.37031		0.0114787	0.995824		0.397956	3.4981		0.586388	-1.6648		0.10307	5.13919
0.0875521	3.79648		-0.282058	1.7388		0.285902	3.20163		0.0500198	0.915195		-0.134601	5.20975		0.0030636	0.0691665		0.266119	5.63129
0.244814	3.48126		-0.0527599	3.67414		-0.528141	1.72495		0.0824223	1.60172		-0.428432	5.28371		-0.493932	-0.0214306		0.309415	5.23336
0.947736	3.81727		-0.323891	2.07387		-0.641054	2.0565		0.253305	1.68429		0.0430029	4.29882		-0.607626	0.752055		0.243627	4.66179
0.669983	4.1366		-0.578312	0.242717		-0.248525	-0.599681		0.258617	2.23277		0.670497	4.65199		-0.688685	0.804514		0.0303684	5.57999
0.389886	3.54665		-0.950863	1.53834		-0.105408	-1.56261		0.185983	3.44214		0.656579	3.88173		-0.786837	0.177124		-0.0826634	4.75323
0.276367	3.68072		-0.92636	-1.77667		-0.0500981	-1.51489		0.106649	-0.649686		0.0838624	4.52853		-0.786837	0.177124		-0.0336503	3.26978
-0.0048802	3.79322		-0.76342	-2.40195		-0.0852186	-2.38395		0.161852	-0.653459		-0.0225533	3.74364		-0.911133	0.378748		-0.0336503	3.26978
0.697759	3.99326		-0.335493	-0.0791669		-0.335015	-1.588		0.170198	-0.55313		-0.146423	3.33105		-0.847697	-2.42848		0.0249887	4.31724
0.61171	3.68558		-0.612679	-2.26202		-0.465497	-0.678337		0.206301	-0.116181		-0.340795	4.41916		-0.823931	-2.27582		0.0459262	4.29288
-0.531803	4.07336		-0.133216	-4.08561		-0.584729	-0.0833426		-0.379857	2.80494		-0.302833	4.15913		-0.887485	-0.591297		0.0748558	4.12596
-0.136647	3.43059		0.0263061	0.524726		0.312861	2.82437		0.22398	4.01675		-0.160843	4.75078		-0.887485	-0.591297		0.269119	4.52276
0.185274	3.37552		-0.046088	-1.13761		0.145593	2.84918		0.267307	3.90444		0.705702	4.54603		-1.04681	-3.1048		0.148953	5.96653
0.339591	4.16813		-0.526228	1.45111		-0.0865348	2.18771		0.276689	2.75164		0.542466	4.65839		-0.866276	-3.9134		-0.346275	4.80226
0.4239	3.89905		-0.268544	0.744904		-0.270308	2.61545		0.271858	3.02598		-0.103266	4.3462		-0.69764	-4.67356		-1.16842	4.51682
0.724736	4.3204		-1.19277	2.50304		-0.351824	3.91244		-0.348511	1.5786		-0.528895	4.95537		-0.256754	-4.21103		-1.79527	4.36629
0.173841	4.02231		-0.835713	3.42383		-0.487973	3.45679		-0.545197	2.20441		-0.528895	4.95537		-0.222691	-2.67265		-2.01202	3.10106
0.173841	4.02231		-0.737529	3.11214		-0.373204	-1.34428		-0.240436	0.543446		-0.169833	3.59186		0.0818847	-1.15842		-0.110986	-5.7809
0.0444094	4.1335		0.00486368	1.2578		-0.107737	-1.47317		-0.240436	0.543446		-0.36826	2.38338		-0.361332	-0.603824		-0.00748549	-5.53033
0.0393298	4.10491		-0.133199	2.992		-0.396667	-2.3933		-0.71382	2.50042		-0.273309	2.72407		-0.361332	-0.603824		-0.0162445	-5.56509
0.222417	4.32437		-0.397594	2.37716		-0.0652851	0.564063		-0.71382	2.50042		0.392291	1.61797		-0.740672	-1.44673		-0.0307562	-5.42108
0.218728	3.90763		-0.402378	3.32848		0.0526677	1.07353		-0.750816	1.39016		-0.654806	3.93221		-0.764152	-4.65958		0.0150762	-5.1349
0.109369	3.9529		-0.420072	2.16754		0.0656515	-1.30799		0.681238	2.12406		-0.145119	4.1834		-0.0309849	-2.14834		-0.0190336	-5.70224
0.201708	3.4725		-0.566669	2.85256		0.0907324	-0.717635		0.681238	2.12406		0.0893197	3.86502		0.0703976	-0.574606		0.00565202	-4.6403
0.323396	3.76747		0.542588	1.78053		0.250835	3.61688		-1.2036	1.39543		0.0685722	5.1306		0.284593	0.633318		-0.0164881	-5.68829
0.483521	3.59867		0.27501	4.57651		-0.570313	-1.41876		-0.572896	-1.9972		-0.108249	4.44568		-0.661072	-0.413541		-0.0160284	-4.66146
0.562965	3.1127		0.234228	4.73197		-1.28182	1.17362		-0.502126	-1.94238		-0.229011	4.38074		-0.632483	-1.10094		-0.000710454	-5.32983
0.573086	3.853		0.139994	4.9325		-0.0568115	0.88737		-0.0636153	-1.52416		-0.294178	5.09011		-0.349876	-1.72129		-0.0300142	-4.58294
0.573086	3.853		0.339097	5.49558		0.481106	1.78642		-0.158701	-2.37125		0.2869	3.65439		0.0625303	-0.52274		-0.0873906	-5.1611
0.621056	4.14736		0.464636	5.60356		0.656432	1.11368		-0.0430587	-2.81898		0.460514	4.42434		0.246116	-3.19219		-0.0842912	-5.05014
0.640556	3.96091		0.494315	5.43462		-0.102111	4.32368		0.385837	0.381612		0.735169	4.64889		-0.292215	-3.25386		-0.102291	-4.23936
0.60977	3.99494		0.575282	5.71565		-0.102054	0.750697		-0.557231	0.958289		0.5898	4.74094		-0.730771	-1.17715		-0.376828	-4.40103
0.541299	3.5486		0.562224	5.06454		-0.357945	-1.98076		-0.229024	0.465764		0.206421	4.18982		-0.746577	-1.17873		-0.346443	-3.32311
0.0227324	3.7118		0.562224	5.06454		-0.216584	-1.79368		0.382694	-0.593135		0.206884	3.45334		-0.475932	-1.28348		-0.375887	-3.71567
0.0227324	3.7118		0.475074	5.2858		-0.216584	-1.79368		0.452654	0.165294		0.0536371	3.27362		-0.693999	-1.29997		-0.415392	-1.3471
-0.24201	4.43406		0.425137	5.27091		-0.0601549	-2.30587		0.0990831	0.633844		0.163218	4.26166		-0.373592	-3.73295		-0.201396	3.5238
-0.341104	4.76318		0.124071	5.15238		-0.550017	-0.465761		0.0908028	0.59497		-0.00592115	4.9371		-0.0434287	-2.81553		-0.063041	4.63782
-0.430121	4.69369		0.168202	4.66615		-0.663328	2.09458		0.275751	0.577105		-0.409134	2.84284		0.121596	-4.8413		-0.0951092	3.42994
-0.143994	4.42279		0.182946	5.11718		-0.519426	-0.0617648		0.163393	-1.91243		-0.930228	3.93136		0.110882	-5.00694		-0.157522	2.32225
1.05128	4.25802		0.214943	4.60603		-0.406934	0.801697		0.224771	-1.75119		-0.927738	3.4271		-0.10419	-4.35223		-0.523405	2.27944
0.62602	4.34522		0.280929	4.7681		0.646196	2.32031		0.0703158	2.38221		-0.951254	3.47233		0.173438	-1.49126		-0.594554	-4.55751
0.351744	3.84548		0.266851	4.33665		-0.287776	1.04413		-0.395555	2.38583		-0.144163	3.98891		-0.319795	-2.29603		-0.366353	-4.768
0.0219271	4.25499		0.175408	4.09144		-0.656648	2.26063		-0.239116	2.652		0.296807	3.06995		-0.60545	-0.645469		-0.286652	-5.12584
-0.161971	4.24179		0.122061	4.43283		-0.948404	0.151103		0.145681	2.47948		-0.841703	2.17078		-0.28416	-1.564		-0.231281	-4.85292
-0.246229	4.08081		0.0971141	4.54209		-0.289807	1.41276		0.162967	2.61996		-1.33882	1.1573		-0.32331	0.505208		-0.240129	-5.39532
-0.246229	4.08081		0.0214469	3.4899		0.276274	1.62493		-0.00530213	0.8625		-1.00621	-0.47856		-0.893409	-0.536749		-0.306758	-5.61828
-0.137632	4.08997		0.0287747	3.33374		0.706091	1.7431		-0.148464	-0.252242		-0.352067	-0.623794		0.317009	-2.09892		-0.313627	-5.51864
-0.0389492	3.83327		0.0287747	3.33374		0.665495	0.179933		-0.385714	-1.90823		0.025706	-1.07939		0.300056	-2.69866		-0.291933	-5.04591
0.128542	4.58952		0.168039	2.94518		-0.489702	2.6873		-0.0854717	-0.345799		0.0865203	-2.01322		0.150681	-3.09282		-0.247816	-4.72526
0.817825	4.00778		0.252495	3.22937		0.00234716	2.73143		-0.387523	1.72516		0.0988613	-2.06786		-0.159751	-3.07994		-0.23309	-4.40378
0.708554	4.03476		0.357326	4.89782		-0.450435	1.46337		-0.125362	-2.50128		-0.704541	2.34307		-0.447037	-2.8493		-0.244474	-4.38932
0.49551	3.82367		0.357326	4.89782		-0.454743	1.72717		0.112631	-2.86124		-0.599016	2.68536		-0.40717	-1.26388		-0.265661	-4.61396
0.640542	4.37888		0.489401	4.78949		0.458895	2.80896		0.0751437	-3.02548		-1.45926	3.72919		-0.0578558	-1.17682		-0.294913	-4.97625
0.704376	3.928		0.489401	4.78949		0.332195	2.52589		0.0253218	-2.79419		-0.810699	3.92501		-0.511242	-2.93185		-0.378631	-5.30309
0.704376	3.928		0.487925	5.50539		0.445898	1.36797		-0.391853	0.0145003		0.770838	4.00603		-0.782364	-4.37063		-0.416961	-5.64557
0.686478	3.37709		0.467003	4.87455		-0.12859	1.91366		-0.411562	-0.940906		-1.43227	1.4312		-0.741549	-5.15528		-0.445892	-5.91339
0.686478	3.37709		0.467003	4.87455		-0.241242	3.00599		-0.12492	-0.577958		-0.880878	1.27149		-0.404303	-4.02261		-0.412002	-5.49952
1.19424	4.31564		0.371644	5.08794		0.529978	5.05684		0.075014	-0.84501		-0.798938	-0.419313		-0.264433	-3.02612		-0.288511	-5.82538
0.544601	3.71268		0.371644	5.08794		-0.558402	-2.29471		0.109342	-0.900406		-0.660081	-1.34065		0.155293	-2.20734		-0.188285	-5.62006
0.470483	4.06318		0.118946	4.17934		-0.0145902	-3.48532		-0.445742	1.21021		-0.59904	-0.77906		-0.680532	-3.22277		-0.250557	-4.975
0.132466	3.41128		0.118946	4.17934		0.522552	1.68299		0.495041	1.48757		-0.392751	-2.52106		0.424267	-2.82205		-0.225278	-6.16161
0.178207	4.24807		-0.104125	4.58665		0.0772346	1.78336		0.262207	2.26574		-0.0822487	4.10167		0.470218	-2.2448		-0.230879	-6.05293
0.253472	4.59566		-0.0446994	3.40338		-0.564677	-3.90125		-0.71193	2.00912		-0.00222789	2.45506		0.0276089	0.70231		-0.261017	-5.02631
0.250651	4.39249		0.0185578	3.63164		0.278857	3.58105		-0.708292	1.19161		-0.00434063	2.46058		-0.431519	-1.08312		-0.205899	-6.03347
0.407769	3.67343		-0.139039	3.86929		0.108043	-2.15634		0.202746	1.75064		-0.536597	0.361774		-0.637659	-3.22217		-0.254568	-5.64024
0.52398	4.55878		-0.198811	3.64442		0.55824	2.15922		-0.0832836	0.720868		-0.316092	-0.836598		-0.444997	-2.0924		-0.27086	-5.6009
0.55886	4.38561		-0.363254	3.54719		0.64921	3.68683		-0.761348	0.573349		0.0573774	1.22968		0.242595	1.20026		-0.230355	-5.63262
0.539084	4.13959		-0.504606	3.65239		-0.62486	3.70961		-0.761348	0.573349		-0.547914	3.07039		0.649138	1.41436		-0.230355	-5.63262
0.389142	3.78797		-0.504606	3.65239		-0.0260596	-4.89601		-0.809544	1.57396		0.0777184	2.00407		0.25331	0.725391		-0.21056	-5.73072
0.242072	3.93843		-0.830541	2.96063		0.0979005	-4.37698		-0.00276413	0.709048		0.123273	1.70325		0.0215674	-3.05953		-0.213001	-6.05406
0.0269821	4.57067		-0.729466	0.917867		0.205938	-0.726067		0.348247	1.98494		0.149594	2.31648		-0.307042	-1.49312		-0.264489	-5.38193
0.0721231	4.00287		0.248995	0.151012		-0.196672	-1.2496		0.347312	1.82556		-0.888021	1.36112		-0.399213	-0.61862		-0.276663	-5.73962
0.339753	4.31493		-0.114832	-0.563258		0.0617542	2.63204		-0.0976762	2.4456		-0.24796	0.496653		-0.0419241	-1.00668		-0.280387	-5.16914
0.411657	3.92866		-0.765071	2.76573		0.129784	2.23311		0.192918	3.02763		-0.28768	1.11083		-0.0504294	-1.0569		-0.303425	-5.68005
0.588965	3.53364		-0.692826	2.16876		-0.546291	3.32774		-0.0184073	3.32174		-0.657138	1.54661		0.111852	-0.548156		-0.359933	-5.01029
0.588836	4.20481		-0.299062	2.59127		-0.985511	1.08782		-0.244089	3.04405		-0.843485	2.22961		0.110226	-0.453043		-0.377788	-5.29709
0.477531	4.33639		-0.134804	0.451144		-0.330871	1.21454		0.208345	2.29846		0.855425	0.405254		0.0963693	-0.777117		-0.403693	-5.47781
0.318327	4.07968		0.0833569	-1.68127		-0.796326	2.29127		0.545707	3.08571		-0.2349	0.599534		-0.245628	-0.249507		-0.469827	-4.1425
0.320168	4.37024		-0.466219	1.36619		0.4494	0.232209		0.505942	3.4344		0.481336	1.26329		-0.419484	-0.748461		-0.598826	-4.92869
0.24099	4.1769		-0.405605	2.84049		0.482212	-0.366659		-0.44735	4.02474		-0.21292	0.236659		0.185344	-0.501936		-0.625421	-3.93549
0.347702	3.89891		-0.122512	0.618975		-0.110845	-0.163235		0.417196	3.4938		0.217895	3.86132		0.236356	-0.442403		-0.625555	-4.53603
0.42503	3.4631		-0.0995842	1.46377		-0.514882	2.80957		0.221815	4.0136		0.212787	1.05054		-0.592851	-2.24627		-0.622325	-2.70891
0.0873172	3.64521		0.4618	3.34141		0.463395	1.94383		-0.343576	4.14669		0.104014	-0.534988		-0.340584	1.11817		-0.364851	-1.66023
-0.607354	3.49852		0.0767685	0.455972		0.810631	4.14629		-0.343576	4.14669		0.0124421	-1.13513		-0.789927	-0.181896		-0.37976	1.68007
-1.07141	3.17843		-0.284018	0.315643		-1.13629	1.7304		-0.176332	2.70952		-0.483637	-1.85749		-0.88097	-0.526458		-0.566078	-0.198881
-0.827215	4.26484		0.171373	-2.78302		-0.941757	1.20764		0.253631	3.99204		0.288924	-0.405172		-0.695049	-2.02185		-0.68494	0.0389265
-0.518445	4.01226		0.294645	1.86441		-0.252698	0.138859		-0.110827	3.91801		0.620303	3.16597		-0.625595	-1.88587		-0.638003	1.99008
0.172009	3.44901		-0.138903	2.15207		-0.040975	1.18146		-0.175249	3.384		0.319419	1.62974		0.232195	-0.48682		-0.229948	4.31139
0.203418	4.24896		-0.14012	1.99292		0.0622443	3.09747		-0.324398	3.27698		0.335392	1.02899		0.733808	-0.00953971		-0.202792	5.04031
0.376682	3.92223		-0.352888	0.45109		0.126659	-1.58145		-0.444387	2.62904		-0.381032	0.625675		0.326894	0.999955		-0.0896625	3.54127
0.488205	4.17211		-0.473937	2.73772		0.490191	2.3624		-0.37486	2.13235		0.0159411	0.1313		-1.44396	1.2192		-0.26101	5.45491
0.459983	4.04496		-0.192744	1.70944		0.177231	2.46626		-0.240637	1.80626		0.378965	1.49109		-0.819311	0.124698		-0.26101	5.45491
0.389643	4.03759		0.235378	3.19676		0.0800221	-0.293578		-1.77407	0.180701		0.35825	2.81792		-0.381224	-1.54095		-0.217464	5.38602
0.0602856	3.84757		0.221915	1.69559		0.0800221	-0.293578		-1.37681	2.19858		0.0104515	0.69789		0.0908368	-0.592837		-0.217464	5.38602
0.171313	4.37647		0.149463	0.754283		-0.0602738	0.952788		-0.962296	3.25128		-0.0304392	0.162497		0.139284	-1.42128		-0.268808	5.69147
0.197974	4.22856		0.0619455	0.859691		0.0834144	-1.84046		-0.111428	2.36612		-0.177545	0.44885		-0.103405	-1.32005		-0.203229	3.66012
0.511367	4.4614		0.0619455	0.859691		0.169038	-1.36877		-0.239847	2.03012		0.0261123	2.6093		-0.0471595	-1.74192		-0.226804	3.69417
0.56876	4.59087		-0.283773	1.0107		-0.785621	-1.73915		-0.511206	1.30305		0.64013	3.61192		-0.999347	-4.34165		0.187568	0.503688
0.627789	4.31299		-0.51651	0.410611		-0.101997	3.22297		-0.601264	0.606685		0.582811	3.76238		-0.243761	-2.67258		0.122215	0.920054
0.624009	4.44193		-0.63748	0.289485		-0.147304	2.84062		0.437036	2.35039		-0.269136	-0.0547794		0.198686	-0.52044		-0.507815	3.0693
0.267146	4.15993		-0.63748	0.289485		-0.610629	5.05724		0.659898	2.79697		0.477961	2.35734		0.198686	-0.52044		-0.715239	3.33711
0.0792747	3.97658		-0.635876	-0.543518		-0.636751	4.2738		0.574043	3.39938		-0.305208	-0.881863		0.0249691	0.360216		-1.29497	-2.17963
0.147254	4.55557		-0.662649	-0.812289		0.528423	3.3726		0.333916	3.22843		-0.180308	-0.442016		-0.0538842	-0.305869		-0.698254	3.9951
0.23139	4.62436		-0.0200274	-3.89847		0.604567	4.11384		-0.0559647	2.24933		0.164278	-0.831493		-0.18232	-1.77023		-0.0106418	2.92519
0.24566	4.78044		0.0928201	-0.889885		0.787282	3.55899		-0.154056	2.57872		-0.223828	2.85743		-0.222519	-1.47032		0.169313	1.18643
0.31449	4.70731		-0.646955	0.492425		0.90062	4.28736		0.103509	1.60667		-0.0350409	3.98254		-0.426069	-0.355185		0.247641	0.74402
0.38202	5.04851		-0.463534	3.95186		0.220767	4.23355		-0.551734	2.72157		0.129578	2.81413		-0.411686	-0.753386		0.440293	0
0.38202	5.04851		-1.91994	1.08942		-0.229585	4.4914		-0.433175	3.09087		-0.0614366	2.75445		-0.0291047	-1.92385		0.306019	0.388458
0.403178	4.20078		-2.44595	0.644153		-0.276367	4.99657		0.556076	4.26651		-0.598396	1.02461		-0.599807	-3.97189		0.144863	0.596747
0.271442	5.20597		-3.88396	-0.363846		0.11293	3.31778		0.501484	4.37779		-0.783521	1.75083		-0.00266214	-1.81781		-0.0141346	1.62686
0.207703	4.32607		-4.83383	-3.73994		-0.270729	5.211		0.887545	3.56982		-0.00434225	-2.95893		-0.0359146	-1.76165		0.357539	5.56018
0.134815	4.81833		-1.50904	-4.34626		-0.305146	3.66012		-0.843975	3.17468		-0.147856	-3.25918		-0.0354978	0.0465168		0.429717	4.79399
0.0767053	4.88231		-1.41165	-0.318857		0.120923	3.63222		-0.942311	3.38245		0.226812	-0.593632		0.0318868	-2.08293		0.437547	5.5177
0.312757	4.27911		-1.85488	-1.40467		0.140832	4.88674		-0.942311	3.38245		0.234399	0.777857		-0.0324248	-2.69139		0.437547	5.5177
0.555516	4.41667		-2.75735	0.343051		0.140832	4.88674		-0.12299	2.96174		0.14405	-1.66591		0.0729916	-0.520394		0.378802	3.32409
0.549755	4.81355		-2.0398	-0.637633		-0.268028	4.71331		0.255947	0.922629		-0.819422	-1.97353		-0.744143	-0.994568		0.359337	1.55192
0.42925	4.68086		-1.49881	0.270353		-0.138087	2.8532		0.222341	1.0053		-0.872217	0.758366		-1.09114	-1.03267		0.307143	1.56681
0.395126	4.33614		-1.25186	0.320019		0.155328	2.80955		0.397731	1.62646		-0.901247	0.843525		0.549743	0.577052		0.265554	1.30255
0.139341	4.52069		-0.386588	3.82637		-0.839983	0.248352		-0.601968	2.63428		-0.0389562	-2.93601		0.260379	-0.423722		-0.679849	1.86673
0.150971	4.58589		-0.338068	4.70908		-0.839983	0.248352		-1.57679	1.62524		-0.0775117	-2.26164		-0.711945	-0.461824		-0.634656	2.26152
0.183759	4.44618		0.138413	3.79649		-0.911193	-1.71281		0.00056451	-1.37725		-0.593587	-3.52055		-0.293786	-3.65236		-0.262943	3.05325
0.263244	4.34992		0.176731	3.91457		-0.667992	-2.18131		0.206955	-2.25381		-1.36505	1.93528		0.203531	-3.53345		0.103162	3.5291
0.567666	5.01549		0.241399	3.48262		-0.512035	-1.93584		-0.250021	-2.00214		-1.12243	2.13492		-0.769918	-1.4611		0.188809	2.93535
-0.0890781	4.06791		-0.14731	3.63454		-0.57522	-2.40943		-0.840769	0.0065749		-0.358388	-1.36095		-0.420958	-1.11331		-0.198848	4.19642
0.299166	4.25623		-0.259848	4.58699		-0.620672	4.10677		-0.758624	0.750737		0.180977	-1.86924		-0.528632	-0.742213		-0.46559	3.53701
0.483741	3.85164		-0.351857	4.78052		-0.653523	3.50693		-0.657686	1.18364		0.119056	-1.78242		-0.30503	-0.347069		-0.125158	3.99574
0.621353	4.03697		-0.256992	4.8192		-1.46043	5.94888		0.100451	2.55978		-0.37257	-1.34344		-0.143677	-1.5672		0.477933	5.27653
0.111892	3.9637		-0.169437	4.81307		0.66401	3.69838		0.352154	2.3415		-0.3062	1.2375		-0.0534832	-3.5115		0.555386	6.28649
-0.33332	3.17938		-0.106858	4.8941		-0.434019	3.39876		-0.0586789	2.34409		0.0901489	-0.889986		0.0448184	-3.57625		0.555386	6.28649
0.447787	1.20824		0.236843	4.41787		-0.500824	3.37826		-0.233732	2.0908		-0.307781	2.73786		0.315768	-4.13542		0.553971	5.66432
0.121017	1.28307		-0.23126	5.4379		-0.500824	3.37826		-0.742327	1.94528		0.0656867	3.08782		-0.0946409	-0.409189		0.383026	5.04899
-0.834467	2.23679		-0.184431	5.60981		-0.535822	3.69758		-0.742327	1.94528		0.214013	3.61573		0.456723	-1.65675		0.33438	5.50232
-0.748537	2.66129		-0.179955	5.69358		0.287621	4.04141		-1.11855	1.62009		0.386006	3.41826		-0.0691779	-1.58576		0.201901	4.95242
-0.748537	2.66129		-0.528213	5.15737		0.205695	3.77046		-1.64582	-1.03054		0.165351	4.52767		0.362783	0.16835		-0.196631	5.54644
-0.478461	3.13785		-0.202521	4.00553		0.307969	3.41616		-1.47745	-2.45937		0.0999756	3.46224		0.330994	-0.6324		-1.06901	4.62318
-0.220979	3.02417		0.173437	4.168		0.129512	3.13814		-0.863727	-2.89689		-0.0512378	2.96987		0.266456	-1.08684		0.293174	1.52954
-0.15497	3.52112		0.00363915	3.54546		0.190991	2.14291		-0.620566	-3.10259		0.250778	-0.800397		0.342651	0.137361		-0.254553	2.58424
-0.00495947	3.81175		-0.0333582	3.70281		-0.67124	2.49227		-0.324123	-2.88422		-0.0920233	-0.433643		-0.0740766	-1.17621		-0.134722	0.876567
0.161367	3.8814		-0.0341942	3.51194		-0.148919	3.31108		-0.22927	-2.68151		-0.406123	0.672853		-0.153636	-4.25248		-0.0799026	2.50262
0.467151	3.59038		-0.126363	3.5569		0.185576	4.20279		-0.243436	-1.11207		-0.473026	1.62705		-0.126326	-3.79906		-0.126045	1.65145
0.410063	4.61149		-0.21458	4.00885		-0.0813258	4.29336		0.178149	-0.749468		0.108713	-1.40222		0.449115	1.72794		-0.0738282	-0.126631
0.383122	3.29013		-0.256835	4.3183		-0.0813258	4.29336		-0.617368	0.871015		-0.0234769	-0.308281		-0.351251	0.281213		-0.043921	-1.25259
0.52382	4.07512		-0.187533	4.67671		-0.546338	2.91436		-0.683092	1.66396		-0.496482	0.172099		0.353188	-1.0285		-0.695726	1.66533
0.298148	3.41304		0.0403098	4.882		-0.493776	2.69928		-0.70831	0.8182		-0.191123	1.00408		0.35683	-1.43743		-0.873124	2.24641
-0.101168	4.26482		0.0707609	4.89381		0.475603	2.98247		-0.51678	-0.169468		0.802089	1.2093		0.118226	-1.88039		-0.719567	4.68584
-0.208226	4.55364		0.013129	4.60785		0.49449	2.57847		-0.948782	-0.534474		0.633875	1.65053		0.124988	-1.19448		-0.563455	3.02491
-0.151507	4.01298		0.179661	4.17368		0.00677935	1.82275		-1.16386	1.63909		0.232259	1.984		0.158649	-0.766586		-0.326298	4.51089
-0.0107481	5.12579		0.449292	3.62509		0.346125	3.93643		0.568444	1.44586		0.239175	2.26774		0.145962	-1.14716		-0.154066	4.70914
-0.0815292	4.27978		0.666129	3.75944		0.302079	1.75211		-0.145749	1.21347		0.239175	2.26774		-0.0718101	-1.2659		-0.0501618	5.39339
0.191266	4.92794		0.658929	3.77475		0.280229	0.862849		0.270241	0.265985		0.170359	0.44884		-0.096944	-2.02957		-0.110155	5.55856
0.310137	5.01594		0.346283	4.33808		0.19906	0.857421		0.150497	0.492994		0.170266	0.561844		-0.0240973	-0.978098		-0.232707	4.58669
0.636958	5.28429		0.431708	4.44339		-0.132201	1.53181		0.188938	0.560183		-0.179575	-0.662396		-0.661051	-0.282059		-0.960817	4.1279
0.317264	4.45507		0.471657	4.46871		-0.185969	2.7542		-0.647829	1.15278		0.158645	-0.377312		0.368209	-2.45719		-1.13866	5.00232
0.26614	4.86914		-0.345198	4.21061		-0.104118	4.38056		-0.233901	0.508836		0.226184	-0.0410279		-0.0660043	-1.74146		-1.13866	5.00232
-0.177264	4.83589		-0.347711	3.05436		0.680574	2.70487		-0.408412	-0.0969587		0.190439	0.0457997		0.36386	-1.1703		-1.35867	4.18891
-0.177264	4.83589		-0.347711	3.05436		-0.15439	-0.116488		0.122317	0.333363		-0.23752	1.28683		0.168157	-1.23866		-0.779692	-2.90912
-1.18614	4.56741		-0.364533	3.47363		0.0209728	4.38288		0.146174	-0.0660224		-0.848996	2.24803		-0.446617	-0.675952		-0.287285	-3.32639
-1.34605	3.68972		-0.340108	3.21711		0.813236	3.65067		0.104951	-0.705698		-0.848996	2.24803		-0.407	-0.817151		-0.118482	-2.49446
-1.34529	4.13266		-0.340108	3.21711		-0.350949	1.65039		0.362562	-0.156008		0.669553	-0.0433404		0.26157	-1.75128		-0.430593	3.47676
0.27841	1.55454		-0.327564	2.60336		0.381426	2.39139		0.432906	1.52822		0.39294	2.09812		-0.298787	-2.76338		-0.550602	3.84613
-0.449648	4.04603		-0.393996	3.00045		-0.668732	3.74631		0.064201	2.37074		-0.0218329	0.972256		-0.483727	-3.03334		-0.479959	4.07564
-0.250157	3.50107		-0.454365	2.5342		-0.321269	2.93717		-0.338448	0.295966		-0.0794456	-2.32154		-0.470872	-2.44864		0.414369	1.57546
-0.132483	3.94232		-0.454365	2.5342		-1.21819	4.37673		-0.487505	0.169786		-0.338823	0.893398		0.487476	-3.34119		0.157511	4.55894
-0.0924383	3.72995		-0.442187	-0.811051		-1.34894	5.92416		-0.348221	-2.08108		-0.106508	0.818555		-0.31317	0.0876487		-0.274335	4.34818
-0.00944322	3.31111		-0.665984	0.512881		-0.69086	0.874448		0.0760273	-2.35561		0.207943	-0.213794		0.598573	-1.8921		-0.491622	4.29082
-0.168967	4.37681		-0.332918	2.88267		-0.143781	1.71927		-0.120201	-2.05984		0.662735	-0.557812		0.327678	-1.8085		0.126262	2.56769
-0.110066	3.22744		0.67051	3.02154		-0.297445	1.73728		-0.289931	-1.64333		0.512244	-0.771829		-0.139803	-3.01814		0.0688456	4.15427
-0.144552	3.81298		0.194586	3.71439		0.534809	4.09625		0.134674	-2.01683		0.126582	-0.836217		-0.858103	-0.774981		-0.0798679	1.3234
-0.138292	4.60976		0.747808	3.45449		-0.756844	2.03707		-0.33233	-1.82702		-0.57976	2.92522		-0.16934	-4.40491		-0.749458	1.83207
-0.124262	3.78395		0.762007	3.47676		-1.15861	-2.78711		-0.758827	2.64499		-0.0583693	2.35113		0.30775	-2.38572		-0.959973	2.89067
-0.136434	3.93813		0.117496	2.99444		-0.917956	-1.17266		-0.381608	3.3468		0.173748	3.19689		0.116541	-0.870241		-0.0215201	2.0051
-0.397207	3.9215		-0.270863	2.70718		-0.778734	-3.15496		-0.0823019	1.86783		0.0846797	2.37483		-0.37145	-1.49113		-1.15227	3.17633
-0.476623	4.1001		0.418754	2.74172		-1.25052	-3.82528		-0.561038	4.15432		-0.163582	3.01261		-0.324313	-4.01825		-0.110809	4.80627
-0.620023	3.65885		0.535828	2.74855		-0.50652	-3.66049		-1.05666	3.59557		-0.645026	3.48025		-0.790308	-0.799816		0.698942	4.85364
-0.625813	4.07923		-0.365594	3.87177		-0.210724	-3.73224		-1.05544	1.18149		-0.864317	2.44241		-0.636005	0.595679		-0.370449	3.89168
-0.491387	4.21037		0.398259	3.5173		-0.0666368	-2.2359		0.387002	0.241462		-0.429685	2.61395		-0.636005	0.595679		-0.686698	4.28569
-0.319594	4.07408		0.146127	4.21212		-1.74184	1.66922		-0.749952	2.21546		-0.319696	1.90468		-0.381895	-0.0720747		-1.06109	-0.0340834
-0.0549086	3.50461		0.214564	4.11389		-0.71509	2.10485		-0.650457	2.25237		-0.173603	1.42043		-0.115966	0.642013		-0.198566	-3.7142
0.0194366	4.16571		0.214564	4.11389		-0.749056	2.04123		-0.137957	3.22786		0.11864	1.56122		0.175566	1.20165		0.113399	-4.35862
0.107053	3.96329		0.54822	4.71539		-0.135984	2.26701		-0.709681	1.25211		0.485005	1.99119		0.0618584	-0.570874		0.124233	-4.73769
0.175373	3.65462		0.658038	4.04875		-0.466606	1.70068		-2.3996	-5.66882		0.689996	2.01591		0.110689	-0.923806		-0.318392	-4.59534
0.280142	5.07003		0.593157	4.42368		0.505548	4.06873		-1.24679	-3.53847		0.593071	1.32764		0.279304	-0.432871		-0.415666	2.65024
-0.102931	4.91883		0.410172	4.67812		0.277874	2.10431		-1.10243	-2.77285		0.0985338	2.04857		0.659782	1.04201		-0.543544	-0.250763
0.0915439	4.26916		0.210765	4.74477		-0.874779	2.57653		-0.974353	-1.0743		-0.660542	2.64584		0.720358	1.25533		-0.543544	-0.250763
0.0532365	4.42942		0.134208	4.52193		-0.971699	1.70761		-0.732463	-4.13636		-0.481846	2.62216		0.766531	0.705837		-0.246933	1.09936
0.0206118	4.70543		0.0727135	4.554		0.167908	-2.61444		-0.653787	-4.28244		0.436343	3.46149		-0.0497262	0.97644		0.377695	4.56185
-0.101288	3.50813		0.021389	4.3784		-0.19779	-1.90259		-0.42889	-3.88098		0.522192	3.60087		-1.02323	-2.65285		0.174712	3.74379
-0.146369	4.55086		-0.00426635	5.26642		-0.391513	-4.7356		-0.331462	-4.05969		0.106909	2.44745		-0.309212	-4.29037		0.10853	2.44782
0.369992	4.36716		0.0219888	4.92765		-0.640344	-3.0384		0.184146	-1.06381		-0.894292	2.65544		0.276134	-4.46457		0.27956	1.99487
0.361769	4.38148		-0.0469631	4.89829		-0.685668	-2.34209		-0.00987961	-0.580671		-0.529871	0.874499		0.266474	-3.87898		-0.379516	4.69471
0.315051	4.06157		-0.265008	4.60459		0.0792773	0.50718		-0.343383	0.327217		0.111024	2.71965		-0.0415131	-4.53697		-0.0519469	4.7965
-0.247791	5.06052		-0.185859	4.40543		-0.726132	0.817847		0.405273	1.58283		-0.61612	1.36508		-0.357436	-4.90398		0.6611	2.84482
-0.145674	4.78647		0.495172	3.08098		-0.68197	1.24224		0.149285	-0.121198		-0.609139	3.26189		-1.00452	-3.85124		-0.484965	3.03498
0.5465	4.52901		0.913274	4.37593		0.0346106	2.0957		0.206181	-0.517423		0.129056	3.94575		-0.940123	-1.52392		-0.400545	4.21749
0.924992	4.64353		-0.247718	3.84097		0.318535	2.47997		-0.733456	0.543723		-0.550134	2.47067		-0.447574	-2.12846		-0.388415	4.59337
0.924992	4.64353		-0.247718	3.84097		-0.396537	-0.777502		-0.530779	0.255917		-0.287123	1.17759		-0.294479	-1.30019		-0.133287	4.48237
0.872118	4.36144		-0.275706	2.891		-0.0302958	3.73724		-0.0152301	0.0502448		-0.115718	2.51851		-0.112222	-1.04949		0.0692634	4.25368
0.701012	4.06444		-0.208202	3.20027		-0.498325	3.54412		-0.159919	2.3058		-0.0826466	2.56873		0.165174	1.52072		0.15863	3.83616
-0.000978035	4.37875		-0.0758577	2.34578		-0.488553	2.86164		-0.689997	2.774		-0.157647	2.64161		0.556912	1.6468		-0.14613	1.34532
-0.0343974	4.4295		-0.0899509	2.8519		-0.462313	3.99133		-0.580856	2.38352		-0.375707	3.54691		0.544984	0.415892		-1.17452	3.31295
-0.074082	4.37954		-0.104018	3.26149		-0.356405	2.78624		0.0391329	1.16679		0.253854	2.60197		-0.986477	-1.54868		-0.123525	1.30473
-0.10506	4.15313		-0.104018	3.26149		-0.418598	3.19794		-0.451076	0.116905		0.113506	3.53675		0.533706	0.608047		0.0668494	0.97177
0.346993	4.68459		-0.10562	3.63548		0.751582	3.52924		-0.656168	-0.464582		-0.22158	3.54135		-0.548226	0.866663		0.302808	3.25148
0.458315	4.22028		-0.0564345	3.34991		-1.31806	1.83593		-0.540256	1.84775		0.13973	2.86728		-0.761595	0.706076		-0.343599	-1.07587
0.593324	4.26765		-0.0564345	3.34991		-1.66141	2.47311		-0.597221	1.49171		0.187137	3.14174		-0.720112	3.01682		0.407371	-2.36867
0.461083	4.60174		0.0545945	3.76991		-1.66141	2.47311		-0.443949	1.71267		-0.0248643	3.74655		-0.361616	0.396814		-0.668467	-1.21155
-0.0297562	3.83272		-0.344362	4.96262		-1.78434	-1.73028		-0.538163	0.950573		-0.230178	2.74874		0.102168	0.456742		-0.139838	2.64186
0.0788094	4.5454		-0.337338	4.66722		-1.70042	-3.53728		-0.498282	-1.35156		-0.0333456	3.15246		0.374881	1.88222		0.231964	-2.39314
0.164642	3.63191		-0.337338	4.66722		-1.24741	-4.60105		-0.283168	3.29252		0.116665	2.86163		-0.39858	3.09023		-0.526212	-1.40254
0.424669	3.81633		-0.10111	3.89449		-1.24741	-4.60105		-0.400352	1.7995		0.607074	3.00486		-0.204814	0.449657		-0.692582	0.175537
-0.315096	4.00043		0.128662	3.90754		-1.09964	-5.23813		-0.253594	3.00018		-0.659908	4.35147		-0.0572699	0.580744		-0.302204	-2.7663
0.347782	3.61681		0.236914	3.93979		-0.865397	-4.93052		0.66496	3.90494		-0.669097	4.48567		-0.22236	2.60347		0.30868	3.77751
0.373151	3.42138		0.313701	4.1126		-0.865397	-4.93052		0.507786	2.55951		-0.583304	3.47603		-0.164402	2.19604		0.558342	3.51488
0.0205154	2.70798		0.313701	4.1126		-0.78099	-5.61571		-0.767241	3.30516		1.09095	5.39034		-0.141165	1.64885		0.162051	4.48276
0.0651581	3.16956		0.526012	4.40668		-1.11607	-4.50724		-0.758316	2.85206		0.712332	4.31945		-0.0284623	3.76565		0.00736286	3.71625
0.375158	3.46307		0.434342	4.34316		-1.11607	-4.50724		-0.339997	1.56513		-0.775695	3.58276		-0.0621533	3.48584		-0.462059	1.28418
0.400524	3.07488		0.372331	5.16373		-1.28586	-4.19486		-0.0682351	1.94545		-0.0990143	3.89715		-0.156083	2.25807		-0.348214	1.54838
0.33765	2.83516		0.372766	4.59437		-1.58002	-2.4558		-0.0816736	0.760269		-0.0456953	3.05117		-0.403073	2.93362		-0.256037	2.08133
0.313165	3.19897		0.275651	5.7072		-1.46328	-0.92736		-0.116907	-1.27557		0.444463	3.79828		-0.528534	3.29401		-0.59718	4.0208
0.302287	3.27251		0.253868	5.17966		-1.32254	-0.224812		-0.206924	-1.41594		-1.18198	2.73831		-0.557606	4.91799		-0.51182	3.65839
0.280481	4.31919		0.152841	4.93575		-0.868918	3.23115		-0.403763	-0.328302		-1.23069	1.08583		-0.727547	5.01035		-0.487699	4.18792
0.0855821	3.68719		0.06859	4.78055		-0.846362	2.06975		-0.35759	0.103664		-0.997368	1.14565		-0.738157	4.9611		0.221258	5.72192
0.0696624	3.48157		-0.586392	5.32074		-0.780906	1.36747		-0.290179	1.9813		0.101573	2.07967		-0.710622	3.96513		0.286519	4.80299
0.166175	3.73304		-0.827682	5.39682		0.887864	1.59566		-0.405495	1.75048		0.0350653	0.37306		-0.627308	4.05348		0.286519	4.80299
0.292634	4.22963		-1.44989	5.54952		-0.0685525	2.3446		-0.535032	0.770669		-0.652602	-1.65149		-0.351661	4.31754		0.53564	3.64805
0.358587	3.75272		-1.44989	5.54952		-0.477799	2.0759		-0.224605	-1.17668		-0.208718	-0.428955		0.214784	4.43563		0.53564	3.64805
0.596168	3.91078		-1.65122	4.7209		-0.409962	1.75604		-0.400728	1.49416		-0.312442	-2.13286		0.887562	4.00031		0.394341	4.25372
-0.41424	4.06102		-1.31498	1.24839		-0.414679	1.12477		-0.0421414	2.25526		0.194014	-1.70451		0.883184	3.73526		0.342402	4.05953
-0.390384	4.45338		-1.29134	2.52762		-0.335737	0.960827		-0.135992	2.71908		-0.336644	-0.292711		0.657264	3.63471		0.0491363	4.07484
0.462279	4.73175		-1.50494	0.686838		0.193162	2.28861		0.101758	-0.532788		-1.01406	0.48374		0.657264	3.63471		0.00439266	4.36835
0.462279	4.73175		-1.3323	0.784496		0.185097	1.83516		-0.0500608	-3.03861		-0.703325	2.7166		-0.480728	3.88667		0.0316619	4.6613
0.56452	4.6508		-1.32085	0.549294		0.0910189	1.18266		-0.0605785	-3.17049		0.109555	3.33419		-0.627292	4.75727		0.169184	4.78497
0.634242	4.15597		0.229131	0.721565		-0.105098	2.12733		0.224106	2.97772		0.250189	4.05826		-0.613792	4.99172		0.0208707	5.19935
0.684457	4.90343		0.205306	-0.583097		-0.789745	0.384349		0.0679853	2.09794		0.307223	3.5204		-0.0278413	4.71403		-0.360346	4.75927
0.657533	4.18925		-0.438668	-3.63027		-0.789745	0.384349		-0.706857	1.09854		0.497287	2.84192		0.083841	5.24198		-0.421121	1.88843
0.627704	5.01526		-0.342471	-4.82616		-0.7074	-3.42294		-0.921405	0.744424		0.497287	2.84192		-0.470409	5.78406		-1.21475	5.33196
0.570789	4.56805		-0.485769	1.56492		-0.606058	-4.2434		-1.07888	-1.11354		0.474018	4.14126		-0.31691	6.08101		-1.1085	5.1345
0.360426	4.12208		-0.628003	1.97803		-0.431979	-4.43362		-0.717161	-1.58231		0.474018	4.14126		-0.221882	5.67936		-0.141894	4.9766
0.242227	4.1629		0.265762	1.37385		-0.41629	-3.31272		-0.195215	-2.80653		0.452722	3.15332		-0.0646583	5.6107		-0.268922	4.92866
0.304432	5.02013		-0.736819	-4.01104		-0.475704	-3.80729		-0.245201	-2.71995		0.887369	2.49611		0.0705966	5.44975		0.0228453	5.3499
0.284151	4.74456		-0.215419	-4.20898		-0.69535	-4.16333		-0.509331	-1.3751		0.70564	2.11657		0.174563	5.1924		0.463069	4.34539
0.257218	4.0618		-0.399738	-4.1435		-0.75179	-3.77584		-0.366289	-0.44098		-1.19211	2.96068		0.174563	5.1924		0.666399	4.74362
0.137919	4.3464		0.0774517	-0.293472		-0.75814	-4.231		0.611692	3.98642		0.187656	2.08649		0.243267	5.01086		0.831631	5.08553
0.0545572	5.04921		-0.658572	3.61763		-0.761795	-4.96939		-1.45154	3.71797		-0.0630016	1.46533		0.222529	5.43744		0.389994	5.31924
-0.0214936	4.7167		-0.194542	2.99587		-0.814621	-5.13403		-1.31734	3.51898		0.0705161	-2.48029		0.169387	5.26732		0.389994	5.31924
-0.128602	4.56192		0.311696	4.66535		-0.820529	-5.31515		-0.00667363	-0.277295		-0.184927	-3.87046		0.117798	4.93481		-0.00583195	5.57408
-0.181378	3.7458		0.499169	3.42213		-0.943722	-5.72327		-0.287919	0.135644		-0.272994	-3.20534		-0.0584593	5.08097		-0.128364	5.01689
-0.127975	3.92768		0.0715835	3.99168		-0.643182	-5.62539		-0.561895	1.641		-0.190068	-3.18459		-0.0584593	5.08097		-0.505914	4.92235
-0.0185682	3.96439		-0.257361	3.85862		-0.622398	-5.87121		-0.968306	3.65829		-0.581737	1.28834		-0.141824	5.21105		-0.951132	4.93471
0.438264	4.99458		-0.591831	3.55489		-0.711006	-5.68025		-0.968306	3.65829		-0.747744	-2.30516		-0.211448	5.04765		-0.365494	2.3281
0.663048	4.38321		-1.06355	1.81795		-0.711006	-5.68025		-0.756508	4.67013		-0.617909	-3.5366		-0.370367	5.23321		-0.263666	4.92627
-0.784069	4.63226		-1.30799	-1.32061		-0.671475	-5.17022		-0.57356	4.79648		-0.36914	-3.93155		-0.160953	4.9535		-0.397757	3.78655
-0.581255	4.86832		-1.15983	-1.86328		-0.671475	-5.17022		0.128894	4.08252		-0.117074	-3.50454		-0.152193	4.78121		-0.235243	3.05561
-0.224396	4.1793		-0.870767	-3.20798		-0.684382	-4.44303		0.125293	3.879		-0.257172	-3.69071		-0.12849	4.6945		-0.097334	2.78564
-0.0812576	4.61747		-0.772048	-3.55857		-0.566029	-5.56891		0.32862	5.97362		-0.0565688	0.167643		-0.064653	4.83738		-0.496658	2.85417
0.0941074	4.93294		-0.0936706	-3.23103		-0.552714	-5.44395		0.274918	4.53678		-0.20475	-0.980621		0.0816828	4.50923		-0.645808	3.35676
0.260651	4.14241		0.0493988	-2.3541		-0.448377	-5.95013		-0.104263	5.22551		-0.106421	-1.01626		0.26621	4.04137		-0.582889	2.48043
0.309384	4.05946		0.0143824	-2.84268		-0.448377	-5.95013		0.740681	5.18622		0.813595	1.72161		0.330784	4.42869		-0.294887	2.31821
0.237424	3.46818		-0.35523	-1.92146		-0.374751	-5.87643		0.465743	5.92453		-0.35528	-0.0297698		0.446714	3.74609		-0.107653	2.70852
-0.0238346	4.52977		-0.557545	-1.88943		-0.188534	-6.40062		-0.00496492	4.76198		-0.435876	1.78448		0.149696	4.2063		0.453089	3.65145
-0.0375627	4.43927		-0.274737	-5.39262		0.0104018	-5.4203		0.0775467	5.38924		-0.0738519	2.74826		-0.00154448	3.9708		-0.0496988	3.81913
-0.0375627	4.43927		-0.215452	-5.52946		0.219103	-5.42575		0.0775467	5.38924		-0.167156	3.42986		0.12419	3.19492		-0.760812	2.60763
0.00699897	4.17034		-0.0290987	-0.61014		0.512869	-5.59297		-0.560951	6.02703		-0.161058	3.59176		0.272264	3.78772		-0.594826	-1.9247
0.202542	3.85892		-0.375034	-5.003		0.512869	-5.59297		-0.560951	6.02703		-0.0895438	3.04776		0.300882	3.62389		-0.287208	-2.59992
0.210453	4.21596		-0.356254	-5.31301		0.48965	-1.89287		-0.442035	6.10286		-0.0521543	4.47568		0.446015	2.46603		-0.696184	-1.31854
0.288402	4.57651		-0.374107	-3.85315		0.300731	-5.5723		-0.442035	6.10286		0.280288	3.68257		0.446015	2.46603		-0.748454	-1.26268
0.267265	3.93777		-0.355379	-3.94069		-0.0525433	-5.83405		-0.224424	5.016		0.0497182	3.89926		0.471841	2.66072		-0.38986	3.77341
0.178637	4.29738		-0.442945	-4.77698		-0.0525433	-5.83405		0.62279	5.42322		-0.0555387	4.3649		0.410237	3.07307		-0.404716	3.05389
0.316824	4.82825		-0.480428	-3.98939		-0.427646	-5.56669		0.235	5.8093		-0.0942019	4.90576		0.374314	3.14533		-0.370072	3.55974
0.388989	4.847		-0.601227	-4.72918		-0.770891	-5.43995		0.279741	6.13953		-0.12636	4.77183		0.326802	3.61471		-0.176509	4.34734
0.536915	4.63533		-1.66519	-3.43243		-0.714599	-4.5275		0.317726	5.29072		-0.12636	4.77183		0.215554	3.03445		-0.125935	3.20453
0.540777	4.53052		-1.68232	2.90128		-0.901276	-6.49696		0.394153	6.27682		-0.0438414	4.6309		0.190095	3.28249		-0.160281	3.55311
0.505442	4.7841		-1.31823	3.4768		-0.802284	-4.45637		0.102292	5.53615		0.20857	5.25214		0.097926	3.73468		-0.222966	5.08075
0.205955	4.17638		-0.44406	4.83679		-0.802284	-4.45637		-0.146597	5.56244		0.109602	5.26839		0.039843	3.7136		-0.214448	4.28722
-0.198448	4.56596		-0.192378	2.37838		-0.633901	-4.2023		0.218396	5.05022		0.159111	4.74517		-0.0687456	4.02848		-0.321329	4.45745
-0.369615	4.00791		-0.152193	2.81458		-0.688921	-5.25643		0.462744	3.86039		0.285063	4.98353		-0.185956	4.11742		-0.494334	5.71648
-0.437889	5.35272		0.0357507	3.37038		-0.535938	-3.46656		-0.24821	3.95718		-0.0522526	4.84905		-0.404482	3.14246		-0.494334	5.71648
-0.563109	4.84875		-0.0878314	4.351		-0.620018	-3.50965		-0.120149	3.66452		-0.267738	4.94572		-0.746028	3.30506		-0.485177	5.56785
-0.693307	5.66424		-0.0971061	4.60355		-0.664182	-6.19268		-0.0945143	4.82951		-0.419783	5.19102		0.037053	2.05053		-0.298819	5.05169
-0.624289	4.59087		0.21025	2.93847		-0.618642	-5.98082		-0.0945143	4.82951		-0.426815	5.16098		0.030111	1.47166		-0.224619	5.29427
0.193866	4.47077		0.156428	3.38882		-0.634477	-4.81985		-0.113271	0.688703		-0.426815	5.16098		-0.0360415	1.02497		-0.515795	5.21606
0.146796	4.19384		-0.10013	2.66234		-0.803473	-5.19308		-0.655007	3.87344		-0.304341	4.93116		-0.0360415	1.02497		-0.55293	4.35603
0.146796	4.19384		-0.304847	2.36775		-0.841602	-4.21813		-0.321036	5.53792		-0.00581983	5.76605		-0.118558	1.08106		0.940081	4.00016
0.265838	4.13244		-0.304847	2.36775		-0.835047	-4.52638		0.197073	-1.18583		0.138005	5.48925		-0.151372	0.860852		0.22492	4.22286
0.236695	4.57688		-0.217593	3.57169		-0.844073	-4.45667		-1.39306	2.82772		0.394239	4.27982		-0.151372	0.860852		-0.0445263	4.56443
0.236695	4.57688		-0.232713	4.21872		-0.79158	-3.91405		-0.797003	2.16033		0.517222	4.66443		-0.231681	0.883706		0.010733	4.85421
0.00738231	4.09791		0.0866319	2.46529		-0.550631	0.841183		0.226575	2.8361		0.609469	3.90922		-0.305405	1.9409		0.010733	4.85421
-0.0881472	3.43765		0.0803075	1.18936		-0.489108	-0.559067		0.501023	3.10892		0.639912	4.11002		-0.305405	1.9409		-0.0204844	4.44881
0.539988	2.54031		-0.361806	-0.37063		-0.207427	-0.252974		0.0355763	3.48427		0.647586	4.4585		-0.280511	2.56457		-0.0204844	4.44881
0.196938	2.41815		-0.625711	0.340635		-0.0493348	0.153879		-0.127287	3.57686		0.515294	4.99893		-0.251804	2.37726		0.00677908	4.61675
-0.0666479	1.85332		-0.137969	2.5712		0.156659	2.88529		-0.280315	3.62367		0.468579	5.18839		-0.228371	3.27908		0.0596871	4.842
-0.520409	2.2912		-0.640537	1.95227		-0.243716	1.46979		0.115224	3.19615		-0.36146	5.04462		-0.238349	3.1395		0.168703	5.02919
-0.481952	2.22261		-1.01591	0.525009		-0.263038	0.327895		0.268097	3.51664		-0.791672	5.37943		-0.243035	3.83364		0.168703	5.02919
-0.111559	2.83534		-1.21051	1.43099		-0.443303	1.40233		0.594805	3.12086		-0.653081	4.61864		-0.246907	3.49137		0.137942	5.16629
-0.0444021	3.59362		-0.2894	-4.61463		-0.0454539	1.72919		0.0177612	1.91298		-0.575264	3.08001		-0.266077	3.65166		0.183695	5.11814
-0.0605264	3.12745		-0.1852	3.65316		0.186215	2.70565		-0.490467	1.42845		-0.285007	3.50708		-0.370854	4.18967		0.327449	4.49047
-0.0624982	2.54589		-0.180189	3.64255		0.408408	2.31318		-0.530579	0.763107		-0.219482	4.52094		-0.545786	4.5214		0.0178825	4.16075
-0.0349788	2.00495		-0.371867	1.07853		-0.180071	3.1102		-0.425334	0.444653		-0.229839	3.73052		-0.545786	4.5214		-0.0155801	3.86652
0.221279	1.35028		-0.00145509	-1.17152		-0.742061	0.310299		-0.121158	1.58763		-0.469443	2.29103		-0.685697	3.73981		0.139863	4.87477
-0.0910782	0.54268		0.0353525	0.654011		-0.387675	0.84816		-0.451918	1.39756		-0.662869	2.18609		-0.0742483	2.33862		0.136651	4.09939
-0.0105318	1.85272		0.07368	2.01632		0.136461	2.50771		0.0971824	1.61429		-0.801719	1.00641		-0.0742483	2.33862		0.464137	4.15083
0.0266423	0.0601762		-0.411012	-0.115988		-0.272313	0.905999		0.217649	3.23705		-0.4806	0.74455		-0.0325575	2.3448		0.330073	4.91795
0.185056	-1.68184		-0.540752	0.278009		-0.115906	5.82889		0.698271	3.25753		-0.2109	-0.824793		-0.0147927	3.03423		0.179259	4.0657
0.196613	-1.76711		-0.643615	3.6606		-0.30344	4.82374		0.291692	3.50275		-0.233639	0.119284		-0.0147927	3.03423		0.176777	5.08222
-0.567196	-0.377592		-0.0682731	3.24758		-0.205189	3.90415		0.203978	3.34211		-0.0691947	1.61716		-0.405385	1.53988		-0.402488	4.8346
0.685796	2.58308		-0.0682731	3.24758		-0.130397	4.92965		-0.717611	0.310579		-0.0193356	1.63491		-0.399209	1.12326		-0.57665	5.40085
0.15947	0.765145		0.248274	3.24348		-0.773309	3.10267		-0.717611	0.310579		-0.00701122	1.27494		-0.423183	1.20836		-0.755672	4.8169
-0.470547	2.37976		-0.46391	3.37868		0.349284	3.1582		-0.109289	1.41525		0.111907	-0.000421334		-1.1331	2.47652		-0.932851	4.85828
-0.277926	3.52395		-0.490984	2.3889		0.34433	3.51704		-0.0655796	0.880315		0.213404	-0.155941		-1.4411	3.06706		-1.12558	4.89169
0.437398	4.12473		-0.397387	2.9576		-0.893609	2.2287		-0.243751	1.42478		0.22668	-0.553817		-1.5723	4.56896		-1.36004	3.99721
0.505744	3.27668		0.0563414	2.55811		-2.01268	4.51384		0.0893173	-0.48087		0.181239	-0.459903		-1.37722	4.85728		-1.36004	3.99721
-0.27976	3.64088		0.874409	3.2293		-2.29138	6.16071		-0.0829716	0.233421		0.047627	-0.372407		-0.981679	4.57599		-0.725103	-1.78869
-0.2352	3.71957		-0.107658	-3.40449		-1.98139	3.91501		-0.065767	-0.175835		-0.546843	0.507078		-0.981679	4.57599		-0.725103	-1.78869
-0.330409	4.62601		-0.734329	0.453284		-0.751549	4.414		-0.187272	0.378081		-0.857613	1.18424		-0.474603	4.70566		-0.604146	-1.82879
-0.281284	4.18515		-0.678987	1.7264		-0.70224	4.9531		-0.170064	1.49264		-1.34871	2.7737		-0.228605	4.35082		-0.604146	-1.82879
0.229171	3.91825		-0.112585	0.773371		-0.613343	5.13586		-0.388678	0.951032		-1.34127	3.86466		-0.0166328	4.5217		-0.44486	-2.05176
0.0945484	5.01145		-0.105591	1.68163		-0.447093	5.34893		-0.765002	0.918355		-1.09866	3.88637		0.259903	4.51326		-0.44486	-2.05176
0.133723	4.74046		0.0510561	3.71812		-0.447093	5.34893		0.158866	-3.04428		-0.612807	3.98404		0.259903	4.51326		-0.314052	-2.81655
0.608884	4.25933		0.0510561	3.71812		-0.388558	5.42107		-0.152116	-2.88454		-0.612807	3.98404		0.315507	4.16428		-0.0254429	-2.11768
0.567831	4.32696		0.0324913	1.89889		0.444859	5.04939		-0.598483	-3.003		0.580573	4.9925		0.383438	4.2152		-0.0254429	-2.11768
0.512228	4.16491		0.0653144	2.24688		-0.300612	3.98168		0.0528519	-3.42322		-0.186809	4.37697		0.407133	4.65613		-0.103781	-1.41934
0.220236	4.12634		0.0680088	3.0538		-0.585094	3.41754		-1.44063	-0.546215		-0.575905	4.59993		0.385359	4.24689		-0.103781	-1.41934
0.166936	4.26636		0.144752	2.48797		-0.902956	4.08372		-0.381628	2.70641		0.133222	1.50235		0.385359	4.24689		-0.111745	-0.841538
0.202568	4.34774		0.226141	2.51381		-0.902956	4.08372		0.159275	2.28461		-0.152963	4.51265		0.309319	4.54827		-0.111745	-0.841538
0.483501	4.11038		0.247053	2.63948		-1.13509	4.88022		-0.224052	0.405584		-0.166354	3.76174		0.166868	4.3904		-0.137965	-0.887495
0.509674	4.795		-0.023925	3.37958		-1.4337	2.64082		-0.624855	0.126387		-0.0267921	4.37019		-0.149154	4.48936		-0.137965	-0.887495
0.113538	4.90293		-0.266665	4.79235		0.27497	2.85396		-0.610603	-0.335997		0.02651	4.54551		-0.459709	4.61807		-0.126951	-0.806695
-0.434335	4.34686		0.000272453	4.65212		-0.154485	-0.21055		0.322473	2.91529		-0.0333498	4.61		-0.653867	4.71575		-0.126951	-0.806695
-0.663152	5.231		0.055064	4.91602		-0.0125325	0.553153		0.34213	2.24323		-0.349824	3.19137		-0.759308	3.97008		-0.0984633	-0.358198
-0.663152	5.231		0.107792	4.45434		0.557026	-1.004		0.16169	2.75687		-0.0155792	2.26736		-0.909021	4.20803		-0.0306172	-0.33195
-0.0560751	4.91242		0.0751066	4.66618		0.475061	3.19781		0.00627584	1.18906		0.351264	3.33138		-0.909021	4.20803		-0.0306172	-0.33195
-0.224402	4.10563		0.614081	4.91952		0.312879	3.2945		0.0540985	1.07397		-0.223829	3.67358		-1.13244	4.41405		0.0540684	0.275762
-0.0294461	3.88894		0.11467	4.10015		0.124419	4.35781		-0.506378	1.03851		0.813538	3.46805		-1.13244	4.41405		0.122734	1.33338
-0.38249	4.35889		0.30868	3.17693		-0.479126	1.62231		-0.596376	0.703876		0.678449	2.71832		-1.3062	4.34823		0.18752	2.4251
-0.0989751	4.0886		0.265449	4.58065		-0.986516	4.01188		-0.537701	-1.98681		-0.414942	3.52646		-1.41096	3.51418		0.24774	2.09803
-0.0989751	4.0886		0.415123	4.27589		-0.986516	4.01188		-0.40672	-2.02443		-0.504318	4.21461		-1.41096	3.51418		0.292064	1.87716
-0.0690738	4.96233		0.31865	4.05359		-0.765888	3.49093		-0.876968	-2.84262		-0.195217	2.7735		-0.481613	1.50101		0.25501	1.35777
-0.164432	4.32546		0.297039	4.47419		-0.765888	3.49093		-0.784528	-0.41019		-0.139984	2.56289		-0.0346949	1.30556		-0.821005	5.13991
-0.271636	4.55486		0.173681	4.76007		-0.552369	1.31926		-0.461427	2.19759		-0.139984	2.56289		0.213865	0.645078		-0.782459	4.92986
0.309933	3.40403		0.129533	4.61672		0.0122747	1.0442		0.313584	1.77343		-0.170563	2.90135		0.291285	0.470931		-0.628336	4.38596
0.530867	3.76235		0.327777	4.49853		-0.53215	2.39098		0.350822	1.69666		-0.144524	3.40159		0.322054	1.18738		-0.419373	4.47356
0.660554	3.33776		0.428724	4.63968		-0.617945	1.85465		0.153544	2.61372		-0.16481	2.83134		0.229006	1.71679		0.303831	4.15517
0.515266	3.54158		0.536727	4.47849		0.246164	0.726262		0.0424027	2.68478		0.458361	1.54578		-0.013143	3.58297		0.0293279	4.06712
0.0554389	3.52012		0.539008	4.34947		0.368868	1.28697		-0.0835679	1.93312		0.0282329	3.27071		-0.013143	3.58297		-0.111376	4.65004
0.177505	3.40612		0.576017	3.97338		-0.238235	2.85639		-0.298235	3.0832		-0.114759	2.39122		0.0243514	3.09146		-0.197131	4.81292
0.154704	3.14878		0.532342	4.16962		-0.101396	2.66772		-0.379403	3.28584		-0.180145	2.3512		0.0733542	1.51597		0.076374	4.28911
0.0434578	3.63647		0.4025	4.04878		-0.0326408	4.41354		-0.494762	2.18155		-0.184054	3.73892		0.0712167	1.57531		0.183278	4.39874
-0.119258	3.88149		0.420922	4.45908		0.156866	4.62201		-0.596023	1.16101		-0.228455	3.40661		0.0567206	1.93639		0.881184	3.73948
-0.297235	3.79531		0.445283	5.07776		-0.315692	4.97186		-0.409757	1.71258		-0.269275	3.01178		0.0567206	1.93639		0.0802454	3.76599
-0.535241	3.70794		0.415603	4.54742		-0.375634	4.89703		-0.250491	1.97638		-0.120609	0.694299		0.0610001	2.85421		0.335023	4.72957
-0.532208	2.66691		0.214728	4.42048		-0.323143	4.2736		0.398685	2.70205		0.0280591	0.929441		0.0803574	3.06224		0.47404	4.42178
-0.532208	2.66691		0.113135	4.44093		-0.268507	5.71869		-0.263381	3.30265		-0.0254736	1.92798		0.130062	3.89462		-0.988452	3.56571
-0.72881	3.65937		0.117495	3.49186		-0.268507	5.71869		0.144439	3.63076		0.735853	1.31897		0.130062	3.89462		-1.1854	1.34161
0.0274093	3.73175		0.334096	3.00756		-0.268471	5.91442		0.0934809	1.38562		-0.169964	2.49169		0.057473	4.13237		-0.221332	2.88347
0.0149716	2.74959		0.471724	3.41077		-0.268471	5.91442		-0.253441	1.59131		-0.372897	1.85551		-0.103598	4.07678		-0.207301	0.907658
-0.880108	2.06833		-0.447647	5.17535		-0.265467	4.27713		0.381242	2.24555		-0.11022	1.28769		-0.329401	3.67849		-0.136667	1.55239
-0.947135	0.146721		-0.333162	4.54741		-0.0214838	4.59829		-1.34032	1.8525		-0.18706	1.99745		-0.601893	2.854		-0.0752762	0.565399
-0.678943	-0.000514196		0.0811403	4.6992		-0.695885	3.22304		-0.697274	-0.918476		-0.79996	1.74836		-1.32284	0.990763		-0.42797	1.46516
-0.0253432	-0.48469		0.23506	4.39711		-0.58506	2.37561		-0.624148	-0.489405		0.790042	3.21919		-1.32284	0.990763		-0.474431	4.34321
-0.292482	1.78551		0.555837	3.36747		0.00480338	0.399908		-0.521926	-0.842829		-0.425563	3.32986		-1.57376	1.12237		-0.365882	4.93844
-0.213871	1.70306		0.506966	3.92034		-0.409373	1.82995		0.252318	-1.23195		-0.404383	2.30112		-1.92495	1.73454		-0.189267	1.60735
-0.816247	2.22689		0.542793	4.02522		-0.743176	0.931821		-0.40845	-1.20135		-0.376621	2.2459		-2.24034	0.377465		-0.872513	4.20014
-0.228046	3.2184		0.539466	3.82571		0.109339	0.92842		0.234319	-2.26661		-0.231007	1.01945		-1.60656	-0.0388693		-1.23532	1.68774
0.703519	3.34515		0.974429	3.91305		0.385445	0.966158		0.0719704	-2.61484		-0.159822	1.26537		-1.65652	-0.0388026		-0.327439	-2.9529
-1.0435	1.05308		0.462406	4.03493		0.656157	0.525497		0.0759741	-2.5782		0.651141	2.06157		-3.06211	-0.0389187		-0.558022	-2.10695
-0.884675	0.970373		0.311603	4.36389		0.748555	0.546583		0.094095	-2.30098		0.463045	1.93723		-5.24003	-0.0389187		-0.0301444	0.608889
-0.00838974	0.28683		0.367343	4.51028		0.257215	2.07372		-0.606861	2.45136		-0.0786944	2.08717		-4.53469	0.903829		-0.690712	-3.93172
-0.198895	1.18471		0.992964	4.23691		0.222023	0.808698		-0.0739313	2.79836		-0.4488	1.92179		-2.66207	0.875922		-0.666511	-3.26794
0.141324	1.68485		0.847738	3.86159		-0.890506	2.8218		0.063468	2.22826		-0.558085	0.20487		-1.17275	0.949227		-0.577632	-2.89433
0.0944148	1.37079		0.864098	3.898		-0.723574	2.08116		0.0991323	2.1406		0.218389	2.60768		-0.598689	0.326004		-0.44344	-2.70884
0.0696919	0.564979		0.640214	4.07343		0.21829	3.08675		-0.0662988	2.62224		-0.936735	1.64994		0.332345	1.05423		0.0151291	-1.87664
0.389538	0.814111		0.679713	4.67961		0.355398	2.81249		-0.133264	2.72936		-1.02252	1.76255		-0.548502	1.97282		-0.253195	-2.08912
-0.486455	1.61419		0.551892	4.54101		-0.00103256	1.05014		0.0159284	2.78073		-0.229247	-0.300476		-0.798637	1.71632		-0.282129	-1.8997
0.479009	1.24972		0.8237	3.66138		0.0815369	-2.27779		0.0555599	2.34752		-0.149914	0.858173		-0.935187	0.519183		-0.28572	-2.12576
0.390351	1.64499		0.81781	3.90869		-0.706113	1.67632		0.194779	3.32987		0.166907	2.71798		-1.28063	-0.206954		-0.468734	-2.14375
-0.545287	1.65854		0.755162	3.63463		0.31675	0.429896		0.0474541	1.95407		-0.751282	0.189498		-1.43129	-1.12187		-0.899874	0.641308
0.0937887	0.512986		0.729707	4.2953		0.314112	1.88385		0.117171	2.49592		-0.812617	0.857899		-1.08533	-0.734174		-1.15207	2.0431
0.0469308	0.657679		0.339475	4.08092		0.256351	-0.18364		0.175476	1.90163		-0.534522	1.29274		-1.35319	0.149621		-1.15207	2.0431
-0.726768	0.631416		0.362275	3.99148		0.256351	-0.18364		0.195624	1.97792		-1.06907	1.22355		-1.2539	-0.421963		-0.966597	2.94653
-0.767952	0.942054		0.438888	4.27791		0.187614	3.77916		-0.182015	1.89815		-1.094	0.211153		-0.170129	2.43886		-0.745201	4.68183
0.373824	1.02709		0.51661	4.1498		-0.0745644	3.6927		-0.208971	3.44058		-1.01203	0.612668		0.0452577	1.98434		0.670186	4.26513
-0.475141	0.469343		0.518271	4.50304		-0.724707	3.02454		-0.0521427	3.98602		-0.865736	0.488631		0.123623	1.59236		-0.260938	4.06721
0.698146	1.93947		0.507094	4.44257		-0.780039	0.605753		-0.512615	3.88526		-0.831684	1.18904		0.170885	1.90963		-0.511447	2.47601
0.147789	1.56951		0.533667	4.65515		-0.434012	-1.04259		-0.528058	3.88081		-0.817879	1.60477		0.196625	2.28436		-0.299735	1.59933
0.446037	2.9357		0.613608	4.53337		0.081461	-0.444646		-0.163874	3.78513		0.764048	3.8432		0.107205	0.968821		0.135219	3.58815
0.0362826	1.54946		0.604574	4.65956		0.148395	-1.5364		-0.209881	2.46868		-0.23861	3.48527		0.00134037	3.2574		0.472282	4.23804
-0.00742024	0.478739		0.544751	4.14476		-0.242228	1.71587		-0.114901	1.36098		-0.23861	3.48527		0.00134037	3.2574		0.157684	3.78385
0.542742	0.912763		0.0585998	4.86898		-0.739853	1.1667		-0.745859	4.50801		-0.291989	2.05443		0.0171878	1.18828		0.0542197	3.17099
0.0761285	-0.605899		0.0585998	4.86898		-0.196008	-2.89327		-0.673693	4.49372		-1.36176	-4.11023		0.136219	3.51916		-0.226639	4.26531
0.239775	0.00502865		0.326195	4.65025		-0.182676	-3.48816		-0.584518	4.64723		-0.999667	1.68167		0.16278	2.65825		0.00742675	3.36188
-0.237072	-0.034544		0.289517	4.74216		-0.833589	-1.6614		-0.532114	4.02065		-0.479706	1.38268		0.101285	1.68605		0.196353	2.43046
-0.0130197	-0.432156		0.289517	4.74216		-0.80738	1.80812		-0.448583	3.56768		-0.492033	1.87953		0.101285	1.68605		-0.428064	3.88815
0.43933	1.6554		0.372349	4.66765		-0.784481	0.689416		-0.316995	3.13373		0.14034	1.99613		-0.128134	3.79865		-0.836936	1.94738
0.387076	0.765848		0.652448	4.35945		-0.673224	-0.851635		-0.151005	3.75735		0.225808	2.68541		-0.18956	3.0628		-0.951152	1.51838
0.0960252	-0.359117		0.66371	4.90917		0.097495	-2.5713		0.243113	4.1762		0.0921948	2.39081		-0.220991	3.34807		-0.233204	0.467132
-0.0866691	-0.0619426		0.639727	4.61171		0.408708	-0.809666		0.270194	3.98937		0.152272	1.17369		-0.287348	2.9995		0.209828	-3.22352
0.0151297	-0.0178673		0.639727	4.61171		0.397056	-0.352523		0.198366	4.57074		-0.619888	2.4425		-0.391909	2.95376		-0.201097	-0.173821
0.113761	1.79648		0.243353	4.84433		0.403426	0.191265		0.0905328	4.34284		-0.723173	3.96886		-0.501095	3.71966		-0.628364	2.49234
0.53309	2.0027		0.204912	4.76554		0.14838	0.282205		0.0267356	3.53881		-0.680027	3.05264		-0.603865	3.24948		-0.0930944	2.62399
0.0376468	1.05609		0.158483	5.13168		0.414961	-0.167094		-0.012244	3.27543		-0.895658	5.53412		-0.754804	4.50081		0.537165	4.49572
0.165116	-0.532438		-0.0861117	5.62611		-0.492298	2.40019		-0.114778	3.83843		-0.810834	5.59203		-0.13503	3.5794		-0.420409	3.87936
0.552106	0.661022		-0.186809	5.29385		-0.444243	1.00248		-0.229898	4.61224		-0.810834	5.59203		-0.0189934	3.59668		-0.670665	4.39643
-0.466282	-0.894328		-0.362643	5.23786		-0.433726	-2.87112		-0.20272	4.71687		-0.383882	5.06895		0.0660628	3.13661		-0.649455	2.87042
-0.382689	-0.507329		-0.496299	4.7516		-0.195698	-2.29067		-0.20272	4.71687		-0.206135	5.69655		0.120129	3.13093		-0.36111	1.85534
0.24656	-1.39702		-0.472551	4.71031		-0.0483142	-2.83028		-0.0443114	5.27193		-0.142282	5.63757		0.120129	3.13093		-0.130718	-4.08462
-0.332509	1.63918		-0.122698	4.07198		-0.0256565	-2.53167		0.597442	5.50915		-0.172252	5.60078		0.167486	3.12799		-0.293133	-3.93196
0.175703	0.76486		-0.124788	3.91659		-0.0117124	-1.94587		0.653424	5.11157		-0.172252	5.60078		0.175058	2.74394		-0.386627	-2.76923
-0.0674193	0.525948		-0.112452	3.69359		-0.00330724	-1.91934		0.658835	4.94703		-0.380595	5.01853		0.168012	2.95002		-0.0644513	-2.25732
-0.777619	-0.0365695		-0.0311755	3.64142		-0.298019	-1.68549		0.40126	5.09091		-0.380595	5.01853		0.145292	2.6474		-0.728104	0.346217
-0.925034	-0.0593657		0.106953	4.27483		-0.348929	-1.26975		0.282579	5.05785		-0.355	2.66291		0.179114	2.85112		-0.735599	2.9902
0.155548	-0.270822		0.308914	4.06741		-0.214558	-2.0754		0.00610424	4.98249		0.191237	3.63324		0.179114	2.85112		0.389256	2.38096
0.339264	-0.494247		0.27852	3.31419		-0.119855	-0.976378		0.00610424	4.98249		-0.453906	2.1787		0.191028	3.9065		-0.606324	2.87811
0.373001	-1.3434		0.309491	3.71036		0.281653	2.04394		0.573355	4.84621		-0.659909	2.96836		0.0178435	3.93318		-1.04185	3.6019
-0.048673	-1.49698		0.453701	4.26409		0.0161971	3.29734		0.513762	4.9878		-0.910456	4.50568		-0.21505	2.71341		-1.04185	3.6019
-0.539693	-1.42705		0.193063	3.9655		0.0766294	2.87035		0.322968	4.97883		-0.910456	4.50568		-0.252539	2.1592		-0.918921	4.695
-0.701696	-0.0996998		-0.144981	3.4748		0.310593	1.06827		0.220706	4.89266		-0.642126	5.3144		-0.177569	1.9172		-0.918921	4.695
0.011393	-1.75051		0.174116	3.30721		0.125312	2.30541		-0.082822	4.21742		-0.407277	5.18361		-0.0689763	2.03747		-0.236915	3.94067
-0.129191	-1.52799		0.0498596	0.49067		-0.0374721	2.97851		-0.013865	4.66596		-0.302031	4.19093		0.027363	2.0606		0.462183	4.50961
-0.181916	0.0387266		-0.200544	-1.28103		-0.204349	-0.358159		0.127312	4.75598		-0.302031	4.19093		-0.00741646	3.07178		-0.815123	4.97566
-0.32526	-0.0776752		-0.0744558	-0.138182		-0.311855	0.109418		0.259249	5.43215		0.0325828	4.68557		-0.00741646	3.07178		0.516502	0.995148
-0.32526	-0.0776752		0.361202	2.93386		-0.139504	-2.88709		0.278758	4.9324		0.254076	4.63069		-0.0593592	2.60355		-0.657608	3.95368
-0.543801	-1.52304		-0.0613366	1.90452		0.015884	-3.58085		0.0783674	5.56981		0.254076	4.63069		-0.108239	1.60095		-0.025221	4.22653
-0.0732267	-0.0962487		0.0518082	1.4586		0.015884	-3.58085		0.284091	5.07958		0.589011	4.83286		-0.144628	1.80717		-1.1026	3.6376
0.139171	-1.20229		0.576211	2.56622		0.028677	-3.17873		0.618566	5.03854		0.368457	4.85644		-0.144628	1.80717		-0.504112	3.93406
-0.0869524	-0.259698		-0.665814	-0.500625		0.0963537	-0.681536		0.205389	4.87244		0.4098	5.43963		-0.181721	1.7879		-0.324569	4.34191
0.234967	-0.763378		-0.652726	0.729834		0.268132	0.626048		0.205389	4.87244		-0.29845	5.72196		-0.181721	1.7879		-0.119348	4.50772
-0.204956	2.07679		-0.660157	0.0854257		-0.962858	-2.01419		-0.0388202	5.19211		-0.216376	5.55355		-0.220758	1.36227		0.0503706	4.99778
0.134689	2.15734		-0.778929	-1.85543		-0.943707	-2.04305		-0.117261	4.75833		-0.102396	5.81686		-0.220758	1.36227		0.172137	4.09934
0.232684	1.99124		-0.729753	-3.54964		-0.131714	-4.28195		-0.100876	5.48811		-0.102396	5.81686		-0.367088	1.82813		0.143162	4.60875
0.380683	2.31635		-0.277571	-4.16156		-0.0764909	-4.25035		-0.0651683	5.5209		-0.150622	5.7433		-0.44098	1.7228		0.183806	3.3469
0.00585862	2.46327		-0.436429	-5.08235		-0.150567	-4.63858		-0.0425775	5.68696		-0.155824	5.53418		-0.529086	2.0962		0.322679	2.9029
0.378378	-0.484284		-0.197105	-2.78756		-0.132651	-3.28228		0.464935	5.39575		-0.0396329	5.76867		-0.590583	2.10614		0.218187	3.13561
-0.368914	0.0983081		0.107306	-2.86494		0.0825544	-3.22118		0.541587	5.57959		0.61919	5.29178		-0.618356	3.14665		0.118256	3.14987
-0.313473	0.552184		-0.900631	1.83633		-1.9055	3.20397		0.38778	5.61127		0.782688	5.65228		-0.618356	3.14665		-0.154865	4.33627
0.436293	-0.757876		-0.964482	2.99133		-1.9055	3.20397		-0.0232778	4.87975		0.898647	5.30185		-0.560239	3.85504		-0.190995	4.86885
-0.10147	-0.97889		-0.834341	2.44897		-0.56613	3.41401		-0.0232778	4.87975		0.982102	5.87128		-0.560239	3.85504		-0.190995	4.86885
-0.10485	-0.143136		-0.810741	2.46671		0.206408	3.66194		-0.254066	4.06955		0.95308	5.37887		-0.322038	3.49994		-0.727423	4.21657
0.0839761	-0.194975		0.310672	1.53939		-1.08351	3.92619		-0.27624	4.12128		1.07479	5.34745		-0.322038	3.49994		-1.09878	0.608557
0.641194	0.468251		0.0691724	-0.134028		0.689398	-0.0876697		-0.27624	4.12128		1.0633	5.37423		-0.345156	3.03174		-0.958844	0.705673
0.556336	0.430956		0.0112456	-0.431612		0.291979	3.20223		-0.267917	4.52492		0.937934	5.0085		-0.354042	3.40039		-0.785584	1.43748
0.329408	0.221679		-0.285032	-2.79408		-0.864667	2.08857		0.0858041	4.54375		0.847191	5.11523		-0.299911	3.28285		0.443858	1.73263
0.523286	1.17097		0.109265	-2.32039		-1.03365	-0.69341		0.342674	3.94374		0.72661	5.5265		-0.23156	4.19447		-0.618604	3.72399
0.529941	0.785105		-0.0232696	-2.893		-1.03365	-0.69341		0.181626	1.33243		0.453999	5.45446		-0.221933	4.10566		0.136871	1.81389
0.289161	0.384574		0.324814	-0.0418505		-1.06836	-1.38701		0.0477911	4.61082		0.201718	5.38752		-0.0136915	3.87203		-0.0565809	1.34567
-0.302795	-1.07181		0.456399	-0.898194		-1.06836	-1.38701		-0.0433688	4.60284		0.0522124	5.90636		-0.0136915	3.87203		-0.25984	3.91309
0.0619144	-0.292435		-1.00768	-0.0277579		-1.06969	-0.585763		-0.0743097	5.46806		-0.0433407	5.40366		-0.0772875	4.4096		-0.158102	4.17939
0.199442	0.338992		-1.08141	4.17301		-0.874844	1.49002		0.146079	4.32513		-0.0397919	5.72601		-0.254589	3.92266		-0.553116	2.5486
-0.0386425	0.0333579		-0.758826	1.9913		0.476732	1.17593		0.146079	4.32513		-0.0397919	5.72601		-0.0925481	3.13095		-0.319307	2.05859
-0.464483	0.276554		-0.292326	2.7742		-0.593205	0.688525		0.078171	4.40192		-0.0483955	6.07977		-0.255899	3.95058		-0.405972	3.02287
-0.575574	1.06542		0.585236	2.41363		-0.650943	0.492458		0.0649509	4.26841		-0.0483955	6.07977		-0.241522	4.01571		-0.478106	3.91584
0.441932	0.771511		0.665413	1.24164		-0.699848	1.62397		0.202524	4.32508		0.0894537	5.91989		-0.376343	4.41152		-0.586436	4.18374
0.29504	0.729187		0.665413	1.24164		-0.789994	1.36845		0.238768	3.94058		0.0175081	5.71164		-0.325869	3.83854		-0.141499	0.759847
-0.105172	0.0852205		0.630797	2.7402		-0.68947	-1.16941		0.217943	4.95634		0.0175081	5.71164		-0.379279	4.59336		-0.618345	3.42696
0.0760395	-2.00637		-0.21757	4.25731		0.0281979	-1.96312		-0.171638	4.1727		0.0015055	5.86395		-0.344866	4.57893		-0.186855	3.57333
-0.0619913	0.595541		-0.563858	4.83179		0.0104757	-0.878991		0.117993	4.11202		0.0015055	5.86395		-0.525655	4.76666		-0.186855	3.57333
0.197855	-0.0302825		-0.125128	4.6484		0.046576	-2.68462		-0.411165	2.6336		0.0329716	5.9839		-0.525655	4.76666		0.0175162	0.92767
0.302619	0.0970895		0.39676	4.29167		-0.00552752	-2.69773		-0.227616	2.14978		-0.0885456	5.53615		-0.415257	3.82294		0.390815	1.12654
0.376146	-1.08462		-0.324432	4.66641		-1.352	-1.03619		-0.1194	2.5302		-0.163432	5.4997		-0.118805	4.03401		-0.196784	1.58759
-0.0315698	0.685408		1.05798	3.96766		-1.21117	1.93917		-0.469469	1.59015		-0.322432	5.60822		0.132194	4.2152		-0.884528	4.6311
0.520976	1.58184		0.000957047	3.91908		-1.03897	2.09056		-0.8423	2.35941		-0.379421	5.51197		-0.0273369	3.97709		-0.0515816	4.61334
0.231637	-0.0643183		0.000957047	3.91908		-0.938172	3.06683		0.648988	3.85412		-0.379421	5.51197		0.0310888	4.27666		-0.0315261	3.45794
0.154964	0.440122		0.111517	4.35959		-0.60255	2.03921		0.672831	3.11244		-0.423277	5.69321		0.173189	3.9834		-0.169204	3.04492
-0.144023	1.52181		0.0741984	4.74375		-0.295966	-2.46443		-0.812784	1.17069		-0.329447	5.23946		0.226915	3.77473		-0.760939	2.87722
-0.565954	1.24109		0.0957452	4.69904		-0.00485023	1.84494		0.232628	-1.22115		-0.124112	5.5722		0.399904	3.67498		-0.760939	2.87722
-0.475063	1.64509		0.285966	5.18645		-0.263402	-2.99447		-0.0502702	-0.988484		0.421085	4.69408		0.399904	3.67498		0.116688	-0.565287
-0.0589286	1.66817		0.383149	3.93398		-0.0366795	-1.97598		-0.131317	1.47228		0.73419	4.60774		0.302656	3.52188		0.191216	2.11376
0.219529	1.95241		1.01453	4.31835		-0.0454313	-2.31344		0.254549	0.485246		0.792462	4.58001		0.302656	3.52188		-0.0785546	2.19433
0.817637	1.53681		0.44269	4.21224		-1.43917	2.33506		0.121764	1.65556		0.493495	3.77069		0.0720895	3.30071		0.292563	2.98194
0.919582	1.17453		-0.555492	4.55743		-1.63797	-1.57655		0.121764	1.65556		0.324917	3.94168		-0.0835971	3.57668		0.0660159	2.29451
1.01058	0.941805		-0.679963	4.43892		-1.63797	-1.57655		-0.07408	-0.625763		0.0627658	4.43223		-0.0835971	3.57668		-0.00582075	2.27871
0.902861	0.759423		-0.254197	3.99123		-2.24903	-4.39285		-0.0761548	1.56098		0.0627658	4.43223		-0.0940725	3.4824		-0.588106	3.64437
0.15462	0.965491		0.459639	3.16007		-2.21247	-4.87571		-0.719741	0.104669		-0.338231	3.71402		-0.178295	3.30902		-0.673213	2.22974
0.235891	2.18328		0.142666	3.6065		-2.48464	-5.83171		-0.759015	0.86983		-0.616699	3.79379		-0.287674	3.75812		-0.245936	-0.354282
0.470533	1.76162		-0.0731329	3.5681		-2.84954	-2.24571		-0.786535	1.36615		-0.770678	3.54084		-0.22769	3.76977		-0.229425	0.361141
0.19919	1.49517		-0.30611	1.93369		-1.56781	0.765546		-0.838146	1.84464		-0.612124	4.59184		-0.130776	3.50416		-0.229425	0.361141
-0.749567	1.08535		-0.183767	1.9769		0.398374	-0.992949		-0.655613	-0.640277		-0.542219	4.45009		0.0485748	3.1962		0.242678	3.00553
-0.0584813	-0.551485		-0.0500367	2.87371		0.0175521	-2.44181		-0.601343	-1.23682		-1.03	3.66612		0.523722	3.44308		-0.114436	3.67362
0.14483	1.02278		-0.0500367	2.87371		-0.548331	-4.13419		-0.780656	0.67129		-1.00506	1.12912		0.523722	3.44308		-0.156951	3.63809
-0.471685	0.465342		-0.588312	2.13561		-0.0881443	-4.51608		-0.743957	0.345354		-0.756223	0.189709		0.59168	2.95084		0.404187	3.20198
-0.634244	1.40395		-0.0302312	0.320444		0.577065	-0.202584		-0.24053	-0.507847		-0.666813	0.139518		0.638333	3.1277		-0.579941	3.50146
-0.414238	1.96593		0.4165	4.54782		0.156009	-1.35797		-0.322363	0.341		-0.399967	-0.434825		0.646026	3.10846		-0.193349	2.84772
-0.722427	0.71227		0.486141	4.58996		0.0839278	-2.62319		-0.636482	2.32495		0.209209	-1.56858		0.646026	3.10846		0.178444	3.64511
-0.162773	0.0901389		0.486141	4.58996		0.837132	2.16327		-0.444987	2.10849		-0.0341346	-1.87826		0.58623	3.44551		-0.542732	2.84299
0.0517376	0.199253		0.12085	2.60267		-0.221225	3.18525		0.335586	3.79996		-0.257823	-0.730497		0.58623	3.44551		-0.114583	4.22702
0.127985	0.354253		0.563931	3.46785		-0.305153	2.20253		-0.585214	2.70696		-0.505661	-1.38639		0.559648	3.33378		0.119445	1.72697
0.15943	-0.498283		-0.118075	3.40557		0.700269	2.31586		-0.73894	4.11483		-0.264464	-1.76093		0.466224	2.8749		-0.0104024	2.34002
-0.0987701	0.644644		0.0192982	2.54166		0.740204	1.27969		0.354723	4.25552		-0.251297	-2.78961		0.453727	3.27388		-0.0320522	0.808325
0.249349	0.0615341		-0.0157231	4.10558		-0.553818	0.0961911		-0.856138	2.71245		-0.25676	-2.33815		0.495995	3.06956		0.216385	3.74408
-0.216357	2.09536		-0.262701	4.59789		-0.362469	-0.374298		-0.89451	3.12819		-0.358451	-2.52595		0.495995	3.06956		-0.130351	2.70339
-0.271169	2.3859		-0.4288	4.89273		-0.362469	-0.374298		0.412026	1.73567		-0.391777	-3.21264		0.402173	3.16422		-0.307701	3.75673
0.204992	2.38964		-0.0399932	1.43818		-0.415111	2.62362		0.344063	2.09825		-0.414457	-2.73175		0.402327	3.09349		-0.396806	3.49226
0.10709	2.08174		0.110533	1.17555		-0.267842	2.71221		-0.401334	2.24952		-0.516379	-2.65421		0.35795	3.44243		-0.327286	2.16207
0.181725	2.73086		0.205679	1.05022		0.834632	4.75671		-0.335403	2.33822		-0.519491	-2.75916		0.328738	3.60773		-0.593379	3.04538
0.156281	2.94612		0.175718	2.76203		-0.403204	0.738395		-0.646611	4.42818		-0.447948	-3.69825		0.328738	3.60773		0.406494	0.95309
0.1499	3.10723		0.275475	2.54847		-0.558229	1.14227		0.36252	2.9818		-0.00117159	-3.94006		0.176373	2.88922		-0.734415	2.18362
0.293744	2.84951		0.0254821	3.61011		-0.111515	0.315532		0.212917	2.97956		-0.0574226	-4.16455		0.176373	2.88922		-0.804155	2.75456
-0.282328	2.94238		-0.241789	3.73416		-0.244085	1.43336		-0.0399211	3.23238		-0.422636	-4.30338		-0.0879961	3.45982		-0.755876	1.03196
-0.441484	3.18174		-0.322799	3.53894		-0.269572	2.95877		0.174171	2.41858		-0.857359	-4.17185		-0.0879961	3.45982		0.587641	3.47076
-0.584023	2.93454		0.321942	1.9211		-0.362599	1.96911		-0.792629	3.50194		-0.857359	-4.17185		-0.179853	4.03713		0.383548	3.28466
0.910759	3.93066		0.312773	1.47239		-0.622686	2.11789		-1.16457	2.95606		-1.28217	-4.0002		-0.179853	4.03713		0.0040255	1.15315
0.737175	3.95202		-0.192813	1.77875		-0.0933072	-3.96082		-0.220191	-3.65889		-1.31685	-1.35018		-0.170292	3.42379		-1.21428	2.76428
-0.377431	2.6607		0.0790912	2.19463		-0.177187	-4.38378		-0.309147	-3.6017		-1.25875	-1.27292		-0.124334	3.20436		-1.23655	1.69314
0.317081	2.98752		-0.225591	1.44485		-1.27109	1.49406		-0.183602	-1.12543		-1.21775	-0.511738		-0.0240168	3.44561		0.0320279	2.35251
-0.052669	2.59293		-0.464154	1.08425		-0.902733	0.799644		0.153396	1.07407		-0.814667	1.69234		-0.034229	3.39303		0.0320279	2.35251
0.37521	2.67103		0.0296692	-4.19425		-0.0426424	3.13269		-0.647852	3.03458		-0.814667	1.69234		-0.0654579	3.24797		-0.409209	0.0460378
-0.458634	1.7063		0.0874465	-1.86724		0.473968	4.50011		-0.330385	-3.34256		-0.62989	1.60353		-0.0654579	3.24797		-0.892141	-1.86666
-0.409931	0.927263		-0.630233	2.47665		0.756694	3.76914		-0.519622	-3.32087		-0.519007	2.05132		-0.126183	3.01719		0.105205	-3.34435
-0.657676	0.342908		0.0370476	-0.86984		-0.324438	2.86574		-0.57206	-3.21982		-0.422683	2.30547		-0.379608	3.57895		-0.148986	-0.433201
0.420931	0.846431		0.0722334	2.00367		-0.598175	2.64029		-0.592559	-3.64167		-0.288872	1.8926		-0.194589	2.96595		0.00841913	2.28889
-0.178694	-0.312073		-0.750353	1.218		-0.91081	-0.703982		-0.205911	-3.28656		-0.439886	2.29503		0.410989	1.76759		0.000311309	1.66757
0.0461637	-0.827659		-0.800842	3.23023		-0.0480545	-5.23758		-0.360889	-1.8338		-0.722372	5.78706		0.475394	2.66362		-0.729753	2.29071
0.293264	-1.77157		-0.668984	3.31943		0.250455	-0.607946		-0.0954711	2.70474		-0.722372	5.78706		0.370007	3.24341		-0.788	-1.07943
0.566685	-0.874018		0.502387	1.4067		-1.66496	2.48505		-0.00223994	0.554713		-0.501017	5.0252		0.254048	2.64852		-0.249019	-2.10062
0.00725999	0.67835		0.301958	2.7198		0.606703	3.79126		0.270432	2.34674		-0.447737	5.98155		-0.00758575	2.45191		0.192753	2.10371
-0.773181	0.530664		0.302551	3.57191		0.00930204	3.13231		-0.27289	1.55388		-0.447737	5.98155		-0.208879	2.59291		0.26446	2.4433
-0.157203	0.665817		0.276052	3.97519		-0.26602	4.29252		-0.40721	1.65833		-0.414545	5.82581		-0.376294	2.83144		-0.603484	2.74803
0.436353	1.03104		0.148297	4.49182		-0.259817	4.20007		-0.508882	-0.658488		-0.372764	5.33855		-0.489927	2.6975		-0.468467	2.36095
0.436353	1.03104		0.0992532	4.23807		-0.262607	4.06926		-0.429235	-2.06011		-0.211652	5.29141		-0.47854	2.91841		-0.0740732	2.29194
0.48276	1.83873		-0.00997402	3.36095		-0.207248	4.2533		-0.534663	-0.633415		0.199912	5.42175		-0.274406	3.21589		0.0701226	1.60469
0.261833	1.68358		-0.0468614	3.18068		0.0245543	3.30363		-0.613841	-0.967265		0.144552	5.40273		-0.00234834	3.12941		0.110202	2.34889
0.275761	0.838703		-0.0961242	2.60792		0.0953624	3.70508		-0.946085	-0.0352051		0.272063	5.17092		0.282595	2.40465		0.110906	0.191452
0.373897	2.10549		-0.0830909	2.7671		0.314599	4.57314		-0.851062	1.12432		0.492228	5.43444		0.595334	2.70708		-1.69179	0.117725
0.390771	1.85094		0.323527	2.25806		0.314599	4.57314		0.194902	0.808567		0.528606	5.88902		0.426366	2.81059		0.0378201	-3.99201
0.407227	2.49798		0.958125	2.69407		-0.829743	1.87521		-0.974031	2.21661		0.392261	5.81996		0.364918	3.27183		-0.237085	1.68166
0.172606	1.43983		-0.198491	2.51023		-0.980386	2.18273		-0.461832	3.46322		0.0910971	5.12001		0.252726	3.00226		-0.0340455	2.95127
0.749829	1.13806		-0.0304497	3.81701		-0.980386	2.18273		-0.224843	4.27159		0.0910971	5.12001		0.0105485	2.88056		0.107642	0.444618
-0.854187	1.58833		-0.0894605	3.33466		-0.425923	-0.500476		-0.776084	2.05726		-0.218525	5.72613		-0.0559187	3.46155		0.0444797	1.67155
0.458228	1.36944		-0.079483	3.77772		0.0799838	-2.76851		-0.594976	1.90072		-0.330829	5.46778		-0.102609	3.16912		-0.406897	-0.417896
0.261278	0.918892		0.18392	2.12382		-0.159556	-2.6178		-0.623992	0.92914		-0.330829	5.46778		-0.207299	2.81331		-0.558013	0.30501
0.181995	-2.08578		0.119633	3.79143		-0.415517	-3.48256		-0.165414	-1.68724		-0.243838	5.9639		-0.583424	3.17872		-0.501072	2.29912
0.0600537	-1.41368		0.149287	3.88998		-0.50347	2.65122		0.213502	0.408028		-0.243838	5.9639		-0.0351497	2.9812		-0.375036	2.80503
-1.32464	0.426191		0.0543631	3.81757		-0.521569	4.84933		0.0727786	1.90641		-0.1468	5.67112		0.638453	3.28106		-0.215734	1.67277
-1.31064	0.249183		-0.153871	3.58171		-0.737001	2.25987		-0.403581	2.88279		-0.0786564	5.53481		0.543958	2.63719		-0.139752	2.86186
-1.57075	-0.937404		-0.480515	3.70066		-0.184752	5.04568		0.180436	3.89851		-0.0786564	5.53481		0.500869	2.1842		-0.0224961	2.09994
-1.25099	0.201402		-0.111684	1.86657		-0.129032	4.83734		0.24847	0.645767		0.402497	5.37516		0.841514	3.24385		0.063769	2.43764
-1.26742	0.142125		0.13175	2.3814		-0.205671	4.66488		0.21821	2.60641		0.340355	5.20055		0.423814	3.05662		-0.0343881	2.56365
-1.49753	0.202003		0.280177	1.8355		0.302003	4.46271		-1.21822	1.9121		0.340355	5.20055		0.535543	2.93713		0.218637	3.31523
0.20641	-0.764214		0.419495	1.64355		0.376606	3.80573		-0.523608	1.82574		0.208782	4.92309		0.414848	2.59111		-0.0621761	-0.860984
-0.165651	-1.69515		0.435448	0.482142		0.300236	4.25468		-0.285364	1.85868		0.269472	5.18574		0.398888	3.02136		-0.201707	3.87416
0.815255	1.23655		-0.196316	0.847814		0.439592	4.87283		-0.0319506	0.721078		0.408229	5.18119		0.182689	2.98583		0.831846	3.44087
-1.7145	1.55355		0.718552	1.69488		0.764713	4.08691		0.214294	1.17975		0.415493	4.3756		0.0243459	2.78528		0.883015	4.49338
-1.3632	0.204254		0.812158	2.05733		-0.199468	5.32884		0.214294	1.17975		-0.0193503	5.41573		0.0243459	2.78528		0.300247	3.08224
-1.31472	0.110536		0.172375	0.879877		-0.406482	3.94949		-0.778502	1.99528		-0.0784719	5.12924		-0.0971515	3.09839		-0.801566	2.06888
-0.257043	3.69364		-0.025211	1.73733		-0.424453	4.75814		-0.0573166	-3.35316		-0.0354589	5.66932		0.334933	2.53914		-1.56404	2.72442
-0.188832	4.05993		-0.333252	3.08084		-0.325487	5.06022		-0.188737	-3.09657		-0.0600829	5.72306		0.589494	2.77859		-0.622865	1.8376
-0.163846	3.25201		-0.243438	1.98107		-0.0513673	4.93247		-0.469749	-3.03072		-0.0600829	5.72306		0.810513	3.21808		-0.372096	4.24364
-0.0920714	4.13874		-0.0411025	2.12932		-0.159853	4.98285		-0.00301898	1.59406		-0.0919381	5.10189		0.743686	2.70086		-0.253943	1.67589
-0.0507842	5.30793		0.0341232	1.6368		-0.390718	5.35993		-0.32212	0.656382		-0.0919381	5.10189		0.666832	2.75745		0.173255	2.29656
0.297686	5.47471		0.0361186	1.94765		-0.0114964	4.8144		-0.348332	-1.67701		-0.0957061	5.68451		0.529517	2.55875		0.290839	1.79833
0.291424	5.03532		-0.0858337	1.65173		-0.0215776	3.67212		0.0251679	-1.97717		-0.125305	5.25566		0.430982	2.63259		-0.467257	-2.99581
0.0788911	5.72356		-0.519644	3.51668		0.635029	3.46024		-1.20598	-1.08915		-0.113071	5.54803		0.188865	2.81098		-0.575983	-1.61104
0.14705	6.48835		-0.59486	3.43389		0.689766	2.50684		-0.854564	0.803999		-0.109588	6.03858		0.126263	3.14813		0.572494	2.04849
0.133621	6.34006		-0.61258	3.66664		0.717898	2.08227		0.0159755	-1.93033		-0.15764	5.80699		0.126263	3.14813		-0.690943	3.59186
0.099309	6.32281		0.114872	2.3054		0.488168	4.38063		0.187932	-1.40415		-0.15764	5.80699		0.0569597	3.31061		-0.686884	4.07133
0.0216496	5.18163		0.559563	1.36944		0.327224	4.22928		0.229633	-1.48158		-0.098922	5.74765		-0.0490142	3.31393		-0.0802852	1.08988
0.138004	5.81464		0.462597	0.824051		-0.0508312	3.43644		-0.0097186	0.0864118		-0.0414737	5.77618		-0.0490142	3.31393		-0.68144	0.346939
0.214491	7.26802		-0.547889	2.70064		-0.134208	5.30319		-0.0663557	-2.48364		-0.0681387	5.45768		-0.120528	3.66371		-0.705539	1.2003
0.475753	6.27259		-0.48769	3.75445		-0.148968	4.27838		-0.175688	-2.57323		-0.0681387	5.45768		-0.0890073	3.64578		-0.0564314	-5.47025
0.579183	6.99686		-0.387355	4.03436		0.159431	4.88166		-0.0691929	-2.84023		0.273705	5.58274		-0.0889423	3.60483		-0.696976	-0.696945
0.432987	6.99097		-0.157781	3.21578		0.633428	4.54166		-0.55908	0.668183		0.273705	5.58274		-0.0395018	3.93709		-0.73161	-2.3663
0.18685	7.45813		0.210902	3.88883		0.616186	4.61703		-0.0742818	0.547721		0.908104	5.56838		-0.0395018	3.93709		-0.934608	3.15982
0.116716	7.34511		0.2305	3.5652		0.304092	4.6349		0.0496501	-0.0658328		0.701157	5.17026		-0.096462	3.96785		-0.962533	1.46986
0.105735	7.04544		0.0385963	4.08296		-0.126175	5.43418		0.185699	-0.0950257		0.48924	5.69564		-0.096462	3.96785		0.153644	1.66862
0.105735	7.04544		0.129547	3.42917		0.0494253	3.95949		0.0849087	0.0750358		0.357554	5.9484		-0.0808791	3.82255		0.142538	2.82558
0.145689	6.65887		-0.0695318	3.74818		0.23965	4.65754		-0.0398042	0.0270778		0.341116	5.50854		-0.0351771	3.18992		0.234796	3.34088
0.0808675	6.4036		-0.0286059	2.82869		0.178046	5.28141		-0.099346	-0.117582		0.423398	6.066		-0.0351771	3.18992		-0.94353	0.625706
0.128914	6.63083		0.43472	3.73165		0.109349	4.05256		-0.162087	0.339086		0.363127	5.65342		-0.00981621	3.62785		-0.228293	1.95189
0.377864	7.10873		0.269229	1.24322		0.101389	4.63572		-0.532873	-0.123877		0.303975	5.67085		-0.00414654	3.86016		-0.228293	1.95189
0.400637	6.21258		0.182387	1.03433		0.0161153	5.87147		-0.719718	-0.0882557		0.341432	5.11703		-0.00414654	3.86016		-0.470654	0.721768
0.50631	6.95519		0.165333	1.14698		-0.0255941	5.18076		-0.991789	0.67929		0.419727	5.15467		0.0529351	3.57597		-1.03608	2.87994
0.642741	4.06451		-0.6059	2.97618		0.175511	4.42603		-0.833631	2.50556		0.363109	5.50875		-0.126583	3.64961		0.60424	1.16821
0.611941	7.25698		-0.717093	2.01412		0.219113	3.73228		-0.280621	2.88733		0.34333	5.38069		-0.294119	3.80078		-0.287593	1.16645
0.662489	7.55477		-0.635667	-2.28081		0.282013	4.43583		0.218383	2.42563		0.301076	5.47742		-0.294119	3.80078		0.259941	4.3138
0.595497	5.89008		-0.329712	-2.8972		-0.179441	3.73721		0.0190778	3.55832		0.298792	5.63929		-0.366526	3.90384		0.0604885	4.87424
0.652122	7.8112		-0.362638	-2.86169		-0.068395	4.93886		0.0958457	3.29785		0.389697	5.12307		-0.366526	3.90384		-0.121967	4.21519
-0.282421	5.93191		0.357933	0.163091		0.0406547	4.85413		-0.642799	2.50925		0.578269	6.23406		-0.299411	3.67999		-0.335763	4.48096
-0.701326	6.08234		-0.0948912	2.92675		0.361856	3.82464		0.322147	1.347		0.701617	5.71925		-0.203686	3.64093		-0.380001	3.77849
-0.668225	4.99816		-0.167249	3.15336		-0.533166	4.74801		-0.384803	-1.46443		0.763283	5.43113		0.0487183	3.96461		-0.756908	5.34461
-0.66646	5.41235		-0.305346	3.11581		-0.628087	4.60096		-0.119607	-3.87774		0.763283	5.43113		0.220594	3.78932		-0.676434	5.16697
-0.523546	5.37946		-0.339443	2.77125		0.0897983	5.22557		-0.219048	-4.01875		0.542339	5.81179		0.512143	3.82336		-0.512713	4.90027
0.0159654	4.62116		0.00988713	-0.249176		-0.068516	4.48079		-0.165897	-3.98255		0.542339	5.81179		0.571196	3.60171		-0.512713	4.90027
0.505083	5.41986		0.0529707	0.0986073		-0.0672963	5.10109		-0.238119	2.53942		0.29317	5.26686		0.540764	4.08667		0.0522158	5.13371
0.480724	5.53854		-0.288601	0.474287		0.439666	4.99192		-0.462639	1.32576		0.29317	5.26686		0.510042	3.79629		0.185037	5.28886
0.376948	4.63869		0.280361	2.71829		0.377999	6.04749		-0.0650132	0.0142287		0.130376	5.44934		0.458103	3.53946		0.287301	5.62231
0.0811641	3.8505		-0.70938	1.91606		0.251534	4.4158		-0.282592	1.51228		0.244687	5.06211		0.274963	3.69537		0.287301	5.62231
-0.342173	3.47683		0.171464	-0.318053		0.209086	5.78438		-0.27426	1.30296		0.664216	6.00468		0.131526	4.03059		0.256469	5.31564
0.0282384	2.4861		0.5328	-0.944876		0.209086	5.78438		-0.404116	0.7209		0.436709	5.69253		0.0776971	4.2057		0.222208	5.23511
0.277668	2.34431		-0.25732	1.23149		0.256903	5.02612		-0.793047	0.929587		0.360271	5.53454		-0.0570135	4.43139		0.218168	5.74082
-0.042111	0.968877		-0.275317	2.4009		0.354891	5.485		-0.828842	2.0114		0.195962	5.2572		-0.11045	4.36274		0.0784561	5.03075
-0.0599243	1.84343		-0.115442	2.75043		0.115311	5.19393		0.19849	2.11742		0.122697	5.71677		-0.160617	3.82993		-0.138415	4.43508
0.0945456	2.58074		-0.594647	4.16358		-0.567352	5.339		0.382289	2.63073		0.0249745	5.40104		-0.233087	4.13061		-0.179548	4.68719
0.191471	2.6822		-0.728308	3.79648		-0.633869	4.54583		-0.14725	2.60797		-0.000914575	5.42427		-0.1797	4.12185		-0.190073	4.97784
0.320733	3.25443		-0.657509	2.84818		-0.633869	4.54583		0.117305	2.54021		0.00941568	5.45866		-0.400456	3.68737		0.285241	3.02169
0.472024	2.46471		-0.542202	2.71008		-0.567826	3.84877		-0.0691531	2.94959		-0.0450293	6.11827		-0.662285	4.47963		0.455099	2.50612
0.223107	2.79744		-0.341437	2.39917		-0.515553	3.44082		-0.293166	3.92682		-0.0450293	6.11827		-0.960901	4.75792		-0.306854	5.15737
-0.251097	3.32718		0.161029	2.79989		-0.581012	4.42762		-0.317531	4.28383		-0.0211867	6.64373		-1.18914	4.07225		-0.306854	5.15737
-0.250675	4.49251		-0.00786045	3.30479		-0.581012	4.42762		-0.317531	4.28383		-0.0362613	6.27895		-1.71449	4.71249		-0.311064	3.97223
-0.173232	4.02189		-0.321157	4.25594		-0.625831	4.67291		-0.44188	4.63951		0.0949684	5.00103		-0.981791	4.64698		-0.224009	4.56411
0.239051	4.13669		-0.35538	4.03482		-0.625831	4.67291		-0.495037	5.13059		0.0613913	5.87472		-0.708967	4.59558		-0.161485	5.73775
0.607991	5.01657		-0.0464614	3.03735		-0.341439	6.48711		-0.408291	5.63232		-0.0497385	6.32235		-0.0430343	4.243		0.0250845	5.11483
0.685482	4.80386		-0.0464614	3.03735		-0.341439	6.48711		-0.0994835	5.02086		-0.0497385	6.32235		0.562727	4.16121		-0.0538817	4.97573
0.0558194	4.72754		0.00955957	2.87175		-0.200702	5.56583		-0.403064	5.86078		-0.379123	5.33378		0.47416	5.12945		-0.20279	5.19512
-0.226807	4.30985		-0.0807017	3.75288		-0.0445934	4.85613		0.010749	4.87819		-1.0944	4.49817		0.319696	5.1217		-0.343721	5.25862
0.211788	2.73137		-0.0827548	3.81407		-1.59563	4.6472		-0.00322901	5.37292		-1.40047	2.66888		0.179028	5.18421		-0.444472	4.52345
-0.239435	4.32028		0.0381836	4.39514		-1.86072	0.64868		-0.103943	5.39188		-1.07837	1.43836		0.0686155	5.08948		-0.511411	3.53501
0.276521	4.54912		0.241949	4.8787		-1.69369	0.615312		-0.18522	4.58716		0.271472	-0.832355		-0.204144	5.07269		-0.490019	4.24547
0.262279	4.74276		0.383667	4.05052		-0.574298	-1.13786		-0.141041	4.19392		0.0540505	0.266644		-0.537964	4.85039		-0.0169492	1.28371
0.196457	6.11554		0.306841	4.81937		-0.358174	-0.898225		0.413392	5.68824		-0.230861	0.176442		-1.18795	4.48146		-0.0557646	1.98894
-0.0345057	5.26218		0.306841	4.81937		-0.358174	-0.898225		-0.00943037	5.1281		0.435671	2.51447		-1.07212	4.45775		-0.621255	3.74196
-0.318957	4.29514		0.312651	5.2984		-0.199978	0.625764		-0.46408	2.98982		0.424604	3.16702		-0.865529	4.41444		-0.57129	2.64214
-0.318957	4.29514		0.312651	5.2984		-0.120858	-0.810356		-0.626283	4.39663		0.381729	1.95777		-0.46653	3.98003		0.383	-0.424837
-0.273113	3.19935		0.27782	5.6378		-0.0244934	-1.68176		-0.38235	4.60035		-0.559376	-0.407918		-0.381664	4.44136		0.0160393	-0.916037
0.521404	3.14327		0.251469	5.1614		0.0366657	-2.28226		-0.129055	5.09717		-0.302522	-0.531678		-0.0558492	3.97388		-0.403948	1.6302
-0.352115	3.83507		0.251469	5.1614		0.0563769	-2.94082		0.0746067	5.83085		0.0745913	-0.696844		-0.0558492	3.97388		-0.432083	3.11491
0.723313	2.4915		0.202143	4.73795		0.0278694	-2.97972		0.0369867	5.22295		0.0795985	-0.0286019		0.133298	4.52152		0.492152	5.79819
-0.492471	3.51491		0.191383	4.5472		-0.107005	-2.59048		0.171459	4.41204		0.0172078	-0.770438		0.254748	4.11681		-0.56506	3.80324
-0.33858	3.82746		0.214757	4.87835		0.0405721	-2.16844		0.413385	4.90485		-0.109769	0.143284		0.315286	4.2142		0.0940265	3.46579
0.00538712	3.49144		0.212718	4.13789		0.113226	-2.26048		0.540422	4.92232		-0.138272	1.11988		0.282569	3.69106		-0.0929953	4.42279
0.0268811	3.42665		0.212718	4.13789		0.113226	-2.26048		0.0695958	4.53543		-0.240879	0.59644		0.200331	3.95765		-0.0269069	4.91106
0.0256223	3.2854		0.230016	3.85988		0.1982	-2.80584		0.209009	4.18509		-0.254452	1.17936		-0.541763	3.65636		0.176861	5.6286
-0.0082748	3.13802		0.169097	4.07893		0.1982	-2.80584		0.268141	4.05447		0.0868521	3.33374		-0.541763	3.65636		0.0901099	5.60999
-0.0509021	3.04038		0.1402	4.25159		0.282586	-2.8216		-0.46045	3.46118		-0.989603	1.33322		-0.489097	2.99154		-0.00285962	5.65351
0.704096	2.46324		0.023297	3.92278		0.246662	-2.97152		0.126204	3.55078		-1.20613	0.107572		-0.399523	3.77698		0.684862	5.72263
0.282743	2.8455		-0.704352	3.49318		0.229204	-2.4647		-0.587249	4.7789		-1.29337	0.201409		-0.263848	3.82409		0.587512	6.18752
0.23818	2.65314		-0.638868	-0.28216		0.229204	-2.4647		-0.869032	4.88174		-0.460739	-1.81446		-0.126093	3.95372		0.428849	4.78636
0.0993977	2.95762		-0.650334	-0.172136		0.156581	-3.25152		-0.623168	5.38626		-0.274996	-1.91602		-3.50685e-05	4.31025		-0.104392	4.87341
0.0722044	2.8679		-0.737114	0.239174		0.101149	-3.44456		0.0862058	3.36718		-0.0475549	-2.52937		0.105427	4.00056		0.109422	5.92675
0.0175993	3.43471		-0.495447	-1.02804		0.0339777	-2.99245		0.227849	3.95931		0.0442404	-2.1286		0.105427	4.00056		0.209139	5.18677
-0.0824272	3.49981		-0.431068	-1.47613		-0.0278955	-3.18463		0.590556	4.00013		0.0762337	-1.68677		0.20285	4.61336		0.327049	5.47729
-0.132642	1.92946		-0.195359	-1.71819		-0.0554473	-3.77426		0.381169	4.58131		0.105826	-1.89688		0.20285	4.61336		0.231985	5.63774
-0.0092883	0.664477		-0.100749	-1.41822		-0.073394	-3.97358		-0.466337	3.09774		0.0187835	-1.95966		-0.0531045	4.2868		0.237343	2.81715
0.0170233	1.01944		-0.145422	-1.05396		-0.0386616	-3.73548		-0.52623	3.5571		-0.0811496	-1.65102		-0.140292	3.76578		-0.817005	3.57688
-0.114534	1.25264		-0.216585	-0.0733079		-0.0386616	-3.73548		0.590115	4.69701		-0.127576	-1.94307		-0.41453	3.92338		-1.15376	4.82766
0.914788	1.44245		-0.671225	2.62251		-0.113461	-4.45507		-0.00484522	3.73628		-0.138708	-2.38231		-0.445638	3.63936		-1.11366	2.34141
0.0611602	1.52503		-0.391233	3.63659		-0.113461	-4.45507		-0.937257	4.26903		-0.0154718	-2.28274		-0.376534	3.85986		-0.267636	0.347282
0.036206	1.62291		-0.215455	3.74941		-0.172374	-4.60107		-1.25196	4.86096		-0.00884977	-2.82363		-0.0286933	3.26286		-0.570065	0.308004
0.333373	1.08511		0.171454	4.19898		-0.210873	-4.68811		0.399843	4.87785		-0.00140538	-2.58204		-0.0782482	3.72959		0.15589	3.07816
0.240905	1.2045		0.360015	4.59438		-0.208131	-4.12807		-0.520658	3.59375		-0.0418936	-2.5205		-0.192309	4.00886		0.165491	3.4325
-0.247506	1.40173		0.643901	4.7862		-0.208131	-4.12807		-0.712771	3.59139		0.0663969	-2.05748		-0.192309	4.00886		0.123657	4.15646
0.742408	3.48021		0.648473	4.36167		-0.207116	-4.2973		-0.106991	0.894706		0.0663969	-2.05748		-0.283459	3.55442		-0.291252	3.13354
-0.638561	2.78367		0.602515	4.45057		-0.207116	-4.2973		0.327133	1.11055		0.0808033	-2.12047		-0.368962	3.32607		-0.526308	1.6514
-0.372764	1.85729		0.241985	4.42987		-0.198169	-4.352		-0.657673	2.61964		0.0961936	-2.48641		-0.470333	3.44801		-0.0920792	-0.267609
0.136143	1.73092		0.0175091	4.34557		-0.218883	-4.14377		-0.657673	2.61964		0.0844323	-1.86192		-0.495973	3.43182		-0.792555	1.75583
0.779892	2.16873		-0.133586	3.40266		-0.247271	-5.14827		-0.0756669	4.13467		0.0763723	-2.24033		-0.357947	3.96652		-0.875937	2.75763
0.275512	2.47502		-0.288578	3.242		-0.247271	-5.14827		-0.488473	2.79959		0.0441424	-1.72237		-0.287213	4.255		-0.427756	0.410888
-0.239886	2.10622		0.0355839	3.13014		-0.253354	-4.57479		-0.488473	2.79959		-0.0616492	-1.77389		-0.268571	4.23984		-0.0505701	0.282883
-0.185234	2.10258		0.00311306	4.02585		-0.260719	-5.2886		-0.565045	3.07628		-0.366981	-1.74873		-0.256366	3.48437		-0.209102	5.37343
0.114935	0.302365		-0.0288341	3.44187		-0.189966	-4.36922		-0.467683	3.52658		-0.662033	-0.577307		-0.17972	3.42289		-0.775666	2.335
0.343895	2.10952		-0.0255655	2.75495		-0.211039	-4.54223		-0.365901	1.73945		-0.498313	1.48443		-0.216577	3.23462		-0.802054	-0.220222
0.696336	2.08032		-0.0896378	2.27847		-0.24857	-3.88752		-0.902845	2.73649		-0.522956	1.08388		-0.333552	3.14881		-0.596413	-1.70881
-0.670463	1.9743		-0.1882	2.24499		-0.24857	-3.88752		-0.724853	-1.50308		-0.351003	-0.26076		0.0839636	2.92343		-0.16407	-4.19202
0.102347	0.00527663		-0.448653	1.59203		-0.230693	-4.36585		-0.678349	-1.62286		-0.244094	-0.550348		0.216845	3.1205		-1.01217	4.22011
0.14024	1.24804		-0.344726	-0.255995		-0.209193	-4.64363		-0.24939	-1.35679		-0.129084	-0.70557		0.346281	3.00672		-1.08175	4.39029
0.36639	2.45915		0.239164	-2.30627		-0.209193	-4.64363		-0.247526	-1.70232		-0.0236982	-0.292438		0.314667	2.68009		-1.25499	3.91649
-0.14001	0.698232		0.331728	-2.71768		-0.149965	-5.49401		0.0334077	-2.50153		0.222201	-0.528862		0.314667	2.68009		-0.111037	-3.73554
-0.170125	0.698874		0.0729233	-3.46079		-0.103587	-4.80774		0.0104942	-2.03051		0.355586	-0.647135		0.229625	2.70154		-0.0935682	-4.38256
-0.216031	1.0105		-0.0573093	-2.93045		-0.0901865	-4.72086		-1.49631	2.25524		0.423982	-0.538429		0.0747158	3.2383		-0.205965	-3.38844
-0.00308914	4.09924		-0.163694	-3.1894		-0.107274	-5.20172		-0.750488	2.65806		-0.297437	0.396558		0.117674	3.56637		-0.135996	-4.7003
-0.302417	3.6526		-0.163694	-3.1894		-0.0656338	-3.66953		-0.19749	2.59252		-0.595766	2.21505		0.275832	4.01041		-0.101799	-3.093
-0.404302	3.57245		-0.24881	-3.45369		-0.0930726	-4.45803		-0.333289	2.55364		-0.157972	2.39074		0.275832	4.01041		-0.147815	-2.09923
-0.37633	4.64937		-0.435629	-2.86554		-0.0930726	-4.45803		-1.12085	1.37268		-0.0617136	2.82088		0.334021	3.76823		-1.30157	3.86818
-0.599667	1.97092		-0.579411	-2.53426		-0.115821	-3.54241		-1.2911	-0.92959		0.072345	3.40197		0.296432	3.45825		-1.17673	5.56759
-2.27936	5.85285		-0.622932	-0.711973		-0.088581	-4.01051		-0.0929163	-2.72492		-0.124288	3.97076		0.108853	3.52774		-0.933104	4.27842
-6.46242	0.489921		-0.622932	-0.711973		-0.179818	-4.65285		-0.186905	-2.36753		-0.182025	3.93805		0.255333	3.86256		-0.553371	4.57997
-3.62977	1.4625		-0.667815	-0.521766		-0.253221	-4.16233		-0.753397	-2.46603		-0.182025	3.93805		0.312133	3.54797		-0.307918	4.04826
-2.55942	1.31976		-0.420342	-1.4144		-0.338624	-3.84976		-1.60723	3.89161		-0.154379	2.90024		0.390549	4.02852		-0.0731683	4.16408
-2.14116	1.04845		0.0394236	-1.21384		-0.338624	-3.84976		-1.60723	3.89161		-0.154379	2.90024		0.33901	4.16537		-0.197795	5.36891
-6.57865	0.501677		0.300769	-2.03968		-0.39395	-3.7893		-0.57272	3.91607		-0.524837	3.47772		0.33901	4.16537		-0.922707	4.25643
-7.90121	1.09976		0.318135	-1.67821		-0.509198	-3.02366		-0.434425	3.87859		-0.524837	3.47772		0.148393	3.51273		-0.272572	2.41148
-9.40884	0.271384		0.326992	-1.40318		-0.540217	-4.59102		-0.428862	4.50327		-0.254501	3.39235		0.148393	3.51273		0.686203	2.97302
-5.77211	0.776598		0.243189	-0.951213		-0.573866	-4.20317		-0.464242	4.73688		-0.11977	4.33685		-0.016801	3.37233		-0.598366	3.92727
-9.40884	0.270627		0.260064	-0.697357		-0.611316	-4.23535		-0.300685	4.55455		0.0288943	3.91111		-0.12165	4.05631		-0.463527	3.99671
-7.4898	0.266731		0.317358	-0.728728		-0.574287	-4.81115		-0.111678	4.94633		0.261075	4.08828		-0.250991	3.54275		-0.366406	4.39052
-5.69569	1.00763		0.36972	-0.752689		-0.529933	-5.03846		-0.261273	4.95624		0.294344	4.72996		-0.245804	3.71923		-0.637287	3.85357
-2.61959	1.66105		0.331232	-1.10777		-0.512114	-5.01072		-0.26789	4.30721		0.230616	3.99372		-0.18861	4.04596		-0.123599	3.49211
-0.950226	5.46245		0.299723	-1.69537		-0.512114	-5.01072		-0.115982	4.27329		0.0874582	4.71777		-0.18861	4.04596		-0.505384	3.90915
-0.600645	5.74345		0.168213	-0.660609		-0.471732	-4.37226		0.382524	3.79502		-0.224428	4.67608		-0.246828	3.92695		-0.505384	3.90915
-0.600645	5.74345		0.148771	-1.36041		-0.471732	-4.37226		0.145014	3.89547		-0.912307	4.49848		-0.0914968	3.8936		-0.14608	3.75636
-0.624735	8.03217		0.148771	-1.36041		-0.455323	-4.21683		0.39176	3.49554		-1.54835	1.82695		0.117517	3.80119		0.627108	4.16559
-0.482082	7.44705		0.0839364	-1.20598		-0.346699	-2.91545		-0.601228	3.12336		-0.302771	-1.17417		0.141399	3.98077		0.771832	3.37032
-0.482082	7.44705		0.0330889	-2.3834		-0.296808	-2.57781		-0.601228	3.12336		-0.140377	-0.820325		0.110489	4.19077		-0.312666	2.41667
-0.24371	7.62689		-0.035002	-1.62935		-0.18222	-1.50225		-0.611302	3.04486		-0.661784	-1.32376		-0.363563	3.81608		-0.487941	2.7494
-0.150476	7.75228		-0.102956	-2.37578		-0.15386	-1.92481		-0.242171	2.09719		-0.602439	-1.4606		-0.383803	4.31625		-0.487941	2.7494
-0.127771	8.22719		-0.102956	-2.37578		-0.1407	-2.43149		-0.364532	1.53351		-0.487317	-1.13841		-0.339392	3.82052		-0.648193	2.94278
-0.207297	8.17613		-0.135904	-3.22814		-0.1407	-2.43149		-0.749287	3.2486		-0.552419	-1.65674		-0.250539	4.48287		-0.579038	2.05555
-0.388814	7.81484		-0.097405	-2.94221		-0.199308	-4.29978		0.83601	1.9925		-0.706006	-1.41786		-0.250539	4.48287		-0.558441	1.37808
-0.52526	7.74156		-0.0468118	-3.72897		-0.216798	-4.70672		-0.351668	3.10288		-1.3609	-0.587222		-0.167763	4.43253		0.186133	-0.470199
-2.27451	7.9044		-0.0114933	-3.94441		-0.192524	-3.57699		0.235237	3.95551		-1.08642	0.214569		-0.0619312	3.92113		-1.26585	2.18201
-4.28432	0.260332		-0.0719115	-3.20266		-0.166044	-3.70364		0.315953	3.70308		-1.33791	0.819436		-0.0035662	3.89259		-1.32865	4.87789
-6.46952	0.510754		-0.127839	-3.65456		-0.287568	-4.25221		-0.239407	2.94136		-1.33791	0.819436		0.00669353	3.81383		-0.657382	5.3941
-6.94335	0.783537		-0.292589	-3.77548		-0.305265	-4.62201		-0.287907	3.34107		-0.585915	4.4794		0.148661	3.79057		0.190973	5.59574
-0.729253	1.07408		-0.40343	-3.1545		-0.304723	-4.00058		-0.515549	4.10494		-0.461949	4.23662		0.421565	3.53295		0.0134206	3.00088
0.0824813	2.77377		-0.503488	-3.30571		-0.368437	-4.37048		-0.572107	4.29232		-0.461949	4.23662		0.659491	3.4345		-0.0887837	3.73298
0.0278	2.56703		-0.0718548	-3.7258		-0.390627	-5.44282		-0.536039	4.53755		-0.283516	4.90082		0.659491	3.4345		0.335309	4.52878
0.566903	3.183		-0.194612	-2.21455		-0.484511	-4.6441		-0.424437	4.43577		-0.24095	4.64709		0.665479	3.54774		-0.708883	3.51155
0.479575	2.70738		-0.0529315	1.16106		-0.484511	-4.6441		-0.0522432	3.86243		-0.24095	4.64709		0.665479	3.54774		-0.879808	3.8683
0.530341	3.28328		-0.0529315	1.16106		-0.621693	-4.13598		0.343655	3.96947		-0.164716	5.33197		0.628651	3.90489		-0.163923	-4.30879
-0.449775	3.10713		0.0727006	1.25076		-0.65657	-4.57596		-0.456325	3.27453		-0.0845855	5.77269		0.186003	3.39192		-0.413472	-3.86168
-0.589104	3.38304		-0.389239	-0.0690541		-0.65657	-4.57596		-1.08959	3.84888		-0.0272061	6.20404		-0.0474442	3.61378		-0.996056	0.552654
-1.29183	2.65514		-0.510718	-1.54209		-0.683188	-4.33314		-0.964878	3.87582		-0.0272061	6.20404		-0.467995	3.64393		-1.07633	6.74992
-1.67077	1.84849		-0.380136	-2.25208		-0.567827	-2.5724		-0.816832	4.43687		0.0281901	5.7565		-0.421221	4.15146		-0.894385	6.34888
-7.11591	0.245356		-0.0422542	-2.81856		0.0748023	-2.30365		-0.816832	4.43687		0.113262	4.9613		-0.109311	3.95962		-0.160418	5.30942
-6.70876	0.248903		-0.142644	3.87933		0.117114	-0.689785		-0.363262	4.14048		0.113262	4.9613		-0.109311	3.95962		0.297496	3.96604
-6.75199	0.248372		0.325005	2.44063		0.15346	1.27935		-0.499907	3.14783		0.247563	5.05915		0.201495	3.82529		0.138855	4.57375
-7.77192	1.05555		0.523754	2.8419		0.234144	2.33883		-0.310774	3.54894		0.247563	5.05915		0.201495	3.82529		0.0656239	4.26583
-9.40884	1.72228		-0.515294	1.83499		0.299426	0.291934		-0.0909448	3.68487		0.319663	4.41263		0.557357	4.05745		-0.0305117	5.01664
-3.63714	1.58911		-0.817252	2.21956		0.3497	-0.411092		0.0273216	4.52886		0.204444	4.66682		0.583358	3.98654		0.120816	5.34584
-1.95179	2.31695		-0.817252	2.21956		0.211195	2.58702		0.194966	3.65158		0.0519468	4.49444		0.583358	3.98654		0.140699	5.75576
-1.77776	4.01679		0.121187	2.44615		-0.238385	1.57207		-0.442659	3.43408		-0.224333	4.96998		0.459712	3.44553		0.243419	5.76248
-1.28891	0.234389		0.216498	3.449		-0.0323973	1.54471		-0.420884	3.10722		-1.04299	5.47742		0.467272	3.92793		0.389275	5.46017
-1.46332	6.02569		0.3494	4.58914		-0.0492592	1.32552		-0.185639	2.14493		-0.775397	3.51532		0.101565	4.24053		0.225327	5.46839
-1.46332	6.02569		0.392424	5.04292		-0.120159	3.04946		-0.0737856	1.43487		-0.775397	3.51532		-0.0930645	4.17805		0.264231	5.74467
-1.04526	4.8527		0.154079	3.83441		-0.0683745	1.39785		-0.128255	2.82954		-0.566811	2.70366		-0.538402	5.18811		0.320825	5.53849
-0.840884	6.7954		-0.653626	2.1689		0.0530464	4.42848		0.502387	2.07661		-0.224558	2.54615		-0.484272	4.8155		0.289145	5.70565
-0.465777	6.70311		-0.263495	4.72997		0.0530464	4.42848		-1.29413	0.569306		-0.156464	2.28016		-0.436652	4.95588		0.247697	6.27307
-0.210567	6.40039		-0.179138	4.39532		0.00466934	3.43667		-1.01143	1.79369		-0.264466	2.37788		-0.436652	4.95588		0.349893	5.65753
-0.210567	6.40039		-0.0101329	4.41514		-0.0789719	2.26988		0.00400391	-0.896631		-0.499218	3.95433		-0.0185021	4.32336		0.622071	6.12815
0.685786	7.35418		0.022095	4.87722		-0.0789719	2.26988		-0.323128	2.00793		-0.289192	4.01207		-0.0185021	4.32336		0.458208	5.75854
0.695227	6.81034		-0.0633994	4.99128		-0.340911	2.57052		-0.521289	1.22116		-0.262879	3.07938		0.138374	4.466		0.345734	5.42553
0.674497	7.30547		0.759751	5.13943		-0.677732	0.0988623		-0.636689	-1.96768		0.13752	1.93998		0.111745	4.55696		0.700547	6.14745
-0.0807247	7.459		-0.00955541	5.34918		-0.961779	-1.37619		0.188232	-3.11857		-0.452507	2.06101		-0.00892668	3.79425		0.813933	4.66763
-0.0718896	7.10514		0.0855941	5.06205		-1.16903	-1.60176		-0.776426	0.235371		-0.867101	1.83033		-0.00892668	3.79425		0.519793	5.86076
0.0328442	6.71055		0.764741	5.48938		-1.10169	-2.41897		-0.406787	2.7542		-0.872077	3.97137		-0.0680598	4.20517		0.271127	5.57717
0.0739521	6.96049		0.55611	5.07442		-0.68475	-3.12366		-0.120693	3.99497		-0.293477	4.21984		-0.873752	4.46063		-0.0259707	5.89102
0.0739521	6.96049		0.462625	4.73828		-0.68475	-3.12366		-0.118667	4.35756		0.769269	3.13882		-1.10915	4.1389		-0.171245	6.04935
0.173464	7.31393		0.461928	5.138		-0.556217	-2.55243		-0.670291	1.78891		0.00515002	3.98951		-0.90325	4.13828		-0.00576354	5.52113
0.287739	7.4801		0.338585	5.09136		-0.556217	-2.55243		-0.98774	1.87495		-0.845488	1.72474		-0.767749	4.34235		0.254768	5.11114
0.63191	6.33302		0.293745	5.32519		-0.496308	-3.15694		-0.405801	-0.0846667		0.508071	0.527172		-0.5318	3.63131		0.745755	5.82631
0.692706	6.85494		0.247533	5.42778		-0.490614	-3.17933		-0.225371	-0.0122858		0.594246	0.301749		-0.227347	5.3086		-0.051574	5.00852
0.730851	7.5199		0.202886	5.93367		-0.43301	-3.67884		-0.353953	-1.05685		0.486765	0.195878		0.23804	4.9151		0.345335	6.43374
0.835618	8.01353		0.38844	5.39634		-0.361792	-3.54384		-0.813453	-0.196316		0.286743	0.451983		0.397966	3.99332		0.330014	5.53535
0.944878	7.39006		0.38844	5.39634		-0.285964	-3.50205		0.149256	2.83593		-0.797267	1.55198		0.396577	4.65086		0.24983	6.42975
1.03401	7.49234		0.563188	5.62526		-0.330498	-3.3723		-1.6748	1.9072		0.295161	-1.6535		0.407998	4.60242		0.111786	6.51753
1.0324	7.2805		0.565003	5.33567		-0.330498	-3.3723		-1.6748	1.9072		0.276123	-1.17156		0.434254	3.85217		-0.209474	4.23022
0.978974	7.21648		0.51868	5.22431		-0.338257	-2.78812		-1.66113	-0.580405		-0.114916	0.883187		0.463774	3.57071		-0.31931	4.05844
0.845247	7.2333		0.132215	5.36333		-0.385179	-2.39359		-1.1083	-1.66389		-0.253798	0.294049		0.463774	3.57071		-0.509893	3.16201
0.704471	7.09328		-0.00094575	5.53657		-0.344273	-3.46963		-0.846907	-1.87998		-0.164423	1.35091		0.465049	3.544		0.219584	2.17272
0.66521	7.36738		0.499377	4.13929		-0.241671	-2.61953		-0.100915	-1.48246		0.395558	0.969969		0.518248	4.19237		-0.0142804	1.65496
0.411812	7.54033		0.64698	3.52793		-0.241671	-2.61953		-0.299148	-1.26095		0.370462	1.19663		0.528523	3.92083		-0.390965	4.41877
0.174467	7.03933		0.174855	3.52061		0.0241505	-2.88186		0.0188367	1.73819		0.289016	1.10056		0.570405	4.23043		-0.330533	2.26714
0.0829995	7.51467		0.225644	4.58425		0.119349	-0.731398		0.0969842	1.57669		-0.36089	3.43694		0.545514	3.47949		-0.371769	1.66665
0.0111923	6.62845		0.80156	4.47582		0.088407	-2.14961		-0.200523	-0.627655		-0.627233	3.12785		0.4893	4.29322		-0.385825	1.57287
0.0700807	7.27298		0.342056	4.50859		-0.00959215	-2.22591		-0.267516	0.0903692		0.0169331	2.52769		0.480249	3.91657		-0.192503	1.82671
0.0957757	6.58751		0.351143	2.74033		0.0950511	-2.56773		-0.56896	1.8229		-0.288279	2.88393		0.406919	4.18894		-0.213506	0.924376
0.0957757	6.58751		0.549718	4.47635		0.278382	-0.227906		-0.404592	2.03203		0.383073	0.444314		0.498325	4.70497		-0.450424	2.58542
0.135042	7.36573		0.533004	4.93122		-0.877611	-0.967094		0.120538	1.96325		-0.876455	-3.54067		0.516726	4.49626		0.0355289	3.97182
0.293441	7.22826		0.535029	5.16971		-1.31331	-3.1192		0.120538	1.96325		-0.304195	2.14836		0.584856	4.21329		-0.383417	2.50915
0.293441	7.22826		0.0745241	5.58977		-1.35147	-3.82629		0.165832	2.56349		-0.300971	2.11302		0.521257	4.6114		-0.393797	2.66067
0.262522	7.14603		-0.0573089	4.10878		-1.10576	-5.37999		-0.724254	2.10745		0.179007	-0.332997		0.2092	4.59989		0.436775	1.33287
0.262522	7.14603		0.6485	3.02449		-1.0223	-5.63995		0.182008	3.81132		0.144516	-0.73451		0.114923	4.48033		-0.196589	1.83301
0.277235	6.67917		0.623429	3.66232		-0.775354	-5.38992		-0.263229	3.40536		-0.0719656	1.6194		-0.981548	5.37493		-0.158282	-0.142019
0.282415	6.77215		0.13725	4.08016		-0.680526	-5.26778		-0.166276	-1.23425		0.0570573	1.07457		-0.974007	5.80097		-0.926106	2.84628
0.215769	7.25448		0.156631	4.3732		-0.604579	-5.54169		-0.0805371	-1.5793		0.224695	1.15069		-0.517839	6.07116		-0.249214	1.70022
0.270237	7.15721		-0.389782	5.22915		-0.521839	-5.37033		-0.293049	-1.24036		-0.129394	1.57742		-0.517839	6.07116		-0.274791	1.78953
0.195697	6.49101		-0.489625	5.39783		-0.481427	-5.11994		-0.846706	-0.430667		0.102678	4.28165		-0.569214	5.37143		0.195498	3.87285
0.156297	6.68087		-0.44137	5.29704		-0.477316	-6.51822		-1.07904	0.919999		0.113355	3.94128		-0.624617	5.57344		0.089676	3.02195
0.0762461	6.34264		-0.497624	4.68734		-0.509562	-5.86875		-1.13687	1.14394		0.200023	3.88575		-0.387991	5.76556		-0.00281078	-3.87679
0.107469	6.42441		0.618795	2.35205		-0.514826	-6.04668		-1.05946	0.987398		0.21077	1.74904		-0.387991	5.76556		0.00341374	-2.94121
0.471688	5.95567		0.582121	3.56838		-0.553818	-5.17615		-0.991975	1.16116		0.296304	4.16914		-0.329517	6.04203		0.327147	3.46946
0.604849	6.05576		-0.420361	3.48909		-1.10923	-4.86626		-1.02388	0.983043		0.088268	2.42013		-0.313127	5.97927		-0.435214	1.88885
0.809979	5.3429		-0.628048	5.27978		-1.05099	-2.9159		-0.970942	-1.62413		-0.522333	2.70489		-0.138751	5.68		-0.184711	-2.7178
0.604896	6.12323		-0.486222	5.60889		-0.952299	1.4693		-0.796027	-0.587205		-0.864424	2.12254		-0.172211	5.25496		-0.581349	2.41134
0.26804	5.13028		-0.272833	5.12331		-0.807107	0.687045		0.0139969	-2.73387		-1.1555	-1.08621		-0.231987	5.50212		0.0790795	-2.29114
0.194212	5.87586		0.451357	3.79161		-0.807107	0.687045		-0.934138	-2.82622		-1.5633	-2.71923		-0.231987	5.50212		-1.05419	3.39752
0.10315	5.06598		-0.377871	4.85721		-0.494823	-1.83783		-0.0875744	1.61432		-3.82518	-4.21213		-0.114983	5.34237		-0.908197	4.77268
-0.0266751	4.52105		-0.55213	6.19278		-0.146062	0.969774		-0.287233	2.01606		-1.6011	0.770309		0.0152812	5.54249		-0.908197	4.77268
-0.119346	4.44593		-0.602841	5.70794		0.145122	-1.33996		-0.189159	2.37158		0.0947487	3.94831		0.0518098	6.18874		-0.213671	4.58318
-0.119346	4.44593		-0.899286	2.45642		-0.539118	0.0518373		-0.0832388	2.52937		-0.332763	2.81126		0.0518098	6.18874		0.133632	4.64151
-0.256186	5.59819		0.281998	1.46612		-0.0607834	4.71147		-0.460949	-0.38146		-0.531626	2.87899		0.0285691	6.34988		0.398504	4.37926
-0.420953	5.40423		-0.375166	2.88932		-0.0607834	4.71147		-0.117694	1.18203		-0.593713	3.16063		0.0285691	6.34988		0.323349	2.90727
-1.05497	2.93256		-1.11044	1.57928		0.446088	3.43551		-0.298485	-1.47568		-0.691015	4.3583		-0.0382171	6.01381		-0.085735	4.45551
-0.549086	1.71038		-0.397363	-2.48593		-0.0905672	3.75346		-1.15603	-1.25323		-0.72749	3.64826		-0.156944	4.62674		-0.552147	3.61234
-0.406717	1.48242		0.0301707	2.20928		-0.291296	4.05635		-1.0808	-1.1621		-0.0438741	2.61389		-0.192379	5.62801		-0.230365	3.42953
-0.179483	1.35982		0.344867	-0.917417		-0.554676	4.58176		-0.0538842	1.5088		0.834714	3.03456		-0.179984	5.67125		-0.0703958	2.78848
0.284966	-0.513961		0.0311646	-3.37917		-0.611002	4.52209		-0.504662	0.95937		0.693712	3.80762		-0.155724	5.12721		0.433352	1.02455
0.515299	-0.63662		-0.539744	2.39233		0.22887	3.87553		-0.92589	2.40084		-0.76175	4.29526		0.0114923	4.48037		-0.361102	4.58817
0.384289	-0.838161		0.546971	0.320086		0.604909	4.96912		0.290487	-0.015324		0.402946	5.82654		0.064669	4.62377		-0.412332	3.81512
0.215886	-0.535459		-0.403902	3.31104		0.565139	3.6449		-0.176699	-3.10306		-0.0266146	5.83845		0.0966884	4.7549		0.150216	-0.844155
-0.178546	-0.405319		0.1194	3.26051		-0.109443	5.2077		-0.358059	-2.4568		-0.129275	6.63801		0.137717	4.98454		0.304115	-0.256371
-0.110888	-1.27063		-0.034891	2.89657		0.209819	5.58788		-0.086734	-2.55577		-0.103135	6.52739		0.137717	4.98454		0.346857	-0.0313624
-0.0438532	-1.49449		-0.159743	-1.01517		0.249284	6.12748		-0.0721025	-2.24292		-0.123271	6.15264		0.213742	3.85706		-0.686249	2.06202
0.010546	-1.19045		-0.650865	5.24833		0.359126	6.33286		-0.419354	-2.45818		-0.152684	5.99642		0.308017	4.36172		-0.763226	4.69178
0.010546	-1.19045		-0.650865	5.24833		0.443808	4.52794		0.24987	1.44154		0.215216	5.50502		0.437143	4.24954		-0.542624	4.09411
-0.0372174	-1.28525		-0.091034	5.01696		0.826686	4.62599		0.24987	1.44154		0.322448	5.18988		0.228932	3.84349		-0.622997	4.41473
0.0275418	-1.35496		0.14317	5.66536		0.0929712	5.2258		-0.267537	0.635071		0.325032	5.06096		-0.0407241	4.1718		-0.354576	3.7478
0.0275418	-1.35496		0.23068	5.42211		0.115748	5.02823		-0.442723	0.610561		0.196713	4.74663		-0.0821519	5.17766		0.713838	2.99221
0.0676907	-1.62619		0.250919	5.52926		0.501908	3.91401		-0.0475635	-1.83878		0.291451	2.33787		-0.0920267	4.76578		0.606308	2.40063
0.0676907	-1.62619		0.281981	5.63741		0.640685	3.87699		-1.14983	-0.437019		-0.536511	3.73704		-0.0700729	4.42752		0.436887	2.39756
0.0840583	-1.60955		0.344691	4.88447		0.147829	4.05382		-1.25073	0.784921		-0.490609	4.21373		-0.191421	5.01888		-0.0136633	5.30327
0.0840583	-1.60955		0.388646	6.02226		-0.454217	4.31429		-1.25073	0.784921		-0.302385	4.98176		-0.191421	5.01888		-0.404547	4.1674
0.170415	-1.55821		0.241978	5.97584		0.0358969	3.25067		-0.941118	2.26712		-0.264179	4.87835		-0.136858	5.33961		0.847611	2.38886
0.171324	-1.57945		0.685902	6.09983		0.0919002	2.99988		-0.941118	2.26712		0.114202	3.14224		-0.136858	5.33961		-0.584386	0.216423
0.196064	-1.44251		0.412449	5.57679		0.822076	3.3991		-0.755962	1.69033		-0.335448	3.87903		-0.0973284	4.89101		-0.120908	0.733551
0.196064	-1.44251		0.67233	4.80824		0.515823	3.84452		-0.71333	1.78013		-0.335448	3.87903		-0.0973284	4.89101		-0.513998	5.61421
0.200427	-1.68615		0.362348	5.21988		-0.574664	4.84411		-0.724706	2.08005		-0.637103	2.8857		-0.0578442	5.2829		-0.17504	4.11461
0.200427	-1.68615		0.389058	5.5927		-0.571633	5.38904		-0.706852	2.28362		-0.644168	2.99087		-0.220209	5.51122		-0.111564	5.09837
0.213211	-1.65039		0.130425	5.17222		-0.0093167	3.80111		-0.634016	2.37158		0.648674	1.41506		-0.164712	5.49485		0.249629	0.293463
0.219549	-1.43598		-0.302082	5.71248		0.602185	4.89497		-0.634016	2.37158		-0.290296	2.23668		-0.0386076	4.73195		0.339979	-0.338216
0.219549	-1.43598		-0.96346	4.63448		-0.453101	3.95435		0.108327	1.81507		-0.96586	4.58189		-0.0516151	4.81585		-0.115324	2.86258
0.243374	-1.47404		-0.806118	2.85864		-0.0330177	3.89689		0.20219	2.309		-1.04137	4.21939		-0.186191	4.68057		-0.0499005	3.81808
0.308197	-1.15992		0.113174	3.69057		0.800358	4.55658		0.211572	3.12544		0.067281	1.56131		-0.252196	4.9987		0.104257	4.63179
0.343043	-1.43077		0.336725	3.50016		-0.0910555	2.13193		0.0552576	2.74803		-0.0196718	-2.08227		-0.217392	5.27671		0.0694986	5.22571
0.346752	-1.63636		0.0847598	1.31414		-0.0263621	4.23749		-0.171981	1.647		-0.0852798	-2.49875		-0.221218	4.94288		-0.254512	3.04644
0.345572	-1.91946		-0.0803738	4.0172		-0.435075	3.62996		-0.44532	1.99629		-0.127869	-3.18026		-0.26946	5.57245		-0.270698	2.01844
0.345681	-1.55402		-0.018374	4.6383		-0.55219	0.951195		-0.69342	0.920187		-0.132902	-2.84774		-0.0253688	4.86782		-0.276839	0.876286
0.326069	-1.1697		0.0435147	4.42509		-0.0437734	3.53184		-1.16268	2.2442		-0.140056	-3.40601		-0.070052	4.2582		-0.422375	1.43742
0.260053	-1.5366		0.113958	3.99902		-0.147221	1.23006		-1.22765	2.31049		-0.140056	-3.40601		0.00499165	2.5401		-0.36668	1.22152
0.260053	-1.5366		0.113958	3.99902		0.161252	3.8532		-1.03489	0.222648		-0.139871	-3.78147		0.268407	1.9042		0.0985637	2.11506
0.212928	-2.00939		0.26245	4.34994		0.21237	3.89525		-0.783451	0.919248		-0.139005	-4.16399		0.375949	2.39304		0.317613	1.24125
0.0657916	-1.16477		0.26245	4.34994		-0.476219	4.11894		-0.685317	1.23541		-0.200401	-3.95452		-0.0228878	1.37982		0.0605046	0.405856
0.0657916	-1.16477		0.00676018	2.73311		-0.705749	2.92323		-0.519887	0.962432		-0.200401	-3.95452		0.114982	2.74808		-0.774902	0.950793
-0.201681	-1.01496		0.0040031	0.688119		0.275598	-0.282581		0.462226	1.91833		-0.344752	-3.57117		0.37495	2.27034		-1.06025	4.54001
-0.687437	-0.0927436		0.27437	3.05607		-0.0660674	0.746068		0.0556343	1.23064		-0.312147	-3.68153		0.511837	2.86193		-0.920191	5.52294
-0.687437	-0.0927436		-0.0163125	3.10635		-0.336688	-2.7471		0.0260977	0.914393		-0.255582	-3.8535		0.0828627	2.36414		0.00595845	4.25708
-0.880153	0.821522		-0.285182	3.06774		-0.265638	-1.95408		-0.269001	-1.61222		-0.187461	-3.76379		-0.00132945	2.62611		0.813875	3.65394
-0.970211	2.10688		-0.470044	0.535219		-0.224693	-0.0459527		-0.782222	2.93487		-0.178593	-3.98705		-0.409443	2.49206		-0.171547	3.0699
-0.755934	3.2025		-1.53989	-0.779969		-2.35468	1.71911		-0.349183	3.47028		-0.122934	-3.66429		-0.459164	3.95272		0.0145942	3.68083
-0.755934	3.2025		-0.177484	2.71582		-2.12059	-3.18404		0.291268	3.65428		-0.0739117	-3.25725		-0.4422	2.28037		0.0871109	2.56582
-0.50874	3.16783		-0.18801	3.23866		-1.1677	-4.36505		-0.369457	3.75412		-0.0290302	-3.51183		-0.48567	2.91097		0.199571	1.87172
-0.366225	2.81547		-0.13884	2.31277		-1.07228	-5.44608		-0.369457	3.75412		-0.137636	-3.73493		-0.256301	0.864628		0.311256	2.29692
-0.309123	3.45409		-0.16821	2.50748		-1.05232	-4.50795		-1.00183	3.06143		0.0226991	-2.82861		-0.059009	1.68337		-1.0322	3.07545
-0.354222	3.09742		-0.180659	3.44576		-1.0732	-1.20676		-1.15066	3.03467		-0.912144	-0.338162		-0.0125745	2.34755		-1.14489	4.52274
-0.400297	4.28237		-0.0666114	4.16368		-0.375081	1.65304		-1.37151	2.35854		0.164772	3.07886		-0.254533	2.51331		-1.12648	3.47766
-0.122404	5.49954		0.428421	2.01174		-0.0388481	0.401045		-1.46875	1.08456		0.0887606	2.3457		0.0347041	2.73242		-0.450551	1.69242
0.092364	5.26029		0.476104	0.183416		0.010013	1.67051		0.334402	-0.0234718		-0.914852	3.20731		-0.432166	0.601665		-0.439403	4.99896
0.092364	5.26029		0.165632	3.90182		0.582355	2.97524		0.182139	0.288549		-1.00683	5.27135		0.07056	1.84352		0.0612611	5.14807
0.137681	5.65626		0.235768	1.83438		-0.239763	-1.95812		-0.242352	0.11368		-1.00095	5.72352		-0.303466	-0.629894		0.200591	4.70114
0.264711	5.15302		-0.347	3.85853		-0.59315	1.98211		-0.357389	-1.29739		-1.05232	5.79129		-0.0473878	2.03275		0.243863	6.21938
0.254066	5.19466		-0.390401	3.24567		-0.473934	2.08189		-0.512769	-0.502655		-0.904613	2.86963		0.174951	2.22364		-0.211287	1.5219
0.254066	5.19466		-0.256386	2.81377		-0.397382	0.0318315		-0.0851971	1.34597		0.385597	0.30484		0.0353733	2.24614		-0.59654	2.75237
0.266286	6.25901		-0.300838	2.98163		-0.909757	-2.65909		-0.327898	-0.634113		-0.103853	0.486495		0.0891311	3.87029		-0.73639	4.39744
0.282823	5.214		-0.318872	2.65926		-0.818102	-3.73188		-0.17067	0.705463		0.634366	1.98375		-0.0544239	3.28451		-0.419993	-0.413502
0.66873	5.49179		0.196994	1.09814		-0.506449	-2.65265		0.0469847	1.91793		-0.0476343	1.80949		-0.357826	0.0836352		0.130957	-4.13514
0.530086	5.47909		0.267253	1.9317		-0.467428	-3.25593		0.182747	1.94842		-1.62829	1.85789		-0.0500405	0.564582		-0.163775	-4.20867
0.64542	6.44364		-0.543599	4.51635		-0.642166	-2.97556		0.401377	1.74216		0.0282968	0.199187		0.462343	-3.47351		0.00408696	-3.54405
0.497522	6.59242		-0.516278	5.31875		0.222834	0.711713		0.34253	1.76703		0.0399178	2.73478		0.691748	-3.35944		-0.122868	-3.66824
0.497522	6.59242		-0.513312	4.5359		0.0486357	-2.04819		-0.139434	-1.25822		-0.648597	3.2883		0.654116	-2.84517		-0.30988	-4.67029
0.339756	5.61253		-0.479213	4.31683		-1.08268	-1.13657		-0.112851	-0.525392		-0.648597	3.2883		-0.781004	-1.34965		-0.00844012	-4.91012
0.339756	5.61253		-0.479213	4.31683		-1.13926	-2.42067		-0.154009	-0.577199		-0.358693	2.41685		-0.950238	-1.90944		0.0309881	-4.28919
0.1791	5.06049		0.193543	2.39367		-1.13926	-2.42067		-1.38603	0.981573		-0.951649	2.97627		0.694368	1.15269		-0.125506	0.848424
0.1791	5.06049		0.185605	2.85898		-0.0813779	-4.37019		-1.08444	1.58523		-0.283769	-3.05926		0.644873	1.42591		0.608469	3.58495
0.188468	6.19877		0.466992	4.23134		-0.382415	-3.90585		-0.385167	3.33986		-0.337671	-2.95336		-0.026735	-0.468522		0.26319	4.05856
0.078053	5.76169		0.158783	-2.18886		-0.310153	-3.11751		-0.158019	2.22974		-0.165345	-1.52596		-0.135037	1.81242		-0.364057	4.43474
0.0944639	6.4481		-0.147586	1.22834		0.131136	-3.5857		-0.196886	0.0301112		-0.157387	-2.12516		-0.372552	0.995138		-0.159798	-1.59371
0.0993539	7.10596		-0.147586	1.22834		-0.448676	-2.89819		-1.08534	-1.39899		-0.209914	-3.48912		0.427028	0.569335		0.363224	0.496854
0.0583551	6.64623		-0.466809	2.31152		0.566287	-1.83768		-0.0959987	-3.12668		-0.201703	-3.17342		0.435476	3.19423		0.311926	4.19127
0.0929834	6.44549		-0.326066	3.15915		0.620137	-0.482517		-0.152376	-3.10485		-0.207785	-3.18274		-0.00256026	3.80759		-0.0507961	4.9558
0.343942	6.93312		-0.00647425	1.16155		0.411626	-1.25373		-0.180424	-2.53034		-0.644885	-1.53856		-0.703029	-0.229673		0.480864	4.0956
0.396345	6.73618		0.0827076	1.90211		-0.472944	-0.0929256		-0.192224	-2.65968		-0.323551	-1.43475		-0.175545	-1.03497		0.63639	5.01628
0.322243	6.44131		-0.639692	-0.716441		0.311235	2.18112		-0.110311	-1.67194		0.0782329	3.09317		-0.946213	-5.23013		0.394046	4.01376
0.374647	6.663		-0.0880102	-0.74493		-0.397284	1.46158		0.0548572	0.229347		-0.371865	3.15025		-3.33015	-4.37933		0.502916	4.63811
0.730221	6.97945		0.167798	3.13219		-0.992781	1.56538		0.0548572	0.229347		-0.0390453	1.10793		-5.04177	0.0641598		-1.19796	0.193515
0.613591	6.37579		-0.120349	1.97551		-0.553264	-1.2354		-0.0855226	-1.38374		0.45677	2.47516		-12.9962	-4.24604		-0.0637356	-4.79126
0.325023	7.11245		-0.069956	2.04755		0.274637	3.24626		-0.0855226	-1.38374		0.784507	2.83257		-2.75047	0.0643196		0.165582	5.5416
0.280819	6.93836		-0.0953297	1.79368		0.0318401	-2.42831		-0.766102	1.22237		0.0741751	2.49161		-3.19549	-2.73409		0.659915	3.77674
0.344826	7.38854		-0.107678	2.94626		-0.488233	-2.90349		-0.733034	0.629907		-0.169499	3.92682		-8.57073	-0.84996		0.578643	5.15761
0.344826	7.38854		-0.403092	2.12019		-0.419348	1.64689		-0.377623	-0.0785258		0.247961	3.17234		-8.66004	0.189291		0.232114	6.36484
0.344846	6.99117		0.17169	0.747844		0.188299	-1.76637		0.164284	1.91453		0.776656	1.03261		-12.9962	-1.57247		-0.30631	5.38628
0.344846	6.99117		-0.714032	-0.082261		-0.344765	-2.34		0.0500242	0.460992		0.699381	1.42159		-12.9962	0.0727878		-1.15329	4.88464
0.302553	7.81018		0.331332	-1.34076		-0.269734	-0.0335114		0.402095	0.360046		-0.508251	3.06981		-2.56966	0.20615		-0.365352	-0.610992
0.241172	7.53797		0.236498	-1.19192		-0.012982	0.968646		-0.422114	2.23302		-1.01238	0.866187		-3.08492	0.060845		-0.163976	-2.80436
0.14999	7.52726		-0.610959	1.26854		0.0868058	0.86268		-0.431308	2.20177		-1.10379	-0.530694		-0.269066	-2.79022		-0.18907	-1.61188
0.0745398	5.95225		0.765541	1.65368		0.0954777	0.726332		-0.484172	0.553237		-0.308628	-3.06565		-0.448934	-7.01519		-0.645267	4.84798
0.0745398	5.95225		0.480515	2.44029		0.17401	1.76423		-0.518094	1.17109		-0.0250284	-2.29965		-1.86814	-6.37577		-0.590374	3.82211
0.133409	7.14652		0.243511	2.70008		0.170604	1.03834		0.00834746	2.73774		-0.159974	-2.28173		-5.03866	-0.279214		-0.0185888	-3.10763
0.133409	7.14652		0.239153	-0.417648		-0.56344	-2.4723		0.144262	1.47974		-0.248602	-3.10039		-1.00173	1.58044		0.0550923	6.02064
0.0765887	6.92024		0.131129	1.46121		-0.632625	-2.08342		-0.0243637	2.0337		-0.241398	-2.99511		-1.00173	1.58044		0.225544	5.7936
-0.108335	6.96898		0.131129	1.46121		0.182947	0.494111		-0.0243637	2.0337		-0.216936	-1.97087		-0.0414399	2.42391		-0.0202214	3.9014
-0.150411	7.32378		0.331946	0.277546		0.26143	1.74544		0.0649152	1.00539		0.152299	-2.28639		0.036495	2.0684		-0.226878	5.34361
-0.150411	7.32378		0.277062	-0.320063		-0.0132274	-1.23478		-0.0113308	0.925759		-0.437746	-3.19845		0.218834	0.586741		-0.359054	4.54589
-0.143921	7.74787		-0.0477111	-2.36485		-0.0233001	-0.50203		0.285458	2.5725		-1.00832	-1.22971		-0.296166	0.244877		0.000993676	-1.57564
-0.0682221	7.0004		0.0518999	-2.47946		0.153941	1.58947		0.38996	1.77404		-0.184156	1.27742		-0.489892	0.0908435		-0.277342	-3.36266
-0.0682221	7.0004		-0.369149	1.68899		0.234962	2.13947		0.197065	2.24997		0.385488	3.70488		0.00674162	-2.21816		-0.0938642	-1.77902
0.109333	6.59299		0.300364	-3.7101		0.00324822	2.63097		0.0549931	2.1504		-0.186664	-3.86796		0.186558	-5.34669		-0.124506	-3.14345
0.109333	6.59299		-0.210042	-0.018796		-0.0562845	1.72823		-0.221249	2.55944		-0.34788	-3.63404		0.209126	-5.46172		-0.78067	0.967171
0.429345	6.37971		0.191432	-0.949913		0.0230674	4.22407		-0.221249	2.55944		0.684471	1.61643		-0.0530306	-6.05364		-0.702821	4.36374
0.585679	6.90945		0.0691477	1.70389		0.304751	5.35444		-0.415626	1.88922		-0.575566	-0.488286		-0.806177	-5.00358		-0.664696	4.94316
0.885067	6.39927		0.275951	3.67467		-0.509761	1.23743		-0.351943	-0.828853		-0.94103	0.474595		-0.704052	0.973662		0.354189	6.41045
0.639007	6.91636		0.275951	3.67467		0.178296	1.04775		-0.477888	0.905385		-0.84312	-0.383955		-0.704052	0.973662		0.537711	3.58971
0.465839	7.02399		0.390287	4.4514		-0.406738	2.14586		-0.0223293	1.92841		-0.283651	0.645668		0.258463	2.48528		0.481715	6.74402
0.600842	7.78107		-0.0394471	1.76126		-0.406386	2.09826		-0.173462	-1.29286		-0.238037	3.02615		0.509675	2.26796		0.450537	3.55543
0.540879	7.37837		0.255103	2.15451		-0.374034	3.62799		-0.792605	0.925618		-0.409363	1.61048		0.290101	-2.72939		0.427677	3.93676
0.5266	7.40626		0.23965	3.35795		-0.370985	3.46531		0.117725	0.329121		-0.756944	2.25749		0.212443	-3.64874		0.355274	3.55902
0.591694	7.70958		0.23965	3.35795		-0.420657	3.04758		0.352044	-0.0311575		-0.0473027	-2.00587		0.235911	-2.5755		0.295404	4.58068
0.483403	7.09558		0.115941	1.8945		0.344645	3.55319		0.37371	0.277161		-0.427378	-0.686347		-1.2567	-1.19854		0.617801	4.89494
0.465168	7.27136		0.488756	1.7315		0.103855	5.57597		-0.256506	1.88857		0.0898031	-2.04969		0.109864	-0.385436		0.538593	4.91717
0.433572	6.33025		0.150993	-0.34754		-0.0525107	4.15736		-0.0321801	2.60918		-0.515497	2.75308		0.926781	1.98369		0.454765	6.15064
0.452134	6.65932		-0.72164	0.670459		0.266836	4.87985		-0.190845	-2.25896		-0.497331	2.18071		0.913335	2.14513		0.336894	5.13993
0.523337	5.87115		-0.630937	-1.98083		0.201476	3.76002		0.399098	-1.17837		-0.532953	1.60451		0.275636	1.10069		0.384036	5.5477
0.703751	7.64158		-0.111228	-0.626147		-0.825074	1.44239		0.234661	-1.62136		-0.860234	1.70367		0.339807	1.51258		0.234723	4.62969
0.710816	7.45035		0.209943	1.62028		-0.0219191	0.139602		0.146206	-1.82205		-0.393562	-1.863		-0.201943	-1.03363		0.296829	4.22253
0.588826	7.24124		-0.218312	-2.89627		-0.713973	3.65107		-0.534097	-0.305825		-0.17779	-3.35113		-0.245796	-0.210579		0.201229	4.83535
0.321165	7.73357		0.360809	3.31584		1.14216	3.4378		-0.527224	0.0279205		-0.145891	-2.25268		0.645987	1.11398		0.190758	2.54531
0.116474	7.84926		-0.275449	2.17968		-0.68511	0.977569		-0.388794	-0.155011		-0.179652	-2.32931		0.126616	2.09204		0.479303	4.93605
0.116474	7.84926		-0.592298	-2.79254		-0.500389	1.8875		0.161072	0.178988		-0.223062	-2.77259		-0.0395778	3.35666		0.479303	4.93605
-0.115216	7.28919		0.166413	-5.16398		-0.256089	2.36119		-0.461876	1.06948		-0.913841	1.72976		-0.277816	1.59048		0.490529	4.62899
-0.0485297	7.12962		-0.594473	-3.10748		0.267062	2.33368		-0.811362	1.46699		-0.106832	2.10727		-0.00917099	-1.67329		0.479299	4.53933
0.346056	6.68927		-0.446432	1.14382		0.387374	1.94049		-0.883441	1.18508		0.275577	2.67333		0.205163	-2.19102		0.429717	3.82034
0.673144	6.92284		-0.335277	2.38956		-0.247943	2.01894		-0.422501	0.415729		-0.222282	2.71912		-0.170127	-1.31801		0.594688	3.92929
0.595381	7.1243		-0.0859347	3.6142		-0.247943	2.01894		0.0204438	-0.267619		-1.00196	0.786384		-0.775419	0.807712		0.629818	3.83815
0.4952	7.41467		-0.204209	3.8455		-0.832042	2.22017		-0.198525	-0.803263		0.107431	-2.27557		0.239053	0.959605		0.629818	3.83815
0.36964	5.76262		-0.928325	3.07144		-0.720922	-0.325595		0.0112088	-0.688186		0.184148	-2.45925		0.182351	1.73973		0.723339	3.65448
0.36964	5.76262		-1.21688	1.04679		-0.682516	1.60468		-0.629493	0.524471		0.295886	-2.4162		0.134511	3.14593		0.723339	3.65448
0.232522	5.93314		-0.545245	-2.72635		-0.136048	-3.4423		-0.0785766	0.993863		0.459274	-2.04101		0.615629	2.46184		0.806891	3.77814
0.184426	5.71539		0.00875403	-1.0258		-0.12563	-4.06973		-0.476254	0.156794		0.362009	-1.80699		0.849685	3.39032		0.894688	4.18023
0.187867	5.23338		0.0824264	-2.02779		0.0339933	-2.6097		0.224919	0.744082		-0.320358	-1.6213		0.195418	2.62481		0.875214	4.06068
0.165383	6.56425		-0.1035	-2.75729		-0.0207653	-3.89112		0.332102	0.469387		-0.320358	-1.6213		-0.0917225	1.93873		0.844994	3.37222
0.201071	6.32238		-0.268827	-1.464		-0.165844	-3.05082		0.268657	1.46918		-0.742909	0.236981		-0.134155	0.525727		0.893748	3.56368
0.201071	6.32238		-0.392833	-1.7528		-0.366968	-3.70498		0.128173	-0.786659		-0.867534	1.30178		0.0509595	1.21421		0.893748	3.56368
0.188123	6.13377		-0.491839	-1.87895		-0.322474	-4.72527		0.0684375	1.09871		-0.939257	1.50031		-0.682104	-3.77071		0.932883	4.34565
0.269399	5.1744		-0.556201	-0.672614		-0.259288	-3.33971		0.0877492	1.09462		-1.0564	2.43691		-0.600725	-1.84044		0.977479	3.87081
0.273875	4.71992		-0.427322	-0.358551		-0.0176143	-4.19485		-0.363959	2.41721		-0.271024	2.47377		-0.473792	-0.470205		0.92495	3.77534
0.0994903	5.10946		-0.199154	0.122801		0.0520111	-3.95841		0.534062	4.67673		0.473524	3.70577		-0.43065	-0.579003		0.92495	3.77534
-0.0760965	4.86649		-0.0566726	0.448212		-0.705065	-5.11065		0.0445817	-1.80864		0.0813061	3.28194		-0.439643	-6.12989		0.854744	3.53929
-0.257871	4.32343		0.312566	1.1817		-1.51001	1.89221		0.0761715	1.45139		-0.537397	1.54204		-0.22589	-6.15097		0.606261	3.67153
-0.469005	3.20933		-0.891308	2.47221		-1.03843	3.94237		0.0903046	1.78203		0.552034	4.162		-0.212667	-6.61726		0.0266783	3.91405
-0.447056	4.40373		-0.619232	8.24403		0.40604	4.15867		-0.140606	-2.23615		0.879979	4.38804		-0.579466	-6.33117		-0.131896	4.15506
-0.109885	-0.147587		-0.601786	8.43226		-0.252544	3.73049		0.31317	3.17468		0.295103	3.52118		-1.14033	-3.00789		-0.0475059	3.65404
-0.0643767	-0.661196		-0.601786	8.43226		0.379146	4.96666		0.263027	-0.0172883		-0.673486	4.71423		-1.08063	-2.1106		0.511332	3.9253
0.106633	-1.13494		-0.54295	8.39878		0.0388151	3.69016		0.0714596	0.00654802		-0.630197	4.08317		-1.99181	-2.13301		0.561946	4.42308
0.0638773	-1.218		-0.487199	8.41736		-0.170649	4.23583		-0.206613	2.16704		-0.445129	3.37059		-1.35248	-1.68421		0.533801	4.34437
-0.103974	-1.20134		-0.0824743	8.42517		0.115142	3.71746		-0.131261	-2.02502		-0.398888	2.78133		0.611073	-1.60131		0.532975	3.57132
-0.335412	-0.090453		0.0271588	8.2818		0.210135	5.63248		-0.613673	-0.0932281		-0.0596126	1.40826		0.442078	-1.8904		0.55327	3.94936
0.0096533	2.02312		0.108192	8.18392		0.607886	4.44484		0.203094	0.431221		0.368063	1.58579		0.33688	-2.8471		0.528128	3.78355
-0.33697	0.838677		0.235004	8.15094		0.0916572	4.81398		0.0698762	1.54377		-0.462784	1.12254		0.377885	-1.82444		0.528128	3.78355
-0.107743	-0.325683		0.295309	8.81912		0.234351	4.89383		-0.0921123	1.89839		-0.594665	3.50052		0.0300112	-0.573553		0.472566	3.98522
0.157943	-0.774966		0.375323	8.91263		0.0694388	3.99518		-0.483963	2.31644		0.869859	1.50266		-0.192238	-1.67698		0.473267	3.05661
0.320341	-0.760282		0.375323	8.91263		0.217984	5.35524		0.215506	-1.38724		-0.498442	3.31779		-0.570542	-2.92411		0.535362	3.72193
0.372338	-0.850082		0.431046	8.51928		-0.569919	5.73862		0.107483	-0.228285		-0.581614	4.73159		-0.881244	1.17968		0.636605	4.3181
0.469604	-0.58354		0.431046	8.51928		-0.504309	7.14809		-0.34253	0.716884		-0.65327	4.74882		0.84181	1.33146		0.636586	3.72442
0.512281	-0.621354		0.423233	8.87727		-0.184238	7.35566		0.0864424	0.118718		-0.656052	4.97545		1.00662	1.04806		0.618357	3.7948
0.469069	-0.661695		0.423233	8.87727		-0.184238	7.35566		-0.763396	1.51399		-0.800793	5.25416		-1.12975	0.131371		0.428994	3.88018
0.469069	-0.661695		0.404896	8.43077		-0.0795592	6.08729		0.218019	0.674116		-0.823441	5.02302		-1.06142	-0.598588		0.382126	3.62589
0.437534	-0.386713		0.404896	8.43077		0.592067	5.90219		0.571889	1.69757		-0.881184	2.90816		0.112068	-3.21373		0.372689	3.50661
0.456809	-0.511799		0.456133	8.7767		0.360674	6.36052		-0.621155	-0.0745356		-0.318293	3.3733		0.213262	-3.36807		0.372689	3.50661
0.508145	-0.535881		0.437828	8.90711		-0.00908799	5.94403		0.397223	-0.461685		-0.844031	0.020887		-0.550643	-4.02809		0.503055	4.50432
0.608512	-0.534641		0.442279	8.38108		-0.038366	5.96938		-0.0404045	-0.0656916		0.408099	-1.78219		0.105252	-3.66206		0.608598	3.78713
0.652667	-0.533617		0.442279	8.38108		0.58623	5.40071		-0.494338	1.78158		-0.00536943	0.342141		0.149292	-0.868289		0.708623	3.6214
0.668294	-0.619179		0.452447	8.78698		0.549207	6.64076		0.143327	1.08835		0.45095	2.95702		-0.16011	0.00133385		0.731699	3.00131
0.648013	-0.805278		0.435246	8.60512		0.503132	5.96065		0.30047	1.48189		0.603655	-0.0785839		-0.379903	-0.312005		0.731359	3.6867
0.627937	-0.43998		0.407826	8.37306		0.28221	7.5613		-0.285409	2.56083		-0.35228	1.3784		-0.466455	0.227589		0.684373	3.84671
0.584207	-0.47729		0.333873	8.10885		0.28221	7.5613		-0.438127	1.37878		-0.265689	1.57791		-0.477374	-0.462944		0.684373	3.84671
0.56608	-0.403806		0.333873	8.10885		0.00289969	5.84978		-0.667095	1.15006		0.289849	2.70471		-0.474505	0.396889		0.619821	3.26979
0.141451	-0.478445		0.221808	8.25566		0.39741	5.43059		-0.374878	0.980166		0.00482699	1.75118		-0.308461	0.206599		0.791829	3.31584
-0.245782	0.63851		0.129993	8.61898		0.623399	5.38919		-0.0409239	1.81165		0.0740404	-0.701832		-0.111801	0.0951151		0.707686	3.8126
-0.631792	0.991399		0.129993	8.61898		-0.289679	6.45797		0.166975	-0.866474		-0.627705	-0.812662		0.472459	-2.31501		0.588415	3.37225
-0.526717	0.659937		-0.0368523	8.47788		-0.289679	6.45797		0.0992736	-0.972249		-0.701843	0.662615		-0.182256	-3.03825		0.588415	3.37225
-0.538943	0.644408		-0.203451	8.74514		-0.203712	7.02605		0.0125821	1.52555		-0.695344	0.0457256		-0.20556	0.888758		0.463089	3.87666
-0.106475	-0.308335		-0.39722	8.39775		-0.102927	6.60758		-0.702622	0.138469		-0.169658	-2.25253		-0.0194378	0.0972476		0.447839	3.57671
0.519216	-0.582842		-0.39722	8.39775		-0.0145982	5.59651		-0.692758	1.79139		-0.103015	-2.82282		-0.516048	1.60928		0.424086	3.48935
0.595889	-0.400864		-0.528244	8.63272		-0.100293	5.11617		-0.669741	2.18827		-0.312367	-3.28326		-0.433151	0.541508		0.297235	3.64231
0.470249	-0.233916		-0.615783	8.06157		0.00199747	7.21334		-0.659079	3.14828		-0.366353	-3.1248		-0.250587	-0.127054		0.224444	3.94438
0.0191394	0.310642		-0.615783	8.06157		0.00199747	7.21334		-0.636696	3.62176		-0.332013	-3.13262		-0.969626	0.863749		0.239514	3.96004
-0.15718	1.55996		-0.430385	7.58065		0.176434	5.73878		-0.636696	3.62176		-0.287512	-2.98488		-1.32246	1.50825		0.358312	3.35593
0.0244475	2.01446		-0.331948	6.67319		0.642627	6.06039		-0.578324	3.23185		-0.158952	-2.86787		-0.553836	-1.57408		-0.164581	3.16617
0.153121	2.17774		-0.331948	6.67319		0.302331	6.83365		-0.578324	3.23185		0.0021308	-2.59606		0.130851	1.28553		-0.451861	3.78327
0.220884	2.55238		-0.243713	7.57013		0.302331	6.83365		0.514238	1.89046		0.0755476	-2.36437		-1.0642	1.44886		-0.618239	4.41081
0.220884	2.55238		0.0141762	6.09385		0.108361	6.44138		0.255934	2.5568		0.111882	-2.1087		-0.974269	1.90462		-0.40519	3.68761
0.115402	3.40801		0.0753907	6.12136		-0.463549	6.64064		-0.102161	3.63039		-0.00218511	0.44344		-0.48542	0.881847		0.0759148	2.85146
0.0501822	2.45935		0.122374	5.86153		-0.569326	7.62207		0.0284595	4.78929		-0.982629	-1.92359		-0.493541	1.54818		0.515506	2.20044
0.0363542	2.19351		0.122374	5.86153		-0.430439	7.40235		-0.0109117	4.2582		-1.2152	-1.65713		-0.242374	-0.185732		0.735803	3.05615
0.0363542	2.19351		0.165079	6.42942		-0.68661	5.61797		0.0397448	4.61961		-1.15861	1.55446		-0.442738	-0.183231		0.968503	2.16889
-0.239294	2.89803		0.165079	6.42942		-0.652586	3.8943		0.0651944	4.64184		0.651532	2.2886		-0.0668639	-1.11085		0.715488	2.02514
-0.230777	2.88668		0.20742	6.75672		-1.24649	-1.05706		0.0996605	5.47025		-0.689785	2.53474		0.506107	-0.630753		0.209305	3.29243
-0.175688	2.95024		0.264702	5.86897		-1.00225	-2.60962		0.0170828	4.74306		-0.80601	1.83321		-0.361891	-2.31719		0.0722004	3.698
-0.175688	2.95024		0.296154	7.76477		-1.00225	-2.60962		-0.0171302	4.52271		-0.97735	0.556712		-0.798443	-0.78833		0.145952	3.04505
0.0201282	3.09422		0.389924	7.57914		-0.836251	-2.97549		-0.0171302	4.52271		-0.895727	-0.253763		-0.66732	-0.44655		0.529877	3.85366
0.330435	2.5097		0.554874	7.38953		-0.669069	-3.66006		0.00168643	4.612		-0.472251	-1.26781		-0.469846	-0.905869		0.608052	3.60024
0.413703	3.23067		0.509242	6.85738		-0.53202	-4.12484		-0.0296279	5.04093		-0.147322	-0.436618		-0.0413449	0.611874		0.654041	3.30466
0.443704	3.77415		0.457164	7.18125		-0.363018	-4.26821		-0.132235	4.28397		-0.147322	-0.436618		-0.305992	-1.50162		0.687094	3.36673
0.25929	4.47936		0.380994	7.51619		-0.256333	-4.04498		-0.132235	4.28397		0.102025	1.43144		-0.290517	-4.57192		0.624963	3.03117
0.135718	4.26424		0.163339	7.23377		-0.16493	-4.56375		-0.189569	3.94177		0.0113626	1.22422		0.0663468	0.595792		0.624963	3.03117
-0.281893	2.81817		0.255864	7.38533		-0.16493	-4.56375		-0.189569	3.94177		-0.702891	3.21021		-0.383735	-0.108219		0.534358	3.2835
-0.446644	2.85445		0.430345	7.91525		-0.0939977	-4.15809		0.00608866	-0.00429482		0.0238309	3.36439		-0.437739	-1.72178		0.508627	3.06977
-0.612208	1.43898		0.430345	7.91525		0.0624476	-4.25631		-0.231192	2.63643		0.44993	2.16241		-0.368673	-1.54714		0.566504	3.35383
0.0545702	0.293592		0.466296	7.59085		0.0624476	-4.25631		-0.231192	2.63643		-0.113955	1.72503		-0.327786	1.12912		0.58548	3.42886
0.161437	0.129936		0.509866	7.34099		0.00368106	-3.67177		-0.21583	2.63036		-0.453737	1.82229		-0.237246	2.16177		0.646329	2.74073
0.233447	0.619063		0.52637	7.80569		-0.0121899	-4.44206		-0.0338914	2.36314		-0.810827	2.73289		-0.34015	1.43813		0.695813	3.8251
0.322848	1.02083		0.726764	8.18755		-0.0121899	-4.44206		0.0558176	2.68021		-0.8225	2.41003		-0.42191	1.42587		0.705702	3.44353
0.343363	0.103392		-0.0205346	7.28091		0.0202423	-4.87977		0.054333	2.20385		0.423516	2.21546		-0.0275225	0.649616		0.705702	3.44353
0.340597	0.719898		-0.189426	7.3136		-0.0110641	-4.45808		-0.118653	3.22856		-0.354344	1.41536		-0.06405	0.867705		0.651779	3.38394
0.275718	0.178568		-0.32512	7.21185		-0.0163275	-5.40449		0.317288	3.9457		-0.0298325	2.18398		-0.551981	1.12464		0.577603	3.21928
0.220553	0.805512		-0.0914883	5.66468		-0.0163275	-5.40449		0.239567	4.09881		0.150259	0.859575		-0.664803	1.32642		0.366307	3.85365
-0.200227	1.29701		0.368823	5.52671		-0.0338664	-5.21691		0.184552	4.07681		-0.192291	1.72769		-0.616261	0.790355		0.266847	3.61458
-0.258273	3.3589		0.354517	6.7077		0.0174693	-5.4633		0.476119	2.998		-0.172797	3.09544		-0.757343	1.19349		0.311014	3.47516
-0.258273	3.3589		0.396833	6.80558		0.0174693	-5.4633		-0.273122	3.47786		-0.191605	3.03555		-1.04004	3.18244		0.311014	3.47516
-0.21632	3.30246		0.401776	6.87499		0.0802621	-5.10132		-0.976026	1.91713		0.0138068	2.84495		-1.04004	3.18244		0.397427	3.49311
-0.165732	3.55721		0.442536	6.43999		0.116369	-4.43404		-0.204217	1.64644		0.109199	2.1518		0.206431	3.20916		0.397427	3.49311
-0.147135	3.21764		0.487602	6.73527		0.116369	-4.43404		-0.000118397	2.64407		-0.468404	2.0877		-1.85786	2.98613		0.429295	3.82605
-0.147135	3.21764		0.506175	6.01771		0.163693	-4.11907		-0.650285	1.04883		-0.571077	2.24732		-1.61886	2.31013		0.429295	3.82605
-0.128001	3.69178		0.483816	6.35235		0.117844	-4.92651		-0.572146	2.05235		-0.431526	1.25203		-0.625405	-5.43164		0.424062	4.0099
-0.120756	4.33956		0.428337	6.30427		0.151528	-4.95837		-0.49997	1.95795		-0.419649	1.9208		-0.69791	3.41034		0.38595	3.62683
-0.0991915	4.41847		0.524939	6.45853		0.109691	-5.39748		0.081143	1.28734		-0.351725	3.88341		-0.478925	1.65375		0.331846	3.16471
-0.0423343	4.55214		0.56484	6.33998		0.0679036	-5.11453		0.098373	1.57439		0.0264276	-2.27291		-0.405063	2.77249		0.340157	4.03616
-0.0423343	4.55214		0.572591	5.90658		-0.020597	-5.76013		0.248586	0.292551		-0.397184	-0.583841		0.00431008	2.78553		0.303044	3.74647
0.0078938	4.747		0.159271	6.76457		-0.146304	-4.78241		-0.0436444	1.17894		-0.189093	-3.17087		-0.510892	3.34139		0.359489	3.56198
0.0866825	4.53958		0.341049	6.6841		-0.146304	-4.78241		-0.110224	1.62988		-0.475949	-4.20002		-1.03107	5.30506		0.359489	3.56198
0.161739	3.58775		0.185542	6.8945		-0.320317	-3.54827		-0.117844	2.41128		-1.26556	-0.947838		-0.653569	4.4816		0.451654	3.74274
0.161739	3.58775		0.148548	6.90319		-0.320317	-3.54827		-0.265213	1.88793		-1.43031	-0.879985		-0.653569	4.4816		0.441752	4.13768
0.302215	4.00658		0.14399	6.49016		-0.386027	-3.9019		0.269882	1.27416		-1.48452	0.278487		-0.540712	5.20777		0.349577	3.86428
0.198584	4.32984		0.883236	7.39625		-0.482184	-4.3388		-0.610758	0.615878		-1.16611	2.78046		-0.161616	5.16235		0.320902	4.1601
0.198584	4.32984		0.592383	5.67715		-0.567464	-4.9174		-0.729099	0.533339		-0.398147	3.26656		-0.161616	5.16235		0.320902	4.1601
-0.32507	4.23268		0.442382	5.40033		-0.567464	-4.9174		-0.792741	0.139956		0.0286091	3.50795		-0.178106	4.86096		0.350695	3.46441
-0.293314	3.30592		0.53046	5.68065		-0.58043	-5.44205		-0.676817	0.431685		0.0286091	3.50795		-0.29333	4.96806		0.372077	3.99518
-0.183428	3.67845		-0.100592	6.17254		-0.58043	-5.44205		-0.345925	1.7049		-0.0542843	3.04524		0.270225	4.9443		0.47568	4.09661
-0.110258	3.01249		-0.126211	6.62112		-0.593443	-5.18106		0.226782	2.03492		0.0825861	2.38855		-0.0973985	3.20168		0.501094	3.84365
0.0812144	2.93458		-0.134866	6.57107		-0.11184	-3.7853		-0.309171	2.76546		0.114965	2.3399		0.0895831	4.63422		0.485655	3.6943
-0.0222817	2.01888		-0.0281181	7.35475		-0.292906	-3.99309		-0.507324	1.89346		0.17729	2.27628		0.0482926	3.67409		0.412676	4.00084
-0.218262	2.26839		-0.0358585	7.04898		0.0825828	-2.04107		-0.143161	0.0530525		-0.00173849	2.36721		-0.0168213	3.89264		0.181357	4.18393
-0.408355	2.78542		-0.119249	7.10223		0.0825828	-2.04107		-0.140738	0.319554		-0.261889	2.92273		0.534984	3.75586		0.117343	4.20194
-0.602028	3.35643		-0.206668	6.99295		0.0960199	-1.37512		-0.23209	0.284202		-0.386276	2.39715		0.140977	4.0156		0.231384	4.27119
-0.600202	3.49436		-0.247159	6.76066		0.0960199	-1.37512		-0.261995	3.31866		-0.427993	0.371948		0.140977	4.0156		0.285733	3.88886
-0.165952	2.72191		-0.0761204	6.18906		0.0503393	-2.06339		-0.0604234	2.098		0.465578	3.50502		0.109994	3.93442		0.358283	4.10652
-0.19145	1.36534		-0.0761204	6.18906		-0.147136	-1.67463		-0.282759	2.38522		0.130161	1.59728		0.138196	4.43737		0.419414	3.78938
0.0374086	0.839299		0.68134	6.24776		-0.373369	-2.91928		-0.635804	1.7788		0.429478	2.70536		-0.420543	4.98503		0.307417	3.83761
0.0374086	0.839299		0.715767	5.57385		-0.425718	-3.11486		-0.321969	-0.776291		0.451534	2.9986		-0.629156	4.06826		0.0940162	3.72938
-0.0591501	0.579683		0.0864511	6.76186		-0.493362	-4.74846		-0.837032	1.41989		0.4287	3.25058		-0.843778	4.42852		0.00314327	4.66163
-0.113287	1.56113		0.0864511	6.76186		-0.493362	-4.74846		-0.837032	1.41989		-0.495969	2.01291		-1.05868	4.39456		-0.142742	5.03075
0.150392	2.56598		0.00742923	7.08868		-0.478134	-5.00817		-0.29248	2.07335		-0.346006	1.0529		-1.29363	3.04381		-0.311534	4.66583
0.252187	1.53976		0.39877	6.44183		-0.478134	-5.00817		0.128755	3.42927		-0.341879	1.96687		-1.60198	2.16859		-0.387109	4.07207
-0.671386	1.40276		0.811598	6.3403		-0.445197	-4.19869		-0.74816	1.3352		0.1722	-0.613544		-1.60198	2.16859		-0.401652	4.17785
-0.705541	-0.577499		-0.0674183	7.02468		-0.430823	-5.13245		-0.0929457	2.37807		-0.377067	0.267706		-1.6743	-1.78332		-0.357737	4.15084
0.727147	-0.892139		-0.0645919	7.28495		-0.353607	-5.21882		-0.0141859	1.56328		-0.17059	0.27172		-1.5147	-2.64596		-0.323165	4.80274
-0.154987	-1.08566		0.0764073	7.33729		-0.353607	-5.21882		-0.0124137	1.54671		-0.17059	0.27172		-1.19761	-3.10469		-0.37805	4.18624
-0.711137	-0.731809		0.170952	7.44204		-0.296744	-4.83736		0.22973	2.76365		-0.0552825	1.1419		-1.19761	-3.10469		-0.345176	4.42014
0.337346	0.426257		0.22564	7.15542		-0.238187	-5.50609		-0.383119	1.49856		0.0727314	1.89517		-0.943859	-3.54245		0.538052	3.91256
-0.0632416	0.011025		0.392472	7.02814		-0.238187	-5.50609		-0.459069	0.722109		0.0786013	1.25083		-0.943859	-3.54245		0.601828	3.3999
0.341538	0.0522628		0.449247	6.95487		-0.164826	-4.6832		-0.565264	-1.28966		0.0255849	0.847275		-0.691174	-3.72078		0.835152	3.59073
0.24194	0.171441		0.608893	7.18964		-0.164826	-4.6832		-0.604619	-1.6866		0.0939326	-0.514603		-0.691174	-3.72078		0.827689	3.78149
0.159772	1.59095		0.634474	7.29926		-0.101472	-4.27758		-0.391041	-2.08438		0.0101624	-0.334227		-0.445895	-4.18907		0.767593	3.35436
0.315985	1.5781		0.665358	6.83529		-0.0520437	-4.80255		0.386012	-2.4511		0.0495681	0.272687		-0.445895	-4.18907		0.663698	4.36917
0.196366	0.631939		0.747427	6.45461		-0.00806373	-5.04952		-0.0302818	-2.37367		0.13591	-0.134029		-0.0380317	-3.06991		0.510568	4.05828
0.484381	-1.64081		0.800292	7.09931		0.0100577	-4.15917		-0.575205	-1.86982		-0.413	0.257074		-0.097288	-3.45396		0.392953	3.99941
-0.0729979	-0.364492		0.831879	7.07843		0.0668891	-4.63709		-0.68474	-1.40389		-0.538722	0.789162		-0.117993	-3.58174		0.284968	3.92548
-0.00999907	0.312867		0.872415	6.72976		0.139197	-3.9403		-0.68474	-1.40389		-0.56403	3.75234		-0.113729	-3.38827		0.186309	3.73352
0.175269	-1.02727		0.932034	6.95358		0.139197	-3.9403		-0.720805	-0.00825966		-0.388916	4.11498		-0.113729	-3.38827		0.144342	3.75348
-0.00204821	-0.233757		0.888958	6.62692		0.186074	-4.6011		-0.637017	1.10235		-0.29636	4.19491		-0.0601503	-3.05596		0.144342	3.75348
0.15278	0.0507185		0.88557	6.75009		0.171842	-4.9512		-0.455005	0.393652		-0.283038	4.05449		0.0441443	-1.56786		0.136715	3.49609
0.278929	2.18285		0.781477	6.90945		0.206369	-5.02663		-0.428908	0.282663		-0.283038	4.05449		0.0441443	-1.56786		0.376576	2.58633
-0.0340046	1.07005		0.781477	6.90945		0.190463	-4.77945		-0.748254	0.852181		-0.332551	3.84073		0.103749	-0.747369		0.578713	1.93867
-0.247238	2.19786		0.676111	7.19009		0.190463	-4.77945		-0.3736	-1.77266		0.048448	3.61267		0.163248	-1.23875		0.820577	1.64945
0.0575369	2.74622		0.506444	6.56603		0.196282	-5.09706		0.0673383	-2.91572		0.26524	2.77753		0.252899	-0.649677		0.761809	2.15533
-0.00619927	2.53435		0.00960979	6.9746		0.196282	-5.09706		0.148672	0.236569		0.229935	3.35447		0.299733	-0.401196		0.609187	3.94394
0.264611	2.96294		0.00960979	6.9746		0.169699	-3.70779		-0.293546	-2.15441		-0.16957	3.64612		-0.92756	1.91013		0.559085	4.06737
0.257135	3.10766		-0.100154	6.9923		0.152941	-4.79905		-0.37447	-1.80048		0.197767	2.68673		-1.07483	2.47274		0.440736	2.92033
-0.247062	2.84778		-0.0644482	6.19196		0.140757	-4.17592		-0.483245	-1.99332		0.2216	3.03906		-1.07483	2.47274		0.0393359	2.2271
-0.390389	2.61031		0.573313	5.86188		0.140757	-4.17592		-0.434147	-1.81127		-0.0543875	4.28593		-1.07714	2.82879		0.0702624	0.712134
-0.388874	2.77763		1.47673	6.20811		0.0720625	-4.80717		-0.380201	-2.28375		-0.0223114	2.51631		-0.90685	2.68596		-0.521593	1.91259
-0.335815	1.47489		0.395455	6.05109		0.0720625	-4.80717		-0.390435	-2.31533		-0.128739	3.37173		0.266216	2.44757		-0.665897	2.28866
0.244744	1.13798		0.300779	6.48666		-0.0116425	-4.57281		-0.471129	-2.39553		-0.28766	3.28448		-0.0955207	3.19184		-0.738679	2.28449
0.087048	1.17604		0.0842978	6.54514		-0.0525809	-4.95159		-0.508402	-1.91729		0.491288	3.14007		-0.492233	3.41273		-0.742953	3.55932
0.424588	0.981531		-0.16374	6.94705		-0.211832	-3.52094		-0.508402	-1.91729		0.134646	4.56641		-0.492233	3.41273		-0.623413	3.35429
0.500535	1.24519		-0.16374	6.94705		-0.25799	-4.72712		-0.594336	-1.89044		0.12544	5.25948		-0.180648	3.68383		-0.232082	5.09813
-0.405714	1.55092		-0.120589	6.64212		-0.259008	-4.09584		-0.728891	-1.84428		-0.0599044	4.75235		0.0446449	3.30037		0.0217913	4.15441
-0.121208	1.91867		0.596507	6.65252		-0.232646	-4.86146		-0.888305	-1.37802		0.0283026	4.46104		0.756226	2.69445		0.0217913	4.15441
-0.0070422	1.67128		0.474278	6.51562		-0.233545	-4.89864		-1.30026	-0.397998		0.764233	4.95521		-0.197068	2.1736		0.0361683	4.01588
0.196774	1.34095		0.548494	6.16666		-0.176726	-4.13802		-1.30026	-0.397998		0.754118	5.04683		-0.155652	2.49684		0.0697054	3.86773
0.431785	1.18236		0.28434	6.1722		-0.176726	-4.13802		-1.43264	0.935309		0.461621	4.85816		0.170468	2.6615		-0.0894698	3.97658
0.424613	1.38835		0.422743	6.19005		-0.214535	-5.28833		-1.37427	2.00243		-0.183977	5.44968		0.308191	2.22459		-0.0894698	3.97658
0.182031	1.24313		0.722998	6.64408		-0.145477	-3.75377		0.445131	3.89456		0.00331829	5.66628		-1.61193	0.956761		-0.0440312	3.41076
-0.216689	1.42396		0.69702	6.14996		-0.145477	-3.75377		0.292867	3.58747		0.306807	4.9981		-1.41975	-1.96036		0.374321	3.59843
-0.393042	1.68183		0.674512	6.60114		-0.130941	-3.70522		-0.358329	2.08241		0.306807	4.9981		-0.268425	-0.907906		0.478702	3.46272
-0.917054	2.14645		0.674512	6.60114		-0.128675	-4.92096		-0.19569	1.30072		-0.111341	5.65816		-0.146792	-2.45035		0.502858	3.2782
0.379692	1.65042		0.678605	6.6412		-0.156226	-5.50023		-0.246565	1.48269		-0.0920333	6.08898		0.079225	-2.63672		0.431663	3.76284
0.688577	1.00405		0.670471	6.27635		-0.141607	-5.45515		0.282927	-0.177233		-0.0920333	6.08898		-0.156688	-3.12471		0.442786	3.61754
0.786569	1.64677		0.573607	6.39852		-0.118823	-4.9031		0.203457	0.234379		-0.105149	3.96377		-0.285556	-2.10143		0.441753	3.94287
0.534135	1.07047		0.352455	7.15471		-0.118823	-4.9031		0.38399	2.00866		-0.0153656	4.55518		-0.307449	0.669736		0.441753	3.94287
-0.18452	0.679039		0.351816	7.04711		-0.0781178	-4.87825		0.38399	2.00866		0.19932	5.05444		-0.302273	-4.04727		0.448085	3.97333
0.356516	1.62349		0.514879	6.79159		-0.0865515	-4.80965		-0.237891	1.53201		0.203725	5.13349		-0.692876	-1.00906		0.448085	3.97333
0.56334	1.79651		0.457278	6.55994		-0.0865515	-4.80965		-0.59578	3.43946		0.144861	4.60373		-1.07629	-3.98142		0.44938	4.04309
0.235826	1.29943		0.412515	7.16296		-0.0469286	-5.31175		-0.476361	3.38541		-0.0470983	4.93083		-0.348372	-7.43904		0.428756	3.3509
0.0596288	1.19104		0.395541	7.05885		-0.0469286	-5.31175		0.443787	3.28695		0.0775669	4.91428		-0.515975	-7.03975		0.39079	3.23304
-0.236021	2.49184		0.376347	6.79997		-0.0197756	-4.86227		0.530732	3.22187		0.258693	5.18289		-0.592047	-6.25113		0.398701	3.52074
-0.192367	1.73597		0.374353	7.23172		-0.0275206	-5.01535		-0.768178	2.65883		0.258693	5.18289		0.31993	-1.50397		0.398701	3.52074
-0.12377	2.12824		0.485706	7.02089		0.00540386	-4.72073		-0.644033	3.08993		0.266607	5.08616		-0.881518	-7.09994		0.414201	3.44245
-0.0352151	2.15467		0.51813	7.01715		0.00540386	-4.72073		-0.171889	2.85712		0.29616	4.50622		-0.625582	-7.59096		0.371465	3.6158
-0.038361	1.60997		0.536697	7.1262		-0.0258776	-5.29002		-0.181268	1.50759		0.29616	4.50622		-0.444748	-7.60354		0.371465	3.6158
0.254939	1.01015		0.74486	7.14425		-0.0282236	-4.65695		0.12158	1.37886		0.416849	5.14418		-0.344294	-6.60105		0.308139	3.47197
-0.375935	1.17072		0.681349	7.09099		-0.0552667	-4.6173		-0.484665	0.917664		0.723621	4.51817		-0.344294	-6.60105		0.24876	4.05875
-0.429192	1.34405		0.483875	7.06138		-0.0552667	-4.6173		-0.0872113	-0.465975		0.566235	5.06147		-0.331871	-7.0363		0.24876	4.05875
-0.204504	1.70273		0.483875	7.06138		-0.0503259	-4.41466		-0.137159	3.23766		0.347324	4.91495		-0.040206	-6.70833		0.299646	4.73026
-0.244875	-0.289003		0.54115	7.43266		0.0218059	-4.46184		0.138002	2.99529		-0.0296404	5.12756		-0.541713	-6.98639		0.299646	4.73026
0.91217	0.279977		0.520538	7.29733		-0.00865614	-4.51292		0.236249	3.84307		-0.180411	5.71684		-0.640943	-6.89787		0.323529	4.39785
0.0484862	0.187791		0.580807	7.38146		-0.0806576	-4.16329		0.50581	2.6096		-0.202719	4.31302		-0.693579	-6.49016		0.283876	2.45912
0.1529	0.703712		0.481482	7.35452		-0.173797	-4.92099		0.0606201	2.21812		-0.0651545	4.28436		-0.733715	-5.69221		0.44343	3.57316
0.682295	-0.467872		0.508053	7.32985		-0.196824	-3.85405		0.154025	1.87134		0.695411	4.53839		-0.999304	-5.81705		-0.186575	1.7316
0.676579	-0.607911		0.508053	7.32985		-0.235152	-3.58036		0.154025	1.87134		-0.463757	4.3588		-1.67523	-3.70087		-0.260275	3.05069
0.566503	-0.480574		0.517021	7.2961		-0.186597	-2.79842		0.660065	1.90991		-0.374719	4.41588		-1.72014	-3.23353		-0.264888	0.574284
0.292341	0.278986		0.480169	7.17779		-0.175958	-3.48648		0.755186	2.40724		-0.267891	5.04916		-1.55857	-1.14573		-0.14981	-0.718481
-0.154433	1.35444		0.455501	7.24647		-0.175958	-3.48648		-0.926153	2.84984		0.256522	5.13142		-1.18889	1.26061		-0.0960354	-0.800893
-0.0520593	2.19577		0.455501	7.24647		-0.210033	-3.94805		-0.607942	4.32308		-0.40549	5.22106		0.691819	1.84501		-0.10843	-0.658599
0.0422675	1.03302		0.456564	7.08246		-0.177276	-3.68931		-0.576559	4.43841		-0.641325	4.31558		0.752115	2.27157		-0.132173	-0.949831
0.195919	1.16828		0.349102	7.8559		-0.188586	-3.44559		-0.576559	4.43841		-0.861398	5.34024		-0.00274145	1.43174		-0.132173	-0.949831
-0.00137455	0.764219		-0.10521	7.59135		-0.158071	-2.98787		-0.546748	4.3444		-0.86512	5.4569		-0.375319	1.30546		-0.146004	-1.14045
0.46875	-0.953514		-0.0455018	7.3841		-0.1475	-2.26469		-0.446489	5.10246		0.147053	5.19784		-0.447472	0.169713		-0.146004	-1.14045
-0.620586	1.12389		0.435411	6.28083		-0.0503034	-1.52084		-0.454141	4.68503		-0.332011	4.44974		-0.182225	-0.702319		-0.164536	-0.201386
-0.682906	1.39174		0.892475	6.64768		0.269591	-1.50033		0.0433353	2.77818		-0.375187	4.74029		-0.217411	0.654619		-0.164536	-0.201386
-0.405386	0.0463189		0.152163	6.55998		0.424203	-2.49418		0.74439	4.20715		0.619341	4.26217		0.199935	1.33481		0.0243238	1.93702
0.156025	1.43088		-0.207578	7.003		0.371068	-2.36102		0.643501	3.50384		-2.42926	3.42618		0.0384842	0.699231		0.171671	2.23117
0.302321	-0.151648		-0.265189	7.02223		0.287429	0.346583		0.279257	4.44865		-1.73775	0.391481		-0.392989	1.01501		0.302806	0.942672
-0.195081	0.620034		-0.0063704	5.69284		-0.22737	2.00739		-0.0930761	3.40725		-0.00129691	-1.55958		-0.276427	0.0614953		0.436693	-0.457024
0.111494	-1.95907		0.531361	5.3673		-0.168845	6.18666		-0.407183	2.96087		0.258492	-1.57519		0.203206	-1.88601		0.541831	-1.12514
0.192883	-1.84641		0.544394	5.96837		-0.197142	4.0831		-0.422722	3.17822		0.347008	1.87406		0.135204	0.0292167		0.638005	-1.2942
0.192883	-1.84641		0.565024	5.98102		-0.197142	4.0831		-0.156405	3.76049		-0.559979	-1.05255		-0.204169	-3.40854		0.924187	0.224272
-0.658278	0.119661		-0.132527	7.60858		0.107685	2.00232		-0.487518	2.32515		-0.0242524	-4.10204		-0.860658	-1.82237		1.02004	2.62993
0.274408	1.3883		-0.0123047	8.05738		0.289948	3.32705		-0.72796	-0.538689		0.0127241	-3.36911		-0.802957	-2.4037		1.08131	1.60052
-0.128132	0.239239		0.149798	7.63125		0.345578	3.39632		-0.682073	-1.03523		-0.0241789	0.937395		-0.233369	-3.66762		1.06094	-0.0205592
-0.158443	0.0434358		0.277716	7.90457		0.37174	3.70803		-0.788155	0.932187		0.245873	1.02104		-0.289149	-2.55097		1.06094	-0.0205592
0.351634	0.112006		0.400764	7.18568		0.213021	3.22087		-0.758652	2.15984		0.278984	-0.393738		0.134097	-4.72634		0.780674	1.61443
0.442026	0.99387		0.559604	7.43694		0.176379	3.66992		-0.405296	4.27091		-0.293671	-2.54993		0.299923	-4.84694		0.602991	0.770835
-0.274571	1.60925		0.632831	7.66341		0.285053	3.12423		-0.221675	3.60803		0.325103	-0.91231		0.459604	-4.49268		-0.118683	1.86306
-0.0426693	2.01906		0.521598	7.31592		0.288319	3.6624		0.157919	3.56272		0.116482	-1.50216		-0.268586	-2.15002		-0.796581	4.21805
0.337762	1.87696		0.230592	6.80036		-0.13118	3.77275		0.157919	3.56272		-0.147779	-2.35553		-0.711419	-1.89107		-0.820065	4.53467
0.168982	1.58225		0.0737857	7.35381		-0.357865	5.11868		0.301156	4.08119		-0.271378	-1.19403		-0.0988008	-1.78314		-0.0794539	3.69129
-0.680461	1.03791		-0.142439	7.88073		-0.410362	3.82093		0.368103	5.00827		0.4142	-0.0780119		0.597229	-1.08726		0.0756486	3.32913
-0.123834	-1.7144		0.056286	7.35237		-0.432116	4.2611		0.368103	5.00827		0.0448251	-2.20973		-0.567664	-4.70698		-0.238967	4.31051
-0.163749	-1.53755		0.238398	6.80537		-0.374541	3.78451		0.475363	3.37127		-0.775604	0.789001		-0.478035	-1.07125		-0.267025	4.57187
-0.451917	-0.617508		0.17188	6.40515		-0.374541	3.78451		0.118785	1.79149		0.562464	3.16395		-0.797366	-0.346346		-0.267025	4.57187
-0.528207	2.09748		0.043289	6.42375		-0.128786	5.12534		0.292789	2.09085		-1.94012	2.81163		-0.680933	-2.63282		-0.223934	4.41659
-0.26996	2.62666		0.0184286	5.56635		-0.200617	0.318583		-0.412346	2.24187		-1.92407	2.01098		0.0928977	-2.0087		-0.0716229	4.43171
0.308343	3.14085		0.0937403	4.26158		0.318626	0.106474		-0.412346	2.24187		-1.30854	0.841925		-0.152936	-6.72542		-0.0784875	4.46452
-0.19317	2.50596		-0.531267	3.5677		0.475673	-1.69868		-0.0329938	2.77774		-0.321377	1.61288		-0.087869	-6.34955		-0.131295	4.53142
-0.193596	1.41616		-0.00805093	2.92046		0.578079	-1.42708		-0.53806	2.76018		-0.321377	1.61288		-0.190276	-5.52823		0.0403982	4.45801
-0.497633	1.58265		0.142241	1.87984		0.430973	-1.61012		-0.321866	3.19347		-0.506026	2.40651		-0.774255	-3.90858		0.0403982	4.45801
0.534683	2.13736		0.086127	3.30117		0.402349	-2.12874		0.134566	2.78676		-0.417979	2.44738		-0.674313	-0.564252		0.286203	3.96511
-0.00627023	1.43636		-0.682609	1.18213		0.353878	-1.40927		0.254041	3.48499		0.630327	3.63751		0.398362	-0.0418238		0.389522	4.58276
0.24224	2.87112		-1.15618	-3.58442		0.359206	-1.6277		0.339516	2.32255		-0.436957	2.98728		-0.553903	-2.25602		0.231579	4.40756
0.24224	2.87112		-0.902055	-3.8325		0.466618	-1.72187		0.339516	2.32255		-0.55614	4.01483		-1.34456	-0.941754		0.245949	3.94859
0.158661	2.46912		-0.645065	-4.28994		0.545157	-0.707517		0.74193	2.65005		-0.520067	5.06458		-1.44431	-0.548833		0.245949	3.94859
-0.214149	-1.04935		-0.565036	-5.01108		0.631872	-1.12754		0.282204	2.80031		-0.342913	1.72452		-1.24899	0.86361		0.705922	3.70117
-0.787738	1.12614		-0.331442	-4.83397		0.692343	-0.547081		0.134578	1.7822		-0.336194	1.50915		-0.419485	1.86819		0.770374	3.85905
-0.0266931	2.11519		-0.251254	-4.90255		0.69691	-1.77245		-0.0256049	0.129178		-0.365168	1.445		0.418611	2.44343		0.762388	4.06529
-0.251544	1.41562		-0.0742115	-5.442		0.69691	-1.77245		-0.740629	-0.854541		-0.570856	1.82883		-0.218035	1.69854		0.762388	4.06529
0.113141	2.11353		-0.0203783	-5.23787		0.681139	-1.94228		0.295729	-1.85328		-0.865985	3.29403		-1.20968	2.99587		0.759651	3.35782
0.241144	2.85052		-0.00695537	-5.1751		0.588889	-1.35491		0.0947064	-1.02125		-0.504963	2.127		0.437433	1.08168		0.759651	3.35782
0.440801	2.37103		0.034542	-5.28563		0.431947	-0.832551		-0.676399	0.683677		0.111878	2.18377		0.0593089	1.32399		0.73138	4.19927
-0.474029	2.67354		0.0696469	-5.37133		0.431947	-0.832551		-0.533361	-2.54772		0.645422	3.45732		0.452815	1.806		0.466436	3.70167
-0.725074	3.29645		0.0955562	-5.46742		0.327696	-1.25346		0.0970141	1.85392		-0.544789	3.5077		-0.987381	1.70366		0.466436	3.70167
-0.401503	2.76084		0.0962843	-4.65025		0.327696	-1.25346		0.0949658	-2.96228		-0.544789	3.5077		0.733427	0.366859		-0.193441	4.81545
0.580745	3.83978		0.102255	-5.31499		0.203128	-1.48414		0.207449	-3.52718		-0.310622	0.971458		0.0781178	1.66595		-0.193441	4.81545
0.878619	3.59717		0.132726	-5.01941		-0.292524	0.838109		-0.155162	-2.59708		-0.570207	3.01234		-1.34629	2.62562		-0.172767	4.41487
0.350332	3.60193		0.132726	-5.01941		-0.314168	2.80837		-0.0108926	-1.84243		-0.570207	3.01234		-1.0024	2.67011		0.0618426	3.79886
0.280679	3.72904		0.158118	-5.04284		0.0228988	3.30179		-0.997703	1.50453		-0.369527	2.82428		-0.885734	2.72215		0.697362	4.50416
0.0369853	3.96867		0.167922	-5.26736		0.0268204	2.01442		-0.640905	2.44126		-0.243269	4.26378		-0.885734	2.72215		0.732443	4.09678
-0.0768465	4.48418		0.156715	-5.19361		0.214602	-1.34298		-0.132415	4.09106		-0.296355	3.53151		-0.75235	3.12941		0.716493	4.15458
-0.0109731	4.08368		0.156715	-5.19361		0.378761	-1.3732		0.184472	4.07002		0.126295	3.01326		-0.75235	3.12941		0.569129	4.15968
-0.110309	3.55263		0.0932804	-5.1883		0.512895	-1.86648		0.390902	3.64712		0.643245	2.81107		-0.624703	3.22176		0.440585	4.28946
-0.14101	3.41651		0.0338643	-4.7071		0.500485	-0.756002		0.3771	4.31142		-0.740695	5.00023		-0.346619	3.48604		0.26534	4.08197
0.895452	3.01765		-0.131382	-4.73598		0.41161	-1.05706		-0.6187	4.53055		0.328926	4.44974		-0.239431	3.19374		0.167238	3.66847
-0.657271	3.55549		-0.283005	-4.8372		0.195611	2.0664		-0.641832	5.77472		0.0381364	3.97372		-0.0272534	2.08851		0.158364	4.07314
0.433626	2.98216		-0.55728	-4.60722		0.149791	1.33929		-0.12709	4.65483		0.0722881	4.14567		0.207028	1.49242		0.158364	4.07314
0.173883	2.89122		-0.99266	-3.74474		0.194678	1.17386		0.15532	4.98617		-0.0747622	6.06382		0.0847007	2.70423		0.164267	4.18118
-0.20641	2.68002		-1.78064	-1.21713		0.0923163	0.768351		-0.020814	4.3869		-0.0747622	6.06382		-0.0881494	3.65609		0.164267	4.18118
0.116298	2.32077		-1.60905	1.9232		0.00733917	1.36629		0.0592493	4.4839		-0.0861397	6.26226		-0.149978	3.60413		0.16735	4.3249
-0.349371	1.25533		-0.68868	4.46041		-0.19476	0.452313		-0.0187359	4.90051		-0.0240482	6.56222		-0.752253	3.40248		0.143568	4.16078
-0.984278	1.14827		-0.519662	4.49066		-0.248147	-1.97693		-0.318219	3.9837		-0.0240482	6.56222		-1.04171	0.110174		0.073491	3.75744
-1.10378	1.99607		-0.233397	2.98966		-0.259065	-3.39092		-0.440565	2.87233		0.114083	5.51395		0.595157	0.896419		0.073491	3.75744
-1.11117	0.518095		0.175543	3.25303		-0.33301	-3.75687		0.032513	2.42227		0.114083	5.51395		-0.520926	2.36192		-0.0961404	3.77893
-0.697151	-0.76073		-0.306331	2.62175		-0.423749	-1.89747		0.353256	2.50712		0.223761	6.07551		0.210435	2.34634		-0.143616	4.15984
0.350598	-1.01693		0.272465	4.3317		-0.602484	-1.20392		0.31636	3.18383		0.242335	6.45238		-0.341087	2.04516		-0.113995	4.52309
0.515263	-0.360248		0.033017	3.29262		-0.555082	0.839563		-0.641652	1.4576		0.209717	6.2765		-0.139917	2.72388		-0.113995	4.52309
-0.146166	-2.83976		0.457666	4.80038		0.181249	4.56961		-1.28185	0.460218		0.0910948	5.9028		-0.161342	1.42576		0.0363072	3.66524
0.144027	-2.18364		0.0306991	4.09341		0.200955	3.53954		-1.76485	-1.78334		-0.0998263	5.41795		0.0362918	1.54454		0.709715	3.27239
-0.524035	-2.4601		-0.107792	3.48468		0.27093	-1.092		-1.78158	-3.23608		-0.228339	3.93893		-0.613878	1.87097		0.164307	3.1263
-0.0324784	-0.0588735		-0.169888	4.69755		0.254111	-0.470385		-1.50978	-4.59887		-0.159144	2.96482		-0.815758	2.59796		-0.110433	4.35646
-0.0366318	-0.766687		-0.132203	4.66752		0.192489	-0.986378		-1.74939	-4.37127		-0.147446	3.70951		-0.821471	1.92452		-0.110433	4.35646
0.164924	-1.00975		-0.317613	4.76449		0.111478	0.415133		-2.70931	-2.46196		-0.147446	3.70951		-0.513587	-0.567573		-0.178289	4.09781
0.260032	0.115324		-0.317613	4.76449		-0.438638	0.688583		-2.55966	-2.79294		-0.246362	4.63931		-1.00429	1.47661		-0.178289	4.09781
-0.449349	0.548461		-0.55622	3.62191		-0.507579	-1.7864		-1.82363	-2.75087		-0.423925	4.3145		-1.22927	1.52062		-0.177837	4.35739
-0.498829	1.20732		-0.8074	1.94072		-0.460736	-2.09127		-1.19214	-3.44163		-0.265955	5.34636		-1.346	-0.354607		-0.177837	4.35739
-0.553418	1.21338		-0.928831	1.3639		-0.185654	-3.31613		-0.304941	-4.82985		0.321386	4.8339		-1.346	-0.354607		-0.125718	3.99563
-0.637744	0.591987		-0.210318	-4.67161		-0.0559866	-3.86243		-0.226724	-4.8805		0.389249	4.56499		-1.32101	-3.99169		0.00224514	4.176
-0.514456	-0.101867		-0.783961	-3.83565		0.240062	-2.69503		0.132518	-4.21385		0.197469	3.90108		-1.116	-3.37918		0.00224514	4.176
0.0735645	-1.19669		-0.413343	-1.54708		0.287473	-2.98983		0.262735	-4.46908		-0.500928	2.94493		-0.457405	-4.07576		-0.0288391	3.81332
-0.368542	-1.01661		0.147187	1.35422		0.349609	-3.48706		0.317567	-4.10516		0.48143	2.73428		-0.284686	-3.7577		-0.158745	3.99825
-0.72494	-2.21671		0.0528381	0.709267		0.468106	-4.29361		0.316146	-4.12439		-0.302028	1.74777		-0.398323	-1.6582		-0.158745	3.99825
-0.470886	-1.98735		-0.0590548	1.54612		0.473993	-3.73611		0.30951	-4.01207		-0.502193	2.7008		-0.940124	1.48365		0.00831544	4.80418
-0.226247	-2.71509		-0.320495	1.73939		0.456045	-4.04404		0.203315	-4.30366		-0.133186	2.54081		-0.701692	2.12338		0.00831544	4.80418
-0.152853	-2.67314		-0.221779	1.58262		0.434773	-3.63906		0.203315	-4.30366		-0.396298	3.15364		-0.310632	3.121		0.0409976	3.30522
-0.143578	-3.04276		0.30506	2.57496		0.384406	-3.83404		0.171181	-4.17282		0.3316	-2.29246		-0.207161	3.86932		0.0409976	3.30522
-0.041585	-2.3366		0.359199	1.4254		0.349907	-3.89232		0.182528	-4.61014		-0.507951	0.0806794		0.192564	3.16933		0.299872	3.78229
0.0320334	-1.06186		-0.552508	-0.181522		0.346747	-2.81705		0.233599	-4.47539		-0.0868227	1.45148		0.176224	3.21854		0.392183	4.06974
0.150001	-1.01211		0.348353	-0.807339		0.166015	-3.22028		0.176178	-4.4273		-0.0178009	1.70103		-0.0634471	2.56621		0.35566	4.27605
0.182249	-2.02386		-0.943565	0.681375		-0.0813711	-2.07983		-0.903318	-2.54628		-0.47139	-0.931177		-0.154687	3.11157		0.35566	4.27605
0.645852	-0.58762		0.0477076	1.51006		-0.112306	-1.40373		-1.55722	-2.66285		-0.501457	-0.162972		-0.200665	3.79504		0.297911	4.30402
-0.0934777	-0.57321		0.318841	-1.04922		-0.182633	-1.12698		-1.87237	-0.431219		0.160302	-2.65648		0.0938954	3.42757		0.297911	4.30402
-0.0934777	-0.57321		-0.561689	1.33341		-0.224927	-1.59354		-1.87237	-0.431219		-0.779331	0.231111		-0.0929553	3.8147		0.217673	2.52912
0.419737	0.603383		-0.384508	1.95745		-0.327579	-0.338113		-1.72921	1.36496		-0.872608	2.55477		-0.0929553	3.8147		-0.351296	1.87975
-0.0889924	-1.03872		-0.400236	1.42551		-0.495436	0.134212		-0.471394	4.07404		-0.552338	2.73347		-0.00544654	3.84878		-0.351296	1.87975
-0.118232	-1.06149		-0.470878	1.71083		-0.478085	1.31226		-0.323108	4.7548		-0.184901	3.32863		0.101369	4.12464		-0.373219	2.48662
0.266308	-0.478351		0.443608	1.30429		-0.23144	4.04254		0.0284048	2.42885		-0.0758617	3.62878		0.0529968	3.72999		-0.100676	3.69919
0.1421	0.787823		0.520547	3.304		-0.23144	4.04254		-0.487944	2.51145		-0.0241424	2.87391		0.102783	3.68357		0.286579	3.67541
-0.110359	2.13188		-0.56866	1.65468		-0.19149	3.46703		0.171365	3.88817		0.236435	2.13526		0.272381	3.47705		0.670032	4.18553
0.298313	2.54725		-0.590519	2.68545		-0.282666	5.81843		-0.240069	2.75156		0.255128	3.06262		0.299169	3.82628		0.670032	4.18553
0.526421	2.79631		0.580003	2.70575		-0.363672	4.33505		0.439386	5.01794		-0.855084	1.28061		0.109504	4.34		0.768913	4.44632
-0.166693	1.84369		-1.51136	2.12032		-0.547014	3.58645		-0.338608	3.90809		-0.035822	-2.12297		0.176459	4.10093		0.709203	4.39448
-0.229811	1.32067		-0.418422	-3.3473		-0.755236	2.12009		-0.422284	3.69297		0.416894	3.13086		0.243964	4.37815		0.709203	4.39448
0.0703392	1.87689		-0.140151	-4.54133		-3.96525	4.23049		-0.4451	3.28679		-0.0160386	-1.00573		0.233451	4.64125		0.560058	3.7214
-0.0524397	2.59851		-0.143179	-4.64198		-3.96525	4.23049		-0.106843	5.23497		-0.580556	-2.10899		0.233451	4.64125		0.43161	4.51703
-0.0591781	3.08313		-0.0870529	0.449591		-1.8156	4.42689		-0.189565	5.61167		0.1391	-2.80513		0.283883	4.33065		0.43161	4.51703
-0.0669017	3.58156		0.1621	0.472504		-1.16725	3.64639		-0.282361	6.62965		-0.0678566	-2.21896		0.333708	4.54265		0.431867	4.57294
-0.122261	2.56465		-1.00649	-2.26396		-0.840464	2.99506		0.0167993	5.56162		-0.268669	-2.28349		0.291844	4.65701		0.410408	4.38989
-0.085762	3.02153		-0.50127	-1.54632		-0.730394	3.55987		0.51242	5.29996		-0.803908	-0.612723		-0.0742257	4.62794		0.509142	3.97685
-0.369875	3.60881		0.156505	-0.844499		-0.730394	3.55987		0.477294	5.14496		-0.842553	1.80997		-0.177099	4.54248		0.536112	3.8885
-0.478288	3.43495		-0.139003	-1.61659		-0.499712	3.78047		0.438017	4.90723		-0.432526	2.25455		-0.181629	4.71634		-0.0147724	4.16699
-0.613564	4.97267		0.127526	2.41726		-0.222184	4.64412		0.366493	6.10658		0.0428852	2.08063		0.120272	4.09808		-0.155945	4.0026
-0.359045	4.84267		0.280944	0.172466		0.00600686	3.99835		0.212836	6.21317		-0.0694122	2.49629		0.0702912	3.68684		-0.256922	3.82733
-0.19629	4.88323		0.40219	1.84514		0.128182	4.37255		0.609744	4.41741		1.00521	4.54627		-0.267579	4.02914		-0.521805	4.8707
0.911978	5.91499		-0.666423	1.92274		0.314281	4.10654		0.576902	4.8311		0.207805	3.35853		-0.424914	3.07102		-0.521805	4.8707
0.0415834	4.66565		0.554268	3.94678		0.480729	4.06428		0.300186	4.56834		0.0825575	3.90259		-0.555029	3.66359		-0.744127	5.10152
0.103145	5.77456		0.0970934	4.57383		0.632746	4.02467		-0.133877	3.68165		0.260794	2.54169		-0.162799	3.96674		-0.815589	5.40356
0.122488	6.55203		0.149535	4.42742		0.632746	4.02467		-0.591661	4.71128		-0.19819	1.14715		-0.0927714	3.38583		-0.878593	3.98348
0.122488	6.55203		-0.00641542	3.79738		0.792247	3.93232		-0.425203	5.42171		-0.751452	2.36221		-0.114317	3.10122		-0.840801	2.51644
-0.207535	5.73704		-0.0925185	2.76578		0.924987	4.51646		-0.167408	5.59275		-0.888025	2.41227		-0.227939	2.96212		-1.10254	3.19597
-0.192564	5.08423		-0.0754469	2.0897		0.924987	4.51646		0.908985	5.14443		0.34743	-0.0500934		-0.439568	2.74013		-1.25425	2.7726
-0.213127	5.37744		0.0437731	3.15033		1.01695	4.07739		0.179994	4.94508		-0.271014	2.04208		-0.672098	2.60731		-1.33131	1.49318
-0.299559	5.32936		0.742244	3.38825		1.04112	4.60348		-0.217461	6.36607		-0.214647	3.32882		0.363332	-0.807089		-0.707251	-1.84068
-0.269164	6.23446		-0.602492	2.73177		1.07001	4.96697		-0.266673	6.85466		-0.246296	2.64398		-0.787306	-1.20225		-0.420529	-2.48205
-0.175958	5.3202		-0.18464	1.72291		0.89075	4.75535		-0.221892	6.87797		-0.232234	3.10581		-0.845958	-1.51589		-0.106352	-2.32572
0.0556178	6.2496		-0.240025	0.41088		0.810366	3.67843		0.183015	5.3236		-0.226913	3.80536		0.0914065	-0.163299		-0.0603103	-3.30447
0.12905	5.51466		0.0169477	-2.65327		0.100249	3.94362		0.0311504	5.42978		-0.037861	1.6999		0.0847267	1.23588		-0.0603103	-3.30447
0.311093	5.64562		0.116681	-0.143747		-0.296845	5.17392		0.144557	5.9955		0.256655	2.99621		-0.1321	0.938129		-0.113154	-4.14463
0.321139	6.50852		0.0731868	0.146498		-0.467547	8.12971		0.144557	5.9955		0.246702	0.783834		-0.708018	-2.43077		-0.113154	-4.14463
0.255358	6.73208		-0.0975087	0.282632		-0.434677	6.71892		0.278282	5.46135		0.14807	1.302		0.0133677	-3.93753		-0.0322109	-3.44711
0.215335	6.90237		-0.681351	0.674801		-0.473386	6.90029		0.704888	5.88777		-0.129717	1.54426		-0.0207544	-1.00179		-0.0362968	-3.30533
0.131413	6.01731		-0.829669	0.000232358		-0.382241	3.92195		0.81379	5.93408		-0.129717	1.54426		-0.291997	-0.528394		-0.0529839	-3.59017
-0.0724823	6.69075		0.0135224	-4.92216		-0.159542	1.24954		0.78095	5.84998		-0.332375	2.1876		-0.406222	-1.69852		0.110644	-2.53955
-0.0733919	6.71319		0.171182	-2.76083		0.171565	3.28734		0.679397	5.89213		-0.550854	3.17652		-1.10201	1.35958		0.110644	-2.53955
0.388235	6.26127		-0.423197	-1.29707		0.125279	7.71107		0.629195	5.63004		0.0909268	0.253963		-0.661479	2.7608		0.236072	-2.21743
0.388235	6.26127		0.328101	0.80984		-0.65276	0.470472		0.497669	5.05291		0.649271	0.0244194		-0.118787	1.58196		0.190814	-1.88836
0.609763	5.74183		-0.274009	-0.701697		-0.778222	-0.157051		0.534263	5.96204		0.328954	-0.194114		-0.186765	1.374		0.190814	-1.88836
0.567453	6.10647		-0.203888	-2.42586		0.0536667	-0.758544		0.744257	5.98814		-0.280709	-2.57896		-1.30985	-0.8561		0.188676	-3.18345
0.304668	5.75217		-0.350811	-3.13408		0.314061	0.0456433		0.346806	5.34782		0.229198	-2.855		0.197313	-8.43389		-0.0394836	-3.29641
0.547785	7.15555		-0.0960637	-2.79027		0.424942	-0.425217		0.104375	5.78971		-0.00656058	2.98144		-0.230014	-5.16569		-0.0230949	-3.38821
0.524192	5.57572		-0.0450538	-1.05565		0.27049	0.686438		0.0837262	5.83684		-0.446305	-1.34849		-0.502814	-5.68088		-0.0720484	-2.24138
0.751105	6.08354		-0.446826	-1.44604		-0.301379	5.35587		0.216831	5.31627		-0.136358	-0.464121		-0.389099	1.10969		-0.152213	-2.65486
0.66082	5.58597		-0.297058	-3.63564		-0.599608	1.26904		0.216831	5.31627		-0.0223979	1.41704		-0.328621	0.971553		-0.152213	-2.65486
0.903451	6.2434		-0.0598998	-3.85917		-1.06496	4.66011		0.406737	5.37822		0.0298827	-1.06475		-0.242058	0.834082		-0.212259	-3.40518
0.133559	6.58953		-0.246153	-2.37177		0.125334	-1.88377		0.473633	4.60978		-0.521315	-2.05659		0.253466	0.0736917		-0.212259	-3.40518
0.00504222	6.65542		0.123306	-4.5383		0.223864	5.32797		0.641561	4.50256		-0.889574	-2.05347		-0.197176	1.14878		-0.42613	-2.76249
0.0612779	5.8942		-0.088134	-3.92528		0.48299	0.739739		0.77591	4.92947		-0.0474164	-1.84192		0.212774	1.02021		-0.464286	-2.41721
0.933299	5.22204		-0.183156	-3.17138		-0.260679	4.49759		0.841919	5.15125		-0.703449	-3.52656		-0.0813782	1.34876		-0.546288	-0.908383
0.37542	5.74121		-0.351682	0.412751		0.0258275	5.33333		0.796069	4.91305		-0.627907	-4.01782		-0.464274	1.44964		-0.581782	-1.0653
0.481857	6.08213		-0.43296	-2.07446		-0.0801077	4.17372		0.704705	5.0262		-0.23325	-3.79482		-0.785827	0.913199		-0.655159	-0.61921
0.510556	5.45523		-0.327645	-2.81359		-0.012237	5.12573		0.653516	4.69043		-0.410617	-4.31161		-0.860862	-1.66569		-0.655159	-0.61921
0.186542	5.09862		0.246186	0.0946173		-0.684865	2.80068		0.831684	3.92327		-0.337209	-3.83052		-0.130172	0.890208		-0.674407	0.186348
-0.0451173	6.26472		-0.285269	-0.974429		-0.607675	3.174		0.951547	5.41213		-0.31099	-4.21594		-1.28045	-3.29333		-0.792257	0.356793
-0.152031	6.31634		-0.231565	-0.212962		-0.383547	3.53644		1.00691	4.88998		-0.191394	-3.74383		-0.640296	-4.74139		-0.871892	1.79152
-0.406164	5.63823		-0.223272	-0.779264		-0.263693	2.95414		1.04236	4.69764		-0.992002	-3.68465		0.0621918	0.145566		-0.719024	4.2025
0.470453	5.49288		0.000437658	-1.69109		0.489559	2.1409		1.04236	4.69764		-0.348743	-2.80948		0.592335	-0.201897		-0.491839	4.08416
0.25411	5.28413		-0.106294	-1.53828		0.175689	5.07248		1.0243	4.87368		-0.397614	0.789573		-0.928435	-1.24889		0.2208	4.63936
0.358795	5.15837		-0.993346	-0.420903		0.0391264	6.07679		0.959071	4.60424		-0.0628408	-1.7158		-0.928435	-1.24889		0.429723	4.91335
0.364462	5.73544		-0.984319	2.03045		-0.678066	1.47423		0.890138	4.5138		-0.0634716	-1.07842		-1.03094	-4.43612		0.525015	4.61815
0.43941	5.34396		-0.593725	2.23233		0.398877	2.9586		0.582255	4.33391		0.0732086	0.973478		0.4115	-0.589416		0.15344	4.33312
0.452286	5.45463		-0.330063	3.42044		0.417898	1.56091		0.101938	4.8677		-0.494379	0.905546		-0.695626	-3.25358		0.0403435	4.55742
0.37297	6.15982		-0.330063	3.42044		0.649839	1.80194		-0.125812	4.7634		-0.403074	2.59326		-1.58992	1.40569		-0.0143663	4.44268
0.0930452	4.84421		-0.0731411	3.73839		-0.933197	0.0675987		-0.229544	4.93935		-0.429773	2.88899		-1.44332	2.61829		-0.066472	4.45481
0.135687	4.97954		-0.0332693	3.82803		-0.883048	3.43821		0.227648	4.82536		-0.392912	2.32451		-0.740221	3.52167		-0.0964817	3.97475
0.479168	4.84339		-0.0248646	4.69105		-0.883048	3.43821		0.114801	3.80096		-0.327181	1.73931		0.0598522	3.88742		-0.294826	3.45011
0.327659	5.43422		-0.0743228	4.97317		-0.30454	4.74441		0.0489312	4.61076		0.325874	-0.0772344		0.0897981	4.0581		-0.809112	3.39885
0.280811	5.45727		-0.112819	4.92602		-0.105541	3.43235		0.13283	5.2113		0.328125	0.186724		0.113776	3.89422		-0.773983	2.42715
0.368417	5.56888		-0.800836	2.50628		-0.0536344	1.37063		0.164638	4.43402		-0.296125	1.75426		0.288531	4.12257		-0.454193	2.19142
0.262106	5.77428		0.249212	1.87461		-0.159617	3.48356		-0.203035	5.01349		-0.080933	0.659397		0.466084	4.55253		-0.469586	2.64366
0.213	5.69482		0.0738187	1.73894		-0.159617	3.48356		-0.203035	5.01349		0.0838254	1.40083		0.479578	4.33055		-0.469586	2.64366
0.255839	5.90461		-0.512681	1.70938		0.51901	2.4123		0.891934	5.07049		-0.35086	-2.45706		0.147985	4.01814		-0.477095	3.61676
0.379277	5.21784		-0.731029	3.81488		-0.332047	0.242346		0.703273	4.8527		-0.98603	0.506431		0.0414942	4.10095		-0.358513	3.60617
0.480845	5.08779		0.389695	4.43562		-0.595334	2.6108		0.703273	4.8527		-0.88746	1.13017		-0.0902697	4.669		0.0805512	4.84175
0.385357	4.94623		-0.216081	4.15042		-0.224671	-3.29566		0.629981	4.57666		-0.581833	0.843323		-0.262054	5.30034		0.132172	4.5589
0.17865	4.9489		-0.377284	3.99423		-0.0945744	-3.38607		0.299054	4.39228		-0.59553	1.45712		-0.114076	4.49485		0.107399	4.14131
0.096746	4.58597		-0.202195	4.9132		-0.410758	-2.22237		0.289919	4.36673		-0.688572	2.10305		-0.0738572	4.50532		0.0752332	4.16718
0.0252037	4.96269		0.384714	5.347		-0.300477	-0.440692		0.825575	4.84576		-0.76935	1.72582		0.0615166	4.88629		0.0752332	4.16718
-0.682351	3.73657		0.387673	5.49133		0.378078	1.77971		0.520016	4.13977		0.239178	1.5203		0.575917	4.57191		0.121386	4.99652
-0.478853	0.557859		0.148848	5.04062		-0.435657	-0.369523		0.419045	4.59977		0.176846	1.38837		0.570359	4.03122		0.669171	4.40229
-0.600674	5.49037		-0.0646367	4.47668		0.31851	2.64199		0.483456	4.87922		-0.551098	-0.230442		0.300377	4.07159		0.0222677	4.29863
-0.150734	4.23579		-0.157978	4.59976		0.00454219	6.69843		0.175188	4.21068		0.166799	0.710085		0.145377	4.07476		0.0278416	4.99118
0.00160459	4.60511		0.753273	5.07543		0.0932985	2.86161		0.0993058	4.22259		-1.0606	3.94152		0.141381	4.64385		0.0376268	4.42156
0.104002	4.82213		-0.228418	5.1226		0.308413	2.57419		-0.0971502	4.35231		0.651406	1.35794		0.18451	5.15676		0.00796173	4.38149
0.31601	4.27149		-0.106352	4.41982		0.155393	1.74468		0.204416	4.34247		0.204851	2.4286		0.265632	4.86109		0.0721239	4.09688
0.604836	3.40918		0.487287	4.87998		-0.114442	1.27905		0.435264	4.61703		-0.1671	3.1508		0.170156	4.35303		0.0515627	4.92279
0.642698	3.16016		0.0273341	4.77656		-0.392091	3.50277		0.907317	4.9303		0.693564	0.674793		0.0480478	4.82346		-0.0433198	4.4436
0.47858	3.39943		0.669012	5.84631		-0.41598	2.90288		0.907317	4.9303		-0.326978	-0.102607		0.0480478	4.82346		0.179634	3.98074
0.345931	3.03366		0.0992633	4.51529		-0.516465	3.3137		0.533531	4.41566		-0.496976	0.421847		-0.0120362	4.87735		0.621007	4.26074
-0.0531843	2.58612		-0.0671443	4.90717		-0.750356	4.31335		0.575025	4.47037		-0.422894	1.2873		-0.0528667	4.71537		0.664667	3.86332
-0.149883	2.42651		-0.114316	4.85056		0.118892	0.729342		0.517286	4.63317		-0.330442	2.28714		-0.0526502	5.16425		0.640649	4.02022
-0.232684	2.25898		-0.110519	5.34648		-0.394405	3.4545		0.488355	4.36665		-0.327938	1.48639		-0.0475495	4.43122		0.416829	3.94064
-0.427391	2.38217		-0.360678	4.89828		-0.50366	4.66503		0.266719	5.1683		0.271709	-2.98163		0.162602	4.52314		0.511088	4.29764
-0.401605	2.44514		-0.25019	3.49623		0.356045	4.86629		0.97872	3.94113		0.0553138	-2.60759		0.312305	4.43188		-0.0254834	4.46154
-0.231539	1.50224		0.096477	2.81		-0.430474	2.20737		0.44287	3.80457		-0.61437	-3.00477		0.237069	4.15744		-0.0597181	4.17087
-0.00814275	1.53336		-0.329556	4.24014		-0.0746183	2.3261		0.0198017	4.62464		-0.727553	1.51613		0.287765	4.06125		-0.0597181	4.17087
0.677489	2.67841		-0.397689	3.34406		0.576261	6.39597		0.0321915	4.40994		0.138048	-0.0700764		0.468913	4.58058		-0.229432	4.36265
-0.172358	1.28035		-0.149089	1.65394		0.125858	-2.31597		1.03111	3.10719		0.31231	0.138583		0.159131	4.6285		-0.229432	4.36265
-0.374661	1.42159		-0.652585	1.83672		0.184676	-1.31658		1.14541	4.28218		0.0159606	2.19908		0.144312	4.21775		-0.324374	4.36699
-0.572134	2.27888		-0.652585	1.83672		-0.0107229	-2.47448		0.114444	4.20427		0.374316	0.000481959		0.189744	4.5982		-0.276144	4.33731
-0.5992	3.15333		-0.635377	2.03572		-0.13349	-2.2989		-0.0588201	4.45371		-0.863018	1.89989		-0.0142049	3.69827		-0.141056	3.64148
0.144772	3.76947		-0.547405	2.36513		-0.489903	1.96865		-0.0804246	4.04005		0.871827	4.71399		-0.120416	4.3847		-0.141056	3.64148
-0.325882	1.793		-0.547405	2.36513		-0.319245	-3.41631		0.0660321	4.64093		0.85912	4.76716		0.143623	4.43343		0.00846553	3.95088
-0.108133	0.461482		-0.390444	2.23762		-0.174913	-2.7017		0.20328	4.30409		0.13524	2.57921		-0.0436199	3.83064		0.209077	3.57796
0.180938	1.05073		-0.390444	2.23762		-0.131542	-2.70047		0.28634	5.13151		0.454903	0.600827		0.207034	4.16565		0.435378	3.43897
0.135337	1.28548		-0.00456092	1.87289		-0.196478	1.61956		0.17705	3.9897		0.516988	1.31242		-0.3188	3.92928		0.435378	3.43897
0.00063458	0.930667		0.448698	2.5261		-0.242863	-0.00305959		0.17705	3.9897		0.383106	0.247241		-0.304202	3.73019		0.808186	4.02395
-0.355165	1.36955		0.13687	4.94447		-0.153772	-1.73265		0.430699	3.84088		0.36631	0.236631		-0.266304	3.34118		0.818603	3.5728
-0.593864	1.12133		0.39805	5.14475		-0.663391	0.239443		0.564254	3.60941		0.591389	0.440975		-1.58357	3.94086		0.734357	3.74104
-0.724607	0.939293		0.411934	4.12452		-0.0062995	4.09948		0.427655	4.10304		-0.0762504	1.33242		-1.41562	3.88879		0.763616	2.71589
-0.877666	0.622153		0.0345121	3.77394		0.091041	5.9278		0.46269	4.37351		-0.245797	0.826502		0.689183	3.39072		0.781294	2.99665
-0.35676	-1.71831		-0.227047	3.21396		-0.42464	3.72419		0.46269	4.37351		-0.229269	1.45552		0.109503	3.85255		0.781294	2.99665
0.299366	-0.550114		-0.227047	3.21396		-0.328215	3.4566		0.482894	4.29482		-0.197898	0.971109		0.0957711	4.21298		0.792744	3.57881
0.0178055	-0.368459		-0.334163	-0.33554		0.413272	3.76439		0.482894	4.29482		0.0488322	0.784088		0.306316	4.16889		0.650169	3.76001
-0.534381	-1.12874		-0.283783	0.482454		-0.0776979	6.38018		0.565192	3.86382		0.0248331	1.29216		0.31966	3.83668		0.650169	3.76001
-0.637836	-0.81836		-0.196298	0.708697		-0.742315	3.5205		0.565192	3.86382		0.0518236	0.719809		0.426786	3.67839		0.562845	3.98251
-0.634062	0.272371		-0.104544	0.299021		-0.742315	3.5205		0.672014	3.95289		0.10715	0.440517		0.397232	3.78731		0.459076	3.5033
-0.257045	1.24975		-0.356035	2.09349		-1.05769	5.08147		0.6467	3.96844		-0.0426663	0.697004		0.305419	3.61302		0.459076	3.5033
0.078963	0.453414		-0.416317	1.84121		-0.998874	5.99621		0.812445	3.51875		0.448888	3.06436		0.0914668	3.27484		0.454265	3.03637
0.101726	1.69721		-0.569322	-0.983837		0.554928	3.74534		0.859109	3.67138		0.325659	2.87629		0.0986748	3.31074		0.559534	3.16747
-0.322467	1.51594		0.164633	1.12129		0.583013	4.06631		0.451448	3.50963		0.122012	3.45493		-0.119816	3.68772		0.583153	3.57584
0.349086	1.79232		-0.0669266	1.75602		0.0777992	4.73081		0.326073	3.88767		-0.329771	3.95906		-0.195894	3.57861		0.691015	3.71213
-0.435841	2.76356		-0.427967	-1.29254		-0.0944513	6.09224		0.235911	4.58921		0.434516	3.85665		0.0436415	3.36771		0.728882	3.92098
0.770401	3.26537		-0.510596	1.06055		-0.0427697	5.62866		0.325422	3.91826		-0.250174	2.76862		-0.0159418	3.6252		0.696752	3.48446
-0.0628416	2.86159		-0.211767	0.293256		-0.0661953	6.81763		0.933537	3.99995		-0.332977	3.83881		0.111259	3.5433		0.679352	3.80973
-0.143	2.74242		-0.0168722	-1.11067		0.214664	6.32885		0.994625	4.71157		-0.319126	3.36172		0.256733	3.75674		0.679352	3.80973
0.460449	3.73937		-0.12034	-1.3907		0.505889	4.39051		0.870065	3.97833		-0.225339	3.391		0.012525	4.10131		0.589241	3.65581
0.379229	3.60716		0.216659	1.56551		0.527076	6.58641		0.558726	6.38894		0.32073	3.68039		-0.11089	3.66239		0.589241	3.65581
0.354251	3.09957		-0.0241246	-0.240881		0.40995	6.51439		0.544158	5.8278		-0.0630506	2.25801		-0.157803	3.9389		0.541587	3.95081
0.126199	2.94371		0.249283	-2.06161		-0.159709	5.25756		0.486929	6.00579		0.38138	2.59836		-0.223241	3.84505		0.541587	3.95081
0.18154	1.97143		-0.862662	0.0755055		-0.015107	3.55219		0.428691	5.83999		0.259788	1.65527		-0.181065	3.05914		0.287493	3.86355
0.18154	1.97143		-0.823616	0.798977		0.581847	2.83822		0.418415	5.61086		0.251567	1.36441		0.24551	2.70875		0.287493	3.86355
-0.104401	1.83724		-0.323449	-0.667371		0.281944	4.45245		0.495522	5.90068		0.207994	1.60676		0.771185	3.56836		0.0945867	4.31395
-0.699894	2.10405		-0.517177	1.43344		-0.0556865	2.28031		0.495522	5.90068		-0.224758	2.63172		0.81294	3.55407		0.0945867	4.31395
-0.856192	1.07642		-0.661134	1.33319		-0.304003	3.22972		0.613208	6.06754		-0.367014	2.69559		0.54376	2.87634		-0.0490919	3.03072
0.141609	-1.25663		-0.129606	-4.29036		0.683418	3.33997		0.613208	6.06754		-0.571988	2.19499		0.54376	2.87634		-0.0192048	3.72841
-0.149307	0.167473		-0.121055	-4.43072		-0.669858	3.20571		0.552573	6.25827		-0.15134	-0.225164		0.587921	3.29486		0.451899	4.08673
-0.0590807	0.362123		-0.803975	0.900547		-0.643299	3.4139		0.552573	6.25827		0.154187	-0.339664		0.591998	3.15275		0.412859	4.16921
-0.757106	-0.0245675		-0.337969	2.08382		0.104292	4.18861		0.530735	6.35298		0.383316	0.0783497		0.492182	3.03599		0.412859	4.16921
0.467395	-1.67297		-0.667178	0.0935574		0.461068	5.42611		0.530735	6.35298		0.408043	-1.24732		0.58699	3.14846		0.381248	3.56133
-0.470084	-0.527478		-0.753507	-0.142582		-0.104694	2.01818		0.539284	6.59828		0.367711	-0.942526		0.580022	3.12133		0.381248	3.56133
0.0640154	-3.07714		-0.514866	0.0106528		-0.771814	4.2129		0.539284	6.59828		0.0100711	-1.95154		0.178628	3.18204		0.568829	3.13826
0.229387	-2.29088		-0.514866	0.0106528		-0.717518	5.00284		0.524196	5.97406		-0.336298	-3.5884		-0.23084	3.82959		0.743234	4.26028
0.14602	-0.9346		-0.4888	0.0106473		-0.724051	0.287329		0.476881	5.53365		-0.736817	-1.61359		-0.280624	3.50049		0.935289	3.49008
-1.50097	-0.467297		-0.4888	0.0106473		0.218758	2.08927		0.0263149	4.81988		-0.0204599	0.980735		-0.252506	3.43845		0.938642	3.36361
-0.73252	0.339977		-0.624534	0.379453		0.105943	1.86241		0.335946	4.28365		0.321149	-0.125906		-0.252506	3.43845		0.909695	3.46348
0.353335	0.688447		-0.234399	2.00116		-0.460123	-3.12272		0.312753	5.1666		0.498911	-1.02628		-0.177762	3.48142		0.700565	4.07529
-1.04058	-0.191208		-0.118715	1.93539		-0.426395	-1.1228		0.219011	5.07787		-0.0860742	1.33214		-0.177762	3.48142		0.651061	3.7048
-0.549953	1.47973		0.212804	4.07976		-1.09779	-0.231283		0.0470753	5.49758		0.200395	1.5118		0.0353956	3.27472		0.325877	3.87972
-0.418834	2.23363		0.157535	4.80806		-0.989486	3.1852		0.0470753	5.49758		-0.147969	1.12244		0.210737	3.24106		0.347168	3.60173
-0.128508	1.64692		0.0617016	4.75365		-1.03058	2.48828		-0.183169	5.03886		-0.0793724	0.94352		0.47697	3.18304		0.360116	3.87862
0.607605	0.910939		0.0617016	4.75365		-0.625048	-3.07476		-0.314164	4.49671		-0.625745	2.10966		0.748268	3.12204		0.367252	3.66941
-0.258521	1.15311		-0.00477576	3.77801		0.165045	-2.27826		0.617753	4.53658		-0.963346	3.18172		-0.160072	3.37061		0.394304	3.78758
-0.451876	1.34875		-0.00477576	3.77801		0.0543216	-1.56916		0.617753	4.53658		0.400519	2.36946		-0.306826	3.67948		0.452117	3.71207
-0.789207	1.17169		-0.106139	3.86229		-0.299922	-2.55279		0.809769	4.1115		0.307204	2.74338		-0.207928	3.35108		0.445103	4.31249
-0.364	1.4922		-0.181064	3.87927		0.200078	-1.47294		0.809769	4.1115		0.180606	1.24636		-0.143858	3.16263		0.398376	4.08786
0.637967	1.20931		-0.23093	3.06524		0.218099	-1.45608		0.912417	4.30523		-0.416235	3.22584		-0.0634012	3.54876		0.558431	4.09621
-0.288923	1.1823		-0.193108	2.70353		-0.475832	-0.43075		0.970354	4.54566		-0.396782	4.11402		0.234783	3.29863		0.360662	3.73101
-0.316953	1.89236		-0.240795	2.67734		-0.475832	-0.43075		0.921127	3.98541		0.314497	4.89094		0.234783	3.29863		0.00552938	3.44298
-0.368745	2.37551		-0.284948	2.07183		-0.355259	2.14757		0.512175	4.3717		0.487496	4.54774		0.396902	3.63342		0.00552938	3.44298
-0.628013	2.84524		-0.231489	1.99705		-0.240787	2.32789		0.162516	3.8351		0.548072	5.04771		0.406982	3.91608		-0.0106612	4.04603
-0.606389	2.86063		-0.364822	2.90719		0.466828	-1.57192		0.0689303	3.81811		0.431157	4.6371		0.155537	3.5281		0.184469	3.99031
0.685868	2.65454		-0.364822	2.90719		0.108526	1.25583		0.368217	4.12256		-0.0734031	4.14339		0.155537	3.5281		0.184469	3.99031
-0.269861	1.80041		-0.281967	-0.178287		-0.352705	3.72052		0.4331	4.14652		0.285861	3.74964		0.153993	3.41551		0.242888	3.77281
0.240305	0.804187		-0.115449	-0.935135		-0.599012	0.0443842		0.375492	4.19551		0.283108	4.4033		0.154011	3.13598		0.310451	4.05575
0.254436	0.718377		0.0206219	-2.59676		-0.70337	0.476494		0.321618	3.89242		0.32317	4.45755		0.117807	3.54046		0.438109	3.39793
-0.882834	1.52705		0.100699	-2.33081		-0.776612	1.86548		0.743402	3.85962		-0.296811	3.09095		0.0167807	3.26202		0.455934	3.44933
-0.678056	3.5844		0.0606917	-3.08031		-0.370128	2.97415		-0.387912	3.93587		0.398377	1.62839		0.00441662	3.38498		0.455934	3.44933
-0.135855	3.97282		0.0119156	-3.07167		-0.285486	4.31807		-0.475649	4.73453		-0.0800226	2.63936		0.0523165	3.46027		0.367474	3.45798
-0.229766	2.894		0.00354055	-3.02382		-0.103956	3.77739		-0.230779	5.14028		-0.47192	-3.25965		0.0653836	3.82205		0.372681	4.04324
0.188994	3.10196		0.00354055	-3.02382		1.02243	4.90169		0.145871	4.43711		-0.0756506	-3.63355		-0.173705	3.50605		0.628561	3.14587
0.110572	3.03624		-0.277811	-2.68936		0.556632	4.81646		0.202506	4.23189		-0.370072	-1.12522		-0.141262	3.48268		0.577929	3.35391
-0.00159888	3.52913		-0.656501	-2.79256		0.111536	4.23405		-0.114323	4.39697		-0.0412636	0.625483		0.0876728	3.09566		0.5731	2.81891
-0.45975	3.54917		-0.656501	-2.79256		-0.552933	3.17093		-0.458623	4.6253		0.0394809	0.722777		0.836785	3.27995		0.313606	3.98009
-0.295903	-0.945676		-0.771326	-3.86011		-0.404118	2.67778		-0.375076	2.84106		-0.747467	1.78016		0.527438	3.40071		0.436029	2.75509
-1.26436	3.02324		-0.802263	-4.27501		0.260524	4.16843		0.2378	2.45305		-0.942786	2.22716		0.189457	3.66036		0.468414	3.39212
1.06291	4.37634		-0.802263	-4.27501		-0.13211	3.26058		0.0634878	4.25518		-0.108347	-3.89753		0.0356122	3.0236		0.416429	2.68088
0.714789	3.30723		-0.754393	-4.00005		-0.50078	4.12955		0.0611208	4.38457		-0.302699	-3.3987		-0.55659	3.73833		0.466868	3.28701
0.592301	4.26844		-0.754393	-4.00005		-0.703766	2.00425		0.0176129	4.43101		-0.538036	-3.19853		-0.741255	3.47787		0.636412	3.29038
0.253365	4.16277		-0.710777	-4.47325		-0.908664	2.73854		0.574842	2.90958		-0.677358	-2.92222		-0.741255	3.47787		0.731265	3.32981
0.142703	3.65505		-0.608314	-4.4997		-0.887027	-0.547975		0.163626	3.01684		-0.887394	-0.0902827		-0.819201	3.09296		0.884691	2.38343
0.0503366	3.70619		-0.532938	-4.12818		-0.773197	-0.585603		0.0640377	3.0047		0.522556	1.33294		0.323035	3.23286		0.901224	2.36771
-0.0475862	3.85756		-0.532938	-4.12818		-0.708249	-1.02658		-0.181317	3.33653		-0.182922	1.54567		0.305137	3.35838		0.612521	2.37625
-0.315845	4.05475		-0.455843	-4.03658		-0.734042	-0.316935		-0.161082	3.86486		-0.184662	1.87696		-0.261519	3.71		0.612521	2.37625
-0.248953	4.70982		-0.396571	-4.17398		-0.734042	-0.316935		-0.0253783	3.69685		0.0645083	1.42183		-0.173101	2.67806		0.383083	3.29186
-0.200804	3.70286		-0.3638	-4.52796		-0.771916	0.320281		0.153316	4.24877		0.312388	3.1845		0.0710062	3.07168		0.403579	3.30099
-0.245477	3.52106		-0.304696	-4.66379		-0.707736	1.60106		0.303166	4.63534		-0.0414322	1.91382		0.140477	2.82649		0.387151	3.33988
-0.23778	3.08156		-0.291715	-4.31034		0.340325	4.32709		0.381675	4.2567		-0.299572	1.21938		0.772456	3.13251		0.283902	3.51518
-0.372298	3.71642		-0.286059	-4.03797		0.425836	5.36093		0.432031	4.13235		-0.493144	1.93103		0.135664	2.99496		0.253207	3.01367
-0.133412	3.70246		-0.305023	-4.14341		0.209498	3.59307		0.675959	4.20812		-0.692653	-1.04955		0.0847256	3.31929		0.232758	3.55001
0.755248	4.41842		-0.305023	-4.14341		0.33618	1.73586		0.811545	4.38376		-0.836568	-0.304134		-0.0340829	3.21379		0.232758	3.55001
0.191826	3.98115		-0.207926	-4.21779		0.276456	0.183206		0.686139	4.03135		-0.988862	-3.2509		0.231605	3.62883		0.331553	2.98248
0.167806	4.0527		-0.205742	-4.71964		-0.0653524	0.0403534		-0.120467	5.07106		-0.104414	-3.59767		0.230376	3.72329		0.408863	3.65201
0.635631	3.85099		-0.212705	-4.87119		-0.0893955	0.583219		0.373539	5.10278		-1.10406	2.00705		0.138896	3.582		0.437538	3.19745
-0.210761	1.95476		-0.212705	-4.87119		-0.423207	-0.636679		0.279062	5.16206		-0.622444	2.36754		0.0409039	3.32739		0.437538	3.19745
0.120009	2.67586		-0.21286	-3.97523		-0.324102	2.89026		0.238565	5.16636		0.186295	4.18916		-0.124197	3.2145		0.424203	3.92246
0.120009	2.67586		-0.213437	-4.79179		-0.303281	-0.003663		0.618428	5.10048		0.464203	2.87165		-0.317185	3.65862		0.360982	3.14498
0.336751	2.11837		-0.215953	-4.65976		0.586481	2.62557		0.518443	4.7269		0.477248	2.66559		-0.442107	4.01726		0.361905	3.67305
0.0165758	2.48714		-0.215953	-4.65976		0.556128	2.44007		0.433064	5.34828		0.350803	3.20528		-0.505838	4.27509		0.376736	3.74587
-0.120234	2.48768		-0.0634305	-3.64756		0.268476	2.35363		0.383047	4.93716		0.380216	3.83228		-0.349266	3.57678		0.56843	4.2553
-0.188351	4.91162		-0.0634305	-3.64756		-0.82319	1.15023		0.272587	5.15118		-0.363856	0.799279		-0.349266	3.57678		0.507941	3.20742
-0.152427	4.47189		-0.110222	-4.94566		-0.79844	0.911028		0.14669	5.08325		-0.436773	-1.40775		0.350618	3.13634		0.661101	3.71545
-0.103414	3.77678		-0.143617	-4.75375		-0.170314	2.73177		0.14669	5.08325		-0.772048	-0.57072		0.428519	3.42142		0.585813	3.9695
0.00272291	5.19359		-0.143617	-4.75375		-0.0216334	5.07024		0.121777	5.21715		-0.757746	3.34887		0.478654	3.4815		0.124466	3.76227
0.0409042	4.85366		-0.146593	-4.97997		0.2486	4.3893		0.143479	5.40239		0.587494	3.77035		0.478654	3.4815		0.2397	3.54027
0.201621	3.50822		-0.158781	-4.64719		0.252133	3.2384		0.143479	5.40239		-0.116595	2.54122		0.404535	3.82628		0.263007	3.856
-0.0769085	4.12837		-0.165982	-4.47928		-0.440243	0.391496		0.128207	5.39778		0.0959999	1.97599		0.343002	3.44292		0.710075	3.8921
-0.0769085	4.12837		-0.165982	-4.47928		-0.5453	1.99049		0.223447	5.33294		-0.443589	0.631324		0.674642	3.46338		0.324193	3.54212
-0.195407	3.59428		-0.177911	-4.74111		-0.0120531	6.08552		0.223447	5.33294		-0.457623	1.43289		-0.185555	3.04627		0.280374	3.87632
-0.394807	3.87323		-0.159245	-4.59096		-0.197161	2.77392		0.377057	5.14301		-0.297113	0.0124664		-0.45003	3.01158		0.360626	3.56844
-0.890946	4.06064		-0.116613	-4.62837		-0.181819	3.68874		0.377057	5.14301		-0.226383	-0.683468		0.114468	3.0029		0.531556	3.70196
-0.57271	3.57288		-0.10857	-4.82803		-0.247708	3.15278		0.472321	5.49256		-0.28448	1.20705		-0.162472	3.25175		-0.0580228	4.20759
-0.0149848	3.88308		-0.0697422	-4.31742		0.160119	2.65927		0.472321	5.49256		-0.0969628	0.230647		-0.122304	3.50664		0.163502	3.46966
0.282763	3.76092		-0.106208	-4.55285		-0.444749	3.6257		0.483105	5.48776		-0.0023074	1.93072		-0.122304	3.50664		0.337544	4.05468
0.404516	3.56813		-0.106208	-4.55285		-0.475894	4.62952		0.423893	4.89758		-0.144739	-0.615456		0.0733263	2.24543		0.515589	3.50951
0.313126	3.56557		-0.133329	-4.6904		0.344186	4.1342		0.453076	5.1043		-0.155198	-0.60109		0.218264	2.99438		0.582798	4.08048
-0.269945	3.49012		-0.133329	-4.6904		0.282184	4.29912		0.410603	5.14179		-1.26665	0.935794		-0.101104	3.06189		0.783016	4.42923
-0.439298	3.77934		-0.134037	-4.77242		0.0460901	2.01139		0.473668	5.11782		-0.448263	2.27289		-0.031211	3.91589		0.859932	4.33787
-0.522686	2.98234		-0.134037	-4.77242		-0.180238	3.66046		0.586052	5.03784		0.297093	2.82488		0.00755292	3.83603		0.859932	4.33787
0.684001	2.85025		-0.180976	-4.46866		-0.304508	2.30707		0.521677	5.24492		0.081349	2.06703		0.0640085	3.52994		0.934796	4.55958
-0.534044	0.692212		-0.231191	-5.16893		-0.824949	4.49015		0.467436	5.04959		-0.156705	2.5289		0.287627	3.31139		0.937322	3.92733
-0.376315	2.32349		-0.211024	-4.59401		-0.824949	4.49015		0.0237953	5.05307		-0.991653	-1.71088		-0.00310974	3.68028		0.559259	3.68463
-0.162119	1.70894		-0.199335	-4.82894		-1.04784	1.52944		0.0154845	4.83668		0.0508712	-4.4617		-0.00310974	3.68028		0.418068	3.79407
-0.108785	1.58688		-0.146299	-3.80849		-0.378493	-0.423986		0.0891322	4.816		0.173879	-4.13996		0.0295713	2.851		0.418068	3.79407
0.277992	2.95515		-0.1397	-4.57782		0.384626	0.57848		0.266873	4.9255		-0.220919	0.0377297		0.27458	3.4036		0.373549	4.36532
0.499003	2.76411		-0.137289	-4.26236		-0.650749	0.653088		0.362969	4.71434		0.210822	0.0138944		0.259428	3.71776		0.299211	4.13752
0.583175	2.82416		-0.182779	-4.51555		-0.0163449	6.01699		0.416049	5.13202		-0.683429	1.89024		0.32134	3.43262		0.268575	4.29894
0.114569	2.36004		-0.124954	-5.02015		0.12767	2.39031		0.627706	4.61617		-0.281649	1.23538		0.758446	2.82942		0.296476	4.44183
-0.516512	2.5411		-0.0991559	-4.66855		0.142366	4.86946		0.619706	4.82676		-0.105301	-2.62717		-0.710331	3.97379		0.603447	4.14788
-0.308123	3.23712		-0.0939864	-4.74949		0.510025	4.98216		0.846453	5.07401		-0.772265	3.32272		-0.896276	3.8264		0.517378	3.74041
0.603052	3.2663		-0.107014	-4.52954		-0.322842	3.1945		0.846453	5.07401		-0.0503201	3.73503		-0.853292	4.20522		0.472041	4.02769
0.5538	2.53858		-0.130213	-4.75973		-0.597949	4.72426		0.762828	5.01286		-0.124277	3.36594		-0.6132	4.01531		0.427787	4.078
-0.399039	2.56677		-0.104827	-4.74476		-0.413972	3.98949		0.592808	4.54237		-0.231933	4.05155		-0.449285	4.32471		0.415115	4.34644
0.212892	1.94335		-0.104827	-4.74476		0.113149	1.825		0.503684	5.25817		-0.406852	3.2077		-0.37436	3.97478		0.396335	4.84359
0.616438	1.73562		-0.0904708	-5.08866		-0.0944389	-1.17766		0.364179	5.25379		-0.668105	1.45046		-0.649096	3.55625		0.396335	4.84359
0.566402	1.94087		-0.127261	-4.67912		0.0134499	-1.6		0.252621	5.6746		-0.843442	1.06066		0.427172	2.36285		0.455738	4.13258
-1.07142	0.297993		-0.146994	-5.0035		-0.622907	-2.37923		0.252621	5.6746		-0.173009	-2.85441		0.0770062	2.17384		0.50858	4.76055
-1.00597	-0.196272		-0.112503	-4.84352		-0.141076	-1.54807		0.220696	5.50604		-0.228386	-3.51853		-0.0451695	2.09044		0.525566	3.94642
0.600804	-1.95877		-0.116104	-4.93335		-0.0466022	-2.27088		0.23278	5.3293		-0.383218	-2.7318		0.0400946	1.92897		0.542729	4.42886
-0.103472	-2.72043		-0.0858375	-4.69158		-0.0466022	-2.27088		0.126239	4.88208		-0.231008	-4.62705		0.0400946	1.92897		0.542729	4.42886
-1.13066	2.07287		-0.100179	-4.57873		0.438	-0.748224		0.142716	5.58705		-0.16807	-5.63875		-0.010464	2.34517		0.599177	4.60792
-1.36786	4.39856		-0.16009	-5.04384		0.0849754	1.29687		0.142716	5.58705		-0.079394	-4.51935		-0.284952	2.31062		0.599177	4.60792
0.251563	5.75865		-0.133668	-4.99173		-0.0917619	1.52095		0.228075	5.73964		-0.645133	-3.04483		-0.391627	3.34497		0.651139	3.75145
-0.530812	4.61656		-0.170848	-5.25704		0.0510227	1.49855		0.260979	5.57238		-0.759812	-1.55133		-0.145114	2.68277		0.767828	4.02477
-0.209941	5.63301		-0.143915	-4.9269		0.361933	3.89109		0.30781	5.44086		-0.678011	-0.177816		-0.140889	3.2385		0.798705	4.31312
0.543511	5.20982		-0.165219	-4.86028		-0.431559	2.47816		0.345493	5.51558		-0.172985	0.475163		-0.223592	3.32308		0.874737	4.10196
0.41448	4.07077		-0.131351	-4.40208		-0.551906	3.24817		0.251725	5.33229		0.151983	-0.832733		0.856232	3.75301		0.906477	4.11319
-0.348534	3.85674		-0.131448	-5.02052		-0.494419	2.89787		0.315636	5.00518		0.194669	1.10414		0.867368	4.72766		0.742962	4.03075
0.0509024	2.46061		-0.135299	-4.77937		-0.315845	2.06261		0.436304	5.25028		0.0390929	2.34609		0.841661	3.75471		0.551244	4.22882
0.46045	4.61295		-0.17149	-5.05509		-0.430855	3.57471		0.436304	5.25028		-0.398146	-0.967643		-0.530207	4.07615		0.404237	4.40532
-0.799798	2.53811		-0.189501	-5.26336		0.514697	2.96209		0.63241	5.06691		-0.333905	-2.04539		-0.530207	4.07615		0.367674	3.88587
-0.421728	1.11834		-0.205017	-4.5746		0.40969	1.56881		0.696777	5.07632		-0.34332	-1.1754		-0.553245	4.10577		0.430049	4.3557
0.461156	0.697096		-0.213252	-4.75155		0.328262	0.730007		0.703688	5.34463		-0.330231	1.56112		-0.324265	4.45026		0.440169	4.27759
0.529154	-0.0204495		-0.246545	-4.6695		-0.601257	3.31959		0.703688	5.34463		-0.0301168	3.72398		-0.19923	3.63522		0.558713	4.53843
-0.268572	1.36544		-0.244477	-4.80543		-0.338475	4.00728		0.690679	5.05409		0.241424	4.9472		-0.174138	3.68709		0.886009	4.42828
-0.269648	0.873858		-0.240252	-4.87279		-0.372744	2.74153		0.684777	5.05118		0.111181	2.58925		-0.64135	3.51177		0.846046	4.91443
-0.0147032	-0.695744		-0.240252	-4.87279		0.22017	-0.0805432		0.684777	5.05118		-0.199383	2.68422		-0.746161	2.64978		0.768946	4.5757
-0.0150031	0.272834		-0.221082	-4.89442		-0.143812	2.82444		0.684563	5.24549		-0.0348479	2.19465		-0.160405	1.54276		0.644558	4.35103
-0.141469	-2.02802		-0.222798	-4.67233		-0.913334	0.0760351		0.679925	4.63036		-0.0882728	1.6151		0.144458	1.18429		0.513808	4.34865
-0.0366469	-2.35125		-0.201346	-4.54796		-0.25738	-2.52365		0.84073	5.01268		-0.067748	1.59176		0.112798	1.01394		0.155248	5.07307
-0.342773	-3.09987		-0.220523	-4.68717		-0.284218	-2.81627		0.795683	4.44877		0.0240394	0.963397		-0.195453	1.84042		0.155248	5.07307
-0.0757361	-3.43635		-0.220523	-4.68717		-0.294271	-3.33819		0.796119	4.73315		0.041819	1.76303		0.0862033	2.73692		-0.0927887	5.44398
-0.0608459	-2.55982		-0.255489	-4.62418		0.519226	2.75698		0.796119	4.73315		0.0800105	1.12121		-0.241109	3.32569		-0.0922823	5.46713
-0.705343	-2.72779		-0.255489	-4.62418		0.0640444	4.39286		0.80396	5.04839		0.18686	2.63622		-0.219252	2.36516		-0.208637	5.02878
0.164216	-2.80224		-0.32471	-4.3904		0.310149	3.26859		0.803053	4.97972		0.22045	2.96854		0.00733052	2.79185		-0.272874	5.36935
-0.279565	-4.05497		-0.364344	-4.29664		0.306932	2.99776		0.730155	4.85026		0.337116	3.3649		0.191547	2.56201		-0.272874	5.36935
-0.469419	-1.61225		-0.397285	-4.7904		-0.467252	1.10466		0.659439	4.94773		-0.467701	4.62771		0.316644	2.73158		-0.581158	5.31715
-0.34899	-1.20694		-0.423705	-4.93276		0.156446	-2.59341		0.659439	4.94773		-0.398638	5.10791		-0.180401	3.52472		-0.581158	5.31715
0.232082	-1.92652		-0.423705	-4.93276		-0.580667	1.44617		0.643776	4.87647		-0.186458	5.84036		-0.632129	3.85515		-0.78552	5.58016
0.232082	-1.92652		-0.508733	-4.90885		-0.59041	3.25521		0.605905	4.82762		-0.302597	4.88116		-0.455925	4.0927		-0.78552	5.58016
0.291488	-1.92159		-0.523904	-4.55081		-0.684822	0.336256		0.634101	5.00535		-0.551981	5.63101		-0.562737	3.8905		-1.03499	6.02201
0.0739844	-1.53159		-0.554814	-4.0395		0.562517	0.657544		0.655755	4.88366		-0.420987	4.35581		-0.84721	4.68026		-1.03499	6.02201
0.11129	-1.85848		-0.545894	-4.28537		-0.315063	-2.34037		0.721671	4.81361		1.06634	6.4744		-0.751006	4.71155		-1.1423	6.05369
0.0294154	-0.97924		-0.598441	-4.81643		-0.245928	-3.11781		0.721671	4.81361		-0.329561	5.53816		-0.751006	4.71155		-1.1423	6.05369
-0.0200161	-2.98113		-0.523865	-4.73294		-0.283634	-2.70936		0.539385	4.52212		-0.329561	5.53816		-0.436274	4.74491		-0.0241545	2.94929
-0.268766	2.0135		-0.530764	-4.98658		-0.338951	-2.21217		0.506631	4.97151		0.163612	6.28124		0.0540594	4.04377		-0.267187	4.83522
0.400762	2.62836		-0.505974	-5.01359		-0.0382481	1.31202		0.5467	5.14298		0.19657	5.82072		0.0503559	4.29293		-0.399917	4.21217
0.578823	1.89426		-0.453103	-4.70375		0.45265	2.01137		0.371668	4.79966		0.171496	6.26922		0.385713	4.6671		-0.443659	1.86364
-0.470071	1.02028		-0.457585	-4.95996		0.293416	2.18223		0.445509	5.05097		0.171496	6.26922		0.232812	3.99468		-0.762446	4.72248
-0.584523	1.22473		-0.457585	-4.95996		-0.370761	4.50589		0.328309	5.08239		0.513326	5.71204		0.203884	3.92332		-0.762446	4.72248
0.222014	0.77109		-0.425785	-5.1814		-0.750897	1.80334		0.201154	5.31995		0.328453	5.52841		0.33467	3.79878		-0.173681	4.86749
0.426089	0.109349		-0.425785	-5.1814		0.448213	2.31977		0.157319	5.36815		-0.0429914	6.75553		0.454163	3.82338		0.467141	3.34412
0.409869	1.92002		-0.382946	-4.93036		-0.0657668	-0.264961		0.234746	5.56586		0.162313	5.27427		0.454163	3.82338		0.291751	4.7025
0.467127	1.7754		-0.382946	-4.93036		0.070555	1.53236		0.234746	5.56586		0.32689	6.70411		0.445015	4.22028		0.0605125	3.75114
0.170708	2.15753		-0.384704	-4.65446		0.00887432	-0.568511		0.339526	5.66411		0.44004	6.2369		0.379789	4.25271		-0.0616313	3.0435
-0.778912	-0.38703		-0.419234	-5.04135		0.0284567	3.15127		0.456441	5.47304		0.286553	6.62364		0.310274	4.82737		-0.141055	3.28654
-0.434373	1.07883		-0.419234	-5.04135		-0.109606	-3.21534		0.508293	5.31813		0.094474	5.421		0.186617	4.52491		-0.237211	3.35098
0.0628205	3.00599		-0.416125	-4.86792		0.0921992	0.0314051		0.508293	5.31813		-0.0157236	6.53798		-0.13054	4.41833		-0.237211	3.35098
0.038492	1.78912		-0.414207	-5.06029		0.387381	-1.08589		0.563169	5.80424		-0.293926	6.2006		-0.501148	4.57497		-0.415909	4.13794
0.0561458	2.16046		-0.414207	-5.06029		-0.669421	1.99068		0.620013	5.34216		-0.293926	6.2006		-0.62596	4.87136		-0.56044	4.48089
0.107251	-0.290309		-0.389887	-5.02082		0.238236	4.60132		0.632955	5.67405		-0.359317	5.10501		-0.228218	3.18973		-0.528803	5.52846
0.236508	-0.143275		-0.387131	-4.58804		-0.3547	3.04276		0.470899	5.77007		-0.136957	4.58438		-0.0338542	4.27566		-0.528803	5.52846
0.266253	1.07808		-0.333769	-4.99423		-0.293045	4.25598		0.470899	5.77007		0.10132	3.86062		-0.0702165	2.76376		-0.448891	5.54874
0.245242	0.338946		-0.382277	-5.04234		0.166139	5.1374		0.370461	5.68677		0.141918	3.74864		-0.201115	2.9143		-0.448891	5.54874
-0.113591	-0.181609		-0.366234	-4.95073		-0.0620022	4.4447		0.362645	5.48114		0.141918	3.74864		-0.39536	2.87714		-0.366217	5.74184
-0.0338946	-1.02577		-0.409106	-5.21952		0.438275	1.71366		0.190776	5.73934		0.112817	4.51481		-0.550831	1.48131		0.421794	5.96964
-0.0317845	-0.509531		-0.45846	-4.6018		-0.348215	1.8372		0.0157732	5.70468		0.15426	3.63354		-0.105815	3.15585		0.188311	5.35066
-0.320107	-2.34521		-0.386934	-4.0584		0.382782	4.60386		-0.157089	5.83835		0.0705179	5.42261		-0.308509	2.7338		0.291918	5.41815
-0.336577	-2.5873		-0.462847	-5.02235		-1.45821	-0.0934057		-0.327493	6.34208		0.1177	6.91746		-0.344812	2.66084		0.40124	5.50321
-0.243184	-3.36714		-0.440155	-4.90949		-1.45821	-0.0934057		-0.452205	5.80985		0.204424	6.17692		-0.240499	2.60967		0.40124	5.50321
-0.192405	-3.8087		-0.419867	-4.63873		-0.14575	-0.406086		-0.207797	5.60999		0.331162	5.86178		-0.234593	3.27393		0.492716	5.44738
-0.0309694	-3.92158		-0.419867	-4.63873		-0.10531	1.88111		-0.0478884	5.42441		0.393112	5.16231		-0.371385	3.35876		0.495853	6.29528
0.023393	-4.47353		-0.396672	-4.70499		-0.314974	-0.826276		0.368404	4.84892		0.481065	6.30856		-0.0277479	3.74253		0.435978	5.32427
0.0811126	-4.34154		-0.396672	-4.70499		-0.458691	2.04919		0.584895	4.91569		0.310389	5.19094		-0.714886	2.9843		0.334574	5.43307
0.0811126	-4.34154		-0.343802	-4.39608		0.00227047	0.892797		0.568112	4.91796		0.293734	5.63277		-0.714886	2.9843		0.0785997	5.34218
0.164921	-4.67867		-0.311776	-4.92375		-0.347779	2.56803		0.0972573	5.95943		-0.0631933	4.93269		-0.629079	4.26538		0.113823	5.8031
0.227659	-4.3506		-0.318456	-4.80259		-0.0874262	4.08746		0.123471	5.74479		0.211703	4.56954		-0.306513	4.68787		0.118988	5.55163
0.221114	-4.42863		-0.318456	-4.80259		0.128901	2.41332		0.215678	6.24536		-0.599943	3.09074		0.0526921	4.93436		0.203749	5.49493
0.221114	-4.42863		-0.344754	-4.50512		-0.26572	4.14546		0.215678	6.24536		-0.454705	4.2658		0.187825	4.53812		0.260558	5.38234
0.250686	-3.94116		-0.348804	-4.95231		-0.26572	4.14546		0.347982	6.36576		-0.206454	4.46009		0.245415	4.81385		0.108473	6.2886
0.198887	-4.10872		-0.325324	-4.32984		-0.251515	3.7802		0.347982	6.36576		0.460973	3.94764		0.211283	4.54285		-0.00883683	6.5945
0.193759	-4.85071		-0.304883	-4.81501		-0.203146	2.50121		0.342397	6.28118		0.499212	4.73416		0.211283	4.54285		0.000534581	5.75356
0.180615	-4.61692		-0.288062	-4.91579		-0.144444	2.22625		0.342397	6.28118		0.473286	4.86863		0.0919931	5.00822		0.141827	5.08912
0.16498	-5.08869		-0.272244	-5.01463		0.295928	2.36574		0.237454	5.93757		0.396574	5.49847		-0.0339585	3.69259		0.334722	4.59756
0.124825	-4.84904		-0.246412	-5.26496		0.907001	0.422811		0.0657424	6.00484		0.242881	6.42671		-0.0125518	4.26479		0.430227	5.12106
0.114413	-5.06147		-0.265655	-5.08622		-0.381187	2.62216		-0.0790363	5.83598		0.269571	6.60243		0.0118069	4.17451		0.498212	5.27836
0.137879	-4.84079		-0.22914	-4.5583		-0.472823	1.92688		0.200471	5.20577		0.245728	5.85169		0.0118069	4.17451		0.510903	5.21924
0.120714	-5.1198		-0.22914	-4.5583		-1.05995	1.86484		-0.0868453	6.01845		0.32774	6.53614		0.179711	3.08367		0.541779	5.35579
0.124935	-4.80794		-0.204027	-4.72994		-1.3122	0.0361821		-0.0567059	5.8964		0.115221	4.7529		0.2491	2.72052		0.604514	5.10235
0.0750785	-5.06818		-0.206484	-4.87866		-1.26413	-1.32278		0.106741	5.34461		-0.28568	5.13886		-0.151279	3.66781		0.0829209	5.5805
0.0142741	-5.1095		-0.190189	-4.39806		0.175612	-2.87118		0.317428	5.60442		-0.364743	4.05975		-0.353311	4.80894		-0.119586	5.17518
-0.113609	-4.98133		-0.190189	-4.39806		0.0104105	-3.57652		0.506145	5.33348		-0.295222	2.73648		-0.213099	4.12994		-0.473987	5.49202
-0.239265	-4.77209		-0.20345	-4.5897		-0.603759	-1.86494		0.454908	5.31743		-0.591182	2.07262		-0.535032	5.22695		-0.986994	5.91689
-0.301734	-5.03532		-0.197168	-4.79855		-0.674221	-1.0485		0.455823	5.17768		0.227963	2.64933		-0.647907	5.24241		-1.15646	5.44043
-0.357182	-5.22255		-0.226373	-4.83048		-0.31315	0.799399		0.378878	5.58111		0.331575	0.259598		-0.647907	5.24241		-0.428457	3.82698
-0.430598	-4.8901		-0.195605	-4.72424		-0.27744	0.559823		0.39367	5.61745		-1.10292	4.62582		-0.952199	5.0068		-0.492716	4.72357
-0.430598	-4.8901		-0.195605	-4.72424		-0.0965356	-2.99017		0.270822	5.37717		-0.919021	5.51094		0.63069	1.54291		-0.604467	4.20342
-0.498572	-4.78709		-0.180877	-4.86718		-0.00809129	-2.95413		0.164909	4.9683		-0.744354	5.76241		-0.0229506	2.61339		-0.548065	-0.539745
-0.367824	-3.29659		-0.129965	-4.64438		0.0233593	-2.57842		-0.312309	4.38724		-0.744354	5.76241		0.242022	1.15651		0.106058	-2.82545
-0.204365	-3.66906		-0.164143	-4.6524		-0.0132052	-2.53956		-0.270667	2.9534		-0.555675	4.97872		0.788459	2.48063		0.034967	-1.55485
-0.113307	-1.75989		-0.122202	-4.76212		-0.0779092	-3.20403		0.0292546	2.38633		-0.209208	5.2974		-0.427474	3.14044		-0.305592	-2.00491
-0.018704	-1.55809		-0.209473	-4.76727		-0.0544203	-2.72273		0.276052	1.98324		0.0412098	6.33039		-0.125206	-1.66819		-0.567928	-0.988558
-0.178621	-3.23164		-0.284841	-5.08265		0.135116	-2.61235		0.097285	2.05404		-0.402483	5.58416		-0.0239423	2.45301		-0.918338	2.43061
-0.178621	-3.23164		-0.276224	-4.89267		-1.04456	2.97038		-0.253969	3.07898		-0.550936	5.49503		0.0443294	2.12885		-0.465635	3.95084
-0.210013	-3.44913		-0.276224	-4.89267		-0.77778	3.47409		-0.355616	4.09485		-0.693905	2.65701		-0.693201	1.57842		0.0985934	2.28645
-0.221361	-2.11537		-0.285805	-4.71352		-0.522181	4.52663		-0.363459	4.29153		0.647255	2.53614		-0.762274	0.354225		0.287557	2.89161
-0.375914	-1.28259		-0.265011	-4.89809		-0.0736433	1.60777		-0.597186	4.71337		-0.451117	3.95353		0.0792263	2.84316		0.269132	2.34275
-0.375914	-1.28259		-0.261603	-4.59796		0.660093	2.52227		-0.573268	5.85085		-0.385508	4.30184		0.153367	2.45643		0.151292	2.78769
-0.484495	-2.22184		-0.277852	-5.27052		-0.155714	2.67006		-0.118572	6.24812		-0.312759	5.25253		0.360414	2.51335		0.17572	2.22509
0.00887431	0.435602		-0.242515	-4.88164		-0.0605561	1.24786		-0.118572	6.24812		-0.312759	5.25253		-0.662715	1.58959		-0.359286	3.20894
0.0127002	0.100434		-0.243441	-4.82352		-0.208787	0.15096		0.192674	6.53957		0.510851	5.35509		-0.662715	1.58959		-0.359286	3.20894
-0.555405	2.35831		-0.235082	-4.77105		-0.0619969	-0.610521		0.159534	6.10597		0.8806	6.20568		-0.567875	0.997628		0.341942	4.51134
0.131023	-0.452034		-0.237543	-4.75853		0.142475	-2.57137		0.0849442	6.29778		0.300432	-3.14363		0.31186	0.328581		0.401676	4.62682
0.206424	-1.271		-0.237543	-4.75853		0.166135	-2.41757		0.0849442	6.29778		0.11994	1.36275		-0.540645	-0.155623		0.31615	3.77274
-0.287728	2.19889		-0.224723	-5.16956		0.0392898	-1.30998		-0.072708	6.17573		-0.217989	0.025165		0.150433	-1.43279		-0.0949841	3.7238
-0.140213	-3.91689		-0.202017	-4.97202		-0.450155	4.0779		-0.0110326	6.63934		0.607995	4.27248		-0.695816	-0.700808		-0.0929887	3.58374
-0.572182	2.27499		-0.264763	-4.4505		-0.244768	0.00277992		0.247732	6.39121		-1.29268	3.12817		-0.686588	1.40366		-0.0929887	3.58374
-0.0431695	2.92004		-0.257121	-4.66246		0.119014	3.25154		0.51577	6.24958		-1.60295	-0.231858		-0.64462	1.09041		-0.133986	3.80054
-0.101296	3.90315		-0.219168	-4.79216		0.265316	-1.67735		0.51577	6.24958		-1.58961	1.48677		-0.45138	3.73653		-0.0814239	4.60668
-0.101296	3.90315		-0.219168	-4.79216		0.418855	-0.131324		0.636228	6.45788		0.298504	-0.273678		0.85356	2.39178		-0.0814239	4.60668
-0.200367	3.63265		-0.235477	-4.91529		0.498731	-1.99831		0.636228	6.45788		0.150718	-1.73351		-0.751872	-1.13641		-0.275641	3.5186
-0.312355	3.10027		-0.235477	-4.91529		-2.19503	-1.89227		0.620768	6.34176		-1.04452	1.55332		-0.418026	-1.14937		-0.420103	3.79809
-0.844835	0.993421		-0.271577	-4.70226		-1.11165	-0.486832		0.620768	6.34176		-0.74425	5.57728		-0.154795	1.32975		-0.775623	2.13784
-1.05935	-1.09891		-0.320558	-4.78054		0.176618	-2.40411		0.559969	6.14168		0.143118	5.72561		0.537453	2.3391		-1.03755	0.932533
-0.0790066	-2.79535		-0.320558	-4.78054		-0.108873	-2.07447		0.570279	5.81961		0.204522	5.37992		0.194437	-0.523667		-1.04393	-1.21937
-1.00495	1.29654		-0.316561	-4.6123		0.230099	-2.74522		0.716008	6.27722		0.238241	4.43423		-0.531331	3.36171		0.137385	-0.38317
-0.592406	2.08254		-0.349726	-4.62078		-0.768567	3.11031		0.716008	6.27722		0.151141	5.34868		-0.668362	2.08486		-0.00714535	-1.94497
-0.509995	2.61299		-0.279715	-4.76065		-0.467306	6.1023		0.06717	5.65872		0.348131	5.17125		-1.29176	3.05151		-0.291857	-1.70747
-0.695754	3.00983		-0.194062	-4.90924		-0.559821	4.21037		-0.48506	6.5275		0.194094	4.68224		-0.608257	1.68408		-0.644715	-2.74393
0.181942	3.14728		-0.183346	-5.07393		-0.599876	3.8569		-0.324531	6.0322		-0.105122	4.27799		0.127923	1.48359		-0.674906	-3.81554
0.454013	4.84095		-0.201642	-4.95564		0.246223	-2.76469		-0.324531	6.0322		-0.725297	5.64418		0.663213	3.31065		-0.58906	-4.82711
0.136833	4.05328		-0.236374	-4.91263		-0.00166644	-2.80796		-0.250011	6.11143		-0.643705	5.00693		0.679936	3.11909		-0.0947146	-6.99035
0.116403	4.65605		-0.235661	-4.97442		0.409752	1.86396		0.807913	6.49027		0.112418	5.33604		0.11349	3.09885		-0.700888	-4.79665
0.428648	5.59168		-0.258403	-5.03018		0.559111	3.16778		0.872183	5.64076		-0.86292	2.24019		-0.0649119	4.1714		-0.168249	-3.62214
0.520737	5.02907		-0.280041	-4.42553		0.494946	0.141783		0.918406	5.70361		-0.231603	1.94795		0.179894	-0.288938		-1.4226	-0.236184
0.510726	4.6631		-0.239863	-4.46704		-0.10561	1.46809		0.780418	5.54111		0.830197	3.84534		0.901515	0.138498		-1.02272	3.63793
0.537235	5.21329		-0.145146	-4.56214		-0.247463	3.51238		0.372502	5.60131		-0.320446	2.0209		0.245722	2.16027		-0.681859	4.52358
0.0465849	5.14227		-0.151782	-4.83677		-0.455439	3.93661		0.0188116	5.6782		-0.283836	-0.478405		-0.0491389	2.9699		-0.790637	2.53604
-0.267348	4.18128		-0.124145	-4.9486		-0.803449	4.45633		-0.245531	5.8181		-0.219258	-4.90521		-0.180223	2.58252		-0.478361	-1.68108
-0.226902	3.51438		-0.118028	-4.74587		-0.701496	3.91056		-0.088018	5.62124		0.0214915	4.1173		-0.292884	1.88412		0.125337	-2.16751
0.730036	3.93485		-0.0792175	-4.66177		1.02059	4.57596		0.225175	5.73017		0.0214915	4.1173		-0.494909	2.72126		0.23253	-0.910251
-0.0338872	4.11098		-0.21607	-4.62961		-0.918587	4.78099		-0.0508437	4.82906		0.447039	3.72791		-0.596009	3.18958		-1.33396	2.48142
-0.594978	3.73884		-0.323399	-4.94755		-0.936136	5.21423		-0.124408	4.94047		-0.535393	4.53262		-0.596009	3.18958		0.665718	1.06312
-0.628079	2.48908		-0.56268	-4.61954		-12.2645	2.14656		-0.384873	5.09676		-0.196435	0.602202		-0.591508	2.33796		-0.313474	1.42856
-0.590944	2.12059		-0.571564	-4.62589		0.553769	-0.218758		-0.661534	6.80026		-0.207841	2.51004		-0.275998	0.143533		0.0406939	0.911339
-0.0124586	1.2391		-0.571564	-4.62589		1.24093	-0.182279		-0.674401	6.53289		-0.000117567	5.4013		0.714815	0.806901		-0.0507109	-5.4136
-0.683692	2.24201		-0.581913	-4.71149		1.32792	0.0579676		-0.693773	6.56752		-0.74246	1.63556		0.215509	1.90651		-1.53042	-2.03232
-0.495263	3.2989		-0.581913	-4.71149		1.23303	-0.199881		-1.00842	5.9906		-0.0133722	1.05799		0.205576	0.877947		-1.03542	3.21971
0.735066	4.22243		-0.595195	-4.64949		0.664115	-0.191346		-1.49346	3.93474		-0.353485	5.83585		-0.102939	1.6455		-0.615545	4.83889
-0.298761	2.93806		-0.761373	-4.32585		0.337942	-0.0723457		-1.51075	2.05898		-0.353485	5.83585		-0.0833758	2.06652		-0.546165	4.7853
-0.195903	2.48958		-1.21745	-4.52585		-0.892248	-4.30444		-1.3025	0.16388		-0.209554	5.41352		-0.458253	-0.801927		-0.451233	2.8442
-0.34135	2.11363		-1.32696	-3.99054		-14.8629	-0.659052		-0.74328	0.0405987		-0.195612	5.71849		-0.60794	3.1013		-0.314997	-0.412831
0.391423	1.58808		-1.46589	-3.57278		-1.45599	-1.39604		-0.225749	-1.52063		-0.195612	5.71849		0.106574	0.152823		-0.268456	-0.673482
0.198886	-2.35134		-1.33555	0.00746177		0.387949	5.43982		-0.161691	-1.22833		-0.290945	5.29311		0.191538	2.05178		0.0709078	-0.370824
-0.73329	0.85948		-2.05584	-3.98252		0.193198	5.82312		-0.120376	-0.89502		-0.459929	4.90764		0.0318392	2.02912		0.265596	-1.16922
-0.830538	0.982292		-2.26424	-3.53568		-0.590315	2.74871		-0.0814463	-0.982044		-0.521058	3.8301		-0.758963	2.10866		1.02592	3.58145
-0.00680584	-0.472311		-3.24235	-3.86325		0.386025	5.36457		-0.0584115	-0.576065		-0.0764324	6.06854		0.229413	1.54489		-0.58373	3.64836
0.00662247	1.16494		-3.04116	0.00728079		0.550534	2.77566		-0.058401	-0.346531		0.293917	6.43704		-1.47264	1.28981		-0.492047	3.29087
-0.181648	-1.89756		-2.77748	-1.33472		-0.229662	3.19664		-0.139414	1.18819		0.28067	7.41504		0.38722	0.951165		-0.421109	1.81575
-0.188242	-1.77273		-0.221513	4.16228		-0.412635	7.25583		-0.139414	1.18819		0.146875	6.68045		-0.926871	-0.763372		0.702573	3.62504
-0.342036	1.02836		-0.620225	4.50972		-0.202825	6.03919		-0.0617057	2.63492		0.271872	5.67412		-0.752416	2.48418		-0.0865326	2.93037
-0.26113	-0.0288539		-0.786857	6.43591		-0.202825	6.03919		0.0840384	1.05753		0.271872	5.67412		-0.0582407	2.9252		0.0024062	3.70437
-0.26113	-0.0288539		-0.807147	5.79309		0.0710034	7.29404		0.175998	1.32085		0.3732	4.92432		-0.0521548	1.6076		0.321042	-2.20278
-0.133103	-0.73976		-0.656176	6.77008		0.153422	6.87281		0.138135	2.27658		0.771393	6.75734		-0.0521548	1.6076		-0.125897	-4.75085
0.224744	0.795109		-0.35279	7.17468		-0.439886	5.24185		0.0311571	2.82627		0.422353	5.34982		-0.01246	-3.40948		0.213783	-5.56366
0.305508	0.0897196		-0.183688	7.2143		0.111672	2.27883		0.0311571	2.82627		0.178097	5.84123		0.201731	-1.42229		0.164316	-5.39159
-0.225384	1.02842		-0.023034	7.13373		-0.343599	1.81746		-0.0782495	2.79313		0.0733705	6.82792		-0.970769	-2.41768		-0.0938774	-5.65177
-0.939359	2.78945		0.115606	7.38185		-0.113382	-2.55237		-0.0782495	2.79313		0.0733705	6.82792		-0.45335	0.193331		-0.0412547	-5.28596
-0.236366	3.33294		0.231086	7.36167		-0.312751	-1.28057		-0.01001	2.56744		-0.435176	5.39152		0.386189	1.57237		0.0711185	-4.32978
-0.0864182	3.31343		0.183092	7.2982		0.254474	4.10925		-0.0931161	2.14547		-0.798482	4.98717		0.306625	2.18309		0.154754	-4.33046
0.188128	3.99852		0.192854	7.67928		0.210645	2.65036		-0.463678	0.855162		-0.218287	-3.0741		-1.42254	2.50288		-0.555819	1.84111
-0.0127172	3.40992		0.192854	7.67928		-0.479754	1.78017		-0.65511	0.279966		-0.0139694	-4.02377		-1.42254	2.50288		-0.977644	-0.16632
-0.364328	4.49705		0.190662	7.27946		0.601174	4.21627		-0.673097	-1.85271		-0.226598	2.19074		0.270377	1.71132		-0.0402668	-5.01975
0.275857	4.40471		0.19464	7.53398		0.1275	2.1652		0.0699273	-2.51827		-1.15897	-3.64005		0.723905	2.67792		-1.20765	1.6284
-1.05596	2.93297		0.153514	8.01684		-0.48605	4.6399		0.0819281	-2.47154		-0.0154723	-3.09475		-0.570759	0.466372		0.147943	2.91893
-1.09613	1.57739		0.118894	7.87405		-0.608119	3.86489		0.175007	-2.3469		-1.20646	1.03449		-0.707525	1.94119		0.385171	3.19498
0.131923	0.672274		0.138904	7.54453		-0.76648	1.4873		0.196902	-2.12716		-0.00722512	0.473975		-0.708452	1.87857		0.557189	3.79894
-0.229245	-0.56416		0.138904	7.54453		-0.445914	2.21554		0.289972	-1.75317		-0.275092	1.1112		-0.583258	1.46568		-0.507985	2.11879
-0.134324	-1.01712		0.605644	7.29149		-0.396064	3.0029		0.424179	-1.77754		0.282706	3.01152		0.391386	0.210837		-0.444663	4.12336
-0.207035	1.53599		0.452371	7.2059		-0.121973	0.0221632		0.424179	-1.77754		0.89389	4.73776		-0.59277	1.86105		0.0550675	-2.34574
0.299398	4.49581		0.0017886	7.65915		-0.416196	0.995508		0.639681	-2.51453		0.226498	3.7755		-0.768325	2.75646		-0.105619	-5.54596
0.491124	4.06521		-0.133812	7.95999		-0.292419	1.38202		0.639681	-2.51453		0.235128	4.03833		-0.719242	3.1135		-0.0957052	-0.329666
0.43931	3.78597		-0.0673836	8.214		-0.162491	0.582439		-0.0513872	-2.13891		0.0882451	2.98852		-0.524737	2.42524		-0.647178	-1.06859
0.379664	4.24069		0.138995	8.12339		-0.166761	0.330199		-0.161698	-2.02849		-0.1454	4.71035		-0.554453	3.26335		-0.606974	-1.41691
0.310945	4.39598		0.204185	7.68566		-0.302756	3.57846		-0.285696	-1.42128		-0.398961	3.78352		-0.484788	3.13834		-0.450529	-1.50924
0.267067	4.62364		0.214064	7.70059		0.489878	4.21678		-0.356849	0.648487		0.171306	2.23255		-0.391788	2.47066		-0.358699	0.726455
0.160328	4.06753		0.174833	7.75552		0.371987	3.44597		-0.0780231	0.227458		-0.150634	3.02933		-0.241385	2.19128		-0.0424269	1.70987
0.012077	4.12711		0.23529	7.86637		0.754039	4.9559		-0.0780231	0.227458		-0.306854	2.77939		0.049017	2.02685		-0.760427	4.9514
0.612473	4.77719		0.394838	7.81566		0.194841	3.80878		-0.0510355	0.395713		0.472957	3.03762		0.334214	0.719362		-0.113614	6.06946
0.255359	4.21176		0.386397	6.86465		0.0360871	5.00167		-0.0586964	2.57295		0.145708	3.79128		0.424534	1.55308		0.451968	4.0193
0.235008	4.19915		0.0406055	7.69062		0.0442085	5.15756		-0.129002	3.39556		-0.0812551	5.06626		0.114694	0.572657		0.598029	5.54175
0.298743	4.54866		0.0406055	7.69062		0.207688	4.12759		-0.817134	0.817141		-0.221074	5.34686		-0.143031	2.61738		0.711178	5.43479
0.609423	4.33552		0.00909551	7.80235		-0.441286	4.25287		-0.912337	-0.550151		-0.221074	5.34686		-0.326601	2.3322		0.710995	6.16068
0.0240039	4.10802		-0.286727	6.78453		0.51525	3.70865		-0.818067	-0.542017		-0.304036	4.82166		0.114302	3.2938		0.727117	6.44032
0.27588	4.20314		-0.41788	7.32286		-0.637372	3.92508		-0.818067	-0.542017		-0.299765	4.65855		-0.272338	1.44307		0.736721	6.33193
0.0881397	4.12406		0.234681	5.45621		-0.682046	2.65492		-0.776506	-0.98647		-0.314927	5.20989		-0.30034	1.12739		0.688456	6.45629
-0.0113472	4.75141		0.122994	4.86485		0.356454	2.21761		-0.742503	-1.68268		-0.396205	4.94886		-0.30034	1.12739		0.683965	5.64892
0.568131	4.22223		0.289851	5.07302		-0.0789997	2.09085		-0.670622	-0.982725		-0.411317	4.70864		-0.769468	3.34618		0.696756	5.48655
0.813115	4.61904		0.183157	4.71232		-0.528278	5.54926		-0.516445	-0.0333911		-0.415032	5.08541		0.922294	2.82345		0.650135	5.72638
0.586314	4.47656		0.263313	5.00003		-0.270621	5.64828		-0.659725	-0.431051		-0.421169	4.77806		1.01417	2.7994		0.531755	5.69049
0.514584	5.18272		0.134364	5.39679		-0.33915	5.94228		-0.20018	1.02322		-0.314901	3.54177		-0.397032	2.84632		0.531755	5.69049
0.394576	4.73955		0.380019	4.44487		-0.33915	5.94228		-0.10964	1.40229		0.068996	2.21317		-0.265744	2.78176		0.434284	6.06894
0.238661	4.41564		-0.739102	4.94549		-0.296329	1.39786		-0.10964	1.40229		0.216023	1.86565		0.470004	0.657629		0.324595	6.01093
0.269448	4.19205		-0.724017	4.49657		-0.394784	2.55188		0.253726	-2.6849		0.179353	2.79729		0.195006	0.903946		0.209285	5.56374
0.259436	4.215		-0.724017	4.49657		-0.433096	5.13146		0.0856116	0.536871		-0.107805	3.76423		0.195006	0.903946		0.129791	5.36209
0.23578	3.69395		-0.273003	4.19141		-0.394843	4.37706		-0.0740732	2.72727		0.303486	3.00434		0.420157	-0.350784		-0.0768535	6.14781
0.609151	3.66364		-0.36018	4.24318		-0.296081	1.159		-0.220094	-0.972103		0.158308	4.45407		-0.795524	2.67231		-0.0768535	6.14781
0.633006	3.78973		-0.352134	3.69635		-0.204113	1.03155		-0.103064	-1.62581		0.318009	4.65939		-0.0879416	1.00721		-0.132874	5.77492
0.249031	4.66675		0.0283914	3.89338		0.452444	3.25821		0.00821629	-2.07167		0.45514	3.77129		0.286455	2.03817		-0.0812458	5.1246
0.279889	4.09281		-1.53348	2.92662		0.406578	3.33866		0.00821629	-2.07167		1.01062	4.21764		0.419292	3.03987		-0.324966	5.94923
0.423131	4.41074		-1.93719	1.31417		-0.375977	4.89861		0.189377	-2.62173		0.286135	3.2974		0.529217	3.50638		-0.514841	4.9397
0.640827	4.88702		-0.306901	-4.14882		-0.157286	3.58663		0.189377	-2.62173		-0.708083	4.69361		0.0502122	2.14053		-0.945322	4.70513
0.68602	4.83055		-0.0933389	-2.62665		-0.483064	1.96301		0.268423	-2.30837		-0.645344	4.50515		0.0489347	1.5716		-0.00773444	-0.529163
0.692536	5.3379		-0.875772	0.465974		-0.128263	0.896444		0.280019	-2.99751		-0.340235	4.03044		0.18654	-1.81418		-0.0172711	0.022726
0.673271	4.68422		-0.923302	0.97913		0.630715	3.18563		0.311599	-2.90117		-0.119734	4.0802		-0.902781	2.65498		-0.187816	0.651721
0.759081	4.74739		-0.848745	2.48049		0.651276	4.42309		0.322446	-2.92494		-0.171429	4.67893		-0.0676811	3.9684		-0.264252	2.19375
0.821741	5.01955		-0.346563	3.58215		-0.978911	3.47375		0.301096	-3.10761		-0.75439	2.66279		-1.18966	2.30749		-0.0801959	4.11935
0.821741	5.01955		0.662777	3.96595		-1.00627	4.41873		0.257459	-3.01851		0.886762	1.7459		-1.34616	-1.19581		0.0828118	3.99274
0.855386	4.79833		0.230164	4.06307		-0.914813	5.3986		0.14845	-2.15366		0.306584	2.22831		-1.49744	-2.24472		-0.562435	3.54009
0.696296	4.65477		-0.0878407	3.35568		-0.70917	4.69932		0.14845	-2.15366		0.034859	2.12643		-1.50697	-7.08466		-0.508474	1.58507
0.426668	4.76579		-0.0671166	2.91745		-0.372694	4.43228		0.0962235	-2.23718		0.278097	2.50301		-1.1719	-6.05114		0.139261	2.17931
0.265136	4.43946		-0.037299	2.84901		0.163911	5.28919		0.0962235	-2.23718		0.123868	3.42116		-0.704574	-0.00293397		0.786144	2.15261
0.138569	4.58147		0.914793	4.0902		0.0407063	4.92084		0.0586734	-1.45991		-0.239339	3.22252		-0.895703	-3.29447		-0.154541	3.54289
0.091867	4.86851		-0.308316	4.24929		0.20544	4.63468		0.0893598	-0.781649		-0.0174306	0.0186027		-0.896104	-5.65423		-0.281731	3.95719
0.0882831	5.0182		0.380896	2.47076		0.645192	5.25608		0.103485	-0.410181		-0.00405337	2.85567		-1.14848	-5.35416		-0.237576	3.69472
0.0944865	5.12776		-0.353476	3.55284		0.672779	4.62994		0.0132571	-0.164599		0.333187	1.8424		-1.43271	-1.73203		-0.164113	4.46514
0.151647	4.96346		-0.101415	4.50777		0.608063	4.2376		-0.202234	0.991678		-0.0803499	2.83969		-1.97751	-1.64005		0.275632	4.98141
0.221971	4.91083		0.0632129	4.47288		0.484533	4.98404		-0.0186932	3.8902		-0.161388	3.73573		-2.22658	-2.65234		-0.105543	3.96209
0.250697	5.13627		0.162059	5.74469		-0.0889219	5.68921		-0.0186932	3.8902		-0.467504	3.94134		-2.51506	-4.72334		-0.227525	4.574
0.280107	4.59185		0.166884	5.7921		-0.0370985	5.67769		-0.0821088	4.03274		-0.735738	4.26035		-2.84967	-5.22012		-0.293394	5.38765
0.276639	4.62572		0.014552	4.4182		0.224817	5.40344		-0.0905292	4.37876		-1.06113	2.68682		-0.234067	2.5479		-0.268357	5.34276
0.276639	4.62572		-0.508145	3.85673		-0.025128	4.86993		-0.116461	4.63489		-0.665167	2.75861		0.127649	3.78917		-0.268357	5.34276
0.313914	4.68715		-0.546123	4.24653		0.0796155	5.77955		-0.147373	4.41243		-0.663104	3.55203		0.322727	2.30205		0.333044	5.66248
0.0729377	4.78777		-0.514431	3.68197		0.161039	5.14116		0.0191135	3.1206		0.508758	1.56662		0.298972	3.09219		0.404726	4.75319
-0.236804	5.07789		-0.538593	4.01283		0.178967	4.47207		-0.0434304	3.39151		0.431163	0.526112		0.265346	3.06669		0.38377	5.64467
-0.568292	4.7949		-0.545184	3.5338		0.13397	3.97272		-0.0831576	2.325		0.302627	-1.05369		-0.0301196	3.36855		0.684763	4.64721
0.109206	3.97258		-0.191252	2.71022		0.179517	4.10952		-0.0831576	2.325		-0.290748	1.41907		-2.39682	2.37016		0.373115	5.30132
0.825363	4.56416		-0.00441594	3.94872		0.092813	4.68986		-0.0797445	1.87765		-0.280438	0.548377		-1.87717	-3.96452		-0.253675	5.15474
0.825363	4.56416		-0.137084	4.41463		-0.320337	3.9829		-0.0912473	2.03827		-0.694832	2.11699		-0.312495	-7.3673		-0.17014	5.36842
-0.015328	4.32323		-0.298677	3.29992		-0.362423	4.17073		-0.211379	2.44187		-0.512471	2.88426		-0.310767	-7.04937		0.197526	4.48709
-0.479938	4.29112		-0.35105	3.06731		-0.381824	4.67994		-0.311983	1.21639		0.523862	2.68162		-0.396966	-6.55931		0.812525	4.18462
0.323352	4.86181		-0.716077	2.66737		-0.381824	4.67994		-0.46772	0.662945		0.795921	2.35235		-0.455309	-6.87623		-0.0269895	4.66663
0.0241021	4.26646		-0.696954	1.27652		-0.294503	5.79327		-1.79493	2.66982		0.445636	3.47698		-0.406285	-6.70406		-0.203477	5.34847
-0.468368	3.78458		-0.696954	1.27652		0.133734	4.18134		-2.37572	4.55304		-1.65663	1.31775		0.11907	1.27774		-0.129754	4.25025
-0.562731	4.35386		-0.0650025	1.15997		0.10991	4.02132		-1.59785	-0.200611		-0.792638	-2.76641		-0.393333	4.12293		0.922499	5.56716
-0.480484	2.75538		0.00864099	-0.0451995		-0.118904	4.8369		-0.530894	-1.37221		-0.242584	-3.37823		-0.329656	-4.00886		0.975756	4.97859
0.315534	1.92893		-0.0118425	-0.0364628		-0.124084	4.78769		-0.530894	-1.37221		0.0747937	-3.60852		-0.30083	-1.75116		-0.636982	6.0874
0.324522	2.11471		-0.415366	-0.645148		-0.202349	4.21478		-0.870175	-3.68942		0.138256	-3.4354		-0.286377	-4.77732		-0.744221	6.32002
-0.416914	-0.728642		-0.227479	1.01175		-0.554813	4.02684		-0.892853	-3.23395		0.0729124	-3.37444		-0.483231	-5.49312		-0.446328	3.78703
-1.21664	1.97564		-0.166075	-0.449691		-0.543076	3.80327		-1.02907	-4.08686		-0.0764631	-3.75916		-0.669114	-5.95392		0.453597	4.49261
-0.264961	2.04997		0.0538694	0.76561		0.113211	4.08455		-1.0943	-4.43624		-0.323553	-2.58701		-0.260814	-3.60845		0.178381	5.1627
0.794253	2.06885		-0.421483	-0.161093		-0.460172	3.4269		-1.24307	-4.56497		-0.04369	-2.73525		-0.0565248	-3.95772		0.21491	4.53749
-0.185404	-0.993142		0.164171	-2.53452		0.202041	5.27601		-1.4739	-4.48425		-0.0625358	0.056996		-0.176362	-4.30106		-1.62964	5.73195
0.121976	-0.615127		-0.690363	-1.78607		0.357165	4.87106		-1.81827	-5.11927		-0.152137	-5.02873		-0.336226	-3.49067		-0.194908	5.50038
0.0792062	0.294684		-0.701571	-3.69059		-0.443408	6.68937		-2.21953	-2.82579		0.0237468	-4.16275		0.371818	4.34263		0.110153	5.59386
-0.508867	-1.68072		-0.052324	-4.13177		-0.483312	4.28609		-2.77482	-2.69679		-0.230563	-1.81882		-0.0384767	1.45027		0.126519	4.92482
-0.22835	-2.22807		0.0917222	-0.299744		-0.0222147	5.25099		-2.49319	-5.23327		-0.972382	-1.24315		-0.00706728	2.83508		0.298214	5.44156
0.0961679	2.26016		-0.432397	-2.83275		0.211086	4.64229		-1.40534	-5.06408		-0.96093	0.483352		-0.43333	2.83766		0.365705	6.03379
0.0994346	1.78509		-0.966086	1.00546		0.507604	3.80548		-1.32015	-6.43914		-0.882041	2.00136		-0.699929	1.65059		0.482296	6.77891
0.0746424	2.16904		-0.619815	1.26154		0.146939	5.27403		-1.26414	-6.07874		-0.764119	1.22211		-0.655237	-2.01479		0.551944	6.07144
-0.132698	2.21175		0.237243	1.03587		-0.214757	5.29664		-1.33448	-4.46556		-0.847185	-1.76663		-0.337659	-2.63288		0.136842	5.54979
-0.0374755	2.79677		0.222286	-0.924489		0.0419116	4.98743		-1.12396	-0.0282278		-0.162402	-3.53707		0.043597	-2.04462		0.0275573	6.25108
-0.0374755	2.79677		0.248481	-1.0965		-0.299859	3.412		-1.43801	-6.01455		-0.595655	-1.38302		-0.477592	-1.92753		-0.202606	6.52861
-0.00343916	3.20365		-0.284283	-2.51356		-0.37717	4.13107		-1.40418	-0.823059		-0.0577325	0.664757		-0.0740294	-0.458796		-0.358381	5.8117
-0.277063	2.83226		0.262413	-1.67228		-0.368744	3.26489		-2.13685	-1.53801		0.112165	-0.14866		-0.93273	2.34991		-0.454866	5.39771
0.33493	1.28543		-0.167642	-3.20428		-0.213144	2.03179		-1.52027	-2.32612		-0.445532	1.57974		0.266019	0.146602		-3.21921	5.84128
-0.0936259	1.77811		-0.635629	-4.55855		-0.173068	2.15749		-1.49949	-3.25107		-0.445532	1.57974		-0.808153	3.40116		0.0819134	3.96074
-0.962599	2.03542		-0.496879	-4.65529		-0.3273	0.278443		-1.38281	-3.68272		0.352572	1.74426		-0.797143	3.6011		0.181087	3.87545
-0.570338	1.15309		-0.426771	-5.01883		-0.380621	1.01718		-1.38281	-3.68272		-0.583549	-0.258783		-0.0901036	3.52722		-0.35841	5.24878
-0.162219	1.1503		-0.374718	-4.77569		-0.432176	1.8535		-1.5363	-4.353		-0.523693	-0.763353		0.235164	2.9834		-0.65202	5.2397
-0.34267	0.898011		-0.314214	-4.77462		-0.00556504	2.41121		-1.5363	-4.353		-0.692708	-2.8851		-0.0714285	2.23372		0.460113	4.6929
-0.411966	3.64513		-0.331165	-4.76051		0.0996065	2.71414		-1.73064	-2.16059		-0.654012	-1.78834		0.0288133	1.04235		0.737292	4.8222
-0.277853	4.54375		-0.308793	-4.79614		0.435095	2.665		-0.038128	3.71329		-0.696751	3.20306		0.413539	0.00569206		-0.409971	4.83574
-0.284167	4.06329		-0.308793	-4.79614		-0.497571	2.10198		-0.439276	5.22767		-0.696751	3.20306		-0.671155	3.13748		-0.683656	4.83471
-0.195113	4.63453		-0.255947	-4.44086		-0.716645	2.01491		-0.164715	5.97236		-0.471235	1.03637		-0.56814	0.703007		-0.876232	5.71012
-0.210766	4.55685		-0.255947	-4.44086		-0.903758	1.58138		0.0924955	5.67411		-0.949281	1.45574		-0.301857	1.29529		-0.395452	3.42915
-0.330508	4.51939		-0.186173	-4.82191		-0.689691	0.333769		0.36187	5.48706		0.66195	0.676507		-0.957866	2.91825		-0.600738	4.0647
-0.346062	4.00983		-0.135783	-4.6501		-0.0534575	0.511365		0.737677	5.67836		0.126051	-2.68094		0.242036	2.77813		-0.563886	1.02068
0.803505	3.55868		-0.104955	-4.81219		-0.0255377	0.672521		0.737677	5.67836		-1.0533	-0.156035		0.519283	3.22589		-0.594951	1.28525
-0.334858	3.65567		-0.0855533	-4.3219		-0.0900745	0.248709		0.859278	5.41713		0.547502	2.93065		-0.83233	3.50648		-0.407729	4.15333
0.844324	3.69862		-0.0833655	-4.12916		-0.517617	0.162588		0.937623	5.45832		0.257686	2.74819		-0.937638	3.08689		-0.0858338	2.52311
0.348919	3.67231		-0.094135	-5.10895		-0.608044	-0.482346		0.471752	6.10368		-0.338513	0.247908		-0.698329	2.12707		0.127068	2.987
0.519745	3.68017		-0.094135	-5.10895		-0.632974	0.645033		0.319858	5.49064		-0.0530326	1.95423		0.295242	2.412		-0.338322	-1.13558
0.496211	4.03549		-0.0681916	-4.68851		-0.632974	0.645033		0.158751	5.76418		-0.176674	-0.581198		-0.582863	1.38661		-0.408416	6.36833
-0.117305	3.48393		-0.0844871	-4.62626		-0.470013	-0.592379		-0.364373	6.11936		-0.481398	-0.68899		-0.582863	1.38661		0.124465	6.28941
-0.430531	3.31306		-0.0861659	-5.0737		-0.39366	-0.874255		-0.364373	6.11936		-0.621204	-0.0947893		0.0979562	1.91594		0.211501	6.52815
-0.424114	3.06317		-0.118331	-4.41097		-0.41968	-1.39228		-0.531938	5.63736		-0.591055	1.46837		0.0632289	-3.6983		0.211501	6.52815
0.455975	3.17907		-0.113887	-4.73913		-0.414842	-1.03405		-0.531938	5.63736		0.172265	2.86116		-0.602509	0.0602437		0.212692	5.69536
-0.0165106	2.5656		-0.130198	-4.62633		-0.414842	-1.03405		0.433269	4.0471		-0.103054	1.76389		0.297146	-1.4538		0.229935	6.07806
0.479089	2.54346		-0.139591	-4.16525		-0.487283	-0.882539		0.433269	4.0471		-0.567348	0.574896		-0.590751	-2.43283		0.278444	5.42455
[truncated: 16,519 more rows]

## Sheet: Figure S33b
Figure S33b
Human			Mouse			Rabbit			Pig			Sheep			Dog			Cat
IS	Gene expression		IS	Gene expression		IS	Gene expression		IS	Gene expression		IS	Gene expression		IS	Gene expression		IS	Gene expression
0.503612	0.0556247		0.38099	21.636		-0.659135	16.9557		-0.364848	0.757911		0.664383	53.0597		0.427115	8.95633		-0.884528	56.938
0.825363	0.892032		-0.408354	2.267		-0.0398907	3.54533		-0.197156	16.6338		-0.20016	0		0.421788	0.0583333		-0.207721	4.829
0.467175	4.76172		0.153123	1.767		0.349045	17.086		0.0277269	5.07008		-0.252333	17.5127		-0.0546643	1.761		-0.173578	0.9115
-0.601432	0.406113		0.0787252	5.816		0.1948	0.263		0.342653	23.6111		-0.918079	0		-0.326057	5.85467		-0.536144	0.1955
-0.66503	12.443		0.837435	46.278		0.0791153	130.548		-0.604017	9.40973		0.451496	8.33767		-0.128139	9.479		-0.220372	2.338
-0.267936	9.70037		0.504317	27.388		0.243772	5.95767		0.17197	148.365		-0.22254	0		-0.0588563	17.6207		0.50795	24.065
-0.0343613	3.97901		0.145795	7.374		0.0711809	42.3583		0.137947	9.51276		-0.112312	0		0.233156	13.5167		-0.353237	7.3595
0.191145	12.8265		0.037152	142.795		-0.478243	0.441		-0.112716	78.1431		-0.138793	0.005		-0.0306755	6.847		0.311462	53.1205
0.275036	2.52817		-0.0694077	1.332		-0.388183	7.82667		-0.292474	27.6936		-0.657076	0		-0.100304	18.7657		-0.125731	0.6545
0.0305115	0.0935207		0.0936501	0.032		0.287647	7.179		-0.00686861	0.361249		-0.820538	4.382		-0.200567	0.0383333		-0.0701842	1.4175
-0.438353	0.0143981		0.346536	0.331		-0.271497	6.057		-0.415662	0.127825		-0.199527	0.00133333		-0.548502	0.355333		-0.0701842	0
-0.506008	318.204		0.120984	0		-0.445527	1.19		0.377127	10.6959		-0.12135	0		0.486688	1.173		0.693839	7.789
0.150618	0.079104		0.0593395	0.677		-0.325296	0.786333		0.178306	7.14866		-0.00925045	0.416		0.0323008	9.86233		0.210097	2.0105
-0.7987	34.9459		-0.0320467	7.322		0.468726	1.524		0.656336	6.05964		-0.897769	0.052		-0.393187	9.294		0.317311	51.6315
-0.020795	1.66919		-0.291326	12.516		-0.492177	2.119		-0.53256	0.0341891		-0.252901	0		0.476655	6.46		0.0111143	26.9785
-0.204804	41.2868		0.447424	6.94		-0.653056	13.8917		0.00987044	0.575325		0.0460133	8.76433		0.576457	8.91433		-0.605786	59.428
-0.296478	28.0011		-0.0594389	2.703		-0.444749	1.00967		-0.227077	0.738544		0.426849	0		0.311559	12.1803		-0.50475	0.0415
0.487311	60.0513		-0.673764	9.851		-0.247708	0.388333		-0.846317	8.80476		-0.461999	0.0353333		-0.632937	5.68033		-0.225371	8.391
-0.761924	0.309817		-0.0521043	1.336		-0.181819	2.80833		-1.017	513.097		0.0524249	4.73		-0.358717	0.878333		-0.245327	20.1505
-0.211103	2.21574		0.0418774	0.021		-0.243994	0		-1.06158	30.2507		-0.529727	21.4123		-0.0517645	0.0663333		-0.0468086	2.2975
-0.911229	5.64262		-0.295531	0.414		0.195237	13.7753		-0.549107	12.5442		-0.295781	0.0846667		0.238056	91.6843		0.17955	0.0465
-0.209538	0.0421663		-0.436515	1.305		-0.0342252	17.9173		0.377473	68.6415		0.250281	7.44767		-0.207705	0.207667		-0.362533	17.1305
0.309534	9.08734		-0.353353	34.899		-0.233608	0		0.453422	89.324		0.727733	0.380667		-0.586955	52.634		-0.110509	11.1385
0.000158521	10.1837		-0.448582	115.873		0.256351	0.116667		0.464412	189.015		-0.625924	0		-0.586955	0.855333		-0.042993	0.0455
-0.378609	0.1477		-0.11878	0.032		-0.366034	0.103667		0.473277	62.2464		0.151937	0		-0.346882	0		-0.23158	0
-0.0553327	0.0186348		-0.131287	0.027		-0.121842	0.126333		0.179119	1.56138		0.320917	1.024		0.150788	1.093		0.405358	6.0605
-0.277853	12.4126		0.121984	21.683		0.0127794	13.088		0.0811857	46.2424		-0.762429	0.785333		-0.447928	0.101333		0.405358	9.2245
-0.0934777	0.00588705		0.474278	21.664		-0.398829	20.043		0.380574	4.69051		0.361806	20.368		-0.0268351	0		-0.410759	21.3855
0.157571	4.97447		0.516389	0.225		-0.179402	0.338333		0.0811857	14.1081		0.0516982	0		0.304014	21.554		0.490237	0
0.124382	1.12897		-0.220801	0.055		-0.220297	3.451		-0.127874	99.7903		0.721228	5.87867		0.0159098	2.248		0.442995	21.749
-0.037721	7.85158		-0.411002	1.13		-0.362129	17.746		-0.00218187	28.5186		0.280606	0		-0.3696	0.492		-0.288982	2.2975
-0.453104	14.6513		0.0501577	0.219		-0.260234	0		0.321053	5.67487		-1.24038	0		-0.126643	0.431667		0.329414	35.203
0.512823	1.53713		-0.263991	0		0.409276	0.149		0.478394	1.32687		-0.735275	4.60667		-0.848011	1.80733		0.223726	1.907
-0.367824	0.00466971		-0.295527	0.088		0.299138	27.1733		0.478394	12.4561		-1.06978	14.8253		-0.855635	0.202667		-0.650927	57.335
-0.244875	0.138414		0.248331	8.456		0.170295	20.5597		0.724967	108.603		0.346107	0		-0.565489	37.8493		-0.653654	10.092
0.0987133	0.117007		0.033017	0.171		0.0640444	39.8063		0.00179763	5.60645		0.170586	12.3573		0.13037	0		-0.268357	0
0.0553976	8.56188		0.399231	0.2		0.0214801	18.0487		0.0186784	0.170061		-0.452146	0.026		0.0600055	4.947		-0.58291	20.1595
0.0406071	0.00272184		-0.495991	4.254		0.0461907	5.93833		0.853272	41.5624		0.291266	32.9623		-0.154282	0.104		-0.268357	6.9425
0.468961	7.56744		-1.17533	0		-0.195531	10.683		0.163007	402.688		-0.539529	11.7653		-0.959084	6.55133		-0.390747	7.2475
0.263875	12.9579		-0.877785	6.27		-0.112306	0		-0.141694	158.889		-0.523523	0.0213333		-0.873647	0.262333		-0.26945	0.9635
0.374469	7.74885		-0.967908	1.957		-0.0115093	15.928		-0.194174	3.08189		0.472507	0.0676667		-0.126832	0.035		-0.268357	5.3045
-0.277886	0.0092934		-0.801248	21.749		-0.00131316	0.398		-0.00264253	0.0165755		0.390116	4.65967		-0.984297	60.343		-0.0591824	0.086
0.94538	5.99248		-0.349696	1.525		0.149325	0		0.0853068	9.38887		0.160869	9.48933		-0.260132	40.9527		-0.0978883	0.0925
0.0640154	0.00196696		0.105434	12.204		-0.00131316	5.37567		0.167844	5.32668		-0.398596	11.859		0.139349	9.49567		-0.121264	80.949
-0.0671557	0.12625		-0.6425	7.545		0.118806	0.335		0.209153	34.9738		0.5298	0		0.490934	13.6197		0.333044	0.284
0.0862099	3.27548		-0.545415	3.69		0.0537899	61.4957		-0.230177	43.7942		-0.118713	3.915		0.147518	9.21433		-0.0573586	5.657
-0.331265	17.6887		0.296867	5.405		0.0788142	1.09533		0.873128	0.118287		-1.24038	0.00833333		-0.186144	3.24433		0.404726	0.0525
-0.441991	17.1919		0.384685	3.725		0.049981	8.13133		0.873128	0.409254		0.515829	0		0.182591	14.0503		0.38377	46.909
-0.420514	0.00160399		-0.0933864	0.131		0.180218	4.03		0.873128	0.0912139		-0.538505	0.0783333		0.182591	12.0113		-0.0573586	0.426
-0.189817	2.38305		-0.0298769	2.184		0.31021	2.18567		-0.543514	0.0638129		0.33505	4.43467		-0.927579	14.5003		0.225562	3.086
-0.789168	2.6367		0.112457	1.289		-0.375292	2.05		-0.588087	81.4951		0.00916657	0		0.178768	0.0736667		-1.14147	24.1965
0.556729	0.00711429		0.377522	46.36		-1.15597	2.37833		0.178775	17.0731		-0.435511	13.9433		0.178768	5.236		-0.120748	7.2855
-0.554109	0		0.177605	0.331		-0.220906	0.309667		0.236377	8.01129		-0.719344	1.09733		-0.927579	3.68267		0.198087	14.708
-0.132698	6.87253		0.237646	45.683		-0.156224	1.41467		-0.00554882	0.815616		-0.470272	0.140667		-0.874885	0.308667		-0.128569	20.89
0.373001	0.689277		0.218559	6.335		0.284344	3.96633		-0.0629053	3.60896		-0.0116663	2.91967		0.207863	54.4133		-0.14791	0.1735
-0.264961	8.67704		0.218559	11.585		-0.195147	0.459		-0.152359	55.202		-0.410401	4.62533		0.207863	8.93333		0.0373543	3.407
-0.0256647	0.387674		0.409393	29.548		0.178967	1.15767		-0.0279709	13.2461		-0.951464	7.72233		-0.310539	0.00933333		-0.0312628	5.9405
-0.139731	0.239096		-0.29886	2.965		-0.247671	30.6553		-0.0155172	52.1469		-0.178339	0		-0.103194	0		0.135478	0.1585
-0.29649	0.0133107		-0.081197	0.159		-0.146258	0.0393333		0.238634	0.684837		0.335642	1.564		-0.0639403	8.153		0.138286	0.078
0.019223	0.0147722		0.222293	17.294		0.338099	0.137		0.471766	276.821		-1.11297	0		-0.241335	18.584		0.103397	0
0.0987832	0.50529		0.0329778	15.524		-0.227211	1.184		0.501366	32.2546		-0.241474	0.0686667		-0.423446	1.02233		-0.063041	2.483
0.315367	0.011856		-0.756645	0		-0.967289	1.22767		0.591818	0.0158661		0.727733	12.2943		-0.149496	1.02167		-0.0951092	9.788
1.07429	9.29382		-0.610773	7.45		0.402542	7.85367		0.955707	30.4465		0.250281	538.964		-0.692668	0.0106667		-0.786947	0
0.498587	0.259594		0.384394	6.739		0.277058	12.5667		1.18355	21.7404		0.0784679	0		-0.860519	0.0296667		-0.786947	11.0545
0.28127	0.131499		-0.0975087	13.17		0.503145	4.51		1.12414	5.61787		0.0652296	0.0116667		-0.920866	17.5487		-0.182311	1.339
0.201422	5.077		0.0731868	0.026		-0.830592	1.89667		0.580941	0.119675		-0.064054	19.039		0.353139	0.138333		-2.39687	7.7085
-1.00495	1.78982		-0.388819	108.245		-0.265578	15.958		0.16658	0.0724821		-0.161071	3.272		-0.258654	22.9837		-0.262718	0.107
0.220326	0.0052432		0.276798	5.508		0.00988816	11.6847		-0.120087	8.24973		-1.80187	5.71833		0.536151	29.998		-0.314197	8.704
0.314314	0.892995		0.27569	0.018		-0.0756432	3.81267		-0.0743428	98.578		0.257026	1.39133		0.0757168	27.7053		-0.10015	44.0845
0.792215	29.1244		0.246947	0.596		-0.0988891	0.0956667		-0.0743428	0.710296		-0.0649324	0.0103333		0.258623	0.511667		-0.129819	1.6455
0.169014	12.7328		0.390794	21.664		-0.652564	0.588		0.228872	4.61951		0.126978	1.46367		-0.104704	75.5913		-0.178413	0.62
0.807432	32.0128		-0.068952	0.088		0.0209728	6.23833		0.224596	75.178		0.234873	0.046		0.198845	37.2653		-0.135374	16.687
0.0380903	0.193331		0.120093	6.291		0.0590449	670.459		0.178667	12.0661		-0.452968	1.73967		0.112884	51.1503		-0.364606	11.3205
0.565169	2.34321		0.958591	245.764		-0.02359	0.114		0.102055	0.503593		-0.157552	60.6233		0.186009	13.0417		-0.106144	0.678
-0.462586	2.21414		0.386892	14.663		0.0536327	2.85367		0.355199	7.47605		0.109626	0		0.150245	11.2243		-1.2625	0.3895
-0.416364	1.68697		0.391361	8.41		0.291511	0.136		0.491904	0.0505562		0.0455224	0.740667		0.157922	105.306		-0.120689	28.8455
-0.00814275	0.158186		0.757335	7.838		0.187527	2.49267		0.100841	8.53778		-0.217992	0.00633333		0.301897	5.66667		-0.112394	0.118
0.537517	0.300039		-0.0177233	11.323		0.181773	36.1313		0.035098	152.706		-0.204202	0.392333		0.180792	80.5933		-0.210296	0.767
0.726092	0.0372573		-0.0185226	2.16		-0.119514	3.553		-0.0509108	2.89906		0.183038	9.39633		0.180792	8.877		-0.322844	0.3675
0.16672	0.396251		0.0103496	4.511		-0.576511	8.99333		0.460135	5.22043		-0.452968	0		0.180792	0.255667		0.153366	5.618
0.251979	6.8776		-0.0469543	7.857		0.256903	3.18267		0.393659	13.6714		-0.434946	10.546		0.305397	20.3923		0.357974	19.827
0.280679	0.317651		0.269229	0.08		0.209086	13.9203		0.467472	0.0723825		-0.0400713	1.149		0.486841	0.329667		0.32575	0.7875
-0.0617058	29.029		-0.5789	2.442		-0.405827	0.887667		0.393659	2.48361		0.297063	2.49		0.358108	5.74267		0.357974	1.035
-0.784069	1.13873		-0.64828	3.027		0.377999	6.21367		-0.741169	107.303		0.158649	4.63333		0.552355	6.28133		0.402104	1.7955
0.00682128	33.3277		-0.0594135	0.088		0.439666	0		-0.666837	6.55084		-0.365083	3.11267		-1.37103	13.3647		0.00471754	213.562
-0.34135	51.7081		-1.54216	7.903		-0.538095	5.64467		-0.380821	36.8306		0.727733	70.4227		-1.50161	33.3173		-0.15748	128.942
0.490662	12.3361		0.226873	0.446		0.571429	3.51267		-0.380821	230.235		0.527396	7.07033		-0.594191	0		-0.60865	3.108
0.68602	4.63511		-1.54216	119.867		0.825718	4.13667		-1.14669	57.0428		0.0264243	0		0.4391	0.071		-0.15748	4.339
-0.0966922	26.8091		-0.0585448	0.825		0.183702	19.0687		0.115962	14.0281		-0.164646	0		-0.225891	0.0463333		-0.705744	0.6845
-0.792195	0.00809134		-0.158671	22.863		-0.12121	8.475		-1.20167	60.3854		-0.255988	42.7387		0.378135	11.782		-0.994594	10.6005
-2.17731	1.71554e-06		-0.918546	6.81		-0.40753	0.545		0.277138	47.2489		0.126978	2.626		0.378135	0.419667		0.353509	212.053
-0.221612	12.9802		-0.769958	12.654		0.363925	0		-0.520851	21.5197		0.109365	0		0.437346	11.9153		0.0975556	7.816
-0.586039	0.00461587		-0.0990779	19.198		0.363925	0		-0.415062	0.631603		-0.0487352	1.081		-1.24295	16.899		0.00910823	7.535
-0.330681	0.0219473		0.31317	13.438		-0.845262	1910.76		-0.49587	41.7967		-0.104068	0		0.570718	18.3343		0.00910823	12.3905
0.81338	44.9038		-2.20954	12.686		-0.133756	0.0153333		-0.541271	0.0286838		0.0241175	1.07433		0.351118	11.642		0.255511	32.1265
-0.181013	9.23909		-0.866515	0.117		-0.0773185	0.847333		-0.541271	11.4555		0.134234	3.043		0.264529	363.451		-0.414001	0.0285
-0.265474	0		-0.35885	0.029		-0.0887427	0.690333		-0.695322	19.2976		-0.855382	168.12		-1.29382	90.1747		-0.585146	7.796
1.35083	15.9089		-0.211132	0.398		0.235569	7.85333		0.663887	0.69532		-0.702911	0.019		0.689135	41.9357		-0.585146	170.614
-0.679215	31.2857		-0.0299511	8.899		-0.175133	7.763		-0.712647	13.2043		-0.750269	0		0.0593136	334.168		-0.683139	5.7225
-0.160381	0.876654		0.31987	7.207		-0.378534	8.62533		0.532211	22.7401		0.0520688	8.93333		0.0701436	14.3947		0.882119	103.659
-0.0161618	0.863494		0.27688	0.141		-0.713275	3.21133		-0.65833	8.48872		-0.214055	4.433		0.464005	6.59933		0.0385104	0
-0.181378	0.210546		-0.94156	2.564		-0.13118	0.365333		-0.538618	6.27647		0.108056	0.391333		-0.292332	19.712		0.393007	82.4535
-0.0842915	6.13736		0.646402	121.897		0.247601	11.308		0.138316	2.57526		0.0621249	0.0116667		0.140588	3.02433		-0.0173141	26.516
0.276855	18.4792		0.128125	15.768		-0.295966	0		0.0836425	18.7036		-0.230218	50.2403		-0.911083	13.1263		0.215673	1.297
0.112686	1.8797		0.304027	0.93		-0.753436	23.207		-0.0303627	25.425		-0.0838803	0.0256667		0.554287	0.295		-0.311872	8.6175
-0.181916	27.1882		0.124142	7.251		-0.693217	0.46		0.0719674	2.98396		-0.612961	0		-0.911083	7.14267		-1.05528	11.4085
0.559133	12.3109		-0.568604	0		-0.567106	0		-0.129285	1.54251		0.181397	0		-0.607656	7.06867		-0.966998	5.9765
-0.0783479	2.70947		-0.287974	1.823		-0.306921	1.775		-0.129285	0.0232625		0.00392671	0.148		0.429745	0.368		-0.99605	6.959
-0.0028062	0.231788		0.0570821	19.039		0.00705991	0.077		-0.161151	0.194503		0.0760043	1.12667		-0.183146	0.0863333		-0.113196	29.5315
-0.240063	0.0252496		0.09409	24.723		0.221397	0.00266667		-0.109567	33.0096		-0.170343	0		-0.243365	80.344		0.0925062	0.073
-0.668849	15.7793		0.171274	0		-0.729191	0		-0.00664718	0.508601		-1.43509	15.3383		0.412446	3.07267		-1.15521	4.2965
0.949267	2.98265		-0.00786289	0.323		-0.210724	0.0383333		0.113433	0.325124		-0.096165	0.0503333		0.437602	13.5423		0.595455	15.665
0.801643	41.6108		-0.00786289	0.234		0.221905	2.567		0.242346	14.4723		-0.0920558	0		-0.516984	15.9337		0.455237	11.5065
0.386174	6.47098		0.312008	13.697		-0.314721	16.4317		0.0424075	332.64		-0.67037	8.11767		0.357261	27.3757		0.679019	0.0715
-0.211103	0.216729		0.97835	11.669		0.39449	0.128		0.275113	40.28		0.361755	1.23133		-0.653826	42.0877		-0.391169	0.2235
-0.61782	0		0.712395	4.211		0.934753	42.44		0.0817343	0.430047		-0.243222	2.1		0.214816	18.31		-0.304338	1.344
0.518231	4.81092		0.838072	445.107		-0.771916	0		0.146295	0.0273359		-0.623648	15.7157		-0.653826	19.5757		0.119445	3.905
-0.0578316	0.111316		0.481848	22.842		-0.506449	1.70533		0.22797	1.86705		0.250281	13.7783		-0.336211	13.093		-0.0521592	0
0.1782	21.5895		0.0876883	15.544		0.209315	4.54833		0.461141	12.1897		-0.545262	5.32433		-0.842152	11.567		1.04876	46.8975
0.894729	0		0.140649	93.415		-0.784481	2.50433		0.221471	18.0183		0.317343	0		-1.14672	0.472		-0.535281	3.3255
-0.259413	0.636155		-0.34909	7.596		-0.80738	12.1893		0.339226	1.21147		-0.115928	0.009		-0.284332	0		-1.05104	129.487
-0.0228524	0.0202064		-0.326366	0.031		-0.337209	1.138		0.188777	4.77511		0.138524	3.831		-0.523036	12.7697		-0.143844	9.198
0.0203481	0.00634893		0.13371	5.291		-0.394035	0.0503333		0.197282	0.510701		0.361115	0.243333		-0.46912	9.99067		-0.687374	0.0085
-0.0315698	52.8984		-0.15011	2.45		-0.102054	100.149		0.0316245	0.230606		-0.166623	0		-1.03645	3.511		-0.490443	2.3375
-1.0435	0.0811513		-0.220873	0.355		-0.140247	0.279333		-0.0262974	2.23432		-0.136326	5.15467		0.464076	198.385		0.107335	0.7375
-0.512016	4.85443		-1.19336	0.789		-0.216319	35.269		-0.0262974	5.46997		-0.0887377	0.053		-0.101964	0.032		-0.158135	0.3465
0.196147	8.44099		0.787544	0.85		-0.2773	4.40267		0.0862947	0.616791		-0.271014	1.09267		-0.459216	2.919		0.458897	5.6435
0.032727	1.67413		-0.0322489	6.315		0.224572	45.9953		0.17109	0.0917401		-0.704772	0		-1.21663	24.936		0.0702624	1.512
-0.931674	1.44731		-0.399982	24.345		-0.378138	2.29433		0.482002	154.685		0.316198	2.31533		-0.887109	24.09		0.086185	18.2175
-0.656472	0		-1.46963	1.971		0.32804	0.197		0.277925	12.2942		-0.106549	2.61967		-0.887109	2223.73		-0.0223421	0.2135
0.526288	11.2258		-0.198491	0.546		-0.217943	24.4567		0.267814	0.201372		-0.523761	0.0283333		-0.0923919	2.69		-0.193418	1.157
-0.29399	0.157911		0.174054	6.189		0.381426	0.304667		0.312611	4.22329		-0.287628	3.75		0.345714	0		-0.0476655	5.4375
0.587602	0.248351		0.631402	16.73		0.155328	6.236		-0.383804	0.267167		0.0540989	0.027		-0.00176962	0.0146667		-0.135639	8.361
0.261052	3.32755		0.807364	26.259		-1.05943	25.297		-0.0316573	0.292102		0.0138239	1.901		0.0672617	5.55133		-0.324216	0.542
0.368294	4.37119		-0.601639	1.592		-0.437231	13.8657		-0.0173154	14.9733		-0.300503	0.909333		0.585846	0.597		-0.42525	9.7595
-0.392444	31.3626		0.127634	1.174		-0.0792663	0.0873333		-0.0687214	7.29072		0.198471	1.50167		-0.829198	31.2933		-0.42525	0.445
0.861926	0.0412537		0.144463	12.528		0.373535	1.45833		-0.156669	4.88084		-0.0109365	0		-0.6378	0.939333		-0.402944	3.8685
0.403274	7.37283		0.495957	1.198		-0.204751	1.19567		0.0389897	0.399781		-0.354611	0.253		0.0942397	5.71		0.767223	8.308
-2.1078	0.000110443		0.572591	0		0.0727845	10.063		0.109009	0.275127		0.212822	0		-0.0761679	29.515		0.570065	11.9725
-0.803573	0.0933681		-0.0675117	1.696		0.0727845	36.5937		0.072141	0.00299009		-0.755879	3.454		0.0351554	22.19		0.63523	0.0965
0.37765	0.0297165		0.0927569	13.403		0.445898	5.61633		-0.167684	0.970566		0.198471	0.173667		0.0351554	29.415		-0.277455	0.343
-0.418336	0.617667		-0.0675117	2.421		-0.550703	13.4487		-0.0850157	0.676731		0.0654926	0.00166667		-0.468814	0.879667		-0.174825	28.304
-0.209329	4.20945		0.57936	14.783		-0.550703	2.75833		-0.021389	0.00478104		0.358427	6.32		0.110624	88.1853		-0.16566	74.019
-0.905877	0.00807716		0.0750883	2.583		-0.109383	1.97367		0.405083	3.64655		-0.862699	0.0123333		-0.570866	3.19433		-0.134653	29.236
-1.10237	0.552725		-0.426773	2.154		0.119014	8.40267		0.326582	1.94192		0.14091	4.00533		-0.493623	63.784		-0.168678	0.6555
-0.0416022	6.07671		-0.318813	0.936		-0.0343576	4.51033		0.478459	0.159489		-0.172201	0.043		0.277838	9.19467		-0.114503	0
-0.392002	0.181893		-0.0339141	0.291		-0.302674	4.55233		0.513467	0.0707541		0.212822	0		0.505581	0.0316667		-0.230975	0.023
-0.266249	8.44981		-1.06614	0.71		-0.0824468	6.12033		0.474358	0.0276636		-0.0320656	1.311		-0.209141	5.621		-0.500911	0.2185
0.474494	2.79207		0.623127	27.952		-0.248692	11.3187		-0.599532	6.21495		-0.173448	0		-0.130726	0.221333		-0.162316	150.103
-0.063584	0.0299335		0.650648	3.689		-0.711847	19.313		-0.750887	8.86815		-0.148694	0.201667		0.634004	4.34667		-0.83742	5.483
0.470656	15.8858		0.714386	20.771		-0.489903	1.93		0.137358	1.62188		-0.136326	11.9277		0.248448	18.1893		0.118317	0.0165
0.0140136	0.29105		-0.283282	2.555		-0.558064	33.0893		0.302692	7.70339		-0.704772	0.003		0.416966	13.363		-0.0189356	0
0.713885	14.1392		0.225911	0.134		-0.548563	0.004		0.0355656	29.0371		0.0455224	1.341		-0.449647	0.528333		-0.920431	0.0335
0.715904	1.3599		0.101735	114.346		-0.31457	0.0146667		-0.406247	0.518142		-0.505661	0		0.452826	0.101333		0.242758	0
-0.0564636	1.7082		0.562892	0.157		-0.468412	5.77333		-0.406247	86.2612		-0.823351	0		-0.912099	1.91667		0.688702	0.3595
0.394952	0.00493261		-0.332246	18.144		0.792247	14.5007		-0.406247	23.4765		0.512248	8.345		-0.0745204	0.545333		0.318011	0.064
0.00538331	0.0412641		-0.352212	35.659		-0.777014	16.9467		-1.12009	45.2057		-0.420493	0.189		-0.88636	8.174		0.187373	0.0095
-0.113287	27.9512		-0.332246	15.222		-0.100263	0.229667		0.422933	11.0764		-0.269321	446.136		-0.0396814	2.399		-0.183038	0.0455
-0.681848	0.0169257		-0.397641	92.004		0.0721761	0.014		0.349766	0.288299		-0.802721	0.359333		-0.894096	16.33		-0.489974	0.039
-0.45751	0		-0.258942	0.287		-0.657093	0		0.200888	26.3289		-0.185006	0.0563333		-0.733888	27.346		-0.730505	0.8735
0.212382	13.1081		-0.397641	0		-0.114722	0.0223333		0.154563	4.7009		-0.259095	0.960333		-0.0396814	10.19		-1.18306	166.23
-0.0934916	11.7063		-0.697634	168.681		-0.184622	2.326		0.315537	0.72288		-0.214647	4.85367		-0.1506	0.222667		-0.8823	0.011
0.0951604	3.95147		0.28812	5.258		-0.510544	0		0.500759	40.2968		-0.540723	5.72767		-0.733888	23.0843		-0.928501	31.2965
0.431993	0.0831253		0.287204	9.452		0.282013	1.28033		0.211909	137.895		-0.251297	0.0306667		0.0489059	51.6067		-0.323799	35.619
-0.217004	1.39451		0.424694	2.379		0.24887	0.243		0.211909	453.053		0.0544362	43.615		-1.09633	7.51033		-0.215987	177.361
-0.429255	0.670004		0.400679	11.635		-0.443519	14.1443		0.00380537	2.53591		-0.0300796	0.178		-0.222787	18.5583		-0.215987	11.6595
-0.215505	6.11347		0.424694	11.081		-0.243242	11.965		0.00380537	12.5737		0.160869	1.02333		-0.222787	44.798		-0.0592164	0.4035
-0.312984	1.07644		-0.0876273	7.81		-0.213849	20.9617		-0.132461	16.112		0.0373512	9.90633		0.0489059	7.02067		0.114316	128.639
-0.92922	15.6306		-0.492568	2.88		0.748152	2.53733		-0.326124	34.8448		-0.79786	0.102667		0.87277	6.972		-0.820613	7.6535
-0.0297628	0.0455945		-0.576048	4.812		-0.566812	16.5013		-0.211678	0.20559		0.113169	0		-0.28233	16.4393		-0.82931	0.0785
0.284223	6.50854		-0.857298	16.451		-0.0696605	0.809667		-0.15663	0.0131976		0.213944	32.021		-0.369156	34.4207		0.144132	0
0.729566	6.56641		0.439346	5.334		-0.566812	21.9527		0.118554	347.024		-0.747412	7.72367		-0.607771	7.194		-0.185255	4.1535
-0.458859	4.23346		0.439346	5.487		-0.720117	6.20433		0.0510043	0.202234		0.290845	3.02333		-0.642034	3.626		-0.160036	0.964
0.126035	0.0844846		0.516746	0		0.687169	62.9573		-0.125243	39.4477		-0.25676	0		-0.797771	25.4597		-0.417521	9.904
0.131413	13.5501		0.303911	8.482		NA	1.58733		-0.562326	15.2587		-0.102285	0.011		-0.346132	0.887		-0.345037	5.381
-0.0238131	5.38268		0.918431	5.178		-0.139504	0.082		-0.548655	32.4458		-0.179793	0		-0.452266	2.09167		-0.198257	2.0455
0.00585862	17.9436		-0.209048	0.056		0.269282	4.36067		-1.2996	17.3612		-0.0747622	2.14933		-0.378044	9.171		-0.274148	23.48
0.281365	31.568		0.285787	15.053		-0.669559	12.1743		-1.2996	7.97193		-1.01059	0.00766667		0.0677951	8.69467		-0.0191698	5.2295
0.75106	0.653532		-0.118093	24.314		-0.0239664	0.239333		-1.44362	5.28031		0.113169	0		0.0515584	2.58233		-0.10918	1.1335
0.309828	3.62561		-0.194863	0		-0.541648	11.6747		-1.34918	23.6985		0.0544362	13.0123		-0.101247	14.3177		0.230609	3.796
0.694406	6.07642		-0.0777262	28.581		-0.361149	34.5703		0.336245	1.06335		0.0460633	0		0.0515584	6.49867		0.266458	18.498
-0.0269505	0.0666167		0.0770984	57.557		-0.337082	0.146		-1.64197	0		0.276093	0.256667		-0.313544	7.82167		0.0131289	0.575
0.0632223	0.268804		0.397503	3.145		-0.361149	0.216		-0.346605	0		-0.0325063	1.57033		-0.0621086	0.229333		0.274044	0.9595
0.61887	0.00300444		-0.00481316	9.797		0.0896937	0		-0.629095	0		0.553955	28.9833		-0.372165	0.0706667		-0.220661	20.052
-0.248719	0.00643249		0.224354	5.366		-0.252114	10.512		-0.569991	0		-0.828387	10.2787		-0.0384436	0.590333		0.274044	35.304
-0.0185682	6.18802		0.37875	5.919		0.0680667	0.584		-2.77223	0		-0.358451	0.003		0.460613	0.167667		-0.522031	0.152
-0.0720588	0.736258		-0.0439752	13.845		-0.252114	14.9847		-2.47139	83.8939		-0.485741	75.2913		-0.176821	80.403		0.389994	102.691
0.178006	5.44994		-0.121151	3.994		-0.135809	22.4323		-1.9732	589.163		-0.173448	0		0.484806	32.2783		0.457412	217.707
-0.637931	15.3287		0.225206	0.155		-0.135809	75.8407		-1.9732	8.55643		-0.392274	0.623333		-0.274819	0.549667		0.492592	0.023
-0.473671	6.39779		0.565397	2.613		-0.24001	8.371		-1.19974	10.0227		-0.0590917	0.616		-0.133176	0		-0.0482993	2.1425
-0.254263	0		0.437082	3.901		-0.364073	0.595		0.012345	95.799		-0.106201	0.753333		0.2627	0		0.298703	14.6305
0.150669	0.132068		0.428102	20.276		-0.216771	0.175333		0.012345	36.8486		0.406206	5.52933		0.0958023	0.00833333		-0.720095	29.5705
0.0061853	0.212869		-0.34633	2.132		-0.216771	11.07		0.012345	30.0867		-0.391777	0.0116667		0.415896	1.827		0.37525	4.7185
-4.1118	0.663276		-0.230688	0		-0.4446	2.706		0.012345	13.1643		-0.220265	2.352		0.329619	0.107		0.254025	0.0725
0.316434	0.314382		0.117253	80.632		-0.884312	2.276		0.121907	50.1227		-0.556847	6.46533		0.26523	0		0.366668	19.036
0.541918	4.02766		0.108493	35.095		-0.4446	3.96267		0.177599	6.59808		-0.999055	157.112		0.298677	1.19967		0.22144	19.9
-0.743162	0		-0.0415855	0.39		-0.749056	0.108667		0.246513	0.526813		-0.147885	11.972		-0.449095	1.75633		0.0612611	49.2385
-0.543552	29.8788		-0.0088857	2.523		-0.260719	0		0.235314	19.1521		0.508513	8.72433		0.111713	6.64233		0.35027	143.368
-0.606196	0.234834		0.227013	2.013		-0.71509	13.69		-0.110645	161.335		0.0492757	0		0.324294	10.1207		-0.117175	17.3755
-0.835479	8.90696		0.24371	4.949		-0.884312	2.73933		-0.0796766	44.9271		0.0502953	1.284		-0.82065	5.01233		0.270332	6.5815
-0.841562	14.7171		0.481495	27.197		-1.06425	0		0.32714	76.9295		-0.385998	1.71833		-0.449095	30.285		-0.419993	1.522
-0.248978	9.78987		0.169574	7.831		-0.212794	1.464		0.263538	41.2309		0.243873	0		-0.166134	34.8447		-0.73639	8.0935
0.0664438	0.083858		-0.703045	12.227		-0.108321	5.77667		0.263538	34.0366		-0.510096	2.54133		-0.449095	24.1667		-0.262636	0.039
-0.672304	10.8419		-0.319997	1.353		-1.8952	1.847		0.263538	0.373095		-0.343761	0.00266667		-0.0761544	11.295		0.518338	102.3
-0.14475	0.0385809		-0.0330507	0.015		-0.0416949	0		0.205075	6.48471		-0.414457	0.0196667		0.161434	37.7297		0.267121	1.221
0.234551	0.0196623		0.52942	11.038		-0.246776	0.00333333		0.464187	11.5049		-0.941514	8.80467		0.00771485	14.4403		0.362895	0.364
-0.061681	22.612		0.644486	11.876		0.227588	5.59867		0.303186	29.1166		-0.187265	4.62567		-0.490139	25.4657		0.208508	4.357
-0.577246	4.24069		0.579817	21.358		0.244173	0.261667		0.464187	59.1437		-0.411714	13.8777		-0.494348	0.231667		-0.151511	11.1225
0.558544	4.90601		0.611649	11.336		-1.26084	15.6463		0.51527	2.26963		-0.435342	1.574		-0.494348	8.39967		-0.0889166	117.54
-0.419404	0.560478		0.645649	28.733		0.587622	4.477		0.42873	1.83433		-0.579711	6.61833		0.39935	0.0226667		0.0117526	5.437
0.0605918	12.7161		0.642343	59.211		0.339378	0.00433333		0.42873	0.065295		-0.232234	2.159		-0.494348	49.3263		0.378491	1.0895
0.743659	0.715275		-0.224411	1.485		0.30657	0.211667		0.341091	0.662846		-0.272916	6.935		-0.828848	0.0706667		0.472977	0
-0.520084	0		-1.11044	5.423		0.305178	7.888		0.329767	41.923		0.25094	3.977		-0.593759	7.471		-0.421477	34.3935
0.110554	0.00133684		0.00634325	1.566		-0.11555	2.958		0.0457154	26.366		-0.275307	0		0.40851	8.32567		0.0934085	0
0.249125	55.9187		-0.409104	5.664		0.0127866	0.0846667		0.0457154	327.898		-0.77811	11.0657		-0.405692	3.81033		-0.509062	436.942
-0.331467	3.901		0.38027	0.738		-0.605785	8.32867		0.0162456	235.687		-0.2127	0		0.0628796	8.90967		-0.234583	12.0645
-0.543402	0.101644		0.0962044	1.158		NA	59.6233		0.336663	5.80522		0.133804	5.52767		0.683114	12.3153		-0.189215	52.894
0.0252965	6.06039		0.0162183	115.135		0.196711	1.74967		0.0768412	0.263261		-1.19032	0.0586667		-0.552976	0		-0.189215	13.538
-0.238781	9.89557		0.173513	9.974		-0.485539	3.42933		0.243491	0.396898		-0.729036	2.17033		-0.986172	9.93033		-1.78379	64.8945
-0.32507	0		-0.823711	12.646		-0.195107	0.504333		0.0301652	0.0972142		-0.519491	0		-0.986172	6.749		0.0367016	59.3375
0.0554003	16.9806		-0.755595	5.731		0.349402	20.878		0.00722309	87.8862		-0.500417	0		-0.448323	139.599		0.0367016	1.5955
0.260032	27.0845		-1.57495	14.236		0.321678	0.118333		-0.0333674	7.3809		0.843389	1.30833		-1.00898	24.4973		0.124989	197.926
-0.4345	19.1138		-2.06206	11.238		0.223279	3.98867		0.219445	8.40471		-0.31626	2.555		-2.80207	8.111		0.124989	0.7605
-0.41091	259.208		-0.225202	3.994		-0.476219	57.725		0.202311	15.0878		0.320207	0.0216667		0.617802	7.115		0.288479	2.0615
-0.00769028	0.0617049		0.323813	9.937		-0.0767702	2.19133		0.0953728	10.9112		-0.0384833	0		-0.784738	35.8477		0.197881	13.454
-0.00495947	6.3218		0.263712	103.193		-0.761295	0.974333		-0.0515783	3.36033		-0.67037	6.77		0.279932	25.0583		0.649814	22.8665
-0.287405	7.0071		0.270062	14.616		-0.705749	10.6967		-0.0176619	1.1633		-0.220628	3.37633		0.529479	49.1473		0.340507	8.7595
0.128234	12.9641		0.783685	7.828		0.438707	13.8907		-0.00552552	0.0167499		-0.77811	6.16133		0.279932	0.335667		-0.37503	23.301
0.295964	21.6483		0.323813	3.203		0.190991	8.15867		-0.00552552	0.951557		0.460647	210.232		-0.322922	4.87567		-0.417156	0.7325
0.00860051	5.85538		-0.265066	37.98		0.284816	3.24		-0.0176619	315.274		-0.447948	0		-0.703287	10.978		-0.164208	39.8695
0.091867	16.8726		0.355086	18.237		0.287429	0.042		0.202311	14.9631		-0.162939	2.345		0.0517062	3.536		-0.548836	60.3535
0.261909	0		0.11373	5.347		-0.771304	0.0206667		-1.93435	12.737		-0.226921	11.62		-0.932137	19.3867		-0.50594	438.699
-0.512026	3.10562		0.152671	21.958		-0.717797	1.76167		0.476435	20.5314		-0.177805	0.560333		0.246363	66.3477		-0.305306	0.235
-1.50523	0.440817		0.326513	38.238		0.088407	0.019		0.290539	115.841		-0.591096	2.15167		-0.473843	3.557		-0.511985	38.1505
-0.424785	38.6568		0.156189	0.255		0.0977201	14.812		-1.3034	47.7856		-0.137226	1.622		-0.193818	26.069		-0.275547	0
0.213607	15.6259		-0.148799	9.404		0.54967	16.4747		-0.284579	46.4378		-0.637495	4.74767		-0.277849	0.0403333		0.0631317	3.492
-2.24514	0		0.0121867	3.376		-0.725112	4.46367		-0.825775	19.3101		-1.19873	0.009		-0.258705	0.00833333		-0.0688841	0.076
-0.775491	7.47174		0.0686998	41.021		-0.669643	0.278333		-0.798475	0.327199		-0.0574226	0.07		-0.413215	54.8323		0.243397	31.717
0.00327092	8.06149		-0.0439769	7.214		-0.669643	25.3263		-0.393962	77.2047		-0.159714	0		0.718262	27.9127		0.327049	24.036
0.348919	23.4414		-0.0161092	5.949		-0.503187	15.0997		-0.260721	22.0305		-0.554617	0.026		-1.09219	7.21533		-0.464527	81.3875
-0.411108	12.7361		0.4648	1.669		0.586481	1.85867		-0.705065	101.017		-1.80187	0.137333		0.0204687	81.0143		0.280374	11.9675
0.648179	10.2157		0.30981	0.024		NA	46.7117		-0.527993	21.5829		-0.191192	2.00167		-0.267219	14.3043		-0.294368	11.173
-0.959369	2.09747		-0.435929	0		-0.446558	2.02267		-0.153372	14.8647		0.98787	1.82267		-1.22203	0.0246667		-0.0477958	0.9665
0.0476244	20.6392		-0.357443	0.009		-0.583486	6.06933		-0.160472	0.371277		-0.355027	10.257		0.1406	2.92333		0.482352	21.241
-0.870214	4.76622		-0.0920482	12.426		NA	99.6027		-0.426331	0.00635037		-0.464744	0.0843333		-0.936725	18.343		-0.11757	47.3045
0.113668	0.182402		0.103362	161.162		0.41161	0.172667		-0.541721	7.74274		-0.117645	1.36633		-0.574337	7.526		0.729732	30.296
-0.1587	0.179223		0.237522	2.356		0.297135	67.736		-0.0733992	22.0721		-0.28299	5.52767		-0.753902	4.416		0.00789822	6.6985
0.625678	9.80591		0.050277	8.149		0.800468	17.962		-0.369729	5.28424		0.0739601	2.033		0.303614	0.0863333		-0.0576822	59.7785
-0.356381	0.256469		0.295686	0.169		-0.456896	1.14733		-0.463264	44.4662		-0.0618007	0		0.36437	174.057		0.226883	5.8265
-0.722291	8.38503		-0.159163	2.021		NA	21.3117		-0.3925	2.22913		-0.999055	0.0603333		0.408155	5.62067		0.158079	17.2875
-0.817166	14.0009		-0.58209	3.504		0.122694	37.24		0.425021	28.668		-1.31685	0.0653333		-0.69327	2.10167		0.268517	1.1415
-0.542132	0		-0.3549	0.526		0.0312768	1.96733		-0.315203	100.812		-0.259253	0		-0.721134	42.9237		-0.00687909	0.061
-1.21556	0.0134437		-0.159163	2.258		-0.503332	0		-0.637789	0.251102		-0.529296	5.20167		-0.050526	12.493		-0.146965	1.343
-0.110359	0.194314		0.312066	6.109		NA	2.69933		-0.315203	45.8729		-0.401501	7.44533		0.50291	1.64967		0.23783	0.9025
0.756769	15.7191		0.093621	60.877		-0.567146	5.858		0.371517	55.4618		-0.590983	0.00366667		0.50291	15.8623		-0.595047	254.494
-0.292482	11.5844		0.162655	8.384		-0.235612	0.007		-0.0562318	48.8203		-0.0859726	11.9027		-0.568844	20.4257		0.228333	30.646
-0.697378	18.4215		-0.395094	23.628		-0.207364	2.12267		-0.195199	49.851		-1.21775	0		-0.374357	34.56		-0.110433	78.1555
-0.725074	43.1009		-0.313516	14.713		-0.738517	0.073		-0.194203	116.952		0.0586815	0.00733333		0.500092	118.872		-0.110433	23.5385
0.71381	7.8064		-0.134832	0.152		-0.207364	8.07367		-0.877161	71.7488		-0.283026	1.498		-0.582713	2.066		-0.178289	12.389
-0.835452	0.00134343		-0.0510464	0		-0.750211	0		-0.134198	0.915948		-0.323083	6.20867		0.200026	1.685		-0.178289	8.066
-0.471685	0.805634		-0.257139	5.153		-0.548005	16.0353		-0.299043	0.126765		-0.220628	8.11133		0.253141	5.52033		-0.177837	20.907
0.859772	26.8067		1.04027	21.326		0.238042	0		-0.620169	1.50823		0.0544362	0.335667		-0.726783	32.353		-0.177837	0.0515
-0.210052	0.0639666		0.561835	0.925		0.451976	0.00933333		-0.819493	25.8204		-0.626737	10.2313		-0.7996	35.658		0.00224514	41.3255
-0.404612	0		0.259467	8.007		-0.506952	1.815		-0.342528	6.57086		-0.568333	0.031		0.487699	8.68967		0.00224514	2.0815
-0.775633	1.20667		0.382149	7.44		0.189363	0.122667		-0.252293	630.145		-0.069123	0.0626667		0.431644	25.713		-0.0288391	0.02
-1.043	0.323731		0.29251	32.055		-0.506952	6.76		-0.153475	2.58324		-0.205586	90.7793		-0.660756	10.1287		-0.158745	13.707
-2.67148	0		-0.538182	52.422		-0.19692	0.919333		0.246007	0.0340369		-0.814667	0.009		-0.412206	0.227		-0.158745	24.674
0.233341	2.68757		0.320796	3.59		-0.122708	0		-0.511649	0.789282		0.0682212	0		-0.420802	0.0886667		0.00831544	224.212
0.626798	8.02046		0.225383	4.238		-2.92341	1.14467		-0.438788	55.9595		-0.484854	0.0536667		-0.330685	9.896		0.299872	29.6255
0.741083	0.247772		-0.154097	56.207		-0.0901656	15.8863		0.0284265	10.5964		-0.388029	2.12567		-0.715514	7.11933		0.392183	43.774
0.0728849	40.5159		0.400194	0		0.369642	9.344		-0.5944	31.7608		-0.587558	2.19033		-0.0143478	27.6197		0.35566	7.7265
0.0781207	16.8529		0.425222	0		0.246423	22.353		-0.232498	86.6089		-0.211768	0		-0.0307894	0.23		0.297911	22.479
0.213462	16.6526		0.481294	5.164		-0.415158	0		-0.474799	0.478136		0.706366	0.0213333		-0.313598	11.0013		0.297911	98.0675
-0.374697	9.49804		0.572962	9.029		-0.819492	32.5343		-0.178805	4.10888		0.503178	7.682		-0.226077	8.79567		0.217673	1.0805
-0.162825	14.1567		0.669656	17.758		-0.598175	31.6643		-0.739568	11.014		0.0773198	3.00367		-1.23705	11.673		-0.194712	12.8765
-0.0352828	3.66828		0.649215	3.85		0.389556	8.88533		-0.739568	0.948879		-1.08333	7.71833		-0.234043	2.29833		0.155792	24.858
-0.29526	3.0699		0.649215	20.356		0.490191	2.42967		-0.88912	21.4581		-0.872922	1.00167		-0.494504	0.444		-0.296084	25.975
-0.0825622	13.3074		-0.30771	1.202		0.487425	13.2413		0.508059	63.7235		-0.614504	0.066		-0.234043	26.227		0.282294	0.037
-0.533366	0.0161847		-0.354071	2.375		0.133504	0.649333		0.474233	0.0348452		0.0414485	0		-1.14107	3.63467		0.20252	79.824
0.164626	25.4039		-1.21051	9.082		0.870004	15.13		-0.382669	76.6866		-0.184296	2.11667		-0.235541	21.359		0.091897	0
-0.518118	0.0174386		0.492839	35.689		-0.050124	0.624		-0.0931348	13.0412		-0.814667	0.0343333		-0.857108	19.082		0.337544	42.894
0.115374	0.0315579		-0.313897	9.423		0.0991933	0.116333		-0.385409	29.7225		0.0497712	0.00966667		-0.884811	50.557		-0.911322	44.0105
0.302498	0.610508		-0.780977	4.386		0.362201	0		0.0457557	79.8025		-0.595351	0.123667		-0.5326	4.81933		-0.568695	1.056
0.133621	35.3666		0.00907459	18.778		-0.244161	0		0.0355012	25.4211		-0.335055	2.449		-0.34367	0.5		0.608445	21.5815
0.222014	9.31294		0.103097	8.083		0.298592	1.96067		-0.0238242	9.29649		-0.927223	1.73667		-0.857108	0.0496667		0.421015	1.2785
-2.19966	11.0766		0.218258	13.603		-0.364901	0.266		0.0938008	29.2673		0.252421	0.45		0.362867	0.708667		0.372631	5.3775
0.353472	0.00690347		0.602905	13.585		-0.0938038	25.5797		-0.390209	48.1809		-0.82934	23.8113		-0.0901478	0.177667		0.813875	13.9675
-0.156843	166.174		0.480422	5.475		0.138068	0.00266667		0.126762	22.5711		0.042361	17.6787		0.585096	2.90867		0.00595845	0.7
-0.0124256	6.69308		0.480422	10.325		0.303849	1.146		0.126762	11.3986		-0.630386	1.13967		-0.751848	11.0837		0.715701	6.666
0.375798	27.4927		0.235027	17.612		0.187426	0.435667		-0.330707	1447.72		-0.814667	10.8783		0.844825	12.398		-0.654762	26.6115
0.677718	372.092		0.0817159	0.77		0.0430192	1.33233		-0.25059	10.8393		-0.226913	4.82333		-0.342501	0.00566667		-0.573314	11.236
0.19888	6.61641		-0.748253	5.49		-0.197154	26.9813		-0.282258	42.6575		-0.00663227	31.965		-0.480344	0		-0.325865	11.988
-0.0464447	20.7292		-0.54343	20.287		-0.208505	0		-0.282258	24.7543		0.0417774	0.548667		-0.420252	0.0686667		-0.782909	0.1905
-0.300389	0		-0.129898	1.176		0.190385	6.509		-0.362043	1.10997		0.346931	0.0676667		-0.751848	26.0907		-0.464156	1.3375
0.519478	3.68572		-0.567226	24.027		-1.30492	3.61		-0.383935	5.99382		-0.620889	0		0.822239	4.17233		-0.294405	46.9425
-0.0883035	29.5918		-0.783745	41.228		0.612468	4.73333		-0.383935	17.8584		0.455441	0		-1.02191	7.20033		-0.0795254	36.4825
-0.138292	12.3218		-0.880053	5.635		-0.0930726	0		0.0122293	0.0168307		-0.661196	0.01		-0.629259	5.142		0.176861	18.9965
0.0442611	0.0410176		-0.477777	10.326		-0.253221	826.846		0.0558077	48.6177		-0.220153	13.1443		0.216852	32.1563		-0.0269069	20.6785
-0.0931189	1.28607		0.11344	43.155		-0.0695165	0.098		-0.0128418	46.7002		0.250281	0.793333		-0.629259	18.914		-0.0929953	0
-0.826261	0.00975684		0.0829961	1.755		0.560135	32.2807		-0.0649068	0.0507059		-0.176722	0.0186667		-0.0557172	7.88667		0.133026	7.785
-0.0262487	34.1776		-0.264774	0		-0.310297	5.886		-0.258308	34.7897		-0.62989	14.7113		-0.6411	25.8527		0.00992811	138.965
-0.33999	14.8333		-0.652585	0.012		0.173651	0.368		0.217688	0.144403		-0.142784	2.84467		0.670458	39.5723		-0.504931	0.7575
-0.131792	1.01788		-0.652585	0		-0.733873	2.46167		-1.32003	22.5967		-0.883516	0.146333		-0.539998	2.243		-0.13085	0.031
-0.0931294	0.142191		-0.635377	0		0.560135	5.32167		0.192724	107.8		-0.863402	0		-0.598992	5.21467		0.29818	2.878
-0.288861	0.0193983		0.638865	1.154		-0.483523	4.439		-0.118645	1.76049		-0.977952	0.143		-0.216682	47.101		-0.824126	0.0325
-1.87749	0.00178684		0.247146	26.933		0.554928	0.008		-0.253884	7.58262		-0.735275	0.919667		-0.598992	12.8267		-0.0340061	0.0575
0.279783	13.8164		0.175694	33.427		0.338443	3.478		0.245932	0.519144		-0.156323	0.517		-0.0649703	16.5753		-0.146188	0
-0.0713149	0.877705		0.0481862	7.657		0.458831	3.91367		-0.0183235	12.5648		-0.560968	22.7003		-0.514679	16.9717		-0.436066	0.418
-0.00644734	6.24005		0.424519	53.115		0.298069	3.486		-0.245302	0.719967		-0.205586	109.949		-0.0690861	3.871		-0.612654	32.469
0.103145	2.57391		0.351816	7.948		0.303497	1.46967		-0.245302	45.8424		0.353006	0		-0.756097	6.031		-0.0158549	17.0385
0.0782992	5.63566		0.352455	2.463		-0.296931	0.609		0.347294	47.7365		-0.519007	7.542		0.322682	12.8063		-0.0219915	0.385
-0.580772	4.10348		-0.724774	8.865		-0.0742105	44.752		-0.0949972	0.0878646		0.0123104	8.654		-0.136996	15.6153		-0.0972621	16.8095
-0.327492	0.875251		0.317373	9.556		-0.350823	18.1207		-0.114886	2.06172		0.226939	0.0173333		-0.694663	92.934		0.107875	6.547
0.0256223	7.25202		0.163336	84.858		-0.31973	5.48567		-0.46666	2.04342		0.152653	0.776333		0.314236	29.615		0.0850945	10.899
0.488561	7.81771		-0.208697	0		-0.667609	0.0773333		0.243885	117.035		-0.503717	23.828		-0.782238	0		0.0877261	21.479
-0.138305	0.522212		0.370708	12.818		-0.685649	0		-0.483205	0.153906		-0.0183067	3.525		-0.885919	0.112667		0.130367	83.694
-0.895064	18.4744		0.370708	4.628		-1.5518	6.396		-0.295987	0.0936655		-0.121425	2.338		-0.942066	2.851		-1.4226	0
-0.500151	8.93524		0.534325	19.999		0.679883	1		-0.210016	235.432		-0.239865	8.84733		-0.284496	6.984		-0.790637	25.486
-0.33999	1.29158		0.340674	208.948		0.157087	5.50733		-0.159702	0.404093		-0.491948	0.708667		-0.913064	0.325		-0.138427	9.805
-0.138511	37.3076		0.318603	8.601		-1.5518	1.591		-0.0873085	38.0208		0.603695	4.35333		0.410552	12.6777		0.0902558	62.515
0.482837	1.97974		0.110945	9.099		-2.04379	15.4967		-0.0873085	2.59868		-0.422683	0		-0.02661	6.85767		-0.430115	0.1135
-0.584523	12.2163		0.180498	4.043		-0.230769	33.225		0.428112	0.0284093		-0.475405	0.017		-0.02661	145.548		-0.0955867	2.4455
0.718136	5.25744		0.213668	18.276		-0.739287	0.302667		0.382098	1.93936		-0.0284823	1.08867		0.0559208	29.9207		0.808957	65.988
0.607314	0.00347326		-0.453497	2.368		-1.75572	160.175		0.239898	4.55096		0.0929402	1.10233		-0.115282	19.7103		-0.421873	36.4075
-0.510288	0		-0.170648	6.745		-0.39242	2.42633		-0.0437744	1.89087		0.622076	17.6053		-0.0693634	20.34		-0.234897	0.3255
0.0655615	3.34061		0.288613	0.171		0.594683	12.5627		-0.694855	186.935		0.0128305	2.03767		0.0559208	14.1047		-0.461148	75.423
0.0475633	3.48139		0.541997	0		-0.940104	9.798		-0.447727	3.70828		0.256655	51.555		0.383195	4.50833		0.190973	41.2915
-0.812254	15.7988		0.659769	1.745		0.109793	0.196333		-0.0503935	4.70768		-0.350744	0.075		0.313587	0.891		-0.657382	91.871
0.221707	0.363225		0.353876	3.453		-0.509997	1.871		0.108552	7.28033		-0.610617	10.755		0.0125712	1.80433		-0.657382	37.054
0.570789	11.3122		0.214741	15.36		-0.732594	5.77367		0.172138	0.368336		0.200115	0		-0.444891	10.922		-1.32865	4.623
0.0696611	6.58242		-0.75298	5.875		0.306932	0		0.183162	0.654961		-0.883105	2.36633		0.46271	33.591		0.60683	11.3575
0.556506	42.4677		0.643065	3.16		0.878848	4.26633		0.125323	1.99976		-0.288872	0		-0.444891	41.2453		0.569205	216.885
0.276964	5.97034		0.530968	2.674		-0.74989	21.5587		0.301522	76.9186		0.00148786	2.11233		-0.636964	29.722		0.140711	24.4145
-0.0474588	0.0748122		0.387145	21.568		-0.723171	0.381667		0.351057	204.076		-1.07377	4.60867		-0.736115	0.126667		-0.0486108	58.705
0.0162955	0.196316		0.393042	0.28		-0.809123	0.245		0.0745167	0.0792469		-0.247031	6.13133		-0.0806845	5.928		0.155804	82.9645
0.414235	0.0294691		0.117832	24.76		0.21568	0.995		-0.217772	12.2742		-0.21914	0		-0.676802	3.76333		-0.66757	2.331
-0.408682	23.0035		0.946197	14.529		-0.809123	11.4603		0.0168573	9.07989		0.465702	7.33533		0.592421	0.545667		0.515557	0.158
0.153764	12.4395		0.0996818	6.277		0.160418	8.76667		0.0160149	3.04845		-0.820538	0.0833333		0.704757	0.0236667		-0.11379	16.5975
-0.00336342	79.3642		0.00353841	0.978		-0.105504	12.4943		0.199603	1.67159		0.517355	28.4027		0.590985	0.00833333		-0.207713	16.0515
0.204992	12.0769		-0.14351	0.016		-0.247165	0.493333		0.184432	35.6789		-0.419102	0.0316667		-0.283774	0.0596667		0.261907	17.516
0.442365	1.06562		-0.139959	7.246		-0.308021	1.36867		-0.426744	0.247799		0.386298	2.23067		0.543049	0.0183333		0.153805	0
0.131288	0.178596		0.173887	24.346		0.342859	0.683667		-0.548736	1.83536		0.0330822	0.0866667		0.501055	13.5547		-0.0766132	18.2405
-1.0767	0.0645966		0.0996818	25.782		0.74741	0.093		-0.460212	0.0076133		0.0840284	10.4607		-0.308422	0.956667		-0.086948	0.012
-0.247816	8.69659		-0.205549	2.034		-0.0420815	214.09		-1.24142	8.48081		0.466483	8.22733		0.180954	0.147667		-0.182085	0.0055
-0.453726	1.68393		0.248899	0.282		0.714398	0.284667		0.224207	1.44268		-0.0420151	0.0333333		-0.261721	0.122333		-0.379446	0.8525
0.353958	5.02781		0.297312	1.937		0.252029	1.60667		0.233447	0.0687577		0.276597	3.864		-0.528102	20.7933		0.114866	8.599
0.156025	21.6605		0.190662	0.046		-1.40576	0		0.233447	13.0548		-0.353322	0		0.501055	4.496		-0.132215	74.088
-0.229533	0.0234691		0.183092	65.936		-0.00485023	7.007		0.1485	1.16364		-1.08333	2.43567		0.383651	8.10867		-0.687789	38.095
0.391549	29.7027		0.153514	13.925		0.0976812	2.99467		0.127002	1.00799		0.0708746	1.41667		0.365081	0.102		-0.906957	29.042
0.0322008	11.9352		0.231086	0.683		0.053677	0.0453333		0.127002	44.637		-0.753839	0.01		-0.10439	41.1083		-0.906957	57.9945
-0.332947	3.30901		0.192854	11.877		-0.0499778	123.037		0.127002	168.277		0.207772	1.26767		0.255995	0.0123333		0.130555	2.8445
0.453945	2.48533		0.158783	89.945		-0.524186	0.495333		0.331082	1.12888		-1.37138	21.014		-0.292285	0.0676667		-0.211179	0
0.647176	4.54919		0.153514	22.233		0.139472	0		0.369409	0.319513		-0.5592	143.958		0.128654	4.56533		0.519972	12.6725
-0.277853	18.3641		0.118894	2.865		-1.20517	0.559333		0.398569	77.1337		0.101879	0.32		0.0909516	0.133667		0.374158	0.1295
-0.120347	1.03063		0.192854	6.815		-0.459151	0.554667		0.416703	24.7568		-0.814159	0.164667		0.241532	8.42067		0.110611	0.811
-0.448439	0.210362		0.38088	6.072		0.514344	0.442667		0.428916	0.0154261		0.246702	0		0.344959	3.00967		0.114766	4.2435
0.340892	2.77501		0.429007	16.745		NA	0		0.0114887	4.95931		0.451941	32.5823		0.326009	6.99767		-0.180461	20.623
-0.0666625	369.466		-0.153753	0.015		-0.797238	0.154333		-0.0630805	823.983		-0.323537	0		-0.10439	0		0.154754	2.275
0.334019	7.19246		0.0102345	8.135		-0.100227	0		-0.0354677	15.9205		-0.00535924	0.126333		0.106611	17.882		-0.0837698	2.93
NA	2.93917		0.0227433	11.955		-0.296752	0.0146667		-0.0354677	13.1494		-0.142852	0.278333		-0.0106728	47.1		-0.284069	10.923
0.10598	11.1942		-0.0250094	3.198		-0.366258	0.0673333		0.103845	52.0865		0.342274	2.138		-0.0845481	4.51733		-0.555819	0.731
-1.21432	63.3534		-0.601979	4.348		0.202879	7.88733		0.243149	0.37866		0.237538	6.49667		-0.993714	7.73367		-0.283221	127.619
0.507367	11.3718		0.243101	15.766		-0.732961	0.992667		0.365464	2.29372		0.226436	7.008		-0.0106728	0.391333		0.253761	1.3155
0.584092	10.5447		0.261925	4.863		0.294205	0.00233333		0.413545	18.5075		-0.720883	0.105		0.21077	0.0343333		-0.170545	9.952
-8.45	0.012391		0.0454117	1.089		-0.097163	0.042		0.125009	3.57453		-0.33745	0.176667		0.21077	0.171		-0.361874	11.01
-0.238202	31.2584		0.0454117	35.129		-0.918354	9.83033		0.292611	10.3532		-0.278445	24.4587		-0.598042	0.601333		-0.361874	0
0.106134	1.10402		0.290768	0		-0.103857	2.23067		0.292611	1.11428		0.168829	0.223667		0.0183356	1.657		-0.361874	3.086
-0.699552	0		0.401998	4.834		-0.137623	46.108		0.349066	52.8991		-1.19873	0		-0.307933	21.7427		-0.321649	19.3865
0.38292	0.541257		0.386182	3.017		-0.0676219	13.1393		0.349066	1.17412		-0.324174	0.0293333		-0.650633	1.12767		-0.473708	8.9985
-0.727179	1.99471		0.257557	4.492		0.287621	2.85067		0.337046	55.0975		-0.0341611	0.165		0.34658	37.949		-0.0702419	15.5545
-0.0238578	3.78574		0.683722	18.076		-1.06845	33.622		0.0220228	2.80978		-0.132677	1.31533		0.340702	11.5853		0.595797	4.663
0.851772	7.81948		0.569922	11.235		0.0231548	0.516667		0.103047	91.4548		0.241741	1.65533		0.432633	9.49767		0.220063	98.5605
-0.781205	10.4264		-0.0089022	3.421		-0.997902	1.25167		0.229057	1.12895		0.317557	4.389		-0.115282	28.753		-0.26101	6.8695
0.656793	0.243921		0.834681	7.897		-0.47633	14.0253		-0.264907	0.0207687		-0.0631341	1.625		-0.183051	0.0543333		-0.163756	19.741
1.17704	61.9324		-0.0162902	6.457		-0.997902	22.9507		-0.383418	44.253		0.148821	15.0833		-0.127042	0.0853333		-0.31538	3.7455
-0.189145	10.1071		0.242096	185.293		-0.0554473	0		-0.136314	8.50574		-1.37138	1.93933		-0.110826	29.977		0.195209	12.853
0.0791766	2.34647		-0.105314	1.889		0.0364222	9.38733		-0.289939	0.500871		0.00454034	11.9697		-0.805369	0.0393333		-0.111654	8.4375
0.228726	2.10284		-0.262169	7.36		-0.0386616	0		-0.289939	4.59703		-0.719322	0.936333		-0.305332	2.48167		-0.303539	98.9915
0.619674	3.06467		-0.207164	13.052		-0.506016	4.52667		-0.289939	9.34587		-0.09052	3.223		-0.31195	6.82267		-0.488288	0.5765
0.31153	0		0.348049	16.382		-0.167388	2.14567		-0.673896	6.81709		0.205792	0.0736667		0.0125506	5.82633		-1.56665	0.0055
0.277235	8.53151		0.471926	12.946		-0.0897833	0.989333		0.558504	0.153629		0.527821	6.046		-2.18817	27.143		-2.73113	41.353
0.209549	0.0359177		0.239158	0.326		0.0364222	7.94467		-0.673896	1.62157		-0.0719899	0		0.472929	20.2163		0.424408	0
0.59281	25.1008		0.239158	13.746		-0.791975	0		0.504263	11.7436		-0.161302	0.192667		-0.121316	10.0943		-0.0995914	19.4165
-1.13734	2.31662		0.535547	10.506		-0.948646	0.358667		-0.16947	12.4528		-0.0631341	0.215		-1.24461	0.0753333		-1.07183	8.7775
0.238983	0.0184257		0.471926	8.655		-0.0386616	0		-0.102606	5.80107		0.322988	9.30633		0.136207	0.865		0.269329	28.6025
0.0137286	0.415159		0.309469	10.224		-0.270981	1.69133		-0.193318	16.2863		-0.698431	1.44		0.107076	5.38933		-0.0136911	17.85
0.581354	0.293074		0.731371	0.08		-0.113461	0		-0.371444	4.62332		-0.324733	0.0656667		-0.182236	0.173667		-0.611771	41.775
1.18339	0.193817		0.542366	12.314		-0.113461	0		-0.371444	0.445574		-1.22497	0		0.0358616	15.769		-0.611823	115.349
0.166847	1.54943		0.494891	2.357		-0.352499	0.859667		-0.418344	0		-1.1161	0.0406667		0.0705966	0.234667		-0.757561	0.209
0.152839	2.77458		0.696621	29.878		-0.716387	2.14567		-0.471075	1.1925		-0.722406	10.4333		-0.770766	32.99		-0.994803	35.09
0.483501	55.1822		0.518499	2.981		-0.149666	33.5763		-0.517133	3.76582		-0.397108	8.57333		-0.0269969	148.853		-1.17703	0.975
-0.226831	0.0446392		0.306012	24.931		-0.513669	5.12867		-0.48438	66.3091		-0.533658	0		-0.523156	0.511		-0.236091	13.7515
0.0899569	13.152		0.0393818	10.421		-0.513669	3.50033		-0.48438	1.90855		-0.00856426	2.28967		0.526268	2.79533		-0.223215	22.522
0.0173933	2.96057		0.0016757	49.905		0.837132	15.5247		-0.12362	17.5495		0.503299	5.83533		-0.285491	17.429		-0.512415	22.92
-0.287572	86.9905		-0.312368	0.197		0.551613	4.217		-0.115245	0.0155293		-0.800047	0.0176667		0.415637	17.3947		0.988454	30.6285
0.276854	21.2394		-0.203824	8.341		1.14216	7.74633		-0.252164	0.211531		-0.532187	0.0156667		0.178783	4.70267		-0.439114	1.5015
-0.368008	0.0702183		-0.280461	60.238		0.201377	9.36233		-0.272333	2.70871		-0.773246	0		0.370495	0.275		-0.507985	77.353
-0.0865251	11.8522		-0.203824	5.541		-0.286225	17.3857		0.628883	70.0789		0.508507	3.51667		-0.308504	8.87267		-0.444663	26.992
-0.905641	0.00267413		0.420806	3.526		-0.68511	0.06		0.204791	13.8617		-0.456343	11.313		0.491747	160.87		0.509249	0
-0.157591	16.4603		-0.11989	13.098		-0.0208181	23.03		0.204791	47.4653		0.326212	1.39667		-0.425809	7.42267		-0.126685	4.1885
-0.178621	0		-0.00494456	61.504		-0.500389	2.229		-0.411365	367.477		-0.270926	15.2923		-0.290432	4.26967		-0.482385	0.0745
-0.0439483	98.8313		-0.00433942	5.486		-0.397615	1.99833		0.0264129	1.35447		-0.657977	0.102333		-0.348331	0.0463333		-0.482809	12.217
0.659637	313.813		0.174054	11.789		-0.102268	3.06867		-0.268979	0.00835563		0.287828	4.492		-0.0751904	582.553		0.425001	1.2255
-0.123713	0.767388		-0.345593	18.493		-0.78218	53.8197		-0.358038	7.92484		0.0627581	0.162667		-0.308504	12.663		-0.181276	13.7525
-0.713363	0.0150161		-0.10821	0.284		-0.364113	5.58267		-0.595831	23.1322		-0.305988	0.760333		0.0858091	0.0316667		-0.05636	21.83
-0.215388	0		0.137306	2.688		-0.195872	10.429		0.514014	13.4396		-0.560502	12.737		-0.424299	22.8933		0.341944	8.9065
0.474864	38.1786		0.0741245	16.378		-0.823086	0.104667		0.167687	50.8082		0.25094	21.306		0.131534	0.291667		-0.588832	21.8145
-1.58563	0		0.185691	5.515		-0.656648	3.919		0.214179	90.4769		0.14807	0.215333		-0.402457	7.27833		-1.34911	20.1795
-0.0554629	37.1283		-0.0467339	1.839		0.459003	264.29		-1.12625	19.6818		-0.347245	28.7553		-0.318657	0.013		0.623434	9.6405
0.586719	4.86797		0.651889	9.244		-0.523123	0.00333333		-1.79946	8.40003		-0.100453	0.049		-0.179391	8.426		0.306605	0.966
-2.62455	0		0.158661	5.434		0.251874	0.995		-0.698479	2.31433		-0.0167394	0.0266667		0.594639	4.18		0.822002	5.088
-0.114041	0.0895225		0.564745	19.578		-1.85933	15.6077		0.186073	62.8609		0.169067	6.199		-0.349821	0		0.875484	37.037
0.725633	7.44999		0.367643	29.851		-0.517425	0		0.0120001	14.5203		0.079434	1.59567		0.386156	4.18767		0.636605	59.2035
-0.0835721	0.00152513		0.374353	19.057		-0.225263	1.23567		-0.207335	41.9899		-0.0631341	0		0.386156	24.6217		-0.57129	0.9155
-0.0539366	0.0189221		0.376347	33.776		0.704362	0.088		-0.207335	1.16861		-1.14376	0.036		0.386156	7.94833		-0.533911	26.036
0.165086	0.202942		-0.416979	2.124		-0.431526	2.59233		-0.106678	11.4586		-0.439886	0.0503333		-0.417706	3.08467		-0.590005	0.1805
0.0812238	22.0865		0.181572	0.638		-0.59315	8.63233		0.167363	39.5838		-0.74749	0.155333		0.136207	73.7657		-0.577409	1.762
0.519358	0.0072157		0.408632	20.246		-0.473934	5.88167		-0.417503	1.28298		0.0125352	3.08233		0.386156	44.79		-0.147585	110.397
0.303635	2.47356		0.256475	2.783		0.0650403	6.73467		-0.133364	0.0625668		-0.0860473	0.0406667		0.431965	0.043		-0.195134	27.7015
0.219717	0.0308272		-0.535527	44.014		-0.255726	20.7633		0.184434	72.6698		0.0967204	99.7203		0.510607	32.6537		-1.01215	0.021
0.327476	0		-0.347295	17.115		-0.397382	0.0146667		-0.0736509	2.39207		0.266049	6.44667		0.513458	11.5687		-0.340112	7.0905
0.138985	1.32588		-0.417932	10.673		0.0650403	2.73233		-0.349395	113.077		0.465628	0.019		0.188882	0		0.5944	32.572
1.02922	5.45174		-0.639477	2.424		-0.0432956	0.0213333		-0.142867	27.0093		-0.988201	0.307333		0.510607	0.0506667		0.354189	18.856
0.485562	0.306202		0.144019	20.344		-0.909757	6.21633		-0.142867	4.99346		-0.305924	104.871		-0.269281	0.484667		0.259941	12.47
0.20233	3.18329		-0.785531	0.032		-0.0383267	28.1013		-0.461126	6.73462		-0.335055	0.466333		0.188882	27.9927		-0.160007	4.959
0.571113	0.244382		-0.366033	8.608		0.575474	9.67367		-1.05099	0.321955		0.461198	298.988		0.510607	0.0336667		0.227526	0.112
-0.478322	0.2697		0.0379527	9.892		0.196828	29.9493		-0.436687	99.2016		0.0969318	6.30667		0.520611	0.631333		0.166585	2.7735
-6.57865	1.74722		0.00471138	23.028		-0.117237	0		-0.421023	100.12		-0.722372	0.54		0.520611	2.33867		0.307257	89.0275
-0.289339	0.011496		0.0379527	6.461		0.0400423	0.038		0.469216	159.694		-0.753839	0.086		-0.884268	65.2637		-0.68001	7.6195
-0.0554214	14.8225		0.0379527	0.12		-0.751091	0.185333		-0.289201	9.02679		-0.157556	1.02567		0.520611	38.9423		-0.336159	152.824
-0.949935	20.8086		0.27225	2.99		0.384626	1.35733		-0.289201	4.74524		-0.219754	0.310667		-0.226613	12.7553		-0.013888	7.8135
0.0387704	10.9268		-0.181743	21.005		-0.409602	5.61667		-0.13809	9.06673		0.140001	0.571667		0.0680196	38.0393		-0.317752	60.8705
-0.423581	0.520799		0.129632	3.056		0.0748281	1.34		-0.274794	0		-0.961917	23.1687		0.216821	15.0767		-0.230002	0.308
-0.0426693	5.26633		-0.0755712	6.265		-0.139653	0.004		0.128591	3.09137		0.283252	0.157667		0.520611	132.905		-0.230002	0
-0.199126	11.706		-0.00994633	10.596		0.0390252	3.64167		-0.276821	74.8394		-0.960987	0		-1.03227	6.257		-0.0918076	55.431
-0.0651041	0.0968942		-0.55148	22.054		0.297778	3.33367		-0.498805	106.054		-0.800093	6.028		0.624528	0.012		0.178841	20.739
-0.284003	25.785		-0.356035	9.308		-0.0166222	0.0916667		-0.483844	87.483		-0.131953	1.24133		-0.264453	0.0423333		0.33235	13.91
-0.604752	16.5745		-0.416317	30.523		-0.0239899	3.42667		-0.839107	55.5195		0.11761	16.8207		0.575832	8.94933		0.101126	29.782
-0.250076	7.42758		-0.416317	8.671		0.157597	6.026		-1.45015	28.6814		-0.722372	43.2947		0.672241	67.9553		0.114515	14.845
0.721572	48.9408		-0.0928191	31.825		0.397564	89.9517		-0.125075	115.224		-0.0248056	4.27467		0.587521	0.685333		0.0954375	16.3375
0.329947	6.4468		0.542429	12.338		-0.639483	501.31		-0.20372	26.4564		-0.393602	0.0806667		0.216821	4.28967		0.167222	14.522
-0.156592	0.879494		0.402706	7.245		0.789582	13.1763		-0.0151858	40.1352		-0.342512	0.00933333		0.587521	0.675		0.668323	239.196
-0.892302	1.85271		0.506571	22.855		-0.522591	4.193		-0.270985	14.8826		-0.0791765	0		0.05123	0.039		0.703747	3.047
0.982063	23.9446		0.49366	25.664		0.278857	48.1777		-0.0151858	32.6121		-1.3391	0.0156667		0.0329342	0.134		0.341183	2.451
-0.218262	0.569716		0.383139	2.553		-0.299945	3.36833		-0.604484	244.508		-0.780375	0		0.558932	20.435		-0.753005	28.0625
0.139079	6.94066		0.0195325	0.097		0.285223	0.548333		-0.689892	8.2477		-1.08397	0.107		0.189075	20.0043		-0.637873	9.848
0.0834947	0.0313044		0.0195325	25.198		-0.731982	4.11733		-0.744205	0.110857		0.145169	10.8123		0.46542	10.527		-0.637873	1.1045
0.445146	4.23936		-0.00537497	23.909		0.215959	17.3303		-0.256378	3.55045		-0.129717	0		0.554619	1.943		0.514672	39.2685
0.257384	23.6665		0.439899	2.855		0.191678	9.565		0.27102	46.2652		-0.773237	5.11167		0.554619	236.791		-0.00952278	10.1565
-0.408752	4.03041		0.517231	4.274		-0.813742	11.1313		0.302513	0.390436		-0.767108	13.5307		0.480678	10.411		0.0107697	89.2975
-0.123494	18.8398		0.362775	2.574		0.191678	6.225		0.0592846	1.96712		-0.063415	17.376		-0.279567	37.459		-0.133632	0.8275
-0.0205527	0.00576787		0.430058	8.824		-0.436488	2.70267		0.0592846	6.20649		-0.265888	0.114333		0.236662	10.8503		-0.245832	13.6
-0.00563819	16.5812		-0.142501	6.924		-0.807072	0.238333		-0.599757	40.8353		-0.722372	495.883		-0.526002	0.025		-0.245832	2.914
0.443402	1.04423		-0.63712	24.281		-0.507293	0.318		-0.50558	0.930666		0.00693966	1.52667		-0.802982	5.63333		-0.189286	4.863
0.283018	0.0060103		-0.29301	5.583		0.212176	19.3703		-0.00336086	232.474		-0.212931	0		-0.596888	8.08967		0.235277	1.222
-1.25669	5.50688		0.709111	4.765		-1.02052	4.692		0.119788	0.137113		-0.268569	1.04433		0.463859	4.84967		0.575	32.609
-0.159299	2.97913		0.767594	5.244		0.0772346	10.389		-0.471205	2.52515		0.0537326	0.487333		0.358132	0.0813333		0.249693	0
-0.756398	0.013083		-0.289024	178.915		-0.367235	3.91167		-0.712537	15.4834		-0.118197	0.112667		0.412778	17.6853		-0.792555	6.122
-0.150411	0.0425032		-0.422394	11.309		0.410661	4.57267		-0.471205	51.0429		-0.116552	1.95233		-0.0360065	14.3097		-0.526308	0.0645
-0.562179	11.6293		-0.576082	1.017		0.315879	5.93033		-0.768493	0.543558		-0.31415	0.0206667		0.0192091	10.1823		0.123657	4.3365
0.399743	4.18947		0.233343	7.786		0.44803	106.196		-0.675992	1.13692		0.0163367	14.5967		-0.0218124	5.37633		-2.27598	330.651
0.456819	3.12927		-0.31611	12.102		0.237508	0.00733333		-0.148816	2.8885		-0.212931	0		0.473048	0.0616667		-0.861936	4.19
0.196366	29.6913		-0.335453	17.027		0.854622	6.541		0.0725054	0.699125		0.51957	0.237667		-0.0218124	0.866333		0.62904	47.265
0.11337	6.12527		0.300728	15.182		0.777784	13.3293		-0.138974	64.8622		0.000583245	17.1137		0.623376	59.9173		0.622388	137.491
-0.5578	0.0232325		-0.865014	2.074		0.289107	16.036		-0.145122	0		-0.722372	0.817333		-0.166379	20.101		-0.861936	2079.22
0.664885	1.32418		-0.865014	14.836		0.257501	0.119667		-0.575688	18.8708		-0.773246	1.92467		-0.43226	0.653		0.593046	0.241
0.295981	31.4372		0.441153	9.153		0.287495	4.197		-0.687015	510.235		-0.127869	0		-0.451392	0.638		0.402358	7.0965
0.121142	3.0961		0.297582	16.972		0.214065	7.13433		0.0118259	38.3036		0.094917	0.095		-0.604295	50.0307		-0.0537392	34.854
0.127639	9.92944		-0.0881907	8.058		0.0272296	0.00633333		-0.588858	63.8088		-0.182514	0		0.473048	18.9603		0.424481	17.793
-0.598386	0		0.445239	53.491		-0.382122	2.026		-0.504376	0.73312		-0.09056	0		-0.624958	0.103667		0.0101218	11.509
-1.15761	0.0561568		-0.682392	4.388		-0.299657	0		-0.413992	1.25903		-0.0065414	0.03		-1.13332	37.5813		-0.023103	6.408
0.325969	0		-0.429499	7.812		0.335321	6.507		-0.413992	0.568734		-0.116552	18.3673		0.215085	16.4323		0.71574	66.126
-0.854986	0		-0.546289	0.011		0.407582	5.64433		-0.556877	29.2062		0.309954	14.0677		0.473048	7.04467		0.135902	83.725
-0.309316	7.79491		0.421884	585.831		-0.299314	7.612		-0.064605	16.9393		-0.877732	8.25967		-0.142352	0.478333		0.348996	9.496
0.733552	3.48753		0.300886	8.519		0.271894	2.18333		0.226031	32.8653		-0.278445	0.462333		-0.403202	0.301		-0.213299	16.981
-0.00563819	8.22888		0.457625	16.12		0.133717	0.371667		0.226031	4.83322		-0.216493	13.7437		0.14773	7.60633		0.508627	23.054
0.266799	0.293775		0.185175	29.46		-0.067378	766.606		-0.323413	25.1727		-0.182514	0		0.377183	6.605		0.646329	3.3095
0.0159654	17.1134		-0.260964	7.874		-0.178083	0.39		-0.415287	153.536		-0.501017	31.434		0.226925	6.70133		0.695813	43.4575
-0.101041	5.03713		0.000686066	18.028		0.0433474	4.409		0.148404	3.861		0.232548	1.16533		0.401646	20.919		-0.0345166	7.487
0.123699	0.0410928		-0.194822	9.926		0.226265	0		-0.448817	10.2347		-0.199668	2.007		0.644842	0.304333		-0.13435	1.497
-0.456436	22.4299		0.342226	14.319		0.0433474	2.11133		-0.767453	56.0277		-0.105931	0		-0.175789	1.71867		0.139494	0.1115
-0.255816	9.04424		0.449358	5.942		-0.599876	1.736		-0.390082	12.6315		-1.14376	0		0.0875749	23.7063		0.235041	167.764
-8.45	0.209081		0.0173536	10.689		0.0433474	10.257		0.345493	2586.98		0.566757	3.535		0.115098	0.841333		0.628541	35.3305
-0.21484	12.1842		0.178985	1499.68		0.210135	8.516		0.247939	237.834		0.0335309	0.119333		0.428719	12.823		0.0442246	4.754
0.125261	8.59315		0.286886	2.023		0.27497	3.553		0.129665	30.5616		-0.107337	0		0.115098	19.1077		0.246071	25.2195
0.206185	16.5344		-0.223073	33.559		-0.118936	18.21		-0.696226	1.28228		0.826737	70.5853		-0.0367116	6.157		0.429295	566.597
0.221279	0.356503		0.615552	178.649		-0.697303	0.133		-0.899975	9.73253		0.329099	23.995		0.226925	12.7343		-0.257407	10.089
-0.0654805	0.592347		0.102795	13.848		-0.517241	0.0246667		-1.5286	1.56959		-0.116552	2.728		-0.0945578	25.6477		-0.387902	0
-0.221711	5.04434		-0.218065	7.651		-0.445298	2.15933		-1.5286	22.1693		-0.140056	0		-0.148629	10.0237		0.2208	30.4265
-0.0397228	0.612103		0.180035	7.296		-0.192837	74.5093		-1.15742	31.9638		-0.890862	1.73933		0.143348	4.82567		0.525015	23.6245
0.0889318	15.9589		-0.129742	23.07		-0.25738	0		-1.15742	29.8551		-0.129717	0		0.183507	15.4987		-0.112711	26.372
0.0423088	0.593311		0.292141	48.326		-0.268428	0.051		-0.315743	0.0246822		-0.447737	105.869		0.0137831	0.268667		-0.498277	9.9035
0.373327	6.49864		0.0812758	17.801		-0.746783	4.212		-0.237791	0.449625		-0.398764	0.011		-0.160043	0.671		-0.58421	0
-0.192558	0.393531		0.652448	1.534		-0.204933	5.16033		-0.237791	1.05925		-0.0611113	0		-0.160043	17.6447		-0.142988	22.62
0.189598	3.39294		-0.166499	1.662		-0.545883	18.6517		0.152282	0		0.629324	7.11233		-0.160043	0.182333		-0.189832	14.9325
0.311093	12.078		-0.0110876	7.462		-0.504156	15.1493		0.219573	58.2259		-0.088356	12.0933		-0.201695	0.624667		-0.346376	0.872
0.44557	0.0665357		0.847146	17.451		0.134624	5.01067		-0.534269	0.793913		-0.915754	0		0.183507	11.2833		-0.0158549	7.9495
0.669983	3.08993		0.45756	0.29		0.111426	0.186667		-0.619881	19.4646		0.486784	5.64167		0.253702	46.7653		0.133556	9.565
0.368849	0.0198337		0.659688	84.834		0.00600686	0		-0.382182	0.099013		0.196938	0.019		-0.0746591	1.01933		0.0402145	13.398
0.876779	0		-0.898905	11.144		0.502883	0.039		-0.457458	0.829195		-1.27173	0		-0.169559	3.89267		0.283191	21.874
-0.880115	17.0814		-0.0257958	11.094		0.489902	1.87667		-0.540364	0.452919		-1.07546	8.21967		-0.295338	1.412		0.129261	1.588
-0.228558	0.159252		0.404526	241.218		-0.421843	5.19467		0.308869	11.4225		-0.0337281	0.00533333		-0.452208	10.538		0.0878276	0
0.135092	0.221016		0.346638	32.751		-0.880459	0.0133333		NA	40.85		-0.0548884	0.00366667		-0.303796	5.89533		-0.179286	743.663
0.0561503	0.806588		0.236982	2.389		0.378078	21.8557		-0.499281	22.4687		-0.238277	0.340667		-0.452208	7.11633		0.181774	16.0615
-0.910823	15.1751		-0.219428	2.979		-0.547656	29.4073		0.668612	19.8467		-0.447737	1.83833		0.1896	0.213333		0.0960011	13.13
0.227659	0		-0.459683	5.409		-0.743214	1.76767		NA	0.0112438		-0.410063	0		0.257563	26.1847		-0.612445	20.848
0.00156191	0.0163298		-0.5192	2.93		-0.390727	3.83967		NA	0.0195814		-0.216493	1.36767		-0.601204	5.28567		-0.404713	0.199
0.465101	0.181893		-0.584391	42.174		-0.111848	0.250667		NA	25.1397		-0.105931	0		-0.668202	0.950667		-0.265537	19.21
0.57109	0.238525		0.194423	14.155		-0.743214	2.74533		NA	7.50704		-0.0872874	0		0.65838	0.0963333		-0.265537	7.0125
0.394311	7.81119		0.422757	24.61		-0.812206	13.0467		NA	1.15175		0.329099	2579.73		-0.981765	18.1007		-0.181288	17.704
0.0104485	0.439313		0.422757	8.873		0.739873	8.282		-0.030601	17.7108		-0.414471	0		-0.627409	5.432		0.119437	4.4785
0.480538	0.0842065		-0.74042	2.796		-0.0158835	18.4553		0.511447	21.4828		-0.773466	72.7253		-0.524715	6.501		-0.658539	30.784
0.482106	7.09533		-0.676271	10.522		-0.143175	44.0953		0.690189	10.5812		-0.469089	3.31467		0.178995	67.5587		-0.177469	3.0065
-0.120756	0.0246663		-0.576082	7.397		-0.143175	1.122		0.645513	8.8912		-0.200401	0		0.241676	4.87033		0.455723	0
-0.344064	3.39753		-0.93024	0.514		0.152576	9.051		0.44507	13.437		-0.0634971	0		-0.314201	1.60467		0.569981	24.6
0.21721	0.0840396		-0.960355	2.888		-0.511593	0.225		0.44507	17.424		-0.777666	51.4717		-1.03352	0.023		0.385404	14.4435
0.0408917	9.208		-0.433507	21.403		-0.186449	9.366		0.402352	0.59316		-0.573385	0		-0.299228	0.449333		-0.17616	8.6645
-0.222339	67.9456		-0.455059	0.131		0.68441	1.181		0.293128	0.0930684		0.415117	24.9653		-0.555345	60.8373		0.443469	3.0745
0.456201	3.35132		0.365725	11.078		0.246346	34.2617		-0.372338	7.02265		0.365785	26.0637		0.0572526	6.72067		-0.159312	2.8425
-0.408481	9.04286		0.00560095	1.721		0.246346	23.5097		-0.372338	8.87356		-1.00684	20.638		0.313267	14.0917		-0.166638	7.2035
-0.0260947	3.79399		0.257975	13.455		0.256085	0.618333		0.232828	0.37942		0.461198	1.029		0.355003	20.0133		0.169062	0.237
0.54033	4.56392		-0.143416	8.615		0.319729	14.6917		0.164231	0.336497		-0.139956	0		-0.593886	0.497		0.165323	30.13
-0.366412	15.8573		0.0483548	20.035		0.134557	0.006		0.0356102	36.1534		0.0967204	6.72133		-0.197424	16.0523		-0.0356575	11.4925
-0.189618	1.41704		0.0899078	0.575		-0.220105	0.0256667		-0.00409311	0.0121651		-0.414545	46.3933		-0.403881	0		-0.164598	1.521
-0.344193	6.24126		-0.226732	0.916		0.328545	0.52		0.270107	24.6774		-0.199668	0.0103333		-0.516731	0.124667		-0.600738	4.9165
-0.284699	64.2212		0.0211264	0.317		0.697936	6.52133		-0.317644	3.85368		-0.604276	1.173		-0.457006	0.034		-0.395452	10.7045
0.64643	1.89738		-0.406014	1.818		-0.207248	978.795		-0.265216	5.20399		-0.238277	0.477667		-0.717195	9.01467		0.105678	100.165
-1.00597	0.131331		0.0926587	2.559		-0.086607	3.04267		0.303061	14.2199		-0.504193	0.00333333		-0.273086	0.0313333		-0.215404	3.716
-0.105484	0.0729588		0.491574	10.76		-0.248003	0.376667		-0.517635	18.8778		0.382063	28604.9		-0.148199	141.991		-0.422162	0.602
0.107196	0.0131374		0.623024	10.225		-0.306203	0.462333		-0.437805	0.516473		-0.280155	3.782		-0.492648	49.3157		-0.420011	0.477
-0.71698	0.0101042		0.809618	4.174		-0.312901	13.6693		-0.261254	54.0139		0.97363	0.141		0.157161	18.1833		-0.899586	0
0.331951	0.50893		0.232236	13.725		-0.0590567	2.69267		0.562074	0.641448		-0.286506	3.015		-0.0784886	14.451		-0.385196	0.0405
0.441611	0.830075		0.909855	0		-0.061198	99.2153		-0.0814463	0		0.382063	29.936		0.223639	0.202667		-0.675749	0.0125
-0.880108	36.7806		1.01026	8.299		0.280838	0.180333		-0.118849	24.9752		-0.427785	28.815		-0.764402	0.256333		-0.198297	36.513
-0.432203	2.82327		1.00373	40.024		-2.74519	0		0.0152719	20.1788		0.182863	0		-0.640492	7.43		-0.111224	0.6285
-0.190798	0.404167		0.951444	9.679		0.447131	0.023		-1.21386	17.891		-0.824115	0.238		-0.214612	11.5553		0.511088	9.553
0.320913	6.71097		0.789012	7.536		0.0937437	5.18233		-0.818156	28.7293		0.0232229	13.8263		-0.353558	0.011		-0.0254834	62.013
-0.215415	0.728261		0.0952429	4.508		0.675769	6.96133		-0.317045	19.0038		-0.200401	0		0.134022	6.634		-0.0254834	12.6775
-0.425982	0.738253		0.492224	0.044		0.0456518	1.22333		-0.414699	88.6959		-0.189858	20.6177		-0.353558	38.452		-0.0597181	24.228
-0.309462	0.692803		0.585421	4.723		-0.690958	0.016		-0.34694	10.0808		-0.72911	10.5827		-0.219666	0.934667		-0.0597181	12.31
-0.409008	15.0952		0.313534	20.647		-0.337626	23.166		-0.115763	1.04575		-1.02502	2.65233		-0.353558	3.81133		-0.324374	55.7155
0.199627	0.159577		0.357088	11.758		-0.718678	1.72333		-0.196625	9.94416		-0.550854	11.3307		0.137251	9.89167		-0.229432	0.394
-0.0177616	0.838098		0.22863	2.737		-0.718678	112.598		-0.321252	17.9387		-0.372764	109.342		0.137251	0.43		-0.229432	1.1975
0.248377	4.92623		0.0964118	8.158		-0.682246	12.0573		-0.791237	0.457508		-0.492567	0.0293333		-0.554688	11.95		-0.276144	4.976
0.0183524	0.0433911		0.105817	68.253		0.667729	7.169		-0.511692	120.846		0.218263	5.04233		-0.193206	74.9207		0.207103	422.37
-1.64356	2.08109		0.205623	7.098		0.351917	0.902667		-0.332471	0.216499		-0.452596	0.678333		-0.554688	39.7897		-0.276144	7.384
0.0602856	42.8824		0.121252	21.139		0.255008	4.00733		-0.438222	29.2489		-0.159707	1.30867		0.172834	0.04		0.00846553	55.1275
0.256002	0.0237588		0.144789	0.031		0.255008	0.327		-0.617378	2.73385		-0.31415	0.0566667		-0.554688	0.098		-0.722113	0.09
0.114683	0.0423388		0.246339	0.294		-0.333878	10.1313		-0.776159	5.74429		-0.43048	4.41167		-0.679275	5.35567		0.827989	7.2245
-0.427391	3.50852		0.239153	0.689		0.347193	5.11633		0.799458	0.418136		-0.389651	10.142		-0.993842	1.07733		-0.0111988	74.999
0.914073	5.16904		0.806655	196.114		-0.15386	0.220333		0.482231	20.934		0.342653	26.801		-0.151279	0.572333		-0.422375	0.5385
-0.299671	0.0104018		0.605128	9.703		0.4778	0.101667		-0.150092	6.06472		-0.385067	1.29433		-0.781572	12.2487		0.104257	5.9985
-0.0912408	0		0.817184	12.734		0.364239	34.502		-0.382855	12.2885		-0.927751	0		0.141769	7.95133		-0.115324	6.8045
0.303276	0.373416		0.816872	512.375		-0.0384665	0.0243333		-0.0760177	66.8613		-0.454189	25.2473		0.141769	0.394		-0.148899	5.2335
-0.0401356	1.84369		0.118155	14.457		-0.33694	0		-0.147547	8.81737		-0.563383	0		-0.369121	0.0603333		-0.540952	0.039
-0.133412	5.84682		0.153487	0.075		-0.41905	8.72933		0.535012	0		-0.678742	11.1773		0.276555	89.65		-0.418268	0
0.18054	31.096		0.257184	18.126		0.566602	7.43067		0.432296	12.2768		-0.815747	54.817		0.191774	4.81267		-0.600593	1.54
-0.240383	0.218391		0.153487	15.863		0.256286	0		-0.484481	25.3896		0.49129	3.96667		-0.704356	0.071		0.309923	23.802
-0.158805	0.164867		0.257184	9.798		-0.940141	0.019		0.392888	90.9977		0.226176	12.0143		-0.781572	1.07133		0.260332	8.829
0.0346606	11.6246		-0.225361	0.804		0.191536	75.1343		-0.941847	4.82001		-0.41388	0.046		-1.01455	7.67533		0.152207	19.5065
0.323396	0.170017		-0.215455	10.123		-0.104694	0		0.183926	13.785		0.648913	0		-1.41962	0.447333		0.376925	0
-0.195814	0.00282004		0.171454	45.131		0.093269	0.0766667		-0.698524	0.0392351		-0.915754	1.38033		0.291481	4.86233		0.61705	41.143
0.229401	0.0528848		0.13371	0.142		0.484882	18.2587		-0.0268227	2.91692		-0.312147	0		-0.0400253	1.26133		0.615114	104.345
0.733552	4.68298		0.026107	0.359		-0.492897	14.8307		-0.371331	54.8718		0.189	0.110333		-0.402854	0		0.615114	0.069
-0.525251	0.000875853		-0.268633	82.432		-0.2321	0.006		-0.60216	3.08486		-0.372764	25.1383		-0.496991	0.307667		-0.47562	40.397
0.451216	6.89815		-0.317381	4.787		0.412032	0.416		-0.60216	9.50399		-0.30243	7.702		-0.258695	0.0376667		0.35828	5.85
0.633442	3.43403		-0.310737	11.011		0.697429	0.00466667		-0.523381	320.909		0.66025	0		0.17638	147.872		0.229754	95.586
0.127529	1.5446		0.0353693	0		0.216198	9.472		-0.490755	12.1721		0.194105	8.25033		-0.117585	91.0343		0.423968	16.005
-0.169812	62.7795		0.202108	14.594		-0.713313	0.210333		-0.0887137	12.3494		0.0748263	0.00466667		0.766843	75.1067		0.387316	5.377
-0.311994	1.8593		0.228404	10.327		0.395433	0.00933333		-0.609771	23.7908		-0.751066	12.667		-0.774659	0.00533333		0.387316	10.8845
-0.0239613	32.2586		0.200875	5.271		-0.445577	2.356		0.31659	0.166876		0.169122	0.137333		0.211617	0.157667		0.371132	8.635
0.162904	2.38043		0.232466	107.402		-0.591844	0.009		-0.428392	3.23195		-0.0379807	1.42633		-0.0441807	0.0256667		0.838406	9.0865
0.171648	0.0237407		0.189505	20.143		-0.60921	0.00833333		-0.576331	30.0814		-0.424499	268.453		0.255706	11.1473		0.838406	37.5575
0.0706823	45.1275		0.360251	4.636		-0.275839	0.0463333		-0.536689	0.50693		-0.0829088	12.2093		-0.184144	20.422		-0.0453538	0.2905
-0.196327	1.55518		0.160748	7.252		0.070555	0.122667		-0.307002	1.16972		-0.146359	0.009		0.79946	51.6813		-0.341992	0
0.442948	0.146857		0.664817	0.205		0.020662	0.363		-0.307002	15.7148		0.381584	2.53333		0.816685	30.664		-0.111988	4.919
-0.406092	0.634331		0.506571	3.505		0.790232	70.0763		0.216408	0.183446		-0.546907	8.74667		-0.188962	54.8843		-0.111988	0.028
0.199561	8.84076		0.586791	16.075		-0.125934	0.706667		0.228102	29.7286		0.274298	0		-0.386488	0.011		0.073185	0.208
-0.157591	1.2424		0.646436	0.153		0.268824	0		-0.397438	28.2606		-0.232364	1.57867		-0.151903	0.0106667		-0.101799	0.1255
0.0441159	1.36141		0.712899	4.442		-0.955557	6.08767		-0.428796	0.0142119		0.137682	2.48167		-0.392065	1.442		0.640573	1.2875
0.682732	0.0289168		0.472619	7.237		-0.113382	0		0.120451	5.50198		-0.550854	0.0813333		-0.308229	82.2383		0.326706	10.6045
0.207656	0.669415		0.883324	2.488		-0.437981	0.595		-0.288013	9.93452		0.294967	39.121		-0.631389	4.83567		0.305129	14.562
0.558225	12.2602		0.239498	15.971		0.0348932	2.96467		-0.0176595	32.3888		0.287828	1.356		-0.437835	1.564		0.263671	12.7555
0.915242	10.781		0.126806	1.212		-0.836602	11.805		-0.380147	0.148469		-0.0508662	12.1933		-0.281851	15.3007		-0.041549	88.9685
-0.268766	24.7005		-0.629866	3.609		0.00201834	10.111		0.0240254	0		0.0918091	1.666		-0.0441807	0.129		0.284854	1.4415
0.0973139	1.41958		0.0866615	44.143		-1.01477	2.066		-0.226964	1.01284		-0.477456	9.142		0.0755646	6.42		0.237696	1.0185
0.0241768	5.27984		0.198215	12.908		-0.156397	0.00733333		0.0992972	2.47282		-0.331083	1.51033		-0.568949	3.88833		0.0691361	0.2695
0.341027	0.112359		0.434943	10.575		-0.0729426	0		0.15437	0.0176338		-0.0437848	0.0173333		0.268764	24.7863		0.280674	2.6735
-0.409548	0.00252913		-0.273766	0		-0.206376	0.111333		0.0209356	39.0092		-0.312147	0		-0.395606	15.5443		0.61203	97.583
0.010546	0.1134		-0.0249346	17.128		-0.147942	5.28		-0.0204623	21.1561		-0.149832	4.29433		-0.432119	2.236		0.25918	0.0555
0.301457	0.00582296		-0.0970061	34.924		-0.107274	0		0.657563	14.1124		-1.30035	0.098		0.415027	1.463		0.12545	28.8965
0.91296	16.7747		-0.170293	0.125		-0.344384	0.581333		-0.0959815	2.07531		-0.469089	2.43167		0.377976	0.0713333		0.235181	81.6345
0.0336928	1.07925		0.130176	11.372		0.540479	6.05533		0.174682	9.16116		-1.84674	655.513		-0.150388	6.91		0.284587	7.183
0.567914	0.006303		-0.137969	17.313		-0.844853	0		0.174682	10.2068		-0.0437717	16.888		-0.308272	25.2853		0.57322	37.4785
-0.258952	0.0598554		0.131392	14.564		0.476732	9.34033		0.211697	0.929777		-0.403748	45.901		-0.531052	17.0757		-0.65757	9.569
-0.0654372	0.00284921		0.118384	30.031		-0.148203	23.255		0.211697	1.8203		-0.0379807	6.69233		-0.423732	13.9157		-0.814278	1.545
0.144335	0		0.0537089	3.133		-0.374353	7.66		0.128594	0.955927		0.342653	2.237		-0.212051	0.00966667		0.25839	0.97
0.301987	28.3738		0.0537089	6.42		-0.0781178	0		0.128594	4.33256		-0.142122	67.4467		-0.62386	1.92267		-1.18521	23.095
-0.19863	0.0408573		0.249021	19.317		-0.220907	5.878		0.128594	3.34561		-0.927751	0.032		0.117644	13.6593		-0.110614	70.521
-8.60541	0.102735		0.249021	0.931		0.137047	0.00466667		-0.612111	10.1929		-1.84674	12.044		-0.441312	15.2453		-0.202231	19.6785
0.0993539	29.937		0.235051	5.686		-0.958228	5.631		-0.753218	0		-0.414188	0		-0.059721	5.21533		-0.1169	26.177
-0.352839	0.89516		0.0948253	9.136		0.00244212	0.302333		-1.12947	0.463649		-0.786388	3.44167		-0.557137	0.150333		-0.126929	39.864
0.335503	23.4087		0.368336	8.303		0.097495	0.0126667		-1.49213	0		-0.130128	22.61		-0.510579	0.0553333		-0.1169	55.4205
0.658104	4.0609		0.0948253	12.167		-0.348929	4.59433		-2.54885	2.52182		0.260478	47.9947		0.00963679	0.402		0.427364	98.741
-0.251579	19.9334		0.258039	20.208		-0.298019	0		-0.520368	115.46		-0.329145	0.00266667		-0.567969	17.4917		-0.0757097	4.458
0.920252	8.12542		0.258039	114.685		-0.832598	5.14867		-0.716335	0.0169264		-0.320309	3.64167		-0.429514	0.903		0.0967363	0.0355
0.97196	0		0.235051	2.569		-0.118823	0		-0.716335	12.0505		-0.255582	0		0.0947788	12.3663		-0.333956	23.2375
-0.252381	7.89422		0.539958	7.39		-0.938172	38.0463		-0.395277	0.517328		-0.442388	0.0153333		-0.142084	0.147667		-0.38796	2.7165
0.150129	17.4681		-0.242956	3.565		-0.711282	37.1663		-0.395277	0.698585		0.449214	0.0586667		-0.18133	0.468333		-0.0362767	1.149
-0.236804	9.35429		-0.233533	2.411		-0.242863	0.605333		-0.247141	0.966691		-0.423512	5.48567		0.313543	28.311		-0.399767	85.79
-0.428074	6.39308		0.902682	0.375		0.142043	0		-1.488	31.439		-0.978813	0.0663333		-0.443226	24.643		-0.243931	355.547
0.120598	0.00283991		0.649163	13.048		0.12528	0.019		-0.635772	18.6566		-0.202664	2.826		0.00963679	23.3533		0.325821	19.4125
-0.0423343	4.23784		0.649163	8.93		0.142043	18.2547		-1.24341	0.792404		0.391818	0		-0.412381	9.06833		-0.560106	1.071
-0.245504	0.647577		0.854657	0.046		0.397056	1.04133		-1.62527	38.0023		-0.344986	0.926		-0.644525	5.66533		0.250324	2.776
-0.677917	2.70795		0.66909	35.678		0.142043	10.5993		-2.46802	0.109143		-0.426488	21.9263		0.0363238	5.95633		0.133907	0.204
0.449127	0		0.271748	4.756		0.0630138	0.304667		-3.9162	0		-1.30893	22.6137		0.117644	49.7133		-0.796369	0.1925
0.466837	10.0042		-0.9914	14.551		0.142043	303.288		0.272311	97.8501		-0.343991	0.112		0.278894	0.19		0.761699	12.5905
0.169498	0.03326		-0.0598281	0.996		0.0336476	34.1067		0.321117	6.9004		0.123967	2.401		0.586388	49.4363		0.249697	6.182
-0.442717	0.00606071		0.212727	0.225		0.0336476	1.891		-0.0811523	26.4119		-0.43233	4.04967		-0.516208	25.086		0.214784	2816.76
0.315132	0.0246194		0.0562903	136.025		-0.0573076	0		-0.203069	15.4348		-0.211652	17.025		0.312028	2.52867		0.214784	33.852
0.6454	33.29		0.44857	2.935		-0.522181	7.02567		0.00497975	12.4663		0.769564	1.097		0.482959	0.042		0.214784	6.869
-8.03166	0.00218866		-0.847737	38.429		-0.0339168	0.0456667		-0.0501515	16.8639		-0.161327	1.31767		0.478339	0		0.230919	19.889
-0.155537	1.52019		0.33217	855.835		-0.265734	0.814667		0.012653	12.0143		-0.106329	10.6727		-0.442338	2.28933		0.254359	19.9725
-0.81635	10.2258		0.00442525	0		-0.742193	19.5603		0.00497975	116.721		-0.41388	0.0503333		0.0030636	3.019		0.786016	16.447
-0.182721	1.06489		0.519733	7.699		-0.522147	30.8803		0.0327963	6.28128		-0.427785	23.152		-0.442338	13.2603		0.786973	4.5625
0.454452	1.11369		0.0556758	3.439		-0.609604	18.933		0.0374744	5.19403		-0.485938	7.358		0.0030636	9.97067		0.254359	12.679
-0.501943	37.3966		0.0296692	0.046		-0.119825	5.71667		0.189354	0		-0.111009	0.00633333		-0.40571	99.6397		0.619661	22.8405
-0.000866432	17.1358		0.628129	23.425		-0.789563	18.3083		0.188843	3.51253		-1.31836	0.00566667		-0.607626	8.40833		0.365678	5.957
0.265116	0.157813		0.616102	3.794		0.0549475	29.912		0.188843	0.658835		0.0149341	1.52167		-0.786837	0.268333		0.365678	4.3195
0.213963	10.8194		0.757952	0		-0.589863	0		0.311514	0.260082		0.0524907	5.36867		-0.47413	42.71		0.485067	9.2605
-0.844429	0.00837891		0.826644	65.575		0.367315	6.20467		0.370014	11.1618		-0.187461	0		-0.847697	0.119333		0.548616	0.0205
-0.278332	0.0024102		0.82368	11.509		0.522552	3.02967		0.20584	1.45419		-0.0851551	0.0193333		-0.594916	0.275667		0.641019	17.878
0.270061	0		0.684101	58.939		-0.186991	9.413		0.20584	25.3394		-0.0783535	4.63267		0.14341	0.234		0.673935	3.676
-0.0735954	3.76062		0.957777	4.399		0.0879673	0.0206667		0.026188	24.8414		-0.925478	52.702		-0.823931	0.0123333		0.673935	0
0.251474	0		0.310835	52.349		-0.250449	15.2977		0.0212119	76.0029		-0.45306	3.19633		0.361876	8.234		-0.812005	2.9585
-0.494853	2.6411		0.359145	14.053		0.431976	10.31		0.0212119	1.00904		0.270841	21.7897		-0.656476	0.043		-0.812005	2.833
0.0785692	0.0029994		0.597058	25.737		-0.0484176	0.218		0.0212119	21.2488		0.0524907	2.30667		0.208793	0.0906667		0.68885	20.558
-0.941124	36.1865		0.566791	13.141		0.236057	0.545333		0.192847	0.0859319		0.068854	4.93333		-0.887485	8.987		0.802109	11.1515
1.07188	13.0603		0.487287	26.447		-0.134434	7.10967		0.192847	1.08292		0.0854609	1.66533		-0.61691	0.136333		0.600522	29.7155
0.00949403	10.0351		-0.0300036	27.963		-0.442939	39.4853		0.220579	0.874316		-0.085315	0.0336667		0.336859	0.849333		0.378496	36.4285
0.0556178	0.981862		-0.296662	21.572		0.0995938	0.0333333		0.221476	35.3096		-0.62475	3.52867		-0.564477	0.0136667		0.0644714	4.8165
0.797167	18.2289		0.436225	6.233		-0.676719	0.0383333		0.220334	32.6871		-0.0635336	33.5133		-0.887485	8.92967		0.0644714	0.663
-0.813121	23.1481		-0.476261	7.154		0.0914975	0.00666667		0.220334	2.31254		0.0854609	0		0.0416371	9.60467		0.378496	16.399
-0.420735	0.640186		0.892475	30.411		0.195961	0.213		0.227805	8.67483		-0.00647027	0.0226667		-0.434475	0.122		-0.703269	21.9595
-1.17085	0.00575056		-0.0302312	1.062		-0.857251	75.5647		0.227805	39.7165		-0.166845	1.36767		-1.04681	0.544		-0.703269	0.74
-0.492202	34.4247		-0.891308	0.092		-0.857251	0.0463333		0.227805	0.0240028		0.392598	0		-1.9942	16.726		-1.13059	0
0.375254	0.255956		-0.184274	6.532		-0.0367701	8.46267		0.087058	13.0004		-0.29429	89.65		0.0416371	0.0373333		-0.452176	1.5815
-0.237072	5.21502		0.505596	1.049		0.0710034	18.3547		-0.0371831	0.357807		-0.0697083	0		-0.866276	0.00633333		0.761674	12.543
0.0739844	0.43644		0.469946	1.048		0.812602	2.84567		-0.132281	9.32283		0.356146	0.0133333		0.287409	26.775		-0.275487	81.104
0.590652	0.9367		0.0170205	290.496		0.102746	133.383		-0.132281	2.3266		-1.30893	4.15		-1.81891	188.607		-0.604165	17.772
0.0852319	0.161793		0.562036	0		-0.99809	0.239		-0.132281	24.9809		0.495661	3.04967		0.0416371	2.09133		-0.815119	0
0.550175	15.542		-0.165302	2.718		-0.412635	2.12767		-0.241223	26.8196		-0.382383	0.0926667		-0.69764	0.0283333		-0.797551	0.04
0.373429	7.30725		0.101132	3.923		0.248546	2.12		-0.241223	13.857		0.328954	4.16467		-0.0569597	2.64467		0.495422	188.703
-0.703897	0.385661		0.0239738	85.858		-0.86173	11.863		-0.241223	6.53388		-1.05534	0.0176667		0.287409	30.9983		0.220094	0.0825
-0.548124	2.33162		0.0984938	14.43		0.511476	2.67133		-0.241223	7.81061		-0.669933	0.0266667		-1.51937	5.99567		-1.10696	9.837
-0.966615	0.699008		0.0767592	1.128		0.148492	2.80767		-0.266012	56.1862		-0.39186	17.4873		-0.0569597	697.708		-1.06901	23.417
0.440274	7.51869		0.0239738	22.992		-0.776527	8.252		-0.256428	1.13154		-0.178593	0		-0.256754	2.13333		0.327301	12.0455
0.421056	8.57129		-0.187094	16.155		-0.528497	0.154333		-0.649499	22.9504		-0.00212293	0		-0.0569597	2.46933		-0.196631	202.075
0.429478	4.14666		0.35543	48.132		-0.313046	4.86733		-0.649499	2.7131		-0.372276	0		-0.222691	0.04		-0.236575	8.7755
0.171657	5.21806		-0.674391	0.205		-0.80725	4.19		-0.816489	8.82423		-0.427785	4.53533		0.0818847	8.147		-0.236575	23.0225
0.112348	9.31667		-0.56024	13.816		-0.746441	0.025		-1.08701	5.88447		-0.867455	14.059		-0.737646	1.36633		0.184178	0
0.554935	0.589576		-1.19436	0.977		0.771164	19.627		-1.08701	255.273		-0.357254	27.526		-0.361332	30.6757		-0.246387	27.666
0.101482	0.19667		-0.0672804	0		0.353945	0.0486667		-1.08701	55.225		0.3327	0.326667		-0.361332	0.00966667		0.594688	32.5515
0.737352	0.196836		-0.0939972	0		0.0815369	0.0826667		-1.39734	1.57516		0.763769	0.0966667		0.0361196	23.217		0.429717	0.103
-1.25737	0.582737		-0.945261	0.372		-0.273033	0.0533333		-1.39734	18.4107		-0.238484	5.46733		-0.740672	5.44		-0.72228	0.516
-0.469549	0		-0.581912	2.937		-0.410577	0.101333		-1.39734	4.66296		0.824317	111.206		-0.764152	0.924667		-0.412463	106.171
-0.821151	13.5457		-0.301531	1.585		0.276958	1.52667		-1.67156	14.7293		-0.618429	0.782333		0.287409	14.5597		0.191937	2.4725
0.681429	0		-0.286967	1.88		0.53047	0.0713333		-1.75797	0.231612		0.639283	0.152667		-0.131934	54.947		0.0988412	0.1285
-0.0336104	4.33003		0.4618	51.684		0.123293	0.098		-1.78955	0.0173331		-0.153281	0.713		0.284593	23.4853		0.202799	4.693
-0.229811	0.650692		-0.784511	0		-0.545678	0.399		-1.72056	0.628236		-0.135342	9.413		0.368295	12.3817		0.347077	0.176
-0.0246036	268.059		0.922645	0.109		-0.56244	113.518		-0.541423	151.207		-0.287604	61.5403		-0.632483	4.134		-0.163647	0
0.214682	7.04487		-0.366895	3.405		0.304751	51.7067		0.173635	147.673		-0.403748	14.0133		-0.661072	10.6847		-0.163647	30.82
0.0251214	0.942078		-0.435179	13.468		NA	0.773		0.159942	321.505		-0.688217	0.987667		-0.634656	15.9917		-0.0832941	350.011
0.895317	5.28625		-0.586429	18.495		-0.101074	20.3467		0.080764	215.799		-0.438057	0.0926667		0.0149966	8.095		0.310361	49.7705
0.482816	179.082		-0.161126	3.526		-0.988611	0.447		-0.022472	2.27018		-0.36829	0		-0.349876	1.11067		0.281717	9.382
0.18572	0.573097		-0.101787	3.553		0.249214	7.22767		-0.220383	3.03888		-0.0619873	0		0.429385	34.927		0.232655	14.3105
0.255524	0.182395		-0.0878314	22.481		NA	13.442		-0.256098	13.6469		-0.477304	0.964333		0.0625303	154.285		0.544245	26.1675
-0.39195	0		0.41005	41.24		0.0203443	0.026		0.0209307	14.6319		-0.0554684	0.107		0.121482	8.66833		0.59426	0.8565
0.237265	3.25908		-0.362682	13.946		0.0850888	22.7893		0.0209307	22.3092		0.20019	0.621333		-0.318919	17.675		0.59426	5.923
0.542776	7.44826		-0.362682	3.968		-0.362754	18.3967		0.000839618	71.1702		0.0335244	0.0213333		0.0149966	1982.59		0.59426	48.8135
-0.0181014	23.7263		-0.244525	0.887		-0.29367	1.70667		-0.332302	5.02296		-0.180716	7.929		-0.634656	2.977		0.461819	22.8955
1.07578	0.541107		0.17878	2.038		-0.831487	2.63933		-0.412625	0.132809		0.0703059	9.31467		-0.245004	67.83		0.461819	2.2
0.0608218	0.0192213		0.344397	3.684		-0.0842712	22.8833		-0.636483	9.43494		-0.713803	9.91933		-0.105245	12.7963		0.136522	33.632
0.297372	3.00888		0.423944	16.275		0.237066	0.946		-0.636483	27.965		-0.335452	13.8827		-0.730771	8.20033		0.508826	0
0.485242	2.39782		0.731828	80.5		-0.0240905	0.096		-0.636483	45.9346		-0.531668	3.64267		-0.105245	43.3613		-0.181551	0.629
0.82418	2.19538		-0.408079	0		0.237066	2178.17		-0.636483	25.2805		0.651567	0.112333		0.33053	59.617		-0.142671	24.274
0.180863	15.8471		-0.352103	0.097		0.237066	0.981667		-0.23089	1.20886		-0.194093	4.49833		-0.746577	137.042		-0.321423	0.107
0.00887431	24.0032		0.30868	1.225		0.0339514	0.329667		0.682569	2.4235		0.023492	12.803		-0.370447	15.9327		-0.0934608	2.874
0.316372	1.10525		-0.50216	86.635		-0.272778	2.94667		-0.424235	0.0373476		-0.122934	0		0.0521469	0		0.508025	2.2145
-0.501773	5.05591		-0.863818	6.632		0.282359	0.246		-0.182917	0.0351879		0.22796	87.6903		-0.105245	34.3463		-0.415927	31.9885
-0.722427	0.487954		0.0440826	17.98		0.209631	0.161		0.390008	0.376916		-0.378123	0.0476667		-0.326816	3.16267		-0.470661	9.3415
0.0579922	11.2637		0.262226	8.172		-0.066164	0.0323333		0.271229	0.841649		-0.0810722	5.886		0.777746	9.26767		-0.505384	9.942
0.449188	12.3164		0.327037	23.195		0.0416847	4.73967		-0.402759	3.27878		-0.280709	0.0793333		0.325039	0.170667		-0.123599	26.697
-0.65199	5.21517		0.426458	5.576		-0.762678	5.53067		-0.559821	3.85201		-0.989064	4.58333		-0.475932	4.54133		0.136651	747.127
0.356051	7.50143		-0.21284	12.38		0.0941003	1.74967		-0.0983271	24.4909		0.207834	0.174667		-0.233432	2.71167		0.464137	101.397
0.224184	0.112765		0.042093	1.775		0.283786	1.659		0.045934	11.4437		-0.689234	0.0573333		-0.253777	21.765		0.330073	6.744
0.160369	14.067		-0.0970401	202.283		-0.341507	0.1		-0.116651	0.164282		-0.122503	0		-0.16023	9.20167		0.179259	0.0355
-0.704141	2.81242		-0.0970401	5.36		0.102907	0		0.0362189	8.96019		-0.0263685	2.57633		0.292041	1.44367		0.176777	13.1145
-0.237438	0		-0.161065	23.238		-0.387675	0.0193333		-0.039538	28.1144		-1.13686	0.766		-0.253777	4.66567		-0.57665	16.007
-0.201544	0.119808		0.0228837	0		0.753345	5.564		0.0127202	6.88589		-0.798249	9.122		0.78388	4.10933		-0.57665	11.5145
0.819708	6.19489		0.533939	34.768		-0.242351	1.17533		0.0127202	60.8847		0.322911	0.405		-0.243168	3.29767		-0.755672	12.426
0.219549	0		0.662533	1.785		-0.0706557	43.6303		0.304681	3.91322		-0.0525346	0.163		-0.142703	132.94		-0.932851	46.835
0.05267	15.3333		-0.918339	3		-0.729204	51.6747		-0.776327	20.3764		-0.81706	3.5		-0.142703	93.7583		-0.755672	23.1555
0.341341	5.07617		-0.0314904	10.923		-0.780265	10.8017		-0.776327	2741.98		0.392598	2.036		-1.31194	67.9197		-0.932851	295.617
-0.547055	11.9255		0.0527476	0.085		0.546406	1.236		-0.637235	2.47984		-0.713803	25.9027		-0.120333	2.61		-1.36004	39.205
-0.432439	0.0547805		-0.172385	0		-0.0876328	0.485333		-0.45976	2.52634		-0.543065	0		-0.245824	4.697		-0.420926	30.882
0.341804	29.0588		0.0127338	87.933		0.0663822	2.49267		-0.637235	62.1723		0.29745	0.565667		-0.136268	4.76633		-1.36004	5.9355
0.411502	7.3725		0.285233	1.941		0.353868	9.314		-0.45976	16.6149		0.495661	0.0296667		-0.693999	122.108		-1.36004	30.8765
0.548784	13.2687		0.827163	33.531		NA	730.901		-0.45976	29.6671		-0.143537	0.003		-0.185336	1.79367		-0.026189	2.9935
-0.36401	12.6156		1.03073	10.805		-0.0304052	149.772		-0.334146	15.895		0.252044	6.75467		-0.0842995	0.684333		-0.179442	123.194
-0.0760965	0.0655477		-0.91819	0.034		0.688946	4.541		-0.334146	0.756219		-1.00398	0		0.0132296	3.885		0.119188	10.9545
-0.304336	2.76006		-0.585712	11.531		0.30336	7.24667		-0.334146	10.3786		-0.0105398	11.1093		-0.209944	126.524		-0.0385397	31.564
0.0935896	0.0241409		0.536189	2.452		NA	0.018		-0.144103	56.558		-0.298106	0.477333		-0.183023	0.108		0.82139	2.2785
0.890092	2.44188		-0.737114	4.062		NA	4.61233		-0.144103	3.84816		-0.839982	0		-0.276167	1.68333		0.187434	25.6085
0.496898	0.0180133		-0.650334	0.844		0.602185	0.576		-0.0369678	5.32922		-0.0478137	18.818		-0.265005	14.9537		-2.11191	6.559
0.170984	0.904733		-1.53874	14.515		-0.662405	1.92933		-0.0369678	13.9978		0.261396	22.0353		-0.283851	5.03833		0.0689433	1.2565
0.417267	18.3442		0.0503688	6.757		0.285317	0		-0.0491809	5.59815		-0.0105398	0.815333		-0.0434287	17.1583		0.577801	606.976
0.156955	69.9136		-0.380809	2.178		-0.453101	0.026		-0.0646211	16.3464		0.47339	1.543		-0.222745	6.37933		0.430581	11.182
0.420877	0.014719		0.120304	26.773		-0.0465807	0.498		-0.107892	0.209746		0.168363	3.65133		-0.187673	9.75333		0.216955	42.054
0.257135	30.9079		0.79251	18.717		0.0916572	20.3387		-0.382586	0.0300622		-0.0203895	15.1767		-0.0688939	2.58533		0.289175	265.549
-0.404302	0.0071477		0.336963	42.158		0.230298	2.51433		0.399742	79.0955		-0.153281	2.132		0.121596	0.438		0.232674	0.036
-0.435059	0.211318		0.700343	1.794		0.0658901	4.18833		0.373877	35.9136		-1.01747	0		0.605381	7.31967		0.232674	1.172
-0.155348	2.56245		-0.435766	13.162		0.642627	20.7243		0.329136	7.7314		-0.82565	1.151		-0.265005	36.5567		0.0361795	24.7435
0.66806	5.60143		0.634785	7.941		-0.307031	0.0153333		0.413918	50.5223		-0.0739117	0		0.375665	54.755		-0.0825151	23.554
0.474146	0.655611		-0.409215	9.1		-0.405754	7.74767		0.413918	11.5053		-0.268861	0.323		0.591058	0.121667		-0.472718	67.19
-0.996784	3.41009		-1.5932	0		-0.445551	15.7717		-0.227178	5.66313		-0.41172	0.00466667		0.591058	2.89333		-0.48831	22.4855
0.087048	0.0649134		0.0543908	22.241		-0.688781	2.319		0.0253141	1.28742		0.0512936	0.118667		0.421948	4.48867		-0.461017	12.5045
-0.072981	8.67622		-0.561575	0.024		0.617957	47.082		-0.227178	10.3645		0.283464	2.30767		-0.265005	0.742667		-0.418853	3.8145
0.138479	26.6088		-0.641039	17.08		0.629699	0.556		-0.227178	1.5094		-0.116949	5.952		-0.0539828	1.05		-0.0908462	1.4
0.27588	6.51771		0.113832	16.97		-0.424282	0.0153333		-0.0336823	16.5137		-1.2291	0.128333		0.110882	16.9597		0.0246392	10.6715
-0.0259281	0.453452		0.388074	24.01		-0.514882	10.538		-0.456369	612.37		-0.248316	2.427		-0.156231	2.83967		0.36895	3.493
-0.880565	15.5715		0.662496	1.818		0.417898	0.099		-0.522564	8.76603		-0.0307174	0.0866667		0.400153	4.509		0.0509377	142.076
0.461963	2.57485		0.37018	36.089		0.678632	0		-0.456369	6.00411		-0.845992	0.133667		0.375665	96.5493		-0.331371	0.0715
0.332152	2.01402		0.248995	0.029		0.51144	1.6		0.894584	187.584		-0.1697	0		0.473865	34.2147		0.281748	0.63
-0.390649	9.87243		0.225644	11.493		-0.069758	0.784667		0.894584	4.51794		-0.377034	5.869		0.729604	28.1517		-1.16633	0
-0.0673435	0.0631801		0.284005	1.547		0.213021	191.927		0.797431	28.3891		0.00257786	2.79		-0.135763	4.80533		0.564756	1.0985
0.0444018	0.365671		0.381546	3.51		-0.196811	0.036		0.71302	0		-0.51895	9.17967		-0.163158	1.42067		-0.377674	0
0.00313533	0		0.520058	0.238		-0.265521	0.0273333		0.71302	0.575639		-1.2291	0		-0.263518	13.563		0.0884342	11.4265
0.470533	0		0.63175	0.055		-0.131699	11.7673		-0.00934687	32.9581		0.229198	0		0.173438	29.6717		0.854298	20.3165
0.196064	0		-0.0075821	7.992		-0.872649	0		0.00984034	0.151027		-0.218565	2.421		-0.319795	1.42733		0.514199	49.908
0.47172	8.03106		0.172582	6.845		-0.0258776	0		0.00984034	46.4324		0.0702608	5.202		-0.60545	9.95233		0.422212	23.414
-0.00773328	58.6683		0.0875827	28.17		0.00540386	0		0.0642627	0.132157		0.599121	28.1497		0.0638821	14.5903		0.330575	69.8365
0.0601909	0.551827		-0.229493	0.021		0.669323	4.72833		0.0816253	0.13616		-0.849763	8.63667		0.0403032	0.0633333		-0.271039	0
0.0744386	10.1478		0.860981	3.067		-0.828239	0.621333		0.250948	0.673566		-0.51895	22.6183		-0.163158	89.2163		0.0565724	0.056
-1.35351	5.76886		0.530555	16.001		-0.763283	5.541		0.250948	29.0487		-1.33507	11.447		-0.156992	10.6347		0.13175	0.105
0.246856	15.2462		0.541511	1.033		-0.669858	1.32533		0.507266	55.3736		0.355933	13.9543		-0.89413	16.2487		0.243284	0.737
-0.0841667	4.19815		0.477832	5.566		-0.0977015	0.139333		0.253534	137.337		-0.451671	0.0223333		-0.89413	108.33		0.112098	15.2145
0.631183	0.00798793		-0.100793	15.321		-0.72779	23.9813		0.185372	44.0126		-0.659259	0.004		-0.156992	223.769		-0.108588	25.4425
-0.117206	0.084293		0.952232	77.715		-0.63685	1.754		0.0808311	0.226445		-0.341939	0.003		-0.32331	8.36867		0.112098	58.9965
0.458101	29.2235		0.432677	0.65		-0.0517876	0.0626667		0.109751	1.05064		0.19958	3.56633		-0.0571713	30.034		-0.349223	47.161
-0.0898918	2.7391		-0.143574	27.818		-0.63685	0		0.326766	27.1683		-0.233305	0.00933333		-0.0284553	77.2653		-0.111745	8.644
-2.35859	1.40108		0.323238	4.392		-0.358754	0.0166667		0.232047	77.3566		-0.226909	0		0.897312	19.0107		-0.44548	0
0.02015	0.0333611		0.227928	0		-0.655567	0.044		0.188696	6.97104		-0.0290302	0.0413333		-0.0284553	0.579		0.0587979	17.366
-0.232937	0.943475		0.0942553	45.471		0.270042	63.9707		0.0875715	6.43211		-0.21274	0		-0.00479684	9.96967		-0.37502	11.816
-0.0287991	0.188048		0.134925	6.655		-0.566029	0		-0.288843	0		-0.460276	4.56133		-0.953956	1.545		-0.385329	0.0485
0.643087	1.0251		-0.0125563	0		-0.302405	0		-0.583841	0.0270867		0.261396	6.949		-0.893409	10.0837		0.231171	7.9215
0.0811126	0.0438605		0.744645	234.184		0.142026	24.0077		-0.583841	5.35797		-0.695552	0.231333		-0.651088	20.5607		-1.07874	6.608
-0.106608	25.9409		-0.302922	0.132		0.21886	3.33167		-0.460916	31.3733		-0.702591	1.965		-0.861469	0.347333		-0.16513	0
0.141451	1.13636		0.493121	3.176		0.142026	0		-0.50891	0.827143		-0.347887	4.41967		-0.365207	0.833		-0.561328	1.8305
0.379229	0.0858839		0.493121	4.331		0.535835	0.801		0.316998	0.234914		0.779429	37.464		-0.159751	0.0433333		-0.114602	101.24
-1.43186	5.15869		0.0692374	14.587		0.142026	0.0706667		-0.964416	0.132506		0.332892	7.07667		-0.447037	1.64567		-1.228	1.06
0.503901	11.8143		-0.00954787	2.231		-0.196438	1412.39		0.689514	0.86299		-0.505736	5.05933		-0.40717	17.7267		-0.0716801	72.0335
-3.98343	0.261681		-0.232706	0.003		0.0504914	0.025		0.586874	18.2391		0.262537	62.5753		-0.0578558	43.118		0.436564	0.1915
0.90282	6.34294		-0.652787	54.949		0.155786	32.2833		-0.131	7.39317		0.111235	38.0317		-0.825477	18.8113		0.155594	16.2945
0.278938	9.98021		-0.00143795	14.083		-0.0525107	2.39233		0.0668157	0.0976383		-0.143537	0.027		-0.511242	0.136667		-0.108955	0.513
0.646382	0.200312		-0.839333	13.025		0.266836	1.00867		-0.605794	14.2874		-0.509171	0		-0.782364	0.195667		-0.090291	0.107
-0.267181	0.0140539		-0.581515	7.857		0.306228	0.333333		-0.538118	0.85558		-0.158769	0		-0.741549	0.0226667		-0.251648	26.5675
-0.592974	0.0675743		0.914793	5.517		-1.42723	0.165667		-0.370875	0.0345455		-0.450595	6.85233		0.410696	67.2303		-0.651322	18.3395
0.17793	0.493159		-0.037299	0.29		-0.261711	198.316		-0.329538	0.198265		-0.124671	0.0356667		-0.412023	27.987		-0.611233	2.717
-0.362242	4.02647		-0.196048	2.89		-0.692851	14.7843		-0.494152	0.175701		-0.48754	33.999		0.830583	9.538		-0.842829	12.3575
0.156286	0.170069		-0.353199	50.733		-0.261711	1.928		0.421745	7.91386		1.09219	0		-0.404303	0.038		0.358079	22.0465
0.856766	3.71462		0.0761677	2.415		-0.142975	4.226		0.0958319	1.92078		-0.0499552	0.014		-1.1076	0.101333		0.567722	179.158
0.0839069	7.85977		0.238505	0.784		0.187098	10.5423		-0.35896	7.79714		-0.227498	4.81533		-0.339051	1.63233		-0.455305	12.2925
-0.893359	0.664702		0.403147	11.66		0.355684	8.04967		-0.307668	1.98329		0.167025	0.0106667		-0.0424448	0		0.174449	6.4185
-1.32732	0.0098422		0.0638292	0.16		0.187098	11.8893		-0.334103	0.436073		0.177036	0.036		0.148246	632.924		-0.11503	1.4335
-0.512822	8.00325		-0.349532	15.383		-0.841745	0		0.147197	1.96036		-0.372628	424.681		-0.562135	2.18767		-0.653804	1.4115
-0.22743	0.217901		0.137476	0.984		-0.062153	12.3993		-0.0557831	0.356584		-0.371799	0		-0.895324	14.4367		-0.138564	0
0.618148	17.4625		-0.349532	5.465		0.313052	2.34533		-0.0731601	0.134404		0.0281768	58.705		-0.960284	0.0116667		-0.611023	10.152
0.0757367	0.38646		-0.0880349	101.45		-0.691787	6.17533		-0.0633304	88.5905		0.464039	0		0.265375	0.298333		-0.590454	0
-0.30412	0		0.66914	6.599		-0.062153	14.9457		0.127017	4.93119		0.602716	20.0767		0.410696	25.8623		0.692907	30.7415
-0.149853	0.0165689		0.0688187	0		0.568301	31.2103		0.127017	49.616		-0.0701178	0.00633333		0.475975	91.2937		0.689815	0.106
0.80046	0.00414719		0.30007	13.202		0.0933619	11.3987		0.456531	17.4287		-0.137636	0		0.414236	40.682		0.436188	4.5815
-0.306111	1.40642		-0.174616	0.013		-0.245129	5.23267		0.168145	0.0132566		0.432498	0.451333		0.00753884	26.2657		0.498441	12.252
0.361015	11.1133		-0.214286	1.878		-0.31315	13.0643		0.168145	9.20007		-0.215354	8.22967		0.434739	39.6033		0.712165	7.628
0.692221	24.0131		-0.223272	0		-0.00401093	0		0.270331	6.83484		-1.21948	0.00166667		0.0721955	20.4473		0.613839	8.3745
0.322781	14.0015		-0.231565	1.978		0.498344	3.219		0.270331	29.2447		-0.391195	0.00466667		0.711682	9.179		-0.197875	21.9975
0.170317	0.0220669		0.270969	0.068		-0.246886	33.628		0.33091	79.7004		-0.00656058	16.7053		-0.420991	0.105333		0.0401403	27.367
0.0917685	0.00176733		0.368331	2.639		0.34972	0		0.33091	15.8733		-0.707378	0.150333		0.443087	24.0103		0.293071	31.8085
0.197062	10.8506		-0.408354	37.614		-0.208789	9.82367		0.302433	7.15342		-0.268609	4.73933		-0.15532	23.2353		0.237154	22.605
-0.266677	0.100167		-0.602404	1.316		-0.162289	254.672		0.256543	18.7311		0.142268	4.02833		0.155293	12.581		0.0241126	46.373
-0.781721	0.452231		0.343299	19.741		-0.0720666	4.73767		0.256543	9.04699		0.147076	153.667		-0.361526	0.005		0.195167	14.731
0.759901	26.5396		0.306349	5.287		0.221489	6.97067		0.256543	1.61324		0.353316	10.5293		-0.0806181	16.4877		0.0395913	9.169
0.0615144	0.147021		0.0947497	24.496		-0.625893	3.43167		0.0865396	9.53796		0.493738	2.97633		-0.27169	0.421667		-0.173805	0.346
0.333585	12.4103		0.107319	0.064		-0.625893	4.58767		0.124308	0.0323547		-0.425036	0		0.424267	40.6603		-0.402053	18.0015
-0.3109	0.170697		-0.667815	4.935		0.0111079	9.82167		0.0411944	16.8889		0.355426	5.15067		-0.915604	1.73333		-0.387168	31.3315
-0.501773	0.00697813		-0.24881	0.622		-0.682046	0		0.142542	2.12975		-0.251251	1.43433		-1.08225	2.30733		-0.22611	19.784
0.0484862	0.630904		0.0750758	44.173		-0.534207	10.581		-0.415889	0.335428		-0.448327	11.6477		0.0276089	15.268		0.162076	70.0865
-1.00154	0		-0.728696	0		-0.713935	48.211		-0.553603	25.1493		-0.320309	3.33367		-0.431519	10.6		-0.566284	40.2805
-0.121502	7.80846		-0.478969	0.019		0.351115	87.2587		-0.171539	5.8409		0.28501	12.8037		-0.637659	0.0283333		-0.954311	27.0485
-0.104297	0.223009		0.300202	30.514		-0.637372	6.636		-0.18166	0.395754		-0.201334	6.92667		-0.444997	1.58833		-0.73781	23.2155
0.22587	10.2336		-0.616801	19.59		0.283485	426.051		-0.553603	9.64331		-1.22436	9.694		-0.0317066	7.212		-0.227487	6.25
-0.535241	29.1718		-0.60357	0.396		-0.435664	8.906		-0.184433	8.5606		-0.022078	12.3147		-1.13679	20.3357		0.102339	5.954
0.448421	2.96634		-0.508108	6.022		-0.515076	6.82267		-0.425686	11.4319		-0.0120089	0.771		0.620527	42.4807		-0.14752	0.127
0.148935	0.0686806		0.0365612	8.17		0.0905062	3.29167		-0.337161	0.430127		0.199912	4.81967		-0.491739	6.89067		0.574342	255.392
-0.422353	401.508		0.34672	18.597		-0.561652	0		-0.184288	35.2807		-1.31987	0		-0.984058	0.0306667		0.024303	4.829
0.00898945	41.462		0.557031	3.749		-0.205125	0.00966667		0.0964204	70.4981		-0.912144	526.672		-0.245824	9.246		-0.335049	33.423
0.540406	38.1007		0.306704	9.383		-1.19168	1.56767		-0.176771	16.7587		-0.19505	0.280667		0.480813	1.04667		0.162051	13.0745
-0.271817	5.10119		-0.825605	65.789		0.457593	49.9103		-0.176771	9.34462		0.802241	12.9647		-0.511989	21.0303		0.534889	79.958
-0.453131	34.1268		-0.467029	4.066		0.00482206	0.0653333		-0.122723	0.278764		0.785371	2087.47		-0.207185	2.77267		0.729146	13.518
-0.434389	18.2672		-0.467029	11.012		-0.171386	0		0.0520877	26.9101		-0.303819	0.0706667		0.0739992	5.166		0.684934	0.0835
-0.149751	3.60539		0.158791	40.221		-0.530987	0		-0.176315	700.506		-0.0570138	0		0.649138	27.063		0.684934	25.938
-0.0424613	2.1394		0.567349	17.487		-0.683188	0		-0.176315	9.64399		-0.332605	0.0896667		0.0739992	0.0323333		0.972378	6.759
-1.09175	3.3424		0.508661	10.266		0.161039	25.4913		-0.242122	11.5858		-0.19505	4.49933		-3.10939	0		1.05921	26.5495
0.0839069	3.97329		0.246841	2.764		0.0183293	10.9817		-0.218702	0.0571191		-0.963908	2.65633		0.0739992	70.3987		0.87767	20.2005
-0.018113	65.9618		0.0642284	18.109		0.0796155	23.5763		-0.295782	2.68932		-0.506277	0.625667		-0.626693	11.7063		0.551796	82.66
0.0269821	28.0398		0.0642284	0.685		0.699422	37.1143		-1.21891	46.7351		-0.429116	41.9853		0.269638	47.3863		0.324175	0.2295
NA	1.39369		0.0854776	0.321		0.0622976	9.75		0.21203	15.1908		-1.08291	110.712		-0.0031935	20.2837		0.50285	15.061
-0.630907	0.109153		0.130653	7.589		0.0788142	11.2327		0.16693	7.18369		0.759848	6.988		0.127857	0.116667		0.113699	4.966
0.596059	0.236508		-0.618324	7.373		-0.132012	0		-0.00783896	0.819358		-1.29841	0.0266667		0.242595	0.0236667		0.113699	25.123
0.420113	13.0772		-0.708643	0.726		0.384888	12.6713		0.227318	9.4716		0.390064	20.098		-0.673474	0.266		0.0502693	0.175
-0.538037	34.1504		-0.345198	13.857		0.0880774	0		-0.51304	30.6061		-0.193913	0		0.25331	15.2857		-0.708292	165.873
-0.439873	1.62475		0.0927747	0		-0.313132	3.98767		-0.51304	13.4933		-0.4968	3.29167		-0.289723	17.144		0.0555034	5.4495
0.0156928	0.526736		-0.183688	5.424		0.212195	82.901		-0.370951	67.0047		-0.15409	0.07		-0.307042	3.663		0.37031	0.3535
-0.0905793	1.55632		0.115606	11.447		0.241908	1.085		-0.497204	1.83361		-1.13945	11.6037		-0.319064	15.185		0.0434226	6.7005
-0.793322	0.00151641		-0.183688	82.277		-0.0656877	0.716		0.233005	71.067		0.802241	0.0366667		0.432978	13.8343		0.189659	21.452
0.143176	3.62759		0.83265	82.295		0.784812	4.50733		-0.0889025	0.043427		-0.224866	0.003		-0.411996	1.942		0.189659	2.2305
0.179309	14.0566		0.652003	4.302		-0.640678	0.518667		-0.034361	25.2426		-0.305106	11.8823		-0.0408194	0.006		-0.782173	0.021
0.418631	0		0.598126	16.401		-0.331993	1.35267		0.115557	0.0908553		0.199197	101.047		-0.600295	17.83		-0.115936	13.218
-0.564414	0.100231		-0.82658	10.154		0.344645	33.008		-0.398657	5.9876		0.120015	0		0.232366	9.52067		-0.115936	0
0.517454	10.0572		0.0665921	0.092		0.595814	9.20933		-0.398657	84.4928		-2.15588	0		0.286287	0.0203333		-0.0966743	6.0195
-2.25314	0.00140693		0.375932	0		-0.246376	0.156		-0.612833	0.734705		-0.189953	2.068		0.130601	3.94433		0.432169	19.477
0.695995	9.01401		-0.00932228	30.275		0.0645318	0.699667		-0.593608	0.0844398		0.568506	15.1817		-0.411518	0.0333333		0.379833	0.1035
0.182181	3.69426		-0.295057	27.973		-0.379395	2.04233		-0.69871	0.0089716		-0.294972	0.587		0.286287	31.9257		0.350944	0
0.460802	1.11001		0.737317	2.933		0.639839	2.19467		-0.814553	0.0201463		-0.11556	0.00933333		0.286287	100.506		0.0784561	17.914
-0.106608	1731.72		0.1967	27.575		-0.575875	1.271		-0.664498	0		-1.09448	0.209667		0.286287	5.375		0.218168	222.727
1.01554	13.1001		0.0904599	10.44		0.48481	0.111333		-0.611908	0		-0.786388	0.0536667		-0.331268	0.246667		0.222208	2.9555
-0.2773	0.00799747		0.170536	230.232		-0.785621	0.141		-0.454574	0.0765771		-0.404108	0		0.194744	0.015		0.256469	2.5865
-0.745531	0.058859		0.384538	0.964		0.273181	4.37667		-0.879368	0.0789713		-0.0380159	803.797		-0.412294	0.019		0.287301	0.073
0.787435	3.10306		0.681599	8.293		0.213625	94.157		-0.833683	0		-0.446305	0		-0.86573	5.58267		0.287301	8.689
0.142464	0		1.03477	4.336		0.48215	1.32		-0.942693	0		-0.0654533	2.18967		0.155069	0.00966667		0.0522158	41.7335
0.213679	9.22245		-0.0501164	65.985		-0.0480276	7.12867		-0.930646	3.30964		-0.397345	6.566		-0.150457	15.612		-0.676434	12.279
0.0660201	6.93872		0.224505	12.477		0.12374	23.621		-0.479344	0.106815		0.00929821	0.292333		-0.553024	8.06467		-0.756908	9.5405
0.317806	4.50896		0.0631654	0.125		0.232898	0.127		-0.774971	2.69964		0.55583	4.53933		0.166792	1.85967		0.114961	219.413
-1.04385	0		0.181815	0.015		0.203694	102.702		-0.233994	2.67179		0.030712	0.021		-0.617002	0.089		-0.57328	16.6125
-0.400994	6.73203		-0.190715	61.49		0.203694	20.068		-0.21694	41.6755		-0.320433	0.008		-0.404661	0		-0.801336	0.051
-0.723529	0.171716		0.218521	3.137		-0.883048	0		-0.440153	20.8562		-0.111248	28.3757		0.213613	14.108		-0.470654	1.429
0.0415834	6.46011		0.5148	5.704		-0.30454	55.209		-0.246463	1.70197		-0.468555	12.7697		-0.208418	0.0123333		0.122123	386.219
0.262021	0.00198314		0.306841	12.153		-0.105541	5.203		0.00180706	11.0401		-0.688163	0.0506667		0.291697	0.244		-0.518405	66.549
0.764885	45.2843		0.306841	0.41		0.24082	3.03633		0.176838	0.0485524		0.105678	6.97033		0.0892958	0		0.125337	24.7415
0.421809	0.265485		0.306841	33.276		-0.0536344	0.182333		-0.0305962	2.57096		-0.147786	0		-0.0643013	13.2357		0.311922	1.607
-0.0429801	0.272156		0.734565	3.623		0.24082	10.3273		-0.0871968	547.386		0.390501	7.13533		-0.0504294	22.094		0.386985	0.082
0.92859	27.7456		0.808443	65.038		0.24082	3.64233		-0.0746869	191.092		0.108743	14.029		0.111852	39.177		-0.414839	22.994
-0.0150041	31.3283		0.756288	7.443		0.759945	0.131333		-0.132114	0.0865863		-0.78193	0.0436667		-0.514917	0.218667		-0.324569	24.7885
0.0908347	7.72536		0.233606	10.139		0.166728	29.3237		-0.654968	41.3531		-0.258507	0.49		-0.150457	1.03633		-0.402143	0.5035
0.552036	0		0.545692	11.662		-0.680876	0.177333		-0.355156	0.174797		-0.0555668	11.2223		0.110226	10.7653		0.621007	15.992
0.943577	15.3243		0.675676	5.766		-0.141076	0.027		-0.0863485	0.0897556		-0.5169	1.362		0.0963693	0		0.664667	0.4455
-0.940549	34.3147		0.545692	0.054		0.562659	26.217		0.205327	145.562		-0.469973	0.112		-0.120845	2.95933		0.640649	3.508
-1.29601	0.11534		0.302345	403.685		-0.0305445	7.69167		-0.26682	74.0088		-0.405046	0.0343333		0.437251	0.276667		0.416829	5.9205
0.317806	0.295932		0.312348	1.882		-0.63222	3.57233		0.797531	4.99879		-0.815644	0.120667		0.106776	4.16433		-0.752727	14.992
0.0424937	2.85523		-0.281962	54.468		-0.63222	97.519		-0.208493	6.99766		-0.0380159	0.00433333		0.596929	23.729		-0.994756	0.04
0.586972	7.1017		-0.0286059	3.662		-0.327252	0.0726667		0.122304	6.63337		0.247961	14.6373		-0.245628	4.53433		0.0634946	27.8095
-0.719741	13.7473		-0.1663	4.176		-0.82634	6.91367		-0.370801	3.02458		-0.525555	1.27067		0.380556	2022.51		0.329402	4.934
-0.0542249	2.53876		-0.202254	52.054		-0.316349	0		-0.525746	0.520932		0.330023	7.09733		-0.085786	0.725333		0.0421809	0.8895
0.157943	0.3551		-0.291043	0.146		-0.330871	2.40833		-0.730506	0.36264		-0.784587	0.502667		-0.419484	5.439		-0.284894	5.12
-1.80272	0.0017006		-0.412813	6.811		0.408571	0.283		-0.710303	24.5418		0.248054	18.824		0.690663	46.6217		-0.31421	0
-0.085693	6.95317		-0.884475	51.02		-0.539548	8.17433		-0.0202925	9.4492		-0.189953	3.444		0.185344	17.3567		0.741295	29.9325
-0.620732	18.0562		-0.702749	12.178		-0.796326	7.717		-0.352352	0.720719		0.468312	0.531667		-0.343306	0.366		0.371465	9.6095
-0.441279	0.205178		-0.348738	26.819		0.0861878	1.33233		-0.450134	0.074466		-0.396191	19.447		0.120984	1.73833		0.371465	0.217
-0.38249	3.13317		-0.0677198	8.72		0.13077	0.051		-0.0961557	18.1895		-0.434845	0.177333		0.173091	0.037		0.371465	5.9175
0.708851	8.2968		0.01802	0.432		-0.874844	8.965		-0.138891	72.7383		-0.12212	0		0.281385	0.00566667		0.398701	0.471
-0.0864182	1.29814		0.223476	1.289		-0.114875	0		0.0562472	4.37989		-0.446305	0		0.366011	12.1403		0.39079	10.4535
0.485736	3.70592		0.0807378	21.329		-1.06969	0.928333		0.081731	15.6477		0.143827	2.27667		0.312046	20.824		-0.0650273	44.5565
-0.947135	0.425431		0.437722	21.151		-0.818842	6.477		0.081731	0.478379		-0.621575	0.0456667		0.31248	0.536333		-0.0659469	25.229
-0.394997	9.25484		0.312792	26.268		-1.83027	10.9677		-0.000236378	2.15259		-0.00687944	0		0.268419	50.0593		-0.244841	0
0.918257	13.9988		0.421617	53.428		-0.314965	0.280333		0.00432716	14.6588		-0.0843555	5.49233		0.259148	2.065		-0.320797	34.994
0.0871057	8.62189		0.396908	16.841		0.431384	0		0.254028	50.1281		-0.190509	0.032		-0.373651	11.2423		-0.468149	0
-0.351871	2.10753		0.106048	0.072		0.296585	42.695		0.0383032	157.754		-0.470401	13.4327		0.295196	8.304		-0.0315261	22.006
0.0442972	13.3178		0.741631	11.921		0.614478	0.0146667		0.394491	2.70087		0.123546	0		-0.741305	16.539		-0.213884	24.7605
0.307216	0.0371639		-0.145752	0		0.844181	19.7087		-0.0153066	29.7099		-0.314826	0		0.364384	24.2437		0.201767	0
0.012132	0.0447377		-0.329723	0		-0.163036	2.52433		-0.0153066	10.6782		-0.148258	45.7487		0.0429613	0.0343333		0.22197	3.7765
-0.815781	2.1637		-0.0155211	11.935		-1.00394	0.579333		-0.216874	33.2734		-0.348144	0		-0.277622	0.203333		0.321194	42.9135
-0.0730299	0.173137		-0.216067	2.792		-1.35138	9.25767		-0.637087	26.5807		-0.201334	12.0343		0.236356	7.28367		-0.537491	10.599
-0.0824833	0.198006		0.269238	10.51		-0.22799	6.01833		-0.637087	28.3944		-1.01657	0.659667		-0.774232	0.011		-0.158553	2.984
-0.425226	0.0143588		-0.307758	5.328		-0.129546	68.6027		-0.637087	2.64055		-0.208704	0.0833333		0.0570128	0.0106667		0.144963	0.141
0.585717	4.57167		-0.349311	0		0.13797	0.082		-0.731471	0.737673		-0.313826	772.619		-0.245091	5.33567		-0.0281716	34.8635
0.107952	0.600497		0.448434	13.196		-0.726041	0		-0.658072	11.5695		-0.632016	2.286		-0.18482	25.1903		-0.0281716	30.0865
0.315873	11.1159		-0.63873	1.115		-0.917586	0.966		-0.357258	6.06943		0.526103	180.184		0.0650692	0.0443333		-0.0260178	0.7035
-0.756315	49.1369		-0.649149	6.55		-0.335713	1.97867		-0.473785	1.68935		0.0827229	4.73667		0.0627379	0.0263333		-0.345328	12.1165
-0.327886	6.00497		-0.656726	1.154		-0.184238	41.9307		-0.171512	0		-0.308628	0.234667		-0.817155	8.24833		-0.465383	10.658
0.583419	0		-0.649149	3.003		-0.0795592	0.01		-0.238447	0.125465		0.271024	0.0223333		0.0327158	0		-0.636215	2.405
NA	8.82342		-0.627228	1.041		0.592067	3.75533		0.00023233	49.0057		0.659259	10.5067		-0.0417679	0.008		-0.0841993	7.027
0.196774	1.75402		-0.310556	2.173		0.361849	1.94967		0.351662	9.51798		-0.0786012	0.056		-0.887786	0.115667		-0.624006	26.3775
-0.0327479	3.70842		0.371813	2.215		0.0883109	15.194		0.0532812	2.9699		0.182105	6.29367		-0.0956527	0		-0.903652	115.757
0.00984386	0.0285975		-0.227479	15.275		-0.452484	0		0.103614	3.91409		-0.0662794	0.12		-0.634963	0.0186667		-0.812597	0.0715
0.360817	3.81995		-0.227917	0.161		0.0186694	29.941		-0.0407152	17.5065		-0.259576	8.47433		-0.474877	0.016		-0.706975	0
-0.142932	8.80713		-0.085108	28.231		0.249637	14.6027		-0.412661	12.3509		-0.397345	4.931		0.364384	9.80167		-0.200945	0.0155
0.311291	15.5531		-0.290106	12.066		0.011222	7.48933		-0.469874	0.267737		-0.445257	36.6773		-0.685493	0		-0.717211	0
0.223704	0.000773034		-0.270961	2.383		-2.55246	2.92233		-0.309496	788.843		-0.726731	0.428333		-0.901149	0.444		-0.717211	0
-0.19823	0		0.533026	1.813		-0.475573	0.197		-0.256992	3.47182		-0.499872	0.177333		-0.632228	1.12		-0.257272	0.0235
0.452933	3.66742		-0.956819	0.06		-0.239725	0.0736667		-0.0610285	1.77261		-0.451842	0.00433333		-1.03591	0.049		-0.205852	30.8405
0.879844	76.2402		-1.08141	19.78		0.158545	139.983		0.220273	0.710109		-0.314826	0.0363333		-0.592851	1.06033		-0.56873	2.853
0.147762	2.68905		-1.00768	0		-0.266319	0		0.401662	97.1453		0.128128	1.01067		0.0349961	0.787		-0.263138	11.255
-0.171721	4.10083		-1.08141	26.322		-0.778734	0		0.323632	37.0249		0.0827229	0.688667		0.0726389	0.0513333		-0.263138	8.646
-0.472286	9.23695		-0.758826	1.136		0.239635	63.3193		-0.0137473	22.9695		-0.634399	0		-0.437116	57.343		-0.246025	3.9905
0.160373	20.7002		0.463476	2.769		-0.0332357	2.09667		-0.313565	72.3717		-0.416347	0.0496667		-0.485585	20.258		-0.246025	14.408
-0.518311	0.116246		0.327751	5.942		-1.12476	13.994		0.536539	139.874		-0.385464	0.100667		-0.373319	1.035		-0.0253257	12.949
-2.10911	0.00478942		0.284425	60.666		-0.486775	4.50733		-0.124379	6.2988		0.165367	8.34133		-0.589216	110.919		-0.0253257	15.753
0.363881	29.6354		-0.399261	39.778		-0.4814	0.472		-0.810739	21.0916		0.059317	0.784667		0.677354	0.375667		-0.0852982	0
0.175085	0.687914		0.249996	0		-0.617495	0.113		-0.718465	108.24		-0.114473	13.9273		-0.0964923	2.363		-0.0943738	10.9185
-0.0114097	0.253063		0.252161	77.335		-0.644394	0.49		-0.492737	7.5532		-0.416347	0.062		-0.214474	6.74967		0.00650467	29.3685
0.106073	39.877		0.274259	18.711		-0.975727	27.8307		-0.108878	223.873		-0.0250284	1.064		0.296563	3.32667		0.0695219	0.997
-0.27976	37.8484		-0.025119	19.952		0.557026	0.153667		0.901684	60.4136		-0.589334	0.0203333		-0.481284	6.55733		-5.21654	18.575
-0.0271841	1.50637		-0.117296	12.185		-1.2268	1.95467		0.901684	29.9132		-0.36943	0.016		0.438388	21.1023		-0.829726	0.036
0.891777	3.92077		0.200911	5.44		1.05423	0.838		-0.375037	2.19203		-0.200763	6.38067		0.618224	0.574		-0.0703958	1.7945
-0.437517	4.08296		0.209181	0.103		0.252322	0.308333		-0.638301	5.9633		-0.0527192	11.5703		0.677354	0.113667		-0.465838	0.0105
-0.704745	2.27478		-0.0915028	6.8		0.804444	0		-0.119816	31.1041		0.0748263	0.00266667		-0.447282	8.04367		0.0661897	20.3165
0.358289	5.69749		-0.153779	9.289		-0.312367	0.139		0.125636	16.0782		0.475173	30.047		-0.789927	12.945		-0.136221	0.3235
0.0745763	1.96893		-0.382338	0.221		0.0270954	2.28967		0.525563	20.0665		0.307587	18.5713		-0.441672	2.56333		-0.230879	0
0.654632	11.6315		-0.482873	11.722		0.26443	17.465		-0.653324	0.00861139		-0.136358	0.942333		-0.2611	4.941		-0.388415	20.727
0.0226502	0.00282427		-0.318756	2.033		0.439592	1.41167		0.400358	35.3569		0.123546	0		0.0672463	11.7613		0.542346	27.551
-0.0289618	3.42415		0.22686	67.271		-1.74184	8.15533		-0.109398	17.1121		-0.0139393	3.113		-0.695049	0.0996667		-0.302087	552.143
NA	1.34833		0.764951	8.654		-1.02392	12.421		-0.225885	4.3351		-0.0679572	0.0443333		-0.0867694	5.26633		0.196671	1.0235
0.742614	0.0829487		0.638326	0		0.193527	4.88367		-0.225885	60.2541		0.0790498	0.226		0.220501	63.3547		-0.125935	0.0555
-0.272937	5.54492		0.438066	0.044		-0.154069	2.303		0.185958	2.9981		0.802241	0		-0.157661	12.5887		-0.222966	23.0495
0.407637	3.69475		0.413352	2.814		0.0386501	1.05933		-0.271165	4.33932		-0.209061	0.009		-0.605965	0.6		-0.222966	0.3475
-0.0218913	1.09395		0.638326	1.628		0.0639788	0.426667		-0.271165	0.226894		-0.190194	0		-0.589216	57.9917		-0.214448	4.978
-0.0994969	0.142552		0.117094	1.405		0.0386501	9.28633		0.0656502	39.0732		-0.361467	23.1163		0.232195	6.51567		-0.321329	2.019
-0.0752158	5.02191		0.142328	1.403		-0.801113	3.49067		0.147344	0.0259129		-0.578349	0		0.174181	112.348		-0.494334	7.6835
-0.397119	2.58302		-0.190999	4.658		-0.88383	0.395		0.120943	9.8078		0.123802	0.0293333		-0.183231	1293.04		-0.485177	30.4655
0.626888	7.79899		-0.159377	9.633		0.6753	7.06567		0.157735	0.166007		-0.114177	10.262		0.174181	2.83867		-0.55293	173.957
-0.972022	9.33854		0.131851	0		-0.0518492	0.975667		0.133778	11.0482		-0.356311	10.97		-0.796816	60.9017		-0.55293	109.959
-0.602691	0.996281		-0.4003	16.926		-0.289266	14.8687		0.236581	0.583234		-0.32389	1.83867		0.149887	8.73767		0.940081	0.413
0.353251	15.2039		0.0382013	6.053		0.17387	27.48		0.292264	7.54715		-0.28951	6.27867		-0.186179	3.361		0.22492	35.2855
0.286632	0.010442		0.0797562	10.602		0.0168437	6.79667		-0.0550669	10.9131		0.336631	3.841		-0.411874	15.553		-0.0204844	0.114
0.269279	9.69714		-1.44427	10.439		0.551422	3.28433		-0.0672881	4.09928		0.144552	1.243		-1.44396	15.5097		0.00677908	17.563
-0.195096	5.84692		0.439088	18.223		-0.355304	0.0526667		0.236581	1.0333		-0.762682	0		0.205082	16.1733		0.0596871	8.4215
-0.200366	14.4587		0.494315	35.91		-0.106338	0.0923333		-0.0805892	55.4821		-1.00832	0		0.149887	9.924		0.137942	3.319
-0.733043	4.4439		0.575282	66.556		0.503496	0.128667		0.276694	0.0172375		0.187845	0.802333		-0.173618	0.294		-0.190286	0
0.19919	4.30007		0.339097	35.516		-0.0404272	7.795		0.285331	0.122225		0.353365	3.05567		0.09775	10.416		0.184314	47.086
0.203715	0.0967406		0.140755	3.261		-0.646388	0.0263333		0.230808	25.9673		0.577318	0.02		0.254437	0.037		0.106807	6.766
-2.13916	0.00107195		0.140755	0.21		0.074037	0.0336667		-0.107559	10.8324		0.575056	0		-0.00692891	0.204667		0.313466	25.6135
-0.504375	40.8209		0.157501	0		-0.013883	0		-0.107559	11.2237		-0.445257	51.306		0.652142	39.7047		-0.0561721	43.8755
0.592658	2.24378		0.129084	0.132		0.0419116	9.60267		-0.506669	6.3593		0.21842	1.83267		0.0908368	9.985		-0.545329	33.8145
0.0563357	0.0748647		0.41872	40.941		-0.248435	5.83467		-0.597814	0.129581		-0.399598	0.106667		-0.404826	59.5343		0.181087	0
-0.200366	162.87		-1.01951	599.546		-0.0254122	18.474		-0.506669	2.16037		0.0683769	0.206667		0.13542	725.587		-0.545329	0
-0.0534656	6.42069		-0.928437	15.436		-0.362534	0		-0.0824649	44.9196		0.397281	315.839		0.170319	0		-0.858443	9.6865
0.987498	21.5995		0.274619	0.766		0.407594	7.65133		-0.333735	131.635		0.552517	0		0.0978849	0.089		1.07089	28.7925
-0.463962	8.6631		0.0221061	6.196		-0.207313	0.0616667		-0.167815	0.553688		-0.274715	0.0146667		-0.381224	26.0457		0.878863	42.743
-0.628079	0.215857		-0.29483	3.776		-0.584416	6.209		0.298337	14.93		-0.626153	0.0113333		0.0978849	0.014		0.865428	8.348
-0.898267	2.69274		-0.945732	29.08		0.0156057	0.136667		-0.0713807	106.116		-0.0930986	16.0347		0.139284	10.172		0.435199	60.432
0.461021	0.330817		-0.945732	205.614		-0.134208	3.65667		-0.818391	17.1106		-0.0510417	0.0393333		-0.0820758	1.43367		0.76322	0
-0.955941	0.00286851		1.13923	2.434		-0.22062	0		-0.118366	0.376234		-0.436084	0.296667		-0.604156	7.55633		0.231794	5.4405
0.962307	3.32984		0.00984236	8.226		0.795563	16.3687		-0.07897	43.3036		-0.551541	0.0886667		0.656075	3.97467		0.541533	0.043
0.723681	0.130002		0.251834	2.332		0.694676	38.121		-0.115697	0.0378969		-1.07474	0		-0.103405	7.99133		0.243688	0
-0.732976	9.33877		0.218701	9.757		0.203252	1.892		-0.18561	78.7749		-0.522261	10.8113		0.182338	14.691		0.243688	85.3295
0.246213	0.00655899		0.0871651	0.01		0.0194759	94.8343		-0.584269	11.4216		-0.228708	0.006		0.177817	0.187667		0.192562	52.8785
-0.0624804	0.542864		0.0751698	12.33		-0.448066	9.84967		-1.11186	0.0670259		0.47296	0		-0.0871038	5.98333		0.213317	0
0.410848	0.0133066		0.0296269	26.901		-0.448066	3.66433		-1.11186	41.8942		-1.08426	0		0.070665	7.71833		-0.366217	2836.42
-0.167647	13.7449		0.0751698	2.714		0.344878	4.803		0.322353	0.146948		-0.183187	0.121333		0.134462	0.072		0.534337	0.844
0.0687541	0.00631744		0.312651	2.097		-0.273184	4.499		-0.0462926	0.0686622		-0.277622	1.572		0.116765	1.87467		-0.947948	3.5805
0.471335	29.3318		0.212718	1.861		0.265823	6.22867		-0.361771	0.143248		0.521996	0.597		-0.011463	88.8157		0.186877	21.0365
0.336373	0.687443		0.214757	7.402		-0.309482	0		-0.461632	0		-0.0223979	39.2887		-0.110645	46.2477		0.519165	21.052
-0.348363	0.319625		-0.0588426	14.353		0.163179	1.87533		-0.486966	0		-0.189539	1.75433		0.331528	8.83933		0.512119	0.11
0.669329	0.469271		-0.187015	1.04		-0.823235	1.05667		0.283667	35.4946		-1.85849	8.86667		0.334105	0.385		-0.338322	79.978
0.0984762	0.87887		-0.636957	9.532		0.0702417	4.23167		-0.825654	17.3017		0.205784	0		-0.320955	12.1273		0.573796	5.5365
-0.466685	7.59396		0.526199	2.661		-0.231822	3.34033		-0.0468847	0.00406321		-0.283651	0.041		0.460979	44.6593		-0.41755	12.7615
0.14137	11.475		1.04648	8.011		-0.684639	11.2067		-0.398139	244.776		-0.231366	6.498		-0.320955	20.056		0.0957357	8.364
0.0267852	0		0.865296	46.405		-0.501433	21.0047		0.239966	159.445		0.0524601	20.2103		-0.0471595	21.2427		0.528128	82.7625
1.01554	3.03838		0.865296	1.846		-1.16571	2.49433		0.0634909	52.2748		0.5334	0.728333		0.0552708	27.029		0.472566	13.0505
0.290832	0.0444855		0.791967	0.662		0.0693254	123		0.0634909	34.4747		-0.154351	0.0556667		0.637854	2.598		0.473267	0.448
0.125793	0.0226239		0.431046	0.071		-1.12847	22.7697		-0.0296095	125.963		0.0811954	17.7833		-0.320955	26.499		0.375056	7.344
0.217859	1.6481		0.423233	6.632		-0.500977	0.181667		-0.669097	64.8279		0.152857	0		-0.289935	47.6103		-0.200504	0
-0.810465	16.7629		-0.0824743	12.578		0.153732	0.724		-0.0383164	9.68003		-0.254521	0		-0.289935	0.675		-0.206541	0.15
0.254805	6.5704		0.214848	0		-0.742315	5.43067		0.206162	1.86605		0.187845	0.922333		0.505444	12.465		-0.191633	5.0205
0.37931	6.17696		0.252764	0		-0.797268	0.435333		0.396218	159.627		-0.016993	0		-0.10421	0.0113333		0.297422	3.019
-0.54865	23.2762		-0.228418	10.577		0.376028	12.2487		-0.163009	21.988		-0.522261	2.27767		0.198686	7.63067		-0.899785	1.8065
-0.655867	6.6516		0.16017	20.105		0.065662	3.46667		-0.176371	22.6558		0.336494	23.6107		0.0283806	0.133333		0.30484	46.337
0.415763	17.2573		0.354569	1.298		-1.25981	0.049		-0.0622959	58.9267		-0.43955	4.81167		0.305918	0.0326667		-1.02395	0.1155
0.0768211	0.00974564		0.334788	55.626		-0.292247	1.701		-0.0194714	19.3704		0.337184	0		-0.0996616	0.0236667		-0.178607	0.5225
0.0164846	0.360533		0.375088	0.923		-0.570943	28.8453		-0.510074	61.3162		0.152857	0		-0.147015	1.56933		-0.41671	0.1815
0.134034	0.0443185		0.587849	7.481		0.0884547	20.2033		-0.678022	19.6833		-0.248407	2.83533		0.310155	126.69		-0.540641	0.1325
0.111175	2.96897		0.373658	6.393		-0.115356	4.709		0.00366374	10.0779		-0.493267	0.029		0.11941	0.0123333		-0.540641	1.734
0.317656	3.43744		0.308228	0.309		0.0652379	14.07		-0.0553485	21.7358		0.336494	2.63167		0.0875979	19.939		0.0181244	0.1155
0.410273	7.65573		0.252495	0.016		-0.428572	177.408		-0.677687	2.38557		0.0621346	0		0.11941	10.2447		-0.920238	0.161
-0.547245	6.328		0.175408	0.971		0.0846728	0		-0.899989	0.0318756		0.0873838	0.026		0.198686	64.301		-0.687593	35.378
0.457192	3.53647		0.0287747	0.073		-0.268748	2.52433		-1.10003	0.905529		-0.469545	16.9153		0.335478	60.2197		0.146277	0.7145
-0.244025	9.02863		-0.567706	0.081		-0.250151	6.397		-1.08404	8.1275		-0.86062	8.34333		0.35489	20.265		-1.09372	25.3545
0.170332	0.883056		-0.611953	0		0.20763	1.246		-0.781847	17.3021		-0.672626	0.614333		-0.323494	6.43		-0.309422	0
0.713218	19.2628		0.544756	0.439		-0.0373292	5.417		-0.781847	0.53756		-0.0818274	0.0233333		0.0249691	13.3413		-0.192171	39.0165
0.153051	6.0771		0.374091	0.775		-0.870038	0.019		-0.606349	9.70349		-0.824115	41.7907		0.335478	19.6363		0.245116	26.4945
NA	0.347142		-0.830541	1.623		0.239312	23.09		-0.581117	9.52717		-0.277246	0		0.558903	18.6963		0.339829	0
0.702585	21.3378		0.586126	1.41		-0.601915	5.44233		-0.581117	12.7786		0.540611	448.721		0.523043	0.716		-0.3322	5.0095
0.626195	6.42371		0.0204732	1.207		0.5822	0.116333		-0.3275	0.95818		-0.238037	37.5927		0.399267	83.799		0.374333	14.357
-0.11851	7.7026		0.381252	0.301		-1.02398	25.5977		-0.3275	4.23629		0.334489	22.2063		0.852636	25.025		-0.631617	3.5225
0.620573	0.0242471		0.649824	15.38		-0.658299	0.656333		-0.3275	23.4842		-0.422865	0		0.415647	36.303		-0.133506	8.144
0.242181	119.41		0.0443162	15.248		-3.27349	0.005		-0.0965378	3.9494		-0.323931	0.00366667		-0.329834	0.239333		-0.0214358	6.7885
-0.60765	11.7569		-0.394411	9.745		0.136695	3.201		-0.0965378	0.327043		-0.620697	0.08		-0.0538842	3.53633		0.315292	6.6115
0.0858619	0.0102585		0.19396	7.372		-4.05903	0.234		-0.246773	24.7239		0.397281	3.41833		-0.0102179	0.140333		0.0662846	23.11
0.0242443	30.6469		0.520196	0.08		-1.1095	0		-0.332092	18.0348		-0.558794	0.00366667		0.999613	11.7327		0.0346537	8.34
-0.473671	1.15489		0.441386	0.072		-0.571937	2.66967		-0.380127	3.88532		-0.0826475	0		-0.891531	8.218		-0.582578	0.8105
-0.085703	0.00635519		0.441386	0.431		0.429568	13.51		-0.380127	22.6421		0.227334	7.23267		-0.180541	0.0513333		0.493519	29.121
0.0527776	1.14278		0.354703	22.267		-0.787763	0.729333		-0.522488	11.1981		-0.11513	0.209		0.778259	6.133		-0.666798	8.6865
-0.049505	0.0196125		0.224774	1.839		-0.894038	29.6913		-0.470538	66.5114		0.378606	2.47633		-0.222519	26.906		-0.572278	0
0.372685	1.60083		0.4166	16.942		0.408443	2.27267		-0.470538	4.36228		-0.145004	0.197333		-0.0250552	4.75733		-0.0880631	1.4245
-0.283191	0.0390002		0.507155	85.967		0.136695	6.77667		-0.522488	112.797		0.338535	18.3857		0.330459	0.100667		0.429085	32.896
0.334321	1.98146		0.275399	4.356		0.345934	10.5593		-0.522488	0.118861		-0.11078	10.1443		-0.0827485	6.68		-0.178716	2.003
-0.453841	4.83471		-0.264817	0.467		-0.524468	352.436		-0.527631	30.5072		-0.258895	3.12267		0.103263	0.165		-0.0603504	13.5465
0.155386	0		0.0456866	3.305		0.179517	0.0193333		-0.527631	5.20071		-0.148015	0		-0.17914	4.073		0.0261482	18.4325
0.656676	15.4464		-0.199761	25.041		0.922981	9.046		-0.527631	0.102239		0.294149	16.752		-0.0827485	13.1493		-0.283221	3.664
0.210453	0.480718		-0.0478321	0.588		0.138389	0.00433333		-0.392607	0.127653		0.227334	0.00866667		0.734979	62.554		-0.729208	0.28
0.326854	0.726898		-0.641162	0.256		0.200413	7.258		-0.437282	1.28481		-0.228708	0		-1.02124	19.6653		0.188033	13.422
-0.0989061	0.0922117		-0.641162	54.503		-0.584114	0.118667		-0.437282	168.002		-0.320285	5.751		-0.426069	28.19		0.296156	46.193
0.43575	6.22968		0.24975	6.666		-0.028648	0		-0.598972	0.795933		-0.175794	0		-0.606305	0.479		-0.744221	109.794
-0.286005	0		-0.551305	2.704		-0.0192841	3.881		-0.598972	4.39094		-0.118285	0		-0.460821	154.237		0.557017	7.487
-0.215882	0.0269482		-0.54759	19.956		-0.17826	6.61767		-0.453393	9.39506		0.0298827	0.0186667		0.35954	218.468		-0.636982	20.978
-0.259366	1.69538		0.173175	28.767		-0.42262	0		-0.105787	29.8277		0.425266	10.214		-0.460821	0.321333		-0.850854	0
0.00783643	20.8888		-0.205346	2.616		0.308706	1.80133		0.386172	84.9006		-0.0734754	2.306		0.208585	241.019		-0.761834	6.9875
-0.212565	0.686508		-1.55889	0.091		-0.597187	11.4387		0.388557	7.4492		-0.602289	0.945667		-0.173488	8.21		0.440657	63.927
-0.0890781	0.626453		0.013938	2.662		0.594467	1.124		0.388557	4.36582		-0.564102	0.398667		-0.0738762	84.6667		-0.0285818	0.0175
0.40662	0.34313		0.421222	26.732		0.285042	3.447		0.312849	0.457969		-0.204871	0		0.206558	4.77633		0.0712298	191.838
-1.11401	10.5745		0.29905	0.396		0.308189	3.79		0.0530684	0.296021		0.474159	0.733667		0.734979	8.05933		-0.012639	3.867
0.498516	0.189316		0.399704	12.957		-0.205408	8.209		0.125686	1.36352		-0.320285	0.00433333		-0.0291047	18.294		0.326234	1.431
0.0676862	0.0442471		-1.29054	46.296		0.614101	0		-0.0431638	0.0443146		-0.824115	0.267333		0.0337361	0.0156667		0.103162	16.8065
0.902771	10.1425		-0.806864	4.974		-0.687772	0.770333		0.0157217	56.0258		-0.602193	20.7297		0.307202	4.19567		-0.634656	3.676
-0.904611	0.012485		0.107549	2.642		-0.469123	12.754		0.0157217	17.5408		0.736465	449.541		0.609135	3.096		-0.476822	13.83
-0.157937	0.807086		0.459727	14.122		-0.260815	9.57133		0.199697	61.661		-0.430877	4.92933		-0.599807	0.313333		-0.392117	1.3615
0.205144	11.9035		-0.930292	1.912		0.207981	3.954		0.0699569	0.53009		-0.158572	0.178333		0.184491	2.01867		-0.349505	480.231
0.143885	0.018978		-0.313516	6.471		0.703235	3.891		0.199697	0.0088614		-0.0170486	37.3777		0.824165	6.90333		-0.361633	26.435
-1.14535	10.9736		0.780859	67.447		0.208577	3.596		-0.275732	249.735		-0.203205	2.39367		0.384365	14.5513		-0.361633	2.99
0.580001	3.37651		0.00473562	10.882		0.0868058	1.93933		-0.275732	25.5764		-0.0473027	0.008		-0.0354978	10.8323		-0.361633	0.8335
0.481444	597.755		-0.198843	0		0.288416	0.0573333		-0.40278	10.9512		-0.208988	14.7403		-0.214451	3.92267		-0.249458	1.6335
-0.585617	0.17378		-0.360135	2.486		0.594467	2.26633		-0.0538879	87.4419		-0.099037	0		-0.299001	0.0186667		-0.249458	33.9875
0.248612	9.71598		0.00412249	36.152		-0.652586	3.57033		0.247677	0.270409		-0.296421	7.624		-0.0785497	0.044		-0.249458	4.5295
-0.0823536	0.458671		0.325881	0.016		0.363987	14.323		0.0832809	31.7546		-0.825298	3.87567		-0.153517	6.772		-0.335763	38.033
-0.294081	28.1767		0.545374	18.418		NA	6.381		0.0832809	17.5328		-0.0510417	0		0.361517	10.245		-0.380001	29.787
0.229145	21.2161		0.61528	0.361		-0.772154	10.7907		0.208538	0.086031		-0.260351	0.0376667		-0.394855	0.714667		0.0892549	1.7495
-0.878872	6.70812		0.543614	0.304		-1.00589	0		-1.29568	0		0.342357	49.2187		0.614969	0.036		0.163196	3.538
-1.75719	0.906281		0.40702	1.344		-0.380738	25.513		-0.217155	0.0221091		-0.189389	5.51133		0.248257	1815.48		0.256077	12.3575
0.574577	5.12424		0.824585	0.56		-0.419631	1.21867		-0.392491	0.227935		0.315269	1.069		-0.037106	0.37		0.331707	0.478
-0.14376	11.5826		0.779653	26.828		0.101471	0.028		-0.474167	0.0449858		-0.225444	0		0.0960418	42.3693		0.331707	0
-0.842201	1.10858		0.445273	6.761		0.0520336	5.02967		-0.519024	0.165261		-0.0243557	4.596		-0.116621	2.10567		0.439049	0.705
0.496016	93.4365		0.824585	16.497		0.0520336	0.173333		-0.587121	0.393456		-0.485652	0.0916667		-0.966001	11.2737		0.368927	29.6465
-0.31485	11.9656		0.824585	31.015		-0.0613599	0.159333		-0.788649	1.77806		0.4571	3.86333		-0.0219608	0.0513333		0.869758	7.6655
0.637931	0.0650384		0.545374	7.317		0.0940218	31.1357		-0.842917	0.952426		-0.411527	0		-0.0219608	3.52333		0.638554	16.69
-0.358176	0.00793518		-0.949708	0.984		0.758777	2.46967		-1.10175	0		-0.531668	0		-0.377052	16.6147		-0.194219	10.6575
0.4951	10.8214		0.241985	92.426		0.0510302	0.0116667		-1.2162	0.0152476		-0.68818	0		-0.334089	10.5923		-0.619686	20.641
0.453713	0.0575032		0.602515	0.034		-0.034482	1.65433		-0.390576	28.9626		0.0963499	7.514		-0.563559	14.9277		0.0907245	1.585
-0.543206	2.52682		0.648473	28.015		0.148836	0.636		-0.00864777	1.91086		-0.380058	0.975333		-0.4745	15.844		0.297079	0.0085
-0.354645	0.60822		0.137646	2.557		0.0837967	0.454333		0.439555	0.0147534		0.120672	0.749667		-0.394855	4.914		0.0977803	18.518
0.5266	13.9059		0.403307	0		0.412497	20.434		0.385709	0		-0.372628	2.58133		-0.511427	10.2257		-0.372043	0
-0.0510639	23.847		0.389308	0.835		0.212195	29.7723		0.303388	0.649414		-0.363691	7.76267		-0.479316	87.1047		-0.132019	14.302
0.310875	0.0172933		0.325366	0.484		-0.411853	0.124		0.0146566	7.30772		0.261214	0.0546667		0.168897	0.0163333		-0.161031	38.1035
0.250928	1.65531		0.746213	8.012		-0.853406	5.46433		0.0146566	9.64472		0.390064	1.415		0.363926	18.4473		0.138573	0.057
0.438237	0.222965		0.269679	0.874		-0.63905	0.159333		-0.104582	1.02653		-0.534771	0.299		0.0261336	7.533		0.200113	0.2375
-0.137165	0.0481092		0.518813	15.92		0.210195	6.26133		-0.263884	11.415		0.898824	0		0.250638	5.593		-0.312487	8.2735
0.465025	25.4651		-0.112005	30.323		0.513476	5.44433		-1.21028	22.9297		-0.28951	2.83033		-0.042977	9.29233		0.653471	16.4505
-9.03473	0.404305		-0.477722	0.031		0.298328	4.20833		-1.21028	19.3709		-0.532953	0.00933333		0.0261418	0.0176667		0.194677	32.405
-0.037296	11.5039		0.213998	0		0.30486	0.414333		-1.56837	4.08627		-0.521315	0.019		0.103911	0.707667		0.484338	0.3935
0.251648	11.7038		-0.51615	36.984		-0.293082	0.121333		-1.68414	0		-0.824115	4.97267		0.100135	0.105667		-0.374096	7.6135
0.125418	0.589824		0.781477	13.913		-0.126335	0		-0.274538	0.0182541		-0.159548	2.13		-0.118624	10.437		-0.167835	76.437
-0.48149	0.166253		-0.612921	1.306		-0.620672	8.92633		-0.558718	0.121544		0.425266	287.79		-0.114044	42.9213		0.706658	6.8285
0.480029	9.55391		-0.645932	21.773		0.20136	0.116		-1.14379	0		0.286891	3.86067		0.699048	2.698		0.0259237	0
-0.303897	0.0495206		0.413246	4.978		0.163512	1.51367		-1.49499	0.0213601		-0.0940089	3.75833		-0.114044	3.50533		-0.223746	74.412
0.011324	0.903886		0.535547	5.265		-0.362121	4.48733		-2.01923	9.79154		0.477413	0.019		-0.103658	0.0213333		-0.690304	14.186
-0.124986	4.44134		0.471926	0.344		-0.0876817	0.107333		-1.0235	0.0431494		0.0199967	0.00566667		-1.00579	0.0406667		-0.173282	0.0455
NA	26.3573		0.759386	0.127		0.163512	207.933		-0.667778	21.4137		0.204462	1.22667		0.326105	22.445		0.487069	0.168
-1.30987	76.1649		-0.0439721	5.272		0.306029	2.066		-0.0612724	19.4898		-0.597157	0.617667		-1.66264	31.8997		0.409051	0.085
-0.73148	0.109646		0.473513	6.465		-0.653523	11.222		-0.684809	0		-0.424946	0		0.953915	17.513		0.329049	1.866
-0.110258	14.9985		0.139549	9.005		0.423795	3.79167		0.0643356	36.8592		0.415445	7.435		0.31403	1.57833		0.235803	18.666
-0.393312	7.591		-0.0232141	3.414		-0.128988	13.8		-0.518009	33.6916		-0.219186	0.112333		0.953915	38.177		0.216626	25.2545
-0.561196	3.02386		0.206521	0.37		0.306029	7.70367		-0.585632	19.1376		0.477413	0		0.0683812	3.22167		-0.117603	116.942
-1.11772	11.2286		-0.066439	0.176		0.507433	15.5493		0.202665	1.60224		-0.189389	4.24667		0.259785	8.11633		0.186361	22.412
0.48668	0.886678		0.755432	309.821		-0.463187	4.135		0.573009	67.1366		1.07516	7.35433		0.907744	37.6933		0.378335	0
0.456123	0		-0.0461836	120.35		0.224942	24.1547		-0.0118373	40.1241		0.355426	3.43567		-0.141033	59.125		-0.0561368	6.0025
0.0660725	6.35317		0.0647943	9.762		0.312671	1.272		-0.247646	0.352726		0.272063	0.00233333		-0.0864197	6.056		-0.0486635	7.1945
-0.125468	10.2913		0.126971	16.865		-1.19764	13.8227		0.456578	11.3616		-0.450512	0.00966667		-0.0141137	6.714		0.105002	1.0215
0.1303	0.0151881		-0.0508894	0.232		-0.586118	8.00967		-0.421705	7.27445		0.477413	0.747		-0.303777	0.0836667		0.52783	57.3665
-0.113235	0.270106		-1.01164	10.366		-0.105508	65.674		-0.132407	103.402		-0.38646	0.0583333		0.0729916	3.14		0.128051	1.4075
0.0820232	1.3874		-0.18705	44.114		0.312911	3.94567		-0.600407	26.5449		-0.830396	4.67633		0.0581139	0		-0.395254	5.627
-0.367648	0.956466		-0.565022	15.481		0.335806	0		0.292337	4.75486		0.24848	30.071		0.907744	22.5793		0.756331	114.03
0.0339934	0.0160123		0.260124	1.364		0.370081	0.150667		0.331155	31.3064		0.195094	1.24		-0.0208337	0.802667		0.386402	2.389
0.7497	5.5057		0.495172	4.814		-0.241058	22.6813		0.331155	0.297234		-0.111778	0		0.850176	9.47		0.213629	0.025
-0.266249	0.105858		-1.23528	11.969		0.501341	17.682		0.0559786	9.18223		-0.588854	4.561		0.78521	0		-0.235458	0
[truncated: 19,573 more rows]
