# Supplementary material for: Dynamic chromatin architecture of the porcine adipose tissues with weight gain and loss
Source: Nat Commun. 2023 Jun 12;14:3457. doi: 10.1038/s41467-023-39191-0 (PMC10258790; doi:10.1038/s41467-023-39191-0)
Supplement: Supplementary file 19 — Source data [file 41467_2023_39191_MOESM19_ESM.zip › Source.data/Supplementary Figure 34.xlsx]

## Sheet: Figure S34a
Figure S34a
IS									A-B index									Aligned length
State	Human	Mouse	Rabbit	Pig	Sheep	Dog	Cat		State	Human	Mouse	Rabbit	Pig	Sheep	Dog	Cat		State	Length (Mb)
1	-0.239963	-0.25752	-0.209492	-0.220911	-0.271507	-0.17066	-0.224994		1	-0.903213	-0.933255	-0.89742	-0.948784	-0.884966	-0.879512	-0.708332		1	93.19
2	-0.477041	-0.652474	-0.528991	-0.538983	-0.534053	-0.541005	-0.543723		2	-0.397519	-0.543047	-0.485993	-0.608638	-0.485292	-0.517924	-0.24053		2	77.4
3	-0.1837	-0.213131	-0.210748	-0.235175	-0.167413	-0.354501	-0.307711		3	-0.149654	0.0230343	-0.190817	-0.238769	-0.130381	-0.179916	-0.07467		3	55.71
4	-0.546337	-0.276904	-0.503015	-0.502741	-0.51025	-0.511726	-0.497062		4	-0.423911	0.204757	0.145411	0.0517032	0.0210665	0.0697087	0.220122		4	50.19
5	-0.360361	0.0022764	-0.293088	-0.280926	-0.269078	-0.236071	-0.235576		5	-0.295819	0.827197	0.422085	0.385172	0.432322	0.572755	0.498643		5	13.28
6	-0.50467	-0.450428	-0.420448	-0.395224	-0.440998	-0.470851	-0.427268		6	-1.34333	-1.33699	-1.05044	-1.24723	-1.38253	-1.33152	-0.988636		6	7.23
7	0.519061	0.516589	0.536229	0.54031	0.536972	0.546315	0.543989		7	1.31548	1.52154	1.46471	1.64998	1.60087	1.56482	1.35551		7	145.67
8	0.10848	0.0686929	0.0941536	0.0906165	0.0870411	0.0885357	0.0900776		8	0.355394	0.151452	0.0407456	0.0932888	0.162887	0.0858485	0.137528		8	126.98
9	0.0273652	0.0576432	0.0184802	0.0665972	0.0463836	0.0464387	0.0543446		9	-0.984575	-0.937846	-0.743222	-0.892014	-1.04809	-0.933956	-0.919583		9	85.28
10	0.127375	0.136191	0.117577	0.110894	0.125435	0.121653	0.126179		10	0.235318	0.472001	0.352911	0.703914	0.535157	0.5243	0.508333		10	51.31
11	0.347618	0.362983	0.376095	0.379943	0.391378	0.386519	0.376302		11	0.26485	0.481685	0.438432	0.456813	0.58107	0.553848	0.200492		11	47.97
12	0.161826	0.175048	0.151466	0.147096	0.169456	0.149875	0.155312		12	0.408364	0.723528	0.677041	0.617421	0.502233	0.654564	0.555138		12	24.87
13	0.34332	0.353358	0.33778	0.325454	0.339699	0.339487	0.368419		13	1.24965	1.63868	1.43695	1.68091	1.63014	1.61274	1.47953		13	16.02
14	0.175121	0.169297	0.205703	0.180945	0.178944	0.0286936	0.144403		14	-0.22531	0.00247453	-0.20052	0.010103	-0.120461	-0.0377004	-0.283035		14	7.86
15	0.201953	0.325336	0.220132	0.211131	0.236386	0.235738	0.21331		15	0.953373	1.19897	0.967733	1.12858	1.15788	1.10166	0.964026		15	4.74
16	0.00609559	0.0598589	0.0800071	0.0721365	0.0564735	0.0470932	0.0368195		16	-0.3938	-1.59265	-1.18701	-1.36175	-1.50195	-1.6987	-1.51793		16	1.88
17	0.127962	0.186909	0.182977	0.154225	0.187557	0.201523	0.186964		17	0.672544	0.895304	0.67559	0.677168	0.872234	0.775014	0.569576		17	1.6
18	0.162853	0.190584	0.180778	0.100718	0.183655	0.187742	0.20714		18	0.833935	1.29907	1.02314	1.28748	1.22005	1.36799	1.12453		18	1.47
19	0.163328	0.15304	0.173798	0.165819	0.161883	0.170929	0.21673		19	0.513135	0.593814	0.830168	0.636959	0.706239	0.652598	0.395932		19	1.1
20	0.186766	0.146916	0.270108	0.330772	0.300024	0.315473	0.315462		20	0.144403	0.414893	0.777612	0.643365	0.660238	0.811939	0.71445		20	0.96
21	0.00865137	-0.00383184	0.0145025	0.00141126	-0.0063364	0.00862351	-0.0482759		21	-1.14167	-1.77227	-1.49705	-1.59454	-1.63521	-1.70151	-1.71203		21	34.37
22	0.00119556	-0.025919	0.0154212	-0.00353688	0.00561251	-0.0100752	0.00839897		22	-2.04091	-2.67734	-2.14182	-2.61788	-2.33549	-2.29932	-2.32753		22	33.68
23	-0.0797918	0.0346781	0.00649533	0.0279734	0.000531062	0.00688216	0.00944193		23	-1.16618	-2.33438	-1.94875	-2.22021	-2.27357	-2.28418	-2.28768		23	25.58
24	0.0711052	-0.0537999	-0.0615615	-0.0806252	-0.108589	-0.0660039	-0.0983047		24	1.1323	0.358559	-0.153775	0.108314	-0.0747962	-0.020237	-0.0667491		24	20.88
25	0.00361394	-0.00149378	0.0198054	0.146454	0.0263647	0.0427806	0.0314543		25	-1.87189	-1.84842	-1.68875	-1.60171	-1.88782	-1.67303	-1.75477		25	14.89
26	0.00668317	0.00619169	0.0191316	0.00719191	0.0067247	0.0281638	0.0193695		26	-2.37179	-2.41146	-2.05179	-2.33375	-2.25214	-2.15457	-2.17556		26	5.03

## Sheet: Figure S34b
Figure S34b
State 21								State 22								State 23								State 24								State 25								State 26
Human	Mouse	Rabbit	Pig	Sheep	Dog	Cat		Human	Mouse	Rabbit	Pig	Sheep	Dog	Cat		Human	Mouse	Rabbit	Pig	Sheep	Dog	Cat		Human	Mouse	Rabbit	Pig	Sheep	Dog	Cat		Human	Mouse	Rabbit	Pig	Sheep	Dog	Cat		Human	Mouse	Rabbit	Pig	Sheep	Dog	Cat
-0.252616	-0.241085	-0.300493	0.0467518	-0.0909856	-0.080894	-0.46023		0.0978686	0.0981785	-0.261909	-0.193371	0.0268595	-0.43343	-0.135476		0.361108	-0.00979019	0.0681798	0.0975817	0.136281	0.0767603	0.176382		-0.618694	0.196844	-0.0571189	-0.283897	0.066931	-0.167346	-0.137141		-0.289497	-0.221513	-0.126768	-0.0765734	-0.0468151	-0.131927	-0.0869		0.117922	-0.146955	-0.0503277	0.0275337	0.063394	0.000498622	-0.0211242
-0.218447	-0.195932	-0.289796	0.0522017	-0.0799855	-0.0442464	-0.399337		0.0978686	0.091662	-0.204217	-0.193566	-0.00509999	-0.438745	-0.161695		0.361108	-0.0390495	0.0338504	0.0934203	0.116519	0.0767603	0.176382		-0.618694	0.172776	-0.0162963	-0.266833	0.0873706	-0.167346	-0.129774		-0.289497	-0.169682	-0.107208	-0.0318812	0.00816742	-0.0908885	-0.00809891		0.117922	-0.149081	-0.0529283	0.0275337	0.0308971	0.000936566	-0.0169074
-0.218447	-0.192712	-0.244856	0.0965223	-0.0532801	-0.0275325	-0.385879		0.120175	0.110609	-0.204217	-0.13164	0.0158684	-0.438745	-0.15636		0.301664	-0.0510948	0.0338504	0.0712791	0.0991507	0.0248094	0.128529		-0.586905	0.154996	0.0117219	-0.266833	0.129353	-0.109878	-0.114767		-0.143053	-0.169682	-0.0734161	-0.0318812	0.00816742	0.0196456	0.0279914		0.12954	-0.108733	-0.0478194	0.00680392	-0.0174701	0.0304571	0.0121146
-0.187709	-0.150991	-0.193097	0.0965223	-0.0284456	0.00388364	-0.312729		0.120175	0.162347	-0.150077	-0.0868519	0.0472019	-0.273821	-0.0815591		0.301664	-0.0628767	-0.00784297	0.0607882	0.0921322	0.0174254	0.124843		-0.586905	0.155426	0.036191	-0.269363	0.160767	-0.106351	-0.107403		-0.143053	-0.0376146	-0.0397216	0.107934	0.105224	0.0207833	0.129254		0.12954	-0.0916486	-0.0415595	-0.00902343	-0.0485695	0.0248625	0.0391867
-0.187709	-0.147649	-0.17154	0.127994	-0.0082328	0.00809451	-0.298357		0.233503	0.16506	0.0332639	0.0350663	0.140194	-0.273821	-0.0736671		0.269235	-0.0641227	-0.00806419	0.064294	0.0859926	-0.0171023	0.108919		-0.554213	0.156374	0.0273002	-0.271011	0.173321	-0.106451	-0.113894		0.0287141	-0.0269323	-0.0368842	0.140266	0.123292	0.0297391	0.129254		0.140063	-0.0714234	-0.041199	-0.0510191	-0.0583294	0.0126351	0.0881229
-0.161746	-0.142638	-0.148155	0.1327	-0.00780101	0.0212204	-0.286046		0.233503	0.236019	0.0581986	0.0726503	0.18349	-0.0805266	0.0209209		0.170052	-0.0512336	-0.0287603	0.0956585	0.102805	-0.0247959	0.11319		-0.554213	0.156374	0.0273002	-0.271011	0.18308	-0.107744	-0.125474		0.0287141	0.0827262	0.00654661	0.211484	0.218605	0.0374053	0.238325		-0.126286	0.0983601	-0.202786	-0.115343	-0.0694776	-0.0407991	-0.110686
-0.161746	-0.133562	-0.123356	0.136114	0.00604082	0.0250433	-0.272838		-0.16454	-0.023168	-0.256895	-0.0127333	-0.148372	0.234179	-0.0942793		0.170052	-0.0342966	-0.00463869	0.0970261	0.1018	-0.0220436	0.114818		0.406499	-0.40757	0.146533	-0.307017	-0.121773	-0.317748	-0.0757189		0.293972	0.247863	0.0336419	-0.109266	0.160381	0.136181	0.170653		-0.0957901	0.152877	-0.090654	-0.0728351	-0.0486216	-0.00859612	-0.0263813
-0.177275	-0.0927403	-0.193131	0.0744328	-0.0748609	-0.00109652	-0.267241		-0.16454	0.034744	-0.18134	-0.0128355	-0.147716	0.316034	-0.0488146		0.175981	-0.00847751	0.0174802	0.0977261	0.0988701	-0.000762211	0.137139		0.406499	-0.238275	0.146533	-0.214783	-0.0481221	-0.317748	0.0508304		0.293972	0.159847	-0.0727372	-0.23643	0.126411	0.0782461	0.100212		-0.0957901	0.152877	-0.0900849	-0.00536994	-0.0284833	0.00973581	0.0275843
-0.221943	-0.139589	-0.224326	0.0199922	-0.121382	-0.00109652	-0.313837		-0.125177	0.109132	-0.11179	-0.020224	-0.142705	0.389656	0.0212677		0.175981	-0.00828855	0.0713112	0.133765	0.0988701	0.0227767	0.163609		0.509349	-0.208319	0.228692	-0.141426	0.0483732	-0.266657	0.0790283		0.132346	0.159847	-0.0954076	-0.268848	-0.00366727	0.0490844	0.0414818		-0.0779737	0.164042	-0.0478904	0.019888	-0.014376	0.0390736	0.0605331
-0.221943	-0.139589	-0.23782	0.0199922	-0.197809	-0.0433322	-0.313837		-0.122958	0.122235	-0.0827928	-0.0436911	-0.150856	0.406492	0.044832		0.260102	0.13111	0.188274	0.169612	0.182445	0.0431825	0.23721		-0.501316	0.0670688	-0.113845	0.113289	0.164505	0.157436	-0.156466		0.132346	0.0834881	-0.132685	-0.405946	-0.0599675	-0.0693168	0.00658343		-0.0779737	0.169167	-0.0407563	0.0785407	-0.00197299	0.0444116	0.105581
0.156667	-0.0628541	-0.0275305	-0.0276291	-0.0229549	0.224142	-0.174386		-0.122958	0.104266	-0.0706596	-0.0498975	-0.143081	0.457961	0.088565		-0.223324	-0.0348381	-0.101974	-0.0927467	-0.211368	-0.310766	-0.295817		-0.501316	-0.0153623	-0.355844	-0.0154733	-0.0564421	0.0855149	-0.261469		0.0748619	0.0582519	-0.134591	-0.422272	-0.132978	-0.076046	-0.0496945		-0.0588973	0.194051	-0.0175668	0.0785407	0.015266	0.0581075	0.119805
0.156667	-0.0628541	-0.0275305	-0.0541498	-0.0287534	0.224142	-0.170554		-0.0997231	0.110293	-0.050031	-0.069157	-0.136469	0.479368	0.112776		-0.0853831	0.0419185	-0.0717246	0.00919924	-0.0608963	-0.192256	-0.201698		0.651851	-0.313922	-0.0386643	-0.139678	0.0523884	0.261443	0.00638996		0.0748619	0.0751694	-0.0466946	-0.477535	-0.122283	-0.105966	-0.0520529		-0.0494475	-0.21407	0.222949	0.08019	0.0856938	0.064138	0.0533196
0.126191	-0.0356985	-0.036583	-0.0541498	-0.0292812	0.168561	-0.123971		-0.0997231	0.128914	-0.0386128	-0.069157	-0.122464	0.504156	0.187343		-0.0853831	0.0874602	0.0624996	0.142379	-0.0146073	-0.192256	-0.087438		0.668495	-0.274	-0.0931315	-0.128162	0.051793	0.262935	-0.0252674		0.0901584	0.081146	-0.0216789	-0.477535	-0.109918	-0.105966	-0.0724285		-0.0226631	-0.178863	0.217319	0.109932	0.0921148	0.0375051	0.0533196
0.126191	-0.0201251	-0.0465688	-0.0605372	-0.0310426	0.162159	-0.0575643		-0.0678291	0.143955	0.0176878	-0.0591513	-0.0591767	0.551377	0.265187		0.0095066	0.059572	-0.0711535	0.00665901	0.0121039	-0.0792071	-0.154161		0.668495	-0.273125	-0.114657	-0.138103	0.0533648	0.264109	-0.027948		0.0901584	0.083643	0.0534683	-0.525549	-0.120436	-0.0667014	-0.0734967		-0.0226631	-0.17818	0.198087	0.113226	0.11614	0.0375051	0.0592678
0.0782034	0.0273415	-0.0473216	-0.0698789	-0.0375625	0.106946	-0.102445		-0.19501	-0.378191	-0.229843	-0.286672	-0.114264	-0.374981	-0.20825		0.264133	0.059572	0.125356	0.00665901	0.0237604	-0.0782302	0.0405901		0.645329	-0.199362	-0.13807	-0.144575	0.0584128	0.246406	-0.0441182		0.0871617	0.083542	0.0397703	-0.534332	-0.130731	-0.0739066	-0.0762836		-0.0145166	-0.199278	0.171782	0.0926517	0.11614	-0.00306764	0.0621475
0.0782034	0.024717	-0.0441361	-0.070632	-0.0578852	0.0964064	-0.173597		-0.167346	-0.376293	-0.210026	-0.264119	-0.11837	-0.416987	-0.21496		0.262756	-0.0172901	-0.0510898	-0.0611467	-0.0545142	0.0715881	0.00472492		0.645329	-0.199362	-0.163062	-0.144575	0.0584128	0.237628	-0.0441182		-0.0856189	-0.169289	0.0580951	-0.514268	-0.252773	-0.205189	-0.156582		-0.0145166	-0.234316	0.153245	0.0926517	0.0904951	-0.0100458	0.0621475
0.0418771	0.0182584	-0.0549477	-0.0713775	-0.0998822	0.0593268	-0.205297		-0.167346	-0.366945	-0.194712	-0.246649	-0.0892547	-0.416987	-0.192626		0.302375	0.0394697	-0.0510898	-0.0341005	-0.010354	0.158454	0.00472492		0.582834	-0.199362	-0.159157	-0.152877	0.0583193	0.179947	-0.109021		-0.0314756	-0.123671	0.060401	-0.193131	-0.207602	-0.104416	-0.119452		-0.059432	-0.234316	0.119658	0.0550509	0.0512655	-0.0619596	-0.0266668
-0.0200038	0.00866946	-0.0791819	-0.0819973	-0.0998822	0.0593268	-0.205297		-0.120266	-0.33539	-0.171922	-0.216866	-0.0774541	-0.411405	-0.186035		0.302375	0.0394697	0.0821992	-0.00168668	-0.010354	0.158454	0.00840739		0.321042	-0.048139	-0.264561	-0.220855	0.017732	0.0463783	-0.140725		-0.0314756	-0.0515589	0.180409	-0.0986167	0.00599609	-0.0645556	-0.0226656		0.0445691	-0.232251	-0.0678728	-0.00953936	-0.107909	-0.0176217	-0.0541008
-0.0200038	-0.0126587	-0.0873723	-0.0953311	-0.129375	0.0380006	-0.213019		-0.120266	-0.306404	-0.171922	-0.185776	-0.0625473	-0.409966	-0.155865		0.343384	0.0788597	0.0821992	-0.00168668	-0.009197	0.179596	0.152113		0.321042	0.0166538	-0.307077	-0.220855	-0.0130893	-0.011605	-0.173625		0.10329	-0.0515589	0.180409	0.108743	0.0379373	0.0209749	0.0511327		0.014077	-0.233988	-0.0975468	-0.050778	-0.114767	-0.0318285	-0.0455739
-0.0589112	-0.0169297	-0.0968929	-0.102793	-0.151768	0.0310996	-0.216479		-0.0904765	-0.283534	-0.131726	-0.141256	-0.0495826	-0.37809	-0.119383		0.343384	0.111669	0.14491	0.0713221	0.100204	0.230209	0.152113		0.211697	0.0434581	-0.351487	-0.261565	-0.0523774	-0.116206	-0.216592		0.354149	0.0902428	0.253519	0.537893	0.119208	0.138829	0.16466		0.014077	-0.251914	-0.0976559	-0.0710126	-0.120738	-0.0303116	-0.0564678
-0.0589112	-0.0338375	-0.108037	-0.10797	-0.176858	-0.00770148	-0.292932		-0.0904765	-0.252613	-0.101696	-0.124668	-0.0228458	-0.35198	-0.080848		0.346073	0.111669	0.18303	0.0903843	0.120449	0.237471	0.188534		0.211697	0.0363503	-0.373476	-0.262337	-0.0842129	-0.116206	-0.217571		0.335906	0.0902428	0.21153	0.532788	0.148096	0.132798	0.14601		-0.0125007	-0.251914	-0.16623	-0.0961586	-0.112284	-0.02591	-0.0763962
-0.110725	-0.0338375	-0.118696	-0.13934	-0.202064	-0.0167497	-0.306776		-0.0483936	-0.229255	-0.0745935	-0.0730848	-0.00857839	-0.275805	-0.065353		0.346073	0.162471	0.217573	0.230563	0.182965	0.2583	0.204524		0.213767	-0.401839	-0.0765734	-0.282452	-0.236563	-0.48143	-0.141018		0.335906	0.0761413	0.191432	0.531045	0.168902	0.130111	0.134713		-0.0125007	-0.310203	-0.16623	-0.101806	-0.101314	-0.02591	-0.0763962
-0.110725	-0.0831471	-0.14672	-0.151477	-0.204942	-0.0528616	-0.355904		-0.0483936	-0.229255	-0.052777	-0.0626781	-0.00534874	-0.275805	-0.0596477		0.332256	0.162471	0.231991	0.230563	0.197275	0.2583	0.23994		0.213767	-0.354373	-0.0362931	-0.262438	-0.227902	-0.399597	-0.0816982		0.308329	0.0716948	0.195483	0.508271	0.185005	0.123252	0.144895		-0.0104676	-0.261277	0.0288456	0.0751318	0.108325	0.173448	0.0748688
-0.176492	-0.0831471	-0.153724	-0.198568	-0.249317	-0.0533865	-0.367834		-0.0087031	-0.207941	-0.052777	-0.0626781	-0.00414794	-0.235484	-0.063242		0.332256	0.151796	0.239959	0.272526	0.235617	0.243462	0.244865		0.430414	-0.235813	0.183838	-0.145227	-0.11998	-0.225558	0.0216088		0.308329	0.060766	0.196378	0.495832	0.213488	0.12353	0.148251		-0.0104676	-0.261785	0.0367348	0.0586093	0.10278	0.162195	0.0651472
-0.176492	-0.088805	-0.190747	-0.202728	-0.279656	-0.0580429	-0.425057		-0.0087031	-0.19872	-0.00868378	0.0182126	0.0515742	-0.199962	-0.0696395		0.263839	0.147714	0.230632	0.275249	0.229689	0.24289	0.26074		0.353881	-0.245655	0.161917	-0.150131	-0.139752	-0.225558	0.00560069		0.0644269	0.122341	-0.0341068	0.259695	0.0718863	0.252604	0.096122		-0.0600182	-0.262998	0.0584256	0.0460278	0.0616925	0.147252	0.0515252
0.0796075	-0.0452511	0.0386182	0.170679	0.222473	-0.002837	-0.496589		0.00520176	-0.19872	-0.00807899	0.021089	0.0515742	-0.199962	-0.0696395		0.263839	0.142336	0.229099	0.268827	0.209275	0.214474	0.261467		0.353881	-0.255557	0.155102	-0.150131	-0.152206	-0.229266	0.00560069		0.0644269	0.136978	-0.00331858	0.26662	0.0947415	0.253931	0.096122		-0.0600182	-0.274291	0.0625053	0.0242017	0.0298208	0.123891	0.050097
0.0796075	-0.0452511	0.0328307	0.170679	0.220622	0.00420523	-0.462907		0.0393364	-0.161816	-0.0157827	0.115953	0.108675	-0.122738	-0.0545623		-0.1364	0.0244824	-0.169687	-0.024163	-0.204693	-0.0730137	-0.15945		0.239259	-0.259557	0.133935	-0.178415	-0.202762	-0.229567	-0.058163		0.10129	0.136978	0.00926024	0.276051	0.0933532	0.262718	0.108814		-0.138563	-0.29085	0.0427554	-0.0186262	-0.052519	0.0579941	0.0146667
0.0742447	-0.0521383	0.0290686	0.172623	0.220622	0.00811774	-0.386891		0.093877	-0.0891077	0.0960636	0.146873	0.0960329	-0.20036	-0.113257		0.0853865	0.0415114	0.0428057	0.054143	-0.0541329	0.0953951	0.0913008		0.239259	-0.270579	0.115242	-0.183449	-0.22866	-0.243821	-0.0713456		0.10129	0.13949	0.022052	0.283558	0.098438	0.262718	0.113236		-0.138563	-0.344665	0.00120177	-0.0597945	-0.10023	0.00506665	-0.017989
0.0742447	-0.077983	0.0278481	0.182475	0.181142	0.0291018	-0.386891		0.0344844	-0.0974121	0.0495162	0.0560995	0.04076	-0.283029	-0.115805		0.0853865	0.0415114	0.0824572	0.0873319	-0.0541329	0.0953951	0.0913008		0.126442	-0.261064	0.0956338	-0.192272	-0.259483	-0.250844	-0.0895131		0.11714	0.139728	0.0149174	0.283896	0.112224	0.269023	0.106137		0.164536	0.136001	0.00961026	0.0523018	0.131625	0.13435	0.108389
0.0629465	-0.077983	0.027588	0.185756	0.181116	0.0431178	-0.313694		0.0344844	-0.0995407	-0.099906	0.0560995	0.00523786	-0.283166	-0.129901		0.237195	0.0906566	0.243753	0.144051	0.00231704	0.201727	0.164812		0.126442	-0.258901	0.0670177	-0.194665	-0.337142	-0.261089	-0.0952925		0.128456	0.141797	-0.0369984	0.295132	0.0370497	0.213579	0.142172		0.0731194	0.123766	-0.00899422	0.00420073	0.104107	0.0724738	0.0480209
0.0629465	-0.0792681	0.027588	0.191549	0.181116	0.0513664	-0.296387		0.0294041	-0.0621847	-0.099906	-0.009197	-0.0856628	-0.291709	-0.129901		0.286771	0.107256	0.172824	0.228429	0.335574	0.182475	0.0580951		0.501743	0.0376885	0.172328	0.419834	0.0566218	0.126313	-0.0627902		0.145242	0.147863	-0.0369984	0.295132	0.00152076	0.199928	0.136911		0.0731194	0.0648027	-0.0205213	-0.0293456	0.0277913	-0.00395983	0.0245828
0.143286	-0.177013	-0.0540343	0.0780961	0.0936392	0.055721	0.123027		0.0294041	-0.0252996	-0.167359	-0.0186369	-0.0856628	-0.307309	-0.151116		0.286771	0.114949	0.139701	0.220193	0.326701	0.173602	0.0409696		0.549214	0.0345064	0.170969	0.40743	0.055015	0.109218	-0.15076		0.145242	0.147863	-0.0247959	0.292805	0.00904872	0.193951	0.136682		0.0100789	-0.00269927	-0.0436396	-0.0776981	-0.00248083	-0.0702891	-0.0150763
0.134999	-0.180305	-0.0601454	0.0674753	0.0338421	0.0559676	0.138502		0.225549	0.0302418	-0.0811723	0.14752	0.0705182	-0.0921961	0.028803		0.240584	0.130558	0.10326	0.220193	0.310619	0.14782	0.00118525		0.549214	0.0156642	0.116891	0.364783	0.062104	0.0893044	-0.16403		0.149255	0.148934	-0.0198193	0.290634	0.00904872	0.146074	0.155633		0.0100789	-0.0198898	-0.0978519	-0.113624	-0.0691001	-0.114877	-0.0592264
0.134999	-0.182184	-0.0743038	0.0394031	0.0260747	0.0531495	0.140624		0.225549	0.0314543	-0.082976	0.14715	0.0571987	-0.10026	0.0329067		0.240584	0.138107	0.0546599	0.205183	0.290113	0.14159	-0.0115568		0.542751	-0.00195586	0.116891	0.323465	0.0599003	0.0874197	-0.191591		0.149255	0.150523	-0.0259561	0.288324	0.00143341	0.146074	0.155633		-0.0742035	-0.0482665	-0.1061	-0.155008	-0.0971341	-0.185724	-0.136537
0.0942492	-0.182184	-0.0721037	-0.0350449	-0.0443447	0.0516488	0.151228		0.205001	0.0184941	-0.0401824	0.171423	0.087696	-0.154812	0.0311727		0.219811	0.149187	0.0358774	0.201727	0.266234	0.115131	0.0015578		0.542751	-0.00195586	0.0553945	0.289086	0.0352294	0.040874	-0.191591		0.144761	0.129636	-0.0297005	0.28124	-0.00821362	0.107996	0.151804		-0.0819686	0.0263325	-0.118966	-0.109065	-0.0466039	0.0757787	0.000716185
0.0942492	-0.15286	-0.0690622	-0.0350449	-0.0443447	0.0516488	0.143159		0.19846	0.0185014	-0.031204	0.172745	0.102207	-0.148922	0.0235529		0.219811	0.152205	0.0290076	0.188329	0.254845	0.115131	0.00734414		0.503432	-0.00400482	0.054063	0.289086	0.0194877	0.040874	-0.237045		0.144761	0.113938	-0.0316803	0.279662	-0.0149723	0.106309	0.15001		-0.0819686	0.0534488	-0.110888	-0.0920915	-0.0341606	0.0720166	0.0271303
0.0772928	-0.15286	-0.103341	-0.0350449	-0.0656681	0.0322695	0.143159		0.19846	0.00101284	-0.00872051	0.173583	0.104617	-0.144058	0.018954		0.214653	0.126623	-0.0016652	0.167798	0.227124	0.0769044	0.00987214		0.503432	-0.0321277	-0.0302867	0.221717	-0.027911	0.012303	-0.268873		0.137299	0.113369	-0.00395983	0.27384	-0.0107587	0.0882454	0.145059		-0.0340699	0.0778393	-0.0748288	-0.0376004	-0.0162963	0.08285	0.0451092
0.0772928	-0.136491	-0.102711	-0.0942394	-0.125666	0.0322063	0.145325		0.192982	0.00101284	-0.00386187	0.182083	0.0998591	-0.142432	0.00749694		0.219988	0.0856855	-0.00137875	0.152979	0.214413	0.0359859	0.00407348		0.459119	-0.145943	-0.0752807	0.200546	-0.0530975	-0.0152839	-0.320836		0.132828	0.119615	0.0176615	0.283036	-0.0057195	0.081329	0.150402		-0.0340699	0.0847197	-0.0690405	-0.0161751	-0.00737086	0.0970794	0.0625231
0.0781351	-0.120222	-0.0918473	-0.113125	-0.127694	0.0326717	0.146838		0.192982	-0.0217947	0.0174254	0.183655	0.0998591	-0.140378	-0.0185905		0.219988	0.0856855	-0.00114631	0.134139	0.207684	0.0130998	-0.0274163		0.202766	-0.0131535	-0.0906399	-0.145798	-0.0799779	0.0825276	-0.151017		0.132828	0.104129	0.0257859	0.275217	-0.000580913	0.0801177	0.152179		-0.0134843	0.149228	-0.0463277	0.0186265	0.0164643	0.0941304	0.0783821
0.0781351	-0.120222	-0.0443849	-0.12377	-0.129763	0.0328077	0.159791		0.183726	-0.0373381	0.0400283	0.187057	0.0883699	-0.148207	-0.0220726		0.197517	0.0329818	-0.025926	0.111439	0.160448	-0.0186032	-0.0274163		0.450245	0.0598304	-0.131683	0.261851	-0.170396	0.13608	0.303792		0.137115	0.0966022	0.0301371	0.280954	0.0159726	0.0790612	0.12799		-0.0134843	0.160627	-0.0362266	0.0372137	0.0236782	0.087554	0.0850767
0.0889701	-0.112839	-0.0443849	-0.126785	-0.131471	0.0271201	0.17958		0.183726	-0.0405123	0.0544462	0.189494	0.0770926	-0.166185	-0.0467503		0.197517	0.0251438	-0.0346583	0.0873201	0.103641	-0.045368	-0.101804		0.471251	0.0863838	-0.13412	0.252514	-0.170396	0.13608	0.306206		0.137115	0.0568422	-0.0131374	0.298842	0.0327899	0.0710401	0.110036		0.0141007	0.200814	-0.0214415	0.0641057	0.0319839	0.0895757	0.0919736
0.0817805	-0.0764606	-0.0198898	-0.20881	-0.0546855	-0.0286209	0.0992835		0.176901	-0.042101	0.0780961	0.18137	0.0697791	-0.161618	-0.041221		0.166033	0.0251438	-0.0417717	0.0721688	0.103641	-0.077465	-0.101804		0.471251	0.0863838	-0.13412	0.240049	-0.160102	0.113909	0.323512		0.121094	0.0570232	-0.0146168	0.312176	0.0408088	0.064446	0.0950649		0.0141007	0.208523	-0.00756889	0.0821703	0.0303773	0.0940799	0.0995526
0.0515194	-0.103844	-0.0104909	-0.226427	-0.0329833	-0.0569038	0.0964209		0.176901	-0.0508284	0.0866371	0.174818	0.0711875	-0.149686	-0.0226781		0.166033	0.0251438	-0.064397	0.0470602	0.0691782	-0.077465	-0.158618		0.476772	0.0447162	-0.183193	0.23109	-0.157947	0.104549	0.323512		0.121094	0.0573836	-0.036754	0.334291	0.0473133	0.0955846	0.0716144		0.0358974	0.219858	0.0109499	0.0978474	0.00543507	0.093302	0.109484
0.0515194	-0.138983	-0.0140141	-0.226427	-0.0328555	-0.0594076	0.0956075		0.164172	-0.0565665	0.105496	0.162735	0.0691135	-0.142408	-0.0324221		0.113915	0.0197779	-0.00534874	0.13366	0.183346	0.250924	0.125519		0.476772	0.033345	-0.186736	0.161403	-0.163447	0.0914587	0.299938		0.112703	0.0573836	-0.0372484	0.348624	0.0497172	0.0960329	0.0467426		0.0358974	0.225912	0.0253643	0.11587	0.00652795	0.0825608	0.0933421
0.0117749	-0.138983	-0.0348524	-0.262984	-0.0318057	-0.068575	0.0956075		0.164172	-0.0743313	0.105496	0.161556	0.0674212	-0.129107	-0.0402424		-0.0332423	-0.0022505	-0.0217363	0.124827	0.141032	0.229481	0.110316		0.425931	0.0306043	-0.317268	0.161403	-0.181121	0.0809503	0.289965		0.103687	0.081919	-0.0679838	0.421984	0.121498	0.175063	0.110249		0.0373108	0.233426	0.0621432	0.127379	0.0104142	0.0825608	0.0535783
0.0117749	-0.149216	-0.0489179	-0.271202	-0.0289156	-0.0927942	0.046898		0.153293	-0.0743313	0.127262	0.155915	0.073632	-0.129107	-0.0443868		-0.0332423	-0.00689354	-0.0446556	0.0468005	0.0878777	0.206137	0.0352424		0.425931	-0.0413981	-0.325867	0.0237513	-0.227922	0.0491009	0.221065		0.0997921	0.0983026	-0.0679838	0.42582	0.130691	0.18402	0.111033		0.0373108	0.250009	0.063501	0.144022	-0.00835461	0.0785114	0.0551858
0.00376896	-0.0927741	-0.156654	-0.00207102	-0.0306245	0.187697	-0.156377		0.153293	-0.080992	0.133239	0.151908	0.0784281	-0.129107	-0.066127		-0.201915	-0.045653	-0.0786118	0.00949125	0.0393401	0.205027	-0.0274977		0.318765	-0.0413981	-0.325867	0.0216993	-0.264738	-0.0128538	0.198996		0.0997921	0.107456	-0.0703442	0.436684	0.162159	0.218615	0.119866		0.0364529	0.250009	0.0670842	0.146259	-0.00709803	0.07791	0.0753193
0.00376896	-0.121494	-0.167258	-0.0326791	-0.0666028	0.187697	-0.167928		0.138532	-0.0828394	0.142024	0.154977	0.075649	-0.111403	-0.066127		0.417271	0.147252	0.220124	0.273998	0.0688275	0.212282	0.196028		0.318765	-0.0964391	-0.420279	-0.126729	-0.308946	-0.0128538	0.058408		0.115315	0.107456	-0.071074	0.441986	0.164169	0.218615	0.122303		0.0364529	0.227326	0.0838155	0.158805	0.000567392	0.0761413	0.0671017
-0.0699927	-0.152731	-0.224783	-0.0704905	-0.0775106	0.162735	-0.22458		0.138532	-0.084682	0.147235	0.162469	0.0735401	-0.111403	-0.0576927		0.397974	0.147252	0.220124	0.269126	0.0688275	0.204285	0.196028		0.210625	-0.121412	-0.420279	-0.147105	-0.291541	-0.0828244	0.0472238		0.115315	0.125883	-0.040422	0.453626	0.196962	0.247368	0.161074		0.0175688	0.227326	0.113655	0.158805	-0.00497583	0.0752226	0.0348233
-0.0699927	-0.189816	-0.23955	-0.0946833	-0.120883	0.100933	-0.259753		0.103793	-0.101851	0.142578	0.154724	0.0807213	-0.119026	-0.0530601		0.397974	0.147252	0.189594	0.261665	0.066616	0.191364	0.168364		0.00976469	-0.32231	-0.318174	-0.0812041	-0.241191	-0.0657875	-0.0666284		0.154152	0.143344	-0.01177	0.456383	0.215341	0.251144	0.189107		0.0175688	0.209735	0.0916071	0.16466	-0.00904629	0.0717287	0.0264856
-0.134885	-0.238976	-0.277819	-0.14937	-0.132339	0.0434827	-0.363963		0.103793	-0.101851	0.139364	0.149259	0.0826619	-0.120074	-0.0462377		0.36095	0.111102	0.137767	0.257266	0.0625711	0.141134	0.140945		-0.609037	0.0724637	-0.206884	-0.292932	-0.31603	-0.332125	-0.310228		0.175944	0.157125	0.00396479	0.449378	0.250714	0.280452	0.215252		-0.0182177	0.202731	0.0851247	0.165672	-0.0174636	0.0706317	-0.0187247
-0.134885	-0.267916	-0.310522	-0.186179	-0.168633	-0.0201307	-0.371843		0.0693163	-0.12582	0.151392	0.145736	0.0836143	-0.128761	-0.0366197		0.36095	0.106937	0.118659	0.245208	0.0416464	0.141134	0.129495		-0.587992	0.0724637	-0.20232	-0.255955	-0.264942	-0.306857	-0.268449		0.175944	0.158719	0.0105057	0.45208	0.272907	0.280452	0.215252		-0.0504327	0.233916	0.00631591	-0.0804251	-0.018377	-0.0182298	-0.0641982
-0.229784	-0.276368	-0.363901	-0.23012	-0.164254	-0.0522705	-0.445253		0.0693163	-0.13396	0.154366	0.139096	0.081919	-0.135523	-0.0435858		0.325126	0.0984288	0.0639384	0.244142	0.0231098	0.0875801	0.116382		-0.587992	0.117396	-0.125599	-0.239345	-0.239584	-0.308226	-0.228179		0.164965	0.172745	0.0179498	0.452949	0.273664	0.292645	0.215394		-0.0504327	0.233916	0.0414502	-0.0435858	-0.00436852	0.0346222	-0.0265628
-0.229784	-0.281192	-0.386898	-0.253251	-0.155585	-0.101696	-0.456021		0.0314014	-0.125696	0.178223	0.135857	0.0815405	-0.14508	-0.0484608		0.325126	0.094417	0.0314425	0.232562	0.00840739	0.0865873	0.0935797		0.172346	-0.387602	-0.466756	-0.0563457	-0.147144	-0.0493126	-0.372474		0.164965	0.179006	0.0196822	0.436864	0.274796	0.300147	0.215542		0.0428677	0.237726	0.104118	0.0903894	0.0610821	0.102656	0.0467119
-0.275206	-0.282092	-0.385146	-0.2751	-0.145986	-0.107919	-0.513805		0.0314014	-0.117104	0.180388	0.130884	0.0926104	-0.147105	-0.0538403		0.288067	0.094417	-0.011898	0.228501	-0.0346469	0.044666	0.0386785		0.339772	-0.225382	-0.270162	0.103569	-0.00860879	0.0298788	-0.17449		0.161609	0.173013	0.0204661	0.428331	0.248682	0.290441	0.218794		0.13745	0.305232	0.155035	0.14021	0.0610821	0.17014	0.0996408
-0.308657	-0.0418301	-0.198243	-0.249015	0.0891481	-0.0926977	-0.36213		-0.00548374	-0.107877	0.179822	0.120534	0.096723	-0.131347	-0.0541521		0.288067	0.0944817	-0.0524314	0.215542	-0.0671702	0.0271531	0.0207833		-0.456996	-0.0790345	0.153274	0.20234	0.397178	0.355697	0.289002		0.161609	0.171344	0.0432932	0.400712	0.23055	0.280123	0.22342		0.0383059	-0.149335	0.119716	0.0423905	0.0536143	-0.0899174	0.0330664
-0.0264464	-0.308298	0.0802607	0.00414087	-0.103918	0.0230796	-0.395242		-0.00548374	-0.0796104	0.176143	0.117208	0.0980229	-0.130749	-0.0333803		0.266358	0.0944974	-0.0742675	0.213851	-0.121514	0.00992705	-0.0044511		-0.456996	-0.202873	-0.126316	0.0882408	0.262577	0.152883	0.269618		0.169346	0.166822	0.0644523	0.373601	0.216848	0.270973	0.229067		0.00464947	-0.151139	0.115518	0.0369615	0.0235583	-0.0899174	0.0163282
0.315297	0.0682689	0.299655	-0.0146035	-0.117321	-0.0143594	-0.352688		-0.020224	-0.0682103	0.183566	0.117191	0.100854	-0.157883	-0.0628315		0.266358	0.0886782	-0.123466	0.20753	-0.133207	-0.0307957	-0.00688135		-0.734907	-0.24007	-0.334773	-0.104951	0.0506954	0.130558	0.12116		0.169346	0.164902	0.0849166	0.350324	0.200129	0.256567	0.235922		0.00464947	-0.167413	0.0370153	0.0314985	-0.0025626	-0.0582819	-0.0165723
0.315297	0.107155	0.33939	0.0654171	-0.0858025	-0.0104348	-0.306809		-0.0695394	-0.104078	0.18686	0.121709	0.109766	-0.171375	-0.0754551		0.225444	0.0828614	-0.13571	0.193509	-0.138053	-0.0449467	0.00023806		-0.734907	-0.325175	-0.535962	-0.20168	-0.126812	-0.0427407	0.0531831		0.185749	0.164902	0.10811	0.332043	0.185977	0.256567	0.235922		-0.0276851	-0.165057	0.0295163	0.0180532	-0.0283128	-0.0568729	-0.0146491
0.379231	0.174981	0.387122	0.07791	-0.0263653	-0.00244628	-0.293759		-0.0695394	-0.104078	0.188741	0.123252	0.119885	-0.185321	-0.060153		0.225444	0.0566915	-0.148754	0.180582	-0.141135	-0.0610413	-0.000699095		-0.950967	-0.325175	-0.830107	-0.251132	-0.276417	-0.0559714	-0.0568798		0.1837	0.150696	0.10811	0.332043	0.176186	0.244295	0.233344		-0.0276851	-0.156967	-0.0415089	0.0179061	-0.0283128	-0.0490677	0.0136057
0.379231	0.196575	0.407865	0.135466	-0.00419804	0.00168956	-0.281769		-0.0993045	-0.130673	0.194426	0.112505	0.131653	-0.185776	-0.0362014		0.19657	0.0566915	-0.153854	0.168231	-0.145503	-0.0768679	-0.00421413		-0.950967	-0.361751	-0.935684	-0.296267	-0.45776	-0.130889	-0.111581		0.1837	0.146344	0.130751	0.296055	0.145615	0.235149	0.232041		-0.0273672	0.205095	-0.0680015	-0.083577	0.101909	-0.0317236	-0.0901563
0.384479	0.230896	0.404536	0.135466	0.0303211	0.0132578	-0.280785		-0.0993045	-0.131661	0.195134	0.111625	0.141521	-0.186423	-0.0202537		0.19657	0.0576844	-0.156638	0.158534	-0.178718	-0.0851973	0.00193222		0.0931493	-0.393517	-0.218878	-0.198644	-0.175591	-0.165799	-0.298832		0.172909	0.118943	0.147861	0.260361	0.107694	0.225314	0.226099		-0.0273672	0.21122	-0.0503385	-0.0721586	0.129469	0.0170309	-0.0432438
0.384479	0.230896	0.401922	0.17451	0.0324834	0.0132578	-0.265293		-0.138899	-0.156625	0.196445	0.0968279	0.143417	-0.192227	0.011771		0.141551	0.0584712	-0.156992	0.154361	-0.181894	-0.110442	0.0175219		0.0931493	-0.406196	-0.221566	-0.185969	-0.31213	-0.122489	-0.230173		0.172909	0.115386	0.149268	0.20187	0.103627	0.221825	0.222831		0.0228148	0.247415	-0.0375871	0.00810042	0.161779	0.0384912	-0.00862922
0.362978	0.251216	0.390932	0.17906	0.0514708	-0.0167681	-0.265293		-0.138899	-0.165846	0.188367	0.0959356	0.138692	-0.201645	0.0102302		0.141551	0.0301902	-0.177195	0.150696	-0.212004	-0.109039	0.0301009		0.243093	-0.411919	-0.223202	-0.188041	-0.31213	-0.106167	-0.218326		0.168104	0.107221	0.156718	0.164086	0.0888508	0.156366	0.20871		0.0228148	0.259016	-0.0108173	0.00810042	0.195757	0.124757	-0.00862922
0.362978	0.25626	0.383418	0.175048	0.0514708	-0.0193389	-0.256895		-0.177755	-0.165881	0.174194	0.0855071	0.138526	-0.201645	0.00492064		0.191281	-0.01743	0.0978328	0.139123	0.178907	0.270548	0.142681		0.243093	-0.424383	-0.223202	-0.190999	-0.450192	-0.0871242	-0.198481		0.168104	0.0793446	0.167459	0.133189	0.0888508	0.152489	0.205826		0.0870732	0.265747	0.0148621	0.059707	0.210744	0.124757	0.0542875
0.308828	0.256459	0.310243	0.173429	0.0510352	-0.0437546	-0.244572		-0.177755	-0.172283	0.174194	0.0845675	0.137299	-0.235044	0.00492064		0.191281	-0.00460578	0.10373	0.146016	0.181778	0.269898	0.149933		0.282755	-0.450659	-0.234981	-0.193883	-0.554943	-0.110078	-0.191909		0.119148	0.0811282	0.176645	0.0617332	0.0622548	0.128954	0.182649		0.112174	0.340824	-0.010885	0.0656344	0.0481129	0.142345	0.0657098
0.308828	0.256519	0.28382	0.15722	0.0121146	-0.0577426	-0.235952		-0.191872	-0.172283	0.135803	0.0827087	0.137863	-0.235044	-0.00656374		0.267597	-0.00460578	0.107864	0.15873	0.196592	0.268801	0.15897		-0.930239	0.153548	-0.26372	-0.300095	-0.0649906	-0.142723	-0.178421		0.119148	0.091654	0.188968	0.0558113	0.0364889	0.106323	0.177545		0.0865783	0.339271	0.0037517	0.0681961	0.0489915	0.132897	0.0341475
0.0632603	0.229748	-0.0110698	0.148096	0.0714989	-0.109329	-0.179531		-0.191872	-0.175277	0.127748	0.0810779	0.151644	-0.248433	-0.0491661		0.267597	0.0372474	0.119667	0.16001	0.197822	0.269056	0.163831		-0.930239	0.331699	-0.0407439	-0.300095	0.0987254	0.0438773	-0.178421		0.100827	0.0875241	0.209805	0.016837	0.0223822	0.0926968	0.103469		0.0865783	0.33437	0.0293541	0.0759152	0.0591376	0.129009	0.0278276
0.0632603	0.229748	-0.0194561	0.139985	0.0448511	-0.127231	-0.154921		-0.22624	-0.177186	0.0954669	0.0776732	0.151644	-0.280727	-0.0491661		0.334927	0.0223414	0.140879	0.185306	0.249873	0.270779	0.179996		-0.73134	0.347218	-0.0223632	-0.110288	0.205927	0.060065	-0.0124303		0.100827	0.0833053	0.207361	0.0116099	0.0129279	0.0610391	0.100861		0.0954052	0.350783	0.0487712	0.0810474	0.0712302	0.122031	0.0188974
-0.0571449	0.230267	0.0508912	-0.111656	-0.102122	0.0608655	-0.104695		-0.233127	-0.182664	0.0593068	0.0589355	0.131247	-0.339604	-0.0810196		0.353808	0.0223414	0.137041	0.185306	0.269678	0.268788	0.168659		-0.73134	0.418646	0.336485	-0.0631035	0.245227	0.206865	0.0121707		0.0837033	0.0671523	0.206631	-0.0464192	0.00536489	0.0509355	0.0522431		0.0954052	0.358135	0.0938035	0.14517	0.0832532	0.134933	0.0548628
-0.036139	0.220139	0.0650881	-0.108803	-0.0969536	0.0608655	-0.103117		-0.233127	-0.188701	0.0314985	0.0444373	0.112612	-0.339604	-0.0810196		0.353808	0.0276251	0.134829	0.208814	0.295736	0.268788	0.168659		-0.546828	0.571827	0.336485	0.0745248	0.480573	0.303038	0.0724993		0.0837033	0.0546095	0.174003	-0.0531739	-0.00386187	0.0208966	0.0478313		0.0266631	0.285008	0.145585	0.127455	0.131138	0.071213	0.0164303
-0.036139	0.194091	0.11387	-0.108259	-0.121608	0.0484818	-0.0959918		-0.229477	-0.199999	0.0218798	0.0375316	0.105881	-0.371884	-0.130541		0.401126	0.0466798	0.129608	0.217459	0.295736	0.270928	0.181643		-0.546828	0.571827	0.677122	0.258537	0.490222	0.341566	0.254238		0.0485561	0.00266372	0.0513106	-0.133769	-0.0417636	-0.013845	-0.0791062		0.0266631	0.261539	0.0730093	0.0723138	0.133706	0.0562371	0.00425241
-0.037302	0.191761	0.122446	-0.0786815	-0.11638	0.0444813	-0.0959918		-0.229477	-0.214987	0.0153797	0.0013993	0.0710723	-0.38446	-0.141789		0.401126	0.0466798	0.124034	0.220747	0.328277	0.271488	0.184965		-0.494719	0.734349	0.792797	0.433149	0.7616	0.540998	0.270355		0.0311206	0.00344956	0.0334676	-0.139991	-0.051181	-0.0340765	-0.0846156		-0.00497955	0.237636	0.0636994	-0.00965631	0.138502	0.0562371	0.0189961
-0.037302	0.191013	0.122912	-0.0718005	-0.046108	0.0447619	-0.0716125		-0.240019	-0.220973	-0.0457166	-0.0109827	0.0710723	-0.412541	-0.187832		0.41707	0.0305862	0.119866	0.24837	0.324746	0.271889	0.190229		-0.494719	0.774942	1.00554	0.540137	0.773444	0.563757	0.440361		0.0311206	0.00411095	0.00227393	-0.163	-0.0510948	-0.0409608	-0.0964391		-0.00497955	0.212609	0.0154722	-0.0135876	0.169775	0.0587689	0.0319907
-0.070373	0.152014	0.0908197	-0.050681	-0.0658647	0.0465808	-0.0557751		-0.240019	-0.257053	-0.058089	-0.0415089	0.0516294	-0.437113	-0.209416		0.303391	0.138213	0.186302	0.0547182	0.0249308	0.213813	0.0368182		-0.379686	0.856156	1.05618	0.672663	0.916438	0.677811	0.440361		0.0151566	0.004811	-0.0621115	-0.216154	-0.060846	-0.0482798	-0.0939127		0.0202508	0.205414	0.0224357	-0.0364869	0.186577	0.0644776	0.0556274
-0.070373	0.133697	0.0891244	-0.0487132	-0.0949782	0.0489527	-0.0574683		-0.236071	-0.269174	-0.125885	-0.0548374	0.0477392	-0.450729	-0.242873		0.291988	0.138213	0.121988	0.0547182	-0.0202044	0.16996	0.00473518		-0.379686	0.900231	1.17355	0.691972	0.947255	0.677811	0.576848		0.0151566	0.016204	-0.0929548	-0.219601	-0.0746739	-0.0635765	-0.0909001		0.0202508	0.204915	0.0328612	-0.0364869	0.209075	0.0686461	0.091496
-0.0940965	0.11501	-4.75735e-05	-0.0453237	-0.101074	0.0588607	-0.0579244		-0.236071	-0.303005	-0.145593	-0.0918571	0.00646713	-0.504977	-0.26099		0.291988	0.0443159	0.121988	-0.0600985	-0.0440918	0.108764	-0.059464		-0.385577	0.910913	1.1928	0.788966	0.991891	0.771465	0.586199		-0.00967495	0.01997	-0.150408	-0.236788	-0.0746739	-0.0764336	-0.0909001		0.0438644	0.352165	0.0847284	0.0490582	0.00869702	0.131827	0.0979504
-0.0940965	0.0478671	-0.0490749	-0.039474	-0.111229	0.0613934	-0.0803549		-0.234931	-0.326743	-0.193273	-0.101127	-0.0032921	-0.504977	-0.288745		0.249348	0.0349188	-0.00330971	-0.0600985	-0.0440918	0.108764	-0.0719479		-0.385577	0.919387	1.24185	0.799052	0.998635	0.787724	0.641263		0.28354	0.243804	0.0569085	0.243381	0.153597	0.0658369	0.128966		0.0517231	0.342444	0.0668548	0.0453141	0.00946161	0.120479	0.0979504
-0.112866	0.0154161	-0.107959	-0.0330926	-0.143608	0.0651703	-0.0873723		-0.234931	-0.387698	-0.211368	-0.158491	-0.0559017	-0.523715	-0.343515		-0.203091	0.0438589	-0.19037	-0.0702384	-0.202479	-0.263046	-0.0810842		-0.366125	0.941346	1.25691	0.818015	1.02384	0.819042	0.672738		0.262704	0.23137	0.0758875	0.24266	0.180887	0.0774312	0.127475		0.0517231	0.314998	0.0686709	0.0450311	0.00937048	0.0744981	0.0970379
-0.112866	-0.00320335	-0.155755	0.054619	-0.133609	0.0988946	-0.0858114		-0.263673	-0.411624	-0.22901	-0.158491	-0.0559017	-0.526687	-0.343515		-0.203091	0.0336004	-0.187549	-0.0541274	-0.192923	-0.221289	-0.069502		-0.366125	0.941346	1.28539	0.826385	1.0356	0.847249	0.687108		0.262704	0.221313	0.122349	0.200369	0.202635	0.0805655	0.127207		0.0588879	0.266667	0.0212049	-0.000823483	-0.0337292	-0.0344415	0.00280029
-0.0142493	0.0379767	-0.168437	0.054619	-0.115812	0.126237	-0.0757064		-0.267618	-0.21943	-0.416138	-0.226076	-0.15712	0.26478	-0.150481		-0.184103	0.0473981	-0.128445	-0.0248701	-0.18553	-0.179267	-0.0533697		-0.337606	0.941346	1.30269	0.841085	1.05573	0.847565	0.710856		0.226103	0.197398	0.102774	0.159623	0.207956	0.0828064	0.0798905		0.0588879	0.266667	0.0212049	-0.00147858	-0.0265373	-0.0344415	0.00280029
0.0342617	0.233725	0.141521	0.143393	-0.110597	0.0838554	-0.0822532		-0.147441	-0.127531	-0.359021	-0.15179	-0.0733534	0.27751	-0.150061		-0.161587	0.0413268	-0.0407028	-0.0176042	-0.180148	-0.179267	-0.0393264		-0.337606	0.917541	1.35789	0.839701	1.05573	0.84911	0.710856		0.226103	0.197398	0.0979546	0.083643	0.157042	0.0738495	0.0640343		0.0389797	0.247842	0.00707304	-0.00147858	-0.0205631	-0.0722479	-0.000813194
0.0342617	0.218376	0.124857	0.081329	-0.118802	-0.000996894	-0.119929		-0.147441	-0.127531	-0.315297	-0.104042	0.0614072	0.278228	-0.10039		-0.161587	-0.017172	-0.0407028	-0.000813194	-0.162907	-0.155695	-0.0442939		-0.298823	0.909205	1.34933	0.836785	1.05074	0.84911	0.708652		0.136795	0.150928	0.0525333	0.056076	0.150362	0.0314957	0.0314425		0.0389797	0.235626	0.00355464	-0.00693252	-0.0242207	-0.0727267	-0.00186041
0.00803045	0.166559	0.118196	0.0206355	-0.1321	-0.0754333	-0.163069		-0.0752769	-0.0745324	-0.283511	-0.0863638	0.0614072	0.282437	-0.0577936		-0.122908	-0.017172	-0.0179682	0.0258493	-0.137876	-0.134369	-0.0783128		-0.298823	0.909205	1.3286	0.836785	1.05047	0.841402	0.707921		0.136795	0.117889	0.0490954	-0.0722572	0.132051	0.0314957	-0.0189833		0.0473803	0.206578	0.00946161	-0.0219661	-0.0306189	-0.0736616	0.00619169
0.00803045	0.166559	0.0618599	-0.0153623	-0.130972	-0.145336	-0.202693		-0.0752769	-0.0699	-0.283511	-0.0137974	0.166014	0.282437	-0.0493967		-0.122908	-0.00372991	-0.0100727	0.0430825	-0.102331	-0.114544	-0.0783128		-0.293088	0.899112	1.3286	0.814754	1.03112	0.818964	0.707789		0.0257023	0.0633174	0.0948189	-0.125766	0.106147	0.103926	0.0923276		0.0473803	0.206578	0.0141731	-0.0219661	-0.0388475	-0.0742393	0.039392
-0.045167	0.0733674	0.0514746	-0.080314	-0.129898	-0.212665	-0.244175		0.00511552	-0.0417012	-0.2036	-0.0137974	0.200441	0.295041	-0.00294757		-0.0315956	0.00179207	0.0134654	0.0709393	-0.0809756	-0.0973014	-0.0780103		-0.293088	0.892789	1.24989	0.81384	0.988878	0.803458	0.663705		-0.195988	0.0586511	-0.0834529	-0.293465	0.025228	0.0347056	0.00552264		0.0253559	0.153597	0.0354164	0.0703825	0.0383416	0.00796107	0.162749
-0.045167	0.0733674	-0.048139	-0.0932273	-0.132779	-0.240319	-0.255975		0.00511552	-0.0301784	-0.153111	0.0480301	0.262609	0.306732	0.00120843		-0.0315956	0.0384502	0.0500837	0.0814913	-0.0581471	-0.0833981	-0.0780024		-0.309217	0.860833	1.18657	0.735987	0.939917	0.736436	0.663705		-0.195988	-0.0362661	-0.0989667	-0.349896	-0.0667352	-0.0137397	-0.0330763		0.0207772	0.147741	0.0321478	0.0703825	0.0407412	0.00796107	0.162749
-0.0458145	-0.0367097	0.0642551	-0.21874	0.052054	-0.075502	-0.000172689		0.302052	0.0956753	0.131414	0.119174	0.206504	0.507529	0.198492		0.0887168	0.068127	0.0644895	0.1432	-0.0353036	-0.0357544	-0.0279288		-0.309217	0.821168	1.09599	0.646617	0.90413	0.736436	0.519021		-0.288949	-0.0362661	-0.143218	-0.41077	-0.0716902	-0.0515274	-0.133562		0.0207772	0.147741	0.0203155	0.0724133	0.0631569	0.0286816	0.176119
-0.0458145	-0.0294889	0.06881	-0.210019	0.0727815	-0.0232136	-0.00745514		0.220622	0.0342181	0.103922	0.0784281	0.192499	0.442484	0.147164		0.0887168	0.0917221	0.133332	0.151691	-0.0138548	-0.0303393	-0.00230117		-0.287001	0.754346	0.959089	0.583937	0.789467	0.60328	0.509503		-0.288949	-0.0629229	-0.143693	-0.414109	-0.0765819	-0.0808904	-0.138167		-0.0159641	-0.18601	0.0505792	0.00565147	0.0680043	0.0733883	0.0346905
-0.0627438	0.049683	0.0654141	-0.210019	0.0435834	-0.0232136	-0.033213		0.220622	0.0342181	0.103922	-0.0156412	0.166052	0.427998	0.147164		0.190476	0.106639	0.135946	0.222174	0.0427036	0.0370428	0.029015		-0.287001	0.708017	0.935496	0.523355	0.750875	0.595866	0.410744		0.0885073	0.177391	0.00740734	0.518097	0.0863209	0.119836	0.145778		-0.0159641	-0.206122	0.0627854	0.000752986	0.0551407	0.0666113	0.0201409
-0.0627438	0.049683	0.0654141	-0.209452	0.0435834	-0.00585439	-0.053409		0.143508	-0.0417172	-0.0108373	-0.0233296	0.143286	0.384977	-0.00285586		0.190476	0.127737	0.142345	0.237948	0.0697149	0.0440161	0.0560479		-0.440122	0.571228	0.767617	0.420501	0.602909	0.429282	0.354069		0.0885073	0.168128	0.0428677	0.493311	0.109564	0.130641	0.162291		-0.0238436	-0.195272	0.0654716	-0.0103756	0.0430075	0.0628705	0.00663652
-0.100285	0.0480301	0.0479402	-0.209329	0.0361266	0.00246547	-0.106775		0.143508	-0.088652	-0.0548909	-0.0751664	0.133921	0.336379	-0.0245969		0.296586	0.140155	0.165174	0.26139	0.0886474	0.0908773	0.0851632		-0.440122	0.571228	0.602111	0.29831	0.487803	0.406411	0.211895		0.102725	0.155779	0.0678886	0.490593	0.128811	0.157008	0.186051		-0.0238436	-0.181889	0.0742057	-0.0103756	0.0430075	0.0755569	-0.0225126
-0.100285	0.0360373	0.0422016	-0.217815	0.0209209	0.00906844	-0.139891		0.0645747	-0.143394	-0.210754	-0.137827	0.122812	0.254444	-0.123365		0.296586	0.169894	0.184871	0.289586	0.117861	0.0928058	0.112089		-0.537806	0.431792	0.429204	0.200583	0.383549	0.239449	0.119547		0.102725	0.155176	0.071719	0.43278	0.130015	0.157008	0.188185		-0.0335856	-0.181889	0.0742057	-0.0204702	0.00847104	0.0824807	-0.0318321
-0.177546	0.0360373	-0.0169074	-0.221376	-0.0204953	-0.0171488	-0.268076		-0.15538	-0.190292	-0.208209	-0.240882	-0.179178	-0.0525756	-0.271465		0.450111	0.210539	0.0970794	0.288527	0.0907731	-0.0081031	0.159699		-0.537806	0.407718	0.247551	0.0536497	0.219056	0.174558	0.0293607		0.100527	0.147401	0.077585	0.43278	0.131859	0.190729	0.200847		-0.0335856	-0.213444	0.0727085	-0.0231575	0.00604772	0.0824807	-0.0318321
-0.177546	-0.00956546	-0.0512814	-0.244967	-0.097489	-0.0653572	-0.327505		-0.130817	-0.194365	-0.192762	-0.224048	-0.115399	-0.0222944	-0.222563		0.405965	0.177344	0.10041	0.284995	0.0382581	-0.0383272	0.14023		-0.679395	0.291489	0.0245011	-0.087748	0.0634209	-0.0425296	-0.176054		0.100527	0.123105	0.082438	0.358415	0.131751	0.195036	0.19648		-0.0326876	-0.227276	0.0617373	-0.0308638	-0.00910224	0.0725694	-0.0287402
-0.29971	-0.0193092	-0.246252	-0.259837	-0.097489	-0.0653572	-0.327505		-0.130817	-0.198452	-0.136461	-0.175202	-0.0709469	-0.011982	-0.17178		0.405965	0.118773	0.106031	0.256756	0.0191551	-0.0696439	0.0907731		-0.679395	0.224891	-0.284095	-0.234088	-0.0796276	-0.193036	-0.315954		0.101387	0.107076	0.0863718	0.339001	0.119101	0.197568	0.185435		-0.0326876	-0.245014	0.036436	-0.0416005	-0.0218842	0.0663837	-0.0280437
-0.29971	-0.0268862	-0.273467	-0.259837	-0.109736	-0.0678065	-0.4011		-0.0984626	-0.167311	-0.100975	-0.1497	-0.0181531	0.0343235	-0.108865		0.318509	0.0830924	0.122609	0.221357	-0.0338139	-0.109608	0.0858201		-0.666442	0.0480848	-0.373559	-0.251631	-0.160411	-0.431884	-0.428229		-0.116499	-0.12051	-0.120912	0.0724993	0.134861	0.00490705	0.0993509		-0.0674639	-0.287206	0.0374186	-0.0485904	-0.0494877	0.0575148	-0.0660618
-0.300095	-0.0825936	-0.35146	-0.245974	-0.159641	-0.100338	-0.438342		-0.0984626	-0.16304	-0.0830028	-0.120242	0.0190947	0.05643	-0.0835515		0.318509	0.0493772	0.117685	0.186518	-0.0457005	-0.154105	0.0373138		0.255143	-0.315973	-0.0799575	-0.185406	-0.154182	-0.0396381	-0.354554		-0.116499	-0.0792732	-0.0916988	0.134278	0.177153	0.025323	0.097827		-0.0674639	-0.306548	0.0334929	-0.0571703	-0.0676128	0.0543024	-0.0667014
-0.300095	-0.0680779	-0.35146	-0.245974	-0.159641	-0.100338	-0.413595		-0.0633922	-0.139991	-0.0177056	-0.0942972	0.037568	0.105115	-0.0415772		0.240351	0.00826304	0.108302	0.158448	-0.0678789	-0.197635	0.0350663		-0.453801	0.0556743	0.11474	-0.362078	-0.419168	-0.118845	-0.207014		-0.0951011	-0.0271389	-0.0897654	0.132275	0.177153	0.025323	0.07856		-0.103242	-0.306548	0.0152271	-0.0571703	-0.0676128	0.0528898	-0.067146
-0.145032	0.0182224	-0.256733	-0.0909001	-0.084268	-0.028847	-0.363841		-0.0633922	-0.128799	-0.0177056	-0.0560739	0.0538824	0.124498	-0.0147452		-0.22262	0.0154436	-0.0202044	0.135661	0.017858	0.0854699	0.131519		-0.453801	0.0611233	0.11474	-0.380974	-0.402085	-0.11807	-0.233887		-0.0951011	-0.0178411	-0.0698693	0.112326	0.160127	0.0172585	0.0778081		-0.103242	-0.344066	0.0172054	-0.0643565	-0.0950354	0.0512021	-0.0705737
0.042099	0.101436	-0.182921	-0.0909001	-0.0672063	-0.018568	-0.29524		-0.0090812	-0.115027	0.0268343	-0.0560739	0.0844495	0.172177	0.0104192		-0.22262	0.0154436	0.0512655	0.178754	0.0547936	0.11954	0.207503		-0.494107	0.061809	0.257341	-0.40131	-0.438313	-0.121502	-0.264919		-0.110689	-0.0392497	-0.0605291	0.120092	0.144755	0.01581	0.0484631		-0.122486	-0.347721	0.0228485	-0.0672605	-0.0951531	0.0398286	-0.0761084
0.042099	0.164016	-0.133761	-0.0538726	0.0773449	0.104769	-0.211856		-0.0090812	-0.113784	0.0345655	-0.00742554	0.0885584	0.172177	0.0104192		-0.0518226	0.100126	0.0645531	0.229073	0.154929	0.186014	0.275007		-0.494107	0.0333107	0.294338	-0.377504	-0.454495	-0.126639	-0.250501		-0.110689	-0.0237121	-0.0338344	0.130712	0.118588	-0.00466427	0.0343269		-0.122486	-0.356607	-0.00468455	-0.0647602	-0.119682	0.0180919	-0.096428
0.227133	0.190388	-0.0231538	0.0877654	0.136344	0.113716	-0.142093		0.0370587	-0.0986698	0.0666617	0.00373479	0.117058	0.199359	0.0754968		0.241851	-0.0159532	-0.0576665	0.141853	-0.111905	-0.0934942	0.0165095		-0.510629	0.206998	0.0398677	0.0872441	-0.240755	0.0852722	0.114727		-0.144869	-0.0315361	-0.0102013	0.0732284	0.0553535	-0.00513458	-0.0127		-0.153185	-0.356734	-0.0598234	-0.0406937	-0.0820892	-0.0971036	-0.196623
0.0523195	0.283319	0.0619581	0.0324303	-0.101599	0.132346	-0.217886		0.0370587	-0.0980845	0.0922205	0.0322228	0.129646	0.219006	0.0833389		0.241851	-0.0159532	-0.0560784	0.139216	-0.0937643	-0.0934942	0.0281638		-0.454294	0.206998	0.0398677	0.0928058	-0.240755	0.170653	0.114727		-0.144869	-0.0348659	0.0163448	0.0700253	0.0178914	0.0290911	-0.0197879		-0.113589	-0.308744	-0.0267305	-0.023067	-0.0775982	-0.0758813	-0.138256
0.0480412	0.233015	0.0103484	0.0237214	-0.192002	0.10049	-0.206992		0.0992584	-0.0908885	0.126002	0.0549006	0.145341	0.221927	0.0946537		0.242472	-0.0204702	-0.0535242	0.13941	-0.0903329	-0.0760304	0.0382215		-1.25378	0.121165	-0.113257	-0.0519092	-0.71808	-0.374691	-0.0874211		-0.0992596	-0.0277428	0.0163448	0.0824894	0.0247884	0.0425368	-0.0316084		-0.113589	-0.275997	-0.0223448	-0.0198898	-0.0654914	-0.0482596	-0.138256
0.0480412	0.225	-0.0290851	0.00382271	-0.260159	0.101737	-0.237195		0.0992584	-0.0749636	0.129195	0.0873477	0.14592	0.24041	0.109162		0.242472	-0.0225359	-0.0523387	0.141463	-0.0770755	-0.074176	0.0427672		-1.2864	0.121165	-0.0859995	-0.0775393	-0.725843	-0.387479	-0.128715		-0.0992596	0.042099	0.0417724	0.0862806	0.0238667	0.113833	-0.0303024		-0.0964363	-0.267573	-0.0032354	-0.0014975	-0.0586171	-0.0358735	-0.0836257
-0.0270024	0.128601	-0.0828394	-0.0229984	-0.28133	0.098714	-0.285573		0.147412	-0.0537539	0.110087	0.115716	0.175675	0.24041	0.109162		0.255529	0.000903682	-0.0446	0.144544	-0.0692673	-0.0551104	0.0476982		-1.2864	0.144056	-0.0837622	-0.117953	-0.711453	-0.429975	-0.141113		-0.0563838	0.042099	0.0521675	0.108007	-0.0110698	0.158212	-0.0264515		-0.0964363	-0.251673	-0.0032354	0.00167436	-0.0340175	0.0046843	-0.0833792
-0.0270024	0.124857	-0.14891	-0.0897365	-0.324105	0.0550609	-0.285573		0.119324	0.172722	-0.176871	0.152569	0.0928851	-0.222748	0.066971		0.255529	0.0231025	-0.0459778	0.152303	-0.0388843	-0.054481	0.0457185		-1.3278	0.144056	-0.0801758	-0.117953	-0.701941	-0.437588	-0.183542		-0.0563838	0.0988823	0.111718	0.122446	0.000338104	0.264352	-0.014266		-0.0617566	-0.231364	-0.0185251	0.00118525	-0.0227334	0.00591956	-0.0959516
-0.0295089	0.0882045	-0.159021	-0.0897365	-0.324105	0.0550609	-0.377038		0.0316377	0.172722	-0.188952	0.0615566	0.0479609	-0.316479	0.026502		0.236894	-0.0120394	-0.0256636	0.177637	0.0573607	0.0115895	0.0957712		-1.3278	0.150421	-0.0808685	-0.164997	-0.694531	-0.480208	-0.24678		0.34268	0.293453	0.229657	0.719707	0.39751	0.554826	0.349965		-0.0617566	-0.180098	-0.0214623	0.00287392	-0.0125664	0.0269488	-0.102265
-0.0295089	0.0882045	-0.0852691	-0.0617434	-0.318156	0.0647526	-0.379484		0.0316377	0.130588	-0.258048	0.0615566	-0.00599422	-0.316479	-0.0028646		0.216121	-0.0136739	0.00552264	0.181643	0.056311	0.00833835	0.0945293		-1.36632	0.167406	-0.11794	-0.16523	-0.708551	-0.480208	-0.24678		0.34268	0.255726	0.221462	0.699687	0.385749	0.521615	0.33572		-0.0468456	-0.154498	-0.00789611	0.0115443	-0.00849128	0.0269488	-0.112249
0.0404219	0.0895313	-0.0852691	-0.0269643	-0.313745	0.0873171	-0.388369		0.00911337	0.130588	-0.258048	0.00301242	-0.00599422	-0.349012	-0.00744434		0.216121	-0.0122768	0.0167302	0.19666	0.0547741	0.00599609	0.0969415		-1.36632	0.167406	-0.11794	-0.168585	-0.723046	-0.463532	-0.249519		0.308962	0.255726	0.205859	0.683971	0.34309	0.507814	0.323992		-0.0468456	-0.130133	-0.00148296	0.0115443	-0.00773247	0.0439861	-0.116773
0.0404219	0.0895313	0.0543334	0.0195989	-0.287676	0.0873171	-0.391202		0.00911337	0.130588	-0.262891	-0.032221	-0.00881787	-0.356257	-0.0390323		-0.437881	-0.0638937	-0.189922	-0.170608	-0.192706	-0.279828	-0.135428		-1.31164	0.19259	-0.141884	-0.170048	-0.710632	-0.451571	-0.260034		0.308962	0.255726	0.205859	0.683971	0.34309	0.4706	0.30211		-0.0251886	-0.108876	0.0140504	0.0379906	-0.00748991	0.0513859	-0.107062
0.166904	0.103627	0.1174	0.0786797	-0.287676	0.105454	-0.363373		-0.0071221	0.104044	-0.277235	-0.0478544	-0.0098054	-0.366733	-0.0390323		-0.345385	-0.051505	-0.189922	-0.16479	-0.140758	-0.257511	-0.135428		-0.662569	-0.478409	-0.176128	-0.320277	-0.29261	-0.419118	-0.420499		0.285101	0.220501	0.168676	0.645785	0.273032	0.427646	0.30211		-0.0251886	-0.050681	0.0333556	0.0434674	-0.00953936	0.0850186	-0.090135
0.274211	0.0257209	0.123501	-0.016778	-0.10231	-0.20577	-0.46057		0.0146667	0.123437	-0.2303	-0.0926496	-0.0164563	-0.312317	-0.0848347		-0.345385	0.00355464	-0.105485	-0.103258	-0.13591	-0.175351	-0.0479898		-0.662569	-0.468372	-0.121617	-0.199352	-0.29261	-0.295872	-0.326835		0.285101	0.144156	0.132524	0.619238	0.233718	0.408607	0.236978		-0.0614532	-0.251279	0.0684942	0.100769	0.126438	0.0488705	0.020887
0.174628	-0.0152204	0.013316	-0.0338344	-0.10231	-0.20577	-0.462664		0.0414639	0.129628	-0.152338	-0.0926496	-0.011269	-0.304649	-0.0905382		-0.221971	0.0903977	-0.0946833	-0.100757	-0.0880494	-0.163008	-0.0428265		-0.574373	-0.443491	-0.0359925	-0.148039	-0.163423	-0.27651	-0.180189		0.212181	0.089065	0.0907785	0.551559	0.171514	0.320514	0.202255		-0.0614532	-0.251279	0.0735224	0.100769	0.0902388	0.0488705	0.0153712
0.174628	-0.0623501	-0.0803676	-0.142231	-0.122901	-0.264875	-0.479415		0.0414639	0.158464	-0.115761	-0.119591	-0.011269	-0.325219	-0.11341		-0.221971	0.0903977	-0.0113247	-0.0693872	-0.0740407	-0.0720495	0.0110056		-0.574373	-0.313276	0.0477392	0.0609283	-0.149058	-0.198075	-0.173744		0.201329	-0.0073593	0.012087	0.222042	0.0724738	0.00285124	0.0946965		-0.0763269	-0.238521	0.0827954	0.0679511	0.0908323	0.0103569	0.00515494
0.0367414	-0.26104	-0.185394	-0.140873	-0.180509	-0.183351	-0.642446		0.062217	0.158464	-0.0777072	-0.123118	0.00801014	-0.334472	-0.127846		-0.113672	0.143241	0.0205126	-0.0554606	-0.0320876	-0.0681486	0.0166446		-0.447144	-0.313276	0.10263	0.0609283	-0.0464355	-0.127774	0.0124887		0.203912	-0.00149378	0.0151599	0.222042	0.0724842	0.00350556	0.0946965		-0.0763269	-0.232277	0.0931858	0.0616925	0.0977261	-0.00218205	-0.00436852
0.0367414	-0.26104	-0.148645	-0.135216	-0.0271032	-0.1423	-0.630961		0.062217	0.168465	-0.0323464	-0.171636	0.0207207	-0.347764	-0.187017		-0.34906	-0.0923676	-0.101127	-0.217352	-0.154637	-0.15704	-0.350092		-0.447144	-0.313276	0.155483	0.221563	-0.0456236	-0.110414	0.0124887		0.203912	0.00673479	0.0194613	0.249761	0.0726007	0.0110496	0.072294		-0.130904	-0.215623	0.0578431	0.0194315	0.0887634	-0.0579393	-0.0330314
0.127787	-0.26104	-0.0933181	-0.0413069	0.0373985	-0.00121268	-0.491378		0.221501	0.0784973	0.165486	0.113841	0.146711	-0.261373	0.198211		-0.34906	-0.0360035	-0.0223848	-0.1261	-0.149784	-0.15704	-0.350092		-0.356788	-0.221979	0.166479	0.247662	0.00288464	-0.0726322	0.111897		0.21216	0.00673479	0.0254352	0.265187	0.0721935	0.0105057	0.0681905		-0.130904	-0.224384	0.0298809	0.00827066	0.0473461	-0.0995618	-0.0864341
0.127787	-0.171265	-0.0933181	-0.0413069	0.0527627	0.0620061	-0.491378		0.107677	-0.0250663	-0.0242838	0.0565279	0.126933	-0.403019	0.0476824		-0.242456	0.00268059	0.037447	-0.118028	-0.0831954	-0.109526	-0.258805		-0.356788	-0.211744	0.206957	0.286748	0.00601512	-0.108203	0.175141		0.221425	-0.00607249	0.0333219	0.319897	0.100306	0.0125324	0.0250598		0.00482141	0.181616	-0.108391	0.00143341	0.0303602	0.0619121	-0.0915314
0.206646	-0.171265	0.00553271	0.010562	0.101959	0.106409	-0.439273		0.107677	-0.0568388	-0.0630974	-0.0784889	-0.0484024	-0.403019	-0.0481346		-0.242456	0.0397957	0.058408	-0.0263601	-0.0738669	-0.0575643	-0.252518		-0.306273	0.149892	0.269726	0.0782094	-0.203742	-0.365464	-0.0865425		0.21718	-0.0107745	0.0360266	0.351548	0.100306	0.0267265	0.0390664		-0.0221553	0.178031	-0.105453	-0.000367213	0.0370153	0.0619706	-0.0916218
-0.0455394	-0.247731	-0.160549	-0.171371	-0.281252	0.036053	0.335088		-0.0265558	-0.0849376	-0.284334	-0.18008	-0.093943	-0.403019	-0.0781958		-0.150323	0.0536329	0.113515	-0.0186232	-0.0309288	-0.0213303	-0.182872		-0.306273	0.150563	0.26819	0.0912881	-0.200334	-0.32087	-0.0782824		0.21718	-0.0107745	0.0484419	0.386468	0.103668	0.0238565	0.0528204		-0.0221553	0.177998	-0.100661	-0.0340083	0.0540911	0.0615287	-0.0491984
-0.0455394	-0.247731	-0.147223	-0.171371	-0.240332	0.036053	0.351127		-0.104467	0.0558113	-0.288609	-0.0415064	-0.00517243	-0.311995	0.00989809		-0.150323	0.0824817	0.172016	0.0420677	-0.0163724	0.0470761	-0.182872		-0.362988	0.185963	0.262433	0.0912881	-0.186576	-0.32034	-0.0521574		0.214062	-0.0330668	0.0552702	0.409903	0.110588	0.0195348	0.0743992		-0.0231906	0.177998	-0.104547	-0.0340083	0.057434	0.0520326	-0.0416477
-0.0387053	-0.172103	-0.119885	-0.149081	-0.200666	0.124485	0.44058		-0.00598415	0.100745	-0.0375533	0.0104775	0.0444474	-0.175202	0.155658		-0.0679127	0.0979298	0.19739	0.0521383	0.025443	0.0516966	-0.143355		-0.362988	0.185836	0.261902	0.106031	-0.159531	-0.268125	-0.0323802		0.214062	-0.0332845	0.0608967	0.452872	0.119402	0.00897609	0.110516		-0.0231906	0.163737	-0.113434	-0.0658896	0.0691491	0.0520326	-0.035316
-0.0387053	-0.16625	-0.0844831	-0.139045	-0.200666	0.168435	0.44058		-0.00598415	0.100745	-0.0256931	0.112293	0.140779	-0.158226	0.155658		0.194353	-0.052851	0.0373985	-0.121279	0.0401276	0.116893	-0.103834		-0.320828	0.179538	0.249991	0.107169	-0.144066	-0.263399	-0.00714535		0.232943	-0.0318544	0.0780388	0.454662	0.135274	0.00833177	0.138208		-0.0227754	0.163737	-0.124182	-0.0755424	0.0691491	0.0323177	-0.0240678
0.0417748	-0.144545	0.0108788	-0.111095	-0.0752933	0.243214	0.499339		0.0168456	0.0982458	0.0401059	0.118703	0.155339	-0.107738	0.167173		0.194353	-0.052851	0.0362053	-0.121175	0.0412478	0.0999494	-0.0836844		-0.320828	0.179538	0.249991	0.114058	-0.124175	-0.233096	-0.00714535		0.150945	0.375775	0.172252	0.478857	0.0533116	0.012987	0.0199068		-0.0227754	0.1631	-0.128425	-0.09008	0.0727946	0.0213002	-0.0194561
-0.0480546	-0.296586	0.0237604	0.0054571	-0.0802184	-0.135347	-0.228125		0.0168456	0.0885721	0.0171393	0.118168	0.209111	-0.125642	0.15992		0.218145	0.0259464	0.0362053	-0.095751	0.0402729	0.0939766	-0.0791453		-0.25735	0.174752	0.228237	0.12167	-0.0647436	-0.19259	0.000734276		0.150744	0.375775	0.181384	0.498956	0.0533116	-0.00143101	0.0199068		0.012087	0.126704	-0.113995	-0.115723	0.0622422	0.0281638	-0.00497583
0.152976	-0.0498755	0.116273	0.280393	0.113822	-0.001921	0.249075		-0.0277271	0.0885721	-0.0369735	0.118028	0.204612	-0.17285	0.106333		0.218145	0.0334984	0.0135504	-0.0852658	-0.021245	0.0899383	-0.0769602		-0.25735	0.143835	0.227004	0.117918	-0.0339406	-0.170348	0.000597267		0.150744	0.341377	0.181384	0.498956	0.0542535	-0.00796425	0.00505833		0.0222392	0.12211	-0.12629	-0.133344	0.06114	0.0351744	-0.00207178
0.152976	-0.0368773	0.144235	0.271329	0.0757927	-0.00168892	0.235232		-0.0277271	0.058408	-0.0575798	-0.0177215	0.150618	-0.207217	0.10354		0.194962	0.0880749	0.00371695	-0.0685717	-0.021245	0.0505187	-0.0629363		-0.225025	0.143331	0.1988	0.116896	-0.0182463	-0.166541	-0.0136133		0.191177	0.338509	0.189762	0.498956	0.0556466	-0.0131465	-0.00506848		0.0222392	0.108775	-0.120368	-0.131219	0.060766	0.035649	-0.00207178
0.0897507	-0.0418502	0.0882688	0.239306	-0.0027194	-0.0311551	0.224924		-0.139781	0.0144006	-0.195097	-0.0287534	0.150618	-0.322452	-0.0827823		0.194962	0.0921322	-0.0228514	-0.0723499	-0.0716632	0.0505187	-0.059219		-0.225025	0.142578	0.189253	0.116896	-0.00138834	-0.127842	-0.0172687		0.191177	0.335553	0.193611	0.51945	0.0481503	-0.0328489	-0.00880297		0.0410065	0.108775	-0.106854	-0.117104	0.0564732	0.0485245	0.000222659
0.0897507	-0.061075	0.0519772	0.247957	-0.0351385	-0.0504053	0.199297		-0.139781	0.0144006	-0.195097	-0.0830028	0.150869	-0.322452	-0.0827823		0.168633	0.116843	-0.0265344	-0.079398	-0.0825583	0.0270769	-0.057396		-0.204642	0.154597	0.137285	0.11143	0.00953419	-0.127842	-0.021241		0.232807	0.332869	0.200566	0.529171	0.0426804	-0.0573687	-0.0130138		0.0410065	0.104136	-0.110151	-0.118835	0.056502	0.0492762	0.00344956
0.0493179	-0.061075	0.0452952	0.254213	-0.0754471	-0.0315914	0.186164		-0.155277	0.0108678	-0.154845	-0.0971341	0.150982	-0.316961	-0.122123		0.168633	0.123018	-0.0265344	-0.0781052	-0.099697	0.00313672	-0.0360165		-0.204642	0.157644	0.132565	0.110476	0.0225082	-0.121961	-0.0315319		0.232807	0.32041	0.200603	0.542296	0.0405629	-0.0651485	-0.0394259		0.0667384	0.0958565	-0.112174	-0.11761	0.0650103	0.049384	0.0169618
0.0493179	-0.0345222	0.0399133	0.250744	-0.0767688	0.00066675	0.179846		-0.0919706	-0.225029	-0.052939	-0.239213	-0.164549	-0.356074	-0.0648968		0.194056	0.160938	-0.0381787	-0.068818	-0.106711	0.011994	-0.0360165		0.424885	0.115879	0.0936498	-0.075257	0.00308389	0.0357752	0.115313		0.275771	0.294395	0.2019	0.529108	0.0395152	-0.0775766	-0.0394259		0.0795082	0.110463	-0.121427	-0.0991482	0.0763249	0.0657864	0.0158185
-0.0132748	-0.0263454	-0.0147452	0.248851	-0.133949	-0.0011797	0.17166		-0.0919706	-0.134612	-0.0384856	-0.162403	-0.0964591	-0.248451	0.082013		0.194056	0.171068	-0.0383537	-0.068818	-0.0690867	0.0305539	0.0323348		0.424885	0.00719191	0.087193	-0.223514	-0.0853847	0.0357752	0.110859		0.275771	0.28375	0.153897	0.482608	0.00683085	-0.103451	-0.0703688		0.0795082	0.110463	-0.0930389	-0.0898288	0.0896505	0.0657864	0.0158185
-0.0132748	-0.0068682	-0.0529944	0.158719	-0.131229	-0.0308684	0.160118		0.0893088	-0.018922	0.126353	-0.0914046	0.00173931	-0.118459	0.0911764		0.328061	0.183608	0.0975221	-0.0188803	-0.0435171	0.0496292	0.0384318		0.244028	0.00719191	-0.0929058	-0.254157	-0.19903	-0.146097	-0.0633172		0.316288	0.266969	0.127372	0.447328	-0.0182347	-0.11543	-0.0923556		0.0978028	0.130613	-0.0942394	-0.0888217	0.0891244	0.0674639	0.0116328
-0.0267621	0.00683668	-0.0351749	0.146893	-0.105279	-0.0308684	0.134904		0.0893088	0.0452814	0.138208	-0.0291225	0.0464456	-0.0675422	0.202435		0.328061	0.22358	0.110301	0.00890393	0.0124062	0.139705	0.168066		0.244028	-0.0459778	-0.0929058	-0.281663	-0.19903	-0.1527	-0.0715298		0.0241324	0.234205	0.0608363	-0.00321738	-0.088864	-0.000725985	-0.0111481		0.0978028	0.131815	-0.0993851	-0.0736616	0.0810181	0.0680043	0.0104952
-0.0267621	0.0291975	-0.0240432	0.108478	-0.10394	-0.0292266	0.134904		0.149718	0.104241	0.174818	-0.00696271	0.0671523	-0.0130355	0.210577		0.476469	0.238192	0.208773	0.0577719	0.057334	0.139705	0.193199		0.183342	-0.0459778	-0.0929058	-0.331351	-0.256449	-0.1527	-0.0789634		0.0241324	0.146187	0.0302302	-0.0514164	-0.15909	-0.000725985	-0.0174636		0.103878	0.103102	-0.101363	-0.0620697	0.0801287	0.0674439	0.00780711
0.253006	0.272279	0.17603	0.0652744	0.147252	0.09951	0.261801		0.149718	0.182137	0.194941	0.0237766	0.0786171	0.0110852	0.220859		-0.449169	-0.0635149	-0.143378	-0.148177	-0.202453	-0.384776	-0.287761		0.183342	-0.0459778	-0.148738	-0.331351	-0.273843	-0.224565	-0.116837		0.00990264	0.131677	0.062163	-0.0975662	-0.174096	-0.0639069	-0.0345534		0.117407	0.152395	-0.10096	-0.0479749	0.107158	0.073596	0.0340583
0.245043	0.261328	0.1445	0.029141	0.141195	0.077632	0.261059		0.0677829	-0.0563457	-0.0126129	0.0131534	0.00330994	-0.306009	-0.250093		-0.449169	-0.0462377	-0.111318	-0.148177	-0.188674	-0.306122	-0.243633		0.142609	-0.0791819	-0.149564	-0.36393	-0.272001	-0.234055	-0.116837		0.00990264	0.0689689	0.0762212	-0.133029	-0.174096	-0.0757743	-0.0517835		0.117407	0.171984	-0.0781074	-0.0349327	0.107804	0.0787095	0.0365358
0.245043	0.239201	0.122488	0.0057605	0.151513	0.0672684	0.260532		0.0677829	-0.045392	0.134023	0.0739877	0.0130324	-0.306009	-0.235563		-0.402698	-0.00674681	-0.0797402	-0.0917062	-0.153908	-0.276933	-0.243633		0.142609	-0.108203	-0.12991	-0.372532	-0.270463	-0.276997	-0.204809		-0.00453114	-0.010253	0.117742	-0.175951	-0.213861	-0.126305	-0.117044		0.10973	0.182322	-0.0781074	-0.021756	0.108114	0.0816162	0.0506558
0.227456	0.23899	0.0973668	-0.0122991	0.159583	0.0460037	0.26724		0.10521	-0.029373	0.202874	0.0869725	0.0280388	-0.289946	-0.180215		-0.402698	-0.0139031	-0.0535824	-0.0846407	-0.153908	-0.193281	-0.178324		0.215954	-0.0122186	-0.133039	-0.360539	-0.224022	-0.348572	-0.19487		-0.00453114	-0.0793443	0.068216	-0.202581	-0.22817	-0.140561	-0.124643		0.10973	0.178396	-0.106922	-0.00714159	0.111469	0.0876057	0.0547064
0.227456	0.238534	0.0875801	-0.0133674	0.163755	0.0460037	0.26982		0.10521	-0.029373	0.266955	0.133645	0.0308335	-0.284459	-0.148379		-0.362087	-0.0233091	-0.0445861	0.0461705	-0.0869789	-0.193281	-0.177898		0.215954	-0.0122186	-0.128679	-0.360539	-0.224022	-0.346561	-0.145425		-0.0572301	-0.113105	0.0223252	-0.202581	-0.23651	-0.177078	-0.150902		0.104606	0.175756	-0.105524	-0.00143986	0.117221	0.093934	0.0821962
0.199545	0.100691	0.124248	-0.0319189	0.188854	0.0160728	0.255631		0.133602	-0.0352661	0.266955	0.133645	0.0504073	-0.275516	-0.137449		-0.362087	-0.0224556	-0.0334512	0.0461705	-0.072587	-0.0537199	-0.126863		0.305942	0.0966772	-0.0680333	-0.317378	-0.147105	-0.343158	-0.0954076		-0.0572301	-0.200603	0.0179735	-0.278799	-0.245522	-0.177078	-0.204081		0.116257	0.14046	-0.068818	0.048716	0.0678239	0.118125	0.0883699
0.199545	0.0839399	0.12447	-0.0319189	0.186375	0.0281897	0.255631		0.133602	-0.0330506	0.325415	0.157097	0.0508426	-0.238253	-0.0376127		-0.246269	-0.01209	0.0144302	0.158819	-0.0166129	0.0122739	-0.0523106		0.305942	0.15338	-0.0680333	-0.303607	-0.115475	-0.343158	-0.0866123		-0.105744	-0.200603	-0.00853986	-0.289391	-0.268837	-0.220242	-0.213046		0.116257	0.186618	-0.068818	0.0512087	0.0480301	0.121552	0.0869469
0.182683	0.0696293	0.128628	-0.0316339	0.193856	0.0334152	0.267066		0.1587	-0.0187973	0.333292	0.157109	0.0509122	-0.238253	-0.0376127		0.340934	0.0922205	0.0907141	0.17147	0.226983	0.188733	0.214555		0.240452	0.0508551	-0.112309	-0.105408	0.116971	-0.0460995	0.0617062		-0.105744	-0.250991	-0.0165821	-0.332618	-0.294797	-0.23294	-0.252616		0.0984039	-0.137715	0.069068	-0.0274977	0.0286579	0.0570891	-0.00420148
0.182683	0.062945	0.132777	-0.030873	0.171195	0.0354225	0.271709		0.1587	-0.0187973	0.333292	0.160682	0.0421349	-0.229213	-0.00193051		0.220082	0.084693	0.032037	0.17147	0.13497	0.188733	0.214555		-0.27431	0.118897	-0.0890538	0.146823	-0.113719	0.0937403	0.0343047		-0.135905	-0.28864	-0.0173495	-0.332618	-0.307674	-0.23294	-0.252616		0.110974	-0.097002	0.0815405	-0.012047	0.058545	0.101563	-0.00420148
0.152903	0.0591871	0.132777	-0.0262495	0.142797	0.0367923	0.27299		0.129641	-0.0205748	0.323385	0.165649	0.0276779	-0.221826	0.0968279		0.220082	-0.0400248	0.0308888	0.0753241	-0.0239081	0.0328947	0.113962		-0.275008	0.120142	-0.0986924	0.149806	-0.103656	0.115848	0.0343047		-0.135905	-0.301185	-0.0275907	-0.399084	-0.346657	-0.291177	-0.262072		0.110974	-0.097002	0.0979298	-0.00105061	0.0731392	0.101563	-0.0103633
0.149187	0.0378771	0.132347	-0.0230455	0.126863	0.0438844	0.270204		0.129641	-0.0250547	0.316332	0.166259	-0.0173788	-0.205513	0.122294		0.0799632	-0.0868656	-0.0267987	-0.057379	-0.119653	0.0298208	0.0735296		-0.275008	0.109295	-0.103352	0.152958	-0.0910467	0.174355	0.0387626		0.118429	0.171676	0.197893	-0.171981	0.0782711	0.0200117	0.14918		0.0945654	-0.0725699	0.0974396	0.0108071	0.0868972	0.0974396	-0.0103633
0.161234	0.0378771	0.127584	-0.0171023	0.110747	0.045077	0.264689		0.120804	-0.0635654	0.291767	0.166871	-0.0293987	-0.190441	0.188372		0.100509	-0.0242302	0.00627022	0.154249	0.0125037	0.0477316	-0.112515		-0.28553	0.0941121	-0.108865	0.158893	-0.0616294	0.174355	0.0407124		0.118429	0.104408	0.178467	-0.260328	0.0544636	-0.0492732	0.0925686		0.0945654	-0.0677717	0.0941939	0.00204646	0.0677176	0.0972992	-0.0224684
0.161234	0.0709457	0.127584	-0.0096693	0.104831	0.0603484	0.266168		0.120804	-0.0633094	0.291767	0.167469	-0.0283774	-0.180496	0.188372		0.100509	-0.0141036	0.00627022	0.185699	0.0847822	0.115759	-0.112515		-0.28553	0.0941121	-0.117307	0.158893	-0.0576665	0.174355	0.0407124		0.052427	0.0882313	0.119203	-0.277267	0.000228598	-0.0507622	0.00316883		0.0429966	-0.0677717	0.0754096	-0.020583	0.0315345	0.0714762	-0.0279076
0.173984	0.0709457	0.14359	-0.0096693	0.102048	0.0834937	0.291275		-0.00894008	-0.108924	0.0396255	-0.200687	-0.148112	-0.445492	-0.215712		0.18955	0.0518992	0.0444813	0.241604	0.128215	0.16127	-0.0189399		-0.389622	-0.257489	0.060103	0.0263891	-0.125575	0.12272	-0.0204856		0.052427	0.0231098	0.0584712	-0.354262	-0.0195123	-0.140796	-0.04649		0.0429966	-0.110528	-0.0381482	-0.048303	0.0162349	0.0582304	-0.0835332
0.173984	0.0709457	0.145068	0.00272297	0.101986	0.0834937	0.291275		0.00895903	-0.118687	0.0633174	-0.200687	-0.146601	-0.374165	-0.168779		0.18955	0.0757787	0.0476674	0.241604	0.20448	0.215269	-0.016778		-0.414625	-0.243589	0.0407514	0.0449636	-0.0971974	0.136212	-0.0747902		-0.0207427	-0.00177928	-0.0150893	-0.389366	-0.0545277	-0.140796	-0.166242		-0.0317748	-0.122424	-0.0381482	-0.106998	-0.0402986	0.00446733	-0.113752
0.227109	0.104483	0.167038	0.0353817	0.10192	0.0876238	0.291275		0.00895903	-0.136351	0.0699778	-0.163615	-0.115134	-0.367687	-0.138633		0.271792	0.139161	0.0874892	0.303619	0.226937	0.252828	0.0531972		-0.414625	-0.244889	0.0270283	0.0428841	-0.0605372	0.137496	-0.0873799		-0.0207427	-0.120544	-0.0150893	-0.395562	-0.089897	-0.201005	-0.172398		0.0668344	-0.231068	0.0221981	0.0300018	0.0126315	0.0381016	0.169372
0.227109	0.113039	0.210602	0.0744829	0.0870286	0.11428	0.329483		0.00518997	-0.164214	0.0592109	-0.162663	-0.0982699	-0.343397	-0.131515		-0.033689	0.00294041	0.124245	0.207453	0.153948	-0.0698746	0.103435		-0.4224	-0.246033	0.0222036	0.0423174	-0.0117619	0.146711	-0.0971974		-0.151841	0.0311995	0.0669458	0.476123	0.10481	0.212786	0.0693065		0.0647025	-0.241576	0.0190993	0.0299134	0.0126315	0.0335711	0.125047
-0.00776804	0.107606	0.0369615	0.0415816	-0.258995	0.0505325	-0.600365		-0.0290273	-0.183072	-0.00154876	-0.109107	-0.11381	-0.240694	0.02422		-0.033689	-0.0128242	0.0872578	0.205622	0.0736828	-0.119178	0.10568		-0.4224	-0.246033	0.0225617	0.0479969	-0.00167871	0.156281	-0.098479		-0.0510191	0.051553	0.0826619	0.476123	0.174959	0.274262	0.125495		0.0647025	-0.236747	0.0190993	0.0229645	-0.0151681	0.0314021	0.125047
0.105635	0.122961	0.103322	0.0415816	-0.243631	0.0513427	-0.547927		-0.0290273	-0.189361	-0.0223375	-0.106732	-0.110007	-0.218535	0.0305638		-0.0764225	-0.0067103	0.0730996	0.202741	0.0428342	-0.119689	0.0933532		-0.449313	-0.239607	0.0225617	0.0548576	-0.0119631	0.156281	-0.098479		-0.0510191	0.0617903	0.089065	0.563956	0.178328	0.283163	0.157442		0.0483672	-0.209091	0.0252746	0.0122949	-0.0358669	0.0144124	0.0264323
0.105635	0.153263	0.121428	0.0594925	-0.0715892	0.138416	-0.460728		-0.0466144	0.106629	-0.588448	-0.252653	-0.0668657	-0.986684	0.03727		-0.0764225	0.00220057	0.044556	0.193662	-0.0337687	-0.126486	0.0873201		-0.449313	-0.235934	-0.0101745	0.0548576	-0.0176042	0.157726	-0.082248		0.0112812	0.0814852	0.068167	0.586019	0.237106	0.316447	0.18072		0.0483672	-0.209091	0.028883	0.000883727	-0.0520925	0.0163282	0.00360032
0.189528	0.157425	0.149703	0.128656	0.0423745	0.138416	-0.417673		-0.0466144	0.106629	-0.567957	-0.221304	-0.0668657	-1.01072	0.0312828		-0.13412	0.0135004	0.0195989	0.184437	-0.0633398	-0.128372	0.072671		0.105224	-0.125934	-0.209173	-0.356626	-0.372772	-0.386693	-0.17781		0.0112812	0.0931453	0.0657832	0.607174	0.262158	0.324746	0.226519		0.0540076	-0.201978	0.0334008	-0.00374244	-0.0933508	0.0274879	-0.00859064
0.189528	0.163156	0.164393	0.128656	0.0847509	0.215227	-0.304416		0.0330838	0.105764	-0.465364	-0.221304	-0.0781334	-1.04106	0.0312828		-0.13412	0.0181269	-0.00381018	0.180377	-0.108854	-0.137449	0.0722273		0.288527	-0.178279	-0.402183	-0.115226	-0.0142105	-0.294661	-0.447357		-0.156983	-0.180689	-0.105297	-0.0128515	0.0288606	0.101144	-0.011429		0.0540076	-0.201608	0.0373077	0.000105675	-0.101906	0.0274879	0.0179648
0.258151	0.163156	0.201126	0.212082	0.158073	0.240891	-0.301088		0.0330838	0.105694	-0.464819	-0.166204	-0.0805845	-1.12778	-0.036499		-0.166757	0.019398	-0.0313685	0.17823	-0.151116	-0.137039	0.0667117		0.323609	-0.149945	-0.33721	-0.0672674	0.0498355	-0.294661	-0.359006		-0.0151846	-0.0788863	-0.0159847	0.162004	0.0801445	0.124667	0.143005		0.0668193	-0.205739	0.0311995	0.0011512	-0.101906	0.0419616	0.0293695
-0.174795	0.118528	0.0393839	0.0690572	-0.0140832	-0.247458	-0.39484		0.00589963	0.0853804	-0.429435	-0.153211	-0.0989565	-1.15795	-0.051181		-0.166757	0.0203729	-0.0525637	0.17212	-0.166484	-0.136335	0.0667117		0.323609	-0.0503618	-0.243631	0.000456712	0.0966402	-0.0271561	-0.263753		-0.0151846	-0.0306328	0.0906475	0.176227	0.0978729	0.138821	0.143005		0.0506499	0.330718	0.152871	0.0367066	-0.0243195	0.0326438	-0.0823557
-0.114135	0.118528	0.0665538	0.122202	0.0236491	-0.176879	-0.260658		0.00589963	0.0786553	-0.429435	-0.201308	-0.137751	-1.44609	-0.171375		-0.199045	0.0125543	-0.0639578	0.166084	-0.189615	-0.145475	0.0461575		0.446298	0.0271303	-0.209319	0.155658	0.19416	-0.0191858	-0.18265		-0.14605	-0.0843697	-0.0545998	0.0411492	0.00890393	0.154398	0.068341		0.0467036	0.280319	0.128354	0.0360068	-0.0515206	0.0193134	-0.0885408
-0.114135	0.148411	0.098574	0.122202	0.0236491	-0.0422187	-0.182099		-0.0530657	0.0609653	-0.480638	-0.242969	-0.137751	-1.44609	-0.24498		-0.199045	0.00595927	-0.0675697	0.15519	-0.197797	-0.150533	0.0443736		-0.50849	0.208882	0.190353	0.0350434	-0.118233	0.203392	0.399187		-0.186963	-0.102404	-0.0547459	0.0518318	0.0111343	0.135526	0.0730608		0.0467036	0.280319	0.122335	0.0369766	-0.0674474	-0.00411624	-0.0955639
-0.0585883	0.151228	0.181109	0.19792	0.0753578	-0.0349064	-0.182099		-0.0530657	0.0268343	-0.490217	-0.252845	-0.179468	-1.75295	-0.285151		-0.232202	-0.0143778	-0.057172	0.155198	-0.191017	-0.145002	0.0860218		-0.50849	0.208882	0.185616	0.018649	-0.130889	0.170847	0.340137		-0.186963	-0.108674	-0.0500997	0.0657098	0.0151599	0.125472	0.0688761		0.0284581	0.253039	0.112948	0.037809	-0.0777185	-0.0192823	-0.0868961
-0.0585883	0.184237	0.2074	0.231336	0.138158	0.0118022	-0.0939286		-0.0690934	0.0266709	-0.483252	-0.270114	-0.210228	-2.06893	-0.348926		-0.232202	-0.0143778	-0.0542854	0.156864	-0.190663	-0.141214	0.0958565		-0.785217	0.21203	0.00629779	-0.0413576	-0.151192	0.15848	0.315799		-0.207703	-0.0758813	-0.0500997	0.0689764	0.0393326	0.105605	0.0675574		0.0284581	0.251484	0.11099	0.0316869	-0.0929838	-0.0324555	-0.0745217
0.0456424	-0.13266	0.00452995	-0.206915	-0.197854	-0.132401	-0.421847		-0.0690934	0.00305596	-0.468718	-0.270114	-0.210228	-2.31805	-0.359107		-0.265194	-0.0306863	-0.0536096	0.156864	-0.188428	-0.141084	0.102172		-0.785217	0.216976	-0.0372609	-0.0746366	-0.129031	0.059129	0.275161		-0.207703	-0.126386	-0.0554322	0.0803394	0.0338925	0.0899108	0.0438039		0.00798455	0.234904	0.0876918	0.0287141	-0.103804	-0.0373761	-0.077924
0.0456424	-0.104951	0.0155377	-0.140703	-0.130302	-0.0834342	-0.350422		-0.0827375	0.00305596	-0.468718	-0.295409	-0.23449	-2.49917	-0.447367		-0.265194	-0.0734019	-0.0388996	0.159516	-0.187033	-0.140606	0.112844		-0.932626	0.255231	-0.145361	-0.101857	-0.115196	0.0208756	0.2048		-0.21621	-0.12799	-0.0563984	0.0849753	0.0281157	0.0645341	0.0365249		0.00798455	0.234904	0.0876918	0.0287141	-0.110723	-0.0406757	-0.0817486
0.0702366	-0.0850236	0.0343862	-0.0847361	-0.085221	-0.0607329	-0.291752		-0.11458	-0.122619	-0.447992	-0.3459	-0.282	-2.85373	-0.503549		-0.282224	-0.0853847	-0.0123733	0.161668	-0.184518	-0.141777	0.116224		-0.932626	0.255231	-0.148497	-0.112013	-0.056895	-0.022316	0.202237		-0.21621	-0.132563	-0.056955	0.107385	0.0346704	0.046621	0.0185805		-0.0149068	0.234624	0.0712098	0.0261977	-0.111793	-0.0406757	-0.0817486
0.0702366	-0.0850236	0.0482761	-0.0513776	-0.0851762	-0.0640783	-0.290443		-0.121285	-0.152307	-0.394034	-0.358582	-0.317698	-6.15704	-0.542606		-0.0528588	0.18102	0.0650267	0.213445	-0.0446499	0.0343337	-0.00951125		-1.00665	0.280487	-0.171297	-0.127743	-0.0290668	-0.0301784	0.185233		-0.220555	-0.146081	-0.065683	0.117166	0.00636661	-0.0048534	-0.00504744		-0.0149068	0.233563	0.0658951	0.0260862	-0.128126	-0.0428002	-0.103171
0.0904338	-0.0214463	0.0223546	0.0143263	-0.0748288	-0.0706795	-0.294083		-0.121285	-0.155577	-0.394034	-0.370938	-0.317698	-7.53969	-0.565562		-0.0928676	0.143805	0.0650267	0.180073	-0.0463277	-0.00224193	-0.0109827		-1.00665	0.283928	-0.171297	-0.132685	0.00989809	-0.0472149	0.177866		-0.215561	-0.141332	-0.0738069	0.123662	0.00175026	-0.0048534	-0.0298919		-0.0212307	0.233563	0.0701578	0.0201054	-0.145842	-0.0527543	-0.0938542
0.105255	0.00158834	0.0112783	0.0336961	-0.0880381	-0.0706795	-0.297821		-0.101128	-0.165481	-0.389036	-0.370938	-0.318098	-7.53969	-0.541064		-0.0928676	0.143805	0.0597269	0.180073	-0.0468913	-0.00224193	-0.0230161		-0.663617	0.128525	-0.080992	-0.168366	-0.380347	0.091824	0.0337343		-0.215561	-0.128166	-0.0815085	0.123662	-0.014266	-0.0313912	-0.0298919		-0.0212307	0.244004	0.0713729	0.0201054	-0.153707	-0.0598924	-0.0948533
0.105255	0.0154095	0.00262201	0.0925199	-0.0975234	-0.0760872	-0.251151		-0.101128	-0.165481	-0.38242	-0.381576	-0.318214	-7.53969	-0.524971		-0.110458	0.129263	0.058273	0.171537	-0.0533697	-0.00578502	-0.0230161		-0.663617	0.127789	-0.115732	-0.168366	-0.384608	0.143977	0.035649		-0.213781	-0.128166	-0.0815591	0.111732	-0.0189833	-0.0519667	-0.0403998		-0.0303881	0.250764	0.0723879	-0.00870633	-0.147794	-0.0740812	-0.0966666
0.152942	0.0689157	0.0245448	0.0925199	-0.113276	-0.076144	-0.225251		-0.12228	-0.0506329	-0.160411	-0.104349	-0.180727	-0.387134	-0.161384		-0.136465	0.101883	-0.00511728	0.147746	-0.0677101	-0.0185234	-0.0294336		-0.625638	0.102369	-0.131812	-0.163116	-0.396305	0.143977	0.0424342		-0.213781	-0.131438	-0.0820892	0.11148	-0.0511615	-0.0569136	-0.0426727		-0.0303881	0.233095	0.0638629	-0.0142525	-0.148126	-0.0804756	-0.108341
0.152942	0.0853612	0.0437393	0.215508	-0.0921635	-0.0112304	-0.175067		-0.12228	-0.0235407	-0.154092	-0.0977156	-0.144835	-0.331198	-0.152813		-0.136465	0.0973174	-0.00511728	0.132008	-0.0747998	-0.0185234	-0.0294336		-0.625638	0.102369	-0.183367	-0.168224	-0.41859	0.133357	0.0427161		-0.228444	-0.132955	-0.104037	0.094417	-0.0597786	-0.0747205	-0.0521989		-0.0480862	0.22889	0.0506848	-0.0286859	-0.180135	-0.0968262	-0.120359
0.270304	0.211099	0.128193	0.226315	0.011901	0.00328438	-0.0828712		-0.0502215	-0.0120027	-0.0994298	-0.0272328	-0.128661	-0.328722	-0.132617		-0.168009	0.087284	-0.073822	0.0999569	-0.0747998	-0.0340633	-0.0294336		-0.660782	0.0697643	-0.274338	-0.220898	-0.468576	0.131351	0.016091		-0.228444	-0.135727	-0.114273	0.094417	-0.0774577	-0.0784567	-0.0648036		-0.0480862	0.237704	0.0710052	-0.0328555	-0.181917	-0.0967134	-0.118696
0.243211	-0.0283235	-0.00623628	0.125119	0.205386	0.0364586	-0.138752		-0.0502215	-0.0120027	-0.0994298	-0.0272328	-0.0782888	-0.272702	-0.132617		-0.168009	0.0791438	-0.073822	0.0999569	-0.0724023	-0.0396142	-0.0517595		-0.660782	0.0326438	-0.367515	-0.240521	-0.534413	0.0762145	-0.0180233		-0.234236	-0.136407	-0.115361	0.080656	-0.0853318	-0.0850522	-0.0723556		0.107456	-0.0708369	0.110171	0.09809	0.0686029	0.0701359	0.219515
0.243211	-0.0159679	-0.0271032	0.110461	0.169764	0.0268343	-0.150083		0.0288492	0.0299285	-0.0718565	-0.0272328	-0.0642606	-0.225328	-0.111334		-0.186013	0.0507765	-0.0849873	0.0328947	-0.0636616	-0.0727679	-0.0519586		-0.704463	-0.0134032	-0.34578	-0.39421	-0.492164	-0.425822	-0.288513		-0.234236	-0.128999	-0.124779	0.0780405	-0.110306	-0.0860926	-0.085727		0.0362583	-0.109909	0.0331379	0.09809	0.0429339	0.0510478	0.105224
0.225284	-0.00883818	-0.0819216	0.106703	0.139865	-0.0025626	-0.194733		0.113049	0.112844	-0.0063364	0.0481249	0.0198606	-0.203692	-0.0772674		-0.186013	0.0449924	-0.105392	0.00233107	-0.0636616	-0.0854254	-0.0906936		-0.719563	0.0451135	-0.319955	-0.44172	-0.556454	-0.395859	-0.288513		-0.240259	-0.120738	-0.138298	0.0463674	-0.113416	-0.102829	-0.0817151		0.0362583	-0.190619	-0.0078362	-0.00277316	-0.0226961	-0.0423775	0.0826813
0.225284	-0.00330303	-0.0819216	0.0400974	0.07198	-0.0151023	-0.235504		0.113049	0.169612	0.0307668	0.0574035	0.0782945	-0.115223	-0.0612017		-0.198707	0.0422707	-0.111087	0.00233107	-0.0558585	-0.0854254	-0.0927741		-0.719563	0.0451135	-0.303453	-0.466556	-0.586855	-0.378331	-0.244666		-0.240259	-0.138724	-0.147236	0.0323832	-0.123266	-0.102829	-0.0454128		-0.0369586	-0.191509	-0.0763294	-0.0382848	-0.0779775	-0.0996143	-0.025872
0.125853	0.000968777	-0.098791	0.0400974	0.0557426	-0.0827928	-0.272371		0.183806	0.246331	0.0854853	0.115594	0.109518	-0.115223	0.0319065		-0.198707	0.0384572	-0.12528	-0.0447973	-0.0579928	-0.0921832	-0.0937735		-0.786667	0.00886163	-0.267835	-0.550395	-0.632515	-0.353928	-0.233096		-0.236332	-0.15909	-0.1575	0.0125875	-0.123954	-0.0761286	-0.0454128		-0.0369586	-0.244991	-0.0925209	-0.105132	-0.187771	-0.173338	-0.0862705
0.125853	-0.0158199	-0.10684	0.0110353	-0.0110541	-0.0881356	-0.295449		0.183806	0.246331	0.12628	0.138584	0.139007	-0.00834952	0.0637382		-0.216397	-0.0041196	-0.12528	-0.0553837	-0.059401	-0.0959465	-0.115453		-0.786667	0.00277135	-0.25756	-0.562493	-0.674981	-0.280708	-0.211661		-0.236332	-0.14776	-0.167845	-0.0128959	-0.149553	-0.0732163	-0.049467		-0.126023	-0.0780314	-0.126729	-0.0156508	-0.113758	-0.0684819	-0.057768
0.0605607	-0.0271032	-0.127912	-0.0224684	-0.0295238	-0.192379	-0.308862		0.0715667	0.0645665	0.0946997	-0.00185348	-0.0604806	0.0594906	0.158819		-0.216397	-0.0041196	-0.147304	-0.0781334	-0.0622985	-0.100484	-0.115453		-0.860399	0.00301242	-0.183588	-0.605641	-0.70241	-0.224218	-0.201577		0.0205464	-0.212826	-0.0464991	0.119478	-0.181114	-0.0287691	-0.163014		-0.126023	-0.0555021	-0.12039	0.00389983	-0.0810031	-0.0637371	-0.0251616
0.0605607	-0.0171427	-0.131922	-0.0629961	-0.0496573	-0.206905	-0.365457		0.113887	0.0645665	0.136046	0.0228882	-0.017989	0.0594906	0.160258		-0.21866	-0.0208995	-0.150856	-0.0856189	-0.0655899	-0.108094	-0.138455		-0.860399	0.00405525	-0.183588	-0.58563	-0.699444	-0.145113	-0.149878		0.0205464	-0.155111	-0.0283774	0.136183	-0.171011	-0.0247462	-0.154173		-0.075929	-0.0450828	-0.116928	0.00868532	-0.0669146	-0.0548216	-0.0299496
0.0596246	-0.0258124	-0.135515	-0.0623721	-0.0226864	-0.242216	-0.38176		0.113887	0.105731	0.180189	0.0534488	0.002333	0.0787778	0.161668		-0.21866	-0.0262495	-0.172036	-0.0975756	-0.0659207	-0.113516	-0.142964		-0.968617	0.00405525	-0.0634262	-0.560659	-0.633763	-0.00629894	-0.118883		0.0251724	-0.149924	-0.0371149	0.136183	-0.163434	-0.0235007	-0.134141		-0.075929	-0.0351606	-0.103855	0.00868532	-0.0669146	-0.0370612	-0.0311708
0.0596246	-0.0481764	-0.136054	-0.0555367	-0.0102923	-0.242216	-0.420162		0.149426	0.105731	0.216283	0.069491	0.012303	0.0833986	0.158216		-0.234494	-0.0399125	-0.178426	-0.101723	-0.0663291	-0.117432	-0.144863		-0.968617	-0.0282747	-0.0634262	-0.517002	-0.633763	-0.00629894	-0.100196		0.0251724	-0.12854	-0.0604412	0.165024	-0.152713	-0.014673	-0.123109		-0.0427646	0.00884118	-0.0873192	0.0448604	-0.0199638	1.4851e-05	-0.0177671
0.0506119	-0.0481764	-0.159526	-0.0555367	0.00610874	-0.288123	-0.445087		0.149426	0.108893	0.237029	0.0928729	0.0451092	0.0954877	0.157097		-0.234494	-0.0462971	-0.182472	-0.101084	-0.0773429	-0.129518	-0.144112		-0.523059	0.822977	0.755569	0.648509	0.400096	0.615198	0.716106		0.00708324	-0.12854	-0.0604412	0.165773	-0.125732	-0.0144956	-0.122767		-0.0281999	-0.0151662	-0.0853318	0.0441185	-0.017208	1.4851e-05	-0.0266188
0.0506119	-0.0499979	-0.148522	-0.0524688	0.014304	-0.296041	-0.426716		0.172524	0.132543	0.251475	0.119899	0.0439207	0.109666	0.137628		-0.225485	-0.069059	-0.180515	-0.100923	-0.091116	-0.136023	-0.137121		-0.556627	0.785029	0.703919	0.608773	0.373145	0.559339	0.690785		0.00708324	-0.124578	-0.0709066	0.189461	-0.110653	-0.0114931	-0.121015		-0.0281999	-0.0151662	-0.0631351	0.0302721	-0.0179501	0.000194698	-0.0359816
0.265882	0.253142	0.211993	0.250218	0.212852	0.157744	0.707055		0.178565	0.129599	0.251484	0.121623	0.041653	0.116242	0.123575		-0.225485	-0.069059	-0.176095	-0.100334	-0.1061	-0.136297	-0.137121		-0.556627	0.674612	0.60912	0.549522	0.360918	0.54386	0.644599		0.0200915	-0.115226	-0.0709066	0.202251	-0.112383	-0.012026	-0.105003		-0.0306217	-0.0194408	-0.0749228	0.030047	-0.00849785	0.000222659	-0.0215608
0.327009	0.253142	0.211993	0.303334	0.212852	0.203656	0.707637		0.178565	0.103382	0.228146	0.126445	0.0363464	0.120891	0.118063		-0.213964	-0.0796876	-0.176177	-0.100513	-0.116544	-0.13757	-0.123617		-0.457679	0.674612	0.487873	0.499998	0.355574	0.486608	0.642105		-0.11472	-0.116191	-0.0667641	0.294259	-0.126166	-0.028736	-0.0731206		-0.0306217	-0.0284246	-0.0804251	0.0278687	0.000222659	0.0143852	-0.00830214
0.327009	0.278659	0.329412	0.312949	0.212852	0.203656	0.716046		0.164102	0.103382	0.210855	0.126725	0.0363464	0.124224	0.108823		-0.213964	-0.0817553	-0.177175	-0.105666	-0.11243	-0.135075	-0.116339		-0.457679	0.598717	0.318808	0.482026	0.350211	0.479569	0.609159		-0.139608	-0.13276	-0.0539787	0.293625	-0.138182	-0.055328	-0.0792005		-0.0016652	-0.0284246	-0.0674474	0.0212129	0.00192363	0.027707	0.0149736
0.391992	0.278659	0.329412	0.312949	0.303609	0.203656	0.716046		0.164102	0.0849465	0.187687	0.111585	0.0245088	0.12278	0.0942242		-0.194706	-0.0562707	-0.177083	-0.105666	-0.107338	-0.126721	-0.0923773		-0.435973	0.475568	0.276559	0.439185	0.350211	0.430553	0.592972		-0.139608	-0.167295	-0.041284	0.214237	-0.145749	-0.0834097	-0.0960693		-0.00421591	-0.0754094	-0.0859731	-0.0060366	0.00122452	0.0262238	0.0212497
-0.0424869	-0.203177	-0.0595175	-0.113384	-0.116274	-0.188938	0.101296		0.128986	0.06899	0.171442	0.107357	0.018447	0.111306	0.0877486		-0.194706	-0.05974	-0.176806	-0.10499	-0.120093	-0.125352	-0.0892003		-0.435973	0.442643	0.182749	0.415883	0.348261	0.430553	0.553557		-0.172204	-0.177175	-0.0350822	0.214237	-0.145749	-0.108845	-0.0974672		-0.00421591	-0.0754094	-0.0885361	-0.0060366	-0.00319192	0.0232025	0.0190583
-0.0369888	-0.205575	-0.0626403	-0.11863	-0.124954	-0.174371	0.134083		0.128986	0.054598	0.122056	0.0843679	-0.00930629	0.111306	-0.00724123		-0.172223	-0.05974	-0.176806	-0.104863	-0.132058	-0.0947837	-0.0751511		-0.629694	0.346899	0.136186	0.373749	0.347796	0.43035	0.551451		-0.172204	-0.165524	-0.0263601	0.158932	-0.127042	-0.153669	-0.101767		-0.0221775	-0.0775517	-0.0885361	-0.0132061	-0.00176647	0.0232025	0.017858
-0.0369888	-0.205575	-0.0704725	-0.122192	-0.14974	-0.174325	0.134083		0.0794227	0.00139816	0.0622267	0.0723482	-0.0287854	0.107508	-0.00724123		-0.172223	-0.05974	-0.193671	-0.0967878	-0.132058	-0.0947837	-0.0673193		-0.629694	0.346899	0.133258	0.358226	0.349601	0.432029	0.545559		-0.201889	-0.163246	-0.0254485	0.152023	-0.123069	-0.153669	-0.121183		-0.0221775	-0.0781095	-0.058699	-0.0243612	0.000162796	0.0154579	0.0321102
-0.0401786	-0.164625	-0.058001	-0.153719	-0.158724	-0.17211	0.161377		0.108793	0.185447	0.110999	0.0964233	0.10398	0.202757	0.0196962		-0.171778	-0.0401024	-0.202637	-0.0967878	-0.109862	-0.0836399	-0.0586927		-0.619696	0.32215	0.129336	0.347459	0.354941	0.476841	0.541921		-0.201889	-0.177772	-0.024552	0.104183	-0.118146	-0.193352	-0.124101		-0.0472941	-0.0647272	-0.0538893	-0.0456182	-0.00610283	0.0133052	0.048327
-0.0401786	-0.165089	-0.0444829	-0.153719	-0.172698	-0.17211	0.168744		0.0483042	0.185447	0.054695	0.0964233	0.0927556	0.200012	-0.0407624		-0.171778	-0.0337468	-0.166992	-0.0672328	-0.0775225	-0.0826779	-0.0329229		-0.542326	0.32215	0.180054	0.359793	0.355811	0.548512	0.540523		-0.187479	-0.223104	-0.0535682	0.00352007	-0.10318	-0.183686	-0.112119		-0.0389881	-0.229832	-0.0308257	-0.0608212	-0.0709086	0.0223179	-0.0994655
-0.0260869	-0.165089	-0.0463889	-0.169803	-0.184854	-0.17251	0.189162		0.0483042	0.166715	0.0284832	0.0826619	0.0715094	0.161917	-0.0407624		-0.14168	-0.0323093	-0.149996	-0.0598234	-0.0598334	-0.0713909	-0.0281545		-0.542326	0.302323	0.196183	0.367589	0.358415	0.554934	0.53629		-0.187479	-0.241237	-0.0524549	-0.0174024	-0.123381	-0.183686	-0.11484		-0.0389881	-0.184634	0.00273912	-0.0589083	-0.0643463	0.0380803	-0.109597
-0.0260869	-0.18739	-0.0612017	-0.175752	-0.201514	-0.172768	0.220053		0.0127237	0.120385	-0.021062	0.0755521	0.028466	0.143873	-0.0594582		-0.14168	-0.0314802	-0.149996	-0.0421476	-0.0310581	-0.0701669	-0.0160347		-0.657914	0.302038	0.199673	0.366475	0.361785	0.560302	0.533888		-0.132122	-0.241237	-0.0387401	-0.0174024	-0.118599	-0.07224	-0.115087		-0.0206722	-0.157602	0.0027546	-0.0536594	-0.0584385	0.0164978	-0.112736
-0.0419339	-0.184434	-0.0898148	-0.176943	-0.217412	-0.154498	0.220053		0.0127237	0.120385	-0.0398913	0.0755521	0.028466	0.139357	-0.079433		-0.122435	-0.0150495	-0.137116	-0.0421476	-0.0261329	-0.0471969	-0.0188925		-0.657914	0.287663	0.203625	0.350436	0.326116	0.561784	0.530638		-0.132122	-0.277093	-0.0438047	-0.0430874	-0.114887	-0.0350449	-0.1242		-0.0206722	-0.121969	0.00279299	-0.0537671	-0.0584385	-0.0151197	-0.112736
-0.0419339	-0.181718	-0.0958118	-0.179848	-0.235985	-0.12113	0.242613		-0.061306	0.102059	-0.127281	0.0574822	-0.0269858	0.0874892	-0.079433		-0.122435	0.000752986	-0.129469	-0.0301562	-0.0241377	-0.0448681	-0.0239081		-1.24815	-0.560242	-0.302851	-0.491613	-0.905337	-0.647185	-0.717029		-0.157142	-0.119278	-0.0297096	-0.0650001	-0.295858	-0.116678	-0.237584		-0.0148049	-0.0929333	0.00279299	-0.0551704	-0.0606076	-0.0268179	-0.10023
-0.0289048	-0.166185	-0.0979982	-0.181731	-0.258087	-0.11921	0.244345		-0.061306	0.0397719	-0.127281	0.0556002	-0.0418084	0.0874892	-0.0775353		-0.0971341	0.0124748	-0.138223	-0.0189021	-0.0177831	-0.0302248	-0.00530228		-1.21576	-0.555518	-0.134223	-0.465118	-0.831369	-0.653233	-0.685631		-0.157142	-0.0918362	-0.029971	-0.0430615	-0.312031	-0.116495	-0.237584		-0.0317834	0.180998	0.0572183	-0.0515379	-0.105371	0.043324	0.0164046
-0.0289048	-0.17424	-0.0973283	-0.201324	-0.274911	-0.111182	0.243286		-0.0916152	0.0397719	-0.207265	0.0389077	-0.121412	0.0645773	-0.0774348		-0.0919457	0.0149421	-0.138223	-0.0120798	-0.0156905	-0.0302248	0.0391263		-1.21576	-0.555518	-0.131144	-0.381288	-0.762869	-0.612815	-0.650277		-0.134594	-0.0923773	-0.0703051	-0.0318235	-0.306404	-0.115502	-0.216903		-0.0251349	0.179616	0.0609183	-0.0409449	-0.0685217	0.0386985	0.0191082
-0.11606	-0.0970454	-0.141451	-0.0915705	-0.124997	-0.0437984	-0.0202044		-0.0916152	0.0327899	-0.214687	0.0371856	-0.140664	0.0586888	-0.0790684		-0.0919457	0.0397318	-0.132569	-0.0071221	-0.00974614	-0.0302248	0.0391263		-1.16751	-0.530553	-0.0281237	-0.381288	-0.721472	-0.594655	-0.650277		-0.134594	-0.0719098	-0.0799958	-0.00317439	-0.271935	-0.127641	-0.214865		-0.0251349	0.150124	0.0518708	-0.0404764	-0.0453879	0.024441	0.0201862
-0.11606	-0.0937931	-0.13806	-0.0951531	-0.145113	-0.0375625	-0.0235407		-0.0531115	0.0269703	-0.223879	0.0264194	-0.167586	0.0668179	-0.07975		-0.0779551	0.0397318	-0.1309	0.00472319	0.00197021	0.0273933	0.0463897		-1.16751	-0.489626	-0.0281237	-0.381288	-0.677707	-0.483737	-0.567905		-0.107163	-0.0358491	-0.0917213	0.0187701	-0.220411	-0.0985478	-0.215179		-0.0125144	0.147554	0.0296703	0.0038559	-0.0277484	0.0214753	0.020491
-0.0990966	-0.0764294	-0.133659	-0.0952186	-0.16279	-0.0358871	-0.0236104		-0.0531115	0.0293321	-0.223879	0.0264194	-0.167586	0.0675346	-0.0704836		-0.0779551	0.0781162	-0.124519	0.0146752	0.0219478	0.0285823	0.0540473		-1.13543	-0.446857	0.0421576	-0.266862	-0.633371	-0.438342	-0.514687		-0.107163	-0.0311942	-0.0574852	0.0588785	-0.207295	-0.0962873	-0.156605		-0.0176833	0.132739	0.0147738	0.0387388	0.0593942	0.0108678	0.0179908
-0.0990966	-0.0764294	-0.130138	-0.108836	-0.160217	-0.0442234	-0.0236263		0.0270504	0.0698381	-0.195874	0.0264194	-0.138852	0.0686087	-0.0281408		-0.0673106	0.0870286	-0.1185	0.0146752	0.0163282	0.0375451	0.0540473		-1.07982	-0.417958	0.0421576	-0.134529	-0.610544	-0.38974	-0.461098		-0.055658	-0.013924	-0.0447464	0.0772164	-0.172725	-0.0806092	-0.153026		-0.0176833	0.131779	0.0489915	0.0470206	0.0858775	-0.0102923	0.0131332
-0.0766749	-0.14421	-0.130138	-0.109289	-0.158138	-0.0465155	-0.0138122		0.0270504	0.0698381	-0.173153	0.0213546	-0.137006	0.0751801	-0.0281408		-0.0634534	0.0515644	-0.117562	0.0414929	-0.0144198	0.0913858	0.14102		-1.07982	-0.417958	0.119254	-0.123228	-0.602843	-0.381409	-0.461098		-0.055658	-0.00306764	-0.0052452	0.125842	-0.133826	-0.0806092	-0.081324		-0.011773	0.139063	0.0492038	0.0604601	0.0956462	-0.0177671	0.00350556
-0.0766749	-0.14421	-0.0982205	-0.107175	-0.16712	-0.0473453	-0.0120856		0.0726989	0.0799253	-0.165137	0.0212252	-0.124231	0.0751801	0.00496073		-0.0634534	0.0515644	-0.117491	0.0427098	-0.00828855	0.0985457	0.14102		-0.930956	-0.396224	0.123055	-0.116134	-0.500491	-0.275049	-0.376859		-0.00836032	0.0155998	-0.00479864	0.125842	-0.0845072	-0.0557153	-0.0762084		-0.011773	0.159042	0.0482931	0.072115	0.124498	-0.0208409	0.0251923
-0.0800897	-0.14421	-0.0891623	-0.0892198	-0.170416	-0.0483598	-0.0149412		0.0726989	0.082311	-0.152517	0.0114817	-0.0977962	0.0933337	0.0171485		-0.0454128	0.0620664	-0.125168	0.0427098	0.00564182	0.102731	0.152599		-0.930956	-0.281663	0.173583	0.0985903	-0.500491	-0.275049	-0.340791		-0.00836032	0.0229645	0.0684714	0.170185	-0.0348524	-0.0552453	-0.0187004		0.0631733	0.241212	0.028803	0.056514	0.0330334	-0.0315595	0.060756
-0.0800897	-0.14421	-0.0891623	-0.0824334	-0.182371	-0.0397552	-0.0155644		0.111351	0.125384	-0.120595	-0.00887078	-0.0748423	0.101296	0.0388978		-0.0454128	0.0639868	-0.126184	0.0634678	0.00193948	0.135857	0.162674		-0.704503	-0.24038	0.261737	0.302013	-0.357684	-0.0783826	-0.121884		0.0450877	0.0370681	0.103896	0.183955	-0.0250246	-0.0463889	-0.00272931		-0.0101105	0.206608	-0.098933	-0.0344803	-0.0383168	-0.0425128	0.0334409
0.197611	0.287809	0.31687	0.257531	-0.020136	0.0704284	0.0300648		0.137856	0.125384	-0.112358	-0.00887078	-0.0699841	0.104595	0.0464319		-0.0501855	0.0519053	-0.124784	0.0650294	0.00172971	0.14242	0.173043		-0.602291	0.125422	0.319957	-0.184874	-0.590074	-0.344607	0.194681		0.0450877	0.0370681	0.119101	0.21317	-0.0198193	-0.0448229	0.0591958		-0.0101105	0.212765	-0.0848217	-0.0212491	-0.0176661	-0.0631997	0.0966772
0.197611	0.252896	0.309342	0.257697	-0.0219629	0.0159123	0.0300648		0.137856	0.137429	-0.0767994	-0.0291283	-0.040518	0.111794	0.0780873		-0.0501855	0.044666	-0.117645	0.0632219	0.00584875	0.145783	0.1723		-0.602291	0.125422	0.196344	-0.219623	-0.590074	-0.344607	0.124148		0.0780917	0.0500695	0.159237	0.23315	0.0125703	-0.0332178	0.0635555		0.0820114	0.215697	-0.0713373	0.03595	0.0150603	-0.0416188	0.10108
0.159192	0.206424	0.29714	0.257904	-0.136338	-0.0138665	-0.0713591		0.189429	0.161044	-0.0320211	-0.0345622	-0.0202756	0.119193	0.0824732		-0.023293	0.0435269	-0.108307	0.0678104	0.00627287	0.144022	0.170365		-0.690398	0.124816	0.120076	-0.219623	-0.340169	-0.344607	0.124148		0.0780917	0.0732397	0.18142	0.246806	0.0312286	-0.026791	0.0928341		-0.0676202	-0.203999	0.0441185	-0.0589558	-0.10111	-0.0647666	-0.152517
0.159192	0.194446	0.257316	0.256899	-0.136338	-0.0312466	-0.139029		0.189429	0.161544	-0.00204694	-0.0208784	0.0403026	0.143548	0.0936498		-0.023293	0.0419982	-0.108349	0.0762588	-0.00421768	0.142952	0.170365		-0.690398	0.124816	0.120076	-0.214851	-0.328875	-0.251089	0.104124		0.113542	0.0732397	0.187886	0.268748	0.0379271	-0.0241149	0.101996		0.00888316	-0.237835	0.0737276	-0.040488	-0.0723821	-0.0385224	-0.117928
0.158608	0.16725	0.248397	0.256051	-0.191474	-0.0849244	-0.186467		0.2299	0.162834	0.00620585	-0.0190933	0.0544357	0.169287	0.112217		-0.019939	0.0396832	-0.108548	0.0762588	-0.0113353	0.143425	0.170236		-0.76417	0.12436	-0.0139692	-0.194919	-0.328875	-0.251089	0.0979952		-0.00853545	-0.0863034	-0.116359	0.237443	-0.102173	-0.0303262	-0.128665		0.00888316	-0.208171	0.0615507	-0.0226656	-0.0249948	0.00284767	-0.0610636
0.158608	0.16725	0.237771	0.257406	-0.202637	-0.0847972	-0.252475		0.2299	0.163795	0.0636796	0.0240246	0.112836	0.19212	0.148767		-0.00185348	0.0833899	-0.0917605	0.11099	-0.0350822	0.0754911	0.0939864		-0.692799	-0.0589142	0.160967	-0.25485	-0.402656	-0.232055	-0.597174		-0.00853545	-0.0860405	-0.0878933	0.240924	-0.0673193	-0.0113	-0.103191		0.0235419	-0.198001	0.0511841	-0.0182427	0.0135267	0.0108434	-0.0537158
0.145093	0.100718	0.237771	0.257819	-0.185767	-0.0840911	-0.252475		0.297421	0.166467	0.0806601	0.0504073	0.149652	0.242604	0.203297		-4.64289e-06	0.0764339	-0.0768573	0.112034	-0.023982	0.0702858	0.0885159		-0.577188	-0.0169197	0.212756	-0.099276	-0.398105	-0.196401	-0.513717		0.0227714	-0.084192	-0.0475954	0.246267	-0.0804431	-0.00451086	-0.0923465		0.0235419	-0.192263	0.0382215	-0.0146215	0.028988	0.052917	-0.0289708
0.190614	0.117794	0.256682	0.273202	-0.166178	-0.0840911	-0.321673		0.168821	0.134861	0.226019	0.125137	0.283546	0.404279	0.10084		-4.64289e-06	0.0733328	-0.0674364	0.120942	-0.0292266	0.0527339	0.0747507		-0.577188	0.055946	0.225955	-0.0840877	-0.190366	0.00440785	-0.414977		0.0227714	-0.084192	-0.050241	0.242093	-0.0776119	0.00849047	-0.0743038		0.038786	-0.181273	0.0390736	-0.0119631	0.0342036	0.0534973	-0.0269323
0.190614	0.142172	0.295418	0.277271	-0.0816062	-0.0598531	-0.320733		0.168821	0.113786	0.226019	0.100017	0.276395	0.328296	0.0808574		-0.0005917	0.0718151	-0.0546782	0.120449	-0.0385005	0.0494608	0.0502223		-0.394493	0.056502	0.340015	0.0620396	-0.190366	0.161496	-0.161142		0.036867	-0.0873192	-0.0359816	0.240667	-0.0732729	0.0138053	-0.0622543		0.027074	0.316904	-0.0288631	0.00474513	0.0604272	0.0164046	-0.0465821
0.229076	0.182662	0.315671	0.289406	-0.0358491	-0.0547723	-0.269199		0.0361658	0.0795693	0.118645	0.0650696	0.185403	0.328296	0.0709129		-0.0005917	0.079257	-0.0546782	0.118789	-0.0385005	0.0347551	0.0525875		-0.394493	0.0858154	0.354825	0.104124	-0.0959188	0.341823	-0.111087		0.036867	-0.0907545	-0.0169466	0.228966	-0.088882	0.00728371	-0.0679865		-0.00578921	0.308951	-0.0296767	0.00474513	0.0567906	0.00118155	-0.0465821
0.229076	0.216947	0.319244	0.311456	0.0440476	0.00053089	-0.269199		0.0361658	0.0537356	0.116926	0.0500294	0.100584	0.255876	-0.00273708		-0.0102291	0.081568	-0.0530011	0.119109	-0.0337818	0.0282772	0.0894492		-0.286567	0.0858154	0.377776	0.246905	-0.0394885	0.377715	0.0456293		0.0624762	-0.100223	-0.00216493	0.224987	-0.103248	-0.0028646	-0.0609671		-0.00578921	0.308951	-0.0527965	-0.0149723	0.0567906	0.00118155	-0.0838816
0.321656	0.222679	0.323059	0.336678	0.0469584	0.0232287	-0.216641		-0.0972845	0.0342284	-0.00789994	-0.0394259	0.100584	0.217098	-0.00273708		-0.0175753	0.0966131	-0.0235349	0.119485	-0.0379222	0.0190947	0.0808675		-0.286567	0.123654	0.330146	0.246905	-0.0366807	0.456141	0.125752		0.0624762	-0.108707	0.0304336	0.21271	-0.0903905	-0.0179198	-0.0458213		-0.0216343	0.295448	-0.053828	-0.0284098	0.040711	-0.00853986	-0.0882611
0.321656	0.258221	0.331548	0.351074	0.128376	0.0340997	-0.196287		-0.0972845	-0.0220855	-0.097723	-0.0394259	0.0600587	0.121467	-0.0826779		-0.0175753	0.0923889	-0.0163964	0.12566	-0.0478969	0.0150752	0.0521383		0.130829	-0.207544	-0.169836	-0.029864	-0.125766	0.0744691	-0.106897		0.100427	-0.124882	0.0722987	0.223885	-0.101338	-0.0149677	-0.0330926		-0.0216343	0.286002	-0.0695777	-0.022498	0.0334246	-0.0120086	-0.0720096
-0.170612	-0.0224738	-0.221555	-0.0734834	-0.0445202	-0.160926	-0.248166		0.185144	0.348872	0.247639	0.106948	0.211027	-0.369676	0.126493		-0.0188066	0.0789814	-0.0074573	0.1323	-0.0408824	-0.000778843	0.0470602		0.130829	-0.196297	-0.210455	0.00537439	-0.0789399	0.0798905	-0.104146		0.116759	-0.113845	0.0707236	0.222949	-0.0793443	-0.0189021	-0.0372484		-0.0383359	0.271648	-0.0748094	-0.0196763	0.0219249	0.0048855	-0.0672674
-0.0108311	0.0662416	-0.0786815	-0.0239256	0.0439737	-0.0500953	-0.216495		0.185144	0.370039	0.183187	0.106948	0.199014	-0.453658	0.121957		-0.0188066	0.0690395	0.00850941	0.122392	-0.0367018	0.00193222	0.0373735		-0.425261	0.330017	0.312802	0.103529	-0.490625	0.0572888	-0.0150387		0.116759	-0.138887	0.055992	0.226194	-0.118747	-0.0226961	-0.0359925		-0.0383359	0.234344	-0.0819475	-0.0147162	0.0219249	0.00699893	-0.0629112
-0.0108311	0.0906354	-0.0477811	0.030151	0.114667	-0.0142105	-0.128445		0.216235	0.371428	0.168161	0.0611233	0.147267	-0.487399	0.123477		-0.0371688	0.0647161	0.0240014	0.117367	-0.0677743	0.0250598	0.0400361		-0.291277	-0.0214415	0.0859972	0.296231	-0.0151197	0.237636	-0.0144274		0.132106	-0.13803	0.0523884	0.234013	-0.162035	-0.0468798	-0.0236904		0.00546302	0.183431	-0.0244491	0.0830772	0.144456	0.151867	0.159187
0.0651527	0.175278	0.0340455	0.0581574	0.208142	0.0711576	-0.0416573		0.216235	0.37711	0.105605	0.0447619	0.147267	-0.549403	0.134381		-0.0371688	0.113157	0.0241796	0.113359	-0.0717674	0.0248984	0.0421614		-0.339295	-0.106159	0.0747431	0.264366	-0.057451	0.237501	-0.0285103		0.132106	-0.128083	0.048327	0.249037	-0.16191	-0.069681	0.0157743		0.00546302	0.160576	-0.0890238	0.0568571	0.10593	0.127649	0.130798
0.113861	0.242818	0.127194	0.0930613	0.2421	0.209596	0.0127205		0.237898	0.386822	0.0843853	0.0318751	0.0594267	-0.639962	0.134381		-0.0467266	0.115369	0.0240858	0.109481	-0.0792681	0.0228313	0.0837321		-0.339295	-0.122995	0.0409876	0.239232	-0.104633	0.175379	-0.0596765		0.110987	-0.127126	0.033019	0.258311	-0.158453	-0.0785832	0.0163688		-0.0201871	0.169014	-0.125716	0.0347741	0.0952083	0.0364471	0.0390315
0.113861	0.258412	0.127357	0.132088	0.250013	0.209596	0.107461		0.237898	0.383027	0.0457032	-0.0470437	0.0334152	-0.639962	0.111664		-0.0467266	0.113146	0.0235556	0.105581	-0.0912327	0.0228313	0.0837321		-0.416065	-0.122995	0.0409876	0.200492	-0.125645	0.156489	-0.0933363		0.110987	-0.125428	0.00230355	0.268117	-0.154257	-0.0785832	0.0231098		-0.0201871	0.144777	-0.16279	0.0163805	0.0348562	0.00800476	0.0311248
0.0684593	0.276677	0.0983219	0.129813	0.267054	0.209878	0.0870286		0.212824	0.304752	0.0148087	-0.0470437	0.033019	-0.75705	0.0897847		-0.0362414	0.106652	0.0235556	0.0973891	-0.108865	0.0423745	0.0892412		-0.416065	-0.270004	-0.00483737	0.190413	-0.144093	0.0971688	-0.141229		0.111093	-0.0937153	-0.0161751	0.268117	-0.1367	-0.0606732	0.0234617		-0.0627902	0.131035	-0.181606	-0.0653006	-0.056937	-0.0551704	-0.0759083
0.0684593	0.235037	0.0983219	0.129132	0.188777	0.209919	0.0532924		0.212824	0.304752	-0.0187004	-0.109891	-0.124109	-0.769275	0.0831423		-0.0362414	0.104227	0.042818	0.095343	-0.093823	0.0447833	0.0897056		-0.473706	-0.270004	-0.0093011	0.143425	-0.218438	0.0971688	-0.18048		0.111093	-0.128766	-0.0348381	0.283409	-0.143488	-0.055153	0.030151		-0.0642238	0.158746	-0.203857	-0.123971	-0.202253	-0.116425	-0.15858
-0.0619294	0.227105	0.00329653	0.107929	0.188777	0.0975319	0.0227036		0.229948	0.272374	-0.0657765	-0.141054	-0.177551	-0.941319	0.0293931		-0.038583	0.0650401	0.0479969	0.0910928	-0.0876259	0.0494712	0.0685058		-0.473706	-0.323519	-0.0576047	0.132868	-0.218438	0.0281437	-0.228075		0.0858078	-0.128766	-0.0488905	0.288491	-0.149655	-0.0130205	0.0321549		-0.0642238	0.171544	-0.151693	-0.109039	-0.240136	-0.117175	-0.158945
-0.0619294	0.131663	0.00327859	0.093783	0.138776	0.054799	-0.0551842		-0.130082	0.0891162	0.0394434	0.0869454	-0.183828	-0.469907	0.103793		-0.038583	0.0482621	0.0388915	0.0873638	-0.0789147	0.0516816	0.0661858		-0.557256	-0.371208	-0.0609451	0.0785835	-0.260106	0.0157183	-0.283029		0.0858078	-0.0900163	-0.0488905	0.29819	-0.143808	-0.0130205	0.0338201		-0.0186974	0.245152	-0.127983	-0.0724023	-0.181092	-0.117804	-0.161338
-0.153453	0.129538	-0.0180626	0.0815341	0.139571	0.00819252	-0.0634145		0.0435902	0.236691	0.0976796	0.0869454	-0.00691993	-0.438313	0.103793		-0.0533673	0.0450807	0.0350546	0.081568	-0.0826658	0.0617332	0.061587		-0.557256	-0.392413	-0.116503	0.0693584	-0.284535	-0.085301	-0.336077		0.0735724	-0.0862705	-0.0284346	0.321534	-0.118509	-0.00621502	0.0358606		-0.0186974	0.27081	-0.0131465	0.00456955	-0.0745655	-0.0855409	-0.113866
-0.153453	0.106542	-0.020326	0.0815341	0.152296	-0.00577437	-0.0638937		0.0435902	0.23921	0.230367	0.1985	0.0573724	-0.191254	0.203407		-0.0533673	0.0421538	0.0413487	0.0806748	-0.0960057	0.0743223	0.060401		-0.555843	-0.141267	-0.209425	-0.0438047	-0.265492	-0.160795	-0.198422		0.0458925	-0.0859035	-0.0285626	0.357389	-0.115584	0.0724073	0.0568357		0.0852967	0.294571	0.041563	0.0636145	0.0182355	-0.0406341	-0.0629657
-0.258292	0.106542	-0.0326111	0.0471323	0.116077	-0.0753891	-0.127732		-0.131004	-0.216402	0.177391	-0.00709803	0.184204	-0.219286	-0.0552125		-0.0635047	0.0406015	0.0429996	0.0782827	-0.10039	0.0745836	0.0549225		-0.439455	-0.141267	-0.168553	0.0891577	-0.221252	-0.131183	-0.122164		0.0458925	-0.0856247	-0.033533	0.363462	-0.123787	0.104287	0.0751647		-0.0565551	0.269793	-0.0383446	0.00719191	0.105658	0.120105	0.0776039
-0.174061	-0.0412892	-0.0952702	-0.158453	-0.156317	-0.0218495	-0.219575		-0.131004	-0.209051	0.13147	-0.0371802	0.16127	-0.227953	-0.0622985		-0.0635047	0.0267265	0.0517883	0.0779848	-0.113343	0.0761835	0.052685		-0.321711	0.0284539	-0.140567	0.194304	-0.113954	-0.0163215	0.0594686		0.0252311	-0.0779698	-0.0339406	0.380702	-0.0920631	0.140897	0.081919		-0.0528257	0.219256	-0.082211	0.00719191	0.0914809	0.0966834	0.058062
-0.174061	0.05094	-0.107338	-0.150674	-0.123229	-0.0106985	-0.241149		-0.183686	-0.209051	0.110934	-0.0371802	0.11708	-0.338494	-0.0759928		-0.0609288	0.026533	0.0597147	0.0706394	-0.108797	0.0802882	0.049735		-0.321711	0.158216	-0.0866453	0.258352	-0.0705606	0.0968705	0.213093		0.0252311	-0.0703221	-0.0402729	0.382386	-0.0575643	0.151061	0.0814194		-0.0528257	0.219256	-0.082211	-0.0373381	0.0914809	0.0637382	0.0563597
-0.163701	0.0589989	-0.112877	-0.11782	-0.0974009	0.0115526	-0.254677		-0.183686	-0.256328	0.0555043	-0.0549909	0.11708	-0.349987	-0.0759928		-0.0609288	0.0222009	0.0661995	0.0715667	-0.102094	0.0963435	0.0472317		-0.313646	0.0489915	-0.0131016	0.0311642	0.124724	-0.14399	-0.276073		0.00355131	-0.0703221	-0.0451922	0.386632	-0.0562156	0.177707	0.0781385		-0.0546457	0.200679	-0.090412	-0.0400297	0.0854311	0.0579293	0.0434432
-0.163701	0.114673	-0.0739404	-0.112284	-0.0924986	0.030746	-0.193478		-0.251032	-0.268592	0.0215833	-0.0871477	0.0864649	-0.375065	-0.113741		-0.063489	0.0222009	0.0706183	0.0789278	-0.0935752	0.0979812	0.0587827		-1.08901	-0.522095	-0.667908	-0.361669	-0.238197	-0.41599	-0.598308		0.00355131	-0.059489	-0.0401342	0.387915	-0.0347027	0.177707	0.0781385		-0.0546457	0.144355	-0.107062	-0.0638213	0.0744418	0.0320013	0.0311567
-0.0220325	0.114673	0.0139895	0.0183978	0.0324379	0.102905	-0.147239		-0.251032	-0.307689	-0.0409449	-0.106917	0.0634306	-0.440509	-0.118613		-0.063489	0.0407959	0.0757787	0.0779298	-0.0859995	0.104675	0.0689157		-1.09229	-0.506686	-0.649567	-0.359034	-0.200976	-0.403479	-0.593132		-0.0121403	-0.0533649	-0.0391922	0.412609	-0.0135585	0.177707	0.0781385		-0.0436041	0.0708277	-0.152551	-0.0729983	0.0531252	0.0320013	0.0141112
0.132546	0.23739	0.113675	0.14414	0.0324379	0.164962	-0.0752123		-0.312867	-0.339519	-0.0628456	-0.128071	0.00843994	-0.444719	-0.147958		-0.0867747	0.0431825	0.0799926	0.0686341	-0.092611	0.104868	0.0900109		-1.09229	-0.507051	-0.591948	-0.348356	-0.190966	-0.367337	-0.559102		-0.117278	-0.0332458	-0.0364475	0.418263	0.00788565	0.216054	0.157499		-0.0436041	0.0464933	-0.165502	-0.132955	0.0531252	-0.00802843	-0.0246213
0.00162891	-0.0796749	-0.0186519	-0.0193389	-0.128641	0.0794109	-0.120847		-0.312867	-0.377097	-0.106169	-0.145039	0.00843994	-0.536955	-0.169777		-0.0867747	0.0791937	0.0745295	0.0661635	-0.0959516	0.105145	0.111823		-1.04553	-0.510878	-0.554272	-0.344846	-0.161326	-0.367337	-0.559102		-0.117278	-0.0532403	-0.00796425	0.414051	0.0145149	0.218404	0.196698		-0.077619	-0.0114825	-0.165502	-0.132955	0.0463513	-0.00802843	-0.0386643
-0.203229	-0.276421	-0.278799	-0.106293	-0.125916	0.0107131	-0.310991		-0.357107	-0.396717	-0.106169	-0.178008	-0.0210324	-0.536955	-0.186593		-0.0970522	0.0873201	0.0705938	0.0532651	-0.092712	0.103677	0.112347		-1.04553	-0.507815	-0.505341	-0.328974	-0.133212	-0.345394	-0.564359		-0.102708	-0.0588366	-0.00922629	0.378129	0.018544	0.218977	0.197963		-0.077619	-0.01355	-0.165502	-0.132955	0.0377068	-0.0653277	-0.124655
-0.25301	-0.276421	-0.285264	-0.106293	-0.114213	0.00390665	-0.347951		-0.357107	-0.421213	-0.148869	-0.178008	-0.0332178	-0.565955	-0.236284		-0.0970522	0.0826348	0.0887265	0.0532651	-0.0912519	0.101094	0.113018		-1.00224	-0.490652	-0.463884	-0.32376	-0.113456	-0.335996	-0.567856		-0.102708	-0.0426003	-0.0140741	0.376797	0.0213299	0.218977	0.186077		-0.0832428	-0.291288	-0.0268548	0.00375802	0.0245828	0.0531972	-0.051505
-0.25301	-0.322352	-0.298329	-0.106228	-0.0904072	-0.00317439	-0.347951		-0.444018	-0.442645	-0.157467	-0.239607	-0.0645749	-0.584188	-0.243419		-0.0200253	0.098108	0.0516344	0.140367	0.230296	0.215984	0.194752		-1.00224	-0.490652	-0.464968	-0.322172	-0.092275	-0.302736	-0.488893		-0.0827823	-0.0400391	-0.0140741	0.376797	0.0213299	0.218977	0.152407		-0.0832428	-0.291288	0.0379104	0.0691725	0.0820859	0.0599964	0.0350996
-0.301542	-0.338283	-0.298127	-0.105175	-0.0702594	-0.0266961	-0.338457		-0.444018	-0.42136	-0.20074	-0.278541	-0.137556	-0.571289	-0.287237		-0.0200253	0.0976796	0.0392844	0.120307	0.198956	0.168161	0.134945		-0.938356	-0.474763	-0.466432	-0.319982	-0.0887713	-0.302736	-0.485816		-0.0827823	-0.0439767	-0.0268972	0.340883	0.0140114	0.195321	0.152407		0.0702571	-0.244856	0.110702	0.0691725	0.0820859	0.093176	0.0442335
-0.301542	-0.335546	-0.289073	-0.105175	-0.0463889	-0.0266961	-0.335509		0.237374	-0.0607951	0.18598	0.103288	0.12896	0.304679	0.0961388		-0.101271	0.0968402	-0.0212491	0.0868262	0.131335	0.146222	0.132696		-0.938356	-0.432669	-0.462057	-0.316304	-0.076915	-0.274206	-0.476967		-0.0621185	-0.0777567	-0.0272824	0.316603	0.0100175	0.19487	0.155849		0.0702571	-0.237182	0.141159	0.0830924	0.108981	0.0935285	0.0994615
-0.300692	-0.324382	-0.259122	-0.0887443	-0.0401342	-0.0327287	-0.32111		0.135177	-0.0607951	0.114818	0.0485561	0.0238286	0.243934	0.00365112		-0.101271	0.0968402	-0.0226372	0.0581215	0.131335	0.137476	0.0670948		-0.609231	-0.189109	-0.36007	0.0826023	-0.335274	-0.0192423	-0.0970202		-0.0621185	-0.131958	-0.0233296	0.312316	0.00373479	0.169633	0.156861		0.0422172	0.218448	-0.0920544	-0.0900786	-0.214377	-0.081156	-0.0433707
-0.300692	-0.324382	-0.229276	-0.0674419	0.00664518	-0.0366197	-0.29336		0.135177	-0.0729758	0.0669416	-0.0677584	0.0238286	0.243934	-0.00195305		-0.18903	0.102365	-0.037689	0.0581215	0.104256	0.0652351	0.0337612		-0.620503	-0.178439	-0.36007	0.0919093	-0.329649	-0.0260753	-0.0970202		0.106328	0.259811	0.0454857	0.312897	0.260532	0.359851	0.300252		0.0422172	0.226808	-0.0857046	-0.0943746	-0.19138	-0.0762004	-0.0434993
-0.265966	-0.318462	-0.165218	-0.0674419	0.0147362	-0.0358014	-0.276997		0.0168691	-0.10741	-0.0158729	-0.0749926	-0.0389841	0.108325	-0.0426449		-0.18903	0.068924	-0.0995892	0.00135305	0.0533246	0.0652351	0.021622		-0.620503	-0.145798	-0.419523	0.0940327	-0.304146	-0.0304487	-0.105219		0.123887	0.253058	0.0454857	0.335073	0.271627	0.359851	0.299127		0.0440893	0.227059	-0.0961108	-0.098578	-0.168553	-0.0623953	-0.0519321
-0.14508	-0.289035	-0.0153219	-0.0297218	0.107088	0.0206568	-0.163905		0.0168691	-0.10741	-0.110615	-0.227083	-0.0739217	0.0940619	-0.118908		-0.252139	0.0520003	-0.105219	-0.010905	0.0320157	-0.0162608	-0.00601726		-0.601976	-0.13927	-0.440134	0.0892336	-0.29551	-0.0372977	-0.108214		0.123887	0.252644	0.0808921	0.341007	0.273252	0.344568	0.262924		0.0440893	0.22794	-0.0961108	-0.101898	-0.163996	-0.0623953	-0.0527465
-0.114734	-0.289035	-0.00606077	-0.0297218	0.11072	0.0688761	-0.134022		-0.115722	-0.135832	-0.18601	-0.227083	-0.164646	-0.0806886	-0.143232		-0.316405	0.0258976	-0.163171	-0.0806702	-0.067514	-0.0923955	-0.10673		-0.601976	-0.0699979	-0.442029	0.0855466	-0.297102	-0.0373175	-0.117981		0.132793	0.251872	0.0960115	0.358072	0.263003	0.341978	0.252684		0.0382147	0.205424	-0.0924986	-0.113714	-0.163996	-0.0477884	-0.0527465
-0.114734	-0.290258	0.0125037	-0.0133178	0.110044	0.0720321	-0.106967		-0.129426	-0.277769	-0.161726	-0.0916566	-0.0959282	-0.218602	-0.0312919		-0.300457	0.0339589	-0.126878	-0.0885639	-0.121057	-0.101802	-0.107048		-0.620324	-0.0779551	-0.456042	0.0496968	-0.290239	-0.040407	-0.160895		0.132793	0.237143	0.123114	0.358072	0.262098	0.331126	0.235852		0.0382147	0.209524	-0.0906936	-0.113714	-0.133039	-0.0275527	-0.0635085
-0.0139588	-0.234251	-0.0468151	-0.313932	-0.0602903	-0.0385735	0.126936		-0.0452328	-0.233935	-0.0765588	-0.0916566	-0.0898148	-0.203028	-0.0274001		-0.300457	0.0408777	-0.0913224	-0.089275	-0.089733	-0.0874445	-0.107833		-0.600051	-0.0779551	-0.462234	0.0487898	-0.264232	-0.0384074	-0.216335		0.144358	0.235597	0.123777	0.376433	0.249432	0.329766	0.233633		-0.0378569	0.183263	0.00154315	0.0245011	0.0247333	0.0426804	0.03362
-0.0139588	-0.233323	-0.0542173	-0.268014	-0.0660389	-0.0423669	0.126936		-0.0452328	-0.0830286	-0.0381115	-0.00217	-0.019483	-0.0985653	0.0143537		-0.18733	0.0768943	0.0511044	-0.0099295	-0.0593195	-0.0856878	-0.0777363		-0.600051	-0.0211323	-0.420628	0.0175942	-0.264232	-0.0346043	-0.218594		0.144358	0.217459	0.126401	0.380033	0.243608	0.316791	0.226551		-0.0967174	0.124473	-0.0384533	-0.0774541	-0.0191508	-0.0408746	0.00104727
-0.0346426	-0.233323	-0.10318	-0.242924	-0.0752271	-0.0576418	0.151168		0.0692531	0.124939	0.158096	0.0124435	0.0194834	-0.0463123	0.0844275		-0.18733	0.101395	0.0724511	-0.00460017	0.0159067	0.00583868	-0.000899863		-0.473425	-0.0211323	-0.38274	0.0101271	-0.233721	-0.0201251	-0.20774		0.12647	0.213813	0.129788	0.39939	0.256611	0.3115	0.224017		-0.0967174	0.124473	-0.0495758	-0.0522139	-0.0507985	-0.0362266	-0.0197784
-0.0346426	-0.242237	-0.107636	-0.189709	-0.0681942	-0.0554241	0.170523		0.0692531	0.124939	0.30849	0.114477	0.129316	-0.0245877	0.144246		-0.0963091	0.14346	0.162744	0.0674076	0.0632563	0.00986576	0.0224299		-0.473425	0.0189196	-0.242569	0.0927048	-0.113105	0.071806	-0.204133		0.12647	0.214725	0.134294	0.40759	0.259916	0.308434	0.216772		-0.0176293	0.105492	0.0639805	-0.0206529	0.0222426	-0.0240432	0.0025489
-0.0505489	-0.220657	-0.16493	-0.168049	-0.0608212	-0.0544953	0.195619		0.00353371	0.0431231	0.0604512	0.0555913	-0.098986	-0.223087	0.160592		-0.0963091	0.155458	0.176264	0.0709801	0.111543	0.087685	0.0722443		-0.433141	0.0375143	-0.215135	-0.268758	-0.0373553	-0.128346	-0.131695		0.112341	0.214819	0.123654	0.415639	0.245704	0.305824	0.210871		-0.0176293	0.103489	0.136452	0.0603589	0.0708796	0.00896657	0.075977
-0.0505489	-0.194671	-0.16493	-0.139669	-0.0862765	-0.0620216	0.179684		0.00353371	0.0701486	0.0603093	0.0536096	-0.0908196	-0.223733	0.150083		-0.0325111	0.133258	0.216117	0.101387	0.130817	0.087685	0.0753447		-0.348296	-0.210271	0.168775	0.141514	0.269731	0.0787835	-0.255891		0.112341	0.208903	0.114856	0.420473	0.238317	0.298792	0.212779		-0.0723993	0.184848	-0.0160144	0.00952266	0.00162891	0.104166	0.0233614
-0.0948355	-0.194671	-0.199298	-0.121932	-0.0865917	-0.0629477	0.168636		-0.00620905	0.0711926	0.0547841	0.0535118	-0.0869537	-0.247262	0.135367		-0.0325111	0.126438	0.215596	0.103739	0.130247	0.0951945	0.110106		-0.423149	-0.0398888	0.0309089	-0.143081	0.0726196	-0.182014	-0.0722636		0.121321	0.199632	0.119485	0.424224	0.239844	0.289586	0.215057		-0.0723993	0.184848	0.0301981	0.00952266	0.067345	0.116335	0.0913301
-0.0948355	-0.197292	-0.200239	-0.121932	-0.0748907	-0.0629477	0.124607		-0.00620905	0.0740155	0.0547153	0.052355	-0.0764858	-0.247262	0.13417		-0.0145003	0.115144	0.212501	0.122766	0.130213	0.0986898	0.107155		-0.423149	-0.0398888	-0.0251137	-0.152363	0.0726196	-0.273204	-0.117104		0.121321	0.196924	0.126806	0.430642	0.242771	0.283375	0.220378		0.0183436	0.188229	0.0301981	0.0796777	0.067345	0.116335	0.0913301
-0.211022	-0.175293	-0.240819	-0.0426727	-0.0738282	-0.131908	0.0752544		-0.0237081	0.1141	0.0175481	0.043879	-0.0713373	-0.249506	0.112954		-0.0145003	0.110019	0.212458	0.122404	0.133667	0.0851145	0.0995243		-0.60488	-0.129695	-0.131575	-0.273892	-0.0136739	-0.365923	-0.225693		0.119797	0.195989	0.114826	0.431331	0.241075	0.2762	0.22809		0.11232	0.198596	0.153658	0.136001	0.185604	0.213809	0.0924369
0.152754	0.261437	0.0437101	-0.0484687	0.229657	0.145177	-0.28402		-0.0237081	0.122039	0.0154627	0.043879	-0.069308	-0.264495	0.112954		-0.0272444	0.0678762	0.192745	0.119318	0.12872	0.0767977	0.0942728		-0.4407	-0.0775982	0.0376885	-0.121563	-0.448985	-0.236133	-0.155857		0.119797	0.196322	0.105786	0.43421	0.239197	0.277955	0.227627		0.11232	0.195869	0.0934641	0.0512383	0.173081	0.175679	0.0647915
0.152754	0.198239	-0.0311318	-0.0761899	0.212359	0.14248	-0.291699		-0.0261821	0.156718	0.0141879	0.0500622	-0.066655	-0.264495	0.112954		-0.0272444	0.0469584	0.191074	0.109067	0.092917	0.0313846	0.0857907		-0.4407	0.00564182	0.0772887	-0.100743	-0.364904	-0.135703	-0.127786		0.127079	0.196322	0.105786	0.43421	0.239197	0.281019	0.227053		0.0387422	0.0960403	0.0842525	0.0334152	0.0931993	0.13391	-0.00690592
0.061043	0.163496	-0.101638	-0.169233	0.143188	-0.0306484	-0.466976		-0.0261821	0.148594	0.00216706	0.059374	-0.0626403	-0.274779	0.0855149		-0.0860458	-0.003843	0.0996408	0.0652158	0.0676798	0.00861818	0.0483946		-0.37243	0.0525778	0.107833	-0.0657618	-0.321971	-0.113094	-0.0724595		0.127079	0.179053	0.102709	0.436816	0.240149	0.281019	0.22852		0.0387422	0.0841816	-0.00887078	-0.0359252	0.0821172	0.113289	-0.0448229
0.061043	0.044209	-0.19043	-0.211417	0.0634583	-0.0306484	-0.514268		-0.0555147	0.140836	-0.0193649	0.0841612	-0.0615271	-0.291151	0.060103		-0.0860458	-0.0415523	0.0830659	0.0594267	-0.0279322	-0.0773157	-0.00456822		-0.37243	0.119402	0.138387	-0.0417717	-0.252174	-0.0560629	-0.0436089		0.110806	0.181745	0.0959679	0.450426	0.240203	0.291429	0.241511		-0.0304636	0.0368963	-0.00887078	-0.0871667	0.040934	0.0295112	-0.0751073
-0.0345254	-0.041128	-0.223369	-0.325219	-0.0118514	-0.21943	-0.608574		-0.0555147	0.126641	-0.0541925	0.103045	-0.0576927	-0.301452	0.043299		-0.232979	0.0565668	0.206792	0.0470992	-0.131094	-0.0826545	-0.229271		-0.328109	0.133643	0.179151	-0.0001077	-0.205488	-0.0180626	-0.000588584		0.110806	0.17663	0.08932	0.450426	0.240416	0.292919	0.233891		-0.0141012	-0.184939	0.125941	0.164523	0.0474828	-0.0117619	-0.0131971
-0.0345254	-0.107987	-0.318057	-0.383326	-0.105132	-0.243608	-0.653468		-0.0738348	0.103476	-0.0541925	0.114063	-0.0549144	-0.314977	0.0318041		-0.232979	0.0817062	0.206792	0.0359136	-0.152503	-0.104917	-0.240565		-0.397152	0.12258	0.323125	0.120562	-0.0115424	-0.187321	0.398449		0.0959234	0.16423	0.088733	0.449945	0.243649	0.296991	0.218698		-0.0141012	-0.1936	0.124203	0.131149	0.0491646	-0.0135806	-0.0437844
-0.17798	0.130628	0.10356	0.109344	0.056241	-0.112748	-0.0315319		-0.0738348	0.0792008	-0.100211	0.131729	-0.0526908	-0.309035	0.00999955		-0.303028	0.0800579	0.176162	0.0327644	-0.142729	-0.111073	-0.240694		-0.370186	0.169565	0.323125	0.133935	-0.0115424	-0.17919	0.388721		0.0959234	0.16423	0.0995474	0.448601	0.256489	0.298004	0.203584		0.0197047	-0.156286	0.105953	0.122421	0.0340674	-0.0153861	-0.041961
-0.17798	0.121311	0.101044	0.108839	0.0527244	-0.112748	-0.0536038		-0.11713	0.0570891	-0.140549	0.150415	-0.0514925	-0.304425	-0.0508211		-0.303028	0.0741401	0.175402	0.027908	-0.140842	-0.121759	-0.244909		-0.370186	0.225314	0.323125	0.14642	0.0283	-0.17919	0.390303		0.0827068	0.162004	0.115114	0.448601	0.256489	0.294842	0.189571		0.0197047	-0.139206	0.0897456	0.0726235	0.0213038	-0.0197304	-0.0195123
-0.0168118	0.0960705	0.0959578	0.0918102	0.0458361	-0.10472	-0.107236		-0.11713	0.00279758	-0.144977	0.150415	-0.0540666	-0.304425	-0.0508211		-0.347998	0.065138	0.152829	0.0233976	-0.148991	-0.129494	-0.245587		-0.328848	0.0281493	-0.142729	0.139716	0.143608	-0.073748	0.119426		0.0827068	0.155688	0.121297	0.44663	0.271575	0.290663	0.183962		0.0438091	-0.128215	0.0852232	0.0687817	0.00683668	-0.0232583	-0.0160646
-0.0168118	0.0897847	0.0977645	0.0868331	0.053876	-0.0977305	-0.109997		-0.133842	-0.00439487	-0.146985	0.153495	-0.0611087	-0.3227	-0.0508211		-0.347998	0.0563597	0.150563	0.0195348	-0.132066	-0.129548	-0.235464		-0.328848	-0.0283996	-0.209015	0.135759	0.140566	-0.125129	0.112368		0.0907572	0.155688	0.138519	0.443772	0.276311	0.29375	0.164711		0.0438091	-0.123138	0.0811282	0.0291634	0.0119817	-0.0140832	0.00189113
0.023146	0.083846	0.0999644	0.0761835	0.056203	-0.0928152	-0.127536		-0.133842	-0.0297005	-0.161779	0.161179	-0.061645	-0.329932	-0.0806447		-0.349881	0.0482322	0.137849	0.0102835	-0.124982	-0.129621	-0.232479		-0.362169	-0.0460303	-0.214156	0.0988306	0.102083	-0.125916	0.0633005		0.0907572	0.179151	0.146076	0.454455	0.305507	0.30554	0.166854		0.0567482	-0.118254	0.0658597	0.0291634	0.0180989	-0.0106364	0.0126614
0.023146	0.0721079	0.103949	0.072636	0.0704694	-0.0851033	-0.135664		-0.053468	0.134415	-0.0955753	0.0919247	-0.0887805	-0.229967	0.0946721		-0.349881	0.0411912	0.130146	0.00269254	-0.123213	-0.138852	-0.229702		-0.362169	-0.0668482	-0.262244	0.0971027	0.091824	-0.140937	0.0633005		0.104382	0.18349	0.158922	0.47331	0.317754	0.308381	0.174016		0.0567482	-0.110539	0.0569558	0.000175001	0.0345064	0.00636661	0.0416423
0.0454317	0.0721079	0.105634	0.0723314	0.0704323	-0.0740604	-0.111062		-0.053468	0.172396	-0.0157982	0.148733	-0.0390295	-0.190637	0.110645		-0.331848	0.0435507	0.092635	-0.00330303	-0.119885	-0.153998	-0.224756		-0.384302	-0.0668482	-0.262244	0.0727634	0.0519546	-0.15341	0.0213002		0.104382	0.18385	0.18362	0.489685	0.340094	0.316576	0.185743		0.0714864	-0.109078	0.0688812	-0.00950324	0.0203098	0.0110595	0.0536273
0.0454317	0.0891827	0.0996069	0.0709908	0.0660029	-0.0716574	-0.0984563		0.0301981	0.172396	0.0383251	0.178762	0.00416489	0.00163833	0.201979		-0.331848	0.0476473	0.0895175	-0.00890233	-0.111877	-0.143443	-0.210805		-0.384302	-0.07975	-0.274073	0.0337073	-0.0365413	-0.136483	0.0117085		0.124335	0.18861	0.184379	0.498249	0.341823	0.33023	0.204713		0.0714864	-0.10472	0.0823528	-0.045931	0.0102391	0.058439	0.080656
0.0535244	0.0928341	0.0986159	0.0709908	0.0660029	-0.0524618	-0.101332		0.0301981	0.207979	0.108541	0.202459	0.0355184	0.0608363	0.233807		-0.29364	0.0441527	0.0849098	-0.00512092	-0.0782353	-0.136386	-0.190198		-0.36532	-0.0811922	-0.276709	-0.00669713	-0.127299	-0.116764	0.0160245		0.124335	0.192228	0.210493	0.494595	0.345027	0.341181	0.21422		0.10049	0.341122	0.0442132	-0.0181037	0.161922	0.134221	0.131505
0.0535244	0.0956585	0.106309	0.0660411	0.078167	-0.0524618	-0.101332		0.0806055	0.184705	0.194246	0.222147	0.0565505	0.230296	0.288116		-0.29364	0.0438225	0.0772109	-0.00915849	-0.0758379	-0.137062	-0.176645		-0.36532	-0.0208078	-0.246808	-0.00669713	-0.127299	-0.0854585	0.0195457		0.114061	0.110489	0.233462	0.606812	0.307747	0.126062	0.177707		0.0805033	0.341108	0.0442132	-0.0181037	0.160843	0.127876	0.131505
0.0638842	0.0972569	0.0993397	0.0637382	0.0856565	-0.0485178	-0.124916		0.0949135	0.165683	0.236875	0.215732	0.0967976	0.262019	0.288116		-0.2823	-0.00592399	0.0685948	-0.0146073	-0.0555406	-0.142325	-0.167181		-0.278732	0.05804	0.229363	0.0590683	0.0103468	0.174404	0.14738		0.0965004	0.108621	0.233462	0.577476	0.294411	0.109241	0.151003		0.0805033	0.30519	0.0251153	-0.0409746	0.138387	0.127876	0.123185
0.0759371	0.0834487	0.0961388	0.05765	0.102388	-0.0457542	-0.1072		0.0949135	0.117991	0.246621	0.177366	0.0967976	0.26263	0.28617		-0.2823	-0.00961347	0.0598429	-0.0172901	-0.0458971	-0.143757	-0.161474		-0.278732	0.05804	0.210316	0.0140471	0.0103468	0.00977757	0.0201021		0.0965004	0.115258	0.249146	0.564026	0.260585	0.0962507	0.120785		0.048486	0.251475	-0.00127853	-0.0615575	0.11476	0.137119	0.112752
0.0759371	0.0907416	0.1173	0.0574392	0.108278	-0.0372802	-0.0940719		0.0386712	0.102715	0.24659	0.177366	0.0789814	0.268174	0.277149		-0.254516	-0.012874	0.043075	-0.0186653	-0.0564798	-0.135515	-0.146626		-0.441059	-0.170275	0.0696418	-0.106622	0.00846498	-0.00407656	0.00230355		0.0756766	0.117829	0.249721	0.529985	0.248606	0.0827087	0.120457		0.048486	0.211721	-0.0184652	-0.0767208	0.0584712	0.13754	0.108056
0.0885303	0.120711	0.122703	0.0535244	0.120401	-0.0367305	-0.072036		0.0386712	0.102715	0.240939	0.0621475	0.0612966	0.262487	0.21869		-0.254516	-0.012874	0.0327833	-0.0256413	-0.059432	-0.133659	-0.13436		-0.664328	-0.21441	-0.103887	-0.264501	-0.1266	-0.207445	-0.159402		0.0756766	0.112529	0.236537	0.506622	0.208289	0.0726503	0.120171		0.0287629	0.170971	-0.0207485	-0.0865036	0.0475831	0.175526	0.104711
0.0885303	0.120711	0.125519	0.0535244	0.120401	-0.0343086	-0.0617762		-0.0294436	0.0415031	0.230832	0.0621475	0.0422707	0.235127	0.205875		-0.222223	-0.00914849	0.0140982	-0.0315914	-0.0477811	-0.155461	-0.116402		-0.356319	-0.0475034	0.0018544	0.0321102	0.156701	0.0687351	0.0687429		0.0391773	0.10044	0.236485	0.463206	0.204416	0.0423289	0.101069		0.0287629	0.170971	-0.0320448	-0.0865036	0.015339	0.17614	0.101809
0.115753	0.128833	0.141048	0.0532309	0.136405	-0.0343086	-0.0617762		-0.0294436	0.0136666	0.230832	-0.0184068	0.0021239	0.226126	0.108256		-0.214291	-0.000762211	0.000206569	-0.0378539	-0.0408462	-0.160958	-0.0844582		-0.356319	-0.0619934	-0.209139	-0.115473	0.149206	0.111752	0.0119218		0.0391773	0.0934326	0.20691	0.442339	0.165486	0.0279765	0.0814252		-0.0124537	0.150617	-0.0320448	-0.0765485	0.015339	0.17614	0.0844047
0.115753	0.148443	0.142458	0.0532053	0.14247	-0.032221	-0.0666217		-0.146982	-0.182789	0.0958603	-0.114381	-0.0984279	0.0882313	-0.181941		-0.214291	-0.00212894	-0.00812521	-0.0375216	-0.0633288	-0.160399	-0.0779698		-0.513876	-0.0717904	-0.286248	-0.130309	0.00540913	0.186089	-0.0291506		-0.00502739	0.0764784	0.20691	0.362393	0.159868	-0.00625663	0.0708714		-0.0124537	0.145406	-0.0343917	-0.0741874	-0.0162358	0.158674	0.0794185
0.123622	0.155613	0.141738	0.0521925	0.161556	-0.0267357	-0.0679308		-0.146982	-0.157949	0.156835	-0.0979378	-0.0284747	0.158746	-0.151307		-0.193069	-0.0265558	-0.0160029	-0.0312226	-0.0700617	-0.160171	-0.081156		-0.507957	-0.0269858	-0.287136	-0.194591	-0.11032	-0.124818	-0.00833722		-0.00502739	0.0702916	0.159422	0.342768	0.119246	-0.0280898	0.0527952		-0.0180537	0.107704	-0.0383026	-0.0814805	-0.0281621	0.138326	0.0682754
0.123622	0.168826	0.143849	0.0512045	0.164812	-0.0267305	-0.0724181		-0.0548699	-0.157949	0.176611	-0.0295162	0.0491289	0.204211	-0.0954487		-0.193069	-0.0371758	-0.0290544	-0.0312226	-0.069709	-0.15517	-0.0817261		-0.507957	-0.0133252	-0.271145	-0.18973	-0.104146	-0.124818	0.00126137		0.0913107	0.0911764	0.174161	0.312083	0.291681	0.201887	0.271671		-0.0180537	0.0945703	-0.045902	-0.0852319	-0.035819	0.104563	0.049054
0.139553	0.164244	0.149698	0.0567946	0.169405	-0.0267076	-0.075743		-0.0548699	-0.120053	0.19147	-0.0295162	0.0491289	0.290702	-0.063403		-0.186939	-0.0388237	-0.0166834	-0.0300439	-0.0697912	-0.153534	-0.0704438		0.244144	0.00853639	0.161611	-0.164214	-0.0542978	0.00103295	0.0770773		0.0913107	0.0630273	0.122223	0.303987	0.246449	0.197985	0.255829		-0.063918	0.0926709	-0.0454586	-0.0985653	-0.035819	0.0705182	0.0197863
0.139553	0.167617	0.147746	0.0745127	0.174109	-0.0254971	-0.0548374		0.0412797	-0.109526	0.208072	0.0318976	0.0829214	0.306429	-0.0435171		-0.186939	-0.0415089	0.0141663	-0.0299496	-0.0775353	-0.152194	-0.0694776		0.149286	-0.181652	0.0522156	-0.29953	-0.183844	-0.107772	-0.0597088		0.0499953	0.0531196	0.122223	0.256814	0.238192	0.16291	0.224027		-0.063918	0.0926828	-0.0326005	-0.108458	-0.0292594	0.0605765	0.0169461
0.159881	0.198731	0.150735	0.106292	0.191952	-0.00359911	-0.0125435		0.0412797	-0.0759083	0.214395	0.0537953	0.100618	0.38398	0.0127138		-0.182828	-0.0431926	0.027074	-0.0294384	-0.0740812	-0.149104	-0.0511167		0.149286	-0.283565	-0.194532	-0.441865	-0.477226	-0.213146	-0.235175		0.0499953	0.0417128	0.0853422	0.229871	0.170974	0.151288	0.202068		-0.106919	0.0926987	-0.0340175	-0.120738	-0.0251269	0.0358774	-0.0139452
0.177435	0.226674	0.164637	0.106292	0.238373	0.00133951	-0.00958196		0.126899	-0.0738069	0.212328	0.0882512	0.148079	0.387867	0.0185234		-0.173129	-0.0476776	0.0349337	0.00512373	-0.131851	-0.159544	-0.0951274		-0.371409	-0.00424398	-0.00512938	0.189105	-0.156508	0.147432	0.0707858		-0.0190053	-0.00603814	0.0252052	0.187222	0.0969561	0.118014	0.155519		-0.106919	0.112833	-0.0439379	-0.123772	-0.03722	0.0312898	-0.0150571
0.177435	0.226674	0.167052	0.137755	0.248919	0.0147866	0.054829		0.126899	-0.0692673	0.211837	0.0882512	0.148079	0.406505	0.0837167		-0.173129	-0.0478302	0.0287947	0.0119057	-0.131851	-0.145735	-0.0800876		-0.371409	-0.00799281	-0.096389	0.189105	-0.218097	-0.0283755	0.0265737		-0.0903255	-0.0826172	-0.00293277	0.110087	0.0233711	0.0303773	0.0951453		-0.0344195	-0.217263	-0.0171743	-0.0995407	-0.212384	-0.182626	-0.037815
0.184269	0.202976	0.204984	0.153356	0.277076	0.0236676	0.0803451		0.175383	-0.0909326	0.175752	0.107874	0.173715	0.43561	0.0910451		-0.162522	-0.0560694	0.0376622	0.0154722	-0.146345	-0.14891	-0.0748337		-0.527692	-0.211839	-0.139925	0.114185	-0.291442	-0.0283755	-0.0279847		-0.0903255	-0.0826172	-0.115041	0.0612056	-0.0960429	0.0181876	-0.00157706		-0.0344195	-0.217263	-0.0171743	-0.0862856	-0.212384	-0.174229	-0.037815
0.0845028	0.0110595	0.00749694	-0.0160646	-0.23509	-0.122968	0.0361042		0.24574	0.094464	0.170325	0.237628	0.00744662	0.344902	0.046642		-0.162522	-0.0629408	0.0378615	0.0381895	-0.168531	-0.158648	-0.0706942		-0.527692	-0.220463	-0.251208	0.0908526	-0.38974	-0.21642	-0.0848217		0.0740507	0.0799464	0.196627	0.228013	0.122225	0.14814	0.0177704		-0.0281408	-0.182849	-0.0171743	-0.0862856	-0.181287	-0.174229	-0.0207135
0.0845028	0.0588227	0.0259641	-0.00801766	-0.228473	-0.120619	0.071719		0.24574	0.0924507	0.205447	0.211547	-0.00988164	0.352843	0.0667928		-0.179548	-0.0629408	0.0379546	0.0392747	-0.190432	-0.156054	-0.0706942		-0.699423	-0.422478	-0.31168	0.0336004	-0.430341	-0.236709	-0.117175		0.0740507	0.0946778	0.196627	0.241225	0.151187	0.1707	0.0570232		-0.0281408	-0.164283	-0.00627284	-0.0850992	-0.161709	-0.165551	-0.0207135
0.0948839	0.0588227	0.0272171	-0.00801766	-0.218759	-0.110673	0.126391		0.226545	0.0918411	0.206439	0.211547	-0.0207155	0.35955	0.0667928		-0.183139	-0.061713	0.040537	0.0668628	-0.196996	-0.144774	-0.104917		-0.699423	-0.425063	-0.376677	0.0185805	-0.496426	-0.3607	-0.142761		0.0534529	0.0950523	0.178115	0.252886	0.156744	0.19804	0.0840987		-0.041735	-0.139698	-0.00348638	-0.0677936	-0.163468	-0.161645	-0.018364
0.0948839	0.0479839	0.0189961	0.00651669	-0.206252	-0.093105	0.134519		0.226545	0.0918411	0.207322	0.1823	-0.0793165	0.366533	0.118888		-0.183139	-0.0385925	0.043091	0.0748274	-0.200928	-0.144774	-0.11779		-0.768112	-0.472002	-0.400257	0.0205316	-0.510063	-0.3607	-0.184765		0.0534529	0.106782	0.171604	0.24939	0.169256	0.197953	0.0969378		-0.041735	-0.122829	0.012006	-0.08377	-0.162834	-0.152007	-0.0156787
0.117309	0.0462768	0.0216993	0.0124132	-0.193656	-0.091145	0.137354		0.193497	0.128529	0.175576	0.177158	-0.0905945	0.378283	0.138553		-0.180826	-0.0152839	0.0485926	0.0748274	-0.204871	-0.144876	-0.11779		-0.72675	-0.461598	-0.414492	0.0252434	-0.539696	-0.40411	-0.19259		0.0346981	0.116572	0.166385	0.246384	0.161283	0.19758	0.129533		-0.0411025	-0.24242	0.0736828	0.106737	-0.035928	0.0841921	0.00520176
0.117309	0.0172867	0.0247884	0.0213404	-0.173245	-0.0522139	0.141396		-0.139276	-0.195027	0.026533	-0.0563838	-0.0867901	0.335117	0.0285118		-0.180826	0.00559568	0.0619166	0.0952908	-0.24035	-0.145098	-0.131878		-0.72675	-0.456509	-0.396018	0.076933	-0.542028	-0.40411	-0.195706		0.0346981	0.14359	0.161849	0.241174	0.171704	0.197423	0.131899		-0.0411025	-0.217607	0.0852722	0.139116	-0.035928	0.0842133	-0.00837413
0.160388	0.102022	0.00330113	-0.0568798	-0.0559263	0.159443	0.418311		-0.139276	-0.196477	0.0292454	-0.0563838	-0.0878487	0.334624	0.0116215		-0.16781	0.0274388	0.0619166	0.100219	-0.236455	-0.143232	-0.139438		-0.510118	-0.0240604	-0.332481	-0.136297	-0.322448	0.0627718	-0.166286		0.0239695	0.162039	0.155168	0.239778	0.135577	0.196757	0.136252		-0.0125777	-0.201197	0.119808	0.142896	0.0163688	0.0882838	-0.00868023
0.0281985	0.100473	-0.074174	-0.0669779	-0.137622	0.0799272	0.418311		-0.124957	-0.189671	0.0342729	-0.0535995	-0.101233	0.314998	0.00740236		-0.16781	0.0354656	0.100946	0.100219	-0.234357	-0.0974956	-0.139438		-0.510118	-0.0373761	-0.335924	-0.121732	-0.336185	0.0587243	-0.189662		0.0239695	0.197728	0.134694	0.235335	0.109466	0.197096	0.142345		-0.0125777	-0.169729	0.170363	0.148927	0.0309723	0.0882838	-0.00736409
0.0281985	0.000820438	-0.074174	-0.0956406	-0.137622	0.0799272	0.322946		-0.124957	-0.192502	0.0438039	-0.0457285	-0.114896	0.312533	-0.00770688		-0.18201	0.0388001	0.104002	0.118804	-0.235631	-0.0974956	-0.140873		-0.526343	-0.0461678	-0.317086	-0.114413	-0.33507	0.0564732	-0.198945		-0.00587534	0.168509	0.104785	0.245116	0.0967153	0.197604	0.148278		-0.0254044	-0.169729	0.175253	0.149471	0.0413268	0.0377188	-0.0235946
-0.0861315	0.000820438	-0.172293	-0.189747	-0.264857	0.00921773	0.295892		-0.106104	-0.200139	0.0453673	-0.0457285	-0.115614	0.278752	-0.00770688		-0.18201	0.054035	0.104991	0.128747	-0.235922	-0.0839989	-0.144197		-0.526343	-0.0473091	-0.312228	-0.103918	-0.333688	0.0830463	-0.212044		-0.00587534	0.168509	0.0925836	0.24417	0.0721319	0.192671	0.13799		-0.0254044	-0.16457	0.189534	0.118083	0.0490954	0.0214378	-0.0504053
-0.206833	-0.102011	-0.105232	-0.011465	-0.151416	-0.173563	-0.0233235		-0.115489	-0.205837	0.0404206	-0.0390141	-0.146224	0.262202	-0.0578026		-0.165705	0.0563457	0.107067	0.14657	-0.210468	-0.0608599	-0.14354		-0.54353	-0.058219	-0.297606	-0.0763243	-0.332807	0.0793717	-0.209269		-0.0275776	0.150661	0.0778658	0.238029	0.0457655	0.187561	0.13799		-0.0301822	-0.144808	0.187412	0.104632	0.025811	-0.00309273	-0.0752487
-0.206833	-0.098626	-0.105232	0.00750716	-0.109347	-0.173563	-0.0233235		-0.115489	-0.222772	0.0377602	-0.0317469	-0.171125	0.24922	-0.0933143		-0.165705	0.0560151	0.109248	0.161106	-0.210468	-0.0608599	-0.13162		-0.54353	-0.058219	-0.297606	-0.05239	-0.331204	0.063575	-0.205109		-0.00546247	-0.04641	0.132223	0.206584	-0.0253712	0.0691023	-0.0196346		-0.0301822	-0.137556	0.163323	0.0709756	0.025811	-0.00309273	-0.0898407
-0.155932	-0.035954	-0.0838816	0.0211402	-0.109347	-0.108913	0.0441649		-0.093425	-0.224255	0.0539694	-0.0362014	-0.183041	0.24922	-0.106789		-0.169433	0.052781	0.109248	0.161106	-0.194131	-0.0512932	-0.13162		-0.535711	-0.0276407	-0.253797	-0.0424408	-0.330335	0.063575	-0.201802		0.00624011	-0.0492044	0.123347	0.233368	-0.0178958	0.0645989	-0.0134973		-0.0586959	-0.167026	0.163323	0.028803	-0.0170798	-0.0679578	-0.125206
-0.0839816	0.0243372	-0.0492326	0.0972569	-0.047604	-0.0271531	0.121935		-0.093425	-0.229199	0.0867225	-0.0428849	-0.168963	0.236807	-0.122063		0.293275	0.0391623	0.0199159	0.197238	0.0273218	0.105265	0.118358		-0.535711	-0.0122331	-0.239148	-0.00316276	-0.328742	0.0691821	-0.186439		0.00624011	-0.0761693	0.124498	0.249972	-0.00807899	0.0122949	-0.00636433		-0.0586959	-0.172768	0.14346	0.00922265	-0.0265032	-0.0806548	-0.161496
-0.0839816	-0.0153753	-0.0207586	0.114621	-0.047604	-0.0144694	0.149624		-0.0202113	0.098969	0.0560858	0.031138	-0.00758769	-4.75735e-05	0.212871		0.346426	0.0477279	0.0449799	0.197238	0.0273218	0.105265	0.151964		-0.525445	-0.00600533	-0.225314	0.00626757	-0.341821	0.0712495	-0.185675		0.0199448	-0.0761693	0.125072	0.275921	-0.00045807	-0.00606837	-0.00636433		0.0938894	-0.0855521	0.0868331	0.00123371	-0.103793	0.0359178	0.0687237
-0.0463705	-0.0129034	-0.00317762	0.126071	-0.0512473	0.00820663	0.157317		-0.0202113	-0.055658	-0.0256969	-0.0912641	-0.00758769	-0.0577856	0.198261		0.346426	0.0477279	0.0820097	0.292901	0.0628943	0.127748	0.151964		-0.525445	0.0143133	-0.225314	0.0442175	-0.344928	0.070906	-0.155121		0.0199448	-0.0895131	0.116454	0.275921	-0.00368116	-0.00606837	-0.0369862		0.107712	-0.0545142	0.0778831	0.00193222	-0.103793	0.0359178	0.0687237
-0.0463705	-0.00962076	-0.00317762	0.128139	-0.0524549	0.0185805	0.175081		-0.130385	-0.055658	-0.114867	-0.113276	-0.033616	-0.151951	0.0172296		0.421321	0.155251	0.120824	0.295368	0.0767531	0.142029	0.187561		-0.509806	0.0143133	-0.237721	0.0442175	-0.334725	0.0702097	-0.155121		0.0892954	-0.0189952	-0.0169781	-0.0138976	0.125286	-0.0107222	0.138158		0.107712	-0.0447973	0.0912642	0.0236596	-0.0463325	0.0527154	0.0688227
-0.0262611	-0.00200833	0.0603124	0.143948	-0.0523177	0.0529561	0.185416		-0.130385	-0.0558773	-0.180708	-0.118908	-0.0773882	-0.217258	-0.0109709		0.456958	0.179725	0.105216	0.329736	0.0941238	0.146172	0.190839		-0.509806	0.0131721	-0.237721	0.0442175	-0.326545	0.0702097	-0.155121		0.106036	-0.0152373	-0.0171427	-0.0138976	0.131616	-0.00143986	0.148814		0.089356	-0.0467872	0.106631	0.0236596	-0.0454141	0.105519	0.0691079
-0.0262611	0.00910702	0.0666945	0.143948	-0.0480063	0.0594031	0.214056		-0.154796	-0.148217	-0.219422	-0.132189	-0.0773882	-0.297424	-0.0929205		-0.319968	-0.104274	-0.126779	-0.0986593	-0.244365	-0.248671	-0.291845		-0.462787	0.0107399	-0.242517	0.0846574	-0.300064	0.0793589	-0.121096		0.106036	-0.0152373	-0.0127532	-0.0138976	0.164134	0.0125124	0.146593		0.089356	-0.0501931	0.0872441	0.0611014	0.00788033	0.105519	0.0691079
-0.00516748	0.00675141	0.109903	0.160065	-0.0480063	0.0673174	0.227659		-0.154796	-0.148217	-0.198224	-0.119734	-0.100859	-0.31045	-0.103718		-0.319968	-0.0998463	-0.12032	-0.0898806	-0.238637	-0.234241	-0.258574		-0.462787	0.00164252	-0.241489	0.0895149	-0.301679	0.0842525	-0.117902		0.13111	-0.0129203	-0.0199029	0.0594499	0.166715	0.0299134	0.145571		0.0799926	-0.0469518	0.0550621	0.0684634	0.0183926	0.130072	0.0458276
-0.00516748	-0.00198755	0.111698	0.166463	-0.0647602	0.0669515	0.224243		-0.0882565	-0.197661	-0.156751	-0.0820083	-0.104338	-0.337828	-0.111905		-0.304605	-0.0784567	-0.0996392	-0.0877551	-0.223718	-0.208446	-0.256476		-0.46014	-0.0146215	-0.231171	0.139228	-0.300998	0.081304	-0.114667		0.13111	-0.00410907	-0.0390141	0.0596021	0.194272	0.0389077	0.155911		0.0785786	0.256337	0.170759	0.127511	0.190776	0.130918	0.112663
0.0197561	-0.00803386	0.125891	0.164361	-0.0909747	0.0567295	0.208259		-0.0882565	-0.216061	-0.156751	-0.0732676	-0.103887	-0.337828	-0.0838121		-0.304605	-0.0706057	-0.0911969	-0.0865739	-0.206219	-0.186757	-0.234994		-0.46014	-0.00471386	-0.21889	0.144452	-0.299125	0.0797069	-0.114648		0.134836	0.0149202	-0.0306287	0.0887791	0.196977	0.054072	0.16211		0.00488764	0.23174	0.101776	0.102547	0.117127	0.0210725	0.0930313
0.029596	0.0102391	0.131229	0.163444	-0.0992889	0.0500294	0.206073		0.0253643	-0.216061	-0.0454494	-0.0326205	-0.103528	-0.313002	-0.0807064		-0.306211	-0.0266508	-0.0755752	-0.0686482	-0.183606	-0.166509	-0.230416		-0.453407	0.00886724	-0.200783	0.179903	-0.282532	0.0792832	-0.0714661		0.134836	0.0149202	-0.0306287	0.106626	0.207001	0.0567866	0.156646		0.00488764	0.16482	0.0253728	0.025584	0.0593401	0.00495717	0.0207016
0.029596	0.0148049	0.130207	0.163444	-0.105813	0.0258085	0.206073		-0.100258	-0.239846	-0.0566651	-0.0537539	-0.104403	0.0525333	-0.0990339		-0.306211	0.0123534	-0.0336119	-0.0612864	-0.148379	-0.137141	-0.185113		-0.453407	0.00472319	-0.192379	0.179903	-0.281082	0.0790121	-0.0584552		0.111884	0.037152	-0.0564044	0.127737	0.192702	0.0617903	0.154265		-0.0752302	0.0812416	-0.0343464	-0.0473956	-0.0952009	-0.213238	-0.0595506
0.0157688	0.0105057	0.119578	0.163194	-0.11696	0.0253559	0.21893		-0.0564583	-0.211635	-0.0541797	-0.0505474	-0.119415	0.101227	-0.0864388		-0.254942	0.06881	0.0209749	-0.0363982	-0.121829	-0.106627	-0.18134		-0.456859	-0.0285943	-0.188374	0.209667	-0.281808	0.0590152	-0.0301666		0.111884	0.0482037	-0.0732676	0.140027	0.192624	0.0610648	0.146206		0.0500817	0.0125703	-0.00367338	0.0254099	0.229079	0.0722044	0.0432626
0.0157688	0.00635798	0.119578	0.161062	-0.125434	-0.0365326	0.218996		-0.025045	-0.189741	-0.0467321	-0.0232266	-0.120555	0.118478	-0.0533649		-0.254942	0.0819351	0.0623177	-0.0297662	-0.0713456	-0.0640004	-0.104812		-0.456859	-0.0285943	-0.190166	0.212811	-0.272817	0.0558941	-0.0260131		0.104814	0.0482037	-0.0727482	0.143548	0.196457	0.04916	0.146206		0.0500817	0.00651669	0.00374563	-0.00176975	0.209858	0.072115	0.00205746
0.0234083	0.00635798	0.102289	0.161062	-0.125434	-0.0365326	0.218996		-0.025045	-0.172843	-0.0472321	-0.01728	-0.119956	0.150057	-0.0512336		-0.217047	0.150139	0.101771	-0.0121276	-0.0570654	-0.0468705	-0.104812		-0.44436	-0.0367626	-0.19033	0.224348	-0.274242	0.0480828	-0.037779		0.104814	0.0697948	-0.0693654	0.16738	0.197817	0.04916	0.14637		0.0399181	0.000611145	0.0211877	-0.013489	0.201958	0.0648299	0.00405872
0.0234083	0.0115397	0.0976672	0.148814	-0.104054	-0.0365326	0.224464		0.00214622	-0.145246	-0.0170551	0.0332225	-0.11978	0.175977	-0.0198793		-0.0796781	0.0526698	0.0249065	0.219162	-0.01651	-0.148459	-0.0163145		-0.44436	-0.0382591	-0.176109	0.235426	-0.27905	0.0480828	-0.0503812		0.0904143	0.072068	-0.0674123	0.16738	0.1809	0.054234	0.1554		0.0399181	-0.00132547	0.0456448	-0.0245632	0.20802	0.063079	0.0134093
0.0194258	0.0118022	0.0955606	0.133432	-0.0960332	-0.0724285	0.22564		0.00214622	-0.139222	-0.00482787	0.0467649	-0.134557	0.208603	-0.0140989		-0.192043	0.0441723	0.0249065	0.0368182	-0.0439659	-0.192237	-0.0466122		-0.679601	0.00857942	0.149583	0.267019	-0.0217947	0.136334	0.245015		0.0904143	0.055046	-0.0505372	0.190839	0.176119	0.0627169	0.166695		0.0367838	-0.00885919	0.0512383	-0.0322934	0.210218	0.0522533	0.0215833
-0.0908161	0.066146	0.0938378	0.049735	-0.136682	0.106652	0.104508		0.0198422	-0.121742	0.0203098	0.110542	-0.154332	0.237207	0.00278093		-0.192043	0.0384019	-0.0713909	0.0317685	-0.113624	-0.215939	-0.106766		-0.679601	0.0156415	0.198921	0.281837	-0.0150301	0.139329	0.243249		0.0877513	0.0623111	-0.00671884	0.196615	0.200452	0.0689417	0.201224		0.0367838	-0.011945	0.0640989	-0.0368308	0.205622	0.0490713	0.0518038
-0.0873949	0.0629828	0.0942913	0.0513106	-0.133172	0.107496	0.109903		0.0198422	-0.106381	0.0234953	0.110542	-0.154332	0.237207	0.00278093		-0.195097	0.0248451	-0.0752334	-0.0256969	-0.127456	-0.188471	-0.09878		-0.795476	0.0114386	0.231072	0.305818	0.00240327	0.159908	0.133636		0.0877513	0.0640196	0.0115977	0.213721	0.201665	0.0762918	0.208729		0.0485926	-0.020046	0.0746591	-0.0373221	0.203319	0.0469914	0.0524889
-0.0873949	0.030708	0.126171	0.0591139	-0.128999	0.121488	0.125242		0.0531407	-0.0795891	0.0563145	0.110542	-0.174572	0.286334	0.0395145		-0.195097	0.0340997	-0.0612079	-0.0246835	-0.0389734	-0.18529	-0.0848489		-0.795476	0.00853765	0.319804	0.340315	0.0487455	0.269298	0.101044		0.0267162	0.0426547	0.0788381	0.25526	0.2417	0.181204	0.187677		0.0377435	-0.0319626	0.110403	-0.0283143	0.197264	0.0709908	0.0718288
-0.0824636	0.0339214	0.121219	0.0688152	-0.11921	0.121488	0.125103		0.0636613	-0.078995	0.0712495	0.139348	-0.161523	0.286334	0.0395145		-0.0623203	0.0802882	-0.0411155	0.0762092	-0.00272931	-0.0274413	-0.0710362		-0.757322	0.0460341	0.373093	0.382167	0.120129	0.269298	0.10519		0.0308298	0.0404545	0.0500796	0.250407	0.238931	0.182851	0.196125		0.0377435	-0.0300703	0.106926	-0.0283026	0.146071	0.0709908	0.0670842
-0.11884	0.0512655	0.10294	0.0719146	-0.107012	0.0776633	0.100909		0.0636613	-0.0773026	0.076431	0.16452	-0.159656	0.312356	0.0250863		-0.0623203	0.0993307	0.0348661	0.0762092	0.0732757	0.0477608	-0.0339406		-0.603985	-0.354643	0.00598458	-0.255078	-0.358309	-0.127689	-0.03619		0.0308298	0.038641	0.0388978	0.249736	0.235063	0.188968	0.223833		0.014694	-0.0366081	0.0730902	-0.025042	0.134723	0.0487898	0.0463095
-0.11884	0.058478	0.111042	0.0844125	-0.101403	0.0721007	0.137215		0.0964614	-0.0524618	0.076431	0.175081	-0.159656	0.322536	0.0241067		0.0304386	0.166453	0.0481019	0.184277	0.120958	0.152538	0.0209521		-0.659347	-0.382939	0.00598458	-0.255078	-0.406524	-0.181848	-0.0500953		0.0380546	0.0702555	-0.0249316	0.249255	0.231232	0.193053	0.220896		0.014694	-0.102989	0.0334409	-0.0447276	0.094182	0.0422816	0.0496115
-0.135188	0.0602216	0.116838	0.088565	-0.0994091	0.0525716	0.144614		0.0964614	-0.0524618	0.135558	0.20478	-0.158375	0.328025	0.0330125		-0.223786	0.0595254	-0.0398699	0.0473599	0.11477	0.101485	-0.0164189		-0.819383	-0.432845	-0.194842	-0.030978	-0.652017	-0.359122	-0.346929		0.0380546	0.0609961	-0.0249316	0.248349	0.247899	0.198996	0.217239		-0.019038	-0.106503	-0.0262315	-0.0504617	0.094182	0.00135305	0.0521675
-0.135188	0.0682781	0.128608	0.0921941	-0.0712477	0.0505087	0.173583		0.108024	-0.0463652	0.136204	0.20478	-0.158308	0.340878	0.0330125		-0.223786	0.0595254	0.0018963	0.0524889	0.233231	0.117042	0.00526799		-0.819383	-0.432845	-0.131515	0.052781	-0.525736	-0.313724	-0.283693		-0.0313865	-0.0677543	0.0440531	-0.028847	0.0425135	-0.112475	-0.0403224		-0.019038	-0.14905	-0.104458	-0.097849	0.0255961	-0.0249609	0.0238412
-0.155574	0.0682781	0.132426	0.0932424	-0.0702311	0.0384673	0.181808		-0.281405	-0.218713	-0.242711	-0.234112	-0.209276	-0.535896	-0.207841		-0.20512	0.0372235	0.100473	0.137358	0.235178	0.140734	0.0672031		-0.71484	-0.336597	-0.0711886	0.132744	-0.395268	-0.231057	-0.209615		-0.0313865	-0.110615	0.00774854	-0.0303116	-0.00360371	-0.108158	-0.058471		-0.0874168	-0.14905	-0.251757	-0.115885	-0.0436089	-0.0753516	0.00651669
-0.155574	0.060435	0.141329	0.101205	-0.0748801	0.0384673	0.185477		-0.17543	-0.193588	-0.154294	-0.193984	-0.209276	-0.398175	-0.192854		-0.20512	0.0356568	0.123324	0.137358	0.286866	0.15435	0.0823528		-0.418738	0.0922305	-0.242767	-0.180708	-0.266878	0.0583067	-0.143116		-0.100493	-0.208186	0.00774854	-0.0308516	-0.00360371	-0.111564	-0.058471		-0.0663411	-0.131357	0.113369	-0.0489977	-0.145361	-0.0946434	-0.129991
-0.151657	0.054695	0.150441	0.102271	-0.0770683	0.0413268	0.195043		-0.17543	-0.193588	-0.0714342	-0.0326375	-0.0368232	-0.393876	-0.111723		-0.193759	0.0046232	0.150273	0.143407	0.290967	0.177013	0.121128		-0.418738	0.0922305	-0.280181	-0.157254	-0.17024	0.103277	0.0673248		-0.100493	-0.208186	-0.0762607	-0.0316961	-0.0859777	-0.125708	-0.0535098		-0.0301176	-0.132274	0.111543	-0.0244101	-0.144392	-0.0975662	-0.12497
-0.151657	0.0836143	0.154199	0.110041	-0.0686482	0.0446619	0.195043		0.101179	-0.087048	0.0579941	-0.0326375	-0.0368232	-0.198925	-0.111723		-0.193759	0.0046232	0.158793	0.143678	0.297561	0.17448	0.131455		-0.223559	-0.154411	0.20705	0.0318308	0.249334	0.0814379	0.151497		-0.179211	-0.264345	-0.0997738	-0.0327287	-0.109448	-0.141229	-0.0493126		-0.0301176	-0.123356	0.117284	-0.0063364	-0.13567	-0.109631	-0.116978
-0.169411	0.0914528	0.158841	0.110041	-0.0473651	0.0428431	0.209367		0.101179	-0.0707307	0.113168	-0.0326375	-0.0368232	-0.168756	0.0771963		-0.179776	-0.046848	0.182213	0.113697	0.285414	0.168542	0.139144		-0.223559	-0.154411	-0.034413	-0.125486	-0.0400978	-0.173191	0.151497		-0.179211	-0.300826	-0.156514	-0.0455806	-0.147278	-0.184326	-0.0508483		0.00572056	-0.121116	0.107983	0.00669999	-0.121524	-0.12419	-0.0732228
-0.169411	0.103401	0.158841	0.110041	-0.046208	0.0305376	0.216952		-0.197657	-0.054726	-0.0277305	-0.119622	0.0900109	0.276963	-0.0466903		-0.179776	-0.0602046	0.176171	0.110833	0.261214	0.131021	0.140656		-0.706442	-0.33724	-0.104288	-0.336351	-0.156551	-0.271735	-0.1008		-0.156813	-0.330788	-0.156514	-0.0324265	-0.137715	-0.180831	-0.0502816		0.00572056	-0.117321	0.0945488	0.0190129	-0.121875	-0.105132	-0.0732228
-0.167467	0.103401	0.16985	0.11477	-0.0433595	0.0305376	0.216952		-0.197657	-0.052202	0.0163063	-0.0299617	0.108007	0.276963	-0.0466903		-0.387434	-0.14451	-0.160563	-0.0986306	0.1706	0.226683	0.170676		0.202089	-0.11447	-0.237531	-0.135261	0.0149229	0.103026	-0.16804		-0.051077	-0.0248022	-0.147487	-0.347448	-0.0552726	-0.0850083	-0.0235143		0.0440018	-0.117278	0.0945488	0.0284133	-0.125628	-0.0762237	-0.0323643
-0.167467	0.114808	0.183898	0.119647	-0.0432575	0.0305376	0.199529		-0.0843843	-0.0276278	0.0163063	0.0470535	0.191275	0.332633	0.0368271		-0.381495	-0.117948	-0.178521	-0.0810842	0.165038	0.233698	0.168764		0.181749	-0.121065	-0.253761	-0.166277	-0.00686188	0.0837391	-0.207019		-0.051077	0.0197993	-0.147487	-0.347448	-0.110686	-0.0850083	0.0122146		0.0440018	-0.117278	0.0625908	0.0284133	-0.125628	-0.0762237	-0.0322399
-0.176415	0.139578	0.190569	0.119754	-0.0365293	0.0309723	0.189704		-0.0843843	-0.0276278	0.0267265	0.134408	0.244278	0.363111	0.094934		-0.381495	-0.0955359	-0.202604	-0.0697554	0.136484	0.241262	0.125865		0.181749	-0.132066	-0.253761	-0.166277	-0.0133542	0.0837391	-0.220428		-0.0047241	0.0404688	-0.0667225	-0.329788	-0.111951	0.0119283	0.0122146		0.101746	-0.102189	0.054598	0.0454658	-0.125628	-0.0720225	-0.0277484
-0.176415	0.139578	0.200353	0.1213	-0.0365293	0.0309784	0.198785		-0.0162549	-0.0322788	0.049794	0.146046	0.266246	0.402792	0.138849		-0.379387	-0.0914424	-0.21389	-0.069274	0.136484	0.241262	0.125865		0.172021	-0.186893	-0.277503	-0.206284	-0.028555	0.0598852	-0.235624		-0.0047241	0.0544035	-0.0563073	-0.298329	-0.117464	0.0119283	0.0157943		0.101746	-0.0944728	0.0327644	0.059542	-0.103848	-0.0691107	0.00411358
-0.176508	0.145912	0.200353	0.1213	-0.00645897	0.0172782	0.208822		-0.0330645	-0.0110947	0.295076	0.0203625	-0.10889	0.376795	0.0794783		-0.379387	-0.0624955	-0.214095	-0.067594	0.114653	0.2169	0.142214		0.172021	-0.186893	-0.281922	-0.22869	-0.0416477	0.0483732	-0.24534		0.0137748	0.0762145	-0.0708301	-0.282928	-0.125518	0.068341	0.0174359		0.139961	-0.0946019	0.020763	0.0750776	-0.0981992	-0.0638213	0.00411358
-0.166145	0.147326	0.2038	0.120718	-0.00567605	0.0122011	0.208822		0.0170758	-0.00261565	0.315083	0.0359429	-0.0741009	0.445633	0.107076		-0.383058	-0.0558377	-0.21617	-0.0702311	0.114653	0.2169	0.142214		0.174811	-0.244572	-0.300941	-0.268475	-0.0513004	-0.000874952	-0.260256		-0.266947	-0.242609	-0.0435422	-0.354116	-0.0458397	-0.107616	-0.0255737		0.098516	0.362134	0.0770393	0.101456	0.145258	0.201625	0.0355375
-0.166145	0.165461	0.2038	0.120718	0.0046184	0.0169962	0.247775		0.0170758	0.0416151	0.348582	0.04076	0.0466772	0.474479	0.174411		-0.383921	-0.0625338	-0.195233	-0.0977305	0.0287025	0.142462	0.0776131		0.174811	-0.263351	-0.325055	-0.283964	-0.0996392	-0.0878864	-0.269748		-0.193294	-0.242609	0.0152993	-0.303202	0.0555043	-0.0999775	0.00530045		0.098516	0.344521	0.0844125	0.0973668	0.132506	0.203362	0.0463251
-0.157433	0.202999	0.216094	0.117794	0.0160209	0.032748	0.253797		0.0907246	0.0720742	0.337916	0.0703125	0.0539242	0.504147	0.184196		-0.383921	-0.0644972	-0.198481	-0.107691	-0.0245045	0.0447554	0.0647993		0.184898	-0.307088	-0.349032	-0.32526	-0.105677	-0.122349	-0.354518		-0.193294	-0.178262	0.0222932	-0.282399	0.0679977	0.0282079	0.0264437		0.0893782	0.330275	0.0764022	0.0938894	0.128193	0.18577	0.0463674
-0.157433	0.202999	0.217532	0.113633	0.0237963	0.032748	0.237772		0.0907246	0.124872	0.329075	0.0593812	0.121196	0.503283	0.207203		-0.386399	-0.0648758	-0.200317	-0.147031	-0.0783849	0.0417317	0.0619706		-0.878213	-0.48428	-0.382976	-0.396916	-0.281724	-0.522486	-0.475415		-0.165286	-0.0837892	0.0287025	-0.252322	0.106652	0.0282079	0.0429144		0.0893782	0.307574	0.075756	0.0852722	0.123066	0.174625	0.0535157
-0.142345	0.206973	0.215542	0.111108	0.0308764	0.0484688	0.236841		-0.111189	-0.294315	-0.197313	-0.301664	-0.147124	-0.440662	-0.219796		-0.386399	-0.0873436	-0.2487	-0.178535	-0.128546	-0.162602	0.0337185		-0.991552	-0.492271	-0.403161	-0.419001	-0.270231	-0.522126	-0.510494		-0.165286	-0.0542173	0.0759152	-0.22458	0.141265	0.0989965	0.0476542		0.102	0.289362	0.0690043	0.0823638	0.129939	0.172069	0.0535157
-0.142345	0.216264	0.197717	0.109395	0.0278326	0.0484688	0.217714		-0.111189	-0.210455	-0.132479	-0.217434	-0.0653853	-0.422305	-0.216129		0.404071	0.166264	0.0547407	0.123167	0.130434	0.201571	0.0196238		-0.991552	-0.504325	-0.427553	-0.419001	-0.248602	-0.521186	-0.451017		-0.133169	-0.0215124	0.00400966	-0.271293	-0.0721586	-0.265451	-0.162818		0.102	0.286755	0.0713957	0.0734739	0.136494	0.170574	0.0351221
-0.147822	0.216264	0.194267	0.108666	0.0265105	0.045552	0.215014		-0.0294856	-0.191183	-0.0950748	-0.130427	0.0142863	-0.327297	-0.110106		0.404071	0.153996	0.112115	0.153194	0.132223	0.187723	0.0410462		-0.917276	-0.456868	-0.409139	-0.297411	-0.187357	-0.481765	-0.395482		-0.133169	-0.0271137	-0.0023791	-0.252463	-0.0539374	-0.226567	-0.16068		0.138755	0.284362	0.0849275	0.0717287	0.153894	0.189737	0.0351744
-0.147822	0.221049	0.187998	0.105601	0.036722	0.044209	0.23148		-0.0294856	-0.119436	-0.0628001	-0.0642525	0.0722828	-0.320914	-0.0932401		0.504395	0.139916	0.121031	0.249303	0.13467	0.161421	0.0826571		-0.917276	-0.43694	-0.357227	-0.277776	-0.17593	-0.457039	-0.366606		-0.0891022	-0.0573377	-0.0335972	-0.251941	-0.0303931	-0.210575	-0.150501		0.122876	0.26146	0.11775	0.0662542	0.140853	0.206743	0.0377188
-0.132104	0.225435	0.180762	0.105601	0.0417724	0.0559783	0.238317		0.0392921	-0.0837542	0.00661868	-0.044054	0.129164	-0.213407	-0.0291628		0.504395	0.139916	0.133719	0.252922	0.13467	0.151587	0.132707		-0.400871	0.0503164	-0.0952133	0.0274879	-0.304498	-0.348206	-0.324266		-0.0891022	-0.0848559	-0.0335972	-0.208639	-0.0355605	-0.1296	-0.147641		0.122876	0.260439	0.119788	0.0737199	0.140853	0.215906	0.0464456
-0.132104	0.218441	0.16298	0.102826	0.0214297	0.0596281	0.227196		0.0392921	0.0126438	0.0597847	0.0154831	0.169732	-0.159021	0.00769895		0.543464	0.108743	0.134933	0.312559	0.131519	0.115661	0.132707		-0.400871	0.0503164	0.0574305	0.0274879	-0.186685	-0.221405	-0.0973283		-0.0540387	-0.133029	-0.0731206	-0.1951	-0.0414158	-0.126585	-0.157721		0.130706	0.255093	0.117221	0.083542	0.156274	0.220275	0.0494608
-0.135615	0.215289	0.129581	0.102207	0.0208391	0.0698423	0.220852		0.0972819	0.0194683	0.0799291	0.0441723	0.2694	-0.0974227	0.0326626		0.543464	0.104975	0.142223	0.31346	0.131102	0.113615	0.173298		-0.448948	0.037568	-0.165944	-0.258148	0.0638361	-0.132228	-0.110879		-0.0540387	-0.180019	-0.0833891	-0.218213	-0.088597	-0.111928	-0.163916		0.130706	0.255093	0.113697	0.0869946	0.157737	0.231998	0.0621788
-0.135615	0.220251	0.120216	0.0841676	0.0415411	0.0763701	0.230077		-0.165396	-0.128071	-0.0905004	-0.254783	0.0581986	0.227464	-0.155737		0.539951	0.0324644	0.142048	0.316904	0.11762	0.0844446	0.177256		-0.686674	-0.234275	-0.356867	0.0495835	-0.0575585	-0.236418	-0.307033		-0.0997543	-0.199183	-0.111553	-0.225014	-0.133906	-0.116601	-0.198596		0.138497	0.231254	0.133904	0.090868	0.156396	0.232119	0.0636299
-0.130329	0.223055	0.113979	0.0822624	0.0489824	0.0977078	0.233077		-0.165396	-0.00389912	-0.0423775	-0.136858	0.116346	0.27802	-0.0864198		-0.214987	-0.031442	-0.0701902	0.0179154	-0.119564	-0.0198898	-0.180204		-0.686674	-0.234275	-0.243929	0.0722987	0.0108788	-0.22842	-0.278603		-0.0997543	-0.244018	-0.141631	-0.392337	-0.259442	-0.177726	-0.226974		0.138497	0.225259	0.149779	0.0935325	0.164637	0.232802	0.0899842
-0.130329	0.211628	0.073455	0.0769245	0.0489984	0.102979	0.246516		-0.065409	0.00123371	0.0140215	-0.121926	0.139263	0.311315	-0.0390914		-0.146738	0.00420523	-0.0631516	0.0547539	-0.0634738	0.00638996	-0.134189		-0.46228	0.0833855	0.0458276	-0.0446	-0.148046	0.0554781	-0.161243		-0.113225	0.0509027	0.223897	0.463916	0.143955	0.0138664	0.0801287		0.151749	0.197515	0.166592	0.0970489	0.175658	0.220573	0.0909572
-0.133949	0.19739	0.0479609	0.0468944	0.0150752	0.0973174	0.226823		-0.065409	0.0619567	0.036782	-0.0684526	0.147157	0.317058	-0.0122903		-0.146738	0.0147258	-0.0530712	0.0632329	-0.00484898	0.0287906	-0.114513		-0.46228	0.0896505	0.0863315	-0.00403468	-0.133344	0.0554781	-0.157326		-0.11309	0.0527577	0.204927	0.449415	0.131601	0.0278432	0.0675901		0.151749	0.182687	0.161449	0.0998058	0.187072	0.212064	0.07791
-0.166625	0.151732	0.0387072	0.00257746	0.00328438	0.0946219	0.226823		-0.164171	-0.128491	-0.0892711	-0.0899897	-0.118865	0.0807041	-0.195168		-0.0765447	0.0147258	-0.0470837	0.0911379	0.0206897	0.048963	-0.056811		-0.446863	0.150646	0.110293	0.0320933	-0.0892099	0.0585197	-0.156019		-0.11309	0.056723	0.164169	0.42735	0.123766	0.031964	0.0660411		-0.00593715	0.143706	-0.0150495	0.0784102	0.174171	0.090868	0.148872
-0.166625	0.151542	0.0125124	-0.00434944	-0.00907334	0.084893	0.24088		-0.0313356	-0.0456062	-0.0892711	-0.0121735	-0.112743	0.0807041	-0.195168		-0.0765447	0.0134819	-0.051777	0.10519	0.0452323	0.0617464	-0.056811		-0.446863	0.150646	0.12577	0.0767864	-0.0708581	0.0595281	-0.167783		-0.123992	0.0516574	0.147034	0.41264	0.115128	0.0461647	0.0698339		-0.0776564	0.0403801	-0.0871533	-0.0542173	0.02121	0.0419185	0.0912331
-0.199809	0.120115	-0.00939747	-0.0370479	-0.0264515	0.0660478	0.237004		-0.0313356	-0.0456062	-0.0418542	0.00887809	-0.0125571	0.131576	-0.147328		-0.0344741	0.0308621	-0.0492596	0.121653	0.0741465	0.0746161	-0.0113914		-0.418525	0.156344	0.139404	0.0999366	-0.0613007	0.0424783	-0.171555		-0.123992	0.0445059	0.121537	0.379177	0.0845733	0.0500695	0.070587		-0.0776564	0.0403801	-0.132164	-0.104712	-0.107357	-0.117495	0.0595228
-0.199809	0.120115	-0.0509236	-0.0435476	-0.0378056	0.0337343	0.215967		0.0605891	0.0242307	0.00272297	0.0531674	0.00575471	0.196322	-0.137625		-0.0344741	0.0383493	-0.0398051	0.146201	0.0938894	0.09592	0.0106411		-0.418525	0.199475	0.139404	0.150993	-0.0455806	0.0364986	-0.21607		-0.154029	-0.0686902	0.0107558	0.256078	-0.0287603	0.0824894	0.081693		-0.192877	-0.108945	-0.139311	-0.117307	-0.107357	-0.117495	-0.0563113
-0.230749	0.0785303	-0.073931	-0.101495	-0.0798388	0.0114386	0.201587		0.0605891	0.045077	0.0178466	0.0531674	0.0189196	0.196322	-0.0880794		0.012136	0.0358941	-0.0398051	0.165371	0.114523	0.100946	0.0334858		-0.568414	0.449346	0.207119	0.123218	0.345953	0.174276	0.135471		-0.145145	-0.102816	-0.0226656	0.256078	-0.0428071	0.0989035	0.105472		0.117737	0.349312	-0.0738622	0.0503966	0.000498622	0.0698895	0.112134
-0.230749	0.0535826	-0.0990905	-0.108588	-0.0858737	-0.0200099	0.138577		0.151915	0.0583067	0.066708	0.0918058	0.0340135	0.287671	-0.0640783		0.012136	0.0345487	-0.0266057	0.189908	0.119509	0.118083	0.0564643		-0.568414	0.449346	0.223829	0.195709	0.360935	0.189762	0.152958		-0.145145	-0.113989	-0.042059	0.196445	-0.0723708	0.103357	0.114156		0.0439799	0.330077	-0.0889996	0.0342078	0.0207833	0.0556002	0.0717887
-0.288694	0.0535826	-0.0990905	-0.136199	-0.132542	-0.0536467	0.138577		0.151915	0.0814523	0.11574	0.101325	0.043065	0.294018	-0.0417636		0.0299703	0.0345487	-0.0352936	0.201023	0.126241	0.126153	0.0787778		-0.623934	0.423427	0.281919	0.237067	0.358077	0.285247	0.158468		0.0357327	0.0553375	-0.00300642	0.313084	0.187664	0.174574	0.0583321		0.0439799	0.273493	-0.135932	-0.0245118	0.0201228	0.0126218	0.0165363
-0.288694	0.0173631	-0.161479	-0.174444	-0.135727	-0.0536467	0.0993795		0.237034	0.0814523	0.122045	0.11501	0.0751836	0.309525	-0.014153		0.0299703	0.0385303	-0.060849	0.216799	0.129857	0.14811	0.11299		0.334204	-0.258122	0.0990867	0.029966	-0.0937269	-0.408056	-0.148991		0.0357327	0.0703756	0.0274325	0.319503	0.200253	0.167202	0.100608		-0.0266012	0.273493	-0.135932	-0.0400167	0.018832	0.00340787	-0.0289583
-0.132702	-0.0988008	-0.0118386	-0.122349	-0.2517	0.0122565	-0.272116		0.237034	0.0964977	0.122045	0.138232	0.0751836	0.363098	-0.014153		0.0388915	0.0491721	-0.060849	0.216799	0.130597	0.14811	0.126657		0.218609	-0.0121092	-0.159083	-0.147198	0.0409435	0.0546543	0.033676		0.0335757	0.0648843	0.0411226	0.31535	0.216362	0.132696	0.126427		-0.0266012	0.252185	-0.162262	-0.106253	0.0067247	-0.0713373	-0.0728117
-0.132702	-0.0786919	0.0343269	-0.107012	-0.241712	0.00717241	-0.272424		0.318076	0.137618	0.138268	0.105748	0.0662755	0.448293	-0.0136066		-0.15585	0.0542085	0.148498	-0.154856	0.203784	0.127517	0.110747		0.196086	-0.00576627	-0.164396	-0.163927	0.064294	0.0193201	0.0238707		0.0335757	0.0282542	0.0509055	0.308677	0.216362	0.127951	0.171052		-0.109254	0.214827	-0.174611	-0.11873	-0.00675976	-0.0913224	-0.10822
-0.11601	-0.0584929	0.0641144	-0.0690867	-0.232087	0.00350017	-0.273783		0.312787	0.166507	0.12117	0.0681378	0.0437674	0.467412	-0.0475147		-0.159946	0.0819696	0.163514	-0.113758	0.207624	0.127517	0.128908		0.180692	-0.00576627	-0.181731	-0.178426	0.065696	-0.0683494	0.0178369		0.0434432	0.0282542	0.0526698	0.308677	0.220251	0.127951	0.171052		0.0653778	0.289869	0.11127	0.0694258	0.116325	0.183008	-0.0268314
-0.11601	-0.0579189	0.11362	-0.0618513	-0.229664	0.00608569	-0.273783		0.312787	0.16709	0.111817	0.0681378	0.0424342	0.460471	-0.0649554		-0.159946	0.0830772	0.189231	-0.111741	0.214241	0.134713	0.136001		0.180692	-0.0494475	-0.191017	-0.191069	0.068216	-0.069709	0.0152634		-0.00374244	-0.145531	0.00968327	0.386524	0.312559	0.265168	0.213035		0.0594267	0.30554	0.11127	0.0821172	0.110019	0.173214	0.00667283
-0.108032	-0.05742	0.131972	-0.0463759	-0.223011	0.0104243	-0.2556		0.316168	0.163341	0.107537	0.0196456	0.0281985	0.453178	-0.0777072		-0.169308	0.115354	0.18513	-0.102336	0.215227	0.135175	0.132451		-2.94279	0.0291817	0.228351	0.197374	0.231486	-0.123962	0.305273		0.0160879	-0.145531	0.0101727	0.374813	0.295418	0.275148	0.225161		0.0676177	0.301631	0.119299	0.0821172	0.111203	0.168402	0.0193695
-0.108032	-0.0458397	0.154724	-0.0298208	-0.201354	-0.00883818	-0.251383		0.316168	0.162094	0.104577	0.0153914	0.0281985	0.453178	-0.0893769		-0.169308	0.115354	0.17823	-0.102336	0.18117	0.129979	0.12907		-1.99913	0.0314021	0.253447	0.266565	0.270718	-0.0714661	0.318547		0.0160879	-0.0334607	0.0193767	0.367916	0.281637	0.275825	0.225646		0.0676177	0.293467	0.116912	0.0821172	0.113607	0.161607	0.0279765
-0.120157	-0.044915	0.189993	-0.00424022	-0.187683	-0.0300703	-0.247915		0.275064	0.162094	0.104577	-0.0180117	0.0244148	0.425012	-0.0893769		-0.19663	0.121436	0.149016	-0.105961	0.165848	0.129979	0.106557		-1.99913	0.0302896	0.271846	0.270928	0.291614	-0.0702531	0.361506		0.0376565	0.0421911	0.0193767	0.355692	0.261905	0.286969	0.245503		0.0845267	0.293426	0.0849956	0.0932772	0.113607	0.163341	0.0428841
-0.120157	-0.0033628	0.206573	0.019954	-0.179911	-0.033604	-0.235769		0.275064	0.127174	0.0950443	-0.0691884	-0.00270769	0.415588	-0.0952702		-0.19663	0.12535	0.132236	-0.106054	0.147138	0.100204	0.0654509		-1.35212	0.0292873	0.282975	0.273584	0.329194	-0.0537082	0.361506		0.0376565	0.0421911	0.046565	0.345183	0.261905	0.286969	0.246649		0.0845267	0.281169	0.0849956	0.104306	0.12075	0.1706	0.0666231
-0.135341	0.0114817	0.22188	0.0266611	-0.162564	-0.0387949	-0.236907		0.210607	0.116406	0.090582	-0.0788863	-0.00932952	0.397264	-0.104483		-0.221457	0.122271	0.0967552	-0.11478	0.114468	0.0709199	0.036782		-1.35212	0.0271776	0.284576	0.255633	0.334957	-0.0538207	0.361205		0.0456638	0.0650881	0.046565	0.345183	0.261905	0.286969	0.246649		0.070123	0.27719	0.0784168	0.121939	0.118964	0.16709	0.0886953
-0.135341	0.0278048	0.22515	0.0453673	-0.153323	-0.0805845	-0.246313		0.18971	0.202416	0.154918	0.277297	0.319939	0.733543	0.393195		-0.221457	0.120092	0.0970557	-0.121427	0.0534683	0.0509609	0.000708585		-1.04467	0.0195268	0.266542	0.219787	0.32638	-0.0597538	0.361168		-0.127931	-0.223332	0.0787807	0.127301	0.0166079	-0.123528	-0.00981294		0.070123	0.275202	0.077368	0.134471	0.114356	0.153976	0.122195
-0.0569238	-0.246357	0.0366735	-0.0460121	-0.126072	0.051608	-0.369518		0.144027	0.116731	0.160348	0.204486	0.291297	0.651809	0.35743		-0.195912	0.127727	0.108873	-0.109115	0.00422026	0.0153335	-0.00232111		-1.04467	0.0203223	0.26074	0.215411	0.322349	-0.0597538	0.361416		-0.123414	-0.219933	0.0787807	0.126957	-0.00066423	-0.123528	-0.00907893		0.0785407	0.270965	0.0452497	0.133629	0.114072	0.153976	0.122195
-0.0669085	-0.257634	0.0424783	-0.0589811	-0.142575	0.0563597	-0.373349		0.144027	0.116731	0.152094	0.136165	0.259281	0.651809	0.336678		-0.195912	0.131534	0.113909	-0.0958758	0.0496968	0.00664518	-0.00553788		-0.733486	0.0241475	0.306709	0.178643	0.310066	-0.0491446	0.352071		-0.123414	-0.150552	0.0454542	0.126957	-0.00474007	-0.116797	-0.00740372		0.0785407	0.255405	0.0430273	0.132207	0.113833	0.148814	0.147861
-0.0669085	-0.262607	0.0559165	-0.0603428	-0.157906	0.060103	-0.3759		0.0641414	0.0676858	0.139439	0.106498	0.231777	0.547067	0.316009		-0.163359	0.15043	0.137145	-0.0935548	0.0550324	0.00371695	-0.00603814		-0.733486	0.0219373	0.325905	0.144847	0.300752	-0.0462801	0.318226		-0.112844	-0.15021	0.0423987	0.142297	-0.00536994	-0.110773	0.00301242		0.0932828	0.239908	0.0434044	0.133357	0.11044	0.141527	0.148459
-0.0876198	-0.23737	0.0522668	-0.0640405	-0.16796	0.0604664	-0.338267		0.0641414	0.0531972	0.127421	0.0209749	0.149533	0.512906	0.280593		-0.163359	0.164152	0.137145	-0.0492982	0.0605171	-0.00374244	-0.00803891		-0.919132	-0.216001	-0.231188	-0.40634	-0.181826	-0.0289708	0.00330113		-0.112844	-0.151272	0.0198054	0.153648	-0.00585439	-0.110361	0.0275236		0.0932828	0.240841	0.0450167	0.137644	0.0963043	0.141527	0.151654
-0.0876198	-0.231321	0.0488358	-0.0644319	-0.175157	0.0604664	-0.338267		-0.0384919	-0.0363453	0.0844275	-0.00813261	0.128729	0.351363	0.236246		-0.15945	0.138221	0.136366	-0.0492982	0.0619799	-0.0405716	-0.00803891		-0.926856	-0.257378	-0.246545	-0.425926	-0.198217	-0.00458968	4.51754e-05		-0.028987	-0.0837296	-0.00224574	0.199765	-0.0490386	-0.000883878	0.099192		0.114784	0.241333	0.060479	0.137644	0.0963043	0.147491	0.151792
-0.106591	-0.220696	0.0488358	-0.0647299	-0.183129	0.0605874	-0.356114		-0.0384919	-0.0367859	0.0366237	-0.133826	0.00448504	0.338772	0.191647		-0.15945	0.121832	0.138351	-0.0219242	0.0297391	-0.0420728	-0.00138834		-0.926856	-0.254269	-0.193883	-0.432323	-0.218378	0.016627	-0.0220516		-0.028987	-0.0863142	0.00415552	0.203185	-0.0450084	0.00944961	0.111311		0.114784	0.241333	0.0609245	0.137644	0.0963043	0.148498	0.151792
-0.106591	-0.212322	0.043017	-0.0647299	-0.188701	0.0607439	-0.356114		-0.171571	-0.10889	-0.0196742	-0.133826	-0.0440432	0.239467	0.136399		-0.125678	0.110594	0.163535	-0.0111985	0.0239887	-0.0509395	0.00165937		-0.945834	-0.244071	-0.16199	-0.415763	-0.24048	0.0708631	-0.031461		-0.00803891	-0.0814749	-0.00275096	0.203185	-0.0366043	0.0160848	0.118897		0.13164	0.240586	0.0661635	0.141506	0.107508	0.148419	0.150322
-0.336872	-0.216804	0.0202562	-0.0202756	-0.0254073	0.150661	-0.229136		-0.145899	-0.0667352	-0.145184	-0.0443618	-0.0604591	0.250017	-0.0592013		-0.125678	0.132619	0.163535	0.0536143	0.0805066	-0.0509395	0.0403026		-0.945834	-0.228669	-0.0927942	-0.426267	-0.26614	0.0715094	-0.0113706		-0.00803891	-0.0621676	-0.00275096	0.195015	-0.0360412	0.0200704	0.114534		0.152433	0.242295	0.0746012	0.14456	0.102098	0.133258	0.164643
-0.336872	-0.251577	0.0204345	-0.0123923	0.0414661	0.14023	-0.206722		0.00117093	0.00527816	-0.0937931	0.0457248	0.0751595	0.250017	-0.00964046		-0.0327263	0.132619	0.226551	0.088389	0.100881	0.0393201	0.0868029		-0.303896	-0.0718769	0.115444	0.27662	0.281997	0.122794	0.382406		0.0024494	-0.0621676	0.0180532	0.187699	-0.0444393	0.0371344	0.107347		0.179694	0.248126	0.0963173	0.14456	0.102098	0.136019	0.167666
-0.346693	-0.301328	0.0131534	-0.00467714	0.0846369	0.138247	-0.203467		0.0446298	0.151008	0.382611	0.312266	0.262346	0.719975	0.314685		-0.16602	-0.0245736	0.0261835	-0.0291628	-0.171981	-0.174809	-0.210019		-0.303896	-0.121884	0.115444	0.244849	0.275069	0.100914	0.394652		0.0024494	-0.0486624	0.025228	0.197971	-0.0435476	0.0842702	0.107347		0.179694	0.257497	0.100748	0.144346	0.100951	0.136019	0.165456
0.137082	0.038664	0.174355	0.213866	-0.107735	-0.0957721	-0.315973		0.0446298	0.07055	0.273476	0.229298	0.137688	0.719975	0.240122		-0.112914	-0.0245736	0.0261835	-0.028613	-0.17104	-0.174809	-0.152668		-0.350609	-0.128983	0.103569	0.223806	0.266221	0.100914	0.414613		0.0210681	-0.022136	0.0336247	0.198981	-0.0221334	0.0842702	0.116113		0.159924	-0.100196	0.101909	0.0121505	0.020887	-0.0196451	-0.0204953
0.137082	0.0367591	0.216054	0.213866	-0.107735	-0.0957721	-0.307178		-0.138118	0.0130441	0.0150361	0.0816162	0.0217076	0.58658	0.210183		-0.112914	0.00203647	0.138821	-0.0292812	-0.118887	-0.144378	-0.139869		-0.350609	-0.170919	0.0964439	0.198634	0.257472	0.0950195	0.412449		0.0210681	-0.022136	0.0450827	0.197383	-0.0215231	0.0842702	0.118231		0.159924	-0.125536	0.101478	0.0177893	0.015125	-0.031258	-0.0274824
0.111465	0.0340862	0.222174	0.222613	-0.0952133	-0.0746366	-0.258793		-0.138118	-0.0592264	-0.0271883	0.0491554	-0.0462971	0.467394	0.0340197		-0.109876	0.0157087	0.143994	-0.0308874	-0.118887	-0.130804	-0.138817		-0.383394	-0.182157	0.0878933	0.141276	0.243381	0.0930449	0.407908		0.0224152	-0.0184396	0.0450827	0.19444	-0.021207	0.0912412	0.118231		0.107063	-0.125536	0.0999873	0.0177893	0.00893056	-0.0344261	-0.0467321
0.111465	0.0330334	0.260318	0.225715	-0.0895575	-0.0674789	-0.256822		-0.217995	-0.0917062	-0.0868656	-0.0387375	-0.0515302	0.441526	0.0181615		-0.109876	0.0157087	0.149206	-0.0425098	-0.128305	-0.166895	-0.13693		0.444359	-0.228517	-0.153251	-0.19108	-0.0165443	0.0335073	-0.1467		0.0224152	-0.0142392	0.0481129	0.19444	-0.021207	0.100083	0.129277		0.107063	-0.128715	0.0999873	-0.00607716	-0.000850758	-0.0536881	-0.0806755
0.0449108	0.0358606	0.271559	0.235396	-0.0728351	0.00265563	-0.248582		-0.217995	-0.109538	-0.0887338	-0.0275428	-0.0540432	0.409735	-0.0349064		-0.100368	0.02456	0.149947	-0.104051	-0.143047	-0.20598	-0.13693		0.433081	-0.168031	-0.159331	-0.192801	-0.0165443	0.0311995	-0.0844164		-0.0042285	0.0129152	0.0722195	0.19444	-0.0237501	0.135313	0.203075		0.0521601	-0.128715	0.0830514	-0.00607716	-0.0124916	-0.0536881	-0.0806755
0.0449108	0.0531025	0.269203	0.236841	-0.0722158	0.0162647	-0.19586		-0.209863	-0.143745	-0.0893737	-0.00604823	0.00591956	0.410812	-0.0339109		-0.100368	0.02456	0.155251	-0.104051	-0.145192	-0.222788	-0.13142		0.433081	-0.1262	-0.151887	-0.193901	-0.0306509	0.0249593	-0.0336369		-0.0231469	0.0182444	0.0942483	0.212526	0.0104627	0.15196	0.205001		0.0521601	-0.128715	0.0629928	-0.0114181	-0.0173142	-0.0565741	-0.086216
-0.0537734	0.0526615	0.268409	0.210712	-0.0713164	0.0754096	-0.160612		-0.209863	-0.157999	-0.0936322	0.00383067	0.0262238	0.412872	-0.0312989		0.13672	-0.0649089	-0.048085	0.0157055	0.0424783	0.118796	0.190388		0.372184	0.0236365	-0.148083	-0.176436	-0.0352287	0.0249593	-0.0221986		-0.0769721	0.0457567	-0.0833023	0.125906	0.14867	0.0170539	0.0432236		-0.00842164	-0.164684	0.0337171	-0.035533	-0.0254485	-0.057658	-0.0879773
-0.0537734	0.0453539	0.274603	0.204181	-0.0693238	0.0861634	-0.102025		-0.133802	-0.100945	-0.0978238	0.0202957	0.12133	0.401146	-0.0385925		0.13672	-0.0605372	-0.0430832	0.047625	0.0665426	0.118796	0.189922		0.372184	0.0304085	-0.182289	-0.182427	-0.0560344	0.00653702	0.00824142		-0.0769721	0.0760112	-0.0721558	0.125906	0.142406	0.0224299	0.0473664		-0.00842164	-0.164684	0.000903682	-0.0384233	-0.0422055	-0.100459	-0.124779
-0.107265	0.0453539	0.267809	0.19534	-0.0287402	0.10498	-0.0709831		-0.0938163	-0.0195123	-0.100097	0.111794	0.173552	0.397115	-0.0407269		0.167675	-0.0209961	-0.0275189	0.0633968	0.116028	0.17007	0.172714		-0.459534	-0.17679	-0.293564	0.0940671	-0.0504487	0.217444	-0.0439983		-0.0728046	0.0760112	-0.0667014	0.1096	0.126529	0.0259955	0.0479701		-0.0686341	-0.208741	0.000638015	-0.0739863	-0.0666217	-0.105443	-0.125394
-0.143693	0.0503442	0.107027	0.167509	0.195369	0.154873	-0.0174701		-0.0938163	-0.0181622	-0.0777567	0.117742	0.214093	0.397115	0.00498939		0.167675	-0.0209961	-0.0166956	0.0633968	0.145837	0.181366	0.169216		-0.459534	-0.102981	-0.0913323	0.137436	-0.0304006	0.278004	0.00529085		-0.0728046	0.0760112	-0.0660014	0.107594	0.126529	0.0259955	0.0515681		-0.0686341	-0.229967	0.00832176	-0.0750492	-0.0595331	-0.122767	-0.177998
-0.0801715	0.128062	0.0198904	0.191789	0.21857	0.167469	-0.129753		-0.115262	-0.267895	-0.333713	-0.200375	-0.0371149	-0.133702	-0.115205		0.197549	-0.00976941	0.0165583	0.0903331	0.157293	0.225461	0.159578		-0.399979	-0.0514825	-0.0149879	0.249682	0.068045	0.363203	0.0804924		-0.0487476	0.0539132	-0.0660014	0.108351	0.128998	0.0345233	0.0715403		-0.113738	-0.272424	-0.00952226	-0.111135	-0.0576801	-0.1266	-0.182956
-0.0801715	0.105649	-0.0202609	0.109722	0.0851145	0.15852	-0.191212		-0.115262	-0.167347	-0.249881	-0.17274	0.0928058	-0.0342041	-0.0825052		0.197549	-0.00419804	0.0301009	0.109969	0.177446	0.243196	0.123567		-0.399979	0.00396479	0.121693	0.262874	0.135759	0.39196	0.115192		-0.0487476	0.0502816	-0.0618857	0.109526	0.132594	0.063501	0.0590095		0.173452	0.210863	0.039392	0.132638	0.156153	0.0402319	0.0689726
-0.24098	0.0356216	-0.112478	0.089382	0.0705656	0.0209147	-0.315012		-0.0297727	-0.0494232	-0.119544	-0.0835082	0.139585	0.0341869	0.0468133		0.0990902	-0.057348	0.0776524	-0.0652119	0.00159831	-0.031929	-0.0996521		-0.375777	0.0556867	0.196742	0.319111	0.198903	0.415471	0.160523		-0.0362786	0.0384161	-0.0605542	0.109526	0.132594	0.0674966	0.0590095		0.173452	0.168665	0.0191316	0.132638	0.114569	0.012727	0.0625711
-0.24098	0.0356216	-0.112478	-0.0323093	-0.0288753	0.0209147	-0.372493		-0.0297727	0.0550027	-0.0632552	-0.0215765	0.191252	0.186392	0.0696418		0.0990902	0.0392893	0.112224	-0.0407067	0.0203729	-0.031929	-0.0996521		-0.375777	0.061488	0.246765	0.32381	0.232571	0.423189	0.167454		-0.0362786	0.0384161	-0.0605542	0.109526	0.10885	0.0908956	0.0582519		0.124422	0.0690483	-0.0351032	0.132638	0.114569	0.00836465	0.0573557
-0.163962	-0.485228	-0.249757	-0.0868656	-0.169239	0.120196	-0.660035		0.00718053	0.076442	0.0592957	0.0538548	0.166937	0.151263	0.13613		0.248222	0.126971	0.205052	0.0982789	0.120833	0.0349609	0.091124		-0.369267	0.0758986	0.266851	0.366641	0.256051	0.433485	0.181852		-0.0289747	0.0458772	-0.0505504	0.100777	0.101436	0.108846	0.0575722		0.124422	0.0253412	-0.0486942	0.0633671	0.0889271	-0.00127853	0.0415869
-0.163962	-0.385837	-0.237457	-0.0885087	-0.182575	0.115685	-0.665821		0.00718053	0.0132438	0.0553097	-0.0415861	0.0275252	-0.101842	0.028023		-0.0610451	0.0920267	0.0484151	-0.204236	-0.122611	-0.0738704	-0.0959079		-0.369267	0.0776039	0.283546	0.366641	0.293264	0.439236	0.183548		-0.0289747	0.045526	-0.0453989	0.0968983	0.104121	0.106926	0.0746922		0.0841276	-0.00044034	-0.0490386	0.0588067	0.0380446	-0.0176885	0.0334199
-0.147048	-0.391469	-0.226907	-0.0903329	-0.185805	0.105668	-0.670875		-0.169079	-0.142562	-0.0740719	-0.0669146	0.0275252	-0.101842	0.028023		-0.0610451	0.0694602	0.0418771	-0.177975	-0.17044	-0.0690245	-0.0478904		-0.383624	0.0890381	0.331023	0.38416	0.289814	0.454654	0.205534		-0.0307917	-0.00952507	-0.0428071	0.0968983	0.104121	0.106353	0.082327		0.0841276	-0.126715	-0.0634423	0.0588067	0.0380446	-0.0176885	0.0334199
-0.147048	-0.395295	-0.229794	-0.091192	-0.224202	0.0966206	-0.596008		-0.169079	-0.197476	-0.152611	-0.0669146	-0.161901	-0.101842	-0.133626		-0.0946593	0.0694602	-0.0232522	-0.135573	-0.176472	-0.0549669	-0.0288327		-0.383624	0.0863502	0.348921	0.38577	0.288483	0.452944	0.22272		-0.0307917	-0.00952507	-0.0394086	0.101008	0.0996352	0.101834	0.0787566		0.022175	-0.126715	-0.0634423	0.011097	-0.00648428	-0.0400248	0.0449302
-0.111205	-0.382008	-0.234905	-0.091192	-0.225693	0.0999842	-0.556289		0.0110303	0.0963173	-0.10534	0.113395	0.0326218	-0.107636	0.142598		-0.0946593	0.0301009	-0.0232522	-0.149335	-0.208634	-0.0697386	-0.0452751		-0.371537	0.0852722	0.363642	0.383621	0.28532	0.452944	0.227843		-0.0411934	-0.00964046	-0.0327735	0.103878	0.091124	0.0907518	0.064721		0.00668317	-0.160223	-0.0752732	-0.00745514	-0.0334041	-0.0414776	0.0450716
-0.111205	-0.353547	-0.255491	-0.0965615	-0.22595	0.101822	-0.65124		0.0110303	0.0562199	-0.0851268	0.101504	0.0381196	-0.12264	0.137741		-0.144463	0.0289305	-0.135703	-0.163505	-0.208634	-0.124514	-0.0576853		-0.371537	0.0469914	0.383648	0.38354	0.284247	0.42214	0.22707		-0.0815137	-0.0757566	-0.0283564	0.128984	0.0492575	0.07106	0.0121986		0.00668317	-0.217015	-0.0755424	-0.0345679	-0.0788262	-0.0685532	0.0452952
-0.0893871	-0.336154	-0.220286	-0.105099	-0.216712	0.101599	-0.673626		0.0198258	0.0559783	-0.0727002	0.101504	0.048247	-0.130227	0.136845		-0.167902	-0.00723786	-0.0862007	-0.156589	-0.155384	-0.121427	0.00613168		-0.341818	0.0442335	0.391988	0.367325	0.264829	0.409187	0.225727		-0.0815137	-0.0757566	-0.0283564	0.128984	0.0453063	0.07106	0.0121986		0.0012051	-0.227086	-0.117437	-0.0329776	-0.105701	-0.0689087	0.0376769
-0.0893871	-0.326211	-0.220286	-0.125321	-0.223104	0.101301	-0.653978		0.0198258	0.0337989	-0.0504717	0.103637	0.0735512	-0.137507	0.130135		-0.167902	-0.0241706	-0.0621955	-0.154029	-0.0607972	-0.0767113	0.0175754		-0.341818	0.043017	0.355101	0.364034	0.25415	0.369935	0.225727		-0.0907503	-0.0958758	-0.00121268	0.128984	0.0453063	0.0552841	0.0173759		0.0012051	-0.285603	-0.117437	-0.0298326	-0.109997	-0.0823654	0.0214844
-0.147272	0.0754509	-0.183788	0.0557324	-0.225905	-0.0844285	0.215198		0.0432466	0.0215604	-0.020342	0.104801	0.0958269	-0.144458	0.129636		-0.11524	-0.000132625	-0.0122091	-0.151246	-0.0342457	-0.0662372	0.019656		-0.348992	0.00602265	0.354019	0.363412	0.25415	0.365711	0.203729		-0.0907503	-0.0758958	0.0472317	0.156818	0.0476008	0.0541095	0.0173759		0.0179154	-0.27809	-0.0866337	0.0153285	-0.0764675	-0.0771994	0.0487473
-0.147272	0.0623899	-0.188413	0.0386595	-0.219933	-0.0729682	0.214241		0.0432466	0.0215604	-0.00156684	0.0879626	0.0951032	-0.148052	0.128276		-0.11524	0.000130524	0.00152928	-0.133414	0.087193	0.00714283	0.0614747		-0.358298	-0.0359925	0.31652	0.303861	0.212756	0.273095	0.151568		-0.0635815	-0.0877859	0.0817974	0.15848	0.0626609	0.0396142	0.0253728		0.0807041	-0.11235	-0.00235804	0.0813347	-0.0397802	0.0578025	0.0349337
-0.140865	0.053934	-0.20227	0.0349415	-0.210382	-0.059489	0.193667		0.0524151	-0.00234794	0.00476672	0.0899383	0.0942483	-0.150181	0.128193		-0.0340978	0.0585526	0.102654	-0.104633	0.131449	0.0544462	0.0816202		-0.358298	-0.0766164	0.264545	0.240106	0.139432	0.210969	0.125555		-0.0277049	-0.00674119	-0.0621316	0.00268059	-0.00352737	0.0251217	-0.0257712		0.0807041	-0.128136	-0.00364907	0.0836987	-0.0413115	0.0632887	0.047564
-0.140865	-0.00627151	-0.20227	0.0352601	-0.210382	-0.0553699	0.193667		0.0524151	-0.0243418	0.0165896	0.0967824	0.108586	-0.15185	0.127418		-0.0340978	0.0788452	0.102654	-0.103749	0.253497	0.111684	0.126165		-0.407606	-0.188881	0.229121	0.240106	0.139432	0.0694359	0.0248705		-0.0173295	-0.00356347	-0.0301109	0.00446733	0.00243697	0.0302059	-0.0305588		0.0669754	-0.136023	-0.0115568	0.0785995	-0.0481346	0.0792534	0.0546743
-0.118273	-0.00627151	-0.174581	0.0352601	-0.218594	-0.0478194	0.191169		0.0692893	-0.0333803	0.062978	0.0961616	0.109755	-0.153174	0.127418		0.0582537	0.117331	0.180696	-0.0237294	0.318813	0.176635	0.176071		-0.407606	-0.188881	0.185508	0.175455	0.0676687	0.0694359	0.00995069		-0.0173295	-0.000793769	-0.046587	0.00490705	0.0146616	0.0634209	-0.0345085		0.0669754	-0.159708	-0.0395851	0.0749299	-0.0473362	0.0792534	0.0884725
-0.118273	-0.0292065	-0.16565	0.0217076	-0.218039	-0.0285813	0.190681		0.0692893	-0.0348864	0.062978	0.0930094	0.101716	-0.153174	0.130862		-0.307062	-0.0865568	-0.107236	-0.207981	-0.166848	-0.0409036	-0.121961		-0.482392	-0.304232	0.105419	0.0851196	0.00444751	-0.0922046	-0.0400623		-0.0151066	0.0316032	-0.0696193	0.0230423	-0.0075144	0.0641685	-0.0387006		0.0579665	-0.164428	-0.0417012	0.0664439	-0.042308	0.0854311	0.0884877
-0.102293	-0.0519528	-0.179265	0.0268937	-0.207361	-0.0182644	0.211904		0.0657072	-0.0357979	0.0822286	0.106066	0.0695173	-0.140024	0.0883342		-0.307062	-0.0865568	-0.0820695	-0.032696	0.0480848	0.0296278	-0.105749		-0.482392	-0.36909	0.0893044	0.0851196	0.00444751	-0.120359	-0.145655		-0.0151066	0.0148087	-0.0665937	0.0311087	-0.0125369	0.0656151	-0.0175907		0.0505351	-0.212561	-0.0439509	0.0558941	-0.0496764	0.0978644	0.0888057
-0.0809519	-0.0555693	-0.207423	0.0470741	-0.20299	-0.0190003	0.224723		0.0619166	-0.0265373	0.0818313	0.105897	0.0650911	-0.127808	0.0875064		-0.130035	0.047564	0.0437733	-0.0182228	0.0988227	0.0296278	0.140243		-0.560116	-0.392591	-0.0614351	0.0141033	-0.0843815	-0.142613	-0.145655		-0.00943448	0.00183903	-0.0663796	0.0541194	-0.00208733	0.0563145	-0.0154237		0.0505351	-0.211545	-0.0328388	0.0559676	-0.0496764	0.0978644	0.110784
-0.0809519	-0.0543736	-0.207423	0.0523598	-0.208615	-0.0190003	0.222141		0.0619166	2.82468e-05	0.0655942	0.10402	0.0524889	-0.119364	0.0936345		-0.130035	0.119063	0.0437733	0.114575	0.182142	0.136399	0.140243		-0.705008	-0.479578	-0.370519	-0.132526	-0.305861	-0.296586	-0.301505		-0.00943448	0.00598632	-0.0654065	0.0559599	-0.00233356	0.046227	-0.0300599		0.0538715	-0.209319	-0.0328388	0.0560022	-0.0510227	0.0978644	0.114875
-0.0684792	-0.0528957	-0.177378	0.0576218	-0.199327	-0.0111674	0.206942		0.0661444	0.0150487	0.0554277	0.104053	0.0389282	-0.122177	0.0932772		-0.0394259	0.119063	0.141902	0.163387	0.22454	0.199889	0.298113		-0.612288	-0.396069	-0.366505	-0.0606573	-0.287528	-0.275253	-0.25374		0.00175026	0.0101008	-0.0776788	0.0583963	-0.00279723	0.0457567	-0.030646		0.0538715	-0.211075	-0.020136	0.0583067	-0.0555599	0.0956753	0.131763
-0.0684792	-0.0523106	-0.168703	0.0578613	-0.192818	-0.00626686	0.204445		0.0661444	0.0407364	0.0648942	0.105238	0.0292576	-0.124077	0.0891058		-0.193611	0.0521153	0.235246	0.153067	0.123333	0.0977489	0.233465		-0.612288	-0.325055	-0.281435	-0.0327977	-0.246684	-0.231537	-0.193176		0.00106765	0.00644048	-0.0670667	0.0675647	-0.0207536	0.04076	-0.0464711		0.0696094	-0.193815	-0.0072004	0.0599453	-0.0502042	0.0790208	0.170903
-0.0547359	-0.0467503	-0.157914	0.0579801	-0.192818	-0.00626686	0.188625		0.0771871	0.0523884	0.0694854	0.108956	0.0523966	-0.120203	0.0891058		-0.217695	0.0619443	0.231177	0.133532	0.123654	0.0872477	0.230644		-0.512679	-0.27957	-0.252571	0.0381947	-0.184314	-0.18722	-0.172028		0.00106765	-0.00865102	-0.0670667	0.0675647	-0.0207536	0.0352971	-0.0719322		0.0696094	-0.184332	-0.00861224	0.0607085	-0.02493	0.0653975	0.182101
-0.0547359	-0.0473362	-0.157914	0.061995	-0.15757	0.018878	0.188625		0.0771871	0.0732885	0.0502991	0.110594	0.026378	-0.100755	0.0348562		-0.217695	0.0333724	0.18322	0.110624	0.0996786	0.078464	0.192786		-0.512679	-0.273275	-0.209039	0.0693065	-0.109271	-0.173625	-0.112753		-0.00713654	-0.00865102	-0.0579928	0.0896379	-0.0157606	0.0352971	-0.0845699		0.0537313	-0.203136	-0.00861224	0.0778424	-0.0263302	0.065696	0.168184
-0.0523731	-0.0500047	-0.146237	0.0779174	-0.171564	0.0214552	0.186226		0.08504	0.0634209	0.0496968	0.115055	0.0189273	-0.100755	0.0183448		-0.257916	0.0181762	0.171912	0.0958641	0.0737805	0.048509	0.180912		-0.427953	-0.234442	-0.207857	0.101426	-0.0999703	-0.161151	-0.0884556		-0.00713654	-0.00800891	-0.0547978	0.0910286	-0.00220554	0.0401059	-0.0845699		0.0537313	-0.203136	-0.0205412	0.0778424	-0.032251	0.0763045	0.167653
-0.0523731	-0.0748469	-0.14082	0.0786553	-0.178545	0.0373391	0.177041		0.08504	0.0447944	0.051608	0.11855	-0.00490566	-0.0737072	-0.0247462		-0.257916	-0.0141204	0.121302	0.0722828	0.0777915	0.0443375	0.142578		-0.427953	-0.234442	-0.146336	0.118735	-0.0394055	-0.18094	-0.0444494		-0.00522458	0.00458447	-0.0676233	0.117577	0.00775549	0.0522874	-0.0611813		0.0496507	-0.192107	-0.0251526	0.0698164	-0.0291933	0.0763045	0.165877
-0.0431544	-0.086491	-0.12904	0.0812272	-0.205109	0.0437331	0.171423		0.102872	0.00711727	0.0508304	0.120227	-0.00415755	-0.0660066	-0.0480277		-0.31734	-0.0371845	0.113716	0.0625546	0.0805716	0.028623	0.121121		-0.370277	-0.155426	-0.141522	0.149658	-0.0394055	-0.202083	-0.0438285		-0.00522458	0.00458447	-0.0926938	0.13435	0.0364746	0.0522874	-0.0516008		0.0496507	-0.188775	-0.0263813	0.0660852	-0.0252285	0.0763045	0.139983
-0.0431544	-0.0709231	-0.12266	0.0863568	-0.203654	0.0556325	0.148722		0.102872	-0.0263898	0.0493993	0.121457	-0.00124259	-0.0178402	0.000627306		-0.31734	-0.0536594	0.039657	0.0169324	0.0635913	0.028623	0.0617373		-0.370277	-0.125298	-0.101806	0.167944	0.0159623	-0.195673	-0.0214146		-0.0215994	0.0142225	-0.114821	0.146454	0.0319812	0.0625908	-0.0435075		0.048451	-0.167589	-0.0318609	0.0630934	-0.027063	0.0785375	0.139983
-0.176979	0.037585	-0.128613	-0.00463054	-0.127358	-0.220776	-0.474795		0.0935305	-0.0263898	0.0407412	0.125722	0.00220057	-0.0178402	0.000627306		-0.363915	-0.0578639	0.0353438	-0.0184858	0.0333219	0.0223037	0.0262407		-0.623296	0.0484228	-0.182065	-0.174647	-0.229266	-0.124231	-0.167368		-0.0215994	0.0159067	-0.100537	0.154366	0.0248984	0.0629732	-0.0387949		0.0437101	-0.137309	-0.0537043	0.0698808	-0.0137585	0.0642397	0.0632185
-0.176979	0.037585	-0.0458213	0.00162891	-0.127358	-0.220776	-0.462405		0.0935305	-0.0291506	0.0453965	0.126824	0.0169776	0.00182198	0.00965996		-0.363915	-0.118883	-0.0368108	-0.0488436	0.000761448	0.0161884	-0.0827488		-0.447529	0.11428	-0.400847	0.00595374	0.0606723	0.117191	-0.185048		-0.0287497	0.0148796	-0.0892547	0.166937	0.0264615	0.0670948	-0.0352287		0.0428574	-0.155384	-0.0537043	0.07198	-0.0137585	0.0499093	0.0632185
-0.147385	0.0339953	-0.00308896	0.0502859	-0.106917	-0.156947	-0.462405		0.0680511	-0.0328522	0.086734	0.13041	0.0463897	0.0421712	0.0183043		-0.41401	-0.126033	-0.0368189	-0.0720225	-0.0110947	-0.0230328	-0.115259		-0.280902	-0.115399	-0.201215	0.0730052	-0.0667819	-0.0730518	-0.145367		-0.0287497	0.0146782	-0.080802	0.168764	0.0278148	0.0697791	-0.0262838		0.0428574	-0.14937	-0.0139615	0.0761019	-0.0193389	0.0499093	0.0316587
-0.147385	0.0339953	0.0346602	0.0947053	-0.0892438	-0.122593	-0.436063		0.0680511	-0.0328522	0.121339	0.13796	0.0463753	0.072908	0.0283118		-0.206631	-0.0433595	-0.0311209	-0.198412	-0.0270186	-0.0404349	-0.0710499		-0.652776	-0.107189	-0.286493	-0.263638	-0.0157522	-0.227402	-0.123453		-0.0412746	0.0152833	-0.0684879	0.180357	0.0263647	0.0769404	-0.0202756		0.0298251	-0.141154	-0.00826146	0.0772647	-0.0293403	0.0425923	0.0221811
0.0921196	0.0695351	0.214093	0.210336	0.0790075	0.137159	-0.0656277		0.0620006	-0.0146783	0.121339	0.13796	0.0374894	0.072908	0.030763		-0.185308	-0.0359435	-0.0528616	-0.168621	-0.0289838	-0.0361104	-0.0369317		-0.619948	-0.0871097	-0.184607	-0.282879	0.0596281	-0.18601	-0.108913		-0.0412746	0.0157348	-0.0622188	0.200394	0.0245262	0.0921556	-0.0230328		0.0298251	-0.11729	0.00304043	0.0844873	-0.0429677	0.0391969	0.0416464
-0.402973	-0.276456	-0.211801	-0.264695	-0.0483598	-0.232294	-0.446586		0.0620006	-0.0119631	0.144991	0.134134	0.0466673	0.0924334	0.0618222		-0.185308	-0.0446696	-0.07804	-0.163868	-0.0316636	-0.0312267	-0.0345767		-0.619948	-0.0722479	-0.0917755	-0.284369	0.105605	-0.156983	-0.0677743		-0.0502668	0.0297291	-0.0489431	0.200394	0.027908	0.114929	-0.0234061		0.0300018	-0.0541474	0.0103111	0.0873848	-0.0478349	0.0103257	0.0427614
-0.402973	-0.220223	-0.200113	-0.255431	-0.0316084	-0.232294	-0.535668		0.0730949	0.00864286	0.154361	0.12336	0.069368	0.103435	0.069215		-0.155004	-0.0311409	-0.09667	-0.142029	-0.0380033	-0.0256413	-0.0314518		-0.581767	-0.0723708	-0.0314181	-0.275018	0.14601	-0.116891	-0.0474363		-0.0502668	0.0121505	-0.0343665	0.203609	0.0311087	0.14211	-0.000344196		0.0449317	-0.055512	0.0192485	0.0877113	-0.0461805	0.00158834	0.0418771
-0.262665	-0.130365	-0.0983384	-0.228075	-0.0178392	-0.1573	-0.557338		0.0730949	0.0183043	0.183643	0.1122	0.0716103	0.14034	0.0763545		-0.155004	0.0311932	-0.10558	-0.142029	-0.0579637	-0.0185338	0.0227547		-0.581767	-0.0575643	-0.0174264	-0.26764	0.227744	-0.0739531	-0.0272824		-0.0376586	0.00565147	-0.023982	0.210873	0.0359429	0.14211	-0.000138829		0.0449317	-0.0687943	0.0284398	0.0838155	-0.0434551	-0.0169492	0.0331971
-0.262665	-0.0800694	-0.0881943	-0.198075	7.76946e-05	-0.148441	-0.553635		0.0628492	0.0164303	0.201665	0.110187	0.0723138	0.153708	0.0682281		-0.132666	0.0513106	-0.123218	-0.0973813	-0.0648036	-0.018053	0.0322063		-0.55647	-0.0304006	0.0200444	-0.253223	0.275202	-0.0722572	0.00469237		-0.0376586	0.00350556	-0.012692	0.213917	0.0718647	0.158857	0.0269765		0.0502925	-0.0687943	0.0263988	0.0746122	-0.0443164	-0.0169492	0.0215146
-0.138285	8.71793e-05	-0.0312856	-0.148027	0.0175219	-0.0510577	-0.552381		0.0628492	0.0161544	0.249193	0.0909572	0.0617332	0.184029	0.0681052		-0.132666	0.0953223	-0.123218	-0.0957066	-0.073621	-0.0154863	0.0885073		-0.55647	-0.0199139	0.0433736	-0.242961	0.326183	-0.0258961	0.00469237		-0.0310104	0.00610874	0.0269537	0.225121	0.0763701	0.160512	0.0269765		0.0502925	-0.0715892	0.0214269	0.0744418	-0.0450572	-0.0126728	0.0215146
-0.138285	8.71793e-05	-0.0312856	-0.0227958	0.130048	-0.0224108	-0.456338		0.0600103	0.0316951	0.25511	0.0900622	0.0600483	0.201161	0.0943983		-0.114633	0.0867929	-0.131294	-0.0717367	-0.0729682	-0.0154863	0.0885073		-0.522214	0.0348489	0.0974847	-0.184779	0.335457	0.0146721	0.0869096		-0.0310104	0.00834601	0.0269537	0.233405	0.0804471	0.172453	0.0535038		0.0589742	-0.0742447	0.0214269	0.073459	-0.0410764	0.0106606	0.0215146
-0.0234504	0.0985662	0.0283302	0.00814775	0.202356	-0.0224108	-0.328177		0.0600103	0.0339361	0.300177	0.0759913	0.0585197	0.204033	0.0927048		-0.114633	0.0827633	-0.133823	-0.0582633	-0.0943339	-0.00966365	0.111656		-0.503047	0.0348489	0.178041	-0.114499	0.394056	0.178036	0.17394		-0.0361041	0.00343193	0.0559676	0.24039	0.0829902	0.176662	0.0604891		0.0589742	-0.0819344	0.0466258	0.073459	-0.0137344	0.0106606	0.0265227
-0.0234504	0.106012	0.0380238	0.00814775	0.202356	0.137256	-0.328177		0.0801366	0.0330467	0.30278	0.07184	0.0570569	0.207684	0.08818		0.251111	0.0707538	0.189508	0.0247623	0.124823	0.146421	0.053717		-0.503047	0.0889567	0.198436	-0.114499	0.443746	0.178036	0.206991		-0.0361041	-0.0125701	0.0901642	0.225662	0.0975104	0.183453	0.0751916		0.0603048	-0.082189	0.0570891	0.0738257	-0.0388237	-0.00465642	0.0274462
0.068286	-0.052519	-0.197161	-0.163583	0.0857907	0.0518357	-0.265053		0.0801366	0.0234811	0.303283	0.0674346	0.0601809	0.209967	0.0976796		0.0999743	0.0597847	0.155613	-0.0187365	0.0786553	0.146421	-0.0113645		-0.488235	0.0909572	0.235864	-0.0508015	0.457116	0.318179	0.245788		-0.0153074	-0.0125701	0.130963	0.218348	0.0975104	0.204527	0.0861438		0.0603048	-0.0754735	0.0702242	0.0740155	-0.0530601	-0.011289	0.0305862
0.068286	-0.0586278	-0.252299	-0.148192	0.0895959	0.0518357	-0.265053		0.0989932	0.0264811	0.276532	0.0706701	0.0695075	0.213293	0.116257		0.0999743	-0.0316084	0.00438634	-0.131698	0.00346187	-0.0133674	-0.0455989		-0.488235	0.14031	0.231837	-0.0484134	0.43778	0.330847	0.25793		0.0403844	0.123292	0.069869	0.10278	-0.163267	-0.0284215	-0.102785		0.0708907	-0.0719852	0.0793153	0.0651174	-0.0453237	-0.0215305	0.0403657
0.0127679	-0.0896502	-0.271814	-0.149884	0.0742408	0.0399649	-0.274234		0.0989932	0.0310709	0.276816	0.0746161	0.0677926	0.217488	0.116257		-0.148427	-0.130861	-0.0156508	-0.0889838	0.151247	0.0760198	0.102163		-0.459196	0.14031	0.22741	-0.026949	0.43653	0.405195	0.318264		0.0284423	0.0735512	0.0505378	0.0914833	-0.139815	-0.0484024	-0.119564		0.172435	-0.105853	0.201639	0.0194834	-0.016351	-0.0304552	0.03047
0.0127679	-0.141429	-0.310029	-0.150856	0.0675574	0.0366567	-0.274955		0.130746	0.0397515	0.284028	0.0756811	0.063895	0.221687	0.105748		-0.0811764	-0.0169923	0.075437	-0.0889838	0.151247	0.0760198	0.102163		-0.459196	0.149957	0.273331	-0.026949	0.433008	0.40931	0.339855		0.0284423	0.0613664	0.0706489	0.0914833	-0.139815	-0.0822	-0.160282		0.172435	-0.114827	0.197349	0.0392168	-0.0156508	-0.0419742	0.0357776
-0.0375333	-0.164604	-0.311574	-0.149655	0.0352198	0.00411621	-0.311786		0.130746	0.0504862	0.284028	0.0788169	0.063895	0.22722	0.104183		-0.0811764	-0.0169923	0.117431	-0.0133252	0.182067	0.141627	0.172262		-0.360632	0.154334	0.315036	0.0134819	0.433008	0.438321	0.356468		0.0184318	0.0248845	0.0898187	0.0914833	-0.136444	-0.0822	-0.160282		0.131285	-0.117452	0.168421	0.0556325	-0.0147856	-0.0397802	0.0556514
-0.0375333	-0.188101	-0.331614	-0.148407	0.0285457	-0.0217434	-0.311786		0.162955	0.0504862	0.294773	0.0790409	0.0906354	0.227858	0.130691		0.0177358	0.0223179	0.201305	0.0100463	0.194358	0.177401	0.182191		-0.245603	0.0629928	-0.0723963	0.149166	-0.129432	0.0759428	0.0611784		0.0184318	0.0248845	0.0898377	0.0675574	-0.129362	-0.103117	-0.15528		0.131285	-0.127553	0.157524	0.0568357	0.017188	-0.0351876	0.0556514
-0.098362	-0.201151	-0.359006	-0.14929	0.00538641	-0.0442363	-0.325587		0.201432	0.100576	0.293774	0.0929899	0.0918102	0.230094	0.188036		-0.300651	-0.141229	-0.0168473	-0.175113	-0.150099	-0.261113	-0.169105		-0.245603	0.048274	-0.0866881	0.114233	-0.152801	0.0328397	0.0445163		0.000567392	-0.0256066	0.0899509	0.0590726	-0.103643	-0.129567	-0.14393		0.147751	-0.142993	0.12801	0.062104	0.0148049	-0.0351876	0.0465808
-0.098362	-0.20948	-0.364516	-0.153554	-0.018922	-0.0642478	-0.330989		0.201432	0.100576	0.293774	0.0956975	0.0830514	0.234792	0.209246		-0.300651	-0.123776	-0.0168473	-0.175113	-0.150099	-0.14758	-0.120378		-0.277701	0.048274	-0.159077	0.105729	-0.170016	-0.0219969	-0.0135438		-0.0199791	-0.0674474	0.0946424	0.00259208	-0.0989667	-0.171791	-0.173679		0.147751	-0.160251	0.128182	0.0644008	0.0112341	-0.050215	0.0450807
-0.158928	-0.215855	-0.364516	-0.159336	-0.0390495	-0.0753728	-0.31428		0.244611	0.11013	0.293271	0.102644	0.0798476	0.234792	0.209296		-0.188206	-0.123776	0.0467746	-0.159212	-0.0562295	-0.0678585	-0.00299319		-0.332053	0.0555243	-0.180281	0.0789383	-0.212335	-0.0975963	-0.112444		-0.0199791	-0.0783715	0.0964256	-0.0388237	-0.109597	-0.187401	-0.181479		0.140805	-0.161767	0.128224	0.0651608	-0.0204671	-0.050215	0.0525778
-0.158928	-0.242532	-0.410115	-0.159336	-0.0631997	-0.090484	-0.309202		0.244611	0.119916	0.299353	0.102644	0.0879626	0.23571	0.244262		-0.188206	-0.0481473	0.0525287	-0.0888405	-0.0562295	-0.0678585	-0.00299319		-0.332053	0.0636796	-0.242852	0.0722273	-0.223565	-0.168369	-0.142499		-0.0631952	-0.137107	0.0349609	-0.0708068	-0.139698	-0.22822	-0.195818		0.124893	-0.14347	0.110465	0.0909119	-0.0592013	-0.0810581	0.0698064
-0.18506	-0.147236	-0.0406811	-0.104794	-0.120704	-0.127046	-0.279999		-0.0705464	-0.189796	-0.0677584	-0.172014	-0.0544953	0.0912014	0.00845193		-0.111403	-0.00520576	0.143188	-0.0524045	0.0270769	0.0138529	0.0444528		-0.415869	0.0663174	-0.260216	0.0278456	-0.280316	-0.27634	-0.143495		-0.0631952	-0.137107	-0.0278202	-0.103834	-0.17624	-0.261215	-0.213797		0.124893	-0.140048	0.110637	0.0989178	-0.0546605	-0.0812162	0.0666749
-0.100387	-0.0726956	-0.0406811	-0.078995	-0.068575	-0.127046	-0.252346		-0.0705464	-0.1911	-0.127633	-0.180054	-0.051614	0.0891744	0.00712613		-0.111403	-0.00520576	0.150617	0.0113847	0.0317956	0.0738257	0.0706078		-0.415869	0.0721745	-0.393646	0.0278456	-0.356154	-0.27634	-0.272316		-0.117984	-0.208486	-0.0591254	-0.145791	-0.186244	-0.293837	-0.222333		0.13117	-0.128261	0.110773	0.0989178	-0.0752807	-0.0908436	0.0659937
-0.100387	-0.0726956	0.0112841	-0.0236038	-0.00734906	-0.10255	-0.252346		-0.088949	-0.1911	-0.153812	-0.17848	-0.051614	0.089065	0.00712613		-0.0284083	0.00011817	0.233606	0.0635082	0.0873848	0.0898787	0.0933143		-0.494447	0.0721745	-0.471718	-0.003843	-0.356154	-0.412959	-0.272316		-0.117984	-0.21667	-0.0591254	-0.205565	-0.278556	-0.358087	-0.272275		0.13117	-0.121373	0.115709	0.103677	-0.0764252	-0.0908436	0.0727709
-0.0183067	0.0523966	0.039694	0.0445378	0.0827049	-0.0564986	-0.186288		-0.088949	-0.222601	-0.165696	-0.175822	-0.0433979	0.0815619	0.0585931		-0.0284083	0.0450877	0.235432	0.124112	0.093783	0.181878	0.198436		-0.468251	-0.171808	0.281798	-0.117313	-0.100077	0.161044	0.143532		0.0179908	-0.0179766	0.126211	0.27114	-0.0117138	-0.0692523	-0.00358392		0.0467158	-0.1836	0.0870464	0.0173481	0.138993	-0.033689	-0.0129034
0.0654726	0.186731	0.0768502	0.055466	0.126361	-0.0320312	-0.185688		-0.118375	-0.228131	-0.165696	-0.171172	-0.0388003	0.0648107	0.0593254		-0.468472	-0.0895097	-0.291821	-0.135664	-0.268464	-0.209406	-0.204282		-0.468251	-0.243037	0.26877	-0.146814	-0.144128	0.102207	0.12948		0.0751595	0.0285823	0.128139	0.284342	-0.00288245	-0.0692523	0.00580844		0.0467158	-0.18048	0.0883018	-0.0149287	0.0967419	-0.033689	-0.0137231
0.0654726	0.214069	0.0976238	0.109629	0.193744	0.0113094	-0.149665		-0.118375	-0.237792	-0.174547	-0.164646	-0.0274413	0.0641213	0.0595186		-0.459304	-0.083904	-0.290904	-0.134746	-0.266179	-0.207634	-0.195623		-0.59856	-0.306171	0.261282	-0.242165	-0.234994	0.0832212	0.104445		0.0632397	0.154437	0.149859	0.279027	0.310082	0.194353	0.261183		-0.0198582	-0.1663	0.0902388	-0.0295362	0.0967419	-0.0348019	-0.020313
0.133449	0.265097	0.152395	0.129987	0.263216	0.057541	-0.113939		-0.120431	-0.237892	-0.17922	-0.162442	-0.0132061	0.0363079	0.0595281		-0.459304	-0.0815189	-0.2892	-0.119123	-0.257006	-0.205881	-0.191651		-0.59856	-0.354898	0.248582	-0.325002	-0.29998	-0.00141168	0.083643		0.0632397	0.130798	0.14326	0.280151	0.307957	0.194353	0.261183		-0.0198582	-0.1663	0.0894341	-0.0680239	0.0492283	-0.0349286	-0.0221158
0.0121009	0.0944453	0.221742	0.199816	0.0785257	0.123296	0.0992308		-0.120431	-0.210952	-0.165902	-0.160208	0.0132155	0.0363079	0.0616925		-0.445544	-0.0802472	-0.276283	-0.115573	-0.241119	-0.202435	-0.162858		-0.698775	-0.485121	0.20836	-0.365108	-0.375769	-0.0209935	0.0570737		0.0155328	0.115128	0.140792	0.281779	0.306141	0.179224	0.256635		-0.092303	-0.167086	0.0764525	-0.0680239	0.0426411	-0.0349286	-0.0221158
0.0121009	0.0593254	0.213163	0.170874	0.0360725	0.0358034	0.0967361		-0.1383	-0.176054	-0.142813	-0.152185	0.0258705	-0.00255928	0.0628772		-0.445544	-0.0670196	-0.271486	-0.111723	-0.244747	-0.198323	-0.152564		-0.698775	-0.484674	0.20836	-0.452652	-0.485121	-0.0879874	0.0226512		0.0155328	0.0935126	0.137206	0.281779	0.299503	0.174423	0.254675		-0.0295222	0.14083	0.0854944	0.0785114	-0.0380321	-0.104547	0.132175
-0.00834337	0.0458621	0.218475	0.14935	-0.0526565	0.0310476	0.0860487		-0.1383	-0.166351	-0.161032	-0.138143	0.0794966	-0.0184396	0.0546399		-0.415746	-0.0619261	-0.247992	-0.111723	-0.258446	-0.190409	-0.153275		-0.80663	-0.481267	0.166686	-0.468024	-0.555756	-0.105982	-0.0244358		-0.0158657	0.0935126	0.137206	0.288692	0.279986	0.174423	0.254675		-0.0295222	0.164637	0.0805527	0.0745836	-0.04342	-0.0952791	0.12985
-0.00834337	0.015005	0.202853	0.123286	-0.057895	0.00367437	0.0918058		-0.141511	-0.124668	-0.181238	-0.127616	0.0859629	-0.0328555	0.0458772		-0.359512	-0.0143688	-0.0422824	-0.0792071	-0.186757	-0.279526	-0.126386		0.307505	-0.353655	-0.270763	-0.257774	-0.266268	-0.169275	0.143697		-0.0158657	0.0767864	0.137206	0.288788	0.245874	0.174423	0.225406		-0.0177771	0.165672	0.0796325	0.0710401	-0.0267644	-0.0735234	0.127349
-0.0348921	0.000175001	0.190737	0.0962943	-0.103925	0.00161743	0.130164		-0.141511	-0.11881	-0.173757	-0.120141	0.103185	-0.0487415	0.045356		-0.359512	-0.0169397	-0.0353252	-0.0796812	-0.18929	-0.279526	-0.127057		0.282951	-0.353655	-0.270438	-0.257774	-0.266268	-0.169275	0.0447427		-0.156355	0.0642551	0.032294	0.252185	0.0939716	0.0944895	0.140032		-0.0177771	0.174231	0.0696583	0.0619121	-0.0262756	-0.0659207	0.120844
-0.0348921	-0.0504053	0.189431	0.0743853	-0.12972	0.0177511	0.130164		-0.130199	-0.0763294	-0.163785	-0.0850027	0.103102	-0.0609563	0.0441923		-0.323892	-0.0263653	-0.0333021	-0.0763553	-0.187123	-0.284697	-0.133204		0.282951	-0.373842	-0.257286	-0.273871	-0.2793	-0.188217	-0.00567605		-0.156355	0.047945	0.0119764	0.231506	0.0838256	0.0944895	0.13656		-0.00727268	0.176922	0.0679695	0.0573607	-0.0217277	-0.0433595	0.110999
-0.0256656	-0.0192021	0.18857	0.0638361	-0.146357	0.0186987	0.154873		-0.130199	-0.0762413	-0.158698	-0.0842069	0.102987	-0.0906718	0.0415955		-0.323892	-0.0254581	-0.0137611	-0.0730518	-0.182036	-0.2874	-0.133204		0.270367	-0.382901	-0.250012	-0.284512	-0.282334	-0.194706	-0.0888028		-0.192748	-0.020342	0.0119764	0.224501	0.0487312	0.0707416	0.13656		-0.00727268	0.187268	0.0571958	0.0455167	-0.0197486	-0.0387785	0.117829
-0.0256656	-0.0161291	0.170214	0.0492283	-0.165978	0.0626861	0.165902		-0.130797	-0.0761469	-0.154198	-0.083904	0.101387	-0.0906718	0.0294667		-0.333225	-0.0206128	-0.0264572	-0.0811072	-0.188499	-0.293857	-0.134201		0.270367	-0.371226	-0.211928	-0.281149	-0.282334	-0.194706	-0.0888028		-0.192748	-0.0367269	-0.00834952	0.209026	0.0305539	0.0677221	0.124827		0.00884759	0.187268	0.055015	0.0432236	-0.0135151	-0.0182228	0.126233
-0.011085	-0.0243195	0.155418	0.0468566	-0.177584	0.0728685	0.213308		-0.130797	-0.0761469	-0.153508	-0.0929548	0.0852078	-0.140119	0.0277699		-0.333225	-0.025872	-0.0339194	-0.0860868	-0.197244	-0.299468	-0.133336		0.254433	-0.354134	-0.207995	-0.270198	-0.213766	-0.164347	-0.130274		-0.247492	-0.0367269	-0.0117811	0.209026	-0.0269175	0.0677221	0.10201		0.00884759	0.18304	0.048963	0.0320445	-0.0116885	-0.014483	0.127327
-0.011085	-0.028555	0.141478	0.048667	-0.176702	0.117489	0.224818		-0.13877	-0.0666654	-0.151175	-0.106946	0.0828614	-0.154077	0.0162349		-0.346093	-0.0288573	-0.0412359	-0.0857632	-0.21941	-0.310504	-0.127583		0.254433	-0.281844	-0.153942	-0.270198	-0.207841	-0.144487	-0.139727		-0.247492	-0.0745786	-0.0117811	0.193207	-0.0269175	0.0151174	0.10201		0.0075967	0.182998	0.045577	0.0302059	-0.0068682	0.0135004	0.129608
0.0302187	0.00787387	0.166009	0.0607795	-0.0848106	0.178907	0.266644		-0.13877	-0.065341	-0.147031	-0.113932	0.0808574	-0.201175	0.00922265		-0.346093	-0.00113275	-0.0498975	-0.0853847	-0.224096	-0.3225	-0.135377		0.240066	-0.281844	-0.153942	-0.221949	-0.199839	-0.0773277	-0.141239		0.177885	0.122084	0.131293	0.33939	0.185082	0.275278	0.241749		0.0075967	0.162735	-0.00481626	0.0190849	0.000945563	0.0287705	0.133322
0.0489039	0.00594196	0.148326	0.0607795	-0.0686441	0.223833	0.268994		-0.135096	-0.0707723	-0.125853	-0.12028	0.0844047	-0.20573	-0.0102047		-0.379065	-0.0182126	-0.0753891	-0.10125	-0.227953	-0.342779	-0.146171		-0.544491	-0.182525	-0.103577	-0.204203	-0.417112	-0.177275	-0.0831669		0.177885	0.128663	0.0902046	0.333541	0.187313	0.263836	0.231769		0.00119194	0.153565	-0.0134436	0.00798098	0.0101727	0.0544357	0.144746
0.0489039	0.00590596	0.11772	0.0667384	-0.0299496	0.243363	0.275943		-0.135096	-0.0729423	-0.125853	-0.12028	0.0370739	-0.30529	-0.0102047		-0.379065	-0.0469719	-0.0993486	-0.106582	-0.234211	-0.353156	-0.17087		-0.521495	-0.182525	-0.0880794	-0.143799	-0.370965	-0.177275	-0.0112427		0.152775	0.142952	0.08269	0.329498	0.197692	0.241466	0.229141		0.00119194	0.153565	-0.0284246	0.00506665	0.0113457	0.0725861	0.144746
0.0720311	0.0246027	0.109306	0.066838	-0.0186032	0.243616	0.271161		-0.186732	-0.0729423	-0.172485	-0.148922	0.0262071	-0.30529	-0.0509459		-0.391245	-0.0619865	-0.0967763	-0.143218	-0.242553	-0.387759	-0.176307		-0.521495	-0.0530712	-0.0176966	-0.0770012	-0.327775	-0.117981	0.0127707		0.152775	0.157946	0.0712791	0.31298	0.177992	0.236209	0.226308		-8.74497e-05	0.170817	-0.0284246	-0.0164563	0.0146969	0.0725861	0.133266
0.0720311	-0.00208733	0.100789	0.056723	-0.000983017	0.243729	0.236355		-0.186732	-0.0790292	-0.175648	-0.169708	0.0113175	-0.30529	-0.0816062		-0.391245	-0.0707526	-0.0990205	-0.15338	-0.249977	-0.393435	-0.199313		-0.451568	0.0454933	0.0642874	0.0598372	-0.154474	-0.0274945	0.102351		0.125746	0.1647	0.0218898	0.308968	0.171562	0.206504	0.224869		0.00604427	0.126026	-0.0291182	-0.0351475	0.0316951	0.0591713	0.12384
0.0624025	-0.0222134	0.0923727	0.0441649	0.00719518	0.235275	0.236355		-0.103469	-0.17494	-0.000465836	0.135318	-0.00541066	-0.657385	-0.236304		-0.124329	0.0347145	0.0250731	0.194067	-0.133484	0.054931	0.150523		-0.451568	0.101852	0.126853	0.0729524	-0.128808	-0.0274945	0.124439		0.125746	0.154873	-0.0237191	0.270375	0.181712	0.190812	0.223962		0.00604427	0.128653	-0.0459625	-0.0350124	0.0244511	0.0516344	0.110465
0.0624025	-0.0577426	0.0856031	0.0179284	0.0633431	0.224464	0.197366		-0.014743	-0.10709	-0.000465836	0.113833	-0.0116394	-0.657385	-0.213941		-0.124329	-0.00250978	0.016627	0.192357	-0.123862	0.0320274	0.139857		-0.413294	0.101852	0.153495	0.148705	-0.0746936	0.0126438	0.124439		0.0733709	0.150258	-0.058047	0.266907	0.181616	0.138926	0.207336		-0.00159793	0.14069	-0.061683	-0.0345287	0.0230423	0.0452408	0.110237
0.0497701	-0.0653277	0.0789103	0.00646713	0.0895018	0.208903	0.185443		-0.014743	-0.10709	-0.000465836	0.112407	-0.0116394	-0.624883	-0.213941		-0.126261	0.018669	0.00889707	0.198075	-0.0711886	0.0292304	0.119066		-0.413294	0.101852	0.184903	0.175095	-0.0290248	0.044646	0.144847		-0.00887638	0.128385	-0.0762084	0.183388	0.178526	0.0543463	0.174803		-0.00159793	0.124756	-0.102342	-0.0448355	0.0169886	0.0302187	0.0844873
0.0497701	-0.0695851	0.0459928	0.00500348	0.0960474	0.206513	0.167152		0.0519657	-0.10709	0.0291975	0.112407	-0.00958196	-0.622693	-0.213941		-0.112163	-0.0157012	-0.0141256	0.208344	-0.0737072	-0.000138829	0.113174		-0.378583	0.117208	0.208943	0.236173	-0.00862555	0.044646	0.152094		-0.0753636	0.0635226	0.172591	-0.11381	0.124405	0.177256	0.0860112		-0.0365868	0.0788169	-0.168779	-0.0573158	0.018478	0.016837	0.0745127
0.0782535	0.127594	-0.0591608	0.120084	-0.0408672	0.155831	0.208972		0.0519657	-0.0470572	0.03572	0.100353	-0.00931478	-0.615925	-0.162977		-0.112163	-0.0165622	-0.0141256	0.209167	-0.0735637	-0.00880297	0.113174		-0.378583	0.152654	0.2263	0.246996	0.0187335	0.0659205	0.15388		-0.153319	0.0635226	0.172591	-0.137006	0.0512437	0.0838155	0.0415511		-0.0365868	0.0773318	-0.195201	-0.0729223	0.0252746	-0.00142343	0.0437174
0.0555043	0.102652	-0.0225269	0.108174	-0.049226	0.154152	0.206679		0.08624	-0.0374718	0.0374053	0.065662	-0.00970462	-0.566665	-0.15368		-0.123718	-0.0168944	-0.0552776	0.21201	-0.0730128	-0.017208	0.10675		-0.354703	0.16085	0.233391	0.299288	0.034615	0.0772109	0.161007		-0.153319	-0.0309057	-0.0129372	-0.267999	0.00529085	0.0372878	-0.0796694		-0.0494819	-0.0939731	-0.155059	-0.0177291	-0.180626	-0.106271	-0.066528
0.0349949	0.0827199	0.009815	0.0876057	-0.0426727	0.149161	0.180509		0.08624	-0.0130834	0.0264068	0.0580562	-0.0115568	-0.561039	-0.145313		-0.123718	-0.00698244	-0.0672605	0.208931	-0.0463513	-0.0367988	0.0963173		-0.354703	0.186935	0.264208	0.339481	0.0709952	0.0828165	0.161007		-0.246801	-0.0412597	-0.0199559	-0.286017	-0.0745935	-0.062894	-0.0796694		-0.044209	-0.0923093	-0.10761	-0.0157079	-0.1714	-0.0994393	-0.0611556
0.0349949	0.0623857	0.0223431	0.0774312	-0.0478904	0.144156	0.168142		0.0845594	-0.0130834	0.0133883	0.00978062	-0.0249008	-0.550775	-0.144606		-0.13757	0.00873447	-0.113758	0.199785	-0.044579	-0.0450313	0.057334		-0.371257	0.199595	0.270597	0.343019	0.0709952	0.126964	0.118875		-0.246801	-0.117488	-0.0412781	-0.397636	-0.0801758	-0.062894	-0.138545		-0.044209	-0.0923093	-0.0976301	-0.0120086	-0.191829	-0.0741248	-0.0317536
0.00956676	0.0503362	0.0217945	0.0631354	-0.0527699	0.117794	0.150514		0.0845594	0.012944	-0.00561016	0.00978062	-0.028627	-0.554881	-0.161645		-0.143843	0.0226019	-0.130405	0.180026	-0.0304801	-0.0473216	0.0702684		-0.371257	0.212513	0.279206	0.360069	0.0869725	0.126964	0.0955123		-0.286353	-0.117488	-0.047523	-0.398998	-0.138884	-0.122113	-0.148522		-0.0469885	-0.0894088	-0.0928488	-0.0107222	-0.217402	-0.0657618	-0.0306699
0.00956676	0.0221345	0.0373534	0.0334676	-0.0636451	0.103868	0.116414		0.074669	0.0253728	-0.0404952	-0.0511284	-0.0638603	-0.566729	-0.173853		-0.143843	0.00272097	-0.136444	0.178213	-0.018864	-0.0477688	0.0711273		-0.378897	0.207514	0.2826	0.362983	0.103015	0.1392	0.0838064		-0.286353	-0.14093	-0.0474544	-0.41091	-0.138884	-0.122113	-0.164549		-0.0469885	-0.0894157	-0.0384982	-0.0159794	-0.196803	-0.0554004	-0.00891579
-0.00169641	0.00184866	0.0490103	0.01897	-0.0670056	0.0847002	0.10646		0.074669	0.0277739	-0.114516	-0.094656	-0.120227	-0.603601	-0.236205		-0.160773	0.00272097	-0.137993	0.180204	-0.00693682	-0.0439379	0.0713522		-0.378897	0.204921	0.300506	0.417163	0.145519	0.14529	0.0512449		-0.311939	-0.190449	-0.0467872	-0.423598	-0.141557	-0.123356	-0.189709		-0.0506006	-0.0913272	-0.0137077	-0.0162785	-0.166607	-0.050778	-0.0191555
-0.00169641	-0.00414794	0.0452986	-0.00587129	-0.070611	0.0806748	0.0906987		0.0348722	0.0277739	-0.114516	-0.116713	-0.136944	-0.619288	-0.245032		-0.160773	0.00109582	-0.14456	0.181273	0.00378528	-0.0409892	0.0726007		-0.411367	0.209461	0.301789	0.417163	0.145519	0.14529	0.0512449		-0.311939	-0.195275	-0.0552869	-0.422215	-0.14402	-0.125101	-0.189478		-0.0458369	-0.0787393	-0.0106218	-0.0159039	-0.169548	-0.0496152	-0.0191555
-0.0230602	-0.00886519	0.0417631	-0.0200852	-0.0726322	0.0664265	0.0906987		0.0348722	0.0104142	-0.189982	-0.153034	-0.268086	-0.637414	-0.278949		-0.178111	-0.00371737	-0.148123	0.18514	0.00120177	-0.0268139	0.0899293		0.110243	-0.454596	-0.237278	-0.27736	-0.575487	-0.45269	-0.152598		0.052531	0.0970026	0.19524	0.295177	0.0953022	0.142934	0.0211716		-0.0458369	-0.0655206	-0.00174442	-0.0119179	-0.172528	-0.0486526	0.00864286
-0.0230602	-0.0298447	0.0358333	-0.0336645	-0.0697386	0.0519595	0.0534683		-0.0419742	0.00484494	-0.21584	-0.243635	-0.268086	-0.707704	-0.28986		-0.178111	-0.00371737	-0.163825	0.186596	-0.00188539	-0.0170723	0.0896903		0.110243	-0.393029	-0.237278	-0.230074	-0.372272	-0.27024	-0.143031		0.052531	0.0832608	0.174845	0.278409	0.0977078	0.119912	-0.00651947		-0.0504589	-0.0597088	-0.00447142	-0.0117228	-0.169615	-0.0378085	0.0279559
-0.0395285	-0.0359695	0.0391046	-0.040187	-0.0683944	0.0519595	0.0374781		0.0711218	0.151368	0.133053	0.13731	0.15736	0.00568034	0.230094		-0.186593	-0.00267556	-0.153715	0.187289	-0.00822319	-0.00580377	0.0747923		0.26931	-0.280902	-0.0880754	-0.174872	-0.174371	-0.27024	0.0108643		-0.023989	0.0816044	0.131859	0.264583	0.0889494	0.0775969	-0.0429296		-0.0504589	-0.0505864	-0.00613212	-0.0147658	-0.169329	-0.0378085	0.0278773
-0.0395285	-0.0467972	0.0430348	-0.040187	-0.0750216	0.0351079	0.0374781		0.0711218	0.13368	0.0564351	0.040148	0.15061	-0.0752123	0.174632		-0.199561	0.0679086	-0.0624955	0.160703	-0.0285358	0.0437946	0.0530644		-0.570253	-0.0400978	-0.0336247	-0.318142	-0.2587	-0.297362	-0.106451		-0.023989	0.0763383	0.121101	0.238314	0.0850942	0.0584576	-0.0429296		-0.0723684	-0.0505864	-0.00641803	-0.0207982	-0.147023	-0.00605712	0.00944728
-0.0441896	-0.0760093	0.069951	-0.0736143	-0.108274	0.0255762	0.0164194		-0.0687373	0.0789278	0.0564351	0.0238955	0.0222036	-0.104213	0.12342		-0.198476	0.0722768	-0.0789147	0.160703	-0.0285358	0.0312153	0.0530644		-3.69907	-0.537356	-0.503335	0.523157	0.537596	0.186051	0.332059		-0.0619934	0.00818417	0.102875	0.238314	0.0734186	0.0584576	-0.0488785		-0.0723684	-0.028116	-0.00727696	-0.0207982	-0.145694	-0.00605712	0.00944728
-0.0364041	-0.0820538	0.069951	-0.0730615	-0.119499	0.0131296	0.0164194		-0.0687373	-0.024517	-0.0890883	-0.0925049	-0.0228651	-0.258318	0.083979		-0.198476	0.0722768	-0.0736996	0.157042	-0.0285358	0.015005	0.052917		-5.12822	-0.537356	-0.503335	0.480221	0.488918	0.172098	0.310098		0.214428	-0.0113095	0.100173	-0.146772	0.0144225	0.0969866	-0.0441772		-0.0873373	-0.024163	-0.0232192	-0.0274204	-0.128535	0.00198737	0.0471111
-0.0364041	-0.0820538	0.0677355	-0.0693399	-0.119499	0.0131296	0.00659664		-0.277422	-0.024517	-0.100334	-0.0925049	-0.159336	-0.258318	-0.0437917		-0.171239	0.047625	-0.0482509	0.151856	-0.0378731	0.00734414	0.052054		-5.12822	-0.687567	-0.594858	0.468778	0.47453	0.110522	0.297866		-0.0366062	-0.0372246	0.100173	-0.146772	-0.0773244	-0.0734205	-0.109051		-0.0873373	-0.0250246	-0.0288941	-0.0294822	-0.114834	0.0302451	0.0535926
-0.0773353	-0.096389	0.0611233	-0.0693399	-0.127107	0.0129279	-0.000226553		-0.277422	-0.172385	-0.163505	-0.21933	-0.159336	-0.403121	-0.0469719		-0.171239	0.0434314	-0.0489335	0.144298	-0.0437059	-0.0203315	0.0492762		-7.61398	-0.687567	-0.646181	0.437921	0.46987	0.0910532	0.263457		-0.0366062	-0.0372246	-0.0652464	-0.53088	-0.0773244	-0.0734205	-0.134814		-0.0921007	-0.0344679	-0.0358096	-0.0306509	-0.097993	0.0324455	0.0545417
-0.0773353	-0.10352	0.0592678	-0.0724996	-0.130479	0.0124543	-0.00435943		0.00659003	0.0103038	0.2041	0.0622137	0.156595	0.280855	0.165192		-0.202769	0.0168088	-0.218115	0.0618702	-0.244768	-0.119762	-0.0324454		-7.61398	-0.742708	-0.646181	0.427728	0.459809	0.0582519	0.242831		-0.0905694	-0.100459	-0.0399048	-0.242031	0.0585558	-0.00809891	-0.0661517		-0.0921007	-0.0319329	-0.0499556	-0.0310937	-0.116764	0.0507068	0.0551674
-0.131464	-0.119377	0.0460114	-0.0746739	-0.130479	0.0124543	-0.019038		0.00659003	-0.101529	0.151197	0.0191624	0.069951	0.266006	0.13594		-0.202769	0.0214338	-0.18408	0.0684766	-0.257329	-0.12214	-0.0272167		-0.343639	-0.0685014	0.207778	0.224125	0.465689	0.131263	0.166625		-0.0905694	-0.0937516	0.0251558	-0.196505	0.134818	0.0519267	-0.0269472		-0.0936769	0.12145	0.0708277	0.0773838	0.0701653	0.0994964	0.0979618
-0.131464	-0.122045	0.0460114	-0.0746739	-0.130244	0.00837376	-0.019038		-0.058219	-0.101529	0.151197	-0.00781361	0.069951	0.166596	0.0628705		-0.184772	0.0286428	-0.1746	0.0984908	-0.257734	-0.119903	0.0109899		-0.343639	-0.067187	0.219561	0.218441	0.464639	0.123268	0.16123		0.0132856	-0.0668997	0.0251558	-0.112705	0.157609	0.0519267	0.082789		-0.0936769	0.12145	0.0496292	0.0531196	0.0716818	0.0775056	0.0709883
-0.187302	-0.135118	0.0567946	-0.0593077	-0.114259	0.00037517	-0.0504561		-0.058219	-0.222282	0.0399823	-0.0834575	-0.0983323	0.166596	0.0524628		-0.184772	0.0159782	-0.179869	0.0984908	-0.22869	-0.117307	0.0153556		-0.412146	-0.0587533	0.207296	0.201364	0.463296	0.114949	0.157914		-0.296407	-0.0790839	-0.180082	-0.404229	-0.253948	-0.232659	-0.185429		-0.0651702	0.0816601	0.0454364	0.0469803	0.0837167	0.0514985	0.0413026
-0.233415	-0.196412	0.0761835	-0.0670056	-0.18222	-0.0747411	-0.151053		-0.295416	-0.22368	-0.0335469	-0.0834575	-0.12352	-0.0402805	-0.171425		-0.187143	0.0159782	-0.18012	0.107308	-0.233875	-0.132174	0.0123275		-0.412146	-0.0587533	0.197932	0.171173	0.409272	0.095343	0.153263		-0.296407	-0.090654	-0.180082	-0.428768	-0.253948	-0.232659	-0.185429		-0.0651702	0.0586374	0.0319484	0.0342972	0.077568	0.0524472	0.0179219
0.257715	0.226319	0.0899842	0.204133	0.250775	0.0668207	-0.0286733		0.0508999	0.0729848	-0.104236	0.131899	0.14637	-0.381869	-0.129695		-0.187143	0.0159782	-0.209803	0.122455	-0.252238	-0.131075	0.007095		-0.465819	-0.146881	0.00342224	0.294717	0.278709	0.331004	-0.0822911		-0.257801	-0.124084	-0.176734	-0.42379	-0.235799	-0.231489	-0.191565		-0.060214	0.0506558	0.0328195	0.0342972	0.0723653	0.0577853	0.0179219
0.24317	0.223093	0.0900284	0.201799	0.2317	0.0751022	-0.0101179		-0.041052	0.0527518	-0.104236	0.0939246	0.105786	-0.480121	-0.145968		-0.104219	0.0761835	-0.122286	0.124973	0.155638	0.0543463	0.122874		-0.384089	-0.00878811	0.224747	0.193166	0.126571	0.10446	0.177432		-0.257801	-0.124084	-0.176524	-0.378083	-0.228054	-0.229378	-0.195138		-0.060214	0.0493138	0.0706394	0.0194877	0.0511535	0.0577853	0.0223985
0.241065	0.216389	0.090514	0.201331	0.21517	0.0751022	-0.0322312		-0.041052	-0.00418944	-0.0816982	0.0931059	0.105786	-0.530594	-0.202929		-0.193823	0.0432367	-0.131486	0.0516344	0.121993	-0.0205631	0.113387		-0.406204	-0.0266365	0.254728	0.193166	0.125275	0.0611336	0.141375		-0.158035	-0.129572	-0.0729358	-0.378083	-0.19788	-0.229378	-0.195138		-0.0462991	0.0415869	0.0696293	0.0173129	0.0225182	0.0466772	0.0249308
0.241065	0.213633	0.103697	0.199807	0.173373	0.083542	-0.0525324		-0.0388448	-0.00418944	-0.077793	-0.0561529	0.037855	-0.550076	-0.202929		-0.193823	0.0112456	-0.15204	-0.0323359	0.0805432	-0.0996706	0.100706		-0.406204	-0.0266365	0.261587	0.213989	0.125392	0.0592862	0.141375		-0.189125	-0.129572	-0.0802472	-0.375065	-0.16524	-0.21179	-0.130593		-0.0462991	0.019954	0.0326972	-0.00287566	-0.0160276	0.0385303	-0.00759258
0.231408	0.198956	0.132604	0.174425	0.160469	0.0850605	-0.0394828		-0.0388448	-0.044286	-0.103834	-0.0561529	0.00869029	-0.659661	-0.250754		-0.298855	-0.0721586	-0.15431	-0.0594816	0.0404856	-0.138599	0.0830659		-0.39979	-0.0596477	0.26416	0.230116	0.123457	0.0536823	0.121196		-0.189125	-0.273721	-0.0885785	-0.372501	-0.16524	-0.209759	-0.130593		-0.021681	0.0236782	0.0260862	-0.00632488	-0.0333803	0.0137647	-0.0211714
0.231408	0.191883	0.137055	0.174425	0.154131	0.0882022	-0.0219723		-0.100952	-0.0567322	-0.117282	-0.264236	-0.0284346	-0.664561	-0.27097		-0.298855	-0.093322	-0.160067	-0.0910512	0.0112991	-0.155965	0.0789383		-0.39979	-0.0544478	0.24484	0.225136	0.11772	0.045526	0.0704853		-0.245784	-0.273721	-0.0885785	-0.372501	-0.229238	-0.212305	-0.25752		-0.021681	0.0260658	0.0108182	-0.0124501	-0.0867032	-0.0213894	-0.0611372
0.208958	0.213475	0.168542	0.164812	0.133121	0.0899056	-0.028627		-0.100952	-0.115489	-0.103769	-0.293281	-0.090886	-0.700854	-0.293138		-0.36585	-0.103505	-0.18439	-0.0910512	-0.0120741	-0.16597	0.0454691		-0.338485	-0.0169715	0.240169	0.212671	0.114011	0.0432877	0.0589989		-0.178933	-0.102762	-0.195253	-0.365935	-0.165291	-0.245236	-0.189796		7.51345e-05	0.0157253	0.0215657	-0.0179766	-0.094227	-0.0241214	-0.0874757
0.183165	0.170465	0.233568	0.123801	0.052781	0.0836143	-0.129375		-0.135633	-0.115489	-0.0811611	-0.364409	-0.090886	-0.700854	-0.333596		0.301074	0.0631898	0.246159	0.00318435	0.141091	0.0197424	0.0968922		-0.338485	-0.0169715	0.240457	0.202033	0.1156	0.0341454	0.0276528		-0.178933	0.0639493	-0.0100458	-0.236919	-0.0938129	-0.0183067	0.0161328		7.51345e-05	0.00619169	0.0278603	-0.0228651	-0.148851	-0.0614846	-0.090606
0.183165	0.160539	0.244628	0.112903	0.0499752	0.0832889	-0.156446		-0.0691094	0.194403	0.0375645	0.128875	0.164228	-0.267171	0.0303942		0.333867	0.049295	0.201091	0.00932245	0.149355	0.0221309	0.111293		-0.462195	-0.200928	0.0408656	-0.112296	0.0223546	-0.226655	-0.246028		0.00819957	0.122013	0.0519299	-0.169737	0.0312536	0.00695323	0.0161328		0.00272097	-0.0111605	0.00592355	-0.0454115	-0.18739	-0.0614846	-0.114583
0.178841	0.13367	0.248696	0.0716818	0.0410229	0.0822286	-0.167951		-0.0691094	0.186448	0.0561033	0.128875	0.19212	-0.212778	0.0303942		0.333867	0.049295	0.201091	0.00932245	0.149355	0.0221309	0.111293		-0.462195	-0.235032	0.0108331	-0.112296	-0.0474678	-0.289031	-0.334183		0.00819957	0.122013	0.17219	-0.0743382	0.0887791	0.11629	0.20071
0.178841	0.107635	0.248696	0.0625819	0.0323015	0.0801636	-0.196654		-0.0410125	0.181179	0.0749817	0.118627	0.203182	-0.192084	0.0650911		0.328563	0.0234367	0.173439	0.0223674	0.150993	0.0296877	0.121373		-0.59247	-0.235032	-0.0582648	-0.150253	-0.0474678	-0.312964	-0.334183		0.191244	0.0370961	-0.0305181	0.213121	0.0833855	0.031537	0.158169
0.168489	0.110087	0.27612	0.0469865	0.0176177	0.0801636	-0.219035		-0.0410125	0.165184	0.0871617	0.116838	0.18638	-0.160906	0.0719146		0.328563	0.0140735	0.135849	0.0337989	0.160576	0.0315049	0.129309		-0.59247	-0.282506	-0.0582648	-0.150253	-0.120767	-0.339286	-0.401179		0.191244	0.0370961	-0.0554241	0.229856	0.0833855	0.0707185	0.134329
0.168489	0.11239	0.291185	0.0399935	0.0288132	0.0808723	-0.219035		-0.0185174	0.165184	0.09359	0.079257	0.180115	-0.139798	0.0750393		0.325492	0.00918776	0.116816	0.054598	0.155472	0.0287433	0.131581		-0.773251	-0.330672	-0.11922	-0.16712	-0.146136	-0.388836	-0.40194		0.167792	0.0399935	-0.0754551	0.246516	0.0833855	0.0758415	0.13142
0.159372	0.0498238	0.314862	0.0240858	0.0397854	0.0808723	-0.261917		-0.0185174	0.155946	0.0985105	0.072753	0.176698	-0.112763	0.0750393		0.325492	0.00637068	0.0818197	0.0622204	0.147464	0.0284832	0.13448		-0.773251	-0.330672	-0.159544	-0.179615	-0.152067	-0.383616	-0.399568		0.167792	0.064967	-0.0611487	0.246516	0.0805655	0.0909688	0.115994
0.138039	0.0183887	0.324342	0.0198814	0.0171393	0.0764525	-0.261917		0.0138597	0.153288	0.119625	0.0591713	0.175075	-0.0912434	0.0514746		0.317487	-0.00880297	0.0445163	0.0749914	0.1432	0.0659024	0.122084		-0.941999	-0.349485	-0.156193	-0.179494	-0.176953	-0.368151	-0.389332		0.153268	0.064967	-0.0611487	0.246516	0.06137	0.107911	0.115994
0.138039	0.0183887	0.334183	0.00568445	0.0107399	0.0723445	-0.268688		0.0138597	0.133803	0.127327	0.054394	0.180736	-0.0403664	0.055191		0.317487	-0.0298326	0.0225082	0.0778001	0.120905	0.0711273	0.115299		-0.695946	0.155556	-0.0758958	-0.35532	-0.203772	-0.353507	-0.321853		0.153268	0.0656701	-0.0611487	0.278094	0.06137	0.107911	0.113039
0.11743	0.0100813	0.334183	0.00568445	0.00405872	0.0723445	-0.274411		0.0309156	0.126525	0.170874	0.0440001	0.182288	-0.0249948	0.107961		0.255076	-0.0465155	-0.0427494	0.0789487	0.0765877	0.0712575	0.0901152		-0.750222	0.175309	-0.0721336	-0.268067	-0.130508	-0.33891	-0.280045		0.127848	0.0762935	-0.0780586	0.290751	0.0469058	0.114004	0.103968
0.11743	0.00851992	0.334183	0.00568445	0.00405872	0.0675161	-0.274411		0.0309156	0.108256	0.17448	0.0478671	0.187417	-0.00573489	0.107961		0.255076	-0.0533068	-0.0860405	0.0698895	0.0541194	0.0709801	0.0859629		-0.750222	0.242765	0.0221781	-0.198803	0.0536329	-0.118141	-0.253327		0.127848	0.0762935	-0.0800609	0.312923	0.0455866	0.114416	0.0818407
0.0566984	0.00851992	0.358582	-0.00595089	0.00405872	0.0672976	-0.303032		0.0482885	0.103668	0.179795	0.0525778	0.189253	0.0184338	0.102437		-0.282042	-0.0219723	-0.083577	-0.230334	-0.144777	-0.124348	-0.123		-0.726998	0.28068	0.0221781	0.00869702	0.115538	-0.118141	-0.200587		0.122305	0.0727762	-0.110826	0.332251	0.0639805	0.126252	0.0762212
0.0566984	-0.0496945	0.355806	-0.0121666	0.027378	0.0672976	-0.323571		0.0482885	0.111625	0.180287	0.0709641	0.196433	0.0247732	0.100578		-0.282042	0.0195989	-0.057895	-0.148304	-0.0830429	-0.0955812	-0.0213597		-0.726998	0.338797	0.164676	0.0390315	0.285019	0.0344317	-0.151909		0.122305	0.111919	-0.116249	0.350281	0.0126658	0.132539	0.0637206
0.00719518	-0.0603492	0.341882	-0.0121666	0.0470535	0.0512313	-0.324766		0.091464	0.115149	0.180377	0.0893743	0.204313	0.0525188	0.110069		-0.189705	0.0400692	0.0714404	-0.0576047	-0.0540343	-0.0487018	0.0407959		-0.70799	0.338797	0.205103	0.130829	0.285019	0.0344317	-0.151909		0.116435	0.110403	-0.110982	0.388618	0.0126658	0.132539	0.0633805
-0.0225269	-0.100396	0.325383	-0.0282437	0.0721883	0.0511619	-0.328985		0.091464	0.105972	0.18059	0.109094	0.210021	0.0525188	0.11547		-0.189705	0.0893344	0.0905225	-0.00686188	-0.0330404	-0.037396	0.114118		-0.70799	0.391439	0.222658	0.130829	0.358568	0.0344317	-0.120729		-0.199542	-0.303224	-0.120242	-0.162549	-0.155865	-0.159225	-0.20598
-0.0859754	-0.119844	0.293976	-0.0398913	0.0776131	0.0289665	-0.328985		0.153712	0.0996667	0.181003	0.124907	0.198385	0.074461	0.127339		-0.108345	0.113258	0.198181	0.0587157	0.0161624	0.0196369	0.145002		-0.863186	0.256667	0.136358	-0.354287	0.0394379	-0.365356	-0.489668		-0.122586	-0.148379	-0.0701175	-0.0955149	-0.0630066	-0.152598	-0.152451
-0.0859754	-0.145454	0.282619	-0.0504032	0.0715881	0.0131822	-0.301282		0.153712	0.0874942	0.187057	0.151008	0.195948	0.0762212	0.132689		-0.650155	-0.140295	-0.121926	-0.313845	-0.0149412	-0.0767562	-0.0741377		0.392012	0.219203	-0.217174	-0.461916	-0.765756	-0.621484	-0.369697		-0.122586	-0.127042	0.0522017	-0.0213461	-0.0171427	-0.0484794	-0.102257
-0.131216	-0.152088	0.234624	-0.0526469	0.0774447	0.00804944	-0.300698		0.144227	0.0782929	0.201279	0.167465	0.191761	0.0740155	0.138253		-0.513572	-0.106396	-0.0605372	-0.284762	0.0832212	-0.0127204	-0.0477204		0.172948	-0.814763	-0.610291	-0.277753	-0.761638	-0.79149	-0.795502		-0.0549245	-0.0770563	0.0606006	0.0342578	0.0438039	-0.0484794	-0.0488285
-0.131216	-0.156889	0.2048	-0.0778629	0.0791438	-0.00273911	-0.319367		0.144227	0.0529994	0.182023	0.171221	0.190242	0.0736601	0.140367		-0.513572	-0.0462517	-0.0547852	-0.202951	0.110688	0.0580284	0.0409138		0.074646	-0.405681	-0.277007	-0.142613	-0.407584	-0.134858	-0.138995		-0.0549245	-0.0629112	0.159148	0.0776816	0.0813478	0.0137498	-0.0127532
-0.171455	-0.186674	0.134366	-0.0825176	0.0477818	-0.00793779	-0.330661		0.134408	0.0362378	0.174544	0.17394	0.187511	0.0391046	0.140605		-0.330299	-0.0582819	-0.0328489	-0.143825	0.133991	0.118913	0.128525		0.242354	-0.236505	-0.0686621	-0.318174	0.201587	-0.174547	-0.0750731		0.00176665	-0.00127853	0.187303	0.191855	0.134591	0.0588163	0.0290911
-0.110106	-0.0301419	-0.192706	0.0421426	0.0819615	0.0152271	0.25165		0.119975	0.0335711	0.121185	0.183706	0.161101	0.0160661	0.140798		-0.266032	-0.102201	-0.0649554	-0.145101	0.10356	0.0827746	0.0890317		0.242354	-0.170799	0.0584855	-0.282717	0.222083	-0.0887465	0.0384019		0.0635667	0.0206355	0.199847	0.243822	0.154732	0.0735724	0.101257
0.016285	0.0176819	-0.0877586	0.152713	0.123777	0.0467004	0.367825		0.119975	0.0135831	0.0997523	0.182142	0.170363	-0.0191631	0.157886		0.113825	0.128501	0.00911337	0.28809	0.0557698	-0.0136443	-0.134081		0.359379	-0.156667	0.0607996	-0.282717	0.238971	-0.0851268	0.0475458		0.0635667	0.0334858	0.203958	0.276449	0.169411	0.0933864	0.116656
0.016285	0.0958481	0.0121594	0.211494	0.189052	0.0651472	0.392638		0.114989	0.0135831	0.0928341	0.180687	0.190888	-0.0191631	0.158512		0.113825	0.128501	0.0336657	0.293694	0.0493636	-0.0136443	-0.128929		0.359379	-0.133076	0.107252	-0.288902	0.265956	0.0462885	0.153049		0.109482	0.0784816	0.204531	0.308698	0.17279	0.0972872	0.179021
0.106017	0.13402	0.0516016	0.262025	0.210553	0.10914	0.502798		0.114989	-0.0341005	0.0784334	0.180444	0.199116	-0.0417438	0.151954		0.119732	0.128501	0.0517111	0.294471	0.0491965	-0.00559926	-0.115489		0.427432	-0.112119	0.107252	-0.297615	0.233548	0.0483858	0.154526		0.109482	0.087003	0.202969	0.319009	0.224924	0.113168	0.185451
0.106017	0.13402	0.0816601	0.262025	0.217676	0.10914	0.502798		0.0963216	-0.0409952	0.0695275	0.174229	0.212257	-0.0551011	0.147732		0.119732	0.133935	0.0516728	0.287986	0.0500182	0.00568701	-0.115489		0.423189	-0.168621	0.116242	-0.346866	0.152243	0.132426	0.190812		0.127894	0.0987575	0.18714	0.349861	0.237636	0.12087	0.210151
0.189965	0.204333	0.0937403	0.317068	0.273584	0.111618	0.502798		0.0963216	-0.0874445	0.065662	0.174229	0.195005	-0.0874573	0.126971		0.113	0.137506	0.0426601	0.276226	0.0590038	0.00568701	-0.114544		0.378227	-0.186056	0.0736213	-0.353928	0.155692	0.158118	0.1985		0.127894	0.102083	0.194821	0.356272	0.257909	0.137618	0.218192
0.0110635	-0.0709045	0.17513	0.0900967	-0.181	-0.0653853	0.194403		0.0666442	-0.147347	0.0640073	0.144937	0.178299	-0.181584	0.0826459		0.113	0.120331	0.0426601	0.25793	0.0448198	0.00710906	-0.11017		0.378227	-0.177898	0.0736213	-0.358685	0.156508	0.158118	0.209143		0.145708	0.146172	0.206826	0.372283	0.279632	0.137644	0.224637
0.0561276	-0.0657765	0.175141	0.107907	-0.134369	-0.0563984	0.221687		0.0420269	-0.163372	0.0598242	0.115231	0.171992	-0.195818	0.0809503		-0.116792	0.143481	-0.0234974	0.0511044	-0.11447	-0.0414971	-0.0669104		-0.385037	0.415557	0.588969	0.301533	0.325106	0.398714	0.144937		0.145708	0.170424	0.206826	0.372283	0.278858	0.138721	0.224637
0.0561276	-0.0458078	0.186998	0.13418	-0.057172	-0.0102844	0.233102		0.0420269	-0.168682	-0.0145464	0.0973335	0.15114	-0.214128	0.0665829		-0.116792	0.114875	-0.0341005	0.0379076	-0.120161	-0.0431346	-0.064368		-0.385037	0.415537	0.611088	0.274512	0.270906	0.387201	0.144193		0.144246	0.17054	0.204198	0.40893	0.268272	0.130751	0.215627
0.0833331	-0.0318215	0.184825	0.145068	0.0251153	-0.0102844	0.2573		-0.0109125	-0.172307	-0.0244875	0.0509122	0.135099	-0.235116	0.0568103		-0.181558	0.0841612	-0.0684564	0.0379076	-0.120305	-0.0485839	-0.064368		-0.458509	0.411185	0.608731	0.273236	0.25335	0.371312	0.145042		0.137899	0.17054	0.191816	0.413755	0.242765	0.126338	0.218748
0.0833331	-0.0318215	0.182414	0.155775	0.0458621	-0.00842702	0.233548		-0.0109125	-0.23306	-0.0476407	-0.00806419	0.100933	-0.253263	0.037855		-0.181558	0.0833273	-0.0821945	0.0195075	-0.120908	-0.0485839	-0.064368		-0.458509	0.408163	0.607578	0.212898	0.207678	0.352902	0.148065		0.137899	0.194672	0.18421	0.422846	0.242818	0.125682	0.220251
0.0659538	-0.0739066	0.147588	0.154862	0.0617814	-0.00777221	0.217184		-0.0840962	-0.23306	-0.0476407	-0.038858	0.0768268	-0.281922	0.0343151		-0.23093	0.0811872	-0.117175	0.0181269	-0.136581	-0.0485839	-0.0528461		-0.577303	0.405975	0.585171	0.186883	0.187982	0.334573	0.146344		0.13797	0.1988	0.156996	0.423879	0.246795	0.124312	0.234398
0.0659538	-0.0740318	0.120152	0.112752	0.0588704	-0.0428071	0.191782		-0.0840962	-0.264353	-0.110597	-0.12369	0.0673557	-0.293668	-0.0385537		-0.262586	-0.073656	-0.0525535	0.0521749	0.0323098	0.077568	0.0835483		-0.577303	0.346625	0.547892	0.142429	0.143562	0.245097	0.0967056		0.13797	0.225747	0.126347	0.426654	0.246795	0.114257	0.246544
0.0190349	-0.159212	-0.00094788	0.0710537	0.0289065	-0.0685361	0.170214		-0.175323	-0.27326	-0.132055	-0.185837	0.0302896	-0.301645	-0.0412712		-0.262586	-0.0826353	0.0096175	0.0624301	0.0720166	0.140442	0.088389		-0.661337	0.346625	0.526838	0.0405209	0.133786	0.203736	0.0921244		0.126586	0.227543	0.0919247	0.422009	0.181295	0.0893287	0.239602
0.0190349	-0.162244	-0.00987886	0.0173523	-0.0469826	-0.12292	0.0542904		-0.175323	-0.334162	-0.175697	-0.271274	0.00214292	-0.317378	-0.0934436		-0.244031	-0.11911	0.0246098	0.11298	0.0801025	0.143749	0.077956		-0.661337	0.282162	0.471165	-0.0229809	0.0670177	0.092063	-0.00239099		0.126586	0.231232	0.0628344	0.413217	0.1775	0.0775552	0.23423
-0.0813447	-0.173901	-0.26067	-0.0273266	-0.0469826	-0.12292	0.0523195		-0.0808368	0.0254643	-0.21774	-0.068178	-0.0657249	0.0531117	-0.181652		-0.244031	-0.11911	0.0516659	0.123324	0.0831317	0.220198	0.0598338		-0.73888	0.264689	0.462727	-0.136936	0.0574035	0.037447	-0.0147162		0.092425	0.232827	0.001505	0.409559	0.151908	0.0556867	0.190609
-0.24777	-0.24663	-0.12758	-0.159234	-0.0750981	-0.139251	-0.0299617		-0.0808368	0.068893	-0.137064	7.25744e-05	-0.0302995	0.147736	-0.14952		-0.231573	-0.09354	0.0685384	0.152094	0.089065	0.229489	0.0598338		-0.73888	0.169082	0.417073	-0.152598	-0.0267305	-0.0826234	-0.138418		0.092425	0.193662	-0.0436489	0.36799	0.148594	0.0450846	0.183346
-0.24777	-0.163099	-0.0850617	-0.0897612	-0.0262027	-0.124578	0.063079		0.00518104	0.133347	-0.107782	0.0519546	0.061188	0.200738	-0.0904595		0.14096	0.0230661	0.160873	0.0672031	-0.175858	-0.0753173	-0.0320312		-0.75361	0.130247	0.40743	-0.319896	-0.0377569	-0.0826234	-0.138418		0.0753217	0.176754	-0.0961702	0.36799	0.141294	0.00164252	0.149968
-0.0940625	-0.110361	0.0190387	0.007095	0.111891	-0.108797	0.100975		0.00518104	0.152367	-0.0149789	0.112762	0.061188	0.28203	-0.0461805		0.269551	0.0331904	0.187864	0.112716	-0.124851	-0.0753173	-0.0278202		-0.75361	0.0581075	0.317597	-0.319896	-0.159996	-0.230519	-0.227193		0.0753217	0.144844	-0.121048	0.32947	0.135031	-0.00231788	0.140532
-0.0940625	-0.075743	0.0971027	0.100625	0.129039	-0.0254485	0.151144		0.0734172	0.182562	0.0662542	0.194565	0.17166	0.326885	0.0375316		0.269551	0.0548384	0.191153	0.164557	-0.0442623	-0.0149023	0.0067051		-0.508871	-0.321164	0.0444218	-0.204411	-0.387251	-0.0518822	-0.0360367		0.0611368	0.126589	-0.140442	0.328056	0.118501	-0.0195975	0.114575
-0.0138499	-0.0704219	0.0971506	0.118943	0.236445	-0.02511	0.227105		0.0734172	0.210089	0.11369	0.256099	0.201769	0.44573	0.0615287		0.338992	0.0621518	0.189544	0.199315	0.00802306	0.00988133	0.0154095		-0.337968	-0.134442	0.0906123	-0.078589	-0.271793	-0.0130532	0.0227912		0.0611368	0.111985	-0.141256	0.325149	0.123918	-0.0182347	0.113258
-0.0138499	-0.0774169	0.097223	0.176317	0.262309	0.00640963	0.230585		-0.0224186	-0.0237689	0.205898	0.219251	0.10084	0.233991	0.153931		0.338992	0.0717057	0.200164	0.21856	0.0606476	0.0616101	0.0618599		-0.337968	-0.0565282	0.243243	-0.0571189	-0.23097	0.0990937	0.0876057		0.075917	0.106872	-0.16739	0.323798	0.130316	-0.00455928	0.114443
-0.00217602	-0.078416	0.0902468	0.181506	0.298204	0.00640963	0.236988		-0.0224186	-0.00553788	0.236611	0.219326	0.106307	0.244072	0.153931		0.385258	0.0936392	0.210346	0.290128	0.165246	0.0716054	0.101101		-0.510894	0.15274	-0.0706057	-0.176795	-0.499661	-0.62822	-0.247326		0.075917	0.0803608	-0.170731	0.327495	0.141706	-0.00155963	0.114621
-0.0658759	-0.13291	-0.143918	-0.0843843	0.0612536	0.0789331	-0.199293		0.000198802	-0.00290404	0.26078	0.231998	0.106307	0.258325	0.174082		0.385258	0.0936392	0.219717	0.306693	0.170411	0.156704	0.146766		-0.536719	-0.0321905	-0.164625	-0.227877	-0.359481	0.0858106	-0.186541		0.0747697	0.0779765	-0.103253	0.32949	0.143907	0.0465892	0.181608
-0.0658759	-0.267279	-0.149159	-0.0843843	0.0563709	0.0789331	-0.173726		0.00415552	0.0373845	0.315773	0.253931	0.102731	0.326205	0.233881		-0.29834	-0.0593249	-0.241877	0.0332174	0.0233499	0.00293292	0.10285		-0.536719	0.020763	-0.086216	-0.143266	-0.250714	0.112677	-0.170748		0.0747697	0.0439277	-0.103253	0.351025	0.145625	0.0605431	0.174778
-0.0717981	-0.224594	-0.161301	-0.0944136	0.000597267	0.0737484	-0.173726		-0.00324899	0.0213155	0.319144	0.25446	0.0900898	0.329163	0.228059		-0.29834	-0.0593249	-0.194608	0.0621788	0.0241621	0.00293292	0.10285		-0.443473	0.0187958	0.0232868	-0.134022	-0.177521	0.130003	-0.0764336		0.0795657	0.0422376	-0.018364	0.351025	0.136579	0.0878345	0.17556
-0.0717981	-0.22696	-0.161301	-0.100632	-0.0104909	0.0658201	-0.148474		-0.00324899	0.00902867	0.319211	0.25446	0.0900898	0.333164	0.223449		-0.284881	-0.0593108	-0.194608	0.0685286	0.0441923	0.0369723	0.0648107		-0.488438	-0.0134796	-0.10682	0.014577	-0.310253	-0.363329	-0.0708637		0.0795657	0.0323761	-0.00873852	0.360031	0.135089	0.0942728	0.177401
-0.0925112	-0.232804	-0.132471	-0.093867	-0.0628315	0.0658201	-0.147322		0.00732306	0.00902867	0.310273	0.269472	0.0811959	0.333164	0.223449		-0.284881	-0.0583716	-0.207275	0.0696418	0.0369514	0.0565505	0.034732		-0.368438	0.115549	-0.0121403	0.0513733	-0.199865	-0.197066	0.0417979		0.0749817	-0.017093	0.00581354	0.362107	0.120758	0.153299	0.210919
-0.00658686	0.023317	-0.295314	-0.0162491	0.00204147	-0.080566	0.149939		0.00732306	0.00467216	0.310154	0.27633	0.0586155	0.332414	0.253217		-0.257009	-0.0605208	-0.209644	0.0712841	0.000300676	0.0680214	-0.0147658		0.2273	-0.0724181	-0.225905	-0.0685888	0.316127	0.108826	0.128927		0.0544311	-0.0326673	-0.0114125	0.362107	0.101657	0.173373	0.194837
-0.00658686	0.023317	-0.194826	0.041311	0.00204147	-0.080566	0.240945		0.0101862	-0.000734538	0.303715	0.278228	0.0586155	0.329288	0.256134		-0.257009	-0.0776564	-0.20347	0.0591001	-0.00965631	0.0698503	-0.035837		-0.578889	-0.16245	-0.184138	-0.0444595	-0.34515	-0.345754	-0.239875		0.0544311	-0.0340429	-0.0213597	0.360635	0.100971	0.175986	0.184686
0.106057	0.0552538	-0.1875	0.0753659	0.0473839	0.00715942	0.290663		0.0101862	-0.00924031	0.291007	0.296369	0.0627324	0.329288	0.243214		-0.22273	-0.0776564	-0.201308	0.0387794	-0.0451117	0.0687123	-0.072732		-0.578889	-0.185442	-0.160351	0.0249382	-0.32825	-0.330826	-0.203101		0.0406306	-0.0358285	-0.0565599	0.358401	0.0983351	0.214757	0.192935
0.106057	0.120684	-0.0502762	0.133037	0.0944054	0.066012	0.374608		-0.00392331	-0.0389292	0.253083	0.296441	0.0632466	0.342826	0.236567		-0.22273	-0.0805026	-0.199743	0.0387794	-0.0451117	0.064027	-0.072732		-0.585308	-0.223223	-0.135962	0.0875498	-0.29631	-0.312211	-0.15935		-0.332557	-0.297574	-0.257087	-0.696512	-0.326163	-0.397444	-0.265755
0.22349	0.14247	-0.0502762	0.159443	0.136176	0.150181	0.431006		0.0934148	0.339754	0.238352	0.269726	0.178724	0.493624	0.234529		-0.216061	-0.0821945	-0.198655	-0.0094942	-0.0835332	0.064027	-0.121279		-0.585308	-0.223223	-0.138083	0.0875498	-0.28319	-0.297898	-0.125732		-0.284697	-0.25926	-0.212305	-0.641264	-0.291069	-0.281165	-0.0898288
0.22349	0.178754	0.0106871	0.190429	0.142074	0.165371	0.469017		0.114206	0.328576	0.239398	0.269726	0.196608	0.493624	0.233848		0.335314	-0.0540432	-0.201502	-0.148738	-0.00625663	0.0764621	0.0596591		-0.584858	-0.223223	-0.140778	0.11044	-0.212786	-0.283228	-0.105632		-0.248549	-0.25926	-0.215394	-0.641264	-0.276499	-0.265966	-0.0691133
0.276367	0.174322	0.0397587	0.198071	0.125673	0.178115	0.531958		0.114206	0.328576	0.239398	0.269726	0.196608	0.493624	0.225508		0.335314	-0.0100229	-0.184185	-0.106751	0.0327464	0.0899293	0.17089		-0.552566	-0.166877	-0.127102	0.120353	-0.193032	-0.247961	-0.0907264		-0.248549	-0.258463	-0.217096	-0.571693	-0.2688	-0.257315	-0.0691133
0.276367	0.154646	0.0326047	0.211172	0.113595	0.187765	0.541272		0.115032	0.310107	0.245369	0.264883	0.190716	0.466653	0.225508		0.451505	0.0212374	-0.0642143	-0.056741	0.143857	0.160459	0.187723		-0.527786	-0.164505	-0.127689	0.1156	-0.192721	-0.231727	-0.080213		-0.199946	-0.219462	-0.191632	-0.571693	-0.278579	-0.211291	-0.0591513
0.28265	0.154199	0.0310476	0.189948	0.0935517	0.175671	0.550001		0.115032	0.299702	0.245369	0.262709	0.171946	0.466653	0.22473		0.451505	0.0371344	-0.0323093	-0.0193225	0.171002	0.160459	0.270321		-0.527786	-0.181114	-0.128098	0.110182	-0.191426	-0.255868	-0.101157		-0.199946	-0.207328	-0.189602	-0.527262	-0.260359	-0.18696	-0.0506006
0.28265	0.151825	0.0215338	0.159536	0.0915689	0.160898	0.542153		0.137383	0.280401	0.249896	0.254881	0.167306	0.453502	0.208875		0.532563	0.0633005	0.0583835	0.0487312	0.254629	0.226521	0.291594		-0.586501	-0.205699	-0.199949	0.0189643	-0.191426	-0.275584	-0.169792		-0.183713	-0.208466	-0.1895	-0.51409	-0.250033	-0.141305	-0.0421052
0.244077	0.148251	0.0169324	0.150251	0.00812827	0.156602	0.520842		0.137383	0.27672	0.250194	0.250047	0.155162	0.443695	0.20951		0.532563	0.0633005	0.0583835	0.115287	0.25635	0.226521	0.316472		-0.586501	-0.197972	-0.238249	-0.0157716	-0.291458	-0.30487	-0.169792		0.00406304	-0.0345679	-0.0333622	0.0207287	-0.155657	0.0403218	0.0772969
0.244077	0.0837882	-0.155412	0.0498758	-0.00513458	0.111371	0.495859		0.157456	0.278567	0.236394	0.244816	0.137107	0.428903	0.255679		0.56865	0.124896	0.126472	0.157226	0.366162	0.233757	0.324117		-0.646986	-0.15712	-0.324285	-0.0157716	-0.309001	-0.396187	-0.295753		0.00406304	0.0029977	-0.0321704	0.035847	-0.12629	0.040477	0.0712658
0.137951	0.0504796	-0.158774	-0.00404977	-0.156446	0.0666442	0.37941		0.157456	0.267482	0.232712	0.241578	0.0908526	0.416488	0.307974		0.56865	0.148187	0.161651	0.178685	0.374201	0.234247	0.324781		-0.39576	-0.259669	0.172291	-0.00975855	0.0456293	-0.00600533	-0.205207		0.0018256	-0.0108264	-0.0211065	0.0906855	-0.118137	0.0396832	0.0386106
0.137951	-0.0325138	-0.299468	-0.118927	-0.182722	-0.0216831	0.37941		0.172936	0.24824	0.218083	0.22648	0.0888444	0.389368	0.323143		-0.194406	0.061312	-0.0335213	-0.124384	0.0223108	0.0805033	-0.0907911		-0.39576	-0.261621	0.121599	-0.0279093	-0.0365625	-0.0189733	-0.205207		0.0018256	-0.0107587	-0.00517243	0.106639	-0.104745	0.0392844	0.0372137
0.159911	0.108114	0.254431	0.419302	0.446793	0.380479	-1.15085		0.154078	0.0572888	0.0688761	0.130955	0.204007	0.240582	0.106436		-0.194406	0.061312	-0.102421	-0.107727	0.0223108	0.0805033	-0.0907911		-0.436575	-0.17751	0.113249	-0.0279093	-0.0365625	-0.0189733	-0.253459		0.0122704	-0.0296906	0.0236676	0.135921	-0.103577	0.0372743	0.0350446
0.0433417	0.0563709	0.119286	0.264733	0.393773	0.323825	-1.48407		0.161948	0.043075	0.0121883	0.0701743	0.204007	0.232778	0.100083		-0.186224	0.0587108	-0.12126	-0.0951274	-0.028358	0.0334984	-0.0918571		-0.436575	-0.168585	0.103813	-0.0173495	-0.0955444	-0.0219242	-0.253459		0.0122704	-0.0425568	0.034732	0.135921	-0.128233	0.0372743	0.0350446
0.0433417	-0.0838269	-0.0630066	0.118501	0.246239	0.0673557	-2.33746		0.161948	0.0228606	-0.0310262	0.0599399	0.172845	0.222473	0.102214		-0.186224	0.0579166	-0.116816	-0.0840945	-0.0299326	0.0256688	-0.092255		-0.462155	-0.14367	0.0657576	-0.00814291	-0.134955	-0.0225778	-0.254032		-0.0269858	-0.00691698	0.0666749	0.215379	-0.0907722	0.0340862	0.0315935
-0.0823941	-0.0838269	-0.0786245	-0.0225012	0.238172	-0.0674621	-3.07498		0.15451	-0.0109978	-0.0827488	0.0103453	0.144502	0.219815	0.101729		-0.156221	0.066304	-0.114436	-0.0756294	-0.0709285	0.0265871	-0.0805205		-0.462155	-0.102852	0.0436289	0.0290005	-0.209343	-0.0300268	-0.254115		-0.0436442	-0.00691698	0.0632219	0.232369	-0.0883972	0.0249382	0.0304336
-0.216882	-0.335656	-0.229854	-0.269153	0.0519904	-0.366298	-3.07498		0.15451	-0.0421173	-0.119852	-0.0207485	0.0941086	0.213906	0.103315		-0.156221	0.0687429	-0.113688	-0.0525257	-0.0709285	0.0846612	-0.0662247		-0.464924	-0.0849751	0.0153285	0.03362	-0.209343	-0.0326415	-0.200199		-0.0436442	-0.00707931	0.0740576	0.244049	-0.10125	0.0110353	0.0228655
-0.0134724	-0.335656	-0.186819	-0.269153	0.0519904	-0.162544	-2.73949		0.128883	-0.0689365	-0.146966	-0.0465362	0.0348108	0.21289	0.104736		-0.107389	0.0433932	-0.113688	-0.0525257	-0.0816023	0.0846612	-0.0653786		-0.464924	-0.057895	-0.0346982	0.0420371	-0.245185	-0.0336978	-0.198837		-0.0839561	-0.020416	0.0774945	0.25311	-0.104585	0.00987214	0.0228655
-0.0134724	-0.248451	-0.11916	-0.0550078	0.0519904	-0.162544	-2.44081		0.121268	-0.0811805	-0.154801	-0.0550606	-0.0208166	0.20303	0.0737551		-0.107389	0.0433932	-0.099606	-0.035837	-0.0868383	0.0889649	-0.0219317		-0.454813	-0.0427894	-0.044579	0.041894	-0.26116	-0.035019	-0.180546		-0.0839561	-0.017939	0.122084	0.258425	-0.0830515	-0.0057195	0.0245687
0.119711	-0.182316	-0.0345287	-0.0492044	0.145969	-0.16068	-2.44081		0.121268	-0.111542	-0.139065	-0.0579542	-0.0774093	0.20303	0.0734797		-0.0778997	0.0103185	-0.0963972	-0.0285973	-0.0868383	0.122455	-0.0219317		-0.454813	0.0309965	-0.0993971	0.0319171	-0.289934	-0.0470768	-0.174413		-0.107664	-0.0102013	0.125119	0.264533	-0.0762413	-0.0131535	0.0236304
0.119711	-0.0982443	0.0212497	0.0364746	0.229298	0.0214891	-1.86788		0.0786149	-0.154222	-0.136814	-0.0617368	-0.0774093	0.199411	0.0730487		-0.0778997	-0.0148627	-0.0688855	-0.0372293	-0.115009	0.119025	-0.0091143		-0.441909	0.0792498	-0.100935	0.032084	-0.298082	-0.0610047	-0.147732		-0.107664	0.00456955	0.121043	0.261711	-0.0669372	-0.028555	0.00850941
0.232367	-0.0417833	0.0892954	0.137055	0.253519	0.0214891	-1.2839		0.0786149	-0.169083	-0.136023	-0.0614932	-0.0909693	0.198296	0.0517221		0.313581	-0.00397158	0.0065088	-0.198897	-0.00417739	-0.0530572	-0.0426589		-0.441909	0.0801819	-0.0881493	0.0390132	-0.310481	-0.0835082	-0.129283		-0.165054	0.0124132	0.0834881	0.235525	-0.0997056	-0.0153623	0.00743743
0.232367	0.0381016	0.180998	0.206797	0.398799	0.0759913	-1.15805		0.0603646	-0.143059	-0.0952925	-0.0595418	-0.0943877	0.210493	0.00706252		0.313581	-0.00397158	0.0274774	-0.167215	-0.00472904	-0.0530572	-0.033778		-0.372022	0.112498	-0.0801671	0.0397515	-0.307651	-0.0972637	-0.103728		-0.142394	-0.188761	0.0780621	-0.191591	-0.223961	-0.160117	-0.250408
0.345266	0.191687	0.231613	0.287336	0.531516	0.159888	-0.774711		0.0603646	-0.137565	-0.0545915	-0.043763	-0.0922641	0.239709	0.00423563		0.390402	-0.00958196	0.0316227	-0.142055	-0.0191223	-0.0312428	-0.0318235		-0.372022	0.143532	-0.0785112	0.0589704	-0.302584	-0.10002	-0.0766343		-0.128894	-0.188761	0.0626072	-0.191591	-0.223961	-0.163267	-0.2229
-0.154752	-0.312437	-0.228507	-0.066165	-0.189407	-0.0301562	0.0955606		0.0298078	-0.119503	-0.0293706	0.00493215	-0.0819722	0.260023	0.0340455		0.390402	-0.0233877	0.0316227	-0.120157	-0.0191223	-0.0281027	-0.0302032		-0.275126	0.192295	-0.0803986	0.0627169	-0.275531	-0.103892	-0.0572643		-0.128894	-0.16222	0.0626072	-0.0602584	-0.247136	-0.118572	-0.209695
-0.154752	-0.238073	-0.211494	-0.0650219	-0.173556	-0.0197086	0.12323		0.0184121	-0.120619	-0.0212119	0.0161544	-0.0554004	0.276319	0.0342201		0.450914	-0.0233877	0.0316227	-0.120157	-0.0187004	-0.0281027	-0.036163		-0.499532	-0.012705	-0.292022	-0.0167912	-0.0759778	-0.297987	-0.16877		-0.0689417	-0.137613	0.0427614	-0.052593	-0.24804	-0.0676363	-0.0860974
-0.160357	-0.184987	-0.191806	-0.0533289	-0.159417	0.0243878	0.14967		0.0184121	-0.122483	0.00827532	0.0363244	-0.0360697	0.303723	0.0549771		0.492587	0.0166924	0.0655191	-0.0274914	-0.00028247	0.00732873	0.00949651		-0.475032	-0.0155956	-0.290621	-0.00865904	-0.0873585	-0.294597	-0.217275		-0.0689417	-0.137613	0.0451339	-0.052593	-0.176237	-0.0676363	-0.0860974
-0.160357	-0.138711	-0.20506	-0.0532187	-0.132006	0.0243878	0.160578		0.0310274	-0.12895	0.00827532	0.0444474	-0.0154669	0.303723	0.0549771		0.492587	0.0269502	0.120065	0.0316227	0.0250863	0.0922305	0.0433586		-0.475032	0.0382401	-0.288402	0.0125642	-0.0891536	-0.294572	-0.217275		-0.146913	-0.0384191	-0.129395	0.142988	-0.0570767	-0.240731	-0.113043
-0.21458	-0.116635	-0.1849	-0.0532187	-0.115689	0.0385752	0.160578		0.0310274	-0.122404	0.02663	0.0575655	-0.0122991	0.307724	0.0665227		0.529098	0.0738879	0.145347	0.0848513	0.0506439	0.0922305	0.0802031		-0.457822	0.0383319	-0.265376	0.0125642	-0.103818	-0.283663	-0.232004		-0.0607173	-0.0718457	-0.0221158	0.134694	-0.0891422	-0.199535	-0.131229
-0.21458	-0.133201	-0.140627	-0.0483598	-0.104271	0.0502838	0.151587		0.028271	-0.101127	0.0267892	0.0591958	-0.0113914	0.324481	0.0825817		0.529098	0.0999873	0.166725	0.103517	0.0693992	0.118337	0.0872302		-0.457822	0.053876	-0.265376	0.0557426	-0.11813	-0.283663	-0.240683		-0.0451885	-0.0428265	-0.0221158	0.133599	-0.0940331	-0.207295	-0.129487
-0.293409	-0.12586	-0.124289	-0.0395332	-0.104271	0.0502838	0.13941		0.028271	-0.0986046	0.0308262	0.100672	0.000917301	0.324481	0.0825817		0.551567	0.0999873	0.169682	0.160496	0.0798088	0.126475	0.111794		-0.423311	0.053876	-0.26035	0.0579448	-0.111073	-0.285832	-0.238412		-0.0451885	-0.0310702	0.0178652	0.133046	-0.0992661	-0.207265	-0.119793
-0.293409	-0.102237	-0.11355	-0.0340633	-0.072493	0.0679977	0.125137		0.0203729	-0.0828843	0.0719283	0.119299	0.0102543	0.383187	0.119608		0.551567	0.133667	0.179833	0.18108	0.082438	0.130247	0.137429		-0.410756	0.053876	-0.264301	0.0810432	-0.1133	-0.289209	-0.200317		-0.0233773	-0.00182031	0.0284623	0.135414	-0.0713702	-0.20725	-0.102849
-0.326278	-0.128425	-0.107037	-0.0244245	-0.0556674	0.0600371	0.101897		0.000454812	-0.0561485	0.0738407	0.132506	0.00978368	0.404006	0.168944		0.50856	0.14776	0.177951	0.184322	0.0689314	0.139321	0.154042		-0.347929	0.0295916	-0.133383	-0.0377186	-0.0398699	0.162668	-0.1101		-0.0233773	-0.0129372	0.0370552	0.138295	-0.0598531	-0.206581	-0.102849
-0.342249	-0.0954182	-0.167016	-0.00796567	-7.69171e-05	0.0408366	0.0589034		0.000454812	-0.0256141	0.080656	0.158864	0.00541729	0.415488	0.168944		0.476306	0.14776	0.138087	0.184322	0.0532771	0.139439	0.154465		-0.497158	0.0877654	-0.365954	-0.147074	-0.186171	0.00600934	-0.14347		0.00323953	0.082789	-0.0119134	0.223504	0.0631733	-0.066432	0.0603109
-0.342249	-0.0982681	-0.205931	-0.00796567	0.0178823	0.0612463	0.0576415		-0.0235086	0.0011512	0.0828442	0.169363	-0.0152944	0.421383	0.194304		0.476306	0.160424	0.135577	0.133007	-0.0383334	0.139651	0.153585		-1.27064	-0.507855	-0.767024	-0.467452	-0.238327	-0.0139452	-0.314593		-0.0125925	0.0869904	-0.0119134	0.223504	0.0681933	-0.0481368	0.0603109
0.0437438	0.133826	0.172696	0.0233711	0.0934575	0.179584	0.455365		-0.0235086	-0.0153307	0.0841612	0.183968	-0.016153	0.427392	0.200738		0.401959	0.160424	0.108339	0.124021	-0.052641	0.139399	0.150847		-1.14393	-0.464653	-0.672604	-0.467452	-0.238327	-0.0267538	-0.303074		-0.0125925	0.0869904	-0.0172509	0.223504	0.0681933	-0.0481368	0.0932177
0.0437438	0.0772647	0.119638	-0.032072	0.0648843	0.0719933	0.352338		-0.0894955	-0.0138665	0.112942	0.19927	-0.00265248	0.435473	0.227614		0.401959	0.166463	0.108339	0.062945	-0.149201	0.139156	0.140858		-1.14393	-0.455469	-0.628125	-0.362635	-0.177195	-0.0267538	-0.258659		-0.0263257	0.0871703	-0.0183948	0.24057	0.0969044	-0.0308516	0.100718
-0.0979889	0.018404	0.0803536	-0.0952133	-0.0217363	0.0651298	0.285109		-0.0894955	0.00351363	0.0964738	0.231486	0.00106163	0.458184	0.241212		-0.242067	-0.0363927	0.0305276	-0.116167	-0.158365	-0.127492	-0.142613		-0.997216	-0.454746	-0.473313	-0.33891	-0.168703	-0.0267538	-0.232154		-0.0263257	0.103002	-0.0268777	0.24317	0.106409	-0.0370735	0.109518
-0.0979889	-0.0713373	-0.0311409	-0.156956	-0.0540878	-0.0866522	0.154842		0.0745027	0.123681	0.23686	0.115329	0.143029	0.258889	0.292105		-0.129653	-0.0363927	0.0763924	-0.0556851	-0.0945355	-0.121742	-0.115544		-0.997216	-0.465401	-0.469722	-0.294723	-0.149081	-0.0467706	-0.231877		-0.0977905	0.0391969	-0.0246779	0.275857	0.186651	-0.0289901	0.152965
-0.320723	-0.299347	-0.26697	-0.154092	-0.000823483	-0.121235	-0.259057		0.0613388	0.123681	0.245065	0.116725	0.139716	0.265084	0.262816		-0.129653	0.0521749	0.147491	-0.00505843	-0.0176966	-0.0726628	-0.0548434		-0.850695	-0.465422	-0.33677	-0.248337	-0.141401	-0.0479991	-0.231727		-0.156375	-0.17339	-0.0559122	-0.330437	-0.0169466	-0.142077	-0.0679242
-0.320723	-0.287863	-0.214602	-0.0884794	0.026502	-0.0740303	-0.259057		0.0613388	0.126012	0.269861	0.119866	0.124323	0.262433	0.240427		-0.0128675	0.101771	0.146629	0.0548215	0.0373018	-0.0228633	0.0480523		-0.850695	-0.465783	-0.310422	-0.21122	-0.110974	-0.0333399	-0.222759		-0.156375	-0.170189	-0.0455739	-0.302432	0.00951998	-0.103792	-0.0751303
-0.229192	-0.231449	-0.214602	-0.0753618	0.0867822	-0.0740303	-0.215513		0.0775505	0.126583	0.268988	0.123903	0.122766	0.253532	0.202814		-0.0617401	0.0890582	0.144579	0.0471874	0.0196022	-0.0228633	0.0402673		-0.703669	-0.465825	-0.22644	-0.21122	-0.103359	-0.0270877	-0.151462		-0.172621	-0.124997	-0.0543114	-0.298113	0.0346905	-0.0961127	-0.0898806
-0.229192	-0.222128	-0.167508	-0.0392497	0.102181	-0.0236263	-0.18085		0.0775505	0.122974	0.267689	0.134061	0.112648	0.25165	0.196905		-0.0617401	0.083279	0.104474	0.0471874	0.0196022	-0.0489522	-0.0185632		-0.545203	-0.438342	-0.22644	-0.0849183	-0.0278541	-0.0157522	-0.151462		-0.172621	-0.143378	-0.0634931	-0.289748	0.0105482	-0.0744814	-0.105132
-0.152064	-0.198925	-0.150601	-0.0108681	0.115709	-0.0082328	-0.180333		0.0853658	0.119975	0.236114	0.140744	0.112648	0.246648	0.192489		-0.145459	0.0806913	0.104474	-0.0194715	-0.00619437	-0.0636451	-0.0185632		-0.545203	-0.428205	-0.127399	-0.0849183	-0.0278541	0.0683953	-0.0975485		-0.224515	-0.169202	-0.0803549	-0.283565	0.00186391	-0.0680779	-0.125193
-0.152064	-0.186203	-0.133856	0.0190947	0.147417	0.0118405	-0.122647		0.0853658	0.119975	0.214966	0.148752	0.143641	0.246648	0.172391		-0.145459	0.0525089	0.068141	-0.0357893	-0.0170343	-0.0647272	-0.0312184		-0.456367	0.0386568	-0.342423	-0.240332	-0.228569	-0.0184722	0.0699733		0.0271303	-0.0106746	-0.0972575	0.232737	0.154375	0.134493	0.0918498
-0.0807249	-0.146326	-0.103925	0.0431943	0.190232	0.0301902	-0.116425		0.104366	0.0777809	0.213792	0.148752	0.144968	0.246648	0.140465		-0.232864	-0.00692674	0.035749	-0.108821	-0.0483129	-0.0676012	-0.0483794		-0.364516	0.17398	-0.0026611	0.0375542	-0.110826	-0.107305	0.0603704		-0.000872099	-0.00351918	-0.0938329	0.222083	0.153299	0.139381	0.0917871
-0.0357567	-0.108307	-0.0460227	0.0997921	0.225297	0.0792162	-0.0852319		0.104366	0.0777809	0.224046	0.16551	0.149698	0.267207	0.140465		-0.232864	-0.119038	0.00549972	-0.114235	-0.0841196	-0.102592	-0.0987504		-0.342521	0.0509922	0.160249	0.135843	-0.00888345	-0.141636	-0.292759		-0.000872099	-0.00498328	-0.0932148	0.22006	0.144193	0.139381	0.0917871
-0.0357567	-0.107151	-0.0304006	0.0997921	0.235381	0.0792162	-0.0778267		0.0679678	0.0751318	0.224823	0.176336	0.164653	0.267207	0.116838		0.339398	0.109067	0.068341	-0.00417739	0.172308	-0.0465508	0.0920267		-0.342521	0.119231	0.189939	0.135843	-0.00888345	-0.141636	-0.272289		-0.028307	-0.0335972	-0.0922641	0.200301	0.143331	0.138571	0.100965
0.00833506	-0.0771459	-0.00460017	0.125147	0.246365	0.0922643	-0.0538243		0.0679678	0.0703864	0.234899	0.204323	0.178223	0.283204	0.109184		0.324785	0.10527	0.0611711	-0.026882	0.161421	-0.0465508	0.0894638		-0.281526	0.150334	0.249334	0.148981	0.00764247	-0.0530011	-0.276456		-0.028307	-0.0335972	-0.0851762	0.199847	0.141964	0.137755	0.101586
0.00833506	-0.0684192	0.0247761	0.125147	0.261038	0.105548	-0.0538243		0.0842013	0.0767199	0.230597	0.235877	0.183421	0.283711	0.110983		0.324785	0.109164	0.0593254	-0.026882	0.144142	-0.0412519	0.0861634		-0.281526	0.17153	0.277643	0.186857	0.017658	-0.0444393	-0.276471		-0.0420469	-0.0265032	-0.078462	0.193115	0.162058	0.141351	0.119572
0.0188756	-0.0583294	0.0371344	0.132549	0.261038	0.103957	-0.0498334		-0.0857592	-0.151577	-0.305381	-0.0370273	0.00949651	-0.130419	-0.122476		0.317816	0.131029	0.0745458	-0.0362744	0.12695	-0.0393051	0.0888875		-0.255617	0.17153	0.319636	0.186857	0.017658	0.0156603	-0.2769		-0.0420469	-0.0263763	-0.0513414	0.194186	0.184715	0.143861	0.121297
0.0188756	-0.0426727	0.0530873	0.132705	0.273087	0.0914118	-0.0497356		-0.0857592	-0.138247	-0.251863	-0.0289451	0.0181762	-0.109891	-0.116656		0.317816	0.136022	0.082327	-0.0402424	0.116667	-0.0390711	0.0944097		-0.255617	0.159516	0.329615	0.208538	0.0539821	0.0156603	-0.276984		-0.0452086	-0.0308355	-0.0466166	0.203544	0.184965	0.150505	0.107035
0.0360056	-0.0218707	0.0853804	0.139156	0.274253	0.0914118	-0.0306189		-0.0681136	-0.138247	-0.283534	-0.0279322	0.0210993	-0.107281	-0.0988791		0.308158	0.15471	0.114621	-0.049645	0.0911933	-0.0375548	0.0944097		-0.486819	0.195999	0.117991	-0.0171427	0.0905104	-0.162519	-0.0688305		-0.0452086	-0.0275428	0.0134385	0.203544	0.185477	0.157097	0.109469
0.0360056	0.0351744	0.100399	0.137058	0.277477	0.127891	-0.0220436		-0.0681136	-0.168329	-0.291889	-0.0207369	0.0199357	-0.0899753	-0.0910557		0.308158	0.171906	0.137755	-0.0562066	0.0782461	-0.0375548	0.077568		-0.609194	-0.130534	-0.499243	0.057746	-0.352088	-0.0595175	-0.106399		-0.0634216	-0.0178051	0.0284072	0.192092	0.198071	0.187664	0.113052
0.0413846	0.0702242	0.110204	0.124266	0.244865	0.129446	0.00879748		-0.00300249	-0.108406	-0.270519	-0.0261609	0.0170705	-0.0272167	-0.113532		0.295539	0.171906	0.154402	-0.0562066	0.0264437	-0.0214415	0.0730342		-0.609194	-0.132511	-0.50077	0.0697643	-0.352088	-0.08395	-0.106399		-0.261722	-0.2793	-0.0700488	-0.0522827	-0.1672	-0.223356	-0.260848
0.0413846	0.111061	0.137085	0.116765	0.235362	0.115067	0.00879748		-0.00300249	-0.10367	-0.272546	-0.022894	0.0262896	-0.00575816	-0.105158		0.295539	0.151874	0.138864	-0.070611	0.0141952	-0.0176806	0.0910618		-0.569582	-0.112583	-0.474741	0.0906354	-0.321439	-0.0817825	-0.117987		-0.122551	-0.194959	-0.0548122	-0.0522827	-0.122916	-0.168321	-0.172494
0.0563776	0.121843	0.155391	0.11136	0.231389	0.115067	0.0159782		0.00578648	-0.115156	-0.236181	-0.0033628	0.0321397	0.00518997	-0.0659207		0.243021	0.164273	0.162539	-0.073777	0.0184201	0.0173193	0.148288		-0.569582	-0.104614	-0.374165	0.0943144	-0.318303	-0.0721083	-0.127022		-0.122551	-0.194959	0.0468512	0.0246098	-0.0581206	-0.128197	-0.148642
0.0563776	0.123286	0.169722	0.10916	0.232737	0.0904061	0.0189196		0.00578648	-0.116896	-0.143677	0.00332049	0.0336961	0.00817426	-0.00917105		0.243021	0.164273	0.167588	-0.068331	0.0296877	0.0366823	0.159315		-0.547611	-0.10534	-0.353363	0.0963637	-0.287136	-0.0721083	-0.125766		-0.0255308	-0.103929	0.0468512	0.0261807	-0.0578164	-0.0959516	-0.119812
0.0692111	0.189908	0.187805	0.107606	0.234138	0.0833389	0.0345021		0.019919	-0.118966	-0.139464	0.00130869	0.0442175	0.0144694	-0.00917105		0.317008	0.0765214	0.129446	0.193803	0.243718	-0.0173142	0.0169324		-0.547611	-0.120181	-0.317282	0.0979079	-0.271405	-0.0311409	-0.0958659		-0.0255308	-0.0892972	0.0508627	0.0521675	0.0285625	-0.0865246	-0.0859035
0.0692111	0.212319	0.20304	0.0968124	0.276253	0.0751595	0.0455445		0.019919	-0.0690245	-0.0872603	0.00203647	0.0498883	0.0144694	0.0152271		0.20369	0.131701	0.091496	0.150328	0.230607	0.092717	0.0485029		-0.530289	-0.108908	-0.276073	0.13733	-0.209063	-0.00460017	-0.0776981		0.0221122	-0.0892972	0.0750128	0.0991068	0.0358126	-0.0592404	-0.0712688
-0.196514	-0.234077	-0.360685	-0.189897	0.063812	-0.0453212	0.34026		0.0332696	-0.0684056	-0.0890667	0.00316349	0.0287705	0.0168835	0.0260022		0.20369	0.131701	0.091496	0.150328	0.231102	0.0921975	0.0485029		-0.530289	-0.0948435	-0.2561	0.158648	-0.16216	0.0142076	-0.0461289		-0.147619	-0.103393	0.0124599	0.210077	-0.00728684	-0.0793165	0.0616832
-0.196514	-0.234077	-0.251912	-0.157183	0.110249	-0.0453212	0.367636		0.0332696	-0.0698197	-0.0916863	0.00316349	0.0126869	0.0176373	0.0519325		0.162037	0.128873	0.091496	0.129246	0.231102	0.0921975	0.0485029		-0.294996	0.196503	0.0558885	0.359267	0.168435	0.180631	0.194654		-0.147619	-0.165709	-0.108291	0.171721	-0.058699	-0.131357	-0.0192693
-0.150794	-0.13142	-0.251653	-0.145892	0.119751	-0.0299006	0.367636		0.0268723	-0.0615136	-0.0954567	0.0214844	0.0099072	0.0180339	0.0519325		0.162037	0.10883	0.0953901	0.119823	0.203508	0.0947684	0.0447248		-0.294996	0.120196	0.0482621	0.286969	0.140885	0.120655	0.177661		-0.165139	-0.201018	-0.12932	-0.203823	-0.0853472	0.0749414	0.00239858
-0.150794	-0.114648	-0.131219	-0.12758	0.142647	-0.0220588	0.410425		0.0458568	-0.0273897	-0.260421	0.0304436	-0.0571	-0.150807	-0.0366081		0.123692	0.0855741	0.0959234	0.119823	0.202624	0.100621	0.0434104		-0.417814	0.100336	-0.0500771	0.230428	0.0928598	0.106686	0.132485		-0.239406	-0.24564	-0.131484	-0.277582	-0.0881493	0.018382	-0.0311034
-0.117256	-0.025338	-0.106214	-0.116773	0.173059	-0.0171904	0.413755		0.0458568	-0.0340513	-0.266588	0.00951199	-0.0554083	-0.191204	-0.0806381		0.123692	0.0855741	0.0959234	0.0977415	0.182851	0.100621	0.0434104		-0.416572	0.277712	0.0902621	0.239528	-0.0865099	0.42094	0.517016		-0.239406	-0.293905	-0.146081	-0.378994	-0.0881136	-0.0314802	-0.0460995
-0.117256	-0.0246067	0.020771	-0.0857886	0.173059	-0.00908347	0.392435		0.0202166	-0.0468073	-0.267668	0.000888877	-0.040334	-0.205922	-0.0774169		0.0504652	0.076933	0.0996968	0.0977415	0.182851	0.101215	0.0151098		-0.416572	0.127881	0.00833835	0.209185	-0.214939	0.42094	0.413066		-0.32758	-0.294272	-0.206487	-0.386244	-0.0837094	-0.0574683	-0.0548909
-0.0913634	-0.0175366	0.0826813	-0.0754174	0.225747	-0.0122091	0.362492		0.0202166	-0.0473453	-0.293837	-0.0117619	-0.0241918	-0.222355	-0.122288		0.0504652	0.0670422	0.101352	0.0901862	0.182851	0.105058	0.00678421		-0.537452	0.127881	-0.0679082	0.141604	-0.359962	0.314114	0.413066		-0.32758	-0.296248	-0.202453	-0.446857	-0.0741377	-0.138614	-0.0763786
-0.0576996	0.0169722	0.136148	-0.0241435	0.244134	-0.020136	0.405214		0.000945563	-0.0487132	-0.313787	-0.0121403	-0.0131971	-0.240012	-0.131802		0.0057411	0.0363798	0.0708631	0.0859972	0.153793	0.105058	0.000860571		-0.537452	0.127881	-0.108724	0.141604	-0.359962	0.277149	0.280831		-0.391194	-0.296882	-0.195603	-0.456609	-0.0550015	-0.152206	-0.0878149
-0.0778413	0.21994	0.0897337	-0.112337	-0.0723528	0.0358606	0.334062		-0.215173	-0.0814275	-0.293976	-0.01233	-0.0131115	-0.173941	-0.143394		-0.0697864	0.0401276	0.0432406	0.0821431	0.148687	0.074669	-0.0209427		-0.196401	-0.0406725	0.381498	0.328187	0.191872	0.271596	0.0386447		-0.391194	-0.298218	-0.161832	-0.505788	-0.036252	-0.208588	-0.0787241
-0.0685733	0.21994	0.0773012	-0.108434	0.0141033	0.0356307	0.342326		-0.215173	-0.0816367	-0.286391	-0.0127694	-0.0131115	-0.134096	-0.0784052		-0.0697864	0.0401276	0.0301057	0.0758101	0.139803	0.074669	-0.028613		-0.218953	-0.0498975	0.289734	0.32575	0.165586	0.115543	0.00561833		0.120696	0.180239	0.160304	-0.0639578	0.0934054	0.121302	0.217296
-0.0685733	0.182856	0.0773012	0.0668308	0.0487398	0.134928	0.430773		-0.192289	-0.0868575	-0.17848	-0.0274186	-0.0200099	-0.132542	-0.0511641		-0.0938711	0.0369615	0.0276121	0.0758101	0.106137	0.0753989	-0.0439832		-0.218953	-0.0531619	0.272701	0.282581	0.130679	0.115543	-0.0360412		0.0761121	0.170821	0.127401	-0.10928	0.0226726	0.0748209	0.113841
0.113675	0.0929425	0.259054	-0.0890603	0.242465	0.245399	0.434633		-0.192289	-0.0611487	-0.115885	-0.0296844	-0.0229698	-0.132274	-0.0412597		-0.0938711	0.0098605	-0.00462455	0.0732321	0.0975221	0.0786907	-0.0439832		-0.296442	-0.0436826	0.202885	0.279133	0.130679	-0.0769359	-0.0433107		0.0761121	0.0822286	0.0689675	-0.116576	-0.0534595	0.042099	0.0557324
-0.0527465	0.0116937	0.201757	-0.0890603	0.0860759	0.128201	0.434633		-0.15908	-0.108792	-0.0899211	-0.0302573	-0.026	-0.0870543	-0.0383334		-0.125195	0.0098605	-0.00462455	0.0697903	0.0579604	0.0786907	-0.0471969		-0.296442	-0.030452	0.142566	0.235381	0.0105183	-0.109759	-0.0780856		0.0385883	0.0822286	0.0689675	-0.116576	-0.0534595	0.042099	0.0557324
-0.0527465	-0.121755	0.0861384	-0.248515	0.0518318	0.0905225	0.369901		-0.15908	-0.0747037	-0.0413993	-0.0221709	-0.0442234	-0.0802902	-0.00751743		-0.125195	-0.00965631	-0.0283113	0.0697903	0.0579604	0.0820738	-0.0486254		-0.390213	-0.030452	0.0132048	0.171636	-0.00545131	-0.109759	-0.0780856		0.0385883	0.0822286	0.0406517	-0.141884	-0.0914918	-0.0212989	0.0155998
-0.135397	-0.121755	0.0861384	-0.248671	-0.0310104	-0.0191148	0.354003		-0.109171	-0.0746936	-0.00195867	-0.0208827	-0.0450171	-0.0501213	-0.00751743		-0.152936	-0.0223693	-0.0401915	0.0621179	0.00679104	0.0854944	-0.0513646		-0.311603	0.124846	0.221313	0.138959	0.188385	-0.14251	0.241149		-0.0244017	0.0315773	-0.00656374	-0.183049	-0.1418	-0.0869851	-0.0380816
-0.135397	-0.170836	0.0517639	-0.280233	-0.0310104	-0.0191148	0.341063		-0.109171	-0.0739217	0.0466823	-0.0161566	-0.0484113	-0.0315224	0.0252538		-0.152936	-0.019939	-0.0524785	0.060065	-0.0191412	0.0875714	-0.0612479		-0.311603	0.0301057	0.17986	0.10989	0.165174	-0.159055	0.180308		-0.0244017	-0.0291225	-0.0773915	-0.238504	-0.204523	-0.122859	-0.135096
-0.16227	-0.182499	-0.00514942	-0.283487	-0.0626697	-0.133626	0.317254		-0.0802319	-0.0729611	0.105261	-0.0122091	-0.0307232	0.00589329	0.0275994		-0.136656	-0.0197304	-0.0546945	0.069445	-0.063091	0.095538	-0.0612479		-0.370946	0.0118836	0.165396	0.0837741	0.103718	-0.19803	0.124545		-0.119597	-0.0291225	-0.106669	-0.249962	-0.232855	-0.181718	-0.135096
-0.16227	-0.209814	-0.0685717	-0.288833	-0.0626697	-0.17818	0.317795		-0.0500248	-0.0585919	0.171019	-0.00582466	0.0109365	0.0634857	0.0846065		-0.136656	0.0119386	-0.0624663	0.074635	-0.063091	0.095538	-0.0579928		-0.395258	0.0734172	-0.0736452	-0.036326	0.152965	-0.194782	-0.298463		-0.119597	-0.0291225	-0.113939	-0.29625	-0.303326	-0.226608	-0.135096
-0.20946	-0.230221	-0.202515	-0.0829782	-0.12204	-0.153966	-0.171287		-0.0500248	-0.0585919	0.171288	-0.00419116	0.0120026	0.0634857	0.0668821		-0.171352	-0.0722636	-0.0487132	0.123699	-0.198616	-0.0163964	-0.00459885		-0.766887	0.0387373	-0.635177	0.0308298	-0.180558	-0.223011	-0.465482		-0.0829196	-0.144093	0.0611516	-0.173093	-0.0550078	-0.196529	-0.111251
-0.20946	-0.163092	-0.202515	-0.0829782	-0.0842737	-0.153966	-0.171287		-0.0515758	-0.0585919	0.171836	-0.00282249	0.0120026	0.0634857	0.0554532		-0.199902	-0.0730272	-0.0399363	0.127649	-0.19481	-0.00439487	-0.0479557		-0.677542	0.109923	-0.62815	0.108773	-0.165375	-0.127694	-0.278852		-0.0829196	-0.159234	0.0499199	-0.17914	-0.0620458	-0.196529	-0.117125
-0.150386	-0.143438	-0.114075	-0.0107453	-0.0757743	-0.104739	-0.158447		-0.0515758	-0.0660181	0.171836	0.009815	0.0120026	0.0725609	0.0554532		-0.199902	-0.0870029	-0.0302376	0.120004	-0.203857	-0.00212894	-0.0666028		-0.677542	0.118501	-0.258889	0.152033	-0.0277381	-0.121524	-0.264143		-0.120775	-0.170356	0.0272832	-0.19051	-0.082189	-0.218184	-0.121575
-0.150386	-0.143438	-0.0986046	0.00187547	-0.042844	-0.0473782	-0.153526		-0.0431097	-0.0634145	0.211692	0.00149349	0.0282423	0.0999199	0.0582225		-0.218317	-0.0641982	-0.0291862	0.111817	-0.22467	0.00231095	-0.0929766		-0.430978	0.316726	0.0342284	0.331499	0.170157	0.106498	0.0328251		-0.120775	-0.185985	0.0125088	-0.19237	-0.0865739	-0.219039	-0.124997
-0.105438	-0.0322454	-0.0206093	0.062536	0.0690483	0.0472471	-0.115689		-0.0431097	-0.0551842	0.215072	-0.00471917	0.042456	0.0999199	0.0684714		-0.218317	-0.0613975	-0.0370999	0.114826	-0.196299	-0.00162402	-0.106934		-0.202877	0.133425	0.411059	0.201681	0.161884	0.267802	0.0953689		-0.118868	-0.195306	-0.0204953	-0.21558	-0.110584	-0.216866	-0.124413
-0.105438	-0.0322454	-0.0206093	0.0854216	0.111321	0.0654736	-0.109831		-0.0196478	-0.0552611	0.225932	-0.00101904	0.0597323	0.104183	0.0757391		-0.219376	-0.0275054	-0.0403072	0.116933	-0.214682	0.000576565	-0.10819		-0.458858	-0.0280965	-0.481173	-0.0255398	-0.0962791	-0.121412	0.0808105		-0.118868	-0.193036	-0.0325466	-0.21558	-0.115991	-0.216343	-0.123813
-0.0490749	0.0315935	0.0183952	0.103498	0.114257	0.129362	-0.145141		-0.0196478	-0.0556974	0.22677	0.00289655	0.0940327	0.118226	0.0955846		0.224213	-0.0515796	-0.0577066	0.0574765	-0.223087	-0.00907334	-0.12799		-0.419775	0.0808574	0.0633867	0.00641149	0.192711	0.139963	-0.0112549		-0.105848	-0.191251	-0.0637272	-0.214431	-0.124281	-0.191931	-0.122628
0.00210902	0.0688394	0.0183952	0.143325	0.132631	0.186854	-0.114871		0.0470427	0.00198737	0.242804	0.0157118	0.116585	0.270995	-0.0374036		0.224213	-0.0349245	-0.0895097	0.0171811	-0.203312	-0.0160311	-0.112801		-0.419775	0.0700189	-0.121015	-0.14803	0.0387358	0.0502587	-0.0341606		-0.105848	-0.189094	-0.0709338	-0.214064	-0.135122	-0.17392	-0.11751
0.00210902	0.111607	0.0820604	0.143723	0.135924	0.195751	-0.108307		0.0658988	-0.0128905	0.26966	0.0130573	0.116893	0.270995	-0.0550693		0.251347	-0.0349245	-0.0960112	0.00326846	-0.198281	-0.0160311	-0.11235		-0.396822	-0.301843	0.206948	-0.0729611	-0.078061	-0.271935	-0.0171622		-0.0807977	-0.183698	-0.085301	-0.188572	-0.131347	-0.132109	-0.116249
0.0496925	0.169198	0.0857106	0.188139	0.156366	0.22181	-0.10111		0.0658988	-0.0257871	0.276835	0.0149039	0.122773	0.269777	-0.0550693		0.251347	-0.0349245	-0.100077	-0.019939	-0.202069	-0.0200616	-0.0745655		-0.396822	-0.308501	0.145954	-0.0261198	-0.078061	-0.268607	0.0149202		-0.0807977	-0.178689	-0.0636533	-0.180135	-0.121065	-0.0862765	-0.0990511
-0.0182822	0.237882	0.00397119	0.110742	-0.00264219	0.152871	0.192781		0.0491931	-0.0257871	0.289768	0.0196085	0.128276	0.269404	-0.0643873		0.246886	-0.0284653	-0.128356	-0.0296767	-0.205176	-0.0232741	-0.0851762		-0.371639	-0.284928	0.104371	0.0155279	-0.00200833	-0.207423	0.0149202		-0.0241406	-0.124258	-0.036232	-0.134086	-0.119191	-0.0507985	-0.096454
-0.0182822	0.234471	0.0184298	0.0798284	-0.0196721	0.159124	0.19255		0.0491931	-0.0199559	0.299702	0.0196085	0.132207	0.269404	-0.0645749		0.181238	0.00536489	0.144383	0.0567054	-0.00890028	-0.031332	-0.097585		-0.371639	-0.200421	0.0591139	0.0466823	0.0130441	-0.207423	0.11072		-0.0241406	-0.12266	0.0310567	-0.0896502	-0.0660328	-0.0131163	-0.0402489
5.94112e-05	0.234471	0.0237809	0.0755149	-0.0391024	0.15757	0.184877		0.061445	-0.00939747	0.303131	0.0121242	0.135384	0.257269	-0.0707723		0.236558	0.0852232	0.144383	0.0567054	-0.00890028	-0.0242207	-0.0950354		-0.501633	-0.0140211	-0.178317	0.0167665	-0.239855	-0.25683	-0.138588		0.0436719	-0.118341	0.0605765	-0.0109534	-0.0501931	0.0925624	-0.0269082
5.94112e-05	0.226983	0.0332174	0.0674273	-0.0434593	0.156861	0.194231		0.0440122	-0.0346746	0.304024	0.0113175	0.137546	0.257269	-0.0765168		0.236558	0.0852232	0.144383	0.0850234	0.0435692	-0.0111247	-0.0569212		-0.863249	-0.0358871	-0.499373	-0.266135	-0.347205	-0.441851	-0.386848		0.0436719	-0.118341	0.125665	0.0118963	0.0314175	0.118897	-0.00896126
0.010683	0.226185	0.0363503	0.065976	-0.049552	0.152353	0.208487		0.0440122	-0.0457005	0.296547	0.013316	0.129705	0.262449	-0.0909961		0.297233	0.0852232	0.150815	0.102141	0.053667	0.0345928	-0.0569212		0.219139	-0.120331	0.0932353	-0.32379	-0.351156	-0.330263	-0.0744508		0.0144006	0.0197603	0.0770207	0.106966	-0.111042	-0.313178	-0.100413
0.010683	0.209907	0.0567086	0.0549868	-0.055153	0.149408	0.175941		0.028816	-0.0474363	0.294975	0.0194931	0.14707	0.263201	-0.0952258		0.297233	0.134006	0.151381	0.122096	0.0824894	0.0345928	-0.0226043		0.159551	-0.189845	0.0932353	-0.32379	-0.402635	-0.35201	-0.0744508		-0.046255	0.0224868	0.0780691	0.106966	-0.123118	-0.299841	-0.10468
0.0193662	0.198885	0.0582304	0.0478779	-0.0588576	0.149749	0.163815		-0.182214	-0.27503	-0.260359	-0.197538	-0.0704725	-0.184578	-0.181887		0.368634	0.146556	0.15015	0.143663	0.115881	0.061587	-0.00943737		0.159551	-0.189845	0.107391	-0.409936	-0.402635	-0.35201	-0.100357		-0.046255	0.0289589	0.0543246	0.0234224	-0.115027	-0.254939	-0.108969
0.0193662	0.184426	0.111102	0.0523884	-0.0635765	0.150139	0.170574		-0.182214	-0.152723	-0.0469798	-0.162907	-0.0408591	-0.120181	-0.128968		0.368634	0.146556	0.148001	0.165226	0.115881	0.0689157	0.00833835		0.136839	-0.2751	0.126957	-0.411476	-0.399782	-0.336678	-0.107012		-0.114542	0.0291265	0.0406462	-0.0201174	-0.106228	-0.206029	-0.117932
0.0296651	0.17425	0.138253	0.0511327	-0.0610895	0.126603	0.174378		-0.0432745	-0.0189733	0.00768566	-0.117543	0.0361515	-0.08074	-0.102331		0.428839	0.201961	0.148001	0.195879	0.14143	0.0732624	0.0505325		0.136839	-0.281405	0.126957	-0.423979	-0.398891	-0.330903	-0.106622		-0.114542	0.0424368	0.0303211	-0.0503065	-0.102381	-0.16216	-0.121057
0.0296651	0.202316	0.16292	0.0455878	-0.0536197	0.123536	0.167125		-0.0432745	-0.0189733	0.144937	-0.0157827	0.0737711	0.0421854	-0.00281238		0.428839	0.201961	0.11044	0.214886	0.155483	0.103106	0.048165		0.198656	-0.337264	0.18119	-0.44881	-0.403031	-0.334146	-0.104338		-0.107001	0.0424368	0.0562701	-0.0706422	-0.102381	-0.136364	-0.125541
0.0302753	0.212458	0.155267	0.0455878	-0.0529462	0.119121	0.161182		0.0686461	0.0647993	0.228001	0.00816495	0.0848513	0.0421854	-0.00281238		-0.118244	-0.0274139	-0.0462377	-0.110163	-0.167423	-0.102785	0.0677784		0.198656	-0.356242	0.189202	-0.450173	-0.40825	-0.3669	-0.120555		-0.107001	0.0453363	0.0644217	-0.0861634	-0.0661813	-0.0521437	-0.0992005
0.0302753	0.230474	0.14799	0.0585627	-0.0488785	0.116211	0.170581		-0.224157	-0.334416	-0.0754987	-0.247357	-0.138614	-0.305612	-0.124048		-0.118244	0.0024276	-0.0484902	-0.120856	-0.177615	-0.108129	0.0508815		0.222738	-0.346814	0.194885	-0.454222	-0.377215	-0.366426	-0.141195		-0.0747745	0.0567367	0.0688322	-0.128565	-0.0635085	-0.0141698	-0.0777185
0.0197401	0.237325	0.149119	0.0592862	-0.0473754	0.107669	0.182679		-0.224157	-0.29283	-0.0722126	-0.223746	-0.132946	-0.300791	-0.117585		-0.119281	0.0024276	-0.053042	-0.129176	-0.175067	-0.122619	0.00583312		0.226986	-0.334806	0.179538	-0.407055	-0.371169	-0.364962	-0.143902		-0.0747745	0.0567367	0.0727762	-0.128565	-0.0448381	0.0348416	-0.0552611
0.0197401	0.240049	0.133884	0.0679695	-0.0445861	0.0985967	0.171713		-0.156188	-0.246459	-0.0548434	-0.214987	-0.132242	-0.274737	-0.116732		-0.119281	0.0024276	-0.053042	-0.134577	-0.182521	-0.122619	0.00583312		0.226986	-0.307077	0.179538	-0.385879	-0.276984	-0.364962	-0.150542		-0.0238011	0.0762039	0.087266	-0.143862	-0.0448381	0.0401558	-0.0377399
0.0294327	0.233881	0.143121	0.0694774	-0.0403162	0.0908562	0.155775		-0.156188	-0.241149	-0.0429753	-0.183788	-0.131726	-0.274737	-0.110886		-0.105526	0.000522948	-0.0230328	-0.156215	-0.196807	-0.122619	-0.00496633		0.18253	-0.260288	0.16447	-0.380711	-0.258099	-0.250115	-0.150542		-0.0238011	0.0893133	0.0991408	-0.145837	-0.0226421	0.133209	-0.0263982
0.0294327	0.217177	0.151069	0.0762792	-0.0168944	0.0805366	0.165315		-0.0789253	-0.177041	-0.00366727	-0.161925	-0.115696	-0.249821	-0.110886		-0.169224	-0.0150649	0.0173355	-0.221895	-0.310278	-0.27236	-0.254327		0.18253	-0.239161	0.157338	-0.274838	-0.135664	-0.22621	-0.111432		0.135239	0.0973335	0.117489	-0.166667	-0.00573489	0.218794	0.0625864
0.0353024	0.199346	0.132189	0.0885355	-0.00548675	0.0670073	0.159104		-0.0789253	-0.177041	0.0326438	-0.158447	-0.0864388	-0.243761	-0.085221		-0.169224	-0.0213067	0.0335452	-0.221895	-0.311603	-0.26105	-0.275531		0.106985	-0.25865	-0.159784	-0.346354	-0.0194896	0.0106411	-0.12097		0.420905	0.234158	0.0198714	0.455531	0.268462	0.181708	0.217794
0.0349568	0.195937	0.133498	0.0883098	0.0122011	0.0726007	0.154295		-0.0166388	-0.13651	0.0969515	-0.101169	-0.0826545	-0.218871	-0.0760304		-0.187434	-0.00614232	0.0457611	-0.195944	-0.311603	-0.241363	-0.315771		-0.473283	-0.153984	-0.248405	-0.0573242	-0.127649	-0.189056	-0.221077		0.420905	0.194349	0.023619	0.462114	0.25942	0.181708	0.222679
0.0349568	0.199411	0.133498	0.0868607	0.0153712	0.0740346	0.135921		-0.0166388	-0.103612	0.152725	-0.0669254	-0.0693872	-0.205082	-0.0397371		-0.187434	0.00141126	0.0457611	-0.195944	-0.302128	-0.219768	-0.301843		-0.687969	-0.190814	-0.31994	-0.0859777	-0.29282	-0.272635	-0.224945		0.403516	0.194484	0.0274388	0.469292	0.257591	0.164328	0.2241
0.0340798	0.203958	0.132282	0.0868607	0.0154095	0.0761068	0.135921		0.0417148	-0.0910011	0.163065	-0.044138	-0.0327699	-0.202672	-0.0372246		-0.191335	0.00340787	0.0726892	-0.188217	-0.291265	-0.201278	-0.289702		-0.687969	-0.251494	-0.469746	-0.133626	-0.43348	-0.35228	-0.216541		0.359116	0.197311	0.0469865	0.484105	0.230309	0.16257	0.191008
0.0340798	0.230501	0.131035	0.085534	0.0154831	0.0806256	0.130431		0.0417148	-0.0910011	0.2173	-0.044138	-0.0327699	-0.178923	-0.0372246		-0.191335	0.015426	0.098108	-0.160038	-0.26959	-0.199374	-0.286093		-0.863347	-0.252273	-0.522258	-0.233571	-0.473184	-0.36669	-0.180158		0.359116	0.187511	0.049555	0.49012	0.214114	0.161897	0.182396
0.0179391	0.226638	0.137575	0.0850094	0.0155597	0.0817712	0.128659		0.0869904	-0.0689898	0.2173	-0.0223531	-0.0114825	-0.178923	0.00543507		-0.16402	0.027858	0.128276	-0.160038	-0.24797	-0.198343	-0.284541		-0.863347	-0.286154	-0.590959	-0.239577	-0.548105	-0.466313	-0.177365		0.3125	0.173558	0.049555	0.496517	0.206995	0.135243	0.170642
0.0179391	0.218058	0.138197	0.0861634	0.0156183	0.0833053	0.13404		0.0869904	-0.0622985	0.254936	-0.0139452	0.010368	-0.17044	0.00726141		-0.16402	0.027858	0.148683	-0.130645	-0.207265	-0.198343	-0.284541		0.186033	-0.110653	-0.108129	0.0541981	0.062054	0.027908	-0.158011		0.3125	0.146459	0.0679471	0.496824	0.193534	0.13041	0.158087
-0.0494317	0.178104	0.180115	0.0963043	0.0186844	0.169411	0.0999904		0.129224	-0.0526678	0.258402	0.0372786	0.0345233	-0.1677	0.0166538		-0.16199	0.0361266	0.136555	-0.126433	-0.196536	-0.212967	-0.244426		-0.323221	0.0324834	0.0318881	-0.35939	-0.134718	-0.131497	-0.153071		0.265535	0.0888057	0.0679471	0.496824	0.191724	0.0772522	0.139617
-0.00666586	0.120266	0.0187106	0.0758875	0.0722704	0.0457712	0.188308		0.129224	-0.0469554	0.278858	0.0734424	0.048963	-0.15783	0.0281897		-0.123922	0.0972766	0.128323	-0.00457896	-0.0784567	-0.179531	-0.191787		-0.223521	0.299108	0.46482	0.686717	0.512552	0.567282	0.413465		0.265535	0.0842525	0.0693584	0.480647	0.180404	0.0772522	0.0982901
0.0128405	0.120916	0.0186265	0.083191	0.0722704	0.0457712	0.188308		0.14146	-0.0361709	0.274441	0.080825	0.0917615	-0.152144	0.0552264		-0.123922	0.0973668	0.13981	0.0101915	-0.0623226	-0.181175	-0.191743		-0.223521	0.32134	0.462042	0.630647	0.543308	0.556702	0.374448		0.256535	0.0550324	0.0698995	0.467825	0.170344	0.0772522	0.0982901
0.0128405	0.120916	0.0137829	0.083191	0.0716677	0.0342937	0.197873		0.14146	-0.0377569	0.267273	0.105139	0.115693	-0.128592	0.0663837		-0.0970322	0.0882726	0.125495	0.0368464	-0.0462377	-0.181175	-0.181836		-0.395463	0.359511	0.360021	0.612297	0.543308	0.543166	0.364466		0.16597	0.109834	-0.0369048	0.0125124	0.347254	0.303414	0.27746
0.00700635	0.125012	0.0160848	0.0844831	0.073463	0.0294404	0.199046		0.145941	-0.0393161	0.270499	0.106979	0.144977	-0.127126	0.115866		-0.163283	0.00388364	0.0515681	0.219948	-0.0946625	-0.00593715	0.0304834		-0.395463	0.361205	0.30037	0.508401	0.518138	0.541936	0.31343		0.101773	0.109355	-0.0531829	-0.0339844	0.320958	0.296016	0.2751
0.00700635	0.132275	0.0310996	0.0851404	0.0847197	0.0483946	0.195813		0.145941	-0.0253712	0.267843	0.112833	0.150792	-0.119567	0.116346		-0.163283	-0.00505843	0.03872	0.209698	-0.100842	-0.00604823	0.0442772		-0.554266	0.390435	0.24163	0.47825	0.526591	0.539469	0.290626		0.101773	0.105347	-0.0569185	-0.0547459	0.205001	0.266301	0.211484
0.0187195	0.13757	0.044034	0.0902032	0.112249	0.0672843	0.195063		0.124846	-0.0145773	0.262019	0.127568	0.154452	-0.115662	0.118964		-0.178723	-0.00861569	0.0119466	0.195678	-0.105156	-0.00301122	0.0438416		-0.554266	0.390435	0.211701	0.447708	0.554188	0.539469	0.290495		-0.0363038	0.0990284	-0.0847737	-0.123787	0.189032	0.263712	0.182067
0.0124414	0.13757	0.0445961	0.0902032	0.121552	0.100253	0.221285		0.124846	-0.0255737	0.237738	0.146249	0.176488	-0.110615	0.115953		-0.178723	0.0283302	0.00644048	0.17793	-0.111204	-0.00197299	0.0432406		-0.621428	0.422244	0.18337	0.417073	0.577527	0.549222	0.290359		-0.0363038	0.0501484	-0.094108	-0.172887	0.0663942	0.205613	0.0695173
0.0124414	0.151639	0.045247	0.13266	0.141548	0.114882	0.22638		0.102458	-0.0268473	0.216171	0.16123	0.186392	-0.109065	0.105605		-0.186752	0.022175	-0.00598415	0.154769	-0.110269	-0.00623628	0.0437946		-0.703317	0.436244	0.156798	0.348642	0.564227	0.540208	0.263652		0.100613	-0.159731	0.000708585	0.148232	0.067966	0.0796662	0.0729237
0.0219249	0.153885	0.0664337	0.14374	0.150087	0.151381	0.290967		0.0674859	-0.0375563	0.210577	0.165683	0.184379	-0.108548	0.106444		-0.186752	0.0114222	-0.00598415	0.154769	-0.106962	-0.0072446	0.0452551		-0.894146	0.436494	0.0882022	0.273006	0.509724	0.517093	0.208773		0.0807439	-0.154481	-0.00750268	0.149228	0.0536408	0.0654298	0.0394031
0.0219249	0.154493	0.0724133	0.169408	0.182781	0.170218	0.304045		0.0674859	-0.042619	0.191371	0.173992	0.178444	-0.104956	0.106343		-0.219167	0.014124	-0.0339576	0.142779	-0.106962	-0.00776388	0.0452551		-0.894146	0.375811	0.0136057	0.273006	0.444055	0.484105	0.207571		0.0807439	-0.153644	0.00161743	0.146398	0.0549821	0.0638842	0.0454838
0.0140165	0.155073	0.0942242	0.169408	0.187622	0.193292	0.356332		0.0580877	-0.0482553	0.180244	0.173992	0.178444	-0.104956	0.105642		-0.219167	0.0232742	-0.0339576	0.130975	-0.0945194	-0.00823349	0.0430549		-1.29511	0.231934	0.0288729	0.273006	0.431272	0.420812	0.133092		0.0506901	-0.0781334	0.00879343	0.146187	0.0565974	0.0658902	0.058545
0.0140165	0.165722	0.094837	0.216283	0.221908	0.21675	0.356332		0.0580877	-0.0482553	0.180244	0.179006	0.175063	-0.109862	0.105642		-0.220796	0.0232742	-0.0339576	0.130975	-0.0921702	-0.00415755	0.0422816		-1.29511	0.0846264	0.0456018	0.124255	0.360325	0.394556	0.0920361		0.0506901	-0.0928816	0.00564182	0.14838	0.069331	0.0655326	0.053876
0.0255582	0.172337	0.122252	0.217869	0.223202	0.225344	0.395157		0.03668	-0.101869	0.163304	0.192073	0.138202	-0.112951	0.0754311		-0.237527	0.0411568	-0.0577936	0.104526	-0.0481278	0.0120611	0.0475606		-1.77757	-0.0356426	-0.025338	0.0362275	0.289193	0.191326	-0.0227574		0.00654015	-0.0775011	0.0139509	0.148516	0.0785303	0.0636031	0.0365425
0.0282176	0.181204	0.123873	0.24795	0.248716	0.243416	0.399373		0.03668	-0.108581	0.150505	0.192073	0.138202	-0.0932965	0.0666442		-0.237527	0.0400772	-0.0613112	0.099776	-0.0397552	0.0210832	0.0498483		-1.77757	-0.0789024	-0.0331105	-0.0294487	0.185104	0.0558113	-0.0588951		0.00654015	-0.058089	0.0353088	0.160998	0.123411	0.0850713	0.0518242
0.0282176	0.179936	0.13901	0.249896	0.25164	0.246462	0.456464		-0.0160276	-0.129898	0.091654	0.181808	0.117586	-0.0921313	0.0516966		-0.21713	0.031273	-0.0580298	0.0689366	-0.0235029	0.0258444	0.0532817		-2.52775	-0.199743	0.580275	-0.422917	0.220489	-0.148712	-0.356062		-0.01497	-0.0408303	0.063323	0.16538	0.141401	0.123324	0.0837416
0.0301559	0.161769	0.147756	0.289814	0.258843	0.257909	0.465492		-0.184874	-0.28485	-0.0579108	0.00562219	-0.0599934	-0.120939	-0.150633		-0.21713	0.031273	-0.0517093	0.0689366	-0.0188118	0.0219029	0.0532817		-2.52775	-0.186558	0.6313	-0.443872	0.249245	-0.130602	-0.356062		-0.01497	-0.0387006	0.0732757	0.202624	0.203257	0.142838	0.104944
0.0301559	0.169431	0.153964	0.292713	0.258843	0.249761	0.477045		-0.211738	-0.153796	-0.0560629	-0.0508761	0.0410462	-0.183193	-0.0300819		-0.1982	0.0289191	-0.0485255	0.0645531	-0.0155228	0.0155024	0.109395		-1.78504	-0.186558	0.6313	-0.450659	0.283928	-0.12636	-0.327798		-0.153042	-0.149144	-0.087637	-0.231859	-0.158642	-0.0912756	-0.218535
0.0276121	0.170581	0.180542	0.296016	0.268844	0.235246	0.446758		-0.211738	-0.159652	-0.044286	-0.0422922	0.0738495	-0.175446	-0.0391362		-0.192844	0.0416262	-0.0197419	0.0533648	-0.00338702	0.0295007	0.127619		-1.78504	-0.215692	0.654993	-0.44691	0.284146	-0.0970101	-0.327086		-0.153042	-0.149144	-0.087637	-0.231859	-0.116742	-0.0912756	-0.164402
0.0275814	0.163014	0.182998	0.287937	0.280023	0.216772	0.431205		-0.186265	-0.158138	-0.0369532	-0.0393789	0.0772969	-0.144047	-0.051453		-0.192844	0.0422016	-0.0110795	0.0393201	0.00800476	0.0234177	0.123699		-1.32227	-0.215692	0.654993	-0.444371	0.284362	-0.0958542	-0.327373		-0.101163	-0.0940154	-0.0229322	-0.180993	-0.0498289	-0.0230455	-0.164402
0.0275814	0.162859	0.187754	0.277401	0.289882	0.189817	0.4177		-0.186265	-0.176246	-0.0189952	-0.0355489	0.102118	-0.141239	-0.0438357		-0.174135	0.0339107	-0.00227363	0.0301902	-0.0135438	0.0216303	0.118297		-1.29703	-0.549709	-0.0810686	-0.158293	-0.712274	-0.215879	-0.559953		-0.101163	-0.0940154	0.00508442	-0.179767	-0.0498289	0.00551881	-0.105628
0.0103468	0.163313	0.184572	0.263345	0.265142	0.171173	0.407141		-0.150728	-0.181533	-0.00703494	-0.0333166	0.108512	-0.114871	-0.0224792		-0.174135	0.0301665	0.0168719	0.0231701	-0.0285912	0.0106712	0.112027		-1.45353	-0.537706	-0.0615615	-0.1744	-0.71697	-0.216096	-0.565924		-0.0316636	-0.0475497	0.00508442	-0.179767	-0.0132802	0.00551881	-0.0877978
0.0103468	0.163819	0.17454	0.257798	0.25112	0.15266	0.386829		-0.150728	-0.163834	-0.00207102	-0.0316883	0.115433	-0.112383	-0.0242838		-0.137094	0.0074219	0.0203892	0.016091	-0.00647475	0.00743743	0.102656		-1.45353	-0.528024	-0.0615615	-0.298275	-0.732212	-0.242965	-0.565924		-0.336035	-0.192636	-0.131464	-0.478935	-0.187017	-0.151577	-0.13464
-0.0300624	0.160154	0.166835	0.251166	0.225602	0.139044	0.378895		-0.131525	-0.163834	-0.00157706	-0.0312667	0.117238	-0.0816043	-0.030718		-0.137094	0.0074219	0.0292055	0.00954501	0.0139245	0.00152076	0.106523		-1.62661	-0.521283	-0.117616	-0.299703	-0.789484	-0.242965	-0.670393		-0.279662	-0.184161	-0.131464	-0.464291	-0.175984	-0.180085	-0.182316
-0.0300624	0.159754	0.160367	0.240013	0.212475	0.122166	0.374516		-0.131525	-0.166801	0.00561833	-0.0302321	0.123903	-0.0816043	-0.030718		-0.11947	0.0305376	0.0356665	0.000158699	0.0298377	-0.00364907	0.108234		-1.62661	-0.507467	-0.137507	-0.478915	-0.852158	-0.287237	-0.677278		-0.279662	-0.112305	-0.122308	-0.443984	-0.225561	-0.18743	-0.196918
-0.0645205	0.143188	0.156908	0.211895	0.178762	0.117331	0.370837		0.0129414	0.00623679	0.0324935	0.0253269	-0.0241103	0.149221	-0.0982374		-0.11947	0.00605722	0.037111	-0.0223693	-0.0158199	-0.0107515	0.110415		-1.63189	-0.480938	-0.220768	-0.478915	-0.882046	-0.316734	-0.696866		-0.278495	-0.112305	-0.116333	-0.43624	-0.258032	-0.241788	-0.275957
-0.0645205	0.142705	0.123677	0.211878	0.132741	0.0681852	0.358896		0.0534361	0.0210391	0.0369413	0.0147922	-0.0354951	0.160407	-0.0896673		-0.0887759	0.009815	0.0355135	-0.0277428	-0.0246324	-0.0177712	0.133697		-1.63189	-0.469883	-0.239325	-0.566729	-0.900879	-0.324111	-0.736359		-0.0296503	-0.172632	-0.0763048	-0.475989	-0.220811	-0.304353	-0.219376
-0.0937516	0.142705	0.108208	0.160236	0.132741	0.0681852	0.308758		0.0534361	0.0578222	0.0399616	0.0141663	-0.0350124	0.201912	-0.0776881		-0.0887759	0.014213	0.0355135	-0.0346746	-0.0264088	-0.0445531	0.146674		-1.66036	-0.448997	-0.315186	-0.603477	-0.938305	-0.354446	-0.733144		0.0820763	-0.0660014	-0.0394214	-0.440393	-0.12327	-0.170584	-0.181791
-0.132737	0.106031	0.0739514	0.160236	0.0478556	0.0225182	0.308758		0.0812708	0.0578222	0.0399616	0.012987	-0.0290851	0.215394	-0.0593913		-0.0809061	0.0114842	0.0394156	-0.0404474	-0.0264296	-0.0508284	0.154574		-1.55605	-0.448997	-0.315186	-0.624293	-0.938259	-0.356822	-0.733144		0.0820763	-0.0660014	0.0250526	-0.360103	-0.0746632	-0.118021	-0.092642
-0.132737	0.105386	0.0376401	0.105609	0.032453	-0.00587939	0.283117		0.0812708	0.0698164	0.0520788	0.0141952	-0.0189952	0.241998	-0.0387837		-0.0809061	-0.0149968	0.0440629	-0.05531	-0.0345767	-0.0552611	0.132724		-1.55605	-0.421946	-0.308298	-0.603564	-0.93386	-0.329067	-0.648878		0.177351	-0.00589539	0.0453704	-0.277769	0.00306474	-0.0220516	-0.0540878
-0.152412	0.102388	-0.00448311	0.056744	-0.0258621	-0.033799	0.278378		0.12224	0.0773055	0.0542255	0.0257132	-0.00770148	0.252811	-0.016965		-0.0739594	0.0286533	0.0502816	-0.054752	-0.0416655	-0.0464192	0.108095		-1.35367	-0.421401	-0.301139	-0.588604	-0.889046	-0.312298	-0.595224		0.177351	0.00145379	0.106267	-0.243116	0.00306474	0.00826304	0.0361779
-0.152412	0.0977219	-0.00853103	0.00407042	-0.0478194	-0.0715348	0.212475		0.12224	0.078731	0.0512795	0.0257132	0.00182922	0.257524	0.0470372		-0.0739594	0.0286533	0.0205268	-0.0521383	-0.0466307	-0.0420262	0.0903626		-1.35367	-0.39926	-0.2751	-0.569459	-0.872996	-0.236563	-0.497036		0.20819	0.159053	0.104711	0.44675	0.181594	0.108059	0.0239887
-0.171758	0.0569791	-0.0755617	0.00407042	-0.101343	-0.0715348	0.173543		0.174495	0.0810432	0.0460951	0.0319484	0.0146035	0.272899	0.0470372		0.00230007	-0.00528066	-0.0115137	-0.0653917	-0.0982374	-0.00134909	-0.0981481		-1.11718	-0.376805	-0.252608	-0.557969	-0.787207	-0.22447	-0.472602		0.20819	0.167574	0.102892	0.462081	0.201708	0.108059	0.0209048
-0.173086	-0.229702	-0.105684	-0.0846479	-0.0213094	-0.183162	-0.282972		0.174495	0.0804924	0.0415703	0.0348339	0.0168719	0.272899	0.0746661		0.00230007	-0.00873852	-0.00250136	-0.0519927	-0.111893	-0.00297351	-0.101787		-0.651813	-0.171522	0.115992	-0.326771	-0.430978	0.0335803	-0.042176		0.199049	0.166172	0.0948546	0.473057	0.223919	0.145119	0.0209048
-0.127195	-0.202067	-0.105684	-0.0634145	-0.0184334	-0.153314	-0.265169		0.190757	0.0820788	-0.00631591	0.0403365	0.0333556	0.302919	0.0847002		0.00203122	-0.0324947	0.0298553	-0.0392151	-0.114798	-0.00569181	-0.107151		-0.651813	-0.162141	0.134263	-0.273276	-0.339255	0.0430995	0.0642798		0.199049	0.164116	0.0948546	0.473833	0.22699	0.180544	0.0339338
-0.127195	-0.202067	-0.0742746	-0.0430346	0.0480808	-0.0997231	-0.213077		0.19889	0.0905104	-0.0111605	0.0497757	0.031493	0.302806	0.0866371		-0.27291	-0.0682764	0.0967056	-0.020342	0.00791489	-0.0733022	-0.123535		-0.499065	-0.156385	0.152266	-0.273276	-0.339255	0.0737515	0.0964658		0.171804	0.164116	0.0948546	0.475568	0.232593	0.180544	0.0455007
-0.0822165	-0.135498	-0.0550243	-0.0171904	0.0554277	-0.0997231	-0.202139		0.19889	0.0872058	-0.0606447	0.0539694	0.0287282	0.289319	0.0917615		-0.15228	-0.040649	0.111678	0.0790612	0.103768	0.16376	-0.0323464		-0.499065	-0.107289	0.179725	-0.215879	-0.277855	0.0877593	0.146799		0.193676	0.111823	0.1332	0.33837	0.316988	0.246365	0.295696
-0.021438	-0.100132	-0.0192374	0.00926024	0.123216	-0.0801346	-0.163267		0.193357	0.0787053	-0.0969036	0.0588843	0.0135504	0.268667	0.111102		-0.180475	-0.10263	-0.0739656	-0.153658	-0.224867	-0.0796927	-0.0159602		-0.392924	-0.0804251	0.192325	-0.181986	-0.242773	0.106792	0.230384		0.193676	0.111954	0.103711	0.334437	0.310386	0.239575	0.298878
-0.021438	-0.0822367	-0.00492788	0.0293695	0.162588	-0.0669188	-0.149081		0.193357	0.0787053	-0.10635	0.0663466	0.0110852	0.256378	0.130316		-0.180475	0.00899063	-0.0207115	-0.0634578	-0.148165	-0.0576504	0.103498		-0.392924	-0.0478349	0.194828	-0.13016	-0.183976	0.118534	0.291571		0.152493	0.111954	0.103711	0.303421	0.308414	0.230718	0.297776
0.0150922	-0.0572754	0.0338798	0.0403297	0.189305	-0.0435171	-0.124843		0.19133	0.0730608	-0.115614	0.0703261	0.0117613	0.248449	0.130751		-0.084426	0.0563145	0.0794966	-0.00232111	-0.0718105	0.031242	0.11954		-0.439794	-0.34327	-0.247932	0.00333033	-0.166226	-0.219789	-0.193263		0.152493	0.0798651	0.0697858	0.300842	0.306464	0.219661	0.270161
0.0150922	-0.0433707	0.0591376	0.0740856	0.194648	-0.0207885	-0.111812		0.19133	0.073001	-0.117388	0.0725349	0.0106574	0.229298	0.135243		-0.0723381	0.0805001	0.208216	0.29286	0.104583	0.204075	0.231626		-0.482301	-0.340933	-0.281852	0.00707686	-0.17206	-0.217815	-0.198283		0.129178	0.0785375	0.00913554	0.267501	0.295702	0.223504	0.270161
0.0749609	-0.0132548	0.0649164	0.0898664	0.225	0.0132856	-0.0959282		0.212728	0.0421426	-0.119821	0.0747663	0.00629291	0.22024	0.154634		-0.0759451	0.0787939	0.15852	0.284231	0.115083	0.200258	0.211509		-0.482301	-0.333638	-0.293482	0.00707686	-0.17206	-0.221453	-0.198803		0.129178	0.0847353	0.00676126	0.267501	0.293765	0.226459	0.252844
0.0749609	-0.0132548	0.0910219	0.100636	0.23288	0.0212151	-0.0919769		0.212728	0.0340455	-0.118357	0.076442	0.00629291	0.199371	0.154634		-0.0759451	0.0755773	0.126603	0.27493	0.116781	0.172585	0.197374		-0.524397	-0.333638	-0.300113	0.00561833	-0.165916	-0.229935	-0.196065		0.0741433	0.0847353	0.00204646	0.182985	0.245667	0.220738	0.225415
0.0864791	0.0249249	0.0982955	0.107438	0.274678	0.0408656	-0.0857046		0.216509	0.0391867	-0.0932088	0.0829565	-0.000883878	0.190413	0.16782		-0.105584	0.0653349	0.116781	0.266456	0.113979	0.156897	0.174987		-0.524397	-0.328742	-0.326495	0.000283037	-0.165819	-0.229935	-0.182676		0.0741433	0.0811054	-0.00113275	0.123027	0.216341	0.214981	0.218459
0.0864791	0.0497644	0.0872058	0.120479	0.295107	0.062885	-0.082904		0.216509	0.0469104	-0.0910734	0.0837167	-0.0012244	0.190745	0.169099		-0.105584	0.0455445	0.0795441	0.252476	0.118251	0.115377	0.137299		-0.534534	-0.319872	-0.34018	0.000300676	-0.182952	-0.218975	-0.182676		-0.0601095	-0.0255623	-0.0207155	-0.053517	0.0607287	0.115523	0.129198
0.100709	0.0881229	0.0720166	0.126038	0.299421	0.0942622	-0.0782163		0.222395	0.0396468	-0.0842829	0.0926104	-0.00741218	0.190995	0.151874		-0.115478	0.0164978	0.0368744	0.247681	0.119819	0.0721935	0.0984155		-0.534534	-0.319872	-0.362765	0.000332323	-0.182952	-0.218941	-0.191118		-0.0560404	-0.0255623	-0.0134843	-0.053517	0.0607287	0.115523	0.132084
0.100709	0.100636	0.088525	0.114534	0.267805	0.0965213	-0.0413115		-0.10231	0.0834992	0.0524472	0.147956	0.115133	0.333019	0.0958066		-0.147074	0.00893056	-0.0766595	0.15338	0.00962549	-0.0983709	-0.0870218		-0.56391	-0.339939	-0.36122	0.000332323	-0.171804	-0.218941	-0.195926		-0.0560404	-0.0450679	-0.0134843	-0.0641915	0.0268154	0.0912642	0.132084
0.113253	0.105277	0.102484	0.110465	0.267805	0.109783	-0.0159122		-0.10231	0.0449799	0.052484	0.147956	0.0966206	0.346866	0.08932		-0.165676	0.000512449	-0.0766595	0.15338	0.00962549	-0.134286	-0.123712		-0.56391	-0.341361	-0.353696	-0.00565187	-0.162622	-0.194945	-0.195926		-0.11686	-0.0680877	-0.0286474	-0.0895575	-0.0300649	0.0693499	0.0951336
0.113253	0.103775	0.10684	0.100049	0.22929	0.109783	-0.0414667		-0.0791101	0.0449688	0.052484	0.165816	0.0831784	0.346866	0.105862		-0.165676	-0.0584111	-0.112801	0.106535	-0.0161113	-0.15648	-0.171602		-0.60246	-0.353627	-0.353696	-0.0203315	-0.162766	-0.185688	-0.210208		-0.11686	-0.113267	-0.0561028	-0.0933143	-0.0957066	0.0290805	0.0826619
0.131035	0.101729	0.120113	0.0899509	0.217788	0.120449	-0.0586421		-0.0791101	0.0440084	0.06114	0.165816	0.072092	0.347084	0.111516		-0.154586	-0.0591827	-0.116742	0.106147	-0.0339208	-0.15648	-0.171602		-0.637504	-0.388109	-0.261579	-0.0193022	-0.163178	-0.201499	-0.267019		-0.0732088	-0.115212	-0.0175084	0.358095	0.0830772	-0.0740169	-0.138896
0.0557249	0.151856	0.105992	-0.0739792	-0.0108963	0.0654378	-0.17199		-0.0991442	0.0415763	0.0655466	0.1781	0.0558459	0.347218	0.130712		-0.154586	-0.0614375	-0.129843	0.104779	-0.0384233	-0.202345	-0.194701		-0.570794	-0.378508	-0.260809	-0.0159407	-0.171703	-0.201499	-0.266601		-0.0732088	-0.115212	0.0106574	0.361575	0.0479969	-0.0433026	-0.133836
0.0557249	0.148821	0.0604679	-0.0778942	-0.0667476	0.0309555	-0.17199		-0.0991442	0.0277913	0.0446011	0.179419	0.0375928	0.333614	0.152159		-0.183588	-0.0614375	-0.129843	0.104779	-0.0585181	-0.206846	-0.201546		-0.570794	-0.378508	-0.218975	-0.00257971	-0.179294	-0.196355	-0.262187		-0.0497679	-0.0654653	0.0350663	0.375902	0.044832	-0.0292379	-0.119006
0.0230278	0.141972	0.0597991	-0.11729	-0.0667476	0.0221498	-0.228798		-0.084707	0.0824199	-0.0604206	0.218502	-0.00302028	0.258281	0.128182		-0.183588	-0.0807064	-0.15098	0.104779	-0.0913224	-0.206846	-0.201546		-0.514755	-0.312878	-0.17251	-0.00257971	-0.179294	-0.195988	-0.262187		-0.0497679	-0.056194	0.0716195	0.380479	0.0527988	-0.0113353	-0.115573
0.0230278	0.114639	0.0132245	-0.143322	-0.133856	-0.0156508	-0.244399		-0.0595808	0.119885	-0.0793299	0.218502	-0.0191933	0.258281	0.124418		-0.209215	-0.0869159	-0.154872	0.0722195	-0.125953	-0.248421	-0.21918		-0.514755	-0.312878	-0.160251	-0.00230117	-0.1836	-0.195988	-0.258163		-0.0566928	-0.0277305	0.0716195	0.380482	0.0527988	-0.00719339	-0.0477573
-0.0125618	0.0793589	0.00866946	-0.190336	-0.146913	-0.0585848	-0.275621		-0.0595808	0.130003	-0.0874863	0.21422	-0.032785	0.245355	0.108463		-0.209215	-0.0869159	-0.17229	0.0626138	-0.15526	-0.271145	-0.22259		-0.498532	-0.259294	-0.118043	-0.00207253	-0.183854	-0.187123	-0.248394		-0.0566928	-0.0253073	0.0702436	0.380502	0.0639132	0.00544103	-0.0451351
-0.0125618	0.0624715	-0.0515302	-0.240819	-0.207426	-0.100734	-0.278881		-0.0522191	0.138292	-0.0969983	0.213588	-0.03944	0.242234	0.108463		-0.318136	-0.0885805	-0.0140901	0.249619	0.0386595	-0.0485375	0.0572638		-0.498532	-0.250688	-0.110765	0.00308389	-0.148039	-0.183437	-0.248394		-0.0525442	-0.011898	0.0691782	0.375745	0.0656701	0.00935445	0.0073174
0.269274	0.188814	0.316161	0.208935	0.0775552	0.180132	-0.098578		-0.0522191	0.140501	-0.0996036	0.213602	-0.0310702	0.236336	0.084693		-0.348065	-0.0878864	0.01639	0.249905	0.0593468	0.00110275	0.0582974		-0.411503	0.0829179	-0.065353	-0.285052	-0.142041	-0.0222063	-0.120416		-0.151293	0.0274645	0.118635	0.257413	-0.0367233	0.0209299	0.0231025
0.222879	0.219842	0.309028	0.169775	0.095681	0.177936	-0.0625849		0.0169618	0.122642	-0.100328	0.0937403	-0.0815789	0.0953519	0.0621232		-0.348065	-0.086876	0.0196369	0.244665	0.0868092	0.0111669	0.0588915		0.310296	0.117582	-0.100285	-0.0703309	-0.236418	-0.188674	-0.195184		-0.201455	0.0242837	0.122784	0.256745	-0.0624431	0.0191906	0.0339804
0.222879	0.189762	0.26083	0.162179	0.0994179	0.16248	-0.0625849		-0.00496474	0.111488	-0.0982681	0.0619212	-0.0516721	0.0874557	0.0680723		-0.373905	-0.0830975	0.0227488	0.229079	0.110365	0.0235104	0.0527244		0.310296	0.159699	0.00679104	0.0293155	-0.114504	-0.197562	-0.174009		-0.201455	-0.00366727	0.122784	0.246192	-0.0685014	0.0308335	0.035749
0.19855	0.170452	0.218325	0.111718	0.101543	0.136085	-0.170642		-0.00496474	0.113849	-0.0982681	0.0517231	-0.0537004	0.0851993	0.0699863		-0.373905	-0.066065	0.0235003	0.228849	0.116035	0.0287947	0.044943		-0.835368	0.065662	-0.393085	-0.416588	-0.430843	-0.0947098	-0.119734		-0.230507	-0.0109231	0.0995588	0.24163	-0.0786245	0.0337433	0.0785257
0.19855	0.153036	0.166205	0.102395	0.0865526	0.0952083	-0.201165		-0.0279093	0.113849	-0.107563	0.0517231	-0.0580939	0.0907299	0.0739603		-0.399879	-0.066065	0.0259464	0.219082	0.139466	0.0352424	0.0366091		-0.835368	0.0635475	-0.413148	-0.399123	-0.42788	-0.0833023	-0.0132061		-0.230507	-0.0199029	0.0995588	0.237726	-0.0969754	0.0326534	0.0725054
0.139213	0.145715	0.107342	0.0201275	0.064721	0.0496364	-0.260328		-0.0279093	0.106861	-0.0939676	0.0380238	-0.0435349	0.0926233	0.0546294		-0.217101	-0.0491249	-0.00811805	-0.0871764	-0.0974296	-0.0331883	-0.0692673		-0.77217	0.0872459	-0.442902	-0.399123	-0.425614	-0.0964334	0.0533895		-0.263808	-0.0301199	0.0623381	0.219775	-0.105718	0.0317165	0.0529471
0.16521	-0.113476	0.135606	0.259811	0.0170087	-0.0736452	0.331511		-0.0520425	0.100861	-0.0939676	0.0335243	-0.0432796	0.0826518	0.0517021		-0.217101	-0.036849	-0.00672576	-0.102047	-0.103755	-0.04641	-0.0770012		-0.77217	0.0872459	-0.471424	-0.41125	-0.408796	-0.0960332	0.0806205		0.191952	0.139827	0.226696	0.418406	0.125302	0.0865016	0.167701
0.16521	-0.101797	0.0924302	0.246399	0.00505036	-0.0783328	0.329282		-0.0638213	0.0986962	0.0352893	0.00364007	-0.0465481	0.109998	0.0335452		-0.235267	-0.036849	0.0023666	-0.11406	-0.106662	-0.053339	-0.0790564		-0.665408	0.108721	-0.483113	-0.416278	-0.408796	-0.0742991	0.169338		0.205921	0.134829	0.227026	0.418406	0.137693	0.106237	0.167701
0.201164	-0.0935039	0.0781912	0.230945	-0.00380499	-0.080314	0.323041		-0.0127025	0.10776	0.0352893	0.0683206	0.0124435	0.109998	0.0705381		-0.235267	-0.026292	-0.019166	-0.132305	-0.109886	-0.0751073	-0.145503		-0.665408	0.140194	-0.534332	-0.494384	-0.408796	-0.0742991	0.218185		0.205921	0.132752	0.233098	0.438496	0.14248	0.116223	0.157226
0.201164	-0.112978	0.0348068	0.216848	-0.00691404	-0.0564044	0.317149		-0.0127025	0.151938	0.08019	0.101936	0.033345	0.1243	0.0705381		-0.258848	-0.0256636	-0.0266668	-0.162858	-0.111722	-0.102388	-0.1543		-0.49765	0.105999	-0.338457	-0.407776	-0.355544	-0.131818	-0.0204317		0.208294	0.132752	0.233098	0.438496	0.14491	0.116223	0.156422
0.213963	-0.109234	0.0136237	0.172256	-0.00972429	-0.0530381	0.306815		0.0856602	0.151938	0.101986	0.12027	0.0614355	0.196439	0.131325		-0.258848	-0.0297166	-0.0485581	-0.173338	-0.114302	-0.107401	-0.159927		-0.710653	-0.0577311	-0.336398	-0.328805	-0.538857	-0.16001	-0.149894		0.208294	0.132833	0.222766	0.439197	0.1758	0.121428	0.156489
0.213963	-0.106018	-0.0413765	0.154334	-0.0351032	-0.0434927	0.287002		0.0856602	0.19171	0.141853	0.137455	0.0783404	0.196439	0.157105		-0.256622	-0.0470837	-0.0472249	-0.189282	-0.119591	-0.163	-0.16336		-0.765416	-0.044579	-0.218581	-0.282217	-0.485803	-0.0160832	0.00371695		0.193399	0.132848	0.221858	0.450808	0.1758	0.127475	0.173294
0.237497	-0.0784979	-0.0756105	0.120844	-0.0424591	-0.0363017	0.270375		0.226483	0.210607	0.195768	0.274457	0.1551	0.280988	0.191927		-0.256622	-0.0640218	-0.0469916	-0.196167	-0.128412	-0.191069	-0.169522		-0.765416	0.0527244	-0.183816	-0.224232	-0.318462	0.114847	0.0137748		0.193399	0.137226	0.18795	0.450808	0.1758	0.119181	0.174227
0.237497	-0.0774949	-0.11608	0.0988227	-0.0237357	-0.0262315	0.221072		0.226483	0.210607	0.195768	0.274457	0.1551	0.342005	0.294411		-0.268704	-0.061584	-0.0640783	-0.208726	-0.137309	-0.253012	-0.171842		-0.73931	0.11595	-0.169548	-0.144729	-0.227718	0.114847	0.188238		0.151426	0.17125	0.187189	0.459494	0.197867	0.100889	0.182158
0.23097	-0.0833534	-0.135877	0.0778831	-0.0237357	-0.0228458	0.190803		-0.196938	-0.305903	-0.0181622	-0.141642	-0.0460623	-0.0932637	-0.0772573		-0.268704	-0.0417262	-0.0682209	-0.216358	-0.130309	-0.255295	-0.174159		-0.73931	0.11595	0.0353185	-0.132744	-0.219772	0.365296	0.259575		0.151426	0.17125	0.188632	0.460205	0.199346	0.100889	0.182158
0.23097	-0.116474	-0.143608	0.0422234	-0.0329397	-0.0151442	0.138647		-0.148863	-0.293296	0.00361153	-0.125459	-0.0321277	-0.0242302	-0.0550836		-0.265762	-0.0107515	-0.0861634	-0.213774	-0.118061	-0.293716	-0.177275		-0.788749	0.155346	0.0422875	0.00379233	0.00540222	0.376274	0.259575		0.124525	0.218768	0.190099	0.459929	0.204979	0.101638	0.184861
0.198574	-0.116474	-0.16403	0.0265737	-0.0329397	-0.0151442	0.130972		-0.148863	-0.215712	0.0206235	-0.0883972	-0.00605084	-0.00259636	0.0086749		-0.265762	-0.0164563	-0.0858025	-0.213377	-0.107715	-0.300646	-0.211598		-0.788749	0.342149	0.236347	0.00379233	0.00540222	0.376274	0.278902		0.124525	0.227958	0.191013	0.443814	0.228037	0.100001	0.190745
0.198574	-0.131166	-0.184012	-0.0432498	-0.0071315	-0.0213752	0.0765096		-0.090049	-0.215408	0.0400361	-0.0882242	-0.00605084	0.0778831	0.0086749		-0.260459	-0.0194324	-0.0853472	-0.207445	-0.0982662	-0.306054	-0.224028		-1.53261	0.681734	0.786359	0.497577	0.745108	0.84656	0.740182		0.103646	0.234796	0.197736	0.443379	0.228037	0.0917972	0.198204
0.161867	-0.157846	-0.187506	-0.053828	-0.0161079	-0.023996	0.0351593		-0.090049	-0.215408	0.0992885	-0.0355552	0.00921773	0.0889372	0.0486925		-0.245393	-0.0562156	-0.0878864	-0.144471	-0.0113588	-0.204203	-0.240675		-1.37042	0.681734	0.780672	0.496171	0.745108	0.791543	0.740182		0.087284	0.205589	0.154818	0.352086	0.123536	0.195313	0.224318
0.099431	-0.131156	-0.195654	-0.138934	-0.0318357	-0.0169197	-0.0242604		0.0600618	-0.0639069	0.185003	0.0811282	0.110632	0.259908	0.119384		-0.219074	-0.0509513	-0.0906805	-0.114326	0.00283346	-0.182209	-0.239746		-1.37042	0.635898	0.754232	0.495344	0.744265	0.778861	0.694043		0.104248	0.183308	0.140544	0.348808	0.0949766	0.195464	0.218918
0.099431	-0.15268	-0.20948	-0.169586	-0.0356985	-0.0173351	-0.117157		0.0600618	-0.0513935	0.228666	0.110938	0.129376	0.322815	0.164102		-0.219074	-0.0479991	-0.0827104	-0.103755	0.00865137	-0.175752	-0.237641		-1.28542	0.577172	0.738251	0.470766	0.706434	0.778861	0.690673		0.104248	0.176127	0.127682	0.345995	0.102372	0.197934	0.215417
0.0332382	-0.166509	-0.238904	-0.214748	-0.024313	-0.0194408	-0.11889		0.0807249	0.0164527	0.254856	0.110938	0.155913	0.354048	0.164102		-0.19856	-0.044383	-0.0698403	-0.0605984	0.0111669	-0.154833	-0.244329		-1.28542	0.496267	0.687108	0.451479	0.706434	0.710873	0.659033		0.0997536	0.163875	0.114034	0.345392	0.10446	0.197934	0.210239
0.0332382	-0.18473	-0.240894	-0.225807	-0.0144694	-0.0237689	-0.214851		0.0807249	0.016603	0.276432	0.152117	0.155913	0.356253	0.189023		-0.19856	-0.0489522	-0.0721437	-0.0605984	0.0112783	-0.154833	-0.246507		-1.24201	0.444233	0.637999	0.362993	0.619985	0.702918	0.631097		0.0997536	0.163875	0.106221	0.341691	0.0709095	0.21857	0.211244
0.0123255	-0.230556	-0.243323	-0.240929	-0.0115698	-0.0292065	-0.215002		0.0964233	0.016603	0.276432	0.156144	0.160026	0.443535	0.20884		-0.153435	0.0632887	-0.0253175	0.253242	0.194526	-0.0241103	0.0729593		-1.24201	0.374423	0.528031	0.214917	0.453502	0.616519	0.554866		0.114072	0.149034	0.129543	0.341691	0.0709095	0.218376	0.225856
0.0123255	-0.246926	-0.220685	-0.240929	-0.0276885	-0.033213	-0.227637		0.0964233	0.0207016	0.28203	0.191297	0.165694	0.443535	0.235841		-0.140564	0.0726078	-0.0280898	0.231626	0.182151	-0.0449947	0.0691782		-1.26744	0.286362	0.403428	0.167962	0.319313	0.599475	0.549945		-0.0618435	-0.0819563	0.0541634	0.317867	0.00669999	0.120674	0.178192
-0.0247198	-0.253362	-0.208018	-0.239081	-0.0516809	-0.0401995	-0.227637		0.0688275	0.0210832	0.280808	0.206686	0.173906	0.450878	0.238493		-0.140564	0.0726078	-0.0438285	0.209371	0.182151	-0.0673575	0.0467287		-1.26744	0.203175	0.281545	0.0333556	0.220501	0.599475	0.549945		-0.0475769	-0.0575257	0.0541634	0.329282	0.00669999	0.125869	0.177807
-0.0247198	-0.263923	-0.199762	-0.230519	-0.045294	-0.0375758	-0.235204		0.0688275	0.0678564	0.260487	0.216701	0.18059	0.48003	0.222263		-0.141695	0.0817024	-0.0359029	0.198715	0.152184	-0.0678445	0.0290686		-1.27263	0.0905703	0.22448	-0.036418	0.091654	0.446353	0.422886		-0.0475769	-0.00472904	0.0815277	0.349443	0.0389077	0.147318	0.181407
-0.0597088	-0.191727	-0.0102424	-0.0990205	-0.0091727	-0.0259501	-0.0560629		0.0460309	0.0908773	0.254664	0.227543	0.182612	0.48003	0.213979		-0.210091	0.0225182	-0.0437348	0.0895793	-0.175705	0.00309019	-0.0797402		-1.27263	-0.0106544	0.0484306	-0.120544	0.0525999	0.446353	0.422886		-0.0291332	0.0176177	0.0859378	0.352392	0.0455007	0.152082	0.184046
-0.0788478	-0.175236	-0.00742554	-0.0839354	-0.0236263	-0.0268972	-0.0379171		0.0460309	0.0871826	0.243616	0.215984	0.183274	0.504088	0.197784		-0.210091	0.0177395	-0.0437348	0.112951	-0.175705	0.00309019	-0.0718367		-1.34213	-0.0106544	0.0295714	-0.170901	-0.07804	0.230724	0.291325		-0.0291332	0.0416464	0.0955012	0.365749	0.0554781	0.16141	0.191603
-0.0788478	-0.157014	-0.0152944	-0.0577375	-0.010798	-0.0329804	-0.0379171		-0.013218	0.0859121	0.272098	0.207926	0.190896	0.504261	0.192217		-0.195944	0.0246841	-0.00134909	0.112951	-0.165956	0.0126869	-0.0582495		-1.34213	-0.247754	-0.0709831	-0.249731	-0.282657	0.195202	0.272584		-0.0365706	0.0688787	0.098932	0.365005	0.0554781	0.16452	0.192869
-0.0713523	-0.162715	-0.0147227	-0.0394885	-0.010798	-0.0329804	0.0100463		-0.013218	0.0532942	0.287336	0.207926	0.19319	0.505357	0.192217		-0.195944	0.0458514	0.0175942	0.141995	-0.159858	0.0363426	-0.0548649		-1.30016	-0.33144	-0.166375	-0.249731	-0.292721	0.194246	0.228001		-0.0365706	0.0688787	0.101977	0.362589	0.0549564	0.168204	0.197528
-0.0713523	-0.149964	-0.0132694	-6.67807e-05	0.00506665	-0.0262151	0.0134654		-0.0557782	0.0474828	0.287418	0.230454	0.197115	0.505357	0.131108		-0.20106	0.0461763	0.0278432	0.146609	-0.150083	0.0622771	-0.0483849		-1.30016	-0.417478	-0.23167	-0.321539	-0.476337	-0.11251	0.0188087		-0.0414667	0.124695	0.127916	0.335988	0.0420588	0.114145	0.21831
-0.0702311	-0.143619	-0.00454762	0.0151063	0.00734414	-0.0224684	0.0566821		-0.0557782	0.0018963	0.301136	0.230663	0.193109	0.505357	0.129039		-0.20106	0.0469058	0.028195	0.16482	-0.14558	0.0696658	-0.0446556		-1.22366	-0.574599	-0.276672	-0.344423	-0.538822	-0.122709	-0.0779052		-0.0312556	0.138097	0.109368	0.314419	0.0376622	0.114145	0.225281
-0.0782856	-0.136633	-0.00454762	0.103322	0.00674488	-0.0248252	0.0602028		-0.073448	0.0018963	0.301136	0.230663	0.191371	0.485409	0.132928		-0.193009	0.0624615	0.0282139	0.171144	-0.142546	0.0755419	-0.0409036		0.120385	-0.351767	-0.383445	-0.0845376	-0.201912	-0.154195	0.0778173		-0.155184	-0.183557	-0.0206685	-0.382297	-0.204672	-0.163399	-0.0190567
-0.0782856	-0.156654	-0.0212333	0.115518	0.021089	-0.0288941	0.0803837		-0.073448	0.0018963	0.301445	0.258583	0.195983	0.485409	0.139079		-0.193009	0.0822023	0.0279625	0.171144	-0.123677	0.0846457	-0.0427894		0.267286	-0.172266	-0.0393789	-0.151254	-0.178411	-0.157541	-0.106429		-0.155184	-0.0801671	0.0100031	-0.33925	-0.188511	-0.0410276	0.0194613
-0.0902374	-0.159752	-0.0265968	0.115455	0.0650239	-0.0276407	0.0866491		-0.0275933	-0.045634	0.295285	0.265572	0.200301	0.439724	0.142278		-0.188008	0.0726892	0.0352685	0.178898	-0.0967763	0.0723138	-0.0524549		0.267286	-0.196746	-0.126261	-0.239204	-0.178411	-0.157541	-0.186423		-0.174923	-0.0344562	0.015038	-0.336941	-0.171077	-0.0374508	0.0249915
-0.0902374	-0.116955	-0.0517303	0.115377	0.0784135	-0.0254767	0.0922795		0.131567	0.185692	0.213979	0.122787	0.168493	0.474789	0.178288		-0.188008	0.0285594	0.0265582	0.183453	-0.0744263	0.0605908	-0.0478711		0.165829	-0.232308	-0.185724	-0.330847	-0.332449	-0.339148	-0.188807		-0.174923	-0.0441674	-0.00591147	-0.336373	-0.163092	-0.0319385	0.029966
-0.0886931	-0.116955	-0.0827288	0.111575	0.0784135	-0.0254767	0.0985903		0.131567	0.0328983	0.186548	0.0790283	0.104321	0.462638	0.0819351		-0.171471	0.0285594	0.0167857	0.194358	-0.0546482	0.043065	-0.0429501		0.91893	-0.11309	0.14193	0.260907	0.230394	0.257739	0.169428		-0.204346	-0.0306791	-0.169577	-0.438327	-0.220176	-0.0503569	-0.0904328
-0.0886931	-0.11428	-0.0725384	0.0922727	0.10157	-0.0398863	0.0990116		-0.0929838	0.0328983	-0.0719322	-0.0854656	-0.134233	0.342403	-0.0938129		-0.171471	0.0202223	0.0161142	0.200242	-0.0531619	0.0332639	-0.0393917		0.839742	-0.11309	0.0501295	0.206101	0.226502	0.158435	0.169428		-0.185906	0.0180339	-0.169577	-0.438327	-0.220176	-0.0503569	-0.0904328
-0.0954567	-0.10925	-0.0680925	0.0876875	0.111907	-0.0443385	0.106819		0.0104123	-0.00137006	-0.143031	-0.090867	-0.0666396	0.084886	-0.13781		-0.318002	-0.122294	-0.163357	-0.176524	-0.0678911	-0.190396	-0.134442		0.839742	-0.249918	0.0501295	0.206101	0.0784973	0.123216	0.038125		-0.185906	0.033006	-0.0917278	-0.387264	-0.213524	0.001505	-0.0746936
-0.129827	-0.113075	-0.0944945	0.070502	0.0854151	-0.067136	0.106426		-0.000989956	0.00378528	-0.136984	-0.0814432	-0.0765734	0.105433	-0.12284		-0.318002	-0.0699858	-0.132184	-0.0575941	-0.0166326	-0.096454	0.0157253		0.694241	-0.26072	-0.128715	0.0148087	0.0784973	0.0783404	-0.013845		-0.118618	0.114722	-0.0910983	-0.326278	-0.0491249	0.0476152	0.0069004
-0.129827	-0.160433	-0.118443	0.0446531	0.0854151	-0.0612864	0.114361		-0.000989956	-0.00758281	-0.131846	-0.0813416	-0.0951407	0.113325	-0.12284		-0.213151	-0.0699858	-0.0565864	-0.0377569	0.0368099	-0.0329887	0.0252434		0.694241	-0.366437	-0.210805	0.00436058	-0.114821	-0.100821	-0.119309		-0.118618	0.139271	-0.00117584	-0.129706	-0.0383446	0.097827	0.0473222
-0.18079	-0.206583	-0.112073	0.0215657	0.0856149	-0.0660181	0.124965		-0.0248022	-0.0315914	-0.078416	-0.0549731	-0.140403	0.172114	-0.0768752		-0.213151	0.0562701	-0.0214146	0.030797	0.0873477	0.0258812	0.148776		0.529868	-0.495668	-0.2427	-0.115593	-0.15106	-0.100821	-0.221922		-0.0879824	-0.160117	-0.203779	0.0205992	-0.157369	-0.0997064	-0.0977962
-0.18079	-0.206583	-0.0802748	0.0141149	0.0856319	-0.0769203	0.0986726		-0.04371	-0.0316803	-0.078519	-0.0290044	-0.126305	0.202355	-0.00954755		-0.12797	0.0638629	0.00843221	0.0895445	0.124673	0.113581	0.172337		0.43235	-0.495668	-0.403001	-0.178088	-0.294435	-0.236262	-0.266564		-0.0879824	-0.123767	-0.162977	0.0205992	-0.147881	-0.0997064	-0.0869584
-0.223892	-0.250227	-0.060564	-0.0213094	0.0567787	-0.078519	0.0811054		-0.04371	-0.0285245	-0.0769602	-0.0180233	-0.117883	0.203578	0.00352007		-0.12797	0.156985	0.0722651	0.18391	0.16985	0.169294	0.275565		0.317718	-0.606662	-0.440662	-0.255787	-0.343901	-0.236262	-0.45855		-0.0195428	-0.123767	-0.127161	0.0205992	-0.147881	-0.0828394	-0.0362358
-0.037009	-0.0579637	-0.0486254	-0.0155891	-0.198897	-0.202873	0.131449		-0.0482453	-0.0357544	-0.0759778	-0.0115904	-0.0881675	0.21123	0.0243304		-0.191511	0.037111	-0.217258	-0.132844	-0.224009	-0.165014	-0.0920819		0.317718	-0.647244	-0.498084	-0.291271	-0.394548	-0.240521	-0.45855		-0.0195428	-0.0859508	-0.127161	0.10568	-0.126251	-0.0585471	-0.0362358
0.00282136	-0.0571189	-0.0178392	0.00902495	-0.187549	-0.199909	0.133455		-0.0482453	-0.0655344	-0.0562098	-0.00432347	-0.0751725	0.219474	0.0283746		-0.191511	0.0368099	-0.200233	-0.132844	-0.207857	-0.0873192	-0.0784979		0.246374	-0.691139	-0.504968	-0.291271	-0.394548	-0.262557	-0.59484		0.0221856	-0.0565864	-0.10023	0.115947	-0.119452	-0.0543736	0.00211207
0.0704657	-0.0281314	0.0112286	0.036019	-0.137936	-0.179083	0.149489		-0.0597786	-0.0655344	-0.0414971	0.00109582	-0.0419742	0.219474	0.0503103		-0.128351	0.0236895	-0.190935	-0.117883	-0.184012	-0.068311	-0.023429		0.246374	-0.692665	-0.510926	-0.354421	-0.446589	-0.262557	-0.632122		0.0221856	-0.0565864	-0.0388528	0.160945	-0.0736834	-0.0470837	0.038208
0.0704657	-0.0237844	0.0112286	0.045062	-0.123903	-0.153771	0.186725		-0.0678	-0.0327977	-0.0181733	-0.000850758	0.0202776	0.226029	0.0914833		-0.128351	0.0200444	-0.185599	-0.110202	-0.173744	-0.0346583	0.00861818		0.188025	-0.703649	-0.498783	-0.356505	-0.446589	-0.274131	-0.632964		0.0580538	-0.0565864	-0.0388528	0.203906	-0.0309125	0.0010874	0.051553
0.1135	-0.0320586	0.0682081	0.0622945	-0.120856	-0.15268	0.186725		-0.0678	-0.0250798	0.00392918	-0.00451086	0.0772409	0.244644	0.108302		-0.0550791	0.0187169	-0.181917	-0.110202	-0.161816	-0.0278767	0.0445821		0.188025	-0.703649	-0.470299	-0.37223	-0.450796	-0.28321	-0.63625		0.0580538	0.0143537	-0.0150513	0.226727	-0.022622	0.0121146	0.0710537
0.1135	-0.0374216	0.077956	0.0787095	-0.118966	-0.137162	0.206861		-0.0699491	-0.00244628	0.00472666	-0.00587939	0.0826518	0.253049	0.123262		-0.0550791	0.0187169	-0.180215	-0.0882681	-0.153554	-0.0255978	0.0738495		0.143909	-0.677858	-0.470299	-0.387212	-0.452203	-0.28321	-0.63625		0.0934054	0.0264655	-0.00758281	0.276179	-0.0178625	0.0271068	0.153975
0.146403	-0.0374216	0.105618	0.075831	-0.103216	-0.137217	0.20753		-0.0699491	0.0128843	0.0250292	-0.00127853	0.107594	0.241235	0.141754		-0.376711	-0.119341	-0.0431159	-0.180527	-0.0388288	-0.0995239	-0.0176217		0.143909	-0.673735	-0.424543	-0.387212	-0.452203	-0.326163	-0.644593		0.117714	0.115055	0.0214844	0.375672	0.0305211	0.0673118	0.224436
0.146403	-0.044097	0.117275	0.0729931	-0.0941753	-0.139193	0.195202		-0.0658151	0.0167665	0.0360558	0.00193948	0.0907467	0.235814	0.167382		-0.376711	-0.119341	-0.0391024	-0.182559	-0.0423958	-0.0852319	0.00118771		0.106413	-0.672885	-0.417963	-0.388119	-0.416908	-0.32695	-0.645539		0.117714	0.116325	0.0557924	0.423325	0.0420936	0.0913082	0.224561
0.128307	-0.0536846	0.132408	0.0717477	-0.0822367	-0.13781	0.191549		-0.0658151	0.030027	0.0517298	-0.0241918	0.0907467	0.229073	0.17534		-0.381555	-0.102128	-0.0374899	-0.185179	-0.0540705	-0.0758568	0.0018544		0.106413	-0.667314	-0.365539	-0.388961	-0.376931	-0.360189	-0.606362		-0.1248	0.0532589	0.0701075	0.0634103	0.0231701	0.0527518	0.0798935
0.00939742	-0.176574	0.113754	0.0157458	-0.14001	-0.113296	0.0677059		-0.0721572	0.035749	0.0368271	-0.0300915	0.072115	0.227493	0.180249		-0.381555	-0.0994891	-0.039474	-0.181567	-0.0652119	-0.075694	0.00761073		0.170618	-0.667314	-0.347451	-0.361019	-0.376931	-0.364239	-0.583052		-0.138534	-0.0477156	0.0493772	0.00950121	-0.00134909	-0.0444682	0.0081368
0.00939742	-0.176574	0.113754	0.00995069	-0.147213	-0.12032	0.0661938		-0.0721572	0.0613934	0.0245828	-0.0679578	0.0639868	0.18736	0.182033		-0.358994	-0.122824	-0.0491878	-0.180204	-0.0778267	-0.0752666	0.00626757		0.170618	-0.667314	-0.296841	-0.339417	-0.24242	-0.353003	-0.534651		-0.138534	-0.0477156	0.00594196	-0.00346118	-0.0427193	-0.0652119	-0.0430615
-0.0398742	-0.199535	0.0701653	0.00654329	-0.157897	-0.126812	-0.0150276		-0.0633762	0.0668039	0.012251	-0.0725699	-0.00461855	0.175199	0.162363		-0.358994	-0.127085	-0.0619496	-0.177912	-0.121569	-0.0706631	0.0037669		0.220219	-0.638352	-0.270981	-0.345978	-0.220898	-0.352294	-0.482275		-0.18691	-0.129153	-0.0123136	-0.049467	-0.0808104	-0.132305	-0.0433922
-0.0398742	-0.215002	0.0414929	-0.00140048	-0.168514	-0.137734	-0.0150276		-0.0633762	0.0938622	-0.0320312	-0.128008	-0.00540246	0.123246	0.130558		-0.341533	-0.127085	-0.102281	-0.176915	-0.121569	-0.0706631	-0.0119834		0.102235	-0.61614	-0.344153	-0.404066	-0.242226	-0.44457	-0.462382		-0.18691	-0.177396	-0.0700617	-0.0755111	-0.131313	-0.18067	-0.04641
-0.104483	0.0510197	0.0151891	-0.111105	-0.173308	0.0136749	-0.122118		0.0868832	0.202406	-0.0945979	0.0599003	0.0108955	0.138695	0.0773449		-0.341533	-0.14228	-0.102281	-0.173652	-0.145878	-0.0754951	-0.0119834		0.102235	-0.676354	-0.395701	-0.48767	-0.288971	-0.457686	-0.467031		-0.191902	-0.181382	-0.0884794	-0.0822911	-0.115821	-0.197988	-0.0782778
-0.0679522	0.0696583	0.0247623	-0.110701	-0.173308	0.0136749	-0.0537971		0.0762419	0.187427	-0.0994797	0.053667	-0.00179757	0.145454	0.0656858		-0.285855	-0.113157	-0.201641	-0.11813	-0.169173	-0.107733	-0.0319385		0.554729	0.114653	-0.01322	0.268165	0.155346	0.0678361	0.056311		-0.191902	-0.182282	-0.100636	-0.0695263	-0.116267	-0.200064	-0.0823769
-0.0679522	0.0864746	0.0401298	-0.0230971	-0.154105	0.0287575	-0.0324801		0.0712114	0.192212	-0.0864546	0.0324644	-0.00618716	0.170469	0.0537669		-0.261845	-0.115243	-0.171873	-0.0952791	-0.170356	-0.108349	-0.0410572		0.466642	-0.091145	-0.205807	0.0754968	0.0164239	-0.0406989	-0.0408303		-0.22316	-0.18415	-0.115034	-0.0401479	-0.134876	-0.186639	-0.0915933
-0.0303575	0.0882569	0.0416464	-0.0230971	-0.138096	0.0287575	-0.0350969		0.0712114	0.192212	-0.0776517	0.0289589	-0.00448311	0.170469	0.0515448		-0.261845	-0.111553	-0.167005	-0.0914424	-0.168169	-0.109581	-0.0489621		0.433493	-0.109568	-0.210012	0.0503855	0.00648185	-0.03722	-0.0766622		-0.22316	-0.19187	-0.12493	-0.0231064	-0.14231	-0.164662	-0.100528
-0.0303575	0.0900622	0.0478867	0.0332502	-0.142025	0.0289819	-0.036245		0.0452157	0.192212	-0.0814173	0.0189196	-0.00399353	0.197867	0.0496604		-0.219252	-0.101767	-0.151307	-0.0635765	-0.167316	-0.109581	-0.0723765		0.433493	-0.123853	-0.226984	0.0202223	-0.000302084	-0.038092	-0.0934331		0.00862085	-0.0535924	0.0470602	0.175193	0.0523389	0.160925	-0.0125144
-0.00376169	0.0934575	0.0588028	0.048684	-0.146563	0.0294904	-0.0240103		0.0452157	0.204898	-0.0869537	0.00947538	-0.00543889	0.20848	0.0496604		-0.219252	-0.101561	-0.151057	-0.0635765	-0.167316	-0.0971827	-0.0723765		0.410147	-0.166842	-0.266081	-0.0280734	-0.00208211	-0.0362827	-0.101277		0.00862085	-0.0692925	0.0447619	0.173606	0.124505	0.163549	-0.022236
-0.00376169	0.103202	0.0839982	0.106617	-0.137174	0.0604381	-0.0197216		0.0290203	0.204898	-0.0869537	0.00947538	-0.00711354	0.20848	0.0767969		-0.160721	-0.102617	-0.151057	-0.0635765	-0.147693	-0.0843476	-0.0725572		0.410147	-0.166842	-0.269108	-0.0436089	-0.0189782	-0.0322736	-0.105178		0.0149978	-0.131518	0.0432526	0.155589	0.133415	0.166893	-0.0147026
0.0446531	0.112784	0.087003	0.106617	-0.127429	0.0604381	0.0215552		0.0290203	0.217141	-0.0869537	0.000379751	-0.00711354	0.22776	0.0767969		-0.384703	0.101195	0.115884	-0.0194324	-0.0417717	0.130035	-0.0108458		0.20697	-0.1061	-0.403121	-0.323358	-0.0834846	-0.101295	-0.171269		0.0149978	-0.131518	0.0189449	0.115496	0.135168	0.146082	-0.00410004
0.0701075	0.058545	0.104563	0.203141	-0.149924	0.0316587	-0.0236573		0.0174333	0.2366	-0.0875848	-0.00172391	0.00264241	0.235885	0.0775317		-0.439427	0.0596942	0.0821519	-0.0735769	-0.0588001	0.127185	-0.0170323		0.20697	-0.118208	-0.369569	-0.319077	-0.0829258	-0.0992005	-0.169737		-0.18916	-0.0340175	0.0737515	0.296463	0.16614	0.0297489	0.152505
0.0830535	0.0492376	0.116435	0.220505	-0.149216	0.0317889	-0.0219015		0.0174333	0.241369	-0.088652	-0.0300546	0.00690478	0.240723	0.081568		-0.439427	0.0412016	0.0425315	-0.0863484	-0.0814626	0.0994006	-0.0347885		0.21245	-0.118901	-0.355188	-0.30188	-0.0646676	-0.0666284	-0.169215		-0.18916	-0.00526881	0.0748816	0.296463	0.16482	0.0445059	0.154566
0.0830535	0.0303542	0.120376	0.225524	-0.142238	0.0328672	-0.0195487		0.0246321	0.246784	-0.0883876	-0.0300546	0.015021	0.25216	0.0815841		-0.44375	0.00442374	0.0163805	-0.111485	-0.0979378	0.0942242	-0.0532403		0.21245	-0.121701	-0.35179	-0.277532	-0.0497867	-0.0306245	-0.195424		-0.163819	-0.00525918	0.103185	0.28629	0.149328	0.0472181	0.174114
0.090845	0.0110496	0.102761	0.228509	-0.144844	0.0187616	-0.0676172		0.0246321	0.25157	-0.0881356	-0.0337202	0.023411	0.254137	0.0820582		-0.44375	-0.0675401	-0.0332317	-0.122308	-0.126468	0.0804287	-0.0742675		0.209461	-0.133609	-0.354002	-0.23555	-0.0433922	0.0183681	-0.200711		-0.163819	-0.00474007	0.139314	0.285795	0.145068	0.0714864	0.174114
0.090845	-0.00509087	0.101816	0.232221	-0.162425	0.000419382	-0.0809568		0.0182097	0.25157	-0.0858395	-0.0356646	0.0239235	0.278206	0.0820582		-0.449474	-0.0675401	-0.0332317	-0.130781	-0.127149	0.0576617	-0.0775908		0.22636	-0.210426	-0.300473	-0.082189	-0.122098	0.0820033	-0.229185		-0.140223	-0.00180838	0.131002	0.278562	0.1415	0.0714864	0.186497
0.0806581	-0.0407775	0.100282	0.231191	-0.172198	-0.000539512	-0.119461		0.0182097	0.253824	-0.0890738	-0.0396381	0.0173193	0.278206	0.0476008		-0.449474	-0.111014	-0.0556618	-0.139727	-0.133264	0.0350996	-0.0889762		0.245928	-0.258793	-0.29551	-0.0751511	-0.12302	0.0376508	-0.238948		-0.140223	0.00114157	0.125409	0.277066	0.137215	0.0856938	0.188319
0.0806581	-0.0407775	0.100282	0.221501	-0.176751	-0.000813194	-0.119461		0.00610203	0.248046	-0.104224	-0.0437398	0.0128749	0.277919	0.0443375		-0.450321	-0.122767	-0.0579637	-0.148988	-0.171332	0.00619169	-0.109568		0.245928	-0.270763	-0.309346	-0.0746012	-0.127956	0.0353852	-0.268854		-0.122104	0.0414617	0.129795	0.275059	0.132138	0.0929544	0.1775
0.0725137	-0.0407775	0.0783286	0.221501	-0.1933	0.0021589	-0.13876		0.00610203	0.245812	-0.106889	-0.0521762	0.0104243	0.277831	0.0349188		-0.450321	-0.163307	-0.114489	-0.148988	-0.171332	-0.0147409	-0.137831		0.260229	-0.285526	-0.322493	-0.058155	-0.12942	0.0205948	-0.268854		-0.122104	0.0612776	0.129599	0.27274	0.113289	0.0984205	0.171019
0.0725137	-0.0471609	0.0775056	0.187247	-0.1932	0.00807541	-0.141571		0.0103906	0.227614	-0.116413	-0.0503385	0.012792	0.279041	0.0316787		0.0425455	0.0190919	0.127841	0.0917314	0.098731	0.0344504	0.103224		0.260229	-0.317817	-0.322493	-0.058155	-0.15588	0.00145379	-0.27106		-0.115555	0.0667529	0.114976	0.278177	0.0930682	0.112889	0.167202
0.0407388	-0.0497445	0.0724637	0.187247	-0.192748	-0.0022505	-0.139237		0.0103906	0.23994	-0.112951	-0.049755	0.0318633	0.280324	0.0228405		0.0425455	0.0258318	0.166651	0.136226	0.115114	0.115916	0.145969		0.16592	-0.311688	-0.114504	0.0499121	-0.14228	-0.159645	-0.368151		-0.115555	0.0667639	0.110047	0.283581	0.0736975	0.120585	0.16173
0.0407388	-0.0497445	0.0724637	0.187247	-0.192748	-0.0222635	-0.138926		0.000999015	0.239005	-0.106701	-0.0524855	0.0318633	0.280324	0.0227488		0.117582	0.0510088	0.171642	0.147703	0.12493	0.132638	0.174446		0.276816	-0.28803	0.0285972	-0.383997	-0.335494	-0.211839	-0.305567		-0.113413	0.0669647	0.08285	0.286456	0.0736975	0.148585	0.151999
0.0190792	-0.0559899	0.061445	0.163603	-0.206722	-0.0222635	-0.134769		0.00627022	0.228919	-0.124119	-0.0529462	0.0310018	0.264963	0.04391		0.117582	0.0510088	0.216792	0.16996	0.1524	0.192969	0.257132		0.254412	-0.385673	0.0156216	-0.43332	-0.419087	-0.247075	-0.33491		-0.113413	0.0790283	0.0792008	0.289035	0.0447619	0.153562	0.104359
0.0190792	-0.056161	0.0479031	0.150815	-0.216592	-0.0175223	-0.127492		0.00627022	0.243231	-0.124558	-0.0620216	0.0280069	0.262907	0.0455167		0.182304	0.0718189	0.216792	0.176214	0.174033	0.236617	0.257132		0.254412	-0.385673	0.0156216	-0.44298	-0.468387	-0.335784	-0.344539		-0.093828	0.0910219	0.0601121	0.286648	0.0272171	0.176032	0.104359
-0.00814904	-0.0515206	0.0358606	0.124162	-0.21116	-0.0157079	-0.12758		0.00646461	0.22219	-0.128859	-0.0615965	0.0229442	0.254235	0.0527839		-0.0250605	0.0610254	0.0162647	0.150229	0.007095	0.165637	0.150784		0.220237	-0.389499	0.00350017	-0.44298	-0.517423	-0.335784	-0.343303		-0.093828	0.067796	0.0601121	0.276392	0.023008	0.176032	0.080877
-0.00814904	-0.0564465	0.0287654	0.107103	-0.208569	0.00891272	-0.132799		0.00646461	0.215959	-0.128859	-0.0598023	0.0184825	0.254235	0.0527839		-0.0816304	0.0558885	0.02403	0.175813	0.0164978	0.15424	0.153105		0.220237	-0.437744	-0.000874952	-0.479321	-0.577855	-0.385121	-0.339649		-0.0773813	0.067796	0.0776388	0.276392	0.0152993	0.179985	0.0726573
-0.0242878	-0.0891268	0.0139034	0.090514	-0.201885	0.0155633	-0.132799		-0.00301575	0.209168	-0.138623	-0.0587257	0.0175942	0.246579	0.0549646		-0.0816304	0.0440687	0.032084	0.182816	0.00570195	0.122197	0.136676		0.199817	-0.449409	-0.0301419	-0.482768	-0.635186	-0.421227	-0.356232		-0.0773813	0.0720023	0.0807452	0.277643	-0.00857178	0.187154	0.0726573
-0.0242878	-0.0891268	0.0133015	0.0705833	-0.201814	0.0155633	-0.12852		-0.00301575	0.209168	-0.142432	-0.0565741	0.00887809	0.245271	0.0545922		-0.144492	-0.0177291	0.02183	0.209227	-0.000367213	0.110747	0.107893		0.199817	-0.481142	-0.0460446	-0.48351	-0.653003	-0.44629	-0.386451		-0.126847	0.0769245	-0.0949146	0.188956	0.054072	0.0678886	0.0348844
-0.036849	-0.0891268	0.0133015	0.0705833	-0.201333	0.0228405	-0.0941094		-0.0309446	0.186497	-0.144984	-0.0637605	-0.0160029	0.217139	0.0514157		-0.144492	-0.0151023	0.00628803	0.207271	-0.0328383	0.0677541	0.0991728		0.152046	-0.48002	-0.0609671	-0.48351	-0.630873	-0.463677	-0.373908		-0.12117	0.0879483	-0.0627482	0.19062	0.0480136	0.0687702	0.0324935
-0.036849	-0.0799958	-0.000539512	0.0689068	-0.201333	0.0243199	-0.0941094		-0.0309446	0.181953	-0.151592	-0.0671246	-0.0236038	0.217139	0.0514157		-0.187223	-0.00941275	0.0064324	0.213531	-0.0669254	0.0681165	0.0708342		0.176059	-0.434417	-0.0567023	-0.416679	-0.585166	-0.455799	-0.350889		-0.12117	0.125682	-0.0522705	0.200253	0.0450716	0.0706998	0.0262612
-0.0510898	-0.0404617	-0.0153523	0.0600451	-0.204785	0.0226512	-0.0947307		0.00698596	0.058062	0.0124132	0.0417128	0.0792762	0.245653	-0.181009		-0.187223	-0.00626354	0.00687784	0.254969	-0.0646841	0.0705597	0.0755773		0.176059	-0.405759	-0.0193524	-0.416679	-0.567856	-0.431178	-0.350889		-0.121188	0.164176	-0.0386792	0.201479	0.0534331	0.0719385	0.0252746
-0.0510898	-0.0404617	-0.0182463	0.0600451	-0.204222	0.0124748	-0.10534		0.0282435	0.0711326	0.0210219	0.0561125	0.0886067	0.250459	-0.14558		-0.176778	0.000437635	0.0226512	0.268555	-0.071822	0.0705597	0.101663		0.23705	-0.405759	-0.0131705	-0.327297	-0.408689	-0.431178	-0.278541		-0.121188	0.166402	-0.0168678	0.206424	0.0553672	0.0795333	0.0217926
-0.071388	0.00273912	-0.0378324	0.0344741	-0.173464	0.00923528	-0.106734		0.0282435	0.0711326	0.040314	0.0695173	0.104774	0.257993	-0.138473		-0.176778	0.000437635	0.0400692	0.268504	-0.076228	0.112633	0.101663		0.23705	-0.295175	0.0573091	-0.286318	-0.372421	-0.30643	-0.228749		-0.111361	0.163235	-0.00107003	0.20691	0.0459811	0.0852967	0.0217926
-0.071388	0.00429727	-0.0770012	0.0289305	-0.155965	0.00517744	-0.11497		0.0322482	0.0715667	0.0392451	0.0946219	0.113181	0.257993	-0.137283		-0.149907	0.00270861	0.052989	0.268137	-0.0768862	0.11796	0.0982546		0.341818	-0.260658	0.0896379	-0.216712	-0.219471	-0.277341	-0.125196		-0.111361	0.144383	0.000659914	0.20691	0.0428677	0.0852967	0.0239538
-0.0755396	-0.0167879	-0.0856752	-0.00165078	-0.145923	0.00342708	-0.0890395		0.0322482	0.0720863	0.036019	0.0959141	0.133046	0.251014	-0.137263		-0.149907	0.00339436	0.0827359	0.266722	-0.0852525	0.132744	0.0976597		0.341818	-0.16678	0.135323	-0.151239	-0.136386	-0.166998	-0.0611901		-0.111001	0.0708509	0.0700655	0.231944	0.0337765	0.0788169	0.0620948
-0.0755396	-0.0167879	-0.0878813	-0.00165078	-0.148836	0.00342708	-0.051419		0.0136778	0.120598	0.0150487	0.0279459	0.0986962	0.102823	-0.148144		-0.103986	0.0228177	0.0930251	0.265294	-0.0861361	0.150735	0.0870732		0.44062	-0.0873761	0.210654	-0.100577	-0.0551237	-0.166998	-0.00847081		-0.111288	0.0733578	0.0866007	0.2373	0.0360068	0.0850056	0.070349
-0.0806687	-0.0167879	-0.0969807	-0.00176184	-0.1549	0.00437536	-0.051419		-0.00273218	0.143562	0.0251923	0.06844	0.137803	0.127317	-0.120663		-0.103986	0.0400943	0.100854	0.263446	-0.093731	0.159968	0.0821317		0.44062	-0.0873761	0.21387	-0.0225742	-0.0551237	-0.0690622	0.00562219		-0.111288	0.10998	0.0936586	0.253472	0.0457861	0.0850056	0.0755901
-0.0806687	-0.0230455	-0.115854	-0.00194109	-0.159317	0.0125562	-0.0114825		-0.00273218	0.119318	0.0146453	0.0072904	0.0788058	0.0634103	-0.155376		-0.133824	-0.0425731	0.0180339	0.0386291	-0.0763048	0.0510944	0.116565		0.520059	0.0241347	0.251583	-0.0225742	0.0716948	-0.0633961	0.0909146		-0.0915543	0.119802	0.099727	0.253472	0.0457861	0.0949229	0.0795411
-0.06507	-0.0259893	-0.0926572	-0.0023791	-0.171139	0.0125562	-0.00851593		-0.00540656	0.111108	0.0122307	-0.0190053	0.0621232	0.0126987	-0.161216		-0.133824	-0.0425731	0.0361779	0.046225	-0.10181	0.0589742	0.116565		0.589818	0.0391046	0.272629	0.0638994	0.0806913	-0.0309228	0.0909146		-0.0915543	0.119706	0.102837	0.2697	0.0466258	0.121779	0.0806913
-0.06507	-0.0190146	-0.0592806	-0.00319192	-0.141542	0.000708585	-0.0161663		-0.00540656	0.120722	0.00844767	-0.0536038	0.0296505	-0.0252119	-0.173051		-0.120412	0.00110755	0.0624562	0.046225	-0.10181	0.0589742	0.119899		0.706115	0.230945	-0.0304124	0.284269	0.439921	0.403734	0.22372		-0.0918091	0.116333	0.124513	0.271575	0.0470761	0.119254	0.0905498
-0.0639578	-0.0802636	0.0485561	-0.0744889	-0.14059	-0.0197151	0.0931335		-0.0323125	0.110637	-0.000434411	-0.0708243	0.00379939	-0.0947193	-0.182575		-0.120412	0.00110755	0.0624562	0.0462885	-0.107894	0.0489386	0.120477		0.706115	0.221858	-0.0371181	0.239622	0.38723	0.337572	0.217158		-0.0918091	0.108015	0.10516	0.274262	0.0579941	0.11223	0.0899689
-0.0664053	-0.0973485	0.0517576	-0.0770318	-0.141607	-0.0225359	0.103261		-0.0323125	0.103083	-0.000434411	-0.0975105	-0.0172901	-0.120738	-0.192049		-0.133887	0.0101601	0.0629019	0.0463768	-0.128425	0.036436	0.120477		0.654443	0.203917	-0.0807861	0.182445	0.356947	0.322695	0.167326		-0.104319	0.108015	0.0897847	0.275451	0.060435	0.11223	0.0880716
-0.0664053	-0.0973485	0.0570232	-0.0772328	-0.173488	-0.0227334	0.103261		-0.22121	-0.108274	-0.168345	-0.0699979	0.022095	-0.789916	-0.220717		-0.133887	0.0116426	0.142591	0.0463768	-0.129806	0.0378202	0.127924		0.654443	0.171039	-0.141744	0.112555	0.335179	0.236363	0.13266		-0.104319	0.10037	0.0814194	0.274957	0.0574822	0.1034	0.0880716
-0.0637287	-0.127342	0.0518155	-0.0934168	-0.181308	-0.0235086	0.103569		-0.22121	-0.12935	-0.157992	-0.0777846	0.00127263	-0.703152	-0.199038		-0.219398	0.0527043	0.143412	0.0329693	-0.189852	-0.00727696	0.139694		0.607196	0.150484	-0.213188	0.0758415	0.318714	0.211204	0.0383285		-0.101741	0.098719	0.0688681	0.271498	0.0479839	0.101338	0.0788381
-0.0637287	-0.142838	0.0366407	-0.110064	-0.208543	-0.0235086	0.103588		-0.179406	-0.1588	-0.137695	-0.0516809	0.0127138	-0.658474	-0.133264		-0.211522	0.0770393	0.143412	0.0120838	-0.18641	-0.0153219	0.12181		0.502186	0.138892	-0.293219	0.00712244	0.268586	0.152232	0.0383285		-0.101741	0.105449	0.0637741	0.269753	0.0468457	0.0906636	0.0728403
-0.119194	-0.138038	0.0122414	-0.116882	-0.201051	-0.0277947	0.107278		-0.179406	-0.182166	-0.0736143	-0.00474007	0.0325492	-0.498025	-0.0695344		-0.211522	0.0734797	0.109295	0.0120838	-0.177039	-0.039363	0.12181		0.361341	-0.151887	-0.371063	-0.362096	-0.259793	-0.359523	-0.525403		-0.131815	0.113325	0.0340135	0.264594	0.0446269	0.0818705	0.0464581
-0.119194	-0.129139	-0.0160967	-0.122674	-0.197499	-0.0295362	0.109306		-0.0870029	-0.182192	0.0140582	0.0357107	0.0469269	-0.405169	0.00974625		-0.231962	0.0635352	0.111284	0.011498	-0.145459	-0.039363	0.145812		0.361341	-0.181728	-0.359454	-0.404707	-0.272275	-0.412124	-0.54759		0.161071	0.122603	0.0600852	-1.96034	0.213906	0.43959	0.329926
-0.129482	-0.118486	-0.0476127	-0.139824	-0.22003	-0.0224895	0.0566218		-0.117623	-0.147657	-0.2484	-0.172768	-0.214851	-0.218194	-0.141256		-0.231962	0.0723542	0.127924	-0.00626354	-0.145459	-0.0371617	0.166027		0.304121	-0.442457	-0.21525	-0.138805	-0.0264572	-0.316976	-0.058135		0.161071	0.094159	0.0033493	-1.95581	0.206907	0.435219	0.330984
-0.129482	-0.0979059	-0.0569937	-0.139824	-0.245569	-0.020326	0.0436427		-0.0872659	-0.147914	-0.255285	-0.130392	-0.195495	-0.209677	-0.150926		-0.216877	0.0806205	0.117832	-0.00637335	-0.151003	-0.0377051	0.148574		0.204493	-0.183098	-0.0295554	-0.0898645	-0.227529	-0.0768807	-0.0740812		0.00361394	0.0929267	0.0033493	-1.8265	0.157189	0.424378	0.330984
-0.182042	-0.254868	-0.228977	-0.0334362	-0.168682	-0.0370479	0.12087		-0.0872659	-0.148126	-0.28049	-0.128113	-0.163553	-0.209677	-0.154198		-0.22828	0.0870986	0.0744241	-0.0123525	-0.175179	-0.0387208	0.146889		0.10014	-0.185321	-0.128883	-0.109548	-0.15984	-0.241923	-0.136814		0.00361394	0.084665	-0.0708483	-1.78381	0.157189	0.424378	0.287068
-0.182042	-0.25321	-0.225187	-0.00222707	-0.156763	-0.0155013	0.160154		-0.0406963	-0.160303	-0.274214	-0.0920819	-0.143443	-0.199298	-0.142801		-0.22483	0.0876645	0.0705182	-0.0123525	-0.175179	-0.0387208	0.146543		0.147172	-0.182325	-0.12103	-0.108485	-0.20967	-0.208532	-0.159241		-0.147729	0.0761174	-0.0708483	-1.66036	0.137916	0.400619	0.240673
-0.113848	-0.222304	-0.182875	0.0107399	-0.091349	0.0163177	0.162895		-0.0406963	-0.169924	-0.247915	-0.0845624	-0.12638	-0.198295	-0.135498		-0.22483	0.0837685	0.0479323	-0.0174282	-0.150526	-0.0756377	0.132003		0.162974	-0.177462	-0.11729	-0.108049	-0.208074	-0.190795	-0.173714		-0.147729	0.0137044	-0.110701	-1.61464	0.109658	0.383915	0.23018
-0.113848	-0.222304	-0.165524	0.0324038	-0.0513869	0.0392307	0.197702		-0.00274312	-0.184397	-0.211352	-0.0534329	-0.0784774	-0.167801	-0.117499		-0.224572	0.068141	0.0454658	-0.0174282	-0.150526	-0.0782685	0.132003		0.162974	-0.177462	-0.120655	-0.0996143	-0.205028	-0.190795	-0.180148		-0.279915	-0.0559987	-0.157366	-1.54825	0.0396468	0.342195	0.156581
-0.0754402	-0.217096	-0.141144	0.0372878	-0.025258	0.0622986	0.198477		-0.00274312	-0.184397	-0.211352	-0.0275907	-0.0632875	-0.167258	-0.0909235		-0.224572	0.068141	0.0445378	-0.017482	-0.155032	-0.0782685	0.120534		0.198289	-0.173078	-0.145393	-0.0989465	-0.204236	-0.184418	-0.203736		-0.279915	-0.0808732	-0.157366	-1.47677	-0.0372024	0.313379	0.133075
-0.0754402	-0.214919	-0.13482	0.045965	0.0269211	0.0861529	0.252424		0.0326972	-0.120287	-0.170708	0.0183436	-0.00998167	-0.183854	-0.068689		-0.225608	0.068141	0.033389	-0.0200616	-0.158741	-0.0771284	0.103768		0.198289	-0.168567	-0.138402	-0.0942562	-0.198372	-0.18265	-0.203736		-0.339439	-0.0808732	-0.182036	-1.47231	-0.0372024	0.288716	0.0830848
-0.0321204	-0.162818	-0.0641391	0.0597323	0.0501061	0.127568	0.264275		0.0613785	-0.07809	-0.170708	0.0183436	0.0248094	-0.17712	-0.068689		-0.15872	-0.123223	-0.0373381	0.0417071	-0.0798518	0.0492283	-0.0583442		0.203062	-0.159941	-0.129526	-0.0936504	-0.203633	-0.156372	-0.186489		-0.339439	-0.13265	-0.191874	-1.46768	-0.0563871	0.253385	0.0830848
-0.0321204	-0.124206	-0.0607329	0.0760058	0.0736398	0.162846	0.292546		0.0613785	-0.0592655	-0.143785	0.0464212	0.0410364	-0.171004	-0.0581913		-0.15872	-0.108744	-0.0206245	0.0755098	-0.0649554	0.0849275	-0.0562626		0.203062	-0.161579	-0.0937269	-0.0896114	-0.210621	-0.155755	-0.18008		-0.352915	-0.145822	-0.214919	-1.48982	-0.0643025	0.242879	0.0107165
-0.00459426	-0.124206	0.00808861	0.0776906	0.104975	0.175506	0.308456		0.097724	-0.0433434	-0.14059	0.0544265	0.0774755	-0.171004	-0.0575142		-0.148663	-0.0831121	-0.0257793	0.10049	-0.0573687	0.0924951	0.000338104		0.225038	-0.169173	-0.0879065	-0.0950594	-0.191727	-0.111485	-0.162206		-0.352915	-0.150353	-0.22859	-1.55417	-0.0497464	0.237164	0.00354797
-0.00459426	-0.0377399	0.024116	0.0882943	0.109067	0.224661	0.347433		0.097724	-0.0434719	-0.129567	0.0756044	0.102502	-0.133836	-0.0537423		-0.148663	-0.0633635	-0.0473362	0.120912	-0.0547723	0.101645	0.00141739		0.227189	-0.186206	-0.0862946	-0.104213	-0.180651	-0.0883615	-0.152331		0.0372743	0.0819908	0.0703563	0.158223	-0.0415772	0.144099	0.0497117
0.0223301	-0.0357674	0.0332572	0.0882943	0.12258	0.224661	0.347433		0.126211	-0.0436256	-0.121175	0.0826459	0.120666	-0.127439	-0.0495979		-0.153633	-0.0511641	-0.0884151	0.129056	-0.0653277	0.106142	0.0107399		0.227189	-0.205087	-0.075323	-0.103437	-0.157209	-0.0853358	-0.147115		0.0372743	0.0819908	0.0611942	0.158223	-0.0415523	0.176511	0.0497117
0.0223301	-0.0420111	0.044832	0.10498	0.151612	0.241016	0.350511		0.161782	-0.0218495	-0.0806283	0.109285	0.140798	-0.154972	-0.0184525		-0.153633	-0.0784889	-0.0884151	0.130918	-0.0715298	0.106142	0.012765		0.225306	-0.191212	-0.0719162	-0.107362	-0.142261	-0.0821164	-0.13754		0.0483399	0.0825523	0.0550324	0.199124	-0.0412359	0.185356	0.0497117
0.0377068	-0.0311034	0.0760903	0.105419	0.163795	0.270741	0.350565		0.161782	-0.0175303	-0.033015	0.115777	0.15519	-0.153644	-0.0184525		-0.154981	-0.0567185	-0.0805513	0.135274	-0.0673071	0.104823	0.00692031		0.225306	-0.185871	-0.0680192	-0.112018	-0.129792	-0.0739404	-0.135832		0.0483399	0.0864022	0.0514476	0.210014	-0.0266188	0.179795	0.048667
0.0377068	0.0021589	0.0778284	0.112187	0.175717	0.270741	0.353084		-0.0638675	0.080877	-0.0576853	0.0814252	-0.0736046	0.130811	0.000761448		-0.148926	-0.0229079	-0.0805513	0.123105	-0.0652183	0.104823	0.00297536		0.221006	-0.158147	-0.0518822	-0.114013	-0.124519	-0.0670713	-0.123954		0.0373507	0.119174	0.0530492	0.225084	-0.0205412	0.178762	0.0509609
0.0309992	-0.121175	-0.0364067	-0.0127204	-0.176635	-0.0580939	0.0769245		-0.0638675	0.077585	-0.0165459	0.100618	-0.0655621	0.169713	0.00758086		-0.148926	-0.03944	-0.0768364	0.120708	-0.0302183	0.0866753	-0.0125571		0.190741	-0.214304	-0.444349	-0.273224	-0.304649	-0.282556	-0.168134		0.0373507	0.140647	0.0683601	0.230165	-0.0142819	0.174724	0.0886821
0.0309992	-0.0936688	-0.0179501	0.0157837	-0.179537	-0.0441174	0.109241		-0.015982	0.0682912	-0.00447949	0.112478	-0.0598924	0.169713	0.0456993		-0.160924	-0.0408591	-0.0752487	0.103751	-0.020342	0.0813718	-0.0243397		0.190741	-0.196039	-0.44335	-0.286473	-0.285172	-0.268294	-0.163224		0.0409388	0.158358	0.0660991	0.250565	-0.0121814	0.17453	0.0886821
0.0424742	-0.077793	-0.020046	0.0181828	-0.173013	-0.00733763	0.1141		-0.015982	0.0739215	0.0219234	0.152746	-0.0435075	0.193509	0.0456993		-0.160924	0.000793529	-0.0627064	0.101862	-0.0167912	0.0728078	-0.0243397		0.223693	-0.140393	-0.433084	-0.275986	-0.254226	-0.204793	-0.146671		0.0409388	0.16452	0.0643443	0.252396	-0.0107359	0.16874	0.0918325
0.0424742	-0.093402	-0.0354364	0.0365548	-0.153984	-0.00733763	0.12167		0.0471535	0.108451	0.0273629	0.152746	-0.036245	0.217788	0.0817974		-0.15968	0.000793529	-0.0627064	0.0970379	-0.00952789	0.0671376	-0.0367458		0.223693	-0.0748337	-0.374388	-0.19749	-0.168363	-0.142469	-0.107353		-0.298679	-0.184654	-0.0790345	-0.103548	-0.0665594	0.0200968	-0.102538
0.0392451	-0.104128	-0.0279322	0.0432704	-0.154229	0.0126702	0.124112		0.0471535	0.108451	0.0397957	0.193386	-0.0155956	0.236424	0.116144		-0.138983	0.0202613	-0.0844659	0.0841473	0.00926991	0.0664116	-0.0103363		0.357767	-0.0184503	-0.301679	-0.144263	-0.0831669	-0.00748991	-0.0445601		-0.18685	-0.152637	-0.00996685	-0.0341557	-0.056161	0.0200968	0.0375645
0.059535	-0.0547459	-0.0101324	0.109878	-0.1296	-0.000476497	0.180826		0.0933596	0.132189	0.068924	0.204053	-0.0091877	0.270718	0.11362		-0.138983	0.0133683	-0.085042	0.078387	0.00986576	0.0664116	-0.00333415		0.40076	0.105075	0.171704	0.110961	0.0722044	-0.0666778	-0.295227		-0.18685	-0.117398	0.0229137	0.0735035	0.0672054	0.139364	0.0703261
0.059535	-0.0497268	0.0249816	0.109878	-0.130419	-0.00217	0.183987		0.0933596	0.135849	0.0787095	0.225363	0.0217345	0.293421	0.109957		-0.147487	0.0176077	-0.0856189	0.078387	0.00988133	0.0814852	0.0376508		0.44477	0.11055	0.181032	0.115818	0.113387	-0.0440136	-0.24242		-0.117565	-0.0783523	0.079322	0.117685	0.0866007	0.141983	0.130153
0.0701422	-0.0517093	0.0408088	0.0930313	-0.123671	0.0121039	0.200316		0.127623	0.131455	0.0868239	0.243196	0.031138	0.339105	0.131358		-0.147487	0.0191551	-0.081324	0.0753344	0.0127389	0.0919205	0.0578025		0.274174	-0.138303	-0.0249609	-0.0873011	-0.248898	-0.0316084	-0.198925		-0.117565	-0.0497867	0.133636	0.194821	0.159111	0.188229	0.166463
0.0701422	-0.0578852	0.057887	0.0917842	-0.10657	0.0176615	0.203825		0.127623	0.130722	0.132861	0.262266	0.0527868	0.368629	0.150878		-0.114055	0.0429226	-0.0831572	0.0740759	0.0257265	0.0862806	0.0710401		0.274174	-0.136469	-0.0244101	-0.0397458	-0.218475	-0.0440588	-0.197708		-0.0558068	0.0151341	0.149868	0.258615	0.189348	0.192212	0.209371
0.0716003	-0.069502	0.0900168	0.0941155	-0.101305	0.0188974	0.205564		0.197584	0.129323	0.156231	0.275407	0.0631354	0.382682	0.172948		-0.114055	0.0542904	-0.0931802	0.0713771	0.0311567	0.0822716	0.0812688		0.28259	-0.113589	-0.031929	-0.0268179	-0.192386	-0.0531091	-0.218713		-0.0558068	0.052989	0.186774	0.336862	0.230526	0.198005	0.259462
0.0716003	-0.0735637	0.0941865	0.0941939	-0.099311	0.0190387	0.205775		0.197584	0.130024	0.225987	0.284686	0.0740856	0.394622	0.184537		-0.108899	0.0426177	-0.105319	0.0670177	0.042818	0.113114	0.103402		0.28259	-0.113589	-0.031929	-0.0180777	-0.185321	-0.0576853	-0.222543		0.00734057	-0.0430748	0.0836987	-0.0801126	-0.0144274	0.068216	0.0966548
0.0854531	-0.0535372	0.097451	0.0880842	-0.0738966	-0.00457896	0.210437		0.249034	0.154042	0.235335	0.295342	0.0766579	0.402357	0.207055		-0.108899	0.0471597	-0.107498	0.0556743	0.0507484	0.113114	0.106323		0.275704	-0.0969036	-0.0640945	-0.0288032	-0.161396	-0.0667819	-0.245115		-0.190974	-0.0551011	0.0359429	-0.123293	-0.0773688	-0.0396762	-0.0368108
0.0854531	-0.0535372	0.097451	0.080877	-0.0738966	-0.0156959	0.210437		0.249034	0.15275	0.26694	0.299503	0.0767088	0.398902	0.224009		-0.0883924	0.0520478	-0.111305	0.0563145	0.0550818	0.137264	0.148981		0.275704	-0.0980228	-0.0854949	-0.0344562	-0.168605	-0.0737841	-0.250641		-0.190974	-0.187543	-0.068575	-0.221999	-0.198449	-0.0531139	-0.0793245
0.0938301	-0.0535372	0.131085	0.0794736	-0.0701175	-0.0156959	0.214098		0.308738	0.136958	0.270037	0.300633	0.0694053	0.396945	0.220933		-0.0883924	0.0608837	-0.109143	0.0563597	0.0503164	0.138009	0.149686		0.218039	-0.132256	-0.150481	-0.0745935	-0.175973	-0.109425	-0.294665		-0.284911	-0.187543	-0.107846	-0.254662	-0.198449	-0.0924066	-0.137756
0.0938301	-0.0248968	0.147464	0.0642688	-0.0561104	-0.0301109	0.21774		0.308738	0.136927	0.284824	0.301197	0.0727448	0.389937	0.218683		-0.057726	0.0640989	-0.0936414	0.0517298	0.0503164	0.173355	0.174902		0.163723	-0.158212	-0.21097	-0.0971148	-0.243929	-0.207017	-0.315985		-0.353009	-0.235631	-0.142657	-0.35266	-0.254313	-0.123764	-0.201814
0.10989	-0.0248968	0.173918	0.0582857	-0.0561104	-0.0448924	0.23629		0.344148	0.136849	0.280503	0.30493	0.0990456	0.386536	0.216005		-0.057726	0.0567523	-0.0917514	0.0558816	0.0672031	0.180005	0.176827		0.163723	-0.158212	-0.253393	-0.158506	-0.244831	-0.207017	-0.372149		-0.353009	-0.257908	-0.142149	-0.359776	-0.264052	-0.12839	-0.23703
0.118671	-0.0243769	0.200757	0.0442613	-0.0493228	-0.0589925	0.273742		0.00631001	-0.0400297	0.0586664	0.262346	0.0328947	0.268178	0.220924		-0.0427948	0.0542875	-0.0828691	0.0602216	0.0678564	0.204927	0.208037		0.284317	0.011451	-0.405425	-0.133231	-0.318586	-0.0722974	-0.201768		-0.366562	-0.262356	-0.139883	-0.370623	-0.244451	-0.146643	-0.26797
0.115978	-0.0368308	0.194586	0.0259025	-0.0519927	-0.060153	0.255161		-0.0163002	-0.0437299	0.112259	0.243927	0.0121505	0.298358	0.215572		-0.0427948	0.0512921	-0.0828691	0.061809	0.0644217	0.212416	0.208037		0.284317	-0.00248083	-0.440193	-0.227675	-0.35291	-0.0888217	-0.337096		-0.202477	-0.101957	-0.0168191	0.0502223	-0.25783	-0.0918571	-0.0927312
0.115978	-0.0404143	0.194586	0.0259025	-0.0399125	-0.06256	0.235224		-0.0163002	-0.03547	0.110941	0.214659	-0.0233411	0.298358	0.211666		-0.0393106	0.0776732	-0.0558773	0.0745458	0.0633867	0.212416	0.209167		0.19555	-0.0140459	-0.566016	-0.277031	-0.507868	-0.23669	-0.350678		-0.202477	-0.0642525	0.0245513	0.0725609	-0.187959	-0.0871334	-0.0588288
0.104024	-0.0589464	0.199052	0.0259025	-0.0347798	-0.06256	0.225435		-0.0320098	-0.032556	0.107014	0.20889	-0.0438357	0.308553	0.195464		-0.0393106	0.0618775	-0.0273442	0.0763045	0.0743853	0.243229	0.212359		0.19555	-0.027181	-0.619961	-0.289349	-0.507868	-0.238573	-0.44079		-0.0638101	0.0164239	0.124505	0.190772	-0.0817418	-0.0282728	0.0264635
0.104024	-0.0695535	0.199595	0.0155998	-0.0249469	-0.0885494	0.222499		-0.0320098	-0.0190053	0.107014	0.179034	-0.065884	0.31161	0.183294		-0.0587093	0.0498483	-0.0201174	0.098859	0.08176	0.246812	0.20892		0.596909	-0.385458	-0.12333	-0.466524	-0.503353	-0.2064	-0.314991		-0.0638101	0.0627078	0.191397	0.190772	-0.0677424	-0.0282728	0.0264635
0.0911421	-0.0903439	0.199953	0.0145692	-0.0147452	-0.088805	0.232822		-0.0575585	-0.00569181	0.107385	0.179034	-0.065884	0.31161	0.151891		-0.0587093	0.0623754	-0.0268376	0.100253	0.0902287	0.283213	0.203476		0.607865	-0.300104	-0.120738	-0.391804	-0.302983	-0.117987	-0.299347		0.0836464	0.114982	0.221927	0.229141	-0.0143427	-0.0256506	0.0659205
0.0911421	-0.0943415	0.190086	0.00929656	-0.0468672	-0.112179	0.243917		-0.092282	0.00625133	-0.01233	0.103254	-0.138601	0.321523	0.100772		-0.060561	0.0556274	-0.00459885	0.106163	0.0944453	0.288669	0.210446		0.607865	-0.273168	-0.0904595	-0.25582	-0.302983	-0.0745786	-0.182722		0.0836464	0.11837	0.227267	0.305933	0.0317165	0.0356696	0.0967731
-0.311892	-0.168595	-0.17641	-0.113416	-0.22461	-0.0809756	-0.0656296		-0.092282	0.0117789	-0.0508887	0.0684714	-0.138601	0.320364	0.0882454		-0.060561	0.0478556	0.0163177	0.106163	0.0983455	0.296796	0.218005		0.610874	-0.21944	-0.0898105	-0.183886	-0.179737	-0.0266188	-0.146326		0.128014	-0.0180971	-0.000344196	0.310863	0.135946	0.00978998	-0.00691404
-0.263695	-0.127022	-0.127389	-0.100906	-0.153585	-0.0457096	-0.0427827		-0.135686	-0.0105368	-0.13087	0.0545045	-0.152889	0.282705	0.0544604		-0.0419874	0.0903626	0.0801177	0.134683	0.111985	0.297464	0.189824		0.610874	-0.187796	-0.087821	-0.133056	-0.150626	-0.0071221	-0.0774811		0.128014	-0.0171904	0.0367066	0.295642	0.0939635	-0.0103164	-0.00542985
-0.263695	-0.127882	-0.101479	-0.0857133	-0.0738069	-0.0139302	-0.0212119		-0.135686	-0.0105368	-0.13087	0.0246651	-0.181696	0.281448	0.0505507		-0.0376363	0.0812272	0.0785114	0.142741	0.106036	0.297464	0.183224		0.551781	-0.142761	-0.0768191	-0.0696553	-0.0480183	0.0581155	-0.0435622		0.0649809	-0.0288941	0.0402352	0.265831	0.0427346	-0.0204789	-0.0141614
-0.188278	-0.100186	-0.0846058	-0.0600591	-0.0155789	0.00922265	-0.00337996		-0.161726	-0.00116149	-0.137831	0.00171842	-0.181696	0.24284	0.0454364		-0.0376363	0.0733226	0.076474	0.143996	0.106036	0.308086	0.171988		0.308101	-0.268464	0.110798	0.0421614	-0.36414	-0.145968	-0.172971		0.0649809	-0.0296443	0.0401005	0.265831	0.0286295	-0.0525087	-0.015766
0.119034	-0.0235309	-0.0550308	0.0243338	0.034536	0.0958641	0.250206		-0.16826	-0.135476	0.123815	0.0760238	-0.174682	-0.253527	0.0600852		-0.0262991	0.0733226	0.076474	0.143996	0.107155	0.310259	0.171988		0.189164	-0.200529	-0.226226	-0.225226	-0.251673	0.107342	-0.0731666		-0.00677967	-0.116415	0.0145633	0.224933	-0.00756454	-0.0718005	-0.0206685
0.119034	-0.0235309	-0.0588996	0.0243338	0.034536	0.0939025	0.263345		-0.0850669	-0.0879824	0.143788	0.0964569	-0.141423	-0.256669	0.0613069		-0.0262991	0.0794494	0.0771599	0.167562	0.109533	0.308847	0.156772		0.189164	-0.213244	-0.218795	-0.138554	-0.241895	0.113693	-0.0750492		-0.00677967	-0.116415	-0.0357173	0.219932	-0.0472371	-0.0735528	-0.0243195
0.0685232	0.012303	-0.0674723	0.0415703	0.0339107	0.0939025	0.276913		-0.0850669	-0.0879824	0.159209	0.146237	-0.0941644	-0.250688	0.0613069		-0.0304065	0.0828442	0.0764943	0.169129	0.108799	0.29298	0.149875		0.239789	-0.213244	-0.194557	-0.136734	-0.237934	0.113693	-0.0777974		-0.102261	-0.207034	-0.0733813	0.181136	-0.0472371	-0.131665	-0.0380669
0.0685232	0.0133365	-0.0674723	0.0483418	0.0315464	0.0973668	0.277339		0.0260862	-0.0700744	0.187567	0.16354	-0.0628001	-0.249197	0.0849753		-0.0304065	0.0818151	0.0722704	0.167894	0.108799	0.29298	0.135163		0.239789	-0.13101	-0.193518	-0.0696022	-0.237934	0.129722	-0.0777974		-0.102261	-0.21285	-0.172028	0.144168	-0.135539	-0.131665	-0.0727002
0.0298799	0.0202109	-0.111491	0.0480659	0.0216797	0.0994116	0.282229		0.163839	-0.0154237	0.280151	0.251101	0.0868262	-0.2219	0.162261		-0.0573309	0.0818151	0.0722704	0.167894	0.112299	0.251978	0.135163		0.309437	-0.152564	-0.203613	-0.0491017	-0.210259	0.132143	-0.0624085		0.0683718	0.194661	0.156841	0.504743	0.236485	0.211244	0.0352868
0.0298799	0.0147458	-0.138742	0.0479402	0.00954501	0.0994116	0.282229		0.163839	0.0620803	0.284123	0.291309	0.130473	-0.14847	0.162261		-0.0573309	0.0742904	0.0649857	0.179616	0.112922	0.248622	0.132294		0.353274	-0.163649	-0.202836	0.0783989	-0.170333	0.129196	-0.045902		0.0984908	0.178773	0.12427	0.491515	0.223266	0.204369	0.0181043
-0.317675	-0.209848	-0.00689354	0.0233218	-0.0384632	-0.112202	0.187877		0.0729192	0.0454364	0.0055565	0.044034	-0.269695	-0.732683	0.208011		-0.0841588	0.0683601	0.0580085	0.180998	0.0918498	0.231626	0.131601		0.375021	-0.179083	-0.202836	0.128729	-0.125566	0.129196	-0.0363827		0.0984908	0.164381	0.0929544	0.475869	0.192221	0.202406	0.00946161
-0.0898888	-0.0422922	0.150993	0.101679	-0.0169297	-0.0990205	0.251694		0.0960971	0.0466912	0.00817426	0.0473461	-0.247516	-0.774677	0.233188		-0.0788863	0.00926991	0.0580011	0.142578	0.161248	0.116461	0.167864		0.375021	-0.21455	-0.210656	-0.0588288	-0.0546432	0.135571	-0.0363827		0.108159	0.127547	0.0846457	0.45636	0.184537	0.198769	0.00898375
-0.0898888	-0.0339702	0.208859	0.221613	0.128899	0.0787999	0.358513		0.0960971	0.0445235	0.00351363	0.0519497	-0.249476	-0.816196	0.24457		-0.0564283	0.00931052	0.0430094	0.125001	0.158548	0.113751	0.190645		0.382351	-0.236049	-0.21627	-0.0567322	-0.0567322	0.13719	-0.0257526		0.108159	0.127547	0.0697521	0.447125	0.172578	0.199393	0.00869702
0.0547245	0.0449636	0.344199	0.221613	0.156806	0.0787999	0.407662		0.0877353	0.0445235	-0.00182932	0.0620061	-0.247361	-0.878586	0.250859		-0.0564283	0.00931052	0.0252486	0.125001	0.158548	0.0881312	0.212394		0.382351	-0.23669	-0.212284	-0.0307957	-0.0523531	0.124716	-0.0232741		0.120136	0.116035	0.0668039	0.423926	0.172578	0.200369	0.00707304
-0.228237	-0.0451132	0.0735296	-0.139058	0.00746196	0.177231	0.33383		0.0877353	0.0515135	-0.0098054	0.0648264	-0.23358	-0.89589	0.257542		-0.0399426	0.0104409	0.0252486	0.125001	0.159835	0.0881312	0.212394		0.277639	-0.226226	-0.0656463	-0.0736046	-0.0651728	-0.344389	-0.063449		0.120136	0.112411	0.0613588	0.403796	0.160221	0.196844	0.00775549
-0.208149	-0.0405716	0.105764	-0.0463123	0.0504858	0.173962	0.33117		0.0724697	0.0925934	-0.0192083	0.0648264	-0.23358	-0.932377	0.258978		-0.0399426	0.0107242	0.00688648	0.108529	0.160723	0.0807795	0.194769		0.277639	-0.20527	-0.0510356	-0.0864341	-0.0747698	-0.351616	-0.059749		0.138162	0.107415	0.0865375	0.383236	0.153036	0.190199	0.0297566
-0.208149	-0.0296844	0.0382316	-0.0169858	0.0919205	0.152958	0.320672		0.0724697	0.0900967	-0.0192083	0.0608062	-0.219299	-0.932377	0.259177		0.0211151	0.0272736	-0.0117138	0.0280388	0.0735781	0.00361634	0.183838		0.311569	-0.181436	-0.0504948	-0.0923227	-0.0806221	-0.363735	-0.0572022		0.138162	0.106617	0.0944323	0.366522	0.14262	0.188014	0.0297566
-0.173956	-0.0748711	0.0400772	0.0236895	0.158448	0.15277	0.32975		0.0219373	0.0763545	-0.0472105	0.0370802	-0.199425	-1.34069	0.23995		-0.0112831	0.0431178	-0.0159122	0.0261662	0.0445163	-0.00982196	0.182722		0.311569	-0.163615	-0.0502518	-0.10925	-0.0829586	-0.37244	-0.0578852		0.141178	0.097734	0.104617	0.358865	0.14262	0.169338	0.0392649
-0.173956	-0.0768752	0.0392893	0.084665	0.176127	0.151088	0.33582		0.0135831	0.0964064	-0.0588802	0.0370802	-0.19077	-1.32504	0.225747		-0.0112831	0.0579448	-0.0285863	0.0260022	0.0132438	-0.0202756	0.171459		0.318822	-0.148828	-0.0528753	-0.112119	-0.100487	-0.375479	-0.0586171		0.141178	0.0817974	0.123957	0.346476	0.139748	0.166479	0.0446149
-0.128794	-0.141397	0.0139415	0.118332	0.27637	0.137987	0.322749		0.0135831	0.102761	-0.0572022	0.0305539	-0.183702	-1.29318	0.223162		-0.0111851	0.0714989	-0.0285863	0.00165027	0.00513134	-0.0200852	0.167995		0.318822	-0.14354	-0.0559263	-0.114533	-0.105443	-0.378423	-0.0814275		0.133495	0.076189	0.14814	0.328498	0.126312	0.155779	0.0589704
-0.128794	-0.142172	-0.0547189	0.121467	0.281337	0.135533	0.317698		0.00374021	0.0962943	-0.0561288	0.0283	-0.178088	-0.339444	0.219344		-0.0111851	0.0725972	-0.0384074	0.00351363	-0.00600533	-0.0173592	0.14491		0.3209	-0.143887	-0.0687534	-0.119486	-0.1262	-0.381364	-0.11254		0.12865	0.0684476	0.158327	0.307098	0.126312	0.143449	0.0234177
-0.0896148	-0.183246	-0.0547189	0.118635	0.292392	0.121297	0.317597		0.00374021	0.0783919	-0.0832161	0.0185234	-0.170701	-1.29049	0.218293		-0.127112	-0.00298	0.0414174	-0.113583	0.0267892	-0.0567216	0.0141033		0.3209	-0.154345	-0.0590696	-0.121575	-0.150047	-0.384719	-0.10889		0.12865	0.0684476	0.161743	0.30378	0.106775	0.133566	0.0337433
-0.12731	0.158255	0.108101	-0.00786605	0.147668	0.118049	-0.0894697		0.0141308	0.054063	-0.0839781	0.0186615	-0.187378	-1.2772	0.232753		-0.127112	0.0393295	0.0956866	-0.0509236	0.0294249	0.0397854	0.0402729		0.33678	-0.141401	-0.0350714	-0.127335	-0.179339	-0.387062	-0.0997685		0.125077	0.060103	0.166893	0.286569	0.105525	0.0993453	0.03572
-0.13467	0.155672	0.0938894	0.00181426	0.122206	0.12205	-0.0950952		0.0141308	0.0221272	-0.0728683	0.0227488	-0.189747	-1.2772	0.234848		-0.0636037	0.0393295	0.0956866	-0.0190345	0.0633522	0.0637465	0.107817		0.33678	-0.136852	-0.0432693	-0.136502	-0.191599	-0.389433	-0.0964591		0.125077	0.0488177	0.172132	0.286569	0.0903843	0.0993453	0.0126987
-0.13467	0.139463	0.0752398	-0.00489627	0.116373	0.106772	-0.1398		0.0943814	-0.103535	0.0245926	0.13594	0.0612463	-0.0219708	0.000655507		-0.0636037	0.0743853	0.114042	0.0404042	0.0633522	0.122703	0.152372		0.336328	-0.13884	-0.0449023	-0.14352	-0.19806	-0.394323	-0.0865246		0.106553	0.0270754	0.182831	0.259793	0.0839732	0.0434013	0.00408042
-0.131485	0.139463	0.0450262	-0.00788137	0.106573	0.106772	-0.1398		0.0933193	-0.103535	0.0173814	0.119441	0.0525089	-0.0330668	0.000655507		0.0274973	0.0826459	0.117731	0.0404042	0.0913132	0.186618	0.171762		0.336328	-0.142029	-0.0279288	-0.156183	-0.20573	-0.400087	-0.0901436		0.106553	0.0270754	0.181516	0.259793	0.0839732	0.0434013	-0.0105568
-0.131485	0.116011	0.0450262	-0.0106409	0.101834	0.108529	-0.178949		0.0933193	-0.100657	0.0172255	0.119441	0.0470261	-0.0337033	-0.00201585		0.0274973	0.0975897	0.114356	0.0893516	0.105472	0.21203	0.22562		0.304143	-0.142029	-0.0285358	-0.17229	-0.20806	-0.395375	-0.102499		0.0636031	0.0565244	0.174964	0.259793	0.0839732	0.00530045	-0.0200852
-0.148517	0.0930313	0.0156754	-0.0128105	0.0866491	0.109453	-0.187503		0.0779687	-0.101898	0.0171527	0.0963435	0.0470261	-0.0330128	-0.00261565		0.0311042	0.121764	0.113581	0.0925836	0.118383	0.233385	0.241578		0.304143	-0.101383	-0.0407877	-0.19178	-0.223188	-0.387602	-0.110388		0.0362917	0.0504945	0.201412	0.230931	0.0749119	-0.0165587	-0.032556
-0.148517	0.0579293	0.0156754	-0.0153753	0.079439	0.109453	-0.187503		0.0779687	-0.103433	0.0146616	0.095223	0.046898	-0.0328808	-0.0275527		0.0311042	0.124681	0.0974682	0.141551	0.123442	0.251814	0.255743		0.28472	-0.0959465	-0.0426835	-0.237124	-0.227614	-0.375149	-0.126041		0.0362917	0.0474168	0.191335	0.224329	0.0572317	-0.028388	-0.0339344
-0.157369	0.0122739	0.0130638	-0.0277305	0.0728304	0.111387	-0.225322		0.0626609	-0.103433	0.0138305	0.095223	0.0467069	-0.0605503	-0.0432575		-0.270704	-0.0215953	0.0429935	0.0391192	0.26574	0.168509	-0.00182932		0.28472	-0.122271	-0.052618	-0.288653	-0.241923	-0.355015	-0.131922		0.0209048	0.0338421	0.189219	0.221767	0.0572317	-0.0695444	-0.036526
-0.176086	-0.0618435	-0.0331188	-0.0329146	0.0537953	0.111387	-0.225322		0.000498622	-0.05497	0.0143263	0.0229246	0.0112456	-0.169299	-0.0833023		-0.270704	-0.0191178	0.0157348	0.0391192	0.265398	0.168509	-0.0207852		0.252973	-0.15872	-0.0474707	-0.311401	-0.248104	-0.3486	-0.143619		0.0209048	0.0217345	0.184345	0.212208	0.0260095	-0.0722889	-0.0379017
-0.176086	-0.0618435	-0.0497724	-0.0630465	0.0283385	0.113226	-0.260459		-0.00768661	-0.05497	-0.00896126	0.0229246	-0.000274168	-0.196999	-0.078919		-0.242855	-0.0163215	-0.00230117	0.0296381	0.253083	0.142458	-0.0207852		0.252973	-0.15872	-0.0388843	-0.323886	-0.263883	-0.336089	-0.151003		-0.0214183	0.0130154	0.18412	0.199632	0.00811204	-0.105806	-0.0365074
-0.180082	-0.0952925	-0.0532566	-0.0754951	0.0179498	0.116958	-0.289918		-0.00768661	-0.0552453	-0.0274001	0.0226226	-0.0112304	-0.196999	-0.078919		-0.242855	-0.0136443	-0.00230117	0.0275564	0.253073	0.14047	0.000314389		0.225709	-0.204346	-0.0267442	-0.331301	-0.268475	-0.333123	-0.173974		-0.0214183	0.00354797	0.179611	0.201007	0.00811204	-0.105806	-0.0348524
-0.180082	-0.110024	-0.075502	-0.0893814	0.00486918	0.116958	-0.311105		-0.023952	-0.0552726	-0.0437059	-0.00284995	-0.0474804	-0.203999	-0.0744814		-0.202191	-0.0136443	-0.00230117	0.0266709	0.266066	0.128024	0.00460547		0.225709	-0.210376	-0.0219529	-0.334635	-0.264728	-0.301094	-0.173974		-0.0314877	-0.01306	0.17307	0.210346	-0.00303569	-0.0844659	-0.0159847
-0.177297	-0.1183	-0.0805266	-0.0893814	-0.0154357	0.0825372	-0.321822		-0.023952	-0.0407166	-0.0474134	-0.00284995	-0.109831	-0.213639	-0.0742447		-0.202191	-0.013845	-0.0275428	0.0218124	0.269246	0.110664	-0.00241552		0.177379	-0.201641	-0.0670876	-0.331493	-0.274338	-0.301094	-0.191707		-0.0136817	-0.01306	0.165925	0.209919	-0.00750268	-0.0780752	-0.00800891
-0.177297	-0.134718	-0.105104	-0.100466	-0.038057	0.0825372	-0.338165		-0.0686878	0.0324038	-0.112565	-0.0277947	-0.190214	-0.231449	-0.0726628		-0.162296	0.0484631	-0.0352523	0.042308	0.134804	0.151732	0.165599		0.177379	-0.19108	-0.0827854	-0.330543	-0.295843	-0.296121	-0.204539		-0.0136817	0.0315429	0.170389	0.209591	-0.0151478	-0.0533697	-0.00878811
-0.177456	-0.134718	-0.105104	-0.102146	-0.0505827	0.0855778	-0.323213		-0.102933	0.0126987	-0.132189	-0.0461157	-0.194417	-0.257343	-0.0707607		-0.161384	0.0518795	-0.0241214	0.0362378	0.136653	0.162545	0.1706		0.132529	-0.225861	-0.118111	-0.328228	-0.283434	-0.26837	-0.218511		-0.006744	0.0315429	0.171992	0.238104	-0.0126097	-0.0166152	-0.00189542
-0.177456	-0.136718	-0.110926	-0.124544	-0.0651299	0.0868623	-0.313284		-0.102933	-0.0372063	-0.177615	-0.0462154	-0.197861	-0.259778	-0.0955517		-0.161384	0.0548958	-0.0213324	0.0313525	0.134226	0.162545	0.179659		0.132529	-0.246714	-0.14399	-0.332542	-0.264172	-0.263638	-0.206974		-0.006744	0.0376183	0.190184	0.247384	0.00967069	-0.00704769	0.00891272
-0.155418	-0.143595	-0.110926	-0.127173	-0.0657924	0.0751916	-0.301853		-0.108554	-0.0442623	-0.183839	-0.0473378	-0.194605	-0.287976	-0.100599		-0.181872	0.0548958	-0.0213324	0.0313846	0.133455	0.150885	0.179616		0.114813	-0.232513	-0.142663	-0.342394	-0.29234	-0.246389	-0.201317		0.0103625	0.0403179	0.190184	0.263636	0.00967069	0.0478433	0.0125875
-0.160017	-0.135122	-0.116096	-0.133652	-0.0582152	0.0588411	-0.27277		-0.108554	-0.0588144	-0.236092	-0.0519425	-0.179083	-0.290239	-0.111151		-0.181872	0.0599003	-0.0349064	0.033036	0.130348	0.148005	0.178276		0.114813	-0.222437	-0.143298	-0.333488	-0.323415	-0.24132	-0.222576		0.0103625	0.0403179	0.194284	0.292619	0.00967069	0.0682912	0.0156735
-0.160017	-0.119689	-0.114934	-0.12404	-0.0565503	0.0154161	-0.27277		-0.113902	-0.0588144	-0.238948	-0.0569238	-0.193273	-0.290808	-0.11638		-0.188606	0.0759152	-0.0357544	0.033036	0.125829	0.148574	0.182147		0.10282	-0.232855	-0.16913	-0.326163	-0.329404	-0.202964	-0.231		0.0319948	0.0390664	0.21021	0.288048	0.0325277	0.152159	0.0612286
-0.150526	-0.0886369	-0.113397	-0.12404	-0.0312532	0.00358074	-0.27277		-0.0175263	-0.278488	-0.198552	-0.0203975	-0.0500608	-0.175951	-0.0658385		-0.188606	0.0724251	-0.0574971	0.0402874	0.101044	0.146728	0.198903		0.10282	-0.234845	-0.182841	-0.325972	-0.333092	-0.201802	-0.245082		0.0319948	0.0384426	0.21021	0.287002	0.0508264	0.158819	0.0842525
-0.150526	-0.0772328	-0.117543	-0.138964	-0.0278047	-0.038756	-0.288005		-0.0175263	-0.276785	-0.158969	0.0212677	0.0103569	-0.113397	-0.010462		-0.197211	0.0539655	-0.0759451	0.038161	0.110784	0.14525	0.199928		0.41989	0.0472674	0.0673606	-0.0530522	-0.102824	-0.217728	-0.0799855		0.0525937	0.0501815	0.203246	0.302126	0.0508264	0.189488	0.0931493
-0.129276	-0.0422493	-0.122894	-0.14231	0.0122949	-0.0987959	-0.28872		0.0240273	-0.249243	-0.108935	0.0369329	0.0444813	-0.111113	-0.00669467		-0.197211	0.0539655	-0.0759451	0.0331175	0.124426	0.145502	0.202302		0.400721	0.0219264	0.0360351	-0.0848726	-0.202267	-0.248546	-0.0949907		0.0525937	0.0712302	0.192577	0.312638	0.0595281	0.234122	0.0931493
-0.129276	-0.0422493	-0.12974	-0.148786	0.0204614	-0.0987959	-0.292022		0.0240273	-0.203893	-0.0345767	0.0689557	0.0824285	-0.0471662	0.0694053		-0.203685	0.066012	-0.0701093	0.0334107	0.122319	0.147412	0.202302		0.400721	-0.000699095	0.017188	-0.102785	-0.249347	-0.255975	-0.139305		0.0713957	0.111409	0.164803	0.336358	0.0899542	0.281933	0.124345
-0.137283	0.00175845	-0.139416	-0.172858	0.0257917	-0.200666	-0.305348		0.0860567	-0.1479	-0.00605346	0.0710968	0.10519	-0.0424275	0.0776633		-0.203685	0.0857515	-0.0583038	0.0335452	0.11403	0.147412	0.202302		0.365937	-0.00384903	-0.0356322	-0.110477	-0.267999	-0.26062	-0.139305		0.0861294	0.126222	0.159545	0.337263	0.0899542	0.318624	0.127503
-0.149313	0.00175845	-0.145161	-0.176314	0.0375156	-0.200666	-0.305407		0.0860567	-0.116528	0.0628705	0.102869	0.136399	0.0240749	0.145798		-0.192514	0.0857515	-0.0583038	0.0370339	0.11403	0.149187	0.196718		0.365937	-0.0290044	-0.0694339	-0.153812	-0.279214	-0.266206	-0.183449		0.0861294	0.127626	0.159545	0.350507	0.0903626	0.318624	0.127019
-0.044417	-0.259218	0.0193366	-0.146326	0.000853588	0.141566	-0.145098		0.11851	-0.0443868	0.142391	0.12556	0.131735	0.049945	0.155938		-0.192514	0.0805432	-0.054339	0.0509773	0.116718	0.164134	0.194154		0.121893	-0.0560629	-0.259812	-0.115738	-0.3271	-0.173313	-0.206905		-0.00556835	-0.0359816	-0.0193022	-0.261215	-0.0917278	-0.237457	-0.0512932
0.0598596	0.0758934	0.170819	0.128293	0.0706925	0.154584	-0.0505202		0.131329	-0.00774334	0.154295	0.12556	0.160705	0.0671175	0.15234		-0.185605	0.0702858	-0.0524045	0.0547936	0.114964	0.177587	0.204214		0.12798	-0.0768573	-0.264583	-0.106167	-0.340015	-0.169444	-0.210067		0.0156274	-0.0302867	0.0201021	-0.26866	-0.107817	-0.243401	-0.0660682
0.0598596	0.0943144	0.170819	0.128293	0.0603374	0.154584	-0.0596814		0.131329	-0.00774334	0.171493	0.153636	0.158216	0.0803394	0.129016		-0.185605	0.0564903	-0.056238	0.0662755	0.103739	0.204545	0.214323		0.166625	-0.0647814	-0.249654	-0.0176217	-0.356918	-0.17154	-0.163984		0.0156274	-0.0272258	0.0232287	-0.275076	-0.141814	-0.264183	-0.0961644
0.068588	0.134683	0.180363	0.138268	0.0733775	0.151513	-0.0766728		0.130556	0.0475265	0.167238	0.155483	0.150696	0.128538	0.129016		-0.157053	0.0680572	-0.0666887	0.0718208	0.0941482	0.209927	0.273179		0.165376	-0.0647814	-0.211061	-0.0192217	-0.350126	-0.171367	-0.16406		0.0250451	-0.0199836	0.0291155	-0.275076	-0.173431	-0.264183	-0.0961644
0.068588	0.143697	0.181438	0.142681	0.0977993	0.146794	-0.0847651		0.130556	0.0598547	0.166222	0.168869	0.150118	0.128538	0.122773		-0.106034	0.0652306	-0.0253912	0.0718909	0.0974557	0.233379	0.287252		0.165376	-0.0369766	-0.211061	-0.0237913	-0.348333	-0.170102	-0.164244		0.0250451	-0.0425196	0.0205992	-0.286737	-0.182414	-0.264248	-0.097723
0.0563457	0.200513	0.156396	0.15003	0.104053	0.120313	-0.0847651		0.131944	0.0785192	0.188915	0.17262	0.136958	0.167875	0.12027		-0.106034	0.0607819	-0.00723786	0.0717664	0.10343	0.23201	0.26326		0.163535	-0.0418542	-0.189377	-0.016364	-0.2952	-0.170102	-0.17196		0.0304112	-0.046208	-0.0295238	-0.29435	-0.190292	-0.281761	-0.147297
0.0328642	0.215627	0.145966	0.142084	0.129231	0.0984572	-0.126808		0.131944	0.0722698	0.207345	0.182692	0.129906	0.173256	0.109456		-0.0984124	0.0602028	0.00463297	0.0629386	0.112633	0.2317	0.26083		0.163535	-0.0456236	-0.174836	-0.0118629	-0.288552	-0.170102	-0.187946		0.0161142	-0.0784696	-0.16532	0.106959	-0.0874126	0.0154722	-0.0908742
0.0328642	0.207121	0.145966	0.134006	0.139377	0.0947357	-0.12394		0.116902	0.0682429	0.220332	0.194536	0.111417	0.210799	0.101551		-0.0984124	0.0332572	0.0254973	0.0623754	0.114407	0.239994	0.245412		0.420682	-0.199327	-0.0511225	-0.0171743	-0.205451	0.0025489	-0.0277997		0.0468512	-0.061683	-0.138572	0.129654	-0.0804756	0.0165363	-0.0649426
0.0267324	0.188367	0.16257	0.126853	0.146933	0.0887791	-0.124175		0.116902	0.0792066	0.248387	0.209359	0.118659	0.222799	0.0862204		-0.0907217	0.0614747	0.0403844	0.0571972	0.103998	0.24239	0.245412		0.386057	-0.189602	-0.0511225	-0.0105008	-0.206446	0.079476	-0.0277997		0.0468512	-0.0436089	-0.13265	0.167701	-0.0615479	0.00967069	-0.0415309
0.0267324	0.171839	0.148109	0.113119	0.137975	0.0670842	-0.135347		0.0971769	0.0888998	0.252765	0.211721	0.123801	0.266489	0.0785737		-0.0907217	0.0586274	0.0523195	0.0571972	0.103998	0.233239	0.232194		0.386057	-0.187038	-0.0671702	-0.00556835	-0.211627	0.079476	-0.0251269		0.0927495	-0.0142819	-0.0963679	0.167701	-0.0615479	0.00477101	-0.00826146
0.0236247	0.160221	0.137812	0.106343	0.107027	0.0611132	-0.151331		0.0971769	0.0868859	0.25372	0.21869	0.0917842	0.266489	0.0797943		-0.112015	0.0586274	0.0490381	0.0465976	0.113554	0.231145	0.229363		0.362712	-0.189189	-0.0713851	-0.0052452	-0.211591	0.153288	-0.020342		0.0927495	0.00710906	-0.0512022	0.171768	-0.0347124	0.00477101	0.0210219
0.0236247	0.109285	0.112954	0.0913219	0.0892954	0.0466673	-0.17026		0.0862151	0.0825788	0.253818	0.221588	0.087754	0.317399	0.0879121		-0.112015	0.0569351	0.049945	0.0281549	0.125229	0.231145	0.24274		0.362712	-0.192049	-0.0967019	-0.00506848	-0.220929	0.175402	0.0145731		0.129659	0.0240664	-0.0512022	0.218221	-0.0336119	0.00594196	0.037766
0.0171663	0.0812126	0.0876057	0.0823785	0.0554216	0.0202223	-0.198756		0.0862151	0.0695275	0.238584	0.242855	0.0783631	0.332676	0.0879121		-0.109499	0.0554277	0.0589704	0.0256778	0.133859	0.217714	0.241503		0.338719	-0.208935	-0.0987166	-0.00113893	-0.22699	0.177563	0.0145731		0.129659	0.0235529	0.00191924	0.231747	-0.0112488	0.00882367	0.101883
0.00981629	0.0624072	0.124196	-0.0441674	0.1331	0.0500622	0.308907		0.0416712	0.0531309	0.235778	0.251484	0.0674639	0.362742	0.104774		-0.109499	0.0571753	0.0687702	0.0161328	0.139593	0.217543	0.219569		0.481438	-0.572565	0.0510367	-0.637115	-1.02624	-0.0618409	-0.0321845		0.165822	0.0224132	0.00191924	0.276347	-0.0112488	0.0428904	0.163847
0.00981629	0.075437	0.165024	0.0458514	0.16023	0.0614556	0.33269		0.0416712	0.0420745	0.231064	0.235675	0.0628705	0.370533	0.107058		-0.120702	0.0579878	0.108777	0.0161328	0.141241	0.218941	0.219569		0.481438	-0.512619	0.0510367	-0.637115	-0.967457	-0.0631542	-0.0368888		0.180048	0.0596786	0.0235809	0.290529	0.0276528	0.0616356	0.159868
0.0336862	0.0997225	0.220573	0.0844495	0.217078	0.0794268	0.372179		0.0301747	0.032358	0.228182	0.225211	0.0690314	0.369459	0.110671		-0.120702	0.0557507	0.109777	0.0072352	0.152343	0.21951	0.198956		0.43672	-0.511055	0.0381335	-0.629131	-0.902116	-0.0926496	-0.0747792		0.180048	0.0716588	0.0355029	0.30122	0.0527154	0.0660852	0.159084
0.0336862	0.0997225	0.251787	0.171037	0.305821	0.0834366	0.381073		0.0301747	0.0206386	0.206546	0.186358	0.0821283	0.363006	0.102616		-0.122711	0.045178	0.111167	0.00408042	0.167052	0.213565	0.198727		0.43672	-0.477545	0.0315394	-0.626198	-0.887135	-0.0926496	-0.102304		0.200334	0.0978062	0.052911	0.311411	0.0670073	0.0780961	0.198538
0.0367923	0.123808	0.274883	0.171037	0.305821	0.097734	0.399588		0.0138874	0.00499564	0.193394	0.167019	0.103825	0.330422	0.0606331		-0.122711	0.045178	0.111167	-0.00659064	0.162581	0.212625	0.161611		0.392419	-0.471319	0.0206355	-0.615439	-0.804279	-0.138449	-0.103844		0.200334	0.108397	0.0690395	0.324556	0.110284	0.0721319	0.212671
-0.221721	-0.250566	-0.290421	-0.308054	-0.172952	-0.162004	-0.363416		-0.014209	-0.0622654	0.199453	0.0546743	0.0962691	0.267019	-0.0226864		-0.131044	0.0499215	0.11916	-0.00832351	0.188491	0.208196	0.158601		0.392419	-0.409713	0.0177935	-0.602843	-0.804279	-0.141659	-0.108994		0.222284	0.114773	0.0938505	0.338843	0.125419	0.0551296	0.25778
-0.221721	-0.231213	-0.165356	-0.263201	-0.132274	-0.11472	-0.306451		-0.014209	-0.119876	0.174075	0.0456187	0.0861949	0.232813	-0.0461678		-0.131044	0.0499215	0.121311	-0.0387811	0.191353	0.193173	0.136958		0.398939	-0.403058	0.0419257	-0.596465	-0.729521	-0.132271	-0.102226		0.187414	0.0997638	0.0539537	-0.315918	-0.11484	-0.0279766	-0.153484
-0.131074	-0.208578	-0.150834	-0.203714	-0.0864433	-0.0937269	-0.28566		-0.0448862	-0.143738	0.179558	0.0117333	0.0758875	0.18971	-0.0816241		-0.153855	0.049523	0.126411	-0.0387811	0.193284	0.193173	0.10973		0.398939	-0.418568	0.0531196	-0.544707	-0.66895	-0.12671	-0.0651073		0.114899	-0.00451979	0.025521	-0.413382	-0.132026	-0.13467	-0.16565
-0.131074	-0.189701	-0.0653151	-0.125106	-0.0418947	-0.0415772	-0.224594		-0.0448862	-0.209102	0.18532	0.00595927	0.068167	0.176011	-0.0862326		-0.153855	0.049523	0.12027	-0.0438285	0.192869	0.182147	0.10973		0.768632	0.381903	-0.093002	-0.0652731	0.622493	0.267391	0.0356696		0.114899	-0.0844939	-0.0490297	-0.432643	-0.212165	-0.13467	-0.221843
-0.0558679	-0.171498	0.0197863	-0.125106	-0.0214345	-0.0337468	-0.205579		-0.0669944	-0.236085	0.16892	-0.030985	0.0533787	0.131336	-0.126815		-0.18699	0.0517412	0.101338	-0.0710579	0.192951	0.175778	0.0599003		0.768632	0.327969	-0.151316	-0.0771142	0.611677	0.267469	0.062846		0.0443736	-0.26062	-0.106473	-0.542517	-0.237321	-0.238073	-0.292402
-0.0558679	-0.101101	0.0390132	-0.0629452	0.00855195	0.00881018	-0.165057		-0.171211	-0.169127	0.0507736	-0.131254	-0.0668077	-0.425723	-0.275764		-0.18699	0.0610469	0.0882869	-0.0758611	0.20608	0.128385	0.054931		0.795126	0.291584	-0.140879	-0.097962	0.603573	0.267732	0.10033		-0.154644	-0.0799143	-0.0560912	0.0025489	-0.0251969	-0.0832471	-0.118541
0.0296838	-0.0704725	0.136218	-0.0328661	0.0204064	0.0258135	-0.148319		-0.171211	-0.169127	0.0507736	-0.0980717	-0.0343146	-0.379677	-0.200561		-0.19135	0.060401	0.0802882	-0.0845161	0.203175	0.126188	0.0219886		0.795126	0.284369	-0.124343	-0.097962	0.571839	0.267732	0.10033		-0.154644	-0.0341606	-0.0539374	0.0592074	-0.0012534	-0.0693703	-0.0589811
0.0296838	-0.035842	0.150761	0.0138664	0.0422965	0.053667	-0.131457		-0.0939158	-0.129056	0.193161	-0.0677543	0.13859	-0.336236	-0.132184		-0.19135	0.0126218	0.0666824	-0.0952702	0.203881	0.124843	0.0182444		0.816688	0.267194	-0.124343	-0.0709687	0.571839	0.273796	0.137975		-0.0590993	-0.035316	-0.0301176	0.0787835	0.00804944	-0.0333166	-0.0304124
0.0953573	-0.0318609	0.189727	0.0355087	0.0811054	0.0588915	-0.120856		-0.0142177	0.218625	0.1758	-0.0798572	0.0073174	0.282781	-0.0618513		-0.18317	-0.0142135	0.0571178	-0.0844178	0.199541	0.128628	0.0233711		0.816688	0.244916	-0.0923155	-0.0659693	0.588733	0.283855	0.177485		-0.0590993	-0.038809	-0.0301176	0.134587	0.0179735	-0.0210804	0.00512373
0.0953573	-0.0132352	0.201944	0.084693	0.103118	0.107114	-0.0924296		-0.0142177	0.218625	0.178382	-0.0791062	0.0196631	0.297973	-0.0612326		-0.18317	-0.00700621	0.0247415	-0.0844178	0.191673	0.128883	0.0229645		0.83333	0.244916	-0.0851371	0.0175754	0.59845	0.283855	0.177485		0.0338237	-0.0314006	-0.0133542	0.150752	0.00232915	-0.0045425	0.014438
0.125451	0.0325982	0.216238	0.110918	0.142598	0.118136	-0.0820948		0.00315281	0.206686	0.185721	-0.0768679	0.0236011	0.323305	-0.0551011		-0.167636	-0.00901827	0.00172971	-0.0655314	0.183761	0.141691	0.0203155		0.83333	0.244916	-0.0105183	0.0363121	0.657988	0.350503	0.299459		0.0338237	0.00297536	-0.000416995	0.188433	-0.00295704	0.0484306	0.0858775
0.0177704	0.12489	-0.00476089	-0.0213894	0.114912	0.0556673	-0.195562		0.00315281	0.191952	0.192624	-0.0761668	0.0236011	0.337417	-0.0485839		-0.167636	-0.0120741	-0.00352737	-0.065183	0.186731	0.146276	0.0203155		0.837296	0.30604	0.0256553	0.0834777	0.705002	0.355467	0.310525		0.101273	0.014438	0.0132856	0.188433	-0.0153169	0.0576844	0.0898589
0.00706778	0.0355375	-0.0183246	-0.0929662	0.0785835	0.0229442	-0.205412		0.00192793	0.150852	0.195948	-0.0744745	0.0237766	0.35859	-0.026245		-0.138398	0.0115526	0.0148984	-0.0310476	0.214232	0.190876	0.0396832		0.20473	-0.165078	-0.272275	-0.445124	-0.220657	-0.16566	-0.334294		0.101273	0.0660991	0.0583963	0.22764	-0.0153169	0.0821431	0.108709
0.00706778	0.00035693	-0.0233175	-0.0929662	0.050097	0.0186844	-0.228154		0.00192793	0.150852	0.195668	-0.0744745	0.0239718	0.362081	-0.026245		-0.138398	0.0258705	0.0615013	-0.00727696	0.233757	0.215211	0.0567572		0.239734	-0.150333	-0.297139	-0.394947	-0.128627	-0.16566	-0.323752		0.148236	0.0927657	0.114608	0.242175	-0.00429473	0.111102	0.122714
-0.0387601	-0.0433026	-0.00951125	-0.132569	-0.0219317	-0.0536669	-0.249295		-0.00492583	0.14935	0.195619	-0.0579244	0.0241347	0.373962	0.00985523		-0.104883	0.0522668	0.10865	0.0177023	0.250356	0.251842	0.0654736		0.239734	-0.150333	-0.297139	-0.359159	-0.123712	-0.138954	-0.275126		0.148236	0.152232	0.125307	0.283734	-0.00550422	0.143069	0.16547
-0.0387601	-0.0680285	-0.0395239	-0.184171	-0.0219317	-0.0536669	-0.273714		-0.00492583	0.149215	0.18148	-0.057396	0.0260979	0.390479	0.0306078		-0.104883	0.100896	0.119032	0.0361123	0.260023	0.251842	0.112913		0.262441	-0.0672674	-0.292431	-0.325206	-0.0730848	-0.132563	-0.227437		0.0364704	0.154092	0.136797	-0.110855	0.00165027	0.0939246	0.0145056
-0.0968624	-0.0819881	-0.0491249	-0.189537	-0.0969433	-0.111305	-0.306581		-0.00569565	0.11855	0.161884	-0.0466166	0.0260979	0.390479	0.0306078		-0.049684	0.149634	0.135759	0.0713413	0.260725	0.324723	0.15108		0.262441	-0.0557813	-0.292353	-0.301604	-0.0561485	-0.114219	-0.223586		-0.0695243	0.133381	0.0487312	-0.139798	-0.0787963	0.0578735	0.0145056
-0.0846208	-0.0662817	0.160523	-0.0130775	0.0873141	0.190022	-0.267224		-0.00569565	0.118151	0.120598	-0.0449023	0.0186615	0.390669	0.00101518		-0.170257	0.116223	0.0702555	0.162846	0.198128	0.0856639	0.178423		0.270787	-0.0514359	-0.266363	-0.283616	-0.0200616	-0.100657	-0.208841		-0.0695243	0.0404104	-0.00955286	-0.190002	-0.114195	0.052054	-0.0371181
-0.230207	-0.194639	0.0527043	-0.0202044	-0.0267076	0.104044	-0.303173		-0.0182445	0.108046	0.108056	-0.0346676	0.0184338	0.390669	0.000963011		-0.170257	0.116223	0.00659664	0.056203	0.0792832	0.0618222	0.0574987		0.270787	-0.0556851	-0.26666	-0.279639	-0.0074573	-0.104458	-0.208841		-0.196977	0.0404104	-0.0596814	-0.275842	-0.234231	-0.108419	-0.131329
-0.230207	-0.211368	0.0217775	-0.1321	-0.0737541	0.00370492	-0.404114		-0.0182445	0.108046	0.102547	-0.0301131	0.0164775	0.390669	0.000963011		-0.312149	0.010368	-0.0562626	0.0478556	0.0748776	-0.0152542	0.0253412		0.254594	-0.0573242	-0.286573	-0.276582	0.0124748	-0.112909	-0.164369		-0.196977	-0.121183	-0.121216	-0.379612	-0.284483	-0.121458	-0.173684
-0.384994	-0.311228	-0.0901833	-0.160697	-0.184671	-0.064928	-0.468616		-0.0226296	0.0669754	0.0954225	-0.0301131	0.0142897	0.401311	0.00953419		-0.312149	-0.00536994	-0.13608	-0.0749175	-0.0119219	-0.0286474	-0.075014		0.254594	-0.0837363	-0.284745	-0.275654	0.0163418	-0.115352	-0.16304		0.12906	-0.102834	0.00791489	0.418834	0.183948	0.240117	0.0681961
-0.0291682	-0.17871	-0.264536	-0.17392	-0.198311	-0.105383	-0.207375		-0.0226296	0.0669754	0.0958387	-0.0292266	0.0101453	0.405685	0.0110674		-0.428288	-0.118043	-0.178199	-0.0749175	-0.0119219	-0.0950327	-0.102178		0.231861	-0.0839354	-0.27198	-0.269795	0.0196238	-0.139047	-0.115761		0.127097	-0.0544172	0.0262612	0.448336	0.193488	0.246958	0.0818567
-0.0291682	-0.170731	-0.261674	-0.176307	-0.190529	-0.102468	-0.219212		-0.0418706	0.0710782	0.0979618	-0.0264515	0.000638015	0.394435	0.00198737		-0.428288	-0.13744	-0.219243	-0.152252	-0.0234061	-0.0950327	-0.156072		0.231861	-0.100859	-0.27198	-0.269133	0.0212497	-0.139047	-0.108945		0.127097	-0.0525087	0.0475458	0.46163	0.19655	0.246958	0.103896
-0.0403633	-0.17712	-0.261089	-0.183024	-0.162524	-0.0982344	-0.237936		-0.0418706	0.10302	0.0844612	-0.0256066	-0.0092558	0.378434	-0.00832351		-0.291845	0.0215207	0.154131	-0.0340765	0.125258	0.0546873	-0.0355489		0.209856	-0.102722	-0.246357	-0.267027	0.027416	-0.154278	-0.104495		0.127831	-0.0064468	0.0808483	0.468064	0.206683	0.253397	0.138672
-0.0403633	-0.185579	-0.263753	-0.202637	-0.15773	-0.0982344	-0.253732		-0.0538403	0.10302	0.0662336	-0.0213597	-0.0269472	0.369694	-0.0117619		-0.363145	-0.0490297	0.0862663	-0.0364224	0.125258	0.0292784	-0.0673071		0.209856	-0.106249	-0.245155	-0.265058	0.0309252	-0.15438	-0.103437		0.131993	0.0244148	0.0967966	0.468064	0.206683	0.253397	0.141909
-0.146606	-0.20074	-0.293759	-0.239466	-0.0844058	-0.0747792	-0.350158		-0.0785054	0.103549	0.0480848	-0.00681018	-0.0631516	0.341554	0.0020785		-0.363145	-0.0961827	0.0822624	-0.0567879	0.11916	0.0264194	-0.0704219		0.194378	-0.106249	-0.204887	-0.236603	0.0309252	-0.12369	-0.0791273		0.131993	0.0389792	0.138692	0.473012	0.216389	0.251327	0.146409
-0.146606	-0.179999	-0.29631	-0.239309	-0.0560254	-0.0213938	-0.350158		-0.0933737	0.0860487	0.0474397	-0.00486988	-0.0762884	0.340836	0.0118405		-0.373854	-0.112674	0.0884001	-0.0704597	0.119672	0.0404688	-0.0746012		0.194378	-0.110584	-0.192974	-0.238883	0.0294152	-0.117313	-0.0707568		0.13865	0.0849894	0.164612	0.477905	0.222724	0.248658	0.154315
-0.142495	-0.155326	-0.304507	-0.234879	-0.0471448	-0.0180197	-0.348551		-0.0933737	0.0722651	0.048272	-0.00269927	-0.0933143	0.338348	0.0236512		-0.373854	-0.106461	0.100651	-0.0713164	0.136434	0.0548051	-0.0792071		0.187985	-0.111229	-0.192164	-0.24084	0.029274	-0.108074	-0.054339		0.13865	0.0958159	0.179846	0.478346	0.226676	0.237039	0.167465
-0.142495	-0.143266	-0.301967	-0.226506	-0.0217852	0.0528591	-0.347832		-0.104409	0.0763045	0.0508971	0.0108477	-0.103044	0.337323	0.039715		-0.340783	-0.0932273	0.155041	-0.0638331	0.136434	0.0841177	-0.0693004		0.187985	-0.121279	-0.192164	-0.254533	0.0130754	-0.108074	-0.0526908		0.148788	0.127301	0.199469	0.478671	0.225724	0.230041	0.172598
-0.142609	-0.140311	-0.284006	-0.227146	-0.0166011	0.0528591	-0.344997		-0.104409	0.0928851	0.0547936	0.0124949	-0.109419	0.301138	0.0559055		-0.340783	-0.119352	0.163097	-0.0529283	0.182604	0.135225	-0.054199		0.172396	-0.122968	-0.201278	-0.254533	0.00857942	-0.103482	-0.0386321		0.148788	0.136716	0.213841	0.45843	0.217666	0.189169	0.179053
-0.142609	-0.13807	-0.2973	-0.230777	0.00309648	0.0915309	-0.342762		-0.121061	0.0934868	0.0767666	0.0207833	-0.112326	0.289441	0.057887		-0.301219	-0.12392	0.166904	-0.00591147	0.210988	0.154142	-0.0262079		0.172396	-0.110701	-0.203633	-0.275919	-0.00838504	-0.103005	-0.0236731		0.152414	0.139748	0.213841	0.44978	0.217666	0.189169	0.182078
-0.126007	-0.132629	-0.311638	-0.22672	0.0405209	0.0982157	-0.325757		-0.121061	0.099431	0.100602	0.0207833	-0.116046	0.28667	0.0610171		-0.301219	-0.126411	0.173516	0.00937048	0.213658	0.188193	-0.00542166		0.173875	-0.0923317	-0.201379	-0.280434	-0.0388948	-0.106543	-0.0320121		0.0969775	0.22654	0.182372	0.348822	0.176763	0.113962	0.218977
-0.126007	-0.118594	-0.281318	-0.223332	0.0654736	0.12571	-0.32504		-0.112585	0.099431	0.126482	0.0207833	-0.116046	0.280662	0.0610171		-0.14451	-0.0395851	0.13448	0.0765096	0.259979	0.282775	0.122142		0.173875	-0.0928852	-0.198712	-0.300687	-0.0396762	-0.108214	-0.0497961		0.0969775	0.221341	0.143942	0.331548	0.147563	0.110347	0.219917
-0.0454262	0.00390665	-0.213906	-0.192974	0.138427	0.176976	-0.297542		-0.112585	0.0987654	0.12895	0.0283153	-0.122424	0.280662	0.0650294		-0.126626	-0.00484898	0.100136	0.0765579	0.271378	0.285657	0.154996		0.171906	-0.0960643	-0.181402	-0.305995	-0.0413968	-0.0917715	-0.045294		0.0652805	0.221767	0.125485	0.274503	0.121368	0.0580085	0.235617
-0.0346771	0.0350099	-0.214324	-0.190464	0.145687	0.16592	-0.296253		-0.0967324	0.0948776	0.12895	0.0283153	-0.124916	0.282072	0.068011		-0.126626	0.00283346	0.0814316	0.0768993	0.277407	0.291334	0.165328		0.171906	-0.0960643	-0.181402	-0.322885	-0.0642143	-0.0905004	-0.0412412		-0.148851	-0.0497091	-0.147181	0.0588704	0.0256778	-0.104888	-0.0120086
-0.0346771	0.0350099	-0.214813	-0.181108	0.153941	0.16592	-0.293015		-0.0878864	0.133037	0.121623	0.046571	-0.158179	0.314662	0.0702296		-0.110522	0.0746661	0.0814316	0.0768993	0.27826	0.291334	0.206899		0.202595	-0.0939621	-0.148319	-0.322077	-0.0915933	-0.0887593	-0.0395332		-0.128756	-0.0633714	-0.15517	0.0576617	0.014553	-0.127566	-0.0533038
-0.0100202	0.0362275	-0.210768	-0.181108	0.15877	0.167411	-0.293015		-0.0646106	0.134471	0.10962	0.0302187	-0.142813	0.314366	0.0430825		-0.110522	0.0746661	0.0580341	0.0767199	0.27826	0.251151	0.206899		0.202595	-0.0934331	-0.148064	-0.320029	-0.107401	-0.0879628	-0.0325758		-0.128756	-0.0697912	-0.127456	-0.0106118	0.0141112	-0.129774	-0.0533038
-0.0100202	0.0487027	-0.204648	-0.16976	0.162004	0.168421	-0.310662		-0.0646106	0.137812	0.107996	0.0298208	-0.138523	0.311772	0.0351954		-0.136347	0.0746661	0.0443266	0.0757644	0.266444	0.237486	0.206899		0.243851	-0.0844192	-0.10175	-0.313829	-0.132605	-0.0468296	-0.0264233		-0.132211	-0.0721717	-0.133804	-0.0106118	-0.0306056	-0.143562	-0.0586062
0.00299979	0.0498355	-0.203151	-0.165999	0.17086	0.166982	-0.317775		-0.0342833	0.138492	0.100881	0.0388978	-0.139678	0.312713	0.0450386		-0.136347	0.0910618	0.0207207	0.0780505	0.257266	0.225776	0.213613		0.243851	-0.0811662	-0.0792965	-0.268359	-0.122404	-0.0167912	0.0592074		-0.132211	-0.0746632	-0.133804	-0.0106118	-0.0345222	-0.144337	-0.0619401
0.00299979	0.0568357	-0.202808	-0.159578	0.174119	0.166582	-0.331948		-0.0342833	0.124699	0.0910015	0.0366612	-0.126081	0.315582	0.0235003		-0.243832	0.118251	-0.116372	-0.0147026	-0.0426003	-0.0552125	-0.0185131		0.294105	-0.0748954	-0.0449947	-0.259016	-0.102654	0.0346203	0.0670073		-0.123018	-0.0549477	-0.0607972	-0.0456236	-0.0851237	-0.154767	-0.0530532
0.0434796	0.0446149	-0.205176	-0.157041	0.18434	0.160843	-0.332542		0.0105159	0.110798	0.0844991	0.0291975	-0.125289	0.316361	-0.00512092		-0.243832	0.0581155	-0.116372	-0.0233091	-0.0728523	-0.042308	-0.040488		0.335684	-0.00178639	0.0673437	-0.0964334	-0.253362	-0.0330172	0.00681569		-0.123018	-0.0412093	-0.0480063	-0.0617691	-0.0851237	-0.191858	-0.0530532
0.0434796	0.0318308	-0.202139	-0.150181	0.188691	0.137058	-0.334992		0.0105159	0.0791238	0.0815924	0.0205126	-0.122528	0.31785	0.00388364		-0.261644	0.0478433	-0.150176	-0.0784696	-0.0883103	-0.040649	-0.0697554		0.335684	-0.0356322	0.00935445	-0.205922	-0.291699	-0.188084	-0.0564324		-0.0956115	-0.0399715	-0.0480063	-0.0717674	-0.100513	-0.191858	-0.0558016
0.0587531	0.0169324	-0.175297	-0.145125	0.196022	0.118718	-0.32493		0.0353312	0.066812	0.0577147	0.0102042	-0.111884	0.305123	0.0264927		-0.261644	-0.0619773	-0.150176	-0.0958322	-0.141689	-0.0316404	-0.142993		0.237608	-0.115343	-0.128552	-0.221252	-0.364114	-0.225212	-0.173761		-0.0956115	-0.0399715	-0.03497	-0.0814493	-0.10235	-0.195353	-0.0605893
0.0587531	0.0210043	-0.188986	-0.14251	0.182649	0.0961616	-0.288805		0.166301	0.350421	0.320464	0.214913	0.0655739	0.401807	0.0247975		-0.28682	-0.0619773	-0.156785	-0.122048	-0.141689	-0.0316404	-0.159001		0.237608	-0.126251	-0.144358	-0.312826	-0.405169	-0.312676	-0.250175		-0.095064	-0.0399715	-0.0185585	-0.10558	-0.16245	-0.196505	-0.0675612
0.0592641	0.0243487	-0.202649	-0.127937	0.173842	0.0850331	-0.285868		0.118343	0.275183	0.316079	0.177849	0.0388023	0.399483	0.0125124		0.235429	0.0346418	0.153757	-0.162477	0.0717788	0.0725349	0.0966168		-0.884758	0.0494171	0.592407	0.303571	0.320075	0.513219	0.286148		-0.095064	-0.031081	-0.0125664	-0.112839	-0.173693	-0.200596	-0.0667931
0.0592641	0.00822366	-0.217106	-0.127882	0.138221	0.0382581	-0.285072		0.118343	0.267315	0.304702	0.143159	0.0388023	0.399483	0.0125124		0.259479	0.0311087	0.159956	-0.12333	0.0952145	0.119221	0.0966168		-0.884758	0.138502	0.610026	0.371744	0.396293	0.569952	0.320158		-0.0849751	0.018954	-0.0287721	-0.120512	-0.197476	-0.201324	-0.0659512
0.0611183	-0.00759997	-0.22696	-0.125756	0.128042	0.0292454	-0.26339		0.0668521	0.197997	0.30458	0.143159	0.0454364	0.392086	0.0125124		0.259479	0.0234488	0.177358	-0.0961476	0.0970379	0.129353	0.118184		-0.595352	0.13894	0.665258	0.38005	0.427445	0.577803	0.385434		-0.0542028	0.0109004	-0.0201251	-0.126754	-0.271293	-0.179027	-0.0399048
0.0611183	0.000837269	-0.229095	-0.128356	0.110983	0.0182887	-0.255039		0.0668521	0.197997	0.290598	0.0853925	0.08488	0.340321	-0.0395134		0.259923	0.0234488	0.187154	-0.0767363	0.128354	0.151683	0.120057		-0.595352	0.204531	0.68006	0.424594	0.505758	0.605602	0.416693		-0.0400344	-0.00141168	-0.0267212	-0.129535	-0.256932	-0.172385	-0.0281756
0.0712791	0.0430094	-0.223109	-0.131958	0.0806428	0.00416489	-0.252111		0.0259827	0.197997	0.290598	0.0624562	0.08488	0.340321	-0.0395134		0.259923	0.0259174	0.175825	-0.0626403	0.121741	0.157392	0.110223		-0.379728	0.207745	0.695665	0.444564	0.534054	0.599676	0.441784		-0.0400344	-0.0186784	-0.00990993	-0.115829	-0.222788	-0.168496	-0.0262027
0.0422668	0.0671696	-0.233087	-0.117273	0.0530755	-0.00441549	-0.259306		0.0259827	0.101507	0.290598	0.0624562	0.0786294	0.340081	-0.0457542		0.246593	0.0266174	0.171326	-0.0407877	0.0775387	0.167897	0.108636		-0.379728	0.223247	0.692535	0.44777	0.544924	0.574199	0.443828		-0.0565703	-0.023635	-0.00953936	-0.103429	-0.179384	-0.157014	-0.0333622
0.0422668	0.046642	-0.255118	-0.116732	0.035481	0.00642257	-0.232263		-0.0391848	0.083507	0.254377	-0.017989	0.0751647	0.282892	-0.101985		0.246593	0.022689	0.171326	-0.0387101	0.0775387	0.167173	0.0926968		-0.208583	0.231693	0.684511	0.444411	0.545891	0.521773	0.439314		-0.0565703	-8.74497e-05	-0.00793779	-0.0932088	-0.169233	-0.154127	-0.0388996
0.0296114	0.0321028	-0.239597	-0.104096	0.026529	0.0107762	-0.19713		-0.0391848	0.000300676	0.181878	-0.0515668	0.0722195	0.282892	-0.101985		0.214226	0.00264902	0.138601	-0.0313071	0.0658712	0.161174	0.0873319		-0.208583	0.199673	0.662999	0.438942	0.52496	0.475307	0.411933		-0.0506906	-0.0166591	-0.00890947	-0.0706057	-0.151125	-0.123429	-0.0543736
0.0296114	0.0137991	-0.202368	-0.104096	-0.0048928	0.0198929	-0.194853		-0.111312	-0.0263212	0.167524	-0.0515668	0.0519351	0.282892	-0.102136		0.214226	0.00264902	0.12571	-0.0258351	0.0650696	0.161174	0.0651527		0.629879	-0.148372	-0.0973167	-0.0950153	-0.041961	-0.0475497	0.0888471		-0.0506906	-0.0227776	-0.011429	-0.0351901	-0.136351	-0.124148	-0.0661936
0.0233062	0.00170175	-0.187819	-0.105125	-0.0276817	0.0419853	-0.17339		-0.111312	-0.143047	0.129741	-0.157862	0.0519351	0.210539	-0.158321		0.185467	-0.0103267	0.123903	-0.0177018	0.0754256	0.108045	0.054598		0.707896	-0.102923	0.0148411	-0.0458213	0.0662416	0.0677875	0.182118		-0.0160646	-0.02511	-0.00538447	0.0212497	-0.126213	-0.128286	-0.0602332
0.0233062	-0.00154876	-0.161645	-0.105813	-0.0591065	0.0485841	-0.170974		-0.222075	-0.174518	0.0732548	-0.172573	0.0519351	0.192029	-0.158321		-0.284781	-0.0434593	-0.144992	-0.043159	-0.225206	-0.0474134	-0.14671		0.707896	-0.0947611	0.131827	0.0282213	0.142896	0.158831	0.238303		-0.0797334	0.00514199	0.0153197	0.12608	-0.105506	-0.0798518	-0.0536594
-0.506731	-0.32771	-0.51276	-0.503359	-0.102741	-0.233875	-0.844392		-0.106155	-0.0339961	-0.0567879	0.153643	0.115561	-0.126612	-0.0947771		-0.284781	-0.0374036	-0.0803808	-0.0324352	-0.17988	-0.0134605	-0.149424		0.767417	0.00708581	0.172069	0.0695765	0.215967	0.158831	0.275511		-0.0797334	-0.0517595	0.0311932	0.139018	-0.0983957	-0.0589142	-0.0517303
-0.506731	-0.25776	-0.4093	-0.482102	-0.0535995	-0.217847	-0.824533		-0.0774406	-0.0339961	-0.0590158	0.0683601	0.0880683	-0.126612	-0.0879065		-0.22748	-0.0292191	-0.0585919	-0.00851213	-0.166046	0.00581099	-0.155689		0.21333	0.0247374	-0.346939	-0.0806283	-0.214304	-0.0422055	-0.0542625		-0.0896713	-0.0566765	0.0369873	0.147969	-0.100107	-0.0445861	-0.0464514
-0.475771	-0.249757	-0.4093	-0.399827	-0.0042421	-0.180288	-0.773503		-0.0774406	-0.0750874	-0.0641093	0.0673557	0.0991859	-0.123414	-0.0727122		-0.22748	-0.0262406	-0.0587115	-0.00851213	-0.191707	0.00581099	-0.155689		0.294409	0.0247374	-0.346939	-0.0305443	-0.182427	-0.0272328	-0.0203827		-0.0896713	-0.0548216	0.0390083	0.149947	-0.101889	-0.0334362	-0.0425778
-0.475771	-0.24084	-0.386391	-0.397147	-0.0042421	-0.180288	-0.773503		0.0358774	-0.0944261	-0.000569207	0.0517349	0.146467	-0.0835515	-0.00577437		-0.268321	-0.038992	-0.0587365	-0.0402805	-0.204473	-0.012684	-0.208711		0.294409	0.0121763	-0.27859	-0.0305443	-0.177772	-0.00182481	-0.00310805		-0.115433	-0.0541521	0.0564029	0.163464	-0.0877729	-0.0288753	-0.035143
-0.441994	-0.206265	-0.378286	-0.364483	0.0363121	-0.147124	-0.711713		0.0208074	-0.152877	-0.00299856	0.0447944	0.131715	-0.0822286	-0.0363453		-0.185439	-0.0310607	-0.0311551	-0.0400033	-0.145766	-0.133562	-0.0844058		0.309943	-0.00596018	-0.234692	-0.00512938	-0.152847	-0.00182481	0.00878536		-0.115433	-0.088942	0.0552386	0.168684	-0.0753774	0.0283302	-0.035143
-0.441994	-0.204122	-0.336195	-0.318597	0.0488069	-0.120161	-0.681155		0.0208074	-0.153419	-0.00389291	0.0247747	0.123347	-0.0779737	-0.036583		-0.185439	-0.0310607	-0.0482132	0.0262716	-0.124048	-0.105371	-0.0499556		0.309943	-0.00596018	-0.228875	0.00170175	-0.0999775	0.0316951	0.0628086		-0.122171	-0.103814	0.021103	0.16985	-0.0663895	0.0283302	-0.0369165
-0.409334	-0.163069	-0.333605	-0.303074	0.0849166	-0.111001	-0.619288		-0.0144236	-0.159021	-0.00583982	0.0247747	0.0784816	-0.0779737	-0.0473782		-0.17535	-0.0334841	-0.0511112	0.0467746	-0.112521	-0.093731	-0.0319077		0.322347	-0.00596018	-0.196246	0.027074	-0.0955961	0.0376622	0.0628086		-0.122171	-0.103814	0.021103	0.193606	-0.0663895	0.0283302	-0.0389152
-0.409334	-0.163069	-0.277998	-0.280556	0.0883643	-0.0944361	-0.552314		-0.0144236	-0.159595	-0.00686188	-0.00569948	0.0777854	-0.0717957	-0.0597585		-0.17535	-0.0334841	-0.0540954	0.108381	-0.105048	-0.0570136	-0.00838504		0.322347	-0.0648167	-0.181791	0.0268343	-0.00966365	0.0284997	0.0489915		-0.137328	-0.167181	0.0209011	0.193606	-0.0590017	0.0394156	-0.0389152
-0.377823	-0.163069	-0.225022	-0.280556	0.109923	-0.091116	-0.536312		-0.0877091	0.0114084	0.141079	0.0457185	-0.180435	0.251558	-0.0952569		-0.168331	0.000338104	-0.0792038	0.140985	-0.0806963	-0.0450122	0.0423905		0.400371	0.243882	-0.156151	0.0700726	0.131549	-0.0178548	-0.136054		-0.171527	-0.185058	0.0142863	0.191943	-0.0455989	0.0501061	-0.0561787
-0.377823	-0.120946	-0.190568	-0.227997	0.120084	-0.0774301	-0.490411		-0.0877091	0.0625053	0.155346	0.138897	-0.148155	0.294636	-0.0473956		-0.168331	0.005969	-0.0792038	0.173214	-0.0488963	-0.0171804	0.0576844		0.400371	0.274942	-0.175713	0.0755667	0.114302	-0.0226656	-0.136003		-0.171527	-0.21367	0.0206694	0.191252	-0.00613212	0.0696622	-0.0715892
-0.319227	-0.114586	-0.172987	-0.196176	0.156422	-0.0774301	-0.474711		-0.0173096	0.0954105	0.197702	0.141766	-0.0720096	0.304958	-0.0427193		-0.149156	0.000427286	-0.109209	0.211038	-0.00806419	0.0167821	0.069869		0.399689	0.274942	-0.212091	0.0771408	0.0962355	-0.0434287	-0.160906		-0.187765	-0.234915	0.028291	0.183125	-0.00451086	0.0954105	-0.0612215
-0.319227	-0.0934637	-0.119925	-0.168025	0.163354	-0.0429344	-0.417144		-0.0173096	0.120353	0.21713	0.238384	-0.0115904	0.343323	0.00289655		-0.125635	-0.026472	0.18793	-0.129269	0.152532	0.0658461	0.236084		0.399689	0.262775	-0.230188	0.0496115	0.074855	-0.0451102	-0.180527		-0.187765	-0.234915	0.0286428	0.183125	0.0236335	0.0992386	-0.0573738
-0.271422	-0.0745521	-0.119925	-0.152175	0.180377	-0.0414323	-0.417144		0.0471801	0.1243	0.242113	0.314852	0.145029	0.404582	0.0902287		-0.125635	-0.0168304	0.122594	-0.178199	0.0825846	0.0456293	0.180152		0.381981	0.253103	-0.274687	0.0415147	0.0465808	-0.094371	-0.258493		-0.0770623	-0.107587	0.10943	0.34761	0.0841261	0.0954319	0.194565
-0.271422	-0.0593429	-0.0709687	-0.128771	0.183694	-0.0304124	-0.321124		0.0958112	0.129741	0.245658	0.363743	0.16354	0.414171	0.139918		-0.291072	-0.0234832	0.0860112	-0.196623	0.0767622	-0.0147162	0.0924334		0.381981	0.208351	-0.321623	0.0294769	0.037809	-0.094371	-0.264536		-0.0770623	-0.0243314	0.106291	0.336404	0.0718208	0.0930934	0.174458
-0.196246	-0.0185131	-0.0545277	-0.110539	0.196644	-0.0263653	-0.306961		-0.21941	-0.195733	-0.0317863	-0.259092	-0.114648	-0.215143	-0.23509		-0.291072	-0.0266188	-0.0277796	-0.253071	-0.0564583	-0.0282361	0.0443468		0.370707	0.208351	-0.354421	0.0191551	0.00531341	-0.188479	-0.294557		-0.0619629	-0.0242918	0.0852505	0.307154	0.0604601	0.0937744	0.157788
-0.14104	-0.024706	-0.033276	-0.0963972	0.189973	-0.0273204	-0.286154		-0.038057	-0.137876	-0.0428707	-0.0866145	0.0581276	0.0994683	-0.0564243		-0.426787	-0.000850758	-0.0670056	-0.265334	-0.071074	-0.0765588	-0.0315914		0.370707	0.173799	-0.349087	-0.000286956	-0.0159461	-0.196364	-0.294557		-0.0619629	0.0155269	0.0812272	0.295748	0.0544604	0.101321	0.131238
-0.14104	-0.024706	-0.0260509	-0.0808104	0.186792	-0.0273204	-0.275227		0.019195	-0.0528158	-0.000721797	-0.0866145	0.0588483	0.0996968	-0.0385077		-0.180647	0.147997	0.0994239	0.158661	0.0465089	-0.0152054	0.037951		0.407518	0.173799	-0.250734	-0.00578502	-0.0398006	-0.216903	-0.293444		-0.0416968	0.0155269	0.0628592	0.242748	0.0410954	0.101321	0.113146
-0.118398	-0.0190415	-0.0272461	-0.0791636	0.177283	-0.00105816	-0.211939		0.019195	-0.0528158	0.0182355	-0.0324112	0.185746	0.281584	0.120117		-0.180647	0.133393	0.0847719	0.152891	0.00748646	-0.0152054	0.00470967		0.483915	0.103091	-0.00133976	0.0281638	-0.04414	-0.237286	-0.208391		-0.0416968	0.0274741	0.0284448	0.223632	0.0290076	0.0915631	0.0782249
-0.118398	-0.0276817	-0.028031	-0.0463277	0.18865	0.00727322	-0.193957		0.060903	-0.0528158	0.101325	0.060132	0.185746	0.288865	0.142181		-0.255898	0.0223037	0.0313846	0.08083	-0.0661196	-0.0999535	-0.0155891		0.483915	0.119025	0.160127	0.0678762	-0.0186537	-0.194374	-0.203957		-0.0288358	0.0383808	0.00929656	0.184551	0.0244057	0.0856031	-0.00613212
-0.0768529	-0.0719382	-0.039663	-0.036583	0.19171	0.0280286	-0.177242		0.060903	-0.0151109	0.115317	0.060132	0.237325	0.356553	0.203386		-0.255898	0.0210993	-0.03365	0.0371344	-0.172028	-0.121166	-0.0566605		0.526453	0.102899	0.224027	0.17502	0.0683192	-0.109178	-0.0436985		-0.0288358	0.0610551	-0.0331883	0.141627	0.0231745	0.0524172	-0.0494475
-0.0768529	-0.0569136	-0.0520529	-0.0217852	0.177902	0.0463513	-0.142261		0.104325	-0.0186369	0.131455	0.060132	0.248494	0.356553	0.203386		-0.347713	-0.0805609	-0.0587956	-0.0363783	-0.190935	-0.248726	-0.0801861		0.260564	-0.156151	-0.222403	-0.127583	-0.146012	-0.328353	-0.0121698		-0.0108826	0.101343	-0.0811378	0.075737	-0.0223724	0.0412833	-0.113672
-0.0488963	-0.0252205	-0.031461	-0.014408	0.144235	0.0768752	-0.112978		0.0461705	0.00562219	0.165013	0.0101188	-0.102067	0.112752	0.0944974		-0.16467	0.115083	0.186406	0.0838256	0.172075	0.149133	-0.0619261		0.213712	-0.170844	-0.264603	-0.140508	-0.175395	-0.346535	-0.00484317		-0.0108826	0.101343	-0.0570654	0.075737	-0.0223724	-0.000362162	-0.126282
0.104731	0.192387	0.0797943	-0.00920205	0.144316	0.238857	-0.155051		0.0807624	0.0505167	0.161614	0.0194683	-0.0760572	0.153848	0.105573		-0.337875	0.0203653	0.157136	-0.0187505	0.0896064	0.0756213	-0.141277		0.213712	-0.30761	-0.361581	-0.156446	-0.188451	-0.369494	-0.00484317		0.00987674	0.101343	-0.0422187	0.0668821	-0.000940998	-0.000362162	-0.140482
0.0961838	0.189128	0.0947386	-0.00668674	0.134006	0.233194	-0.16966		0.0807624	0.0731158	0.170046	0.0305638	-0.0568077	0.153848	0.098731		-0.337875	0.0156298	0.119793	-0.0187505	0.0896064	0.0756213	-0.141277		0.180825	-0.227446	0.118724	-0.177584	-0.358484	0.0236782	-0.19032		0.00987674	0.137295	-0.0230256	0.0496546	0.00353527	0.0112639	-0.148064
0.0961838	0.183229	0.0947386	-0.00251372	0.129154	0.204225	-0.16966		0.164272	0.165732	0.131049	0.109218	-0.0254014	0.268994	0.120423		-0.570535	-0.0896036	0.0448977	-0.213826	-0.167649	-0.0078362	-0.193414		-0.341633	0.0287433	0.00748222	-0.105109	-0.192232	0.0942483	-0.0175986		0.0818543	-0.0766749	0.0696115	-0.106432	-0.0121941	0.0875064	0.0966402
0.0609214	0.183229	0.091343	-0.00251372	0.119029	0.204225	-0.216177		0.155449	0.165084	0.126475	0.13526	-0.0244748	0.300518	0.127391		-0.570535	-0.0896036	-0.091104	-0.245719	-0.216177	-0.0617529	-0.220372		-0.618057	-0.0502042	0.0546294	-0.491707	0.331384	-0.137876	-0.354161		0.120347	-0.0766749	0.0586888	-0.120468	-0.00189542	0.0895445	0.0984039
0.0609214	0.15318	0.091343	-0.00254477	0.119029	0.204225	-0.221329		0.155449	0.177545	0.124266	0.136358	-0.0231575	0.323338	0.117058		-0.676006	-0.164069	-0.101539	-0.333216	-0.305222	-0.117694	-0.237114		-0.618057	-0.048303	0.0590726	-0.435652	0.331384	-0.100107	-0.294451		0.120347	-0.0256506	0.0521074	-0.140342	-0.00178639	0.130538	0.102601
0.0307234	0.144367	0.091343	-0.00261357	0.115169	0.180221	-0.221329		0.146652	0.221216	0.138364	0.136218	-0.0178548	0.356688	0.0986962		-0.102869	-0.0955753	0.0339214	-0.155971	0.0330467	0.00439344	0.0500041		-0.543048	-0.00207253	0.0595092	-0.313661	0.371024	-0.0530975	-0.255648		0.102255	-0.0236483	0.0521074	-0.140342	0.00149349	0.139314	0.102601
0.0307234	0.0968279	0.091343	-0.00261357	0.106769	0.170378	-0.275878		0.146652	0.221216	0.120092	0.136176	-0.0162608	0.42323	0.0903331		-0.00132958	-0.0498334	0.0608476	-0.155971	0.0499065	0.0172255	0.0500041		-0.731807	-0.47492	-0.119714	-0.100752	0.0679593	-0.0101895	-0.352002		0.102255	-0.0215231	0.0434163	-0.170387	0.00323953	0.147016	0.112723
-0.0515616	0.0812653	0.0337343	-0.026466	0.093193	0.133021	-0.289748		0.153429	0.268055	0.1361	0.147202	0.0237214	0.450067	0.157308		-0.00132958	-0.0141309	0.0687429	-0.0966	0.0447427	0.0486119	0.0762289		-0.731807	-0.441985	-0.0868066	-0.0341506	0.10527	0.0980848	-0.310333		0.119695	-0.0185585	0.0362801	-0.191306	-0.0141831	0.152343	0.121623
-0.135281	0.0812653	0.00758086	-0.0691001	0.0610469	0.0471474	-0.331752		0.152817	0.2779	0.139216	0.129636	0.0258545	0.450067	0.164758		0.0936893	0.0613233	0.0870179	-0.0919184	0.104189	0.107931	0.0786216		-0.594908	-0.388909	-0.0565929	-0.0337292	0.164403	0.155168	-0.273413		0.119695	-0.0309482	-0.0128515	-0.203578	-0.020441	0.149792	0.107549
-0.135281	0.0322063	-0.0387837	-0.0704438	0.0227364	0.0211486	-0.379772		0.152817	0.279829	0.151282	0.107694	0.0258545	0.461564	0.171611		0.0936893	0.0780388	0.104434	-0.0917213	0.104189	0.107931	0.119026		-0.594908	-0.364875	-0.0094942	0.0137881	0.205999	0.222272	-0.180651		0.100543	-0.0343665	-0.0136066	-0.222256	-0.021654	0.148487	0.0971191
-0.22644	0.0124288	-0.060162	-0.126939	-0.0140989	-0.073329	-0.417806		0.160018	0.28594	0.16953	0.10594	0.0271303	0.472927	0.16552		0.132627	0.115035	0.12003	-0.0173239	0.125912	0.135516	0.16507		-0.480751	-0.359481	-0.00356347	0.0173814	0.254169	0.24081	-0.176278		0.0236399	0.0373018	-0.0264035	-0.0385616	0.173598	0.207345	0.0615624
-0.22644	-0.0524045	-0.130051	-0.14643	-0.0628456	-0.11273	-0.458812		0.160018	0.280632	0.16953	0.0560191	0.0310567	0.47171	0.0972569		0.132627	0.164848	0.137803	0.0230661	0.127649	0.199655	0.188053		-0.480751	-0.324111	0.0192601	0.0708551	0.287088	0.320986	-0.148869		0.0236399	0.0626971	-0.0264035	0.0289191	0.173598	0.216191	0.0645366
-0.340543	-0.0857552	-0.148126	-0.209276	-0.110024	-0.170145	-0.514565		0.127592	0.264583	0.184361	0.0560191	0.0296004	0.45009	0.0721883		-0.318564	-0.0216587	-0.0256413	-0.0829319	-0.0175842	0.00492633	-0.0871176		-0.924419	-0.599364	-0.247194	-0.24913	-0.296337	-0.174836	-0.582564		0.0582711	0.1255	0.0305415	0.125869	0.173598	0.216191	0.0662336
-0.340543	-0.101203	-0.235752	-0.209276	-0.140311	-0.187537	-0.531243		0.127592	0.262793	0.188872	-0.013924	0.0217945	0.433738	0.0624072		-0.318564	-0.0216587	-0.0919301	-0.0829319	-0.0175842	-0.0353722	-0.121929		-0.98103	-0.599364	-0.247194	-0.280519	-0.369671	-0.259517	-0.582564		0.0582711	0.131085	0.0951032	0.174959	0.267066	0.222631	0.0714404
0.091878	0.18973	0.0963637	0.0441015	0.164848	0.146911	-0.0491017		0.0221309	-0.0300997	-0.237524	-0.000221446	-0.0835642	0.103507	0.113047		-0.402284	-0.130575	-0.122713	-0.164174	-0.11497	-0.0956406	-0.25767		-0.98103	-0.566315	-0.235287	-0.298186	-0.369671	-0.259517	-0.621018		-0.0147658	0.136222	-0.0734729	0.0519129	0.188109	0.0744874	0.150441
0.091878	0.089771	-0.0396762	0.00632812	0.139927	0.128972	-0.11126		-0.00520576	-0.0308961	-0.229114	-0.0110467	-0.0862465	0.113601	0.112453		-0.301094	0.0803117	-0.105073	0.00544103	-0.154596	-0.144901	0.0579166		-0.903876	-0.564651	-0.221011	-0.298846	-0.356232	-0.258952	-0.625176		-0.0491558	0.136222	-0.0945718	0.0519129	0.170552	0.0331397	0.143927
[truncated: 2,420 more rows]

## Sheet: Figure S34c
Figure S34c
State 21								State 22								State 23								State 24								State 25								State 26
[truncated: 3,438 more rows]

## Sheet: Figure S34d
Figure S34d
order	Median	Quantile25	Quantile75
21	0.3829	0.3601	0.4134
22	0.37475	0.355275	0.401625
23	0.37535	0.353	0.401975
24	0.4087	0.378575	0.448
25	0.3792	0.3572	0.4091
[truncated: 15 more rows]

## Sheet: Figure S34e
Figure S34e
[truncated: 99 more rows]
