# Supplementary material for: Dynamic chromatin architecture of the porcine adipose tissues with weight gain and loss
Source: Nat Commun. 2023 Jun 12;14:3457. doi: 10.1038/s41467-023-39191-0 (PMC10258790; doi:10.1038/s41467-023-39191-0)
Supplement: Supplementary file 19 — Source data [file 41467_2023_39191_MOESM19_ESM.zip › Source.data/Supplementary Figure 35.xlsx]

## Sheet: Figure S35
Figure S35
tag	Num	Median	Quantile25	Quantile75	TE
<-0.8	9417	1	0	3	DNA
-0.8 ~ 0	51608	3	1	5	DNA
0 ~ 0.8	72144	3	1	5	DNA
>=0.8	4387	3	2	5	DNA
<-0.8	9417	6	0	11	LINE
-0.8 ~ 0	51608	10	7	14	LINE
0 ~ 0.8	72144	10	7	14	LINE
>=0.8	4387	10	7	14	LINE
<-0.8	9417	4	0	9	SINE_Alu
-0.8 ~ 0	51608	5	3	10	SINE_Alu
0 ~ 0.8	72144	5	3	11	SINE_Alu
>=0.8	4387	9	5	16	SINE_Alu
<-0.8	9417	2	0	6	LTR
-0.8 ~ 0	51608	4	2	8	LTR
0 ~ 0.8	72144	4	2	7	LTR
>=0.8	4387	3	1	6	LTR
<-0.8	9417	1	0	3	SINE_other
-0.8 ~ 0	51608	3	2	6	SINE_other
0 ~ 0.8	72144	4	2	6	SINE_other
>=0.8	4387	4	2	7	SINE_other
