# Supplementary material for: Dynamic chromatin architecture of the porcine adipose tissues with weight gain and loss
Source: Nat Commun. 2023 Jun 12;14:3457. doi: 10.1038/s41467-023-39191-0 (PMC10258790; doi:10.1038/s41467-023-39191-0)
Supplement: Supplementary file 19 — Source data [file 41467_2023_39191_MOESM19_ESM.zip › Source.data/Supplementary Figure 36.xlsx]

## Sheet: Figure S36a
Figure S36a
Resulotion	Number of contacts	Percentage (%)	Std (%)
1000	100	1	0
	200	0.883985	0.002237
	300	0.862646	0.00416322
	400	0.839269	0.00737868
	500	0.811345	0.0124629
	600	0.775472	0.0200126
	700	0.730735	0.0288913
	800	0.678386	0.0378665
	900	0.620603	0.0466171
	1000	0.558415	0.0557709
	1100	0.492573	0.0644773
	1200	0.424771	0.071426
	1300	0.357563	0.0752918
	1400	0.293227	0.0755598
	1500	0.234243	0.0723821
	1600	0.182204	0.0659471
	1700	0.138096	0.0572926
	1800	0.101979	0.047472
	1900	0.073484	0.0376357
	2000	0.0519972	0.0288031
2000	100	1	0
	200	0.921506	0.000793626
	300	0.915746	0.00115947
	400	0.910349	0.0017503
	500	0.904467	0.00268074
	600	0.897368	0.00426644
	700	0.888268	0.00646629
	800	0.876987	0.00888203
	900	0.863905	0.0115045
	1000	0.848906	0.0147724
	1100	0.831544	0.0189919
	1200	0.811251	0.0240822
	1300	0.787822	0.0300238
	1400	0.761204	0.0366443
	1500	0.731582	0.0435168
	1600	0.698786	0.0508458
	1700	0.663009	0.0583752
	1800	0.624539	0.0659153
	1900	0.583888	0.0734475
	2000	0.541434	0.0800836
2500	100	1	0
	200	0.925909	0.000580716
	300	0.92175	0.000747661
	400	0.918202	0.0011137
	500	0.914685	0.00155949
	600	0.910663	0.00237918
	700	0.905806	0.00345391
	800	0.899942	0.00462946
	900	0.893204	0.00601282
	1000	0.885517	0.00766745
	1100	0.876589	0.00993837
	1200	0.86613	0.012769
	1300	0.853932	0.0161767
	1400	0.839775	0.0199472
	1500	0.82357	0.0245819
	1600	0.805189	0.0296179
	1700	0.78444	0.035272
	1800	0.761361	0.041336
	1900	0.735725	0.0478378
	2000	0.707823	0.0547472
5000	100	1	0
	200	0.931845	0.000339948
	300	0.92957	0.000400805
	400	0.928015	0.000478439
	500	0.926668	0.000526982
	600	0.925445	0.00066482
	700	0.924233	0.000759988
	800	0.923032	0.000895307
	900	0.921855	0.00102962
	1000	0.920603	0.00117906
	1100	0.919336	0.00137772
	1200	0.91798	0.0016199
	1300	0.916579	0.0018671
	1400	0.91509	0.00209105
	1500	0.913522	0.00238727
	1600	0.911876	0.00266388
	1700	0.91009	0.00311136
	1800	0.908155	0.00358883
	1900	0.906006	0.00423472
	2000	0.903643	0.00495768
10000	100	1	0
	200	0.935049	0.000342005
	300	0.933147	0.00036133
	400	0.931977	0.00036047
	500	0.931094	0.000351437
	600	0.930391	0.000407794
	700	0.92971	0.000447678
	800	0.929083	0.000442454
	900	0.928547	0.000441724
	1000	0.928076	0.000452243
	1100	0.927615	0.00048205
	1200	0.927165	0.000494268
	1300	0.926784	0.000572586
	1400	0.926347	0.000612076
	1500	0.925898	0.000685746
	1600	0.925467	0.000732523
	1700	0.924991	0.000796921
	1800	0.924559	0.000853166
	1900	0.924122	0.000895107
	2000	0.923649	0.000934644
20000	100	1	0
	200	0.938329	0.000378471
	300	0.936129	0.000394849
	400	0.935026	0.000327973
	500	0.934249	0.000327819
	600	0.933621	0.000364274
	700	0.933068	0.000373003
	800	0.932593	0.000361513
	900	0.932178	0.000395502
	1000	0.931804	0.00041595
	1100	0.931402	0.000443214
	1200	0.931058	0.000449447
	1300	0.930701	0.000401427
	1400	0.930404	0.000398265
	1500	0.930129	0.00041202
	1600	0.929863	0.000418771
	1700	0.9296	0.000444086
	1800	0.929385	0.000435245
	1900	0.929166	0.000466874
	2000	0.928929	0.000476922

## Sheet: Figure S36b
Figure S36b
strat	med	SD	ecdf_med	ecdf_SD
40	9115	303.556	3038.33	33.7284
80	7737.25	138.63	5617.42	48.9311
120	5884.75	54.555	7579	54.988
160	4376.25	58.557	9037.75	61.0715
200	3160.5	50.2892	10091.2	66.3383
240	2400.5	11.7047	10891.4	67.3331
280	1890.25	119.837	11521.5	76.1423
320	1367.5	18.4842	11977.3	75.9382
360	1014.5	31.9009	12315.5	74.0262
400	795.75	38.7675	12580.8	75.5945
440	662.25	19.8893	12801.5	76.625
480	537.75	36.6094	12980.8	79.8688
520	429.25	14.1038	13123.8	80.843
560	339	14.6969	13236.8	82.182
600	267.75	19.0153	13326.1	84.0533
640	237.75	17.8022	13405.3	85.5644
680	238.5	7.7244	13484.8	86.3685
720	193.25	6.8496	13549.2	87.0422
760	172	18.6548	13606.6	88.9127
800	157.75	16.3172	13659.2	89.7047
840	150.75	8.6939	13709.4	89.8648
880	127.25	12.6062	13751.8	91.1607
920	104.5	15.3731	13786.7	91.6781
960	107.25	5.7373	13822.4	91.3748
1000	4765	329.884	15410.8	121.449

## Sheet: Figure S36c
Figure S36c
group	all_Promoter	skipping	nonskipping
GOM	12183	8561	3622
MAD	11922	8197	3725
RAD	11388	7771	3617
ULB	11952	8365	3587

## Sheet: Figure S36d
Figure S36d
group	Enum	tpm	ratio
RAD.tpm.Enum.RP.xls	0	0	0.369502
RAD.tpm.Enum.RP.xls	0	1	0.134734
RAD.tpm.Enum.RP.xls	0	2	0.133457
RAD.tpm.Enum.RP.xls	0	3	0.12719
RAD.tpm.Enum.RP.xls	0	4	0.123941
RAD.tpm.Enum.RP.xls	0	5	0.111176
RAD.tpm.Enum.RP.xls	1	0	0.336719
RAD.tpm.Enum.RP.xls	1	1	0.136364
RAD.tpm.Enum.RP.xls	1	2	0.129507
RAD.tpm.Enum.RP.xls	1	3	0.138395
RAD.tpm.Enum.RP.xls	1	4	0.130015
RAD.tpm.Enum.RP.xls	1	5	0.128999
RAD.tpm.Enum.RP.xls	2	0	0.32049
RAD.tpm.Enum.RP.xls	2	1	0.145966
RAD.tpm.Enum.RP.xls	2	2	0.121034
RAD.tpm.Enum.RP.xls	2	3	0.137806
RAD.tpm.Enum.RP.xls	2	4	0.137353
RAD.tpm.Enum.RP.xls	2	5	0.137353
RAD.tpm.Enum.RP.xls	3	0	0.30021
RAD.tpm.Enum.RP.xls	3	1	0.13366
RAD.tpm.Enum.RP.xls	3	2	0.146256
RAD.tpm.Enum.RP.xls	3	3	0.127362
RAD.tpm.Enum.RP.xls	3	4	0.140658
RAD.tpm.Enum.RP.xls	3	5	0.151854
RAD.tpm.Enum.RP.xls	4	0	0.271084
RAD.tpm.Enum.RP.xls	4	1	0.136145
RAD.tpm.Enum.RP.xls	4	2	0.140964
RAD.tpm.Enum.RP.xls	4	3	0.144578
RAD.tpm.Enum.RP.xls	4	4	0.142169
RAD.tpm.Enum.RP.xls	4	5	0.16506
RAD.tpm.Enum.RP.xls	5	0	0.259601
RAD.tpm.Enum.RP.xls	5	1	0.110599
RAD.tpm.Enum.RP.xls	5	2	0.158218
RAD.tpm.Enum.RP.xls	5	3	0.155146
RAD.tpm.Enum.RP.xls	5	4	0.159754
RAD.tpm.Enum.RP.xls	5	5	0.156682
RAD.tpm.Enum.RP.xls	6	0	0.266925
RAD.tpm.Enum.RP.xls	6	1	0.121857
RAD.tpm.Enum.RP.xls	6	2	0.152805
RAD.tpm.Enum.RP.xls	6	3	0.15087
RAD.tpm.Enum.RP.xls	6	4	0.123791
RAD.tpm.Enum.RP.xls	6	5	0.183752
RAD.tpm.Enum.RP.xls	7	0	0.256467
RAD.tpm.Enum.RP.xls	7	1	0.117226
RAD.tpm.Enum.RP.xls	7	2	0.129334
RAD.tpm.Enum.RP.xls	7	3	0.136489
RAD.tpm.Enum.RP.xls	7	4	0.166208
RAD.tpm.Enum.RP.xls	7	5	0.194276
ULB.tpm.Enum.RP.xls	0	0	0.362598
ULB.tpm.Enum.RP.xls	0	1	0.142556
ULB.tpm.Enum.RP.xls	0	2	0.132249
ULB.tpm.Enum.RP.xls	0	3	0.133739
ULB.tpm.Enum.RP.xls	0	4	0.120949
ULB.tpm.Enum.RP.xls	0	5	0.10791
ULB.tpm.Enum.RP.xls	1	0	0.324713
ULB.tpm.Enum.RP.xls	1	1	0.134911
ULB.tpm.Enum.RP.xls	1	2	0.13857
ULB.tpm.Enum.RP.xls	1	3	0.13052
ULB.tpm.Enum.RP.xls	1	4	0.135643
ULB.tpm.Enum.RP.xls	1	5	0.135643
ULB.tpm.Enum.RP.xls	2	0	0.299199
ULB.tpm.Enum.RP.xls	2	1	0.137379
ULB.tpm.Enum.RP.xls	2	2	0.131058
ULB.tpm.Enum.RP.xls	2	3	0.151285
ULB.tpm.Enum.RP.xls	2	4	0.135693
ULB.tpm.Enum.RP.xls	2	5	0.145386
ULB.tpm.Enum.RP.xls	3	0	0.268425
ULB.tpm.Enum.RP.xls	3	1	0.13455
ULB.tpm.Enum.RP.xls	3	2	0.16092
ULB.tpm.Enum.RP.xls	3	3	0.13117
ULB.tpm.Enum.RP.xls	3	4	0.156187
ULB.tpm.Enum.RP.xls	3	5	0.148749
ULB.tpm.Enum.RP.xls	4	0	0.252803
ULB.tpm.Enum.RP.xls	4	1	0.150866
ULB.tpm.Enum.RP.xls	4	2	0.127421
ULB.tpm.Enum.RP.xls	4	3	0.142712
ULB.tpm.Enum.RP.xls	4	4	0.180428
ULB.tpm.Enum.RP.xls	4	5	0.14577
ULB.tpm.Enum.RP.xls	5	0	0.210443
ULB.tpm.Enum.RP.xls	5	1	0.129747
ULB.tpm.Enum.RP.xls	5	2	0.148734
ULB.tpm.Enum.RP.xls	5	3	0.134494
ULB.tpm.Enum.RP.xls	5	4	0.185127
ULB.tpm.Enum.RP.xls	5	5	0.191456
ULB.tpm.Enum.RP.xls	6	0	0.233333
ULB.tpm.Enum.RP.xls	6	1	0.158824
ULB.tpm.Enum.RP.xls	6	2	0.166667
ULB.tpm.Enum.RP.xls	6	3	0.17451
ULB.tpm.Enum.RP.xls	6	4	0.137255
ULB.tpm.Enum.RP.xls	6	5	0.129412
ULB.tpm.Enum.RP.xls	7	0	0.232162
ULB.tpm.Enum.RP.xls	7	1	0.109159
ULB.tpm.Enum.RP.xls	7	2	0.136315
ULB.tpm.Enum.RP.xls	7	3	0.140043
ULB.tpm.Enum.RP.xls	7	4	0.157082
ULB.tpm.Enum.RP.xls	7	5	0.22524
GOM.tpm.Enum.RP.xls	0	0	0.356431
GOM.tpm.Enum.RP.xls	0	1	0.144976
GOM.tpm.Enum.RP.xls	0	2	0.136666
GOM.tpm.Enum.RP.xls	0	3	0.127461
GOM.tpm.Enum.RP.xls	0	4	0.121452
GOM.tpm.Enum.RP.xls	0	5	0.113015
GOM.tpm.Enum.RP.xls	1	0	0.332856
GOM.tpm.Enum.RP.xls	1	1	0.136147
GOM.tpm.Enum.RP.xls	1	2	0.130901
GOM.tpm.Enum.RP.xls	1	3	0.13567
GOM.tpm.Enum.RP.xls	1	4	0.136147
GOM.tpm.Enum.RP.xls	1	5	0.128278
GOM.tpm.Enum.RP.xls	2	0	0.276786
GOM.tpm.Enum.RP.xls	2	1	0.133078
GOM.tpm.Enum.RP.xls	2	2	0.142007
GOM.tpm.Enum.RP.xls	2	3	0.158163
GOM.tpm.Enum.RP.xls	2	4	0.15051
GOM.tpm.Enum.RP.xls	2	5	0.139456
GOM.tpm.Enum.RP.xls	3	0	0.279022
GOM.tpm.Enum.RP.xls	3	1	0.131025
GOM.tpm.Enum.RP.xls	3	2	0.148676
GOM.tpm.Enum.RP.xls	3	3	0.137814
GOM.tpm.Enum.RP.xls	3	4	0.147318
GOM.tpm.Enum.RP.xls	3	5	0.156144
GOM.tpm.Enum.RP.xls	4	0	0.238332
GOM.tpm.Enum.RP.xls	4	1	0.141013
GOM.tpm.Enum.RP.xls	4	2	0.137041
GOM.tpm.Enum.RP.xls	4	3	0.161867
GOM.tpm.Enum.RP.xls	4	4	0.171797
GOM.tpm.Enum.RP.xls	4	5	0.14995
GOM.tpm.Enum.RP.xls	5	0	0.213992
GOM.tpm.Enum.RP.xls	5	1	0.128944
GOM.tpm.Enum.RP.xls	5	2	0.146776
GOM.tpm.Enum.RP.xls	5	3	0.164609
GOM.tpm.Enum.RP.xls	5	4	0.155007
GOM.tpm.Enum.RP.xls	5	5	0.190672
GOM.tpm.Enum.RP.xls	6	0	0.213415
GOM.tpm.Enum.RP.xls	6	1	0.150407
GOM.tpm.Enum.RP.xls	6	2	0.176829
GOM.tpm.Enum.RP.xls	6	3	0.119919
GOM.tpm.Enum.RP.xls	6	4	0.138211
GOM.tpm.Enum.RP.xls	6	5	0.20122
GOM.tpm.Enum.RP.xls	7	0	0.253099
GOM.tpm.Enum.RP.xls	7	1	0.119835
GOM.tpm.Enum.RP.xls	7	2	0.129132
GOM.tpm.Enum.RP.xls	7	3	0.139463
GOM.tpm.Enum.RP.xls	7	4	0.158574
GOM.tpm.Enum.RP.xls	7	5	0.199897
MAD.tpm.Enum.RP.xls	0	0	0.351231
MAD.tpm.Enum.RP.xls	0	1	0.138686
MAD.tpm.Enum.RP.xls	0	2	0.134851
MAD.tpm.Enum.RP.xls	0	3	0.131882
MAD.tpm.Enum.RP.xls	0	4	0.122603
MAD.tpm.Enum.RP.xls	0	5	0.120747
MAD.tpm.Enum.RP.xls	1	0	0.322791
MAD.tpm.Enum.RP.xls	1	1	0.137132
MAD.tpm.Enum.RP.xls	1	2	0.139788
MAD.tpm.Enum.RP.xls	1	3	0.143409
MAD.tpm.Enum.RP.xls	1	4	0.139546
MAD.tpm.Enum.RP.xls	1	5	0.117335
MAD.tpm.Enum.RP.xls	2	0	0.300043
MAD.tpm.Enum.RP.xls	2	1	0.141877
MAD.tpm.Enum.RP.xls	2	2	0.133733
MAD.tpm.Enum.RP.xls	2	3	0.135448
MAD.tpm.Enum.RP.xls	2	4	0.148736
MAD.tpm.Enum.RP.xls	2	5	0.140163
MAD.tpm.Enum.RP.xls	3	0	0.267525
MAD.tpm.Enum.RP.xls	3	1	0.135193
MAD.tpm.Enum.RP.xls	3	2	0.142346
MAD.tpm.Enum.RP.xls	3	3	0.139485
MAD.tpm.Enum.RP.xls	3	4	0.148069
MAD.tpm.Enum.RP.xls	3	5	0.167382
MAD.tpm.Enum.RP.xls	4	0	0.237166
MAD.tpm.Enum.RP.xls	4	1	0.145791
MAD.tpm.Enum.RP.xls	4	2	0.152977
MAD.tpm.Enum.RP.xls	4	3	0.13347
MAD.tpm.Enum.RP.xls	4	4	0.161191
MAD.tpm.Enum.RP.xls	4	5	0.169405
MAD.tpm.Enum.RP.xls	5	0	0.271028
MAD.tpm.Enum.RP.xls	5	1	0.127726
MAD.tpm.Enum.RP.xls	5	2	0.172897
MAD.tpm.Enum.RP.xls	5	3	0.147975
MAD.tpm.Enum.RP.xls	5	4	0.137072
MAD.tpm.Enum.RP.xls	5	5	0.143302
MAD.tpm.Enum.RP.xls	6	0	0.217803
MAD.tpm.Enum.RP.xls	6	1	0.153409
MAD.tpm.Enum.RP.xls	6	2	0.155303
MAD.tpm.Enum.RP.xls	6	3	0.164773
MAD.tpm.Enum.RP.xls	6	4	0.142045
MAD.tpm.Enum.RP.xls	6	5	0.166667
MAD.tpm.Enum.RP.xls	7	0	0.232021
MAD.tpm.Enum.RP.xls	7	1	0.128084
MAD.tpm.Enum.RP.xls	7	2	0.123885
MAD.tpm.Enum.RP.xls	7	3	0.144357
MAD.tpm.Enum.RP.xls	7	4	0.165354
MAD.tpm.Enum.RP.xls	7	5	0.206299

## Sheet: Figure S36e
Figure S36e
group	RP	num	tpm
RAD	0	8617	2.03146
RAD	1	2259	2.83935
RAD	2	2295	2.37393
RAD	3	2276	3.07892
RAD	4	2278	3.64091
RAD	5	2280	4.58772
ULB	0	8053	2.16971
ULB	1	2347	3.39354
ULB	2	2432	2.83572
ULB	3	2391	4.12812
ULB	4	2390	4.62329
ULB	5	2392	5.67297
GOM	0	7822	2.10983
GOM	1	2426	2.77413
GOM	2	2445	2.84326
GOM	3	2437	3.85306
GOM	4	2436	4.39116
GOM	5	2439	4.65981
MAD	0	8083	2.4085
MAD	1	2367	3.13868
MAD	2	2401	2.92509
MAD	3	2384	3.74983
MAD	4	2384	4.27562
MAD	5	2386	5.31346

## Sheet: Figure S36f
Figure S36f
Tissue	Non-syntenic	Syntenic
ASA	1071	10881
GOM	1146	11037
MAD	1094	10828
RAD	1009	10379

## Sheet: Figure S36g
Figure S36g
UCP1
Tissue	Species specific	Only sequecne conserved	Usage conserved
RAD	0	1	0
ASA	1	0	0
MTLN
Tissue	Species specific	Only sequecne conserved	Usage conserved
GOM	9	0	0
MAD	5	0	0
RAD	5	0	0
ASA	6	0	0
NAIP
Tissue	Species specific	Only sequecne conserved	Usage conserved
GOM	25	0	0
MAD	18	0	0
