# Supplementary material for: Dynamic chromatin architecture of the porcine adipose tissues with weight gain and loss
Source: Nat Commun. 2023 Jun 12;14:3457. doi: 10.1038/s41467-023-39191-0 (PMC10258790; doi:10.1038/s41467-023-39191-0)
Supplement: Supplementary file 19 — Source data [file 41467_2023_39191_MOESM19_ESM.zip › Source.data/Supplementary Figure 37.xlsx]

## Sheet: Figure S37a
Figure S37a
ID	Dim 1	Dim 2	Sample	Tissue
1	-1.18293	9.47892	BY_human4	RAD
2	-3.7858	-12.9649	BY_human5	RAD
3	6.09818	9.73619	BY_human7	RAD
4	-8.46035	-0.114786	BY_human9	RAD
5	-0.443089	4.28275	BY_human1	RAD
6	2.22454	8.77297	BY_human2	RAD
7	5.60304	-3.6343	CXM_human4	MAD
8	-7.26536	-1.97725	CXM_human9	MAD
9	-1.35385	0.260884	CXM_human1	MAD
10	3.74839	-1.47912	CXM_human2	MAD
11	2.85002	0.294223	CXM_human3	MAD
12	1.15047	-6.20315	DWM_human4	GOM
13	-1.63016	-11.5177	DWM_human5	GOM
14	1.04275	-8.80991	DWM_human7	GOM
15	-5.13541	-3.39333	DWM_human9	GOM
16	-1.47195	-1.92764	DWM_human1	GOM
17	-4.1844	-5.87199	DWM_human2	GOM
18	-1.48544	-5.24322	DWM_human3	GOM
19	3.77681	5.00701	FPX_human4	ASA
20	6.23778	2.07148	FPX_human5	ASA
21	10.3179	1.96495	FPX_human7	ASA
22	-10.8987	-0.174637	FPX_human9	ASA
23	-3.0338	5.43076	FPX_human1	ASA
24	5.89876	5.56108	FPX_human2	ASA
25	1.38249	10.4507	FPX_human3	ASA

## Sheet: Figure S37b
Figure S37b
Sample	BY_human4	BY_human5	BY_human7	BY_human9	BY_human1	BY_human2	CXM_human4	CXM_human9	CXM_human1	CXM_human2	CXM_human3	DWM_human4	DWM_human5	DWM_human7	DWM_human9	DWM_human1	DWM_human2	DWM_human3	FPX_human4	FPX_human5	FPX_human7	FPX_human9	FPX_human1	FPX_human2	FPX_human3
BY_human4	0	22.5943	7.28565	12.0416	5.24858	3.47983	14.765	12.9707	9.21962	12.0165	10.0311	15.8547	21.0014	18.4238	13.4654	11.4102	15.6416	14.7253	6.6781	10.4851	13.7379	13.6962	4.45122	8.0932	2.74332
BY_human5	22.5943	0	24.7595	13.674	17.5686	22.5535	13.2367	11.5255	13.4475	13.7364	14.827	8.37188	2.59637	6.37016	9.66628	11.2772	7.10413	8.05707	19.4983	18.0711	20.5382	14.635	18.411	20.9046	23.9793
BY_human7	7.28565	24.7595	0	17.5782	8.51634	3.9916	13.3797	17.7704	12.0546	11.4588	9.98505	16.6896	22.6154	19.2228	17.2794	13.9051	18.6908	16.7897	5.2682	7.66598	8.843	19.6753	10.096	4.17987	4.76951
BY_human9	12.0416	13.674	17.5782	0	9.14411	13.8982	14.4971	2.21286	7.11642	12.2847	11.3178	11.377	13.292	12.8808	4.66948	7.2197	7.17141	8.65738	13.2658	14.8598	18.8931	2.43904	7.75889	15.4402	14.4399
BY_human1	5.24858	17.5686	8.51634	9.14411	0	5.22287	9.96169	9.25911	4.1237	7.12514	5.17232	10.6063	15.845	13.1767	8.99667	6.29504	10.822	9.58283	4.2816	7.03731	11.0078	11.3661	2.83367	6.4694	6.43249
BY_human2	3.47983	22.5535	3.9916	13.8982	5.22287	0	12.859	14.3397	9.23366	10.3647	8.50179	15.0146	20.6536	17.6226	14.2193	11.3211	15.9859	14.4989	4.07334	7.81128	10.576	15.8833	6.23062	4.88019	1.87722
CXM_human4	14.765	13.2367	13.3797	14.4971	9.96169	12.859	0	12.9746	7.97312	2.84333	4.79712	5.14046	10.699	6.89806	10.7412	7.27792	10.04	7.26878	8.83217	5.74098	7.31997	16.8605	12.5208	9.20013	14.7038
CXM_human9	12.9707	11.5255	17.7704	2.21286	9.25911	14.3397	12.9746	0	6.32102	11.025	10.3673	9.41725	11.0804	10.7569	2.55773	5.79362	4.96602	6.63883	13.0656	14.0971	18.0198	4.05589	8.53139	15.1697	15.1407
CXM_human1	9.21962	13.4475	12.0546	7.11642	4.1237	9.23366	7.97312	6.32102	0	5.39077	4.204	6.9322	11.7818	9.38206	5.25866	2.1917	6.75456	5.50568	6.98923	7.80455	11.7955	9.55474	5.43598	8.98289	10.5509
CXM_human2	12.0165	13.7364	11.4588	12.2847	7.12514	10.3647	2.84333	11.025	5.39077	0	1.98792	5.39126	11.3887	7.81415	9.08768	5.23957	9.06787	6.44681	6.48619	4.33634	7.4176	14.705	9.68218	7.36128	12.1622
CXM_human3	10.0311	14.827	9.98505	11.3178	5.17232	8.50179	4.79712	10.3673	4.204	1.98792	0	6.71598	12.6331	9.28178	8.79574	4.85964	9.35442	7.03274	4.80305	3.82565	7.65254	13.7567	7.81046	6.08561	10.262
DWM_human4	15.8547	8.37188	16.6896	11.377	10.6063	15.0146	5.14046	9.41725	6.9322	5.39126	6.71598	0	5.99805	2.60898	6.88531	5.01569	5.34514	2.80526	11.5137	9.71341	12.2785	13.4731	12.3635	12.6863	16.6555
DWM_human5	21.0014	2.59637	22.6154	13.292	15.845	20.6536	10.699	11.0804	11.7818	11.3887	12.6331	5.99805	0	3.80483	8.84831	9.59139	6.19665	6.27617	17.3868	15.7026	18.015	14.6482	17.0065	18.6647	22.1741
DWM_human7	18.4238	6.37016	19.2228	12.8808	13.1767	17.6226	6.89806	10.7569	9.38206	7.81415	9.28178	2.60898	3.80483	0	8.21639	7.32731	5.9962	4.37184	14.0848	12.0579	14.2171	14.7365	14.8127	15.1693	19.2637
DWM_human9	13.4654	9.66628	17.2794	4.66948	8.99667	14.2193	10.7412	2.55773	5.25866	9.08768	8.79574	6.88531	8.84831	8.21639	0	3.94578	2.65484	4.09199	12.2472	12.618	16.356	6.60113	9.0709	14.2104	15.3017
DWM_human1	11.4102	11.2772	13.9051	7.2197	6.29504	11.3211	7.27792	5.79362	2.1917	5.23957	4.85964	5.01569	9.59139	7.32731	3.94578	0	4.78699	3.31561	8.69706	8.68521	12.4159	9.58831	7.52232	10.5075	12.7032
DWM_human2	15.6416	7.10413	18.6908	7.17141	10.822	15.9859	10.04	4.96602	6.75456	9.06787	9.35442	5.34514	6.19665	5.9962	2.65484	4.78699	0	2.77123	13.4809	13.1042	16.4844	8.80574	11.3612	15.2442	17.2459
DWM_human3	14.7253	8.05707	16.7897	8.65738	9.58283	14.4989	7.26878	6.63883	5.50568	6.44681	7.03274	2.80526	6.27617	4.37184	4.09199	3.31561	2.77123	0	11.5221	10.6373	13.8303	10.6911	10.7857	13.0866	15.9539
FPX_human4	6.6781	19.4983	5.2682	13.2658	4.2816	4.07334	8.83217	13.0656	6.98923	6.48619	4.80305	11.5137	17.3868	14.0848	12.2472	8.69706	13.4809	11.5221	0	3.83062	7.21391	15.5634	6.82379	2.19309	5.94702
FPX_human5	10.4851	18.0711	7.66598	14.8598	7.03731	7.81128	5.74098	14.0971	7.80455	4.33634	3.82565	9.71341	15.7026	12.0579	12.618	8.68521	13.1042	10.6373	3.83062	0	4.08156	17.283	9.86139	3.50602	9.68431
FPX_human7	13.7379	20.5382	8.843	18.8931	11.0078	10.576	7.31997	18.0198	11.7955	7.4176	7.65254	12.2785	18.015	14.2171	16.356	12.4159	16.4844	13.8303	7.21391	4.08156	0	21.3242	13.7942	5.69748	12.3228
FPX_human9	13.6962	14.635	19.6753	2.43904	11.3661	15.8833	16.8605	4.05589	9.55474	14.705	13.7567	13.4731	14.6482	14.7365	6.60113	9.58831	8.80574	10.6911	15.5634	17.283	21.3242	0	9.65797	17.7497	16.2396
FPX_human1	4.45122	18.411	10.096	7.75889	2.83367	6.23062	12.5208	8.53139	5.43598	9.68218	7.81046	12.3635	17.0065	14.8127	9.0709	7.52232	11.3612	10.7857	6.82379	9.86139	13.7942	9.65797	0	8.93352	6.6861
FPX_human2	8.0932	20.9046	4.17987	15.4402	6.4694	4.88019	9.20013	15.1697	8.98289	7.36128	6.08561	12.6863	18.6647	15.1693	14.2104	10.5075	15.2442	13.0866	2.19309	3.50602	5.69748	17.7497	8.93352	0	6.65624
FPX_human3	2.74332	23.9793	4.76951	14.4399	6.43249	1.87722	14.7038	15.1407	10.5509	12.1622	10.262	16.6555	22.1741	19.2637	15.3017	12.7032	17.2459	15.9539	5.94702	9.68431	12.3228	16.2396	6.6861	6.65624	0

## Sheet: Figure S37c
Figure S37c
ID	Dim 1	Dim 2	Sample	Tissue
1	21.2999	17.6747	ASA_H1	ASA
2	-2.51205	-11.3548	ASA_H5	ASA
3	10.5755	7.30874	ASA_H7	ASA
4	3.80778	6.41121	ASA_H3	ASA
5	-7.79533	12.2816	GOM_H1	GOM
6	0.973463	-5.44788	ASA_H4	ASA
7	-4.15199	21.8159	RAD_H4	RAD
8	4.89285	-6.95989	ASA_H9	ASA
9	-5.91147	0.186597	MAD_H7	MAD
10	-3.84759	9.96312	GOM_H3	GOM
11	11.0912	3.40302	ASA_H2	ASA
12	-1.49587	-17.3749	RAD_H5	RAD
13	-12.7774	-26.8608	MAD_H2	MAD
14	1.59292	9.75872	MAD_H3	MAD
15	-6.63021	17.9581	GOM_H4	GOM
16	24.0176	19.5456	RAD_H1	RAD
17	3.47222	-15.8031	RAD_H9	RAD
18	5.4651	-12.103	MAD_H9	MAD
19	-11.1175	5.55928	GOM_H7	GOM
20	-2.94438	14.3973	GOM_H2	GOM
21	-14.1755	9.1264	GOM_H9	GOM
22	9.90473	-12.2143	MAD_H4	MAD
23	-8.16467	-2.66936	RAD_H7	RAD
24	-5.86912	-16.4396	GOM_H5	GOM
25	-9.70005	-28.1624	MAD_H5	MAD

## Sheet: Figure S37d
Figure S37d
Sample	ASA_H1	ASA_H5	ASA_H7	ASA_H3	GOM_H1	ASA_H4	RAD_H4	ASA_H9	MAD_H7	GOM_H3	ASA_H2	RAD_H5	MAD_H2	MAD_H3	GOM_H4	RAD_H1	RAD_H9	MAD_H9	GOM_H7	GOM_H2	GOM_H9	MAD_H4	RAD_H7	GOM_H5	MAD_H5
ASA_H1	0	37.5462	14.9153	20.8048	29.5908	30.7866	25.7865	29.5982	32.3464	26.3033	17.547	41.8105	56.0774	21.2374	27.9315	3.29941	37.9287	33.7261	34.6074	24.4648	36.4907	31.9875	35.8056	43.6112	55.3357
ASA_H5	37.5462	0	22.795	18.8566	24.2197	6.8586	33.2112	8.61091	12.0316	21.3597	20.0709	6.10527	18.5961	21.5089	29.6008	40.7266	7.45649	8.01217	18.9773	25.7557	23.5694	12.4465	10.3629	6.09308	18.2802
ASA_H7	14.9153	22.795	0	6.82696	19.032	15.9665	20.6726	15.3586	17.9595	14.6653	3.93961	27.4773	41.3874	9.31069	20.2347	18.1777	24.1788	20.0732	21.7634	15.2655	24.8176	19.5345	21.231	28.8862	40.8571
ASA_H3	20.8048	18.8566	6.82696	0	13.0036	12.1931	17.3396	13.4151	11.5416	8.43924	7.88015	24.3702	37.1766	4.0139	15.5654	24.1028	22.2169	18.5883	14.9496	10.458	18.1871	19.598	15.0265	24.8154	37.1187
GOM_H1	29.5908	24.2197	19.032	13.0036	0	19.7794	10.2067	23.0483	12.2408	4.57821	20.8693	30.3182	39.4582	9.72132	5.79485	32.6317	30.2607	27.757	7.49843	5.29224	7.11771	30.2215	14.9555	28.7858	40.4889
ASA_H4	30.7866	6.8586	15.9665	12.1931	19.7794	0	27.7413	4.20093	8.89661	16.1475	13.4427	12.18	25.448	15.2192	24.6101	33.9956	10.6525	8.02907	16.3508	20.2282	21.0214	11.205	9.55122	12.9476	25.0973
RAD_H4	25.7865	33.2112	20.6726	17.3396	10.2067	27.7413	0	30.1638	21.7007	11.8567	23.9037	39.2807	49.435	13.3558	4.58518	28.2609	38.3838	35.2559	17.686	7.51622	16.1708	36.819	24.8118	38.294	50.2853
ASA_H9	29.5982	8.61091	15.3586	13.4151	23.0483	4.20093	30.1638	0	12.954	19.0469	12.0751	12.2184	26.6136	17.0412	27.4534	32.6848	8.95662	5.17489	20.3239	22.7498	24.9474	7.26136	13.7444	14.3417	25.7391
MAD_H7	32.3464	12.0316	17.9595	11.5416	12.2408	8.89661	21.7007	12.954	0	9.992	17.3042	18.1081	27.9053	12.1631	17.786	35.6443	18.5398	16.747	7.48122	14.5171	12.1743	20.0981	3.63777	16.6263	28.6011
GOM_H3	26.3033	21.3597	14.6653	8.43924	4.57821	16.1475	11.8567	19.0469	9.992	0	16.3157	27.439	37.8912	5.44434	8.46539	29.4668	26.7858	23.9508	8.49975	4.52522	10.3617	26.0953	13.3498	26.48	38.5721
ASA_H2	17.547	20.0709	3.93961	7.88015	20.8693	13.4427	23.9037	12.0751	17.3042	16.3157	0	24.2931	38.5436	11.4285	22.9324	20.6803	20.6621	16.4952	22.3131	17.8289	25.9068	15.6623	20.1906	26.1033	37.7975
RAD_H5	41.8105	6.10527	27.4773	24.3702	30.3182	12.18	39.2807	12.2184	18.1081	27.439	24.2931	0	14.7396	27.3089	35.7041	44.8782	5.2108	8.73199	24.8707	31.8052	29.3784	12.5142	16.147	4.47213	13.5528
MAD_H2	56.0774	18.5961	41.3874	37.1766	39.4582	25.448	49.435	26.6136	27.9053	37.8912	38.5436	14.7396	0	39.3382	45.2385	59.2235	19.6551	23.4645	32.4626	42.4137	36.0144	27	24.6273	12.503	3.34126
MAD_H3	21.2374	21.5089	9.31069	4.0139	9.72132	15.2192	13.3558	17.0412	12.1631	5.44434	11.4285	27.3089	39.3382	0	11.6125	24.4673	25.6308	22.202	13.3862	6.48871	15.7811	23.4925	15.8009	27.2403	39.567
GOM_H4	27.9315	29.6008	20.2347	15.5654	5.79485	24.6101	4.58518	27.4534	17.786	8.46539	22.9324	35.7041	45.2385	11.6125	0	30.6888	35.2403	32.4032	13.1859	5.12492	11.616	34.4061	20.6845	34.4062	46.2226
RAD_H1	3.29941	40.7266	18.1777	24.1028	32.6317	33.9956	28.2609	32.6848	35.6443	29.4668	20.6803	44.8782	59.2235	24.4673	30.6888	0	40.8857	36.6855	37.8165	27.4491	39.5887	34.7543	39.105	46.7777	58.4203
RAD_H9	37.9287	7.45649	24.1788	22.2169	30.2607	10.6525	38.3838	8.95662	18.5398	26.7858	20.6621	5.2108	19.6551	25.6308	35.2403	40.8857	0	4.20264	25.8691	30.8745	30.5438	7.36594	17.5475	9.363	18.0627
MAD_H9	33.7261	8.01217	20.0732	18.5883	27.757	8.02907	35.2559	5.17489	16.747	23.9508	16.4952	8.73199	23.4645	22.202	32.4032	36.6855	4.20264	0	24.2269	27.8026	28.9213	4.44102	16.576	12.1355	22.0881
GOM_H7	34.6074	18.9773	21.7634	14.9496	7.49843	16.3508	17.686	20.3239	7.48122	8.49975	22.3131	24.8707	32.4626	13.3862	13.1859	37.8165	25.8691	24.2269	0	12.0379	4.69847	27.5288	8.74241	22.6163	33.7515
GOM_H2	24.4648	25.7557	15.2655	10.458	5.29224	20.2282	7.51622	22.7498	14.5171	4.52522	17.8289	31.8052	42.4137	6.48871	5.12492	27.4491	30.8745	27.8026	12.0379	0	12.4065	29.5512	17.8472	30.9753	43.0926
GOM_H9	36.4907	23.5694	24.8176	18.1871	7.11771	21.0214	16.1708	24.9474	12.1743	10.3617	25.9068	29.3784	36.0144	15.7811	11.616	39.5887	30.5438	28.9213	4.69847	12.4065	0	32.1758	13.239	26.8816	37.5564
MAD_H4	31.9875	12.4465	19.5345	19.598	30.2215	11.205	36.819	7.26136	20.0981	26.0953	15.6623	12.5142	27	23.4925	34.4061	34.7543	7.36594	4.44102	27.5288	29.5512	32.1758	0	20.4355	16.33	25.2723
RAD_H7	35.8056	10.3629	21.231	15.0265	14.9555	9.55122	24.8118	13.7444	3.63777	13.3498	20.1906	16.147	24.6273	15.8009	20.6845	39.105	17.5475	16.576	8.74241	17.8472	13.239	20.4355	0	13.9603	25.5393
GOM_H5	43.6112	6.09308	28.8862	24.8154	28.7858	12.9476	38.294	14.3417	16.6263	26.48	26.1033	4.47213	12.503	27.2403	34.4062	46.7777	9.363	12.1355	22.6163	30.9753	26.8816	16.33	13.9603	0	12.3329
MAD_H5	55.3357	18.2802	40.8571	37.1187	40.4889	25.0973	50.2853	25.7391	28.6011	38.5721	37.7975	13.5528	3.34126	39.567	46.2226	58.4203	18.0627	22.0881	33.7515	43.0926	37.5564	25.2723	25.5393	12.3329	0

## Sheet: Figure S37e
Figure S37e
ID	Dim 1	Dim 2	Sample	Tissue
1	2.02776	-3.08637	H1.A1	ASA
2	2.57559	-1.07168	H1.A2	GOM
3	1.44447	3.80023	H1.A4	RAD
4	-5.51959	-2.00646	H2.A1	ASA
5	0.358636	-3.54476	H2.A2	GOM
6	-5.51383	-1.98687	H2.A3	MAD
7	1.20016	2.72608	H3.A1	ASA
8	1.22595	-2.14871	H3.A2	GOM
9	-1.80863	3.26775	H3.A3	MAD
10	-1.25175	-0.459715	H4.A1	ASA
11	-1.97024	-2.3931	H4.A2	GOM
12	-1.4722	-0.718333	H4.A3	MAD
13	-2.24659	-2.05852	H4.A4	RAD
14	2.55051	0.927378	H5.A1	ASA
15	3.67881	0.851631	H5.A2	GOM
16	4.7764	1.19655	H5.A3	MAD
17	3.05225	1.30228	H5.A4	RAD
18	-0.972443	1.50195	H7.A1	ASA
19	-1.35559	0.90114	H7.A2	GOM
20	-2.03038	1.16093	H7.A3	MAD
21	-2.5125	1.10106	H7.A4	RAD
22	0.554029	0.648702	H9.A1	ASA
23	1.00542	-0.554627	H9.A2	GOM
24	0.641015	0.379247	H9.A3	MAD
25	1.56273	0.264221	H9.A4	RAD

## Sheet: Figure S37f
Figure S37f
Sample	H1.A1	H1.A2	H1.A4	H2.A1	H2.A2	H2.A3	H3.A1	H3.A2	H3.A3	H4.A1	H4.A2	H4.A3	H4.A4	H5.A1	H5.A2	H5.A3	H5.A4	H7.A1	H7.A2	H7.A3	H7.A4	H9.A1	H9.A2	H9.A3	H9.A4
H1.A1	0	2.08785	6.91126	7.62421	1.73092	7.62131	5.87107	1.23373	7.42244	4.20172	4.05766	4.22579	4.39619	4.04765	4.27011	5.08905	4.50664	5.48215	5.22946	5.87435	6.17645	4.0153	2.73037	3.73277	3.38271
H1.A2	2.08785	0	5.00149	8.14897	3.3213	8.14102	4.03915	1.72671	6.16863	3.87595	4.73399	4.06318	4.92212	1.99921	2.21725	3.16045	2.42133	4.38316	4.39843	5.11854	5.53258	2.65451	1.65311	2.41821	1.67646
H1.A4	6.91126	5.00149	0	9.06728	7.42481	9.05032	1.10158	5.95295	3.29639	5.0415	7.07231	5.37813	6.92451	3.07841	3.69953	4.22859	2.97064	3.33519	4.03051	4.36354	4.7899	3.2749	4.37693	3.51406	3.53798
H2.A1	7.62421	8.14897	9.06728	0	6.07617	0.0204189	8.21899	6.74703	6.44891	4.53948	3.57035	4.24742	3.27341	8.58684	9.63219	10.7827	9.18826	5.7433	5.07868	4.71242	4.32426	6.62862	6.68457	6.6064	7.43741
H2.A2	1.73092	3.3213	7.42481	6.07617	0	6.07559	6.32705	1.64353	7.14894	3.48006	2.59807	3.36759	2.99935	4.98039	5.50924	6.48048	5.54521	5.2193	4.76493	5.27739	5.46142	4.19801	3.05928	3.93415	3.99477
H2.A3	7.62131	8.14102	9.05032	0.0204189	6.07559	0	8.20302	6.74172	6.42958	4.52742	3.5668	4.23603	3.26802	8.57474	9.62089	10.7714	9.17584	5.72678	5.06276	4.695	4.30619	6.61552	6.67472	6.59398	7.42597
H3.A1	5.87107	4.03915	1.10158	8.21899	6.32705	8.20302	0	4.87486	3.05716	4.02009	6.02141	4.35953	5.89682	2.24917	3.10761	3.8896	2.33612	2.49373	3.14042	3.58972	4.05272	2.17554	3.28648	2.41252	2.48841
H3.A2	1.23373	1.72671	5.95295	6.74703	1.64353	6.74172	4.87486	0	6.2086	2.99861	3.20552	3.05385	3.47371	3.34915	3.87538	4.87816	3.90445	4.26149	3.99574	4.64299	4.95349	2.87698	1.60927	2.59475	2.43632
H3.A3	7.42244	6.16863	3.29639	6.44891	7.14894	6.42958	3.05716	6.2086	0	3.76883	5.66316	4.00025	5.34425	4.94766	5.99579	6.90308	5.24321	1.95377	2.40958	2.11846	2.27815	3.52726	4.74651	3.78737	4.51522
H4.A1	4.20172	3.87595	5.0415	4.53948	3.48006	4.52742	4.02009	2.99861	3.76883	0	2.06258	0.339827	1.88305	4.04736	5.10196	6.25154	4.6507	1.98145	1.36481	1.79798	2.00638	2.11882	2.25916	2.07036	2.90609
H4.A2	4.05766	4.73399	7.07231	3.57035	2.59807	3.5668	6.02141	3.20552	5.66316	2.06258	0	1.74725	0.433952	5.60916	6.5146	7.64217	6.23548	4.02083	3.35109	3.55454	3.53599	3.95278	3.49779	3.80849	4.42077
H4.A3	4.22579	4.06318	5.37813	4.24742	3.36759	4.23603	4.35953	3.05385	4.00025	0.339827	1.74725	0	1.54783	4.34632	5.38494	6.53542	4.95515	2.27584	1.62367	1.9604	2.09582	2.44425	2.48302	2.38125	3.19001
H4.A4	4.39619	4.92212	6.92451	3.27341	2.99935	3.26802	5.89682	3.47371	5.34425	1.88305	0.433952	1.54783	0	5.65046	6.60146	7.74066	6.27476	3.78159	3.09087	3.2267	3.17076	3.89519	3.58291	3.77902	4.46162
H5.A1	4.04765	1.99921	3.07841	8.58684	4.98039	8.57474	2.24917	3.34915	4.94766	4.04736	5.60916	4.34632	5.65046	0	1.13084	2.24211	0.626335	3.5695	3.90618	4.58683	5.06599	2.01583	2.14094	1.98661	1.18974
H5.A2	4.27011	2.21725	3.69953	9.63219	5.50924	9.62089	3.10761	3.87538	5.99579	5.10196	6.5146	5.38494	6.60146	1.13084	0	1.15052	0.771786	4.69649	5.03464	5.71755	6.19633	3.13136	3.02069	3.0743	2.1961
H5.A3	5.08905	3.16045	4.22859	10.7827	6.48048	10.7714	3.8896	4.87816	6.90308	6.25154	7.64217	6.53542	7.74066	2.24211	1.15052	0	1.72739	5.75695	6.1391	6.80687	7.28953	4.25777	4.15776	4.21538	3.34618
H5.A4	4.50664	2.42133	2.97064	9.18826	5.54521	9.17584	2.33612	3.90445	5.24321	4.6507	6.23548	4.95515	6.27476	0.626335	0.771786	1.72739	0	4.02964	4.42605	5.08459	5.56839	2.5823	2.76362	2.58187	1.81555
H7.A1	5.48215	4.38316	3.33519	5.7433	5.2193	5.72678	2.49373	4.26149	1.95377	1.98145	4.02083	2.27584	3.78159	3.5695	4.69649	5.75695	4.02964	0	0.712586	1.11154	1.59138	1.74876	2.85332	1.96564	2.82118
H7.A2	5.22946	4.39843	4.03051	5.07868	4.76493	5.06276	3.14042	3.99574	2.40958	1.36481	3.35109	1.62367	3.09087	3.90618	5.03464	6.1391	4.42605	0.712586	0	0.723067	1.17406	1.92623	2.77373	2.06369	2.98701
H7.A3	5.87435	5.11854	4.36354	4.71242	5.27739	4.695	3.58972	4.64299	2.11846	1.79798	3.55454	1.9604	3.2267	4.58683	5.71755	6.80687	5.08459	1.11154	0.723067	0	0.485831	2.63468	3.487	2.78341	3.70331
H7.A4	6.17645	5.53258	4.7899	4.32426	5.46142	4.30619	4.05272	4.95349	2.27815	2.00638	3.53599	2.09582	3.17076	5.06599	6.19633	7.28953	5.56839	1.59138	1.17406	0.485831	0	3.09972	3.88807	3.23507	4.16027
H9.A1	4.0153	2.65451	3.2749	6.62862	4.19801	6.61552	2.17554	2.87698	3.52726	2.11882	3.95278	2.44425	3.89519	2.01583	3.13136	4.25777	2.5823	1.74876	1.92623	2.63468	3.09972	0	1.2852	0.283147	1.07949
H9.A2	2.73037	1.65311	4.37693	6.68457	3.05928	6.67472	3.28648	1.60927	4.74651	2.25916	3.49779	2.48302	3.58291	2.14094	3.02069	4.15776	2.76362	2.85332	2.77373	3.487	3.88807	1.2852	0	1.00245	0.990509
H9.A3	3.73277	2.41821	3.51406	6.6064	3.93415	6.59398	2.41252	2.59475	3.78737	2.07036	3.80849	2.38125	3.77902	1.98661	3.0743	4.21538	2.58187	1.96564	2.06369	2.78341	3.23507	0.283147	1.00245	0	0.928863
H9.A4	3.38271	1.67646	3.53798	7.43741	3.99477	7.42597	2.48841	2.43632	4.51522	2.90609	4.42077	3.19001	4.46162	1.18974	2.1961	3.34618	1.81555	2.82118	2.98701	3.70331	4.16027	1.07949	0.990509	0.928863	0

## Sheet: Figure S37g
Figure S37g
ID	Dim 1	Dim 2	Tissue
1	-216.961	180.694	GOM.RP
2	-61.0187	-228.028	MAD.RP
3	138.18	-61.921	RAD.RP
4	139.8	109.255	ASA.RP

## Sheet: Figure S37h
Figure S37h
Sample	GOM.RP	MAD.RP	RAD.RP	ASA.RP
GOM.RP	0	437.461	430.101	363.844
MAD.RP	437.461	0	259.367	392.54
RAD.RP	430.101	259.367	0	171.183
ASA.RP	363.844	392.54	171.183	0
