# Supplementary material for: Dynamic chromatin architecture of the porcine adipose tissues with weight gain and loss
Source: Nat Commun. 2023 Jun 12;14:3457. doi: 10.1038/s41467-023-39191-0 (PMC10258790; doi:10.1038/s41467-023-39191-0)
Supplement: Supplementary file 19 — Source data [file 41467_2023_39191_MOESM19_ESM.zip › Source.data/Supplementary Figure 38.xlsx]

## Sheet: Figure S38a
Figure S38a
Tissue	Non-syntenic	Syntenic
GOM	1013	9906
MAD	1040	10086
RAD	976	9835
ULB	979	9670

## Sheet: Figure S38b
Figure S38b
GOM
Type	Species specific	Only sequecne conserved	Usage conserved
1:1	2090	12531	17339
1:N	200	404	490
N:1	142	358	300
N:N	44	101	67
No homologous	465	1911	1393
MAD
Type	Species specific	Only sequecne conserved	Usage conserved
1:1	2246	13103	18062
1:N	202	372	478
N:1	151	358	336
N:N	52	121	79
No homologous	460	1841	1397
RAD
Type	Species specific	Only sequecne conserved	Usage conserved
1:1	2232	13723	21250
1:N	189	427	623
N:1	153	387	403
N:N	53	108	76
No homologous	454	1802	1644
ULB
Type	Species specific	Only sequecne conserved	Usage conserved
1:1	2155	12686	19445
1:N	168	378	549
N:1	148	385	349
N:N	50	109	75
No homologous	478	1807	1559
