# Supplementary material for: Dynamic chromatin architecture of the porcine adipose tissues with weight gain and loss
Source: Nat Commun. 2023 Jun 12;14:3457. doi: 10.1038/s41467-023-39191-0 (PMC10258790; doi:10.1038/s41467-023-39191-0)
Supplement: Supplementary file 19 — Source data [file 41467_2023_39191_MOESM19_ESM.zip › Source.data/Supplementary Figure 39.xlsx]

## Sheet: Figure S39b
Figure S39b
gene_type	cor	label
inparalogs	0.513897	Abindex
within-species_outparalogs	0.33977	Abindex
orthologs	0.090471	Abindex
between-species_outparalogs	0.0738062	Abindex
inparalogs	0.463527	IS
within-species_outparalogs	0.224335	IS
orthologs	0.0847018	IS
between-species_outparalogs	0.0100965	IS
inparalogs	0.193534	RPS
within-species_outparalogs	0.0572302	RPS
orthologs	0.000969468	RPS
between-species_outparalogs	0.0122495	RPS
inparalogs	0.304229	TPM
within-species_outparalogs	0.215684	TPM
orthologs	0.210075	TPM
between-species_outparalogs	0.109323	TPM
