# Supplementary material for: Dynamic chromatin architecture of the porcine adipose tissues with weight gain and loss
Source: Nat Commun. 2023 Jun 12;14:3457. doi: 10.1038/s41467-023-39191-0 (PMC10258790; doi:10.1038/s41467-023-39191-0)
Supplement: Supplementary file 19 — Source data [file 41467_2023_39191_MOESM19_ESM.zip › Source.data/Supplementary Figure 4.xlsx]

## Sheet: Figure S4a
Figure S4a
Gene name	GOM_meanAB_NC	GOM_meanAB_WG	GOM_meanAB_WL	MAD_meanAB_NC	MAD_meanAB_WG	MAD_meanAB_WL	RAD_meanAB_NC	RAD_meanAB_WG	RAD_meanAB_WL	ULB_meanAB_NC	ULB_meanAB_WG	ULB_meanAB_WL
SPARCL1	4.68845	4.83573	4.8137	5.44983	5.00026	4.90926	5.31608	5.06577	4.74082	4.91738	4.855	5.03794
TM4SF1	1.96929	2.70936	2.63011	0.922279	1.88579	1.99834	1.41436	1.98894	2.43044	1.58565	2.42726	2.18193
DCN	1.62822	0.996976	1.37702	0.111796	-0.487415	-0.387789	-0.984449	-0.655219	-0.652417	0.769198	0.28864	0.0325357
PALLD	-1.08475	-0.896289	-0.719474	-1.47845	-1.19758	-1.04104	-1.19798	-1.25056	-1.20193	-2.22845	-1.64795	-1.33203
CLEC3B	3.06193	3.17698	3.31523	3.28438	3.45728	3.60982	3.29146	3.67662	3.6124	3.13205	3.27049	3.44609
COL1A1	4.17091	3.85809	4.05836	3.86406	3.90465	3.8276	2.92802	3.38268	3.48568	4.31163	4.19945	3.89647
COL1A2	1.29184	1.04583	1.4139	0.491403	0.0451762	0.120662	-0.49113	-0.353147	-0.037971	0.799671	0.514319	0.11781
AQP1	2.23453	2.32748	2.02575	1.47302	1.82677	1.97542	1.26061	1.52393	1.76563	1.55468	2.06611	1.80286
DOK1	3.34372	3.65	3.51343	3.55005	3.78312	3.53424	3.99794	4.15445	3.82112	3.97472	4.09408	3.98433
HAS2	-0.226365	-0.218927	-0.396266	0.335752	-0.291426	-0.790183	-0.00858321	-0.130646	-0.336486	0.809084	0.257388	-0.202535

## Sheet: Figure S4b
Figure S4b
type	gene	variable	value	group	tissue
Abindex	ENSSSCG00000033018	GOM_CC3	2.42122	NC	GOM
Abindex	ENSSSCG00000033018	GOM_CC2	3.00463	NC	GOM
Abindex	ENSSSCG00000033018	GOM_BC3	1.85501	NC	GOM
Abindex	ENSSSCG00000033018	GOM_BC7	1.41686	NC	GOM
Abindex	ENSSSCG00000033018	GOM_CC4	2.52436	NC	GOM
Abindex	ENSSSCG00000033018	GOM_BC4	1.45517	NC	GOM
Abindex	ENSSSCG00000033018	GOM_BC1	2.19187	NC	GOM
Abindex	ENSSSCG00000033018	GOM_CC1	2.68162	NC	GOM
Abindex	ENSSSCG00000033018	GOM_BC6	1.65749	NC	GOM
Abindex	ENSSSCG00000033018	GOM_BC5	1.21896	NC	GOM
Abindex	ENSSSCG00000033018	GOM_BC8	1.23495	NC	GOM
Abindex	ENSSSCG00000033018	GOM_BH3	1.67448	WG	GOM
Abindex	ENSSSCG00000033018	GOM_BH1	2.55422	WG	GOM
Abindex	ENSSSCG00000033018	GOM_BH2	3.09195	WG	GOM
Abindex	ENSSSCG00000033018	GOM_BH4	1.94322	WG	GOM
Abindex	ENSSSCG00000033018	GOM_BH5	2.45081	WG	GOM
Abindex	ENSSSCG00000033018	GOM_BH6	3.18915	WG	GOM
Abindex	ENSSSCG00000033018	GOM_BH7	1.86873	WG	GOM
Abindex	ENSSSCG00000033018	GOM_BH8	2.35566	WG	GOM
Abindex	ENSSSCG00000033018	GOM_BH10	2.83192	WG	GOM
Abindex	ENSSSCG00000033018	GOM_BH11	2.8803	WG	GOM
Abindex	ENSSSCG00000033018	GOM_BH9	4.05229	WG	GOM
Abindex	ENSSSCG00000033018	GOM_BH17	3.12197	WG	GOM
Abindex	ENSSSCG00000033018	GOM_BH13	2.73566	WG	GOM
Abindex	ENSSSCG00000033018	GOM_BH12	3.27059	WG	GOM
Abindex	ENSSSCG00000033018	GOM_BH16	2.45913	WG	GOM
Abindex	ENSSSCG00000033018	GOM_BH15	3.03052	WG	GOM
Abindex	ENSSSCG00000033018	GOM_BH18	2.4677	WG	GOM
Abindex	ENSSSCG00000033018	GOM_BH14	3.3267	WG	GOM
Abindex	ENSSSCG00000033018	GOM_BH21	3.34969	WG	GOM
Abindex	ENSSSCG00000033018	GOM_BH24	2.48108	WG	GOM
Abindex	ENSSSCG00000033018	GOM_BH22	2.6089	WG	GOM
Abindex	ENSSSCG00000033018	GOM_BH31	2.13326	WG	GOM
Abindex	ENSSSCG00000033018	GOM_BH23	3.26851	WG	GOM
Abindex	ENSSSCG00000033018	GOM_BH33	2.15465	WG	GOM
Abindex	ENSSSCG00000033018	GOM_BH34	2.34209	WG	GOM
Abindex	ENSSSCG00000033018	GOM_BH30	2.72402	WG	GOM
Abindex	ENSSSCG00000033018	GOM_BH20	2.9784	WG	GOM
Abindex	ENSSSCG00000033018	GOM_BH19	3.10798	WG	GOM
Abindex	ENSSSCG00000033018	GOM_BH27	3.51847	WG	GOM
Abindex	ENSSSCG00000033018	GOM_BH28	2.80623	WG	GOM
Abindex	ENSSSCG00000033018	GOM_BH25	3.15589	WG	GOM
Abindex	ENSSSCG00000033018	GOM_BH32	3.09213	WG	GOM
Abindex	ENSSSCG00000033018	GOM_BH26	3.96499	WG	GOM
Abindex	ENSSSCG00000033018	GOM_BH29	2.72885	WG	GOM
Abindex	ENSSSCG00000033018	GOM_BH36	3.40529	WG	GOM
Abindex	ENSSSCG00000033018	GOM_BH38	2.78588	WG	GOM
Abindex	ENSSSCG00000033018	GOM_BH40	2.6547	WG	GOM
Abindex	ENSSSCG00000033018	GOM_BH35	2.51952	WG	GOM
Abindex	ENSSSCG00000033018	GOM_BH41	2.28402	WG	GOM
Abindex	ENSSSCG00000033018	GOM_BH45	1.90782	WG	GOM
Abindex	ENSSSCG00000033018	GOM_BH46	2.48534	WG	GOM
Abindex	ENSSSCG00000033018	GOM_BH43	2.64573	WG	GOM
Abindex	ENSSSCG00000033018	GOM_BH39	2.26002	WG	GOM
Abindex	ENSSSCG00000033018	GOM_BH44	1.57294	WG	GOM
Abindex	ENSSSCG00000033018	GOM_BH47	1.87598	WG	GOM
Abindex	ENSSSCG00000033018	GOM_BH48	2.51294	WG	GOM
Abindex	ENSSSCG00000033018	MAD_CC3	0.953789	NC	MAD
Abindex	ENSSSCG00000033018	MAD_CC2	1.49191	NC	MAD
Abindex	ENSSSCG00000033018	MAD_BC3	0.998015	NC	MAD
Abindex	ENSSSCG00000033018	MAD_BC7	0.0357868	NC	MAD
Abindex	ENSSSCG00000033018	MAD_CC4	1.41639	NC	MAD
Abindex	ENSSSCG00000033018	MAD_BC4	0.688336	NC	MAD
Abindex	ENSSSCG00000033018	MAD_BC1	0.873442	NC	MAD
Abindex	ENSSSCG00000033018	MAD_CC1	0.833794	NC	MAD
Abindex	ENSSSCG00000033018	MAD_BC6	0.322247	NC	MAD
Abindex	ENSSSCG00000033018	MAD_BC5	1.25521	NC	MAD
Abindex	ENSSSCG00000033018	MAD_BC8	1.27796	NC	MAD
Abindex	ENSSSCG00000033018	MAD_BC9	0.92047	NC	MAD
Abindex	ENSSSCG00000033018	MAD_BH3	2.28024	WG	MAD
Abindex	ENSSSCG00000033018	MAD_BH1	1.46523	WG	MAD
Abindex	ENSSSCG00000033018	MAD_BH2	1.56779	WG	MAD
Abindex	ENSSSCG00000033018	MAD_BH4	1.35974	WG	MAD
Abindex	ENSSSCG00000033018	MAD_BH5	2.24988	WG	MAD
Abindex	ENSSSCG00000033018	MAD_BH6	2.32023	WG	MAD
Abindex	ENSSSCG00000033018	MAD_BH7	1.71633	WG	MAD
Abindex	ENSSSCG00000033018	MAD_BH10	2.6076	WG	MAD
Abindex	ENSSSCG00000033018	MAD_BH11	1.87957	WG	MAD
Abindex	ENSSSCG00000033018	MAD_BH9	2.72437	WG	MAD
Abindex	ENSSSCG00000033018	MAD_BH17	1.83313	WG	MAD
Abindex	ENSSSCG00000033018	MAD_BH13	2.27742	WG	MAD
Abindex	ENSSSCG00000033018	MAD_BH12	1.71248	WG	MAD
Abindex	ENSSSCG00000033018	MAD_BH16	2.16218	WG	MAD
Abindex	ENSSSCG00000033018	MAD_BH15	1.98777	WG	MAD
Abindex	ENSSSCG00000033018	MAD_BH14	2.62087	WG	MAD
Abindex	ENSSSCG00000033018	MAD_BH24	1.62123	WG	MAD
Abindex	ENSSSCG00000033018	MAD_BH31	2.1683	WG	MAD
Abindex	ENSSSCG00000033018	MAD_BH23	1.6969	WG	MAD
Abindex	ENSSSCG00000033018	MAD_BH33	1.71574	WG	MAD
Abindex	ENSSSCG00000033018	MAD_BH34	1.11127	WG	MAD
Abindex	ENSSSCG00000033018	MAD_BH30	1.65758	WG	MAD
Abindex	ENSSSCG00000033018	MAD_BH20	2.0519	WG	MAD
Abindex	ENSSSCG00000033018	MAD_BH19	1.41291	WG	MAD
Abindex	ENSSSCG00000033018	MAD_BH27	2.53244	WG	MAD
Abindex	ENSSSCG00000033018	MAD_BH28	2.64557	WG	MAD
Abindex	ENSSSCG00000033018	MAD_BH32	1.78077	WG	MAD
Abindex	ENSSSCG00000033018	MAD_BH26	1.86414	WG	MAD
Abindex	ENSSSCG00000033018	MAD_BH29	1.90774	WG	MAD
Abindex	ENSSSCG00000033018	MAD_BH38	1.205	WG	MAD
Abindex	ENSSSCG00000033018	MAD_BH40	2.01517	WG	MAD
Abindex	ENSSSCG00000033018	MAD_BH45	1.25027	WG	MAD
Abindex	ENSSSCG00000033018	MAD_BH46	1.22333	WG	MAD
Abindex	ENSSSCG00000033018	MAD_BH43	1.8277	WG	MAD
Abindex	ENSSSCG00000033018	MAD_BH39	1.91187	WG	MAD
Abindex	ENSSSCG00000033018	MAD_BH44	1.56536	WG	MAD
Abindex	ENSSSCG00000033018	MAD_BH48	1.84407	WG	MAD
Abindex	ENSSSCG00000033018	RAD_CC3	0.822718	NC	RAD
Abindex	ENSSSCG00000033018	RAD_CC2	1.2649	NC	RAD
Abindex	ENSSSCG00000033018	RAD_BC3	1.99352	NC	RAD
Abindex	ENSSSCG00000033018	RAD_BC7	1.41238	NC	RAD
Abindex	ENSSSCG00000033018	RAD_CC4	1.41833	NC	RAD
Abindex	ENSSSCG00000033018	RAD_BC4	0.96761	NC	RAD
Abindex	ENSSSCG00000033018	RAD_BC1	2.06174	NC	RAD
Abindex	ENSSSCG00000033018	RAD_CC1	2.00281	NC	RAD
Abindex	ENSSSCG00000033018	RAD_BC6	1.32825	NC	RAD
Abindex	ENSSSCG00000033018	RAD_BC5	1.13704	NC	RAD
Abindex	ENSSSCG00000033018	RAD_BC8	1.34934	NC	RAD
Abindex	ENSSSCG00000033018	RAD_BC9	1.21368	NC	RAD
Abindex	ENSSSCG00000033018	RAD_BH3	2.78155	WG	RAD
Abindex	ENSSSCG00000033018	RAD_BH1	1.81823	WG	RAD
Abindex	ENSSSCG00000033018	RAD_BH2	1.05344	WG	RAD
Abindex	ENSSSCG00000033018	RAD_BH4	1.72033	WG	RAD
Abindex	ENSSSCG00000033018	RAD_BH5	2.43653	WG	RAD
Abindex	ENSSSCG00000033018	RAD_BH6	2.09314	WG	RAD
Abindex	ENSSSCG00000033018	RAD_BH7	2.17639	WG	RAD
Abindex	ENSSSCG00000033018	RAD_BH8	1.5618	WG	RAD
Abindex	ENSSSCG00000033018	RAD_BH10	3.32796	WG	RAD
Abindex	ENSSSCG00000033018	RAD_BH11	1.46107	WG	RAD
Abindex	ENSSSCG00000033018	RAD_BH9	2.24008	WG	RAD
Abindex	ENSSSCG00000033018	RAD_BH13	0.894716	WG	RAD
Abindex	ENSSSCG00000033018	RAD_BH16	3.00279	WG	RAD
Abindex	ENSSSCG00000033018	RAD_BH15	2.34362	WG	RAD
Abindex	ENSSSCG00000033018	RAD_BH18	1.86022	WG	RAD
Abindex	ENSSSCG00000033018	RAD_BH14	2.35502	WG	RAD
Abindex	ENSSSCG00000033018	RAD_BH21	2.07228	WG	RAD
Abindex	ENSSSCG00000033018	RAD_BH31	2.88822	WG	RAD
Abindex	ENSSSCG00000033018	RAD_BH33	2.05508	WG	RAD
Abindex	ENSSSCG00000033018	RAD_BH34	1.61861	WG	RAD
Abindex	ENSSSCG00000033018	RAD_BH30	2.17366	WG	RAD
Abindex	ENSSSCG00000033018	RAD_BH20	2.92783	WG	RAD
Abindex	ENSSSCG00000033018	RAD_BH19	1.96826	WG	RAD
Abindex	ENSSSCG00000033018	RAD_BH27	2.20642	WG	RAD
Abindex	ENSSSCG00000033018	RAD_BH28	2.4166	WG	RAD
Abindex	ENSSSCG00000033018	RAD_BH25	2.27252	WG	RAD
Abindex	ENSSSCG00000033018	RAD_BH32	1.72211	WG	RAD
Abindex	ENSSSCG00000033018	RAD_BH26	2.06593	WG	RAD
Abindex	ENSSSCG00000033018	RAD_BH36	2.27027	WG	RAD
Abindex	ENSSSCG00000033018	RAD_BH38	2.12906	WG	RAD
Abindex	ENSSSCG00000033018	RAD_BH40	1.45508	WG	RAD
Abindex	ENSSSCG00000033018	RAD_BH35	2.00397	WG	RAD
Abindex	ENSSSCG00000033018	RAD_BH41	1.31084	WG	RAD
Abindex	ENSSSCG00000033018	RAD_BH45	0.992113	WG	RAD
Abindex	ENSSSCG00000033018	RAD_BH46	0.765848	WG	RAD
Abindex	ENSSSCG00000033018	RAD_BH43	1.27743	WG	RAD
Abindex	ENSSSCG00000033018	RAD_BH39	2.1831	WG	RAD
Abindex	ENSSSCG00000033018	RAD_BH44	1.59912	WG	RAD
Abindex	ENSSSCG00000033018	RAD_BH47	1.54616	WG	RAD
Abindex	ENSSSCG00000033018	RAD_BH48	2.51016	WG	RAD
Abindex	ENSSSCG00000033018	ULB_CC3	1.19596	NC	ULB
Abindex	ENSSSCG00000033018	ULB_CC2	1.35764	NC	ULB
Abindex	ENSSSCG00000033018	ULB_BC3	1.20482	NC	ULB
Abindex	ENSSSCG00000033018	ULB_BC7	1.56363	NC	ULB
Abindex	ENSSSCG00000033018	ULB_CC4	2.216	NC	ULB
Abindex	ENSSSCG00000033018	ULB_BC4	1.27282	NC	ULB
Abindex	ENSSSCG00000033018	ULB_BC1	1.72811	NC	ULB
Abindex	ENSSSCG00000033018	ULB_CC1	2.06035	NC	ULB
Abindex	ENSSSCG00000033018	ULB_BC6	1.72757	NC	ULB
Abindex	ENSSSCG00000033018	ULB_BC5	1.42566	NC	ULB
Abindex	ENSSSCG00000033018	ULB_BC8	1.65424	NC	ULB
Abindex	ENSSSCG00000033018	ULB_BC9	1.62098	NC	ULB
Abindex	ENSSSCG00000033018	ULB_BH3	1.70631	WG	ULB
Abindex	ENSSSCG00000033018	ULB_BH1	2.30325	WG	ULB
Abindex	ENSSSCG00000033018	ULB_BH2	1.82812	WG	ULB
Abindex	ENSSSCG00000033018	ULB_BH5	2.85888	WG	ULB
Abindex	ENSSSCG00000033018	ULB_BH6	2.22217	WG	ULB
Abindex	ENSSSCG00000033018	ULB_BH7	2.47014	WG	ULB
Abindex	ENSSSCG00000033018	ULB_BH8	2.40567	WG	ULB
Abindex	ENSSSCG00000033018	ULB_BH10	3.11408	WG	ULB
Abindex	ENSSSCG00000033018	ULB_BH11	1.96228	WG	ULB
Abindex	ENSSSCG00000033018	ULB_BH9	2.25879	WG	ULB
Abindex	ENSSSCG00000033018	ULB_BH17	2.30861	WG	ULB
Abindex	ENSSSCG00000033018	ULB_BH13	2.52222	WG	ULB
Abindex	ENSSSCG00000033018	ULB_BH12	2.7645	WG	ULB
Abindex	ENSSSCG00000033018	ULB_BH16	2.56682	WG	ULB
Abindex	ENSSSCG00000033018	ULB_BH15	2.76385	WG	ULB
Abindex	ENSSSCG00000033018	ULB_BH18	2.23286	WG	ULB
Abindex	ENSSSCG00000033018	ULB_BH14	1.65485	WG	ULB
Abindex	ENSSSCG00000033018	ULB_BH21	2.67984	WG	ULB
Abindex	ENSSSCG00000033018	ULB_BH24	2.89755	WG	ULB
Abindex	ENSSSCG00000033018	ULB_BH22	2.13774	WG	ULB
Abindex	ENSSSCG00000033018	ULB_BH31	2.16413	WG	ULB
Abindex	ENSSSCG00000033018	ULB_BH23	3.04086	WG	ULB
Abindex	ENSSSCG00000033018	ULB_BH33	3.82094	WG	ULB
Abindex	ENSSSCG00000033018	ULB_BH34	2.55248	WG	ULB
Abindex	ENSSSCG00000033018	ULB_BH20	1.52797	WG	ULB
Abindex	ENSSSCG00000033018	ULB_BH19	2.3626	WG	ULB
Abindex	ENSSSCG00000033018	ULB_BH27	2.41798	WG	ULB
Abindex	ENSSSCG00000033018	ULB_BH25	2.80125	WG	ULB
Abindex	ENSSSCG00000033018	ULB_BH32	3.48773	WG	ULB
Abindex	ENSSSCG00000033018	ULB_BH36	2.84245	WG	ULB
Abindex	ENSSSCG00000033018	ULB_BH38	2.6111	WG	ULB
Abindex	ENSSSCG00000033018	ULB_BH40	2.12169	WG	ULB
Abindex	ENSSSCG00000033018	ULB_BH41	2.65973	WG	ULB
Abindex	ENSSSCG00000033018	ULB_BH46	2.05791	WG	ULB
Abindex	ENSSSCG00000033018	ULB_BH43	1.83189	WG	ULB
Abindex	ENSSSCG00000033018	ULB_BH39	2.83591	WG	ULB
Abindex	ENSSSCG00000033018	ULB_BH44	1.58373	WG	ULB
Abindex	ENSSSCG00000033018	ULB_BH47	2.19951	WG	ULB
Abindex	ENSSSCG00000033018	ULB_BH48	2.08493	WG	ULB
TPM	ENSSSCG00000033018	GOM_BC7	140.17	NC	GOM
TPM	ENSSSCG00000033018	GOM_BC1	112.084	NC	GOM
TPM	ENSSSCG00000033018	GOM_BC4	272.402	NC	GOM
TPM	ENSSSCG00000033018	GOM_BC6	255.428	NC	GOM
TPM	ENSSSCG00000033018	GOM_CC3	194.926	NC	GOM
TPM	ENSSSCG00000033018	GOM_CC4	115.109	NC	GOM
TPM	ENSSSCG00000033018	GOM_BC5	119.237	NC	GOM
TPM	ENSSSCG00000033018	GOM_BC3	262.774	NC	GOM
TPM	ENSSSCG00000033018	GOM_CC2	223.87	NC	GOM
TPM	ENSSSCG00000033018	GOM_BC8	199.532	NC	GOM
TPM	ENSSSCG00000033018	GOM_CC1	145.381	NC	GOM
TPM	ENSSSCG00000033018	GOM_BH22	208.577	WG	GOM
TPM	ENSSSCG00000033018	GOM_BH5	285.427	WG	GOM
TPM	ENSSSCG00000033018	GOM_BH14	223.404	WG	GOM
TPM	ENSSSCG00000033018	GOM_BH21	167.134	WG	GOM
TPM	ENSSSCG00000033018	GOM_BH35	9.02593	WG	GOM
TPM	ENSSSCG00000033018	GOM_BH7	181.775	WG	GOM
TPM	ENSSSCG00000033018	GOM_BH36	186.831	WG	GOM
TPM	ENSSSCG00000033018	GOM_BH3	313.609	WG	GOM
TPM	ENSSSCG00000033018	GOM_BH18	127.41	WG	GOM
TPM	ENSSSCG00000033018	GOM_BH38	262.061	WG	GOM
TPM	ENSSSCG00000033018	GOM_BH4	200.596	WG	GOM
TPM	ENSSSCG00000033018	GOM_BH46	100.96	WG	GOM
TPM	ENSSSCG00000033018	GOM_BH19	208.609	WG	GOM
TPM	ENSSSCG00000033018	GOM_BH41	212.207	WG	GOM
TPM	ENSSSCG00000033018	GOM_BH43	232.998	WG	GOM
TPM	ENSSSCG00000033018	GOM_BH17	210.097	WG	GOM
TPM	ENSSSCG00000033018	GOM_BH2	346.506	WG	GOM
TPM	ENSSSCG00000033018	GOM_BH33	197.082	WG	GOM
TPM	ENSSSCG00000033018	GOM_BH25	199.142	WG	GOM
TPM	ENSSSCG00000033018	GOM_BH27	169.009	WG	GOM
TPM	ENSSSCG00000033018	GOM_BH31	175.02	WG	GOM
TPM	ENSSSCG00000033018	GOM_BH23	178.157	WG	GOM
TPM	ENSSSCG00000033018	GOM_BH6	190.868	WG	GOM
TPM	ENSSSCG00000033018	GOM_BH11	268.062	WG	GOM
TPM	ENSSSCG00000033018	GOM_BH39	137.652	WG	GOM
TPM	ENSSSCG00000033018	GOM_BH47	200.33	WG	GOM
TPM	ENSSSCG00000033018	GOM_BH26	195.347	WG	GOM
TPM	ENSSSCG00000033018	GOM_BH30	224.825	WG	GOM
TPM	ENSSSCG00000033018	GOM_BH1	196.42	WG	GOM
TPM	ENSSSCG00000033018	GOM_BH12	212.55	WG	GOM
TPM	ENSSSCG00000033018	GOM_BH8	148.631	WG	GOM
TPM	ENSSSCG00000033018	GOM_BH10	249.823	WG	GOM
TPM	ENSSSCG00000033018	GOM_BH48	229.232	WG	GOM
TPM	ENSSSCG00000033018	GOM_BH16	197.983	WG	GOM
TPM	ENSSSCG00000033018	GOM_BH34	116.726	WG	GOM
TPM	ENSSSCG00000033018	GOM_BH40	216.62	WG	GOM
TPM	ENSSSCG00000033018	GOM_BH44	192.065	WG	GOM
TPM	ENSSSCG00000033018	GOM_BH45	162.358	WG	GOM
TPM	ENSSSCG00000033018	GOM_BH24	155.704	WG	GOM
TPM	ENSSSCG00000033018	GOM_BH15	154.16	WG	GOM
TPM	ENSSSCG00000033018	GOM_BH28	144.344	WG	GOM
TPM	ENSSSCG00000033018	GOM_BH9	288.262	WG	GOM
TPM	ENSSSCG00000033018	GOM_BH13	203.771	WG	GOM
TPM	ENSSSCG00000033018	GOM_BH20	280.932	WG	GOM
TPM	ENSSSCG00000033018	GOM_BH29	161.952	WG	GOM
TPM	ENSSSCG00000033018	ULB_BC7	87.2809	NC	ULB
TPM	ENSSSCG00000033018	ULB_BC1	76.8857	NC	ULB
TPM	ENSSSCG00000033018	ULB_BC4	122.661	NC	ULB
TPM	ENSSSCG00000033018	ULB_BC6	60.227	NC	ULB
TPM	ENSSSCG00000033018	ULB_BC9	96.3078	NC	ULB
TPM	ENSSSCG00000033018	ULB_CC3	100.842	NC	ULB
TPM	ENSSSCG00000033018	ULB_CC4	186.772	NC	ULB
TPM	ENSSSCG00000033018	ULB_BC5	91.192	NC	ULB
TPM	ENSSSCG00000033018	ULB_BC3	58.761	NC	ULB
TPM	ENSSSCG00000033018	ULB_CC2	82.1411	NC	ULB
TPM	ENSSSCG00000033018	ULB_BC8	97.1259	NC	ULB
TPM	ENSSSCG00000033018	ULB_CC1	79.1558	NC	ULB
TPM	ENSSSCG00000033018	ULB_BH22	66.726	WG	ULB
TPM	ENSSSCG00000033018	ULB_BH5	178.162	WG	ULB
TPM	ENSSSCG00000033018	ULB_BH14	108.714	WG	ULB
TPM	ENSSSCG00000033018	ULB_BH21	84.6478	WG	ULB
TPM	ENSSSCG00000033018	ULB_BH7	129.996	WG	ULB
TPM	ENSSSCG00000033018	ULB_BH36	88.1269	WG	ULB
TPM	ENSSSCG00000033018	ULB_BH3	135.235	WG	ULB
TPM	ENSSSCG00000033018	ULB_BH18	108.212	WG	ULB
TPM	ENSSSCG00000033018	ULB_BH38	111.496	WG	ULB
TPM	ENSSSCG00000033018	ULB_BH46	137.899	WG	ULB
TPM	ENSSSCG00000033018	ULB_BH19	105.23	WG	ULB
TPM	ENSSSCG00000033018	ULB_BH41	126.293	WG	ULB
TPM	ENSSSCG00000033018	ULB_BH43	100.079	WG	ULB
TPM	ENSSSCG00000033018	ULB_BH17	116.886	WG	ULB
TPM	ENSSSCG00000033018	ULB_BH2	139.737	WG	ULB
TPM	ENSSSCG00000033018	ULB_BH33	105.17	WG	ULB
TPM	ENSSSCG00000033018	ULB_BH25	95.3235	WG	ULB
TPM	ENSSSCG00000033018	ULB_BH27	91.0727	WG	ULB
TPM	ENSSSCG00000033018	ULB_BH31	103.029	WG	ULB
TPM	ENSSSCG00000033018	ULB_BH23	271.224	WG	ULB
TPM	ENSSSCG00000033018	ULB_BH6	104.536	WG	ULB
TPM	ENSSSCG00000033018	ULB_BH11	65.9663	WG	ULB
TPM	ENSSSCG00000033018	ULB_BH39	99.3186	WG	ULB
TPM	ENSSSCG00000033018	ULB_BH47	156.266	WG	ULB
TPM	ENSSSCG00000033018	ULB_BH1	145.486	WG	ULB
TPM	ENSSSCG00000033018	ULB_BH12	117.46	WG	ULB
TPM	ENSSSCG00000033018	ULB_BH8	121.817	WG	ULB
TPM	ENSSSCG00000033018	ULB_BH10	134.325	WG	ULB
TPM	ENSSSCG00000033018	ULB_BH48	145.543	WG	ULB
TPM	ENSSSCG00000033018	ULB_BH16	129.966	WG	ULB
TPM	ENSSSCG00000033018	ULB_BH34	118.026	WG	ULB
TPM	ENSSSCG00000033018	ULB_BH40	129.669	WG	ULB
TPM	ENSSSCG00000033018	ULB_BH44	149.181	WG	ULB
TPM	ENSSSCG00000033018	ULB_BH24	92.7764	WG	ULB
TPM	ENSSSCG00000033018	ULB_BH15	88.0059	WG	ULB
TPM	ENSSSCG00000033018	ULB_BH9	101.248	WG	ULB
TPM	ENSSSCG00000033018	ULB_BH13	92.2411	WG	ULB
TPM	ENSSSCG00000033018	ULB_BH20	110.224	WG	ULB
TPM	ENSSSCG00000033018	MAD_BC7	123.155	NC	MAD
TPM	ENSSSCG00000033018	MAD_BC1	149.157	NC	MAD
TPM	ENSSSCG00000033018	MAD_BC4	163.834	NC	MAD
TPM	ENSSSCG00000033018	MAD_BC6	117.809	NC	MAD
TPM	ENSSSCG00000033018	MAD_BC9	69.8786	NC	MAD
TPM	ENSSSCG00000033018	MAD_CC3	66.1346	NC	MAD
TPM	ENSSSCG00000033018	MAD_CC4	69.486	NC	MAD
TPM	ENSSSCG00000033018	MAD_BC5	115.608	NC	MAD
TPM	ENSSSCG00000033018	MAD_BC3	69.9479	NC	MAD
TPM	ENSSSCG00000033018	MAD_CC2	100.921	NC	MAD
TPM	ENSSSCG00000033018	MAD_BC8	128.003	NC	MAD
TPM	ENSSSCG00000033018	MAD_CC1	91.8951	NC	MAD
TPM	ENSSSCG00000033018	MAD_BH5	132.938	WG	MAD
TPM	ENSSSCG00000033018	MAD_BH14	117.124	WG	MAD
TPM	ENSSSCG00000033018	MAD_BH7	131.995	WG	MAD
TPM	ENSSSCG00000033018	MAD_BH3	120.256	WG	MAD
TPM	ENSSSCG00000033018	MAD_BH38	117.398	WG	MAD
TPM	ENSSSCG00000033018	MAD_BH4	97.0134	WG	MAD
TPM	ENSSSCG00000033018	MAD_BH46	114.031	WG	MAD
TPM	ENSSSCG00000033018	MAD_BH19	90.2601	WG	MAD
TPM	ENSSSCG00000033018	MAD_BH43	132.423	WG	MAD
TPM	ENSSSCG00000033018	MAD_BH17	129.564	WG	MAD
TPM	ENSSSCG00000033018	MAD_BH2	111.696	WG	MAD
TPM	ENSSSCG00000033018	MAD_BH33	95.811	WG	MAD
TPM	ENSSSCG00000033018	MAD_BH27	130.299	WG	MAD
TPM	ENSSSCG00000033018	MAD_BH31	85.0125	WG	MAD
TPM	ENSSSCG00000033018	MAD_BH23	118.215	WG	MAD
TPM	ENSSSCG00000033018	MAD_BH6	100.672	WG	MAD
TPM	ENSSSCG00000033018	MAD_BH11	168.326	WG	MAD
TPM	ENSSSCG00000033018	MAD_BH39	112.691	WG	MAD
TPM	ENSSSCG00000033018	MAD_BH26	126.454	WG	MAD
TPM	ENSSSCG00000033018	MAD_BH30	132.546	WG	MAD
TPM	ENSSSCG00000033018	MAD_BH1	126.319	WG	MAD
TPM	ENSSSCG00000033018	MAD_BH12	64.2642	WG	MAD
TPM	ENSSSCG00000033018	MAD_BH10	130.145	WG	MAD
TPM	ENSSSCG00000033018	MAD_BH48	132.144	WG	MAD
TPM	ENSSSCG00000033018	MAD_BH16	138.202	WG	MAD
TPM	ENSSSCG00000033018	MAD_BH34	128.987	WG	MAD
TPM	ENSSSCG00000033018	MAD_BH40	136.851	WG	MAD
TPM	ENSSSCG00000033018	MAD_BH44	165.09	WG	MAD
TPM	ENSSSCG00000033018	MAD_BH45	127.537	WG	MAD
TPM	ENSSSCG00000033018	MAD_BH24	126.734	WG	MAD
TPM	ENSSSCG00000033018	MAD_BH15	82.7225	WG	MAD
TPM	ENSSSCG00000033018	MAD_BH28	84.2468	WG	MAD
TPM	ENSSSCG00000033018	MAD_BH9	57.7504	WG	MAD
TPM	ENSSSCG00000033018	MAD_BH13	147.581	WG	MAD
TPM	ENSSSCG00000033018	MAD_BH20	161.116	WG	MAD
TPM	ENSSSCG00000033018	MAD_BH29	106.125	WG	MAD
TPM	ENSSSCG00000033018	RAD_BC7	105.247	NC	RAD
TPM	ENSSSCG00000033018	RAD_BC1	56.1029	NC	RAD
TPM	ENSSSCG00000033018	RAD_BC4	109.765	NC	RAD
TPM	ENSSSCG00000033018	RAD_BC6	56.7282	NC	RAD
TPM	ENSSSCG00000033018	RAD_BC9	73.4767	NC	RAD
TPM	ENSSSCG00000033018	RAD_CC3	135.297	NC	RAD
TPM	ENSSSCG00000033018	RAD_CC4	73.6713	NC	RAD
TPM	ENSSSCG00000033018	RAD_BC5	53.1184	NC	RAD
TPM	ENSSSCG00000033018	RAD_BC3	75.3877	NC	RAD
TPM	ENSSSCG00000033018	RAD_CC2	87.1824	NC	RAD
TPM	ENSSSCG00000033018	RAD_BC8	102.61	NC	RAD
TPM	ENSSSCG00000033018	RAD_CC1	73.1112	NC	RAD
TPM	ENSSSCG00000033018	RAD_BH5	125.041	WG	RAD
TPM	ENSSSCG00000033018	RAD_BH14	143.217	WG	RAD
TPM	ENSSSCG00000033018	RAD_BH21	91.0365	WG	RAD
TPM	ENSSSCG00000033018	RAD_BH35	105.4	WG	RAD
TPM	ENSSSCG00000033018	RAD_BH7	124.314	WG	RAD
TPM	ENSSSCG00000033018	RAD_BH36	140.996	WG	RAD
TPM	ENSSSCG00000033018	RAD_BH3	84.7497	WG	RAD
TPM	ENSSSCG00000033018	RAD_BH18	93.3502	WG	RAD
TPM	ENSSSCG00000033018	RAD_BH38	129.062	WG	RAD
TPM	ENSSSCG00000033018	RAD_BH4	165.791	WG	RAD
TPM	ENSSSCG00000033018	RAD_BH46	110.635	WG	RAD
TPM	ENSSSCG00000033018	RAD_BH19	158.884	WG	RAD
TPM	ENSSSCG00000033018	RAD_BH41	109.237	WG	RAD
TPM	ENSSSCG00000033018	RAD_BH43	114.356	WG	RAD
TPM	ENSSSCG00000033018	RAD_BH2	153.17	WG	RAD
TPM	ENSSSCG00000033018	RAD_BH33	213.074	WG	RAD
TPM	ENSSSCG00000033018	RAD_BH25	155.705	WG	RAD
TPM	ENSSSCG00000033018	RAD_BH27	115.304	WG	RAD
TPM	ENSSSCG00000033018	RAD_BH31	137.804	WG	RAD
TPM	ENSSSCG00000033018	RAD_BH6	195.011	WG	RAD
TPM	ENSSSCG00000033018	RAD_BH11	115.092	WG	RAD
TPM	ENSSSCG00000033018	RAD_BH39	137.918	WG	RAD
TPM	ENSSSCG00000033018	RAD_BH47	127.837	WG	RAD
TPM	ENSSSCG00000033018	RAD_BH26	123.693	WG	RAD
TPM	ENSSSCG00000033018	RAD_BH30	96.9739	WG	RAD
TPM	ENSSSCG00000033018	RAD_BH1	166.66	WG	RAD
TPM	ENSSSCG00000033018	RAD_BH8	89.4781	WG	RAD
TPM	ENSSSCG00000033018	RAD_BH10	142.43	WG	RAD
TPM	ENSSSCG00000033018	RAD_BH48	152.256	WG	RAD
TPM	ENSSSCG00000033018	RAD_BH16	114.328	WG	RAD
TPM	ENSSSCG00000033018	RAD_BH34	130.972	WG	RAD
TPM	ENSSSCG00000033018	RAD_BH40	116.618	WG	RAD
TPM	ENSSSCG00000033018	RAD_BH44	138.272	WG	RAD
TPM	ENSSSCG00000033018	RAD_BH45	129.565	WG	RAD
TPM	ENSSSCG00000033018	RAD_BH15	89.6028	WG	RAD
TPM	ENSSSCG00000033018	RAD_BH28	76.7305	WG	RAD
TPM	ENSSSCG00000033018	RAD_BH9	124.554	WG	RAD
TPM	ENSSSCG00000033018	RAD_BH13	212.178	WG	RAD
TPM	ENSSSCG00000033018	RAD_BH20	144.426	WG	RAD

## Sheet: Figure S4c
Figure S4c
GOM														MAD														RAD														ULB
AB index					TPM									AB index					TPM									AB index					TPM									AB index					TPM
Chr	Start	End	NC	WG	Chr	Start	End	NC	Chr	Start	End	WG		Chr	Start	End	NC	WG	Chr	Start	End	NC	Chr	Start	End	WG		Chr	Start	End	NC	WG	Chr	Start	End	NC	Chr	Start	End	WG		Chr	Start	End	NC	WG	Chr	Start	End
13	89100000	89120000	-1.33964	-1.21954	13	89221149	89221649	5.198	13	89221149	89221649	12.598		13	89100000	89120000	-1.96899	-1.65525	13	89221149	89221649	8.1	13	89221149	89221649	10.2		13	89100000	89120000	-1.55645	-1.19176	13	89221149	89221649	5.998	13	89221149	89221649	6.398		13	89100000	89120000	-0.342426	-0.657915	13	89221149	89221649
13	89120000	89140000	-0.902408	-0.570722	13	89221649	89222149	5.188	13	89221649	89222149	8.582		13	89120000	89140000	-1.74658	-1.0527	13	89221649	89222149	7.378	13	89221649	89222149	7.776		13	89120000	89140000	-0.671895	-2.23605	13	89221649	89222149	3.492	13	89221649	89222149	1.396		13	89120000	89140000	-0.869696	-1.13893	13	89221649	89222149
13	89140000	89160000	-1.18587	-0.257734	13	89222149	89222649	6.5	13	89222149	89222649	11.894		13	89140000	89160000	-1.02154	-0.502375	13	89222149	89222649	2.602	13	89222149	89222649	10.098		13	89140000	89160000	-0.715817	-1.63338	13	89222149	89222649	1.792	13	89222149	89222649	9.376		13	89140000	89160000	-1.27924	-0.569641	13	89222149	89222649
13	89160000	89180000	-1.26281	-0.131971	13	89222649	89223149	2.508	13	89222649	89223149	6.506		13	89160000	89180000	-0.345843	0.107041	13	89222649	89223149	2.02	13	89222649	89223149	8.514		13	89160000	89180000	-0.863169	-0.716671	13	89222649	89223149	4.918	13	89222649	89223149	8.824		13	89160000	89180000	-0.256221	0.181296	13	89222649	89223149
13	89180000	89200000	-0.335243	0.0405067	13	89223149	89223649	6.09	13	89223149	89223649	7.108		13	89180000	89200000	0.454313	0.2961	13	89223149	89223649	5.6	13	89223149	89223649	13.502		13	89180000	89200000	-0.866558	0.463632	13	89223149	89223649	0.8	13	89223149	89223649	2.302		13	89180000	89200000	0.977399	0.328891	13	89223149	89223649
13	89200000	89220000	-0.0465408	0.939329	13	89223649	89224149	19.61	13	89223649	89224149	56.89		13	89200000	89220000	0.916712	1.61512	13	89223649	89224149	27.698	13	89223649	89224149	35.302		13	89200000	89220000	-0.175199	1.85754	13	89223649	89224149	13.698	13	89223649	89224149	23.69		13	89200000	89220000	0.714774	1.62291	13	89223649	89224149
13	89220000	89240000	2.08177	2.44123	13	89224149	89224649	2.8	13	89224149	89224649	7.114		13	89220000	89240000	2.17592	2.20519	13	89224149	89224649	0.102	13	89224149	89224649	6.278		13	89220000	89240000	1.11218	2.99097	13	89224149	89224649	0.502	13	89224149	89224649	3.906		13	89220000	89240000	1.55825	2.19957	13	89224149	89224649
13	89240000	89260000	0.846273	2.45395	13	89224649	89225149	0.606	13	89224649	89225149	3.796		13	89240000	89260000	0.871655	2.38466	13	89224649	89225149	1.192	13	89224649	89225149	13.008		13	89240000	89260000	-0.00641686	2.25656	13	89224649	89225149	0	13	89224649	89225149	3.198		13	89240000	89260000	0.92214	3.24411	13	89224649	89225149
13	89260000	89280000	1.23485	2.21032	13	89225149	89225649	2.39	13	89225149	89225649	3.51		13	89260000	89280000	2.79997	2.27986	13	89225149	89225649	2.808	13	89225149	89225649	7.91		13	89260000	89280000	1.12787	1.81002	13	89225149	89225649	1.096	13	89225149	89225649	4.9		13	89260000	89280000	1.78193	2.19928	13	89225149	89225649
13	89280000	89300000	0.885152	2.89439	13	89225649	89226149	31.802	13	89225649	89226149	79.974		13	89280000	89300000	1.94748	1.66171	13	89225649	89226149	38.398	13	89225649	89226149	67.704		13	89280000	89300000	1.04414	1.96802	13	89225649	89226149	21.002	13	89225649	89226149	38.306		13	89280000	89300000	1.46805	1.39802	13	89225649	89226149
13	89300000	89320000	0.522204	2.55927	13	89226149	89226649	12.804	13	89226149	89226649	75.204		13	89300000	89320000	1.08616	3.65136	13	89226149	89226649	30.202	13	89226149	89226649	72.872		13	89300000	89320000	0.648079	2.18282	13	89226149	89226649	25.802	13	89226149	89226649	27.2		13	89300000	89320000	0.955374	2.43385	13	89226149	89226649
13	89320000	89340000	0.717776	3.19454	13	89226649	89227149	6.482	13	89226649	89227149	15.3		13	89320000	89340000	1.62747	3.00379	13	89226649	89227149	0	13	89226649	89227149	9.018		13	89320000	89340000	1.02724	3.08375	13	89226649	89227149	0	13	89226649	89227149	3.398		13	89320000	89340000	1.32327	2.68075	13	89226649	89227149
13	89340000	89360000	0.570934	2.47075	13	89227149	89227649	8.314	13	89227149	89227649	12.014		13	89340000	89360000	1.69086	3.12735	13	89227149	89227649	2.494	13	89227149	89227649	12.898		13	89340000	89360000	0.363283	2.78727	13	89227149	89227649	2.49	13	89227149	89227649	3.602		13	89340000	89360000	1.18446	3.33857	13	89227149	89227649
13	89360000	89380000	0.594402	2.90951	13	89227649	89228149	6.092	13	89227649	89228149	11.492		13	89360000	89380000	1.1973	3.62279	13	89227649	89228149	4.09	13	89227649	89228149	5.704		13	89360000	89380000	0.752391	3.82435	13	89227649	89228149	5.2	13	89227649	89228149	3.294		13	89360000	89380000	1.19602	3.72022	13	89227649	89228149
13	89380000	89400000	0.972046	2.73486	13	89228149	89228649	6.11	13	89228149	89228649	10.394		13	89380000	89400000	1.74923	2.59553	13	89228149	89228649	10.99	13	89228149	89228649	8.202		13	89380000	89400000	0.815424	3.29854	13	89228149	89228649	10.688	13	89228149	89228649	9.392		13	89380000	89400000	1.94098	2.63403	13	89228149	89228649
13	89400000	89420000	0.118984	2.06084	13	89228649	89229149	2.102	13	89228649	89229149	5.52		13	89400000	89420000	0.860871	2.76587	13	89228649	89229149	7.616	13	89228649	89229149	12.296		13	89400000	89420000	0.386154	2.86903	13	89228649	89229149	1.72	13	89228649	89229149	2.914		13	89400000	89420000	1.46355	2.64742	13	89228649	89229149
13	89420000	89440000	-0.0280663	2.47194	13	89229149	89229649	4.2	13	89229149	89229649	8.396		13	89420000	89440000	0.453958	2.78671	13	89229149	89229649	1.694	13	89229149	89229649	4.896		13	89420000	89440000	-0.0956519	2.73761	13	89229149	89229649	3.072	13	89229149	89229649	2.298		13	89420000	89440000	0.524004	2.16907	13	89229149	89229649
13	89440000	89460000	0.149163	1.65024	13	89229649	89230149	2.894	13	89229649	89230149	6.202		13	89440000	89460000	0.536117	2.98553	13	89229649	89230149	8.49	13	89229649	89230149	9.214		13	89440000	89460000	0.242908	2.24212	13	89229649	89230149	12.014	13	89229649	89230149	2.798		13	89440000	89460000	0.544212	1.94791	13	89229649	89230149
13	89460000	89480000	-0.390609	2.11744	13	89230149	89230649	3.01	13	89230149	89230649	7.376		13	89460000	89480000	-0.00762687	3.24197	13	89230149	89230649	1.826	13	89230149	89230649	8.192		13	89460000	89480000	0.479657	3.0394	13	89230149	89230649	2.902	13	89230149	89230649	4.604		13	89460000	89480000	0.8369	3.21106	13	89230149	89230649
13	89480000	89500000	-0.0862649	2.50101	13	89230649	89231149	3.474	13	89230649	89231149	8.718		13	89480000	89500000	1.00943	2.90707	13	89230649	89231149	1.698	13	89230649	89231149	10.212		13	89480000	89500000	-0.135104	2.84763	13	89230649	89231149	3.106	13	89230649	89231149	2.996		13	89480000	89500000	0.800288	3.36878	13	89230649	89231149
13	89500000	89520000	0.674254	1.84366	13	89231149	89231649	8.314	13	89231149	89231649	6.796		13	89500000	89520000	0.812868	2.39316	13	89231149	89231649	4.486	13	89231149	89231649	5.68		13	89500000	89520000	0.95454	3.14403	13	89231149	89231649	5.604	13	89231149	89231649	4.302		13	89500000	89520000	1.60611	2.43911	13	89231149	89231649
13	89520000	89540000	1.03034	2.40188	13	89231649	89232149	12.292	13	89231649	89232149	6.494		13	89520000	89540000	0.975842	2.68919	13	89231649	89232149	2.014	13	89231649	89232149	10.918		13	89520000	89540000	0.972849	3.35954	13	89231649	89232149	2.792	13	89231649	89232149	4.292		13	89520000	89540000	0.800767	3.25654	13	89231649	89232149
13	89540000	89560000	1.83838	3.68741	13	89232149	89232649	8.31	13	89232149	89232649	9.792		13	89540000	89560000	0.776176	2.98731	13	89232149	89232649	2.994	13	89232149	89232649	6.08		13	89540000	89560000	2.45773	3.00444	13	89232149	89232649	6.312	13	89232149	89232649	3.712		13	89540000	89560000	1.45984	3.44609	13	89232149	89232649
13	89560000	89580000	1.43287	3.42744	13	89232649	89233149	2.606	13	89232649	89233149	6.812		13	89560000	89580000	1.076	2.87399	13	89232649	89233149	5.608	13	89232649	89233149	7.914		13	89560000	89580000	1.42248	3.04826	13	89232649	89233149	4	13	89232649	89233149	3.5		13	89560000	89580000	1.43636	2.72089	13	89232649	89233149
13	89580000	89600000	1.63837	3.75827	13	89233149	89233649	4.194	13	89233149	89233649	9.502		13	89580000	89600000	0.025238	3.41678	13	89233149	89233649	0	13	89233149	89233649	4.798		13	89580000	89600000	1.43317	3.33618	13	89233149	89233649	0.698	13	89233149	89233649	3.582		13	89580000	89600000	1.65677	3.76634	13	89233149	89233649
13	89600000	89620000	0.939289	4.15719	13	89233649	89234149	2.906	13	89233649	89234149	9.48		13	89600000	89620000	-0.0843849	2.21887	13	89233649	89234149	0.098	13	89233649	89234149	10.09		13	89600000	89620000	0.658201	2.63588	13	89233649	89234149	0.102	13	89233649	89234149	6.512		13	89600000	89620000	1.38597	2.87543	13	89233649	89234149
13	89620000	89640000	0.865245	3.43051	13	89234149	89234649	1.498	13	89234149	89234649	15.296		13	89620000	89640000	-0.555468	3.00592	13	89234149	89234649	1.898	13	89234149	89234649	11.02		13	89620000	89640000	0.878123	2.67762	13	89234149	89234649	4.882	13	89234149	89234649	2.106		13	89620000	89640000	0.885261	3.23151	13	89234149	89234649
13	89640000	89660000	1.0117	3.7339	13	89234649	89235149	7.492	13	89234649	89235149	10.224		13	89640000	89660000	-0.267792	2.42744	13	89234649	89235149	7.274	13	89234649	89235149	10.176		13	89640000	89660000	1.36646	2.69867	13	89234649	89235149	5.808	13	89234649	89235149	4.486		13	89640000	89660000	0.825847	2.38667	13	89234649	89235149
13	89660000	89680000	1.37474	2.8629	13	89235149	89235649	6.112	13	89235149	89235649	4.002		13	89660000	89680000	0.0514761	1.80384	13	89235149	89235649	1.83	13	89235149	89235649	6.116		13	89660000	89680000	1.47357	2.11451	13	89235149	89235649	0.51	13	89235149	89235649	2.612		13	89660000	89680000	1.34359	1.9719	13	89235149	89235649
13	89680000	89700000	0.705706	2.64187	13	89235649	89236149	1.896	13	89235649	89236149	5.606		13	89680000	89700000	-0.931629	2.63706	13	89235649	89236149	1.592	13	89235649	89236149	4.7		13	89680000	89700000	0.142528	2.60407	13	89235649	89236149	0.6	13	89235649	89236149	1.9		13	89680000	89700000	0.953804	2.40548	13	89235649	89236149
13	89700000	89720000	0.592413	2.87956	13	89236149	89236649	0.506	13	89236149	89236649	7.104		13	89700000	89720000	0.434964	2.42918	13	89236149	89236649	4.808	13	89236149	89236649	8.3		13	89700000	89720000	1.01189	2.85905	13	89236149	89236649	0	13	89236149	89236649	2.9		13	89700000	89720000	0.998004	2.85439	13	89236149	89236649
13	89720000	89740000	0.642451	3.23994	13	89236649	89237149	3.98	13	89236649	89237149	1.7		13	89720000	89740000	-0.378026	2.68745	13	89236649	89237149	0.396	13	89236649	89237149	5.704		13	89720000	89740000	0.895317	2.55109	13	89236649	89237149	0	13	89236649	89237149	2.092		13	89720000	89740000	0.940802	2.68959	13	89236649	89237149
13	89740000	89760000	0.71832	3.13	13	89237149	89237649	3.216	13	89237149	89237649	5.894		13	89740000	89760000	-0.244977	3.08752	13	89237149	89237649	1.402	13	89237149	89237649	8.788		13	89740000	89760000	1.18319	2.79972	13	89237149	89237649	4.996	13	89237149	89237649	6.604		13	89740000	89760000	2.18025	3.10714	13	89237149	89237649
13	89760000	89780000	1.07161	2.93543	13	89237649	89238149	26.802	13	89237649	89238149	53.796		13	89760000	89780000	0.346939	3.18046	13	89237649	89238149	30.588	13	89237649	89238149	66.796		13	89760000	89780000	1.72947	3.03514	13	89237649	89238149	30.704	13	89237649	89238149	36.598		13	89760000	89780000	1.80158	2.97512	13	89237649	89238149
13	89780000	89800000	1.29702	2.63346	13	89238149	89238649	3.294	13	89238149	89238649	12.786		13	89780000	89800000	0.389293	2.77603	13	89238149	89238649	3.614	13	89238149	89238649	5.316		13	89780000	89800000	1.63637	2.12984	13	89238149	89238649	2.292	13	89238149	89238649	3.802		13	89780000	89800000	2.33492	2.21023	13	89238149	89238649
13	89800000	89820000	0.517294	3.25783	13	89238649	89239149	6.386	13	89238649	89239149	7.922		13	89800000	89820000	0.337628	3.42183	13	89238649	89239149	0	13	89238649	89239149	12.272		13	89800000	89820000	1.65273	3.10767	13	89238649	89239149	8.808	13	89238649	89239149	6.784		13	89800000	89820000	1.80534	2.86384	13	89238649	89239149
13	89820000	89840000	0.765818	3.12947	13	89239149	89239649	6.418	13	89239149	89239649	10.178		13	89820000	89840000	0.276857	3.10642	13	89239149	89239649	0	13	89239149	89239649	10.282		13	89820000	89840000	1.46768	3.04803	13	89239149	89239649	2.786	13	89239149	89239649	6.114		13	89820000	89840000	1.84136	2.4686	13	89239149	89239649
13	89840000	89860000	0.953972	3.61907	13	89239649	89240149	4.496	13	89239649	89240149	18.284		13	89840000	89860000	0.491489	2.68269	13	89239649	89240149	5.592	13	89239649	89240149	12.546		13	89840000	89860000	1.95745	3.0441	13	89239649	89240149	4.806	13	89239649	89240149	8.192		13	89840000	89860000	2.04815	2.33663	13	89239649	89240149
13	89860000	89880000	0.684146	3.11079	13	89240149	89240649	4.504	13	89240149	89240649	12.628		13	89860000	89880000	0.0399168	3.09348	13	89240149	89240649	6.886	13	89240149	89240649	7.482		13	89860000	89880000	1.32091	3.43456	13	89240149	89240649	2.108	13	89240149	89240649	8.2		13	89860000	89880000	1.84009	2.8392	13	89240149	89240649
13	89880000	89900000	0.977865	3.60551	13	89240649	89241149	7.186	13	89240649	89241149	15.996		13	89880000	89900000	0.72345	3.04952	13	89240649	89241149	5.81	13	89240649	89241149	12.324		13	89880000	89900000	1.85736	3.71048	13	89240649	89241149	0.8	13	89240649	89241149	12.392		13	89880000	89900000	2.22269	4.38911	13	89240649	89241149
13	89900000	89920000	0.592235	3.54944	13	89241149	89241649	4.208	13	89241149	89241649	6.31		13	89900000	89920000	0.551169	2.75265	13	89241149	89241649	2.908	13	89241149	89241649	5.486		13	89900000	89920000	1.01741	3.03783	13	89241149	89241649	0.992	13	89241149	89241649	5.91		13	89900000	89920000	1.61888	4.18092	13	89241149	89241649
13	89920000	89940000	0.617134	2.45139	13	89241649	89242149	10.658	13	89241649	89242149	11.394		13	89920000	89940000	0.738135	3.10908	13	89241649	89242149	3.296	13	89241649	89242149	12.256		13	89920000	89940000	1.21362	2.92076	13	89241649	89242149	3.288	13	89241649	89242149	10.004		13	89920000	89940000	1.39066	3.67387	13	89241649	89242149
13	89940000	89960000	0.779676	3.39259	13	89242149	89242649	5.75	13	89242149	89242649	7.304		13	89940000	89960000	1.14269	3.59364	13	89242149	89242649	0.908	13	89242149	89242649	18.838		13	89940000	89960000	1.11409	3.27747	13	89242149	89242649	5.508	13	89242149	89242649	3.704		13	89940000	89960000	1.84805	4.1856	13	89242149	89242649
13	89960000	89980000	1.43548	3.72696	13	89242649	89243149	21.04	13	89242649	89243149	10.482		13	89960000	89980000	2.24294	3.52	13	89242649	89243149	2.99	13	89242649	89243149	9.494		13	89960000	89980000	1.86915	4.03584	13	89242649	89243149	6.776	13	89242649	89243149	4.79		13	89960000	89980000	2.29651	3.30906	13	89242649	89243149
13	89980000	90000000	1.12814	2.96658	13	89243149	89243649	21.206	13	89243149	89243649	15.082		13	89980000	90000000	1.52319	3.5406	13	89243149	89243649	8.276	13	89243149	89243649	16.074		13	89980000	90000000	1.0631	3.61946	13	89243149	89243649	7.826	13	89243149	89243649	9.292		13	89980000	90000000	1.75613	4.20751	13	89243149	89243649
13	90000000	90020000	1.37768	2.76782	13	89243649	89244149	15.826	13	89243649	89244149	18.026		13	90000000	90020000	1.99052	3.70691	13	89243649	89244149	6.426	13	89243649	89244149	14.528		13	90000000	90020000	1.28691	4.36941	13	89243649	89244149	6.698	13	89243649	89244149	7.21		13	90000000	90020000	2.14765	5.02804	13	89243649	89244149
13	90020000	90040000	2.12927	4.2341	13	89244149	89244649	7.812	13	89244149	89244649	17.902		13	90020000	90040000	2.82536	4.13381	13	89244149	89244649	3.2	13	89244149	89244649	15.302		13	90020000	90040000	2.13262	4.65235	13	89244149	89244649	1.712	13	89244149	89244649	8.994		13	90020000	90040000	2.26849	5.45602	13	89244149	89244649
13	90040000	90060000	2.40011	3.34336	13	89244649	89245149	8.894	13	89244649	89245149	5.712		13	90040000	90060000	2.61429	4.17292	13	89244649	89245149	1.304	13	89244649	89245149	8.414		13	90040000	90060000	2.97421	3.87953	13	89244649	89245149	3.2	13	89244649	89245149	6.318		13	90040000	90060000	3.20102	4.02566	13	89244649	89245149
13	90060000	90080000	1.78003	3.65747	13	89245149	89245649	5.722	13	89245149	89245649	6.3		13	90060000	90080000	2.38369	3.52922	13	89245149	89245649	1.604	13	89245149	89245649	8.902		13	90060000	90080000	1.60202	3.6831	13	89245149	89245649	0	13	89245149	89245649	2.498		13	90060000	90080000	2.15693	4.33463	13	89245149	89245649
13	90080000	90100000	1.62163	3.40425	13	89245649	89246149	4.776	13	89245649	89246149	5.894		13	90080000	90100000	2.0995	3.73116	13	89245649	89246149	0.398	13	89245649	89246149	8.576		13	90080000	90100000	1.13099	3.62853	13	89245649	89246149	0	13	89245649	89246149	7.786		13	90080000	90100000	2.06549	3.49583	13	89245649	89246149
13	90100000	90120000	2.22334	3.00645	13	89246149	89246649	11.216	13	89246149	89246649	10.976		13	90100000	90120000	2.60358	3.15847	13	89246149	89246649	0.5	13	89246149	89246649	14.716		13	90100000	90120000	2.76962	2.82137	13	89246149	89246649	1.286	13	89246149	89246649	5.31		13	90100000	90120000	2.72265	3.12107	13	89246149	89246649
13	90120000	90140000	2.62656	3.17412	13	89246649	89247149	3.708	13	89246649	89247149	14.124		13	90120000	90140000	2.64583	3.13768	13	89246649	89247149	0.898	13	89246649	89247149	12.104		13	90120000	90140000	2.53074	2.83767	13	89246649	89247149	7.606	13	89246649	89247149	12.6		13	90120000	90140000	2.67413	3.1128	13	89246649	89247149
13	90140000	90160000	1.79734	2.22581	13	89247149	89247649	10.184	13	89247149	89247649	14.892		13	90140000	90160000	1.58206	3.35061	13	89247149	89247649	0.602	13	89247149	89247649	11.384		13	90140000	90160000	1.40739	2.92818	13	89247149	89247649	5.7	13	89247149	89247649	8.492		13	90140000	90160000	2.27636	2.54862	13	89247149	89247649
13	90160000	90180000	2.46475	2.76638	13	89247649	89248149	5.808	13	89247649	89248149	9.5		13	90160000	90180000	2.59857	2.11839	13	89247649	89248149	7.182	13	89247649	89248149	6.812		13	90160000	90180000	2.11764	1.97784	13	89247649	89248149	2.808	13	89247649	89248149	5.514		13	90160000	90180000	2.91846	2.89347	13	89247649	89248149
13	90180000	90200000	0.983373	1.87056	13	89248149	89248649	3.01	13	89248149	89248649	7.518		13	90180000	90200000	0.99458	2.13748	13	89248149	89248649	2.22	13	89248149	89248649	9.306		13	90180000	90200000	1.05296	1.64195	13	89248149	89248649	0	13	89248149	89248649	4.892		13	90180000	90200000	1.89008	2.18266	13	89248149	89248649
13	90200000	90220000	0.551922	1.54136	13	89248649	89249149	1.292	13	89248649	89249149	3.392		13	90200000	90220000	0.509039	1.17246	13	89248649	89249149	0.294	13	89248649	89249149	2.686		13	90200000	90220000	0.531429	1.81542	13	89248649	89249149	0.198	13	89248649	89249149	1.608		13	90200000	90220000	0.89549	0.475071	13	89248649	89249149
13	90220000	90240000	-0.145377	0.666111	13	89249149	89249649	10.7	13	89249149	89249649	6.506		13	90220000	90240000	0.0724057	0.823477	13	89249149	89249649	2.106	13	89249149	89249649	18.918		13	90220000	90240000	0.00560189	0.356222	13	89249149	89249649	1.798	13	89249149	89249649	3.602		13	90220000	90240000	0.573632	0.611398	13	89249149	89249649
13	90240000	90260000	-0.040075	-0.109739	13	89249649	89250149	7.66	13	89249649	89250149	8.38		13	90240000	90260000	-0.900934	0.291145	13	89249649	89250149	1.6	13	89249649	89250149	12.66		13	90240000	90260000	-0.329916	0.427091	13	89249649	89250149	6.002	13	89249649	89250149	3.588		13	90240000	90260000	0.311194	0.535117	13	89249649	89250149
13	90260000	90280000	-0.445767	-0.75738	13	89250149	89250649	18.448	13	89250149	89250649	11.91		13	90260000	90280000	-0.686223	-0.436749	13	89250149	89250649	0.698	13	89250149	89250649	22.212		13	90260000	90280000	-0.08698	-0.372578	13	89250149	89250649	2.5	13	89250149	89250649	6.4		13	90260000	90280000	0.772469	-0.059662	13	89250149	89250649
13	90280000	90300000	-1.50823	0.128425	13	89250649	89251149	1.996	13	89250649	89251149	6.406		13	90280000	90300000	-1.34357	0.170772	13	89250649	89251149	1.498	13	89250649	89251149	8.324		13	90280000	90300000	-1.48291	-0.789868	13	89250649	89251149	2.284	13	89250649	89251149	4.61		13	90280000	90300000	-0.265729	-0.16123	13	89250649	89251149
					13	89251149	89251649	10.69	13	89251149	89251649	5.504							13	89251149	89251649	1.804	13	89251149	89251649	12.998							13	89251149	89251649	6.318	13	89251149	89251649	5.804							13	89251149	89251649
					13	89251649	89252149	4	13	89251649	89252149	6.49							13	89251649	89252149	0	13	89251649	89252149	11.096							13	89251649	89252149	4.366	13	89251649	89252149	3.196							13	89251649	89252149
					13	89252149	89252649	6.614	13	89252149	89252649	12.792							13	89252149	89252649	0	13	89252149	89252649	3.614							13	89252149	89252649	2.834	13	89252149	89252649	4.804							13	89252149	89252649
					13	89252649	89253149	5.194	13	89252649	89253149	14.104							13	89252649	89253149	1.298	13	89252649	89253149	5.688							13	89252649	89253149	4.594	13	89252649	89253149	1.296							13	89252649	89253149
					13	89253149	89253649	1.198	13	89253149	89253649	8.588							13	89253149	89253649	1	13	89253149	89253649	5							13	89253149	89253649	2.686	13	89253149	89253649	1.194							13	89253149	89253649
					13	89253649	89254149	8	13	89253649	89254149	19.768							13	89253649	89254149	0.992	13	89253649	89254149	6.794							13	89253649	89254149	2.016	13	89253649	89254149	5.498							13	89253649	89254149
					13	89254149	89254649	6.388	13	89254149	89254649	14.552							13	89254149	89254649	3.01	13	89254149	89254649	7.902							13	89254149	89254649	3.304	13	89254149	89254649	2.706							13	89254149	89254649
					13	89254649	89255149	6.798	13	89254649	89255149	10.694							13	89254649	89255149	3.196	13	89254649	89255149	6.314							13	89254649	89255149	5.89	13	89254649	89255149	1.806							13	89254649	89255149
					13	89255149	89255649	4.712	13	89255149	89255649	5.1							13	89255149	89255649	2	13	89255149	89255649	3.8							13	89255149	89255649	0.51	13	89255149	89255649	2.092							13	89255149	89255649
					13	89255649	89256149	59.502	13	89255649	89256149	81.088							13	89255649	89256149	64.502	13	89255649	89256149	102.272							13	89255649	89256149	36.484	13	89255649	89256149	71.002							13	89255649	89256149
					13	89256149	89256649	3.908	13	89256149	89256649	7.612							13	89256149	89256649	2.998	13	89256149	89256649	9.82							13	89256149	89256649	5.4	13	89256149	89256649	1.3							13	89256149	89256649
					13	89256649	89257149	2.392	13	89256649	89257149	5.794							13	89256649	89257149	4.798	13	89256649	89257149	7.788							13	89256649	89257149	7.506	13	89256649	89257149	2.602							13	89256649	89257149
					13	89257149	89257649	4.3	13	89257149	89257649	4.324							13	89257149	89257649	2.006	13	89257149	89257649	8.124							13	89257149	89257649	0.51	13	89257149	89257649	3.202							13	89257149	89257649
					13	89257649	89258149	9.784	13	89257649	89258149	6.778							13	89257649	89258149	0.596	13	89257649	89258149	3.498							13	89257649	89258149	2.194	13	89257649	89258149	3.786							13	89257649	89258149
					13	89258149	89258649	9.694	13	89258149	89258649	9.52							13	89258149	89258649	4.096	13	89258149	89258649	7.488							13	89258149	89258649	8.986	13	89258149	89258649	3.704							13	89258149	89258649
					13	89258649	89259149	106.82	13	89258649	89259149	122.084							13	89258649	89259149	115.362	13	89258649	89259149	171.856							13	89258649	89259149	83.16	13	89258649	89259149	108.784							13	89258649	89259149
					13	89259149	89259649	36.59	13	89259149	89259649	69.608							13	89259149	89259649	37.346	13	89259149	89259649	97.146							13	89259149	89259649	24.558	13	89259149	89259649	71.116							13	89259149	89259649
					13	89259649	89260149	2.82	13	89259649	89260149	3.504							13	89259649	89260149	0	13	89259649	89260149	2.208							13	89259649	89260149	2.592	13	89259649	89260149	3.01							13	89259649	89260149
					13	89261192	89261692	5.484	13	89261192	89261692	7.888							13	89261192	89261692	7.628	13	89261192	89261692	5.42							13	89261192	89261692	4.32	13	89261192	89261692	14							13	89261192	89261692
					13	89261692	89262192	2.716	13	89261692	89262192	14.216							13	89261692	89262192	4.868	13	89261692	89262192	13.968							13	89261692	89262192	11.2	13	89261692	89262192	12.384							13	89261692	89262192
					13	89262192	89262692	6.52	13	89262192	89262692	12.188							13	89262192	89262692	7.552	13	89262192	89262692	14.048							13	89262192	89262692	3.728	13	89262192	89262692	10.836							13	89262192	89262692
					13	89262692	89263192	5.468	13	89262692	89263192	12.296							13	89262692	89263192	8.016	13	89262692	89263192	16.272							13	89262692	89263192	5.6	13	89262692	89263192	11.648							13	89262692	89263192
					13	89263192	89263692	6.196	13	89263192	89263692	11.048							13	89263192	89263692	4.28	13	89263192	89263692	6.208							13	89263192	89263692	2.052	13	89263192	89263692	7.076							13	89263192	89263692
					13	89263692	89264192	9.404	13	89263692	89264192	6.98							13	89263692	89264192	5.216	13	89263692	89264192	5.284							13	89263692	89264192	0.716	13	89263692	89264192	2.768							13	89263692	89264192
					13	89264192	89264692	4.244	13	89264192	89264692	10.088							13	89264192	89264692	2.736	13	89264192	89264692	4.712							13	89264192	89264692	1.232	13	89264192	89264692	0.548							13	89264192	89264692
					13	89264692	89265192	0.6	13	89264692	89265192	4.212							13	89264692	89265192	2.08	13	89264692	89265192	2.052							13	89264692	89265192	0.968	13	89264692	89265192	1.368							13	89264692	89265192
					13	89265192	89265692	2.936	13	89265192	89265692	3.916							13	89265192	89265692	0.636	13	89265192	89265692	5.868							13	89265192	89265692	1.432	13	89265192	89265692	3.452							13	89265192	89265692
					13	89265692	89266192	6.348	13	89265692	89266192	2.432							13	89265692	89266192	3.348	13	89265692	89266192	5.316							13	89265692	89266192	0.084	13	89265692	89266192	3.784							13	89265692	89266192
					13	89266192	89266692	4.1	13	89266192	89266692	4.684							13	89266192	89266692	0.016	13	89266192	89266692	3.468							13	89266192	89266692	7.44	13	89266192	89266692	5.568							13	89266192	89266692
					13	89266692	89267192	0.716	13	89266692	89267192	3.416							13	89266692	89267192	3.472	13	89266692	89267192	7.832							13	89266692	89267192	3.444	13	89266692	89267192	4.78							13	89266692	89267192
					13	89267192	89267692	4.712	13	89267192	89267692	27.188							13	89267192	89267692	10.224	13	89267192	89267692	20.372							13	89267192	89267692	1.624	13	89267192	89267692	26.16							13	89267192	89267692
					13	89267692	89268192	36.612	13	89267692	89268192	113.524							13	89267692	89268192	58.908	13	89267692	89268192	142.388							13	89267692	89268192	57.904	13	89267692	89268192	133.376							13	89267692	89268192
					13	89268192	89268692	26.684	13	89268192	89268692	77.96							13	89268192	89268692	31.896	13	89268192	89268692	140.744							13	89268192	89268692	51.836	13	89268192	89268692	110.384							13	89268192	89268692
					13	89268692	89269192	47.424	13	89268692	89269192	89.332							13	89268692	89269192	61.76	13	89268692	89269192	110.424							13	89268692	89269192	81.34	13	89268692	89269192	107.476							13	89268692	89269192
					13	89269192	89269692	36.988	13	89269192	89269692	77.248							13	89269192	89269692	57.292	13	89269192	89269692	98.704							13	89269192	89269692	48.028	13	89269192	89269692	89.404							13	89269192	89269692
					13	89269692	89270192	3.532	13	89269692	89270192	10.016							13	89269692	89270192	1.284	13	89269692	89270192	4.904							13	89269692	89270192	10.192	13	89269692	89270192	6.152							13	89269692	89270192
					13	89270192	89270692	2.916	13	89270192	89270692	6.336							13	89270192	89270692	7.22	13	89270192	89270692	7.064							13	89270192	89270692	1.576	13	89270192	89270692	4.368							13	89270192	89270692
					13	89270692	89271192	3.868	13	89270692	89271192	3.912							13	89270692	89271192	1.444	13	89270692	89271192	3.564							13	89270692	89271192	0.8	13	89270692	89271192	6.096							13	89270692	89271192
					13	89271192	89271692	2.032	13	89271192	89271692	4.168							13	89271192	89271692	0	13	89271192	89271692	4.1							13	89271192	89271692	2.6	13	89271192	89271692	4.352							13	89271192	89271692
					13	89271692	89272192	1.632	13	89271692	89272192	7.64							13	89271692	89272192	3.64	13	89271692	89272192	6.072							13	89271692	89272192	0.032	13	89271692	89272192	3.684							13	89271692	89272192
					13	89272192	89272692	5.88	13	89272192	89272692	20.328							13	89272192	89272692	15.876	13	89272192	89272692	14.268							13	89272192	89272692	7.728	13	89272192	89272692	17.292							13	89272192	89272692
					13	89272692	89273192	20.008	13	89272692	89273192	34.856							13	89272692	89273192	27.404	13	89272692	89273192	40.236							13	89272692	89273192	25.172	13	89272692	89273192	36.38							13	89272692	89273192
					13	89273192	89273692	6.684	13	89273192	89273692	11.476							13	89273192	89273692	7.948	13	89273192	89273692	15.38							13	89273192	89273692	0.8	13	89273192	89273692	11.86							13	89273192	89273692
					13	89273692	89274192	5.616	13	89273692	89274192	2.884							13	89273692	89274192	4.736	13	89273692	89274192	11.548							13	89273692	89274192	3.2	13	89273692	89274192	8.084							13	89273692	89274192
					13	89274192	89274692	4.58	13	89274192	89274692	8.632							13	89274192	89274692	2.596	13	89274192	89274692	3.664							13	89274192	89274692	0.8	13	89274192	89274692	7.116							13	89274192	89274692
					13	89274692	89275192	0.416	13	89274692	89275192	4.536							13	89274692	89275192	1.872	13	89274692	89275192	5.988							13	89274692	89275192	0.384	13	89274692	89275192	3.868							13	89274692	89275192
					13	89275192	89275692	7.924	13	89275192	89275692	9.604							13	89275192	89275692	2.128	13	89275192	89275692	7.72							13	89275192	89275692	2.136	13	89275192	89275692	10.572							13	89275192	89275692
					13	89275692	89276192	6.476	13	89275692	89276192	9.612							13	89275692	89276192	1.768	13	89275692	89276192	10.732							13	89275692	89276192	4.52	13	89275692	89276192	9.844							13	89275692	89276192
					13	89276192	89276692	6.04	13	89276192	89276692	12.736							13	89276192	89276692	8.456	13	89276192	89276692	18.48							13	89276192	89276692	10.94	13	89276192	89276692	11.232							13	89276192	89276692
					13	89276692	89277192	33.148	13	89276692	89277192	54.296							13	89276692	89277192	62.168	13	89276692	89277192	68.024							13	89276692	89277192	49.88	13	89276692	89277192	59.136							13	89276692	89277192
					13	89277192	89277692	42.412	13	89277192	89277692	70.304							13	89277192	89277692	68.376	13	89277192	89277692	105.228							13	89277192	89277692	57.312	13	89277192	89277692	72.592							13	89277192	89277692
					13	89277692	89278192	16.416	13	89277692	89278192	30.512							13	89277692	89278192	25.568	13	89277692	89278192	42.98							13	89277692	89278192	25.428	13	89277692	89278192	32.12							13	89277692	89278192
					13	89278192	89278692	1.352	13	89278192	89278692	2.732							13	89278192	89278692	3.484	13	89278192	89278692	8.5							13	89278192	89278692	1.136	13	89278192	89278692	3.02							13	89278192	89278692
					13	89278692	89279192	5.516	13	89278692	89279192	2.984							13	89278692	89279192	3.748	13	89278692	89279192	5.264							13	89278692	89279192	3.264	13	89278692	89279192	4.632							13	89278692	89279192
					13	89279192	89279692	2.54	13	89279192	89279692	5.116							13	89279192	89279692	1.4	13	89279192	89279692	4.584							13	89279192	89279692	2.4	13	89279192	89279692	4.584							13	89279192	89279692
					13	89279692	89280192	37.96	13	89279692	89280192	48.288							13	89279692	89280192	39.036	13	89279692	89280192	74.584							13	89279692	89280192	49.884	13	89279692	89280192	64.5							13	89279692	89280192
					13	89280192	89280692	16.72	13	89280192	89280692	31.168							13	89280192	89280692	24.576	13	89280192	89280692	37.264							13	89280192	89280692	25.676	13	89280192	89280692	35.632							13	89280192	89280692
					13	89280692	89281192	8.212	13	89280692	89281192	10.396							13	89280692	89281192	7.804	13	89280692	89281192	12.836							13	89280692	89281192	10.24	13	89280692	89281192	15.784							13	89280692	89281192
					13	89281192	89281692	0.884	13	89281192	89281692	4.248							13	89281192	89281692	1.416	13	89281192	89281692	4.7							13	89281192	89281692	0	13	89281192	89281692	3.884							13	89281192	89281692
					13	89281692	89282192	1.484	13	89281692	89282192	4.868							13	89281692	89282192	2.768	13	89281692	89282192	4.484							13	89281692	89282192	4.368	13	89281692	89282192	3.836							13	89281692	89282192
					13	89282192	89282692	1.916	13	89282192	89282692	3.684							13	89282192	89282692	1.816	13	89282192	89282692	6.704							13	89282192	89282692	0.916	13	89282192	89282692	4.664							13	89282192	89282692
					13	89282692	89283192	2.22	13	89282692	89283192	4.068							13	89282692	89283192	0.5	13	89282692	89283192	9.524							13	89282692	89283192	0.316	13	89282692	89283192	4.116							13	89282692	89283192
					13	89283192	89283692	2.58	13	89283192	89283692	9.536							13	89283192	89283692	1.184	13	89283192	89283692	8.224							13	89283192	89283692	0	13	89283192	89283692	2.768							13	89283192	89283692
					13	89283692	89284192	2.1	13	89283692	89284192	9.38							13	89283692	89284192	2.284	13	89283692	89284192	12.676							13	89283692	89284192	0	13	89283692	89284192	3.048							13	89283692	89284192
					13	89284192	89284692	45.884	13	89284192	89284692	68.216							13	89284192	89284692	37.448	13	89284192	89284692	96.224							13	89284192	89284692	46.3	13	89284192	89284692	69.768							13	89284192	89284692
					13	89284692	89285192	1.468	13	89284692	89285192	10.032							13	89284692	89285192	2.352	13	89284692	89285192	9.816							13	89284692	89285192	0.7	13	89284692	89285192	8.436							13	89284692	89285192
					13	89285192	89285692	4.116	13	89285192	89285692	2.284							13	89285192	89285692	0.784	13	89285192	89285692	5.048							13	89285192	89285692	0.92	13	89285192	89285692	3.232							13	89285192	89285692
					13	89285692	89286192	3.848	13	89285692	89286192	1.432							13	89285692	89286192	2.464	13	89285692	89286192	1.464							13	89285692	89286192	7.384	13	89285692	89286192	7.716							13	89285692	89286192
					13	89286192	89286692	43.6	13	89286192	89286692	57.404							13	89286192	89286692	36.12	13	89286192	89286692	79.336							13	89286192	89286692	36.896	13	89286192	89286692	56.364							13	89286192	89286692
					13	89286692	89287192	1.768	13	89286692	89287192	7.996							13	89286692	89287192	0.08	13	89286692	89287192	3.132							13	89286692	89287192	0	13	89286692	89287192	2.868							13	89286692	89287192
					13	89287192	89287692	40.316	13	89287192	89287692	46.3							13	89287192	89287692	25.3	13	89287192	89287692	69.668							13	89287192	89287692	30.6	13	89287192	89287692	50.932							13	89287192	89287692
					13	89287692	89288192	0.652	13	89287692	89288192	2.684							13	89287692	89288192	0	13	89287692	89288192	3.5							13	89287692	89288192	0	13	89287692	89288192	3.904							13	89287692	89288192
					13	89288192	89288692	22.132	13	89288192	89288692	37.616							13	89288192	89288692	19.804	13	89288192	89288692	52.816							13	89288192	89288692	27.092	13	89288192	89288692	42.232							13	89288192	89288692
					13	89288692	89289192	1.136	13	89288692	89289192	3.272							13	89288692	89289192	3.8	13	89288692	89289192	2.2							13	89288692	89289192	6.108	13	89288692	89289192	3.584							13	89288692	89289192
					13	89289192	89289692	7.636	13	89289192	89289692	6.796							13	89289192	89289692	3.78	13	89289192	89289692	1.884							13	89289192	89289692	0.568	13	89289192	89289692	4.7							13	89289192	89289692
					13	89289692	89290192	3.896	13	89289692	89290192	4.652							13	89289692	89290192	2.32	13	89289692	89290192	7.52							13	89289692	89290192	0.232	13	89289692	89290192	4.568							13	89289692	89290192
					13	89290192	89290692	3.552	13	89290192	89290692	9.224							13	89290192	89290692	3.884	13	89290192	89290692	9.12							13	89290192	89290692	2.052	13	89290192	89290692	8.232							13	89290192	89290692
					13	89290692	89291192	4.864	13	89290692	89291192	8.232							13	89290692	89291192	8.696	13	89290692	89291192	14.832							13	89290692	89291192	1.148	13	89290692	89291192	4.368							13	89290692	89291192
					13	89291192	89291692	6.504	13	89291192	89291692	15.896							13	89291192	89291692	3.316	13	89291192	89291692	14.848							13	89291192	89291692	0.084	13	89291192	89291692	8.448							13	89291192	89291692
					13	89291692	89292192	3.496	13	89291692	89292192	9.18							13	89291692	89292192	3.584	13	89291692	89292192	9.728							13	89291692	89292192	0.716	13	89291692	89292192	7.068							13	89291692	89292192
					13	89292192	89292692	2.12	13	89292192	89292692	5.62							13	89292192	89292692	2.236	13	89292192	89292692	4.504							13	89292192	89292692	0	13	89292192	89292692	5.316							13	89292192	89292692
					13	89292692	89293192	6.296	13	89292692	89293192	6.564							13	89292692	89293192	2.448	13	89292692	89293192	9.404							13	89292692	89293192	0	13	89292692	89293192	3.632							13	89292692	89293192
					13	89293192	89293692	2.468	13	89293192	89293692	5.12							13	89293192	89293692	2.4	13	89293192	89293692	15.096							13	89293192	89293692	1.168	13	89293192	89293692	10.908							13	89293192	89293692
					13	89293692	89294192	7.416	13	89293692	89294192	7.564							13	89293692	89294192	0.432	13	89293692	89294192	6.732							13	89293692	89294192	6.032	13	89293692	89294192	8.908							13	89293692	89294192
					13	89294192	89294692	3.184	13	89294192	89294692	6.432							13	89294192	89294692	1.22	13	89294192	89294692	4.116							13	89294192	89294692	1.988	13	89294192	89294692	3.72							13	89294192	89294692
					13	89294692	89295192	1.148	13	89294692	89295192	7.2							13	89294692	89295192	4.484	13	89294692	89295192	4.084							13	89294692	89295192	6.452	13	89294692	89295192	7.968							13	89294692	89295192
					13	89295192	89295692	5.372	13	89295192	89295692	5.22							13	89295192	89295692	1.916	13	89295192	89295692	4.152							13	89295192	89295692	3.812	13	89295192	89295692	5.364							13	89295192	89295692
					13	89295692	89296192	3.344	13	89295692	89296192	11.156							13	89295692	89296192	4.516	13	89295692	89296192	10.148							13	89295692	89296192	4.052	13	89295692	89296192	9.268							13	89295692	89296192
					13	89296192	89296692	2.952	13	89296192	89296692	9.576							13	89296192	89296692	2.348	13	89296192	89296692	5.416							13	89296192	89296692	2.096	13	89296192	89296692	3.48							13	89296192	89296692
					13	89296692	89297192	1.368	13	89296692	89297192	6.964							13	89296692	89297192	2.736	13	89296692	89297192	5.252							13	89296692	89297192	1.42	13	89296692	89297192	4.436							13	89296692	89297192
					13	89297192	89297692	9.156	13	89297192	89297692	7.852							13	89297192	89297692	3.548	13	89297192	89297692	15.02							13	89297192	89297692	5.784	13	89297192	89297692	9.716							13	89297192	89297692
					13	89297692	89298192	7.012	13	89297692	89298192	9.704							13	89297692	89298192	0.032	13	89297692	89298192	6.964							13	89297692	89298192	2.696	13	89297692	89298192	11.772							13	89297692	89298192
					13	89298192	89298692	24.1	13	89298192	89298692	42.812							13	89298192	89298692	24.988	13	89298192	89298692	56.956							13	89298192	89298692	24.952	13	89298192	89298692	39.328							13	89298192	89298692
					13	89298692	89299192	3.064	13	89298692	89299192	3.716							13	89298692	89299192	1.78	13	89298692	89299192	15.516							13	89298692	89299192	2.152	13	89298692	89299192	10.568							13	89298692	89299192
					13	89299192	89299692	3.032	13	89299192	89299692	6.488							13	89299192	89299692	2.032	13	89299192	89299692	17.516							13	89299192	89299692	8.596	13	89299192	89299692	6.032							13	89299192	89299692
					13	89299692	89300192	1.516	13	89299692	89300192	10.968							13	89299692	89300192	0.284	13	89299692	89300192	21.048							13	89299692	89300192	6.852	13	89299692	89300192	10.152							13	89299692	89300192
					13	89300192	89300692	0.7	13	89300192	89300692	4.244							13	89300192	89300692	0.816	13	89300192	89300692	4.344							13	89300192	89300692	6.832	13	89300192	89300692	1.944							13	89300192	89300692
					13	89300692	89301192	8.608	13	89300692	89301192	13.136							13	89300692	89301192	4.944	13	89300692	89301192	25.952							13	89300692	89301192	7.852	13	89300692	89301192	8.592							13	89300692	89301192
					13	89301192	89301692	3.392	13	89301192	89301692	7.372							13	89301192	89301692	11.308	13	89301192	89301692	22.828							13	89301192	89301692	2.204	13	89301192	89301692	10.096							13	89301192	89301692
					13	89301692	89302192	5.304	13	89301692	89302192	15.96							13	89301692	89302192	2.316	13	89301692	89302192	16.04							13	89301692	89302192	9.144	13	89301692	89302192	10.252							13	89301692	89302192
					13	89302192	89302692	1.38	13	89302192	89302692	2.396							13	89302192	89302692	1.032	13	89302192	89302692	2.028							13	89302192	89302692	4.216	13	89302192	89302692	6.996							13	89302192	89302692
					13	89302692	89303192	2.42	13	89302692	89303192	5.288							13	89302692	89303192	0	13	89302692	89303192	4.72							13	89302692	89303192	0	13	89302692	89303192	4.52							13	89302692	89303192
					13	89303192	89303692	6.284	13	89303192	89303692	8.232							13	89303192	89303692	0	13	89303192	89303692	4.984							13	89303192	89303692	1.368	13	89303192	89303692	5.532							13	89303192	89303692
					13	89303692	89304192	4.18	13	89303692	89304192	1.132							13	89303692	89304192	0.784	13	89303692	89304192	5.056							13	89303692	89304192	5.02	13	89303692	89304192	9.036							13	89303692	89304192
					13	89304192	89304692	5.872	13	89304192	89304692	3.252							13	89304192	89304692	1.252	13	89304192	89304692	15.688							13	89304192	89304692	1.512	13	89304192	89304692	8.716							13	89304192	89304692
					13	89304692	89305192	25.16	13	89304692	89305192	43.5							13	89304692	89305192	26.364	13	89304692	89305192	58.388							13	89304692	89305192	27.3	13	89304692	89305192	49.064							13	89304692	89305192
					13	89305192	89305692	0.568	13	89305192	89305692	3.084							13	89305192	89305692	2.34	13	89305192	89305692	4.368							13	89305192	89305692	0.568	13	89305192	89305692	5.2							13	89305192	89305692
					13	89305692	89306192	1.968	13	89305692	89306192	5.936							13	89305692	89306192	3.26	13	89305692	89306192	5.268							13	89305692	89306192	1.032	13	89305692	89306192	7.768							13	89305692	89306192
					13	89306192	89306692	19.42	13	89306192	89306692	36.544							13	89306192	89306692	20.704	13	89306192	89306692	39.344							13	89306192	89306692	30.628	13	89306192	89306692	42.376							13	89306192	89306692
					13	89306692	89307192	34.064	13	89306692	89307192	62.704							13	89306692	89307192	38.316	13	89306692	89307192	68.54							13	89306692	89307192	59.372	13	89306692	89307192	78.404							13	89306692	89307192
					13	89307192	89307692	3.148	13	89307192	89307692	14.152							13	89307192	89307692	6.384	13	89307192	89307692	11.216							13	89307192	89307692	0	13	89307192	89307692	4.956							13	89307192	89307692
					13	89307692	89308192	6.572	13	89307692	89308192	10.216							13	89307692	89308192	3.964	13	89307692	89308192	23.812							13	89307692	89308192	4.452	13	89307692	89308192	9.532							13	89307692	89308192
					13	89308192	89308692	4.096	13	89308192	89308692	11.204							13	89308192	89308692	1.2	13	89308192	89308692	12.552							13	89308192	89308692	2.616	13	89308192	89308692	9.9							13	89308192	89308692
					13	89308692	89309192	30.748	13	89308692	89309192	50.48							13	89308692	89309192	28.772	13	89308692	89309192	52.528							13	89308692	89309192	40.872	13	89308692	89309192	48.432							13	89308692	89309192
					13	89309192	89309692	5.452	13	89309192	89309692	14.584							13	89309192	89309692	9.448	13	89309192	89309692	20.3							13	89309192	89309692	6.744	13	89309192	89309692	9.932							13	89309192	89309692
					13	89309692	89310192	3.836	13	89309692	89310192	9.916							13	89309692	89310192	6.784	13	89309692	89310192	11.88							13	89309692	89310192	5.74	13	89309692	89310192	5.248							13	89309692	89310192
					13	89310192	89310692	36.32	13	89310192	89310692	58.608							13	89310192	89310692	37.464	13	89310192	89310692	64.264							13	89310192	89310692	45.52	13	89310192	89310692	68.128							13	89310192	89310692
					13	89310692	89311192	5.832	13	89310692	89311192	18.8							13	89310692	89311192	8.304	13	89310692	89311192	18.104							13	89310692	89311192	4.756	13	89310692	89311192	11.68							13	89310692	89311192
					13	89311192	89311692	2.36	13	89311192	89311692	17.176							13	89311192	89311692	11.16	13	89311192	89311692	12.328							13	89311192	89311692	0	13	89311192	89311692	12.78							13	89311192	89311692
					13	89311692	89312192	1.516	13	89311692	89312192	6.26							13	89311692	89312192	0.568	13	89311692	89312192	4.18							13	89311692	89312192	2.208	13	89311692	89312192	8.644							13	89311692	89312192
					13	89312192	89312692	0.668	13	89312192	89312692	10.68							13	89312192	89312692	3.504	13	89312192	89312692	7.872							13	89312192	89312692	2.592	13	89312192	89312692	4.956							13	89312192	89312692
					13	89312692	89313192	1.732	13	89312692	89313192	7.72							13	89312692	89313192	1.412	13	89312692	89313192	8.492							13	89312692	89313192	0.8	13	89312692	89313192	2.244							13	89312692	89313192
					13	89313192	89313692	19.108	13	89313192	89313692	32.092							13	89313192	89313692	16.224	13	89313192	89313692	35.104							13	89313192	89313692	21.344	13	89313192	89313692	35.436							13	89313192	89313692
					13	89313692	89314192	10.56	13	89313692	89314192	18.012							13	89313692	89314192	6.892	13	89313692	89314192	15.664							13	89313692	89314192	12.956	13	89313692	89314192	20.804							13	89313692	89314192
					13	89314192	89314692	0.432	13	89314192	89314692	4.748							13	89314192	89314692	0	13	89314192	89314692	0.532							13	89314192	89314692	0	13	89314192	89314692	6.76							13	89314192	89314692
					13	89314692	89315192	0	13	89314692	89315192	1.432							13	89314692	89315192	0	13	89314692	89315192	1.836							13	89314692	89315192	0	13	89314692	89315192	1.736							13	89314692	89315192
					13	89315192	89315692	0	13	89315192	89315692	6.12							13	89315192	89315692	0	13	89315192	89315692	6.252							13	89315192	89315692	0	13	89315192	89315692	2.864							13	89315192	89315692
					13	89315692	89316192	0.568	13	89315692	89316192	4.836							13	89315692	89316192	5.472	13	89315692	89316192	4.48							13	89315692	89316192	1.872	13	89315692	89316192	1.6							13	89315692	89316192
					13	89316192	89316692	8.828	13	89316192	89316692	16.712							13	89316192	89316692	11.332	13	89316192	89316692	17.1							13	89316192	89316692	14.04	13	89316192	89316692	19.2							13	89316192	89316692
					13	89316692	89317192	41.496	13	89316692	89317192	70.48							13	89316692	89317192	52.66	13	89316692	89317192	106.336							13	89316692	89317192	94.8	13	89316692	89317192	88.976							13	89316692	89317192
					13	89317192	89317692	9.676	13	89317192	89317692	16.62							13	89317192	89317692	13.036	13	89317192	89317692	26.448							13	89317192	89317692	19.088	13	89317192	89317692	21.724							13	89317192	89317692
					13	89317692	89318192	1.032	13	89317692	89318192	4.632							13	89317692	89318192	2.352	13	89317692	89318192	3.416							13	89317692	89318192	0	13	89317692	89318192	4.252							13	89317692	89318192
					13	89318192	89318692	0	13	89318192	89318692	3.916							13	89318192	89318692	3.324	13	89318192	89318692	2.232							13	89318192	89318692	2.84	13	89318192	89318692	1.932							13	89318192	89318692
					13	89318692	89319192	19.2	13	89318692	89319192	37.272							13	89318692	89319192	36.876	13	89318692	89319192	61.484							13	89318692	89319192	38.96	13	89318692	89319192	55.552							13	89318692	89319192
					13	89319192	89319692	5.38	13	89319192	89319692	17.876							13	89319192	89319692	12.312	13	89319192	89319692	17.22							13	89319192	89319692	8.572	13	89319192	89319692	18.448							13	89319192	89319692
					13	89319692	89320192	10.604	13	89319692	89320192	28.688							13	89319692	89320192	20.004	13	89319692	89320192	38.048							13	89319692	89320192	26.568	13	89319692	89320192	45.016							13	89319692	89320192
					13	89320192	89320692	1.384	13	89320192	89320692	7.368							13	89320192	89320692	1.232	13	89320192	89320692	8.868							13	89320192	89320692	0.16	13	89320192	89320692	2.284							13	89320192	89320692
					13	89320692	89321192	15.888	13	89320692	89321192	45.5							13	89320692	89321192	22.66	13	89320692	89321192	48.088							13	89320692	89321192	24.048	13	89320692	89321192	58.744							13	89320692	89321192
					13	89321192	89321692	5.248	13	89321192	89321692	23.884							13	89321192	89321692	9.94	13	89321192	89321692	17.412							13	89321192	89321692	11.952	13	89321192	89321692	22.156							13	89321192	89321692
					13	89321692	89322192	5.28	13	89321692	89322192	17.104							13	89321692	89322192	2.4	13	89321692	89322192	7.468							13	89321692	89322192	0	13	89321692	89322192	1.52							13	89321692	89322192
					13	89322192	89322692	3.92	13	89322192	89322692	6.16							13	89322192	89322692	0	13	89322192	89322692	3.016							13	89322192	89322692	0.536	13	89322192	89322692	3.248							13	89322192	89322692
					13	89322692	89323192	2.484	13	89322692	89323192	15.144							13	89322692	89323192	3.7	13	89322692	89323192	7.968							13	89322692	89323192	3.464	13	89322692	89323192	7.5							13	89322692	89323192
					13	89323192	89323692	5.312	13	89323192	89323692	10.376							13	89323192	89323692	2.168	13	89323192	89323692	8.88							13	89323192	89323692	4.704	13	89323192	89323692	4.868							13	89323192	89323692
					13	89323692	89324192	0.368	13	89323692	89324192	10.38							13	89323692	89324192	0.316	13	89323692	89324192	2.048							13	89323692	89324192	1.78	13	89323692	89324192	5.632							13	89323692	89324192
					13	89324192	89324692	3.436	13	89324192	89324692	6.884							13	89324192	89324692	3.116	13	89324192	89324692	4.92							13	89324192	89324692	0.716	13	89324192	89324692	5.7							13	89324192	89324692
					13	89324692	89325192	6.072	13	89324692	89325192	6.804							13	89324692	89325192	0	13	89324692	89325192	8.024							13	89324692	89325192	0	13	89324692	89325192	6.92							13	89324692	89325192
					13	89325192	89325692	6.592	13	89325192	89325692	6.2							13	89325192	89325692	2.184	13	89325192	89325692	9.612							13	89325192	89325692	0	13	89325192	89325692	5.912							13	89325192	89325692
					13	89325692	89326192	1.168	13	89325692	89326192	8.128							13	89325692	89326192	0.984	13	89325692	89326192	9.696							13	89325692	89326192	8	13	89325692	89326192	4.488							13	89325692	89326192
					13	89326192	89326692	0.664	13	89326192	89326692	7.656							13	89326192	89326692	0.632	13	89326192	89326692	4.548							13	89326192	89326692	0	13	89326192	89326692	7.68							13	89326192	89326692
					13	89326692	89327192	0	13	89326692	89327192	5.208							13	89326692	89327192	0	13	89326692	89327192	2.384							13	89326692	89327192	0	13	89326692	89327192	1.648							13	89326692	89327192
					13	89327192	89327692	2.204	13	89327192	89327692	6.004							13	89327192	89327692	6.704	13	89327192	89327692	7.824							13	89327192	89327692	4.784	13	89327192	89327692	6.888							13	89327192	89327692
					13	89327692	89328192	3.148	13	89327692	89328192	6.432							13	89327692	89328192	2.896	13	89327692	89328192	6.628							13	89327692	89328192	0.016	13	89327692	89328192	5.348							13	89327692	89328192
					13	89328192	89328692	2.7	13	89328192	89328692	9.256							13	89328192	89328692	0	13	89328192	89328692	5.016							13	89328192	89328692	0.084	13	89328192	89328692	7.52							13	89328192	89328692
					13	89328692	89329192	1.548	13	89328692	89329192	4.612							13	89328692	89329192	0	13	89328692	89329192	6.288							13	89328692	89329192	0.716	13	89328692	89329192	5.228							13	89328692	89329192
					13	89329192	89329692	4.888	13	89329192	89329692	6.6							13	89329192	89329692	0.868	13	89329192	89329692	5.628							13	89329192	89329692	2.4	13	89329192	89329692	5.736							13	89329192	89329692
					13	89329692	89330192	3.912	13	89329692	89330192	10.488							13	89329692	89330192	1.4	13	89329692	89330192	8.52							13	89329692	89330192	2.4	13	89329692	89330192	3.616							13	89329692	89330192
					13	89330192	89330692	5.536	13	89330192	89330692	6.416							13	89330192	89330692	0.716	13	89330192	89330692	4.348							13	89330192	89330692	0	13	89330192	89330692	3.852							13	89330192	89330692
					13	89330692	89331192	0.864	13	89330692	89331192	9.828							13	89330692	89331192	0.116	13	89330692	89331192	3.532							13	89330692	89331192	0	13	89330692	89331192	5.348							13	89330692	89331192
					13	89331192	89331692	41.284	13	89331192	89331692	72.032							13	89331192	89331692	57.908	13	89331192	89331692	79.62							13	89331192	89331692	64.3	13	89331192	89331692	87.9							13	89331192	89331692
					13	89331692	89332192	0.984	13	89331692	89332192	13.388							13	89331692	89332192	1.992	13	89331692	89332192	6.768							13	89331692	89332192	1.084	13	89331692	89332192	10.156							13	89331692	89332192
					13	89332192	89332692	5.936	13	89332192	89332692	9.648							13	89332192	89332692	0	13	89332192	89332692	4.544							13	89332192	89332692	1.1	13	89332192	89332692	12.664							13	89332192	89332692
					13	89332692	89333192	25.996	13	89332692	89333192	45.396							13	89332692	89333192	32.968	13	89332692	89333192	53.316							13	89332692	89333192	30.216	13	89332692	89333192	50.444							13	89332692	89333192
					13	89360874	89361374	28.316	13	89360874	89361374	59.464							13	89360874	89361374	28.64	13	89360874	89361374	57.7							13	89360874	89361374	29.632	13	89360874	89361374	45.044							13	89360874	89361374
					13	89361374	89361874	3.252	13	89361374	89361874	11.312							13	89361374	89361874	2.004	13	89361374	89361874	5.108							13	89361374	89361874	2.844	13	89361374	89361874	1.304							13	89361374	89361874
					13	89361874	89362374	6.696	13	89361874	89362374	10.396							13	89361874	89362374	0.148	13	89361874	89362374	8.144							13	89361874	89362374	1.008	13	89361874	89362374	0.592							13	89361874	89362374
					13	89362374	89362874	7.768	13	89362374	89362874	6.952							13	89362374	89362874	0.452	13	89362374	89362874	2.704							13	89362374	89362874	0	13	89362374	89362874	3.448							13	89362374	89362874
					13	89362874	89363374	11.768	13	89362874	89363374	7.344							13	89362874	89363374	2.4	13	89362874	89363374	1.748							13	89362874	89363374	0.44	13	89362874	89363374	4.104							13	89362874	89363374
					13	89363374	89363874	9.172	13	89363374	89363874	10.948							13	89363374	89363874	0	13	89363374	89363874	3.652							13	89363374	89363874	10.8	13	89363374	89363874	4.444							13	89363374	89363874
					13	89363874	89364374	0.796	13	89363874	89364374	10.74							13	89363874	89364374	2.64	13	89363874	89364374	3.152							13	89363874	89364374	4	13	89363874	89364374	4.544							13	89363874	89364374
					13	89364374	89364874	4.992	13	89364374	89364874	10.104							13	89364374	89364874	3.704	13	89364374	89364874	8.552							13	89364374	89364874	0.76	13	89364374	89364874	7.056							13	89364374	89364874
					13	89364874	89365374	4.5	13	89364874	89365374	6.512							13	89364874	89365374	1.952	13	89364874	89365374	6.684							13	89364874	89365374	0.148	13	89364874	89365374	2.508							13	89364874	89365374
					13	89365374	89365874	6.496	13	89365374	89365874	3.836							13	89365374	89365874	3.636	13	89365374	89365874	4.856							13	89365374	89365874	8.32	13	89365374	89365874	4.44							13	89365374	89365874
					13	89365874	89366374	3.116	13	89365874	89366374	11.44							13	89365874	89366374	2.264	13	89365874	89366374	4							13	89365874	89366374	5.324	13	89365874	89366374	5.3							13	89365874	89366374
					13	89366374	89366874	0.8	13	89366374	89366874	7.776							13	89366374	89366874	2.304	13	89366374	89366874	8.104							13	89366374	89366874	6.356	13	89366374	89366874	3.164							13	89366374	89366874
					13	89366874	89367374	1.196	13	89366874	89367374	6.9							13	89366874	89367374	0	13	89366874	89367374	5.052							13	89366874	89367374	0.652	13	89366874	89367374	1.292							13	89366874	89367374
					13	89367374	89367874	1.748	13	89367374	89367874	5.5							13	89367374	89367874	2.736	13	89367374	89367874	3.352							13	89367374	89367874	1.644	13	89367374	89367874	6.292							13	89367374	89367874
					13	89367874	89368374	0.956	13	89367874	89368374	4.056							13	89367874	89368374	2.764	13	89367874	89368374	3.9							13	89367874	89368374	0.756	13	89367874	89368374	3.416							13	89367874	89368374
					13	89368374	89368874	0	13	89368374	89368874	0.3							13	89368374	89368874	0	13	89368374	89368874	0.304							13	89368374	89368874	0	13	89368374	89368874	0							13	89368374	89368874
					13	89368874	89369374	0	13	89368874	89369374	9.488							13	89368874	89369374	0	13	89368874	89369374	2.296							13	89368874	89369374	0	13	89368874	89369374	3.644							13	89368874	89369374
					13	89369374	89369874	1.6	13	89369374	89369874	4.664							13	89369374	89369874	3.668	13	89369374	89369874	2.196							13	89369374	89369874	0	13	89369374	89369874	2.748							13	89369374	89369874
					13	89369874	89370374	2.48	13	89369874	89370374	6.384							13	89369874	89370374	3.92	13	89369874	89370374	2.204							13	89369874	89370374	11.816	13	89369874	89370374	2.848							13	89369874	89370374
					13	89370374	89370874	15.452	13	89370374	89370874	9.656							13	89370374	89370874	7.808	13	89370374	89370874	6.384							13	89370374	89370874	14.976	13	89370374	89370874	4.652							13	89370374	89370874
					13	89370874	89371374	8.368	13	89370874	89371374	6.3							13	89370874	89371374	0.904	13	89370874	89371374	8.42							13	89370874	89371374	2.008	13	89370874	89371374	3.308							13	89370874	89371374
					13	89371374	89371874	0	13	89371374	89371874	4.808							13	89371374	89371874	0	13	89371374	89371874	0							13	89371374	89371874	0	13	89371374	89371874	0							13	89371374	89371874
					13	89371874	89372374	5.784	13	89371874	89372374	0.148							13	89371874	89372374	0	13	89371874	89372374	3.544							13	89371874	89372374	0	13	89371874	89372374	4.54							13	89371874	89372374
					13	89372374	89372874	6.816	13	89372374	89372874	6.788							13	89372374	89372874	0.792	13	89372374	89372874	2.548							13	89372374	89372874	0	13	89372374	89372874	4.048							13	89372374	89372874
					13	89372874	89373374	4.088	13	89372874	89373374	7.496							13	89372874	89373374	1.608	13	89372874	89373374	8.284							13	89372874	89373374	1.344	13	89372874	89373374	4.356							13	89372874	89373374
					13	89373374	89373874	0.712	13	89373374	89373874	10.76							13	89373374	89373874	0	13	89373374	89373874	5.316							13	89373374	89373874	2.756	13	89373374	89373874	3.4							13	89373374	89373874
					13	89373874	89374374	2.388	13	89373874	89374374	3.392							13	89373874	89374374	1.396	13	89373874	89374374	2.948							13	89373874	89374374	1.536	13	89373874	89374374	1.9							13	89373874	89374374
					13	89374374	89374874	52.928	13	89374374	89374874	94.44							13	89374374	89374874	45.756	13	89374374	89374874	104.78							13	89374374	89374874	89.192	13	89374374	89374874	83.956							13	89374374	89374874
					13	89374874	89375374	3.328	13	89374874	89375374	7.864							13	89374874	89375374	6.948	13	89374874	89375374	8.128							13	89374874	89375374	8.808	13	89374874	89375374	6.44							13	89374874	89375374
					13	89375374	89375874	48.704	13	89375374	89375874	54.392							13	89375374	89375874	34.9	13	89375374	89375874	45.592							13	89375374	89375874	52.264	13	89375374	89375874	58.756							13	89375374	89375874
					13	89375874	89376374	3.544	13	89375874	89376374	5.612							13	89375874	89376374	4.432	13	89375874	89376374	2.7							13	89375874	89376374	0	13	89375874	89376374	1.252							13	89375874	89376374
					13	89376374	89376874	3.848	13	89376374	89376874	8.88							13	89376374	89376874	2.016	13	89376374	89376874	5.404							13	89376374	89376874	4.436	13	89376374	89376874	4.236							13	89376374	89376874
					13	89376874	89377374	5.896	13	89376874	89377374	10.1							13	89376874	89377374	1.848	13	89376874	89377374	6.532							13	89376874	89377374	1.064	13	89376874	89377374	2.46							13	89376874	89377374
					13	89377374	89377874	5.7	13	89377374	89377874	9.616							13	89377374	89377874	3.452	13	89377374	89377874	8.156							13	89377374	89377874	0	13	89377374	89377874	3.8							13	89377374	89377874
					13	89377874	89378374	2.008	13	89377874	89378374	4.648							13	89377874	89378374	1.684	13	89377874	89378374	5.556							13	89377874	89378374	0	13	89377874	89378374	1.7							13	89377874	89378374
					13	89378374	89378874	1.256	13	89378374	89378874	4.204							13	89378374	89378874	5.656	13	89378374	89378874	3.752							13	89378374	89378874	0	13	89378374	89378874	2.052							13	89378374	89378874
					13	89378874	89379374	0	13	89378874	89379374	5.812							13	89378874	89379374	2.312	13	89378874	89379374	1.36							13	89378874	89379374	0	13	89378874	89379374	1.452							13	89378874	89379374
					13	89379374	89379874	0.8	13	89379374	89379874	3.736							13	89379374	89379874	0.648	13	89379374	89379874	1.744							13	89379374	89379874	1.244	13	89379374	89379874	6.736							13	89379374	89379874
					13	89379874	89380374	1.896	13	89379874	89380374	3.704							13	89379874	89380374	0.248	13	89379874	89380374	3.904							13	89379874	89380374	0.356	13	89379874	89380374	2.156							13	89379874	89380374
					13	89380374	89380874	40.08	13	89380374	89380874	55.516							13	89380374	89380874	17.504	13	89380374	89380874	38.564							13	89380374	89380874	23.092	13	89380374	89380874	44.324							13	89380374	89380874
					13	89380874	89381374	9.896	13	89380874	89381374	15.172							13	89380874	89381374	7.512	13	89380874	89381374	18.948							13	89380874	89381374	3.796	13	89380874	89381374	9.508							13	89380874	89381374
					13	89381374	89381874	25.144	13	89381374	89381874	23.692							13	89381374	89381874	15.896	13	89381374	89381874	27.344							13	89381374	89381874	36.196	13	89381374	89381874	16.352							13	89381374	89381874
					13	89381874	89382374	17.16	13	89381874	89382374	20.172							13	89381874	89382374	11.288	13	89381874	89382374	30.484							13	89381874	89382374	11.308	13	89381874	89382374	12.456							13	89381874	89382374
					13	89382374	89382874	12.484	13	89382374	89382874	23.808							13	89382374	89382874	7.948	13	89382374	89382874	31.168							13	89382374	89382874	9.068	13	89382374	89382874	12.792							13	89382374	89382874
					13	89382874	89383374	15.476	13	89382874	89383374	20.736							13	89382874	89383374	10.996	13	89382874	89383374	18.38							13	89382874	89383374	21.28	13	89382874	89383374	11.764							13	89382874	89383374
					13	89383374	89383874	14.432	13	89383374	89383874	19.816							13	89383374	89383874	7.336	13	89383374	89383874	15.62							13	89383374	89383874	5.376	13	89383374	89383874	9.688							13	89383374	89383874
					13	89383874	89384374	8.316	13	89383874	89384374	17.128							13	89383874	89384374	4.468	13	89383874	89384374	25.656							13	89383874	89384374	17.1	13	89383874	89384374	14.948							13	89383874	89384374
					13	89384374	89384874	7.56	13	89384374	89384874	17.836							13	89384374	89384874	8.792	13	89384374	89384874	18.112							13	89384374	89384874	20.672	13	89384374	89384874	15.94							13	89384374	89384874
					13	89384874	89385374	6.856	13	89384874	89385374	22.204							13	89384874	89385374	17.104	13	89384874	89385374	18.552							13	89384874	89385374	9.048	13	89384874	89385374	10.82							13	89384874	89385374
					13	89385374	89385874	10.9	13	89385374	89385874	26.076							13	89385374	89385874	7.656	13	89385374	89385874	21.072							13	89385374	89385874	21.864	13	89385374	89385874	20.368							13	89385374	89385874
					13	89385874	89386374	3.844	13	89385874	89386374	5.844							13	89385874	89386374	0.352	13	89385874	89386374	3.444							13	89385874	89386374	0	13	89385874	89386374	4.98							13	89385874	89386374
					13	89386374	89386874	4.084	13	89386374	89386874	6.096							13	89386374	89386874	3.044	13	89386374	89386874	5.384							13	89386374	89386874	0	13	89386374	89386874	3.812							13	89386374	89386874
					13	89386874	89387374	6.952	13	89386874	89387374	6.848							13	89386874	89387374	3.608	13	89386874	89387374	5.112							13	89386874	89387374	1.6	13	89386874	89387374	3.3							13	89386874	89387374
					13	89387374	89387874	9.02	13	89387374	89387874	12.588							13	89387374	89387874	0	13	89387374	89387874	11.532							13	89387374	89387874	1.696	13	89387374	89387874	5.792							13	89387374	89387874
					13	89387874	89388374	1.6	13	89387874	89388374	9.424							13	89387874	89388374	0.048	13	89387874	89388374	8.38							13	89387874	89388374	0.704	13	89387874	89388374	5.264							13	89387874	89388374
					13	89388374	89388874	33.084	13	89388374	89388874	40.084							13	89388374	89388874	15.848	13	89388374	89388874	23.028							13	89388374	89388874	39.68	13	89388374	89388874	25.916							13	89388374	89388874
					13	89388874	89389374	5.348	13	89388874	89389374	15.388							13	89388874	89389374	5.384	13	89388874	89389374	20.348							13	89388874	89389374	9.848	13	89388874	89389374	16.408							13	89388874	89389374
					13	89389374	89389874	5.056	13	89389374	89389874	31.372							13	89389374	89389874	10.308	13	89389374	89389874	14.344							13	89389374	89389874	5.316	13	89389374	89389874	12.892							13	89389374	89389874
					13	89389874	89390374	11.876	13	89389874	89390374	39.472							13	89389874	89390374	15.744	13	89389874	89390374	28.32							13	89389874	89390374	17.364	13	89389874	89390374	25.388							13	89389874	89390374
					13	89390374	89390874	16.948	13	89390374	89390874	29.38							13	89390374	89390874	10.96	13	89390374	89390874	21.784							13	89390374	89390874	22.228	13	89390374	89390874	20.868							13	89390374	89390874
					13	89390874	89391374	7.788	13	89390874	89391374	14.192							13	89390874	89391374	2.304	13	89390874	89391374	11.316							13	89390874	89391374	1.864	13	89390874	89391374	6.228							13	89390874	89391374
					13	89391374	89391874	1.644	13	89391374	89391874	11.792							13	89391374	89391874	4.096	13	89391374	89391874	6							13	89391374	89391874	3.1	13	89391374	89391874	3.54							13	89391374	89391874
					13	89391874	89392374	10.568	13	89391874	89392374	23.24							13	89391874	89392374	6.396	13	89391874	89392374	8.696							13	89391874	89392374	3.348	13	89391874	89392374	8.892							13	89391874	89392374
					13	89392374	89392874	16.62	13	89392374	89392874	22.024							13	89392374	89392874	6.048	13	89392374	89392874	17.996							13	89392374	89392874	4.044	13	89392374	89392874	6.564							13	89392374	89392874
					13	89392874	89393374	7.008	13	89392874	89393374	22.312							13	89392874	89393374	2.904	13	89392874	89393374	10.376							13	89392874	89393374	6.388	13	89392874	89393374	7.328							13	89392874	89393374
					13	89393374	89393874	3.044	13	89393374	89393874	15.116							13	89393374	89393874	11.276	13	89393374	89393874	16.312							13	89393374	89393874	4.656	13	89393374	89393874	9.888							13	89393374	89393874
					13	89393874	89394374	48.044	13	89393874	89394374	67.144							13	89393874	89394374	47.176	13	89393874	89394374	53.184							13	89393874	89394374	67.412	13	89393874	89394374	39.224							13	89393874	89394374
					13	89394374	89394874	6.26	13	89394374	89394874	9.6							13	89394374	89394874	2.996	13	89394374	89394874	12.56							13	89394374	89394874	0.548	13	89394374	89394874	11.492							13	89394374	89394874
					13	89394874	89395374	28.66	13	89394874	89395374	47.024							13	89394874	89395374	35.608	13	89394874	89395374	57.024							13	89394874	89395374	38.504	13	89394874	89395374	37.464							13	89394874	89395374
					13	89395374	89395874	15.316	13	89395374	89395874	13.96							13	89395374	89395874	3.704	13	89395374	89395874	9.556							13	89395374	89395874	0.8	13	89395374	89395874	5.904							13	89395374	89395874
					13	89395874	89396374	20.128	13	89395874	89396374	42.328							13	89395874	89396374	18.012	13	89395874	89396374	34.796							13	89395874	89396374	19.752	13	89395874	89396374	22.104							13	89395874	89396374
					13	89396374	89396874	11.008	13	89396374	89396874	29.516							13	89396374	89396874	10.632	13	89396374	89396874	33.24							13	89396374	89396874	13.848	13	89396374	89396874	22.492							13	89396374	89396874
					13	89396874	89397374	1.296	13	89396874	89397374	12.232							13	89396874	89397374	2.656	13	89396874	89397374	11.696							13	89396874	89397374	10.068	13	89396874	89397374	9.244							13	89396874	89397374
					13	89397374	89397874	9.256	13	89397374	89397874	16.016							13	89397374	89397874	4.776	13	89397374	89397874	22.684							13	89397374	89397874	18.028	13	89397374	89397874	11.444							13	89397374	89397874
					13	89397874	89398374	15.888	13	89397874	89398374	28.544							13	89397874	89398374	7.556	13	89397874	89398374	30.992							13	89397874	89398374	15.576	13	89397874	89398374	18.776							13	89397874	89398374
					13	89398374	89398874	13.656	13	89398374	89398874	26.66							13	89398374	89398874	6.404	13	89398374	89398874	29.096							13	89398374	89398874	14.728	13	89398374	89398874	24.284							13	89398374	89398874
					13	89398874	89399374	1.652	13	89398874	89399374	3.7							13	89398874	89399374	2.664	13	89398874	89399374	1.996							13	89398874	89399374	0	13	89398874	89399374	2.608							13	89398874	89399374
					13	89399374	89399874	14.084	13	89399374	89399874	24.424							13	89399374	89399874	7.092	13	89399374	89399874	23.58							13	89399374	89399874	13.5	13	89399374	89399874	22.336							13	89399374	89399874
					13	89399874	89400374	10.156	13	89399874	89400374	19.276							13	89399874	89400374	5.344	13	89399874	89400374	19.244							13	89399874	89400374	6.932	13	89399874	89400374	14.436							13	89399874	89400374
					13	89400374	89400874	6.004	13	89400374	89400874	19.084							13	89400374	89400874	4.308	13	89400374	89400874	13.568							13	89400374	89400874	1.604	13	89400374	89400874	9.512							13	89400374	89400874
					13	89400874	89401374	8.7	13	89400874	89401374	14.5							13	89400874	89401374	9.244	13	89400874	89401374	11.372							13	89400874	89401374	5.26	13	89400874	89401374	10.504							13	89400874	89401374
					13	89401374	89401874	9.232	13	89401374	89401874	31.472							13	89401374	89401874	5.5	13	89401374	89401874	17.836							13	89401374	89401874	1.848	13	89401374	89401874	10.228							13	89401374	89401874
					13	89401874	89402374	11.16	13	89401874	89402374	29.088							13	89401874	89402374	7.86	13	89401874	89402374	25.868							13	89401874	89402374	8.536	13	89401874	89402374	13.572							13	89401874	89402374
					13	89402374	89402874	5.164	13	89402374	89402874	27.248							13	89402374	89402874	6.78	13	89402374	89402874	22.432							13	89402374	89402874	6.468	13	89402374	89402874	15.44							13	89402374	89402874
					13	89402874	89403374	0.952	13	89402874	89403374	12.548							13	89402874	89403374	4.172	13	89402874	89403374	12.988							13	89402874	89403374	4.952	13	89402874	89403374	10.56							13	89402874	89403374
					13	89403374	89403874	0.8	13	89403374	89403874	17.4							13	89403374	89403874	9.176	13	89403374	89403874	7.156							13	89403374	89403874	2.296	13	89403374	89403874	11.844							13	89403374	89403874
					13	89403874	89404374	16.2	13	89403874	89404374	62.948							13	89403874	89404374	9.868	13	89403874	89404374	47.092							13	89403874	89404374	34.552	13	89403874	89404374	37.468							13	89403874	89404374
					13	89404374	89404874	5.864	13	89404374	89404874	19.224							13	89404374	89404874	6.304	13	89404374	89404874	15.432							13	89404374	89404874	11.876	13	89404374	89404874	9.948							13	89404374	89404874
					13	89404874	89405374	7.732	13	89404874	89405374	21.38							13	89404874	89405374	6.352	13	89404874	89405374	14.364							13	89404874	89405374	3.776	13	89404874	89405374	13.08							13	89404874	89405374
					13	89405374	89405874	3.6	13	89405374	89405874	8.156							13	89405374	89405874	0	13	89405374	89405874	9.852							13	89405374	89405874	0	13	89405374	89405874	7.26							13	89405374	89405874
					13	89405874	89406374	2.892	13	89405874	89406374	10.608							13	89405874	89406374	3.044	13	89405874	89406374	16.68							13	89405874	89406374	2.78	13	89405874	89406374	8.144							13	89405874	89406374
					13	89406374	89406874	3.46	13	89406374	89406874	18.124							13	89406374	89406874	7.092	13	89406374	89406874	10.288							13	89406374	89406874	6.756	13	89406374	89406874	5.804							13	89406374	89406874
					13	89406874	89407374	0.8	13	89406874	89407374	17.56							13	89406874	89407374	5.848	13	89406874	89407374	7.348							13	89406874	89407374	5.504	13	89406874	89407374	14.812							13	89406874	89407374
					13	89407374	89407874	2.3	13	89407374	89407874	18.708							13	89407374	89407874	8.104	13	89407374	89407874	6.236							13	89407374	89407874	2.508	13	89407374	89407874	8.98							13	89407374	89407874
					13	89407874	89408374	1.344	13	89407874	89408374	4.336							13	89407874	89408374	1.06	13	89407874	89408374	4.708							13	89407874	89408374	1.596	13	89407874	89408374	5.664							13	89407874	89408374
					13	89408374	89408874	20.688	13	89408374	89408874	41.612							13	89408374	89408874	14.876	13	89408374	89408874	30.524							13	89408374	89408874	19.624	13	89408374	89408874	21.828							13	89408374	89408874
					13	89408874	89409374	31.46	13	89408874	89409374	61.088							13	89408874	89409374	11.468	13	89408874	89409374	42.148							13	89408874	89409374	13.532	13	89408874	89409374	34.512							13	89408874	89409374
					13	89409374	89409874	2.304	13	89409374	89409874	12.952							13	89409374	89409874	3.756	13	89409374	89409874	6.532							13	89409374	89409874	4.2	13	89409374	89409874	7.9							13	89409374	89409874
					13	89409874	89410374	1.752	13	89409874	89410374	7.468							13	89409874	89410374	1.252	13	89409874	89410374	4.4							13	89409874	89410374	8.144	13	89409874	89410374	11.564							13	89409874	89410374
					13	89410374	89410874	4.688	13	89410374	89410874	8.54							13	89410374	89410874	0	13	89410374	89410874	8.052							13	89410374	89410874	2.352	13	89410374	89410874	5.096							13	89410374	89410874
					13	89410874	89411374	9.256	13	89410874	89411374	15.64							13	89410874	89411374	0	13	89410874	89411374	2.796							13	89410874	89411374	1.504	13	89410874	89411374	2.756							13	89410874	89411374
					13	89411374	89411874	6.844	13	89411374	89411874	5.608							13	89411374	89411874	6.432	13	89411374	89411874	8.8							13	89411374	89411874	0	13	89411374	89411874	2.848							13	89411374	89411874
					13	89411874	89412374	9.86	13	89411874	89412374	9.744							13	89411874	89412374	3.864	13	89411874	89412374	7.532							13	89411874	89412374	0.288	13	89411874	89412374	3.752							13	89411874	89412374
					13	89412374	89412874	3.456	13	89412374	89412874	5.668							13	89412374	89412874	3.652	13	89412374	89412874	6.716							13	89412374	89412874	4.512	13	89412374	89412874	3.696							13	89412374	89412874
					13	89412874	89413374	8.32	13	89412874	89413374	5.732							13	89412874	89413374	0.452	13	89412874	89413374	6.296							13	89412874	89413374	2.244	13	89412874	89413374	5.852							13	89412874	89413374
					13	89413374	89413874	6.124	13	89413374	89413874	7.116							13	89413374	89413874	1.092	13	89413374	89413874	5.112							13	89413374	89413874	0.7	13	89413374	89413874	3.408							13	89413374	89413874
					13	89413874	89414374	3.444	13	89413874	89414374	7.872							13	89413874	89414374	1.108	13	89413874	89414374	4.332							13	89413874	89414374	2.404	13	89413874	89414374	1.196							13	89413874	89414374
					13	89414374	89414874	4.056	13	89414374	89414874	11.356							13	89414374	89414874	0.196	13	89414374	89414874	6.564							13	89414374	89414874	1.548	13	89414374	89414874	2.948							13	89414374	89414874
					13	89414874	89415374	2.192	13	89414874	89415374	5.964							13	89414874	89415374	5.396	13	89414874	89415374	5.196							13	89414874	89415374	1.2	13	89414874	89415374	4.544							13	89414874	89415374
					13	89415374	89415874	4.064	13	89415374	89415874	9.444							13	89415374	89415874	1.608	13	89415374	89415874	6.008							13	89415374	89415874	7.704	13	89415374	89415874	2.756							13	89415374	89415874
					13	89415874	89416374	1.688	13	89415874	89416374	10.848							13	89415874	89416374	1.944	13	89415874	89416374	3.196							13	89415874	89416374	0	13	89415874	89416374	2.896							13	89415874	89416374
					13	89416374	89416874	1.412	13	89416374	89416874	8.16							13	89416374	89416874	2.552	13	89416374	89416874	8.996							13	89416374	89416874	0	13	89416374	89416874	4.756							13	89416374	89416874
					13	89416874	89417374	0	13	89416874	89417374	4.208							13	89416874	89417374	0.304	13	89416874	89417374	5.108							13	89416874	89417374	0	13	89416874	89417374	1.296							13	89416874	89417374
					13	89417374	89417874	4.096	13	89417374	89417874	3.8							13	89417374	89417874	1.192	13	89417374	89417874	2.8							13	89417374	89417874	0.2	13	89417374	89417874	4							13	89417374	89417874
					13	89417874	89418374	3.388	13	89417874	89418374	4.244							13	89417874	89418374	4.8	13	89417874	89418374	3.636							13	89417874	89418374	0	13	89417874	89418374	1.152							13	89417874	89418374
					13	89418374	89418874	4.348	13	89418374	89418874	4.452							13	89418374	89418874	1.408	13	89418374	89418874	4.612							13	89418374	89418874	0	13	89418374	89418874	3.404							13	89418374	89418874
					13	89418874	89419374	6.464	13	89418874	89419374	6.556							13	89418874	89419374	0	13	89418874	89419374	4.256							13	89418874	89419374	0	13	89418874	89419374	2.748							13	89418874	89419374
					13	89419374	89419874	2.052	13	89419374	89419874	2.936							13	89419374	89419874	2.4	13	89419374	89419874	1.9							13	89419374	89419874	0	13	89419374	89419874	1.4							13	89419374	89419874
					13	89419874	89420374	0.852	13	89419874	89420374	5.064							13	89419874	89420374	0	13	89419874	89420374	5.24							13	89419874	89420374	0.296	13	89419874	89420374	3.052							13	89419874	89420374
					13	89420374	89420874	0.8	13	89420374	89420874	1.096							13	89420374	89420874	0	13	89420374	89420874	4.704							13	89420374	89420874	1.952	13	89420374	89420874	3.344							13	89420374	89420874
					13	89420874	89421374	0	13	89420874	89421374	3.6							13	89420874	89421374	0	13	89420874	89421374	2.952							13	89420874	89421374	0.152	13	89420874	89421374	4.796							13	89420874	89421374
					13	89421374	89421874	0	13	89421374	89421874	1.056							13	89421374	89421874	0	13	89421374	89421874	1.5							13	89421374	89421874	0.8	13	89421374	89421874	4.608							13	89421374	89421874
					13	89421874	89422374	0.096	13	89421874	89422374	3.244							13	89421874	89422374	0	13	89421874	89422374	1.104							13	89421874	89422374	0.248	13	89421874	89422374	2.104							13	89421874	89422374
					13	89422374	89422874	2.304	13	89422374	89422874	4.132							13	89422374	89422874	0.148	13	89422374	89422874	0.596							13	89422374	89422874	1.144	13	89422374	89422874	0.848							13	89422374	89422874
					13	89422874	89423374	0	13	89422874	89423374	6.4							13	89422874	89423374	0.652	13	89422874	89423374	1.3							13	89422874	89423374	1.808	13	89422874	89423374	1.748							13	89422874	89423374
					13	89423374	89423874	1.6	13	89423374	89423874	6.764							13	89423374	89423874	0	13	89423374	89423874	3.292							13	89423374	89423874	0.748	13	89423374	89423874	3.14							13	89423374	89423874
					13	89423874	89424374	0.096	13	89423874	89424374	3.6							13	89423874	89424374	0.196	13	89423874	89424374	2.856							13	89423874	89424374	0.052	13	89423874	89424374	2.008							13	89423874	89424374
					13	89424374	89424874	0.604	13	89424374	89424874	1.652							13	89424374	89424874	0.752	13	89424374	89424874	0.756							13	89424374	89424874	3.74	13	89424374	89424874	4.492							13	89424374	89424874
					13	89424874	89425374	0	13	89424874	89425374	3.204							13	89424874	89425374	0.352	13	89424874	89425374	0							13	89424874	89425374	0.26	13	89424874	89425374	3.312							13	89424874	89425374
					13	89425374	89425874	1.2	13	89425374	89425874	2.44							13	89425374	89425874	1.2	13	89425374	89425874	0.4							13	89425374	89425874	2.696	13	89425374	89425874	3.248							13	89425374	89425874
					13	89425874	89426374	0	13	89425874	89426374	2.064							13	89425874	89426374	0	13	89425874	89426374	1.296							13	89425874	89426374	0.104	13	89425874	89426374	0.504							13	89425874	89426374
					13	89426374	89426874	0	13	89426374	89426874	0							13	89426374	89426874	0	13	89426374	89426874	0.104							13	89426374	89426874	0	13	89426374	89426874	0.996							13	89426374	89426874
					13	89426874	89427374	0	13	89426874	89427374	0							13	89426874	89427374	0	13	89426874	89427374	0							13	89426874	89427374	0	13	89426874	89427374	0.604							13	89426874	89427374
					13	89427374	89427874	2.048	13	89427374	89427874	0.3							13	89427374	89427874	0.3	13	89427374	89427874	2.044							13	89427374	89427874	0	13	89427374	89427874	1.196							13	89427374	89427874
					13	89427874	89428374	1.448	13	89427874	89428374	1.196							13	89427874	89428374	0	13	89427874	89428374	0.404							13	89427874	89428374	0	13	89427874	89428374	0.904							13	89427874	89428374
					13	89428374	89428874	0.304	13	89428374	89428874	3.048							13	89428374	89428874	0	13	89428374	89428874	0.752							13	89428374	89428874	0	13	89428374	89428874	0							13	89428374	89428874
					13	89428874	89429374	0	13	89428874	89429374	2.2							13	89428874	89429374	3.2	13	89428874	89429374	0.648							13	89428874	89429374	0	13	89428874	89429374	1.944							13	89428874	89429374
					13	89429374	89429874	3.148	13	89429374	89429874	1.456							13	89429374	89429874	0	13	89429374	89429874	0.952							13	89429374	89429874	0	13	89429374	89429874	0.456							13	89429374	89429874
					13	89429874	89430374	0.052	13	89429874	89430374	2.788							13	89429874	89430374	0.296	13	89429874	89430374	0.596							13	89429874	89430374	0.8	13	89429874	89430374	0.696							13	89429874	89430374
					13	89430374	89430874	0	13	89430374	89430874	2.012							13	89430374	89430874	0.504	13	89430374	89430874	1.7							13	89430374	89430874	0.8	13	89430374	89430874	0.904							13	89430374	89430874
					13	89430874	89431374	0	13	89430874	89431374	0.444							13	89430874	89431374	0	13	89430874	89431374	5.4							13	89430874	89431374	0	13	89430874	89431374	0							13	89430874	89431374
					13	89431374	89431874	0	13	89431374	89431874	1.856							13	89431374	89431874	0	13	89431374	89431874	1.104							13	89431374	89431874	0	13	89431374	89431874	0.4							13	89431374	89431874
					13	89431874	89432374	0	13	89431874	89432374	1.744							13	89431874	89432374	0	13	89431874	89432374	0							13	89431874	89432374	0	13	89431874	89432374	0.4							13	89431874	89432374
					13	89432374	89432874	0	13	89432374	89432874	1.652							13	89432374	89432874	0	13	89432374	89432874	0							13	89432374	89432874	0	13	89432374	89432874	0.7							13	89432374	89432874
					13	89432874	89433374	0	13	89432874	89433374	3.004							13	89432874	89433374	0	13	89432874	89433374	1.6							13	89432874	89433374	0	13	89432874	89433374	0.8							13	89432874	89433374
					13	89433374	89433874	0.7	13	89433374	89433874	0.8							13	89433374	89433874	0	13	89433374	89433874	1.648							13	89433374	89433874	0	13	89433374	89433874	0							13	89433374	89433874
					13	89433874	89434374	0	13	89433874	89434374	1.6							13	89433874	89434374	0	13	89433874	89434374	0.8							13	89433874	89434374	0	13	89433874	89434374	0.648							13	89433874	89434374
					13	89434374	89434874	0	13	89434374	89434874	1.288							13	89434374	89434874	0	13	89434374	89434874	5.044							13	89434374	89434874	0	13	89434374	89434874	1.448							13	89434374	89434874
					13	89434874	89435374	1.644	13	89434874	89435374	1.76							13	89434874	89435374	0	13	89434874	89435374	1.208							13	89434874	89435374	0	13	89434874	89435374	0.204							13	89434874	89435374
					13	89435374	89435874	0.456	13	89435374	89435874	0.152							13	89435374	89435874	0	13	89435374	89435874	0							13	89435374	89435874	0.8	13	89435374	89435874	0.348							13	89435374	89435874
					13	89435874	89436374	0	13	89435874	89436374	0.592							13	89435874	89436374	0	13	89435874	89436374	0							13	89435874	89436374	0	13	89435874	89436374	0.4							13	89435874	89436374
					13	89436374	89436874	0	13	89436374	89436874	1.808							13	89436374	89436874	0	13	89436374	89436874	0.748							13	89436374	89436874	0	13	89436374	89436874	0.052							13	89436374	89436874
					13	89436874	89437374	0	13	89436874	89437374	0							13	89436874	89437374	0	13	89436874	89437374	0.052							13	89436874	89437374	0	13	89436874	89437374	0							13	89436874	89437374
					13	89437374	89437874	0	13	89437374	89437874	0							13	89437374	89437874	0	13	89437374	89437874	0							13	89437374	89437874	0	13	89437374	89437874	0.048							13	89437374	89437874
					13	89437874	89438374	0	13	89437874	89438374	0							13	89437874	89438374	0	13	89437874	89438374	0							13	89437874	89438374	0	13	89437874	89438374	0.752							13	89437874	89438374
					13	89438374	89438874	0	13	89438374	89438874	0.644							13	89438374	89438874	0	13	89438374	89438874	0							13	89438374	89438874	0	13	89438374	89438874	0							13	89438374	89438874
					13	89438874	89439374	0	13	89438874	89439374	1.204							13	89438874	89439374	0	13	89438874	89439374	0							13	89438874	89439374	0	13	89438874	89439374	0							13	89438874	89439374
					13	89439374	89439874	0	13	89439374	89439874	2.04							13	89439374	89439874	0	13	89439374	89439874	0							13	89439374	89439874	0.248	13	89439374	89439874	0.796							13	89439374	89439874
					13	89439874	89440374	0	13	89439874	89440374	3.26							13	89439874	89440374	0	13	89439874	89440374	0							13	89439874	89440374	0.052	13	89439874	89440374	0.104							13	89439874	89440374
					13	89440374	89440874	0	13	89440374	89440874	0.444							13	89440374	89440874	0.196	13	89440374	89440874	0							13	89440374	89440874	0.048	13	89440374	89440874	0.144							13	89440374	89440874
					13	89440874	89441374	0	13	89440874	89441374	1.508							13	89440874	89441374	0.604	13	89440874	89441374	0.3							13	89440874	89441374	0.452	13	89440874	89441374	1.556							13	89440874	89441374
					13	89441374	89441874	0	13	89441374	89441874	0							13	89441374	89441874	0	13	89441374	89441874	0							13	89441374	89441874	0	13	89441374	89441874	0.696							13	89441374	89441874
					13	89441874	89442374	0	13	89441874	89442374	0							13	89441874	89442374	0	13	89441874	89442374	0							13	89441874	89442374	0	13	89441874	89442374	0.904							13	89441874	89442374
					13	89442374	89442874	0	13	89442374	89442874	0.144							13	89442374	89442874	0.696	13	89442374	89442874	0.144							13	89442374	89442874	0.048	13	89442374	89442874	0.844							13	89442374	89442874
					13	89442874	89443374	0	13	89442874	89443374	1.104							13	89442874	89443374	0.704	13	89442874	89443374	1.304							13	89442874	89443374	0.152	13	89442874	89443374	1.056							13	89442874	89443374
					13	89443374	89443874	0	13	89443374	89443874	0.652							13	89443374	89443874	0.248	13	89443374	89443874	0.452							13	89443374	89443874	0	13	89443374	89443874	1.6							13	89443374	89443874
					13	89443874	89444374	0	13	89443874	89444374	0							13	89443874	89444374	1.1	13	89443874	89444374	1.496							13	89443874	89444374	0	13	89443874	89444374	0							13	89443874	89444374
					13	89444374	89444874	0	13	89444374	89444874	0							13	89444374	89444874	0.252	13	89444374	89444874	1.752							13	89444374	89444874	0	13	89444374	89444874	0.548							13	89444374	89444874
					13	89444874	89445374	0	13	89444874	89445374	0							13	89444874	89445374	0	13	89444874	89445374	0.752							13	89444874	89445374	0	13	89444874	89445374	0.252							13	89444874	89445374
					13	89445374	89445874	0	13	89445374	89445874	0							13	89445374	89445874	0	13	89445374	89445874	0.8							13	89445374	89445874	0	13	89445374	89445874	0.8							13	89445374	89445874
					13	89445874	89446374	0	13	89445874	89446374	0							13	89445874	89446374	0	13	89445874	89446374	0.548							13	89445874	89446374	0	13	89445874	89446374	0							13	89445874	89446374
					13	89446374	89446874	0	13	89446374	89446874	1.396							13	89446374	89446874	0	13	89446374	89446874	1.748							13	89446374	89446874	0.8	13	89446374	89446874	0.548							13	89446374	89446874
					13	89446874	89447374	0.548	13	89446874	89447374	1.604							13	89446874	89447374	0	13	89446874	89447374	0.504							13	89446874	89447374	0	13	89446874	89447374	1.152							13	89446874	89447374
					13	89447374	89447874	0.252	13	89447374	89447874	0							13	89447374	89447874	0	13	89447374	89447874	0							13	89447374	89447874	0	13	89447374	89447874	0							13	89447374	89447874
					13	89447874	89448374	0	13	89447874	89448374	0							13	89447874	89448374	0	13	89447874	89448374	0							13	89447874	89448374	0	13	89447874	89448374	0							13	89447874	89448374
					13	89448374	89448874	0	13	89448374	89448874	0.248							13	89448374	89448874	0	13	89448374	89448874	0.2							13	89448374	89448874	0	13	89448374	89448874	0.544							13	89448374	89448874
					13	89448874	89449374	0	13	89448874	89449374	0.9							13	89448874	89449374	0	13	89448874	89449374	0							13	89448874	89449374	0	13	89448874	89449374	2.004							13	89448874	89449374
					13	89449374	89449874	0	13	89449374	89449874	1.24							13	89449374	89449874	0	13	89449374	89449874	0.148							13	89449374	89449874	0	13	89449374	89449874	0.252							13	89449374	89449874
					13	89449874	89450374	0	13	89449874	89450374	1.312							13	89449874	89450374	0	13	89449874	89450374	1.696							13	89449874	89450374	0	13	89449874	89450374	0							13	89449874	89450374
					13	89450374	89450874	0	13	89450374	89450874	0.748							13	89450374	89450874	0.296	13	89450374	89450874	0.604							13	89450374	89450874	0.396	13	89450374	89450874	0.248							13	89450374	89450874
					13	89450874	89451374	0	13	89450874	89451374	1.048							13	89450874	89451374	0.304	13	89450874	89451374	0.152							13	89450874	89451374	0.304	13	89450874	89451374	0.152							13	89450874	89451374
					13	89451374	89451874	0	13	89451374	89451874	0.604							13	89451374	89451874	0	13	89451374	89451874	1.496							13	89451374	89451874	0.148	13	89451374	89451874	0							13	89451374	89451874
					13	89451874	89452374	0	13	89451874	89452374	0							13	89451874	89452374	0.4	13	89451874	89452374	0.704							13	89451874	89452374	0.852	13	89451874	89452374	0.8							13	89451874	89452374
					13	89452374	89452874	0	13	89452374	89452874	0							13	89452374	89452874	0	13	89452374	89452874	0							13	89452374	89452874	0	13	89452374	89452874	0							13	89452374	89452874
					13	89452874	89453374	0	13	89452874	89453374	0.196							13	89452874	89453374	0	13	89452874	89453374	0							13	89452874	89453374	0	13	89452874	89453374	0.048							13	89452874	89453374
					13	89453374	89453874	0	13	89453374	89453874	0.504							13	89453374	89453874	0	13	89453374	89453874	0							13	89453374	89453874	0	13	89453374	89453874	1.048							13	89453374	89453874
					13	89453874	89454374	0	13	89453874	89454374	0							13	89453874	89454374	0	13	89453874	89454374	0.748							13	89453874	89454374	0	13	89453874	89454374	0.504							13	89453874	89454374
					13	89454374	89454874	0	13	89454374	89454874	0							13	89454374	89454874	0	13	89454374	89454874	0.152							13	89454374	89454874	0	13	89454374	89454874	0.896							13	89454374	89454874
					13	89454874	89455374	0	13	89454874	89455374	0							13	89454874	89455374	0	13	89454874	89455374	0							13	89454874	89455374	0	13	89454874	89455374	0.704							13	89454874	89455374
					13	89455374	89455874	0	13	89455374	89455874	0							13	89455374	89455874	0	13	89455374	89455874	0							13	89455374	89455874	0	13	89455374	89455874	0							13	89455374	89455874
					13	89455874	89456374	0	13	89455874	89456374	0							13	89455874	89456374	0	13	89455874	89456374	0							13	89455874	89456374	0	13	89455874	89456374	0							13	89455874	89456374
					13	89456374	89456874	0	13	89456374	89456874	0							13	89456374	89456874	0.148	13	89456374	89456874	0.496							13	89456374	89456874	2.1	13	89456374	89456874	0.596							13	89456374	89456874
					13	89456874	89457374	0.8	13	89456874	89457374	0							13	89456874	89457374	0.452	13	89456874	89457374	0.504							13	89456874	89457374	0.1	13	89456874	89457374	0.704							13	89456874	89457374
					13	89457374	89457874	0	13	89457374	89457874	0							13	89457374	89457874	0.6	13	89457374	89457874	0							13	89457374	89457874	0	13	89457374	89457874	0							13	89457374	89457874
					13	89457874	89458374	0	13	89457874	89458374	0							13	89457874	89458374	0.048	13	89457874	89458374	0							13	89457874	89458374	0	13	89457874	89458374	0							13	89457874	89458374
					13	89458374	89458874	0	13	89458374	89458874	0							13	89458374	89458874	0.752	13	89458374	89458874	0							13	89458374	89458874	0	13	89458374	89458874	0							13	89458374	89458874
					13	89458874	89459374	0	13	89458874	89459374	0							13	89458874	89459374	0	13	89458874	89459374	0							13	89458874	89459374	0	13	89458874	89459374	0							13	89458874	89459374
					13	89459374	89459874	0	13	89459374	89459874	0.8							13	89459374	89459874	0	13	89459374	89459874	0							13	89459374	89459874	0	13	89459374	89459874	0.8							13	89459374	89459874
					13	89459874	89460374	0	13	89459874	89460374	0							13	89459874	89460374	0	13	89459874	89460374	0							13	89459874	89460374	0	13	89459874	89460374	0							13	89459874	89460374
					13	89460374	89460874	0	13	89460374	89460874	0							13	89460374	89460874	0	13	89460374	89460874	0							13	89460374	89460874	0	13	89460374	89460874	0							13	89460374	89460874
					13	89460874	89461374	0	13	89460874	89461374	0							13	89460874	89461374	0	13	89460874	89461374	0							13	89460874	89461374	0	13	89460874	89461374	0							13	89460874	89461374
					13	89461374	89461874	0	13	89461374	89461874	0							13	89461374	89461874	0	13	89461374	89461874	0							13	89461374	89461874	0	13	89461374	89461874	0							13	89461374	89461874
					13	89461874	89462374	0	13	89461874	89462374	0							13	89461874	89462374	0	13	89461874	89462374	0							13	89461874	89462374	0	13	89461874	89462374	0.448							13	89461874	89462374
					13	89462374	89462874	2.4	13	89462374	89462874	0.596							13	89462374	89462874	0	13	89462374	89462874	0							13	89462374	89462874	0	13	89462374	89462874	0.352							13	89462374	89462874
					13	89462874	89463374	6.4	13	89462874	89463374	0.904							13	89462874	89463374	0.3	13	89462874	89463374	0							13	89462874	89463374	0.7	13	89462874	89463374	2.2							13	89462874	89463374
					13	89463374	89463874	0	13	89463374	89463874	0.048							13	89463374	89463874	0	13	89463374	89463874	0							13	89463374	89463874	0	13	89463374	89463874	0							13	89463374	89463874
					13	89480260	89480760	0	13	89480260	89480760	0							13	89480260	89480760	0	13	89480260	89480760	0							13	89480260	89480760	0	13	89480260	89480760	0							13	89480260	89480760
					13	89480760	89481260	0	13	89480760	89481260	0							13	89480760	89481260	0	13	89480760	89481260	0							13	89480760	89481260	0	13	89480760	89481260	0							13	89480760	89481260
					13	89481260	89481760	0	13	89481260	89481760	0							13	89481260	89481760	0	13	89481260	89481760	0							13	89481260	89481760	0	13	89481260	89481760	0							13	89481260	89481760
					13	89481760	89482260	0	13	89481760	89482260	0							13	89481760	89482260	0	13	89481760	89482260	0							13	89481760	89482260	0	13	89481760	89482260	0							13	89481760	89482260
					13	89482260	89482760	0	13	89482260	89482760	0							13	89482260	89482760	1.2	13	89482260	89482760	0							13	89482260	89482760	0	13	89482260	89482760	0							13	89482260	89482760
					13	89482760	89483260	0	13	89482760	89483260	0							13	89482760	89483260	0	13	89482760	89483260	0							13	89482760	89483260	0	13	89482760	89483260	0							13	89482760	89483260
					13	89483260	89483760	0	13	89483260	89483760	0							13	89483260	89483760	0	13	89483260	89483760	0							13	89483260	89483760	0	13	89483260	89483760	0							13	89483260	89483760
					13	89483760	89484260	0	13	89483760	89484260	1.6							13	89483760	89484260	0	13	89483760	89484260	0							13	89483760	89484260	0	13	89483760	89484260	0							13	89483760	89484260
					13	89484260	89484760	0	13	89484260	89484760	0							13	89484260	89484760	0	13	89484260	89484760	0							13	89484260	89484760	0	13	89484260	89484760	0							13	89484260	89484760
					13	89484760	89485260	0	13	89484760	89485260	0							13	89484760	89485260	0	13	89484760	89485260	0							13	89484760	89485260	0	13	89484760	89485260	0							13	89484760	89485260
					13	89485260	89485760	0	13	89485260	89485760	0							13	89485260	89485760	1.6	13	89485260	89485760	0							13	89485260	89485760	0	13	89485260	89485760	0							13	89485260	89485760
					13	89485760	89486260	0	13	89485760	89486260	0							13	89485760	89486260	0	13	89485760	89486260	1.44							13	89485760	89486260	0	13	89485760	89486260	0							13	89485760	89486260
					13	89486260	89486760	0	13	89486260	89486760	0							13	89486260	89486760	0	13	89486260	89486760	0.16							13	89486260	89486760	1.52	13	89486260	89486760	0							13	89486260	89486760
					13	89486760	89487260	0	13	89486760	89487260	0							13	89486760	89487260	0	13	89486760	89487260	0							13	89486760	89487260	3.88	13	89486760	89487260	0							13	89486760	89487260
					13	89487260	89487760	0	13	89487260	89487760	0.52							13	89487260	89487760	1.7	13	89487260	89487760	0							13	89487260	89487760	0	13	89487260	89487760	0							13	89487260	89487760
					13	89487760	89488260	0	13	89487760	89488260	0.28							13	89487760	89488260	0	13	89487760	89488260	1.04							13	89487760	89488260	0	13	89487760	89488260	0							13	89487760	89488260
					13	89488260	89488760	0	13	89488260	89488760	0							13	89488260	89488760	0	13	89488260	89488760	0.56							13	89488260	89488760	0	13	89488260	89488760	0							13	89488260	89488760
					13	89488760	89489260	0	13	89488760	89489260	0							13	89488760	89489260	0	13	89488760	89489260	0							13	89488760	89489260	0	13	89488760	89489260	0							13	89488760	89489260
					13	89489260	89489760	0	13	89489260	89489760	0							13	89489260	89489760	1.2	13	89489260	89489760	0							13	89489260	89489760	0	13	89489260	89489760	0							13	89489260	89489760
					13	89489760	89490260	0	13	89489760	89490260	0							13	89489760	89490260	0	13	89489760	89490260	0							13	89489760	89490260	1.26	13	89489760	89490260	0							13	89489760	89490260
					13	89490260	89490760	0	13	89490260	89490760	0							13	89490260	89490760	0	13	89490260	89490760	0							13	89490260	89490760	1.14	13	89490260	89490760	0							13	89490260	89490760
					13	89490760	89491260	0	13	89490760	89491260	0							13	89490760	89491260	0	13	89490760	89491260	0							13	89490760	89491260	0	13	89490760	89491260	0							13	89490760	89491260
					13	89491260	89491760	0.2	13	89491260	89491760	0							13	89491260	89491760	0.3	13	89491260	89491760	0.22							13	89491260	89491760	0	13	89491260	89491760	0							13	89491260	89491760
					13	89491760	89492260	0	13	89491760	89492260	0							13	89491760	89492260	0	13	89491760	89492260	0.58							13	89491760	89492260	0	13	89491760	89492260	0							13	89491760	89492260
					13	89492260	89492760	0	13	89492260	89492760	0							13	89492260	89492760	0	13	89492260	89492760	0.52							13	89492260	89492760	0	13	89492260	89492760	0							13	89492260	89492760
					13	89492760	89493260	0	13	89492760	89493260	0							13	89492760	89493260	0	13	89492760	89493260	0.28							13	89492760	89493260	0	13	89492760	89493260	0							13	89492760	89493260
					13	89493260	89493760	0	13	89493260	89493760	0							13	89493260	89493760	0	13	89493260	89493760	0							13	89493260	89493760	0	13	89493260	89493760	0							13	89493260	89493760
					13	89493760	89494260	1	13	89493760	89494260	0							13	89493760	89494260	0	13	89493760	89494260	0							13	89493760	89494260	0	13	89493760	89494260	0							13	89493760	89494260
					13	89494260	89494760	0	13	89494260	89494760	0							13	89494260	89494760	0	13	89494260	89494760	0							13	89494260	89494760	0	13	89494260	89494760	0							13	89494260	89494760
					13	89494760	89495260	0	13	89494760	89495260	0							13	89494760	89495260	0.22	13	89494760	89495260	0							13	89494760	89495260	0	13	89494760	89495260	0.62							13	89494760	89495260
					13	89495260	89495760	0.88	13	89495260	89495760	0							13	89495260	89495760	0.58	13	89495260	89495760	0							13	89495260	89495760	0	13	89495260	89495760	0.18							13	89495260	89495760
					13	89495760	89496260	0.62	13	89495760	89496260	1.6							13	89495760	89496260	0	13	89495760	89496260	0							13	89495760	89496260	0	13	89495760	89496260	0							13	89495760	89496260
					13	89496260	89496760	0.32	13	89496260	89496760	0							13	89496260	89496760	0	13	89496260	89496760	0.12							13	89496260	89496760	0	13	89496260	89496760	0							13	89496260	89496760
					13	89496760	89497260	0.18	13	89496760	89497260	0							13	89496760	89497260	0	13	89496760	89497260	0.58							13	89496760	89497260	0	13	89496760	89497260	0.2							13	89496760	89497260
					13	89497260	89497760	0	13	89497260	89497760	0							13	89497260	89497760	0	13	89497260	89497760	0.8							13	89497260	89497760	0	13	89497260	89497760	0							13	89497260	89497760
					13	89497760	89498260	0	13	89497760	89498260	0							13	89497760	89498260	0	13	89497760	89498260	0							13	89497760	89498260	0	13	89497760	89498260	0							13	89497760	89498260
					13	89498260	89498760	0	13	89498260	89498760	0							13	89498260	89498760	0	13	89498260	89498760	0.74							13	89498260	89498760	0.2	13	89498260	89498760	0.7							13	89498260	89498760
					13	89498760	89499260	0	13	89498760	89499260	0.02							13	89498760	89499260	0	13	89498760	89499260	1.2							13	89498760	89499260	0.22	13	89498760	89499260	0							13	89498760	89499260
					13	89499260	89499760	0	13	89499260	89499760	0.28							13	89499260	89499760	0	13	89499260	89499760	0.36							13	89499260	89499760	0.18	13	89499260	89499760	0							13	89499260	89499760
					13	89499760	89500260	0	13	89499760	89500260	0							13	89499760	89500260	0	13	89499760	89500260	0							13	89499760	89500260	0.06	13	89499760	89500260	0							13	89499760	89500260
					13	89500260	89500760	0	13	89500260	89500760	0							13	89500260	89500760	0	13	89500260	89500760	0							13	89500260	89500760	2.34	13	89500260	89500760	0.62							13	89500260	89500760
					13	89500760	89501260	0	13	89500760	89501260	0.7							13	89500760	89501260	0.8	13	89500760	89501260	1.8							13	89500760	89501260	0.4	13	89500760	89501260	0.18							13	89500760	89501260
					13	89501260	89501760	0	13	89501260	89501760	0							13	89501260	89501760	1.3	13	89501260	89501760	0.9							13	89501260	89501760	0	13	89501260	89501760	0							13	89501260	89501760
					13	89501760	89502260	0	13	89501760	89502260	0							13	89501760	89502260	0.74	13	89501760	89502260	0.62							13	89501760	89502260	0	13	89501760	89502260	0							13	89501760	89502260
					13	89502260	89502760	0	13	89502260	89502760	0							13	89502260	89502760	0.16	13	89502260	89502760	0.1							13	89502260	89502760	0	13	89502260	89502760	0							13	89502260	89502760
					13	89502760	89503260	0	13	89502760	89503260	0							13	89502760	89503260	0	13	89502760	89503260	0.78							13	89502760	89503260	0	13	89502760	89503260	0							13	89502760	89503260
					13	89503260	89503760	0	13	89503260	89503760	0							13	89503260	89503760	0	13	89503260	89503760	0							13	89503260	89503760	0	13	89503260	89503760	0							13	89503260	89503760
					13	89503760	89504260	0	13	89503760	89504260	0							13	89503760	89504260	0.24	13	89503760	89504260	0.12							13	89503760	89504260	0	13	89503760	89504260	0							13	89503760	89504260
					13	89504260	89504760	0	13	89504260	89504760	0							13	89504260	89504760	0.16	13	89504260	89504760	0.18							13	89504260	89504760	0	13	89504260	89504760	0							13	89504260	89504760
					13	89504760	89505260	0	13	89504760	89505260	0							13	89504760	89505260	0	13	89504760	89505260	0							13	89504760	89505260	0	13	89504760	89505260	0							13	89504760	89505260
					13	89505260	89505760	0	13	89505260	89505760	0							13	89505260	89505760	0	13	89505260	89505760	0							13	89505260	89505760	0	13	89505260	89505760	0							13	89505260	89505760
					13	89505760	89506260	0	13	89505760	89506260	0							13	89505760	89506260	0	13	89505760	89506260	0							13	89505760	89506260	0	13	89505760	89506260	0							13	89505760	89506260
					13	89506260	89506760	0	13	89506260	89506760	0							13	89506260	89506760	0	13	89506260	89506760	0							13	89506260	89506760	0	13	89506260	89506760	0							13	89506260	89506760
					13	89506760	89507260	0	13	89506760	89507260	0							13	89506760	89507260	0	13	89506760	89507260	0.2							13	89506760	89507260	0	13	89506760	89507260	0							13	89506760	89507260
					13	89507260	89507760	0	13	89507260	89507760	0							13	89507260	89507760	0	13	89507260	89507760	0							13	89507260	89507760	0	13	89507260	89507760	0							13	89507260	89507760
					13	89507760	89508260	0	13	89507760	89508260	0							13	89507760	89508260	0	13	89507760	89508260	0							13	89507760	89508260	0	13	89507760	89508260	0							13	89507760	89508260
					13	89508260	89508760	0	13	89508260	89508760	0							13	89508260	89508760	0	13	89508260	89508760	0							13	89508260	89508760	0.2	13	89508260	89508760	0							13	89508260	89508760
					13	89508760	89509260	0	13	89508760	89509260	0							13	89508760	89509260	0	13	89508760	89509260	0							13	89508760	89509260	0	13	89508760	89509260	0							13	89508760	89509260
					13	89509260	89509760	0.8	13	89509260	89509760	0.3							13	89509260	89509760	0	13	89509260	89509760	0							13	89509260	89509760	0.5	13	89509260	89509760	0							13	89509260	89509760
					13	89509760	89510260	0	13	89509760	89510260	0.5							13	89509760	89510260	0	13	89509760	89510260	0							13	89509760	89510260	0.2	13	89509760	89510260	0							13	89509760	89510260
					13	89510260	89510760	0	13	89510260	89510760	0							13	89510260	89510760	0	13	89510260	89510760	0							13	89510260	89510760	0	13	89510260	89510760	0							13	89510260	89510760
					13	89510760	89511260	0	13	89510760	89511260	0							13	89510760	89511260	0	13	89510760	89511260	0							13	89510760	89511260	0	13	89510760	89511260	0							13	89510760	89511260
					13	89511260	89511760	0	13	89511260	89511760	1.6							13	89511260	89511760	0	13	89511260	89511760	0							13	89511260	89511760	0	13	89511260	89511760	0							13	89511260	89511760
					13	89511760	89512260	0	13	89511760	89512260	0.72							13	89511760	89512260	0	13	89511760	89512260	0							13	89511760	89512260	0	13	89511760	89512260	0							13	89511760	89512260
					13	89512260	89512760	0	13	89512260	89512760	0.08							13	89512260	89512760	0	13	89512260	89512760	2.4							13	89512260	89512760	0	13	89512260	89512760	0							13	89512260	89512760
					13	89512760	89513260	0	13	89512760	89513260	0							13	89512760	89513260	0	13	89512760	89513260	0							13	89512760	89513260	0	13	89512760	89513260	0							13	89512760	89513260
					13	89513260	89513760	0	13	89513260	89513760	0							13	89513260	89513760	0.8	13	89513260	89513760	0							13	89513260	89513760	0	13	89513260	89513760	0							13	89513260	89513760
					13	89527705	89528205	1.34	13	89527705	89528205	9.63							13	89527705	89528205	2.83	13	89527705	89528205	23.98							13	89527705	89528205	4.85	13	89527705	89528205	7.09							13	89527705	89528205
					13	89528205	89528705	3.45	13	89528205	89528705	3.57							13	89528205	89528705	0.36	13	89528205	89528705	4.28							13	89528205	89528705	0.45	13	89528205	89528705	4.14							13	89528205	89528705
					13	89528705	89529205	0	13	89528705	89529205	0.8							13	89528705	89529205	0	13	89528705	89529205	0.81							13	89528705	89529205	0	13	89528705	89529205	0.36							13	89528705	89529205
					13	89529205	89529705	0	13	89529205	89529705	3.71							13	89529205	89529705	1.2	13	89529205	89529705	11.09							13	89529205	89529705	4	13	89529205	89529705	2							13	89529205	89529705
					13	89529705	89530205	0	13	89529705	89530205	0.49							13	89529705	89530205	0	13	89529705	89530205	0							13	89529705	89530205	0	13	89529705	89530205	0.8							13	89529705	89530205
					13	89530205	89530705	0	13	89530205	89530705	1.42							13	89530205	89530705	0.01	13	89530205	89530705	0							13	89530205	89530705	2.88	13	89530205	89530705	0.01							13	89530205	89530705
					13	89530705	89531205	0	13	89530705	89531205	0.68							13	89530705	89531205	2.79	13	89530705	89531205	0							13	89530705	89531205	5.32	13	89530705	89531205	0.69							13	89530705	89531205
					13	89531205	89531705	0	13	89531205	89531705	1.22							13	89531205	89531705	0	13	89531205	89531705	1.84							13	89531205	89531705	0	13	89531205	89531705	0.8							13	89531205	89531705
					13	89531705	89532205	0	13	89531705	89532205	1.5							13	89531705	89532205	1.05	13	89531705	89532205	2.77							13	89531705	89532205	0	13	89531705	89532205	0.8							13	89531705	89532205
					13	89532205	89532705	1.02	13	89532205	89532705	0.48							13	89532205	89532705	3.17	13	89532205	89532705	0.19							13	89532205	89532705	0	13	89532205	89532705	0.01							13	89532205	89532705
					13	89532705	89533205	0.58	13	89532705	89533205	0.22							13	89532705	89533205	0.58	13	89532705	89533205	0							13	89532705	89533205	0	13	89532705	89533205	0.6							13	89532705	89533205
					13	89533205	89533705	0.2	13	89533205	89533705	5.08							13	89533205	89533705	0.8	13	89533205	89533705	12.9							13	89533205	89533705	5.9	13	89533205	89533705	6.39							13	89533205	89533705
					13	89533705	89534205	0	13	89533705	89534205	0							13	89533705	89534205	0.32	13	89533705	89534205	0							13	89533705	89534205	0	13	89533705	89534205	0.51							13	89533705	89534205
					13	89534205	89534705	0	13	89534205	89534705	1.6							13	89534205	89534705	0.48	13	89534205	89534705	1.01							13	89534205	89534705	0	13	89534205	89534705	0.53							13	89534205	89534705
					13	89534705	89535205	0	13	89534705	89535205	0.71							13	89534705	89535205	0	13	89534705	89535205	2.1							13	89534705	89535205	0	13	89534705	89535205	2.37							13	89534705	89535205
					13	89535205	89535705	0	13	89535205	89535705	2.3							13	89535205	89535705	0	13	89535205	89535705	0.89							13	89535205	89535705	0	13	89535205	89535705	6.1							13	89535205	89535705
					13	89535705	89536205	0	13	89535705	89536205	0.9							13	89535705	89536205	0	13	89535705	89536205	0.8							13	89535705	89536205	0	13	89535705	89536205	0.09							13	89535705	89536205
					13	89536205	89536705	0	13	89536205	89536705	1.69							13	89536205	89536705	0	13	89536205	89536705	0							13	89536205	89536705	0.01	13	89536205	89536705	0.32							13	89536205	89536705
					13	89536705	89537205	0	13	89536705	89537205	1.93							13	89536705	89537205	0	13	89536705	89537205	0.64							13	89536705	89537205	0.79	13	89536705	89537205	1.49							13	89536705	89537205
					13	89537205	89537705	0	13	89537205	89537705	0.47							13	89537205	89537705	0.66	13	89537205	89537705	0.96							13	89537205	89537705	1.6	13	89537205	89537705	1.29							13	89537205	89537705
					13	89537705	89538205	3.2	13	89537705	89538205	0.8							13	89537705	89538205	1.74	13	89537705	89538205	0							13	89537705	89538205	0	13	89537705	89538205	0							13	89537705	89538205
					13	89538205	89538705	0.62	13	89538205	89538705	1.21							13	89538205	89538705	0	13	89538205	89538705	0.63							13	89538205	89538705	1.53	13	89538205	89538705	0.53							13	89538205	89538705
					13	89538705	89539205	0.18	13	89538705	89539205	1.19							13	89538705	89539205	0.51	13	89538705	89539205	2							13	89538705	89539205	0.87	13	89538705	89539205	1.88							13	89538705	89539205
					13	89539205	89539705	2.24	13	89539205	89539705	0							13	89539205	89539705	0.19	13	89539205	89539705	1.28							13	89539205	89539705	0	13	89539205	89539705	0.7							13	89539205	89539705
					13	89539705	89540205	2.36	13	89539705	89540205	4.8							13	89539705	89540205	0.41	13	89539705	89540205	0.79							13	89539705	89540205	0	13	89539705	89540205	0.09							13	89539705	89540205
					13	89540205	89540705	0	13	89540205	89540705	1.7							13	89540205	89540705	0.69	13	89540205	89540705	1.1							13	89540205	89540705	0	13	89540205	89540705	0.4							13	89540205	89540705
					13	89540705	89541205	0	13	89540705	89541205	0							13	89540705	89541205	0	13	89540705	89541205	0							13	89540705	89541205	0	13	89540705	89541205	0							13	89540705	89541205
					13	89541205	89541705	0	13	89541205	89541705	0							13	89541205	89541705	0	13	89541205	89541705	0							13	89541205	89541705	0	13	89541205	89541705	0							13	89541205	89541705
					13	89541705	89542205	0.11	13	89541705	89542205	2.31							13	89541705	89542205	0	13	89541705	89542205	1.32							13	89541705	89542205	0	13	89541705	89542205	0.42							13	89541705	89542205
					13	89542205	89542705	0.59	13	89542205	89542705	0.8							13	89542205	89542705	0.71	13	89542205	89542705	0.28							13	89542205	89542705	7.35	13	89542205	89542705	1.69							13	89542205	89542705
					13	89542705	89543205	0	13	89542705	89543205	0.09							13	89542705	89543205	0.09	13	89542705	89543205	0							13	89542705	89543205	1.45	13	89542705	89543205	1.09							13	89542705	89543205
					13	89543205	89543705	0	13	89543205	89543705	4.04							13	89543205	89543705	1.63	13	89543205	89543705	3.13							13	89543205	89543705	7.2	13	89543205	89543705	1.31							13	89543205	89543705
					13	89543705	89544205	0	13	89543705	89544205	3.44							13	89543705	89544205	0.77	13	89543705	89544205	1.47							13	89543705	89544205	1.23	13	89543705	89544205	0.81							13	89543705	89544205
					13	89544205	89544705	0	13	89544205	89544705	3.53							13	89544205	89544705	0	13	89544205	89544705	0							13	89544205	89544705	1.17	13	89544205	89544705	0.98							13	89544205	89544705
					13	89544705	89545205	0	13	89544705	89545205	2.31							13	89544705	89545205	0	13	89544705	89545205	0.45							13	89544705	89545205	0.8	13	89544705	89545205	0.71							13	89544705	89545205
					13	89545205	89545705	0	13	89545205	89545705	5.08							13	89545205	89545705	0	13	89545205	89545705	3.55							13	89545205	89545705	0.82	13	89545205	89545705	0.09							13	89545205	89545705
					13	89545705	89546205	0.43	13	89545705	89546205	3.59							13	89545705	89546205	1.01	13	89545705	89546205	6.14							13	89545705	89546205	7.06	13	89545705	89546205	4.53							13	89545705	89546205
					13	89546205	89546705	0.27	13	89546205	89546705	1.01							13	89546205	89546705	0.09	13	89546205	89546705	2.16							13	89546205	89546705	2.52	13	89546205	89546705	2.07							13	89546205	89546705
					13	89546705	89547205	0	13	89546705	89547205	0.8							13	89546705	89547205	0	13	89546705	89547205	0							13	89546705	89547205	0	13	89546705	89547205	0							13	89546705	89547205
					13	89547205	89547705	0	13	89547205	89547705	0							13	89547205	89547705	0	13	89547205	89547705	0							13	89547205	89547705	0	13	89547205	89547705	2.13							13	89547205	89547705
					13	89547705	89548205	0	13	89547705	89548205	0.22							13	89547705	89548205	0.99	13	89547705	89548205	0							13	89547705	89548205	0	13	89547705	89548205	0.27							13	89547705	89548205
					13	89548205	89548705	0.8	13	89548205	89548705	0.58							13	89548205	89548705	6.21	13	89548205	89548705	0.71							13	89548205	89548705	0	13	89548205	89548705	0.61							13	89548205	89548705
					13	89548705	89549205	1.3	13	89548705	89549205	9.21							13	89548705	89549205	1.2	13	89548705	89549205	16.19							13	89548705	89549205	13.5	13	89548705	89549205	16.19							13	89548705	89549205
					13	89549205	89549705	1	13	89549205	89549705	2.99							13	89549205	89549705	1.3	13	89549205	89549705	5.2							13	89549205	89549705	5	13	89549205	89549705	8.6							13	89549205	89549705
					13	89571146	89571646	0	13	89571146	89571646	3.568							13	89571146	89571646	0	13	89571146	89571646	0.8							13	89571146	89571646	0	13	89571146	89571646	0							13	89571146	89571646
					13	89571646	89572146	0	13	89571646	89572146	1.116							13	89571646	89572146	0	13	89571646	89572146	0.8							13	89571646	89572146	0	13	89571646	89572146	0							13	89571646	89572146
					13	89572146	89572646	0	13	89572146	89572646	0.116							13	89572146	89572646	0	13	89572146	89572646	0.8							13	89572146	89572646	0	13	89572146	89572646	0							13	89572146	89572646
					13	89572646	89573146	2.084	13	89572646	89573146	0							13	89572646	89573146	0	13	89572646	89573146	0							13	89572646	89573146	0	13	89572646	89573146	0.4							13	89572646	89573146
					13	89573146	89573646	0.5	13	89573146	89573646	0							13	89573146	89573646	0	13	89573146	89573646	0.592							13	89573146	89573646	0	13	89573146	89573646	0.4							13	89573146	89573646
					13	89573646	89574146	1.416	13	89573646	89574146	0.7							13	89573646	89574146	0	13	89573646	89574146	0.208							13	89573646	89574146	0	13	89573646	89574146	0							13	89573646	89574146
					13	89574146	89574646	0	13	89574146	89574646	0.384							13	89574146	89574646	0.6	13	89574146	89574646	0							13	89574146	89574646	0	13	89574146	89574646	0.4							13	89574146	89574646
					13	89574646	89575146	0	13	89574646	89575146	0.416							13	89574646	89575146	0	13	89574646	89575146	0							13	89574646	89575146	1.936	13	89574646	89575146	0							13	89574646	89575146
					13	89575146	89575646	0	13	89575146	89575646	0.092							13	89575146	89575646	0.592	13	89575146	89575646	0							13	89575146	89575646	3.664	13	89575146	89575646	0							13	89575146	89575646
					13	89575646	89576146	0	13	89575646	89576146	0.708							13	89575646	89576146	0.208	13	89575646	89576146	0							13	89575646	89576146	0	13	89575646	89576146	0							13	89575646	89576146
					13	89576146	89576646	0	13	89576146	89576646	0.384							13	89576146	89576646	0	13	89576146	89576646	0							13	89576146	89576646	0	13	89576146	89576646	0							13	89576146	89576646
					13	89576646	89577146	0	13	89576646	89577146	1.216							13	89576646	89577146	0	13	89576646	89577146	0							13	89576646	89577146	0	13	89576646	89577146	0							13	89576646	89577146
					13	89577146	89577646	1.152	13	89577146	89577646	0							13	89577146	89577646	0	13	89577146	89577646	0							13	89577146	89577646	0	13	89577146	89577646	0							13	89577146	89577646
					13	89577646	89578146	1.248	13	89577646	89578146	0							13	89577646	89578146	0	13	89577646	89578146	0							13	89577646	89578146	0	13	89577646	89578146	0							13	89577646	89578146
					13	89578146	89578646	0	13	89578146	89578646	1.184							13	89578146	89578646	0	13	89578146	89578646	0							13	89578146	89578646	0.292	13	89578146	89578646	0.484							13	89578146	89578646
					13	89578646	89579146	0	13	89578646	89579146	1.216							13	89578646	89579146	0	13	89578646	89579146	0							13	89578646	89579146	0.508	13	89578646	89579146	0.216							13	89578646	89579146
					13	89579146	89579646	0	13	89579146	89579646	0							13	89579146	89579646	0	13	89579146	89579646	0.192							13	89579146	89579646	0	13	89579146	89579646	0							13	89579146	89579646
					13	89579646	89580146	0	13	89579646	89580146	0							13	89579646	89580146	0	13	89579646	89580146	0.608							13	89579646	89580146	0	13	89579646	89580146	0							13	89579646	89580146
					13	89580146	89580646	1.384	13	89580146	89580646	0							13	89580146	89580646	0	13	89580146	89580646	0							13	89580146	89580646	0	13	89580146	89580646	0							13	89580146	89580646
					13	89580646	89581146	0.216	13	89580646	89581146	0.4							13	89580646	89581146	1.2	13	89580646	89581146	0							13	89580646	89581146	0	13	89580646	89581146	1.084							13	89580646	89581146
					13	89581146	89581646	0	13	89581146	89581646	0							13	89581146	89581646	0	13	89581146	89581646	0							13	89581146	89581646	0	13	89581146	89581646	0.316							13	89581146	89581646
					13	89581646	89582146	0	13	89581646	89582146	0							13	89581646	89582146	0	13	89581646	89582146	0							13	89581646	89582146	0	13	89581646	89582146	0							13	89581646	89582146
					13	89582146	89582646	0	13	89582146	89582646	0							13	89582146	89582646	0	13	89582146	89582646	0							13	89582146	89582646	0	13	89582146	89582646	0							13	89582146	89582646
					13	89582646	89583146	0	13	89582646	89583146	1.292							13	89582646	89583146	0	13	89582646	89583146	0							13	89582646	89583146	0	13	89582646	89583146	0							13	89582646	89583146
					13	89583146	89583646	0	13	89583146	89583646	0.6							13	89583146	89583646	0	13	89583146	89583646	0							13	89583146	89583646	0	13	89583146	89583646	0.8							13	89583146	89583646
					13	89583646	89584146	0	13	89583646	89584146	1.4							13	89583646	89584146	0	13	89583646	89584146	0.892							13	89583646	89584146	0	13	89583646	89584146	0.8							13	89583646	89584146
					13	89584146	89584646	0.292	13	89584146	89584646	0.792							13	89584146	89584646	0	13	89584146	89584646	0.708							13	89584146	89584646	0	13	89584146	89584646	0							13	89584146	89584646
					13	89584646	89585146	1.308	13	89584646	89585146	4.916							13	89584646	89585146	0	13	89584646	89585146	0							13	89584646	89585146	0	13	89584646	89585146	2.192							13	89584646	89585146
					13	89585146	89585646	0	13	89585146	89585646	3.184							13	89585146	89585646	0	13	89585146	89585646	0.692							13	89585146	89585646	0.092	13	89585146	89585646	0.208							13	89585146	89585646
					13	89585646	89586146	3.56	13	89585646	89586146	2.216							13	89585646	89586146	0	13	89585646	89586146	0.108							13	89585646	89586146	0.708	13	89585646	89586146	0							13	89585646	89586146
					13	89586146	89586646	1.016	13	89586146	89586646	0							13	89586146	89586646	0	13	89586146	89586646	0							13	89586146	89586646	0	13	89586146	89586646	2.4							13	89586146	89586646
					13	89586646	89587146	1.024	13	89586646	89587146	2.044							13	89586646	89587146	0	13	89586646	89587146	0							13	89586646	89587146	0	13	89586646	89587146	0							13	89586646	89587146
					13	89587146	89587646	0.584	13	89587146	89587646	6.032							13	89587146	89587646	0.092	13	89587146	89587646	0							13	89587146	89587646	0	13	89587146	89587646	0.992							13	89587146	89587646
					13	89587646	89588146	8.216	13	89587646	89588146	1.492							13	89587646	89588146	0.708	13	89587646	89588146	0.092							13	89587646	89588146	0	13	89587646	89588146	2.908							13	89587646	89588146
					13	89588146	89588646	0.692	13	89588146	89588646	5.392							13	89588146	89588646	0	13	89588146	89588646	0.608							13	89588146	89588646	0	13	89588146	89588646	1.892							13	89588146	89588646
					13	89588646	89589146	0.892	13	89588646	89589146	2.316							13	89588646	89589146	0	13	89588646	89589146	0							13	89588646	89589146	3.552	13	89588646	89589146	0.508							13	89588646	89589146
					13	89589146	89589646	5.46	13	89589146	89589646	3.084							13	89589146	89589646	0.8	13	89589146	89589646	0							13	89589146	89589646	1.248	13	89589146	89589646	0							13	89589146	89589646
					13	89589646	89590146	2.532	13	89589646	89590146	6.552							13	89589646	89590146	0	13	89589646	89590146	0.592							13	89589646	89590146	0.768	13	89589646	89590146	3.46							13	89589646	89590146
					13	89590146	89590646	9.604	13	89590146	89590646	9.532							13	89590146	89590646	0.892	13	89590146	89590646	3.392							13	89590146	89590646	0.832	13	89590146	89590646	3.3							13	89590146	89590646
					13	89590646	89591146	7.184	13	89590646	89591146	23.296							13	89590646	89591146	1.628	13	89590646	89591146	8.276							13	89590646	89591146	0.652	13	89590646	89591146	9.688							13	89590646	89591146
					13	89591146	89591646	71.72	13	89591146	89591646	188.636							13	89591146	89591646	43.332	13	89591146	89591646	197.016							13	89591146	89591646	52.628	13	89591146	89591646	117.904							13	89591146	89591646
					13	89591646	89592146	60.296	13	89591646	89592146	175.852							13	89591646	89592146	41.62	13	89591646	89592146	182.664							13	89591646	89592146	42.424	13	89591646	89592146	101.524							13	89591646	89592146
					13	89592146	89592646	381.272	13	89592146	89592646	728.272							13	89592146	89592646	354.312	13	89592146	89592646	839.788							13	89592146	89592646	277.628	13	89592146	89592646	527.264							13	89592146	89592646
					13	89592646	89593146	235.688	13	89592646	89593146	408.308							13	89592646	89593146	190.84	13	89592646	89593146	446.092							13	89592646	89593146	205.512	13	89592646	89593146	310.336							13	89592646	89593146
					13	89593146	89593646	31.644	13	89593146	89593646	98.964							13	89593146	89593646	25.996	13	89593146	89593646	54.864							13	89593146	89593646	13.86	13	89593146	89593646	59.596							13	89593146	89593646
					13	89593646	89594146	17.784	13	89593646	89594146	27.768							13	89593646	89594146	12.972	13	89593646	89594146	5.488							13	89593646	89594146	1.88	13	89593646	89594146	9.384							13	89593646	89594146
					13	89594146	89594646	23.184	13	89594146	89594646	33.468							13	89594146	89594646	20.9	13	89594146	89594646	6.824							13	89594146	89594646	4.836	13	89594146	89594646	18.768							13	89594146	89594646
					13	89594646	89595146	62.784	13	89594646	89595146	162.288							13	89594646	89595146	45.74	13	89594646	89595146	93.968							13	89594646	89595146	21.888	13	89594646	89595146	89.18							13	89594646	89595146
					13	89595146	89595646	46.708	13	89595146	89595646	145.96							13	89595146	89595646	43.088	13	89595146	89595646	81.004							13	89595146	89595646	33.78	13	89595146	89595646	71.056							13	89595146	89595646
					13	89595646	89596146	7.952	13	89595646	89596146	51.76							13	89595646	89596146	16.192	13	89595646	89596146	12.144							13	89595646	89596146	3.132	13	89595646	89596146	13.168							13	89595646	89596146
					13	89596146	89596646	25.628	13	89596146	89596646	58.848							13	89596146	89596646	20.824	13	89596146	89596646	12.992							13	89596146	89596646	4.74	13	89596146	89596646	14.256							13	89596146	89596646
					13	89596646	89597146	23.696	13	89596646	89597146	45.36							13	89596646	89597146	13.9	13	89596646	89597146	9.676							13	89596646	89597146	2.416	13	89596646	89597146	17.112							13	89596646	89597146
					13	89597146	89597646	7.824	13	89597146	89597646	49.468							13	89597146	89597646	7.076	13	89597146	89597646	10.756							13	89597146	89597646	6.608	13	89597146	89597646	11.608							13	89597146	89597646
					13	89597646	89598146	102.08	13	89597646	89598146	332.636							13	89597646	89598146	85.808	13	89597646	89598146	215.56							13	89597646	89598146	48.452	13	89597646	89598146	205.756							13	89597646	89598146
					13	89598146	89598646	33.848	13	89598146	89598646	89.712							13	89598146	89598646	42.3	13	89598146	89598646	52.376							13	89598146	89598646	23.812	13	89598146	89598646	43.488							13	89598146	89598646
					13	89598646	89599146	9.988	13	89598646	89599146	32.212							13	89598646	89599146	13.9	13	89598646	89599146	15.032							13	89598646	89599146	7.98	13	89598646	89599146	11.988							13	89598646	89599146
					13	89599146	89599646	11.404	13	89599146	89599646	19.776							13	89599146	89599646	7.176	13	89599146	89599646	9.608							13	89599146	89599646	16.088	13	89599146	89599646	9.652							13	89599146	89599646
					13	89599646	89600146	95.736	13	89599646	89600146	348.964							13	89599646	89600146	76.804	13	89599646	89600146	230.18							13	89599646	89600146	88.684	13	89599646	89600146	187.012							13	89599646	89600146
					13	89600146	89600646	2.4	13	89600146	89600646	2.208							13	89600146	89600646	0	13	89600146	89600646	0.508							13	89600146	89600646	0	13	89600146	89600646	0.592							13	89600146	89600646
					13	89600646	89601146	0	13	89600646	89601146	0.8							13	89600646	89601146	0	13	89600646	89601146	0							13	89600646	89601146	0	13	89600646	89601146	0.208							13	89600646	89601146
					13	89601146	89601646	0	13	89601146	89601646	0							13	89601146	89601646	0.384	13	89601146	89601646	0.792							13	89601146	89601646	0	13	89601146	89601646	0							13	89601146	89601646
					13	89601646	89602146	0	13	89601646	89602146	1.392							13	89601646	89602146	1.216	13	89601646	89602146	0.6							13	89601646	89602146	0	13	89601646	89602146	0							13	89601646	89602146
					13	89602146	89602646	0	13	89602146	89602646	0.208							13	89602146	89602646	0	13	89602146	89602646	0.208							13	89602146	89602646	0	13	89602146	89602646	0							13	89602146	89602646
					13	89602646	89603146	0	13	89602646	89603146	0							13	89602646	89603146	0	13	89602646	89603146	0							13	89602646	89603146	0	13	89602646	89603146	0							13	89602646	89603146
					13	89603146	89603646	0	13	89603146	89603646	0							13	89603146	89603646	0	13	89603146	89603646	0							13	89603146	89603646	0	13	89603146	89603646	0							13	89603146	89603646
					13	89603646	89604146	0	13	89603646	89604146	0							13	89603646	89604146	0	13	89603646	89604146	0							13	89603646	89604146	0	13	89603646	89604146	0							13	89603646	89604146
					13	89604146	89604646	0	13	89604146	89604646	0							13	89604146	89604646	0	13	89604146	89604646	0							13	89604146	89604646	0	13	89604146	89604646	0							13	89604146	89604646
					13	89604646	89605146	0	13	89604646	89605146	0							13	89604646	89605146	0	13	89604646	89605146	0							13	89604646	89605146	0	13	89604646	89605146	0							13	89604646	89605146
					13	89605146	89605646	0	13	89605146	89605646	0							13	89605146	89605646	0	13	89605146	89605646	0							13	89605146	89605646	0	13	89605146	89605646	0							13	89605146	89605646
					13	89605646	89606146	0	13	89605646	89606146	0							13	89605646	89606146	0	13	89605646	89606146	0							13	89605646	89606146	0	13	89605646	89606146	0							13	89605646	89606146
					13	89606146	89606646	0	13	89606146	89606646	0							13	89606146	89606646	0	13	89606146	89606646	0							13	89606146	89606646	0	13	89606146	89606646	0							13	89606146	89606646
					13	89606646	89607146	0	13	89606646	89607146	0							13	89606646	89607146	0	13	89606646	89607146	0							13	89606646	89607146	0	13	89606646	89607146	0							13	89606646	89607146
					13	89607146	89607646	0	13	89607146	89607646	0							13	89607146	89607646	0	13	89607146	89607646	0							13	89607146	89607646	0	13	89607146	89607646	0							13	89607146	89607646
					13	89607646	89608146	0	13	89607646	89608146	0							13	89607646	89608146	0	13	89607646	89608146	0							13	89607646	89608146	0	13	89607646	89608146	0							13	89607646	89608146
					13	89608146	89608646	0	13	89608146	89608646	0							13	89608146	89608646	0	13	89608146	89608646	0							13	89608146	89608646	0	13	89608146	89608646	0							13	89608146	89608646
					13	89608646	89609146	0	13	89608646	89609146	0							13	89608646	89609146	0	13	89608646	89609146	0							13	89608646	89609146	0	13	89608646	89609146	0							13	89608646	89609146
					13	89609146	89609646	0.184	13	89609146	89609646	0							13	89609146	89609646	0	13	89609146	89609646	0							13	89609146	89609646	0	13	89609146	89609646	0							13	89609146	89609646
					13	89609646	89610146	0.716	13	89609646	89610146	0.3							13	89609646	89610146	1.2	13	89609646	89610146	0							13	89609646	89610146	0	13	89609646	89610146	0							13	89609646	89610146
					13	89610146	89610646	0	13	89610146	89610646	0							13	89610146	89610646	0	13	89610146	89610646	0							13	89610146	89610646	0	13	89610146	89610646	0							13	89610146	89610646
					13	89610646	89611146	0	13	89610646	89611146	0							13	89610646	89611146	0	13	89610646	89611146	0							13	89610646	89611146	0	13	89610646	89611146	0							13	89610646	89611146
					13	89611146	89611646	0	13	89611146	89611646	0							13	89611146	89611646	0	13	89611146	89611646	0							13	89611146	89611646	0	13	89611146	89611646	0							13	89611146	89611646
					13	89611646	89612146	0	13	89611646	89612146	0							13	89611646	89612146	0	13	89611646	89612146	0							13	89611646	89612146	0	13	89611646	89612146	0							13	89611646	89612146
					13	89612146	89612646	0	13	89612146	89612646	0							13	89612146	89612646	0	13	89612146	89612646	0							13	89612146	89612646	0	13	89612146	89612646	0							13	89612146	89612646
					13	89612646	89613146	0	13	89612646	89613146	0							13	89612646	89613146	0	13	89612646	89613146	0							13	89612646	89613146	0	13	89612646	89613146	0							13	89612646	89613146
					13	89613146	89613646	0	13	89613146	89613646	0							13	89613146	89613646	0	13	89613146	89613646	0							13	89613146	89613646	0	13	89613146	89613646	0							13	89613146	89613646
					13	89613646	89614146	0	13	89613646	89614146	0							13	89613646	89614146	0	13	89613646	89614146	0							13	89613646	89614146	0	13	89613646	89614146	0							13	89613646	89614146
					13	89614146	89614646	0	13	89614146	89614646	0							13	89614146	89614646	0	13	89614146	89614646	0							13	89614146	89614646	0	13	89614146	89614646	0							13	89614146	89614646
					13	89614646	89615146	0	13	89614646	89615146	0							13	89614646	89615146	0	13	89614646	89615146	0							13	89614646	89615146	0	13	89614646	89615146	0							13	89614646	89615146
					13	89615146	89615646	0	13	89615146	89615646	0.2							13	89615146	89615646	0	13	89615146	89615646	0							13	89615146	89615646	0	13	89615146	89615646	0							13	89615146	89615646
					13	89615646	89616146	0	13	89615646	89616146	0							13	89615646	89616146	0	13	89615646	89616146	0							13	89615646	89616146	0	13	89615646	89616146	0							13	89615646	89616146
					13	89616146	89616646	0	13	89616146	89616646	0							13	89616146	89616646	0	13	89616146	89616646	0							13	89616146	89616646	0	13	89616146	89616646	0							13	89616146	89616646
					13	89616646	89617146	0	13	89616646	89617146	0							13	89616646	89617146	0	13	89616646	89617146	0							13	89616646	89617146	0	13	89616646	89617146	0							13	89616646	89617146
					13	89617146	89617646	0	13	89617146	89617646	0							13	89617146	89617646	0	13	89617146	89617646	0							13	89617146	89617646	0	13	89617146	89617646	0							13	89617146	89617646
					13	89617646	89618146	0	13	89617646	89618146	0							13	89617646	89618146	0	13	89617646	89618146	0							13	89617646	89618146	0	13	89617646	89618146	0							13	89617646	89618146
					13	89618146	89618646	0	13	89618146	89618646	0							13	89618146	89618646	0	13	89618146	89618646	0							13	89618146	89618646	0	13	89618146	89618646	0							13	89618146	89618646
					13	89618646	89619146	0	13	89618646	89619146	0							13	89618646	89619146	0	13	89618646	89619146	0							13	89618646	89619146	0	13	89618646	89619146	0							13	89618646	89619146
					13	89619146	89619646	0	13	89619146	89619646	0							13	89619146	89619646	0	13	89619146	89619646	0							13	89619146	89619646	0	13	89619146	89619646	0							13	89619146	89619646
					13	89619646	89620146	0	13	89619646	89620146	0							13	89619646	89620146	0	13	89619646	89620146	0							13	89619646	89620146	0	13	89619646	89620146	0							13	89619646	89620146
					13	89620146	89620646	0	13	89620146	89620646	0							13	89620146	89620646	0	13	89620146	89620646	0							13	89620146	89620646	0	13	89620146	89620646	0							13	89620146	89620646
					13	89620646	89621146	0	13	89620646	89621146	0.6							13	89620646	89621146	0	13	89620646	89621146	0							13	89620646	89621146	0	13	89620646	89621146	0							13	89620646	89621146
					13	89621146	89621646	0	13	89621146	89621646	0							13	89621146	89621646	0	13	89621146	89621646	0							13	89621146	89621646	0	13	89621146	89621646	0							13	89621146	89621646
					13	89621646	89622146	0	13	89621646	89622146	0							13	89621646	89622146	0	13	89621646	89622146	0							13	89621646	89622146	0	13	89621646	89622146	0							13	89621646	89622146
					13	89622146	89622646	0	13	89622146	89622646	0							13	89622146	89622646	0	13	89622146	89622646	0							13	89622146	89622646	0	13	89622146	89622646	0							13	89622146	89622646
					13	89622646	89623146	0	13	89622646	89623146	0							13	89622646	89623146	0	13	89622646	89623146	0							13	89622646	89623146	0	13	89622646	89623146	0							13	89622646	89623146
					13	89623146	89623646	0	13	89623146	89623646	0							13	89623146	89623646	0	13	89623146	89623646	0							13	89623146	89623646	0	13	89623146	89623646	0							13	89623146	89623646
					13	89623646	89624146	0	13	89623646	89624146	0							13	89623646	89624146	0	13	89623646	89624146	0							13	89623646	89624146	0	13	89623646	89624146	0							13	89623646	89624146
					13	89624146	89624646	0	13	89624146	89624646	0.092							13	89624146	89624646	0	13	89624146	89624646	0							13	89624146	89624646	0	13	89624146	89624646	0							13	89624146	89624646
					13	89624646	89625146	0	13	89624646	89625146	0.208							13	89624646	89625146	0	13	89624646	89625146	0							13	89624646	89625146	0	13	89624646	89625146	0							13	89624646	89625146
					13	89625146	89625646	0	13	89625146	89625646	0							13	89625146	89625646	0	13	89625146	89625646	0							13	89625146	89625646	0	13	89625146	89625646	0							13	89625146	89625646
					13	89625646	89626146	0	13	89625646	89626146	0							13	89625646	89626146	0	13	89625646	89626146	0							13	89625646	89626146	0	13	89625646	89626146	0							13	89625646	89626146
					13	89626146	89626646	0	13	89626146	89626646	0							13	89626146	89626646	0	13	89626146	89626646	0							13	89626146	89626646	0	13	89626146	89626646	0							13	89626146	89626646
					13	89626646	89627146	0	13	89626646	89627146	0							13	89626646	89627146	0	13	89626646	89627146	0							13	89626646	89627146	0	13	89626646	89627146	0							13	89626646	89627146
					13	89627146	89627646	0	13	89627146	89627646	0							13	89627146	89627646	0	13	89627146	89627646	0							13	89627146	89627646	0	13	89627146	89627646	0							13	89627146	89627646
					13	89627646	89628146	0	13	89627646	89628146	0							13	89627646	89628146	0	13	89627646	89628146	0							13	89627646	89628146	0	13	89627646	89628146	0							13	89627646	89628146
					13	89628146	89628646	0	13	89628146	89628646	0							13	89628146	89628646	0	13	89628146	89628646	0							13	89628146	89628646	0	13	89628146	89628646	0							13	89628146	89628646
					13	89628646	89629146	0	13	89628646	89629146	0							13	89628646	89629146	0	13	89628646	89629146	0							13	89628646	89629146	0	13	89628646	89629146	0							13	89628646	89629146
					13	89629146	89629646	0	13	89629146	89629646	0							13	89629146	89629646	0	13	89629146	89629646	0							13	89629146	89629646	0	13	89629146	89629646	0							13	89629146	89629646
					13	89629646	89630146	0	13	89629646	89630146	0							13	89629646	89630146	0	13	89629646	89630146	0							13	89629646	89630146	0	13	89629646	89630146	0							13	89629646	89630146
					13	89630146	89630646	0	13	89630146	89630646	0							13	89630146	89630646	0	13	89630146	89630646	0							13	89630146	89630646	0	13	89630146	89630646	0							13	89630146	89630646
					13	89630646	89631146	0	13	89630646	89631146	0							13	89630646	89631146	0	13	89630646	89631146	0							13	89630646	89631146	0	13	89630646	89631146	0							13	89630646	89631146
					13	89631146	89631646	0	13	89631146	89631646	0							13	89631146	89631646	0	13	89631146	89631646	0							13	89631146	89631646	0	13	89631146	89631646	0							13	89631146	89631646
					13	89631646	89632146	0	13	89631646	89632146	0							13	89631646	89632146	0	13	89631646	89632146	0							13	89631646	89632146	0	13	89631646	89632146	0							13	89631646	89632146
					13	89632146	89632646	0	13	89632146	89632646	0							13	89632146	89632646	0	13	89632146	89632646	0							13	89632146	89632646	0	13	89632146	89632646	0							13	89632146	89632646
					13	89632646	89633146	0	13	89632646	89633146	0							13	89632646	89633146	0	13	89632646	89633146	0							13	89632646	89633146	0	13	89632646	89633146	0							13	89632646	89633146
					13	89633146	89633646	0	13	89633146	89633646	0							13	89633146	89633646	0	13	89633146	89633646	0							13	89633146	89633646	0	13	89633146	89633646	0							13	89633146	89633646
					13	89633646	89634146	0	13	89633646	89634146	0							13	89633646	89634146	0	13	89633646	89634146	0							13	89633646	89634146	0	13	89633646	89634146	0							13	89633646	89634146
					13	89634146	89634646	0	13	89634146	89634646	0							13	89634146	89634646	0	13	89634146	89634646	0							13	89634146	89634646	0	13	89634146	89634646	0							13	89634146	89634646
					13	89634646	89635146	0	13	89634646	89635146	0							13	89634646	89635146	0	13	89634646	89635146	0							13	89634646	89635146	0	13	89634646	89635146	0							13	89634646	89635146
					13	89635146	89635646	0	13	89635146	89635646	0							13	89635146	89635646	0	13	89635146	89635646	0							13	89635146	89635646	0	13	89635146	89635646	0							13	89635146	89635646
					13	89635646	89636146	0	13	89635646	89636146	0							13	89635646	89636146	0	13	89635646	89636146	0							13	89635646	89636146	0	13	89635646	89636146	0							13	89635646	89636146
					13	89636146	89636646	0	13	89636146	89636646	0							13	89636146	89636646	0	13	89636146	89636646	0							13	89636146	89636646	0	13	89636146	89636646	0							13	89636146	89636646
					13	89636646	89637146	0	13	89636646	89637146	0							13	89636646	89637146	0	13	89636646	89637146	0							13	89636646	89637146	0	13	89636646	89637146	0							13	89636646	89637146
					13	89637146	89637646	0	13	89637146	89637646	0.976							13	89637146	89637646	0	13	89637146	89637646	0							13	89637146	89637646	0	13	89637146	89637646	0							13	89637146	89637646
					13	89637646	89638146	0	13	89637646	89638146	2.4							13	89637646	89638146	0	13	89637646	89638146	0							13	89637646	89638146	0	13	89637646	89638146	0							13	89637646	89638146
					13	89638146	89638646	0	13	89638146	89638646	0.624							13	89638146	89638646	0	13	89638146	89638646	0							13	89638146	89638646	0	13	89638146	89638646	0							13	89638146	89638646
					13	89638646	89639146	0	13	89638646	89639146	0							13	89638646	89639146	0	13	89638646	89639146	0							13	89638646	89639146	0	13	89638646	89639146	0							13	89638646	89639146
					13	89639146	89639646	0	13	89639146	89639646	0							13	89639146	89639646	0	13	89639146	89639646	0							13	89639146	89639646	0	13	89639146	89639646	0							13	89639146	89639646
					13	89639646	89640146	0	13	89639646	89640146	0							13	89639646	89640146	0	13	89639646	89640146	0							13	89639646	89640146	0	13	89639646	89640146	0							13	89639646	89640146
					13	89640146	89640646	0	13	89640146	89640646	0							13	89640146	89640646	0	13	89640146	89640646	0							13	89640146	89640646	0	13	89640146	89640646	0							13	89640146	89640646
					13	89640646	89641146	0	13	89640646	89641146	0							13	89640646	89641146	0	13	89640646	89641146	0							13	89640646	89641146	0	13	89640646	89641146	0							13	89640646	89641146
					13	89641146	89641646	0.092	13	89641146	89641646	0.092							13	89641146	89641646	0	13	89641146	89641646	0.368							13	89641146	89641646	0	13	89641146	89641646	0.092							13	89641146	89641646
					13	89641646	89642146	1.508	13	89641646	89642146	8.66							13	89641646	89642146	0.7	13	89641646	89642146	5.908							13	89641646	89642146	0	13	89641646	89642146	2.208							13	89641646	89642146
					13	89642146	89642646	0	13	89642146	89642646	0.048							13	89642146	89642646	0	13	89642146	89642646	0.824							13	89642146	89642646	0	13	89642146	89642646	0							13	89642146	89642646
					13	89642646	89643146	0	13	89642646	89643146	0							13	89642646	89643146	0	13	89642646	89643146	0							13	89642646	89643146	0	13	89642646	89643146	0							13	89642646	89643146
					13	89643146	89643646	0	13	89643146	89643646	0							13	89643146	89643646	0	13	89643146	89643646	0							13	89643146	89643646	0	13	89643146	89643646	0							13	89643146	89643646
					13	89643646	89644146	0	13	89643646	89644146	0							13	89643646	89644146	0	13	89643646	89644146	0							13	89643646	89644146	0	13	89643646	89644146	0							13	89643646	89644146
					13	89644146	89644646	0	13	89644146	89644646	0							13	89644146	89644646	0	13	89644146	89644646	0							13	89644146	89644646	0	13	89644146	89644646	0							13	89644146	89644646
					13	89644646	89645146	0	13	89644646	89645146	0							13	89644646	89645146	0	13	89644646	89645146	0							13	89644646	89645146	0	13	89644646	89645146	0							13	89644646	89645146
					13	89645146	89645646	0	13	89645146	89645646	0							13	89645146	89645646	0	13	89645146	89645646	0							13	89645146	89645646	0	13	89645146	89645646	0.3							13	89645146	89645646
					13	89645646	89646146	0	13	89645646	89646146	0							13	89645646	89646146	0	13	89645646	89646146	0							13	89645646	89646146	0	13	89645646	89646146	0							13	89645646	89646146
					13	89646146	89646646	0	13	89646146	89646646	0							13	89646146	89646646	0	13	89646146	89646646	0							13	89646146	89646646	0	13	89646146	89646646	0							13	89646146	89646646
					13	89646646	89647146	0	13	89646646	89647146	0							13	89646646	89647146	0	13	89646646	89647146	0							13	89646646	89647146	0.092	13	89646646	89647146	0							13	89646646	89647146
					13	89647146	89647646	0	13	89647146	89647646	0							13	89647146	89647646	0	13	89647146	89647646	0							13	89647146	89647646	0.308	13	89647146	89647646	0							13	89647146	89647646
					13	89647646	89648146	0	13	89647646	89648146	0							13	89647646	89648146	0	13	89647646	89648146	0							13	89647646	89648146	0	13	89647646	89648146	0							13	89647646	89648146
					13	89648146	89648646	0	13	89648146	89648646	0							13	89648146	89648646	0	13	89648146	89648646	0							13	89648146	89648646	0	13	89648146	89648646	0							13	89648146	89648646
					13	89648646	89649146	0	13	89648646	89649146	0							13	89648646	89649146	0	13	89648646	89649146	0							13	89648646	89649146	0	13	89648646	89649146	0							13	89648646	89649146
					13	89649146	89649646	0	13	89649146	89649646	0.392							13	89649146	89649646	0	13	89649146	89649646	0							13	89649146	89649646	0	13	89649146	89649646	0.284							13	89649146	89649646
					13	89649646	89650146	0	13	89649646	89650146	0.008							13	89649646	89650146	0	13	89649646	89650146	0							13	89649646	89650146	0	13	89649646	89650146	0.316							13	89649646	89650146
					13	89650146	89650646	0	13	89650146	89650646	0							13	89650146	89650646	0	13	89650146	89650646	0							13	89650146	89650646	0	13	89650146	89650646	0							13	89650146	89650646
					13	89650646	89651146	0	13	89650646	89651146	2.736							13	89650646	89651146	0.6	13	89650646	89651146	1.568							13	89650646	89651146	0	13	89650646	89651146	0							13	89650646	89651146
					13	89651146	89651646	0	13	89651146	89651646	0.464							13	89651146	89651646	0	13	89651146	89651646	0.032							13	89651146	89651646	0	13	89651146	89651646	0							13	89651146	89651646
					13	89651646	89652146	0	13	89651646	89652146	0							13	89651646	89652146	0	13	89651646	89652146	0							13	89651646	89652146	0	13	89651646	89652146	0							13	89651646	89652146
					13	89652146	89652646	0	13	89652146	89652646	0							13	89652146	89652646	0	13	89652146	89652646	0							13	89652146	89652646	0	13	89652146	89652646	0							13	89652146	89652646
					13	89652646	89653146	0	13	89652646	89653146	0							13	89652646	89653146	0	13	89652646	89653146	0							13	89652646	89653146	0	13	89652646	89653146	0							13	89652646	89653146
					13	89653146	89653646	0	13	89653146	89653646	0							13	89653146	89653646	0	13	89653146	89653646	0							13	89653146	89653646	0	13	89653146	89653646	0.6							13	89653146	89653646
					13	89653646	89654146	0	13	89653646	89654146	0							13	89653646	89654146	0	13	89653646	89654146	0							13	89653646	89654146	0	13	89653646	89654146	0							13	89653646	89654146
					13	89654146	89654646	0	13	89654146	89654646	0							13	89654146	89654646	0	13	89654146	89654646	0							13	89654146	89654646	0	13	89654146	89654646	0							13	89654146	89654646
					13	89654646	89655146	0	13	89654646	89655146	0							13	89654646	89655146	0	13	89654646	89655146	0							13	89654646	89655146	0	13	89654646	89655146	0							13	89654646	89655146
					13	89655146	89655646	0	13	89655146	89655646	0							13	89655146	89655646	0	13	89655146	89655646	0							13	89655146	89655646	0	13	89655146	89655646	0							13	89655146	89655646
					13	89655646	89656146	0	13	89655646	89656146	0							13	89655646	89656146	0	13	89655646	89656146	0							13	89655646	89656146	0	13	89655646	89656146	0							13	89655646	89656146
					13	89656146	89656646	0	13	89656146	89656646	0							13	89656146	89656646	0	13	89656146	89656646	0							13	89656146	89656646	0	13	89656146	89656646	0							13	89656146	89656646
					13	89656646	89657146	0	13	89656646	89657146	0							13	89656646	89657146	0	13	89656646	89657146	0							13	89656646	89657146	0	13	89656646	89657146	0							13	89656646	89657146
					13	89657146	89657646	0	13	89657146	89657646	0							13	89657146	89657646	0	13	89657146	89657646	0							13	89657146	89657646	0	13	89657146	89657646	0							13	89657146	89657646
					13	89657646	89658146	0	13	89657646	89658146	0							13	89657646	89658146	0	13	89657646	89658146	0							13	89657646	89658146	0	13	89657646	89658146	0							13	89657646	89658146
					13	89658146	89658646	0	13	89658146	89658646	0							13	89658146	89658646	0	13	89658146	89658646	0							13	89658146	89658646	0	13	89658146	89658646	0							13	89658146	89658646
					13	89658646	89659146	0	13	89658646	89659146	0							13	89658646	89659146	0	13	89658646	89659146	0							13	89658646	89659146	0	13	89658646	89659146	0							13	89658646	89659146
					13	89659146	89659646	0	13	89659146	89659646	0							13	89659146	89659646	0	13	89659146	89659646	0							13	89659146	89659646	0	13	89659146	89659646	0							13	89659146	89659646
					13	89659646	89660146	0	13	89659646	89660146	0							13	89659646	89660146	0	13	89659646	89660146	0							13	89659646	89660146	0	13	89659646	89660146	0							13	89659646	89660146
					13	89660146	89660646	0	13	89660146	89660646	0							13	89660146	89660646	0	13	89660146	89660646	0							13	89660146	89660646	0	13	89660146	89660646	0							13	89660146	89660646
					13	89660646	89661146	0	13	89660646	89661146	0							13	89660646	89661146	0	13	89660646	89661146	0							13	89660646	89661146	0	13	89660646	89661146	0							13	89660646	89661146
					13	89661146	89661646	0	13	89661146	89661646	0							13	89661146	89661646	0	13	89661146	89661646	0							13	89661146	89661646	0	13	89661146	89661646	0							13	89661146	89661646
					13	89661646	89662146	0	13	89661646	89662146	0							13	89661646	89662146	0	13	89661646	89662146	0							13	89661646	89662146	0	13	89661646	89662146	0							13	89661646	89662146
					13	89662146	89662646	0	13	89662146	89662646	0							13	89662146	89662646	0	13	89662146	89662646	0							13	89662146	89662646	0	13	89662146	89662646	0							13	89662146	89662646
					13	89662646	89663146	0	13	89662646	89663146	0							13	89662646	89663146	0	13	89662646	89663146	0							13	89662646	89663146	0	13	89662646	89663146	0							13	89662646	89663146
					13	89663146	89663646	0	13	89663146	89663646	0							13	89663146	89663646	0	13	89663146	89663646	0							13	89663146	89663646	0	13	89663146	89663646	0							13	89663146	89663646
					13	89663646	89664146	0	13	89663646	89664146	0							13	89663646	89664146	0	13	89663646	89664146	0							13	89663646	89664146	0	13	89663646	89664146	0							13	89663646	89664146
					13	89664146	89664646	0	13	89664146	89664646	0							13	89664146	89664646	0	13	89664146	89664646	0							13	89664146	89664646	0	13	89664146	89664646	0							13	89664146	89664646
					13	89664646	89665146	0	13	89664646	89665146	0							13	89664646	89665146	0	13	89664646	89665146	0							13	89664646	89665146	0	13	89664646	89665146	0							13	89664646	89665146
					13	89665146	89665646	0	13	89665146	89665646	0							13	89665146	89665646	0	13	89665146	89665646	0							13	89665146	89665646	0	13	89665146	89665646	0							13	89665146	89665646
					13	89665646	89666146	0	13	89665646	89666146	0							13	89665646	89666146	0	13	89665646	89666146	0							13	89665646	89666146	0	13	89665646	89666146	0							13	89665646	89666146
					13	89666146	89666646	0	13	89666146	89666646	0							13	89666146	89666646	0	13	89666146	89666646	0							13	89666146	89666646	0	13	89666146	89666646	0							13	89666146	89666646
					13	89666646	89667146	0	13	89666646	89667146	0							13	89666646	89667146	0	13	89666646	89667146	0							13	89666646	89667146	0	13	89666646	89667146	0							13	89666646	89667146
					13	89667146	89667646	0	13	89667146	89667646	0							13	89667146	89667646	0	13	89667146	89667646	0							13	89667146	89667646	0	13	89667146	89667646	0							13	89667146	89667646
					13	89667646	89668146	0	13	89667646	89668146	0							13	89667646	89668146	0	13	89667646	89668146	0							13	89667646	89668146	0	13	89667646	89668146	0							13	89667646	89668146
					13	89668146	89668646	0	13	89668146	89668646	0							13	89668146	89668646	0	13	89668146	89668646	0							13	89668146	89668646	0	13	89668146	89668646	0							13	89668146	89668646
					13	89668646	89669146	0	13	89668646	89669146	0							13	89668646	89669146	0	13	89668646	89669146	0							13	89668646	89669146	0	13	89668646	89669146	0							13	89668646	89669146
					13	89669146	89669646	0	13	89669146	89669646	0							13	89669146	89669646	0	13	89669146	89669646	0							13	89669146	89669646	0	13	89669146	89669646	0							13	89669146	89669646
					13	89669646	89670146	0	13	89669646	89670146	0							13	89669646	89670146	0	13	89669646	89670146	0							13	89669646	89670146	0	13	89669646	89670146	0							13	89669646	89670146
					13	89670146	89670646	0	13	89670146	89670646	0							13	89670146	89670646	0	13	89670146	89670646	0							13	89670146	89670646	0	13	89670146	89670646	0							13	89670146	89670646
					13	89670646	89671146	0	13	89670646	89671146	0							13	89670646	89671146	0	13	89670646	89671146	0							13	89670646	89671146	0	13	89670646	89671146	0							13	89670646	89671146
					13	89671146	89671646	0	13	89671146	89671646	0							13	89671146	89671646	0	13	89671146	89671646	0							13	89671146	89671646	0	13	89671146	89671646	0							13	89671146	89671646
					13	89671646	89672146	0	13	89671646	89672146	0							13	89671646	89672146	0	13	89671646	89672146	0							13	89671646	89672146	0	13	89671646	89672146	0							13	89671646	89672146
					13	89672146	89672646	0	13	89672146	89672646	0							13	89672146	89672646	0	13	89672146	89672646	0							13	89672146	89672646	0	13	89672146	89672646	0							13	89672146	89672646
					13	89672646	89673146	0	13	89672646	89673146	0							13	89672646	89673146	0	13	89672646	89673146	0							13	89672646	89673146	0	13	89672646	89673146	0							13	89672646	89673146
					13	89673146	89673646	0	13	89673146	89673646	0							13	89673146	89673646	0	13	89673146	89673646	0							13	89673146	89673646	0	13	89673146	89673646	0							13	89673146	89673646
					13	89673646	89674146	0	13	89673646	89674146	0							13	89673646	89674146	0	13	89673646	89674146	0							13	89673646	89674146	0	13	89673646	89674146	0							13	89673646	89674146
					13	89674146	89674646	0	13	89674146	89674646	0							13	89674146	89674646	0	13	89674146	89674646	0							13	89674146	89674646	0	13	89674146	89674646	0							13	89674146	89674646
					13	89674646	89675146	0	13	89674646	89675146	0							13	89674646	89675146	0	13	89674646	89675146	0							13	89674646	89675146	0	13	89674646	89675146	0							13	89674646	89675146
					13	89675146	89675646	0	13	89675146	89675646	0							13	89675146	89675646	0	13	89675146	89675646	0							13	89675146	89675646	0	13	89675146	89675646	0							13	89675146	89675646
					13	89675646	89676146	0	13	89675646	89676146	0							13	89675646	89676146	0	13	89675646	89676146	0							13	89675646	89676146	0	13	89675646	89676146	0							13	89675646	89676146
					13	89676146	89676646	0	13	89676146	89676646	0							13	89676146	89676646	0	13	89676146	89676646	0							13	89676146	89676646	0	13	89676146	89676646	0							13	89676146	89676646
					13	89676646	89677146	0	13	89676646	89677146	0							13	89676646	89677146	0	13	89676646	89677146	0							13	89676646	89677146	0	13	89676646	89677146	0							13	89676646	89677146
					13	89677146	89677646	0	13	89677146	89677646	0							13	89677146	89677646	0	13	89677146	89677646	0							13	89677146	89677646	0	13	89677146	89677646	0							13	89677146	89677646
					13	89677646	89678146	0	13	89677646	89678146	0							13	89677646	89678146	0	13	89677646	89678146	0							13	89677646	89678146	0	13	89677646	89678146	0							13	89677646	89678146
					13	89678146	89678646	0	13	89678146	89678646	0							13	89678146	89678646	0	13	89678146	89678646	0							13	89678146	89678646	0	13	89678146	89678646	0							13	89678146	89678646
					13	89678646	89679146	0	13	89678646	89679146	0							13	89678646	89679146	0	13	89678646	89679146	0							13	89678646	89679146	0	13	89678646	89679146	0							13	89678646	89679146
					13	89679146	89679646	0	13	89679146	89679646	0							13	89679146	89679646	0	13	89679146	89679646	0							13	89679146	89679646	0	13	89679146	89679646	0							13	89679146	89679646
					13	89679646	89680146	0	13	89679646	89680146	0							13	89679646	89680146	0	13	89679646	89680146	0							13	89679646	89680146	0	13	89679646	89680146	0							13	89679646	89680146
					13	89680146	89680646	0	13	89680146	89680646	0							13	89680146	89680646	0	13	89680146	89680646	0							13	89680146	89680646	0	13	89680146	89680646	0							13	89680146	89680646
					13	89680646	89681146	0	13	89680646	89681146	0							13	89680646	89681146	0	13	89680646	89681146	0							13	89680646	89681146	0	13	89680646	89681146	0							13	89680646	89681146
					13	89681146	89681646	0	13	89681146	89681646	0							13	89681146	89681646	0	13	89681146	89681646	0							13	89681146	89681646	0	13	89681146	89681646	0							13	89681146	89681646
					13	89681646	89682146	0	13	89681646	89682146	0							13	89681646	89682146	0	13	89681646	89682146	0							13	89681646	89682146	0	13	89681646	89682146	0							13	89681646	89682146
					13	89682146	89682646	0	13	89682146	89682646	0							13	89682146	89682646	0	13	89682146	89682646	0							13	89682146	89682646	0	13	89682146	89682646	0							13	89682146	89682646
					13	89682646	89683146	0	13	89682646	89683146	0							13	89682646	89683146	0	13	89682646	89683146	0							13	89682646	89683146	0	13	89682646	89683146	0							13	89682646	89683146
					13	89683146	89683646	0	13	89683146	89683646	0							13	89683146	89683646	0	13	89683146	89683646	0							13	89683146	89683646	0	13	89683146	89683646	0							13	89683146	89683646
					13	89683646	89684146	0	13	89683646	89684146	0							13	89683646	89684146	0	13	89683646	89684146	0							13	89683646	89684146	0	13	89683646	89684146	0							13	89683646	89684146
					13	89684146	89684646	0	13	89684146	89684646	0.284							13	89684146	89684646	0	13	89684146	89684646	0							13	89684146	89684646	0	13	89684146	89684646	0							13	89684146	89684646
					13	89684646	89685146	0	13	89684646	89685146	0.516							13	89684646	89685146	0	13	89684646	89685146	0							13	89684646	89685146	0	13	89684646	89685146	0							13	89684646	89685146
					13	89685146	89685646	0	13	89685146	89685646	0							13	89685146	89685646	0	13	89685146	89685646	0							13	89685146	89685646	0	13	89685146	89685646	0							13	89685146	89685646
					13	89685646	89686146	0	13	89685646	89686146	0							13	89685646	89686146	0	13	89685646	89686146	0							13	89685646	89686146	0	13	89685646	89686146	0							13	89685646	89686146
					13	89686146	89686646	0	13	89686146	89686646	0							13	89686146	89686646	0	13	89686146	89686646	0							13	89686146	89686646	0	13	89686146	89686646	0							13	89686146	89686646
					13	89686646	89687146	0	13	89686646	89687146	0							13	89686646	89687146	0	13	89686646	89687146	0							13	89686646	89687146	0	13	89686646	89687146	0							13	89686646	89687146
					13	89687146	89687646	0	13	89687146	89687646	0							13	89687146	89687646	0	13	89687146	89687646	0							13	89687146	89687646	0	13	89687146	89687646	0							13	89687146	89687646
					13	89687646	89688146	0	13	89687646	89688146	0							13	89687646	89688146	0	13	89687646	89688146	0							13	89687646	89688146	0	13	89687646	89688146	0							13	89687646	89688146
					13	89688146	89688646	0	13	89688146	89688646	0							13	89688146	89688646	0	13	89688146	89688646	0							13	89688146	89688646	0	13	89688146	89688646	0							13	89688146	89688646
					13	89688646	89689146	0	13	89688646	89689146	0							13	89688646	89689146	0	13	89688646	89689146	0							13	89688646	89689146	0	13	89688646	89689146	0							13	89688646	89689146
					13	89689146	89689646	0	13	89689146	89689646	0							13	89689146	89689646	0	13	89689146	89689646	0							13	89689146	89689646	0	13	89689146	89689646	0							13	89689146	89689646
					13	89689646	89690146	0	13	89689646	89690146	0							13	89689646	89690146	0	13	89689646	89690146	0							13	89689646	89690146	0	13	89689646	89690146	0							13	89689646	89690146
					13	89690146	89690646	0	13	89690146	89690646	0							13	89690146	89690646	0	13	89690146	89690646	0							13	89690146	89690646	0	13	89690146	89690646	0							13	89690146	89690646
					13	89690646	89691146	0	13	89690646	89691146	0							13	89690646	89691146	0	13	89690646	89691146	0							13	89690646	89691146	0	13	89690646	89691146	0							13	89690646	89691146
					13	89691146	89691646	0	13	89691146	89691646	0							13	89691146	89691646	0	13	89691146	89691646	0							13	89691146	89691646	0	13	89691146	89691646	0							13	89691146	89691646
					13	89691646	89692146	0	13	89691646	89692146	0							13	89691646	89692146	0	13	89691646	89692146	0							13	89691646	89692146	0	13	89691646	89692146	0							13	89691646	89692146
					13	89692146	89692646	0	13	89692146	89692646	0							13	89692146	89692646	0	13	89692146	89692646	0							13	89692146	89692646	0	13	89692146	89692646	0							13	89692146	89692646
					13	89692646	89693146	0	13	89692646	89693146	0							13	89692646	89693146	0	13	89692646	89693146	0							13	89692646	89693146	0	13	89692646	89693146	0							13	89692646	89693146
					13	89693146	89693646	0.3	13	89693146	89693646	0							13	89693146	89693646	0	13	89693146	89693646	0.4							13	89693146	89693646	0	13	89693146	89693646	0							13	89693146	89693646
					13	89693646	89694146	0	13	89693646	89694146	0							13	89693646	89694146	0	13	89693646	89694146	0							13	89693646	89694146	0	13	89693646	89694146	0							13	89693646	89694146
					13	89694146	89694646	0	13	89694146	89694646	0							13	89694146	89694646	0.6	13	89694146	89694646	0							13	89694146	89694646	0	13	89694146	89694646	0							13	89694146	89694646
					13	89694646	89695146	0	13	89694646	89695146	0							13	89694646	89695146	0	13	89694646	89695146	0							13	89694646	89695146	0	13	89694646	89695146	0							13	89694646	89695146
					13	89695146	89695646	0	13	89695146	89695646	0							13	89695146	89695646	0	13	89695146	89695646	0							13	89695146	89695646	0	13	89695146	89695646	0							13	89695146	89695646
					13	89695646	89696146	0	13	89695646	89696146	0							13	89695646	89696146	0	13	89695646	89696146	0							13	89695646	89696146	0	13	89695646	89696146	0							13	89695646	89696146
					13	89696146	89696646	0	13	89696146	89696646	0							13	89696146	89696646	0	13	89696146	89696646	0							13	89696146	89696646	0	13	89696146	89696646	0							13	89696146	89696646
					13	89696646	89697146	0	13	89696646	89697146	0							13	89696646	89697146	0	13	89696646	89697146	0							13	89696646	89697146	0	13	89696646	89697146	0							13	89696646	89697146
					13	89697146	89697646	0	13	89697146	89697646	0							13	89697146	89697646	0	13	89697146	89697646	0							13	89697146	89697646	0	13	89697146	89697646	0							13	89697146	89697646
					13	89697646	89698146	0	13	89697646	89698146	0							13	89697646	89698146	0	13	89697646	89698146	0							13	89697646	89698146	0	13	89697646	89698146	0							13	89697646	89698146
					13	89698146	89698646	0	13	89698146	89698646	0							13	89698146	89698646	0	13	89698146	89698646	0							13	89698146	89698646	0	13	89698146	89698646	0							13	89698146	89698646
					13	89698646	89699146	0	13	89698646	89699146	0							13	89698646	89699146	0	13	89698646	89699146	0							13	89698646	89699146	0	13	89698646	89699146	0							13	89698646	89699146
					13	89699146	89699646	0	13	89699146	89699646	0							13	89699146	89699646	0	13	89699146	89699646	0							13	89699146	89699646	0	13	89699146	89699646	0							13	89699146	89699646
					13	89699646	89700146	0	13	89699646	89700146	0							13	89699646	89700146	0	13	89699646	89700146	0							13	89699646	89700146	0	13	89699646	89700146	0							13	89699646	89700146
					13	89700146	89700646	0	13	89700146	89700646	0							13	89700146	89700646	0	13	89700146	89700646	0							13	89700146	89700646	0	13	89700146	89700646	0							13	89700146	89700646
					13	89700646	89701146	0	13	89700646	89701146	0							13	89700646	89701146	0	13	89700646	89701146	0							13	89700646	89701146	0	13	89700646	89701146	0							13	89700646	89701146
					13	89701146	89701646	0	13	89701146	89701646	0.8							13	89701146	89701646	24.6	13	89701146	89701646	0							13	89701146	89701646	0	13	89701146	89701646	0.984							13	89701146	89701646
					13	89701646	89702146	0	13	89701646	89702146	0							13	89701646	89702146	12.2	13	89701646	89702146	0							13	89701646	89702146	0	13	89701646	89702146	0.216							13	89701646	89702146
					13	89702146	89702646	0	13	89702146	89702646	0							13	89702146	89702646	10.5	13	89702146	89702646	0							13	89702146	89702646	0	13	89702146	89702646	0							13	89702146	89702646
					13	89702646	89703146	0	13	89702646	89703146	0							13	89702646	89703146	0	13	89702646	89703146	0							13	89702646	89703146	0	13	89702646	89703146	0							13	89702646	89703146
					13	89703146	89703646	0	13	89703146	89703646	0							13	89703146	89703646	0	13	89703146	89703646	0							13	89703146	89703646	0	13	89703146	89703646	0							13	89703146	89703646
					13	89703646	89704146	0	13	89703646	89704146	0							13	89703646	89704146	0	13	89703646	89704146	0							13	89703646	89704146	0	13	89703646	89704146	1.6							13	89703646	89704146
					13	89704146	89704646	0	13	89704146	89704646	0							13	89704146	89704646	0	13	89704146	89704646	0							13	89704146	89704646	0	13	89704146	89704646	0							13	89704146	89704646
					13	89704646	89705146	0	13	89704646	89705146	0							13	89704646	89705146	0	13	89704646	89705146	0							13	89704646	89705146	0	13	89704646	89705146	0							13	89704646	89705146
					13	89705146	89705646	0	13	89705146	89705646	0							13	89705146	89705646	0.592	13	89705146	89705646	0							13	89705146	89705646	0	13	89705146	89705646	0							13	89705146	89705646
					13	89705646	89706146	0	13	89705646	89706146	0							13	89705646	89706146	0.208	13	89705646	89706146	0							13	89705646	89706146	0	13	89705646	89706146	0							13	89705646	89706146
					13	89706146	89706646	0	13	89706146	89706646	0							13	89706146	89706646	0	13	89706146	89706646	0							13	89706146	89706646	0	13	89706146	89706646	0							13	89706146	89706646
					13	89706646	89707146	0	13	89706646	89707146	0							13	89706646	89707146	0	13	89706646	89707146	0							13	89706646	89707146	0	13	89706646	89707146	0							13	89706646	89707146
					13	89707146	89707646	0	13	89707146	89707646	0							13	89707146	89707646	0	13	89707146	89707646	0							13	89707146	89707646	0	13	89707146	89707646	0							13	89707146	89707646
					13	89707646	89708146	0	13	89707646	89708146	0							13	89707646	89708146	0	13	89707646	89708146	0							13	89707646	89708146	0	13	89707646	89708146	0							13	89707646	89708146
					13	89708146	89708646	0	13	89708146	89708646	0							13	89708146	89708646	0	13	89708146	89708646	0							13	89708146	89708646	0	13	89708146	89708646	0							13	89708146	89708646
					13	89708646	89709146	0	13	89708646	89709146	0							13	89708646	89709146	0	13	89708646	89709146	0							13	89708646	89709146	0	13	89708646	89709146	0							13	89708646	89709146
					13	89709146	89709646	0	13	89709146	89709646	0							13	89709146	89709646	0	13	89709146	89709646	0							13	89709146	89709646	0	13	89709146	89709646	0							13	89709146	89709646
					13	89709646	89710146	0	13	89709646	89710146	0							13	89709646	89710146	0	13	89709646	89710146	0							13	89709646	89710146	0	13	89709646	89710146	0							13	89709646	89710146
					13	89710146	89710646	0	13	89710146	89710646	0.292							13	89710146	89710646	0	13	89710146	89710646	0							13	89710146	89710646	0	13	89710146	89710646	0.484							13	89710146	89710646
					13	89710646	89711146	0	13	89710646	89711146	0.108							13	89710646	89711146	0	13	89710646	89711146	0							13	89710646	89711146	0	13	89710646	89711146	1.116							13	89710646	89711146
					13	89711146	89711646	0	13	89711146	89711646	0							13	89711146	89711646	0	13	89711146	89711646	0							13	89711146	89711646	0	13	89711146	89711646	0							13	89711146	89711646
					13	89711646	89712146	0	13	89711646	89712146	0							13	89711646	89712146	0	13	89711646	89712146	0							13	89711646	89712146	0	13	89711646	89712146	0							13	89711646	89712146
					13	89712146	89712646	0	13	89712146	89712646	0							13	89712146	89712646	0	13	89712146	89712646	0							13	89712146	89712646	0	13	89712146	89712646	0							13	89712146	89712646
					13	89712646	89713146	0	13	89712646	89713146	0							13	89712646	89713146	0	13	89712646	89713146	0							13	89712646	89713146	0	13	89712646	89713146	0							13	89712646	89713146
					13	89713146	89713646	0	13	89713146	89713646	0							13	89713146	89713646	0	13	89713146	89713646	0							13	89713146	89713646	0	13	89713146	89713646	0							13	89713146	89713646
					13	89713646	89714146	0	13	89713646	89714146	0							13	89713646	89714146	0	13	89713646	89714146	0.284							13	89713646	89714146	0	13	89713646	89714146	0							13	89713646	89714146
					13	89714146	89714646	0	13	89714146	89714646	0							13	89714146	89714646	5.3	13	89714146	89714646	0.516							13	89714146	89714646	0	13	89714146	89714646	0.3							13	89714146	89714646
					13	89714646	89715146	0	13	89714646	89715146	0							13	89714646	89715146	0	13	89714646	89715146	0							13	89714646	89715146	0	13	89714646	89715146	0.092							13	89714646	89715146
					13	89715146	89715646	0	13	89715146	89715646	0							13	89715146	89715646	0.592	13	89715146	89715646	0							13	89715146	89715646	0	13	89715146	89715646	0.708							13	89715146	89715646
					13	89715646	89716146	0	13	89715646	89716146	0							13	89715646	89716146	0.208	13	89715646	89716146	0							13	89715646	89716146	0	13	89715646	89716146	0							13	89715646	89716146
					13	89716146	89716646	0	13	89716146	89716646	0							13	89716146	89716646	0	13	89716146	89716646	0							13	89716146	89716646	0	13	89716146	89716646	0							13	89716146	89716646
					13	89716646	89717146	0	13	89716646	89717146	0							13	89716646	89717146	0	13	89716646	89717146	0							13	89716646	89717146	0	13	89716646	89717146	0							13	89716646	89717146
					13	89717146	89717646	0	13	89717146	89717646	0							13	89717146	89717646	0	13	89717146	89717646	0							13	89717146	89717646	0	13	89717146	89717646	0							13	89717146	89717646
					13	89717646	89718146	0	13	89717646	89718146	0							13	89717646	89718146	0	13	89717646	89718146	0							13	89717646	89718146	0.368	13	89717646	89718146	0							13	89717646	89718146
					13	89718146	89718646	0	13	89718146	89718646	0							13	89718146	89718646	0	13	89718146	89718646	0							13	89718146	89718646	2.832	13	89718146	89718646	0							13	89718146	89718646
					13	89718646	89719146	0	13	89718646	89719146	0							13	89718646	89719146	0	13	89718646	89719146	0							13	89718646	89719146	0	13	89718646	89719146	0.392							13	89718646	89719146
					13	89719146	89719646	0	13	89719146	89719646	0							13	89719146	89719646	0	13	89719146	89719646	0							13	89719146	89719646	0	13	89719146	89719646	0.408							13	89719146	89719646
					13	89719646	89720146	0	13	89719646	89720146	0							13	89719646	89720146	0	13	89719646	89720146	0							13	89719646	89720146	0	13	89719646	89720146	0							13	89719646	89720146
					13	89720146	89720646	0	13	89720146	89720646	0							13	89720146	89720646	0	13	89720146	89720646	0							13	89720146	89720646	0	13	89720146	89720646	0							13	89720146	89720646
					13	89720646	89721146	0	13	89720646	89721146	0.692							13	89720646	89721146	0	13	89720646	89721146	0							13	89720646	89721146	0	13	89720646	89721146	0							13	89720646	89721146
					13	89721146	89721646	0	13	89721146	89721646	0.108							13	89721146	89721646	0	13	89721146	89721646	0							13	89721146	89721646	0	13	89721146	89721646	0							13	89721146	89721646
					13	89721646	89722146	0	13	89721646	89722146	0							13	89721646	89722146	0	13	89721646	89722146	0							13	89721646	89722146	0	13	89721646	89722146	0.092							13	89721646	89722146
					13	89722146	89722646	0	13	89722146	89722646	0							13	89722146	89722646	0	13	89722146	89722646	0							13	89722146	89722646	0	13	89722146	89722646	0.708							13	89722146	89722646
					13	89722646	89723146	0	13	89722646	89723146	0							13	89722646	89723146	0.184	13	89722646	89723146	0.184							13	89722646	89723146	0	13	89722646	89723146	0							13	89722646	89723146
					13	89723146	89723646	0	13	89723146	89723646	0							13	89723146	89723646	0.616	13	89723146	89723646	0.616							13	89723146	89723646	0	13	89723146	89723646	0							13	89723146	89723646
					13	89723646	89724146	0	13	89723646	89724146	0.192							13	89723646	89724146	0	13	89723646	89724146	0							13	89723646	89724146	0	13	89723646	89724146	0							13	89723646	89724146
					13	89724146	89724646	0	13	89724146	89724646	0.108							13	89724146	89724646	0	13	89724146	89724646	0							13	89724146	89724646	0	13	89724146	89724646	0.092							13	89724146	89724646
					13	89724646	89725146	0	13	89724646	89725146	0							13	89724646	89725146	0	13	89724646	89725146	0							13	89724646	89725146	0	13	89724646	89725146	0.708							13	89724646	89725146
					13	89725146	89725646	0	13	89725146	89725646	0							13	89725146	89725646	6.3	13	89725146	89725646	0							13	89725146	89725646	0	13	89725146	89725646	0.2							13	89725146	89725646
					13	89725646	89726146	0	13	89725646	89726146	0							13	89725646	89726146	0	13	89725646	89726146	0							13	89725646	89726146	0	13	89725646	89726146	0							13	89725646	89726146
					13	89726146	89726646	0	13	89726146	89726646	0							13	89726146	89726646	0	13	89726146	89726646	0							13	89726146	89726646	0	13	89726146	89726646	0							13	89726146	89726646
					13	89726646	89727146	0	13	89726646	89727146	0							13	89726646	89727146	0	13	89726646	89727146	0							13	89726646	89727146	0	13	89726646	89727146	0							13	89726646	89727146
					13	89727146	89727646	0	13	89727146	89727646	0							13	89727146	89727646	0	13	89727146	89727646	0							13	89727146	89727646	0	13	89727146	89727646	0							13	89727146	89727646
					13	89727646	89728146	0	13	89727646	89728146	0							13	89727646	89728146	0	13	89727646	89728146	0							13	89727646	89728146	0	13	89727646	89728146	0							13	89727646	89728146
					13	89728146	89728646	0	13	89728146	89728646	0							13	89728146	89728646	0	13	89728146	89728646	0							13	89728146	89728646	0	13	89728146	89728646	0							13	89728146	89728646
					13	89728646	89729146	0	13	89728646	89729146	0							13	89728646	89729146	0	13	89728646	89729146	0							13	89728646	89729146	0	13	89728646	89729146	0							13	89728646	89729146
					13	89729146	89729646	0	13	89729146	89729646	0							13	89729146	89729646	0.092	13	89729146	89729646	0							13	89729146	89729646	0	13	89729146	89729646	0							13	89729146	89729646
					13	89729646	89730146	0	13	89729646	89730146	1.6							13	89729646	89730146	9.828	13	89729646	89730146	0							13	89729646	89730146	0	13	89729646	89730146	0.592							13	89729646	89730146
					13	89730146	89730646	0	13	89730146	89730646	0							13	89730146	89730646	15.724	13	89730146	89730646	0							13	89730146	89730646	0	13	89730146	89730646	0.208							13	89730146	89730646
					13	89730646	89731146	0	13	89730646	89731146	0							13	89730646	89731146	1.156	13	89730646	89731146	0							13	89730646	89731146	0	13	89730646	89731146	0							13	89730646	89731146
					13	89731146	89731646	0	13	89731146	89731646	0							13	89731146	89731646	0	13	89731146	89731646	0							13	89731146	89731646	0	13	89731146	89731646	0							13	89731146	89731646
					13	89731646	89732146	0	13	89731646	89732146	0							13	89731646	89732146	0	13	89731646	89732146	0							13	89731646	89732146	0	13	89731646	89732146	0							13	89731646	89732146
					13	89732146	89732646	0	13	89732146	89732646	0							13	89732146	89732646	0	13	89732146	89732646	0							13	89732146	89732646	0	13	89732146	89732646	0							13	89732146	89732646
					13	89732646	89733146	0	13	89732646	89733146	0							13	89732646	89733146	0.6	13	89732646	89733146	0							13	89732646	89733146	0	13	89732646	89733146	0							13	89732646	89733146
					13	89742893	89743393	22.914	13	89742893	89743393	98.99							13	89742893	89743393	35.488	13	89742893	89743393	99.702							13	89742893	89743393	15.664	13	89742893	89743393	125.398							13	89742893	89743393
					13	89743393	89743893	21.99	13	89743393	89743893	69.306							13	89743393	89743893	36.36	13	89743393	89743893	232.148							13	89743393	89743893	28.182	13	89743393	89743893	189.312							13	89743393	89743893
					13	89743893	89744393	69.518	13	89743893	89744393	233.014							13	89743893	89744393	167.562	13	89743893	89744393	417.788							13	89743893	89744393	166.376	13	89743893	89744393	369.99							13	89743893	89744393
					13	89744393	89744893	89.208	13	89744393	89744893	216.584							13	89744393	89744893	172.966	13	89744393	89744893	368.732							13	89744393	89744893	157.134	13	89744393	89744893	380.486							13	89744393	89744893
					13	89744893	89745393	61.28	13	89744893	89745393	181.132							13	89744893	89745393	126.682	13	89744893	89745393	339.84							13	89744893	89745393	108.146	13	89744893	89745393	323.826							13	89744893	89745393
					13	89745393	89745893	67.678	13	89745393	89745893	188.85							13	89745393	89745893	145.472	13	89745393	89745893	353.824							13	89745393	89745893	122.85	13	89745393	89745893	288.504							13	89745393	89745893
					13	89745893	89746393	69.506	13	89745893	89746393	161.24							13	89745893	89746393	94.626	13	89745893	89746393	235.064							13	89745893	89746393	100.406	13	89745893	89746393	202.584							13	89745893	89746393
					13	89746393	89746893	0.342	13	89746393	89746893	6.856							13	89746393	89746893	3.2	13	89746393	89746893	3.728							13	89746393	89746893	6.828	13	89746393	89746893	6.872							13	89746393	89746893
					13	89746893	89747393	6.488	13	89746893	89747393	9.928							13	89746893	89747393	2.418	13	89746893	89747393	6.228							13	89746893	89747393	9.318	13	89746893	89747393	6.886							13	89746893	89747393
					13	89747393	89747893	10.286	13	89747393	89747893	7.03							13	89747393	89747893	5.582	13	89747393	89747893	1.028							13	89747393	89747893	13.786	13	89747393	89747893	6.056							13	89747393	89747893
					13	89747893	89748393	6.426	13	89747893	89748393	7.198							13	89747893	89748393	0	13	89747893	89748393	1.5							13	89747893	89748393	0.21	13	89747893	89748393	1.956							13	89747893	89748393
					13	89748393	89748893	3.73	13	89748393	89748893	8.76							13	89748393	89748893	0.986	13	89748393	89748893	1.544							13	89748393	89748893	0	13	89748393	89748893	6.988							13	89748393	89748893
					13	89748893	89749393	3.472	13	89748893	89749393	5.012							13	89748893	89749393	3.544	13	89748893	89749393	4.544							13	89748893	89749393	1.372	13	89748893	89749393	9.73							13	89748893	89749393
					13	89749393	89749893	4.856	13	89749393	89749893	7.53							13	89749393	89749893	2.67	13	89749393	89749893	5.712							13	89749393	89749893	0.228	13	89749393	89749893	7.426							13	89749393	89749893
					13	89749893	89750393	61.572	13	89749893	89750393	87.442							13	89749893	89750393	82.46	13	89749893	89750393	154.358							13	89749893	89750393	65.06	13	89749893	89750393	137.244							13	89749893	89750393
					13	89750393	89750893	1.656	13	89750393	89750893	3.614							13	89750393	89750893	11.27	13	89750393	89750893	3.9							13	89750393	89750893	3.886	13	89750393	89750893	10.37							13	89750393	89750893
					13	89750893	89751393	0.714	13	89750893	89751393	3.828							13	89750893	89751393	2.514	13	89750893	89751393	1.228							13	89750893	89751393	7.84	13	89750893	89751393	3.172							13	89750893	89751393
					13	89751393	89751893	4.602	13	89751393	89751893	5.43							13	89751393	89751893	2.072	13	89751393	89751893	1.644							13	89751393	89751893	2.83	13	89751393	89751893	8.802							13	89751393	89751893
					13	89751893	89752393	3.356	13	89751893	89752393	8.902							13	89751893	89752393	10.158	13	89751893	89752393	9.358							13	89751893	89752393	4.886	13	89751893	89752393	8.342							13	89751893	89752393
					13	89752393	89752893	67.014	13	89752393	89752893	89.912							13	89752393	89752893	104.474	13	89752393	89752893	163.598							13	89752393	89752893	77.37	13	89752393	89752893	133.256							13	89752393	89752893
					13	89752893	89753393	5.628	13	89752893	89753393	3.884							13	89752893	89753393	12.882	13	89752893	89753393	5.244							13	89752893	89753393	3	13	89752893	89753393	5.358							13	89752893	89753393
					13	89753393	89753893	6.504	13	89753393	89753893	5.002							13	89753393	89753893	3.614	13	89753393	89753893	6.058							13	89753393	89753893	3.1	13	89753393	89753893	4.312							13	89753393	89753893
					13	89753893	89754393	8.812	13	89753893	89754393	6.184							13	89753893	89754393	8.4	13	89753893	89754393	6.784							13	89753893	89754393	0.728	13	89753893	89754393	5.588							13	89753893	89754393
					13	89754393	89754893	2.214	13	89754393	89754893	5.732							13	89754393	89754893	1.142	13	89754393	89754893	6.388							13	89754393	89754893	6.746	13	89754393	89754893	4.486							13	89754393	89754893
					13	89754893	89755393	4.742	13	89754893	89755393	14.814							13	89754893	89755393	6.932	13	89754893	89755393	11.714							13	89754893	89755393	4.554	13	89754893	89755393	6.028							13	89754893	89755393
					13	89755393	89755893	1.5	13	89755393	89755893	4.682							13	89755393	89755893	3.468	13	89755393	89755893	7.126							13	89755393	89755893	0.372	13	89755393	89755893	6.342							13	89755393	89755893
					13	89755893	89756393	2.828	13	89755893	89756393	7.546							13	89755893	89756393	3.458	13	89755893	89756393	5.676							13	89755893	89756393	4.544	13	89755893	89756393	3.672							13	89755893	89756393
					13	89756393	89756893	2.658	13	89756393	89756893	12.414							13	89756393	89756893	2.628	13	89756393	89756893	11.542							13	89756393	89756893	2.284	13	89756393	89756893	17.576							13	89756393	89756893
					13	89756893	89757393	3.028	13	89756893	89757393	5.212							13	89756893	89757393	3.046	13	89756893	89757393	5.97							13	89756893	89757393	0.372	13	89756893	89757393	8.368							13	89756893	89757393
					13	89757393	89757893	1.258	13	89757393	89757893	9.1							13	89757393	89757893	6.012	13	89757393	89757893	13.03							13	89757393	89757893	7.46	13	89757393	89757893	7.814							13	89757393	89757893
					13	89757893	89758393	4.228	13	89757893	89758393	5.5							13	89757893	89758393	1.456	13	89757893	89758393	6.982							13	89757893	89758393	5.47	13	89757893	89758393	9.084							13	89757893	89758393
					13	89758393	89758893	3.186	13	89758393	89758893	6.418							13	89758393	89758893	9.632	13	89758393	89758893	4.216							13	89758393	89758893	8.898	13	89758393	89758893	3.028							13	89758393	89758893
					13	89758893	89759393	7.588	13	89758893	89759393	6.77							13	89758893	89759393	8.958	13	89758893	89759393	4.172							13	89758893	89759393	1.372	13	89758893	89759393	4.432							13	89758893	89759393
					13	89759393	89759893	4.87	13	89759393	89759893	8.644							13	89759393	89759893	11.07	13	89759393	89759893	4.57							13	89759393	89759893	4.802	13	89759393	89759893	5.326							13	89759393	89759893
					13	89759893	89760393	10.03	13	89759893	89760393	10.612							13	89759893	89760393	7.112	13	89759893	89760393	13.234							13	89759893	89760393	2.798	13	89759893	89760393	6.486							13	89759893	89760393
					13	89760393	89760893	2.554	13	89760393	89760893	15.946							13	89760393	89760893	2.658	13	89760393	89760893	10.51							13	89760393	89760893	4.96	13	89760393	89760893	4.9							13	89760393	89760893
					13	89760893	89761393	4.96	13	89760893	89761393	17.3							13	89760893	89761393	6.428	13	89760893	89761393	11.832							13	89760893	89761393	12.912	13	89760893	89761393	9.058							13	89760893	89761393
					13	89761393	89761893	4.098	13	89761393	89761893	10							13	89761393	89761893	4.942	13	89761393	89761893	12.426							13	89761393	89761893	6.23	13	89761393	89761893	10.058							13	89761393	89761893
					13	89761893	89762393	4.542	13	89761893	89762393	14.796							13	89761893	89762393	9.246	13	89761893	89762393	11.856							13	89761893	89762393	7.214	13	89761893	89762393	9.328							13	89761893	89762393
					13	89762393	89762893	3.102	13	89762393	89762893	4.314							13	89762393	89762893	3.826	13	89762393	89762893	5.214							13	89762393	89762893	4.056	13	89762393	89762893	4.598							13	89762393	89762893
					13	89762893	89763393	9.258	13	89762893	89763393	4.03							13	89762893	89763393	6.972	13	89762893	89763393	13.002							13	89762893	89763393	4.902	13	89762893	89763393	7.06							13	89762893	89763393
					13	89763393	89763893	8.056	13	89763393	89763893	8.342							13	89763393	89763893	1.356	13	89763393	89763893	12.614							13	89763393	89763893	3.854	13	89763393	89763893	16.002							13	89763393	89763893
					13	89763893	89764393	1.442	13	89763893	89764393	7.658							13	89763893	89764393	2.132	13	89763893	89764393	4.04							13	89763893	89764393	2.732	13	89763893	89764393	8.94							13	89763893	89764393
					13	89764393	89764893	4.9	13	89764393	89764893	8.07							13	89764393	89764893	10.612	13	89764393	89764893	5.73							13	89764393	89764893	10.042	13	89764393	89764893	8.856							13	89764393	89764893
					13	89764893	89765393	4.972	13	89764893	89765393	9.818							13	89764893	89765393	4.614	13	89764893	89765393	6.416							13	89764893	89765393	10.842	13	89764893	89765393	6.344							13	89764893	89765393
					13	89765393	89765893	1.756	13	89765393	89765893	16.084							13	89765393	89765893	3.142	13	89765393	89765893	15.958							13	89765393	89765893	1.856	13	89765393	89765893	15.016							13	89765393	89765893
					13	89765893	89766393	0.6	13	89765893	89766393	10.528							13	89765893	89766393	1.13	13	89765893	89766393	8.24							13	89765893	89766393	1.916	13	89765893	89766393	5.298							13	89765893	89766393
					13	89766393	89766893	1.672	13	89766393	89766893	9.186							13	89766393	89766893	10.944	13	89766393	89766893	7.886							13	89766393	89766893	5.856	13	89766393	89766893	10.2							13	89766393	89766893
					13	89766893	89767393	4.188	13	89766893	89767393	10.872							13	89766893	89767393	6.43	13	89766893	89767393	5.23							13	89766893	89767393	3.616	13	89766893	89767393	7.4							13	89766893	89767393
					13	89767393	89767893	5.354	13	89767393	89767893	6.97							13	89767393	89767893	8.34	13	89767393	89767893	6.726							13	89767393	89767893	6.14	13	89767393	89767893	7.042							13	89767393	89767893
					13	89767893	89768393	100.744	13	89767893	89768393	131.83							13	89767893	89768393	161.402	13	89767893	89768393	204.228							13	89767893	89768393	142.634	13	89767893	89768393	169.086							13	89767893	89768393
					13	89768393	89768893	11.43	13	89768393	89768893	7.47							13	89768393	89768893	6.484	13	89768393	89768893	9.73							13	89768393	89768893	7.552	13	89768393	89768893	5.084							13	89768393	89768893
					13	89768893	89769393	2.126	13	89768893	89769393	5.358							13	89768893	89769393	4.57	13	89768893	89769393	3.228							13	89768893	89769393	4.43	13	89768893	89769393	6.118							13	89768893	89769393
					13	89769393	89769893	0.258	13	89769393	89769893	6.6							13	89769393	89769893	0.714	13	89769393	89769893	7.314							13	89769393	89769893	4.97	13	89769393	89769893	11.384							13	89769393	89769893
					13	89769893	89770393	5.944	13	89769893	89770393	6.442							13	89769893	89770393	9.704	13	89769893	89770393	7.688							13	89769893	89770393	13.018	13	89769893	89770393	7.672							13	89769893	89770393
					13	89770393	89770893	3.8	13	89770393	89770893	4.656							13	89770393	89770893	3.84	13	89770393	89770893	3.284							13	89770393	89770893	4.14	13	89770393	89770893	6.156							13	89770393	89770893
					13	89770893	89771393	7.616	13	89770893	89771393	7.674							13	89770893	89771393	7.716	13	89770893	89771393	8.804							13	89770893	89771393	4.502	13	89770893	89771393	5.242							13	89770893	89771393
					13	89771393	89771893	6.226	13	89771393	89771893	10.342							13	89771393	89771893	2.54	13	89771393	89771893	5.652							13	89771393	89771893	5.584	13	89771393	89771893	6.83							13	89771393	89771893
					13	89771893	89772393	4.114	13	89771893	89772393	13.602							13	89771893	89772393	2.13	13	89771893	89772393	5.788							13	89771893	89772393	10.058	13	89771893	89772393	7.488							13	89771893	89772393
					13	89772393	89772893	2.716	13	89772393	89772893	10.898							13	89772393	89772893	8.3	13	89772393	89772893	6.058							13	89772393	89772893	3.342	13	89772393	89772893	12.514							13	89772393	89772893
					13	89772893	89773393	8.244	13	89772893	89773393	4.272							13	89772893	89773393	2.042	13	89772893	89773393	6.914							13	89772893	89773393	4.486	13	89772893	89773393	9.586							13	89772893	89773393
					13	89773393	89773893	8.398	13	89773393	89773893	14.228							13	89773393	89773893	8.092	13	89773393	89773893	8.67							13	89773393	89773893	7.102	13	89773393	89773893	7.784							13	89773393	89773893
					13	89773893	89774393	8.17	13	89773893	89774393	9.67							13	89773893	89774393	5.536	13	89773893	89774393	4.714							13	89773893	89774393	6.382	13	89773893	89774393	6.256							13	89773893	89774393
					13	89774393	89774893	5.274	13	89774393	89774893	11.632							13	89774393	89774893	4.788	13	89774393	89774893	3.744							13	89774393	89774893	1.758	13	89774393	89774893	5.3							13	89774393	89774893
					13	89774893	89775393	6.784	13	89774893	89775393	8.842							13	89774893	89775393	4.17	13	89774893	89775393	7.112							13	89774893	89775393	3.058	13	89774893	89775393	5.686							13	89774893	89775393
					13	89775393	89775893	1.428	13	89775393	89775893	5.612							13	89775393	89775893	1.586	13	89775393	89775893	0.544							13	89775393	89775893	1.556	13	89775393	89775893	6.902							13	89775393	89775893
					13	89775893	89776393	11.272	13	89775893	89776393	10.102							13	89775893	89776393	9.856	13	89775893	89776393	16.504							13	89775893	89776393	10.428	13	89775893	89776393	16							13	89775893	89776393
					13	89776393	89776893	1.856	13	89776393	89776893	14.304							13	89776393	89776893	0	13	89776393	89776893	5.268							13	89776393	89776893	3.986	13	89776393	89776893	8.012							13	89776393	89776893
					13	89776893	89777393	1.172	13	89776893	89777393	16.884							13	89776893	89777393	2.958	13	89776893	89777393	6.414							13	89776893	89777393	2.472	13	89776893	89777393	5.572							13	89776893	89777393
					13	89777393	89777893	0.7	13	89777393	89777893	7.182							13	89777393	89777893	0.242	13	89777393	89777893	3.314							13	89777393	89777893	1.542	13	89777393	89777893	2.57							13	89777393	89777893
					13	89777893	89778393	1.758	13	89777893	89778393	15.2							13	89777893	89778393	13.044	13	89777893	89778393	6.43							13	89777893	89778393	8.372	13	89777893	89778393	8.374							13	89777893	89778393
					13	89778393	89778893	8.286	13	89778393	89778893	9.43							13	89778393	89778893	7.456	13	89778393	89778893	10.17							13	89778393	89778893	8.328	13	89778393	89778893	7.47							13	89778393	89778893
					13	89778893	89779393	7.33	13	89778893	89779393	13.414							13	89778893	89779393	0.8	13	89778893	89779393	14.048							13	89778893	89779393	2.4	13	89778893	89779393	9.974							13	89778893	89779393
					13	89779393	89779893	3.756	13	89779393	89779893	16.63							13	89779393	89779893	5.888	13	89779393	89779893	21.54							13	89779393	89779893	2.386	13	89779393	89779893	11.242							13	89779393	89779893
					13	89779893	89780393	2.342	13	89779893	89780393	14.142							13	89779893	89780393	8.186	13	89779893	89780393	7.412							13	89779893	89780393	9.946	13	89779893	89780393	9.756							13	89779893	89780393
					13	89780393	89780893	3.8	13	89780393	89780893	11.6							13	89780393	89780893	9.044	13	89780393	89780893	10.36							13	89780393	89780893	5.756	13	89780393	89780893	10.414							13	89780393	89780893
					13	89780893	89781393	3.742	13	89780893	89781393	8.914							13	89780893	89781393	5.784	13	89780893	89781393	8.67							13	89780893	89781393	3.456	13	89780893	89781393	9.672							13	89780893	89781393
					13	89781393	89781893	7.146	13	89781393	89781893	13.384							13	89781393	89781893	1.798	13	89781393	89781893	4.784							13	89781393	89781893	3.242	13	89781393	89781893	8.4							13	89781393	89781893
					13	89781893	89782393	10.94	13	89781893	89782393	11.23							13	89781893	89782393	6.858	13	89781893	89782393	8.388							13	89781893	89782393	5.146	13	89781893	89782393	11.472							13	89781893	89782393
					13	89782393	89782893	4.7	13	89782393	89782893	12.172							13	89782393	89782893	6.902	13	89782393	89782893	11.47							13	89782393	89782893	14.198	13	89782393	89782893	18							13	89782393	89782893
					13	89782893	89783393	12.132	13	89782893	89783393	13.772							13	89782893	89783393	8.344	13	89782893	89783393	10.76							13	89782893	89783393	10.886	13	89782893	89783393	11.916							13	89782893	89783393
					13	89783393	89783893	5.296	13	89783393	89783893	6.326							13	89783393	89783893	5.996	13	89783393	89783893	8.11							13	89783393	89783893	6.484	13	89783393	89783893	10.238							13	89783393	89783893
					13	89783893	89784393	5.032	13	89783893	89784393	9.462							13	89783893	89784393	3.702	13	89783893	89784393	2.744							13	89783893	89784393	4.146	13	89783893	89784393	7.762							13	89783893	89784393
					13	89784393	89784893	3.154	13	89784393	89784893	10.586							13	89784393	89784893	2.928	13	89784393	89784893	5.286							13	89784393	89784893	5.084	13	89784393	89784893	7.384							13	89784393	89784893
					13	89784893	89785393	3.916	13	89784893	89785393	23.1							13	89784893	89785393	8.714	13	89784893	89785393	6.342							13	89784893	89785393	1.87	13	89784893	89785393	15							13	89784893	89785393
					13	89785393	89785893	6.114	13	89785393	89785893	9.956							13	89785393	89785893	7.744	13	89785393	89785893	7.074							13	89785393	89785893	0	13	89785393	89785893	8.914							13	89785393	89785893
					13	89785893	89786393	1.884	13	89785893	89786393	9.882							13	89785893	89786393	1.97	13	89785893	89786393	7.528							13	89785893	89786393	0.8	13	89785893	89786393	7.758							13	89785893	89786393
					13	89786393	89786893	4.802	13	89786393	89786893	6.516							13	89786393	89786893	6.286	13	89786393	89786893	19.388							13	89786393	89786893	7.188	13	89786393	89786893	10.412							13	89786393	89786893
					13	89786893	89787393	4.558	13	89786893	89787393	7.186							13	89786893	89787393	5.73	13	89786893	89787393	8.226							13	89786893	89787393	15.034	13	89786893	89787393	10.574							13	89786893	89787393
					13	89787393	89787893	5.87	13	89787393	89787893	18.732							13	89787393	89787893	7.188	13	89787393	89787893	13.032							13	89787393	89787893	9.822	13	89787393	89787893	22.99							13	89787393	89787893
					13	89787893	89788393	6.242	13	89787893	89788393	16.996							13	89787893	89788393	18.53	13	89787893	89788393	18.554							13	89787893	89788393	3.314	13	89787893	89788393	14.51							13	89787893	89788393
					13	89788393	89788893	6.186	13	89788393	89788893	11.314							13	89788393	89788893	12.08	13	89788393	89788893	11.056							13	89788393	89788893	2.4	13	89788393	89788893	14.27							13	89788393	89788893
					13	89788893	89789393	2.172	13	89788893	89789393	6.088							13	89788893	89789393	2.502	13	89788893	89789393	2.9							13	89788893	89789393	1.114	13	89788893	89789393	2.328							13	89788893	89789393
					13	89789393	89789893	8.616	13	89789393	89789893	18.43							13	89789393	89789893	27.316	13	89789393	89789893	16.79							13	89789393	89789893	7.33	13	89789393	89789893	15.302							13	89789393	89789893
					13	89789893	89790393	2.954	13	89789893	89790393	15.968							13	89789893	89790393	13.21	13	89789893	89790393	16.784							13	89789893	89790393	3.942	13	89789893	89790393	9.328							13	89789893	89790393
					13	89790393	89790893	2.358	13	89790393	89790893	12.884							13	89790393	89790893	2.472	13	89790393	89790893	13.568							13	89790393	89790893	16.528	13	89790393	89790893	10.814							13	89790393	89790893
					13	89790893	89791393	3.758	13	89790893	89791393	12.06							13	89790893	89791393	8.45	13	89790893	89791393	9.504							13	89790893	89791393	3.888	13	89790893	89791393	9.428							13	89790893	89791393
					13	89791393	89791893	1.084	13	89791393	89791893	9.786							13	89791393	89791893	6.678	13	89791393	89791893	5.082							13	89791393	89791893	2.84	13	89791393	89791893	9.186							13	89791393	89791893
					13	89791893	89792393	4.318	13	89791893	89792393	10.47							13	89791893	89792393	5.932	13	89791893	89792393	8.332							13	89791893	89792393	8.26	13	89791893	89792393	12.214							13	89791893	89792393
					13	89792393	89792893	11.482	13	89792393	89792893	10.884							13	89792393	89792893	9.068	13	89792393	89792893	15.754							13	89792393	89792893	11.14	13	89792393	89792893	10.884							13	89792393	89792893
					13	89792893	89793393	1.786	13	89792893	89793393	17.776							13	89792893	89793393	2.758	13	89792893	89793393	8.158							13	89792893	89793393	4	13	89792893	89793393	8.932							13	89792893	89793393
					13	89793393	89793893	1.358	13	89793393	89793893	12.784							13	89793393	89793893	9.376	13	89793393	89793893	9.674							13	89793393	89793893	0	13	89793393	89793893	14.114							13	89793393	89793893
					13	89793893	89794393	15.028	13	89793893	89794393	16.74							13	89793893	89794393	12.266	13	89793893	89794393	8.038							13	89793893	89794393	4.8	13	89793893	89794393	9.754							13	89793893	89794393
					13	89794393	89794893	10.202	13	89794393	89794893	15.818							13	89794393	89794893	3.46	13	89794393	89794893	13.546							13	89794393	89794893	19.874	13	89794393	89794893	19.448							13	89794393	89794893
					13	89794893	89795393	12.772	13	89794893	89795393	10.66							13	89794893	89795393	12.532	13	89794893	89795393	15.888							13	89794893	89795393	19.03	13	89794893	89795393	18.244							13	89794893	89795393
					13	89795393	89795893	9.7	13	89795393	89795893	20.194							13	89795393	89795893	12.424	13	89795393	89795893	12.724							13	89795393	89795893	12.298	13	89795393	89795893	19.924							13	89795393	89795893
					13	89795893	89796393	8.456	13	89795893	89796393	17.158							13	89795893	89796393	13.074	13	89795893	89796393	13.444							13	89795893	89796393	18.588	13	89795893	89796393	11.514							13	89795893	89796393
					13	89796393	89796893	3.798	13	89796393	89796893	13.198							13	89796393	89796893	2.31	13	89796393	89796893	4.298							13	89796393	89796893	7.51	13	89796393	89796893	8.284							13	89796393	89796893
					13	89796893	89797393	0.8	13	89796893	89797393	4.028							13	89796893	89797393	1.6	13	89796893	89797393	10.672							13	89796893	89797393	4.8	13	89796893	89797393	2.228							13	89796893	89797393
					13	89797393	89797893	1.13	13	89797393	89797893	11.768							13	89797393	89797893	3.03	13	89797393	89797893	4.588							13	89797393	89797893	6.004	13	89797393	89797893	5.646							13	89797393	89797893
					13	89797893	89798393	3.63	13	89797893	89798393	13.522							13	89797893	89798393	8.03	13	89797893	89798393	6.142							13	89797893	89798393	3.198	13	89797893	89798393	9.486							13	89797893	89798393
					13	89798393	89798893	13.756	13	89798393	89798893	23.072							13	89798393	89798893	14.026	13	89798393	89798893	10.33							13	89798393	89798893	10.642	13	89798393	89798893	13.816							13	89798393	89798893
					13	89798893	89799393	3.3	13	89798893	89799393	11.8							13	89798893	89799393	2.444	13	89798893	89799393	11.356							13	89798893	89799393	21.114	13	89798893	89799393	14.614							13	89798893	89799393
					13	89799393	89799893	11.202	13	89799393	89799893	20.342							13	89799393	89799893	15.12	13	89799393	89799893	18.932							13	89799393	89799893	16.104	13	89799393	89799893	17.428							13	89799393	89799893
					13	89799893	89800393	15.574	13	89799893	89800393	11.898							13	89799893	89800393	8.95	13	89799893	89800393	14.61							13	89799893	89800393	8.338	13	89799893	89800393	10.54							13	89799893	89800393
					13	89800393	89800893	5.594	13	89800393	89800893	4.914							13	89800393	89800893	2.258	13	89800393	89800893	3.142							13	89800393	89800893	1.644	13	89800393	89800893	4.3							13	89800393	89800893
					13	89800893	89801393	3.816	13	89800893	89801393	18.274							13	89800893	89801393	10.66	13	89800893	89801393	15.52							13	89800893	89801393	9.26	13	89800893	89801393	20.674							13	89800893	89801393
					13	89801393	89801893	7.428	13	89801393	89801893	15.626							13	89801393	89801893	11.098	13	89801393	89801893	14.18							13	89801393	89801893	9.396	13	89801393	89801893	9.512							13	89801393	89801893
					13	89801893	89802393	97.064	13	89801893	89802393	85.728							13	89801893	89802393	138.576	13	89801893	89802393	170.512							13	89801893	89802393	114.742	13	89801893	89802393	154.754							13	89801893	89802393
					13	89802393	89802893	3.978	13	89802393	89802893	5.314							13	89802393	89802893	8.408	13	89802393	89802893	7.146							13	89802393	89802893	5.388	13	89802393	89802893	8.704							13	89802393	89802893
					13	89802893	89803393	2.4	13	89802893	89803393	7.66							13	89802893	89803393	1.5	13	89802893	89803393	3.914							13	89802893	89803393	3.27	13	89802893	89803393	6.214							13	89802893	89803393
					13	89803393	89803893	4.23	13	89803393	89803893	7.812							13	89803393	89803893	2.516	13	89803393	89803893	2.1							13	89803393	89803893	0.8	13	89803393	89803893	7.416							13	89803393	89803893
					13	89803893	89804393	5.098	13	89803893	89804393	6.042							13	89803893	89804393	3.544	13	89803893	89804393	3.442							13	89803893	89804393	3.972	13	89803893	89804393	8.168							13	89803893	89804393
					13	89804393	89804893	0	13	89804393	89804893	8.56							13	89804393	89804893	4.784	13	89804393	89804893	4.944							13	89804393	89804893	0.028	13	89804393	89804893	1.8							13	89804393	89804893
					13	89804893	89805393	1.502	13	89804893	89805393	8.642							13	89804893	89805393	6.328	13	89804893	89805393	3.502							13	89804893	89805393	0.086	13	89804893	89805393	3.758							13	89804893	89805393
					13	89805393	89805893	4.556	13	89805393	89805893	6.714							13	89805393	89805893	1.514	13	89805393	89805893	8.226							13	89805393	89805893	4.514	13	89805393	89805893	4.272							13	89805393	89805893
					13	89805893	89806393	3.272	13	89805893	89806393	14.9							13	89805893	89806393	0.772	13	89805893	89806393	5.2							13	89805893	89806393	2.002	13	89805893	89806393	7.67							13	89805893	89806393
					13	89806393	89806893	3.314	13	89806393	89806893	4.772							13	89806393	89806893	1.542	13	89806393	89806893	1.914							13	89806393	89806893	3.684	13	89806393	89806893	2.316							13	89806393	89806893
					13	89806893	89807393	4.142	13	89806893	89807393	5.612							13	89806893	89807393	5.302	13	89806893	89807393	5.044							13	89806893	89807393	5.514	13	89806893	89807393	11.67							13	89806893	89807393
					13	89807393	89807893	1.414	13	89807393	89807893	4.6							13	89807393	89807893	3.842	13	89807393	89807893	3.284							13	89807393	89807893	0	13	89807393	89807893	6.728							13	89807393	89807893
					13	89807893	89808393	0	13	89807893	89808393	1.772							13	89807893	89808393	0.714	13	89807893	89808393	2.144							13	89807893	89808393	0	13	89807893	89808393	1							13	89807893	89808393
					13	89808393	89808893	4.244	13	89808393	89808893	6.616							13	89808393	89808893	2.828	13	89808393	89808893	5.314							13	89808393	89808893	0.472	13	89808393	89808893	4.518							13	89808393	89808893
					13	89808893	89809393	0.528	13	89808893	89809393	5.37							13	89808893	89809393	3.344	13	89808893	89809393	6.916							13	89808893	89809393	0.814	13	89808893	89809393	7.382							13	89808893	89809393
					13	89809393	89809893	2.972	13	89809393	89809893	4.756							13	89809393	89809893	9.428	13	89809393	89809893	10.428							13	89809393	89809893	1.114	13	89809393	89809893	3.872							13	89809393	89809893
					13	89809893	89810393	8.502	13	89809893	89810393	7.274							13	89809893	89810393	2.572	13	89809893	89810393	10.628							13	89809893	89810393	5.144	13	89809893	89810393	5.314							13	89809893	89810393
					13	89810393	89810893	8.114	13	89810393	89810893	9.814							13	89810393	89810893	8.314	13	89810393	89810893	3.642							13	89810393	89810893	3.942	13	89810393	89810893	11.904							13	89810393	89810893
					13	89810893	89811393	4.026	13	89810893	89811393	7.314							13	89810893	89811393	8.258	13	89810893	89811393	7.986							13	89810893	89811393	2.944	13	89810893	89811393	6.64							13	89810893	89811393
					13	89811393	89811893	1.372	13	89811393	89811893	8.8							13	89811393	89811893	5.73	13	89811393	89811893	4.786							13	89811393	89811893	1.07	13	89811393	89811893	6.586							13	89811393	89811893
					13	89811893	89812393	3.558	13	89811893	89812393	6.328							13	89811893	89812393	11.37	13	89811893	89812393	6.93							13	89811893	89812393	1.158	13	89811893	89812393	5.586							13	89811893	89812393
					13	89812393	89812893	2.084	13	89812393	89812893	8.53							13	89812393	89812893	11.388	13	89812393	89812893	8.586							13	89812393	89812893	4.086	13	89812393	89812893	9.03							13	89812393	89812893
					13	89812893	89813393	12.248	13	89812893	89813393	11.03							13	89812893	89813393	7.726	13	89812893	89813393	7.9							13	89812893	89813393	6.6	13	89812893	89813393	13.342							13	89812893	89813393
					13	89813393	89813893	10.826	13	89813393	89813893	16.798							13	89813393	89813893	9.472	13	89813393	89813893	10.83							13	89813393	89813893	2	13	89813393	89813893	10.402							13	89813393	89813893
					13	89813893	89814393	2.87	13	89813893	89814393	10.744							13	89813893	89814393	6.112	13	89813893	89814393	7.768							13	89813893	89814393	2.344	13	89813893	89814393	17.17							13	89813893	89814393
					13	89814393	89814893	8.102	13	89814393	89814893	6.926							13	89814393	89814893	4.8	13	89814393	89814893	2.514							13	89814393	89814893	5.784	13	89814393	89814893	8.64							13	89814393	89814893
					13	89814893	89815393	6.784	13	89814893	89815393	10.128							13	89814893	89815393	3.888	13	89814893	89815393	2.372							13	89814893	89815393	1.386	13	89814893	89815393	3.416							13	89814893	89815393
					13	89815393	89815893	5.942	13	89815393	89815893	9.828							13	89815393	89815893	5.298	13	89815393	89815893	6.228							13	89815393	89815893	1.542	13	89815393	89815893	8.884							13	89815393	89815893
					13	89815893	89816393	4.06	13	89815893	89816393	7.518							13	89815893	89816393	7.29	13	89815893	89816393	3.958							13	89815893	89816393	1.972	13	89815893	89816393	7.018							13	89815893	89816393
					13	89816393	89816893	11.984	13	89816393	89816893	8.682							13	89816393	89816893	12.154	13	89816393	89816893	9.344							13	89816393	89816893	3.072	13	89816393	89816893	6.954							13	89816393	89816893
					13	89816893	89817393	2.584	13	89816893	89817393	9.69							13	89816893	89817393	2.056	13	89816893	89817393	7.23							13	89816893	89817393	1.858	13	89816893	89817393	12.544							13	89816893	89817393
					13	89817393	89817893	5.004	13	89817393	89817893	18.16							13	89817393	89817893	3.388	13	89817393	89817893	11.342							13	89817393	89817893	6.228	13	89817393	89817893	10.79							13	89817393	89817893
					13	89817893	89818393	6.282	13	89817893	89818393	17.31							13	89817893	89818393	10.614	13	89817893	89818393	4.712							13	89817893	89818393	2.442	13	89817893	89818393	14.368							13	89817893	89818393
					13	89818393	89818893	1.886	13	89818393	89818893	12.728							13	89818393	89818893	7.786	13	89818393	89818893	6.186							13	89818393	89818893	0.428	13	89818393	89818893	9.728							13	89818393	89818893
					13	89818893	89819393	3.4	13	89818893	89819393	6.858							13	89818893	89819393	5.584	13	89818893	89819393	7.614							13	89818893	89819393	17.992	13	89818893	89819393	7.428							13	89818893	89819393
					13	89819393	89819893	8.63	13	89819393	89819893	11.416							13	89819393	89819893	8.102	13	89819393	89819893	10.13							13	89819393	89819893	16.666	13	89819393	89819893	9.916							13	89819393	89819893
					13	89819893	89820393	3.342	13	89819893	89820393	13.154							13	89819893	89820393	10.556	13	89819893	89820393	13.084							13	89819893	89820393	21.822	13	89819893	89820393	11.956							13	89819893	89820393
					13	89820393	89820893	4.828	13	89820393	89820893	15.174							13	89820393	89820893	4.116	13	89820393	89820893	11.532							13	89820393	89820893	13.954	13	89820393	89820893	17.632							13	89820393	89820893
					13	89820893	89821393	14.548	13	89820893	89821393	7.696							13	89820893	89821393	7.612	13	89820893	89821393	8.268							13	89820893	89821393	18.03	13	89820893	89821393	12.752							13	89820893	89821393
					13	89821393	89821893	7.624	13	89821393	89821893	14.248							13	89821393	89821893	7.044	13	89821393	89821893	8.316							13	89821393	89821893	12.024	13	89821393	89821893	12.206							13	89821393	89821893
					13	89821893	89822393	9.344	13	89821893	89822393	12.598							13	89821893	89822393	5.456	13	89821893	89822393	8.286							13	89821893	89822393	2.042	13	89821893	89822393	19.684							13	89821893	89822393
					13	89822393	89822893	4.086	13	89822393	89822893	12.872							13	89822393	89822893	9	13	89822393	89822893	13.83							13	89822393	89822893	8.688	13	89822393	89822893	14.84							13	89822393	89822893
					13	89822893	89823393	5.542	13	89822893	89823393	8.328							13	89822893	89823393	4.372	13	89822893	89823393	10.156							13	89822893	89823393	10.198	13	89822893	89823393	9.174							13	89822893	89823393
					13	89823393	89823893	5.6	13	89823393	89823893	13.9							13	89823393	89823893	10.772	13	89823393	89823893	8.2							13	89823393	89823893	13.288	13	89823393	89823893	10.882							13	89823393	89823893
					13	89823893	89824393	4.042	13	89823893	89824393	7.886							13	89823893	89824393	4.386	13	89823893	89824393	9.458							13	89823893	89824393	7.816	13	89823893	89824393	5.702							13	89823893	89824393
					13	89824393	89824893	12.074	13	89824393	89824893	13.772							13	89824393	89824893	11.888	13	89824393	89824893	15.386							13	89824393	89824893	14.696	13	89824393	89824893	11.99							13	89824393	89824893
					13	89824893	89825393	4.898	13	89824893	89825393	9.998							13	89824893	89825393	12.296	13	89824893	89825393	10.198							13	89824893	89825393	3.184	13	89824893	89825393	20.838							13	89824893	89825393
					13	89825393	89825893	10.258	13	89825393	89825893	12.616							13	89825393	89825893	3.83	13	89825393	89825893	14.148							13	89825393	89825893	4.73	13	89825393	89825893	12.132							13	89825393	89825893
					13	89825893	89826393	10.972	13	89825893	89826393	15.288							13	89825893	89826393	7.158	13	89825893	89826393	12.768							13	89825893	89826393	5.514	13	89825893	89826393	10.296							13	89825893	89826393
					13	89826393	89826893	7.242	13	89826393	89826893	18.782							13	89826393	89826893	13.128	13	89826393	89826893	15.344							13	89826393	89826893	10.916	13	89826393	89826893	15.432							13	89826393	89826893
					13	89826893	89827393	4.042	13	89826893	89827393	6.898							13	89826893	89827393	3.612	13	89826893	89827393	4.924							13	89826893	89827393	5.242	13	89826893	89827393	7.31							13	89826893	89827393
					13	89827393	89827893	8.074	13	89827393	89827893	16.678							13	89827393	89827893	3.16	13	89827393	89827893	13.79							13	89827393	89827893	13.672	13	89827393	89827893	16.892							13	89827393	89827893
					13	89827893	89828393	11.098	13	89827893	89828393	14.21							13	89827893	89828393	11.972	13	89827893	89828393	13.656							13	89827893	89828393	7.06	13	89827893	89828393	18.154							13	89827893	89828393
					13	89828393	89828893	3.656	13	89828393	89828893	9.414							13	89828393	89828893	5.24	13	89828393	89828893	12.842							13	89828393	89828893	7.966	13	89828393	89828893	12.284							13	89828393	89828893
					13	89828893	89829393	3.774	13	89828893	89829393	11.688							13	89828893	89829393	7.962	13	89828893	89829393	7.342							13	89828893	89829393	0.8	13	89828893	89829393	6.986							13	89828893	89829393
					13	89829393	89829893	19.172	13	89829393	89829893	27.46							13	89829393	89829893	13.982	13	89829393	89829893	15.49							13	89829393	89829893	2.158	13	89829393	89829893	13.586							13	89829393	89829893
					13	89829893	89830393	11.002	13	89829893	89830393	17.37							13	89829893	89830393	11.8	13	89829893	89830393	16.984							13	89829893	89830393	5.732	13	89829893	89830393	8.244							13	89829893	89830393
					13	89830393	89830893	13.24	13	89830393	89830893	20.954							13	89830393	89830893	17.63	13	89830393	89830893	22.87							13	89830393	89830893	19.582	13	89830393	89830893	22							13	89830393	89830893
					13	89830893	89831393	11.256	13	89830893	89831393	16.742							13	89830893	89831393	7.198	13	89830893	89831393	19.432							13	89830893	89831393	1.928	13	89830893	89831393	13.956							13	89830893	89831393
					13	89831393	89831893	8.002	13	89831393	89831893	15.204							13	89831393	89831893	7.474	13	89831393	89831893	25.56							13	89831393	89831893	13.38	13	89831393	89831893	17.748							13	89831393	89831893
					13	89831893	89832393	3.882	13	89831893	89832393	12.926							13	89831893	89832393	7.798	13	89831893	89832393	11.966							13	89831893	89832393	7.052	13	89831893	89832393	13.666							13	89831893	89832393
					13	89832393	89832893	1.43	13	89832393	89832893	8.4							13	89832393	89832893	4.284	13	89832393	89832893	12.228							13	89832393	89832893	11.5	13	89832393	89832893	10.33							13	89832393	89832893
					13	89832893	89833393	11.788	13	89832893	89833393	17.56							13	89832893	89833393	10.388	13	89832893	89833393	12.228							13	89832893	89833393	21.842	13	89832893	89833393	16.556							13	89832893	89833393
					13	89833393	89833893	5.826	13	89833393	89833893	10.494							13	89833393	89833893	2.398	13	89833393	89833893	4.098							13	89833393	89833893	8.526	13	89833393	89833893	6.326							13	89833393	89833893
					13	89833893	89834393	8.942	13	89833893	89834393	14.086							13	89833893	89834393	2.4	13	89833893	89834393	10.828							13	89833893	89834393	17.616	13	89833893	89834393	6.914							13	89833893	89834393
					13	89834393	89834893	4.546	13	89834393	89834893	13.146							13	89834393	89834893	5.816	13	89834393	89834893	8.992							13	89834393	89834893	7.104	13	89834393	89834893	9.246							13	89834393	89834893
					13	89834893	89835393	16.342	13	89834893	89835393	19.26							13	89834893	89835393	13.402	13	89834893	89835393	15.9							13	89834893	89835393	26.612	13	89834893	89835393	17.988							13	89834893	89835393
					13	89835393	89835893	10.216	13	89835393	89835893	18.282							13	89835393	89835893	13.598	13	89835393	89835893	23.5							13	89835393	89835893	12.898	13	89835393	89835893	18.484							13	89835393	89835893
					13	89835893	89836393	11.854	13	89835893	89836393	12.972							13	89835893	89836393	7.184	13	89835893	89836393	14.94							13	89835893	89836393	4.786	13	89835893	89836393	12.314							13	89835893	89836393
					13	89836393	89836893	1.114	13	89836393	89836893	6.428							13	89836393	89836893	2.088	13	89836393	89836893	8.628							13	89836393	89836893	2.486	13	89836393	89836893	6.942							13	89836393	89836893
					13	89836893	89837393	13.076	13	89836893	89837393	21.048							13	89836893	89837393	17.576	13	89836893	89837393	21.46							13	89836893	89837393	22.386	13	89836893	89837393	23.788							13	89836893	89837393
					13	89837393	89837893	19.128	13	89837393	89837893	32.254							13	89837393	89837893	22.842	13	89837393	89837893	16.328							13	89837393	89837893	16.432	13	89837393	89837893	26.27							13	89837393	89837893
					13	89837893	89838393	9.256	13	89837893	89838393	20.458							13	89837893	89838393	9.768	13	89837893	89838393	11.584							13	89837893	89838393	18.072	13	89837893	89838393	8.842							13	89837893	89838393
					13	89838393	89838893	9.728	13	89838393	89838893	22.658							13	89838393	89838893	10.13	13	89838393	89838893	22.95							13	89838393	89838893	12.298	13	89838393	89838893	16.434							13	89838393	89838893
					13	89838893	89839393	16.5	13	89838893	89839393	23.198							13	89838893	89839393	5.268	13	89838893	89839393	23.792							13	89838893	89839393	14.81	13	89838893	89839393	29.856							13	89838893	89839393
					13	89839393	89839893	6.814	13	89839393	89839893	21.106							13	89839393	89839893	14.022	13	89839393	89839893	19.154							13	89839393	89839893	9.478	13	89839393	89839893	25.086							13	89839393	89839893
					13	89839893	89840393	2.412	13	89839893	89840393	15.864							13	89839893	89840393	16.408	13	89839893	89840393	19.764							13	89839893	89840393	10.098	13	89839893	89840393	14.14							13	89839893	89840393
					13	89840393	89840893	8.104	13	89840393	89840893	14.532							13	89840393	89840893	5.072	13	89840393	89840893	16.926							13	89840393	89840893	13.996	13	89840393	89840893	12.87							13	89840393	89840893
					13	89840893	89841393	19.792	13	89840893	89841393	28.686							13	89840893	89841393	14.944	13	89840893	89841393	21.018							13	89840893	89841393	16.106	13	89840893	89841393	21.688							13	89840893	89841393
					13	89841393	89841893	15.848	13	89841393	89841893	26.462							13	89841393	89841893	13.442	13	89841393	89841893	12.898							13	89841393	89841893	12.024	13	89841393	89841893	17.972							13	89841393	89841893
					13	89841893	89842393	17.662	13	89841893	89842393	18.018							13	89841893	89842393	18.828	13	89841893	89842393	21.97							13	89841893	89842393	6.17	13	89841893	89842393	19.126							13	89841893	89842393
					13	89842393	89842893	15.27	13	89842393	89842893	17.934							13	89842393	89842893	7.6	13	89842393	89842893	12.358							13	89842393	89842893	10.83	13	89842393	89842893	14.816							13	89842393	89842893
					13	89842893	89843393	10.054	13	89842893	89843393	22.226							13	89842893	89843393	7.742	13	89842893	89843393	21.788							13	89842893	89843393	13.544	13	89842893	89843393	16.586							13	89842893	89843393
					13	89843393	89843893	11.046	13	89843393	89843893	21.432							13	89843393	89843893	6.13	13	89843393	89843893	26.788							13	89843393	89843893	14.634	13	89843393	89843893	17.544							13	89843393	89843893
					13	89843893	89844393	15.952	13	89843893	89844393	30.798							13	89843893	89844393	15.886	13	89843893	89844393	23.982							13	89843893	89844393	16.922	13	89843893	89844393	20.67							13	89843893	89844393
					13	89844393	89844893	5.144	13	89844393	89844893	18.746							13	89844393	89844893	5.212	13	89844393	89844893	19.802							13	89844393	89844893	14.42	13	89844393	89844893	22.642							13	89844393	89844893
					13	89844893	89845393	4.058	13	89844893	89845393	21.954							13	89844893	89845393	6.544	13	89844893	89845393	21.572							13	89844893	89845393	20.232	13	89844893	89845393	17.304							13	89844893	89845393
					13	89845393	89845893	8.014	13	89845393	89845893	22.216							13	89845393	89845893	8.742	13	89845393	89845893	14.794							13	89845393	89845893	19.718	13	89845393	89845893	23.354							13	89845393	89845893
					13	89845893	89846393	8.616	13	89845893	89846393	26.928							13	89845893	89846393	17.888	13	89845893	89846393	18.774							13	89845893	89846393	11.204	13	89845893	89846393	20.714							13	89845893	89846393
					13	89846393	89846893	7.4	13	89846393	89846893	22.986							13	89846393	89846893	21.874	13	89846393	89846893	24.32							13	89846393	89846893	16.718	13	89846393	89846893	24.748							13	89846393	89846893
					13	89846893	89847393	12.102	13	89846893	89847393	17.498							13	89846893	89847393	15.228	13	89846893	89847393	26.81							13	89846893	89847393	19.38	13	89846893	89847393	24.77							13	89846893	89847393
					13	89847393	89847893	8.768	13	89847393	89847893	26.756							13	89847393	89847893	15.682	13	89847393	89847893	33.598							13	89847393	89847893	21.114	13	89847393	89847893	24.324							13	89847393	89847893
					13	89847893	89848393	5.672	13	89847893	89848393	21.352							13	89847893	89848393	6.416	13	89847893	89848393	16.43							13	89847893	89848393	4.944	13	89847893	89848393	17.9							13	89847893	89848393
					13	89848393	89848893	5.5	13	89848393	89848893	27.668							13	89848393	89848893	10.558	13	89848393	89848893	20.146							13	89848393	89848893	18.844	13	89848393	89848893	20.374							13	89848393	89848893
					13	89848893	89849393	9.858	13	89848893	89849393	28.184							13	89848893	89849393	17.014	13	89848893	89849393	30.402							13	89848893	89849393	15.162	13	89848893	89849393	19.828							13	89848893	89849393
					13	89849393	89849893	12.786	13	89849393	89849893	33.646							13	89849393	89849893	26.87	13	89849393	89849893	20.568							13	89849393	89849893	21.136	13	89849393	89849893	16.556							13	89849393	89849893
					13	89849893	89850393	14.984	13	89849893	89850393	38.356							13	89849893	89850393	18.956	13	89849893	89850393	30.658							13	89849893	89850393	11.372	13	89849893	89850393	20.87							13	89849893	89850393
					13	89850393	89850893	9.044	13	89850393	89850893	37.616							13	89850393	89850893	6.858	13	89850393	89850893	17.996							13	89850393	89850893	18.914	13	89850393	89850893	19.618							13	89850393	89850893
					13	89850893	89851393	10.798	13	89850893	89851393	22.256							13	89850893	89851393	11.33	13	89850893	89851393	26.178							13	89850893	89851393	5.286	13	89850893	89851393	26.86							13	89850893	89851393
					13	89851393	89851893	12.23	13	89851393	89851893	27.422							13	89851393	89851893	16.03	13	89851393	89851893	31.266							13	89851393	89851893	14.872	13	89851393	89851893	22.008							13	89851393	89851893
					13	89851893	89852393	8.716	13	89851893	89852393	18.376							13	89851893	89852393	19.458	13	89851893	89852393	25.004							13	89851893	89852393	22.246	13	89851893	89852393	20.234							13	89851893	89852393
					13	89852393	89852893	8.426	13	89852393	89852893	13.382							13	89852393	89852893	13.352	13	89852393	89852893	15.55							13	89852393	89852893	7.91	13	89852393	89852893	14.38							13	89852393	89852893
					13	89852893	89853393	6.73	13	89852893	89853393	18.416							13	89852893	89853393	7.386	13	89852893	89853393	11.088							13	89852893	89853393	5.37	13	89852893	89853393	19.976							13	89852893	89853393
					13	89853393	89853893	9.726	13	89853393	89853893	24.698							13	89853393	89853893	15.244	13	89853393	89853893	22.242							13	89853393	89853893	16.488	13	89853393	89853893	19.108							13	89853393	89853893
					13	89853893	89854393	10.818	13	89853893	89854393	28.99							13	89853893	89854393	10.93	13	89853893	89854393	20.99							13	89853893	89854393	6.43	13	89853893	89854393	13.506							13	89853893	89854393
					13	89854393	89854893	20.232	13	89854393	89854893	21.886							13	89854393	89854893	10.658	13	89854393	89854893	19.582							13	89854393	89854893	16.972	13	89854393	89854893	26.056							13	89854393	89854893
					13	89854893	89855393	9.924	13	89854893	89855393	16.868							13	89854893	89855393	17.474	13	89854893	89855393	23.946							13	89854893	89855393	10.626	13	89854893	89855393	19.684							13	89854893	89855393
					13	89855393	89855893	13.628	13	89855393	89855893	12.766							13	89855393	89855893	18.036	13	89855393	89855893	19.38							13	89855393	89855893	17.186	13	89855393	89855893	19.112							13	89855393	89855893
					13	89855893	89856393	8.786	13	89855893	89856393	20.392							13	89855893	89856393	14.116	13	89855893	89856393	21.192							13	89855893	89856393	36.64	13	89855893	89856393	18.12							13	89855893	89856393
					13	89856393	89856893	7.586	13	89856393	89856893	20.172							13	89856393	89856893	13.444	13	89856393	89856893	20.942							13	89856393	89856893	22.022	13	89856393	89856893	15.852							13	89856393	89856893
					13	89856893	89857393	19.404	13	89856893	89857393	26.56							13	89856893	89857393	9.944	13	89856893	89857393	29.646							13	89856893	89857393	22.932	13	89856893	89857393	23.022							13	89856893	89857393
					13	89857393	89857893	14.994	13	89857393	89857893	30.932							13	89857393	89857893	21.018	13	89857393	89857893	24.942							13	89857393	89857893	13.008	13	89857393	89857893	20.508							13	89857393	89857893
					13	89857893	89858393	11.972	13	89857893	89858393	24.394							13	89857893	89858393	14.04	13	89857893	89858393	22.298							13	89857893	89858393	6.384	13	89857893	89858393	18.23							13	89857893	89858393
					13	89858393	89858893	6.388	13	89858393	89858893	28.704							13	89858393	89858893	14.77	13	89858393	89858893	23.204							13	89858393	89858893	19.036	13	89858393	89858893	24.132							13	89858393	89858893
					13	89858893	89859393	18.872	13	89858893	89859393	35.064							13	89858893	89859393	24.576	13	89858893	89859393	32.438							13	89858893	89859393	21.678	13	89858893	89859393	29.408							13	89858893	89859393
					13	89859393	89859893	13.512	13	89859393	89859893	26.604							13	89859393	89859893	11.478	13	89859393	89859893	31.586							13	89859393	89859893	18.074	13	89859393	89859893	27.79							13	89859393	89859893
					13	89859893	89860393	6.086	13	89859893	89860393	13.698							13	89859893	89860393	4.76	13	89859893	89860393	8.096							13	89859893	89860393	10.14	13	89859893	89860393	21.14							13	89859893	89860393
					13	89860393	89860893	11.402	13	89860393	89860893	30.506							13	89860393	89860893	12.774	13	89860393	89860893	25.654							13	89860393	89860893	13.134	13	89860393	89860893	18.562							13	89860393	89860893
					13	89860893	89861393	19.674	13	89860893	89861393	24.724							13	89860893	89861393	16.296	13	89860893	89861393	38.094							13	89860893	89861393	20.896	13	89860893	89861393	25.398							13	89860893	89861393
					13	89861393	89861893	20.78	13	89861393	89861893	22.942							13	89861393	89861893	6.942	13	89861393	89861893	15.48							13	89861393	89861893	8.91	13	89861393	89861893	24.41							13	89861393	89861893
					13	89861893	89862393	7.544	13	89861893	89862393	28.016							13	89861893	89862393	13.004	13	89861893	89862393	26.18							13	89861893	89862393	21.44	13	89861893	89862393	22.262							13	89861893	89862393
					13	89862393	89862893	2.712	13	89862393	89862893	23.024							13	89862393	89862893	9.068	13	89862393	89862893	17.678							13	89862393	89862893	16.048	13	89862393	89862893	16.294							13	89862393	89862893
					13	89862893	89863393	4.444	13	89862893	89863393	8.698							13	89862893	89863393	17.416	13	89862893	89863393	12.072							13	89862893	89863393	9.628	13	89862893	89863393	6.67							13	89862893	89863393
					13	89863393	89863893	0.77	13	89863393	89863893	7.714							13	89863393	89863893	3.482	13	89863393	89863893	14.014							13	89863393	89863893	0.884	13	89863393	89863893	2.186							13	89863393	89863893
					13	89863893	89864393	0.8	13	89863893	89864393	21.118							13	89863893	89864393	2.958	13	89863893	89864393	16.272							13	89863893	89864393	0.372	13	89863893	89864393	16.762							13	89863893	89864393
					13	89864393	89864893	16.78	13	89864393	89864893	24.176							13	89864393	89864893	18.278	13	89864393	89864893	27.248							13	89864393	89864893	10.008	13	89864393	89864893	22.762							13	89864393	89864893
					13	89864893	89865393	14.664	13	89864893	89865393	21.852							13	89864893	89865393	15.824	13	89864893	89865393	22.652							13	89864893	89865393	16.578	13	89864893	89865393	27.778							13	89864893	89865393
					13	89865393	89865893	2.856	13	89865393	89865893	20.112							13	89865393	89865893	9.054	13	89865393	89865893	19.698							13	89865393	89865893	6.372	13	89865393	89865893	13.07							13	89865393	89865893
					13	89865893	89866393	6.288	13	89865893	89866393	18.174							13	89865893	89866393	6.744	13	89865893	89866393	10.242							13	89865893	89866393	15.342	13	89865893	89866393	15.514							13	89865893	89866393
					13	89866393	89866893	9.378	13	89866393	89866893	14.574							13	89866393	89866893	4.96	13	89866393	89866893	15.314							13	89866393	89866893	3.702	13	89866393	89866893	13.238							13	89866393	89866893
					13	89866893	89867393	18.222	13	89866893	89867393	35.916							13	89866893	89867393	20.17	13	89866893	89867393	50.134							13	89866893	89867393	23.4	13	89866893	89867393	33.352							13	89866893	89867393
					13	89867393	89867893	14.118	13	89867393	89867893	37.964							13	89867393	89867893	9.974	13	89867393	89867893	23.432							13	89867393	89867893	37.098	13	89867393	89867893	23.034							13	89867393	89867893
					13	89867893	89868393	22.74	13	89867893	89868393	24.572							13	89867893	89868393	20.24	13	89867893	89868393	20.706							13	89867893	89868393	16.928	13	89867893	89868393	24.734							13	89867893	89868393
					13	89868393	89868893	3.154	13	89868393	89868893	6.998							13	89868393	89868893	1.712	13	89868393	89868893	4.914							13	89868393	89868893	0.8	13	89868393	89868893	2.384							13	89868393	89868893
					13	89868893	89869393	6.388	13	89868893	89869393	11.604							13	89868893	89869393	1.402	13	89868893	89869393	12.132							13	89868893	89869393	7.544	13	89868893	89869393	16.736							13	89868893	89869393
					13	89869393	89869893	10.416	13	89869393	89869893	28.16							13	89869393	89869893	14.32	13	89869393	89869893	28.41							13	89869393	89869893	6.374	13	89869393	89869893	31.932							13	89869393	89869893
					13	89869893	89870393	11.812	13	89869893	89870393	46.102							13	89869893	89870393	14.982	13	89869893	89870393	23.906							13	89869893	89870393	21.154	13	89869893	89870393	22.892							13	89869893	89870393
					13	89870393	89870893	7.874	13	89870393	89870893	30.27							13	89870393	89870893	18.618	13	89870393	89870893	32.664							13	89870393	89870893	14.264	13	89870393	89870893	19.79							13	89870393	89870893
					13	89870893	89871393	25.32	13	89870893	89871393	37.594							13	89870893	89871393	31.086	13	89870893	89871393	39.94							13	89870893	89871393	27.912	13	89870893	89871393	30.76							13	89870893	89871393
					13	89871393	89871893	14.508	13	89871393	89871893	29.578							13	89871393	89871893	17.442	13	89871393	89871893	21.128							13	89871393	89871893	8.8	13	89871393	89871893	23.154							13	89871393	89871893
					13	89871893	89872393	11.398	13	89871893	89872393	23.142							13	89871893	89872393	21.08	13	89871893	89872393	27.082							13	89871893	89872393	15.726	13	89871893	89872393	15.812							13	89871893	89872393
					13	89872393	89872893	20.124	13	89872393	89872893	29.076							13	89872393	89872893	32.86	13	89872393	89872893	51.732							13	89872393	89872893	17.254	13	89872393	89872893	29.008							13	89872393	89872893
					13	89872893	89873393	13.762	13	89872893	89873393	36.21							13	89872893	89873393	23.988	13	89872893	89873393	35.426							13	89872893	89873393	22.932	13	89872893	89873393	27.652							13	89872893	89873393
					13	89873393	89873893	7.742	13	89873393	89873893	19.084							13	89873393	89873893	18.37	13	89873393	89873893	21.456							13	89873393	89873893	23.042	13	89873393	89873893	13.022							13	89873393	89873893
					13	89873893	89874393	16.42	13	89873893	89874393	34.562							13	89873893	89874393	23.212	13	89873893	89874393	38.974							13	89873893	89874393	11.672	13	89873893	89874393	24.962							13	89873893	89874393
					13	89874393	89874893	15.866	13	89874393	89874893	21.932							13	89874393	89874893	8.612	13	89874393	89874893	27.306							13	89874393	89874893	10.128	13	89874393	89874893	13.594							13	89874393	89874893
					13	89874893	89875393	9.546	13	89874893	89875393	11.75							13	89874893	89875393	9.352	13	89874893	89875393	20.686							13	89874893	89875393	11.076	13	89874893	89875393	12.536							13	89874893	89875393
					13	89875393	89875893	19.904	13	89875393	89875893	23.118							13	89875393	89875893	33.426	13	89875393	89875893	45.596							13	89875393	89875893	15.198	13	89875393	89875893	26.742							13	89875393	89875893
					13	89875893	89876393	12.536	13	89875893	89876393	30.026							13	89875893	89876393	10.61	13	89875893	89876393	22.064							13	89875893	89876393	11.798	13	89875893	89876393	11.44							13	89875893	89876393
					13	89876393	89876893	18.978	13	89876393	89876893	38.022							13	89876393	89876893	16.46	13	89876393	89876893	33.296							13	89876393	89876893	25.152	13	89876393	89876893	26.734							13	89876393	89876893
					13	89876893	89877393	16.568	13	89876893	89877393	34.26							13	89876893	89877393	15.982	13	89876893	89877393	26.094							13	89876893	89877393	21.132	13	89876893	89877393	25.728							13	89876893	89877393
					13	89877393	89877893	21.002	13	89877393	89877893	27.132							13	89877393	89877893	15.728	13	89877393	89877893	27.3							13	89877393	89877893	7.872	13	89877393	89877893	28.298							13	89877393	89877893
					13	89877893	89878393	31.1	13	89877893	89878393	20.56							13	89877893	89878393	13.272	13	89877893	89878393	33.404							13	89877893	89878393	33.89	13	89877893	89878393	19.586							13	89877893	89878393
					13	89878393	89878893	14.022	13	89878393	89878893	18.634							13	89878393	89878893	9.784	13	89878393	89878893	36.752							13	89878393	89878893	12.254	13	89878393	89878893	25.126							13	89878393	89878893
					13	89878893	89879393	5.774	13	89878893	89879393	31.252							13	89878893	89879393	3.386	13	89878893	89879393	20.484							13	89878893	89879393	13.228	13	89878893	89879393	17.4							13	89878893	89879393
					13	89879393	89879893	1.484	13	89879393	89879893	13.54							13	89879393	89879893	2.144	13	89879393	89879893	7.114							13	89879393	89879893	6.332	13	89879393	89879893	8.716							13	89879393	89879893
					13	89879893	89880393	9.844	13	89879893	89880393	27.634							13	89879893	89880393	12.618	13	89879893	89880393	25.62							13	89879893	89880393	19.33	13	89879893	89880393	33.088							13	89879893	89880393
					13	89880393	89880893	9.214	13	89880393	89880893	31.106							13	89880393	89880893	21.254	13	89880393	89880893	40.668							13	89880393	89880893	23.096	13	89880393	89880893	28.84							13	89880393	89880893
					13	89880893	89881393	7.574	13	89880893	89881393	29.61							13	89880893	89881393	6.742	13	89880893	89881393	30.378							13	89880893	89881393	23.03	13	89880893	89881393	29.278							13	89880893	89881393
					13	89881393	89881893	14.286	13	89881393	89881893	36.796							13	89881393	89881893	9.99	13	89881393	89881893	25.05							13	89881393	89881893	13.828	13	89881393	89881893	23.724							13	89881393	89881893
					13	89881893	89882393	11.814	13	89881893	89882393	24.44							13	89881893	89882393	13.856	13	89881893	89882393	26.386							13	89881893	89882393	16.918	13	89881893	89882393	25.632							13	89881893	89882393
					13	89882393	89882893	7.51	13	89882393	89882893	16.38							13	89882393	89882893	14.096	13	89882393	89882893	12.942							13	89882393	89882893	10.88	13	89882393	89882893	18.806							13	89882393	89882893
					13	89882893	89883393	8.388	13	89882893	89883393	24.018							13	89882893	89883393	6.974	13	89882893	89883393	21.058							13	89882893	89883393	9.986	13	89882893	89883393	29.96							13	89882893	89883393
					13	89883393	89883893	8.742	13	89883393	89883893	36.314							13	89883393	89883893	23.752	13	89883393	89883893	46.922							13	89883393	89883893	15.246	13	89883393	89883893	18.258							13	89883393	89883893
					13	89883893	89884393	9.242	13	89883893	89884393	24.444							13	89883893	89884393	33.806	13	89883893	89884393	28.266							13	89883893	89884393	18.372	13	89883893	89884393	27.588							13	89883893	89884393
					13	89884393	89884893	6.816	13	89884393	89884893	35.832							13	89884393	89884893	34.318	13	89884393	89884893	35.328							13	89884393	89884893	15.012	13	89884393	89884893	29.712							13	89884393	89884893
					13	89884893	89885393	6.1	13	89884893	89885393	34.982							13	89884893	89885393	6.522	13	89884893	89885393	28.558							13	89884893	89885393	5.642	13	89884893	89885393	14.968							13	89884893	89885393
					13	89885393	89885893	13.402	13	89885393	89885893	27.904							13	89885393	89885893	7.29	13	89885393	89885893	32.56							13	89885393	89885893	16.234	13	89885393	89885893	17.26							13	89885393	89885893
					13	89885893	89886393	22.388	13	89885893	89886393	34.756							13	89885893	89886393	28.526	13	89885893	89886393	38.34							13	89885893	89886393	23.954	13	89885893	89886393	24.802							13	89885893	89886393
					13	89886393	89886893	10.466	13	89886393	89886893	21.092							13	89886393	89886893	3.726	13	89886393	89886893	25.538							13	89886393	89886893	12.896	13	89886393	89886893	22.468							13	89886393	89886893
					13	89886893	89887393	12.588	13	89886893	89887393	31.438							13	89886893	89887393	12.748	13	89886893	89887393	42.714							13	89886893	89887393	12.322	13	89886893	89887393	42.266							13	89886893	89887393
					13	89887393	89887893	21.448	13	89887393	89887893	26.884							13	89887393	89887893	21.574	13	89887393	89887893	40.936							13	89887393	89887893	44.546	13	89887393	89887893	32.896							13	89887393	89887893
					13	89887893	89888393	27.274	13	89887893	89888393	46.12							13	89887893	89888393	38.73	13	89887893	89888393	38.3							13	89887893	89888393	35.724	13	89887893	89888393	35.358							13	89887893	89888393
					13	89888393	89888893	102.634	13	89888393	89888893	91.046							13	89888393	89888893	131.294	13	89888393	89888893	174.216							13	89888393	89888893	109.044	13	89888393	89888893	184.024							13	89888393	89888893
					13	89888893	89889393	121.326	13	89888893	89889393	147.012							13	89888893	89889393	243.954	13	89888893	89889393	247.548							13	89888893	89889393	143.164	13	89888893	89889393	279.67							13	89888893	89889393
					13	89962623	89963123	41.544	13	89962623	89963123	75.588							13	89962623	89963123	52.486	13	89962623	89963123	74.656							13	89962623	89963123	17.934	13	89962623	89963123	72.272							13	89962623	89963123
					13	89963123	89963623	10.434	13	89963123	89963623	23.336							13	89963123	89963623	13.868	13	89963123	89963623	26.508							13	89963123	89963623	5.158	13	89963123	89963623	25.306							13	89963123	89963623
					13	89963623	89964123	11.318	13	89963623	89964123	33.79							13	89963623	89964123	22.458	13	89963623	89964123	50.394							13	89963623	89964123	13.738	13	89963623	89964123	39.908							13	89963623	89964123
					13	89964123	89964623	7.682	13	89964123	89964623	23.41							13	89964123	89964623	18.196	13	89964123	89964623	42.006							13	89964123	89964623	17.17	13	89964123	89964623	35.1							13	89964123	89964623
					13	89964623	89965123	3.368	13	89964623	89965123	5.55							13	89964623	89965123	1.584	13	89964623	89965123	10.228							13	89964623	89965123	0.146	13	89964623	89965123	11.882							13	89964623	89965123
					13	89965123	89965623	5.332	13	89965123	89965623	21.218							13	89965123	89965623	2.562	13	89965123	89965623	14.978							13	89965123	89965623	13.184	13	89965123	89965623	11.248							13	89965123	89965623
					13	89965623	89966123	0.646	13	89965623	89966123	7.138							13	89965623	89966123	6.446	13	89965623	89966123	5.978							13	89965623	89966123	3.9	13	89965623	89966123	11.168							13	89965623	89966123
					13	89966123	89966623	0.93	13	89966123	89966623	10.384							13	89966123	89966623	7.55	13	89966123	89966623	2.676							13	89966123	89966623	4.708	13	89966123	89966623	7.578							13	89966123	89966623
					13	89966623	89967123	2.924	13	89966623	89967123	14.146							13	89966623	89967123	6.158	13	89966623	89967123	8.632							13	89966623	89967123	0.462	13	89966623	89967123	5.954							13	89966623	89967123
					13	89967123	89967623	2.2	13	89967123	89967623	9.856							13	89967123	89967623	3.476	13	89967123	89967623	2.008							13	89967123	89967623	0.7	13	89967123	89967623	3.924							13	89967123	89967623
					13	89967623	89968123	5.292	13	89967623	89968123	21.866							13	89967623	89968123	11.824	13	89967623	89968123	25.884							13	89967623	89968123	15.192	13	89967623	89968123	23.998							13	89967623	89968123
					13	89968123	89968623	2.03	13	89968123	89968623	13.824							13	89968123	89968623	3	13	89968123	89968623	14.468							13	89968123	89968623	7.492	13	89968123	89968623	12.084							13	89968123	89968623
					13	89968623	89969123	13.454	13	89968623	89969123	16.952							13	89968623	89969123	4.492	13	89968623	89969123	17.762							13	89968623	89969123	10.408	13	89968623	89969123	19.008							13	89968623	89969123
					13	89969123	89969623	10.424	13	89969123	89969623	36.866							13	89969123	89969623	9.554	13	89969123	89969623	43.832							13	89969123	89969623	8.808	13	89969123	89969623	34.91							13	89969123	89969623
					13	89969623	89970123	0	13	89969623	89970123	0							13	89969623	89970123	0.054	13	89969623	89970123	0.1							13	89969623	89970123	0	13	89969623	89970123	0							13	89969623	89970123
					13	89970123	89970623	0	13	89970123	89970623	0.146							13	89970123	89970623	0	13	89970123	89970623	0.154							13	89970123	89970623	0	13	89970123	89970623	0							13	89970123	89970623
					13	89970623	89971123	0	13	89970623	89971123	0.654							13	89970623	89971123	0	13	89970623	89971123	0							13	89970623	89971123	0	13	89970623	89971123	0							13	89970623	89971123
					13	89971123	89971623	0	13	89971123	89971623	0							13	89971123	89971623	0	13	89971123	89971623	0							13	89971123	89971623	0	13	89971123	89971623	0							13	89971123	89971623
					13	89971623	89972123	0	13	89971623	89972123	0							13	89971623	89972123	0	13	89971623	89972123	0							13	89971623	89972123	0	13	89971623	89972123	0							13	89971623	89972123
					13	89972123	89972623	0	13	89972123	89972623	0							13	89972123	89972623	0	13	89972123	89972623	0							13	89972123	89972623	0	13	89972123	89972623	0							13	89972123	89972623
					13	89972623	89973123	0	13	89972623	89973123	0							13	89972623	89973123	0	13	89972623	89973123	0							13	89972623	89973123	0	13	89972623	89973123	0							13	89972623	89973123
					13	89973123	89973623	0	13	89973123	89973623	0							13	89973123	89973623	0	13	89973123	89973623	0							13	89973123	89973623	0	13	89973123	89973623	0							13	89973123	89973623
					13	89973623	89974123	0	13	89973623	89974123	0							13	89973623	89974123	0.138	13	89973623	89974123	0							13	89973623	89974123	0	13	89973623	89974123	0							13	89973623	89974123
					13	89974123	89974623	0	13	89974123	89974623	0							13	89974123	89974623	2.462	13	89974123	89974623	0							13	89974123	89974623	0	13	89974123	89974623	0							13	89974123	89974623
					13	89974623	89975123	0	13	89974623	89975123	0							13	89974623	89975123	0	13	89974623	89975123	0							13	89974623	89975123	0	13	89974623	89975123	0							13	89974623	89975123
					13	89975123	89975623	0	13	89975123	89975623	0							13	89975123	89975623	0	13	89975123	89975623	0							13	89975123	89975623	0	13	89975123	89975623	0							13	89975123	89975623
					13	89975623	89976123	0	13	89975623	89976123	0							13	89975623	89976123	0	13	89975623	89976123	0							13	89975623	89976123	0	13	89975623	89976123	0							13	89975623	89976123
					13	89976123	89976623	0	13	89976123	89976623	0.584							13	89976123	89976623	0	13	89976123	89976623	0							13	89976123	89976623	0	13	89976123	89976623	0							13	89976123	89976623
					13	89976623	89977123	0	13	89976623	89977123	1.062							13	89976623	89977123	0	13	89976623	89977123	0.8							13	89976623	89977123	0	13	89976623	89977123	0							13	89976623	89977123
					13	89977123	89977623	0	13	89977123	89977623	0.754							13	89977123	89977623	0	13	89977123	89977623	0							13	89977123	89977623	0	13	89977123	89977623	0							13	89977123	89977623
					13	89977623	89978123	0	13	89977623	89978123	0							13	89977623	89978123	0	13	89977623	89978123	0							13	89977623	89978123	0	13	89977623	89978123	0							13	89977623	89978123
					13	89978123	89978623	0	13	89978123	89978623	0							13	89978123	89978623	0	13	89978123	89978623	0.446							13	89978123	89978623	0	13	89978123	89978623	0							13	89978123	89978623
					13	89978623	89979123	0	13	89978623	89979123	0							13	89978623	89979123	0	13	89978623	89979123	0.354							13	89978623	89979123	0	13	89978623	89979123	0							13	89978623	89979123
					13	89979123	89979623	0	13	89979123	89979623	0							13	89979123	89979623	0	13	89979123	89979623	0							13	89979123	89979623	0	13	89979123	89979623	0							13	89979123	89979623
					13	89979623	89980123	0	13	89979623	89980123	0							13	89979623	89980123	0	13	89979623	89980123	0							13	89979623	89980123	0	13	89979623	89980123	0							13	89979623	89980123
					13	89980123	89980623	0	13	89980123	89980623	0							13	89980123	89980623	0	13	89980123	89980623	0							13	89980123	89980623	0	13	89980123	89980623	0							13	89980123	89980623
					13	89980623	89981123	0	13	89980623	89981123	0							13	89980623	89981123	0.746	13	89980623	89981123	0							13	89980623	89981123	0	13	89980623	89981123	1.138							13	89980623	89981123
					13	89981123	89981623	0	13	89981123	89981623	0							13	89981123	89981623	0.2	13	89981123	89981623	0							13	89981123	89981623	0	13	89981123	89981623	0.362							13	89981123	89981623
					13	89981623	89982123	0	13	89981623	89982123	0							13	89981623	89982123	0.254	13	89981623	89982123	0							13	89981623	89982123	0	13	89981623	89982123	0							13	89981623	89982123
					13	89982123	89982623	0	13	89982123	89982623	0							13	89982123	89982623	0	13	89982123	89982623	0							13	89982123	89982623	0	13	89982123	89982623	0							13	89982123	89982623
					13	89982623	89983123	0	13	89982623	89983123	0							13	89982623	89983123	0	13	89982623	89983123	0							13	89982623	89983123	0	13	89982623	89983123	0							13	89982623	89983123
					13	89983123	89983623	0	13	89983123	89983623	0							13	89983123	89983623	0	13	89983123	89983623	0							13	89983123	89983623	0	13	89983123	89983623	0							13	89983123	89983623
					13	89983623	89984123	0	13	89983623	89984123	0							13	89983623	89984123	0	13	89983623	89984123	0							13	89983623	89984123	0	13	89983623	89984123	3.2							13	89983623	89984123
					13	89984123	89984623	0	13	89984123	89984623	0.784							13	89984123	89984623	0	13	89984123	89984623	0							13	89984123	89984623	0	13	89984123	89984623	0							13	89984123	89984623
					13	89984623	89985123	0	13	89984623	89985123	0.816							13	89984623	89985123	0	13	89984623	89985123	0							13	89984623	89985123	0	13	89984623	89985123	0							13	89984623	89985123
					13	89985123	89985623	0	13	89985123	89985623	0							13	89985123	89985623	0	13	89985123	89985623	0							13	89985123	89985623	0	13	89985123	89985623	0							13	89985123	89985623
					13	89985623	89986123	0	13	89985623	89986123	0							13	89985623	89986123	0	13	89985623	89986123	0							13	89985623	89986123	0	13	89985623	89986123	0.392							13	89985623	89986123
					13	89986123	89986623	0	13	89986123	89986623	0							13	89986123	89986623	0.146	13	89986123	89986623	0							13	89986123	89986623	0	13	89986123	89986623	0.408							13	89986123	89986623
					13	89986623	89987123	0	13	89986623	89987123	0							13	89986623	89987123	0.154	13	89986623	89987123	0							13	89986623	89987123	0	13	89986623	89987123	0							13	89986623	89987123
					13	89987123	89987623	0	13	89987123	89987623	0							13	89987123	89987623	0	13	89987123	89987623	0							13	89987123	89987623	0	13	89987123	89987623	0							13	89987123	89987623
					13	89987623	89988123	0	13	89987623	89988123	0							13	89987623	89988123	0	13	89987623	89988123	0							13	89987623	89988123	0	13	89987623	89988123	0							13	89987623	89988123
					13	89988123	89988623	0.146	13	89988123	89988623	0.046							13	89988123	89988623	0	13	89988123	89988623	0							13	89988123	89988623	0	13	89988123	89988623	0							13	89988123	89988623
					13	89988623	89989123	0.254	13	89988623	89989123	0.754							13	89988623	89989123	0	13	89988623	89989123	0							13	89988623	89989123	0	13	89988623	89989123	0.046							13	89988623	89989123
					13	89989123	89989623	0	13	89989123	89989623	0							13	89989123	89989623	0	13	89989123	89989623	1.938							13	89989123	89989623	0	13	89989123	89989623	0.546							13	89989123	89989623
					13	89989623	89990123	0	13	89989623	89990123	0							13	89989623	89990123	0	13	89989623	89990123	0.462							13	89989623	89990123	0	13	89989623	89990123	1.008							13	89989623	89990123
					13	89990123	89990623	0.8	13	89990123	89990623	0							13	89990123	89990623	0	13	89990123	89990623	0							13	89990123	89990623	0	13	89990123	89990623	0.8							13	89990123	89990623
					13	89990623	89991123	0	13	89990623	89991123	0							13	89990623	89991123	0	13	89990623	89991123	0							13	89990623	89991123	0	13	89990623	89991123	0.646							13	89990623	89991123
					13	89991123	89991623	0	13	89991123	89991623	0.7							13	89991123	89991623	0	13	89991123	89991623	1.638							13	89991123	89991623	0	13	89991123	89991623	0.154							13	89991123	89991623
					13	89991623	89992123	0	13	89991623	89992123	0							13	89991623	89992123	0	13	89991623	89992123	2.362							13	89991623	89992123	0	13	89991623	89992123	0							13	89991623	89992123
					13	89992123	89992623	0.3	13	89992123	89992623	0							13	89992123	89992623	0	13	89992123	89992623	0							13	89992123	89992623	0	13	89992123	89992623	0							13	89992123	89992623
					13	89992623	89993123	0.046	13	89992623	89993123	0							13	89992623	89993123	0	13	89992623	89993123	0.5							13	89992623	89993123	0	13	89992623	89993123	0							13	89992623	89993123
					13	89993123	89993623	0.354	13	89993123	89993623	0							13	89993123	89993623	0	13	89993123	89993623	0							13	89993123	89993623	0	13	89993123	89993623	0							13	89993123	89993623
					13	89993623	89994123	0	13	89993623	89994123	0							13	89993623	89994123	0	13	89993623	89994123	0							13	89993623	89994123	0	13	89993623	89994123	0							13	89993623	89994123
					13	89994123	89994623	0	13	89994123	89994623	0.546							13	89994123	89994623	0	13	89994123	89994623	0							13	89994123	89994623	0	13	89994123	89994623	0							13	89994123	89994623
					13	89994623	89995123	0	13	89994623	89995123	2.5							13	89994623	89995123	0	13	89994623	89995123	0.346							13	89994623	89995123	0	13	89994623	89995123	0.492							13	89994623	89995123
					13	89995123	89995623	0	13	89995123	89995623	0.6							13	89995123	89995623	0	13	89995123	89995623	0.354							13	89995123	89995623	0	13	89995123	89995623	1.108							13	89995123	89995623
					13	89995623	89996123	0	13	89995623	89996123	0.254							13	89995623	89996123	0	13	89995623	89996123	0							13	89995623	89996123	0.246	13	89995623	89996123	0.8							13	89995623	89996123
					13	89996123	89996623	0	13	89996123	89996623	0							13	89996123	89996623	0	13	89996123	89996623	1.492							13	89996123	89996623	0.554	13	89996123	89996623	0							13	89996123	89996623
					13	89996623	89997123	0	13	89996623	89997123	0							13	89996623	89997123	0.292	13	89996623	89997123	0.5							13	89996623	89997123	0	13	89996623	89997123	0.7							13	89996623	89997123
					13	89997123	89997623	0	13	89997123	89997623	0							13	89997123	89997623	1.108	13	89997123	89997623	0.408							13	89997123	89997623	0	13	89997123	89997623	0							13	89997123	89997623
					13	89997623	89998123	0	13	89997623	89998123	0							13	89997623	89998123	0	13	89997623	89998123	0							13	89997623	89998123	0	13	89997623	89998123	0							13	89997623	89998123
					13	89998123	89998623	0	13	89998123	89998623	0							13	89998123	89998623	0	13	89998123	89998623	0							13	89998123	89998623	0	13	89998123	89998623	0							13	89998123	89998623
					13	89998623	89999123	0	13	89998623	89999123	0.492							13	89998623	89999123	0	13	89998623	89999123	0							13	89998623	89999123	0	13	89998623	89999123	0							13	89998623	89999123
					13	89999123	89999623	0	13	89999123	89999623	1.108							13	89999123	89999623	0	13	89999123	89999623	0							13	89999123	89999623	0	13	89999123	89999623	0							13	89999123	89999623
					13	89999623	90000123	0	13	89999623	90000123	0							13	89999623	90000123	0	13	89999623	90000123	0.8							13	89999623	90000123	0	13	89999623	90000123	0							13	89999623	90000123
					13	90000123	90000623	0	13	90000123	90000623	0							13	90000123	90000623	0	13	90000123	90000623	0							13	90000123	90000623	0	13	90000123	90000623	0.592							13	90000123	90000623
					13	90000623	90001123	0	13	90000623	90001123	0.492							13	90000623	90001123	0	13	90000623	90001123	0							13	90000623	90001123	0	13	90000623	90001123	0.208							13	90000623	90001123
					13	90001123	90001623	0	13	90001123	90001623	0.308							13	90001123	90001623	0	13	90001123	90001623	0							13	90001123	90001623	0	13	90001123	90001623	0							13	90001123	90001623
					13	90001623	90002123	0	13	90001623	90002123	0							13	90001623	90002123	0	13	90001623	90002123	0							13	90001623	90002123	0	13	90001623	90002123	0.4							13	90001623	90002123
					13	90002123	90002623	0.146	13	90002123	90002623	0							13	90002123	90002623	0	13	90002123	90002623	0							13	90002123	90002623	0	13	90002123	90002623	0.4							13	90002123	90002623
					13	90002623	90003123	0.054	13	90002623	90003123	0							13	90002623	90003123	0	13	90002623	90003123	0.046							13	90002623	90003123	0	13	90002623	90003123	0							13	90002623	90003123
					13	90003123	90003623	0	13	90003123	90003623	0							13	90003123	90003623	0	13	90003123	90003623	0.554							13	90003123	90003623	0	13	90003123	90003623	0							13	90003123	90003623
					13	90003623	90004123	0	13	90003623	90004123	0							13	90003623	90004123	1.6	13	90003623	90004123	0.3							13	90003623	90004123	0	13	90003623	90004123	0							13	90003623	90004123
					13	90004123	90004623	0	13	90004123	90004623	0							13	90004123	90004623	0	13	90004123	90004623	0							13	90004123	90004623	0	13	90004123	90004623	0							13	90004123	90004623
					13	90004623	90005123	0	13	90004623	90005123	0.492							13	90004623	90005123	0	13	90004623	90005123	0							13	90004623	90005123	0	13	90004623	90005123	0							13	90004623	90005123
					13	90005123	90005623	0	13	90005123	90005623	1.108							13	90005123	90005623	0	13	90005123	90005623	0							13	90005123	90005623	0	13	90005123	90005623	0.546							13	90005123	90005623
					13	90005623	90006123	0	13	90005623	90006123	0.746							13	90005623	90006123	0	13	90005623	90006123	0							13	90005623	90006123	0	13	90005623	90006123	0.254							13	90005623	90006123
					13	90006123	90006623	0	13	90006123	90006623	0.054							13	90006123	90006623	0	13	90006123	90006623	0							13	90006123	90006623	0	13	90006123	90006623	0							13	90006123	90006623
					13	90006623	90007123	0	13	90006623	90007123	0							13	90006623	90007123	0	13	90006623	90007123	0							13	90006623	90007123	0	13	90006623	90007123	0							13	90006623	90007123
					13	90007123	90007623	0	13	90007123	90007623	0							13	90007123	90007623	0	13	90007123	90007623	0							13	90007123	90007623	0	13	90007123	90007623	0							13	90007123	90007623
					13	90007623	90008123	0	13	90007623	90008123	0							13	90007623	90008123	0	13	90007623	90008123	0							13	90007623	90008123	0	13	90007623	90008123	0.8							13	90007623	90008123
					13	90008123	90008623	0	13	90008123	90008623	0.8							13	90008123	90008623	0	13	90008123	90008623	0							13	90008123	90008623	0	13	90008123	90008623	2.146							13	90008123	90008623
					13	90008623	90009123	0	13	90008623	90009123	0							13	90008623	90009123	0	13	90008623	90009123	0.8							13	90008623	90009123	0	13	90008623	90009123	0.646							13	90008623	90009123
					13	90009123	90009623	0	13	90009123	90009623	0							13	90009123	90009623	0	13	90009123	90009623	0							13	90009123	90009623	0	13	90009123	90009623	0.454							13	90009123	90009623
					13	90009623	90010123	0	13	90009623	90010123	0.646							13	90009623	90010123	0	13	90009623	90010123	0							13	90009623	90010123	0	13	90009623	90010123	0.554							13	90009623	90010123
					13	90010123	90010623	0	13	90010123	90010623	1.654							13	90010123	90010623	0	13	90010123	90010623	0							13	90010123	90010623	0	13	90010123	90010623	0.846							13	90010123	90010623
					13	90010623	90011123	0	13	90010623	90011123	0							13	90010623	90011123	0	13	90010623	90011123	0							13	90010623	90011123	0	13	90010623	90011123	0.754							13	90010623	90011123
					13	90011123	90011623	0	13	90011123	90011623	0							13	90011123	90011623	0	13	90011123	90011623	0							13	90011123	90011623	0	13	90011123	90011623	0							13	90011123	90011623
					13	90011623	90012123	0.7	13	90011623	90012123	0							13	90011623	90012123	0	13	90011623	90012123	0.4							13	90011623	90012123	0	13	90011623	90012123	0.346							13	90011623	90012123
					13	90012123	90012623	0	13	90012123	90012623	0							13	90012123	90012623	0	13	90012123	90012623	0							13	90012123	90012623	0	13	90012123	90012623	0.454							13	90012123	90012623
					13	90012623	90013123	0	13	90012623	90013123	0							13	90012623	90013123	0	13	90012623	90013123	0							13	90012623	90013123	0	13	90012623	90013123	0							13	90012623	90013123
					13	90013123	90013623	0.7	13	90013123	90013623	0							13	90013123	90013623	0	13	90013123	90013623	0							13	90013123	90013623	0	13	90013123	90013623	0							13	90013123	90013623
					13	90013623	90014123	0	13	90013623	90014123	0							13	90013623	90014123	0	13	90013623	90014123	0							13	90013623	90014123	0	13	90013623	90014123	0							13	90013623	90014123
					13	90034344	90034844	13.956	13	90034344	90034844	57.576							13	90034344	90034844	9.368	13	90034344	90034844	40.756							13	90034344	90034844	16.196	13	90034344	90034844	48.612							13	90034344	90034844
					13	90034844	90035344	14.576	13	90034844	90035344	22.128							13	90034844	90035344	3.508	13	90034844	90035344	18.084							13	90034844	90035344	14.936	13	90034844	90035344	14.28							13	90034844	90035344
					13	90035344	90035844	9.756	13	90035344	90035844	14.344							13	90035344	90035844	2.388	13	90035344	90035844	14.036							13	90035344	90035844	10.844	13	90035344	90035844	14.388							13	90035344	90035844
					13	90035844	90036344	3.764	13	90035844	90036344	20.22							13	90035844	90036344	4.024	13	90035844	90036344	16.74							13	90035844	90036344	7.324	13	90035844	90036344	11.688							13	90035844	90036344
					13	90036344	90036844	5.916	13	90036344	90036844	21.08							13	90036344	90036844	7.692	13	90036344	90036844	18.576							13	90036344	90036844	5.14	13	90036344	90036844	15.912							13	90036344	90036844
					13	90036844	90037344	7.284	13	90036844	90037344	16.384							13	90036844	90037344	11.64	13	90036844	90037344	15.776							13	90036844	90037344	0.336	13	90036844	90037344	15.436							13	90036844	90037344
					13	90037344	90037844	7.656	13	90037344	90037844	16.328							13	90037344	90037844	10.896	13	90037344	90037844	12.86							13	90037344	90037844	3.264	13	90037344	90037844	16.84							13	90037344	90037844
					13	90037844	90038344	12.92	13	90037844	90038344	21.296							13	90037844	90038344	7.848	13	90037844	90038344	20.48							13	90037844	90038344	3.736	13	90037844	90038344	18.888							13	90037844	90038344
					13	90038344	90038844	6.56	13	90038344	90038844	16.288							13	90038344	90038844	3.412	13	90038344	90038844	15.948							13	90038344	90038844	8.46	13	90038344	90038844	12.108							13	90038344	90038844
					13	90038844	90039344	5.5	13	90038844	90039344	18.916							13	90038844	90039344	5.8	13	90038844	90039344	11.652							13	90038844	90039344	13.464	13	90038844	90039344	9.64							13	90038844	90039344
					13	90039344	90039844	4.8	13	90039344	90039844	22.308							13	90039344	90039844	2.636	13	90039344	90039844	10.256							13	90039344	90039844	7.012	13	90039344	90039844	11.32							13	90039344	90039844
					13	90039844	90040344	6.804	13	90039844	90040344	17.14							13	90039844	90040344	3.028	13	90039844	90040344	18.52							13	90039844	90040344	3.2	13	90039844	90040344	10.364							13	90039844	90040344
					13	90040344	90040844	13.288	13	90040344	90040844	20.436							13	90040344	90040844	10.748	13	90040344	90040844	26.084							13	90040344	90040844	10.172	13	90040344	90040844	12.528							13	90040344	90040844
					13	90040844	90041344	15.452	13	90040844	90041344	29.564							13	90040844	90041344	2.124	13	90040844	90041344	21.428							13	90040844	90041344	9.616	13	90040844	90041344	16.924							13	90040844	90041344
					13	90041344	90041844	5.956	13	90041344	90041844	15.412							13	90041344	90041844	0.376	13	90041344	90041844	14.96							13	90041344	90041844	5.244	13	90041344	90041844	9.676							13	90041344	90041844
					13	90041844	90042344	1.712	13	90041844	90042344	16.488							13	90041844	90042344	5.916	13	90041844	90042344	8.7							13	90041844	90042344	2.308	13	90041844	90042344	10.696							13	90041844	90042344
					13	90042344	90042844	3.412	13	90042344	90042844	20.864							13	90042344	90042844	16.78	13	90042344	90042844	25.628							13	90042344	90042844	6.724	13	90042344	90042844	12.876							13	90042344	90042844
					13	90042844	90043344	1.864	13	90042844	90043344	17.9							13	90042844	90043344	7.252	13	90042844	90043344	14.32							13	90042844	90043344	1.5	13	90042844	90043344	8.812							13	90042844	90043344
					13	90043344	90043844	2.576	13	90043344	90043844	9.692							13	90043344	90043844	0	13	90043344	90043844	5.448							13	90043344	90043844	2.012	13	90043344	90043844	8.292							13	90043344	90043844
					13	90043844	90044344	4.436	13	90043844	90044344	9.54							13	90043844	90044344	2.392	13	90043844	90044344	10.544							13	90043844	90044344	2.012	13	90043844	90044344	9.836							13	90043844	90044344
					13	90044344	90044844	1.836	13	90044344	90044844	15.084							13	90044344	90044844	3.708	13	90044344	90044844	10.516							13	90044344	90044844	1.116	13	90044344	90044844	9.972							13	90044344	90044844
					13	90044844	90045344	1.652	13	90044844	90045344	16.488							13	90044844	90045344	3.98	13	90044844	90045344	8.444							13	90044844	90045344	9.024	13	90044844	90045344	8.264							13	90044844	90045344
					13	90045344	90045844	6.992	13	90045344	90045844	17.492							13	90045344	90045844	3.608	13	90045344	90045844	10.384							13	90045344	90045844	5.216	13	90045344	90045844	8.448							13	90045344	90045844
					13	90045844	90046344	10.46	13	90045844	90046344	15.892							13	90045844	90046344	1.952	13	90045844	90046344	11.48							13	90045844	90046344	6.656	13	90045844	90046344	4.888							13	90045844	90046344
					13	90046344	90046844	4.796	13	90046344	90046844	9.364							13	90046344	90046844	6.96	13	90046344	90046844	11.204							13	90046344	90046844	0	13	90046344	90046844	6.484							13	90046344	90046844
					13	90046844	90047344	0.088	13	90046844	90047344	10.516							13	90046844	90047344	0	13	90046844	90047344	4.104							13	90046844	90047344	0.8	13	90046844	90047344	11.296							13	90046844	90047344
					13	90047344	90047844	1.4	13	90047344	90047844	13.8							13	90047344	90047844	0	13	90047344	90047844	8.548							13	90047344	90047844	0	13	90047344	90047844	9.596							13	90047344	90047844
					13	90047844	90048344	4.716	13	90047844	90048344	17.116							13	90047844	90048344	6.4	13	90047844	90048344	8.3							13	90047844	90048344	6.852	13	90047844	90048344	12.676							13	90047844	90048344
					13	90048344	90048844	3.672	13	90048344	90048844	8.844							13	90048344	90048844	3.776	13	90048344	90048844	2.988							13	90048344	90048844	6.464	13	90048344	90048844	6.448							13	90048344	90048844
					13	90048844	90049344	3.8	13	90048844	90049344	13.616							13	90048844	90049344	2.524	13	90048844	90049344	9.376							13	90048844	90049344	4.972	13	90048844	90049344	7.476							13	90048844	90049344
					13	90049344	90049844	3.024	13	90049344	90049844	12.712							13	90049344	90049844	1.6	13	90049344	90049844	8.548							13	90049344	90049844	1.712	13	90049344	90049844	9.6							13	90049344	90049844
					13	90049844	90050344	6.068	13	90049844	90050344	18.892							13	90049844	90050344	3.968	13	90049844	90050344	10.88							13	90049844	90050344	1.428	13	90049844	90050344	9.676							13	90049844	90050344
					13	90050344	90050844	4.572	13	90050344	90050844	13.896							13	90050344	90050844	4.02	13	90050344	90050844	13.912							13	90050344	90050844	4.988	13	90050344	90050844	15.34							13	90050344	90050844
					13	90050844	90051344	6.86	13	90050844	90051344	10.688							13	90050844	90051344	1.612	13	90050844	90051344	7.608							13	90050844	90051344	6.284	13	90050844	90051344	7.644							13	90050844	90051344
					13	90051344	90051844	3.488	13	90051344	90051844	9.224							13	90051344	90051844	2.176	13	90051344	90051844	6.792							13	90051344	90051844	4.8	13	90051344	90051844	4.852							13	90051344	90051844
					13	90051844	90052344	1.276	13	90051844	90052344	3.808							13	90051844	90052344	2.012	13	90051844	90052344	3.908							13	90051844	90052344	0.8	13	90051844	90052344	2.184							13	90051844	90052344
					13	90052344	90052844	2.852	13	90052344	90052844	8.98							13	90052344	90052844	0.112	13	90052344	90052844	4.828							13	90052344	90052844	0.352	13	90052344	90052844	7.392							13	90052344	90052844
					13	90052844	90053344	3.484	13	90052844	90053344	5.764							13	90052844	90053344	0	13	90052844	90053344	7.836							13	90052844	90053344	2.936	13	90052844	90053344	5.548							13	90052844	90053344
					13	90053344	90053844	4.132	13	90053344	90053844	16.568							13	90053344	90053844	2.064	13	90053344	90053844	13.828							13	90053344	90053844	15.064	13	90053344	90053844	11.7							13	90053344	90053844
					13	90053844	90054344	14.484	13	90053844	90054344	15.692							13	90053844	90054344	6.312	13	90053844	90054344	13.2							13	90053844	90054344	8.448	13	90053844	90054344	8.048							13	90053844	90054344
					13	90054344	90054844	1.572	13	90054344	90054844	9.224							13	90054344	90054844	0.4	13	90054344	90054844	6.308							13	90054344	90054844	5.344	13	90054344	90054844	2.164							13	90054344	90054844
					13	90054844	90055344	2.54	13	90054844	90055344	4.824							13	90054844	90055344	1.324	13	90054844	90055344	4.24							13	90054844	90055344	8.632	13	90054844	90055344	4.736							13	90054844	90055344
					13	90055344	90055844	9.904	13	90055344	90055844	8.416							13	90055344	90055844	1.176	13	90055344	90055844	10.852							13	90055344	90055844	0.8	13	90055344	90055844	2.764							13	90055344	90055844
					13	90055844	90056344	11.908	13	90055844	90056344	7.784							13	90055844	90056344	0.424	13	90055844	90056344	9.236							13	90055844	90056344	1.224	13	90055844	90056344	4.564							13	90055844	90056344
					13	90056344	90056844	3.76	13	90056344	90056844	5.224							13	90056344	90056844	4.616	13	90056344	90056844	14.328							13	90056344	90056844	12.616	13	90056344	90056844	9.848							13	90056344	90056844
					13	90056844	90057344	4.652	13	90056844	90057344	6.516							13	90056844	90057344	2.572	13	90056844	90057344	5.644							13	90056844	90057344	10.952	13	90056844	90057344	2.976							13	90056844	90057344
					13	90057344	90057844	2.9	13	90057344	90057844	8.748							13	90057344	90057844	1.988	13	90057344	90057844	1.9							13	90057344	90057844	5.932	13	90057344	90057844	6.112							13	90057344	90057844
					13	90057844	90058344	6.388	13	90057844	90058344	6.288							13	90057844	90058344	2.076	13	90057844	90058344	4.388							13	90057844	90058344	3.44	13	90057844	90058344	5.1							13	90057844	90058344
					13	90058344	90058844	3.224	13	90058344	90058844	3.6							13	90058344	90058844	1.248	13	90058344	90058844	4							13	90058344	90058844	1.06	13	90058344	90058844	2.736							13	90058344	90058844
					13	90058844	90059344	6.416	13	90058844	90059344	35.96							13	90058844	90059344	4.248	13	90058844	90059344	24.428							13	90058844	90059344	9.392	13	90058844	90059344	28.204							13	90058844	90059344
					13	90059344	90059844	52.104	13	90059344	90059844	122.748							13	90059344	90059844	43.58	13	90059344	90059844	101.3							13	90059344	90059844	75.388	13	90059344	90059844	100.7							13	90059344	90059844
					13	90059844	90060344	4.304	13	90059844	90060344	13.484							13	90059844	90060344	3.648	13	90059844	90060344	5.46							13	90059844	90060344	6.02	13	90059844	90060344	5.684							13	90059844	90060344
					13	90060344	90060844	4.588	13	90060344	90060844	6.964							13	90060344	90060844	2.904	13	90060344	90060844	4.776							13	90060344	90060844	0.464	13	90060344	90060844	12.436							13	90060344	90060844
					13	90060844	90061344	2.34	13	90060844	90061344	15.352							13	90060844	90061344	4.048	13	90060844	90061344	17.48							13	90060844	90061344	5.544	13	90060844	90061344	24.784							13	90060844	90061344
					13	90061344	90061844	9.388	13	90061344	90061844	19.208							13	90061344	90061844	4.012	13	90061344	90061844	21.716							13	90061344	90061844	8.168	13	90061344	90061844	14.036							13	90061344	90061844
					13	90061844	90062344	5.348	13	90061844	90062344	19.396							13	90061844	90062344	6.288	13	90061844	90062344	27.264							13	90061844	90062344	5.928	13	90061844	90062344	12.648							13	90061844	90062344
					13	90062344	90062844	1.248	13	90062344	90062844	7.848							13	90062344	90062844	5.072	13	90062344	90062844	12.052							13	90062344	90062844	1.584	13	90062344	90062844	4.708							13	90062344	90062844
					13	90062844	90063344	6.932	13	90062844	90063344	12.248							13	90062844	90063344	2.804	13	90062844	90063344	10.944							13	90062844	90063344	3.912	13	90062844	90063344	14.156							13	90062844	90063344
					13	90063344	90063844	13.972	13	90063344	90063844	22.248							13	90063344	90063844	1.996	13	90063344	90063844	16.464							13	90063344	90063844	10.092	13	90063344	90063844	15.572							13	90063344	90063844
					13	90063844	90064344	1.396	13	90063844	90064344	13.096							13	90063844	90064344	0	13	90063844	90064344	9.116							13	90063844	90064344	1.808	13	90063844	90064344	1.096							13	90063844	90064344
					13	90064344	90064844	0.088	13	90064344	90064844	14.04							13	90064344	90064844	2.44	13	90064344	90064844	10.972							13	90064344	90064844	0	13	90064344	90064844	3.152							13	90064344	90064844
					13	90064844	90065344	0.712	13	90064844	90065344	11.64							13	90064844	90065344	4.76	13	90064844	90065344	8.656							13	90064844	90065344	0.576	13	90064844	90065344	12.38							13	90064844	90065344
					13	90065344	90065844	1.376	13	90065344	90065844	8.444							13	90065344	90065844	2.964	13	90065344	90065844	9.06							13	90065344	90065844	0.776	13	90065344	90065844	5.708							13	90065344	90065844
					13	90065844	90066344	1.876	13	90065844	90066344	5.8							13	90065844	90066344	4.236	13	90065844	90066344	8.4							13	90065844	90066344	3.224	13	90065844	90066344	10.176							13	90065844	90066344
					13	90066344	90066844	8.012	13	90066344	90066844	8.24							13	90066344	90066844	2.788	13	90066344	90066844	5.056							13	90066344	90066844	0.024	13	90066344	90066844	6.176							13	90066344	90066844
					13	90066844	90067344	8.436	13	90066844	90067344	8.832							13	90066844	90067344	0.6	13	90066844	90067344	17.696							13	90066844	90067344	0.376	13	90066844	90067344	5.408							13	90066844	90067344
					13	90067344	90067844	37.176	13	90067344	90067844	80.488							13	90067344	90067844	34.88	13	90067344	90067844	80.644							13	90067344	90067844	62.196	13	90067344	90067844	70.02							13	90067344	90067844
					13	90067844	90068344	5.076	13	90067844	90068344	13.492							13	90067844	90068344	7.012	13	90067844	90068344	23.804							13	90067844	90068344	3.816	13	90067844	90068344	15.46							13	90067844	90068344
					13	90068344	90068844	3.664	13	90068344	90068844	11.56							13	90068344	90068844	5.42	13	90068344	90068844	11.14							13	90068344	90068844	1.516	13	90068344	90068844	10.06							13	90068344	90068844
					13	90068844	90069344	6.66	13	90068844	90069344	21.464							13	90068844	90069344	2.128	13	90068844	90069344	13.352							13	90068844	90069344	6.524	13	90068844	90069344	17.692							13	90068844	90069344
					13	90069344	90069844	4.924	13	90069344	90069844	24.152							13	90069344	90069844	11.324	13	90069344	90069844	17.496							13	90069344	90069844	7.648	13	90069344	90069844	12.096							13	90069344	90069844
					13	90069844	90070344	2.556	13	90069844	90070344	15.016							13	90069844	90070344	15.28	13	90069844	90070344	22.668							13	90069844	90070344	2.416	13	90069844	90070344	10.592							13	90069844	90070344
					13	90070344	90070844	13.372	13	90070344	90070844	18.072							13	90070344	90070844	3.244	13	90070344	90070844	14.324							13	90070344	90070844	6.508	13	90070344	90070844	14.308							13	90070344	90070844
					13	90070844	90071344	1.512	13	90070844	90071344	13.4							13	90070844	90071344	2.4	13	90070844	90071344	19.12							13	90070844	90071344	8.004	13	90070844	90071344	14.568							13	90070844	90071344
					13	90071344	90071844	3.46	13	90071344	90071844	8.232							13	90071344	90071844	4.464	13	90071344	90071844	1.448							13	90071344	90071844	3.796	13	90071344	90071844	9.42							13	90071344	90071844
					13	90071844	90072344	10.764	13	90071844	90072344	15.044							13	90071844	90072344	3.048	13	90071844	90072344	10.416							13	90071844	90072344	4.052	13	90071844	90072344	15.14							13	90071844	90072344
					13	90072344	90072844	2.012	13	90072344	90072844	13.432							13	90072344	90072844	3.616	13	90072344	90072844	5.736							13	90072344	90072844	1.612	13	90072344	90072844	6.76							13	90072344	90072844
					13	90072844	90073344	7.024	13	90072844	90073344	9.5							13	90072844	90073344	9.284	13	90072844	90073344	10.54							13	90072844	90073344	5.164	13	90072844	90073344	12.676							13	90072844	90073344
					13	90073344	90073844	7.532	13	90073344	90073844	19.024							13	90073344	90073844	3.292	13	90073344	90073844	17.456							13	90073344	90073844	7.16	13	90073344	90073844	8.7							13	90073344	90073844
					13	90073844	90074344	12.484	13	90073844	90074344	17.644							13	90073844	90074344	6.036	13	90073844	90074344	14.824							13	90073844	90074344	6.104	13	90073844	90074344	15.58							13	90073844	90074344
					13	90074344	90074844	7.952	13	90074344	90074844	21.988							13	90074344	90074844	13.624	13	90074344	90074844	24.444							13	90074344	90074844	2.584	13	90074344	90074844	18.56							13	90074344	90074844
					13	90074844	90075344	8.428	13	90074844	90075344	12.024							13	90074844	90075344	3.552	13	90074844	90075344	11.144							13	90074844	90075344	4.596	13	90074844	90075344	9.184							13	90074844	90075344
					13	90075344	90075844	6.308	13	90075344	90075844	10.62							13	90075344	90075844	3.572	13	90075344	90075844	15.344							13	90075344	90075844	10.98	13	90075344	90075844	12.088							13	90075344	90075844
					13	90075844	90076344	12.548	13	90075844	90076344	24.072							13	90075844	90076344	4.164	13	90075844	90076344	18.108							13	90075844	90076344	5	13	90075844	90076344	10.2							13	90075844	90076344
					13	90076344	90076844	2.124	13	90076344	90076844	13.604							13	90076344	90076844	2.172	13	90076344	90076844	16.08							13	90076344	90076844	3.388	13	90076344	90076844	6.012							13	90076344	90076844
					13	90076844	90077344	6.104	13	90076844	90077344	16.344							13	90076844	90077344	3.728	13	90076844	90077344	13.452							13	90076844	90077344	2	13	90076844	90077344	11.104							13	90076844	90077344
					13	90077344	90077844	14.332	13	90077344	90077844	23.036							13	90077344	90077844	3.3	13	90077344	90077844	13.776							13	90077344	90077844	7.98	13	90077344	90077844	17.06							13	90077344	90077844
					13	90077844	90078344	6.664	13	90077844	90078344	7.368							13	90077844	90078344	2.46	13	90077844	90078344	7.76							13	90077844	90078344	4.844	13	90077844	90078344	4.172							13	90077844	90078344
					13	90078344	90078844	7.02	13	90078344	90078844	13.16							13	90078344	90078844	5.068	13	90078344	90078844	12.18							13	90078344	90078844	8.444	13	90078344	90078844	11.164							13	90078344	90078844
					13	90078844	90079344	7.808	13	90078844	90079344	15.344							13	90078844	90079344	6.532	13	90078844	90079344	12.428							13	90078844	90079344	3.292	13	90078844	90079344	3.872							13	90078844	90079344
					13	90079344	90079844	4.284	13	90079344	90079844	10.808							13	90079344	90079844	3.728	13	90079344	90079844	15.784							13	90079344	90079844	0	13	90079344	90079844	6.316							13	90079344	90079844
					13	90079844	90080344	3.016	13	90079844	90080344	12.444							13	90079844	90080344	10.88	13	90079844	90080344	17.772							13	90079844	90080344	0.352	13	90079844	90080344	16.308							13	90079844	90080344
					13	90080344	90080844	14.868	13	90080344	90080844	22.224							13	90080344	90080844	10.12	13	90080344	90080844	20.66							13	90080344	90080844	9.688	13	90080344	90080844	20.22							13	90080344	90080844
					13	90080844	90081344	7.328	13	90080844	90081344	20.096							13	90080844	90081344	1.384	13	90080844	90081344	13.24							13	90080844	90081344	6.56	13	90080844	90081344	18							13	90080844	90081344
					13	90081344	90081844	1.028	13	90081344	90081844	5.652							13	90081344	90081844	0	13	90081344	90081844	9.336							13	90081344	90081844	0	13	90081344	90081844	7.496							13	90081344	90081844
					13	90081844	90082344	4.472	13	90081844	90082344	15.124							13	90081844	90082344	1.828	13	90081844	90082344	8.272							13	90081844	90082344	5.34	13	90081844	90082344	10.828							13	90081844	90082344
					13	90082344	90082844	1.568	13	90082344	90082844	5.66							13	90082344	90082844	5.748	13	90082344	90082844	8.74							13	90082344	90082844	1.06	13	90082344	90082844	12.572							13	90082344	90082844
					13	90082844	90083344	9.572	13	90082844	90083344	10.532							13	90082844	90083344	0.924	13	90082844	90083344	11.948							13	90082844	90083344	0.488	13	90082844	90083344	9.1							13	90082844	90083344
					13	90083344	90083844	2.036	13	90083344	90083844	7.868							13	90083344	90083844	3.24	13	90083344	90083844	8.628							13	90083344	90083844	4.052	13	90083344	90083844	5.236							13	90083344	90083844
					13	90083844	90084344	1.024	13	90083844	90084344	13.456							13	90083844	90084344	6.116	13	90083844	90084344	14.228							13	90083844	90084344	0.56	13	90083844	90084344	11.308							13	90083844	90084344
					13	90084344	90084844	6.568	13	90084344	90084844	7.772							13	90084344	90084844	8.864	13	90084344	90084844	15.44							13	90084344	90084844	2.74	13	90084344	90084844	7.644							13	90084344	90084844
					13	90084844	90085344	4.26	13	90084844	90085344	14.4							13	90084844	90085344	8.66	13	90084844	90085344	12.356							13	90084844	90085344	2.652	13	90084844	90085344	17.34							13	90084844	90085344
					13	90085344	90085844	2.048	13	90085344	90085844	21.268							13	90085344	90085844	8.272	13	90085344	90085844	5.984							13	90085344	90085844	7.196	13	90085344	90085844	6.996							13	90085344	90085844
					13	90085844	90086344	1.564	13	90085844	90086344	15.652							13	90085844	90086344	10.608	13	90085844	90086344	10.248							13	90085844	90086344	1.716	13	90085844	90086344	6.804							13	90085844	90086344
					13	90086344	90086844	9.764	13	90086344	90086844	17.368							13	90086344	90086844	4.04	13	90086344	90086844	13.204							13	90086344	90086844	6.852	13	90086344	90086844	8.572							13	90086344	90086844
					13	90086844	90087344	6.764	13	90086844	90087344	9.872							13	90086844	90087344	3.252	13	90086844	90087344	8.004							13	90086844	90087344	6.236	13	90086844	90087344	8.088							13	90086844	90087344
					13	90087344	90087844	3.396	13	90087344	90087844	9.5							13	90087344	90087844	2.748	13	90087344	90087844	12.796							13	90087344	90087844	6.096	13	90087344	90087844	14.488							13	90087344	90087844
					13	90087844	90088344	4.212	13	90087844	90088344	16.128							13	90087844	90088344	3.188	13	90087844	90088344	8.124							13	90087844	90088344	7.556	13	90087844	90088344	8.5							13	90087844	90088344
					13	90088344	90088844	2.364	13	90088344	90088844	5.784							13	90088344	90088844	2.028	13	90088344	90088844	8.044							13	90088344	90088844	10.452	13	90088344	90088844	7.604							13	90088344	90088844
					13	90088844	90089344	2.636	13	90088844	90089344	11.18							13	90088844	90089344	3.536	13	90088844	90089344	9.192							13	90088844	90089344	11.404	13	90088844	90089344	13.56							13	90088844	90089344
					13	90089344	90089844	6.248	13	90089344	90089844	13.388							13	90089344	90089844	5.288	13	90089344	90089844	4.94							13	90089344	90089844	1.228	13	90089344	90089844	7.888							13	90089344	90089844
					13	90089844	90090344	20.368	13	90089844	90090344	16.272							13	90089844	90090344	5.624	13	90089844	90090344	18.784							13	90089844	90090344	6.748	13	90089844	90090344	12.448							13	90089844	90090344
					13	90090344	90090844	3.972	13	90090344	90090844	9.756							13	90090344	90090844	4.516	13	90090344	90090844	10.544							13	90090344	90090844	1.804	13	90090344	90090844	10.48							13	90090344	90090844
					13	90090844	90091344	1.536	13	90090844	90091344	18.116							13	90090844	90091344	1.708	13	90090844	90091344	10.42							13	90090844	90091344	13.42	13	90090844	90091344	10.18							13	90090844	90091344
					13	90091344	90091844	2.064	13	90091344	90091844	1.988							13	90091344	90091844	3.328	13	90091344	90091844	8.728							13	90091344	90091844	0	13	90091344	90091844	7.464							13	90091344	90091844
					13	90091844	90092344	0.336	13	90091844	90092344	5.452							13	90091844	90092344	10.7	13	90091844	90092344	3.06							13	90091844	90092344	0.8	13	90091844	90092344	4.364							13	90091844	90092344
					13	90092344	90092844	90.068	13	90092344	90092844	135.484							13	90092344	90092844	85.068	13	90092344	90092844	186.644							13	90092344	90092844	124.752	13	90092344	90092844	151.308							13	90092344	90092844
					13	90092844	90093344	9.684	13	90092844	90093344	33.016							13	90092844	90093344	8.968	13	90092844	90093344	26.836							13	90092844	90093344	10.14	13	90092844	90093344	30.66							13	90092844	90093344
					13	90093344	90093844	1.564	13	90093344	90093844	15.152							13	90093344	90093844	1.024	13	90093344	90093844	11.884							13	90093344	90093844	1.308	13	90093344	90093844	17.284							13	90093344	90093844
					13	90093844	90094344	14.88	13	90093844	90094344	28.248							13	90093844	90094344	5.592	13	90093844	90094344	12.232							13	90093844	90094344	6.136	13	90093844	90094344	18.952							13	90093844	90094344
					13	90094344	90094844	17.684	13	90094344	90094844	41.428							13	90094344	90094844	18.368	13	90094344	90094844	28.256							13	90094344	90094844	26.076	13	90094344	90094844	19.928							13	90094344	90094844
					13	90094844	90095344	18.988	13	90094844	90095344	28.268							13	90094844	90095344	28.02	13	90094844	90095344	36.656							13	90094844	90095344	18.708	13	90094844	90095344	26.112							13	90094844	90095344
					13	90095344	90095844	12.7	13	90095344	90095844	26.928							13	90095344	90095844	12.292	13	90095344	90095844	29.856							13	90095344	90095844	9.788	13	90095344	90095844	23.876							13	90095344	90095844
					13	90095844	90096344	24.504	13	90095844	90096344	40.332							13	90095844	90096344	12.156	13	90095844	90096344	29.16							13	90095844	90096344	16.272	13	90095844	90096344	18.656							13	90095844	90096344
					13	90096344	90096844	17.772	13	90096344	90096844	35.28							13	90096344	90096844	13.64	13	90096344	90096844	38.648							13	90096344	90096844	14.984	13	90096344	90096844	19.332							13	90096344	90096844
					13	90096844	90097344	13.86	13	90096844	90097344	35.84							13	90096844	90097344	11.652	13	90096844	90097344	24.104							13	90096844	90097344	5.476	13	90096844	90097344	25.372							13	90096844	90097344
					13	90097344	90097844	14.284	13	90097344	90097844	34.604							13	90097344	90097844	12.048	13	90097344	90097844	32.496							13	90097344	90097844	6.024	13	90097344	90097844	20.824							13	90097344	90097844
					13	90097844	90098344	3.84	13	90097844	90098344	15.412							13	90097844	90098344	3.832	13	90097844	90098344	6.704							13	90097844	90098344	2.088	13	90097844	90098344	7.408							13	90097844	90098344
					13	90098344	90098844	10.444	13	90098344	90098844	33.208							13	90098344	90098844	11.016	13	90098344	90098844	22.188							13	90098344	90098844	13.424	13	90098344	90098844	15.872							13	90098344	90098844
					13	90098844	90099344	5.028	13	90098844	90099344	26.728							13	90098844	90099344	6.988	13	90098844	90099344	22.528							13	90098844	90099344	8.288	13	90098844	90099344	13.292							13	90098844	90099344
					13	90099344	90099844	4.252	13	90099344	90099844	16.16							13	90099344	90099844	9.42	13	90099344	90099844	14.248							13	90099344	90099844	4.736	13	90099344	90099844	19.864							13	90099344	90099844
					13	90099844	90100344	4.852	13	90099844	90100344	32.304							13	90099844	90100344	0.088	13	90099844	90100344	14.62							13	90099844	90100344	7.48	13	90099844	90100344	17.276							13	90099844	90100344
					13	90100344	90100844	10.892	13	90100344	90100844	26.344							13	90100344	90100844	9.156	13	90100344	90100844	20.624							13	90100344	90100844	4.908	13	90100344	90100844	20.188							13	90100344	90100844
					13	90100844	90101344	19.244	13	90100844	90101344	21.62							13	90100844	90101344	16.712	13	90100844	90101344	26.392							13	90100844	90101344	1.928	13	90100844	90101344	20.48							13	90100844	90101344
					13	90101344	90101844	69.236	13	90101344	90101844	105.304							13	90101344	90101844	82.772	13	90101344	90101844	169.724							13	90101344	90101844	105.66	13	90101344	90101844	125.228							13	90101344	90101844
					13	90101844	90102344	3.028	13	90101844	90102344	16.824							13	90101844	90102344	2.788	13	90101844	90102344	9.656							13	90101844	90102344	7.648	13	90101844	90102344	12.74							13	90101844	90102344
					13	90102344	90102844	7.3	13	90102344	90102844	17.596							13	90102344	90102844	9.148	13	90102344	90102844	26.892							13	90102344	90102844	20.664	13	90102344	90102844	16.652							13	90102344	90102844
					13	90102844	90103344	5.636	13	90102844	90103344	18.376							13	90102844	90103344	4.964	13	90102844	90103344	22.036							13	90102844	90103344	14.528	13	90102844	90103344	16.264							13	90102844	90103344
					13	90103344	90103844	5.7	13	90103344	90103844	26.476							13	90103344	90103844	12.628	13	90103344	90103844	15.92							13	90103344	90103844	12.988	13	90103344	90103844	14.432							13	90103344	90103844
					13	90103844	90104344	6.152	13	90103844	90104344	20.64							13	90103844	90104344	16.532	13	90103844	90104344	16.384							13	90103844	90104344	2.072	13	90103844	90104344	14.804							13	90103844	90104344
					13	90104344	90104844	5.696	13	90104344	90104844	17.024							13	90104344	90104844	17.288	13	90104344	90104844	24.832							13	90104344	90104844	2.788	13	90104344	90104844	12.312							13	90104344	90104844
					13	90104844	90105344	10.968	13	90104844	90105344	22.38							13	90104844	90105344	11.144	13	90104844	90105344	20.2							13	90104844	90105344	9.6	13	90104844	90105344	22.24							13	90104844	90105344
					13	90105344	90105844	14.484	13	90105344	90105844	28.656							13	90105344	90105844	12.484	13	90105344	90105844	25.912							13	90105344	90105844	15.38	13	90105344	90105844	16.248							13	90105344	90105844
					13	90105844	90106344	2.724	13	90105844	90106344	9.76							13	90105844	90106344	3.212	13	90105844	90106344	7.876							13	90105844	90106344	12.276	13	90105844	90106344	10.684							13	90105844	90106344
					13	90106344	90106844	9.004	13	90106344	90106844	17.836							13	90106344	90106844	8.3	13	90106344	90106844	16.732							13	90106344	90106844	22.472	13	90106344	90106844	16.14							13	90106344	90106844
					13	90106844	90107344	6.548	13	90106844	90107344	13.244							13	90106844	90107344	2.672	13	90106844	90107344	8.636							13	90106844	90107344	5.508	13	90106844	90107344	9.22							13	90106844	90107344
					13	90107344	90107844	8.224	13	90107344	90107844	8.528							13	90107344	90107844	7.788	13	90107344	90107844	10.616							13	90107344	90107844	0.952	13	90107344	90107844	3.576							13	90107344	90107844
					13	90107844	90108344	1.16	13	90107844	90108344	7.36							13	90107844	90108344	0.424	13	90107844	90108344	16.312							13	90107844	90108344	0.648	13	90107844	90108344	10.3							13	90107844	90108344
					13	90108344	90108844	44.428	13	90108344	90108844	100.728							13	90108344	90108844	59.228	13	90108344	90108844	144.872							13	90108344	90108844	86.016	13	90108344	90108844	111.924							13	90108344	90108844
					13	90108844	90109344	1.936	13	90108844	90109344	6.656							13	90108844	90109344	2.864	13	90108844	90109344	5.856							13	90108844	90109344	2.048	13	90108844	90109344	10.248							13	90108844	90109344
					13	90109344	90109844	12.736	13	90109344	90109844	28.72							13	90109344	90109844	4.996	13	90109344	90109844	8.58							13	90109344	90109844	6.536	13	90109344	90109844	29.18							13	90109344	90109844
					13	90109844	90110344	6.392	13	90109844	90110344	10.648							13	90109844	90110344	2.376	13	90109844	90110344	3.624							13	90109844	90110344	8	13	90109844	90110344	4.12							13	90109844	90110344
					13	90110344	90110844	4.124	13	90110344	90110844	17.664							13	90110344	90110844	4.9	13	90110344	90110844	15.492							13	90110344	90110844	2.488	13	90110344	90110844	12.168							13	90110344	90110844
					13	90110844	90111344	12.34	13	90110844	90111344	21.212							13	90110844	90111344	7.48	13	90110844	90111344	13.188							13	90110844	90111344	3.656	13	90110844	90111344	17.344							13	90110844	90111344
					13	90111344	90111844	6.12	13	90111344	90111844	7.708							13	90111344	90111844	7.356	13	90111344	90111844	7.66							13	90111344	90111844	4.52	13	90111344	90111844	15.164							13	90111344	90111844
					13	90111844	90112344	11.904	13	90111844	90112344	10.732							13	90111844	90112344	1.576	13	90111844	90112344	22.516							13	90111844	90112344	3.712	13	90111844	90112344	12.06							13	90111844	90112344
					13	90112344	90112844	8.372	13	90112344	90112844	23.156							13	90112344	90112844	2.312	13	90112344	90112844	29.484							13	90112344	90112844	9.468	13	90112344	90112844	14.72							13	90112344	90112844
					13	90112844	90113344	4.488	13	90112844	90113344	23.624							13	90112844	90113344	3.728	13	90112844	90113344	20.88							13	90112844	90113344	13.616	13	90112844	90113344	14.976							13	90112844	90113344
					13	90113344	90113844	4.088	13	90113344	90113844	8.276							13	90113344	90113844	1.984	13	90113344	90113844	11.8							13	90113344	90113844	4.216	13	90113344	90113844	10.388							13	90113344	90113844
					13	90113844	90114344	3.26	13	90113844	90114344	8.668							13	90113844	90114344	0.088	13	90113844	90114344	16.596							13	90113844	90114344	2.576	13	90113844	90114344	9.22							13	90113844	90114344
					13	90114344	90114844	3.464	13	90114344	90114844	23.928							13	90114344	90114844	2.364	13	90114344	90114844	6.548							13	90114344	90114844	2.724	13	90114344	90114844	12.22							13	90114344	90114844
					13	90114844	90115344	3.436	13	90114844	90115344	18.608							13	90114844	90115344	7.128	13	90114844	90115344	9.244							13	90114844	90115344	0.224	13	90114844	90115344	17.648							13	90114844	90115344
					13	90115344	90115844	1.888	13	90115344	90115844	8.488							13	90115344	90115844	6.096	13	90115344	90115844	10.872							13	90115344	90115844	0.8	13	90115344	90115844	7.996							13	90115344	90115844
					13	90115844	90116344	6.668	13	90115844	90116344	8.852							13	90115844	90116344	1.7	13	90115844	90116344	11.252							13	90115844	90116344	2.352	13	90115844	90116344	10.264							13	90115844	90116344
					13	90116344	90116844	2.52	13	90116344	90116844	14.34							13	90116344	90116844	6.564	13	90116344	90116844	18.012							13	90116344	90116844	5.064	13	90116344	90116844	15.348							13	90116344	90116844
					13	90116844	90117344	6.464	13	90116844	90117344	15.568							13	90116844	90117344	1.836	13	90116844	90117344	6.068							13	90116844	90117344	5.348	13	90116844	90117344	8.712							13	90116844	90117344
					13	90117344	90117844	3.224	13	90117344	90117844	6.228							13	90117344	90117844	0.824	13	90117344	90117844	9.824							13	90117344	90117844	0.412	13	90117344	90117844	7.376							13	90117344	90117844
					13	90117844	90118344	12.888	13	90117844	90118344	17.54							13	90117844	90118344	2.2	13	90117844	90118344	12.628							13	90117844	90118344	4.424	13	90117844	90118344	12.516							13	90117844	90118344
					13	90118344	90118844	2.736	13	90118344	90118844	16.164							13	90118344	90118844	0.376	13	90118344	90118844	6.104							13	90118344	90118844	0	13	90118344	90118844	17.088							13	90118344	90118844
					13	90118844	90119344	1.688	13	90118844	90119344	15.46							13	90118844	90119344	6.744	13	90118844	90119344	14.708							13	90118844	90119344	0.376	13	90118844	90119344	13.172							13	90118844	90119344
					13	90119344	90119844	6.188	13	90119344	90119844	21.28							13	90119344	90119844	5.42	13	90119344	90119844	17.464							13	90119344	90119844	4.004	13	90119344	90119844	11.312							13	90119344	90119844
					13	90119844	90120344	3.112	13	90119844	90120344	14.62							13	90119844	90120344	2.236	13	90119844	90120344	7.812							13	90119844	90120344	7.6	13	90119844	90120344	10.124							13	90119844	90120344
					13	90120344	90120844	3.612	13	90120344	90120844	9.436							13	90120344	90120844	1.024	13	90120344	90120844	8.08							13	90120344	90120844	1.708	13	90120344	90120844	6.212							13	90120344	90120844
					13	90120844	90121344	7.34	13	90120844	90121344	16.524							13	90120844	90121344	1.5	13	90120844	90121344	11.048							13	90120844	90121344	2.864	13	90120844	90121344	9.528							13	90120844	90121344
					13	90121344	90121844	8.892	13	90121344	90121844	9.216							13	90121344	90121844	2.816	13	90121344	90121844	11.412							13	90121344	90121844	2.4	13	90121344	90121844	12.048							13	90121344	90121844
					13	90121844	90122344	2.392	13	90121844	90122344	10.708							13	90121844	90122344	1.836	13	90121844	90122344	4.7							13	90121844	90122344	5.648	13	90121844	90122344	7.688							13	90121844	90122344
					13	90122344	90122844	0	13	90122344	90122844	17.916							13	90122344	90122844	2.552	13	90122344	90122844	8.364							13	90122344	90122844	1.404	13	90122344	90122844	10.116							13	90122344	90122844
					13	90122844	90123344	0	13	90122844	90123344	14.336							13	90122844	90123344	3.16	13	90122844	90123344	8.296							13	90122844	90123344	2.596	13	90122844	90123344	9.144							13	90122844	90123344
					13	90123344	90123844	2.528	13	90123344	90123844	12.012							13	90123344	90123844	3.036	13	90123344	90123844	7.024							13	90123344	90123844	5.588	13	90123344	90123844	5.6							13	90123344	90123844
					13	90123844	90124344	4.936	13	90123844	90124344	18.964							13	90123844	90124344	2.276	13	90123844	90124344	8.492							13	90123844	90124344	0.764	13	90123844	90124344	8.94							13	90123844	90124344
					13	90124344	90124844	2.576	13	90124344	90124844	12.572							13	90124344	90124844	5.568	13	90124344	90124844	14.792							13	90124344	90124844	3.4	13	90124344	90124844	14.48							13	90124344	90124844
					13	90124844	90125344	3	13	90124844	90125344	11.912							13	90124844	90125344	6.956	13	90124844	90125344	13.856							13	90124844	90125344	6.048	13	90124844	90125344	10.892							13	90124844	90125344
					13	90125344	90125844	9.076	13	90125344	90125844	7.964							13	90125344	90125844	11.116	13	90125344	90125844	11.836							13	90125344	90125844	1.128	13	90125344	90125844	11.744							13	90125344	90125844
					13	90125844	90126344	3	13	90125844	90126344	7.752							13	90125844	90126344	5.452	13	90125844	90126344	9.08							13	90125844	90126344	3.16	13	90125844	90126344	15.124							13	90125844	90126344
					13	90126344	90126844	3.36	13	90126344	90126844	13.436							13	90126344	90126844	7.16	13	90126344	90126844	13.608							13	90126344	90126844	4.588	13	90126344	90126844	9.308							13	90126344	90126844
					13	90126844	90127344	43.444	13	90126844	90127344	101.444							13	90126844	90127344	47.692	13	90126844	90127344	128.16							13	90126844	90127344	97.756	13	90126844	90127344	111.612							13	90126844	90127344
					13	90127344	90127844	5.284	13	90127344	90127844	16.344							13	90127344	90127844	7.232	13	90127344	90127844	15.62							13	90127344	90127844	7.132	13	90127344	90127844	19.516							13	90127344	90127844
					13	90127844	90128344	9.096	13	90127844	90128344	7.808							13	90127844	90128344	0.048	13	90127844	90128344	8.132							13	90127844	90128344	2.336	13	90127844	90128344	15.172							13	90127844	90128344
					13	90128344	90128844	0	13	90128344	90128844	6.688							13	90128344	90128844	3.364	13	90128344	90128844	12.444							13	90128344	90128844	0	13	90128344	90128844	8.74							13	90128344	90128844
					13	90128844	90129344	0.564	13	90128844	90129344	6.152							13	90128844	90129344	2.724	13	90128844	90129344	5.98							13	90128844	90129344	2.292	13	90128844	90129344	12.988							13	90128844	90129344
					13	90129344	90129844	6.436	13	90129344	90129844	13.872							13	90129344	90129844	0.212	13	90129344	90129844	3.952							13	90129344	90129844	3.908	13	90129344	90129844	9.02							13	90129344	90129844
					13	90129844	90130344	6.228	13	90129844	90130344	9.368							13	90129844	90130344	2.552	13	90129844	90130344	11.88							13	90129844	90130344	3.416	13	90129844	90130344	6.568							13	90129844	90130344
					13	90130344	90130844	10.676	13	90130344	90130844	14.836							13	90130344	90130844	13.912	13	90130344	90130844	22.54							13	90130344	90130844	3.972	13	90130344	90130844	23.216							13	90130344	90130844
					13	90130844	90131344	1.296	13	90130844	90131344	8.716							13	90130844	90131344	1.136	13	90130844	90131344	6.604							13	90130844	90131344	2.104	13	90130844	90131344	6.28							13	90130844	90131344
					13	90131344	90131844	0	13	90131344	90131844	3.992							13	90131344	90131844	0.6	13	90131344	90131844	2							13	90131344	90131844	1.908	13	90131344	90131844	1.412							13	90131344	90131844
					13	90131844	90132344	0	13	90131844	90132344	8.776							13	90131844	90132344	0.4	13	90131844	90132344	3.26							13	90131844	90132344	2.4	13	90131844	90132344	2.924							13	90131844	90132344
					13	90132344	90132844	0.952	13	90132344	90132844	4.104							13	90132344	90132844	0	13	90132344	90132844	5.016							13	90132344	90132844	0	13	90132344	90132844	4.64							13	90132344	90132844
					13	90132844	90133344	10.6	13	90132844	90133344	6.096							13	90132844	90133344	4.016	13	90132844	90133344	10.552							13	90132844	90133344	10.24	13	90132844	90133344	7							13	90132844	90133344
					13	90133344	90133844	4.664	13	90133344	90133844	5							13	90133344	90133844	1.884	13	90133344	90133844	8.708							13	90133344	90133844	7.1	13	90133344	90133844	8.276							13	90133344	90133844
					13	90133844	90134344	2.184	13	90133844	90134344	8.188							13	90133844	90134344	0	13	90133844	90134344	1.124							13	90133844	90134344	2.56	13	90133844	90134344	4.208							13	90133844	90134344
					13	90134344	90134844	1.576	13	90134344	90134844	6.376							13	90134344	90134844	0	13	90134344	90134844	2.352							13	90134344	90134844	3.2	13	90134344	90134844	2.864							13	90134344	90134844
					13	90134844	90135344	2.228	13	90134844	90135344	1.5							13	90134844	90135344	0.688	13	90134844	90135344	3.8							13	90134844	90135344	3.844	13	90134844	90135344	4.34							13	90134844	90135344
					13	90135344	90135844	2.06	13	90135344	90135844	4.812							13	90135344	90135844	0.2	13	90135344	90135844	5.628							13	90135344	90135844	2.584	13	90135344	90135844	6.412							13	90135344	90135844
					13	90135844	90136344	3.076	13	90135844	90136344	9.076							13	90135844	90136344	5.852	13	90135844	90136344	6.396							13	90135844	90136344	3.024	13	90135844	90136344	5.124							13	90135844	90136344
					13	90136344	90136844	2.312	13	90136344	90136844	3.788							13	90136344	90136844	1.348	13	90136344	90136844	1.1							13	90136344	90136844	2	13	90136344	90136844	2.312							13	90136344	90136844
					13	90136844	90137344	0.348	13	90136844	90137344	6.86							13	90136844	90137344	0.412	13	90136844	90137344	1.588							13	90136844	90137344	2.048	13	90136844	90137344	1.848							13	90136844	90137344
					13	90137344	90137844	59.26	13	90137344	90137844	90.404							13	90137344	90137844	49.324	13	90137344	90137844	129.416							13	90137344	90137844	98.492	13	90137344	90137844	101.844							13	90137344	90137844
					13	90137844	90138344	15.048	13	90137844	90138344	21.388							13	90137844	90138344	7.676	13	90137844	90138344	20.376							13	90137844	90138344	6.508	13	90137844	90138344	16.724							13	90137844	90138344
					13	90138344	90138844	8.332	13	90138344	90138844	14.176							13	90138344	90138844	0.752	13	90138344	90138844	18.548							13	90138344	90138844	0	13	90138344	90138844	16.98							13	90138344	90138844
					13	90138844	90139344	13.808	13	90138844	90139344	17.644							13	90138844	90139344	10.844	13	90138844	90139344	24.184							13	90138844	90139344	16.316	13	90138844	90139344	29							13	90138844	90139344
					13	90139344	90139844	9.568	13	90139344	90139844	24.808							13	90139344	90139844	15.62	13	90139344	90139844	24.58							13	90139344	90139844	13.248	13	90139344	90139844	30.444							13	90139344	90139844
					13	90139844	90140344	10.62	13	90139844	90140344	18.384							13	90139844	90140344	5.916	13	90139844	90140344	10.192							13	90139844	90140344	4.088	13	90139844	90140344	7.9							13	90139844	90140344
					13	90140344	90140844	18.572	13	90140344	90140844	23.92							13	90140344	90140844	14.248	13	90140344	90140844	33.54							13	90140344	90140844	24.908	13	90140344	90140844	19.22							13	90140344	90140844
					13	90140844	90141344	13.756	13	90140844	90141344	19.752							13	90140844	90141344	7.048	13	90140844	90141344	18.516							13	90140844	90141344	3.14	13	90140844	90141344	12.092							13	90140844	90141344
					13	90141344	90141844	0.824	13	90141344	90141844	14.688							13	90141344	90141844	4.376	13	90141344	90141844	9.396							13	90141344	90141844	3.58	13	90141344	90141844	8.416							13	90141344	90141844
					13	90141844	90142344	9.832	13	90141844	90142344	31.232							13	90141844	90142344	15.052	13	90141844	90142344	30.12							13	90141844	90142344	5.336	13	90141844	90142344	26.908							13	90141844	90142344
					13	90142344	90142844	16.392	13	90142344	90142844	30.388							13	90142344	90142844	10.548	13	90142344	90142844	35.312							13	90142344	90142844	15.588	13	90142344	90142844	32.712							13	90142344	90142844
					13	90142844	90143344	16.768	13	90142844	90143344	39.844							13	90142844	90143344	6.6	13	90142844	90143344	35.056							13	90142844	90143344	15.136	13	90142844	90143344	25.352							13	90142844	90143344
					13	90143344	90143844	2.82	13	90143344	90143844	23.98							13	90143344	90143844	2.86	13	90143344	90143844	23.12							13	90143344	90143844	3.236	13	90143344	90143844	18.968							13	90143344	90143844
					13	90143844	90144344	3.604	13	90143844	90144344	7.884							13	90143844	90144344	2.364	13	90143844	90144344	14.156							13	90143844	90144344	0.964	13	90143844	90144344	10.288							13	90143844	90144344
					13	90144344	90144844	13.66	13	90144344	90144844	16.636							13	90144344	90144844	4.46	13	90144344	90144844	32.82							13	90144344	90144844	11.2	13	90144344	90144844	22.648							13	90144344	90144844
					13	90144844	90145344	5.128	13	90144844	90145344	15.22							13	90144844	90145344	5.516	13	90144844	90145344	10.848							13	90144844	90145344	3.236	13	90144844	90145344	11.284							13	90144844	90145344
					13	90145344	90145844	8.3	13	90145344	90145844	20.752							13	90145344	90145844	7.964	13	90145344	90145844	19.156							13	90145344	90145844	6.664	13	90145344	90145844	16.592							13	90145344	90145844
					13	90145844	90146344	15.74	13	90145844	90146344	19.44							13	90145844	90146344	15.436	13	90145844	90146344	22.26							13	90145844	90146344	4.248	13	90145844	90146344	16.084							13	90145844	90146344
					13	90146344	90146844	7.308	13	90146344	90146844	8.056							13	90146344	90146844	3.976	13	90146344	90146844	17.176							13	90146344	90146844	3.864	13	90146344	90146844	8.9							13	90146344	90146844
					13	90146844	90147344	4.524	13	90146844	90147344	27.86							13	90146844	90147344	4.52	13	90146844	90147344	16.544							13	90146844	90147344	1.548	13	90146844	90147344	14.7							13	90146844	90147344
					13	90147344	90147844	4.9	13	90147344	90147844	18.54							13	90147344	90147844	4.48	13	90147344	90147844	10.888							13	90147344	90147844	5.94	13	90147344	90147844	14.728							13	90147344	90147844
					13	90147844	90148344	8.236	13	90147844	90148344	20.968							13	90147844	90148344	14.624	13	90147844	90148344	21.624							13	90147844	90148344	9.952	13	90147844	90148344	21.98							13	90147844	90148344
					13	90148344	90148844	1.74	13	90148344	90148844	3.552							13	90148344	90148844	1.348	13	90148344	90148844	7.904							13	90148344	90148844	1.924	13	90148344	90148844	10.336							13	90148344	90148844
					13	90148844	90149344	11	13	90148844	90149344	21.192							13	90148844	90149344	11.588	13	90148844	90149344	11.308							13	90148844	90149344	10.184	13	90148844	90149344	13.956							13	90148844	90149344
					13	90149344	90149844	7.252	13	90149344	90149844	20.148							13	90149344	90149844	7.74	13	90149344	90149844	7.876							13	90149344	90149844	7.18	13	90149344	90149844	16.576							13	90149344	90149844
					13	90149844	90150344	8.636	13	90149844	90150344	18.552							13	90149844	90150344	3.208	13	90149844	90150344	15.276							13	90149844	90150344	1.908	13	90149844	90150344	13.176							13	90149844	90150344
					13	90150344	90150844	12.816	13	90150344	90150844	11.856							13	90150344	90150844	3.376	13	90150344	90150844	4.672							13	90150344	90150844	4.112	13	90150344	90150844	5.172							13	90150344	90150844
					13	90150844	90151344	8.76	13	90150844	90151344	17.2							13	90150844	90151344	5.864	13	90150844	90151344	24.952							13	90150844	90151344	4.988	13	90150844	90151344	23.88							13	90150844	90151344
					13	90151344	90151844	9.024	13	90151344	90151844	18.42							13	90151344	90151844	8.228	13	90151344	90151844	17.592							13	90151344	90151844	5.376	13	90151344	90151844	15.976							13	90151344	90151844
					13	90151844	90152344	13.536	13	90151844	90152344	13.092							13	90151844	90152344	11.132	13	90151844	90152344	15.384							13	90151844	90152344	1.636	13	90151844	90152344	21.096							13	90151844	90152344
					13	90152344	90152844	2.928	13	90152344	90152844	4.916							13	90152344	90152844	0.212	13	90152344	90152844	5.22							13	90152344	90152844	1.764	13	90152344	90152844	7.536							13	90152344	90152844
					13	90152844	90153344	15.264	13	90152844	90153344	14.828							13	90152844	90153344	3.24	13	90152844	90153344	4.268							13	90152844	90153344	7.02	13	90152844	90153344	9.604							13	90152844	90153344
					13	90153344	90153844	6.348	13	90153344	90153844	10.532							13	90153344	90153844	3.96	13	90153344	90153844	20.28							13	90153344	90153844	3.204	13	90153344	90153844	13.632							13	90153344	90153844
					13	90153844	90154344	7.3	13	90153844	90154344	7.58							13	90153844	90154344	3.944	13	90153844	90154344	17.936							13	90153844	90154344	2.276	13	90153844	90154344	11.764							13	90153844	90154344
					13	90154344	90154844	8.024	13	90154344	90154844	9.196							13	90154344	90154844	4.896	13	90154344	90154844	14.876							13	90154344	90154844	22.648	13	90154344	90154844	9.948							13	90154344	90154844
					13	90154844	90155344	4.112	13	90154844	90155344	12.028							13	90154844	90155344	1.536	13	90154844	90155344	15.304							13	90154844	90155344	15.052	13	90154844	90155344	9.428							13	90154844	90155344
					13	90155344	90155844	6.84	13	90155344	90155844	11.644							13	90155344	90155844	2.864	13	90155344	90155844	14.428							13	90155344	90155844	2.824	13	90155344	90155844	16.616							13	90155344	90155844
					13	90155844	90156344	3.308	13	90155844	90156344	18.104							13	90155844	90156344	3.912	13	90155844	90156344	7.732							13	90155844	90156344	0.112	13	90155844	90156344	12.096							13	90155844	90156344
					13	90156344	90156844	0.012	13	90156344	90156844	3.972							13	90156344	90156844	2.048	13	90156344	90156844	1.604							13	90156344	90156844	0	13	90156344	90156844	4.584							13	90156344	90156844
					13	90156844	90157344	4.404	13	90156844	90157344	5.728							13	90156844	90157344	0.388	13	90156844	90157344	10.492							13	90156844	90157344	0.8	13	90156844	90157344	5.036							13	90156844	90157344
					13	90157344	90157844	0.996	13	90157344	90157844	3.96							13	90157344	90157844	0.312	13	90157344	90157844	10.304							13	90157344	90157844	0	13	90157344	90157844	3.8							13	90157344	90157844
					13	90157844	90158344	3.892	13	90157844	90158344	12.396							13	90157844	90158344	0.788	13	90157844	90158344	3.816							13	90157844	90158344	2.176	13	90157844	90158344	7.356							13	90157844	90158344
					13	90158344	90158844	8.108	13	90158344	90158844	12.728							13	90158344	90158844	3.012	13	90158344	90158844	6.484							13	90158344	90158844	1.012	13	90158344	90158844	7.696							13	90158344	90158844
					13	90158844	90159344	1.176	13	90158844	90159344	14.904							13	90158844	90159344	7.276	13	90158844	90159344	8.652							13	90158844	90159344	2.012	13	90158844	90159344	7.488							13	90158844	90159344
					13	90159344	90159844	4.012	13	90159344	90159844	5.92							13	90159344	90159844	3.3	13	90159344	90159844	4.788							13	90159344	90159844	3.288	13	90159344	90159844	7.036							13	90159344	90159844
					13	90159844	90160344	4.98	13	90159844	90160344	14.92							13	90159844	90160344	5.128	13	90159844	90160344	8.688							13	90159844	90160344	1.7	13	90159844	90160344	10.468							13	90159844	90160344
					13	90160344	90160844	5.596	13	90160344	90160844	9.972							13	90160344	90160844	2.396	13	90160344	90160844	6.648							13	90160344	90160844	0.612	13	90160344	90160844	9.86							13	90160344	90160844
					13	90160844	90161344	2.476	13	90160844	90161344	7.84							13	90160844	90161344	3.716	13	90160844	90161344	4.104							13	90160844	90161344	0.44	13	90160844	90161344	8.04							13	90160844	90161344
					13	90161344	90161844	7.64	13	90161344	90161844	24.184							13	90161344	90161844	7.852	13	90161344	90161844	15.096							13	90161344	90161844	5.752	13	90161344	90161844	12.832							13	90161344	90161844
					13	90161844	90162344	11.24	13	90161844	90162344	24.204							13	90161844	90162344	7.536	13	90161844	90162344	17.02							13	90161844	90162344	8.2	13	90161844	90162344	4.916							13	90161844	90162344
					13	90162344	90162844	8.952	13	90162344	90162844	11.272							13	90162344	90162844	7.852	13	90162344	90162844	10.236							13	90162344	90162844	3.196	13	90162344	90162844	11.064							13	90162344	90162844
					13	90162844	90163344	10.956	13	90162844	90163344	8.272							13	90162844	90163344	4.308	13	90162844	90163344	7.796							13	90162844	90163344	6.112	13	90162844	90163344	8.56							13	90162844	90163344
					13	90163344	90163844	5.164	13	90163344	90163844	8.152							13	90163344	90163844	5.216	13	90163344	90163844	7.652							13	90163344	90163844	3.384	13	90163344	90163844	11.516							13	90163344	90163844
					13	90163844	90164344	4.172	13	90163844	90164344	8.66							13	90163844	90164344	3.22	13	90163844	90164344	8.64							13	90163844	90164344	6.216	13	90163844	90164344	12.336							13	90163844	90164344
					13	90164344	90164844	2.124	13	90164344	90164844	6.364							13	90164344	90164844	1.064	13	90164344	90164844	7.896							13	90164344	90164844	2.876	13	90164344	90164844	7.508							13	90164344	90164844
					13	90164844	90165344	6.744	13	90164844	90165344	8.176							13	90164844	90165344	7.828	13	90164844	90165344	6.612							13	90164844	90165344	0.324	13	90164844	90165344	3.812							13	90164844	90165344
					13	90165344	90165844	11.512	13	90165344	90165844	12.304							13	90165344	90165844	9.788	13	90165344	90165844	7.604							13	90165344	90165844	3.552	13	90165344	90165844	4.74							13	90165344	90165844
					13	90165844	90166344	10.472	13	90165844	90166344	7.22							13	90165844	90166344	2.472	13	90165844	90166344	10.652							13	90165844	90166344	1.048	13	90165844	90166344	7.912							13	90165844	90166344
					13	90166344	90166844	4.848	13	90166344	90166844	7.992							13	90166344	90166844	6.276	13	90166344	90166844	13.808							13	90166344	90166844	5.568	13	90166344	90166844	11.068							13	90166344	90166844
					13	90166844	90167344	3.512	13	90166844	90167344	9.624							13	90166844	90167344	4.912	13	90166844	90167344	7.736							13	90166844	90167344	8.596	13	90166844	90167344	15.82							13	90166844	90167344
					13	90167344	90167844	14.684	13	90167344	90167844	8.472							13	90167344	90167844	9.628	13	90167344	90167844	19.128							13	90167344	90167844	8.056	13	90167344	90167844	9.316							13	90167344	90167844
					13	90167844	90168344	16.172	13	90167844	90168344	10.96							13	90167844	90168344	4.996	13	90167844	90168344	9.476							13	90167844	90168344	10.556	13	90167844	90168344	15.984							13	90167844	90168344
					13	90168344	90168844	6.636	13	90168344	90168844	6.088							13	90168344	90168844	6.604	13	90168344	90168844	8.872							13	90168344	90168844	2.28	13	90168344	90168844	5.948							13	90168344	90168844
					13	90168844	90169344	11.508	13	90168844	90169344	11.104							13	90168844	90169344	6.236	13	90168844	90169344	11.304							13	90168844	90169344	7.344	13	90168844	90169344	10.22							13	90168844	90169344
					13	90169344	90169844	5.216	13	90169344	90169844	13.212							13	90169344	90169844	8.336	13	90169344	90169844	12.712							13	90169344	90169844	22.916	13	90169344	90169844	13.672							13	90169344	90169844
					13	90169844	90170344	7.712	13	90169844	90170344	15.764							13	90169844	90170344	2.148	13	90169844	90170344	12.412							13	90169844	90170344	6.348	13	90169844	90170344	7.124							13	90169844	90170344
					13	90170344	90170844	9.364	13	90170344	90170844	15.024							13	90170344	90170844	0.676	13	90170344	90170844	10.56							13	90170344	90170844	3.936	13	90170344	90170844	10.308							13	90170344	90170844
					13	90170844	90171344	6.172	13	90170844	90171344	12.3							13	90170844	90171344	3.176	13	90170844	90171344	5.16							13	90170844	90171344	8.496	13	90170844	90171344	8.468							13	90170844	90171344
					13	90171344	90171844	3.288	13	90171344	90171844	10.396							13	90171344	90171844	1.436	13	90171344	90171844	7.252							13	90171344	90171844	7.504	13	90171344	90171844	6.864							13	90171344	90171844
					13	90171844	90172344	5.624	13	90171844	90172344	7.488							13	90171844	90172344	4.064	13	90171844	90172344	15.1							13	90171844	90172344	13.928	13	90171844	90172344	15.644							13	90171844	90172344
					13	90172344	90172844	54.264	13	90172344	90172844	75.5							13	90172344	90172844	57.528	13	90172344	90172844	114.104							13	90172344	90172844	91.852	13	90172344	90172844	87.832							13	90172344	90172844
					13	90172844	90173344	122.304	13	90172844	90173344	206.364							13	90172844	90173344	129.644	13	90172844	90173344	278.928							13	90172844	90173344	189.436	13	90172844	90173344	208.752							13	90172844	90173344
					13	90173344	90173844	147.82	13	90173344	90173844	239.728							13	90173344	90173844	134.864	13	90173344	90173844	331.668							13	90173344	90173844	179.188	13	90173344	90173844	298.988							13	90173344	90173844
					13	90173844	90174344	127.56	13	90173844	90174344	199.28							13	90173844	90174344	122.416	13	90173844	90174344	330.212							13	90173844	90174344	178.84	13	90173844	90174344	216.892							13	90173844	90174344
					13	90174344	90174844	23.388	13	90174344	90174844	53.296							13	90174344	90174844	22.16	13	90174344	90174844	65.836							13	90174344	90174844	33.184	13	90174344	90174844	48.26							13	90174344	90174844
					13	90174844	90175344	3.644	13	90174844	90175344	11.816							13	90174844	90175344	2.648	13	90174844	90175344	2.888							13	90174844	90175344	2.336	13	90174844	90175344	6.568							13	90174844	90175344
					13	90175344	90175844	9.068	13	90175344	90175844	11.452							13	90175344	90175844	3	13	90175344	90175844	5.624							13	90175344	90175844	1.236	13	90175344	90175844	10.584							13	90175344	90175844
					13	90175844	90176344	2.44	13	90175844	90176344	10.296							13	90175844	90176344	4.316	13	90175844	90176344	14.128							13	90175844	90176344	2.364	13	90175844	90176344	11.192							13	90175844	90176344
					13	90176344	90176844	12.744	13	90176344	90176844	17.132							13	90176344	90176844	6.064	13	90176344	90176844	18.548							13	90176344	90176844	7.5	13	90176344	90176844	10.22							13	90176344	90176844
					13	90176844	90177344	16.568	13	90176844	90177344	11.824							13	90176844	90177344	9.996	13	90176844	90177344	14.016							13	90176844	90177344	1.336	13	90176844	90177344	11.292							13	90176844	90177344
					13	90177344	90177844	20.104	13	90177344	90177844	83.416							13	90177344	90177844	58.6	13	90177344	90177844	80.768							13	90177344	90177844	46.748	13	90177344	90177844	124.532							13	90177344	90177844
					13	90177844	90178344	78.092	13	90177844	90178344	211.852							13	90177844	90178344	202.456	13	90177844	90178344	261.408							13	90177844	90178344	159.536	13	90177844	90178344	345.396							13	90177844	90178344
					13	90178344	90178844	98.568	13	90178344	90178844	195.016							13	90178344	90178844	266.208	13	90178344	90178844	226.264							13	90178344	90178844	187.516	13	90178344	90178844	317.34							13	90178344	90178844
					13	90178844	90179344	40.948	13	90178844	90179344	62.2							13	90178844	90179344	154.912	13	90178844	90179344	67.48							13	90178844	90179344	47.004	13	90178844	90179344	87.032							13	90178844	90179344
					13	90179344	90179844	9.092	13	90179344	90179844	22.636							13	90179344	90179844	13.604	13	90179344	90179844	14.98							13	90179344	90179844	21.748	13	90179344	90179844	20.116							13	90179344	90179844
					13	90179844	90180344	9.16	13	90179844	90180344	17.668							13	90179844	90180344	22.936	13	90179844	90180344	9.56							13	90179844	90180344	14.636	13	90179844	90180344	14.408							13	90179844	90180344
					13	90180344	90180844	5.536	13	90180344	90180844	15.068							13	90180344	90180844	4.248	13	90180344	90180844	6.364							13	90180344	90180844	2.576	13	90180344	90180844	14.552							13	90180344	90180844
					13	90180844	90181344	69.044	13	90180844	90181344	116.9							13	90180844	90181344	223.368	13	90180844	90181344	115.964							13	90180844	90181344	131.3	13	90180844	90181344	175.564							13	90180844	90181344
					13	90181344	90181844	13.276	13	90181344	90181844	18.12							13	90181344	90181844	14.604	13	90181344	90181844	9.164							13	90181344	90181844	15.32	13	90181344	90181844	10.932							13	90181344	90181844
					13	90181844	90182344	19.012	13	90181844	90182344	24.456							13	90181844	90182344	18.972	13	90181844	90182344	20.736							13	90181844	90182344	8.944	13	90181844	90182344	14.208							13	90181844	90182344
					13	90182344	90182844	16.656	13	90182344	90182844	12.856							13	90182344	90182844	11.516	13	90182344	90182844	4.356							13	90182344	90182844	3.348	13	90182344	90182844	11.816							13	90182344	90182844
					13	90182844	90183344	8.868	13	90182844	90183344	21.312							13	90182844	90183344	32.52	13	90182844	90183344	17.32							13	90182844	90183344	27.596	13	90182844	90183344	24.724							13	90182844	90183344
					13	90183344	90183844	19.356	13	90183344	90183844	33.148							13	90183344	90183844	73.36	13	90183344	90183844	30.668							13	90183344	90183844	46.092	13	90183344	90183844	53.312							13	90183344	90183844
[truncated: 5 more columns]

## Sheet: Figure S4d
Figure S4d
type	gene	variable	value	group	tissue
Abindex	ENSSSCG00000011579	GOM_CC3	2.21214	NC	GOM
Abindex	ENSSSCG00000011579	GOM_CC2	3.07009	NC	GOM
Abindex	ENSSSCG00000011579	GOM_BC3	3.84619	NC	GOM
Abindex	ENSSSCG00000011579	GOM_BC7	3.2475	NC	GOM
Abindex	ENSSSCG00000011579	GOM_CC4	2.56071	NC	GOM
Abindex	ENSSSCG00000011579	GOM_BC4	3.02129	NC	GOM
Abindex	ENSSSCG00000011579	GOM_BC1	2.4304	NC	GOM
Abindex	ENSSSCG00000011579	GOM_CC1	3.00952	NC	GOM
Abindex	ENSSSCG00000011579	GOM_BC6	2.71594	NC	GOM
Abindex	ENSSSCG00000011579	GOM_BC5	4.0045	NC	GOM
Abindex	ENSSSCG00000011579	GOM_BC8	3.23175	NC	GOM
Abindex	ENSSSCG00000011579	GOM_BH3	2.97795	WG	GOM
Abindex	ENSSSCG00000011579	GOM_BH1	3.84926	WG	GOM
Abindex	ENSSSCG00000011579	GOM_BH2	3.77342	WG	GOM
Abindex	ENSSSCG00000011579	GOM_BH4	2.85958	WG	GOM
Abindex	ENSSSCG00000011579	GOM_BH5	3.17012	WG	GOM
Abindex	ENSSSCG00000011579	GOM_BH6	2.01744	WG	GOM
Abindex	ENSSSCG00000011579	GOM_BH7	3.03806	WG	GOM
Abindex	ENSSSCG00000011579	GOM_BH8	3.03474	WG	GOM
Abindex	ENSSSCG00000011579	GOM_BH10	3.02911	WG	GOM
Abindex	ENSSSCG00000011579	GOM_BH11	3.50015	WG	GOM
Abindex	ENSSSCG00000011579	GOM_BH9	3.24552	WG	GOM
Abindex	ENSSSCG00000011579	GOM_BH17	3.86936	WG	GOM
Abindex	ENSSSCG00000011579	GOM_BH13	3.7897	WG	GOM
Abindex	ENSSSCG00000011579	GOM_BH12	3.86713	WG	GOM
Abindex	ENSSSCG00000011579	GOM_BH16	3.16509	WG	GOM
Abindex	ENSSSCG00000011579	GOM_BH15	3.66071	WG	GOM
Abindex	ENSSSCG00000011579	GOM_BH18	3.53317	WG	GOM
Abindex	ENSSSCG00000011579	GOM_BH14	2.80972	WG	GOM
Abindex	ENSSSCG00000011579	GOM_BH21	3.73524	WG	GOM
Abindex	ENSSSCG00000011579	GOM_BH24	3.52283	WG	GOM
Abindex	ENSSSCG00000011579	GOM_BH22	3.26822	WG	GOM
Abindex	ENSSSCG00000011579	GOM_BH31	4.11802	WG	GOM
Abindex	ENSSSCG00000011579	GOM_BH23	3.21685	WG	GOM
Abindex	ENSSSCG00000011579	GOM_BH33	3.19692	WG	GOM
Abindex	ENSSSCG00000011579	GOM_BH34	4.0997	WG	GOM
Abindex	ENSSSCG00000011579	GOM_BH30	2.62924	WG	GOM
Abindex	ENSSSCG00000011579	GOM_BH20	4.22677	WG	GOM
Abindex	ENSSSCG00000011579	GOM_BH19	3.29985	WG	GOM
Abindex	ENSSSCG00000011579	GOM_BH27	4.20734	WG	GOM
Abindex	ENSSSCG00000011579	GOM_BH28	3.19496	WG	GOM
Abindex	ENSSSCG00000011579	GOM_BH25	3.42949	WG	GOM
Abindex	ENSSSCG00000011579	GOM_BH32	4.6367	WG	GOM
Abindex	ENSSSCG00000011579	GOM_BH26	3.08468	WG	GOM
Abindex	ENSSSCG00000011579	GOM_BH29	2.79645	WG	GOM
Abindex	ENSSSCG00000011579	GOM_BH36	3.15341	WG	GOM
Abindex	ENSSSCG00000011579	GOM_BH38	2.99331	WG	GOM
Abindex	ENSSSCG00000011579	GOM_BH40	1.45357	WG	GOM
Abindex	ENSSSCG00000011579	GOM_BH35	3.33294	WG	GOM
Abindex	ENSSSCG00000011579	GOM_BH41	4.01149	WG	GOM
Abindex	ENSSSCG00000011579	GOM_BH45	3.32582	WG	GOM
Abindex	ENSSSCG00000011579	GOM_BH46	3.96927	WG	GOM
Abindex	ENSSSCG00000011579	GOM_BH43	2.85118	WG	GOM
Abindex	ENSSSCG00000011579	GOM_BH39	3.4141	WG	GOM
Abindex	ENSSSCG00000011579	GOM_BH44	2.87973	WG	GOM
Abindex	ENSSSCG00000011579	GOM_BH47	3.65363	WG	GOM
Abindex	ENSSSCG00000011579	GOM_BH48	3.02045	WG	GOM
Abindex	ENSSSCG00000011579	GOM_BJ1	3.45399	WL	GOM
Abindex	ENSSSCG00000011579	GOM_BJ3	3.14736	WL	GOM
Abindex	ENSSSCG00000011579	GOM_BJ4	3.19626	WL	GOM
Abindex	ENSSSCG00000011579	GOM_BJ5	3.1203	WL	GOM
Abindex	ENSSSCG00000011579	GOM_BJ2	3.34239	WL	GOM
Abindex	ENSSSCG00000011579	GOM_BJ7	3.86701	WL	GOM
Abindex	ENSSSCG00000011579	GOM_BJ6	2.78998	WL	GOM
Abindex	ENSSSCG00000011579	GOM_BJ9	1.21978	WL	GOM
Abindex	ENSSSCG00000011579	GOM_BJ8	2.87657	WL	GOM
Abindex	ENSSSCG00000011579	GOM_BJ10	2.32848	WL	GOM
Abindex	ENSSSCG00000011579	MAD_CC3	2.88169	NC	MAD
Abindex	ENSSSCG00000011579	MAD_CC2	4.29433	NC	MAD
Abindex	ENSSSCG00000011579	MAD_BC3	3.01565	NC	MAD
Abindex	ENSSSCG00000011579	MAD_BC7	3.71553	NC	MAD
Abindex	ENSSSCG00000011579	MAD_CC4	4.48612	NC	MAD
Abindex	ENSSSCG00000011579	MAD_BC4	1.34917	NC	MAD
Abindex	ENSSSCG00000011579	MAD_BC1	2.64753	NC	MAD
Abindex	ENSSSCG00000011579	MAD_CC1	3.37246	NC	MAD
Abindex	ENSSSCG00000011579	MAD_BC6	3.23971	NC	MAD
Abindex	ENSSSCG00000011579	MAD_BC5	3.42565	NC	MAD
Abindex	ENSSSCG00000011579	MAD_BC8	3.091	NC	MAD
Abindex	ENSSSCG00000011579	MAD_BC9	3.63392	NC	MAD
Abindex	ENSSSCG00000011579	MAD_BH3	4.30088	WG	MAD
Abindex	ENSSSCG00000011579	MAD_BH1	3.74968	WG	MAD
Abindex	ENSSSCG00000011579	MAD_BH2	4.15306	WG	MAD
Abindex	ENSSSCG00000011579	MAD_BH4	3.30498	WG	MAD
Abindex	ENSSSCG00000011579	MAD_BH5	3.56106	WG	MAD
Abindex	ENSSSCG00000011579	MAD_BH6	3.59226	WG	MAD
Abindex	ENSSSCG00000011579	MAD_BH7	3.78937	WG	MAD
Abindex	ENSSSCG00000011579	MAD_BH10	3.85003	WG	MAD
Abindex	ENSSSCG00000011579	MAD_BH11	3.88049	WG	MAD
Abindex	ENSSSCG00000011579	MAD_BH9	4.0702	WG	MAD
Abindex	ENSSSCG00000011579	MAD_BH17	4.40101	WG	MAD
Abindex	ENSSSCG00000011579	MAD_BH13	3.82448	WG	MAD
Abindex	ENSSSCG00000011579	MAD_BH12	3.10759	WG	MAD
Abindex	ENSSSCG00000011579	MAD_BH16	4.45406	WG	MAD
Abindex	ENSSSCG00000011579	MAD_BH15	3.25483	WG	MAD
Abindex	ENSSSCG00000011579	MAD_BH14	3.54958	WG	MAD
Abindex	ENSSSCG00000011579	MAD_BH24	2.92214	WG	MAD
Abindex	ENSSSCG00000011579	MAD_BH31	3.24245	WG	MAD
Abindex	ENSSSCG00000011579	MAD_BH23	4.68899	WG	MAD
Abindex	ENSSSCG00000011579	MAD_BH33	3.41777	WG	MAD
Abindex	ENSSSCG00000011579	MAD_BH34	3.95663	WG	MAD
Abindex	ENSSSCG00000011579	MAD_BH30	2.86337	WG	MAD
Abindex	ENSSSCG00000011579	MAD_BH20	3.55766	WG	MAD
Abindex	ENSSSCG00000011579	MAD_BH19	3.78248	WG	MAD
Abindex	ENSSSCG00000011579	MAD_BH27	2.82531	WG	MAD
Abindex	ENSSSCG00000011579	MAD_BH28	3.26791	WG	MAD
Abindex	ENSSSCG00000011579	MAD_BH32	4.04166	WG	MAD
Abindex	ENSSSCG00000011579	MAD_BH26	3.88983	WG	MAD
Abindex	ENSSSCG00000011579	MAD_BH29	4.05416	WG	MAD
Abindex	ENSSSCG00000011579	MAD_BH38	3.67088	WG	MAD
Abindex	ENSSSCG00000011579	MAD_BH40	3.40263	WG	MAD
Abindex	ENSSSCG00000011579	MAD_BH45	3.7796	WG	MAD
Abindex	ENSSSCG00000011579	MAD_BH46	3.31547	WG	MAD
Abindex	ENSSSCG00000011579	MAD_BH43	3.83805	WG	MAD
Abindex	ENSSSCG00000011579	MAD_BH39	3.92231	WG	MAD
Abindex	ENSSSCG00000011579	MAD_BH44	3.9291	WG	MAD
Abindex	ENSSSCG00000011579	MAD_BH48	4.10445	WG	MAD
Abindex	ENSSSCG00000011579	MAD_BJ1	3.66194	WL	MAD
Abindex	ENSSSCG00000011579	MAD_BJ3	4.48765	WL	MAD
Abindex	ENSSSCG00000011579	MAD_BJ4	2.4987	WL	MAD
Abindex	ENSSSCG00000011579	MAD_BJ5	3.69672	WL	MAD
Abindex	ENSSSCG00000011579	MAD_BJ2	3.9258	WL	MAD
Abindex	ENSSSCG00000011579	MAD_BJ7	4.23463	WL	MAD
Abindex	ENSSSCG00000011579	MAD_BJ6	3.63516	WL	MAD
Abindex	ENSSSCG00000011579	MAD_BJ9	3.81274	WL	MAD
Abindex	ENSSSCG00000011579	MAD_BJ8	3.63789	WL	MAD
Abindex	ENSSSCG00000011579	MAD_BJ10	3.59581	WL	MAD
Abindex	ENSSSCG00000011579	RAD_CC3	4.53433	NC	RAD
Abindex	ENSSSCG00000011579	RAD_CC2	3.66907	NC	RAD
Abindex	ENSSSCG00000011579	RAD_BC3	4.44069	NC	RAD
Abindex	ENSSSCG00000011579	RAD_BC7	4.16732	NC	RAD
Abindex	ENSSSCG00000011579	RAD_CC4	4.01939	NC	RAD
Abindex	ENSSSCG00000011579	RAD_BC4	3.40091	NC	RAD
Abindex	ENSSSCG00000011579	RAD_BC1	4.10716	NC	RAD
Abindex	ENSSSCG00000011579	RAD_CC1	3.89176	NC	RAD
Abindex	ENSSSCG00000011579	RAD_BC6	4.99904	NC	RAD
Abindex	ENSSSCG00000011579	RAD_BC5	3.62488	NC	RAD
Abindex	ENSSSCG00000011579	RAD_BC8	4.74489	NC	RAD
Abindex	ENSSSCG00000011579	RAD_BC9	3.84289	NC	RAD
Abindex	ENSSSCG00000011579	RAD_BH3	5.26376	WG	RAD
Abindex	ENSSSCG00000011579	RAD_BH1	4.09107	WG	RAD
Abindex	ENSSSCG00000011579	RAD_BH2	3.92159	WG	RAD
Abindex	ENSSSCG00000011579	RAD_BH4	3.54266	WG	RAD
Abindex	ENSSSCG00000011579	RAD_BH5	3.23999	WG	RAD
Abindex	ENSSSCG00000011579	RAD_BH6	4.32892	WG	RAD
Abindex	ENSSSCG00000011579	RAD_BH7	4.74489	WG	RAD
Abindex	ENSSSCG00000011579	RAD_BH8	3.33082	WG	RAD
Abindex	ENSSSCG00000011579	RAD_BH10	4.21469	WG	RAD
Abindex	ENSSSCG00000011579	RAD_BH11	4.6916	WG	RAD
Abindex	ENSSSCG00000011579	RAD_BH9	4.14065	WG	RAD
Abindex	ENSSSCG00000011579	RAD_BH13	3.17288	WG	RAD
Abindex	ENSSSCG00000011579	RAD_BH16	5.20485	WG	RAD
Abindex	ENSSSCG00000011579	RAD_BH15	4.72418	WG	RAD
Abindex	ENSSSCG00000011579	RAD_BH18	4.88658	WG	RAD
Abindex	ENSSSCG00000011579	RAD_BH14	4.69176	WG	RAD
Abindex	ENSSSCG00000011579	RAD_BH21	4.06089	WG	RAD
Abindex	ENSSSCG00000011579	RAD_BH31	4.59616	WG	RAD
Abindex	ENSSSCG00000011579	RAD_BH33	4.71203	WG	RAD
Abindex	ENSSSCG00000011579	RAD_BH34	4.08024	WG	RAD
Abindex	ENSSSCG00000011579	RAD_BH30	4.70388	WG	RAD
Abindex	ENSSSCG00000011579	RAD_BH20	4.89907	WG	RAD
Abindex	ENSSSCG00000011579	RAD_BH19	4.10573	WG	RAD
Abindex	ENSSSCG00000011579	RAD_BH27	3.86169	WG	RAD
Abindex	ENSSSCG00000011579	RAD_BH28	4.33642	WG	RAD
Abindex	ENSSSCG00000011579	RAD_BH25	4.87776	WG	RAD
Abindex	ENSSSCG00000011579	RAD_BH32	4.88678	WG	RAD
Abindex	ENSSSCG00000011579	RAD_BH26	4.16135	WG	RAD
Abindex	ENSSSCG00000011579	RAD_BH36	4.54191	WG	RAD
Abindex	ENSSSCG00000011579	RAD_BH38	3.89962	WG	RAD
Abindex	ENSSSCG00000011579	RAD_BH40	3.35646	WG	RAD
Abindex	ENSSSCG00000011579	RAD_BH35	4.54879	WG	RAD
Abindex	ENSSSCG00000011579	RAD_BH41	5.30042	WG	RAD
Abindex	ENSSSCG00000011579	RAD_BH45	3.00158	WG	RAD
Abindex	ENSSSCG00000011579	RAD_BH46	3.48429	WG	RAD
Abindex	ENSSSCG00000011579	RAD_BH43	4.33951	WG	RAD
Abindex	ENSSSCG00000011579	RAD_BH39	5.15344	WG	RAD
Abindex	ENSSSCG00000011579	RAD_BH44	5.30757	WG	RAD
Abindex	ENSSSCG00000011579	RAD_BH47	4.24619	WG	RAD
Abindex	ENSSSCG00000011579	RAD_BH48	3.8668	WG	RAD
Abindex	ENSSSCG00000011579	RAD_BJ1	4.81456	WL	RAD
Abindex	ENSSSCG00000011579	RAD_BJ3	3.7447	WL	RAD
Abindex	ENSSSCG00000011579	RAD_BJ4	4.72106	WL	RAD
Abindex	ENSSSCG00000011579	RAD_BJ5	4.89925	WL	RAD
Abindex	ENSSSCG00000011579	RAD_BJ2	4.33199	WL	RAD
Abindex	ENSSSCG00000011579	RAD_BJ7	4.27732	WL	RAD
Abindex	ENSSSCG00000011579	RAD_BJ6	4.66597	WL	RAD
Abindex	ENSSSCG00000011579	RAD_BJ9	4.42791	WL	RAD
Abindex	ENSSSCG00000011579	RAD_BJ8	4.12405	WL	RAD
Abindex	ENSSSCG00000011579	RAD_BJ10	4.83379	WL	RAD
Abindex	ENSSSCG00000011579	ULB_CC3	4.85774	NC	ULB
Abindex	ENSSSCG00000011579	ULB_CC2	4.2965	NC	ULB
Abindex	ENSSSCG00000011579	ULB_BC3	3.27282	NC	ULB
Abindex	ENSSSCG00000011579	ULB_BC7	3.875	NC	ULB
Abindex	ENSSSCG00000011579	ULB_CC4	4.36902	NC	ULB
Abindex	ENSSSCG00000011579	ULB_BC4	3.94318	NC	ULB
Abindex	ENSSSCG00000011579	ULB_BC1	4.38794	NC	ULB
Abindex	ENSSSCG00000011579	ULB_CC1	3.77158	NC	ULB
Abindex	ENSSSCG00000011579	ULB_BC6	4.03548	NC	ULB
Abindex	ENSSSCG00000011579	ULB_BC5	4.85593	NC	ULB
Abindex	ENSSSCG00000011579	ULB_BC8	3.76434	NC	ULB
Abindex	ENSSSCG00000011579	ULB_BC9	3.49379	NC	ULB
Abindex	ENSSSCG00000011579	ULB_BH3	4.20076	WG	ULB
Abindex	ENSSSCG00000011579	ULB_BH1	5.03156	WG	ULB
Abindex	ENSSSCG00000011579	ULB_BH2	4.45999	WG	ULB
Abindex	ENSSSCG00000011579	ULB_BH5	4.06278	WG	ULB
Abindex	ENSSSCG00000011579	ULB_BH6	4.6647	WG	ULB
Abindex	ENSSSCG00000011579	ULB_BH7	4.3522	WG	ULB
Abindex	ENSSSCG00000011579	ULB_BH8	4.2677	WG	ULB
Abindex	ENSSSCG00000011579	ULB_BH10	4.51432	WG	ULB
Abindex	ENSSSCG00000011579	ULB_BH11	3.50792	WG	ULB
Abindex	ENSSSCG00000011579	ULB_BH9	4.42623	WG	ULB
Abindex	ENSSSCG00000011579	ULB_BH17	4.30322	WG	ULB
Abindex	ENSSSCG00000011579	ULB_BH13	4.30539	WG	ULB
Abindex	ENSSSCG00000011579	ULB_BH12	4.88833	WG	ULB
Abindex	ENSSSCG00000011579	ULB_BH16	4.47461	WG	ULB
Abindex	ENSSSCG00000011579	ULB_BH15	4.04437	WG	ULB
Abindex	ENSSSCG00000011579	ULB_BH18	4.32159	WG	ULB
Abindex	ENSSSCG00000011579	ULB_BH14	4.43634	WG	ULB
Abindex	ENSSSCG00000011579	ULB_BH21	3.92568	WG	ULB
Abindex	ENSSSCG00000011579	ULB_BH24	4.81133	WG	ULB
Abindex	ENSSSCG00000011579	ULB_BH22	4.3428	WG	ULB
Abindex	ENSSSCG00000011579	ULB_BH31	4.30037	WG	ULB
Abindex	ENSSSCG00000011579	ULB_BH23	4.23108	WG	ULB
Abindex	ENSSSCG00000011579	ULB_BH33	5.3933	WG	ULB
Abindex	ENSSSCG00000011579	ULB_BH34	5.34245	WG	ULB
Abindex	ENSSSCG00000011579	ULB_BH20	4.03104	WG	ULB
Abindex	ENSSSCG00000011579	ULB_BH19	3.29948	WG	ULB
Abindex	ENSSSCG00000011579	ULB_BH27	5.03912	WG	ULB
Abindex	ENSSSCG00000011579	ULB_BH25	4.58897	WG	ULB
Abindex	ENSSSCG00000011579	ULB_BH32	5.23452	WG	ULB
Abindex	ENSSSCG00000011579	ULB_BH36	3.87534	WG	ULB
Abindex	ENSSSCG00000011579	ULB_BH38	5.06407	WG	ULB
Abindex	ENSSSCG00000011579	ULB_BH40	4.06101	WG	ULB
Abindex	ENSSSCG00000011579	ULB_BH41	4.5302	WG	ULB
Abindex	ENSSSCG00000011579	ULB_BH46	4.64822	WG	ULB
Abindex	ENSSSCG00000011579	ULB_BH43	4.28613	WG	ULB
Abindex	ENSSSCG00000011579	ULB_BH39	4.27925	WG	ULB
Abindex	ENSSSCG00000011579	ULB_BH44	4.31017	WG	ULB
Abindex	ENSSSCG00000011579	ULB_BH47	4.80706	WG	ULB
Abindex	ENSSSCG00000011579	ULB_BH48	4.26567	WG	ULB
Abindex	ENSSSCG00000011579	ULB_BJ1	4.69319	WL	ULB
Abindex	ENSSSCG00000011579	ULB_BJ3	4.7288	WL	ULB
Abindex	ENSSSCG00000011579	ULB_BJ4	3.34533	WL	ULB
Abindex	ENSSSCG00000011579	ULB_BJ5	4.21044	WL	ULB
Abindex	ENSSSCG00000011579	ULB_BJ2	4.51097	WL	ULB
Abindex	ENSSSCG00000011579	ULB_BJ7	5.37338	WL	ULB
Abindex	ENSSSCG00000011579	ULB_BJ6	5.14742	WL	ULB
Abindex	ENSSSCG00000011579	ULB_BJ9	4.07032	WL	ULB
Abindex	ENSSSCG00000011579	ULB_BJ8	4.53935	WL	ULB
Abindex	ENSSSCG00000011579	ULB_BJ10	4.6024	WL	ULB
TPM	ENSSSCG00000011579	GOM_BC7	186.231	NC	GOM
TPM	ENSSSCG00000011579	GOM_BC1	167.073	NC	GOM
TPM	ENSSSCG00000011579	GOM_BC4	163.537	NC	GOM
TPM	ENSSSCG00000011579	GOM_BC6	167.255	NC	GOM
TPM	ENSSSCG00000011579	GOM_CC3	227.362	NC	GOM
TPM	ENSSSCG00000011579	GOM_CC4	124.413	NC	GOM
TPM	ENSSSCG00000011579	GOM_BC5	119.266	NC	GOM
TPM	ENSSSCG00000011579	GOM_BC3	64.7411	NC	GOM
TPM	ENSSSCG00000011579	GOM_CC2	133.551	NC	GOM
TPM	ENSSSCG00000011579	GOM_BC8	159.748	NC	GOM
TPM	ENSSSCG00000011579	GOM_CC1	145.323	NC	GOM
TPM	ENSSSCG00000011579	GOM_BH22	165.515	WG	GOM
TPM	ENSSSCG00000011579	GOM_BH5	179.476	WG	GOM
TPM	ENSSSCG00000011579	GOM_BH14	213.682	WG	GOM
TPM	ENSSSCG00000011579	GOM_BH21	140.572	WG	GOM
TPM	ENSSSCG00000011579	GOM_BH35	89.4391	WG	GOM
TPM	ENSSSCG00000011579	GOM_BH7	200.027	WG	GOM
TPM	ENSSSCG00000011579	GOM_BH36	191.58	WG	GOM
TPM	ENSSSCG00000011579	GOM_BH3	148.389	WG	GOM
TPM	ENSSSCG00000011579	GOM_BH18	136.648	WG	GOM
TPM	ENSSSCG00000011579	GOM_BH38	118.019	WG	GOM
TPM	ENSSSCG00000011579	GOM_BH4	153.58	WG	GOM
TPM	ENSSSCG00000011579	GOM_BH46	197.605	WG	GOM
TPM	ENSSSCG00000011579	GOM_BH19	216.867	WG	GOM
TPM	ENSSSCG00000011579	GOM_BH41	121.618	WG	GOM
TPM	ENSSSCG00000011579	GOM_BH43	122.761	WG	GOM
TPM	ENSSSCG00000011579	GOM_BH17	153.265	WG	GOM
TPM	ENSSSCG00000011579	GOM_BH2	98.8245	WG	GOM
TPM	ENSSSCG00000011579	GOM_BH33	103.824	WG	GOM
TPM	ENSSSCG00000011579	GOM_BH25	159.811	WG	GOM
TPM	ENSSSCG00000011579	GOM_BH27	140.359	WG	GOM
TPM	ENSSSCG00000011579	GOM_BH31	142.376	WG	GOM
TPM	ENSSSCG00000011579	GOM_BH23	178.275	WG	GOM
TPM	ENSSSCG00000011579	GOM_BH6	148.129	WG	GOM
TPM	ENSSSCG00000011579	GOM_BH11	194.246	WG	GOM
TPM	ENSSSCG00000011579	GOM_BH39	160.418	WG	GOM
TPM	ENSSSCG00000011579	GOM_BH47	122.627	WG	GOM
TPM	ENSSSCG00000011579	GOM_BH26	112.813	WG	GOM
TPM	ENSSSCG00000011579	GOM_BH30	135.142	WG	GOM
TPM	ENSSSCG00000011579	GOM_BH1	124.548	WG	GOM
TPM	ENSSSCG00000011579	GOM_BH12	128.587	WG	GOM
TPM	ENSSSCG00000011579	GOM_BH8	122.471	WG	GOM
TPM	ENSSSCG00000011579	GOM_BH10	152.468	WG	GOM
TPM	ENSSSCG00000011579	GOM_BH48	149.794	WG	GOM
TPM	ENSSSCG00000011579	GOM_BH16	114.91	WG	GOM
TPM	ENSSSCG00000011579	GOM_BH34	120.843	WG	GOM
TPM	ENSSSCG00000011579	GOM_BH40	170.212	WG	GOM
TPM	ENSSSCG00000011579	GOM_BH44	135.97	WG	GOM
TPM	ENSSSCG00000011579	GOM_BH45	154.963	WG	GOM
TPM	ENSSSCG00000011579	GOM_BH24	130.641	WG	GOM
TPM	ENSSSCG00000011579	GOM_BH15	180.237	WG	GOM
TPM	ENSSSCG00000011579	GOM_BH28	140.763	WG	GOM
TPM	ENSSSCG00000011579	GOM_BH9	207.651	WG	GOM
TPM	ENSSSCG00000011579	GOM_BH13	144.874	WG	GOM
TPM	ENSSSCG00000011579	GOM_BH20	178.408	WG	GOM
TPM	ENSSSCG00000011579	GOM_BH29	236.529	WG	GOM
TPM	ENSSSCG00000011579	GOM_BJ3	148.692	WL	GOM
TPM	ENSSSCG00000011579	GOM_BJ6	55.5481	WL	GOM
TPM	ENSSSCG00000011579	GOM_BJ5	103.895	WL	GOM
TPM	ENSSSCG00000011579	GOM_BJ2	100.796	WL	GOM
TPM	ENSSSCG00000011579	GOM_BJ7	103.578	WL	GOM
TPM	ENSSSCG00000011579	GOM_BJ1	78.826	WL	GOM
TPM	ENSSSCG00000011579	GOM_BJ4	158.512	WL	GOM
TPM	ENSSSCG00000011579	GOM_BJ8	103.872	WL	GOM
TPM	ENSSSCG00000011579	GOM_BJ10	161.425	WL	GOM
TPM	ENSSSCG00000011579	GOM_BJ9	132.137	WL	GOM
TPM	ENSSSCG00000011579	ULB_BC7	250.423	NC	ULB
TPM	ENSSSCG00000011579	ULB_BC1	362.637	NC	ULB
TPM	ENSSSCG00000011579	ULB_BC4	216.036	NC	ULB
TPM	ENSSSCG00000011579	ULB_BC6	180.94	NC	ULB
TPM	ENSSSCG00000011579	ULB_BC9	249.595	NC	ULB
TPM	ENSSSCG00000011579	ULB_CC3	143.584	NC	ULB
TPM	ENSSSCG00000011579	ULB_CC4	105.422	NC	ULB
TPM	ENSSSCG00000011579	ULB_BC5	154.556	NC	ULB
TPM	ENSSSCG00000011579	ULB_BC3	240.645	NC	ULB
TPM	ENSSSCG00000011579	ULB_CC2	247.219	NC	ULB
TPM	ENSSSCG00000011579	ULB_BC8	272.777	NC	ULB
TPM	ENSSSCG00000011579	ULB_CC1	260.731	NC	ULB
TPM	ENSSSCG00000011579	ULB_BH22	207.975	WG	ULB
TPM	ENSSSCG00000011579	ULB_BH5	340.545	WG	ULB
TPM	ENSSSCG00000011579	ULB_BH14	227.939	WG	ULB
TPM	ENSSSCG00000011579	ULB_BH21	330.777	WG	ULB
TPM	ENSSSCG00000011579	ULB_BH7	121.917	WG	ULB
TPM	ENSSSCG00000011579	ULB_BH36	122.591	WG	ULB
TPM	ENSSSCG00000011579	ULB_BH3	232.66	WG	ULB
TPM	ENSSSCG00000011579	ULB_BH18	201.376	WG	ULB
TPM	ENSSSCG00000011579	ULB_BH38	97.6356	WG	ULB
TPM	ENSSSCG00000011579	ULB_BH46	95.7959	WG	ULB
TPM	ENSSSCG00000011579	ULB_BH19	305.611	WG	ULB
TPM	ENSSSCG00000011579	ULB_BH41	153.707	WG	ULB
TPM	ENSSSCG00000011579	ULB_BH43	210.836	WG	ULB
TPM	ENSSSCG00000011579	ULB_BH17	239.456	WG	ULB
TPM	ENSSSCG00000011579	ULB_BH2	273.059	WG	ULB
TPM	ENSSSCG00000011579	ULB_BH33	140.423	WG	ULB
TPM	ENSSSCG00000011579	ULB_BH25	162.263	WG	ULB
TPM	ENSSSCG00000011579	ULB_BH27	115.826	WG	ULB
TPM	ENSSSCG00000011579	ULB_BH31	177.845	WG	ULB
TPM	ENSSSCG00000011579	ULB_BH23	336.477	WG	ULB
TPM	ENSSSCG00000011579	ULB_BH6	229.118	WG	ULB
TPM	ENSSSCG00000011579	ULB_BH11	279.155	WG	ULB
TPM	ENSSSCG00000011579	ULB_BH39	71.3535	WG	ULB
TPM	ENSSSCG00000011579	ULB_BH47	84.8792	WG	ULB
TPM	ENSSSCG00000011579	ULB_BH1	251.43	WG	ULB
TPM	ENSSSCG00000011579	ULB_BH12	244.556	WG	ULB
TPM	ENSSSCG00000011579	ULB_BH8	144.212	WG	ULB
TPM	ENSSSCG00000011579	ULB_BH10	199.337	WG	ULB
TPM	ENSSSCG00000011579	ULB_BH48	173.905	WG	ULB
TPM	ENSSSCG00000011579	ULB_BH16	205.757	WG	ULB
TPM	ENSSSCG00000011579	ULB_BH34	126.418	WG	ULB
TPM	ENSSSCG00000011579	ULB_BH40	215.563	WG	ULB
TPM	ENSSSCG00000011579	ULB_BH44	66.1152	WG	ULB
TPM	ENSSSCG00000011579	ULB_BH24	301.99	WG	ULB
TPM	ENSSSCG00000011579	ULB_BH15	231.745	WG	ULB
TPM	ENSSSCG00000011579	ULB_BH9	231.063	WG	ULB
TPM	ENSSSCG00000011579	ULB_BH13	183.405	WG	ULB
TPM	ENSSSCG00000011579	ULB_BH20	297.694	WG	ULB
TPM	ENSSSCG00000011579	ULB_BJ3	208.233	WL	ULB
TPM	ENSSSCG00000011579	ULB_BJ6	227.932	WL	ULB
TPM	ENSSSCG00000011579	ULB_BJ5	149.854	WL	ULB
TPM	ENSSSCG00000011579	ULB_BJ2	152.322	WL	ULB
TPM	ENSSSCG00000011579	ULB_BJ7	161.101	WL	ULB
TPM	ENSSSCG00000011579	ULB_BJ1	195.132	WL	ULB
TPM	ENSSSCG00000011579	ULB_BJ4	140.358	WL	ULB
TPM	ENSSSCG00000011579	ULB_BJ8	250.58	WL	ULB
TPM	ENSSSCG00000011579	ULB_BJ10	174.072	WL	ULB
TPM	ENSSSCG00000011579	ULB_BJ9	234.814	WL	ULB
TPM	ENSSSCG00000011579	MAD_BC7	265.396	NC	MAD
TPM	ENSSSCG00000011579	MAD_BC1	96.8257	NC	MAD
TPM	ENSSSCG00000011579	MAD_BC4	230.891	NC	MAD
TPM	ENSSSCG00000011579	MAD_BC6	212.106	NC	MAD
TPM	ENSSSCG00000011579	MAD_BC9	251.44	NC	MAD
TPM	ENSSSCG00000011579	MAD_CC3	320.579	NC	MAD
TPM	ENSSSCG00000011579	MAD_CC4	173.097	NC	MAD
TPM	ENSSSCG00000011579	MAD_BC5	213.886	NC	MAD
TPM	ENSSSCG00000011579	MAD_BC3	95.951	NC	MAD
TPM	ENSSSCG00000011579	MAD_CC2	350.146	NC	MAD
TPM	ENSSSCG00000011579	MAD_BC8	166.623	NC	MAD
TPM	ENSSSCG00000011579	MAD_CC1	236.79	NC	MAD
TPM	ENSSSCG00000011579	MAD_BH5	197.031	WG	MAD
TPM	ENSSSCG00000011579	MAD_BH14	215.961	WG	MAD
TPM	ENSSSCG00000011579	MAD_BH7	119.543	WG	MAD
TPM	ENSSSCG00000011579	MAD_BH3	213.959	WG	MAD
TPM	ENSSSCG00000011579	MAD_BH38	139.243	WG	MAD
TPM	ENSSSCG00000011579	MAD_BH4	293.5	WG	MAD
TPM	ENSSSCG00000011579	MAD_BH46	173.017	WG	MAD
TPM	ENSSSCG00000011579	MAD_BH19	219.543	WG	MAD
TPM	ENSSSCG00000011579	MAD_BH43	135.515	WG	MAD
TPM	ENSSSCG00000011579	MAD_BH17	164.236	WG	MAD
TPM	ENSSSCG00000011579	MAD_BH2	188.059	WG	MAD
TPM	ENSSSCG00000011579	MAD_BH33	172.364	WG	MAD
TPM	ENSSSCG00000011579	MAD_BH27	165.191	WG	MAD
TPM	ENSSSCG00000011579	MAD_BH31	107.528	WG	MAD
TPM	ENSSSCG00000011579	MAD_BH23	207.118	WG	MAD
TPM	ENSSSCG00000011579	MAD_BH6	225.996	WG	MAD
TPM	ENSSSCG00000011579	MAD_BH11	201.656	WG	MAD
TPM	ENSSSCG00000011579	MAD_BH39	172.344	WG	MAD
TPM	ENSSSCG00000011579	MAD_BH26	170.437	WG	MAD
TPM	ENSSSCG00000011579	MAD_BH30	183.222	WG	MAD
TPM	ENSSSCG00000011579	MAD_BH1	137.189	WG	MAD
TPM	ENSSSCG00000011579	MAD_BH12	236.845	WG	MAD
TPM	ENSSSCG00000011579	MAD_BH10	156.277	WG	MAD
TPM	ENSSSCG00000011579	MAD_BH48	156.362	WG	MAD
TPM	ENSSSCG00000011579	MAD_BH16	145.087	WG	MAD
TPM	ENSSSCG00000011579	MAD_BH34	118.52	WG	MAD
TPM	ENSSSCG00000011579	MAD_BH40	129.781	WG	MAD
TPM	ENSSSCG00000011579	MAD_BH44	120.132	WG	MAD
TPM	ENSSSCG00000011579	MAD_BH45	181.396	WG	MAD
TPM	ENSSSCG00000011579	MAD_BH24	187.923	WG	MAD
TPM	ENSSSCG00000011579	MAD_BH15	162.029	WG	MAD
TPM	ENSSSCG00000011579	MAD_BH28	203.096	WG	MAD
TPM	ENSSSCG00000011579	MAD_BH9	275.525	WG	MAD
TPM	ENSSSCG00000011579	MAD_BH13	142.831	WG	MAD
TPM	ENSSSCG00000011579	MAD_BH20	273.592	WG	MAD
TPM	ENSSSCG00000011579	MAD_BH29	313.506	WG	MAD
TPM	ENSSSCG00000011579	MAD_BJ3	147.476	WL	MAD
TPM	ENSSSCG00000011579	MAD_BJ6	44.4992	WL	MAD
TPM	ENSSSCG00000011579	MAD_BJ5	166.159	WL	MAD
TPM	ENSSSCG00000011579	MAD_BJ2	123.487	WL	MAD
TPM	ENSSSCG00000011579	MAD_BJ7	47.0218	WL	MAD
TPM	ENSSSCG00000011579	MAD_BJ1	77.0719	WL	MAD
TPM	ENSSSCG00000011579	MAD_BJ4	158.321	WL	MAD
TPM	ENSSSCG00000011579	MAD_BJ8	203.407	WL	MAD
TPM	ENSSSCG00000011579	MAD_BJ10	144.207	WL	MAD
TPM	ENSSSCG00000011579	MAD_BJ9	192.507	WL	MAD
TPM	ENSSSCG00000011579	RAD_BC7	431.848	NC	RAD
TPM	ENSSSCG00000011579	RAD_BC1	235.973	NC	RAD
TPM	ENSSSCG00000011579	RAD_BC4	413.553	NC	RAD
TPM	ENSSSCG00000011579	RAD_BC6	440.987	NC	RAD
TPM	ENSSSCG00000011579	RAD_BC9	203.037	NC	RAD
TPM	ENSSSCG00000011579	RAD_CC3	288.245	NC	RAD
TPM	ENSSSCG00000011579	RAD_CC4	132.627	NC	RAD
TPM	ENSSSCG00000011579	RAD_BC5	181.578	NC	RAD
TPM	ENSSSCG00000011579	RAD_BC3	210.238	NC	RAD
TPM	ENSSSCG00000011579	RAD_CC2	312.756	NC	RAD
TPM	ENSSSCG00000011579	RAD_BC8	205.101	NC	RAD
TPM	ENSSSCG00000011579	RAD_CC1	196.539	NC	RAD
TPM	ENSSSCG00000011579	RAD_BH5	270.416	WG	RAD
TPM	ENSSSCG00000011579	RAD_BH14	240.966	WG	RAD
TPM	ENSSSCG00000011579	RAD_BH21	208.743	WG	RAD
TPM	ENSSSCG00000011579	RAD_BH35	273.029	WG	RAD
TPM	ENSSSCG00000011579	RAD_BH7	195.384	WG	RAD
TPM	ENSSSCG00000011579	RAD_BH36	289.391	WG	RAD
TPM	ENSSSCG00000011579	RAD_BH3	280.398	WG	RAD
TPM	ENSSSCG00000011579	RAD_BH18	212.572	WG	RAD
TPM	ENSSSCG00000011579	RAD_BH38	165.479	WG	RAD
TPM	ENSSSCG00000011579	RAD_BH4	262.054	WG	RAD
TPM	ENSSSCG00000011579	RAD_BH46	236.678	WG	RAD
TPM	ENSSSCG00000011579	RAD_BH19	333.813	WG	RAD
TPM	ENSSSCG00000011579	RAD_BH41	162.492	WG	RAD
TPM	ENSSSCG00000011579	RAD_BH43	118.562	WG	RAD
TPM	ENSSSCG00000011579	RAD_BH2	251.231	WG	RAD
TPM	ENSSSCG00000011579	RAD_BH33	436.192	WG	RAD
TPM	ENSSSCG00000011579	RAD_BH25	208.725	WG	RAD
TPM	ENSSSCG00000011579	RAD_BH27	174.932	WG	RAD
TPM	ENSSSCG00000011579	RAD_BH31	236.843	WG	RAD
TPM	ENSSSCG00000011579	RAD_BH6	285.887	WG	RAD
TPM	ENSSSCG00000011579	RAD_BH11	281.961	WG	RAD
TPM	ENSSSCG00000011579	RAD_BH39	215.403	WG	RAD
TPM	ENSSSCG00000011579	RAD_BH47	207.996	WG	RAD
TPM	ENSSSCG00000011579	RAD_BH26	320.241	WG	RAD
TPM	ENSSSCG00000011579	RAD_BH30	202.854	WG	RAD
TPM	ENSSSCG00000011579	RAD_BH1	237.914	WG	RAD
TPM	ENSSSCG00000011579	RAD_BH8	250.5	WG	RAD
TPM	ENSSSCG00000011579	RAD_BH10	249.22	WG	RAD
TPM	ENSSSCG00000011579	RAD_BH48	410.393	WG	RAD
TPM	ENSSSCG00000011579	RAD_BH16	182.039	WG	RAD
TPM	ENSSSCG00000011579	RAD_BH34	182.351	WG	RAD
TPM	ENSSSCG00000011579	RAD_BH40	278.026	WG	RAD
TPM	ENSSSCG00000011579	RAD_BH44	212.546	WG	RAD
TPM	ENSSSCG00000011579	RAD_BH45	309.382	WG	RAD
TPM	ENSSSCG00000011579	RAD_BH15	204.558	WG	RAD
TPM	ENSSSCG00000011579	RAD_BH28	269.985	WG	RAD
TPM	ENSSSCG00000011579	RAD_BH9	160.773	WG	RAD
TPM	ENSSSCG00000011579	RAD_BH13	116.228	WG	RAD
TPM	ENSSSCG00000011579	RAD_BH20	299.628	WG	RAD
TPM	ENSSSCG00000011579	RAD_BJ3	218.025	WL	RAD
TPM	ENSSSCG00000011579	RAD_BJ6	166.799	WL	RAD
TPM	ENSSSCG00000011579	RAD_BJ5	177.407	WL	RAD
TPM	ENSSSCG00000011579	RAD_BJ2	174.383	WL	RAD
TPM	ENSSSCG00000011579	RAD_BJ7	143.197	WL	RAD
TPM	ENSSSCG00000011579	RAD_BJ1	156.007	WL	RAD
TPM	ENSSSCG00000011579	RAD_BJ4	177.896	WL	RAD
TPM	ENSSSCG00000011579	RAD_BJ8	235.224	WL	RAD
TPM	ENSSSCG00000011579	RAD_BJ10	174.632	WL	RAD
TPM	ENSSSCG00000011579	RAD_BJ9	247.846	WL	RAD

## Sheet: Figure S4e
Figure S4e
type	symbol	GOM_CC3	GOM_CC2	GOM_BC3	GOM_BC7	GOM_CC4	GOM_BC4	GOM_BC1	GOM_CC1	GOM_BC6	GOM_BC5	GOM_BC8	GOM_BH3	GOM_BH1	GOM_BH2	GOM_BH4	GOM_BH5	GOM_BH6	GOM_BH7	GOM_BH8	GOM_BH10	GOM_BH11	GOM_BH9	GOM_BH17	GOM_BH13	GOM_BH12	GOM_BH16	GOM_BH15	GOM_BH18	GOM_BH14	GOM_BH21	GOM_BH24	GOM_BH22	GOM_BH31	GOM_BH23	GOM_BH33	GOM_BH34	GOM_BH30	GOM_BH20	GOM_BH19	GOM_BH27	GOM_BH28	GOM_BH25	GOM_BH32	GOM_BH26	GOM_BH29	GOM_BH36	GOM_BH38	GOM_BH40
Abindex	HOXC13	2.41806	2.45036	2.28669	2.74662	2.77526	2.67417	2.62179	2.82384	2.02221	2.3741	2.19706	3.11134	2.3998	1.5638	2.89159	2.28206	1.84464	1.77891	2.20213	2.46762	2.36165	1.86397	2.33828	2.74799	2.33679	1.83621	2.85733	1.73271	3.21889	1.42373	2.63841	2.1272	2.36113	2.61654	1.98508	1.84574	2.5038	2.5059	2.32292	2.23848	1.68121	2.69121	1.75483	2.68769	2.49692	2.13389	2.68597	1.95387
Abindex	HOXC12	3.0006	2.57807	3.27385	2.32662	2.50962	3.22372	3.09581	2.93887	3.01215	2.50309	3.16566	3.26034	2.90631	2.86943	2.45251	3.02761	2.41102	2.80997	2.82604	2.36923	2.35691	2.15728	2.52463	2.8722	2.27942	2.30397	3.32601	2.25363	2.2078	1.97324	2.77464	2.38099	3.10899	3.02844	2.20737	2.82072	2.22336	1.64857	2.33501	3.26515	3.0356	2.72055	3.29109	2.93407	2.83444	2.73411	3.3242	2.90042
Abindex	HOXD13	0.496271	1.38499	1.35203	0.703431	1.5153	1.08839	1.66723	0.970131	0.99306	1.01428	1.30483	0.557409	1.03516	0.806986	0.826701	0.892356	1.08418	0.517153	0.706083	1.39098	0.657982	1.01939	1.50858	0.977782	0.64228	1.36499	0.463213	1.04268	1.02249	0.764777	1.09336	0.91691	0.990418	1.22626	0.59696	0.361628	0.748135	1.31822	0.997389	0.670397	1.36085	0.739579	1.21773	0.703599	0.979825	0.841174	1.17048	0.733219
Abindex	HOXD12	0.856389	1.07395	1.22341	0.778221	0.611533	1.56751	1.52664	1.2972	0.882263	0.659885	1.42557	0.891196	0.957743	0.882804	0.720239	1.22031	0.694063	0.795628	1.12073	0.987854	0.676478	1.58809	1.7665	0.844024	1.12484	1.75177	1.75977	1.5752	1.18064	1.05327	0.825312	0.835025	1.33053	1.11188	0.899952	0.709645	0.623708	1.22704	0.95857	1.17056	1.37814	0.883715	1.80981	1.36291	0.920197	0.956324	0.597146	1.10094
Abindex	HOXD10	0.856389	1.07395	1.22341	0.778221	0.611533	1.56751	1.52664	1.2972	0.882263	0.659885	1.42557	0.891196	0.957743	0.882804	0.720239	1.22031	0.694063	0.795628	1.12073	0.987854	0.676478	1.58809	1.7665	0.844024	1.12484	1.75177	1.75977	1.5752	1.18064	1.05327	0.825312	0.835025	1.33053	1.11188	0.899952	0.709645	0.623708	1.22704	0.95857	1.17056	1.37814	0.883715	1.80981	1.36291	0.920197	0.956324	0.597146	1.10094
Abindex	HOXD9	1.18334	1.44355	1.1965	1.67841	2.01832	1.37409	1.60768	0.891104	1.3373	1.22454	1.62234	1.44434	1.7479	1.48693	1.01698	1.23006	1.72521	0.868667	1.2855	1.60312	1.34625	1.41604	1.99995	1.21196	1.69344	1.81409	0.869032	1.58983	1.66082	1.51193	0.974745	1.39509	1.11689	1.3072	1.31208	1.18298	1.19677	1.20104	0.947376	1.58965	1.60303	0.809484	0.966477	1.22385	1.54641	1.15912	1.16216	1.33907
Abindex	HOXD4	1.24905	1.02474	2.1277	1.30615	1.54835	2.04404	1.59834	0.793919	2.13476	1.81462	1.31702	2.17971	2.07211	2.04945	1.53008	2.14539	1.67004	1.53765	1.75821	1.60909	0.904887	1.19095	1.03434	1.33514	1.19366	1.63373	0.964754	1.35964	1.41747	0.81298	1.34226	1.41667	1.42635	1.64357	1.15005	1.54448	1.86727	1.66673	1.44842	1.7192	1.73639	0.926001	0.780461	1.36768	1.1987	2.01545	1.48513	1.21508
Abindex	HOXD3	1.24905	1.02474	2.1277	1.30615	1.54835	2.04404	1.59834	0.793919	2.13476	1.81462	1.31702	2.17971	2.07211	2.04945	1.53008	2.14539	1.67004	1.53765	1.75821	1.60909	0.904887	1.19095	1.03434	1.33514	1.19366	1.63373	0.964754	1.35964	1.41747	0.81298	1.34226	1.41667	1.42635	1.64357	1.15005	1.54448	1.86727	1.66673	1.44842	1.7192	1.73639	0.926001	0.780461	1.36768	1.1987	2.01545	1.48513	1.21508
Abindex	HOXD1	0.68061	0.615596	0.624883	0.942644	1.12368	0.915314	1.08565	0.635292	1.07943	1.0736	1.14481	1.21028	1.22811	1.46941	1.15338	0.94071	1.07996	1.23751	1.17262	1.17307	0.99792	1.55073	1.80135	1.58575	1.749	1.1215	0.914049	1.0175	1.35982	1.23751	1.40877	1.16091	0.978041	0.79031	0.636034	0.784019	0.526644	0.852542	0.859983	0.98028	0.659976	0.799209	1.32221	1.14082	1.09792	0.75388	0.891576	1.04138
Abindex	HOXA11	3.01055	3.13418	2.36931	2.34626	2.56489	2.79564	3.13923	2.8791	2.78781	2.07898	1.84322	2.50353	2.66035	2.85291	1.97473	2.3659	2.74064	1.90668	2.7399	2.21249	1.92608	1.88825	2.47534	1.77552	2.10445	2.40112	2.66652	1.43418	1.59372	2.76467	2.27388	1.79378	2.65398	1.98282	2.50317	2.81596	2.33026	1.71826	1.96191	1.90501	2.5589	2.06742	2.43283	2.94938	2.49648	2.26782	2.15969	2.57081
Abindex	HOXA7	2.72561	3.3124	2.58461	2.98929	3.38048	2.71307	2.96308	2.9721	3.15434	2.22759	1.95157	2.88698	2.95715	2.77625	2.71477	2.70126	2.6875	2.33724	2.87334	2.38064	2.31247	2.54103	2.13828	2.36103	2.02785	2.08844	2.92325	2.20869	3.20161	2.4897	2.23028	2.30815	2.7573	2.76012	2.62097	2.84357	2.79969	2.48244	2.4296	2.47235	2.51141	2.32963	2.58362	2.90042	2.70779	2.26123	2.40506	3.71079
Abindex	HOXA5	3.01372	3.25579	2.95892	2.68244	3.48086	3.11013	3.59215	3.11536	3.39048	2.09279	3.03588	2.74799	3.13659	2.71753	2.75628	3.45903	3.23931	2.41644	2.76142	2.63969	2.50093	2.80623	2.76133	2.37159	2.40368	2.51935	2.9453	2.66679	3.33726	2.54758	2.78267	2.53387	3.09384	2.72429	2.66495	2.74191	2.93741	3.45253	2.76323	2.78588	2.75966	2.89875	2.66852	2.59379	2.87481	2.92085	2.69228	2.98295
Abindex	HOXA3	3.0331	3.57812	3.91368	2.83444	3.99503	3.65363	3.47039	3.34464	3.65929	3.08506	3.20398	3.25829	3.79219	3.36098	3.17297	2.91531	3.50533	3.10117	3.74029	3.26811	2.8648	2.81856	3.45745	3.27491	3.09708	2.59989	2.76412	3.13529	3.55031	2.7663	3.33373	2.95143	3.43535	2.23038	3.07	3.21001	3.05803	3.35527	3.55298	3.31075	2.97813	2.77707	3.075	2.85967	3.81864	3.53802	3.62296	2.4476
Abindex	HOXA2	3.30098	3.34969	3.14039	3.08719	3.79624	3.52974	3.03693	2.76984	2.89684	2.19021	2.88651	2.68705	3.36459	3.14308	2.31205	3.08441	3.42654	2.50953	2.86837	3.39328	2.57339	2.87954	3.39257	2.80496	3.16833	2.7354	3.44602	2.60434	2.46082	2.9661	3.18	2.49142	2.812	2.91348	3.50982	2.44788	3.13727	2.83644	3.08868	2.85346	3.59491	3.38086	3.25761	3.12796	3.22831	2.94837	2.94757	3.51189
Abindex	HOXA1	3.30098	3.34969	3.14039	3.08719	3.79624	3.52974	3.03693	2.76984	2.89684	2.19021	2.88651	2.68705	3.36459	3.14308	2.31205	3.08441	3.42654	2.50953	2.86837	3.39328	2.57339	2.87954	3.39257	2.80496	3.16833	2.7354	3.44602	2.60434	2.46082	2.9661	3.18	2.49142	2.812	2.91348	3.50982	2.44788	3.13727	2.83644	3.08868	2.85346	3.59491	3.38086	3.25761	3.12796	3.22831	2.94837	2.94757	3.51189
Abindex	HOXB1	3.48066	3.74459	3.23885	3.599	3.72858	3.83621	3.65753	3.34248	3.51309	3.21889	3.39806	3.4058	3.57662	2.54804	2.53405	3.92079	3.1151	3.27328	2.6296	3.47341	2.72338	4.39463	3.75462	3.47352	3.33373	3.54978	3.96453	3.00526	3.3386	3.15901	3.28884	3.03024	3.30069	2.84615	3.48429	3.46686	3.63042	3.11334	3.06736	2.97398	3.42851	4.37422	3.1827	3.74671	3.5043	3.76731	3.30129	3.64605
Abindex	HOXB2	3.48066	3.74459	3.23885	3.599	3.72858	3.83621	3.65753	3.34248	3.51309	3.21889	3.39806	3.4058	3.57662	2.54804	2.53405	3.92079	3.1151	3.27328	2.6296	3.47341	2.72338	4.39463	3.75462	3.47352	3.33373	3.54978	3.96453	3.00526	3.3386	3.15901	3.28884	3.03024	3.30069	2.84615	3.48429	3.46686	3.63042	3.11334	3.06736	2.97398	3.42851	4.37422	3.1827	3.74671	3.5043	3.76731	3.30129	3.64605
Abindex	HOXB3	4.05443	3.45734	4.3192	4.67744	4.07561	3.76529	4.92565	4.1227	4.25827	3.30022	4.71543	3.66163	4.63638	3.41195	3.96681	3.85792	3.54068	4.23379	4.09011	4.33053	3.81984	3.96188	5.00388	4.44505	4.11802	3.45253	4.54513	3.97626	4.03184	3.02742	3.31613	3.91487	4.16503	3.99906	3.87347	3.61936	4.16352	4.29315	4.27605	3.48635	4.1062	3.62607	3.97821	4.41946	4.04635	3.70499	3.50533	4.38982
Abindex	HOXB4	4.10798	4.18469	4.20202	4.62487	4.24151	4.55409	4.77885	4.77768	4.13921	4.59406	4.26478	4.34441	4.39901	3.8204	3.71896	4.22614	3.67088	4.15528	3.7796	4.23858	3.49546	3.50269	4.39036	3.7124	3.31663	3.69201	3.90714	3.88194	3.62245	3.99035	3.42445	3.40899	3.73022	3.79851	3.80891	3.69431	4.28776	4.12245	4.49349	4.41918	3.27491	3.28434	4.23796	3.84826	3.53063	3.73599	4.2832	3.85564
Abindex	HOXB8	3.83522	3.5152	3.20256	3.64637	3.71925	3.66628	4.21947	3.89004	3.63143	4.49321	3.41017	3.78606	4.03056	3.18182	2.96144	3.46063	3.53781	3.46726	3.2528	3.35843	3.12001	3.11051	3.5032	3.25939	3.00305	3.48635	3.61434	3.86043	3.47432	3.22906	3.16003	2.76711	3.60975	3.28954	3.6472	3.78087	3.02101	3.31007	3.39076	3.60531	2.97691	3.6809	3.5987	3.96099	3.70334	3.6393	4.16341	3.66399
Abindex	HOXB7	3.83522	3.5152	3.20256	3.64637	3.71925	3.66628	4.21947	3.89004	3.63143	4.49321	3.41017	3.78606	4.03056	3.18182	2.96144	3.46063	3.53781	3.46726	3.2528	3.35843	3.12001	3.11051	3.5032	3.25939	3.00305	3.48635	3.61434	3.86043	3.47432	3.22906	3.16003	2.76711	3.60975	3.28954	3.6472	3.78087	3.02101	3.31007	3.39076	3.60531	2.97691	3.6809	3.5987	3.96099	3.70334	3.6393	4.16341	3.66399
Abindex	HOXB6	3.76741	3.74915	3.51786	3.41233	3.77289	3.63112	4.24631	4.22081	3.87392	3.43383	3.48076	3.04898	4.26241	3.5281	3.89813	3.71564	3.94655	2.84687	3.07794	2.50389	2.96472	3.17372	3.67464	3.73579	3.44246	3.21083	3.92775	2.14584	4.06615	3.54566	2.67173	2.94402	3.49636	2.80024	3.20628	3.29521	3.30948	3.54392	2.73266	3.1691	3.53395	3.92602	3.48066	3.47762	4.30902	3.09007	3.27575	4.08858
Abindex	HOXB5	3.76741	3.74915	3.51786	3.41233	3.77289	3.63112	4.24631	4.22081	3.87392	3.43383	3.48076	3.04898	4.26241	3.5281	3.89813	3.71564	3.94655	2.84687	3.07794	2.50389	2.96472	3.17372	3.67464	3.73579	3.44246	3.21083	3.92775	2.14584	4.06615	3.54566	2.67173	2.94402	3.49636	2.80024	3.20628	3.29521	3.30948	3.54392	2.73266	3.1691	3.53395	3.92602	3.48066	3.47762	4.30902	3.09007	3.27575	4.08858
Abindex	HOXB13	3.11334	2.06061	2.36394	2.83825	2.59264	2.47835	2.84291	3.20105	2.62133	3.10182	2.74017	2.55431	3.40519	3.09176	2.59961	2.74354	3.02806	2.31256	2.38713	2.29543	2.34005	2.72429	2.86828	2.54731	2.37733	3.50483	3.45508	2.46162	3.24104	2.75721	2.39067	2.90333	3.14472	2.85468	2.08887	3.17601	2.78058	2.25737	2.3659	2.69335	3.01769	3.10677	3.26954	3.24617	2.85591	2.19714	2.5711	3.14259
Abindex	HOXA10	3.01055	3.13418	2.36931	2.34626	2.56489	2.79564	3.13923	2.8791	2.78781	2.07898	1.84322	2.50353	2.66035	2.85291	1.97473	2.3659	2.74064	1.90668	2.7399	2.21249	1.92608	1.88825	2.47534	1.77552	2.10445	2.40112	2.66652	1.43418	1.59372	2.76467	2.27388	1.79378	2.65398	1.98282	2.50317	2.81596	2.33026	1.71826	1.96191	1.90501	2.5589	2.06742	2.43283	2.94938	2.49648	2.26782	2.15969	2.57081
Abindex	HOXC10	3.16785	3.39029	3.55603	3.44487	3.58459	3.2824	3.94229	3.52993	3.44026	3.55583	3.09717	3.22766	3.15834	2.23999	3.31272	3.49674	2.78763	3.16824	3.91189	3.06771	2.796	3.24235	3.52437	3.07896	2.6687	3.12701	3.1982	2.0361	3.05876	2.75491	3.56962	2.77589	3.47482	2.8369	3.06808	2.60247	3.0037	3.043	3.08914	3.30139	2.68823	2.95574	2.6443	3.78428	2.96271	3.00333	3.1591	3.00158
Abindex	HOXC11	3.16785	3.39029	3.55603	3.44487	3.58459	3.2824	3.94229	3.52993	3.44026	3.55583	3.09717	3.22766	3.15834	2.23999	3.31272	3.49674	2.78763	3.16824	3.91189	3.06771	2.796	3.24235	3.52437	3.07896	2.6687	3.12701	3.1982	2.0361	3.05876	2.75491	3.56962	2.77589	3.47482	2.8369	3.06808	2.60247	3.0037	3.043	3.08914	3.30139	2.68823	2.95574	2.6443	3.78428	2.96271	3.00333	3.1591	3.00158
Abindex	HOXA9	2.72561	3.3124	2.58461	2.98929	3.38048	2.71307	2.96308	2.9721	3.15434	2.22759	1.95157	2.88698	2.95715	2.77625	2.71477	2.70126	2.6875	2.33724	2.87334	2.38064	2.31247	2.54103	2.13828	2.36103	2.02785	2.08844	2.92325	2.20869	3.20161	2.4897	2.23028	2.30815	2.7573	2.76012	2.62097	2.84357	2.79969	2.48244	2.4296	2.47235	2.51141	2.32963	2.58362	2.90042	2.70779	2.26123	2.40506	3.71079
Abindex	HOXA13	2.4601	2.40208	2.37231	2.24158	2.78682	1.93352	2.7188	2.52213	2.37521	2.18275	1.60051	1.90921	1.44092	2.99562	1.53155	1.74711	2.50146	1.96826	2.18292	2.05782	1.39995	1.88902	2.05799	2.11766	1.753	1.86126	2.49115	1.98805	2.90641	1.34503	1.67622	1.75492	2.0573	1.96442	2.35388	1.64209	1.80517	2.06061	1.72261	2.33618	1.64261	2.18576	1.50541	1.84136	2.7618	2.09368	1.89045	1.93609
Abindex	HOXC6	4.24212	3.47704	3.52215	3.26277	3.69558	3.98126	4.50183	4.27058	3.84125	3.45233	3.55233	3.74434	3.64793	2.8466	4.25146	2.86191	3.61958	3.73289	3.48278	3.49856	4.53212	3.03949	3.13133	3.08048	3.16853	3.54999	3.72568	2.34867	3.90038	2.86645	3.27366	2.97246	3.48556	3.65098	3.31045	4.07728	3.42178	3.55309	3.04414	3.33811	3.19772	3.91702	3.43813	3.19056	3.88949	3.29042	3.52032	2.90623
Abindex	HOXC9	4.09956	3.7797	3.15302	2.84438	3.75804	3.41243	4.00794	3.53023	3.38232	3.54556	3.35448	3.62274	2.63643	3.80827	3.55411	2.70823	2.82725	3.53954	2.94374	2.59859	3.13669	2.67632	3.84073	3.16433	3.79903	3.06248	3.24332	2.93638	3.89406	3.24008	3.11435	2.90103	3.2194	3.56156	2.96912	3.38842	3.36779	2.80551	2.94711	3.55798	2.9005	3.46745	3.85013	3.80729	3.74069	3.09923	3.28993	3.55871
Abindex	HOXD11	0.856389	1.07395	1.22341	0.778221	0.611533	1.56751	1.52664	1.2972	0.882263	0.659885	1.42557	0.891196	0.957743	0.882804	0.720239	1.22031	0.694063	0.795628	1.12073	0.987854	0.676478	1.58809	1.7665	0.844024	1.12484	1.75177	1.75977	1.5752	1.18064	1.05327	0.825312	0.835025	1.33053	1.11188	0.899952	0.709645	0.623708	1.22704	0.95857	1.17056	1.37814	0.883715	1.80981	1.36291	0.920197	0.956324	0.597146	1.10094
Abindex	HOXC8	4.24212	3.47704	3.52215	3.26277	3.69558	3.98126	4.50183	4.27058	3.84125	3.45233	3.55233	3.74434	3.64793	2.8466	4.25146	2.86191	3.61958	3.73289	3.48278	3.49856	4.53212	3.03949	3.13133	3.08048	3.16853	3.54999	3.72568	2.34867	3.90038	2.86645	3.27366	2.97246	3.48556	3.65098	3.31045	4.07728	3.42178	3.55309	3.04414	3.33811	3.19772	3.91702	3.43813	3.19056	3.88949	3.29042	3.52032	2.90623
Abindex	HOXC4	3.82963	3.58297	3.11748	3.54015	3.32912	3.19761	3.35931	3.3419	3.38096	3.6767	3.64219	3.81819	3.681	3.24798	3.53485	3.36937	3.55009	3.34659	3.27414	2.93215	3.39523	3.2702	3.19849	3.23057	3.06662	2.40385	3.77105	2.88775	3.97491	3.08067	2.86846	3.83155	3.74232	3.84084	3.34978	3.25462	3.71796	2.76069	3.2617	3.40996	3.61886	3.64157	2.85976	3.89755	3.38642	3.03235	3.42467	2.87172
Abindex	HOXB9	3.19607	3.74873	3.00601	3.07561	3.9934	3.43079	2.66587	3.57682	3.62347	2.80223	3.27357	2.96619	3.09299	3.30012	3.56309	2.497	2.60691	2.87044	2.40007	3.12366	2.2672	3.106	3.33657	3.37024	3.34716	3.25106	2.86029	2.73638	2.94557	3.00426	2.75419	2.11288	3.48695	2.81255	2.76548	3.12633	3.2337	2.93095	2.85126	2.96959	2.58906	3.13565	2.96601	2.73105	3.05905	2.71028	2.6297	3.00087
Abindex	HOXD8	1.18334	1.44355	1.1965	1.67841	2.01832	1.37409	1.60768	0.891104	1.3373	1.22454	1.62234	1.44434	1.7479	1.48693	1.01698	1.23006	1.72521	0.868667	1.2855	1.60312	1.34625	1.41604	1.99995	1.21196	1.69344	1.81409	0.869032	1.58983	1.66082	1.51193	0.974745	1.39509	1.11689	1.3072	1.31208	1.18298	1.19677	1.20104	0.947376	1.58965	1.60303	0.809484	0.966477	1.22385	1.54641	1.15912	1.16216	1.33907
Abindex	HOXC5	2.98707	3.45704	2.70983	2.8803	3.8699	3.20049	3.50684	3.99815	3.27491	3.28125	3.46063	3.39777	3.38312	2.93732	3.54877	3.261	3.17516	2.76967	3.13584	3.38204	2.78772	3.58018	3.28796	2.81675	2.92372	2.92122	2.99321	2.60104	3.14189	2.83681	2.59671	3.35255	3.07397	2.67027	3.78853	2.98642	3.47372	3.08114	3.05582	2.88784	3.07378	2.9053	2.27405	3.2101	3.701	2.92058	3.15551	3.3506
TPM	HOXC13	0.0231588	2.07168	0.0231588	0.0231588	0.0697176	0.0231588	0.415647	0.0231588	0.0231588	0.0231588	0.0231588	0.22267	0.0568818	0.0231588	0	0.895441	0.0231588	0.110723	0.0231588	0.0701228	0.0231588	0.0863615	0.0231588	0.025492	0.0231588	0.326719	0.111939	0.0231588	0.147944	0	0.205072	0.0429175	0.133744	0.0700462	0.103981	0.0231588	0.17127	0.153892	0.030477	0.0231588	0.0271466	0.0262379	0.0231588	1.87427	0.0231588	0.03366	0.441441	0.0231588
TPM	HOXC12	0.000556685	0.000556685	0.000556685	0.000556685	0	0.000556685	0.000556685	0.000556685	0.000556685	0.000556685	0.000556685	0	0	0.000556685	0	0	0.000556685	0	0.000556685	0	0.000556685	0	0.000556685	0	0.000556685	0.000556685	0	0.000556685	0	0	0	0	0	0	0	0.000556685	0	0	0	0.000556685	0	0.268481	0.000556685	0.587978	0.000556685	0	0.000556685	0.000556685
TPM	HOXD13	0.166625	0.0634101	0.0374907	0.00358457	0.0897856	0.442554	0.00358457	0.00358457	0.00358457	0.176519	0.223277	0.387511	0.0563299	0.162341	0	0.70588	0.234838	0.0896029	0.00358457	0.172937	0.0440681	0	0.0355194	0.0772417	0.591038	0.169619	0.0652724	0.00358457	0.265366	0.04825	0	0.126843	0.0817909	0.133704	0.0201228	0.222559	0	0.147706	0	0.241297	0.0183556	0.404191	0.00358457	0.150974	0.252509	0.165122	0.00358457	0.0426007
TPM	HOXD12	0.000112718	0.437201	0.000112718	0.000112718	0	0.000112718	0.000112718	0.000112718	0.000112718	0.000112718	0.000112718	0.270628	0	0.000112718	0	0	0.000112718	0	0.000112718	0	0.000112718	0	0.000112718	0	0.000112718	0.000112718	0	0.000112718	0	0	0	0	0	0.17629	0	0.000112718	0	0.195052	0	0.818996	0	0.308538	0.000112718	0.407762	0.000112718	0	0.000112718	0.000112718
TPM	HOXD10	0	0	0.560874	0.22126	0.383991	0	0.0869076	0.246828	0	0.2516	0	7.19e-05	0.258967	0.285072	0.293532	7.19e-05	0.0591916	0.0754443	0	0.480323	0.285475	0.0947034	0.283099	0.204116	0.343593	0.347307	7.19e-05	0.235231	0.256124	0.251008	0.118413	0.0886353	0.460426	0.225424	0.149709	0.25121	0.353176	0.500785	0.220357	1.11755	0.413743	0.39551	0.175715	0.433559	0.127497	0.0787295	0.0747079	0.140806
TPM	HOXD9	0.715029	0.667922	0.86077	1.14728	0.61378	0.987512	0.269432	0.125349	0.588497	1.80782	2.03163	0.688879	1.51572	1.5577	2.34467	8.39098	0.860694	0.96619	1.51073	1.15688	1.31909	2.14367	0.593379	1.30029	2.26951	1.74547	0.557037	1.29911	1.23758	0.849971	0.835627	1.44212	1.12995	1.21722	1.47771	1.61915	1.84753	2.06212	0.30245	5.23536	1.21864	2.97368	2.25158	2.9739	1.05791	1.05871	0.8512	1.26812
TPM	HOXD4	4.03614	5.72011	3.48657	4.32844	5.23927	6.28269	2.68065	1.75556	3.51338	6.63759	5.07379	7.12661	7.41639	11.3915	7.31842	37.1302	5.58191	4.36721	3.37137	4.05325	11.0955	7.04332	4.33988	7.04961	8.44343	7.2629	4.66787	9.32467	5.77053	4.82197	7.02657	5.30306	6.35702	5.50598	7.40582	11.5815	9.5703	5.00353	8.02998	15.4195	7.91857	7.23883	5.45924	18.2988	8.16771	4.39585	13.0463	10.0935
TPM	HOXD3	1.37922	1.03487	0.816433	0.983955	0.530681	1.37024	0.528942	1.35855	0.746929	2.07306	2.29418	1.93877	1.26526	1.92793	1.00263	0.00499955	1.23629	1.16589	0.911325	1.26842	1.3778	1.04696	1.12574	1.76164	1.76245	1.08002	1.24534	1.30127	1.13079	1.29209	0.837213	0.796086	1.69653	0.878139	1.46928	0.952709	0.981485	2.17148	0.877207	3.01723	1.12377	2.43038	1.27781	2.29858	1.65344	0.870712	1.43443	1.12942
TPM	HOXD1	0.000299685	0.0664806	0.000299685	0.000299685	0.0455435	0.000299685	0.000299685	0.000299685	0.000299685	0.000299685	0.0608415	0	0	0.000299685	0	0	0.000299685	0	0.0372432	0.0486415	0.046911	0	0.000299685	0	0.000299685	0.000299685	0.0448788	0.0491179	0	0	0.141486	0	0	0	0.0901165	0.000299685	0.0852157	0.150598	0	0.000299685	0	0	0.000299685	0.05624	0.000299685	0	0.247228	0.090846
TPM	HOXA11	0.00462773	0.00462773	0.00462773	0.00462773	0	0.127276	0.00462773	0.00462773	0.0771952	0.00462773	0.00462773	0.0916382	0.0236574	0.00462773	0	0	0.0541477	0	0.00462773	0.399978	0.00462773	0	0.00462773	0	0.00462773	0.0561914	0.0955855	0.0679796	0	0	0.195604	0	0.0366197	0	0	0.00462773	0.0866738	0.0628093	0.154529	0.255989	0.0255208	0.0816519	0.00462773	0.0822249	0.00462773	0	0.00462773	0.00462773
TPM	HOXA7	6.13418	8.69083	3.78807	4.83716	10.7918	2.43688	10.2347	4.35436	4.72833	5.39116	10.6518	5.06418	10.5637	8.83356	7.13469	0.814064	8.56847	5.09674	10.5503	6.89687	10.8379	5.80994	4.66393	8.42659	7.44727	9.48721	7.47756	4.34241	4.9083	8.67827	5.45849	11.2672	4.04123	5.34911	7.5694	6.36035	2.99046	12.4193	5.38849	6.36636	7.99299	6.65169	10.0081	6.06424	8.96341	7.14154	6.33459	9.43353
TPM	HOXA5	12.7868	14.5775	12.7988	10.0013	17.1356	7.80009	8.63461	9.9353	10.826	14.7196	13.6297	17.9254	18.0491	18.7241	10.7292	40.7085	14.8226	12.9689	15.1657	15.7541	18.0251	17.7063	8.11782	16.8759	17.0003	16.1865	15.6957	13.4836	11.8207	11.5894	12.4743	15.6709	11.8444	13.1151	15.2075	16.3556	12.4056	14.5274	16.063	18.8732	13.5791	11.4489	14.9937	21.5893	16.6311	9.62834	20.6419	15.1803
TPM	HOXA3	1.63712	2.7505	2.6912	3.37505	3.08569	1.49029	1.51331	3.12871	2.45757	3.11578	1.98712	2.03477	2.85753	3.49761	1.80601	6.57702	2.40505	2.15616	3.60372	2.30297	3.63377	2.71909	1.54943	3.00395	3.34795	3.27497	1.75898	3.80929	2.93741	2.83404	1.62019	1.89945	0.972646	3.9002	2.48464	2.72343	1.9631	4.65128	2.46421	5.22176	2.0478	1.46401	2.50403	4.34344	3.14133	1.56569	3.38371	3.41555
TPM	HOXA2	1.7072	1.92207	3.07874	1.5249	2.49742	1.69522	1.69171	1.96418	3.29656	1.98469	1.65449	1.21561	1.56522	2.24638	1.86876	10.9842	1.93319	2.16881	2.23913	1.0316	2.02575	1.30063	1.74892	3.32059	1.33106	2.71419	1.25788	3.36182	1.31747	1.14702	1.53753	1.4752	1.4653	2.57084	1.3839	1.50169	1.94168	1.70861	1.24096	3.08358	2.78197	1.13705	1.92682	1.76809	1.14736	1.34112	1.70245	1.7315
TPM	HOXA1	1.34082	1.23794	1.42372	1.62585	1.29511	3.41323	1.1774	0.380626	1.2058	1.40696	0.92879	1.02492	1.87282	1.77355	1.5804	0.00176996	1.16387	1.46569	2.49936	0.376887	1.99975	1.84433	1.47594	1.8526	1.54663	1.99733	1.32351	1.42585	1.02762	0.865445	0.767708	1.46281	1.21912	1.20152	1.13466	2.01218	1.58358	1.64747	0.75898	3.19859	1.20645	1.16981	1.4416	2.00053	1.368	1.34155	1.36941	2.36464
TPM	HOXB1	0.000529465	0.000529465	0.000529465	0.000529465	0	0.000529465	0.000529465	0.000529465	0.000529465	0.000529465	0.000529465	0	0	0.000529465	0	0	0.000529465	0	0.000529465	0	0.000529465	0	0.000529465	0	0.000529465	0.000529465	0	0.000529465	0	0	0	0	0	0	0	0.000529465	0	0	0	0.000529465	0	0	0.000529465	0.000529465	0.000529465	0	0.000529465	0.000529465
TPM	HOXB2	7.06273	10.0625	11.4639	8.61663	9.59287	7.38849	8.20362	15.3713	6.92337	12.1277	8.58886	6.42932	12.0793	9.64827	6.47959	37.8089	7.03342	5.65081	13.216	6.65413	9.5527	11.4471	6.11799	11.7293	9.66583	8.17209	8.40682	8.64645	7.18921	6.14196	9.4988	8.65864	7.47801	11.1208	12.5154	9.31604	9.17482	6.83599	10.5557	11.0271	6.9927	9.21686	10.295	11.2144	6.63081	6.94772	9.51997	8.13753
TPM	HOXB3	4.40646	4.28289	6.36053	4.5292	5.48678	6.30568	5.05551	3.16624	2.94421	7.76598	4.6956	4.6516	6.20549	7.79657	3.91575	47.5291	7.37338	5.59603	8.25624	3.66269	8.23987	4.8098	5.56904	5.20991	6.82794	8.47718	5.16021	8.11102	4.86685	4.45592	5.95066	5.46676	3.38826	8.16789	7.32619	7.63085	7.22392	3.20581	6.47968	14.229	6.47615	3.05861	6.59459	9.9821	6.80841	3.43817	10.9706	7.74676
TPM	HOXB4	6.66192	7.50797	9.33538	8.09313	7.45825	8.51248	5.77578	8.7993	5.60113	10.5052	6.58295	8.25762	8.41847	7.92877	5.31436	24.412	5.88641	7.61145	9.42539	5.26264	13.4094	6.88265	6.70728	8.62581	9.06842	10.8393	6.86167	9.76708	5.9433	5.72472	7.25654	10.1288	7.29118	7.81369	9.13666	12.2704	7.85657	5.52733	8.54404	14.3857	8.3172	5.29063	7.90593	16.5917	7.63545	5.48579	11.5929	10.1388
TPM	HOXB8	2.08649	3.91425	2.29258	0.901824	2.20371	1.30008	1.56239	2.51958	2.02729	4.03846	1.75072	3.1387	3.23432	2.99914	0.913163	22.4165	3.40233	1.34069	2.1982	3.1159	3.33774	1.58071	1.72059	1.52492	2.62882	1.88785	2.34335	2.10811	2.38945	1.33365	1.62208	2.7855	2.26745	1.53578	1.77363	5.33257	0.854109	2.82895	1.6209	2.74637	0.901079	2.00269	2.35668	2.2785	2.97673	2.8365	3.1766	2.37198
TPM	HOXB7	20.477	21.0288	22.3081	19.6381	29.2967	15.4124	21.7922	18.908	30.7253	23.7715	26.0136	22.536	32.2783	33.4783	26.7962	0.000601147	24.7991	20.2229	34.8983	28.5576	24.1679	38.2135	14.8795	37.6152	27.6127	27.4211	24.5016	27.8151	26.535	27.4449	30.4209	21.5442	30.1591	19.2773	24.2155	23.5619	26.439	29.0988	24.6675	31.4538	22.7897	36.3026	31.82	30.7036	26.8747	28.152	27.2998	32.1317
TPM	HOXB6	14.8587	16.2923	19.2918	11.0349	31.5588	19.3336	9.26022	15.7368	6.6836	28.6062	14.5101	19.955	26.2394	27.7882	11.4203	89.6571	21.1758	14.0986	27.4487	15.9696	23.4352	28.5437	13.7811	23.153	22.6252	20.0269	15.8245	20.0697	16.7556	24.7172	25.0156	21.4032	19.9917	18.3388	24.1638	24.0133	11.9169	20.5359	24.1857	23.8799	19.641	17.9301	27.6539	36.5756	24.1594	21.0788	24.7385	27.7599
TPM	HOXB5	1.70227	2.06487	2.42914	3.53873	3.72328	2.78563	1.91068	1.76237	2.39022	2.70125	3.41763	2.71767	3.03533	3.22909	2.41067	38.1143	2.4629	4.51587	4.38394	1.94359	4.77439	3.48239	2.87364	2.35661	3.5313	3.35924	1.54449	2.62988	1.98009	2.82579	2.67528	1.80892	0.787439	4.64719	2.45545	4.03126	3.40161	2.57334	3.43475	4.78406	2.99057	2.01466	3.06614	5.44213	3.04918	2.59464	3.23159	3.64424
TPM	HOXB13	0.00133962	0.00133962	0.00133962	0.00133962	0.0563108	0.00133962	0.00133962	0.00133962	0.00133962	0.00133962	0.00133962	0.0827572	0	0.00133962	0	0	0.00133962	0	0.00133962	0	0.00133962	0.0681962	0.00133962	0	0.00133962	0.00133962	0	0.00133962	0.0431235	0	0.0423267	0	0	0.0548365	0	0.00133962	0	0	0	0.00133962	0	0	0.00133962	0.00133962	0.00133962	0.0593513	0.00133962	0.00133962
TPM	HOXA10	0	0.225682	0.303316	0.319218	0.227992	0.163895	0.338901	0	0.106144	0.303038	0.204185	0.105809	0.135971	0	0.125622	0.000148627	0	0.000148627	0	0.251797	0.0810518	0.000148627	0	0.142112	0.134985	0.412544	0.0455955	0.235261	0.407083	0.000148627	0.176486	0.000148627	0.193185	0.371411	0.000148627	0.330386	0.431918	0.176635	0.000148627	0.112631	0.251968	0.133195	0.428306	0.375803	0	0.078815	0.0739451	0.0681208
TPM	HOXC10	0	0	0	0.0518844	0.00402242	0.0802766	0	0	0	0	0	0.00402242	0.00402242	0	0.0719477	0.00402242	0	0.00402242	0.0582346	0.00402242	0.119125	0.334985	0	0.00402242	0	0	0.00402242	0	0.00402242	0.00402242	0.0731417	0.00402242	0.00402242	0.00402242	0.0912303	0	0.00402242	0.00402242	0.00402242	0.037646	0.00402242	0.00402242	0.0290653	0.148493	0	0.00402242	0.0876009	0.035164
TPM	HOXC11	0.000368796	0.0677603	0.000368796	0.000368796	0	0.000368796	0.000368796	0.000368796	0.000368796	0.000368796	0.000368796	0	0	0.000368796	0	0	0.000368796	0	0.000368796	0	0.000368796	0	0.000368796	0	0.000368796	0.000368796	0	0.000368796	0	0	0	0	0	0	0	0.000368796	0.0503304	0	0.213044	0.000368796	0	0	0.000368796	0.127587	0.000368796	0	0.000368796	0.000368796
TPM	HOXA9	0.360147	0.78352	1.07089	0.231599	1.24092	0.87315	0.464649	0.24937	0.984566	0.243851	0.145321	0.317048	0.682339	0.637014	0.617802	0.0017943	0.341875	0.408512	0.35833	1.20568	1.9189	0.510644	0.0401796	1.0739	0.726401	1.15239	0.478436	1.06822	0.748913	0.178654	0.747296	0.466506	1.00789	0.641403	1.22955	1.03351	1.25338	1.42107	0.0788667	1.46926	1.01369	0.563133	0.54391	0.907817	0.230693	0.664799	0.930242	0.623584
TPM	HOXA13	0.313022	0.278457	0.326737	0.156426	0.33519	0.189976	0.197959	0.349004	0.634032	0.102149	0.420275	0.682849	0.0785996	0.270136	0.204739	0.766196	0.0936614	0.171806	0.108715	0.189282	0.209251	0.129752	0.105933	0.279986	0.173341	0.16833	0.19189	0.231226	0.209336	0.186114	0.0708242	0.221149	0.163815	0.293586	0.202498	0.1741	0.220329	0.273483	0.319216	0.505836	0.0956418	0.0619772	0.0619798	0.0653787	0.101139	0.104876	0.227715	0.249268
TPM	HOXC6	1.66642	2.24359	2.80756	0.91593	2.19541	4.20914	0.965064	1.61924	1.26299	2.32651	3.4625	1.4741	1.30599	2.77601	0.304302	1.29652	1.98152	2.69393	3.42828	4.10701	1.79086	2.76277	2.47517	1.56192	1.62944	2.01661	1.01679	1.85335	2.66508	3.32027	0.595202	1.35812	0.487984	2.18594	0.744208	2.2794	1.86254	2.08006	2.61551	2.74315	1.34186	0.681534	2.20775	3.07469	2.03556	2.7606	1.83477	1.93438
TPM	HOXC9	0.000872728	0.151647	0.0911563	0.146631	0.369382	0.112017	0.113876	0.316245	0.526461	0.000872728	0.000872728	0.133866	0.637156	1.65692	0.0719132	8.18734	0.437916	0.0924598	0.434611	1.16954	0.728102	0.580399	0.000872728	0.414835	0.946583	0.793345	0.277858	0.444134	0.0783535	0.927154	0.364772	0.462313	0.565698	0.276673	0.370641	0.000872728	0.263168	0.307023	0	0.530569	1.36176	0.406016	0.364915	0.524551	0.91542	0.481575	0.450797	0.867272
TPM	HOXD11	0	0	0.0861367	0.146679	0.000212502	0	0	0	0	0.0877955	0	0.000212502	0.000212502	0	0.000212502	0.000212502	0	0.000212502	0	0.000212502	0.11208	0.164645	0	0.113826	0.358006	0.478937	0.000212502	0	0.110752	0.147626	0.211646	0.000212502	0.000212502	0.132714	0.000212502	0	0.000212502	0.285076	0.000212502	0.580804	0.000212502	0.000212502	0.285867	0.290543	0.0918879	0.000212502	0	0
TPM	HOXC8	0.524392	0.227764	0.564748	0.623957	1.04903	0.026864	0.452014	0.602251	0.318318	0.389257	0.310816	0.829023	1.57497	0.645712	0.310048	0.381854	0.477649	0.242604	0.705744	1.02992	0.525903	0.802443	0.321909	0.876475	0.898778	0.758047	0.246312	0.571575	0.529164	0.271986	0.620438	0.479821	0.594393	0.270352	0.750644	0.453519	0.642282	0.685224	0.318064	0.912988	1.22288	0.757025	1.0145	1.14613	0.547383	0.344271	0.717525	0.636583
TPM	HOXC4	2.10254	1.39952	2.40427	2.72114	2.5191	1.24132	2.3966	1.86692	1.53472	2.44216	1.53189	2.41255	2.42474	2.8801	1.64923	0.00774387	1.99236	3.31492	3.55057	1.92867	3.16617	2.29762	2.03676	1.84577	2.23925	2.65752	1.28583	2.81692	1.57725	1.12133	2.20536	2.04441	1.0587	2.27488	2.02504	1.81327	3.21389	1.42598	2.12688	5.13498	3.15097	3.29751	3.10304	4.95781	2.23038	1.49318	2.75147	3.17365
TPM	HOXB9	0.232352	0.433259	0.176556	0.0510399	0.425517	0.358705	0.268878	0.218492	0.302028	0.445284	0.428215	0.679129	0.312574	0.70516	0.351208	7.55776	0.438715	0.207377	0.38174	0.308647	0.723233	0.515423	0.273789	0.241613	0.846072	0.7778	0.388602	0.79532	0.550384	0.237605	0.356351	0.160746	0.263986	0.460533	0.524393	0.462929	0.350273	0.340509	0.130054	1.11877	0.695957	0.404799	0.480072	0.941437	0.390195	0.228408	0.651646	0.659118
TPM	HOXD8	6.13597	4.99381	9.52774	7.62429	10.8627	9.40327	5.52209	6.39902	10.2402	11.6536	4.81901	11.2246	10.3729	10.8891	11.2711	11.697	7.60934	8.65787	6.84686	11.2202	7.76054	12.3238	4.72648	12.3821	10.4219	7.54241	10.2506	11.2175	11.3597	8.27575	7.47728	8.19909	10.1425	5.99414	12.6404	6.20519	13.2415	12.6324	6.16723	16.2104	10.4785	12.8985	8.02832	12.5551	8.82496	8.83589	9.22767	8.21109
TPM	HOXC5	1.01479	1.1883	1.45973	0.989324	0.828999	2.2694	1.32038	0.857373	2.02829	1.44882	1.21569	1.23697	1.73486	2.01222	1.34762	9.85408	1.65714	2.03853	3.05508	1.88901	1.6409	1.92265	2.22379	1.45039	2.43871	2.73327	1.23178	2.11277	1.16312	1.32699	2.35254	1.3958	1.01934	1.29507	1.50689	2.49344	2.37219	1.32607	1.63741	5.22548	1.86694	2.15803	1.82916	4.09684	2.53237	1.96075	2.29943	2.83411
[truncated: 201 more columns]

## Sheet: Figure S4f
Figure S4f
Gene name	GOM_meanAB_NC	GOM_meanAB_WG	GOM_meanAB_WL	MAD_meanAB_NC	MAD_meanAB_WG	MAD_meanAB_WL	RAD_meanAB_NC	RAD_meanAB_WG	RAD_meanAB_WL	ULB_meanAB_NC	ULB_meanAB_WG	ULB_meanAB_WL
PPARG	3.03182	3.34592	2.93421	3.26273	3.71125	3.71871	4.12019	4.31299	4.48406	4.07694	4.43408	4.52216
GATA2	4.32972	4.58622	4.63376	4.19234	4.74907	4.9894	4.39814	4.85395	5.43623	4.51001	4.78591	4.69119
CEBPA	2.43046	2.56295	3.14847	2.91179	3.03756	3.58417	3.18938	3.08791	3.28389	3.24713	3.10024	3.61328
CD34	4.95753	5.08776	5.05652	4.96939	5.05397	5.0757	4.82835	4.97177	5.46396	4.40522	4.58306	4.9339
ITGB1	2.55383	1.87706	2.29936	2.54482	2.56574	2.96094	2.58788	1.66056	2.26227	2.79009	2.64923	2.60842
DCN	1.62822	0.996976	1.37702	0.111796	-0.487415	-0.387789	-0.984449	-0.655219	-0.652417	0.769198	0.28864	0.0325357
CD44	2.49683	2.61718	2.72037	2.55262	2.69973	2.43302	2.63026	3.1396	3.14847	3.13968	3.23607	2.88232
VCAM1	2.4077	2.825	3.02597	1.98479	2.80445	2.86867	2.26484	2.82557	3.46588	2.7997	3.15347	3.2467
PECAM1	6.01871	5.71337	5.64761	5.7537	5.82587	5.63675	5.77418	5.71951	5.51031	5.61691	5.67181	5.18271
PTPRC	-4.55041	-3.71554	-4.10354	-4.44515	-4.20789	-4.23849	-4.36779	-2.73927	-4.50628	-3.90662	-3.64705	-3.55415
ENG	7.00025	6.84143	6.77276	6.9641	6.73581	6.14755	7.23677	6.86755	6.72502	6.79547	6.52413	6.83088
KIT	0.241192	0.461227	0.486772	0.335682	0.746442	0.994524	0.80133	1.0329	0.932992	-0.0589302	0.389751	0.847843
HAND2	-0.508098	-0.610658	-0.217756	-1.64765	-1.58279	-1.62075	-2.71726	-2.29592	-2.07094	-2.31151	-2.45173	-2.65493
CEBPB	3.57498	3.36076	3.09575	3.57141	3.31543	3.35216	3.48908	3.44677	3.4196	3.72649	3.49021	3.21811
CEBPD	2.62512	2.78218	2.42867	2.47029	2.66357	2.7287	2.42673	2.65668	2.88012	2.67558	2.90167	2.64718
SREBF1	6.22454	6.01323	5.82554	6.1613	6.00864	5.92363	6.1109	5.7323	5.42313	6.13542	6.2469	5.90607
PPARGC1A	-1.65536	-1.1522	-0.974896	-1.43565	-1.24617	-1.07056	-1.69575	-1.56892	-1.26318	-1.64398	-1.16766	-1.09634
PPARGC1B	7.54639	8.07256	8.17758	7.61133	7.591	7.32983	7.15618	7.4259	6.96392	7.96247	7.94229	7.33989
ADIPOQ	1.53275	1.94616	1.90617	1.72624	2.08128	2.20856	1.66832	1.91088	2.19741	1.7683	2.17784	1.98492
FABP4	1.36823	1.72577	0.707555	0.695188	1.47124	1.03268	2.8528	2.35645	2.16618	1.93361	2.56218	3.33582
CTBP1	4.22956	3.87277	3.47286	3.59681	3.46011	2.81394	3.97945	3.39337	2.95557	3.62402	3.0266	3.05864
AACS	3.76341	4.05632	4.22314	4.62598	4.95584	5.55496	4.76328	4.81527	5.26227	4.32114	4.64049	4.88404
SIRT1	2.00201	2.00951	1.61362	2.16831	2.14354	2.04117	2.06563	2.03652	2.21196	1.97221	2.00316	1.70175
[truncated: 32 more rows]

## Sheet: Figure S4g
Figure S4g
[truncated: 105 more rows]

[truncated: 1 more sheets: Figure S4h]
