# Supplementary material for: Dynamic chromatin architecture of the porcine adipose tissues with weight gain and loss
Source: Nat Commun. 2023 Jun 12;14:3457. doi: 10.1038/s41467-023-39191-0 (PMC10258790; doi:10.1038/s41467-023-39191-0)
Supplement: Supplementary file 19 — Source data [file 41467_2023_39191_MOESM19_ESM.zip › Source.data/Supplementary Figure 40.xlsx]

## Sheet: Figure S40a
Figure S40a
group	nonE.enrichment	allE.enrichment	in.enrichment	RE.enrichment	SE.enrichment
MAD	0.84489	1.69628	1.60489	1.64439	3.02609
GOM	0.84875	1.63771	1.40525	1.8751	2.38365
ASA	0.849483	1.66299	1.37638	1.94628	2.24628
RAD	0.850323	1.66651	1.47003	2.26411	2.66412

## Sheet: Figure S40b
Figure S40b
group	nonE.enrichment	allE.enrichment	in.enrichment	RE.enrichment	SE.enrichment
WL_group1_ULB	0.858848	1.44504	1.05961	1.64738	1.83701
WG_group1_GOM	0.850641	1.53548	1.08689	1.94791	1.92617
NC_group1_MAD	0.867699	1.35036	0.873708	1.51396	2.39541
WG_group5_MAD	0.855763	1.47078	0.954074	1.79346	2.07383
NC_group1_ULB	0.856761	1.46777	1.01636	1.70473	2.20715
WG_group6_RAD	0.853406	1.51127	1.02396	1.83605	2.44191
NC_group1_GOM	0.84696	1.50203	1.1069	2.06541	1.45441
WG_group4_MAD	0.864124	1.38377	0.967671	1.56101	2.42342
NC_group1_RAD	0.854625	1.39736	0.78786	1.50184	2.47233
WG_group5_RAD	0.859175	1.5077	1.35267	1.63269	2.08638
WL_group1_MAD	0.857212	1.47571	0.95205	1.77226	1.88808
WG_group5_ULB	0.856443	1.42111	1.06022	1.84713	2.3021
WL_group1_RAD	0.852205	1.48744	1.17279	1.67044	1.95272
WL_group1_GOM	0.857979	1.42178	0.97787	1.73868	1.80634
WG_group5_GOM	0.850696	1.53488	1.11846	1.71787	2.07509
WG_group2_MAD	0.863682	1.41453	0.944408	1.81683	1.90637
WG_group3_GOM	0.865127	1.31589	0.88273	1.76282	1.66441
WG_group6_ULB	0.85067	1.52574	1.16097	1.89564	2.38532

## Sheet: Figure S40c
Figure S40c
trait	NC_group1_GOM	NC_group1_MAD	NC_group1_RAD	NC_group1_ULB	WG_mean_GOM	WG_mean_MAD	WG_mean_RAD	WG_mean_ULB	WL_group1_GOM	WL_group1_MAD	WL_group1_RAD	WL_group1_ULB	mean
LDL cholesterol	2.38042	2.72003	2.81067	3.58735	2.70135	2.9406	2.45712	3.25304	2.98531	2.89601	2.99613	3.11719	2.90377
Crohn..s disease	2.57085	2.92759	2.60985	3.08471	2.54706	2.88408	3.13237	2.92112	2.62707	2.94056	2.92054	2.89447	2.83836
Gamma glutamyl transferase levels	2.80549	1.72617	2.28454	2.65757	3.4509	3.0095	2.89996	3.0119	2.86684	3.1506	2.44465	2.78704	2.75793
LDL cholesterol levels	2.87161	2.92262	2.77529	2.57704	2.55076	2.39866	2.72401	2.7171	2.5483	2.25598	3.21929	2.55244	2.67609
Chronic inflammatory diseases (ankylosing spondylitis, Crohn..s disease, psoriasis, primary sclerosing cholangitis, ulcerative colitis) (pleiotropy)	3.03503	2.58926	1.99897	2.70589	2.34818	2.54596	2.7769	2.59212	2.37166	2.84867	2.37674	2.57168	2.56342
Alanine aminotransferase levels	2.07745	2.13418	2.44238	2.95188	2.23863	2.55439	2.1822	2.74814	2.38825	2.67324	1.93596	2.83772	2.43037
Apolipoprotein B levels	2.30717	2.54942	2.55868	2.08145	2.3054	2.59043	2.4411	2.59642	2.58216	1.80958	2.57419	2.292	2.39067
Cholesterol, total	2.40716	2.63775	1.8687	2.73629	2.43863	2.09894	2.45358	2.52911	2.29582	1.9824	2.56367	2.55076	2.38023
Waist circumference adjusted for BMI (joint analysis main effects and smoking interaction)	2.8565	1.10475	2.55868	2.16471	2.51035	2.25241	2.25935	2.24484	2.04328	2.6465	2.43378	1.9864	2.25513
Body fat percentage	2.64491	1.79011	2.36915	2.756	2.32677	1.56004	2.22155	1.56173	2.43247	1.90592	2.53519	2.10201	2.18382
HDL cholesterol	1.93193	2.40163	2.16313	2.15687	2.05327	1.9194	2.14695	2.20141	1.83317	2.84112	2.278	2.1934	2.17669
Waist-to-hip ratio adjusted for BMI x sex x age interaction (4df test)	2.8565	2.07141	1.49256	2.02942	2.00469	1.95213	2.116	1.98614	2.43247	2.45047	2.28167	2.36476	2.16985
Waist circumference adjusted for BMI (adjusted for smoking behaviour)	2.74663	1.06226	2.46027	2.08145	2.4138	2.16578	2.17245	2.1585	1.96469	2.54471	2.34017	1.91	2.16839
Waist-to-hip ratio adjusted for BMI (adjusted for smoking behaviour)	2.25513	1.69589	1.34667	1.42415	2.03196	1.88758	2.35211	2.09423	2.81655	2.57944	2.1349	2.48922	2.09232
Waist-to-hip ratio adjusted for body mass index	2.10037	1.76002	1.63053	1.5917	1.88892	1.74441	1.7282	1.9971	2.71865	1.5856	1.93867	1.94745	1.88597
Alcoholic chronic pancreatitis	2.44843	0.789108	2.74144	2.70589	2.27598	2.40782	2.52149	2.50269	3.12746	0	1.95572	1.62155
Allergic rhinitis	2.8565	1.93331	2.30281	2.4353	1.74121	2.15642	2.11714	1.96777	2.91897	3.52867	1.52111	2.55394
Alzheimer..s disease or family history of Alzheimer..s disease	2.60712	2.52076	2.53837	2.36228	2.7484	2.34219	2.40212	2.7258	1.96914	1.75033	3.38025	3.15302
Asthma (adult onset)	2.54346	1.70253	1.92777	2.59469	2.05234	1.85649	2.0267	2.69835	2.19922	2.4169	2.29209	2.52673
Asthma (childhood onset)	2.74921	1.68565	2.04214	2.22315	1.81549	2.08477	2.08593	2.37653	2.19265	2.41595	2.21383	2.33146
Atopic asthma	2.52919	1.43848	2.13223	2.6777	2.211	2.10159	1.68927	2.49111	2.73653	2.29731	2.69364	2.21697
Autism spectrum disorder or schizophrenia	2.81322	2.92926	3.48911	3.27986	3.11469	3.22248	3.63699	3.56329	3.09587	3.00739	2.65043	3.54715
Basophil percentage of white cells	1.93007	1.74172	1.84409	2.07208	1.96751	2.1434	1.58808	2.15629	1.7093	0.927203	2.87778	1.27825
Cancer (pleiotropy)	2.2852	2.39363	2.21752	1.62353	1.99153	2.11647	2.44668	1.87137	2.33517	2.15641	2.83941	1.89181
Central corneal thickness	2.76435	1.78186	1.85711	1.96395	1.48033	1.13645	1.93306	1.93512	1.177	1.89714	1.47205	2.28848
Chronic lymphocytic leukemia	2.23164	2.37349	2.59866	3.17096	2.7166	2.91859	2.64857	2.42211	3.42066	2.98651	3.08976	2.43866
Coronary heart disease	2.4625	2.38093	2.20576	2.56593	2.82932	2.90572	2.92059	2.53931	2.76799	3.29545	1.57357	2.69094
Eczema	1.48538	1.87808	2.35399	1.73177	2.62513	2.35272	1.9763	2.024	1.28435	2.1172	1.94703	1.70263
Granulocyte count	3.09454	2.53172	2.55868	2.25491	1.4359	2.26104	2.35301	2.22714	2.43247	2.94056	2.02815	2.12829
HDL cholesterol levels x alcohol consumption (drinkers vs non-drinkers) interaction (2df)	3.08054	3.24927	1.75596	1.85698	3.12139	2.66275	2.62883	2.75202	2.28939	4.03606	3.87735	2.22566
HDL cholesterol levels x alcohol consumption (regular vs non-regular drinkers) interaction (2df)	3.08054	3.52004	1.75596	1.85698	3.12139	2.66275	2.48942	2.75202	2.28939	4.03606	3.87735	2.22566
Haemorrhoidal disease	2.74663	2.12452	1.72219	1.82127	1.85319	1.34998	2.17026	2.562	2.52603	2.82746	1.75513	2.72857
Hemoglobin levels	2.63817	2.72669	2.60757	2.75759	2.85989	2.56366	2.60642	2.73118	2.1381	2.24756	2.61593	2.3497
Inflammatory bowel disease	2.70758	2.68334	2.97098	2.88542	2.51456	2.77196	3.17595	2.69834	2.42094	2.78726	3.17199	2.4208
Intracranial aneurysm	1.45246	1.40434	1.95154	1.60519	1.72207	1.75055	1.79226	2.02324	2.4737	2.2428	1.5469	2.64533
Mean corpuscular hemoglobin concentration	2.24921	2.77275	2.51839	2.61001	2.5077	2.59681	2.6094	2.21347	2.41332	2.54694	2.15591	2.79303
Medication use (thyroid preparations)	1.98368	2.10977	2.84298	1.87909	1.81152	2.14524	2.64421	2.15299	1.41894	1.63364	2.11266	2.56183
Metabolic syndrome	1.68029	2.23387	2.06952	2.18859	2.20799	2.19841	2.48942	2.27666	2.57556	2.37839	2.46062	2.71252
Myeloid white cell count	2.8565	2.17005	2.74144	1.93278	1.57425	2.13864	2.42155	2.20873	2.50197	2.52048	2.17302	2.22963
Offspring birth weight	2.01635	1.62463	1.80613	2.54672	2.21115	2.47836	2.32748	2.22878	1.71704	2.42164	1.25268	2.67079
Parkinson..s disease or first degree relation to individual with Parkinson..s disease	2.59682	2.25972	1.86086	1.47594	1.84145	1.6142	1.53477	1.78889	1.85752	1.87127	3.31879	2.83772
Platelet distribution width	1.95808	2.15308	2.54492	2.25491	2.19162	2.17577	2.42849	2.13396	2.31477	2.64808	2.61697	2.74618
Primary biliary cholangitis	2.80549	3.20575	3.4268	2.65757	2.32217	2.50768	2.51498	2.13523	2.60622	2.6255	2.9879	3.04041
Psoriasis	1.64167	2.2222	2.35281	2.02164	2.28145	2.41925	2.67475	2.09793	2.51635	2.19697	2.97229	2.44631
Serum alkaline phosphatase levels	2.42709	2.07592	2.17404	2.38755	2.39437	2.44541	2.53514	2.16084	2.00321	2.40242	2.0878	2.3184
Serum metabolite levels	2.38042	2.7861	3.36668	2.01755	2.53937	2.25671	2.72534	2.5874	2.43247	2.06355	2.53519	3.11153
Serum metabolite levels (CMS)	1.83109	4.60313	4.26447	2.42836	3.21753	2.46118	3.61856	3.3272	2.61959	2.82746	3.31525	3.82
Serum uric acid levels	2.4572	2.82127	3.16396	2.6186	3.00925	2.60986	3.1126	2.64595	2.66787	2.05523	3.10765	2.74618
Sum basophil neutrophil counts	2.955	2.61902	2.86749	1.63286	1.89996	2.17909	2.798	2.54628	2.76799	2.28147	2.36035	1.95705
Sum neutrophil eosinophil counts	2.80967	2.94298	2.72646	2.21794	1.57023	2.30012	2.77695	2.3075	2.87111	2.89235	1.9949	2.5586
Tonsillectomy	2.76905	2.39551	2.48035	1.79472	2.0188	2.09797	2.37336	1.79589	1.93605	2.70051	2.63867	2.3165
Trans fatty acid levels	1.55244	3.45235	3.33741	2.79412	2.79114	2.13732	2.37481	2.20978	2.53823	1.91776	2.1494	3.2387
Ulcerative colitis	2.81763	3.00612	2.87199	3.31333	2.78846	3.0235	3.02325	3.20107	2.97854	2.90055	3.00084	2.50955
Vitiligo	1.1426	3.59044	2.04694	1.89412	1.82648	1.77925	2.95899	2.53	2.62707	2.05839	2.43378	2.27017
White blood cell count (basophil)	2.34139	2.03745	1.46809	2.66153	2.37763	2.29961	1.72976	2.42768	2.15334	2.41029	3.74044	2.0934
