# Supplementary material for: Dynamic chromatin architecture of the porcine adipose tissues with weight gain and loss
Source: Nat Commun. 2023 Jun 12;14:3457. doi: 10.1038/s41467-023-39191-0 (PMC10258790; doi:10.1038/s41467-023-39191-0)
Supplement: Supplementary file 19 — Source data [file 41467_2023_39191_MOESM19_ESM.zip › Source.data/Supplementary Figure 41.xlsx]

## Sheet: Figure S41a
Figure S41a
Mixture	adipocytes	MVEC	macro
MAD_BJ7	0.0451751	0.0401255	0.303566
MAD_BJ6	0.0615902	0.0473626	0.245477
MAD_BJ1	0.177687	0.129308	0.434048
MAD_BJ2	0.253535	0.196396	0.550069
MAD_BJ8	0.264213	0.221344	0.514444
MAD_BJ5	0.265932	0.322501	0.411567
GOM_BJ2	0.290562	0.0494271	0.628023
MAD_BH44	0.302035	0.203533	0.492388
GOM_BH7	0.310151	0.292763	0.311893
GOM_BC7	0.310366	0.304513	0.369098
MAD_BJ4	0.358981	0.172165	0.429238
GOM_BH40	0.366338	0.223169	0.340586
GOM_BJ7	0.369122	0.0962566	0.534621
RAD_BJ1	0.386462	0.159065	0.437665
RAD_BJ6	0.390463	0.0594425	0.550094
RAD_BJ5	0.39082	0.301709	0.307471
GOM_BJ1	0.416652	0.0342005	0.527908
RAD_BJ2	0.434525	0.299698	0.248046
GOM_BH41	0.444889	0.140752	0.391484
RAD_BH40	0.455551	0.249917	0.271363
MAD_BJ3	0.462614	0.261463	0.275923
GOM_BH24	0.465659	0.148495	0.385846
MAD_BH38	0.466776	0.217794	0.27503
RAD_BH41	0.467428	0.103755	0.426118
MAD_BH33	0.473733	0.105701	0.420565
GOM_BJ8	0.478974	0.175582	0.345444
RAD_BH43	0.479371	0.11238	0.40825
MAD_BH43	0.484819	0.266473	0.191697
GOM_BJ4	0.501198	0.0968388	0.367015
GOM_BJ9	0.503521	0.160122	0.336356
GOM_BJ5	0.503632	0.0711974	0.425171
GOM_BH21	0.510184	0.185675	0.304141
MAD_BH24	0.516819	0.261139	0.222042
RAD_BJ8	0.517744	0.140574	0.323101
RAD_BH48	0.522517	0.292599	0.184884
GOM_BH2	0.527041	0.14329	0.323342
GOM_BJ3	0.528711	0.174156	0.297133
GOM_CC4	0.534775	0.132151	0.333074
RAD_BJ3	0.535851	0.0731637	0.355117
MAD_BJ9	0.543652	0.148677	0.30767
MAD_BC1	0.546347	0.323366	0.0962203
GOM_BH33	0.551982	0.0576451	0.390373
MAD_CC2	0.562505	0.111294	0.326201
RAD_BJ7	0.56804	0.0753114	0.356649
GOM_BC5	0.581157	0.0776674	0.31942
RAD_CC2	0.590767	0.248215	0.161018
MAD_BJ10	0.591714	0.127558	0.280728
GOM_BH38	0.59288	0.12093	0.267825
MAD_BH26	0.593098	0.192576	0.214326
MAD_BH1	0.593969	0.124133	0.239644
MAD_BH48	0.602164	0.13114	0.266696
GOM_BJ10	0.602622	0.0825385	0.302621
MAD_BH31	0.605883	0.0288028	0.233404
GOM_BC8	0.60941	0.1153	0.275291
RAD_BH25	0.614933	0.177261	0.207806
GOM_CC2	0.621584	0.0264933	0.331343
GOM_BC1	0.626496	0.147586	0.118917
GOM_BJ6	0.62674	0.0066318	0.366628
GOM_BH3	0.628158	0.100314	0.245248
MAD_BH23	0.636237	0.130226	0.233536
GOM_BH15	0.637659	0.0974269	0.264914
MAD_BH28	0.641497	0.0841342	0.274369
GOM_BH28	0.644369	0.0976131	0.258018
MAD_BH40	0.644403	0.177732	0.13088
GOM_BH1	0.644956	0.137773	0.177409
RAD_BH47	0.648061	0.137606	0.214333
RAD_BH20	0.648488	0.11265	0.238863
MAD_BH34	0.653375	0.0305986	0.316026
MAD_BH10	0.655845	0.0958211	0.248334
GOM_CC1	0.657166	0.132795	0.210039
GOM_BH14	0.658293	0.178534	0.159572
GOM_BH9	0.661112	0.0274296	0.282131
RAD_BH38	0.661864	0.0673791	0.270757
RAD_BC6	0.664186	0.166468	0.169346
GOM_BH29	0.667652	0.0808019	0.251546
GOM_BH26	0.668639	0.124124	0.207237
RAD_BC1	0.669268	0.192293	0.0982514
GOM_BH47	0.673777	0.0665908	0.259632
GOM_BH43	0.673857	0.0739323	0.245539
GOM_BH19	0.676676	0.0778767	0.245447
RAD_BJ10	0.6803	0.147978	0.171722
MAD_CC3	0.690111	0.200687	0.109202
MAD_BH45	0.697486	0.126466	0.133357
GOM_BC4	0.698285	0.102649	0.168362
MAD_BC5	0.698397	0.185661	0.0733186
GOM_BH39	0.699878	0.0839414	0.216181
MAD_BH19	0.701805	0.187933	0.110262
GOM_BH27	0.714029	0.0190153	0.266956
RAD_BH11	0.71427	0.0656752	0.220055
RAD_BH19	0.717421	0.136557	0.146021
RAD_BH10	0.7176	0.156016	0.0918137
MAD_BH27	0.71947	0.0646881	0.215842
MAD_BH2	0.719486	0.120887	0.159627
RAD_BC7	0.721109	0.144511	0.13438
GOM_BH48	0.721928	0.0924796	0.185592
ULB_BH33	0.722966	0	0.277034
MAD_BC6	0.732093	0.149569	0.0713865
MAD_BH39	0.734042	0.0884717	0.177486
MAD_BH3	0.740478	0.0835591	0.175963
RAD_BH33	0.747746	0.100929	0.147406
GOM_BH11	0.748157	0.0213514	0.230491
ULB_BJ10	0.749883	0.0149077	0.226864
RAD_BH6	0.750881	0.114022	0.13373
GOM_BC6	0.751168	0.133303	0.115529
ULB_BH20	0.753463	0.0959578	0.15058
MAD_BC4	0.753584	0.160159	0.0862571
GOM_BH45	0.755673	0.0464045	0.197923
MAD_BH7	0.758317	0.0162041	0.225479
GOM_BH31	0.760133	0.00497518	0.234891
GOM_BH35	0.76656	0.0988068	0.111261
GOM_BH4	0.768663	0.0413947	0.189942
MAD_CC4	0.772107	0.0473352	0.180558
MAD_BC9	0.77311	0.141796	0.0850949
ULB_BJ4	0.773431	0	0.226568
MAD_BC8	0.773828	0.184469	0.0417031
ULB_BJ7	0.775181	0.0326413	0.192177
GOM_BH6	0.778493	0.0456956	0.175811
MAD_BH14	0.779616	0.123757	0.0966271
RAD_BH26	0.782968	0.161128	0.0559044
GOM_BH44	0.783646	0.0422393	0.174115
ULB_BJ8	0.784601	0.0980017	0.117397
RAD_BC8	0.784619	0.055831	0.15955
RAD_BJ9	0.785929	0.0234193	0.174768
MAD_BH15	0.786205	0.0596658	0.154129
MAD_CC1	0.786313	0.133743	0.0799439
RAD_BH45	0.787466	0.0982868	0.114248
ULB_BJ9	0.787755	0.0446502	0.155277
ULB_BH23	0.787771	0.118127	0.0941018
GOM_BH16	0.787791	0.0250447	0.187164
GOM_CC3	0.788851	0.00198498	0.209164
GOM_BH18	0.788997	0.00914794	0.201855
MAD_BH16	0.792967	0.0376805	0.169353
GOM_BH17	0.793851	0.0482539	0.157895
GOM_BH22	0.794258	0	0.205742
GOM_BH10	0.794646	0.0439911	0.161363
RAD_BC5	0.794939	0.0732471	0.131814
RAD_BH8	0.79494	0.032641	0.172419
ULB_BH24	0.795422	0.0471898	0.157388
RAD_BH27	0.7959	0.00422937	0.19987
RAD_BH7	0.797754	0.0397087	0.162537
ULB_BH44	0.797828	0.0232455	0.178927
RAD_BH31	0.798213	0.0426769	0.15911
GOM_BH8	0.799816	0.00465653	0.195527
ULB_BJ2	0.801567	0	0.193997
RAD_BC9	0.801682	0.011008	0.18731
GOM_BH34	0.802004	0	0.190928
GOM_BH12	0.803509	0.00186378	0.194627
ULB_BJ1	0.803687	0.0414692	0.154844
MAD_BH17	0.804156	0.0511026	0.144741
MAD_BH20	0.80423	0.0456213	0.150149
ULB_BH41	0.811118	0.0330913	0.155791
GOM_BH5	0.811512	0.0376429	0.150845
MAD_BH9	0.813791	0.112319	0.0738901
GOM_BC3	0.815089	0.00749227	0.177419
ULB_BC4	0.816177	0.0693881	0.114434
ULB_BH16	0.816396	0.0729337	0.11067
GOM_BH13	0.816519	0	0.183481
MAD_BH4	0.817389	0.0533021	0.120385
RAD_BH2	0.821528	0.050914	0.127558
RAD_CC4	0.821893	0.0385719	0.139535
ULB_CC2	0.823877	0.0716785	0.104445
RAD_BH35	0.824194	0.0258836	0.149923
MAD_BH5	0.824323	0.0450642	0.0862793
ULB_BH10	0.824639	0.0434404	0.121648
RAD_BH14	0.827291	0.0825756	0.0901332
GOM_BH20	0.829464	0	0.170536
MAD_BH29	0.83145	0.0466541	0.121896
RAD_BH39	0.831563	0.0205714	0.142757
GOM_BH23	0.831947	0.00319159	0.164861
MAD_BC7	0.831984	0.0839669	0.0840491
RAD_BH28	0.833852	0.0527166	0.113431
ULB_BJ5	0.83435	0	0.16565
MAD_BH13	0.835383	0	0.162375
ULB_BH38	0.836839	0.038456	0.124705
ULB_BH48	0.838332	0.0602944	0.0957479
RAD_BH16	0.839054	0.0554901	0.105456
RAD_BH15	0.839733	0.0112225	0.112734
GOM_BH25	0.839803	0	0.159774
RAD_BH30	0.840831	0.0370086	0.122161
RAD_BH46	0.840981	0.0505252	0.108494
ULB_BC9	0.841993	0.0493496	0.108658
MAD_BH12	0.844387	0.0192116	0.136401
RAD_BH13	0.845112	0.0346087	0.120279
RAD_CC1	0.845757	0.0802924	0.0739505
ULB_CC3	0.846643	0.0152066	0.13815
GOM_BH46	0.847581	0.000242133	0.152177
MAD_BH46	0.849303	0.0295196	0.121178
MAD_BH11	0.850402	0.00741609	0.129834
ULB_BH8	0.85148	0	0.14852
ULB_BH15	0.852083	0.0284031	0.119514
RAD_BH18	0.852509	0	0.140673
MAD_BH6	0.853046	0.078432	0.0640015
RAD_BH9	0.853222	0.0165531	0.125048
RAD_BH21	0.86167	0	0.13728
RAD_BJ4	0.862005	0.0106495	0.127345
RAD_BH34	0.863813	0.000373226	0.118018
RAD_BH3	0.865041	0.0536514	0.0813081
GOM_BH30	0.867505	0	0.132495
RAD_BH5	0.868044	0.0200774	0.111878
ULB_BH3	0.868492	0.0235432	0.107965
RAD_BH44	0.86872	0.0258746	0.105405
ULB_BH5	0.869275	0.0623961	0.0683294
ULB_BH9	0.871076	0.0263984	0.102526
ULB_BJ6	0.873097	0.0160964	0.110807
ULB_BH25	0.873526	0.0234258	0.103049
ULB_BH47	0.875142	0	0.124858
RAD_BH4	0.875237	0.0420593	0.0827041
ULB_BH39	0.876543	0.0201663	0.10329
MAD_BH30	0.878121	0.00261887	0.11926
ULB_BH2	0.878683	0.0649369	0.0542863
ULB_BH46	0.882191	0	0.117809
RAD_BH36	0.882435	0.0421059	0.0754593
ULB_BH6	0.886208	0	0.113792
ULB_BH17	0.88655	0	0.112614
RAD_BC3	0.892194	0.0216309	0.0861754
RAD_BH1	0.894045	0.0681304	0.0378246
ULB_BH11	0.894669	0	0.105331
ULB_BH43	0.895671	0.0187542	0.0855747
ULB_BC5	0.895838	0.0320107	0.0721511
ULB_BC3	0.897414	0.0377834	0.0648022
ULB_BH31	0.899978	0	0.100022
ULB_BH14	0.900572	0.029404	0.0700237
ULB_BH13	0.900898	0	0.0659544
ULB_BH7	0.90303	0.0382503	0.0587197
ULB_BH22	0.904643	0	0.0953568
ULB_BC6	0.909023	0.0357163	0.0552608
MAD_BC3	0.909483	0.0370412	0.0534755
ULB_BH12	0.910315	0	0.0896854
ULB_BH27	0.913529	0	0.068748
RAD_CC3	0.914401	0	0.0855988
ULB_BH40	0.917918	0.0294616	0.0314132
RAD_BC4	0.920212	0.00379133	0.0759968
ULB_BJ3	0.920633	0	0.0793674
ULB_BH21	0.921642	0	0.0783576
ULB_CC4	0.921957	0	0.0780434
ULB_BH36	0.922483	0	0.0775167
ULB_BH1	0.928432	0.0262791	0.0452891
ULB_BC1	0.928691	0	0.0360488
ULB_BH34	0.929093	0	0.0508774
ULB_BH19	0.932353	0	0.0676473
ULB_BC7	0.940191	0	0.0598089
ULB_BC8	0.944432	0	0.0256557
ULB_CC1	0.950152	0	0.0409948
GOM_BH36	0.955989	0	0.0440112
ULB_BH18	0.957377	0	0.0426226

## Sheet: Figure S41b
Figure S41b
Mixture	adipocytes	MVEC	macro	Group
ULB_BC4	0.816177	0.0693881	0.114434	1
ULB_BC9	0.841993	0.0493496	0.108658	1
ULB_CC2	0.823877	0.0716785	0.104445	1
ULB_CC3	0.846643	0.0152066	0.13815	1
GOM_BH10	0.794646	0.0439911	0.161363	2
GOM_BH12	0.803509	0.00186378	0.194627	2
GOM_BH13	0.816519	0	0.183481	2
GOM_BH16	0.787791	0.0250447	0.187164	2
GOM_BH17	0.793851	0.0482539	0.157895	2
GOM_BH18	0.788997	0.00914794	0.201855	2
GOM_BH20	0.829464	0	0.170536	2
GOM_BH22	0.794258	0	0.205742	2
GOM_BH23	0.831947	0.00319159	0.164861	2
GOM_BH25	0.839803	0	0.159774	2
GOM_BH34	0.802004	0	0.190928	2
GOM_BH4	0.768663	0.0413947	0.189942	2
GOM_BH44	0.783646	0.0422393	0.174115	2
GOM_BH45	0.755673	0.0464045	0.197923	2
GOM_BH46	0.847581	0.000242133	0.152177	2
GOM_BH5	0.811512	0.0376429	0.150845	2
GOM_BH6	0.778493	0.0456956	0.175811	2
GOM_BH8	0.799816	0.00465653	0.195527	2
MAD_BH11	0.850402	0.00741609	0.129834	3
MAD_BH12	0.844387	0.0192116	0.136401	3
MAD_BH13	0.835383	0	0.162375	3
MAD_BH15	0.786205	0.0596658	0.154129	3
MAD_BH16	0.792967	0.0376805	0.169353	3
MAD_BH17	0.804156	0.0511026	0.144741	3
MAD_BH20	0.80423	0.0456213	0.150149	3
MAD_BH29	0.83145	0.0466541	0.121896	3
MAD_BH4	0.817389	0.0533021	0.120385	3
MAD_BH46	0.849303	0.0295196	0.121178	3
MAD_BH5	0.824323	0.0450642	0.0862793	3
RAD_BH13	0.845112	0.0346087	0.120279	4
RAD_BH14	0.827291	0.0825756	0.0901332	4
RAD_BH15	0.839733	0.0112225	0.112734	4
RAD_BH16	0.839054	0.0554901	0.105456	4
RAD_BH18	0.852509	0	0.140673	4
RAD_BH2	0.821528	0.050914	0.127558	4
RAD_BH21	0.86167	0	0.13728	4
RAD_BH27	0.7959	0.00422937	0.19987	4
RAD_BH28	0.833852	0.0527166	0.113431	4
RAD_BH30	0.840831	0.0370086	0.122161	4
RAD_BH31	0.798213	0.0426769	0.15911	4
RAD_BH35	0.824194	0.0258836	0.149923	4
RAD_BH39	0.831563	0.0205714	0.142757	4
RAD_BH46	0.840981	0.0505252	0.108494	4
RAD_BH7	0.797754	0.0397087	0.162537	4
RAD_BH8	0.79494	0.032641	0.172419	4
RAD_BH9	0.853222	0.0165531	0.125048	4
ULB_BH10	0.824639	0.0434404	0.121648	5
ULB_BH15	0.852083	0.0284031	0.119514	5
ULB_BH16	0.816396	0.0729337	0.11067	5
ULB_BH24	0.795422	0.0471898	0.157388	5
ULB_BH38	0.836839	0.038456	0.124705	5
ULB_BH41	0.811118	0.0330913	0.155791	5
ULB_BH44	0.797828	0.0232455	0.178927	5
ULB_BH48	0.838332	0.0602944	0.0957479	5
ULB_BH8	0.85148	0	0.14852	5
ULB_BJ1	0.803687	0.0414692	0.154844	6
ULB_BJ2	0.801567	0	0.193997	6
ULB_BJ5	0.83435	0	0.16565	6
ULB_BJ7	0.775181	0.0326413	0.192177	6
ULB_BJ9	0.787755	0.0446502	0.155277	6

## Sheet: Figure S41c
Figure S41c
ID	Dim 1	Dim 2	Sample	Tissue	Group
1	0.51198	1.13011	RAD_BC8	RAD	C
2	2.73242	2.52834	RAD_BC5	RAD	C
3	2.68213	2.49346	RAD_BC9	RAD	C
4	2.54938	3.16146	RAD_CC4	RAD	C
5	-0.795038	2.05586	ULB_BC4	ULB	C
6	-1.54832	2.25428	ULB_CC2	ULB	C
7	-3.43158	0.776722	ULB_BC9	ULB	C
8	2.12638	3.39534	ULB_CC3	ULB	C
9	0.949731	-1.19608	MAD_BH5	MAD	H
10	0.268506	1.35236	RAD_BH14	RAD	H
11	-1.9471	3.83398	ULB_BH48	ULB	H
12	0.630958	0.990167	RAD_BH16	RAD	H
13	-0.492728	0.0970105	RAD_BH46	RAD	H
14	-1.34759	2.96215	ULB_BH16	ULB	H
15	-0.306925	1.18835	RAD_BH15	RAD	H
16	1.33824	0.506585	RAD_BH28	RAD	H
17	-0.726254	1.99803	ULB_BH15	ULB	H
18	0.952418	1.92029	RAD_BH13	RAD	H
19	1.97432	1.52868	MAD_BH4	MAD	H
20	-0.263745	-1.14635	MAD_BH46	MAD	H
21	-1.89156	1.46287	ULB_BH10	ULB	H
22	-1.17148	-1.05318	MAD_BH29	MAD	H
23	0.467118	2.6181	RAD_BH30	RAD	H
24	-1.5886	3.67737	ULB_BH38	ULB	H
25	0.585681	0.134612	RAD_BH9	RAD	H
26	0.286445	0.530314	RAD_BH2	RAD	H
27	-0.344767	-1.4691	MAD_BH11	MAD	H
28	0.1755	-0.497549	MAD_BH12	MAD	H
29	1.10543	1.74075	RAD_BH21	RAD	H
30	2.48933	0.808996	RAD_BH18	RAD	H
31	-1.45545	0.612008	RAD_BH39	RAD	H
32	-0.364467	-1.01172	MAD_BH17	MAD	H
33	-0.672158	3.95213	ULB_BH8	ULB	H
34	1.90253	0.211886	RAD_BH35	RAD	H
35	-2.33837	-0.320865	MAD_BH20	MAD	H
36	0.563953	-3.27645	GOM_BH5	GOM	H
37	0.164628	-2.2988	GOM_BH46	GOM	H
38	0.296549	-0.959305	MAD_BH15	MAD	H
39	-1.77791	3.38691	ULB_BH41	ULB	H
40	0.0885755	3.5608	ULB_BH24	ULB	H
41	1.53278	-3.81617	GOM_BH17	GOM	H
42	0.506934	1.59063	RAD_BH31	RAD	H
43	0.163922	-3.00746	GOM_BH25	GOM	H
44	0.118667	-3.94798	GOM_BH10	GOM	H
45	-1.58766	-1.84517	MAD_BH13	MAD	H
46	0.829284	-0.133213	RAD_BH7	RAD	H
47	-0.592411	-3.27361	GOM_BH23	GOM	H
48	0.661401	-0.338084	MAD_BH16	MAD	H
49	1.11855	-4.38655	GOM_BH20	GOM	H
50	-0.702218	0.712921	RAD_BH8	RAD	H
51	0.85177	-3.66584	GOM_BH44	GOM	H
52	-0.1239	-4.73946	GOM_BH6	GOM	H
53	-1.46237	3.24628	ULB_BH44	ULB	H
54	1.02157	-5.00006	GOM_BH13	GOM	H
55	0.812275	-3.38763	GOM_BH16	GOM	H
56	1.47952	-3.3069	GOM_BH4	GOM	H
57	-0.981036	-3.05456	GOM_BH34	GOM	H
58	0.625211	-3.24939	GOM_BH12	GOM	H
59	-0.518491	-2.91918	GOM_BH8	GOM	H
60	0.706928	-3.94068	GOM_BH45	GOM	H
61	2.09312	-0.556546	RAD_BH27	RAD	H
62	1.66646	-2.68193	GOM_BH18	GOM	H
63	1.93321	-4.07746	GOM_BH22	GOM	H
64	-2.65241	2.85987	ULB_BJ7	ULB	J
65	-3.19869	2.42053	ULB_BJ9	ULB	J
66	-2.41742	2.08181	ULB_BJ2	ULB	J
67	-1.75875	2.0872	ULB_BJ1	ULB	J
68	-2.50444	2.6881	ULB_BJ5	ULB	J
TPM
Sample	RAD_BC8	RAD_BC5	RAD_BC9	RAD_CC4	ULB_BC4	ULB_CC2	ULB_BC9	ULB_CC3	MAD_BH5	RAD_BH14	ULB_BH48	RAD_BH16	RAD_BH46	ULB_BH16	RAD_BH15	RAD_BH28	ULB_BH15	RAD_BH13	MAD_BH4	MAD_BH46	ULB_BH10	MAD_BH29	RAD_BH30	ULB_BH38	RAD_BH9	RAD_BH2	MAD_BH11	MAD_BH12	RAD_BH21	RAD_BH18	RAD_BH39	MAD_BH17	ULB_BH8	RAD_BH35	MAD_BH20	GOM_BH5	GOM_BH46	MAD_BH15	ULB_BH41	ULB_BH24	GOM_BH17	RAD_BH31	GOM_BH25	GOM_BH10	MAD_BH13	RAD_BH7	GOM_BH23	MAD_BH16	GOM_BH20
RAD_BC8	0	2.624	2.56287	2.87704	1.60165	2.34703	3.95936	2.78164	2.36702	0.329657	3.65486	0.183687	1.44109	2.61043	0.820973	1.03513	1.51212	0.904631	1.51568	2.405	2.42647	2.75696	1.48866	3.30166	0.998227	0.640801	2.73677	1.66208	0.851505	2.00326	2.03451	2.31422	3.06039	1.66637	3.19842	4.40687	3.44646	2.1005	3.21508	2.46729	5.05052	0.460546	4.15219	5.09331	3.64154	1.30257	4.5401	1.47578	5.54991
RAD_BC5	2.624	0	0.0611965	0.659055	3.55896	4.28951	6.40805	1.05782	4.12907	2.73016	4.85826	2.60425	4.03893	4.10301	3.32162	2.45585	3.4991	1.881	1.25461	4.74134	4.74515	5.2979	2.26708	4.47119	3.21534	3.15831	5.04466	3.96154	1.80759	1.73644	4.6055	4.70348	3.69031	2.46062	5.81644	6.1966	5.46761	4.25407	4.59132	2.83829	6.45693	2.41497	6.10264	6.98387	6.14741	3.27197	6.68708	3.53631	7.10072
RAD_BC9	2.56287	0.0611965	0	0.681063	3.5046	4.23721	6.35017	1.05936	4.07602	2.66978	4.81942	2.54307	3.97778	4.05688	3.26156	2.39869	3.44421	1.82221	1.19658	4.68257	4.68837	5.23727	2.21852	4.4318	3.15584	3.0973	4.98638	3.90248	1.74716	1.69547	4.54527	4.64415	3.65773	2.4111	5.75552	6.14643	5.41328	4.19674	4.54865	2.8046	6.41347	2.35512	6.04992	6.93279	6.08727	3.21442	6.63188	3.47865	7.05545
RAD_CC4	2.87704	0.659055	0.681063	0	3.52243	4.19692	6.43885	0.48335	4.64188	2.91123	4.5465	2.89739	4.31802	3.90206	3.47155	2.91809	3.47611	2.02258	1.73109	5.14499	4.7547	5.6221	2.15199	4.17002	3.60804	3.47042	5.4606	4.36161	2.02569	2.35323	4.74746	5.08979	3.31715	3.01967	6.0014	6.73711	5.95831	4.69638	4.33316	2.493	7.0513	2.57665	6.61408	7.51349	6.49473	3.71667	7.16108	3.97634	7.68243
ULB_BC4	1.60165	3.55896	3.5046	3.52243	0	0.778975	2.93045	3.21386	3.69043	1.27516	2.11872	1.78021	1.98204	1.06145	0.995396	2.6365	0.0898598	1.75271	2.81909	3.24598	1.2466	3.13174	1.38172	1.80529	2.36592	1.86999	3.55359	2.73163	1.92642	3.51308	1.58772	3.09764	1.90025	3.26758	2.83385	5.50276	4.45914	3.20667	1.65461	1.74517	6.3166	1.38259	5.15333	6.07297	3.98074	2.72588	5.33332	2.80217	6.72059
ULB_CC2	2.34703	4.28951	4.23721	4.19692	0.778975	0	2.39371	3.84778	4.25972	2.02837	1.62927	2.51937	2.40168	0.73578	1.63623	3.37441	0.861075	2.52294	3.59659	3.63516	0.862636	3.32886	2.04801	1.42367	3.00781	2.51762	3.91306	3.24717	2.70298	4.28853	1.64489	3.47393	1.9106	4.00995	2.69361	5.92036	4.86464	3.70549	1.15567	2.09438	6.80761	2.15974	5.53332	6.42237	4.09964	3.36944	5.60993	3.40635	7.1563
ULB_BC9	3.95936	6.40805	6.35017	6.43885	2.93045	2.39371	0	6.14394	4.80497	3.74459	3.3986	4.06814	3.01643	3.01978	3.15165	4.77746	2.96823	4.53069	5.45795	3.70585	1.68595	2.90802	4.31167	3.43661	4.06825	3.72618	3.81734	3.82554	4.6383	5.921	1.98298	3.55045	4.20685	5.36393	1.54912	5.69144	4.73197	4.11251	3.08994	4.48805	6.7631	4.02173	5.21993	5.90991	3.20536	4.35694	4.94632	4.24208	6.88208
ULB_CC3	2.78164	1.05782	1.05936	0.48335	3.21386	3.84778	6.14394	0	4.73979	2.76142	4.09703	2.83216	4.21173	3.50087	3.28508	2.99434	3.17647	1.8852	1.87284	5.13221	4.45851	5.53762	1.83228	3.72567	3.6064	3.40496	5.45613	4.35437	1.94422	2.61169	4.53613	5.06226	2.85339	3.19131	5.80898	6.8523	6.0226	4.72347	3.9043	2.04451	7.2359	2.42478	6.6968	7.61284	6.42316	3.75941	7.20185	4.01056	7.84688
MAD_BH5	2.36702	4.12907	4.07602	4.64188	3.69043	4.25972	4.80497	4.73979	0	2.63792	5.80458	2.20936	1.9372	4.75063	2.69531	1.74642	3.60711	3.11636	2.91102	1.21449	3.89139	2.12601	3.84458	5.49487	1.37959	1.84942	1.32298	1.04277	2.94095	2.52798	3.009	1.32707	5.39764	1.70005	3.40259	2.11584	1.35366	0.69477	5.33327	4.8342	2.68419	2.82167	1.97449	2.87466	2.6191	1.06967	2.58734	0.905143	3.19493
RAD_BH14	0.329657	2.73016	2.66978	2.91123	1.27516	2.02837	3.74459	2.76142	2.63792	0	3.32677	0.512403	1.46812	2.28104	0.598348	1.3637	1.18593	0.888972	1.7149	2.55477	2.16289	2.8036	1.28122	2.97565	1.25838	0.822244	2.88734	1.85225	0.922653	2.28633	1.87621	2.44735	2.76472	1.99267	3.09766	4.63823	3.65264	2.31184	2.88569	2.21575	5.32092	0.337075	4.36108	5.30246	3.69724	1.58789	4.7054	1.7355	5.80152
ULB_BH48	3.65486	4.85826	4.81942	4.5465	2.11872	1.62927	3.3986	4.09703	5.80458	3.32677	0	3.83845	4.01001	1.05808	3.1128	4.67601	2.20481	3.47411	4.54885	5.25713	2.37176	4.94833	2.70312	0.391216	4.48334	3.98785	5.53987	4.82365	3.7013	5.36959	3.25927	5.0976	1.28041	5.28576	4.17323	7.5408	6.48617	5.29241	0.478017	2.05393	8.40443	3.32489	7.15973	8.05148	5.69052	4.84221	7.23554	4.92041	8.77356
RAD_BH16	0.183687	2.60425	2.54307	2.89739	1.78021	2.51937	4.06814	2.83216	2.20936	0.512403	3.83845	0	1.43541	2.79344	0.958593	0.856799	1.69051	0.984103	1.44728	2.31629	2.56643	2.72471	1.63615	3.48533	0.856752	0.57459	2.64575	1.55587	0.887976	1.86719	2.1204	2.23571	3.23595	1.49084	3.24588	4.26714	3.32186	1.97795	3.39809	2.62723	4.89021	0.61314	4.02482	4.96465	3.60019	1.14075	4.43581	1.3286	5.39878
RAD_BH46	1.44109	4.03893	3.97778	4.31802	1.98204	2.40168	3.01643	4.21173	1.9372	1.46812	4.01001	1.43541	0	2.98995	1.10705	1.87622	1.91531	2.32654	2.85237	1.26427	1.95507	1.33553	2.69762	3.74432	1.07907	0.891551	1.57308	0.894444	2.2926	3.06588	1.09181	1.11612	3.8593	2.39801	1.89236	3.53508	2.48435	1.31862	3.53202	3.51223	4.40632	1.79728	3.17316	4.09094	2.22956	1.34191	3.37209	1.23342	4.76429
ULB_BH16	2.61043	4.10301	4.05688	3.90206	1.06145	0.73578	3.01978	3.50087	4.75063	2.28104	1.05808	2.79344	2.98995	0	2.05653	3.63916	1.14698	2.52497	3.618	4.24905	1.59491	4.01919	1.84703	0.754744	3.42527	2.92982	4.5433	3.78012	2.74027	4.39977	2.35261	4.09367	1.19845	4.2576	3.42926	6.52488	5.47397	4.25217	0.604652	1.55594	7.36492	2.30658	6.15799	7.06398	4.81331	3.78418	6.28132	3.86362	7.75146
RAD_BH15	0.820973	3.32162	3.26156	3.47155	0.995396	1.63623	3.15165	3.28508	2.69531	0.598348	3.1128	0.958593	1.10705	2.05653	0	1.78084	0.91182	1.45659	2.30649	2.3351	1.60824	2.40248	1.62582	2.79963	1.38098	0.886061	2.65772	1.75357	1.51654	2.82187	1.28502	2.20082	2.78781	2.41561	2.53072	4.54895	3.51889	2.23083	2.64527	2.40519	5.33196	0.907851	4.22215	5.15394	3.2928	1.74285	4.47109	1.80767	5.75426
RAD_BH28	1.03513	2.45585	2.39869	2.91809	2.6365	3.37441	4.77746	2.99434	1.74642	1.3637	4.67601	0.856799	1.87622	3.63916	1.78084	0	2.54687	1.46541	1.20386	2.30186	3.3684	2.95492	2.28415	4.31513	0.839472	1.05207	2.59535	1.53631	1.25593	1.19015	2.79568	2.28133	3.98917	0.636606	3.76858	3.86146	3.04098	1.79832	4.24343	3.29998	4.32713	1.3661	3.70507	4.6185	3.75389	0.817546	4.24468	1.0824	4.89806
ULB_BH15	1.51212	3.4991	3.44421	3.47611	0.0898598	0.861075	2.96823	3.17647	3.60711	1.18593	2.20481	1.69051	1.91531	1.14698	0.91182	2.54687	0	1.68047	2.74106	3.17821	1.28232	3.08352	1.34485	1.88781	2.27893	1.78319	3.48805	2.6535	1.84967	3.42838	1.56614	3.03142	1.95485	3.17818	2.82422	5.42999	4.38821	3.12921	1.74211	1.76244	6.23765	1.29874	5.08403	6.00575	3.93856	2.63854	5.27334	2.71717	6.64576
RAD_BH13	0.904631	1.881	1.82221	2.02258	1.75271	2.52294	4.53069	1.8852	3.11636	0.888972	3.47411	0.984103	2.32654	2.52497	1.45659	1.46541	1.68047	0	1.09437	3.29898	2.88053	3.6541	0.849973	3.08936	1.82295	1.54128	3.62913	2.53959	0.235896	1.8966	2.74033	3.21416	2.60147	1.95483	3.98147	5.21124	4.292	2.95334	3.0993	1.85405	5.76574	0.554191	4.99043	5.9272	4.5421	2.05719	5.41877	2.27704	6.30902
MAD_BH4	1.51568	1.25461	1.19658	1.73109	2.81909	3.59659	5.45795	1.87284	2.91102	1.7149	4.54885	1.44728	2.85237	3.618	2.30649	1.20386	2.74106	1.09437	0	3.48779	3.86644	4.06965	1.8597	4.16069	1.96767	1.96103	3.7901	2.70949	0.894395	0.884974	3.55016	3.45305	3.58845	1.31875	4.69256	5.00783	4.23374	3.00083	4.18715	2.77228	5.36306	1.46869	4.88406	5.7825	4.90618	2.01817	5.44519	2.28223	5.97681
MAD_BH46	2.405	4.74134	4.68257	5.14499	3.24598	3.63516	3.70585	5.13221	1.21449	2.55477	5.25713	2.31629	1.26427	4.24905	2.3351	2.30186	3.17821	3.29898	3.48779	0	3.07535	0.9125	3.83473	5.00235	1.537	1.76463	0.332764	0.783502	3.1953	3.3768	2.12414	0.168137	5.11481	2.55686	2.23283	2.28526	1.22949	0.590689	4.77945	4.72031	3.21799	2.84341	1.90962	2.82761	1.49703	1.49035	2.1525	1.22849	3.52273
ULB_BH10	2.42647	4.74515	4.68837	4.7547	1.2466	0.862636	1.68595	4.45851	3.89139	2.16289	2.37176	2.56643	1.95507	1.59491	1.60824	3.3684	1.28232	2.88053	3.86644	3.07535	0	2.61707	2.62639	2.23513	2.81087	2.36926	3.31497	2.84886	3.00985	4.42943	0.956117	2.90785	2.77189	3.99501	1.83885	5.33767	4.28697	3.26416	1.9274	2.88483	6.29241	2.4019	4.92025	5.7722	3.32197	3.15444	4.91142	3.12427	6.57848
MAD_BH29	2.75696	5.2979	5.23727	5.6221	3.13174	3.32886	2.90802	5.53762	2.12601	2.8036	4.94833	2.72471	1.33553	4.01919	2.40248	2.95492	3.08352	3.6541	4.06965	0.9125	2.61707	0	4.02036	4.74891	2.12096	2.15244	0.925437	1.45708	3.60421	4.10722	1.68923	0.808073	5.03016	3.32414	1.37766	2.8204	1.82667	1.47102	4.48132	4.78294	3.86615	3.13158	2.36696	3.16928	0.894682	2.20213	2.29469	1.96744	4.0442
RAD_BH30	1.48866	2.26708	2.21852	2.15199	1.38172	2.04801	4.31167	1.83228	3.84458	1.28122	2.70312	1.63615	2.69762	1.84703	1.62582	2.28415	1.34485	0.849973	1.8597	3.83473	2.62639	4.02036	0	2.31259	2.48631	2.09558	4.16705	3.12926	1.08498	2.71334	2.77861	3.72385	1.75431	2.80183	4.06304	5.89534	4.92619	3.58146	2.37302	1.01587	6.52192	1.02823	5.63372	6.57532	4.91354	2.77504	5.98622	2.96256	7.03487
ULB_BH38	3.30166	4.47119	4.4318	4.17002	1.80529	1.42367	3.43661	3.72567	5.49487	2.97565	0.391216	3.48533	3.74432	0.754744	2.79963	4.31513	1.88781	3.08936	4.16069	5.00235	2.23513	4.74891	2.31259	0	4.15676	3.6633	5.29465	4.53233	3.31788	4.98569	3.06825	4.84624	0.956747	4.91911	4.06793	7.27937	6.22804	5.00525	0.346703	1.68122	8.11765	2.95732	6.91074	7.81414	5.52254	4.51295	7.022	4.60287	8.5062
RAD_BH9	0.998227	3.21534	3.15584	3.60804	2.36592	3.00781	4.06825	3.6064	1.37959	1.25838	4.48334	0.856752	1.07907	3.42527	1.38098	0.839472	2.27893	1.82295	1.96767	1.537	2.81087	2.12096	2.48631	4.15676	0	0.496108	1.85408	0.753575	1.68814	2.01958	2.09622	1.48891	4.01941	1.31911	2.95932	3.41113	2.46957	1.13148	4.02045	3.46206	4.06272	1.45815	3.17025	4.10922	2.93989	0.362039	3.60609	0.478722	4.55245
RAD_BH2	0.640801	3.15831	3.0973	3.47042	1.86999	2.51762	3.72618	3.40496	1.84942	0.822244	3.98785	0.57459	0.891551	2.92982	0.886061	1.05207	1.78319	1.54128	1.96103	1.76463	2.36926	2.15244	2.09558	3.6633	0.496108	0	2.09668	1.03383	1.46147	2.22045	1.74381	1.67378	3.55356	1.64716	2.75938	3.81687	2.83173	1.48965	3.52444	3.03694	4.52165	1.083	3.5399	4.48144	3.02575	0.857288	3.90413	0.94589	4.98677
MAD_BH11	2.73677	5.04466	4.98638	5.4606	3.55359	3.91306	3.81734	5.45613	1.32298	2.88734	5.53987	2.64575	1.57308	4.5433	2.65772	2.59535	3.48805	3.62913	3.7901	0.332764	3.31497	0.925437	4.16705	5.29465	1.85408	2.09668	0	1.10208	3.52224	3.63618	2.35894	0.457803	5.43111	2.80643	2.30063	2.02294	0.973596	0.819253	5.06307	5.04853	3.00565	3.17606	1.62029	2.52183	1.29854	1.77848	1.82143	1.51379	3.26386
MAD_BH12	1.66208	3.96154	3.90248	4.36161	2.73163	3.24717	3.82554	4.35437	1.04277	1.85225	4.82365	1.55587	0.894444	3.78012	1.75357	1.53631	2.6535	2.53959	2.70949	0.783502	2.84886	1.45708	3.12926	4.53233	0.753575	1.03383	1.10208	0	2.42379	2.65723	1.97259	0.745611	4.5297	1.86706	2.52008	2.80592	1.80128	0.477359	4.34797	4.05928	3.58545	2.11432	2.50994	3.4509	2.21919	0.748448	2.88031	0.511399	4.0017
RAD_BH21	0.851505	1.80759	1.74716	2.02569	1.92642	2.70298	4.6383	1.94422	2.94095	0.922653	3.7013	0.887976	2.2926	2.74027	1.51654	1.25593	1.84967	0.235896	0.894395	3.1953	3.00985	3.60421	1.08498	3.31788	1.68814	1.46147	3.52224	2.42379	0	1.66834	2.7986	3.12037	2.83726	1.72418	4.01373	5.04634	4.14766	2.81861	3.32017	2.08485	5.57333	0.617038	4.84065	5.77368	4.48459	1.8942	5.294	2.12573	6.12731
RAD_BH18	2.00326	1.73644	1.69547	2.35323	3.51308	4.28853	5.921	2.61169	2.52798	2.28633	5.36959	1.86719	3.06588	4.39977	2.82187	1.19015	3.42838	1.8966	0.884974	3.3768	4.42943	4.10722	2.71334	4.98569	2.01958	2.22045	3.63618	2.65723	1.66834	0	3.9497	3.38514	4.45806	0.837185	4.95816	4.51641	3.88106	2.81695	4.98548	3.65186	4.72305	2.13093	4.4691	5.31497	4.86482	1.9088	5.11516	2.15804	5.37333
RAD_BH39	2.03451	4.6055	4.54527	4.74746	1.58772	1.64489	1.98298	4.53613	3.009	1.87621	3.25927	2.1204	1.09181	2.35261	1.28502	2.79568	1.56614	2.74033	3.55016	2.12414	0.956117	1.68923	2.77861	3.06825	2.09622	1.74381	2.35894	1.97259	2.7986	3.9497	0	1.9562	3.43074	3.38174	1.28445	4.38156	3.33128	2.35341	2.79358	3.32857	5.34213	2.19287	3.96521	4.82404	2.46073	2.4032	3.98031	2.32029	5.62237
MAD_BH17	2.31422	4.70348	4.64415	5.08979	3.09764	3.47393	3.55045	5.06226	1.32707	2.44735	5.0976	2.23571	1.11612	4.09367	2.20082	2.28133	3.03142	3.21416	3.45305	0.168137	2.90785	0.808073	3.72385	4.84624	1.48891	1.67378	0.457803	0.745611	3.12037	3.38514	1.9562	0	4.97338	2.57614	2.09131	2.44765	1.39159	0.663092	4.62015	4.59491	3.38593	2.74437	2.0645	2.97575	1.48015	1.48217	2.27335	1.22727	3.6863
ULB_BH8	3.06039	3.69031	3.65773	3.31715	1.90025	1.9106	4.20685	2.85339	5.39764	2.76472	1.28041	3.23595	3.8593	1.19845	2.78781	3.98917	1.95485	2.60147	3.58845	5.11481	2.77189	5.03016	1.75431	0.956747	4.01941	3.55356	5.43111	4.5297	2.83726	4.45806	3.43074	4.97338	0	4.54076	4.58637	7.33351	6.30669	5.00606	1.24184	0.855487	8.07517	2.6395	7.00963	7.9396	5.86915	4.35251	7.22618	4.4927	8.52879
RAD_BH35	1.66637	2.46062	2.4111	3.01967	3.26758	4.00995	5.36393	3.19131	1.70005	1.99267	5.28576	1.49084	2.39801	4.2576	2.41561	0.636606	3.17818	1.95483	1.31875	2.55686	3.99501	3.32414	2.80183	4.91911	1.31911	1.64716	2.80643	1.86706	1.72418	0.837185	3.38174	2.57614	4.54076	0	4.27424	3.73635	3.0535	1.98768	4.8607	3.80863	4.04499	1.96179	3.65882	4.52622	4.05128	1.12736	4.28642	1.35752	4.66478
MAD_BH20	3.19842	5.81644	5.75552	6.0014	2.83385	2.69361	1.54912	5.80898	3.40259	3.09766	4.17323	3.24588	1.89236	3.42926	2.53072	3.76858	2.82422	3.98147	4.69256	2.23283	1.83885	1.37766	4.06304	4.06793	2.95932	2.75938	2.30063	2.52008	4.01373	4.95816	1.28445	2.09131	4.58637	4.27424	0	4.14234	3.19018	2.71117	3.7499	4.57793	5.21565	3.42777	3.67141	4.38099	1.69914	3.17321	3.43032	2.99983	5.33667
GOM_BH5	4.40687	6.1966	6.14643	6.73711	5.50276	5.92036	5.69144	6.8523	2.11584	4.63823	7.5408	4.26714	3.53508	6.52488	4.54895	3.86146	5.42999	5.21124	5.00783	2.28526	5.33767	2.8204	5.89534	7.27937	3.41113	3.81687	2.02294	2.80592	5.04634	4.51641	4.38156	2.44765	7.33351	3.73635	4.14234	0	1.05606	2.33253	7.06291	6.85376	1.10902	4.86742	0.48206	0.80575	2.58418	3.15442	1.15637	2.93998	1.24092
GOM_BH46	3.44646	5.46761	5.41328	5.95831	4.45914	4.86464	4.73197	6.0226	1.35366	3.65264	6.48617	3.32186	2.48435	5.47397	3.51889	3.04098	4.38821	4.292	4.23374	1.22949	4.28697	1.82667	4.92619	6.22804	2.46957	2.83173	0.973596	1.80128	4.14766	3.88106	3.33128	1.39159	6.30669	3.0535	3.19018	1.05606	0	1.34597	6.00839	5.86009	2.0431	3.90446	0.708662	1.64982	1.81005	2.26529	1.23425	2.02267	2.29535
MAD_BH15	2.1005	4.25407	4.19674	4.69638	3.20667	3.70549	4.11251	4.72347	0.69477	2.31184	5.29241	1.97795	1.31862	4.25217	2.23083	1.79832	3.12921	2.95334	3.00083	0.590689	3.26416	1.47102	3.58146	5.00525	1.13148	1.48965	0.819253	0.477359	2.81861	2.81695	2.35341	0.663092	5.00606	1.98768	2.71117	2.33253	1.34597	0	4.81591	4.52489	3.11287	2.5586	2.05244	2.99397	2.08207	0.982972	2.47916	0.720439	3.52444
ULB_BH41	3.21508	4.59132	4.54865	4.33316	1.65461	1.15567	3.08994	3.9043	5.33327	2.88569	0.478017	3.39809	3.53202	0.604652	2.64527	4.24343	1.74211	3.0993	4.18715	4.77945	1.9274	4.48132	2.37302	0.346703	4.02045	3.52444	5.06307	4.34797	3.32017	4.98548	2.79358	4.62015	1.24184	4.8607	3.7499	7.06291	6.00839	4.81591	0	1.87457	7.92749	2.90639	6.68272	7.57612	5.23554	4.38049	6.7652	4.45262	8.29555
ULB_BH24	2.46729	2.83829	2.8046	2.493	1.74517	2.09438	4.48805	2.04451	4.8342	2.21575	2.05393	2.62723	3.51223	1.55594	2.40519	3.29998	1.76244	1.85405	2.77228	4.72031	2.88483	4.78294	1.01587	1.68122	3.46206	3.03694	5.04853	4.05928	2.08485	3.65186	3.32857	4.59491	0.855487	3.80863	4.57793	6.85376	5.86009	4.52489	1.87457	0	7.51701	2.0141	6.56869	7.50884	5.65988	3.76754	6.86825	3.94074	8.01381
GOM_BH17	5.05052	6.45693	6.41347	7.0513	6.3166	6.80761	6.7631	7.2359	2.68419	5.32092	8.40443	4.89021	4.40632	7.36492	5.33196	4.32713	6.23765	5.76574	5.36306	3.21799	6.29241	3.86615	6.52192	8.11765	4.06272	4.52165	3.00565	3.58545	5.57333	4.72305	5.34213	3.38593	8.07517	4.04499	5.21565	1.10902	2.0431	3.11287	7.92749	7.51701	0	5.50326	1.5899	1.42024	3.6908	3.74955	2.19336	3.58558	0.704921
RAD_BH31	0.460546	2.41497	2.35512	2.57665	1.38259	2.15974	4.02173	2.42478	2.82167	0.337075	3.32489	0.61314	1.79728	2.30658	0.907851	1.3661	1.29874	0.554191	1.46869	2.84341	2.4019	3.13158	1.02823	2.95732	1.45815	1.083	3.17606	2.11432	0.617038	2.13093	2.19287	2.74437	2.6395	1.96179	3.42777	4.86742	3.90446	2.5586	2.90639	2.0141	5.50326	0	4.61087	5.55221	4.02394	1.75373	4.98692	1.93489	6.00839
GOM_BH25	4.15219	6.10264	6.04992	6.61408	5.15333	5.53332	5.21993	6.6968	1.97449	4.36108	7.15973	4.02482	3.17316	6.15799	4.22215	3.70507	5.08403	4.99043	4.88406	1.90962	4.92025	2.36696	5.63372	6.91074	3.17025	3.5399	1.62029	2.50994	4.84065	4.4691	3.96521	2.0645	7.00963	3.65882	3.67141	0.48206	0.708662	2.05244	6.68272	6.56869	1.5899	4.61087	0	0.94161	2.10213	2.95025	0.801795	2.71534	1.67726
GOM_BH10	5.09331	6.98387	6.93279	7.51349	6.07297	6.42237	5.90991	7.61284	2.87466	5.30246	8.05148	4.96465	4.09094	7.06398	5.15394	4.6185	6.00575	5.9272	5.7825	2.82761	5.7722	3.16928	6.57532	7.81414	4.10922	4.48144	2.52183	3.4509	5.77368	5.31497	4.82404	2.97575	7.9396	4.52622	4.38099	0.80575	1.64982	2.99397	7.57612	7.50884	1.42024	5.55221	0.94161	0	2.70802	3.88039	0.980005	3.65047	1.09183
MAD_BH13	3.64154	6.14741	6.08727	6.49473	3.98074	4.09964	3.20536	6.42316	2.6191	3.69724	5.69052	3.60019	2.22956	4.81331	3.2928	3.75389	3.93856	4.5421	4.90618	1.49703	3.32197	0.894682	4.91354	5.52254	2.93989	3.02575	1.29854	2.21919	4.48459	4.86482	2.46073	1.48015	5.86915	4.05128	1.69914	2.58418	1.81005	2.08207	5.23554	5.65988	3.6908	4.02394	2.10213	2.70802	0	2.96183	1.74096	2.70732	3.71243
RAD_BH7	1.30257	3.27197	3.21442	3.71667	2.72588	3.36944	4.35694	3.75941	1.06967	1.58789	4.84221	1.14075	1.34191	3.78418	1.74285	0.817546	2.63854	2.05719	2.01817	1.49035	3.15444	2.20213	2.77504	4.51295	0.362039	0.857288	1.77848	0.748448	1.8942	1.9088	2.4032	1.48217	4.35251	1.12736	3.17321	3.15442	2.26529	0.982972	4.38049	3.76754	3.74955	1.75373	2.95025	3.88039	2.96183	0	3.44722	0.264871	4.26316
GOM_BH23	4.5401	6.68708	6.63188	7.16108	5.33332	5.60993	4.94632	7.20185	2.58734	4.7054	7.23554	4.43581	3.37209	6.28132	4.47109	4.24468	5.27334	5.41877	5.44519	2.1525	4.91142	2.29469	5.98622	7.022	3.60609	3.90413	1.82143	2.88031	5.294	5.11516	3.98031	2.27335	7.22618	4.28642	3.43032	1.15637	1.23425	2.47916	6.7652	6.86825	2.19336	4.98692	0.801795	0.980005	1.74096	3.44722	0	3.19208	2.04108
MAD_BH16	1.47578	3.53631	3.47865	3.97634	2.80217	3.40635	4.24208	4.01056	0.905143	1.7355	4.92041	1.3286	1.23342	3.86362	1.80767	1.0824	2.71717	2.27704	2.28223	1.22849	3.12427	1.96744	2.96256	4.60287	0.478722	0.94589	1.51379	0.511399	2.12573	2.15804	2.32029	1.22727	4.4927	1.35752	2.99983	2.93998	2.02267	0.720439	4.45262	3.94074	3.58558	1.93489	2.71534	3.65047	2.70732	0.264871	3.19208	0	4.07419
GOM_BH20	5.54991	7.10072	7.05545	7.68243	6.72059	7.1563	6.88208	7.84688	3.19493	5.80152	8.77356	5.39878	4.76429	7.75146	5.75426	4.89806	6.64576	6.30902	5.97681	3.52273	6.57848	4.0442	7.03487	8.5062	4.55245	4.98677	3.26386	4.0017	6.12731	5.37333	5.62237	3.6863	8.52879	4.66478	5.33667	1.24092	2.29535	3.52444	8.29555	8.01381	0.704921	6.00839	1.67726	1.09183	3.71243	4.26316	2.04108	4.07419	0
RAD_BH8	1.28387	3.88491	3.82416	4.07041	1.34614	1.75831	2.7301	3.89825	2.52452	1.16241	3.36017	1.3617	0.650563	2.33998	0.618299	2.05087	1.28534	2.0483	2.79809	1.91027	1.40605	1.82738	2.2354	3.09413	1.41178	1.00539	2.2111	1.4952	2.07943	3.193	0.759962	1.7574	3.23935	2.6525	1.93539	4.18549	3.13399	1.94779	2.88224	2.95563	5.05054	1.49413	3.81987	4.73264	2.707	1.7497	3.98804	1.72165	5.41477
GOM_BH44	4.80797	6.47338	6.42551	7.03519	5.95397	6.38813	6.17117	7.17529	2.4717	5.05198	8.00506	4.66124	3.99583	6.98336	4.99057	4.20069	5.87959	5.58703	5.31442	2.75539	5.81631	3.30447	6.29569	7.7381	3.80975	4.23406	2.50147	3.23966	5.41253	4.76505	4.86037	2.91952	7.7689	4.01757	4.62232	0.48421	1.53002	2.76289	7.52705	7.26682	0.697407	5.26777	0.952153	0.785523	3.04395	3.5327	1.4965	3.33319	0.768501
GOM_BH6	5.90392	7.80894	7.75816	8.34093	6.82838	7.13732	6.43187	8.4403	3.70247	6.10445	8.76516	5.77914	4.85051	7.79821	5.93064	5.446	6.76437	6.74616	6.61	3.59583	6.44931	3.83224	7.38126	8.54333	4.92545	5.28573	3.27781	4.25247	6.59579	6.13306	5.51464	3.7355	8.70887	5.34998	4.94246	1.61664	2.45766	3.80347	8.29299	8.30298	1.89659	6.36145	1.75575	0.827815	3.24338	4.70384	1.5389	4.47089	1.2916
ULB_BH44	2.89417	4.25579	4.21232	4.01264	1.36471	0.995718	3.15856	3.59184	5.05497	2.5657	0.761818	3.07767	3.29516	0.306441	2.36011	3.91782	1.44913	2.75489	3.842	4.55322	1.83433	4.30929	2.02917	0.449196	3.72518	3.23029	4.84601	4.08642	2.97661	4.64288	2.63428	4.39726	1.05956	4.53101	3.67313	6.83023	5.77884	4.55859	0.345461	1.58251	7.67132	2.5728	6.46174	7.36594	5.09299	4.08321	6.57767	4.1663	8.05736
GOM_BH13	6.15132	7.72034	7.67531	8.30329	7.28601	7.69608	7.29395	8.46778	3.80466	6.3969	9.31951	6.00295	5.31726	8.3072	6.3294	5.51574	7.21305	6.92069	6.59789	4.0624	7.08913	4.51523	7.6383	9.0615	5.15314	5.57902	3.7861	4.58131	6.74133	5.99161	6.1344	4.22232	9.11101	5.28587	5.76056	1.78332	2.83393	4.10528	8.84185	8.61155	1.28954	6.61075	2.16933	1.3864	4.09407	4.87064	2.36338	4.67587	0.621128
GOM_BH16	4.52771	6.21977	6.17119	6.77555	5.67582	6.11584	5.94576	6.90909	2.19586	4.77108	7.73084	4.38155	3.72099	6.70706	4.71086	3.92957	5.60111	5.30976	5.05177	2.48619	5.5532	3.06348	6.01563	7.4618	3.52952	3.95307	2.24043	2.9594	5.13675	4.51931	4.59779	2.65135	7.48837	3.761	4.39677	0.272073	1.26688	2.48248	7.25282	6.98601	0.83832	4.98761	0.751591	0.891678	2.85287	3.25446	1.40931	3.05327	1.04482
GOM_BH4	4.54128	5.96823	5.92373	6.55625	5.82519	6.33202	6.38709	6.73338	2.1763	4.81407	7.92048	4.38005	3.934	6.87703	4.83722	3.8161	5.74524	5.2537	4.86083	2.77614	5.8408	3.47952	6.01087	7.62846	3.5557	4.01842	2.58951	3.09725	5.0615	4.23796	4.89611	2.94417	7.57122	3.54412	4.84693	0.916074	1.65687	2.62881	7.44433	7.00714	0.512048	4.99317	1.34925	1.5043	3.39768	3.23962	2.0722	3.07948	1.13839
GOM_BH34	4.44304	6.70511	6.64826	7.14862	5.1138	5.33906	4.54795	7.15941	2.67989	4.58065	6.95595	4.35412	3.18917	6.02786	4.29613	4.2498	5.05901	5.33735	5.45346	2.03857	4.60828	2.01042	5.85458	6.75929	3.55323	3.80234	1.70837	2.8064	5.22956	5.19332	3.69713	2.13386	7.0135	4.35713	3.05212	1.56084	1.37249	2.45404	6.49057	6.70127	2.62666	4.87769	1.14593	1.41688	1.353	3.43679	0.446109	3.1744	2.48645
GOM_BH12	4.38097	6.15	6.10011	6.69339	5.49206	5.91731	5.71551	6.81219	2.0788	4.61556	7.53598	4.23956	3.5282	6.51729	4.53458	3.82306	5.41866	5.18002	4.96488	2.2832	5.34224	2.8375	5.86961	7.27193	3.38423	3.79485	2.02739	2.78834	5.01319	4.46603	4.38629	2.44676	7.31745	3.68944	4.16642	0.06697	1.05629	2.31355	7.05801	6.8313	1.07001	4.84147	0.520881	0.862913	2.62081	3.12285	1.21786	2.91153	1.23956
GOM_BH8	4.17836	6.34381	6.28814	6.81073	4.98272	5.27496	4.70593	6.84606	2.2638	4.34344	6.90262	4.07483	3.0163	5.93948	4.11298	3.89658	4.9216	5.05807	5.09878	1.79105	4.59214	1.97696	5.62431	6.68279	3.24729	3.54217	1.46046	2.51911	4.93479	4.79023	3.65338	1.91367	6.87303	3.9579	3.17226	1.13988	0.922783	2.1226	6.43063	6.50836	2.23882	4.62493	0.688098	1.21012	1.51546	3.09486	0.362052	2.838	2.19842
GOM_BH45	5.07454	6.7787	6.7305	7.33724	6.18177	6.59269	6.27544	7.47208	2.75532	5.31117	8.21518	4.93143	4.21214	7.20208	5.22828	4.49185	6.1092	5.8661	5.61428	2.95812	5.99587	3.44471	6.56316	7.95639	4.07709	4.49072	2.68603	3.4839	5.69539	5.0731	5.04012	3.11877	8.01239	4.32126	4.73042	0.67944	1.72912	3.00949	7.73744	7.52692	0.835185	5.53493	1.0797	0.588306	3.10746	3.80943	1.46057	3.60288	0.606819
RAD_BH27	2.31188	3.15043	3.10637	3.7459	3.89436	4.60008	5.68329	3.95202	1.31009	2.64067	5.96658	2.12843	2.66716	4.92134	2.9673	1.30387	3.80456	2.72688	2.0886	2.42954	4.46718	3.30215	3.56682	5.6108	1.65833	2.10839	2.60308	1.91852	2.50062	1.42186	3.73602	2.49938	5.28913	0.791714	4.43775	3.12029	2.59894	1.84116	5.52591	4.57938	3.30744	2.66952	3.1191	3.92432	3.89983	1.33285	3.82027	1.44829	3.95205
GOM_BH18	3.98303	5.31819	5.27411	5.90972	5.33906	5.89075	6.16054	6.09465	1.64969	4.26964	7.45084	3.81531	3.51918	6.39844	4.34435	3.20536	5.25615	4.65728	4.22185	2.46652	5.4625	3.27211	5.43403	7.14396	3.01679	3.49614	2.34862	2.64471	4.45812	3.5866	4.53832	2.6295	7.0342	2.90343	4.64902	1.25259	1.54993	2.20093	6.97815	6.43905	1.14209	4.42711	1.5374	1.99964	3.35998	2.68269	2.33508	2.55025	1.79051
GOM_BH22	5.39803	6.65397	6.61347	7.2651	6.71274	7.22578	7.23492	7.4753	3.0446	5.67928	8.8118	5.23228	4.82819	7.76657	5.7225	4.62249	6.63207	6.07741	5.60629	3.66306	6.73232	4.33421	6.85419	8.51708	4.42237	4.8932	3.46305	3.98815	5.8768	4.918	5.78568	3.8312	8.4417	4.28946	5.68845	1.58634	2.50829	3.52158	8.33602	7.85784	0.478138	5.84479	2.06768	1.81916	4.16889	4.09582	2.65046	3.94974	0.871327
ULB_BJ7	3.6063	5.39503	5.34711	5.21052	2.02392	1.25927	2.2241	4.80869	5.42458	3.28699	1.20264	3.7784	3.5068	1.30882	2.88015	4.63284	2.11017	3.72526	4.81442	4.66428	1.59075	4.18392	3.12888	1.34163	4.23229	3.75016	4.90563	4.38969	3.92094	5.53566	2.54668	4.4971	2.26151	5.26871	3.1962	6.92816	5.87772	4.82519	1.02104	2.82918	7.87943	3.40476	6.50825	7.35022	4.82402	4.59138	6.47018	4.60524	8.16889
ULB_BJ9	3.92864	5.93209	5.88127	5.79563	2.43116	1.65872	1.66022	5.41356	5.50356	3.628	1.88794	4.08805	3.56664	1.92871	3.14333	4.92412	2.50827	4.18114	5.24933	4.61914	1.6204	4.02197	3.67113	2.04255	4.42118	3.96473	4.82432	4.46098	4.35747	5.91191	2.5119	4.45119	2.95452	5.55882	2.87322	6.82737	5.79517	4.86209	1.71829	3.47941	7.82836	3.79741	6.38515	7.18072	4.55978	4.76929	6.26226	4.74449	8.06069
ULB_BJ2	3.08012	5.16917	5.11614	5.08279	1.62259	0.88605	1.65281	4.72985	4.69917	2.78322	1.8142	3.23795	2.76476	1.38547	2.29182	4.07263	1.69324	3.37371	4.42644	3.88063	0.812166	3.37351	2.93397	1.79799	3.57913	3.11738	4.11155	3.65737	3.53932	5.06915	1.75662	3.71275	2.55813	4.70729	2.40397	6.13185	5.08495	4.07603	1.45337	2.90989	7.09861	2.96532	5.70649	6.54142	4.01369	3.93032	5.65784	3.916	7.37175
ULB_BJ1	2.46418	4.51278	4.45943	4.44005	0.964218	0.268692	2.12502	4.09944	4.25626	2.15632	1.75691	2.62948	2.35874	0.966741	1.70754	3.47702	1.03634	2.7163	3.77462	3.56242	0.638299	3.19482	2.2883	1.59925	3.05105	2.57035	3.82708	3.22835	2.88506	4.43621	1.50605	3.39813	2.15839	4.1136	2.47684	5.84497	4.78919	3.67497	1.29986	2.36307	6.75899	2.31946	5.44538	6.32045	3.93609	3.41	5.48622	3.42624	7.08436
ULB_BJ5	3.39501	5.2393	5.19023	5.07594	1.82258	1.04994	2.12437	4.68452	5.19789	3.07789	1.27424	3.56563	3.28035	1.18887	2.66051	4.41874	1.90739	3.5411	4.6264	4.44114	1.36997	3.97165	2.97238	1.34812	4.00864	3.52776	4.68471	4.16298	3.73211	5.33562	2.32606	4.27412	2.22599	5.055	3.01354	6.70753	5.65624	4.59882	1.00806	2.73594	7.65537	3.20512	6.28964	7.1357	4.62504	4.36732	6.26082	4.37954	7.94837
[truncated: 19 more columns]

## Sheet: Figure S41d
Figure S41d
ID	Dim 1	Dim 2	Sample	Tissue	Group
1	0.551664	3.18733	RAD_BC8	RAD	C
2	1.33704	-4.46936	RAD_BC5	RAD	C
3	0.369014	2.90688	RAD_BC9	RAD	C
4	1.83254	-3.54527	RAD_CC4	RAD	C
5	3.30134	-0.321214	ULB_BC4	ULB	C
6	3.56033	0.186786	ULB_CC2	ULB	C
7	3.69082	0.461525	ULB_BC9	ULB	C
8	2.3002	-2.05086	ULB_CC3	ULB	C
9	-1.37019	-0.0750548	MAD_BH5	MAD	H
10	0.457454	-3.46814	RAD_BH14	RAD	H
11	2.97239	4.3924	ULB_BH48	ULB	H
12	1.12361	-3.30786	RAD_BH16	RAD	H
13	0.238614	-5.96479	RAD_BH46	RAD	H
14	4.09062	2.88553	ULB_BH16	ULB	H
15	0.636468	4.1612	RAD_BH15	RAD	H
16	0.497646	5.30121	RAD_BH28	RAD	H
17	3.97625	1.77381	ULB_BH15	ULB	H
18	0.155794	-5.25269	RAD_BH13	RAD	H
19	-0.961008	1.4325	MAD_BH4	MAD	H
20	-2.03622	-4.50226	MAD_BH46	MAD	H
21	2.12599	3.8784	ULB_BH10	ULB	H
22	-1.45238	-5.40033	MAD_BH29	MAD	H
23	1.08845	6.13434	RAD_BH30	RAD	H
24	4.16879	4.28567	ULB_BH38	ULB	H
25	-0.0569909	-4.48911	RAD_BH9	RAD	H
26	-1.01886	-1.73768	RAD_BH2	RAD	H
27	-0.276914	3.9671	MAD_BH11	MAD	H
28	-0.165543	3.21984	MAD_BH12	MAD	H
29	0.077104	-3.79711	RAD_BH21	RAD	H
30	0.234104	-3.81618	RAD_BH18	RAD	H
31	0.345426	-2.79072	RAD_BH39	RAD	H
32	0.556882	4.7267	MAD_BH17	MAD	H
33	3.42447	3.25075	ULB_BH8	ULB	H
34	0.83824	7.24186	RAD_BH35	RAD	H
35	-0.93222	-3.75298	MAD_BH20	MAD	H
36	-3.82176	-3.1407	GOM_BH5	GOM	H
37	-2.75887	-4.014	GOM_BH46	GOM	H
38	-0.517958	4.25855	MAD_BH15	MAD	H
39	2.66403	3.83232	ULB_BH41	ULB	H
40	3.79006	2.5714	ULB_BH24	ULB	H
41	-3.45265	-3.27296	GOM_BH17	GOM	H
42	0.932586	5.56359	RAD_BH31	RAD	H
43	-4.67541	-2.63151	GOM_BH25	GOM	H
44	-4.53119	-3.87005	GOM_BH10	GOM	H
45	-0.772947	-2.67986	MAD_BH13	MAD	H
46	1.2324	5.30599	RAD_BH7	RAD	H
47	-3.98736	-1.82631	GOM_BH23	GOM	H
48	-0.808208	-3.32706	MAD_BH16	MAD	H
49	-2.53043	-2.97405	GOM_BH20	GOM	H
50	-0.775208	-4.89079	RAD_BH8	RAD	H
51	-1.04059	3.12222	GOM_BH44	GOM	H
52	-4.86016	-3.49653	GOM_BH6	GOM	H
53	2.97068	2.91488	ULB_BH44	ULB	H
54	-3.14679	-2.60066	GOM_BH13	GOM	H
55	-2.35613	1.46008	GOM_BH16	GOM	H
56	-3.23916	-3.66762	GOM_BH4	GOM	H
57	0.784631	7.34355	GOM_BH34	GOM	H
58	-1.74169	3.66983	GOM_BH12	GOM	H
59	-3.98592	-4.16582	GOM_BH8	GOM	H
60	-3.66674	-4.39134	GOM_BH45	GOM	H
61	0.0593298	-2.9281	RAD_BH27	RAD	H
62	-2.3013	-3.32593	GOM_BH18	GOM	H
63	-1.58567	3.71281	GOM_BH22	GOM	H
64	2.01061	2.35686	ULB_BJ7	ULB	J
65	1.10525	-1.60029	ULB_BJ9	ULB	J
66	1.87842	2.42346	ULB_BJ2	ULB	J
67	1.70416	2.57473	ULB_BJ1	ULB	J
68	1.74305	3.04112	ULB_BJ5	ULB	J
AB index
Sample	RAD_BC8	RAD_BC5	RAD_BC9	RAD_CC4	ULB_BC4	ULB_CC2	ULB_BC9	ULB_CC3	MAD_BH5	RAD_BH14	ULB_BH48	RAD_BH16	RAD_BH46	ULB_BH16	RAD_BH15	RAD_BH28	ULB_BH15	RAD_BH13	MAD_BH4	MAD_BH46	ULB_BH10	MAD_BH29	RAD_BH30	ULB_BH38	RAD_BH9	RAD_BH2	MAD_BH11	MAD_BH12	RAD_BH21	RAD_BH18	RAD_BH39	MAD_BH17	ULB_BH8	RAD_BH35	MAD_BH20	GOM_BH5	GOM_BH46	MAD_BH15	ULB_BH41	ULB_BH24	GOM_BH17	RAD_BH31	GOM_BH25	GOM_BH10	MAD_BH13	RAD_BH7	GOM_BH23	MAD_BH16	GOM_BH20
RAD_BC8	0	7.69686	0.334684	6.85336	4.45764	4.24915	4.15744	5.52231	3.78638	6.65613	2.70409	6.52031	9.15747	3.5518	0.977558	2.11458	3.70484	8.4493	2.3168	8.11337	1.71933	8.8184	2.99551	3.78021	7.70053	5.16935	1.1378	0.717944	7.00054	7.0107	5.9816	1.53938	2.87351	4.06465	7.09717	7.69226	7.92583	1.51381	2.20864	3.29645	7.60064	2.4066	7.82183	8.69724	6.01486	2.22534	6.76309	6.65481	6.88926
RAD_BC5	7.69686	0	7.43948	1.04855	4.58972	5.15972	5.46387	2.60323	5.1613	1.33271	9.01139	1.18095	1.85549	7.85344	8.65895	9.80656	6.77809	1.41738	6.33349	3.37343	8.38496	2.94068	10.6066	9.20159	1.39417	3.60726	8.58945	7.83463	1.42806	1.28184	1.94965	9.22909	7.99734	11.7218	2.37965	5.32715	4.12115	8.92286	8.40707	7.45584	4.93685	10.0411	6.28707	5.89876	2.76665	9.7759	5.94432	2.43042	4.14648
RAD_BC9	0.334684	7.43948	0	6.61605	4.36109	4.19325	4.12482	5.32058	3.45206	6.37563	2.99739	6.26037	8.87262	3.72167	1.28252	2.39779	3.781	8.16235	1.98563	7.78976	2.00769	8.50454	3.30668	4.0422	7.40825	4.84748	1.24149	0.619432	6.71034	6.72441	5.69764	1.82949	3.07475	4.36031	6.78579	7.3577	7.59488	1.61671	2.47458	3.43746	7.26605	2.71583	7.49132	8.36293	5.70225	2.54974	6.43281	6.34412	6.55684
RAD_CC4	6.85336	1.04855	6.61605	0	3.54287	4.1126	4.41674	1.56588	4.72228	1.37725	8.01909	0.747633	2.89736	6.81573	7.79874	8.94663	5.73481	2.39307	5.70808	3.98537	7.42947	3.77253	9.70817	8.17201	2.11215	3.37607	7.80292	7.05401	1.77341	1.62123	1.66759	8.36975	6.97998	10.8329	2.77255	5.66876	4.61528	8.15012	7.4243	6.42227	5.2922	9.15321	6.57178	6.37201	2.74545	8.87158	6.06845	2.64975	4.40021
ULB_BC4	4.45764	4.58972	4.36109	3.54287	0	0.57021	0.874285	1.99849	4.67801	4.24156	4.72508	3.69629	6.42108	3.30245	5.21474	6.2827	2.20105	5.84927	4.60903	6.78017	4.36099	6.95668	6.8243	4.68784	5.35255	4.54648	5.58512	4.95563	4.74105	4.65002	3.85173	5.74573	3.57408	7.95405	5.44978	7.66081	7.09668	5.96333	4.20215	2.93361	7.37083	6.34365	8.30457	8.599	4.70776	5.99549	7.44248	5.09151	6.4068
ULB_CC2	4.24915	5.15972	4.19325	4.1126	0.57021	0	0.304153	2.56807	4.93747	4.79441	4.24651	4.2603	6.99111	2.75035	4.93406	5.96132	1.64062	6.41707	4.68981	7.30127	3.96047	7.50621	6.44078	4.1438	5.91177	4.96714	5.38658	4.80432	5.29191	5.20457	4.38191	5.44348	3.06697	7.562	5.97535	8.09737	7.58808	5.76296	3.7541	2.39566	7.81995	5.98457	8.7046	9.05155	5.19567	5.62365	7.81154	5.60636	6.86209
ULB_BC9	4.15744	5.46387	4.12482	4.41674	0.874285	0.304153	0	2.87157	5.08937	5.0889	3.99599	4.56057	7.29488	2.45675	4.79757	5.79818	1.34296	6.71928	4.75208	7.5788	3.75816	7.79833	6.24125	3.8539	6.20926	5.19784	5.29452	4.74129	5.58524	5.49979	4.6657	5.29276	2.80191	7.35596	6.25576	8.33156	7.85041	5.66844	3.52372	2.11221	8.06074	5.7999	8.91967	9.29322	5.45834	5.43255	8.01178	5.88172	7.10684
ULB_CC3	5.52231	2.60323	5.32058	1.56588	1.99849	2.56807	2.87157	0	4.1684	2.32474	6.47823	1.72175	4.42369	5.25105	6.43099	7.56982	4.17579	3.8536	4.77172	4.98136	5.93182	5.03	8.27441	6.6063	3.39138	3.3338	6.54655	5.81894	2.82693	2.71756	2.0901	6.99817	5.4195	9.40702	3.65319	6.21821	5.42662	6.91018	5.89442	4.85644	5.88122	7.73629	6.99973	7.06946	3.13686	7.43393	6.29157	3.36019	4.91806
MAD_BH5	3.78638	5.1613	3.45206	4.72228	4.67801	4.93747	5.08937	4.1684	0	3.854	6.23026	4.08289	6.10551	6.21172	4.68748	5.69149	5.65709	5.39783	1.5621	4.47702	5.2776	5.32591	6.67844	7.04955	4.60526	1.69934	4.18739	3.5082	3.99354	4.0706	3.21219	5.17401	5.83521	7.64293	3.70391	3.92535	4.17657	4.41661	5.61627	5.7993	3.81618	6.09073	4.17851	4.93902	2.6724	5.97738	3.14905	3.30021	3.12255
RAD_BH14	6.65613	1.33271	6.37563	1.37725	4.24156	4.79441	5.0889	2.32474	3.854	0	8.25306	0.685165	2.50622	7.31909	7.63144	8.76944	6.31347	1.80987	5.1018	2.6996	7.53364	2.71677	9.62319	8.59625	1.14326	2.27464	7.47142	6.71693	0.50288	0.413543	0.686626	8.19544	7.34484	10.7168	1.41857	4.29172	3.26232	7.78801	7.62665	6.89799	3.91497	9.04422	5.2006	5.00481	1.46126	8.80828	4.73835	1.2735	3.02846
ULB_BH48	2.70409	9.01139	2.99739	8.01909	4.72508	4.24651	3.99599	6.47823	6.23026	8.25306	0	7.91909	10.7119	1.87646	2.34733	2.63634	2.80442	10.0479	4.92266	10.2079	0.990245	10.746	2.56585	1.20115	9.38395	7.31491	3.27702	3.34985	8.68624	8.65326	7.6484	2.43853	1.2279	3.56006	9.0329	10.1444	10.1742	3.49291	0.639353	1.99615	10.0019	2.35212	10.3838	11.1612	8.00278	1.96525	9.3333	8.59552	9.19487
RAD_BH16	6.52031	1.18095	6.26037	0.747633	3.69629	4.2603	4.56057	1.72175	4.08289	0.685165	7.91909	0	2.80045	6.8674	7.48492	8.63179	5.82759	2.17234	5.17848	3.37804	7.25583	3.31876	9.44227	8.18137	1.67009	2.65624	7.40854	6.65377	1.15522	1.0245	0.934345	8.05452	6.95049	10.5536	2.10347	4.94819	3.94618	7.74243	7.30445	6.45567	4.57639	8.8735	5.83832	5.68267	1.99782	8.61453	5.32137	1.93191	3.66925
RAD_BH46	9.15747	1.85549	8.87262	2.89736	6.42108	6.99111	7.29488	4.42369	6.10551	2.50622	10.7119	2.80045	0	9.65226	10.1338	11.269	8.59394	0.716896	7.49393	2.70442	10.0225	1.78272	12.1289	10.9781	1.50499	4.41018	9.94526	9.19351	2.17369	2.14861	3.17587	10.6962	9.75068	13.2203	2.50259	4.94592	3.57638	10.2513	10.0929	9.2455	4.56852	11.5492	5.93787	5.20951	3.43715	11.3145	5.91488	2.83786	4.0758
ULB_BH16	3.5518	7.85344	3.72167	6.81573	3.30245	2.75035	2.45675	5.25105	6.21172	7.31909	1.87646	6.8674	9.65226	0	3.68219	4.32955	1.11759	9.03955	5.25645	9.59779	2.20126	9.96897	4.42356	1.40232	8.46097	6.89063	4.49946	4.26927	7.79526	7.73212	6.80046	3.98462	0.759697	5.43651	8.32459	9.94592	9.72209	4.80876	1.71219	0.434756	9.73796	4.14067	10.3576	10.9532	7.39107	3.7454	9.35175	7.91169	8.84155
RAD_BH15	0.977558	8.65895	1.28252	7.79874	5.21474	4.93406	4.79757	6.43099	4.68748	7.63144	2.34733	7.48492	10.1338	3.68219	0	1.14843	4.10533	9.42616	3.16191	9.06635	1.51613	9.78704	2.02425	3.53452	8.67806	6.12673	0.933777	1.23668	7.97794	7.98752	6.958	0.571072	2.9329	3.08726	8.06815	8.55532	8.85225	1.15852	2.05406	3.53166	8.48455	1.43331	8.62304	9.55016	6.98474	1.29061	7.56506	7.62635	7.80648
RAD_BH28	2.11458	9.80656	2.39779	8.94663	6.2827	5.96132	5.79818	7.56982	5.69149	8.76944	2.63634	8.63179	11.269	4.32955	1.14843	0	4.95411	10.5594	4.13456	10.1256	2.16238	10.8778	1.02135	3.80902	9.80602	7.2004	1.54266	2.18448	9.10804	9.1212	8.09336	0.577559	3.57361	1.97031	9.1664	9.48278	9.86804	1.45554	2.61741	4.2769	9.4404	0.507951	9.4704	10.4595	8.08158	0.734768	8.42122	8.72653	8.81188
ULB_BH15	3.70484	6.77809	3.781	5.73481	2.20105	1.64062	1.34296	4.17579	5.65709	6.31347	2.80442	5.82759	8.59394	1.11759	4.10533	4.95411	0	7.99797	4.94904	8.6913	2.80228	8.99657	5.23007	2.51923	7.44924	6.10586	4.78539	4.38696	6.79989	6.72693	5.83247	4.51792	1.57665	6.3045	7.39178	9.21745	8.88035	5.13535	2.44119	0.819038	8.981	4.86069	9.70865	10.2093	6.51076	4.47269	8.73956	6.99356	8.05475
RAD_BH13	8.4493	1.41738	8.16235	2.39307	5.84927	6.41707	6.71928	3.8536	5.39783	1.80987	10.0479	2.17234	0.716896	9.03955	9.42616	10.5594	7.99797	0	6.77784	2.31692	9.34123	1.61494	11.4252	10.3482	0.792673	3.70609	9.22994	8.47862	1.45771	1.43865	2.46927	9.98745	9.11004	12.5132	1.85281	4.50349	3.16696	9.53507	9.4249	8.62695	4.11585	10.8441	5.49646	4.88667	2.73533	10.6134	5.37641	2.15345	3.5225
MAD_BH4	2.3168	6.33349	1.98563	5.70808	4.60903	4.68981	4.75208	4.77172	1.5621	5.1018	4.92266	5.17848	7.49393	5.25645	3.16191	4.13456	4.94904	6.77784	0	6.03137	3.93852	6.85048	5.12909	5.86987	5.99023	3.17071	2.62529	1.95635	5.33166	5.38303	4.42067	3.62708	4.74747	6.08161	5.18557	5.39427	5.73557	2.86056	4.34742	4.88567	5.32444	4.5444	5.50572	6.39244	4.11666	4.45139	4.44733	4.76202	4.67769
MAD_BH46	8.11337	3.37343	7.78976	3.98537	6.78017	7.30127	7.5788	4.98136	4.47702	2.6996	10.2079	3.37804	2.70442	9.59779	9.06635	10.1256	8.6913	2.31692	6.03137	0	9.35732	1.07117	11.0861	10.7578	1.97928	2.94583	8.65015	7.94545	2.22787	2.37173	2.93285	9.58633	9.48305	12.0908	1.33425	2.24543	0.872131	8.89139	9.56857	9.16418	1.87548	10.4945	3.23496	2.57382	2.21743	10.3385	3.31174	1.69974	1.60613
ULB_BH10	1.71933	8.38496	2.00769	7.42947	4.36099	3.96047	3.75816	5.93182	5.2776	7.53364	0.990245	7.25583	10.0225	2.20126	1.51613	2.16238	2.80228	9.34123	3.93852	9.35732	0	9.94483	2.4831	2.083	8.64759	6.43665	2.40454	2.38429	7.94427	7.92375	6.90272	1.78373	1.44222	3.60155	8.22135	9.20019	9.28181	2.67114	0.540009	2.11598	9.0699	2.06496	9.41477	10.2155	7.1704	1.68419	8.36163	7.77999	8.28483
MAD_BH29	8.8184	2.94068	8.50454	3.77253	6.95668	7.50621	7.79833	5.03	5.32591	2.71677	10.746	3.31876	1.78272	9.96897	9.78704	10.8778	8.99657	1.61494	6.85048	1.07117	9.94483	0	11.8112	11.1989	1.66657	3.68822	9.4409	8.71569	2.21577	2.31382	3.16895	10.3244	9.93101	12.848	1.72752	3.27412	1.90495	9.70398	10.1087	9.54106	2.92007	11.2203	4.24903	3.43814	2.80403	11.0378	4.38175	2.17104	2.655
RAD_BH30	2.99551	10.6066	3.30668	9.70817	6.8243	6.44078	6.24125	8.27441	6.67844	9.62319	2.56585	9.44227	12.1289	4.42356	2.02425	1.02135	5.23007	11.4252	5.12909	11.0861	2.4831	11.8112	0	3.59251	10.685	8.1492	2.56148	3.17283	9.98282	9.98714	8.95594	1.50467	3.71108	1.13543	10.0917	10.4946	10.8532	2.46965	2.78958	4.47138	10.446	0.591656	10.4911	11.4747	9.00861	0.840774	9.44118	9.64964	9.80098
ULB_BH38	3.78021	9.20159	4.0422	8.17201	4.68784	4.1438	3.8539	6.6063	7.04955	8.59625	1.20115	8.18137	10.9781	1.40232	3.53452	3.80902	2.51923	10.3482	5.86987	10.7578	2.083	11.1989	3.59251	0	9.7393	7.94936	4.4571	4.46346	9.05943	9.00676	8.04322	3.63874	1.27478	4.45327	9.52052	10.9087	10.811	4.68683	1.57157	1.75561	10.734	3.47938	11.228	11.925	8.54046	3.10861	10.1921	9.09529	9.87842
RAD_BH9	7.70053	1.39417	7.40825	2.11215	5.35255	5.91177	6.20926	3.39138	4.60526	1.14326	9.38395	1.67009	1.50499	8.46097	8.67806	9.80602	7.44924	0.792673	5.99023	1.97928	8.64759	1.66657	10.685	9.7393	0	2.91472	8.45907	7.70971	0.704875	0.733196	1.74542	9.23623	8.48682	11.7651	1.14364	3.99896	2.74334	8.7598	8.75501	8.04057	3.60687	10.1013	4.978	4.51682	1.94576	9.8796	4.74745	1.38372	2.90057
RAD_BH2	5.16935	3.60726	4.84748	3.37607	4.54648	4.96714	5.19784	3.3338	1.69934	2.27464	7.31491	2.65624	4.41018	6.89063	6.12673	7.2004	6.10586	3.70609	3.17071	2.94583	6.43665	3.68822	8.1492	7.94936	2.91472	0	5.75282	5.03042	2.33289	2.42695	1.72341	6.65365	6.68039	9.16957	2.01717	3.13445	2.86519	6.01711	6.67747	6.45708	2.87757	7.55755	3.76421	4.10895	0.973745	7.39468	2.96983	1.60328	1.95281
MAD_BH11	1.1378	8.58945	1.24149	7.80292	5.58512	5.38658	5.29452	6.54655	4.18739	7.47142	3.27702	7.40854	9.94526	4.49946	0.933777	1.54266	4.78539	9.22994	2.62529	8.65015	2.40454	9.4409	2.56148	4.4571	8.45907	5.75282	0	0.755517	7.77228	7.80004	6.78641	1.12792	3.77007	3.45943	7.74784	7.94272	8.35812	0.378212	2.94403	4.2998	7.90593	2.00291	7.93022	8.91738	6.66544	2.01758	6.87976	7.31349	7.2978
MAD_BH12	0.717944	7.83463	0.619432	7.05401	4.95563	4.80432	4.74129	5.81894	3.5082	6.71693	3.34985	6.65377	9.19351	4.26927	1.23668	2.18448	4.38696	8.47862	1.95635	7.94545	2.38429	8.71569	3.17283	4.46346	7.70971	5.03042	0.755517	0	7.02114	7.04736	6.03223	1.67109	3.59015	4.14539	7.01484	7.33651	7.68465	1.09687	2.8951	4.0084	7.27746	2.58825	7.38763	8.32618	5.93088	2.51123	6.33008	6.57837	6.63
RAD_BH21	7.00054	1.42806	6.71034	1.77341	4.74105	5.29191	5.58524	2.82693	3.99354	0.50288	8.68624	1.15522	2.17369	7.79526	7.97794	9.10804	6.79989	1.45771	5.33166	2.22787	7.94427	2.21577	9.98282	9.05943	0.704875	2.33289	7.77228	7.02114	0	0.158154	1.04155	8.5373	7.80238	11.0652	1.01029	3.95373	2.84426	8.07761	8.05608	7.37184	3.56846	9.39971	4.89336	4.60887	1.40386	9.17612	4.51707	1.00236	2.73435
RAD_BH18	7.0107	1.28184	6.72441	1.62123	4.65002	5.20457	5.49979	2.71756	4.0706	0.413543	8.65326	1.0245	2.14861	7.73212	7.98752	9.1212	6.72693	1.43865	5.38303	2.37173	7.92375	2.31382	9.98714	9.00676	0.733196	2.42695	7.80004	7.04736	0.158154	0	1.03149	8.54897	7.7537	11.0745	1.16804	4.11173	2.99951	8.10968	8.02522	7.31068	3.72656	9.40574	5.05042	4.7656	1.51835	9.17663	4.66694	1.15137	2.88995
RAD_BH39	5.9816	1.94965	5.69764	1.66759	3.85173	4.38191	4.6657	2.0901	3.21219	0.686626	7.6484	0.934345	3.17587	6.80046	6.958	8.09336	5.83247	2.46927	4.42067	2.93285	6.90272	3.16895	8.95594	8.04322	1.74542	1.72341	6.78641	6.03223	1.04155	1.03149	0	7.52039	6.78084	10.0447	1.59948	4.18186	3.33663	7.10194	7.01716	6.37321	3.82857	8.37491	5.02336	4.99463	1.12385	8.14514	4.43882	1.27222	2.88169
MAD_BH17	1.53938	9.22909	1.82949	8.36975	5.74573	5.44348	5.29276	6.99817	5.17401	8.19544	2.43853	8.05452	10.6962	3.98462	0.571072	0.577559	4.51792	9.98745	3.62708	9.58633	1.78373	10.3244	1.50467	3.63874	9.23623	6.65365	1.12792	1.67109	8.5373	8.54897	7.52039	0	3.22513	2.53085	8.60944	9.00381	9.34848	1.17237	2.2891	3.88571	8.94823	0.917354	9.02884	9.98962	7.525	0.889886	7.97447	8.16863	8.29657
ULB_BH8	2.87351	7.99734	3.07475	6.97998	3.57408	3.06697	2.80191	5.4195	5.83521	7.34484	1.2279	6.95049	9.75068	0.759697	2.9329	3.57361	1.57665	9.11004	4.74747	9.48305	1.44222	9.93101	3.71108	1.27478	8.48682	6.68039	3.77007	3.59015	7.80238	7.7537	6.78084	3.22513	0	4.75579	8.24821	9.66222	9.53994	4.0692	0.95734	0.771472	9.47911	3.39981	10.0104	10.677	7.2657	3.00486	8.98398	7.82197	8.61446
RAD_BH35	4.06465	11.7218	4.36031	10.8329	7.95405	7.562	7.35596	9.40702	7.64293	10.7168	3.56006	10.5536	13.2203	5.43651	3.08726	1.97031	6.3045	12.5132	6.08161	12.0908	3.60155	12.848	1.13543	4.45327	11.7651	9.16957	3.45943	4.14539	11.0652	11.0745	10.0447	2.53085	4.75579	0	11.1365	11.3804	11.8167	3.27711	3.86762	5.52507	11.3566	1.68092	11.3086	12.3412	10.0517	1.97559	10.2722	10.6964	10.757
MAD_BH20	7.09717	2.37965	6.78579	2.77255	5.44978	5.97535	6.25576	3.65319	3.70391	1.41857	9.0329	2.10347	2.50259	8.32459	8.06815	9.1664	7.39178	1.85281	5.18557	1.33425	8.22135	1.72752	10.0917	9.52052	1.14364	2.01717	7.74784	7.01484	1.01029	1.16804	1.59948	8.60944	8.24821	11.1365	0	2.9537	1.84521	8.02223	8.39463	7.89289	2.56573	9.50137	3.90758	3.60087	1.08488	9.31399	3.61192	0.443605	1.77792
GOM_BH5	7.69226	5.32715	7.3577	5.66876	7.66081	8.09737	8.33156	6.21821	3.92535	4.29172	10.1444	4.94819	4.94592	9.94592	8.55532	9.48278	9.21745	4.50349	5.39427	2.24543	9.20019	3.27412	10.4946	10.9087	3.99896	3.13445	7.94272	7.33651	3.95373	4.11173	4.18186	9.00381	9.66222	11.3804	2.9537	0	1.37564	8.10333	9.52305	9.51672	0.392089	9.91809	0.993979	1.01746	3.08344	9.84333	1.32478	3.01931	1.30204
GOM_BH46	7.92583	4.12115	7.59488	4.61528	7.09668	7.58808	7.85041	5.42662	4.17657	3.26232	10.1742	3.94618	3.57638	9.72209	8.85225	9.86804	8.88035	3.16696	5.73557	0.872131	9.28181	1.90495	10.8532	10.811	2.74334	2.86519	8.35812	7.68465	2.84426	2.99951	3.33663	9.34848	9.53994	11.8167	1.84521	1.37564	0	8.57069	9.53796	9.28742	1.01512	10.2644	2.36313	1.77815	2.39246	10.1387	2.50902	2.06809	1.06475
MAD_BH15	1.51381	8.92286	1.61671	8.15012	5.96333	5.76296	5.66844	6.91018	4.41661	7.78801	3.49291	7.74243	10.2513	4.80876	1.15852	1.45554	5.13535	9.53507	2.86056	8.89139	2.67114	9.70398	2.46965	4.68683	8.7598	6.01711	0.378212	1.09687	8.07761	8.10968	7.10194	1.17237	4.0692	3.27711	8.02223	8.10333	8.57069	0	3.21041	4.62661	8.08307	1.95121	8.04719	9.06532	6.94309	2.03982	7.00445	7.59116	7.50737
ULB_BH41	2.20864	8.40707	2.47458	7.4243	4.20215	3.7541	3.52372	5.89442	5.61627	7.62665	0.639353	7.30445	10.0929	1.71219	2.05406	2.61741	2.44119	9.4249	4.34742	9.56857	0.540009	10.1087	2.78958	1.57157	8.75501	6.67747	2.94403	2.8951	8.05608	8.02522	7.01716	2.2891	0.95734	3.86762	8.39463	9.52305	9.53796	3.21041	0	1.69052	9.37543	2.4485	9.78	10.5403	7.36351	2.05457	8.73276	7.95696	8.56208
ULB_BH24	3.29645	7.45584	3.43746	6.42227	2.93361	2.39566	2.11221	4.85644	5.7993	6.89799	1.99615	6.45567	9.2455	0.434756	3.53166	4.2769	0.819038	8.62695	4.88567	9.16418	2.11598	9.54106	4.47138	1.75561	8.04057	6.45708	4.2998	4.0084	7.37184	7.31068	6.37321	3.88571	0.771472	5.52507	7.89289	9.51672	9.28742	4.62661	1.69052	0	9.30663	4.13743	9.93652	10.5231	6.95678	3.74427	8.93466	7.47904	8.40837
GOM_BH17	7.60064	4.93685	7.26605	5.2922	7.37083	7.81995	8.06074	5.88122	3.81618	3.91497	10.0019	4.57639	4.56852	9.73796	8.48455	9.4404	8.981	4.11585	5.32444	1.87548	9.0699	2.92007	10.446	10.734	3.60687	2.87757	7.90593	7.27746	3.56846	3.72656	3.82857	8.94823	9.47911	11.3566	2.56573	0.392089	1.01512	8.08307	9.37543	9.30663	0	9.86483	1.38079	1.23279	2.74455	9.77486	1.5423	2.64499	0.969448
RAD_BH31	2.4066	10.0411	2.71583	9.15321	6.34365	5.98457	5.7999	7.73629	6.09073	9.04422	2.35212	8.8735	11.5492	4.14067	1.43331	0.507951	4.86069	10.8441	4.5444	10.4945	2.06496	11.2203	0.591656	3.47938	10.1013	7.55755	2.00291	2.58825	9.39971	9.40574	8.37491	0.917354	3.39981	1.68092	9.50137	9.91809	10.2644	1.95121	2.4485	4.13743	9.86483	0	9.93021	10.9017	8.41803	0.39528	8.87787	9.05947	9.21324
GOM_BH25	7.82183	6.28707	7.49132	6.57178	8.30457	8.7046	8.91967	6.99973	4.17851	5.2006	10.3838	5.83832	5.93787	10.3576	8.62304	9.4704	9.70865	5.49646	5.50572	3.23496	9.41477	4.24903	10.4911	11.228	4.978	3.76421	7.93022	7.38763	4.89336	5.05042	5.02336	9.02884	10.0104	11.3086	3.90758	0.993979	2.36313	8.04719	9.78	9.93652	1.38079	9.93021	0	1.24691	3.90276	9.89474	1.05912	3.92925	2.17215
GOM_BH10	8.69724	5.89876	8.36293	6.37201	8.599	9.05155	9.29322	7.06946	4.93902	5.00481	11.1612	5.68267	5.20951	10.9532	9.55016	10.4595	10.2093	4.88667	6.39244	2.57382	10.2155	3.43814	11.4747	11.925	4.51682	4.10895	8.91738	8.32618	4.60887	4.7656	4.99463	9.98962	10.677	12.3412	3.60087	1.01746	1.77815	9.06532	10.5403	10.5231	1.23279	10.9017	1.24691	0	3.9422	10.836	2.11485	3.76237	2.19222
MAD_BH13	6.01486	2.76665	5.70225	2.74545	4.70776	5.19567	5.45834	3.13686	2.6724	1.46126	8.00278	1.99782	3.43715	7.39107	6.98474	8.08158	6.51076	2.73533	4.11666	2.21743	7.1704	2.80403	9.00861	8.54046	1.94576	0.973745	6.66544	5.93088	1.40386	1.51835	1.12385	7.525	7.2657	10.0517	1.08488	3.08344	2.39246	6.94309	7.36351	6.95678	2.74455	8.41803	3.90276	3.9422	0	8.23378	3.32581	0.648162	1.78194
RAD_BH7	2.22534	9.7759	2.54974	8.87158	5.99549	5.62365	5.43255	7.43393	5.97738	8.80828	1.96525	8.61453	11.3145	3.7454	1.29061	0.734768	4.47269	10.6134	4.45139	10.3385	1.68419	11.0378	0.840774	3.10861	9.8796	7.39468	2.01758	2.51123	9.17612	9.17663	8.14514	0.889886	3.00486	1.97559	9.31399	9.84333	10.1387	2.03982	2.05457	3.74427	9.77486	0.39528	9.89474	10.836	8.23378	0	8.8383	8.87094	9.09494
GOM_BH23	6.76309	5.94432	6.43281	6.06845	7.44248	7.81154	8.01178	6.29157	3.14905	4.73835	9.3333	5.32137	5.91488	9.35175	7.56506	8.42122	8.73956	5.37641	4.44733	3.31174	8.36163	4.38175	9.44118	10.1921	4.74745	2.96983	6.87976	6.33008	4.51707	4.66694	4.43882	7.97447	8.98398	10.2722	3.61192	1.32478	2.50902	7.00445	8.73276	8.93466	1.5423	8.87787	1.05912	2.11485	3.32581	8.8383	0	3.51557	1.85471
MAD_BH16	6.65481	2.43042	6.34412	2.64975	5.09151	5.60636	5.88172	3.36019	3.30021	1.2735	8.59552	1.93191	2.83786	7.91169	7.62635	8.72653	6.99356	2.15345	4.76202	1.69974	7.77999	2.17104	9.64964	9.09529	1.38372	1.60328	7.31349	6.57837	1.00236	1.15137	1.27222	8.16863	7.82197	10.6964	0.443605	3.01931	2.06809	7.59116	7.95696	7.47904	2.64499	9.05947	3.92925	3.76237	0.648162	8.87094	3.51557	0	1.75803
GOM_BH20	6.88926	4.14648	6.55684	4.40021	6.4068	6.86209	7.10684	4.91806	3.12255	3.02846	9.19487	3.66925	4.0758	8.84155	7.80648	8.81188	8.05475	3.5225	4.67769	1.60613	8.28483	2.655	9.80098	9.87842	2.90057	1.95281	7.2978	6.63	2.73435	2.88995	2.88169	8.29657	8.61446	10.757	1.77792	1.30204	1.06475	7.50737	8.56208	8.40837	0.969448	9.21324	2.17215	2.19222	1.78194	9.09494	1.85471	1.75803	0
RAD_BH8	8.18637	2.15388	7.88117	2.93442	6.12367	6.67673	6.97085	4.18609	4.85236	1.88239	10.0111	2.47208	1.47692	9.17319	9.16141	10.2712	8.18494	0.998867	6.32603	1.31952	9.23665	0.847466	11.1815	10.4236	0.822911	3.16252	8.8719	8.13351	1.38657	1.47428	2.38037	9.70931	9.1609	12.2395	1.14859	3.51344	2.1688	9.15296	9.37663	8.74792	3.12827	10.593	4.50732	3.89221	2.21093	10.3925	4.43948	1.56408	2.59898
GOM_BH44	1.59358	7.9552	1.42596	7.26019	5.54162	5.45758	5.42821	6.15805	3.21422	6.75847	4.2092	6.78451	9.1766	5.13666	1.97282	2.66724	5.19489	8.45993	1.69159	7.68921	3.25562	8.53249	3.68859	5.33772	7.67462	4.85994	1.13887	0.880474	7.00902	7.05452	6.0732	2.26413	4.46691	4.52785	6.87605	6.85267	7.34017	1.25076	3.77206	4.86195	6.83493	3.13906	6.80568	7.81512	5.80825	3.15203	5.75947	6.45347	6.27568
GOM_BH6	8.6001	6.27309	8.26727	6.69288	8.75744	9.19083	9.4226	7.30484	4.88737	5.31769	11.1168	5.98674	5.66479	10.993	9.42622	10.3008	10.2888	5.3145	6.2848	2.99768	10.1585	3.90351	11.3199	11.9199	4.90466	4.22483	8.75853	8.19445	4.9464	5.10428	5.25322	9.84712	10.6846	12.1567	3.9363	1.09767	2.16406	8.88796	10.5036	10.5663	1.42516	10.7537	0.884532	0.497732	4.168	10.7053	1.88451	4.05549	2.3876
ULB_BH44	2.43431	7.56278	2.60168	6.55964	3.25294	2.79109	2.55686	5.0108	5.27094	6.85997	1.47752	6.49108	9.29046	1.12033	2.6461	3.43664	1.52092	8.63903	4.20186	8.94891	1.28136	9.4184	3.72931	1.82059	7.99912	6.12884	3.4138	3.15101	7.30914	7.26608	6.28058	3.01813	0.564568	4.82391	7.72612	9.09985	8.99095	3.73845	0.967337	0.88846	8.91899	3.34208	9.4459	10.115	6.7317	2.95618	8.41981	7.2967	8.05864
GOM_BH13	6.86872	4.85765	6.53405	5.06814	6.83917	7.26328	7.49199	5.47466	3.08788	3.70717	9.29232	4.32856	4.77266	9.08176	7.74827	8.70181	8.35904	4.2356	4.58738	2.20214	8.35347	3.27249	9.7076	10.0469	3.6212	2.29626	7.1674	6.53957	3.43875	3.59276	3.49738	8.2102	8.79889	10.6186	2.49643	0.864428	1.46561	7.34571	8.66884	8.65275	0.738604	9.12668	1.52893	1.87827	2.37516	9.03838	1.14288	2.4488	0.720638
GOM_BH16	3.38211	6.98554	3.08539	6.52675	5.93127	6.05192	6.12884	5.83164	1.82448	5.67482	6.08207	5.90269	7.8652	6.60246	4.03134	4.78522	6.34014	7.16736	1.39539	5.97091	5.0929	6.91968	5.80636	7.11045	6.378	3.46611	3.25704	2.80988	5.79299	5.87777	5.03663	4.37681	6.0516	6.60553	5.40403	4.82859	5.48888	3.34818	5.55243	6.24585	4.85839	5.25875	4.7032	5.75683	4.43233	5.26009	3.66897	5.03118	4.43756
GOM_BH4	7.8333	4.64591	7.49953	5.07318	7.34688	7.81598	8.06688	5.77048	4.04964	3.702	10.1758	4.37758	4.16796	9.83206	8.73561	9.71615	9.03721	3.74676	5.58581	1.46413	9.2589	2.48895	10.7148	10.8689	3.2865	2.94184	8.18925	7.54216	3.31879	3.47644	3.69029	9.21273	9.60561	11.6465	2.30852	0.785529	0.592166	8.38028	9.54446	9.39869	0.448701	10.1301	1.77097	1.30779	2.65667	10.026	1.98751	2.45469	0.991632
GOM_BH34	4.16275	11.8258	4.4561	10.9391	8.06737	7.67619	7.47049	9.51588	7.72522	10.8166	3.67363	10.6568	13.3195	5.55009	3.1858	2.06241	6.41938	12.6119	6.16342	12.177	3.71571	12.9387	1.24679	4.56105	11.8626	9.25858	3.53939	4.23177	11.1631	11.1733	10.1438	2.62675	4.8703	0.114957	11.2286	11.4516	11.8975	3.34873	3.98257	5.63968	11.4309	1.7861	11.3716	12.4098	10.1437	2.08619	10.3372	10.7888	10.8371
GOM_BH12	2.34356	8.70201	2.24436	8.05188	6.43122	6.34374	6.30915	7.00451	3.76327	7.46906	4.76913	7.54308	9.83603	5.8848	2.42839	2.77056	6.02409	9.12205	2.36962	8.17739	3.8733	9.07478	3.7528	5.94247	8.33106	5.45561	1.49463	1.63912	7.68526	7.74236	6.78931	2.5299	5.18313	4.40629	7.46682	7.1211	7.75087	1.35798	4.40871	5.63975	7.1505	3.2769	6.9508	8.03935	6.42317	3.39443	5.93723	7.05889	6.69054
GOM_BH8	8.64051	5.33161	8.30593	5.85146	8.23924	8.71155	8.96352	6.63237	4.85555	4.49781	11.03	5.18106	4.59162	10.7216	9.52395	10.4751	9.93354	4.28195	6.36328	1.97851	10.1027	2.8183	11.4823	11.7442	3.94221	3.83397	8.93874	8.31524	4.07972	4.23448	4.54439	9.98568	10.4842	12.3858	3.08148	1.03818	1.2364	9.11025	10.4015	10.2886	1.03999	10.902	1.68211	0.620324	3.53995	10.8142	2.3395	3.28654	1.88116
GOM_BH45	8.67358	5.00439	8.33974	5.56398	8.0697	8.5551	8.81385	6.40954	4.88922	4.22626	11.0105	4.91135	4.21041	10.6362	9.5741	10.5493	9.81958	3.91838	6.42169	1.63428	10.0967	2.4334	11.55	11.6913	3.61107	3.74876	9.01967	8.37785	3.79071	3.94302	4.31966	10.0488	10.4253	12.475	2.80804	1.2602	0.983156	9.20518	10.3782	10.2021	1.13869	10.9661	2.0284	1.00947	3.36202	10.8646	2.58498	3.05022	1.81656
RAD_BH27	6.13522	2.002	5.84319	1.87755	4.16011	4.6861	4.96763	2.40646	3.19115	0.670926	7.87881	1.13	3.04197	7.07458	7.11276	8.24098	6.11966	2.32659	4.47839	2.62093	7.11334	2.89779	9.12069	8.30218	1.56534	1.60611	6.9034	6.15205	0.869189	0.905111	0.317375	7.67096	7.03579	10.1998	1.2898	3.88691	3.02017	7.2098	7.24485	6.64552	3.52887	8.53648	4.74402	4.68616	0.86851	8.31723	4.194	0.954877	2.59017
GOM_BH18	7.11069	3.81378	6.78074	4.13965	6.35751	6.83358	7.08875	4.77489	3.38159	2.76241	9.34796	3.42495	3.66261	8.91285	8.04286	9.06982	8.08795	3.12245	4.94359	1.20582	8.45596	2.24138	10.0492	9.98992	2.52783	2.04138	7.56878	6.88539	2.42462	2.58236	2.7003	8.54483	8.71993	11.0243	1.43414	1.5317	0.826328	7.79132	8.71178	8.4784	1.15257	9.45947	2.47358	2.29532	1.6593	9.32722	2.25647	1.49309	0.419907
GOM_BH22	2.20098	8.68851	2.11431	8.02271	6.33689	6.23812	6.19776	6.95125	3.79399	7.46595	4.60844	7.52529	9.84804	5.73625	2.26692	2.61977	5.89021	9.13307	2.36432	8.22741	3.71535	9.11412	3.60759	5.7829	8.34317	5.47988	1.33323	1.50325	7.6918	7.74579	6.78417	2.37033	5.0314	4.2813	7.49433	7.20908	7.81537	1.1991	4.25138	5.49557	7.23095	3.12522	7.05669	8.13485	6.44413	3.23724	6.03739	7.08267	6.75327
ULB_BJ7	1.67875	6.85937	1.73129	5.90482	2.97289	2.66662	2.53287	4.41722	4.16462	6.02851	2.25132	5.73374	8.50822	2.14614	2.26802	3.31032	2.05029	7.83235	3.11207	7.96394	1.52591	8.49508	3.88841	2.89448	7.15139	5.09342	2.79743	2.34102	6.45057	6.42358	5.41021	2.78019	1.67273	5.02371	6.78163	8.01497	7.95839	3.16387	1.61367	1.79234	7.84488	3.38308	8.34186	9.03159	5.75472	3.05007	7.31264	6.34451	7.00284
ULB_BJ9	4.81951	2.87842	4.5669	2.07652	2.54142	3.03662	3.307	1.27707	2.9076	1.977	6.27682	1.70767	4.44971	5.38841	5.78052	6.92819	4.43025	3.7738	3.66977	4.27672	5.57296	4.5806	7.73465	6.63549	3.11386	2.12855	5.73639	4.98483	2.42552	2.38099	1.41225	6.3507	5.37692	8.84618	2.96402	5.1622	4.55604	6.07953	5.65181	4.96096	4.85513	7.16595	5.87192	6.07629	2.16636	6.90744	5.09763	2.57742	3.88657
ULB_BJ2	1.53094	6.91405	1.58493	5.96891	3.09159	2.79849	2.67095	4.49416	4.0983	6.06054	2.25243	5.78081	8.54703	2.25994	2.13593	3.19186	2.19611	7.86707	3.00739	7.95551	1.47585	8.5033	3.79403	2.95188	7.17841	5.07044	2.65109	2.19363	6.47614	6.45267	5.43487	2.65544	1.75347	4.92939	6.78588	7.96568	7.93382	3.01831	1.61309	1.91735	7.80189	3.27948	8.2768	8.98284	5.75098	2.95403	7.24349	6.34717	6.9693
ULB_BJ1	1.30519	7.05365	1.37584	6.12135	3.30719	3.02451	2.90042	4.66383	4.05869	6.17013	2.21638	5.91116	8.66436	2.40662	1.91229	2.98151	2.40912	7.97909	2.89962	8.00463	1.37022	8.57702	3.61247	3.00029	7.28008	5.10016	2.42143	1.97786	6.57629	6.5578	5.53481	2.43869	1.84837	4.74678	6.85495	7.94996	7.95802	2.78802	1.58206	2.08591	7.79667	3.08684	8.2343	8.96742	5.80919	2.7717	7.19462	6.41429	6.98002
ULB_BJ5	1.20032	7.52144	1.38058	6.587	3.70588	3.38374	3.23235	5.12237	4.40486	6.635	1.82681	6.37912	9.1307	2.35272	1.57452	2.58051	2.56773	8.44433	3.14636	8.43714	0.9207	9.02601	3.16173	2.72638	7.74239	5.51951	2.22209	1.91694	7.03824	7.02136	5.99697	2.06111	1.69444	4.29708	7.30184	8.31757	8.36911	2.56793	1.21417	2.10021	8.17697	2.64947	8.56593	9.33436	6.24979	2.32172	7.51861	6.86022	7.37868
[truncated: 19 more columns]
