# Supplementary material for: Dynamic chromatin architecture of the porcine adipose tissues with weight gain and loss
Source: Nat Commun. 2023 Jun 12;14:3457. doi: 10.1038/s41467-023-39191-0 (PMC10258790; doi:10.1038/s41467-023-39191-0)
Supplement: Supplementary file 19 — Source data [file 41467_2023_39191_MOESM19_ESM.zip › Source.data/Supplementary Figure 42.xlsx]

## Sheet: Figure S42a
Figure S42a
group	Category	Term	Description	LogP	InTerm_InList
ULB.NC up.vs.WG	GO Biological Processes	GO:0048589	developmental growth	-4.44969	10/408
ULB.NC up.vs.WG	GO Biological Processes	GO:0010976	positive regulation of neuron projection development	-2.96396	5/157
ULB.NC up.vs.WG	GO Biological Processes	GO:0045766	positive regulation of angiogenesis	-6.45082	9/185
ULB.NC up.vs.WG	GO Biological Processes	GO:0008544	epidermis development	-6.22195	11/322
ULB.NC up.vs.WG	GO Biological Processes	GO:0010927	cellular component assembly involved in morphogenesis	-2.59889	4/115
ULB.NC up.vs.WG	GO Biological Processes	GO:0040008	regulation of growth	-5.60682	14/621
ULB.NC up.vs.WG	GO Biological Processes	GO:0048863	stem cell differentiation	-4.44137	7/184
ULB.NC up.vs.WG	GO Biological Processes	GO:0071396	cellular response to lipid	-4.20995	11/527
ULB.NC up.vs.WG	GO Biological Processes	GO:0043408	regulation of MAPK cascade	-5.0497	14/695
ULB.NC up.vs.WG	GO Biological Processes	GO:0051056	regulation of small GTPase mediated signal transduction	-3.15707	7/298
ULB.NC up.vs.WG	GO Biological Processes	GO:0007044	cell-substrate junction assembly	-5.81876	-3.311
ULB.NC up.vs.WG	GO Biological Processes	GO:0045087	innate immune response	-12.5535	24/745
ULB.NC up.vs.WG	GO Biological Processes	GO:0001819	positive regulation of cytokine production	-7.68589	15/489
ULB.NC up.vs.WG	KEGG Pathway	hsa05140	Leishmaniasis	-5.65073	6/77
ULB.NC up.vs.WG	GO Biological Processes	GO:0002920	regulation of humoral immune response	-5.46317	5/47
ULB.NC up.vs.WG	GO Biological Processes	GO:0007159	leukocyte cell-cell adhesion	-8.00664	7/55
ULB.NC up.vs.WG	GO Biological Processes	GO:0007507	heart development	-7.71636	-4.797
ULB.NC up.vs.WG	GO Biological Processes	GO:0009611	response to wounding	-6.5049	-3.798
ULB.NC up.vs.WG	GO Biological Processes	GO:0007043	cell-cell junction assembly	-2.41969	-0.818
ULB.NC up.vs.WG	GO Biological Processes	GO:0050808	synapse organization	-8.19704	-5.086
ULB.NC.vs.WG up	GO Biological Processes	GO:0060485	mesenchyme development	-2.91703	5/241
ULB.NC.vs.WG up	GO Biological Processes	GO:0002053	positive regulation of mesenchymal cell proliferation	-4.18111	45009
ULB.NC.vs.WG up	GO Biological Processes	GO:0009954	proximal/distal pattern formation	-7.05324	5/34
ULB.NC.vs.WG up	GO Biological Processes	GO:0007423	sensory organ development	-5.63632	11/559
ULB.NC.vs.WG up	GO Biological Processes	GO:0048771	tissue remodeling	-3.42544	4/103
ULB.NC.vs.WG up	GO Biological Processes	GO:1901342	regulation of vasculature development	-2.94473	6/355
ULB.NC.vs.WG up	GO Biological Processes	GO:0050872	white fat cell differentiation	-4.64757	45002
ULB.NC.vs.WG up	GO Biological Processes	GO:0016055	Wnt signaling pathway	-4.38434	7/282
ULB.NC.vs.WG up	GO Biological Processes	GO:0001666	response to hypoxia	-7.51847	10/280
ULB.NC.vs.WG up	GO Biological Processes	GO:0050920	regulation of chemotaxis	-4.95135	7/230
ULB.NC.vs.WG up	GO Biological Processes	GO:0010810	regulation of cell-substrate adhesion	-3.07572	5/222
ULB.NC.vs.WG up	GO Biological Processes	GO:0098609	cell-cell adhesion	-3.43489	8/531
ULB.NC.vs.WG up	GO Biological Processes	GO:0043065	positive regulation of apoptotic process	-3.40792	8/536
ULB.NC.vs.WG up	GO Biological Processes	GO:0071230	cellular response to amino acid stimulus	-5.16855	5/80
ULB.NC.vs.WG up	GO Biological Processes	GO:1901888	regulation of cell junction assembly	-5.15507	7/214
ULB.NC.vs.WG up	GO Biological Processes	GO:0007610	behavior	-4.50215	10/607
ULB.NC.vs.WG up	GO Biological Processes	GO:0042552	myelination	-4.42095	5/114
ULB.NC.vs.WG up	GO Biological Processes	GO:0014812	muscle cell migration	-4.0243	45012
ULB.NC.vs.WG up	GO Biological Processes	GO:0010975	regulation of neuron projection development	-3.90687	8/452
ULB.NC.vs.WG up	GO Biological Processes	GO:0001503	ossification	-3.49939	6/278
ULB.WG.vs.WL up	GO Biological Processes	GO:0001568	blood vessel development	-7.02078	12/506
ULB.WG.vs.WL up	GO Biological Processes	GO:0048598	embryonic morphogenesis	-10.1937	16/581
ULB.WG.vs.WL up	GO Biological Processes	GO:0070482	response to oxygen levels	-9.22837	12/320
ULB.WG.vs.WL up	GO Biological Processes	GO:0009954	proximal/distal pattern formation	-7.0754	5/34
ULB.WG.vs.WL up	GO Biological Processes	GO:0007423	sensory organ development	-5.68024	11/559
ULB.WG.vs.WL up	GO Biological Processes	GO:0090596	sensory organ morphogenesis	-3.62574	6/266
ULB.WG.vs.WL up	GO Biological Processes	GO:0071230	cellular response to amino acid stimulus	-5.19016	5/80
ULB.WG.vs.WL up	GO Biological Processes	GO:1901888	regulation of cell junction assembly	-5.18432	7/214
ULB.WG.vs.WL up	GO Biological Processes	GO:0050920	regulation of chemotaxis	-4.9804	7/230
ULB.WG.vs.WL up	KEGG Pathway	hsa04151	PI3K-Akt signaling pathway	-4.68178	8/354
ULB.WG.vs.WL up	GO Biological Processes	GO:0050872	white fat cell differentiation	-4.66078	45002
ULB.WG.vs.WL up	GO Biological Processes	GO:0007610	behavior	-4.54061	10/607
ULB.WG.vs.WL up	GO Biological Processes	GO:1905114	cell surface receptor signaling pathway involved in cell-cell signaling	-4.48741	8/377
ULB.WG.vs.WL up	GO Biological Processes	GO:0042552	myelination	-4.44216	5/114
ULB.WG.vs.WL up	GO Biological Processes	GO:0014812	muscle cell migration	-4.03741	45012
ULB.WG.vs.WL up	GO Biological Processes	GO:0030198	extracellular matrix organization	-3.617	6/267
ULB.WG.vs.WL up	GO Biological Processes	GO:0001503	ossification	-3.52322	6/278
ULB.WG.vs.WL up	GO Biological Processes	GO:0098609	cell-cell adhesion	-3.46486	8/531
ULB.WG.vs.WL up	GO Biological Processes	GO:0043065	positive regulation of apoptotic process	-3.43782	8/536
ULB.WG.vs.WL up	GO Biological Processes	GO:0010712	regulation of collagen metabolic process	-3.34168	3/46
ULB.WG up.vs.WL	GO Biological Processes	GO:0098609	cell-cell adhesion	-16.0588	24/531
ULB.WG up.vs.WL	GO Biological Processes	GO:0098609	cell-cell adhesion	-16.0588	24/531
ULB.WG up.vs.WL	GO Biological Processes	GO:0098742	cell-cell adhesion via plasma-membrane adhesion molecules	-8.30897	12/260
ULB.WG up.vs.WL	GO Biological Processes	GO:0016339	calcium-dependent cell-cell adhesion via plasma membrane cell adhesion molecules	-5.61698	5/45
ULB.WG up.vs.WL	KEGG Pathway	hsa04514	Cell adhesion molecules	-4.96235	7/157
ULB.WG up.vs.WL	GO Biological Processes	GO:0007156	homophilic cell adhesion via plasma membrane adhesion molecules	-3.80777	6/167
ULB.WG up.vs.WL	GO Biological Processes	GO:0045216	cell-cell junction organization	-2.75447	5/180
ULB.WG up.vs.WL	GO Biological Processes	GO:0007043	cell-cell junction assembly	-2.46211	4/129
ULB.WG up.vs.WL	GO Biological Processes	GO:0034330	cell junction organization	-13.2261	21/513
ULB.WG up.vs.WL	GO Biological Processes	GO:0034330	cell junction organization	-13.2261	21/513
ULB.WG up.vs.WL	GO Biological Processes	GO:0050808	synapse organization	-8.34219	13/317
ULB.WG up.vs.WL	GO Biological Processes	GO:0034329	cell junction assembly	-8.03686	12/275
ULB.WG up.vs.WL	GO Biological Processes	GO:0007416	synapse assembly	-3.78032	5/107
ULB.WG up.vs.WL	GO Biological Processes	GO:0050807	regulation of synapse organization	-2.26761	5/234
ULB.WG up.vs.WL	GO Biological Processes	GO:0050803	regulation of synapse structure or activity	-2.22197	5/240
ULB.WG up.vs.WL	GO Biological Processes	GO:0045087	innate immune response	-12.824	24/745
ULB.WG up.vs.WL	GO Biological Processes	GO:0045087	innate immune response	-12.824	24/745
ULB.WG up.vs.WL	GO Biological Processes	GO:0006956	complement activation	-10.1496	8/48
ULB.WG up.vs.WL	GO Biological Processes	GO:0098883	synapse pruning	-9.24421	45056
ULB.WG up.vs.WL	GO Biological Processes	GO:0006959	humoral immune response	-9.08505	12/222

## Sheet: Figure S42b
Figure S42b
group	Category	Term	Description	LogP	InTerm_InList
WG.GOM.vs.ULB up	GO Biological Processes	GO:0001503	ossification	-19.5739	45/278
WG.GOM.vs.ULB up	GO Biological Processes	GO:0001501	skeletal system development	-19.5121	61/507
WG.GOM.vs.ULB up	GO Biological Processes	GO:0061061	muscle structure development	-17.6519	58/504
WG.GOM.vs.ULB up	GO Biological Processes	GO:0043408	regulation of MAPK cascade	-16.2761	67/695
WG.GOM.vs.ULB up	GO Biological Processes	GO:0001944	vasculature development	-16.1574	57/526
WG.GOM.vs.ULB up	GO Biological Processes	GO:0040017	positive regulation of locomotion	-15.0493	60/609
WG.GOM.vs.ULB up	GO Biological Processes	GO:0009725	response to hormone	-14.7288	69/784
WG.GOM.vs.ULB up	GO Biological Processes	GO:0044057	regulation of system process	-13.3607	56/591
WG.GOM.vs.ULB up	GO Biological Processes	GO:0048598	embryonic morphogenesis	-12.5645	54/581
WG.GOM.vs.ULB up	GO Biological Processes	GO:0060537	muscle tissue development	-12.2952	39/333
WG.GOM.vs.ULB up	GO Biological Processes	GO:0070482	response to oxygen levels	-12.1836	38/320
WG.GOM.vs.ULB up	GO Biological Processes	GO:0008283	cell population proliferation	-11.8914	59/699
WG.GOM.vs.ULB up	GO Biological Processes	GO:0044283	small molecule biosynthetic process	-11.8799	45/443
WG.GOM.vs.ULB up	GO Biological Processes	GO:0007610	behavior	-11.8108	54/607
WG.GOM.vs.ULB up	GO Biological Processes	GO:0030198	extracellular matrix organization	-11.1403	33/267
WG.GOM.vs.ULB up	GO Biological Processes	GO:0048729	tissue morphogenesis	-10.3515	49/566
WG.GOM.vs.ULB up	GO Biological Processes	GO:0043065	positive regulation of apoptotic process	-10.1402	47/536
WG.GOM.vs.ULB up	GO Biological Processes	GO:1901615	organic hydroxy compound metabolic process	-9.96421	43/468
WG.GOM.vs.ULB up	GO Biological Processes	GO:0008610	lipid biosynthetic process	-9.70116	49/591
WG.GOM.vs.ULB up	GO Biological Processes	GO:0070848	response to growth factor	-9.54944	45/520
WG.MAD.vs.ULB up	GO Biological Processes	GO:0001501	skeletal system development	-14.3932	45/507
WG.MAD.vs.ULB up	GO Biological Processes	GO:0001503	ossification	-11.9186	30/278
WG.MAD.vs.ULB up	KEGG Pathway	hsa04974	Protein digestion and absorption	-10.8765	18/103
WG.MAD.vs.ULB up	GO Biological Processes	GO:0001944	vasculature development	-10.7319	40/526
WG.MAD.vs.ULB up	GO Biological Processes	GO:0009611	response to wounding	-9.31366	34/443
WG.MAD.vs.ULB up	GO Biological Processes	GO:0007548	sex differentiation	-9.11624	26/276
WG.MAD.vs.ULB up	GO Biological Processes	GO:0061061	muscle structure development	-8.97659	36/504
WG.MAD.vs.ULB up	GO Biological Processes	GO:0072001	renal system development	-8.84532	27/305
WG.MAD.vs.ULB up	GO Biological Processes	GO:0043408	regulation of MAPK cascade	-8.19259	42/695
WG.MAD.vs.ULB up	GO Biological Processes	GO:0051345	positive regulation of hydrolase activity	-8.10943	37/569
WG.MAD.vs.ULB up	GO Biological Processes	GO:0048598	embryonic morphogenesis	-7.87163	37/581
WG.MAD.vs.ULB up	GO Biological Processes	GO:0007610	behavior	-7.38109	37/607
WG.MAD.vs.ULB up	GO Biological Processes	GO:0051493	regulation of cytoskeleton organization	-7.08914	33/518
WG.MAD.vs.ULB up	GO Biological Processes	GO:0007167	enzyme-linked receptor protein signaling pathway	-7.04262	37/626
WG.MAD.vs.ULB up	GO Biological Processes	GO:0098609	cell-cell adhesion	-6.84014	33/531
WG.MAD.vs.ULB up	GO Biological Processes	GO:0070482	response to oxygen levels	-6.57455	24/320
WG.MAD.vs.ULB up	GO Biological Processes	GO:0070848	response to growth factor	-6.55636	32/520
WG.MAD.vs.ULB up	GO Biological Processes	GO:0050865	regulation of cell activation	-6.55599	37/655
WG.MAD.vs.ULB up	GO Biological Processes	GO:1900274	regulation of phospholipase C activity	-6.53588	9/42
WG.MAD.vs.ULB up	GO Biological Processes	GO:0032355	response to estradiol	-6.3165	14/120
WG.RAD.vs.ULB up	KEGG Pathway	hsa04974	Protein digestion and absorption	-10.2067	16/103
WG.RAD.vs.ULB up	GO Biological Processes	GO:0061061	muscle structure development	-9.48634	33/504
WG.RAD.vs.ULB up	GO Biological Processes	GO:0030029	actin filament-based process	-9.47507	36/589
WG.RAD.vs.ULB up	GO Biological Processes	GO:0001503	ossification	-8.68043	23/278
WG.RAD.vs.ULB up	GO Biological Processes	GO:0001501	skeletal system development	-7.67414	30/507
WG.RAD.vs.ULB up	GO Biological Processes	GO:0042391	regulation of membrane potential	-6.29802	25/433
WG.RAD.vs.ULB up	GO Biological Processes	GO:0090596	sensory organ morphogenesis	-6.28593	19/266
WG.RAD.vs.ULB up	GO Biological Processes	GO:0009954	proximal/distal pattern formation	-5.64683	7/34
WG.RAD.vs.ULB up	GO Biological Processes	GO:0009611	response to wounding	-5.5885	24/443
WG.RAD.vs.ULB up	GO Biological Processes	GO:0090257	regulation of muscle system process	-5.30879	17/254
WG.RAD.vs.ULB up	GO Biological Processes	GO:0003013	circulatory system process	-5.25999	25/495
WG.RAD.vs.ULB up	GO Biological Processes	GO:0098657	import into cell	-5.16757	15/207
WG.RAD.vs.ULB up	GO Biological Processes	GO:0007610	behavior	-5.07616	28/607
WG.RAD.vs.ULB up	GO Biological Processes	GO:0048598	embryonic morphogenesis	-4.97325	27/581
WG.RAD.vs.ULB up	GO Biological Processes	GO:0071345	cellular response to cytokine stimulus	-4.97208	31/719
WG.RAD.vs.ULB up	GO Biological Processes	GO:0050865	regulation of cell activation	-4.9012	29/655
WG.RAD.vs.ULB up	GO Biological Processes	GO:0040011	locomotion	-4.89489	25/520
WG.RAD.vs.ULB up	GO Biological Processes	GO:0007548	sex differentiation	-4.83555	17/276
WG.RAD.vs.ULB up	GO Biological Processes	GO:0008283	cell population proliferation	-4.79291	30/699
WG.RAD.vs.ULB up	GO Biological Processes	GO:0043410	positive regulation of MAPK cascade	-4.78251	24/495
WG.GOM.vs.MAD up	GO Biological Processes	GO:0001568	blood vessel development	-19.3975	32/506
WG.GOM.vs.MAD up	GO Biological Processes	GO:0009725	response to hormone	-13.9394	32/784
WG.GOM.vs.MAD up	GO Biological Processes	GO:0030198	extracellular matrix organization	-12.5574	19/267
WG.GOM.vs.MAD up	Canonical Pathways	M5885	NABA MATRISOME ASSOCIATED	-10.5361	27/751
WG.GOM.vs.MAD up	GO Biological Processes	GO:0071363	cellular response to growth factor stimulus	-10.5029	22/488
WG.GOM.vs.MAD up	Canonical Pathways	M3008	NABA ECM GLYCOPROTEINS	-10.4698	15/196
WG.GOM.vs.MAD up	GO Biological Processes	GO:2000147	positive regulation of cell motility	-10.4328	24/594
WG.GOM.vs.MAD up	GO Biological Processes	GO:0070482	response to oxygen levels	-10.2216	18/320
WG.GOM.vs.MAD up	GO Biological Processes	GO:0007610	behavior	-9.47047	23/607
WG.GOM.vs.MAD up	GO Biological Processes	GO:0001501	skeletal system development	-9.37616	21/507
WG.GOM.vs.MAD up	GO Biological Processes	GO:0040011	locomotion	-9.1784	21/520
WG.GOM.vs.MAD up	GO Biological Processes	GO:0061061	muscle structure development	-8.63387	20/504
WG.GOM.vs.MAD up	WikiPathways	WP2431	Spinal cord injury	-8.61541	11/121
WG.GOM.vs.MAD up	Canonical Pathways	M167	PID AP1 PATHWAY	-8.49237	9/70
WG.GOM.vs.MAD up	GO Biological Processes	GO:0008283	cell population proliferation	-8.30313	23/699
WG.GOM.vs.MAD up	GO Biological Processes	GO:0048545	response to steroid hormone	-8.23494	15/284
WG.GOM.vs.MAD up	GO Biological Processes	GO:0044057	regulation of system process	-8.19585	21/591
WG.GOM.vs.MAD up	Canonical Pathways	M166	PID ATF2 PATHWAY	-7.79648	8/59
WG.GOM.vs.MAD up	Reactome Gene Sets	R-HSA-9031628	NGF-stimulated transcription	-7.76894	7/39
WG.GOM.vs.MAD up	GO Biological Processes	GO:0046890	regulation of lipid biosynthetic process	-7.75605	12/182
WG.GOM.vs.RAD up	GO Biological Processes	GO:0001944	vasculature development	-25.2709	54/526
WG.GOM.vs.RAD up	GO Biological Processes	GO:0001501	skeletal system development	-22.6216	50/507
WG.GOM.vs.RAD up	Canonical Pathways	M5885	NABA MATRISOME ASSOCIATED	-20.1693	57/751
WG.GOM.vs.RAD up	GO Biological Processes	GO:0009725	response to hormone	-19.9863	58/784
WG.GOM.vs.RAD up	Canonical Pathways	M5884	NABA CORE MATRISOME	-18.551	34/275
WG.GOM.vs.RAD up	GO Biological Processes	GO:0007167	enzyme-linked receptor protein signaling pathway	-15.7781	46/626
WG.GOM.vs.RAD up	GO Biological Processes	GO:0043408	regulation of MAPK cascade	-15.3962	48/695
WG.GOM.vs.RAD up	GO Biological Processes	GO:0061061	muscle structure development	-14.1627	39/504
WG.GOM.vs.RAD up	GO Biological Processes	GO:2000147	positive regulation of cell motility	-13.8634	42/594
WG.GOM.vs.RAD up	GO Biological Processes	GO:0010810	regulation of cell-substrate adhesion	-13.7453	26/222
WG.GOM.vs.RAD up	GO Biological Processes	GO:0070848	response to growth factor	-13.7226	39/520
WG.GOM.vs.RAD up	GO Biological Processes	GO:0008283	cell population proliferation	-13.3589	45/699
WG.GOM.vs.RAD up	GO Biological Processes	GO:0019216	regulation of lipid metabolic process	-13.1102	31/344
WG.GOM.vs.RAD up	GO Biological Processes	GO:0009991	response to extracellular stimulus	-12.9713	37/496
WG.GOM.vs.RAD up	GO Biological Processes	GO:0010817	regulation of hormone levels	-12.7216	38/532
WG.GOM.vs.RAD up	WikiPathways	WP2882	Nuclear receptors meta-pathway	-12.5704	29/314
WG.GOM.vs.RAD up	GO Biological Processes	GO:0048729	tissue morphogenesis	-12.5506	39/566
WG.GOM.vs.RAD up	GO Biological Processes	GO:1901615	organic hydroxy compound metabolic process	-12.329	35/468
WG.GOM.vs.RAD up	GO Biological Processes	GO:0001503	ossification	-12.263	27/278
WG.GOM.vs.RAD up	GO Biological Processes	GO:0008285	negative regulation of cell population proliferation	-12.1539	46/787
WG.MAD.vs.RAD up	GO Biological Processes	GO:0001501	skeletal system development	-19.2533	27/507
WG.MAD.vs.RAD up	GO Biological Processes	GO:1901888	regulation of cell junction assembly	-8.99594	12/214
WG.MAD.vs.RAD up	GO Biological Processes	GO:0007548	sex differentiation	-8.77817	13/276
WG.MAD.vs.RAD up	GO Biological Processes	GO:0007610	behavior	-7.89171	17/607
WG.MAD.vs.RAD up	GO Biological Processes	GO:0072001	renal system development	-7.27785	12/305
WG.MAD.vs.RAD up	GO Biological Processes	GO:0030850	prostate gland development	-6.99001	6/45
WG.MAD.vs.RAD up	GO Biological Processes	GO:0001503	ossification	-6.73846	11/278
WG.MAD.vs.RAD up	GO Biological Processes	GO:0061055	myotome development	-6.30184	44989
WG.MAD.vs.RAD up	GO Biological Processes	GO:0071300	cellular response to retinoic acid	-6.06018	6/64
WG.MAD.vs.RAD up	GO Biological Processes	GO:0031175	neuron projection development	-5.9767	15/647
WG.MAD.vs.RAD up	GO Biological Processes	GO:0030198	extracellular matrix organization	-5.95656	10/267
WG.MAD.vs.RAD up	GO Biological Processes	GO:0046660	female sex differentiation	-5.75265	7/113
WG.MAD.vs.RAD up	KEGG Pathway	hsa04080	Neuroactive ligand-receptor interaction	-5.55611	11/367
WG.MAD.vs.RAD up	GO Biological Processes	GO:0010817	regulation of hormone levels	-5.49047	13/532
WG.MAD.vs.RAD up	GO Biological Processes	GO:0007167	enzyme-linked receptor protein signaling pathway	-5.42988	14/626
WG.MAD.vs.RAD up	GO Biological Processes	GO:0044691	tooth eruption	-5.36466	44992
WG.MAD.vs.RAD up	GO Biological Processes	GO:0048638	regulation of developmental growth	-5.1623	10/328
WG.MAD.vs.RAD up	GO Biological Processes	GO:0060541	respiratory system development	-4.99849	8/205
WG.MAD.vs.RAD up	GO Biological Processes	GO:0060349	bone morphogenesis	-4.97391	6/98
WG.MAD.vs.RAD up	GO Biological Processes	GO:0008285	negative regulation of cell population proliferation	-4.94931	15/787
WG.GOM up.vs.ULB	GO Biological Processes	GO:0098609	cell-cell adhesion	-25.4011	82/531
WG.GOM up.vs.ULB	GO Biological Processes	GO:0000902	cell morphogenesis	-23.4633	88/643
WG.GOM up.vs.ULB	GO Biological Processes	GO:0035239	tube morphogenesis	-23.4126	90/670
WG.GOM up.vs.ULB	GO Biological Processes	GO:0048598	embryonic morphogenesis	-20.9147	79/581
WG.GOM up.vs.ULB	GO Biological Processes	GO:0048729	tissue morphogenesis	-20.4079	77/566
WG.GOM up.vs.ULB	GO Biological Processes	GO:0031344	regulation of cell projection organization	-18.64	81/660
WG.GOM up.vs.ULB	GO Biological Processes	GO:0008283	cell population proliferation	-17.1357	81/699
WG.GOM up.vs.ULB	GO Biological Processes	GO:0007507	heart development	-17.0696	71/562
WG.GOM up.vs.ULB	GO Biological Processes	GO:0044057	regulation of system process	-16.4413	72/591
WG.GOM up.vs.ULB	GO Biological Processes	GO:0001501	skeletal system development	-15.9877	65/507
WG.GOM up.vs.ULB	GO Biological Processes	GO:0034330	cell junction organization	-15.7325	65/513
WG.GOM up.vs.ULB	GO Biological Processes	GO:0007167	enzyme-linked receptor protein signaling pathway	-15.6321	73/626
WG.GOM up.vs.ULB	GO Biological Processes	GO:0008285	negative regulation of cell population proliferation	-15.6063	84/787
WG.GOM up.vs.ULB	GO Biological Processes	GO:0043062	extracellular structure organization	-15.566	45/268
WG.GOM up.vs.ULB	GO Biological Processes	GO:0045321	leukocyte activation	-15.0915	69/584
WG.GOM up.vs.ULB	KEGG Pathway	hsa04514	Cell adhesion molecules	-14.4922	33/157
WG.GOM up.vs.ULB	GO Biological Processes	GO:0061061	muscle structure development	-14.4262	62/504
WG.GOM up.vs.ULB	GO Biological Processes	GO:0040017	positive regulation of locomotion	-14.1729	69/609
WG.GOM up.vs.ULB	GO Biological Processes	GO:0007420	brain development	-13.5532	79/777
WG.GOM up.vs.ULB	GO Biological Processes	GO:0048732	gland development	-13.5168	54/418
WG.MAD up.vs.ULB	GO Biological Processes	GO:0035239	tube morphogenesis	-22.8804	76/670
WG.MAD up.vs.ULB	Canonical Pathways	M5884	NABA CORE MATRISOME	-21.5998	47/275
WG.MAD up.vs.ULB	GO Biological Processes	GO:0072001	renal system development	-18.8726	46/305
WG.MAD up.vs.ULB	GO Biological Processes	GO:0044057	regulation of system process	-18.2681	64/591
WG.MAD up.vs.ULB	GO Biological Processes	GO:0007507	heart development	-18.1096	62/562
WG.MAD up.vs.ULB	GO Biological Processes	GO:0000902	cell morphogenesis	-17.6151	66/643
WG.MAD up.vs.ULB	GO Biological Processes	GO:0048568	embryonic organ development	-17.4406	54/450
WG.MAD up.vs.ULB	GO Biological Processes	GO:0007423	sensory organ development	-15.742	58/559
WG.MAD up.vs.ULB	GO Biological Processes	GO:0098609	cell-cell adhesion	-15.5269	56/531
WG.MAD up.vs.ULB	Canonical Pathways	M5885	NABA MATRISOME ASSOCIATED	-14.2583	66/751
WG.MAD up.vs.ULB	GO Biological Processes	GO:0043062	extracellular structure organization	-14.0439	37/268
WG.MAD up.vs.ULB	GO Biological Processes	GO:0007167	enzyme-linked receptor protein signaling pathway	-13.5628	58/626
WG.MAD up.vs.ULB	GO Biological Processes	GO:0008283	cell population proliferation	-12.5595	60/699
WG.MAD up.vs.ULB	GO Biological Processes	GO:0061061	muscle structure development	-12.3111	49/504
WG.MAD up.vs.ULB	GO Biological Processes	GO:0009725	response to hormone	-11.8933	63/784
WG.MAD up.vs.ULB	GO Biological Processes	GO:0045596	negative regulation of cell differentiation	-11.6168	59/716
WG.MAD up.vs.ULB	GO Biological Processes	GO:0120035	regulation of plasma membrane bounded cell projection organization	-11.4421	55/645
WG.MAD up.vs.ULB	GO Biological Processes	GO:0060541	respiratory system development	-11.4162	29/205
WG.MAD up.vs.ULB	GO Biological Processes	GO:0090287	regulation of cellular response to growth factor stimulus	-11.2913	38/345
WG.MAD up.vs.ULB	GO Biological Processes	GO:0040017	positive regulation of locomotion	-10.8692	52/609
WG.RAD up.vs.ULB	GO Biological Processes	GO:0072001	renal system development	-12.2055	29/305
WG.RAD up.vs.ULB	GO Biological Processes	GO:0001501	skeletal system development	-9.94849	34/507
WG.RAD up.vs.ULB	GO Biological Processes	GO:0035239	tube morphogenesis	-9.51188	39/670
WG.RAD up.vs.ULB	GO Biological Processes	GO:0007423	sensory organ development	-9.42104	35/559
WG.RAD up.vs.ULB	GO Biological Processes	GO:0030198	extracellular matrix organization	-8.96011	23/267
WG.RAD up.vs.ULB	GO Biological Processes	GO:0098609	cell-cell adhesion	-7.70391	31/531
WG.RAD up.vs.ULB	KEGG Pathway	hsa04020	Calcium signaling pathway	-7.63072	20/240
WG.RAD up.vs.ULB	GO Biological Processes	GO:0000902	cell morphogenesis	-7.33911	34/643
WG.RAD up.vs.ULB	GO Biological Processes	GO:0007507	heart development	-7.14748	31/562
WG.RAD up.vs.ULB	GO Biological Processes	GO:2000027	regulation of animal organ morphogenesis	-7.05582	14/126
WG.RAD up.vs.ULB	KEGG Pathway	hsa04923	Regulation of lipolysis in adipocytes	-7.0233	10/58
WG.RAD up.vs.ULB	GO Biological Processes	GO:0090287	regulation of cellular response to growth factor stimulus	-6.87768	23/345
WG.RAD up.vs.ULB	GO Biological Processes	GO:0030500	regulation of bone mineralization	-6.61786	11/80
WG.RAD up.vs.ULB	GO Biological Processes	GO:0008283	cell population proliferation	-6.48884	34/699
WG.RAD up.vs.ULB	GO Biological Processes	GO:0009725	response to hormone	-6.2401	36/784
WG.RAD up.vs.ULB	GO Biological Processes	GO:0044057	regulation of system process	-6.17293	30/591
WG.RAD up.vs.ULB	GO Biological Processes	GO:0008015	blood circulation	-5.70527	23/403
WG.RAD up.vs.ULB	GO Biological Processes	GO:0061061	muscle structure development	-5.55574	26/504
WG.RAD up.vs.ULB	GO Biological Processes	GO:0120161	regulation of cold-induced thermogenesis	-5.46096	13/147
WG.RAD up.vs.ULB	GO Biological Processes	GO:1901605	alpha-amino acid metabolic process	-5.36485	15/198
WG.GOM up.vs.MAD	GO Biological Processes	GO:0098609	cell-cell adhesion	-15.5535	39/531
WG.GOM up.vs.MAD	GO Biological Processes	GO:0034330	cell junction organization	-15.2843	38/513
WG.GOM up.vs.MAD	GO Biological Processes	GO:0031344	regulation of cell projection organization	-15.2332	43/660
WG.GOM up.vs.MAD	GO Biological Processes	GO:0000902	cell morphogenesis	-14.9247	42/643
WG.GOM up.vs.MAD	GO Biological Processes	GO:0048729	tissue morphogenesis	-12.5049	36/566
WG.GOM up.vs.MAD	GO Biological Processes	GO:0043408	regulation of MAPK cascade	-11.806	39/695
WG.GOM up.vs.MAD	GO Biological Processes	GO:0008544	epidermis development	-11.4555	26/322
WG.GOM up.vs.MAD	GO Biological Processes	GO:0001822	kidney development	-9.89688	23/295
WG.GOM up.vs.MAD	GO Biological Processes	GO:0008285	negative regulation of cell population proliferation	-9.61412	38/787
WG.GOM up.vs.MAD	GO Biological Processes	GO:0048598	embryonic morphogenesis	-9.56774	32/581
WG.GOM up.vs.MAD	GO Biological Processes	GO:0030029	actin filament-based process	-9.41968	32/589
WG.GOM up.vs.MAD	GO Biological Processes	GO:0007167	enzyme-linked receptor protein signaling pathway	-9.364	33/626
WG.GOM up.vs.MAD	GO Biological Processes	GO:0009611	response to wounding	-9.10092	27/443
WG.GOM up.vs.MAD	GO Biological Processes	GO:0045229	external encapsulating structure organization	-9.06936	21/270
WG.GOM up.vs.MAD	GO Biological Processes	GO:0001667	ameboidal-type cell migration	-8.97034	18/197
WG.GOM up.vs.MAD	KEGG Pathway	hsa04390	Hippo signaling pathway	-8.73097	16/157
WG.GOM up.vs.MAD	GO Biological Processes	GO:0042327	positive regulation of phosphorylation	-8.52588	36/786
WG.GOM up.vs.MAD	GO Biological Processes	GO:0007507	heart development	-8.08758	29/562
WG.GOM up.vs.MAD	GO Biological Processes	GO:0035239	tube morphogenesis	-8.06157	32/670
WG.GOM up.vs.MAD	GO Biological Processes	GO:0086091	regulation of heart rate by cardiac conduction	-8.03018	9/42
WG.GOM up.vs.RAD	GO Biological Processes	GO:0000902	cell morphogenesis	-24.8979	72/643
WG.GOM up.vs.RAD	GO Biological Processes	GO:0035239	tube morphogenesis	-20.4485	67/670
WG.GOM up.vs.RAD	GO Biological Processes	GO:0098609	cell-cell adhesion	-20.2696	59/531
WG.GOM up.vs.RAD	GO Biological Processes	GO:0048729	tissue morphogenesis	-18.2409	58/566
WG.GOM up.vs.RAD	GO Biological Processes	GO:0045229	external encapsulating structure organization	-17.4482	39/270
WG.GOM up.vs.RAD	GO Biological Processes	GO:0031344	regulation of cell projection organization	-16.3632	60/660
WG.GOM up.vs.RAD	GO Biological Processes	GO:0048598	embryonic morphogenesis	-15.793	55/581
WG.GOM up.vs.RAD	GO Biological Processes	GO:0007167	enzyme-linked receptor protein signaling pathway	-14.9937	56/626
WG.GOM up.vs.RAD	GO Biological Processes	GO:0001501	skeletal system development	-14.4716	49/507
WG.GOM up.vs.RAD	GO Biological Processes	GO:0034330	cell junction organization	-14.2722	49/513
WG.GOM up.vs.RAD	GO Biological Processes	GO:0061061	muscle structure development	-13.3238	47/504
WG.GOM up.vs.RAD	KEGG Pathway	hsa04390	Hippo signaling pathway	-13.2692	26/157
WG.GOM up.vs.RAD	GO Biological Processes	GO:0044057	regulation of system process	-13.0834	51/591
WG.GOM up.vs.RAD	GO Biological Processes	GO:0007423	sensory organ development	-12.8449	49/559
WG.GOM up.vs.RAD	GO Biological Processes	GO:0043408	regulation of MAPK cascade	-12.5251	55/695
WG.GOM up.vs.RAD	GO Biological Processes	GO:0043269	regulation of monoatomic ion transport	-11.7336	49/599
WG.GOM up.vs.RAD	GO Biological Processes	GO:0060537	muscle tissue development	-11.5339	35/333
WG.GOM up.vs.RAD	GO Biological Processes	GO:1905114	cell surface receptor signaling pathway involved in cell-cell signaling	-11.2637	37/377
WG.GOM up.vs.RAD	GO Biological Processes	GO:0001667	ameboidal-type cell migration	-10.9286	26/197
WG.GOM up.vs.RAD	GO Biological Processes	GO:2000027	regulation of animal organ morphogenesis	-10.8992	21/126
WG.MAD up.vs.RAD	GO Biological Processes	GO:0035239	tube morphogenesis	-22.7844	40/670
WG.MAD up.vs.RAD	GO Biological Processes	GO:0061061	muscle structure development	-16.086	29/504
WG.MAD up.vs.RAD	GO Biological Processes	GO:0048706	embryonic skeletal system development	-15.4937	17/129
WG.MAD up.vs.RAD	GO Biological Processes	GO:0000902	cell morphogenesis	-15.0459	31/643
WG.MAD up.vs.RAD	GO Biological Processes	GO:0048729	tissue morphogenesis	-14.7682	29/566
WG.MAD up.vs.RAD	GO Biological Processes	GO:0030198	extracellular matrix organization	-12.2911	19/267
WG.MAD up.vs.RAD	GO Biological Processes	GO:0007423	sensory organ development	-11.4733	25/559
WG.MAD up.vs.RAD	GO Biological Processes	GO:0007507	heart development	-10.6142	24/562
WG.MAD up.vs.RAD	KEGG Pathway	hsa05412	Arrhythmogenic right ventricular cardiomyopathy	-10.6093	11/77
WG.MAD up.vs.RAD	GO Biological Processes	GO:0071300	cellular response to retinoic acid	-10.0955	10/64
WG.MAD up.vs.RAD	GO Biological Processes	GO:0044057	regulation of system process	-9.40049	23/591
WG.MAD up.vs.RAD	GO Biological Processes	GO:0051216	cartilage development	-9.05661	13/167
WG.MAD up.vs.RAD	GO Biological Processes	GO:0098609	cell-cell adhesion	-8.74615	21/531
WG.MAD up.vs.RAD	GO Biological Processes	GO:0120035	regulation of plasma membrane bounded cell projection organization	-8.67363	23/645
WG.MAD up.vs.RAD	GO Biological Processes	GO:0007420	brain development	-8.48444	25/777
WG.MAD up.vs.RAD	GO Biological Processes	GO:2000027	regulation of animal organ morphogenesis	-8.27336	11/126
WG.MAD up.vs.RAD	GO Biological Processes	GO:0048565	digestive tract development	-8.06	11/132
WG.MAD up.vs.RAD	GO Biological Processes	GO:0030855	epithelial cell differentiation	-7.63614	21/615
WG.MAD up.vs.RAD	GO Biological Processes	GO:0034330	cell junction organization	-7.50697	19/513
WG.MAD up.vs.RAD	GO Biological Processes	GO:0070848	response to growth factor	-7.4143	19/520

## Sheet: Figure S42c
Figure S42c
group	Category	Term	Description	LogP	InTerm_InList
ULB.NC.vs.WG up	GO Biological Processes	GO:0048514	blood vessel morphogenesis	-7.83094	12/422
ULB.NC.vs.WG up	GO Biological Processes	GO:0048598	embryonic morphogenesis	-10.1248	16/581
ULB.NC.vs.WG up	GO Biological Processes	GO:0070482	response to oxygen levels	-9.17636	12/320
ULB.NC.vs.WG up	GO Biological Processes	GO:0009954	proximal/distal pattern formation	-7.05324	5/34
ULB.NC.vs.WG up	GO Biological Processes	GO:0007423	sensory organ development	-5.63632	11/559
ULB.NC.vs.WG up	GO Biological Processes	GO:0090596	sensory organ morphogenesis	-3.60177	6/266
ULB.NC.vs.WG up	GO Biological Processes	GO:0071230	cellular response to amino acid stimulus	-5.16855	5/80
ULB.NC.vs.WG up	GO Biological Processes	GO:1901888	regulation of cell junction assembly	-5.15507	7/214
ULB.NC.vs.WG up	GO Biological Processes	GO:0050920	regulation of chemotaxis	-4.95135	7/230
ULB.NC.vs.WG up	KEGG Pathway	hsa04151	PI3K-Akt signaling pathway	-4.6496	8/354
ULB.NC.vs.WG up	GO Biological Processes	GO:0050872	white fat cell differentiation	-4.64757	45002
ULB.NC.vs.WG up	GO Biological Processes	GO:0007610	behavior	-4.50215	10/607
ULB.NC.vs.WG up	GO Biological Processes	GO:1905114	cell surface receptor signaling pathway involved in cell-cell signaling	-4.45551	8/377
ULB.NC.vs.WG up	GO Biological Processes	GO:0042552	myelination	-4.42095	5/114
ULB.NC.vs.WG up	GO Biological Processes	GO:0014812	muscle cell migration	-4.0243	45012
ULB.NC.vs.WG up	GO Biological Processes	GO:0010975	regulation of neuron projection development	-3.90687	8/452
ULB.NC.vs.WG up	GO Biological Processes	GO:0030198	extracellular matrix organization	-3.59304	6/267
ULB.NC.vs.WG up	GO Biological Processes	GO:0001503	ossification	-3.49939	6/278
ULB.NC.vs.WG up	GO Biological Processes	GO:0098609	cell-cell adhesion	-3.43489	8/531
ULB.NC.vs.WG up	GO Biological Processes	GO:0043065	positive regulation of apoptotic process	-3.40792	8/536
ULB.NC up.vs.WG	GO Biological Processes	GO:0098609	cell-cell adhesion	-16.8479	25/531
ULB.NC up.vs.WG	GO Biological Processes	GO:0034330	cell junction organization	-14.004	22/513
ULB.NC up.vs.WG	GO Biological Processes	GO:0045087	innate immune response	-12.5535	24/745
ULB.NC up.vs.WG	GO Biological Processes	GO:0031175	neuron projection development	-9.31321	19/647
ULB.NC up.vs.WG	GO Biological Processes	GO:0007159	leukocyte cell-cell adhesion	-8.00664	7/55
ULB.NC up.vs.WG	GO Biological Processes	GO:0006954	inflammatory response	-7.94672	16/541
ULB.NC up.vs.WG	GO Biological Processes	GO:0007507	heart development	-7.71636	16/562
ULB.NC up.vs.WG	GO Biological Processes	GO:0001819	positive regulation of cytokine production	-7.68589	15/489
ULB.NC up.vs.WG	KEGG Pathway	hsa04390	Hippo signaling pathway	-7.05746	9/157
ULB.NC up.vs.WG	GO Biological Processes	GO:0120035	regulation of plasma membrane bounded cell projection organization	-6.89709	16/645
ULB.NC up.vs.WG	GO Biological Processes	GO:0009611	response to wounding	-6.5049	13/443
ULB.NC up.vs.WG	GO Biological Processes	GO:0045766	positive regulation of angiogenesis	-6.45082	9/185
ULB.NC up.vs.WG	GO Biological Processes	GO:0008544	epidermis development	-6.22195	11/322
ULB.NC up.vs.WG	GO Biological Processes	GO:0097435	supramolecular fiber organization	-6.15026	14/558
ULB.NC up.vs.WG	KEGG Pathway	hsa04015	Rap1 signaling pathway	-5.99001	9/210
ULB.NC up.vs.WG	GO Biological Processes	GO:0007044	cell-substrate junction assembly	-5.81876	5/40
ULB.NC up.vs.WG	KEGG Pathway	hsa05140	Leishmaniasis	-5.65073	6/77
ULB.NC up.vs.WG	GO Biological Processes	GO:0040008	regulation of growth	-5.60682	14/621
ULB.NC up.vs.WG	GO Biological Processes	GO:0002920	regulation of humoral immune response	-5.46317	5/47
ULB.NC up.vs.WG	GO Biological Processes	GO:0048598	embryonic morphogenesis	-5.20569	13/581
ULB.WG.vs.WL up	GO Biological Processes	GO:0048514	blood vessel morphogenesis	-7.8816	12/422
ULB.WG.vs.WL up	GO Biological Processes	GO:0048598	embryonic morphogenesis	-10.1937	16/581
ULB.WG.vs.WL up	GO Biological Processes	GO:0070482	response to oxygen levels	-9.22837	12/320
ULB.WG.vs.WL up	GO Biological Processes	GO:0009954	proximal/distal pattern formation	-7.0754	5/34
ULB.WG.vs.WL up	GO Biological Processes	GO:0007423	sensory organ development	-5.68024	11/559
ULB.WG.vs.WL up	GO Biological Processes	GO:0090596	sensory organ morphogenesis	-3.62574	6/266
ULB.WG.vs.WL up	GO Biological Processes	GO:0071230	cellular response to amino acid stimulus	-5.19016	5/80
ULB.WG.vs.WL up	GO Biological Processes	GO:1901888	regulation of cell junction assembly	-5.18432	7/214
ULB.WG.vs.WL up	GO Biological Processes	GO:0050920	regulation of chemotaxis	-4.9804	7/230
ULB.WG.vs.WL up	KEGG Pathway	hsa04151	PI3K-Akt signaling pathway	-4.68178	8/354
ULB.WG.vs.WL up	GO Biological Processes	GO:0050872	white fat cell differentiation	-4.66078	45002
ULB.WG.vs.WL up	GO Biological Processes	GO:0007610	behavior	-4.54061	10/607
ULB.WG.vs.WL up	GO Biological Processes	GO:1905114	cell surface receptor signaling pathway involved in cell-cell signaling	-4.48741	8/377
ULB.WG.vs.WL up	GO Biological Processes	GO:0042552	myelination	-4.44216	5/114
ULB.WG.vs.WL up	GO Biological Processes	GO:0014812	muscle cell migration	-4.03741	45012
ULB.WG.vs.WL up	GO Biological Processes	GO:0030198	extracellular matrix organization	-3.617	6/267
ULB.WG.vs.WL up	GO Biological Processes	GO:0001503	ossification	-3.52322	6/278
ULB.WG.vs.WL up	GO Biological Processes	GO:0098609	cell-cell adhesion	-3.46486	8/531
ULB.WG.vs.WL up	GO Biological Processes	GO:0043065	positive regulation of apoptotic process	-3.43782	8/536
ULB.WG.vs.WL up	GO Biological Processes	GO:0010712	regulation of collagen metabolic process	-3.34168	3/46
ULB.WG up.vs.WL	GO Biological Processes	GO:0098609	cell-cell adhesion	-16.0588	24/531
ULB.WG up.vs.WL	GO Biological Processes	GO:0034330	cell junction organization	-13.2261	21/513
ULB.WG up.vs.WL	GO Biological Processes	GO:0045087	innate immune response	-12.824	24/745
ULB.WG up.vs.WL	GO Biological Processes	GO:0031175	neuron projection development	-9.51995	19/647
ULB.WG up.vs.WL	GO Biological Processes	GO:0006954	inflammatory response	-8.11907	16/541
ULB.WG up.vs.WL	GO Biological Processes	GO:0007159	leukocyte cell-cell adhesion	-8.08928	7/55
ULB.WG up.vs.WL	GO Biological Processes	GO:0001819	positive regulation of cytokine production	-7.84788	15/489
ULB.WG up.vs.WL	KEGG Pathway	hsa04390	Hippo signaling pathway	-7.15994	9/157
ULB.WG up.vs.WL	GO Biological Processes	GO:0120035	regulation of plasma membrane bounded cell projection organization	-7.0638	16/645
ULB.WG up.vs.WL	GO Biological Processes	GO:0007507	heart development	-7.05734	15/562
ULB.WG up.vs.WL	GO Biological Processes	GO:0009611	response to wounding	-6.64333	13/443
ULB.WG up.vs.WL	GO Biological Processes	GO:0045766	positive regulation of angiogenesis	-6.55185	9/185
ULB.WG up.vs.WL	GO Biological Processes	GO:0008544	epidermis development	-6.34116	11/322
ULB.WG up.vs.WL	KEGG Pathway	hsa04015	Rap1 signaling pathway	-6.08976	9/210
ULB.WG up.vs.WL	GO Biological Processes	GO:0007044	cell-substrate junction assembly	-5.87741	5/40
ULB.WG up.vs.WL	GO Biological Processes	GO:0040008	regulation of growth	-5.74868	14/621
ULB.WG up.vs.WL	KEGG Pathway	hsa05140	Leishmaniasis	-5.71988	6/77
ULB.WG up.vs.WL	GO Biological Processes	GO:0097435	supramolecular fiber organization	-5.52678	13/558
ULB.WG up.vs.WL	KEGG Pathway	hsa05205	Proteoglycans in cancer	-5.17086	8/205
ULB.WG up.vs.WL	GO Biological Processes	GO:0048762	mesenchymal cell differentiation	-4.72185	7/171

## Sheet: Figure S42d
Figure S42d
group	Category	Term	Description	LogP	InTerm_InList
WG.GOM.vs.ULB up	GO Biological Processes	GO:0001503	ossification	-19.5739	45/278
WG.GOM.vs.ULB up	GO Biological Processes	GO:0001501	skeletal system development	-19.5121	61/507
WG.GOM.vs.ULB up	GO Biological Processes	GO:0061061	muscle structure development	-17.6519	58/504
WG.GOM.vs.ULB up	GO Biological Processes	GO:0043408	regulation of MAPK cascade	-16.2761	67/695
WG.GOM.vs.ULB up	GO Biological Processes	GO:0001944	vasculature development	-16.1574	57/526
WG.GOM.vs.ULB up	GO Biological Processes	GO:0040017	positive regulation of locomotion	-15.0493	60/609
WG.GOM.vs.ULB up	GO Biological Processes	GO:0009725	response to hormone	-14.7288	69/784
WG.GOM.vs.ULB up	GO Biological Processes	GO:0044057	regulation of system process	-13.3607	56/591
WG.GOM.vs.ULB up	GO Biological Processes	GO:0048598	embryonic morphogenesis	-12.5645	54/581
WG.GOM.vs.ULB up	GO Biological Processes	GO:0060537	muscle tissue development	-12.2952	39/333
WG.GOM.vs.ULB up	GO Biological Processes	GO:0070482	response to oxygen levels	-12.1836	38/320
WG.GOM.vs.ULB up	GO Biological Processes	GO:0008283	cell population proliferation	-11.8914	59/699
WG.GOM.vs.ULB up	GO Biological Processes	GO:0044283	small molecule biosynthetic process	-11.8799	45/443
WG.GOM.vs.ULB up	GO Biological Processes	GO:0007610	behavior	-11.8108	54/607
WG.GOM.vs.ULB up	GO Biological Processes	GO:0030198	extracellular matrix organization	-11.1403	33/267
WG.GOM.vs.ULB up	GO Biological Processes	GO:0048729	tissue morphogenesis	-10.3515	49/566
WG.GOM.vs.ULB up	GO Biological Processes	GO:0043065	positive regulation of apoptotic process	-10.1402	47/536
WG.GOM.vs.ULB up	GO Biological Processes	GO:1901615	organic hydroxy compound metabolic process	-9.96421	43/468
WG.GOM.vs.ULB up	GO Biological Processes	GO:0008610	lipid biosynthetic process	-9.70116	49/591
WG.GOM.vs.ULB up	GO Biological Processes	GO:0070848	response to growth factor	-9.54944	45/520
WG.MAD.vs.ULB up	GO Biological Processes	GO:0001501	skeletal system development	-14.3932	45/507
WG.MAD.vs.ULB up	GO Biological Processes	GO:0001503	ossification	-11.9186	30/278
WG.MAD.vs.ULB up	KEGG Pathway	hsa04974	Protein digestion and absorption	-10.8765	18/103
WG.MAD.vs.ULB up	GO Biological Processes	GO:0001944	vasculature development	-10.7319	40/526
WG.MAD.vs.ULB up	GO Biological Processes	GO:0009611	response to wounding	-9.31366	34/443
WG.MAD.vs.ULB up	GO Biological Processes	GO:0007548	sex differentiation	-9.11624	26/276
WG.MAD.vs.ULB up	GO Biological Processes	GO:0061061	muscle structure development	-8.97659	36/504
WG.MAD.vs.ULB up	GO Biological Processes	GO:0072001	renal system development	-8.84532	27/305
WG.MAD.vs.ULB up	GO Biological Processes	GO:0043408	regulation of MAPK cascade	-8.19259	42/695
WG.MAD.vs.ULB up	GO Biological Processes	GO:0051345	positive regulation of hydrolase activity	-8.10943	37/569
WG.MAD.vs.ULB up	GO Biological Processes	GO:0048598	embryonic morphogenesis	-7.87163	37/581
WG.MAD.vs.ULB up	GO Biological Processes	GO:0007610	behavior	-7.38109	37/607
WG.MAD.vs.ULB up	GO Biological Processes	GO:0051493	regulation of cytoskeleton organization	-7.08914	33/518
WG.MAD.vs.ULB up	GO Biological Processes	GO:0007167	enzyme-linked receptor protein signaling pathway	-7.04262	37/626
WG.MAD.vs.ULB up	GO Biological Processes	GO:0098609	cell-cell adhesion	-6.84014	33/531
WG.MAD.vs.ULB up	GO Biological Processes	GO:0070482	response to oxygen levels	-6.57455	24/320
WG.MAD.vs.ULB up	GO Biological Processes	GO:0070848	response to growth factor	-6.55636	32/520
WG.MAD.vs.ULB up	GO Biological Processes	GO:0050865	regulation of cell activation	-6.55599	37/655
WG.MAD.vs.ULB up	GO Biological Processes	GO:1900274	regulation of phospholipase C activity	-6.53588	9/42
WG.MAD.vs.ULB up	GO Biological Processes	GO:0032355	response to estradiol	-6.3165	14/120
WG.RAD.vs.ULB up	KEGG Pathway	hsa04974	Protein digestion and absorption	-10.2067	16/103
WG.RAD.vs.ULB up	GO Biological Processes	GO:0061061	muscle structure development	-9.48634	33/504
WG.RAD.vs.ULB up	GO Biological Processes	GO:0030029	actin filament-based process	-9.47507	36/589
WG.RAD.vs.ULB up	GO Biological Processes	GO:0001503	ossification	-8.68043	23/278
WG.RAD.vs.ULB up	GO Biological Processes	GO:0001501	skeletal system development	-7.67414	30/507
WG.RAD.vs.ULB up	GO Biological Processes	GO:0042391	regulation of membrane potential	-6.29802	25/433
WG.RAD.vs.ULB up	GO Biological Processes	GO:0090596	sensory organ morphogenesis	-6.28593	19/266
WG.RAD.vs.ULB up	GO Biological Processes	GO:0009954	proximal/distal pattern formation	-5.64683	7/34
WG.RAD.vs.ULB up	GO Biological Processes	GO:0009611	response to wounding	-5.5885	24/443
WG.RAD.vs.ULB up	GO Biological Processes	GO:0090257	regulation of muscle system process	-5.30879	17/254
WG.RAD.vs.ULB up	GO Biological Processes	GO:0003013	circulatory system process	-5.25999	25/495
WG.RAD.vs.ULB up	GO Biological Processes	GO:0098657	import into cell	-5.16757	15/207
WG.RAD.vs.ULB up	GO Biological Processes	GO:0007610	behavior	-5.07616	28/607
WG.RAD.vs.ULB up	GO Biological Processes	GO:0048598	embryonic morphogenesis	-4.97325	27/581
WG.RAD.vs.ULB up	GO Biological Processes	GO:0071345	cellular response to cytokine stimulus	-4.97208	31/719
WG.RAD.vs.ULB up	GO Biological Processes	GO:0050865	regulation of cell activation	-4.9012	29/655
WG.RAD.vs.ULB up	GO Biological Processes	GO:0040011	locomotion	-4.89489	25/520
WG.RAD.vs.ULB up	GO Biological Processes	GO:0007548	sex differentiation	-4.83555	17/276
WG.RAD.vs.ULB up	GO Biological Processes	GO:0008283	cell population proliferation	-4.79291	30/699
WG.RAD.vs.ULB up	GO Biological Processes	GO:0043410	positive regulation of MAPK cascade	-4.78251	24/495
WG.GOM.vs.MAD up	GO Biological Processes	GO:0001568	blood vessel development	-19.3975	32/506
WG.GOM.vs.MAD up	GO Biological Processes	GO:0009725	response to hormone	-13.9394	32/784
WG.GOM.vs.MAD up	GO Biological Processes	GO:0030198	extracellular matrix organization	-12.5574	19/267
WG.GOM.vs.MAD up	Canonical Pathways	M5885	NABA MATRISOME ASSOCIATED	-10.5361	27/751
WG.GOM.vs.MAD up	GO Biological Processes	GO:0071363	cellular response to growth factor stimulus	-10.5029	22/488
WG.GOM.vs.MAD up	Canonical Pathways	M3008	NABA ECM GLYCOPROTEINS	-10.4698	15/196
WG.GOM.vs.MAD up	GO Biological Processes	GO:2000147	positive regulation of cell motility	-10.4328	24/594
WG.GOM.vs.MAD up	GO Biological Processes	GO:0070482	response to oxygen levels	-10.2216	18/320
WG.GOM.vs.MAD up	GO Biological Processes	GO:0007610	behavior	-9.47047	23/607
WG.GOM.vs.MAD up	GO Biological Processes	GO:0001501	skeletal system development	-9.37616	21/507
WG.GOM.vs.MAD up	GO Biological Processes	GO:0040011	locomotion	-9.1784	21/520
WG.GOM.vs.MAD up	GO Biological Processes	GO:0061061	muscle structure development	-8.63387	20/504
WG.GOM.vs.MAD up	WikiPathways	WP2431	Spinal cord injury	-8.61541	11/121
WG.GOM.vs.MAD up	Canonical Pathways	M167	PID AP1 PATHWAY	-8.49237	9/70
WG.GOM.vs.MAD up	GO Biological Processes	GO:0008283	cell population proliferation	-8.30313	23/699
WG.GOM.vs.MAD up	GO Biological Processes	GO:0048545	response to steroid hormone	-8.23494	15/284
WG.GOM.vs.MAD up	GO Biological Processes	GO:0044057	regulation of system process	-8.19585	21/591
WG.GOM.vs.MAD up	Canonical Pathways	M166	PID ATF2 PATHWAY	-7.79648	8/59
WG.GOM.vs.MAD up	Reactome Gene Sets	R-HSA-9031628	NGF-stimulated transcription	-7.76894	7/39
WG.GOM.vs.MAD up	GO Biological Processes	GO:0046890	regulation of lipid biosynthetic process	-7.75605	12/182
WG.GOM.vs.RAD up	GO Biological Processes	GO:0001944	vasculature development	-25.2709	54/526
WG.GOM.vs.RAD up	GO Biological Processes	GO:0001501	skeletal system development	-22.6216	50/507
WG.GOM.vs.RAD up	Canonical Pathways	M5885	NABA MATRISOME ASSOCIATED	-20.1693	57/751
WG.GOM.vs.RAD up	GO Biological Processes	GO:0009725	response to hormone	-19.9863	58/784
WG.GOM.vs.RAD up	Canonical Pathways	M5884	NABA CORE MATRISOME	-18.551	34/275
WG.GOM.vs.RAD up	GO Biological Processes	GO:0007167	enzyme-linked receptor protein signaling pathway	-15.7781	46/626
WG.GOM.vs.RAD up	GO Biological Processes	GO:0043408	regulation of MAPK cascade	-15.3962	48/695
WG.GOM.vs.RAD up	GO Biological Processes	GO:0061061	muscle structure development	-14.1627	39/504
WG.GOM.vs.RAD up	GO Biological Processes	GO:2000147	positive regulation of cell motility	-13.8634	42/594
WG.GOM.vs.RAD up	GO Biological Processes	GO:0010810	regulation of cell-substrate adhesion	-13.7453	26/222
WG.GOM.vs.RAD up	GO Biological Processes	GO:0070848	response to growth factor	-13.7226	39/520
WG.GOM.vs.RAD up	GO Biological Processes	GO:0008283	cell population proliferation	-13.3589	45/699
WG.GOM.vs.RAD up	GO Biological Processes	GO:0019216	regulation of lipid metabolic process	-13.1102	31/344
WG.GOM.vs.RAD up	GO Biological Processes	GO:0009991	response to extracellular stimulus	-12.9713	37/496
WG.GOM.vs.RAD up	GO Biological Processes	GO:0010817	regulation of hormone levels	-12.7216	38/532
WG.GOM.vs.RAD up	WikiPathways	WP2882	Nuclear receptors meta-pathway	-12.5704	29/314
WG.GOM.vs.RAD up	GO Biological Processes	GO:0048729	tissue morphogenesis	-12.5506	39/566
WG.GOM.vs.RAD up	GO Biological Processes	GO:1901615	organic hydroxy compound metabolic process	-12.329	35/468
WG.GOM.vs.RAD up	GO Biological Processes	GO:0001503	ossification	-12.263	27/278
WG.GOM.vs.RAD up	GO Biological Processes	GO:0008285	negative regulation of cell population proliferation	-12.1539	46/787
WG.MAD.vs.RAD up	GO Biological Processes	GO:0001501	skeletal system development	-19.2533	27/507
WG.MAD.vs.RAD up	GO Biological Processes	GO:1901888	regulation of cell junction assembly	-8.99594	12/214
WG.MAD.vs.RAD up	GO Biological Processes	GO:0007548	sex differentiation	-8.77817	13/276
WG.MAD.vs.RAD up	GO Biological Processes	GO:0007610	behavior	-7.89171	17/607
WG.MAD.vs.RAD up	GO Biological Processes	GO:0072001	renal system development	-7.27785	12/305
WG.MAD.vs.RAD up	GO Biological Processes	GO:0030850	prostate gland development	-6.99001	6/45
WG.MAD.vs.RAD up	GO Biological Processes	GO:0001503	ossification	-6.73846	11/278
WG.MAD.vs.RAD up	GO Biological Processes	GO:0061055	myotome development	-6.30184	44989
WG.MAD.vs.RAD up	GO Biological Processes	GO:0071300	cellular response to retinoic acid	-6.06018	6/64
WG.MAD.vs.RAD up	GO Biological Processes	GO:0031175	neuron projection development	-5.9767	15/647
WG.MAD.vs.RAD up	GO Biological Processes	GO:0030198	extracellular matrix organization	-5.95656	10/267
WG.MAD.vs.RAD up	GO Biological Processes	GO:0046660	female sex differentiation	-5.75265	7/113
WG.MAD.vs.RAD up	KEGG Pathway	hsa04080	Neuroactive ligand-receptor interaction	-5.55611	11/367
WG.MAD.vs.RAD up	GO Biological Processes	GO:0010817	regulation of hormone levels	-5.49047	13/532
WG.MAD.vs.RAD up	GO Biological Processes	GO:0007167	enzyme-linked receptor protein signaling pathway	-5.42988	14/626
WG.MAD.vs.RAD up	GO Biological Processes	GO:0044691	tooth eruption	-5.36466	44992
WG.MAD.vs.RAD up	GO Biological Processes	GO:0048638	regulation of developmental growth	-5.1623	10/328
WG.MAD.vs.RAD up	GO Biological Processes	GO:0060541	respiratory system development	-4.99849	8/205
WG.MAD.vs.RAD up	GO Biological Processes	GO:0060349	bone morphogenesis	-4.97391	6/98
WG.MAD.vs.RAD up	GO Biological Processes	GO:0008285	negative regulation of cell population proliferation	-4.94931	15/787
WG.GOM up.vs.ULB	GO Biological Processes	GO:0098609	cell-cell adhesion	-7.4951	34/531
WG.GOM up.vs.ULB	GO Biological Processes	GO:0022407	regulation of cell-cell adhesion	-6.25537	30/491
WG.GOM up.vs.ULB	GO Biological Processes	GO:0034698	response to gonadotropin	-5.51228	45137
WG.GOM up.vs.ULB	GO Biological Processes	GO:0008285	negative regulation of cell population proliferation	-5.24129	38/787
WG.GOM up.vs.ULB	GO Biological Processes	GO:0010720	positive regulation of cell development	-4.91108	25/432
WG.GOM up.vs.ULB	GO Biological Processes	GO:0042327	positive regulation of phosphorylation	-4.8763	37/786
WG.GOM up.vs.ULB	GO Biological Processes	GO:0003012	muscle system process	-4.70192	19/285
WG.GOM up.vs.ULB	GO Biological Processes	GO:0045596	negative regulation of cell differentiation	-4.60457	34/716
WG.GOM up.vs.ULB	GO Biological Processes	GO:0034109	homotypic cell-cell adhesion	-4.21811	8/62
WG.GOM up.vs.ULB	GO Biological Processes	GO:0006470	protein dephosphorylation	-4.04348	13/168
WG.GOM up.vs.ULB	GO Biological Processes	GO:0007043	cell-cell junction assembly	-3.88013	11/129
WG.GOM up.vs.ULB	GO Biological Processes	GO:0045916	negative regulation of complement activation	-3.85622	45029
WG.GOM up.vs.ULB	GO Biological Processes	GO:0009725	response to hormone	-3.83887	34/784
WG.GOM up.vs.ULB	GO Biological Processes	GO:0030162	regulation of proteolysis	-3.77238	32/726
WG.GOM up.vs.ULB	GO Biological Processes	GO:0006897	endocytosis	-3.69601	22/425
WG.GOM up.vs.ULB	GO Biological Processes	GO:0001954	positive regulation of cell-matrix adhesion	-3.66957	7/56
WG.GOM up.vs.ULB	GO Biological Processes	GO:2000647	negative regulation of stem cell proliferation	-3.65195	45072
WG.GOM up.vs.ULB	GO Biological Processes	GO:0007077	mitotic nuclear membrane disassembly	-3.4651	44992
WG.GOM up.vs.ULB	GO Biological Processes	GO:0002698	negative regulation of immune effector process	-3.44035	10/122
WG.GOM up.vs.ULB	GO Biological Processes	GO:0007601	visual perception	-3.41691	14/220
WG.MAD up.vs.ULB	GO Biological Processes	GO:0035239	tube morphogenesis	-22.8804	76/670
WG.MAD up.vs.ULB	GO Biological Processes	GO:0048729	tissue morphogenesis	-12.6197	53/566
WG.MAD up.vs.ULB	GO Biological Processes	GO:0044057	regulation of system process	-18.2681	64/591
WG.MAD up.vs.ULB	GO Biological Processes	GO:0007507	heart development	-18.1096	62/562
WG.MAD up.vs.ULB	GO Biological Processes	GO:0000902	cell morphogenesis	-17.6151	66/643
WG.MAD up.vs.ULB	GO Biological Processes	GO:0048568	embryonic organ development	-17.4406	54/450
WG.MAD up.vs.ULB	GO Biological Processes	GO:0007423	sensory organ development	-15.742	58/559
WG.MAD up.vs.ULB	GO Biological Processes	GO:0098609	cell-cell adhesion	-15.5269	56/531
WG.MAD up.vs.ULB	GO Biological Processes	GO:0043062	extracellular structure organization	-14.0439	37/268
WG.MAD up.vs.ULB	GO Biological Processes	GO:0007167	enzyme-linked receptor protein signaling pathway	-13.5628	58/626
WG.MAD up.vs.ULB	GO Biological Processes	GO:0008283	cell population proliferation	-12.5595	60/699
WG.MAD up.vs.ULB	GO Biological Processes	GO:0061061	muscle structure development	-12.3111	49/504
WG.MAD up.vs.ULB	GO Biological Processes	GO:0009725	response to hormone	-11.8933	63/784
WG.MAD up.vs.ULB	GO Biological Processes	GO:0045596	negative regulation of cell differentiation	-11.6168	59/716
WG.MAD up.vs.ULB	GO Biological Processes	GO:0120035	regulation of plasma membrane bounded cell projection organization	-11.4421	55/645
WG.MAD up.vs.ULB	GO Biological Processes	GO:0060541	respiratory system development	-11.4162	29/205
WG.MAD up.vs.ULB	GO Biological Processes	GO:0090287	regulation of cellular response to growth factor stimulus	-11.2913	38/345
WG.MAD up.vs.ULB	GO Biological Processes	GO:0040017	positive regulation of locomotion	-10.8692	52/609
WG.MAD up.vs.ULB	GO Biological Processes	GO:0042471	ear morphogenesis	-10.0672	21/122
WG.MAD up.vs.ULB	GO Biological Processes	GO:0030855	epithelial cell differentiation	-9.7236	50/615
WG.RAD up.vs.ULB	GO Biological Processes	GO:0072001	renal system development	-12.2055	29/305
WG.RAD up.vs.ULB	GO Biological Processes	GO:0001501	skeletal system development	-9.94849	34/507
WG.RAD up.vs.ULB	GO Biological Processes	GO:0035239	tube morphogenesis	-9.51188	39/670
WG.RAD up.vs.ULB	GO Biological Processes	GO:0007423	sensory organ development	-9.42104	35/559
WG.RAD up.vs.ULB	GO Biological Processes	GO:0030198	extracellular matrix organization	-8.96011	23/267
WG.RAD up.vs.ULB	GO Biological Processes	GO:0098609	cell-cell adhesion	-7.70391	31/531
WG.RAD up.vs.ULB	KEGG Pathway	hsa04020	Calcium signaling pathway	-7.63072	20/240
WG.RAD up.vs.ULB	GO Biological Processes	GO:0000902	cell morphogenesis	-7.33911	34/643
WG.RAD up.vs.ULB	GO Biological Processes	GO:0007507	heart development	-7.14748	31/562
WG.RAD up.vs.ULB	GO Biological Processes	GO:2000027	regulation of animal organ morphogenesis	-7.05582	14/126
WG.RAD up.vs.ULB	KEGG Pathway	hsa04923	Regulation of lipolysis in adipocytes	-7.0233	10/58
WG.RAD up.vs.ULB	GO Biological Processes	GO:0090287	regulation of cellular response to growth factor stimulus	-6.87768	23/345
WG.RAD up.vs.ULB	GO Biological Processes	GO:0030500	regulation of bone mineralization	-6.61786	11/80
WG.RAD up.vs.ULB	GO Biological Processes	GO:0008283	cell population proliferation	-6.48884	34/699
WG.RAD up.vs.ULB	GO Biological Processes	GO:0009725	response to hormone	-6.2401	36/784
WG.RAD up.vs.ULB	GO Biological Processes	GO:0044057	regulation of system process	-6.17293	30/591
WG.RAD up.vs.ULB	GO Biological Processes	GO:0008015	blood circulation	-5.70527	23/403
WG.RAD up.vs.ULB	GO Biological Processes	GO:0061061	muscle structure development	-5.55574	26/504
WG.RAD up.vs.ULB	GO Biological Processes	GO:0120161	regulation of cold-induced thermogenesis	-5.46096	13/147
WG.RAD up.vs.ULB	GO Biological Processes	GO:1901605	alpha-amino acid metabolic process	-5.36485	15/198
WG.GOM up.vs.MAD	GO Biological Processes	GO:0098609	cell-cell adhesion	-15.5535	39/531
WG.GOM up.vs.MAD	GO Biological Processes	GO:0034330	cell junction organization	-15.2843	38/513
WG.GOM up.vs.MAD	GO Biological Processes	GO:0031344	regulation of cell projection organization	-15.2332	43/660
WG.GOM up.vs.MAD	GO Biological Processes	GO:0000902	cell morphogenesis	-14.9247	42/643
WG.GOM up.vs.MAD	GO Biological Processes	GO:0048729	tissue morphogenesis	-12.5049	36/566
WG.GOM up.vs.MAD	GO Biological Processes	GO:0043408	regulation of MAPK cascade	-11.806	39/695
WG.GOM up.vs.MAD	GO Biological Processes	GO:0008544	epidermis development	-11.4555	26/322
WG.GOM up.vs.MAD	GO Biological Processes	GO:0001822	kidney development	-9.89688	23/295
WG.GOM up.vs.MAD	GO Biological Processes	GO:0008285	negative regulation of cell population proliferation	-9.61412	38/787
WG.GOM up.vs.MAD	GO Biological Processes	GO:0048598	embryonic morphogenesis	-9.56774	32/581
WG.GOM up.vs.MAD	GO Biological Processes	GO:0030029	actin filament-based process	-9.41968	32/589
WG.GOM up.vs.MAD	GO Biological Processes	GO:0007167	enzyme-linked receptor protein signaling pathway	-9.364	33/626
WG.GOM up.vs.MAD	GO Biological Processes	GO:0009611	response to wounding	-9.10092	27/443
WG.GOM up.vs.MAD	GO Biological Processes	GO:0045229	external encapsulating structure organization	-9.06936	21/270
WG.GOM up.vs.MAD	GO Biological Processes	GO:0001667	ameboidal-type cell migration	-8.97034	18/197
WG.GOM up.vs.MAD	KEGG Pathway	hsa04390	Hippo signaling pathway	-8.73097	16/157
WG.GOM up.vs.MAD	GO Biological Processes	GO:0042327	positive regulation of phosphorylation	-8.52588	36/786
WG.GOM up.vs.MAD	GO Biological Processes	GO:0007507	heart development	-8.08758	29/562
WG.GOM up.vs.MAD	GO Biological Processes	GO:0035239	tube morphogenesis	-8.06157	32/670
WG.GOM up.vs.MAD	GO Biological Processes	GO:0086091	regulation of heart rate by cardiac conduction	-8.03018	9/42
WG.GOM up.vs.RAD	GO Biological Processes	GO:0000902	cell morphogenesis	-24.8979	72/643
WG.GOM up.vs.RAD	GO Biological Processes	GO:0035239	tube morphogenesis	-20.4485	67/670
WG.GOM up.vs.RAD	GO Biological Processes	GO:0098609	cell-cell adhesion	-20.2696	59/531
WG.GOM up.vs.RAD	GO Biological Processes	GO:0048729	tissue morphogenesis	-18.2409	58/566
WG.GOM up.vs.RAD	GO Biological Processes	GO:0045229	external encapsulating structure organization	-17.4482	39/270
WG.GOM up.vs.RAD	GO Biological Processes	GO:0031344	regulation of cell projection organization	-16.3632	60/660
WG.GOM up.vs.RAD	GO Biological Processes	GO:0048598	embryonic morphogenesis	-15.793	55/581
WG.GOM up.vs.RAD	GO Biological Processes	GO:0007167	enzyme-linked receptor protein signaling pathway	-14.9937	56/626
WG.GOM up.vs.RAD	GO Biological Processes	GO:0001501	skeletal system development	-14.4716	49/507
WG.GOM up.vs.RAD	GO Biological Processes	GO:0034330	cell junction organization	-14.2722	49/513
WG.GOM up.vs.RAD	GO Biological Processes	GO:0061061	muscle structure development	-13.3238	47/504
WG.GOM up.vs.RAD	KEGG Pathway	hsa04390	Hippo signaling pathway	-13.2692	26/157
WG.GOM up.vs.RAD	GO Biological Processes	GO:0044057	regulation of system process	-13.0834	51/591
WG.GOM up.vs.RAD	GO Biological Processes	GO:0007423	sensory organ development	-12.8449	49/559
WG.GOM up.vs.RAD	GO Biological Processes	GO:0043408	regulation of MAPK cascade	-12.5251	55/695
WG.GOM up.vs.RAD	GO Biological Processes	GO:0043269	regulation of monoatomic ion transport	-11.7336	49/599
WG.GOM up.vs.RAD	GO Biological Processes	GO:0060537	muscle tissue development	-11.5339	35/333
WG.GOM up.vs.RAD	GO Biological Processes	GO:1905114	cell surface receptor signaling pathway involved in cell-cell signaling	-11.2637	37/377
WG.GOM up.vs.RAD	GO Biological Processes	GO:0001667	ameboidal-type cell migration	-10.9286	26/197
WG.GOM up.vs.RAD	GO Biological Processes	GO:2000027	regulation of animal organ morphogenesis	-10.8992	21/126
WG.MAD up.vs.RAD	GO Biological Processes	GO:0035239	tube morphogenesis	-22.7844	40/670
WG.MAD up.vs.RAD	GO Biological Processes	GO:0061061	muscle structure development	-16.086	29/504
WG.MAD up.vs.RAD	GO Biological Processes	GO:0048706	embryonic skeletal system development	-15.4937	17/129
WG.MAD up.vs.RAD	GO Biological Processes	GO:0000902	cell morphogenesis	-15.0459	31/643
WG.MAD up.vs.RAD	GO Biological Processes	GO:0048729	tissue morphogenesis	-14.7682	29/566
WG.MAD up.vs.RAD	GO Biological Processes	GO:0030198	extracellular matrix organization	-12.2911	19/267
WG.MAD up.vs.RAD	GO Biological Processes	GO:0007423	sensory organ development	-11.4733	25/559
WG.MAD up.vs.RAD	GO Biological Processes	GO:0007507	heart development	-10.6142	24/562
WG.MAD up.vs.RAD	KEGG Pathway	hsa05412	Arrhythmogenic right ventricular cardiomyopathy	-10.6093	11/77
WG.MAD up.vs.RAD	GO Biological Processes	GO:0071300	cellular response to retinoic acid	-10.0955	10/64
WG.MAD up.vs.RAD	GO Biological Processes	GO:0044057	regulation of system process	-9.40049	23/591
WG.MAD up.vs.RAD	GO Biological Processes	GO:0051216	cartilage development	-9.05661	13/167
WG.MAD up.vs.RAD	GO Biological Processes	GO:0098609	cell-cell adhesion	-8.74615	21/531
WG.MAD up.vs.RAD	GO Biological Processes	GO:0120035	regulation of plasma membrane bounded cell projection organization	-8.67363	23/645
WG.MAD up.vs.RAD	GO Biological Processes	GO:0007420	brain development	-8.48444	25/777
WG.MAD up.vs.RAD	GO Biological Processes	GO:2000027	regulation of animal organ morphogenesis	-8.27336	11/126
WG.MAD up.vs.RAD	GO Biological Processes	GO:0048565	digestive tract development	-8.06	11/132
WG.MAD up.vs.RAD	GO Biological Processes	GO:0030855	epithelial cell differentiation	-7.63614	21/615
WG.MAD up.vs.RAD	GO Biological Processes	GO:0034330	cell junction organization	-7.50697	19/513
WG.MAD up.vs.RAD	GO Biological Processes	GO:0070848	response to growth factor	-7.4143	19/520

## Sheet: Figure S42e
Figure S42e
group	Category	Term	Description	LogP	InTerm_InList
WG.GOM.vs.ULB up	GO Biological Processes	GO:0001503	ossification	-19.5739	45/278
WG.GOM.vs.ULB up	GO Biological Processes	GO:0001501	skeletal system development	-19.5121	61/507
WG.GOM.vs.ULB up	GO Biological Processes	GO:0061061	muscle structure development	-17.6519	58/504
WG.GOM.vs.ULB up	GO Biological Processes	GO:0043408	regulation of MAPK cascade	-16.2761	67/695
WG.GOM.vs.ULB up	GO Biological Processes	GO:0001944	vasculature development	-16.1574	57/526
WG.GOM.vs.ULB up	GO Biological Processes	GO:0040017	positive regulation of locomotion	-15.0493	60/609
WG.GOM.vs.ULB up	GO Biological Processes	GO:0009725	response to hormone	-14.7288	69/784
WG.GOM.vs.ULB up	GO Biological Processes	GO:0044057	regulation of system process	-13.3607	56/591
WG.GOM.vs.ULB up	GO Biological Processes	GO:0048598	embryonic morphogenesis	-12.5645	54/581
WG.GOM.vs.ULB up	GO Biological Processes	GO:0060537	muscle tissue development	-12.2952	39/333
WG.GOM.vs.ULB up	GO Biological Processes	GO:0070482	response to oxygen levels	-12.1836	38/320
WG.GOM.vs.ULB up	GO Biological Processes	GO:0008283	cell population proliferation	-11.8914	59/699
WG.GOM.vs.ULB up	GO Biological Processes	GO:0044283	small molecule biosynthetic process	-11.8799	45/443
WG.GOM.vs.ULB up	GO Biological Processes	GO:0007610	behavior	-11.8108	54/607
WG.GOM.vs.ULB up	GO Biological Processes	GO:0030198	extracellular matrix organization	-11.1403	33/267
WG.GOM.vs.ULB up	GO Biological Processes	GO:0048729	tissue morphogenesis	-10.3515	49/566
WG.GOM.vs.ULB up	GO Biological Processes	GO:0043065	positive regulation of apoptotic process	-10.1402	47/536
WG.GOM.vs.ULB up	GO Biological Processes	GO:1901615	organic hydroxy compound metabolic process	-9.96421	43/468
WG.GOM.vs.ULB up	GO Biological Processes	GO:0008610	lipid biosynthetic process	-9.70116	49/591
WG.GOM.vs.ULB up	GO Biological Processes	GO:0070848	response to growth factor	-9.54944	45/520
WG.MAD.vs.ULB up	GO Biological Processes	GO:0001501	skeletal system development	-14.3932	45/507
WG.MAD.vs.ULB up	GO Biological Processes	GO:0001503	ossification	-11.9186	30/278
WG.MAD.vs.ULB up	KEGG Pathway	hsa04974	Protein digestion and absorption	-10.8765	18/103
WG.MAD.vs.ULB up	GO Biological Processes	GO:0001944	vasculature development	-10.7319	40/526
WG.MAD.vs.ULB up	GO Biological Processes	GO:0009611	response to wounding	-9.31366	34/443
WG.MAD.vs.ULB up	GO Biological Processes	GO:0007548	sex differentiation	-9.11624	26/276
WG.MAD.vs.ULB up	GO Biological Processes	GO:0061061	muscle structure development	-8.97659	36/504
WG.MAD.vs.ULB up	GO Biological Processes	GO:0072001	renal system development	-8.84532	27/305
WG.MAD.vs.ULB up	GO Biological Processes	GO:0043408	regulation of MAPK cascade	-8.19259	42/695
WG.MAD.vs.ULB up	GO Biological Processes	GO:0051345	positive regulation of hydrolase activity	-8.10943	37/569
WG.MAD.vs.ULB up	GO Biological Processes	GO:0048598	embryonic morphogenesis	-7.87163	37/581
WG.MAD.vs.ULB up	GO Biological Processes	GO:0007610	behavior	-7.38109	37/607
WG.MAD.vs.ULB up	GO Biological Processes	GO:0051493	regulation of cytoskeleton organization	-7.08914	33/518
WG.MAD.vs.ULB up	GO Biological Processes	GO:0007167	enzyme-linked receptor protein signaling pathway	-7.04262	37/626
WG.MAD.vs.ULB up	GO Biological Processes	GO:0098609	cell-cell adhesion	-6.84014	33/531
WG.MAD.vs.ULB up	GO Biological Processes	GO:0070482	response to oxygen levels	-6.57455	24/320
WG.MAD.vs.ULB up	GO Biological Processes	GO:0070848	response to growth factor	-6.55636	32/520
WG.MAD.vs.ULB up	GO Biological Processes	GO:0050865	regulation of cell activation	-6.55599	37/655
WG.MAD.vs.ULB up	GO Biological Processes	GO:1900274	regulation of phospholipase C activity	-6.53588	9/42
WG.MAD.vs.ULB up	GO Biological Processes	GO:0032355	response to estradiol	-6.3165	14/120
WG.RAD.vs.ULB up	Canonical Pathways	M5884	NABA CORE MATRISOME	-11.019	26/275
WG.RAD.vs.ULB up	KEGG Pathway	hsa04974	Protein digestion and absorption	-10.2067	16/103
WG.RAD.vs.ULB up	GO Biological Processes	GO:0061061	muscle structure development	-9.48634	33/504
WG.RAD.vs.ULB up	GO Biological Processes	GO:0030029	actin filament-based process	-9.47507	36/589
WG.RAD.vs.ULB up	GO Biological Processes	GO:0001503	ossification	-8.68043	23/278
WG.RAD.vs.ULB up	Canonical Pathways	M5885	NABA MATRISOME ASSOCIATED	-8.20954	39/751
WG.RAD.vs.ULB up	GO Biological Processes	GO:0001501	skeletal system development	-7.67414	30/507
WG.RAD.vs.ULB up	GO Biological Processes	GO:0042391	regulation of membrane potential	-6.29802	25/433
WG.RAD.vs.ULB up	GO Biological Processes	GO:0090596	sensory organ morphogenesis	-6.28593	19/266
WG.RAD.vs.ULB up	GO Biological Processes	GO:0009954	proximal/distal pattern formation	-5.64683	7/34
WG.RAD.vs.ULB up	GO Biological Processes	GO:0009611	response to wounding	-5.5885	24/443
WG.RAD.vs.ULB up	GO Biological Processes	GO:0090257	regulation of muscle system process	-5.30879	17/254
WG.RAD.vs.ULB up	WikiPathways	WP236	Adipogenesis	-5.27653	12/131
WG.RAD.vs.ULB up	GO Biological Processes	GO:0003013	circulatory system process	-5.25999	25/495
WG.RAD.vs.ULB up	WikiPathways	WP2882	Nuclear receptors meta-pathway	-5.22185	19/314
WG.RAD.vs.ULB up	GO Biological Processes	GO:0098657	import into cell	-5.16757	15/207
WG.RAD.vs.ULB up	GO Biological Processes	GO:0007610	behavior	-5.07616	28/607
WG.RAD.vs.ULB up	Canonical Pathways	M3468	NABA ECM REGULATORS	-5.05663	16/238
WG.RAD.vs.ULB up	WikiPathways	WP5083	Neuroinflammation and glutamatergic signaling	-4.97953	12/140
WG.RAD.vs.ULB up	GO Biological Processes	GO:0048598	embryonic morphogenesis	-4.97325	27/581
WG.GOM.vs.RAD up	GO Biological Processes	GO:0001944	vasculature development	-25.2709	54/526
WG.GOM.vs.RAD up	GO Biological Processes	GO:0001501	skeletal system development	-22.6216	50/507
WG.GOM.vs.RAD up	GO Biological Processes	GO:0009725	response to hormone	-19.9863	58/784
WG.GOM.vs.RAD up	GO Biological Processes	GO:0030198	extracellular matrix organization	-17.0856	32/267
WG.GOM.vs.RAD up	GO Biological Processes	GO:0007167	enzyme-linked receptor protein signaling pathway	-15.7781	46/626
WG.GOM.vs.RAD up	GO Biological Processes	GO:0043408	regulation of MAPK cascade	-15.3962	48/695
WG.GOM.vs.RAD up	GO Biological Processes	GO:0061061	muscle structure development	-14.1627	39/504
WG.GOM.vs.RAD up	GO Biological Processes	GO:2000147	positive regulation of cell motility	-13.8634	42/594
WG.GOM.vs.RAD up	GO Biological Processes	GO:0010810	regulation of cell-substrate adhesion	-13.7453	26/222
WG.GOM.vs.RAD up	GO Biological Processes	GO:0070848	response to growth factor	-13.7226	39/520
WG.GOM.vs.RAD up	GO Biological Processes	GO:0008283	cell population proliferation	-13.3589	45/699
WG.GOM.vs.RAD up	GO Biological Processes	GO:0019216	regulation of lipid metabolic process	-13.1102	31/344
WG.GOM.vs.RAD up	GO Biological Processes	GO:0009991	response to extracellular stimulus	-12.9713	37/496
WG.GOM.vs.RAD up	GO Biological Processes	GO:0010817	regulation of hormone levels	-12.7216	38/532
WG.GOM.vs.RAD up	GO Biological Processes	GO:0048729	tissue morphogenesis	-12.5506	39/566
WG.GOM.vs.RAD up	GO Biological Processes	GO:1901615	organic hydroxy compound metabolic process	-12.329	35/468
WG.GOM.vs.RAD up	GO Biological Processes	GO:0001503	ossification	-12.263	27/278
WG.GOM.vs.RAD up	GO Biological Processes	GO:0008285	negative regulation of cell population proliferation	-12.1539	46/787
WG.GOM.vs.RAD up	GO Biological Processes	GO:0070482	response to oxygen levels	-11.586	28/320
WG.GOM.vs.RAD up	GO Biological Processes	GO:0050678	regulation of epithelial cell proliferation	-11.5592	32/419
WG.GOM up.vs.ULB	GO Biological Processes	GO:0098609	cell-cell adhesion	-25.4011	82/531
WG.GOM up.vs.ULB	GO Biological Processes	GO:0000902	cell morphogenesis	-23.4633	88/643
WG.GOM up.vs.ULB	GO Biological Processes	GO:0035239	tube morphogenesis	-23.4126	90/670
WG.GOM up.vs.ULB	GO Biological Processes	GO:0048598	embryonic morphogenesis	-20.9147	79/581
WG.GOM up.vs.ULB	GO Biological Processes	GO:0048729	tissue morphogenesis	-20.4079	77/566
WG.GOM up.vs.ULB	GO Biological Processes	GO:0031344	regulation of cell projection organization	-18.64	81/660
WG.GOM up.vs.ULB	GO Biological Processes	GO:0008283	cell population proliferation	-17.1357	81/699
WG.GOM up.vs.ULB	GO Biological Processes	GO:0007507	heart development	-17.0696	71/562
WG.GOM up.vs.ULB	GO Biological Processes	GO:0044057	regulation of system process	-16.4413	72/591
WG.GOM up.vs.ULB	GO Biological Processes	GO:0001501	skeletal system development	-15.9877	65/507
WG.GOM up.vs.ULB	GO Biological Processes	GO:0034330	cell junction organization	-15.7325	65/513
WG.GOM up.vs.ULB	GO Biological Processes	GO:0007167	enzyme-linked receptor protein signaling pathway	-15.6321	73/626
WG.GOM up.vs.ULB	GO Biological Processes	GO:0008285	negative regulation of cell population proliferation	-15.6063	84/787
WG.GOM up.vs.ULB	GO Biological Processes	GO:0043062	extracellular structure organization	-15.566	45/268
WG.GOM up.vs.ULB	GO Biological Processes	GO:0045321	leukocyte activation	-15.0915	69/584
WG.GOM up.vs.ULB	KEGG Pathway	hsa04514	Cell adhesion molecules	-14.4922	33/157
WG.GOM up.vs.ULB	GO Biological Processes	GO:0061061	muscle structure development	-14.4262	62/504
WG.GOM up.vs.ULB	GO Biological Processes	GO:0040017	positive regulation of locomotion	-14.1729	69/609
WG.GOM up.vs.ULB	GO Biological Processes	GO:0007420	brain development	-13.5532	79/777
WG.GOM up.vs.ULB	GO Biological Processes	GO:0048732	gland development	-13.5168	54/418
WG.MAD up.vs.ULB	GO Biological Processes	GO:0035239	tube morphogenesis	-22.8804	76/670
WG.MAD up.vs.ULB	GO Biological Processes	GO:0072001	renal system development	-18.8726	46/305
WG.MAD up.vs.ULB	GO Biological Processes	GO:0044057	regulation of system process	-18.2681	64/591
WG.MAD up.vs.ULB	GO Biological Processes	GO:0007507	heart development	-18.1096	62/562
WG.MAD up.vs.ULB	GO Biological Processes	GO:0000902	cell morphogenesis	-17.6151	66/643
WG.MAD up.vs.ULB	GO Biological Processes	GO:0048568	embryonic organ development	-17.4406	54/450
WG.MAD up.vs.ULB	GO Biological Processes	GO:0007423	sensory organ development	-15.742	58/559
WG.MAD up.vs.ULB	GO Biological Processes	GO:0098609	cell-cell adhesion	-15.5269	56/531
WG.MAD up.vs.ULB	GO Biological Processes	GO:0043062	extracellular structure organization	-14.0439	37/268
WG.MAD up.vs.ULB	GO Biological Processes	GO:0007167	enzyme-linked receptor protein signaling pathway	-13.5628	58/626
WG.MAD up.vs.ULB	GO Biological Processes	GO:0008283	cell population proliferation	-12.5595	60/699
WG.MAD up.vs.ULB	GO Biological Processes	GO:0061061	muscle structure development	-12.3111	49/504
WG.MAD up.vs.ULB	GO Biological Processes	GO:0009725	response to hormone	-11.8933	63/784
WG.MAD up.vs.ULB	GO Biological Processes	GO:0045596	negative regulation of cell differentiation	-11.6168	59/716
WG.MAD up.vs.ULB	GO Biological Processes	GO:0120035	regulation of plasma membrane bounded cell projection organization	-11.4421	55/645
WG.MAD up.vs.ULB	GO Biological Processes	GO:0060541	respiratory system development	-11.4162	29/205
WG.MAD up.vs.ULB	GO Biological Processes	GO:0090287	regulation of cellular response to growth factor stimulus	-11.2913	38/345
WG.MAD up.vs.ULB	GO Biological Processes	GO:0040017	positive regulation of locomotion	-10.8692	52/609
WG.MAD up.vs.ULB	GO Biological Processes	GO:0042471	ear morphogenesis	-10.0672	21/122
WG.MAD up.vs.ULB	GO Biological Processes	GO:0030855	epithelial cell differentiation	-9.7236	50/615
WG.RAD up.vs.ULB	GO Biological Processes	GO:0072001	renal system development	-12.2055	29/305
WG.RAD up.vs.ULB	GO Biological Processes	GO:0001501	skeletal system development	-9.94849	34/507
WG.RAD up.vs.ULB	GO Biological Processes	GO:0035239	tube morphogenesis	-9.51188	39/670
WG.RAD up.vs.ULB	GO Biological Processes	GO:0007423	sensory organ development	-9.42104	35/559
WG.RAD up.vs.ULB	GO Biological Processes	GO:0030198	extracellular matrix organization	-8.96011	23/267
WG.RAD up.vs.ULB	GO Biological Processes	GO:0098609	cell-cell adhesion	-7.70391	31/531
WG.RAD up.vs.ULB	KEGG Pathway	hsa04020	Calcium signaling pathway	-7.63072	20/240
WG.RAD up.vs.ULB	GO Biological Processes	GO:0000902	cell morphogenesis	-7.33911	34/643
WG.RAD up.vs.ULB	GO Biological Processes	GO:0007507	heart development	-7.14748	31/562
WG.RAD up.vs.ULB	GO Biological Processes	GO:2000027	regulation of animal organ morphogenesis	-7.05582	14/126
WG.RAD up.vs.ULB	KEGG Pathway	hsa04923	Regulation of lipolysis in adipocytes	-7.0233	10/58
WG.RAD up.vs.ULB	GO Biological Processes	GO:0090287	regulation of cellular response to growth factor stimulus	-6.87768	23/345
WG.RAD up.vs.ULB	GO Biological Processes	GO:0030500	regulation of bone mineralization	-6.61786	11/80
WG.RAD up.vs.ULB	GO Biological Processes	GO:0008283	cell population proliferation	-6.48884	34/699
WG.RAD up.vs.ULB	GO Biological Processes	GO:0009725	response to hormone	-6.2401	36/784
WG.RAD up.vs.ULB	GO Biological Processes	GO:0044057	regulation of system process	-6.17293	30/591
WG.RAD up.vs.ULB	GO Biological Processes	GO:0008015	blood circulation	-5.70527	23/403
WG.RAD up.vs.ULB	GO Biological Processes	GO:0061061	muscle structure development	-5.55574	26/504
WG.RAD up.vs.ULB	GO Biological Processes	GO:0120161	regulation of cold-induced thermogenesis	-5.46096	13/147
WG.RAD up.vs.ULB	GO Biological Processes	GO:1901605	alpha-amino acid metabolic process	-5.36485	15/198
WG.GOM up.vs.RAD	GO Biological Processes	GO:0000902	cell morphogenesis	-24.8979	72/643
WG.GOM up.vs.RAD	GO Biological Processes	GO:0035239	tube morphogenesis	-20.4485	67/670
WG.GOM up.vs.RAD	GO Biological Processes	GO:0098609	cell-cell adhesion	-20.2696	59/531
WG.GOM up.vs.RAD	GO Biological Processes	GO:0048729	tissue morphogenesis	-18.2409	58/566
WG.GOM up.vs.RAD	GO Biological Processes	GO:0045229	external encapsulating structure organization	-17.4482	39/270
WG.GOM up.vs.RAD	GO Biological Processes	GO:0031344	regulation of cell projection organization	-16.3632	60/660
WG.GOM up.vs.RAD	GO Biological Processes	GO:0048598	embryonic morphogenesis	-15.793	55/581
WG.GOM up.vs.RAD	GO Biological Processes	GO:0007167	enzyme-linked receptor protein signaling pathway	-14.9937	56/626
WG.GOM up.vs.RAD	GO Biological Processes	GO:0001501	skeletal system development	-14.4716	49/507
WG.GOM up.vs.RAD	GO Biological Processes	GO:0034330	cell junction organization	-14.2722	49/513
WG.GOM up.vs.RAD	GO Biological Processes	GO:0061061	muscle structure development	-13.3238	47/504
WG.GOM up.vs.RAD	KEGG Pathway	hsa04390	Hippo signaling pathway	-13.2692	26/157
WG.GOM up.vs.RAD	GO Biological Processes	GO:0044057	regulation of system process	-13.0834	51/591
WG.GOM up.vs.RAD	GO Biological Processes	GO:0007423	sensory organ development	-12.8449	49/559
WG.GOM up.vs.RAD	GO Biological Processes	GO:0043408	regulation of MAPK cascade	-12.5251	55/695
WG.GOM up.vs.RAD	GO Biological Processes	GO:0043269	regulation of monoatomic ion transport	-11.7336	49/599
WG.GOM up.vs.RAD	GO Biological Processes	GO:0060537	muscle tissue development	-11.5339	35/333
WG.GOM up.vs.RAD	GO Biological Processes	GO:1905114	cell surface receptor signaling pathway involved in cell-cell signaling	-11.2637	37/377
WG.GOM up.vs.RAD	GO Biological Processes	GO:0001667	ameboidal-type cell migration	-10.9286	26/197
WG.GOM up.vs.RAD	GO Biological Processes	GO:2000027	regulation of animal organ morphogenesis	-10.8992	21/126
WG.GOM up.vs.MAD	GO Biological Processes	GO:0098609	cell-cell adhesion	-15.5535	39/531
WG.GOM up.vs.MAD	GO Biological Processes	GO:0034330	cell junction organization	-15.2843	38/513
WG.GOM up.vs.MAD	GO Biological Processes	GO:0031344	regulation of cell projection organization	-15.2332	43/660
WG.GOM up.vs.MAD	GO Biological Processes	GO:0000902	cell morphogenesis	-14.9247	42/643
WG.GOM up.vs.MAD	GO Biological Processes	GO:0048729	tissue morphogenesis	-12.5049	36/566
WG.GOM up.vs.MAD	GO Biological Processes	GO:0043408	regulation of MAPK cascade	-11.806	39/695
WG.GOM up.vs.MAD	GO Biological Processes	GO:0008544	epidermis development	-11.4555	26/322
WG.GOM up.vs.MAD	GO Biological Processes	GO:0001822	kidney development	-9.89688	23/295
WG.GOM up.vs.MAD	GO Biological Processes	GO:0008285	negative regulation of cell population proliferation	-9.61412	38/787
WG.GOM up.vs.MAD	GO Biological Processes	GO:0048598	embryonic morphogenesis	-9.56774	32/581
WG.GOM up.vs.MAD	GO Biological Processes	GO:0030029	actin filament-based process	-9.41968	32/589
WG.GOM up.vs.MAD	GO Biological Processes	GO:0007167	enzyme-linked receptor protein signaling pathway	-9.364	33/626
WG.GOM up.vs.MAD	GO Biological Processes	GO:0009611	response to wounding	-9.10092	27/443
WG.GOM up.vs.MAD	GO Biological Processes	GO:0045229	external encapsulating structure organization	-9.06936	21/270
WG.GOM up.vs.MAD	GO Biological Processes	GO:0001667	ameboidal-type cell migration	-8.97034	18/197
WG.GOM up.vs.MAD	KEGG Pathway	hsa04390	Hippo signaling pathway	-8.73097	16/157
WG.GOM up.vs.MAD	GO Biological Processes	GO:0042327	positive regulation of phosphorylation	-8.52588	36/786
WG.GOM up.vs.MAD	GO Biological Processes	GO:0007507	heart development	-8.08758	29/562
WG.GOM up.vs.MAD	GO Biological Processes	GO:0035239	tube morphogenesis	-8.06157	32/670
WG.GOM up.vs.MAD	GO Biological Processes	GO:0086091	regulation of heart rate by cardiac conduction	-8.03018	9/42
