# Supplementary material for: Dynamic chromatin architecture of the porcine adipose tissues with weight gain and loss
Source: Nat Commun. 2023 Jun 12;14:3457. doi: 10.1038/s41467-023-39191-0 (PMC10258790; doi:10.1038/s41467-023-39191-0)
Supplement: Supplementary file 19 — Source data [file 41467_2023_39191_MOESM19_ESM.zip › Source.data/Supplementary Figure 5.xlsx]

## Sheet: Figure S5a
Figure S5a
Sample	GOM_BC7	GOM_BC1	GOM_BC4	GOM_BC6	GOM_CC3	GOM_CC4	GOM_BC5	GOM_BC3	GOM_CC2	GOM_BC8	GOM_CC1	GOM_BH22	GOM_BH5	GOM_BH14	GOM_BH21	GOM_BH35	GOM_BH7	GOM_BH36	GOM_BH3	GOM_BH18	GOM_BH38	GOM_BH4	GOM_BH46	GOM_BH19	GOM_BH41	GOM_BH43	GOM_BH17	GOM_BH2	GOM_BH33	GOM_BH25	GOM_BH27	GOM_BH31	GOM_BH23	GOM_BH6	GOM_BH11	GOM_BH39	GOM_BH47	GOM_BH26	GOM_BH30	GOM_BH1	GOM_BH12	GOM_BH8	GOM_BH10	GOM_BH48	GOM_BH16	GOM_BH34	GOM_BH40	GOM_BH44	GOM_BH45
GOM_BC7	0	1.7015	0.752427	1.73073	1.12565	1.53377	1.30251	1.71727	1.63612	0.691835	1.67611	1.59314	0.67676	1.08126	0.635876	6.07271	0.198908	1.41858	0.775906	1.949	1.52493	0.751346	1.16273	0.622916	1.53908	1.01712	1.40019	1.56638	1.01783	0.660595	0.615867	1.2407	0.679825	0.735383	0.600902	1.71712	1.03844	1.51496	0.386196	2.02681	0.881043	0.762202	0.831718	2.47962	1.0837	0.809538	1.51517	1.33931	1.50996
GOM_BC1	1.7015	0	1.74949	0.0313189	1.60129	0.47307	0.449716	0.0941982	0.0711808	2.0549	0.048829	2.64784	2.30856	2.76765	2.33654	7.72833	1.79993	2.35454	2.30099	3.58677	3.03916	2.21032	2.84169	2.29972	3.06515	2.59121	2.81697	2.84305	2.61813	2.36064	2.302	2.28846	2.0485	1.35683	1.78502	3.41587	2.71747	2.76885	1.59641	3.47086	2.52519	2.3272	2.47181	3.87829	2.69277	2.29071	3.06746	2.89054	3.01096
GOM_BC4	0.752427	1.74949	0	1.77125	0.449621	1.7859	1.29996	1.72422	1.70265	0.379962	1.7443	0.973629	0.802787	1.28176	1.08465	6.41654	0.602413	2.17085	0.669112	1.93137	1.31678	0.549858	1.6186	0.890584	1.34707	0.946292	1.07317	1.10014	0.996546	1.111	1.14965	0.59206	1.42407	0.392846	0.172567	2.03035	1.51111	1.02839	0.386511	1.72286	0.982319	1.42595	0.933894	2.13002	1.07055	1.5122	1.36336	1.19625	1.28426
GOM_BC6	1.73073	0.0313189	1.77125	0	1.61674	0.497355	0.47239	0.0834614	0.102491	2.07915	0.0762642	2.66531	2.33577	2.79584	2.36594	7.75922	1.82791	2.38474	2.32654	3.61316	3.0633	2.23521	2.87191	2.32785	3.08948	2.61702	2.83977	2.86351	2.64438	2.39009	2.33193	2.30727	2.07977	1.37881	1.80882	3.44551	2.74767	2.78913	1.62241	3.49319	2.55239	2.35817	2.49898	3.89933	2.7191	2.32191	3.09229	2.91555	3.03489
GOM_CC3	1.12565	1.60129	0.449621	1.61674	0	1.75619	1.17544	1.55397	1.56973	0.812224	1.60854	1.05931	1.24889	1.72021	1.53149	6.84719	1.01369	2.51639	1.09649	2.30387	1.65073	0.974239	2.06812	1.34016	1.68538	1.35435	1.37535	1.31308	1.41182	1.55811	1.59072	0.731928	1.80474	0.456332	0.61656	2.47083	1.96002	1.23572	0.740016	1.9846	1.41874	1.84897	1.37257	2.34565	1.48266	1.92239	1.71596	1.56363	1.61336
GOM_CC4	1.53377	0.47307	1.7859	0.497355	1.75619	0	0.625538	0.562343	0.419921	2.02596	0.424349	2.74366	2.19415	2.61385	2.14458	7.43161	1.67465	1.93571	2.23313	3.47844	2.9943	2.16172	2.60408	2.15602	3.01542	2.51112	2.80606	2.88047	2.52569	2.16572	2.08718	2.36678	1.73652	1.40747	1.77556	3.19998	2.48292	2.81099	1.53918	3.4622	2.40663	2.04828	2.35517	3.89306	2.59677	1.98733	3.00553	2.82653	2.97133
GOM_BC5	1.30251	0.449716	1.29996	0.47239	1.17544	0.625538	0	0.433864	0.404105	1.60778	0.445308	2.20878	1.87801	2.34698	1.93703	7.36703	1.37951	2.1681	1.85883	3.14876	2.59163	1.76525	2.46109	1.87934	2.6181	2.15019	2.36743	2.39496	2.1797	1.96228	1.91529	1.84475	1.73903	0.907209	1.33684	3.01834	2.33646	2.32112	1.15773	3.02115	2.09427	1.98274	2.04067	3.42926	2.25483	1.96704	2.62195	2.44571	2.56296
GOM_BC3	1.71727	0.0941982	1.72422	0.0834614	1.55397	0.562343	0.433864	0	0.144319	2.04029	0.14023	2.60633	2.30954	2.77471	2.35314	7.76085	1.80636	2.42178	2.29269	3.58241	3.0235	2.19869	2.86596	2.30665	3.05037	2.58404	2.79534	2.812	2.61333	2.37773	2.32347	2.25167	2.09164	1.33297	1.76852	3.43411	2.74148	2.73713	1.59118	3.44706	2.52601	2.36205	2.47246	3.8492	2.6884	2.33098	3.05509	2.87911	2.99434
GOM_CC2	1.63612	0.0711808	1.70265	0.102491	1.56973	0.419921	0.404105	0.144319	0	2.00183	0.0420301	2.61078	2.24817	2.70476	2.27065	7.65847	1.7377	2.28549	2.24464	3.5282	2.9861	2.15565	2.77366	2.23704	3.01163	2.5342	2.7672	2.79885	2.56005	2.29459	2.23476	2.24837	1.97757	1.30981	1.7332	3.34929	2.64952	2.72512	1.53922	3.42207	2.46476	2.2572	2.41147	3.83249	2.63447	2.22003	3.01274	2.83542	2.9584
GOM_BC8	0.691835	2.0549	0.379962	2.07915	0.812224	2.02596	1.60778	2.04029	2.00183	0	2.04386	0.904604	0.445539	0.907996	0.784492	6.03901	0.494283	2.05244	0.289156	1.56553	0.984315	0.170947	1.28404	0.558876	1.01035	0.570363	0.780239	0.892178	0.61773	0.808164	0.875315	0.572933	1.27884	0.722408	0.273662	1.65863	1.18609	0.834159	0.488726	1.43631	0.606677	1.19508	0.560383	1.86997	0.692337	1.307	1.01564	0.841483	0.956719
GOM_CC1	1.67611	0.048829	1.7443	0.0762642	1.60854	0.424349	0.445308	0.14023	0.0420301	2.04386	0	2.65093	2.28963	2.74562	2.31034	7.69459	1.77878	2.30911	2.28659	3.56992	3.02813	2.19766	2.81191	2.27797	3.05366	2.57609	2.80912	2.84022	2.60184	2.33419	2.27365	2.28909	2.01131	1.35146	1.7752	3.38856	2.68785	2.76643	1.58111	3.46393	2.50621	2.29319	2.45293	3.87408	2.67623	2.25455	3.05475	2.87742	3.00042
GOM_BH22	1.59314	2.64784	0.973629	2.66531	1.05931	2.74366	2.20878	2.60633	2.61078	0.904604	2.65093	0	1.18256	1.42403	1.57157	6.22843	1.39759	2.9434	0.957972	1.57421	0.908379	0.901625	1.93469	1.32845	0.947262	0.986093	0.634425	0.384358	1.05527	1.58784	1.68821	0.381569	2.1686	1.33642	1.04284	2.0783	1.8744	0.328488	1.31607	1.02833	1.19133	2.03294	1.18037	1.31726	1.08394	2.16218	1.01412	0.95263	0.866771
GOM_BH5	0.67676	2.30856	0.802787	2.33577	1.24889	2.19415	1.87801	2.30954	2.24817	0.445539	2.28963	1.18256	0	0.490256	0.389245	5.62338	0.51967	1.79729	0.227122	1.28607	0.861146	0.320104	0.841156	0.146001	0.871372	0.3497	0.790533	1.02174	0.341795	0.406595	0.506543	0.936477	1.03633	1.07211	0.652411	1.23051	0.748594	0.992256	0.726521	1.3725	0.216625	0.853472	0.163313	1.82959	0.407015	0.988569	0.841712	0.668946	0.851241
GOM_BH14	1.08126	2.76765	1.28176	2.79584	1.72021	2.61385	2.34698	2.77471	2.70476	0.907996	2.74562	1.42403	0.490256	0	0.49956	5.13618	0.968368	1.85246	0.627784	0.898713	0.746585	0.74962	0.527899	0.468087	0.733621	0.443978	0.85254	1.1435	0.372936	0.487314	0.603265	1.28492	1.18362	1.56213	1.13929	0.750885	0.50352	1.14744	1.20912	1.22898	0.301795	0.881843	0.348022	1.67115	0.341026	1.03119	0.667361	0.566508	0.761765
GOM_BH21	0.635876	2.33654	1.08465	2.36594	1.53149	2.14458	1.93703	2.35314	2.27065	0.784492	2.31034	1.57157	0.389245	0.49956	0	5.45143	0.586183	1.43953	0.615725	1.39827	1.14242	0.695988	0.552997	0.243994	1.1419	0.667851	1.139	1.39292	0.62549	0.0274412	0.127218	1.31794	0.710817	1.25826	0.914986	1.08146	0.435328	1.36996	0.875009	1.65406	0.447557	0.47237	0.42849	2.1091	0.658493	0.614912	1.09212	0.943888	1.14365
GOM_BH35	6.07271	7.72833	6.41654	7.75922	6.84719	7.43161	7.36703	7.76085	7.65847	6.03901	7.69459	6.22843	5.62338	5.13618	5.45143	0	6.03547	5.67932	5.75162	4.65459	5.3305	5.87355	4.91003	5.56698	5.2913	5.49763	5.62141	5.84433	5.43718	5.42473	5.45685	6.28484	5.69622	6.68619	6.2751	4.3953	5.03428	5.90225	6.31389	5.28875	5.43426	5.40142	5.48322	5.27903	5.36837	5.44707	5.23338	5.3432	5.37263
GOM_BH7	0.198908	1.79993	0.602413	1.82791	1.01369	1.67465	1.37951	1.80636	1.7377	0.494283	1.77878	1.39759	0.51967	0.968368	0.586183	6.03547	0	1.58675	0.587409	1.80538	1.34552	0.554513	1.13763	0.500296	1.36187	0.844312	1.20765	1.36804	0.853037	0.613361	0.607128	1.05073	0.826133	0.680547	0.437107	1.65231	1.01709	1.31618	0.296339	1.84142	0.733743	0.835458	0.681563	2.29187	0.922891	0.912127	1.343	1.16517	1.32827
GOM_BH36	1.41858	2.35454	2.17085	2.38474	2.51639	1.93571	2.1681	2.42178	2.28549	2.05244	2.30911	2.9434	1.79729	1.85246	1.43953	5.67932	1.58675	0	2.00383	2.67228	2.57147	2.04307	1.45489	1.65745	2.56663	2.10706	2.57666	2.81902	2.06446	1.43428	1.31231	2.62472	0.774955	2.07899	2.01745	1.98325	1.39759	2.78787	1.79496	3.07471	1.88666	0.978313	1.86733	3.52239	2.09246	0.829257	2.50893	2.37501	2.57653
GOM_BH3	0.775906	2.30099	0.669112	2.32654	1.09649	2.23313	1.85883	2.29269	2.24464	0.289156	2.28659	0.957972	0.227122	0.627784	0.615725	5.75162	0.587409	2.00383	0	1.29351	0.763515	0.122364	1.04872	0.371766	0.782922	0.29232	0.62612	0.823597	0.331696	0.633593	0.730356	0.712432	1.23446	0.996857	0.549658	1.37807	0.964191	0.786109	0.706034	1.2541	0.326677	1.07517	0.286542	1.70471	0.407242	1.20646	0.773232	0.594361	0.74368
GOM_BH18	1.949	3.58677	1.93137	3.61316	2.30387	3.47844	3.14876	3.58241	3.5282	1.56553	3.56992	1.57421	1.28607	0.898713	1.39827	4.65459	1.80538	2.67228	1.29351	0	0.681487	1.39737	1.2208	1.32703	0.642732	1.00121	0.975102	1.1906	0.969077	1.3857	1.49893	1.65614	2.06671	2.28689	1.8375	0.857944	1.27613	1.24766	1.9913	0.745905	1.07195	1.74205	1.12383	1.03141	0.894102	1.88579	0.594949	0.740554	0.723277
GOM_BH38	1.52493	3.03916	1.31678	3.0633	1.65073	2.9943	2.59163	3.0235	2.9861	0.984315	3.02813	0.908379	0.861146	0.746585	1.14242	5.3305	1.34552	2.57147	0.763515	0.681487	0	0.834468	1.26097	0.965833	0.0392203	0.511603	0.293661	0.534204	0.528605	1.14331	1.26778	0.977406	1.85183	1.69641	1.25498	1.22483	1.24959	0.58005	1.45861	0.514621	0.701192	1.59319	0.734302	0.972166	0.484385	1.74229	0.111687	0.198778	0.0421272
GOM_BH4	0.751346	2.21032	0.549858	2.23521	0.974239	2.16172	1.76525	2.19869	2.15565	0.170947	2.19766	0.901625	0.320104	0.74962	0.695988	5.87355	0.554513	2.04307	0.122364	1.39737	0.834468	0	1.15776	0.455062	0.857863	0.39978	0.658777	0.817054	0.446926	0.71654	0.802116	0.621996	1.26896	0.889515	0.440156	1.50016	1.06817	0.769698	0.624201	1.30615	0.448086	1.13968	0.405949	1.74942	0.521413	1.26389	0.857152	0.680463	0.810024
GOM_BH46	1.16273	2.84169	1.6186	2.87191	2.06812	2.60408	2.46109	2.86596	2.77366	1.28404	2.81191	1.93469	0.841156	0.527899	0.552997	4.91003	1.13763	1.45489	1.04872	1.2208	1.26097	1.15776	0	0.729752	1.24319	0.948963	1.38005	1.66982	0.880866	0.525576	0.546878	1.75409	0.941713	1.81118	1.45338	0.607095	0.124642	1.67066	1.42798	1.71406	0.75029	0.594022	0.77283	2.13562	0.863204	0.714414	1.17087	1.09062	1.28041
GOM_BH19	0.622916	2.29972	0.890584	2.32785	1.34016	2.15602	1.87934	2.30665	2.23704	0.558876	2.27797	1.32845	0.146001	0.468087	0.243994	5.56698	0.500296	1.65745	0.371766	1.32703	0.965833	0.455062	0.729752	0	0.971704	0.462962	0.922416	1.1628	0.437245	0.262618	0.360639	1.07611	0.902821	1.11923	0.728747	1.17244	0.627821	1.13552	0.751409	1.48029	0.272047	0.70792	0.232016	1.93794	0.489253	0.844291	0.933362	0.768707	0.960461
GOM_BH41	1.53908	3.06515	1.34707	3.08948	1.68538	3.01542	2.6181	3.05037	3.01163	1.01035	3.05366	0.947262	0.871372	0.733621	1.1419	5.2913	1.36187	2.56663	0.782922	0.642732	0.0392203	0.857863	1.24319	0.971704	0	0.522972	0.332377	0.572192	0.534901	1.14186	1.2665	1.01529	1.85226	1.72491	1.28197	1.19253	1.23539	0.618868	1.48152	0.512222	0.704382	1.58838	0.739729	0.96848	0.486083	1.7378	0.0790287	0.203193	0.0813437
GOM_BH43	1.01712	2.59121	0.946292	2.61702	1.35435	2.51112	2.15019	2.58404	2.5342	0.570363	2.57609	0.986093	0.3497	0.443978	0.667851	5.49763	0.844312	2.10706	0.29232	1.00121	0.511603	0.39978	0.948963	0.462962	0.522972	0	0.472369	0.74068	0.0711245	0.674898	0.794987	0.846325	1.36328	1.28753	0.838856	1.16113	0.894346	0.730326	0.994984	1.02301	0.225443	1.13747	0.239793	1.48032	0.129364	1.28227	0.49889	0.32219	0.501724
GOM_BH17	1.40019	2.81697	1.07317	2.83977	1.37535	2.80606	2.36743	2.79534	2.7672	0.780239	2.80912	0.634425	0.790533	0.85254	1.139	5.62141	1.20765	2.57666	0.62612	0.975102	0.293661	0.658777	1.38005	0.922416	0.332377	0.472369	0	0.294246	0.524622	1.14686	1.26587	0.685675	1.82487	1.46243	1.03706	1.45101	1.34308	0.314976	1.26849	0.657068	0.697314	1.60963	0.71056	1.09175	0.521239	1.75386	0.388401	0.322729	0.252097
GOM_BH2	1.56638	2.84305	1.10014	2.86351	1.31308	2.88047	2.39496	2.812	2.79885	0.892178	2.84022	0.384358	1.02174	1.1435	1.39292	5.84433	1.36804	2.81902	0.823597	1.1906	0.534204	0.817054	1.66982	1.1628	0.572192	0.74068	0.294246	0	0.800728	1.40375	1.5179	0.581567	2.05503	1.49115	1.11023	1.73839	1.62792	0.0774363	1.36929	0.67974	0.964799	1.86524	0.969643	1.03887	0.807332	2.00562	0.643647	0.61354	0.493851
GOM_BH33	1.01783	2.61813	0.996546	2.64438	1.41182	2.52569	2.1797	2.61333	2.56005	0.61773	2.60184	1.05527	0.341795	0.372936	0.62549	5.43718	0.853037	2.06446	0.331696	0.969077	0.528605	0.446926	0.880866	0.437245	0.534901	0.0711245	0.524622	0.800728	0	0.630214	0.752579	0.91673	1.32892	1.32795	0.881345	1.09269	0.829404	0.793897	1.02225	1.04314	0.177933	1.09078	0.205839	1.50075	0.0758396	1.2372	0.500709	0.331731	0.524219
GOM_BH25	0.660595	2.36064	1.111	2.39009	1.55811	2.16572	1.96228	2.37773	2.29459	0.808164	2.33419	1.58784	0.406595	0.487314	0.0274412	5.42473	0.613361	1.43428	0.633593	1.3857	1.14331	0.71654	0.525576	0.262618	1.14186	0.674898	1.14686	1.40375	0.630214	0	0.124679	1.33824	0.71297	1.2857	0.941571	1.05653	0.407918	1.38213	0.902418	1.65375	0.452532	0.462869	0.436528	2.10803	0.660297	0.607496	1.09058	0.945115	1.14556
GOM_BH27	0.615867	2.302	1.14965	2.33193	1.59072	2.08718	1.91529	2.32347	2.23476	0.875315	2.27365	1.68821	0.506543	0.603265	0.127218	5.45685	0.607128	1.31231	0.730356	1.49893	1.26778	0.802116	0.546878	0.360639	1.2665	0.794987	1.26587	1.5179	0.752579	0.124679	0	1.42305	0.588788	1.2876	0.97759	1.11678	0.422577	1.49357	0.903035	1.77842	0.574658	0.347959	0.555494	2.23269	0.784419	0.488409	1.21522	1.06948	1.2697
GOM_BH31	1.2407	2.28846	0.59206	2.30727	0.731928	2.36678	1.84475	2.25167	2.24837	0.572933	2.28909	0.381569	0.936477	1.28492	1.31794	6.28484	1.05073	2.62472	0.712432	1.65614	0.977406	0.621996	1.75409	1.07611	1.01529	0.846325	0.685675	0.581567	0.91673	1.33824	1.42305	0	1.85163	0.959509	0.668629	2.00401	1.67491	0.504138	0.941201	1.25711	1.00759	1.75614	0.98136	1.6147	0.968317	1.87431	1.06201	0.941641	0.93662
GOM_BH23	0.679825	2.0485	1.42407	2.07977	1.80474	1.73652	1.73903	2.09164	1.97757	1.27884	2.01131	2.1686	1.03633	1.18362	0.710817	5.69622	0.826133	0.774955	1.23446	2.06671	1.85183	1.26896	0.941713	0.902821	1.85226	1.36328	1.82487	2.05503	1.32892	0.71297	0.588788	1.85163	0	1.39718	1.26266	1.54663	0.838236	2.0204	1.06599	2.36449	1.15223	0.347704	1.12513	2.81987	1.36745	0.252119	1.80292	1.65308	1.85148
GOM_BH6	0.735383	1.35683	0.392846	1.37881	0.456332	1.40747	0.907209	1.33297	1.30981	0.722408	1.35146	1.33642	1.07211	1.56213	1.25826	6.68619	0.680547	2.07899	0.996857	2.28689	1.69641	0.889515	1.81118	1.11923	1.72491	1.28753	1.46243	1.49115	1.32795	1.2857	1.2876	0.959509	1.39718	0	0.449417	2.29124	1.69294	1.41846	0.384729	2.11453	1.27737	1.49316	1.22485	2.52278	1.40371	1.54478	1.73524	1.56292	1.66572
GOM_BH11	0.600902	1.78502	0.172567	1.80882	0.61656	1.77556	1.33684	1.76852	1.7332	0.273662	1.7752	1.04284	0.652411	1.13929	0.914986	6.2751	0.437107	2.01745	0.549658	1.8375	1.25498	0.440156	1.45338	0.728747	1.28197	0.838856	1.03706	1.11023	0.881345	0.941571	0.97759	0.668629	1.26266	0.449417	0	1.88291	1.34397	1.04408	0.273228	1.69395	0.844834	1.25426	0.794063	2.11824	0.956892	1.34272	1.28891	1.11512	1.22613
GOM_BH39	1.71712	3.41587	2.03035	3.44551	2.47083	3.19998	3.01834	3.43411	3.34929	1.65863	3.38856	2.0783	1.23051	0.750885	1.08146	4.3953	1.65231	1.98325	1.37807	0.857944	1.22483	1.50016	0.607095	1.17244	1.19253	1.16113	1.45101	1.73839	1.09269	1.05653	1.11678	2.00401	1.54663	2.29124	1.88291	0	0.721606	1.76598	1.92221	1.53739	1.05267	1.19947	1.09827	1.8827	1.03611	1.31194	1.11392	1.12842	1.25951
GOM_BH47	1.03844	2.71747	1.51111	2.74767	1.96002	2.48292	2.33646	2.74148	2.64952	1.18609	2.68785	1.8744	0.748594	0.50352	0.435328	5.03428	1.01709	1.39759	0.964191	1.27613	1.24959	1.06817	0.124642	0.627821	1.23539	0.894346	1.34308	1.62792	0.829404	0.407918	0.422577	1.67491	0.838236	1.69294	1.34397	0.721606	0	1.62329	1.30901	1.72174	0.683221	0.492046	0.698662	2.15392	0.821938	0.623032	1.16674	1.06935	1.26528
GOM_BH26	1.51496	2.76885	1.02839	2.78913	1.23572	2.81099	2.32112	2.73713	2.72512	0.834159	2.76643	0.328488	0.992256	1.14744	1.36996	5.90225	1.31618	2.78787	0.786109	1.24766	0.58005	0.769698	1.67066	1.13552	0.618868	0.730326	0.314976	0.0774363	0.793897	1.38213	1.49357	0.504138	2.0204	1.41846	1.04408	1.76598	1.62329	0	1.30605	0.756391	0.951292	1.84149	0.951901	1.11503	0.807746	1.97976	0.686577	0.637611	0.538558
GOM_BH30	0.386196	1.59641	0.386511	1.62241	0.740016	1.53918	1.15773	1.59118	1.53922	0.488726	1.58111	1.31607	0.726521	1.20912	0.875009	6.31389	0.296339	1.79496	0.706034	1.9913	1.45861	0.624201	1.42798	0.751409	1.48152	0.994984	1.26849	1.36929	1.02225	0.902418	0.903035	0.941201	1.06599	0.384729	0.273228	1.92221	1.30901	1.30605	0	1.92355	0.940897	1.12166	0.887281	2.35869	1.09723	1.18574	1.47744	1.29911	1.43412
GOM_BH1	2.02681	3.47086	1.72286	3.49319	1.9846	3.4622	3.02115	3.44706	3.42207	1.43631	3.46393	1.02833	1.3725	1.22898	1.65406	5.28875	1.84142	3.07471	1.2541	0.745905	0.514621	1.30615	1.71406	1.48029	0.512222	1.02301	0.657068	0.67974	1.04314	1.65375	1.77842	1.25711	2.36449	2.11453	1.69395	1.53739	1.72174	0.756391	1.92355	0	1.2155	2.09715	1.2489	0.457667	0.997846	2.24684	0.565801	0.712892	0.521287
GOM_BH12	0.881043	2.52519	0.982319	2.55239	1.41874	2.40663	2.09427	2.52601	2.46476	0.606677	2.50621	1.19133	0.216625	0.301795	0.447557	5.43426	0.733743	1.88666	0.326677	1.07195	0.701192	0.448086	0.75029	0.272047	0.704382	0.225443	0.697314	0.964799	0.177933	0.452532	0.574658	1.00759	1.15223	1.27737	0.844834	1.05267	0.683221	0.951292	0.940897	1.2155	0	0.913923	0.0536421	1.67261	0.218812	1.05982	0.662733	0.502619	0.699387
GOM_BH8	0.762202	2.3272	1.42595	2.35817	1.84897	2.04828	1.98274	2.36205	2.2572	1.19508	2.29319	2.03294	0.853472	0.881843	0.47237	5.40142	0.835458	0.978313	1.07517	1.74205	1.59319	1.13968	0.594022	0.70792	1.58838	1.13747	1.60963	1.86524	1.09078	0.462869	0.347959	1.75614	0.347704	1.49316	1.25426	1.19947	0.492046	1.84149	1.12166	2.09715	0.913923	0	0.899397	2.54663	1.11538	0.149841	1.53137	1.39696	1.5986
GOM_BH10	0.831718	2.47181	0.933894	2.49898	1.37257	2.35517	2.04067	2.47246	2.41147	0.560383	2.45293	1.18037	0.163313	0.348022	0.42849	5.48322	0.681563	1.86733	0.286542	1.12383	0.734302	0.405949	0.77283	0.232016	0.739729	0.239793	0.71056	0.969643	0.205839	0.436528	0.555494	0.98136	1.12513	1.22485	0.794063	1.09827	0.698662	0.951901	0.887281	1.2489	0.0536421	0.899397	0	1.70647	0.258306	1.0433	0.701835	0.53681	0.729964
GOM_BH48	2.47962	3.87829	2.13002	3.89933	2.34565	3.89306	3.42926	3.8492	3.83249	1.86997	3.87408	1.31726	1.82959	1.67115	2.1091	5.27903	2.29187	3.52239	1.70471	1.03141	0.972166	1.74942	2.13562	1.93794	0.96848	1.48032	1.09175	1.03887	1.50075	2.10803	2.23269	1.6147	2.81987	2.52278	2.11824	1.8827	2.15392	1.11503	2.35869	0.457667	1.67261	2.54663	1.70647	0	1.45455	2.69647	1.01757	1.17013	0.978666
GOM_BH16	1.0837	2.69277	1.07055	2.7191	1.48266	2.59677	2.25483	2.6884	2.63447	0.692337	2.67623	1.08394	0.407015	0.341026	0.658493	5.36837	0.922891	2.09246	0.407242	0.894102	0.484385	0.521413	0.863204	0.489253	0.486083	0.129364	0.521239	0.807332	0.0758396	0.660297	0.784419	0.968317	1.36745	1.40371	0.956892	1.03611	0.821938	0.807746	1.09723	0.997846	0.218812	1.11538	0.258306	1.45455	0	1.26347	0.444203	0.285633	0.485282
GOM_BH34	0.809538	2.29071	1.5122	2.32191	1.92239	1.98733	1.96704	2.33098	2.22003	1.307	2.25455	2.16218	0.988569	1.03119	0.614912	5.44707	0.912127	0.829257	1.20646	1.88579	1.74229	1.26389	0.714414	0.844291	1.7378	1.28227	1.75386	2.00562	1.2372	0.607496	0.488409	1.87431	0.252119	1.54478	1.34272	1.31194	0.623032	1.97976	1.18574	2.24684	1.05982	0.149841	1.0433	2.69647	1.26347	0	1.68108	1.54575	1.74729
GOM_BH40	1.51517	3.06746	1.36336	3.09229	1.71596	3.00553	2.62195	3.05509	3.01274	1.01564	3.05475	1.01412	0.841712	0.667361	1.09212	5.23338	1.343	2.50893	0.773232	0.594949	0.111687	0.857152	1.17087	0.933362	0.0790287	0.49889	0.388401	0.643647	0.500709	1.09058	1.21522	1.06201	1.80292	1.73524	1.28891	1.11392	1.16674	0.686577	1.47744	0.565801	0.662733	1.53137	0.701835	1.01757	0.444203	1.68108	0	0.179004	0.150017
GOM_BH44	1.33931	2.89054	1.19625	2.91555	1.56363	2.82653	2.44571	2.87911	2.83542	0.841483	2.87742	0.95263	0.668946	0.566508	0.943888	5.3432	1.16517	2.37501	0.594361	0.740554	0.198778	0.680463	1.09062	0.768707	0.203193	0.32219	0.322729	0.61354	0.331731	0.945115	1.06948	0.941641	1.65308	1.56292	1.11512	1.12842	1.06935	0.637611	1.29911	0.712892	0.502619	1.39696	0.53681	1.17013	0.285633	1.54575	0.179004	0	0.201766
GOM_BH45	1.50996	3.01096	1.28426	3.03489	1.61336	2.97133	2.56296	2.99434	2.9584	0.956719	3.00042	0.866771	0.851241	0.761765	1.14365	5.37263	1.32827	2.57653	0.74368	0.723277	0.0421272	0.810024	1.28041	0.960461	0.0813437	0.501724	0.252097	0.493851	0.524219	1.14556	1.2697	0.93662	1.85148	1.66572	1.22613	1.25951	1.26528	0.538558	1.43412	0.521287	0.699387	1.5986	0.729964	0.978666	0.485282	1.74729	0.150017	0.201766	0
GOM_BH24	0.787803	1.63317	1.49627	1.66432	1.78398	1.27088	1.3945	1.68937	1.56221	1.47923	1.5914	2.38075	1.37387	1.63083	1.13341	6.16942	0.985031	0.790275	1.52825	2.52802	2.23114	1.5252	1.44711	1.26649	2.23801	1.72223	2.15159	2.3419	1.70317	1.14378	1.02914	2.02438	0.508789	1.33218	1.36714	2.05348	1.33926	2.29447	1.10983	2.74479	1.53655	0.854167	1.49849	3.20235	1.75509	0.755973	2.19926	2.03488	2.2237
GOM_BH15	1.20468	2.90588	1.53387	2.93523	1.98009	2.7074	2.50337	2.92172	2.84007	1.17226	2.87978	1.72601	0.731309	0.302768	0.569443	4.90887	1.13459	1.70734	0.906049	0.965552	1.00097	1.02479	0.270918	0.658761	0.980974	0.746448	1.14317	1.43653	0.675503	0.545855	0.621652	1.58355	1.12931	1.77773	1.37975	0.517735	0.310643	1.44451	1.40578	1.44435	0.582644	0.789952	0.619509	1.8647	0.64213	0.927968	0.906857	0.840131	1.02301
GOM_BH28	0.209077	1.68322	0.953872	1.7136	1.30565	1.46031	1.31723	1.71023	1.61483	0.897037	1.65286	1.80024	0.825486	1.17187	0.686806	6.05246	0.402823	1.21909	0.955802	2.06159	1.68574	0.944528	1.15926	0.742773	1.69676	1.17424	1.58184	1.76157	1.16563	0.706829	0.627865	1.44961	0.509112	0.888682	0.807381	1.74398	1.03545	1.71273	0.575955	2.19438	1.01309	0.671421	0.96817	2.65008	1.22587	0.682858	1.66634	1.49443	1.67406
GOM_BH9	0.470621	2.00063	0.515936	2.02711	0.964851	1.91541	1.56449	1.99755	1.94212	0.25348	1.98387	1.15023	0.323525	0.812715	0.570236	5.94009	0.274123	1.79974	0.32067	1.58616	1.08405	0.280744	1.10372	0.38013	1.10288	0.596897	0.934368	1.09652	0.618194	0.59621	0.644648	0.82638	1.02568	0.749637	0.349801	1.54493	0.995232	1.04681	0.407469	1.5728	0.534759	0.949931	0.481293	2.02106	0.692375	1.057	1.09025	0.911278	1.06433
GOM_BH13	1.57657	2.23528	0.829369	2.24823	0.655126	2.41103	1.82244	2.18039	2.20906	0.995506	2.2465	0.578586	1.40785	1.7809	1.77565	6.75686	1.40959	2.99378	1.19134	2.10896	1.42832	1.08779	2.23967	1.54025	1.46739	1.34353	1.13589	0.944311	1.41384	1.79809	1.87056	0.497256	2.23515	1.0669	0.976348	2.50076	2.15475	0.875229	1.21529	1.60637	1.4989	2.18782	1.46943	1.88316	1.46543	2.29329	1.52353	1.42142	1.3863
GOM_BH20	1.28697	2.45812	0.725928	2.47807	0.926813	2.51181	2.01117	2.42532	2.41527	0.595485	2.45644	0.315108	0.874388	1.15939	1.26355	6.10072	1.08976	2.62832	0.648013	1.46203	0.781199	0.586758	1.65349	1.0197	0.8196	0.715418	0.487896	0.389331	0.78646	1.28087	1.37798	0.202431	1.85356	1.11188	0.762838	1.8543	1.58507	0.312929	1.03319	1.05817	0.903698	1.72114	0.886636	1.42795	0.827727	1.84882	0.87019	0.761896	0.739877
GOM_BH29	0.881646	1.79482	0.129317	1.815	0.369509	1.86109	1.34768	1.7633	1.75178	0.443996	1.79295	0.883892	0.885207	1.35147	1.19006	6.47788	0.728763	2.30013	0.726985	1.95236	1.31604	0.60473	1.71462	0.984869	1.3486	0.987778	1.05603	1.04873	1.0438	1.21585	1.26148	0.5057	1.55217	0.453847	0.293303	2.10229	1.61059	0.97414	0.514128	1.69358	1.04981	1.54641	1.00422	2.08622	1.11542	1.63602	1.37217	1.21232	1.28101
GOM_BJ3	2.09769	3.55803	1.81118	3.58058	2.07752	3.54379	3.10837	3.53512	3.5087	1.51865	3.5506	1.12143	1.43724	1.26614	1.70555	5.21195	1.91461	3.11697	1.32811	0.710656	0.576112	1.38474	1.73768	1.54014	0.568443	1.08761	0.741804	0.77382	1.10318	1.70395	1.82856	1.35069	2.41636	2.20227	1.77869	1.52779	1.75183	0.85041	2.00466	0.094141	1.27237	2.1412	1.30817	0.405459	1.0537	2.29104	0.613438	0.771476	0.587939
GOM_BJ6	0.803717	2.1516	0.437548	2.17524	0.839517	2.13452	1.70307	2.13407	2.09999	0.115863	2.14199	0.799868	0.469188	0.894895	0.836918	6.00854	0.605258	2.14765	0.268271	1.49383	0.890127	0.150889	1.3084	0.599665	0.918223	0.516014	0.672344	0.776335	0.572304	0.858651	0.937561	0.488001	1.37283	0.806742	0.366808	1.64403	1.21777	0.718415	0.600696	1.32937	0.594626	1.26825	0.554638	1.75925	0.643578	1.38665	0.929514	0.759823	0.860328
GOM_BJ5	1.37927	2.652	0.905873	2.67288	1.14242	2.68395	2.20327	2.62263	2.60685	0.69863	2.64834	0.36651	0.868692	1.06143	1.25103	5.90823	1.18046	2.6608	0.657135	1.25943	0.578565	0.635351	1.57777	1.01335	0.617647	0.629734	0.287	0.19711	0.696936	1.26443	1.37309	0.421126	1.89136	1.29786	0.913123	1.71353	1.52358	0.135849	1.17278	0.842488	0.844294	1.72095	0.840085	1.22659	0.720517	1.85726	0.675398	0.592301	0.536541
GOM_BJ2	2.00594	3.0488	1.39975	3.06491	1.44887	3.16269	2.61546	3.00281	3.01484	1.3142	3.05433	0.426617	1.53754	1.68945	1.91959	6.21715	1.80842	3.3262	1.32308	1.61368	1.03386	1.28747	2.21593	1.68232	1.06733	1.28204	0.837955	0.546105	1.34433	1.93254	2.042	0.807854	2.55427	1.75723	1.46796	2.25832	2.17299	0.55251	1.74104	0.928725	1.50375	2.3899	1.50415	1.0728	1.35329	2.5261	1.14525	1.14921	0.998824
GOM_BJ7	1.39377	2.9804	1.30648	3.006	1.68438	2.90004	2.53811	2.97195	2.92384	0.942857	2.96576	1.07703	0.717074	0.515469	0.945145	5.21336	1.22906	2.35733	0.67946	0.624913	0.238189	0.77668	1.02371	0.797448	0.21974	0.390476	0.443338	0.72726	0.37646	0.942585	1.06705	1.07161	1.65548	1.66517	1.21589	1.01118	1.01608	0.757458	1.38473	0.717465	0.52541	1.38013	0.568441	1.16726	0.310954	1.52991	0.152287	0.130352	0.262498
GOM_BJ1	1.30623	2.8394	1.13728	2.86415	1.50045	2.78271	2.39363	2.82669	2.78493	0.78713	2.82695	0.895799	0.642928	0.591577	0.939099	5.40802	1.12799	2.37562	0.549656	0.803418	0.218952	0.629312	1.11893	0.751563	0.234009	0.293229	0.27276	0.566649	0.316164	0.94221	1.06574	0.876864	1.64484	1.50707	1.06044	1.18287	1.09094	0.585506	1.25113	0.730083	0.492746	1.39902	0.521544	1.18761	0.283812	1.54687	0.228509	0.0650298	0.209053
GOM_BJ4	2.40204	3.5521	1.86661	3.56901	1.95597	3.64705	3.11465	3.50854	3.51609	1.71913	3.55606	0.906352	1.84871	1.87604	2.20448	5.97234	2.20328	3.64156	1.65976	1.53391	1.13696	1.65482	2.39684	1.98512	1.15776	1.53729	1.06548	0.838255	1.58586	2.21215	2.33135	1.28027	2.88501	2.23971	1.91133	2.30688	2.37902	0.887109	2.18021	0.788334	1.76129	2.67475	1.77602	0.699653	1.57096	2.81931	1.2338	1.30968	1.11644
GOM_BJ8	2.31298	3.27492	1.68073	3.2891	1.67633	3.41769	2.85157	3.22317	3.24538	1.6223	3.2838	0.721472	1.85365	1.99285	2.2352	6.37303	2.11642	3.64188	1.63911	1.83575	1.30963	1.60175	2.52048	1.99835	1.34009	1.59361	1.14044	0.853839	1.6545	2.24791	2.35788	1.09439	2.8695	2.02135	1.7619	2.53148	2.48142	0.866416	2.03497	1.10821	1.81653	2.7058	1.81826	1.12768	1.65998	2.84222	1.41905	1.44233	1.27798
GOM_BJ10	1.92341	2.31421	1.17167	2.32203	0.87202	2.55897	1.94234	2.24668	2.29988	1.38648	2.33346	0.904451	1.80779	2.18433	2.17021	7.12837	1.77022	3.3406	1.59351	2.47412	1.79899	1.48777	2.64218	1.93776	1.83821	1.74592	1.51109	1.28812	1.81644	2.19331	2.26105	0.899782	2.59504	1.32608	1.33312	2.90082	2.55577	1.22699	1.54647	1.91442	1.90261	2.57037	1.87279	2.13141	1.86673	2.66962	1.89923	1.80905	1.75688
GOM_BJ9	0.608455	1.19665	0.623877	1.22247	0.743447	1.16932	0.757968	1.19117	1.14021	0.867557	1.18218	1.59557	1.12138	1.59626	1.21655	6.66779	0.637145	1.83832	1.10449	2.39142	1.84959	1.01661	1.76084	1.13102	1.87404	1.39457	1.64365	1.71144	1.42238	1.24315	1.21676	1.21439	1.2068	0.292414	0.607876	2.28929	1.63768	1.64252	0.400137	2.30072	1.33723	1.36072	1.2836	2.72602	1.49734	1.38692	1.8732	1.69555	1.82327
ULB_BC7	6.31512	7.53485	6.96686	7.5646	7.40373	7.0987	7.34332	7.60464	7.46668	6.67018	7.48855	7.29458	6.2362	5.87844	5.89053	3.65801	6.39409	5.18445	6.44859	5.96688	6.46161	6.55551	5.40003	6.1117	6.42866	6.32234	6.68093	6.97206	6.25135	5.8655	5.81738	7.15212	5.67829	7.05039	6.79456	5.23717	5.48762	6.99449	6.68251	6.71141	6.14467	5.56085	6.17134	6.94592	6.21414	5.50655	6.35039	6.35887	6.49664
ULB_BC1	5.16531	6.33362	5.84122	6.36315	6.27011	5.89386	6.15335	6.40483	6.26593	5.56319	6.287	6.24082	5.1394	4.81682	4.77896	3.76546	5.25668	3.98854	5.35817	5.01501	5.44798	5.45946	4.31667	5.00852	5.41763	5.25741	5.64522	5.93917	5.18724	4.75504	4.69684	6.06873	4.51414	5.89995	5.66867	4.22945	4.39409	5.9543	5.53976	5.74778	5.06684	4.42123	5.08884	6.02772	5.15701	4.35598	5.33862	5.32713	5.4802
ULB_BC4	4.99351	6.25179	5.64274	6.28198	6.07974	5.82578	6.04306	6.31857	6.18273	5.34717	6.2063	5.98422	4.91438	4.56422	4.56686	3.34786	5.07053	3.89726	5.12799	4.69913	5.16534	5.23398	4.07998	4.78893	5.13343	5.00767	5.37623	5.66876	4.93684	4.5419	4.49328	5.8334	4.36187	5.72855	5.47043	3.94099	4.16584	5.68851	5.35949	5.43903	4.8265	4.23787	4.85215	5.6989	4.90164	4.18573	5.05473	5.05523	5.19925
ULB_BC6	6.90949	8.34584	7.46073	8.37686	7.91018	7.95061	8.08242	8.40315	8.27509	7.11872	8.3031	7.58183	6.67321	6.24225	6.38295	2.49924	6.94419	6.01955	6.85997	6.08895	6.68772	6.97789	5.84215	6.57124	6.65054	6.67376	6.94766	7.22095	6.60386	6.35588	6.33867	7.51956	6.34812	7.62401	7.29468	5.51729	5.95084	7.25961	7.24053	6.82045	6.53601	6.15134	6.57344	6.9547	6.55136	6.13517	6.57744	6.63017	6.72741
ULB_BC9	6.7252	7.98365	7.36085	8.01364	7.80157	7.55237	7.78094	8.05178	7.91497	7.05428	7.93777	7.64842	6.61608	6.24153	6.27958	3.57227	6.7964	5.63002	6.82435	6.27742	6.79849	6.93395	5.77627	6.49543	6.76444	6.68525	7.02773	7.31637	6.61413	6.25402	6.21162	7.52199	6.09901	7.45939	7.18909	5.57802	5.86865	7.34239	7.0874	7.02333	6.51489	5.96678	6.54389	7.2356	6.57354	5.91916	6.68688	6.70503	6.83473
ULB_CC3	6.91335	8.39022	7.43884	8.42139	7.88839	8.00641	8.11156	8.44437	8.3192	7.08926	8.3485	7.5149	6.64454	6.20153	6.36867	2.19794	6.93806	6.08444	6.82435	5.99861	6.61406	6.94378	5.82212	6.54826	6.57628	6.62673	6.8806	7.14823	6.55763	6.34139	6.33105	7.47005	6.37307	7.6186	7.27523	5.4662	5.93425	7.19006	7.23408	6.72137	6.49864	6.16051	6.53807	6.83409	6.5023	6.15288	6.50485	6.56648	6.65442
ULB_CC4	7.04595	8.1369	7.73055	8.16549	8.15656	7.68379	7.98752	8.21275	8.07119	7.45597	8.08926	8.13054	7.03281	6.70695	6.67159	4.59684	7.14287	5.82019	7.25156	6.86616	7.32612	7.35286	6.2094	6.90174	7.29483	7.14843	7.53033	7.82381	7.07808	6.64781	6.58825	7.96196	6.38685	7.77897	7.55808	6.10323	6.28745	7.84085	7.42334	7.60607	6.9594	6.30785	6.98181	7.86327	7.0466	6.2379	7.21596	7.21079	7.35933
ULB_BC5	5.87498	7.02923	6.5495	7.05853	6.97917	6.58554	6.85642	7.10168	6.96202	6.26893	6.98231	6.93599	5.84318	5.51265	5.48504	3.89814	5.96586	4.68969	6.06087	5.67769	6.13143	6.16328	5.01705	5.71335	6.10026	5.95449	6.33519	6.62866	5.88406	5.46094	5.40416	6.77045	5.22347	6.60963	6.37694	4.90902	5.09669	6.64577	6.24927	6.41581	5.76672	5.1304	5.78974	6.68039	5.85209	5.06563	6.02137	6.01565	6.16452
ULB_BC3	7.12824	8.5949	7.65909	8.62603	8.10869	8.20755	8.32047	8.64998	8.52395	7.31078	8.55287	7.74159	6.86584	6.42469	6.58726	2.38325	7.15513	6.28213	7.04683	6.22711	6.84131	7.16604	6.04168	6.76854	6.80359	6.85089	7.10724	7.37545	6.78166	6.56002	6.54829	7.69466	6.58268	7.83566	7.495	5.69068	6.15318	7.41698	7.45128	6.95039	6.72134	6.37399	6.76046	7.06361	6.72671	6.36428	6.732	6.79272	6.88162
ULB_CC2	5.10955	6.25668	5.79168	6.28606	6.21814	5.81444	6.08248	6.32874	6.18931	5.51861	6.20985	6.20743	5.09773	4.78353	4.73413	3.86249	5.20446	3.9158	5.31774	5.00224	5.42342	5.4176	4.27936	4.96548	5.39359	5.22278	5.61612	5.91027	5.15287	4.71053	4.6498	6.02916	4.45437	5.84344	5.61922	4.20821	4.35426	5.92394	5.48578	5.73181	5.02964	4.36928	5.05055	6.01888	5.12417	4.30081	5.31456	5.29923	5.45506
ULB_BC8	6.30239	7.50746	6.95897	7.53709	7.39452	7.06927	7.3205	7.57794	7.43952	6.66534	7.46099	7.29785	6.23276	5.87985	5.88456	3.73388	6.38383	5.15912	6.44623	5.98135	6.46953	6.55234	5.39805	6.10719	6.43686	6.32358	6.68625	6.9779	6.25266	5.85969	5.80987	7.15114	5.66221	7.03776	6.78656	5.24476	5.48421	6.99941	6.67133	6.72519	6.14399	5.5498	6.17	6.9646	6.21638	5.49333	6.35845	6.36449	6.50424
ULB_CC1	6.40539	7.57796	7.07131	7.60733	7.50409	7.13523	7.40148	7.64999	7.51059	6.78368	7.53113	7.43083	6.35396	6.01013	6.00116	3.93605	6.49177	5.2359	6.56935	6.13352	6.61084	6.67391	5.52247	6.22646	6.57868	6.45334	6.82304	7.11548	6.38258	5.97663	5.92357	7.27651	5.75873	7.1406	6.89877	5.38615	5.60592	7.13538	6.77727	6.87601	6.27036	5.65667	6.29515	7.1229	6.34797	5.59586	6.50006	6.50194	6.645
ULB_BH22	6.39339	7.74168	6.99434	7.77228	7.44043	7.32739	7.50832	7.80459	7.67176	6.67143	7.69724	7.21493	6.22819	5.8285	5.9097	2.92099	6.44851	5.39213	6.42846	5.79309	6.34483	6.542	5.38746	6.11484	6.30946	6.26953	6.58667	6.87062	6.19857	5.88334	5.8517	7.1134	5.79419	7.12172	6.82437	5.13672	5.48733	6.90155	6.74314	6.53732	6.11157	5.63122	6.14418	6.72401	6.15302	5.5978	6.23321	6.26454	6.38252
ULB_BH5	5.17469	6.29513	5.86313	6.32429	6.28692	5.84952	6.12923	6.36838	6.22823	5.59509	6.24804	6.29392	5.17715	4.87059	4.8107	3.98255	5.27335	3.96127	5.39822	5.10498	5.51739	5.49672	4.36316	5.04366	5.48799	5.30851	5.70639	6.00062	5.23886	4.78741	4.72425	6.11021	4.51539	5.90746	5.6908	4.30521	4.43574	6.01309	5.55268	5.83211	5.11317	4.43888	5.1331	6.12398	5.21148	4.36704	5.40897	5.39058	5.54856
ULB_BH14	4.84648	5.92407	5.5474	5.95296	5.96487	5.47493	5.76881	5.99866	5.85775	5.2916	5.8767	6.01642	4.88185	4.59744	4.50885	4.16475	4.95281	3.60132	5.10531	4.88672	5.26503	5.20006	4.0818	4.74541	5.23715	5.03041	5.44142	5.73541	4.96166	4.48641	4.41739	5.81769	4.18017	5.57609	5.37563	4.06696	4.14765	5.74405	5.22753	5.60232	4.82916	4.12146	4.84632	5.91354	4.9383	4.04251	5.15832	5.12974	5.29455
ULB_BH21	5.4991	6.56279	6.19838	6.59141	6.61694	6.11025	6.41529	6.63858	6.49705	5.9394	6.51517	6.65405	5.52675	5.23241	5.15591	4.26122	5.60456	4.24905	5.74938	5.48685	5.88861	5.84556	4.72052	5.39133	5.85979	5.66802	6.0724	6.36662	5.59881	5.13319	5.06596	6.4618	4.833	6.22889	6.02647	4.68088	4.7894	6.37733	5.87991	6.21111	5.46943	4.7725	5.4878	6.50805	5.57344	4.69468	5.78081	5.75829	5.91915
ULB_BH7	4.51878	5.51704	5.23742	5.54536	5.64325	5.06163	5.38204	5.59411	5.45194	5.00222	5.46918	5.76404	4.60746	4.35923	4.2263	4.48307	4.63743	3.22273	4.83348	4.72713	5.05366	4.92187	3.83498	4.46715	5.02819	4.78187	5.21043	5.5026	4.7149	4.20535	4.12733	5.54323	3.84383	5.24033	5.0672	3.88575	3.88967	5.5055	4.90338	5.42168	4.57272	3.81593	4.58546	5.75849	4.69779	3.72549	4.95012	4.90662	5.08059
ULB_BH36	6.36388	7.35895	7.07234	7.38677	7.48569	6.8987	7.23552	7.43787	7.29493	6.82112	7.31077	7.54587	6.41262	6.1254	6.03894	4.77999	6.47555	5.07902	6.63617	6.381	6.78444	6.73069	5.61155	6.27595	6.7557	6.55978	6.96688	7.26106	6.49081	6.01664	5.94644	7.34853	5.69246	7.08964	6.90096	5.5769	5.67832	7.2711	6.74685	7.10656	6.35951	5.64679	6.37696	7.40057	6.4664	5.56388	6.67672	6.65334	6.81487
ULB_BH3	4.7507	5.88138	5.44012	5.91071	5.86329	5.4385	5.71003	5.95374	5.81412	5.17403	5.8345	5.87994	4.7578	4.45761	4.3898	3.95065	4.84978	3.54262	4.97952	4.71606	5.11259	5.07712	3.94733	4.62359	5.08382	4.89406	5.29665	5.59089	4.82467	4.36669	4.30239	5.69176	4.09148	5.48343	5.26785	3.90598	4.018	5.60195	5.12881	5.43771	4.69683	4.01551	4.71597	5.73969	4.79863	3.94314	5.00485	4.98231	5.14309
ULB_BH18	5.55257	6.86079	6.17764	6.89122	6.62	6.44132	6.63833	6.92543	6.79122	5.86744	6.81588	6.45881	5.42824	5.05148	5.09491	3.05004	5.61814	4.50786	5.63555	5.10116	5.61196	5.74567	4.58791	5.30872	5.57821	5.49519	5.83902	6.12818	5.42407	5.06915	5.02935	6.33226	4.93745	6.28514	6.00624	4.3901	4.68146	6.15354	5.91056	5.84668	5.32532	4.792	5.35461	6.07218	5.38349	4.7499	5.50043	5.51636	5.64788
ULB_BH38	5.44316	6.36714	6.16781	6.39451	6.56868	5.90373	6.25936	6.44764	6.30414	5.93835	6.31874	6.70366	5.54608	5.29813	5.1641	4.83477	5.56666	4.11815	5.77227	5.6471	5.98919	5.8599	4.77431	5.40538	5.96323	5.72143	6.14892	6.44135	5.6544	5.14337	5.064	6.4815	4.76561	6.15942	5.99829	4.81244	4.82931	6.4447	5.82869	6.34969	5.51235	4.74947	5.52499	6.67756	5.63696	4.65567	5.88496	5.84404	6.01661
ULB_BH46	5.1775	6.15395	5.89542	6.18189	6.30191	5.69477	6.02973	6.23252	6.08971	5.65754	6.10584	6.41108	5.25961	5.00076	4.87996	4.58681	5.29572	3.87553	5.48517	5.33382	5.6856	5.57503	4.47882	5.12006	5.6591	5.42715	5.85013	6.14314	5.35957	4.85869	4.78236	6.19586	4.50249	5.89887	5.72503	4.50257	4.537	6.14803	5.56206	6.03995	5.22021	4.47307	5.2342	6.36363	5.34041	4.38369	5.58064	5.54314	5.71362
ULB_BH19	5.92868	7.24229	6.54836	7.27272	6.99175	6.8226	7.01928	7.30692	7.17272	6.23478	7.19737	6.81277	5.7943	5.4108	5.46474	3.04428	5.99197	4.8893	5.99977	5.43335	5.95814	6.11089	4.95337	5.67638	5.92384	5.85402	6.19	6.47775	5.7829	5.43882	5.40106	6.6935	5.31646	6.66051	6.37726	4.73944	5.04872	6.50484	6.28497	6.17926	5.6875	5.16755	5.71775	6.39178	5.74082	5.12725	5.84648	5.86728	5.99465
ULB_BH41	4.93449	5.89638	5.65621	5.92425	6.0596	5.43675	5.77465	5.97517	5.83227	5.42388	5.84823	6.1875	5.03038	4.78237	4.64879	4.62219	5.05559	3.6232	5.25649	5.14105	5.47519	5.34449	4.25832	4.88987	5.44949	5.20531	5.63339	5.92568	5.13832	4.62795	4.54923	5.96598	4.2581	5.6535	5.48632	4.30286	4.31314	5.92879	5.3196	5.83961	4.99618	4.23621	5.00886	6.17213	5.12106	4.14403	5.37132	5.32906	5.50236
ULB_BH43	5.29282	5.97932	6.04088	6.00428	6.40688	5.50699	5.93536	6.06587	5.92164	5.86189	5.9305	6.69121	5.51008	5.33993	5.12088	5.66535	5.44138	3.89316	5.7365	5.82507	6.0685	5.80898	4.81313	5.36475	6.04749	5.73393	6.18802	6.47221	5.67179	5.10382	5.00792	6.42658	4.6168	5.97215	5.87848	4.96849	4.84505	6.46414	5.67665	6.48056	5.51362	4.67049	5.51711	6.85053	5.66698	4.55497	5.97193	5.9036	6.09058
ULB_BH17	4.72871	5.82409	5.42668	5.85315	5.84569	5.37727	5.66291	5.89785	5.7574	5.16835	5.77689	5.88938	4.75712	4.46969	4.38516	4.0978	4.8331	3.49486	4.98025	4.75565	5.13551	5.07561	3.95491	4.62114	5.10753	4.90331	5.31297	5.60701	4.83444	4.36256	4.29461	5.69267	4.06428	5.45933	5.25476	3.93647	4.02168	5.61603	5.10902	5.47161	4.70277	4.00083	4.72031	5.78238	4.81062	3.92358	5.02867	5.00088	5.16516
ULB_BH2	6.15532	7.34984	6.81617	7.37942	7.25044	6.91059	7.16569	7.42071	7.28204	6.52554	7.30329	7.16665	6.09446	5.74684	5.74379	3.75204	6.23892	5.00291	6.30902	5.86444	6.34401	6.41427	5.26148	5.96784	6.31171	6.19028	6.55755	6.84976	6.11945	5.71909	5.66763	7.01526	5.51248	6.89069	6.64369	5.11923	5.34612	6.87017	6.52556	6.60715	6.00863	5.40433	6.03392	6.85326	6.08422	5.34598	6.23315	6.23622	6.37832
ULB_BH33	5.87398	6.8365	6.59052	6.86411	6.99816	6.37477	6.72018	6.91614	6.77293	6.34947	6.78821	7.09425	5.94833	5.6795	5.57035	4.77397	5.99128	4.56984	6.17335	5.98049	6.35476	6.26468	5.16017	5.80962	6.32733	6.1091	6.52644	6.82006	6.04098	5.54876	5.47416	6.8848	5.19923	6.59568	6.41991	5.16012	5.22148	6.82688	6.25839	6.69593	5.9044	5.16723	5.91958	7.00688	6.01988	5.07917	6.2486	6.21672	6.38377
ULB_BH25	6.44685	7.54809	7.13186	7.57686	7.55755	7.0971	7.39355	7.62316	7.48201	6.85848	7.5006	7.5385	6.43634	6.11457	6.07403	4.31028	6.54386	5.2257	6.65561	6.29143	6.74037	6.75633	5.61473	6.30476	6.7095	6.5554	6.94108	7.23484	6.48518	6.05034	5.9901	7.36645	5.78805	7.17991	6.95941	5.51912	5.69167	7.25081	6.82423	7.02889	6.36493	5.7089	6.3868	7.29493	6.45461	5.63879	6.63056	6.62229	6.77311
ULB_BH27	6.41087	7.4618	7.10778	7.49013	7.52783	7.00604	7.32216	7.53877	7.39667	6.84487	7.41395	7.54699	6.42893	6.1235	6.06076	4.53967	6.51505	5.15765	6.65046	6.33857	6.76594	6.74828	5.61632	6.29476	6.73608	6.56165	6.95801	7.2522	6.49197	6.03772	5.9726	7.36262	5.7453	7.14104	6.93571	5.55003	5.68844	7.26532	6.79129	7.07092	6.36627	5.68219	6.38604	7.35066	6.46434	5.60582	6.65705	6.64148	6.7976
ULB_BH31	5.56232	6.49935	6.28446	6.5268	6.68756	6.03652	6.38859	6.57955	6.43614	6.05123	6.45098	6.81016	5.65604	5.40138	5.27525	4.80641	5.68382	4.24405	5.88191	5.73547	6.08768	5.97074	4.87881	5.51594	6.06126	5.8268	6.2512	6.54407	5.7594	5.25424	5.17638	6.59198	4.88557	6.28046	6.11455	4.9049	4.93584	6.5485	5.94755	6.44227	5.61905	4.86423	5.6325	6.76501	5.7408	4.77228	5.98282	5.94472	6.11561
ULB_BH23	6.13504	7.24954	6.81848	7.27847	7.24475	6.80063	7.08982	7.32385	7.18311	6.54433	7.20221	7.22431	6.12197	5.80036	5.75991	4.15225	6.23106	4.92172	6.34118	5.98231	6.4276	6.44197	5.30029	5.99047	6.39686	6.24109	6.62743	6.92125	6.17089	5.73618	5.67625	7.05201	5.47753	6.86846	6.64601	5.20692	5.37723	6.93699	6.51192	6.7188	6.0505	5.39596	6.07235	6.98804	6.14045	5.32667	6.3179	6.30882	6.46021
ULB_BH6	5.62284	6.3987	6.36384	6.4245	6.7449	5.92817	6.333	6.48345	6.33914	6.16332	6.34991	6.9674	5.79298	5.58762	5.40538	5.44048	5.76173	4.24598	6.02009	6.01025	6.30153	6.09936	5.05984	5.64911	6.27816	5.99627	6.43985	6.72856	5.93173	5.38666	5.29747	6.72049	4.94333	6.31908	6.19803	5.16097	5.10233	6.7256	6.00869	6.69051	5.78017	4.96825	5.78772	7.04106	5.92123	4.86131	6.2011	6.14521	6.32615
ULB_BH11	4.74063	5.88599	5.42643	5.91543	5.85119	5.44494	5.71025	5.95772	5.81849	5.15731	5.83925	5.85721	4.73923	4.43419	4.37289	3.88985	4.83753	3.54378	4.96033	4.6824	5.08493	5.05879	3.9258	4.60574	5.05588	4.8716	5.27142	5.56567	4.80204	4.34958	4.28675	5.67236	4.08376	5.47405	5.25405	3.87584	3.99797	5.5775	5.11775	5.40596	4.6757	4.00273	4.69545	5.70474	4.77515	3.93236	4.97688	4.9563	5.11574
ULB_BH39	5.51758	6.47119	6.23735	6.49881	6.64242	6.00955	6.35548	6.55082	6.40761	6.00108	6.4229	6.75541	5.60377	5.34475	5.2239	4.73026	5.63725	4.20678	5.82939	5.67113	6.02823	5.91906	4.82303	5.46413	6.00156	5.77142	6.19388	6.48698	5.7038	5.20269	5.12597	6.53998	4.8417	6.23745	6.06715	4.84254	4.88135	6.49207	5.90247	6.37979	5.56456	4.81575	5.57855	6.70019	5.68448	4.72537	5.92304	5.8865	6.05644
ULB_BH47	5.82065	6.74452	6.54356	6.77178	6.94601	6.28039	6.63892	6.82534	6.68174	6.3109	6.69608	7.06951	5.91574	5.66012	5.53497	4.92101	5.94279	4.49819	6.1416	5.98811	6.34495	6.23046	5.13785	5.77566	6.31836	6.08597	6.50965	6.80263	6.01851	5.51396	5.43607	6.85169	5.14356	6.53799	6.37375	5.15977	5.19523	6.80733	6.20599	6.69701	5.87845	5.12368	5.89201	7.017	5.99967	5.03137	6.23986	6.20272	6.37305
ULB_BH1	5.03115	6.18437	5.71232	6.21381	6.13913	5.74317	6.00794	6.25609	6.11687	5.43867	6.13763	6.12686	5.01754	4.70295	4.6542	3.83657	5.12546	3.84181	5.23746	4.92263	5.34294	5.33743	4.1989	4.88539	5.31313	5.14224	5.53553	5.82968	5.07232	4.63057	4.5701	5.94884	4.37674	5.7652	5.53984	4.12791	4.27393	5.84335	5.40707	5.65187	4.94918	4.29021	4.97015	5.93971	5.04359	4.22227	5.2341	5.21866	5.37455
ULB_BH12	5.20642	6.3969	5.8756	6.42658	6.30688	5.95994	6.21011	6.46715	6.32888	5.59256	6.35051	6.2585	5.16597	4.83502	4.80895	3.66122	5.29408	4.04814	5.38336	5.01247	5.45704	5.48607	4.33926	5.03655	5.42616	5.27674	5.65877	5.95239	5.20633	4.78473	4.72914	6.09276	4.55976	5.94157	5.70303	4.23586	4.4192	5.969	5.57888	5.74809	5.08889	4.45877	5.11198	6.02081	5.17457	4.39689	5.34722	5.3396	5.48983
ULB_BH8	5.92793	6.75648	6.66275	6.78274	7.05269	6.28746	6.67814	6.84011	6.6959	6.44881	6.70775	7.23442	6.06741	5.83951	5.68209	5.33245	6.06037	4.56918	6.29433	6.21798	6.54119	6.37782	5.3132	5.92494	6.51628	6.25656	6.69182	6.98283	6.19061	5.66235	5.57782	6.99978	5.2482	6.63325	6.49512	5.37741	5.36245	6.98332	6.31412	6.9132	6.04392	5.25501	6.05413	7.24923	6.17636	5.15389	6.43844	6.39116	6.56746
ULB_BH10	4.86246	5.94799	5.56153	5.97694	5.98001	5.49962	5.79053	6.02229	5.88154	5.30388	5.90068	6.02517	4.89289	4.60538	4.52077	4.13184	4.9676	3.62273	5.11605	4.88786	5.2704	5.21134	4.09073	4.75685	5.24233	5.0391	5.44844	5.7425	4.97022	4.4982	4.43003	5.82847	4.1972	5.59267	5.38965	4.07029	4.15753	5.75164	5.24308	5.60497	4.83862	4.13563	4.85616	5.91397	4.94631	4.05778	5.16346	5.13617	5.30014
ULB_BH48	5.19378	6.04495	5.92888	6.07168	6.31857	5.578	5.95576	6.12735	5.98335	5.71693	5.99633	6.50822	5.33838	5.11947	4.95227	5.06651	5.32648	3.8377	5.56542	5.52568	5.82784	5.64766	4.59224	5.19544	5.8038	5.53282	5.97201	6.262	5.46747	4.93283	4.84697	6.26952	4.51405	5.89955	5.7614	4.67848	4.63848	6.2609	5.57997	6.21047	5.31869	4.52264	5.32787	6.55686	5.45489	4.42054	5.72639	5.67432	5.85319
ULB_BH16	5.04187	6.10386	5.74464	6.13257	6.16114	5.65248	5.95432	6.17926	6.03792	5.49015	6.05632	6.21605	5.08099	4.79705	4.70762	4.22969	5.14947	3.78789	5.30456	5.08281	5.46403	5.3991	4.28142	4.94439	5.43608	5.23004	5.64093	5.93493	5.1613	4.68524	4.61576	6.01691	4.37431	5.77072	5.57296	4.26484	4.34714	5.94364	5.4234	5.79972	5.02872	4.31872	5.04581	6.10891	5.13792	4.23875	5.35723	5.32911	5.49365
ULB_BH34	6.44308	7.48753	7.14122	7.5158	7.56063	7.03114	7.34994	7.56477	7.42254	6.87943	7.43963	7.58363	6.46415	6.1603	6.09544	4.58103	6.54803	5.18615	6.68589	6.37845	6.80413	6.78341	5.65249	6.32974	6.77435	6.59816	6.99545	7.28966	6.52854	6.07246	6.00685	7.39811	5.77681	7.17284	6.96921	5.58876	5.72416	7.30252	6.82379	7.11038	6.40235	5.7155	6.42191	7.39108	6.50118	5.63846	6.69532	6.67913	6.83569
ULB_BH40	5.10002	6.08237	5.81742	6.11037	6.22431	5.62384	5.95598	6.16066	6.01796	5.57908	6.0343	6.33231	5.18094	4.92202	4.80138	4.55574	5.21784	3.80049	5.40649	5.25651	5.60712	5.4964	4.40006	5.04144	5.58066	5.34838	5.77143	6.06443	5.2808	4.78009	4.70387	6.11721	4.42527	5.82179	5.64698	4.42468	4.45823	6.06929	5.48449	5.96206	5.14145	4.39487	5.15544	6.28647	5.26166	4.30578	5.50221	5.46452	5.63511
ULB_BH44	5.25074	6.22545	5.96852	6.25334	6.37513	5.76594	6.10217	6.30414	6.16129	5.7303	6.17731	6.48288	5.33201	5.07202	4.95254	4.60243	5.36887	3.94843	5.55751	5.40144	5.75581	5.64753	4.55036	5.19255	5.7292	5.49879	5.92115	6.21424	5.43115	4.93124	4.85509	6.26829	4.57575	5.97213	5.79811	4.57135	4.6089	6.21935	5.63529	6.10869	5.2921	4.54607	5.30622	6.43096	5.41177	4.45683	5.6507	5.61384	5.78394
ULB_BH24	6.70886	7.81052	7.39241	7.83925	7.81879	7.35907	7.65679	7.88574	7.74451	7.11745	7.763	7.79269	6.69426	6.36901	6.33308	4.40262	6.8051	5.48896	6.91304	6.53395	6.99005	7.01431	5.87102	6.56319	6.95889	6.81035	7.19321	7.48677	6.74003	6.30928	6.24985	7.62348	6.05068	7.44213	7.21993	5.76763	5.94894	7.50351	7.0859	7.27299	6.62106	5.96999	6.64338	7.53364	6.70875	5.90059	6.88	6.87387	7.02311
ULB_BH15	4.91809	6.12482	5.58496	6.15467	6.01687	5.69123	5.93165	6.19403	6.05646	5.30101	6.0787	5.96719	4.87418	4.54359	4.51752	3.60122	5.00433	3.77317	5.09153	4.72886	5.16789	5.19428	4.04744	4.74488	5.13719	4.98518	5.36828	5.662	4.9148	4.49325	4.43811	5.80091	4.27375	5.65336	5.4124	3.94763	4.12737	5.67825	5.28971	5.46287	4.7971	4.16917	4.82014	5.74012	4.88325	4.10859	5.05822	5.04938	5.20048
ULB_BH9	5.25296	6.50317	5.90254	6.53327	6.33957	6.07485	6.29811	6.57061	6.43429	5.60656	6.45749	6.24033	5.17342	4.82119	4.82646	3.36663	5.33032	4.14889	5.3867	4.94445	5.41785	5.49294	4.33849	5.04824	5.38568	5.26479	5.63087	5.92309	5.19392	4.80147	4.75306	6.09162	4.62023	5.98805	5.73024	4.19315	4.42484	5.9435	5.61919	5.68577	5.08454	4.49756	5.11046	5.93968	5.1582	4.445	5.30706	5.30955	5.45204
ULB_BH13	5.0489	5.88323	5.7864	5.90985	6.17292	5.41575	5.79759	5.96595	5.82188	5.57947	5.83458	6.3779	5.2052	4.99538	4.81819	5.10367	5.18401	3.68579	5.43231	5.41989	5.70857	5.51291	4.46767	5.06171	5.68518	5.40525	5.84772	6.13673	5.34047	4.79915	4.71146	6.13446	4.36907	5.75156	5.61958	4.56952	4.5111	6.13427	5.43505	6.09807	5.18976	4.38458	5.19787	6.45036	5.32941	4.2802	5.60811	5.55252	5.73325
ULB_BH20	5.48471	6.88565	6.06748	6.91658	6.51512	6.48583	6.63179	6.94456	6.81509	5.7386	6.84243	6.26778	5.29422	4.88698	4.98364	2.49599	5.53134	4.55297	5.49139	4.84369	5.39546	5.6061	4.45486	5.18386	5.35999	5.32678	5.63862	5.92189	5.25593	4.95702	4.93034	6.17174	4.90377	6.20801	5.89858	4.18949	4.55749	5.95341	5.82702	5.58823	5.17254	4.72319	5.20625	5.77994	5.20918	4.69812	5.28387	5.31673	5.43326
ULB_BJ3	5.54222	6.79666	6.18779	6.82674	6.62593	6.368	6.59144	6.86414	6.72779	5.88881	6.75096	6.51228	5.45414	5.09565	5.11	3.34481	5.61772	4.44241	5.66612	5.19612	5.68225	5.77332	4.61749	5.33018	5.64957	5.53954	5.89961	6.19107	5.46856	5.08484	5.03815	6.36934	4.91162	6.2771	6.01562	4.4575	4.70559	6.21294	5.90727	5.93944	5.36186	4.78579	5.38862	6.18326	5.43152	4.73479	5.57116	5.57772	5.71699
ULB_BJ6	4.51683	5.19038	5.26708	5.2156	5.62607	4.71849	5.14291	5.27644	5.13216	5.09996	5.14156	5.94337	4.76081	4.61761	4.37184	5.55535	4.66987	3.11008	4.98609	5.15604	5.35501	5.05395	4.09449	4.61496	5.33605	4.99856	5.45905	5.73894	4.93845	4.356	4.25586	5.668	3.84395	5.1884	5.10661	4.29843	4.11756	5.72714	4.89917	5.7852	4.77592	3.91428	4.77642	6.17128	4.93802	3.79376	5.26208	5.18372	5.37489
ULB_BJ5	4.42405	5.4597	5.13683	5.48837	5.5469	5.00802	5.31345	5.53533	5.39387	4.89484	5.41213	5.64658	4.49536	4.23734	4.1163	4.35309	4.53834	3.1488	4.72081	4.58946	4.92609	4.81108	3.71476	4.35607	4.90009	4.66288	5.08738	5.38014	4.59541	4.09489	4.01954	5.4317	3.75187	5.14904	4.96599	3.75125	3.77242	5.38443	4.80758	5.28813	4.45564	3.71283	4.46957	5.62059	4.57672	3.62626	4.8218	4.78156	4.95359
ULB_BJ2	4.34269	5.31704	5.06646	5.34523	5.46803	4.86032	5.18724	5.39468	5.25225	4.83864	5.26909	5.61271	4.44981	4.21542	4.06638	4.57879	4.46534	3.03205	4.67639	4.61287	4.91861	4.76237	3.68923	4.30834	4.8941	4.63337	5.06772	5.35878	4.56718	4.04602	3.96491	5.38424	3.66581	5.06086	4.89695	3.76537	3.73957	5.35955	4.72802	5.29776	4.42169	3.64861	4.43277	5.64396	4.55243	3.55431	4.81647	4.76739	4.9445
ULB_BJ7	4.37952	5.32268	5.10757	5.35059	5.50517	4.86343	5.2018	5.40139	5.25852	4.88589	5.27455	5.66841	4.50167	4.27654	4.11683	4.68427	4.50575	3.05379	4.72853	4.68922	4.98444	4.81272	3.74952	4.35945	4.96048	4.69132	5.12908	5.41935	4.62566	4.09691	4.01354	5.43472	3.70124	5.09405	4.93875	3.83937	3.79705	5.41881	4.76534	5.36928	4.47811	3.69362	4.48808	5.7198	4.6124	3.59615	4.88312	4.83093	5.00975
ULB_BJ1	4.33067	5.57301	4.99259	5.6032	5.42572	5.14753	5.36572	5.6398	5.50394	4.707	5.52752	5.37492	4.27988	3.95105	3.9237	3.56068	4.41387	3.21847	4.49723	4.15766	4.58177	4.59997	3.45343	4.15069	4.55158	4.39218	4.77844	5.07237	4.32188	3.89937	3.84505	5.20673	3.69188	5.06605	4.82005	3.36458	3.53307	5.08763	4.7004	4.88698	4.20324	3.57917	4.22607	5.1755	4.29101	3.52154	4.47257	4.46034	4.61383
ULB_BJ4	5.25183	6.53174	5.89071	6.56203	6.33025	6.10833	6.31729	6.59765	6.46246	5.58851	6.48648	6.20555	5.15259	4.79017	4.81117	3.21339	5.32385	4.17744	5.36353	4.88651	5.37348	5.47143	4.31481	5.0297	5.34071	5.23412	5.59184	5.88308	5.16311	4.78584	4.74113	6.06548	4.62715	5.98608	5.71872	4.14882	4.40423	5.90536	5.61446	5.62979	5.0579	4.4936	5.0852	5.87435	5.12546	4.44589	5.26235	5.26983	5.40833
ULB_BJ8	4.35037	5.21519	5.08805	5.24239	5.47449	4.75093	5.11535	5.29622	5.15255	4.88335	5.16672	5.68807	4.51272	4.31458	4.12498	4.94646	4.48568	2.99128	4.73983	4.77305	5.03491	4.81888	3.7867	4.36875	5.01263	4.7192	5.16596	5.45342	4.65522	4.10634	4.017	5.44003	3.67054	5.05386	4.92138	3.91768	3.82598	5.44908	4.73652	5.43654	4.50207	3.68828	4.50888	5.80036	4.64629	3.58265	4.93624	4.87482	5.05841
ULB_BJ10	5.05923	6.43054	5.66134	6.46136	6.1069	6.02564	6.18548	6.49101	6.36019	5.34133	6.38686	5.90611	4.89909	4.50798	4.57672	2.74351	5.11392	4.09089	5.10185	4.52669	5.04951	5.21425	4.05796	4.7839	5.01517	4.9506	5.28231	5.56964	4.87951	4.55047	4.51759	5.7919	4.46459	5.78715	5.49108	3.8315	4.15613	5.59721	5.40852	5.27255	4.78731	4.29703	4.81864	5.49148	4.83633	4.26522	4.93785	4.95961	5.08608
ULB_BJ9	4.51078	5.21732	5.25965	5.24289	5.62371	4.74619	5.16115	5.30264	5.15832	5.08579	5.16851	5.92298	4.74073	4.5875	4.35153	5.45455	4.66093	3.1096	4.96655	5.11156	5.32243	5.03647	4.0629	4.59505	5.30285	4.97311	5.43149	5.71296	4.91225	4.33516	4.23681	5.6523	3.8357	5.18859	5.09794	4.25364	4.08893	5.70251	4.89422	5.74761	4.75124	3.89699	4.75288	6.12971	4.91028	3.77887	5.22838	5.15306	5.343
MAD_BC7	5.20493	6.90636	5.36677	6.93547	5.7564	6.69743	6.49575	6.9195	6.84103	4.99035	6.88091	4.9637	4.63317	4.15173	4.57084	1.76148	5.11649	5.22578	4.70467	3.45484	4.1265	4.81941	4.09452	4.61764	4.08911	4.42068	4.41769	4.58648	4.37328	4.5473	4.61455	5.10333	5.00552	5.69644	5.25368	3.49832	4.21479	4.6549	5.35893	3.9524	4.42171	4.66832	4.47492	3.83484	4.29821	4.75656	4.04836	4.19334	4.16693
MAD_BC1	1.65993	2.10923	2.37679	2.13666	2.64752	1.64795	2.03186	2.18997	2.04631	2.34594	2.06085	3.2504	2.17957	2.32702	1.86668	6.21694	1.85316	0.58161	2.36096	3.18608	3.00782	2.37463	1.98697	2.05276	3.00835	2.51541	2.96998	3.18403	2.48366	1.86796	1.74337	2.90043	1.15609	2.19167	2.24723	2.54278	1.91366	3.14239	1.99044	3.52057	2.30763	1.44829	2.27891	3.97576	2.52344	1.3016	2.9585	2.80905	3.00701
MAD_BC4	3.84931	5.13164	3.41646	5.14939	3.54037	5.20203	4.69038	5.09059	5.09344	3.20806	5.13387	2.48428	3.21228	3.04999	3.49656	5.58025	3.65696	4.90229	3.07385	2.29956	2.35908	3.10545	3.489	3.32415	2.35615	2.86429	2.44939	2.32509	2.88731	3.49514	3.61976	2.84629	4.20738	3.80107	3.43532	3.1451	3.51964	2.39239	3.69207	1.84455	3.06004	3.9297	3.09314	1.38772	2.84218	4.07949	2.40457	2.55744	2.36376
MAD_BC6	2.16623	3.48776	2.84592	3.51879	3.27067	3.09889	3.23631	3.54553	3.41702	2.58685	3.44507	3.34064	2.18364	1.94904	1.80561	4.5203	2.25699	1.19417	2.40918	2.45732	2.66899	2.49961	1.42127	2.04455	2.64737	2.36166	2.8013	3.09053	2.29592	1.78381	1.71219	3.11999	1.52964	2.90149	2.67366	1.60287	1.46754	3.08917	2.53934	3.0836	2.14952	1.42187	2.16107	3.46761	2.28328	1.35671	2.57153	2.50803	2.69197
MAD_BC9	2.27645	3.43889	2.99478	3.46927	3.4	3.02152	3.23142	3.50438	3.36946	2.77172	3.39386	3.57375	2.39687	2.2221	2.00911	4.77996	2.39411	1.08619	2.62397	2.79836	2.95898	2.70342	1.69834	2.25286	2.94033	2.61165	3.0669	3.35006	2.54954	1.99045	1.90196	3.32493	1.60529	3.00225	2.82513	1.95218	1.7239	3.3419	2.66034	3.39599	2.39175	1.57839	2.39634	3.79443	2.54567	1.48258	2.86675	2.78787	2.97875
MAD_CC3	4.00358	5.70505	4.18266	5.7342	4.58227	5.49776	5.29553	5.71858	5.63965	3.80434	5.67951	3.84277	3.43752	2.95369	3.3694	2.459	3.91666	4.07728	3.51696	2.29479	2.9748	3.63351	2.89656	3.4185	2.93643	3.23672	3.26828	3.46	3.18661	3.34587	3.41363	3.95091	3.81482	4.5044	4.06445	2.29792	3.016	3.52434	4.16218	2.86175	3.22768	3.47482	3.28062	2.82236	3.11221	3.56761	2.88943	3.02492	3.0162
MAD_CC4	6.38558	7.94599	6.84871	7.97731	7.29521	7.59334	7.63268	7.99208	7.87485	6.48547	7.90707	6.83053	6.04647	5.58185	5.80531	1.26535	6.38724	5.71577	6.2096	5.27985	5.92264	6.33121	5.25245	5.9636	5.88398	5.98953	6.20026	6.45481	5.92272	5.77787	5.7832	6.82109	5.90103	7.06357	6.69171	4.83312	5.37088	6.50257	6.67988	5.98065	5.88313	5.65365	5.92648	6.05437	5.86194	5.66633	5.81644	5.89542	5.96402
MAD_BC5	2.01699	3.41748	2.67187	3.44872	3.10411	3.04843	3.14175	3.47033	3.34638	2.39729	3.37644	3.1287	1.98367	1.72668	1.61302	4.47935	2.0928	1.20025	2.20734	2.22123	2.44	2.30205	1.20025	1.84769	2.41767	2.14601	2.57918	2.86985	2.07917	1.58996	1.5273	2.91962	1.4107	2.75119	2.49931	1.36718	1.25444	2.87075	2.38108	2.84961	1.93766	1.25946	1.95193	3.23184	2.06345	1.21339	2.34136	2.28208	2.46379
MAD_BC3	1.8784	0.789796	2.20619	0.801566	2.19334	0.437838	1.05565	0.883116	0.76524	2.42417	0.748946	3.17088	2.55241	2.94305	2.45686	7.60908	2.03814	1.98922	2.61316	3.82575	3.37667	2.55074	2.87235	2.49878	3.39551	2.88208	3.20333	3.29312	2.89048	2.47548	2.38428	2.79208	1.95711	1.83489	2.1836	3.47756	2.75596	3.22533	1.93545	3.85644	2.7594	2.29197	2.70974	4.29412	2.95892	2.20819	3.3802	3.20176	3.35611
MAD_CC2	2.05378	3.09735	2.79457	3.1273	3.17778	2.66928	2.91383	3.16622	3.02882	2.6098	3.05141	3.45445	2.27234	2.17438	1.88438	5.14606	2.19289	0.746814	2.49654	2.84873	2.92091	2.56254	1.67362	2.12634	2.90685	2.52573	2.99368	3.26553	2.46932	1.86975	1.76625	3.17665	1.37399	2.76011	2.62969	2.03527	1.67148	3.24883	2.43989	3.38732	2.30086	1.423	2.29706	3.8073	2.4767	1.30286	2.83766	2.73794	2.93576
MAD_BC8	5.05185	6.70399	5.41272	6.7349	5.84766	6.4075	6.34431	6.73687	6.6341	5.03703	6.67016	5.27208	4.61565	4.131	4.43331	1.02458	5.01835	4.66967	4.75117	3.70017	4.36689	4.87342	3.88953	4.55472	4.3277	4.50414	4.65433	4.88978	4.44189	4.40647	4.43609	5.30636	4.67185	5.67367	5.26802	3.38546	4.01355	4.94405	5.29907	4.36775	4.43082	4.37697	4.47883	4.4048	4.37478	4.42258	4.26606	4.36608	4.40894
MAD_CC1	2.54834	3.9648	3.17597	3.99601	3.6155	3.59025	3.69058	4.01842	3.89374	2.87965	3.92344	3.55193	2.44978	2.12866	2.09862	4.00669	2.61123	1.70656	2.6666	2.45623	2.79155	2.76983	1.62372	2.32203	2.76427	2.56673	2.96801	3.26218	2.49696	2.0737	2.02633	3.37621	1.95755	3.2791	3.0039	1.61078	1.70247	3.27264	2.90363	3.14688	2.37395	1.78652	2.39591	3.4873	2.46962	1.75291	2.68561	2.65529	2.82058
MAD_BH5	2.44535	3.72604	3.12968	3.75685	3.55313	3.3246	3.49005	3.78689	3.65571	2.87131	3.68235	3.62021	2.4668	2.22144	2.08974	4.40773	2.53947	1.39624	2.69201	2.68875	2.93313	2.78328	1.69471	2.32822	2.91028	2.63908	3.07395	3.36447	2.57266	2.0678	1.99672	3.40326	1.80048	3.18016	2.9575	1.83085	1.74598	3.36488	2.8204	3.33527	2.42888	1.70487	2.44159	3.7085	2.55784	1.63601	2.8336	2.77658	2.95741
MAD_BH14	2.39933	3.8967	2.98567	3.92802	3.43102	3.54673	3.59537	3.9443	3.82553	2.67122	3.85745	3.30191	2.23277	1.8788	1.90123	3.94658	2.44199	1.73291	2.4428	2.15614	2.51628	2.55108	1.39408	2.11251	2.48758	2.32134	2.70529	2.9994	2.25071	1.87512	1.84234	3.14598	1.85701	3.11902	2.81524	1.31817	1.4853	3.01386	2.73768	2.85553	2.1388	1.64093	2.16502	3.18755	2.218	1.6315	2.40863	2.38842	2.54687
MAD_BH7	2.36733	3.909	2.9222	3.9403	3.37017	3.57444	3.59224	3.9529	3.83797	2.59584	3.87111	3.1923	2.15311	1.77455	1.83895	3.88277	2.39592	1.81015	2.35676	2.00032	2.38649	2.46843	1.31205	2.03938	2.35651	2.21851	2.58638	2.87974	2.14749	1.81219	1.79054	3.05245	1.86126	3.07595	2.75361	1.17452	1.41232	2.89759	2.69226	2.7091	2.04533	1.61866	2.07484	3.03118	2.11039	1.62546	2.27748	2.26673	2.41846
MAD_BH3	2.31431	3.71618	2.95692	3.74739	3.39288	3.34178	3.44389	3.77001	3.64513	2.67124	3.67477	3.37295	2.2485	1.95588	1.88729	4.23059	2.3843	1.46519	2.46902	2.36038	2.64432	2.56835	1.43832	2.11656	2.61922	2.38698	2.8041	3.09729	2.31837	1.86319	1.80841	3.18098	1.7133	3.0473	2.78447	1.50367	1.50681	3.10329	2.67466	3.02561	2.18643	1.55424	2.20489	3.38611	2.29628	1.5137	2.54135	2.49769	2.67104
MAD_BH38	2.32042	4.01478	2.62824	4.0447	3.06368	3.78232	3.62278	4.03553	3.94748	2.25256	3.98626	2.57628	1.8332	1.34668	1.68616	3.79018	2.26053	2.39793	1.9673	1.1076	1.67687	2.08964	1.17872	1.78036	1.63955	1.72801	1.94214	2.2106	1.66343	1.66065	1.71278	2.55286	2.0873	2.8984	2.48502	0.60863	1.30118	2.25137	2.53068	1.8535	1.64625	1.74831	1.69435	2.09452	1.5992	1.84019	1.56696	1.6305	1.71681
MAD_BH4	2.81925	4.07743	3.50115	4.10804	3.92607	3.66683	3.85264	4.14053	4.0075	3.23767	4.03304	3.97094	2.82767	2.56105	2.45443	4.21812	2.91238	1.73148	3.05165	2.966	3.25706	3.1456	2.03824	2.69087	3.2323	2.98659	3.4118	3.70419	2.91897	2.43189	2.3644	3.76384	2.17299	3.55406	3.32883	2.11196	2.09764	3.70794	3.194	3.63857	2.78063	2.07735	2.79579	3.99444	2.90021	2.00987	3.15457	3.10809	3.28334
MAD_BH46	2.11124	3.74264	2.58191	3.77358	3.03132	3.4528	3.38924	3.77643	3.67268	2.23318	3.7087	2.75809	1.7879	1.3634	1.52267	3.98594	2.10446	1.87104	1.9743	1.51636	1.92448	2.09172	0.970348	1.69148	1.89289	1.80344	2.13967	2.43057	1.7325	1.49523	1.50218	2.64807	1.7167	2.7808	2.41956	0.701611	1.08794	2.45366	2.39694	2.22885	1.65187	1.41551	1.68792	2.54717	1.68732	1.46548	1.81408	1.81742	1.95825
MAD_BH19	2.20295	3.34674	2.92649	3.37707	3.32774	2.92815	3.14247	3.41265	3.2774	2.71092	3.30159	3.52292	2.34334	2.18527	1.95461	4.86366	2.32487	0.993226	2.57022	2.7865	2.92586	2.64693	1.66507	2.1986	2.90826	2.56698	3.0258	3.30675	2.50603	1.93675	1.84483	3.26762	1.52879	2.92592	2.7576	1.94671	1.68432	3.29666	2.58776	3.37042	2.34554	1.51607	2.34829	3.77449	2.50471	1.41508	2.83559	2.75171	2.9445
MAD_BH43	2.70435	4.39767	3.00214	4.42766	3.43383	4.16022	4.00676	4.41899	4.3302	2.6247	4.36885	2.89691	2.21118	1.72255	2.07024	3.41441	2.6442	2.71535	2.33767	1.36466	1.98938	2.45974	1.55887	2.16214	1.95086	2.08909	2.26683	2.52244	2.0267	2.04471	2.09582	2.89987	2.45455	3.279	2.86183	0.99193	1.6821	2.56911	2.91304	2.09774	2.0199	2.11988	2.06906	2.27629	1.95975	2.20509	1.88279	1.96531	2.03064
MAD_BH17	2.23209	3.7428	2.81618	3.77411	3.26149	3.39971	3.43568	3.78892	3.67167	2.50249	3.7041	3.14102	2.0647	1.71713	1.73177	4.07042	2.27302	1.61713	2.27569	2.03175	2.36645	2.38334	1.2271	1.9437	2.33865	2.15867	2.54895	2.84318	2.08824	1.70569	1.67292	2.98018	1.69894	2.95045	2.64572	1.18328	1.3168	2.85598	2.56882	2.71886	1.97353	1.47504	1.99893	3.06211	2.05716	1.46975	2.25985	2.23387	2.3961
MAD_BH2	2.22482	3.78634	2.7689	3.81759	3.21733	3.46147	3.46151	3.8281	3.71546	2.44018	3.74926	3.03468	1.99692	1.61655	1.68683	3.97992	2.2481	1.74027	2.19962	1.86149	2.23258	2.31168	1.15615	1.88445	2.20301	2.0605	2.42987	2.72342	1.98948	1.65993	1.64169	2.89459	1.73796	2.92854	2.60086	1.02612	1.25814	2.7407	2.54436	2.56296	1.88758	1.48234	1.91735	2.89289	1.95253	1.49745	2.12399	2.11069	2.26414
MAD_BH33	2.29221	3.90966	2.77305	3.94071	3.22254	3.60944	3.56311	3.94557	3.8394	2.42515	3.87485	2.94439	1.97982	1.55456	1.71057	3.82302	2.29053	1.96951	2.1664	1.6641	2.10192	2.28385	1.15926	1.88251	2.06948	1.99375	2.32318	2.61289	1.9229	1.68314	1.68638	2.83891	1.87335	2.96812	2.61022	0.877107	1.27535	2.63767	2.58389	2.38855	1.8438	1.58359	1.88	2.69079	1.87675	1.62407	1.99095	2.00056	2.13657
MAD_BH27	1.76109	3.07766	2.45773	3.10877	2.87458	2.69733	2.81997	3.13378	3.00675	2.2186	3.03555	3.01097	1.83577	1.66455	1.44916	4.84456	1.86209	0.834766	2.06289	2.29019	2.40572	2.14467	1.14541	1.69243	2.3885	2.04885	2.50582	2.78783	1.98714	1.42983	1.34513	2.76661	1.11449	2.49511	2.28641	1.46922	1.16373	2.77901	2.13879	2.85458	1.82861	1.03256	1.83315	3.26422	1.98462	0.953066	2.31627	2.23101	2.42406
MAD_BH31	3.94326	5.5197	3.78734	5.54383	4.06832	5.45804	5.07204	5.50345	5.46645	3.46483	5.50848	3.07772	3.26904	2.90664	3.40616	4.06537	3.78595	4.60063	3.22929	2.00815	2.48054	3.31188	3.15946	3.32663	2.45484	2.94716	2.71528	2.75964	2.93309	3.3931	3.50441	3.33998	4.06058	4.17333	3.73522	2.62418	3.23949	2.83694	3.93382	2.08373	3.06233	3.72488	3.11159	1.77059	2.86321	3.86199	2.45644	2.63504	2.50914
MAD_BH23	2.33251	3.76058	2.9618	3.79183	3.40062	3.39226	3.48062	3.81283	3.68945	2.66845	3.7197	3.3533	2.24095	1.93234	1.88624	4.15749	2.39563	1.53033	2.4593	2.30703	2.60976	2.56105	1.42077	2.11163	2.58374	2.3673	2.77693	3.0707	2.29805	1.86154	1.81217	3.17011	1.74533	3.06321	2.78962	1.45267	1.49528	3.0788	2.68785	2.98127	2.17078	1.57064	2.19121	3.33515	2.2733	1.53812	2.50549	2.46748	2.63746
MAD_BH6	3.38922	5.08583	3.51854	5.11429	3.909	4.90555	4.66637	5.09415	5.02216	3.14265	5.06272	3.15237	2.79404	2.31954	2.76244	3.12764	3.28781	3.62227	2.85775	1.61154	2.28914	2.97174	2.33046	2.78752	2.25105	2.57267	2.58219	2.76987	2.52613	2.74058	2.8196	3.26628	3.26849	3.85156	3.40719	1.72337	2.44337	2.83466	3.52056	2.17306	2.58048	2.92207	2.63396	2.155	2.45087	3.02943	2.20643	2.34709	2.33027
MAD_BH11	1.97999	3.56759	2.51137	3.59875	2.96011	3.25766	3.23153	3.60622	3.49701	2.18125	3.53176	2.78249	1.73787	1.36154	1.43068	4.17411	1.99641	1.61618	1.94078	1.66553	1.99485	2.05266	0.89721	1.6259	1.9666	1.8052	2.18301	2.47706	1.7343	1.40366	1.38935	2.63698	1.52395	2.67694	2.34381	0.812325	1.00029	2.49212	2.29238	2.34601	1.62964	1.24882	1.65888	2.69405	1.69913	1.27739	1.88772	1.86588	2.02504
MAD_BH39	2.13736	3.80828	2.53387	3.83879	2.97964	3.54701	3.43455	3.83562	3.73948	2.16997	3.77698	2.61283	1.7312	1.26988	1.51844	3.93548	2.10426	2.07244	1.89637	1.27747	1.7463	2.01738	0.974642	1.65373	1.71216	1.69314	1.98327	2.26788	1.62381	1.49146	1.52152	2.53802	1.8246	2.76721	2.37909	0.536069	1.09903	2.29813	2.38846	2.0076	1.56971	1.49895	1.61183	2.30232	1.5697	1.57318	1.63466	1.66132	1.78281
MAD_BH26	2.8347	4.4348	3.31543	4.46598	3.76465	4.11929	4.09762	4.47365	4.36418	2.96381	4.39878	3.44323	2.51919	2.08099	2.25591	3.31788	2.83575	2.38916	2.70026	2.05879	2.57336	2.8191	1.70427	2.42528	2.53852	2.51394	2.81368	3.09754	2.44374	2.22848	2.23106	3.36023	2.38936	3.51351	3.15362	1.36539	1.82073	3.12849	3.12926	2.8027	2.37543	2.11505	2.41376	3.05392	2.39299	2.14423	2.46168	2.4918	2.61055
MAD_BH30	1.82892	3.28959	2.46333	3.32091	2.89989	2.93978	2.99381	3.33795	3.21842	2.17937	3.25014	2.89971	1.76051	1.49572	1.395	4.53032	1.89282	1.1714	1.98295	2.00719	2.20996	2.07975	0.969553	1.62648	2.18795	1.91618	2.34819	2.63897	1.84908	1.37121	1.3148	2.69538	1.25485	2.55944	2.2909	1.15926	1.02615	2.64018	2.18447	2.62389	1.70914	1.06692	1.72446	3.0111	1.83274	1.03861	2.11188	2.05124	2.23346
MAD_BH1	2.64983	4.33591	2.74334	4.36377	3.13201	4.17854	3.90993	4.34031	4.2737	2.36868	4.31472	2.39831	2.03255	1.57013	2.03633	3.83703	2.53604	3.05569	2.08537	0.838072	1.51879	2.19793	1.66367	2.03692	1.48026	1.79834	1.81243	2.01408	1.75371	2.01658	2.10689	2.4942	2.60249	3.08117	2.63502	1.07673	1.7644	2.07563	2.75786	1.46052	1.81706	2.25541	1.8707	1.54317	1.67813	2.37778	1.43264	1.57045	1.56036
MAD_BH12	2.70461	4.01108	3.37354	4.04192	3.80294	3.61061	3.77117	4.07144	3.94068	3.10121	3.96752	3.8203	2.68558	2.40591	2.31686	4.16646	2.78994	1.68182	2.90821	2.79645	3.09556	3.00456	1.88588	2.5507	3.07026	2.83483	3.25506	3.54804	2.76664	2.29367	2.23093	3.62064	2.07085	3.44	3.20101	1.94332	1.94973	3.55332	3.07506	3.47211	2.63162	1.95461	2.64839	3.82543	2.74592	1.89557	2.9923	2.94915	3.12242
MAD_BH10	2.21506	3.7871	2.74986	3.81833	3.1987	3.46663	3.45833	3.82783	3.7163	2.41814	3.75042	3.00315	1.97412	1.58724	1.66947	3.97063	2.23439	1.76159	2.17484	1.81849	2.19599	2.28775	1.13435	1.86365	2.1661	2.0312	2.39607	2.68935	1.96012	1.64244	1.62746	2.86735	1.73944	2.91494	2.58246	0.986078	1.23875	2.70751	2.53047	2.52219	1.86103	1.47715	1.89169	2.84986	1.92199	1.49687	2.08707	2.07626	2.2279
MAD_BH48	2.82962	4.30398	2.55543	4.32622	2.79998	4.29084	3.85427	4.2796	4.25531	2.26637	4.29716	1.78801	2.15907	1.91021	2.38731	4.907	2.65155	3.74755	2.06813	1.10088	1.30603	2.13015	2.30995	2.24881	1.29058	1.81287	1.48943	1.48697	1.81842	2.38149	2.50401	2.06816	3.09114	2.94745	2.52647	1.94013	2.35204	1.56429	2.75167	0.833244	1.97693	2.78995	2.01834	0.477734	1.76005	2.93829	1.31771	1.49089	1.32445
MAD_BH16	2.4674	4.01118	3.01648	4.04248	3.46489	3.67597	3.69429	4.05511	3.94015	2.68719	3.97326	3.27045	2.24358	1.85668	1.93426	3.78473	2.49397	1.90348	2.44501	2.04687	2.45419	2.55769	1.40316	2.13183	2.42342	2.30057	2.66028	2.95296	2.22947	1.90739	1.88801	3.13751	1.96347	3.17424	2.84841	1.2353	1.5057	2.97262	2.79029	2.76392	2.13131	1.71997	2.16197	3.0758	2.19049	1.72758	2.34445	2.33948	2.48701
MAD_BH34	2.08524	3.76666	2.45605	3.79696	2.8999	3.51696	3.38592	3.79153	3.69839	2.08861	3.73641	2.51024	1.65346	1.18395	1.45924	3.99244	2.04309	2.09552	1.81166	1.16535	1.63875	1.93327	0.925601	1.58236	1.60425	1.60034	1.87925	2.16235	1.53168	1.43264	1.47064	2.44331	1.80573	2.69961	2.30396	0.43936	1.05016	2.19388	2.32351	1.89544	1.48519	1.47265	1.52887	2.19087	1.47547	1.55609	1.52707	1.55794	1.67566
MAD_BH40	3.26029	4.91172	3.24013	4.93815	3.58513	4.79373	4.47362	4.90733	4.85296	2.88305	4.89464	2.71022	2.60778	2.18498	2.67444	3.74387	3.1255	3.76607	2.61666	1.32502	1.93488	2.71719	2.35348	2.63772	1.90107	2.32448	2.21256	2.34291	2.29404	2.65751	2.75821	2.89049	3.28251	3.60546	3.15635	1.78322	2.44634	2.41527	3.31629	1.686	2.39207	2.93819	2.44475	1.56233	2.21912	3.06686	1.87759	2.04443	1.97182
MAD_BH44	2.34246	4.02066	2.70984	4.05105	3.1523	3.76458	3.64242	4.04654	3.95215	2.34035	3.98994	2.72865	1.90781	1.43345	1.71738	3.7342	2.30134	2.28516	2.06101	1.30854	1.84138	2.18301	1.18141	1.83931	1.80529	1.84097	2.09481	2.37168	1.77343	1.69076	1.72738	2.67943	2.04467	2.95718	2.55919	0.68316	1.30605	2.40772	2.58154	2.05253	1.73521	1.71721	1.78005	2.3103	1.71435	1.79345	1.73011	1.77677	1.87998
MAD_BH45	2.19717	3.89348	2.4995	3.9233	2.93501	3.66636	3.49917	3.91325	3.82644	2.12384	3.8654	2.45668	1.70468	1.21797	1.56217	3.91873	2.13457	2.31957	1.83867	1.01315	1.56083	1.96101	1.06236	1.65283	1.52396	1.60046	1.82228	2.09367	1.53558	1.53689	1.59178	2.42742	1.9806	2.77047	2.35641	0.482271	1.18363	2.13285	2.40349	1.75753	1.51752	1.63893	1.56562	2.01742	1.47179	1.73559	1.45029	1.50859	1.60029
MAD_BH24	2.00436	3.44158	2.64248	3.47287	3.07874	3.08172	3.15503	3.49214	3.37041	2.35796	3.40132	3.0712	1.93756	1.66111	1.57372	4.41871	2.07096	1.26245	2.15927	2.13005	2.3657	2.25708	1.13779	1.80434	2.34242	2.08634	2.51264	2.80453	2.01858	1.5498	1.49399	2.87161	1.41795	2.73605	2.47004	1.27411	1.19977	2.80763	2.36205	2.76719	1.88183	1.24298	1.89843	3.14447	1.99988	1.20891	2.26554	2.21165	2.39051
MAD_BH15	2.09901	3.63341	2.67176	3.66471	3.11797	3.30057	3.31723	3.67725	3.56239	2.355	3.59558	2.99028	1.91616	1.56636	1.58711	4.14872	2.13414	1.563	2.12621	1.89865	2.21886	2.23442	1.0775	1.79641	2.19145	2.00787	2.39905	2.6933	1.93744	1.56081	1.53157	2.82999	1.58561	2.81294	2.50178	1.04535	1.16895	2.7057	2.4303	2.57761	1.82312	1.34646	1.84884	2.92726	1.90644	1.35026	2.11275	2.08456	2.24812
MAD_BH28	1.89217	2.68284	2.64406	2.71164	2.98224	2.23494	2.55056	2.75824	2.61682	2.52581	2.63538	3.41368	2.25794	2.2724	1.89	5.65945	2.06144	0.474707	2.46891	3.0487	3.00608	2.51241	1.83008	2.11579	2.99853	2.55716	3.02893	3.27858	2.51079	1.88226	1.76336	3.09839	1.24717	2.53989	2.49168	2.29876	1.79265	3.25011	2.26634	3.50109	2.33398	1.42007	2.31837	3.94208	2.53352	1.27509	2.93703	2.81221	3.01394
MAD_BH9	2.39504	3.54607	3.11296	3.57633	3.51856	3.12507	3.34384	3.61251	3.47687	2.88823	3.50076	3.68635	2.51091	2.32775	2.12366	4.73317	2.51244	1.19174	2.73803	2.88541	3.06188	2.81852	1.80237	2.36723	3.04255	2.72149	3.17462	3.45894	2.65879	2.1047	2.0175	3.44023	1.72368	3.1207	2.9432	2.03482	1.83161	3.45182	2.77891	3.49347	2.50247	1.69557	2.50797	3.88746	2.65354	1.60077	2.96839	2.89278	3.08236
MAD_BH13	2.50952	4.20454	2.6514	4.23293	3.05407	4.03087	3.78473	4.21252	4.14107	2.27308	4.18171	2.37914	1.9138	1.43787	1.88631	3.8507	2.40617	2.85898	1.9859	0.805092	1.48016	2.10224	1.48528	1.90588	1.44098	1.70564	1.77199	1.99568	1.65535	1.86522	1.94928	2.44356	2.42673	2.97571	2.53398	0.888005	1.59077	2.05214	2.64022	1.4937	1.70128	2.07905	1.75461	1.6338	1.58093	2.19714	1.38492	1.50596	1.52227
MAD_BH20	4.93667	6.61375	5.24497	6.64429	5.67079	6.3416	6.2375	6.64106	6.54484	4.86604	6.5822	5.0357	4.45813	3.96873	4.3076	1.19303	4.88719	4.67551	4.57759	3.46214	4.13897	4.69899	3.77659	4.40916	4.09979	4.31813	4.43039	4.65154	4.25914	4.2814	4.32226	5.09658	4.6069	5.52653	5.10771	3.23727	3.90123	4.70976	5.15948	4.09785	4.264	4.29606	4.31396	4.10088	4.18915	4.35519	4.04265	4.15524	4.18109
MAD_BH29	3.25614	4.95628	3.48888	4.98584	3.90536	4.73538	4.55486	4.97339	4.88988	3.10892	4.92922	3.25778	2.71923	2.22988	2.62031	2.97226	3.18053	3.30873	2.81977	1.68358	2.35824	2.93962	2.13145	2.68731	2.31904	2.55106	2.64932	2.87414	2.49506	2.59589	2.65718	3.31633	3.04266	3.79121	3.35999	1.54077	2.25251	2.9309	3.43711	2.34792	2.51588	2.70435	2.56762	2.41797	2.4231	2.79463	2.26149	2.37557	2.40037
MAD_BJ3	3.85903	5.14366	3.42781	5.16145	3.55271	5.2133	4.70227	5.10274	5.10537	3.21853	5.14582	2.49642	3.2213	3.05728	3.50467	5.57205	3.66682	4.90949	3.08349	2.30445	2.36763	3.11548	3.49515	3.33285	2.36451	2.87318	2.45921	2.33601	2.89594	3.50316	3.62777	2.85807	4.21549	3.81261	3.44622	3.14924	3.52623	2.40346	3.70272	1.85305	3.0685	3.9372	3.10176	1.39604	2.85056	4.08697	2.41262	2.56592	2.37251
MAD_BJ6	4.01206	5.58039	3.84477	5.60428	4.11963	5.52386	5.13225	5.56307	5.52768	3.52585	5.5697	3.12151	3.33703	2.98011	3.47967	4.10967	3.85305	4.68208	3.29338	2.0814	2.54162	3.37431	3.23922	3.39677	2.51666	3.01274	2.77194	2.80897	3.00001	3.46695	3.57899	3.39004	4.13735	4.23191	3.79547	2.70709	3.31815	2.88636	3.99705	2.13548	3.13146	3.80261	3.18034	1.80975	2.93071	3.94033	2.5202	2.69902	2.56943
MAD_BJ5	2.63255	4.29034	3.03531	4.32108	3.48021	4.01245	3.92505	4.32072	4.22092	2.66946	4.25771	3.07135	2.23252	1.76551	2.01886	3.44198	2.605	2.42372	2.39318	1.63149	2.18245	2.51474	1.47113	2.15652	2.14609	2.17955	2.43741	2.71354	2.11142	1.99175	2.01704	3.02007	2.27848	3.26974	2.8814	1.01889	1.59473	2.75013	2.89044	2.37737	2.06666	1.96764	2.11007	2.61265	2.05367	2.02656	2.07135	2.11953	2.22131
MAD_BJ2	3.58853	5.28814	3.81993	5.31776	4.23428	5.06333	4.8878	5.30579	5.22157	3.43998	5.26081	3.5663	3.05231	2.56314	2.95265	2.66312	3.51391	3.60181	3.15089	1.99375	2.67265	3.27039	2.45932	3.02081	2.63354	2.88034	2.96508	3.18203	2.82517	2.92811	2.98801	3.63683	3.36349	4.12419	3.69216	1.87228	2.58109	3.24091	3.77057	2.63291	2.84841	3.02761	2.90027	2.66708	2.75277	3.1142	2.57843	2.69772	2.71471
MAD_BJ7	4.00756	5.57683	3.84155	5.60075	4.11706	5.51972	5.12873	5.55962	5.52405	3.52223	5.56608	3.11969	3.33262	2.97504	3.4746	4.10382	3.84875	4.67593	3.28942	2.07633	2.53797	3.37053	3.23331	3.39211	2.51293	3.0086	2.76878	2.80657	2.99572	3.46183	3.57378	3.38758	4.13185	4.22857	3.79194	2.7007	3.3124	2.88396	3.99319	2.1328	3.12691	3.79699	3.17584	1.80832	2.92635	3.93463	2.51625	2.69506	2.56587
MAD_BJ1	3.92571	5.50358	3.77186	5.52774	4.05401	5.44099	5.05601	5.48752	5.45023	3.44869	5.49226	3.06496	3.25164	2.88833	3.38783	4.05893	3.7687	4.58114	3.21259	1.9899	2.46444	3.29548	3.1402	3.30886	2.4386	2.9302	2.7	2.74579	2.91589	3.37472	3.48591	3.32595	4.04173	4.15763	3.71921	2.60454	3.22038	2.82307	3.91726	2.06947	3.04475	3.70589	3.09407	1.75895	2.84592	3.84291	2.43984	2.61838	2.49318
MAD_BJ4	4.06185	5.74703	4.12505	5.77473	4.49037	5.58894	5.31879	5.75012	5.68518	3.75727	5.72628	3.64512	3.44079	2.98235	3.44492	2.91498	3.94751	4.34618	3.47988	2.19369	2.84223	3.5879	3.03784	3.44887	2.80651	3.18897	3.12748	3.27397	3.14989	3.42442	3.51028	3.8108	3.97876	4.47646	4.02774	2.43219	3.14741	3.345	4.16386	2.62379	3.22454	3.6314	3.27815	2.48925	3.07405	3.7429	2.77452	2.93206	2.88102
MAD_BJ8	3.06521	4.66612	3.53781	4.69731	3.98661	4.34881	4.3293	4.70517	4.59547	3.18317	4.63	3.63916	2.73945	2.29401	2.48302	3.09211	3.06416	2.60257	2.91652	2.2164	2.7589	3.03615	1.93063	2.64847	2.72315	2.72267	3.00701	3.2873	2.65296	2.45558	2.46028	3.56823	2.62014	3.7411	3.37716	1.56647	2.04817	3.32112	3.35711	2.9623	2.59075	2.34675	2.63032	3.19038	2.59998	2.37546	2.64742	2.68656	2.79705
MAD_BJ10	2.54474	4.24105	2.83174	4.27088	3.26268	4.01125	3.8466	4.2609	4.17396	2.45398	4.21288	2.72896	2.0423	1.55309	1.90957	3.58504	2.48039	2.61157	2.16669	1.20736	1.8222	2.2887	1.40736	1.99569	1.78384	1.91735	2.09793	2.35582	1.85506	1.88437	1.93923	2.72857	2.31615	3.11129	2.69232	0.828729	1.52945	2.40149	2.74696	1.94604	1.84967	1.97759	1.89909	2.14341	1.78801	2.06861	1.71494	1.79492	1.86328
MAD_BJ9	2.82628	4.5276	3.049	4.55694	3.46631	4.31746	4.12226	4.54287	4.46176	2.66904	4.50142	2.8397	2.28028	1.79142	2.19111	3.40033	2.74577	2.96601	2.37989	1.26953	1.93494	2.49981	1.718	2.25078	1.89573	2.11196	2.22367	2.45766	2.05553	2.16723	2.23336	2.88458	2.64399	3.35206	2.92017	1.11752	1.83652	2.51165	2.99958	1.96539	2.07624	2.30101	2.12808	2.08739	1.98379	2.39974	1.83528	1.943	1.97702
RAD_BC7	4.94335	6.54808	5.37455	6.57931	5.81886	6.22136	6.21306	6.58822	6.4773	5.00741	6.51142	5.33823	4.57177	4.10109	4.34719	1.33192	4.93234	4.40771	4.72867	3.79007	4.4304	4.85067	3.79473	4.49466	4.39177	4.50298	4.70799	4.96276	4.43683	4.31983	4.33351	5.33131	4.50029	5.6036	5.22055	3.35067	3.91564	5.0103	5.22188	4.49727	4.40282	4.23061	4.44734	4.59051	4.3749	4.25756	4.32413	4.4037	4.47177
RAD_BC1	6.842	8.36797	7.33165	8.39926	7.77989	8.00061	8.06972	8.41775	8.29679	6.97336	8.32774	7.34885	6.53144	6.07459	6.2757	1.76661	6.85341	6.09842	6.70141	5.80813	6.44245	6.82234	5.72434	6.44303	6.40406	6.48968	6.71652	6.97589	6.4219	6.24828	6.24705	7.32668	6.33209	7.53248	7.17178	5.32963	5.8404	7.02166	7.14791	6.51669	6.37474	6.0996	6.41662	6.60161	6.3631	6.10334	6.33508	6.40799	6.48354
RAD_BC4	5.00339	6.48966	5.54017	6.5209	5.98975	6.115	6.20379	6.54187	6.41854	5.19647	6.44864	5.66919	4.751	4.32005	4.4649	2.0692	5.03075	4.20786	4.93731	4.20282	4.78158	5.05526	3.92168	4.65015	4.745	4.75268	5.03593	5.31302	4.68262	4.43773	4.42412	5.59881	4.46483	5.71122	5.37487	3.59852	4.03164	5.3492	5.32698	4.94299	4.61342	4.24998	4.65079	5.11267	4.63094	4.24298	4.67062	4.71665	4.82062
RAD_BC6	3.34486	3.92697	4.09681	3.95218	4.42953	3.45508	3.88612	4.0131	3.86883	3.96957	3.87814	4.84636	3.67389	3.61258	3.29249	5.74123	3.51237	1.92654	3.89239	4.27842	4.35906	3.94541	3.11486	3.52881	4.3459	3.94869	4.41982	4.68427	3.89544	3.28077	3.16919	4.54247	2.69213	3.98272	3.94398	3.44609	3.11079	4.66243	3.71858	4.8285	3.72325	2.82124	3.71497	5.24772	3.90744	2.68602	4.2775	4.17373	4.37278
RAD_BC9	6.53557	8.0647	7.02497	8.096	7.47326	7.69929	7.76478	8.11404	7.99352	6.66691	8.02463	7.04629	6.22487	5.76852	5.96888	1.60768	6.54666	5.80065	6.39521	5.50861	6.14038	6.51609	5.41751	6.13629	6.10206	6.18425	6.41359	6.67404	6.11637	5.94146	5.94033	7.02184	6.02753	7.22569	6.86503	5.02397	5.53358	6.71931	6.84113	6.21992	6.06856	5.79372	6.11033	6.31102	6.0578	5.79818	6.03275	6.10439	6.18138
RAD_CC3	5.55933	7.069	6.07291	7.10028	6.52233	6.69975	6.77537	7.11961	6.99784	5.72179	7.02851	6.15104	5.27734	4.83306	5.00588	1.71568	5.5784	4.79842	5.45613	4.64683	5.2527	5.57569	4.45765	5.18241	5.21519	5.25839	5.51662	5.78661	5.18924	4.97854	4.97129	6.10202	5.03671	6.25873	5.91005	4.09806	4.57094	5.82711	5.87402	5.37661	5.13031	4.8114	5.16991	5.51126	5.13411	4.81059	5.14298	5.20128	5.29278
RAD_CC4	6.24579	7.80851	6.70792	7.83983	7.15438	7.45724	7.49404	7.85429	7.73738	6.34462	7.76971	6.69053	5.90566	5.44098	5.6649	1.20814	6.24698	5.58268	6.06873	5.14071	5.78271	6.19035	5.11202	5.8229	5.74408	5.84872	6.06009	6.31501	5.78189	5.63746	5.64307	6.68043	5.76305	6.92316	6.55097	4.69226	5.23053	6.36261	6.53952	5.84267	5.74226	5.51458	5.78562	5.91894	5.72115	5.52791	5.67642	5.75502	5.82408
RAD_BC5	6.68516	8.21081	7.17623	8.24211	7.62458	7.84374	7.91251	8.26055	8.13964	6.81839	8.1706	7.19801	6.37626	5.9202	6.11951	1.69671	6.69697	5.94231	6.54685	5.65974	6.29203	6.6677	5.56829	6.28742	6.25369	6.33609	6.56536	6.82566	6.2682	6.09209	6.09053	7.17372	6.17487	7.37613	7.01615	5.17578	5.6842	6.871	6.99154	6.37037	6.2202	5.94252	6.26193	6.45963	6.20965	5.94614	6.18444	6.25623	6.33304
RAD_BC3	6.82118	8.33648	7.31945	8.36775	7.76815	7.96537	8.04256	8.38725	8.26532	6.96312	8.2959	7.35107	6.52035	6.06663	6.25969	1.8462	6.8357	6.05813	6.69276	5.81593	6.44574	6.81338	5.70918	6.43002	6.40748	6.48438	6.71802	6.97957	6.41625	6.23229	6.22892	7.32325	6.30408	7.51536	7.15863	5.32361	5.82438	7.02435	7.13067	6.52848	6.36619	6.07603	6.40749	6.62077	6.35827	6.07717	6.33785	6.40797	6.48665
RAD_CC2	3.89411	5.31634	4.48651	5.34746	4.93262	4.92981	5.04937	5.37217	5.24544	4.16571	5.27416	4.74287	3.72362	3.33715	3.40186	3.00456	3.94313	3.01127	3.92717	3.41105	3.90009	4.03912	2.88247	3.60828	3.86687	3.78054	4.12382	4.41361	3.70942	3.37553	3.34445	4.61967	3.31656	4.6186	4.31652	2.67643	2.98052	4.43817	4.23841	4.15356	3.61388	3.13246	3.64452	4.40568	3.66806	3.10808	3.78874	3.80126	3.93546
RAD_BC8	3.76401	5.18066	4.36174	5.21176	4.80717	4.79365	4.91491	5.23669	5.10977	4.04373	5.13842	4.63196	3.60258	3.22208	3.27718	3.1099	3.81521	2.87507	3.80782	3.31964	3.79601	3.91894	2.76153	3.48574	3.76328	3.66586	4.01559	4.30634	3.59474	3.25098	3.21797	4.50294	3.18304	4.48973	4.1914	2.57135	2.85792	4.32949	4.11018	4.05997	3.49625	3.00207	3.52605	4.32131	3.5547	2.97593	3.6849	3.69333	3.83086
RAD_CC1	6.79041	8.31646	7.28038	8.34775	7.72865	7.94926	8.01812	8.36621	8.24529	6.9222	8.27624	7.29883	6.48023	6.02359	6.22425	1.74084	6.8019	6.0474	6.65036	5.75881	6.39255	6.77127	5.67291	6.39171	6.35417	6.43889	6.6664	6.92604	6.37108	6.19682	6.19552	7.27606	6.2805	7.48099	7.12046	5.27877	5.78894	6.97169	7.09642	6.46798	6.32369	6.04798	6.36553	6.55419	6.31235	6.05173	6.28511	6.35771	6.43361
RAD_BH5	3.54232	4.79313	4.21262	4.82352	4.6425	4.37415	4.5777	4.85824	4.72364	3.93603	4.74813	4.63308	3.51531	3.21088	3.15157	3.83859	3.62947	2.44002	3.73583	3.50293	3.87202	3.83509	2.70083	3.38277	3.84404	3.64722	4.05133	4.3455	3.57782	3.1279	3.06833	4.44766	2.90072	4.27762	4.04007	2.6756	2.77304	4.35577	3.91414	4.21226	3.45064	2.79409	3.47037	4.53266	3.55191	2.73285	3.76519	3.73821	3.90172
RAD_BH14	3.90262	5.37815	4.46318	5.4094	4.9118	5.00623	5.09275	5.43011	5.30702	4.13009	5.33725	4.66374	3.68523	3.27658	3.38133	2.77792	3.93799	3.10921	3.88105	3.28085	3.80179	3.99612	2.84728	3.5769	3.76724	3.71696	4.03748	4.32357	3.64604	3.35446	3.33338	4.56145	3.35401	4.6174	4.29538	2.58653	2.95211	4.35246	4.23428	4.02642	3.56188	3.1456	3.59574	4.25653	3.60015	3.13427	3.6901	3.71494	3.8386
RAD_BH21	4.71388	6.17884	5.26852	6.21003	5.71763	5.79911	5.90003	6.23249	6.10779	4.9311	6.13734	5.4351	4.48569	4.06619	4.18855	2.33228	4.74802	3.88613	4.67743	4.00069	4.55757	4.79389	3.65071	4.3804	4.52179	4.5032	4.80421	5.08568	4.43263	4.16156	4.14276	5.34932	4.16209	5.42776	5.10156	3.35792	3.75764	5.11868	5.04435	4.74503	4.35577	3.95684	4.39131	4.9381	4.38371	3.94436	4.44609	4.48299	4.59573
RAD_BH35	3.63602	4.67546	4.35554	4.70445	4.76049	4.22817	4.52086	4.74966	4.60895	4.12473	4.62819	4.90004	3.73573	3.50721	3.35216	4.48654	3.75515	2.35467	3.96237	3.93657	4.2169	4.04814	2.98013	3.59415	4.19333	3.92215	4.35975	4.64994	3.85638	3.33181	3.25078	4.67003	2.96139	4.35817	4.18558	3.08278	3.02795	4.64945	4.0206	4.60747	3.70939	2.93568	3.71985	4.96527	3.84299	2.84341	4.11618	4.06219	4.24184
RAD_BH7	3.02355	4.47065	3.62089	4.50189	4.06575	4.09814	4.19048	4.52333	4.39955	3.3064	4.42957	3.91979	2.86707	2.50101	2.53662	3.54391	3.07314	2.20955	3.07539	2.68495	3.10819	3.18477	2.0271	2.74781	3.07735	2.94482	3.31294	3.60598	2.87387	2.51056	2.47609	3.77562	2.45354	3.74805	3.45026	1.888	2.12033	3.62463	3.36819	3.41053	2.76803	2.26209	2.79583	3.70838	2.8376	2.24035	2.99839	2.99265	3.14104
RAD_BH36	4.39053	6.02417	4.79107	6.05523	5.23253	5.717	5.67421	6.0599	5.95389	4.42032	5.98925	4.72713	3.98918	3.51244	3.78217	1.72072	4.36835	3.96204	4.13868	3.17472	3.81888	4.26097	3.23257	3.91837	3.78011	3.90592	4.0984	4.35035	3.84081	3.75499	3.77653	4.72843	3.98409	5.03333	4.6404	2.76169	3.35534	4.39892	4.65426	3.88032	3.81413	3.69786	3.85996	3.97638	3.77725	3.73662	3.71334	3.79681	3.86039
RAD_BH3	3.3876	4.59777	4.07259	4.62797	4.49685	4.17364	4.39279	4.6645	4.52867	3.80805	4.55232	4.53086	3.39543	3.11451	3.02431	4.04538	3.48319	2.24323	3.61856	3.46079	3.79517	3.71401	2.59622	3.25967	3.76876	3.54515	3.96181	4.25528	3.47673	3.00152	2.93541	4.33097	2.73543	4.12177	3.90029	2.61919	2.66075	4.26188	3.76378	4.15565	3.34259	2.64843	3.35941	4.49219	3.45497	2.57875	3.69034	3.65336	3.82319
RAD_BH18	3.36305	4.36831	4.09092	4.39718	4.48867	3.91951	4.21968	4.44314	4.30208	3.87302	4.32091	4.66836	3.49535	3.29346	3.10863	4.66582	3.489	2.0567	3.72246	3.77573	4.01615	3.80374	2.76564	3.35202	3.99443	3.69794	4.14461	4.43196	3.63383	3.08943	3.00283	4.42551	2.68526	4.07951	3.92228	2.91797	2.80455	4.42771	3.74875	4.4251	3.48124	2.67926	3.48862	4.79798	3.62484	2.57987	3.91843	3.85445	4.0391
RAD_BH38	3.21221	4.85601	3.62145	4.88694	4.06571	4.56275	4.49921	4.88931	4.78609	3.25439	4.82214	3.62422	2.8187	2.34873	2.60338	2.87251	3.18954	2.88576	2.97648	2.12637	2.7239	3.09833	2.05356	2.74334	2.68632	2.75623	2.99002	3.25793	2.68906	2.57618	2.59779	3.59179	2.8263	3.856	3.46806	1.59917	2.17639	3.29928	3.47612	2.86535	2.65032	2.52895	2.69448	3.04634	2.62909	2.57616	2.61438	2.6772	2.76408
RAD_BH4	3.66893	5.01368	4.30248	5.04451	4.74218	4.61106	4.77062	5.07402	4.94329	4.00233	4.97007	4.64298	3.56852	3.22093	3.22355	3.44077	3.73688	2.67822	3.78184	3.40974	3.83852	3.888	2.73386	3.44379	3.80784	3.66384	4.04038	4.33385	3.59315	3.19834	3.1529	4.48747	3.05711	4.40189	4.13049	2.6188	2.81993	4.35113	4.02837	4.13902	3.48084	2.90875	3.50615	4.42872	3.55944	2.86642	3.72887	3.72089	3.87113
RAD_BH46	3.3554	4.75918	3.96795	4.79027	4.41107	4.37233	4.49531	4.81539	4.6883	3.65857	4.7169	4.27966	3.22095	2.8602	2.88497	3.4316	3.41274	2.45611	3.43101	3.03384	3.46722	3.53938	2.38232	3.09971	3.43616	3.30388	3.67298	3.96597	3.23298	2.85922	2.82037	4.13301	2.76572	4.08418	3.79671	2.24572	2.47309	3.98471	3.7066	3.76352	3.12548	2.59322	3.15256	4.05312	3.1972	2.5622	3.35724	3.3526	3.50027
RAD_BH19	3.4918	4.71551	4.17123	4.74576	4.5978	4.2926	4.50759	4.78182	4.64631	3.9017	4.67017	4.61364	3.48554	3.19419	3.11739	3.9528	3.58416	2.36109	3.70763	3.51518	3.86624	3.80474	2.67927	3.35109	3.83909	3.62757	4.03875	4.33263	3.55869	3.09422	3.0308	4.41999	2.84337	4.22656	3.99879	2.67994	2.74722	4.34088	3.86641	4.21732	3.42756	2.74885	3.44566	4.54618	3.53506	2.68244	3.76044	3.72806	3.89505
RAD_BH41	3.19	4.84283	3.5841	4.87366	4.02686	4.55638	4.48111	4.87458	4.77315	3.21491	4.80958	3.56741	2.78175	2.30779	2.57616	2.88646	3.16222	2.90275	2.93512	2.05937	2.66481	3.05721	2.0288	2.70999	2.62697	2.70992	2.93367	3.19901	2.64341	2.54909	2.57461	3.54218	2.82006	3.8253	3.43249	1.55705	2.15237	3.24163	3.44686	2.79598	2.60958	2.51708	2.65459	2.97032	2.58218	2.56905	2.55583	2.62281	2.70527
RAD_BH43	3.29194	4.94386	3.68496	4.97471	4.12739	4.65598	4.58279	4.97585	4.87415	3.31535	4.91051	3.66057	2.88274	2.40798	2.67815	2.78506	3.26421	2.99277	3.03511	2.14475	2.75664	3.15726	2.13081	2.81153	2.71864	2.8084	3.02724	3.29081	2.74213	2.65108	2.67659	3.6392	2.91953	3.92708	3.53368	1.65713	2.25436	3.33429	3.54875	2.87837	2.70977	2.61778	2.75498	3.0431	2.68046	2.66872	2.64809	2.71762	2.79729
RAD_BH2	3.39653	4.72361	4.04236	4.7544	4.47908	4.31965	4.4841	4.78447	4.6533	3.75051	4.67985	4.41597	3.32128	2.99195	2.96845	3.66143	3.47032	2.38642	3.53785	3.23792	3.63247	3.64132	2.49339	3.19325	3.6032	3.43256	3.82287	4.11703	3.36235	2.94377	2.89312	4.2469	2.7764	4.13086	3.87	2.42338	2.57382	4.13084	3.76	3.95585	3.24316	2.63872	3.26609	4.26491	3.33224	2.59098	3.52418	3.50619	3.66357
RAD_BH33	3.44319	4.48679	4.16415	4.51589	4.56792	4.04122	4.32884	4.56044	4.42003	3.9361	4.43964	4.71713	3.54998	3.32972	3.16542	4.5308	3.5634	2.16202	3.77681	3.77995	4.04438	3.86137	2.80208	3.40787	4.02148	3.74134	4.18212	4.47142	3.67609	3.14537	3.06286	4.48335	2.76811	4.16474	3.99442	2.92384	2.847	4.46967	3.82797	4.44221	3.52725	2.74566	3.53677	4.80637	3.66415	2.65195	3.94474	3.88706	4.06859
RAD_BH25	3.66494	4.83229	4.35718	4.86216	4.77847	4.39988	4.6422	4.90148	4.7639	4.09745	4.7862	4.8257	3.68735	3.41009	3.31441	4.06645	3.7652	2.48094	3.911	3.75091	4.09082	4.00548	2.8912	3.55082	4.06431	3.84016	4.25764	4.55108	3.77187	3.2919	3.2237	4.62332	3.00647	4.39769	4.1851	2.91206	2.95462	4.5575	4.04335	4.44905	3.63687	2.93171	3.65321	4.78219	3.75047	2.85762	3.98585	3.94925	4.11892
RAD_BH27	3.18745	3.99093	3.93613	4.01831	4.30215	3.52807	3.89195	4.0715	3.92795	3.76619	3.94253	4.61353	3.43119	3.30993	3.04279	5.2372	3.3376	1.79226	3.6557	3.90982	4.05335	3.72165	2.79379	3.28521	4.03663	3.67779	4.1425	4.41842	3.61947	3.02768	2.92535	4.3346	2.51221	3.86981	3.77456	3.06135	2.80698	4.40393	3.57122	4.50151	3.45382	2.58225	3.45211	4.90463	3.62281	2.46029	3.96466	3.87626	4.07093
RAD_BH31	4.25479	5.73767	4.80442	5.76892	5.25362	5.36575	5.4509	5.78946	5.66653	4.46652	5.69682	4.97513	4.02111	3.60229	3.72508	2.50343	4.28626	3.46632	4.21292	3.5557	4.10154	4.32932	3.18639	3.91604	4.0661	4.03987	4.34526	4.62808	3.96923	3.69805	3.68048	4.88584	3.71196	4.96632	4.63767	2.89714	3.2937	4.65996	4.58259	4.30122	3.89143	3.49955	3.92684	4.50829	3.92082	3.49074	3.98994	4.02357	4.13933
RAD_BH6	3.56669	4.73144	4.26095	4.76132	4.68121	4.29938	4.54118	4.80055	4.66303	4.00349	4.68537	4.73692	3.59519	3.32335	3.22098	4.11291	3.66816	2.37993	3.81927	3.67861	4.0086	3.91292	2.80294	3.45808	3.98251	3.75182	4.1721	4.46526	3.68379	3.19866	3.12925	4.53142	2.90714	4.29907	4.08897	2.83617	2.86458	4.47078	3.94559	4.37223	3.54729	2.83521	3.56297	4.71002	3.66338	2.75986	3.90421	3.86503	4.03624
RAD_BH11	3.38593	4.70911	4.03348	4.73989	4.46978	4.30448	4.47071	4.77017	4.63883	3.74273	4.6653	4.41093	3.3141	2.9869	2.96036	3.68068	3.46059	2.3709	3.53104	3.23818	3.6296	3.63418	2.48717	3.18569	3.60047	3.42717	3.81886	4.11305	3.35703	2.93575	2.88441	4.2404	2.76438	4.12041	3.86109	2.4218	2.56692	4.12651	3.74999	3.95501	3.2371	2.62857	3.25976	4.26565	3.32731	2.57995	3.52147	3.50251	3.66055
RAD_BH39	3.22868	4.85557	3.66335	4.88663	4.10977	4.55119	4.5073	4.89144	4.78529	3.30043	4.82068	3.70069	2.86102	2.39895	2.6295	2.88066	3.21473	2.83807	3.0262	2.22346	2.80551	3.14745	2.0771	2.77963	2.76844	2.81496	3.0663	3.33862	2.74675	2.60214	2.61705	3.6553	2.8167	3.88614	3.50703	1.65411	2.19825	3.3776	3.50422	2.96597	2.69954	2.5294	2.74212	3.16003	2.6891	2.56859	2.69514	2.7504	2.84513
RAD_BH47	3.94386	5.55577	4.38214	5.58694	4.82802	5.23787	5.21592	5.5943	5.48516	4.01788	5.51977	4.38971	3.57956	3.11426	3.34846	2.21628	3.93328	3.46314	3.74197	2.87318	3.48669	3.86354	2.79577	3.4992	3.44877	3.5248	3.75596	4.02089	3.4574	3.32108	3.33397	4.36088	3.5101	4.60554	4.22637	2.36626	2.9164	4.06385	4.22335	3.60308	3.41546	3.2343	3.45878	3.74973	3.39787	3.26523	3.37791	3.44469	3.52725
RAD_BH26	4.95154	6.49498	5.44485	6.5263	5.89371	6.14042	6.1867	6.54201	6.42382	5.08971	6.45577	5.50383	4.64639	4.19604	4.38522	1.72141	4.96235	4.26695	4.82101	3.99684	4.60421	4.94123	3.83439	4.55521	4.5666	4.61799	4.86946	5.13826	4.54924	4.35781	4.35594	5.4601	4.45206	5.64157	5.28378	3.45694	3.94989	5.17936	5.25696	4.72696	4.49467	4.21179	4.53528	4.86578	4.49294	4.21966	4.49469	4.55503	4.64441
RAD_BH30	5.1633	6.8634	5.36637	6.89298	5.76747	6.63626	6.46133	6.88053	6.79691	4.98759	6.83618	5.0149	4.61456	4.12793	4.52748	1.51342	5.08527	5.10543	4.69969	3.4779	4.15654	4.81688	4.03308	4.5897	4.11839	4.42086	4.44966	4.63386	4.36996	4.50308	4.5634	5.1335	4.92677	5.68401	5.24613	3.44763	4.15537	4.69984	5.33702	4.01801	4.40665	4.59529	4.45928	3.93302	4.29582	4.67589	4.07282	4.20986	4.19772
RAD_BH1	4.2443	5.678	4.82453	5.70912	5.27197	5.29219	5.40863	5.73347	5.60707	4.49762	5.63592	5.04857	4.05383	3.65443	3.74049	2.74402	4.28851	3.37321	4.25334	3.67367	4.19103	4.36707	3.21359	3.94197	4.15674	4.09624	4.42407	4.71118	4.02521	3.71389	3.68707	4.93913	3.67413	4.96578	4.65546	2.97316	3.3151	4.739	4.58433	4.4192	3.9365	3.4836	3.96901	4.64851	3.98091	3.4629	4.07938	4.10139	4.22757
RAD_BH8	3.70165	5.01254	4.34827	5.04321	4.78509	4.60297	4.78022	5.07484	4.94247	4.05543	4.96834	4.71391	3.62523	3.29023	3.2738	3.54738	3.77623	2.66749	3.84106	3.50747	3.92105	3.9452	2.79533	3.49787	3.89108	3.73182	4.1168	4.41074	3.66142	3.24904	3.19896	4.5493	3.07842	4.43618	4.17593	2.7058	2.87733	4.42603	4.06575	4.23243	3.54451	2.94435	3.56816	4.53001	3.62997	2.89543	3.81205	3.79877	3.95289
RAD_BH10	3.76128	5.30471	4.27393	5.33602	4.72352	4.95671	4.99353	5.35068	5.23357	3.92652	5.26593	4.4016	3.4813	3.0471	3.20452	2.61918	3.77724	3.10952	3.66533	2.96557	3.5207	3.7837	2.65707	3.38337	3.48477	3.47974	3.76958	4.04969	3.40963	3.1772	3.17018	4.32594	3.25984	4.45745	4.11013	2.32722	2.76971	4.08369	4.07272	3.71074	3.34099	3.0189	3.37879	3.91646	3.35827	3.02653	3.4093	3.44904	3.55904
RAD_BH48	3.98245	5.66	4.30395	5.6905	4.73453	5.39212	5.28313	5.68691	5.5912	3.92626	5.62868	4.147	3.51229	3.02423	3.35405	2.11277	3.93466	3.7658	3.63886	2.57628	3.24139	3.76079	2.82222	3.45946	3.20221	3.38613	3.52875	3.76506	3.32512	3.32777	3.36792	4.18225	3.65954	4.578	4.16344	2.28703	2.94686	3.81886	4.20876	3.25465	3.32175	3.34496	3.37091	3.31968	3.2568	3.40752	3.14047	3.24142	3.28343
RAD_BH16	4.12138	5.5558	4.70317	5.58694	5.15042	5.17092	5.28569	5.61108	5.48486	4.37725	5.51379	4.93355	3.93372	3.53672	3.61896	2.81251	4.16609	3.25353	4.13398	3.56855	4.07921	4.2474	3.09321	3.82124	4.04516	3.97893	4.31016	4.59794	3.90787	3.5924	3.56497	4.82116	3.55102	4.84317	4.53394	2.85959	3.19416	4.62502	4.46186	4.3136	3.81778	3.3606	3.84994	4.5489	3.86417	3.33974	3.9676	3.98744	4.11548
RAD_BH34	3.36529	4.89043	3.90175	4.92175	4.35113	4.53875	4.58483	4.93758	4.81927	3.56279	4.85126	4.08411	3.11736	2.70091	2.82421	3.02181	3.38966	2.68989	3.30953	2.7106	3.22249	3.42572	2.28334	3.01281	3.1881	3.14006	3.45761	3.74375	3.06925	2.79708	2.78292	3.98535	2.84837	4.07017	3.73553	2.00668	2.39169	3.77259	3.68585	3.45515	2.98859	2.61641	3.02359	3.69834	3.02237	2.61818	3.11082	3.13509	3.25917
RAD_BH40	3.47128	4.97794	4.01922	5.00925	4.46827	4.61904	4.67957	5.02682	4.90676	3.6835	4.93814	4.21535	3.23835	2.82734	2.9392	2.99335	3.50057	2.752	3.43287	2.84824	3.35675	3.54833	2.40183	3.13158	3.32254	3.26762	3.58998	3.87683	3.1967	2.91219	2.8946	4.11218	2.94116	4.18077	3.85215	2.13899	2.50826	3.90494	3.7969	3.59259	3.11315	2.71847	3.14734	3.83654	3.15083	2.71485	3.24511	3.26734	3.39321
RAD_BH44	4.29925	5.77994	4.84964	5.81119	5.29882	5.4071	5.49412	5.83195	5.70881	4.51187	5.73901	5.0203	4.06646	3.6477	3.77018	2.48521	4.33109	3.50592	4.25832	3.59954	4.14638	4.37471	3.23166	3.96132	4.11091	4.08525	4.39034	4.67306	4.01462	3.74316	3.72539	4.93123	3.75524	5.01111	4.68285	2.94236	3.33889	4.70503	4.62743	4.34498	3.93684	3.54375	3.97224	4.55075	3.96618	3.53445	4.0348	4.06869	4.18421
RAD_BH45	3.6556	5.07788	4.25237	5.10901	4.69784	4.6931	4.80969	5.13336	5.00695	3.93439	5.03582	4.52458	3.49331	3.11376	3.16781	3.15987	3.70619	2.77796	3.69873	3.21968	3.69083	3.80975	2.65229	3.37637	3.65827	3.55759	3.90901	4.20003	3.48648	3.1416	3.10872	4.39423	3.07674	4.38094	4.08204	2.46603	2.74856	4.22276	4.00123	3.95887	3.38743	2.89376	3.41709	4.2244	3.44675	2.86852	3.57981	3.58687	3.72548
RAD_BH15	3.80283	5.24621	4.38501	5.27739	4.83207	4.86585	4.97161	5.30044	5.17519	4.06037	5.20455	4.62626	3.61726	3.2245	3.30065	2.9785	3.84721	2.95613	3.81872	3.28417	3.779	3.9316	2.77643	3.5039	3.7455	3.66737	4.00537	4.29444	3.59626	3.27413	3.2462	4.50822	3.23557	4.52431	4.21563	2.55643	2.87657	4.31996	4.14298	4.02736	3.50365	3.04227	3.53518	4.27654	3.55374	3.02262	3.66755	3.68269	3.81468
RAD_BH28	3.36047	4.46453	4.07125	4.49409	4.48224	4.02634	4.28909	4.53571	4.39681	3.83137	4.41795	4.596	3.43644	3.19816	3.055	4.38123	3.47297	2.1217	3.66261	3.62204	3.90468	3.7506	2.67176	3.29592	3.88081	3.61596	4.05056	4.3414	3.54968	3.03407	2.9563	4.37203	2.69085	4.08767	3.90041	2.76809	2.72236	4.34202	3.74329	4.29311	3.40479	2.64741	3.41645	4.65061	3.53493	2.56095	3.80351	3.75137	3.92995
RAD_BH9	3.32533	4.64468	3.97556	4.67545	4.41112	4.23985	4.40697	4.70583	4.57441	3.68675	4.60085	4.36044	3.2593	2.93651	2.90386	3.72948	3.40131	2.30624	3.47692	3.20094	3.5842	3.57941	2.43438	3.13018	3.55541	3.37603	3.77074	4.06497	3.30603	2.87938	2.82684	4.18687	2.702	4.06003	3.80311	2.37986	2.51273	4.07763	3.69025	3.9147	3.18456	2.56868	3.20665	4.22961	3.27716	2.51881	3.47644	3.45517	3.61478
RAD_BH13	4.64533	6.1632	5.16375	6.1945	5.61333	5.80064	5.86441	6.2124	6.09202	4.81555	6.12323	5.27134	4.37049	3.93253	4.09386	2.06821	4.66511	3.91458	4.55286	3.79767	4.38084	4.67167	3.54688	4.27317	4.34405	4.36226	4.63754	4.91303	4.29253	4.06656	4.05798	5.20776	4.12646	5.34553	4.99999	3.20503	3.65923	4.95024	4.96086	4.53713	4.22788	3.89785	4.26637	4.70598	4.23947	3.89858	4.2701	4.31916	4.42012
RAD_BH20	4.87022	6.42736	5.35234	6.45868	5.80069	6.07865	6.11328	6.47295	6.35624	4.99482	6.38867	5.39575	4.55244	4.09811	4.29761	1.68452	4.87685	4.21726	4.72416	3.88184	4.49431	4.84479	3.74575	4.46367	4.45652	4.51717	4.76157	5.0285	4.44877	4.27018	4.27123	5.3577	4.38169	5.55511	5.19242	3.3561	3.86242	5.07057	5.17075	4.60958	4.39759	4.13502	4.43891	4.74314	4.3915	4.14682	4.38517	4.44842	4.53471
RAD_BJ3	3.74869	5.33066	4.22521	5.36193	4.67378	4.99893	5.00376	5.37265	5.25975	3.86898	5.29337	4.29773	3.42594	2.97549	3.17079	2.49444	3.75114	3.19173	3.60015	2.82372	3.40516	3.72033	2.6186	3.33626	3.36827	3.3993	3.66357	3.93774	3.33023	3.14335	3.14639	4.24288	3.28217	4.42867	4.06499	2.23889	2.73576	3.9757	4.04452	3.56511	3.27385	3.02161	3.31438	3.74833	3.27494	3.04188	3.29455	3.34621	3.44457
RAD_BJ6	3.39564	4.80084	4.00661	4.83194	4.45	4.41398	4.53676	4.85703	4.72996	3.69627	4.75856	4.3139	3.25822	2.89523	2.92336	3.3988	3.4523	2.49749	3.46777	3.06066	3.4988	3.57646	2.41916	3.13744	3.46756	3.33902	3.70609	3.9989	3.26808	2.89755	2.85935	4.16912	2.80691	4.12411	3.83545	2.27648	2.51059	4.01811	3.74631	3.79174	3.16154	2.63344	3.18892	4.07844	3.23182	2.60298	3.38867	3.38544	3.53205
RAD_BJ5	4.68561	6.21743	5.19232	6.24875	5.64169	5.85969	5.91327	6.26539	6.14626	4.84095	6.1779	5.2798	4.3965	3.95299	4.1268	1.96167	4.70101	3.98214	4.57557	3.79296	4.38544	4.69502	3.57778	4.30189	4.34832	4.37966	4.64553	4.91858	4.3103	4.09943	4.09404	5.22408	4.17688	5.38102	5.02972	3.22015	3.69166	4.95729	4.99629	4.52958	4.24987	3.94188	4.28929	4.6883	4.25588	3.94644	4.27511	4.32854	4.42509
RAD_BJ2	4.09241	5.74805	4.46112	5.7789	4.89886	5.45842	5.38564	5.77985	5.67835	4.08712	5.71471	4.36366	3.66188	3.17964	3.47409	1.98144	4.05935	3.76097	3.8028	2.80422	3.45536	3.92516	2.93004	3.59806	3.41642	3.56218	3.7377	3.98496	3.49845	3.44722	3.47663	4.37634	3.72191	4.71649	4.31425	2.43141	3.05408	4.0352	4.34089	3.50357	3.48046	3.42193	3.52766	3.59414	3.43303	3.47154	3.35114	3.44041	3.49709
RAD_BJ7	3.69275	5.20974	4.22818	5.24106	4.67765	4.85262	4.90843	5.25804	5.13857	3.88759	5.17014	4.3949	3.44207	3.02073	3.15152	2.77473	3.71747	2.98622	3.63238	2.99216	3.5249	3.74916	2.60961	3.33878	3.48981	3.45814	3.76589	4.0498	3.38751	3.12437	3.1107	4.30413	3.17077	4.39799	4.06229	2.31664	2.71864	4.08073	4.01365	3.73804	3.31039	2.94285	3.34616	3.96208	3.33913	2.94253	3.41323	3.44389	3.56231
RAD_BJ1	3.38917	4.85507	3.96635	4.88632	4.41359	4.48428	4.57072	4.90704	4.78394	3.64152	4.8142	4.21456	3.19852	2.80862	2.88212	3.19756	3.4306	2.59416	3.40051	2.90085	3.37536	3.51312	2.35761	3.085	3.34253	3.25194	3.59648	3.88677	3.18081	2.85557	2.82864	4.09152	2.83236	4.10847	3.79711	2.15086	2.45768	3.91063	3.72656	3.64014	3.0862	2.6299	3.11731	3.90635	3.13938	2.61471	3.26419	3.27404	3.41033
RAD_BJ4	5.06493	6.59596	5.56728	6.62727	6.01645	6.23621	6.29292	6.64427	6.52478	5.21411	6.55629	5.63794	4.77016	4.32302	4.50402	1.7416	5.07923	4.35254	4.94699	4.13567	4.7397	5.06687	3.95427	4.67711	4.70221	4.74703	5.00352	5.27358	4.67802	4.47664	4.47238	5.59015	4.55626	5.75904	5.40533	3.58635	4.06877	5.31401	5.37433	4.86713	4.62091	4.32165	4.66097	5.0087	4.62245	4.32614	4.62994	4.68826	4.77975
RAD_BJ8	3.71065	5.28306	4.19768	5.31435	4.6467	4.94729	4.96007	5.32606	5.21208	3.84396	5.24539	4.28777	3.40005	2.95433	3.13836	2.56099	3.71685	3.13057	3.57735	2.8267	3.39887	3.69703	2.5871	3.30784	3.3623	3.38122	3.6541	3.93043	3.31177	3.11093	3.11111	4.22601	3.23475	4.39541	4.03634	2.22242	2.70306	3.96703	4.01096	3.5699	3.25148	2.97905	3.29119	3.7621	3.25772	2.99607	3.28793	3.3355	3.43792
RAD_BJ10	2.85343	3.6593	3.60357	3.687	3.9652	3.1989	3.55321	3.73886	3.59564	3.44217	3.61105	4.29858	3.11776	3.01998	2.7309	5.30702	3.00678	1.4526	3.34074	3.65874	3.76596	3.40295	2.51204	2.9718	3.75093	3.37481	3.84271	4.11448	3.3184	2.71691	2.61123	4.0124	2.18071	3.5311	3.44335	2.82145	2.51651	4.09727	3.2362	4.22541	3.1499	2.26565	3.1457	4.63795	3.32532	2.13935	3.68064	3.58478	3.78173
RAD_BJ9	4.00064	5.53004	4.52034	5.56136	4.96996	5.17521	5.22504	5.57759	5.45887	4.17412	5.49069	4.65016	3.72879	3.29596	3.44898	2.47712	4.01982	3.30977	3.91369	3.20761	3.76798	4.03188	2.90274	3.62986	3.73192	3.72885	4.0179	4.29749	3.65872	3.4217	3.41269	4.57506	3.48869	4.70025	4.35606	2.57626	3.01454	4.33188	4.31559	3.95208	3.58954	3.25473	3.62715	4.15003	3.60741	3.25826	3.65665	3.69756	3.80646
[truncated: 196 more columns]

## Sheet: Figure S5b
Figure S5b
HiCrep
sample	GOM_CC3	GOM_CC2	GOM_BC3	GOM_BC7	GOM_CC4	GOM_BC4	GOM_BC1	GOM_CC1	GOM_BC6	GOM_BC5	GOM_BC8	GOM_BH3	GOM_BH1	GOM_BH2	GOM_BH4	GOM_BH5	GOM_BH6	GOM_BH7	GOM_BH8	GOM_BH10	GOM_BH11	GOM_BH9	GOM_BH17	GOM_BH13	GOM_BH12	GOM_BH16	GOM_BH15	GOM_BH18	GOM_BH14	GOM_BH21	GOM_BH24	GOM_BH22	GOM_BH31	GOM_BH23	GOM_BH33	GOM_BH34	GOM_BH30	GOM_BH20	GOM_BH19	GOM_BH27	GOM_BH28	GOM_BH25	GOM_BH32	GOM_BH26	GOM_BH29	GOM_BH36	GOM_BH38	GOM_BH40	GOM_BH35
GOM_CC3	NA	0.808936	0.817265	0.804475	0.802626	0.804399	0.820362	0.806141	0.819563	0.81451	0.813526	0.81672	0.797469	0.787674	0.811136	0.809696	0.806931	0.830714	0.838095	0.822724	0.819616	0.809975	0.804491	0.800763	0.809139	0.80599	0.80772	0.810846	0.810375	0.815663	0.817338	0.816944	0.802526	0.816709	0.815377	0.811046	0.821167	0.806087	0.834301	0.806239	0.802445	0.797251	0.801214	0.810498	0.804123	0.814096	0.820373	0.815357	0.820101
GOM_CC2	0.808936	NA	0.805733	0.79765	0.791195	0.794143	0.807571	0.796228	0.799807	0.800808	0.799129	0.801719	0.786153	0.78052	0.798393	0.793418	0.790675	0.811954	0.824097	0.808879	0.802571	0.798144	0.794076	0.786709	0.797472	0.79227	0.79291	0.800167	0.791716	0.802681	0.803299	0.801957	0.795054	0.801169	0.802777	0.798744	0.803489	0.795299	0.817218	0.796548	0.792812	0.779094	0.787887	0.796911	0.796412	0.79935	0.809585	0.79824	0.805326
GOM_BC3	0.817265	0.805733	NA	0.81022	0.800604	0.812671	0.815927	0.803258	0.810475	0.81878	0.813993	0.818202	0.796965	0.798367	0.816598	0.808466	0.801704	0.826558	0.839561	0.82375	0.81992	0.816857	0.808803	0.805419	0.816553	0.809823	0.803488	0.82107	0.801373	0.818197	0.821507	0.821227	0.810058	0.817349	0.815675	0.817222	0.813298	0.816411	0.831967	0.814204	0.808279	0.789575	0.803227	0.80668	0.806243	0.813192	0.821247	0.811717	0.818644
GOM_BC7	0.81934	0.79765	0.81022	NA	0.796561	0.80901	0.815956	0.806806	0.805459	0.82186	0.818319	0.826744	0.803746	0.794777	0.82303	0.80119	0.7918	0.828486	0.844845	0.817982	0.813976	0.822912	0.816051	0.800827	0.813757	0.80207	0.805325	0.815531	0.796327	0.80787	0.817914	0.812829	0.820643	0.810559	0.820961	0.824862	0.801393	0.813312	0.822749	0.821509	0.803033	0.785553	0.809684	0.800874	0.797445	0.801705	0.813495	0.808159	0.809059
GOM_CC4	0.802626	0.791195	0.800604	0.796561	NA	0.794778	0.799038	0.791577	0.795404	0.801123	0.798387	0.803534	0.783634	0.780287	0.798699	0.793739	0.791639	0.807442	0.821623	0.805025	0.802381	0.795343	0.790629	0.785734	0.795918	0.791481	0.789368	0.799027	0.788363	0.796687	0.801894	0.801836	0.795242	0.800204	0.79964	0.79676	0.793621	0.794861	0.808883	0.792831	0.790221	0.776579	0.786951	0.790204	0.791944	0.79485	0.80187	0.795509	0.79916
GOM_BC4	0.804399	0.794143	0.812671	0.80901	0.794778	NA	0.804382	0.795101	0.806617	0.8154	0.808095	0.815448	0.790711	0.794524	0.810735	0.803046	0.794411	0.81348	0.829967	0.813964	0.812576	0.808153	0.800338	0.797553	0.807485	0.802976	0.793062	0.815286	0.791303	0.808667	0.813221	0.813586	0.807184	0.806719	0.807486	0.810122	0.796796	0.811173	0.816909	0.806747	0.800002	0.778078	0.794745	0.791676	0.795888	0.800987	0.808686	0.801725	0.807948
GOM_BC1	0.820362	0.807571	0.815927	0.800674	0.799038	0.804382	NA	0.808542	0.81365	0.810334	0.81097	0.813597	0.794433	0.788192	0.808501	0.804503	0.800831	0.825041	0.832749	0.816267	0.814959	0.805639	0.801428	0.798313	0.804665	0.803218	0.803403	0.807345	0.802691	0.812387	0.813066	0.814006	0.801524	0.812293	0.809948	0.806323	0.809441	0.805361	0.827443	0.803189	0.800544	0.790982	0.796805	0.801835	0.79966	0.807022	0.817178	0.8073	0.811018
GOM_CC1	0.806141	0.796228	0.803258	0.792164	0.791577	0.795101	0.808542	NA	0.799064	0.800478	0.800486	0.804332	0.785498	0.781244	0.800197	0.796042	0.791801	0.812517	0.82378	0.805302	0.803721	0.796601	0.793746	0.78735	0.796005	0.792234	0.792127	0.798477	0.79224	0.799511	0.804381	0.804092	0.795262	0.804139	0.799443	0.797394	0.797564	0.795832	0.812166	0.794042	0.792266	0.782085	0.788537	0.792861	0.791659	0.796659	0.806071	0.796868	0.800248
GOM_BC6	0.819563	0.799807	0.810475	0.805459	0.795404	0.806617	0.81365	0.799064	NA	0.815133	0.808173	0.8111	0.79068	0.782564	0.805957	0.80324	0.799323	0.824117	0.830461	0.819632	0.821315	0.802096	0.797598	0.801875	0.813813	0.799995	0.800758	0.805149	0.812815	0.808599	0.816052	0.811372	0.798318	0.815432	0.807332	0.804816	0.8081	0.806769	0.835198	0.799739	0.807634	0.788701	0.794685	0.80407	0.79978	0.806053	0.818869	0.811924	0.812155
GOM_BC5	0.81451	0.801083	0.81878	0.815774	0.801651	0.8154	0.810334	0.800478	0.810814	NA	0.815046	0.826555	0.801116	0.805508	0.821455	0.814549	0.800717	0.826092	0.840251	0.821786	0.821036	0.818939	0.811199	0.809596	0.82184	0.812368	0.800379	0.827943	0.803287	0.818445	0.823904	0.826192	0.82049	0.817601	0.817439	0.82316	0.810336	0.821313	0.827654	0.816459	0.807584	0.790319	0.805	0.802617	0.79977	0.810626	0.817057	0.814321	0.819656
GOM_BC8	0.813526	0.799129	0.813993	0.803319	0.798387	0.808095	0.81097	0.800486	0.808173	0.815046	NA	0.817411	0.79452	0.792002	0.812627	0.808252	0.801818	0.82271	0.833322	0.815482	0.817609	0.808401	0.802241	0.80205	0.808337	0.806243	0.799217	0.813171	0.79965	0.811561	0.816329	0.816379	0.807704	0.812888	0.810244	0.81058	0.803329	0.811413	0.82276	0.805718	0.801866	0.787714	0.79843	0.796654	0.798386	0.806579	0.812463	0.806527	0.811258
GOM_BH3	0.81672	0.801719	0.818202	0.81151	0.803534	0.815448	0.813597	0.804332	0.8111	0.82496	0.817411	NA	0.800976	0.805538	0.822212	0.817044	0.803292	0.825407	0.84153	0.823475	0.823037	0.818406	0.810738	0.808315	0.818231	0.812485	0.804261	0.823486	0.805749	0.816502	0.823585	0.824879	0.820019	0.818161	0.81652	0.821408	0.809503	0.820372	0.827484	0.815027	0.808439	0.791282	0.805077	0.803508	0.80434	0.810819	0.818857	0.812311	0.81826
GOM_BH1	0.797469	0.786153	0.796965	0.789468	0.783634	0.790711	0.794433	0.785498	0.79068	0.801116	0.79452	0.800976	NA	0.782643	0.797907	0.792927	0.785521	0.807764	0.820708	0.801619	0.79929	0.796554	0.791811	0.787981	0.797595	0.792344	0.784031	0.801046	0.785755	0.797638	0.801424	0.803252	0.796874	0.801021	0.796665	0.800915	0.793071	0.796719	0.809009	0.79466	0.788073	0.775368	0.787558	0.789142	0.786407	0.795511	0.801459	0.793058	0.801789
GOM_BH2	0.787674	0.78052	0.798367	0.794777	0.780287	0.794524	0.788192	0.781244	0.782564	0.805508	0.792002	0.805538	0.782643	NA	0.803803	0.794669	0.777093	0.79923	0.820403	0.800892	0.797389	0.805336	0.794627	0.789127	0.80552	0.790269	0.779611	0.808356	0.779542	0.795056	0.803521	0.806663	0.805969	0.793634	0.795981	0.807638	0.788214	0.804121	0.805912	0.803854	0.790267	0.767625	0.787464	0.784729	0.788185	0.792088	0.799768	0.789149	0.798963
GOM_BH4	0.811136	0.798393	0.816598	0.808369	0.798699	0.810735	0.808501	0.800197	0.805957	0.821455	0.812627	0.822212	0.797907	0.803803	NA	0.812165	0.799884	0.824946	0.838915	0.819806	0.819554	0.816423	0.80878	0.806695	0.817753	0.810022	0.799851	0.822604	0.800969	0.814513	0.821244	0.823386	0.817273	0.815022	0.814574	0.820951	0.806707	0.820005	0.825828	0.813651	0.804796	0.787272	0.804028	0.801121	0.801957	0.810138	0.817631	0.80889	0.816782
GOM_BH5	0.809696	0.793418	0.808466	0.80119	0.793739	0.803046	0.804503	0.796042	0.80324	0.814549	0.808252	0.817044	0.792927	0.794669	0.812165	NA	0.796203	0.818666	0.832051	0.813741	0.81292	0.809846	0.801549	0.799163	0.809438	0.801814	0.795868	0.812795	0.798158	0.807128	0.814156	0.815924	0.808811	0.808652	0.807713	0.810879	0.803903	0.810196	0.819768	0.806091	0.798512	0.784354	0.796465	0.796049	0.795429	0.803504	0.810849	0.804253	0.810182
GOM_BH6	0.806931	0.790675	0.801704	0.7918	0.791639	0.794411	0.800831	0.791801	0.799323	0.800717	0.801818	0.803292	0.785521	0.777093	0.799884	0.796203	NA	0.814262	0.826555	0.809173	0.807264	0.798137	0.79216	0.789564	0.795864	0.796056	0.791609	0.801253	0.792047	0.802447	0.805734	0.804253	0.793902	0.806171	0.802495	0.799258	0.800461	0.797032	0.815977	0.793993	0.793864	0.782415	0.79113	0.794443	0.790685	0.801413	0.805252	0.801152	0.804858
GOM_BH7	0.830714	0.811954	0.826558	0.813558	0.807442	0.81348	0.825041	0.812517	0.824117	0.826092	0.82271	0.825407	0.807764	0.79923	0.824946	0.818666	0.814262	NA	0.851431	0.831846	0.836039	0.820561	0.816555	0.818765	0.823222	0.820139	0.814442	0.826544	0.817336	0.828644	0.830299	0.833079	0.816997	0.831165	0.823823	0.828736	0.823131	0.823343	0.842736	0.81646	0.81294	0.804992	0.812898	0.812121	0.807407	0.825307	0.832271	0.822826	0.829515
GOM_BH8	0.838095	0.824097	0.839561	0.829547	0.821623	0.829967	0.832749	0.82378	0.830461	0.840251	0.833322	0.84153	0.820708	0.820403	0.838915	0.832051	0.826555	0.851431	NA	0.847663	0.844171	0.841329	0.833163	0.828447	0.840661	0.832509	0.82544	0.844585	0.825871	0.840341	0.845395	0.845648	0.835212	0.842153	0.838622	0.843785	0.836813	0.840461	0.853576	0.83596	0.831411	0.812977	0.826912	0.830564	0.825338	0.839074	0.845193	0.834252	0.844059
GOM_BH10	0.822724	0.808879	0.82375	0.817982	0.805025	0.813964	0.816267	0.805302	0.819632	0.821786	0.815482	0.823475	0.801619	0.800892	0.819806	0.813741	0.809173	0.831846	0.847663	NA	0.827207	0.825223	0.814439	0.808824	0.822672	0.815133	0.810484	0.825709	0.808465	0.823326	0.826689	0.82658	0.815865	0.821712	0.821812	0.824277	0.821797	0.82101	0.838236	0.817507	0.814495	0.793963	0.807424	0.814753	0.811049	0.821579	0.828591	0.817489	0.826882
GOM_BH11	0.819616	0.802571	0.81992	0.813976	0.802381	0.812576	0.814959	0.803721	0.821315	0.821036	0.817609	0.823037	0.79929	0.797389	0.819554	0.81292	0.807264	0.836039	0.844171	0.827207	NA	0.816492	0.809908	0.812585	0.819011	0.813351	0.807557	0.821145	0.809283	0.820082	0.825335	0.82642	0.813953	0.822533	0.817247	0.822766	0.81189	0.819832	0.832505	0.811236	0.810178	0.794004	0.806924	0.804039	0.802037	0.818225	0.823781	0.813424	0.822412
GOM_BH9	0.809975	0.798144	0.816857	0.808014	0.795343	0.808153	0.805639	0.796601	0.802096	0.818939	0.808401	0.818406	0.796554	0.805336	0.816423	0.809846	0.798137	0.820561	0.841329	0.825223	0.816492	NA	0.812232	0.80433	0.820465	0.809118	0.799532	0.823994	0.798061	0.815281	0.820827	0.822795	0.815205	0.810688	0.813895	0.822707	0.812842	0.820182	0.829094	0.817247	0.807408	0.785701	0.802463	0.806201	0.803712	0.814204	0.820544	0.809007	0.818647
GOM_BH17	0.804491	0.794076	0.808803	0.801423	0.790629	0.800338	0.801428	0.793746	0.797598	0.811199	0.802241	0.810738	0.791811	0.794627	0.80878	0.801549	0.79216	0.816555	0.833163	0.814439	0.809908	0.812232	NA	0.797844	0.811246	0.802531	0.79278	0.817488	0.793356	0.809157	0.813671	0.814884	0.80936	0.807725	0.807889	0.814	0.805484	0.810489	0.819928	0.808078	0.801794	0.779933	0.796014	0.799489	0.796946	0.806201	0.814829	0.803398	0.81161
GOM_BH13	0.800763	0.786709	0.805419	0.800827	0.785734	0.797553	0.798313	0.78735	0.801875	0.809596	0.80205	0.808315	0.787981	0.789127	0.806695	0.799163	0.789564	0.818765	0.828447	0.808824	0.812585	0.80433	0.797844	NA	0.807317	0.800044	0.790583	0.81041	0.790536	0.806784	0.810611	0.813707	0.803016	0.806457	0.801702	0.811698	0.796529	0.808137	0.816362	0.80209	0.795122	0.779147	0.793793	0.78848	0.785921	0.803082	0.807455	0.79765	0.807822
GOM_BH12	0.809139	0.797472	0.816553	0.813757	0.795918	0.807485	0.804665	0.796005	0.803552	0.820823	0.808337	0.818231	0.797595	0.80552	0.817753	0.809438	0.795864	0.823222	0.840661	0.822672	0.819011	0.820465	0.811246	0.807317	NA	0.808674	0.799519	0.824773	0.800484	0.815208	0.820917	0.826808	0.816938	0.813634	0.814289	0.823974	0.810805	0.819637	0.826467	0.815688	0.8063	0.785446	0.804122	0.80409	0.80122	0.811508	0.820277	0.808289	0.819054
GOM_BH16	0.80599	0.79227	0.809823	0.80207	0.791481	0.802976	0.803218	0.792234	0.799995	0.812368	0.806243	0.812485	0.792344	0.790269	0.810022	0.801814	0.796056	0.820139	0.832509	0.815133	0.813351	0.809118	0.802531	0.800044	0.808674	NA	0.793094	0.816686	0.793355	0.813392	0.814935	0.816541	0.805545	0.810448	0.808111	0.813958	0.803791	0.811558	0.822654	0.805461	0.799879	0.782571	0.796817	0.795842	0.791053	0.807889	0.811328	0.805147	0.811393
GOM_BH15	0.80772	0.79291	0.803488	0.790977	0.789368	0.793062	0.803403	0.792127	0.800758	0.800379	0.799217	0.804261	0.784031	0.779611	0.799851	0.795868	0.791609	0.814442	0.82544	0.810484	0.807557	0.799532	0.79278	0.790583	0.799519	0.793094	NA	0.799277	0.793927	0.80065	0.804544	0.804918	0.794773	0.803133	0.802322	0.801084	0.800771	0.79686	0.81576	0.795033	0.792939	0.781224	0.787521	0.794118	0.793541	0.799866	0.808669	0.798543	0.804925
GOM_BH18	0.810846	0.800167	0.82107	0.815531	0.799027	0.815286	0.807345	0.798477	0.805149	0.827943	0.813171	0.823486	0.801046	0.808356	0.822604	0.812795	0.801253	0.826544	0.844585	0.825709	0.821145	0.823994	0.817488	0.81041	0.824773	0.816686	0.799277	NA	0.79958	0.823683	0.826853	0.829245	0.821531	0.81895	0.819341	0.828291	0.813576	0.826635	0.831171	0.821247	0.811024	0.788173	0.808011	0.807455	0.804699	0.814661	0.822078	0.815802	0.822653
GOM_BH14	0.810375	0.791716	0.801373	0.796327	0.788363	0.791303	0.802691	0.79224	0.802558	0.802364	0.79965	0.805749	0.785755	0.779542	0.800969	0.798158	0.792047	0.817336	0.825871	0.808465	0.809283	0.798061	0.793356	0.790536	0.800484	0.793355	0.793927	0.79958	NA	0.800276	0.806223	0.806212	0.796268	0.804337	0.801191	0.801207	0.8024	0.797212	0.817182	0.793584	0.790627	0.782703	0.789152	0.793895	0.790721	0.799689	0.806387	0.799988	0.805362
GOM_BH21	0.815663	0.802681	0.818197	0.80787	0.796687	0.808667	0.812387	0.799511	0.808599	0.818445	0.811561	0.816502	0.797638	0.795056	0.814513	0.807128	0.802447	0.828644	0.840341	0.823326	0.820082	0.815281	0.809157	0.806784	0.815208	0.813392	0.80065	0.823683	0.800276	NA	0.821348	0.822571	0.810737	0.817357	0.815648	0.819697	0.813052	0.816208	0.831456	0.811842	0.807492	0.789247	0.803545	0.8052	0.800031	0.814777	0.82057	0.8125	0.820119
GOM_BH24	0.817338	0.803299	0.821507	0.817914	0.801894	0.813221	0.813066	0.804381	0.816052	0.823904	0.816329	0.823585	0.801424	0.803521	0.821244	0.814156	0.805734	0.830299	0.845395	0.826689	0.825335	0.820827	0.813671	0.810611	0.820917	0.814935	0.804544	0.826853	0.806223	0.821348	NA	0.826745	0.819616	0.822588	0.819188	0.824373	0.813623	0.822579	0.832639	0.817057	0.811253	0.793072	0.808677	0.808352	0.804346	0.817691	0.823503	0.813736	0.8221
GOM_BH22	0.816944	0.801957	0.821227	0.812829	0.801836	0.813586	0.814006	0.804092	0.811372	0.826192	0.816379	0.824879	0.803252	0.806663	0.823386	0.815924	0.804253	0.833079	0.845648	0.82658	0.82642	0.822795	0.814884	0.813707	0.826808	0.816541	0.804918	0.829245	0.806212	0.822571	0.826745	NA	0.819804	0.822435	0.818825	0.826838	0.813131	0.824687	0.833538	0.818244	0.810152	0.793888	0.809339	0.806549	0.80375	0.816653	0.823613	0.815326	0.822931
GOM_BH31	0.802526	0.795054	0.810058	0.805892	0.795242	0.807184	0.801524	0.795262	0.798318	0.819443	0.807704	0.820019	0.796874	0.805969	0.817273	0.808811	0.793902	0.816997	0.835212	0.815865	0.813953	0.815205	0.80936	0.803016	0.816938	0.805545	0.794773	0.821531	0.796268	0.810737	0.819616	0.819804	NA	0.810331	0.811563	0.822422	0.803323	0.818408	0.81798	0.813914	0.805096	0.782248	0.802488	0.797718	0.79991	0.806686	0.815537	0.803892	0.814458
GOM_BH23	0.816709	0.801169	0.817349	0.810559	0.800204	0.806719	0.812293	0.804139	0.815432	0.816577	0.812888	0.818161	0.801021	0.793634	0.815022	0.808652	0.806171	0.831165	0.842153	0.821712	0.822533	0.810688	0.807725	0.806457	0.813634	0.810448	0.803133	0.81895	0.804337	0.817357	0.822588	0.822435	0.810331	NA	0.814085	0.817603	0.810005	0.815129	0.83001	0.808177	0.807604	0.793971	0.806798	0.806896	0.801238	0.813161	0.818652	0.81219	0.818814
GOM_BH33	0.815377	0.802777	0.815675	0.806345	0.79964	0.807486	0.809948	0.799443	0.807332	0.817439	0.810244	0.81652	0.796665	0.795981	0.814574	0.807713	0.802495	0.823823	0.838622	0.821812	0.817247	0.813895	0.807889	0.801702	0.814289	0.808111	0.802322	0.819341	0.801191	0.815648	0.819188	0.818825	0.811563	0.814085	NA	0.817222	0.814649	0.812319	0.827972	0.811473	0.807128	0.788352	0.802234	0.807369	0.804681	0.811933	0.820702	0.811423	0.819179
GOM_BH34	0.811046	0.798744	0.817222	0.809901	0.79676	0.810122	0.806323	0.797394	0.804816	0.82316	0.81058	0.821408	0.800915	0.807638	0.820951	0.810879	0.799258	0.828736	0.843785	0.824277	0.822766	0.822707	0.814	0.811698	0.823974	0.813958	0.801084	0.828291	0.801207	0.819697	0.824373	0.826838	0.822422	0.817603	0.817222	NA	0.812972	0.823967	0.829402	0.81954	0.809613	0.78946	0.807384	0.805059	0.801856	0.816894	0.823717	0.810661	0.823924
GOM_BH30	0.821167	0.803489	0.813298	0.801393	0.793621	0.796796	0.809441	0.797564	0.8081	0.810336	0.803329	0.809503	0.793071	0.788214	0.806707	0.803903	0.800461	0.823131	0.836813	0.821797	0.81189	0.812842	0.805484	0.796529	0.810805	0.803791	0.800771	0.813576	0.8024	0.813052	0.813623	0.813131	0.803323	0.810005	0.814649	0.812972	NA	0.804984	0.83302	0.808729	0.802838	0.790979	0.798721	0.814035	0.805223	0.814329	0.822662	0.81346	0.821648
GOM_BH20	0.806087	0.795299	0.816411	0.813312	0.794861	0.811173	0.805361	0.795832	0.806769	0.821313	0.811413	0.820372	0.796719	0.804121	0.820005	0.810196	0.797032	0.823343	0.840461	0.82101	0.819832	0.820182	0.810489	0.808137	0.819637	0.811558	0.79686	0.826635	0.797212	0.816208	0.822579	0.824687	0.818408	0.815129	0.812319	0.823967	0.804984	NA	0.825713	0.815831	0.806475	0.783875	0.803265	0.79964	0.798685	0.810845	0.817084	0.806811	0.816009
GOM_BH19	0.834301	0.817218	0.831967	0.822749	0.808883	0.816909	0.827443	0.812166	0.82487	0.826681	0.82276	0.827484	0.809009	0.805912	0.825828	0.819768	0.815977	0.842736	0.853576	0.838236	0.832505	0.829094	0.819928	0.816362	0.826467	0.822654	0.81576	0.831171	0.817182	0.831456	0.832639	0.833538	0.81798	0.83001	0.827972	0.829402	0.83302	0.825713	NA	0.824424	0.817789	0.805453	0.815185	0.822778	0.815557	0.829235	0.835224	0.826199	0.834075
GOM_BH27	0.806239	0.796548	0.814204	0.806625	0.792831	0.806747	0.803189	0.794042	0.799739	0.816459	0.805718	0.815027	0.79466	0.803854	0.813651	0.806091	0.793993	0.81646	0.83596	0.817507	0.811236	0.817247	0.808078	0.80209	0.815688	0.805461	0.795033	0.821247	0.793584	0.811842	0.817057	0.818244	0.813914	0.808177	0.811473	0.81954	0.808729	0.815831	0.824424	NA	0.804279	0.783508	0.800894	0.803093	0.80114	0.80921	0.816611	0.804968	0.815983
GOM_BH28	0.802445	0.792812	0.808279	0.803033	0.790221	0.800002	0.800544	0.792266	0.796691	0.806404	0.801866	0.808439	0.788073	0.790267	0.804796	0.798512	0.793864	0.81294	0.831411	0.814495	0.810178	0.807408	0.801794	0.795122	0.8063	0.799879	0.792939	0.811024	0.790627	0.807492	0.811253	0.810152	0.805096	0.807604	0.807128	0.809613	0.802838	0.806475	0.817789	0.804279	NA	0.778693	0.794612	0.798247	0.795749	0.805792	0.812686	0.800464	0.810287
GOM_BH25	0.797251	0.779094	0.789575	0.785553	0.776579	0.778078	0.790982	0.782085	0.788701	0.789885	0.787714	0.791282	0.775368	0.767625	0.787272	0.784354	0.782415	0.804992	0.812977	0.793963	0.794004	0.785701	0.779933	0.779147	0.785446	0.782571	0.781224	0.788173	0.782703	0.789247	0.793072	0.793888	0.782248	0.793971	0.788352	0.78946	0.790979	0.783875	0.805453	0.783508	0.778693	NA	0.779268	0.784197	0.77735	0.788767	0.793432	0.790168	0.793633
GOM_BH32	0.801214	0.787887	0.803227	0.794665	0.786951	0.794745	0.796805	0.788537	0.794685	0.805	0.79843	0.805077	0.787558	0.787464	0.804028	0.796465	0.79113	0.812898	0.826912	0.807424	0.806924	0.802463	0.796014	0.793793	0.804122	0.796817	0.787521	0.808011	0.789152	0.803545	0.808677	0.809339	0.802488	0.806798	0.802234	0.807384	0.798721	0.803265	0.815185	0.800894	0.794612	0.779268	NA	0.794428	0.790422	0.800922	0.806964	0.797847	0.806403
GOM_BH26	0.810498	0.796911	0.80668	0.800874	0.790204	0.791676	0.801835	0.792861	0.80407	0.802617	0.796654	0.803508	0.789142	0.784729	0.801121	0.796049	0.794443	0.812121	0.830564	0.814753	0.804039	0.806201	0.799489	0.78848	0.80409	0.795842	0.794118	0.807455	0.793895	0.8052	0.808352	0.806549	0.797718	0.806896	0.807369	0.805059	0.814035	0.79964	0.822778	0.803093	0.798247	0.784197	0.794428	NA	0.801568	0.806635	0.81405	0.80476	0.811964
GOM_BH29	0.804123	0.796412	0.806243	0.797445	0.791944	0.795888	0.79966	0.791659	0.79978	0.79977	0.798386	0.80434	0.786407	0.788185	0.801957	0.795429	0.790685	0.807407	0.825338	0.811049	0.802037	0.803712	0.796946	0.785921	0.80122	0.791053	0.793541	0.804699	0.790721	0.800031	0.804346	0.80375	0.79991	0.801238	0.804681	0.801856	0.805223	0.798685	0.815557	0.80114	0.795749	0.77735	0.790422	0.801568	NA	0.799671	0.812067	0.798536	0.807557
GOM_BH36	0.814096	0.79935	0.813192	0.801705	0.79485	0.800987	0.807022	0.796659	0.806053	0.810626	0.806579	0.810819	0.795511	0.792088	0.810138	0.803504	0.801413	0.825307	0.839074	0.821579	0.818225	0.814204	0.806201	0.803082	0.811508	0.807889	0.799866	0.814661	0.799689	0.814777	0.817691	0.816653	0.806686	0.813161	0.811933	0.816894	0.814329	0.810845	0.829235	0.80921	0.805792	0.788767	0.800922	0.806635	0.799671	NA	0.820459	0.807559	0.819815
GOM_BH38	0.820373	0.809585	0.821247	0.813495	0.80187	0.808686	0.817178	0.806071	0.818869	0.817057	0.812463	0.818857	0.801459	0.799768	0.817631	0.810849	0.805252	0.832271	0.845193	0.828591	0.823781	0.820544	0.814829	0.807455	0.820277	0.811328	0.808669	0.822078	0.806387	0.82057	0.823503	0.823613	0.815537	0.818652	0.820702	0.823717	0.822662	0.817084	0.835224	0.816611	0.812686	0.793432	0.806964	0.81405	0.812067	0.820459	NA	0.815415	0.826199
GOM_BH40	0.815357	0.79824	0.811717	0.808159	0.795509	0.801725	0.8073	0.796868	0.811924	0.814321	0.806527	0.812311	0.793058	0.789149	0.80889	0.804253	0.801152	0.822826	0.834252	0.817489	0.813424	0.809007	0.803398	0.79765	0.808289	0.805147	0.798543	0.815802	0.799988	0.8125	0.813736	0.815326	0.803892	0.81219	0.811423	0.810661	0.81346	0.806811	0.826199	0.804968	0.800464	0.790168	0.797847	0.80476	0.798536	0.807559	0.815415	NA	0.815965
GOM_BH35	0.820101	0.805326	0.818644	0.809059	0.79916	0.807948	0.811018	0.800248	0.812155	0.819656	0.811258	0.81826	0.801789	0.798963	0.816782	0.810182	0.804858	0.829515	0.844059	0.826882	0.822412	0.818647	0.81161	0.807822	0.819054	0.811393	0.804925	0.822653	0.805362	0.820119	0.8221	0.822931	0.814458	0.818814	0.819179	0.823924	0.821648	0.816009	0.834075	0.815983	0.810287	0.793633	0.806403	0.811964	0.807557	0.819815	0.826199	0.815965	NA
GOM_BH41	0.82062	0.80526	0.822001	0.812578	0.802983	0.813192	0.814702	0.802876	0.813191	0.826362	0.816067	0.823609	0.805895	0.803901	0.822012	0.81451	0.806587	0.834718	0.846459	0.826343	0.825679	0.820761	0.816339	0.812774	0.8233	0.816982	0.805356	0.831473	0.807042	0.824676	0.826144	0.829411	0.818368	0.823566	0.821792	0.827447	0.818963	0.8225	0.835406	0.818694	0.810514	0.795927	0.810498	0.811951	0.806679	0.817793	0.8265	0.820694	0.826724
GOM_BH45	0.820674	0.810178	0.826806	0.822345	0.805062	0.818894	0.817995	0.806918	0.814779	0.828834	0.819148	0.82607	0.80754	0.808007	0.824341	0.816098	0.809976	0.834854	0.849796	0.832175	0.827907	0.825917	0.819005	0.814795	0.825725	0.821103	0.807819	0.833564	0.80754	0.828961	0.830094	0.831278	0.82243	0.825458	0.825945	0.83106	0.82126	0.826806	0.83834	0.822822	0.81736	0.795686	0.813453	0.814536	0.811064	0.823154	0.829899	0.819693	0.830191
GOM_BH46	0.795976	0.785713	0.802818	0.80104	0.781707	0.794589	0.796291	0.785035	0.796203	0.807671	0.796352	0.804291	0.785372	0.791764	0.803634	0.79504	0.782147	0.808771	0.823519	0.803914	0.801256	0.803595	0.797389	0.793151	0.804258	0.795839	0.783368	0.809363	0.783816	0.802079	0.805665	0.808853	0.802316	0.797854	0.799488	0.808807	0.794546	0.804203	0.811471	0.802266	0.790697	0.773646	0.789381	0.787904	0.785264	0.796269	0.803817	0.794962	0.803895
GOM_BH43	0.831755	0.810133	0.821433	0.815293	0.806272	0.80977	0.822041	0.809972	0.821154	0.822925	0.818294	0.823676	0.804076	0.792784	0.817739	0.814914	0.813073	0.838927	0.848169	0.829627	0.828134	0.816981	0.81294	0.810056	0.816892	0.816933	0.811964	0.823239	0.814105	0.824193	0.824123	0.826218	0.810382	0.824553	0.822781	0.820186	0.825829	0.815391	0.839658	0.811888	0.810305	0.803035	0.808056	0.814783	0.807043	0.820674	0.827682	0.824	0.827516
GOM_BH39	0.82459	0.812893	0.828069	0.815986	0.806964	0.815899	0.818495	0.80732	0.815881	0.826265	0.817411	0.824845	0.80798	0.808048	0.823884	0.816293	0.810594	0.835009	0.851937	0.835197	0.827183	0.82864	0.821577	0.814728	0.827693	0.819612	0.812573	0.833435	0.810202	0.828779	0.829977	0.830199	0.82207	0.824117	0.827153	0.833032	0.829362	0.824921	0.84159	0.826423	0.819024	0.799063	0.813261	0.822065	0.817647	0.826598	0.835962	0.822836	0.83438
GOM_BH44	0.800393	0.789105	0.810419	0.809151	0.78925	0.805482	0.800241	0.789213	0.801574	0.818461	0.804722	0.812697	0.792568	0.796502	0.813935	0.802944	0.791353	0.820853	0.833108	0.81194	0.813866	0.809484	0.80402	0.803924	0.812352	0.808433	0.789205	0.821994	0.790023	0.813662	0.816275	0.818679	0.809763	0.810074	0.807722	0.818121	0.799156	0.815125	0.819507	0.809426	0.799348	0.77991	0.798279	0.792313	0.789597	0.805146	0.809692	0.804174	0.811199
GOM_BH47	0.827382	0.81042	0.827906	0.827062	0.812412	0.823563	0.82315	0.812226	0.821944	0.837005	0.827501	0.836094	0.81579	0.814155	0.832697	0.826312	0.81645	0.843771	0.853754	0.832904	0.835836	0.827458	0.823627	0.822782	0.830541	0.828099	0.812939	0.838871	0.817274	0.832001	0.835918	0.839504	0.831128	0.834438	0.829502	0.836775	0.82193	0.832303	0.840533	0.825633	0.818639	0.805085	0.819625	0.814637	0.81082	0.825252	0.830938	0.826551	0.832159
GOM_BH48	0.838546	0.823911	0.83642	0.827104	0.820603	0.829522	0.834063	0.823931	0.832042	0.83931	0.83457	0.841239	0.820468	0.817455	0.837149	0.832184	0.825387	0.85111	0.863436	0.844764	0.843839	0.836895	0.831546	0.827631	0.836726	0.831788	0.825324	0.840277	0.826554	0.838117	0.842442	0.842942	0.834594	0.839425	0.837097	0.840719	0.834148	0.837665	0.851177	0.832274	0.828675	0.81167	0.824945	0.825738	0.823078	0.836422	0.843966	0.833293	0.841588
GOM_BJ1	0.812062	0.801867	0.817497	0.815003	0.799793	0.810433	0.807888	0.798762	0.809429	0.822111	0.809633	0.818736	0.799608	0.803155	0.817314	0.808699	0.798568	0.822183	0.839209	0.820976	0.815058	0.81774	0.812098	0.803195	0.818299	0.81047	0.798863	0.827789	0.799705	0.817709	0.819713	0.822638	0.814965	0.814381	0.816039	0.819863	0.81233	0.817616	0.827129	0.815766	0.805355	0.788602	0.804033	0.807751	0.806848	0.810487	0.817826	0.812976	0.818662
GOM_BJ3	0.824382	0.809579	0.822203	0.817965	0.806692	0.811662	0.817536	0.805799	0.820226	0.823223	0.814383	0.823963	0.801358	0.802828	0.819316	0.813661	0.803581	0.827269	0.841983	0.826192	0.819599	0.819431	0.812241	0.804866	0.820204	0.809783	0.807405	0.82356	0.807408	0.817607	0.821341	0.824259	0.813364	0.817354	0.820241	0.81837	0.818993	0.81585	0.833584	0.815332	0.806979	0.794044	0.80534	0.813902	0.813273	0.812073	0.823978	0.817171	0.8217
GOM_BJ4	0.818395	0.803559	0.819637	0.811133	0.802579	0.811731	0.815666	0.803134	0.810365	0.825293	0.813715	0.822861	0.801355	0.802621	0.818945	0.812128	0.802024	0.827878	0.840704	0.821204	0.819623	0.816518	0.811405	0.807499	0.818908	0.812704	0.802918	0.82568	0.803565	0.819062	0.821368	0.825679	0.813877	0.817967	0.817105	0.821006	0.813025	0.816937	0.829559	0.814907	0.805872	0.79297	0.804757	0.80625	0.804507	0.810083	0.820022	0.81573	0.819895
GOM_BJ5	0.816815	0.801679	0.814554	0.807331	0.802023	0.807662	0.81228	0.802848	0.809783	0.821893	0.811303	0.821329	0.799626	0.799578	0.816941	0.810964	0.799685	0.826101	0.83722	0.817833	0.816574	0.811503	0.807575	0.802892	0.814809	0.807597	0.802307	0.81985	0.804629	0.812692	0.817512	0.822153	0.812298	0.817089	0.814612	0.816069	0.809623	0.812507	0.825346	0.809478	0.800276	0.791588	0.802226	0.804119	0.804131	0.805564	0.816835	0.813023	0.816717
GOM_BJ2	0.825868	0.810099	0.82074	0.809263	0.806023	0.808087	0.81654	0.80755	0.815377	0.818843	0.813249	0.818886	0.800939	0.796997	0.815634	0.810711	0.807514	0.831068	0.845364	0.828738	0.82361	0.818888	0.812409	0.804584	0.817842	0.810781	0.809509	0.821637	0.80964	0.819357	0.823383	0.822346	0.810395	0.821288	0.820184	0.818506	0.822565	0.814379	0.835182	0.81345	0.811151	0.797353	0.806792	0.816581	0.810927	0.81876	0.825864	0.816858	0.823984
GOM_BJ7	0.81101	0.800074	0.816422	0.816857	0.79831	0.808673	0.805484	0.797465	0.808186	0.824615	0.807244	0.82029	0.798264	0.80669	0.818176	0.808932	0.795625	0.820728	0.839311	0.819513	0.81325	0.819306	0.81198	0.80271	0.819965	0.808426	0.797095	0.829101	0.798634	0.815602	0.820458	0.823076	0.815744	0.812509	0.816555	0.822069	0.812196	0.817562	0.82527	0.816654	0.804001	0.787397	0.80331	0.807756	0.805241	0.807653	0.816987	0.813715	0.818495
GOM_BJ6	0.816443	0.795033	0.807846	0.805787	0.79539	0.799246	0.805747	0.796268	0.812374	0.813963	0.805928	0.81426	0.793059	0.789829	0.808786	0.805691	0.796996	0.822102	0.832753	0.814103	0.813092	0.806954	0.801074	0.797878	0.807772	0.801466	0.798374	0.810861	0.802345	0.807216	0.812618	0.815797	0.802944	0.811486	0.808309	0.809643	0.808489	0.805581	0.823055	0.802361	0.795047	0.789728	0.796425	0.801113	0.795665	0.804799	0.810478	0.809186	0.812165
GOM_BJ9	0.684288	0.671629	0.676605	0.671578	0.66903	0.667717	0.676378	0.66816	0.674324	0.672572	0.670919	0.67687	0.66046	0.656124	0.671932	0.669754	0.670989	0.681895	0.694964	0.685184	0.676256	0.676197	0.669743	0.660375	0.67236	0.668264	0.670535	0.675238	0.669926	0.675169	0.676183	0.675326	0.665816	0.675072	0.677126	0.67067	0.682467	0.670574	0.69035	0.6712	0.668514	0.66048	0.663817	0.67752	0.676032	0.674349	0.682767	0.677618	0.679023
GOM_BJ8	0.814814	0.797152	0.804713	0.801989	0.792573	0.793613	0.80174	0.792519	0.802242	0.806412	0.798133	0.807561	0.787471	0.7838	0.801446	0.798487	0.792522	0.813988	0.827801	0.814689	0.806163	0.803975	0.797661	0.788322	0.803475	0.7938	0.796945	0.804721	0.79855	0.802318	0.806729	0.806313	0.79734	0.80277	0.807159	0.803458	0.811768	0.796887	0.819742	0.799464	0.793487	0.7842	0.79008	0.802741	0.799751	0.800906	0.810222	0.805392	0.811605
GOM_BJ10	0.833331	0.817477	0.828148	0.823201	0.815098	0.817687	0.826869	0.816652	0.823705	0.826501	0.823366	0.82996	0.810811	0.805977	0.824085	0.820489	0.817657	0.838108	0.85282	0.836089	0.831141	0.826247	0.820031	0.812645	0.825461	0.81939	0.81815	0.827662	0.817735	0.827113	0.830286	0.830793	0.820581	0.830657	0.827811	0.82729	0.828623	0.821934	0.841706	0.822199	0.819066	0.806252	0.814881	0.824192	0.819922	0.826547	0.833886	0.825591	0.832162
MAD_CC3	0.797577	0.784958	0.805201	0.801866	0.779662	0.797329	0.792471	0.781519	0.793243	0.80452	0.793038	0.800027	0.779195	0.789107	0.798417	0.790594	0.779049	0.801646	0.818062	0.801583	0.796153	0.800945	0.794108	0.787801	0.800189	0.790842	0.777733	0.807246	0.777852	0.79936	0.80221	0.803256	0.795762	0.792075	0.797399	0.80252	0.792603	0.800266	0.809572	0.801781	0.789845	0.767324	0.785683	0.786018	0.784319	0.793032	0.801044	0.791368	0.800765
MAD_CC2	0.781986	0.77864	0.799523	0.800983	0.776284	0.796948	0.783643	0.777238	0.779153	0.807379	0.791051	0.800638	0.778821	0.793048	0.801616	0.789548	0.772447	0.799207	0.81745	0.796789	0.795097	0.800641	0.795099	0.788383	0.802797	0.791618	0.772845	0.811568	0.772261	0.796962	0.802284	0.804749	0.803497	0.791497	0.794382	0.80755	0.782453	0.805034	0.800218	0.801926	0.789233	0.760873	0.785127	0.77804	0.780673	0.789021	0.797072	0.785773	0.797059
MAD_BC3	0.778834	0.77121	0.79901	0.78831	0.770914	0.78961	0.778444	0.770531	0.775394	0.797066	0.783239	0.793009	0.768958	0.784171	0.792422	0.782012	0.767717	0.789948	0.809185	0.79085	0.786296	0.792824	0.785691	0.778594	0.794139	0.781334	0.768633	0.800309	0.766666	0.786434	0.793297	0.794596	0.791104	0.783154	0.78639	0.794841	0.77751	0.79345	0.795065	0.793269	0.782718	0.755483	0.776281	0.774186	0.778361	0.781165	0.790047	0.780419	0.789424
MAD_BC7	0.759821	0.752438	0.77975	0.786195	0.759367	0.786144	0.765509	0.756756	0.763143	0.793432	0.780603	0.788291	0.762611	0.772679	0.787809	0.774722	0.758667	0.783861	0.797232	0.777037	0.784528	0.778115	0.7727	0.777336	0.783053	0.783928	0.752752	0.795958	0.753131	0.782442	0.785662	0.792156	0.785166	0.778284	0.773449	0.788057	0.754109	0.791636	0.781641	0.778888	0.770175	0.743605	0.767968	0.748525	0.752002	0.768463	0.771531	0.768951	0.774847
MAD_CC4	0.783629	0.777604	0.806125	0.803841	0.781059	0.805967	0.786484	0.779452	0.782223	0.816093	0.796893	0.810159	0.785553	0.805209	0.810071	0.797492	0.779487	0.804368	0.827044	0.805581	0.804723	0.812208	0.801367	0.800142	0.812869	0.803134	0.775978	0.822341	0.775315	0.80603	0.813364	0.816176	0.814806	0.800058	0.799813	0.820052	0.784401	0.818668	0.807997	0.812496	0.798883	0.764375	0.795852	0.781431	0.779272	0.798443	0.800807	0.78953	0.803065
MAD_BC4	0.764682	0.758687	0.775039	0.777346	0.76062	0.776406	0.765271	0.760401	0.766952	0.780825	0.770168	0.77905	0.758388	0.768285	0.777306	0.767544	0.755913	0.774619	0.791919	0.776025	0.77272	0.776291	0.771277	0.762181	0.776802	0.766139	0.758625	0.781162	0.756545	0.769447	0.775697	0.778924	0.776593	0.768741	0.771197	0.777425	0.763172	0.776545	0.777699	0.77419	0.766234	0.744602	0.760032	0.759319	0.76668	0.766398	0.7754	0.766966	0.773238
MAD_BC1	0.782131	0.777964	0.797596	0.792889	0.77603	0.791446	0.788496	0.777613	0.783622	0.796967	0.785631	0.793503	0.769753	0.781268	0.792375	0.781266	0.769704	0.792065	0.809518	0.79256	0.787911	0.790579	0.787877	0.777801	0.79267	0.781311	0.773795	0.799044	0.769551	0.788534	0.793627	0.793547	0.790254	0.783275	0.789088	0.793074	0.780563	0.791583	0.796645	0.792843	0.783583	0.756806	0.774833	0.776244	0.782967	0.781117	0.79508	0.782178	0.789921
MAD_CC1	0.783922	0.780666	0.803509	0.806098	0.783352	0.804263	0.788209	0.786847	0.781676	0.812109	0.795762	0.807981	0.781351	0.800048	0.806894	0.794687	0.776272	0.797322	0.820641	0.800198	0.797906	0.80464	0.797909	0.789364	0.806178	0.793998	0.777233	0.814304	0.775188	0.797352	0.80656	0.807684	0.808955	0.794107	0.797748	0.808974	0.782507	0.808691	0.801094	0.805608	0.793506	0.763161	0.787722	0.782068	0.786262	0.788665	0.798763	0.787963	0.796913
MAD_BC6	0.795826	0.788659	0.81165	0.80637	0.787344	0.807284	0.797369	0.788465	0.793506	0.816029	0.800202	0.811106	0.786929	0.803403	0.810697	0.799105	0.781369	0.80575	0.825522	0.805934	0.802529	0.810709	0.803922	0.795195	0.811686	0.798012	0.784182	0.81913	0.783426	0.803773	0.810365	0.812795	0.808724	0.798662	0.802986	0.813002	0.793209	0.812133	0.812056	0.810792	0.797137	0.771102	0.791952	0.790583	0.793049	0.79633	0.806871	0.796698	0.805411
MAD_BC5	0.782998	0.777936	0.800608	0.796082	0.77616	0.798751	0.785825	0.777685	0.779398	0.809847	0.790907	0.801457	0.776678	0.794021	0.801156	0.789995	0.772596	0.796306	0.817186	0.797788	0.793675	0.80208	0.794932	0.787223	0.802398	0.789426	0.774234	0.810144	0.772314	0.795639	0.802501	0.803297	0.802005	0.788409	0.793668	0.804885	0.782362	0.804708	0.799949	0.801894	0.788719	0.758788	0.78296	0.777972	0.780679	0.788218	0.79641	0.786215	0.795211
MAD_BC8	0.773606	0.771232	0.790895	0.782414	0.769594	0.786974	0.77571	0.770015	0.76869	0.790374	0.782233	0.790261	0.766671	0.781626	0.788525	0.778915	0.765481	0.784106	0.806712	0.78941	0.78263	0.792263	0.784337	0.77358	0.790146	0.778502	0.766857	0.797049	0.76246	0.783393	0.789765	0.790506	0.789975	0.779063	0.783843	0.791064	0.774512	0.792639	0.790865	0.791621	0.780378	0.751832	0.77309	0.773016	0.780149	0.779839	0.789008	0.774987	0.785086
MAD_BC9	0.785998	0.779436	0.803011	0.801057	0.775263	0.796918	0.787483	0.778498	0.78099	0.806322	0.790178	0.799557	0.778239	0.793426	0.798945	0.788585	0.772586	0.797329	0.81661	0.797753	0.792894	0.802005	0.794709	0.787733	0.801418	0.790229	0.773568	0.810482	0.772254	0.79624	0.800941	0.804013	0.798735	0.789908	0.793133	0.805053	0.786123	0.802779	0.804559	0.80407	0.788554	0.762858	0.784028	0.781866	0.780924	0.789996	0.796835	0.786258	0.797399
MAD_BH3	0.785111	0.77527	0.80146	0.805304	0.779116	0.801515	0.78391	0.777512	0.787689	0.812825	0.793782	0.809686	0.780643	0.799254	0.805667	0.796116	0.776611	0.800385	0.822249	0.802218	0.799929	0.80645	0.797749	0.792883	0.806922	0.795879	0.775969	0.816936	0.776045	0.79945	0.807389	0.809665	0.806668	0.794891	0.796809	0.811173	0.785364	0.810122	0.804202	0.806715	0.791834	0.765348	0.788564	0.781527	0.782152	0.792062	0.796927	0.790061	0.79938
MAD_BH1	0.807171	0.798806	0.823832	0.822637	0.79869	0.821279	0.806046	0.798908	0.803205	0.835893	0.815028	0.829104	0.810102	0.823169	0.829021	0.818301	0.800321	0.82642	0.850916	0.827941	0.823349	0.834582	0.824213	0.818183	0.833221	0.822319	0.798388	0.843164	0.799101	0.825971	0.831612	0.835556	0.832776	0.821533	0.822092	0.840638	0.812305	0.836285	0.831312	0.831961	0.816635	0.78837	0.814433	0.808819	0.804811	0.820337	0.82459	0.814145	0.827818
MAD_BH2	0.810132	0.800466	0.828412	0.830369	0.802114	0.825359	0.810276	0.802838	0.812562	0.837954	0.819383	0.832565	0.807259	0.827214	0.832319	0.821078	0.802403	0.828888	0.851378	0.829791	0.826952	0.835786	0.824438	0.8204	0.834948	0.823931	0.801988	0.844238	0.801932	0.827854	0.834989	0.837664	0.833015	0.822754	0.823662	0.839948	0.813261	0.838299	0.834582	0.834076	0.818633	0.790484	0.815229	0.807972	0.806277	0.821298	0.825877	0.81656	0.827621
MAD_BH4	0.762326	0.752158	0.777968	0.781424	0.756288	0.778657	0.76027	0.754569	0.764228	0.789561	0.771553	0.784628	0.759414	0.774056	0.78665	0.773751	0.756696	0.778548	0.798267	0.778292	0.777501	0.782985	0.774494	0.770932	0.783959	0.775879	0.753343	0.793238	0.753706	0.776798	0.783779	0.78728	0.783384	0.772944	0.773927	0.788169	0.762102	0.788267	0.782026	0.781993	0.76866	0.743193	0.766547	0.757435	0.757824	0.769589	0.773709	0.768793	0.776858
MAD_BH5	0.7748	0.766679	0.790011	0.786152	0.770019	0.788847	0.773375	0.769136	0.771746	0.7983	0.783389	0.795554	0.770924	0.786121	0.795636	0.786567	0.76633	0.790262	0.81063	0.791613	0.789204	0.794331	0.787807	0.77987	0.796372	0.782227	0.768498	0.801981	0.767802	0.785971	0.794423	0.79727	0.795981	0.784106	0.787033	0.798924	0.775782	0.797379	0.792674	0.793398	0.78179	0.754631	0.777133	0.772451	0.777481	0.78053	0.789834	0.779984	0.789942
MAD_BH6	0.786343	0.778819	0.804607	0.809666	0.7826	0.803532	0.785488	0.780172	0.782558	0.814148	0.795822	0.810845	0.785632	0.80495	0.810073	0.799457	0.783818	0.802075	0.830483	0.80822	0.802701	0.814998	0.803935	0.794854	0.813268	0.799683	0.779765	0.821942	0.777888	0.803397	0.812929	0.813549	0.814559	0.799478	0.802974	0.818092	0.789791	0.815501	0.807476	0.812395	0.798894	0.766832	0.794796	0.788801	0.788397	0.798117	0.804404	0.793395	0.805545
MAD_BH7	0.790813	0.781341	0.808408	0.809808	0.782554	0.80577	0.788802	0.781532	0.792648	0.819446	0.799627	0.8121	0.789629	0.804423	0.812916	0.801444	0.783424	0.813387	0.830702	0.809329	0.808204	0.814185	0.805492	0.801892	0.816267	0.804626	0.781945	0.825286	0.782161	0.808987	0.814413	0.818775	0.814381	0.802449	0.804758	0.821983	0.794449	0.818524	0.813257	0.813837	0.798765	0.771302	0.796493	0.788599	0.787525	0.801068	0.80715	0.798611	0.809418
MAD_BH10	0.786043	0.779077	0.806196	0.809781	0.782172	0.805538	0.786633	0.780993	0.79027	0.817486	0.798358	0.813349	0.786635	0.804639	0.812819	0.801429	0.782617	0.807478	0.829783	0.811477	0.807165	0.814643	0.805071	0.799608	0.815783	0.802236	0.781036	0.824584	0.78031	0.805961	0.814098	0.81839	0.81536	0.80204	0.803016	0.820256	0.788856	0.819329	0.80908	0.812462	0.799368	0.767763	0.795133	0.785482	0.786748	0.797692	0.804877	0.795246	0.806222
MAD_BH11	0.789357	0.781005	0.807003	0.809513	0.784443	0.805982	0.789089	0.782845	0.792623	0.817201	0.800066	0.813279	0.787377	0.804207	0.812671	0.800825	0.783436	0.80819	0.829701	0.808809	0.809167	0.8137	0.804225	0.799496	0.815054	0.802942	0.782412	0.823507	0.782632	0.806573	0.813645	0.817137	0.813579	0.802056	0.803752	0.818931	0.791344	0.817517	0.811539	0.811911	0.798586	0.77158	0.795559	0.787719	0.788243	0.799517	0.804536	0.796612	0.805871
MAD_BH9	0.771328	0.766253	0.791503	0.787045	0.766113	0.788613	0.77363	0.766923	0.769148	0.797992	0.781977	0.794961	0.77273	0.7919	0.796371	0.784317	0.764922	0.79058	0.812668	0.794113	0.790215	0.803258	0.789482	0.784893	0.800766	0.786251	0.766102	0.806134	0.764454	0.790042	0.796649	0.801224	0.799673	0.784184	0.784943	0.806378	0.775946	0.803991	0.796508	0.798579	0.784311	0.753842	0.779752	0.772256	0.771835	0.785649	0.791744	0.776988	0.790924
MAD_BH17	0.780828	0.77219	0.797115	0.801471	0.773696	0.795433	0.779982	0.773108	0.777623	0.809537	0.790233	0.80284	0.780395	0.795972	0.804464	0.791859	0.773548	0.800837	0.821154	0.799494	0.798716	0.804638	0.799213	0.792982	0.806529	0.795289	0.771922	0.817661	0.773266	0.800376	0.806684	0.809158	0.807454	0.79377	0.795623	0.813357	0.783735	0.809989	0.802274	0.804239	0.790871	0.761822	0.788802	0.778332	0.776096	0.791589	0.797069	0.787702	0.799737
MAD_BH13	0.775184	0.76952	0.794272	0.793479	0.769584	0.790817	0.777011	0.770033	0.777727	0.799906	0.784767	0.796173	0.775673	0.791071	0.797611	0.785353	0.770031	0.794462	0.815442	0.795468	0.792431	0.800509	0.792273	0.789155	0.800511	0.788725	0.769589	0.809025	0.76768	0.794029	0.79892	0.8024	0.798929	0.787396	0.789466	0.805974	0.779514	0.80393	0.799509	0.800701	0.786801	0.757616	0.782172	0.777345	0.777435	0.788501	0.794895	0.782094	0.794794
MAD_BH12	0.820157	0.811286	0.838371	0.838136	0.812232	0.833668	0.819651	0.811747	0.822376	0.845282	0.828522	0.840325	0.817366	0.831398	0.841516	0.828954	0.813097	0.841974	0.861459	0.840533	0.838098	0.843797	0.834211	0.831036	0.847017	0.833115	0.812596	0.854165	0.811982	0.838276	0.843833	0.849862	0.842573	0.833707	0.832627	0.850842	0.823841	0.847582	0.844639	0.842245	0.828183	0.801668	0.824869	0.818785	0.818195	0.831391	0.837136	0.826516	0.838259
MAD_BH16	0.780549	0.777007	0.801672	0.797299	0.777816	0.799591	0.784669	0.777921	0.777865	0.806743	0.792754	0.80476	0.783106	0.798884	0.806287	0.79252	0.77826	0.801432	0.82541	0.804833	0.800415	0.810471	0.801687	0.79414	0.808731	0.801133	0.777107	0.818585	0.773805	0.803058	0.80834	0.810383	0.809638	0.796116	0.798741	0.815014	0.786827	0.814004	0.806985	0.80903	0.796482	0.763311	0.790467	0.784887	0.785048	0.797443	0.803811	0.788204	0.802005
MAD_BH15	0.781711	0.776349	0.802677	0.796513	0.778655	0.800705	0.784903	0.777765	0.779231	0.806654	0.793583	0.804479	0.778534	0.796227	0.805569	0.791486	0.776012	0.799417	0.820947	0.801564	0.799714	0.805159	0.797385	0.791419	0.806266	0.794073	0.779633	0.813579	0.773226	0.798234	0.805808	0.807606	0.8053	0.793443	0.796651	0.809454	0.782238	0.809262	0.802478	0.805248	0.792417	0.762129	0.78684	0.780639	0.785816	0.791455	0.800195	0.787463	0.797778
MAD_BH14	0.781539	0.773102	0.799876	0.802112	0.774862	0.798273	0.781981	0.774507	0.78463	0.809279	0.791224	0.803431	0.779332	0.797425	0.803363	0.792207	0.773723	0.799575	0.820465	0.799544	0.798317	0.805154	0.797103	0.792219	0.806868	0.794319	0.772997	0.81494	0.775287	0.798232	0.805626	0.808677	0.805348	0.792499	0.794626	0.810751	0.783303	0.809448	0.803647	0.805651	0.790297	0.761395	0.787282	0.778275	0.778979	0.791607	0.79654	0.787218	0.798308
MAD_BH24	0.798164	0.790547	0.813733	0.816916	0.793437	0.812804	0.797213	0.792307	0.799166	0.822132	0.805769	0.817995	0.792571	0.808527	0.817099	0.806968	0.791897	0.812293	0.836874	0.816486	0.811141	0.819119	0.811212	0.801788	0.819424	0.806668	0.790257	0.828142	0.789211	0.811403	0.822673	0.820222	0.819227	0.808053	0.812116	0.821135	0.800433	0.821257	0.817312	0.818479	0.806232	0.777294	0.801449	0.798961	0.799556	0.805601	0.812575	0.803224	0.81295
MAD_BH31	0.780981	0.775903	0.797236	0.793452	0.777342	0.793998	0.780077	0.775924	0.777666	0.804518	0.788429	0.799928	0.780143	0.791195	0.802018	0.789677	0.775752	0.800725	0.821123	0.800426	0.7974	0.801837	0.797711	0.788394	0.804823	0.790543	0.775633	0.813227	0.774481	0.796382	0.802129	0.805822	0.805822	0.793724	0.796311	0.809646	0.785913	0.806391	0.801437	0.801126	0.790834	0.76459	0.78678	0.783011	0.785869	0.790686	0.800637	0.78954	0.799912
MAD_BH23	0.790669	0.782114	0.809938	0.817153	0.787307	0.810391	0.790228	0.78586	0.788483	0.824225	0.801309	0.819692	0.792565	0.812513	0.817304	0.806646	0.786805	0.807767	0.837129	0.812144	0.808759	0.820347	0.809227	0.801569	0.819498	0.807194	0.783272	0.829497	0.784556	0.809048	0.820668	0.821582	0.822819	0.812583	0.807948	0.825521	0.793333	0.82408	0.812602	0.81833	0.805176	0.772307	0.802772	0.793884	0.790788	0.802156	0.80612	0.798476	0.810437
MAD_BH33	0.791241	0.776692	0.799784	0.802476	0.777542	0.795797	0.784645	0.777114	0.790734	0.809704	0.792959	0.8037	0.783065	0.789813	0.803654	0.793882	0.782335	0.807612	0.823409	0.802463	0.801098	0.804357	0.798209	0.793213	0.80417	0.80023	0.776588	0.81587	0.778508	0.8034	0.805366	0.809705	0.799775	0.798829	0.799805	0.811181	0.791997	0.807274	0.810594	0.803154	0.790217	0.772964	0.789013	0.7855	0.779529	0.797395	0.799045	0.796268	0.80404
MAD_BH34	0.790565	0.783656	0.804969	0.803584	0.784303	0.800644	0.790052	0.78352	0.791617	0.809204	0.794928	0.805238	0.784586	0.795203	0.80646	0.794382	0.782682	0.808319	0.825931	0.806755	0.802791	0.807077	0.802397	0.793778	0.808462	0.798283	0.784075	0.817229	0.780821	0.803383	0.806766	0.810455	0.805055	0.799711	0.801966	0.816638	0.794506	0.809285	0.810648	0.808014	0.794813	0.772522	0.790464	0.790566	0.792404	0.798411	0.807815	0.796219	0.806025
MAD_BH30	0.77616	0.769586	0.790224	0.788577	0.768082	0.785909	0.776244	0.768951	0.775968	0.7937	0.781639	0.790898	0.77228	0.780953	0.79118	0.779868	0.769959	0.791739	0.810694	0.792136	0.785913	0.794906	0.787941	0.778735	0.791861	0.78703	0.767081	0.802752	0.765208	0.790082	0.792231	0.795627	0.791131	0.782868	0.786689	0.797688	0.784089	0.795519	0.798782	0.794073	0.781541	0.757407	0.776313	0.776552	0.776438	0.786094	0.791853	0.782563	0.791346
MAD_BH20	0.777981	0.771275	0.793883	0.789727	0.771457	0.794169	0.779145	0.772563	0.77413	0.80131	0.787914	0.799202	0.775409	0.790117	0.798115	0.788429	0.772492	0.793377	0.816453	0.79717	0.792561	0.801898	0.791005	0.785137	0.799561	0.790011	0.769827	0.808135	0.768483	0.793078	0.800064	0.801167	0.800216	0.787664	0.789962	0.803889	0.780292	0.806418	0.799651	0.800261	0.786147	0.758156	0.782122	0.775754	0.777214	0.787552	0.79277	0.782422	0.793096
MAD_BH19	0.775148	0.769061	0.792161	0.787377	0.768435	0.788515	0.776872	0.768805	0.770874	0.796964	0.782561	0.794741	0.771213	0.79014	0.794692	0.783572	0.766789	0.788513	0.810423	0.791675	0.786322	0.798115	0.788044	0.780741	0.796669	0.785341	0.765668	0.804358	0.765263	0.788881	0.795105	0.798156	0.795225	0.78273	0.786719	0.799963	0.777967	0.799212	0.79895	0.798157	0.782301	0.754734	0.778877	0.774903	0.775387	0.783097	0.790222	0.779258	0.78985
MAD_BH27	0.775688	0.769902	0.787608	0.787812	0.770103	0.784468	0.775805	0.769147	0.775629	0.792165	0.780153	0.792144	0.770409	0.783967	0.791569	0.781112	0.766881	0.786904	0.808455	0.791446	0.784653	0.793855	0.786388	0.775562	0.792126	0.779468	0.768754	0.798598	0.766496	0.784469	0.791193	0.793043	0.792934	0.780611	0.78599	0.795971	0.779598	0.793119	0.793816	0.794725	0.778907	0.755114	0.774511	0.775961	0.780114	0.781141	0.790673	0.77858	0.789121
MAD_BH28	0.771733	0.769059	0.788861	0.793501	0.773495	0.790727	0.773887	0.771908	0.768933	0.798364	0.782474	0.797536	0.772533	0.790397	0.795209	0.785269	0.768664	0.785605	0.811596	0.791445	0.786356	0.796655	0.7896	0.777394	0.79652	0.783034	0.768464	0.804824	0.76634	0.786136	0.795392	0.796703	0.801251	0.785768	0.788208	0.799008	0.775283	0.798706	0.789967	0.796468	0.787034	0.754884	0.778526	0.775745	0.78128	0.780971	0.789363	0.779062	0.788731
MAD_BH32	0.789572	0.779986	0.805874	0.802008	0.782564	0.802735	0.787159	0.781989	0.7862	0.814131	0.797406	0.809681	0.78868	0.801115	0.811353	0.799562	0.786202	0.811566	0.832152	0.808991	0.807697	0.813672	0.804555	0.800515	0.81306	0.805416	0.780968	0.824	0.781447	0.808483	0.81518	0.817478	0.811862	0.80727	0.803617	0.820917	0.792991	0.817631	0.813895	0.81139	0.799805	0.773684	0.799951	0.791077	0.787223	0.803212	0.806376	0.797513	0.809083
MAD_BH26	0.796496	0.791891	0.811869	0.804331	0.790822	0.804118	0.796357	0.791557	0.791083	0.812118	0.798718	0.810261	0.790078	0.801136	0.810496	0.797795	0.787986	0.809035	0.833261	0.811288	0.803753	0.813034	0.808122	0.795976	0.81287	0.801127	0.788951	0.821817	0.785628	0.8076	0.812841	0.81336	0.80995	0.805224	0.806603	0.816367	0.80232	0.813383	0.816207	0.815761	0.802716	0.777111	0.797003	0.804316	0.802189	0.803438	0.813226	0.800098	0.810784
MAD_BH29	0.782966	0.776561	0.79799	0.790606	0.776966	0.79294	0.781015	0.776266	0.777469	0.8004	0.78848	0.799846	0.779185	0.792981	0.800804	0.789619	0.77701	0.797221	0.82043	0.801333	0.793996	0.804427	0.79592	0.785737	0.802008	0.789886	0.776127	0.809255	0.774431	0.79369	0.801401	0.801985	0.802031	0.792555	0.794863	0.8066	0.788104	0.804011	0.803435	0.802646	0.790096	0.764113	0.785377	0.786472	0.791552	0.793088	0.800019	0.787748	0.799849
MAD_BH38	0.797159	0.788949	0.811971	0.814171	0.790804	0.8095	0.795411	0.789551	0.798867	0.823084	0.805019	0.818035	0.796427	0.808611	0.818751	0.80652	0.790917	0.816618	0.836859	0.816095	0.812432	0.818748	0.811771	0.805717	0.81986	0.810624	0.78954	0.830754	0.788833	0.814455	0.818534	0.82287	0.820545	0.809033	0.811336	0.827744	0.801644	0.822017	0.818515	0.818969	0.804569	0.779885	0.801362	0.796731	0.797077	0.806956	0.816552	0.805196	0.815731
MAD_BH40	0.787156	0.780904	0.806588	0.803164	0.782955	0.804677	0.788377	0.782544	0.785351	0.816022	0.797104	0.810562	0.786524	0.803849	0.810942	0.799374	0.781252	0.807043	0.827744	0.806279	0.804607	0.812577	0.80394	0.797393	0.813299	0.801362	0.780824	0.822469	0.780532	0.805475	0.812197	0.81466	0.814169	0.799777	0.802237	0.818886	0.790849	0.816019	0.80913	0.811339	0.798467	0.768749	0.794331	0.786325	0.78788	0.798123	0.806285	0.796952	0.806148
MAD_BH45	0.800324	0.790999	0.814061	0.814101	0.790241	0.809947	0.798619	0.791195	0.796312	0.821064	0.805001	0.814468	0.795702	0.802909	0.815075	0.804736	0.793853	0.819071	0.837415	0.815557	0.812505	0.816996	0.810053	0.804943	0.816144	0.811281	0.789715	0.828467	0.788918	0.816371	0.818202	0.820964	0.813615	0.811668	0.812563	0.823052	0.804742	0.819776	0.82185	0.816894	0.805461	0.780861	0.802153	0.799475	0.796066	0.809228	0.814567	0.806207	0.816877
MAD_BH46	0.804709	0.796064	0.818073	0.819813	0.794224	0.81356	0.80293	0.795433	0.805277	0.827486	0.808836	0.82105	0.799476	0.812979	0.822035	0.810161	0.792906	0.822646	0.840499	0.818237	0.816766	0.822345	0.817125	0.810507	0.825194	0.813562	0.794086	0.833651	0.794042	0.818415	0.822122	0.826843	0.822526	0.81289	0.814899	0.831524	0.807726	0.826114	0.825563	0.823218	0.808637	0.784561	0.805823	0.801415	0.799631	0.811589	0.820267	0.809526	0.822029
MAD_BH43	0.780535	0.778592	0.80181	0.798279	0.779191	0.802557	0.785151	0.779479	0.778597	0.810355	0.794041	0.806636	0.782665	0.800989	0.806841	0.793541	0.776817	0.799733	0.824461	0.803289	0.799547	0.808612	0.801377	0.793191	0.809114	0.796471	0.777097	0.817625	0.773915	0.800554	0.807206	0.80897	0.811656	0.794209	0.798565	0.813568	0.784353	0.812876	0.802175	0.808003	0.795422	0.761744	0.78878	0.782359	0.786128	0.793241	0.802705	0.78819	0.801276
MAD_BH39	0.76276	0.755466	0.777058	0.778658	0.756914	0.774657	0.760709	0.755776	0.7583	0.784526	0.768414	0.780715	0.761121	0.772771	0.782386	0.770272	0.756399	0.779531	0.800578	0.780608	0.777126	0.784085	0.777559	0.77066	0.785012	0.773396	0.757229	0.792649	0.754394	0.777103	0.782584	0.785522	0.783471	0.772871	0.775815	0.791463	0.767658	0.786072	0.78256	0.783518	0.771029	0.744804	0.766941	0.764257	0.764806	0.772961	0.781447	0.76868	0.780928
MAD_BH44	0.791732	0.785338	0.809197	0.807459	0.786863	0.80778	0.793116	0.786329	0.788379	0.819927	0.801401	0.814821	0.791731	0.809596	0.815564	0.803017	0.786042	0.809933	0.832683	0.810791	0.807567	0.816275	0.808137	0.802053	0.816809	0.806406	0.784322	0.826371	0.783673	0.809582	0.816653	0.81887	0.818262	0.804032	0.807457	0.821956	0.79569	0.820196	0.813854	0.817269	0.802147	0.77312	0.79895	0.792775	0.79259	0.802728	0.808843	0.798701	0.810421
MAD_BH48	0.78675	0.78146	0.804424	0.807897	0.783157	0.803902	0.788089	0.78198	0.789143	0.816213	0.797452	0.811707	0.78866	0.805292	0.811672	0.800382	0.780882	0.806075	0.828963	0.807445	0.803825	0.812867	0.805131	0.798012	0.814045	0.801772	0.781274	0.82263	0.780239	0.804542	0.812035	0.815312	0.815773	0.800457	0.80359	0.820311	0.790657	0.817113	0.809215	0.812085	0.798773	0.768002	0.794432	0.787358	0.789033	0.797685	0.806109	0.794099	0.806712
MAD_BJ1	0.775629	0.768115	0.788883	0.792908	0.772271	0.789294	0.77404	0.769538	0.776053	0.800879	0.783759	0.796978	0.773929	0.7884	0.795446	0.784576	0.769279	0.790626	0.81201	0.791599	0.787661	0.797235	0.789672	0.781005	0.79604	0.786793	0.767342	0.807748	0.768076	0.790116	0.795607	0.799203	0.797659	0.785439	0.787858	0.800676	0.777364	0.798975	0.794545	0.795036	0.781423	0.757964	0.778487	0.774968	0.776365	0.783385	0.78847	0.782919	0.790828
MAD_BJ3	0.779056	0.772589	0.793992	0.79587	0.775225	0.79319	0.779248	0.772959	0.774526	0.801828	0.785947	0.799666	0.773898	0.791726	0.79659	0.787036	0.768619	0.788293	0.812099	0.793267	0.787437	0.799288	0.790566	0.781226	0.798268	0.784784	0.769655	0.806894	0.768356	0.789109	0.796272	0.799507	0.797517	0.783449	0.790041	0.798584	0.778372	0.798645	0.795381	0.798366	0.783719	0.755672	0.77903	0.776906	0.781269	0.781523	0.791844	0.783329	0.790199
MAD_BJ4	0.785519	0.778769	0.797881	0.801292	0.780994	0.797577	0.78551	0.779746	0.779631	0.809295	0.790765	0.805895	0.781224	0.798449	0.804207	0.793178	0.776032	0.795896	0.820146	0.79982	0.793669	0.806003	0.798899	0.786516	0.80503	0.792564	0.777067	0.815196	0.776213	0.796789	0.801761	0.806051	0.805208	0.791556	0.797184	0.806761	0.788363	0.805926	0.80225	0.804915	0.789026	0.764534	0.784852	0.784583	0.787883	0.788864	0.797888	0.791267	0.798131
MAD_BJ5	0.783586	0.776708	0.798042	0.800422	0.780005	0.798285	0.783222	0.778008	0.784751	0.80848	0.791461	0.806076	0.781856	0.79672	0.804031	0.793274	0.776182	0.797995	0.820232	0.799762	0.795874	0.804541	0.797133	0.787843	0.80435	0.793113	0.776534	0.814288	0.775281	0.796382	0.80256	0.806958	0.805022	0.793125	0.797105	0.807739	0.786021	0.806746	0.802179	0.803115	0.789032	0.76319	0.785687	0.782671	0.785694	0.78902	0.798455	0.790176	0.798959
MAD_BJ2	0.789465	0.780578	0.803679	0.806937	0.783501	0.800853	0.785965	0.782112	0.783856	0.812744	0.794048	0.808514	0.786495	0.802517	0.80787	0.797272	0.782295	0.803754	0.829166	0.807621	0.802468	0.813292	0.803087	0.793732	0.812179	0.799752	0.78054	0.8214	0.780509	0.803767	0.810462	0.81329	0.810403	0.800221	0.801724	0.816306	0.793881	0.812953	0.810163	0.810236	0.797799	0.770781	0.793222	0.791749	0.789444	0.799935	0.803907	0.795134	0.806167
MAD_BJ7	0.757609	0.752352	0.77149	0.774532	0.755908	0.772988	0.759284	0.753711	0.75779	0.781657	0.765861	0.779295	0.75627	0.770815	0.776512	0.766029	0.750633	0.768443	0.790008	0.771261	0.767129	0.776533	0.76939	0.760951	0.77638	0.767234	0.749627	0.786799	0.748571	0.769823	0.774612	0.77905	0.777443	0.765228	0.768967	0.778688	0.757084	0.778159	0.773323	0.77612	0.762191	0.738155	0.758854	0.755425	0.759672	0.76067	0.769686	0.764312	0.769085
MAD_BJ6	0.773564	0.764412	0.786619	0.79039	0.768427	0.787032	0.773147	0.766038	0.774908	0.798317	0.781526	0.795215	0.77081	0.786066	0.792137	0.78294	0.765784	0.786135	0.807749	0.788721	0.784523	0.794618	0.784944	0.778329	0.79343	0.784152	0.764705	0.802666	0.765136	0.786475	0.792151	0.796257	0.793381	0.781765	0.78419	0.796255	0.774437	0.796062	0.791283	0.792475	0.778259	0.754078	0.774774	0.771049	0.770946	0.779122	0.784656	0.779936	0.786452
MAD_BJ9	0.782338	0.77497	0.797374	0.794523	0.777701	0.796516	0.781888	0.776353	0.778922	0.806551	0.790152	0.803791	0.779523	0.796733	0.802125	0.791345	0.775868	0.794773	0.818414	0.798856	0.793891	0.804285	0.795335	0.786593	0.803198	0.792575	0.773651	0.812818	0.773445	0.795146	0.801382	0.805595	0.803363	0.790686	0.794158	0.806052	0.784366	0.806073	0.801507	0.80406	0.789011	0.763197	0.784894	0.783442	0.784761	0.789642	0.796402	0.788121	0.796652
MAD_BJ8	0.773306	0.768458	0.789472	0.793658	0.772556	0.790588	0.773951	0.769857	0.77002	0.800752	0.782027	0.798627	0.771634	0.791851	0.796131	0.785866	0.766691	0.787244	0.811792	0.792839	0.787297	0.79794	0.790158	0.779345	0.798077	0.783064	0.768405	0.80597	0.767574	0.786942	0.795513	0.797803	0.799344	0.782699	0.788125	0.800721	0.776014	0.799388	0.791672	0.797146	0.782952	0.753235	0.777735	0.774195	0.77891	0.77977	0.790398	0.780495	0.789249
MAD_BJ10	0.78635	0.781031	0.804675	0.801608	0.782703	0.803422	0.789331	0.782785	0.782937	0.811615	0.797201	0.809145	0.787553	0.803649	0.806808	0.797243	0.782012	0.802475	0.827735	0.806415	0.801323	0.812223	0.802115	0.795949	0.809977	0.800699	0.78076	0.8194	0.777891	0.80401	0.810294	0.813169	0.812193	0.800163	0.801202	0.815605	0.790418	0.813571	0.80858	0.81211	0.79863	0.769304	0.793457	0.789241	0.788733	0.798422	0.803982	0.792126	0.805436
RAD_CC3	0.799025	0.783882	0.809572	0.811385	0.778633	0.801696	0.795304	0.782131	0.795344	0.816431	0.796588	0.808354	0.784494	0.802712	0.806373	0.798471	0.777283	0.804855	0.824908	0.804026	0.799991	0.811655	0.801196	0.796427	0.811468	0.798347	0.777341	0.819001	0.779811	0.805098	0.811049	0.813234	0.806669	0.796503	0.799426	0.814944	0.794579	0.811539	0.814545	0.813225	0.793891	0.769647	0.793126	0.788263	0.77981	0.797721	0.802943	0.793203	0.804172
RAD_CC2	0.797519	0.788026	0.814076	0.815089	0.785295	0.810775	0.795467	0.78533	0.793591	0.82567	0.802423	0.815478	0.790315	0.808889	0.814416	0.804467	0.785308	0.812626	0.834153	0.81177	0.81063	0.818108	0.809436	0.804784	0.819769	0.806544	0.783008	0.829875	0.784733	0.81321	0.819653	0.820811	0.816992	0.804765	0.807328	0.824148	0.796351	0.821766	0.816078	0.818459	0.80344	0.77357	0.799657	0.791204	0.784585	0.804374	0.809309	0.800835	0.812219
RAD_BC3	0.783695	0.774561	0.803101	0.804198	0.774439	0.798178	0.783566	0.774953	0.785188	0.809599	0.7909	0.804447	0.779695	0.798414	0.802439	0.793841	0.775115	0.795488	0.819296	0.79888	0.794592	0.806424	0.795008	0.788656	0.804843	0.792579	0.77246	0.812793	0.773759	0.795032	0.804584	0.806466	0.804788	0.791753	0.793706	0.808459	0.783224	0.807679	0.803298	0.806089	0.790006	0.763149	0.786029	0.780261	0.777744	0.789563	0.7939	0.78655	0.797147
RAD_BC7	0.797778	0.784694	0.81278	0.822048	0.785546	0.810648	0.795504	0.784754	0.800269	0.82418	0.804224	0.815105	0.790323	0.80413	0.812153	0.803769	0.787522	0.812458	0.832288	0.810472	0.809617	0.815026	0.806032	0.803596	0.815727	0.808435	0.782808	0.828072	0.783774	0.812704	0.818457	0.81993	0.812132	0.805504	0.80605	0.820117	0.795092	0.818594	0.816739	0.816617	0.801821	0.775859	0.798431	0.790157	0.782048	0.803467	0.80483	0.801504	0.809977
RAD_CC4	0.798427	0.785103	0.810451	0.808882	0.786399	0.804691	0.79487	0.785412	0.791513	0.82005	0.80149	0.813009	0.79216	0.805267	0.811487	0.802415	0.789067	0.811109	0.833909	0.811058	0.806173	0.81849	0.806521	0.802034	0.815014	0.80848	0.782417	0.826943	0.784786	0.812939	0.816287	0.818652	0.811541	0.804555	0.805583	0.820575	0.800768	0.817268	0.819775	0.81867	0.799916	0.778645	0.799397	0.796951	0.785966	0.806394	0.806446	0.802648	0.810842
RAD_BC4	0.788125	0.778218	0.805878	0.81148	0.779941	0.810706	0.788918	0.779496	0.79085	0.817324	0.796316	0.811742	0.782483	0.803391	0.807531	0.798549	0.776657	0.798988	0.823276	0.80305	0.801061	0.810151	0.799101	0.794335	0.809876	0.796694	0.775598	0.818796	0.776399	0.801805	0.810467	0.811083	0.81094	0.795015	0.798885	0.813517	0.784925	0.813288	0.805351	0.811219	0.794637	0.763647	0.790342	0.780277	0.779857	0.792869	0.79793	0.789398	0.799871
RAD_BC1	0.772615	0.761383	0.784857	0.780873	0.757494	0.778209	0.77484	0.760305	0.767069	0.789535	0.771898	0.78239	0.760428	0.774891	0.780236	0.772578	0.755925	0.779897	0.79738	0.778862	0.775607	0.782269	0.775784	0.770873	0.783311	0.77287	0.756105	0.790319	0.756077	0.779456	0.78405	0.785938	0.779007	0.77237	0.77594	0.786108	0.769811	0.782653	0.787858	0.78621	0.771043	0.747102	0.766792	0.76363	0.758077	0.771709	0.77913	0.770481	0.779434
RAD_CC1	0.775191	0.767983	0.792337	0.80067	0.772742	0.795233	0.775068	0.773715	0.778233	0.806852	0.785385	0.799939	0.773748	0.793471	0.797998	0.788164	0.76971	0.789114	0.814801	0.793402	0.790751	0.799722	0.790405	0.782815	0.800824	0.788092	0.766602	0.809499	0.766766	0.790766	0.800036	0.801034	0.802107	0.785734	0.789257	0.804005	0.774997	0.803089	0.792911	0.800524	0.786202	0.756734	0.781186	0.772854	0.77162	0.784124	0.788282	0.781571	0.790322
RAD_BC6	0.788249	0.776642	0.804543	0.798651	0.771483	0.796471	0.788773	0.775016	0.784542	0.807518	0.789895	0.800141	0.777451	0.792753	0.799307	0.789571	0.772837	0.79951	0.818602	0.797999	0.794499	0.804145	0.793904	0.790492	0.803007	0.7938	0.771431	0.812371	0.772402	0.799747	0.803853	0.806239	0.797422	0.79092	0.792491	0.806691	0.787318	0.804259	0.808982	0.806077	0.788288	0.763673	0.785203	0.781331	0.774362	0.792191	0.796195	0.787404	0.797827
RAD_BC5	0.779244	0.771252	0.798258	0.798894	0.769019	0.795184	0.782215	0.771415	0.776397	0.807998	0.788692	0.799702	0.776632	0.793221	0.798873	0.788679	0.769668	0.795671	0.815436	0.794072	0.79275	0.801935	0.791872	0.789416	0.800835	0.792192	0.767992	0.81108	0.768674	0.796747	0.802228	0.804402	0.800794	0.788882	0.789795	0.806064	0.779841	0.806377	0.801256	0.803271	0.78619	0.758104	0.783442	0.773836	0.769944	0.788174	0.791929	0.783118	0.794372
RAD_BC8	0.798281	0.785098	0.812884	0.813306	0.786198	0.810623	0.795533	0.786124	0.794134	0.824744	0.807117	0.817325	0.792664	0.807566	0.816287	0.807226	0.788605	0.813262	0.834052	0.811834	0.809714	0.818379	0.807702	0.805532	0.818063	0.809126	0.784344	0.829051	0.786225	0.812649	0.81944	0.822096	0.816131	0.80701	0.807622	0.823183	0.797153	0.822581	0.817928	0.819442	0.801204	0.777826	0.801009	0.792103	0.786943	0.80405	0.806051	0.802832	0.811472
RAD_BC9	0.79668	0.781176	0.813042	0.813827	0.783037	0.80937	0.794279	0.782652	0.793247	0.823405	0.803544	0.813043	0.789538	0.799657	0.811778	0.802109	0.787197	0.815986	0.829932	0.808168	0.810172	0.811736	0.803247	0.80586	0.812895	0.809327	0.780508	0.827885	0.78201	0.813737	0.816804	0.820509	0.808963	0.806009	0.8047	0.819403	0.793323	0.819023	0.817525	0.814061	0.798438	0.775797	0.797651	0.786247	0.77904	0.801881	0.802126	0.802615	0.80928
RAD_BH3	0.787581	0.775702	0.802924	0.805621	0.778336	0.80377	0.785261	0.777196	0.783464	0.820223	0.795751	0.816711	0.783639	0.808496	0.810523	0.802465	0.775314	0.800744	0.826241	0.803653	0.802097	0.813152	0.801437	0.796947	0.813766	0.798896	0.775836	0.821832	0.778748	0.801895	0.812826	0.815116	0.814606	0.796415	0.799224	0.818912	0.786088	0.816859	0.80686	0.81371	0.794046	0.764991	0.791898	0.781826	0.778455	0.793168	0.797332	0.79127	0.801828
RAD_BH1	0.790487	0.781148	0.807626	0.804424	0.779992	0.800941	0.789445	0.780337	0.793007	0.811527	0.796757	0.804499	0.78714	0.795601	0.806389	0.794883	0.78368	0.810874	0.829274	0.806678	0.806026	0.807732	0.803049	0.799608	0.809431	0.801183	0.780784	0.82127	0.779897	0.808226	0.811271	0.812381	0.80499	0.802185	0.802974	0.814947	0.794045	0.811723	0.813235	0.810229	0.797602	0.770373	0.794328	0.790351	0.786969	0.801686	0.806944	0.796752	0.808706
RAD_BH2	0.782622	0.768032	0.797024	0.790857	0.768286	0.789446	0.779518	0.769612	0.781807	0.794996	0.786716	0.790261	0.76853	0.777259	0.788751	0.780105	0.775363	0.795891	0.813344	0.794051	0.791481	0.793735	0.786312	0.782651	0.788627	0.788788	0.768418	0.80475	0.767587	0.794798	0.796568	0.795119	0.782632	0.7872	0.78842	0.792387	0.784101	0.793377	0.804377	0.795002	0.783295	0.76202	0.777653	0.777299	0.773079	0.789657	0.789357	0.785923	0.791046
RAD_BH4	0.790146	0.777517	0.804709	0.810265	0.78123	0.80392	0.787403	0.780422	0.792259	0.819698	0.798994	0.815011	0.787834	0.804514	0.815296	0.802768	0.782613	0.807553	0.827903	0.805335	0.805032	0.812362	0.80147	0.800227	0.812668	0.804133	0.779266	0.823321	0.782353	0.80526	0.813441	0.817018	0.812997	0.801834	0.80147	0.819224	0.790607	0.817984	0.811661	0.812363	0.794767	0.772762	0.794599	0.785429	0.781605	0.798046	0.799626	0.796417	0.80567
RAD_BH5	0.789225	0.777239	0.801925	0.800425	0.778652	0.799364	0.785043	0.778369	0.783589	0.813177	0.794569	0.810525	0.784874	0.801555	0.808012	0.800957	0.780351	0.803114	0.826707	0.804967	0.800259	0.812271	0.800808	0.794235	0.810255	0.798153	0.778174	0.819055	0.778677	0.801132	0.809648	0.812459	0.809083	0.79743	0.799907	0.815279	0.79181	0.812604	0.80966	0.811142	0.793855	0.770279	0.7914	0.787283	0.784063	0.796105	0.800059	0.794341	0.804231
RAD_BH6	0.789983	0.780947	0.806877	0.803586	0.78417	0.804204	0.788942	0.783067	0.787479	0.815475	0.799581	0.810093	0.786929	0.800386	0.811287	0.80039	0.787825	0.810177	0.830328	0.806354	0.806501	0.808738	0.802069	0.799321	0.811345	0.80179	0.782287	0.821313	0.78163	0.806086	0.814301	0.814682	0.811353	0.804873	0.804821	0.816532	0.791575	0.813871	0.810821	0.812337	0.798508	0.773559	0.79748	0.787984	0.787848	0.799131	0.804138	0.796625	0.807778
RAD_BH7	0.779432	0.767172	0.795795	0.800869	0.769578	0.794333	0.776548	0.767761	0.776963	0.811799	0.789264	0.803179	0.780251	0.794794	0.803306	0.792455	0.773557	0.803507	0.820435	0.797034	0.797941	0.804021	0.793527	0.79422	0.805729	0.798012	0.76822	0.817384	0.771577	0.800052	0.804795	0.810057	0.803997	0.793158	0.793362	0.81369	0.782501	0.81001	0.803532	0.803745	0.786047	0.762927	0.787204	0.774428	0.768607	0.790826	0.791805	0.788904	0.798162
RAD_BH8	0.792632	0.781731	0.80436	0.804395	0.781022	0.796561	0.787951	0.782452	0.784718	0.808686	0.794256	0.805004	0.786729	0.796871	0.805836	0.795883	0.784611	0.804874	0.830388	0.806732	0.798771	0.812342	0.802761	0.792372	0.808056	0.799476	0.780321	0.818584	0.78024	0.803175	0.808088	0.809811	0.804901	0.800497	0.8009	0.812253	0.798695	0.809324	0.813591	0.810343	0.795151	0.774915	0.791724	0.794931	0.790377	0.801227	0.803551	0.797478	0.806649
RAD_BH10	0.786109	0.779853	0.804145	0.803898	0.781073	0.803019	0.787518	0.781338	0.782022	0.816074	0.797339	0.813548	0.78832	0.808889	0.812499	0.801719	0.781298	0.803125	0.829626	0.810572	0.802813	0.818016	0.805137	0.79811	0.815412	0.801224	0.779457	0.822923	0.779725	0.803949	0.813309	0.816079	0.817403	0.79954	0.802	0.820528	0.791104	0.819497	0.810001	0.815964	0.798081	0.768941	0.793844	0.788206	0.787316	0.798901	0.80376	0.79298	0.805452
RAD_BH11	0.787361	0.78028	0.806499	0.807372	0.779809	0.803723	0.789733	0.78149	0.789629	0.813138	0.797725	0.810263	0.786859	0.804452	0.80911	0.798316	0.781269	0.803648	0.827353	0.806482	0.804629	0.813818	0.8021	0.798198	0.811648	0.801506	0.778631	0.821153	0.778434	0.805395	0.812012	0.814201	0.812208	0.798702	0.801004	0.817852	0.791264	0.815432	0.8117	0.814877	0.796942	0.769749	0.793979	0.787874	0.785514	0.800243	0.803485	0.793026	0.805463
RAD_BH9	0.78712	0.780075	0.805953	0.800326	0.780402	0.801549	0.787332	0.780926	0.783784	0.811652	0.79723	0.808394	0.784007	0.802511	0.80921	0.797968	0.780901	0.803767	0.827288	0.806033	0.803038	0.814873	0.802639	0.797321	0.811488	0.797788	0.780434	0.819306	0.778842	0.802721	0.811159	0.812051	0.810774	0.79711	0.800733	0.815662	0.790503	0.814458	0.808964	0.813013	0.796545	0.768512	0.792214	0.786891	0.78859	0.798465	0.80386	0.792217	0.804612
RAD_BH13	0.782957	0.776906	0.802109	0.797718	0.776353	0.797915	0.784419	0.777949	0.779174	0.804382	0.79266	0.800162	0.778433	0.792909	0.80106	0.789021	0.776521	0.800219	0.819357	0.799458	0.798419	0.801585	0.795713	0.794394	0.80222	0.791494	0.776663	0.811164	0.77301	0.798707	0.80416	0.803536	0.801144	0.792573	0.795567	0.806638	0.78386	0.805149	0.804119	0.805387	0.791361	0.763328	0.786498	0.780965	0.783581	0.793223	0.799292	0.786061	0.798633
RAD_BH16	0.761003	0.755388	0.776862	0.774679	0.752903	0.77329	0.765357	0.755163	0.756205	0.783806	0.768467	0.779967	0.761315	0.777637	0.779478	0.76942	0.752941	0.77336	0.7959	0.775656	0.769553	0.785155	0.774891	0.76858	0.782051	0.776304	0.74923	0.791576	0.749544	0.777466	0.781572	0.784554	0.782628	0.768281	0.771893	0.788117	0.76495	0.785932	0.783852	0.787254	0.767291	0.743334	0.765356	0.761726	0.756616	0.771139	0.774893	0.764836	0.775735
RAD_BH15	0.77258	0.766363	0.793114	0.794652	0.768148	0.791372	0.776515	0.767794	0.77563	0.801658	0.785828	0.7988	0.774318	0.793249	0.797692	0.787367	0.768451	0.790683	0.814233	0.794041	0.789778	0.802618	0.790484	0.786728	0.799964	0.790015	0.768451	0.808716	0.765702	0.792538	0.800133	0.802128	0.801444	0.785724	0.788276	0.806428	0.776046	0.805376	0.796959	0.801828	0.784543	0.756117	0.781294	0.772816	0.772164	0.786506	0.79003	0.779114	0.791821
RAD_BH18	0.786375	0.777977	0.804819	0.805947	0.777407	0.800252	0.787753	0.778342	0.782529	0.813043	0.79602	0.806421	0.78568	0.799114	0.808289	0.796183	0.779718	0.80626	0.825863	0.803895	0.801966	0.810345	0.802128	0.798496	0.809404	0.802425	0.776299	0.824868	0.776672	0.807218	0.811632	0.813608	0.809155	0.799513	0.800213	0.81688	0.789641	0.814929	0.810909	0.810967	0.795037	0.76861	0.792899	0.785122	0.78043	0.798784	0.801508	0.792866	0.803966
RAD_BH14	0.770988	0.762497	0.787279	0.784284	0.761465	0.784229	0.771035	0.762948	0.767161	0.795273	0.778081	0.789559	0.768142	0.785863	0.78974	0.779428	0.762193	0.785928	0.808462	0.787859	0.784522	0.795051	0.784497	0.780045	0.79427	0.782428	0.760023	0.802584	0.76317	0.786601	0.793474	0.795649	0.791977	0.779726	0.781525	0.798323	0.77407	0.797581	0.793541	0.795599	0.777918	0.751092	0.775275	0.769365	0.765925	0.782303	0.784884	0.775434	0.787242
RAD_BH21	0.783046	0.77776	0.802486	0.800724	0.777388	0.800937	0.786399	0.778221	0.780506	0.811484	0.794106	0.80627	0.784547	0.800723	0.806669	0.79495	0.778407	0.801248	0.825899	0.803756	0.799773	0.810241	0.80211	0.795509	0.809196	0.800813	0.775176	0.820481	0.774503	0.806137	0.80963	0.810982	0.809989	0.796049	0.799218	0.815917	0.788117	0.813736	0.807173	0.811467	0.795508	0.765665	0.791277	0.784886	0.781906	0.796933	0.801112	0.79107	0.802945
RAD_BH31	0.774746	0.765345	0.795094	0.802267	0.771858	0.798649	0.773888	0.768414	0.774554	0.812444	0.788936	0.806017	0.778192	0.797037	0.805189	0.793489	0.772019	0.799265	0.822083	0.799152	0.799899	0.805094	0.796122	0.792404	0.807643	0.795824	0.768971	0.820514	0.770554	0.799685	0.807739	0.810583	0.812067	0.793992	0.79457	0.814837	0.77722	0.812783	0.798339	0.804486	0.790137	0.758889	0.787267	0.772755	0.771987	0.78812	0.793795	0.786875	0.797742
RAD_BH33	0.783989	0.774885	0.802248	0.807037	0.776404	0.802035	0.783244	0.775484	0.786567	0.814953	0.793979	0.808637	0.784419	0.801664	0.808974	0.797181	0.778887	0.804379	0.827491	0.804646	0.80304	0.811031	0.801666	0.796941	0.811452	0.80279	0.775266	0.822925	0.775386	0.805915	0.811588	0.81453	0.811075	0.798745	0.802515	0.81927	0.787249	0.815576	0.807945	0.811956	0.79583	0.766345	0.792509	0.782937	0.77898	0.797252	0.801216	0.792455	0.804696
RAD_BH34	0.791704	0.782666	0.809543	0.809172	0.783784	0.806059	0.790985	0.783136	0.792966	0.816449	0.800547	0.811694	0.789424	0.802738	0.811779	0.800245	0.786275	0.811683	0.833226	0.811246	0.808687	0.815447	0.807591	0.802866	0.814583	0.805981	0.784856	0.82705	0.782142	0.811416	0.815926	0.817251	0.813225	0.8039	0.80649	0.824665	0.796146	0.818369	0.815175	0.816199	0.801107	0.773716	0.797283	0.791759	0.789183	0.804629	0.809863	0.799469	0.811129
RAD_BH30	0.788771	0.774577	0.803297	0.803581	0.774963	0.799484	0.784798	0.775205	0.783358	0.815901	0.79459	0.807755	0.786438	0.799444	0.807519	0.798106	0.781132	0.80964	0.828926	0.806782	0.80327	0.812689	0.801472	0.799136	0.811665	0.805469	0.775452	0.824384	0.778176	0.808588	0.811936	0.8163	0.808578	0.800966	0.801277	0.819771	0.794408	0.81561	0.813846	0.811957	0.795025	0.770789	0.79421	0.785504	0.776666	0.800662	0.80186	0.797099	0.807528
RAD_BH20	0.778123	0.769683	0.796611	0.793096	0.771484	0.795177	0.779443	0.771508	0.775794	0.807943	0.790986	0.802878	0.77956	0.795557	0.803119	0.792225	0.773005	0.798795	0.819715	0.797447	0.79616	0.804257	0.793656	0.792831	0.803779	0.795836	0.769891	0.815001	0.77065	0.798195	0.804652	0.808014	0.804335	0.793128	0.791962	0.81058	0.780033	0.811735	0.802765	0.804278	0.786626	0.762605	0.786714	0.775324	0.773108	0.789425	0.791576	0.785666	0.796006
RAD_BH19	0.7683	0.761162	0.787296	0.778932	0.760655	0.782231	0.770999	0.761688	0.765926	0.789943	0.777405	0.785872	0.763278	0.778477	0.787021	0.776057	0.76158	0.785201	0.803651	0.783395	0.781753	0.78588	0.779855	0.775969	0.786959	0.77761	0.760065	0.796445	0.758704	0.782927	0.789094	0.789243	0.785457	0.776734	0.780392	0.790441	0.769658	0.79105	0.791801	0.790204	0.774829	0.748742	0.771858	0.7652	0.767625	0.776293	0.782263	0.773089	0.782243
RAD_BH27	0.786282	0.775711	0.802058	0.804656	0.777475	0.799301	0.782812	0.775746	0.782457	0.812253	0.792949	0.806601	0.782274	0.798692	0.805252	0.795559	0.779041	0.802891	0.825819	0.803347	0.800976	0.808919	0.799591	0.795116	0.809539	0.797796	0.776964	0.819371	0.77755	0.802232	0.809326	0.810941	0.806344	0.796044	0.799008	0.814554	0.790259	0.81159	0.808503	0.81194	0.792683	0.768069	0.789858	0.784735	0.781478	0.79519	0.79895	0.793379	0.803854
RAD_BH28	0.774791	0.767702	0.795891	0.803033	0.773918	0.799849	0.775553	0.771497	0.773155	0.810303	0.788497	0.80661	0.777909	0.799335	0.804608	0.79404	0.77267	0.793686	0.822956	0.799568	0.797224	0.807429	0.797033	0.788544	0.807569	0.794199	0.770623	0.817381	0.76959	0.796647	0.807251	0.808035	0.809965	0.793906	0.794171	0.812605	0.777196	0.812089	0.797054	0.804983	0.794357	0.757028	0.785732	0.776692	0.776573	0.788341	0.794481	0.784342	0.796781
RAD_BH25	0.784778	0.774055	0.800926	0.800202	0.775095	0.797743	0.781523	0.775138	0.781076	0.811959	0.792256	0.806091	0.781759	0.798213	0.805769	0.795876	0.778976	0.803978	0.827467	0.804028	0.801909	0.809388	0.799179	0.796067	0.809621	0.799026	0.775867	0.819891	0.776272	0.803013	0.811474	0.812369	0.808074	0.798427	0.799297	0.817366	0.788162	0.813063	0.807531	0.809719	0.79377	0.769556	0.792261	0.783902	0.778227	0.797184	0.799491	0.791696	0.803778
RAD_BH32	0.784848	0.767302	0.801559	0.80428	0.772054	0.797164	0.778722	0.771082	0.78232	0.813008	0.79317	0.803475	0.782242	0.792257	0.806101	0.794778	0.781795	0.812122	0.827278	0.802047	0.806849	0.805286	0.796152	0.80214	0.807359	0.803853	0.772661	0.821985	0.775431	0.80778	0.812454	0.815604	0.804371	0.805534	0.797445	0.818334	0.785123	0.813458	0.810905	0.806177	0.793112	0.770755	0.796712	0.779433	0.770558	0.798552	0.795761	0.793534	0.804822
RAD_BH26	0.79243	0.781322	0.809165	0.810478	0.78298	0.803164	0.789571	0.782628	0.787971	0.816534	0.798328	0.809878	0.78664	0.800863	0.810516	0.798817	0.785634	0.808503	0.832648	0.808482	0.805725	0.812602	0.805009	0.799534	0.813183	0.80238	0.781557	0.824004	0.782235	0.808501	0.815984	0.814935	0.81021	0.805327	0.804945	0.818145	0.795076	0.814752	0.813759	0.814663	0.799798	0.773084	0.796884	0.794788	0.787477	0.802289	0.805734	0.79815	0.809043
RAD_BH36	0.792506	0.781226	0.807565	0.814763	0.782493	0.804704	0.789276	0.781973	0.793346	0.820976	0.798616	0.814382	0.791985	0.809185	0.81296	0.802926	0.784909	0.80932	0.835225	0.811455	0.807421	0.820697	0.807809	0.803354	0.818377	0.808669	0.781263	0.827942	0.783167	0.811464	0.818219	0.820909	0.816325	0.804044	0.805603	0.825347	0.797218	0.820303	0.816656	0.818849	0.800829	0.774576	0.799174	0.793752	0.784804	0.808054	0.806179	0.799139	0.81212
RAD_BH38	0.795638	0.784925	0.812752	0.815043	0.786162	0.809537	0.793496	0.785855	0.792428	0.823172	0.803995	0.815874	0.793266	0.80725	0.81715	0.80617	0.788918	0.817027	0.837172	0.814209	0.813014	0.818094	0.810573	0.806836	0.819477	0.810028	0.787074	0.831073	0.786926	0.814738	0.819913	0.822935	0.817973	0.808367	0.81105	0.827131	0.799438	0.822383	0.818514	0.819274	0.80424	0.77752	0.801561	0.792963	0.790677	0.806526	0.814603	0.803757	0.814927
RAD_BH40	0.791033	0.783315	0.810612	0.805779	0.78414	0.807261	0.79273	0.784564	0.788652	0.818357	0.801946	0.812105	0.788917	0.80284	0.812153	0.801144	0.786348	0.81042	0.831455	0.808748	0.807319	0.813032	0.806348	0.800631	0.81277	0.804614	0.782962	0.825343	0.781971	0.809821	0.81571	0.815952	0.813131	0.803322	0.8065	0.817745	0.794161	0.817181	0.813348	0.814176	0.799915	0.772459	0.796397	0.789262	0.788731	0.801457	0.807552	0.801334	0.808553
RAD_BH35	0.787496	0.778657	0.806296	0.803299	0.777602	0.80155	0.787478	0.778216	0.7846	0.815836	0.796029	0.808996	0.788057	0.804787	0.808859	0.798314	0.780184	0.806623	0.828701	0.80602	0.80348	0.813544	0.803409	0.800396	0.813559	0.804133	0.777005	0.823794	0.778383	0.808196	0.813115	0.816116	0.812752	0.800862	0.802095	0.821178	0.792487	0.816244	0.812273	0.815266	0.79692	0.769504	0.795199	0.78727	0.78243	0.800737	0.804229	0.794408	0.810754
RAD_BH41	0.780435	0.765148	0.796756	0.798075	0.767797	0.79269	0.777469	0.76744	0.779444	0.80969	0.790422	0.798082	0.77948	0.785332	0.801382	0.789659	0.775281	0.810237	0.818603	0.795516	0.802401	0.795916	0.790236	0.7998	0.800751	0.799046	0.768171	0.817097	0.770837	0.804644	0.805808	0.811109	0.798193	0.798389	0.792935	0.812844	0.779218	0.807999	0.805213	0.799236	0.785389	0.765877	0.788089	0.771728	0.764094	0.791262	0.790543	0.789987	0.800183
RAD_BH45	0.792907	0.782806	0.806844	0.800385	0.782484	0.800901	0.791667	0.784389	0.788894	0.811682	0.798271	0.805644	0.787784	0.795287	0.807546	0.796689	0.786185	0.810556	0.827932	0.805591	0.804537	0.806705	0.803114	0.797818	0.807311	0.800917	0.782261	0.819054	0.782153	0.806555	0.810612	0.811362	0.805606	0.802703	0.803868	0.813367	0.795991	0.809764	0.813236	0.80956	0.796172	0.774521	0.794092	0.791113	0.789306	0.800955	0.805691	0.797649	0.808106
RAD_BH46	0.778641	0.769267	0.791988	0.788088	0.765143	0.782333	0.777315	0.768662	0.772992	0.790973	0.781542	0.784823	0.769027	0.775481	0.786479	0.776969	0.769273	0.794509	0.808908	0.788186	0.785875	0.78795	0.785645	0.781413	0.788207	0.783825	0.766733	0.799197	0.764791	0.791066	0.79156	0.791929	0.784646	0.782897	0.786101	0.795251	0.78247	0.790362	0.7983	0.792935	0.779615	0.760238	0.775757	0.775186	0.770922	0.786524	0.790899	0.78152	0.792316
RAD_BH43	0.789202	0.77993	0.806146	0.802993	0.780157	0.80283	0.789449	0.781295	0.785359	0.816101	0.798282	0.808905	0.786611	0.799524	0.808995	0.797415	0.781673	0.810143	0.829037	0.806101	0.805273	0.809342	0.802401	0.801219	0.811134	0.803733	0.779247	0.823197	0.778752	0.808751	0.812484	0.815444	0.809419	0.801104	0.802509	0.818441	0.790815	0.814785	0.811905	0.812501	0.796227	0.770746	0.794454	0.785426	0.782608	0.799348	0.803421	0.795303	0.80685
RAD_BH39	0.779976	0.768445	0.795143	0.799847	0.770446	0.792651	0.777778	0.769317	0.781405	0.807652	0.787859	0.801209	0.779858	0.793553	0.800882	0.789989	0.773171	0.79905	0.820504	0.797469	0.796149	0.804146	0.794732	0.792085	0.804193	0.795438	0.770514	0.815532	0.770827	0.799531	0.803861	0.807733	0.803012	0.792391	0.793426	0.813062	0.783771	0.807748	0.802437	0.805299	0.78785	0.763163	0.786599	0.778791	0.772174	0.792003	0.794715	0.787154	0.799987
RAD_BH44	0.779911	0.770676	0.796166	0.795783	0.7721	0.79476	0.780487	0.771711	0.775928	0.808247	0.789166	0.80246	0.780631	0.795371	0.801622	0.791017	0.773901	0.797292	0.819597	0.797488	0.793878	0.804721	0.79469	0.790137	0.804388	0.797342	0.770042	0.814866	0.770943	0.798683	0.803316	0.807102	0.803472	0.79165	0.793731	0.810456	0.784352	0.808438	0.803261	0.805628	0.787618	0.762342	0.786233	0.779218	0.774673	0.791286	0.794725	0.787655	0.797974
RAD_BH47	0.792075	0.785209	0.812196	0.808422	0.785722	0.810231	0.794792	0.78597	0.789388	0.821933	0.804376	0.815762	0.794674	0.809101	0.816885	0.804557	0.78771	0.813947	0.835441	0.812677	0.81155	0.819102	0.811461	0.807354	0.81884	0.811725	0.784295	0.831505	0.784481	0.815129	0.820261	0.822574	0.819845	0.807885	0.807596	0.826762	0.79605	0.824228	0.818119	0.820009	0.80436	0.774536	0.801317	0.792588	0.789313	0.806566	0.810457	0.800344	0.812784
RAD_BH48	0.779171	0.771881	0.797489	0.796064	0.773384	0.797467	0.779947	0.772808	0.776585	0.810146	0.790752	0.804863	0.781916	0.797963	0.80592	0.794126	0.774934	0.801773	0.823607	0.801055	0.799572	0.807408	0.798164	0.794538	0.807535	0.797886	0.772725	0.818144	0.772978	0.800826	0.807504	0.81049	0.808923	0.79552	0.795415	0.81577	0.782986	0.813642	0.803875	0.806957	0.792391	0.762428	0.788818	0.778817	0.77757	0.792898	0.798274	0.786916	0.800649
RAD_BJ1	0.762943	0.753865	0.778897	0.779122	0.757614	0.780057	0.762271	0.756359	0.759627	0.792055	0.773251	0.787062	0.764427	0.780767	0.786152	0.775596	0.758016	0.780386	0.802244	0.780702	0.779217	0.787487	0.779254	0.774428	0.787789	0.779188	0.754035	0.799794	0.754714	0.782294	0.787691	0.791127	0.790359	0.776106	0.776666	0.79449	0.764527	0.79245	0.783618	0.787897	0.772194	0.746831	0.770976	0.760839	0.759006	0.77385	0.775831	0.770385	0.780622
RAD_BJ3	0.768246	0.763	0.786171	0.786168	0.765338	0.784625	0.770394	0.763902	0.763939	0.790611	0.777177	0.790031	0.765407	0.78355	0.787072	0.777084	0.761607	0.777491	0.804302	0.784824	0.77785	0.791608	0.782378	0.772626	0.787949	0.776608	0.761587	0.798246	0.758318	0.781308	0.788066	0.789439	0.789288	0.774853	0.78105	0.789423	0.770175	0.791476	0.786622	0.791506	0.775752	0.747304	0.769822	0.769214	0.77323	0.774802	0.783229	0.772833	0.781176
RAD_BJ4	0.767856	0.761086	0.784679	0.781615	0.761458	0.782648	0.770438	0.761567	0.765014	0.794189	0.776482	0.789978	0.767273	0.784201	0.788397	0.778371	0.760444	0.782434	0.804675	0.783532	0.781006	0.791403	0.782345	0.776739	0.790378	0.780186	0.759239	0.80066	0.758538	0.784785	0.789647	0.792442	0.791037	0.777324	0.780872	0.794861	0.770557	0.793727	0.78848	0.79228	0.775997	0.749626	0.772579	0.766767	0.766206	0.77612	0.781803	0.773879	0.783698
RAD_BJ5	0.768014	0.76165	0.784592	0.788397	0.765647	0.785718	0.76828	0.763154	0.769027	0.796368	0.778729	0.793589	0.767372	0.78614	0.791616	0.78074	0.762241	0.781565	0.806992	0.786082	0.781327	0.793344	0.78404	0.775413	0.791497	0.779541	0.761171	0.802525	0.760438	0.782899	0.791355	0.792737	0.795329	0.777979	0.78313	0.795609	0.76971	0.794888	0.786731	0.793482	0.776131	0.749772	0.772429	0.767691	0.771909	0.775542	0.783662	0.774643	0.783817
RAD_BJ2	0.779101	0.772477	0.795276	0.794868	0.775551	0.794667	0.77867	0.774344	0.774721	0.806688	0.787375	0.803126	0.779132	0.79758	0.80186	0.791157	0.772969	0.792857	0.82026	0.797824	0.793303	0.806483	0.796166	0.785947	0.804018	0.791703	0.770969	0.814224	0.771543	0.794752	0.803354	0.805133	0.805944	0.790542	0.79341	0.807872	0.78253	0.807095	0.79984	0.80533	0.788784	0.761692	0.785533	0.781641	0.779681	0.789728	0.79366	0.785374	0.795245
RAD_BJ7	0.774928	0.763164	0.784245	0.788046	0.764056	0.780641	0.770953	0.764389	0.769567	0.797344	0.777617	0.790433	0.77075	0.782619	0.791435	0.781032	0.764837	0.789274	0.807247	0.785726	0.7837	0.789839	0.782289	0.778661	0.791086	0.782222	0.762354	0.801549	0.764427	0.786139	0.790908	0.795382	0.791048	0.782631	0.783806	0.7972	0.776171	0.792424	0.791924	0.792183	0.774786	0.758371	0.775621	0.771305	0.766936	0.77889	0.782612	0.779468	0.787849
RAD_BJ6	0.777453	0.77016	0.793527	0.788645	0.771514	0.790896	0.777294	0.771717	0.7725	0.799721	0.784988	0.79805	0.775208	0.792671	0.796768	0.786483	0.770538	0.790473	0.815642	0.795045	0.789326	0.80192	0.792213	0.78378	0.798013	0.787468	0.76936	0.808395	0.768914	0.792121	0.79986	0.799554	0.798371	0.786276	0.789607	0.802022	0.781279	0.802299	0.798708	0.801642	0.784704	0.759529	0.781098	0.779794	0.779578	0.787791	0.791516	0.782611	0.791984
RAD_BJ9	0.772083	0.764018	0.786059	0.784719	0.766839	0.784909	0.770196	0.765795	0.76683	0.796168	0.779147	0.7949	0.769005	0.787973	0.792767	0.782135	0.765181	0.783342	0.809087	0.788618	0.783292	0.796262	0.786264	0.775952	0.793576	0.781238	0.763427	0.803668	0.764479	0.78356	0.791846	0.794233	0.795496	0.780174	0.783841	0.796683	0.775297	0.796971	0.790743	0.795287	0.77726	0.753973	0.773502	0.774044	0.776038	0.778981	0.785243	0.777855	0.785907
RAD_BJ8	0.760584	0.755021	0.777563	0.780159	0.758626	0.779229	0.761932	0.758046	0.757279	0.787779	0.77202	0.785535	0.761356	0.778445	0.783522	0.773422	0.756157	0.774146	0.799127	0.778787	0.775031	0.784825	0.77683	0.769046	0.783219	0.77394	0.754662	0.793121	0.753763	0.776018	0.783908	0.784891	0.786593	0.76999	0.7754	0.786393	0.762308	0.787903	0.779125	0.785246	0.770335	0.741858	0.76524	0.760203	0.764406	0.769549	0.775582	0.766726	0.776234
RAD_BJ10	0.766591	0.757703	0.78067	0.77812	0.760835	0.779142	0.766172	0.760153	0.762036	0.789544	0.774095	0.786637	0.764632	0.776842	0.783858	0.774388	0.760033	0.781231	0.802584	0.781294	0.778413	0.785986	0.777863	0.772779	0.785451	0.777536	0.758163	0.795699	0.757279	0.781051	0.78632	0.788677	0.785775	0.778764	0.777171	0.789978	0.767656	0.78858	0.785621	0.787586	0.772215	0.750918	0.769515	0.766201	0.764616	0.774465	0.77817	0.772036	0.780994
ULB_CC3	0.798181	0.780732	0.802974	0.795934	0.773967	0.791035	0.791425	0.777428	0.785182	0.804787	0.791083	0.797481	0.780482	0.788577	0.795943	0.789757	0.777385	0.801904	0.818735	0.797645	0.790788	0.803056	0.794173	0.788798	0.798925	0.79447	0.77408	0.811092	0.776096	0.801096	0.801326	0.804767	0.790089	0.79201	0.792934	0.802581	0.796102	0.800168	0.814895	0.806259	0.784499	0.773023	0.78537	0.789047	0.778319	0.794428	0.796697	0.793701	0.799645
ULB_CC2	0.79532	0.784273	0.803607	0.801164	0.774371	0.790211	0.792913	0.780378	0.784823	0.803981	0.7908	0.796143	0.780083	0.78659	0.794908	0.787534	0.777935	0.801643	0.818292	0.797826	0.788937	0.801845	0.794848	0.786392	0.797223	0.794126	0.774675	0.811252	0.774653	0.801131	0.799982	0.803297	0.789293	0.792294	0.793438	0.800547	0.797259	0.798276	0.814406	0.806337	0.784919	0.773899	0.78395	0.79116	0.780658	0.793274	0.796467	0.794824	0.799376
ULB_BC3	0.805194	0.788824	0.819446	0.804362	0.782831	0.80144	0.802895	0.788058	0.795016	0.813409	0.800593	0.807225	0.78754	0.794288	0.806213	0.798302	0.788028	0.813541	0.829481	0.808792	0.801728	0.811625	0.802028	0.798066	0.807154	0.80481	0.784798	0.821266	0.784511	0.811649	0.811563	0.814932	0.796735	0.805466	0.80236	0.809714	0.804801	0.8096	0.826162	0.814531	0.794878	0.782803	0.794357	0.798753	0.788708	0.802304	0.804707	0.805056	0.807936
ULB_BC7	0.789044	0.770338	0.795239	0.797964	0.765945	0.784483	0.784432	0.769586	0.785445	0.798306	0.784705	0.788977	0.773729	0.775814	0.787048	0.781689	0.77329	0.796989	0.810396	0.791709	0.790381	0.792014	0.784128	0.783904	0.78856	0.791686	0.765734	0.803329	0.767882	0.796076	0.79683	0.79804	0.780668	0.787926	0.785997	0.792863	0.788514	0.791885	0.80847	0.797179	0.777201	0.769086	0.778308	0.783457	0.76781	0.786874	0.787246	0.795513	0.791626
ULB_CC4	0.791324	0.772505	0.793592	0.789235	0.76639	0.77604	0.783517	0.770257	0.777971	0.789425	0.779235	0.782395	0.770833	0.770878	0.781449	0.776222	0.772524	0.795153	0.809126	0.789237	0.779644	0.790923	0.782432	0.77661	0.785505	0.786342	0.767173	0.798006	0.767845	0.79275	0.788682	0.792494	0.772139	0.785134	0.78275	0.788194	0.792804	0.783608	0.809288	0.794343	0.774835	0.770164	0.775279	0.785734	0.769478	0.788212	0.787932	0.788289	0.791099
ULB_BC4	0.79533	0.779582	0.804753	0.802437	0.774912	0.795949	0.791157	0.779532	0.791711	0.805928	0.791962	0.800126	0.779499	0.787573	0.797024	0.789901	0.778575	0.802884	0.818235	0.798297	0.793195	0.801334	0.793117	0.789319	0.798342	0.795712	0.775044	0.811541	0.776065	0.801014	0.802258	0.804755	0.790917	0.794608	0.794469	0.802319	0.794016	0.800099	0.813478	0.805867	0.786418	0.773006	0.785225	0.787953	0.779169	0.792325	0.795101	0.794037	0.799097
ULB_BC1	0.773027	0.757338	0.781021	0.770679	0.749344	0.765276	0.772072	0.755432	0.76264	0.777063	0.765222	0.770034	0.75433	0.759279	0.768072	0.761342	0.753651	0.776493	0.789935	0.771658	0.764957	0.773936	0.767399	0.762236	0.77056	0.769614	0.75092	0.782828	0.750527	0.776135	0.773429	0.777404	0.7607	0.766736	0.767936	0.774034	0.773158	0.770668	0.790011	0.779768	0.76056	0.751055	0.758446	0.766188	0.753672	0.768972	0.771797	0.770239	0.774123
ULB_CC1	0.791705	0.778008	0.799616	0.792505	0.771903	0.786568	0.788801	0.779563	0.781549	0.800101	0.786336	0.7934	0.774073	0.78135	0.791708	0.784361	0.774022	0.796936	0.814005	0.793649	0.786198	0.796505	0.789506	0.781755	0.793151	0.789632	0.772089	0.805821	0.7719	0.795592	0.796121	0.798999	0.785052	0.789456	0.79005	0.795771	0.792383	0.793508	0.808554	0.801354	0.782133	0.770938	0.780488	0.787064	0.777483	0.787956	0.791656	0.790939	0.794072
ULB_BC6	0.793189	0.77502	0.801641	0.789621	0.765403	0.784165	0.788122	0.770809	0.782829	0.795548	0.784102	0.787324	0.774027	0.77735	0.786191	0.781897	0.774019	0.79876	0.811873	0.793208	0.784742	0.795771	0.785547	0.784544	0.790848	0.791746	0.76816	0.803384	0.768728	0.797699	0.794137	0.800285	0.777989	0.786793	0.785648	0.794558	0.795388	0.791412	0.813646	0.799066	0.777991	0.769395	0.778496	0.785899	0.770515	0.790987	0.791965	0.789612	0.796603
ULB_BC5	0.796638	0.778604	0.803681	0.803085	0.77326	0.790831	0.791871	0.777512	0.79223	0.809989	0.793338	0.798199	0.781694	0.786681	0.797365	0.790266	0.779403	0.807003	0.820103	0.797675	0.793407	0.802419	0.793716	0.7928	0.799187	0.798625	0.773692	0.813185	0.776778	0.804521	0.802737	0.807216	0.790865	0.795716	0.793532	0.804421	0.795666	0.801065	0.816248	0.806768	0.783791	0.775404	0.786356	0.787057	0.77401	0.795078	0.795421	0.797011	0.801347
ULB_BC8	0.792042	0.773767	0.799853	0.794774	0.768535	0.788071	0.785742	0.771931	0.782678	0.803781	0.789898	0.794105	0.776447	0.783381	0.792833	0.786954	0.775573	0.80096	0.816445	0.795676	0.789623	0.800149	0.789539	0.78734	0.797061	0.794308	0.769092	0.810014	0.771782	0.799649	0.798691	0.804113	0.786078	0.790857	0.789455	0.800767	0.791443	0.798591	0.811768	0.802405	0.782042	0.770833	0.782753	0.783966	0.770554	0.791048	0.790746	0.792738	0.796356
ULB_BC9	0.805142	0.788829	0.811912	0.807999	0.782301	0.797683	0.800467	0.786923	0.794488	0.811969	0.798206	0.803273	0.786456	0.790668	0.803586	0.795593	0.786681	0.813006	0.826679	0.8062	0.799137	0.80834	0.800922	0.79533	0.804474	0.802238	0.782877	0.818493	0.783574	0.808744	0.807553	0.811551	0.793046	0.80074	0.801729	0.806923	0.805116	0.80522	0.82328	0.811427	0.791154	0.781986	0.791011	0.797739	0.787582	0.800785	0.803254	0.80423	0.806769
ULB_BH3	0.796768	0.778715	0.80551	0.797548	0.775225	0.793155	0.791852	0.779325	0.786814	0.808294	0.792943	0.803529	0.780381	0.790013	0.79921	0.792673	0.778735	0.804208	0.820646	0.79993	0.794703	0.80364	0.795122	0.79129	0.800421	0.797631	0.775868	0.814104	0.777032	0.802549	0.804109	0.807811	0.792557	0.795663	0.795147	0.804944	0.796059	0.802115	0.815407	0.808626	0.786298	0.774856	0.787488	0.78981	0.77994	0.794185	0.796338	0.796637	0.800952
ULB_BH1	0.779334	0.7627	0.787795	0.787278	0.757006	0.776405	0.775065	0.760312	0.775847	0.79267	0.776108	0.783191	0.768458	0.772064	0.780747	0.773745	0.762681	0.789019	0.802442	0.78091	0.777616	0.785392	0.777994	0.777542	0.783952	0.784038	0.757583	0.798294	0.75963	0.788404	0.786849	0.791275	0.775404	0.780572	0.778083	0.789413	0.779908	0.785303	0.798689	0.790502	0.770556	0.758539	0.772588	0.772173	0.75793	0.779516	0.779615	0.779529	0.785632
ULB_BH2	0.784034	0.767329	0.792752	0.788743	0.760831	0.779151	0.780197	0.76609	0.779505	0.792733	0.780768	0.786194	0.77056	0.778658	0.784577	0.778868	0.76754	0.794217	0.808081	0.787648	0.782484	0.792525	0.781884	0.78181	0.788358	0.787863	0.763297	0.800809	0.76445	0.792489	0.791112	0.795936	0.778718	0.78449	0.782406	0.794062	0.786112	0.790135	0.807052	0.797334	0.775267	0.764785	0.776538	0.77887	0.765172	0.786295	0.784677	0.783652	0.790093
ULB_BH5	0.783056	0.767517	0.788465	0.788395	0.76291	0.778364	0.77721	0.766228	0.778146	0.79256	0.779743	0.788634	0.770164	0.778022	0.785639	0.782175	0.768096	0.788812	0.807248	0.787978	0.779085	0.793179	0.783189	0.775447	0.787276	0.784245	0.763763	0.797913	0.765281	0.786665	0.789877	0.792679	0.782142	0.781171	0.781993	0.792051	0.786264	0.789298	0.801484	0.794897	0.773801	0.763494	0.77411	0.779328	0.770105	0.783212	0.784912	0.783455	0.78842
ULB_BH6	0.790083	0.771539	0.796716	0.799958	0.769733	0.785766	0.783273	0.771939	0.780032	0.803294	0.786991	0.795313	0.779697	0.785586	0.795259	0.789046	0.777956	0.800574	0.817472	0.795136	0.789454	0.79963	0.789797	0.787065	0.797618	0.794476	0.76961	0.808898	0.772017	0.797929	0.80011	0.80389	0.791251	0.794274	0.790541	0.803785	0.790984	0.798122	0.809908	0.80301	0.78246	0.771882	0.786047	0.785156	0.771268	0.791658	0.790211	0.791063	0.798009
ULB_BH7	0.795036	0.775422	0.799752	0.790688	0.76624	0.780583	0.786539	0.770687	0.782563	0.800189	0.784581	0.79005	0.777132	0.780947	0.790751	0.784063	0.77477	0.805675	0.815925	0.794984	0.787955	0.799942	0.789855	0.787133	0.795991	0.793764	0.769741	0.807894	0.773248	0.800069	0.796902	0.80324	0.78214	0.790859	0.790372	0.80078	0.799085	0.794279	0.817166	0.802504	0.779224	0.773722	0.78277	0.789654	0.771969	0.79375	0.794329	0.794878	0.799418
ULB_BH8	0.778121	0.758999	0.781469	0.778331	0.756047	0.769732	0.76946	0.759097	0.766892	0.787834	0.772603	0.780357	0.766212	0.771094	0.778291	0.773768	0.764537	0.785423	0.803474	0.779954	0.772842	0.785444	0.775511	0.772547	0.780647	0.780863	0.755297	0.794014	0.759764	0.783727	0.783729	0.788806	0.774854	0.778662	0.776169	0.787046	0.780348	0.781372	0.79695	0.788812	0.76761	0.761768	0.770662	0.773895	0.759347	0.778142	0.775504	0.779643	0.783936
ULB_BH10	0.79603	0.776854	0.804069	0.807071	0.775485	0.794006	0.788768	0.776116	0.787275	0.813645	0.794165	0.804975	0.783572	0.793017	0.803396	0.796397	0.781714	0.807596	0.824627	0.805009	0.798238	0.808038	0.797397	0.794573	0.806037	0.801571	0.775844	0.81935	0.778838	0.805647	0.807734	0.813104	0.797776	0.799385	0.798462	0.809881	0.796735	0.80717	0.816014	0.80951	0.788353	0.775902	0.790347	0.789701	0.776892	0.795852	0.79642	0.800806	0.803156
ULB_BH11	0.793664	0.777962	0.804038	0.801534	0.772986	0.791745	0.789648	0.776842	0.790232	0.804888	0.791125	0.798176	0.781912	0.790113	0.79796	0.78993	0.778651	0.804248	0.821201	0.800496	0.796338	0.805314	0.794994	0.791915	0.802168	0.797893	0.774725	0.81382	0.775406	0.803895	0.802789	0.808242	0.793109	0.794807	0.794211	0.806388	0.79645	0.803422	0.816243	0.808265	0.787671	0.772973	0.788108	0.790059	0.778314	0.79688	0.797934	0.795151	0.801782
ULB_BH9	0.783424	0.763468	0.789431	0.781199	0.758598	0.775154	0.777691	0.762879	0.772851	0.79091	0.779133	0.782751	0.768573	0.771842	0.782818	0.777621	0.767268	0.793687	0.804902	0.784017	0.78	0.789943	0.777871	0.779746	0.784945	0.785703	0.760617	0.797479	0.762796	0.790701	0.788297	0.794772	0.774724	0.782422	0.779129	0.79008	0.782463	0.786768	0.804155	0.791446	0.769973	0.765152	0.774088	0.774047	0.759603	0.783063	0.780426	0.783866	0.786483
ULB_BH17	0.765286	0.751803	0.769625	0.771654	0.748071	0.760439	0.759529	0.750744	0.754787	0.775221	0.760503	0.768855	0.752555	0.758573	0.766342	0.7604	0.749375	0.769023	0.785461	0.765914	0.758653	0.770241	0.766655	0.756058	0.767481	0.763258	0.745487	0.781059	0.74745	0.768294	0.768949	0.772062	0.764527	0.761972	0.76503	0.771462	0.767519	0.766984	0.779553	0.77599	0.755466	0.745643	0.755617	0.761498	0.752928	0.761311	0.765119	0.765588	0.768998
ULB_BH13	0.79139	0.771056	0.797053	0.794439	0.765695	0.781686	0.783518	0.769126	0.786187	0.799946	0.784631	0.790068	0.774874	0.778871	0.790385	0.783405	0.773258	0.801848	0.814477	0.792889	0.788552	0.79675	0.787888	0.78948	0.794386	0.792627	0.768137	0.806869	0.771354	0.798753	0.796358	0.801921	0.781351	0.789824	0.788106	0.798933	0.793266	0.794642	0.812662	0.799903	0.778364	0.770796	0.780901	0.784798	0.769558	0.791035	0.790949	0.792495	0.796818
ULB_BH12	0.777584	0.763236	0.788812	0.78198	0.759283	0.777075	0.773262	0.762471	0.769059	0.790564	0.776704	0.78445	0.769379	0.778335	0.784341	0.777172	0.764895	0.788739	0.806721	0.786489	0.779686	0.792391	0.782113	0.778378	0.791271	0.783514	0.761075	0.800103	0.762192	0.788176	0.788605	0.795818	0.782448	0.780718	0.780507	0.794366	0.782976	0.790348	0.800716	0.795725	0.774056	0.760365	0.77458	0.776583	0.766504	0.782477	0.784073	0.780294	0.788287
ULB_BH16	0.777245	0.761487	0.784877	0.779084	0.756914	0.773528	0.773945	0.760744	0.767247	0.78712	0.774456	0.781481	0.767705	0.771841	0.7799	0.773392	0.763478	0.786769	0.802091	0.78175	0.775168	0.786373	0.778387	0.774311	0.782428	0.785204	0.757557	0.795715	0.758659	0.786752	0.78516	0.790227	0.776163	0.779611	0.777733	0.78858	0.779748	0.78449	0.798658	0.791209	0.770735	0.759832	0.771466	0.77435	0.760636	0.780132	0.77985	0.77827	0.784296
ULB_BH15	0.768188	0.75453	0.774604	0.773883	0.749784	0.763148	0.764586	0.753587	0.763524	0.776754	0.763536	0.771802	0.755657	0.763701	0.770989	0.764047	0.752173	0.772623	0.790051	0.770609	0.76269	0.777019	0.767256	0.761237	0.772461	0.76711	0.751159	0.781804	0.749924	0.771873	0.772671	0.776786	0.765594	0.764636	0.767081	0.776394	0.770664	0.772014	0.785127	0.780888	0.758368	0.749228	0.759164	0.765088	0.757014	0.766513	0.769747	0.767769	0.772872
ULB_BH18	0.766659	0.751483	0.771725	0.767768	0.745499	0.760111	0.76215	0.750687	0.756741	0.77672	0.761973	0.769725	0.753646	0.761385	0.768811	0.761518	0.749498	0.772668	0.787432	0.767203	0.760971	0.772425	0.766472	0.759864	0.770327	0.765971	0.74604	0.784472	0.748281	0.771336	0.772329	0.775604	0.765176	0.764408	0.765201	0.775225	0.769016	0.770526	0.783815	0.778632	0.757028	0.747949	0.758082	0.762939	0.751445	0.763977	0.76703	0.767208	0.771158
ULB_BH14	0.793439	0.775619	0.800536	0.798645	0.768229	0.786385	0.786664	0.772835	0.789075	0.803597	0.78771	0.794978	0.780778	0.786531	0.794246	0.787947	0.776397	0.803588	0.817992	0.796471	0.79108	0.802498	0.792451	0.790273	0.799864	0.796509	0.770857	0.810922	0.775112	0.801491	0.800674	0.805761	0.78984	0.793226	0.791207	0.804463	0.796996	0.799354	0.816149	0.805815	0.783414	0.773148	0.785962	0.788769	0.773305	0.79567	0.794231	0.794528	0.80077
ULB_BH21	0.783096	0.766999	0.787549	0.786058	0.758819	0.771866	0.777423	0.764821	0.777096	0.788524	0.774976	0.780353	0.767347	0.771109	0.78077	0.77336	0.764844	0.789908	0.803336	0.783006	0.77587	0.786385	0.780032	0.774598	0.783527	0.780731	0.760965	0.795578	0.762733	0.788685	0.785145	0.789672	0.774237	0.779556	0.779938	0.787914	0.787098	0.782252	0.801756	0.792138	0.770556	0.763743	0.772037	0.779604	0.766537	0.781658	0.783799	0.782893	0.787043
ULB_BH24	0.781327	0.765912	0.787488	0.789217	0.760812	0.775281	0.776103	0.764768	0.775862	0.792167	0.777373	0.786767	0.77033	0.779271	0.784453	0.779272	0.766716	0.786901	0.806247	0.786216	0.776617	0.792438	0.781869	0.774778	0.787177	0.783266	0.761319	0.798244	0.763884	0.786309	0.790818	0.791959	0.782231	0.781121	0.781288	0.791857	0.784992	0.788059	0.800692	0.795669	0.773697	0.763821	0.774708	0.780348	0.767287	0.782989	0.782777	0.782363	0.78776
ULB_BH22	0.77996	0.762147	0.784961	0.776954	0.75503	0.768976	0.773558	0.760382	0.769325	0.78478	0.771047	0.776958	0.763454	0.766464	0.776652	0.770026	0.760518	0.788236	0.799285	0.778866	0.773867	0.781448	0.775509	0.77187	0.780347	0.778484	0.757197	0.792642	0.75945	0.784368	0.782157	0.786924	0.769947	0.777799	0.775752	0.785149	0.782528	0.778661	0.798881	0.788928	0.767478	0.760656	0.769236	0.774716	0.761129	0.777812	0.778586	0.77916	0.78448
ULB_BH31	0.740185	0.724254	0.745466	0.743286	0.719139	0.731449	0.731782	0.721961	0.730217	0.7463	0.732819	0.738516	0.72654	0.730423	0.739119	0.732665	0.725701	0.747939	0.762885	0.74305	0.735568	0.745309	0.7398	0.733057	0.743307	0.739921	0.720693	0.755321	0.722333	0.746257	0.744257	0.748138	0.735311	0.738818	0.739551	0.747346	0.745304	0.742771	0.758885	0.749308	0.731724	0.722117	0.732892	0.738198	0.725852	0.741326	0.744189	0.742994	0.747117
ULB_BH23	0.784858	0.766441	0.794105	0.787164	0.764127	0.781555	0.779849	0.76785	0.775621	0.796781	0.78267	0.789559	0.774401	0.777294	0.788072	0.782001	0.773082	0.795612	0.812675	0.789245	0.784799	0.793022	0.784557	0.782248	0.788972	0.7906	0.764647	0.804599	0.766367	0.794559	0.795336	0.798354	0.782901	0.795435	0.785617	0.795605	0.786004	0.791891	0.806279	0.797458	0.779772	0.768233	0.781027	0.782579	0.767656	0.786881	0.784875	0.787171	0.79178
ULB_BH33	0.769218	0.752443	0.774975	0.774589	0.746924	0.761498	0.761362	0.748723	0.757867	0.77655	0.763092	0.769423	0.758104	0.763029	0.769869	0.762941	0.756003	0.779039	0.795923	0.774153	0.766758	0.779686	0.770021	0.764981	0.775181	0.77377	0.748605	0.78765	0.750017	0.778768	0.775378	0.781009	0.765264	0.768818	0.772594	0.781183	0.775682	0.77485	0.791911	0.78257	0.762432	0.750813	0.762896	0.768783	0.753503	0.774154	0.774273	0.772162	0.778453
ULB_BH34	0.757559	0.737853	0.763143	0.757216	0.73345	0.749874	0.7492	0.73609	0.747522	0.766316	0.751709	0.757356	0.745469	0.748805	0.758596	0.750791	0.742426	0.771053	0.782339	0.7613	0.757314	0.765212	0.756416	0.756802	0.763644	0.761861	0.736901	0.776429	0.739225	0.767347	0.763866	0.770161	0.752697	0.759025	0.757693	0.77191	0.760957	0.763626	0.779387	0.76878	0.749287	0.740129	0.751597	0.752425	0.736905	0.761739	0.760097	0.760241	0.766168
ULB_BH20	0.7918	0.777018	0.802693	0.794138	0.773098	0.791882	0.788511	0.776741	0.784503	0.804456	0.79281	0.799478	0.781455	0.788748	0.799375	0.790935	0.778838	0.80472	0.820419	0.799311	0.794811	0.803424	0.794579	0.793095	0.799929	0.798279	0.773937	0.813261	0.774623	0.802655	0.802697	0.807479	0.79429	0.795495	0.792965	0.80626	0.793093	0.8057	0.814421	0.806982	0.786923	0.772376	0.787508	0.786865	0.777052	0.796003	0.797085	0.793329	0.800512
ULB_BH19	0.788024	0.773272	0.793881	0.791791	0.766783	0.780632	0.782473	0.770749	0.78225	0.794131	0.78225	0.78895	0.774127	0.78112	0.789032	0.781578	0.771917	0.793177	0.811163	0.791313	0.781975	0.796445	0.787869	0.779215	0.791057	0.786643	0.76804	0.802723	0.769236	0.792323	0.792113	0.795656	0.783503	0.784575	0.786865	0.794572	0.793104	0.791293	0.808345	0.79986	0.778395	0.767264	0.778361	0.786651	0.77781	0.788015	0.791148	0.787775	0.793521
ULB_BH27	0.733708	0.714824	0.735674	0.733473	0.710221	0.721319	0.724458	0.712925	0.727088	0.736633	0.723865	0.729963	0.716899	0.720525	0.727631	0.723381	0.716676	0.73738	0.75028	0.73174	0.724807	0.734836	0.727014	0.723986	0.731722	0.729543	0.711884	0.742705	0.713605	0.73606	0.73245	0.737625	0.721746	0.728304	0.728683	0.735434	0.735905	0.730294	0.750022	0.74167	0.720095	0.714726	0.722094	0.729548	0.714452	0.730253	0.731104	0.733377	0.736203
ULB_BH25	0.773348	0.754409	0.778795	0.780622	0.752527	0.767637	0.764263	0.754024	0.768431	0.78415	0.768988	0.776108	0.761359	0.766666	0.775634	0.769267	0.760138	0.783318	0.80002	0.777462	0.771608	0.782046	0.773008	0.769981	0.779177	0.776296	0.753563	0.792024	0.755334	0.781294	0.782169	0.785998	0.771467	0.77513	0.774876	0.785426	0.777255	0.779728	0.793288	0.785494	0.766447	0.758101	0.768014	0.770013	0.755531	0.776319	0.776006	0.77658	0.781586
ULB_BH32	0.748764	0.729445	0.751942	0.750712	0.724255	0.736737	0.738607	0.726962	0.741932	0.751188	0.739177	0.743776	0.732354	0.73489	0.743692	0.738711	0.733989	0.755322	0.77015	0.749163	0.741583	0.753439	0.743898	0.739713	0.74865	0.747644	0.725528	0.760809	0.728127	0.753297	0.750924	0.754736	0.737183	0.74654	0.745345	0.753093	0.7524	0.747839	0.768352	0.75599	0.737476	0.730944	0.740981	0.745758	0.72892	0.749114	0.748584	0.749613	0.753122
ULB_BH36	0.749866	0.732031	0.752323	0.751077	0.725909	0.73723	0.740723	0.729698	0.743334	0.75243	0.740159	0.744758	0.732856	0.734407	0.745418	0.738348	0.733633	0.756967	0.769258	0.749226	0.743185	0.752224	0.744374	0.741319	0.748961	0.747746	0.72784	0.760804	0.729666	0.753834	0.750544	0.755318	0.736375	0.745569	0.745222	0.75225	0.753437	0.747489	0.767854	0.756057	0.73654	0.731083	0.738333	0.746492	0.731567	0.750946	0.748593	0.749708	0.753144
ULB_BH38	0.777454	0.756716	0.780352	0.777965	0.74911	0.763356	0.767698	0.753563	0.765609	0.779865	0.766108	0.770302	0.760129	0.759042	0.770522	0.7651	0.759683	0.785864	0.797704	0.776715	0.769264	0.779661	0.770448	0.768044	0.775644	0.777217	0.753061	0.789394	0.7546	0.78285	0.777133	0.783689	0.761891	0.773443	0.772587	0.780717	0.781044	0.774927	0.798165	0.782699	0.762784	0.757326	0.765112	0.771325	0.753514	0.776309	0.778166	0.77902	0.78111
ULB_BH40	0.785636	0.770722	0.792096	0.789427	0.765293	0.779649	0.780551	0.76854	0.780663	0.791626	0.780305	0.786057	0.772336	0.776502	0.785411	0.778664	0.772228	0.794093	0.810495	0.790694	0.781574	0.793228	0.785588	0.777252	0.788685	0.787091	0.767227	0.801198	0.767582	0.791776	0.790114	0.793803	0.780795	0.784317	0.785365	0.792983	0.791422	0.788789	0.806469	0.79558	0.778169	0.766446	0.776024	0.783956	0.775136	0.788328	0.791164	0.789072	0.792752
ULB_BH41	0.79399	0.776609	0.800516	0.796538	0.771573	0.789027	0.787336	0.774558	0.785167	0.808259	0.790907	0.799047	0.784682	0.789343	0.798647	0.791682	0.778683	0.806741	0.821951	0.799227	0.794712	0.803926	0.795372	0.793628	0.802777	0.7996	0.773367	0.815303	0.776801	0.804133	0.80403	0.80895	0.795038	0.797202	0.796361	0.809533	0.798145	0.803022	0.816084	0.807373	0.785969	0.775669	0.789121	0.789804	0.775188	0.796913	0.797299	0.797408	0.804452
ULB_BH46	0.76944	0.753329	0.7736	0.773021	0.745533	0.759913	0.763046	0.749431	0.764562	0.777712	0.763452	0.769046	0.757804	0.762071	0.768983	0.76301	0.753001	0.779553	0.792994	0.772113	0.765674	0.777631	0.76855	0.766409	0.773466	0.77204	0.748347	0.784665	0.751363	0.777253	0.77468	0.78031	0.764987	0.769268	0.767093	0.781023	0.77405	0.77385	0.791153	0.779698	0.75906	0.752796	0.761863	0.765946	0.749861	0.772841	0.771506	0.770123	0.777503
ULB_BH43	0.793301	0.775492	0.800539	0.797839	0.768911	0.78643	0.78865	0.773756	0.788536	0.801714	0.788806	0.793116	0.77955	0.781502	0.793551	0.786511	0.777552	0.806489	0.817928	0.79642	0.791644	0.798753	0.79108	0.790482	0.796315	0.797726	0.7713	0.81111	0.772601	0.803925	0.799139	0.805176	0.785881	0.794692	0.791834	0.802322	0.794811	0.797576	0.815022	0.802809	0.782897	0.773956	0.784578	0.786875	0.772459	0.79436	0.794344	0.794846	0.799365
ULB_BH39	0.768018	0.748333	0.768593	0.759476	0.740416	0.750185	0.758181	0.744052	0.755128	0.765882	0.754684	0.758075	0.748802	0.748345	0.758084	0.752607	0.748993	0.773537	0.785126	0.765166	0.757115	0.767909	0.760743	0.756585	0.76415	0.761895	0.744253	0.776048	0.745192	0.770274	0.763799	0.769974	0.749992	0.761565	0.760819	0.769446	0.772434	0.761127	0.786522	0.772097	0.751565	0.748572	0.753546	0.764169	0.747377	0.76642	0.767703	0.766391	0.771848
ULB_BH44	0.792258	0.772534	0.795282	0.799226	0.768367	0.782681	0.784578	0.77096	0.786745	0.804127	0.785541	0.792691	0.778807	0.785565	0.792857	0.78691	0.774154	0.80075	0.815258	0.79251	0.787088	0.798778	0.789021	0.786366	0.796929	0.793932	0.768334	0.808669	0.772719	0.798256	0.797575	0.803334	0.787503	0.789792	0.79014	0.802116	0.794762	0.7959	0.810851	0.803499	0.778787	0.772207	0.783478	0.786179	0.769264	0.790668	0.790392	0.793793	0.797715
ULB_BH47	0.789185	0.771189	0.794294	0.788386	0.764967	0.781054	0.78303	0.768274	0.77799	0.796576	0.783585	0.78832	0.776464	0.779031	0.78804	0.780692	0.773158	0.799077	0.813329	0.791544	0.785519	0.795994	0.787446	0.785163	0.79277	0.793414	0.766287	0.806669	0.769016	0.798427	0.79422	0.799963	0.783094	0.788954	0.786345	0.798937	0.792044	0.792839	0.810722	0.799709	0.778337	0.769426	0.780464	0.784928	0.768851	0.791201	0.790832	0.790228	0.796167
ULB_BH48	0.789445	0.774655	0.798743	0.797279	0.77006	0.788307	0.784931	0.773255	0.786158	0.802345	0.788741	0.795481	0.780137	0.78499	0.794289	0.788064	0.777339	0.802269	0.818576	0.796837	0.791082	0.800896	0.793211	0.789669	0.797553	0.797088	0.771343	0.811038	0.772324	0.800965	0.800268	0.804718	0.791527	0.793394	0.79189	0.803467	0.793021	0.800505	0.812166	0.804331	0.785356	0.770372	0.784939	0.785889	0.7754	0.794363	0.795571	0.792853	0.799953
ULB_BJ1	0.781785	0.767067	0.790589	0.795504	0.767474	0.786146	0.776938	0.766688	0.774718	0.804376	0.784036	0.796952	0.773959	0.787037	0.79369	0.785813	0.769132	0.793365	0.813491	0.790048	0.786745	0.797888	0.788778	0.783589	0.79627	0.789627	0.764816	0.810075	0.768922	0.793531	0.797514	0.800331	0.793482	0.786261	0.786673	0.800774	0.781759	0.798779	0.799895	0.79855	0.778076	0.761859	0.780093	0.77665	0.76861	0.784184	0.785228	0.786723	0.791798
ULB_BJ3	0.805533	0.786777	0.81157	0.812591	0.782026	0.799483	0.797963	0.78397	0.794445	0.818568	0.799448	0.810722	0.790044	0.801096	0.807621	0.801551	0.784984	0.810919	0.830974	0.808514	0.801455	0.816104	0.804654	0.799148	0.812805	0.803981	0.782279	0.823977	0.786222	0.810694	0.812727	0.816842	0.80332	0.802174	0.804153	0.815811	0.806134	0.811218	0.823889	0.817502	0.793603	0.780642	0.794566	0.79912	0.787041	0.803107	0.806175	0.804986	0.810893
ULB_BJ4	0.801218	0.785649	0.813151	0.813752	0.786042	0.807042	0.798551	0.786131	0.79517	0.822677	0.803448	0.814496	0.791265	0.801319	0.812973	0.80382	0.788799	0.81658	0.834456	0.810741	0.809461	0.814495	0.807192	0.80486	0.814088	0.809697	0.785464	0.829272	0.786971	0.815211	0.816365	0.820684	0.808203	0.80802	0.80735	0.81945	0.800699	0.817276	0.821699	0.817048	0.797519	0.779941	0.798223	0.794185	0.787549	0.803837	0.806902	0.806295	0.811453
ULB_BJ5	0.78064	0.7668	0.791419	0.788133	0.767424	0.785282	0.777108	0.76664	0.774154	0.801803	0.782248	0.794816	0.77177	0.783702	0.793064	0.784276	0.767967	0.792638	0.812115	0.79042	0.785727	0.795125	0.787479	0.781286	0.794194	0.786172	0.765361	0.807533	0.767392	0.791362	0.795363	0.798875	0.788972	0.785466	0.786724	0.798103	0.781376	0.796347	0.798997	0.796743	0.776317	0.760539	0.777484	0.776537	0.771771	0.781803	0.786518	0.786172	0.790685
ULB_BJ2	0.802852	0.786724	0.814179	0.819114	0.788803	0.808879	0.796503	0.787765	0.800635	0.826554	0.804291	0.819246	0.793748	0.808603	0.817685	0.807644	0.789738	0.816417	0.838493	0.81414	0.811233	0.820619	0.810945	0.805448	0.819623	0.810496	0.786163	0.833409	0.789688	0.815105	0.821659	0.824301	0.815119	0.81058	0.809886	0.824538	0.803013	0.821993	0.822293	0.821564	0.802026	0.782736	0.802117	0.7985	0.789703	0.806785	0.807853	0.807328	0.813476
ULB_BJ7	0.788435	0.775695	0.798481	0.802379	0.774057	0.792264	0.784978	0.775135	0.781573	0.810302	0.789615	0.802981	0.781516	0.794856	0.800558	0.792238	0.774437	0.798963	0.8199	0.796665	0.792347	0.804713	0.795705	0.789145	0.803134	0.79469	0.772346	0.815131	0.775062	0.798574	0.803577	0.807632	0.799983	0.792524	0.794227	0.808651	0.790123	0.804263	0.807076	0.807379	0.785402	0.768312	0.785982	0.7854	0.777405	0.790451	0.793801	0.79199	0.799087
ULB_BJ6	0.79839	0.781149	0.806654	0.810346	0.781399	0.800583	0.792388	0.78155	0.789538	0.818197	0.799023	0.811581	0.787785	0.800637	0.808336	0.800447	0.783296	0.808298	0.828678	0.805985	0.802103	0.814152	0.802551	0.798567	0.810382	0.804247	0.779641	0.823524	0.78341	0.808664	0.812418	0.8158	0.805157	0.801262	0.80153	0.815109	0.798727	0.813878	0.817811	0.814529	0.792469	0.777916	0.794023	0.792868	0.782754	0.800276	0.80055	0.80192	0.806431
ULB_BJ9	0.750124	0.735271	0.756848	0.758717	0.736264	0.750499	0.744688	0.73497	0.746481	0.763458	0.749379	0.759763	0.740021	0.749231	0.756424	0.750286	0.738396	0.756331	0.774175	0.755544	0.749437	0.760373	0.751444	0.745952	0.75665	0.752505	0.733467	0.769053	0.734787	0.755887	0.758499	0.761966	0.753191	0.749512	0.752397	0.760397	0.750696	0.759192	0.766446	0.763886	0.744296	0.732762	0.744034	0.747033	0.740266	0.74995	0.752202	0.753696	0.756097
ULB_BJ8	0.789366	0.777859	0.801017	0.801974	0.77739	0.795892	0.787947	0.778167	0.786798	0.808634	0.791665	0.804589	0.780833	0.794148	0.800244	0.791689	0.776409	0.797331	0.819947	0.799229	0.792445	0.805346	0.796963	0.787664	0.801532	0.79385	0.775479	0.814541	0.775397	0.798503	0.803094	0.805574	0.798638	0.791605	0.795145	0.805333	0.790696	0.804111	0.806928	0.807575	0.786926	0.768098	0.784894	0.786559	0.782818	0.790114	0.796371	0.792827	0.797759
ULB_BJ10	0.737861	0.725036	0.747047	0.748042	0.724937	0.739847	0.733349	0.724679	0.735659	0.75224	0.737274	0.746525	0.728752	0.736365	0.744573	0.737725	0.727244	0.747258	0.764855	0.745176	0.740419	0.749149	0.742044	0.736883	0.747184	0.742074	0.723571	0.758947	0.723486	0.746898	0.748807	0.751638	0.742253	0.742357	0.742815	0.751852	0.740257	0.747922	0.754637	0.753753	0.736465	0.72098	0.73509	0.737024	0.729468	0.740658	0.743963	0.741797	0.747499
Genomedisco
sample	GOM_CC3	GOM_CC2	GOM_BC3	GOM_BC7	GOM_CC4	GOM_BC4	GOM_BC1	GOM_CC1	GOM_BC6	GOM_BC5	GOM_BC8	GOM_BH3	GOM_BH1	GOM_BH2	GOM_BH4	GOM_BH5	GOM_BH6	GOM_BH7	GOM_BH8	GOM_BH10	GOM_BH11	GOM_BH9	GOM_BH17	GOM_BH13	GOM_BH12	GOM_BH16	GOM_BH15	GOM_BH18	GOM_BH14	GOM_BH21	GOM_BH24	GOM_BH22	GOM_BH31	GOM_BH23	GOM_BH33	GOM_BH34	GOM_BH30	GOM_BH20	GOM_BH19	GOM_BH27	GOM_BH28	GOM_BH25	GOM_BH32	GOM_BH26	GOM_BH29	GOM_BH36	GOM_BH38	GOM_BH40	GOM_BH35
GOM_CC3	NA	0.966	0.963	0.96	0.965	0.959	0.967	0.965	0.968	0.954	0.964	0.961	0.961	0.951	0.96	0.964	0.961	0.962	0.96	0.961	0.961	0.956	0.96	0.956	0.957	0.957	0.965	0.954	0.967	0.961	0.963	0.957	0.955	0.959	0.965	0.955	0.96	0.956	0.966	0.957	0.957	0.961	0.96	0.956	0.955	0.959	0.96	0.965	0.964
GOM_CC2	0.966	NA	0.963	0.956	0.967	0.957	0.964	0.968	0.96	0.949	0.96	0.955	0.965	0.956	0.958	0.963	0.964	0.956	0.956	0.963	0.957	0.959	0.965	0.956	0.957	0.957	0.968	0.955	0.966	0.961	0.963	0.955	0.956	0.957	0.968	0.955	0.964	0.957	0.964	0.962	0.963	0.963	0.962	0.963	0.964	0.963	0.964	0.963	0.965
GOM_BC3	0.963	0.963	NA	0.965	0.962	0.966	0.964	0.96	0.964	0.961	0.966	0.962	0.96	0.958	0.966	0.964	0.957	0.963	0.962	0.964	0.963	0.961	0.963	0.962	0.962	0.961	0.962	0.963	0.96	0.967	0.968	0.963	0.96	0.96	0.965	0.962	0.958	0.965	0.97	0.964	0.962	0.956	0.963	0.955	0.955	0.962	0.962	0.963	0.965
GOM_BC7	0.96	0.956	0.965	NA	0.96	0.967	0.959	0.956	0.964	0.968	0.966	0.968	0.958	0.959	0.965	0.964	0.953	0.958	0.962	0.959	0.963	0.959	0.961	0.96	0.965	0.961	0.957	0.965	0.959	0.964	0.966	0.965	0.963	0.96	0.962	0.962	0.951	0.964	0.962	0.963	0.959	0.952	0.96	0.95	0.948	0.956	0.956	0.962	0.962
GOM_CC4	0.965	0.967	0.962	0.96	NA	0.963	0.96	0.966	0.96	0.954	0.965	0.961	0.968	0.959	0.961	0.967	0.969	0.955	0.957	0.962	0.96	0.959	0.965	0.959	0.959	0.962	0.968	0.958	0.966	0.962	0.963	0.958	0.958	0.96	0.968	0.955	0.958	0.959	0.96	0.961	0.964	0.965	0.965	0.959	0.961	0.962	0.96	0.967	0.963
GOM_BC4	0.959	0.957	0.966	0.967	0.963	NA	0.96	0.959	0.964	0.964	0.97	0.967	0.961	0.958	0.963	0.965	0.958	0.958	0.959	0.961	0.965	0.959	0.961	0.962	0.962	0.964	0.96	0.963	0.959	0.966	0.964	0.964	0.96	0.961	0.963	0.96	0.95	0.965	0.961	0.961	0.961	0.955	0.961	0.949	0.949	0.957	0.955	0.963	0.961
GOM_BC1	0.967	0.964	0.964	0.959	0.96	0.96	NA	0.967	0.967	0.955	0.964	0.96	0.958	0.951	0.96	0.96	0.955	0.961	0.958	0.956	0.958	0.952	0.957	0.956	0.955	0.955	0.961	0.952	0.961	0.96	0.96	0.958	0.956	0.958	0.96	0.954	0.952	0.956	0.962	0.955	0.953	0.957	0.957	0.95	0.949	0.953	0.957	0.958	0.959
GOM_CC1	0.965	0.968	0.96	0.956	0.966	0.959	0.967	NA	0.961	0.951	0.962	0.958	0.964	0.955	0.96	0.964	0.962	0.958	0.957	0.959	0.959	0.956	0.961	0.956	0.956	0.957	0.964	0.954	0.964	0.959	0.962	0.958	0.956	0.96	0.963	0.955	0.956	0.957	0.96	0.957	0.959	0.963	0.961	0.956	0.956	0.958	0.959	0.961	0.96
GOM_BC6	0.968	0.96	0.964	0.964	0.96	0.964	0.967	0.961	NA	0.962	0.968	0.965	0.957	0.95	0.96	0.964	0.957	0.964	0.961	0.959	0.966	0.953	0.957	0.959	0.959	0.957	0.963	0.955	0.965	0.962	0.963	0.961	0.956	0.962	0.961	0.956	0.953	0.958	0.964	0.955	0.955	0.956	0.958	0.949	0.947	0.955	0.957	0.962	0.961
GOM_BC5	0.954	0.949	0.961	0.968	0.954	0.964	0.955	0.951	0.962	NA	0.964	0.969	0.954	0.957	0.965	0.962	0.948	0.958	0.958	0.953	0.962	0.954	0.955	0.961	0.964	0.96	0.952	0.964	0.957	0.962	0.963	0.967	0.961	0.959	0.957	0.961	0.944	0.964	0.957	0.956	0.952	0.949	0.956	0.941	0.939	0.949	0.948	0.959	0.956
GOM_BC8	0.964	0.96	0.966	0.966	0.965	0.97	0.964	0.962	0.968	0.964	NA	0.969	0.964	0.958	0.966	0.969	0.962	0.962	0.961	0.96	0.968	0.958	0.962	0.965	0.962	0.965	0.963	0.962	0.965	0.966	0.967	0.965	0.963	0.964	0.965	0.959	0.951	0.965	0.963	0.96	0.961	0.959	0.963	0.95	0.952	0.958	0.956	0.965	0.962
GOM_BH3	0.961	0.955	0.962	0.968	0.961	0.967	0.96	0.958	0.965	0.969	0.969	NA	0.959	0.961	0.969	0.969	0.955	0.958	0.962	0.958	0.965	0.958	0.96	0.961	0.964	0.961	0.958	0.963	0.962	0.962	0.965	0.966	0.966	0.961	0.962	0.961	0.949	0.966	0.961	0.96	0.957	0.954	0.96	0.947	0.948	0.954	0.955	0.962	0.96
GOM_BH1	0.961	0.965	0.96	0.958	0.968	0.961	0.958	0.964	0.957	0.954	0.964	0.959	NA	0.963	0.963	0.969	0.967	0.958	0.956	0.962	0.961	0.962	0.968	0.965	0.962	0.966	0.967	0.961	0.967	0.965	0.966	0.963	0.961	0.964	0.969	0.962	0.959	0.964	0.962	0.965	0.966	0.967	0.971	0.96	0.959	0.964	0.962	0.967	0.966
GOM_BH2	0.951	0.956	0.958	0.959	0.959	0.958	0.951	0.955	0.95	0.957	0.958	0.961	0.963	NA	0.965	0.965	0.954	0.95	0.954	0.957	0.956	0.965	0.964	0.961	0.968	0.959	0.957	0.963	0.959	0.957	0.963	0.963	0.967	0.954	0.962	0.964	0.952	0.966	0.956	0.969	0.963	0.955	0.963	0.953	0.955	0.958	0.957	0.957	0.959
GOM_BH4	0.96	0.958	0.966	0.965	0.961	0.963	0.96	0.96	0.96	0.965	0.966	0.969	0.963	0.965	NA	0.971	0.957	0.962	0.963	0.96	0.964	0.963	0.964	0.964	0.967	0.963	0.959	0.965	0.963	0.963	0.97	0.967	0.969	0.961	0.966	0.966	0.955	0.97	0.965	0.966	0.961	0.956	0.966	0.952	0.954	0.96	0.96	0.962	0.964
GOM_BH5	0.964	0.963	0.964	0.964	0.967	0.965	0.96	0.964	0.964	0.962	0.969	0.969	0.969	0.965	0.971	NA	0.965	0.961	0.962	0.964	0.967	0.966	0.967	0.966	0.967	0.965	0.966	0.965	0.97	0.964	0.971	0.968	0.966	0.964	0.97	0.964	0.959	0.969	0.965	0.966	0.966	0.962	0.968	0.956	0.957	0.963	0.962	0.968	0.966
GOM_BH6	0.961	0.964	0.957	0.953	0.969	0.958	0.955	0.962	0.957	0.948	0.962	0.955	0.967	0.954	0.957	0.965	NA	0.955	0.956	0.964	0.96	0.96	0.965	0.959	0.955	0.962	0.967	0.957	0.966	0.962	0.963	0.956	0.954	0.96	0.968	0.953	0.962	0.958	0.961	0.96	0.967	0.967	0.966	0.963	0.961	0.966	0.96	0.968	0.964
GOM_BH7	0.962	0.956	0.963	0.958	0.955	0.958	0.961	0.958	0.964	0.958	0.962	0.958	0.958	0.95	0.962	0.961	0.955	NA	0.962	0.96	0.968	0.952	0.956	0.963	0.959	0.959	0.959	0.957	0.962	0.964	0.965	0.965	0.955	0.965	0.96	0.962	0.951	0.961	0.967	0.956	0.953	0.956	0.96	0.946	0.945	0.957	0.957	0.96	0.963
GOM_BH8	0.96	0.956	0.962	0.962	0.957	0.959	0.958	0.957	0.961	0.958	0.961	0.962	0.956	0.954	0.963	0.962	0.956	0.962	NA	0.966	0.963	0.963	0.963	0.957	0.963	0.956	0.957	0.962	0.957	0.961	0.967	0.962	0.963	0.96	0.964	0.964	0.956	0.964	0.966	0.962	0.959	0.951	0.958	0.954	0.952	0.962	0.964	0.959	0.967
GOM_BH10	0.961	0.963	0.964	0.959	0.962	0.961	0.956	0.959	0.959	0.953	0.96	0.958	0.962	0.957	0.96	0.964	0.964	0.96	0.966	NA	0.965	0.968	0.967	0.96	0.964	0.962	0.966	0.964	0.964	0.966	0.968	0.963	0.958	0.961	0.969	0.962	0.965	0.965	0.97	0.965	0.967	0.958	0.963	0.962	0.96	0.969	0.967	0.965	0.97
GOM_BH11	0.961	0.957	0.963	0.963	0.96	0.965	0.958	0.959	0.966	0.962	0.968	0.965	0.961	0.956	0.964	0.967	0.96	0.968	0.963	0.965	NA	0.959	0.961	0.969	0.965	0.966	0.963	0.964	0.966	0.968	0.969	0.97	0.96	0.969	0.964	0.965	0.952	0.967	0.966	0.96	0.962	0.958	0.963	0.949	0.947	0.962	0.958	0.965	0.965
GOM_BH9	0.956	0.959	0.961	0.959	0.959	0.959	0.952	0.956	0.953	0.954	0.958	0.958	0.962	0.965	0.963	0.966	0.96	0.952	0.963	0.968	0.959	NA	0.971	0.96	0.968	0.961	0.961	0.966	0.961	0.962	0.967	0.962	0.963	0.955	0.967	0.965	0.963	0.969	0.964	0.97	0.968	0.956	0.964	0.963	0.959	0.968	0.966	0.962	0.966
GOM_BH17	0.96	0.965	0.963	0.961	0.965	0.961	0.957	0.961	0.957	0.955	0.962	0.96	0.968	0.964	0.964	0.967	0.965	0.956	0.963	0.967	0.961	0.971	NA	0.965	0.967	0.966	0.966	0.967	0.966	0.966	0.969	0.963	0.964	0.961	0.972	0.965	0.964	0.968	0.965	0.97	0.971	0.962	0.969	0.965	0.962	0.969	0.968	0.967	0.969
GOM_BH13	0.956	0.956	0.962	0.96	0.959	0.962	0.956	0.956	0.959	0.961	0.965	0.961	0.965	0.961	0.964	0.966	0.959	0.963	0.957	0.96	0.969	0.96	0.965	NA	0.967	0.969	0.963	0.964	0.964	0.969	0.967	0.969	0.961	0.965	0.963	0.966	0.951	0.969	0.962	0.965	0.963	0.961	0.968	0.95	0.948	0.962	0.957	0.963	0.964
GOM_BH12	0.957	0.957	0.962	0.965	0.959	0.962	0.955	0.956	0.959	0.964	0.962	0.964	0.962	0.968	0.967	0.967	0.955	0.959	0.963	0.964	0.965	0.968	0.967	0.967	NA	0.965	0.962	0.969	0.964	0.966	0.968	0.974	0.967	0.963	0.965	0.969	0.956	0.971	0.964	0.968	0.964	0.957	0.965	0.955	0.953	0.961	0.961	0.963	0.965
GOM_BH16	0.957	0.957	0.961	0.961	0.962	0.964	0.955	0.957	0.957	0.96	0.965	0.961	0.966	0.959	0.963	0.965	0.962	0.959	0.956	0.962	0.966	0.961	0.966	0.969	0.965	NA	0.963	0.968	0.963	0.973	0.966	0.968	0.958	0.966	0.965	0.963	0.953	0.969	0.963	0.963	0.964	0.962	0.968	0.953	0.949	0.962	0.956	0.967	0.962
GOM_BH15	0.965	0.968	0.962	0.957	0.968	0.96	0.961	0.964	0.963	0.952	0.963	0.958	0.967	0.957	0.959	0.966	0.967	0.959	0.957	0.966	0.963	0.961	0.966	0.963	0.962	0.963	NA	0.957	0.971	0.965	0.964	0.961	0.955	0.963	0.968	0.958	0.961	0.96	0.964	0.961	0.965	0.969	0.965	0.961	0.96	0.963	0.963	0.968	0.965
GOM_BH18	0.954	0.955	0.963	0.965	0.958	0.963	0.952	0.954	0.955	0.964	0.962	0.963	0.961	0.963	0.965	0.965	0.957	0.957	0.962	0.964	0.964	0.966	0.967	0.964	0.969	0.968	0.957	NA	0.959	0.969	0.969	0.97	0.964	0.963	0.966	0.967	0.955	0.972	0.964	0.966	0.963	0.954	0.964	0.954	0.951	0.961	0.958	0.966	0.964
GOM_BH14	0.967	0.966	0.96	0.959	0.966	0.959	0.961	0.964	0.965	0.957	0.965	0.962	0.967	0.959	0.963	0.97	0.966	0.962	0.957	0.964	0.966	0.961	0.966	0.964	0.964	0.963	0.971	0.959	NA	0.964	0.967	0.964	0.959	0.965	0.968	0.959	0.96	0.963	0.965	0.961	0.963	0.967	0.966	0.958	0.957	0.962	0.96	0.969	0.965
GOM_BH21	0.961	0.961	0.967	0.964	0.962	0.966	0.96	0.959	0.962	0.962	0.966	0.962	0.965	0.957	0.963	0.964	0.962	0.964	0.961	0.966	0.968	0.962	0.966	0.969	0.966	0.973	0.965	0.969	0.964	NA	0.969	0.969	0.959	0.968	0.967	0.964	0.956	0.969	0.969	0.964	0.965	0.963	0.968	0.956	0.951	0.964	0.96	0.968	0.966
GOM_BH24	0.963	0.963	0.968	0.966	0.963	0.964	0.96	0.962	0.963	0.963	0.967	0.965	0.966	0.963	0.97	0.971	0.963	0.965	0.967	0.968	0.969	0.967	0.969	0.967	0.968	0.966	0.964	0.969	0.967	0.969	NA	0.969	0.966	0.967	0.971	0.968	0.96	0.973	0.97	0.968	0.967	0.96	0.969	0.958	0.956	0.967	0.964	0.967	0.969
GOM_BH22	0.957	0.955	0.963	0.965	0.958	0.964	0.958	0.958	0.961	0.967	0.965	0.966	0.963	0.963	0.967	0.968	0.956	0.965	0.962	0.963	0.97	0.962	0.963	0.969	0.974	0.968	0.961	0.97	0.964	0.969	0.969	NA	0.963	0.969	0.963	0.968	0.95	0.972	0.965	0.963	0.96	0.958	0.965	0.948	0.947	0.958	0.956	0.964	0.962
GOM_BH31	0.955	0.956	0.96	0.963	0.958	0.96	0.956	0.956	0.956	0.961	0.963	0.966	0.961	0.967	0.969	0.966	0.954	0.955	0.963	0.958	0.96	0.963	0.964	0.961	0.967	0.958	0.955	0.964	0.959	0.959	0.966	0.963	NA	0.957	0.964	0.967	0.953	0.968	0.959	0.966	0.961	0.952	0.963	0.952	0.953	0.959	0.96	0.958	0.963
GOM_BH23	0.959	0.957	0.96	0.96	0.96	0.961	0.958	0.96	0.962	0.959	0.964	0.961	0.964	0.954	0.961	0.964	0.96	0.965	0.96	0.961	0.969	0.955	0.961	0.965	0.963	0.966	0.963	0.963	0.965	0.968	0.967	0.969	0.957	NA	0.963	0.961	0.95	0.965	0.964	0.957	0.958	0.962	0.966	0.951	0.947	0.958	0.954	0.964	0.961
GOM_BH33	0.965	0.968	0.965	0.962	0.968	0.963	0.96	0.963	0.961	0.957	0.965	0.962	0.969	0.962	0.966	0.97	0.968	0.96	0.964	0.969	0.964	0.967	0.972	0.963	0.965	0.965	0.968	0.966	0.968	0.967	0.971	0.963	0.964	0.963	NA	0.965	0.967	0.967	0.969	0.969	0.97	0.964	0.97	0.965	0.963	0.969	0.969	0.97	0.973
GOM_BH34	0.955	0.955	0.962	0.962	0.955	0.96	0.954	0.955	0.956	0.961	0.959	0.961	0.962	0.964	0.966	0.964	0.953	0.962	0.964	0.962	0.965	0.965	0.965	0.966	0.969	0.963	0.958	0.967	0.959	0.964	0.968	0.968	0.967	0.961	0.965	NA	0.955	0.97	0.964	0.969	0.962	0.955	0.964	0.952	0.949	0.963	0.962	0.959	0.968
GOM_BH30	0.96	0.964	0.958	0.951	0.958	0.95	0.952	0.956	0.953	0.944	0.951	0.949	0.959	0.952	0.955	0.959	0.962	0.951	0.956	0.965	0.952	0.963	0.964	0.951	0.956	0.953	0.961	0.955	0.96	0.956	0.96	0.95	0.953	0.95	0.967	0.955	NA	0.955	0.965	0.962	0.963	0.958	0.96	0.97	0.964	0.967	0.968	0.963	0.967
GOM_BH20	0.956	0.957	0.965	0.964	0.959	0.965	0.956	0.957	0.958	0.964	0.965	0.966	0.964	0.966	0.97	0.969	0.958	0.961	0.964	0.965	0.967	0.969	0.968	0.969	0.971	0.969	0.96	0.972	0.963	0.969	0.973	0.972	0.968	0.965	0.967	0.97	0.955	NA	0.966	0.969	0.965	0.957	0.967	0.954	0.952	0.963	0.96	0.964	0.965
GOM_BH19	0.966	0.964	0.97	0.962	0.96	0.961	0.962	0.96	0.964	0.957	0.963	0.961	0.962	0.956	0.965	0.965	0.961	0.967	0.966	0.97	0.966	0.964	0.965	0.962	0.964	0.963	0.964	0.964	0.965	0.969	0.97	0.965	0.959	0.964	0.969	0.964	0.965	0.966	NA	0.965	0.963	0.959	0.964	0.959	0.957	0.967	0.966	0.966	0.971
GOM_BH27	0.957	0.962	0.964	0.963	0.961	0.961	0.955	0.957	0.955	0.956	0.96	0.96	0.965	0.969	0.966	0.966	0.96	0.956	0.962	0.965	0.96	0.97	0.97	0.965	0.968	0.963	0.961	0.966	0.961	0.964	0.968	0.963	0.966	0.957	0.969	0.969	0.962	0.969	0.965	NA	0.969	0.958	0.968	0.962	0.96	0.968	0.967	0.963	0.969
GOM_BH28	0.957	0.963	0.962	0.959	0.964	0.961	0.953	0.959	0.955	0.952	0.961	0.957	0.966	0.963	0.961	0.966	0.967	0.953	0.959	0.967	0.962	0.968	0.971	0.963	0.964	0.964	0.965	0.963	0.963	0.965	0.967	0.96	0.961	0.958	0.97	0.962	0.963	0.965	0.963	0.969	NA	0.962	0.969	0.964	0.961	0.971	0.967	0.965	0.968
GOM_BH25	0.961	0.963	0.956	0.952	0.965	0.955	0.957	0.963	0.956	0.949	0.959	0.954	0.967	0.955	0.956	0.962	0.967	0.956	0.951	0.958	0.958	0.956	0.962	0.961	0.957	0.962	0.969	0.954	0.967	0.963	0.96	0.958	0.952	0.962	0.964	0.955	0.958	0.957	0.959	0.958	0.962	NA	0.968	0.96	0.955	0.961	0.956	0.967	0.96
GOM_BH32	0.96	0.962	0.963	0.96	0.965	0.961	0.957	0.961	0.958	0.956	0.963	0.96	0.971	0.963	0.966	0.968	0.966	0.96	0.958	0.963	0.963	0.964	0.969	0.968	0.965	0.968	0.965	0.964	0.966	0.968	0.969	0.965	0.963	0.966	0.97	0.964	0.96	0.967	0.964	0.968	0.969	0.968	NA	0.962	0.958	0.967	0.962	0.967	0.967
GOM_BH26	0.956	0.963	0.955	0.95	0.959	0.949	0.95	0.956	0.949	0.941	0.95	0.947	0.96	0.953	0.952	0.956	0.963	0.946	0.954	0.962	0.949	0.963	0.965	0.95	0.955	0.953	0.961	0.954	0.958	0.956	0.958	0.948	0.952	0.951	0.965	0.952	0.97	0.954	0.959	0.962	0.964	0.96	0.962	NA	0.967	0.965	0.964	0.961	0.963
GOM_BH29	0.955	0.964	0.955	0.948	0.961	0.949	0.949	0.956	0.947	0.939	0.952	0.948	0.959	0.955	0.954	0.957	0.961	0.945	0.952	0.96	0.947	0.959	0.962	0.948	0.953	0.949	0.96	0.951	0.957	0.951	0.956	0.947	0.953	0.947	0.963	0.949	0.964	0.952	0.957	0.96	0.961	0.955	0.958	0.967	NA	0.961	0.963	0.957	0.96
GOM_BH36	0.959	0.963	0.962	0.956	0.962	0.957	0.953	0.958	0.955	0.949	0.958	0.954	0.964	0.958	0.96	0.963	0.966	0.957	0.962	0.969	0.962	0.968	0.969	0.962	0.961	0.962	0.963	0.961	0.962	0.964	0.967	0.958	0.959	0.958	0.969	0.963	0.967	0.963	0.967	0.968	0.971	0.961	0.967	0.965	0.961	NA	0.969	0.963	0.971
GOM_BH38	0.96	0.964	0.962	0.956	0.96	0.955	0.957	0.959	0.957	0.948	0.956	0.955	0.962	0.957	0.96	0.962	0.96	0.957	0.964	0.967	0.958	0.966	0.968	0.957	0.961	0.956	0.963	0.958	0.96	0.96	0.964	0.956	0.96	0.954	0.969	0.962	0.968	0.96	0.966	0.967	0.967	0.956	0.962	0.964	0.963	0.969	NA	0.961	0.971
GOM_BH40	0.965	0.963	0.963	0.962	0.967	0.963	0.958	0.961	0.962	0.959	0.965	0.962	0.967	0.957	0.962	0.968	0.968	0.96	0.959	0.965	0.965	0.962	0.967	0.963	0.963	0.967	0.968	0.966	0.969	0.968	0.967	0.964	0.958	0.964	0.97	0.959	0.963	0.964	0.966	0.963	0.965	0.967	0.967	0.961	0.957	0.963	0.961	NA	0.967
GOM_BH35	0.964	0.965	0.965	0.962	0.963	0.961	0.959	0.96	0.961	0.956	0.962	0.96	0.966	0.959	0.964	0.966	0.964	0.963	0.967	0.97	0.965	0.966	0.969	0.964	0.965	0.962	0.965	0.964	0.965	0.966	0.969	0.962	0.963	0.961	0.973	0.968	0.967	0.965	0.971	0.969	0.968	0.96	0.967	0.963	0.96	0.971	0.971	0.967	NA
GOM_BH41	0.959	0.957	0.963	0.964	0.96	0.963	0.956	0.956	0.961	0.964	0.964	0.964	0.964	0.959	0.964	0.966	0.958	0.964	0.961	0.962	0.967	0.96	0.964	0.967	0.967	0.968	0.961	0.97	0.963	0.97	0.967	0.971	0.961	0.968	0.966	0.966	0.954	0.969	0.966	0.964	0.961	0.96	0.966	0.953	0.95	0.959	0.958	0.969	0.965
GOM_BH45	0.961	0.961	0.968	0.965	0.96	0.965	0.961	0.96	0.962	0.962	0.965	0.963	0.963	0.959	0.967	0.966	0.96	0.965	0.969	0.968	0.966	0.964	0.967	0.964	0.965	0.964	0.96	0.968	0.961	0.969	0.971	0.966	0.965	0.964	0.97	0.969	0.96	0.969	0.97	0.966	0.964	0.956	0.965	0.956	0.954	0.965	0.964	0.965	0.971
GOM_BH46	0.957	0.96	0.964	0.963	0.96	0.961	0.959	0.959	0.957	0.962	0.962	0.962	0.965	0.967	0.967	0.966	0.956	0.958	0.957	0.958	0.961	0.962	0.967	0.967	0.966	0.965	0.96	0.964	0.961	0.966	0.966	0.966	0.965	0.959	0.965	0.967	0.954	0.968	0.962	0.968	0.962	0.959	0.966	0.953	0.951	0.96	0.959	0.962	0.964
GOM_BH43	0.967	0.959	0.96	0.959	0.962	0.96	0.96	0.96	0.964	0.957	0.963	0.961	0.961	0.95	0.959	0.965	0.963	0.963	0.961	0.964	0.966	0.957	0.962	0.96	0.959	0.965	0.964	0.962	0.965	0.966	0.964	0.963	0.953	0.964	0.966	0.958	0.958	0.961	0.965	0.957	0.959	0.962	0.962	0.955	0.95	0.96	0.959	0.97	0.964
GOM_BH39	0.959	0.961	0.964	0.959	0.959	0.958	0.956	0.957	0.956	0.952	0.956	0.956	0.96	0.956	0.96	0.961	0.959	0.957	0.966	0.967	0.958	0.966	0.967	0.958	0.961	0.958	0.96	0.963	0.957	0.963	0.965	0.957	0.96	0.956	0.969	0.966	0.967	0.962	0.967	0.969	0.965	0.955	0.962	0.964	0.96	0.968	0.971	0.962	0.972
GOM_BH44	0.953	0.952	0.962	0.964	0.955	0.962	0.953	0.952	0.955	0.966	0.963	0.962	0.96	0.961	0.968	0.964	0.953	0.961	0.957	0.956	0.964	0.958	0.961	0.968	0.965	0.968	0.954	0.968	0.958	0.967	0.966	0.969	0.962	0.962	0.962	0.967	0.948	0.969	0.961	0.963	0.959	0.954	0.964	0.946	0.944	0.957	0.953	0.961	0.96
GOM_BH47	0.953	0.945	0.955	0.963	0.95	0.959	0.954	0.95	0.96	0.967	0.96	0.965	0.954	0.952	0.963	0.96	0.946	0.962	0.958	0.949	0.961	0.949	0.952	0.959	0.959	0.958	0.949	0.959	0.954	0.96	0.96	0.965	0.96	0.961	0.955	0.96	0.941	0.961	0.956	0.953	0.949	0.948	0.956	0.939	0.937	0.948	0.947	0.955	0.955
GOM_BH48	0.962	0.957	0.962	0.965	0.957	0.963	0.962	0.959	0.967	0.962	0.965	0.967	0.958	0.954	0.965	0.965	0.956	0.966	0.971	0.963	0.966	0.959	0.961	0.96	0.963	0.958	0.958	0.961	0.96	0.962	0.967	0.964	0.965	0.961	0.964	0.964	0.954	0.964	0.966	0.96	0.958	0.952	0.959	0.95	0.949	0.959	0.961	0.96	0.966
GOM_BJ1	0.959	0.96	0.964	0.965	0.962	0.962	0.957	0.958	0.958	0.963	0.962	0.964	0.963	0.964	0.965	0.965	0.957	0.957	0.961	0.962	0.961	0.964	0.967	0.962	0.967	0.965	0.961	0.971	0.963	0.967	0.967	0.967	0.964	0.963	0.967	0.963	0.957	0.968	0.964	0.965	0.962	0.959	0.966	0.958	0.957	0.959	0.958	0.967	0.964
GOM_BJ3	0.961	0.959	0.96	0.961	0.96	0.957	0.958	0.956	0.959	0.959	0.959	0.962	0.956	0.956	0.959	0.962	0.952	0.954	0.956	0.957	0.957	0.957	0.959	0.955	0.962	0.957	0.96	0.96	0.961	0.959	0.96	0.961	0.956	0.958	0.961	0.955	0.952	0.959	0.959	0.958	0.954	0.954	0.957	0.952	0.952	0.951	0.955	0.962	0.958
GOM_BJ4	0.96	0.956	0.962	0.964	0.96	0.963	0.96	0.958	0.962	0.968	0.964	0.967	0.96	0.958	0.963	0.965	0.954	0.96	0.957	0.956	0.964	0.955	0.96	0.963	0.964	0.965	0.96	0.965	0.963	0.966	0.964	0.969	0.958	0.965	0.962	0.96	0.948	0.964	0.96	0.959	0.955	0.957	0.961	0.947	0.946	0.952	0.953	0.965	0.959
GOM_BJ5	0.956	0.952	0.955	0.96	0.956	0.957	0.956	0.954	0.959	0.965	0.96	0.964	0.956	0.954	0.958	0.96	0.948	0.957	0.952	0.95	0.959	0.948	0.953	0.957	0.96	0.957	0.956	0.958	0.959	0.958	0.958	0.965	0.955	0.962	0.955	0.955	0.943	0.958	0.954	0.951	0.948	0.953	0.955	0.942	0.942	0.944	0.947	0.96	0.953
GOM_BJ2	0.964	0.963	0.961	0.96	0.963	0.957	0.959	0.96	0.961	0.955	0.959	0.959	0.96	0.954	0.958	0.962	0.96	0.958	0.963	0.966	0.961	0.962	0.965	0.956	0.963	0.96	0.965	0.961	0.965	0.964	0.965	0.96	0.956	0.962	0.966	0.957	0.961	0.961	0.965	0.959	0.961	0.961	0.962	0.961	0.956	0.961	0.962	0.966	0.964
GOM_BJ7	0.954	0.953	0.959	0.962	0.956	0.956	0.953	0.952	0.953	0.963	0.956	0.962	0.955	0.96	0.963	0.96	0.948	0.952	0.956	0.954	0.954	0.958	0.959	0.955	0.964	0.957	0.954	0.965	0.957	0.959	0.962	0.962	0.959	0.956	0.96	0.959	0.951	0.962	0.957	0.96	0.954	0.952	0.958	0.952	0.949	0.951	0.952	0.96	0.957
GOM_BJ6	0.962	0.956	0.957	0.959	0.961	0.958	0.957	0.958	0.962	0.962	0.962	0.964	0.962	0.956	0.961	0.966	0.957	0.959	0.954	0.957	0.963	0.955	0.96	0.961	0.962	0.963	0.963	0.96	0.968	0.963	0.963	0.966	0.956	0.965	0.961	0.956	0.951	0.961	0.959	0.955	0.955	0.962	0.962	0.95	0.947	0.953	0.951	0.967	0.958
GOM_BJ9	0.901	0.908	0.898	0.893	0.91	0.899	0.896	0.903	0.895	0.889	0.9	0.894	0.91	0.901	0.896	0.903	0.914	0.892	0.89	0.904	0.897	0.904	0.909	0.903	0.9	0.908	0.912	0.899	0.909	0.904	0.9	0.897	0.894	0.9	0.906	0.894	0.908	0.899	0.899	0.903	0.911	0.916	0.909	0.913	0.908	0.908	0.901	0.91	0.902
GOM_BJ8	0.965	0.965	0.958	0.957	0.964	0.956	0.957	0.96	0.96	0.952	0.957	0.957	0.962	0.955	0.957	0.963	0.96	0.955	0.956	0.964	0.957	0.959	0.963	0.954	0.96	0.956	0.967	0.957	0.968	0.959	0.961	0.957	0.954	0.958	0.966	0.955	0.963	0.957	0.962	0.959	0.959	0.961	0.961	0.962	0.96	0.958	0.96	0.966	0.964
GOM_BJ10	0.968	0.964	0.963	0.963	0.963	0.961	0.964	0.965	0.965	0.957	0.963	0.963	0.961	0.954	0.961	0.963	0.96	0.961	0.968	0.964	0.961	0.959	0.962	0.956	0.96	0.957	0.964	0.959	0.963	0.962	0.964	0.96	0.96	0.962	0.966	0.96	0.96	0.96	0.966	0.96	0.959	0.959	0.96	0.959	0.957	0.96	0.963	0.964	0.967
MAD_CC3	0.955	0.955	0.962	0.96	0.955	0.96	0.953	0.952	0.952	0.954	0.957	0.954	0.955	0.958	0.957	0.957	0.951	0.949	0.952	0.954	0.952	0.956	0.959	0.956	0.958	0.954	0.952	0.956	0.952	0.956	0.957	0.954	0.956	0.949	0.958	0.957	0.951	0.957	0.955	0.962	0.959	0.949	0.957	0.95	0.949	0.955	0.956	0.954	0.959
MAD_CC2	0.947	0.95	0.959	0.962	0.952	0.958	0.948	0.948	0.948	0.96	0.956	0.955	0.955	0.962	0.961	0.958	0.946	0.951	0.95	0.95	0.954	0.955	0.958	0.96	0.961	0.958	0.949	0.962	0.95	0.958	0.959	0.96	0.96	0.951	0.957	0.962	0.945	0.962	0.953	0.963	0.957	0.947	0.958	0.944	0.944	0.952	0.951	0.953	0.956
MAD_BC3	0.947	0.95	0.959	0.959	0.954	0.957	0.945	0.947	0.948	0.955	0.954	0.953	0.953	0.96	0.956	0.956	0.949	0.945	0.946	0.951	0.952	0.955	0.957	0.956	0.959	0.955	0.951	0.957	0.951	0.954	0.955	0.955	0.954	0.948	0.955	0.955	0.946	0.957	0.951	0.96	0.958	0.948	0.955	0.946	0.947	0.952	0.951	0.954	0.953
MAD_BC7	0.923	0.92	0.932	0.941	0.928	0.94	0.925	0.923	0.929	0.945	0.939	0.939	0.93	0.934	0.937	0.934	0.924	0.93	0.925	0.924	0.938	0.926	0.928	0.941	0.936	0.942	0.925	0.939	0.927	0.938	0.934	0.942	0.933	0.934	0.928	0.935	0.914	0.94	0.928	0.931	0.929	0.924	0.932	0.912	0.911	0.924	0.92	0.931	0.926
MAD_CC4	0.935	0.933	0.948	0.953	0.939	0.951	0.938	0.936	0.94	0.955	0.946	0.95	0.942	0.952	0.952	0.947	0.935	0.944	0.946	0.941	0.948	0.946	0.944	0.951	0.952	0.95	0.936	0.954	0.938	0.95	0.95	0.954	0.952	0.945	0.944	0.957	0.931	0.956	0.944	0.952	0.945	0.934	0.948	0.93	0.928	0.942	0.938	0.941	0.944
MAD_BC4	0.939	0.942	0.944	0.949	0.947	0.948	0.938	0.941	0.94	0.944	0.945	0.946	0.945	0.949	0.945	0.947	0.941	0.935	0.938	0.942	0.943	0.945	0.948	0.944	0.948	0.945	0.944	0.945	0.944	0.942	0.944	0.944	0.945	0.939	0.945	0.943	0.937	0.946	0.94	0.947	0.946	0.94	0.944	0.938	0.941	0.941	0.942	0.945	0.943
MAD_BC1	0.95	0.954	0.959	0.958	0.957	0.957	0.951	0.951	0.949	0.951	0.954	0.952	0.953	0.956	0.955	0.955	0.949	0.945	0.948	0.951	0.95	0.953	0.959	0.954	0.955	0.952	0.953	0.954	0.951	0.953	0.954	0.951	0.953	0.947	0.957	0.953	0.948	0.954	0.951	0.959	0.958	0.947	0.953	0.948	0.95	0.951	0.955	0.953	0.954
MAD_CC1	0.943	0.945	0.954	0.961	0.949	0.957	0.946	0.949	0.946	0.959	0.953	0.957	0.949	0.96	0.959	0.955	0.941	0.944	0.951	0.947	0.95	0.952	0.953	0.951	0.957	0.951	0.944	0.957	0.945	0.95	0.955	0.955	0.959	0.947	0.951	0.956	0.939	0.958	0.947	0.957	0.951	0.94	0.951	0.939	0.941	0.946	0.946	0.947	0.949
MAD_BC6	0.944	0.944	0.956	0.961	0.946	0.955	0.947	0.943	0.949	0.959	0.951	0.955	0.945	0.956	0.956	0.951	0.938	0.944	0.949	0.945	0.948	0.95	0.951	0.95	0.956	0.947	0.942	0.954	0.944	0.948	0.952	0.953	0.955	0.944	0.949	0.953	0.939	0.954	0.948	0.955	0.948	0.938	0.948	0.938	0.939	0.944	0.947	0.946	0.949
MAD_BC5	0.946	0.948	0.957	0.962	0.952	0.958	0.947	0.947	0.949	0.963	0.956	0.957	0.952	0.962	0.959	0.957	0.946	0.946	0.95	0.95	0.952	0.956	0.958	0.957	0.961	0.956	0.949	0.961	0.951	0.956	0.958	0.958	0.958	0.949	0.955	0.957	0.944	0.961	0.951	0.961	0.956	0.945	0.955	0.944	0.943	0.95	0.95	0.953	0.952
MAD_BC8	0.946	0.955	0.954	0.953	0.957	0.954	0.943	0.949	0.943	0.945	0.953	0.949	0.955	0.96	0.953	0.955	0.955	0.941	0.947	0.954	0.948	0.96	0.962	0.952	0.955	0.953	0.952	0.956	0.951	0.952	0.955	0.95	0.955	0.944	0.958	0.952	0.952	0.957	0.951	0.963	0.962	0.95	0.957	0.955	0.959	0.957	0.955	0.954	0.955
MAD_BC9	0.946	0.948	0.959	0.959	0.95	0.957	0.948	0.947	0.947	0.958	0.953	0.953	0.952	0.961	0.956	0.954	0.944	0.947	0.948	0.949	0.952	0.954	0.955	0.957	0.958	0.954	0.947	0.959	0.948	0.955	0.955	0.957	0.955	0.948	0.953	0.958	0.943	0.959	0.952	0.961	0.955	0.945	0.954	0.943	0.942	0.95	0.95	0.951	0.953
MAD_BH3	0.944	0.943	0.953	0.961	0.95	0.958	0.943	0.944	0.947	0.96	0.954	0.96	0.952	0.963	0.958	0.957	0.945	0.946	0.95	0.95	0.955	0.956	0.957	0.959	0.962	0.959	0.948	0.963	0.949	0.957	0.957	0.961	0.958	0.952	0.954	0.96	0.941	0.963	0.95	0.961	0.955	0.946	0.956	0.942	0.94	0.95	0.947	0.953	0.952
MAD_BH1	0.94	0.937	0.949	0.957	0.94	0.951	0.941	0.939	0.943	0.957	0.948	0.954	0.946	0.954	0.956	0.95	0.937	0.947	0.956	0.946	0.949	0.953	0.95	0.949	0.956	0.95	0.938	0.959	0.941	0.95	0.955	0.956	0.958	0.947	0.949	0.961	0.938	0.96	0.95	0.955	0.946	0.935	0.948	0.937	0.934	0.946	0.945	0.944	0.951
MAD_BH2	0.939	0.936	0.951	0.958	0.939	0.953	0.941	0.939	0.945	0.96	0.949	0.956	0.943	0.956	0.957	0.95	0.936	0.947	0.954	0.946	0.951	0.951	0.948	0.951	0.956	0.949	0.937	0.959	0.94	0.95	0.955	0.957	0.957	0.946	0.947	0.959	0.936	0.959	0.95	0.954	0.946	0.934	0.947	0.933	0.932	0.944	0.943	0.943	0.948
MAD_BH4	0.943	0.944	0.952	0.954	0.951	0.956	0.941	0.944	0.944	0.955	0.953	0.953	0.955	0.959	0.958	0.957	0.949	0.945	0.944	0.949	0.952	0.955	0.956	0.959	0.958	0.962	0.949	0.96	0.951	0.957	0.956	0.958	0.953	0.951	0.954	0.957	0.943	0.961	0.949	0.958	0.957	0.95	0.959	0.944	0.941	0.951	0.945	0.955	0.951
MAD_BH5	0.946	0.949	0.954	0.958	0.954	0.958	0.945	0.948	0.948	0.955	0.955	0.956	0.957	0.964	0.96	0.961	0.952	0.947	0.951	0.954	0.954	0.96	0.963	0.959	0.963	0.958	0.953	0.961	0.954	0.956	0.959	0.959	0.959	0.951	0.959	0.959	0.948	0.962	0.952	0.963	0.961	0.95	0.96	0.949	0.949	0.955	0.954	0.956	0.956
MAD_BH6	0.943	0.945	0.952	0.958	0.949	0.954	0.941	0.944	0.944	0.953	0.951	0.954	0.952	0.963	0.958	0.956	0.949	0.944	0.955	0.954	0.952	0.962	0.959	0.954	0.961	0.954	0.946	0.962	0.948	0.954	0.96	0.956	0.961	0.948	0.957	0.961	0.947	0.963	0.951	0.963	0.959	0.943	0.957	0.948	0.946	0.954	0.953	0.952	0.955
MAD_BH7	0.944	0.944	0.956	0.96	0.948	0.957	0.944	0.944	0.947	0.961	0.955	0.957	0.954	0.962	0.961	0.957	0.946	0.954	0.953	0.952	0.957	0.957	0.957	0.961	0.963	0.96	0.947	0.966	0.95	0.96	0.96	0.964	0.96	0.953	0.956	0.966	0.944	0.966	0.954	0.962	0.955	0.945	0.958	0.942	0.94	0.952	0.949	0.954	0.956
MAD_BH10	0.942	0.942	0.953	0.959	0.947	0.956	0.942	0.943	0.946	0.96	0.953	0.957	0.951	0.962	0.959	0.957	0.945	0.949	0.953	0.954	0.956	0.958	0.957	0.958	0.965	0.958	0.946	0.965	0.949	0.957	0.959	0.963	0.96	0.952	0.954	0.962	0.942	0.966	0.952	0.96	0.955	0.944	0.956	0.942	0.94	0.951	0.948	0.952	0.953
MAD_BH11	0.945	0.945	0.955	0.961	0.95	0.958	0.944	0.946	0.948	0.962	0.956	0.959	0.954	0.964	0.962	0.959	0.947	0.95	0.954	0.953	0.959	0.959	0.958	0.961	0.965	0.96	0.949	0.967	0.952	0.959	0.961	0.964	0.961	0.955	0.956	0.964	0.943	0.967	0.953	0.962	0.957	0.947	0.958	0.943	0.942	0.952	0.949	0.955	0.955
MAD_BH9	0.939	0.943	0.95	0.954	0.945	0.952	0.94	0.942	0.941	0.952	0.949	0.95	0.951	0.962	0.954	0.953	0.943	0.943	0.947	0.949	0.951	0.959	0.956	0.958	0.961	0.956	0.946	0.958	0.946	0.953	0.954	0.957	0.957	0.947	0.951	0.962	0.942	0.961	0.948	0.961	0.956	0.944	0.955	0.942	0.94	0.951	0.949	0.948	0.952
MAD_BH17	0.943	0.943	0.952	0.959	0.946	0.954	0.944	0.943	0.946	0.96	0.953	0.955	0.952	0.96	0.96	0.956	0.944	0.949	0.95	0.948	0.954	0.955	0.958	0.961	0.962	0.959	0.946	0.964	0.949	0.959	0.959	0.961	0.96	0.952	0.954	0.963	0.941	0.964	0.951	0.96	0.954	0.945	0.958	0.941	0.938	0.95	0.947	0.951	0.953
MAD_BH13	0.943	0.947	0.954	0.956	0.95	0.955	0.944	0.946	0.944	0.953	0.953	0.952	0.955	0.962	0.958	0.956	0.949	0.946	0.95	0.953	0.952	0.961	0.961	0.963	0.962	0.959	0.95	0.962	0.95	0.958	0.957	0.957	0.959	0.95	0.956	0.961	0.947	0.964	0.953	0.965	0.96	0.949	0.96	0.949	0.946	0.957	0.953	0.953	0.956
MAD_BH12	0.938	0.935	0.95	0.956	0.937	0.95	0.941	0.938	0.944	0.956	0.947	0.951	0.941	0.95	0.955	0.947	0.934	0.949	0.956	0.946	0.949	0.949	0.946	0.949	0.956	0.946	0.936	0.957	0.938	0.949	0.953	0.957	0.956	0.945	0.945	0.959	0.936	0.957	0.949	0.952	0.943	0.933	0.945	0.933	0.933	0.943	0.944	0.941	0.948
MAD_BH16	0.942	0.946	0.953	0.956	0.949	0.954	0.942	0.944	0.942	0.95	0.951	0.951	0.954	0.961	0.956	0.954	0.948	0.945	0.953	0.955	0.952	0.962	0.962	0.957	0.96	0.96	0.948	0.963	0.947	0.957	0.958	0.956	0.959	0.949	0.957	0.962	0.947	0.963	0.953	0.964	0.961	0.946	0.958	0.949	0.947	0.958	0.954	0.951	0.956
MAD_BH15	0.945	0.947	0.957	0.959	0.952	0.957	0.945	0.946	0.946	0.955	0.955	0.956	0.952	0.963	0.96	0.957	0.948	0.947	0.952	0.953	0.953	0.96	0.96	0.958	0.962	0.958	0.952	0.962	0.95	0.957	0.959	0.959	0.958	0.95	0.957	0.959	0.946	0.963	0.952	0.963	0.959	0.947	0.957	0.947	0.947	0.954	0.952	0.953	0.954
MAD_BH14	0.944	0.945	0.955	0.96	0.949	0.958	0.944	0.945	0.947	0.96	0.955	0.956	0.953	0.964	0.959	0.957	0.946	0.948	0.951	0.952	0.956	0.959	0.959	0.961	0.965	0.959	0.948	0.964	0.952	0.958	0.96	0.962	0.96	0.952	0.955	0.962	0.944	0.966	0.952	0.962	0.957	0.946	0.958	0.944	0.941	0.952	0.949	0.953	0.954
MAD_BH24	0.948	0.95	0.957	0.96	0.953	0.956	0.945	0.949	0.947	0.954	0.954	0.955	0.953	0.962	0.961	0.959	0.951	0.948	0.959	0.957	0.953	0.963	0.962	0.954	0.961	0.954	0.949	0.964	0.951	0.954	0.964	0.956	0.962	0.95	0.961	0.96	0.952	0.963	0.955	0.964	0.96	0.946	0.957	0.952	0.953	0.957	0.957	0.954	0.958
MAD_BH31	0.945	0.949	0.952	0.956	0.953	0.954	0.942	0.947	0.945	0.952	0.952	0.951	0.957	0.959	0.956	0.956	0.952	0.949	0.952	0.955	0.954	0.959	0.963	0.959	0.962	0.959	0.952	0.963	0.953	0.957	0.958	0.958	0.959	0.953	0.959	0.961	0.949	0.962	0.953	0.963	0.961	0.951	0.961	0.951	0.95	0.957	0.954	0.957	0.958
MAD_BH23	0.935	0.934	0.944	0.955	0.939	0.948	0.936	0.936	0.94	0.957	0.945	0.953	0.942	0.954	0.952	0.949	0.935	0.94	0.949	0.942	0.948	0.95	0.946	0.947	0.955	0.948	0.936	0.957	0.94	0.946	0.952	0.955	0.954	0.948	0.945	0.955	0.933	0.957	0.943	0.951	0.944	0.933	0.946	0.933	0.93	0.94	0.938	0.943	0.944
MAD_BH33	0.944	0.942	0.951	0.955	0.947	0.954	0.942	0.943	0.945	0.953	0.951	0.951	0.952	0.952	0.954	0.953	0.946	0.949	0.949	0.949	0.953	0.952	0.955	0.956	0.955	0.959	0.946	0.96	0.947	0.958	0.955	0.956	0.951	0.953	0.954	0.958	0.943	0.959	0.952	0.956	0.952	0.947	0.955	0.942	0.938	0.951	0.946	0.954	0.953
MAD_BH34	0.948	0.951	0.956	0.958	0.954	0.957	0.947	0.949	0.948	0.953	0.953	0.953	0.956	0.959	0.957	0.956	0.951	0.951	0.954	0.956	0.955	0.959	0.963	0.959	0.962	0.959	0.954	0.962	0.952	0.959	0.958	0.958	0.956	0.953	0.959	0.964	0.95	0.962	0.955	0.964	0.96	0.952	0.959	0.951	0.95	0.957	0.956	0.957	0.959
MAD_BH30	0.945	0.952	0.954	0.952	0.954	0.955	0.943	0.948	0.943	0.947	0.953	0.95	0.958	0.959	0.955	0.956	0.956	0.945	0.949	0.957	0.952	0.962	0.963	0.957	0.957	0.96	0.953	0.961	0.951	0.957	0.957	0.954	0.956	0.949	0.959	0.958	0.955	0.961	0.954	0.964	0.964	0.952	0.96	0.954	0.952	0.96	0.956	0.957	0.957
MAD_BH20	0.947	0.951	0.957	0.957	0.955	0.96	0.946	0.95	0.947	0.954	0.957	0.957	0.959	0.965	0.96	0.962	0.955	0.948	0.953	0.958	0.956	0.966	0.964	0.961	0.963	0.962	0.953	0.966	0.954	0.96	0.962	0.961	0.962	0.953	0.96	0.963	0.951	0.969	0.956	0.967	0.963	0.951	0.962	0.951	0.949	0.959	0.955	0.957	0.959
MAD_BH19	0.945	0.948	0.954	0.957	0.951	0.955	0.944	0.945	0.945	0.953	0.953	0.954	0.954	0.965	0.957	0.956	0.948	0.944	0.947	0.952	0.95	0.959	0.96	0.957	0.961	0.958	0.949	0.96	0.95	0.956	0.956	0.956	0.958	0.947	0.955	0.958	0.947	0.962	0.953	0.963	0.959	0.948	0.958	0.948	0.946	0.953	0.951	0.953	0.953
MAD_BH27	0.948	0.956	0.954	0.954	0.958	0.955	0.946	0.952	0.945	0.947	0.953	0.953	0.96	0.964	0.957	0.959	0.956	0.944	0.951	0.957	0.951	0.964	0.967	0.957	0.96	0.957	0.956	0.959	0.955	0.955	0.958	0.954	0.959	0.949	0.962	0.959	0.956	0.961	0.954	0.969	0.964	0.954	0.961	0.958	0.958	0.961	0.959	0.956	0.959
MAD_BH28	0.943	0.948	0.95	0.955	0.954	0.954	0.941	0.948	0.942	0.951	0.951	0.954	0.955	0.966	0.957	0.957	0.95	0.94	0.95	0.952	0.949	0.96	0.96	0.952	0.959	0.954	0.949	0.96	0.95	0.951	0.956	0.954	0.961	0.947	0.957	0.956	0.947	0.96	0.948	0.962	0.961	0.947	0.956	0.95	0.952	0.953	0.952	0.952	0.953
MAD_BH32	0.943	0.944	0.954	0.956	0.948	0.955	0.942	0.944	0.945	0.954	0.952	0.952	0.955	0.957	0.958	0.956	0.949	0.952	0.953	0.953	0.956	0.957	0.958	0.961	0.96	0.961	0.948	0.964	0.949	0.961	0.96	0.96	0.956	0.956	0.956	0.964	0.945	0.965	0.955	0.96	0.957	0.949	0.963	0.946	0.942	0.955	0.949	0.954	0.956
MAD_BH26	0.943	0.947	0.952	0.953	0.948	0.948	0.942	0.945	0.941	0.944	0.945	0.947	0.948	0.953	0.951	0.948	0.944	0.942	0.952	0.95	0.944	0.954	0.956	0.947	0.953	0.948	0.946	0.954	0.944	0.949	0.952	0.948	0.952	0.944	0.953	0.954	0.948	0.953	0.95	0.959	0.952	0.943	0.951	0.952	0.951	0.951	0.953	0.948	0.953
MAD_BH29	0.945	0.951	0.953	0.951	0.952	0.951	0.941	0.948	0.942	0.944	0.949	0.948	0.956	0.959	0.955	0.955	0.954	0.944	0.952	0.957	0.949	0.962	0.962	0.952	0.955	0.953	0.951	0.958	0.95	0.952	0.958	0.951	0.956	0.947	0.959	0.957	0.955	0.959	0.953	0.964	0.961	0.949	0.958	0.957	0.96	0.96	0.957	0.953	0.958
MAD_BH38	0.946	0.947	0.957	0.961	0.95	0.958	0.946	0.947	0.949	0.96	0.955	0.958	0.955	0.961	0.963	0.959	0.948	0.953	0.957	0.954	0.956	0.958	0.959	0.958	0.962	0.959	0.948	0.966	0.949	0.958	0.96	0.962	0.963	0.954	0.958	0.967	0.947	0.965	0.956	0.963	0.957	0.947	0.958	0.945	0.944	0.954	0.955	0.955	0.959
MAD_BH40	0.944	0.946	0.955	0.961	0.95	0.957	0.944	0.945	0.947	0.959	0.955	0.956	0.954	0.964	0.961	0.958	0.948	0.949	0.953	0.952	0.956	0.959	0.959	0.96	0.963	0.959	0.948	0.965	0.95	0.957	0.96	0.961	0.962	0.951	0.957	0.964	0.946	0.965	0.953	0.963	0.959	0.946	0.958	0.944	0.944	0.954	0.952	0.955	0.956
MAD_BH45	0.95	0.952	0.961	0.961	0.954	0.96	0.949	0.951	0.951	0.958	0.958	0.956	0.959	0.959	0.963	0.961	0.955	0.956	0.959	0.959	0.959	0.961	0.963	0.961	0.962	0.964	0.953	0.969	0.954	0.964	0.965	0.962	0.96	0.957	0.964	0.966	0.953	0.967	0.961	0.966	0.961	0.952	0.963	0.952	0.949	0.96	0.957	0.96	0.963
MAD_BH46	0.943	0.941	0.952	0.959	0.943	0.952	0.945	0.942	0.947	0.959	0.95	0.955	0.947	0.955	0.957	0.951	0.938	0.95	0.952	0.945	0.951	0.95	0.952	0.954	0.958	0.951	0.942	0.957	0.944	0.952	0.953	0.957	0.957	0.947	0.95	0.962	0.939	0.958	0.95	0.956	0.947	0.94	0.95	0.937	0.935	0.946	0.947	0.947	0.952
MAD_BH43	0.943	0.947	0.954	0.958	0.951	0.956	0.943	0.946	0.943	0.953	0.952	0.954	0.954	0.964	0.959	0.957	0.948	0.945	0.954	0.953	0.952	0.961	0.961	0.956	0.961	0.956	0.948	0.962	0.948	0.954	0.958	0.956	0.962	0.948	0.957	0.962	0.947	0.963	0.951	0.966	0.96	0.944	0.956	0.947	0.947	0.955	0.955	0.951	0.956
MAD_BH39	0.944	0.948	0.95	0.952	0.952	0.953	0.941	0.946	0.942	0.948	0.95	0.949	0.958	0.958	0.955	0.955	0.952	0.944	0.947	0.953	0.951	0.959	0.963	0.958	0.958	0.959	0.952	0.958	0.952	0.956	0.955	0.954	0.954	0.949	0.958	0.959	0.95	0.959	0.95	0.962	0.962	0.952	0.96	0.952	0.948	0.957	0.954	0.955	0.957
MAD_BH44	0.945	0.947	0.956	0.961	0.95	0.956	0.946	0.948	0.946	0.959	0.954	0.957	0.955	0.966	0.963	0.959	0.947	0.949	0.956	0.953	0.954	0.96	0.96	0.958	0.963	0.958	0.948	0.965	0.95	0.957	0.962	0.961	0.964	0.951	0.958	0.965	0.947	0.966	0.954	0.966	0.958	0.945	0.958	0.947	0.946	0.955	0.953	0.953	0.957
MAD_BH48	0.945	0.947	0.955	0.96	0.95	0.957	0.946	0.948	0.948	0.959	0.955	0.958	0.956	0.964	0.962	0.959	0.947	0.95	0.956	0.954	0.956	0.96	0.96	0.959	0.964	0.958	0.948	0.965	0.95	0.957	0.96	0.962	0.964	0.953	0.958	0.967	0.945	0.967	0.954	0.964	0.958	0.945	0.958	0.945	0.944	0.954	0.953	0.953	0.958
MAD_BJ1	0.944	0.946	0.95	0.957	0.952	0.956	0.942	0.946	0.945	0.956	0.953	0.956	0.954	0.961	0.956	0.956	0.949	0.943	0.947	0.95	0.951	0.957	0.959	0.956	0.96	0.96	0.949	0.963	0.951	0.956	0.955	0.958	0.957	0.951	0.954	0.956	0.944	0.961	0.948	0.958	0.956	0.95	0.957	0.946	0.944	0.951	0.946	0.956	0.951
MAD_BJ3	0.943	0.944	0.95	0.957	0.951	0.955	0.942	0.943	0.944	0.955	0.952	0.956	0.949	0.959	0.953	0.954	0.944	0.939	0.945	0.946	0.948	0.954	0.955	0.953	0.958	0.954	0.946	0.957	0.948	0.952	0.952	0.954	0.955	0.946	0.951	0.951	0.94	0.957	0.945	0.957	0.953	0.944	0.952	0.943	0.942	0.945	0.945	0.951	0.947
MAD_BJ4	0.944	0.945	0.949	0.957	0.951	0.954	0.943	0.946	0.944	0.956	0.951	0.958	0.951	0.961	0.956	0.955	0.945	0.94	0.949	0.948	0.948	0.957	0.958	0.951	0.959	0.954	0.947	0.96	0.95	0.952	0.954	0.955	0.957	0.947	0.953	0.954	0.943	0.958	0.947	0.958	0.953	0.945	0.953	0.945	0.944	0.947	0.947	0.953	0.95
MAD_BJ5	0.946	0.947	0.953	0.96	0.953	0.959	0.945	0.947	0.947	0.96	0.956	0.96	0.956	0.963	0.959	0.959	0.949	0.946	0.951	0.952	0.954	0.959	0.96	0.957	0.963	0.96	0.95	0.964	0.953	0.958	0.958	0.96	0.96	0.953	0.957	0.958	0.945	0.963	0.951	0.96	0.957	0.949	0.958	0.946	0.946	0.951	0.95	0.957	0.954
MAD_BJ2	0.944	0.945	0.951	0.959	0.95	0.955	0.942	0.945	0.945	0.956	0.951	0.956	0.953	0.961	0.956	0.955	0.947	0.944	0.953	0.953	0.953	0.96	0.959	0.955	0.963	0.958	0.948	0.964	0.95	0.956	0.957	0.959	0.958	0.952	0.955	0.96	0.945	0.963	0.951	0.96	0.957	0.947	0.957	0.947	0.943	0.953	0.95	0.954	0.954
MAD_BJ7	0.941	0.944	0.947	0.953	0.952	0.954	0.94	0.943	0.941	0.952	0.951	0.953	0.952	0.958	0.951	0.953	0.945	0.938	0.939	0.943	0.946	0.95	0.953	0.952	0.955	0.956	0.946	0.956	0.948	0.952	0.949	0.953	0.951	0.946	0.95	0.949	0.938	0.954	0.942	0.953	0.952	0.947	0.953	0.941	0.94	0.944	0.942	0.952	0.945
MAD_BJ6	0.942	0.943	0.949	0.956	0.951	0.956	0.942	0.944	0.945	0.958	0.954	0.957	0.953	0.961	0.955	0.956	0.946	0.941	0.944	0.947	0.952	0.955	0.955	0.957	0.959	0.959	0.948	0.961	0.951	0.955	0.953	0.959	0.955	0.95	0.952	0.954	0.94	0.96	0.946	0.956	0.954	0.948	0.955	0.942	0.94	0.947	0.944	0.954	0.949
MAD_BJ9	0.944	0.947	0.953	0.958	0.953	0.957	0.943	0.947	0.945	0.955	0.953	0.957	0.954	0.966	0.957	0.957	0.949	0.942	0.95	0.952	0.952	0.961	0.959	0.956	0.962	0.956	0.949	0.963	0.951	0.954	0.957	0.958	0.96	0.949	0.955	0.958	0.945	0.963	0.95	0.963	0.959	0.947	0.957	0.948	0.947	0.952	0.951	0.954	0.953
MAD_BJ8	0.944	0.945	0.95	0.958	0.952	0.955	0.942	0.946	0.945	0.956	0.952	0.957	0.952	0.964	0.956	0.957	0.946	0.942	0.948	0.95	0.951	0.958	0.958	0.954	0.962	0.955	0.949	0.961	0.951	0.953	0.955	0.957	0.958	0.948	0.954	0.956	0.943	0.96	0.947	0.959	0.956	0.946	0.954	0.945	0.945	0.949	0.948	0.953	0.951
MAD_BJ10	0.944	0.947	0.954	0.958	0.95	0.958	0.945	0.948	0.945	0.955	0.953	0.955	0.954	0.963	0.957	0.956	0.948	0.946	0.954	0.953	0.953	0.96	0.958	0.956	0.96	0.956	0.948	0.962	0.948	0.955	0.959	0.959	0.961	0.951	0.956	0.964	0.946	0.963	0.952	0.964	0.958	0.945	0.956	0.946	0.944	0.954	0.953	0.95	0.956
RAD_CC3	0.936	0.933	0.945	0.947	0.932	0.942	0.937	0.933	0.937	0.947	0.939	0.943	0.935	0.946	0.945	0.941	0.927	0.936	0.94	0.935	0.938	0.942	0.94	0.94	0.946	0.938	0.93	0.945	0.933	0.939	0.944	0.944	0.945	0.934	0.938	0.947	0.931	0.946	0.94	0.947	0.937	0.928	0.938	0.929	0.926	0.935	0.937	0.934	0.939
RAD_CC2	0.935	0.933	0.945	0.952	0.934	0.945	0.936	0.932	0.94	0.954	0.943	0.947	0.936	0.947	0.947	0.943	0.93	0.939	0.944	0.937	0.943	0.943	0.942	0.944	0.949	0.942	0.931	0.951	0.936	0.943	0.947	0.948	0.948	0.938	0.941	0.95	0.93	0.95	0.941	0.947	0.94	0.929	0.94	0.928	0.925	0.936	0.937	0.939	0.942
RAD_BC3	0.941	0.942	0.952	0.955	0.944	0.952	0.942	0.941	0.943	0.953	0.949	0.952	0.947	0.959	0.955	0.952	0.941	0.94	0.948	0.947	0.946	0.956	0.952	0.95	0.955	0.948	0.941	0.955	0.944	0.947	0.953	0.951	0.958	0.942	0.95	0.955	0.942	0.957	0.947	0.958	0.952	0.939	0.95	0.941	0.939	0.948	0.946	0.945	0.949
RAD_BC7	0.934	0.931	0.945	0.956	0.935	0.947	0.935	0.932	0.94	0.955	0.944	0.947	0.937	0.944	0.945	0.942	0.931	0.939	0.94	0.936	0.944	0.94	0.94	0.946	0.947	0.946	0.932	0.95	0.935	0.946	0.945	0.949	0.944	0.94	0.939	0.948	0.927	0.949	0.94	0.946	0.94	0.931	0.941	0.926	0.922	0.935	0.933	0.94	0.94
RAD_CC4	0.942	0.941	0.952	0.956	0.945	0.952	0.941	0.941	0.943	0.955	0.949	0.952	0.948	0.955	0.954	0.951	0.943	0.945	0.949	0.947	0.949	0.954	0.952	0.953	0.955	0.955	0.941	0.96	0.943	0.954	0.955	0.955	0.953	0.947	0.951	0.958	0.942	0.959	0.951	0.959	0.951	0.942	0.953	0.941	0.936	0.95	0.945	0.949	0.95
RAD_BC4	0.935	0.932	0.945	0.952	0.936	0.952	0.936	0.933	0.94	0.953	0.944	0.949	0.937	0.949	0.947	0.944	0.93	0.936	0.943	0.938	0.942	0.944	0.941	0.943	0.948	0.942	0.932	0.949	0.935	0.942	0.946	0.947	0.948	0.938	0.94	0.948	0.929	0.948	0.939	0.947	0.94	0.928	0.939	0.928	0.926	0.936	0.936	0.937	0.94
RAD_BC1	0.942	0.943	0.951	0.951	0.944	0.95	0.944	0.941	0.942	0.95	0.946	0.946	0.947	0.953	0.948	0.949	0.939	0.94	0.939	0.941	0.944	0.947	0.949	0.951	0.951	0.949	0.943	0.95	0.944	0.949	0.948	0.949	0.946	0.942	0.948	0.951	0.939	0.95	0.944	0.954	0.949	0.942	0.95	0.939	0.934	0.944	0.943	0.946	0.947
RAD_CC1	0.94	0.94	0.946	0.955	0.947	0.952	0.938	0.944	0.941	0.953	0.947	0.951	0.949	0.959	0.952	0.952	0.942	0.94	0.946	0.945	0.948	0.953	0.951	0.95	0.956	0.951	0.942	0.957	0.944	0.948	0.952	0.953	0.953	0.945	0.949	0.955	0.937	0.956	0.943	0.956	0.951	0.941	0.95	0.939	0.937	0.945	0.943	0.948	0.947
RAD_BC6	0.941	0.94	0.954	0.953	0.94	0.95	0.943	0.939	0.944	0.954	0.947	0.948	0.944	0.952	0.951	0.948	0.937	0.943	0.944	0.943	0.947	0.95	0.948	0.951	0.952	0.949	0.94	0.954	0.942	0.95	0.952	0.951	0.949	0.943	0.947	0.953	0.938	0.955	0.948	0.954	0.947	0.938	0.948	0.937	0.932	0.945	0.943	0.945	0.947
RAD_BC5	0.939	0.939	0.952	0.955	0.941	0.953	0.942	0.939	0.943	0.959	0.95	0.952	0.946	0.955	0.954	0.95	0.938	0.944	0.944	0.943	0.949	0.949	0.948	0.954	0.954	0.953	0.94	0.956	0.943	0.952	0.953	0.954	0.953	0.945	0.947	0.956	0.936	0.957	0.947	0.955	0.948	0.938	0.949	0.935	0.931	0.945	0.941	0.946	0.947
RAD_BC8	0.94	0.936	0.951	0.956	0.939	0.952	0.941	0.937	0.945	0.959	0.951	0.954	0.943	0.952	0.954	0.949	0.936	0.946	0.948	0.942	0.949	0.947	0.945	0.951	0.953	0.95	0.937	0.957	0.94	0.951	0.952	0.955	0.953	0.946	0.946	0.955	0.934	0.957	0.946	0.953	0.944	0.937	0.948	0.933	0.93	0.941	0.939	0.945	0.946
RAD_BC9	0.93	0.925	0.943	0.946	0.93	0.944	0.933	0.927	0.936	0.952	0.941	0.942	0.934	0.938	0.943	0.938	0.928	0.941	0.935	0.932	0.942	0.934	0.934	0.945	0.941	0.945	0.929	0.947	0.931	0.946	0.942	0.947	0.939	0.94	0.935	0.945	0.923	0.946	0.937	0.94	0.934	0.93	0.939	0.921	0.917	0.932	0.927	0.937	0.936
RAD_BH3	0.931	0.927	0.939	0.948	0.932	0.942	0.932	0.929	0.935	0.953	0.939	0.95	0.934	0.95	0.946	0.943	0.926	0.934	0.94	0.934	0.94	0.941	0.938	0.941	0.948	0.94	0.929	0.948	0.934	0.939	0.944	0.947	0.947	0.936	0.937	0.948	0.926	0.949	0.936	0.945	0.936	0.927	0.937	0.924	0.922	0.932	0.931	0.935	0.937
RAD_BH1	0.944	0.945	0.955	0.955	0.948	0.954	0.943	0.944	0.945	0.951	0.951	0.949	0.953	0.954	0.954	0.953	0.948	0.949	0.953	0.953	0.953	0.956	0.958	0.957	0.956	0.956	0.947	0.96	0.948	0.957	0.959	0.954	0.953	0.949	0.957	0.959	0.947	0.959	0.953	0.962	0.958	0.944	0.956	0.946	0.943	0.956	0.953	0.952	0.957
RAD_BH2	0.933	0.936	0.943	0.937	0.939	0.94	0.93	0.933	0.93	0.933	0.938	0.934	0.938	0.939	0.939	0.939	0.943	0.931	0.937	0.943	0.937	0.945	0.945	0.939	0.937	0.942	0.936	0.945	0.936	0.942	0.943	0.936	0.935	0.933	0.943	0.938	0.942	0.942	0.941	0.945	0.947	0.936	0.941	0.941	0.938	0.947	0.94	0.941	0.941
RAD_BH4	0.94	0.937	0.95	0.955	0.942	0.953	0.94	0.941	0.944	0.961	0.95	0.956	0.948	0.957	0.96	0.954	0.94	0.947	0.948	0.944	0.952	0.951	0.948	0.955	0.956	0.954	0.94	0.96	0.945	0.952	0.955	0.959	0.955	0.95	0.948	0.959	0.937	0.961	0.949	0.954	0.947	0.941	0.951	0.934	0.932	0.944	0.941	0.948	0.948
RAD_BH5	0.945	0.944	0.952	0.957	0.948	0.955	0.943	0.944	0.946	0.956	0.952	0.957	0.953	0.963	0.959	0.959	0.947	0.946	0.953	0.952	0.952	0.961	0.958	0.956	0.961	0.956	0.947	0.963	0.95	0.955	0.959	0.958	0.959	0.95	0.956	0.961	0.946	0.964	0.952	0.963	0.956	0.946	0.957	0.946	0.942	0.952	0.95	0.954	0.954
RAD_BH6	0.942	0.942	0.953	0.955	0.945	0.951	0.942	0.943	0.945	0.954	0.951	0.952	0.948	0.954	0.958	0.953	0.944	0.949	0.953	0.947	0.951	0.951	0.952	0.953	0.955	0.951	0.943	0.957	0.945	0.952	0.958	0.954	0.956	0.948	0.954	0.958	0.941	0.958	0.95	0.958	0.951	0.941	0.954	0.94	0.94	0.949	0.948	0.948	0.953
RAD_BH7	0.934	0.932	0.944	0.95	0.937	0.948	0.934	0.933	0.939	0.956	0.946	0.949	0.944	0.95	0.95	0.947	0.936	0.945	0.941	0.94	0.948	0.945	0.944	0.954	0.953	0.954	0.936	0.956	0.941	0.952	0.95	0.955	0.949	0.947	0.943	0.954	0.931	0.956	0.943	0.949	0.944	0.938	0.948	0.93	0.926	0.94	0.935	0.945	0.943
RAD_BH8	0.943	0.947	0.95	0.949	0.949	0.947	0.94	0.945	0.939	0.944	0.946	0.947	0.952	0.955	0.953	0.952	0.951	0.941	0.953	0.953	0.945	0.961	0.959	0.948	0.952	0.951	0.946	0.957	0.946	0.95	0.955	0.948	0.953	0.945	0.956	0.954	0.953	0.956	0.951	0.961	0.956	0.947	0.954	0.955	0.951	0.957	0.953	0.951	0.955
RAD_BH10	0.938	0.94	0.947	0.951	0.942	0.948	0.938	0.94	0.939	0.951	0.946	0.952	0.947	0.96	0.955	0.952	0.94	0.941	0.951	0.95	0.947	0.957	0.952	0.948	0.956	0.948	0.94	0.958	0.943	0.947	0.955	0.954	0.958	0.944	0.95	0.958	0.941	0.959	0.948	0.958	0.949	0.937	0.948	0.94	0.939	0.948	0.946	0.944	0.949
RAD_BH11	0.942	0.943	0.954	0.956	0.945	0.955	0.943	0.944	0.944	0.955	0.952	0.955	0.95	0.96	0.957	0.953	0.943	0.946	0.952	0.95	0.953	0.957	0.953	0.954	0.957	0.953	0.943	0.96	0.944	0.953	0.957	0.956	0.96	0.948	0.952	0.961	0.943	0.961	0.951	0.961	0.953	0.942	0.953	0.942	0.94	0.951	0.948	0.948	0.953
RAD_BH9	0.943	0.945	0.954	0.954	0.947	0.952	0.943	0.944	0.943	0.951	0.951	0.952	0.95	0.96	0.958	0.955	0.946	0.944	0.954	0.952	0.95	0.962	0.957	0.953	0.957	0.951	0.945	0.959	0.946	0.951	0.958	0.953	0.959	0.945	0.955	0.96	0.947	0.961	0.952	0.964	0.955	0.942	0.953	0.946	0.945	0.954	0.953	0.948	0.955
RAD_BH13	0.941	0.944	0.953	0.951	0.946	0.95	0.942	0.943	0.942	0.948	0.95	0.948	0.946	0.954	0.953	0.95	0.944	0.943	0.95	0.948	0.948	0.952	0.953	0.953	0.952	0.948	0.943	0.954	0.943	0.949	0.953	0.949	0.954	0.942	0.951	0.954	0.942	0.955	0.948	0.959	0.953	0.94	0.95	0.942	0.943	0.951	0.95	0.945	0.952
RAD_BH16	0.937	0.942	0.945	0.947	0.945	0.947	0.938	0.94	0.936	0.945	0.945	0.945	0.951	0.958	0.948	0.949	0.943	0.936	0.94	0.943	0.943	0.953	0.953	0.951	0.952	0.954	0.943	0.953	0.943	0.95	0.949	0.949	0.95	0.942	0.948	0.952	0.94	0.955	0.944	0.958	0.952	0.944	0.952	0.943	0.938	0.948	0.943	0.946	0.946
RAD_BH15	0.94	0.944	0.952	0.952	0.947	0.952	0.941	0.943	0.941	0.951	0.95	0.951	0.952	0.962	0.958	0.956	0.946	0.943	0.949	0.95	0.949	0.96	0.956	0.956	0.957	0.955	0.946	0.959	0.946	0.953	0.957	0.955	0.957	0.946	0.954	0.96	0.945	0.962	0.95	0.963	0.956	0.944	0.956	0.944	0.942	0.954	0.949	0.949	0.952
RAD_BH18	0.942	0.944	0.955	0.957	0.946	0.954	0.944	0.943	0.944	0.956	0.953	0.953	0.952	0.959	0.958	0.954	0.945	0.949	0.951	0.95	0.954	0.956	0.957	0.959	0.959	0.959	0.945	0.966	0.947	0.958	0.96	0.959	0.959	0.951	0.954	0.962	0.943	0.965	0.953	0.962	0.955	0.944	0.956	0.942	0.939	0.953	0.948	0.951	0.954
RAD_BH14	0.942	0.946	0.951	0.952	0.947	0.952	0.94	0.943	0.942	0.95	0.949	0.949	0.953	0.962	0.953	0.954	0.948	0.942	0.947	0.951	0.949	0.959	0.958	0.956	0.958	0.955	0.946	0.959	0.95	0.953	0.956	0.954	0.955	0.946	0.954	0.957	0.947	0.96	0.95	0.963	0.958	0.946	0.956	0.947	0.943	0.954	0.949	0.951	0.953
RAD_BH21	0.942	0.945	0.953	0.956	0.947	0.955	0.943	0.945	0.944	0.954	0.952	0.953	0.953	0.96	0.957	0.955	0.947	0.946	0.952	0.952	0.952	0.958	0.958	0.956	0.958	0.958	0.945	0.963	0.947	0.958	0.959	0.957	0.958	0.95	0.956	0.962	0.945	0.964	0.953	0.963	0.956	0.944	0.956	0.945	0.941	0.954	0.95	0.951	0.954
RAD_BH31	0.931	0.929	0.941	0.95	0.935	0.947	0.931	0.93	0.938	0.955	0.944	0.949	0.939	0.948	0.947	0.945	0.933	0.94	0.942	0.939	0.947	0.944	0.944	0.949	0.952	0.95	0.934	0.956	0.938	0.948	0.947	0.954	0.95	0.945	0.942	0.951	0.928	0.954	0.939	0.946	0.942	0.933	0.944	0.927	0.924	0.937	0.934	0.943	0.941
RAD_BH33	0.938	0.937	0.948	0.954	0.941	0.952	0.938	0.937	0.942	0.955	0.948	0.951	0.946	0.954	0.952	0.95	0.939	0.945	0.948	0.946	0.951	0.952	0.95	0.954	0.956	0.955	0.94	0.96	0.942	0.954	0.954	0.957	0.953	0.949	0.95	0.959	0.936	0.959	0.947	0.955	0.949	0.939	0.951	0.936	0.932	0.946	0.942	0.947	0.949
RAD_BH34	0.943	0.944	0.954	0.954	0.947	0.954	0.942	0.943	0.943	0.951	0.95	0.951	0.951	0.956	0.956	0.953	0.947	0.947	0.955	0.953	0.952	0.959	0.957	0.955	0.956	0.955	0.945	0.962	0.945	0.955	0.958	0.954	0.956	0.948	0.956	0.963	0.947	0.961	0.953	0.962	0.956	0.943	0.954	0.946	0.943	0.956	0.953	0.951	0.957
RAD_BH30	0.934	0.932	0.944	0.95	0.936	0.947	0.934	0.933	0.939	0.952	0.944	0.946	0.943	0.948	0.948	0.946	0.936	0.944	0.943	0.943	0.948	0.947	0.945	0.952	0.952	0.953	0.937	0.956	0.939	0.952	0.949	0.954	0.947	0.946	0.944	0.955	0.934	0.955	0.945	0.95	0.945	0.938	0.948	0.932	0.927	0.942	0.937	0.945	0.945
RAD_BH20	0.939	0.941	0.95	0.951	0.945	0.953	0.94	0.942	0.942	0.954	0.951	0.951	0.952	0.958	0.956	0.954	0.944	0.946	0.948	0.948	0.952	0.955	0.953	0.958	0.957	0.958	0.943	0.961	0.946	0.955	0.957	0.959	0.955	0.952	0.951	0.96	0.94	0.965	0.95	0.958	0.951	0.945	0.955	0.939	0.936	0.949	0.943	0.949	0.95
RAD_BH19	0.942	0.947	0.954	0.951	0.949	0.952	0.942	0.944	0.942	0.947	0.951	0.948	0.952	0.958	0.954	0.953	0.949	0.943	0.946	0.95	0.948	0.955	0.957	0.955	0.954	0.953	0.948	0.955	0.948	0.952	0.956	0.951	0.953	0.944	0.955	0.953	0.946	0.957	0.951	0.962	0.958	0.946	0.956	0.947	0.947	0.954	0.95	0.95	0.952
RAD_BH27	0.944	0.943	0.953	0.958	0.948	0.956	0.942	0.943	0.946	0.956	0.953	0.955	0.951	0.959	0.955	0.955	0.947	0.946	0.952	0.952	0.954	0.959	0.958	0.958	0.961	0.957	0.947	0.964	0.949	0.957	0.958	0.958	0.957	0.951	0.955	0.961	0.944	0.963	0.952	0.963	0.956	0.946	0.955	0.945	0.94	0.952	0.949	0.953	0.954
RAD_BH28	0.933	0.933	0.942	0.952	0.939	0.949	0.933	0.934	0.939	0.954	0.945	0.952	0.941	0.953	0.949	0.947	0.936	0.937	0.946	0.942	0.947	0.95	0.947	0.947	0.954	0.948	0.937	0.956	0.94	0.947	0.95	0.953	0.952	0.944	0.944	0.952	0.931	0.956	0.94	0.949	0.947	0.934	0.944	0.932	0.929	0.94	0.938	0.943	0.943
RAD_BH25	0.94	0.939	0.949	0.955	0.943	0.952	0.939	0.939	0.943	0.955	0.949	0.952	0.948	0.955	0.954	0.952	0.942	0.946	0.951	0.948	0.952	0.954	0.953	0.956	0.958	0.956	0.943	0.961	0.945	0.955	0.956	0.958	0.954	0.951	0.951	0.96	0.939	0.961	0.949	0.957	0.952	0.944	0.954	0.94	0.934	0.949	0.944	0.949	0.951
RAD_BH32	0.924	0.921	0.935	0.939	0.926	0.937	0.924	0.923	0.93	0.942	0.935	0.934	0.933	0.934	0.938	0.935	0.927	0.939	0.933	0.931	0.941	0.932	0.932	0.945	0.939	0.943	0.927	0.943	0.929	0.944	0.94	0.944	0.935	0.941	0.933	0.944	0.921	0.943	0.935	0.937	0.934	0.93	0.94	0.92	0.915	0.932	0.925	0.934	0.935
RAD_BH26	0.943	0.943	0.953	0.957	0.946	0.952	0.941	0.942	0.944	0.954	0.951	0.952	0.949	0.956	0.955	0.953	0.946	0.945	0.954	0.951	0.951	0.957	0.957	0.954	0.958	0.954	0.944	0.962	0.946	0.955	0.959	0.955	0.956	0.949	0.955	0.958	0.945	0.96	0.951	0.961	0.955	0.943	0.954	0.947	0.941	0.953	0.949	0.951	0.954
RAD_BH36	0.935	0.934	0.944	0.952	0.937	0.948	0.935	0.935	0.939	0.954	0.944	0.95	0.942	0.952	0.949	0.946	0.935	0.94	0.948	0.944	0.948	0.951	0.946	0.948	0.953	0.949	0.936	0.957	0.939	0.948	0.951	0.953	0.951	0.944	0.945	0.956	0.935	0.956	0.945	0.952	0.945	0.934	0.945	0.934	0.929	0.944	0.94	0.943	0.946
RAD_BH38	0.942	0.94	0.953	0.956	0.944	0.953	0.942	0.941	0.946	0.958	0.951	0.954	0.949	0.955	0.957	0.954	0.942	0.95	0.954	0.95	0.953	0.954	0.954	0.956	0.958	0.955	0.943	0.962	0.945	0.956	0.958	0.959	0.956	0.951	0.954	0.962	0.941	0.962	0.952	0.959	0.952	0.941	0.953	0.939	0.936	0.95	0.949	0.95	0.954
RAD_BH40	0.943	0.942	0.955	0.957	0.946	0.955	0.944	0.942	0.946	0.956	0.954	0.955	0.948	0.955	0.958	0.954	0.944	0.946	0.953	0.948	0.951	0.954	0.954	0.954	0.955	0.952	0.943	0.96	0.945	0.953	0.958	0.953	0.958	0.946	0.954	0.956	0.943	0.959	0.951	0.959	0.953	0.94	0.952	0.941	0.94	0.951	0.949	0.951	0.953
RAD_BH35	0.938	0.937	0.949	0.954	0.939	0.95	0.939	0.937	0.941	0.955	0.947	0.95	0.945	0.954	0.952	0.948	0.937	0.945	0.948	0.944	0.949	0.95	0.949	0.953	0.954	0.951	0.938	0.957	0.941	0.952	0.953	0.955	0.954	0.946	0.948	0.959	0.936	0.958	0.948	0.956	0.947	0.937	0.949	0.935	0.931	0.945	0.943	0.945	0.95
RAD_BH41	0.923	0.92	0.934	0.936	0.924	0.935	0.925	0.923	0.929	0.942	0.935	0.933	0.932	0.931	0.936	0.933	0.924	0.94	0.929	0.927	0.939	0.927	0.93	0.945	0.936	0.941	0.925	0.942	0.927	0.942	0.937	0.943	0.933	0.938	0.931	0.942	0.917	0.941	0.933	0.934	0.93	0.928	0.936	0.916	0.912	0.928	0.922	0.932	0.932
RAD_BH45	0.947	0.948	0.958	0.957	0.95	0.955	0.947	0.948	0.948	0.955	0.955	0.954	0.953	0.955	0.96	0.955	0.949	0.951	0.955	0.952	0.953	0.955	0.958	0.956	0.955	0.955	0.948	0.96	0.949	0.957	0.96	0.954	0.958	0.951	0.958	0.959	0.948	0.96	0.955	0.961	0.956	0.947	0.957	0.947	0.945	0.955	0.952	0.954	0.958
RAD_BH46	0.942	0.945	0.952	0.947	0.945	0.948	0.942	0.943	0.941	0.942	0.946	0.942	0.948	0.948	0.948	0.946	0.946	0.942	0.946	0.946	0.944	0.95	0.953	0.95	0.947	0.948	0.944	0.949	0.942	0.949	0.949	0.943	0.948	0.941	0.951	0.951	0.947	0.949	0.948	0.957	0.953	0.944	0.951	0.946	0.943	0.953	0.951	0.947	0.953
RAD_BH43	0.942	0.941	0.954	0.956	0.945	0.955	0.943	0.943	0.945	0.957	0.952	0.953	0.95	0.955	0.956	0.953	0.943	0.95	0.951	0.948	0.954	0.952	0.953	0.959	0.956	0.958	0.944	0.961	0.945	0.957	0.956	0.958	0.954	0.951	0.952	0.962	0.939	0.961	0.951	0.959	0.952	0.943	0.954	0.938	0.935	0.949	0.946	0.95	0.952
RAD_BH39	0.939	0.938	0.948	0.953	0.942	0.952	0.939	0.938	0.942	0.955	0.948	0.951	0.949	0.955	0.952	0.951	0.941	0.945	0.946	0.945	0.951	0.952	0.952	0.957	0.956	0.957	0.942	0.959	0.944	0.956	0.953	0.956	0.952	0.949	0.95	0.959	0.938	0.959	0.947	0.957	0.951	0.943	0.953	0.938	0.932	0.947	0.943	0.949	0.95
RAD_BH44	0.941	0.941	0.951	0.955	0.945	0.954	0.941	0.941	0.943	0.956	0.951	0.953	0.951	0.959	0.956	0.954	0.943	0.945	0.948	0.947	0.95	0.954	0.953	0.956	0.957	0.957	0.943	0.96	0.945	0.955	0.955	0.957	0.955	0.948	0.951	0.96	0.941	0.961	0.949	0.959	0.952	0.942	0.953	0.94	0.936	0.949	0.945	0.95	0.951
RAD_BH47	0.94	0.939	0.952	0.956	0.942	0.953	0.942	0.939	0.943	0.956	0.95	0.953	0.947	0.955	0.957	0.951	0.94	0.947	0.953	0.946	0.95	0.953	0.952	0.953	0.955	0.954	0.939	0.96	0.942	0.954	0.956	0.955	0.957	0.947	0.95	0.961	0.939	0.96	0.95	0.958	0.949	0.938	0.951	0.938	0.934	0.949	0.946	0.946	0.951
RAD_BH48	0.939	0.94	0.95	0.954	0.944	0.953	0.94	0.941	0.943	0.956	0.95	0.952	0.951	0.957	0.956	0.953	0.942	0.948	0.95	0.949	0.953	0.954	0.953	0.958	0.958	0.958	0.943	0.962	0.945	0.956	0.956	0.959	0.957	0.952	0.952	0.962	0.939	0.963	0.95	0.958	0.952	0.942	0.954	0.938	0.936	0.949	0.945	0.949	0.952
RAD_BJ1	0.938	0.939	0.946	0.953	0.945	0.952	0.937	0.939	0.94	0.954	0.949	0.951	0.95	0.957	0.952	0.952	0.943	0.94	0.942	0.943	0.949	0.952	0.952	0.955	0.956	0.956	0.942	0.959	0.946	0.953	0.952	0.955	0.954	0.948	0.949	0.954	0.937	0.958	0.944	0.954	0.951	0.945	0.954	0.939	0.934	0.946	0.94	0.95	0.947
RAD_BJ3	0.939	0.943	0.946	0.948	0.949	0.949	0.937	0.941	0.937	0.944	0.947	0.948	0.948	0.957	0.948	0.951	0.947	0.933	0.942	0.946	0.942	0.957	0.956	0.947	0.952	0.95	0.944	0.954	0.946	0.947	0.949	0.946	0.95	0.94	0.95	0.946	0.944	0.953	0.943	0.956	0.954	0.943	0.95	0.948	0.946	0.948	0.945	0.948	0.946
RAD_BJ4	0.942	0.943	0.95	0.954	0.949	0.954	0.942	0.943	0.943	0.954	0.952	0.954	0.952	0.961	0.955	0.954	0.945	0.941	0.945	0.946	0.949	0.955	0.956	0.956	0.957	0.957	0.946	0.96	0.948	0.955	0.953	0.955	0.956	0.947	0.952	0.956	0.941	0.959	0.946	0.959	0.955	0.947	0.956	0.943	0.94	0.949	0.945	0.951	0.949
RAD_BJ5	0.943	0.945	0.95	0.954	0.951	0.955	0.941	0.944	0.943	0.953	0.952	0.955	0.953	0.962	0.955	0.956	0.948	0.94	0.947	0.949	0.948	0.959	0.958	0.954	0.958	0.956	0.948	0.96	0.949	0.953	0.955	0.954	0.958	0.948	0.955	0.954	0.944	0.959	0.947	0.96	0.956	0.947	0.956	0.947	0.946	0.95	0.947	0.953	0.95
RAD_BJ2	0.941	0.943	0.949	0.954	0.948	0.951	0.94	0.943	0.941	0.952	0.949	0.954	0.95	0.961	0.955	0.954	0.944	0.939	0.95	0.948	0.947	0.959	0.957	0.951	0.958	0.953	0.944	0.96	0.947	0.951	0.955	0.953	0.958	0.947	0.952	0.955	0.943	0.96	0.947	0.959	0.954	0.944	0.954	0.946	0.942	0.949	0.947	0.949	0.95
RAD_BJ7	0.944	0.943	0.951	0.955	0.948	0.952	0.943	0.944	0.944	0.957	0.951	0.954	0.953	0.959	0.957	0.955	0.944	0.946	0.944	0.945	0.95	0.951	0.953	0.957	0.957	0.958	0.947	0.959	0.949	0.956	0.954	0.957	0.955	0.951	0.952	0.957	0.941	0.958	0.948	0.957	0.952	0.951	0.958	0.942	0.938	0.947	0.943	0.953	0.95
RAD_BJ6	0.942	0.946	0.95	0.952	0.95	0.951	0.941	0.945	0.941	0.949	0.95	0.952	0.952	0.961	0.954	0.954	0.949	0.939	0.948	0.951	0.947	0.962	0.959	0.952	0.956	0.954	0.947	0.959	0.949	0.952	0.956	0.951	0.956	0.945	0.954	0.953	0.948	0.959	0.949	0.962	0.957	0.947	0.955	0.951	0.948	0.954	0.949	0.952	0.951
RAD_BJ9	0.941	0.943	0.947	0.951	0.949	0.951	0.938	0.943	0.94	0.949	0.948	0.953	0.95	0.961	0.953	0.953	0.946	0.936	0.947	0.949	0.946	0.959	0.957	0.949	0.956	0.951	0.945	0.958	0.948	0.949	0.953	0.951	0.955	0.944	0.952	0.952	0.945	0.958	0.945	0.958	0.954	0.945	0.952	0.948	0.946	0.95	0.947	0.95	0.949
RAD_BJ8	0.942	0.947	0.949	0.953	0.953	0.954	0.94	0.945	0.941	0.95	0.952	0.953	0.954	0.962	0.954	0.956	0.951	0.939	0.945	0.95	0.948	0.959	0.959	0.953	0.956	0.956	0.949	0.958	0.95	0.953	0.955	0.952	0.956	0.946	0.955	0.953	0.945	0.958	0.947	0.96	0.959	0.948	0.956	0.948	0.947	0.952	0.948	0.953	0.95
RAD_BJ10	0.943	0.945	0.951	0.955	0.951	0.956	0.943	0.946	0.944	0.954	0.953	0.954	0.954	0.96	0.954	0.955	0.948	0.942	0.947	0.948	0.951	0.956	0.957	0.957	0.957	0.958	0.948	0.96	0.95	0.955	0.955	0.956	0.955	0.951	0.953	0.956	0.943	0.96	0.948	0.959	0.956	0.95	0.957	0.946	0.942	0.95	0.946	0.953	0.951
ULB_CC3	0.942	0.941	0.951	0.95	0.94	0.947	0.942	0.94	0.94	0.946	0.944	0.944	0.943	0.948	0.947	0.945	0.937	0.941	0.941	0.942	0.942	0.947	0.947	0.947	0.948	0.948	0.939	0.951	0.939	0.949	0.947	0.947	0.944	0.941	0.945	0.95	0.94	0.95	0.948	0.954	0.944	0.939	0.947	0.94	0.935	0.944	0.942	0.944	0.946
ULB_CC2	0.937	0.937	0.946	0.945	0.935	0.941	0.938	0.936	0.935	0.942	0.939	0.939	0.937	0.94	0.942	0.938	0.931	0.936	0.936	0.936	0.936	0.94	0.941	0.94	0.941	0.942	0.935	0.945	0.934	0.944	0.942	0.941	0.939	0.936	0.939	0.942	0.935	0.943	0.942	0.947	0.938	0.935	0.94	0.935	0.931	0.937	0.936	0.939	0.939
ULB_BC3	0.933	0.93	0.945	0.942	0.929	0.939	0.936	0.931	0.935	0.941	0.937	0.938	0.931	0.935	0.939	0.935	0.927	0.936	0.935	0.934	0.935	0.936	0.935	0.937	0.938	0.938	0.93	0.943	0.93	0.941	0.939	0.94	0.935	0.935	0.935	0.939	0.93	0.941	0.94	0.941	0.933	0.93	0.936	0.929	0.925	0.933	0.931	0.935	0.935
ULB_BC7	0.928	0.926	0.938	0.942	0.927	0.936	0.93	0.926	0.93	0.939	0.934	0.933	0.93	0.931	0.934	0.931	0.924	0.932	0.927	0.927	0.932	0.929	0.931	0.937	0.934	0.939	0.927	0.938	0.927	0.94	0.934	0.936	0.93	0.933	0.931	0.935	0.923	0.936	0.934	0.937	0.93	0.929	0.934	0.924	0.917	0.928	0.925	0.933	0.931
ULB_CC4	0.934	0.934	0.942	0.939	0.935	0.937	0.933	0.933	0.931	0.935	0.935	0.933	0.936	0.935	0.936	0.935	0.933	0.934	0.931	0.935	0.934	0.937	0.939	0.939	0.936	0.942	0.935	0.941	0.932	0.943	0.938	0.937	0.931	0.936	0.937	0.938	0.934	0.938	0.94	0.944	0.937	0.938	0.941	0.935	0.929	0.937	0.933	0.939	0.937
ULB_BC4	0.936	0.935	0.948	0.945	0.936	0.945	0.938	0.935	0.937	0.944	0.94	0.94	0.939	0.94	0.943	0.94	0.933	0.94	0.935	0.937	0.939	0.939	0.941	0.944	0.941	0.946	0.937	0.946	0.935	0.947	0.943	0.943	0.938	0.94	0.94	0.945	0.934	0.945	0.943	0.947	0.939	0.937	0.944	0.934	0.929	0.938	0.935	0.941	0.94
ULB_BC1	0.932	0.933	0.94	0.937	0.933	0.936	0.933	0.931	0.929	0.934	0.934	0.931	0.936	0.936	0.933	0.934	0.93	0.93	0.925	0.931	0.931	0.934	0.937	0.939	0.935	0.941	0.934	0.938	0.932	0.941	0.934	0.935	0.93	0.933	0.935	0.936	0.931	0.937	0.935	0.942	0.936	0.936	0.938	0.932	0.925	0.934	0.931	0.937	0.934
ULB_CC1	0.935	0.934	0.943	0.943	0.934	0.939	0.936	0.936	0.933	0.941	0.937	0.938	0.936	0.938	0.939	0.937	0.93	0.935	0.932	0.933	0.935	0.936	0.938	0.939	0.939	0.942	0.934	0.942	0.933	0.942	0.939	0.94	0.935	0.937	0.937	0.94	0.932	0.941	0.939	0.944	0.936	0.935	0.94	0.932	0.928	0.934	0.932	0.939	0.936
ULB_BC6	0.932	0.93	0.943	0.94	0.929	0.938	0.934	0.93	0.933	0.938	0.935	0.934	0.933	0.934	0.935	0.933	0.927	0.935	0.931	0.932	0.934	0.935	0.935	0.939	0.937	0.94	0.93	0.94	0.93	0.941	0.937	0.938	0.932	0.934	0.934	0.939	0.929	0.939	0.939	0.941	0.934	0.931	0.937	0.929	0.923	0.934	0.931	0.936	0.935
ULB_BC5	0.933	0.93	0.944	0.945	0.931	0.941	0.936	0.931	0.936	0.946	0.94	0.939	0.935	0.938	0.942	0.937	0.928	0.939	0.934	0.933	0.937	0.936	0.937	0.943	0.94	0.944	0.932	0.944	0.932	0.945	0.94	0.943	0.938	0.938	0.936	0.943	0.929	0.943	0.94	0.943	0.935	0.933	0.94	0.928	0.922	0.934	0.931	0.938	0.937
ULB_BC8	0.934	0.932	0.943	0.943	0.934	0.941	0.934	0.932	0.934	0.943	0.94	0.938	0.938	0.939	0.94	0.939	0.932	0.938	0.933	0.935	0.939	0.938	0.939	0.944	0.941	0.946	0.934	0.946	0.933	0.946	0.941	0.943	0.936	0.939	0.937	0.943	0.931	0.944	0.94	0.945	0.938	0.937	0.942	0.931	0.925	0.936	0.932	0.941	0.938
ULB_BC9	0.935	0.934	0.945	0.943	0.933	0.94	0.937	0.934	0.936	0.942	0.938	0.938	0.935	0.937	0.941	0.937	0.93	0.938	0.936	0.936	0.936	0.937	0.939	0.939	0.94	0.942	0.933	0.945	0.933	0.943	0.94	0.941	0.936	0.937	0.938	0.941	0.933	0.942	0.942	0.943	0.935	0.935	0.94	0.933	0.928	0.935	0.933	0.939	0.938
ULB_BH3	0.934	0.931	0.943	0.943	0.933	0.94	0.935	0.932	0.934	0.943	0.938	0.941	0.935	0.94	0.941	0.938	0.929	0.936	0.934	0.934	0.937	0.937	0.938	0.941	0.941	0.942	0.933	0.944	0.933	0.943	0.94	0.942	0.937	0.936	0.937	0.942	0.93	0.943	0.94	0.945	0.935	0.933	0.939	0.93	0.925	0.934	0.932	0.938	0.937
ULB_BH1	0.93	0.928	0.938	0.938	0.93	0.936	0.93	0.927	0.93	0.939	0.934	0.933	0.935	0.935	0.935	0.934	0.928	0.932	0.926	0.928	0.933	0.932	0.935	0.941	0.937	0.943	0.93	0.94	0.931	0.942	0.935	0.938	0.931	0.934	0.933	0.938	0.927	0.938	0.935	0.94	0.934	0.934	0.939	0.927	0.92	0.931	0.927	0.937	0.932
ULB_BH2	0.929	0.929	0.94	0.936	0.929	0.935	0.93	0.928	0.928	0.936	0.934	0.932	0.934	0.937	0.936	0.934	0.927	0.934	0.927	0.931	0.933	0.934	0.934	0.94	0.936	0.941	0.93	0.939	0.929	0.941	0.936	0.938	0.932	0.934	0.933	0.94	0.928	0.939	0.937	0.942	0.934	0.933	0.938	0.928	0.922	0.934	0.929	0.934	0.934
ULB_BH5	0.94	0.943	0.947	0.944	0.943	0.944	0.938	0.94	0.936	0.941	0.943	0.942	0.949	0.951	0.947	0.949	0.944	0.938	0.938	0.944	0.94	0.951	0.95	0.947	0.947	0.951	0.944	0.949	0.943	0.948	0.948	0.945	0.944	0.941	0.948	0.948	0.945	0.95	0.946	0.956	0.949	0.947	0.951	0.947	0.941	0.948	0.943	0.948	0.947
ULB_BH6	0.936	0.935	0.945	0.945	0.936	0.942	0.936	0.935	0.935	0.945	0.941	0.94	0.943	0.943	0.945	0.943	0.936	0.941	0.936	0.937	0.94	0.941	0.942	0.947	0.944	0.949	0.936	0.947	0.937	0.948	0.944	0.946	0.941	0.943	0.942	0.948	0.934	0.947	0.943	0.949	0.941	0.941	0.948	0.935	0.928	0.94	0.935	0.943	0.942
ULB_BH7	0.93	0.928	0.94	0.937	0.927	0.933	0.93	0.927	0.93	0.937	0.933	0.932	0.932	0.933	0.936	0.932	0.925	0.936	0.93	0.93	0.932	0.933	0.933	0.938	0.936	0.939	0.928	0.94	0.929	0.94	0.936	0.938	0.931	0.933	0.933	0.939	0.929	0.938	0.939	0.94	0.931	0.931	0.937	0.928	0.921	0.932	0.929	0.935	0.934
ULB_BH8	0.932	0.932	0.938	0.939	0.935	0.937	0.93	0.932	0.929	0.938	0.936	0.934	0.942	0.941	0.939	0.939	0.935	0.934	0.93	0.933	0.935	0.938	0.939	0.944	0.94	0.947	0.935	0.943	0.935	0.944	0.938	0.94	0.936	0.938	0.939	0.942	0.932	0.942	0.937	0.945	0.939	0.942	0.946	0.935	0.928	0.938	0.931	0.941	0.937
ULB_BH10	0.933	0.93	0.942	0.945	0.933	0.94	0.933	0.931	0.935	0.948	0.939	0.941	0.938	0.942	0.943	0.941	0.931	0.938	0.935	0.937	0.94	0.94	0.94	0.944	0.945	0.948	0.934	0.949	0.936	0.947	0.943	0.948	0.938	0.941	0.939	0.944	0.931	0.947	0.941	0.944	0.937	0.936	0.943	0.93	0.924	0.935	0.931	0.943	0.938
ULB_BH11	0.937	0.937	0.948	0.947	0.938	0.945	0.938	0.937	0.938	0.946	0.943	0.942	0.943	0.946	0.945	0.943	0.937	0.941	0.939	0.942	0.944	0.945	0.945	0.948	0.947	0.95	0.939	0.951	0.938	0.95	0.946	0.949	0.942	0.943	0.943	0.95	0.937	0.95	0.946	0.951	0.944	0.941	0.948	0.937	0.931	0.943	0.938	0.945	0.944
ULB_BH9	0.931	0.93	0.94	0.938	0.931	0.937	0.932	0.931	0.931	0.939	0.936	0.934	0.938	0.937	0.938	0.937	0.931	0.936	0.928	0.932	0.936	0.936	0.936	0.944	0.939	0.946	0.934	0.942	0.933	0.945	0.938	0.942	0.933	0.938	0.936	0.941	0.929	0.942	0.938	0.942	0.936	0.938	0.942	0.929	0.922	0.935	0.929	0.938	0.935
ULB_BH17	0.935	0.939	0.94	0.939	0.941	0.939	0.933	0.937	0.931	0.936	0.938	0.936	0.946	0.944	0.939	0.942	0.94	0.931	0.929	0.936	0.934	0.941	0.946	0.943	0.94	0.946	0.94	0.944	0.939	0.943	0.939	0.939	0.938	0.937	0.942	0.94	0.938	0.942	0.937	0.948	0.943	0.945	0.947	0.941	0.936	0.94	0.935	0.944	0.939
ULB_BH13	0.934	0.932	0.942	0.941	0.933	0.939	0.934	0.932	0.934	0.942	0.938	0.937	0.938	0.939	0.94	0.939	0.933	0.938	0.933	0.936	0.939	0.939	0.94	0.946	0.942	0.947	0.935	0.947	0.935	0.947	0.941	0.944	0.935	0.939	0.938	0.943	0.933	0.945	0.942	0.945	0.937	0.938	0.943	0.933	0.925	0.937	0.933	0.942	0.939
ULB_BH12	0.932	0.935	0.942	0.939	0.936	0.94	0.931	0.934	0.931	0.937	0.937	0.934	0.944	0.944	0.94	0.94	0.937	0.936	0.932	0.939	0.938	0.943	0.944	0.946	0.944	0.948	0.939	0.946	0.937	0.946	0.941	0.944	0.937	0.94	0.941	0.946	0.937	0.945	0.941	0.949	0.943	0.942	0.947	0.938	0.932	0.942	0.936	0.942	0.941
ULB_BH16	0.93	0.932	0.938	0.937	0.934	0.937	0.93	0.931	0.928	0.935	0.935	0.933	0.941	0.939	0.936	0.937	0.933	0.933	0.928	0.933	0.934	0.937	0.939	0.943	0.938	0.948	0.935	0.942	0.933	0.944	0.937	0.94	0.934	0.938	0.937	0.941	0.931	0.941	0.937	0.944	0.938	0.94	0.943	0.933	0.926	0.937	0.931	0.939	0.936
ULB_BH15	0.936	0.94	0.942	0.939	0.941	0.94	0.935	0.938	0.932	0.936	0.938	0.937	0.945	0.946	0.942	0.943	0.94	0.933	0.931	0.938	0.935	0.944	0.945	0.944	0.942	0.946	0.942	0.943	0.939	0.944	0.941	0.94	0.938	0.937	0.943	0.942	0.94	0.943	0.94	0.95	0.945	0.945	0.948	0.942	0.937	0.942	0.938	0.944	0.94
ULB_BH18	0.933	0.936	0.939	0.938	0.936	0.936	0.932	0.933	0.93	0.937	0.936	0.935	0.942	0.942	0.938	0.939	0.934	0.932	0.927	0.933	0.933	0.938	0.942	0.942	0.94	0.945	0.937	0.943	0.937	0.943	0.938	0.939	0.936	0.936	0.939	0.939	0.934	0.941	0.937	0.946	0.939	0.942	0.945	0.937	0.93	0.936	0.932	0.942	0.936
ULB_BH14	0.934	0.933	0.944	0.943	0.933	0.939	0.935	0.933	0.934	0.943	0.938	0.938	0.939	0.942	0.942	0.939	0.932	0.939	0.934	0.936	0.939	0.94	0.94	0.945	0.943	0.946	0.934	0.946	0.936	0.946	0.942	0.945	0.939	0.939	0.939	0.946	0.934	0.945	0.943	0.947	0.938	0.937	0.944	0.933	0.926	0.938	0.934	0.94	0.94
ULB_BH21	0.934	0.935	0.941	0.939	0.934	0.936	0.934	0.933	0.931	0.936	0.935	0.934	0.939	0.939	0.938	0.937	0.933	0.934	0.93	0.934	0.934	0.937	0.94	0.941	0.939	0.943	0.935	0.942	0.934	0.944	0.938	0.939	0.934	0.936	0.938	0.94	0.935	0.94	0.939	0.945	0.938	0.939	0.942	0.936	0.929	0.937	0.934	0.94	0.938
ULB_BH24	0.936	0.939	0.944	0.943	0.939	0.941	0.935	0.937	0.934	0.941	0.94	0.939	0.946	0.948	0.944	0.944	0.939	0.937	0.935	0.94	0.938	0.946	0.946	0.945	0.945	0.948	0.939	0.948	0.94	0.946	0.946	0.944	0.942	0.941	0.944	0.947	0.94	0.947	0.944	0.952	0.945	0.943	0.949	0.942	0.935	0.943	0.938	0.944	0.943
ULB_BH22	0.927	0.927	0.935	0.933	0.927	0.93	0.928	0.926	0.926	0.932	0.929	0.928	0.931	0.931	0.931	0.93	0.925	0.93	0.923	0.926	0.929	0.929	0.932	0.936	0.932	0.938	0.929	0.935	0.928	0.938	0.931	0.934	0.927	0.932	0.931	0.934	0.926	0.934	0.933	0.937	0.93	0.933	0.936	0.927	0.92	0.929	0.926	0.933	0.931
ULB_BH31	0.926	0.93	0.931	0.928	0.931	0.929	0.922	0.925	0.922	0.925	0.928	0.924	0.936	0.932	0.928	0.931	0.934	0.924	0.92	0.929	0.927	0.933	0.938	0.936	0.932	0.939	0.933	0.935	0.931	0.937	0.931	0.93	0.926	0.929	0.934	0.93	0.932	0.933	0.931	0.938	0.938	0.939	0.94	0.936	0.927	0.935	0.928	0.938	0.932
ULB_BH23	0.93	0.929	0.939	0.939	0.932	0.938	0.93	0.93	0.93	0.938	0.936	0.934	0.938	0.937	0.937	0.937	0.932	0.935	0.93	0.932	0.936	0.935	0.937	0.942	0.938	0.946	0.933	0.943	0.932	0.945	0.939	0.941	0.934	0.941	0.936	0.941	0.929	0.942	0.938	0.942	0.937	0.938	0.943	0.931	0.924	0.935	0.929	0.939	0.935
ULB_BH33	0.932	0.934	0.938	0.937	0.936	0.938	0.929	0.931	0.929	0.933	0.936	0.932	0.943	0.94	0.936	0.938	0.939	0.933	0.93	0.938	0.935	0.941	0.943	0.944	0.94	0.948	0.937	0.944	0.935	0.946	0.939	0.939	0.934	0.938	0.942	0.942	0.937	0.942	0.94	0.947	0.944	0.942	0.946	0.94	0.931	0.942	0.936	0.943	0.941
ULB_BH34	0.927	0.927	0.934	0.932	0.93	0.933	0.925	0.926	0.925	0.931	0.931	0.928	0.937	0.934	0.933	0.933	0.932	0.931	0.924	0.93	0.932	0.934	0.936	0.941	0.935	0.944	0.932	0.939	0.931	0.942	0.934	0.936	0.929	0.934	0.935	0.938	0.93	0.937	0.934	0.94	0.937	0.938	0.942	0.932	0.923	0.936	0.928	0.938	0.934
ULB_BH20	0.938	0.938	0.948	0.947	0.939	0.947	0.939	0.939	0.939	0.947	0.945	0.943	0.946	0.947	0.946	0.945	0.939	0.943	0.939	0.942	0.945	0.946	0.946	0.952	0.948	0.953	0.94	0.953	0.94	0.952	0.947	0.951	0.944	0.946	0.944	0.951	0.937	0.954	0.947	0.953	0.945	0.943	0.949	0.937	0.932	0.944	0.939	0.946	0.945
ULB_BH19	0.941	0.944	0.948	0.945	0.943	0.943	0.939	0.941	0.936	0.94	0.942	0.941	0.947	0.948	0.946	0.945	0.942	0.938	0.939	0.944	0.939	0.95	0.951	0.945	0.946	0.948	0.942	0.95	0.942	0.947	0.946	0.943	0.943	0.939	0.948	0.947	0.947	0.948	0.948	0.956	0.948	0.944	0.949	0.948	0.943	0.948	0.945	0.947	0.947
ULB_BH27	0.921	0.924	0.925	0.923	0.926	0.924	0.918	0.92	0.917	0.92	0.924	0.919	0.931	0.927	0.923	0.926	0.928	0.918	0.912	0.922	0.921	0.926	0.93	0.931	0.926	0.934	0.928	0.927	0.926	0.931	0.924	0.924	0.919	0.924	0.927	0.924	0.925	0.926	0.924	0.932	0.931	0.934	0.934	0.929	0.92	0.927	0.921	0.932	0.925
ULB_BH25	0.933	0.932	0.94	0.94	0.935	0.939	0.931	0.931	0.932	0.939	0.937	0.935	0.941	0.94	0.939	0.939	0.936	0.935	0.93	0.935	0.936	0.939	0.941	0.945	0.942	0.948	0.937	0.944	0.936	0.947	0.94	0.942	0.936	0.939	0.94	0.942	0.934	0.943	0.939	0.946	0.941	0.944	0.947	0.936	0.927	0.939	0.933	0.943	0.939
ULB_BH32	0.924	0.927	0.929	0.927	0.929	0.928	0.921	0.923	0.921	0.924	0.927	0.923	0.934	0.93	0.926	0.929	0.931	0.923	0.919	0.927	0.925	0.931	0.934	0.934	0.93	0.938	0.93	0.933	0.929	0.936	0.929	0.929	0.923	0.929	0.931	0.929	0.929	0.931	0.929	0.936	0.935	0.937	0.939	0.933	0.923	0.933	0.925	0.936	0.93
ULB_BH36	0.929	0.931	0.934	0.931	0.933	0.931	0.926	0.928	0.925	0.928	0.93	0.927	0.937	0.934	0.931	0.933	0.934	0.927	0.922	0.931	0.929	0.934	0.938	0.938	0.934	0.942	0.934	0.937	0.933	0.94	0.932	0.933	0.927	0.932	0.935	0.933	0.933	0.935	0.933	0.939	0.938	0.941	0.941	0.936	0.928	0.937	0.929	0.939	0.933
ULB_BH38	0.928	0.928	0.935	0.934	0.929	0.933	0.927	0.926	0.927	0.932	0.931	0.928	0.935	0.932	0.931	0.932	0.93	0.931	0.924	0.931	0.931	0.933	0.936	0.939	0.935	0.943	0.932	0.938	0.93	0.942	0.933	0.936	0.927	0.934	0.934	0.935	0.93	0.936	0.935	0.939	0.935	0.937	0.94	0.931	0.922	0.934	0.929	0.939	0.934
ULB_BH40	0.939	0.942	0.947	0.944	0.944	0.944	0.937	0.939	0.936	0.939	0.942	0.939	0.947	0.946	0.944	0.945	0.945	0.938	0.938	0.945	0.94	0.949	0.952	0.947	0.945	0.951	0.944	0.95	0.942	0.95	0.946	0.943	0.941	0.942	0.948	0.946	0.946	0.948	0.947	0.954	0.95	0.947	0.951	0.948	0.942	0.949	0.944	0.95	0.947
ULB_BH41	0.932	0.931	0.941	0.942	0.932	0.938	0.932	0.93	0.933	0.944	0.938	0.937	0.939	0.94	0.941	0.939	0.931	0.94	0.933	0.935	0.939	0.937	0.939	0.946	0.942	0.948	0.934	0.947	0.935	0.947	0.942	0.945	0.938	0.941	0.939	0.947	0.931	0.945	0.941	0.945	0.937	0.937	0.944	0.93	0.924	0.937	0.932	0.941	0.939
ULB_BH46	0.934	0.936	0.942	0.939	0.936	0.938	0.934	0.934	0.932	0.937	0.937	0.935	0.944	0.943	0.94	0.94	0.937	0.936	0.931	0.937	0.937	0.942	0.945	0.947	0.942	0.949	0.938	0.945	0.938	0.948	0.942	0.941	0.937	0.939	0.941	0.945	0.937	0.945	0.942	0.949	0.943	0.944	0.948	0.939	0.931	0.943	0.936	0.943	0.942
ULB_BH43	0.929	0.928	0.939	0.938	0.929	0.936	0.93	0.928	0.929	0.937	0.934	0.932	0.934	0.933	0.936	0.933	0.928	0.936	0.929	0.93	0.935	0.932	0.934	0.942	0.936	0.944	0.93	0.94	0.929	0.944	0.936	0.939	0.931	0.936	0.934	0.94	0.926	0.939	0.937	0.94	0.933	0.934	0.939	0.926	0.92	0.933	0.928	0.936	0.934
ULB_BH39	0.929	0.93	0.935	0.932	0.931	0.931	0.927	0.927	0.926	0.928	0.93	0.927	0.935	0.932	0.93	0.931	0.931	0.928	0.924	0.93	0.929	0.933	0.937	0.937	0.933	0.94	0.933	0.936	0.93	0.94	0.931	0.932	0.927	0.931	0.934	0.934	0.932	0.934	0.934	0.94	0.936	0.938	0.939	0.935	0.926	0.934	0.93	0.937	0.934
ULB_BH44	0.93	0.927	0.938	0.94	0.928	0.935	0.931	0.927	0.931	0.941	0.934	0.935	0.933	0.936	0.938	0.934	0.925	0.935	0.929	0.928	0.932	0.932	0.933	0.938	0.938	0.94	0.928	0.94	0.929	0.94	0.936	0.939	0.934	0.934	0.933	0.941	0.926	0.939	0.936	0.94	0.931	0.931	0.938	0.926	0.919	0.93	0.927	0.935	0.933
ULB_BH47	0.935	0.934	0.943	0.943	0.935	0.941	0.934	0.933	0.933	0.941	0.939	0.937	0.941	0.94	0.94	0.939	0.934	0.938	0.934	0.936	0.938	0.94	0.942	0.946	0.942	0.949	0.935	0.947	0.935	0.948	0.941	0.943	0.937	0.94	0.94	0.946	0.934	0.945	0.942	0.948	0.94	0.938	0.944	0.934	0.927	0.94	0.935	0.942	0.941
ULB_BH48	0.934	0.935	0.944	0.943	0.936	0.943	0.934	0.934	0.934	0.942	0.941	0.938	0.944	0.942	0.942	0.942	0.937	0.94	0.935	0.939	0.941	0.942	0.944	0.949	0.944	0.952	0.938	0.949	0.937	0.95	0.944	0.946	0.939	0.943	0.942	0.947	0.935	0.948	0.944	0.949	0.943	0.941	0.948	0.936	0.929	0.942	0.937	0.944	0.943
ULB_BJ1	0.938	0.936	0.945	0.95	0.94	0.946	0.936	0.935	0.939	0.953	0.946	0.949	0.944	0.95	0.948	0.947	0.937	0.938	0.939	0.938	0.944	0.946	0.947	0.95	0.95	0.952	0.939	0.955	0.942	0.95	0.948	0.951	0.946	0.944	0.944	0.949	0.934	0.953	0.942	0.95	0.943	0.94	0.947	0.935	0.93	0.94	0.935	0.947	0.942
ULB_BJ3	0.934	0.93	0.941	0.945	0.93	0.938	0.934	0.93	0.935	0.948	0.937	0.943	0.933	0.942	0.942	0.939	0.927	0.934	0.938	0.934	0.937	0.941	0.939	0.939	0.944	0.94	0.93	0.946	0.933	0.941	0.942	0.943	0.94	0.936	0.937	0.943	0.93	0.945	0.939	0.944	0.934	0.929	0.937	0.929	0.924	0.933	0.933	0.938	0.937
ULB_BJ4	0.935	0.93	0.944	0.949	0.935	0.944	0.936	0.932	0.939	0.954	0.943	0.948	0.936	0.942	0.946	0.943	0.93	0.94	0.94	0.935	0.943	0.939	0.94	0.945	0.945	0.946	0.933	0.952	0.936	0.947	0.944	0.949	0.942	0.941	0.939	0.946	0.928	0.949	0.941	0.945	0.936	0.932	0.94	0.927	0.923	0.934	0.932	0.942	0.939
ULB_BJ5	0.94	0.938	0.947	0.95	0.942	0.948	0.938	0.937	0.94	0.953	0.947	0.949	0.945	0.949	0.949	0.948	0.939	0.94	0.939	0.94	0.944	0.947	0.948	0.949	0.95	0.953	0.941	0.955	0.944	0.951	0.949	0.951	0.945	0.945	0.946	0.948	0.937	0.952	0.944	0.951	0.944	0.943	0.949	0.938	0.933	0.941	0.937	0.949	0.943
ULB_BJ2	0.932	0.927	0.941	0.947	0.932	0.941	0.932	0.929	0.936	0.952	0.938	0.946	0.933	0.942	0.944	0.94	0.927	0.936	0.94	0.933	0.94	0.939	0.938	0.94	0.944	0.942	0.93	0.95	0.933	0.942	0.944	0.947	0.942	0.939	0.937	0.946	0.927	0.947	0.938	0.943	0.934	0.93	0.938	0.926	0.921	0.932	0.93	0.937	0.936
ULB_BJ7	0.939	0.937	0.947	0.951	0.94	0.946	0.939	0.937	0.939	0.953	0.944	0.949	0.943	0.952	0.95	0.947	0.935	0.94	0.94	0.939	0.943	0.946	0.946	0.948	0.95	0.949	0.938	0.954	0.941	0.948	0.948	0.951	0.947	0.943	0.944	0.951	0.935	0.952	0.944	0.952	0.942	0.939	0.946	0.935	0.931	0.94	0.937	0.945	0.943
ULB_BJ6	0.937	0.934	0.945	0.95	0.937	0.945	0.937	0.935	0.939	0.954	0.944	0.95	0.94	0.948	0.948	0.945	0.934	0.938	0.941	0.938	0.943	0.946	0.944	0.946	0.948	0.948	0.935	0.954	0.939	0.947	0.947	0.95	0.946	0.942	0.942	0.948	0.933	0.952	0.943	0.949	0.94	0.936	0.944	0.933	0.928	0.938	0.935	0.944	0.941
ULB_BJ9	0.935	0.937	0.939	0.939	0.942	0.942	0.931	0.935	0.931	0.937	0.94	0.938	0.946	0.946	0.94	0.943	0.943	0.93	0.929	0.937	0.936	0.944	0.946	0.944	0.943	0.948	0.941	0.945	0.941	0.944	0.94	0.94	0.938	0.937	0.943	0.94	0.937	0.944	0.937	0.948	0.947	0.946	0.948	0.941	0.936	0.941	0.935	0.946	0.939
ULB_BJ8	0.942	0.941	0.95	0.952	0.944	0.949	0.941	0.941	0.94	0.95	0.947	0.951	0.945	0.953	0.951	0.949	0.939	0.939	0.944	0.944	0.943	0.95	0.95	0.946	0.95	0.948	0.941	0.955	0.942	0.947	0.95	0.949	0.949	0.942	0.947	0.949	0.94	0.952	0.946	0.955	0.946	0.939	0.946	0.94	0.939	0.943	0.943	0.947	0.946
ULB_BJ10	0.93	0.932	0.935	0.934	0.936	0.936	0.928	0.93	0.927	0.933	0.934	0.932	0.94	0.939	0.934	0.937	0.936	0.927	0.925	0.932	0.932	0.937	0.94	0.94	0.937	0.943	0.937	0.94	0.935	0.941	0.935	0.936	0.932	0.934	0.937	0.936	0.933	0.938	0.932	0.942	0.941	0.941	0.943	0.936	0.929	0.936	0.931	0.941	0.935
QuASAR
sample	GOM_CC3	GOM_CC2	GOM_BC3	GOM_BC7	GOM_CC4	GOM_BC4	GOM_BC1	GOM_CC1	GOM_BC6	GOM_BC5	GOM_BC8	GOM_BH3	GOM_BH1	GOM_BH2	GOM_BH4	GOM_BH5	GOM_BH6	GOM_BH7	GOM_BH8	GOM_BH10	GOM_BH11	GOM_BH9	GOM_BH17	GOM_BH13	GOM_BH12	GOM_BH16	GOM_BH15	GOM_BH18	GOM_BH14	GOM_BH21	GOM_BH24	GOM_BH22	GOM_BH31	GOM_BH23	GOM_BH33	GOM_BH34	GOM_BH30	GOM_BH20	GOM_BH19	GOM_BH27	GOM_BH28	GOM_BH25	GOM_BH32	GOM_BH26	GOM_BH29	GOM_BH36	GOM_BH38	GOM_BH40	GOM_BH35
GOM_CC3	NA	0.962	0.959	0.958	0.962	0.954	0.964	0.961	0.969	0.953	0.96	0.959	0.956	0.942	0.956	0.96	0.959	0.964	0.963	0.961	0.96	0.95	0.955	0.951	0.953	0.95	0.963	0.946	0.965	0.957	0.958	0.956	0.95	0.959	0.961	0.949	0.961	0.948	0.965	0.951	0.953	0.958	0.956	0.956	0.953	0.957	0.959	0.962	0.961
GOM_CC2	0.962	NA	0.961	0.956	0.961	0.953	0.965	0.962	0.961	0.948	0.957	0.952	0.956	0.944	0.953	0.955	0.956	0.958	0.961	0.961	0.953	0.951	0.956	0.947	0.952	0.948	0.961	0.946	0.957	0.956	0.956	0.953	0.949	0.954	0.962	0.947	0.96	0.948	0.963	0.952	0.955	0.953	0.954	0.958	0.959	0.956	0.962	0.957	0.959
GOM_BC3	0.959	0.961	NA	0.967	0.961	0.966	0.962	0.959	0.963	0.962	0.965	0.963	0.958	0.956	0.965	0.962	0.958	0.963	0.968	0.967	0.964	0.962	0.963	0.96	0.963	0.961	0.96	0.963	0.957	0.967	0.966	0.965	0.959	0.961	0.966	0.959	0.958	0.963	0.968	0.963	0.964	0.953	0.962	0.957	0.958	0.962	0.964	0.963	0.963
GOM_BC7	0.958	0.956	0.967	NA	0.961	0.967	0.956	0.957	0.963	0.97	0.966	0.97	0.962	0.963	0.969	0.967	0.958	0.96	0.97	0.965	0.964	0.965	0.966	0.963	0.968	0.964	0.957	0.968	0.959	0.966	0.969	0.969	0.968	0.962	0.966	0.965	0.957	0.967	0.965	0.967	0.965	0.954	0.965	0.956	0.953	0.962	0.961	0.964	0.965
GOM_CC4	0.962	0.961	0.961	0.961	NA	0.96	0.961	0.961	0.963	0.956	0.963	0.961	0.959	0.949	0.96	0.961	0.962	0.959	0.965	0.962	0.959	0.954	0.959	0.953	0.956	0.955	0.961	0.953	0.96	0.959	0.961	0.959	0.955	0.96	0.963	0.951	0.955	0.954	0.961	0.955	0.958	0.956	0.959	0.955	0.957	0.957	0.959	0.961	0.959
GOM_BC4	0.954	0.953	0.966	0.967	0.96	NA	0.955	0.955	0.96	0.965	0.966	0.966	0.958	0.956	0.965	0.963	0.958	0.959	0.966	0.963	0.964	0.96	0.961	0.961	0.961	0.964	0.955	0.964	0.954	0.965	0.966	0.965	0.961	0.96	0.963	0.958	0.95	0.965	0.962	0.961	0.962	0.949	0.961	0.948	0.95	0.959	0.956	0.961	0.96
GOM_BC1	0.964	0.965	0.962	0.956	0.961	0.955	NA	0.967	0.965	0.951	0.96	0.956	0.955	0.943	0.955	0.957	0.958	0.963	0.961	0.959	0.958	0.949	0.955	0.95	0.951	0.952	0.962	0.946	0.96	0.958	0.959	0.957	0.948	0.958	0.96	0.947	0.955	0.95	0.964	0.95	0.954	0.956	0.955	0.952	0.952	0.954	0.96	0.959	0.956
GOM_CC1	0.961	0.962	0.959	0.957	0.961	0.955	0.967	NA	0.962	0.95	0.959	0.956	0.956	0.945	0.956	0.958	0.958	0.961	0.962	0.958	0.956	0.949	0.956	0.949	0.951	0.95	0.961	0.946	0.959	0.955	0.959	0.956	0.95	0.959	0.959	0.947	0.953	0.949	0.959	0.95	0.955	0.957	0.956	0.953	0.953	0.954	0.958	0.958	0.955
GOM_BC6	0.969	0.961	0.963	0.963	0.963	0.96	0.965	0.962	NA	0.959	0.965	0.963	0.959	0.946	0.96	0.963	0.962	0.967	0.966	0.963	0.966	0.953	0.958	0.958	0.957	0.956	0.964	0.952	0.966	0.961	0.963	0.961	0.954	0.963	0.963	0.953	0.959	0.954	0.967	0.954	0.958	0.959	0.959	0.954	0.952	0.96	0.962	0.964	0.963
GOM_BC5	0.953	0.948	0.962	0.97	0.956	0.965	0.951	0.95	0.959	NA	0.964	0.971	0.959	0.963	0.969	0.966	0.952	0.959	0.967	0.96	0.964	0.963	0.963	0.964	0.967	0.963	0.952	0.969	0.957	0.964	0.968	0.97	0.968	0.961	0.963	0.966	0.951	0.968	0.961	0.964	0.96	0.95	0.962	0.947	0.944	0.957	0.954	0.963	0.962
GOM_BC8	0.96	0.957	0.965	0.966	0.963	0.966	0.96	0.959	0.965	0.964	NA	0.967	0.961	0.953	0.966	0.966	0.963	0.966	0.968	0.963	0.968	0.959	0.962	0.963	0.961	0.964	0.96	0.961	0.96	0.965	0.967	0.966	0.961	0.964	0.964	0.958	0.953	0.963	0.965	0.959	0.962	0.956	0.962	0.95	0.951	0.961	0.959	0.964	0.962
GOM_BH3	0.959	0.952	0.963	0.97	0.961	0.966	0.956	0.956	0.963	0.971	0.967	NA	0.962	0.963	0.97	0.97	0.958	0.962	0.97	0.964	0.967	0.964	0.965	0.963	0.966	0.964	0.958	0.966	0.962	0.964	0.969	0.97	0.969	0.963	0.966	0.965	0.955	0.968	0.964	0.965	0.962	0.955	0.964	0.952	0.951	0.96	0.959	0.965	0.963
GOM_BH1	0.956	0.956	0.958	0.962	0.959	0.958	0.955	0.956	0.959	0.959	0.961	0.962	NA	0.956	0.962	0.963	0.957	0.96	0.965	0.961	0.959	0.958	0.962	0.958	0.961	0.959	0.957	0.958	0.959	0.96	0.963	0.963	0.962	0.962	0.963	0.96	0.955	0.96	0.962	0.96	0.959	0.955	0.962	0.955	0.952	0.96	0.96	0.96	0.963
GOM_BH2	0.942	0.944	0.956	0.963	0.949	0.956	0.943	0.945	0.946	0.963	0.953	0.963	0.956	NA	0.964	0.96	0.942	0.947	0.962	0.955	0.952	0.964	0.961	0.956	0.967	0.953	0.946	0.963	0.949	0.954	0.961	0.963	0.968	0.95	0.958	0.964	0.948	0.964	0.955	0.966	0.957	0.943	0.959	0.948	0.948	0.954	0.954	0.952	0.957
GOM_BH4	0.956	0.953	0.965	0.969	0.96	0.965	0.955	0.956	0.96	0.969	0.966	0.97	0.962	0.964	NA	0.969	0.957	0.963	0.971	0.964	0.966	0.965	0.966	0.965	0.969	0.965	0.957	0.968	0.96	0.965	0.97	0.971	0.969	0.963	0.967	0.967	0.955	0.97	0.966	0.966	0.963	0.954	0.966	0.952	0.952	0.962	0.96	0.963	0.964
GOM_BH5	0.96	0.955	0.962	0.967	0.961	0.963	0.957	0.958	0.963	0.966	0.966	0.97	0.963	0.96	0.969	NA	0.96	0.963	0.969	0.964	0.965	0.964	0.964	0.962	0.965	0.962	0.96	0.963	0.963	0.963	0.969	0.968	0.966	0.963	0.966	0.962	0.957	0.965	0.965	0.963	0.962	0.957	0.964	0.953	0.952	0.96	0.96	0.964	0.963
GOM_BH6	0.959	0.956	0.958	0.958	0.962	0.958	0.958	0.958	0.962	0.952	0.963	0.958	0.957	0.942	0.957	0.96	NA	0.961	0.965	0.963	0.962	0.953	0.957	0.953	0.952	0.957	0.959	0.952	0.958	0.96	0.961	0.957	0.951	0.961	0.962	0.949	0.955	0.954	0.962	0.952	0.958	0.955	0.958	0.952	0.951	0.96	0.958	0.961	0.959
GOM_BH7	0.964	0.958	0.963	0.96	0.959	0.959	0.963	0.961	0.967	0.959	0.966	0.962	0.96	0.947	0.963	0.963	0.961	NA	0.969	0.963	0.97	0.953	0.96	0.964	0.959	0.961	0.962	0.957	0.963	0.966	0.966	0.966	0.957	0.967	0.963	0.96	0.956	0.96	0.968	0.956	0.958	0.959	0.962	0.949	0.949	0.963	0.962	0.964	0.964
GOM_BH8	0.963	0.961	0.968	0.97	0.965	0.966	0.961	0.962	0.966	0.967	0.968	0.97	0.965	0.962	0.971	0.969	0.965	0.969	NA	0.972	0.97	0.97	0.969	0.965	0.97	0.966	0.964	0.968	0.964	0.969	0.973	0.971	0.969	0.968	0.971	0.968	0.964	0.97	0.972	0.969	0.969	0.959	0.968	0.962	0.959	0.97	0.969	0.967	0.971
GOM_BH10	0.961	0.961	0.967	0.965	0.962	0.963	0.959	0.958	0.963	0.96	0.963	0.964	0.961	0.955	0.964	0.964	0.963	0.963	0.972	NA	0.966	0.966	0.965	0.959	0.964	0.962	0.963	0.962	0.96	0.966	0.968	0.965	0.962	0.962	0.968	0.962	0.964	0.964	0.971	0.964	0.966	0.955	0.962	0.961	0.96	0.966	0.967	0.965	0.967
GOM_BH11	0.96	0.953	0.964	0.964	0.959	0.964	0.958	0.956	0.966	0.964	0.968	0.967	0.959	0.952	0.966	0.965	0.962	0.97	0.97	0.966	NA	0.959	0.961	0.966	0.963	0.964	0.96	0.962	0.962	0.967	0.969	0.969	0.961	0.966	0.964	0.963	0.954	0.965	0.967	0.959	0.962	0.956	0.964	0.949	0.948	0.964	0.96	0.963	0.965
GOM_BH9	0.95	0.951	0.962	0.965	0.954	0.96	0.949	0.949	0.953	0.963	0.959	0.964	0.958	0.964	0.965	0.964	0.953	0.953	0.97	0.966	0.959	NA	0.966	0.958	0.968	0.96	0.953	0.966	0.953	0.961	0.965	0.965	0.967	0.954	0.963	0.965	0.958	0.968	0.964	0.968	0.963	0.947	0.961	0.956	0.953	0.963	0.962	0.959	0.963
GOM_BH17	0.955	0.956	0.963	0.966	0.959	0.961	0.955	0.956	0.958	0.963	0.962	0.965	0.962	0.961	0.966	0.964	0.957	0.96	0.969	0.965	0.961	0.966	NA	0.96	0.966	0.961	0.958	0.966	0.958	0.964	0.967	0.966	0.966	0.96	0.966	0.964	0.959	0.965	0.965	0.966	0.964	0.953	0.963	0.958	0.957	0.963	0.965	0.962	0.965
GOM_BH13	0.951	0.947	0.96	0.963	0.953	0.961	0.95	0.949	0.958	0.964	0.963	0.963	0.958	0.956	0.965	0.962	0.953	0.964	0.965	0.959	0.966	0.958	0.96	NA	0.963	0.962	0.953	0.963	0.955	0.964	0.965	0.967	0.962	0.961	0.959	0.964	0.948	0.965	0.962	0.961	0.959	0.952	0.962	0.944	0.942	0.961	0.955	0.958	0.962
GOM_BH12	0.953	0.952	0.963	0.968	0.956	0.961	0.951	0.951	0.957	0.967	0.961	0.966	0.961	0.967	0.969	0.965	0.952	0.959	0.97	0.964	0.963	0.968	0.966	0.963	NA	0.96	0.956	0.968	0.958	0.962	0.967	0.971	0.97	0.959	0.965	0.969	0.958	0.969	0.964	0.968	0.963	0.951	0.964	0.955	0.953	0.962	0.962	0.96	0.965
GOM_BH16	0.95	0.948	0.961	0.964	0.955	0.964	0.952	0.95	0.956	0.963	0.964	0.964	0.959	0.953	0.965	0.962	0.957	0.961	0.966	0.962	0.964	0.96	0.961	0.962	0.96	NA	0.952	0.965	0.953	0.967	0.966	0.967	0.96	0.961	0.961	0.961	0.949	0.966	0.963	0.96	0.961	0.95	0.961	0.946	0.942	0.961	0.955	0.961	0.96
GOM_BH15	0.963	0.961	0.96	0.957	0.961	0.955	0.962	0.961	0.964	0.952	0.96	0.958	0.957	0.946	0.957	0.96	0.959	0.962	0.964	0.963	0.96	0.953	0.958	0.953	0.956	0.952	NA	0.949	0.962	0.957	0.959	0.958	0.952	0.959	0.962	0.952	0.959	0.952	0.964	0.953	0.957	0.958	0.957	0.956	0.957	0.958	0.962	0.96	0.961
GOM_BH18	0.946	0.946	0.963	0.968	0.953	0.964	0.946	0.946	0.952	0.969	0.961	0.966	0.958	0.963	0.968	0.963	0.952	0.957	0.968	0.962	0.962	0.966	0.966	0.963	0.968	0.965	0.949	NA	0.951	0.966	0.968	0.97	0.968	0.959	0.964	0.967	0.952	0.97	0.963	0.967	0.963	0.947	0.963	0.95	0.948	0.959	0.957	0.962	0.962
GOM_BH14	0.965	0.957	0.957	0.959	0.96	0.954	0.96	0.959	0.966	0.957	0.96	0.962	0.959	0.949	0.96	0.963	0.958	0.963	0.964	0.96	0.962	0.953	0.958	0.955	0.958	0.953	0.962	0.951	NA	0.956	0.961	0.96	0.956	0.961	0.961	0.953	0.958	0.954	0.964	0.953	0.955	0.958	0.958	0.954	0.952	0.957	0.959	0.962	0.961
GOM_BH21	0.957	0.956	0.967	0.966	0.959	0.965	0.958	0.955	0.961	0.964	0.965	0.964	0.96	0.954	0.965	0.963	0.96	0.966	0.969	0.966	0.967	0.961	0.964	0.964	0.962	0.967	0.957	0.966	0.956	NA	0.968	0.968	0.961	0.964	0.966	0.963	0.956	0.966	0.968	0.962	0.964	0.954	0.964	0.953	0.95	0.964	0.961	0.964	0.965
GOM_BH24	0.958	0.956	0.966	0.969	0.961	0.966	0.959	0.959	0.963	0.968	0.967	0.969	0.963	0.961	0.97	0.969	0.961	0.966	0.973	0.968	0.969	0.965	0.967	0.965	0.967	0.966	0.959	0.968	0.961	0.968	NA	0.971	0.968	0.967	0.968	0.966	0.957	0.97	0.968	0.966	0.966	0.956	0.967	0.955	0.953	0.965	0.963	0.965	0.966
GOM_BH22	0.956	0.953	0.965	0.969	0.959	0.965	0.957	0.956	0.961	0.97	0.966	0.97	0.963	0.963	0.971	0.968	0.957	0.966	0.971	0.965	0.969	0.965	0.966	0.967	0.971	0.967	0.958	0.97	0.96	0.968	0.971	NA	0.968	0.966	0.966	0.968	0.955	0.971	0.967	0.966	0.963	0.956	0.966	0.952	0.95	0.962	0.961	0.964	0.965
GOM_BH31	0.95	0.949	0.959	0.968	0.955	0.961	0.948	0.95	0.954	0.968	0.961	0.969	0.962	0.968	0.969	0.966	0.951	0.957	0.969	0.962	0.961	0.967	0.966	0.962	0.97	0.96	0.952	0.968	0.956	0.961	0.968	0.968	NA	0.959	0.964	0.969	0.954	0.969	0.96	0.968	0.963	0.95	0.964	0.952	0.95	0.96	0.959	0.959	0.964
GOM_BH23	0.959	0.954	0.961	0.962	0.96	0.96	0.958	0.959	0.963	0.961	0.964	0.963	0.962	0.95	0.963	0.963	0.961	0.967	0.968	0.962	0.966	0.954	0.96	0.961	0.959	0.961	0.959	0.959	0.961	0.964	0.967	0.966	0.959	NA	0.963	0.959	0.953	0.96	0.965	0.956	0.96	0.958	0.964	0.953	0.949	0.96	0.958	0.963	0.962
GOM_BH33	0.961	0.962	0.966	0.966	0.963	0.963	0.96	0.959	0.963	0.963	0.964	0.966	0.963	0.958	0.967	0.966	0.962	0.963	0.971	0.968	0.964	0.963	0.966	0.959	0.965	0.961	0.962	0.964	0.961	0.966	0.968	0.966	0.964	0.963	NA	0.962	0.963	0.963	0.969	0.964	0.965	0.956	0.965	0.961	0.96	0.964	0.966	0.966	0.967
GOM_BH34	0.949	0.947	0.959	0.965	0.951	0.958	0.947	0.947	0.953	0.966	0.958	0.965	0.96	0.964	0.967	0.962	0.949	0.96	0.968	0.962	0.963	0.965	0.964	0.964	0.969	0.961	0.952	0.967	0.953	0.963	0.966	0.968	0.969	0.959	0.962	NA	0.955	0.968	0.962	0.968	0.961	0.95	0.963	0.951	0.946	0.962	0.96	0.958	0.966
GOM_BH30	0.961	0.96	0.958	0.957	0.955	0.95	0.955	0.953	0.959	0.951	0.953	0.955	0.955	0.948	0.955	0.957	0.955	0.956	0.964	0.964	0.954	0.958	0.959	0.948	0.958	0.949	0.959	0.952	0.958	0.956	0.957	0.955	0.954	0.953	0.963	0.955	NA	0.951	0.966	0.958	0.957	0.953	0.956	0.964	0.959	0.96	0.965	0.961	0.964
GOM_BH20	0.948	0.948	0.963	0.967	0.954	0.965	0.95	0.949	0.954	0.968	0.963	0.968	0.96	0.964	0.97	0.965	0.954	0.96	0.97	0.964	0.965	0.968	0.965	0.965	0.969	0.966	0.952	0.97	0.954	0.966	0.97	0.971	0.969	0.96	0.963	0.968	0.951	NA	0.964	0.968	0.964	0.948	0.964	0.949	0.948	0.962	0.959	0.96	0.962
GOM_BH19	0.965	0.963	0.968	0.965	0.961	0.962	0.964	0.959	0.967	0.961	0.965	0.964	0.962	0.955	0.966	0.965	0.962	0.968	0.972	0.971	0.967	0.964	0.965	0.962	0.964	0.963	0.964	0.963	0.964	0.968	0.968	0.967	0.96	0.965	0.969	0.962	0.966	0.964	NA	0.964	0.964	0.958	0.965	0.961	0.959	0.967	0.967	0.967	0.969
GOM_BH27	0.951	0.952	0.963	0.967	0.955	0.961	0.95	0.95	0.954	0.964	0.959	0.965	0.96	0.966	0.966	0.963	0.952	0.956	0.969	0.964	0.959	0.968	0.966	0.961	0.968	0.96	0.953	0.967	0.953	0.962	0.966	0.966	0.968	0.956	0.964	0.968	0.958	0.968	0.964	NA	0.964	0.95	0.963	0.957	0.954	0.963	0.962	0.959	0.965
GOM_BH28	0.953	0.955	0.964	0.965	0.958	0.962	0.954	0.955	0.958	0.96	0.962	0.962	0.959	0.957	0.963	0.962	0.958	0.958	0.969	0.966	0.962	0.963	0.964	0.959	0.963	0.961	0.957	0.963	0.955	0.964	0.966	0.963	0.963	0.96	0.965	0.961	0.957	0.964	0.964	0.964	NA	0.951	0.962	0.956	0.954	0.964	0.964	0.96	0.964
GOM_BH25	0.958	0.953	0.953	0.954	0.956	0.949	0.956	0.957	0.959	0.95	0.956	0.955	0.955	0.943	0.954	0.957	0.955	0.959	0.959	0.955	0.956	0.947	0.953	0.952	0.951	0.95	0.958	0.947	0.958	0.954	0.956	0.956	0.95	0.958	0.956	0.95	0.953	0.948	0.958	0.95	0.951	NA	0.956	0.951	0.947	0.954	0.954	0.958	0.957
GOM_BH32	0.956	0.954	0.962	0.965	0.959	0.961	0.955	0.956	0.959	0.962	0.962	0.964	0.962	0.959	0.966	0.964	0.958	0.962	0.968	0.962	0.964	0.961	0.963	0.962	0.964	0.961	0.957	0.963	0.958	0.964	0.967	0.966	0.964	0.964	0.965	0.963	0.956	0.964	0.965	0.963	0.962	0.956	NA	0.955	0.951	0.962	0.96	0.962	0.963
GOM_BH26	0.956	0.958	0.957	0.956	0.955	0.948	0.952	0.953	0.954	0.947	0.95	0.952	0.955	0.948	0.952	0.953	0.952	0.949	0.962	0.961	0.949	0.956	0.958	0.944	0.955	0.946	0.956	0.95	0.954	0.953	0.955	0.952	0.952	0.953	0.961	0.951	0.964	0.949	0.961	0.957	0.956	0.951	0.955	NA	0.962	0.957	0.962	0.957	0.96
GOM_BH29	0.953	0.959	0.958	0.953	0.957	0.95	0.952	0.953	0.952	0.944	0.951	0.951	0.952	0.948	0.952	0.952	0.951	0.949	0.959	0.96	0.948	0.953	0.957	0.942	0.953	0.942	0.957	0.948	0.952	0.95	0.953	0.95	0.95	0.949	0.96	0.946	0.959	0.948	0.959	0.954	0.954	0.947	0.951	0.962	NA	0.953	0.961	0.955	0.957
GOM_BH36	0.957	0.956	0.962	0.962	0.957	0.959	0.954	0.954	0.96	0.957	0.961	0.96	0.96	0.954	0.962	0.96	0.96	0.963	0.97	0.966	0.964	0.963	0.963	0.961	0.962	0.961	0.958	0.959	0.957	0.964	0.965	0.962	0.96	0.96	0.964	0.962	0.96	0.962	0.967	0.963	0.964	0.954	0.962	0.957	0.953	NA	0.964	0.96	0.967
GOM_BH38	0.959	0.962	0.964	0.961	0.959	0.956	0.96	0.958	0.962	0.954	0.959	0.959	0.96	0.954	0.96	0.96	0.958	0.962	0.969	0.967	0.96	0.962	0.965	0.955	0.962	0.955	0.962	0.957	0.959	0.961	0.963	0.961	0.959	0.958	0.966	0.96	0.965	0.959	0.967	0.962	0.964	0.954	0.96	0.962	0.961	0.964	NA	0.961	0.967
GOM_BH40	0.962	0.957	0.963	0.964	0.961	0.961	0.959	0.958	0.964	0.963	0.964	0.965	0.96	0.952	0.963	0.964	0.961	0.964	0.967	0.965	0.963	0.959	0.962	0.958	0.96	0.961	0.96	0.962	0.962	0.964	0.965	0.964	0.959	0.963	0.966	0.958	0.961	0.96	0.967	0.959	0.96	0.958	0.962	0.957	0.955	0.96	0.961	NA	0.964
GOM_BH35	0.961	0.959	0.963	0.965	0.959	0.96	0.956	0.955	0.963	0.962	0.962	0.963	0.963	0.957	0.964	0.963	0.959	0.964	0.971	0.967	0.965	0.963	0.965	0.962	0.965	0.96	0.961	0.962	0.961	0.965	0.966	0.965	0.964	0.962	0.967	0.966	0.964	0.962	0.969	0.965	0.964	0.957	0.963	0.96	0.957	0.967	0.967	0.964	NA
GOM_BH41	0.956	0.953	0.964	0.966	0.958	0.963	0.955	0.954	0.96	0.968	0.964	0.967	0.963	0.96	0.968	0.965	0.957	0.966	0.97	0.964	0.966	0.962	0.966	0.965	0.966	0.964	0.956	0.969	0.959	0.967	0.969	0.97	0.966	0.966	0.966	0.967	0.957	0.967	0.967	0.965	0.962	0.955	0.965	0.955	0.952	0.961	0.962	0.966	0.966
GOM_BH45	0.956	0.959	0.968	0.968	0.959	0.967	0.958	0.956	0.961	0.966	0.965	0.966	0.963	0.96	0.968	0.965	0.961	0.965	0.973	0.969	0.967	0.966	0.967	0.965	0.967	0.967	0.958	0.969	0.958	0.97	0.971	0.969	0.966	0.964	0.969	0.967	0.96	0.969	0.97	0.967	0.967	0.954	0.967	0.957	0.955	0.967	0.965	0.964	0.968
GOM_BH46	0.949	0.951	0.961	0.964	0.952	0.959	0.951	0.95	0.953	0.964	0.959	0.962	0.958	0.962	0.965	0.961	0.948	0.957	0.963	0.957	0.958	0.961	0.963	0.962	0.965	0.959	0.95	0.963	0.952	0.961	0.964	0.965	0.965	0.955	0.96	0.966	0.951	0.964	0.96	0.964	0.958	0.949	0.961	0.948	0.945	0.958	0.957	0.957	0.961
GOM_BH43	0.966	0.957	0.961	0.961	0.961	0.958	0.961	0.959	0.966	0.96	0.964	0.964	0.958	0.945	0.961	0.963	0.962	0.967	0.968	0.964	0.966	0.955	0.959	0.958	0.957	0.96	0.961	0.957	0.963	0.963	0.963	0.963	0.955	0.964	0.964	0.955	0.96	0.956	0.967	0.954	0.957	0.959	0.96	0.954	0.951	0.959	0.96	0.967	0.963
GOM_BH39	0.957	0.958	0.966	0.965	0.958	0.96	0.955	0.953	0.959	0.96	0.96	0.962	0.96	0.958	0.964	0.961	0.957	0.961	0.972	0.968	0.962	0.966	0.967	0.96	0.966	0.959	0.96	0.965	0.957	0.965	0.966	0.964	0.964	0.96	0.968	0.966	0.965	0.964	0.969	0.968	0.965	0.953	0.963	0.963	0.961	0.966	0.969	0.963	0.969
GOM_BH44	0.943	0.941	0.959	0.964	0.949	0.962	0.945	0.944	0.95	0.967	0.96	0.963	0.955	0.957	0.967	0.96	0.949	0.959	0.963	0.955	0.962	0.958	0.96	0.964	0.962	0.965	0.944	0.968	0.948	0.964	0.965	0.967	0.963	0.959	0.958	0.964	0.944	0.967	0.959	0.961	0.958	0.945	0.961	0.94	0.938	0.956	0.95	0.957	0.958
GOM_BH47	0.954	0.947	0.96	0.968	0.957	0.964	0.953	0.952	0.96	0.971	0.966	0.971	0.963	0.96	0.97	0.967	0.956	0.966	0.969	0.96	0.968	0.96	0.963	0.967	0.966	0.967	0.954	0.969	0.959	0.966	0.969	0.972	0.968	0.968	0.964	0.967	0.95	0.968	0.963	0.962	0.96	0.954	0.965	0.946	0.943	0.959	0.956	0.964	0.963
GOM_BH48	0.965	0.961	0.967	0.97	0.965	0.968	0.964	0.963	0.969	0.968	0.97	0.972	0.966	0.96	0.971	0.97	0.965	0.971	0.977	0.971	0.972	0.967	0.969	0.967	0.968	0.967	0.965	0.966	0.966	0.969	0.972	0.972	0.969	0.969	0.971	0.968	0.962	0.969	0.972	0.966	0.968	0.959	0.968	0.958	0.957	0.969	0.969	0.968	0.97
GOM_BJ1	0.954	0.955	0.964	0.967	0.96	0.963	0.953	0.954	0.957	0.967	0.961	0.966	0.961	0.962	0.966	0.963	0.954	0.957	0.967	0.963	0.96	0.963	0.965	0.959	0.965	0.961	0.955	0.968	0.956	0.964	0.965	0.967	0.965	0.96	0.965	0.962	0.957	0.965	0.963	0.965	0.961	0.952	0.963	0.957	0.957	0.958	0.959	0.964	0.963
GOM_BJ3	0.961	0.96	0.962	0.963	0.962	0.957	0.959	0.957	0.96	0.96	0.958	0.964	0.957	0.956	0.962	0.962	0.952	0.956	0.963	0.96	0.956	0.957	0.96	0.952	0.961	0.952	0.959	0.957	0.959	0.957	0.961	0.961	0.958	0.957	0.964	0.954	0.958	0.956	0.963	0.959	0.956	0.952	0.958	0.958	0.96	0.953	0.96	0.961	0.959
GOM_BJ4	0.959	0.955	0.964	0.967	0.961	0.963	0.959	0.957	0.962	0.969	0.964	0.969	0.961	0.959	0.968	0.966	0.954	0.962	0.967	0.96	0.963	0.959	0.964	0.962	0.965	0.962	0.957	0.966	0.96	0.964	0.966	0.969	0.964	0.963	0.965	0.962	0.955	0.964	0.964	0.962	0.959	0.955	0.963	0.952	0.952	0.956	0.958	0.965	0.962
GOM_BJ5	0.958	0.953	0.959	0.963	0.96	0.958	0.956	0.956	0.96	0.965	0.96	0.966	0.959	0.956	0.964	0.963	0.951	0.96	0.962	0.956	0.958	0.953	0.959	0.956	0.961	0.955	0.957	0.959	0.96	0.957	0.962	0.965	0.961	0.962	0.961	0.957	0.952	0.957	0.959	0.956	0.953	0.955	0.959	0.951	0.951	0.95	0.955	0.962	0.958
GOM_BJ2	0.964	0.964	0.963	0.963	0.965	0.958	0.961	0.962	0.964	0.958	0.961	0.963	0.961	0.953	0.961	0.962	0.96	0.961	0.969	0.966	0.961	0.959	0.963	0.954	0.961	0.955	0.964	0.957	0.963	0.961	0.964	0.962	0.958	0.963	0.967	0.956	0.963	0.957	0.967	0.959	0.962	0.958	0.962	0.963	0.961	0.961	0.964	0.964	0.965
GOM_BJ7	0.949	0.949	0.959	0.964	0.954	0.956	0.947	0.948	0.95	0.966	0.954	0.964	0.956	0.963	0.965	0.96	0.945	0.951	0.962	0.956	0.953	0.96	0.961	0.954	0.964	0.954	0.949	0.966	0.952	0.957	0.962	0.963	0.964	0.955	0.961	0.96	0.953	0.961	0.958	0.962	0.955	0.947	0.959	0.953	0.953	0.951	0.954	0.959	0.958
GOM_BJ6	0.963	0.954	0.957	0.962	0.96	0.957	0.957	0.957	0.964	0.963	0.961	0.966	0.96	0.953	0.963	0.965	0.956	0.962	0.964	0.959	0.962	0.955	0.959	0.957	0.959	0.955	0.959	0.956	0.964	0.958	0.963	0.964	0.959	0.963	0.962	0.956	0.956	0.957	0.962	0.955	0.954	0.958	0.96	0.953	0.95	0.955	0.955	0.963	0.96
GOM_BJ9	0.902	0.905	0.899	0.893	0.905	0.893	0.899	0.9	0.9	0.885	0.896	0.894	0.897	0.884	0.892	0.897	0.902	0.891	0.898	0.903	0.892	0.895	0.899	0.885	0.892	0.89	0.905	0.888	0.901	0.894	0.894	0.891	0.887	0.893	0.902	0.883	0.904	0.888	0.902	0.893	0.897	0.899	0.895	0.906	0.908	0.897	0.902	0.903	0.898
GOM_BJ8	0.962	0.958	0.954	0.956	0.958	0.949	0.953	0.954	0.959	0.952	0.952	0.957	0.955	0.947	0.954	0.957	0.951	0.953	0.959	0.959	0.952	0.951	0.956	0.945	0.954	0.944	0.96	0.947	0.96	0.95	0.955	0.953	0.952	0.953	0.961	0.949	0.961	0.946	0.96	0.952	0.951	0.953	0.953	0.959	0.958	0.951	0.957	0.959	0.96
GOM_BJ10	0.967	0.965	0.966	0.966	0.967	0.962	0.965	0.965	0.968	0.961	0.965	0.966	0.963	0.955	0.964	0.966	0.964	0.966	0.972	0.969	0.965	0.962	0.965	0.958	0.963	0.96	0.967	0.959	0.965	0.964	0.967	0.965	0.962	0.966	0.968	0.96	0.965	0.961	0.97	0.962	0.964	0.961	0.964	0.964	0.963	0.965	0.967	0.966	0.968
MAD_CC3	0.946	0.946	0.959	0.96	0.947	0.957	0.945	0.944	0.947	0.956	0.952	0.952	0.949	0.954	0.954	0.951	0.942	0.946	0.955	0.951	0.948	0.954	0.955	0.951	0.955	0.95	0.943	0.955	0.941	0.954	0.955	0.955	0.953	0.945	0.953	0.954	0.945	0.954	0.953	0.959	0.954	0.939	0.952	0.943	0.943	0.95	0.951	0.948	0.954
MAD_CC2	0.934	0.939	0.955	0.962	0.944	0.958	0.937	0.939	0.94	0.962	0.952	0.957	0.949	0.961	0.96	0.953	0.938	0.945	0.956	0.949	0.95	0.956	0.957	0.955	0.96	0.954	0.937	0.963	0.938	0.954	0.958	0.959	0.961	0.946	0.952	0.96	0.938	0.962	0.949	0.961	0.955	0.935	0.954	0.937	0.937	0.949	0.947	0.947	0.952
MAD_BC3	0.935	0.938	0.957	0.958	0.944	0.956	0.937	0.938	0.94	0.956	0.949	0.953	0.945	0.955	0.955	0.949	0.937	0.94	0.952	0.947	0.945	0.953	0.954	0.949	0.955	0.948	0.938	0.957	0.937	0.949	0.952	0.954	0.954	0.942	0.949	0.952	0.938	0.955	0.947	0.957	0.952	0.934	0.948	0.938	0.941	0.946	0.946	0.945	0.948
MAD_BC7	0.904	0.9	0.928	0.939	0.916	0.941	0.908	0.907	0.916	0.945	0.935	0.938	0.922	0.928	0.939	0.93	0.916	0.924	0.928	0.92	0.934	0.926	0.926	0.938	0.931	0.943	0.906	0.944	0.91	0.935	0.935	0.941	0.933	0.927	0.923	0.934	0.9	0.942	0.922	0.928	0.927	0.907	0.928	0.894	0.893	0.921	0.91	0.925	0.921
MAD_CC4	0.916	0.916	0.942	0.953	0.927	0.95	0.92	0.919	0.925	0.956	0.94	0.949	0.937	0.954	0.951	0.943	0.926	0.932	0.948	0.938	0.942	0.951	0.944	0.949	0.951	0.951	0.919	0.959	0.922	0.947	0.951	0.953	0.955	0.937	0.939	0.956	0.92	0.959	0.938	0.954	0.946	0.918	0.945	0.919	0.913	0.94	0.931	0.933	0.939
MAD_BC4	0.924	0.925	0.936	0.943	0.934	0.941	0.924	0.927	0.929	0.939	0.934	0.939	0.932	0.938	0.938	0.935	0.926	0.925	0.936	0.933	0.931	0.936	0.939	0.932	0.938	0.932	0.928	0.938	0.927	0.931	0.935	0.937	0.938	0.929	0.934	0.934	0.926	0.937	0.932	0.938	0.935	0.923	0.932	0.926	0.931	0.932	0.932	0.933	0.933
MAD_BC1	0.939	0.945	0.956	0.956	0.948	0.954	0.945	0.944	0.943	0.95	0.948	0.949	0.943	0.948	0.951	0.946	0.938	0.941	0.95	0.947	0.943	0.947	0.954	0.944	0.95	0.944	0.943	0.951	0.938	0.947	0.95	0.949	0.948	0.941	0.951	0.946	0.941	0.948	0.947	0.953	0.951	0.934	0.945	0.941	0.947	0.943	0.95	0.946	0.948
MAD_CC1	0.933	0.937	0.955	0.963	0.945	0.959	0.937	0.942	0.939	0.962	0.951	0.958	0.947	0.961	0.96	0.954	0.937	0.94	0.956	0.948	0.947	0.956	0.956	0.951	0.959	0.952	0.937	0.962	0.937	0.951	0.958	0.958	0.961	0.945	0.952	0.957	0.936	0.961	0.946	0.96	0.955	0.933	0.952	0.938	0.939	0.945	0.945	0.946	0.948
MAD_BC6	0.938	0.94	0.957	0.963	0.946	0.958	0.941	0.941	0.945	0.961	0.95	0.957	0.947	0.96	0.958	0.953	0.936	0.942	0.954	0.948	0.947	0.956	0.957	0.951	0.959	0.95	0.939	0.96	0.94	0.951	0.955	0.958	0.958	0.945	0.952	0.956	0.94	0.958	0.949	0.96	0.953	0.935	0.951	0.94	0.941	0.946	0.948	0.947	0.951
MAD_BC5	0.933	0.937	0.956	0.961	0.943	0.958	0.938	0.938	0.94	0.963	0.951	0.957	0.946	0.96	0.958	0.953	0.937	0.941	0.955	0.948	0.947	0.957	0.956	0.952	0.958	0.952	0.937	0.962	0.937	0.953	0.957	0.957	0.959	0.943	0.951	0.956	0.937	0.961	0.947	0.96	0.954	0.931	0.95	0.936	0.937	0.947	0.946	0.946	0.949
MAD_BC8	0.934	0.942	0.954	0.956	0.946	0.954	0.938	0.94	0.938	0.95	0.949	0.95	0.945	0.953	0.952	0.948	0.94	0.938	0.953	0.95	0.943	0.955	0.955	0.945	0.953	0.947	0.939	0.955	0.935	0.948	0.951	0.95	0.953	0.94	0.95	0.949	0.941	0.955	0.947	0.957	0.953	0.933	0.947	0.942	0.949	0.948	0.949	0.945	0.948
MAD_BC9	0.933	0.936	0.955	0.959	0.94	0.954	0.936	0.936	0.938	0.957	0.947	0.951	0.945	0.957	0.954	0.948	0.933	0.939	0.951	0.945	0.944	0.954	0.954	0.95	0.956	0.949	0.934	0.958	0.934	0.95	0.952	0.954	0.955	0.941	0.948	0.955	0.937	0.956	0.946	0.959	0.951	0.932	0.948	0.936	0.935	0.945	0.945	0.943	0.949
MAD_BH3	0.931	0.929	0.951	0.961	0.94	0.957	0.931	0.932	0.938	0.964	0.95	0.961	0.946	0.961	0.96	0.954	0.935	0.941	0.955	0.947	0.949	0.957	0.954	0.955	0.959	0.954	0.933	0.964	0.937	0.952	0.957	0.959	0.961	0.945	0.95	0.96	0.935	0.963	0.946	0.961	0.952	0.933	0.952	0.933	0.931	0.946	0.941	0.946	0.949
MAD_BH1	0.928	0.928	0.949	0.962	0.937	0.955	0.929	0.93	0.935	0.964	0.948	0.959	0.95	0.964	0.961	0.954	0.935	0.942	0.96	0.949	0.949	0.962	0.957	0.955	0.962	0.957	0.932	0.967	0.935	0.953	0.959	0.961	0.965	0.946	0.951	0.966	0.938	0.967	0.949	0.963	0.953	0.931	0.954	0.936	0.931	0.951	0.944	0.945	0.952
MAD_BH2	0.932	0.93	0.954	0.964	0.94	0.959	0.933	0.933	0.939	0.966	0.952	0.962	0.949	0.965	0.963	0.956	0.938	0.945	0.961	0.951	0.953	0.962	0.957	0.958	0.963	0.959	0.934	0.969	0.938	0.956	0.962	0.964	0.964	0.949	0.953	0.965	0.938	0.968	0.952	0.964	0.955	0.933	0.955	0.935	0.932	0.951	0.945	0.948	0.953
MAD_BH4	0.923	0.921	0.944	0.954	0.934	0.952	0.923	0.926	0.931	0.958	0.945	0.953	0.941	0.952	0.956	0.949	0.932	0.935	0.948	0.941	0.944	0.95	0.948	0.95	0.952	0.953	0.927	0.958	0.93	0.947	0.951	0.954	0.954	0.94	0.943	0.953	0.927	0.958	0.94	0.952	0.946	0.927	0.947	0.924	0.922	0.941	0.933	0.941	0.942
MAD_BH5	0.934	0.935	0.951	0.958	0.943	0.954	0.933	0.937	0.939	0.958	0.949	0.956	0.948	0.958	0.958	0.954	0.938	0.941	0.954	0.948	0.947	0.955	0.957	0.951	0.958	0.949	0.939	0.959	0.94	0.948	0.954	0.956	0.958	0.945	0.951	0.956	0.939	0.958	0.946	0.958	0.952	0.935	0.95	0.939	0.941	0.946	0.946	0.947	0.951
MAD_BH6	0.926	0.929	0.949	0.96	0.938	0.954	0.928	0.93	0.933	0.959	0.947	0.956	0.946	0.961	0.958	0.952	0.937	0.937	0.958	0.949	0.946	0.961	0.956	0.95	0.959	0.953	0.931	0.963	0.933	0.951	0.958	0.957	0.962	0.942	0.951	0.961	0.936	0.963	0.946	0.962	0.954	0.928	0.952	0.936	0.933	0.948	0.944	0.943	0.949
MAD_BH7	0.93	0.93	0.952	0.961	0.939	0.957	0.931	0.932	0.938	0.965	0.951	0.959	0.949	0.962	0.962	0.954	0.937	0.947	0.958	0.949	0.952	0.96	0.957	0.958	0.962	0.958	0.934	0.967	0.937	0.956	0.959	0.963	0.964	0.947	0.952	0.965	0.937	0.966	0.95	0.962	0.954	0.933	0.954	0.934	0.931	0.95	0.945	0.948	0.953
MAD_BH10	0.927	0.929	0.951	0.961	0.939	0.957	0.93	0.932	0.936	0.963	0.95	0.96	0.947	0.962	0.962	0.955	0.937	0.943	0.958	0.951	0.951	0.961	0.957	0.956	0.962	0.957	0.933	0.967	0.936	0.954	0.96	0.962	0.964	0.947	0.951	0.963	0.934	0.967	0.948	0.961	0.954	0.931	0.953	0.933	0.932	0.948	0.944	0.946	0.95
MAD_BH11	0.931	0.931	0.952	0.962	0.941	0.958	0.932	0.934	0.939	0.964	0.952	0.96	0.949	0.963	0.963	0.955	0.938	0.944	0.958	0.95	0.954	0.96	0.957	0.957	0.962	0.957	0.935	0.967	0.939	0.955	0.96	0.962	0.964	0.948	0.952	0.963	0.937	0.967	0.95	0.962	0.954	0.934	0.955	0.935	0.934	0.95	0.944	0.948	0.951
MAD_BH9	0.922	0.925	0.945	0.954	0.931	0.948	0.924	0.925	0.929	0.953	0.941	0.95	0.942	0.959	0.953	0.946	0.928	0.935	0.95	0.944	0.943	0.959	0.95	0.95	0.957	0.949	0.927	0.958	0.928	0.946	0.95	0.954	0.958	0.937	0.942	0.96	0.931	0.96	0.942	0.959	0.949	0.925	0.947	0.929	0.926	0.945	0.94	0.936	0.946
MAD_BH17	0.926	0.926	0.947	0.958	0.934	0.952	0.927	0.928	0.933	0.962	0.947	0.956	0.946	0.959	0.959	0.951	0.932	0.942	0.954	0.944	0.949	0.956	0.955	0.955	0.959	0.954	0.929	0.965	0.934	0.953	0.957	0.959	0.962	0.944	0.949	0.963	0.932	0.963	0.945	0.959	0.951	0.929	0.952	0.93	0.925	0.946	0.94	0.943	0.949
MAD_BH13	0.926	0.93	0.951	0.956	0.937	0.953	0.93	0.931	0.934	0.956	0.947	0.953	0.946	0.959	0.957	0.949	0.935	0.941	0.955	0.948	0.947	0.958	0.955	0.955	0.958	0.953	0.933	0.962	0.933	0.952	0.955	0.957	0.958	0.943	0.949	0.96	0.936	0.962	0.948	0.961	0.953	0.93	0.951	0.935	0.935	0.95	0.945	0.943	0.95
MAD_BH12	0.937	0.935	0.958	0.965	0.944	0.961	0.937	0.937	0.944	0.967	0.955	0.962	0.952	0.964	0.966	0.958	0.942	0.952	0.965	0.956	0.958	0.964	0.961	0.962	0.968	0.961	0.94	0.971	0.942	0.96	0.964	0.969	0.967	0.953	0.956	0.969	0.943	0.97	0.956	0.967	0.958	0.939	0.958	0.94	0.939	0.956	0.951	0.952	0.958
MAD_BH16	0.923	0.929	0.95	0.956	0.936	0.954	0.929	0.93	0.931	0.955	0.946	0.952	0.945	0.958	0.956	0.948	0.935	0.939	0.956	0.949	0.946	0.959	0.956	0.952	0.956	0.956	0.931	0.963	0.93	0.953	0.956	0.956	0.959	0.942	0.949	0.96	0.934	0.963	0.947	0.96	0.954	0.927	0.95	0.934	0.933	0.95	0.945	0.942	0.948
MAD_BH15	0.931	0.935	0.955	0.959	0.943	0.958	0.935	0.936	0.938	0.959	0.951	0.956	0.945	0.958	0.96	0.952	0.939	0.943	0.957	0.95	0.95	0.958	0.957	0.954	0.958	0.954	0.939	0.963	0.936	0.953	0.957	0.958	0.959	0.945	0.952	0.958	0.936	0.962	0.949	0.961	0.954	0.932	0.952	0.936	0.939	0.948	0.947	0.946	0.949
MAD_BH14	0.928	0.929	0.951	0.959	0.937	0.956	0.93	0.931	0.936	0.962	0.949	0.957	0.946	0.961	0.959	0.952	0.934	0.941	0.955	0.947	0.949	0.958	0.954	0.956	0.96	0.955	0.932	0.964	0.936	0.952	0.957	0.96	0.961	0.944	0.949	0.961	0.934	0.964	0.947	0.961	0.952	0.93	0.952	0.931	0.929	0.947	0.942	0.944	0.949
MAD_BH24	0.937	0.94	0.957	0.964	0.948	0.96	0.939	0.942	0.943	0.962	0.954	0.961	0.951	0.963	0.963	0.957	0.945	0.945	0.963	0.955	0.952	0.962	0.961	0.954	0.962	0.956	0.942	0.966	0.942	0.956	0.964	0.96	0.964	0.949	0.958	0.96	0.944	0.965	0.953	0.965	0.959	0.937	0.956	0.945	0.946	0.953	0.951	0.951	0.954
MAD_BH31	0.934	0.938	0.952	0.959	0.945	0.953	0.934	0.939	0.94	0.957	0.949	0.955	0.95	0.958	0.959	0.952	0.94	0.945	0.958	0.951	0.949	0.956	0.959	0.952	0.96	0.95	0.941	0.962	0.941	0.952	0.956	0.958	0.962	0.947	0.954	0.96	0.944	0.96	0.949	0.96	0.955	0.938	0.953	0.944	0.946	0.95	0.951	0.95	0.954
MAD_BH23	0.919	0.918	0.94	0.955	0.93	0.948	0.92	0.922	0.926	0.959	0.94	0.955	0.939	0.958	0.955	0.948	0.927	0.93	0.952	0.94	0.941	0.955	0.948	0.945	0.955	0.948	0.922	0.961	0.928	0.945	0.954	0.954	0.959	0.941	0.943	0.957	0.926	0.96	0.938	0.955	0.947	0.921	0.947	0.927	0.92	0.939	0.933	0.937	0.941
MAD_BH33	0.929	0.925	0.944	0.953	0.935	0.949	0.926	0.927	0.935	0.954	0.944	0.95	0.942	0.947	0.952	0.946	0.935	0.941	0.95	0.942	0.946	0.948	0.948	0.949	0.949	0.952	0.929	0.957	0.932	0.949	0.951	0.952	0.949	0.943	0.946	0.953	0.932	0.955	0.944	0.951	0.945	0.931	0.946	0.929	0.925	0.944	0.936	0.943	0.946
MAD_BH34	0.938	0.941	0.956	0.959	0.947	0.956	0.939	0.941	0.943	0.956	0.95	0.955	0.949	0.956	0.958	0.951	0.941	0.948	0.958	0.952	0.95	0.956	0.959	0.953	0.958	0.952	0.943	0.961	0.941	0.953	0.955	0.957	0.957	0.948	0.954	0.961	0.945	0.959	0.953	0.961	0.955	0.94	0.952	0.945	0.947	0.952	0.953	0.95	0.955
MAD_BH30	0.93	0.934	0.951	0.954	0.939	0.953	0.932	0.933	0.936	0.951	0.947	0.95	0.946	0.951	0.953	0.947	0.939	0.94	0.953	0.95	0.945	0.955	0.954	0.949	0.952	0.953	0.935	0.959	0.933	0.952	0.951	0.953	0.953	0.941	0.949	0.954	0.942	0.957	0.949	0.957	0.952	0.932	0.948	0.939	0.938	0.95	0.947	0.946	0.95
MAD_BH20	0.931	0.933	0.952	0.959	0.941	0.957	0.933	0.934	0.938	0.959	0.951	0.957	0.948	0.959	0.959	0.954	0.94	0.941	0.958	0.952	0.95	0.961	0.956	0.954	0.959	0.957	0.936	0.963	0.936	0.954	0.958	0.959	0.96	0.945	0.951	0.96	0.938	0.966	0.95	0.962	0.955	0.932	0.953	0.937	0.935	0.951	0.946	0.946	0.951
MAD_BH19	0.928	0.932	0.951	0.957	0.938	0.953	0.932	0.932	0.934	0.956	0.946	0.954	0.945	0.96	0.956	0.949	0.933	0.937	0.952	0.947	0.944	0.957	0.954	0.95	0.957	0.952	0.932	0.96	0.934	0.95	0.954	0.956	0.958	0.94	0.948	0.957	0.936	0.961	0.948	0.961	0.951	0.929	0.95	0.936	0.934	0.946	0.943	0.942	0.947
MAD_BH27	0.938	0.942	0.952	0.958	0.947	0.952	0.938	0.941	0.941	0.954	0.948	0.954	0.95	0.959	0.957	0.952	0.94	0.941	0.956	0.952	0.946	0.958	0.959	0.949	0.958	0.948	0.943	0.958	0.942	0.949	0.954	0.954	0.958	0.944	0.954	0.956	0.947	0.957	0.951	0.962	0.953	0.939	0.951	0.947	0.949	0.95	0.952	0.948	0.954
MAD_BH28	0.93	0.934	0.95	0.959	0.945	0.954	0.932	0.937	0.936	0.958	0.948	0.957	0.948	0.961	0.958	0.953	0.938	0.936	0.956	0.948	0.945	0.958	0.957	0.947	0.958	0.95	0.937	0.961	0.937	0.948	0.955	0.956	0.962	0.944	0.952	0.956	0.938	0.96	0.945	0.959	0.955	0.933	0.951	0.941	0.943	0.946	0.945	0.946	0.948
MAD_BH32	0.928	0.929	0.95	0.958	0.938	0.955	0.93	0.931	0.936	0.959	0.949	0.955	0.948	0.958	0.96	0.952	0.939	0.945	0.958	0.949	0.951	0.958	0.955	0.956	0.959	0.958	0.933	0.965	0.935	0.956	0.959	0.961	0.96	0.949	0.951	0.963	0.935	0.965	0.95	0.96	0.954	0.934	0.956	0.934	0.931	0.952	0.944	0.946	0.951
MAD_BH26	0.932	0.939	0.951	0.954	0.942	0.947	0.934	0.937	0.935	0.947	0.942	0.947	0.942	0.951	0.95	0.943	0.935	0.937	0.954	0.947	0.939	0.951	0.954	0.942	0.953	0.942	0.937	0.954	0.934	0.946	0.949	0.948	0.951	0.941	0.949	0.951	0.943	0.951	0.947	0.958	0.95	0.934	0.946	0.948	0.949	0.946	0.95	0.943	0.948
MAD_BH29	0.933	0.937	0.951	0.955	0.943	0.951	0.932	0.936	0.936	0.951	0.947	0.952	0.948	0.957	0.956	0.95	0.94	0.94	0.956	0.951	0.945	0.958	0.957	0.948	0.956	0.948	0.939	0.957	0.938	0.948	0.954	0.952	0.957	0.943	0.952	0.956	0.944	0.957	0.949	0.96	0.953	0.935	0.95	0.945	0.949	0.951	0.95	0.946	0.952
MAD_BH38	0.935	0.935	0.954	0.963	0.944	0.958	0.935	0.937	0.941	0.964	0.953	0.96	0.953	0.963	0.964	0.957	0.941	0.948	0.961	0.953	0.953	0.961	0.96	0.958	0.963	0.959	0.939	0.968	0.941	0.957	0.961	0.963	0.965	0.95	0.955	0.966	0.943	0.966	0.952	0.964	0.956	0.939	0.956	0.941	0.94	0.953	0.951	0.951	0.956
MAD_BH40	0.931	0.933	0.953	0.962	0.941	0.958	0.933	0.934	0.938	0.964	0.952	0.959	0.949	0.962	0.962	0.954	0.938	0.945	0.959	0.95	0.951	0.96	0.958	0.956	0.962	0.957	0.935	0.967	0.937	0.955	0.96	0.961	0.965	0.946	0.952	0.964	0.938	0.966	0.949	0.963	0.956	0.933	0.954	0.935	0.934	0.95	0.947	0.949	0.952
MAD_BH45	0.937	0.939	0.958	0.962	0.946	0.961	0.939	0.94	0.944	0.962	0.955	0.958	0.953	0.957	0.963	0.956	0.946	0.951	0.963	0.955	0.955	0.96	0.96	0.959	0.96	0.961	0.941	0.968	0.941	0.961	0.962	0.963	0.961	0.953	0.958	0.962	0.944	0.966	0.956	0.963	0.958	0.94	0.958	0.942	0.941	0.956	0.951	0.953	0.957
MAD_BH46	0.937	0.937	0.954	0.962	0.943	0.956	0.937	0.937	0.943	0.964	0.951	0.959	0.951	0.962	0.962	0.954	0.937	0.948	0.958	0.95	0.952	0.958	0.959	0.958	0.963	0.955	0.939	0.965	0.941	0.955	0.958	0.962	0.963	0.948	0.953	0.967	0.943	0.963	0.952	0.964	0.954	0.938	0.955	0.94	0.938	0.951	0.95	0.949	0.957
MAD_BH43	0.928	0.933	0.952	0.96	0.94	0.957	0.931	0.933	0.935	0.96	0.949	0.956	0.947	0.961	0.959	0.952	0.937	0.94	0.958	0.95	0.948	0.96	0.957	0.953	0.96	0.954	0.934	0.965	0.934	0.952	0.957	0.958	0.963	0.943	0.951	0.961	0.936	0.964	0.946	0.963	0.955	0.929	0.952	0.936	0.936	0.949	0.947	0.944	0.95
MAD_BH39	0.929	0.932	0.947	0.954	0.938	0.949	0.929	0.932	0.934	0.952	0.944	0.95	0.946	0.954	0.954	0.948	0.936	0.939	0.953	0.946	0.944	0.954	0.955	0.949	0.955	0.949	0.935	0.957	0.935	0.948	0.951	0.952	0.956	0.942	0.949	0.957	0.938	0.956	0.945	0.957	0.951	0.933	0.949	0.938	0.938	0.947	0.947	0.944	0.951
MAD_BH44	0.931	0.933	0.953	0.962	0.941	0.957	0.933	0.935	0.937	0.964	0.951	0.959	0.949	0.964	0.963	0.955	0.938	0.943	0.96	0.95	0.95	0.961	0.959	0.956	0.962	0.957	0.935	0.967	0.937	0.955	0.96	0.961	0.965	0.947	0.954	0.964	0.938	0.966	0.95	0.964	0.955	0.933	0.955	0.938	0.936	0.95	0.946	0.947	0.952
MAD_BH48	0.932	0.934	0.952	0.961	0.941	0.956	0.933	0.935	0.938	0.963	0.95	0.959	0.951	0.964	0.962	0.956	0.937	0.943	0.959	0.951	0.95	0.961	0.959	0.955	0.963	0.956	0.936	0.966	0.938	0.953	0.959	0.961	0.966	0.947	0.954	0.965	0.939	0.966	0.949	0.964	0.955	0.934	0.955	0.938	0.937	0.95	0.948	0.947	0.954
MAD_BJ1	0.929	0.93	0.948	0.958	0.941	0.954	0.929	0.932	0.936	0.96	0.947	0.956	0.946	0.958	0.957	0.951	0.935	0.938	0.953	0.946	0.946	0.955	0.955	0.95	0.956	0.952	0.933	0.963	0.936	0.95	0.954	0.956	0.959	0.944	0.948	0.956	0.935	0.959	0.944	0.957	0.95	0.933	0.95	0.935	0.935	0.945	0.94	0.946	0.947
MAD_BJ3	0.932	0.934	0.952	0.958	0.943	0.955	0.934	0.935	0.937	0.959	0.947	0.957	0.944	0.959	0.956	0.951	0.934	0.935	0.952	0.946	0.943	0.956	0.954	0.947	0.956	0.949	0.934	0.96	0.935	0.948	0.953	0.955	0.957	0.94	0.949	0.952	0.935	0.957	0.944	0.958	0.95	0.929	0.948	0.936	0.938	0.942	0.942	0.945	0.945
MAD_BJ4	0.933	0.934	0.949	0.959	0.944	0.954	0.933	0.936	0.937	0.96	0.947	0.959	0.946	0.961	0.959	0.953	0.935	0.937	0.954	0.946	0.944	0.957	0.956	0.947	0.958	0.949	0.936	0.962	0.938	0.948	0.954	0.956	0.96	0.942	0.951	0.955	0.939	0.959	0.945	0.959	0.95	0.932	0.949	0.939	0.94	0.943	0.943	0.947	0.947
MAD_BJ5	0.933	0.935	0.952	0.961	0.945	0.956	0.935	0.937	0.939	0.962	0.95	0.96	0.949	0.961	0.961	0.955	0.938	0.941	0.956	0.949	0.948	0.959	0.958	0.951	0.959	0.954	0.938	0.964	0.94	0.952	0.957	0.959	0.961	0.947	0.953	0.958	0.939	0.962	0.948	0.96	0.952	0.935	0.952	0.94	0.941	0.947	0.946	0.949	0.95
MAD_BJ2	0.931	0.933	0.951	0.961	0.942	0.954	0.931	0.935	0.937	0.961	0.947	0.958	0.949	0.963	0.959	0.953	0.937	0.94	0.958	0.95	0.948	0.961	0.957	0.952	0.961	0.953	0.936	0.965	0.937	0.952	0.957	0.959	0.962	0.946	0.952	0.962	0.94	0.963	0.948	0.962	0.954	0.934	0.953	0.941	0.938	0.95	0.946	0.947	0.952
MAD_BJ7	0.927	0.93	0.946	0.954	0.94	0.951	0.929	0.931	0.933	0.955	0.944	0.953	0.943	0.954	0.952	0.947	0.931	0.932	0.946	0.941	0.939	0.95	0.95	0.944	0.951	0.947	0.93	0.957	0.932	0.945	0.948	0.951	0.953	0.938	0.945	0.948	0.93	0.953	0.939	0.952	0.945	0.928	0.945	0.931	0.933	0.938	0.936	0.943	0.941
MAD_BJ6	0.93	0.929	0.948	0.959	0.94	0.955	0.93	0.932	0.936	0.961	0.948	0.958	0.946	0.959	0.957	0.952	0.934	0.937	0.952	0.946	0.946	0.956	0.953	0.951	0.957	0.953	0.933	0.962	0.936	0.95	0.954	0.957	0.959	0.943	0.948	0.956	0.934	0.96	0.945	0.958	0.949	0.932	0.95	0.934	0.931	0.944	0.939	0.946	0.946
MAD_BJ9	0.933	0.933	0.952	0.961	0.943	0.956	0.932	0.935	0.938	0.961	0.949	0.958	0.947	0.962	0.959	0.953	0.937	0.939	0.955	0.949	0.947	0.96	0.956	0.952	0.96	0.953	0.936	0.964	0.938	0.951	0.956	0.958	0.961	0.944	0.951	0.959	0.939	0.962	0.948	0.962	0.953	0.934	0.951	0.94	0.939	0.947	0.945	0.947	0.95
MAD_BJ8	0.929	0.933	0.948	0.958	0.942	0.953	0.931	0.934	0.935	0.959	0.946	0.957	0.946	0.962	0.958	0.952	0.934	0.936	0.954	0.947	0.944	0.957	0.956	0.947	0.958	0.948	0.935	0.961	0.937	0.947	0.954	0.955	0.96	0.942	0.95	0.956	0.936	0.959	0.944	0.958	0.95	0.93	0.949	0.937	0.939	0.943	0.943	0.945	0.947
MAD_BJ10	0.929	0.932	0.951	0.96	0.94	0.956	0.931	0.933	0.936	0.959	0.949	0.956	0.948	0.962	0.957	0.952	0.937	0.94	0.957	0.95	0.948	0.961	0.956	0.954	0.959	0.955	0.934	0.963	0.934	0.953	0.957	0.958	0.962	0.945	0.95	0.962	0.937	0.963	0.948	0.963	0.955	0.932	0.953	0.938	0.935	0.95	0.946	0.944	0.951
RAD_CC3	0.924	0.919	0.94	0.95	0.923	0.941	0.923	0.918	0.926	0.951	0.934	0.944	0.932	0.95	0.944	0.939	0.917	0.927	0.94	0.931	0.932	0.945	0.94	0.94	0.947	0.938	0.917	0.949	0.922	0.938	0.943	0.945	0.947	0.928	0.935	0.949	0.924	0.948	0.936	0.95	0.937	0.917	0.938	0.921	0.913	0.933	0.929	0.93	0.936
RAD_CC2	0.924	0.923	0.945	0.957	0.93	0.95	0.924	0.923	0.931	0.96	0.942	0.952	0.937	0.955	0.952	0.946	0.926	0.934	0.949	0.939	0.942	0.951	0.947	0.949	0.953	0.948	0.922	0.959	0.927	0.947	0.952	0.953	0.955	0.936	0.942	0.955	0.926	0.957	0.94	0.955	0.945	0.921	0.944	0.923	0.917	0.94	0.934	0.937	0.942
RAD_BC3	0.924	0.925	0.947	0.956	0.933	0.95	0.926	0.926	0.93	0.955	0.942	0.952	0.941	0.958	0.953	0.948	0.93	0.931	0.949	0.942	0.94	0.955	0.949	0.946	0.954	0.947	0.926	0.956	0.929	0.944	0.951	0.952	0.957	0.936	0.943	0.955	0.93	0.958	0.941	0.958	0.947	0.925	0.945	0.929	0.925	0.942	0.936	0.937	0.943
RAD_BC7	0.924	0.92	0.945	0.959	0.93	0.951	0.923	0.922	0.932	0.959	0.944	0.952	0.938	0.951	0.951	0.945	0.928	0.935	0.947	0.938	0.944	0.948	0.945	0.95	0.951	0.951	0.922	0.959	0.927	0.948	0.952	0.953	0.953	0.939	0.941	0.953	0.924	0.956	0.94	0.953	0.945	0.924	0.945	0.922	0.915	0.94	0.931	0.938	0.941
RAD_CC4	0.924	0.922	0.945	0.956	0.932	0.949	0.924	0.923	0.929	0.957	0.942	0.951	0.941	0.955	0.953	0.946	0.93	0.934	0.951	0.941	0.942	0.955	0.948	0.949	0.953	0.951	0.924	0.96	0.928	0.949	0.952	0.953	0.954	0.938	0.943	0.956	0.93	0.958	0.943	0.957	0.946	0.926	0.947	0.929	0.92	0.944	0.935	0.94	0.943
RAD_BC4	0.921	0.918	0.942	0.954	0.928	0.951	0.921	0.92	0.928	0.957	0.939	0.951	0.934	0.953	0.949	0.944	0.923	0.927	0.944	0.936	0.938	0.949	0.943	0.943	0.949	0.944	0.92	0.955	0.924	0.941	0.948	0.949	0.952	0.933	0.938	0.95	0.922	0.954	0.935	0.952	0.942	0.918	0.941	0.921	0.916	0.935	0.929	0.934	0.937
RAD_BC1	0.927	0.926	0.944	0.95	0.929	0.943	0.931	0.926	0.93	0.95	0.937	0.944	0.935	0.949	0.944	0.94	0.922	0.93	0.939	0.934	0.934	0.943	0.943	0.941	0.946	0.939	0.924	0.947	0.926	0.941	0.944	0.945	0.945	0.932	0.938	0.947	0.928	0.946	0.938	0.95	0.941	0.923	0.94	0.926	0.92	0.935	0.933	0.934	0.939
RAD_CC1	0.922	0.923	0.943	0.957	0.934	0.951	0.923	0.927	0.929	0.957	0.942	0.952	0.94	0.957	0.953	0.947	0.929	0.931	0.95	0.941	0.941	0.953	0.948	0.946	0.953	0.948	0.924	0.957	0.928	0.944	0.952	0.952	0.957	0.936	0.943	0.954	0.926	0.958	0.938	0.956	0.947	0.924	0.945	0.926	0.922	0.94	0.934	0.937	0.941
RAD_BC6	0.925	0.924	0.948	0.953	0.928	0.948	0.928	0.923	0.932	0.954	0.94	0.947	0.936	0.951	0.948	0.942	0.925	0.933	0.944	0.938	0.939	0.948	0.945	0.947	0.949	0.946	0.923	0.955	0.926	0.946	0.948	0.95	0.949	0.935	0.94	0.951	0.928	0.953	0.942	0.954	0.943	0.923	0.943	0.925	0.919	0.94	0.934	0.936	0.94
RAD_BC5	0.92	0.92	0.944	0.953	0.928	0.949	0.924	0.922	0.928	0.958	0.941	0.949	0.938	0.953	0.951	0.944	0.926	0.933	0.946	0.938	0.941	0.95	0.946	0.949	0.951	0.95	0.921	0.958	0.925	0.947	0.95	0.952	0.953	0.936	0.94	0.953	0.924	0.957	0.94	0.954	0.945	0.921	0.944	0.922	0.915	0.94	0.932	0.936	0.94
RAD_BC8	0.926	0.923	0.947	0.958	0.932	0.952	0.925	0.925	0.932	0.961	0.948	0.955	0.942	0.957	0.956	0.95	0.931	0.938	0.951	0.942	0.946	0.954	0.949	0.953	0.955	0.953	0.926	0.962	0.931	0.95	0.955	0.957	0.958	0.941	0.944	0.958	0.928	0.962	0.943	0.958	0.947	0.928	0.949	0.926	0.921	0.943	0.934	0.941	0.945
RAD_BC9	0.919	0.914	0.944	0.951	0.925	0.95	0.921	0.918	0.928	0.957	0.943	0.948	0.935	0.944	0.95	0.942	0.925	0.937	0.943	0.934	0.944	0.943	0.94	0.951	0.946	0.952	0.917	0.958	0.922	0.949	0.949	0.953	0.947	0.938	0.937	0.951	0.918	0.955	0.939	0.948	0.94	0.921	0.942	0.914	0.908	0.936	0.925	0.936	0.937
RAD_BH3	0.914	0.909	0.933	0.949	0.92	0.939	0.912	0.912	0.92	0.955	0.932	0.951	0.93	0.954	0.948	0.942	0.914	0.922	0.941	0.93	0.933	0.946	0.939	0.94	0.949	0.939	0.913	0.952	0.921	0.935	0.945	0.947	0.953	0.928	0.934	0.951	0.918	0.952	0.93	0.95	0.936	0.914	0.937	0.916	0.908	0.929	0.923	0.929	0.933
RAD_BH1	0.929	0.93	0.951	0.955	0.937	0.953	0.93	0.93	0.936	0.955	0.948	0.95	0.946	0.951	0.955	0.947	0.937	0.944	0.955	0.946	0.949	0.952	0.953	0.954	0.953	0.953	0.932	0.961	0.933	0.953	0.956	0.954	0.953	0.945	0.95	0.956	0.935	0.958	0.948	0.957	0.952	0.931	0.95	0.933	0.932	0.949	0.944	0.945	0.95
RAD_BH2	0.913	0.911	0.937	0.937	0.921	0.94	0.914	0.913	0.92	0.935	0.934	0.932	0.921	0.927	0.933	0.928	0.926	0.925	0.936	0.93	0.933	0.933	0.933	0.934	0.929	0.938	0.915	0.943	0.914	0.937	0.937	0.934	0.928	0.926	0.93	0.93	0.918	0.938	0.932	0.937	0.934	0.914	0.929	0.915	0.915	0.933	0.923	0.929	0.928
RAD_BH4	0.924	0.918	0.942	0.956	0.93	0.949	0.921	0.923	0.931	0.962	0.944	0.956	0.942	0.957	0.959	0.95	0.929	0.937	0.95	0.939	0.945	0.952	0.947	0.952	0.955	0.952	0.924	0.961	0.931	0.948	0.954	0.957	0.958	0.941	0.943	0.958	0.927	0.961	0.941	0.955	0.944	0.927	0.948	0.924	0.917	0.94	0.931	0.941	0.943
RAD_BH5	0.927	0.926	0.946	0.957	0.934	0.95	0.926	0.928	0.933	0.959	0.945	0.957	0.945	0.961	0.958	0.954	0.932	0.936	0.954	0.945	0.944	0.959	0.953	0.95	0.958	0.951	0.93	0.962	0.934	0.948	0.956	0.957	0.96	0.942	0.948	0.96	0.935	0.962	0.945	0.96	0.949	0.93	0.95	0.934	0.929	0.945	0.94	0.943	0.948
RAD_BH6	0.927	0.928	0.949	0.955	0.937	0.951	0.928	0.931	0.934	0.957	0.948	0.952	0.944	0.954	0.957	0.95	0.937	0.943	0.955	0.944	0.948	0.951	0.952	0.953	0.954	0.951	0.932	0.96	0.933	0.951	0.957	0.956	0.956	0.946	0.949	0.956	0.932	0.959	0.945	0.957	0.95	0.932	0.952	0.931	0.93	0.946	0.94	0.943	0.948
RAD_BH7	0.914	0.909	0.936	0.949	0.922	0.944	0.913	0.913	0.923	0.957	0.938	0.949	0.936	0.95	0.951	0.943	0.922	0.934	0.944	0.934	0.941	0.947	0.942	0.948	0.949	0.949	0.915	0.958	0.923	0.945	0.948	0.952	0.952	0.936	0.936	0.955	0.919	0.957	0.936	0.949	0.939	0.919	0.942	0.914	0.907	0.935	0.925	0.934	0.937
RAD_BH8	0.93	0.93	0.947	0.955	0.938	0.948	0.928	0.931	0.933	0.952	0.944	0.951	0.945	0.954	0.954	0.948	0.938	0.936	0.956	0.948	0.942	0.957	0.955	0.947	0.953	0.949	0.933	0.959	0.934	0.948	0.953	0.951	0.955	0.941	0.949	0.954	0.941	0.957	0.947	0.959	0.949	0.934	0.949	0.942	0.939	0.949	0.944	0.945	0.949
RAD_BH10	0.92	0.922	0.942	0.954	0.93	0.946	0.921	0.923	0.926	0.955	0.94	0.952	0.942	0.961	0.955	0.948	0.928	0.931	0.952	0.945	0.94	0.959	0.951	0.946	0.956	0.947	0.925	0.96	0.928	0.944	0.953	0.953	0.96	0.937	0.944	0.958	0.931	0.961	0.941	0.959	0.947	0.923	0.946	0.931	0.926	0.943	0.937	0.937	0.944
RAD_BH11	0.925	0.926	0.948	0.957	0.933	0.952	0.926	0.927	0.932	0.957	0.945	0.954	0.944	0.96	0.956	0.949	0.932	0.937	0.954	0.946	0.946	0.959	0.952	0.952	0.958	0.952	0.929	0.962	0.931	0.95	0.955	0.956	0.959	0.941	0.946	0.96	0.934	0.962	0.946	0.962	0.951	0.928	0.95	0.933	0.928	0.948	0.941	0.941	0.948
RAD_BH9	0.928	0.93	0.951	0.957	0.937	0.952	0.929	0.93	0.934	0.957	0.948	0.954	0.945	0.96	0.958	0.951	0.936	0.939	0.956	0.948	0.947	0.961	0.955	0.952	0.958	0.951	0.933	0.962	0.934	0.95	0.956	0.956	0.96	0.942	0.95	0.96	0.936	0.962	0.947	0.962	0.952	0.93	0.951	0.936	0.934	0.949	0.944	0.943	0.949
RAD_BH13	0.926	0.928	0.95	0.951	0.935	0.95	0.929	0.93	0.933	0.951	0.946	0.946	0.939	0.949	0.951	0.943	0.934	0.939	0.95	0.943	0.945	0.948	0.949	0.952	0.95	0.946	0.931	0.955	0.929	0.948	0.951	0.949	0.95	0.939	0.945	0.951	0.931	0.954	0.944	0.955	0.948	0.928	0.946	0.93	0.932	0.946	0.941	0.939	0.945
RAD_BH16	0.913	0.917	0.936	0.945	0.923	0.939	0.918	0.917	0.918	0.944	0.932	0.94	0.934	0.95	0.943	0.936	0.92	0.922	0.94	0.933	0.929	0.948	0.942	0.938	0.945	0.942	0.916	0.949	0.918	0.938	0.942	0.943	0.947	0.926	0.935	0.948	0.923	0.95	0.934	0.952	0.939	0.916	0.938	0.924	0.917	0.935	0.929	0.928	0.934
RAD_BH15	0.919	0.921	0.944	0.952	0.93	0.949	0.923	0.923	0.926	0.954	0.942	0.95	0.941	0.957	0.954	0.947	0.929	0.932	0.95	0.942	0.941	0.956	0.949	0.948	0.953	0.95	0.926	0.958	0.926	0.947	0.952	0.953	0.956	0.936	0.943	0.956	0.928	0.96	0.941	0.957	0.947	0.923	0.946	0.926	0.923	0.943	0.936	0.936	0.942
RAD_BH18	0.923	0.923	0.947	0.955	0.931	0.951	0.926	0.925	0.93	0.958	0.945	0.951	0.943	0.956	0.956	0.947	0.932	0.939	0.952	0.943	0.946	0.955	0.952	0.953	0.955	0.954	0.926	0.965	0.929	0.952	0.955	0.956	0.957	0.942	0.945	0.959	0.93	0.962	0.945	0.958	0.949	0.927	0.949	0.928	0.922	0.946	0.937	0.941	0.946
RAD_BH14	0.921	0.922	0.943	0.952	0.929	0.947	0.922	0.922	0.927	0.952	0.94	0.947	0.939	0.955	0.95	0.944	0.927	0.931	0.948	0.94	0.94	0.953	0.948	0.947	0.953	0.947	0.924	0.956	0.928	0.945	0.95	0.951	0.953	0.934	0.941	0.955	0.928	0.957	0.94	0.956	0.945	0.923	0.945	0.927	0.922	0.943	0.935	0.935	0.943
RAD_BH21	0.92	0.925	0.946	0.955	0.931	0.95	0.925	0.925	0.928	0.955	0.944	0.95	0.942	0.957	0.955	0.947	0.931	0.935	0.953	0.944	0.943	0.956	0.952	0.949	0.954	0.952	0.925	0.961	0.927	0.952	0.954	0.954	0.957	0.939	0.946	0.957	0.93	0.961	0.943	0.959	0.95	0.924	0.948	0.929	0.925	0.946	0.938	0.938	0.945
RAD_BH31	0.914	0.911	0.937	0.95	0.924	0.946	0.914	0.915	0.924	0.957	0.939	0.951	0.936	0.951	0.952	0.945	0.923	0.932	0.947	0.936	0.942	0.948	0.944	0.947	0.95	0.948	0.917	0.96	0.923	0.945	0.951	0.953	0.957	0.937	0.939	0.954	0.918	0.958	0.934	0.95	0.942	0.918	0.943	0.916	0.911	0.935	0.927	0.935	0.938
RAD_BH33	0.918	0.917	0.942	0.952	0.927	0.948	0.919	0.919	0.926	0.955	0.94	0.95	0.939	0.954	0.953	0.945	0.927	0.933	0.95	0.94	0.942	0.952	0.947	0.948	0.952	0.951	0.921	0.96	0.924	0.948	0.952	0.953	0.955	0.938	0.944	0.957	0.925	0.959	0.94	0.955	0.945	0.921	0.946	0.923	0.917	0.941	0.934	0.936	0.942
RAD_BH34	0.925	0.926	0.949	0.955	0.934	0.952	0.927	0.927	0.932	0.956	0.947	0.952	0.944	0.955	0.956	0.948	0.936	0.941	0.956	0.947	0.948	0.956	0.954	0.954	0.955	0.954	0.931	0.963	0.931	0.953	0.956	0.955	0.957	0.943	0.948	0.961	0.934	0.962	0.946	0.959	0.951	0.929	0.95	0.932	0.929	0.949	0.943	0.943	0.949
RAD_BH30	0.915	0.912	0.938	0.949	0.921	0.944	0.915	0.914	0.923	0.953	0.937	0.946	0.936	0.95	0.949	0.942	0.924	0.932	0.946	0.937	0.94	0.949	0.943	0.947	0.949	0.95	0.917	0.958	0.922	0.946	0.949	0.951	0.951	0.935	0.938	0.955	0.924	0.957	0.938	0.952	0.942	0.919	0.942	0.919	0.911	0.939	0.93	0.934	0.94
RAD_BH20	0.919	0.919	0.943	0.952	0.929	0.948	0.921	0.922	0.927	0.956	0.944	0.951	0.941	0.955	0.955	0.947	0.929	0.936	0.95	0.94	0.943	0.953	0.947	0.951	0.953	0.952	0.923	0.96	0.927	0.948	0.953	0.955	0.956	0.939	0.942	0.957	0.925	0.962	0.941	0.956	0.944	0.925	0.947	0.923	0.919	0.942	0.932	0.937	0.942
RAD_BH19	0.924	0.927	0.948	0.95	0.934	0.949	0.928	0.928	0.931	0.949	0.944	0.946	0.939	0.95	0.951	0.943	0.932	0.937	0.948	0.941	0.942	0.947	0.948	0.948	0.949	0.947	0.929	0.954	0.929	0.946	0.95	0.949	0.949	0.938	0.945	0.949	0.929	0.954	0.943	0.954	0.946	0.926	0.945	0.929	0.93	0.942	0.938	0.938	0.942
RAD_BH27	0.927	0.925	0.948	0.957	0.935	0.952	0.926	0.927	0.934	0.96	0.946	0.955	0.944	0.958	0.957	0.95	0.934	0.939	0.955	0.945	0.947	0.957	0.953	0.954	0.957	0.952	0.93	0.963	0.933	0.951	0.956	0.957	0.959	0.943	0.948	0.96	0.934	0.962	0.946	0.962	0.949	0.931	0.95	0.933	0.929	0.947	0.94	0.944	0.949
RAD_BH28	0.914	0.914	0.938	0.951	0.927	0.947	0.916	0.918	0.923	0.955	0.938	0.951	0.936	0.954	0.951	0.945	0.924	0.927	0.949	0.938	0.939	0.952	0.945	0.943	0.951	0.946	0.92	0.958	0.923	0.942	0.951	0.951	0.956	0.935	0.94	0.953	0.921	0.958	0.934	0.952	0.946	0.917	0.942	0.921	0.917	0.937	0.93	0.933	0.938
RAD_BH25	0.921	0.919	0.943	0.954	0.929	0.948	0.92	0.922	0.928	0.956	0.942	0.951	0.941	0.955	0.954	0.947	0.93	0.936	0.952	0.941	0.944	0.953	0.949	0.951	0.954	0.951	0.925	0.96	0.928	0.949	0.954	0.955	0.956	0.941	0.944	0.959	0.928	0.96	0.942	0.957	0.947	0.927	0.948	0.926	0.92	0.944	0.935	0.938	0.945
RAD_BH32	0.905	0.897	0.928	0.938	0.91	0.935	0.903	0.903	0.914	0.944	0.931	0.935	0.925	0.933	0.941	0.931	0.917	0.93	0.936	0.924	0.937	0.932	0.93	0.944	0.936	0.943	0.906	0.949	0.912	0.94	0.941	0.944	0.938	0.933	0.927	0.946	0.906	0.947	0.928	0.937	0.931	0.912	0.936	0.902	0.894	0.93	0.915	0.925	0.93
RAD_BH26	0.928	0.927	0.95	0.958	0.936	0.952	0.928	0.929	0.934	0.958	0.947	0.954	0.943	0.955	0.956	0.949	0.935	0.94	0.956	0.945	0.947	0.954	0.953	0.952	0.955	0.952	0.93	0.962	0.933	0.952	0.957	0.955	0.957	0.945	0.949	0.957	0.934	0.96	0.946	0.959	0.951	0.93	0.95	0.935	0.93	0.947	0.94	0.944	0.948
RAD_BH36	0.916	0.914	0.938	0.952	0.924	0.944	0.915	0.916	0.923	0.955	0.936	0.949	0.937	0.955	0.95	0.943	0.923	0.929	0.949	0.938	0.939	0.953	0.945	0.946	0.952	0.947	0.918	0.958	0.923	0.944	0.95	0.951	0.955	0.935	0.939	0.957	0.926	0.957	0.938	0.955	0.943	0.92	0.943	0.924	0.915	0.942	0.931	0.934	0.941
RAD_BH38	0.927	0.926	0.949	0.958	0.935	0.953	0.927	0.928	0.935	0.961	0.948	0.955	0.945	0.957	0.959	0.952	0.935	0.943	0.957	0.946	0.949	0.956	0.954	0.955	0.958	0.955	0.931	0.965	0.933	0.954	0.958	0.959	0.96	0.946	0.95	0.962	0.934	0.964	0.947	0.96	0.951	0.931	0.952	0.931	0.927	0.948	0.944	0.945	0.95
RAD_BH40	0.927	0.928	0.952	0.958	0.937	0.955	0.931	0.93	0.935	0.959	0.95	0.954	0.944	0.955	0.958	0.95	0.938	0.942	0.956	0.946	0.949	0.955	0.954	0.954	0.955	0.955	0.931	0.964	0.933	0.954	0.958	0.957	0.957	0.945	0.95	0.956	0.933	0.962	0.947	0.959	0.952	0.93	0.95	0.931	0.93	0.947	0.942	0.947	0.948
RAD_BH35	0.919	0.919	0.942	0.953	0.926	0.946	0.921	0.92	0.927	0.956	0.94	0.95	0.94	0.956	0.952	0.945	0.925	0.934	0.949	0.939	0.941	0.952	0.948	0.95	0.954	0.949	0.922	0.959	0.926	0.947	0.951	0.953	0.956	0.937	0.942	0.959	0.928	0.958	0.941	0.957	0.945	0.923	0.946	0.925	0.918	0.942	0.935	0.936	0.946
RAD_BH41	0.904	0.896	0.927	0.934	0.908	0.932	0.903	0.901	0.914	0.943	0.93	0.932	0.923	0.928	0.937	0.928	0.913	0.932	0.93	0.919	0.935	0.925	0.926	0.944	0.932	0.94	0.904	0.946	0.909	0.939	0.937	0.942	0.934	0.931	0.923	0.943	0.903	0.942	0.925	0.932	0.925	0.911	0.931	0.897	0.891	0.925	0.911	0.924	0.927
RAD_BH45	0.933	0.933	0.952	0.957	0.941	0.954	0.933	0.935	0.939	0.957	0.951	0.952	0.947	0.952	0.957	0.95	0.941	0.946	0.956	0.947	0.95	0.951	0.955	0.954	0.954	0.954	0.936	0.961	0.937	0.954	0.956	0.955	0.955	0.948	0.952	0.956	0.939	0.958	0.95	0.958	0.952	0.937	0.952	0.937	0.937	0.95	0.945	0.948	0.952
RAD_BH46	0.925	0.927	0.945	0.945	0.93	0.942	0.926	0.926	0.93	0.941	0.94	0.936	0.936	0.938	0.941	0.935	0.931	0.937	0.944	0.938	0.939	0.94	0.945	0.945	0.941	0.942	0.928	0.946	0.925	0.944	0.943	0.942	0.94	0.935	0.94	0.946	0.931	0.944	0.94	0.949	0.943	0.928	0.94	0.929	0.927	0.943	0.939	0.936	0.944
RAD_BH43	0.926	0.925	0.949	0.956	0.933	0.952	0.927	0.927	0.933	0.959	0.947	0.953	0.943	0.954	0.957	0.948	0.933	0.942	0.954	0.944	0.949	0.952	0.951	0.956	0.955	0.954	0.928	0.963	0.931	0.953	0.956	0.957	0.957	0.944	0.947	0.96	0.93	0.961	0.945	0.958	0.949	0.93	0.95	0.928	0.924	0.946	0.938	0.942	0.948
RAD_BH39	0.919	0.916	0.94	0.951	0.926	0.945	0.919	0.918	0.926	0.955	0.94	0.95	0.939	0.953	0.952	0.945	0.926	0.934	0.949	0.938	0.942	0.951	0.947	0.95	0.952	0.95	0.922	0.959	0.926	0.947	0.951	0.953	0.955	0.938	0.941	0.958	0.926	0.958	0.94	0.955	0.944	0.923	0.945	0.924	0.916	0.942	0.933	0.937	0.943
RAD_BH44	0.921	0.919	0.942	0.954	0.929	0.948	0.922	0.921	0.927	0.956	0.942	0.951	0.941	0.955	0.953	0.946	0.928	0.933	0.949	0.94	0.941	0.953	0.948	0.949	0.953	0.952	0.923	0.96	0.927	0.947	0.951	0.953	0.956	0.937	0.942	0.957	0.929	0.959	0.941	0.957	0.945	0.924	0.946	0.926	0.92	0.942	0.934	0.938	0.943
RAD_BH47	0.922	0.922	0.947	0.956	0.932	0.952	0.925	0.924	0.931	0.959	0.946	0.954	0.944	0.957	0.957	0.948	0.932	0.939	0.954	0.944	0.947	0.956	0.952	0.954	0.956	0.956	0.926	0.964	0.93	0.953	0.956	0.957	0.959	0.942	0.946	0.96	0.93	0.963	0.945	0.959	0.95	0.926	0.95	0.928	0.923	0.947	0.939	0.941	0.947
RAD_BH48	0.92	0.921	0.943	0.953	0.93	0.949	0.922	0.923	0.928	0.957	0.943	0.952	0.943	0.956	0.956	0.948	0.93	0.937	0.952	0.942	0.945	0.954	0.95	0.951	0.955	0.952	0.925	0.961	0.929	0.949	0.954	0.956	0.958	0.941	0.945	0.96	0.928	0.962	0.942	0.956	0.948	0.925	0.948	0.926	0.921	0.944	0.937	0.939	0.945
RAD_BJ1	0.917	0.916	0.939	0.951	0.927	0.946	0.917	0.918	0.924	0.955	0.939	0.949	0.938	0.953	0.95	0.944	0.925	0.93	0.945	0.936	0.939	0.949	0.945	0.947	0.95	0.948	0.92	0.958	0.925	0.945	0.949	0.951	0.954	0.936	0.939	0.953	0.922	0.956	0.936	0.952	0.942	0.921	0.944	0.921	0.916	0.938	0.928	0.935	0.939
RAD_BJ3	0.924	0.928	0.946	0.952	0.937	0.949	0.927	0.928	0.929	0.951	0.941	0.95	0.938	0.953	0.95	0.945	0.93	0.927	0.948	0.942	0.936	0.953	0.949	0.94	0.949	0.944	0.928	0.955	0.928	0.943	0.949	0.947	0.951	0.933	0.944	0.945	0.931	0.953	0.939	0.954	0.945	0.923	0.942	0.933	0.934	0.939	0.937	0.939	0.939
RAD_BJ4	0.922	0.924	0.945	0.954	0.932	0.949	0.926	0.925	0.929	0.956	0.942	0.952	0.941	0.957	0.953	0.946	0.928	0.933	0.949	0.941	0.941	0.953	0.95	0.949	0.954	0.949	0.926	0.96	0.929	0.947	0.951	0.953	0.955	0.937	0.944	0.955	0.929	0.958	0.941	0.957	0.946	0.925	0.946	0.928	0.925	0.941	0.936	0.939	0.942
RAD_BJ5	0.925	0.926	0.946	0.955	0.937	0.95	0.925	0.928	0.931	0.957	0.944	0.954	0.943	0.958	0.955	0.949	0.931	0.933	0.951	0.943	0.941	0.955	0.952	0.946	0.954	0.948	0.93	0.96	0.932	0.946	0.952	0.952	0.958	0.939	0.947	0.953	0.932	0.958	0.94	0.957	0.947	0.927	0.946	0.933	0.933	0.941	0.938	0.942	0.943
RAD_BJ2	0.924	0.925	0.944	0.956	0.936	0.949	0.924	0.927	0.929	0.957	0.942	0.954	0.943	0.96	0.955	0.949	0.93	0.931	0.952	0.943	0.94	0.957	0.952	0.945	0.955	0.948	0.927	0.96	0.931	0.945	0.953	0.953	0.959	0.939	0.946	0.955	0.932	0.959	0.941	0.958	0.948	0.927	0.948	0.934	0.93	0.942	0.937	0.94	0.943
RAD_BJ7	0.928	0.925	0.943	0.954	0.934	0.946	0.926	0.928	0.932	0.958	0.943	0.952	0.945	0.956	0.955	0.949	0.929	0.938	0.948	0.939	0.943	0.949	0.949	0.95	0.954	0.948	0.929	0.959	0.934	0.947	0.951	0.954	0.956	0.942	0.945	0.956	0.932	0.955	0.942	0.955	0.943	0.933	0.948	0.931	0.926	0.94	0.934	0.942	0.945
RAD_BJ6	0.925	0.928	0.947	0.954	0.936	0.95	0.927	0.928	0.931	0.955	0.944	0.953	0.943	0.958	0.954	0.948	0.933	0.933	0.953	0.945	0.942	0.958	0.953	0.947	0.954	0.948	0.93	0.96	0.932	0.947	0.953	0.952	0.956	0.939	0.947	0.954	0.934	0.959	0.944	0.959	0.949	0.928	0.947	0.936	0.934	0.945	0.94	0.941	0.944
RAD_BJ9	0.925	0.925	0.943	0.953	0.936	0.947	0.924	0.927	0.93	0.954	0.941	0.953	0.941	0.958	0.954	0.948	0.93	0.93	0.95	0.942	0.939	0.955	0.951	0.944	0.954	0.944	0.929	0.958	0.932	0.942	0.949	0.951	0.956	0.937	0.944	0.952	0.934	0.956	0.94	0.956	0.945	0.928	0.944	0.935	0.934	0.941	0.938	0.941	0.943
RAD_BJ8	0.922	0.925	0.944	0.953	0.935	0.951	0.925	0.927	0.929	0.954	0.943	0.952	0.942	0.955	0.953	0.947	0.932	0.931	0.949	0.942	0.94	0.953	0.95	0.945	0.951	0.948	0.928	0.957	0.93	0.945	0.951	0.95	0.954	0.937	0.944	0.95	0.928	0.957	0.939	0.954	0.947	0.924	0.944	0.929	0.93	0.941	0.936	0.939	0.941
RAD_BJ10	0.926	0.924	0.945	0.954	0.936	0.949	0.925	0.927	0.932	0.956	0.944	0.952	0.942	0.954	0.952	0.947	0.932	0.935	0.949	0.941	0.943	0.95	0.949	0.949	0.952	0.948	0.929	0.958	0.932	0.947	0.951	0.952	0.955	0.941	0.944	0.954	0.931	0.955	0.941	0.955	0.946	0.932	0.947	0.932	0.928	0.942	0.936	0.942	0.944
ULB_CC3	0.927	0.923	0.943	0.947	0.926	0.94	0.925	0.922	0.927	0.945	0.935	0.94	0.933	0.944	0.941	0.936	0.922	0.93	0.94	0.933	0.932	0.943	0.941	0.94	0.943	0.94	0.922	0.948	0.923	0.941	0.941	0.943	0.94	0.931	0.935	0.945	0.93	0.945	0.94	0.95	0.936	0.925	0.937	0.928	0.922	0.936	0.932	0.934	0.937
ULB_CC2	0.921	0.923	0.94	0.941	0.923	0.934	0.923	0.92	0.923	0.938	0.93	0.934	0.928	0.937	0.935	0.93	0.918	0.925	0.935	0.929	0.926	0.937	0.937	0.933	0.937	0.934	0.919	0.943	0.918	0.936	0.935	0.937	0.933	0.926	0.931	0.937	0.927	0.938	0.936	0.945	0.931	0.921	0.932	0.927	0.922	0.931	0.928	0.931	0.932
ULB_BC3	0.922	0.92	0.945	0.942	0.923	0.938	0.925	0.921	0.925	0.941	0.933	0.937	0.927	0.937	0.939	0.932	0.921	0.93	0.937	0.932	0.931	0.937	0.937	0.936	0.938	0.938	0.92	0.946	0.919	0.94	0.938	0.941	0.934	0.931	0.932	0.938	0.925	0.941	0.939	0.945	0.933	0.921	0.934	0.924	0.921	0.932	0.928	0.933	0.932
ULB_BC7	0.916	0.911	0.935	0.942	0.917	0.934	0.916	0.913	0.92	0.939	0.93	0.933	0.925	0.932	0.933	0.928	0.917	0.925	0.931	0.925	0.927	0.932	0.931	0.935	0.932	0.937	0.912	0.942	0.914	0.937	0.934	0.937	0.931	0.927	0.926	0.936	0.918	0.937	0.932	0.94	0.929	0.918	0.93	0.917	0.908	0.928	0.92	0.928	0.928
ULB_CC4	0.916	0.913	0.931	0.931	0.916	0.924	0.915	0.912	0.916	0.926	0.921	0.922	0.919	0.923	0.923	0.919	0.913	0.919	0.926	0.921	0.918	0.926	0.927	0.924	0.925	0.925	0.913	0.932	0.911	0.928	0.924	0.927	0.92	0.92	0.921	0.926	0.921	0.925	0.929	0.934	0.923	0.917	0.923	0.921	0.913	0.924	0.92	0.924	0.924
ULB_BC4	0.923	0.92	0.942	0.944	0.925	0.941	0.924	0.921	0.927	0.944	0.935	0.939	0.93	0.939	0.94	0.934	0.921	0.929	0.937	0.932	0.932	0.938	0.938	0.939	0.939	0.939	0.921	0.947	0.922	0.94	0.939	0.942	0.937	0.932	0.933	0.941	0.926	0.942	0.938	0.946	0.934	0.924	0.936	0.925	0.92	0.933	0.928	0.934	0.934
ULB_BC1	0.91	0.908	0.928	0.927	0.908	0.921	0.912	0.907	0.911	0.923	0.916	0.918	0.913	0.921	0.918	0.914	0.904	0.912	0.917	0.914	0.912	0.92	0.922	0.92	0.921	0.92	0.906	0.927	0.904	0.923	0.918	0.922	0.916	0.912	0.915	0.923	0.914	0.921	0.923	0.93	0.918	0.909	0.917	0.913	0.906	0.917	0.914	0.917	0.919
ULB_CC1	0.92	0.919	0.937	0.94	0.922	0.932	0.921	0.921	0.922	0.937	0.928	0.933	0.925	0.935	0.934	0.929	0.916	0.923	0.932	0.927	0.924	0.933	0.935	0.93	0.935	0.931	0.918	0.94	0.918	0.933	0.933	0.935	0.931	0.926	0.929	0.935	0.925	0.935	0.933	0.942	0.93	0.921	0.93	0.925	0.92	0.927	0.925	0.93	0.929
ULB_BC6	0.915	0.911	0.934	0.934	0.913	0.928	0.915	0.909	0.919	0.931	0.923	0.925	0.92	0.926	0.925	0.921	0.911	0.92	0.926	0.922	0.921	0.928	0.927	0.929	0.928	0.929	0.91	0.935	0.91	0.931	0.927	0.931	0.923	0.92	0.921	0.931	0.918	0.93	0.931	0.937	0.924	0.914	0.924	0.916	0.908	0.925	0.92	0.923	0.925
ULB_BC5	0.921	0.915	0.939	0.944	0.921	0.937	0.92	0.916	0.924	0.946	0.934	0.938	0.93	0.937	0.939	0.933	0.92	0.931	0.936	0.929	0.932	0.937	0.936	0.942	0.938	0.94	0.917	0.947	0.919	0.941	0.939	0.942	0.936	0.931	0.93	0.943	0.923	0.943	0.937	0.945	0.932	0.922	0.934	0.92	0.911	0.932	0.924	0.933	0.934
ULB_BC8	0.918	0.915	0.939	0.943	0.92	0.938	0.919	0.915	0.922	0.943	0.935	0.937	0.929	0.939	0.939	0.933	0.919	0.928	0.936	0.93	0.931	0.939	0.936	0.94	0.94	0.941	0.916	0.947	0.918	0.94	0.939	0.943	0.937	0.929	0.93	0.942	0.922	0.945	0.936	0.946	0.933	0.92	0.935	0.92	0.912	0.933	0.924	0.931	0.933
ULB_BC9	0.925	0.924	0.943	0.943	0.927	0.938	0.927	0.924	0.927	0.941	0.934	0.936	0.93	0.938	0.94	0.933	0.922	0.931	0.938	0.932	0.93	0.938	0.94	0.936	0.939	0.937	0.922	0.946	0.922	0.939	0.938	0.941	0.934	0.93	0.934	0.939	0.929	0.941	0.939	0.945	0.933	0.924	0.934	0.927	0.925	0.933	0.93	0.934	0.934
ULB_BH3	0.92	0.915	0.938	0.941	0.92	0.935	0.919	0.916	0.922	0.942	0.931	0.938	0.926	0.938	0.938	0.932	0.916	0.927	0.934	0.927	0.929	0.935	0.935	0.936	0.937	0.935	0.917	0.945	0.918	0.936	0.936	0.94	0.935	0.928	0.93	0.939	0.923	0.939	0.934	0.944	0.93	0.92	0.932	0.921	0.916	0.929	0.924	0.93	0.931
ULB_BH1	0.911	0.906	0.931	0.936	0.912	0.93	0.912	0.907	0.915	0.938	0.925	0.93	0.922	0.931	0.931	0.925	0.91	0.921	0.926	0.919	0.924	0.928	0.928	0.933	0.931	0.933	0.908	0.94	0.911	0.932	0.93	0.935	0.929	0.923	0.922	0.935	0.914	0.935	0.928	0.938	0.925	0.913	0.927	0.911	0.902	0.924	0.916	0.924	0.925
ULB_BH2	0.91	0.906	0.93	0.932	0.909	0.925	0.91	0.906	0.913	0.931	0.922	0.925	0.92	0.931	0.927	0.921	0.909	0.92	0.925	0.921	0.921	0.929	0.926	0.931	0.93	0.929	0.908	0.936	0.908	0.93	0.927	0.932	0.926	0.92	0.92	0.935	0.916	0.932	0.929	0.938	0.924	0.913	0.926	0.914	0.905	0.925	0.917	0.921	0.925
ULB_BH5	0.922	0.92	0.938	0.943	0.924	0.936	0.921	0.92	0.923	0.941	0.933	0.939	0.934	0.944	0.94	0.938	0.923	0.926	0.939	0.934	0.929	0.945	0.941	0.936	0.941	0.938	0.922	0.945	0.923	0.936	0.939	0.941	0.94	0.929	0.934	0.943	0.931	0.944	0.938	0.949	0.935	0.925	0.936	0.93	0.923	0.936	0.93	0.933	0.936
ULB_BH6	0.92	0.916	0.937	0.945	0.922	0.936	0.918	0.917	0.923	0.946	0.934	0.94	0.934	0.944	0.943	0.938	0.922	0.93	0.94	0.932	0.932	0.942	0.939	0.941	0.943	0.942	0.918	0.949	0.921	0.941	0.942	0.945	0.943	0.933	0.934	0.948	0.926	0.946	0.938	0.949	0.935	0.925	0.94	0.924	0.914	0.935	0.927	0.933	0.937
ULB_BH7	0.916	0.911	0.932	0.935	0.913	0.925	0.913	0.909	0.917	0.935	0.923	0.929	0.924	0.933	0.931	0.925	0.911	0.925	0.93	0.923	0.923	0.932	0.931	0.932	0.934	0.93	0.911	0.939	0.914	0.932	0.93	0.935	0.929	0.923	0.924	0.938	0.923	0.934	0.933	0.941	0.924	0.917	0.928	0.92	0.91	0.927	0.922	0.926	0.93
ULB_BH8	0.912	0.906	0.927	0.936	0.913	0.926	0.909	0.908	0.914	0.935	0.924	0.93	0.926	0.935	0.931	0.927	0.913	0.92	0.931	0.922	0.922	0.933	0.93	0.932	0.933	0.932	0.91	0.939	0.913	0.931	0.93	0.935	0.933	0.923	0.924	0.939	0.92	0.935	0.929	0.941	0.926	0.919	0.929	0.918	0.907	0.927	0.918	0.925	0.928
ULB_BH10	0.921	0.915	0.94	0.948	0.924	0.94	0.92	0.918	0.925	0.952	0.937	0.946	0.934	0.947	0.947	0.941	0.923	0.932	0.942	0.935	0.937	0.945	0.942	0.944	0.946	0.945	0.919	0.955	0.924	0.943	0.946	0.95	0.945	0.936	0.936	0.949	0.925	0.951	0.939	0.95	0.936	0.924	0.94	0.923	0.915	0.935	0.927	0.937	0.937
ULB_BH11	0.921	0.92	0.942	0.945	0.924	0.939	0.923	0.919	0.925	0.944	0.935	0.939	0.934	0.944	0.942	0.936	0.923	0.931	0.94	0.935	0.935	0.944	0.941	0.941	0.944	0.942	0.921	0.95	0.922	0.942	0.941	0.946	0.941	0.932	0.935	0.947	0.929	0.947	0.941	0.951	0.938	0.924	0.939	0.927	0.92	0.938	0.932	0.934	0.938
ULB_BH9	0.912	0.907	0.931	0.935	0.912	0.929	0.912	0.909	0.916	0.935	0.927	0.929	0.923	0.931	0.932	0.926	0.913	0.924	0.928	0.922	0.926	0.932	0.928	0.935	0.932	0.935	0.91	0.939	0.911	0.934	0.931	0.937	0.928	0.924	0.922	0.937	0.915	0.937	0.931	0.938	0.925	0.916	0.929	0.912	0.903	0.927	0.917	0.924	0.926
ULB_BH17	0.916	0.915	0.929	0.934	0.918	0.925	0.914	0.914	0.916	0.932	0.922	0.928	0.925	0.933	0.929	0.926	0.912	0.916	0.926	0.922	0.917	0.93	0.933	0.926	0.931	0.925	0.915	0.935	0.915	0.926	0.926	0.93	0.93	0.919	0.925	0.931	0.923	0.929	0.926	0.939	0.925	0.918	0.926	0.924	0.918	0.923	0.921	0.925	0.927
ULB_BH13	0.919	0.913	0.936	0.939	0.918	0.932	0.917	0.914	0.922	0.941	0.93	0.935	0.927	0.936	0.937	0.931	0.917	0.929	0.934	0.927	0.93	0.935	0.935	0.94	0.937	0.937	0.915	0.945	0.918	0.938	0.936	0.94	0.933	0.928	0.929	0.941	0.924	0.94	0.936	0.944	0.929	0.922	0.933	0.921	0.912	0.931	0.924	0.931	0.933
ULB_BH12	0.914	0.912	0.933	0.938	0.916	0.93	0.912	0.911	0.917	0.935	0.926	0.931	0.928	0.939	0.934	0.929	0.915	0.922	0.933	0.929	0.925	0.938	0.935	0.935	0.94	0.933	0.915	0.943	0.916	0.933	0.933	0.939	0.936	0.925	0.928	0.943	0.924	0.94	0.933	0.946	0.93	0.919	0.933	0.923	0.916	0.931	0.926	0.927	0.933
ULB_BH16	0.911	0.908	0.93	0.934	0.913	0.928	0.912	0.909	0.913	0.932	0.923	0.928	0.925	0.932	0.93	0.925	0.912	0.92	0.928	0.923	0.922	0.931	0.93	0.931	0.931	0.934	0.91	0.939	0.91	0.932	0.929	0.933	0.93	0.923	0.924	0.936	0.918	0.935	0.929	0.94	0.926	0.916	0.928	0.917	0.908	0.927	0.919	0.923	0.927
ULB_BH15	0.916	0.916	0.932	0.935	0.919	0.927	0.916	0.915	0.917	0.933	0.924	0.93	0.926	0.937	0.933	0.928	0.914	0.919	0.929	0.925	0.92	0.935	0.934	0.928	0.935	0.927	0.918	0.937	0.916	0.929	0.93	0.933	0.931	0.921	0.927	0.935	0.925	0.934	0.93	0.943	0.927	0.919	0.929	0.925	0.92	0.926	0.925	0.926	0.928
ULB_BH18	0.914	0.911	0.929	0.934	0.914	0.924	0.912	0.911	0.915	0.933	0.922	0.928	0.924	0.935	0.931	0.925	0.909	0.918	0.925	0.92	0.919	0.93	0.931	0.928	0.933	0.926	0.911	0.937	0.914	0.927	0.928	0.932	0.931	0.919	0.923	0.935	0.92	0.931	0.927	0.939	0.923	0.917	0.927	0.919	0.912	0.923	0.919	0.924	0.926
ULB_BH14	0.917	0.913	0.936	0.941	0.916	0.933	0.916	0.913	0.92	0.941	0.929	0.935	0.929	0.94	0.937	0.931	0.916	0.927	0.935	0.928	0.929	0.939	0.935	0.939	0.94	0.937	0.915	0.945	0.919	0.937	0.936	0.941	0.937	0.927	0.929	0.945	0.924	0.942	0.936	0.946	0.931	0.92	0.934	0.922	0.911	0.932	0.925	0.929	0.934
ULB_BH21	0.915	0.913	0.93	0.932	0.914	0.923	0.913	0.912	0.916	0.93	0.921	0.925	0.922	0.93	0.928	0.922	0.911	0.92	0.926	0.921	0.919	0.927	0.93	0.927	0.93	0.925	0.913	0.934	0.913	0.929	0.926	0.93	0.926	0.92	0.923	0.933	0.923	0.928	0.929	0.938	0.923	0.918	0.926	0.922	0.914	0.924	0.922	0.924	0.928
ULB_BH24	0.917	0.915	0.934	0.941	0.92	0.931	0.916	0.915	0.918	0.939	0.927	0.935	0.931	0.942	0.937	0.933	0.917	0.921	0.934	0.929	0.924	0.94	0.937	0.933	0.939	0.934	0.917	0.943	0.918	0.933	0.937	0.938	0.939	0.926	0.93	0.942	0.927	0.94	0.933	0.947	0.932	0.922	0.933	0.927	0.918	0.931	0.925	0.929	0.933
ULB_BH22	0.906	0.902	0.921	0.923	0.904	0.914	0.905	0.902	0.908	0.922	0.912	0.916	0.912	0.92	0.918	0.913	0.9	0.913	0.916	0.91	0.912	0.916	0.92	0.921	0.921	0.917	0.903	0.926	0.904	0.92	0.917	0.922	0.917	0.913	0.914	0.924	0.912	0.919	0.921	0.929	0.914	0.91	0.918	0.911	0.903	0.914	0.911	0.915	0.918
ULB_BH31	0.905	0.904	0.92	0.922	0.906	0.915	0.903	0.902	0.907	0.919	0.913	0.915	0.916	0.919	0.918	0.915	0.905	0.91	0.917	0.914	0.91	0.92	0.923	0.919	0.921	0.919	0.905	0.926	0.905	0.92	0.918	0.921	0.918	0.912	0.916	0.922	0.914	0.921	0.92	0.929	0.917	0.91	0.918	0.914	0.906	0.917	0.914	0.918	0.92
ULB_BH23	0.913	0.908	0.933	0.937	0.915	0.932	0.913	0.911	0.916	0.938	0.928	0.933	0.925	0.933	0.934	0.929	0.916	0.924	0.933	0.925	0.927	0.933	0.931	0.935	0.934	0.937	0.912	0.944	0.913	0.936	0.935	0.938	0.933	0.932	0.927	0.938	0.918	0.939	0.932	0.941	0.93	0.918	0.932	0.918	0.908	0.928	0.919	0.927	0.928
ULB_BH33	0.911	0.91	0.929	0.933	0.912	0.926	0.909	0.907	0.913	0.929	0.922	0.926	0.925	0.932	0.929	0.924	0.915	0.919	0.931	0.925	0.921	0.934	0.932	0.93	0.932	0.932	0.911	0.939	0.911	0.933	0.93	0.932	0.929	0.922	0.927	0.937	0.922	0.935	0.932	0.941	0.928	0.915	0.929	0.922	0.912	0.93	0.925	0.925	0.93
ULB_BH34	0.905	0.901	0.924	0.927	0.906	0.922	0.904	0.901	0.909	0.928	0.919	0.922	0.92	0.925	0.926	0.92	0.908	0.919	0.923	0.917	0.92	0.925	0.925	0.93	0.927	0.929	0.905	0.935	0.907	0.929	0.926	0.93	0.924	0.92	0.919	0.935	0.913	0.931	0.925	0.933	0.921	0.912	0.925	0.91	0.899	0.923	0.915	0.92	0.924
ULB_BH20	0.924	0.922	0.944	0.947	0.926	0.942	0.924	0.922	0.928	0.947	0.939	0.942	0.937	0.945	0.945	0.939	0.926	0.936	0.943	0.937	0.938	0.945	0.943	0.946	0.946	0.946	0.923	0.952	0.924	0.945	0.944	0.948	0.944	0.936	0.937	0.95	0.93	0.951	0.943	0.952	0.94	0.927	0.941	0.927	0.921	0.94	0.934	0.936	0.941
ULB_BH19	0.922	0.922	0.938	0.94	0.924	0.932	0.92	0.919	0.923	0.936	0.929	0.934	0.931	0.94	0.937	0.932	0.921	0.925	0.936	0.932	0.926	0.94	0.94	0.933	0.939	0.934	0.922	0.943	0.922	0.935	0.935	0.937	0.936	0.927	0.933	0.94	0.933	0.939	0.939	0.948	0.933	0.924	0.933	0.933	0.928	0.934	0.932	0.933	0.936
ULB_BH27	0.898	0.894	0.911	0.914	0.897	0.906	0.895	0.894	0.899	0.911	0.904	0.908	0.906	0.911	0.909	0.906	0.895	0.9	0.906	0.903	0.901	0.91	0.912	0.911	0.912	0.909	0.896	0.915	0.897	0.91	0.907	0.912	0.907	0.902	0.905	0.913	0.906	0.911	0.911	0.921	0.906	0.903	0.909	0.905	0.895	0.907	0.903	0.908	0.91
ULB_BH25	0.916	0.912	0.934	0.94	0.918	0.932	0.914	0.913	0.919	0.94	0.929	0.935	0.93	0.938	0.937	0.932	0.919	0.926	0.935	0.928	0.928	0.937	0.936	0.937	0.938	0.937	0.916	0.945	0.918	0.937	0.937	0.94	0.936	0.929	0.931	0.943	0.924	0.941	0.934	0.945	0.933	0.923	0.935	0.922	0.912	0.932	0.925	0.931	0.934
ULB_BH32	0.902	0.9	0.919	0.921	0.903	0.914	0.901	0.899	0.904	0.917	0.911	0.913	0.913	0.917	0.916	0.912	0.904	0.908	0.917	0.912	0.909	0.92	0.919	0.918	0.918	0.919	0.901	0.925	0.901	0.921	0.917	0.92	0.914	0.912	0.913	0.921	0.911	0.92	0.92	0.927	0.916	0.907	0.918	0.911	0.9	0.917	0.911	0.914	0.917
ULB_BH36	0.905	0.902	0.919	0.92	0.905	0.913	0.901	0.901	0.906	0.917	0.911	0.913	0.912	0.916	0.916	0.911	0.903	0.91	0.915	0.911	0.91	0.916	0.919	0.918	0.918	0.917	0.903	0.924	0.903	0.919	0.915	0.919	0.912	0.911	0.913	0.92	0.913	0.917	0.919	0.926	0.913	0.909	0.916	0.912	0.904	0.917	0.91	0.916	0.917
ULB_BH38	0.91	0.907	0.928	0.929	0.909	0.923	0.91	0.906	0.913	0.927	0.919	0.922	0.92	0.923	0.924	0.92	0.91	0.919	0.925	0.92	0.919	0.926	0.926	0.927	0.926	0.929	0.909	0.934	0.908	0.931	0.925	0.929	0.921	0.92	0.921	0.931	0.918	0.929	0.929	0.934	0.922	0.914	0.924	0.915	0.905	0.924	0.92	0.923	0.925
ULB_BH40	0.923	0.922	0.94	0.941	0.926	0.936	0.922	0.921	0.925	0.937	0.932	0.935	0.932	0.936	0.936	0.933	0.925	0.928	0.938	0.934	0.929	0.94	0.941	0.934	0.937	0.937	0.924	0.944	0.922	0.937	0.936	0.938	0.935	0.93	0.934	0.939	0.932	0.939	0.939	0.946	0.936	0.925	0.934	0.931	0.927	0.936	0.933	0.936	0.937
ULB_BH41	0.919	0.914	0.935	0.944	0.919	0.935	0.917	0.915	0.923	0.947	0.932	0.94	0.934	0.943	0.941	0.936	0.919	0.93	0.939	0.93	0.933	0.941	0.939	0.942	0.943	0.941	0.917	0.95	0.921	0.941	0.941	0.945	0.943	0.933	0.933	0.949	0.926	0.946	0.938	0.948	0.934	0.924	0.938	0.923	0.912	0.934	0.927	0.933	0.938
ULB_BH46	0.913	0.908	0.927	0.933	0.912	0.924	0.91	0.907	0.915	0.933	0.922	0.927	0.926	0.932	0.929	0.925	0.911	0.921	0.927	0.922	0.922	0.931	0.931	0.933	0.932	0.931	0.911	0.937	0.913	0.931	0.929	0.933	0.93	0.922	0.923	0.939	0.921	0.933	0.93	0.939	0.924	0.918	0.928	0.919	0.906	0.928	0.921	0.925	0.93
ULB_BH43	0.915	0.911	0.935	0.937	0.915	0.932	0.916	0.912	0.919	0.938	0.929	0.931	0.926	0.931	0.934	0.928	0.916	0.929	0.932	0.925	0.929	0.931	0.932	0.938	0.934	0.938	0.913	0.943	0.914	0.938	0.934	0.939	0.931	0.928	0.927	0.939	0.919	0.938	0.934	0.94	0.929	0.919	0.931	0.916	0.908	0.93	0.922	0.928	0.93
ULB_BH39	0.904	0.9	0.916	0.916	0.9	0.907	0.9	0.897	0.904	0.912	0.906	0.909	0.909	0.911	0.91	0.906	0.898	0.907	0.912	0.908	0.905	0.912	0.916	0.914	0.914	0.91	0.902	0.918	0.9	0.915	0.909	0.914	0.908	0.907	0.909	0.919	0.913	0.912	0.918	0.924	0.909	0.907	0.911	0.912	0.902	0.913	0.911	0.912	0.917
ULB_BH44	0.916	0.91	0.931	0.94	0.916	0.928	0.914	0.911	0.918	0.941	0.926	0.934	0.927	0.94	0.937	0.93	0.912	0.924	0.932	0.923	0.925	0.935	0.933	0.935	0.938	0.934	0.912	0.943	0.916	0.934	0.934	0.939	0.937	0.925	0.927	0.943	0.922	0.939	0.932	0.944	0.927	0.919	0.932	0.92	0.908	0.927	0.921	0.928	0.931
ULB_BH47	0.916	0.911	0.933	0.938	0.915	0.93	0.914	0.91	0.919	0.937	0.927	0.931	0.927	0.933	0.932	0.927	0.915	0.925	0.932	0.925	0.926	0.934	0.933	0.936	0.934	0.936	0.913	0.942	0.915	0.936	0.932	0.937	0.932	0.926	0.926	0.94	0.923	0.937	0.934	0.942	0.929	0.919	0.931	0.92	0.909	0.931	0.924	0.929	0.932
ULB_BH48	0.919	0.917	0.939	0.943	0.923	0.939	0.92	0.918	0.924	0.944	0.935	0.939	0.935	0.941	0.941	0.936	0.924	0.931	0.941	0.934	0.934	0.942	0.941	0.942	0.941	0.944	0.92	0.95	0.921	0.943	0.942	0.945	0.941	0.934	0.935	0.946	0.926	0.947	0.94	0.948	0.938	0.923	0.939	0.925	0.917	0.937	0.93	0.934	0.938
ULB_BJ1	0.921	0.915	0.937	0.949	0.926	0.941	0.917	0.917	0.925	0.954	0.937	0.948	0.934	0.948	0.947	0.941	0.922	0.928	0.941	0.931	0.935	0.945	0.942	0.943	0.946	0.943	0.919	0.954	0.925	0.941	0.944	0.947	0.948	0.933	0.936	0.949	0.924	0.95	0.935	0.95	0.935	0.923	0.939	0.922	0.915	0.933	0.925	0.936	0.936
ULB_BJ3	0.923	0.916	0.938	0.947	0.922	0.936	0.92	0.917	0.925	0.949	0.932	0.944	0.931	0.947	0.943	0.938	0.917	0.926	0.94	0.931	0.93	0.943	0.94	0.938	0.944	0.937	0.918	0.95	0.923	0.938	0.941	0.944	0.943	0.929	0.934	0.946	0.928	0.945	0.937	0.949	0.933	0.921	0.936	0.926	0.917	0.931	0.928	0.934	0.936
ULB_BJ4	0.923	0.918	0.943	0.95	0.928	0.946	0.924	0.921	0.929	0.955	0.941	0.949	0.935	0.946	0.95	0.943	0.925	0.936	0.946	0.935	0.941	0.944	0.944	0.947	0.947	0.947	0.922	0.958	0.927	0.946	0.948	0.951	0.947	0.939	0.94	0.949	0.925	0.952	0.941	0.95	0.939	0.924	0.941	0.922	0.919	0.936	0.93	0.939	0.938
ULB_BJ5	0.924	0.92	0.941	0.949	0.93	0.943	0.922	0.922	0.928	0.953	0.939	0.948	0.936	0.948	0.949	0.943	0.925	0.932	0.943	0.935	0.936	0.945	0.945	0.943	0.947	0.943	0.924	0.955	0.928	0.942	0.946	0.948	0.947	0.935	0.94	0.947	0.928	0.95	0.938	0.95	0.937	0.926	0.94	0.927	0.923	0.934	0.931	0.939	0.938
ULB_BJ2	0.921	0.914	0.939	0.95	0.925	0.942	0.917	0.917	0.925	0.955	0.936	0.949	0.933	0.95	0.949	0.942	0.921	0.93	0.944	0.933	0.937	0.946	0.942	0.943	0.948	0.942	0.918	0.957	0.925	0.942	0.947	0.95	0.95	0.935	0.937	0.95	0.924	0.952	0.936	0.951	0.937	0.922	0.94	0.923	0.915	0.933	0.926	0.936	0.936
ULB_BJ7	0.923	0.919	0.939	0.95	0.927	0.94	0.92	0.92	0.926	0.954	0.936	0.948	0.936	0.952	0.948	0.942	0.921	0.928	0.943	0.933	0.934	0.946	0.943	0.942	0.949	0.941	0.921	0.954	0.927	0.94	0.945	0.948	0.95	0.933	0.938	0.95	0.928	0.95	0.937	0.952	0.937	0.925	0.94	0.927	0.92	0.934	0.929	0.936	0.938
ULB_BJ6	0.923	0.917	0.941	0.951	0.927	0.943	0.92	0.918	0.928	0.955	0.938	0.95	0.936	0.951	0.949	0.943	0.923	0.931	0.944	0.935	0.938	0.948	0.944	0.945	0.948	0.945	0.92	0.957	0.927	0.943	0.947	0.95	0.95	0.935	0.938	0.951	0.927	0.953	0.939	0.953	0.937	0.925	0.941	0.925	0.918	0.936	0.928	0.938	0.938
ULB_BJ9	0.916	0.913	0.932	0.938	0.921	0.932	0.913	0.914	0.919	0.937	0.929	0.935	0.928	0.938	0.936	0.932	0.918	0.92	0.931	0.927	0.925	0.936	0.935	0.932	0.936	0.933	0.916	0.941	0.918	0.931	0.933	0.936	0.935	0.924	0.929	0.937	0.922	0.938	0.929	0.942	0.929	0.92	0.931	0.922	0.917	0.928	0.922	0.929	0.929
ULB_BJ8	0.926	0.925	0.945	0.951	0.932	0.945	0.926	0.926	0.929	0.952	0.94	0.949	0.937	0.951	0.949	0.944	0.926	0.93	0.945	0.938	0.936	0.948	0.947	0.941	0.948	0.942	0.927	0.955	0.929	0.942	0.946	0.948	0.949	0.934	0.941	0.948	0.932	0.95	0.94	0.954	0.94	0.926	0.94	0.931	0.929	0.936	0.935	0.939	0.939
ULB_BJ10	0.911	0.91	0.929	0.933	0.917	0.927	0.91	0.91	0.914	0.932	0.923	0.929	0.923	0.932	0.93	0.926	0.913	0.917	0.926	0.922	0.921	0.929	0.93	0.928	0.931	0.928	0.913	0.937	0.914	0.928	0.929	0.931	0.929	0.921	0.925	0.932	0.918	0.932	0.925	0.938	0.926	0.916	0.927	0.918	0.913	0.924	0.92	0.924	0.926
[truncated: 200 more columns]

## Sheet: Figure S5c
Figure S5c
Sample	GOM_CC3	GOM_CC2	GOM_BC3	GOM_BC7	GOM_CC4	GOM_BC4	GOM_BC1	GOM_CC1	GOM_BC6	GOM_BC5	GOM_BC8	GOM_BH3	GOM_BH1	GOM_BH2	GOM_BH4	GOM_BH5	GOM_BH6	GOM_BH7	GOM_BH8	GOM_BH10	GOM_BH11	GOM_BH9	GOM_BH17	GOM_BH13	GOM_BH12	GOM_BH16	GOM_BH15	GOM_BH18	GOM_BH14	GOM_BH21	GOM_BH24	GOM_BH22	GOM_BH31	GOM_BH23	GOM_BH33	GOM_BH34	GOM_BH30	GOM_BH20	GOM_BH19	GOM_BH27	GOM_BH28	GOM_BH25	GOM_BH32	GOM_BH26	GOM_BH29	GOM_BH36	GOM_BH38	GOM_BH40	GOM_BH35
GOM_CC3	0	0.242533	1.07917	1.77265	0.395601	1.54603	0.487348	0.0279763	0.758421	6.92901	1.15146	1.49742	1.10529	5.3383	1.63821	1.27266	0.762764	10.1176	0.961979	0.946358	10.1526	2.15245	1.71846	2.07237	6.08444	4.14243	1.48306	2.52987	0.965541	2.07631	1.56242	6.65412	1.84355	2.13533	1.21373	10.1369	0.371457	2.4211	0.666109	2.1765	1.69437	1.1294	1.64597	0.73598	0.650328	10.1804	0.437409	1.10829	10.1737
GOM_CC2	0.242533	0	1.30395	2.00229	0.488774	1.78069	0.705401	0.217147	0.997788	6.83122	1.37087	1.68946	1.16265	5.26437	1.78009	1.37193	0.691962	10.0098	1.14554	0.94183	10.0467	2.22232	1.7739	2.1044	5.98796	4.05628	1.31812	2.62156	0.859429	2.03242	1.61866	6.5536	2.01678	2.04513	1.27014	10.0348	0.256718	2.47567	0.794063	2.29234	1.73925	0.975393	1.66025	0.495817	0.446032	10.0751	0.597277	1.12477	10.0684
GOM_BC3	1.07917	1.30395	0	0.701489	0.93592	0.505686	0.902229	1.10715	0.631738	7.01878	0.096889	0.548219	1.05923	5.34629	0.94326	0.942741	1.33847	10.2242	0.388827	1.22462	10.2496	1.71312	1.4357	1.82077	6.18174	4.24436	2.1364	1.94104	1.54792	2.15615	1.3211	6.76095	0.943768	2.40125	1.11258	10.2158	1.26722	2.01489	0.73813	1.5154	1.4665	1.80924	1.56695	1.75179	1.72927	10.2747	0.766239	1.22318	10.2679
GOM_BC7	1.77265	2.00229	0.701489	0	1.63129	0.257699	1.51894	1.80058	1.18483	7.29199	0.650121	0.639494	1.59596	5.59566	1.10605	1.38091	2.0011	10.4829	0.992713	1.83475	10.5023	1.88297	1.76481	2.10187	6.46975	4.57338	2.77121	1.95339	2.1962	2.57914	1.69978	7.04705	0.847406	2.88939	1.61259	10.4578	1.96725	2.16452	1.402	1.53377	1.8219	2.4637	1.98418	2.45315	2.42009	10.5257	1.46396	1.7833	10.5188
GOM_CC4	0.395601	0.488774	0.93592	1.63129	0	1.43971	0.744585	0.4105	0.877061	6.59594	0.981425	1.23529	0.709726	4.98591	1.29194	0.889948	0.481802	9.79237	0.692071	0.57494	9.82532	1.76008	1.32326	1.67735	5.75104	3.80288	1.28727	2.1456	0.707677	1.71225	1.16716	6.32403	1.54087	1.81176	0.818199	9.80583	0.346817	2.02622	0.307105	1.80625	1.29878	0.935247	1.25529	0.838518	0.928622	9.85264	0.171742	0.72092	9.84587
GOM_BC4	1.54603	1.78069	0.505686	0.257699	1.43971	0	1.26779	1.57376	0.929828	7.33071	0.482464	0.651501	1.50196	5.64131	1.13996	1.32376	1.84107	10.5293	0.853888	1.70705	10.5511	1.93769	1.75895	2.11935	6.50183	4.58602	2.63197	2.06286	2.04681	2.54498	1.67353	7.08053	0.957145	2.82833	1.53505	10.5106	1.76557	2.2304	1.23916	1.6334	1.8069	2.31045	1.94687	2.24438	2.18859	10.5752	1.26899	1.68077	10.5683
GOM_BC1	0.487348	0.705401	0.902229	1.51894	0.744585	1.26779	0	0.503892	0.350083	7.33963	0.995364	1.42462	1.37746	5.72341	1.70269	1.45702	1.20286	10.5368	0.975461	1.31415	10.5696	2.34896	1.95629	2.3368	6.49478	4.54583	1.96241	2.67359	1.42039	2.44723	1.80609	7.06816	1.81169	2.55601	1.47859	10.5496	0.854362	2.63835	0.880294	2.27858	1.95086	1.60659	1.95143	1.19539	0.998461	10.5969	0.663218	1.43865	10.5901
GOM_CC1	0.0279763	0.217147	1.10715	1.80058	0.4105	1.57376	0.503892	0	0.781754	6.92845	1.17936	1.5242	1.11999	5.34053	1.66144	1.29179	0.76205	10.1159	0.98799	0.953974	10.1511	2.16944	1.73375	2.08552	6.08398	4.14303	1.47237	2.54907	0.961466	2.0812	1.57764	6.65319	1.86923	2.1348	1.22852	10.1359	0.361366	2.43671	0.686758	2.19775	1.70856	1.11971	1.65692	0.711888	0.622388	10.179	0.460221	1.11866	10.1723
GOM_BC6	0.758421	0.997788	0.631738	1.18483	0.877061	0.929828	0.350083	0.781754	0	7.39369	0.728627	1.17865	1.37289	5.75123	1.52859	1.38035	1.35886	10.5979	0.827124	1.39288	10.6277	2.24401	1.89451	2.28441	6.55036	4.59994	2.15915	2.52425	1.58469	2.48723	1.75485	7.12719	1.57394	2.64898	1.46127	10.6021	1.08949	2.54242	0.892657	2.10982	1.90387	1.80389	1.94453	1.49346	1.33662	10.6541	0.738178	1.47699	10.6473
GOM_BC5	6.92901	6.83122	7.01878	7.29199	6.59594	7.33071	7.33963	6.92845	7.39369	0	6.96471	6.68139	6.02424	1.70217	6.19474	6.07766	6.16645	3.20628	6.65129	6.02635	3.23425	5.40927	5.58776	5.21369	0.844904	2.79502	5.5779	5.41857	5.97416	4.90653	5.6977	0.288417	6.45883	4.7937	5.94309	3.21009	6.5858	5.13457	6.50256	5.79206	5.55263	5.87768	5.46455	6.57711	6.97748	3.2605	6.68682	5.91902	3.25368
GOM_BC8	1.15146	1.37087	0.096889	0.650121	0.981425	0.482464	0.995364	1.17936	0.728627	6.96471	0	0.451874	1.03726	5.28826	0.85941	0.896503	1.36166	10.1693	0.374396	1.22603	10.1939	1.63815	1.37764	1.75908	6.12915	4.19573	2.14954	1.85448	1.56509	2.11765	1.26951	6.70841	0.847341	2.37603	1.08219	10.1588	1.31949	1.93961	0.759625	1.42714	1.41264	1.82962	1.52416	1.80789	1.80167	10.2189	0.815122	1.20916	10.212
GOM_BH3	1.49742	1.68946	0.548219	0.639494	1.23529	0.651501	1.42462	1.5242	1.17865	6.68139	0.451874	0	1.0014	4.99059	0.488459	0.756591	1.50125	9.87882	0.545332	1.2798	9.90023	1.28672	1.12708	1.47434	5.85409	3.94536	2.21482	1.44057	1.66836	1.93997	1.06055	6.43248	0.395557	2.25657	1.00009	9.85934	1.58125	1.58105	0.947127	1.00873	1.18274	1.93684	1.3461	2.07078	2.13405	9.92425	1.0947	1.19377	9.91737
GOM_BH1	1.10529	1.16265	1.05923	1.59596	0.709726	1.50196	1.37746	1.11999	1.37289	6.02424	1.03726	1.0014	0	4.37837	0.78602	0.29289	0.631354	9.22964	0.670405	0.327224	9.25848	1.05968	0.61448	0.971141	5.18188	3.23303	1.22279	1.46723	0.724616	1.12185	0.458379	5.7596	1.13883	1.3421	0.108604	9.23138	0.937906	1.31787	0.497837	1.17737	0.589535	0.979693	0.576213	1.33926	1.56434	9.28467	0.720975	0.192697	9.27785
GOM_BH2	5.3383	5.26437	5.34629	5.59566	4.98591	5.64131	5.72341	5.34053	5.75123	1.70217	5.28826	4.99059	4.37837	0	4.50277	4.41	4.58206	4.88835	4.98657	4.41135	4.90976	3.71278	3.911	3.53073	0.925116	1.22779	4.07903	3.7167	4.40582	3.27624	4.028	1.47665	4.75956	3.22173	4.29151	4.87116	5.01207	3.43486	4.8666	4.09055	3.88085	4.34475	3.809	5.06443	5.45924	4.93395	5.06302	4.28819	4.92708
GOM_BH4	1.63821	1.78009	0.94326	1.10605	1.29194	1.13996	1.70269	1.66144	1.52859	6.19474	0.85941	0.488459	0.78602	4.50277	0	0.493134	1.39815	9.3911	0.727248	1.11115	9.41227	0.799361	0.677395	0.995947	5.36886	3.46735	1.98517	0.999529	1.51051	1.51112	0.650965	5.94692	0.380311	1.8616	0.733566	9.37106	1.60934	1.09609	0.9861	0.581407	0.745266	1.76446	0.940065	2.06814	2.21988	9.43622	1.20127	0.96415	9.42935
GOM_BH5	1.27266	1.37193	0.942741	1.38091	0.889948	1.32376	1.45702	1.29179	1.38035	6.07766	0.896503	0.756591	0.29289	4.41	0.493134	0	0.912987	9.28357	0.57723	0.618624	9.30954	0.8945	0.514491	0.905035	5.23976	3.30165	1.50434	1.25728	1.01741	1.22422	0.382394	5.81891	0.850125	1.50991	0.252407	9.27711	1.17089	1.18134	0.610064	0.923293	0.530925	1.27201	0.628159	1.60408	1.79571	9.33491	0.84716	0.474815	9.32806
GOM_BH6	0.762764	0.691962	1.33847	2.0011	0.481802	1.84107	1.20286	0.76205	1.35886	6.16645	1.36166	1.50125	0.631354	4.58206	1.39815	0.912987	0	9.35497	1.00988	0.317012	9.38983	1.63865	1.18061	1.46442	5.32195	3.38146	0.813276	2.06959	0.226122	1.3405	1.03525	5.89139	1.72328	1.37276	0.719447	9.37412	0.435374	1.86051	0.602117	1.80582	1.12914	0.471879	1.00857	0.721184	1.00549	9.41768	0.633164	0.510524	9.41094
GOM_BH7	10.1176	10.0098	10.2242	10.4829	9.79237	10.5293	10.5368	10.1159	10.5979	3.20628	10.1693	9.87882	9.22964	4.88835	9.3911	9.28357	9.35497	0	9.85748	9.2254	0.0961281	8.60044	8.7919	8.41555	4.04778	5.99793	8.73247	8.58229	9.15718	8.11071	8.90328	3.47073	9.64407	7.98412	9.14908	0.262707	9.76843	8.31975	9.70606	8.96961	8.75784	9.04585	8.6708	9.72992	10.1305	0.130017	9.88723	9.12205	0.12812
GOM_BH8	0.961979	1.14554	0.388827	0.992713	0.692071	0.853888	0.975461	0.98799	0.827124	6.65129	0.374396	0.545332	0.670405	4.98657	0.727248	0.57723	1.00988	9.85748	0	0.853215	9.88402	1.41721	1.0873	1.47762	5.81218	3.87007	1.78252	1.70687	1.20371	1.773	0.959616	6.39112	0.882426	2.01244	0.725985	9.8525	1.0388	1.71631	0.418699	1.30422	1.10807	1.471	1.18956	1.52995	1.59095	9.90955	0.549563	0.836644	9.9027
GOM_BH10	0.946358	0.94183	1.22462	1.83475	0.57494	1.70705	1.31415	0.953974	1.39288	6.02635	1.22603	1.2798	0.327224	4.41135	1.11115	0.618624	0.317012	9.2254	0.853215	0	9.25746	1.32453	0.866549	1.16796	5.1816	3.232	0.938883	1.75306	0.400893	1.13735	0.719216	5.75576	1.45577	1.25659	0.405802	9.23644	0.693331	1.55428	0.517256	1.49186	0.818663	0.66322	0.718939	1.03753	1.3023	9.28455	0.663233	0.195092	9.27777
GOM_BH11	10.1526	10.0467	10.2496	10.5023	9.82532	10.5511	10.5696	10.1511	10.6277	3.23425	10.1939	9.90023	9.25848	4.90976	9.41227	9.30954	9.38983	0.0961281	9.88402	9.25746	0	8.62042	8.81635	8.43889	4.0774	6.02815	8.77248	8.59734	9.1931	8.14047	8.92886	3.50174	9.66242	8.0183	9.17719	0.173537	9.80454	8.33852	9.73627	8.98669	8.78308	9.08416	8.69823	9.77046	10.1711	0.03691	9.91886	9.15248	0.033188
GOM_BH9	2.15245	2.22232	1.71312	1.88297	1.76008	1.93769	2.34896	2.16944	2.24401	5.40927	1.63815	1.28672	1.05968	3.71278	0.799361	0.8945	1.63865	8.60044	1.41721	1.32453	8.62042	0	0.458085	0.355186	4.58917	2.7159	1.90951	0.449976	1.64115	1.00466	0.607796	5.16569	1.05472	1.41589	0.952569	8.57731	1.99448	0.301797	1.49997	0.456371	0.514271	1.82597	0.694602	2.35935	2.61811	8.64404	1.73745	1.12945	8.63716
GOM_BH17	1.71846	1.7739	1.4357	1.76481	1.32326	1.75895	1.95629	1.73375	1.89451	5.58776	1.37764	1.12708	0.61448	3.911	0.677395	0.514491	1.18061	8.7919	1.0873	0.866549	8.81635	0.458085	0	0.390734	4.75352	2.82808	1.50985	0.894923	1.19013	0.835106	0.15614	5.33275	1.03926	1.20095	0.505912	8.78124	1.54121	0.703392	1.08433	0.718465	0.0824596	1.38868	0.305949	1.90144	2.16271	8.84128	1.31892	0.671457	8.83442
GOM_BH13	2.07237	2.1044	1.82077	2.10187	1.67735	2.11935	2.3368	2.08552	2.28441	5.21369	1.75908	1.47434	0.971141	3.53073	0.995947	0.905035	1.46442	8.41555	1.47762	1.16796	8.43889	0.355186	0.390734	0	4.38288	2.4719	1.61178	0.765901	1.42359	0.649477	0.532113	4.96176	1.31608	1.06107	0.864592	8.40186	1.8604	0.419043	1.4591	0.79853	0.385942	1.57368	0.457091	2.17124	2.46754	8.4635	1.68965	0.979865	8.45664
GOM_BH12	6.08444	5.98796	6.18174	6.46975	5.75104	6.50183	6.49478	6.08398	6.55036	0.844904	6.12915	5.85409	5.18188	0.925116	5.36886	5.23976	5.32195	4.04778	5.81218	5.1816	4.0774	4.58917	4.75352	4.38288	0	1.9508	4.74071	4.62007	5.13042	4.06313	4.86077	0.57927	5.64194	3.94919	5.10167	4.05488	5.74198	4.32026	5.65886	4.98228	4.71654	5.03685	4.62424	5.73941	6.13944	4.10402	5.84227	5.07511	4.09721
GOM_BH16	4.14243	4.05628	4.24436	4.57338	3.80288	4.58602	4.54583	4.14303	4.59994	2.79502	4.19573	3.94536	3.23303	1.22779	3.46735	3.30165	3.38146	5.99793	3.87007	3.232	6.02815	2.7159	2.82808	2.4719	1.9508	0	2.85218	2.82885	3.19687	2.11289	2.92639	2.52725	3.76775	2.01131	3.15475	6.00494	3.80669	2.47467	3.70819	3.14079	2.78527	3.12377	2.68056	3.84053	4.23682	6.05481	3.89191	3.12433	6.04801
GOM_BH15	1.48306	1.31812	2.1364	2.77121	1.28727	2.63197	1.96241	1.47237	2.15915	5.5779	2.14954	2.21482	1.22279	4.07903	1.98517	1.50434	0.813276	8.73247	1.78252	0.938883	8.77248	1.90951	1.50985	1.61178	4.74071	2.85218	0	2.35737	0.591684	1.15115	1.41983	5.2957	2.35364	0.930687	1.25417	8.76699	1.1116	2.02707	1.39949	2.22655	1.43141	0.356625	1.22065	0.999338	1.39995	8.8017	1.44529	1.03176	8.79504
GOM_BH18	2.52987	2.62156	1.94104	1.95339	2.1456	2.06286	2.67359	2.54907	2.52425	5.41857	1.85448	1.44057	1.46723	3.7167	0.999529	1.25728	2.06959	8.58229	1.70687	1.75306	8.59734	0.449976	0.894923	0.765901	4.62007	2.82885	2.35737	0	2.08468	1.39419	1.03455	5.18897	1.11004	1.80675	1.36421	8.54549	2.40465	0.422854	1.86559	0.431926	0.958643	2.27484	1.14458	2.79058	3.03147	8.61945	2.10123	1.5591	8.61256
GOM_BH14	0.965541	0.859429	1.54792	2.1962	0.707677	2.04681	1.42039	0.961466	1.58469	5.97416	1.56509	1.66836	0.724616	4.40582	1.51051	1.01741	0.226122	9.15718	1.20371	0.400893	9.1931	1.64115	1.19013	1.42359	5.13042	3.19687	0.591684	2.08468	0	1.204	1.05924	5.69743	1.85657	1.18571	0.790349	9.1795	0.611685	1.83465	0.8099	1.86171	1.12711	0.269106	0.969395	0.758841	1.10313	9.22124	0.858605	0.558735	9.21451
GOM_BH21	2.07631	2.03242	2.15615	2.57914	1.71225	2.54498	2.44723	2.0812	2.48723	4.90653	2.11765	1.93997	1.12185	3.27624	1.51112	1.22422	1.3405	8.11071	1.773	1.13735	8.14047	1.00466	0.835106	0.649477	4.06313	2.11289	1.15115	1.39419	1.204	0	0.879417	4.64011	1.8737	0.413352	1.04896	8.11541	1.77575	0.992555	1.59621	1.4401	0.766106	1.24518	0.598146	1.94732	2.30681	8.16694	1.78702	1.01373	8.16012
GOM_BH24	1.56242	1.61866	1.3211	1.69978	1.16716	1.67353	1.80609	1.57764	1.75485	5.6977	1.26951	1.06055	0.458379	4.028	0.650965	0.382394	1.03525	8.90328	0.959616	0.719216	8.92886	0.607796	0.15614	0.532113	4.86077	2.92639	1.41983	1.03455	1.05924	0.879417	0	5.44	1.02829	1.21209	0.349839	8.89582	1.3875	0.859501	0.931222	0.81368	0.149283	1.2712	0.29042	1.75641	2.0104	8.95413	1.16481	0.524737	8.94727
GOM_BH22	6.65412	6.5536	6.76095	7.04705	6.32403	7.08053	7.06816	6.65319	7.12719	0.288417	6.70841	6.43248	5.7596	1.47665	5.94692	5.81891	5.89139	3.47073	6.39112	5.75576	3.50174	5.16569	5.33275	4.96176	0.57927	2.52725	5.2957	5.18897	5.69743	4.64011	5.44	0	6.21768	4.51894	5.67991	3.48277	6.30912	4.89494	6.23533	5.55557	5.29581	5.59769	5.20293	6.29502	6.69553	3.5288	6.41712	5.65133	3.52202
GOM_BH31	1.84355	2.01678	0.943768	0.847406	1.54087	0.957145	1.81169	1.86923	1.57394	6.45883	0.847341	0.395557	1.13883	4.75956	0.380311	0.850125	1.72328	9.64407	0.882426	1.45577	9.66242	1.05472	1.03926	1.31608	5.64194	3.76775	2.35364	1.11004	1.85657	1.8737	1.02829	6.21768	0	2.23484	1.0995	9.61613	1.87801	1.32472	1.23675	0.686562	1.1124	2.11706	1.31534	2.35623	2.46265	9.68553	1.42042	1.32484	9.67864
GOM_BH23	2.13533	2.04513	2.40125	2.88939	1.81176	2.82833	2.55601	2.1348	2.64898	4.7937	2.37603	2.25657	1.3421	3.22173	1.8616	1.50991	1.37276	7.98412	2.01244	1.25659	8.0183	1.41589	1.20095	1.06107	3.94919	2.01131	0.930687	1.80675	1.18571	0.413352	1.21209	4.51894	2.23484	0	1.29492	8.00171	1.79547	1.40103	1.76301	1.84469	1.12413	1.13473	0.921865	1.86038	2.24744	8.04599	1.9185	1.19006	8.03924
GOM_BH33	1.21373	1.27014	1.11258	1.61259	0.818199	1.53505	1.47859	1.22852	1.46127	5.94309	1.08219	1.00009	0.108604	4.29151	0.733566	0.252407	0.719447	9.14908	0.725985	0.405802	9.17719	0.952569	0.505912	0.864592	5.10167	3.15475	1.25417	1.36421	0.790349	1.04896	0.349839	5.67991	1.0995	1.29492	0	9.14876	1.04301	1.2093	0.598313	1.08654	0.481699	1.03524	0.483257	1.43435	1.66858	9.20318	0.825552	0.233131	9.19635
GOM_BH34	10.1369	10.0348	10.2158	10.4578	9.80583	10.5106	10.5496	10.1359	10.6021	3.21009	10.1588	9.85934	9.23138	4.87116	9.37106	9.27711	9.37412	0.262707	9.8525	9.23644	0.173537	8.57731	8.78124	8.40186	4.05488	6.00494	8.76699	8.54549	9.1795	8.11541	8.89582	3.48277	9.61613	8.00171	9.14876	0	9.79116	8.29332	9.71161	8.93832	8.74944	9.07525	8.66865	9.76577	10.1665	0.155122	9.89684	9.1284	0.151955
GOM_BH30	0.371457	0.256718	1.26722	1.96725	0.346817	1.76557	0.854362	0.361366	1.08949	6.5858	1.31949	1.58125	0.937906	5.01207	1.60934	1.17089	0.435374	9.76843	1.0388	0.693331	9.80454	1.99448	1.54121	1.8604	5.74198	3.80669	1.1116	2.40465	0.611685	1.77575	1.3875	6.30912	1.87801	1.79547	1.04301	9.79116	0	2.23947	0.641779	2.09403	1.5019	0.758367	1.41212	0.491977	0.627164	9.83272	0.504802	0.88116	9.826
GOM_BH20	2.4211	2.47567	2.01489	2.16452	2.02622	2.2304	2.63835	2.43671	2.54242	5.13457	1.93961	1.58105	1.31787	3.43486	1.09609	1.18134	1.86051	8.31975	1.71631	1.55428	8.33852	0.301797	0.703392	0.419043	4.32026	2.47467	2.02707	0.422854	1.83465	0.992555	0.859501	4.89494	1.32472	1.40103	1.2093	8.29332	2.23947	0	1.7788	0.667095	0.737573	1.99184	0.865301	2.57495	2.85634	8.36178	2.01542	1.36093	8.35489
GOM_BH19	0.666109	0.794063	0.73813	1.402	0.307105	1.23916	0.880294	0.686758	0.892657	6.50256	0.759625	0.947127	0.497837	4.8666	0.9861	0.610064	0.602117	9.70606	0.418699	0.517256	9.73627	1.49997	1.08433	1.4591	5.65886	3.70819	1.39949	1.86559	0.8099	1.59621	0.931222	6.23533	1.23675	1.76301	0.598313	9.71161	0.641779	1.7788	0	1.51125	1.07346	1.07152	1.07351	1.12617	1.23563	9.76283	0.237536	0.584358	9.75602
GOM_BH27	2.1765	2.29234	1.5154	1.53377	1.80625	1.6334	2.27858	2.19775	2.10982	5.79206	1.42714	1.00873	1.17737	4.09055	0.581407	0.923293	1.80582	8.96961	1.30422	1.49186	8.98669	0.456371	0.718465	0.79853	4.98228	3.14079	2.22655	0.431926	1.86171	1.4401	0.81368	5.55557	0.686562	1.84469	1.08654	8.93832	2.09403	0.667095	1.51125	0	0.799145	2.08338	1.01958	2.51633	2.71895	9.00942	1.7407	1.30774	9.00253
GOM_BH28	1.69437	1.73925	1.4665	1.8219	1.29878	1.8069	1.95086	1.70856	1.90387	5.55263	1.41264	1.18274	0.589535	3.88085	0.745266	0.530925	1.12914	8.75784	1.10807	0.818663	8.78308	0.514271	0.0824596	0.385942	4.71654	2.78527	1.43141	0.958643	1.12711	0.766106	0.149283	5.29581	1.1124	1.12413	0.481699	8.74944	1.5019	0.737573	1.07346	0.799145	0	1.3185	0.223492	1.84833	2.11959	8.80824	1.30494	0.624339	8.80139
GOM_BH25	1.1294	0.975393	1.80924	2.4637	0.935247	2.31045	1.60659	1.11971	1.80389	5.87768	1.82962	1.93684	0.979693	4.34475	1.76446	1.27201	0.471879	9.04585	1.471	0.66322	9.08416	1.82597	1.38868	1.57368	5.03685	3.12377	0.356625	2.27484	0.269106	1.24518	1.2712	5.59769	2.11706	1.13473	1.03524	9.07525	0.758367	1.99184	1.07152	2.08338	1.3185	0	1.13524	0.725706	1.11499	9.11293	1.09682	0.80222	9.10624
GOM_BH32	1.64597	1.66025	1.56695	1.98418	1.25529	1.94687	1.95143	1.65692	1.94453	5.46455	1.52416	1.3461	0.576213	3.809	0.940065	0.628159	1.00857	8.6708	1.18956	0.718939	8.69823	0.694602	0.305949	0.457091	4.62424	2.68056	1.22065	1.14458	0.969395	0.598146	0.29042	5.20293	1.31534	0.921865	0.483257	8.66865	1.41212	0.865301	1.07351	1.01958	0.223492	1.13524	0	1.71425	2.01311	8.72403	1.2908	0.538866	8.71719
GOM_BH26	0.73598	0.495817	1.75179	2.45315	0.838518	2.24438	1.19539	0.711888	1.49346	6.57711	1.80789	2.07078	1.33926	5.06443	2.06814	1.60408	0.721184	9.72992	1.52995	1.03753	9.77046	2.35935	1.90144	2.17124	5.73941	3.84053	0.999338	2.79058	0.758841	1.94732	1.75641	6.29502	2.35623	1.86038	1.43435	9.76577	0.491977	2.57495	1.12617	2.51633	1.84833	0.725706	1.71425	0	0.400726	9.7998	0.995298	1.23167	9.79316
GOM_BH29	0.650328	0.446032	1.72927	2.42009	0.928622	2.18859	0.998461	0.622388	1.33662	6.97748	1.80167	2.13405	1.56434	5.45924	2.21988	1.79571	1.00549	10.1305	1.59095	1.3023	10.1711	2.61811	2.16271	2.46754	6.13944	4.23682	1.39995	3.03147	1.10313	2.30681	2.0104	6.69553	2.46265	2.24744	1.66858	10.1665	0.627164	2.85634	1.23563	2.71895	2.11959	1.11499	2.01311	0.400726	0	10.2005	1.04327	1.49545	10.1938
GOM_BH36	10.1804	10.0751	10.2747	10.5257	9.85264	10.5752	10.5969	10.179	10.6541	3.2605	10.2189	9.92425	9.28467	4.93395	9.43622	9.33491	9.41768	0.130017	9.90955	9.28455	0.03691	8.64404	8.84128	8.4635	4.10402	6.05481	8.8017	8.61945	9.22124	8.16694	8.95413	3.5288	9.68553	8.04599	9.20318	0.155122	9.83272	8.36178	9.76283	9.00942	8.80824	9.11293	8.72403	9.7998	10.2005	0	9.94581	9.17912	0.0068895
GOM_BH38	0.437409	0.597277	0.766239	1.46396	0.171742	1.26899	0.663218	0.460221	0.738178	6.68682	0.815122	1.0947	0.720975	5.06302	1.20127	0.84716	0.633164	9.88723	0.549563	0.663233	9.91886	1.73745	1.31892	1.68965	5.84227	3.89191	1.44529	2.10123	0.858605	1.78702	1.16481	6.41712	1.42042	1.9185	0.825552	9.89684	0.504802	2.01542	0.237536	1.7407	1.30494	1.09682	1.2908	0.995298	1.04327	9.94581	0	0.775881	9.93902
GOM_BH40	1.10829	1.12477	1.22318	1.7833	0.72092	1.68077	1.43865	1.11866	1.47699	5.91902	1.20916	1.19377	0.192697	4.28819	0.96415	0.474815	0.510524	9.12205	0.836644	0.195092	9.15248	1.12945	0.671457	0.979865	5.07511	3.12433	1.03176	1.5591	0.558735	1.01373	0.524737	5.65133	1.32484	1.19006	0.233131	9.1284	0.88116	1.36093	0.584358	1.30774	0.624339	0.80222	0.538866	1.23167	1.49545	9.17912	0.775881	0	9.17232
GOM_BH35	10.1737	10.0684	10.2679	10.5188	9.84587	10.5683	10.5901	10.1723	10.6473	3.25368	10.212	9.91737	9.27785	4.92708	9.42935	9.32806	9.41094	0.12812	9.9027	9.27777	0.033188	8.63716	8.83442	8.45664	4.09721	6.04801	8.79504	8.61256	9.21451	8.16012	8.94727	3.52202	9.67864	8.03924	9.19635	0.151955	9.826	8.35489	9.75602	9.00253	8.80139	9.10624	8.71719	9.79316	10.1938	0.0068895	9.93902	9.17232	0
GOM_BH41	2.26651	2.24535	2.22005	2.57287	1.88743	2.56741	2.60497	2.27408	2.61057	4.80142	2.17038	1.93636	1.23912	3.14238	1.47439	1.27747	1.55822	8.00762	1.84987	1.32018	8.03434	0.84087	0.809746	0.50481	3.96262	2.02538	1.43602	1.17866	1.4451	0.286744	0.901033	4.54169	1.81223	0.656744	1.14958	8.00366	1.98941	0.760456	1.7331	1.29548	0.761295	1.51191	0.66666	2.19902	2.54603	8.05995	1.94183	1.16895	8.05311
GOM_BH45	1.29977	1.48259	0.468738	0.79891	1.02014	0.745464	1.27394	1.32592	1.0664	6.6035	0.386876	0.221251	0.802099	4.92094	0.474552	0.584798	1.28088	9.80599	0.3382	1.0666	9.82938	1.25275	1.01901	1.3905	5.77096	3.84687	2.0043	1.47312	1.45117	1.8004	0.928241	6.35009	0.548034	2.09468	0.81381	9.7921	1.36492	1.55386	0.727788	1.04968	1.06335	1.72004	1.20228	1.85305	1.92834	9.85399	0.885608	0.992531	9.84712
GOM_BH46	2.03529	2.17462	1.27918	1.25521	1.68598	1.3609	2.08725	2.05848	1.89148	6.06614	1.18713	0.751573	1.12949	4.36518	0.397106	0.845746	1.75793	9.24618	1.11476	1.45595	9.26363	0.6879	0.810417	0.995628	5.25387	3.39954	2.27132	0.702392	1.84648	1.60859	0.858914	5.82807	0.408591	1.99834	1.05614	9.21582	1.99736	0.933949	1.38125	0.278914	0.892272	2.08751	1.11436	2.44648	2.6125	9.28646	1.59828	1.28842	9.27957
GOM_BH43	0.85789	0.850508	1.19897	1.82888	0.493123	1.68986	1.23605	0.864867	1.32947	6.1036	1.20745	1.29379	0.386261	4.49328	1.15813	0.669814	0.245093	9.30114	0.83913	0.0913391	9.3337	1.40845	0.951016	1.25818	5.25874	3.31007	0.943394	1.83335	0.374587	1.22172	0.801516	5.83218	1.49197	1.32541	0.47596	9.3136	0.602499	1.6422	0.472876	1.56155	0.905551	0.64337	0.810087	0.959132	1.21417	9.36093	0.593919	0.281285	9.35415
GOM_BH39	0.955746	1.12061	0.505544	1.09184	0.647572	0.964353	1.02596	0.980337	0.910626	6.54131	0.488214	0.595812	0.55369	4.87928	0.692083	0.474564	0.920748	9.74757	0.116717	0.745385	9.77449	1.33736	0.988376	1.37911	5.7016	3.75816	1.67953	1.64763	1.10642	1.65842	0.855586	6.28041	0.896255	1.89573	0.610422	9.74369	0.990358	1.63379	0.351663	1.25707	1.00467	1.37496	1.07773	1.47729	1.56641	9.80012	0.525268	0.721162	9.79328
GOM_BH44	6.98857	6.90526	7.009	7.24104	6.64216	7.29534	7.38199	6.9898	7.41492	0.450154	6.94986	6.64394	6.04204	1.66447	6.15555	6.07393	6.22895	3.24953	6.65067	6.06847	3.26452	5.36093	5.57335	5.19117	0.986382	2.84898	5.68402	5.33301	6.04584	4.93609	5.69179	0.62235	6.39955	4.86021	5.95571	3.21674	6.65541	5.07658	6.52903	5.72259	5.54436	5.96825	5.47335	6.67953	7.078	3.28696	6.72304	5.94924	3.28007
GOM_BH47	7.26184	7.15732	7.37922	7.66481	6.93519	7.69907	7.67961	7.26044	7.74236	0.393184	7.3269	7.05088	6.3759	2.08466	6.56516	6.43706	6.4991	2.85722	7.00893	6.36824	2.89076	5.78302	5.95137	5.58038	1.19785	3.14294	5.89003	5.80091	6.30286	5.2557	6.05835	0.618656	6.83442	5.12755	6.29683	2.87799	6.91441	5.51109	6.85018	6.17065	5.91427	6.19726	5.82043	6.88911	7.28983	2.91859	7.03021	6.26599	2.91185
GOM_BH48	1.01331	1.24348	0.0976165	0.759413	0.901878	0.542442	0.810563	1.04124	0.534198	7.0772	0.19447	0.645696	1.09312	5.40878	1.03163	0.999687	1.3256	10.2832	0.429004	1.23463	10.3092	1.79294	1.50102	1.8886	6.23885	4.29814	2.13126	2.03069	1.54033	2.20186	1.38094	6.81791	1.04125	2.43382	1.154	10.2767	1.22345	2.0947	0.732689	1.60667	1.52795	1.79747	1.61797	1.70222	1.66155	10.3346	0.73031	1.24838	10.3277
GOM_BJ1	3.27388	3.20766	3.32969	3.66575	2.91999	3.67287	3.65836	3.27669	3.69679	3.69858	3.28067	3.03467	2.32588	2.06596	2.56019	2.38695	2.52087	6.90444	2.95664	2.34555	6.93279	1.82863	1.91417	1.56439	2.85707	0.915078	2.09353	1.99822	2.35287	1.21245	2.01131	3.43551	2.87161	1.18328	2.24465	6.90559	2.95343	1.61203	2.80754	2.26834	1.87038	2.318	1.76765	3.04366	3.42976	6.95889	2.99921	2.22606	6.95207
GOM_BJ3	4.76467	4.65528	4.95372	5.31352	4.44715	5.31511	5.19149	4.76246	5.27276	2.19128	4.9103	4.68084	3.92124	0.986322	4.20834	4.01381	4.00256	5.35463	4.57323	3.88666	5.39148	3.47023	3.55669	3.21273	1.36301	0.764727	3.38841	3.59331	3.80286	2.80129	3.64543	1.9077	4.51833	2.63548	3.85024	5.38142	4.41392	3.23541	4.38071	3.90034	3.50863	3.69383	3.38693	4.38774	4.78834	5.41996	4.54989	3.79726	5.41326
GOM_BJ4	4.9635	4.86389	5.10088	5.4295	4.63509	5.44401	5.37951	4.96255	5.4457	1.96735	5.05305	4.80273	4.08334	0.696691	4.32362	4.15834	4.20076	5.1573	4.72516	4.06847	5.19043	3.56549	3.68618	3.32878	1.12537	0.858102	3.61634	3.65358	4.00711	2.96162	3.78394	1.69064	4.61926	2.82841	4.00732	5.17337	4.61878	3.31571	4.55311	3.9828	3.64319	3.91149	3.53566	4.61467	5.01453	5.21794	4.73076	3.96875	5.21117
GOM_BJ5	5.78597	5.67366	5.96457	6.30174	5.46964	6.31403	6.21397	5.78349	6.29376	1.22369	5.91857	5.67403	4.93863	1.03777	5.19576	5.02279	5.0242	4.33724	5.58645	4.90882	4.37612	4.43811	4.55545	4.20053	0.524284	1.72869	4.39662	4.51904	4.8232	3.81728	4.6505	0.935455	5.49201	3.65796	4.86556	4.37101	5.43377	4.18674	5.4014	4.85379	4.51099	4.70862	4.3979	5.39505	5.79576	4.40519	5.57205	4.81756	4.39853
GOM_BJ2	1.1907	1.08075	1.71371	2.33664	0.91966	2.20386	1.64249	1.18671	1.79535	5.75091	1.72164	1.77696	0.788071	4.18851	1.56071	1.07394	0.440794	8.93264	1.35142	0.502208	8.96875	1.57737	1.14482	1.32248	4.90743	2.97657	0.437916	2.02678	0.22524	1.02049	1.03363	5.47378	1.92405	0.96683	0.827169	8.95558	0.835798	1.74062	0.982877	1.8473	1.07273	0.251219	0.885139	0.92718	1.29573	8.99695	1.06175	0.599248	8.99022
GOM_BJ7	5.61677	5.52093	5.72044	6.01906	5.28341	6.0464	6.02721	5.61635	6.0842	1.31261	5.66896	5.40005	4.71661	0.588388	4.91613	4.77803	4.85431	4.51367	5.34939	4.71417	4.54407	4.14143	4.2948	3.92705	0.467737	1.48427	4.27753	4.18851	4.66314	3.59708	4.3999	1.04305	5.1956	3.48156	4.63717	4.52244	5.27465	3.87731	5.19244	4.54179	4.25639	4.57129	4.16073	5.2757	5.67545	4.57086	5.37506	4.60852	4.56406
GOM_BJ6	5.77413	5.65933	5.96493	6.30886	5.46065	6.3184	6.2047	5.77132	6.28815	1.2622	5.91991	5.67982	4.93579	1.08997	5.20281	5.02375	5.01289	4.35441	5.58578	4.90151	4.3946	4.44879	4.5595	4.20714	0.587502	1.73563	4.3781	4.53625	4.81051	3.81509	4.65273	0.974859	5.50203	3.64891	4.86383	4.39206	5.42055	4.20003	5.39612	4.86713	4.51401	4.69255	4.398	5.37587	5.77651	4.424	5.56472	4.81265	4.41737
GOM_BJ9	1.48382	1.24131	2.50991	3.21084	1.58643	3.00382	1.91341	1.45806	2.23241	6.46914	2.56375	2.8042	1.97464	5.07225	2.74643	2.26084	1.34855	9.55321	2.27131	1.64902	9.6003	2.90189	2.45789	2.65148	5.65143	3.84973	1.11901	3.34942	1.27244	2.26346	2.33103	6.18195	3.06276	2.04094	2.05327	9.6089	1.24428	3.07007	1.85764	3.13327	2.39099	1.0788	2.21357	0.759504	0.940264	9.63126	1.74897	1.82635	9.62477
GOM_BJ8	0.950964	0.75203	1.80312	2.48867	0.872902	2.30862	1.43824	0.934748	1.68421	6.17242	1.84011	2.02004	1.14478	4.65688	1.92227	1.43322	0.527095	9.32989	1.50955	0.818293	9.36973	2.08686	1.63641	1.86004	5.33391	3.43291	0.597577	2.53092	0.446279	1.5692	1.5046	5.89083	2.25038	1.45708	1.22192	9.36375	0.594798	2.27443	1.09131	2.30266	1.57306	0.326855	1.40975	0.407626	0.805779	9.39889	1.04462	0.995192	9.39224
GOM_BJ10	0.407415	0.633403	0.672351	1.36897	0.377994	1.14885	0.442345	0.435346	0.500565	6.92605	0.744121	1.10556	0.937181	5.29832	1.30487	1.0192	0.85929	10.1272	0.590059	0.904784	10.1586	1.91324	1.51456	1.89446	6.08165	4.13103	1.66447	2.25188	1.08535	2.02349	1.36391	6.65688	1.46794	2.16041	1.03709	10.1359	0.637524	2.19993	0.439352	1.86947	1.50851	1.31111	1.51258	1.0993	1.05773	10.1854	0.241933	1.01018	10.1786
MAD_CC3	3.30698	3.52921	2.2278	1.54581	3.11859	1.79404	3.06183	3.33495	2.72148	7.69139	2.15834	1.91207	2.87674	6.00684	2.13217	2.59607	3.41316	10.7841	2.43256	3.17907	10.7899	2.60426	2.75236	2.94028	6.92779	5.20694	4.09899	2.38435	3.57451	3.56326	2.76862	7.48203	1.75348	3.95044	2.84795	10.7219	3.46417	2.7732	2.84907	2.14792	2.83178	3.84134	3.04729	3.95598	3.95702	10.8091	2.96131	3.06723	10.8022
MAD_CC2	3.68152	3.83898	2.7589	2.34574	3.35261	2.57717	3.65069	3.70635	3.38693	6.24582	2.66271	2.22632	2.79832	4.61011	2.06295	2.52115	3.42952	9.25723	2.72576	3.12117	9.25733	1.96683	2.34986	2.30566	5.53373	4.01657	3.85829	1.54286	3.5002	2.93616	2.45485	6.06116	1.84667	3.34783	2.71598	9.18011	3.6721	1.94922	3.04568	1.64161	2.4272	3.72497	2.63904	4.12385	4.28122	9.27456	3.25009	2.94308	9.26776
MAD_BC3	3.5074	3.71116	2.4497	1.83703	3.26175	2.0947	3.33531	3.53492	3.01428	7.24817	2.36603	2.02664	2.89505	5.58211	2.11182	2.60291	3.48447	10.3022	2.57155	3.21601	10.3048	2.40579	2.64588	2.75852	6.50687	4.86361	4.09256	2.10179	3.61688	3.40444	2.69531	7.05006	1.76195	3.80952	2.8452	10.2316	3.60721	2.51749	2.96913	1.96492	2.7282	3.87474	2.95124	4.09518	4.1529	10.3229	3.11991	3.07591	10.3161
MAD_BC7	8.19993	8.09713	8.29824	8.56446	7.87073	8.60693	8.61488	8.19879	8.67242	1.27982	8.24377	7.95697	7.30358	2.96898	7.46973	7.35733	7.43717	1.92645	7.93108	7.30241	1.95537	6.6815	6.86656	6.49133	2.12207	4.07278	6.83099	6.67684	7.24202	6.18519	6.97721	1.54671	7.72838	6.06501	7.22274	1.93763	7.85366	6.40366	7.78092	7.05755	6.83195	7.13793	6.74435	7.83005	8.23077	1.98219	7.96363	7.19712	1.9754
MAD_CC4	8.32515	8.24658	8.30719	8.50298	7.97389	8.57173	8.711	8.32702	8.73281	1.54576	8.24438	7.92074	7.36077	2.98797	7.43279	7.37914	7.56737	2.14046	7.95635	7.3993	2.12824	6.63407	6.87286	6.48642	2.31856	4.19178	7.03176	6.56912	7.38724	6.26377	6.99679	1.82988	7.65678	6.2016	7.27167	2.03819	7.99565	6.34271	7.85144	6.97318	6.8483	7.31393	6.78846	8.02663	8.42474	2.14196	8.05008	7.27477	2.1353
MAD_BC4	3.01007	3.23947	1.93653	1.23748	2.85408	1.47151	2.73205	3.03799	2.38627	7.79283	1.87671	1.69446	2.68873	6.09722	1.99038	2.4217	3.18485	10.9178	2.18306	2.97426	10.9269	2.56324	2.64601	2.87937	7.01131	5.23438	3.90813	2.40843	3.36082	3.47544	2.64041	7.57375	1.61223	3.84554	2.67347	10.8644	3.19545	2.76721	2.60167	2.11248	2.72158	3.62974	2.92744	3.68458	3.65682	10.9471	2.69066	2.88134	10.9403
MAD_BC1	3.16201	3.378	2.0862	1.42859	2.95235	1.68399	2.94616	3.1899	2.61332	7.44706	2.01058	1.72921	2.67272	5.76085	1.91513	2.38797	3.22538	10.5455	2.26167	2.981	10.552	2.36086	2.5217	2.69942	6.68121	4.95737	3.89231	2.1352	3.3791	3.32648	2.54394	7.23643	1.53977	3.71688	2.63866	10.4852	3.29905	2.52557	2.6741	1.90479	2.60186	3.64419	2.81932	3.79087	3.81209	10.5714	2.79978	2.86153	10.5645
MAD_CC1	6.71751	6.64883	6.67397	6.87101	6.35964	6.9378	7.09296	6.72048	7.10615	0.88919	6.61065	6.2867	5.7356	1.38867	5.79868	5.74786	5.96417	3.66721	6.32495	5.78471	3.67411	5.00011	5.24035	4.85326	1.00927	2.61487	5.46699	4.94263	5.79116	4.64748	5.36566	0.934251	6.02546	4.60848	5.64494	3.61155	6.39565	4.70937	6.22836	5.34301	5.21694	5.73322	5.16171	6.4531	6.84782	3.69393	6.43068	5.65482	3.68706
MAD_BC6	3.8929	4.10417	2.82165	2.17197	3.66649	2.42759	3.68861	3.92067	3.35678	7.61084	2.74311	2.43302	3.32992	5.95978	2.55018	3.03884	3.90985	10.6312	2.97445	3.64822	10.631	2.85593	3.09553	3.20903	6.88483	5.28054	4.5341	2.54412	4.04899	3.8553	3.14254	7.42037	2.19245	4.26056	3.28364	10.5531	4.01311	2.96213	3.37981	2.41594	3.17779	4.30915	3.40064	4.50353	4.54188	10.6482	3.51907	3.51306	10.6414
MAD_BC5	6.8077	6.73596	6.7769	6.98048	6.45207	7.04501	7.18693	6.81031	7.20407	0.790477	6.71436	6.39373	5.83264	1.47187	5.90551	5.84879	6.05278	3.54755	6.42599	5.87717	3.55548	5.10742	5.34245	4.95615	1.01247	2.69353	5.54521	5.05528	5.87758	4.74036	5.46646	0.865539	6.1355	4.6936	5.74281	3.49489	6.48339	4.81777	6.32441	5.45387	5.31793	5.81545	5.25955	6.53381	6.92948	3.57565	6.52513	5.7494	3.56878
MAD_BC8	2.96009	3.13057	2.00731	1.59808	2.65006	1.8241	2.90355	2.98576	2.63315	6.42011	1.91164	1.48258	2.15602	4.73554	1.38286	1.86688	2.77884	9.52148	1.99871	2.48323	9.52881	1.51218	1.80333	1.8673	5.65699	3.96372	3.29692	1.18684	2.87682	2.51663	1.87764	6.21053	1.11654	2.92671	2.08683	9.4635	2.98077	1.60451	2.34362	1.09258	1.88535	3.11937	2.10801	3.44848	3.57587	9.54845	2.53551	2.31957	9.54158
MAD_BC9	3.87404	4.06164	2.85284	2.29846	3.59227	2.55282	3.75296	3.9008	3.44864	6.96023	2.76281	2.37663	3.13952	5.32657	2.35818	2.8482	3.75612	9.95692	2.91669	3.4665	9.95544	2.47527	2.79241	2.82886	6.2502	4.71288	4.28898	2.09946	3.86275	3.47655	2.86956	6.77702	2.05329	3.88942	3.0741	9.87552	3.93115	2.52158	3.28958	2.077	2.87408	4.10838	3.09592	4.40875	4.50743	9.97211	3.46448	3.30718	9.96534
MAD_BH3	5.96693	5.94114	5.74294	5.83847	5.58448	5.9393	6.28444	5.97478	6.24199	2.17389	5.66885	5.29905	4.90704	1.31348	4.82132	4.86167	5.24999	4.93187	5.42688	5.02081	4.9277	4.0307	4.34754	3.95823	1.80883	2.24491	4.90644	3.88509	5.11116	3.91086	4.48961	2.10565	4.9939	3.9846	4.8062	4.84545	5.68447	3.72937	5.40426	4.30859	4.34152	5.11159	4.33523	5.83487	6.20953	4.94368	5.62583	4.86364	4.93693
MAD_BH1	4.4551	4.61391	3.51604	3.05781	4.12764	3.29984	4.41292	4.48008	4.13974	6.42017	3.42061	2.99089	3.56744	4.86351	2.83783	3.29298	4.19878	9.30654	3.49766	3.88849	9.29863	2.69296	3.09811	3.01695	5.77032	4.44364	4.5993	2.252	4.26292	3.62589	3.21069	6.26346	2.61665	4.03149	3.48278	9.20867	4.44678	2.63366	3.8207	2.40123	3.17307	4.48185	3.37882	4.89662	5.05626	9.31309	4.02444	3.70774	9.30641
MAD_BH2	7.23774	7.1665	7.19846	7.39181	6.88142	7.46049	7.61565	7.24044	7.63041	0.883305	7.13497	6.80956	6.25958	1.90248	6.32168	6.27252	6.48314	3.17763	6.84961	6.3065	3.17942	5.52287	5.76497	5.37778	1.37645	3.12347	5.97473	5.45968	6.30817	5.16949	5.89031	1.0727	6.54575	5.12421	6.16916	3.10914	6.91387	5.23137	6.752	5.86246	5.74159	6.24585	5.68592	6.96392	7.35977	3.19765	6.95361	6.17779	3.19082
MAD_BH4	6.06593	6.03369	5.86868	5.97972	5.68637	6.07553	6.39267	6.07307	6.35846	1.99281	5.79611	5.43269	5.01541	1.24749	4.95249	4.9788	5.34187	4.75134	5.54706	5.11959	4.74818	4.15868	4.46432	4.07408	1.66134	2.26055	4.97413	4.02684	5.19748	4.00143	4.60418	1.93273	5.1338	4.05795	4.91587	4.66771	5.77698	3.8581	5.51314	4.44763	4.45555	5.18912	4.44158	5.91389	6.29236	4.76452	5.73228	4.96615	4.75775
MAD_BH5	4.92125	4.91216	4.6487	4.73577	4.53301	4.83725	5.21739	4.93083	5.16001	2.93617	4.57306	4.19829	3.843	1.43809	3.72244	3.78068	4.2259	5.9348	4.34014	3.97914	5.93862	2.93558	3.26842	2.88213	2.30328	1.66929	3.96388	2.78238	4.10414	2.90088	3.41419	2.77837	3.89117	3.03322	3.73971	5.86873	4.65663	2.63383	4.33771	3.20598	3.26762	4.1326	3.27808	4.84624	5.20727	5.95722	4.56389	3.81328	5.95038
MAD_BH6	4.33105	4.44582	3.55482	3.27144	3.96106	3.47667	4.39871	4.3526	4.18339	5.42588	3.45854	3.00667	3.3073	3.8777	2.70535	3.07407	3.917	8.3317	3.42794	3.60023	8.32598	2.2883	2.74175	2.54473	4.78006	3.53295	4.15333	1.84783	3.92943	3.06733	2.8823	5.26974	2.61125	3.44391	3.20699	8.23969	4.2401	2.12691	3.66641	2.15532	2.80236	4.10849	2.9733	4.63769	4.86703	8.34124	3.89446	3.40665	8.33452
MAD_BH7	7.72308	7.65865	7.64618	7.81126	7.36149	7.89047	8.09135	7.72661	8.09473	1.33644	7.57982	7.24132	6.72758	2.40414	6.75508	6.72835	6.9723	2.90959	7.30442	6.78678	2.89688	5.9558	6.2175	5.82818	1.91054	3.63099	6.483	5.86684	6.80199	5.64955	6.34705	1.56663	6.9639	5.62092	6.6348	2.80375	7.40479	5.66034	7.22244	6.27804	6.19789	6.74757	6.15215	7.46819	7.86239	2.91014	7.42837	6.6527	2.90352
MAD_BH10	7.87374	7.80853	7.79866	7.96337	7.51262	8.04284	8.24283	7.87718	8.24682	1.42222	7.73231	7.39374	6.87947	2.55173	6.90752	6.88068	7.12252	2.78051	7.45679	6.93786	2.76515	6.10825	6.36989	5.9806	2.03579	3.77785	6.63002	6.0186	6.95161	5.80058	6.49935	1.66575	7.116	5.77004	6.78679	2.66819	7.55482	5.81274	7.37422	6.43009	6.3502	6.89594	6.3041	7.61612	8.01066	2.77748	7.57989	6.80418	2.77091
MAD_BH11	7.15671	7.09669	7.06692	7.23016	6.79244	7.30945	7.51999	7.16073	7.51918	1.17993	7.00013	6.66042	6.15365	1.86218	6.17431	6.15086	6.40868	3.43402	6.72657	6.21809	3.42866	5.37508	5.63942	5.24979	1.5084	3.08899	5.9367	5.28618	6.24174	5.08145	5.76989	1.32217	6.38281	5.06396	6.06009	3.3462	6.84211	5.07941	6.64922	5.69699	5.62067	6.19407	5.57784	6.91671	7.30903	3.44441	6.85682	6.08153	3.43766
MAD_BH9	4.60429	4.70415	3.88062	3.63637	4.22519	3.83291	4.70269	4.62458	4.50406	5.12107	3.78528	3.33447	3.55023	3.62353	3.00065	3.33525	4.14273	7.97592	3.72766	3.82826	7.96787	2.50408	2.96215	2.723	4.50812	3.39716	4.31032	2.08345	4.13572	3.19017	3.10967	4.97817	2.94126	3.54388	3.44634	7.87802	4.48795	2.30516	3.9382	2.43276	3.01561	4.29667	3.16834	4.86332	5.11456	7.98231	4.1707	3.63326	7.97563
MAD_BH17	8.03053	7.96808	7.94102	8.09526	7.66742	8.17853	8.39574	8.03431	8.39531	1.60189	7.87364	7.5304	7.02982	2.71745	7.04504	7.02646	7.28101	2.73409	7.60195	7.09291	2.71266	6.24613	6.51471	6.12488	2.21817	3.94477	6.79648	6.14743	7.11201	5.95596	6.64565	1.84818	7.24788	5.93191	6.93629	2.60657	7.71392	5.94944	7.52533	6.56153	6.49642	7.0596	6.45403	7.78074	8.17452	2.72274	7.73261	6.9572	2.71631
MAD_BH13	4.29136	4.36362	3.6887	3.5584	3.90081	3.7237	4.44917	4.3091	4.29026	4.60483	3.59742	3.15904	3.2011	3.04718	2.76183	3.02202	3.7566	7.55428	3.48009	3.45035	7.55216	2.14186	2.5912	2.29829	3.94998	2.76173	3.83084	1.77569	3.72127	2.68732	2.74557	4.44352	2.78245	3.01288	3.09349	7.47183	4.13233	1.89634	3.63207	2.18047	2.63229	3.85571	2.7548	4.46879	4.75187	7.56868	3.86914	3.25653	7.56191
MAD_BH12	7.53575	7.45586	7.53281	7.74499	7.18604	7.80713	7.92418	7.53742	7.95026	0.839143	7.47157	7.15569	6.57765	2.20089	6.66731	6.6015	6.77737	2.78752	7.17868	6.6117	2.79273	5.86995	6.09743	5.71261	1.54115	3.40058	6.24065	5.82177	6.59647	5.47709	6.21911	1.1007	6.90052	5.41078	6.48962	2.72914	7.20519	5.58149	7.06698	6.21951	6.07101	6.52251	6.00662	7.23529	7.63334	2.81218	7.26391	6.48905	2.80532
MAD_BH16	4.11759	4.22953	3.35778	3.0981	3.74561	3.29676	4.19361	4.13887	3.98443	5.36895	3.26187	2.81019	3.08827	3.78976	2.49644	2.8576	3.69642	8.31756	3.22097	3.37975	8.3144	2.06647	2.52037	2.3227	4.70092	3.38486	3.93172	1.62694	3.70762	2.84899	2.66148	5.2032	2.41549	3.2281	2.98748	8.23218	4.02211	1.90505	3.45233	1.94112	2.58061	3.88625	2.75108	4.41727	4.64917	8.33054	3.68146	3.18598	8.32379
MAD_BH15	7.03575	6.97338	6.95841	7.1308	6.67315	7.20674	7.40237	7.03949	7.40534	1.08195	6.89255	6.55699	6.03819	1.73024	6.07021	6.03943	6.28617	3.49045	6.61565	6.09854	3.48865	5.27085	5.52888	5.13978	1.36947	2.95783	5.80736	5.19027	6.11758	4.96146	5.65802	1.2048	6.28368	4.93826	5.94538	3.41189	6.71915	4.97635	6.53312	5.5985	5.50888	6.06714	5.46274	6.78912	7.18213	3.50562	6.73934	5.96374	3.49883
[truncated: 155 more rows]
[truncated: 200 more columns]

## Sheet: Figure S5d
Figure S5d
ID	Dim 1	Dim 2	Sample	Tissue	Group
1	2.30119	2.28565	GOM_CC3	GOM	C
2	3.62477	0.629457	GOM_CC2	GOM	C
3	2.79332	1.05534	GOM_BC3	GOM	C
4	2.41326	0.223375	GOM_BC7	GOM	C
[truncated: 747 more rows]
[truncated: 200 more columns]

## Sheet: Figure S5e
Figure S5e
[truncated: 1,004 more rows]
[truncated: 200 more columns]
