# Supplementary material for: Dynamic chromatin architecture of the porcine adipose tissues with weight gain and loss
Source: Nat Commun. 2023 Jun 12;14:3457. doi: 10.1038/s41467-023-39191-0 (PMC10258790; doi:10.1038/s41467-023-39191-0)
Supplement: Supplementary file 19 — Source data [file 41467_2023_39191_MOESM19_ESM.zip › Source.data/Supplementary Figure 6.xlsx]

## Sheet: Figure S6a
Figure S6a
ID	Dim 1	Dim 2	Sample	Tissue	Group
1	0.152676	1.75035	GOM_BC7	GOM	C
2	-4.25358	-0.599493	GOM_BC1	GOM	C
3	-0.286153	2.04013	GOM_BC4	GOM	C
4	-4.28777	-0.476338	GOM_BC6	GOM	C
5	-1.95683	1.60725	GOM_CC3	GOM	C
6	-4.65235	-0.599311	GOM_CC4	GOM	C
7	-4.46677	-0.704451	GOM_BC5	GOM	C
8	-4.26274	-0.390423	GOM_BC3	GOM	C
9	-4.31946	-0.685543	GOM_CC2	GOM	C
10	-0.269042	1.942	GOM_BC8	GOM	C
11	-4.29482	-0.670677	GOM_CC1	GOM	C
12	-1.94209	1.8931	GOM_BH22	GOM	H
13	0.095213	2.37264	GOM_BH5	GOM	H
14	-0.49286	1.10077	GOM_BH14	GOM	H
15	1.26901	1.62184	GOM_BH21	GOM	H
16	3.93672	0.0413144	GOM_BH35	GOM	H
17	0.236155	1.82331	GOM_BH7	GOM	H
18	1.95455	1.38728	GOM_BH36	GOM	H
19	0.802414	2.04492	GOM_BH3	GOM	H
20	-1.62678	1.25192	GOM_BH18	GOM	H
21	-0.720473	1.32577	GOM_BH38	GOM	H
22	-0.533322	2.62221	GOM_BH4	GOM	H
23	0.532056	1.14045	GOM_BH46	GOM	H
24	0.527953	1.71995	GOM_BH19	GOM	H
25	-0.755515	1.37034	GOM_BH41	GOM	H
26	0.47872	1.69474	GOM_BH43	GOM	H
27	-1.72239	1.54842	GOM_BH17	GOM	H
28	-1.12222	1.69156	GOM_BH2	GOM	H
29	-0.550172	1.81209	GOM_BH33	GOM	H
30	0.420281	2.85742	GOM_BH25	GOM	H
31	0.523292	1.32897	GOM_BH27	GOM	H
32	-1.57513	2.18732	GOM_BH31	GOM	H
33	0.906166	2.8488	GOM_BH23	GOM	H
34	-1.43298	2.43511	GOM_BH6	GOM	H
35	0.0354404	2.00327	GOM_BH11	GOM	H
36	0.0536008	0.96218	GOM_BH39	GOM	H
37	1.28686	1.86497	GOM_BH47	GOM	H
38	-1.33819	1.8689	GOM_BH26	GOM	H
39	-1.51305	1.83784	GOM_BH30	GOM	H
40	-0.991507	1.76625	GOM_BH1	GOM	H
41	-0.211433	2.15622	GOM_BH12	GOM	H
42	1.83524	1.3151	GOM_BH8	GOM	H
43	0.952087	1.70154	GOM_BH10	GOM	H
44	-0.97723	2.418	GOM_BH48	GOM	H
45	-0.730554	1.41961	GOM_BH16	GOM	H
46	1.92764	2.06417	GOM_BH34	GOM	H
47	-0.753011	1.23037	GOM_BH40	GOM	H
48	-0.55963	1.16064	GOM_BH44	GOM	H
49	-0.706034	1.33344	GOM_BH45	GOM	H
50	-1.16748	3.0301	GOM_BH24	GOM	H
51	-0.367972	1.3851	GOM_BH15	GOM	H
52	-0.338184	1.41466	GOM_BH28	GOM	H
53	0.442342	1.85979	GOM_BH9	GOM	H
54	-3.04259	0.640778	GOM_BH13	GOM	H
55	-2.0173	1.17344	GOM_BH20	GOM	H
56	-1.90917	0.98632	GOM_BH29	GOM	H
57	-2.46346	1.01923	GOM_BJ3	GOM	J
58	0.0894675	2.52771	GOM_BJ6	GOM	J
59	0.470897	2.1556	GOM_BJ5	GOM	J
60	-2.10302	1.41168	GOM_BJ2	GOM	J
61	-0.549682	2.59335	GOM_BJ7	GOM	J
62	0.775275	2.47038	GOM_BJ1	GOM	J
63	-2.57144	1.11199	GOM_BJ4	GOM	J
64	-2.73872	1.51774	GOM_BJ8	GOM	J
65	-2.45781	1.09441	GOM_BJ10	GOM	J
66	1.01397	2.61709	GOM_BJ9	GOM	J
67	3.34751	-1.08819	ULB_BC7	ULB	C
68	0.272158	-1.08669	ULB_BC1	ULB	C
69	0.646049	-0.819575	ULB_BC4	ULB	C
70	-4.2046	-1.05978	ULB_BC6	ULB	C
71	3.82932	-0.314836	ULB_BC9	ULB	C
72	-4.19878	-0.987889	ULB_CC3	ULB	C
73	3.66479	-1.40991	ULB_CC4	ULB	C
74	2.95769	-0.80936	ULB_BC5	ULB	C
75	-3.91355	-1.36346	ULB_BC3	ULB	C
76	0.38862	-0.736306	ULB_CC2	ULB	C
77	3.39487	-0.692731	ULB_BC8	ULB	C
78	3.37927	-0.702696	ULB_CC1	ULB	C
79	3.20107	-1.45762	ULB_BH22	ULB	H
80	1.37871	-1.84439	ULB_BH5	ULB	H
81	0.244446	-0.811431	ULB_BH14	ULB	H
82	0.656845	-1.28716	ULB_BH21	ULB	H
83	-0.341815	-0.588743	ULB_BH7	ULB	H
84	3.10582	-1.29929	ULB_BH36	ULB	H
85	-0.3873	-0.881357	ULB_BH3	ULB	H
86	-0.15389	-1.21414	ULB_BH18	ULB	H
87	0.287472	-1.29201	ULB_BH38	ULB	H
88	0.257857	-0.944017	ULB_BH46	ULB	H
89	-0.427511	-2.77003	ULB_BH19	ULB	H
90	-0.19201	-0.920413	ULB_BH41	ULB	H
91	1.25665	-2.55582	ULB_BH43	ULB	H
92	-0.344246	-0.938072	ULB_BH17	ULB	H
93	3.04926	-0.512501	ULB_BH2	ULB	H
94	1.97784	-1.32541	ULB_BH33	ULB	H
95	3.62872	0.019203	ULB_BH25	ULB	H
96	2.85644	-1.05041	ULB_BH27	ULB	H
97	1.09127	-1.64038	ULB_BH31	ULB	H
98	3.19904	0.26372	ULB_BH23	ULB	H
99	-2.57939	-0.931152	ULB_BH6	ULB	H
100	0.96999	-2.05365	ULB_BH11	ULB	H
101	0.609724	-1.18222	ULB_BH39	ULB	H
102	-0.209122	-2.52994	ULB_BH47	ULB	H
103	0.148482	-1.11047	ULB_BH1	ULB	H
104	1.05877	-1.50519	ULB_BH12	ULB	H
105	-2.58185	-0.96887	ULB_BH8	ULB	H
106	-0.185638	-0.764342	ULB_BH10	ULB	H
107	1.13135	-1.01974	ULB_BH48	ULB	H
108	1.10834	-0.932046	ULB_BH16	ULB	H
109	3.54663	-0.597665	ULB_BH34	ULB	H
110	0.216631	-0.779463	ULB_BH40	ULB	H
111	0.347316	-1.06787	ULB_BH44	ULB	H
112	3.18893	-0.892731	ULB_BH24	ULB	H
113	0.817136	-0.894503	ULB_BH15	ULB	H
114	0.711953	-0.873814	ULB_BH9	ULB	H
115	-1.55793	-1.57984	ULB_BH13	ULB	H
116	2.43886	-1.6547	ULB_BH20	ULB	H
117	-2.25358	-0.0225217	ULB_BJ3	ULB	J
118	-1.79337	-1.62746	ULB_BJ6	ULB	J
119	-0.383923	-1.94617	ULB_BJ5	ULB	J
120	-0.2966	-1.85732	ULB_BJ2	ULB	J
121	-0.534769	-2.00613	ULB_BJ7	ULB	J
122	0.050958	-1.79398	ULB_BJ1	ULB	J
123	2.18759	-1.40905	ULB_BJ4	ULB	J
124	-1.11553	-1.40445	ULB_BJ8	ULB	J
125	1.60527	-1.20321	ULB_BJ10	ULB	J
126	-1.8561	-1.64516	ULB_BJ9	ULB	J
127	3.23879	-2.61781	MAD_BC7	MAD	C
128	1.6356	2.24151	MAD_BC1	MAD	C
129	-3.29449	1.24525	MAD_BC4	MAD	C
130	1.31871	0.505774	MAD_BC6	MAD	C
131	1.38886	0.42379	MAD_BC9	MAD	C
132	-1.06801	-0.348342	MAD_CC3	MAD	C
133	-4.31891	-1.27137	MAD_CC4	MAD	C
134	0.758869	0.640807	MAD_BC5	MAD	C
135	-4.28543	-0.850655	MAD_BC3	MAD	C
136	0.836969	0.768329	MAD_CC2	MAD	C
137	2.91146	1.23013	MAD_BC8	MAD	C
138	1.00278	0.444552	MAD_CC1	MAD	C
139	1.77467	0.331756	MAD_BH5	MAD	H
140	0.172859	0.0985584	MAD_BH14	MAD	H
141	0.810975	0.400415	MAD_BH7	MAD	H
142	0.20078	0.0429169	MAD_BH3	MAD	H
143	-0.200875	0.628332	MAD_BH38	MAD	H
144	2.6529	0.280259	MAD_BH4	MAD	H
145	-0.235434	0.207933	MAD_BH46	MAD	H
146	1.29358	0.834318	MAD_BH19	MAD	H
147	1.99718	1.31113	MAD_BH43	MAD	H
148	0.0295964	0.178384	MAD_BH17	MAD	H
149	2.09838	0.138426	MAD_BH2	MAD	H
150	1.59417	0.922444	MAD_BH33	MAD	H
151	-1.79712	0.181927	MAD_BH27	MAD	H
152	-2.23097	0.248541	MAD_BH31	MAD	H
153	2.73474	0.994964	MAD_BH23	MAD	H
154	-2.22055	-0.233309	MAD_BH6	MAD	H
155	-0.422694	0.593455	MAD_BH11	MAD	H
156	0.184559	0.701456	MAD_BH39	MAD	H
157	-1.05232	-0.454335	MAD_BH26	MAD	H
158	-0.527774	0.813256	MAD_BH30	MAD	H
159	0.548792	0.310064	MAD_BH1	MAD	H
160	2.46588	0.760729	MAD_BH12	MAD	H
161	0.979646	0.834752	MAD_BH10	MAD	H
162	-1.16065	0.921771	MAD_BH48	MAD	H
163	2.08662	0.0354503	MAD_BH16	MAD	H
164	1.46736	1.11553	MAD_BH34	MAD	H
165	-0.70834	0.629149	MAD_BH40	MAD	H
166	-0.012749	0.404371	MAD_BH44	MAD	H
167	-0.559375	0.526924	MAD_BH45	MAD	H
168	-0.605853	-0.029196	MAD_BH24	MAD	H
169	0.726032	0.380975	MAD_BH15	MAD	H
170	-2.01049	0.263731	MAD_BH28	MAD	H
171	2.41134	0.312973	MAD_BH9	MAD	H
172	-3.06082	0.266736	MAD_BH13	MAD	H
173	-2.77747	-0.250367	MAD_BH20	MAD	H
174	-2.089	0.317224	MAD_BH29	MAD	H
175	-3.30808	1.21886	MAD_BJ3	MAD	J
176	-1.07574	0.329028	MAD_BJ6	MAD	J
177	1.55127	-1.00878	MAD_BJ5	MAD	J
178	-1.20296	0.849277	MAD_BJ2	MAD	J
179	1.76269	2.40437	MAD_BJ7	MAD	J
180	-1.05229	0.262715	MAD_BJ1	MAD	J
181	-2.28403	0.333036	MAD_BJ4	MAD	J
182	-0.667315	-0.448419	MAD_BJ8	MAD	J
183	-1.27185	0.0944773	MAD_BJ10	MAD	J
184	-2.40504	0.653943	MAD_BJ9	MAD	J
185	2.76269	1.88876	RAD_BC7	RAD	C
186	-4.20345	-0.994203	RAD_BC1	RAD	C
187	1.35504	-0.591575	RAD_BC4	RAD	C
188	2.14016	-2.89156	RAD_BC6	RAD	C
189	-4.17402	-1.30678	RAD_BC9	RAD	C
190	2.87043	-0.144478	RAD_CC3	RAD	C
191	-4.16853	-1.29635	RAD_CC4	RAD	C
192	-4.07211	-1.54983	RAD_BC5	RAD	C
193	-4.19936	-1.01617	RAD_BC3	RAD	C
194	0.733197	-0.325612	RAD_CC2	RAD	C
195	1.83389	-0.178806	RAD_BC8	RAD	C
196	-4.17763	-1.09252	RAD_CC1	RAD	C
197	1.77191	-0.0944852	RAD_BH5	RAD	H
198	0.81068	-0.228311	RAD_BH14	RAD	H
199	2.36503	-0.67503	RAD_BH21	RAD	H
200	2.93775	-0.330139	RAD_BH35	RAD	H
201	2.19211	-0.340602	RAD_BH7	RAD	H
202	-2.00979	-1.55699	RAD_BH36	RAD	H
203	2.65826	-0.037739	RAD_BH3	RAD	H
204	2.65453	-1.99924	RAD_BH18	RAD	H
205	0.0937438	0.122614	RAD_BH38	RAD	H
206	-1.25593	-1.85499	RAD_BH4	RAD	H
207	0.0082052	-0.386587	RAD_BH46	RAD	H
208	2.44688	0.186575	RAD_BH19	RAD	H
209	0.682125	-0.0374604	RAD_BH41	RAD	H
210	1.73979	-0.260802	RAD_BH43	RAD	H
211	0.925186	-0.400348	RAD_BH2	RAD	H
212	1.97931	-0.788472	RAD_BH33	RAD	H
213	3.50879	0.181928	RAD_BH25	RAD	H
214	2.32337	-2.20007	RAD_BH27	RAD	H
215	1.55154	-0.348746	RAD_BH31	RAD	H
216	-0.400801	-2.51291	RAD_BH6	RAD	H
217	0.944586	-1.90826	RAD_BH11	RAD	H
218	-0.338914	0.126745	RAD_BH39	RAD	H
219	1.62556	-2.11423	RAD_BH47	RAD	H
220	-1.15405	-2.24471	RAD_BH26	RAD	H
221	-2.69165	0.569593	RAD_BH30	RAD	H
222	-1.16522	-1.98421	RAD_BH1	RAD	H
223	0.663123	-2.40928	RAD_BH8	RAD	H
224	0.691869	0.148332	RAD_BH10	RAD	H
225	-2.34585	2.48448	RAD_BH48	RAD	H
226	2.19235	-0.313669	RAD_BH16	RAD	H
227	0.206885	-1.6749	RAD_BH34	RAD	H
228	0.0922747	-0.256523	RAD_BH40	RAD	H
229	0.539729	-0.366034	RAD_BH44	RAD	H
230	0.652156	-0.363264	RAD_BH45	RAD	H
231	0.54328	-0.234058	RAD_BH15	RAD	H
232	1.98677	-0.547348	RAD_BH28	RAD	H
233	1.82839	-0.31402	RAD_BH9	RAD	H
234	2.18632	-0.272932	RAD_BH13	RAD	H
235	2.45592	-1.61799	RAD_BH20	RAD	H
236	-1.23353	-0.932117	RAD_BJ3	RAD	J
237	0.862402	-2.32426	RAD_BJ6	RAD	J
238	1.68307	-1.1233	RAD_BJ5	RAD	J
239	-2.07611	-1.32368	RAD_BJ2	RAD	J
240	-0.289799	-1.15078	RAD_BJ7	RAD	J
241	0.41615	-2.46152	RAD_BJ1	RAD	J
242	2.49339	-1.36871	RAD_BJ4	RAD	J
243	-1.02072	-0.935242	RAD_BJ8	RAD	J
244	-1.74671	-0.356061	RAD_BJ10	RAD	J
245	-0.799308	-0.863541	RAD_BJ9	RAD	J

## Sheet: Figure S6b
Figure S6b
Sample	GOM_BC7	GOM_BC1	GOM_BC4	GOM_BC6	GOM_CC3	GOM_CC4	GOM_BC5	GOM_BC3	GOM_CC2	GOM_BC8	GOM_CC1	GOM_BH22	GOM_BH5	GOM_BH14	GOM_BH21	GOM_BH35	GOM_BH7	GOM_BH36	GOM_BH3	GOM_BH18	GOM_BH38	GOM_BH4	GOM_BH46	GOM_BH19	GOM_BH41	GOM_BH43	GOM_BH17	GOM_BH2	GOM_BH33	GOM_BH25	GOM_BH27	GOM_BH31	GOM_BH23	GOM_BH6	GOM_BH11	GOM_BH39	GOM_BH47	GOM_BH26	GOM_BH30	GOM_BH1	GOM_BH12	GOM_BH8	GOM_BH10	GOM_BH48	GOM_BH16	GOM_BH34	GOM_BH40	GOM_BH44	GOM_BH45
GOM_BC7	0	4.99368	0.525877	4.96746	2.11435	5.34875	5.23119	4.90701	5.0925	0.463223	5.06375	2.09963	0.624941	0.91579	1.1237	4.15208	0.110868	1.83809	0.713394	1.84795	0.970905	1.10938	0.718263	0.376507	0.984489	0.330753	1.88591	1.27625	0.705554	1.13896	0.561171	1.7822	1.33204	1.7272	0.278773	0.794372	1.13996	1.49558	1.66802	1.14429	0.545256	1.73795	0.8009	1.31242	0.943126	1.80249	1.04434	0.924734	0.954564
GOM_BC1	4.99368	0	4.7653	0.127812	3.18509	0.398767	0.237624	0.209271	0.108373	4.72607	0.0822671	3.39941	5.26741	4.12722	5.95259	8.21533	5.10173	6.5183	5.70579	3.21369	4.02362	4.92135	5.09212	5.3144	4.01456	5.2591	3.31971	3.87999	4.41939	5.81337	5.15145	3.86529	6.20594	4.14302	5.01698	4.58155	6.06383	3.82001	3.66757	4.02962	4.89212	6.38274	5.69155	4.45418	4.0606	6.73072	3.94998	4.09186	4.03997
GOM_BC4	0.525877	4.7653	0	4.72711	1.72584	5.10199	5.00103	4.66056	4.86794	0.0996161	4.83921	1.66245	0.505967	0.96184	1.61043	4.67204	0.565526	2.33388	1.08858	1.55517	0.836034	0.632377	1.2161	0.874809	0.81788	0.839244	1.51808	0.90582	0.348869	1.08028	1.07747	1.29735	1.44068	1.21294	0.323699	1.13023	1.58274	1.06588	1.24347	0.756662	0.138051	2.24187	1.2837	0.787635	0.763249	2.21393	0.934707	0.921029	0.822016
GOM_BC6	4.96746	0.127812	4.72711	0	3.12644	0.384759	0.289959	0.0894879	0.211592	4.69026	0.194467	3.33413	5.22754	4.10957	5.93971	8.24076	5.07487	6.51457	5.68038	3.17297	3.99665	4.86794	5.08377	5.2929	3.98585	5.23765	3.26815	3.83673	4.38253	5.76885	5.13862	3.80178	6.16713	4.07754	4.98383	4.57349	6.04634	3.76831	3.6131	3.98679	4.85251	6.37969	5.67444	4.39737	4.03093	6.71457	3.92522	4.0717	4.013
GOM_CC3	2.11435	3.18509	1.72584	3.12644	0	3.4835	3.4123	3.05089	3.29225	1.72066	3.26423	0.286229	2.19014	1.5491	3.22587	6.09803	2.2036	3.91756	2.79374	0.484959	1.26799	1.74828	2.53228	2.48733	1.22445	2.43712	0.241705	0.838854	1.42149	2.68581	2.49568	0.694389	3.1206	0.979677	2.03125	2.11138	3.25391	0.671691	0.500106	0.978326	1.82969	3.8033	2.91044	1.27158	1.24055	3.91125	1.26143	1.46684	1.28041
GOM_CC4	5.34875	0.398767	5.10199	0.384759	3.4835	0	0.213294	0.442076	0.343875	5.06672	0.36458	3.68206	5.60106	4.49351	6.32423	8.61292	5.45587	6.89911	6.06188	3.54699	4.37785	5.2292	5.46853	5.67578	4.36633	5.62054	3.63282	4.20831	4.75843	6.13845	5.52318	4.15146	6.54114	4.42403	5.36179	4.95825	6.43015	4.13227	3.97428	4.35863	5.22634	6.76415	6.05835	4.75507	4.41095	7.09862	4.30727	4.45508	4.39419
GOM_BC5	5.23119	0.237624	5.00103	0.289959	3.4123	0.213294	0	0.37449	0.148517	4.96232	0.175233	3.62233	5.50274	4.36472	6.18957	8.43651	5.3392	6.75342	5.94334	3.44861	4.26105	5.15157	5.32841	5.55202	4.25184	5.49672	3.55064	4.11423	4.6554	6.04733	5.38846	4.08949	6.44158	4.36586	5.25373	4.81782	6.30128	4.05094	3.89714	4.26401	5.1275	6.61769	5.92898	4.68258	4.29778	6.96805	4.18754	4.32947	4.2774
GOM_BC3	4.90701	0.209271	4.66056	0.0894879	3.05089	0.442076	0.37449	0	0.300522	4.62491	0.282085	3.25574	5.16006	4.05409	5.88637	8.21081	5.01404	6.46645	5.6202	3.10573	3.93611	4.79421	5.03325	5.23492	3.92439	5.1797	3.19569	3.76796	4.31673	5.69905	5.08551	3.72398	6.10001	3.99889	4.91977	4.52331	5.99039	3.69561	3.5392	3.91818	4.78523	6.33199	5.61878	4.32224	3.96894	6.65926	3.86589	4.01482	3.95245
GOM_CC2	5.0925	0.108373	4.86794	0.211592	3.29225	0.343875	0.148517	0.300522	0	4.82803	0.0287767	3.50732	5.37046	4.22301	6.04607	8.28811	5.20077	6.60756	5.80422	3.31727	4.12287	5.02753	5.18377	5.41145	4.11441	5.35614	3.42569	3.98409	4.52169	5.91758	5.24505	3.973	6.30862	4.25091	5.11809	4.67318	6.15921	3.92596	3.77404	4.13359	4.99515	6.4717	5.78683	4.56097	4.16076	6.82548	4.04849	4.18864	4.13922
GOM_BC8	0.463223	4.72607	0.0996161	4.69026	1.72066	5.06672	4.96232	4.62491	4.82803	0	4.79927	1.67376	0.564036	0.870496	1.57102	4.6153	0.518952	2.29174	1.07639	1.52304	0.763891	0.729744	1.13324	0.827351	0.750635	0.787583	1.5057	0.889174	0.309693	1.14593	1.00179	1.32893	1.48438	1.26408	0.310587	1.03157	1.55781	1.07165	1.24836	0.743535	0.221829	2.19568	1.24458	0.853291	0.697057	2.20008	0.860606	0.833642	0.7492
GOM_CC1	5.06375	0.0822671	4.83921	0.194467	3.26423	0.36458	0.175233	0.282085	0.0287767	4.79927	0	3.4797	5.34174	4.19439	6.01762	8.26227	5.17201	6.5795	5.77549	3.28859	4.09411	4.99919	5.15547	5.38277	4.08564	5.32746	3.39732	3.95545	4.49294	5.88894	5.21659	3.94524	6.27988	4.22327	5.08932	4.64489	6.13063	3.89758	3.74578	4.10493	4.96642	6.44367	5.75825	4.53281	4.13198	6.79694	4.01975	4.15997	4.11046
GOM_BH22	2.09963	3.39941	1.66245	3.33413	0.286229	3.68206	3.62233	3.25574	3.50732	1.67376	3.4797	0	2.09298	1.65168	3.22253	6.16356	2.17936	3.92934	2.7487	0.714511	1.34693	1.58626	2.58609	2.47611	1.29663	2.42892	0.408746	0.844278	1.39427	2.55161	2.5291	0.470349	3.00432	0.743619	1.9806	2.20214	3.22907	0.604381	0.432582	0.959011	1.75054	3.8213	2.90051	1.0984	1.30078	3.87351	1.36129	1.56451	1.35685
GOM_BH5	0.624941	5.26741	0.505967	5.22754	2.19014	5.60106	5.50274	5.16006	5.37046	0.564036	5.34174	2.09298	0	1.40125	1.39338	4.49358	0.567127	2.1043	0.779446	2.05458	1.32714	0.676268	1.30733	0.783121	1.31467	0.778868	1.99575	1.395	0.854833	0.583677	1.12805	1.68059	0.940407	1.52947	0.374176	1.41108	1.29528	1.51935	1.69486	1.24446	0.37533	2.0362	1.0884	1.0734	1.26102	1.85821	1.42277	1.37759	1.31222
GOM_BH14	0.91579	4.12722	0.96184	4.10957	1.5491	4.49351	4.36472	4.05409	4.22301	0.870496	4.19439	1.65168	1.40125	0	1.83731	4.55451	1.02641	2.46413	1.60286	1.14395	0.32005	1.52198	1.02568	1.19392	0.376371	1.13876	1.30849	0.863211	0.713628	1.97981	1.04146	1.53359	2.23894	1.63227	1.04576	0.563761	1.93685	1.1422	1.2586	0.831571	1.09232	2.33794	1.56486	1.40346	0.397687	2.60518	0.290646	0.0896841	0.315564
GOM_BH21	1.1237	5.95259	1.61043	5.93971	3.22587	6.32423	6.18957	5.88637	6.04607	1.57102	6.01762	3.22253	1.39338	1.83731	0	3.10077	1.05232	0.724564	0.629845	2.91932	2.01139	2.06134	0.880245	0.747519	2.04008	0.793642	2.9923	2.39224	1.8291	1.499	0.801163	2.89981	1.27948	2.82173	1.29119	1.38288	0.24378	2.61888	2.79043	2.26512	1.57393	0.64398	0.326786	2.38316	2.00976	0.793382	2.05956	1.8859	1.99599
GOM_BH35	4.15208	8.21533	4.67204	8.24076	6.09803	8.61292	8.43651	8.21081	8.28811	4.6153	8.26227	6.16356	4.49358	4.55451	3.10077	0	4.10727	2.39595	3.71999	5.69369	4.83107	5.16161	3.57769	3.79967	4.87682	3.83296	5.85635	5.32129	4.82367	4.50508	3.64823	5.91488	4.13113	5.87911	4.36683	3.99081	3.21675	5.58254	5.73825	5.22138	4.65617	2.45738	3.41531	5.45853	4.86653	2.85102	4.83812	4.63358	4.81921
GOM_BH7	0.110868	5.10173	0.565526	5.07487	2.2036	5.45587	5.3392	5.01404	5.20077	0.518952	5.17201	2.17936	0.567127	1.02641	1.05232	4.10727	0	1.77286	0.60808	1.94859	1.07828	1.1092	0.74421	0.309565	1.09023	0.274533	1.97774	1.36475	0.786407	1.05038	0.571676	1.8475	1.22497	1.77773	0.26958	0.880266	1.05153	1.57501	1.74927	1.22899	0.55782	1.6779	0.726215	1.35128	1.04762	1.70855	1.15327	1.03557	1.06193
GOM_BH36	1.83809	6.5183	2.33388	6.51457	3.91756	6.89911	6.75342	6.46645	6.60756	2.29174	6.5795	3.92934	2.1043	2.46413	0.724564	2.39595	1.77286	0	1.32662	3.58389	2.67573	2.77751	1.44375	1.46487	2.71012	1.50752	3.68047	3.09178	2.54049	2.12493	1.43245	3.61922	1.79865	3.54589	2.01555	1.9479	0.820974	3.32779	3.49676	2.97033	2.29843	0.13945	1.05057	3.10769	2.6853	0.677424	2.71211	2.52438	2.66113
GOM_BH3	0.713394	5.70579	1.08858	5.68038	2.79374	6.06188	5.94334	5.6202	5.80422	1.07639	5.77549	2.7487	0.779446	1.60286	0.629845	3.71999	0.60808	1.32662	0	2.55536	1.68415	1.45515	0.944009	0.425367	1.69771	0.476872	2.57316	1.9568	1.37248	0.897877	0.768432	2.3818	0.810544	2.26919	0.768104	1.31645	0.516789	2.14783	2.32471	1.81544	1.01994	1.26466	0.374585	1.81833	1.6556	1.12539	1.7558	1.62392	1.66782
GOM_BH18	1.84795	3.21369	1.55517	3.17297	0.484959	3.54699	3.44861	3.10573	3.31727	1.52304	3.28859	0.714511	2.05458	1.14395	2.91932	5.69369	1.94859	3.58389	2.55536	0	0.909314	1.75309	2.16171	2.20498	0.879278	2.15156	0.31153	0.669229	1.21362	2.60156	2.15146	0.936823	2.9943	1.19895	1.82415	1.70518	2.97744	0.681138	0.596851	0.817377	1.67957	3.4626	2.61777	1.33479	0.91178	3.64605	0.874038	1.07105	0.924351
GOM_BH38	0.970905	4.02362	0.836034	3.99665	1.26799	4.37785	4.26105	3.93611	4.12287	0.763891	4.09411	1.34693	1.32714	0.32005	2.01139	4.83107	1.07828	2.67573	1.68415	0.909314	0	1.30988	1.26616	1.30918	0.0566956	1.25467	1.02636	0.54333	0.515279	1.90978	1.24377	1.21355	2.22836	1.31845	1.01509	0.855211	2.07849	0.822543	0.94361	0.517186	0.974046	2.55573	1.71425	1.122	0.0943767	2.74914	0.100796	0.230513	0.0163524
GOM_BH4	1.10938	4.92135	0.632377	4.86794	1.74828	5.2292	5.15157	4.79421	5.02753	0.729744	4.99919	1.58626	0.676268	1.52198	2.06134	5.16161	1.1092	2.77751	1.45515	1.75309	1.30988	0	1.825	1.39298	1.27143	1.37275	1.60215	1.10132	0.81029	0.982183	1.66999	1.12893	1.45721	0.918906	0.840577	1.76073	1.97141	1.1024	1.25503	0.970876	0.566356	2.70529	1.74759	0.488625	1.21867	2.52344	1.40907	1.4618	1.30028
GOM_BH46	0.718263	5.09212	1.2161	5.08377	2.53228	5.46853	5.32841	5.03325	5.18377	1.13324	5.15547	2.58609	1.30733	1.02568	0.880245	3.57769	0.74421	1.44375	0.944009	2.16171	1.26616	1.825	0	0.579506	1.30793	0.556843	2.29106	1.74366	1.2737	1.7206	0.188725	2.3529	1.74883	2.35319	0.995532	0.510588	1.04625	2.00711	2.16074	1.64708	1.25879	1.31483	0.700887	1.97739	1.2931	1.67359	1.28821	1.09187	1.25304
GOM_BH19	0.376507	5.3144	0.874809	5.2929	2.48733	5.67578	5.55202	5.23492	5.41145	0.827351	5.38277	2.47611	0.783121	1.19392	0.747519	3.79967	0.309565	1.46487	0.425367	2.20498	1.30918	1.39298	0.579506	0	1.33023	0.0553122	2.25687	1.65042	1.08206	1.14256	0.390998	2.15439	1.19052	2.08728	0.568193	0.89399	0.772639	1.87208	2.04441	1.52017	0.858502	1.36854	0.424533	1.65917	1.29385	1.44139	1.37133	1.22297	1.2931
GOM_BH41	0.984489	4.01456	0.81788	3.98585	1.22445	4.36633	4.25184	3.92439	4.11441	0.750635	4.08564	1.29663	1.31467	0.376371	2.04008	4.87682	1.09023	2.71012	1.69771	0.879278	0.0566956	1.27143	1.30793	1.33023	0	1.27615	0.983138	0.487503	0.487147	1.89576	1.27948	1.15725	2.22419	1.26202	1.01302	0.906234	2.10142	0.766867	0.890181	0.460908	0.95584	2.59134	1.73942	1.07087	0.0552295	2.77141	0.139991	0.286954	0.0617212
GOM_BH43	0.330753	5.2591	0.839244	5.23765	2.43712	5.62054	5.49672	5.1797	5.35614	0.787583	5.32746	2.42892	0.778868	1.13876	0.793642	3.83296	0.274533	1.50752	0.476872	2.15156	1.25467	1.37275	0.556843	0.0553122	1.27615	0	2.20597	1.60094	1.03556	1.16415	0.368467	2.11209	1.23068	2.05006	0.540084	0.846974	0.825875	1.82524	1.99691	1.47196	0.830226	1.40864	0.473417	1.6257	1.24018	1.49528	1.31636	1.16766	1.23862
GOM_BH17	1.88591	3.31971	1.51808	3.26815	0.241705	3.63282	3.55064	3.19569	3.42569	1.5057	3.39732	0.408746	1.99575	1.30849	2.9923	5.85635	1.97774	3.68047	2.57316	0.31153	1.02636	1.60215	2.29106	2.25687	0.983138	2.20597	0	0.617004	1.20151	2.51088	2.25638	0.655654	2.93262	0.932726	1.81573	1.87025	3.02585	0.500317	0.357191	0.762653	1.62862	3.56527	2.67886	1.14518	1.00017	3.68629	1.02022	1.22572	1.03884
GOM_BH2	1.27625	3.87999	0.90582	3.83673	0.838854	4.20831	4.11423	3.76796	3.98409	0.889174	3.95545	0.844278	1.395	0.863211	2.39224	5.32129	1.36475	3.09178	1.9568	0.669229	0.54333	1.10132	1.74366	1.65042	0.487503	1.60094	0.617004	0	0.584608	1.93353	1.68499	0.671492	2.33528	0.805874	1.19889	1.38367	2.41531	0.279454	0.417309	0.150544	1.02247	2.98132	2.07433	0.740764	0.476827	3.07254	0.590776	0.773553	0.549055
GOM_BH33	0.705554	4.41939	0.348869	4.38253	1.42149	4.75843	4.6554	4.31673	4.52169	0.309693	4.49294	1.39427	0.854833	0.713628	1.8291	4.82367	0.786407	2.54049	1.37248	1.21362	0.515279	0.81029	1.2737	1.08206	0.487147	1.03556	1.20151	0.584608	0	1.42636	1.17717	1.09148	1.78765	1.08051	0.616029	1.04254	1.83779	0.790068	0.963225	0.44371	0.482873	2.43663	1.50632	0.741285	0.431953	2.4906	0.616072	0.651517	0.503385
GOM_BH25	1.13896	5.81337	1.08028	5.76885	2.68581	6.13845	6.04733	5.69905	5.91758	1.14593	5.88894	2.55161	0.583677	1.97981	1.499	4.50508	1.05038	2.12493	0.897877	2.60156	1.90978	0.982183	1.7206	1.14256	1.89576	1.16415	2.51088	1.93353	1.42636	0	1.53191	2.10492	0.485962	1.90077	0.936841	1.93039	1.31755	2.01728	2.18571	1.78432	0.943795	2.09305	1.27235	1.46497	1.84167	1.70335	2.00597	1.95941	1.89502
GOM_BH27	0.561171	5.15145	1.07747	5.13862	2.49568	5.52318	5.38846	5.08551	5.24505	1.00179	5.21659	2.5291	1.12805	1.04146	0.801163	3.64823	0.571676	1.43245	0.768432	2.15146	1.24377	1.66999	0.188725	0.390998	1.27948	0.368467	2.25638	1.68499	1.17717	1.53191	0	2.26718	1.56731	2.24734	0.832272	0.595943	0.932912	1.93821	2.09896	1.57665	1.10641	1.31202	0.56804	1.85406	1.25712	1.58515	1.28011	1.09593	1.22933
GOM_BH31	1.7822	3.86529	1.29735	3.80178	0.694389	4.15146	4.08949	3.72398	3.973	1.32893	3.94524	0.470349	1.68059	1.53359	2.89981	5.91488	1.8475	3.61922	2.3818	0.936823	1.21355	1.12893	2.3529	2.15439	1.15725	2.11209	0.655654	0.671492	1.09148	2.10492	2.26718	0	2.56795	0.285666	1.62105	2.03807	2.88008	0.396897	0.354952	0.719665	1.36405	3.52014	2.57348	0.640855	1.14136	3.50493	1.2616	1.44406	1.21837
GOM_BH23	1.33204	6.20594	1.44068	6.16713	3.1206	6.54114	6.44158	6.10001	6.30862	1.48438	6.27988	3.00432	0.940407	2.23894	1.27948	4.13113	1.22497	1.79865	0.810544	2.9943	2.22836	1.45721	1.74883	1.19052	2.22419	1.23068	2.93262	2.33528	1.78765	0.485962	1.56731	2.56795	0	2.37545	1.2137	2.07031	1.05492	2.44895	2.62196	2.18474	1.3148	1.79316	1.14818	1.93204	2.17289	1.28804	2.3178	2.23571	2.21257
GOM_BH6	1.7272	4.14302	1.21294	4.07754	0.979677	4.42403	4.36586	3.99889	4.25091	1.26408	4.22327	0.743619	1.52947	1.63227	2.82173	5.87911	1.77773	3.54589	2.26919	1.19895	1.31845	0.918906	2.35319	2.08728	1.26202	2.05006	0.932726	0.805874	1.08051	1.90077	2.24734	0.285666	2.37545	0	1.5306	2.09271	2.77896	0.574085	0.602615	0.801422	1.25298	3.45481	2.49533	0.456071	1.23477	3.38103	1.38339	1.54499	1.31989
GOM_BH11	0.278773	5.01698	0.323699	4.98383	2.03125	5.36179	5.25373	4.91977	5.11809	0.310587	5.08932	1.9806	0.374176	1.04576	1.29119	4.36683	0.26958	2.01555	0.768104	1.82415	1.01509	0.840577	0.995532	0.568193	1.01302	0.540084	1.81573	1.19889	0.616029	0.936841	0.832272	1.62105	1.2137	1.5306	0	1.04125	1.25904	1.38019	1.55731	1.05395	0.290411	1.92688	0.965032	1.0943	0.963024	1.89318	1.1041	1.03157	0.999227
GOM_BH39	0.794372	4.58155	1.13023	4.57349	2.11138	4.95825	4.81782	4.52331	4.67318	1.03157	4.64489	2.20214	1.41108	0.563761	1.38288	3.99081	0.880266	1.9479	1.31645	1.70518	0.855211	1.76073	0.510588	0.89399	0.906234	0.846974	1.87025	1.38367	1.04254	1.93039	0.595943	2.03807	2.07031	2.09271	1.04125	0	1.52838	1.6611	1.79477	1.31863	1.2231	1.81626	1.16358	1.78382	0.90782	2.17403	0.850028	0.644547	0.845507
GOM_BH47	1.13996	6.06383	1.58274	6.04634	3.25391	6.43015	6.30128	5.99039	6.15921	1.55781	6.13063	3.22907	1.29528	1.93685	0.24378	3.21675	1.05153	0.820974	0.516789	2.97744	2.07849	1.97141	1.04625	0.772639	2.10142	0.825875	3.02585	2.41531	1.83779	1.31755	0.932912	2.88008	1.05492	2.77896	1.25904	1.52838	0	2.62506	2.80004	2.2805	1.52634	0.776579	0.372534	2.33065	2.06599	0.671031	2.1363	1.97626	2.06256
GOM_BH26	1.49558	3.82001	1.06588	3.76831	0.671691	4.13227	4.05094	3.69561	3.92596	1.07165	3.89758	0.604381	1.51935	1.1422	2.61888	5.58254	1.57501	3.32779	2.14783	0.681138	0.822543	1.1024	2.00711	1.87208	0.766867	1.82524	0.500317	0.279454	0.790068	2.01728	1.93821	0.396897	2.44895	0.574085	1.38019	1.6611	2.62506	0	0.177597	0.361567	1.16282	3.22139	2.29639	0.657116	0.755709	3.27167	0.866122	1.05252	0.828459
GOM_BH30	1.66802	3.66757	1.24347	3.6131	0.500106	3.97428	3.89714	3.5392	3.77404	1.24836	3.74578	0.432582	1.69486	1.2586	2.79043	5.73825	1.74927	3.49676	2.32471	0.596851	0.94361	1.25503	2.16074	2.04441	0.890181	1.99691	0.357191	0.417309	0.963225	2.18571	2.09896	0.354952	2.62196	0.602615	1.55731	1.79477	2.80004	0.177597	0	0.526437	1.33999	3.38885	2.46891	0.789742	0.887257	3.44813	0.972977	1.16945	0.95168
GOM_BH1	1.14429	4.02962	0.756662	3.98679	0.978326	4.35863	4.26401	3.91818	4.13359	0.743535	4.10493	0.959011	1.24446	0.831571	2.26512	5.22138	1.22899	2.97033	1.81544	0.817377	0.517186	0.970876	1.64708	1.52017	0.460908	1.47196	0.762653	0.150544	0.44371	1.78432	1.57665	0.719665	2.18474	0.801422	1.05395	1.31863	2.2805	0.361567	0.526437	0	0.872119	2.86252	1.94467	0.651909	0.433886	2.93431	0.586554	0.743823	0.518472
GOM_BH12	0.545256	4.89212	0.138051	4.85251	1.82969	5.22634	5.1275	4.78523	4.99515	0.221829	4.96642	1.75054	0.37533	1.09232	1.57393	4.65617	0.55782	2.29843	1.01994	1.67957	0.974046	0.566356	1.25879	0.858502	0.95584	0.830226	1.62862	1.02247	0.482873	0.943795	1.10641	1.36405	1.3148	1.25298	0.290411	1.2231	1.52634	1.16282	1.33999	0.872119	0	2.21277	1.2492	0.809305	0.901157	2.14105	1.07261	1.05471	0.959992
GOM_BH8	1.73795	6.38274	2.24187	6.37969	3.8033	6.76415	6.61769	6.33199	6.4717	2.19568	6.44367	3.8213	2.0362	2.33794	0.64398	2.45738	1.6779	0.13945	1.26466	3.4626	2.55573	2.70529	1.31483	1.36854	2.59134	1.40864	3.56527	2.98132	2.43663	2.09305	1.31202	3.52014	1.79316	3.45481	1.92688	1.81626	0.776579	3.22139	3.38885	2.86252	2.21277	0	0.963998	3.02099	2.56792	0.75475	2.58964	2.39985	2.54134
GOM_BH10	0.8009	5.69155	1.2837	5.67444	2.91044	6.05835	5.92898	5.61878	5.78683	1.24458	5.75825	2.90051	1.0884	1.56486	0.326786	3.41531	0.726215	1.05057	0.374585	2.61777	1.71425	1.74759	0.700887	0.424533	1.73942	0.473417	2.67886	2.07433	1.50632	1.27235	0.56804	2.57348	1.14818	2.49533	0.965032	1.16358	0.372534	2.29639	2.46891	1.94467	1.2492	0.963998	0	2.05805	1.7061	1.04077	1.769	1.60557	1.69849
GOM_BH48	1.31242	4.45418	0.787635	4.39737	1.27158	4.75507	4.68258	4.32224	4.56097	0.853291	4.53281	1.0984	1.0734	1.40346	2.38316	5.45853	1.35128	3.10769	1.81833	1.33479	1.122	0.488625	1.97739	1.65917	1.07087	1.6257	1.14518	0.740764	0.741285	1.46497	1.85406	0.640855	1.93204	0.456071	1.0943	1.78382	2.33065	0.657116	0.789742	0.651909	0.809305	3.02099	2.05805	0	1.02842	2.92634	1.20861	1.32489	1.11795
GOM_BH16	0.943126	4.0606	0.763249	4.03093	1.24055	4.41095	4.29778	3.96894	4.16076	0.697057	4.13198	1.30078	1.26102	0.397687	2.00976	4.86653	1.04762	2.6853	1.6556	0.91178	0.0943767	1.21867	1.2931	1.29385	0.0552295	1.24018	1.00017	0.476827	0.431953	1.84167	1.25712	1.14136	2.17289	1.23477	0.963024	0.90782	2.06599	0.755709	0.887257	0.433886	0.901157	2.56792	1.7061	1.02842	0	2.73523	0.190564	0.310284	0.089582
GOM_BH34	1.80249	6.73072	2.21393	6.71457	3.91125	7.09862	6.96805	6.65926	6.82548	2.20008	6.79694	3.87351	1.85821	2.60518	0.793382	2.85102	1.70855	0.677424	1.12539	3.64605	2.74914	2.52344	1.67359	1.44139	2.77141	1.49528	3.68629	3.07254	2.4906	1.70335	1.58515	3.50493	1.28804	3.38103	1.89318	2.17403	0.671031	3.27167	3.44813	2.93431	2.14105	0.75475	1.04077	2.92634	2.73523	0	2.80733	2.6463	2.73317
GOM_BH40	1.04434	3.94998	0.934707	3.92522	1.26143	4.30727	4.18754	3.86589	4.04849	0.860606	4.01975	1.36129	1.42277	0.290646	2.05956	4.83812	1.15327	2.71211	1.7558	0.874038	0.100796	1.40907	1.28821	1.37133	0.139991	1.31636	1.02022	0.590776	0.616072	2.00597	1.28011	1.2616	2.3178	1.38339	1.1041	0.850028	2.1363	0.866122	0.972977	0.586554	1.07261	2.58964	1.769	1.20861	0.190564	2.80733	0	0.205567	0.113276
GOM_BH44	0.924734	4.09186	0.921029	4.0717	1.46684	4.45508	4.32947	4.01482	4.18864	0.833642	4.15997	1.56451	1.37759	0.0896841	1.8859	4.63358	1.03557	2.52438	1.62392	1.07105	0.230513	1.4618	1.09187	1.22297	0.286954	1.16766	1.22572	0.773553	0.651517	1.95941	1.09593	1.44406	2.23571	1.54499	1.03157	0.644547	1.97626	1.05252	1.16945	0.743823	1.05471	2.39985	1.60557	1.32489	0.310284	2.6463	0.205567	0	0.226482
GOM_BH45	0.954564	4.03997	0.822016	4.013	1.28041	4.39419	4.2774	3.95245	4.13922	0.7492	4.11046	1.35685	1.31222	0.315564	1.99599	4.81921	1.06193	2.66113	1.66782	0.924351	0.0163524	1.30028	1.25304	1.2931	0.0617212	1.23862	1.03884	0.549055	0.503385	1.89502	1.22933	1.21837	2.21257	1.31989	0.999227	0.845507	2.06256	0.828459	0.95168	0.518472	0.959992	2.54134	1.69849	1.11795	0.089582	2.73317	0.113276	0.226482	0
GOM_BH24	1.83863	4.76424	1.32543	4.69375	1.62714	5.03159	4.98319	4.61309	4.87247	1.41108	4.84521	1.37579	1.4236	2.04387	2.81419	5.91487	1.85109	3.52788	2.20251	1.83654	1.76198	0.754009	2.54149	2.14266	1.71012	2.11971	1.58218	1.3393	1.36551	1.59712	2.39844	0.93619	2.08155	0.651539	1.58158	2.40152	2.71686	1.17368	1.24133	1.27604	1.29526	3.45797	2.50153	0.640984	1.66871	3.24234	1.84684	1.96579	1.75829
GOM_BH15	0.63599	4.36309	0.660128	4.33933	1.60431	4.72162	4.60069	4.28038	4.46114	0.565621	4.43242	1.65406	1.09077	0.310547	1.65401	4.50956	0.746324	2.32253	1.34357	1.26584	0.357458	1.24811	0.932684	0.956455	0.387824	0.901534	1.36423	0.814133	0.464243	1.67005	0.893029	1.44941	1.94058	1.49558	0.738162	0.597145	1.723	1.08416	1.23134	0.730802	0.786848	2.20432	1.35746	1.1992	0.364221	2.39395	0.414965	0.295148	0.341985
GOM_BH28	0.594668	4.40308	0.627633	4.37894	1.63006	4.7611	4.64067	4.31977	4.50127	0.531851	4.47254	1.67374	1.05146	0.349933	1.62049	4.49009	0.704881	2.2929	1.30315	1.29883	0.392488	1.22321	0.912419	0.918364	0.419678	0.863582	1.39065	0.831497	0.450432	1.62998	0.865727	1.45843	1.89872	1.49663	0.697178	0.598528	1.68628	1.09834	1.24876	0.741918	0.752309	2.1757	1.32178	1.18957	0.392401	2.35708	0.453922	0.336993	0.376709
GOM_BH9	0.309653	5.30092	0.750486	5.27555	2.41242	5.65712	5.53848	5.21548	5.3994	0.716119	5.37066	2.38467	0.619284	1.20446	0.86023	3.93923	0.209391	1.58431	0.404874	2.15657	1.27958	1.23822	0.724914	0.163973	1.294	0.16902	2.18701	1.57358	0.99366	0.99787	0.536957	2.04388	1.09236	1.96159	0.431457	0.978178	0.844533	1.78056	1.95552	1.4369	0.717836	1.49561	0.533746	1.52538	1.25278	1.49929	1.35094	1.22179	1.26325
GOM_BH13	3.38243	1.73343	3.0913	1.67285	1.4536	2.03203	1.95906	1.59754	1.84107	3.06361	1.81328	1.66715	3.58401	2.59089	4.4218	7.005	3.48547	5.05259	4.09337	1.54208	2.42104	3.19726	3.6094	3.73006	2.40062	3.67565	1.6021	2.18906	2.75393	4.11156	3.63168	2.13196	4.52416	2.41049	3.3661	3.11283	4.4992	2.10077	1.94228	2.33958	3.21123	4.92422	4.13312	2.72474	2.43969	5.17003	2.36427	2.5368	2.43706
GOM_BH20	2.24535	2.85381	1.93598	2.80656	0.438005	3.17587	3.08648	2.73636	2.95901	1.90973	2.93051	0.723579	2.42916	1.52617	3.31676	6.0607	2.34529	3.97761	2.95132	0.398325	1.30574	2.07391	2.54957	2.60326	1.27705	2.54987	0.477055	1.03422	1.60011	2.9627	2.54535	1.10611	3.36949	1.39041	2.21413	2.08165	3.37575	0.972036	0.834081	1.18477	2.05597	3.85514	3.01598	1.62193	1.31008	4.04425	1.26557	1.45773	1.32099
GOM_BH29	2.19886	2.83038	1.93513	2.79232	0.622756	3.16847	3.06594	2.72666	2.93336	1.89825	2.90464	0.907378	2.4371	1.42093	3.2411	5.92178	2.30282	3.88448	2.9109	0.387673	1.23622	2.13754	2.44609	2.54515	1.21589	2.49076	0.592322	1.05672	1.59022	2.98787	2.45648	1.24659	3.37564	1.52504	2.19448	1.96292	3.31461	1.05118	0.939147	1.20433	2.06179	3.75882	2.9493	1.70828	1.25574	3.98534	1.18164	1.36076	1.25222
GOM_BJ3	2.71638	2.41346	2.40477	2.35899	0.776176	2.72229	2.64278	2.28572	2.52011	2.38054	2.49192	1.01758	2.89457	1.97229	3.7808	6.47446	2.81682	4.43332	3.42316	0.868435	1.76974	2.50898	2.99797	3.07239	1.74366	3.01873	0.910621	1.50032	2.07107	3.41978	3.00277	1.46751	3.83428	1.75117	2.68568	2.51771	3.8445	1.41003	1.25435	1.65066	2.52277	4.30887	3.48303	2.04094	1.77856	4.51372	1.72343	1.90908	1.7853
GOM_BJ6	0.779924	5.35177	0.615483	5.30891	2.24378	5.68006	5.58624	5.23996	5.4556	0.68672	5.42694	2.12837	0.155171	1.54119	1.48725	4.58077	0.719511	2.18612	0.861033	2.13849	1.44937	0.629918	1.45615	0.919103	1.433	0.919434	2.05957	1.47218	0.959816	0.467063	1.27482	1.69904	0.87755	1.52526	0.527211	1.56594	1.36857	1.57234	1.7447	1.32224	0.478066	2.12559	1.19443	1.07232	1.37852	1.89572	1.54689	1.51334	1.43495
GOM_BJ5	0.515261	5.46912	0.765805	5.43801	2.48888	5.81697	5.70617	5.3749	5.56953	0.770153	5.54075	2.42722	0.433873	1.42881	0.960145	4.05982	0.406844	1.67079	0.349505	2.28405	1.45189	1.10733	1.01699	0.439376	1.45627	0.460931	2.27578	1.65932	1.0773	0.703643	0.828285	2.04627	0.818522	1.92429	0.461331	1.26427	0.866178	1.83167	2.00924	1.51335	0.68233	1.60246	0.661602	1.47171	1.40896	1.45961	1.53428	1.43246	1.43566
GOM_BJ2	2.28098	2.94444	1.92249	2.88751	0.244176	3.24702	3.17258	2.81281	3.05138	1.90912	3.02327	0.507608	2.3991	1.63991	3.37857	6.19325	2.37512	4.05765	2.97364	0.50232	1.38522	1.98226	2.649	2.64897	1.34814	2.59721	0.40445	1.01996	1.60365	2.90813	2.62762	0.938241	3.33475	1.22326	2.21879	2.20297	3.42006	0.891077	0.72779	1.1667	2.03284	3.93945	3.06883	1.51	1.37249	4.08314	1.36213	1.56367	1.39918
GOM_BJ7	1.09725	4.89011	0.612779	4.83697	1.71827	5.19855	5.12046	4.76337	4.99624	0.70924	4.96789	1.55858	0.681618	1.49367	2.06191	5.16146	1.10023	2.77953	1.45909	1.72034	1.27904	0.0331682	1.81137	1.38713	1.24022	1.3657	1.57071	1.06819	0.781262	1.00527	1.65829	1.10291	1.47809	0.897361	0.831002	1.73916	1.97571	1.07078	1.22429	0.937718	0.552722	2.70588	1.74661	0.46211	1.1876	2.53321	1.37807	1.43274	1.26957
GOM_BJ1	0.951883	5.89182	1.14531	5.85812	2.8652	6.23555	6.12851	5.7936	5.99301	1.17038	5.96424	2.77801	0.68705	1.86655	0.981731	3.98687	0.842234	1.60119	0.426329	2.69342	1.88346	1.31738	1.35199	0.790144	1.88505	0.830407	2.6624	2.05111	1.47992	0.525184	1.16889	2.36739	0.400409	2.20854	0.874957	1.67197	0.792622	2.19739	2.37414	1.90193	1.03552	1.56787	0.788916	1.75329	1.83621	1.22187	1.96807	1.87013	1.86733
GOM_BJ4	2.79791	2.39974	2.46657	2.3385	0.789323	2.6942	2.62521	2.26224	2.50733	2.44743	2.4795	1.0031	2.94962	2.07861	3.87414	6.59563	2.8963	4.53435	3.50046	0.954961	1.86327	2.53667	3.10362	3.15845	1.83421	3.10533	0.954648	1.56081	2.13908	3.46366	3.10232	1.46594	3.88719	1.74549	2.75503	2.62931	3.93108	1.447	1.28337	1.71004	2.5807	4.41135	3.5725	2.06086	1.86641	4.59873	1.82227	2.01239	1.8785
GOM_BJ8	2.90073	2.60336	2.50758	2.52506	0.786997	2.85375	2.81501	2.44207	2.71168	2.50585	2.68526	0.880628	2.96007	2.28424	4.00907	6.83676	2.99052	4.69508	3.58016	1.14326	2.02735	2.4665	3.29246	3.27292	1.98867	3.2223	1.01679	1.62581	2.20825	3.43133	3.26747	1.34249	3.88032	1.59578	2.81633	2.84705	4.04052	1.44388	1.26677	1.76479	2.60669	4.57844	3.69538	1.97821	2.01056	4.69824	2.00639	2.20815	2.04102
GOM_BJ10	2.69164	2.46862	2.36865	2.41164	0.716932	2.77212	2.69663	2.33719	2.57565	2.34715	2.54757	0.950722	2.85514	1.96496	3.76396	6.48067	2.79083	4.42208	3.39596	0.845826	1.75268	2.4572	2.99022	3.05059	1.72452	2.99727	0.864275	1.46301	2.03818	3.37515	2.99032	1.40484	3.79397	1.68753	2.65374	2.51489	3.82313	1.36139	1.20219	1.61289	2.48468	4.29872	3.46353	1.98595	1.7576	4.4914	1.71021	1.89934	1.76801
GOM_BJ9	1.22191	6.172	1.4224	6.13822	3.13774	6.51555	6.40868	6.07362	6.27319	1.44979	6.24441	3.04343	0.950724	2.1377	1.02741	3.89577	1.11135	1.54827	0.610031	2.97276	2.16236	1.5473	1.55329	1.02034	2.1646	1.06641	2.93764	2.32807	1.75914	0.640492	1.37841	2.62453	0.255558	2.45371	1.15512	1.91339	0.800099	2.46829	2.64445	2.17851	1.30921	1.53937	0.917643	2.00113	2.11598	1.06795	2.24616	2.14417	2.1462
ULB_BC7	4.27367	7.61678	4.79478	7.65975	5.9499	8.01478	7.82369	7.64216	7.67753	4.71821	7.65372	6.0719	4.74919	4.4204	3.41532	1.27395	4.26114	2.84047	4.03657	5.49724	4.73029	5.36916	3.59077	3.97939	4.78321	3.99683	5.7145	5.2636	4.85835	4.91289	3.71738	5.91281	4.6325	5.93858	4.53067	3.87993	3.60103	5.54078	5.67333	5.19373	4.81583	2.8395	3.67704	5.56747	4.78744	3.45737	4.71062	4.5081	4.72181
ULB_BC1	2.83955	4.55189	3.17628	4.60059	3.49652	4.94856	4.75432	4.58803	4.60911	3.07666	4.58589	3.71242	3.46385	2.31737	2.88615	3.83424	2.91022	2.99182	3.17618	3.01249	2.60869	3.79535	2.24225	2.81827	2.66328	2.78908	3.30485	3.10853	3.01316	3.94689	2.42868	3.7592	3.98623	3.91287	3.09901	2.06049	3.1212	3.36582	3.42634	3.12027	3.27876	2.86562	2.86993	3.72073	2.69943	3.55929	2.53372	2.39632	2.61034
ULB_BC4	2.61686	4.90457	3.00781	4.94574	3.55871	5.30297	5.11411	4.92751	4.96732	2.90924	4.94311	3.74928	3.2394	2.23267	2.51964	3.40142	2.67448	2.56562	2.86876	3.0752	2.5436	3.63824	1.96334	2.54227	2.60002	2.51987	3.34916	3.07125	2.89078	3.68392	2.15205	3.73832	3.67758	3.86204	2.88813	1.87767	2.75996	3.34143	3.42397	3.06073	3.09687	2.44356	2.53962	3.62173	2.62849	3.1557	2.48186	2.31839	2.54237
ULB_BC6	5.18485	0.462884	4.99637	0.589338	3.48791	0.642267	0.441576	0.671875	0.391464	4.94967	0.399424	3.72	5.50181	4.29476	6.0952	8.21544	5.29457	6.62746	5.89146	3.46253	4.22256	5.19955	5.22273	5.48853	4.2192	5.43331	3.60056	4.1317	4.64785	6.06086	5.29708	4.17825	6.43404	4.46051	5.2307	4.71387	6.22176	4.09798	3.95482	4.27906	5.12718	6.48997	5.84947	4.74456	4.26806	6.88211	4.14225	4.26803	4.23881
ULB_BC9	4.21696	8.08792	4.74163	8.1187	6.09705	8.48644	8.30524	8.09241	8.15721	4.67867	8.13193	6.17934	4.60067	4.5481	3.21029	0.37199	4.18121	2.53219	3.83805	5.67661	4.83655	5.25917	3.60414	3.87806	4.88473	3.90704	5.85604	5.34261	4.86866	4.65669	3.69215	5.95558	4.30737	5.93751	4.44603	3.98583	3.34898	5.60999	5.75977	5.25084	4.73644	2.57547	3.51344	5.52914	4.8786	3.04566	4.83585	4.63033	4.82559
ULB_CC3	5.14132	0.392243	4.94748	0.519234	3.42945	0.597257	0.39007	0.60088	0.32554	4.90174	0.331432	3.65961	5.45267	4.25398	6.05866	8.20034	5.25086	6.59583	5.84892	3.41056	4.17752	5.14474	5.18755	5.44742	4.17341	5.39217	3.54477	4.07979	4.59916	6.01017	5.25983	4.11892	6.38597	4.40075	5.18418	4.6782	6.18313	4.0428	3.89845	4.22751	5.07783	6.45857	5.81072	4.68812	4.22192	6.84457	4.09805	4.22606	4.19379
ULB_CC4	4.72464	7.95973	5.24526	8.00717	6.38011	8.35654	8.1621	7.99281	8.01704	5.1682	7.99386	6.50746	5.20092	4.85691	3.8641	1.47648	4.71267	3.27859	4.48654	5.92335	5.1686	5.82083	4.0396	4.43122	5.22196	4.44858	6.14601	5.70391	5.30539	5.36069	4.16779	6.35585	5.07411	6.38525	4.98217	4.32059	4.04714	5.98168	6.11211	5.63641	5.2671	3.28221	4.12794	6.01675	5.22735	3.88419	5.14665	4.94505	5.16044
ULB_BC5	3.79739	7.21432	4.31765	7.2531	5.47653	7.61293	7.42519	7.23256	7.2782	4.24049	7.25383	5.59563	4.28006	3.94396	2.96013	1.29698	3.78651	2.41485	3.57661	5.02655	4.25295	4.89518	3.11215	3.50728	4.30569	3.5236	5.24044	4.78542	4.37916	4.45911	3.24018	5.43383	4.19414	5.45935	4.05591	3.40177	3.15336	5.06238	5.19569	4.71486	4.34027	2.40275	3.21357	5.08915	4.30945	3.05257	4.23436	4.03143	4.24434
ULB_BC3	5.12152	0.83622	4.97417	0.96282	3.55723	1.0629	0.860432	1.03379	0.790147	4.92021	0.790769	3.80681	5.47984	4.21586	5.98087	7.97496	5.23216	6.48083	5.8187	3.47412	4.17464	5.22603	5.10225	5.40687	4.17694	5.35206	3.6442	4.13819	4.62562	6.04962	5.18987	4.25161	6.40099	4.53677	5.18935	4.59857	6.12102	4.13287	4.00133	4.28175	5.1082	6.34217	5.75053	4.78763	4.2281	6.7726	4.08863	4.1976	4.19063
ULB_CC2	2.49782	4.64422	2.85726	4.68361	3.31563	5.04283	4.85549	4.6642	4.70835	2.75787	4.6839	3.51369	3.12276	2.03761	2.51713	3.63231	2.56415	2.63852	2.81184	2.83106	2.34142	3.48276	1.88223	2.4602	2.39729	2.43271	3.11068	2.85958	2.71582	3.59387	2.06967	3.52192	3.62227	3.65734	2.76225	1.73121	2.75199	3.12554	3.2004	2.85789	2.95411	2.51017	2.50211	3.43732	2.4291	3.19551	2.27401	2.12075	2.3414
ULB_BC8	4.05962	7.64902	4.5846	7.68569	5.825	8.04776	7.86165	7.66357	7.71434	4.51288	7.68973	5.93041	4.50381	4.28148	3.1427	0.912369	4.03831	2.53001	3.77036	5.38505	4.58371	5.13999	3.39945	3.74703	4.63487	3.76881	5.58651	5.10774	4.67306	4.63161	3.51188	5.74418	4.32852	5.75253	4.30746	3.72865	3.31444	5.38181	5.52191	5.02861	4.59586	2.54241	3.42049	5.36581	4.63477	3.12302	4.57201	4.36728	4.57415
ULB_CC1	4.05319	7.63354	4.57804	7.67038	5.81461	8.03228	7.84603	7.64838	7.69874	4.50606	7.67415	5.92073	4.49919	4.27152	3.13953	0.929679	4.03235	2.52939	3.7669	5.37411	4.57412	5.13452	3.39173	3.74155	4.62535	3.76309	5.57624	5.09861	4.66526	4.62926	3.50489	5.7357	4.32774	5.74487	4.30156	3.71912	3.31226	5.37286	5.51263	5.01989	4.58983	2.54077	3.41636	5.3589	4.62545	3.12454	4.56207	4.3574	4.5646
ULB_BH22	4.42535	7.50387	4.93913	7.55285	5.99977	7.90018	7.70474	7.53971	7.56005	4.85789	7.53708	6.13836	4.93125	4.49338	3.63537	1.66973	4.42213	3.106	4.24515	5.53622	4.80892	5.53088	3.72473	4.1524	4.86332	4.16516	5.7686	5.34866	4.97622	5.13345	3.86466	6.00813	4.87973	6.05209	4.69031	3.97014	3.83455	5.62767	5.75178	5.28876	4.97041	3.09087	3.87791	5.699	4.87197	3.74495	4.78122	4.58237	4.80161
ULB_BH5	3.79807	5.76822	4.22626	5.82928	4.79996	6.15823	5.95559	5.82579	5.81481	4.12938	5.79366	4.99965	4.40803	3.48952	3.46797	3.17794	3.84154	3.28257	3.93177	4.3151	3.80216	4.85864	3.1026	3.66446	3.85868	3.65177	4.59652	4.331	4.13406	4.7985	3.28664	4.99798	4.71692	5.12052	4.0754	3.10367	3.71049	4.6011	4.682	4.3191	4.30504	3.1923	3.5715	4.87015	3.88621	3.94692	3.74144	3.57594	3.80063
ULB_BH14	2.56342	4.50302	2.90051	4.54458	3.27042	4.90138	4.71243	4.5268	4.56564	2.8009	4.54145	3.47785	3.18757	2.04942	2.64018	3.78947	2.63475	2.78546	2.91034	2.78549	2.34493	3.52062	1.97296	2.5472	2.40001	2.51709	3.07203	2.8518	2.74122	3.67306	2.15849	3.50762	3.71956	3.65428	2.82245	1.78385	2.87223	3.11271	3.17922	2.85867	3.00246	2.6557	2.6107	3.45278	2.43478	3.332	2.27241	2.1297	2.34604
ULB_BH21	3.07907	4.95834	3.45834	5.01065	3.89986	5.35356	5.15664	5.00064	5.01254	3.35928	4.98989	4.10713	3.70265	2.65029	2.97271	3.5387	3.13879	2.97266	3.33526	3.41495	2.95371	4.08652	2.43082	3.00987	3.00949	2.98721	3.70152	3.46956	3.326	4.15133	2.61954	4.12962	4.14346	4.2688	3.3486	2.32883	3.21447	3.73376	3.80448	3.46992	3.55116	2.85663	3.00325	4.0495	3.04162	3.58418	2.88542	2.73341	2.95381
ULB_BH7	2.39079	3.91178	2.62947	3.94755	2.72592	4.31054	4.12657	3.92593	3.97882	2.53179	3.95385	2.95304	2.99346	1.69625	2.73522	4.32468	2.48033	3.02952	2.87149	2.24482	1.9516	3.21666	1.93746	2.46709	2.00228	2.42643	2.5443	2.41015	2.40986	3.52942	2.10382	3.0377	3.65707	3.21471	2.61933	1.60054	2.94504	2.65194	2.69446	2.44296	2.74805	2.89209	2.63051	3.07315	2.04562	3.49119	1.86501	1.76289	1.95639
ULB_BH36	4.24515	7.39259	4.75996	7.43924	5.83766	7.78968	7.59591	7.42439	7.4506	4.67928	7.42729	5.97266	4.74835	4.32559	3.45063	1.57722	4.24094	2.92285	4.06071	5.37645	4.6402	5.3499	3.54635	3.97003	4.69434	3.98319	5.60545	5.17895	4.80072	4.94877	3.68473	5.83675	4.69522	5.87762	4.50934	3.79872	3.64981	5.45772	5.58351	5.11718	4.79006	2.90678	3.69371	5.52173	4.70214	3.56384	4.61408	4.41438	4.63265
ULB_BH3	2.68653	3.87654	2.92324	3.92144	2.94221	4.27436	4.0833	3.90641	3.93703	2.82583	3.9132	3.18041	3.28958	1.98493	3.00156	4.42136	2.77559	3.26052	3.15888	2.46723	2.23213	3.50661	2.22102	2.75762	2.2816	2.71777	2.77241	2.67582	2.69837	3.825	2.39055	3.29055	3.94805	3.47741	2.91544	1.89553	3.21638	2.91001	2.94302	2.71567	3.04266	3.12476	2.90952	3.35168	2.32642	3.74634	2.14316	2.04926	2.23762
ULB_BH18	2.9803	4.14551	3.25696	4.1992	3.34826	4.54028	4.34289	4.1906	4.19897	3.15824	4.17644	3.58505	3.59542	2.33959	3.17292	4.27893	3.06239	3.34857	3.39647	2.87243	2.60233	3.85506	2.45247	3.01227	2.65358	2.97687	3.17678	3.0628	3.05207	4.11185	2.63173	3.68644	4.19895	3.86692	3.22298	2.18619	3.39951	3.30269	3.34094	3.09585	3.37085	3.21771	3.11839	3.72429	2.69614	3.88331	2.51686	2.40919	2.60673
ULB_BH38	3.04534	4.59355	3.38116	4.64738	3.66641	4.98815	4.79041	4.63867	4.64668	3.28154	4.62422	3.88791	3.66969	2.51681	3.07473	3.8852	3.11574	3.15559	3.37643	3.1837	2.80512	3.99935	2.44473	3.02154	2.85936	2.99286	3.4796	3.29984	3.21513	4.15156	2.63157	3.94652	4.18677	4.10504	3.30491	2.26629	3.31139	3.55446	3.6108	3.31492	3.48413	3.03193	3.06644	3.91965	2.89642	3.73552	2.72855	2.59482	2.80714
ULB_BH46	2.69642	4.52457	3.03333	4.56962	3.37843	4.92229	4.73069	4.55436	4.58461	2.93372	4.56088	3.59013	3.32065	2.17824	2.75791	3.80853	2.76741	2.88335	3.03814	2.89379	2.47165	3.65293	2.10243	2.67762	2.52649	2.64798	3.18334	2.97505	2.87212	3.80491	2.28844	3.62838	3.84782	3.77855	2.95567	1.91711	2.99153	3.23418	3.2977	2.98437	3.13555	2.75531	2.73513	3.5817	2.56197	3.44055	2.39788	2.25785	2.47304
ULB_BH19	4.55746	4.39887	4.81224	4.49028	4.63674	4.74987	4.53676	4.51348	4.41501	4.71469	4.40038	4.90293	5.16917	3.87135	4.70815	5.19135	4.64104	4.7914	4.96955	4.19695	4.10626	5.39328	4.02649	4.59051	4.15334	4.55581	4.50841	4.51536	4.58376	5.69095	4.20783	5.08845	5.77494	5.30136	4.7957	3.76309	4.94189	4.72748	4.73401	4.5712	4.93098	4.66994	4.67955	5.21707	4.20058	5.37738	4.01362	3.93289	4.11292
ULB_BH41	2.69291	4.07423	2.96204	4.11976	3.0828	4.47188	4.28021	4.10508	4.13413	2.86345	4.1104	3.3134	3.30556	2.04345	2.93217	4.23926	2.77693	3.1517	3.12763	2.60339	2.30751	3.55902	2.18436	2.73676	2.35904	2.69979	2.90469	2.77267	2.75588	3.82713	2.36038	3.40162	3.92593	3.57765	2.93252	1.89855	3.15363	3.01563	3.05829	2.80309	3.07669	3.01782	2.8607	3.42951	2.40119	3.66069	2.22274	2.11328	2.31173
ULB_BH43	4.44543	5.84721	4.848	5.92155	5.25905	6.22448	6.0154	5.92896	5.8814	4.74954	5.86281	5.47949	5.06347	4.05357	4.17768	3.73201	4.49647	4.00439	4.62311	4.77631	4.35612	5.47868	3.76663	4.33742	4.41175	4.32116	5.07144	4.86819	4.72687	5.47747	3.95341	5.52416	5.41597	5.66952	4.71982	3.71802	4.42089	5.12947	5.19379	4.8718	4.93544	3.91392	4.26824	5.45244	4.44443	4.66847	4.28649	4.13654	4.35643
ULB_BH17	2.73396	3.92397	2.97877	3.97046	3.01315	4.3214	4.12914	3.95657	3.98323	2.88105	3.95961	3.25095	3.33975	2.04425	3.02585	4.39157	2.82172	3.26982	3.19579	2.53791	2.29489	3.5653	2.2557	2.79746	2.34476	2.75843	2.84287	2.7423	2.75786	3.87173	2.42737	3.35904	3.98797	3.54453	2.96575	1.94145	3.24307	2.97776	3.01194	2.7807	3.09714	3.13479	2.94075	3.41524	2.38912	3.76496	2.20663	2.10974	2.30015
ULB_BH2	3.67569	7.30336	4.20011	7.33712	5.43638	7.7021	7.51848	7.31302	7.37075	4.12744	7.34579	5.54081	4.12922	3.89221	2.77934	1.04608	3.65644	2.19261	3.40422	4.99786	4.19406	4.76039	3.01141	3.36761	4.24516	3.38815	5.1977	4.71796	4.28482	4.2741	3.12595	5.35481	3.98637	5.3646	3.92584	3.33896	2.95946	4.99208	5.13214	4.63902	4.21357	2.19408	3.04961	4.98001	4.245	2.81021	4.18269	3.97788	4.18447
ULB_BH33	3.57652	6.27356	4.05617	6.32287	4.90735	6.66983	6.47445	6.31023	6.32972	3.9654	6.30674	5.07195	4.14968	3.46276	3.03129	2.38854	3.59832	2.71279	3.56942	4.43125	3.78281	4.67863	2.85845	3.37288	3.83904	3.37174	4.68514	4.32579	4.02924	4.46341	3.02679	4.99628	4.30958	5.07693	3.85396	2.98927	3.26434	4.60431	4.71089	4.28665	4.11274	2.64435	3.19602	4.76923	3.85623	3.38995	3.74026	3.55235	3.77792
ULB_BH25	3.88326	7.90654	4.40572	7.93198	5.80691	8.30413	8.12776	7.90208	7.97936	4.34622	7.95351	5.87753	4.24551	4.26112	2.85249	0.308794	3.84243	2.16205	3.47729	5.39814	4.54121	4.90899	3.2934	3.53656	4.58771	3.5679	5.56533	5.03668	4.54726	4.28364	3.37034	5.63744	3.92669	5.60869	4.10465	3.69739	2.9818	5.30015	5.45392	4.9395	4.39472	2.21267	3.16142	5.19317	4.57869	2.65999	4.54604	4.3411	4.5296
ULB_BH27	3.89289	7.12431	4.40765	7.16724	5.49824	7.52233	7.33138	7.1497	7.18517	4.32702	7.16134	5.6294	4.39791	3.98063	3.10819	1.53585	3.88898	2.59918	3.71485	5.03984	4.29424	4.99786	3.19416	3.61894	4.34813	3.63172	5.26494	4.83199	4.4496	4.605	3.33242	5.48832	4.35974	5.52702	4.15728	3.45057	3.31104	5.11051	5.23779	4.76867	4.43782	2.57652	3.3466	5.1698	4.35517	3.25012	4.26967	4.06919	4.28649
ULB_BH31	3.51824	5.44526	3.92982	5.50355	4.45398	5.8372	5.63629	5.49798	5.49433	3.83195	5.47268	4.6569	4.13479	3.16597	3.26706	3.30525	3.56768	3.14833	3.6966	3.96903	3.47569	4.56168	2.8365	3.40721	3.532	3.3909	4.25266	4.00017	3.82281	4.54757	3.02318	4.66486	4.49299	4.79389	3.79354	2.80179	3.5108	4.26818	4.34517	3.99287	4.01387	3.04768	3.34481	4.55512	3.56125	3.79779	3.41212	3.25133	3.47475
ULB_BH23	3.38975	7.50244	3.9118	7.52329	5.32804	7.89867	7.7267	7.49039	7.57818	3.85282	7.55189	5.39315	3.7525	3.7856	2.35998	0.770478	3.34828	1.67664	2.98605	4.92596	4.06085	4.41508	2.80739	3.04225	4.10647	3.07375	5.08634	4.55104	4.05636	3.80115	2.88	5.14712	3.45541	5.11571	3.61032	3.22205	2.49408	4.8128	4.96806	4.45177	3.90037	1.72202	2.6676	4.69916	4.09607	2.2041	4.06855	3.8642	4.04894
ULB_BH6	3.82813	1.70673	3.75333	1.76789	2.61363	2.09935	1.90095	1.76807	1.75732	3.68683	1.7351	2.89526	4.25071	2.91244	4.61821	6.58827	3.93882	5.09232	4.50484	2.38186	2.92391	4.10033	3.738	4.08459	2.93656	4.03079	2.62349	3.00033	3.4122	4.83232	3.83859	3.27619	5.1417	3.55612	3.93042	3.24304	4.77139	3.06282	2.96722	3.13007	3.89089	4.95324	4.40481	3.71264	2.99069	5.41159	2.82981	2.90775	2.93902
ULB_BH11	3.89081	5.4222	4.28217	5.48926	4.68705	5.80739	5.60167	5.4907	5.46351	4.18335	5.44342	4.9048	4.51191	3.47711	3.68764	3.63185	3.9458	3.57902	4.102	4.20358	3.77864	4.91158	3.22399	3.7994	3.8342	3.78044	4.49709	4.28999	4.1539	4.94174	3.41199	4.94606	4.90286	5.09149	4.16317	3.15199	3.93141	4.55128	4.61619	4.29408	4.3725	3.47809	3.75523	4.87723	3.86722	4.22771	3.70857	3.5597	3.77908
ULB_BH39	2.96798	4.89809	3.34458	4.9481	3.79056	5.29426	5.09892	4.93638	4.95414	3.24546	4.93115	3.99617	3.59191	2.5353	2.88053	3.54485	3.02866	2.90016	3.23289	3.30561	2.83892	3.97244	2.32398	2.90332	2.89473	2.87994	3.59098	3.35534	3.21112	4.04408	2.51269	4.0159	4.04191	4.15424	3.23685	2.21534	3.12152	3.61991	3.69147	3.35521	3.43795	2.78182	2.90401	3.93447	2.92675	3.50371	2.77086	2.61848	2.83898
ULB_BH47	4.29555	4.48155	4.57072	4.56647	4.49119	4.84454	4.63249	4.58359	4.50518	4.47234	4.48885	4.75042	4.91202	3.64178	4.40706	4.87846	4.37596	4.47505	4.68535	4.03884	3.88947	5.16234	3.74448	4.31333	3.93836	4.2803	4.35006	4.31912	4.3554	5.424	3.9278	4.91106	5.49315	5.11366	4.5398	3.50199	4.64254	4.54143	4.55826	4.36685	4.68616	4.35473	4.38791	5.0072	3.98382	5.06671	3.79944	3.70719	3.89521
ULB_BH1	2.86082	4.43162	3.18044	4.48134	3.43778	4.82796	4.63307	4.4696	4.4881	3.08089	4.46501	3.6595	3.48352	2.30237	2.95315	3.95946	2.93509	3.08231	3.22244	2.95507	2.58657	3.79443	2.28337	2.85574	2.64038	2.82458	3.25113	3.0767	3.00491	3.97719	2.46807	3.72106	4.03111	3.88229	3.11579	2.07482	3.18577	3.3297	3.38426	3.09436	3.28645	2.95441	2.92458	3.70369	2.67843	3.6392	2.50843	2.37894	2.589
ULB_BH12	3.37928	5.389	3.79185	5.44463	4.33371	5.78251	5.58325	5.43701	5.44032	3.69407	5.41824	4.5336	3.99575	3.03291	3.13409	3.26715	3.42864	3.028	3.55935	3.84887	3.34365	4.42381	2.69756	3.26852	3.40004	3.25207	4.13029	3.86987	3.68687	4.40908	2.8843	4.53564	4.35666	4.66205	3.65465	2.66425	3.37786	4.13883	4.21783	3.86081	3.87547	2.92522	3.2085	4.42003	3.42871	3.67359	3.28113	3.11863	3.3425
ULB_BH8	3.8564	1.71205	3.78475	1.77559	2.65086	2.10322	1.90337	1.77763	1.76055	3.71783	1.73873	2.9326	4.28163	2.94063	4.64122	6.59638	3.96704	5.11179	4.53169	2.41745	2.95467	4.13428	3.76107	4.11104	2.96773	4.05733	2.65997	3.03454	3.44405	4.86347	3.8629	3.31286	5.17116	3.59263	3.96028	3.2672	4.79558	3.09833	3.00332	3.16387	3.92238	4.97265	4.42943	3.74776	3.02194	5.4346	2.8603	2.9367	2.96974
ULB_BH10	2.53735	4.07128	2.80628	4.11223	2.95999	4.46976	4.28155	4.09421	4.13457	2.70763	4.11025	3.18546	3.14953	1.89024	2.79461	4.20034	2.6218	3.03478	2.97795	2.47835	2.15745	3.40435	2.03552	2.58474	2.20944	2.54724	2.77677	2.62843	2.60209	3.6721	2.2101	3.26236	3.77449	3.434	2.77643	1.74302	3.01355	2.87443	2.92119	2.65581	2.92067	2.89966	2.71569	3.27932	2.2509	3.53078	2.07383	1.96098	2.16137
ULB_BH48	2.93789	5.40131	3.37226	5.4463	4.05437	5.79896	5.60699	5.43067	5.46105	3.27613	5.43739	4.23446	3.54709	2.67107	2.64516	2.99932	2.98065	2.54389	3.08226	3.5732	2.98842	4.00436	2.24178	2.80534	3.04512	2.79183	3.83918	3.52559	3.29345	3.94183	2.42615	4.19646	3.87508	4.30253	3.21553	2.256	2.88889	3.80038	3.89341	3.50261	3.44815	2.43863	2.72717	4.03289	3.06873	3.18505	2.93493	2.75926	2.98554
ULB_BH16	2.84755	5.37222	3.28306	5.41531	3.98036	5.77029	5.57975	5.39831	5.43339	3.18705	5.40948	4.15771	3.4565	2.5877	2.55894	2.99118	2.8901	2.46888	2.99264	3.50009	2.90556	3.91507	2.15113	2.71476	2.96225	2.70119	3.76374	3.44365	3.20639	3.85143	2.33549	4.11478	3.78624	4.21854	3.12525	2.16808	2.8027	3.71898	3.81365	3.41908	3.35845	2.36179	2.63821	3.94619	2.98526	3.10621	2.85318	2.67609	2.90248
ULB_BH34	4.12699	7.80021	4.65276	7.83533	5.92871	8.19897	8.01411	7.81211	7.86658	4.58358	7.84179	6.02743	4.55357	4.38202	3.18021	0.748643	4.10126	2.54454	3.80972	5.4941	4.68057	5.19746	3.47975	3.80575	4.7309	3.82977	5.68931	5.19987	4.75297	4.65958	3.58504	5.82997	4.34167	5.83046	4.36959	3.82549	3.34232	5.47224	5.61534	5.11691	4.65906	2.56661	3.46669	5.43687	4.72902	3.11552	4.67211	4.46688	4.67058
ULB_BH40	2.53062	4.47383	2.86408	4.51459	3.22805	4.87231	4.684	4.49623	4.53706	2.76446	4.51276	3.4355	3.15444	2.00964	2.62179	3.80956	2.60285	2.77762	2.88449	2.74312	2.30438	3.48336	1.94566	2.51872	2.35939	2.48804	3.02966	2.81043	2.70262	3.64258	2.13062	3.46586	3.6932	3.61313	2.78863	1.74926	2.85279	3.07105	3.13721	2.81784	2.96672	2.64709	2.58771	3.41307	2.39438	3.31871	2.23151	2.08964	2.30558
ULB_BH44	2.82493	4.62468	3.17191	4.67268	3.53063	5.02157	4.82778	4.65956	4.68241	3.07233	4.6591	3.74282	3.44974	2.3257	2.84325	3.75687	2.89332	2.93445	3.14588	3.04607	2.62101	3.7937	2.21604	2.79366	2.67602	2.76573	3.33596	3.12634	3.01657	3.92597	2.4033	3.78049	3.95634	3.92942	3.08694	2.05119	3.07966	3.38609	3.45024	3.13443	3.27215	2.80935	2.83467	3.72904	2.71097	3.50815	2.54806	2.406	2.62219
ULB_BH24	4.02551	7.44829	4.5473	7.48829	5.7209	7.84677	7.65802	7.46858	7.51125	4.47139	7.48705	5.83852	4.4982	4.18684	3.16373	1.1965	4.01195	2.59271	3.78487	5.27169	4.49502	5.11957	3.34557	3.72919	4.54754	3.74703	5.48455	5.02639	4.61486	4.66145	3.4701	5.67301	4.38293	5.69531	4.28151	3.64294	3.35004	5.30297	5.43734	4.95442	4.56712	2.58979	3.42545	5.32145	4.55074	3.21467	4.47733	4.27412	4.48627
ULB_BH15	2.72704	5.07929	3.13518	5.122	3.73546	5.47744	5.28732	5.10482	5.14084	3.03736	5.11685	3.92225	3.34596	2.38688	2.55659	3.25692	2.77922	2.54956	2.93946	3.25267	2.70071	3.76709	2.05483	2.63039	2.75731	2.61126	3.52379	3.23247	3.03236	3.77285	2.24281	3.90136	3.74436	4.01863	3.00136	2.00755	2.79916	3.50455	3.59103	3.21726	3.21945	2.43287	2.59955	3.76728	2.78396	3.16022	2.64205	2.47368	2.69885
ULB_BH9	2.6831	4.9731	3.08015	5.0155	3.64391	5.37132	5.18149	4.99812	5.03493	2.9818	5.01089	3.83403	3.30452	2.31313	2.55707	3.3521	2.73877	2.58004	2.92014	3.16045	2.62488	3.71118	2.02229	2.60028	2.68136	2.57912	3.43413	3.15363	2.96767	3.74262	2.21085	3.82116	3.72767	3.94331	2.95555	1.95046	2.79847	3.42427	3.50767	3.14193	3.16761	2.46031	2.58652	3.69992	2.70935	3.17957	2.56392	2.39915	2.62349
ULB_BH13	3.74384	2.86838	3.83688	2.94444	3.21196	3.24605	3.0377	2.95477	2.90272	3.75028	2.88394	3.49412	4.28427	2.88445	4.27111	5.72881	3.8471	4.59797	4.32552	2.8326	3.02389	4.32516	3.43046	3.90378	3.05735	3.85627	3.13258	3.30029	3.53847	4.85825	3.57669	3.7672	5.068	4.01689	3.92142	3.0098	4.46761	3.45574	3.41797	3.39369	3.97129	4.4603	4.1313	4.03979	3.11147	5.04262	2.92321	2.91665	3.03528
ULB_BH20	4.10134	6.77511	4.59102	6.82906	5.47379	7.16931	6.9707	6.8198	6.82745	4.5021	6.8052	5.63734	4.65963	4.02338	3.47912	2.26275	4.11684	3.08029	4.04538	4.99779	4.34333	5.20824	3.3836	3.87811	4.39941	3.88083	5.25128	4.88659	4.57743	4.94306	3.54566	5.55636	4.75716	5.63184	4.37689	3.54083	3.70339	5.16545	5.27403	4.84461	4.64188	3.03052	3.6708	5.31568	4.41548	3.75384	4.30251	4.11304	4.33812
ULB_BJ3	2.98883	2.08156	2.85049	2.0842	1.65657	2.46714	2.31587	2.04256	2.16967	2.79244	2.14168	1.94078	3.35464	2.08852	3.88748	6.19062	3.09933	4.43801	3.68963	1.42024	2.04164	3.15497	3.01865	3.28224	2.04554	3.22714	1.65832	2.05379	2.50348	3.92983	3.08829	2.31164	4.26948	2.59101	3.0567	2.50853	4.01214	2.10129	2.00233	2.18918	2.98618	4.30205	3.63987	2.75413	2.09746	4.67299	1.95485	2.06624	2.05756
ULB_BJ6	3.8983	2.66633	3.96522	2.7472	3.23884	3.03823	2.82825	2.76189	2.69598	3.88132	2.67819	3.5237	4.42353	3.02235	4.46499	5.96814	4.00335	4.80995	4.49717	2.8842	3.14208	4.43254	3.6151	4.07354	3.17237	4.02485	3.17668	3.3862	3.65733	5.00144	3.75599	3.82102	5.22727	4.07853	4.06532	3.18081	4.6567	3.52587	3.47662	3.48716	4.10107	4.67178	4.31507	4.12697	3.2271	5.24157	3.04131	3.04888	3.15425
ULB_BJ5	3.73526	4.09729	3.9875	4.17138	3.88598	4.47588	4.26749	4.17918	4.13251	3.88987	4.11364	4.14341	4.34531	3.04889	3.93229	4.75584	3.82014	4.0719	4.16368	3.43111	3.2892	4.57082	3.21967	3.77782	3.33726	3.7417	3.74214	3.7119	3.76194	4.87044	3.39847	4.30171	4.96548	4.50512	3.97164	2.94108	4.16128	3.93261	3.94888	3.76181	4.10601	3.94469	3.88467	4.40431	3.38358	4.62884	3.19791	3.11178	3.29539
ULB_BJ2	3.63554	4.15209	3.89747	4.22333	3.84182	4.53377	4.32659	4.22871	4.19004	3.79942	4.1706	4.09552	4.24807	2.96459	3.81519	4.63959	3.71898	3.94907	4.05405	3.38183	3.21119	4.48578	3.11019	3.67106	3.26012	3.63569	3.69214	3.64365	3.67816	4.76893	3.29009	4.2419	4.85738	4.44031	3.87484	2.84116	4.04509	3.86906	3.89024	3.6896	4.01444	3.82217	3.77156	4.32916	3.30553	4.50836	3.12124	3.0294	3.21692
ULB_BJ7	3.81886	3.97595	4.05389	4.05281	3.88314	4.35127	4.14186	4.06303	4.00847	3.95706	3.99016	4.14542	4.42386	3.10718	4.05164	4.91795	3.90626	4.20856	4.26603	3.43619	3.33707	4.62833	3.32251	3.87466	3.38367	3.83713	3.7477	3.74406	3.81825	4.95643	3.49891	4.32057	5.06424	4.53116	4.04974	3.02606	4.27828	3.95744	3.9665	3.79992	4.17488	4.08013	3.99469	4.4462	3.43132	4.75718	3.24385	3.16687	3.34396
ULB_BJ1	3.54579	4.4672	3.8489	4.53439	3.94963	4.85266	4.64725	4.53629	4.50879	3.74966	4.48861	4.19127	4.16686	2.94539	3.62649	4.29737	3.62202	3.7073	3.91175	3.4774	3.21371	4.45467	2.97361	3.54615	3.26547	3.51484	3.7837	3.67768	3.65583	4.66604	3.15847	4.30057	4.72088	4.48188	3.79728	2.75616	3.86204	3.91745	3.95427	3.70971	3.9589	3.58469	3.6098	4.33566	3.30725	4.29037	3.12938	3.01705	3.21773
ULB_BJ4	3.75802	6.49185	4.24456	6.54219	5.12584	6.8877	6.69156	6.53026	6.54715	4.15507	6.52433	5.28758	4.32195	3.67206	3.16704	2.27223	3.77575	2.80603	3.72138	4.65083	3.992	4.86358	3.03986	3.5419	4.04807	3.54313	4.90251	4.53527	4.22742	4.61803	3.20417	5.20499	4.4465	5.28073	4.03432	3.19009	3.39566	4.81416	4.92312	4.49324	4.29726	2.74684	3.34697	4.96613	4.0641	3.48294	3.95142	3.76172	3.98677
ULB_BJ8	3.40016	3.23965	3.54303	3.30523	3.127	3.62731	3.42357	3.30654	3.2836	3.45185	3.26287	3.39957	3.9664	2.58144	3.85285	5.25504	3.49935	4.1496	3.94673	2.70513	2.75865	4.06853	3.03168	3.53028	2.79805	3.4852	3.01459	3.09602	3.26585	4.53015	3.18706	3.62106	4.70928	3.85266	3.59685	2.63966	4.05716	3.28092	3.26657	3.17312	3.67366	4.01285	3.73125	3.82495	2.85018	4.61435	2.65964	2.62464	2.76835
ULB_BJ10	3.29144	5.88987	3.75457	5.9377	4.53732	6.28669	6.09249	5.92403	5.9473	3.66134	5.92407	4.7086	3.88163	3.11616	2.845	2.64282	3.32179	2.61394	3.34589	4.0588	3.43582	4.38263	2.57771	3.11536	3.49234	3.10922	4.31796	3.9773	3.70648	4.23001	2.75366	4.64873	4.11188	4.74008	3.57014	2.66395	3.08466	4.25463	4.35568	3.94474	3.81919	2.52879	2.97729	4.44775	3.51216	3.28325	3.38878	3.2054	3.43173
ULB_BJ9	3.9452	2.6156	4.00576	2.69799	3.25397	2.98543	2.77498	2.71409	2.64368	3.92255	2.62621	3.5393	4.46658	3.0657	4.52101	6.03331	4.05065	4.86998	4.54801	2.90614	3.18057	4.46768	3.66918	4.12403	3.21006	4.07508	3.19638	3.41647	3.69567	5.04531	3.8088	3.84277	5.27501	4.10215	4.10962	3.2319	4.7116	3.55202	3.49985	3.51926	4.1419	4.73171	4.36878	4.15712	3.26491	5.29866	3.07985	3.09085	3.19292
MAD_BC7	5.34836	7.75946	5.84138	7.82528	6.69669	8.14521	7.93956	7.82523	7.80133	5.75298	7.78117	6.86949	5.89803	5.26812	4.6749	2.74919	5.36091	4.20595	5.26089	6.21681	5.58817	6.45652	4.63152	5.11515	5.64445	5.12016	6.47849	6.131	5.82926	6.1581	4.79073	6.8017	5.94348	6.88168	5.6228	4.79185	4.88931	6.40932	6.51405	6.09224	5.89028	4.17585	4.88731	6.56767	5.66184	4.86211	5.54464	5.35768	5.58337
MAD_BC1	1.56214	6.53863	1.93227	6.51713	3.64798	6.89989	6.77625	6.4589	6.63553	1.92805	6.60686	3.59461	1.54596	2.41487	0.719981	3.18371	1.46059	0.91183	0.856061	3.40916	2.52777	2.20208	1.55888	1.2243	2.54487	1.27958	3.42877	2.81212	2.22755	1.36248	1.43873	3.21118	0.949143	3.07468	1.61779	2.03455	0.513225	2.99704	3.17442	2.66975	1.849	0.947675	0.871064	2.61878	2.50483	0.341669	2.59381	2.44689	2.51154
MAD_BC4	3.48398	2.07916	3.11159	1.98757	1.38579	2.29045	2.27498	1.90076	2.18598	3.10465	2.16135	1.49957	3.57227	2.80536	4.57901	7.33075	3.57766	5.25097	4.17422	1.66772	2.57528	3.08546	3.82798	3.85181	2.54206	3.79989	1.60107	2.21765	2.80225	4.04953	3.8187	1.96054	4.49632	2.2093	3.41512	3.36004	4.62308	2.0533	1.87742	2.36118	3.21483	5.13021	4.27103	2.59713	2.56986	5.28596	2.54153	2.73617	2.58996
MAD_BC6	1.70546	5.68085	2.22033	5.69185	3.45578	6.07246	5.9107	5.65294	5.76266	2.14096	5.73548	3.54366	2.23207	1.90678	1.11717	2.65889	1.70523	1.0869	1.62343	3.03853	2.19788	2.81235	1.01076	1.44897	2.24719	1.45575	3.21487	2.71371	2.28017	2.51742	1.14471	3.34692	2.37906	3.36068	1.97213	1.34492	1.35957	2.98618	3.12942	2.63171	2.25062	0.960107	1.2507	2.98797	2.24379	1.67314	2.19478	1.98923	2.18738
MAD_BC9	1.81326	5.73447	2.32771	5.74755	3.54883	6.12722	5.96333	5.70994	5.81511	2.24802	5.78809	3.64062	2.33913	1.99979	1.20403	2.57641	1.81311	1.11729	1.72394	3.12728	2.29409	2.92024	1.11701	1.55601	2.34399	1.56322	3.30827	2.81296	2.38479	2.61929	1.25242	3.44895	2.47258	3.46528	2.08002	1.43971	1.44478	3.08629	3.2281	2.73282	2.35844	0.996838	1.35034	3.09439	2.3417	1.7266	2.2887	2.08316	2.28386
MAD_CC3	2.42788	3.19545	2.51319	3.2223	2.1481	3.59311	3.41736	3.195	3.26889	2.4257	3.24287	2.40584	2.9592	1.55908	3.05668	5.01988	2.53316	3.48544	3.03747	1.69502	1.7098	3.01829	2.18557	2.61245	1.74686	2.56253	2.00647	2.04063	2.22163	3.53439	2.31206	2.58588	3.75754	2.80728	2.59763	1.72496	3.23174	2.23365	2.23102	2.11597	2.64699	3.34603	2.87799	2.76783	1.79987	3.84632	1.60983	1.59232	1.7203
MAD_CC4	5.39684	0.675045	5.21816	0.795641	3.72369	0.750228	0.585882	0.882736	0.585826	5.16983	0.601175	3.95767	5.72392	4.50174	6.29249	8.35934	5.50687	6.81357	6.10129	3.68979	4.43778	5.43053	5.41745	5.69562	4.43581	5.64048	3.83316	4.35865	4.86941	6.28545	5.49624	4.41485	6.65411	4.69751	5.44827	4.90995	6.42349	4.32966	4.18808	4.50541	5.34974	6.67558	6.05158	4.97778	4.48527	7.08133	4.35595	4.47737	4.45398
MAD_BC5	1.26434	5.16362	1.74648	5.16881	2.88254	5.5515	5.39602	5.1264	5.24868	1.65822	5.22109	2.97715	1.85464	1.33356	1.10574	3.2339	1.29288	1.40957	1.40479	2.46268	1.63022	2.36552	0.548718	1.10357	1.68094	1.09053	2.64205	2.15467	1.75656	2.24232	0.727373	2.79987	2.2129	2.83262	1.54262	0.775038	1.33317	2.43021	2.56798	2.08097	1.79943	1.27013	1.07819	2.48444	1.68075	1.84174	1.62276	1.41728	1.6204
MAD_BC3	5.14413	0.253174	4.93466	0.374324	3.38581	0.444746	0.232933	0.460792	0.168581	4.89186	0.180223	3.60825	5.43872	4.26517	6.07989	8.27039	5.25308	6.62916	5.85411	3.38958	4.17681	5.11264	5.21275	5.4568	4.17051	5.4015	3.51066	4.05818	4.5872	5.99112	5.27964	4.07125	6.37484	4.35118	5.17831	4.70251	6.19879	4.01026	3.86188	4.20691	5.06347	6.49254	5.82626	4.65063	4.21797	6.86283	4.09984	4.23402	4.19314
MAD_CC2	1.19692	5.27111	1.69673	5.27372	2.91703	5.65712	5.50443	5.22969	5.35747	1.61269	5.32973	2.99805	1.76749	1.37075	0.95663	3.18386	1.21407	1.27754	1.27706	2.51076	1.6542	2.30533	0.481092	1.00053	1.70247	0.993264	2.6756	2.16582	1.73597	2.13024	0.642431	2.79853	2.08162	2.81617	1.47226	0.806997	1.18533	2.43775	2.58195	2.08307	1.73936	1.1382	0.940283	2.45209	1.69744	1.69374	1.65575	1.45066	1.64323
MAD_BC8	2.80741	7.39496	3.29861	7.39871	4.88287	7.78191	7.62764	7.35495	7.48038	3.2592	7.45276	4.89862	3.03918	3.40678	1.68852	1.56985	2.74028	0.969727	2.26096	4.5383	3.63319	3.71543	2.3811	2.43332	3.66966	2.47671	4.64477	4.05999	3.51021	2.97558	2.39022	4.58756	2.57707	4.50845	2.97813	2.8704	1.74423	4.2974	4.46605	3.93962	3.25732	1.07957	2.01528	4.06607	3.64694	1.28978	3.66447	3.47179	3.61897
MAD_CC1	1.55813	5.35904	2.05115	5.3701	3.1798	5.75066	5.58893	5.33131	5.4409	1.96466	5.41371	3.28185	2.13101	1.63327	1.20702	2.96152	1.57756	1.33963	1.61286	2.75072	1.93549	2.66492	0.840155	1.36091	1.98713	1.35558	2.94025	2.46387	2.06926	2.48218	1.00604	3.11173	2.40618	3.14567	1.83449	1.08115	1.44854	2.74024	2.87588	2.3925	2.0986	1.20451	1.25801	2.79552	1.98876	1.86508	1.92362	1.71869	1.92618
MAD_BH5	2.15483	6.09976	2.67686	6.11606	3.94347	6.49411	6.32687	6.08045	6.17846	2.60185	6.15171	4.03139	2.64307	2.39438	1.38565	2.18147	2.14284	1.07074	1.96983	3.52372	2.68585	3.25161	1.48259	1.86584	2.73505	1.88075	3.70266	3.20016	2.75614	2.8659	1.60012	3.8294	2.66267	3.83577	2.41224	1.8329	1.60894	3.47171	3.61627	3.11601	2.6969	0.985206	1.59779	3.45331	2.73122	1.73915	2.68266	2.4771	2.67531
MAD_BH14	1.65191	4.48114	1.9951	4.49752	2.60993	4.87541	4.7086	4.46247	4.56023	1.89567	4.53342	2.7737	2.27541	1.20317	1.87668	3.76429	1.72591	2.19892	2.04565	2.13751	1.51792	2.62059	1.10207	1.65982	1.57458	1.62522	2.38622	2.05302	1.85983	2.76994	1.27935	2.72367	2.84632	2.83517	1.90967	0.871817	2.08835	2.32753	2.42227	2.03395	2.09324	2.05997	1.78234	2.58892	1.60041	2.63494	1.46227	1.29018	1.51572
MAD_BH7	1.50189	5.16232	1.97291	5.17358	3.01947	5.55404	5.39215	5.13497	5.24411	1.88226	5.21693	3.13169	2.09809	1.48003	1.30448	3.1463	1.53462	1.51052	1.64453	2.5822	1.7893	2.59682	0.790856	1.34954	1.84246	1.33629	2.78134	2.32472	1.96101	2.48788	0.972104	2.98103	2.45023	3.02908	1.78062	0.942972	1.53993	2.60296	2.73264	2.26151	2.03179	1.37323	1.30875	2.69598	1.84799	2.00375	1.77056	1.56732	1.78097
MAD_BH3	1.70811	4.50045	2.05572	4.51848	2.66503	4.89544	4.727	4.4845	4.57856	1.95633	4.55188	2.83109	2.33212	1.26498	1.90633	3.73594	1.78074	2.20976	2.09045	2.19127	1.57937	2.68172	1.14644	1.70864	1.63602	1.67504	2.44236	2.11385	1.92195	2.82305	1.32588	2.7843	2.89319	2.89685	1.96732	0.930971	2.12119	2.38803	2.48173	2.09557	2.15313	2.07121	1.82085	2.65117	1.66212	2.65848	1.52308	1.35186	1.57727
MAD_BH38	1.1764	4.23462	1.41438	4.23356	2.01038	4.61765	4.46924	4.18767	4.32308	1.31543	4.29509	2.15209	1.76926	0.555384	1.77415	4.17903	1.27239	2.28514	1.73589	1.5563	0.869712	2.0214	0.894123	1.31256	0.92639	1.26454	1.77808	1.40689	1.23422	2.31402	1.00763	2.07823	2.48113	2.1869	1.3951	0.419777	1.93459	1.68301	1.78458	1.38562	1.52792	2.14882	1.57515	1.9508	0.952194	2.56753	0.816886	0.64192	0.867392
MAD_BH4	2.9004	6.96229	3.42567	6.98179	4.79693	7.35801	7.18744	6.94808	7.03893	3.36142	7.0125	4.86983	3.30452	3.25101	1.92744	1.30586	2.86734	1.30889	2.55702	4.3886	3.53168	3.95433	2.28865	2.56673	3.57849	2.5938	4.55537	4.0303	3.55052	3.40975	2.37382	4.63822	3.1062	4.61929	3.13367	2.68726	2.09222	4.29565	4.44761	3.93572	3.42398	1.31889	2.21648	4.21281	3.57014	1.92571	3.53595	3.33098	3.52018
MAD_BH46	1.5905	4.09847	1.8329	4.1097	2.2184	4.49007	4.32858	4.07151	4.18062	1.73439	4.15338	2.39843	2.18982	0.929206	2.06458	4.17548	1.68281	2.48735	2.10989	1.73947	1.21853	2.43258	1.20774	1.69379	1.27345	1.64942	2.00198	1.72845	1.63474	2.72942	1.35366	2.39014	2.87705	2.52872	1.81566	0.807731	2.25014	1.99372	2.07097	1.73205	1.94843	2.34808	1.90816	2.33123	1.30893	2.85035	1.14598	1.00636	1.21993
MAD_BH19	1.46314	5.72947	1.98735	5.73318	3.34105	6.11632	5.96234	5.6897	5.81517	1.9154	5.78751	3.4045	1.95001	1.8062	0.787907	2.75953	1.44785	0.861771	1.30645	2.95007	2.07315	2.55619	0.820758	1.17069	2.11805	1.18504	3.09936	2.56339	2.08698	2.20354	0.915442	3.17177	2.05139	3.16175	1.71738	1.24656	1.03067	2.82783	2.98065	2.46782	2.00312	0.724252	0.932035	2.76851	2.10706	1.38368	2.08456	1.88173	2.06097
MAD_BH43	1.89607	6.53624	2.39688	6.53419	3.96508	6.91852	6.7709	6.48705	6.6247	2.35239	6.59673	3.98202	2.17814	2.49891	0.791689	2.31824	1.83399	0.0872666	1.40211	3.62444	2.71769	2.84997	1.47503	1.52504	2.75333	1.56616	3.72713	3.14251	2.59614	2.20853	1.47399	3.67819	1.8854	3.60961	2.08026	1.97465	0.900713	3.38169	3.54953	3.02314	2.36477	0.161986	1.11563	3.17368	2.72989	0.756243	2.75137	2.56123	2.7033
MAD_BH17	1.57678	4.35324	1.88834	4.36673	2.44694	4.74609	4.58221	4.32986	4.43403	1.78872	4.40698	2.61301	2.19524	1.06007	1.90255	3.90952	1.65784	2.27308	2.0202	1.97385	1.3708	2.50782	1.08538	1.62011	1.42729	1.58147	2.22406	1.90168	1.73353	2.70737	1.25204	2.57118	2.8106	2.68923	1.8249	0.784163	2.10363	2.17456	2.26574	1.88785	1.99246	2.13365	1.78073	2.45552	1.45549	2.67559	1.31116	1.14543	1.36942
MAD_BH2	2.52667	6.39468	3.05	6.41567	4.31302	6.79092	6.61904	6.38307	6.47052	2.97617	6.4442	4.40503	3.00074	2.76417	1.69953	1.8409	2.51132	1.25711	2.30527	3.88803	3.05871	3.61871	1.85942	2.22878	3.10843	2.2462	4.07264	3.57555	3.13305	3.19515	1.97442	4.20626	2.961	4.21252	2.7809	2.20447	1.90775	3.84768	3.9913	3.49245	3.06704	1.20574	1.93838	3.8283	3.10553	1.9333	3.05333	2.8478	3.04841
MAD_BH33	1.66233	6.04255	2.18743	6.04597	3.61643	6.42921	6.27549	6.00225	6.12835	2.12392	6.10068	3.66706	2.08565	2.09463	0.771289	2.50278	1.62965	0.588175	1.37362	3.23776	2.34952	2.72313	1.08426	1.33148	2.39199	1.35671	3.37512	2.82318	2.32157	2.26322	1.14545	3.41238	2.04553	3.38405	1.89679	1.54108	0.991356	3.08132	3.23926	2.71988	2.18687	0.460751	1.00958	2.97469	2.37729	1.18943	2.36729	2.16693	2.33663
MAD_BH27	2.50233	2.57775	2.39499	2.57617	1.43424	2.96018	2.81295	2.53117	2.66734	2.33085	2.63921	1.7173	2.89485	1.59542	3.3874	5.73556	2.61311	3.94055	3.19818	1.08347	1.57084	2.74812	2.5187	2.78774	1.58027	2.73277	1.36853	1.65363	2.05239	3.47493	2.58844	2.01764	3.79736	2.28242	2.58372	2.00848	3.51334	1.74829	1.6801	1.77738	2.53224	3.80501	3.14124	2.38165	1.63383	4.17333	1.47966	1.57774	1.58634
MAD_BH31	2.8173	2.1932	2.64426	2.1808	1.38609	2.56553	2.43043	2.12987	2.28786	2.59171	2.2593	1.66974	3.15007	1.9358	3.75976	6.17116	2.92687	4.33766	3.52539	1.17124	1.85527	2.91827	2.90341	3.12677	1.85348	3.07146	1.39583	1.81979	2.2956	3.71959	2.95859	2.0467	4.07467	2.32763	2.8663	2.39343	3.87143	1.85003	1.74392	1.95951	2.77808	4.20376	3.499	2.50567	1.90332	4.53768	1.77436	1.90402	1.87148
MAD_BH23	2.69029	7.16791	3.19659	7.17498	4.73135	7.55717	7.39931	7.1333	7.25161	3.14954	7.2242	4.76229	2.97743	3.22933	1.59416	1.53434	2.63232	0.873272	2.19916	4.36909	3.47101	3.65077	2.20748	2.32282	3.51038	2.36206	4.49136	3.91936	3.38502	2.97077	2.23653	4.47177	2.60392	4.40953	2.88148	2.68134	1.68916	4.16564	4.33061	3.80523	3.16677	0.954772	1.91758	3.97539	3.49122	1.33963	3.49569	3.29853	3.45738
MAD_BH6	3.09307	2.06575	2.98503	2.08146	1.85936	2.45919	2.2951	2.04822	2.14708	2.92239	2.11988	2.14456	3.48622	2.18281	3.95203	6.16339	3.20391	4.47859	3.78532	1.59952	2.16355	3.31673	3.07637	3.37186	2.1721	3.31714	1.85006	2.21618	2.6408	4.06529	3.15743	2.5052	4.39041	2.78222	3.17676	2.56923	4.08714	2.27988	2.18865	2.34708	3.12192	4.34131	3.71608	2.92836	2.22536	4.74193	2.07268	2.16835	2.1791
MAD_BH11	1.29207	4.01233	1.45311	4.01039	1.83884	4.39462	4.24725	3.96408	4.10129	1.35727	4.07325	1.99941	1.85303	0.512143	1.97975	4.39424	1.39521	2.50629	1.89938	1.37237	0.790541	2.03177	1.10034	1.47401	0.845172	1.42315	1.61281	1.30199	1.22529	2.41581	1.19828	1.96685	2.61771	2.10056	1.48239	0.602341	2.13057	1.57	1.6545	1.30345	1.57698	2.37045	1.76575	1.90695	0.881647	2.77256	0.717474	0.583484	0.79238
MAD_BH39	1.04938	4.62488	1.41902	4.62481	2.32508	5.00876	4.85916	4.57937	4.71274	1.32087	4.68483	2.43776	1.67357	0.786351	1.42237	3.80979	1.12304	1.89822	1.47873	1.89314	1.09948	2.05052	0.559886	1.07482	1.15375	1.03592	2.08658	1.63951	1.33167	2.16881	0.713106	2.30311	2.26534	2.37107	1.31033	0.291766	1.60276	1.91878	2.04285	1.58648	1.50769	1.76105	1.26066	2.07275	1.16326	2.21254	1.07647	0.874455	1.09205
MAD_BH26	2.5125	3.20455	2.60948	3.23552	2.25128	3.60295	3.4236	3.21105	3.27531	2.5211	3.24971	2.51041	3.05101	1.65268	3.11433	5.0136	2.61684	3.52602	3.11228	1.80037	1.81077	3.12001	2.24802	2.68789	1.84865	2.63867	2.11188	2.14704	2.32139	3.6244	2.37965	2.69289	3.8401	2.91441	2.68757	1.7971	3.29407	2.34076	2.33802	2.22141	2.74264	3.38657	2.94371	2.87332	1.90136	3.90167	1.71109	1.68846	1.82101
MAD_BH30	1.15808	3.98466	1.25045	3.975	1.63482	4.35975	4.22127	3.92413	4.07717	1.15802	4.04879	1.77943	1.67923	0.289626	1.97034	4.53074	1.26641	2.54783	1.81284	1.18332	0.547542	1.80896	1.10919	1.39163	0.601836	1.33792	1.4027	1.06056	0.999087	2.25331	1.17077	1.72772	2.4899	1.85737	1.31657	0.600146	2.09738	1.33086	1.42146	1.05983	1.37972	2.41571	1.72599	1.6665	0.639359	2.75569	0.474042	0.348846	0.549885
MAD_BH1	1.49376	4.88775	1.92101	4.90008	2.82149	5.28004	5.11714	4.86225	4.96901	1.8254	4.94191	2.95136	2.11186	1.30777	1.49649	3.39857	1.5452	1.77103	1.7533	2.3707	1.62564	2.55284	0.830558	1.41004	1.68089	1.38644	2.58685	2.16814	1.86113	2.5506	1.01923	2.83463	2.56376	2.90573	1.76932	0.818823	1.72118	2.44759	2.56618	2.11967	1.99655	1.63249	1.44874	2.60233	1.69346	2.23117	1.59426	1.39717	1.61923
MAD_BH12	2.516	6.85575	3.03489	6.86601	4.50299	7.24699	7.08579	6.82638	6.93776	2.97913	6.91057	4.5511	2.86676	2.97822	1.47446	1.63735	2.46997	0.808717	2.10149	4.12204	3.23607	3.52992	1.97075	2.16233	3.27857	2.19572	4.2617	3.70688	3.19405	2.92927	2.024	4.28543	2.60629	4.24319	2.72964	2.42068	1.61537	3.9622	4.12215	3.60064	3.01917	0.839663	1.78233	3.8212	3.26364	1.4102	3.25297	3.05183	3.2232
MAD_BH10	1.23377	5.42621	1.74791	5.42813	3.03638	5.8117	5.65973	5.38364	5.51288	1.6689	5.4851	3.10751	1.77407	1.49634	0.838594	3.06167	1.23694	1.1206	1.22308	2.6396	1.7696	2.34181	0.542025	0.993778	1.81594	0.995239	2.7947	2.26979	1.81536	2.09859	0.672693	2.89073	2.01538	2.89515	1.50232	0.934771	1.07505	2.53808	2.68696	2.18017	1.77903	0.981209	0.867224	2.51715	1.80744	1.55247	1.77725	1.5734	1.7579
MAD_BH48	1.55285	3.44681	1.41967	3.42544	1.05061	3.80863	3.68443	3.36821	3.54423	1.35492	3.51553	1.24665	1.91891	0.691359	2.5285	5.17284	1.66247	3.14979	2.26165	0.571214	0.597466	1.81246	1.70677	1.86774	0.604436	1.81245	0.841574	0.770751	1.07951	2.49921	1.73247	1.3317	2.8258	1.53765	1.61253	1.21492	2.62296	0.963631	0.981515	0.861247	1.5572	3.02159	2.25204	1.50743	0.657888	3.29281	0.511271	0.646744	0.613308
MAD_BH16	2.58476	6.37191	3.10625	6.3949	4.3382	6.76879	6.59502	6.36362	6.44652	3.03052	6.42038	4.43637	3.07053	2.79081	1.78469	1.85011	2.57306	1.35827	2.38477	3.90758	3.08944	3.68176	1.90727	2.29498	3.14001	2.31053	4.09849	3.611	3.17948	3.27722	2.02909	4.24722	3.05096	4.2598	2.84247	2.23427	1.99668	3.8847	4.0257	3.53136	3.12709	1.3041	2.01569	3.8812	3.13884	2.03494	3.0808	2.87553	3.07956
MAD_BH34	1.45993	5.97248	1.98235	5.97123	3.45932	6.35543	6.20695	5.92469	6.06063	1.92306	6.03269	3.497	1.86095	1.96028	0.543779	2.69289	1.42015	0.557856	1.14277	3.09715	2.19791	2.50456	0.935639	1.11705	2.23743	1.14582	3.21899	2.65288	2.1344	2.03238	0.967899	3.22575	1.82185	3.18642	1.68478	1.42205	0.770867	2.90495	3.06669	2.54352	1.97519	0.418521	0.780329	2.76992	2.21885	1.05441	2.22334	2.0275	2.18429
MAD_BH40	1.41366	3.7521	1.47279	3.74625	1.586	4.1309	3.98801	3.69774	3.84299	1.3844	3.81476	1.76627	1.91976	0.518515	2.21254	4.68211	1.52253	2.76871	2.07046	1.10968	0.696725	2.00073	1.34165	1.64871	0.742689	1.59518	1.36871	1.14019	1.19347	2.4978	1.41657	1.78304	2.74472	1.94592	1.56251	0.831543	2.34693	1.39058	1.45207	1.17183	1.60588	2.63445	1.97662	1.80895	0.790768	3.00128	0.602878	0.551907	0.704299
MAD_BH44	1.35611	4.35803	1.65846	4.3648	2.28612	4.74692	4.58996	4.32367	4.44248	1.55884	4.41496	2.43694	1.97123	0.845859	1.7678	3.96612	1.4406	2.19918	1.83191	1.82303	1.16183	2.27811	0.915767	1.42236	1.21852	1.38079	2.05711	1.69935	1.50682	2.49098	1.06875	2.37064	2.61144	2.4781	1.59963	0.561741	1.95508	1.97526	2.07503	1.6771	1.76308	2.06021	1.61665	2.23269	1.24336	2.55344	1.10917	0.933288	1.15923
MAD_BH45	1.41555	3.86212	1.53768	3.86102	1.76635	4.24509	4.09683	3.81529	3.95074	1.44455	3.92273	1.9438	1.95836	0.577687	2.13116	4.52224	1.52101	2.65708	2.03931	1.29034	0.814926	2.09544	1.25205	1.61418	0.86592	1.56251	1.54792	1.29351	1.2852	2.52803	1.34739	1.94645	2.74571	2.09866	1.59167	0.751789	2.28012	1.5516	1.62111	1.3125	1.66603	2.52099	1.91422	1.93669	0.908945	2.92376	0.729609	0.633719	0.819746
MAD_BH24	1.93446	3.69204	2.09388	3.70897	2.12205	4.08646	3.91952	3.67468	3.77116	1.99976	3.74433	2.3411	2.50206	1.1356	2.4982	4.54312	2.03488	2.9261	2.50703	1.63816	1.3598	2.65239	1.63184	2.08447	1.40751	2.03672	1.93275	1.79657	1.84213	3.06358	1.76624	2.41918	3.25101	2.59941	2.13124	1.19067	2.67773	2.03448	2.07577	1.83639	2.22072	2.78676	2.32865	2.47521	1.45416	3.28645	1.26813	1.19074	1.36632
MAD_BH15	1.48456	5.07522	1.94354	5.08657	2.94983	5.46698	5.30503	5.04806	5.15698	1.85121	5.12981	3.06682	2.08918	1.41556	1.35446	3.2286	1.52326	1.58805	1.6657	2.50884	1.72772	2.57082	0.783859	1.35354	1.78152	1.33684	2.71251	2.26576	1.9175	2.49525	0.969437	2.92544	2.47439	2.98007	1.76317	0.888799	1.58643	2.5446	2.67132	2.20656	2.00757	1.45015	1.33977	2.65529	1.78897	2.06809	1.70559	1.5036	1.71989
MAD_BH28	2.62475	2.40346	2.47567	2.39452	1.34459	2.77926	2.64021	2.34532	2.49649	2.41851	2.46806	1.6308	2.98018	1.73315	3.54958	5.95136	2.7349	4.12115	3.32942	1.06007	1.67095	2.78288	2.68945	2.92647	1.67318	2.87122	1.3166	1.68158	2.12837	3.5547	2.7486	1.97224	3.89736	2.24687	2.68548	2.17906	3.66558	1.74028	1.65084	1.81545	2.61115	3.98685	3.29304	2.38925	1.72461	4.33018	1.58608	1.70571	1.68698
MAD_BH9	2.67724	6.72709	3.20305	6.74545	4.55588	7.12235	6.95295	6.71104	6.80446	3.13658	6.77791	4.63132	3.09946	3.00915	1.73726	1.54938	2.64812	1.16739	2.36395	4.14585	3.2915	3.74214	2.05339	2.3509	3.33871	2.37577	4.3144	3.79296	3.31932	3.23087	2.14406	4.40512	2.94889	4.39116	2.91582	2.44548	1.91654	4.05955	4.21023	3.70018	3.20569	1.15592	2.01433	3.98918	3.33108	1.81677	3.29465	3.08953	3.28015
MAD_BH13	3.53944	1.47412	3.29298	1.43442	1.7366	1.81191	1.70877	1.36984	1.5783	3.25584	1.54968	1.97398	3.79412	2.7	4.53692	7.00116	3.64595	5.13902	4.25282	1.73984	2.5688	3.45492	3.69758	3.87183	2.55585	3.81674	1.85313	2.40589	2.94813	4.33932	3.73821	2.42815	4.73328	2.7114	3.54998	3.19112	4.63213	2.35252	2.20543	2.5555	3.41894	5.00704	4.2617	2.99487	2.59985	5.3024	2.50091	2.65613	2.58512
MAD_BH20	3.54804	1.51684	3.38423	1.52711	2.03081	1.90708	1.74926	1.49186	1.60222	3.33147	1.57449	2.3005	3.89005	2.65424	4.4586	6.72052	3.65815	5.00739	4.25252	1.89234	2.59141	3.64525	3.58989	3.84811	2.59133	3.79291	2.08538	2.55165	3.03555	4.45914	3.65914	2.71808	4.81393	3.00324	3.60435	3.07981	4.58185	2.5618	2.44118	2.69377	3.51798	4.87111	4.20945	3.21886	2.64172	5.24358	2.50819	2.62864	2.60755
MAD_BH29	2.66063	2.3507	2.49373	2.33759	1.29678	2.72228	2.58797	2.28602	2.4455	2.4397	2.41694	1.58271	2.99926	1.77809	3.60253	6.03203	2.77031	4.18274	3.36826	1.04274	1.70001	2.78084	2.7473	2.96919	1.69919	2.91388	1.28462	1.68032	2.14537	3.57059	2.80138	1.93941	3.92172	2.21716	2.7122	2.23757	3.71375	1.72378	1.62603	1.81773	2.62815	4.04912	3.34134	2.37682	1.74946	4.38009	1.61824	1.74652	1.71619
MAD_BJ3	3.50133	2.04948	3.13154	1.95793	1.40596	2.26115	2.24537	1.87114	2.1563	3.12389	2.13167	1.52333	3.59355	2.8177	4.59479	7.33987	3.59541	5.26533	4.19268	1.68162	2.58982	3.10945	3.84094	3.86862	2.55706	3.81658	1.61958	2.23639	2.82099	4.07254	3.83296	1.98521	4.51847	2.23501	3.4343	3.37147	4.64014	2.07437	1.89875	2.38037	3.23541	5.14422	4.28743	2.62122	2.58533	5.30352	2.5551	2.74907	2.60457
MAD_BJ6	1.87861	3.31071	1.8845	3.31145	1.55247	3.69512	3.54501	3.26719	3.39868	1.80345	3.37074	1.78798	2.35531	0.96713	2.67754	5.02071	1.98846	3.20977	2.54397	1.07489	1.05816	2.35646	1.80095	2.12285	1.08944	2.06918	1.38024	1.36333	1.57344	2.93783	1.88595	1.92422	3.20581	2.13617	2.00943	1.29472	2.81798	1.56208	1.57091	1.43969	2.0213	3.07346	2.44865	2.09129	1.1439	3.46858	0.957378	0.978754	1.0703
MAD_BJ5	3.09335	5.81926	3.55977	5.86326	4.37611	6.21711	6.02572	5.84679	5.87962	3.46708	5.85585	4.54141	3.68159	2.93745	2.64572	2.60635	3.12254	2.42976	3.14418	3.9001	3.25744	4.18683	2.37865	2.91429	3.31382	2.9085	4.15404	3.79992	3.51758	4.02823	2.55379	4.47095	3.91114	4.55698	3.37197	2.47541	2.88588	4.07799	4.1825	3.76384	3.62275	2.34116	2.77576	4.25865	3.33223	3.09591	3.21302	3.02692	3.25291
MAD_BJ2	1.62779	3.37716	1.50289	3.35757	1.06903	3.74121	3.61476	3.30137	3.47393	1.43745	3.44526	1.27901	2.00148	0.753324	2.58988	5.2028	1.73776	3.20303	2.33476	0.584591	0.678117	1.89518	1.75928	1.93756	0.686816	1.88225	0.870979	0.846149	1.16325	2.58216	1.79167	1.38884	2.90629	1.60243	1.69274	1.26163	2.68902	1.02856	1.03606	0.941036	1.6405	3.07371	2.31746	1.58488	0.740571	3.35807	0.589652	0.714722	0.6938
MAD_BJ7	1.73778	6.72448	2.08096	6.70123	3.80397	7.08341	6.9621	6.64203	6.82203	2.08368	6.79333	3.73989	1.66777	2.60516	0.925241	3.21099	1.63338	1.03503	1.02534	3.58003	2.7073	2.30632	1.76407	1.41174	2.72223	1.46702	3.58865	2.97166	2.38749	1.41679	1.64091	3.34486	0.964957	3.19581	1.7732	2.23627	0.719282	3.14677	3.32437	2.82715	1.98965	1.09169	1.07287	2.73995	2.68067	0.378083	2.77615	2.63439	2.691
MAD_BJ1	1.91442	3.31536	1.93551	3.31881	1.62048	3.70182	3.54881	3.27621	3.40199	1.85296	3.3742	1.85739	2.40178	1.00762	2.68992	4.99392	2.02375	3.21026	2.5722	1.14393	1.11364	2.41589	1.81124	2.14958	1.14669	2.09635	1.44985	1.43056	1.62871	2.98345	1.90247	1.99436	3.24398	2.2055	2.05249	1.30853	2.83529	1.63144	1.64113	1.50476	2.07181	3.07333	2.46734	2.15659	1.2008	3.48213	1.01288	1.0242	1.12533
MAD_BJ4	2.81892	2.17916	2.62787	2.16103	1.31555	2.54523	2.41676	2.10682	2.27607	2.57855	2.24738	1.5971	3.13381	1.94877	3.77956	6.22758	2.92784	4.36772	3.5294	1.12974	1.85208	2.88189	2.92955	3.1354	1.84725	3.0801	1.33888	1.78757	2.279	3.69943	2.97875	1.98517	4.0628	2.26782	2.85825	2.42081	3.88562	1.80374	1.69081	1.92995	2.76037	4.23471	3.51358	2.46065	1.89576	4.55357	1.7746	1.91271	1.86839
MAD_BJ8	2.34669	3.58945	2.51757	3.62056	2.42665	3.98789	3.80807	3.59589	3.65983	2.42337	3.63431	2.66604	2.9223	1.55898	2.83466	4.63001	2.44479	3.20062	2.89428	1.95237	1.77498	3.07355	1.99073	2.47598	1.82089	2.43033	2.25844	2.1878	2.26354	3.48015	2.13932	2.7877	3.65342	2.98345	2.55042	1.58414	3.02829	2.41248	2.43767	2.23827	2.64423	3.0615	2.69161	2.88312	1.86909	3.61205	1.68097	1.61266	1.78228
MAD_BJ10	2.1843	3.06142	2.1811	3.06946	1.66063	3.45096	3.2933	3.02994	3.14585	2.10213	3.1183	1.91945	2.65686	1.27257	2.96459	5.20884	2.29411	3.47577	2.84724	1.21065	1.34911	2.63341	2.08522	2.42517	1.37638	2.37177	1.52215	1.60408	1.86307	3.23993	2.17865	2.1147	3.51141	2.34617	2.31355	1.58421	3.11153	1.77567	1.75997	1.69511	2.31846	3.33825	2.74382	2.34213	1.43142	3.75718	1.24878	1.28217	1.36205
MAD_BJ9	2.7828	2.23343	2.53203	2.19595	1.05342	2.57314	2.469	2.13114	2.3365	2.49431	2.30779	1.32281	3.034	1.96369	3.7994	6.37128	2.88848	4.42084	3.49608	0.981458	1.81359	2.71613	2.97711	3.1207	1.79837	3.06583	1.12521	1.64993	2.18674	3.58298	3.00512	1.74356	3.97259	2.02915	2.78866	2.47788	3.88544	1.61688	1.48231	1.79869	2.65871	4.29151	3.51678	2.26948	1.84123	4.55641	1.7497	1.91371	1.82985
RAD_BC7	2.61368	7.44442	3.0526	7.43657	4.7279	7.82133	7.68048	7.38588	7.53551	3.0322	7.50727	4.70478	2.71101	3.34956	1.51734	2.18893	2.52738	0.951086	1.96649	4.43543	3.52837	3.37663	2.3528	2.2411	3.55619	2.2922	4.49797	3.88991	3.31375	2.53479	2.3083	4.34808	2.09006	4.23109	2.72965	2.86316	1.47602	4.10093	4.27605	3.75619	2.98612	1.09053	1.82026	3.77718	3.52461	0.853272	3.57682	3.40117	3.51289
RAD_BC1	5.14863	0.397881	4.95504	0.524685	3.43728	0.597872	0.391527	0.606684	0.329741	4.90926	0.336182	3.66746	5.46023	4.26115	6.06559	8.20577	5.25818	6.60246	5.85619	3.41823	4.1849	5.1525	5.1944	5.45461	4.18082	5.39936	3.55255	4.08746	4.6067	6.0178	5.2668	4.12676	6.3935	4.40859	5.19163	4.68507	6.19018	4.05056	3.90624	4.23517	5.0854	6.46518	5.81778	4.69591	4.22936	6.85156	4.10539	4.23329	4.20117
RAD_BC4	2.63254	5.60862	3.10152	5.64398	3.97533	6.00739	5.8229	5.62137	5.67527	3.00942	5.65041	4.12852	3.22083	2.50574	2.21509	2.65812	2.6615	2.06768	2.69379	3.50567	2.82559	3.7275	1.91761	2.45503	2.88158	2.4485	3.74835	3.36891	3.06715	3.57342	2.09292	4.03833	3.46953	4.11508	2.91111	2.02679	2.45749	3.64794	3.75872	3.3265	3.16294	1.96621	2.32825	3.80749	2.89733	2.71677	2.78628	2.59542	2.82023
RAD_BC6	5.0495	6.79216	5.49623	6.8667	6.08478	7.16886	6.95952	6.87406	6.82592	5.4007	6.80744	6.28949	5.64744	4.78241	4.5967	3.43938	5.0848	4.28286	5.11453	5.59985	5.09599	6.12773	4.34087	4.8852	5.15254	4.87796	5.88496	5.62567	5.41869	6.00073	4.51964	6.29272	5.87149	6.4141	5.32815	4.38235	4.83246	5.89584	5.97605	5.61271	5.56866	4.21769	4.74427	6.15707	5.17949	4.96028	5.03594	4.86921	5.09426
RAD_BC9	5.29777	0.71175	5.13005	0.838198	3.66163	0.853997	0.669704	0.920644	0.638036	5.07971	0.647474	3.90138	5.636	4.39855	6.18089	8.22201	5.40806	6.69458	5.9999	3.61046	4.3425	5.35646	5.30435	5.59193	4.34202	5.53689	3.76333	4.27827	4.78118	6.20066	5.38628	4.35465	6.56332	4.63843	5.355	4.79802	6.31516	4.25757	4.11939	4.42402	5.26255	6.55633	5.94365	4.90851	4.39211	6.97091	4.25916	4.3763	4.35864
RAD_CC3	3.31309	7.13853	3.83882	7.16589	5.13527	7.53651	7.35854	7.1374	7.21022	3.76957	7.18455	5.2261	3.7467	3.58641	2.38421	1.08235	3.2881	1.78469	3.01167	4.70902	3.88023	4.38635	2.66815	2.99387	3.92965	3.01712	4.89489	4.39458	3.94065	3.87487	2.7713	5.01999	3.58023	5.01733	3.55668	3.02642	2.55843	4.66543	4.81087	4.30876	3.84592	1.78941	2.66229	4.62285	3.926	2.40145	3.8755	3.66997	3.8698
RAD_CC4	5.28727	0.702023	5.11908	0.828631	3.65	0.848489	0.662785	0.910808	0.629173	5.06882	0.638287	3.88968	5.62503	4.38825	6.17111	8.21489	5.39755	6.68536	5.98952	3.59919	4.33181	5.34507	5.29467	5.58167	4.33127	5.52662	3.75184	4.26704	4.77021	6.18959	5.37639	4.343	6.55246	4.62677	5.34424	4.78825	6.30517	4.24613	4.10788	4.41282	5.25155	6.54713	5.93364	4.89702	4.38133	6.96106	4.24854	4.36589	4.34795
RAD_BC5	5.36097	0.967503	5.2174	1.09494	3.80021	1.11362	0.932958	1.17497	0.898979	5.16296	0.906918	4.04855	5.72297	4.45384	6.21185	8.16536	5.47167	6.70428	6.05667	3.7188	4.41617	5.47073	5.33254	5.64376	4.41896	5.58903	3.88849	4.38275	4.86894	6.29328	5.42266	4.49458	6.64313	4.77962	5.43107	4.83029	6.35448	4.37745	4.24559	4.5262	5.3516	6.56541	5.98448	5.03209	4.4703	7.00414	4.32966	4.43669	4.43213
RAD_BC3	5.15692	0.42019	4.96529	0.547024	3.45127	0.615608	0.410704	0.628949	0.351765	4.91916	0.358439	3.68227	5.47059	4.26844	6.07142	8.20451	5.26653	6.6066	5.86413	3.42963	4.19372	5.16503	5.19974	5.46203	4.18992	5.40679	3.56546	4.09885	4.61688	6.02874	5.27286	4.14113	6.40346	4.42314	5.20101	4.69058	6.19673	4.06324	3.91939	4.24643	5.09584	6.46925	5.82437	4.7091	4.23858	6.85774	4.11391	4.241	4.20999
RAD_CC2	2.1556	4.99429	2.57601	5.02323	3.31243	5.39249	5.21375	4.99635	5.06546	2.47922	5.03984	3.47561	2.77265	1.8809	2.01982	3.22447	2.20565	2.10374	2.37154	2.83868	2.20005	3.20838	1.4798	2.05583	2.25666	2.03631	3.089	2.74072	2.49335	3.19838	1.66785	3.41221	3.17912	3.50912	2.43117	1.45611	2.25946	3.01771	3.11868	2.71118	2.65552	1.97647	2.03893	3.2331	2.27779	2.67166	2.15172	1.96986	2.19633
RAD_BC8	2.55893	6.10199	3.06892	6.12889	4.19041	6.49986	6.32255	6.1003	6.17418	2.98666	6.14842	4.30707	3.08754	2.65539	1.88717	2.11431	2.56149	1.57073	2.45131	3.74477	2.96454	3.66734	1.85344	2.3045	3.01743	2.31228	3.95354	3.49813	3.10603	3.34918	1.99777	4.1497	3.16655	4.1839	2.8277	2.11454	2.11572	3.77561	3.90754	3.43018	3.10414	1.4939	2.07684	3.82698	3.02181	2.24493	2.94582	2.74282	2.95603
RAD_CC1	5.1801	0.498841	4.99571	0.625946	3.49581	0.684551	0.483939	0.707235	0.43098	4.94827	0.437817	3.72982	5.50132	4.28813	6.08552	8.19318	5.28995	6.61461	5.88594	3.46457	4.21901	5.20386	5.21222	5.48201	4.21622	5.42682	3.60593	4.1336	4.64706	6.06158	5.28794	4.18693	6.43265	4.46959	5.22818	4.70373	6.21348	4.10273	3.96068	4.28064	5.12689	6.47697	5.8413	4.7504	4.26534	6.87306	4.13809	4.26224	4.23524
RAD_BH5	2.45465	6.04661	2.96517	6.0717	4.0987	6.44406	6.26842	6.0419	6.11998	2.88318	6.09403	4.2124	2.98296	2.56082	1.78849	2.16906	2.45692	1.49298	2.34882	3.65567	2.86864	3.56293	1.74995	2.19991	2.92123	2.20763	3.86125	3.40088	3.00451	3.24664	1.89348	4.05084	3.06797	4.08291	2.72322	2.01721	2.01859	3.67799	3.81115	3.33148	2.99988	1.41101	1.97429	3.72429	2.92486	2.16427	2.8514	2.64791	2.85993
RAD_BH14	2.0852	5.07784	2.5197	5.10448	3.3209	5.47561	5.29888	5.07601	5.15047	2.42406	5.12463	3.47536	2.69756	1.86163	1.90608	3.13764	2.13055	1.97954	2.27325	2.85172	2.18165	3.15147	1.39683	1.96866	2.238	1.95149	3.09406	2.72434	2.45258	3.11033	1.58358	3.3952	3.07859	3.4825	2.36241	1.41083	2.14676	3.00266	3.10946	2.68815	2.59436	1.85252	1.93502	3.19368	2.25633	2.55011	2.13843	1.95114	2.17704
RAD_BH21	3.28283	6.61904	3.79485	6.65577	4.88746	7.01779	6.83186	6.63388	6.6845	3.71311	6.65985	5.01464	3.80005	3.36467	2.54497	1.72724	3.28235	2.10276	3.13686	4.43258	3.67744	4.39001	2.57988	3.0184	3.73113	3.02886	4.65304	4.21446	3.83199	4.0324	2.72177	4.8701	3.81387	4.90896	3.54969	2.83252	2.75935	4.49283	4.62104	4.15044	3.82807	2.05944	2.76487	4.55385	3.73767	2.7739	3.65414	3.45302	3.66952
RAD_BH35	3.47636	7.19637	4.00147	7.227	5.26406	7.59487	7.41397	7.20074	7.26591	3.93016	7.24058	5.36243	3.92238	3.71707	2.56806	1.06579	3.45485	1.97894	3.19383	4.83093	4.01555	4.55683	2.81958	3.16385	4.06594	3.18543	5.02453	4.53549	4.09326	4.0618	2.92955	5.16756	3.77266	5.17203	3.724	3.16044	2.74662	4.80827	4.95074	4.45353	4.0124	1.98049	2.84087	4.78323	4.06424	2.59866	4.00711	3.80186	4.00558
RAD_BH7	2.92085	6.45088	3.43652	6.4813	4.58342	6.84934	6.66881	6.45503	6.5207	3.35671	6.49532	4.69904	3.42909	3.04739	2.16871	1.78593	2.91689	1.74414	2.76079	4.13764	3.35558	4.02569	2.2247	2.64863	3.40819	2.66051	4.34646	3.88773	3.48628	3.65605	2.3606	4.53679	3.43888	4.56572	3.18512	2.50409	2.38412	4.16473	4.29812	3.81762	3.4657	1.69372	2.38914	4.20174	3.41178	2.41927	3.33791	3.13461	3.34689
RAD_BH36	3.95155	2.43955	3.98877	2.52131	3.16469	2.81074	2.60068	2.53705	2.4686	3.90809	2.4509	3.45076	4.45792	3.06019	4.56678	6.15756	4.05841	4.9381	4.56971	2.83491	3.15795	4.43234	3.70637	4.14469	3.18472	4.09468	3.11868	3.36763	3.67168	5.03908	3.83996	3.76946	5.28335	4.03356	4.10591	3.25635	4.7516	3.4911	3.43098	3.47575	4.12577	4.79929	4.40349	4.10691	3.23984	5.34941	3.05759	3.08034	3.17087
RAD_BH3	3.07818	6.93463	3.60376	6.95986	4.89949	7.33214	7.15615	6.92997	7.00772	3.5339	6.98183	4.98912	3.5184	3.35048	2.16431	1.2809	3.05452	1.5893	2.78956	4.47491	3.64348	4.15469	2.43082	2.76182	3.69277	2.78421	4.65897	4.15722	3.7035	3.6593	2.53495	4.78251	3.37667	4.7805	3.32339	2.78999	2.34542	4.42797	4.57358	4.07126	3.61228	1.58352	2.43641	4.38719	3.68889	2.22527	3.63935	3.43379	3.63299
RAD_BH18	4.50762	7.04849	4.99641	7.10737	5.85417	7.43977	7.23805	7.10189	7.09664	4.9072	7.0752	6.02322	5.06591	4.4177	3.8771	2.40995	4.52332	3.4581	4.44809	5.37584	4.73775	5.61428	3.78979	4.28423	4.794	4.28714	5.63412	5.2807	4.97959	5.34593	3.95211	5.95124	5.15366	6.03085	4.78327	3.94142	4.0991	5.55917	5.66497	5.24142	5.04792	3.4141	4.07358	5.71854	4.81116	4.12791	4.69486	4.50729	4.73288
RAD_BH38	1.6288	4.40689	1.95479	4.42226	2.5316	4.80068	4.6349	4.38658	4.48659	1.8552	4.45969	2.69801	2.25003	1.14057	1.90497	3.84383	1.70665	2.24989	2.04877	2.05805	1.45277	2.57705	1.1082	1.6553	1.50932	1.61857	2.30895	1.98499	1.80803	2.75423	1.28055	2.65484	2.84466	2.77102	1.88156	0.840525	2.11171	2.25831	2.35028	1.96959	2.05637	2.11065	1.79715	2.53294	1.53677	2.67073	1.39432	1.22654	1.45112
RAD_BH4	3.87074	3.24995	4.01403	3.33057	3.53247	3.6211	3.41075	3.34452	3.27915	3.92314	3.26151	3.81038	4.43829	3.05267	4.29693	5.52807	3.96941	4.56284	4.40977	3.12897	3.22551	4.53513	3.48849	3.9953	3.26392	3.95089	3.43523	3.54907	3.73438	5.00165	3.64736	4.05489	5.1769	4.29375	4.06864	3.10666	4.50598	3.7248	3.70177	3.63088	4.14497	4.42773	4.18619	4.28207	3.31647	5.04925	3.12608	3.09497	3.2355
RAD_BH46	2.14181	4.2671	2.44451	4.29691	2.79942	4.6654	4.48625	4.27094	4.33798	2.34503	4.31239	3.00011	2.7606	1.56949	2.37137	3.95175	2.22162	2.63342	2.55793	2.31472	1.86095	3.05714	1.6144	2.1697	1.91574	2.13384	2.596	2.36571	2.26847	3.27008	1.79122	3.02191	3.35768	3.16844	2.39002	1.34953	2.5893	2.62679	2.69487	2.37363	2.55227	2.49675	2.29155	2.97267	1.95143	3.11295	1.78718	1.64814	1.86243
RAD_BH19	2.77646	6.74641	3.30229	6.76719	4.62719	7.14259	6.97082	6.73438	6.82231	3.23384	6.79598	4.70906	3.2108	3.0786	1.85671	1.49691	2.75067	1.29772	2.48147	4.21066	3.36599	3.84888	2.13926	2.45632	3.41418	2.47955	4.38605	3.87343	3.40949	3.35269	2.23724	4.49216	3.07591	4.48433	3.01917	2.51582	2.04025	4.1421	4.29042	3.78389	3.30849	1.28361	2.12826	4.08702	3.40829	1.94807	3.36583	3.16036	3.35502
RAD_BH41	1.86456	4.9676	2.29215	4.98923	3.10952	5.36398	5.19191	4.95744	5.0434	2.19613	5.01707	3.25785	2.48054	1.6359	1.76003	3.25555	1.91347	1.91023	2.08585	2.64454	1.95593	2.92423	1.18744	1.76416	2.01214	1.7441	2.8804	2.49904	2.22248	2.9067	1.37564	3.16936	2.89494	3.25381	2.14075	1.18081	1.99623	2.77775	2.88714	2.46057	2.36868	1.77738	1.75983	2.96357	2.02946	2.44298	1.91494	1.72552	1.95099
RAD_BH43	2.56196	6.00293	3.06574	6.03141	4.14181	6.40109	6.22239	6.00392	6.07412	2.98123	6.04851	4.26562	3.10478	2.61507	1.94061	2.2176	2.56991	1.66202	2.48898	3.69082	2.92747	3.67134	1.8499	2.32205	2.98113	2.32689	3.9064	3.46451	3.08882	3.38591	2.00181	4.12092	3.2194	4.16346	2.83387	2.08301	2.17348	3.74294	3.87108	3.40131	3.10632	1.57879	2.11453	3.81552	2.9877	2.33255	2.90476	2.7033	2.91953
RAD_BH2	2.28523	5.18259	2.72457	5.21351	3.51233	5.58108	5.40052	5.18793	5.25239	2.62922	5.227	3.67167	2.89454	2.065	2.05121	3.04375	2.32796	2.06282	2.44835	3.04016	2.38488	3.35605	1.59016	2.15718	2.44133	2.14213	3.28745	2.92711	2.65924	3.29666	1.77541	3.59828	3.2492	3.68792	2.56301	1.61745	2.29401	3.20506	3.30976	2.89272	2.79784	1.94189	2.10206	3.40033	2.46043	2.6606	2.34	2.15438	2.38053
RAD_BH33	3.12765	6.23575	3.62399	6.27484	4.60789	6.63435	6.44662	6.25472	6.29961	3.53702	6.27523	4.7506	3.68001	3.1114	2.51279	2.12603	3.14006	2.17589	3.06809	4.14332	3.42911	4.23628	2.41149	2.89803	3.48421	2.90139	4.37763	3.97115	3.62784	3.96524	2.56974	4.63566	3.79228	4.69416	3.40183	2.60252	2.7423	4.25058	4.36968	3.9182	3.67022	2.1085	2.69357	4.36149	3.49556	2.85311	3.39725	3.20082	3.42251
RAD_BH25	3.70452	7.8016	4.22546	7.8243	5.64841	8.19844	8.02466	7.79257	7.87617	4.16772	7.85005	5.71316	4.05607	4.10579	2.6627	0.450437	3.66118	1.96686	3.28561	5.24586	4.38121	4.72161	3.12725	3.35423	4.42681	3.38673	5.40671	4.87086	4.37408	4.08622	3.19827	5.46515	3.72637	5.4312	3.92192	3.54219	2.7874	5.13217	5.28781	4.77103	4.21164	2.0211	2.97421	5.01242	4.41632	2.45822	4.38887	4.18449	4.36929
RAD_BH27	4.50752	6.76891	4.97885	6.83216	5.72851	7.15703	6.9529	6.8302	6.81329	4.88645	6.79261	5.9117	5.08669	4.33898	3.96468	2.76165	4.53256	3.60626	4.50924	5.24595	4.65795	5.60492	3.79051	4.31162	4.71459	4.30956	5.51538	5.19778	4.93505	5.4037	3.96162	5.8692	5.244	5.96616	4.78568	3.89252	4.1951	5.47391	5.56982	5.16915	5.04009	3.5489	4.13558	5.67632	4.73588	4.28257	4.60783	4.42788	4.65436
RAD_BH31	2.5225	5.81053	3.01394	5.8407	4.01678	6.20894	6.02881	5.81442	5.88065	2.92609	5.85521	4.15106	3.08656	2.50612	1.99074	2.41687	2.5393	1.78219	2.50815	3.55863	2.82241	3.62949	1.80473	2.30807	2.8771	2.30798	3.78389	3.36331	3.01436	3.39989	1.96775	4.02587	3.26202	4.08132	2.79831	1.99056	2.22948	3.6426	3.76469	3.30761	3.06315	1.68786	2.13612	3.74827	2.88704	2.44205	2.79366	2.59524	2.81538
RAD_BH6	4.29904	4.30175	4.55449	4.38818	4.4042	4.66235	4.45001	4.40676	4.32379	4.45686	4.30781	4.66782	4.91067	3.61485	4.4592	5.0337	4.38275	4.55623	4.71398	3.95942	3.85197	5.13683	3.77058	4.33355	3.89942	4.29859	4.27095	4.26592	4.32758	5.43274	3.95146	4.84471	5.5187	5.05454	4.53721	3.50468	4.69191	4.48096	4.49067	4.31974	4.67297	4.43323	4.42627	4.96449	3.94632	5.1353	3.75981	3.67699	3.85845
RAD_BH11	3.74333	5.36039	4.13576	5.42475	4.55818	5.74796	5.54364	5.42402	5.40418	4.037	5.38358	4.77318	4.36435	3.33474	3.54497	3.57123	3.79822	3.44682	3.95573	4.07415	3.63749	4.76543	3.07649	3.65205	3.69317	3.63299	4.36593	4.15095	4.0094	4.79443	3.26453	4.80861	4.75721	4.95153	4.0158	3.00554	3.78872	4.41339	4.48032	4.15336	4.22567	3.34414	3.6098	4.73391	3.72569	4.09226	3.56831	3.41772	3.63774
RAD_BH39	1.69639	3.98146	1.91412	3.99464	2.19307	4.37411	4.21071	3.95776	4.06258	1.8166	4.03548	2.38541	2.28747	0.986115	2.19561	4.27648	1.79138	2.61705	2.23205	1.71016	1.25827	2.50302	1.33649	1.81377	1.31152	1.76837	1.98373	1.74992	1.69854	2.83425	1.47944	2.40296	2.99329	2.55451	1.9135	0.92305	2.38003	2.0084	2.0752	1.76461	2.03347	2.47773	2.03633	2.37851	1.35088	2.98176	1.17876	1.0572	1.26131
RAD_BH47	4.13575	6.07114	4.57312	6.13597	5.16555	6.4581	6.25331	6.13543	6.11428	4.47689	6.09383	5.36534	4.74068	3.85019	3.75305	3.16036	4.17549	3.51694	4.23983	4.68068	4.16383	5.20525	3.43347	3.98819	4.2204	3.97788	4.96224	4.69408	4.48886	5.11567	3.61534	5.36169	5.0149	5.4819	4.41388	3.45476	3.99359	4.9648	5.04676	4.68051	4.64879	3.43574	3.87475	5.22644	4.24727	4.18931	4.10414	3.93699	4.16207
RAD_BH26	4.20334	3.50911	4.37186	3.59824	3.93473	3.86593	3.65329	3.61971	3.52857	4.27923	3.51312	4.21219	4.78337	3.41019	4.56305	5.58049	4.29901	4.78067	4.71473	3.52845	3.59671	4.90634	3.78184	4.3067	3.63695	4.26441	3.83548	3.93641	4.1015	5.3395	3.94775	4.45199	5.49439	4.68813	4.41138	3.42675	4.77991	4.11774	4.09831	4.01425	4.50075	4.64845	4.47311	4.66606	3.68871	5.29748	3.49815	3.45685	3.6061
RAD_BH30	3.07967	1.951	2.81938	1.90829	1.27149	2.28269	2.185	1.84118	2.05551	2.78434	2.02692	1.52102	3.31928	2.26204	4.09805	6.64939	3.18494	4.71761	3.79277	1.26472	2.11124	2.97852	3.27386	3.41894	2.09519	3.3641	1.37752	1.92923	2.47583	3.86242	3.30341	1.96562	4.259	2.25042	3.08098	2.77318	4.18408	1.87618	1.73134	2.07905	2.94429	4.58787	3.81551	2.52108	2.13739	4.85506	2.04816	2.21243	2.12747
RAD_BH1	3.96027	3.38458	4.11923	3.46756	3.67766	3.75206	3.5409	3.48349	3.41112	4.02719	3.39407	3.95437	4.53551	3.15739	4.35075	5.48931	4.05722	4.59347	4.48391	3.26888	3.33972	4.64955	3.55588	4.07278	3.37947	4.02954	3.57629	3.67602	3.8458	5.09462	3.71863	4.19162	5.25819	4.42742	4.16432	3.18853	4.56386	3.85699	3.83784	3.75447	4.24886	4.45962	4.25061	4.40622	3.43145	5.09462	3.2409	3.20263	3.34928
RAD_BH8	4.19083	5.23921	4.54955	5.31485	4.79548	5.61518	5.40576	5.32352	5.27232	4.45001	5.25395	5.02967	4.81553	3.6955	4.0764	4.08923	4.25407	4.0102	4.45638	4.31834	3.98308	5.17178	3.55215	4.13144	4.03708	4.10816	4.62105	4.47263	4.39227	5.2723	3.74087	5.11258	5.26369	5.27843	4.45697	3.42612	4.31952	4.72315	4.77219	4.49142	4.64851	3.90447	4.12096	5.09837	4.07464	4.64874	3.90544	3.77352	3.9853
RAD_BH10	1.69032	5.00167	2.12966	5.01866	3.02391	5.39626	5.22865	4.98381	5.08023	2.03484	5.0535	3.15942	2.30295	1.5201	1.5825	3.24661	1.73586	1.769	1.89981	2.56789	1.83877	2.76064	1.00491	1.58014	1.89426	1.56103	2.79086	2.3817	2.07624	2.72267	1.19262	3.04906	2.70895	3.12159	1.96766	1.03428	1.81682	2.66111	2.77779	2.33482	2.20172	1.6336	1.57485	2.81732	1.90773	2.27982	1.80513	1.60967	1.83265
RAD_BH48	2.60414	3.62634	2.10708	3.54083	0.959616	3.85093	3.82983	3.45536	3.73419	2.14648	3.70857	0.716062	2.44362	2.31262	3.71636	6.74089	2.66531	4.43816	3.1788	1.42697	1.99611	1.81775	3.17627	2.97376	1.94177	2.93289	1.12468	1.45807	1.91743	2.79115	3.09308	0.826019	3.27236	0.9142	2.42942	2.84161	3.68515	1.1808	1.05436	1.533	2.15951	4.34153	3.3896	1.37023	1.93471	4.29411	2.02729	2.22331	2.00346
RAD_BH16	2.9018	6.45227	3.4181	6.48216	4.57227	6.85066	6.67058	6.45554	6.52242	3.33864	6.49699	4.68652	3.40797	3.03496	2.14447	1.78012	2.89713	1.71749	2.73768	4.12758	3.3425	4.00608	2.20705	2.62789	3.39497	2.64012	4.33504	3.87393	3.46991	3.63264	2.3418	4.52204	3.41401	4.5496	3.16552	2.49039	2.35932	4.15071	4.28474	3.80303	3.44652	1.66746	2.36629	4.18429	3.39818	2.39253	3.32554	3.12202	3.33371
RAD_BH34	3.42568	4.58827	3.74761	4.65172	3.93118	4.97685	4.77334	4.65053	4.63321	3.64808	4.61236	4.16518	4.04909	2.86252	3.46361	4.10573	3.49833	3.52581	3.76719	3.45379	3.1407	4.3604	2.83407	3.41	3.1937	3.38059	3.75658	3.61934	3.56823	4.53735	3.0205	4.25351	4.57743	4.42508	3.68217	2.64153	3.70095	3.86599	3.91121	3.64385	3.85389	3.40465	3.4577	4.26075	3.23338	4.11603	3.05974	2.93732	3.14382
RAD_BH40	2.00778	4.35937	2.32763	4.38556	2.76992	4.75699	4.58099	4.35707	4.43254	2.22801	4.4066	2.95965	2.62917	1.47805	2.21652	3.85596	2.0848	2.48398	2.40851	2.28704	1.77882	2.94592	1.46457	2.02392	1.83451	1.98916	2.55946	2.29566	2.16608	3.13117	1.64304	2.95848	3.21021	3.09375	2.26051	1.21932	2.4347	2.56197	2.63883	2.29482	2.43178	2.3469	2.13852	2.88044	1.8672	2.95875	1.71037	1.55992	1.77913
RAD_BH44	2.15148	4.79899	2.54396	4.82876	3.18224	5.19731	5.01792	4.80253	4.86968	2.44563	4.84414	3.35606	2.77452	1.79381	2.11743	3.42132	2.21029	2.25296	2.42522	2.70399	2.10957	3.17506	1.50651	2.08601	2.16625	2.06167	2.9635	2.64495	2.43559	3.22567	1.69509	3.31546	3.23565	3.42608	2.42238	1.41438	2.35278	2.91917	3.01181	2.62513	2.63173	2.12239	2.10829	3.17049	2.19138	2.79861	2.05419	1.88131	2.10717
RAD_BH45	2.17183	4.91142	2.58007	4.94122	3.26951	5.30975	5.13028	4.91497	4.98205	2.48251	4.95652	3.43821	2.79202	1.85862	2.07874	3.30939	2.22579	2.18189	2.41287	2.79328	2.17645	3.21223	1.50851	2.08691	2.23314	2.0653	3.04844	2.71491	2.48551	3.22902	1.69714	3.38619	3.22209	3.4898	2.44557	1.45433	2.31686	2.99066	3.08755	2.69006	2.66338	2.05343	2.08647	3.2234	2.25622	2.74213	2.12466	1.94698	2.17336
RAD_BH15	2.02248	4.81076	2.42073	4.83712	3.10499	5.20845	5.03208	4.80856	4.88365	2.32273	4.85776	3.27137	2.64493	1.68978	1.99275	3.40459	2.08016	2.14952	2.29366	2.63008	2.00752	3.05243	1.37456	1.95406	2.06421	1.92987	2.88279	2.54596	2.31999	3.09393	1.56316	3.21726	3.10414	3.32115	2.29424	1.29258	2.22684	2.82177	2.91912	2.52127	2.50659	2.01719	1.9783	3.05702	2.0874	2.68297	1.95574	1.77809	2.00446
RAD_BH28	2.93995	6.24056	3.44401	6.27494	4.4938	6.63932	6.45545	6.25147	6.30774	3.35939	6.2828	4.62512	3.47913	2.97739	2.28485	2.03687	2.94697	1.9349	2.85001	4.03672	3.29207	4.04931	2.2282	2.69606	3.34629	2.70206	4.26029	3.83126	3.46454	3.74784	2.37957	4.4906	3.56392	4.53759	3.21144	2.45271	2.5118	4.11019	4.23531	3.77132	3.48444	1.8686	2.47549	4.19268	3.35451	2.61219	3.26599	3.06617	3.28459
RAD_BH9	2.65888	6.08867	3.16439	6.11831	4.2449	6.48701	6.30725	6.09161	6.15907	3.0804	6.13359	4.36897	3.1972	2.71843	2.01506	2.13806	2.66522	1.70597	2.5724	3.79347	3.03078	3.76817	1.94833	2.41416	3.08442	2.42007	4.00958	3.5677	3.19028	3.46999	2.09827	4.22382	3.29453	4.26547	2.92993	2.18599	2.24527	3.84609	3.97439	3.50419	3.20358	1.62913	2.19781	3.91605	3.0909	2.38026	3.00812	2.80665	3.02282
RAD_BH13	2.86869	6.44818	3.38577	6.47728	4.54981	6.84645	6.66707	6.45013	6.51885	3.30677	6.49333	4.66213	3.37221	3.01082	2.10514	1.77838	2.86311	1.67631	2.69956	4.1067	3.31742	3.97219	2.17583	2.59263	3.36968	2.60531	4.31223	3.84782	3.44031	3.59416	2.30906	4.49459	3.37402	4.52027	3.13168	2.46455	2.31941	4.12428	4.25919	3.77582	3.41321	1.62638	2.32849	4.15321	3.37236	2.35137	3.30145	3.09764	3.3085
RAD_BH20	4.08051	6.78636	4.57174	6.83964	5.46575	7.18088	6.9827	6.82987	6.83924	4.48318	6.81688	5.62763	4.6366	4.01085	3.4504	2.22397	4.0951	3.0468	4.01882	4.99047	4.33072	5.18795	3.36307	3.85471	4.38673	3.85791	5.24255	4.87403	4.56092	4.91661	3.52415	5.54344	4.72799	5.61704	4.35571	3.52539	3.67391	5.15303	5.26265	4.83092	4.62162	2.99804	3.64427	5.29865	4.40233	3.71986	4.29073	4.10052	4.32537
RAD_BJ3	3.01947	3.03831	3.11958	3.08805	2.64037	3.43497	3.24124	3.07725	3.09576	3.03163	3.07243	2.91271	3.56188	2.16361	3.57567	5.26109	3.12288	3.94253	3.60664	2.21916	2.31544	3.62264	2.72266	3.18375	2.35155	3.13563	2.52825	2.62604	2.82801	4.13469	2.86338	3.13809	4.34438	3.37313	3.19794	2.29021	3.76511	2.80298	2.78402	2.7092	3.25307	3.8036	3.42244	3.35991	2.40491	4.35554	2.21523	2.19859	2.32616
RAD_BJ6	4.13595	5.3989	4.51299	5.47166	4.83785	5.77823	5.5699	5.47784	5.4348	4.41374	5.41583	5.06471	4.75914	3.68341	3.96699	3.87909	4.19458	3.86889	4.36959	4.35719	3.97846	5.1396	3.48042	4.05801	4.03332	4.03726	4.65605	4.47946	4.3709	5.2005	3.66894	5.12795	5.17324	5.28397	4.40583	3.3845	4.21067	4.73553	4.79227	4.49101	4.60736	3.76713	4.02679	5.08657	4.06866	4.51586	3.90447	3.76387	3.97979
RAD_BJ5	3.25576	5.95971	3.72628	6.00579	4.55025	6.35705	6.16409	5.9908	6.01847	3.63412	5.995	4.71598	3.83965	3.11146	2.77619	2.53678	3.28269	2.52522	3.28834	4.07392	3.43147	4.35215	2.53957	3.06893	3.48783	3.0646	4.32842	3.97406	3.68835	4.17622	2.7127	4.64501	4.04736	4.72991	3.53414	2.64658	3.01442	4.25222	4.35701	3.93737	3.7874	2.44314	2.91788	4.42922	3.50599	3.19684	3.38737	3.20095	3.42687
RAD_BJ2	3.79699	2.29474	3.81041	2.36842	2.93336	2.67614	2.46956	2.37746	2.33235	3.73231	2.31281	3.21957	4.28689	2.89562	4.45712	6.16581	3.90514	4.85752	4.43095	2.6145	2.97613	4.23677	3.5881	4.00559	3.00028	3.95449	2.8938	3.16253	3.48734	4.86966	3.71395	3.54656	5.1287	3.81341	3.94046	3.12423	4.63433	3.27675	3.21127	3.27475	3.948	4.71824	4.28041	3.89971	3.05551	5.24476	2.87641	2.9106	2.98955
RAD_BJ7	2.93468	4.00193	3.19092	4.05446	3.22269	4.39727	4.20075	4.04504	4.05643	3.09285	4.03369	3.46342	3.5444	2.26069	3.18077	4.39142	3.02024	3.38805	3.37719	2.74964	2.51372	3.78084	2.43417	2.98493	2.56377	2.94747	3.05581	2.96173	2.97429	4.07061	2.60966	3.57701	4.17456	3.76371	3.17078	2.14068	3.40303	3.1965	3.22927	3.00024	3.30793	3.2552	3.11095	3.63438	2.6079	3.9055	2.42579	2.32712	2.51885
RAD_BJ1	4.2201	5.02728	4.55611	5.10566	4.71019	5.39977	5.18943	5.11678	5.05767	4.45651	5.03988	4.95217	4.8448	3.67644	4.17147	4.31956	4.2886	4.14487	4.52296	4.2383	3.95417	5.17163	3.60383	4.18296	4.00698	4.15672	4.54455	4.42884	4.3815	5.31894	3.79201	5.05736	5.33287	5.23414	4.48099	3.44284	4.41323	4.67229	4.71235	4.45595	4.66018	4.03443	4.19741	5.07456	4.04698	4.77142	3.87259	3.75129	3.9574
RAD_BJ4	3.89968	6.79068	4.39842	6.83963	5.35358	7.18704	6.99179	6.82659	6.84702	4.31183	6.82401	5.50572	4.44398	3.87505	3.23149	2.01776	3.90949	2.80817	3.8095	4.88299	4.19394	5.00883	3.18477	3.66098	4.24945	3.66655	5.12664	4.73687	4.40236	4.70723	3.34048	5.40354	4.50629	5.46676	4.17275	3.37426	3.45143	5.0163	5.13163	4.68748	4.44311	2.76333	3.43541	5.13657	4.26246	3.47919	4.15865	3.96467	4.18784
RAD_BJ8	2.93074	3.25025	3.06471	3.29912	2.70935	3.64713	3.45377	3.28747	3.30818	2.97381	3.28477	2.97463	3.49105	2.10333	3.43242	5.05271	3.03139	3.77444	3.49359	2.26958	2.28086	3.59068	2.59222	3.07383	2.32078	3.02739	2.58087	2.62877	2.78734	4.05719	2.74056	3.1714	4.24639	3.39547	3.12255	2.18045	3.62851	2.82206	2.81645	2.70165	3.19563	3.63601	3.29311	3.35352	2.37266	4.20587	2.18209	2.14601	2.29041
RAD_BJ10	2.8363	2.51867	2.80624	2.54391	1.97452	2.91581	2.74228	2.51626	2.59377	2.73214	2.56746	2.25763	3.29219	1.9221	3.60647	5.6973	2.94642	4.09128	3.50182	1.61245	1.9702	3.21596	2.72623	3.07959	1.99071	3.02627	1.90464	2.14074	2.4764	3.87586	2.82705	2.54916	4.16039	2.80875	2.95677	2.23134	3.75972	2.26216	2.20631	2.25267	2.94425	3.95261	3.3937	2.8788	2.04586	4.39981	1.87195	1.92602	1.98429
RAD_BJ9	2.78185	3.46435	2.94867	3.50988	2.72849	3.86209	3.67091	3.49559	3.52465	2.85521	3.50083	2.98413	3.35754	1.98807	3.23343	4.82169	2.87947	3.55668	3.32034	2.27154	2.19073	3.49588	2.40594	2.90448	2.23431	2.85974	2.58256	2.57543	2.68721	3.91573	2.56055	3.14796	4.08535	3.35896	2.98587	2.01512	3.43465	2.78508	2.79408	2.6368	3.07645	3.41867	3.10596	3.28636	2.28418	4.00097	2.09442	2.03832	2.19896
[truncated: 196 more columns]

## Sheet: Figure S6c
Figure S6c
ID	Dim 1	Dim 2	Sample	Tissue	Group
1	0.557811	0.451306	GOM_BC7	GOM	C
2	1.83774	3.47764	GOM_BC1	GOM	C
3	0.580391	0.788206	GOM_BC4	GOM	C
4	1.67506	3.56093	GOM_BC6	GOM	C
5	0.756277	1.67259	GOM_CC3	GOM	C
6	2.58274	2.90108	GOM_CC4	GOM	C
7	2.68177	2.21472	GOM_BC5	GOM	C
8	1.69466	3.54641	GOM_BC3	GOM	C
9	1.90872	3.42499	GOM_CC2	GOM	C
10	0.508849	0.841783	GOM_BC8	GOM	C
11	1.76975	3.52253	GOM_CC1	GOM	C
12	0.579181	1.8162	GOM_BH22	GOM	H
13	0.84882	0.708624	GOM_BH5	GOM	H
14	-0.115891	0.966361	GOM_BH14	GOM	H
15	1.4682	-0.606124	GOM_BH21	GOM	H
16	0.61583	-3.51522	GOM_BH35	GOM	H
17	0.727864	0.510556	GOM_BH7	GOM	H
18	2.18254	-0.977388	GOM_BH36	GOM	H
19	1.31977	-0.340044	GOM_BH3	GOM	H
20	1.27912	1.47863	GOM_BH18	GOM	H
21	0.209204	1.02426	GOM_BH38	GOM	H
22	1.55396	1.07181	GOM_BH4	GOM	H
23	0.387889	0.251728	GOM_BH46	GOM	H
24	1.08114	-0.0165768	GOM_BH19	GOM	H
25	0.0517379	0.982625	GOM_BH41	GOM	H
26	0.974597	0.163799	GOM_BH43	GOM	H
27	0.818644	1.64287	GOM_BH17	GOM	H
28	-0.0887559	1.60554	GOM_BH2	GOM	H
29	0.687006	0.890524	GOM_BH33	GOM	H
30	1.49405	0.32896	GOM_BH25	GOM	H
31	1.25544	-0.180981	GOM_BH27	GOM	H
32	1.23314	2.08012	GOM_BH31	GOM	H
33	1.97894	-0.344053	GOM_BH23	GOM	H
34	1.85627	0.759712	GOM_BH6	GOM	H
35	0.90693	0.806127	GOM_BH11	GOM	H
36	0.518416	0.0817827	GOM_BH39	GOM	H
37	1.56334	-0.769131	GOM_BH47	GOM	H
38	-0.165435	1.70039	GOM_BH26	GOM	H
39	1.44063	1.05251	GOM_BH30	GOM	H
40	0.0236571	1.23784	GOM_BH1	GOM	H
41	0.648594	0.869358	GOM_BH12	GOM	H
42	1.65429	-1.28557	GOM_BH8	GOM	H
43	1.17228	-0.516622	GOM_BH10	GOM	H
44	-0.243978	1.5849	GOM_BH48	GOM	H
45	0.150502	1.07627	GOM_BH16	GOM	H
46	2.19763	-1.48583	GOM_BH34	GOM	H
47	0.0120516	1.12068	GOM_BH40	GOM	H
48	0.0375274	0.957527	GOM_BH44	GOM	H
49	-0.036086	1.13302	GOM_BH45	GOM	H
50	2.19638	0.123165	GOM_BH24	GOM	H
51	0.142006	0.811528	GOM_BH15	GOM	H
52	0.71045	1.10148	GOM_BH28	GOM	H
53	0.827426	0.342447	GOM_BH9	GOM	H
54	0.399294	2.63352	GOM_BH13	GOM	H
55	0.217342	1.98855	GOM_BH20	GOM	H
56	0.262487	1.99328	GOM_BH29	GOM	H
57	0.064033	1.99079	GOM_BJ3	GOM	J
58	1.33541	0.562669	GOM_BJ6	GOM	J
59	1.43385	0.273137	GOM_BJ5	GOM	J
60	-0.142207	1.97788	GOM_BJ2	GOM	J
61	1.17946	1.59099	GOM_BJ7	GOM	J
62	1.78302	0.364737	GOM_BJ1	GOM	J
63	-0.591512	2.43291	GOM_BJ4	GOM	J
64	-0.471917	2.55357	GOM_BJ8	GOM	J
65	-0.0117292	2.36525	GOM_BJ10	GOM	J
66	2.06206	-0.375363	GOM_BJ9	GOM	J
67	-1.0765	-2.79408	ULB_BC7	ULB	C
68	-1.81606	-0.928079	ULB_BC1	ULB	C
69	-1.23005	-0.966502	ULB_BC4	ULB	C
70	2.32819	3.19082	ULB_BC6	ULB	C
71	0.0481771	-3.30313	ULB_BC9	ULB	C
72	2.23886	3.29345	ULB_CC3	ULB	C
73	0.15545	-3.4518	ULB_CC4	ULB	C
74	-0.318045	-2.65014	ULB_BC5	ULB	C
75	2.56124	3.66365	ULB_BC3	ULB	C
76	-1.60794	-0.709293	ULB_CC2	ULB	C
77	-0.0448892	-2.9372	ULB_BC8	ULB	C
78	-0.0985876	-2.85777	ULB_CC1	ULB	C
79	0.89097	-2.84243	ULB_BH22	ULB	H
80	-1.21983	-2.03962	ULB_BH5	ULB	H
81	-1.74126	-0.749756	ULB_BH14	ULB	H
82	-2.10847	-1.03126	ULB_BH21	ULB	H
83	-1.70169	-0.409473	ULB_BH7	ULB	H
84	-0.404425	-3.03636	ULB_BH36	ULB	H
85	-1.91912	-0.314152	ULB_BH3	ULB	H
86	-2.14483	-0.968977	ULB_BH18	ULB	H
87	-1.80041	-1.10131	ULB_BH38	ULB	H
88	-1.60017	-0.946838	ULB_BH46	ULB	H
89	-2.27258	-1.75772	ULB_BH19	ULB	H
90	-1.65812	-0.422143	ULB_BH41	ULB	H
91	-1.99785	-1.98827	ULB_BH43	ULB	H
92	-1.68416	-0.429384	ULB_BH17	ULB	H
93	0.0483606	-2.73522	ULB_BH2	ULB	H
94	-1.74912	-2.15484	ULB_BH33	ULB	H
95	0.386396	-3.16715	ULB_BH25	ULB	H
96	-0.915596	-2.50255	ULB_BH27	ULB	H
97	-2.25708	-1.6313	ULB_BH31	ULB	H
98	-0.239136	-2.6	ULB_BH23	ULB	H
99	-2.73585	-0.384418	ULB_BH6	ULB	H
100	-1.25075	-1.33419	ULB_BH11	ULB	H
101	-1.79318	-1.279	ULB_BH39	ULB	H
102	-2.37243	-1.64733	ULB_BH47	ULB	H
103	-1.61572	-0.987959	ULB_BH1	ULB	H
104	-1.39802	-1.59013	ULB_BH12	ULB	H
105	-2.74264	-0.460076	ULB_BH8	ULB	H
106	-1.64016	-0.365347	ULB_BH10	ULB	H
107	-1.31886	-1.9813	ULB_BH48	ULB	H
108	-1.23192	-1.34019	ULB_BH16	ULB	H
109	0.13292	-3.15616	ULB_BH34	ULB	H
110	-1.66414	-0.701941	ULB_BH40	ULB	H
111	-1.85046	-0.997253	ULB_BH44	ULB	H
112	0.117258	-2.68509	ULB_BH24	ULB	H
113	-1.27934	-0.946622	ULB_BH15	ULB	H
114	-1.39184	-1.09242	ULB_BH9	ULB	H
115	-2.73494	0.105689	ULB_BH13	ULB	H
116	0.923363	-2.18497	ULB_BH20	ULB	H
117	-2.33273	-0.158015	ULB_BJ3	ULB	J
118	-2.85479	0.557811	ULB_BJ6	ULB	J
119	-1.95244	-0.202512	ULB_BJ5	ULB	J
120	-2.04831	-0.178983	ULB_BJ2	ULB	J
121	-2.89484	-0.789089	ULB_BJ7	ULB	J
122	-1.6256	-0.249646	ULB_BJ1	ULB	J
123	-0.578975	-1.62084	ULB_BJ4	ULB	J
124	-2.18	0.250946	ULB_BJ8	ULB	J
125	-0.373786	-2.0098	ULB_BJ10	ULB	J
126	-2.6379	0.547547	ULB_BJ9	ULB	J
127	3.05362	0.438284	MAD_BC7	MAD	C
128	1.53947	-1.05897	MAD_BC1	MAD	C
129	-1.09199	3.27562	MAD_BC4	MAD	C
130	0.394674	-0.427449	MAD_BC6	MAD	C
131	0.348036	-0.690768	MAD_BC9	MAD	C
132	-1.83769	1.31844	MAD_CC3	MAD	C
133	2.47137	3.16226	MAD_CC4	MAD	C
134	0.291527	-0.174781	MAD_BC5	MAD	C
135	1.9856	3.41176	MAD_BC3	MAD	C
136	-0.0471728	-0.465606	MAD_CC2	MAD	C
137	1.48671	-2.63105	MAD_BC8	MAD	C
138	0.466225	-0.631938	MAD_CC1	MAD	C
139	0.645296	-0.982972	MAD_BH5	MAD	H
140	-0.397102	0.421121	MAD_BH14	MAD	H
141	0.313714	-0.31621	MAD_BH7	MAD	H
142	-0.20993	0.128153	MAD_BH3	MAD	H
143	0.0330493	0.469239	MAD_BH38	MAD	H
144	1.14002	-1.92026	MAD_BH4	MAD	H
145	-0.513065	0.618062	MAD_BH46	MAD	H
146	0.763578	-0.575557	MAD_BH19	MAD	H
147	1.40182	-1.20885	MAD_BH43	MAD	H
148	-0.267347	0.361801	MAD_BH17	MAD	H
149	0.739842	-1.30642	MAD_BH2	MAD	H
150	1.64876	-1.32892	MAD_BH33	MAD	H
151	-1.03237	1.58718	MAD_BH27	MAD	H
152	2.68039	0.697312	MAD_BH31	MAD	H
153	0.154305	-0.854003	MAD_BH23	MAD	H
154	-2.20129	2.04172	MAD_BH6	MAD	H
155	-0.495759	0.339078	MAD_BH11	MAD	H
156	-0.102857	0.483744	MAD_BH39	MAD	H
157	-0.946368	0.889033	MAD_BH26	MAD	H
158	-0.195892	0.6759	MAD_BH30	MAD	H
159	0.31162	-0.287501	MAD_BH1	MAD	H
160	0.467664	-1.49005	MAD_BH12	MAD	H
161	0.667144	-0.525396	MAD_BH10	MAD	H
162	-0.807957	1.34661	MAD_BH48	MAD	H
163	0.634895	-1.60457	MAD_BH16	MAD	H
164	2.07095	-0.767559	MAD_BH34	MAD	H
165	-0.54775	1.1148	MAD_BH40	MAD	H
166	-0.298927	0.414399	MAD_BH44	MAD	H
167	-0.28949	0.862771	MAD_BH45	MAD	H
168	0.807921	-0.26715	MAD_BH24	MAD	H
169	0.0664462	0.0274431	MAD_BH15	MAD	H
170	-0.165658	2.73023	MAD_BH28	MAD	H
171	0.765273	-1.7733	MAD_BH9	MAD	H
172	0.781573	2.56205	MAD_BH13	MAD	H
173	2.39376	1.14595	MAD_BH20	MAD	H
174	-1.24123	1.7181	MAD_BH29	MAD	H
175	-1.09787	3.28229	MAD_BJ3	MAD	J
176	-1.45479	2.20675	MAD_BJ6	MAD	J
177	0.888314	-0.957552	MAD_BJ5	MAD	J
178	-1.77488	1.509	MAD_BJ2	MAD	J
179	-1.47694	2.23711	MAD_BJ7	MAD	J
180	-0.656372	1.34565	MAD_BJ1	MAD	J
181	-0.583714	2.18318	MAD_BJ4	MAD	J
182	-0.986574	0.711804	MAD_BJ8	MAD	J
183	0.623995	0.101316	MAD_BJ10	MAD	J
184	-0.856273	1.85876	MAD_BJ9	MAD	J
185	2.89062	-0.234086	RAD_BC7	RAD	C
186	2.08874	3.39792	RAD_BC1	RAD	C
187	-0.626682	-1.06119	RAD_BC4	RAD	C
188	1.5707	-2.6557	RAD_BC6	RAD	C
189	2.60569	2.8464	RAD_BC9	RAD	C
190	1.06232	-2.42813	RAD_CC3	RAD	C
191	2.29186	3.2821	RAD_CC4	RAD	C
192	2.77066	2.67642	RAD_BC5	RAD	C
193	2.05165	3.43109	RAD_BC3	RAD	C
194	-0.346241	-0.621539	RAD_CC2	RAD	C
195	0.326089	-1.44134	RAD_BC8	RAD	C
196	2.04051	3.43627	RAD_CC1	RAD	C
197	0.189813	-1.52543	RAD_BH5	RAD	H
198	-0.479658	-0.316088	RAD_BH14	RAD	H
199	0.67785	-2.13203	RAD_BH21	RAD	H
200	0.679964	-2.48318	RAD_BH35	RAD	H
201	0.561182	-1.69372	RAD_BH7	RAD	H
202	-2.61083	1.11371	RAD_BH36	RAD	H
203	0.578615	-2.132	RAD_BH3	RAD	H
204	1.53418	-2.15153	RAD_BH18	RAD	H
205	-0.135589	-0.227738	RAD_BH38	RAD	H
206	-1.74622	0.662685	RAD_BH4	RAD	H
207	-0.828075	0.128778	RAD_BH46	RAD	H
208	0.365529	-1.9151	RAD_BH19	RAD	H
209	-0.126663	-0.171057	RAD_BH41	RAD	H
210	0.726214	-1.46285	RAD_BH43	RAD	H
211	-0.638199	-0.447941	RAD_BH2	RAD	H
212	-0.097529	-1.71972	RAD_BH33	RAD	H
213	0.614775	-2.81642	RAD_BH25	RAD	H
214	-1.23099	-3.14927	RAD_BH27	RAD	H
215	-0.0445265	-1.03649	RAD_BH31	RAD	H
216	-0.28389	-1.47847	RAD_BH6	RAD	H
217	-0.627377	-0.685177	RAD_BH11	RAD	H
218	-0.789677	0.321607	RAD_BH39	RAD	H
219	-0.102478	-1.76664	RAD_BH47	RAD	H
220	-1.33526	0.279178	RAD_BH26	RAD	H
221	-1.13225	3.15413	RAD_BH30	RAD	H
222	-1.65576	0.432113	RAD_BH1	RAD	H
223	-1.23599	-0.337174	RAD_BH8	RAD	H
224	-0.221156	-0.635731	RAD_BH10	RAD	H
225	-2.05545	1.15251	RAD_BH48	RAD	H
226	0.351695	-1.77977	RAD_BH16	RAD	H
227	-0.823468	-0.392478	RAD_BH34	RAD	H
228	-0.56675	0.236461	RAD_BH40	RAD	H
229	-0.67826	-0.42173	RAD_BH44	RAD	H
230	-0.604585	-0.351645	RAD_BH45	RAD	H
231	-0.62609	-0.0670023	RAD_BH15	RAD	H
232	0.252717	-1.75499	RAD_BH28	RAD	H
233	0.420428	-1.3527	RAD_BH9	RAD	H
234	1.84132	-2.06532	RAD_BH13	RAD	H
235	1.53886	-2.02	RAD_BH20	RAD	H
236	-1.25309	0.790681	RAD_BJ3	RAD	J
237	-0.729055	-0.570107	RAD_BJ6	RAD	J
238	0.802277	-1.40259	RAD_BJ5	RAD	J
239	-2.49144	1.24114	RAD_BJ2	RAD	J
240	-1.09851	0.147408	RAD_BJ7	RAD	J
241	-0.752171	-0.344309	RAD_BJ1	RAD	J
242	0.868143	-2.09663	RAD_BJ4	RAD	J
243	-1.4909	0.814996	RAD_BJ8	RAD	J
244	-1.03045	0.716826	RAD_BJ10	RAD	J
245	-1.62176	0.814704	RAD_BJ9	RAD	J

## Sheet: Figure S6d
Figure S6d
Sample	GOM_BC7	GOM_BC1	GOM_BC4	GOM_BC6	GOM_CC3	GOM_CC4	GOM_BC5	GOM_BC3	GOM_CC2	GOM_BC8	GOM_CC1	GOM_BH22	GOM_BH5	GOM_BH14	GOM_BH21	GOM_BH35	GOM_BH7	GOM_BH36	GOM_BH3	GOM_BH18	GOM_BH38	GOM_BH4	GOM_BH46	GOM_BH19	GOM_BH41	GOM_BH43	GOM_BH17	GOM_BH2	GOM_BH33	GOM_BH25	GOM_BH27	GOM_BH31	GOM_BH23	GOM_BH6	GOM_BH11	GOM_BH39	GOM_BH47	GOM_BH26	GOM_BH30	GOM_BH1	GOM_BH12	GOM_BH8	GOM_BH10	GOM_BH48	GOM_BH16	GOM_BH34	GOM_BH40	GOM_BH44	GOM_BH45
GOM_BC7	0	3.28587	0.337656	3.30424	1.23731	3.17832	2.76059	3.29728	3.26615	0.393534	3.3017	1.36506	0.388457	0.84803	1.39534	3.96695	0.180079	2.16354	1.09855	1.25526	0.670674	1.1736	0.262117	0.701986	0.733764	0.506331	1.21977	1.32299	0.457825	0.944196	0.941531	1.76327	1.62856	1.33458	0.497777	0.371618	1.58132	1.44336	1.06809	0.950768	0.427795	2.05402	1.1465	1.38849	0.745973	2.53801	0.863665	0.725916	0.90413
GOM_BC1	3.28587	0	2.96883	0.182761	2.10422	0.942047	1.519	0.158744	0.0883743	2.9519	0.0814724	2.08431	2.94031	3.1817	4.10045	7.09882	3.16787	4.46835	3.85266	2.0756	2.94469	2.42251	3.53675	3.57519	3.06837	3.42441	2.0988	2.68629	2.83149	3.16738	3.70467	1.52269	3.8243	2.71799	2.82903	3.64314	4.25563	2.67793	2.45743	2.88229	2.86657	4.76674	4.04932	2.81354	2.93485	4.9765	2.98134	3.09705	3.00141
GOM_BC4	0.337656	2.96883	0	2.98099	0.901708	2.91095	2.53983	2.97477	2.95247	0.0893791	2.9818	1.02799	0.279978	0.718712	1.65298	4.30357	0.314385	2.38416	1.34893	0.982296	0.439887	1.01404	0.56997	0.947851	0.563269	0.738433	0.887248	1.05631	0.147769	1.02258	1.18111	1.44746	1.79943	1.2762	0.327031	0.709137	1.8416	1.17827	0.899924	0.715629	0.106006	2.33534	1.4328	1.14643	0.517478	2.79046	0.658444	0.568656	0.706358
GOM_BC6	3.30424	0.182761	2.98099	0	2.09999	1.12218	1.681	0.0243958	0.270325	2.95868	0.10218	2.06035	2.96956	3.15266	4.17218	7.15499	3.19405	4.5666	3.91712	2.11961	2.92974	2.49206	3.55072	3.62647	3.04677	3.46859	2.10057	2.63336	2.84733	3.23703	3.76536	1.54534	3.91679	2.80707	2.85989	3.66637	4.3315	2.61706	2.51935	2.85024	2.88066	4.84654	4.10843	2.75452	2.9151	5.07374	2.95303	3.07558	2.97031
GOM_CC3	1.23731	2.10422	0.901708	2.09999	0	2.20117	2.00036	2.09565	2.09739	0.866872	2.10936	0.228003	0.968402	1.12225	2.38734	5.18972	1.16239	3.00943	2.09003	0.557659	0.848307	0.99862	1.46785	1.72012	0.98612	1.52451	0.0690891	0.847689	0.785132	1.53286	1.91961	0.627281	2.35834	1.42946	0.879466	1.6085	2.57165	0.922131	0.923493	0.851904	0.810422	3.09146	2.22839	1.00409	0.850041	3.47176	0.926541	1.01386	0.958632
GOM_CC4	3.17832	0.942047	2.91095	1.12218	2.20117	0	0.693468	1.09779	0.853693	2.92263	1.02331	2.27843	2.79524	3.32051	3.68004	6.71101	3.02575	3.89906	3.47851	1.92946	3.02591	2.09872	3.44041	3.28139	3.17592	3.17472	2.16683	2.96906	2.76336	2.79304	3.35572	1.57968	3.30083	2.26124	2.68276	3.49426	3.80915	2.99902	2.17294	3.05209	2.80514	4.28836	3.69731	3.11812	3.04068	4.40378	3.12702	3.20242	3.15979
GOM_BC5	2.76059	1.519	2.53983	1.681	2.00036	0.693468	0	1.65764	1.4361	2.57032	1.59442	2.14003	2.37235	3.06355	3.07082	6.09101	2.59267	3.23091	2.89515	1.58407	2.74423	1.60568	3.01915	2.74604	2.90433	2.66847	1.94891	2.83671	2.39428	2.22863	2.78815	1.45487	2.65354	1.67287	2.26588	3.03802	3.18657	2.89329	1.70035	2.83194	2.438	3.64797	3.12071	2.99277	2.7755	3.73208	2.88519	2.9279	2.92521
GOM_BC3	3.29728	0.158744	2.97477	0.0243958	2.09565	1.09779	1.65764	0	0.246093	2.95316	0.0787922	2.05862	2.96116	3.15194	4.1587	7.14356	3.18608	4.55003	3.90449	2.10912	2.92708	2.47859	3.54437	3.61542	3.04502	3.4584	2.09544	2.63582	2.84061	3.22369	3.75318	1.5372	3.90083	2.79138	2.85125	3.65885	4.31753	2.62064	2.5068	2.84986	2.87417	4.83214	4.09647	2.75787	2.91308	5.05731	2.95217	3.07382	2.96983
GOM_CC2	3.26615	0.0883743	2.95247	0.270325	2.09739	0.853693	1.4361	0.246093	0	2.93813	0.169784	2.08708	2.91583	3.18495	4.05512	7.05961	3.14458	4.41089	3.81082	2.04566	2.94141	2.37977	3.51888	3.53968	3.06815	3.39234	2.08908	2.70191	2.81356	3.12368	3.66467	1.50502	3.7697	2.6658	2.80393	3.62077	4.20832	2.69748	2.41822	2.8874	2.84942	4.71743	4.00982	2.83197	2.93391	4.91931	2.98449	3.09673	3.00589
GOM_BC8	0.393534	2.9519	0.0893791	2.95868	0.866872	2.92263	2.57032	2.95316	2.93813	0	2.96248	0.976949	0.365119	0.63704	1.73689	4.35832	0.397088	2.47197	1.43328	0.999444	0.350835	1.07013	0.602326	1.03165	0.478317	0.822547	0.858899	0.969773	0.184704	1.11068	1.26627	1.4346	1.88875	1.34992	0.399674	0.760061	1.92536	1.09172	0.955309	0.626319	0.142439	2.41612	1.51176	1.05781	0.428247	2.87572	0.56973	0.485326	0.61788
GOM_CC1	3.3017	0.0814724	2.9818	0.10218	2.10936	1.02331	1.59442	0.0787922	0.169784	2.96248	0	2.08063	2.96078	3.17642	4.13965	7.13173	3.18709	4.51881	3.8887	2.10196	2.94562	2.4602	3.55073	3.60548	3.06638	3.45157	2.1066	2.67	2.84601	3.20545	3.73905	1.53899	3.87224	2.76417	2.85014	3.66123	4.29662	2.65803	2.49185	2.87552	2.88033	4.80948	4.0831	2.79455	2.93363	5.0266	2.9763	3.09513	2.99513
GOM_BH22	1.36506	2.08431	1.02799	2.06035	0.228003	2.27843	2.14003	2.05862	2.08708	0.976949	2.08063	0	1.13992	1.09788	2.58031	5.33155	1.31408	3.22101	2.27988	0.777086	0.874098	1.2265	1.57612	1.90027	0.986427	1.69905	0.295611	0.700368	0.931932	1.7461	2.10857	0.705212	2.57411	1.65745	1.06191	1.73548	2.76631	0.753568	1.15122	0.801935	0.94938	3.2828	2.40703	0.855038	0.855139	3.67733	0.897428	1.01524	0.919391
GOM_BH5	0.388457	2.94031	0.279978	2.96956	0.968402	2.79524	2.37235	2.96116	2.91583	0.365119	2.96078	1.13992	0	0.998547	1.45334	4.23027	0.232081	2.14976	1.14956	0.882081	0.713257	0.793178	0.649008	0.761503	0.842862	0.559155	0.93473	1.2975	0.243457	0.74864	0.978131	1.42433	1.54444	1.00875	0.113506	0.708588	1.64143	1.41856	0.684465	0.980289	0.25676	2.15072	1.26722	1.40074	0.789183	2.57583	0.932724	0.848616	0.981414
GOM_BH14	0.84803	3.1817	0.718712	3.15266	1.12225	3.32051	3.06355	3.15194	3.18495	0.63704	3.17642	1.09788	0.998547	0	2.23205	4.54093	0.959	3.01014	1.94108	1.48609	0.330212	1.67318	0.874354	1.54888	0.168416	1.35398	1.1537	0.639757	0.806471	1.73153	1.788	1.74939	2.47094	1.98296	1.0353	1.0885	2.4149	0.735697	1.5589	0.305248	0.770615	2.86439	1.96434	0.631661	0.288175	3.37129	0.20046	0.153673	0.184785
GOM_BH21	1.39534	4.10045	1.65298	4.17218	2.38734	3.68004	3.07082	4.1587	4.05512	1.73689	4.13965	2.58031	1.45334	2.23205	0	3.0314	1.3398	0.805065	0.304681	2.09331	2.05991	1.68013	1.37948	0.705253	2.12849	0.914561	2.34091	2.70473	1.68826	0.935442	0.475405	2.69651	0.57406	1.4199	1.5197	1.17273	0.188743	2.82644	1.65886	2.34242	1.68784	0.704466	0.309156	2.78067	2.137	1.14278	2.25881	2.11939	2.29946
GOM_BH35	3.96695	7.09882	4.30357	7.15499	5.18972	6.71101	6.09101	7.14356	7.05961	4.35832	7.13173	5.33155	4.23027	4.54093	3.0314	0	4.02734	2.98248	3.25227	5.03771	4.55766	4.68198	3.77384	3.52945	4.53308	3.69647	5.16207	5.16901	4.40632	3.94322	3.39504	5.62929	3.45172	4.45127	4.33114	3.59832	2.90496	5.2738	4.6416	4.78981	4.3847	2.45963	3.04979	5.17209	4.61501	2.57304	4.67506	4.50998	4.69374
GOM_BH7	0.180079	3.16787	0.314385	3.19405	1.16239	3.02575	2.59267	3.18608	3.14458	0.397088	3.18709	1.31408	0.232081	0.959	1.3398	4.02734	0	2.08088	1.03628	1.11402	0.73	0.998723	0.427288	0.634563	0.824618	0.42558	1.13594	1.36597	0.382158	0.78741	0.869807	1.64889	1.51511	1.15559	0.345582	0.477195	1.52827	1.48784	0.895402	1.01235	0.367454	2.02097	1.1192	1.44868	0.808317	2.47906	0.940553	0.822403	0.985436
GOM_BH36	2.16354	4.46835	2.38416	4.5666	3.00943	3.89906	3.23091	4.55003	4.41089	2.47197	4.51881	3.22101	2.14976	3.01014	0.805065	2.98248	2.08088	0	1.07266	2.61691	2.81081	2.14344	2.1752	1.46159	2.89517	1.66176	2.95397	3.43952	2.39285	1.47668	1.2222	3.20152	0.665256	1.76748	2.19274	1.9726	0.653285	3.56139	2.16123	3.09323	2.40072	0.611574	1.11038	3.52893	2.88906	0.508662	3.01876	2.88877	3.06205
GOM_BH3	1.09855	3.85266	1.34893	3.91712	2.09003	3.47851	2.89515	3.90449	3.81082	1.43328	3.8887	2.27988	1.14956	1.94108	0.304681	3.25227	1.03628	1.07266	0	1.81913	1.75917	1.43115	1.1039	0.401964	1.83231	0.610736	2.04525	2.40192	1.38372	0.691333	0.171576	2.42172	0.659191	1.22364	1.21825	0.905593	0.493402	2.52372	1.39779	2.04197	1.38316	1.00296	0.230069	2.48006	1.8366	1.44342	1.96057	1.82423	2.00206
GOM_BH18	1.25526	2.0756	0.982296	2.11961	0.557659	1.92946	1.58407	2.10912	2.04566	0.999444	2.10196	0.777086	0.882081	1.48609	2.09331	5.03771	1.11402	2.61691	1.81913	0	1.1624	0.49096	1.51644	1.50826	1.32381	1.34964	0.488886	1.37375	0.834545	1.16959	1.65978	0.603246	1.95242	0.921928	0.768625	1.59055	2.26566	1.46147	0.455703	1.27834	0.876797	2.78954	1.99811	1.5268	1.19819	3.10349	1.31666	1.34651	1.35985
GOM_BH38	0.670674	2.94469	0.439887	2.92974	0.848307	3.02591	2.74423	2.92708	2.94141	0.350835	2.94562	0.874098	0.713257	0.330212	2.05991	4.55766	0.73	2.81081	1.75917	1.1624	0	1.3456	0.792928	1.3578	0.162878	1.15162	0.868383	0.653198	0.496165	1.46091	1.596	1.47081	2.23702	1.66818	0.731029	0.991905	2.24721	0.772983	1.23175	0.282923	0.465895	2.72462	1.81709	0.720895	0.0784262	3.20224	0.219468	0.184191	0.268322
GOM_BH4	1.1736	2.42251	1.01404	2.49206	0.99862	2.09872	1.60568	2.47859	2.37977	1.07013	2.4602	1.2265	0.793178	1.67318	1.68013	4.68198	0.998723	2.14344	1.43115	0.49096	1.3456	0	1.42558	1.18666	1.50487	1.0771	0.93102	1.72725	0.885708	0.745263	1.28787	1.05812	1.47827	0.434508	0.699456	1.43266	1.84097	1.83069	0.114967	1.53929	0.927728	2.35951	1.63365	1.86972	1.40347	2.63739	1.54269	1.52074	1.59123
GOM_BH46	0.262117	3.53675	0.56997	3.55072	1.46785	3.44041	3.01915	3.54437	3.51888	0.602326	3.55073	1.57612	0.649008	0.874354	1.37948	3.77384	0.427288	2.1752	1.1039	1.51644	0.792928	1.42558	0	0.743357	0.804493	0.593261	1.4563	1.43527	0.705359	1.10885	0.969479	2.01432	1.69894	1.55377	0.759449	0.214286	1.55687	1.55074	1.32269	1.05123	0.670398	1.99175	1.09801	1.47533	0.858031	2.50883	0.94675	0.787976	0.977976
GOM_BH19	0.701986	3.57519	0.947851	3.62647	1.72012	3.28139	2.74604	3.61542	3.53968	1.03165	3.60548	1.90027	0.761503	1.54888	0.705253	3.52945	0.634563	1.46159	0.401964	1.50826	1.3578	1.18666	0.743357	0	1.4346	0.20949	1.68008	1.99998	0.989025	0.538415	0.239608	2.1022	0.955667	1.09702	0.840946	0.571252	0.89379	2.12177	1.12791	1.64068	0.985887	1.39242	0.508284	2.07862	1.43541	1.84533	1.56086	1.42758	1.60305
GOM_BH41	0.733764	3.06837	0.563269	3.04677	0.98612	3.17592	2.90433	3.04502	3.06815	0.478317	3.06638	0.986427	0.842862	0.168416	2.12849	4.53308	0.824618	2.89517	1.83231	1.32381	0.162878	1.50487	0.804493	1.4346	0	1.23375	1.01196	0.638563	0.64191	1.58352	1.67418	1.61252	2.3397	1.81825	0.873215	1.01455	2.31379	0.749898	1.39065	0.256758	0.607509	2.77721	1.87173	0.670955	0.136099	3.27079	0.143647	0.0288422	0.174163
GOM_BH43	0.506331	3.42441	0.738433	3.46859	1.52451	3.17472	2.66847	3.4584	3.39234	0.822547	3.45157	1.69905	0.559155	1.35398	0.914561	3.69647	0.42558	1.66176	0.610736	1.34964	1.15162	1.0771	0.593261	0.20949	1.23375	0	1.48727	1.79146	0.781561	0.545074	0.444689	1.93369	1.12545	1.06417	0.645883	0.463496	1.10317	1.91332	1.00349	1.43452	0.777233	1.60083	0.708556	1.87202	1.22952	2.05355	1.35725	1.22805	1.40031
GOM_BH17	1.21977	2.0988	0.887248	2.10057	0.0690891	2.16683	1.94891	2.09544	2.08908	0.858899	2.1066	0.295611	0.93473	1.1537	2.34091	5.16207	1.13594	2.95397	2.04525	0.488886	0.868383	0.93102	1.4563	1.68008	1.01196	1.48727	0	0.908167	0.763772	1.47733	1.87542	0.602497	2.3009	1.36258	0.841384	1.58969	2.52434	0.985758	0.857546	0.892215	0.79198	3.04533	2.18825	1.0642	0.876042	3.41911	0.960868	1.03915	0.99524
GOM_BH2	1.32299	2.68629	1.05631	2.63336	0.847689	2.96906	2.83671	2.63582	2.70191	0.969773	2.67	0.700368	1.2975	0.639757	2.70473	5.16901	1.36597	3.43952	2.40192	1.37375	0.653198	1.72725	1.43527	1.99998	0.638563	1.79146	0.908167	0	1.05502	2.03345	2.23574	1.40451	2.84188	2.12098	1.27689	1.64027	2.89284	0.121965	1.6263	0.384498	1.04195	3.3759	2.46856	0.156589	0.580841	3.84501	0.495229	0.660205	0.475444
GOM_BH33	0.457825	2.83149	0.147769	2.84733	0.785132	2.76336	2.39428	2.84061	2.81356	0.184704	2.84601	0.931932	0.243457	0.806471	1.68826	4.40632	0.382158	2.39285	1.38372	0.834545	0.496165	0.885708	0.705359	0.989025	0.64191	0.781561	0.763772	1.05502	0	0.983193	1.21295	1.30897	1.78698	1.17656	0.235561	0.826127	1.87681	1.17581	0.770833	0.748774	0.0438577	2.38139	1.48847	1.16142	0.567748	2.81585	0.713117	0.652926	0.762672
GOM_BH25	0.944196	3.16738	1.02258	3.23703	1.53286	2.79304	2.22863	3.22369	3.12368	1.11068	3.20545	1.7461	0.74864	1.73153	0.935442	3.94322	0.78741	1.47668	0.691333	1.16959	1.46091	0.745263	1.10885	0.538415	1.58352	0.545074	1.47733	2.03345	0.983193	0	0.563001	1.77049	0.829501	0.56281	0.756568	1.00646	1.10028	2.15283	0.725518	1.72862	1.0034	1.62246	0.904734	2.14432	1.53739	1.9464	1.68022	1.58636	1.72853
GOM_BH27	0.941531	3.70467	1.18111	3.76536	1.91961	3.35572	2.78815	3.75318	3.66467	1.26627	3.73905	2.10857	0.978131	1.788	0.475405	3.39504	0.869807	1.2222	0.171576	1.65978	1.596	1.28787	0.969479	0.239608	1.67418	0.444689	1.87542	2.23574	1.21295	0.563001	0	2.26121	0.74165	1.1162	1.04683	0.782468	0.663869	2.35764	1.24731	1.87893	1.21305	1.17439	0.345792	2.31659	1.67379	1.60945	1.8001	1.66719	1.84246
GOM_BH31	1.76327	1.52269	1.44746	1.54534	0.627281	1.57968	1.45487	1.5372	1.50502	1.4346	1.53899	0.705212	1.42433	1.74939	2.69651	5.62929	1.64889	3.20152	2.42172	0.603246	1.47081	1.05812	2.01432	2.1022	1.61252	1.93369	0.602497	1.40451	1.30897	1.77049	2.26121	0	2.5363	1.46006	1.3151	2.12231	2.86832	1.44921	1.04835	1.47387	1.34449	3.39193	2.59746	1.55793	1.47643	3.69408	1.55293	1.64004	1.58365
GOM_BH23	1.62856	3.8243	1.79943	3.91679	2.35834	3.30083	2.65354	3.90083	3.7697	1.88875	3.87224	2.57411	1.54444	2.47094	0.57406	3.45172	1.51511	0.665256	0.659191	1.95242	2.23702	1.47827	1.69894	0.955667	2.3397	1.12545	2.3009	2.84188	1.78698	0.829501	0.74165	2.5363	0	1.11056	1.5723	1.52134	0.594487	2.96279	1.49672	2.51506	1.80061	0.995913	0.824917	2.94317	2.31528	1.16253	2.45237	2.33735	2.49842
GOM_BH6	1.33458	2.71799	1.2762	2.80707	1.42946	2.26124	1.67287	2.79138	2.6658	1.34992	2.76417	1.65745	1.00875	1.98296	1.4199	4.45127	1.15559	1.76748	1.22364	0.921928	1.66818	0.434508	1.55377	1.09702	1.81825	1.06417	1.36258	2.12098	1.17656	0.56281	1.1162	1.46006	1.11056	0	0.950477	1.49982	1.55665	2.22984	0.50842	1.89396	1.21265	2.05523	1.44806	2.25654	1.7349	2.27133	1.87922	1.82947	1.92883
GOM_BH11	0.497777	2.82903	0.327031	2.85989	0.879466	2.68276	2.26588	2.85125	2.80393	0.399674	2.85014	1.06191	0.113506	1.0353	1.5197	4.33114	0.345582	2.19274	1.21825	0.768625	0.731029	0.699456	0.759449	0.840946	0.873215	0.645883	0.841384	1.27689	0.235561	0.756568	1.04683	1.3151	1.5723	0.950477	0	0.82196	1.70655	1.39631	0.587824	0.983132	0.265961	2.2212	1.3491	1.38963	0.803218	2.63039	0.948552	0.882487	0.998068
GOM_BH39	0.371618	3.64314	0.709137	3.66637	1.6085	3.49426	3.03802	3.65885	3.62077	0.760061	3.66123	1.73548	0.708588	1.0885	1.17273	3.59832	0.477195	1.9726	0.905593	1.59055	0.991905	1.43266	0.214286	0.571252	1.01455	0.463496	1.58969	1.64027	0.826127	1.00646	0.782468	2.12231	1.52134	1.49982	0.82196	0	1.34756	1.75714	1.33895	1.25748	0.798261	1.7776	0.886355	1.68541	1.06036	2.29721	1.15573	0.99909	1.18852
GOM_BH47	1.58132	4.25563	1.8416	4.3315	2.57165	3.80915	3.18657	4.31753	4.20832	1.92536	4.29662	2.76631	1.64143	2.4149	0.188743	2.90496	1.52827	0.653285	0.493402	2.26566	2.24721	1.84097	1.55687	0.89379	2.31379	1.10317	2.52434	2.89284	1.87681	1.10028	0.663869	2.86832	0.594487	1.55665	1.70655	1.34756	0	3.0145	1.82577	2.52954	1.87654	0.524382	0.465502	2.9678	2.32414	0.957063	2.44497	2.30423	2.48523
GOM_BH26	1.44336	2.67793	1.17827	2.61706	0.922131	2.99902	2.89329	2.62064	2.69748	1.09172	2.65803	0.753568	1.41856	0.735697	2.82644	5.2738	1.48784	3.56139	2.52372	1.46147	0.772983	1.83069	1.55074	2.12177	0.749898	1.91332	0.985758	0.121965	1.17581	2.15283	2.35764	1.44921	2.96279	2.22984	1.39631	1.75714	3.0145	0	1.73181	0.499703	1.16329	3.49676	2.58933	0.139667	0.69953	3.96687	0.606268	0.770088	0.581922
GOM_BH30	1.06809	2.45743	0.899924	2.51935	0.923493	2.17294	1.70035	2.5068	2.41822	0.955309	2.49185	1.15122	0.684465	1.5589	1.65886	4.6416	0.895402	2.16123	1.39779	0.455703	1.23175	0.114967	1.32269	1.12791	1.39065	1.00349	0.857546	1.6263	0.770833	0.725518	1.24731	1.04835	1.49672	0.50842	0.587824	1.33895	1.82577	1.73181	0	1.42904	0.812933	2.34782	1.59191	1.76673	1.29034	2.64881	1.4302	1.40631	1.47891
GOM_BH1	0.950768	2.88229	0.715629	2.85024	0.851904	3.05209	2.83194	2.84986	2.8874	0.626319	2.87552	0.801935	0.980289	0.305248	2.34242	4.78981	1.01235	3.09323	2.04197	1.27834	0.282923	1.53929	1.05123	1.64068	0.256758	1.43452	0.892215	0.384498	0.748774	1.72862	1.87893	1.47387	2.51506	1.89396	0.983132	1.25748	2.52954	0.499703	1.42904	0	0.725484	3.00442	2.09702	0.438265	0.205418	3.4849	0.117735	0.280659	0.12065
GOM_BH12	0.427795	2.86657	0.106006	2.88066	0.810422	2.80514	2.438	2.87417	2.84942	0.142439	2.88033	0.94938	0.25676	0.770615	1.68784	4.3847	0.367454	2.40072	1.38316	0.876797	0.465895	0.927728	0.670398	0.985887	0.607509	0.777233	0.79198	1.04195	0.0438577	1.0034	1.21305	1.34449	1.80061	1.21265	0.265961	0.798261	1.87654	1.16329	0.812933	0.725484	0	2.37805	1.48162	1.14398	0.539358	2.81894	0.684361	0.617395	0.733694
GOM_BH8	2.05402	4.76674	2.33534	4.84654	3.09146	4.28836	3.64797	4.83214	4.71743	2.41612	4.80948	3.2828	2.15072	2.86439	0.704466	2.45963	2.02097	0.611574	1.00296	2.78954	2.72462	2.35951	1.99175	1.39242	2.77721	1.60083	3.04533	3.3759	2.38139	1.62246	1.17439	3.39193	0.995913	2.05523	2.2212	1.7776	0.524382	3.49676	2.34782	3.00442	2.37805	0	0.90753	3.44137	2.79994	0.579066	2.91324	2.76503	2.95076
GOM_BH10	1.1465	4.04932	1.4328	4.10843	2.22839	3.69731	3.12071	4.09647	4.00982	1.51176	4.0831	2.40703	1.26722	1.96434	0.309156	3.04979	1.1192	1.11038	0.230069	1.99811	1.81709	1.63365	1.09801	0.508284	1.87173	0.708556	2.18825	2.46856	1.48847	0.904734	0.345792	2.59746	0.824917	1.44806	1.3491	0.886355	0.465502	2.58933	1.59191	2.09702	1.48162	0.90753	0	2.5342	1.89244	1.41092	2.00671	1.86032	2.04487
GOM_BH48	1.38849	2.81354	1.14643	2.75452	1.00409	3.11812	2.99277	2.75787	2.83197	1.05781	2.79455	0.855038	1.40074	0.631661	2.78067	5.17209	1.44868	3.52893	2.48006	1.5268	0.720895	1.86972	1.47533	2.07862	0.670955	1.87202	1.0642	0.156589	1.16142	2.14432	2.31659	1.55793	2.94317	2.25654	1.38963	1.68541	2.9678	0.139667	1.76673	0.438265	1.14398	3.44137	2.5342	0	0.643677	3.92311	0.53014	0.687634	0.497403
GOM_BH16	0.745973	2.93485	0.517478	2.9151	0.850041	3.04068	2.7755	2.91308	2.93391	0.428247	2.93363	0.855139	0.789183	0.288175	2.137	4.61501	0.808317	2.88906	1.8366	1.19819	0.0784262	1.40347	0.858031	1.43541	0.136099	1.22952	0.876042	0.580841	0.567748	1.53739	1.67379	1.47643	2.31528	1.7349	0.803218	1.06036	2.32414	0.69953	1.29034	0.205418	0.539358	2.79994	1.89244	0.643677	0	3.27949	0.1454	0.163897	0.195029
GOM_BH34	2.53801	4.9765	2.79046	5.07374	3.47176	4.40378	3.73208	5.05731	4.91931	2.87572	5.0266	3.67733	2.57583	3.37129	1.14278	2.57304	2.47906	0.508662	1.44342	3.10349	3.20224	2.63739	2.50883	1.84533	3.27079	2.05355	3.41911	3.84501	2.81585	1.9464	1.60945	3.69408	1.16253	2.27133	2.63039	2.29721	0.957063	3.96687	2.64881	3.4849	2.81894	0.579066	1.41092	3.92311	3.27949	0	3.40156	3.26129	3.44207
GOM_BH40	0.863665	2.98134	0.658444	2.95303	0.926541	3.12702	2.88519	2.95217	2.98449	0.56973	2.9763	0.897428	0.932724	0.20046	2.25881	4.67506	0.940553	3.01876	1.96057	1.31666	0.219468	1.54269	0.94675	1.56086	0.143647	1.35725	0.960868	0.495229	0.713117	1.68022	1.8001	1.55293	2.45237	1.87922	0.948552	1.15573	2.44497	0.606268	1.4302	0.117735	0.684361	2.91324	2.00671	0.53014	0.1454	3.40156	0	0.165132	0.0496945
GOM_BH44	0.725916	3.09705	0.568656	3.07558	1.01386	3.20242	2.9279	3.07382	3.09673	0.485326	3.09513	1.01524	0.848616	0.153673	2.11939	4.50998	0.822403	2.88877	1.82423	1.34651	0.184191	1.52074	0.787976	1.42758	0.0288422	1.22805	1.03915	0.660205	0.652926	1.58636	1.66719	1.64004	2.33735	1.82947	0.882487	0.99909	2.30423	0.770088	1.40631	0.280659	0.617395	2.76503	1.86032	0.687634	0.163897	3.26129	0.165132	0	0.19031
GOM_BH45	0.90413	3.00141	0.706358	2.97031	0.958632	3.15979	2.92521	2.96983	3.00589	0.61788	2.99513	0.919391	0.981414	0.184785	2.29946	4.69374	0.985436	3.06205	2.00206	1.35985	0.268322	1.59123	0.977976	1.60305	0.174163	1.40031	0.99524	0.475444	0.762672	1.72853	1.84246	1.58365	2.49842	1.92883	0.998068	1.18852	2.48523	0.581922	1.47891	0.12065	0.733694	2.95076	2.04487	0.497403	0.195029	3.44207	0.0496945	0.19031	0
GOM_BH24	1.6711	3.37359	1.74748	3.47707	2.11533	2.80466	2.14714	3.45981	3.31434	1.83416	3.42603	2.3413	1.46924	2.46121	1.03059	3.96686	1.51875	1.10064	0.991468	1.63666	2.18193	1.1457	1.81305	1.12396	2.31044	1.22245	2.05125	2.72383	1.69323	0.73186	0.988866	2.18117	0.515334	0.721709	1.45915	1.67847	1.09404	2.84003	1.19785	2.44197	1.71826	1.50943	1.20752	2.84464	2.25699	1.60899	2.40132	2.31447	2.45025
GOM_BH15	0.55014	3.15969	0.439005	3.14793	1.05772	3.21301	2.90162	3.14488	3.1546	0.368089	3.16213	1.09567	0.714266	0.300806	1.94127	4.35262	0.658645	2.71367	1.64719	1.31835	0.223094	1.43575	0.61142	1.25209	0.193449	1.05488	1.0719	0.826867	0.550696	1.43558	1.49158	1.67329	2.17019	1.71505	0.764943	0.821104	2.12572	0.940527	1.32079	0.442438	0.509878	2.5855	1.68091	0.864341	0.264875	3.08276	0.335357	0.179531	0.367527
GOM_BH28	0.667846	2.63001	0.339194	2.64185	0.572954	2.59693	2.26394	2.6356	2.6143	0.32876	2.64266	0.726677	0.416507	0.837315	1.86817	4.61767	0.591176	2.5473	1.56501	0.68237	0.507158	0.844034	0.908909	1.1779	0.669348	0.974172	0.552096	0.944888	0.21225	1.10037	1.39345	1.10949	1.92318	1.19571	0.354732	1.03762	2.05587	1.06107	0.731817	0.700201	0.240218	2.56687	1.68271	1.06987	0.560516	2.98426	0.698662	0.688147	0.747202
GOM_BH9	0.290763	3.29396	0.509635	3.32823	1.33205	3.10286	2.63515	3.31926	3.26669	0.592307	3.31676	1.49451	0.366801	1.13098	1.14472	3.86347	0.19538	1.89164	0.841541	1.22268	0.920363	1.02948	0.448802	0.439621	1.00574	0.231461	1.30045	1.56038	0.565779	0.666757	0.676148	1.78441	1.34063	1.11024	0.470447	0.404269	1.33311	1.68219	0.938191	1.20324	0.556432	1.82596	0.925701	1.64061	0.998358	2.28474	1.12716	1.00113	1.17075
GOM_BH13	2.18797	1.66783	1.85418	1.57723	1.0251	2.19978	2.32058	1.58472	1.70434	1.79509	1.63355	0.836888	1.97669	1.74495	3.41143	6.15256	2.14824	4.02724	3.11278	1.45185	1.62045	1.94222	2.38182	2.73641	1.68709	2.53585	1.07576	1.13795	1.76659	2.55137	2.94184	1.00078	3.37065	2.3736	1.89659	2.55452	3.59626	1.09072	1.89314	1.44535	1.78169	4.11513	3.2436	1.23021	1.57701	4.49478	1.56162	1.7146	1.56239
GOM_BH20	1.57449	2.2007	1.25404	2.14414	0.624722	2.53532	2.47479	2.14695	2.21904	1.18323	2.18245	0.400789	1.42722	1.07513	2.88044	5.51817	1.56368	3.55792	2.57637	1.17787	0.964319	1.62079	1.74517	2.18327	1.01946	1.97564	0.693584	0.490293	1.19425	2.09385	2.4051	1.01992	2.92306	2.04844	1.36881	1.93039	3.06863	0.479117	1.54032	0.775286	1.1994	3.57556	2.681	0.612982	0.914724	3.9991	0.891814	1.04658	0.892269
GOM_BH29	1.57	2.16443	1.2463	2.11018	0.588786	2.49152	2.4294	2.11266	2.18172	1.17756	2.1472	0.362841	1.41214	1.09441	2.86542	5.51982	1.55404	3.53716	2.56169	1.13947	0.970483	1.58651	1.74606	2.17019	1.03239	1.96319	0.657343	0.523176	1.18165	2.07043	2.39027	0.974534	2.89989	2.0154	1.35079	1.92855	3.05338	0.518559	1.50767	0.792291	1.18839	3.56202	2.66971	0.650602	0.923826	3.98107	0.907825	1.0599	0.910597
GOM_BJ3	1.61673	2.31447	1.30875	2.24961	0.761874	2.67816	2.6273	2.25364	2.33662	1.2321	2.29253	0.54393	1.50328	1.04011	2.95223	5.53359	1.62227	3.64667	2.64758	1.31861	0.977372	1.75055	1.76896	2.25034	1.00824	2.04133	0.830957	0.414441	1.26439	2.1924	2.47711	1.17252	3.01967	2.17432	1.45393	1.96234	3.14088	0.370121	1.66595	0.754029	1.26464	3.6419	2.74141	0.509529	0.918603	4.0791	0.87166	1.0336	0.86359
GOM_BJ6	0.785537	2.95794	0.78799	3.01744	1.25193	2.65028	2.13119	3.00529	2.91918	0.872419	2.99156	1.46398	0.508013	1.5064	1.17631	4.14089	0.609782	1.75767	0.902848	0.91769	1.21713	0.554066	0.997241	0.6326	1.35063	0.537853	1.19745	1.76518	0.726583	0.28246	0.747937	1.5209	1.11188	0.556884	0.49282	0.948018	1.35116	1.88334	0.501012	1.47532	0.752184	1.87554	1.09155	1.88134	1.29143	2.22255	1.4362	1.35662	1.48537
GOM_BJ5	0.893973	3.22986	0.996839	3.29663	1.55486	2.86811	2.30804	3.28364	3.18743	1.08581	3.26671	1.76394	0.72932	1.69772	0.879932	3.87567	0.744838	1.45752	0.623704	1.21538	1.43664	0.807655	1.04618	0.456444	1.55358	0.472088	1.50154	2.02327	0.96899	0.0820973	0.487905	1.8181	0.82344	0.644357	0.749481	0.935219	1.05028	2.14354	0.779401	1.7086	0.985954	1.57421	0.831949	2.12975	1.51393	1.91763	1.65525	1.55503	1.70297
GOM_BJ2	1.67942	2.48384	1.39193	2.41008	0.948932	2.87709	2.83389	2.41544	2.51007	1.30942	2.45795	0.739284	1.61032	1.01186	3.04474	5.54516	1.70589	3.76006	2.74046	1.50646	1.0163	1.92301	1.80571	2.33975	1.01397	2.13029	1.01758	0.376153	1.36745	2.32298	2.57179	1.37915	3.14494	2.34048	1.5728	2.00788	3.23341	0.27846	1.83349	0.758394	1.36168	3.72525	2.81965	0.405944	0.947935	4.17996	0.870966	1.03606	0.851493
GOM_BJ7	1.2982	1.99819	1.00167	2.03132	0.430976	1.91977	1.62665	2.02215	1.97367	1.0055	2.01972	0.641131	0.942284	1.43809	2.21601	5.13723	1.17102	2.75731	1.93613	0.150192	1.12365	0.64016	1.5557	1.61058	1.28135	1.44182	0.364524	1.2683	0.856252	1.30065	1.7736	0.492065	2.0937	1.07196	0.830836	1.64763	2.39114	1.34933	0.598478	1.20855	0.895866	2.91549	2.10763	1.42345	1.15052	3.24091	1.25858	1.30587	1.29896
GOM_BJ1	1.22826	3.11338	1.27501	3.19801	1.66273	2.65944	2.05674	3.1829	3.06284	1.36054	3.15782	1.88573	0.995482	1.99194	1.02063	4.05172	1.06518	1.40033	0.843398	1.22257	1.70642	0.743249	1.3997	0.798773	1.83824	0.833019	1.60113	2.24569	1.2156	0.291178	0.75904	1.80136	0.735372	0.40171	0.980997	1.29587	1.15495	2.36229	0.768284	1.96409	1.2416	1.65532	1.07229	2.36591	1.78084	1.89644	1.92556	1.8434	1.97469
GOM_BJ4	2.29078	2.64437	2.0195	2.53175	1.54745	3.20859	3.28055	2.54292	2.68987	1.93455	2.60054	1.3232	2.24671	1.54174	3.67125	6.06943	2.33156	4.39608	3.36782	2.09998	1.62032	2.5408	2.39098	2.9661	1.58653	2.75709	1.61639	0.968141	2.00339	2.96246	3.20057	1.85845	3.78401	2.965	2.21173	2.59995	3.85959	0.847423	2.45664	1.3441	1.99563	4.34404	3.43667	0.91646	1.5463	4.80997	1.44438	1.60388	1.41358
GOM_BJ8	2.34091	2.48765	2.05521	2.37155	1.51149	3.07436	3.17184	2.38323	2.53511	1.97285	2.44212	1.28395	2.26896	1.62665	3.70779	6.16551	2.36926	4.41745	3.4034	2.05466	1.67413	2.50994	2.45719	3.00294	1.65593	2.79346	1.57954	1.02254	2.02703	2.96882	3.23443	1.76957	3.79512	2.93912	2.22594	2.6628	3.89649	0.906564	2.43126	1.40597	2.0229	4.38859	3.48274	0.995133	1.60307	4.84182	1.51242	1.67538	1.4859
GOM_BJ10	1.99688	2.15823	1.68454	2.06758	1.03422	2.64923	2.69771	2.07531	2.19344	1.60995	2.12438	0.806617	1.8668	1.40276	3.31952	5.91386	1.99672	3.99851	3.01521	1.56601	1.35906	2.03085	2.15097	2.62058	1.38408	2.4123	1.10062	0.7636	1.63188	2.53255	2.84412	1.27711	3.36201	2.46316	1.80964	2.3442	3.50787	0.682395	1.95771	1.12796	1.63515	4.01299	3.11561	0.814177	1.29915	4.43982	1.24479	1.40858	1.23246
GOM_BJ9	1.71644	3.85953	1.88395	3.95527	2.42883	3.31756	2.66319	3.93894	3.80345	1.9733	3.90884	2.64611	1.62696	2.55807	0.637126	3.45692	1.60154	0.613962	0.743139	2.01254	2.32208	1.53378	1.78777	1.04448	2.42601	1.21379	2.37052	2.92404	1.86903	0.904829	0.82971	2.59162	0.0888214	1.15358	1.65235	1.60992	0.635433	3.04475	1.55724	2.59953	1.88341	0.997369	0.900928	3.02662	2.40027	1.11871	2.53785	2.42391	2.58408
ULB_BC7	3.63366	6.91573	3.94691	6.92511	4.82807	6.76941	6.26201	6.91962	6.89844	3.96647	6.92826	4.89857	3.99697	3.8812	3.35599	1.83958	3.76515	3.73119	3.42993	4.87904	4.02899	4.67595	3.37955	3.51709	3.94163	3.59945	4.82474	4.50914	4.08488	4.04489	3.50232	5.39373	3.91643	4.60767	4.11041	3.28852	3.32704	4.58588	4.59698	4.17933	4.04929	3.11976	3.2006	4.45742	4.06019	3.52583	4.06329	3.91352	4.06259
ULB_BC1	2.74554	5.72369	2.94764	5.68675	3.65793	5.83197	5.48705	5.68737	5.72915	2.92192	5.71541	3.64256	3.12736	2.54548	3.3	3.55069	2.92254	3.99891	3.19048	3.92076	2.81306	3.91875	2.49987	3.0372	2.67198	2.99666	3.68123	3.0664	3.09397	3.54076	3.16106	4.28333	3.83968	4.04162	3.22833	2.54354	3.38314	3.10377	3.81166	2.84179	3.05046	3.48872	3.01653	2.9642	2.80798	4.05226	2.7458	2.64411	2.72332
ULB_BC4	2.28181	5.40016	2.52125	5.37934	3.30308	5.43099	5.04208	5.37776	5.39788	2.50872	5.3991	3.31915	2.66979	2.23099	2.72221	3.14695	2.45258	3.41262	2.62565	3.50351	2.45654	3.45043	2.0253	2.49879	2.33283	2.47751	3.31752	2.81389	2.66902	3.01645	2.60667	3.91781	3.26881	3.53627	2.77649	2.03864	2.80036	2.87153	3.34798	2.53593	2.62673	2.90194	2.44409	2.73532	2.46553	3.4668	2.42882	2.30405	2.41528
ULB_BC6	3.26177	0.568162	2.97108	0.750706	2.18538	0.385675	1.03817	0.726498	0.480408	2.97119	0.649529	2.22455	2.8896	3.3048	3.89312	6.92121	3.12167	4.17075	3.67204	2.00802	3.03052	2.25602	3.52179	3.4413	3.17149	3.31588	2.16215	2.89045	2.82574	2.98094	3.53833	1.55973	3.55208	2.47649	2.7761	3.59741	4.03313	2.90509	2.3152	3.02076	2.86535	4.52682	3.88346	3.03233	3.0354	4.67847	3.10644	3.19917	3.13437
ULB_BC9	3.78887	7.01294	4.12581	7.05422	5.02586	6.70196	6.11412	7.04465	6.98064	4.17044	7.03942	5.14679	4.09087	4.27264	3.048	0.60598	3.87378	3.15668	3.22441	4.93766	4.33039	4.62683	3.57105	3.44506	4.28576	3.58857	5.00565	4.91058	4.24203	3.9093	3.34743	5.51213	3.53327	4.44701	4.19803	3.41742	2.95244	5.00808	4.5728	4.54104	4.21547	2.57879	3.0047	4.89675	4.38059	2.81474	4.42396	4.26067	4.43696
ULB_CC3	3.30208	0.441396	3.00446	0.624039	2.19664	0.521731	1.16611	0.600122	0.355388	3.0006	0.522063	2.2219	2.93488	3.31062	3.975	6.99945	3.16664	4.27121	3.74793	2.05297	3.04446	2.32482	3.56064	3.50665	3.18173	3.37536	2.17749	2.87521	2.86047	3.05662	3.61092	1.57596	3.64678	2.56246	2.82149	3.64345	4.11836	2.88418	2.37886	3.02203	2.89917	4.61618	3.95654	3.01391	3.04584	4.77945	3.11121	3.20974	3.13733
ULB_CC4	3.92379	7.13073	4.26125	7.17549	5.1595	6.8008	6.20418	7.16548	7.09678	4.3081	7.15872	5.28501	4.21781	4.42649	3.13388	0.464727	4.00349	3.19872	3.32245	5.05686	4.47639	4.73486	3.71082	3.55776	4.43564	3.70723	5.13765	5.06324	4.37474	4.01074	3.45084	5.63592	3.60323	4.54199	4.32374	3.55218	3.02967	5.16217	4.68407	4.6915	4.34921	2.63422	3.10632	5.05251	4.52807	2.83471	4.57473	4.41091	4.58883
ULB_BC5	3.22274	6.49593	3.55379	6.52302	4.45423	6.26343	5.7154	6.51522	6.47037	3.58849	6.51619	4.55556	3.55568	3.62214	2.71452	1.27299	3.32925	3.00849	2.83178	4.42692	3.71203	4.16621	2.9865	2.98217	3.65153	3.09664	4.44094	4.26185	3.68054	3.48693	2.9279	4.97811	3.25487	4.0441	3.66692	2.85711	2.66041	4.3532	4.09909	3.90297	3.64983	2.39837	2.60249	4.23568	3.75574	2.77205	3.78524	3.62514	3.79365
ULB_BC3	3.78588	0.747031	3.49169	0.892117	2.68741	0.762869	1.45393	0.874475	0.694796	3.4893	0.803974	2.70954	3.41534	3.80032	4.40746	7.4378	3.64736	4.65646	4.19176	2.5334	3.53531	2.78069	4.04533	3.96671	3.67226	3.8427	2.66837	3.35534	3.34708	3.50129	4.06033	2.06674	4.04978	2.98828	3.30184	4.12346	4.54371	3.35993	2.84145	3.51054	3.38619	5.03163	4.40498	3.49148	3.53641	5.16229	3.6007	3.7003	3.62632
ULB_CC2	2.45712	5.42246	2.65166	5.38636	3.35602	5.53142	5.19148	5.38685	5.42763	2.62424	5.41453	3.3409	2.83657	2.24366	3.07786	3.58028	2.63515	3.79995	2.9509	3.62244	2.51142	3.62904	2.21515	2.77686	2.37004	2.72613	3.37949	2.76882	2.79753	3.27113	2.91171	3.98153	3.60543	3.76281	2.93616	2.26874	3.17184	2.80845	3.52103	2.54036	2.75392	3.31274	2.78688	2.66903	2.50606	3.88398	2.44401	2.34219	2.42174
ULB_BC8	3.44169	6.68539	3.77752	6.7219	4.6789	6.40234	5.82898	6.71291	6.65538	3.81934	6.70977	4.79419	3.75377	3.90421	2.77909	0.877871	3.5333	2.96687	2.93386	4.61005	3.9696	4.31608	3.21816	3.13017	3.92102	3.26428	4.66076	4.54295	3.89707	3.61056	3.04756	5.17754	3.28943	4.15711	3.86244	3.07109	2.69943	4.63916	4.25729	4.17561	3.86921	2.36963	2.70937	4.52648	4.01822	2.67121	4.05828	3.8956	4.07023
ULB_CC1	3.37355	6.62471	3.70866	6.65924	4.61032	6.35248	5.78451	6.65051	6.59564	3.74909	6.64823	4.72286	3.69009	3.82417	2.74313	0.970892	3.46824	2.95625	2.88976	4.55	3.89422	4.26293	3.14733	3.07639	3.84334	3.2065	4.59315	4.46333	3.82974	3.56255	2.99977	5.11433	3.26112	4.1119	3.79937	3.00361	2.66917	4.55865	4.20232	4.09744	3.80129	2.35466	2.66385	4.44505	3.94192	2.67486	3.97999	3.81773	3.99129
ULB_BH22	3.31055	6.3906	3.6439	6.45119	4.51704	5.98749	5.36487	6.43919	6.34953	3.70398	6.42535	4.66905	3.55131	3.93963	2.30961	0.726874	3.35696	2.2686	2.53886	4.33846	3.92634	3.97	3.13479	2.83225	3.91604	3.0074	4.48588	4.5546	3.73853	3.22823	2.68629	4.93443	2.725	3.72925	3.6486	2.94785	2.1796	4.66404	3.93354	4.17144	3.7197	1.73393	2.34276	4.57049	3.98805	1.88355	4.05941	3.89462	4.08212
ULB_BH5	3.06018	6.30784	3.35222	6.30448	4.20541	6.23458	5.77251	6.30063	6.2968	3.36018	6.31467	4.25485	3.43978	3.20227	3.04637	2.35522	3.20887	3.56433	3.05583	4.31541	3.38075	4.16832	2.79911	3.06384	3.27884	3.10975	4.20904	3.81661	3.49596	3.60212	3.0954	4.79472	3.62037	4.15916	3.55265	2.74259	3.05944	3.88579	4.07912	3.50542	3.45733	2.97139	2.83579	3.75358	3.4039	3.46203	3.3919	3.2502	3.38628
ULB_BH14	2.59389	5.53896	2.78485	5.50029	3.47929	5.65912	5.3246	5.50114	5.54535	2.75608	5.52989	3.45956	2.97244	2.36366	3.21267	3.63369	2.77218	3.9304	3.08833	3.75345	2.63656	3.76518	2.35293	2.91607	2.49319	2.86539	3.50396	2.87719	2.93036	3.4104	3.05021	4.10552	3.74226	3.90138	3.07143	2.40782	3.30466	2.91315	3.65685	2.6581	2.88668	3.43757	2.92285	2.77353	2.62928	4.00708	2.56372	2.46554	2.54017
ULB_BH21	3.05075	5.99189	3.24661	5.95007	3.93924	6.12134	5.78644	5.95138	5.99967	3.21849	5.98144	3.91555	3.43115	2.8215	3.60185	3.68672	3.22831	4.29136	3.49723	4.21608	3.09787	4.22331	2.80676	3.34712	2.95335	3.30658	3.96472	3.32144	3.39234	3.85076	3.46972	4.56586	4.14479	4.35049	3.5311	2.85297	3.68116	3.35221	4.11561	3.11365	3.3487	3.77135	3.32087	3.21257	3.08944	4.33003	3.02117	2.92585	2.99648
ULB_BH7	2.41791	5.25711	2.57727	5.21215	3.22127	5.41444	5.10893	5.21384	5.2667	2.5401	5.24514	3.18684	2.78482	2.09945	3.17598	3.87512	2.59792	3.92553	3.02225	3.52848	2.38895	3.5768	2.19169	2.81042	2.23885	2.737	3.25026	2.58105	2.71953	3.27994	2.96595	3.84855	3.68121	3.74514	2.87795	2.27381	3.28478	2.6099	3.46577	2.38547	2.67567	3.46845	2.87596	2.47031	2.37445	4.04515	2.29745	2.21214	2.27014
ULB_BH36	3.61797	6.88909	3.94933	6.91726	4.8499	6.64653	6.09085	6.90934	6.86293	3.98423	6.90986	4.95124	3.94912	4.01311	3.06802	1.12704	3.72327	3.30633	3.20046	4.81866	4.10673	4.55108	3.3822	3.36541	4.04479	3.48464	4.83643	4.65263	4.07574	3.86388	3.30278	5.37215	3.59569	4.41825	4.0601	3.25184	3.00208	4.74278	4.48588	4.29559	4.04518	2.70252	2.97239	4.62405	4.1499	3.029	4.17785	4.01827	4.18562
ULB_BH3	2.59251	5.33776	2.7318	5.28529	3.3324	5.53213	5.25009	5.28803	5.35103	2.68909	5.32239	3.28327	2.95086	2.21164	3.39987	4.08324	2.77248	4.15494	3.23899	3.66644	2.51418	3.73941	2.3754	3.01498	2.35922	2.93292	3.3653	2.65244	2.87109	3.47322	3.17736	3.95845	3.89818	3.92514	3.04	2.46948	3.51206	2.67091	3.62707	2.48658	2.82734	3.7031	3.09802	2.53229	2.49331	4.28024	2.40586	2.33359	2.3749
ULB_BH18	3.0531	5.96936	3.24261	5.9255	3.92356	6.1096	5.78204	5.92709	5.97814	3.21261	5.95798	3.89582	3.43166	2.80394	3.6312	3.75561	3.23131	4.32738	3.52121	4.20882	3.08455	4.22443	2.81154	3.36361	2.93831	3.31873	3.95017	3.29478	3.38777	3.86342	3.49038	4.55057	4.17085	4.35857	3.53047	2.86303	3.71355	3.32318	4.11605	3.09393	3.34405	3.81229	3.34781	3.18363	3.07434	4.3731	3.00313	2.91103	2.97745
ULB_BH38	2.82344	5.84832	3.03948	5.81509	3.77242	5.93558	5.57548	5.81522	5.85193	3.01799	5.84174	3.76488	3.20847	2.66699	3.3059	3.41543	2.99838	3.98488	3.2117	4.01741	2.92516	3.99678	2.57281	3.07895	2.78805	3.04978	3.79341	3.20262	3.18663	3.59153	3.19143	4.3959	3.85447	4.10301	3.3118	2.6032	3.38011	3.24386	3.89143	2.96629	3.14343	3.45961	3.02964	3.10454	2.92368	4.01648	2.86745	2.75986	2.84694
ULB_BH46	2.57132	5.60314	2.78661	5.57199	3.52339	5.68359	5.32264	5.57182	5.60582	2.76534	5.59746	3.51908	2.95603	2.42145	3.08722	3.39223	2.74658	3.78284	2.98232	3.76473	2.67564	3.74479	2.32141	2.83809	2.54	2.80409	3.54362	2.96631	2.93378	3.34691	2.95653	4.1461	3.62952	3.85477	3.05915	2.35509	3.1685	3.01102	3.63921	2.72206	2.89059	3.27204	2.80563	2.8721	2.67541	3.83585	2.62181	2.5117	2.60234
ULB_BH19	3.59039	6.6561	3.82376	6.62358	4.57613	6.72893	6.35026	6.62365	6.65911	3.80706	6.64992	4.57224	3.97819	3.47446	3.91402	3.38108	3.76134	4.52294	3.86196	4.80505	3.72809	4.75906	3.33406	3.77875	3.59332	3.77311	4.59561	4.01006	3.97144	4.306	3.86433	5.19799	4.48039	4.83579	4.08443	3.34266	3.96126	4.04951	4.65674	3.7744	3.92871	3.95515	3.6616	3.91002	3.72864	4.47847	3.67488	3.56499	3.6549
ULB_BH41	2.38186	5.2373	2.54477	5.19374	3.19644	5.38783	5.07816	5.19524	5.24622	2.50864	5.22597	3.16475	2.75016	2.07519	3.13172	3.83901	2.5618	3.88059	2.97901	3.49861	2.36199	3.54251	2.15412	2.76911	2.21291	2.69713	3.22469	2.56406	2.68751	3.24042	2.92353	3.82371	3.6379	3.70779	2.84396	2.23411	3.24009	2.59485	3.43174	2.36303	2.64365	3.42309	2.83197	2.4552	2.34869	3.99978	2.27371	2.18602	2.24712
ULB_BH43	3.53312	6.67742	3.78895	6.65461	4.58117	6.69982	6.28999	6.65336	6.67568	3.78057	6.67561	4.59511	3.92132	3.50308	3.73146	3.02703	3.69779	4.30088	3.70449	4.77052	3.73449	4.68822	3.27251	3.65619	3.6093	3.66972	4.59541	4.06941	3.93648	4.19081	3.72159	5.1953	4.30329	4.73346	4.03068	3.25833	3.76409	4.11873	4.59015	3.80714	3.89483	3.71913	3.49506	3.9804	3.74256	4.22546	3.70206	3.58057	3.68659
ULB_BH17	2.40875	5.2601	2.57113	5.21603	3.22088	5.41281	5.10418	5.2176	5.26925	2.53479	5.24854	3.18832	2.77688	2.09942	3.15731	3.84868	2.5887	3.90535	3.00526	3.52442	2.38703	3.56918	2.18113	2.79594	2.23766	2.72413	3.24935	2.58578	2.71378	3.26743	2.95008	3.84815	3.6641	3.73479	2.87058	2.26111	3.26523	2.61581	3.45837	2.38669	2.66992	3.4465	2.85777	2.47618	2.37339	4.02298	2.29779	2.21082	2.27096
ULB_BH2	3.227	6.46541	3.56337	6.5029	4.4643	6.17989	5.60685	6.49378	6.435	3.60653	6.4902	4.58227	3.53565	3.70523	2.5591	0.964582	3.31614	2.76491	2.71171	4.38991	3.76292	4.09394	3.00619	2.90821	3.71785	3.04339	4.44534	4.34293	3.68156	3.3881	2.8251	4.95896	3.07325	3.93486	3.64394	2.85596	2.48208	4.44076	4.03551	3.97314	3.65422	2.16345	2.48704	4.33	3.81286	2.48603	3.85608	3.69277	3.86917
ULB_BH33	3.48051	6.6776	3.75342	6.66296	4.57452	6.65788	6.22301	6.66062	6.6719	3.75209	6.67944	4.60327	3.86636	3.52269	3.57066	2.7283	3.63865	4.10419	3.56532	4.72994	3.73386	4.61753	3.21844	3.54718	3.61756	3.57697	4.58432	4.11063	3.89986	4.08502	3.59493	5.17965	4.14456	4.6361	3.97768	3.185	3.59063	4.16783	4.52345	3.82793	3.85938	3.51267	3.34938	4.03126	3.74815	4.00305	3.71897	3.58872	3.70736
ULB_BH25	3.62251	6.80144	3.96011	6.85037	4.85385	6.45347	5.85092	6.83984	6.76563	4.0108	6.83121	4.98707	3.90326	4.16391	2.78013	0.41689	3.69352	2.83217	2.97719	4.73077	4.19515	4.39681	3.41887	3.22626	4.16324	3.38248	4.8294	4.79628	4.06879	3.66738	3.11005	5.31515	3.24131	4.19294	4.00723	3.25161	2.67127	4.89871	4.34936	4.4199	4.04501	2.2689	2.76458	4.79367	4.24996	2.47132	4.30414	4.1394	4.32087
ULB_BH27	3.30093	6.58358	3.61483	6.59372	4.49744	6.4372	5.93242	6.58811	6.56601	3.63505	6.59641	4.57011	3.66398	3.55989	3.04612	1.83597	3.43216	3.4532	3.11018	4.54605	3.70183	4.34451	3.04714	3.18857	3.61693	3.26837	4.49355	4.19047	3.7525	3.71804	3.17853	5.06141	3.61074	4.28084	3.77742	2.95553	3.02487	4.26935	4.265	3.85651	3.71704	2.84348	2.88151	4.14225	3.73423	3.27504	3.74009	3.58895	3.74044
ULB_BH31	3.50155	6.54742	3.72897	6.51313	4.47169	6.63071	6.25972	6.51344	6.55133	3.71032	6.54044	4.46426	3.88868	3.36638	3.86376	3.43552	3.67388	4.48752	3.80278	4.70918	3.62416	4.67235	3.24679	3.70823	3.48758	3.69677	4.49224	3.89599	3.8765	4.23244	3.80016	5.09473	4.42729	4.75779	3.99399	3.2616	3.9165	3.93384	4.56901	3.6652	3.83356	3.92662	3.60597	3.79427	3.62317	4.45708	3.56684	3.45937	3.54602
ULB_BH23	3.15367	6.42271	3.48591	6.45145	4.38702	6.18263	5.63146	6.44344	6.3964	3.52213	6.44369	4.49138	3.48291	3.56849	2.62498	1.25243	3.2574	2.91503	2.74547	4.35205	3.65189	4.08625	2.91985	2.90124	3.59442	3.01857	4.37274	4.20823	3.61131	3.40335	2.84349	4.90624	3.16373	3.9596	3.59377	2.78673	2.56925	4.30102	4.02026	3.84683	3.58114	2.30496	2.51646	4.18491	3.69686	2.67941	3.72916	3.56827	3.73855
ULB_BH6	3.39803	5.98608	3.51746	5.91793	4.05293	6.25155	6.00884	5.92291	6.00697	3.46867	5.96361	3.97896	3.74761	2.94767	4.20989	4.58647	3.57747	4.95401	4.05586	4.42616	3.26462	4.53024	3.18786	3.83467	3.10475	3.75073	4.09198	3.31165	3.65259	4.28963	3.99648	4.67192	4.71497	4.73251	3.83239	3.28749	4.31637	3.3096	4.41675	3.20103	3.60921	4.48168	3.91036	3.1761	3.23491	5.05493	3.1331	3.08098	3.09699
ULB_BH11	2.54144	5.71774	2.80315	5.70286	3.6151	5.71255	5.29713	5.7005	5.71245	2.79841	5.71937	3.6433	2.92939	2.56524	2.81474	2.87072	2.70519	3.45179	2.75607	3.78315	2.77377	3.69531	2.28042	2.6784	2.65784	2.68257	3.62564	3.16106	2.9503	3.20936	2.75879	4.22224	3.37807	3.74674	3.03917	2.26604	2.87027	3.22283	3.59721	2.87045	2.90915	2.90546	2.55725	3.08783	2.78816	3.45172	2.76063	2.629	2.75001
ULB_BH39	2.9191	5.98408	3.14757	5.95429	3.90021	6.05159	5.67726	5.95396	5.98595	3.13003	5.97906	3.89979	3.30618	2.80267	3.33006	3.28694	3.09163	3.98715	3.25147	4.12838	3.05198	4.09019	2.66462	3.13933	2.91868	3.12126	3.91905	3.35047	3.29517	3.65943	3.24033	4.52132	3.88626	4.18029	3.4115	2.68239	3.39503	3.39504	3.98666	3.1041	3.25234	3.44748	3.06189	3.25606	3.05372	3.99616	3.00289	2.89025	2.98417
ULB_BH47	3.60425	6.63256	3.82766	6.59606	4.56187	6.7262	6.36085	6.59667	6.63752	3.80755	6.62458	4.55061	3.99086	3.45302	3.97926	3.52402	3.77734	4.60398	3.9168	4.80681	3.71513	4.77601	3.35049	3.81922	3.57676	3.80562	4.58348	3.97446	3.97503	4.34228	3.91301	5.18595	4.54236	4.86578	4.09556	3.3685	4.03256	4.00974	4.6721	3.75039	3.93196	4.04294	3.72068	3.87009	3.71257	4.57291	3.65344	3.54868	3.63165
ULB_BH1	2.60686	5.64517	2.82447	5.61441	3.56439	5.72291	5.35962	5.61418	5.64763	2.80388	5.63967	3.56102	2.99204	2.4635	3.10746	3.37148	2.78171	3.79827	3.00613	3.80317	2.7165	3.78015	2.35611	2.86646	2.5814	2.83483	3.58432	3.00963	2.97174	3.37711	2.98241	4.18678	3.65187	3.88704	3.09556	2.38723	3.18658	3.05459	3.67488	2.76437	2.9286	3.28352	2.82756	2.91569	2.71672	3.84571	2.66383	2.55306	2.64458
ULB_BH12	2.82714	6.01268	3.09363	5.99809	3.90977	6.00145	5.57867	5.99572	6.00716	3.09036	6.01448	3.93857	3.21443	2.85998	3.03042	2.78596	2.98868	3.63261	2.9915	4.07238	3.0689	3.97493	2.56552	2.93637	2.95311	2.95052	3.91993	3.45347	3.24052	3.47087	3.00442	4.51594	3.59952	4.01399	3.32488	2.54323	3.07306	3.51379	3.87833	3.16521	3.19964	3.06747	2.78547	3.37825	3.08343	3.59716	3.05561	2.92426	3.04473
ULB_BH8	3.42397	6.04032	3.54975	5.97365	4.09765	6.29739	6.04804	5.97842	6.06044	3.50243	6.01854	4.0269	3.77683	2.98907	4.21337	4.54018	3.60368	4.95228	4.06418	4.46465	3.30403	4.56152	3.21043	3.84941	3.14483	3.76923	4.13583	3.36302	3.686	4.30953	4.00781	4.71799	4.72301	4.75793	3.86298	3.30577	4.31706	3.36297	4.44833	3.24582	3.64251	4.47375	3.91533	3.22881	3.27576	5.04563	3.17602	3.12073	3.1406
ULB_BH10	2.34478	5.18308	2.5023	5.1387	3.14581	5.33877	5.03347	5.14031	5.19242	2.46483	5.17137	3.11201	2.7108	2.02406	3.11767	3.87443	2.52482	3.87139	2.96003	3.45289	2.31326	3.50255	2.11985	2.74355	2.16322	2.66776	3.17469	2.50824	2.64441	3.21019	2.90147	3.77309	3.61916	3.67298	2.80357	2.2044	3.22885	2.53812	3.39139	2.31052	2.60055	3.42056	2.8165	2.39849	2.29885	3.99801	2.22218	2.1365	2.19503
ULB_BH48	3.07237	6.30588	3.35817	6.29919	4.20204	6.24981	5.79756	6.29578	6.29645	3.36308	6.31123	4.24541	3.45464	3.18368	3.10786	2.469	3.22466	3.64248	3.10742	4.32673	3.3717	4.19221	2.81059	3.10163	3.26548	3.14029	4.20755	3.79191	3.50298	3.64002	3.14137	4.79665	3.68186	4.19459	3.56706	2.76259	3.12673	3.85813	4.10107	3.48787	3.46369	3.05347	2.88982	3.72467	3.3923	3.55122	3.37544	3.23674	3.36816
ULB_BH16	2.53231	5.71264	2.79545	5.69837	3.60968	5.70439	5.28719	5.69594	5.70706	2.79129	5.71455	3.63907	2.92012	2.56236	2.79812	2.85393	2.69555	3.43368	2.74069	3.77506	2.76902	3.68495	2.27112	2.66499	2.65391	2.67034	3.61987	3.15977	2.94251	3.1964	2.74422	4.21605	3.36183	3.7345	3.03007	2.25514	2.853	3.22219	3.58713	2.86753	2.90145	2.88673	2.54134	3.08742	2.78395	3.43264	2.75742	2.62507	2.74714
ULB_BH34	3.6324	6.84936	3.96967	6.89184	4.86883	6.5339	5.945	6.88211	6.81653	4.01558	6.87635	4.99235	3.93053	4.13002	2.87848	0.601769	3.71467	2.99132	3.056	4.77442	4.18112	4.46039	3.41741	3.27965	4.13958	3.42499	4.84777	4.76686	4.08444	3.74149	3.1799	5.35062	3.36389	4.27832	4.03718	3.26081	2.78281	4.86571	4.40715	4.39536	4.05841	2.41116	2.8368	4.75602	4.23247	2.65576	4.27855	4.1148	4.29251
ULB_BH40	2.50341	5.45271	2.69416	5.41501	3.3907	5.56936	5.23392	5.41572	5.45866	2.66552	5.44406	3.37247	2.88179	2.27603	3.13381	3.62117	2.68176	3.85654	3.00578	3.66302	2.54739	3.67456	2.26281	2.82954	2.40458	2.77713	3.41502	2.79398	2.83969	3.32219	2.9657	4.01673	3.66063	3.81179	2.98072	2.31901	3.22819	2.83149	3.56619	2.57127	2.79602	3.36937	2.84247	2.69193	2.54066	3.94053	2.4762	2.37687	2.45309
ULB_BH44	2.81036	5.79892	3.01611	5.76249	3.73138	5.90342	5.55499	5.76305	5.80411	2.99139	5.79089	3.71735	3.19314	2.62002	3.34163	3.5246	2.98685	4.03306	3.23763	3.99052	2.88596	3.98386	2.56324	3.09128	2.7456	3.05434	3.75425	3.14295	3.16267	3.59786	3.21138	4.35648	3.88472	4.10205	3.29475	2.60306	3.42142	3.18066	3.87722	2.91685	3.11922	3.5166	3.06072	3.0411	2.88155	4.07747	2.82039	2.71766	2.79822
ULB_BH24	3.16719	6.39838	3.50404	6.43735	4.40429	6.10606	5.53036	6.42804	6.3673	3.54855	6.42381	4.52493	3.47167	3.65889	2.47934	0.968345	3.25346	2.67986	2.63539	4.32279	3.71049	4.02224	2.94926	2.83726	3.6683	2.9751	4.38442	4.29558	3.62072	3.31362	2.75064	4.89412	2.99104	3.85886	3.57941	2.7958	2.40043	4.39458	3.96497	3.92405	3.59394	2.07874	2.4115	4.28524	3.7615	2.40129	3.80723	3.64349	3.82119
ULB_BH15	2.30853	5.41205	2.54327	5.38948	3.31723	5.45165	5.06799	5.38813	5.41061	2.52903	5.4102	3.32975	2.69609	2.239	2.76855	3.19208	2.48037	3.46202	2.66895	3.52527	2.46985	3.47874	2.05321	2.53709	2.34388	2.51262	3.33271	2.81621	2.69102	3.05267	2.64789	3.93367	3.31353	3.56982	2.80212	2.07112	2.84822	2.87184	3.37561	2.54356	2.64853	2.95315	2.48904	2.73506	2.4772	3.51853	2.4375	2.31515	2.42293
ULB_BH9	2.48681	5.59604	2.72515	5.5731	3.50139	5.6343	5.24705	5.57182	5.5947	2.71178	5.59405	3.51354	2.87477	2.42211	2.90109	3.14654	2.65757	3.57624	2.81405	3.70733	2.65399	3.65536	2.23028	2.69686	2.52779	2.6792	3.51682	2.99617	2.87292	3.21694	2.79979	4.11771	3.45286	3.73907	2.98141	2.24228	2.97282	3.05022	3.55297	2.72649	2.83054	3.05225	2.62798	2.91301	2.66121	3.61097	2.62082	2.49907	2.60589
ULB_BH13	3.31084	5.6815	3.38486	5.60239	3.82672	6.00766	5.81281	5.60891	5.70801	3.32626	5.65394	3.72951	3.63413	2.75684	4.26298	4.93342	3.48639	5.03535	4.07913	4.24236	3.08411	4.39637	3.12624	3.81803	2.9214	3.70999	3.87181	3.04169	3.5108	4.23488	4.00067	4.43216	4.73529	4.63756	3.70862	3.25344	4.38641	3.02414	4.28157	2.98188	3.46864	4.60445	3.95647	2.89706	3.04431	5.18297	2.92851	2.90038	2.88777
ULB_BH20	2.6615	5.73596	2.99289	5.79486	3.86118	5.3499	4.73807	5.78304	5.69584	3.05501	5.76992	4.01594	2.89455	3.31827	1.67021	1.36534	2.70261	1.74465	1.88703	3.68083	3.28773	3.31727	2.49484	2.17413	3.28533	2.34933	3.82927	3.92331	3.08456	2.57789	2.03132	4.27633	2.12208	3.08893	2.99114	2.30264	1.55376	4.03503	3.27854	3.53909	3.06666	1.15896	1.68681	3.94647	3.35156	1.45346	3.42897	3.26496	3.45393
ULB_BJ3	2.95406	5.5327	3.06294	5.46744	3.59069	5.78964	5.54753	5.47198	5.55228	3.01233	5.51151	3.51806	3.29747	2.48567	3.82725	4.4682	3.13276	4.58901	3.65702	3.96535	2.80342	4.07662	2.7513	3.41679	2.64324	3.32294	3.62964	2.85404	3.19659	3.85763	3.58824	4.21007	4.31568	4.28835	3.38008	2.86121	3.94371	2.85496	3.96277	2.73879	3.15337	4.14339	3.5233	2.72041	2.77306	4.72093	2.67078	2.61964	2.63464
ULB_BJ6	3.41426	5.52677	3.4429	5.43491	3.77923	5.92095	5.77918	5.44327	5.55983	3.37561	5.49326	3.65728	3.70668	2.7692	4.47694	5.35115	3.58297	5.26608	4.27002	4.23522	3.0993	4.43861	3.25709	3.97762	2.93741	3.8496	3.83034	2.95782	3.55739	4.35485	4.1761	4.36218	4.91715	4.71539	3.76991	3.40663	4.6131	2.92201	4.32381	2.95769	3.51721	4.87133	4.16794	2.80557	3.04968	5.45008	2.92158	2.91981	2.8768
ULB_BJ5	2.594	5.2829	2.7197	5.22707	3.29442	5.49547	5.22675	5.23027	5.29786	2.67367	5.26599	3.23795	2.94572	2.17697	3.44437	4.19167	2.77354	4.20696	3.2751	3.64269	2.4855	3.73079	2.38401	3.03927	2.32837	2.94987	3.32931	2.59661	2.85682	3.48723	3.20796	3.91898	3.93393	3.92838	3.03206	2.48716	3.56115	2.61044	3.61773	2.44532	2.81324	3.76584	3.14047	2.47259	2.46123	4.34396	2.36856	2.3034	2.33582
ULB_BJ2	2.68125	5.33594	2.80098	5.27735	3.36066	5.56178	5.30127	5.28094	5.35226	2.75337	5.31778	3.29916	3.03005	2.24634	3.54235	4.26944	2.86052	4.30553	3.37192	3.71745	2.55816	3.81325	2.47398	3.13366	2.3999	3.04228	3.39684	2.65035	2.93697	3.57859	3.30375	3.9839	4.03063	4.01583	3.1151	2.57994	3.65955	2.66031	3.6999	2.51007	2.89349	3.86443	3.23824	2.52327	2.53188	4.4425	2.43602	2.37537	2.40217
ULB_BJ7	3.66871	6.37199	3.81643	6.30925	4.40347	6.60464	6.33416	6.31348	6.39005	3.77424	6.35205	4.34239	4.03214	3.28697	4.36687	4.44484	3.84878	5.08088	4.23846	4.75021	3.59491	4.82233	3.44378	4.05033	3.43821	3.98504	4.43896	3.68895	3.9561	4.52906	4.1946	5.02719	4.89406	4.99719	4.12289	3.52261	4.45823	3.69421	4.71039	3.55332	3.91234	4.57615	4.07624	3.5585	3.57123	5.13991	3.47811	3.41313	3.44485
ULB_BJ1	2.29316	5.08796	2.43793	5.04131	3.06077	5.25711	4.96251	5.04322	5.09847	2.3973	5.0752	3.02138	2.65349	1.93852	3.11426	3.96081	2.47319	3.87705	2.94675	3.37998	2.23368	3.44323	2.07497	2.71675	2.08133	2.63286	3.09126	2.40907	2.57839	3.17285	2.88186	3.68785	3.60578	3.62522	2.74378	2.16948	3.23097	2.43612	3.33127	2.22096	2.53458	3.43959	2.81058	2.29661	2.21643	4.01811	2.13534	2.05505	2.10673
ULB_BJ4	2.36349	5.64226	2.67351	5.65079	3.55382	5.51763	5.03429	5.64534	5.62575	2.69219	5.65428	3.62692	2.73222	2.62832	2.28486	2.23969	2.50014	2.83549	2.29034	3.61376	2.76004	3.43509	2.10745	2.3086	2.67878	2.36612	3.55037	3.26342	2.81242	2.8459	2.33202	4.12079	2.85887	3.40551	2.84572	2.02564	2.30542	3.34688	3.35046	2.92152	2.77633	2.2583	2.07031	3.2232	2.79402	2.77988	2.80451	2.65105	2.80687
ULB_BJ8	2.74513	5.15303	2.81219	5.08109	3.26233	5.4504	5.2434	5.08656	5.17612	2.753	5.12872	3.17224	3.0632	2.18457	3.74752	4.69049	2.91943	4.53217	3.54931	3.67052	2.51124	3.82312	2.56789	3.27209	2.34862	3.1558	3.30595	2.49163	2.93748	3.67487	3.46249	3.87239	4.20129	4.06821	3.13646	2.70371	3.87984	2.4818	3.70829	2.41455	2.8954	4.1307	3.43903	2.35109	2.47232	4.70956	2.35829	2.32738	2.31828
ULB_BJ10	2.63153	5.91632	2.95623	5.93556	3.8519	5.73218	5.21374	5.92874	5.89465	2.98506	5.93308	3.9429	2.98071	2.98732	2.31586	1.80156	2.75061	2.75694	2.37828	3.86022	3.08957	3.63491	2.38635	2.46774	3.02253	2.55787	3.84238	3.62656	3.08823	2.9931	2.44928	4.39428	2.88272	3.55575	3.09349	2.27393	2.30038	3.71604	3.55947	3.27188	3.0553	2.15352	2.1494	3.59705	3.13029	2.62426	3.15417	2.9957	3.16092
ULB_BJ9	3.19716	5.34947	3.22728	5.26138	3.57578	5.72663	5.5748	5.26918	5.38066	3.16048	5.3177	3.45819	3.49044	2.55655	4.26509	5.20508	3.36597	5.0559	4.05598	4.02616	2.88674	4.22452	3.04022	3.76158	2.7246	3.63283	3.62594	2.75998	3.34255	4.13773	3.96092	4.16339	4.70215	4.49918	3.55425	3.1905	4.40274	2.72803	4.10967	2.74962	3.30222	4.66725	3.956	2.60902	2.83809	5.24566	2.71123	2.70666	2.66688
MAD_BC7	2.49584	3.27354	2.49786	3.4134	2.60793	2.50741	1.81494	3.39222	3.19863	2.57656	3.34079	2.83222	2.22131	3.2132	1.89851	4.64468	2.32687	1.66219	1.90053	2.05698	2.90414	1.62798	2.67225	2.02425	3.05083	2.09706	2.53892	3.35216	2.40943	1.5634	1.90182	2.45148	1.32927	1.23974	2.17797	2.56014	1.91801	3.45763	1.72598	3.13368	2.44335	2.22031	2.1098	3.49125	2.97239	2.10592	3.11717	3.06046	3.16685
MAD_BC1	1.80127	4.5464	2.08132	4.62188	2.84162	4.09517	3.46726	4.60799	4.49914	2.16218	4.58728	3.03129	1.89773	2.61576	0.458417	2.62418	1.76695	0.648224	0.751745	2.55092	2.47173	2.13083	1.74473	1.1387	2.52615	1.34694	2.79634	3.12262	2.12772	1.38867	0.922784	3.154	0.839187	1.84606	1.96944	1.53097	0.290817	3.24357	2.11379	2.75191	2.12417	0.254029	0.654957	3.18916	2.54725	0.784459	2.66156	2.51438	2.69948
MAD_BC4	3.27087	2.93669	2.99734	2.78172	2.44659	3.69377	3.92005	2.79978	3.00443	2.91311	2.87237	2.21872	3.21811	2.50708	4.65	7.0023	3.3102	5.36755	4.34621	2.97512	2.60033	3.44352	3.36659	3.94475	2.56241	3.73553	2.51325	1.94824	2.97548	3.92051	4.17834	2.61447	4.74686	3.87583	3.17712	3.57687	4.83847	1.82753	3.36992	2.32319	2.9698	5.32414	4.41679	1.89147	2.52605	5.78731	2.42129	2.57863	2.38865
MAD_BC6	0.893769	4.16319	1.22976	4.18886	2.13095	3.98331	3.49455	4.18109	4.13928	1.27436	4.18248	2.25122	1.22348	1.48438	1.08829	3.09568	0.995423	1.87054	0.929211	2.10128	1.46351	1.89519	0.67921	0.800028	1.45118	0.828181	2.11328	2.08968	1.35	1.33446	0.895362	2.64404	1.58646	1.88298	1.33571	0.52405	1.21759	2.20032	1.81226	1.70612	1.32143	1.52414	0.782701	2.11126	1.52341	2.09065	1.59471	1.43028	1.61884
MAD_BC9	1.16118	4.42661	1.49712	4.45398	2.39836	4.23028	3.72669	4.44601	4.40173	1.54097	4.4467	2.5176	1.4863	1.72084	1.12335	2.83712	1.25994	1.85676	1.03309	2.36076	1.72064	2.13564	0.943338	0.995977	1.69942	1.05965	2.38061	2.33748	1.61722	1.53401	1.0408	2.90882	1.66736	2.09253	1.59783	0.791116	1.21783	2.44567	2.05737	1.9557	1.58881	1.4353	0.842439	2.35141	1.77804	2.01323	1.84235	1.67729	1.8638
MAD_CC3	2.54762	4.26274	2.47554	4.16751	2.61803	4.69521	4.60748	4.17628	4.29804	2.39447	4.22749	2.4676	2.75486	1.75743	3.82529	5.42071	2.68975	4.6296	3.56653	3.12093	2.06793	3.40061	2.46802	3.20965	1.91904	3.0401	2.67608	1.77235	2.56071	3.47557	3.43741	3.16389	4.16301	3.73598	2.79203	2.66094	3.99062	1.71532	3.28909	1.8631	2.52652	4.35601	3.52525	1.61584	2.00289	4.91404	1.86029	1.90964	1.81112
MAD_CC4	3.31828	0.707786	3.03512	0.890538	2.27171	0.28393	0.970616	0.866518	0.620976	3.0391	0.788718	2.32213	2.9416	3.39351	3.89963	6.9305	3.17354	4.14971	3.68678	2.06303	3.11263	2.2829	3.5794	3.46955	3.2566	3.35128	2.24501	2.99627	2.88873	2.99712	3.55749	1.64446	3.54072	2.48004	2.82822	3.64738	4.03489	3.01493	2.34808	3.11363	2.92915	4.52225	3.90151	3.14026	3.12055	4.65614	3.1963	3.28397	3.2257
MAD_BC5	0.680363	3.96623	1.00538	3.98368	1.90494	3.83544	3.37979	3.97694	3.94635	1.03953	3.98187	2.01165	1.0445	1.21169	1.25324	3.35615	0.812451	2.05429	1.04143	1.9259	1.20186	1.77419	0.437259	0.805302	1.18199	0.762379	1.89254	1.82048	1.13634	1.30377	0.963938	2.44361	1.69589	1.82256	1.15797	0.342496	1.40384	1.93004	1.68127	1.4378	1.10351	1.75812	0.944765	1.83936	1.25897	2.31345	1.32527	1.16045	1.34822
MAD_BC3	3.28678	0.161878	2.97619	0.344514	2.12978	0.785729	1.38476	0.320589	0.0780161	2.96405	0.242618	2.12694	2.93245	3.22433	4.05107	7.06112	3.16211	4.39357	3.81043	2.05819	2.97586	2.37943	3.54098	3.54564	3.10492	3.40168	2.11915	2.75053	2.83602	3.12175	3.66619	1.52953	3.75582	2.6552	2.82009	3.63888	4.20216	2.74878	2.42138	2.92834	2.87253	4.709	4.0117	2.88244	2.97021	4.90218	3.0239	3.13341	3.04629
MAD_CC2	1.09851	4.37059	1.4021	4.37939	2.28417	4.27212	3.82509	4.37381	4.35457	1.42071	4.38252	2.36621	1.47703	1.43361	1.52187	3.12085	1.24642	2.2877	1.37269	2.35353	1.51176	2.21975	0.838955	1.21438	1.4516	1.20007	2.27932	2.07156	1.54211	1.73398	1.33335	2.84955	2.02976	2.26374	1.58985	0.787099	1.63887	2.16922	2.12561	1.70492	1.5054	1.88874	1.22052	2.05993	1.55449	2.46576	1.58739	1.42565	1.59867
MAD_BC8	3.21928	6.11877	3.53733	6.19484	4.36519	5.63966	4.99096	6.18096	6.07073	3.60788	6.16009	4.5389	3.40005	3.93823	2.02501	1.24104	3.23196	1.7941	2.29708	4.11492	3.87212	3.70347	3.08509	2.64574	3.88816	2.84138	4.32581	4.52004	3.61123	2.96002	2.46096	4.71799	2.33937	3.41084	3.48573	2.88046	1.8635	4.63583	3.68385	4.13628	3.59935	1.35588	2.13768	4.55736	3.94077	1.34794	4.03114	3.87014	4.06044
MAD_CC1	1.08711	4.3324	1.42473	4.36364	2.32271	4.11848	3.60723	4.35518	4.30575	1.47434	4.35417	2.45074	1.39409	1.701	1.0023	2.88716	1.17207	1.75074	0.902071	2.2617	1.67602	2.02137	0.887131	0.869934	1.66692	0.944266	2.30194	2.30528	1.53839	1.40703	0.908972	2.81841	1.53987	1.96696	1.50408	0.715626	1.10566	2.41635	1.94598	1.92144	1.51233	1.356	0.715409	2.32782	1.73714	1.93051	1.81051	1.64626	1.83505
MAD_BH5	1.43694	4.61725	1.77237	4.65912	2.65788	4.34046	3.7911	4.64935	4.58545	1.82985	4.6437	2.79995	1.70379	2.09268	0.905085	2.53242	1.49581	1.53726	0.931807	2.54189	2.05406	2.24673	1.26125	1.06013	2.05326	1.19311	2.63155	2.69058	1.87396	1.56254	1.00771	3.11899	1.47879	2.12212	1.80813	1.07229	0.942623	2.80316	2.18534	2.30618	1.85233	1.05339	0.703699	2.71749	2.11785	1.63175	2.1969	2.03345	2.223
MAD_BH14	0.95539	3.7864	1.04415	3.76194	1.7019	3.87681	3.56321	3.7607	3.78683	0.998852	3.78338	1.70275	1.27866	0.613487	2.12945	4.06458	1.12851	2.93435	1.87803	1.98193	0.855211	2.05671	0.803059	1.54168	0.71885	1.39563	1.72357	1.2239	1.18137	1.89339	1.75882	2.32594	2.49621	2.27867	1.35968	0.976383	2.29348	1.30007	1.94317	0.918735	1.13772	2.66852	1.8282	1.17381	0.853865	3.2201	0.810427	0.690387	0.798209
MAD_BH7	0.805397	4.08851	1.13616	4.10919	2.03745	3.93693	3.46602	4.10205	4.06702	1.17432	4.1056	2.14887	1.15612	1.35261	1.19033	3.21325	0.924695	1.98234	1.00633	2.038	1.34454	1.8614	0.572761	0.823843	1.32499	0.816808	2.0231	1.96344	1.26315	1.34515	0.95139	2.56666	1.66546	1.88072	1.26947	0.44755	1.32918	2.07274	1.77294	1.58089	1.23196	1.65433	0.881646	1.98122	1.40201	2.21746	1.46822	1.30334	1.49085
MAD_BH3	0.832979	3.92581	1.0297	3.91626	1.82177	3.9355	3.56591	3.91305	3.91891	1.01287	3.9295	1.86338	1.20743	0.843467	1.83174	3.73578	1.01276	2.63556	1.59974	2.01024	0.989284	2.00045	0.610457	1.29915	0.893641	1.18506	1.83093	1.48235	1.17716	1.71577	1.49763	2.42748	2.23923	2.16057	1.30653	0.72982	1.98736	1.57286	1.89176	1.13401	1.13422	2.33964	1.5252	1.45714	1.01431	2.89849	1.01705	0.865504	1.0198
MAD_BH38	0.525068	3.50819	0.6335	3.50068	1.40397	3.52346	3.17214	3.49713	3.50066	0.604297	3.51265	1.45346	0.850169	0.518954	1.79334	4.02686	0.696042	2.59096	1.52006	1.60361	0.582306	1.63593	0.4162	1.15521	0.513727	0.989852	1.41229	1.14281	0.777908	1.46772	1.38457	2.00877	2.10902	1.84622	0.936569	0.62105	1.96859	1.24705	1.52364	0.768662	0.73416	2.38909	1.50657	1.14954	0.618286	2.91679	0.651781	0.488309	0.667375
MAD_BH4	2.44198	5.4428	2.76568	5.50724	3.61329	5.03257	4.41305	5.49473	5.40024	2.83324	5.4791	3.77831	2.64496	3.148	1.35449	1.67889	2.46551	1.40565	1.5904	3.40173	3.08814	3.02057	2.29853	1.90459	3.10018	2.09061	3.57759	3.73379	2.84705	2.27691	1.7431	4.00146	1.78556	2.77403	2.73633	2.09632	1.2265	3.8488	2.98793	3.34961	2.83257	0.816892	1.40401	3.7685	3.15568	1.14336	3.2434	3.08174	3.27196
MAD_BH46	1.08378	3.70182	1.10661	3.6672	1.65023	3.84658	3.5716	3.66732	3.70728	1.04612	3.69421	1.62127	1.36489	0.52826	2.32895	4.28468	1.24558	3.13238	2.06815	1.98809	0.828656	2.11624	0.972584	1.71588	0.672241	1.55547	1.68038	1.07478	1.23061	2.02783	1.94064	2.27747	2.67129	2.37357	1.43239	1.16256	2.49715	1.13678	2.00141	0.819877	1.18853	2.88466	2.03172	1.00358	0.806394	3.43136	0.726893	0.646829	0.701922
MAD_BH19	1.04728	4.19312	1.37601	4.23572	2.24816	3.92382	3.38602	4.22581	4.16122	1.44005	4.2198	2.39885	1.28701	1.7751	0.705281	2.94338	1.0867	1.47477	0.603996	2.11789	1.69315	1.82716	0.908594	0.642886	1.71308	0.76888	2.21911	2.34172	1.46808	1.16264	0.630574	2.69687	1.23722	1.72538	1.3891	0.70157	0.822858	2.45825	1.76323	1.95855	1.44948	1.13907	0.412929	2.38385	1.76193	1.69856	1.85527	1.69632	1.88645
MAD_BH43	1.86239	4.70672	2.1594	4.7776	2.95287	4.27623	3.65502	4.76427	4.66149	2.23663	4.74567	3.13491	1.99563	2.65236	0.606373	2.43662	1.84678	0.814312	0.872676	2.69028	2.53163	2.28573	1.77802	1.23465	2.57397	1.4376	2.91074	3.18475	2.21773	1.54058	1.03824	3.2933	1.03969	2.02034	2.07487	1.56402	0.46845	3.30454	2.2617	2.80814	2.2105	0.263868	0.729297	3.24248	2.6053	0.842628	2.7126	2.56018	2.74808
MAD_BH17	0.829998	3.7603	0.948936	3.74264	1.66312	3.81719	3.4829	3.74048	3.75745	0.912613	3.76032	1.68282	1.16881	0.623243	1.98721	3.97634	1.00627	2.79202	1.73537	1.90758	0.81606	1.95481	0.664417	1.40056	0.698025	1.25763	1.67944	1.2565	1.09103	1.7617	1.61663	2.28125	2.35458	2.16058	1.25553	0.834166	2.15184	1.34246	1.84235	0.923111	1.04717	2.53111	1.68646	1.22332	0.827683	3.08056	0.80868	0.669207	0.80515
MAD_BH2	1.76713	4.90842	2.10069	4.95638	2.97906	4.5934	4.02114	4.94587	4.87366	2.16059	4.93756	3.12675	2.01799	2.42854	1.0104	2.21228	1.81702	1.47975	1.12703	2.83678	2.39032	2.51372	1.5974	1.33423	2.39023	1.48884	2.95034	3.02756	2.19758	1.80091	1.23793	3.42228	1.56892	2.34847	2.11914	1.40575	0.983278	3.14013	2.46082	2.64314	2.17769	0.914689	0.900435	3.05412	2.45449	1.46878	2.53387	2.37038	2.55987
MAD_BH33	2.08792	4.81028	2.37142	4.88992	3.13139	4.33189	3.69114	4.87554	4.76102	2.45181	4.85296	3.32201	2.18895	2.89523	0.745011	2.41803	2.05712	0.639138	1.04217	2.83178	2.75859	2.4026	2.02194	1.42984	2.80958	1.6379	3.08555	3.41029	2.41887	1.66509	1.21345	3.43429	1.03874	2.09892	2.26026	1.8077	0.566271	3.53101	2.39051	3.03797	2.41511	0.0437073	0.941737	3.4746	2.83368	0.570851	2.94608	2.79713	2.98327
MAD_BH27	1.9542	3.43676	1.79982	3.3505	1.79069	3.84648	3.76679	3.35787	3.46808	1.71201	3.4055	1.62774	2.07623	1.10696	3.32618	5.36201	2.06338	4.11251	3.04085	2.31404	1.36323	2.63718	1.94951	2.6531	1.24128	2.46048	1.85185	0.943794	1.85515	2.8224	2.89145	2.31852	3.57739	3.00483	2.09068	2.16129	3.5057	0.874297	2.53014	1.11231	1.82782	3.9333	3.04737	0.788397	1.2885	4.45828	1.14387	1.24143	1.09492
MAD_BH31	2.13678	2.90522	2.10196	3.03496	2.15717	2.20593	1.51741	3.0148	2.83473	2.17634	2.96835	2.38054	1.8316	2.80919	1.77999	4.69125	1.96143	1.74713	1.71096	1.60437	2.49272	1.18705	2.3354	1.75135	2.64409	1.78727	2.0881	2.91428	2.00272	1.24221	1.67387	2.00167	1.25557	0.826472	1.77679	2.24789	1.84343	3.01742	1.28964	2.71116	2.03906	2.23264	1.93598	3.05609	2.55811	2.23588	2.70171	2.65564	2.75119
MAD_BH23	1.36625	4.64727	1.69659	4.66951	2.59732	4.47191	3.97557	4.66222	4.62469	1.73245	4.66516	2.70379	1.71002	1.84031	1.33707	2.70094	1.4802	2.03199	1.27375	2.58967	1.87907	2.38071	1.13013	1.24912	1.83949	1.30721	2.58374	2.47153	1.82405	1.78726	1.29053	3.12618	1.89456	2.34537	1.82277	1.00413	1.41159	2.57432	2.29987	2.09592	1.79285	1.56084	1.07243	2.47121	1.93027	2.13878	1.9798	1.81529	1.99613
MAD_BH6	3.18466	4.28668	3.05107	4.16342	2.98052	4.86061	4.88613	4.17643	4.33655	2.9639	4.23816	2.78961	3.32871	2.34634	4.52507	6.23023	3.30521	5.32288	4.25096	3.52567	2.61643	3.87849	3.14769	3.87439	2.48954	3.68956	3.04616	2.1571	3.10926	4.07297	4.10967	3.43465	4.81314	4.25528	3.34481	3.35234	4.69823	2.06427	3.77387	2.36572	3.0816	5.09278	4.23392	2.00992	2.54225	5.63862	2.39733	2.48753	2.34816
MAD_BH11	1.05953	3.91098	1.16611	3.88494	1.82917	4.00513	3.68982	3.88393	3.91208	1.12337	3.90729	1.82685	1.39444	0.733337	2.17957	4.01139	1.23558	2.98436	1.93838	2.10921	0.983081	2.17675	0.887954	1.6165	0.844929	1.48077	1.85136	1.33026	1.305	1.98983	1.82679	2.45364	2.56726	2.38935	1.4784	1.0463	2.33838	1.40081	2.06363	1.03806	1.26125	2.69484	1.87472	1.27101	0.980357	3.2534	0.932081	0.816623	0.917414
MAD_BH39	0.661464	3.56782	0.748014	3.55388	1.46679	3.6133	3.27879	3.55119	3.56334	0.708786	3.56944	1.49687	0.977886	0.482793	1.91207	4.06303	0.831153	2.71256	1.64392	1.70284	0.624132	1.75809	0.542829	1.28536	0.522286	1.12395	1.48079	1.12189	0.888456	1.60439	1.51223	2.08166	2.24034	1.97847	1.06	0.739968	2.08469	1.21825	1.64494	0.764638	0.844617	2.4936	1.62071	1.11016	0.644418	3.02844	0.64722	0.494144	0.652704
MAD_BH26	1.56658	3.8016	1.53008	3.74311	1.87429	4.06238	3.86275	3.74655	3.81872	1.45598	3.7832	1.7852	1.80423	0.834069	2.84	4.67311	1.71648	3.6433	2.57798	2.30226	1.16346	2.507	1.47865	2.22056	1.00248	2.05331	1.91925	1.11753	1.63337	2.50386	2.44804	2.48374	3.17458	2.80562	1.85515	1.6725	3.00802	1.12612	2.39259	1.03083	1.59508	3.39003	2.54254	0.988726	1.11273	3.94014	0.986017	0.986276	0.942414
MAD_BH30	0.786454	3.46199	0.784364	3.43858	1.37841	3.55981	3.26327	3.43715	3.46221	0.724001	3.45934	1.37877	1.04522	0.301277	2.10066	4.269	0.938436	2.8966	1.82465	1.67929	0.534283	1.79408	0.721611	1.4527	0.394209	1.27761	1.40154	0.935795	0.90861	1.72518	1.68541	2.00349	2.40213	2.05388	1.11048	0.929091	2.27663	1.02494	1.67929	0.603309	0.866362	2.69639	1.81494	0.910269	0.529417	3.22521	0.49099	0.365785	0.484252
MAD_BH1	0.778747	4.06267	1.10878	4.08281	2.0099	3.91472	3.44656	4.07574	4.04145	1.14638	4.07952	2.12065	1.13175	1.32474	1.19966	3.24203	0.900085	1.99407	1.00951	2.01377	1.31575	1.84151	0.544596	0.815815	1.29644	0.802004	1.99584	1.93492	1.23639	1.33348	0.949817	2.54064	1.66828	1.86617	1.24516	0.423243	1.34119	2.04433	1.75222	1.55229	1.20494	1.67299	0.890635	1.95309	1.37325	2.2345	1.43969	1.27484	1.46246
MAD_BH12	1.94345	5.15316	2.28105	5.19329	3.17579	4.87397	4.31598	5.18377	5.12195	2.3322	5.17894	3.30813	2.23147	2.52478	1.33506	2.03058	2.01746	1.78987	1.43129	3.07759	2.52756	2.78266	1.74361	1.59608	2.50742	1.7298	3.15252	3.14521	2.39066	2.08861	1.52783	3.65132	1.89665	2.6438	2.33782	1.57266	1.31158	3.25265	2.72237	2.7638	2.36634	1.20412	1.20169	3.15623	2.58585	1.72997	2.65019	2.48509	2.67101
MAD_BH10	0.982803	4.17068	1.31646	4.20879	2.1998	3.92559	3.40103	4.19945	4.1409	1.37631	4.19541	2.34325	1.24732	1.68478	0.80511	2.99027	1.03773	1.58137	0.678432	2.09538	1.6159	1.82689	0.825775	0.655963	1.62876	0.754664	2.17355	2.26104	1.41606	1.18899	0.681704	2.66629	1.32428	1.75087	1.35294	0.625129	0.928752	2.37641	1.75729	1.87699	1.39488	1.24592	0.505212	2.29858	1.68293	1.80688	1.77164	1.61105	1.80136
MAD_BH48	1.63306	3.3972	1.49644	3.32694	1.59784	3.73004	3.59608	3.33199	3.42052	1.41026	3.3733	1.46447	1.77537	0.789651	2.99901	5.06603	1.74864	3.78736	2.71515	2.09125	1.06702	2.37785	1.62137	2.32958	0.933576	2.13929	1.65336	0.764391	1.56299	2.51691	2.56733	2.1689	3.25963	2.72811	1.79804	1.83278	3.17796	0.733478	2.26774	0.838697	1.53275	3.60431	2.719	0.612251	0.995857	4.12992	0.850564	0.930716	0.800878
MAD_BH16	2.05733	5.22262	2.3934	5.26919	3.27942	4.90867	4.33321	5.25887	5.18837	2.4496	5.2512	3.42123	2.32307	2.67832	1.3005	1.91074	2.11717	1.6699	1.43808	3.14979	2.66308	2.82979	1.87266	1.64951	2.65211	1.80071	3.25263	3.29067	2.49564	2.11582	1.55297	3.73295	1.84266	2.66113	2.426	1.69038	1.24899	3.40049	2.77656	2.9074	2.47397	1.06815	1.21343	3.30835	2.72425	1.56724	2.79552	2.63082	2.81863
MAD_BH34	1.943	4.2516	2.15457	4.34655	2.77177	3.70417	3.04419	4.33035	4.19569	2.2428	4.30065	2.98348	1.91644	2.79084	0.624001	3.10919	1.85404	0.237657	0.864322	2.38167	2.58394	1.91064	1.96765	1.24246	2.67215	1.43855	2.71633	3.20873	2.15976	1.23902	1.00455	2.96837	0.433385	1.54229	1.95741	1.76968	0.507612	3.33049	1.92612	2.86584	2.16855	0.664783	0.933051	3.30045	2.6623	0.729352	2.79366	2.6666	2.83757
MAD_BH40	1.28938	3.35761	1.17446	3.30521	1.41832	3.60427	3.41169	3.30774	3.37213	1.0913	3.34185	1.32738	1.45444	0.456657	2.65059	4.774	1.41149	3.43973	2.36732	1.86274	0.76235	2.10215	1.27292	1.98325	0.613886	1.79498	1.46488	0.671939	1.25496	2.1878	2.22049	2.02569	2.91761	2.43011	1.48707	1.48453	2.82947	0.69934	1.98935	0.584504	1.22126	3.25741	2.37066	0.559704	0.699314	3.78158	0.559832	0.60604	0.511988
MAD_BH44	0.857532	3.73481	0.955474	3.71447	1.6421	3.80626	3.4822	3.71266	3.73328	0.91387	3.73362	1.65412	1.18486	0.581518	2.04064	4.03469	1.03128	2.84513	1.78587	1.90337	0.793806	1.96606	0.705817	1.44579	0.667718	1.29795	1.66075	1.20954	1.09488	1.79501	1.6645	2.26316	2.40082	2.18269	1.26789	0.88243	2.20653	1.2929	1.8529	0.884376	1.05109	2.58939	1.74105	1.17179	0.800034	3.13746	0.771714	0.638897	0.765184
MAD_BH45	0.941925	3.37085	0.87307	3.33759	1.32266	3.52199	3.26438	3.33748	3.37596	0.798615	3.36375	1.28981	1.1487	0.202156	2.29066	4.47062	1.0766	3.08174	2.0091	1.68517	0.524189	1.85527	0.912259	1.62846	0.361665	1.44446	1.35518	0.769416	0.97689	1.86171	1.86447	1.94945	2.56948	2.14824	1.19776	1.12368	2.46903	0.846753	1.74049	0.48861	0.938107	2.89718	2.00985	0.723559	0.489053	3.42077	0.396793	0.340468	0.370472
MAD_BH24	0.760746	3.88381	1.0796	3.92506	1.94043	3.63148	3.10982	3.91529	3.85275	1.14855	3.90983	2.09587	0.97663	1.5411	0.742205	3.25375	0.781815	1.54726	0.517009	1.80825	1.42345	1.53277	0.667578	0.37072	1.46074	0.462058	1.91005	2.0763	1.16397	0.908909	0.455744	2.38548	1.17355	1.46748	1.07783	0.453395	0.907	2.19514	1.46349	1.69708	1.14762	1.3242	0.441581	2.12992	1.49565	1.84837	1.59984	1.44684	1.63488
MAD_BH15	0.648922	3.87832	0.918096	3.88241	1.78392	3.81963	3.40942	3.87739	3.86488	0.926752	3.88804	1.86079	1.03736	0.956459	1.53828	3.58501	0.819067	2.34255	1.30608	1.89117	1.00699	1.81753	0.391955	1.01564	0.955296	0.918331	1.78196	1.58571	1.06302	1.45909	1.20713	2.36108	1.94824	1.93383	1.14576	0.455224	1.69565	1.68894	1.71439	1.21116	1.02358	2.0604	1.23243	1.58809	1.05219	2.61379	1.09459	0.930533	1.11032
MAD_BH28	2.391	2.13827	2.08039	2.01948	1.40305	2.7537	2.89372	2.03148	2.18763	2.00529	2.0913	1.17908	2.26187	1.76457	3.71493	6.29415	2.39276	4.38867	3.41073	1.91151	1.74667	2.38902	2.53956	3.01653	1.76107	2.80833	1.4667	1.12731	2.02769	2.91902	3.23955	1.54249	3.7484	2.82332	2.20286	2.73536	3.9032	1.02984	2.32269	1.50434	2.03122	4.40895	3.51171	1.148	1.68391	4.83324	1.61933	1.78431	1.60245
MAD_BH9	2.23426	5.35934	2.56817	5.41125	3.4459	5.01528	4.42462	5.40028	5.32256	2.62762	5.39025	3.59431	2.48333	2.87788	1.3625	1.74832	2.28416	1.62546	1.53677	3.29227	2.85229	2.9524	2.05989	1.78489	2.84679	1.94837	3.41658	3.4851	2.66497	2.22499	1.66605	3.88172	1.87503	2.75797	2.58331	1.87143	1.28268	3.59621	2.90539	3.10112	2.64523	1.01402	1.32094	3.50657	2.91513	1.46092	2.99039	2.82613	3.01478
MAD_BH13	2.12258	1.39778	1.78522	1.34017	0.889821	1.8328	1.93168	1.34264	1.41955	1.74176	1.37804	0.77283	1.85465	1.83076	3.24173	6.07954	2.0522	3.80662	2.95158	1.19221	1.64086	1.67851	2.34363	2.59597	1.7399	2.40601	0.919936	1.29321	1.6742	2.344	2.78367	0.660436	3.14311	2.09843	1.7604	2.49419	3.42169	1.28035	1.64714	1.52577	1.69791	3.94535	3.10337	1.41654	1.61425	4.28842	1.63393	1.76865	1.64642
MAD_BH20	1.96297	2.39707	1.84832	2.51965	1.72009	1.76528	1.1069	2.50019	2.33009	1.9093	2.45714	1.93441	1.60565	2.51607	1.98152	4.98874	1.78296	2.13382	1.83348	1.16323	2.18794	0.843066	2.19617	1.75341	2.34771	1.72588	1.65164	2.5247	1.72576	1.2153	1.74829	1.48987	1.54667	0.661872	1.52517	2.15624	2.08737	2.61857	0.957705	2.37189	1.76695	2.54147	2.06305	2.67401	2.24434	2.63907	2.38184	2.36376	2.42988
MAD_BH29	2.2003	3.54626	2.04524	3.44974	1.99802	4.00277	3.95431	3.45863	3.58268	1.95722	3.51026	1.82305	2.32106	1.35333	3.56973	5.55305	2.30987	4.35751	3.28552	2.53169	1.60784	2.86893	2.19186	2.8987	1.48751	2.70661	2.06124	1.15795	2.09832	3.06781	3.13686	2.50071	3.82387	3.24238	2.33372	2.40289	3.74859	1.07594	2.76321	1.35299	2.07166	4.17206	3.28922	1.0061	1.5326	4.70009	1.38839	1.48785	1.33966
MAD_BJ3	3.2796	2.9421	3.00617	2.78689	2.4554	3.7003	3.92752	2.805	3.00998	2.92193	2.87767	2.22754	3.22698	2.51552	4.65881	7.01021	3.31901	5.37643	4.35503	2.98384	2.60905	3.45231	3.37518	3.95356	2.57101	3.74435	2.52205	1.95699	2.98435	3.92941	4.18717	2.62276	4.75575	3.88464	3.18601	3.58548	4.84728	1.83626	3.37875	2.33187	2.97866	5.33289	4.42553	1.90008	2.53476	5.79614	2.42992	2.58721	2.39724
MAD_BJ6	2.67061	3.5293	2.48077	3.41024	2.27468	4.0968	4.13657	3.42254	3.57734	2.39145	3.48267	2.07113	2.74791	1.82516	4.05661	6.0851	2.76425	4.83414	3.76621	2.82921	2.04136	3.21569	2.68656	3.37255	1.94116	3.17421	2.34232	1.49248	2.51391	3.49596	3.61201	2.69092	4.27752	3.61346	2.74581	2.89983	4.23851	1.38522	3.11701	1.76765	2.49256	4.67575	3.78395	1.36116	1.9634	5.19377	1.82515	1.94617	1.77922
MAD_BJ5	1.4471	4.53567	1.77271	4.58646	2.63346	4.21428	3.64415	4.57557	4.49977	1.83891	4.56597	2.79092	1.66664	2.17022	0.67806	2.57214	1.47685	1.29438	0.753303	2.46733	2.09494	2.13574	1.30873	0.960528	2.11285	1.12467	2.60135	2.74301	1.85901	1.42198	0.858981	3.05718	1.25134	1.97128	1.76378	1.1032	0.700833	2.8592	2.08456	2.35953	1.84257	0.833257	0.524457	2.78319	2.16351	1.41187	2.25541	2.09556	2.28583
MAD_BJ2	2.56129	4.11419	2.4631	4.01404	2.53644	4.57458	4.51219	4.02353	4.1521	2.37921	4.07661	2.37402	2.74307	1.74548	3.87186	5.56402	2.69456	4.67369	3.60497	3.05415	2.04244	3.35743	2.50166	3.23794	1.90095	3.06092	2.59698	1.68889	2.53839	3.4754	3.46972	3.06177	4.18629	3.70766	2.77239	2.70114	4.04149	1.62079	3.24775	1.81887	2.50647	4.42367	3.57616	1.53279	1.97342	4.97492	1.82864	1.89445	1.77898
MAD_BJ7	2.70726	3.53921	2.51633	3.41871	2.30346	4.11362	4.15877	3.43122	3.588	2.42699	3.49189	2.09876	2.78306	1.86205	4.09363	6.12119	2.80038	4.87081	3.80306	2.85852	2.07703	3.24719	2.72384	3.40923	1.97752	3.2107	2.37125	1.5251	2.54871	3.53097	3.64871	2.71462	4.31341	3.64595	2.78038	2.93715	4.2756	1.41708	3.14888	1.80286	2.52757	4.71315	3.82117	1.39483	1.99903	5.23093	1.86105	1.98266	1.81523
MAD_BJ1	1.50801	3.28115	1.35659	3.21605	1.44999	3.59322	3.44942	3.22035	3.30202	1.2695	3.25958	1.32212	1.63444	0.660288	2.885	5.0246	1.61663	3.66824	2.59744	1.94005	0.923317	2.22723	1.51233	2.20785	0.795743	2.01416	1.50466	0.624284	1.41838	2.37865	2.44656	2.02724	3.13049	2.58006	1.65378	1.72554	3.06585	0.605687	2.11739	0.688522	1.38917	3.50178	2.60999	0.476768	0.850654	4.02027	0.705267	0.79507	0.655717
MAD_BJ4	2.07424	2.74574	1.81689	2.6458	1.43397	3.24682	3.26564	2.65507	2.78466	1.73004	2.70789	1.21943	2.05584	1.30365	3.46273	5.82329	2.12553	4.20016	3.16068	1.99161	1.40421	2.40931	2.16206	2.75874	1.35835	2.55073	1.50284	0.760687	1.81264	2.78482	2.99529	1.81978	3.59918	2.82485	2.02936	2.37288	3.65048	0.638782	2.3187	1.12363	1.80131	4.12806	3.22062	0.688009	1.32828	4.60407	1.21813	1.3741	1.18436
MAD_BJ8	1.5662	3.95305	1.56883	3.89895	1.99014	4.18724	3.96428	3.90179	3.96789	1.50106	3.93669	1.91606	1.8354	0.907131	2.78619	4.52056	1.72621	3.59119	2.53487	2.39194	1.23593	2.56592	1.44942	2.19225	1.07305	2.0363	2.03118	1.26682	1.6831	2.50999	2.41324	2.60757	3.14788	2.84325	1.89585	1.63154	2.94877	1.28513	2.451	1.13898	1.64274	3.31114	2.48388	1.14619	1.19406	3.86894	1.07909	1.05317	1.03964
MAD_BJ10	0.356193	3.58786	0.688273	3.61575	1.57684	3.41693	2.94973	3.60763	3.56333	0.749366	3.60797	1.71547	0.647587	1.1383	1.10143	3.61655	0.422216	1.89544	0.823951	1.52518	1.01187	1.34414	0.279946	0.472098	1.0508	0.356127	1.55379	1.66454	0.791719	0.89934	0.691679	2.07044	1.42627	1.39714	0.759481	0.107371	1.28065	1.78332	1.25366	1.28534	0.768436	1.7277	0.826113	1.71884	1.08385	2.23503	1.18894	1.03781	1.2248
MAD_BJ9	1.99513	3.143	1.79167	3.05041	1.62326	3.5935	3.55591	3.05866	3.17778	1.70229	3.10872	1.43608	2.05673	1.15954	3.38804	5.57196	2.08018	4.1567	3.09352	2.16896	1.35338	2.53545	2.03236	2.69638	1.26178	2.49499	1.68877	0.808209	1.82186	2.80433	2.93596	2.10111	3.59038	2.92674	2.05351	2.24665	3.57216	0.708759	2.43429	1.07695	1.80098	4.02365	3.12369	0.670749	1.2751	4.52908	1.13963	1.26929	1.09517
RAD_BC7	2.43141	3.85817	2.52631	3.98494	2.86197	3.15025	2.4577	3.96515	3.78854	2.61349	3.92027	3.08973	2.24892	3.23731	1.47027	3.99256	2.28736	1.02658	1.57443	2.35167	2.962	1.8687	2.54945	1.82251	3.08863	1.9569	2.79572	3.50156	2.474	1.5058	1.63604	2.84654	0.918286	1.4344	2.23988	2.39314	1.43106	3.61686	1.93851	3.22274	2.49886	1.623	1.74142	3.62414	3.03732	1.43077	3.18144	3.09194	3.23026
RAD_BC1	3.32058	0.263363	3.01425	0.444645	2.17996	0.700629	1.3235	0.42113	0.18205	3.00498	0.342472	2.18646	2.96137	3.28221	4.05184	7.06831	3.192	4.37631	3.81624	2.08307	3.02769	2.38679	3.57651	3.56006	3.15959	3.42065	2.16642	2.82031	2.87261	3.12605	3.67463	1.57119	3.74358	2.64843	2.84852	3.66915	4.20004	2.82187	2.43331	2.9884	2.90992	4.70359	4.02039	2.95443	3.02438	4.88496	3.08196	3.18795	3.10558
RAD_BC4	1.92111	5.16472	2.20846	5.16352	3.06368	5.09902	4.6559	5.15932	5.15306	2.21602	5.17236	3.11985	2.3042	2.0909	2.14373	2.75066	2.07489	2.81048	2.07574	3.17533	2.24673	3.05039	1.65925	2.00196	2.15347	2.01611	3.06608	2.72044	2.35265	2.53574	2.07778	3.65059	2.70251	3.07908	2.41637	1.61791	2.20941	2.79983	2.9566	2.38924	2.31373	2.29198	1.87958	2.67362	2.27436	2.85605	2.27344	2.12518	2.2723
RAD_BC6	3.26794	6.13915	3.58346	6.21751	4.40425	5.64819	4.99555	6.20335	6.09009	3.65512	6.18144	4.5805	3.4409	3.99549	2.05214	1.28473	3.27652	1.78637	2.32922	4.1446	3.92375	3.72755	3.13882	2.68415	3.94267	2.88183	4.36386	4.57296	3.65467	2.98565	2.49472	4.74784	2.34742	3.42733	3.52489	2.93277	1.88659	4.68932	3.71049	4.18963	3.64367	1.37269	2.17587	4.61256	3.99306	1.32728	4.0854	3.92505	4.11536
RAD_BC9	3.15123	0.994093	2.88756	1.1733	2.19047	0.0593039	0.636243	1.14891	0.905839	2.9009	1.07515	2.27334	2.76707	3.3078	3.63508	6.66557	2.99706	3.84713	3.43613	1.90541	3.01054	2.06284	3.41335	3.24359	3.1617	3.13955	2.15454	2.96644	2.73985	2.75195	3.31484	1.57196	3.25143	2.21718	2.6549	3.46407	3.76278	2.99875	2.13902	3.0421	2.78189	4.24008	3.65576	3.11641	3.02677	4.3514	3.11529	3.18799	3.14875
RAD_CC3	2.9233	5.95646	3.25225	6.02033	4.11213	5.54186	4.91719	6.00791	5.91401	3.31643	5.99257	4.27174	3.14402	3.59316	1.86667	1.17521	2.95766	1.83292	2.1039	3.91278	3.55624	3.53431	2.76342	2.41163	3.55732	2.59342	4.07829	4.1947	3.33981	2.79069	2.25544	4.51149	2.27675	3.28523	3.23799	2.56817	1.73301	4.30721	3.50114	3.81028	3.32335	1.28682	1.91467	4.22029	3.62108	1.47543	3.70097	3.53736	3.72671
RAD_CC4	3.31968	0.494432	3.02467	0.676897	2.22453	0.479361	1.13637	0.653073	0.408919	3.02229	0.57481	2.25436	2.95045	3.34064	3.9745	7.0009	3.18238	4.26089	3.75032	2.06837	3.07169	2.33021	3.57886	3.51384	3.21025	3.38511	2.20396	2.91173	2.88013	3.05901	3.61484	1.60176	3.63963	2.55972	2.83698	3.65884	4.11621	2.92234	2.38656	3.05348	2.91918	4.61194	3.96027	3.05139	3.07426	4.76885	3.14153	3.23815	3.16826
RAD_BC5	3.13813	1.22975	2.89182	1.40808	2.25065	0.292891	0.470181	1.38371	1.14162	2.91234	1.31062	2.35427	2.75058	3.35507	3.53151	6.5559	2.97725	3.70084	3.34726	1.91296	3.04807	2.01374	3.39952	3.17911	3.20336	3.08855	2.20876	3.05337	2.74428	2.67214	3.23429	1.6491	3.12251	2.12365	2.64036	3.43581	3.65095	3.09408	2.09907	3.10089	2.78723	4.11626	3.57077	3.20616	3.07014	4.20151	3.16706	3.22872	3.20311
RAD_BC3	3.33327	0.218915	3.02481	0.398343	2.1841	0.750317	1.3699	0.375149	0.143059	3.01409	0.296357	2.18542	2.97635	3.28225	4.07916	7.09316	3.20655	4.41043	3.8415	2.09974	3.03108	2.41121	3.58838	3.58167	3.16143	3.44024	2.17211	2.81318	2.88388	3.15185	3.69879	1.57958	3.77585	2.67852	2.86371	3.68357	4.22851	2.81261	2.45581	2.98716	2.9208	4.73337	4.04447	2.9459	3.02648	4.91909	3.08188	3.18986	3.1048
RAD_CC2	1.40296	4.64468	1.68702	4.64528	2.54531	4.58124	4.14888	4.6408	4.63241	1.69484	4.65304	2.60748	1.78816	1.60452	1.8145	3.04942	1.56056	2.5537	1.68962	2.65565	1.737	2.54523	1.14085	1.55029	1.65279	1.53667	2.54647	2.24192	1.83137	2.07126	1.66117	3.12945	2.34168	2.59979	1.89965	1.11458	1.91528	2.32896	2.44854	1.89582	1.79234	2.10786	1.52214	2.20881	1.76898	2.68668	1.77868	1.62503	1.78176
RAD_BC8	1.90678	5.14601	2.244	5.18096	3.14351	4.89378	4.34925	5.1721	5.11722	2.29042	5.16954	3.26735	2.2126	2.44793	1.41492	2.09403	1.99281	1.91355	1.48332	3.07156	2.46837	2.79707	1.69419	1.61246	2.43944	1.73119	3.12329	3.07499	2.35963	2.12087	1.56595	3.6364	1.98393	2.68069	2.32131	1.53521	1.40807	3.17994	2.73157	2.6962	2.33309	1.33731	1.25345	3.07946	2.52372	1.87207	2.58119	2.41616	2.59971
RAD_CC1	3.33292	0.20695	3.02393	0.38613	2.1817	0.761865	1.37964	0.362964	0.132272	3.01286	0.284172	2.18177	2.9766	3.2788	4.0827	7.09598	3.20668	4.41594	3.84448	2.10049	3.02844	2.414	3.58782	3.58365	3.15841	3.44169	2.17008	2.80808	2.88319	3.15499	3.70146	1.57828	3.78082	2.68289	2.86402	3.68366	4.23238	2.80704	2.45808	2.98341	2.92001	4.7376	4.04712	2.94048	3.02353	4.9246	3.0784	3.18686	3.10116
RAD_BH5	2.0107	5.26748	2.34637	5.29877	3.2478	5.03191	4.49428	5.29037	5.24035	2.38861	5.28943	3.36423	2.32922	2.51047	1.57461	2.03489	2.10588	2.06672	1.63766	3.19546	2.54976	2.93369	1.78816	1.75245	2.51185	1.86262	3.23009	3.14334	2.46658	2.26711	1.71555	3.75347	2.14398	2.82824	2.43934	1.64046	1.56798	3.24532	2.86536	2.76826	2.43833	1.48399	1.40816	3.14043	2.60199	2.00821	2.65207	2.48762	2.66803
RAD_BH14	1.29044	4.44553	1.53074	4.43554	2.34145	4.44167	4.04965	4.43244	4.43847	1.52244	4.44914	2.38071	1.67776	1.33304	1.96933	3.3815	1.46337	2.74311	1.79958	2.51283	1.50701	2.46209	1.03685	1.58927	1.40322	1.53139	2.35013	1.96099	1.6784	2.07644	1.74035	2.94542	2.45876	2.57175	1.78381	1.07445	2.09263	2.04081	2.35808	1.63341	1.63653	2.34385	1.66406	1.91554	1.52832	2.92167	1.51858	1.37462	1.51548
RAD_BH21	2.58612	5.72832	2.92186	5.77963	3.80543	5.38152	4.78643	5.76875	5.69171	2.97861	5.75902	3.94946	2.84579	3.19844	1.71844	1.38459	2.64306	1.89665	1.90349	3.66038	3.19089	3.32147	2.40132	2.15355	3.17696	2.31492	3.77752	3.81538	3.02256	2.5928	2.03475	4.24859	2.21127	3.12263	2.94707	2.21954	1.6253	3.9241	3.27461	3.43278	3.00153	1.29226	1.68938	3.82953	3.25134	1.65146	3.32015	3.15521	3.34219
RAD_BH35	2.93703	6.07222	3.2729	6.12548	4.15647	5.71059	5.10662	6.11437	6.0346	3.32936	6.10379	4.30056	3.19627	3.54016	2.03584	1.03403	2.99412	2.12724	2.2366	4.00686	3.53889	3.66085	2.75046	2.49901	3.52228	2.66333	4.12838	4.16036	3.37371	2.9276	2.37304	4.59671	2.50264	3.44965	3.29713	2.57005	1.9283	4.26813	3.61659	3.77846	3.35269	1.54389	2.02725	4.17168	3.59861	1.81605	3.66523	3.50017	3.68642
RAD_BH7	2.14503	5.32659	2.482	5.37141	3.37196	5.01985	4.44666	5.36132	5.29312	2.53604	5.35443	3.50996	2.4195	2.7449	1.41617	1.82232	2.21057	1.77255	1.55174	3.25257	2.74068	2.93833	1.95315	1.75589	2.7244	1.90297	3.3465	3.36267	2.58731	2.22744	1.66445	3.8332	1.95746	2.77427	2.52364	1.77602	1.36352	3.47101	2.88361	2.98044	2.56457	1.16683	1.32627	3.37604	2.80027	1.6496	2.86747	2.70247	2.88915
RAD_BH36	3.23714	5.03765	3.20778	4.93535	3.41317	5.49253	5.40591	4.94523	5.07625	3.13151	4.99919	3.26644	3.48328	2.49928	4.42677	5.64254	3.39274	5.22964	4.19082	3.90703	2.82145	4.165	3.12015	3.86111	2.66579	3.70912	3.47006	2.56958	3.30538	4.17921	4.07729	3.9636	4.81571	4.48111	3.53118	3.295	4.57917	2.51479	4.05192	2.63741	3.26857	4.89365	4.11945	2.4133	2.76158	5.46615	2.62289	2.65296	2.57482
RAD_BH3	2.58339	5.74921	2.92021	5.79755	3.80874	5.41742	4.82879	5.78704	5.71396	2.9746	5.77863	3.9482	2.85345	3.17524	1.76625	1.38372	2.64677	1.97629	1.93918	3.67796	3.1778	3.34899	2.39135	2.17429	3.15887	2.3297	3.78249	3.79666	3.02447	2.62571	2.06508	4.26267	2.27105	3.16139	2.95641	2.2146	1.6814	3.90395	3.29911	3.41523	3.00217	1.36877	1.72101	3.80683	3.2367	1.7432	3.30166	3.13655	3.32238
RAD_BH18	2.77994	5.63735	3.09059	5.71419	3.90244	5.16027	4.51454	5.7002	5.58909	3.16405	5.67895	4.08104	2.94112	3.5276	1.54681	1.64409	2.78152	1.34126	1.82413	3.63911	3.44111	3.2234	2.66264	2.18249	3.46707	2.38199	3.86127	4.09262	3.15781	2.48081	1.99016	4.24235	1.86139	2.929	3.02344	2.45346	1.38271	4.21022	3.2054	3.71073	3.14802	0.874253	1.67448	4.13796	3.51187	0.939851	3.60891	3.45054	3.64061
RAD_BH38	0.970518	4.19808	1.24289	4.1991	2.09921	4.14474	3.72869	4.19452	4.18589	1.24867	4.20652	2.16531	1.35862	1.19426	1.64782	3.37227	1.13606	2.43633	1.45968	2.21655	1.29861	2.13153	0.709871	1.23491	1.22477	1.17721	2.09993	1.83388	1.38823	1.7221	1.39182	2.68322	2.11773	2.22319	1.46824	0.723551	1.78311	1.92836	2.03064	1.47421	1.34854	2.07911	1.33939	1.81587	1.33502	2.65079	1.35648	1.19784	1.36439
RAD_BH4	2.31371	4.55727	2.33	4.48386	2.6986	4.87343	4.69212	4.48949	4.58137	2.26217	4.53219	2.59578	2.59545	1.65837	3.45577	4.7994	2.47876	4.25735	3.22579	3.13344	1.98858	3.32545	2.17332	2.90781	1.82621	2.76618	2.74578	1.90688	2.44387	3.25741	3.11798	3.29936	3.85881	3.6038	2.65703	2.33796	3.60601	1.89096	3.2106	1.86099	2.40372	3.91908	3.14776	1.76273	1.94129	4.49111	1.81695	1.80795	1.77364
RAD_BH46	1.42292	4.28035	1.55519	4.24798	2.21213	4.39538	4.08291	4.24787	4.28428	1.51517	4.2739	2.19721	1.77432	1.09943	2.411	3.91964	1.60209	3.2074	2.19841	2.50247	1.37034	2.56192	1.22216	1.91474	1.22602	1.80301	2.23699	1.65149	1.6958	2.33073	2.10642	2.83837	2.84656	2.7575	1.86254	1.34731	2.55443	1.70559	2.44955	1.39838	1.65197	2.85701	2.10189	1.5689	1.36211	3.42955	1.29988	1.19837	1.27897
RAD_BH19	2.37421	5.59009	2.71183	5.63043	3.60891	5.30204	4.73502	5.62091	5.5586	2.76061	5.61602	3.73741	2.66787	2.9214	1.71152	1.61958	2.45257	2.04471	1.84157	3.51455	2.94352	3.21466	2.16695	2.02891	2.91467	2.16629	3.58671	3.54983	2.82398	2.51185	1.94914	4.08835	2.25196	3.06218	2.77456	2.00273	1.65771	3.65427	3.15635	3.17143	2.79881	1.43431	1.6145	3.55268	2.99909	1.88172	3.05629	2.89129	3.07447
RAD_BH41	0.925116	4.14389	1.19168	4.14414	2.04417	4.09621	3.685	4.13966	4.13211	1.19571	4.15198	2.10888	1.31355	1.13747	1.65314	3.4256	1.09307	2.44594	1.45627	2.16741	1.24161	2.09027	0.665965	1.21764	1.16739	1.15104	2.04546	1.777	1.33754	1.69609	1.38214	2.63	2.1127	2.19052	1.42239	0.692859	1.79271	1.87185	1.98834	1.4169	1.29749	2.10094	1.34412	1.75987	1.27775	2.67038	1.29916	1.14046	1.30722
RAD_BH43	1.92155	5.06398	2.25577	5.11259	3.13558	4.74242	4.16518	5.10201	5.02885	2.31486	5.09342	3.28234	2.17493	2.57103	1.13336	2.05534	1.9734	1.53511	1.27003	2.99299	2.54028	2.66639	1.74763	1.48918	2.53678	1.6455	3.10709	3.17477	2.3537	1.94939	1.38682	3.57905	1.67959	2.49335	2.27616	1.55854	1.08721	3.2865	2.61484	2.79057	2.33349	0.94486	1.04609	3.19844	2.60356	1.47159	2.68042	2.51644	2.70548
RAD_BH2	1.49636	4.64117	1.73581	4.62841	2.53796	4.64655	4.25582	4.62569	4.63534	1.72601	4.64358	2.57067	1.88384	1.50767	2.11233	3.31373	1.66878	2.87	1.96093	2.71805	1.69867	2.66744	1.24193	1.77262	1.58825	1.72492	2.54831	2.12572	1.88352	2.26937	1.91237	3.14532	2.6192	2.77143	1.99	1.27215	2.22485	2.19973	2.56376	1.81106	1.8415	2.44072	1.81178	2.07071	1.71618	3.01979	1.69806	1.55947	1.69174
RAD_BH33	2.26778	5.54597	2.59794	5.57022	3.49811	5.34188	4.81709	5.56274	5.52206	2.6323	5.56489	3.60009	2.60623	2.68614	1.92135	1.93202	2.37811	2.39787	1.97794	3.48204	2.76107	3.24347	2.03033	2.07122	2.70647	2.16728	3.48516	3.32527	2.7256	2.59426	2.04897	4.0261	2.49082	3.15673	2.71824	1.90389	1.91367	3.42078	3.17036	2.96005	2.69444	1.80482	1.74925	3.30786	2.80697	2.30705	2.84252	2.68065	2.85341
RAD_BH25	3.26822	6.41177	3.60479	6.46488	4.49124	6.04671	5.43919	6.45381	6.37413	3.65973	6.44331	4.63275	3.5328	3.8527	2.36933	0.698808	3.32889	2.41659	2.57477	4.34612	3.86203	4.00005	3.07652	2.83841	3.84054	3.00186	4.46394	4.47757	3.70764	3.26596	2.71219	4.93543	2.82374	3.7855	3.6343	2.8998	2.25636	4.58369	3.95608	4.09712	3.68593	1.85043	2.3664	4.48431	3.92027	2.06782	3.98296	3.81783	4.00271
RAD_BH27	4.02044	7.30295	4.33414	7.31244	5.21532	7.15201	6.63944	7.30695	7.28551	4.3538	7.31556	5.28513	4.3828	4.26402	3.70853	1.88273	4.15108	4.0459	3.79448	5.2648	4.41503	5.05702	3.76664	3.89354	4.32642	3.98008	5.21206	4.89008	4.47198	4.41859	3.87209	5.78087	4.26297	4.9811	4.49621	3.67425	3.67061	4.96534	4.9792	4.56299	4.43646	3.43486	3.56462	4.83596	4.44564	3.81084	4.4472	4.29824	4.44588
RAD_BH31	1.6051	4.89084	1.92874	4.90849	2.82497	4.73361	4.24301	4.90181	4.87032	1.9581	4.90676	2.92008	1.96048	2.00412	1.57275	2.56519	1.72915	2.22786	1.53177	2.84216	2.07631	2.64577	1.35886	1.51899	2.02141	1.57458	2.81496	2.6424	2.0612	2.0571	1.55622	3.36834	2.13867	2.61522	2.07377	1.25198	1.62995	2.73955	2.56312	2.27536	2.02797	1.71698	1.32321	2.62897	2.12174	2.28674	2.15792	1.99571	2.16953
RAD_BH6	2.10535	5.39113	2.42586	5.40675	3.3183	5.23431	4.73654	5.40037	5.37135	2.45194	5.40624	3.40583	2.463	2.45059	1.95724	2.22663	2.23156	2.51682	1.96665	3.34476	2.55084	3.1435	1.85603	2.0001	2.48387	2.06901	3.31033	3.09017	2.56022	2.53532	2.01321	3.86845	2.53127	3.09673	2.57632	1.75444	1.97874	3.18106	3.06264	2.73366	2.52622	1.94776	1.74516	3.06362	2.5914	2.48153	2.61594	2.45711	2.62322
RAD_BH11	1.64203	4.83796	1.90514	4.83018	2.73378	4.81312	4.39999	4.82682	4.82963	1.90332	4.84263	2.77717	2.03023	1.72893	2.09706	3.09107	1.80733	2.82507	1.97749	2.88388	1.90317	2.80094	1.3815	1.83468	1.80077	1.81303	2.74058	2.35319	2.05193	2.35136	1.94916	3.33293	2.62855	2.87336	2.13965	1.37879	2.19233	2.42988	2.70115	2.03023	2.01114	2.35934	1.80753	2.30222	1.92556	2.93627	1.91572	1.77217	1.91193
RAD_BH39	1.35372	4.10656	1.44734	4.07039	2.05308	4.24581	3.95409	4.07078	4.11246	1.39884	4.09836	2.02672	1.68358	0.932574	2.44104	4.08616	1.52926	3.24368	2.21078	2.37036	1.22126	2.46078	1.17964	1.90113	1.07001	1.77132	2.08145	1.4628	1.58249	2.28374	2.10597	2.68033	2.84752	2.68197	1.76444	1.3299	2.59353	1.51351	2.34701	1.22515	1.53904	2.92506	2.13352	1.37612	1.20559	3.49153	1.13194	1.04339	1.10738
RAD_BH47	2.31414	5.59168	2.64453	5.61628	3.54483	5.38498	4.85832	5.60876	5.56758	2.6791	5.61075	3.64711	2.65177	2.73303	1.9529	1.89037	2.42386	2.41749	2.01444	3.52712	2.80825	3.28643	2.07708	2.11274	2.75359	2.21058	3.53174	3.37221	2.77197	2.63447	2.08765	4.07203	2.52112	3.19674	2.7637	1.94992	1.94165	3.4676	3.21384	3.00713	2.74091	1.82145	1.78537	3.35452	2.85414	2.31719	2.88959	2.72776	2.90042
RAD_BH26	1.90088	4.50534	1.98213	4.4533	2.5132	4.71436	4.45903	4.45592	4.5188	1.92802	4.49004	2.4551	2.2259	1.39968	2.93992	4.26664	2.07606	3.7355	2.72628	2.8764	1.7148	2.99598	1.72337	2.43443	1.55519	2.31274	2.54931	1.82017	2.11266	2.82975	2.63126	3.1369	3.3723	3.22751	2.30328	1.86416	3.08235	1.84074	2.8816	1.66304	2.06978	3.3743	2.63079	1.70171	1.68608	3.94925	1.58852	1.53125	1.55464
RAD_BH30	3.18772	2.98755	2.92074	2.83663	2.40031	3.7236	3.92801	2.854	3.05301	2.83552	2.92529	2.17234	3.14724	2.41233	4.57185	6.89464	3.23242	5.29692	4.26868	2.93632	2.51711	3.39879	3.2764	3.86684	2.47331	3.65799	2.46777	1.86735	2.90407	3.85733	4.10171	2.5978	4.68154	3.82943	3.10988	3.4877	4.76006	1.74588	3.32213	2.23792	2.89683	5.24173	4.3342	1.8032	2.44192	5.71116	2.33331	2.48866	2.29923
RAD_BH1	2.21366	4.63463	2.26433	4.56988	2.71233	4.90517	4.68955	4.57429	4.65434	2.20304	4.61355	2.62881	2.5198	1.62992	3.29197	4.55429	2.38492	4.08892	3.07408	3.11588	1.95672	3.27285	2.0516	2.77343	1.79405	2.64401	2.75474	1.95766	2.3872	3.1515	2.97507	3.32592	3.71666	3.52728	2.58984	2.20222	3.43593	1.95694	3.15793	1.8627	2.34547	3.72919	2.98294	1.82265	1.91769	4.30431	1.80436	1.77293	1.76483
RAD_BH8	1.95945	4.89904	2.13676	4.86512	2.8299	5.0069	4.67558	4.86528	4.90338	2.10581	4.89202	2.81636	2.33241	1.71867	2.71753	3.67821	2.13901	3.47797	2.55576	3.10209	1.98547	3.12556	1.72737	2.3392	1.84394	2.26665	2.85344	2.25617	2.28148	2.81014	2.49633	3.45543	3.21495	3.28105	2.42884	1.80374	2.83247	2.30169	3.01588	2.01678	2.23772	3.04191	2.41495	2.16297	1.97995	3.62066	1.9191	1.81607	1.8977
RAD_BH10	1.33733	4.59988	1.63404	4.60517	2.50674	4.51341	4.06842	4.60007	4.5854	1.64802	4.6103	2.57924	1.71818	1.60555	1.68961	2.99867	1.48816	2.42786	1.56903	2.59256	1.71487	2.46308	1.07634	1.44198	1.6412	1.43843	2.50463	2.24518	1.77601	1.96788	1.54504	3.08072	2.21935	2.50259	1.83072	1.03043	1.78948	2.33678	2.3689	1.8895	1.73832	1.98484	1.39852	2.22075	1.75187	2.56382	1.77183	1.61412	1.77841
RAD_BH48	2.70571	4.53466	2.6609	4.44041	2.85943	4.95685	4.85486	4.44906	4.56934	2.58306	4.49991	2.71694	2.938	1.94848	3.93813	5.37805	2.85639	4.74311	3.6905	3.35048	2.26829	3.61032	2.6041	3.34738	2.11403	3.18728	2.91563	2.0182	2.75495	3.64379	3.56935	3.41692	4.30303	3.9314	2.98257	2.7877	4.09736	1.96783	3.49751	2.08086	2.71883	4.43919	3.63377	1.86237	2.20727	5.00495	2.06775	2.10204	2.01946
RAD_BH16	2.24058	5.4634	2.57814	5.50221	3.47599	5.18536	4.62442	5.49288	5.43267	2.62626	5.48865	3.60316	2.53757	2.78566	1.61988	1.75544	2.32101	1.99896	1.73493	3.38782	2.80765	3.09467	2.03182	1.90813	2.77864	2.04095	3.45434	3.41385	2.69127	2.39827	1.83655	3.95926	2.17008	2.95173	2.64484	1.86901	1.57781	3.51837	3.0344	3.03539	2.66572	1.3932	1.50629	3.41699	2.86312	1.86919	2.92027	2.75527	2.9385
RAD_BH34	1.61861	4.69679	1.83435	4.67675	2.60002	4.73812	4.36855	4.67502	4.69446	1.81617	4.69596	2.61642	2.00224	1.53203	2.3016	3.43848	1.79502	3.06239	2.14387	2.81459	1.75316	2.79219	1.372	1.94134	1.63	1.88215	2.61518	2.12882	1.98182	2.42721	2.08964	3.21612	2.80283	2.91694	2.10498	1.42323	2.41635	2.19388	2.68591	1.83727	1.93886	2.6338	1.9996	2.06054	1.76234	3.21285	1.72851	1.60119	1.71672
RAD_BH40	1.1449	4.03569	1.27293	4.00971	1.95266	4.12547	3.80347	4.0087	4.03667	1.23423	4.03206	1.9516	1.49224	0.85792	2.20249	3.93365	1.32331	3.00534	1.97264	2.22491	1.10577	2.2793	0.954761	1.6672	0.969169	1.54306	1.97416	1.45012	1.41411	2.06287	1.8694	2.57657	2.61104	2.47888	1.57995	1.09613	2.35553	1.51794	2.16691	1.16247	1.37026	2.69251	1.89509	1.38653	1.10441	3.257	1.05681	0.94079	1.04184
RAD_BH44	1.5133	4.64062	1.74589	4.62598	2.53852	4.65566	4.27091	4.62351	4.6357	1.73369	4.64219	2.567	1.89991	1.49768	2.15436	3.35326	1.68711	2.91427	1.99969	2.72813	1.69661	2.68579	1.26104	1.80544	1.58275	1.75351	2.55015	2.11124	1.89366	2.29836	1.94863	3.14845	2.65834	2.79637	2.00511	1.29829	2.26836	2.1832	2.58129	1.80191	1.85134	2.48737	1.85297	2.05308	1.71197	3.06644	1.68984	1.55393	1.68216
RAD_BH45	1.41276	4.54185	1.64421	4.52824	2.43916	4.55404	4.1697	4.52563	4.53648	1.63218	4.54387	2.46999	1.79904	1.40569	2.08834	3.39082	1.58708	2.85651	1.92438	2.62645	1.59855	2.58564	1.16149	1.7187	1.48696	1.66117	2.45024	2.02402	1.79198	2.20624	1.86784	3.04807	2.58354	2.70017	1.90397	1.20374	2.20776	2.0985	2.48083	1.70914	1.74966	2.44433	1.78451	1.96983	1.61527	3.02304	1.59624	1.45816	1.58979
RAD_BH15	1.29239	4.31682	1.47884	4.29618	2.22197	4.37105	4.01848	4.29449	4.31501	1.45395	4.31565	2.23587	1.66642	1.15245	2.16256	3.66505	1.47199	2.9525	1.96492	2.45332	1.37425	2.45958	1.06289	1.70797	1.24947	1.61724	2.23851	1.75674	1.62514	2.1568	1.88498	2.84023	2.61973	2.61641	1.76423	1.15414	2.29926	1.82644	2.35045	1.45767	1.58164	2.58555	1.85372	1.69552	1.38208	3.16013	1.34826	1.22068	1.33722
RAD_BH28	2.22729	5.46743	2.56422	5.50291	3.46438	5.20654	4.65392	5.494	5.43825	2.60938	5.49123	3.58608	2.53471	2.7462	1.67251	1.79729	2.31484	2.0806	1.77219	3.39261	2.77959	3.11192	2.01127	1.92571	2.74499	2.05009	3.44467	3.37784	2.68093	2.42565	1.86627	3.95845	2.22949	2.98247	2.64336	1.85589	1.64002	3.48059	3.04847	3.00159	2.65404	1.4781	1.54245	3.37662	2.8331	1.96345	2.88573	2.72104	2.90242
RAD_BH9	1.80923	5.03398	2.14688	5.07128	3.04388	4.77182	4.22376	5.06211	5.00414	2.19626	5.05851	3.17287	2.10537	2.38027	1.28654	2.17133	1.88845	1.80164	1.35436	2.95868	2.38633	2.67641	1.60476	1.49056	2.36425	1.61458	3.02192	3.00174	2.25901	1.99515	1.43881	3.52772	1.85643	2.5542	2.21297	1.43783	1.28328	3.10879	2.61263	2.62075	2.23374	1.23569	1.12441	3.0118	2.44392	1.78218	2.50687	2.34174	2.5273
RAD_BH13	2.82503	5.54296	3.1197	5.6287	3.89221	5.02144	4.36178	5.61364	5.49072	3.19792	5.58831	4.08156	2.94615	3.60857	1.50614	1.89843	2.80623	1.14019	1.80238	3.58826	3.49418	3.15026	2.73517	2.18523	3.53448	2.39169	3.84662	4.14734	3.17324	2.41933	1.97331	4.18981	1.72676	2.82507	3.01965	2.52193	1.32566	4.26704	3.14347	3.77025	3.16779	0.801867	1.68703	4.20387	3.56769	0.680269	3.6738	3.52012	3.70864
RAD_BH20	2.65891	5.50576	2.96727	5.58259	3.77461	5.03058	4.38624	5.56859	5.45754	3.0415	5.54734	3.95442	2.81452	3.41417	1.41564	1.75718	2.65734	1.2253	1.69418	3.50826	3.32197	3.09185	2.54666	2.05505	3.35072	2.25552	3.733	3.97413	3.03262	2.34939	1.86073	4.1115	1.73276	2.79778	2.89592	2.33641	1.25111	4.09218	3.07408	3.59296	3.0234	0.743451	1.54743	4.02167	3.39329	0.848126	3.49214	3.33462	3.52449
RAD_BJ3	1.84243	4.09548	1.83349	4.03092	2.19439	4.37806	4.18462	4.03525	4.11542	1.76268	4.07438	2.09974	2.10351	1.15069	3.05884	4.694	2.00066	3.86389	2.81036	2.624	1.48084	2.8211	1.72722	2.46988	1.31887	2.31421	2.24016	1.42115	1.94267	2.78567	2.69015	2.80072	3.42545	3.10952	2.16008	1.90808	3.21952	1.41794	2.70642	1.35279	1.90331	3.57263	2.75526	1.28417	1.43235	4.134	1.30748	1.30136	1.26424
RAD_BJ6	1.64296	4.79298	1.88671	4.77967	2.68997	4.79762	4.4033	4.77704	4.78735	1.87772	4.79518	2.72138	2.03097	1.6543	2.19755	3.23766	1.81396	2.93995	2.0617	2.86881	1.84996	2.81213	1.38671	1.89293	1.73799	1.85501	2.70049	2.26791	2.03437	2.39802	2.02229	3.29757	2.71742	2.90729	2.13787	1.40753	2.30102	2.33941	2.70932	1.95838	1.99248	2.48842	1.90209	2.20892	1.86659	3.0666	1.84608	1.70919	1.83871
RAD_BJ5	1.86995	4.98887	2.202	5.03967	3.07553	4.65743	4.07645	5.02881	4.95275	2.26347	5.01925	3.22651	2.11173	2.54066	1.03817	2.12084	1.91459	1.44428	1.18186	2.92041	2.49827	2.58606	1.70543	1.41379	2.50051	1.57584	3.0455	3.13732	2.29601	1.86462	1.30295	3.50926	1.58273	2.40551	2.2112	1.51127	0.990198	3.25037	2.53673	2.75284	2.27714	0.860015	0.960125	3.1654	2.56311	1.39783	2.64412	2.48093	2.67062
RAD_BJ2	3.14989	4.87275	3.10504	4.76876	3.27625	5.33879	5.26403	4.77888	4.91229	3.02675	4.83347	3.12401	3.38244	2.39139	4.36934	5.68139	3.30116	5.17378	4.12619	3.77803	2.70934	4.04895	3.04458	3.7875	2.55628	3.62961	3.33437	2.43016	3.19773	4.08854	4.00769	3.81791	4.74312	4.37429	3.4261	3.22542	4.52576	2.37091	3.93659	2.5151	3.16197	4.85504	4.06357	2.2736	2.64708	5.42436	2.50639	2.54482	2.45773
RAD_BJ7	1.68396	4.43982	1.79703	4.39827	2.40133	4.59721	4.30863	4.39943	4.44814	1.75093	4.42926	2.36632	2.02658	1.27915	2.67503	4.04398	1.86212	3.46849	2.46691	2.72493	1.57448	2.80893	1.49005	2.1858	1.42149	2.07317	2.43143	1.77363	1.93398	2.5989	2.37675	3.02853	3.11645	3.01755	2.11085	1.61825	2.81522	1.81173	2.69563	1.5647	1.89039	3.10344	2.36588	1.6723	1.55653	3.67858	1.47668	1.3953	1.4492
RAD_BJ1	1.53266	4.61681	1.7488	4.59808	2.51859	4.65341	4.28259	4.59616	4.61389	1.73118	4.61655	2.53777	1.9162	1.45695	2.23575	3.45342	1.70918	3.00222	2.07194	2.72933	1.67249	2.70622	1.28647	1.86237	1.55146	1.79997	2.53305	2.05962	1.89632	2.34495	2.01425	3.13358	2.73112	2.83246	2.01894	1.34013	2.35416	2.12721	2.5999	1.76213	1.85341	2.584	1.93215	1.99502	1.68311	3.16297	1.65234	1.52263	1.64173
RAD_BJ4	2.56677	5.65797	2.89915	5.71481	3.77088	5.28365	4.67729	5.70325	5.61882	2.9603	5.69104	3.92348	2.80532	3.21718	1.60676	1.44086	2.61096	1.72637	1.81371	3.5988	3.1897	3.24182	2.39696	2.09093	3.18565	2.26294	3.73982	3.82384	2.99264	2.50504	1.95441	4.19267	2.07495	3.02243	2.90302	2.20631	1.49852	3.93518	3.20075	3.43975	2.9741	1.12954	1.60901	3.84584	3.25304	1.46308	3.32926	3.16509	3.35385
RAD_BJ8	2.08074	4.26257	2.07146	4.19087	2.40526	4.57671	4.40118	4.19623	4.28596	1.99993	4.23823	2.29949	2.34214	1.38331	3.28266	4.81551	2.23955	4.0874	3.03874	2.8484	1.71293	3.05567	1.96141	2.70312	1.55172	2.55004	2.45344	1.60965	2.17921	3.02426	2.92136	3.00349	3.65831	3.34763	2.39784	2.13891	3.44062	1.59398	2.94113	1.57248	2.14018	3.78214	2.97754	1.46546	1.66206	4.3473	1.53372	1.53506	1.48917
RAD_BJ10	1.61031	3.98103	1.61242	3.92539	2.0263	4.2221	4.00304	3.92846	3.99661	1.54437	3.96398	1.94924	1.87929	0.947993	2.82727	4.54098	1.77037	3.63232	2.57692	2.43197	1.27721	2.60868	1.49265	2.23533	1.11436	2.07992	2.06802	1.29484	1.72622	2.55412	2.45589	2.64243	3.19092	2.88704	1.93944	1.674	2.98929	1.30983	2.49378	1.17584	1.68596	3.34924	2.52456	1.17136	1.23444	3.90797	1.118	1.09477	1.07796
RAD_BJ9	2.20965	4.3657	2.20231	4.29077	2.52805	4.69369	4.52553	4.29661	4.39066	2.13078	4.33989	2.41808	2.47285	1.51348	3.40096	4.87392	2.36922	4.20527	3.16006	2.97588	1.84291	3.18611	2.08701	2.82783	1.6819	2.6767	2.57709	1.72497	2.31001	3.15344	3.04461	3.12278	3.78256	3.47846	2.5287	2.26219	3.55716	1.7045	3.0716	1.69895	2.27101	3.89148	3.09501	1.57844	1.79145	4.45871	1.66221	1.66542	1.6173
[truncated: 196 more columns]
