# Supplementary material for: Dynamic chromatin architecture of the porcine adipose tissues with weight gain and loss
Source: Nat Commun. 2023 Jun 12;14:3457. doi: 10.1038/s41467-023-39191-0 (PMC10258790; doi:10.1038/s41467-023-39191-0)
Supplement: Supplementary file 19 — Source data [file 41467_2023_39191_MOESM19_ESM.zip › Source.data/Supplementary Figure 7.xlsx]

## Sheet: Figure S7
Figure S7
Term	Description	LogP	InTerm_InList	Tissue
GO:0046649	lymphocyte activation	-46.6299	135/754	GOM.ULB_C_down
GO:0030098	lymphocyte differentiation	-29.6329	74/358	GOM.ULB_C_down
GO:0006935	chemotaxis	-27.8179	98/644	GOM.ULB_C_down
GO:0050900	leukocyte migration	-26.2062	84/511	GOM.ULB_C_down
GO:0002250	adaptive immune response	-25.5289	100/713	GOM.ULB_C_down
GO:0048729	tissue morphogenesis	-24.3749	92/638	GOM.ULB_C_down
GO:0002683	negative regulation of immune system process	-23.1252	77/484	GOM.ULB_C_down
GO:0001817	regulation of cytokine production	-22.4323	101/795	GOM.ULB_C_down
hsa04514	Cell adhesion molecules	-22.0551	42/153	GOM.ULB_C_down
GO:0030029	actin filament-based process	-20.5154	97/789	GOM.ULB_C_down
GO:0032787	monocarboxylic acid metabolic process	-22.9943	93/659	GOM.ULB_C_up
GO:0043062	extracellular structure organization	-22.5795	75/457	GOM.ULB_C_up
GO:0055114	oxidation-reduction process	-17.216	71/512	GOM.ULB_C_up
GO:0001501	skeletal system development	-16.7137	68/486	GOM.ULB_C_up
GO:0044282	small molecule catabolic process	-15.1634	63/458	GOM.ULB_C_up
GO:0062012	regulation of small molecule metabolic process	-15.1346	64/471	GOM.ULB_C_up
GO:0001503	ossification	-14.9402	58/402	GOM.ULB_C_up
GO:0006753	nucleoside phosphate metabolic process	-14.6303	83/735	GOM.ULB_C_up
GO:0071417	cellular response to organonitrogen compound	-13.1537	69/585	GOM.ULB_C_up
GO:0008610	lipid biosynthetic process	-12.8282	79/734	GOM.ULB_C_up
GO:0006935	chemotaxis	-25.1164	95/644	GOM.ULB_H_down
GO:0048568	embryonic organ development	-23.3732	72/414	GOM.ULB_H_down
GO:0048729	tissue morphogenesis	-23.0073	91/638	GOM.ULB_H_down
GO:0030155	regulation of cell adhesion	-19.8465	93/734	GOM.ULB_H_down
GO:0030198	extracellular matrix organization	-19.8204	65/395	GOM.ULB_H_down
GO:0007507	heart development	-18.7436	77/556	GOM.ULB_H_down
GO:0001944	vasculature development	-17.834	93/786	GOM.ULB_H_down
GO:0007423	sensory organ development	-16.9105	72/534	GOM.ULB_H_down
GO:0001501	skeletal system development	-16.8409	68/486	GOM.ULB_H_down
GO:0009611	response to wounding	-15.9694	83/701	GOM.ULB_H_down
GO:0043062	extracellular structure organization	-19.5806	64/457	GOM.ULB_H_up
GO:0001501	skeletal system development	-19.4544	66/486	GOM.ULB_H_up
GO:0032787	monocarboxylic acid metabolic process	-18.6548	77/659	GOM.ULB_H_up
GO:1901615	organic hydroxy compound metabolic process	-17.2167	67/550	GOM.ULB_H_up
GO:0006753	nucleoside phosphate metabolic process	-14.9128	75/735	GOM.ULB_H_up
GO:0001503	ossification	-14.5454	52/402	GOM.ULB_H_up
GO:0055114	oxidation-reduction process	-13.5672	58/512	GOM.ULB_H_up
GO:0050673	epithelial cell proliferation	-13.5642	53/439	GOM.ULB_H_up
GO:0061061	muscle structure development	-13.1416	65/632	GOM.ULB_H_up
GO:0009636	response to toxic substance	-12.6947	56/506	GOM.ULB_H_up
GO:0048729	tissue morphogenesis	-23.0603	88/638	GOM.ULB_J_down
GO:0000904	cell morphogenesis involved in differentiation	-22.7308	94/723	GOM.ULB_J_down
GO:0030155	regulation of cell adhesion	-20.5741	91/734	GOM.ULB_J_down
GO:0048598	embryonic morphogenesis	-19.707	77/569	GOM.ULB_J_down
GO:0043408	regulation of MAPK cascade	-19.2478	89/740	GOM.ULB_J_down
GO:0001655	urogenital system development	-16.787	52/321	GOM.ULB_J_down
GO:0030029	actin filament-based process	-16.4436	87/789	GOM.ULB_J_down
GO:0043062	extracellular structure organization	-15.4222	61/457	GOM.ULB_J_down
GO:0040017	positive regulation of locomotion	-15.3196	72/607	GOM.ULB_J_down
GO:0007507	heart development	-15.1636	68/556	GOM.ULB_J_down
GO:0030198	extracellular matrix organization	-24.4527	58/395	GOM.ULB_J_up
GO:0001501	skeletal system development	-19.1912	57/486	GOM.ULB_J_up
GO:0001503	ossification	-17.9652	50/402	GOM.ULB_J_up
GO:0071417	cellular response to organonitrogen compound	-16.6947	59/585	GOM.ULB_J_up
GO:1901615	organic hydroxy compound metabolic process	-15.429	55/550	GOM.ULB_J_up
GO:0001568	blood vessel development	-14.9566	65/754	GOM.ULB_J_up
GO:0032787	monocarboxylic acid metabolic process	-14.9014	60/659	GOM.ULB_J_up
GO:0048598	embryonic morphogenesis	-14.1983	54/569	GOM.ULB_J_up
GO:0061061	muscle structure development	-12.8843	55/632	GOM.ULB_J_up
GO:0001101	response to acid chemical	-11.6534	36/323	GOM.ULB_J_up
GO:0007507	heart development	-19.1798	60/556	MAD.ULB_C_down
GO:0003012	muscle system process	-18.8416	53/446	MAD.ULB_C_down
GO:0061061	muscle structure development	-16.4932	60/632	MAD.ULB_C_down
GO:0048729	tissue morphogenesis	-13.9473	56/638	MAD.ULB_C_down
GO:0050808	synapse organization	-13.3995	43/411	MAD.ULB_C_down
GO:0016049	cell growth	-12.516	45/473	MAD.ULB_C_down
GO:0000904	cell morphogenesis involved in differentiation	-12.224	57/723	MAD.ULB_C_down
GO:0048568	embryonic organ development	-12.0168	41/414	MAD.ULB_C_down
GO:0042060	wound healing	-11.4628	49/587	MAD.ULB_C_down
GO:0030198	extracellular matrix organization	-11.4183	39/395	MAD.ULB_C_down
GO:0043062	extracellular structure organization	-24.1007	61/457	MAD.ULB_C_up
GO:0031589	cell-substrate adhesion	-17.5046	46/360	MAD.ULB_C_up
GO:0001501	skeletal system development	-15.6898	51/486	MAD.ULB_C_up
GO:0009611	response to wounding	-14.2422	60/701	MAD.ULB_C_up
GO:0040017	positive regulation of locomotion	-12.4158	52/607	MAD.ULB_C_up
GO:0072001	renal system development	-11.3485	33/289	MAD.ULB_C_up
GO:0050673	epithelial cell proliferation	-9.91216	39/439	MAD.ULB_C_up
GO:0001944	vasculature development	-9.67771	55/786	MAD.ULB_C_up
GO:0030203	glycosaminoglycan metabolic process	-9.41696	22/158	MAD.ULB_C_up
GO:0048598	embryonic morphogenesis	-9.16517	44/569	MAD.ULB_C_up
GO:0030198	extracellular matrix organization	-24.2142	65/395	MAD.ULB_H_down
GO:0001944	vasculature development	-18.9232	85/786	MAD.ULB_H_down
GO:0048568	embryonic organ development	-18.8433	59/414	MAD.ULB_H_down
GO:0007507	heart development	-18.5857	69/556	MAD.ULB_H_down
GO:0044057	regulation of system process	-18.0833	71/597	MAD.ULB_H_down
GO:0000904	cell morphogenesis involved in differentiation	-17.8683	79/723	MAD.ULB_H_down
GO:0072001	renal system development	-17.4323	47/289	MAD.ULB_H_down
GO:0030155	regulation of cell adhesion	-16.4157	77/734	MAD.ULB_H_down
GO:0060485	mesenchyme development	-16.1516	45/286	MAD.ULB_H_down
GO:0019932	second-messenger-mediated signaling	-16.1005	57/444	MAD.ULB_H_down
GO:0043062	extracellular structure organization	-14.9192	48/457	MAD.ULB_H_up
GO:0001501	skeletal system development	-13.2695	47/486	MAD.ULB_H_up
GO:0001101	response to acid chemical	-12.778	37/323	MAD.ULB_H_up
GO:0031589	cell-substrate adhesion	-9.4868	34/360	MAD.ULB_H_up
GO:0050673	epithelial cell proliferation	-9.4308	38/439	MAD.ULB_H_up
GO:0048598	embryonic morphogenesis	-9.25329	44/569	MAD.ULB_H_up
GO:0061061	muscle structure development	-8.80301	46/632	MAD.ULB_H_up
GO:0007584	response to nutrient	-8.61824	24/207	MAD.ULB_H_up
GO:0009410	response to xenobiotic stimulus	-8.50734	28/279	MAD.ULB_H_up
GO:0044282	small molecule catabolic process	-8.38005	37/458	MAD.ULB_H_up
GO:0046649	lymphocyte activation	-56.5651	134/754	MAD.ULB_J_down
GO:0002250	adaptive immune response	-38.581	108/713	MAD.ULB_J_down
GO:0002285	lymphocyte activation involved in immune response	-24.3625	45/190	MAD.ULB_J_down
GO:0001817	regulation of cytokine production	-23.8668	92/795	MAD.ULB_J_down
GO:0046631	alpha-beta T cell activation	-22.9083	39/149	MAD.ULB_J_down
GO:0050851	antigen receptor-mediated signaling pathway	-22.1678	55/323	MAD.ULB_J_down
GO:0050900	leukocyte migration	-21.6765	69/511	MAD.ULB_J_down
GO:0042113	B cell activation	-20.4248	53/326	MAD.ULB_J_down
GO:0002683	negative regulation of immune system process	-19.6483	64/484	MAD.ULB_J_down
GO:0045058	T cell selection	-19.2357	22/48	MAD.ULB_J_down
GO:0030198	extracellular matrix organization	-23.6484	54/395	MAD.ULB_J_up
GO:0048598	embryonic morphogenesis	-15.0474	52/569	MAD.ULB_J_up
GO:0001501	skeletal system development	-14.5685	47/486	MAD.ULB_J_up
GO:0032787	monocarboxylic acid metabolic process	-13.6247	54/659	MAD.ULB_J_up
GO:0001503	ossification	-12.8782	40/402	MAD.ULB_J_up
GO:0001101	response to acid chemical	-12.4144	35/323	MAD.ULB_J_up
GO:0031589	cell-substrate adhesion	-11.0543	35/360	MAD.ULB_J_up
GO:0044282	small molecule catabolic process	-10.4781	39/458	MAD.ULB_J_up
GO:0001655	urogenital system development	-10.4421	32/321	MAD.ULB_J_up
GO:0009611	response to wounding	-9.93461	49/701	MAD.ULB_J_up
GO:0043062	extracellular structure organization	-10.3297	29/457	RAD.ULB_C_down
GO:0042445	hormone metabolic process	-9.31809	20/240	RAD.ULB_C_down
GO:0007389	pattern specification process	-8.2907	25/426	RAD.ULB_C_down
GO:0072001	renal system development	-7.92663	20/289	RAD.ULB_C_down
GO:0006979	response to oxidative stress	-7.79879	25/451	RAD.ULB_C_down
GO:0048871	multicellular organismal homeostasis	-7.68493	26/491	RAD.ULB_C_down
ko03320	PPAR signaling pathway	-7.02207	10/72	RAD.ULB_C_down
GO:0072593	reactive oxygen species metabolic process	-6.66765	18/282	RAD.ULB_C_down
GO:0060485	mesenchyme development	-6.5772	18/286	RAD.ULB_C_down
GO:0050873	brown fat cell differentiation	-6.50682	8/46	RAD.ULB_C_down
GO:0030198	extracellular matrix organization	-34.2056	65/395	RAD.ULB_C_up
GO:0031589	cell-substrate adhesion	-18.7945	45/360	RAD.ULB_C_up
GO:0001944	vasculature development	-14.9554	61/786	RAD.ULB_C_up
GO:0009611	response to wounding	-14.872	57/701	RAD.ULB_C_up
GO:0040017	positive regulation of locomotion	-14.5128	52/607	RAD.ULB_C_up
GO:0001503	ossification	-13.3662	40/402	RAD.ULB_C_up
GO:0000904	cell morphogenesis involved in differentiation	-12.6084	54/723	RAD.ULB_C_up
GO:0030029	actin filament-based process	-12.1561	56/789	RAD.ULB_C_up
GO:0048598	embryonic morphogenesis	-11.9954	46/569	RAD.ULB_C_up
GO:0048729	tissue morphogenesis	-10.8265	47/638	RAD.ULB_C_up
GO:0043062	extracellular structure organization	-18.1994	44/457	RAD.ULB_H_down
GO:0001944	vasculature development	-16.9697	56/786	RAD.ULB_H_down
GO:0048568	embryonic organ development	-13.5983	36/414	RAD.ULB_H_down
GO:0019932	second-messenger-mediated signaling	-12.682	36/444	RAD.ULB_H_down
GO:0001501	skeletal system development	-12.1897	37/486	RAD.ULB_H_down
GO:2000147	positive regulation of cell motility	-11.1721	39/579	RAD.ULB_H_down
GO:0003013	circulatory system process	-11.0748	37/530	RAD.ULB_H_down
GO:0072001	renal system development	-11.056	27/289	RAD.ULB_H_down
GO:0007507	heart development	-10.4734	37/556	RAD.ULB_H_down
GO:0045444	fat cell differentiation	-9.61124	22/222	RAD.ULB_H_down
GO:0001501	skeletal system development	-12.721	40/486	RAD.ULB_H_up
GO:0048598	embryonic morphogenesis	-11.7593	42/569	RAD.ULB_H_up
GO:0030198	extracellular matrix organization	-10.7625	33/395	RAD.ULB_H_up
GO:0009611	response to wounding	-9.44606	43/701	RAD.ULB_H_up
GO:0007423	sensory organ development	-8.5205	35/534	RAD.ULB_H_up
GO:0050673	epithelial cell proliferation	-8.36527	31/439	RAD.ULB_H_up
GO:0009410	response to xenobiotic stimulus	-8.24094	24/279	RAD.ULB_H_up
GO:0045112	integrin biosynthetic process	-7.64326	45052	RAD.ULB_H_up
GO:0003012	muscle system process	-7.63746	30/446	RAD.ULB_H_up
GO:0048732	gland development	-7.21816	28/414	RAD.ULB_H_up
GO:0048598	embryonic morphogenesis	-15.6332	31/569	RAD.ULB_J_down
GO:0072001	renal system development	-14.116	22/289	RAD.ULB_J_down
GO:0007423	sensory organ development	-12.8704	27/534	RAD.ULB_J_down
GO:0071363	cellular response to growth factor stimulus	-12.2977	30/707	RAD.ULB_J_down
GO:0007507	heart development	-11.6368	26/556	RAD.ULB_J_down
GO:0007389	pattern specification process	-11.5973	23/426	RAD.ULB_J_down
GO:0001501	skeletal system development	-10.4424	23/486	RAD.ULB_J_down
GO:0042445	hormone metabolic process	-9.54275	16/240	RAD.ULB_J_down
GO:0061448	connective tissue development	-9.41113	16/245	RAD.ULB_J_down
GO:0001568	blood vessel development	-8.76729	26/754	RAD.ULB_J_down
GO:0001501	skeletal system development	-9.90913	23/486	RAD.ULB_J_up
GO:0001944	vasculature development	-9.787	29/786	RAD.ULB_J_up
GO:0030198	extracellular matrix organization	-9.1844	20/395	RAD.ULB_J_up
GO:0001822	kidney development	-8.16898	16/281	RAD.ULB_J_up
GO:0042060	wound healing	-7.64721	22/587	RAD.ULB_J_up
GO:0035107	appendage morphogenesis	-7.39296	11/134	RAD.ULB_J_up
GO:0000904	cell morphogenesis involved in differentiation	-6.68744	23/723	RAD.ULB_J_up
GO:0003184	pulmonary valve morphogenesis	-6.48596	45063	RAD.ULB_J_up
GO:0022404	molting cycle process	-6.06058	8/83	RAD.ULB_J_up
GO:0001503	ossification	-6.04349	16/402	RAD.ULB_J_up
GO:0046649	lymphocyte activation	-42.5915	101/754	GOM.MAD_C_down
GO:0002274	myeloid leukocyte activation	-36.8247	88/660	GOM.MAD_C_down
GO:0002253	activation of immune response	-34.118	90/748	GOM.MAD_C_down
GO:0006935	chemotaxis	-32.8089	82/644	GOM.MAD_C_down
GO:0001817	regulation of cytokine production	-30.5974	88/795	GOM.MAD_C_down
GO:0002697	regulation of immune effector process	-28.6676	66/474	GOM.MAD_C_down
GO:0002683	negative regulation of immune system process	-21.8592	58/484	GOM.MAD_C_down
GO:0009617	response to bacterium	-21.4008	71/728	GOM.MAD_C_down
GO:0045088	regulation of innate immune response	-20.9942	56/470	GOM.MAD_C_down
GO:0009611	response to wounding	-19.7262	67/701	GOM.MAD_C_down
GO:0055114	oxidation-reduction process	-29.8845	62/512	GOM.MAD_C_up
GO:0032787	monocarboxylic acid metabolic process	-28.5408	68/659	GOM.MAD_C_up
GO:0003012	muscle system process	-16.2271	42/446	GOM.MAD_C_up
GO:0043062	extracellular structure organization	-15.1171	41/457	GOM.MAD_C_up
GO:0009636	response to toxic substance	-14.9858	43/506	GOM.MAD_C_up
GO:0009150	purine ribonucleotide metabolic process	-13.4924	43/558	GOM.MAD_C_up
GO:0043434	response to peptide hormone	-12.222	36/437	GOM.MAD_C_up
ko03320	PPAR signaling pathway	-12.2115	16/72	GOM.MAD_C_up
GO:0019216	regulation of lipid metabolic process	-11.8054	35/428	GOM.MAD_C_up
GO:1901615	organic hydroxy compound metabolic process	-11.783	40/550	GOM.MAD_C_up
GO:0048729	tissue morphogenesis	-15.8154	45/638	GOM.MAD_H_down
GO:0006935	chemotaxis	-13.6118	42/644	GOM.MAD_H_down
GO:0009611	response to wounding	-13.0129	43/701	GOM.MAD_H_down
GO:0030198	extracellular matrix organization	-11.4906	30/395	GOM.MAD_H_down
GO:0045596	negative regulation of cell differentiation	-10.3985	40/742	GOM.MAD_H_down
GO:0007507	heart development	-10.3423	34/556	GOM.MAD_H_down
GO:0060485	mesenchyme development	-10.1932	24/286	GOM.MAD_H_down
GO:0030029	actin filament-based process	-10.1594	41/789	GOM.MAD_H_down
GO:0030855	epithelial cell differentiation	-9.7356	40/781	GOM.MAD_H_down
GO:0086091	regulation of heart rate by cardiac conduction	-9.32436	10/39	GOM.MAD_H_down
GO:0030198	extracellular matrix organization	-16.7602	31/395	GOM.MAD_H_up
GO:0070482	response to oxygen levels	-12.5911	26/385	GOM.MAD_H_up
GO:0071363	cellular response to growth factor stimulus	-12.0612	34/707	GOM.MAD_H_up
GO:0001568	blood vessel development	-11.9686	35/754	GOM.MAD_H_up
GO:0009636	response to toxic substance	-10.6699	27/506	GOM.MAD_H_up
GO:0050673	epithelial cell proliferation	-10.5129	25/439	GOM.MAD_H_up
GO:0048598	embryonic morphogenesis	-10.2293	28/569	GOM.MAD_H_up
GO:0007517	muscle organ development	-9.49031	22/378	GOM.MAD_H_up
GO:0051591	response to cAMP	-9.22575	12/94	GOM.MAD_H_up
GO:0048545	response to steroid hormone	-8.93428	20/332	GOM.MAD_H_up
GO:0048729	tissue morphogenesis	-17.7927	49/638	GOM.MAD_J_down
GO:0000904	cell morphogenesis involved in differentiation	-14.2934	47/723	GOM.MAD_J_down
GO:0007423	sensory organ development	-13.517	39/534	GOM.MAD_J_down
GO:0009611	response to wounding	-13.503	45/701	GOM.MAD_J_down
GO:0048598	embryonic morphogenesis	-13.31	40/569	GOM.MAD_J_down
GO:0030029	actin filament-based process	-12.8979	47/789	GOM.MAD_J_down
GO:0060537	muscle tissue development	-12.3335	31/372	GOM.MAD_J_down
ko04390	Hippo signaling pathway	-11.6403	20/154	GOM.MAD_J_down
GO:0007389	pattern specification process	-11.4996	32/426	GOM.MAD_J_down
GO:0060485	mesenchyme development	-11.2832	26/286	GOM.MAD_J_down
GO:0046649	lymphocyte activation	-18.3352	37/754	GOM.MAD_J_up
GO:0006935	chemotaxis	-15.1239	31/644	GOM.MAD_J_up
GO:0061061	muscle structure development	-14.4788	30/632	GOM.MAD_J_up
GO:0001568	blood vessel development	-10.2241	27/754	GOM.MAD_J_up
GO:0042113	B cell activation	-9.88938	18/326	GOM.MAD_J_up
GO:0001817	regulation of cytokine production	-9.7136	27/795	GOM.MAD_J_up
GO:0048598	embryonic morphogenesis	-8.26715	21/569	GOM.MAD_J_up
GO:0050851	antigen receptor-mediated signaling pathway	-8.17335	16/323	GOM.MAD_J_up
hsa05200	Pathways in cancer	-7.45831	20/576	GOM.MAD_J_up
GO:0001655	urogenital system development	-7.36137	15/321	GOM.MAD_J_up
GO:0046649	lymphocyte activation	-33.2901	106/754	GOM.RAD_C_down
GO:0006935	chemotaxis	-26.6907	88/644	GOM.RAD_C_down
GO:0002521	leukocyte differentiation	-25.9965	78/526	GOM.RAD_C_down
GO:0000904	cell morphogenesis involved in differentiation	-24.3334	90/723	GOM.RAD_C_down
GO:0009611	response to wounding	-23.4329	87/701	GOM.RAD_C_down
GO:0030029	actin filament-based process	-22.8204	92/789	GOM.RAD_C_down
GO:0002253	activation of immune response	-22.094	88/748	GOM.RAD_C_down
GO:0030198	extracellular matrix organization	-21.3209	61/395	GOM.RAD_C_down
GO:0048729	tissue morphogenesis	-21.2284	79/638	GOM.RAD_C_down
GO:0002683	negative regulation of immune system process	-20.6826	67/484	GOM.RAD_C_down
GO:0032787	monocarboxylic acid metabolic process	-55.1515	114/659	GOM.RAD_C_up
GO:0055114	oxidation-reduction process	-36.8305	82/512	GOM.RAD_C_up
GO:0051186	cofactor metabolic process	-30.2881	81/613	GOM.RAD_C_up
GO:1901615	organic hydroxy compound metabolic process	-29.707	76/550	GOM.RAD_C_up
hsa01200	Carbon metabolism	-24.6857	34/114	GOM.RAD_C_up
GO:0043062	extracellular structure organization	-21.5705	59/457	GOM.RAD_C_up
GO:0009636	response to toxic substance	-21.4482	62/506	GOM.RAD_C_up
GO:0010817	regulation of hormone levels	-21.4377	64/538	GOM.RAD_C_up
hsa03320	PPAR signaling pathway	-18.0109	25/86	GOM.RAD_C_up
hsa01212	Fatty acid metabolism	-16.7217	19/48	GOM.RAD_C_up
GO:0048729	tissue morphogenesis	-26.3783	79/638	GOM.RAD_H_down
GO:0000904	cell morphogenesis involved in differentiation	-19.7268	74/723	GOM.RAD_H_down
GO:0048598	embryonic morphogenesis	-17.2787	61/569	GOM.RAD_H_down
GO:0030198	extracellular matrix organization	-17.2049	50/395	GOM.RAD_H_down
ko04390	Hippo signaling pathway	-14.7365	29/154	GOM.RAD_H_down
GO:0009611	response to wounding	-14.6754	64/701	GOM.RAD_H_down
GO:0060485	mesenchyme development	-14.6211	39/286	GOM.RAD_H_down
GO:1905114	cell surface receptor signaling pathway involved in cell-cell signaling	-14.544	59/614	GOM.RAD_H_down
GO:0007507	heart development	-14.118	55/556	GOM.RAD_H_down
GO:0043408	regulation of MAPK cascade	-13.5743	64/740	GOM.RAD_H_down
GO:0043062	extracellular structure organization	-25.7647	54/457	GOM.RAD_H_up
GO:0001568	blood vessel development	-23.1979	65/754	GOM.RAD_H_up
GO:0001501	skeletal system development	-21.9726	51/486	GOM.RAD_H_up
GO:0019216	regulation of lipid metabolic process	-17.0739	42/428	GOM.RAD_H_up
GO:0009636	response to toxic substance	-16.6173	45/506	GOM.RAD_H_up
GO:0032102	negative regulation of response to external stimulus	-15.7225	38/381	GOM.RAD_H_up
GO:0001101	response to acid chemical	-15.6307	35/323	GOM.RAD_H_up
GO:0001503	ossification	-14.9559	38/402	GOM.RAD_H_up
GO:0050673	epithelial cell proliferation	-14.4417	39/439	GOM.RAD_H_up
GO:0030155	regulation of cell adhesion	-14.3427	51/734	GOM.RAD_H_up
GO:0000904	cell morphogenesis involved in differentiation	-27.1577	90/723	GOM.RAD_J_down
GO:0048729	tissue morphogenesis	-23.0344	78/638	GOM.RAD_J_down
GO:0030029	actin filament-based process	-16.8888	77/789	GOM.RAD_J_down
GO:0030198	extracellular matrix organization	-14.8694	49/395	GOM.RAD_J_down
GO:0009611	response to wounding	-14.8213	68/701	GOM.RAD_J_down
ko04390	Hippo signaling pathway	-14.539	30/154	GOM.RAD_J_down
GO:1905114	cell surface receptor signaling pathway involved in cell-cell signaling	-14.3494	62/614	GOM.RAD_J_down
GO:0007423	sensory organ development	-13.6994	56/534	GOM.RAD_J_down
GO:0043408	regulation of MAPK cascade	-12.6738	66/740	GOM.RAD_J_down
GO:0045596	negative regulation of cell differentiation	-12.6198	66/742	GOM.RAD_J_down
GO:0043062	extracellular structure organization	-20.7438	47/457	GOM.RAD_J_up
GO:0001568	blood vessel development	-18.6119	57/754	GOM.RAD_J_up
GO:0061061	muscle structure development	-15.7817	48/632	GOM.RAD_J_up
GO:0045444	fat cell differentiation	-15.721	29/222	GOM.RAD_J_up
GO:0031589	cell-substrate adhesion	-15.5887	36/360	GOM.RAD_J_up
GO:0001501	skeletal system development	-15.0827	41/486	GOM.RAD_J_up
GO:0071363	cellular response to growth factor stimulus	-13.9096	48/707	GOM.RAD_J_up
GO:0050673	epithelial cell proliferation	-12.2274	35/439	GOM.RAD_J_up
GO:0001503	ossification	-11.906	33/402	GOM.RAD_J_up
GO:0019216	regulation of lipid metabolic process	-11.8489	34/428	GOM.RAD_J_up
GO:0003012	muscle system process	-23.6424	36/446	MAD.RAD_C_down
GO:0061061	muscle structure development	-16.8002	34/632	MAD.RAD_C_down
GO:0030029	actin filament-based process	-14.7307	35/789	MAD.RAD_C_down
GO:0001568	blood vessel development	-14.519	34/754	MAD.RAD_C_down
ko04270	Vascular smooth muscle contraction	-12.7891	15/121	MAD.RAD_C_down
GO:0060322	head development	-10.767	29/751	MAD.RAD_C_down
GO:0048598	embryonic morphogenesis	-10.504	25/569	MAD.RAD_C_down
GO:0019932	second-messenger-mediated signaling	-9.46876	21/444	MAD.RAD_C_down
GO:0048729	tissue morphogenesis	-8.75016	24/638	MAD.RAD_C_down
GO:0006935	chemotaxis	-8.67051	24/644	MAD.RAD_C_down
GO:0001501	skeletal system development	-17.7703	20/486	MAD.RAD_C_up
GO:0009954	proximal/distal pattern formation	-9.56493	6/32	MAD.RAD_C_up
GO:0045165	cell fate commitment	-6.42288	8/249	MAD.RAD_C_up
GO:0001568	blood vessel development	-6.09026	12/754	MAD.RAD_C_up
GO:0071229	cellular response to acid chemical	-5.98209	7/196	MAD.RAD_C_up
GO:0007160	cell-matrix adhesion	-5.50803	7/231	MAD.RAD_C_up
GO:0071560	cellular response to transforming growth factor beta stimulus	-5.22613	7/255	MAD.RAD_C_up
GO:0072189	ureter development	-4.82349	45003	MAD.RAD_C_up
GO:0002693	positive regulation of cellular extravasation	-4.49118	45008	MAD.RAD_C_up
GO:0061045	negative regulation of wound healing	-4.21983	4/78	MAD.RAD_C_up
GO:0001568	blood vessel development	-17.8057	49/754	MAD.RAD_H_down
GO:0048598	embryonic morphogenesis	-16.4794	41/569	MAD.RAD_H_down
GO:0061061	muscle structure development	-16.3606	43/632	MAD.RAD_H_down
GO:0072001	renal system development	-13.6808	27/289	MAD.RAD_H_down
GO:0030198	extracellular matrix organization	-13.5457	31/395	MAD.RAD_H_down
GO:0007423	sensory organ development	-12.1884	34/534	MAD.RAD_H_down
GO:0048812	neuron projection morphogenesis	-11.8639	37/645	MAD.RAD_H_down
GO:0006935	chemotaxis	-11.2319	36/644	MAD.RAD_H_down
GO:0003012	muscle system process	-10.6852	29/446	MAD.RAD_H_down
GO:0007420	brain development	-10.6482	37/710	MAD.RAD_H_down
GO:0001501	skeletal system development	-19.7436	33/486	MAD.RAD_H_up
GO:0001101	response to acid chemical	-12.3005	21/323	MAD.RAD_H_up
GO:0001944	vasculature development	-12.0694	31/786	MAD.RAD_H_up
GO:0030198	extracellular matrix organization	-11.5231	22/395	MAD.RAD_H_up
GO:0048589	developmental growth	-10.2168	25/605	MAD.RAD_H_up
GO:0001503	ossification	-8.82095	19/402	MAD.RAD_H_up
GO:0009410	response to xenobiotic stimulus	-8.69768	16/279	MAD.RAD_H_up
GO:0009954	proximal/distal pattern formation	-8.136	7/32	MAD.RAD_H_up
GO:0007610	behavior	-8.13217	21/544	MAD.RAD_H_up
GO:0003006	developmental process involved in reproduction	-8.06421	23/657	MAD.RAD_H_up
GO:0046649	lymphocyte activation	-59.7258	110/754	MAD.RAD_J_down
GO:0002250	adaptive immune response	-35.3474	81/713	MAD.RAD_J_down
GO:0050851	antigen receptor-mediated signaling pathway	-27.0225	49/323	MAD.RAD_J_down
GO:0042113	B cell activation	-25.8819	48/326	MAD.RAD_J_down
GO:0050900	leukocyte migration	-21.2045	53/511	MAD.RAD_J_down
ko04660	T cell receptor signaling pathway	-16.8011	23/103	MAD.RAD_J_down
GO:0002683	negative regulation of immune system process	-16.2201	45/484	MAD.RAD_J_down
GO:0002697	regulation of immune effector process	-15.1328	43/474	MAD.RAD_J_down
GO:0046631	alpha-beta T cell activation	-15.0853	25/149	MAD.RAD_J_down
GO:0050854	regulation of antigen receptor-mediated signaling pathway	-14.9429	18/66	MAD.RAD_J_down
GO:0001501	skeletal system development	-11.6021	23/486	MAD.RAD_J_up
GO:0007160	cell-matrix adhesion	-7.64878	13/231	MAD.RAD_J_up
GO:0071229	cellular response to acid chemical	-7.50512	12/196	MAD.RAD_J_up
GO:0048589	developmental growth	-7.48049	20/605	MAD.RAD_J_up
GO:0048736	appendage development	-7.24958	11/167	MAD.RAD_J_up
GO:0060485	mesenchyme development	-6.56955	13/286	MAD.RAD_J_up
GO:0051963	regulation of synapse assembly	-6.19583	8/96	MAD.RAD_J_up
GO:0060688	regulation of morphogenesis of a branching structure	-5.81766	6/48	MAD.RAD_J_up
GO:0001503	ossification	-5.64954	14/402	MAD.RAD_J_up
GO:2000027	regulation of animal organ morphogenesis	-5.64278	11/242	MAD.RAD_J_up
