# Supplementary material for: Dynamic chromatin architecture of the porcine adipose tissues with weight gain and loss
Source: Nat Commun. 2023 Jun 12;14:3457. doi: 10.1038/s41467-023-39191-0 (PMC10258790; doi:10.1038/s41467-023-39191-0)
Supplement: Supplementary file 19 — Source data [file 41467_2023_39191_MOESM19_ESM.zip › Source.data/Supplementary Figure 8.xlsx]

## Sheet: Figure S8
Figure S8
ED of TPM
Sample	GOM_BC7	GOM_BC1	GOM_BC4	GOM_BC6	GOM_CC3	GOM_CC4	GOM_BC5	GOM_BC3	GOM_CC2	GOM_BC8	GOM_CC1	GOM_BH22	GOM_BH5	GOM_BH14	GOM_BH21	GOM_BH35	GOM_BH7	GOM_BH36	GOM_BH3	GOM_BH18	GOM_BH38	GOM_BH4	GOM_BH46	GOM_BH19	GOM_BH41	GOM_BH43	GOM_BH17	GOM_BH2	GOM_BH33	GOM_BH25	GOM_BH27	GOM_BH31	GOM_BH23	GOM_BH6	GOM_BH11	GOM_BH39	GOM_BH47	GOM_BH26	GOM_BH30	GOM_BH1	GOM_BH12	GOM_BH8	GOM_BH10	GOM_BH48	GOM_BH16	GOM_BH34	GOM_BH40	GOM_BH44	GOM_BH45
GOM_BC7	0	2.13695	0.6852	2.17387	0.689385	1.90734	1.742	2.12111	2.09014	0.629539	2.15793	1.85538	0.916991	1.02844	1.32595	5.82044	0.22347	0.994957	1.10219	1.97228	1.82077	1.13072	1.44573	0.923319	1.85534	1.40648	1.63295	1.80574	1.46929	1.057	1.25082	1.57105	0.868312	0.912707	0.668937	2.10777	2.19904	1.90714	0.339236	2.30005	1.19843	1.46551	1.35926	2.82142	1.27925	2.04059	1.74718	1.56122	1.55777
GOM_BC1	2.13695	0	2.24614	0.0703199	1.92926	0.289409	0.632901	0.210928	0.0561461	2.49429	0.0501982	3.64986	2.97695	3.1633	3.45577	7.81692	2.27178	2.39886	3.06429	4.09731	3.83572	3.0786	3.55454	3.02439	3.86705	3.4477	3.55573	3.5222	3.50536	3.19228	3.38772	3.0942	2.94749	1.90931	2.25286	4.22414	4.33513	3.56222	2.29173	4.2809	3.28262	3.59718	3.43361	4.83149	3.35264	4.17727	3.79321	3.59387	3.55263
GOM_BC4	0.6852	2.24614	0	2.26312	0.318455	2.08408	1.70422	2.16582	2.19204	0.319473	2.27994	1.42091	0.844766	1.18899	1.40816	6.13314	0.517008	1.67966	0.842511	1.98507	1.60709	0.850008	1.74775	0.950416	1.63645	1.24842	1.31034	1.31667	1.29931	1.2178	1.41733	0.970626	1.31162	0.432558	0.0204682	2.33857	2.27521	1.38566	0.395742	2.03746	1.14236	1.68279	1.26705	2.59036	1.19136	2.16519	1.58261	1.38168	1.3229
GOM_BC6	2.17387	0.0703199	2.26312	0	1.94538	0.354779	0.620228	0.161432	0.0882571	2.51689	0.107318	3.66115	3.00457	3.19844	3.48931	7.86993	2.30373	2.45703	3.08617	4.12936	3.85772	3.09972	3.59708	3.05491	3.88875	3.47249	3.5734	3.53085	3.52963	3.22757	3.42408	3.09847	2.99129	1.91744	2.27043	4.26632	4.37042	3.5682	2.32016	4.29969	3.31102	3.6364	3.46083	4.85124	3.38	4.21444	3.81745	3.61766	3.5742
GOM_CC3	0.689385	1.92926	0.318455	1.94538	0	1.77332	1.38687	1.84737	1.87494	0.606261	1.96366	1.7284	1.13211	1.43806	1.68228	6.37083	0.614454	1.64893	1.15679	2.28029	1.92419	1.16597	1.96974	1.22194	1.95385	1.55896	1.62848	1.61422	1.61156	1.46782	1.67163	1.2319	1.47166	0.223327	0.327379	2.58905	2.56139	1.67264	0.536931	2.35585	1.43703	1.92903	1.5698	2.90882	1.49214	2.44051	1.89654	1.69547	1.6399
GOM_CC4	1.90734	0.289409	2.08408	0.354779	1.77332	0	0.646045	0.430634	0.273546	2.3105	0.284162	3.50172	2.77392	2.93575	3.2325	7.5409	2.05744	2.11505	2.88044	3.87755	3.64925	2.89733	3.30483	2.81173	3.68148	3.25275	3.38496	3.38425	3.31197	2.96421	3.156	2.9745	2.69527	1.78393	2.08863	3.9747	4.10521	3.43411	2.08899	4.10451	3.07613	3.3567	3.23057	4.65086	3.14939	3.94197	3.59928	3.40186	3.36831
GOM_BC5	1.742	0.632901	1.70422	0.620228	1.38687	0.646045	0	0.485804	0.577947	1.98252	0.679855	3.07334	2.49315	2.73436	3.01117	7.54349	1.83062	2.24964	2.543	3.63698	3.31103	2.55278	3.18773	2.56084	3.34059	2.94162	3.00879	2.93559	2.99576	2.76422	2.96659	2.49332	2.60126	1.32764	1.71409	3.84806	3.89835	2.96614	1.82294	3.73737	2.80152	3.19893	2.94342	4.29162	2.86389	3.7568	3.2819	3.08088	3.02676
GOM_BC3	2.12111	0.210928	2.16582	0.161432	1.84737	0.430634	0.485804	0	0.179841	2.43017	0.259355	3.55138	2.92767	3.13879	3.42535	7.85903	2.23831	2.46996	2.99694	4.06115	3.76783	3.00894	3.55627	2.98447	3.79826	3.38878	3.47529	3.41671	3.44477	3.16823	3.36714	2.9777	2.95497	1.80507	2.17422	4.22379	4.3098	3.4497	2.24656	4.20312	3.23537	3.58656	3.3824	4.75618	3.30195	4.15868	3.7322	3.53171	3.48374
GOM_CC2	2.09014	0.0561461	2.19204	0.0882571	1.87494	0.273546	0.577947	0.179841	0	2.44168	0.102033	3.59475	2.92605	3.11565	3.40737	7.7817	2.22259	2.36924	3.01151	4.04825	3.783	3.0256	3.51109	2.97463	3.81424	3.39583	3.50186	3.46672	3.45332	3.14471	3.34069	3.03827	2.90485	1.8537	2.1989	4.18047	4.2876	3.50645	2.24109	4.22732	3.23203	3.55172	3.38258	4.77817	3.30166	4.13069	3.74118	3.54168	3.49977
GOM_BC8	0.629539	2.49429	0.319473	2.51689	0.606261	2.3105	1.98252	2.43017	2.44168	0	2.52481	1.25451	0.528485	0.872624	1.08908	5.81579	0.408547	1.57002	0.570469	1.6747	1.3415	0.586851	1.43855	0.630944	1.37302	0.959499	1.08135	1.18677	1.01474	0.90105	1.09911	0.94664	1.04521	0.750927	0.301834	2.0201	1.95984	1.28192	0.292793	1.79445	0.831168	1.36579	0.964134	2.34056	0.88607	1.84665	1.30204	1.10157	1.05889
GOM_CC1	2.15793	0.0501982	2.27994	0.107318	1.96366	0.284162	0.679855	0.259355	0.102033	2.52481	0	3.68629	3.00419	3.18527	3.47884	7.8225	2.29634	2.39906	3.09508	4.12133	3.86631	3.10984	3.57053	3.04968	3.8978	3.47665	3.58884	3.55994	3.53461	3.21413	3.40872	3.13398	2.96255	1.94768	2.28634	4.24032	4.35678	3.60118	2.31866	4.31329	3.30928	3.61591	3.46101	4.86327	3.37997	4.19751	3.82245	3.6234	3.58351
GOM_BH22	1.85538	3.64986	1.42091	3.66115	1.7284	3.50172	3.07334	3.55138	3.59475	1.25451	3.68629	0	1.03972	1.31594	1.20508	5.54571	1.63397	2.65616	0.778755	1.28868	0.617746	0.744034	1.74997	1.13677	0.615179	0.732565	0.34664	0.187837	0.697925	1.31858	1.36294	0.653409	1.80095	1.74641	1.41838	1.97063	1.60492	0.289157	1.53836	0.767887	0.950954	1.55331	0.862166	1.29435	0.882418	1.63155	0.725008	0.668461	0.550206
GOM_BH5	0.916991	2.97695	0.844766	3.00457	1.13211	2.77392	2.49315	2.92767	2.92605	0.528485	3.00419	1.03972	0	0.414626	0.568239	5.31282	0.725166	1.61755	0.277887	1.1488	0.903833	0.315511	0.993068	0.144939	0.938471	0.489795	0.753432	1.05401	0.552398	0.436554	0.608911	1.04365	0.798239	1.27732	0.828282	1.5163	1.43137	1.18425	0.685667	1.38432	0.308387	0.879286	0.456906	1.90521	0.375809	1.32161	0.8332	0.644331	0.64651
GOM_BH14	1.02844	3.1633	1.18899	3.19844	1.43806	2.93575	2.73436	3.13879	3.11565	0.872624	3.18527	1.31594	0.414626	0	0.304227	4.94418	0.903948	1.45289	0.654396	0.949861	0.97791	0.68876	0.581059	0.270675	1.01237	0.608249	0.981841	1.37475	0.662595	0.0300425	0.2346	1.44078	0.504119	1.61324	1.17013	1.1521	1.17198	1.51292	0.921638	1.4485	0.366846	0.493912	0.493873	1.90514	0.444971	1.02248	0.863026	0.736979	0.807058
GOM_BH21	1.32595	3.45577	1.40816	3.48931	1.68228	3.2325	3.01117	3.42535	3.40737	1.08908	3.47884	1.20508	0.568239	0.304227	0	4.74719	1.18705	1.72427	0.711441	0.647186	0.753178	0.736187	0.546606	0.460426	0.784866	0.47483	0.858448	1.30203	0.50765	0.27923	0.172166	1.46864	0.753891	1.84	1.39085	0.954513	0.887213	1.4424	1.18892	1.19643	0.326956	0.36448	0.345596	1.62182	0.350298	0.758452	0.624228	0.553676	0.657733
GOM_BH35	5.82044	7.81692	6.13314	7.86993	6.37083	7.5409	7.54349	7.85903	7.7817	5.81579	7.8225	5.54571	5.31282	4.94418	4.74719	0	5.78432	5.44084	5.43526	4.30526	4.94297	5.45201	4.40224	5.18993	4.9384	5.06945	5.29862	5.72361	5.05089	4.91534	4.7169	6.08528	4.95217	6.55577	6.11431	3.7974	3.97887	5.83379	5.83741	4.87463	5.05578	4.45035	4.98632	4.58168	5.04035	4.02333	4.86594	5.01234	5.13202
GOM_BH7	0.22347	2.27178	0.517008	2.30373	0.614454	2.05744	1.83062	2.23831	2.22259	0.408547	2.29634	1.63397	0.725166	0.903948	1.18705	5.78432	0	1.18026	0.888527	1.82568	1.62408	0.915463	1.38488	0.754323	1.65813	1.2136	1.41955	1.58238	1.27543	0.933754	1.13599	1.35378	0.858599	0.829584	0.498183	2.02916	2.07216	1.68374	0.128428	2.09916	1.02075	1.37319	1.17805	2.62822	1.09703	1.92641	1.55826	1.36714	1.35479
GOM_BH36	0.994957	2.39886	1.67966	2.45703	1.64893	2.11505	2.24964	2.46996	2.36924	1.57002	2.39906	2.65616	1.61755	1.45289	1.72427	5.44084	1.18026	0	1.88011	2.30103	2.42705	1.91623	1.49123	1.5374	2.46195	2.03328	2.36424	2.65345	2.09374	1.46744	1.57082	2.50879	0.97226	1.86587	1.66297	2.10258	2.40731	2.774	1.30866	2.90127	1.78527	1.63781	1.93532	3.34589	1.8724	2.20751	2.31558	2.1767	2.22459
GOM_BH3	1.10219	3.06429	0.842511	3.08617	1.15679	2.88044	2.543	2.99694	3.01151	0.570469	3.09508	0.778755	0.277887	0.654396	0.711441	5.43526	0.888527	1.88011	0	1.17829	0.771548	0.0376311	1.20872	0.406609	0.802755	0.410537	0.531105	0.778937	0.457883	0.669914	0.804213	0.78672	1.07501	1.25927	0.83091	1.65888	1.48888	0.907388	0.814015	1.2265	0.386074	1.06354	0.456302	1.77042	0.395357	1.41396	0.740123	0.539167	0.488446
GOM_BH18	1.97228	4.09731	1.98507	4.12936	2.28029	3.87755	3.63698	4.06115	4.04825	1.6747	4.12133	1.28868	1.1488	0.949861	0.647186	4.30526	1.82568	2.30103	1.17829	0	0.671563	1.18646	0.863536	1.07715	0.678232	0.780071	1.00148	1.45008	0.752357	0.92327	0.754577	1.78049	1.33826	2.41548	1.96993	0.721915	0.326561	1.57508	1.81597	0.868555	0.843576	0.674598	0.724514	1.11173	0.79576	0.357467	0.570438	0.707447	0.826913
GOM_BH38	1.82077	3.83572	1.60709	3.85772	1.92419	3.64925	3.31103	3.76783	3.783	1.3415	3.86631	0.617746	0.903833	0.97791	0.753178	4.94297	1.62408	2.42705	0.771548	0.671563	0	0.758938	1.25367	0.922634	0.0353629	0.415945	0.368719	0.784786	0.352552	0.967083	0.92534	1.16077	1.47898	2.00955	1.59696	1.36758	0.987461	0.905483	1.56833	0.483995	0.650432	1.04288	0.493172	1.00509	0.56266	1.019	0.13532	0.261196	0.284296
GOM_BH4	1.13072	3.0786	0.850008	3.09972	1.16597	2.89733	2.55278	3.00894	3.0256	0.586851	3.10984	0.744034	0.315511	0.68876	0.736187	5.45201	0.915463	1.91623	0.0376311	1.18646	0.758938	0	1.23938	0.44341	0.789361	0.412422	0.504653	0.741718	0.455925	0.703668	0.833789	0.753446	1.11246	1.26232	0.839156	1.68014	1.49969	0.869873	0.837615	1.20776	0.409559	1.09101	0.468306	1.75403	0.411878	1.42945	0.733933	0.53373	0.474802
GOM_BH46	1.44573	3.55454	1.74775	3.59708	1.96974	3.30483	3.18773	3.55627	3.51109	1.43855	3.57053	1.74997	0.993068	0.581059	0.546606	4.40224	1.38488	1.49123	1.20872	0.863536	1.25367	1.23938	0	0.850872	1.28099	1.02139	1.40344	1.84843	1.05206	0.557064	0.407902	1.98987	0.610888	2.16041	1.72812	0.669897	0.917932	1.98883	1.43523	1.64023	0.848713	0.212506	0.892192	1.97043	0.890596	0.716464	1.11856	1.08955	1.20059
GOM_BH19	0.923319	3.02439	0.950416	3.05491	1.22194	2.81173	2.56084	2.98447	2.97463	0.630944	3.04968	1.13677	0.144939	0.270675	0.460426	5.18993	0.754323	1.5374	0.406609	1.07715	0.922634	0.44341	0.850872	0	0.957956	0.509551	0.828232	1.16787	0.572665	0.293809	0.475798	1.18464	0.673187	1.38122	0.932672	1.3926	1.34252	1.30165	0.738839	1.40662	0.277885	0.746156	0.440234	1.90856	0.362905	1.21885	0.833906	0.662124	0.691304
GOM_BH41	1.85534	3.86705	1.63645	3.88875	1.95385	3.68148	3.34059	3.79826	3.81424	1.37302	3.8978	0.615179	0.938471	1.01237	0.784866	4.9384	1.65813	2.46195	0.802755	0.678232	0.0353629	0.789361	1.28099	0.957956	0	0.451006	0.384172	0.786368	0.38758	1.0013	0.956976	1.17275	1.51303	2.03704	1.62653	1.38057	0.99029	0.903947	1.60161	0.448695	0.685786	1.06971	0.528388	0.97172	0.598019	1.02885	0.162991	0.296369	0.314591
GOM_BH43	1.40648	3.4477	1.24842	3.47249	1.55896	3.25275	2.94162	3.38878	3.39583	0.959499	3.47665	0.732565	0.489795	0.608249	0.47483	5.06945	1.2136	2.03328	0.410537	0.780071	0.415945	0.412422	1.02139	0.509551	0.451006	0	0.386975	0.828188	0.0634707	0.604933	0.630386	1.04175	1.11063	1.66904	1.23578	1.33644	1.09944	0.968397	1.16506	0.899245	0.248664	0.832106	0.129746	1.41543	0.163861	1.04973	0.346581	0.154981	0.198901
GOM_BH17	1.63295	3.55573	1.31034	3.5734	1.62848	3.38496	3.00879	3.47529	3.50186	1.08135	3.58884	0.34664	0.753432	0.981841	0.858448	5.29862	1.41955	2.36424	0.531105	1.00148	0.368719	0.504653	1.40344	0.828232	0.384172	0.386975	0	0.464738	0.351395	0.982165	1.01714	0.793706	1.47613	1.69018	1.30302	1.65153	1.32652	0.601068	1.34174	0.728609	0.615	1.20783	0.516218	1.28318	0.541259	1.32698	0.433089	0.329334	0.20576
GOM_BH2	1.80574	3.5222	1.31667	3.53085	1.61422	3.38425	2.93559	3.41671	3.46672	1.18677	3.55994	0.187837	1.05401	1.37475	1.30203	5.72361	1.58238	2.65345	0.778937	1.45008	0.784786	0.741718	1.84843	1.16787	0.786368	0.828188	0.464738	0	0.80523	1.38132	1.45023	0.477166	1.84061	1.61341	1.31648	2.11526	1.77069	0.140438	1.47754	0.954231	1.01972	1.66006	0.956558	1.474	0.962235	1.78544	0.880598	0.793634	0.668149
GOM_BH33	1.46929	3.50536	1.29931	3.52963	1.61156	3.31197	2.99576	3.44477	3.45332	1.01474	3.53461	0.697925	0.552398	0.662595	0.50765	5.05089	1.27543	2.09374	0.457883	0.752357	0.352552	0.455925	1.05206	0.572665	0.38758	0.0634707	0.351395	0.80523	0	0.657678	0.669364	1.04731	1.16618	1.71703	1.28714	1.33577	1.07541	0.94459	1.22521	0.835775	0.308465	0.85724	0.172196	1.35307	0.221724	1.03718	0.287857	0.091934	0.151032
GOM_BH25	1.057	3.19228	1.2178	3.22757	1.46782	2.96421	2.76422	3.16823	3.14471	0.90105	3.21413	1.31858	0.436554	0.0300425	0.27923	4.91534	0.933754	1.46744	0.669914	0.92327	0.967083	0.703668	0.557064	0.293809	1.0013	0.604933	0.982165	1.38132	0.657678	0	0.204583	1.45663	0.51231	1.6425	1.199	1.12266	1.14289	1.51996	0.951679	1.43492	0.367811	0.464994	0.487399	1.88668	0.442722	0.992656	0.850091	0.729712	0.803819
GOM_BH27	1.25082	3.38772	1.41733	3.42408	1.67163	3.156	2.96659	3.36714	3.34069	1.09911	3.40872	1.36294	0.608911	0.2346	0.172166	4.7169	1.13599	1.57082	0.804213	0.754577	0.92534	0.833789	0.407902	0.475798	0.956976	0.630386	1.01714	1.45023	0.669364	0.204583	0	1.58249	0.598609	1.84406	1.39882	0.92127	0.949347	1.59061	1.15617	1.36519	0.441227	0.270621	0.500926	1.77708	0.488213	0.791653	0.796086	0.72161	0.820353
GOM_BH31	1.57105	3.0942	0.970626	3.09847	1.2319	2.9745	2.49332	2.9777	3.03827	0.94664	3.13398	0.653409	1.04365	1.44078	1.46864	6.08528	1.35378	2.50879	0.78672	1.78049	1.16077	0.753446	1.98987	1.18464	1.17275	1.04175	0.793706	0.477166	1.04731	1.45663	1.58249	0	1.82969	1.19066	0.976374	2.37803	2.10705	0.475859	1.23188	1.41685	1.1456	1.83129	1.1498	1.94769	1.12134	2.08381	1.22204	1.07534	0.953603
GOM_BH23	0.868312	2.94749	1.31162	2.99129	1.47166	2.69527	2.60126	2.95497	2.90485	1.04521	2.96255	1.80095	0.798239	0.504119	0.753891	4.95217	0.858599	0.97226	1.07501	1.33826	1.47898	1.11246	0.610888	0.673187	1.51303	1.11063	1.47613	1.84061	1.16618	0.51231	0.598609	1.82969	0	1.68193	1.29115	1.28001	1.48019	1.97481	0.941516	1.9427	0.864918	0.699172	0.997991	2.37427	0.946808	1.29217	1.35991	1.24106	1.3089
GOM_BH6	0.912707	1.90931	0.432558	1.91744	0.223327	1.78393	1.32764	1.80507	1.8537	0.750927	1.94768	1.74641	1.27732	1.61324	1.84	6.55577	0.829584	1.86587	1.25927	2.41548	2.00955	1.26232	2.16041	1.38122	2.03704	1.66904	1.69018	1.61341	1.71703	1.6425	1.84406	1.19066	1.68193	0	0.449314	2.765	2.70749	1.65393	0.741052	2.41789	1.5738	2.10691	1.69491	2.97277	1.62049	2.59747	1.9958	1.79601	1.72734
GOM_BH11	0.668937	2.25286	0.0204682	2.27043	0.327379	2.08863	1.71409	2.17422	2.1989	0.301834	2.28634	1.41838	0.828282	1.17013	1.39085	6.11431	0.498183	1.66297	0.83091	1.96993	1.59696	0.839156	1.72812	0.932672	1.62653	1.23578	1.30302	1.31648	1.28714	1.199	1.39882	0.976374	1.29115	0.449314	0	2.32008	2.25913	1.38731	0.376249	2.02955	1.12691	1.66398	1.25282	2.58205	1.17679	2.14817	1.57102	1.37002	1.31269
GOM_BH39	2.10777	4.22414	2.33857	4.26632	2.58905	3.9747	3.84806	4.22379	4.18047	2.0201	4.24032	1.97063	1.5163	1.1521	0.954513	3.7974	2.02916	2.10258	1.65888	0.721915	1.36758	1.68014	0.669897	1.3926	1.38057	1.33644	1.65153	2.11526	1.33577	1.12266	0.92127	2.37803	1.28001	2.765	2.32008	0	0.51644	2.24839	2.06482	1.58253	1.27332	0.660163	1.23132	1.72345	1.27177	0.367485	1.24756	1.32633	1.45342
GOM_BH47	2.19904	4.33513	2.27521	4.37042	2.56139	4.10521	3.89835	4.3098	4.2876	1.95984	4.35678	1.60492	1.43137	1.17198	0.887213	3.97887	2.07216	2.40731	1.48888	0.326561	0.987461	1.49969	0.917932	1.34252	0.99029	1.09944	1.32652	1.77069	1.07541	1.14289	0.949347	2.10705	1.48019	2.70749	2.25913	0.51644	0	1.89294	2.07606	1.10181	1.13518	0.781157	1.03259	1.20712	1.09824	0.206097	0.894119	1.03353	1.15346
GOM_BH26	1.90714	3.56222	1.38566	3.5682	1.67264	3.43411	2.96614	3.4497	3.50645	1.28192	3.60118	0.289157	1.18425	1.51292	1.4424	5.83379	1.68374	2.774	0.907388	1.57508	0.905483	0.869873	1.98883	1.30165	0.903947	0.968397	0.601068	0.140438	0.94459	1.51996	1.59061	0.475859	1.97481	1.65393	1.38731	2.24839	1.89294	0	1.57444	1.02433	1.15939	1.8001	1.09689	1.52091	1.10255	1.91464	1.00805	0.930401	0.805765
GOM_BH30	0.339236	2.29173	0.395742	2.32016	0.536931	2.08899	1.82294	2.24656	2.24109	0.292793	2.31866	1.53836	0.685667	0.921638	1.18892	5.83741	0.128428	1.30866	0.814015	1.81597	1.56833	0.837615	1.43523	0.738839	1.60161	1.16506	1.34174	1.47754	1.22521	0.951679	1.15617	1.23188	0.941516	0.741052	0.376249	2.06482	2.07606	1.57444	0	2.03668	0.990944	1.40516	1.14257	2.57333	1.06147	1.93993	1.51159	1.31596	1.29272
GOM_BH1	2.30005	4.2809	2.03746	4.29969	2.35585	4.10451	3.73737	4.20312	4.22732	1.79445	4.31329	0.767887	1.38432	1.4485	1.19643	4.87463	2.09916	2.90127	1.2265	0.868555	0.483995	1.20776	1.64023	1.40662	0.448695	0.899245	0.728609	0.954231	0.835775	1.43492	1.36519	1.41685	1.9427	2.41789	2.02955	1.58253	1.10181	1.02433	2.03668	0	1.13353	1.42865	0.974351	0.554873	1.04598	1.21513	0.585787	0.744951	0.74462
GOM_BH12	1.19843	3.28262	1.14236	3.31102	1.43703	3.07613	2.80152	3.23537	3.23203	0.831168	3.30928	0.950954	0.308387	0.366846	0.326956	5.05578	1.02075	1.78527	0.386074	0.843576	0.650432	0.409559	0.848713	0.277885	0.685786	0.248664	0.615	1.01972	0.308465	0.367811	0.441227	1.1456	0.864918	1.5738	1.12691	1.27332	1.13518	1.15939	0.990944	1.13353	0	0.686123	0.162376	1.63076	0.0879157	1.04114	0.556608	0.393106	0.444846
GOM_BH8	1.46551	3.59718	1.68279	3.6364	1.92903	3.3567	3.19893	3.58656	3.55172	1.36579	3.61591	1.55331	0.879286	0.493912	0.36448	4.45035	1.37319	1.63781	1.06354	0.674598	1.04288	1.09101	0.212506	0.746156	1.06971	0.832106	1.20783	1.66006	0.85724	0.464994	0.270621	1.83129	0.699172	2.10691	1.66398	0.660163	0.781157	1.8001	1.40516	1.42865	0.686123	0	0.705135	1.77121	0.714777	0.594655	0.907631	0.888005	1.00311
GOM_BH10	1.35926	3.43361	1.26705	3.46083	1.5698	3.23057	2.94342	3.3824	3.38258	0.964134	3.46101	0.862166	0.456906	0.493873	0.345596	4.98632	1.17805	1.93532	0.456302	0.724514	0.493172	0.468306	0.892192	0.440234	0.528388	0.129746	0.516218	0.956558	0.172196	0.487399	0.500926	1.1498	0.997991	1.69491	1.25282	1.23132	1.03259	1.09689	1.14257	0.974351	0.162376	0.705135	0	1.46838	0.0811861	0.962995	0.394594	0.243327	0.322271
GOM_BH48	2.82142	4.83149	2.59036	4.85124	2.90882	4.65086	4.29162	4.75618	4.77817	2.34056	4.86327	1.29435	1.90521	1.90514	1.62182	4.58168	2.62822	3.34589	1.77042	1.11173	1.00509	1.75403	1.97043	1.90856	0.97172	1.41543	1.28318	1.474	1.35307	1.88668	1.77708	1.94769	2.37427	2.97277	2.58205	1.72345	1.20712	1.52091	2.57333	0.554873	1.63076	1.77121	1.46838	0	1.54618	1.38333	1.07536	1.26123	1.28293
GOM_BH16	1.27925	3.35264	1.19136	3.38	1.49214	3.14939	2.86389	3.30195	3.30166	0.88607	3.37997	0.882418	0.375809	0.444971	0.350298	5.04035	1.09703	1.8724	0.395357	0.79576	0.56266	0.411878	0.890596	0.362905	0.598019	0.163861	0.541259	0.962235	0.221724	0.442722	0.488213	1.12134	0.946808	1.62049	1.17679	1.27177	1.09824	1.10255	1.06147	1.04598	0.0879157	0.714777	0.0811861	1.54618	0	1.01861	0.471099	0.305261	0.362247
GOM_BH34	2.04059	4.17727	2.16519	4.21444	2.44051	3.94197	3.7568	4.15868	4.13069	1.84665	4.19751	1.63155	1.32161	1.02248	0.758452	4.02333	1.92641	2.20751	1.41396	0.357467	1.019	1.42945	0.716464	1.21885	1.02885	1.04973	1.32698	1.78544	1.03718	0.992656	0.791653	2.08381	1.29217	2.59747	2.14817	0.367485	0.206097	1.91464	1.93993	1.21513	1.04114	0.594655	0.962995	1.38333	1.01861	0	0.906823	1.01209	1.1378
GOM_BH40	1.74718	3.79321	1.58261	3.81745	1.89654	3.59928	3.2819	3.7322	3.74118	1.30204	3.82245	0.725008	0.8332	0.863026	0.624228	4.86594	1.55826	2.31558	0.740123	0.570438	0.13532	0.733933	1.11856	0.833906	0.162991	0.346581	0.433089	0.880598	0.287857	0.850091	0.796086	1.22204	1.35991	1.9958	1.57102	1.24756	0.894119	1.00805	1.51159	0.585787	0.556608	0.907631	0.394594	1.07536	0.471099	0.906823	0	0.201071	0.283315
GOM_BH44	1.56122	3.59387	1.38168	3.61766	1.69547	3.40186	3.08088	3.53171	3.54168	1.10157	3.6234	0.668461	0.644331	0.736979	0.553676	5.01234	1.36714	2.1767	0.539167	0.707447	0.261196	0.53373	1.08955	0.662124	0.296369	0.154981	0.329334	0.793634	0.091934	0.729712	0.72161	1.07534	1.24106	1.79601	1.37002	1.32633	1.03353	0.930401	1.31596	0.744951	0.393106	0.888005	0.243327	1.26123	0.305261	1.01209	0.201071	0	0.127094
GOM_BH45	1.55777	3.55263	1.3229	3.5742	1.6399	3.36831	3.02676	3.48374	3.49977	1.05889	3.58351	0.550206	0.64651	0.807058	0.657733	5.13202	1.35479	2.22459	0.488446	0.826913	0.284296	0.474802	1.20059	0.691304	0.314591	0.198901	0.20576	0.668149	0.151032	0.803819	0.820353	0.953603	1.3089	1.72734	1.31269	1.45342	1.15346	0.805765	1.29272	0.74462	0.444846	1.00311	0.322271	1.28293	0.362247	1.1378	0.283315	0.127094	0
GOM_BH24	0.506302	2.33629	1.17833	2.38465	1.19165	2.07323	2.05438	2.36339	2.29698	1.05057	2.34736	2.15929	1.12958	1.04224	1.33887	5.49846	0.667919	0.520058	1.38056	1.96384	1.98507	1.41561	1.25568	1.06895	2.02041	1.57707	1.88282	2.14606	1.63962	1.06308	1.20958	1.98889	0.650167	1.4144	1.16057	1.91965	2.12675	2.26337	0.796012	2.46729	1.33474	1.34723	1.49294	2.94475	1.42262	1.94142	1.88468	1.72718	1.75983
GOM_BH15	1.31784	3.44078	1.59177	3.48151	1.81974	3.19623	3.05792	3.4359	3.3962	1.28085	3.45831	1.62132	0.833059	0.42065	0.417958	4.5511	1.24332	1.45723	1.05295	0.849933	1.15559	1.08435	0.16041	0.690577	1.18511	0.889101	1.27493	1.71136	0.925022	0.396794	0.261375	1.83649	0.521842	2.00728	1.57227	0.79017	0.960577	1.85176	1.2875	1.56875	0.70105	0.180994	0.759362	1.93582	0.749544	0.770409	1.02219	0.970895	1.07546
GOM_BH28	0.047868	2.10737	0.72328	2.14535	0.710733	1.8746	1.72313	2.09542	2.06113	0.676622	2.12755	1.90317	0.961187	1.06173	1.36092	5.83246	0.271247	0.959539	1.14917	2.00778	1.86502	1.17788	1.46587	0.96417	1.89965	1.45032	1.67977	1.85358	1.51325	1.08997	1.2817	1.61702	0.880967	0.933653	0.707542	2.13021	2.23069	1.95481	0.385574	2.34485	1.2401	1.49168	1.4013	2.86484	1.32153	2.06999	1.7902	1.60516	1.60309
GOM_BH9	0.515774	2.48869	0.422094	2.5153	0.661667	2.29108	2.00357	2.43714	2.43739	0.152579	2.51673	1.34129	0.490659	0.778491	1.02246	5.71974	0.292985	1.42581	0.606799	1.63439	1.3622	0.630955	1.32738	0.563268	1.39529	0.961674	1.13545	1.2903	1.02106	0.808017	1.01104	1.08428	0.902448	0.836028	0.402084	1.93057	1.90569	1.39378	0.207434	1.82939	0.798818	1.27151	0.945688	2.36697	0.865016	1.77993	1.30821	1.11133	1.08566
GOM_BH13	1.61098	2.70865	0.926081	2.70268	1.05383	2.63142	2.08362	2.5677	2.65261	1.08412	2.75249	1.22444	1.40552	1.82003	1.91931	6.61615	1.42949	2.60435	1.20788	2.31527	1.72353	1.18422	2.39757	1.54949	1.73806	1.54721	1.35482	1.04223	1.56554	1.84199	2.00265	0.574798	2.11198	0.914409	0.942057	2.86318	2.64019	1.00877	1.30187	1.99061	1.5935	2.26773	1.637	2.5162	1.5916	2.59632	1.77273	1.60869	1.49451
GOM_BH20	1.11944	2.99398	0.750498	3.01236	1.06895	2.82266	2.45344	2.9163	2.94026	0.526513	3.0268	0.736349	0.417187	0.817178	0.88478	5.60196	0.897671	1.96267	0.173481	1.33009	0.863095	0.150593	1.37917	0.557879	0.890845	0.551318	0.562454	0.69612	0.58842	0.834638	0.976157	0.626814	1.20991	1.14647	0.742247	1.83054	1.64587	0.811748	0.803471	1.28736	0.558875	1.23672	0.616736	1.83988	0.56226	1.57903	0.854803	0.658581	0.58126
GOM_BH29	0.348513	2.13887	0.338903	2.16566	0.389843	1.94275	1.66102	2.08884	2.08761	0.38298	2.16695	1.63475	0.839206	1.08542	1.35202	5.99575	0.224833	1.34336	0.942667	1.97646	1.7074	0.962684	1.59367	0.899843	1.74	1.31059	1.46223	1.55842	1.3694	1.11546	1.31992	1.26899	1.08207	0.605114	0.323864	2.22721	2.239	1.64546	0.163869	2.16914	1.14656	1.5679	1.29518	2.71093	1.21437	2.10372	1.65693	1.45913	1.4281
GOM_BJ3	2.54795	4.4087	2.17317	4.4205	2.48425	4.25684	3.83279	4.31106	4.35369	1.98053	4.44481	0.759674	1.65962	1.80846	1.59025	5.23453	2.33342	3.24588	1.44578	1.3281	0.837795	1.41798	2.07084	1.71436	0.805486	1.21263	0.915197	0.905859	1.15258	1.7998	1.7623	1.37709	2.31203	2.50606	2.16936	2.04311	1.55873	0.911417	2.25136	0.460595	1.46091	1.85833	1.31556	0.685726	1.37426	1.67573	0.96643	1.0723	1.02313
GOM_BJ6	1.37855	3.09181	0.871087	3.10306	1.17305	2.94587	2.51669	2.99379	3.03668	0.751515	3.12835	0.5581	0.745313	1.13465	1.16059	5.80872	1.15547	2.27063	0.480353	1.50539	0.925209	0.446017	1.68059	0.883179	0.943432	0.745897	0.56056	0.446606	0.758597	1.14968	1.27316	0.309327	1.53979	1.18919	0.8704	2.07857	1.83088	0.530852	1.04424	1.25813	0.836646	1.52261	0.847557	1.80875	0.814915	1.79459	0.96443	0.798326	0.684403
GOM_BJ5	1.64812	3.36749	1.15562	3.37713	1.455	3.22641	2.78501	3.26479	3.31213	1.02676	3.40477	0.295269	0.925139	1.26993	1.22832	5.74443	1.42466	2.50925	0.647358	1.44838	0.804381	0.60973	1.77084	1.04728	0.812996	0.763995	0.447099	0.161857	0.752757	1.27921	1.36642	0.370936	1.71991	1.4601	1.15518	2.08485	1.77361	0.2648	1.31819	1.0479	0.927604	1.59142	0.887225	1.58467	0.880289	1.76959	0.88003	0.759595	0.632759
GOM_BJ2	1.51979	2.81002	0.849331	2.80916	1.04027	2.71177	2.19524	2.68104	2.75388	0.946174	2.85195	1.01194	1.21045	1.62451	1.70785	6.39262	1.32203	2.50221	0.997405	2.09041	1.49805	0.971665	2.19766	1.35532	1.51293	1.32492	1.12938	0.834016	1.34173	1.6451	1.79826	0.358544	1.94512	0.944182	0.861845	2.64663	2.41566	0.816058	1.1937	1.77461	1.3811	2.06055	1.4177	2.30615	1.375	2.37458	1.54673	1.38348	1.26874
GOM_BJ7	2.16424	4.13847	1.89488	4.15717	2.21327	3.96265	3.5949	4.06054	4.08486	1.65289	4.17092	0.647163	1.25012	1.33476	1.09605	4.94662	1.96153	2.78542	1.08576	0.841843	0.358869	1.06642	1.56465	1.27836	0.32373	0.769133	0.586209	0.834921	0.705817	1.3229	1.26707	1.28904	1.83368	2.27588	1.88699	1.5635	1.10595	0.915903	1.89718	0.142578	1.00849	1.35216	0.852026	0.697006	0.920601	1.1972	0.47416	0.616499	0.60685
GOM_BJ1	2.11874	4.04805	1.80192	4.06442	2.1191	3.8806	3.49313	3.96344	3.9939	1.57832	4.0818	0.490894	1.2165	1.35316	1.14187	5.11376	1.90925	2.79144	1.02228	0.972632	0.389545	0.998396	1.64009	1.26331	0.359907	0.758367	0.496998	0.677372	0.697716	1.34481	1.31401	1.14081	1.85691	2.16849	1.79549	1.69324	1.25301	0.751552	1.8359	0.276993	1.00618	1.42839	0.860076	0.815473	0.919248	1.33008	0.522897	0.616811	0.572788
GOM_BJ4	2.54317	4.15806	2.0201	4.15971	2.29849	4.04464	3.5485	4.0342	4.10199	1.92029	4.19883	0.73618	1.77243	2.04762	1.91115	5.90037	2.3197	3.38469	1.50466	1.84528	1.21519	1.46846	2.44624	1.87278	1.19549	1.45071	1.06673	0.738913	1.40721	2.04866	2.07621	1.07103	2.53651	2.26077	2.02269	2.56445	2.12352	0.63955	2.21242	1.04907	1.68106	2.24092	1.57788	1.35356	1.60788	2.20273	1.34762	1.35831	1.25619
GOM_BJ8	2.47637	3.87932	1.87187	3.87417	2.11031	3.79329	3.25534	3.73944	3.82323	1.84851	3.92274	0.90841	1.83656	2.17789	2.10403	6.32923	2.257	3.39343	1.55871	2.1682	1.50209	1.52111	2.6506	1.96009	1.49144	1.62921	1.25078	0.805669	1.60086	2.18541	2.25504	0.908056	2.63261	2.02982	1.87912	2.86888	2.47021	0.665906	2.13721	1.45495	1.82528	2.45809	1.75855	1.81925	1.76745	2.52028	1.62192	1.57658	1.45632
GOM_BJ10	1.56683	2.08953	0.977727	2.07529	0.879422	2.05188	1.45674	1.9311	2.03433	1.27144	2.13602	1.8653	1.7478	2.13487	2.3118	7.05897	1.46118	2.52223	1.63731	2.81162	2.29071	1.62619	2.70829	1.8762	2.31106	2.03248	1.93051	1.69268	2.06617	2.162	2.35199	1.21555	2.28867	0.657874	0.998169	3.26392	3.12579	1.67793	1.35597	2.61701	2.00691	2.62223	2.0935	3.15788	2.03103	3.04741	2.31385	2.1281	2.03071
GOM_BJ9	0.947517	1.7604	0.561857	1.76788	0.288398	1.63962	1.17745	1.65489	1.70472	0.874189	1.79915	1.89665	1.40266	1.72276	1.9602	6.65866	0.897965	1.8622	1.39906	2.54647	2.15421	1.40361	2.25797	1.49998	2.18212	1.8076	1.83812	1.76305	1.85691	1.75238	1.9556	1.33661	1.7565	0.150262	0.576579	2.87456	2.83403	1.80204	0.82514	2.56622	1.70327	2.21485	1.82886	3.12106	1.75321	2.71861	2.13753	1.93722	1.87133
ULB_BC7	6.99151	8.66462	7.47932	8.72825	7.64386	8.37528	8.55803	8.76142	8.64278	7.18787	8.65627	7.28241	6.76151	6.35057	6.24658	2.43482	7.02944	6.30974	6.95605	5.99436	6.66592	6.98226	5.76954	6.62026	6.67192	6.66571	6.97775	7.43804	6.66696	6.32649	6.15852	7.7051	6.17571	7.85708	7.45896	5.3313	5.68492	7.56702	7.11721	6.73651	6.57353	5.8934	6.55531	6.57734	6.58697	5.65266	6.55896	6.65604	6.78306
ULB_BC1	5.89248	7.30027	6.47208	7.36755	6.57702	7.01315	7.28941	7.42326	7.28616	6.21587	7.28489	6.59605	5.87404	5.46247	5.43815	3.21382	5.97783	5.06688	6.11076	5.36367	6.00853	6.14267	4.90543	5.72914	6.02338	5.90117	6.26055	6.72291	5.91858	5.44391	5.31324	6.89491	5.17071	6.79918	6.45174	4.64488	5.09982	6.86115	6.0841	6.20151	5.75308	5.07386	5.77696	6.1895	5.78831	5.00622	5.8836	5.93146	6.05541
ULB_BC4	5.33573	6.76814	5.91478	6.83492	6.01996	6.48023	6.74451	6.88725	6.75277	5.65912	6.7539	6.05491	5.32048	4.90957	4.89034	3.07091	5.42049	4.51621	5.55902	4.83308	5.47207	5.5912	4.35532	5.17563	5.48777	5.35538	5.71764	6.17898	5.37405	4.89135	4.76322	6.34394	4.61392	6.24206	5.89444	4.11236	4.57644	6.31766	5.52674	5.67801	5.2036	4.52639	5.23045	5.68615	5.24025	4.47592	5.34582	5.38891	5.51221
ULB_BC6	3.36344	2.03087	3.80093	2.07818	3.53213	1.96341	2.60661	2.23863	2.07462	3.9349	1.98101	5.18905	4.27511	4.28007	4.58004	8.06579	3.57413	2.95115	4.46265	5.20441	5.17656	4.48934	4.43639	4.25862	5.21157	4.76062	4.99367	5.10832	4.82401	4.30244	4.45125	4.76241	3.87132	3.61174	3.79852	5.05249	5.34533	5.18546	3.65644	5.65902	4.53607	4.5661	4.69837	6.16634	4.6215	5.14975	5.09252	4.91549	4.91989
ULB_BC9	7.70836	9.35547	8.20093	9.41979	8.36323	9.06606	9.2622	9.45655	9.33486	7.91028	9.34593	8.00162	7.48498	7.07394	6.96994	2.9986	7.74891	7.01274	7.6795	6.71319	7.38473	7.70567	6.49293	7.34368	7.39032	7.38815	7.69855	8.15825	7.38901	7.0499	6.88205	8.42787	6.89616	8.57705	8.18056	6.05326	6.40229	8.28672	7.83758	7.44805	7.2969	6.61691	7.2781	7.27693	7.31008	6.37281	7.27871	7.37743	7.50441
ULB_CC3	3.44352	2.10616	3.88284	2.15262	3.61426	2.04253	2.68509	2.31333	2.15045	4.01609	2.05621	5.27032	4.35467	4.35729	4.65693	8.11708	3.65458	3.02282	4.54308	5.28024	5.25582	4.56987	4.5094	4.33745	5.29085	4.83987	5.07413	5.18995	4.90328	4.37953	4.52738	4.84449	3.94633	3.69391	3.8804	5.12329	5.41928	5.26728	3.73731	5.73843	4.61481	4.64045	4.77708	6.24488	4.70035	5.22326	5.17132	4.99471	4.99965
ULB_CC4	7.02384	8.84645	7.44346	8.9065	7.64132	8.55955	8.67232	8.92256	8.81916	7.13736	8.84349	7.06518	6.67198	6.27359	6.12717	1.74933	7.03131	6.45263	6.83678	5.78475	6.44907	6.85902	5.69904	6.53687	6.45005	6.50844	6.78532	7.23308	6.50056	6.24706	6.0631	7.54787	6.17339	7.84466	7.42353	5.17957	5.46243	7.35398	7.10554	6.45148	6.45072	5.79272	6.40909	6.21983	6.45133	5.46489	6.35516	6.47665	6.60175
ULB_BC5	6.34106	7.9954	6.84164	8.05919	6.99875	7.70603	7.89405	8.09336	7.97385	6.55432	7.98681	6.69869	6.13927	5.72646	5.63503	2.24116	6.38473	5.64493	6.34153	5.41458	6.08493	6.36881	5.14622	5.99686	6.09277	6.06408	6.38655	6.84931	6.06831	5.70314	5.54033	7.09954	5.53415	7.21357	6.82123	4.73551	5.11218	6.98065	6.47509	6.18202	5.96156	5.27799	5.95063	6.05649	5.97884	5.06718	5.97378	6.06182	6.1889
ULB_BC3	3.92297	2.59455	4.37916	2.63793	4.1142	2.54303	3.18336	2.79924	2.64061	4.50467	2.5444	5.75916	4.8292	4.81424	5.11113	8.39624	4.13685	3.44572	5.0246	5.72612	5.72733	5.05221	4.93689	4.80632	5.7625	5.31162	5.55564	5.68251	5.37509	4.8355	4.9764	5.34314	4.38848	4.19697	4.37625	5.53478	5.8518	5.76212	4.22313	6.21085	5.08276	5.07689	5.24469	6.71023	5.16902	5.65297	5.63927	5.46614	5.47534
ULB_CC2	5.85738	7.29108	6.43087	7.35805	6.54048	7.00344	7.27087	7.41154	7.27617	6.17168	7.27641	6.53408	5.82335	5.41098	5.3814	3.10531	5.93915	5.04257	6.05771	5.29628	5.94393	6.08931	4.851	5.67842	5.95831	5.84265	6.19983	6.6628	5.85911	5.39202	5.25858	6.84085	5.12686	6.76226	6.41049	4.57875	5.02936	6.80071	6.0442	6.13069	5.69776	5.01696	5.71905	6.11155	5.73168	4.93883	5.81979	5.87059	5.99496
ULB_BC8	6.7666	8.47056	7.24385	8.53348	7.41388	8.18145	8.35	8.56307	8.44753	6.94984	8.46336	7.02312	6.51733	6.10761	5.99772	2.17103	6.79946	6.10444	6.70806	5.73461	6.40613	6.73378	5.5266	6.37676	6.41162	6.41261	6.72089	7.18019	6.41277	6.08315	5.91272	7.45301	5.9438	7.62572	7.22354	5.07703	5.42348	7.30839	6.88514	6.47033	6.32465	5.6465	6.30344	6.30572	6.33646	5.3948	6.30045	6.40034	6.52726
ULB_CC1	6.89003	8.61509	7.35734	8.67759	7.53257	8.32619	8.48577	8.70503	8.59138	7.06084	8.60856	7.1062	6.62172	6.21364	6.09665	2.13349	6.9184	6.24285	6.80774	5.81758	6.48865	6.83282	5.63301	6.48201	6.49324	6.50559	6.80808	7.2656	6.50418	6.18875	6.01553	7.54692	6.06138	7.74304	7.33708	5.16919	5.50366	7.39248	7.00209	6.54039	6.42336	5.74812	6.39818	6.36152	6.43303	5.48116	6.38518	6.48947	6.6162
ULB_BH22	6.26443	8.15156	6.65383	8.20933	6.86386	7.86751	7.94279	8.21603	8.12139	6.34362	8.15161	6.22345	5.86655	5.47459	5.31449	0.94317	6.25871	5.75273	6.02101	4.94831	5.6089	6.04195	4.90611	5.7342	5.6088	5.68278	5.94976	6.39359	5.67244	5.44733	5.25878	6.71904	5.40453	7.06238	6.63416	4.36215	4.62423	6.51253	6.32697	5.59912	5.63543	4.98819	5.58694	5.36057	5.63213	4.63534	5.51817	5.64522	5.76943
ULB_BH5	5.62167	7.29535	6.12232	7.35849	6.27889	7.00617	7.18258	7.38942	7.27269	5.8358	7.28786	6.00307	5.42427	5.01094	4.9249	2.03755	5.66486	4.9347	5.62958	4.7234	5.39182	5.65733	4.43126	5.28148	5.40083	5.35868	5.68674	6.15049	5.36455	4.9879	4.82723	6.39138	4.81445	6.49372	6.10191	4.03526	4.42657	6.28312	5.75531	5.50709	5.25099	4.56632	5.24371	5.40806	5.27013	4.37291	5.27814	5.36058	5.48757
ULB_BH14	5.68935	7.16688	6.25295	7.23324	6.36978	6.87846	7.12986	7.28264	7.1505	5.98937	7.15353	6.32724	5.63176	5.21847	5.18168	2.90737	5.76541	4.89316	5.86272	5.08333	5.73405	5.89387	4.65469	5.48684	5.74788	5.64039	5.99465	6.45827	5.65563	5.19893	5.06174	6.64421	4.94567	6.59086	6.23253	4.36755	4.81305	6.5957	5.86848	5.91372	5.49981	4.81722	5.51763	5.88761	5.53196	4.72601	5.61089	5.66532	5.79017
ULB_BH21	6.37663	7.87358	6.92847	7.93992	7.05383	7.58514	7.83366	7.98904	7.85714	6.65897	7.86024	6.94275	6.28598	5.87159	5.8191	2.96611	6.44654	5.59417	6.50968	5.68069	6.34082	6.53982	5.30115	6.14132	6.35266	6.27041	6.6158	7.08046	6.28228	5.85095	5.7061	7.28639	5.61819	7.27401	6.90801	4.97381	5.39759	7.21631	6.54716	6.49186	6.1408	5.45541	6.1501	6.42706	6.16866	5.32506	6.22125	6.28688	6.41285
ULB_BH7	5.36597	6.83054	5.93644	6.89693	6.04812	6.54216	6.79581	6.94666	6.81425	5.67653	6.81713	6.04539	5.32829	4.91609	4.88868	2.94687	5.44575	4.5612	5.5633	4.81398	5.45802	5.595	4.35708	5.18335	5.47296	5.35109	5.71001	6.17247	5.36826	4.89722	4.76478	6.34684	4.6318	6.26967	5.91606	4.09478	4.55182	6.31066	5.55027	5.65363	5.20428	4.52432	5.22707	5.64919	5.2389	4.45654	5.333	5.38089	5.50491
ULB_BH36	6.41647	8.12139	6.89642	8.18418	7.06481	7.83234	7.99911	8.21318	8.09815	6.60338	8.11442	6.69283	6.17388	5.76346	5.65731	2.01588	6.45036	5.7538	6.36705	5.40497	6.07651	6.39311	5.1824	6.03291	6.08268	6.07568	6.38775	6.84816	6.07686	5.7392	5.57022	7.1152	5.59516	7.27701	6.87609	4.74119	5.09619	6.97727	6.5366	6.15088	5.98427	5.3047	5.96542	5.99985	5.99733	5.06283	5.96923	6.06595	6.19297
ULB_BH3	5.53021	6.98506	6.10148	7.05164	6.21264	6.6969	6.95503	7.1026	6.96921	5.84169	6.97123	6.20746	5.49313	5.08083	5.05241	2.98752	5.61054	4.72232	5.7278	4.97347	5.61896	5.75945	4.52133	5.34819	5.63369	5.51432	5.87253	6.33521	5.5312	5.06191	4.92899	6.51115	4.79695	6.43425	6.0811	4.25489	4.70945	6.47328	5.71519	5.81115	5.36834	4.68801	5.39048	5.80117	5.40265	4.61601	5.49428	5.54335	5.66751
ULB_BH18	6.44184	7.63727	7.06104	7.70651	7.13122	7.35675	7.70122	7.77974	7.6298	6.82801	7.61623	7.32767	6.53398	6.13099	6.14205	4.15296	6.55239	5.5459	6.7852	6.13643	6.76014	6.81904	5.5985	6.3904	6.77793	6.61372	6.98556	7.44158	6.63729	6.11538	6.00429	7.57177	5.78957	7.35454	7.04107	5.41458	5.89297	7.58148	6.66663	6.99161	6.44526	5.78162	6.48628	7.02282	6.489	5.78109	6.63083	6.65927	6.77984
ULB_BH38	6.70622	8.18253	7.2612	8.24924	7.38452	7.89452	8.15197	8.30076	8.16697	6.99267	8.1684	7.27742	6.62112	6.20677	6.15462	3.17228	6.77798	5.91589	6.84512	6.01414	6.67494	6.87528	5.63656	6.47644	6.68661	6.6058	6.95082	7.41551	6.61756	6.18618	6.04157	7.62192	5.95134	7.60497	7.24075	5.30815	5.72984	7.55126	6.8792	6.82302	6.47632	5.79094	6.48555	6.75259	6.50418	5.65875	6.55566	6.62195	6.74796
ULB_BH46	6.10211	7.61187	6.65268	7.67795	6.77879	7.32318	7.56566	7.72541	7.59484	6.38297	7.59909	6.67057	6.0102	5.59583	5.54438	2.83735	6.17119	5.32423	6.2343	5.41075	6.0697	6.26451	5.02571	5.86552	6.08182	5.99645	6.34287	6.80747	6.00867	5.57525	5.43083	7.01141	5.3423	6.99884	6.63222	4.70238	5.12953	6.94352	6.2716	6.22526	5.86582	5.18059	5.87587	6.1677	5.89405	5.05476	5.94962	6.01385	6.13971
ULB_BH19	6.79109	7.9773	7.40972	8.04666	7.48047	7.69753	8.04657	8.12128	7.97039	7.17589	7.9558	7.66617	6.87915	6.47533	6.48316	4.32122	6.90132	5.8947	7.12937	6.46804	7.09557	7.16306	5.94035	6.73541	7.11293	6.95416	7.32473	7.78171	6.97704	6.45948	6.34661	7.91604	6.13683	7.70379	7.38974	5.74613	6.22055	7.92147	7.01541	7.32053	6.78771	6.12208	6.82701	7.34167	6.83064	6.11205	6.96683	6.99792	7.11897
ULB_BH41	6.28907	7.69368	6.86604	7.76111	6.97313	7.40686	7.68653	7.81794	7.68	6.60802	7.6779	6.96934	6.26098	5.84865	5.81859	3.31999	6.37304	5.4649	6.49537	5.72816	6.37773	6.52694	5.28856	6.11605	6.39181	6.27934	6.6357	7.0989	6.29549	5.82969	5.69612	7.27843	5.56304	7.19515	6.84568	5.01174	5.45852	7.23665	6.47873	6.55923	6.13519	5.45413	6.15593	6.53066	6.16887	5.37079	6.25409	6.30641	6.43094
ULB_BH43	7.40031	8.79549	7.97173	8.8633	8.08334	8.50949	8.79765	8.92286	8.78287	7.7099	8.77875	8.02933	7.35188	6.93829	6.89601	3.83504	7.48146	6.57857	7.581	6.77134	7.42968	7.61182	6.37244	7.20699	7.442	7.35118	7.70035	8.16476	7.36453	6.91849	6.77889	8.36097	6.66577	8.30505	7.95133	6.06219	6.49003	8.30124	7.58593	7.58511	7.2158	6.53175	7.22967	7.51927	7.24608	6.41525	7.30912	7.37116	7.49675
ULB_BH17	5.59672	7.04005	6.17029	7.1068	6.27975	6.7521	7.01459	7.15888	7.02461	5.9115	7.02586	6.28206	5.56495	5.15288	5.12585	3.03685	5.67841	4.78418	5.80029	5.04904	5.69407	5.83203	4.59418	5.42002	5.70887	5.58819	5.94688	6.40942	5.60528	5.13408	5.0019	6.58392	4.8666	6.50152	6.14992	4.33027	4.78542	6.54757	5.78352	5.88715	5.44143	4.76149	5.46421	5.87765	5.47607	4.69158	5.56925	5.61774	5.74181
ULB_BH2	6.78863	8.47291	7.27368	8.53625	7.43959	8.18365	8.36085	8.56798	8.45058	6.98165	8.46504	7.0741	6.55414	6.14339	6.03858	2.27674	6.82515	6.1134	6.74816	5.7861	6.45766	6.77431	5.56234	6.41299	6.4637	6.45738	6.76936	7.22967	6.45859	6.11924	5.95089	7.49684	5.97086	7.65245	7.25333	5.12292	5.47684	7.35867	6.91238	6.52934	6.36554	5.68562	6.34705	6.3727	6.37882	5.4443	6.35062	6.44764	6.57466
ULB_BH33	6.21016	7.83616	6.72234	7.90043	6.87271	7.54675	7.74571	7.93722	7.81548	6.43867	7.82675	6.61726	6.03282	5.61903	5.53685	2.33989	6.25943	5.49607	6.24048	5.33724	6.00587	6.26849	5.0401	5.88968	6.01479	5.97211	6.30087	6.76467	5.97829	5.59631	5.43753	7.00394	5.41248	7.08889	6.70189	4.64942	5.03958	6.89732	6.35213	6.11794	5.86269	5.17757	5.85677	6.0101	5.88261	4.98699	5.89232	5.97463	6.1016
ULB_BH25	6.29599	8.09647	6.73354	8.15691	6.92276	7.80918	7.93088	8.17486	8.06971	6.43114	8.09299	6.42066	5.977	5.57361	5.44106	1.4643	6.31065	5.70502	6.15236	5.13354	5.80296	6.17608	4.99545	5.83957	5.8062	5.83747	6.12936	6.58349	5.83318	5.54779	5.36856	6.87911	5.45205	7.12896	6.71346	4.50232	4.81592	6.70818	6.38846	5.83824	5.76667	5.09916	5.7336	5.64627	5.77197	4.8032	5.70304	5.81449	5.94069
ULB_BH27	6.39426	8.14605	6.85413	8.20777	7.03274	7.85765	8.00314	8.23156	8.12113	6.55629	8.14072	6.59658	6.11438	5.70697	5.58779	1.76543	6.41891	5.76513	6.299	5.30793	5.97908	6.32393	5.1266	5.975	5.98379	5.99578	6.29813	6.75575	5.99426	5.68192	5.50774	7.03718	5.56115	7.2422	6.8339	4.65936	4.99439	6.88275	6.50115	6.0339	5.91443	5.24	5.88857	5.86193	5.92369	4.97123	5.87536	5.97949	6.10622
ULB_BH31	6.40518	7.93409	6.94739	8	7.07923	7.64527	7.88238	8.04631	7.91668	6.67402	7.92165	6.92949	6.29208	5.87746	5.81694	2.83739	6.46994	5.63864	6.51166	5.66133	6.32446	6.54125	5.30414	6.1477	6.33547	6.26427	6.6053	7.07003	6.27457	5.85625	5.70753	7.28533	5.63604	7.29854	6.92692	4.95908	5.37376	7.20506	6.56863	6.46429	6.14007	5.45407	6.14522	6.38639	6.16579	5.30688	6.2065	6.27687	6.40322
ULB_BH23	6.01171	7.7814	6.46714	7.84254	6.64764	7.49346	7.62901	7.86372	7.75563	6.16866	7.77693	6.20983	5.72558	5.31842	5.19869	1.56337	6.03406	5.39528	5.9099	4.92116	5.59247	5.93483	4.73818	5.58632	5.59746	5.60701	5.91033	6.36839	5.60569	5.29331	5.11882	6.64834	5.17598	6.85649	6.44694	4.27063	4.60848	6.49574	6.11544	5.65225	5.52533	4.851	5.49963	5.48884	5.53464	4.58354	5.48814	5.59129	5.71806
ULB_BH6	7.11102	8.38271	7.71176	8.45157	7.79938	8.10017	8.42593	8.52045	8.3736	7.46585	8.36302	7.88618	7.14289	6.73375	6.72057	4.15608	7.20959	6.24269	7.385	6.65908	7.30176	7.41759	6.18388	6.99825	7.31704	7.18642	7.54906	8.01035	7.20537	6.71619	6.59173	8.17083	6.42168	8.0225	7.69156	5.93961	6.39623	8.14907	7.32001	7.49795	7.03251	6.35686	7.06126	7.4821	7.07027	6.30165	7.17608	7.22031	7.34363
ULB_BH11	5.49655	7.1055	6.02216	7.16979	6.16403	6.81609	7.01795	7.20686	7.08486	5.74381	7.09608	5.98125	5.35249	4.93791	4.87172	2.34205	5.55212	4.76843	5.56874	4.71384	5.3764	5.59795	4.36252	5.20843	5.38754	5.31724	5.65724	6.12196	5.32707	4.9162	4.76454	6.34034	4.7107	6.38165	6.00169	4.01084	4.4279	6.2569	5.64759	5.52065	5.19554	4.50942	5.19867	5.45545	5.22012	4.35908	5.25829	5.3289	5.4553
ULB_BH39	6.65575	8.14009	7.20888	8.20668	7.33346	7.85193	8.10631	8.25741	8.12424	6.93963	8.12621	7.22017	6.56655	6.15213	6.09879	3.11841	6.72648	5.86889	6.78992	5.95618	6.61732	6.82	5.58145	6.42191	6.6289	6.54944	6.8939	7.3586	6.56099	6.13146	5.98625	7.56629	5.89872	7.55376	7.18843	5.25068	5.67143	7.49426	6.82734	6.76427	6.4207	5.7352	6.42935	6.69285	6.44826	5.60091	6.49822	6.56508	6.69115
ULB_BH47	6.72304	8.24126	7.26585	8.30741	7.39743	7.95264	8.19518	8.35523	8.22439	6.99239	8.2283	7.24156	6.60955	6.19492	6.13276	3.00152	6.78827	5.95285	6.82837	5.97101	6.63533	6.85784	5.62115	6.46522	6.64598	6.57891	6.91845	7.38315	6.58872	6.17362	6.02419	7.60128	5.95449	7.61681	7.24538	5.27094	5.68132	7.51786	6.88705	6.76948	6.4562	5.77013	6.46026	6.68293	6.48139	5.61719	6.51808	6.59025	6.71671
ULB_BH1	6.15953	7.51054	6.75008	7.57849	6.8463	7.2249	7.52112	7.63937	7.49835	6.49932	7.49349	6.90694	6.16856	5.75849	5.74217	3.49341	6.25153	5.31329	6.40888	5.68177	6.32302	6.44125	5.20635	6.0238	6.33846	6.20753	6.56984	7.03121	6.22628	5.7406	5.61425	7.19427	5.45433	7.06903	6.7298	4.96175	5.42144	7.16989	6.35998	6.52325	6.05483	5.37831	6.08251	6.51796	6.09199	5.32442	6.19714	6.24108	6.36443
ULB_BH12	5.7343	7.29863	6.27195	7.36376	6.40642	7.00937	7.22973	7.40553	7.2796	5.99763	7.2877	6.25991	5.61518	5.20058	5.14171	2.54414	5.79629	4.98237	5.83536	4.99637	5.65708	5.86507	4.62759	5.47078	5.66874	5.59063	5.93396	6.39868	5.60168	5.17942	5.0313	6.60984	4.96044	6.62527	6.25148	4.29038	4.71301	6.5342	5.89414	5.80752	5.46441	4.77855	5.47102	5.74713	5.49083	4.6409	5.53792	5.60522	5.73137
ULB_BH8	7.07573	8.3392	7.67833	8.40811	7.7643	8.05691	8.38496	8.47756	8.3303	7.43358	8.31933	7.86098	7.11318	6.70449	6.69341	4.16957	7.17548	6.20452	7.35615	6.63655	7.27784	7.38885	6.15598	6.9686	7.29334	7.15987	7.52337	7.9843	7.17921	6.6871	6.56376	8.14218	6.38974	7.98746	7.65816	5.91664	6.37519	8.12314	7.28628	7.47698	7.00467	6.32987	7.03447	7.46489	7.04295	6.27918	7.15183	7.19475	7.31787
ULB_BH10	6.43605	7.77709	7.02667	7.84521	7.12289	7.49192	7.79288	7.90746	7.76542	6.77562	7.75957	7.17664	6.44341	6.03301	6.01456	3.61497	6.52818	5.58795	6.68297	5.94718	6.59079	6.71524	5.47965	6.29861	6.60589	6.47913	6.84026	7.30208	6.49736	6.01498	5.88755	7.4681	5.73058	7.34563	7.00639	5.22797	5.68401	7.44058	6.63662	6.78572	6.32795	5.65053	6.3544	6.77223	6.36451	5.58974	6.46545	6.51134	6.63496
ULB_BH48	6.91538	8.33747	7.48324	8.40489	7.59738	8.0506	8.32766	8.46141	8.32373	7.22018	8.32173	7.53867	6.86046	6.44679	6.40425	3.4846	6.99436	6.10224	7.08928	6.28239	6.93978	7.12008	5.88071	6.71558	6.9523	6.85962	7.20926	7.67362	6.87313	6.42694	6.28713	7.86919	6.17641	7.81883	7.46283	5.57222	6.00263	7.8102	7.09815	7.0989	6.72402	6.03998	6.73803	7.04002	6.75434	5.92605	6.81888	6.88004	7.00556
ULB_BH16	5.7961	7.33064	6.34231	7.39625	6.47121	7.04161	7.27337	7.44087	7.3126	6.07122	7.3188	6.35549	5.69611	5.28168	5.2292	2.67942	5.86267	5.02878	5.91956	5.09663	5.75502	5.9497	4.71104	5.55148	5.76725	5.68111	6.02762	6.49221	5.69334	5.26099	5.11599	6.69636	5.03146	6.69086	6.32185	4.38761	4.81648	6.6283	5.96224	5.91305	5.55076	4.86545	5.56057	5.86083	5.57883	4.74047	5.63473	5.69858	5.82442
ULB_BH34	6.35621	8.12739	6.80746	8.18862	6.99025	7.83938	7.97558	8.21012	8.10175	6.50778	8.12278	6.52825	6.06099	5.65504	5.53063	1.64761	6.37696	5.74181	6.24204	5.23992	5.91056	6.26651	5.07536	5.92234	5.9147	5.9342	6.23254	6.68888	5.93161	5.62969	5.45349	6.9759	5.51864	7.19848	6.78729	4.59789	4.92471	6.815	6.45749	5.95778	5.85695	5.18502	5.82827	5.77797	5.86466	4.9056	5.8083	5.9153	6.04185
ULB_BH40	6.52689	7.93609	7.10085	8.00354	7.21031	7.6493	7.92875	8.06045	7.92246	6.84108	7.92026	7.18719	6.48956	6.07668	6.04212	3.37895	6.6092	5.70612	6.72199	5.94015	6.5928	6.7533	5.51432	6.34462	6.60631	6.50103	6.85502	7.31873	6.51622	6.0574	5.92156	7.50404	5.79641	7.43216	7.08047	5.22577	5.66665	7.45608	6.71427	6.76611	6.35994	5.67765	6.37825	6.72629	6.39241	5.58303	6.47013	6.52569	6.65061
ULB_BH44	6.15755	7.66294	6.70887	7.72909	6.8345	7.37432	7.61867	7.77705	7.64608	6.43942	7.64999	6.72764	6.06706	5.65271	5.60145	2.86901	6.22707	5.37787	6.29129	5.46768	6.12672	6.32151	5.08268	5.92238	6.13882	6.05355	6.39997	6.86457	6.06578	5.63215	5.48784	7.06846	5.3986	7.05461	6.68842	4.75942	5.18629	7.00062	6.32762	6.28188	5.92287	5.23765	5.93297	6.22344	5.95113	5.11172	6.00666	6.07095	6.19681
ULB_BH24	6.31093	8.14186	6.73245	8.20144	6.92893	7.85548	7.96171	8.21564	8.11395	6.42712	8.13955	6.37864	5.96467	5.56476	5.42258	1.29637	6.31867	5.74607	6.133	5.09435	5.76147	6.15578	4.98916	5.82884	5.76355	5.80972	6.09324	6.54416	5.80333	5.53842	5.35576	6.85041	5.46065	7.13266	6.7125	4.47776	4.77403	6.66693	6.3933	5.78096	5.74696	5.0856	5.70852	5.57228	5.74929	4.76957	5.66465	5.78165	5.90729
ULB_BH15	5.44245	6.93661	6.00407	7.00265	6.1222	6.64789	6.89183	7.05003	6.9195	5.73997	6.92393	6.0801	5.382	4.96874	4.93269	2.82901	5.51726	4.65234	5.61315	4.83889	5.48809	5.64434	4.40521	5.23708	5.50217	5.39192	5.74696	6.2104	5.40745	4.94922	4.81233	6.39481	4.69643	6.34312	5.98365	4.12215	4.57076	6.34798	5.61998	5.67195	5.25055	4.56821	5.26897	5.65295	5.28298	4.48148	5.36451	5.41765	5.54235
ULB_BH9	5.63897	7.06002	6.21772	7.12705	6.32324	6.77248	7.04271	7.18108	7.04528	5.96143	7.0452	6.34648	5.62029	5.20889	5.18619	3.12754	5.7237	4.81704	5.85755	5.1179	5.76064	5.88954	4.65269	5.4754	5.77581	5.64992	6.01033	6.47234	5.66777	5.19044	5.06055	6.64196	4.91627	6.54534	6.19737	4.39828	4.85673	6.61075	5.82984	5.95854	5.50057	4.82199	5.52545	5.95443	5.53628	4.7605	5.63521	5.68135	5.80508
ULB_BH13	6.5599	7.79631	7.17095	7.8653	7.24909	7.51446	7.84782	7.93579	7.78778	6.93213	7.77614	7.3997	6.62565	6.21984	6.22108	4.04909	6.66499	5.67701	6.87327	6.19396	6.82533	6.90662	5.67982	6.48154	6.84218	6.69081	7.0593	7.51765	6.71258	6.20342	6.08679	7.65996	5.8906	7.4724	7.15087	5.47222	5.9431	7.65717	6.77756	7.04388	6.52801	5.85904	6.56417	7.05839	6.56939	5.83748	6.6973	6.73183	6.85355
ULB_BH20	5.19513	6.88026	5.69658	6.94296	5.85234	6.59126	6.7604	6.97186	6.85689	5.41086	6.87347	5.59634	5.00245	4.58874	4.50727	2.03952	5.23834	4.51368	5.21025	4.32114	4.98743	5.23837	4.00969	4.85937	4.99734	4.9447	5.27697	5.74126	4.95187	4.56595	4.40716	5.97487	4.38827	6.06726	5.67615	3.62642	4.02911	5.87479	5.329	5.11642	4.83289	4.14754	4.82856	5.03732	4.85353	3.96858	4.87188	4.94989	5.07673
ULB_BJ3	6.19315	7.31435	6.82597	7.38396	6.88165	7.03638	7.39983	7.46184	7.30871	6.60388	7.29185	7.16131	6.33327	5.93645	5.96557	4.32685	6.3134	5.27551	6.59051	5.99978	6.60762	6.62517	5.41946	6.191	6.62709	6.43962	6.81675	7.26756	6.46645	5.92238	5.82181	7.37533	5.57355	7.10464	6.80625	5.28023	5.77085	7.40789	6.43045	6.86242	6.26112	5.60921	6.311	6.92452	6.30911	5.64771	6.47626	6.49339	6.61154
ULB_BJ6	6.08868	7.0654	6.74117	7.13552	6.77196	6.79365	7.19359	7.22268	7.06355	6.53839	7.03991	7.18326	6.30701	5.92247	5.97921	4.76244	6.22477	5.13895	6.57221	6.07178	6.65292	6.60797	5.43336	6.1677	6.67474	6.45381	6.83679	7.27752	6.4854	5.9109	5.8273	7.35034	5.52801	6.99334	6.72194	5.36106	5.86498	7.41786	6.3459	6.93987	6.26111	5.63163	6.32421	7.04438	6.31531	5.72691	6.51932	6.51963	6.63348
ULB_BJ5	5.56882	6.77937	6.19177	6.8483	6.25815	6.49723	6.8315	6.9183	6.77059	5.9627	6.75946	6.49774	5.68019	5.28074	5.30406	3.88126	5.68179	4.67072	5.9351	5.33236	5.9416	5.96946	4.75843	5.53732	5.96087	5.77765	6.15362	6.60578	5.8037	5.26609	5.16194	6.72083	4.92744	6.48143	6.17188	4.6127	5.10346	6.74604	5.79691	6.19488	5.60192	4.94655	5.64929	6.25916	5.64866	4.98018	5.81049	5.82956	5.94825
ULB_BJ2	5.43717	6.72099	6.04793	6.78931	6.12627	6.43646	6.74835	6.85358	6.71001	5.81045	6.70293	6.30571	5.51082	5.10727	5.11845	3.61476	5.54176	4.56111	5.76141	5.12313	5.74139	5.79519	4.57465	5.36711	5.7597	5.59045	5.96309	6.41844	5.61445	5.09155	4.98031	6.54803	4.77001	6.34956	6.02787	4.40187	4.88647	6.55841	5.65442	5.98204	5.42125	4.75839	5.46285	6.03154	5.46519	4.76903	5.61145	5.63725	5.75742
ULB_BJ7	5.54347	6.75643	6.16623	6.82534	6.23281	6.47418	6.80756	6.89509	6.74755	5.93704	6.7366	6.47203	5.6544	5.25495	5.2783	3.8696	5.6563	4.64587	5.90931	5.30697	5.91601	5.94367	4.73267	5.51153	5.93529	5.7519	6.12791	6.58004	5.77797	5.24029	5.13617	6.69504	4.90172	6.4561	6.14633	4.58736	5.07829	6.72029	5.77138	6.16957	5.57614	4.92082	5.62354	6.23439	5.62289	4.95485	5.78488	5.80387	5.92254
ULB_BJ1	5.05877	6.41018	5.65956	6.47773	5.74684	6.12361	6.41175	6.53574	6.39685	5.41642	6.39417	5.89047	5.10641	4.70087	4.70614	3.37378	5.15673	4.20342	5.35449	4.70353	5.32369	5.38795	4.16344	4.96232	5.34174	5.17726	5.54848	6.00493	5.20043	4.6846	4.56987	6.14121	4.37357	5.9699	5.63939	3.9821	4.46602	6.14476	5.26742	5.56188	5.01103	4.34516	5.05003	5.61164	5.05365	4.34916	5.19409	5.22208	5.34275
ULB_BJ4	5.83865	7.0785	6.45426	7.1473	6.52799	6.79575	7.12358	7.21589	7.06919	6.21946	7.05901	6.72049	5.92386	5.52092	5.53322	3.82698	5.94661	4.9517	6.17515	5.53577	6.15556	6.20901	4.9893	5.78028	6.17375	6.00527	6.37792	6.83326	6.02929	5.50535	5.39485	6.9617	5.18029	6.75132	6.43425	4.81427	5.29689	6.97324	6.0602	6.39358	5.83574	5.17322	5.87766	6.4368	5.87986	5.18125	6.02576	6.05204	6.17224
ULB_BJ8	5.65006	6.75868	6.28838	6.82823	6.33777	6.48034	6.8433	6.90556	6.75278	6.07186	6.7364	6.6644	5.81481	5.42251	5.46371	4.2315	5.77441	4.72526	6.07542	5.52819	6.12195	6.11055	4.91711	5.67357	6.14268	5.93848	6.31867	6.76512	5.96756	5.40946	5.3161	6.85816	5.04723	6.5605	6.26878	4.81298	5.3122	6.90556	5.89266	6.39471	5.75342	5.11109	5.80929	6.48331	5.8042	5.17993	5.98932	5.99802	6.1142
ULB_BJ10	5.13862	6.37721	5.76052	6.4458	5.82799	6.09361	6.41627	6.51249	6.36713	5.53138	6.35841	6.0753	5.25076	4.85229	4.87936	3.75238	5.25074	4.24504	5.50656	4.92061	5.52357	5.54105	4.33329	5.10809	5.54339	5.3534	5.73063	6.18134	5.38027	4.8379	4.73587	6.29195	4.49647	6.0513	5.74062	4.20281	4.69823	6.32167	5.36571	5.78532	5.1754	4.52304	5.22479	5.86368	5.22305	4.57019	5.39186	5.40749	5.52546
ULB_BJ9	6.04771	7.03703	6.69897	7.10712	6.73152	6.76461	7.16115	7.19337	7.03481	6.49485	7.01185	7.13477	6.261	5.87567	5.93093	4.71031	6.18271	5.10008	6.5258	6.02079	6.60321	6.56149	5.38496	6.12149	6.62492	6.4056	6.78835	7.22966	6.43695	5.86396	5.77943	7.30444	5.48296	6.95306	6.6797	5.30958	5.81306	7.37002	6.30359	6.88877	6.21362	5.58283	6.27602	6.99168	6.2675	5.67557	6.46969	6.47082	6.5849
MAD_BC7	2.84998	3.00727	3.51029	3.07726	3.3798	2.75949	3.26978	3.18735	3.01543	3.47091	2.97483	4.60182	3.56326	3.3708	3.61548	6.16309	3.06401	1.94575	3.82502	4.11912	4.34824	3.86089	3.25734	3.47993	4.38245	3.96739	4.30797	4.59526	4.0262	3.38116	3.44957	4.41747	2.86967	3.56217	3.49738	3.72112	4.14487	4.71279	3.18769	4.81073	3.71873	3.44655	3.86247	5.21375	3.80454	3.93896	4.22945	4.10565	4.16191
MAD_BC1	1.29032	1.99764	1.93709	2.06257	1.80823	1.70829	1.99423	2.1081	1.97847	1.91887	1.98775	3.10787	2.09149	1.9964	2.28317	5.95315	1.51042	0.599938	2.33147	2.88194	2.95171	2.36498	2.08802	2.03623	2.98703	2.54451	2.84452	3.07842	2.60702	2.01463	2.13901	2.86104	1.54413	1.99746	1.92469	2.70225	3.0017	3.18708	1.62953	3.43312	2.30169	2.22716	2.45902	3.9013	2.38959	2.80346	2.84915	2.69439	2.72668
MAD_BC4	3.41937	3.17415	4.05136	3.24098	3.88497	2.96676	3.54903	3.37349	3.19429	4.04824	3.13402	5.22173	4.18983	4.02618	4.28191	6.78463	3.63982	2.58024	4.44298	4.80409	5.00361	4.4778	3.94517	4.11643	5.03825	4.61336	4.941	5.20192	4.67359	4.03848	4.11896	4.98913	3.53042	4.04833	4.04044	4.42253	4.83999	5.31349	3.75844	5.47276	4.36516	4.12994	4.51362	5.89099	4.45207	4.63391	4.88856	4.75578	4.80477
MAD_BC6	2.22818	3.39792	2.90115	3.46438	2.90098	3.10962	3.39358	3.51644	3.3819	2.73988	3.38463	3.63799	2.63236	2.32438	2.49876	4.83579	2.38627	1.25786	2.91025	2.88479	3.25142	2.94787	2.0357	2.51278	3.28245	2.92808	3.3062	3.6806	2.97777	2.3245	2.32671	3.63421	1.84015	3.12017	2.88299	2.37942	2.84752	3.8142	2.51246	3.67046	2.6912	2.24447	2.80563	3.99646	2.76705	2.64662	3.12038	3.04155	3.12647
MAD_BC9	2.34831	3.31979	3.03102	3.38796	3.00129	3.03491	3.37059	3.45264	3.30846	2.89537	3.30241	3.85373	2.83273	2.54827	2.74053	5.08245	2.52329	1.35528	3.10982	3.15406	3.49353	3.1474	2.29784	2.72021	3.52539	3.15573	3.52816	3.88603	3.20779	2.5508	2.56846	3.81079	2.05308	3.2156	3.01379	2.66807	3.12907	4.01697	2.65128	3.92336	2.91433	2.50366	3.03628	4.26543	2.99307	2.92669	3.36444	3.27542	3.35462
MAD_CC3	2.33285	2.86175	3.00945	2.93171	2.91239	2.58841	3.01231	3.01738	2.85875	2.93967	2.83762	4.03258	2.99287	2.78174	3.01989	5.72862	2.53827	1.38285	3.25974	3.51654	3.75749	3.29622	2.65443	2.90284	3.79141	3.38273	3.73075	4.03525	3.44055	2.79093	2.85274	3.88432	2.27866	3.10895	2.99497	3.12274	3.54231	4.15664	2.66488	4.2161	3.13436	2.84445	3.27489	4.61286	3.21927	3.33634	3.63685	3.51821	3.57876
MAD_CC4	3.1206	2.24389	3.64576	2.30402	3.4117	2.0947	2.72977	2.45365	2.2757	3.72944	2.19787	4.97529	4.00353	3.9498	4.24039	7.47253	3.34134	2.54347	4.21837	4.84031	4.88876	4.24851	4.03178	3.96651	4.92411	4.47572	4.74601	4.91618	4.539	3.9692	4.09797	4.61626	3.50309	3.52831	3.63991	4.61468	4.94935	5.00735	3.43971	5.37249	4.23912	4.18109	4.39937	5.85434	4.32655	4.7481	4.7928	4.62862	4.6488
MAD_BC5	2.16491	3.38196	2.83497	3.44784	2.84095	3.09311	3.36254	3.49629	3.36463	2.66893	3.36985	3.55728	2.55402	2.2431	2.4157	4.80014	2.31927	1.20321	2.83188	2.80086	3.16823	2.86949	1.95169	2.43351	3.1992	2.8462	3.22485	3.60118	2.89564	2.24295	2.24368	3.55906	1.76058	3.06094	2.81664	2.29795	2.76459	3.7351	2.44493	3.58664	2.60988	2.16052	2.72348	3.91254	2.68539	2.56347	3.03707	2.95905	3.0445
MAD_BC3	2.57911	0.889928	2.87725	0.936005	2.57916	0.860681	1.48574	1.09665	0.935371	3.0686	0.839874	4.29705	3.48732	3.58408	3.88783	7.89803	2.76237	2.49085	3.62933	4.53371	4.38465	3.65043	3.86713	3.50243	4.4183	3.97591	4.14985	4.19197	4.03757	3.61045	3.78724	3.80174	3.26172	2.61665	2.87902	4.52647	4.72803	4.25149	2.81782	4.85439	3.77686	3.95436	3.93686	5.3896	3.85634	4.54888	4.32052	4.12916	4.11052
MAD_CC2	2.04445	3.03569	2.72882	3.10305	2.69061	2.7488	3.06468	3.16177	3.022	2.60447	3.02042	3.60187	2.57116	2.31031	2.52226	5.20467	2.22516	1.04954	2.8464	2.97743	3.27184	2.88381	2.11429	2.46522	3.30465	2.91835	3.28333	3.62497	2.97277	2.31542	2.3514	3.52927	1.80841	2.90369	2.71196	2.54634	2.98139	3.75342	2.3535	3.71513	2.67332	2.31299	2.8028	4.08375	2.75469	2.77623	3.14582	3.04451	3.11693
MAD_BC8	3.15357	3.81845	3.83875	3.88864	3.78387	3.54902	3.97831	3.97898	3.81767	3.72037	3.7924	4.69415	3.67293	3.38702	3.57229	5.33908	3.33898	2.15987	3.94982	3.95749	4.3254	3.98739	3.11197	3.56082	4.35676	3.9938	4.3677	4.72644	4.04513	3.38894	3.40013	4.64402	2.89332	3.99161	3.82231	3.42322	3.90629	4.85711	3.4674	4.74713	3.75344	3.32109	3.87334	5.06854	3.83152	3.70838	4.19505	4.11136	4.19262
MAD_CC1	2.60163	3.82011	3.26243	3.88686	3.28342	3.53218	3.81771	3.94045	3.80477	3.07958	3.80614	3.89465	2.92073	2.5805	2.71856	4.54043	2.74545	1.65631	3.19697	3.0293	3.46198	3.2343	2.21523	2.79243	3.49097	3.17006	3.55483	3.95314	3.21492	2.57645	2.54918	3.94539	2.12254	3.50469	3.24363	2.45086	2.94739	4.08988	2.86908	3.85302	2.94375	2.42771	3.04342	4.13218	3.01369	2.75542	3.32798	3.27077	3.36563
MAD_BH5	2.38864	4.12592	2.93664	4.18481	3.06026	3.84062	3.95596	4.19798	4.09715	2.67685	4.12478	3.18706	2.35462	1.95177	1.98408	3.77196	2.45173	1.72845	2.60615	2.12385	2.66397	2.64029	1.43764	2.21084	2.68745	2.45891	2.84073	3.28497	2.48935	1.93673	1.83601	3.39245	1.63171	3.27974	2.91623	1.46273	1.9778	3.42541	2.55279	2.98656	2.27431	1.63532	2.32954	3.18439	2.32403	1.80535	2.52936	2.52331	2.63713
MAD_BH14	2.51291	4.00849	3.12961	4.0719	3.20187	3.71923	3.92268	4.10586	3.98635	2.90601	4.00078	3.578	2.66437	2.28782	2.37706	4.09331	2.61981	1.67876	2.93227	2.60608	3.09654	2.96848	1.84418	2.52644	3.12293	2.84558	3.23242	3.65682	2.88374	2.2784	2.21527	3.70693	1.88413	3.42514	3.10975	1.98102	2.49006	3.79634	2.73467	3.45448	2.63713	2.05376	2.7162	3.6907	2.69804	2.30737	2.96124	2.92922	3.03441
MAD_BH7	2.61275	4.1205	3.22348	4.18391	3.30118	3.83124	4.03341	4.21778	4.09835	2.99512	4.11277	3.64043	2.74108	2.35891	2.43692	3.9975	2.71554	1.78834	3.00671	2.64138	3.14805	3.04261	1.89907	2.60182	3.17368	2.9079	3.29424	3.7235	2.9444	2.34843	2.27764	3.78451	1.96709	3.52435	3.20352	1.99985	2.51257	3.86336	2.82913	3.49574	2.70403	2.10665	2.77826	3.71692	2.76279	2.33439	3.01275	2.98727	3.09465
MAD_BH3	2.3748	3.93245	2.98121	3.99466	3.06247	3.64379	3.82344	4.02276	3.90835	2.7517	3.92664	3.40877	2.50009	2.12085	2.20739	4.08851	2.47427	1.57412	2.76683	2.43933	2.92665	2.8029	1.67422	2.36143	2.95308	2.67629	3.06307	3.48854	2.7142	2.11103	2.04593	3.54324	1.72399	3.28549	2.96122	1.82213	2.32867	3.62816	2.58716	3.28594	2.46882	1.88385	2.54685	3.52704	2.52921	2.14397	2.79135	2.75941	2.86482
MAD_BH38	2.67663	4.75049	2.96624	4.79717	3.20358	4.48911	4.4161	4.76718	4.70993	2.64989	4.76262	2.582	2.15613	1.77741	1.59892	3.16801	2.62359	2.49283	2.30504	1.29734	1.96744	2.32637	1.23871	2.02814	1.97537	1.97757	2.2763	2.73612	1.97325	1.74885	1.55288	3.01908	1.81574	3.3878	2.94727	0.646236	1.00356	2.86552	2.67165	2.09972	1.91934	1.28423	1.87569	2.10502	1.9177	0.950884	1.85761	1.95684	2.08355
MAD_BH4	2.9751	4.08441	3.64114	4.15257	3.65277	3.79944	4.12387	4.21647	4.07297	3.46373	4.06698	4.27973	3.30861	2.96655	3.09916	4.5628	3.12448	2.01366	3.58476	3.38911	3.83926	3.62209	2.58885	3.18006	3.86774	3.55368	3.93905	4.3399	3.59773	2.96207	2.93063	4.33307	2.51045	3.87291	3.62254	2.78624	3.29103	4.47686	3.249	4.22238	3.32904	2.80128	3.42656	4.48528	3.39816	3.10374	3.70483	3.65215	3.7486
MAD_BH46	2.34282	4.24318	2.81116	4.29766	2.97806	3.96498	4.00652	4.29372	4.20941	2.52487	4.24739	2.86914	2.13453	1.72023	1.68956	3.57795	2.36388	1.86404	2.36252	1.72652	2.31154	2.39376	1.15507	1.98986	2.33171	2.15754	2.52697	2.98429	2.17933	1.69991	1.56274	3.14493	1.50732	3.18924	2.79076	1.03289	1.54884	3.12389	2.44868	2.59501	2.00252	1.32629	2.0313	2.75473	2.03916	1.39015	2.1797	2.20069	2.32123
MAD_BH19	2.23306	3.17964	2.91727	3.24773	2.87929	2.89455	3.23027	3.31195	3.16808	2.7905	3.16248	3.77444	2.74718	2.4763	2.67956	5.17451	2.41285	1.23823	3.02326	3.11516	3.43125	3.06075	2.25437	2.63855	3.46364	3.08453	3.45288	3.80119	3.13795	2.48028	2.50797	3.71271	1.97678	3.09212	2.90035	2.65531	3.10448	3.93062	2.54114	3.86858	2.84092	2.45689	2.9672	4.2247	2.9212	2.90052	3.30376	3.20793	3.28335
MAD_BH43	3.03511	5.11783	3.29787	5.16403	3.54494	4.85743	4.77634	5.13237	5.07692	2.97952	5.13036	2.80354	2.47378	2.11034	1.90837	2.83906	2.97408	2.86044	2.60192	1.51836	2.18598	2.62036	1.59146	2.3518	2.18886	2.25061	2.51832	2.96811	2.23871	2.08109	1.88054	3.28487	2.17858	3.72358	3.27932	0.95945	1.19863	3.09142	3.0168	2.24657	2.21969	1.61686	2.15892	2.16047	2.2086	1.20156	2.08875	2.21107	2.33556
MAD_BH17	2.29037	3.90153	2.88544	3.96269	2.97587	3.61371	3.77305	3.98588	3.87584	2.64968	3.89731	3.28638	2.38604	2.00296	2.08391	4.06618	2.38204	1.5245	2.65105	2.31187	2.80078	2.6869	1.549	2.24642	2.82705	2.55382	2.94041	3.36809	2.59107	1.99249	1.92344	3.42962	1.61609	3.19845	2.86533	1.69724	2.20263	3.50788	2.49273	3.15863	2.3485	1.75814	2.42427	3.40016	2.40781	2.01723	2.66547	2.63534	2.74155
MAD_BH2	2.65765	4.54531	3.11974	4.60066	3.29097	4.26546	4.31797	4.59962	4.51244	2.83001	4.54849	3.11353	2.42569	2.01113	1.9569	3.28532	2.67705	2.15702	2.64469	1.9187	2.53694	2.67471	1.4366	2.2817	2.55439	2.41637	2.77604	3.23782	2.43335	1.98939	1.84098	3.42196	1.81957	3.50127	3.09938	1.20033	1.70127	3.37627	2.76039	2.78278	2.27653	1.5925	2.29293	2.8897	2.30712	1.56764	2.40848	2.44726	2.57068
MAD_BH33	2.98797	4.94882	3.38652	5.00191	3.58679	4.67313	4.68803	4.99246	4.91367	3.08213	4.95451	3.1874	2.63148	2.22516	2.11011	2.86809	2.97996	2.58061	2.81973	1.92278	2.58233	2.84578	1.6461	2.49245	2.59391	2.53653	2.86619	3.33058	2.54205	2.19975	2.025	3.57183	2.12571	3.78814	3.36655	1.21677	1.64965	3.4645	3.05024	2.75111	2.43705	1.75803	2.4227	2.76679	2.45172	1.56651	2.46402	2.53906	2.66592
MAD_BH27	1.89574	3.66753	2.45474	3.72459	2.56974	3.385	3.47434	3.73089	3.63656	2.2043	3.66879	2.81329	1.91749	1.53029	1.61214	4.17726	1.96357	1.27082	2.18013	1.87567	2.33593	2.21574	1.08229	1.7767	2.36304	2.08079	2.46756	2.89425	2.11876	1.51934	1.45042	2.96102	1.1615	2.78998	2.4344	1.31696	1.79996	3.03404	2.0674	2.70759	1.87467	1.29337	1.95135	2.97834	1.93413	1.60462	2.20077	2.16459	2.26943
MAD_BH31	4.80257	4.52164	5.45034	4.58542	5.29594	4.33786	4.94146	4.72746	4.54768	5.42747	4.47818	6.56356	5.52441	5.31854	5.55093	7.29147	5.01945	3.90746	5.78733	6.01712	6.29295	5.82329	5.15454	5.4383	6.32665	5.92017	6.26651	6.55794	5.97794	5.32724	5.382	6.37308	4.81495	5.46373	5.43853	5.54486	6.00607	6.67519	5.14146	6.74713	5.6718	5.35362	5.81198	7.1244	5.7567	5.8029	6.17086	6.05529	6.11614
MAD_BH23	2.23985	3.74615	2.86351	3.80885	2.92914	3.4572	3.64917	3.83951	3.72283	2.64705	3.73961	3.36662	2.42726	2.06282	2.17483	4.28121	2.35154	1.40301	2.6988	2.45675	2.90907	2.73551	1.65658	2.2922	2.937	2.63631	3.02304	3.43687	2.67776	2.05557	2.00861	3.46645	1.6378	3.15247	2.84378	1.87577	2.37112	3.57549	2.46802	3.28805	2.41921	1.86877	2.50789	3.55722	2.48431	2.17933	2.77427	2.72851	2.82879
MAD_BH6	5.70461	6.11967	6.38972	6.18901	6.33235	5.88107	6.39516	6.30606	6.13146	6.26415	6.08449	7.1764	6.18009	5.86047	6.00679	6.17886	5.88784	4.7103	6.45796	6.28804	6.74921	6.49557	5.49899	6.05894	6.77782	6.45589	6.83924	7.22602	6.50182	5.85812	5.83723	7.17688	5.38576	6.53768	6.37317	5.65223	6.16611	7.36058	6.01617	7.12996	6.22593	5.71138	6.33003	7.37071	6.29803	5.98785	6.61488	6.55875	6.6523
MAD_BH11	1.97893	3.76663	2.52628	3.82352	2.64891	3.48434	3.56964	3.82906	3.73546	2.26983	3.76808	2.83992	1.96573	1.57139	1.6356	4.07711	2.04021	1.37051	2.22423	1.8648	2.34794	2.25931	1.09728	1.82347	2.37407	2.10762	2.4935	2.92649	2.14322	1.5588	1.47791	3.00797	1.22485	2.86826	2.50589	1.27872	1.77213	3.06665	2.14156	2.70699	1.9084	1.30558	1.9779	2.96053	1.96459	1.58088	2.21262	2.18539	2.29328
MAD_BH39	2.28631	4.27561	2.69091	4.32667	2.88541	4.00433	3.99456	4.31088	4.2386	2.39057	4.28352	2.61808	1.95927	1.54695	1.46984	3.55045	2.27754	1.94445	2.16663	1.43314	2.04226	2.1954	0.966262	1.81709	2.06016	1.92425	2.2812	2.74357	1.93976	1.5233	1.36282	2.93794	1.423	3.08831	2.67081	0.724962	1.23832	2.88174	2.34926	2.30063	1.79271	1.10667	1.80208	2.44186	1.81932	1.08825	1.91331	1.95223	2.07601
MAD_BH26	2.69205	3.83353	3.35936	3.90108	3.36922	3.54699	3.85517	3.96032	3.82028	3.18536	3.81771	4.02404	3.0421	2.70868	2.85341	4.63211	2.84293	1.73034	3.31906	3.17325	3.59894	3.3565	2.35482	2.91577	3.62824	3.30167	3.68555	4.07919	3.34744	2.70546	2.68337	4.06138	2.24405	3.58929	3.34084	2.59827	3.09404	4.2153	2.96781	3.9938	3.07313	2.56719	3.17566	4.27728	3.14429	2.90155	3.46526	3.40469	3.49793
MAD_BH30	1.88041	3.4878	2.49497	3.548	2.56872	3.20098	3.34816	3.56745	3.46078	2.27553	3.48498	3.01419	2.06036	1.70379	1.83348	4.42065	1.98481	1.1012	2.33342	2.1662	2.57737	2.37034	1.33448	1.92694	2.60658	2.28711	2.67275	3.0785	2.33106	1.69811	1.66435	3.09745	1.26795	2.79188	2.47515	1.64632	2.11596	3.2164	2.09986	2.97455	2.06414	1.54658	2.15989	3.27608	2.13214	1.91628	2.44359	2.38596	2.48192
MAD_BH1	3.0726	5.19247	3.25386	5.23454	3.52262	4.94264	4.80985	5.19099	5.14875	2.93468	5.20864	2.59529	2.41195	2.08877	1.84571	2.9595	2.98385	3.0247	2.5002	1.34729	1.98629	2.51353	1.63813	2.30452	1.98337	2.11934	2.33938	2.76972	2.09695	2.05876	1.85417	3.12606	2.24746	3.68552	3.2365	0.96834	1.02178	2.88435	3.01016	1.97336	2.132	1.61124	2.04523	1.82091	2.10561	1.09148	1.90653	2.05473	2.17325
MAD_BH12	2.87701	4.44729	3.46346	4.51015	3.56135	4.15825	4.34548	4.54098	4.42421	3.21895	4.44041	3.7724	2.92438	2.52702	2.56885	3.67949	2.96413	2.09624	3.18097	2.69532	3.24801	3.21569	2.02266	2.78175	3.27108	3.04362	3.42599	3.8689	3.0746	2.51325	2.41909	3.96585	2.17714	3.78361	3.44323	2.01283	2.52906	4.00933	3.07264	3.56153	2.85588	2.22091	2.91414	3.73512	2.90729	2.36677	3.11361	3.1089	3.22256
MAD_BH10	2.33202	4.12979	2.85652	4.18717	2.99405	3.84667	3.93589	4.1942	4.09918	2.58793	4.1306	3.053	2.24489	1.8373	1.85341	3.72917	2.38185	1.73172	2.49063	1.97091	2.52099	2.52406	1.30709	2.10036	2.54375	2.32785	2.70726	3.15543	2.3562	1.82076	1.71006	3.27734	1.54582	3.21139	2.83606	1.30429	1.8198	3.29581	2.47816	2.83544	2.15035	1.49973	2.19896	3.02668	2.19683	1.64909	2.38683	2.38713	2.5028
MAD_BH48	3.25561	5.35615	3.16297	5.38361	3.4761	5.14934	4.85963	5.30418	5.30527	2.87725	5.38316	2.01582	2.37922	2.24633	1.94211	3.82192	3.09212	3.58044	2.32047	1.30135	1.56929	2.31417	2.09719	2.33827	1.54438	1.91802	1.9166	2.20262	1.86455	2.22084	2.05583	2.66034	2.63192	3.57481	3.15122	1.61067	1.18169	2.27001	3.06453	1.24853	2.07402	1.94319	1.92278	0.794977	2.00363	1.38707	1.58045	1.7813	1.84839
MAD_BH16	2.87709	4.74114	3.34478	4.79751	3.51411	4.45953	4.52673	4.80014	4.70937	3.05545	4.74311	3.32285	2.64994	2.23548	2.17573	3.10892	2.89995	2.34627	2.86692	2.10956	2.73959	2.89662	1.65968	2.50611	2.75585	2.63187	2.98758	3.45052	2.64718	2.21351	2.06285	3.64246	2.04314	3.72505	3.32441	1.38784	1.87574	3.58841	2.98433	2.96792	2.49686	1.81171	2.50952	3.04759	2.52567	1.75476	2.61282	2.65839	2.78265
MAD_BH34	2.54691	4.61873	2.84502	4.66547	3.079	4.3573	4.28575	4.63573	4.57821	2.52959	4.63084	2.50161	2.04074	1.65699	1.48812	3.29185	2.49629	2.36398	2.19712	1.22536	1.89073	2.21948	1.11171	1.91075	1.90058	1.87967	2.18921	2.65139	1.8783	1.62873	1.43499	2.92129	1.685	3.26498	2.82592	0.543264	0.947965	2.78271	2.54607	2.04963	1.81105	1.16519	1.7742	2.08882	1.81308	0.871802	1.77662	1.86632	1.99336
MAD_BH40	4.20213	6.33647	4.29637	6.37522	4.58669	6.09511	5.92042	6.32222	6.29079	3.98338	6.35528	3.37269	3.45519	3.18664	2.91181	2.41547	4.09056	4.21338	3.48583	2.31246	2.83013	3.49087	2.79785	3.36864	2.81502	3.07889	3.19862	3.55984	3.04086	3.15689	2.95595	3.98537	3.40832	4.72751	4.28086	2.13326	2.02614	3.64721	4.10029	2.63048	3.15401	2.73938	3.03597	2.24137	3.1082	2.16442	2.79279	2.97663	3.07604
MAD_BH44	2.65667	4.65901	3.03183	4.70992	3.23982	4.38792	4.37303	4.69329	4.62186	2.72483	4.66704	2.82885	2.26785	1.86352	1.7439	3.17054	2.63733	2.32384	2.45374	1.57576	2.22796	2.47967	1.28664	2.12965	2.24085	2.17148	2.50466	2.96932	2.17794	1.83767	1.66046	3.20585	1.78961	3.43797	3.012	0.860386	1.319	3.10404	2.70289	2.41916	2.07085	1.39272	2.05698	2.47517	2.08554	1.2183	2.10727	2.17676	2.30342
MAD_BH45	2.17514	4.18244	2.56902	4.23252	2.76705	3.91334	3.89053	4.21364	4.14458	2.26737	4.19135	2.49718	1.83339	1.42138	1.34427	3.65296	2.16094	1.87141	2.04041	1.32693	1.92567	2.06922	0.840506	1.69138	1.94431	1.80019	2.15916	2.62089	1.81654	1.39757	1.23658	2.81212	1.30924	2.96859	2.54896	0.63221	1.14861	2.75933	2.23048	2.19544	1.66677	0.980823	1.6775	2.35539	1.69394	0.988405	1.79575	1.83047	1.95375
MAD_BH24	2.19826	3.88536	2.77338	3.94492	2.87848	3.59925	3.72917	3.96112	3.85746	2.5276	3.88338	3.12673	2.24315	1.85333	1.92257	4.02239	2.27695	1.49137	2.50462	2.13837	2.6335	2.54003	1.38398	2.10195	2.65934	2.39435	2.78036	3.21229	2.43017	1.84157	1.76444	3.28649	1.48652	3.09993	2.75311	1.52376	2.02842	3.35235	2.38369	2.98685	2.19359	1.59169	2.26465	3.22582	2.25068	1.84287	2.49818	2.47237	2.58026
MAD_BH15	2.33931	4.16328	2.85082	4.21999	2.99565	3.8812	3.95911	4.22443	4.1319	2.57759	4.16489	3.01327	2.2225	1.81249	1.81726	3.68359	2.38222	1.76745	2.46423	1.91502	2.47443	2.49717	1.27219	2.07769	2.49655	2.29085	2.66817	3.11896	2.31761	1.795	1.67761	3.25061	1.5392	3.21169	2.83035	1.24078	1.75693	3.25923	2.47587	2.78115	2.11864	1.4604	2.16245	2.96404	2.16278	1.58917	2.34073	2.3462	2.4632
MAD_BH28	1.61768	2.77888	2.3013	2.84344	2.27114	2.48948	2.73945	2.885	2.75888	2.1757	2.76942	3.19201	2.15649	1.91649	2.14627	5.23565	1.79636	0.623997	2.42984	2.6423	2.88828	2.46706	1.78191	2.0558	2.92185	2.52193	2.87951	3.20877	2.57824	1.92401	1.97813	3.10265	1.41237	2.48655	2.28428	2.28199	2.67947	3.33552	1.92466	3.34269	2.27474	1.9692	2.41036	3.7366	2.35808	2.4734	2.76573	2.65338	2.71954
MAD_BH9	2.39344	3.37876	3.07525	3.44692	3.04934	3.09386	3.4284	3.51151	3.3674	2.93562	3.36138	3.8824	2.86451	2.57437	2.76179	5.03976	2.56617	1.40188	3.14191	3.16569	3.51497	3.17952	2.31206	2.75037	3.54658	3.18115	3.55519	3.91712	3.23259	2.57628	2.58964	3.84775	2.08145	3.26432	3.05788	2.66902	3.13466	4.04868	2.694	3.94142	2.94082	2.51907	3.06085	4.27737	3.01885	2.93307	3.38524	3.29919	3.37998
MAD_BH13	3.17488	5.30969	3.2845	5.34816	3.56923	5.06966	4.89462	5.29493	5.26384	2.96885	5.32878	2.47982	2.44045	2.16034	1.88944	3.07642	3.06427	3.22652	2.49061	1.31249	1.89315	2.49892	1.7801	2.34832	1.8842	2.09094	2.25865	2.66162	2.05905	2.13052	1.92905	3.05234	2.38857	3.71679	3.26839	1.12604	1.00931	2.76579	3.07631	1.79935	2.14407	1.71308	2.03569	1.56723	2.10431	1.13786	1.834	2.00373	2.11309
MAD_BH20	4.1506	4.69513	4.83572	4.76535	4.78068	4.43933	4.91274	4.86939	4.70057	4.71251	4.66437	5.65312	4.64407	4.33892	4.50335	5.52739	4.33433	3.15634	4.92182	4.8349	5.25305	4.95945	4.01491	4.52677	5.28306	4.9409	5.32055	5.6946	4.98945	4.33847	4.33201	5.6301	3.85478	4.98751	4.81918	4.24301	4.74646	5.82744	4.4627	5.65483	4.70564	4.227	4.81726	5.93667	4.78064	4.55737	5.12024	5.05088	5.13885
MAD_BH29	1.99	3.0092	2.67412	3.07622	2.6382	2.72168	3.02829	3.13253	2.9946	2.5483	2.99474	3.54496	2.51412	2.25399	2.46703	5.19491	2.16975	0.995287	2.78934	2.9254	3.21624	2.82675	2.06205	2.40829	3.24911	2.86198	3.22664	3.56792	2.9165	2.25923	2.2963	3.47254	1.7519	2.85184	2.65719	2.50047	2.93227	3.69635	2.29806	3.66034	2.61682	2.25999	2.74662	4.03098	2.6983	2.72693	3.09044	2.98844	3.06053
MAD_BJ3	3.4994	3.25759	4.13346	3.32427	3.96871	3.05149	3.63488	3.45738	3.27809	4.128	3.21725	5.29791	4.26492	4.09705	4.35076	6.798	3.71951	2.65334	4.51917	4.86829	5.07475	4.55411	4.00826	4.19023	5.10933	4.68595	5.01551	5.2795	4.74598	4.10901	4.18713	5.0696	3.60012	4.13281	4.12243	4.47859	4.90018	5.39167	3.83855	5.54276	4.4376	4.19451	4.58536	5.9576	4.52437	4.69417	4.959	4.82775	4.87788
MAD_BJ6	4.97377	4.67762	5.62157	4.74094	5.46679	4.49718	5.10361	4.88411	4.70441	5.59859	4.63378	6.73342	5.69415	5.48643	5.71751	7.39285	5.1906	4.07742	5.9574	6.18015	6.46033	5.9934	5.31798	5.60752	6.49398	6.08857	6.43571	6.72834	6.1462	5.49495	5.54834	6.54425	4.9827	5.63419	5.60977	5.70233	6.16606	6.84578	5.31265	6.91353	5.84026	5.51775	5.97998	7.28817	5.92504	5.96326	6.33791	6.22328	6.2847
MAD_BJ5	2.7211	4.62987	3.16722	4.68461	3.34611	4.35111	4.39333	4.68126	4.59636	2.87331	4.63375	3.11406	2.45643	2.04267	1.97297	3.19451	2.73324	2.24635	2.66835	1.8994	2.5295	2.69748	1.46398	2.31329	2.54564	2.42612	2.77964	3.24299	2.44042	2.01991	1.86419	3.44097	1.87469	3.55433	3.14693	1.1778	1.66834	3.38062	2.81329	2.7586	2.29561	1.60968	2.30459	2.84601	2.32242	1.54491	2.40298	2.45036	2.57495
MAD_BJ2	4.83387	5.31607	5.51896	5.38598	5.46324	5.06837	5.56237	5.49658	5.32466	5.39408	5.28308	6.31928	5.31679	5.00365	5.15845	5.76347	5.01712	3.83951	5.59467	5.46384	5.9048	5.6323	4.6592	5.19736	5.9341	5.6024	5.98418	6.36508	5.64959	5.00218	4.98794	6.3089	4.52447	5.66945	5.5024	4.848	5.35787	6.49886	5.14546	6.29596	5.36987	4.87169	5.47752	6.55705	5.44335	5.1741	5.77112	5.70867	5.79963
MAD_BJ7	4.96021	4.66545	5.60803	4.72881	5.45331	4.48473	5.09093	4.87189	4.69219	5.58503	4.62164	6.71991	5.68065	5.47304	5.70419	7.38431	5.17703	4.06391	5.94388	6.16707	6.44697	5.97987	5.30488	5.59405	6.48062	6.07514	6.42224	6.7148	6.13278	5.48156	5.53505	6.53069	4.96931	5.62075	5.59622	5.68963	6.1532	6.83223	5.29909	6.90023	5.82683	5.50459	5.96658	7.27504	5.91161	5.95036	6.32457	6.20987	6.27127
MAD_BJ1	4.88059	4.60655	5.52974	4.67031	5.3768	4.42287	5.02635	4.81241	4.63264	5.50497	4.56307	6.63763	5.59827	5.38947	5.62012	7.31194	5.09709	3.98178	5.86184	6.08227	6.36318	5.89787	5.22014	5.51125	6.3968	5.99182	6.33941	6.63317	6.04938	5.39792	5.4509	6.45082	4.88569	5.54526	5.51783	5.60462	6.06819	6.75087	5.21937	6.81609	5.74354	5.41995	5.88306	7.19034	5.82826	5.86537	6.24065	6.12635	6.18804
MAD_BJ4	3.49978	3.74816	4.17541	3.8179	4.06986	3.5047	4.01849	3.93127	3.75802	4.1053	3.71444	5.17448	4.13689	3.89632	4.11199	6.03911	3.7049	2.54199	4.40793	4.55224	4.86126	4.44486	3.6925	4.03897	4.89416	4.50344	4.86309	5.18606	4.55886	3.90242	3.94108	5.04878	3.39283	4.26121	4.16112	4.06551	4.53075	5.31017	3.83167	5.30429	4.257	3.89533	4.38972	5.66254	4.33959	4.3285	4.73551	4.63205	4.70154
MAD_BJ8	3.09237	4.44332	3.72333	4.50943	3.78157	4.15466	4.41619	4.55837	4.42644	3.50726	4.43063	4.1776	3.27173	2.89357	2.97404	4.0083	3.21029	2.20593	3.53928	3.16374	3.6827	3.57542	2.43547	3.13362	3.70794	3.44506	3.83141	4.26006	3.48155	2.88361	2.81479	4.31432	2.49062	4.00481	3.70366	2.50301	3.0189	4.39984	3.32769	4.02301	3.24045	2.64233	3.31543	4.22589	3.2997	2.84765	3.54744	3.52411	3.63177
MAD_BJ10	2.83924	4.86167	3.18701	4.91173	3.40588	4.59236	4.56429	4.8922	4.8238	2.87578	4.87053	2.89689	2.40262	2.00683	1.86157	2.98143	2.80956	2.53726	2.57288	1.62026	2.28626	2.59675	1.43964	2.2681	2.29602	2.26757	2.583	3.04577	2.26839	1.97976	1.79378	3.30818	1.97093	3.59951	3.16746	0.932935	1.33646	3.17754	2.86951	2.43583	2.18727	1.52334	2.15902	2.44235	2.1943	1.2673	2.17195	2.25893	2.38602
MAD_BJ9	2.335	4.27616	2.77597	4.32923	2.95542	4.0007	4.0203	4.32023	4.24099	2.48293	4.28195	2.77302	2.07331	1.65882	1.60688	3.54076	2.34299	1.91386	2.29223	1.60772	2.20587	2.32237	1.08397	1.92945	2.22489	2.06938	2.4332	2.89333	2.0882	1.63693	1.48874	3.0703	1.4844	3.16317	2.75568	0.905166	1.41969	3.03232	2.42218	2.47606	1.92515	1.2424	1.94488	2.62396	1.95718	1.26631	2.07539	2.10528	2.22752
RAD_BC7	3.50725	4.33309	4.18755	4.40306	4.16414	4.05939	4.46328	4.48787	4.33003	4.03799	4.30874	4.92105	3.92836	3.60512	3.75489	4.97355	3.67618	2.51685	4.20606	4.06627	4.50071	4.24363	3.25552	3.80545	4.52998	4.20117	4.5841	4.97175	4.24762	3.6028	3.58463	4.9353	3.13234	4.37861	4.16995	3.46796	3.97243	5.10681	3.8035	4.89334	3.97061	3.46798	4.07568	5.16514	4.04294	3.78443	4.36699	4.30572	4.39791
RAD_BC1	3.14913	1.77782	3.56802	1.82596	3.29464	1.70909	2.35209	1.9861	1.8211	3.71055	1.72805	4.96343	4.06388	4.08397	4.38564	7.98196	3.35665	2.78722	4.24474	5.01559	4.96694	4.27062	4.26309	4.05245	5.0018	4.55124	4.77526	4.87888	4.6145	4.1071	4.26126	4.52606	3.68818	3.36913	3.56618	4.88948	5.16643	4.95349	3.43528	5.44818	4.33027	4.3857	4.49265	5.96101	4.41497	4.97327	4.88603	4.70622	4.70687
RAD_BC4	3.61263	4.42761	4.29281	4.49765	4.26962	4.15494	4.56338	4.58384	4.42514	4.14252	4.40279	5.02076	4.03023	3.70492	3.85199	4.9794	3.78128	2.62232	4.30786	4.15645	4.5967	4.34542	3.3499	3.90677	4.62578	4.29983	4.68321	5.07264	4.3459	3.70231	3.68203	5.03865	3.23377	4.48406	4.27518	3.5519	4.05815	5.20792	3.90856	4.98653	4.0701	3.5624	4.17406	5.25319	4.14199	3.87148	4.46279	4.40336	4.49632
RAD_BC6	5.09712	7.08915	5.42275	7.14213	5.65514	6.81327	6.81739	7.13134	7.0539	5.10659	7.0948	4.89296	4.60937	4.23408	4.04646	0.727805	5.06486	4.71454	4.74186	3.63218	4.28278	4.76007	3.68546	4.48372	4.28058	4.38542	4.63165	5.06692	4.37015	4.20555	4.00909	5.41159	4.22882	5.84289	5.40371	3.09316	3.3059	5.18202	5.12048	4.25028	4.3596	3.7409	4.29726	4.00204	4.34823	3.336	4.19864	4.33636	4.4583
RAD_BC9	3.25566	2.15592	3.74168	2.21062	3.49029	2.04363	2.68874	2.36678	2.1937	3.84929	2.10757	5.10212	4.15505	4.12834	4.42388	7.76763	3.4726	2.75329	4.35776	5.03599	5.04966	4.38636	4.24448	4.12746	5.08491	4.6345	4.88812	5.03284	4.69796	4.14915	4.28741	4.7108	3.69797	3.58991	3.73743	4.84319	5.15958	5.11765	3.56382	5.53357	4.40296	4.38517	4.5645	6.02767	4.48966	4.96061	4.95901	4.78861	4.80156
RAD_CC3	3.67887	4.24053	4.36407	4.31084	4.30431	3.98036	4.44223	4.4109	4.24412	4.24742	4.21117	5.21346	4.19586	3.90315	4.08032	5.48065	3.86548	2.68591	4.47309	4.4426	4.83266	4.51069	3.60723	4.08206	4.86349	4.50851	4.88474	5.24875	4.55881	3.90418	3.90832	5.17068	3.41263	4.51026	4.34776	3.88013	4.37406	5.3801	3.99391	5.24641	4.26992	3.81803	4.38676	5.5508	4.3469	4.17992	4.7012	4.62322	4.70711
RAD_CC4	3.29569	2.56633	3.85429	2.62784	3.63615	2.40507	3.03268	2.77503	2.59617	3.91552	2.52116	5.14925	4.15555	4.07069	4.35359	7.37266	3.51862	2.63512	4.38237	4.93506	5.02642	4.41397	4.10654	4.10817	5.06175	4.61741	4.90497	5.10033	4.68022	4.08823	4.20428	4.82186	3.60591	3.76552	3.84706	4.66258	5.02355	5.19728	3.62341	5.50836	4.37608	4.2673	4.53409	5.97436	4.46394	4.81975	4.92465	4.7683	4.79655
RAD_BC5	3.24447	2.02226	3.70306	2.07394	3.44174	1.92978	2.57575	2.23235	2.06275	3.82575	1.97311	5.08022	4.15203	4.1447	4.44319	7.88815	3.45796	2.79833	4.34587	5.06334	5.05129	4.37337	4.28668	4.13114	5.08642	4.63544	4.87694	5.00435	4.6989	4.16649	4.31148	4.66872	3.72774	3.53062	3.69984	4.89727	5.19814	5.08487	3.54406	5.53454	4.408	4.42026	4.5701	6.03684	4.49399	5.00131	4.96461	4.7901	4.79792
RAD_BC3	3.20671	1.86218	3.6348	1.91058	3.36385	1.79072	2.43437	2.07062	1.90523	3.77302	1.81244	5.02663	4.1202	4.13357	4.43456	7.98879	3.41576	2.82295	4.30418	5.06223	5.02263	4.33044	4.30315	4.10648	5.05757	4.60678	4.83499	4.94398	4.67011	4.15638	4.30827	4.59474	3.73217	3.44129	3.63266	4.92551	5.20895	5.01988	3.49616	5.50447	4.38417	4.42871	4.54654	6.01487	4.46921	5.01477	4.94031	4.76173	4.76409
RAD_CC2	3.3009	4.40397	3.96305	4.47249	3.98086	4.12022	4.45404	4.53942	4.39374	3.77863	4.38546	4.55897	3.60475	3.25141	3.36773	4.44877	3.44608	2.34506	3.8793	3.61914	4.09869	3.91639	2.84505	3.47324	4.12601	3.82922	4.21584	4.62616	3.87087	3.24526	3.20172	4.63592	2.80815	4.20153	3.94426	2.98642	3.49861	4.7642	3.56971	4.46566	3.61035	3.05643	3.70092	4.70178	3.67656	3.31861	3.96361	3.92139	4.02191
RAD_BC8	3.60543	4.97839	4.22216	5.04479	4.29466	4.69002	4.9544	5.09527	4.96215	3.99316	4.96505	4.58453	3.72391	3.33174	3.38065	3.69703	3.71326	2.73877	3.98439	3.49467	4.05846	4.01957	2.83467	3.58253	4.08111	3.85534	4.23808	4.6799	3.88668	3.31896	3.22974	4.76714	2.96077	4.51797	4.20223	2.79833	3.31165	4.8203	3.82757	4.36274	3.66521	3.03315	3.72579	4.51177	3.71793	3.15875	3.92431	3.92114	4.03476
RAD_CC1	3.14693	1.81445	3.57524	1.86385	3.30466	1.73797	2.38234	2.02347	1.85681	3.71316	1.76486	4.96679	4.0605	4.07465	4.37575	7.94398	3.35591	2.76701	4.24433	5.00383	4.96299	4.27058	4.24615	4.04698	4.99792	4.54715	4.77513	4.88424	4.61047	4.09751	4.24978	4.53543	3.67427	3.38277	3.57307	4.86958	5.1514	4.96026	3.43628	5.44479	4.32469	4.37103	4.48706	5.95541	4.4097	4.95745	4.8808	4.7021	4.70433
RAD_BH5	4.26131	5.98326	4.76243	6.04462	4.91735	5.69517	5.84195	6.06742	5.95783	4.47825	5.97854	4.70843	4.07712	3.66276	3.59313	2.31307	4.30332	3.60114	4.29089	3.44963	4.1073	4.3199	3.08581	3.93341	4.11957	4.03937	4.38193	4.84665	4.04991	3.64061	3.48676	5.06175	3.45351	5.13223	4.742	2.73992	3.17299	4.98224	4.39407	4.27232	3.91705	3.23093	3.92039	4.24686	3.94154	3.09317	3.98716	4.05318	4.17933
RAD_BH14	3.52901	4.74042	4.17459	4.80832	4.21581	4.45471	4.76449	4.86977	4.72817	3.96997	4.7236	4.66802	3.75259	3.37936	3.46517	4.12351	3.65883	2.6048	4.02212	3.65279	4.17508	4.05852	2.92749	3.61585	4.20031	3.93546	4.32204	4.74847	3.97252	3.37012	3.30509	4.7935	2.96578	4.43833	4.15523	2.98468	3.50108	4.88805	3.77902	4.51363	3.72876	3.1346	3.80591	4.70812	3.78908	3.33319	4.03982	4.01578	4.12289
RAD_BH21	4.0917	5.32686	4.72583	5.39497	4.7804	5.04171	5.35378	5.45785	5.31522	4.50882	5.30946	5.13661	4.26034	3.87363	3.93187	3.88723	4.21248	3.1842	4.52417	4.05317	4.61517	4.55978	3.38675	4.12031	4.63809	4.40617	4.79	5.22886	4.43869	3.86187	3.77878	5.30397	3.48685	5.00346	4.70619	3.35565	3.86822	5.36917	4.33017	4.92126	4.21199	3.58703	4.27649	5.06648	4.26663	3.71673	4.48084	4.47476	4.58732
RAD_BH35	5.00717	6.86266	5.43069	6.92096	5.62491	6.57794	6.66596	6.93015	6.83313	5.12688	6.86209	5.132	4.67079	4.26779	4.1355	1.31383	5.0144	4.46393	4.8469	3.84336	4.51449	4.87086	3.69018	4.53349	4.51924	4.53587	4.83441	5.29146	4.53303	4.24187	4.06233	5.5776	4.15633	5.82919	5.41068	3.19971	3.52999	5.41824	5.08949	4.5755	4.46137	3.79295	4.43049	4.42499	4.46771	3.50743	4.41099	4.51676	4.64334
RAD_BH7	3.61383	5.44336	4.07843	5.5015	4.25122	5.15894	5.25093	5.51067	5.41365	3.78582	5.44307	3.97298	3.36585	2.95295	2.86845	2.49657	3.63717	3.04453	3.57129	2.71331	3.37093	3.59933	2.37278	3.22335	3.38311	3.30908	3.64791	4.11264	3.31809	2.92964	2.76851	4.33648	2.77991	4.46161	4.05811	2.00371	2.43897	4.24776	3.7207	3.53958	3.1939	2.50848	3.1916	3.5322	3.21526	2.35674	3.25113	3.31951	3.44592
RAD_BH36	5.01448	5.88102	5.68342	5.95124	5.68718	5.61191	6.0289	6.04179	5.88054	5.50486	5.85455	6.26132	5.32635	4.96401	5.06051	4.84515	5.16694	4.04017	5.59937	5.24539	5.77332	5.63623	4.52483	5.19282	5.79858	5.52903	5.91592	6.33703	5.56733	4.95619	4.89881	6.36092	4.53175	5.90557	5.6649	4.56536	5.0812	6.47604	5.29164	6.10879	5.31801	4.7325	5.39972	6.2859	5.38055	4.9198	5.63805	5.61215	5.71797
RAD_BH3	4.33564	6.14724	4.79402	6.20644	4.97115	5.8614	5.96783	6.21962	6.11884	4.49833	6.14554	4.62036	4.0668	3.6562	3.55436	1.95342	4.35742	3.75033	4.26263	3.3407	4.00893	4.28928	3.07515	3.9257	4.01799	3.98116	4.30521	4.76861	3.98549	3.63197	3.46395	5.01718	3.49954	5.1806	4.77375	2.65372	3.04561	4.90083	4.43956	4.13126	3.88117	3.19944	3.86795	4.05763	3.89694	2.99001	3.8954	3.97975	4.1068
RAD_BH18	4.60632	6.51709	5.00201	6.57331	5.20744	6.23549	6.29077	6.57446	6.48515	4.69407	6.5191	4.65686	4.22641	3.82857	3.68303	1.39804	4.60115	4.1217	4.39346	3.36889	4.03912	4.41631	3.25553	4.09138	4.04303	4.07282	4.36365	4.81848	4.06782	3.8019	3.61753	5.11421	3.74639	5.40748	4.9822	2.73908	3.05293	4.94391	4.6707	4.09147	4.00742	3.34715	3.97026	3.93844	4.01022	3.03733	3.93791	4.04864	4.17482
RAD_BH38	3.48434	5.47354	3.84381	5.52579	4.06079	5.19937	5.19913	5.51317	5.43761	3.53259	5.48007	3.50039	3.05689	2.6632	2.51037	2.34622	3.4618	3.11193	3.22046	2.21215	2.88371	3.24317	2.09628	2.92344	2.88977	2.90127	3.19933	3.65759	2.89762	2.63598	2.44844	3.94297	2.61694	4.2556	3.82424	1.56626	1.90431	3.78554	3.52412	2.97534	2.83439	2.17782	2.79757	2.89319	2.83706	1.87252	2.77762	2.88105	3.00767
RAD_BH4	3.75001	5.40756	4.28631	5.46985	4.41989	5.1188	5.28705	5.49731	5.38355	4.01541	5.40148	4.36732	3.64996	3.23661	3.20526	2.84833	3.80941	3.03917	3.88152	3.1552	3.78703	3.91291	2.67425	3.50505	3.80343	3.66852	4.02991	4.49139	3.6866	3.21711	3.08177	4.66412	2.97528	4.63849	4.26584	2.4333	2.91124	4.62999	3.90739	4.00917	3.52096	2.84093	3.54409	4.0576	3.55546	2.79924	3.65987	3.70117	3.82449
RAD_BH46	3.88037	5.54152	4.41261	5.60385	4.54888	5.25274	5.421	5.63146	5.51757	4.13981	5.53537	4.47255	3.76887	3.35501	3.31734	2.75149	3.93779	3.17326	3.99781	3.25041	3.88797	4.02884	2.78957	3.62404	3.90364	3.77823	4.13673	4.59916	3.79503	3.33507	3.19657	4.77904	3.10119	4.7671	4.39215	2.52909	2.99968	4.73735	4.03491	4.09981	3.63477	2.95286	3.6546	4.13401	3.66763	2.89359	3.76191	3.80765	3.9316
RAD_BH19	4.34627	6.11668	4.82452	6.17696	4.99176	5.82961	5.95555	6.19483	6.08972	4.53372	6.1135	4.70267	4.11518	3.70238	3.61445	2.08908	4.37733	3.72511	4.31907	3.43024	4.09495	4.34677	3.12212	3.97276	4.10536	4.05019	4.38246	4.84683	4.05717	3.67903	3.51696	5.08135	3.522	5.20383	4.80416	2.73234	3.14228	4.98057	4.46346	4.23494	3.94047	3.25577	3.93437	4.18033	3.96002	3.07653	3.97852	4.05525	4.18207
RAD_BH41	3.65441	5.65346	4.00049	5.70536	4.22281	5.37999	5.37368	5.69142	5.6172	3.68748	5.66036	3.61113	3.20477	2.81611	2.65243	2.16992	3.62703	3.29518	3.36012	2.32289	2.99343	3.38172	2.25483	3.07342	2.99771	3.03075	3.31765	3.77233	3.02426	2.78842	2.5977	4.0713	2.78631	4.41524	3.98108	1.70164	2.00805	3.89796	3.68666	3.05989	2.97424	2.32727	2.93063	2.94622	2.9732	1.99176	2.89176	3.00353	3.1295
RAD_BH43	3.75216	5.76172	4.08585	5.81314	4.3128	5.48921	5.47563	5.79755	5.72503	3.77147	5.7691	3.66057	3.28329	2.89915	2.72693	2.06865	3.72021	3.40871	3.43189	2.37454	3.04296	3.45258	2.3433	3.15378	3.04593	3.09497	3.37308	3.82459	3.08633	2.87111	2.67803	4.13361	2.88385	4.50301	4.06659	1.77331	2.05569	3.94836	3.77735	3.09124	3.04657	2.40815	2.99774	2.95595	3.04262	2.05057	2.94469	3.06249	3.1878
RAD_BH2	3.9375	5.59054	4.4715	5.65308	4.60676	5.30164	5.47371	5.68166	5.56692	4.19919	5.58407	4.53285	3.8291	3.41528	3.37786	2.73917	3.99593	3.22536	4.05822	3.30983	3.94796	4.08927	2.85002	3.68425	3.96356	3.83873	4.19713	4.65959	3.85549	3.39537	3.25705	4.83952	3.16017	4.82515	4.45104	2.58863	3.0582	4.79776	4.09339	4.15858	3.69528	3.01339	3.71511	4.19033	3.72816	2.95293	3.822	3.86803	3.99201
RAD_BH33	4.57043	6.40416	5.013	6.46288	5.19799	6.11891	6.21586	6.47395	6.37515	4.71345	6.40307	4.78489	4.27055	3.86286	3.74726	1.70078	4.58541	4.00599	4.45788	3.49892	4.1699	4.48339	3.28252	4.13098	4.17715	4.16315	4.47673	4.93807	4.16439	3.83784	3.6644	5.2029	3.72683	5.40517	4.99283	2.82882	3.19508	5.06816	4.66435	4.26676	4.07415	3.39724	4.05318	4.16146	4.08581	3.1536	4.06042	4.1541	4.28116
RAD_BH25	4.96755	6.84322	5.3798	6.90085	5.57886	6.55943	6.63635	6.90736	6.81289	5.07407	6.84349	5.05529	4.61244	4.21178	4.07291	1.24689	4.9699	4.44449	4.78395	3.76711	4.43757	4.80732	3.63603	4.4762	4.44163	4.46742	4.76097	5.21644	4.46326	4.1855	4.00359	5.50907	4.11279	5.7814	5.35987	3.13238	3.45162	5.34218	5.04274	4.48962	4.39807	3.73363	4.36369	4.33024	4.40248	3.43431	4.33584	4.4451	4.57143
RAD_BH27	4.4544	6.37847	4.84367	6.43411	5.05144	6.09784	6.14451	6.43312	6.3459	4.53497	6.38117	4.49237	4.06523	3.66844	3.52059	1.49636	4.4463	3.98574	4.23076	3.20438	3.87463	4.25345	3.09656	3.93064	3.87857	3.90893	4.19918	4.65397	3.90373	3.64164	3.45642	4.95024	3.59277	5.2505	4.82391	2.57564	2.8885	4.7794	4.51458	3.92852	3.8447	3.18594	3.80669	3.78006	3.847	2.87293	3.7734	3.88432	4.01047
RAD_BH31	3.90898	5.15838	4.54327	5.22625	4.5977	4.87257	5.17801	5.28723	5.14601	4.32693	5.14162	4.96352	4.08144	3.69628	3.75851	3.90036	4.02982	3.00304	4.34605	3.89145	4.44661	4.38177	3.21413	3.94177	4.46994	4.23245	4.61688	5.05397	4.26569	3.68485	3.60427	5.12498	3.30627	4.82078	4.52363	3.19876	3.71285	5.19421	4.14759	4.75884	4.03631	3.41567	4.10272	4.9141	4.0918	3.5579	4.31203	4.30293	4.41467
RAD_BH6	4.42719	6.26141	4.87201	6.32002	5.05573	5.9763	6.07212	6.33073	6.23227	4.57316	6.26046	4.65796	4.13262	3.72421	3.61188	1.80593	4.44296	3.86306	4.32205	3.37361	4.04394	4.34786	3.14359	3.99268	4.05178	4.03083	4.34756	4.80963	4.03295	3.69936	3.52713	5.06972	3.58441	5.26327	4.85182	2.69798	3.0725	4.9404	4.52237	4.14951	3.93883	3.26054	3.91992	4.05612	3.95157	3.02641	3.93314	4.02399	4.15108
RAD_BH11	3.99964	5.64858	4.53386	5.71124	4.66905	5.35961	5.53394	5.74043	5.62516	4.26147	5.64191	4.59186	3.8908	3.47691	3.43842	2.71313	4.05827	3.2853	4.11951	3.36644	4.00597	4.1505	2.9112	3.74596	4.02139	3.89878	4.25653	4.71918	3.91527	3.45694	3.31811	4.90055	3.22253	4.88747	4.5134	2.64555	3.11302	4.85725	4.15575	4.21382	3.75615	3.07394	3.77534	4.24127	3.78871	3.00939	3.8803	3.92738	4.05149
RAD_BH39	3.47197	5.41642	3.86827	5.4706	4.07102	5.13852	5.16717	5.46474	5.38235	3.56226	5.42086	3.60966	3.10395	2.70105	2.57204	2.40575	3.4646	3.03513	3.28337	2.32731	2.9966	3.30812	2.12435	2.96655	3.00508	2.98376	3.29847	3.76062	2.98487	2.67503	2.49566	4.02392	2.61034	4.2717	3.84838	1.64937	2.03133	3.89161	3.53435	3.11942	2.8986	2.2266	2.87438	3.06892	2.90818	1.97825	2.8847	2.97506	3.10214
RAD_BH47	4.2852	6.3614	4.52845	6.40872	4.78481	6.09788	6.02643	6.3798	6.32133	4.20907	6.3728	3.87366	3.69306	3.34697	3.12482	1.67265	4.22145	4.06429	3.79445	2.64462	3.27325	3.8088	2.84093	3.57837	3.26789	3.41696	3.63149	4.05225	3.39483	3.31731	3.11425	4.4211	3.42777	4.95755	4.51043	2.19613	2.31956	4.16153	4.26061	3.2051	3.4217	2.85628	3.34078	2.93817	3.39924	2.38121	3.19968	3.35191	3.46947
RAD_BH26	3.96988	4.8726	4.64273	4.94251	4.63922	4.59802	4.99314	5.026	4.86905	4.47357	4.84858	5.28472	4.32155	3.97468	4.09563	4.74201	4.12724	2.99102	4.59731	4.34329	4.82732	4.63457	3.57368	4.19208	4.85463	4.55587	4.94225	5.34915	4.59809	3.96923	3.92917	5.34691	3.52359	4.85687	4.62447	3.69993	4.21435	5.48668	4.25291	5.19261	4.33516	3.78503	4.42782	5.41987	4.40237	4.03784	4.69224	4.6493	4.74912
RAD_BH30	3.81339	4.10619	4.49329	4.17588	4.39867	3.86333	4.37602	4.28975	4.11632	4.41034	4.07225	5.44949	4.41628	4.15689	4.35898	5.98802	4.01407	2.8413	4.69007	4.76924	5.11138	4.72731	3.91687	4.31272	5.14357	4.76513	5.1315	5.46901	4.81884	4.16117	4.18711	5.34989	3.65612	4.59363	4.47844	4.24755	4.72723	5.59568	4.14166	5.54404	4.52086	4.1237	4.64821	5.88096	4.60167	4.52804	4.98318	4.88901	4.96389
RAD_BH1	4.37939	5.60006	5.01231	5.66845	5.06816	5.31579	5.63565	5.73363	5.58933	4.79352	5.58187	5.40491	4.53909	4.1497	4.20111	3.86641	4.49933	3.47156	4.80144	4.30344	4.87611	4.83684	3.6551	4.39845	4.89833	4.67581	5.05849	5.50024	4.70709	4.13737	4.05004	5.58271	3.76893	5.29125	4.99263	3.59922	4.10869	5.64064	4.6167	5.17199	4.48504	3.85319	4.54626	5.30095	4.53819	3.96282	4.74224	4.74119	4.85508
RAD_BH8	4.32946	5.90239	4.88296	5.96664	5.006	5.61298	5.81949	6.00392	5.88169	4.61743	5.89309	4.9811	4.2611	3.8484	3.82019	2.78492	4.39891	3.57104	4.49481	3.76137	4.39826	4.52642	3.2883	4.11616	4.41412	4.28348	4.64429	5.10605	4.30138	3.82929	3.69598	5.2781	3.57431	5.22618	4.86252	3.04005	3.50952	5.24455	4.5002	4.61011	4.13549	3.45589	4.1591	4.63687	4.17036	3.40453	4.27185	4.31542	4.43895
RAD_BH10	3.81354	5.34255	4.38919	5.4071	4.49612	5.05316	5.26965	5.44625	5.32242	4.13524	5.33277	4.58977	3.809	3.40145	3.40357	3.17486	3.8952	3.02436	4.05432	3.41926	4.0283	4.0875	2.86093	3.66455	4.04726	3.87493	4.2471	4.70276	3.89855	3.38463	3.26755	4.84092	3.09011	4.71788	4.36886	2.7009	3.197	4.84267	4.00111	4.28343	3.70875	3.04282	3.74757	4.36912	3.75107	3.06831	3.89763	3.92131	4.04142
RAD_BH48	5.50741	6.25291	6.18248	6.32322	6.17203	5.99187	6.4403	6.42248	6.25627	6.01493	6.22355	6.80142	5.85454	5.4988	5.6033	5.26882	5.66753	4.52314	6.12906	5.79972	6.32114	6.16612	5.07051	5.72291	6.34684	6.06979	6.45677	6.87319	6.10928	5.49187	5.44013	6.88436	5.05772	6.38802	6.16434	5.12238	5.63841	7.01168	5.79349	6.66187	5.85545	5.2792	5.94077	6.84357	5.91962	5.47587	6.18583	6.1559	6.26013
RAD_BH16	4.11388	5.50851	4.71758	5.57507	4.80209	5.22032	5.4851	5.62633	5.49263	4.47835	5.49481	5.00087	4.18254	3.78152	3.80488	3.43011	4.21323	3.26449	4.43592	3.85588	4.45165	4.47013	3.25893	4.03928	4.47193	4.27885	4.6561	5.10683	4.30571	3.7666	3.662	5.22201	3.4379	5.02519	4.69746	3.14168	3.64357	5.24715	4.32473	4.72275	4.10189	3.44847	4.15028	4.82346	4.14892	3.50831	4.31949	4.33319	4.45097
RAD_BH34	3.7055	5.47088	4.19932	5.53079	4.35735	5.18423	5.30696	5.54734	5.44342	3.91432	5.46825	4.16332	3.514	3.09952	3.03494	2.58252	3.74304	3.07742	3.72988	2.91808	3.56799	3.75925	2.52349	3.37014	3.5817	3.48536	3.83322	4.29758	3.49774	3.07758	2.92567	4.50312	2.89139	4.57138	4.17889	2.20137	2.65379	4.43417	3.83245	3.7556	3.35779	2.67184	3.36499	3.76641	3.38413	2.56064	3.4453	3.504	3.62956
RAD_BH40	3.71134	5.2624	4.28278	5.32652	4.39272	4.973	5.18043	5.36336	5.24147	4.02708	5.25338	4.47601	3.69768	3.28965	3.29026	3.17031	3.7904	2.93303	3.94225	3.30588	3.91444	3.97534	2.7479	3.55315	3.93342	3.76145	4.13341	4.58923	3.78495	3.27267	3.15467	4.72878	2.98187	4.61419	4.26242	2.58781	3.08471	4.72912	3.89549	4.17032	3.59589	2.92935	3.63417	4.25864	3.63792	2.95519	3.78376	3.80755	3.92772
RAD_BH44	4.26378	5.54828	4.88727	5.61606	4.95315	5.26225	5.56237	5.6762	5.53564	4.66123	5.53171	5.24305	4.3925	3.99884	4.04104	3.7065	4.37673	3.37475	4.65206	4.1269	4.70728	4.68708	3.4945	4.25085	4.72888	4.51587	4.89699	5.34197	4.54571	3.98564	3.89252	5.43548	3.63001	5.17646	4.86742	3.41915	3.92659	5.4824	4.49221	4.99531	4.32952	3.69003	4.38654	5.11543	4.38069	3.78392	4.5739	4.57766	4.6929
RAD_BH45	3.97703	5.53453	4.54139	5.59877	4.65662	5.24512	5.45351	5.63615	5.51382	4.28156	5.52527	4.69462	3.94063	3.53026	3.51837	3.00496	4.05226	3.20584	4.18075	3.50139	4.12329	4.21323	2.97982	3.79582	4.14094	3.98668	4.3542	4.81295	4.00778	3.51234	3.38757	4.96639	3.23668	4.87763	4.52099	2.78004	3.26617	4.95235	4.15584	4.36042	3.82853	3.15545	3.86051	4.42216	3.86751	3.14718	3.9943	4.0267	4.14845
RAD_BH15	4.05274	5.53109	4.63758	5.59655	4.73767	5.24197	5.47875	5.6409	5.51277	4.38765	5.5196	4.85537	4.06869	3.66232	3.66799	3.20618	4.14014	3.24062	4.31573	3.6847	4.2944	4.34911	3.12472	3.92443	4.31336	4.13976	4.5125	4.96772	4.16374	3.64587	3.53095	5.10243	3.34308	4.95999	4.6173	2.96587	3.4605	5.10769	4.24784	4.54838	3.97207	3.30769	4.01224	4.62903	4.0151	3.33333	4.16372	4.18692	4.30685
RAD_BH28	4.39576	6.20117	4.85618	6.26057	5.03241	5.91507	6.02491	6.27461	6.17304	4.56086	6.19918	4.68419	4.13012	3.71939	3.61812	1.93078	4.41857	3.80499	4.3263	3.40433	4.07266	4.35299	3.13833	3.98895	4.08168	4.04509	4.36913	4.83251	4.04943	3.6952	3.52746	5.08106	3.56086	5.24213	4.8359	2.71765	3.1089	4.96471	4.5011	4.19397	3.94492	3.26306	3.93186	4.11813	3.96079	3.05376	3.95921	4.04368	4.17074
RAD_BH9	3.94653	5.69437	4.4428	5.7549	4.59992	5.40706	5.53984	5.77408	5.66776	4.1579	5.69087	4.39574	3.75645	3.34205	3.27432	2.44657	3.98569	3.30499	3.97096	3.14318	3.79731	4.00011	2.76537	3.6127	3.81028	3.72244	4.06749	4.53209	3.73382	3.31996	3.16677	4.74283	3.1346	4.81424	4.42238	2.42979	2.8724	4.66817	4.07553	3.97354	3.59781	2.91172	3.60282	3.96653	3.62309	2.78608	3.67591	3.73847	3.86436
RAD_BH13	4.21014	5.33482	4.85887	5.4038	4.89564	5.05299	5.39684	5.47474	5.32628	4.6554	5.3148	5.33623	4.43366	4.05625	4.13153	4.15971	4.34278	3.27412	4.70182	4.28464	4.82963	4.73801	3.58973	4.29599	4.8537	4.60401	4.98974	5.42142	4.63917	4.04615	3.97422	5.47564	3.64933	5.11776	4.83957	3.59686	4.11183	5.56134	4.46342	5.15082	4.40207	3.79395	4.47428	5.31469	4.46027	3.95417	4.6947	4.67928	4.78891
RAD_BH20	4.08652	5.03912	4.75465	5.10891	4.7609	4.76301	5.14825	5.19008	5.03464	4.5767	5.01583	5.35547	4.40657	4.0509	4.15997	4.61171	4.23812	3.11562	4.68089	4.38232	4.8841	4.71793	3.63119	4.27469	4.91059	4.62449	5.0114	5.42548	4.66491	4.04421	3.99555	5.4379	3.61017	4.97991	4.7361	3.72476	4.24074	5.56382	4.36279	5.23791	4.40834	3.84125	4.49574	5.44775	4.47329	4.06912	4.74882	4.71324	4.81587
RAD_BJ3	3.69165	4.95351	4.32709	5.02111	4.38028	4.66706	4.96558	5.08006	4.94036	4.11244	4.93745	4.76379	3.87258	3.49014	3.55877	3.94146	3.8133	2.78596	4.13847	3.70918	4.25389	4.17436	3.01587	3.73354	4.27784	4.03196	4.41719	4.85145	4.06631	3.47926	3.40278	4.91582	3.09452	4.60334	4.30748	3.02431	3.53993	4.99155	3.93137	4.57497	3.83279	3.21926	3.90221	4.74438	3.88963	3.38014	4.11902	4.10535	4.21577
RAD_BJ6	3.93185	5.52725	4.48542	5.59083	4.60805	5.23793	5.43197	5.62469	5.50536	4.22095	5.51912	4.607	3.86954	3.45767	3.43712	2.91603	4.00093	3.1825	4.10602	3.40374	4.03105	4.13803	2.90167	3.72461	4.04806	3.90327	4.26797	4.72814	3.92295	3.43906	3.30956	4.89055	3.17733	4.8282	4.46499	2.68189	3.16343	4.86718	4.10235	4.26002	3.74994	3.07338	3.77787	4.31297	3.78689	3.04848	3.90297	3.93979	4.06233
RAD_BJ5	4.13207	5.11155	4.79748	5.18124	4.80876	4.83455	5.21402	5.26103	5.10651	4.61512	5.0887	5.37737	4.43598	4.07616	4.17932	4.54136	4.28064	3.16586	4.70944	4.38922	4.89935	4.74636	3.6476	4.30297	4.92542	4.64568	5.03265	5.45012	4.68518	4.06887	4.01601	5.46985	3.64087	5.02841	4.77879	3.72532	4.24166	5.58882	4.40474	5.24741	4.43188	3.85686	4.51665	5.44876	4.49568	4.0725	4.76404	4.73208	4.83604
RAD_BJ2	4.91207	5.72429	5.58547	5.79458	5.57964	5.45756	5.88571	5.88789	5.72499	5.41535	5.69693	6.203	5.25369	4.89894	5.00633	4.97577	5.07001	3.93085	5.52832	5.21449	5.72736	5.56541	4.47546	5.12224	5.75344	5.47175	5.85869	6.2735	5.51177	4.89223	4.84247	6.28339	4.45679	5.79658	5.56722	4.54479	5.06121	6.41186	5.19567	6.0741	5.25624	4.68483	5.34288	6.26785	5.32094	4.89488	5.59205	5.55932	5.66269
RAD_BJ7	3.82656	5.18768	4.44187	5.2544	4.51575	4.8997	5.17105	5.3069	5.17221	4.21115	5.17366	4.78578	3.93605	3.54145	3.5834	3.6327	3.93354	2.95901	4.19488	3.6781	4.25255	4.22983	3.0369	3.79414	4.27449	4.05823	4.43963	4.88417	4.08831	3.52811	3.43465	4.97873	3.17683	4.73906	4.42191	2.97469	3.48507	5.02461	4.04749	4.54665	3.87164	3.23297	3.92887	4.6798	3.92283	3.33786	4.1189	4.12077	4.23567
RAD_BJ1	3.9814	5.52774	4.54896	5.59215	4.66193	5.23833	5.45076	5.63052	5.50736	4.2906	5.51817	4.71237	3.95302	3.5432	3.53412	3.03623	4.05848	3.20398	4.19428	3.52274	4.14268	4.22691	2.99467	3.80827	4.16055	4.00308	4.3715	4.82974	4.02465	3.52551	3.40228	4.9802	3.24552	4.88316	4.52858	2.80168	3.28939	4.96924	4.1627	4.38267	3.84336	3.17155	3.87667	4.44772	3.883	3.16896	4.01339	4.04427	4.16575
RAD_BJ4	4.30647	5.1931	4.97814	5.26316	4.97684	4.92056	5.32446	5.34942	5.19075	4.80588	5.16812	5.59872	4.64478	4.29229	4.40471	4.75729	4.46227	3.32893	4.91972	4.63047	5.13044	4.95686	3.87724	4.51383	5.15707	4.86824	5.25505	5.66703	4.90912	4.286	4.23977	5.67364	3.84756	5.1947	4.95979	3.97281	4.48884	5.80512	4.58765	5.48571	4.65076	4.08756	4.73965	5.69588	4.71638	4.31737	4.99518	4.95815	5.06012
RAD_BJ8	3.7793	5.02789	4.41558	5.09568	4.46781	4.74187	5.04556	5.15603	5.01527	4.20136	5.01136	4.85144	3.96153	3.57879	3.64639	3.94415	3.90164	2.87093	4.2273	3.79275	4.34007	4.26318	3.10317	3.82243	4.36388	4.11973	4.50483	4.93959	4.15388	3.56784	3.49071	5.0048	3.18361	4.69082	4.39598	3.10566	3.62092	5.07972	4.01985	4.65902	3.92108	3.30619	3.98999	4.82458	3.9777	3.46246	4.20526	4.19256	4.30325
RAD_BJ10	3.45065	5.35299	3.87686	5.40871	4.06698	5.07235	5.12522	5.40852	5.32051	3.57622	5.35567	3.69093	3.1344	2.72576	2.61755	2.49395	3.45615	2.96076	3.32647	2.41882	3.08292	3.35284	2.14517	2.99429	3.09342	3.04459	3.37211	3.83619	3.04969	2.70092	2.52955	4.08003	2.59805	4.27213	3.85675	1.72107	2.13458	3.96945	3.53195	3.23169	2.94443	2.26382	2.93093	3.20838	2.95978	2.06463	2.96661	3.04561	3.17256
RAD_BJ9	4.18787	5.46773	4.81319	5.53551	4.8772	5.18169	5.48221	5.59565	5.45508	4.58874	5.45118	5.1803	4.32395	3.93168	3.97742	3.73862	4.30211	3.29619	4.58445	4.07187	4.64783	4.61961	3.43104	4.18261	4.66975	4.45224	4.83406	5.27771	4.4827	3.91878	3.82783	5.36722	3.5591	5.10048	4.79337	3.36649	3.87548	5.41813	4.41798	4.94041	4.26409	3.62773	4.3228	5.06718	4.31604	3.73045	4.51419	4.51561	4.63025
ED of A-B index
Sample	GOM_CC3	GOM_CC2	GOM_BC3	GOM_BC7	GOM_CC4	GOM_BC4	GOM_BC1	GOM_CC1	GOM_BC6	GOM_BC5	GOM_BC8	GOM_BH3	GOM_BH1	GOM_BH2	GOM_BH4	GOM_BH5	GOM_BH6	GOM_BH7	GOM_BH8	GOM_BH10	GOM_BH11	GOM_BH9	GOM_BH17	GOM_BH13	GOM_BH12	GOM_BH16	GOM_BH15	GOM_BH18	GOM_BH14	GOM_BH21	GOM_BH24	GOM_BH22	GOM_BH31	GOM_BH23	GOM_BH33	GOM_BH34	GOM_BH30	GOM_BH20	GOM_BH19	GOM_BH27	GOM_BH28	GOM_BH25	GOM_BH32	GOM_BH26	GOM_BH29	GOM_BH36	GOM_BH38	GOM_BH40	GOM_BH35
GOM_CC3	0	0.242533	1.07917	1.77265	0.395601	1.54603	0.487348	0.0279763	0.758421	6.92901	1.15146	1.49742	1.10529	5.3383	1.63821	1.27266	0.762764	10.1176	0.961979	0.946358	10.1526	2.15245	1.71846	2.07237	6.08444	4.14243	1.48306	2.52987	0.965541	2.07631	1.56242	6.65412	1.84355	2.13533	1.21373	10.1369	0.371457	2.4211	0.666109	2.1765	1.69437	1.1294	1.64597	0.73598	0.650328	10.1804	0.437409	1.10829	10.1737
GOM_CC2	0.242533	0	1.30395	2.00229	0.488774	1.78069	0.705401	0.217147	0.997788	6.83122	1.37087	1.68946	1.16265	5.26437	1.78009	1.37193	0.691962	10.0098	1.14554	0.94183	10.0467	2.22232	1.7739	2.1044	5.98796	4.05628	1.31812	2.62156	0.859429	2.03242	1.61866	6.5536	2.01678	2.04513	1.27014	10.0348	0.256718	2.47567	0.794063	2.29234	1.73925	0.975393	1.66025	0.495817	0.446032	10.0751	0.597277	1.12477	10.0684
GOM_BC3	1.07917	1.30395	0	0.701489	0.93592	0.505686	0.902229	1.10715	0.631738	7.01878	0.096889	0.548219	1.05923	5.34629	0.94326	0.942741	1.33847	10.2242	0.388827	1.22462	10.2496	1.71312	1.4357	1.82077	6.18174	4.24436	2.1364	1.94104	1.54792	2.15615	1.3211	6.76095	0.943768	2.40125	1.11258	10.2158	1.26722	2.01489	0.73813	1.5154	1.4665	1.80924	1.56695	1.75179	1.72927	10.2747	0.766239	1.22318	10.2679
GOM_BC7	1.77265	2.00229	0.701489	0	1.63129	0.257699	1.51894	1.80058	1.18483	7.29199	0.650121	0.639494	1.59596	5.59566	1.10605	1.38091	2.0011	10.4829	0.992713	1.83475	10.5023	1.88297	1.76481	2.10187	6.46975	4.57338	2.77121	1.95339	2.1962	2.57914	1.69978	7.04705	0.847406	2.88939	1.61259	10.4578	1.96725	2.16452	1.402	1.53377	1.8219	2.4637	1.98418	2.45315	2.42009	10.5257	1.46396	1.7833	10.5188
GOM_CC4	0.395601	0.488774	0.93592	1.63129	0	1.43971	0.744585	0.4105	0.877061	6.59594	0.981425	1.23529	0.709726	4.98591	1.29194	0.889948	0.481802	9.79237	0.692071	0.57494	9.82532	1.76008	1.32326	1.67735	5.75104	3.80288	1.28727	2.1456	0.707677	1.71225	1.16716	6.32403	1.54087	1.81176	0.818199	9.80583	0.346817	2.02622	0.307105	1.80625	1.29878	0.935247	1.25529	0.838518	0.928622	9.85264	0.171742	0.72092	9.84587
GOM_BC4	1.54603	1.78069	0.505686	0.257699	1.43971	0	1.26779	1.57376	0.929828	7.33071	0.482464	0.651501	1.50196	5.64131	1.13996	1.32376	1.84107	10.5293	0.853888	1.70705	10.5511	1.93769	1.75895	2.11935	6.50183	4.58602	2.63197	2.06286	2.04681	2.54498	1.67353	7.08053	0.957145	2.82833	1.53505	10.5106	1.76557	2.2304	1.23916	1.6334	1.8069	2.31045	1.94687	2.24438	2.18859	10.5752	1.26899	1.68077	10.5683
GOM_BC1	0.487348	0.705401	0.902229	1.51894	0.744585	1.26779	0	0.503892	0.350083	7.33963	0.995364	1.42462	1.37746	5.72341	1.70269	1.45702	1.20286	10.5368	0.975461	1.31415	10.5696	2.34896	1.95629	2.3368	6.49478	4.54583	1.96241	2.67359	1.42039	2.44723	1.80609	7.06816	1.81169	2.55601	1.47859	10.5496	0.854362	2.63835	0.880294	2.27858	1.95086	1.60659	1.95143	1.19539	0.998461	10.5969	0.663218	1.43865	10.5901
GOM_CC1	0.0279763	0.217147	1.10715	1.80058	0.4105	1.57376	0.503892	0	0.781754	6.92845	1.17936	1.5242	1.11999	5.34053	1.66144	1.29179	0.76205	10.1159	0.98799	0.953974	10.1511	2.16944	1.73375	2.08552	6.08398	4.14303	1.47237	2.54907	0.961466	2.0812	1.57764	6.65319	1.86923	2.1348	1.22852	10.1359	0.361366	2.43671	0.686758	2.19775	1.70856	1.11971	1.65692	0.711888	0.622388	10.179	0.460221	1.11866	10.1723
GOM_BC6	0.758421	0.997788	0.631738	1.18483	0.877061	0.929828	0.350083	0.781754	0	7.39369	0.728627	1.17865	1.37289	5.75123	1.52859	1.38035	1.35886	10.5979	0.827124	1.39288	10.6277	2.24401	1.89451	2.28441	6.55036	4.59994	2.15915	2.52425	1.58469	2.48723	1.75485	7.12719	1.57394	2.64898	1.46127	10.6021	1.08949	2.54242	0.892657	2.10982	1.90387	1.80389	1.94453	1.49346	1.33662	10.6541	0.738178	1.47699	10.6473
GOM_BC5	6.92901	6.83122	7.01878	7.29199	6.59594	7.33071	7.33963	6.92845	7.39369	0	6.96471	6.68139	6.02424	1.70217	6.19474	6.07766	6.16645	3.20628	6.65129	6.02635	3.23425	5.40927	5.58776	5.21369	0.844904	2.79502	5.5779	5.41857	5.97416	4.90653	5.6977	0.288417	6.45883	4.7937	5.94309	3.21009	6.5858	5.13457	6.50256	5.79206	5.55263	5.87768	5.46455	6.57711	6.97748	3.2605	6.68682	5.91902	3.25368
GOM_BC8	1.15146	1.37087	0.096889	0.650121	0.981425	0.482464	0.995364	1.17936	0.728627	6.96471	0	0.451874	1.03726	5.28826	0.85941	0.896503	1.36166	10.1693	0.374396	1.22603	10.1939	1.63815	1.37764	1.75908	6.12915	4.19573	2.14954	1.85448	1.56509	2.11765	1.26951	6.70841	0.847341	2.37603	1.08219	10.1588	1.31949	1.93961	0.759625	1.42714	1.41264	1.82962	1.52416	1.80789	1.80167	10.2189	0.815122	1.20916	10.212
GOM_BH3	1.49742	1.68946	0.548219	0.639494	1.23529	0.651501	1.42462	1.5242	1.17865	6.68139	0.451874	0	1.0014	4.99059	0.488459	0.756591	1.50125	9.87882	0.545332	1.2798	9.90023	1.28672	1.12708	1.47434	5.85409	3.94536	2.21482	1.44057	1.66836	1.93997	1.06055	6.43248	0.395557	2.25657	1.00009	9.85934	1.58125	1.58105	0.947127	1.00873	1.18274	1.93684	1.3461	2.07078	2.13405	9.92425	1.0947	1.19377	9.91737
GOM_BH1	1.10529	1.16265	1.05923	1.59596	0.709726	1.50196	1.37746	1.11999	1.37289	6.02424	1.03726	1.0014	0	4.37837	0.78602	0.29289	0.631354	9.22964	0.670405	0.327224	9.25848	1.05968	0.61448	0.971141	5.18188	3.23303	1.22279	1.46723	0.724616	1.12185	0.458379	5.7596	1.13883	1.3421	0.108604	9.23138	0.937906	1.31787	0.497837	1.17737	0.589535	0.979693	0.576213	1.33926	1.56434	9.28467	0.720975	0.192697	9.27785
GOM_BH2	5.3383	5.26437	5.34629	5.59566	4.98591	5.64131	5.72341	5.34053	5.75123	1.70217	5.28826	4.99059	4.37837	0	4.50277	4.41	4.58206	4.88835	4.98657	4.41135	4.90976	3.71278	3.911	3.53073	0.925116	1.22779	4.07903	3.7167	4.40582	3.27624	4.028	1.47665	4.75956	3.22173	4.29151	4.87116	5.01207	3.43486	4.8666	4.09055	3.88085	4.34475	3.809	5.06443	5.45924	4.93395	5.06302	4.28819	4.92708
GOM_BH4	1.63821	1.78009	0.94326	1.10605	1.29194	1.13996	1.70269	1.66144	1.52859	6.19474	0.85941	0.488459	0.78602	4.50277	0	0.493134	1.39815	9.3911	0.727248	1.11115	9.41227	0.799361	0.677395	0.995947	5.36886	3.46735	1.98517	0.999529	1.51051	1.51112	0.650965	5.94692	0.380311	1.8616	0.733566	9.37106	1.60934	1.09609	0.9861	0.581407	0.745266	1.76446	0.940065	2.06814	2.21988	9.43622	1.20127	0.96415	9.42935
GOM_BH5	1.27266	1.37193	0.942741	1.38091	0.889948	1.32376	1.45702	1.29179	1.38035	6.07766	0.896503	0.756591	0.29289	4.41	0.493134	0	0.912987	9.28357	0.57723	0.618624	9.30954	0.8945	0.514491	0.905035	5.23976	3.30165	1.50434	1.25728	1.01741	1.22422	0.382394	5.81891	0.850125	1.50991	0.252407	9.27711	1.17089	1.18134	0.610064	0.923293	0.530925	1.27201	0.628159	1.60408	1.79571	9.33491	0.84716	0.474815	9.32806
GOM_BH6	0.762764	0.691962	1.33847	2.0011	0.481802	1.84107	1.20286	0.76205	1.35886	6.16645	1.36166	1.50125	0.631354	4.58206	1.39815	0.912987	0	9.35497	1.00988	0.317012	9.38983	1.63865	1.18061	1.46442	5.32195	3.38146	0.813276	2.06959	0.226122	1.3405	1.03525	5.89139	1.72328	1.37276	0.719447	9.37412	0.435374	1.86051	0.602117	1.80582	1.12914	0.471879	1.00857	0.721184	1.00549	9.41768	0.633164	0.510524	9.41094
GOM_BH7	10.1176	10.0098	10.2242	10.4829	9.79237	10.5293	10.5368	10.1159	10.5979	3.20628	10.1693	9.87882	9.22964	4.88835	9.3911	9.28357	9.35497	0	9.85748	9.2254	0.0961281	8.60044	8.7919	8.41555	4.04778	5.99793	8.73247	8.58229	9.15718	8.11071	8.90328	3.47073	9.64407	7.98412	9.14908	0.262707	9.76843	8.31975	9.70606	8.96961	8.75784	9.04585	8.6708	9.72992	10.1305	0.130017	9.88723	9.12205	0.12812
GOM_BH8	0.961979	1.14554	0.388827	0.992713	0.692071	0.853888	0.975461	0.98799	0.827124	6.65129	0.374396	0.545332	0.670405	4.98657	0.727248	0.57723	1.00988	9.85748	0	0.853215	9.88402	1.41721	1.0873	1.47762	5.81218	3.87007	1.78252	1.70687	1.20371	1.773	0.959616	6.39112	0.882426	2.01244	0.725985	9.8525	1.0388	1.71631	0.418699	1.30422	1.10807	1.471	1.18956	1.52995	1.59095	9.90955	0.549563	0.836644	9.9027
GOM_BH10	0.946358	0.94183	1.22462	1.83475	0.57494	1.70705	1.31415	0.953974	1.39288	6.02635	1.22603	1.2798	0.327224	4.41135	1.11115	0.618624	0.317012	9.2254	0.853215	0	9.25746	1.32453	0.866549	1.16796	5.1816	3.232	0.938883	1.75306	0.400893	1.13735	0.719216	5.75576	1.45577	1.25659	0.405802	9.23644	0.693331	1.55428	0.517256	1.49186	0.818663	0.66322	0.718939	1.03753	1.3023	9.28455	0.663233	0.195092	9.27777
GOM_BH11	10.1526	10.0467	10.2496	10.5023	9.82532	10.5511	10.5696	10.1511	10.6277	3.23425	10.1939	9.90023	9.25848	4.90976	9.41227	9.30954	9.38983	0.0961281	9.88402	9.25746	0	8.62042	8.81635	8.43889	4.0774	6.02815	8.77248	8.59734	9.1931	8.14047	8.92886	3.50174	9.66242	8.0183	9.17719	0.173537	9.80454	8.33852	9.73627	8.98669	8.78308	9.08416	8.69823	9.77046	10.1711	0.03691	9.91886	9.15248	0.033188
GOM_BH9	2.15245	2.22232	1.71312	1.88297	1.76008	1.93769	2.34896	2.16944	2.24401	5.40927	1.63815	1.28672	1.05968	3.71278	0.799361	0.8945	1.63865	8.60044	1.41721	1.32453	8.62042	0	0.458085	0.355186	4.58917	2.7159	1.90951	0.449976	1.64115	1.00466	0.607796	5.16569	1.05472	1.41589	0.952569	8.57731	1.99448	0.301797	1.49997	0.456371	0.514271	1.82597	0.694602	2.35935	2.61811	8.64404	1.73745	1.12945	8.63716
GOM_BH17	1.71846	1.7739	1.4357	1.76481	1.32326	1.75895	1.95629	1.73375	1.89451	5.58776	1.37764	1.12708	0.61448	3.911	0.677395	0.514491	1.18061	8.7919	1.0873	0.866549	8.81635	0.458085	0	0.390734	4.75352	2.82808	1.50985	0.894923	1.19013	0.835106	0.15614	5.33275	1.03926	1.20095	0.505912	8.78124	1.54121	0.703392	1.08433	0.718465	0.0824596	1.38868	0.305949	1.90144	2.16271	8.84128	1.31892	0.671457	8.83442
GOM_BH13	2.07237	2.1044	1.82077	2.10187	1.67735	2.11935	2.3368	2.08552	2.28441	5.21369	1.75908	1.47434	0.971141	3.53073	0.995947	0.905035	1.46442	8.41555	1.47762	1.16796	8.43889	0.355186	0.390734	0	4.38288	2.4719	1.61178	0.765901	1.42359	0.649477	0.532113	4.96176	1.31608	1.06107	0.864592	8.40186	1.8604	0.419043	1.4591	0.79853	0.385942	1.57368	0.457091	2.17124	2.46754	8.4635	1.68965	0.979865	8.45664
GOM_BH12	6.08444	5.98796	6.18174	6.46975	5.75104	6.50183	6.49478	6.08398	6.55036	0.844904	6.12915	5.85409	5.18188	0.925116	5.36886	5.23976	5.32195	4.04778	5.81218	5.1816	4.0774	4.58917	4.75352	4.38288	0	1.9508	4.74071	4.62007	5.13042	4.06313	4.86077	0.57927	5.64194	3.94919	5.10167	4.05488	5.74198	4.32026	5.65886	4.98228	4.71654	5.03685	4.62424	5.73941	6.13944	4.10402	5.84227	5.07511	4.09721
GOM_BH16	4.14243	4.05628	4.24436	4.57338	3.80288	4.58602	4.54583	4.14303	4.59994	2.79502	4.19573	3.94536	3.23303	1.22779	3.46735	3.30165	3.38146	5.99793	3.87007	3.232	6.02815	2.7159	2.82808	2.4719	1.9508	0	2.85218	2.82885	3.19687	2.11289	2.92639	2.52725	3.76775	2.01131	3.15475	6.00494	3.80669	2.47467	3.70819	3.14079	2.78527	3.12377	2.68056	3.84053	4.23682	6.05481	3.89191	3.12433	6.04801
GOM_BH15	1.48306	1.31812	2.1364	2.77121	1.28727	2.63197	1.96241	1.47237	2.15915	5.5779	2.14954	2.21482	1.22279	4.07903	1.98517	1.50434	0.813276	8.73247	1.78252	0.938883	8.77248	1.90951	1.50985	1.61178	4.74071	2.85218	0	2.35737	0.591684	1.15115	1.41983	5.2957	2.35364	0.930687	1.25417	8.76699	1.1116	2.02707	1.39949	2.22655	1.43141	0.356625	1.22065	0.999338	1.39995	8.8017	1.44529	1.03176	8.79504
GOM_BH18	2.52987	2.62156	1.94104	1.95339	2.1456	2.06286	2.67359	2.54907	2.52425	5.41857	1.85448	1.44057	1.46723	3.7167	0.999529	1.25728	2.06959	8.58229	1.70687	1.75306	8.59734	0.449976	0.894923	0.765901	4.62007	2.82885	2.35737	0	2.08468	1.39419	1.03455	5.18897	1.11004	1.80675	1.36421	8.54549	2.40465	0.422854	1.86559	0.431926	0.958643	2.27484	1.14458	2.79058	3.03147	8.61945	2.10123	1.5591	8.61256
GOM_BH14	0.965541	0.859429	1.54792	2.1962	0.707677	2.04681	1.42039	0.961466	1.58469	5.97416	1.56509	1.66836	0.724616	4.40582	1.51051	1.01741	0.226122	9.15718	1.20371	0.400893	9.1931	1.64115	1.19013	1.42359	5.13042	3.19687	0.591684	2.08468	0	1.204	1.05924	5.69743	1.85657	1.18571	0.790349	9.1795	0.611685	1.83465	0.8099	1.86171	1.12711	0.269106	0.969395	0.758841	1.10313	9.22124	0.858605	0.558735	9.21451
GOM_BH21	2.07631	2.03242	2.15615	2.57914	1.71225	2.54498	2.44723	2.0812	2.48723	4.90653	2.11765	1.93997	1.12185	3.27624	1.51112	1.22422	1.3405	8.11071	1.773	1.13735	8.14047	1.00466	0.835106	0.649477	4.06313	2.11289	1.15115	1.39419	1.204	0	0.879417	4.64011	1.8737	0.413352	1.04896	8.11541	1.77575	0.992555	1.59621	1.4401	0.766106	1.24518	0.598146	1.94732	2.30681	8.16694	1.78702	1.01373	8.16012
GOM_BH24	1.56242	1.61866	1.3211	1.69978	1.16716	1.67353	1.80609	1.57764	1.75485	5.6977	1.26951	1.06055	0.458379	4.028	0.650965	0.382394	1.03525	8.90328	0.959616	0.719216	8.92886	0.607796	0.15614	0.532113	4.86077	2.92639	1.41983	1.03455	1.05924	0.879417	0	5.44	1.02829	1.21209	0.349839	8.89582	1.3875	0.859501	0.931222	0.81368	0.149283	1.2712	0.29042	1.75641	2.0104	8.95413	1.16481	0.524737	8.94727
GOM_BH22	6.65412	6.5536	6.76095	7.04705	6.32403	7.08053	7.06816	6.65319	7.12719	0.288417	6.70841	6.43248	5.7596	1.47665	5.94692	5.81891	5.89139	3.47073	6.39112	5.75576	3.50174	5.16569	5.33275	4.96176	0.57927	2.52725	5.2957	5.18897	5.69743	4.64011	5.44	0	6.21768	4.51894	5.67991	3.48277	6.30912	4.89494	6.23533	5.55557	5.29581	5.59769	5.20293	6.29502	6.69553	3.5288	6.41712	5.65133	3.52202
GOM_BH31	1.84355	2.01678	0.943768	0.847406	1.54087	0.957145	1.81169	1.86923	1.57394	6.45883	0.847341	0.395557	1.13883	4.75956	0.380311	0.850125	1.72328	9.64407	0.882426	1.45577	9.66242	1.05472	1.03926	1.31608	5.64194	3.76775	2.35364	1.11004	1.85657	1.8737	1.02829	6.21768	0	2.23484	1.0995	9.61613	1.87801	1.32472	1.23675	0.686562	1.1124	2.11706	1.31534	2.35623	2.46265	9.68553	1.42042	1.32484	9.67864
GOM_BH23	2.13533	2.04513	2.40125	2.88939	1.81176	2.82833	2.55601	2.1348	2.64898	4.7937	2.37603	2.25657	1.3421	3.22173	1.8616	1.50991	1.37276	7.98412	2.01244	1.25659	8.0183	1.41589	1.20095	1.06107	3.94919	2.01131	0.930687	1.80675	1.18571	0.413352	1.21209	4.51894	2.23484	0	1.29492	8.00171	1.79547	1.40103	1.76301	1.84469	1.12413	1.13473	0.921865	1.86038	2.24744	8.04599	1.9185	1.19006	8.03924
GOM_BH33	1.21373	1.27014	1.11258	1.61259	0.818199	1.53505	1.47859	1.22852	1.46127	5.94309	1.08219	1.00009	0.108604	4.29151	0.733566	0.252407	0.719447	9.14908	0.725985	0.405802	9.17719	0.952569	0.505912	0.864592	5.10167	3.15475	1.25417	1.36421	0.790349	1.04896	0.349839	5.67991	1.0995	1.29492	0	9.14876	1.04301	1.2093	0.598313	1.08654	0.481699	1.03524	0.483257	1.43435	1.66858	9.20318	0.825552	0.233131	9.19635
GOM_BH34	10.1369	10.0348	10.2158	10.4578	9.80583	10.5106	10.5496	10.1359	10.6021	3.21009	10.1588	9.85934	9.23138	4.87116	9.37106	9.27711	9.37412	0.262707	9.8525	9.23644	0.173537	8.57731	8.78124	8.40186	4.05488	6.00494	8.76699	8.54549	9.1795	8.11541	8.89582	3.48277	9.61613	8.00171	9.14876	0	9.79116	8.29332	9.71161	8.93832	8.74944	9.07525	8.66865	9.76577	10.1665	0.155122	9.89684	9.1284	0.151955
GOM_BH30	0.371457	0.256718	1.26722	1.96725	0.346817	1.76557	0.854362	0.361366	1.08949	6.5858	1.31949	1.58125	0.937906	5.01207	1.60934	1.17089	0.435374	9.76843	1.0388	0.693331	9.80454	1.99448	1.54121	1.8604	5.74198	3.80669	1.1116	2.40465	0.611685	1.77575	1.3875	6.30912	1.87801	1.79547	1.04301	9.79116	0	2.23947	0.641779	2.09403	1.5019	0.758367	1.41212	0.491977	0.627164	9.83272	0.504802	0.88116	9.826
GOM_BH20	2.4211	2.47567	2.01489	2.16452	2.02622	2.2304	2.63835	2.43671	2.54242	5.13457	1.93961	1.58105	1.31787	3.43486	1.09609	1.18134	1.86051	8.31975	1.71631	1.55428	8.33852	0.301797	0.703392	0.419043	4.32026	2.47467	2.02707	0.422854	1.83465	0.992555	0.859501	4.89494	1.32472	1.40103	1.2093	8.29332	2.23947	0	1.7788	0.667095	0.737573	1.99184	0.865301	2.57495	2.85634	8.36178	2.01542	1.36093	8.35489
GOM_BH19	0.666109	0.794063	0.73813	1.402	0.307105	1.23916	0.880294	0.686758	0.892657	6.50256	0.759625	0.947127	0.497837	4.8666	0.9861	0.610064	0.602117	9.70606	0.418699	0.517256	9.73627	1.49997	1.08433	1.4591	5.65886	3.70819	1.39949	1.86559	0.8099	1.59621	0.931222	6.23533	1.23675	1.76301	0.598313	9.71161	0.641779	1.7788	0	1.51125	1.07346	1.07152	1.07351	1.12617	1.23563	9.76283	0.237536	0.584358	9.75602
GOM_BH27	2.1765	2.29234	1.5154	1.53377	1.80625	1.6334	2.27858	2.19775	2.10982	5.79206	1.42714	1.00873	1.17737	4.09055	0.581407	0.923293	1.80582	8.96961	1.30422	1.49186	8.98669	0.456371	0.718465	0.79853	4.98228	3.14079	2.22655	0.431926	1.86171	1.4401	0.81368	5.55557	0.686562	1.84469	1.08654	8.93832	2.09403	0.667095	1.51125	0	0.799145	2.08338	1.01958	2.51633	2.71895	9.00942	1.7407	1.30774	9.00253
GOM_BH28	1.69437	1.73925	1.4665	1.8219	1.29878	1.8069	1.95086	1.70856	1.90387	5.55263	1.41264	1.18274	0.589535	3.88085	0.745266	0.530925	1.12914	8.75784	1.10807	0.818663	8.78308	0.514271	0.0824596	0.385942	4.71654	2.78527	1.43141	0.958643	1.12711	0.766106	0.149283	5.29581	1.1124	1.12413	0.481699	8.74944	1.5019	0.737573	1.07346	0.799145	0	1.3185	0.223492	1.84833	2.11959	8.80824	1.30494	0.624339	8.80139
GOM_BH25	1.1294	0.975393	1.80924	2.4637	0.935247	2.31045	1.60659	1.11971	1.80389	5.87768	1.82962	1.93684	0.979693	4.34475	1.76446	1.27201	0.471879	9.04585	1.471	0.66322	9.08416	1.82597	1.38868	1.57368	5.03685	3.12377	0.356625	2.27484	0.269106	1.24518	1.2712	5.59769	2.11706	1.13473	1.03524	9.07525	0.758367	1.99184	1.07152	2.08338	1.3185	0	1.13524	0.725706	1.11499	9.11293	1.09682	0.80222	9.10624
GOM_BH32	1.64597	1.66025	1.56695	1.98418	1.25529	1.94687	1.95143	1.65692	1.94453	5.46455	1.52416	1.3461	0.576213	3.809	0.940065	0.628159	1.00857	8.6708	1.18956	0.718939	8.69823	0.694602	0.305949	0.457091	4.62424	2.68056	1.22065	1.14458	0.969395	0.598146	0.29042	5.20293	1.31534	0.921865	0.483257	8.66865	1.41212	0.865301	1.07351	1.01958	0.223492	1.13524	0	1.71425	2.01311	8.72403	1.2908	0.538866	8.71719
GOM_BH26	0.73598	0.495817	1.75179	2.45315	0.838518	2.24438	1.19539	0.711888	1.49346	6.57711	1.80789	2.07078	1.33926	5.06443	2.06814	1.60408	0.721184	9.72992	1.52995	1.03753	9.77046	2.35935	1.90144	2.17124	5.73941	3.84053	0.999338	2.79058	0.758841	1.94732	1.75641	6.29502	2.35623	1.86038	1.43435	9.76577	0.491977	2.57495	1.12617	2.51633	1.84833	0.725706	1.71425	0	0.400726	9.7998	0.995298	1.23167	9.79316
GOM_BH29	0.650328	0.446032	1.72927	2.42009	0.928622	2.18859	0.998461	0.622388	1.33662	6.97748	1.80167	2.13405	1.56434	5.45924	2.21988	1.79571	1.00549	10.1305	1.59095	1.3023	10.1711	2.61811	2.16271	2.46754	6.13944	4.23682	1.39995	3.03147	1.10313	2.30681	2.0104	6.69553	2.46265	2.24744	1.66858	10.1665	0.627164	2.85634	1.23563	2.71895	2.11959	1.11499	2.01311	0.400726	0	10.2005	1.04327	1.49545	10.1938
GOM_BH36	10.1804	10.0751	10.2747	10.5257	9.85264	10.5752	10.5969	10.179	10.6541	3.2605	10.2189	9.92425	9.28467	4.93395	9.43622	9.33491	9.41768	0.130017	9.90955	9.28455	0.03691	8.64404	8.84128	8.4635	4.10402	6.05481	8.8017	8.61945	9.22124	8.16694	8.95413	3.5288	9.68553	8.04599	9.20318	0.155122	9.83272	8.36178	9.76283	9.00942	8.80824	9.11293	8.72403	9.7998	10.2005	0	9.94581	9.17912	0.0068895
GOM_BH38	0.437409	0.597277	0.766239	1.46396	0.171742	1.26899	0.663218	0.460221	0.738178	6.68682	0.815122	1.0947	0.720975	5.06302	1.20127	0.84716	0.633164	9.88723	0.549563	0.663233	9.91886	1.73745	1.31892	1.68965	5.84227	3.89191	1.44529	2.10123	0.858605	1.78702	1.16481	6.41712	1.42042	1.9185	0.825552	9.89684	0.504802	2.01542	0.237536	1.7407	1.30494	1.09682	1.2908	0.995298	1.04327	9.94581	0	0.775881	9.93902
GOM_BH40	1.10829	1.12477	1.22318	1.7833	0.72092	1.68077	1.43865	1.11866	1.47699	5.91902	1.20916	1.19377	0.192697	4.28819	0.96415	0.474815	0.510524	9.12205	0.836644	0.195092	9.15248	1.12945	0.671457	0.979865	5.07511	3.12433	1.03176	1.5591	0.558735	1.01373	0.524737	5.65133	1.32484	1.19006	0.233131	9.1284	0.88116	1.36093	0.584358	1.30774	0.624339	0.80222	0.538866	1.23167	1.49545	9.17912	0.775881	0	9.17232
GOM_BH35	10.1737	10.0684	10.2679	10.5188	9.84587	10.5683	10.5901	10.1723	10.6473	3.25368	10.212	9.91737	9.27785	4.92708	9.42935	9.32806	9.41094	0.12812	9.9027	9.27777	0.033188	8.63716	8.83442	8.45664	4.09721	6.04801	8.79504	8.61256	9.21451	8.16012	8.94727	3.52202	9.67864	8.03924	9.19635	0.151955	9.826	8.35489	9.75602	9.00253	8.80139	9.10624	8.71719	9.79316	10.1938	0.0068895	9.93902	9.17232	0
GOM_BH41	2.26651	2.24535	2.22005	2.57287	1.88743	2.56741	2.60497	2.27408	2.61057	4.80142	2.17038	1.93636	1.23912	3.14238	1.47439	1.27747	1.55822	8.00762	1.84987	1.32018	8.03434	0.84087	0.809746	0.50481	3.96262	2.02538	1.43602	1.17866	1.4451	0.286744	0.901033	4.54169	1.81223	0.656744	1.14958	8.00366	1.98941	0.760456	1.7331	1.29548	0.761295	1.51191	0.66666	2.19902	2.54603	8.05995	1.94183	1.16895	8.05311
GOM_BH45	1.29977	1.48259	0.468738	0.79891	1.02014	0.745464	1.27394	1.32592	1.0664	6.6035	0.386876	0.221251	0.802099	4.92094	0.474552	0.584798	1.28088	9.80599	0.3382	1.0666	9.82938	1.25275	1.01901	1.3905	5.77096	3.84687	2.0043	1.47312	1.45117	1.8004	0.928241	6.35009	0.548034	2.09468	0.81381	9.7921	1.36492	1.55386	0.727788	1.04968	1.06335	1.72004	1.20228	1.85305	1.92834	9.85399	0.885608	0.992531	9.84712
GOM_BH46	2.03529	2.17462	1.27918	1.25521	1.68598	1.3609	2.08725	2.05848	1.89148	6.06614	1.18713	0.751573	1.12949	4.36518	0.397106	0.845746	1.75793	9.24618	1.11476	1.45595	9.26363	0.6879	0.810417	0.995628	5.25387	3.39954	2.27132	0.702392	1.84648	1.60859	0.858914	5.82807	0.408591	1.99834	1.05614	9.21582	1.99736	0.933949	1.38125	0.278914	0.892272	2.08751	1.11436	2.44648	2.6125	9.28646	1.59828	1.28842	9.27957
GOM_BH43	0.85789	0.850508	1.19897	1.82888	0.493123	1.68986	1.23605	0.864867	1.32947	6.1036	1.20745	1.29379	0.386261	4.49328	1.15813	0.669814	0.245093	9.30114	0.83913	0.0913391	9.3337	1.40845	0.951016	1.25818	5.25874	3.31007	0.943394	1.83335	0.374587	1.22172	0.801516	5.83218	1.49197	1.32541	0.47596	9.3136	0.602499	1.6422	0.472876	1.56155	0.905551	0.64337	0.810087	0.959132	1.21417	9.36093	0.593919	0.281285	9.35415
GOM_BH39	0.955746	1.12061	0.505544	1.09184	0.647572	0.964353	1.02596	0.980337	0.910626	6.54131	0.488214	0.595812	0.55369	4.87928	0.692083	0.474564	0.920748	9.74757	0.116717	0.745385	9.77449	1.33736	0.988376	1.37911	5.7016	3.75816	1.67953	1.64763	1.10642	1.65842	0.855586	6.28041	0.896255	1.89573	0.610422	9.74369	0.990358	1.63379	0.351663	1.25707	1.00467	1.37496	1.07773	1.47729	1.56641	9.80012	0.525268	0.721162	9.79328
GOM_BH44	6.98857	6.90526	7.009	7.24104	6.64216	7.29534	7.38199	6.9898	7.41492	0.450154	6.94986	6.64394	6.04204	1.66447	6.15555	6.07393	6.22895	3.24953	6.65067	6.06847	3.26452	5.36093	5.57335	5.19117	0.986382	2.84898	5.68402	5.33301	6.04584	4.93609	5.69179	0.62235	6.39955	4.86021	5.95571	3.21674	6.65541	5.07658	6.52903	5.72259	5.54436	5.96825	5.47335	6.67953	7.078	3.28696	6.72304	5.94924	3.28007
GOM_BH47	7.26184	7.15732	7.37922	7.66481	6.93519	7.69907	7.67961	7.26044	7.74236	0.393184	7.3269	7.05088	6.3759	2.08466	6.56516	6.43706	6.4991	2.85722	7.00893	6.36824	2.89076	5.78302	5.95137	5.58038	1.19785	3.14294	5.89003	5.80091	6.30286	5.2557	6.05835	0.618656	6.83442	5.12755	6.29683	2.87799	6.91441	5.51109	6.85018	6.17065	5.91427	6.19726	5.82043	6.88911	7.28983	2.91859	7.03021	6.26599	2.91185
GOM_BH48	1.01331	1.24348	0.0976165	0.759413	0.901878	0.542442	0.810563	1.04124	0.534198	7.0772	0.19447	0.645696	1.09312	5.40878	1.03163	0.999687	1.3256	10.2832	0.429004	1.23463	10.3092	1.79294	1.50102	1.8886	6.23885	4.29814	2.13126	2.03069	1.54033	2.20186	1.38094	6.81791	1.04125	2.43382	1.154	10.2767	1.22345	2.0947	0.732689	1.60667	1.52795	1.79747	1.61797	1.70222	1.66155	10.3346	0.73031	1.24838	10.3277
GOM_BJ1	3.27388	3.20766	3.32969	3.66575	2.91999	3.67287	3.65836	3.27669	3.69679	3.69858	3.28067	3.03467	2.32588	2.06596	2.56019	2.38695	2.52087	6.90444	2.95664	2.34555	6.93279	1.82863	1.91417	1.56439	2.85707	0.915078	2.09353	1.99822	2.35287	1.21245	2.01131	3.43551	2.87161	1.18328	2.24465	6.90559	2.95343	1.61203	2.80754	2.26834	1.87038	2.318	1.76765	3.04366	3.42976	6.95889	2.99921	2.22606	6.95207
GOM_BJ3	4.76467	4.65528	4.95372	5.31352	4.44715	5.31511	5.19149	4.76246	5.27276	2.19128	4.9103	4.68084	3.92124	0.986322	4.20834	4.01381	4.00256	5.35463	4.57323	3.88666	5.39148	3.47023	3.55669	3.21273	1.36301	0.764727	3.38841	3.59331	3.80286	2.80129	3.64543	1.9077	4.51833	2.63548	3.85024	5.38142	4.41392	3.23541	4.38071	3.90034	3.50863	3.69383	3.38693	4.38774	4.78834	5.41996	4.54989	3.79726	5.41326
GOM_BJ4	4.9635	4.86389	5.10088	5.4295	4.63509	5.44401	5.37951	4.96255	5.4457	1.96735	5.05305	4.80273	4.08334	0.696691	4.32362	4.15834	4.20076	5.1573	4.72516	4.06847	5.19043	3.56549	3.68618	3.32878	1.12537	0.858102	3.61634	3.65358	4.00711	2.96162	3.78394	1.69064	4.61926	2.82841	4.00732	5.17337	4.61878	3.31571	4.55311	3.9828	3.64319	3.91149	3.53566	4.61467	5.01453	5.21794	4.73076	3.96875	5.21117
GOM_BJ5	5.78597	5.67366	5.96457	6.30174	5.46964	6.31403	6.21397	5.78349	6.29376	1.22369	5.91857	5.67403	4.93863	1.03777	5.19576	5.02279	5.0242	4.33724	5.58645	4.90882	4.37612	4.43811	4.55545	4.20053	0.524284	1.72869	4.39662	4.51904	4.8232	3.81728	4.6505	0.935455	5.49201	3.65796	4.86556	4.37101	5.43377	4.18674	5.4014	4.85379	4.51099	4.70862	4.3979	5.39505	5.79576	4.40519	5.57205	4.81756	4.39853
GOM_BJ2	1.1907	1.08075	1.71371	2.33664	0.91966	2.20386	1.64249	1.18671	1.79535	5.75091	1.72164	1.77696	0.788071	4.18851	1.56071	1.07394	0.440794	8.93264	1.35142	0.502208	8.96875	1.57737	1.14482	1.32248	4.90743	2.97657	0.437916	2.02678	0.22524	1.02049	1.03363	5.47378	1.92405	0.96683	0.827169	8.95558	0.835798	1.74062	0.982877	1.8473	1.07273	0.251219	0.885139	0.92718	1.29573	8.99695	1.06175	0.599248	8.99022
GOM_BJ7	5.61677	5.52093	5.72044	6.01906	5.28341	6.0464	6.02721	5.61635	6.0842	1.31261	5.66896	5.40005	4.71661	0.588388	4.91613	4.77803	4.85431	4.51367	5.34939	4.71417	4.54407	4.14143	4.2948	3.92705	0.467737	1.48427	4.27753	4.18851	4.66314	3.59708	4.3999	1.04305	5.1956	3.48156	4.63717	4.52244	5.27465	3.87731	5.19244	4.54179	4.25639	4.57129	4.16073	5.2757	5.67545	4.57086	5.37506	4.60852	4.56406
GOM_BJ6	5.77413	5.65933	5.96493	6.30886	5.46065	6.3184	6.2047	5.77132	6.28815	1.2622	5.91991	5.67982	4.93579	1.08997	5.20281	5.02375	5.01289	4.35441	5.58578	4.90151	4.3946	4.44879	4.5595	4.20714	0.587502	1.73563	4.3781	4.53625	4.81051	3.81509	4.65273	0.974859	5.50203	3.64891	4.86383	4.39206	5.42055	4.20003	5.39612	4.86713	4.51401	4.69255	4.398	5.37587	5.77651	4.424	5.56472	4.81265	4.41737
GOM_BJ9	1.48382	1.24131	2.50991	3.21084	1.58643	3.00382	1.91341	1.45806	2.23241	6.46914	2.56375	2.8042	1.97464	5.07225	2.74643	2.26084	1.34855	9.55321	2.27131	1.64902	9.6003	2.90189	2.45789	2.65148	5.65143	3.84973	1.11901	3.34942	1.27244	2.26346	2.33103	6.18195	3.06276	2.04094	2.05327	9.6089	1.24428	3.07007	1.85764	3.13327	2.39099	1.0788	2.21357	0.759504	0.940264	9.63126	1.74897	1.82635	9.62477
GOM_BJ8	0.950964	0.75203	1.80312	2.48867	0.872902	2.30862	1.43824	0.934748	1.68421	6.17242	1.84011	2.02004	1.14478	4.65688	1.92227	1.43322	0.527095	9.32989	1.50955	0.818293	9.36973	2.08686	1.63641	1.86004	5.33391	3.43291	0.597577	2.53092	0.446279	1.5692	1.5046	5.89083	2.25038	1.45708	1.22192	9.36375	0.594798	2.27443	1.09131	2.30266	1.57306	0.326855	1.40975	0.407626	0.805779	9.39889	1.04462	0.995192	9.39224
GOM_BJ10	0.407415	0.633403	0.672351	1.36897	0.377994	1.14885	0.442345	0.435346	0.500565	6.92605	0.744121	1.10556	0.937181	5.29832	1.30487	1.0192	0.85929	10.1272	0.590059	0.904784	10.1586	1.91324	1.51456	1.89446	6.08165	4.13103	1.66447	2.25188	1.08535	2.02349	1.36391	6.65688	1.46794	2.16041	1.03709	10.1359	0.637524	2.19993	0.439352	1.86947	1.50851	1.31111	1.51258	1.0993	1.05773	10.1854	0.241933	1.01018	10.1786
MAD_CC3	3.30698	3.52921	2.2278	1.54581	3.11859	1.79404	3.06183	3.33495	2.72148	7.69139	2.15834	1.91207	2.87674	6.00684	2.13217	2.59607	3.41316	10.7841	2.43256	3.17907	10.7899	2.60426	2.75236	2.94028	6.92779	5.20694	4.09899	2.38435	3.57451	3.56326	2.76862	7.48203	1.75348	3.95044	2.84795	10.7219	3.46417	2.7732	2.84907	2.14792	2.83178	3.84134	3.04729	3.95598	3.95702	10.8091	2.96131	3.06723	10.8022
MAD_CC2	3.68152	3.83898	2.7589	2.34574	3.35261	2.57717	3.65069	3.70635	3.38693	6.24582	2.66271	2.22632	2.79832	4.61011	2.06295	2.52115	3.42952	9.25723	2.72576	3.12117	9.25733	1.96683	2.34986	2.30566	5.53373	4.01657	3.85829	1.54286	3.5002	2.93616	2.45485	6.06116	1.84667	3.34783	2.71598	9.18011	3.6721	1.94922	3.04568	1.64161	2.4272	3.72497	2.63904	4.12385	4.28122	9.27456	3.25009	2.94308	9.26776
MAD_BC3	3.5074	3.71116	2.4497	1.83703	3.26175	2.0947	3.33531	3.53492	3.01428	7.24817	2.36603	2.02664	2.89505	5.58211	2.11182	2.60291	3.48447	10.3022	2.57155	3.21601	10.3048	2.40579	2.64588	2.75852	6.50687	4.86361	4.09256	2.10179	3.61688	3.40444	2.69531	7.05006	1.76195	3.80952	2.8452	10.2316	3.60721	2.51749	2.96913	1.96492	2.7282	3.87474	2.95124	4.09518	4.1529	10.3229	3.11991	3.07591	10.3161
MAD_BC7	8.19993	8.09713	8.29824	8.56446	7.87073	8.60693	8.61488	8.19879	8.67242	1.27982	8.24377	7.95697	7.30358	2.96898	7.46973	7.35733	7.43717	1.92645	7.93108	7.30241	1.95537	6.6815	6.86656	6.49133	2.12207	4.07278	6.83099	6.67684	7.24202	6.18519	6.97721	1.54671	7.72838	6.06501	7.22274	1.93763	7.85366	6.40366	7.78092	7.05755	6.83195	7.13793	6.74435	7.83005	8.23077	1.98219	7.96363	7.19712	1.9754
MAD_CC4	8.32515	8.24658	8.30719	8.50298	7.97389	8.57173	8.711	8.32702	8.73281	1.54576	8.24438	7.92074	7.36077	2.98797	7.43279	7.37914	7.56737	2.14046	7.95635	7.3993	2.12824	6.63407	6.87286	6.48642	2.31856	4.19178	7.03176	6.56912	7.38724	6.26377	6.99679	1.82988	7.65678	6.2016	7.27167	2.03819	7.99565	6.34271	7.85144	6.97318	6.8483	7.31393	6.78846	8.02663	8.42474	2.14196	8.05008	7.27477	2.1353
MAD_BC4	3.01007	3.23947	1.93653	1.23748	2.85408	1.47151	2.73205	3.03799	2.38627	7.79283	1.87671	1.69446	2.68873	6.09722	1.99038	2.4217	3.18485	10.9178	2.18306	2.97426	10.9269	2.56324	2.64601	2.87937	7.01131	5.23438	3.90813	2.40843	3.36082	3.47544	2.64041	7.57375	1.61223	3.84554	2.67347	10.8644	3.19545	2.76721	2.60167	2.11248	2.72158	3.62974	2.92744	3.68458	3.65682	10.9471	2.69066	2.88134	10.9403
MAD_BC1	3.16201	3.378	2.0862	1.42859	2.95235	1.68399	2.94616	3.1899	2.61332	7.44706	2.01058	1.72921	2.67272	5.76085	1.91513	2.38797	3.22538	10.5455	2.26167	2.981	10.552	2.36086	2.5217	2.69942	6.68121	4.95737	3.89231	2.1352	3.3791	3.32648	2.54394	7.23643	1.53977	3.71688	2.63866	10.4852	3.29905	2.52557	2.6741	1.90479	2.60186	3.64419	2.81932	3.79087	3.81209	10.5714	2.79978	2.86153	10.5645
MAD_CC1	6.71751	6.64883	6.67397	6.87101	6.35964	6.9378	7.09296	6.72048	7.10615	0.88919	6.61065	6.2867	5.7356	1.38867	5.79868	5.74786	5.96417	3.66721	6.32495	5.78471	3.67411	5.00011	5.24035	4.85326	1.00927	2.61487	5.46699	4.94263	5.79116	4.64748	5.36566	0.934251	6.02546	4.60848	5.64494	3.61155	6.39565	4.70937	6.22836	5.34301	5.21694	5.73322	5.16171	6.4531	6.84782	3.69393	6.43068	5.65482	3.68706
MAD_BC6	3.8929	4.10417	2.82165	2.17197	3.66649	2.42759	3.68861	3.92067	3.35678	7.61084	2.74311	2.43302	3.32992	5.95978	2.55018	3.03884	3.90985	10.6312	2.97445	3.64822	10.631	2.85593	3.09553	3.20903	6.88483	5.28054	4.5341	2.54412	4.04899	3.8553	3.14254	7.42037	2.19245	4.26056	3.28364	10.5531	4.01311	2.96213	3.37981	2.41594	3.17779	4.30915	3.40064	4.50353	4.54188	10.6482	3.51907	3.51306	10.6414
MAD_BC5	6.8077	6.73596	6.7769	6.98048	6.45207	7.04501	7.18693	6.81031	7.20407	0.790477	6.71436	6.39373	5.83264	1.47187	5.90551	5.84879	6.05278	3.54755	6.42599	5.87717	3.55548	5.10742	5.34245	4.95615	1.01247	2.69353	5.54521	5.05528	5.87758	4.74036	5.46646	0.865539	6.1355	4.6936	5.74281	3.49489	6.48339	4.81777	6.32441	5.45387	5.31793	5.81545	5.25955	6.53381	6.92948	3.57565	6.52513	5.7494	3.56878
MAD_BC8	2.96009	3.13057	2.00731	1.59808	2.65006	1.8241	2.90355	2.98576	2.63315	6.42011	1.91164	1.48258	2.15602	4.73554	1.38286	1.86688	2.77884	9.52148	1.99871	2.48323	9.52881	1.51218	1.80333	1.8673	5.65699	3.96372	3.29692	1.18684	2.87682	2.51663	1.87764	6.21053	1.11654	2.92671	2.08683	9.4635	2.98077	1.60451	2.34362	1.09258	1.88535	3.11937	2.10801	3.44848	3.57587	9.54845	2.53551	2.31957	9.54158
MAD_BC9	3.87404	4.06164	2.85284	2.29846	3.59227	2.55282	3.75296	3.9008	3.44864	6.96023	2.76281	2.37663	3.13952	5.32657	2.35818	2.8482	3.75612	9.95692	2.91669	3.4665	9.95544	2.47527	2.79241	2.82886	6.2502	4.71288	4.28898	2.09946	3.86275	3.47655	2.86956	6.77702	2.05329	3.88942	3.0741	9.87552	3.93115	2.52158	3.28958	2.077	2.87408	4.10838	3.09592	4.40875	4.50743	9.97211	3.46448	3.30718	9.96534
MAD_BH3	5.96693	5.94114	5.74294	5.83847	5.58448	5.9393	6.28444	5.97478	6.24199	2.17389	5.66885	5.29905	4.90704	1.31348	4.82132	4.86167	5.24999	4.93187	5.42688	5.02081	4.9277	4.0307	4.34754	3.95823	1.80883	2.24491	4.90644	3.88509	5.11116	3.91086	4.48961	2.10565	4.9939	3.9846	4.8062	4.84545	5.68447	3.72937	5.40426	4.30859	4.34152	5.11159	4.33523	5.83487	6.20953	4.94368	5.62583	4.86364	4.93693
MAD_BH1	4.4551	4.61391	3.51604	3.05781	4.12764	3.29984	4.41292	4.48008	4.13974	6.42017	3.42061	2.99089	3.56744	4.86351	2.83783	3.29298	4.19878	9.30654	3.49766	3.88849	9.29863	2.69296	3.09811	3.01695	5.77032	4.44364	4.5993	2.252	4.26292	3.62589	3.21069	6.26346	2.61665	4.03149	3.48278	9.20867	4.44678	2.63366	3.8207	2.40123	3.17307	4.48185	3.37882	4.89662	5.05626	9.31309	4.02444	3.70774	9.30641
MAD_BH2	7.23774	7.1665	7.19846	7.39181	6.88142	7.46049	7.61565	7.24044	7.63041	0.883305	7.13497	6.80956	6.25958	1.90248	6.32168	6.27252	6.48314	3.17763	6.84961	6.3065	3.17942	5.52287	5.76497	5.37778	1.37645	3.12347	5.97473	5.45968	6.30817	5.16949	5.89031	1.0727	6.54575	5.12421	6.16916	3.10914	6.91387	5.23137	6.752	5.86246	5.74159	6.24585	5.68592	6.96392	7.35977	3.19765	6.95361	6.17779	3.19082
MAD_BH4	6.06593	6.03369	5.86868	5.97972	5.68637	6.07553	6.39267	6.07307	6.35846	1.99281	5.79611	5.43269	5.01541	1.24749	4.95249	4.9788	5.34187	4.75134	5.54706	5.11959	4.74818	4.15868	4.46432	4.07408	1.66134	2.26055	4.97413	4.02684	5.19748	4.00143	4.60418	1.93273	5.1338	4.05795	4.91587	4.66771	5.77698	3.8581	5.51314	4.44763	4.45555	5.18912	4.44158	5.91389	6.29236	4.76452	5.73228	4.96615	4.75775
MAD_BH5	4.92125	4.91216	4.6487	4.73577	4.53301	4.83725	5.21739	4.93083	5.16001	2.93617	4.57306	4.19829	3.843	1.43809	3.72244	3.78068	4.2259	5.9348	4.34014	3.97914	5.93862	2.93558	3.26842	2.88213	2.30328	1.66929	3.96388	2.78238	4.10414	2.90088	3.41419	2.77837	3.89117	3.03322	3.73971	5.86873	4.65663	2.63383	4.33771	3.20598	3.26762	4.1326	3.27808	4.84624	5.20727	5.95722	4.56389	3.81328	5.95038
MAD_BH6	4.33105	4.44582	3.55482	3.27144	3.96106	3.47667	4.39871	4.3526	4.18339	5.42588	3.45854	3.00667	3.3073	3.8777	2.70535	3.07407	3.917	8.3317	3.42794	3.60023	8.32598	2.2883	2.74175	2.54473	4.78006	3.53295	4.15333	1.84783	3.92943	3.06733	2.8823	5.26974	2.61125	3.44391	3.20699	8.23969	4.2401	2.12691	3.66641	2.15532	2.80236	4.10849	2.9733	4.63769	4.86703	8.34124	3.89446	3.40665	8.33452
MAD_BH7	7.72308	7.65865	7.64618	7.81126	7.36149	7.89047	8.09135	7.72661	8.09473	1.33644	7.57982	7.24132	6.72758	2.40414	6.75508	6.72835	6.9723	2.90959	7.30442	6.78678	2.89688	5.9558	6.2175	5.82818	1.91054	3.63099	6.483	5.86684	6.80199	5.64955	6.34705	1.56663	6.9639	5.62092	6.6348	2.80375	7.40479	5.66034	7.22244	6.27804	6.19789	6.74757	6.15215	7.46819	7.86239	2.91014	7.42837	6.6527	2.90352
MAD_BH10	7.87374	7.80853	7.79866	7.96337	7.51262	8.04284	8.24283	7.87718	8.24682	1.42222	7.73231	7.39374	6.87947	2.55173	6.90752	6.88068	7.12252	2.78051	7.45679	6.93786	2.76515	6.10825	6.36989	5.9806	2.03579	3.77785	6.63002	6.0186	6.95161	5.80058	6.49935	1.66575	7.116	5.77004	6.78679	2.66819	7.55482	5.81274	7.37422	6.43009	6.3502	6.89594	6.3041	7.61612	8.01066	2.77748	7.57989	6.80418	2.77091
MAD_BH11	7.15671	7.09669	7.06692	7.23016	6.79244	7.30945	7.51999	7.16073	7.51918	1.17993	7.00013	6.66042	6.15365	1.86218	6.17431	6.15086	6.40868	3.43402	6.72657	6.21809	3.42866	5.37508	5.63942	5.24979	1.5084	3.08899	5.9367	5.28618	6.24174	5.08145	5.76989	1.32217	6.38281	5.06396	6.06009	3.3462	6.84211	5.07941	6.64922	5.69699	5.62067	6.19407	5.57784	6.91671	7.30903	3.44441	6.85682	6.08153	3.43766
MAD_BH9	4.60429	4.70415	3.88062	3.63637	4.22519	3.83291	4.70269	4.62458	4.50406	5.12107	3.78528	3.33447	3.55023	3.62353	3.00065	3.33525	4.14273	7.97592	3.72766	3.82826	7.96787	2.50408	2.96215	2.723	4.50812	3.39716	4.31032	2.08345	4.13572	3.19017	3.10967	4.97817	2.94126	3.54388	3.44634	7.87802	4.48795	2.30516	3.9382	2.43276	3.01561	4.29667	3.16834	4.86332	5.11456	7.98231	4.1707	3.63326	7.97563
MAD_BH17	8.03053	7.96808	7.94102	8.09526	7.66742	8.17853	8.39574	8.03431	8.39531	1.60189	7.87364	7.5304	7.02982	2.71745	7.04504	7.02646	7.28101	2.73409	7.60195	7.09291	2.71266	6.24613	6.51471	6.12488	2.21817	3.94477	6.79648	6.14743	7.11201	5.95596	6.64565	1.84818	7.24788	5.93191	6.93629	2.60657	7.71392	5.94944	7.52533	6.56153	6.49642	7.0596	6.45403	7.78074	8.17452	2.72274	7.73261	6.9572	2.71631
MAD_BH13	4.29136	4.36362	3.6887	3.5584	3.90081	3.7237	4.44917	4.3091	4.29026	4.60483	3.59742	3.15904	3.2011	3.04718	2.76183	3.02202	3.7566	7.55428	3.48009	3.45035	7.55216	2.14186	2.5912	2.29829	3.94998	2.76173	3.83084	1.77569	3.72127	2.68732	2.74557	4.44352	2.78245	3.01288	3.09349	7.47183	4.13233	1.89634	3.63207	2.18047	2.63229	3.85571	2.7548	4.46879	4.75187	7.56868	3.86914	3.25653	7.56191
MAD_BH12	7.53575	7.45586	7.53281	7.74499	7.18604	7.80713	7.92418	7.53742	7.95026	0.839143	7.47157	7.15569	6.57765	2.20089	6.66731	6.6015	6.77737	2.78752	7.17868	6.6117	2.79273	5.86995	6.09743	5.71261	1.54115	3.40058	6.24065	5.82177	6.59647	5.47709	6.21911	1.1007	6.90052	5.41078	6.48962	2.72914	7.20519	5.58149	7.06698	6.21951	6.07101	6.52251	6.00662	7.23529	7.63334	2.81218	7.26391	6.48905	2.80532
MAD_BH16	4.11759	4.22953	3.35778	3.0981	3.74561	3.29676	4.19361	4.13887	3.98443	5.36895	3.26187	2.81019	3.08827	3.78976	2.49644	2.8576	3.69642	8.31756	3.22097	3.37975	8.3144	2.06647	2.52037	2.3227	4.70092	3.38486	3.93172	1.62694	3.70762	2.84899	2.66148	5.2032	2.41549	3.2281	2.98748	8.23218	4.02211	1.90505	3.45233	1.94112	2.58061	3.88625	2.75108	4.41727	4.64917	8.33054	3.68146	3.18598	8.32379
MAD_BH15	7.03575	6.97338	6.95841	7.1308	6.67315	7.20674	7.40237	7.03949	7.40534	1.08195	6.89255	6.55699	6.03819	1.73024	6.07021	6.03943	6.28617	3.49045	6.61565	6.09854	3.48865	5.27085	5.52888	5.13978	1.36947	2.95783	5.80736	5.19027	6.11758	4.96146	5.65802	1.2048	6.28368	4.93826	5.94538	3.41189	6.71915	4.97635	6.53312	5.5985	5.50888	6.06714	5.46274	6.78912	7.18213	3.50562	6.73934	5.96374	3.49883
MAD_BH14	6.22659	6.19712	6.01397	6.11239	5.84564	6.21267	6.5488	6.23405	6.50989	2.0238	5.9403	5.57195	5.17134	1.41048	5.09369	5.12971	5.5055	4.6845	5.6961	5.28025	4.67803	4.30221	4.61539	4.22565	1.76208	2.43737	5.14547	4.159	5.36322	4.16538	4.75659	1.98829	5.26769	4.22767	5.07109	4.5923	5.94041	4.00105	5.66885	4.58227	4.60825	5.35779	4.59849	6.08217	6.45943	4.69322	5.88929	5.12505	4.6865
MAD_BH24	3.45957	3.60263	2.59594	2.2632	3.11398	2.47601	3.4692	3.48332	3.22768	5.95506	2.49905	2.05087	2.52397	4.30272	1.82347	2.2569	3.15433	8.99891	2.51826	2.84146	9.00164	1.63873	2.04115	1.96945	5.22766	3.67232	3.54263	1.20369	3.21061	2.59206	2.15552	5.76298	1.65839	3.00228	2.4358	8.92879	3.42206	1.60154	2.80913	1.3501	2.11592	3.42623	2.32202	3.85989	4.03992	9.01977	3.02363	2.65781	9.01294
MAD_BH31	3.25598	3.35541	2.58007	2.44564	2.87612	2.60613	3.36979	3.27606	3.1908	5.27489	2.48738	2.04484	2.2043	3.60115	1.66868	1.98619	2.80588	8.36552	2.39478	2.48971	8.37264	1.17271	1.62765	1.43563	4.52558	2.92772	3.04732	0.737501	2.81381	1.99372	1.77063	5.07164	1.66496	2.38867	2.10164	8.30727	3.1412	1.02193	2.59002	1.09158	1.68695	2.99315	1.85792	3.52704	3.76822	8.39223	2.82335	2.29537	8.38537
MAD_BH23	8.24633	8.17778	8.18258	8.35088	7.88741	8.42939	8.61935	8.24939	8.62697	1.64505	8.11674	7.78002	7.25838	2.91519	7.29355	7.2628	7.49324	2.43407	7.83922	7.31251	2.41255	6.49422	6.75265	6.36373	2.34079	4.13741	6.98867	6.40667	7.31991	6.17516	6.8812	1.91309	7.50354	6.13665	7.16639	2.30708	7.92469	6.19913	7.75244	6.81774	6.73213	7.25943	6.68344	7.97781	8.37351	2.4227	7.95668	7.18083	2.41627
MAD_BH33	3.63003	3.71593	2.99422	2.86863	3.24397	3.02938	3.76709	3.64895	3.59938	4.97982	2.90247	2.46294	2.5555	3.33405	2.0723	2.3574	3.13629	8.03041	2.79457	2.82366	8.03452	1.49993	1.95727	1.70819	4.2582	2.78548	3.29939	1.10084	3.12309	2.19161	2.10764	4.78957	2.08617	2.56066	2.44974	7.96423	3.49273	1.29061	2.9663	1.49125	2.00735	3.28187	2.15471	3.85559	4.1175	8.05314	3.20207	2.62859	8.0463
MAD_BH34	3.24301	3.34506	2.55656	2.41393	2.86459	2.57658	3.35141	3.26332	3.16916	5.31562	2.46351	2.01969	2.19646	3.64165	1.64938	1.97468	2.80107	8.40616	2.37611	2.48458	8.41324	1.17131	1.62448	1.44159	4.56603	2.96474	3.05331	0.731515	2.81227	2.00728	1.76591	5.11226	1.63798	2.40429	2.09448	8.34779	3.13259	1.03031	2.57692	1.07443	1.68516	2.99441	1.8594	3.52209	3.75973	8.43282	2.80959	2.29056	8.42595
MAD_BH30	3.35997	3.48115	2.58759	2.35661	2.9944	2.54378	3.42395	3.38195	3.21363	5.58695	2.49185	2.04043	2.35728	3.92544	1.73047	2.112	2.97794	8.65188	2.45267	2.66121	8.65657	1.38576	1.82118	1.68943	4.85055	3.2822	3.29239	0.935964	3.00968	2.28495	1.95144	5.39026	1.6464	2.68894	2.26078	8.58705	3.28216	1.29447	2.69685	1.18905	1.88931	3.20769	2.08029	3.69513	3.90769	8.67535	2.92286	2.47059	8.66851
MAD_BH20	4.12763	4.25284	3.31556	3.00491	3.76545	3.21585	4.17306	4.15003	3.94632	5.63131	3.21887	2.76772	3.13044	4.05166	2.49262	2.88493	3.74971	8.57268	3.2082	3.43281	8.56879	2.14186	2.58631	2.42371	4.96342	3.62744	4.03516	1.69333	3.77635	2.9819	2.72025	5.46595	2.37239	3.37189	3.03345	8.48533	4.05537	2.01251	3.46633	1.9617	2.65178	3.9678	2.83492	4.46774	4.68063	8.58468	3.69024	3.24139	8.57793
MAD_BH19	4.34073	4.42696	3.67876	3.49744	3.95507	3.67683	4.46999	4.35977	4.29207	4.85907	3.58531	3.13954	3.2661	3.31427	2.77009	3.06807	3.84236	7.78263	3.49555	3.53107	7.77866	2.20901	2.6654	2.4007	4.21389	3.02634	3.96837	1.81098	3.82212	2.83694	2.81678	4.70231	2.75346	3.18071	3.16007	7.6953	4.20293	1.98755	3.67654	2.19146	2.71329	3.97136	2.85273	4.5602	4.82712	7.79454	3.91196	3.33612	7.7878
MAD_BH27	2.92079	3.04077	2.17486	2.00697	2.55412	2.17317	2.99481	2.94259	2.79534	5.63845	2.08034	1.63192	1.91939	3.9497	1.29576	1.67177	2.5426	8.75584	2.02098	2.22633	8.76524	0.979786	1.39752	1.30736	4.86987	3.18294	2.88806	0.541639	2.58111	1.93272	1.52187	5.42562	1.24379	2.34417	1.82418	8.7036	2.84217	0.946225	2.25706	0.748678	1.46904	2.7862	1.66888	3.25816	3.46748	8.78556	2.48389	2.0371	8.77868
MAD_BH28	3.74874	3.84129	3.08003	2.91985	3.36565	3.09083	3.87065	3.76828	3.69218	5.06053	2.98691	2.54248	2.68389	3.43029	2.17014	2.47671	3.27268	8.0871	2.89591	2.95859	8.08937	1.63413	2.09221	1.85649	4.35239	2.92241	3.45384	1.22014	3.26562	2.35157	2.24051	4.87657	2.15885	2.72303	2.5792	8.01602	3.62179	1.43774	3.08347	1.59209	2.14517	3.42948	2.29901	3.99307	4.24778	8.10737	3.31801	2.76353	8.10055
MAD_BH32	5.70173	5.69323	5.40702	5.46102	5.31295	5.57496	5.99367	5.71144	5.92942	2.64426	5.32909	4.94324	4.62093	1.55639	4.47377	4.55202	5.00677	5.41236	5.10683	4.76006	5.4064	3.6956	4.04144	3.65712	2.20712	2.24654	4.73	3.51259	4.88354	3.67979	4.18876	2.55697	4.62217	3.79982	4.51707	5.32096	5.43767	3.39406	5.11463	3.94162	4.04298	4.90755	4.05777	5.62346	5.98656	5.42171	5.34191	4.59359	5.41499
MAD_BH26	3.74579	3.72655	3.56395	3.74883	3.36231	3.81336	4.06426	3.75407	4.03379	3.57192	3.49653	3.16248	2.68691	1.87029	2.67476	2.65656	3.03766	6.74151	3.22919	2.80023	6.75854	1.87576	2.1426	1.75189	2.77902	1.16476	2.77805	1.84669	2.91102	1.70718	2.27898	3.34439	2.90549	1.84905	2.58737	6.71086	3.47032	1.5852	3.18461	2.22817	2.12992	2.9385	2.11362	3.6517	4.01397	6.78131	3.40442	2.64142	6.77442
MAD_BH29	2.97043	3.11029	2.13757	1.87633	2.62154	2.06756	2.99593	2.99386	2.76785	5.91939	2.041	1.58946	2.03171	4.23507	1.33267	1.76321	2.66257	9.02428	2.03603	2.35069	9.03226	1.18912	1.56577	1.53476	5.15686	3.48116	3.07405	0.785893	2.72358	2.17535	1.67301	5.70987	1.19396	2.58862	1.94489	8.96815	2.92834	1.20645	2.3173	0.861924	1.64295	2.94406	1.85509	3.36654	3.54677	9.05211	2.5338	2.16872	9.04525
MAD_BH38	3.83841	3.99084	2.93074	2.5288	3.50325	2.7586	3.81917	3.8629	3.56012	6.16222	2.83429	2.3946	2.93253	4.54234	2.21154	2.66004	3.56378	9.14977	2.88633	3.2528	9.14829	2.06291	2.46253	2.39288	5.46359	3.99456	3.96596	1.62699	3.62634	3.01229	2.57416	5.9837	2.01087	3.42138	2.84702	9.06854	3.81838	2.02038	3.19684	1.76464	2.53799	3.84535	2.74531	4.26411	4.43141	9.16498	3.40509	3.07146	9.15821
MAD_BH40	4.05215	4.1805	3.22973	2.91166	3.69258	3.12404	4.09088	4.0748	3.86089	5.69135	3.13296	2.68227	3.06402	4.10132	2.41549	2.81486	3.68576	8.6455	3.12826	3.36909	8.64232	2.08719	2.52762	2.37681	5.01581	3.65029	3.98676	1.63753	3.71691	2.94563	2.65916	5.52271	2.28726	3.3394	2.9682	8.55998	3.98571	1.9691	3.39227	1.89171	2.59457	3.91218	2.78141	4.40246	4.61013	8.65845	3.61475	3.17857	8.65169
MAD_BH45	3.74214	3.89622	2.83042	2.42774	3.409	2.65731	3.71963	3.76674	3.45957	6.18452	2.73402	2.29502	2.84414	4.55508	2.11774	2.56982	3.47549	9.18681	2.78885	3.16547	9.18631	1.9899	2.38264	2.32405	5.47785	3.98132	3.88863	1.55886	3.54126	2.94885	2.49157	6.00233	1.91225	3.35929	2.75983	9.10816	3.72567	1.95865	3.10238	1.68009	2.45892	3.76264	2.66825	4.17364	4.3374	9.20335	3.30939	2.98537	9.19656
MAD_BH46	3.72702	3.89767	2.75841	2.2845	3.41645	2.5274	3.65887	3.75276	3.37736	6.53025	2.66398	2.2442	2.90301	4.89406	2.1416	2.61789	3.53081	9.53783	2.76536	3.22929	9.53743	2.14274	2.49735	2.49046	5.81783	4.28799	4.00627	1.73932	3.61732	3.13125	2.59029	6.34564	1.88356	3.54446	2.82766	9.45935	3.74548	2.15603	3.10976	1.77971	2.57713	3.85189	2.79462	4.20967	4.34284	9.55449	3.30278	3.05859	9.5477
MAD_BH43	4.12934	4.2545	3.31741	3.00683	3.76713	3.21776	4.17486	4.15173	3.94817	5.63046	3.22072	2.76956	3.13202	4.05104	2.49436	2.88657	3.75125	8.57153	3.20998	3.43434	8.56762	2.14326	2.58777	2.42498	4.96274	3.62739	4.03645	1.69476	3.77781	2.98298	2.72175	5.46517	2.37424	3.3729	3.03501	8.48413	4.057	2.01373	3.46802	1.96334	2.65322	3.96921	2.8363	4.46929	4.68227	8.58349	3.69195	3.24291	8.57675
MAD_BH39	3.72021	3.78275	3.18045	3.12628	3.32711	3.26708	3.90227	3.73695	3.76417	4.5979	3.09266	2.66865	2.62217	2.95028	2.24028	2.45857	3.16486	7.65927	2.94349	2.86148	7.6646	1.56798	2.00891	1.70285	3.8744	2.43224	3.23175	1.24087	3.12421	2.09086	2.16444	4.4063	2.31134	2.42595	2.51391	7.59647	3.54755	1.3081	3.06689	1.66555	2.04567	3.2558	2.15989	3.87409	4.16377	7.68363	3.30443	2.66868	7.67678
MAD_BH44	7.35238	7.29075	7.26726	7.43116	6.98907	7.51042	7.71747	7.35622	7.71818	1.2051	7.20063	6.86135	6.35204	2.04725	6.37519	6.35055	6.60331	3.25048	6.92639	6.41457	3.24284	5.57594	5.83932	5.4498	1.63544	3.27499	6.12497	5.48701	6.43514	5.27765	5.96945	1.38428	6.5838	5.25604	6.25876	3.15705	7.03643	5.28035	6.84736	5.89797	5.82025	6.385	5.77635	7.10696	7.49999	3.25783	7.05436	6.27891	3.25112
MAD_BH48	4.07591	4.18107	3.34444	3.11275	3.69965	3.30421	4.16738	4.09661	3.96766	5.2413	3.24918	2.79857	3.03266	3.65621	2.46597	2.81001	3.63411	8.2017	3.19267	3.31815	8.19941	1.99829	2.45484	2.241	4.56868	3.24804	3.84551	1.56624	3.63789	2.75122	2.59897	5.07339	2.4058	3.12496	2.93028	8.11861	3.96904	1.82213	3.40988	1.90121	2.51233	3.8102	2.67618	4.35529	4.59616	8.21586	3.64117	3.12366	8.20909
MAD_BJ1	5.3115	5.29407	5.06513	5.1595	4.92599	5.25948	5.61871	5.32021	5.56933	2.59664	4.99048	4.61929	4.24217	1.25811	4.14195	4.18912	4.60484	5.53449	4.75202	4.36673	5.53601	3.35239	3.67561	3.28739	2.03549	1.81093	4.30281	3.20614	4.47449	3.27078	3.81935	2.46383	4.31454	3.374	4.14014	5.46256	5.0378	3.05087	4.73845	3.62902	3.67185	4.48932	3.67318	5.2085	5.5764	5.55387	4.9623	4.20522	5.54705
MAD_BJ3	5.76631	5.72663	5.60846	5.74989	5.3907	5.83488	6.10464	5.77258	6.08242	1.93842	5.53867	5.18786	4.72926	0.917212	4.70378	4.70569	5.03472	4.86611	5.2779	4.82077	4.86963	3.90591	4.19167	3.80094	1.46687	1.90845	4.6448	3.80269	4.88459	3.69483	4.32781	1.82885	4.90252	3.73428	4.63171	4.8	5.4701	3.6077	5.227	4.21615	4.17866	4.8678	4.15364	5.59332	5.97508	4.88821	5.44252	4.67222	4.88137
MAD_BJ4	5.54149	5.50773	5.36217	5.49449	5.163	5.58219	5.87206	5.54841	5.84321	2.16846	5.29132	4.93623	4.49532	0.946118	4.45321	4.46475	4.81585	5.12671	5.03527	4.59525	5.13068	3.6564	3.95036	3.55972	1.63345	1.77723	4.45027	3.54559	4.67092	3.47536	4.08838	2.04039	4.64727	3.53245	4.39658	5.06157	5.25103	3.35726	4.99315	3.96074	3.93944	4.66301	3.92064	5.38762	5.76581	5.14938	5.21091	4.44321	5.14254
MAD_BJ5	6.26634	6.21551	6.14888	6.30699	5.89676	6.38699	6.61891	6.27137	6.60925	1.47908	6.08111	5.73833	5.24795	1.09757	5.25262	5.23715	5.52495	4.30146	5.81183	5.3238	4.30373	4.45357	4.72453	4.3343	1.23021	2.27561	5.09059	4.36345	5.36544	4.19017	4.85711	1.43187	5.45964	4.19779	5.15273	4.23257	5.95976	4.15728	5.74475	4.77383	4.70783	5.3321	4.67175	6.0573	6.44508	4.32195	5.95579	5.18199	4.31512
MAD_BJ2	4.6073	4.67224	4.02596	3.90119	4.21495	4.06607	4.77696	4.62439	4.6242	4.41228	3.93519	3.49851	3.51119	2.91637	3.09565	3.34184	4.05294	7.30232	3.81073	3.75068	7.29722	2.45495	2.89834	2.58937	3.79684	2.77287	4.08545	2.10415	4.00725	2.93548	3.05375	4.26689	3.12353	3.23864	3.40303	7.21221	4.43721	2.19775	3.95132	2.51475	2.93532	4.12979	3.04639	4.75977	5.05297	7.31272	4.18875	3.55812	7.30599
MAD_BJ7	5.84419	5.79308	5.73626	5.90727	5.47511	5.98212	6.19822	5.84916	6.19127	1.66324	5.6696	5.33235	4.82832	0.748474	4.84563	4.82105	5.10252	4.64898	5.39643	4.90194	4.65632	4.04628	4.30919	3.91938	1.1844	1.87049	4.67174	3.97018	4.94315	3.76796	4.44043	1.5446	5.06037	3.77644	4.73363	4.59332	5.53733	3.75172	5.32481	4.37576	4.29117	4.91094	4.25217	5.63629	6.02355	4.67618	5.53504	4.76088	4.66931
MAD_BJ6	6.3329	6.28307	6.20973	6.36326	5.96267	6.44495	6.68395	6.33806	6.67256	1.4833	6.14153	5.79672	5.31229	1.16918	5.31142	5.29959	5.59233	4.26249	5.8739	5.38997	4.2634	4.5126	4.78667	4.39629	1.27469	2.34733	5.16071	4.41808	5.43355	4.2569	4.91986	1.45001	5.51586	4.26686	5.21675	4.19006	6.02724	4.21577	5.80927	4.8298	4.77058	5.40129	4.73608	6.12658	6.51403	4.28118	6.02089	5.24741	4.27436
MAD_BJ9	4.50251	4.577	3.88439	3.73364	4.11268	3.90535	4.65423	4.52048	4.48999	4.61332	3.79232	3.35104	3.41436	3.09732	2.96247	3.23204	3.97226	7.51471	3.6833	3.66552	7.50987	2.35479	2.80538	2.51463	3.98618	2.8919	4.04594	1.98202	3.93772	2.90129	2.95946	4.4636	2.97055	3.22313	3.30693	7.42523	4.34658	2.11183	3.84208	2.38118	2.84723	4.0722	2.97103	4.6849	4.96675	7.52547	4.07892	3.47155	7.51873
MAD_BJ8	5.86554	5.8231	5.718	5.86407	5.49137	5.94763	6.20748	5.87151	6.18845	1.83357	5.64875	5.30011	4.833	0.921593	4.81554	4.81275	5.13136	4.74764	5.38569	4.92054	4.75108	4.01725	4.29901	3.90833	1.39529	1.97076	4.73043	3.9179	4.97886	3.79226	4.43423	1.73322	5.01667	3.82373	4.73603	4.68143	5.5667	3.71955	5.33059	4.33043	4.28502	4.95801	4.25709	5.68369	6.06702	4.76965	5.54501	4.77366	4.76281
MAD_BJ10	4.46736	4.60651	3.59648	3.21397	4.11774	3.44177	4.476	4.49089	4.2277	5.96447	3.49968	3.05446	3.50875	4.42471	2.82983	3.25073	4.1351	8.84054	3.52751	3.8194	8.83254	2.5548	2.98871	2.85164	5.32576	4.06078	4.45942	2.10487	4.17509	3.42513	3.11591	5.81204	2.66433	3.81923	3.41585	8.74254	4.42022	2.44644	3.81411	2.33166	3.05783	4.37632	3.24938	4.84792	5.04129	8.84698	4.0309	3.63103	8.8403
RAD_CC3	6.31796	6.48622	5.33688	4.80404	6.00277	5.05796	6.23909	6.34364	5.94502	7.40982	5.24405	4.83301	5.45605	6.07321	4.71811	5.17984	6.08739	9.94277	5.35639	5.77764	9.91731	4.5683	4.98323	4.88072	6.90507	5.94877	6.47775	4.12178	6.15206	5.46726	5.09852	7.31334	4.47442	5.86346	5.37198	9.80124	6.32714	4.48297	5.6957	4.29035	5.05698	6.3693	5.25909	6.78226	6.93062	9.92523	5.89255	5.59709	9.91897
RAD_CC2	5.84962	6.01415	4.88155	4.36777	5.52935	4.61939	5.78317	5.87505	5.49511	7.06897	4.78782	4.37059	4.97455	5.68204	4.24197	4.69999	5.60588	9.68917	4.88904	5.29525	9.66768	4.08076	4.49701	4.39275	6.53249	5.50527	5.99026	3.63401	5.66795	4.97996	4.61332	6.95964	4.00662	5.37682	4.88948	9.5573	5.85131	3.99516	5.22225	3.80643	4.57045	5.88373	4.77192	6.30338	6.45776	9.67714	5.42201	5.11376	9.67077
RAD_BC3	5.61981	5.78997	4.6365	4.10714	5.30755	4.36039	5.53871	5.6456	5.24505	7.1343	4.54367	4.1333	4.7706	5.70374	4.02576	4.4918	5.40163	9.81469	4.65801	5.09377	9.79576	3.90697	4.31196	4.22826	6.57064	5.46339	5.81382	3.46451	5.47211	4.82958	4.42285	7.01417	3.77645	5.2317	4.6886	9.68907	5.63382	3.83931	5.00059	3.61147	4.38724	5.694	4.59334	6.09217	6.23481	9.80618	5.19553	4.91545	9.79974
RAD_BC7	5.87398	6.03574	4.91404	4.40928	5.55001	4.65981	5.81498	5.89921	5.53006	6.9975	4.81988	4.39935	4.98748	5.62113	4.2608	4.71494	5.61862	9.60574	4.91441	5.30695	9.58383	4.08202	4.50237	4.39015	6.46731	5.46145	5.99132	3.63408	5.67707	4.97166	4.6208	6.89058	4.03213	5.36635	4.90115	9.47286	5.86984	3.98968	5.24299	3.81647	4.57501	5.89021	4.77449	6.3189	6.47862	9.59313	5.44493	5.1242	9.58677
RAD_CC4	6.21237	6.26157	5.66322	5.52503	5.81758	5.69723	6.40344	6.22807	6.25895	4.04376	5.57261	5.1358	5.10889	3.06934	4.73092	4.95793	5.61797	6.43266	5.44214	5.3268	6.40839	4.06463	4.49452	4.15893	3.71015	3.54733	5.54581	3.73566	5.54842	4.40465	4.65066	4.00311	4.75925	4.64249	5.00028	6.29481	6.01926	3.79137	5.56458	4.15071	4.52354	5.64028	4.61069	6.30707	6.62335	6.41689	5.80202	5.13832	6.41059
RAD_BC4	6.10833	6.2811	5.11547	4.57037	5.79982	4.82535	6.01751	6.13429	5.71902	7.44649	5.02347	4.61838	5.26772	6.06943	4.52041	4.98824	5.89861	10.0369	5.14635	5.59118	10.0137	4.40399	4.81007	4.72375	6.91715	5.89153	6.3114	3.96073	5.97005	5.32166	4.92104	7.34039	4.26585	5.72224	5.18613	9.90088	6.12754	4.33261	5.49303	4.10958	4.88526	6.19219	5.09102	6.58761	6.72633	10.0225	5.68586	5.41324	10.0162
RAD_BC1	6.34785	6.51626	5.36619	4.83247	6.03288	5.08648	6.26841	6.37353	5.97406	7.43023	5.27341	4.86266	5.48646	6.09692	4.74834	5.2102	6.1178	9.95747	5.38624	5.80808	9.93176	4.59883	5.01376	4.9112	6.92754	5.97588	6.50828	4.15229	6.18255	5.49759	5.12904	7.33458	4.50431	5.89371	5.40243	9.81535	6.35734	4.51338	5.72581	4.32084	5.08751	6.39982	5.28962	6.81257	6.9607	9.93958	5.92254	5.62756	9.93334
RAD_CC1	5.27706	5.39821	4.46	4.11197	4.91188	4.33426	5.3232	5.29921	5.09152	5.69184	4.36316	3.91317	4.26531	4.30339	3.64352	4.02765	4.87702	8.38167	4.35948	4.56016	8.36498	3.24865	3.70229	3.49979	5.14932	4.19785	5.10432	2.80823	4.8898	4.00254	3.84258	5.57823	3.5186	4.36712	4.16574	8.26187	5.19604	3.08105	4.61445	3.10588	3.76279	5.06707	3.93219	5.59749	5.82252	8.37628	4.83977	4.36678	8.36978
RAD_BC6	5.99701	6.16155	5.02814	4.51202	5.67672	4.764	5.92984	6.02244	5.64119	7.13704	4.93448	4.51771	5.12114	5.76972	4.38923	4.84687	5.75245	9.72626	5.03639	5.44163	9.70339	4.2243	4.64187	4.53485	6.61282	5.61631	6.13381	3.77709	5.81382	5.1195	4.75876	7.03263	4.15397	5.51526	5.03585	9.59104	5.99857	4.13598	5.36963	3.95243	4.71509	6.02895	4.91594	6.45036	6.60514	9.71232	5.56942	5.25989	9.70599
RAD_BC5	5.73808	5.90256	4.77073	4.25893	5.41777	4.51025	5.67227	5.76349	5.38472	7.01814	4.67694	4.25931	4.86351	5.61649	4.13045	4.58874	5.49485	9.66149	4.77753	5.18436	9.64106	3.97205	4.38726	4.28515	6.47239	5.42168	5.88148	3.52567	5.55744	4.87431	4.50313	6.90507	3.8951	5.27199	4.77861	9.5322	5.7398	3.88856	5.11067	3.69584	4.46088	5.7737	4.66281	6.19206	6.34617	9.65091	5.31043	5.00305	9.64451
RAD_BC8	7.73482	7.68584	7.58738	7.70795	7.36332	7.80257	8.08197	7.74016	8.06351	1.74868	7.51651	7.15851	6.70814	2.50352	6.67684	6.68694	6.99507	3.2624	7.2589	6.79121	3.23844	5.88098	6.17288	5.78214	2.18333	3.72152	6.55547	5.75505	6.83606	5.65914	6.30901	1.94116	6.86195	5.66738	6.61136	3.12763	7.43	5.5813	7.20564	6.1757	6.15984	6.80128	6.13213	7.52615	7.91481	3.24741	7.41924	6.64687	3.24107
RAD_BC9	8.11203	8.02762	8.12367	8.33923	7.76574	8.40062	8.50538	8.11318	8.53623	1.26993	8.06304	7.74915	7.16337	2.78501	7.26073	7.19099	7.35217	2.20719	7.76806	7.19197	2.20786	6.46366	6.68807	6.30397	2.06804	3.97148	6.79969	6.41605	7.16826	6.05914	6.80866	1.55709	7.49489	5.98279	7.07627	2.13857	7.77817	6.17557	7.6513	6.81395	6.66078	7.08776	6.59355	7.79668	8.19576	2.226	7.84616	7.07205	2.21917
RAD_BH3	7.65083	7.61295	7.45453	7.54452	7.27331	7.64932	7.98225	7.65743	7.94858	2.01172	7.38073	7.01034	6.6052	2.52543	6.53322	6.56871	6.92102	3.59788	7.13608	6.70482	3.56986	5.7426	6.05427	5.66417	2.33741	3.71629	6.51868	5.59185	6.77061	5.58095	6.19447	2.17309	6.70161	5.61555	6.50594	3.45278	7.35639	5.44132	7.10299	6.01732	6.04587	6.75005	6.03091	7.47575	7.8594	3.57719	7.32137	6.55372	3.57098
RAD_BH1	4.6901	4.85985	3.71393	3.20578	4.3776	3.45574	4.61573	4.71582	4.32735	6.76294	3.62037	3.20567	3.84743	5.22179	3.0973	3.56647	4.47779	9.61707	3.72843	4.17185	9.60705	3.01519	3.40539	3.34735	6.1247	4.81657	4.91301	2.58152	4.55378	3.96626	3.51063	6.61154	2.84661	4.37457	3.76749	9.51375	4.70455	2.97394	4.07068	2.6972	3.4824	4.78037	3.69301	5.1647	5.30473	9.62074	4.26544	3.99591	9.6141
RAD_BH2	5.20391	5.41303	4.13413	3.48136	4.96922	3.73568	4.99953	5.23164	4.66549	8.18833	4.05509	3.73396	4.59381	6.62717	3.80798	4.30096	5.19107	11.0415	4.27797	4.91739	11.0303	3.99171	4.29409	4.34585	7.53716	6.14014	5.7748	3.61615	5.31777	4.99406	4.36131	8.03237	3.46779	5.40673	4.5384	10.9349	5.31517	4.03759	4.67805	3.58448	4.37631	5.57225	4.59936	5.80388	5.85221	11.0435	4.82496	4.77073	11.0369
RAD_BH4	7.77444	7.72369	7.63453	7.75948	7.40396	7.85264	8.124	7.77957	8.10788	1.72385	7.56409	7.20797	6.75095	2.52891	6.72574	6.73208	7.03326	3.19325	7.30461	6.83142	3.16947	5.92931	6.21821	5.8275	2.18363	3.74987	6.58765	5.80693	6.87291	5.69839	6.35369	1.92396	6.91319	5.70237	6.65457	3.05905	7.46802	5.62995	7.24829	6.22681	6.20448	6.8358	6.17484	7.56035	7.94976	3.17854	7.46111	6.68818	3.17219
RAD_BH5	5.92954	5.9294	5.5938	5.61554	5.53834	5.74014	6.20739	5.94018	6.1304	2.79489	5.51339	5.11677	4.84037	1.83718	4.65497	4.75817	5.24644	5.43115	5.30492	4.99214	5.41979	3.88878	4.25151	3.87173	2.42931	2.55159	4.99616	3.67857	5.13027	3.92859	4.40134	2.7345	4.78397	4.06548	4.73516	5.32587	5.67482	3.58868	5.33083	4.11	4.25743	5.16361	4.28362	5.87537	6.23321	5.43318	5.56071	4.82152	5.42655
RAD_BH6	4.67366	4.8482	3.68337	3.15749	4.36847	3.40966	4.5856	4.69969	4.29155	6.88391	3.59077	3.18335	3.85401	5.33498	3.09533	3.57024	4.4829	9.74648	3.7117	4.17968	9.7368	3.0479	3.42798	3.38489	6.2403	4.91045	4.93746	2.62022	4.56517	4.01029	3.52872	6.73031	2.83197	4.42036	3.77671	9.64402	4.69869	3.01942	4.06204	2.71518	3.50606	4.79582	3.71927	5.16342	5.29377	9.75062	4.25233	4.0066	9.74397
RAD_BH7	8.79219	8.72693	8.70794	8.85892	8.43068	8.94392	9.16023	8.79567	9.16165	2.18093	8.64046	8.29617	7.79552	3.46806	7.8111	7.7933	8.04102	2.19324	8.36885	7.85598	2.15189	7.01234	7.28163	6.89182	2.89904	4.69259	7.54456	6.90965	7.86985	6.71876	7.41242	2.45617	8.01164	6.68787	7.70229	2.0188	8.47327	6.71534	8.29072	7.32516	7.26319	7.81279	7.21987	8.53224	8.92729	2.15417	8.4972	7.7216	2.14842
RAD_BH8	4.11138	4.25721	3.22243	2.83156	3.76868	3.06006	4.10642	4.1354	3.85296	6.05852	3.12576	2.68287	3.17793	4.47008	2.47739	2.91234	3.80763	9.00087	3.16499	3.49387	8.9966	2.26274	2.6815	2.5777	5.38468	4.00181	4.17222	1.81654	3.8591	3.17715	2.80134	5.89101	2.29534	3.58037	3.08853	8.91242	4.0777	2.18661	3.46342	2.00203	2.754	4.06968	2.95408	4.51484	4.69515	9.01234	3.6762	3.30872	9.0056
RAD_BH10	8.1697	8.11275	8.05351	8.18967	7.80288	8.27933	8.52725	8.17413	8.51859	1.83349	7.98432	7.63322	7.15724	2.88026	7.14966	7.14555	7.42388	2.78806	7.71957	7.22914	2.75883	6.35199	6.63244	6.24195	2.42577	4.10771	6.95619	6.23824	7.2588	6.09357	6.76593	2.07499	7.34282	6.08239	7.06218	2.64121	7.85781	6.05357	7.65387	6.65628	6.61665	7.21313	6.58105	7.93601	8.32804	2.76587	7.86405	7.08963	2.75968
RAD_BH11	5.05155	5.20305	4.13038	3.68015	4.71509	3.9218	5.02448	5.07604	4.75619	6.40137	4.03454	3.60048	4.13089	4.93062	3.42315	3.86416	4.76071	9.16656	4.09863	4.44695	9.15238	3.20492	3.63071	3.50935	5.81	4.66188	5.11321	2.75597	4.81118	4.08906	3.75277	6.26917	3.22092	4.48417	4.04163	9.05286	5.02749	3.10751	4.40899	2.95512	3.70203	5.01938	3.89858	5.46731	5.64276	9.16458	4.61817	4.26159	9.15803
RAD_BH9	4.71939	4.87195	3.79816	3.35444	4.38421	3.59446	4.69181	4.74394	4.42445	6.33479	3.70225	3.26771	3.80501	4.81721	3.09234	3.53633	4.43546	9.16773	3.76596	4.12249	9.15701	2.89307	3.31301	3.20442	5.71213	4.47383	4.80255	2.4458	4.48967	3.79536	3.4324	6.18956	2.88806	4.1949	3.71687	9.06275	4.69793	2.80824	4.07791	2.63083	3.3855	4.70112	3.5851	5.14007	5.31217	9.17047	4.28631	3.93827	9.16384
RAD_BH13	4.75917	4.95023	3.72446	3.13553	4.48318	3.39287	4.61982	4.78614	4.30604	7.38037	3.63667	3.26248	4.02911	5.81677	3.24957	3.73847	4.6477	10.2539	3.80474	4.35627	10.2444	3.31807	3.66135	3.6666	6.72665	5.347	5.16578	2.91459	4.75128	4.30736	3.74619	7.22279	2.94539	4.7205	3.96164	10.1518	4.82288	3.32919	4.18117	2.943	3.74214	4.99444	3.96185	5.30121	5.39567	10.2583	4.35343	4.1945	10.2516
RAD_BH16	5.76813	5.89353	4.92987	4.55265	5.40633	4.78173	5.80164	5.79065	5.56157	5.93434	4.83299	4.38516	4.76551	4.63112	4.1318	4.52451	5.37941	8.50048	4.84309	5.06245	8.47829	3.75332	4.20619	4.00591	5.44348	4.6187	5.61027	3.31166	5.39441	4.50631	4.34559	5.84123	3.9923	4.86821	4.66668	8.36712	5.69416	3.58718	5.10726	3.60166	4.26731	5.57283	4.43782	6.09947	6.32009	8.48751	5.33072	4.86942	8.48116
RAD_BH15	7.9821	7.92688	7.86009	7.99434	7.61427	8.0845	8.33754	7.98672	8.32703	1.74059	7.79065	7.43861	6.96669	2.70403	6.95527	6.95329	7.23752	2.94902	7.527	7.04081	2.92331	6.1578	6.43998	6.04942	2.28528	3.93037	6.7763	6.04275	7.07376	5.90582	6.57393	1.96721	7.14755	5.89891	6.8713	2.81047	7.67171	5.8592	7.46352	6.46102	6.42466	7.0306	6.39048	7.75406	8.14534	2.93169	7.67439	6.90031	2.92539
RAD_BH18	4.98373	5.11944	4.11775	3.72746	4.63083	3.95795	4.99699	5.00703	4.74891	5.98517	4.02096	3.57574	4.01175	4.52568	3.34559	3.75875	4.63492	8.7522	4.04681	4.3184	8.73862	3.03479	3.47725	3.31613	5.39981	4.2975	4.92784	2.58576	4.66676	3.8643	3.60909	5.85489	3.18538	4.24788	3.91679	8.64009	4.9294	2.90331	4.32823	2.83684	3.54369	4.86057	3.7282	5.35074	5.5522	8.75105	4.54686	4.12821	8.74448
RAD_BH14	5.18039	5.3024	4.36148	4.01369	4.81586	4.23575	5.22512	5.2026	4.99302	5.6922	4.26463	3.8147	4.17097	4.28446	3.54634	3.93219	4.78372	8.40646	4.26179	4.4668	8.39085	3.15701	3.60996	3.41115	5.13798	4.15205	5.01723	2.71553	4.7981	3.91922	3.74963	5.57397	3.42019	4.28634	4.0717	8.28934	5.101	2.99266	4.51807	3.01007	3.671	4.97694	3.84184	5.50398	5.72732	8.40254	4.74307	4.27361	8.39602
RAD_BH21	4.84636	4.97728	3.99955	3.63188	4.48911	3.85749	4.87221	4.86927	4.63125	5.84055	3.90267	3.45489	3.86126	4.36437	3.2085	3.61249	4.48181	8.63589	3.91594	4.16497	8.62386	2.87325	3.31885	3.1489	5.24401	4.11872	4.76061	2.42538	4.50893	3.69047	3.4529	5.70551	3.06224	4.07195	3.76493	8.52771	4.78337	2.73448	4.18801	2.68939	3.38399	4.69916	3.56539	5.19928	5.40762	8.63686	4.40908	3.9738	8.63026
RAD_BH31	8.83259	8.76565	8.75571	8.91099	8.47225	8.99451	9.20282	8.83587	9.20654	2.18897	8.68868	8.34633	7.83948	3.50433	7.86088	7.83949	8.08045	2.11873	8.41534	7.89743	2.07739	7.06191	7.32825	6.93867	2.91969	4.72726	7.57866	6.96262	7.90811	6.76011	7.45835	2.46682	8.06363	6.72534	7.74669	1.9445	8.51229	6.76535	8.33428	7.37724	7.30916	7.84889	7.26405	8.56756	8.9631	2.07971	8.53991	7.76418	2.07395
RAD_BH33	8.99338	8.92443	8.92432	9.08328	8.63441	9.16562	9.3661	8.99643	9.37229	2.30473	8.85772	8.5171	8.00433	3.66109	8.03134	8.00662	8.24015	1.97227	8.58275	8.05952	1.92684	7.23223	7.49584	7.10652	3.05501	4.88153	7.73165	7.13563	8.06639	6.92217	7.62527	2.58645	8.23589	6.88279	7.912	1.78895	8.67146	6.93606	8.49868	7.54958	7.47612	8.00447	7.42918	8.72205	9.11821	1.92746	8.70336	7.92753	1.92188
RAD_BH34	4.79829	4.95833	3.85157	3.37704	4.47232	3.62228	4.75015	4.82337	4.47296	6.5453	3.75654	3.32994	3.91238	5.02909	3.18289	3.63825	4.5437	9.36946	3.83994	4.23311	9.35807	3.02927	3.439	3.34893	5.92401	4.67806	4.93744	2.58568	4.60659	3.95067	3.55319	6.40086	2.95828	4.35367	3.82736	9.26272	4.79195	2.95996	4.16533	2.74489	3.51335	4.82414	3.71747	5.24193	5.40094	9.37127	4.36826	4.0519	9.36466
RAD_BH30	9.23363	9.16156	9.17701	9.34198	8.87687	9.42236	9.61021	9.23632	9.62034	2.48664	9.11111	8.77332	8.2511	3.8972	8.2871	8.25703	8.47881	1.7548	8.83352	8.30194	1.70251	7.48782	7.74702	7.35815	3.26131	5.11303	7.96006	7.39565	8.30289	7.16476	7.87535	2.77228	8.49458	7.11827	8.15952	1.55656	8.90922	7.19231	8.74467	7.80847	7.7263	8.23679	7.67647	8.95255	9.34957	1.70018	8.94783	8.17195	1.69493
RAD_BH20	8.22353	8.17102	8.08661	8.20912	7.85392	8.3035	8.57489	8.22848	8.5598	1.9781	8.01609	7.65922	7.20229	2.95853	7.17727	7.18417	7.48101	2.8816	7.75676	7.28107	2.84801	6.38107	6.67032	6.27961	2.54338	4.18375	7.02725	6.25621	7.31915	6.14729	6.8057	2.21305	7.3631	6.14639	7.1061	2.72409	7.91555	6.08159	7.69954	6.67684	6.65648	7.27899	6.62614	8.00298	8.39343	2.85327	7.91191	7.13865	2.84724
RAD_BH19	4.6901	4.87088	3.68202	3.13219	4.39516	3.3869	4.58334	4.7165	4.28176	7.0593	3.59095	3.19459	3.90225	5.50391	3.13412	3.61538	4.52824	9.92734	3.72931	4.22899	9.9178	3.13071	3.49743	3.47281	6.41125	5.06065	5.00703	2.71145	4.61854	4.10503	3.59232	6.90393	2.85475	4.51672	3.82849	9.82521	4.72931	3.11761	4.08988	2.78077	3.57668	4.85412	3.79273	5.19956	5.31689	9.93167	4.27386	4.05987	9.92502
RAD_BH27	5.06319	5.17382	4.28878	3.98565	4.69059	4.19753	5.13468	5.08445	4.91805	5.39762	4.19235	3.74056	4.02867	3.98151	3.44056	3.80197	4.63113	8.13872	4.16373	4.31518	8.12476	2.99475	3.45166	3.22877	4.8369	3.85918	4.82409	2.56301	4.63312	3.7095	3.596	5.27629	3.34502	4.06593	3.92671	8.0258	4.96425	2.80987	4.39786	2.88671	3.50853	4.80122	3.66906	5.35231	5.59141	8.13707	4.62709	4.12069	8.13051
RAD_BH28	8.43767	8.37431	8.34807	8.49859	8.07499	8.58349	8.80357	8.44136	8.80324	1.90798	8.28043	7.93576	7.4378	3.11991	7.45074	7.43415	7.68762	2.4485	8.00953	7.50043	2.4168	6.65201	6.92227	6.53236	2.58444	4.3463	7.19845	6.54952	7.51786	6.36339	7.05341	2.17261	7.6513	6.33702	7.34426	2.29638	8.12032	6.35495	7.93328	6.96483	6.90416	7.46368	6.862	8.18417	8.57848	2.42297	8.14046	7.36501	2.41685
RAD_BH25	8.76887	8.70641	8.67191	8.81509	8.40543	8.90279	9.13316	8.77268	9.13062	2.2103	8.60362	8.25588	7.76625	3.45317	7.77157	7.76017	8.01942	2.29519	8.33512	7.83098	2.25244	6.9733	7.24781	6.85766	2.90918	4.67963	7.53178	6.86439	7.85022	6.69413	7.37978	2.48143	7.96804	6.66973	7.67229	2.11727	8.4523	6.67554	8.26207	7.28148	7.23051	7.79672	7.19031	8.51735	8.91155	2.25407	8.46999	7.69472	2.24839
RAD_BH32	9.32766	9.26008	9.24943	9.40024	8.96757	9.48565	9.69823	9.33088	9.70166	2.63656	9.18207	8.83795	8.33479	3.99771	8.3529	8.33412	8.57521	1.88518	8.90983	8.39275	1.82594	7.55413	7.82266	7.43296	3.39336	5.21926	8.06986	7.45056	8.40233	7.25541	7.95309	2.91978	8.553	7.21917	8.24192	1.67153	9.00687	7.25713	8.82965	7.86649	7.80388	8.34176	7.75932	9.05978	9.4557	1.82022	9.03532	8.25958	1.81542
RAD_BH26	4.98415	5.12408	4.10325	3.69753	4.63531	3.93103	4.98699	5.00777	4.73359	6.0894	4.00661	3.56373	4.02498	4.62465	3.34698	3.76805	4.65044	8.85897	4.04231	4.33442	8.84538	3.06076	3.49921	3.34893	5.50101	4.38212	4.95977	2.61096	4.68733	3.90657	3.62853	5.95802	3.17558	4.29372	3.93145	8.7468	4.93773	2.93867	4.33155	2.84826	3.56707	4.88517	3.75509	5.36423	5.55891	8.8578	4.54788	4.14537	8.85123
RAD_BH36	10.0475	9.95523	10.0799	10.2944	9.7072	10.3574	10.4488	10.0478	10.4869	3.12821	10.0197	9.70597	9.11407	4.73717	9.21758	9.14611	9.28584	0.705854	9.723	9.13472	0.623306	8.42023	8.64423	8.26062	3.96824	5.90553	8.7061	8.3663	9.09697	8.00537	8.76387	3.41103	9.44938	7.91366	9.02819	0.450983	9.70823	8.13145	9.59987	8.7673	8.61623	9.00496	8.54596	9.70532	10.1057	0.605923	9.79159	9.01901	0.602923
RAD_BH38	10.0729	9.97849	10.1153	10.3357	9.73452	10.3965	10.4767	10.0729	10.5179	3.14839	10.0557	9.745	9.14529	4.7704	9.25655	9.18027	9.31087	0.61006	9.75694	9.16261	0.526221	8.45981	8.67957	8.29679	3.99056	5.93195	8.72511	8.41058	9.12072	8.03479	8.79815	3.42943	9.49121	7.93833	9.06009	0.353481	9.73218	8.17199	9.62999	8.80992	8.65075	9.02606	8.57822	9.72444	10.125	0.508273	9.82034	9.04852	0.505358
RAD_BH40	4.88953	5.07089	3.8788	3.3227	4.59545	3.57808	4.77969	4.91598	4.47638	7.15303	3.78807	3.39363	4.10222	5.6171	3.33456	3.81556	4.72845	9.9889	3.92898	4.42889	9.97753	3.32368	3.69413	3.66412	6.51905	5.20667	5.20392	2.90127	4.81807	4.2938	3.79023	7.00378	3.05494	4.70486	4.02812	9.88211	4.92975	3.30464	4.29024	2.97811	3.77313	5.05303	3.98854	5.40007	5.51692	9.99074	4.47382	4.25937	9.98412
RAD_BH35	10.0571	9.96418	10.0923	10.3085	9.71731	10.3709	10.4591	10.0573	10.498	3.13607	10.0323	9.71942	9.12529	4.74887	9.23101	9.15817	9.29529	0.678228	9.735	9.14499	0.595164	8.43382	8.65662	8.27324	3.97678	5.91532	8.71381	8.38122	9.10605	8.01606	8.77596	3.4184	9.46361	7.92299	9.03961	0.42264	9.71738	8.14531	9.61078	8.78175	8.62838	9.01328	8.55747	9.71308	10.1135	0.577508	9.80211	9.02974	0.574555
RAD_BH41	9.43364	9.36269	9.37012	9.52942	9.07595	9.61192	9.80854	9.43646	9.81658	2.69151	9.30367	8.96339	8.44805	4.0984	8.47761	8.45177	8.6794	1.72381	9.02802	8.50102	1.66235	7.67848	7.94122	7.55202	3.46693	5.31565	8.16351	7.58148	8.50422	7.36374	8.07029	2.97739	8.68203	7.31988	8.35604	1.50583	9.11014	7.38234	8.94204	7.9957	7.92118	8.43933	7.87311	9.15556	9.55238	1.65564	9.14598	8.3701	1.65096
RAD_BH45	4.50096	4.6885	3.47603	2.90485	4.21837	3.16116	4.37465	4.52773	4.06621	7.17469	3.38678	3.00354	3.75381	5.59265	2.97632	3.46382	4.37431	10.0819	3.54365	4.08103	10.0746	3.03593	3.3803	3.38452	6.50691	5.09242	4.88557	2.63313	4.47507	4.02557	3.46624	7.01079	2.67851	4.43875	3.68505	9.98529	4.55652	3.04837	3.91517	2.66187	3.46098	4.71689	3.68044	5.03268	5.13433	10.0892	4.09131	3.91773	10.0825
RAD_BH46	4.89726	5.10592	3.82837	3.17871	4.66175	3.43367	4.69612	4.92497	4.3633	8.00782	3.7489	3.42649	4.28863	6.42506	3.50299	3.99583	4.88454	10.9005	3.97054	4.61181	10.8917	3.7013	3.99599	4.05602	7.34013	5.90006	5.47253	3.33345	5.01232	4.70499	4.06084	7.84449	3.16127	5.11709	4.23407	10.8	5.0077	3.7558	4.3706	3.28894	4.07832	5.26742	4.30157	5.49642	5.54535	10.9057	4.51761	4.46621	10.8991
RAD_BH43	5.03631	5.18799	4.11467	3.66419	4.70006	3.90586	5.00885	5.06081	4.74043	6.40159	4.01884	3.58489	4.11643	4.92842	3.40812	3.84949	4.74631	9.17013	4.08325	4.43262	9.15612	3.19156	3.61693	3.49649	5.80864	4.65582	5.09999	2.7427	4.79711	4.07696	3.73878	6.26875	3.20544	4.47237	4.02727	9.05684	5.01264	3.09499	4.39393	2.94078	3.68835	5.00558	3.88513	5.45272	5.62778	9.16838	4.60298	4.24736	9.16182
RAD_BH39	5.48898	5.60236	4.69793	4.3702	5.11827	4.58844	5.55173	5.5105	5.32854	5.54478	4.60125	4.15001	4.45938	4.21101	3.8622	4.23043	5.06316	8.17522	4.58318	4.74708	8.15625	3.42719	3.88395	3.66086	5.03393	4.18772	5.25426	2.99451	5.06575	4.1359	4.02795	5.44325	3.7546	4.48795	4.35777	8.04982	5.3943	3.24205	4.82422	3.31302	3.94105	5.23358	4.10164	5.78434	6.02143	8.1667	5.05241	4.55268	8.16025
RAD_BH44	5.30693	5.44669	4.42296	4.00785	4.95793	4.24363	5.30816	5.33056	5.05284	6.17311	4.32639	3.88445	4.34572	4.75976	3.66976	4.08986	4.9704	8.87015	4.36474	4.65416	8.8531	3.375	3.81599	3.6579	5.61739	4.5892	5.26956	2.92564	5.00497	4.20583	3.94667	6.05502	3.49703	4.58849	4.25168	8.74936	5.2598	3.24529	4.65426	3.16943	3.88303	5.20046	4.06876	5.68496	5.88128	8.86425	4.87066	4.46462	8.85776
RAD_BH47	10.0701	9.97622	10.1097	10.3284	9.73114	10.3899	10.4732	10.0701	10.5135	3.14676	10.05	9.73838	9.14084	4.76531	9.24995	9.175	9.30812	0.635973	9.75174	9.15907	0.552189	8.45303	8.67398	8.29096	3.98841	5.92876	8.72398	8.40248	9.11831	8.03082	8.79285	3.4283	9.48381	7.93565	9.05545	0.379417	9.72973	8.16494	9.62585	8.80229	8.64538	9.02437	8.57347	9.72329	10.1238	0.53417	9.81657	9.04453	0.531277
RAD_BH48	8.75641	8.6897	8.67915	8.83479	8.39593	8.91813	9.12641	8.75971	9.13	2.12417	8.61214	8.26991	7.76298	3.42875	7.78443	7.76291	8.0044	2.16655	8.33877	7.82113	2.12763	6.98544	7.25167	6.8621	2.84885	4.65204	7.50359	6.88657	7.83223	6.68381	7.38178	2.40064	7.98743	6.64959	7.67016	1.99789	8.4363	6.68892	8.2578	7.30104	7.23259	7.7734	7.18753	8.49223	8.88768	2.13095	8.46349	7.68777	2.12509
RAD_BJ1	5.45761	5.54662	4.76048	4.51707	5.07342	4.71547	5.57354	5.477	5.38192	4.93609	4.66545	4.21522	4.38616	3.63583	3.87091	4.18525	4.96122	7.57192	4.59809	4.65061	7.55426	3.32916	3.78531	3.51341	4.44024	3.70572	5.05879	2.92805	4.93668	3.91494	3.93691	4.83898	3.82276	4.23464	4.28022	7.44993	5.32311	3.10356	4.79254	3.29721	3.83243	5.07871	3.96768	5.67807	5.94728	7.56523	5.02715	4.45574	7.55875
RAD_BJ3	5.07637	5.11537	4.59175	4.52693	4.68082	4.67599	5.29137	5.09097	5.16844	3.81044	4.50469	4.0818	3.97109	2.43547	3.64991	3.83687	4.46308	6.62544	4.34405	4.17675	6.61787	2.9428	3.35869	3.01101	3.2605	2.57141	4.37957	2.65076	4.38752	3.23823	3.51446	3.68906	3.72211	3.47911	3.86264	6.52925	4.87004	2.65906	4.43783	3.07795	3.38261	4.47507	3.45855	5.14636	5.46845	6.63254	4.67448	3.99066	6.62585
RAD_BJ4	5.34497	5.42226	4.69636	4.49634	4.95625	4.68349	5.48559	5.36329	5.31004	4.6458	4.60272	4.15613	4.25962	3.33206	3.78721	4.07325	4.81824	7.32153	4.51189	4.51174	7.30608	3.19994	3.65137	3.35924	4.13974	3.41694	4.87381	2.8191	4.78152	3.72459	3.80527	4.54402	3.76847	4.02856	4.15236	7.20513	5.19256	2.95792	4.68301	3.20768	3.69346	4.91141	3.81598	5.53014	5.81296	7.31788	4.91939	4.31778	7.31135
RAD_BJ5	6.04534	6.03527	5.75058	5.79797	5.65694	5.91463	6.33857	6.05491	6.27427	2.537	5.67231	5.28457	4.96558	1.68417	4.81638	4.89699	5.34807	5.16799	5.45148	5.1031	5.15766	4.03967	4.38645	4.00208	2.20707	2.51159	5.05977	3.85185	5.22275	4.01877	4.53374	2.48624	4.96082	4.13052	4.86181	5.06551	5.77952	3.73821	5.45945	4.28161	4.38792	5.24295	4.40187	5.96048	6.32552	5.17145	5.68655	4.93733	5.1648
RAD_BJ2	5.15336	5.21296	4.58075	4.44673	4.76001	4.61572	5.32978	5.16999	5.17896	4.24318	4.48987	4.0525	4.05405	2.88981	3.65045	3.89105	4.58444	6.99667	4.36476	4.2859	6.98538	3.00123	3.44003	3.12012	3.71065	2.97883	4.57762	2.65794	4.52985	3.42681	3.59589	4.13004	3.67608	3.70523	3.94564	6.89084	4.97522	2.73733	4.49985	3.06963	3.47404	4.6411	3.57608	5.28563	5.58733	6.99871	4.73737	4.09462	6.99209
RAD_BJ7	7.37748	7.34156	7.17581	7.26538	6.99908	7.37005	7.70652	7.38428	7.67115	1.95016	7.10186	6.73111	6.32929	2.29099	6.2541	6.29113	6.6496	3.80286	6.85804	6.43129	3.77954	5.46372	5.77673	5.38676	2.17928	3.46645	6.25592	5.31265	6.50094	5.30925	5.9173	2.07898	6.42239	5.34949	6.22974	3.66901	7.08493	5.1624	6.82703	5.73805	5.76879	6.48355	5.75535	7.20917	7.59155	3.78867	7.04599	6.27917	3.78232
RAD_BJ6	5.04689	5.12588	4.39727	4.20384	4.65868	4.38858	5.18582	5.06534	5.01044	4.67385	4.30375	3.85758	3.96335	3.28139	3.48739	3.77486	4.52567	7.43402	4.21207	4.21807	7.42216	2.90373	3.35629	3.06921	4.12278	3.26245	4.59686	2.52006	4.49244	3.45	3.50979	4.55476	3.47057	3.76356	3.85629	7.32658	4.89727	2.66517	4.38448	2.90786	3.3995	4.62665	3.52545	5.23908	5.51857	7.43526	4.62072	4.02383	7.42865
RAD_BJ9	4.89763	4.9638	4.30375	4.15992	4.50563	4.33095	5.06294	4.91486	4.90572	4.40238	4.21225	3.77279	3.80246	2.97688	3.37725	3.631	4.34504	7.21795	4.09488	4.04275	7.20916	2.74555	3.1899	2.88141	3.82969	2.94588	4.37171	2.38939	4.29883	3.22104	3.34521	4.27408	3.39414	3.51766	3.69437	7.11839	4.72909	2.48965	4.24073	2.79591	3.22722	4.4199	3.33842	5.05166	5.34504	7.22337	4.47807	3.85014	7.2167
RAD_BJ8	4.85396	4.93152	4.21435	4.03463	4.46521	4.21524	4.99701	4.87225	4.82521	4.64595	4.12127	3.6765	3.76891	3.20748	3.30037	3.58232	4.32989	7.45891	4.02402	4.02255	7.44954	2.70923	3.16124	2.87309	4.06731	3.12593	4.40207	2.32869	4.29628	3.2559	3.31492	4.51592	3.29136	3.5722	3.66173	7.3578	4.70234	2.46939	4.19213	2.72006	3.20405	4.43064	3.32937	5.04308	5.32329	7.46354	4.42858	3.82838	7.45688
RAD_BJ10	5.38583	5.47391	4.69356	4.45588	5.00123	4.65271	5.5041	5.40513	5.3142	4.90471	4.59867	4.14877	4.31316	3.58786	3.80159	4.11335	4.88721	7.56211	4.52867	4.57682	7.5454	3.25579	3.71172	3.43867	4.39917	3.64104	4.98319	2.85608	4.86202	3.83927	3.86349	4.80381	3.75679	4.15904	4.20711	7.44247	5.24993	3.02917	4.72094	3.22712	3.75854	5.00356	3.89311	5.60383	5.87389	7.55671	4.95574	4.38198	7.55021
ULB_CC3	6.98945	7.09155	6.22431	5.89797	6.61202	6.11774	7.07076	7.01007	6.8541	5.73902	6.12777	5.67613	5.93708	4.77132	5.37433	5.72209	6.52465	7.88773	6.09885	6.21153	7.85152	4.88709	5.34498	5.08693	5.43183	5.1053	6.64021	4.47075	6.50833	5.4963	5.49411	5.71329	5.28058	5.81238	5.83278	7.72128	6.87494	4.67369	6.32339	4.81444	5.39578	6.6561	5.53896	7.24399	7.5013	7.8552	6.55473	6.01643	7.84932
ULB_CC2	8.95055	9.00005	8.37201	8.17983	8.55594	8.36917	9.13359	8.9664	8.9777	5.23635	8.27951	7.83597	7.84745	5.0852	7.44949	7.69324	8.3536	6.30857	8.16718	8.0644	6.24742	6.80115	7.23304	6.89679	5.33591	5.94676	8.24681	6.46092	8.27863	7.11831	7.38918	5.34625	7.4511	7.3287	7.73885	6.08877	8.75719	6.52977	8.30101	6.86809	7.26223	8.36056	7.34744	9.03745	9.35908	6.23998	8.53853	7.87645	6.23545
ULB_BC3	8.8929	8.94622	8.29964	8.09656	8.4988	8.28867	9.06881	8.90912	8.90811	5.31109	8.20668	7.76174	7.79116	5.11242	7.3807	7.63238	8.30402	6.44102	8.10038	8.01255	6.38079	6.74176	7.17669	6.84461	5.38843	5.94923	8.21171	6.3953	8.23284	7.07896	7.33279	5.4141	7.37531	7.29673	7.6826	6.22302	8.70475	6.4733	8.241	6.79936	7.20741	8.31933	7.29673	8.99165	9.30942	6.3738	8.47853	7.82367	6.3692
ULB_BC7	8.4355	8.47381	7.9058	7.75494	8.03999	7.93302	8.64035	8.45023	8.50068	4.5939	7.81513	7.37765	7.33029	4.42731	6.97304	7.19029	7.81649	5.84626	7.68236	7.53405	5.79114	6.29586	6.71739	6.36981	4.67578	5.31022	7.67368	5.97672	7.73154	6.55688	6.87329	4.69613	6.99951	6.74979	7.2218	5.63872	8.22735	6.01636	7.79421	6.3931	6.74198	7.80178	6.81527	8.48933	8.82081	5.78662	8.03126	7.34905	5.78168
ULB_CC4	9.38063	9.42952	8.80166	8.60603	8.98596	8.79653	9.56403	9.39644	9.40779	5.50602	8.70907	8.26522	8.27737	5.44694	7.87965	8.12362	8.78211	6.37164	8.59753	8.49349	6.30563	7.23144	7.66299	7.32602	5.65386	6.33953	8.66953	6.89131	8.70598	7.54324	7.81913	5.63187	7.87995	7.74984	8.16877	6.14251	9.18638	6.95977	8.73133	7.29825	7.69194	8.78617	7.7763	9.46475	9.78757	6.29575	8.96884	8.30575	6.29158
ULB_BC4	8.46696	8.52123	7.87302	7.67286	8.07299	7.86393	8.64193	8.48326	8.48124	5.07805	7.78012	7.33539	7.36558	4.775	6.95378	7.20591	7.88049	6.41562	7.67344	7.58823	6.36052	6.31556	6.75112	6.42028	5.10079	5.57201	7.79573	5.9684	7.8109	6.66057	6.9072	5.16276	6.94925	6.88312	7.25703	6.20801	8.2802	6.04775	7.81464	6.37244	6.78225	7.89966	6.87287	8.56963	8.88579	6.35597	8.05216	7.39907	6.35103
ULB_BC1	8.4716	8.5497	7.78518	7.51141	8.08355	7.7205	8.5995	8.49014	8.40809	5.78925	7.6898	7.23882	7.38705	5.2945	6.8971	7.19931	7.94007	7.27636	7.62412	7.63594	7.22255	6.3274	6.77791	6.47717	5.72578	5.95574	7.94408	5.94329	7.89449	6.79431	6.93217	5.84752	6.84512	7.05852	7.27968	7.0713	8.31905	6.08168	7.80862	6.32181	6.81854	8.01042	6.93424	8.64769	8.93798	7.21856	8.04451	7.44253	7.21356
ULB_CC1	9.34976	9.38864	8.81099	8.64608	8.95429	8.82854	9.55185	9.36458	9.40881	5.19637	8.71978	8.28036	8.2446	5.23048	7.88057	8.10304	8.73125	5.97908	8.59203	8.44892	5.91253	7.20873	7.63151	7.28458	5.38525	6.17189	8.58269	6.88565	8.64564	7.46916	7.78745	5.33423	7.89994	7.65728	8.13609	5.74899	9.14222	6.93015	8.70757	7.30003	7.65645	8.71424	7.73014	9.40324	9.73547	5.90239	8.94471	8.26387	5.89826
ULB_BC6	8.50672	8.57141	7.87159	7.6388	8.11479	7.83808	8.6614	8.52401	8.48709	5.4093	7.77746	7.32927	7.41101	5.02786	6.96442	7.23885	7.94327	6.79563	7.68855	7.64542	6.74056	6.35471	6.79773	6.47925	5.39782	5.76942	7.89669	5.9906	7.88397	6.7533	6.95332	5.48378	6.93911	6.99422	7.30279	6.58803	8.33456	6.09586	7.84884	6.38449	6.83304	7.98459	6.93472	8.64134	8.94669	6.73601	8.08601	7.45411	6.73108
ULB_BC5	8.5274	8.55041	8.05966	7.95389	8.13217	8.1196	8.75946	8.54059	8.6398	4.20809	7.97145	7.54269	7.42385	4.21915	7.11936	7.30312	7.8802	5.30775	7.81539	7.60858	5.25135	6.41062	6.81608	6.45508	4.36913	5.19003	7.68148	6.11983	7.78084	6.58945	6.97083	4.33404	7.17381	6.75174	7.31602	5.09767	8.29982	6.12236	7.89937	6.5444	6.83435	7.83273	6.89069	8.53427	8.87921	5.24625	8.13486	7.42855	5.24139
ULB_BC8	8.53582	8.56261	8.05239	7.93506	8.14037	8.10401	8.7612	8.5494	8.63648	4.32123	7.96353	7.53236	7.43138	4.29494	7.11357	7.30581	7.89529	5.4417	7.81328	7.62089	5.38514	6.41232	6.82202	6.46411	4.46641	5.24693	7.71001	6.11423	7.7994	6.61143	6.97714	4.44262	7.16095	6.78118	7.32333	5.23127	8.31294	6.12603	7.90425	6.53702	6.84186	7.85577	6.90241	8.5542	8.89599	5.37997	8.14023	7.43955	5.37511
ULB_BC9	9.12324	9.17121	8.54959	8.35987	8.72846	8.54869	9.30883	9.13895	9.15446	5.30493	8.45722	8.01407	8.0197	5.20419	7.6261	7.86722	8.52301	6.2821	8.34314	8.23482	6.21885	6.97468	7.40537	7.06748	5.42998	6.08557	8.40917	6.63663	8.44633	7.28303	7.56151	5.4231	7.62961	7.4895	7.91109	6.05821	8.92778	6.70224	8.47463	7.04472	7.43395	8.52605	7.51744	9.20507	9.52844	6.21037	8.71213	8.04727	6.20599
ULB_BH3	8.92119	8.94409	8.45069	8.3396	8.52596	8.50709	9.15271	8.93439	9.03202	4.45336	8.36225	7.93257	7.81762	4.56366	7.51084	7.69648	8.27361	5.31749	8.20789	8.00226	5.25544	6.80382	7.20977	6.84887	4.66729	5.55939	8.07125	6.51133	8.17369	6.98155	7.36454	4.59676	7.56259	7.14121	7.70978	5.09608	8.69344	6.51582	8.29298	6.93534	7.22812	8.22446	7.28442	8.92679	9.27235	5.24762	8.52852	7.8223	5.24314
ULB_BH1	8.45464	8.4754	7.99688	7.89903	8.05959	8.06243	8.69078	8.4676	8.57436	4.10037	7.90912	7.48203	7.35178	4.11568	7.05577	7.23405	7.80359	5.22951	7.74929	7.53362	5.17422	6.34236	6.7451	6.38228	4.26116	5.0931	7.59748	6.05634	7.70226	6.50914	6.89959	4.22579	7.11495	6.66737	7.2441	5.02177	8.2243	6.05292	7.82885	6.48198	6.7624	7.75166	6.81621	8.45483	8.80152	5.16967	8.06401	7.35439	5.16473
ULB_BH2	8.70839	8.74611	8.17888	8.02584	8.31286	8.20471	8.91376	8.72307	8.77403	4.74107	8.08816	7.65043	7.60314	4.64802	7.24634	7.4636	8.08805	5.84333	7.95578	7.80615	5.78458	6.56915	6.99035	6.64225	4.86144	5.55499	7.9406	6.2501	8.00215	6.82592	7.14623	4.8561	7.27196	7.0158	7.49467	5.62836	8.49943	6.28946	8.0674	6.66634	7.01474	8.07097	7.08732	8.75975	9.09217	5.77833	8.30443	7.62137	5.77362
ULB_BH5	9.34725	9.35745	8.92643	8.84793	8.95348	9.00643	9.60001	9.35915	9.49519	4.39601	8.84003	8.41785	8.24875	4.74224	7.98369	8.14328	8.6785	4.87683	8.66859	8.41721	4.8084	7.25574	7.64745	7.27764	4.72192	5.81478	8.4284	6.98559	8.56678	7.36618	7.80066	4.57324	8.05552	7.49816	8.14186	4.64343	9.10417	6.96243	8.7317	7.41382	7.66073	8.60146	7.70318	9.31324	9.66928	4.79736	8.96524	8.24204	4.79336
ULB_BH6	8.96395	8.95163	8.64202	8.63571	8.57561	8.77241	9.25429	8.97344	9.18113	3.52187	8.56055	8.15773	7.88316	4.06693	7.70139	7.80787	8.26303	4.01812	8.35568	8.02123	3.9558	6.93936	7.29972	6.91753	3.92492	5.21205	7.938	6.71726	8.13236	6.92898	7.44844	3.71875	7.81529	7.01576	7.77895	3.7965	8.69555	6.63941	8.37606	7.14918	7.30347	8.14062	7.32048	8.86253	9.23353	3.94798	8.60411	7.856	3.94349
ULB_BH7	9.02603	9.04775	8.55964	8.45071	8.63089	8.61767	9.25946	9.03911	9.14006	4.48959	8.47135	8.04216	7.92278	4.6368	7.61948	7.80303	8.37635	5.28167	8.31565	8.10594	5.21814	6.91067	7.31544	6.95366	4.72196	5.64389	8.16897	6.61996	8.27524	7.08199	7.47009	4.6388	7.67268	7.2387	7.81502	5.05739	8.79681	6.62216	8.39889	7.04434	7.33333	8.32435	7.38835	9.02777	9.37445	5.20959	8.63428	7.92641	5.20521
ULB_BH8	9.28047	9.27212	8.93885	8.91652	8.89087	9.05834	9.56399	9.2904	9.48452	3.8572	8.85627	8.44887	8.1956	4.41695	7.99686	8.1144	8.58473	4.16118	8.65819	8.33935	4.09324	7.24109	7.60816	7.22795	4.27436	5.55714	8.27128	7.00845	8.45715	7.25327	7.75791	4.05944	8.10164	7.34724	8.09079	3.92881	9.01636	6.94211	8.68702	7.44016	7.61376	8.46962	7.63558	9.19038	9.55919	4.08253	8.91628	8.1722	4.07848
ULB_BH10	8.71275	8.68492	8.46069	8.50375	8.33023	8.62477	9.02753	8.72052	8.97646	2.94218	8.38309	7.99615	7.65058	3.64559	7.52783	7.59678	7.99332	3.49455	8.15651	7.76657	3.43923	6.74849	7.08387	6.69624	3.40601	4.83191	7.61768	6.56196	7.85018	6.65316	7.2283	3.15409	7.66981	6.70712	7.54895	3.28741	8.42821	6.44677	8.14724	6.99235	7.08094	7.83991	7.08001	8.56512	8.94476	3.43486	8.37016	7.60935	3.42989
ULB_BH11	8.67758	8.70089	8.20737	8.09849	8.28233	8.26518	8.90884	8.69081	8.78833	4.30861	8.11901	7.68966	7.57393	4.35553	7.26736	7.45261	8.03082	5.32015	7.96413	7.75906	5.26155	6.55995	6.96599	6.60529	4.48913	5.33477	7.83187	6.26784	7.93155	6.74015	7.12078	4.44108	7.32013	6.90207	7.46608	5.1056	8.45035	6.27196	8.04916	6.69204	6.98442	7.9834	7.04113	8.68498	9.02989	5.25542	8.28472	7.57893	5.25069
ULB_BH9	8.96084	8.9659	8.56465	8.50663	8.56802	8.6589	9.22287	8.97219	9.12605	3.98416	8.47951	8.06221	7.86553	4.30823	7.6214	7.76734	8.28428	4.65969	8.29896	8.0271	4.59687	6.88346	7.26786	6.89458	4.29174	5.38684	8.01894	6.62563	8.16841	6.9661	7.42016	4.15449	7.70506	7.08941	7.75917	4.4369	8.7118	6.58802	8.35136	7.05557	7.27884	8.19774	7.31535	8.91206	9.27143	4.58872	8.58378	7.85402	4.58428
ULB_BH17	9.58676	9.63444	9.01132	8.81701	9.19196	9.00729	9.77209	9.60245	9.61692	5.61519	8.91881	8.4752	8.48317	5.60581	8.08867	8.33074	8.98561	6.37506	8.8061	8.69782	6.30675	7.43823	7.86886	7.5306	5.78836	6.51625	8.86704	7.0997	8.90807	7.74288	8.02499	5.74919	8.09016	7.94608	8.37456	6.14172	9.39084	7.16574	8.93818	7.50727	7.89733	8.98638	7.98031	9.66675	9.991	6.29569	9.17568	8.51042	6.2917
ULB_BH13	9.00416	9.02338	8.54829	8.44717	8.60924	8.61191	9.24198	9.01698	9.12598	4.40494	8.46044	8.03293	7.90173	4.57482	7.60729	7.78518	8.35023	5.18684	8.30089	8.08171	5.12353	6.8937	7.29558	6.93189	4.6467	5.59249	8.13419	6.60784	8.24688	7.0518	7.44995	4.55675	7.6652	7.20365	7.79413	4.96301	8.77189	6.60398	8.37948	7.03331	7.31243	8.29308	7.3647	8.99834	9.347	5.1151	8.6145	7.90308	5.1107
ULB_BH12	9.6754	9.66361	9.34561	9.3286	9.28678	9.46905	9.96389	9.68497	9.88814	4.07628	9.26349	8.85784	8.59358	4.74999	8.40413	8.5162	8.97508	4.05407	9.06224	8.73293	3.97978	7.64543	8.00877	7.62726	4.55058	5.90982	8.64781	7.41729	8.84437	7.64103	8.15787	4.29533	8.51216	7.72639	8.48919	3.81058	9.40755	7.34594	9.08604	7.84911	8.01318	8.85197	8.03158	9.57413	9.94545	3.96562	9.31448	8.56736	3.96214
ULB_BH16	9.36133	9.37226	8.93731	8.85641	8.96744	9.01561	9.61281	9.3733	9.50696	4.4262	8.85076	8.42802	8.26244	4.7666	7.99468	8.15599	8.69374	4.90685	8.68045	8.43186	4.83826	7.26803	7.66068	7.29136	4.74986	5.83662	8.44613	6.99637	8.58266	7.38239	7.81399	4.60285	8.0651	7.51579	8.15547	4.67316	9.11912	6.97502	8.74497	7.42437	7.67426	8.61819	7.71753	9.32954	9.68504	4.82714	8.97865	8.2564	4.82316
ULB_BH15	9.807	9.82779	9.33893	9.22318	9.4119	9.39253	10.0408	9.82	9.9206	5.02251	9.25037	8.82011	8.70392	5.33297	8.39927	8.58439	9.15544	5.36941	9.09644	8.88604	5.296	7.69197	8.09675	7.73463	5.3409	6.37842	8.93942	7.39977	9.05273	7.85784	8.25138	5.19921	8.44927	8.00882	8.59619	5.12726	9.57658	7.40354	9.18025	7.82355	8.11449	9.0991	8.16869	9.80434	10.1526	5.28223	9.41561	8.70689	5.27869
ULB_BH18	9.62079	9.6465	9.13375	9.00538	9.22537	9.17812	9.84621	9.6343	9.71993	5.01873	9.04446	8.6116	8.51648	5.2425	8.19595	8.39099	8.97781	5.52262	8.89728	8.70471	5.45181	7.49738	7.90727	7.5489	5.29598	6.25928	8.7803	7.19688	8.87971	7.6889	8.06237	5.18314	8.2381	7.85034	8.40846	5.28491	9.39644	7.2113	8.98954	7.61857	7.92695	8.93226	7.98642	9.63347	9.97755	5.43946	9.22551	8.52383	5.43568
ULB_BH14	8.83163	8.84198	8.41418	8.3421	8.43787	8.49839	9.08497	8.84353	8.98137	4.0431	8.32809	7.9072	7.7332	4.27344	7.47124	7.62834	8.16329	4.8532	8.15463	7.90168	4.79235	6.74125	7.13212	6.76209	4.30685	5.32312	7.91735	6.47361	8.05219	6.85203	7.28526	4.20033	7.54641	6.98689	7.62633	4.63424	8.58877	6.44762	8.21633	6.90234	7.14524	8.08818	7.18757	8.79922	9.15456	4.78515	8.4498	7.72644	4.78058
ULB_BH21	9.66393	9.69344	9.16106	9.02074	9.26836	9.19678	9.8825	9.67782	9.75106	5.15572	9.07114	8.63604	8.55898	5.34632	8.22524	8.42871	9.02773	5.6812	8.92996	8.75191	5.61025	7.5345	7.94839	7.59316	5.41903	6.34781	8.8434	7.227	8.93306	7.74564	8.1038	5.31627	8.26017	7.91423	8.45078	5.44323	9.44434	7.25049	9.02926	7.64662	7.96961	8.99	8.03319	9.68813	10.029	5.59782	9.26566	8.56978	5.59405
ULB_BH24	9.26368	9.26819	8.86742	8.80699	8.87094	8.96017	9.52614	9.27498	9.42923	4.18266	8.78218	8.36442	8.16861	4.57944	7.92418	8.07062	8.58622	4.65155	8.60215	8.3296	4.58409	7.18671	7.5711	7.19769	4.52883	5.67192	8.31694	6.92818	8.4696	7.267	7.72336	4.36523	8.00666	7.38777	8.06228	4.41997	9.01399	6.89129	8.65456	7.35799	7.582	8.49764	7.61811	9.21258	9.57268	4.57358	8.88694	8.15675	4.5695
ULB_BH22	9.77976	9.81318	9.26027	9.10687	9.38416	9.28651	9.99111	9.79405	9.8542	5.34979	9.16969	8.73232	8.6745	5.5193	8.32693	8.53928	9.15068	5.86317	9.03501	8.8722	5.79135	7.64479	8.06268	7.71085	5.60553	6.50794	8.97949	7.33003	9.05951	7.87584	8.21836	5.5085	8.35402	8.05134	8.56614	5.62368	9.56513	7.36309	9.14172	7.74723	8.08549	9.1208	8.15327	9.8157	10.1533	5.77844	9.37849	8.68884	5.77475
ULB_BH31	7.55301	7.6703	6.72915	6.34486	7.18524	6.57694	7.5985	7.57494	7.36087	6.46593	6.63226	6.18402	6.52906	5.53759	5.92072	6.29855	7.13206	8.48658	6.63653	6.81621	8.44515	5.4949	5.95222	5.71919	6.18548	5.86569	7.29815	5.06404	7.13101	6.16425	6.09701	6.45119	5.79066	6.49602	6.42748	8.30816	7.46368	5.30154	6.88944	5.37909	6.0082	7.29285	6.16448	7.85323	8.09077	8.44661	7.11589	6.62167	8.44096
ULB_BH23	9.25183	9.2537	8.86684	8.81445	8.85964	8.96525	9.5187	9.26285	9.4254	4.10362	8.78213	8.36645	8.15858	4.52997	7.9236	8.06404	8.57045	4.55009	8.59828	8.31606	4.48274	7.18204	7.56297	7.18801	4.46236	5.63236	8.29214	6.92884	8.45157	7.24832	7.71476	4.28964	8.01081	7.36371	8.05253	4.31873	8.99913	6.88577	8.6458	7.35922	7.57277	8.47645	7.60594	9.19275	9.5547	4.4723	8.87759	8.14434	4.46821
ULB_BH33	7.95353	8.06174	7.15937	6.79842	7.57979	7.02616	8.01847	7.97471	7.79078	6.40646	7.06254	6.61225	6.91134	5.60433	6.32946	6.69046	7.50419	8.25504	7.05061	7.19009	8.2089	5.86568	6.32376	6.07203	6.19194	6.03426	7.62949	5.44412	7.49193	6.48597	6.47166	6.41475	6.21738	6.80152	6.80789	8.06622	7.84865	5.65754	7.28805	5.77703	6.37611	7.64269	6.52279	8.22437	8.47557	8.20833	7.51751	6.99505	8.2029
ULB_BH34	7.44964	7.57203	6.60868	6.20955	7.08562	6.44437	7.48364	7.47198	7.24011	6.56734	6.51184	6.0653	6.43706	5.59374	5.81417	6.20137	7.04503	8.6419	6.526	6.72855	8.60189	5.41078	5.86695	5.64449	6.26344	5.87905	7.23261	4.97549	7.05008	6.10513	6.00981	6.54444	5.67332	6.44461	6.33664	8.46664	7.36922	5.22589	6.78776	5.2797	5.92485	7.21766	6.08613	7.76607	7.9959	8.60394	7.01226	6.53451	8.59823
ULB_BH20	8.08481	8.13113	7.52574	7.35587	7.68982	7.53875	8.27564	8.10032	8.12659	4.63148	7.43409	6.99337	6.98076	4.2991	6.59801	6.83115	7.48204	6.11298	7.31236	7.19426	6.06263	5.93786	6.3666	6.02713	4.63247	5.10515	7.37201	5.6055	7.40532	6.24352	6.52272	4.70759	6.61177	6.45437	6.87216	5.91544	7.88731	5.66372	7.43778	6.01695	6.39446	7.48599	6.4767	8.16408	8.48745	6.06029	7.67521	7.00697	6.05507
ULB_BH19	7.37367	7.47054	6.62476	6.30844	6.9935	6.52636	7.46511	7.39386	7.25355	5.76121	6.52839	6.07655	6.31277	4.90542	5.76582	6.10374	6.8932	7.75873	6.49167	6.5817	7.71805	5.25855	5.71565	5.44671	5.51306	5.32728	6.98256	4.84903	6.87002	5.83448	5.86628	5.7564	5.68105	6.13863	6.2076	7.5821	7.25053	5.03672	6.70761	5.20163	5.76412	7.01052	5.90101	7.61079	7.87589	7.71985	6.94022	6.38669	7.71416
ULB_BH27	10.448	10.4929	9.8788	9.68408	10.0529	9.87489	10.6372	10.4634	10.4838	6.17721	9.78636	9.34293	9.34374	6.33255	8.95538	9.19416	9.84069	6.53619	9.67213	9.55498	6.45952	8.30105	8.72967	8.38854	6.43507	7.29601	9.70621	7.96549	9.75958	8.58832	8.88578	6.3382	8.958	8.7821	9.23515	6.28874	10.2482	8.0269	9.801	8.37401	8.75708	9.83294	8.83684	10.5179	10.8458	6.44384	10.0384	9.36839	6.44064
ULB_BH25	9.76123	9.74137	9.46577	9.47167	9.37534	9.60512	10.0623	9.76992	9.99752	3.9522	9.38541	8.98675	8.68803	4.74114	8.52688	8.62117	9.05086	3.7409	9.17355	8.81634	3.66483	7.75901	8.11086	7.72625	4.47756	5.92404	8.69617	7.54695	8.91351	7.71269	8.25804	4.18485	8.64802	7.78078	8.58483	3.49458	9.48483	7.45823	9.1828	7.97881	8.11202	8.91118	8.12155	9.63543	10.0116	3.6497	9.40885	8.65471	3.64639
ULB_BH32	10.7052	10.7143	10.2806	10.1907	10.3116	10.3532	10.9581	10.717	10.8518	5.43032	10.1937	9.76941	9.60702	6.00226	9.33827	9.50133	10.0343	5.15546	10.0254	9.77439	5.07158	8.61329	9.00578	8.6359	5.87495	7.11725	9.77252	8.33957	9.92055	8.71883	9.15899	5.64398	9.4045	8.84315	9.50015	4.89819	10.4607	8.32035	10.09	8.76694	9.01905	9.95144	9.06085	10.6652	11.0234	5.05151	10.3236	9.5997	5.04917
ULB_BH36	10.5763	10.6068	10.064	9.91114	10.1807	10.091	10.7918	10.5903	10.6569	5.88313	9.97354	9.53652	9.47123	6.20475	9.13002	9.33892	9.94158	5.99467	9.83708	9.6654	5.9149	8.44453	8.86017	8.50602	6.2165	7.23556	9.75522	8.13269	9.84701	8.65924	9.01569	6.06596	9.15846	8.82568	9.36297	5.74267	10.3579	8.16156	9.94035	8.55059	8.88195	9.90344	8.94662	10.602	10.943	5.89741	10.1769	9.48302	5.89455
ULB_BH38	10.3986	10.4083	9.97295	9.88409	10.0049	10.0462	10.6507	10.4105	10.5441	5.1947	9.88608	9.4619	9.30011	5.71992	9.03061	9.19391	9.72881	5.07984	9.71776	9.46826	4.99886	8.30575	8.6986	8.32901	5.61543	6.82584	9.47085	8.03192	9.61582	8.41447	8.85187	5.4013	9.09719	8.54117	9.1932	4.8262	10.1549	8.0129	9.78287	8.45933	8.71204	9.64799	8.75444	10.3611	10.7186	4.98067	10.0165	9.2933	4.97795
ULB_BH40	7.01089	7.12435	6.20429	5.84075	6.64043	6.06835	7.06684	7.03248	6.83588	6.08098	6.10743	5.65761	5.97951	5.06614	5.3822	5.75243	6.57962	8.2572	6.10115	6.26417	8.22116	4.94161	5.39929	5.16222	5.75148	5.33991	6.73897	4.51323	6.57589	5.60452	5.54498	6.048	5.26309	5.93637	5.87729	8.09106	6.91528	4.74498	6.3463	4.83515	5.45437	6.73574	5.6086	7.30068	7.54245	8.22489	6.57418	6.06944	8.21901
ULB_BH41	8.98428	8.96172	8.70669	8.73038	8.59955	8.85776	9.29062	8.99264	9.23148	3.27457	8.62757	8.23423	7.91499	3.96336	7.77024	7.85339	8.27078	3.63885	8.40906	8.0388	3.57699	6.99689	7.34185	6.95589	3.7402	5.14059	7.91115	6.79642	8.1317	6.93182	7.48795	3.48853	7.90131	6.99646	7.81238	3.41825	8.70509	6.69556	8.41061	7.22781	7.34135	8.1274	7.34683	8.85191	9.22894	3.56943	8.63548	7.8787	3.5649
ULB_BH46	6.96299	7.08092	6.14084	5.7636	6.59563	5.99389	7.0089	6.98495	6.77258	6.19087	6.04395	5.59531	5.94102	5.14667	5.33054	5.70929	6.54567	8.39632	6.04648	6.22957	8.361	4.90946	5.36638	5.13837	5.84634	5.38825	6.72329	4.47689	6.54715	5.59409	5.51046	6.15268	5.20167	5.93243	5.83976	8.23181	6.87507	4.72013	6.29955	4.78941	5.42315	6.71193	5.58177	7.26685	7.50209	8.36502	6.52584	6.03519	8.35911
ULB_BH43	8.96255	8.98089	8.51064	8.41273	8.56772	8.57653	9.20196	8.97528	9.08725	4.35256	8.42298	7.99615	7.86044	4.52271	7.56935	7.74507	8.30717	5.15144	8.26193	8.03929	5.0887	6.85396	7.25475	6.89039	4.59348	5.54232	8.08834	6.56998	8.20307	7.00742	7.40901	4.50393	7.62914	7.15775	7.7529	4.92871	8.72922	6.5638	8.33878	6.99585	7.27123	8.24831	7.32251	8.95415	9.30346	5.08055	8.57365	7.86098	5.07611
ULB_BH39	10.4305	10.4652	9.90214	9.73822	10.0349	9.92099	10.6386	10.4449	10.4986	5.88066	9.81112	9.37221	9.32519	6.13843	8.97064	9.18791	9.80347	6.11245	9.68066	9.52438	6.03451	8.29342	8.71297	8.36237	6.18406	7.1468	9.63267	7.97482	9.71285	8.52943	8.86874	6.0547	8.99216	8.70433	9.21678	5.86309	10.2174	8.01278	9.79114	8.39039	8.73637	9.77439	8.80544	10.4691	10.8064	6.01811	10.028	9.34069	6.01505
ULB_BH44	8.87514	8.86858	8.52915	8.50697	8.48508	8.64846	9.15639	8.88524	9.07559	3.61136	8.44649	8.03892	7.78889	4.06034	7.58708	7.70613	8.18189	4.23512	8.24914	7.93479	4.17407	6.83199	7.20036	6.82072	3.97053	5.1821	7.87707	6.5985	8.05611	6.85212	7.35036	3.79565	7.69174	6.95152	7.6839	4.01593	8.61301	6.53318	8.27982	7.03021	7.20646	8.07157	7.22986	8.79134	9.15859	4.16684	8.50944	7.76684	4.16226
ULB_BH47	8.6773	8.70759	8.17831	8.04828	8.28172	8.22086	8.89617	8.69123	8.76635	4.50798	8.08877	7.65518	7.5723	4.48173	7.24135	7.44211	8.04302	5.57205	7.94461	7.7662	5.51352	6.54797	6.96162	6.60676	4.65677	5.42539	7.86907	6.24265	7.9502	6.76545	7.11705	4.6312	7.28115	6.94117	7.46408	5.35759	8.45881	6.26374	8.0425	6.66338	6.98295	8.01034	7.04739	8.70602	9.04501	5.5074	8.27889	7.58371	5.50268
ULB_BH48	9.39582	9.36793	9.13823	9.17224	9.01317	9.29663	9.70976	9.40361	9.65694	3.46678	9.06004	8.67037	8.33296	4.30481	8.20387	8.27759	8.67629	3.40741	8.83623	8.44965	3.33769	7.42673	7.76497	7.37769	4.00645	5.50143	8.29682	7.23429	8.53273	7.33608	7.90979	3.70194	8.34081	7.38796	8.23117	3.17198	9.11121	7.1251	8.82948	7.66523	7.76258	8.52118	7.76268	9.24654	9.62678	3.32614	9.05269	8.29228	3.32222
ULB_BJ1	7.63149	7.61491	7.34138	7.36938	7.24483	7.49425	7.93085	7.64046	7.86785	2.60601	7.26222	6.86943	6.5566	2.78127	6.40493	6.49058	6.92535	4.19552	7.04478	6.68728	4.16003	5.63191	5.97981	5.59486	2.79444	3.8881	6.59552	5.43228	6.79226	5.58947	6.12671	2.73035	6.53821	5.67314	6.45334	4.03208	7.35858	5.33067	7.0513	5.86347	5.98059	6.79842	5.99062	7.5207	7.89275	4.16425	7.27745	6.52441	4.15832
ULB_BJ3	7.79175	7.79614	7.40935	7.37195	7.39918	7.51713	8.05706	7.80298	7.96491	3.27724	7.32532	6.91277	6.69744	3.25844	6.46629	6.60249	7.11457	4.77308	7.13782	6.85745	4.7301	5.72122	6.10134	5.72671	3.39819	4.27123	6.85651	5.47354	6.99938	5.79753	6.25319	3.38547	6.56119	5.92628	6.59127	4.59214	7.54203	5.42456	7.18427	5.90461	6.11134	7.0309	6.14608	7.74401	8.10231	4.7311	7.41621	6.68468	4.7255
ULB_BJ4	8.22605	8.2067	7.9415	7.96713	7.84026	8.0933	8.52861	8.23474	8.46732	2.84207	7.86234	7.46918	7.15369	3.28512	7.005	7.08968	7.51642	3.90522	7.64452	7.28118	3.85846	6.23193	6.57855	6.19312	3.17523	4.4318	7.17243	6.03165	7.3805	6.17888	6.72509	3.01421	7.13703	6.25342	7.05072	3.71632	7.95021	5.93066	7.64882	6.46296	6.57874	7.38172	6.58666	8.10519	8.47962	3.85793	7.8744	7.11959	3.85249
ULB_BJ5	7.71579	7.69678	7.43528	7.46884	7.32999	7.59204	8.01874	7.72449	7.95875	2.57555	7.3566	6.96574	6.64363	2.8217	6.49989	6.58068	7.00664	4.09189	7.13644	6.77095	4.05543	5.72479	6.06925	5.68353	2.79821	3.9444	6.66775	5.52961	6.87144	5.66946	6.21554	2.7106	6.63639	5.7472	6.54074	3.92628	7.44032	5.42336	7.13888	5.96051	6.06908	6.87436	6.07643	7.59741	7.97102	4.05927	7.3643	6.60932	4.05338
ULB_BJ2	7.92994	7.91177	7.64339	7.6706	7.54378	7.79601	8.2312	7.93875	8.1693	2.7063	7.56426	7.17143	6.85654	3.0278	6.70699	6.79178	7.22178	4.0366	7.34642	6.98533	3.99561	5.93378	6.28077	5.89551	2.97328	4.15771	6.88402	5.73415	7.08708	5.88491	6.42744	2.8567	6.83987	5.96343	6.75345	3.86059	7.65534	5.63251	7.3515	6.16538	6.28118	7.09047	6.28992	7.81345	8.18684	3.99756	7.57731	6.82321	3.99185
ULB_BJ7	7.80173	7.79144	7.48232	7.48854	7.41295	7.62041	8.09086	7.81139	8.01864	2.86372	7.4015	7.00179	6.71989	3.02721	6.54269	6.64475	7.10366	4.31928	7.19354	6.85967	4.27888	5.77768	6.13636	5.7541	3.05874	4.11503	6.7941	5.56194	6.97571	5.77183	6.28502	2.99258	6.66337	5.86856	6.61561	4.14442	7.53556	5.47742	7.21266	5.99379	6.14004	6.98918	6.15773	7.70944	8.0778	4.28104	7.44082	6.69363	4.27531
ULB_BJ6	7.95617	7.94189	7.65234	7.66757	7.56864	7.79678	8.25129	7.9654	8.18395	2.8296	7.57227	7.17553	6.87833	3.10654	6.71403	6.80817	7.25288	4.14777	7.35979	7.01268	4.10529	5.94518	6.29845	5.91467	3.07973	4.22121	6.92828	5.73657	7.12141	5.91817	6.44618	2.97571	6.84001	6.00523	6.77462	3.96829	7.68569	5.64439	7.37225	6.16824	6.30056	7.12955	6.31388	7.85138	8.22244	4.10658	7.59929	6.84858	4.10094
ULB_BJ9	6.30993	6.38327	5.66207	5.4441	5.92011	5.63753	6.45393	6.32794	6.27732	4.69993	5.56808	5.12038	5.22081	3.67406	4.75539	5.03906	5.77052	7.04646	5.48023	5.46684	7.01892	4.1616	4.6103	4.30755	4.3505	4.03874	5.78797	3.78639	5.72551	4.63689	4.76495	4.65621	4.73108	4.91669	5.11314	6.90054	6.15107	3.91272	5.64903	4.17601	4.6499	5.84471	4.76463	6.4782	6.76904	7.02612	5.88569	5.27365	7.01992
ULB_BJ8	7.10236	7.17157	6.46159	6.23833	6.71146	6.43406	7.25179	7.12003	7.07669	4.84164	6.36759	5.91978	6.00982	4.06835	5.55415	5.83281	6.55139	6.86312	6.27855	6.25033	6.82545	4.95174	5.39774	5.08708	4.62496	4.60999	6.53936	4.58229	6.49968	5.39025	5.55292	4.8452	5.53023	5.65239	5.90185	6.69352	6.93713	4.69767	6.44287	4.97441	5.43525	6.61039	5.54369	7.25493	7.55255	6.82856	6.67981	6.05797	6.82274
ULB_BJ10	6.5666	6.64846	5.88223	5.63029	6.1797	5.83249	6.69232	6.5854	6.50336	5.00517	5.78721	5.33695	5.48609	4.0206	4.99009	5.29401	6.04796	7.2626	5.71699	5.74098	7.23143	4.4266	4.87947	4.5891	4.68137	4.39239	6.09305	4.03731	6.0111	4.94221	5.03291	4.9716	4.94433	5.23241	5.37916	7.10801	6.42041	4.18752	5.90288	4.41448	4.9225	6.13855	5.04588	6.76005	7.04172	7.23718	6.13846	5.54684	7.23111
ED of IS
Sample	GOM_CC3	GOM_CC2	GOM_BC3	GOM_BC7	GOM_CC4	GOM_BC4	GOM_BC1	GOM_CC1	GOM_BC6	GOM_BC5	GOM_BC8	GOM_BH3	GOM_BH1	GOM_BH2	GOM_BH4	GOM_BH5	GOM_BH6	GOM_BH7	GOM_BH8	GOM_BH10	GOM_BH11	GOM_BH9	GOM_BH17	GOM_BH13	GOM_BH12	GOM_BH16	GOM_BH15	GOM_BH18	GOM_BH14	GOM_BH21	GOM_BH24	GOM_BH22	GOM_BH31	GOM_BH23	GOM_BH33	GOM_BH34	GOM_BH30	GOM_BH20	GOM_BH19	GOM_BH27	GOM_BH28	GOM_BH25	GOM_BH32	GOM_BH26	GOM_BH29	GOM_BH36	GOM_BH38	GOM_BH40	GOM_BH35
GOM_CC3	0	1.38367	1.05665	1.97869	1.5021	2.13469	1.0693	1.50602	0.33804	1.9719	1.39838	1.57803	1.82837	3.53616	1.81682	1.53695	1.26584	1.28309	1.55932	0.869831	1.04057	1.63004	2.01067	1.61016	1.67201	1.45673	1.0681	2.44627	0.914392	1.11692	1.33974	1.57772	2.29896	1.5719	0.956114	1.82833	0.29404	1.99924	0.950974	2.33736	1.33411	1.41022	1.43909	0.481138	1.63992	0.653531	0.580285	0.697184	0.899576
GOM_CC2	1.38367	0	1.58167	2.64546	0.48801	1.49287	0.339227	0.396482	1.3938	2.5008	1.04535	1.42928	1.00693	2.69149	1.67868	1.21756	0.119895	2.58696	2.89038	2.10639	2.25912	2.11609	2.0379	1.57865	2.32594	1.68085	0.324661	3.04454	0.524908	1.79158	2.00798	2.30816	1.99251	2.71519	1.43257	2.69369	1.67719	2.23249	2.25024	2.16976	1.12916	0.287185	0.735925	1.24915	0.567196	1.69006	1.78801	1.59221	2.04717
GOM_BC3	1.05665	1.58167	0	1.08425	1.34827	1.4141	1.27298	1.42033	0.720614	0.991424	0.814915	0.722149	1.34285	2.76246	0.875665	0.827127	1.48005	1.39239	1.70347	0.942632	1.00784	0.611119	0.978122	0.667644	0.757491	0.428225	1.41025	1.52026	1.10239	0.222509	0.426705	0.727044	1.35594	1.27484	0.153744	1.11566	1.12926	0.942797	1.13996	1.33637	0.683688	1.40717	1.09974	1.47143	1.44401	0.559139	0.780564	0.41915	0.786201
GOM_BC7	1.97869	2.64546	1.08425	0	2.34322	2.0061	2.35037	2.42978	1.65964	0.261305	1.71857	1.41233	2.16881	3.05168	1.33177	1.62803	2.55042	1.50578	1.70012	1.35915	1.26956	0.547885	1.07478	1.25322	0.327545	1.01749	2.4931	0.468235	2.18442	0.911293	0.672025	0.400986	1.59012	1.02775	1.23797	0.392644	1.91818	0.758429	1.48838	1.4009	1.59294	2.44128	2.05997	2.44868	2.41082	1.32779	1.46633	1.2928	1.21115
GOM_CC4	1.5021	0.48801	1.34827	2.34322	0	1.00506	0.517994	0.102143	1.39806	2.16693	0.641656	1.01442	0.521399	2.24759	1.24128	0.788041	0.490637	2.55545	2.87097	2.06183	2.1936	1.79754	1.61091	1.17552	2.04018	1.33498	0.657698	2.70496	0.604395	1.57036	1.75604	2.04788	1.51557	2.58511	1.21801	2.45302	1.77707	1.83921	2.23227	1.70459	0.755413	0.203462	0.294832	1.51881	0.138342	1.61316	1.76295	1.48449	1.96599
GOM_BC4	2.13469	1.49287	1.4141	2.0061	1.00506	0	1.45157	1.09809	1.89097	1.76271	0.736308	0.697819	0.48964	1.40275	0.676112	0.616982	1.48839	2.80648	3.11673	2.34815	2.4219	1.50622	0.974707	0.806529	1.79389	1.09963	1.62115	2.22326	1.44417	1.59362	1.65659	1.86788	0.61594	2.63486	1.37674	2.26374	2.34219	1.29268	2.54437	0.858619	0.813813	1.20786	0.81552	2.32875	0.942422	1.92173	2.13268	1.76802	2.19836
GOM_BC1	1.0693	0.339227	1.27298	2.35037	0.517994	1.45157	0	0.48002	1.05648	2.22231	0.863979	1.23341	1.00103	2.75598	1.4981	1.0482	0.221639	2.24969	2.55464	1.7677	1.91994	1.83403	1.83679	1.36601	2.02658	1.42251	0.178935	2.76492	0.186251	1.47569	1.69927	1.99939	1.87168	2.37783	1.12083	2.37621	1.36	1.99661	1.91359	2.01946	0.915583	0.362437	0.637021	1.01068	0.648167	1.35123	1.44984	1.25587	1.70809
GOM_CC1	1.50602	0.396482	1.42033	2.42978	0.102143	1.09809	0.48002	0	1.42451	2.25777	0.737676	1.11345	0.610751	2.31381	1.34264	0.888101	0.414454	2.59512	2.90909	2.10232	2.23866	1.88551	1.71177	1.27356	2.12368	1.42574	0.599974	2.79715	0.594829	1.64149	1.83326	2.12734	1.6164	2.64338	1.28566	2.53014	1.78693	1.9371	2.26825	1.80654	0.847529	0.12673	0.393388	1.4903	0.178904	1.65754	1.7981	1.53394	2.01313
GOM_BC6	0.33804	1.3938	0.720614	1.65964	1.39806	1.89097	1.05648	1.42451	0	1.64007	1.16263	1.28755	1.64056	3.29219	1.51199	1.27811	1.27419	1.19326	1.49903	0.715968	0.875642	1.29308	1.68405	1.30183	1.34647	1.12859	1.1108	2.12522	0.875622	0.781677	1.00892	1.25943	1.99836	1.37222	0.628995	1.5399	0.453911	1.66238	0.857283	2.02096	1.07763	1.35045	1.2733	0.789609	1.53027	0.362182	0.395668	0.367632	0.683557
GOM_BC5	1.9719	2.5008	0.991424	0.261305	2.16693	1.76271	2.22231	2.25777	1.64007	0	1.53091	1.20003	1.9539	2.79052	1.09319	1.42325	2.41246	1.66994	1.8915	1.45378	1.39076	0.388965	0.81744	1.03634	0.325048	0.832075	2.3749	0.54376	2.0661	0.860794	0.632196	0.456352	1.33016	1.23125	1.14089	0.627885	1.95026	0.498186	1.60541	1.13964	1.41158	2.28003	1.87746	2.42634	2.22437	1.33883	1.50681	1.2748	1.29167
GOM_BC8	1.39838	1.04535	0.814915	1.71857	0.641656	0.736308	0.863979	0.737676	1.16263	1.53091	0	0.384057	0.530317	2.13837	0.638109	0.18502	0.987987	2.16683	2.48382	1.68565	1.78438	1.17069	0.992573	0.538148	1.4282	0.702086	1.04269	2.06591	0.791237	1.03079	1.17683	1.45313	1.02009	2.08975	0.725481	1.86457	1.61039	1.20046	1.87647	1.1558	0.133699	0.783362	0.348017	1.61361	0.693745	1.23922	1.43693	1.08838	1.55351
GOM_BH3	1.57803	1.42928	0.722149	1.41233	1.01442	0.697819	1.23341	1.11345	1.28755	1.20003	0.384057	0	0.756509	2.04586	0.26997	0.229871	1.3696	2.11247	2.42093	1.66331	1.72874	0.873605	0.609004	0.165978	1.15325	0.420368	1.41043	1.72054	1.13791	0.895814	0.970067	1.20659	0.724748	1.9416	0.706423	1.61461	1.73965	0.826398	1.86048	0.80933	0.32026	1.16611	0.720076	1.87283	1.04718	1.25363	1.4715	1.10135	1.50835
GOM_BH1	1.82837	1.00693	1.34285	2.16881	0.521399	0.48964	1.00103	0.610751	1.64056	1.9539	0.530317	0.756509	0	1.7627	0.898082	0.548485	1.01064	2.69357	3.01105	2.20887	2.31234	1.62808	1.26425	0.91786	1.90335	1.1643	1.161	2.46479	1.02828	1.55541	1.68446	1.94557	1.05091	2.61691	1.25554	2.35707	2.07145	1.54498	2.39717	1.26789	0.659297	0.724839	0.397579	1.94573	0.452889	1.75861	1.94777	1.61029	2.08106
GOM_BH2	3.53616	2.69149	2.76246	3.05168	2.24759	1.40275	2.75598	2.31381	3.29219	2.79052	2.13837	2.04586	1.7627	0	1.90596	2.01447	2.72798	4.1364	4.43497	3.70493	3.75784	2.6736	2.00473	2.1011	2.94324	2.38215	2.90517	3.08792	2.79075	2.91039	2.91289	3.05105	1.48732	3.8828	2.75098	3.39327	3.7443	2.29882	3.90225	1.65106	2.2146	2.43983	2.15565	3.7036	2.135	3.29891	3.51537	3.14607	3.54507
GOM_BH4	1.81682	1.67868	0.875665	1.33177	1.24128	0.676112	1.4981	1.34264	1.51199	1.09319	0.638109	0.26997	0.898082	1.90596	0	0.461123	1.62558	2.23072	2.52929	1.80965	1.85367	0.833097	0.372813	0.212065	1.12061	0.476221	1.67593	1.57849	1.40712	1.00563	1.01729	1.20145	0.487538	1.99797	0.899743	1.5907	1.95811	0.649618	2.00628	0.541011	0.589302	1.40717	0.952607	2.13208	1.25484	1.43148	1.65282	1.28444	1.64543
GOM_BH5	1.53695	1.21756	0.827127	1.62803	0.788041	0.616982	1.0482	0.888101	1.27811	1.42325	0.18502	0.229871	0.548485	2.01447	0.461123	0	1.16594	2.21182	2.52593	1.7428	1.82693	1.08357	0.82491	0.395283	1.35585	0.616783	1.22703	1.94803	0.975429	1.02784	1.13996	1.3972	0.836902	2.08913	0.769135	1.80861	1.73107	1.05583	1.9376	0.971267	0.202866	0.947199	0.495246	1.77979	0.817389	1.30881	1.51732	1.15529	1.59934
GOM_BH6	1.26584	0.119895	1.48005	2.55042	0.490637	1.48839	0.221639	0.414454	1.27419	2.41246	0.987987	1.3696	1.01064	2.72798	1.62558	1.16594	0	2.46728	2.77052	1.98722	2.14049	2.02596	1.97839	1.51357	2.22891	1.5992	0.21829	2.9561	0.407883	1.68705	1.90675	2.20709	1.96197	2.5994	1.32948	2.58884	1.55907	2.1604	2.13047	2.1291	1.06133	0.289759	0.701755	1.14737	0.593036	1.57278	1.66861	1.47715	1.92945
GOM_BH7	1.28309	2.58696	1.39239	1.50578	2.55545	2.80648	2.24969	2.59512	1.19326	1.66994	2.16683	2.11247	2.69357	4.1364	2.23072	2.21182	2.46728	0	0.317992	0.493729	0.385006	1.552	2.20544	2.03708	1.36761	1.75453	2.298	1.90052	2.06801	1.22634	1.25019	1.23072	2.67898	0.54048	1.44563	1.15015	1.02247	2.00442	0.338307	2.59189	2.04593	2.53227	2.37901	1.6969	2.67971	0.945878	0.801449	1.08678	0.613681
GOM_BH8	1.55932	2.89038	1.70347	1.70012	2.87097	3.11673	2.55464	2.90909	1.49903	1.8915	2.48382	2.42093	3.01105	4.43497	2.52929	2.52593	2.77052	0.317992	0	0.810475	0.699868	1.81775	2.48315	2.33978	1.60793	2.05345	2.59572	2.05281	2.37464	1.5294	1.53202	1.47391	2.96811	0.675063	1.76143	1.31985	1.28286	2.26335	0.642427	2.86889	2.36218	2.84395	2.69682	1.94297	2.99602	1.2634	1.11199	1.40477	0.930309
GOM_BH10	0.869831	2.10639	0.942632	1.35915	2.06183	2.34815	1.7677	2.10232	0.715968	1.45378	1.68565	1.66331	2.20887	3.70493	1.80965	1.7428	1.98722	0.493729	0.810475	0	0.170767	1.23693	1.83918	1.60637	1.12932	1.33958	1.82676	1.81009	1.58407	0.813437	0.90815	0.998292	2.278	0.706377	0.973712	1.09172	0.667745	1.68847	0.197331	2.22125	1.56864	2.04149	1.88714	1.33006	2.18599	0.453467	0.32052	0.598611	0.173279
GOM_BH11	1.04057	2.25912	1.00784	1.26956	2.1936	2.4219	1.91994	2.23866	0.875642	1.39076	1.78438	1.72874	2.31234	3.75784	1.85367	1.82693	2.14049	0.385006	0.699868	0.170767	0	1.21599	1.84901	1.65703	1.07142	1.37819	1.98531	1.70689	1.7351	0.848042	0.897885	0.935667	2.30948	0.537506	1.06157	0.970855	0.833845	1.67119	0.218967	2.23461	1.66234	2.18304	2.00565	1.49988	2.31452	0.581114	0.483485	0.712651	0.231602
GOM_BH9	1.63004	2.11609	0.611119	0.547885	1.79754	1.50622	1.83403	1.88551	1.29308	0.388965	1.17069	0.873605	1.62808	2.6736	0.833097	1.08357	2.02596	1.552	1.81775	1.23693	1.21599	0	0.67546	0.720746	0.287695	0.469925	1.98597	0.930909	1.67715	0.515443	0.331165	0.378045	1.18632	1.21504	0.756991	0.757742	1.64336	0.455224	1.41365	1.05636	1.04551	1.90163	1.51272	2.06943	1.86321	1.02698	1.21997	0.937833	1.06462
GOM_BH17	2.01067	2.0379	0.978122	1.07478	1.61091	0.974707	1.83679	1.71177	1.68405	0.81744	0.992573	0.609004	1.26425	2.00473	0.372813	0.82491	1.97839	2.20544	2.48315	1.83918	1.84901	0.67546	0	0.472086	0.938591	0.555597	2.01209	1.2489	1.72896	1.03174	0.955291	1.04954	0.521048	1.89049	1.05551	1.3921	2.10681	0.324258	2.02893	0.386453	0.9215	1.77164	1.31984	2.37529	1.62743	1.52615	1.74389	1.3952	1.66696
GOM_BH13	1.61016	1.57865	0.667644	1.25322	1.17552	0.806529	1.36601	1.27356	1.30183	1.03634	0.538148	0.165978	0.91786	2.1011	0.212065	0.395283	1.51357	2.03708	2.33978	1.60637	1.65703	0.720746	0.472086	0	1.00467	0.294148	1.54064	1.55475	1.25703	0.810907	0.85077	1.06726	0.699454	1.83112	0.687677	1.47066	1.74673	0.66369	1.80346	0.732139	0.452625	1.32131	0.880715	1.9383	1.21192	1.22109	1.44223	1.07325	1.44447
GOM_BH12	1.67201	2.32594	0.757491	0.327545	2.04018	1.79389	2.02658	2.12368	1.34647	0.325048	1.4282	1.15325	1.90335	2.94324	1.12061	1.35585	2.22891	1.36761	1.60793	1.12932	1.07142	0.287695	0.938591	1.00467	0	0.739132	2.1673	0.781368	1.85893	0.585508	0.346101	0.137222	1.45734	0.971139	0.911232	0.470096	1.63403	0.668603	1.28408	1.30749	1.29868	2.12918	1.76275	2.13599	2.11484	1.02845	1.18713	0.978844	0.96664
GOM_BH16	1.45673	1.68085	0.428225	1.01749	1.33498	1.09963	1.42251	1.42574	1.12859	0.832075	0.702086	0.420368	1.1643	2.38215	0.476221	0.616783	1.5992	1.75453	2.05345	1.33958	1.37819	0.469925	0.555597	0.294148	0.739132	0	1.58616	1.37217	1.28328	0.530395	0.55698	0.786525	0.938925	1.53697	0.500687	1.1957	1.55303	0.59052	1.5353	0.908153	0.579865	1.45054	1.04663	1.83548	1.3956	0.985395	1.20614	0.847373	1.17299
GOM_BH15	1.0681	0.324661	1.41025	2.4931	0.657698	1.62115	0.178935	0.599974	1.1108	2.3749	1.04269	1.41043	1.161	2.90517	1.67593	1.22703	0.21829	2.298	2.59572	1.82676	1.98531	1.98597	2.01209	1.54064	2.1673	1.58616	0	2.91582	0.309147	1.60462	1.83389	2.13272	2.05021	2.46293	1.25672	2.49971	1.36214	2.16505	1.95987	2.1983	1.09171	0.473777	0.809585	0.929098	0.777129	1.43123	1.50633	1.35047	1.78264
GOM_BH18	2.44627	3.04454	1.52026	0.468235	2.70496	2.22326	2.76492	2.79715	2.12522	0.54376	2.06591	1.72054	2.46479	3.08792	1.57849	1.94803	2.9561	1.90052	2.05281	1.81009	1.70689	0.930909	1.2489	1.55475	0.781368	1.37217	2.91582	0	2.60676	1.36524	1.12651	0.868748	1.71329	1.38233	1.67242	0.751099	2.38492	0.932663	1.92532	1.48418	1.9498	2.82215	2.41359	2.91472	2.75759	1.79593	1.93274	1.75781	1.66923
GOM_BH14	0.914392	0.524908	1.10239	2.18442	0.604395	1.44417	0.186251	0.594829	0.875622	2.0661	0.791237	1.13791	1.02828	2.79075	1.40712	0.975429	0.407883	2.06801	2.37464	1.58407	1.7351	1.67715	1.72896	1.25703	1.85893	1.28328	0.309147	2.60676	0	1.29992	1.52709	1.82651	1.81121	2.1916	0.949108	2.19821	1.20004	1.86657	1.73282	1.94009	0.81784	0.495848	0.637281	0.923768	0.74226	1.16518	1.26721	1.06989	1.52228
GOM_BH21	1.11692	1.79158	0.222509	0.911293	1.57036	1.59362	1.47569	1.64149	0.781677	0.860794	1.03079	0.895814	1.55541	2.91039	1.00563	1.02784	1.68705	1.22634	1.5294	0.813437	0.848042	0.515443	1.03174	0.810907	0.585508	0.530395	1.60462	1.36524	1.29992	0	0.239444	0.530135	1.46593	1.0624	0.360287	0.90211	1.13175	0.924003	1.00755	1.41029	0.898151	1.62555	1.32186	1.5657	1.66652	0.518494	0.724539	0.422462	0.644362
GOM_BH24	1.33974	2.00798	0.426705	0.672025	1.75604	1.65659	1.69927	1.83326	1.00892	0.632196	1.17683	0.970067	1.68446	2.91289	1.01729	1.13996	1.90675	1.25019	1.53202	0.90815	0.897885	0.331165	0.955291	0.85077	0.346101	0.55698	1.83389	1.12651	1.52709	0.239444	0	0.30034	1.43704	0.981707	0.578489	0.697022	1.32725	0.780325	1.08864	1.34173	1.04336	1.82727	1.49232	1.79698	1.84266	0.711542	0.894492	0.642774	0.735263
GOM_BH22	1.57772	2.30816	0.727044	0.400986	2.04788	1.86788	1.99939	2.12734	1.25943	0.456352	1.45313	1.20659	1.94557	3.05105	1.20145	1.3972	2.20709	1.23072	1.47391	0.998292	0.935667	0.378045	1.04954	1.06726	0.137222	0.786525	2.13272	0.868748	1.82651	0.530135	0.30034	0	1.56373	0.845639	0.878559	0.412036	1.52328	0.794723	1.14938	1.42515	1.32098	2.12466	1.77834	2.04806	2.13003	0.927344	1.07304	0.89327	0.838533
GOM_BH31	2.29896	1.99251	1.35594	1.59012	1.51557	0.61594	1.87168	1.6164	1.99836	1.33016	1.02009	0.724748	1.05091	1.48732	0.487538	0.836902	1.96197	2.67898	2.96811	2.278	2.30948	1.18632	0.521048	0.699454	1.45734	0.938925	2.05021	1.71329	1.81121	1.46593	1.43704	1.56373	0	2.39759	1.38697	1.91313	2.44547	0.831977	2.47316	0.250773	1.01608	1.70695	1.26044	2.59508	1.48711	1.9143	2.13585	1.76908	2.11021
GOM_BH23	1.5719	2.71519	1.27484	1.02775	2.58511	2.63486	2.37783	2.64338	1.37222	1.23125	2.08975	1.9416	2.61691	3.8828	1.99797	2.08913	2.5994	0.54048	0.675063	0.706377	0.537506	1.21504	1.89049	1.83112	0.971139	1.53697	2.46293	1.38233	2.1916	1.0624	0.981707	0.845639	2.39759	0	1.379	0.644801	1.37111	1.6391	0.6998	2.26959	1.95825	2.60454	2.36149	2.03636	2.69432	1.03179	0.999006	1.12358	0.68895
GOM_BH33	0.956114	1.43257	0.153744	1.23797	1.21801	1.37674	1.12083	1.28566	0.628995	1.14089	0.725481	0.706423	1.25554	2.75098	0.899743	0.769135	1.32948	1.44563	1.76143	0.973712	1.06157	0.756991	1.05551	0.687677	0.911232	0.500687	1.25672	1.67242	0.949108	0.360287	0.578489	0.878559	1.38697	1.379	0	1.26165	1.06305	1.05834	1.16886	1.39436	0.601039	1.26616	0.982734	1.34788	1.32003	0.548018	0.765078	0.395115	0.832074
GOM_BH34	1.82833	2.69369	1.11566	0.392644	2.45302	2.26374	2.37621	2.53014	1.5399	0.627885	1.86457	1.61461	2.35707	3.39327	1.5907	1.80861	2.58884	1.15015	1.31985	1.09172	0.970855	0.757742	1.3921	1.47066	0.470096	1.1957	2.49971	0.751099	2.19821	0.90211	0.697022	0.412036	1.91313	0.644801	1.26165	0	1.71487	1.09677	1.18659	1.74584	1.73212	2.52213	2.18719	2.30901	2.53831	1.1818	1.26904	1.19261	0.972053
GOM_BH30	0.29404	1.67719	1.12926	1.91818	1.77707	2.34219	1.36	1.78693	0.453911	1.95026	1.61039	1.73965	2.07145	3.7443	1.95811	1.73107	1.55907	1.02247	1.28286	0.667745	0.833845	1.64336	2.10681	1.74673	1.63403	1.55303	1.36214	2.38492	1.20004	1.13175	1.32725	1.52328	2.44547	1.37111	1.06305	1.71487	0	2.05042	0.704067	2.45641	1.52988	1.69538	1.69112	0.677331	1.91388	0.616695	0.452319	0.719185	0.746066
GOM_BH20	1.99924	2.23249	0.942797	0.758429	1.83921	1.29268	1.99661	1.9371	1.66238	0.498186	1.20046	0.826398	1.54498	2.29882	0.649618	1.05583	2.1604	2.00442	2.26335	1.68847	1.67119	0.455224	0.324258	0.66369	0.668603	0.59052	2.16505	0.932663	1.86657	0.924003	0.780325	0.794723	0.831977	1.6391	1.05834	1.09677	2.05042	0	1.8677	0.649178	1.10383	1.98197	1.5444	2.40622	1.87308	1.4419	1.64746	1.33194	1.51551
GOM_BH19	0.950974	2.25024	1.13996	1.48838	2.23227	2.54437	1.91359	2.26825	0.857283	1.60541	1.87647	1.86048	2.39717	3.90225	2.00628	1.9376	2.13047	0.338307	0.642427	0.197331	0.218967	1.41365	2.02893	1.80346	1.28408	1.5353	1.95987	1.92532	1.73282	1.00755	1.08864	1.14938	2.47316	0.6998	1.16886	1.18659	0.704067	1.8677	0	2.41231	1.76126	2.20177	2.06804	1.38136	2.359	0.638565	0.470192	0.788094	0.363343
GOM_BH27	2.33736	2.16976	1.33637	1.4009	1.70459	0.858619	2.01946	1.80654	2.02096	1.13964	1.1558	0.80933	1.26789	1.65106	0.541011	0.971267	2.1291	2.59189	2.86889	2.22125	2.23461	1.05636	0.386453	0.732139	1.30749	0.908153	2.1983	1.48418	1.94009	1.41029	1.34173	1.42515	0.250773	2.26959	1.39436	1.74584	2.45641	0.649178	2.41231	0	1.12487	1.88814	1.43384	2.6695	1.68952	1.89251	2.11248	1.75551	2.04965
GOM_BH28	1.33411	1.12916	0.683688	1.59294	0.755413	0.813813	0.915583	0.847529	1.07763	1.41158	0.133699	0.32026	0.659297	2.2146	0.589302	0.202866	1.06133	2.04593	2.36218	1.56864	1.66234	1.04551	0.9215	0.452625	1.29868	0.579865	1.09171	1.9498	0.81784	0.898151	1.04336	1.32098	1.01608	1.95825	0.601039	1.73212	1.52988	1.10383	1.76126	1.12487	0	0.880709	0.46727	1.58498	0.817949	1.12668	1.33001	0.974259	1.43225
GOM_BH25	1.41022	0.287185	1.40717	2.44128	0.203462	1.20786	0.362437	0.12673	1.35045	2.28003	0.783362	1.16611	0.724839	2.43983	1.40717	0.947199	0.289759	2.53227	2.84395	2.04149	2.18304	1.90163	1.77164	1.32131	2.12918	1.45054	0.473777	2.82215	0.495848	1.62555	1.82727	2.12466	1.70695	2.60454	1.26616	2.52213	1.69538	1.98197	2.20177	1.88814	0.880709	0	0.45627	1.37258	0.305409	1.60297	1.73198	1.48646	1.96073
GOM_BH32	1.43909	0.735925	1.09974	2.05997	0.294832	0.81552	0.637021	0.393388	1.2733	1.87746	0.348017	0.720076	0.397579	2.15565	0.952607	0.495246	0.701755	2.37901	2.69682	1.88714	2.00565	1.51272	1.31984	0.880715	1.76275	1.04663	0.809585	2.41359	0.637281	1.32186	1.49232	1.77834	1.26044	2.36149	0.982734	2.18719	1.69112	1.5444	2.06804	1.43384	0.46727	0.45627	0	1.54926	0.352148	1.43369	1.60639	1.29338	1.77465
GOM_BH26	0.481138	1.24915	1.47143	2.44868	1.51881	2.32875	1.01068	1.4903	0.789609	2.42634	1.61361	1.87283	1.94573	3.7036	2.13208	1.77979	1.14737	1.6969	1.94297	1.33006	1.49988	2.06943	2.37529	1.9383	2.13599	1.83548	0.929098	2.91472	0.923768	1.5657	1.79698	2.04806	2.59508	2.03636	1.34788	2.30901	0.677331	2.40622	1.38136	2.6695	1.58498	1.37258	1.54926	0	1.65384	1.13081	1.05743	1.15722	1.37593
GOM_BH29	1.63992	0.567196	1.44401	2.41082	0.138342	0.942422	0.648167	0.178904	1.53027	2.22437	0.693745	1.04718	0.452889	2.135	1.25484	0.817389	0.593036	2.67971	2.99602	2.18599	2.31452	1.86321	1.62743	1.21192	2.11484	1.3956	0.777129	2.75759	0.74226	1.66652	1.84266	2.13003	1.48711	2.69432	1.32003	2.53831	1.91388	1.87308	2.359	1.68952	0.817949	0.305409	0.352148	1.65384	0	1.73538	1.8906	1.60327	2.08566
GOM_BH36	0.653531	1.69006	0.559139	1.32779	1.61316	1.92173	1.35123	1.65754	0.362182	1.33883	1.23922	1.25363	1.75861	3.29891	1.43148	1.30881	1.57278	0.945878	1.2634	0.453467	0.581114	1.02698	1.52615	1.22109	1.02845	0.985395	1.43123	1.79593	1.16518	0.518494	0.711542	0.927344	1.9143	1.03179	0.548018	1.1818	0.616695	1.4419	0.638565	1.89251	1.12668	1.60297	1.43369	1.13081	1.73538	0	0.221547	0.153709	0.358485
GOM_BH38	0.580285	1.78801	0.780564	1.46633	1.76295	2.13268	1.44984	1.7981	0.395668	1.50681	1.43693	1.4715	1.94777	3.51537	1.65282	1.51732	1.66861	0.801449	1.11199	0.32052	0.483485	1.21997	1.74389	1.44223	1.18713	1.20614	1.50633	1.93274	1.26721	0.724539	0.894492	1.07304	2.13585	0.999006	0.765078	1.26904	0.452319	1.64746	0.470192	2.11248	1.33001	1.73198	1.60639	1.05743	1.8906	0.221547	0	0.370456	0.319292
GOM_BH40	0.697184	1.59221	0.41915	1.2928	1.48449	1.76802	1.25587	1.53394	0.367632	1.2748	1.08838	1.10135	1.61029	3.14607	1.28444	1.15529	1.47715	1.08678	1.40477	0.598611	0.712651	0.937833	1.3952	1.07325	0.978844	0.847373	1.35047	1.75781	1.06989	0.422462	0.642774	0.89327	1.76908	1.12358	0.395115	1.19261	0.719185	1.33194	0.788094	1.75551	0.974259	1.48646	1.29338	1.15722	1.60327	0.153709	0.370456	0	0.482562
GOM_BH35	0.899576	2.04717	0.786201	1.21115	1.96599	2.19836	1.70809	2.01313	0.683557	1.29167	1.55351	1.50835	2.08106	3.54507	1.64543	1.59934	1.92945	0.613681	0.930309	0.173279	0.231602	1.06462	1.66696	1.44447	0.96664	1.17299	1.78264	1.66923	1.52228	0.644362	0.735263	0.838533	2.11021	0.68895	0.832074	0.972053	0.746066	1.51551	0.363343	2.04965	1.43225	1.96073	1.77465	1.37593	2.08566	0.358485	0.319292	0.482562	0
GOM_BH41	1.43757	2.45965	0.957631	0.776563	2.29188	2.2952	2.12724	2.35617	1.18354	0.940862	1.76948	1.60412	2.29279	3.54147	1.65554	1.75866	2.34716	0.731942	0.956139	0.646084	0.518519	0.878665	1.55344	1.49031	0.652074	1.19623	2.22841	1.19466	1.94242	0.738716	0.639961	0.519411	2.0573	0.342526	1.07497	0.452443	1.29117	1.31315	0.734277	1.93496	1.63669	2.32687	2.05512	1.9172	2.39496	0.822834	0.860616	0.878636	0.546278
GOM_BH45	1.34547	2.30057	0.779185	0.727149	2.11877	2.11635	1.97117	2.18505	1.06689	0.847058	1.58936	1.42403	2.11196	3.3739	1.48152	1.57748	2.18974	0.835603	1.09132	0.633264	0.546624	0.726643	1.39622	1.31252	0.534164	1.01838	2.07907	1.1774	1.78766	0.558968	0.464253	0.396943	1.893	0.518642	0.900797	0.484933	1.2318	1.17319	0.764199	1.78058	1.4564	2.15927	1.87817	1.82653	2.21979	0.705342	0.784308	0.737399	0.494968
GOM_BH46	2.90069	3.93151	2.36674	1.46161	3.71022	3.46754	3.60546	3.78581	2.67232	1.71101	3.12135	2.85368	3.60503	4.4492	2.79253	3.0573	3.82264	1.77959	1.70282	2.0414	1.87323	1.98068	2.52672	2.70106	1.7017	2.44076	3.71549	1.36779	3.42293	2.14785	1.95452	1.66845	3.03061	1.33577	2.50772	1.25841	2.70686	2.20376	2.024	2.81982	2.9894	3.77335	3.4456	3.37022	3.79668	2.31423	2.32186	2.36978	2.00368
GOM_BH43	1.00839	2.39194	1.5738	2.00047	2.47364	2.93339	2.07364	2.49041	1.08637	2.12053	2.22628	2.27464	2.72237	4.31872	2.44941	2.31689	2.27385	0.597371	0.710127	0.680334	0.732182	1.91727	2.50938	2.24037	1.79871	1.99124	2.07603	2.43005	1.91016	1.4779	1.58823	1.66438	2.92828	1.12468	1.56831	1.68377	0.71478	2.36843	0.515229	2.88773	2.12569	2.40371	2.35962	1.30102	2.6085	1.02152	0.803384	1.1733	0.852964
GOM_BH39	1.0288	2.32264	1.17703	1.4639	2.29685	2.58681	1.98544	2.3346	0.928972	1.59228	1.92789	1.89902	2.4511	3.93686	2.03659	1.98349	2.20295	0.264335	0.574493	0.24229	0.203507	1.41828	2.0456	1.8362	1.27407	1.56311	2.03408	1.89315	1.80394	1.03318	1.09787	1.13797	2.49865	0.635504	1.21438	1.14889	0.781377	1.87337	0.0779568	2.43041	1.81055	2.26999	2.12735	1.45871	2.42249	0.694409	0.538182	0.840804	0.391786
GOM_BH44	2.39331	2.62527	1.34109	0.823897	2.21347	1.54571	2.4005	2.31343	2.05536	0.599059	1.58364	1.20117	1.87183	2.32167	0.981858	1.42544	2.55793	2.26089	2.48964	2.00477	1.96188	0.784942	0.609496	1.04679	0.894678	1.00242	2.57087	0.7666	2.2748	1.29368	1.11296	1.0319	0.979997	1.83014	1.46391	1.21425	2.42528	0.411947	2.17059	0.736955	1.49702	2.36688	1.92021	2.81062	2.23504	1.81007	2.00491	1.71253	1.83532
GOM_BH47	1.97898	3.19536	1.78009	1.37874	3.08452	3.12985	2.85651	3.14029	1.82461	1.61824	2.59501	2.43999	3.12194	4.34883	2.48275	2.59246	3.07803	0.737379	0.625253	1.11738	0.950716	1.67562	2.34578	2.32394	1.40847	2.03026	2.93095	1.62483	2.67049	1.56693	1.47328	1.29783	2.86154	0.505268	1.88319	0.990781	1.74023	2.07128	1.0362	2.7155	2.46343	3.09718	2.86512	2.41755	3.19575	1.50531	1.43419	1.61114	1.14912
GOM_BH48	1.423	2.7516	1.58125	1.64469	2.73424	2.99533	2.41588	2.77163	1.36036	1.82308	2.35442	2.30112	2.88053	4.32311	2.4172	2.40058	2.63174	0.188904	0.138779	0.675584	0.573888	1.7257	2.38467	2.22461	1.52923	1.94099	2.45713	2.01839	2.23595	1.41372	1.43026	1.39337	2.86261	0.63689	1.63402	1.27448	1.14894	2.17563	0.504116	2.77102	2.23404	2.70586	2.5627	1.81308	2.8598	1.12901	0.974024	1.27212	0.801946
GOM_BJ1	1.70571	2.22902	0.708863	0.434794	1.91182	1.60052	1.94483	1.99984	1.37084	0.282832	1.28423	0.981265	1.73704	2.73591	0.924871	1.19419	2.13815	1.54119	1.79453	1.25842	1.22198	0.114331	0.731287	0.825359	0.207332	0.582745	2.09527	0.820561	1.78624	0.589168	0.375801	0.325367	1.2501	1.17088	0.858056	0.670473	1.70283	0.469931	1.42705	1.10189	1.1595	2.01573	1.62675	2.15323	1.97705	1.08666	1.26939	1.00943	1.08867
GOM_BJ3	0.343999	1.70618	1.2776	2.06855	1.84548	2.45821	1.40228	1.84749	0.5846	2.10361	1.72319	1.87155	2.16771	3.86095	2.09599	1.85179	1.59047	1.09868	1.33564	0.79183	0.952115	1.79713	2.2539	1.88534	1.78673	1.69918	1.3849	2.53466	1.25403	1.28511	1.48113	1.67486	2.5827	1.48583	1.20553	1.85711	0.153913	2.20261	0.799824	2.59988	1.64945	1.74916	1.78075	0.607771	1.98343	0.770586	0.602267	0.870784	0.885504
GOM_BJ4	1.43393	2.01369	0.452472	0.634873	1.73317	1.56446	1.71565	1.81504	1.09873	0.547822	1.13165	0.89029	1.62404	2.7971	0.911529	1.07589	1.91696	1.3782	1.65636	1.0387	1.02865	0.206359	0.827731	0.758585	0.312283	0.470247	1.85851	1.0684	1.5497	0.317096	0.131174	0.322194	1.31657	1.08846	0.605555	0.734229	1.4386	0.649921	1.21978	1.21409	0.99993	1.81812	1.45977	1.88134	1.81181	0.821943	1.01362	0.738342	0.865652
GOM_BJ5	0.897205	1.40682	0.198069	1.27876	1.2114	1.4133	1.08981	1.27538	0.571024	1.18942	0.745347	0.751726	1.27355	2.79347	0.952373	0.801414	1.30145	1.42158	1.73847	0.94364	1.03909	0.807833	1.11407	0.740429	0.951364	0.559528	1.22074	1.71786	0.914794	0.38589	0.613418	0.911995	1.43987	1.37698	0.0590895	1.2874	1.0077	1.11661	1.13717	1.45107	0.625308	1.25022	0.986059	1.28969	1.31765	0.508447	0.722026	0.35474	0.808164
GOM_BJ2	0.71309	2.08987	1.46505	2.07362	2.20911	2.75335	1.78145	2.21711	0.865041	2.1553	2.02755	2.12618	2.49967	4.15221	2.32699	2.13806	1.97349	0.843514	1.02215	0.715591	0.833118	1.89977	2.4351	2.11503	1.83039	1.89296	1.7695	2.52565	1.62719	1.41532	1.56968	1.70388	2.81339	1.31918	1.42795	1.80125	0.432779	2.33568	0.627337	2.80089	1.93954	2.12303	2.12226	0.965613	2.34615	0.909112	0.692039	1.04654	0.865614
GOM_BJ7	2.1078	2.73694	1.19111	0.135126	2.41893	2.02814	2.4484	2.50788	1.78624	0.267044	1.78704	1.46405	2.2191	3.02115	1.35996	1.68542	2.64467	1.63128	1.81645	1.49402	1.4028	0.623261	1.07444	1.30125	0.443452	1.08533	2.59501	0.338991	2.28591	1.02861	0.789367	0.531059	1.57907	1.14188	1.34429	0.49825	2.05166	0.751002	1.62172	1.37578	1.66483	2.52489	2.13189	2.57575	2.48076	1.45835	1.60008	1.41882	1.34627
GOM_BJ6	2.61371	3.78681	2.29732	1.62275	3.63602	3.55871	3.45012	3.69969	2.44052	1.8838	3.10117	2.89372	3.61583	4.6743	2.88836	3.07182	3.67157	1.37793	1.22204	1.74627	1.57664	2.05546	2.68462	2.7584	1.76852	2.47364	3.53611	1.69557	3.26396	2.07568	1.93192	1.69146	3.20488	1.07325	2.41889	1.29939	2.38075	2.37739	1.67678	3.0233	2.96755	3.66747	3.39691	3.05785	3.7386	2.10489	2.0573	2.19461	1.75757
GOM_BJ9	8.35993	7.64585	7.41394	7.17451	7.1968	6.27472	7.69727	7.26639	8.06877	6.96477	6.99035	6.78372	6.6965	4.95436	6.55915	6.83276	7.68083	8.61318	8.85438	8.28999	8.2837	7.06823	6.45484	6.77082	7.24905	6.98657	7.85266	6.92302	7.71376	7.48657	7.3877	7.38487	6.0717	8.19511	7.4574	7.5667	8.51713	6.61312	8.47557	6.08024	7.03372	7.39188	7.07726	8.6012	7.08786	7.97194	8.1924	7.83224	8.1169
GOM_BJ8	0.175778	1.419	1.2323	2.14434	1.58951	2.27603	1.12499	1.58316	0.513683	2.14366	1.54102	1.73929	1.94832	3.67424	1.9825	1.68706	1.30497	1.35353	1.61	0.98075	1.15031	1.80468	2.18354	1.77743	1.84103	1.63038	1.09586	2.6124	0.988551	1.29085	1.5115	1.74367	2.46233	1.68713	1.13006	1.98061	0.331075	2.17496	1.03349	2.50654	1.48478	1.47904	1.55393	0.349863	1.72785	0.816656	0.716971	0.869863	1.03296
GOM_BJ10	0.657906	2.03125	1.22602	1.80603	2.09263	2.55792	1.70638	2.11213	0.701778	1.8866	1.84516	1.90971	2.33816	3.94893	2.09723	1.94095	1.91211	0.6742	0.916576	0.450642	0.581203	1.63563	2.1861	1.88619	1.56166	1.65136	1.72128	2.25988	1.53792	1.15941	1.30489	1.43506	2.58098	1.09318	1.20445	1.54114	0.369771	2.07523	0.393683	2.55692	1.74734	2.02869	1.97494	1.02851	2.22679	0.66691	0.44547	0.812967	0.596908
MAD_CC3	3.57824	3.32879	2.54959	2.22763	2.8435	1.85564	3.22595	2.94133	3.25512	2.01007	2.3747	2.05318	2.34261	1.5769	1.78816	2.19065	3.30722	3.6605	3.89857	3.36198	3.34133	2.12706	1.5724	1.98072	2.29415	2.12769	3.40417	2.03576	3.16593	2.58131	2.45386	2.43043	1.35541	3.24125	2.62612	2.62017	3.67879	1.67356	3.54069	1.24906	2.36173	3.04162	2.60637	3.91855	2.79475	3.09025	3.30415	2.96452	3.18895
MAD_CC2	4.10976	3.92713	3.0633	2.58215	3.44299	2.45819	3.81522	3.54136	3.77978	2.399	2.9581	2.62255	2.94458	2.04597	2.35389	2.77324	3.90284	4.06893	4.28134	3.81669	3.7769	2.58364	2.10066	2.53628	2.70805	2.65304	3.99388	2.29891	3.74804	3.0685	2.9148	2.84508	1.94389	3.6099	3.15365	2.96937	4.18841	2.14489	3.98519	1.81323	2.93677	3.64009	3.20124	4.4716	3.39636	3.58541	3.79234	3.46945	3.64582
MAD_BC3	3.79874	3.47047	2.78354	2.50141	2.98268	1.98103	3.39009	3.07781	3.48058	2.28077	2.55256	2.2508	2.47065	1.48515	1.99183	2.37091	3.45713	3.92442	4.16655	3.61551	3.59998	2.38417	1.80575	2.19176	2.5601	2.35792	3.56686	2.31217	3.34191	2.82654	2.70832	2.69581	1.53518	3.51195	2.85236	2.89375	3.91094	1.92923	3.79667	1.46142	2.55083	3.18384	2.76106	4.12306	2.92324	3.3305	3.54657	3.20095	3.44227
MAD_BC7	5.74021	4.75483	4.97819	5.14663	4.36633	3.61639	4.88433	4.41413	5.50729	4.8918	4.34786	4.26454	3.9291	2.21962	4.11263	4.23149	4.81525	6.34054	6.63273	5.91952	5.96593	4.83783	4.16247	4.31327	5.09064	4.58774	5.01378	5.08177	4.94723	5.11799	5.10193	5.20908	3.66492	6.05269	4.97025	5.51568	5.95775	4.42532	6.11668	3.78398	4.43012	4.54003	4.32664	5.8705	4.23873	5.51803	5.73487	5.36537	5.75738
MAD_CC4	6.56506	6.68135	5.52476	4.66402	6.21166	5.26722	6.51821	6.31301	6.22794	4.60818	5.65692	5.2854	5.74084	4.83081	5.02022	5.47525	6.63941	6.09202	6.19206	6.02234	5.92232	4.93502	4.69021	5.16173	4.9262	5.1831	6.69571	4.21545	6.4186	5.44902	5.23507	5.04354	4.6977	5.55529	5.65152	4.95871	6.55844	4.59707	6.14063	4.51166	5.60489	6.39888	5.94543	6.99618	6.18403	5.94584	6.11333	5.87106	5.87471
MAD_BC4	3.34019	2.60837	2.51087	2.73748	2.14165	1.21476	2.63319	2.2182	3.07855	2.47686	1.94548	1.80662	1.63233	0.331589	1.64082	1.80439	2.63093	3.86777	4.16099	3.44981	3.49335	2.37882	1.70509	1.84387	2.64254	2.11522	2.79248	2.7608	2.64724	2.64559	2.63186	2.75451	1.19593	3.5925	2.51243	3.08614	3.53241	1.98957	3.64669	1.34039	2.00712	2.34123	2.01055	3.54278	2.04214	3.05782	3.27705	2.9066	3.28623
MAD_BC1	3.42378	2.96578	2.46018	2.39504	2.47841	1.47373	2.91315	2.57003	3.1219	2.14788	2.10582	1.84756	1.95936	1.00064	1.60993	1.93162	2.96171	3.71045	3.97764	3.35132	3.36023	2.16053	1.51263	1.82043	2.38199	2.03332	3.08676	2.31034	2.88271	2.54093	2.46348	2.51055	1.12486	3.353	2.50491	2.77577	3.56678	1.7161	3.54154	1.13065	2.12405	2.68145	2.27717	3.70901	2.40859	3.01863	3.23946	2.87828	3.17937
MAD_CC1	3.93858	3.73732	2.89621	2.45837	3.25286	2.26731	3.62784	3.3511	3.61033	2.26472	2.77211	2.44007	2.75383	1.89003	2.17213	2.5874	3.71376	3.9332	4.15344	3.66719	3.63287	2.4313	1.92802	2.35733	2.56794	2.48222	3.8064	2.19996	3.5626	2.90875	2.76207	2.70516	1.75619	3.48504	2.98287	2.84854	4.02352	1.98714	3.83885	1.63113	2.75298	3.45023	3.01229	4.29447	3.2057	3.42411	3.63323	3.30527	3.49548
MAD_BC6	3.91768	3.7619	2.86961	2.38819	3.27984	2.30416	3.64154	3.37905	3.58693	2.20294	2.78175	2.44068	2.78743	1.9936	2.17132	2.59674	3.73441	3.87287	4.08672	3.61969	3.57999	2.38682	1.91019	2.35042	2.51136	2.46119	3.8204	2.11298	3.5702	2.87265	2.71798	2.64841	1.77275	3.4159	2.9616	2.77626	3.99373	1.94885	3.7882	1.63179	2.75656	3.47525	3.03268	4.28336	3.23767	3.38983	3.59628	3.27466	3.44884
MAD_BC5	3.92053	3.72195	2.87796	2.44013	3.23767	2.25295	3.61162	3.336	3.59219	2.24627	2.75556	2.42294	2.7392	1.88603	2.1549	2.57082	3.69806	3.9147	4.13507	3.64862	3.61431	2.41274	1.91	2.3398	2.54941	2.46412	3.79021	2.18257	3.54596	2.89028	2.74351	2.68663	1.74002	3.46675	2.96478	2.83036	4.0052	1.96863	3.82028	1.61391	2.73605	3.43489	2.99654	4.27681	3.19095	3.40569	3.61476	3.28692	3.47691
MAD_BC8	3.86514	3.23421	2.95496	2.97091	2.75925	1.7907	3.23655	2.84049	3.58102	2.72075	2.4945	2.29349	2.24181	0.74913	2.08332	2.33556	3.24988	4.25046	4.52599	3.87049	3.89124	2.70931	2.04503	2.29509	2.94295	2.53541	3.40141	2.89237	3.23484	3.05705	3.00028	3.06842	1.59903	3.91352	2.98205	3.34818	4.03265	2.27448	4.06393	1.65857	2.53658	2.96116	2.60409	4.10738	2.66701	3.51328	3.73481	3.36748	3.7006
MAD_BC9	4.04494	3.83475	3.00278	2.55836	3.34959	2.36077	3.72863	3.44745	3.71681	2.36714	2.87415	2.54409	2.84828	1.93339	2.27647	2.68957	3.81248	4.0362	4.25475	3.77255	3.7374	2.53693	2.03434	2.46253	2.67163	2.58865	3.90708	2.29261	3.66493	3.01512	2.86778	2.80884	1.85701	3.58553	3.08928	2.94788	4.13009	2.0933	3.94376	1.73547	2.85635	3.54759	3.11131	4.39998	3.30059	3.53058	3.73958	3.41184	3.60094
MAD_BH3	4.8022	4.68484	3.7471	3.13412	4.20205	3.22058	4.56409	4.30094	4.4676	2.98808	3.70319	3.35722	3.70629	2.72103	3.08733	3.51818	4.65784	4.6398	4.823	4.43684	4.37879	3.22546	2.80889	3.26038	3.30965	3.3514	4.74299	2.77953	4.4902	3.7286	3.55383	3.44392	2.69617	4.14814	3.84884	3.50382	4.85898	2.80942	4.5933	2.55022	3.67475	4.39806	3.9561	5.18366	4.15762	4.24691	4.44522	4.1412	4.27014
MAD_BH1	6.14205	6.73999	5.25728	4.18883	6.3487	5.61599	6.48261	6.44767	5.83794	4.27014	5.71236	5.33431	5.99849	5.77072	5.11906	5.56128	6.66158	5.25851	5.23706	5.38371	5.2372	4.65841	4.74625	5.17459	4.51366	5.06265	6.64071	3.73742	6.33296	5.09916	4.85973	4.5834	5.00152	4.74151	5.40886	4.31818	6.03006	4.51215	5.43164	4.75761	5.61451	6.49402	6.05435	6.62059	6.37299	5.48979	5.58707	5.47492	5.28416
MAD_BH2	6.10661	6.70151	5.22007	4.15227	6.30973	5.5761	6.44455	6.40873	5.80203	4.23264	5.67353	5.29536	5.95895	5.73067	5.0798	5.52225	6.62327	5.22668	5.20679	5.34979	5.20365	4.62084	4.70698	5.13572	4.47693	5.0244	6.60282	3.70034	6.29513	5.06244	4.82301	4.54712	4.96158	4.70892	5.37158	4.28324	5.99551	4.47337	5.39852	4.71775	5.57585	6.45528	6.01541	6.585	6.3338	5.45422	5.5522	5.43883	5.24968
MAD_BH4	5.31136	4.59303	4.40092	4.32184	4.13701	3.21127	4.63428	4.20913	5.02994	4.0854	3.93123	3.74241	3.63327	1.90793	3.53159	3.77771	4.62342	5.67199	5.9374	5.30806	5.32093	4.12144	3.47214	3.74352	4.3362	3.9787	4.79134	4.16485	4.64935	4.4955	4.42479	4.4669	3.04591	5.30526	4.43084	4.71033	5.48181	3.6742	5.49974	3.08753	3.97976	4.33389	4.01289	5.53921	4.03118	4.95981	5.18134	4.81499	5.13688
MAD_BH5	4.16546	3.25627	3.39971	3.64484	2.83482	2.03602	3.34991	2.89284	3.92687	3.38502	2.76968	2.68375	2.37086	0.637937	2.53979	2.65008	3.30352	4.77045	5.06712	4.34197	4.39301	3.29217	2.61869	2.73707	3.55603	3.01593	3.49094	3.64252	3.39746	3.54514	3.54113	3.66807	2.10784	4.50529	3.38892	3.99787	4.37819	2.90111	4.53927	2.2522	2.84933	3.01957	2.76749	4.31655	2.71444	3.93684	4.15325	3.784	4.18146
MAD_BH6	5.01776	5.11354	3.96978	3.16648	4.64681	3.71709	4.94725	4.74845	4.67982	3.08251	4.08639	3.71433	4.1839	3.4405	3.44938	3.90508	5.06994	4.6412	4.77653	4.52226	4.43572	3.39041	3.11965	3.59094	3.40558	3.61803	5.12468	2.74124	4.84768	3.90584	3.69991	3.52931	3.13615	4.11625	4.09257	3.49234	5.02711	3.0352	4.65464	2.94401	4.0338	4.83211	4.37771	5.43978	4.62322	4.41124	4.58828	4.32824	4.3672
MAD_BH7	4.91992	5.01206	3.87119	3.07504	4.54539	3.61646	4.84591	4.64704	4.58195	2.98784	3.98497	3.61304	4.08284	3.35256	3.348	3.80363	4.96846	4.55347	4.6921	4.42965	4.34454	3.29327	3.01867	3.48988	3.3113	3.51808	5.02336	2.65305	4.74656	3.80871	3.60379	3.43569	3.03491	4.03012	3.99344	3.40401	4.93104	2.93581	4.5634	2.84254	3.93254	4.73064	4.27623	5.34084	4.52196	4.31496	4.493	4.23105	4.27387
MAD_BH10	4.78167	4.83617	3.72901	2.96976	4.36637	3.42845	4.67707	4.46777	4.44366	2.86831	3.81446	3.44582	3.89829	3.14551	3.17912	3.63209	4.79512	4.46047	4.61072	4.31739	4.23836	3.16044	2.8571	3.32675	3.19305	3.36642	4.85504	2.56182	4.58187	3.67534	3.4761	3.32026	2.853	3.94356	3.84758	3.31041	4.80236	2.78927	4.45678	2.66665	3.76588	4.55353	4.10027	5.19544	4.33984	4.18569	4.36856	4.09694	4.15868
MAD_BH11	4.57868	4.57062	3.52244	2.82907	4.0961	3.14398	4.42353	4.19694	4.24142	2.70449	3.55959	3.1975	3.61919	2.82765	2.92872	3.37583	4.53389	4.33206	4.50043	4.15827	4.08943	2.97219	2.62078	3.08586	3.02915	3.14511	4.60212	2.44834	4.33539	3.48374	3.29486	3.16032	2.58055	3.82767	3.63441	3.18658	4.61501	2.57965	4.30638	2.40565	3.51768	4.28625	3.83555	4.97991	4.06434	3.99906	4.18936	3.9026	3.99532
MAD_BH9	4.58353	4.2546	3.55632	3.16309	3.7666	2.76202	4.18302	3.86011	4.26152	2.96696	3.34817	3.04477	3.25044	2.02225	2.7839	3.16664	4.24509	4.63359	4.85702	4.35618	4.32752	3.11926	2.57923	2.98116	3.26679	3.13446	4.35926	2.89939	4.13715	3.5843	3.44868	3.40396	2.33086	4.18944	3.63253	3.55341	4.68556	2.66952	4.5311	2.24918	3.34628	3.96879	3.55187	4.91594	3.70154	4.09534	4.30813	3.9708	4.1837
MAD_BH17	5.00675	4.86823	3.95228	3.34344	4.38395	3.39663	4.75391	4.48219	4.67261	3.19761	3.8947	3.55252	3.88406	2.83336	3.28286	3.7097	4.84367	4.84915	5.03154	4.64613	4.58834	3.43364	3.00997	3.45856	3.5191	3.55449	4.9327	2.98678	4.68318	3.9359	3.76228	3.65343	2.88358	4.35677	4.05266	3.71258	5.06584	3.01582	4.8028	2.74421	3.86908	4.58119	4.14199	5.38522	4.33625	4.4543	4.65323	4.34774	4.47931
MAD_BH13	4.63653	4.21905	3.62934	3.31738	3.73265	2.72942	4.17071	3.82272	4.32186	3.10791	3.3559	3.07531	3.21213	1.85312	2.82265	3.17832	4.21781	4.76333	4.99869	4.46227	4.44407	3.22906	2.65229	3.02671	3.39645	3.20277	4.34441	3.08424	4.13771	3.67448	3.55458	3.53294	2.35203	4.33773	3.69479	3.70977	4.75534	2.77471	4.6424	2.3009	3.36571	3.93598	3.53482	4.94711	3.65822	4.17781	4.39423	4.04732	4.28908
MAD_BH12	6.06397	6.71852	5.21017	4.13223	6.34093	5.64343	6.45145	6.43861	5.76737	4.23071	5.70129	5.32745	6.00979	5.86894	5.12184	5.55607	6.63615	5.13517	5.09737	5.2853	5.13432	4.61967	4.74979	5.16541	4.45917	5.03782	6.60558	3.69137	6.29681	5.04338	4.80424	4.52112	5.03229	4.6277	5.36294	4.23581	5.93923	4.50172	5.32318	4.7853	5.59877	6.47947	6.04611	6.54428	6.37158	5.41456	5.5013	5.40784	5.19349
MAD_BH16	4.46565	4.45934	3.40933	2.723	3.98548	3.03624	4.31093	4.08643	4.12845	2.59536	3.44703	3.08442	3.5102	2.74803	2.81574	3.26337	4.42206	4.22699	4.39823	4.04908	3.98154	2.8604	2.5072	2.97242	2.91982	3.03154	4.48948	2.34722	4.2223	3.37156	3.18359	3.0514	2.47005	3.72485	3.52103	3.08287	4.50296	2.46653	4.19822	2.29351	3.40463	4.17519	3.72409	4.8664	3.95465	3.88717	4.07806	3.79015	3.88569
MAD_BH15	3.97302	3.85522	2.92085	2.39282	3.37525	2.40737	3.72681	3.47508	3.64023	2.21833	2.86479	2.51705	2.88788	2.12446	2.24715	2.67983	3.82487	3.8869	4.09293	3.64845	3.60288	2.42103	1.9721	2.42067	2.53192	2.51855	3.90574	2.096	3.65071	2.91448	2.75183	2.66846	1.86323	3.41987	3.01777	2.77736	4.04044	1.99092	3.81332	1.71062	2.8348	3.5691	3.12358	4.34738	3.3366	3.43272	3.6362	3.32135	3.47876
MAD_BH14	4.75255	4.59733	3.69989	3.1252	4.11282	3.12503	4.48499	4.21096	4.41954	2.96895	3.62672	3.28705	3.61251	2.58631	3.01767	3.44177	4.57334	4.62907	4.82024	4.41173	4.35902	3.19169	2.75076	3.19567	3.28799	3.29808	4.66372	2.78626	4.41589	3.68979	3.52158	3.42336	2.61405	4.1452	3.79735	3.5004	4.81768	2.76735	4.57198	2.47813	3.60283	4.31025	3.87174	5.12579	4.06475	4.20826	4.40971	4.09884	4.24355
MAD_BH24	4.46961	4.64032	3.42908	2.59409	4.18532	3.29601	4.45474	4.28744	4.1323	2.51965	3.60151	3.2227	3.74497	3.21274	2.96371	3.42399	4.58928	4.06366	4.19816	3.95188	3.86233	2.83966	2.61829	3.09008	2.84085	3.09367	4.63036	2.16434	4.34538	3.35417	3.14274	2.96226	2.69464	3.53801	3.5569	2.91538	4.46857	2.5052	4.0813	2.48334	3.53917	4.36366	3.90743	4.9005	4.17282	3.85418	4.02646	3.77646	3.79875
MAD_BH31	3.67616	3.84702	2.63018	1.85361	3.39908	2.5444	3.65416	3.50119	3.33829	1.74812	2.80487	2.42408	2.9754	2.68211	2.16843	2.6295	3.79281	3.35212	3.51655	3.1973	3.12026	2.0486	1.81741	2.28848	2.07275	2.28941	3.82911	1.46421	3.54237	2.56403	2.35966	2.19992	1.93232	2.84427	2.75562	2.20447	3.68684	1.7016	3.33837	1.70763	2.7389	3.5732	3.1171	4.10125	3.39336	3.07056	3.25036	2.98641	3.03831
MAD_BH23	6.43798	6.95189	5.51368	4.46578	6.54127	5.75677	6.71003	6.6418	6.12465	4.52226	5.91302	5.53068	6.16297	5.78995	5.30195	5.75379	6.87973	5.61723	5.61591	5.70997	5.56994	4.90656	4.93064	5.37546	4.78519	5.28773	6.87339	4.0039	6.56834	5.36876	5.13034	4.86528	5.14097	5.09052	5.66273	4.62908	6.34373	4.71972	5.77081	4.90393	5.82276	6.69635	6.24898	6.91244	6.55562	5.78446	5.89563	5.7584	5.60064
MAD_BH33	4.21328	4.64642	3.23994	2.23915	4.23545	3.47767	4.40942	4.33582	3.88738	2.25409	3.60672	3.22436	3.86653	3.72474	2.9973	3.44773	4.57567	3.57754	3.65655	3.56487	3.44666	2.62892	2.62537	3.06927	2.54154	2.98907	4.57504	1.77126	4.27207	3.11344	2.8796	2.63842	2.86302	3.03726	3.38515	2.4761	4.15578	2.41528	3.66105	2.6195	3.51727	4.39004	3.94286	4.67638	4.25184	3.56558	3.70349	3.51994	3.43279
MAD_BH34	3.73454	3.9572	2.69724	1.86761	3.51599	2.68101	3.75492	3.61796	3.39748	1.78435	2.9127	2.52993	3.10326	2.84881	2.27938	2.74021	3.8995	3.35286	3.50383	3.22209	3.13717	2.10451	1.92115	2.3893	2.10641	2.37263	3.92843	1.45383	3.63766	2.6186	2.40664	2.22928	2.06653	2.83574	2.82744	2.20272	3.73261	1.78227	3.35599	1.83604	2.84143	3.6864	3.23106	4.16823	3.51497	3.11809	3.29109	3.04077	3.06696
MAD_BH30	4.41972	3.48924	3.65776	3.89085	3.07593	2.29229	3.59237	3.13124	4.18326	3.63167	3.02504	2.9418	2.61929	0.895959	2.79725	2.90699	3.53995	5.0278	5.32396	4.59999	4.65065	3.54564	2.8714	2.99493	3.80777	3.27333	3.73048	3.87693	3.64414	3.80272	3.79711	3.92095	2.36258	4.75948	3.6469	4.247	4.63422	3.15047	4.79728	2.50221	3.10587	3.25792	3.01649	4.56479	2.95339	4.19484	4.41116	4.04197	4.43936
MAD_BH20	4.24394	3.28851	3.50745	3.78867	2.88159	2.12533	3.39891	2.93453	4.01467	3.52815	2.85352	2.78791	2.43384	0.751172	2.65598	2.74197	3.34149	4.88564	5.18526	4.45005	4.50615	3.42298	2.75204	2.84912	3.69053	3.132	3.53431	3.79814	3.45533	3.65935	3.66406	3.80001	2.23677	4.63343	3.49033	4.13688	4.4639	3.04058	4.64737	2.39146	2.93885	3.06108	2.83141	4.37757	2.75727	4.03822	4.25281	3.88488	4.29173
MAD_BH19	5.03097	4.41428	4.08232	3.92679	3.94316	2.97799	4.4238	4.02242	4.73661	3.69786	3.6753	3.45331	3.42757	1.78902	3.22625	3.5119	4.43354	5.31298	5.56894	4.96906	4.9715	3.76131	3.13018	3.43785	3.96193	3.65559	4.58798	3.74537	4.42196	4.16098	4.07362	4.09512	2.73887	4.92549	4.12439	4.31793	5.18433	3.30876	5.15753	2.75151	3.71104	4.14426	3.79164	5.2889	3.84744	4.64088	4.86172	4.50017	4.79652
MAD_BH27	4.66073	3.88651	3.79405	3.83777	3.43722	2.53811	3.94034	3.5063	4.39224	3.58866	3.26836	3.10986	2.94094	1.19579	2.91849	3.12382	3.92073	5.11062	5.38961	4.72026	4.74744	3.57466	2.90666	3.12825	3.81099	3.38122	4.09372	3.74348	3.96413	3.9076	3.86084	3.93585	2.44235	4.78122	3.81012	4.21627	4.84598	3.14242	4.91512	2.52071	3.32669	3.63183	3.32685	4.86513	3.32776	4.34932	4.57034	4.20076	4.55196
MAD_BH28	4.3709	3.73797	3.44435	3.38175	3.26595	2.30214	3.74663	3.3456	4.08277	3.1402	3.00503	2.79601	2.75015	1.14878	2.57817	2.8446	3.7564	4.71349	4.98092	4.34864	4.36147	3.16391	2.51259	2.79023	3.3831	3.02089	3.9106	3.25426	3.74631	3.53629	3.46562	3.51261	2.09124	4.35353	3.47791	3.76721	4.53308	2.71868	4.54019	2.12794	3.04502	3.46721	3.11501	4.61828	3.17096	4.00345	4.22492	3.85966	4.17737
MAD_BH32	4.66646	4.85639	3.63034	2.77175	4.40255	3.51469	4.66836	4.50468	4.32971	2.70865	3.8166	3.43707	3.96342	3.41175	3.17907	3.63963	4.80452	4.22662	4.35067	4.13088	4.03668	3.03662	2.83159	3.30304	3.02756	3.30116	4.84361	2.33252	4.55731	3.54996	3.33524	3.1464	2.91319	3.69654	3.7601	3.08197	4.65888	2.71166	4.25555	2.70123	3.75288	4.58027	4.124	5.10135	4.39075	4.04601	4.2145	3.97177	3.98035
MAD_BH26	5.97242	5.66199	4.93192	4.41705	5.17425	4.16919	5.59521	5.2666	5.6454	4.25286	4.75969	4.45077	4.65609	3.2786	4.18724	4.57768	5.65496	5.91836	6.1143	5.68505	5.63956	4.45484	3.96193	4.38035	4.56833	4.51693	5.77128	4.08211	5.54918	4.94107	4.78597	4.70465	3.74118	5.43939	5.01737	4.79466	6.059	4.01753	5.85028	3.64876	4.75538	5.37695	4.96341	6.31826	5.10546	5.45773	5.66498	5.34048	5.51499
MAD_BH29	4.16085	3.76237	3.15662	2.88686	3.27487	2.26996	3.70434	3.36669	3.84684	2.66778	2.88346	2.59965	2.75604	1.5325	2.34673	2.70499	3.7573	4.31142	4.55397	3.99894	3.9855	2.76953	2.18076	2.55092	2.94746	2.72949	3.87902	2.68601	3.66741	3.20624	3.09252	3.08311	1.87679	3.89902	3.22022	3.27937	4.28145	2.31437	4.18112	1.82599	2.89124	3.47781	3.06972	4.47176	3.20515	3.70687	3.92408	3.57505	3.82566
MAD_BH38	4.56299	4.77792	3.53085	2.65834	4.32811	3.4534	4.58418	4.43025	4.22676	2.60094	3.73594	3.35497	3.89619	3.39934	3.09943	3.56046	4.72386	4.10751	4.229	4.01742	3.92137	2.93396	2.74777	3.21821	2.91834	3.20828	4.75868	2.21585	4.47013	3.44612	3.22927	3.03576	2.84769	3.57639	3.66235	2.9643	4.55104	2.61803	4.14013	2.63076	3.66924	4.50354	4.04734	5.00098	4.31957	3.9393	4.10547	3.86741	3.86811
MAD_BH40	4.38844	4.38186	3.33203	2.65222	3.90835	2.96078	4.23284	4.00935	4.05132	2.52194	3.36896	3.00617	3.43399	2.69111	2.73752	3.18534	4.34431	4.15689	4.33044	3.97551	3.90908	2.7845	2.42892	2.89411	2.84619	2.9536	4.41137	2.28069	4.14403	3.29525	3.10818	2.97813	2.39302	3.65663	3.44338	3.01401	4.42678	2.38925	4.12552	2.21563	3.32638	4.09782	3.64653	4.78856	3.87803	3.81113	4.00259	3.71356	3.81173
MAD_BH45	4.50302	4.79833	3.48865	2.56276	4.36073	3.52263	4.58854	4.46262	4.16959	2.53157	3.7531	3.36951	3.94905	3.56833	3.12231	3.58254	4.73817	3.97593	4.08016	3.91634	3.8113	2.88276	2.76056	3.22536	2.84059	3.19021	4.7604	2.10634	4.46573	3.38806	3.16367	2.95116	2.90963	3.43948	3.62585	2.84471	4.47372	2.60095	4.02903	2.68146	3.67798	4.52944	4.07469	4.95164	4.3609	3.86815	4.0242	3.80584	3.77319
MAD_BH46	4.28651	4.60559	3.27662	2.34211	4.17366	3.35531	4.3898	4.27531	3.95376	2.31465	3.56031	3.17631	3.77217	3.47202	2.93315	3.39207	4.54305	3.75452	3.8605	3.69492	3.58952	2.66923	2.5681	3.02949	2.62198	2.98543	4.56056	1.88485	4.264	3.17253	2.94685	2.73153	2.74018	3.21838	3.41515	2.62284	4.25446	2.39768	3.80721	2.50693	3.48195	4.33926	3.88569	4.73708	4.1778	3.64999	3.80455	3.58935	3.55221
MAD_BH43	4.28164	4.20168	3.22603	2.62425	3.72291	2.75772	4.06794	3.823	3.94662	2.47104	3.20476	2.85178	3.23757	2.42605	2.58186	3.02002	4.16963	4.12863	4.31884	3.91728	3.86168	2.70348	2.29362	2.74969	2.79138	2.8328	4.24685	2.28638	3.98796	3.20636	3.03211	2.92623	2.20918	3.6438	3.32919	2.999	4.33681	2.2875	4.07542	2.04911	3.17076	3.91592	3.46888	4.66667	3.68572	3.72466	3.92313	3.61916	3.75001
MAD_BH39	4.28582	3.74712	3.3238	3.17793	3.2661	2.27656	3.72812	3.35131	3.98608	2.9443	2.94938	2.70816	2.74522	1.28464	2.47415	2.78029	3.75586	4.55095	4.80878	4.20648	4.20866	2.99908	2.36788	2.68495	3.20287	2.89637	3.89727	3.02091	3.71266	3.39909	3.31078	3.33537	1.98803	4.16882	3.3697	3.56748	4.43148	2.54715	4.39475	1.99054	2.97647	3.46923	3.09163	4.56009	3.18105	3.88175	4.10226	3.74226	4.03387
MAD_BH44	4.6037	4.6465	3.54973	2.81087	4.17642	3.23873	4.48858	4.2778	4.2658	2.70119	3.62571	3.25784	3.70827	2.97826	2.99081	3.44315	4.6058	4.30736	4.46493	4.15291	4.07744	2.98592	2.67085	3.13989	3.02622	3.18341	4.66664	2.41282	4.39435	3.50016	3.3039	3.15487	2.66295	3.79509	3.66668	3.15827	4.62889	2.60869	4.29544	2.47711	3.57798	4.36373	3.91061	5.01432	4.14977	4.01222	4.19745	3.92116	3.99267
MAD_BH48	4.80879	4.74263	3.75222	3.09336	4.26289	3.29213	4.61025	4.3627	4.47258	2.96009	3.74705	3.39327	3.77435	2.85616	3.12342	3.56233	4.7114	4.59827	4.77177	4.41303	4.34854	3.21484	2.83064	3.28942	3.28383	3.36529	4.78916	2.72137	4.52987	3.7231	3.54047	3.41643	2.75033	4.09808	3.85928	3.45556	4.85482	2.81055	4.56462	2.59136	3.71248	4.45661	4.01041	5.20052	4.2237	4.24024	4.43431	4.13941	4.24841
MAD_BJ1	5.06164	4.35275	4.15195	4.08624	3.89417	2.96347	4.38955	3.96737	4.7801	3.84767	3.68223	3.49258	3.38853	1.67377	3.28215	3.52824	4.38145	5.42709	5.69413	5.06057	5.0747	3.87737	3.22571	3.49405	4.09486	3.73014	4.54757	3.93953	4.40276	4.24777	4.17911	4.22492	2.79668	5.06472	4.18129	4.47362	5.232	3.43144	5.25256	2.84066	3.73022	4.09178	3.76664	5.2909	3.78974	4.71076	4.9323	4.56574	4.88958
MAD_BJ3	4.96287	4.25946	4.05284	3.99142	3.7996	2.86615	4.29392	3.87335	4.68107	3.7521	3.58409	3.39354	3.29297	1.58452	3.18299	3.42974	4.28728	5.32904	5.59658	4.96178	4.97625	3.77961	3.12724	3.3949	3.998	3.63111	4.45246	3.84855	4.3061	4.14892	4.08084	4.12784	2.69755	4.96809	4.08214	4.37835	5.13293	3.33414	5.15385	2.74207	3.63166	3.99757	3.67021	5.1932	3.6959	4.61163	4.83318	4.4666	4.79084
MAD_BJ4	4.60517	4.01177	3.65624	3.52355	3.53658	2.5622	4.01123	3.61806	4.31017	3.29015	3.25326	3.02733	3.01852	1.43795	2.79969	3.08843	4.02722	4.89434	5.15349	4.54564	4.55021	3.34234	2.70648	3.01128	3.54809	3.22974	4.1772	3.36169	4.005	3.73659	3.65239	3.68035	2.31232	4.51446	3.69784	3.91325	4.75778	2.89118	4.73476	2.32662	3.28699	3.73862	3.37718	4.86663	3.44457	4.21493	4.43586	4.07393	4.3733
MAD_BJ5	4.66879	4.08427	3.71499	3.56583	3.60847	2.63206	4.08176	3.69031	4.37228	3.33458	3.32037	3.09078	3.09001	1.5132	2.86108	3.15463	4.09909	4.94529	5.20237	4.60057	4.60317	3.39347	2.76172	3.07244	3.5959	3.288	4.24815	3.39575	4.07424	3.79262	3.70529	3.72873	2.374	4.56076	3.75842	3.95627	4.81915	2.94131	4.78904	2.38335	3.3527	3.81065	3.44728	4.93343	3.51709	4.27337	4.4941	4.13307	4.42803
MAD_BJ2	5.04488	4.77793	4.00299	3.50782	4.29007	3.28744	4.69465	4.3849	4.71711	3.33494	3.85014	3.53231	3.77685	2.55123	3.26689	3.66683	4.76456	5.00361	5.20772	4.76008	4.71787	3.52789	3.03421	3.45722	3.64753	3.58883	4.87196	3.19363	4.64113	4.01227	3.85906	3.78427	2.83007	4.53388	4.08941	3.89026	5.12987	3.08897	4.92727	2.72689	3.84035	4.49137	4.06766	5.39551	4.22904	4.52873	4.73635	4.41132	4.58949
MAD_BJ7	6.12334	5.30732	5.24738	5.20848	4.87305	3.99805	5.38266	4.93662	5.85425	4.96997	4.73005	4.57038	4.38804	2.62671	4.37306	4.58646	5.34976	6.54168	6.81196	6.16595	6.18547	4.99436	4.33725	4.5839	5.21542	4.83003	5.53074	5.05481	5.41499	5.35251	5.29218	5.34483	3.89208	6.18579	5.26823	5.59596	6.30787	4.55067	6.35935	3.95111	4.78933	5.06308	4.77839	6.32192	4.75773	5.80452	6.02588	5.65714	5.99603
MAD_BJ6	5.25273	4.55989	4.3318	4.23208	4.09964	3.16278	4.59316	4.17363	4.96779	3.99763	3.87792	3.68043	3.59232	1.88372	3.46521	3.72173	4.5875	5.59262	5.85551	5.23398	5.24405	4.04115	3.3962	3.67727	4.25219	3.90811	4.75214	4.06806	4.60394	4.42224	4.34706	4.38362	2.97851	5.22007	4.36492	4.62144	5.4188	3.59221	5.42487	3.01274	3.92323	4.29778	3.96847	5.48848	3.99623	4.89091	5.11237	4.7471	5.06237
MAD_BJ9	4.94324	4.30628	4.00449	3.87803	3.83721	2.87814	4.32101	3.9154	4.65205	3.64541	3.58095	3.3667	3.32316	1.67038	3.14381	3.41963	4.32729	5.24935	5.50906	4.8982	4.90424	3.69737	3.05909	3.35572	3.90378	3.57882	4.48404	3.71002	4.32229	4.08822	4.00654	4.036	2.65628	4.8701	4.04304	4.26805	5.10109	3.24655	5.08783	2.67794	3.61963	4.03778	3.69035	5.19435	3.73982	4.56349	4.78465	4.42148	4.72604
MAD_BJ8	4.65634	3.93672	3.76175	3.75044	3.4779	2.55061	3.9737	3.55111	4.37897	3.50556	3.2725	3.09222	2.97267	1.26209	2.88859	3.12098	3.96517	5.05665	5.3298	4.6787	4.69883	3.51217	2.85142	3.09995	3.73966	3.34323	4.13143	3.63469	3.98818	3.86526	3.80667	3.86717	2.40594	4.71079	3.78585	4.13333	4.83175	3.07245	4.87212	2.46506	3.32338	3.6755	3.35173	4.87896	3.37351	4.31958	4.54106	4.17303	4.50879
MAD_BJ10	5.06099	4.70874	4.03367	3.6172	4.22118	3.21619	4.64695	4.3131	4.73913	3.42837	3.81796	3.51942	3.70247	2.36482	3.25963	3.63734	4.70303	5.09741	5.31509	4.82815	4.79648	3.59134	3.05676	3.45779	3.73234	3.61203	4.82234	3.33309	4.60537	4.05993	3.92137	3.86956	2.80297	4.64484	4.11014	4.00537	5.16293	3.14321	5.00152	2.726	3.81897	4.42405	4.01358	5.3914	4.15143	4.57177	4.78404	4.44783	4.65596
RAD_CC3	7.68163	7.86525	6.65614	5.74161	7.4001	6.46595	7.69129	7.50179	7.34687	5.7117	6.83365	6.458	6.93612	6.03046	6.19566	6.65368	7.81948	7.1135	7.18265	7.08921	6.97727	6.05596	5.85667	6.32874	6.02196	6.33261	7.86774	5.28078	7.58506	6.56525	6.34338	6.13212	5.88944	6.57308	6.78849	6.00665	7.655	5.74296	7.19318	5.69656	6.77603	7.58464	7.12971	8.12493	7.37655	7.04927	7.20513	6.98469	6.94996
RAD_CC2	7.57209	7.89195	6.58029	5.59994	7.44416	6.55705	7.68982	7.5463	7.24397	5.60539	6.84827	6.46586	7.00847	6.28398	6.21331	6.67443	7.83545	6.8877	6.92388	6.9164	6.79109	5.97053	5.85718	6.32493	5.90013	6.29267	7.86241	5.13204	7.56857	6.46618	6.2351	5.99899	5.95806	6.34968	6.72079	5.82475	7.5161	5.70382	7.00181	5.7456	6.77727	7.61888	7.1628	8.0316	7.43498	6.9259	7.06378	6.87709	6.78925
RAD_BC3	6.23183	6.1379	5.17518	4.47022	5.65378	4.66559	6.02017	5.75202	5.89514	4.35733	5.1592	4.81149	5.15344	4.01068	4.54153	4.9742	6.1126	5.96494	6.11594	5.81041	5.73661	4.6294	4.25475	4.71139	4.68234	4.79011	6.19906	4.06714	5.94571	5.14058	4.95195	4.81213	4.15154	5.449	5.28362	4.81513	6.27203	4.23276	5.95448	4.00562	5.12964	5.85089	5.41086	6.62538	5.60578	5.65622	5.84643	5.55882	5.64897
RAD_BC7	7.57541	7.90943	6.5879	5.60139	7.46369	6.58197	7.7045	7.56581	7.24821	5.61066	6.86517	6.48236	7.03117	6.325	6.23104	6.69209	7.85186	6.87871	6.91117	6.91326	6.78658	5.97766	5.87347	6.34033	5.90341	6.30433	7.87658	5.13327	7.58176	6.4714	6.23953	6.00095	5.98124	6.34137	6.72916	5.82154	7.51627	5.71613	6.99657	5.767	6.79284	7.63729	7.18138	8.03639	7.45599	6.92815	7.06398	6.88108	6.78754
RAD_CC4	7.16856	7.29652	6.13164	5.25434	6.82666	5.88039	7.13292	6.92798	6.83192	5.2067	6.27186	5.89996	6.35492	5.41275	5.63502	6.09028	7.25454	6.66448	6.75323	6.61048	6.50637	5.53885	5.30394	5.77562	5.52264	5.79398	7.31034	4.80095	7.03259	6.05187	5.83553	5.63784	5.31248	6.12575	6.25981	5.53923	7.15627	5.20694	6.72407	5.12683	6.21934	7.01401	6.5606	7.60296	6.79859	6.54535	6.70947	6.47343	6.46547
RAD_BC4	7.43372	7.74173	6.43799	5.46376	7.29261	6.40242	7.54161	7.39475	7.10474	5.46542	6.69852	6.31643	6.85503	6.12435	6.06305	6.52417	7.68598	6.76304	6.80396	6.78486	6.66114	5.82876	5.70796	6.1763	5.76202	6.14695	7.71456	4.99619	7.42151	6.32611	6.09582	5.86219	5.80442	6.2243	6.57781	5.69352	7.38091	5.55765	6.87265	5.59302	6.62848	7.46804	7.01188	7.89175	7.28251	6.78866	6.92862	6.73815	6.65618
RAD_BC1	6.45726	5.96641	5.45061	5.07372	5.48692	4.49761	5.94892	5.57116	6.14367	4.88303	5.15742	4.89104	4.96639	3.38062	4.64173	4.98352	5.97699	6.55087	6.77116	6.27085	6.24465	5.03437	4.47297	4.84712	5.18436	5.02443	6.11862	4.78483	5.92942	5.49109	5.36279	5.32155	4.16641	6.10131	5.51676	5.46191	6.5772	4.58267	6.4473	4.12275	5.175	5.68987	5.31212	6.75943	5.39963	5.99734	6.21276	5.86817	6.09806
RAD_CC1	6.0604	5.99644	5.00404	4.28195	5.51407	4.5319	5.87103	5.61303	5.7232	4.1739	5.0085	4.65635	5.01815	3.92814	4.38645	4.82363	5.96829	5.77364	5.92127	5.62588	5.54968	4.45214	4.09258	4.55253	4.49894	4.62358	6.04996	3.8745	5.79256	4.96465	4.77297	4.62782	4.00632	5.25564	5.11491	4.62354	6.09542	4.06124	5.76786	3.85325	4.9754	5.70978	5.26668	6.45902	5.46965	5.47911	5.66723	5.38403	5.46549
RAD_BC6	7.08558	7.1466	6.03918	5.2043	6.67098	5.70823	6.99724	6.77154	6.7478	5.1389	6.13367	5.76781	6.18859	5.16929	5.50024	5.9504	7.10991	6.64443	6.74975	6.56344	6.46703	5.45666	5.18072	5.65023	5.45929	5.6864	7.17557	4.76064	6.90469	5.9718	5.76209	5.5791	5.15553	6.10909	6.16224	5.50687	7.08811	5.10472	6.6857	4.98123	6.08802	6.86197	6.41167	7.50943	6.63629	6.47359	6.6456	6.39425	6.41336
RAD_BC5	6.31675	6.20549	5.26014	4.56569	5.72052	4.72936	6.09216	5.81833	5.98043	4.44985	5.23234	4.88729	5.21788	4.0469	4.61739	5.04732	6.18182	6.06216	6.21536	5.90335	5.83105	4.71812	4.33479	4.78935	4.77476	4.87248	6.27098	4.16546	6.02002	5.22839	5.04163	4.90508	4.22203	5.54761	5.36713	4.91265	6.36006	4.31821	6.0487	4.0802	5.20481	5.91837	5.48021	6.70724	5.67053	5.74464	5.93609	5.64587	5.74128
RAD_BC8	6.93137	7.17211	5.91626	4.97887	6.71535	5.80618	6.98418	6.81742	6.59842	4.95952	6.13303	5.75345	6.26623	5.48518	5.49541	5.9558	7.12093	6.33402	6.39867	6.32035	6.20523	5.31156	5.14742	5.61842	5.26548	5.60633	7.15904	4.51524	6.8709	5.817	5.59171	5.37247	5.21556	5.79354	6.05188	5.23439	6.89567	5.01581	6.42023	5.01146	6.06887	6.895	6.43885	7.38065	6.69952	6.29386	6.44461	6.23421	6.18393
RAD_BC9	7.69434	8.02498	6.70617	5.72049	7.57844	6.69424	7.821	7.68057	7.36702	5.72932	6.98091	6.59823	7.14454	6.42624	6.34647	6.80756	7.96779	6.99774	7.02969	7.03257	6.90587	6.09602	5.9894	6.45658	6.02234	6.42168	7.99324	5.25238	7.69871	6.59008	6.35831	6.12001	6.09436	6.46046	6.84728	5.94085	7.63548	5.8333	7.11584	5.88093	6.90904	7.75248	7.2965	8.15514	7.57012	7.04718	7.18318	6.99992	6.90682
RAD_BH3	7.1943	7.47323	6.18971	5.23078	7.02073	6.12229	7.27831	7.12287	6.86345	5.22338	6.43152	6.05038	6.57814	5.82655	5.79492	6.25589	7.41943	6.55544	6.60687	6.56168	6.44165	5.58211	5.4427	5.91237	5.52423	5.8904	7.45213	4.76447	7.16112	6.08323	5.85497	5.62742	5.52724	6.01554	6.32778	5.47191	7.14895	5.30028	6.65483	5.31884	6.36398	7.19801	6.74174	7.64868	7.00818	6.55224	6.69698	6.49773	6.42953
RAD_BH1	5.21645	5.66914	4.25929	3.2378	5.25337	4.46674	5.43405	5.35417	4.8948	3.2702	4.6278	4.24471	4.87178	4.56365	4.01307	4.46654	5.59943	4.49694	4.53828	4.53285	4.40419	3.64888	3.64246	4.09107	3.54864	4.01378	5.59977	2.77028	5.29673	4.12634	3.89035	3.63875	3.85083	3.9588	4.40576	3.44149	5.14417	3.43925	4.61352	3.61302	4.54018	5.4108	4.96178	5.68441	5.2659	4.56521	4.69243	4.52719	4.41033
RAD_BH2	5.09229	5.73018	4.22367	3.14821	5.35511	4.67636	5.46291	5.45242	4.7908	3.24255	4.71487	4.34239	5.03182	4.98798	4.14063	4.5714	5.64759	4.2115	4.19992	4.33087	4.18464	3.63151	3.76941	4.17977	3.47456	4.04941	5.61732	2.70405	5.30862	4.05948	3.82014	3.5397	4.06923	3.69131	4.37621	3.26674	4.97761	3.51619	4.37983	3.82038	4.6114	5.49209	5.06028	5.5715	5.38773	4.44077	4.5353	4.42919	4.23164
RAD_BH4	5.94571	6.00269	4.8964	4.0891	5.5291	4.57472	5.84977	5.63001	5.60772	4.0103	4.98647	4.61969	5.05173	4.12673	4.35236	4.80347	5.96438	5.55291	5.67679	5.44673	5.35713	4.31897	4.03223	4.50172	4.3329	4.53957	6.02798	3.65651	5.75635	4.83441	4.6286	4.45573	4.01361	5.02333	5.01767	4.40693	5.95578	3.95957	5.57609	3.83531	4.93986	5.71873	5.26724	6.36538	5.49743	5.33996	5.5165	5.25679	5.29297
RAD_BH5	5.77072	5.76194	4.71606	3.96225	5.28359	4.3149	5.62265	5.38368	5.43289	3.86365	4.75872	4.39903	4.79687	3.80752	4.12989	4.5745	5.7286	5.44715	5.58842	5.31215	5.23153	4.15336	3.8233	4.28844	4.18836	4.34489	5.80141	3.54671	5.53691	4.66772	4.47048	4.31536	3.76947	4.92553	4.83134	4.29717	5.7961	3.77416	5.45014	3.60338	4.71909	5.47637	5.02847	6.17831	5.24583	5.1794	5.36343	5.08875	5.15384
RAD_BH6	5.38264	5.73094	4.3897	3.4148	5.29581	4.45483	5.51594	5.39764	5.0536	3.41447	4.68559	4.30169	4.8844	4.41364	4.05654	4.51627	5.66906	4.75022	4.81591	4.74534	4.62677	3.77964	3.6931	4.15555	3.71112	4.10925	5.68648	2.94801	5.38928	4.27523	4.04467	3.81233	3.84317	4.20976	4.53091	3.65641	5.33283	3.52273	4.84075	3.61662	4.60806	5.46341	5.00911	5.84079	5.29665	4.73823	4.88072	4.68699	4.61265
RAD_BH7	6.24816	6.3697	5.20773	4.34975	5.90133	4.96157	6.2042	6.00281	5.911	4.29204	5.34347	4.97114	5.43326	4.55938	4.70642	5.16212	6.3268	5.78284	5.8868	5.70842	5.60954	4.61812	4.37496	4.84663	4.61044	4.8665	6.38154	3.90268	6.1036	5.1322	4.91856	4.72822	4.38839	5.24697	5.33453	4.64724	6.2423	4.28025	5.828	4.19995	5.29044	6.08772	5.63379	6.67915	5.87523	5.62944	5.79752	5.55428	5.56014
RAD_BH8	5.05996	5.35612	4.04991	3.10916	4.91474	4.05927	5.14952	5.01675	4.7275	3.08806	4.31128	3.9281	4.49463	4.00633	3.6786	4.13936	5.29737	4.49368	4.58098	4.45628	4.34587	3.443	3.31911	3.78538	3.39374	3.75286	5.3218	2.64762	5.02776	3.94638	3.72023	3.5014	3.4498	3.95436	4.18774	3.37591	5.02468	3.16347	4.56241	3.22693	4.23793	5.08564	4.63025	5.511	4.91171	4.42209	4.574	4.36285	4.31683
RAD_BH10	5.8837	5.8584	4.8284	4.08308	5.37868	4.40539	5.72338	5.47844	5.54601	3.98202	4.85967	4.50219	4.88891	3.86574	4.23273	4.6752	5.82667	5.56972	5.71239	5.4316	5.35209	4.26865	3.92991	4.39363	4.30687	4.45446	5.90223	3.66943	5.63984	4.78259	4.58685	4.43438	3.86602	5.04888	4.94244	4.41964	5.91177	3.88603	5.57061	3.70393	4.82203	5.57243	5.12591	6.28877	5.33882	5.29511	5.48027	5.20322	5.27274
RAD_BH11	6.05322	6.00644	4.99729	4.26239	5.52505	4.54613	5.87708	5.62434	5.71575	4.15846	5.01394	4.65946	5.03144	3.96358	4.38971	4.82921	5.97684	5.75095	5.89514	5.60918	5.531	4.44132	4.09183	4.55355	4.48343	4.61993	6.056	3.85093	5.79645	4.95464	4.76078	4.61153	4.01506	5.231	5.10972	4.6008	6.08466	4.05457	5.74939	3.85826	4.9789	5.72001	5.27548	6.45503	5.48241	5.46812	5.65467	5.3747	5.44967
RAD_BH9	5.11959	5.41695	4.11025	3.16758	4.97539	4.11884	5.21044	5.07741	4.78729	3.14771	4.37214	3.98897	4.55478	4.05802	3.73938	4.20016	5.35826	4.54863	4.63406	4.51378	4.40275	3.50318	3.37998	3.84629	3.45293	3.81368	5.38271	2.70556	5.08866	4.00624	3.77985	3.56022	3.50966	4.0091	4.24822	3.43257	5.0835	3.22432	4.61913	3.28715	4.29884	5.1464	4.69099	5.571	4.97218	4.48133	4.63269	4.42252	4.37479
RAD_BH13	4.78932	5.32556	3.8653	2.81535	4.92991	4.20276	5.07392	5.02912	4.47456	2.87419	4.29462	3.91567	4.57959	4.45047	3.69931	4.14223	5.24921	4.01588	4.04486	4.0762	3.94156	3.25999	3.3265	3.75659	3.13457	3.65189	5.23462	2.35331	4.92808	3.71832	3.4798	3.21513	3.58994	3.48074	4.01507	2.98901	4.70129	3.09507	4.14724	3.34416	4.19842	5.07697	4.63574	5.2628	4.95335	4.13595	4.25156	4.10808	3.96098
RAD_BH16	6.40691	5.82272	5.42825	5.14157	5.35174	4.38251	5.8307	5.43106	6.10339	4.93538	5.07021	4.83018	4.8357	3.17665	4.59204	4.90271	5.84216	6.59101	6.82652	6.28258	6.26885	5.053	4.45779	4.80158	5.22441	5.00005	5.9957	4.88746	5.82534	5.48703	5.37636	5.36083	4.10797	6.16427	5.4825	5.53339	6.54553	4.59796	6.46496	4.09204	5.09945	5.55291	5.19729	6.68236	5.25598	5.98266	6.20136	5.8474	6.1093
RAD_BH15	5.89419	5.72018	4.83998	4.21225	5.23348	4.23615	5.61961	5.33007	5.56025	4.07577	4.76467	4.4294	4.72564	3.51597	4.16037	4.57994	5.70099	5.71727	5.88944	5.52718	5.46548	4.31953	3.89493	4.33979	4.39868	4.44112	5.79802	3.83772	5.55504	4.82306	4.6475	4.53208	3.74804	5.21621	4.93975	4.57418	5.95334	3.9035	5.68103	3.62011	4.74407	5.43304	5.00056	6.2701	5.17852	5.34136	5.53941	5.23539	5.36138
RAD_BH18	5.77651	5.83835	4.72727	3.92149	5.36564	4.41442	5.68357	5.46667	5.43853	3.84157	4.82048	4.45297	4.89018	3.99094	4.1859	4.63768	5.79929	5.38748	5.51347	5.2788	5.18983	4.1498	3.86454	4.33431	4.1643	4.37091	5.86169	3.4902	5.58932	4.66524	4.45956	4.28734	3.85037	4.85869	4.84867	4.24085	5.78675	3.79061	5.40879	3.6702	4.77309	5.5547	5.10272	6.19634	5.3351	5.1709	5.34766	5.08761	5.12475
RAD_BH14	5.87805	5.52126	4.84563	4.37712	5.03436	4.03011	5.46573	5.12509	5.5544	4.20248	4.63922	4.34066	4.51437	3.09173	4.08024	4.4588	5.51818	5.87178	6.07707	5.62171	5.58278	4.387	3.87066	4.2774	4.51349	4.42625	5.64062	4.0604	5.42608	4.86461	4.71798	4.65042	3.62458	5.40327	4.92547	4.75963	5.97461	3.94365	5.791	3.54533	4.64058	5.23755	4.83137	6.21224	4.96129	5.37897	5.58915	5.25779	5.45046
RAD_BH21	5.76638	5.8281	4.7171	3.91171	5.35541	4.40427	5.67329	5.45644	5.42839	3.83161	4.81021	4.44269	4.87999	3.98182	4.17562	4.62741	5.78903	5.37797	5.50418	5.26897	5.18009	4.13971	3.85427	4.32403	4.15436	4.36068	5.85141	3.48059	5.57904	4.65515	4.44952	4.27745	3.84014	4.84926	4.83847	4.23127	5.77672	3.78041	5.39906	3.65994	4.76282	5.54445	5.09247	6.18615	5.32489	5.16086	5.33767	5.07751	5.11488
RAD_BH31	6.46309	6.79166	5.46977	4.49311	6.34853	5.47834	6.58466	6.4506	6.13436	4.49535	5.74695	5.36382	5.92188	5.29686	5.11378	5.57468	6.73311	5.8032	5.85259	5.81658	5.69435	4.86002	4.75484	5.22098	4.79133	5.18401	6.75654	4.02564	6.46147	5.35611	5.12545	4.89145	4.87359	5.26358	5.61038	4.72569	6.41046	4.59577	5.90667	4.65562	5.67356	6.5206	6.06498	6.92166	6.34321	5.8179	5.9582	5.76767	5.68678
RAD_BH33	6.38481	6.61438	5.36511	4.44015	6.15782	5.25121	6.4269	6.2599	6.05092	4.41361	5.57538	5.19592	5.70986	4.96228	4.93771	5.39808	6.56325	5.8162	5.89204	5.78739	5.6759	4.76201	4.59011	5.06125	4.72221	5.05139	6.60189	3.97896	6.31426	5.26927	5.04567	4.8314	4.65906	5.27602	5.49969	4.70544	6.35453	4.46091	5.89202	4.45409	5.51152	6.33731	5.88114	6.83143	6.14244	5.75008	5.90429	5.68766	5.64817
RAD_BH34	5.55072	5.912	4.56291	3.57947	5.47806	4.63887	5.69527	5.57985	5.22279	3.58483	4.86668	4.48271	5.06793	4.59064	4.2384	4.69788	5.8495	4.8982	4.95654	4.90375	4.78272	3.95237	3.87432	4.33593	3.87875	4.28666	5.8654	3.11189	5.56754	4.44559	4.21398	3.97806	4.02709	4.35799	4.70493	3.81334	5.49667	3.70102	4.9957	3.80022	4.78834	5.64506	5.191	6.01072	5.47951	4.90475	5.04439	4.85582	4.77323
RAD_BH30	6.46536	6.69113	5.44511	4.52118	6.23385	5.32488	6.50472	6.33591	6.13139	4.49426	5.65262	5.27344	5.78454	5.02434	5.01485	5.47509	6.64042	5.89716	5.97261	5.86852	5.75704	4.84225	4.66793	5.13921	4.80303	5.13052	6.67984	4.06006	6.39259	5.34972	5.12628	4.91233	4.73386	5.35696	5.57949	4.78658	6.43544	4.54007	5.97316	4.52985	5.58927	6.41376	5.95764	6.91168	6.21781	5.83086	5.98524	5.76822	5.72926
RAD_BH20	5.96489	5.83908	4.90865	4.23861	5.35391	4.3623	5.7275	5.45163	5.62923	4.11432	4.86841	4.52527	4.85089	3.69352	4.25548	4.68341	5.81592	5.73986	5.90152	5.56802	5.49993	4.37364	3.977	4.42925	4.43873	4.51736	5.90627	3.84895	5.65676	4.88185	4.69897	4.57036	3.8568	5.23087	5.01342	4.59228	6.01353	3.96794	5.71685	3.71743	4.84226	5.55193	5.1144	6.35104	5.30356	5.39908	5.59299	5.29776	5.40441
RAD_BH19	6.15683	5.70788	5.14187	4.74185	5.22516	4.22891	5.67781	5.31171	5.84004	4.55455	4.87398	4.59735	4.70382	3.16855	4.34435	4.69778	5.71392	6.22362	6.44055	5.95088	5.92144	4.71396	4.16375	4.54767	4.85833	4.71712	5.84942	4.44749	5.65179	5.17652	5.04331	4.99555	3.87386	5.7696	5.21195	5.12905	6.27008	4.2639	6.12559	3.8198	4.88659	5.42853	5.04083	6.4689	5.14246	5.68539	5.89952	5.55832	5.77838
RAD_BH27	5.76241	5.95372	4.73213	3.84017	5.49463	4.58361	5.77154	5.59664	5.42665	3.79631	4.91705	4.53909	5.04355	4.31449	4.27901	4.73866	5.90443	5.25504	5.35164	5.1961	5.09239	4.13431	3.93527	4.4071	4.11063	4.40699	5.94729	3.38664	5.66233	4.64551	4.42654	4.22472	3.99298	4.7174	4.86355	4.12602	5.74462	3.81726	5.31022	3.79025	4.85596	5.67551	5.21955	6.20206	5.4775	5.13513	5.29694	5.06619	5.05128
RAD_BH28	6.48141	6.8225	5.49198	4.50936	6.3812	5.51587	6.61311	6.48324	6.15349	4.51531	5.77749	5.3941	5.95737	5.3472	5.14522	5.60593	6.76303	5.8098	5.8556	5.82878	5.7052	4.88178	4.7851	5.25032	4.80942	5.20996	6.78454	4.04153	6.48863	5.3761	5.14467	4.90829	4.90991	5.27058	5.63328	4.73745	6.42588	4.62241	5.9169	4.69049	5.70294	6.55229	6.09691	6.94135	6.37714	5.83516	5.97357	5.78654	5.70029
RAD_BH25	6.19873	6.40418	5.17307	4.26458	5.94525	5.03272	6.22093	6.04726	5.86378	4.22956	5.3671	4.98879	5.49364	4.73332	4.72911	5.18891	6.35461	5.65919	5.74413	5.61661	5.50871	4.57269	4.3844	4.85608	4.54116	4.85263	6.39649	3.80662	6.11074	5.0822	4.86094	4.65282	4.44319	5.1198	5.30589	4.53957	6.17488	4.26249	5.72572	4.24086	5.30536	6.12607	5.6701	6.64166	5.92798	5.56772	5.72579	5.50191	5.47467
RAD_BH32	7.29022	7.77411	6.35632	5.31558	7.35432	6.54106	7.53984	7.45547	6.9751	5.36521	6.73172	6.3482	6.96087	6.4753	6.11314	6.56871	7.70508	6.47288	6.46807	6.56638	6.42663	5.74746	5.74395	6.19565	5.63324	6.11914	7.70526	4.85192	7.40174	6.21556	5.9777	5.71571	5.9271	5.94691	6.50433	5.48451	7.19886	5.54505	6.62757	5.69556	6.6454	7.51423	7.06378	7.76359	7.36315	6.63682	6.75024	6.60837	6.4563
RAD_BH26	5.76803	6.14781	4.78758	3.79323	5.71581	4.88012	5.92847	5.81753	5.44173	3.80608	5.10263	4.71859	5.30797	4.82702	4.47561	4.93464	6.08436	5.08901	5.13769	5.10831	4.98412	4.17662	4.11059	4.57086	4.0962	4.51728	6.09797	3.32508	5.79915	4.66641	4.43349	4.19291	4.268	4.54962	4.93068	4.0168	5.70824	3.93304	5.19564	4.04043	5.02305	5.88183	5.42819	6.23045	5.71831	5.12018	5.25593	5.07439	4.98077
RAD_BH36	6.82418	7.10122	5.81779	4.86292	6.64951	5.75451	6.9056	6.75165	6.4929	4.85286	6.05922	5.67793	6.20871	5.48358	5.42279	5.8838	7.04709	6.19803	6.25509	6.19712	6.07867	5.21053	5.07013	5.53968	5.1548	5.51759	7.07935	4.39721	6.78826	5.71239	5.48465	5.25888	5.1579	5.65778	5.95558	5.10835	6.78104	4.92744	6.29251	4.94827	5.99135	6.82632	6.37006	7.27765	6.63774	6.18303	6.32925	6.12743	6.06364
RAD_BH38	6.11283	6.4307	5.11475	4.14656	5.98731	5.11835	6.22457	6.08939	5.78302	4.14327	5.38608	5.00304	5.56103	4.95761	4.75271	5.21364	6.37241	5.47533	5.53361	5.47672	5.35721	4.50561	4.39407	4.86054	4.44178	4.82556	6.39668	3.67991	6.1021	5.00378	4.77418	4.54378	4.51301	4.93507	5.2546	4.3872	6.06465	4.23687	5.57072	4.29459	5.31308	6.15948	5.70382	6.56947	5.98205	5.46931	5.61258	5.41675	5.34449
RAD_BH40	5.48894	5.78062	4.48032	3.53416	5.33618	4.46842	5.57704	5.43827	5.15689	3.51713	4.73634	4.3536	4.90982	4.3491	4.10232	4.56334	5.72315	4.90304	4.98086	4.87738	4.7643	3.87321	3.74477	4.21217	3.82145	4.18263	5.74974	3.07087	5.45647	4.37597	4.14921	3.92784	3.86218	4.3629	4.61822	3.79359	5.451	3.59299	4.98007	3.64322	4.66456	5.50882	5.05305	5.94087	5.33063	4.84989	4.99989	4.79193	4.73985
RAD_BH35	6.48104	6.67625	5.45432	4.54744	6.21522	5.29573	6.49618	6.31716	6.14594	4.51218	5.64088	5.26347	5.75964	4.95832	5.00278	5.46204	6.62794	5.93977	6.02243	5.89925	5.79099	4.85457	4.66015	5.13205	4.82398	5.13178	6.67208	4.08931	6.38747	5.36442	5.14346	4.9357	4.70996	5.40017	5.58667	4.82163	6.45773	4.54187	6.0079	4.51064	5.58062	6.39728	5.94157	6.92333	6.19598	5.85043	6.00868	5.78429	5.75748
RAD_BH41	7.4213	7.9161	6.49252	5.44828	7.49795	6.68818	7.68011	7.599	7.10746	5.5012	6.87429	6.49093	7.10658	6.62653	6.25691	6.71193	7.8464	6.59194	6.58245	6.69198	6.55097	5.88426	5.88731	6.33786	5.76694	6.25886	7.84501	4.98558	7.54106	6.34994	6.11178	5.84804	6.07395	6.06786	6.64094	5.6122	7.32695	5.68612	6.75075	5.84181	6.78719	7.65703	7.20708	7.89549	7.50763	6.76779	6.87903	6.74102	6.58359
RAD_BH45	4.9309	5.35068	3.95904	2.95462	4.93081	4.13664	5.12021	5.03185	4.60591	2.97352	4.30784	3.92426	4.54441	4.23954	3.68984	4.14484	5.28269	4.25731	4.31565	4.26896	4.14575	3.34795	3.32017	3.77206	3.25968	3.70234	5.28728	2.4864	4.98562	3.83272	3.59857	3.35472	3.52081	3.71721	4.10386	3.17764	4.86869	3.12389	4.35792	3.28389	4.22233	5.09027	4.63996	5.39512	4.94134	4.28206	4.41641	4.23837	4.14098
RAD_BH46	4.85715	5.41533	3.94431	2.88735	5.02385	4.30654	5.16028	5.1227	4.545	2.95418	4.38722	4.00943	4.67906	4.56686	3.79606	4.23664	5.33763	4.05974	4.07998	4.13294	3.99562	3.34122	3.42333	3.84949	3.20869	3.73918	5.31972	2.42831	5.01258	3.79345	3.55446	3.28598	3.69467	3.52703	4.09481	3.04913	4.76332	3.18698	4.19928	3.44813	4.28942	5.16885	4.72942	5.33217	5.04922	4.20362	4.31478	4.17925	4.02105
RAD_BH43	5.88636	6.04896	4.85132	3.97476	5.58607	4.66351	5.87328	5.68793	5.5499	3.92421	5.01591	4.63999	5.12823	4.34664	4.37787	4.83624	6.00215	5.39943	5.50038	5.33236	5.23107	4.25689	4.03886	4.51095	4.24057	4.51912	6.04973	3.52437	5.76748	4.76957	4.55295	4.35646	4.07901	4.86274	4.98078	4.26666	5.87397	3.93054	5.44925	3.88166	4.95802	5.76917	5.31378	6.32231	5.56549	5.2628	5.42756	5.19101	5.18581
RAD_BH39	6.20973	6.3455	5.17136	4.30509	5.87869	4.94359	6.17683	5.9803	5.87283	4.25083	5.31703	4.9435	5.41347	4.56175	4.67954	5.13616	6.30141	5.73304	5.83435	5.66326	5.56301	4.57977	4.34561	4.81751	4.56833	4.83342	6.35391	3.85616	6.07454	5.09333	4.8784	4.68522	4.3671	5.19652	5.2992	4.59938	6.20102	4.24624	5.78131	4.17603	5.26246	6.06414	5.6097	6.64274	5.85419	5.58889	5.75545	5.51518	5.5159
RAD_BH44	6.03521	6.00672	4.97994	4.23191	5.5265	4.55134	5.87314	5.62612	5.69751	4.13227	5.00954	4.65266	5.03549	3.99237	4.38314	4.825	5.97557	5.71692	5.8576	5.58133	5.50112	4.41985	4.08109	4.54455	4.45707	4.60596	6.05201	3.81645	5.79022	4.93388	4.73781	4.58434	4.01451	5.19507	5.094	4.56696	6.06291	4.03759	5.7197	3.85375	4.97244	5.7206	5.27462	6.44032	5.48577	5.44624	5.63111	5.35457	5.42276
RAD_BH47	6.05915	6.2982	5.04029	4.11467	5.84399	4.94536	6.10756	5.94611	5.72536	4.08788	5.25782	4.87759	5.40046	4.69906	4.62057	5.08128	6.2458	5.49493	5.57417	5.46263	5.35183	4.43675	4.27095	4.74164	4.39643	4.72857	6.28217	3.65383	5.99347	4.94372	4.71995	4.5057	4.34957	4.95496	5.17525	4.38158	6.02881	4.13805	5.56816	4.14148	5.19245	6.02212	5.56587	6.50615	5.83069	5.4243	5.57862	5.36199	5.32299
RAD_BH48	5.69627	5.73967	4.64509	3.85513	5.26559	4.3104	5.5885	5.36644	5.35823	3.76904	4.72496	4.35922	4.78758	3.87433	4.09153	4.54175	5.70193	5.32834	5.4599	5.2106	5.12439	4.07171	3.77373	4.24254	4.09259	4.28442	5.76682	3.42896	5.49632	4.58707	4.38387	4.21698	3.75004	4.80192	4.76479	4.18003	5.71106	3.70646	5.34331	3.57297	4.67945	5.45553	5.00435	6.11267	5.23347	5.09476	5.27383	5.0092	5.0551
RAD_BJ1	5.9059	5.29756	4.94088	4.70707	4.82814	3.86408	5.31	4.90661	5.60681	4.49148	4.55842	4.32793	4.31331	2.64841	4.09486	4.39324	5.31833	6.13402	6.3783	5.81023	5.80338	4.58799	3.97694	4.30555	4.77148	4.51287	5.47393	4.47961	5.30792	5.00842	4.90741	4.9069	3.60875	5.7227	4.98965	5.09971	6.05187	4.13292	5.99542	3.60513	4.59138	5.02888	4.67789	6.17175	4.73109	5.49764	5.71748	5.35981	5.63709
RAD_BJ3	5.43426	4.68614	4.53565	4.47647	4.23574	3.32422	4.73714	4.30549	5.15687	4.23836	4.04893	3.86992	3.73683	1.99531	3.66396	3.89857	4.71994	5.81674	6.08455	5.4476	5.4633	4.26753	3.61431	3.87561	4.48572	4.11518	4.89175	4.32512	4.75733	4.63448	4.56828	4.61569	3.17978	5.45562	4.56217	4.86413	5.60953	3.82208	5.64003	3.22884	4.10106	4.43089	4.12019	5.65296	4.12703	5.09406	5.3156	4.94824	5.27691
RAD_BJ4	5.88976	5.2294	4.94478	4.76324	4.7666	3.81942	5.25672	4.84185	5.59749	4.54046	4.52651	4.31288	4.25667	2.55619	4.08793	4.36601	5.25531	6.16787	6.41965	5.82952	5.82966	4.61732	3.99119	4.29966	4.81175	4.518	5.41738	4.5564	5.2629	5.02243	4.93197	4.94594	3.60044	5.77079	4.98646	5.15554	6.04584	4.16357	6.0173	3.61347	4.56618	4.96555	4.62904	6.13956	4.66487	5.50332	5.72413	5.36262	5.65681
RAD_BJ5	5.57323	4.89503	4.64028	4.49929	4.43378	3.49219	4.92589	4.50827	5.28469	4.27052	4.20367	3.99826	3.92532	2.21944	3.77811	4.04536	4.922	5.88294	6.14042	5.5342	5.53935	4.331	3.69504	3.99011	4.53382	4.21484	5.08559	4.31325	4.93463	4.7244	4.64153	4.66675	3.29069	5.49795	4.67764	4.89052	5.73452	3.8792	5.72363	3.31414	4.24628	4.63225	4.29982	5.81565	4.33103	5.19933	5.42055	5.057	5.36198
RAD_BJ2	5.59346	5.23652	4.56287	4.1116	4.74942	3.74491	5.17943	4.84047	5.27047	3.93223	4.35247	4.05428	4.22972	2.82942	3.79417	4.17205	5.23276	5.60212	5.81167	5.34545	5.30899	4.10974	3.5871	3.99175	4.24109	4.14264	5.35443	3.8051	5.1394	4.5844	4.44049	4.37817	3.3379	5.1388	4.64149	4.4962	5.69203	3.66467	5.51618	3.25977	4.35392	4.95254	4.54528	5.92607	4.67722	5.09794	5.30888	4.97578	5.17385
RAD_BJ7	5.99894	5.36966	5.0405	4.82117	4.90304	3.9457	5.38855	4.98012	5.70218	4.60381	4.64532	4.42096	4.39015	2.70802	4.19062	4.48185	5.39271	6.24276	6.48905	5.91479	5.90996	4.69517	4.07951	4.40174	4.88167	4.61276	5.55113	4.59807	5.38987	5.11122	5.01332	5.0168	3.70382	5.83505	5.08695	5.21381	6.14844	4.24034	6.10077	3.70569	4.68081	5.10306	4.75811	6.25892	4.80391	5.59795	5.81815	5.45918	5.74174
RAD_BJ6	5.50388	5.02202	4.50318	4.17518	4.54027	3.54673	4.9972	4.62606	5.19205	3.9727	4.20186	3.9358	4.01911	2.48695	3.68763	4.02772	5.0296	5.63356	5.86419	5.33747	5.31772	4.10343	3.5269	3.89378	4.26601	4.07606	5.16784	3.91728	4.97523	4.55012	4.4296	4.40283	3.21108	5.19959	4.56616	4.56651	5.62783	3.6495	5.51701	3.1718	4.21915	4.74353	4.36021	5.80363	4.45612	5.05279	5.26952	4.92153	5.16433
RAD_BJ9	5.25555	4.44943	4.39065	4.40639	4.0096	3.12907	4.51735	4.07506	4.9888	4.16101	3.86143	3.70699	3.52106	1.76202	3.51521	3.71891	4.48889	5.70169	5.97805	5.31531	5.34046	4.16127	3.4965	3.72517	4.39234	3.97679	4.66719	4.28803	4.5473	4.5023	4.45153	4.51896	3.03787	5.36339	4.40732	4.78885	5.44261	3.72444	5.50984	3.11011	3.92177	4.20128	3.91043	5.45311	3.89618	4.94626	5.16733	4.79783	5.14658
RAD_BJ8	5.67106	4.97864	4.74266	4.60854	4.51984	3.58416	5.01423	4.59324	5.38414	4.37925	4.29845	4.09722	4.01332	2.29712	3.87896	4.14144	5.00729	5.98952	6.24786	5.63882	5.64501	4.43753	3.79977	4.091	4.64158	4.31768	5.17285	4.42362	5.0254	4.8285	4.74727	4.77433	3.39171	5.60625	4.77865	4.99964	5.83447	3.98614	5.82858	3.41822	4.3427	4.71761	4.38988	5.90948	4.41564	5.30177	5.52307	5.15898	5.46672
RAD_BJ10	5.9748	5.28634	5.04024	4.88102	4.8279	3.89151	5.32231	4.90119	5.68612	4.65562	4.60452	4.39978	4.32141	2.60323	4.17909	4.44665	5.31527	6.27595	6.53075	5.93143	5.93465	4.72441	4.09231	4.39107	4.92325	4.61441	5.48096	4.68174	5.33312	5.12249	5.03676	5.05684	3.69162	5.88489	5.07852	5.27296	6.1358	4.27162	6.12027	3.71243	4.64766	5.0256	4.69774	6.2161	4.72354	5.59921	5.82033	5.45726	5.75901
ULB_CC3	9.40038	9.27968	8.344	7.59481	8.7927	7.79354	9.17767	8.88893	9.06317	7.50187	8.32028	7.97833	8.28318	6.95946	7.70852	8.13533	9.26079	9.06638	9.18942	8.9485	8.86428	7.78967	7.42618	7.88129	7.82643	7.96154	9.35626	7.16843	9.10932	8.30311	8.10833	7.95277	7.30605	8.53717	8.45422	7.91934	9.43295	7.40121	9.08316	7.17041	8.29527	8.99257	8.56023	9.79692	8.73591	8.81635	9.0017	8.72313	8.7913
ULB_CC2	10.2047	10.1287	9.15015	8.36376	9.64273	8.64704	10.0177	9.73985	9.86687	8.28418	9.15733	8.80945	9.13645	7.83884	8.53948	8.97231	10.1066	9.81646	9.92438	9.72188	9.63072	8.5848	8.24754	8.70738	8.60738	8.77614	10.1965	7.92686	9.94405	9.09979	8.89881	8.73082	8.14753	9.28226	9.26472	8.67549	10.2258	8.20808	9.84965	8.00396	9.12784	9.84148	9.40515	10.6109	9.58934	9.6093	9.78923	9.52139	9.56825
ULB_BC3	10.1252	10.1468	9.07841	8.23373	9.66541	8.68351	10.0133	9.7646	9.78744	8.17572	9.14942	8.78966	9.1701	7.97683	8.52067	8.96508	10.1165	9.65106	9.73745	9.5918	9.4903	8.49617	8.20998	8.67721	8.49485	8.72227	10.1921	7.78381	9.92757	9.01121	8.80053	8.61295	8.15509	9.11226	9.2006	8.5245	10.1257	8.14261	9.70833	7.99384	9.10979	9.86043	9.41538	10.5482	9.62166	9.51189	9.68182	9.43364	9.44448
ULB_BC7	9.76855	9.74598	8.71722	7.9016	9.2624	8.27422	9.62186	9.36081	9.43052	7.83218	8.75894	8.4041	8.7623	7.53092	8.13445	8.57416	9.71905	9.33946	9.43827	9.26074	9.16475	8.14283	7.83192	8.29621	8.15371	8.35224	9.80079	7.4583	9.54138	8.65827	8.45232	8.2747	7.75715	8.8029	8.83582	8.20403	9.77936	7.77759	9.38341	7.60332	8.72372	9.45908	9.01736	10.1836	9.21471	9.16376	9.33892	9.0806	9.10997
ULB_CC4	10.5292	10.3905	9.47267	8.72359	9.9029	8.90137	10.2947	9.99833	10.1921	8.63167	9.43933	9.10034	9.39088	8.02504	8.83072	9.2545	10.374	10.1925	10.3122	10.0779	9.99293	8.91942	8.55185	9.00529	8.95619	9.08877	10.4731	8.29564	10.2292	9.43275	9.23823	9.08238	8.42316	9.66217	9.58217	9.04634	10.5627	8.52993	10.2118	8.29174	9.41652	10.1036	9.6744	10.9239	9.84317	9.94616	10.1316	9.85263	9.9209
ULB_BC4	9.38732	9.38187	8.33714	7.5146	8.89938	7.9146	9.25314	8.99822	9.04932	7.44743	8.38968	8.03264	8.40188	7.19975	7.76323	8.20508	9.35319	8.94968	9.04734	8.87373	8.77681	7.76048	7.45736	7.92287	7.76849	7.9749	9.43203	7.07014	9.17035	8.2759	8.06874	7.88891	7.39129	8.41284	8.45686	7.81524	9.39552	7.39852	8.9954	7.23389	8.35253	9.0952	8.65172	9.80473	8.85385	8.78026	8.95424	8.69831	8.72356
ULB_BC1	9.45873	9.18605	8.40674	7.76408	8.69864	7.69373	9.12099	8.79019	9.12625	7.63925	8.28225	7.96528	8.17946	6.71001	7.69907	8.09941	9.1805	9.2635	9.41792	9.09258	9.02582	7.88962	7.45259	7.88661	7.9633	8.00303	9.29722	7.368	9.0727	8.39313	8.21722	8.09548	7.26251	8.75022	8.503	8.11452	9.52298	7.47271	9.24262	7.15841	8.2738	8.90158	8.48947	9.8237	8.62735	8.91149	9.10955	8.80463	8.92807
ULB_CC1	10.3651	10.2603	9.30933	8.53974	9.77345	8.77473	10.1562	9.86982	10.0275	8.4545	9.29793	8.95402	9.26436	7.93464	8.68412	9.11294	10.2408	10.0002	10.1134	9.89646	9.80812	8.74934	8.39808	8.85514	8.77841	8.93067	10.3349	8.10678	10.0864	9.26373	9.06564	8.90314	8.28483	9.4676	9.42161	8.85657	10.3918	8.36665	10.0271	8.14679	9.2715	9.97314	9.53997	10.7661	9.71712	9.77515	9.95764	9.68465	9.74128
ULB_BC6	10.1235	10.0562	9.06938	8.27824	9.5706	8.57599	9.94302	9.66794	9.78562	8.20026	9.08217	8.73311	9.06526	7.77837	8.46315	8.89717	10.0333	9.72871	9.83519	9.63664	9.5447	8.50251	8.16945	8.63008	8.52323	8.69678	10.1219	7.84028	9.86829	9.01764	8.81584	8.64629	8.07352	9.1941	9.18461	8.58852	10.143	8.12759	9.7636	7.92826	9.05174	9.76904	9.33176	10.5312	9.51813	9.52655	9.70572	9.43939	9.48345
ULB_BC5	9.75269	9.68606	8.69837	7.91023	9.20061	8.2066	9.57206	9.29806	9.41477	7.83087	8.71107	8.36177	8.69577	7.41849	8.09182	8.52607	9.66284	9.36338	9.47213	9.26836	9.17721	8.13212	7.79801	8.25865	8.15401	8.32544	9.75094	7.47343	9.49705	8.64718	8.44582	8.27738	7.70277	8.82937	8.81342	8.22213	9.77288	7.75649	9.39613	7.55704	8.68044	9.39889	8.96122	10.1599	9.14863	9.15641	9.33605	9.06886	9.11477
ULB_BC8	9.11267	9.17306	8.06942	7.21043	8.69492	7.72286	9.02902	8.79496	8.77527	7.15735	8.16516	7.80083	8.20656	7.08687	7.53286	7.98151	9.13869	8.62163	8.70633	8.56752	8.46427	7.48276	7.21489	7.68419	7.47514	7.71992	9.20751	6.75845	8.9381	7.9972	7.78408	7.59189	7.18069	8.08253	8.19396	7.49735	9.10761	7.13715	8.68205	7.0113	8.12108	8.88763	8.43916	9.54041	8.65632	8.49496	8.66227	8.41941	8.42152
ULB_BC9	10.2301	10.2569	9.18397	8.33557	9.77571	8.79448	10.1223	9.87498	9.8924	8.27912	9.25844	8.89815	9.2809	8.09057	8.62926	9.07416	10.2262	9.74978	9.83431	9.6933	9.59104	8.60079	8.31767	8.7852	8.59788	8.82896	10.3011	7.88481	10.0361	9.11573	8.90445	8.71557	8.26497	9.21072	9.3066	8.62467	10.2293	8.24876	9.80896	8.10295	9.21832	9.97055	9.52518	10.654	9.73235	9.61572	9.78493	9.53812	9.54648
ULB_BH3	9.47562	9.47769	8.42621	7.5983	8.99556	8.0118	9.34742	9.09452	9.13765	7.53326	8.48381	8.12594	8.49883	7.30227	7.85664	8.29928	9.44846	9.02965	9.12496	8.95734	8.85939	7.84812	7.54938	8.0154	7.8539	8.06552	9.52629	7.15255	9.26376	8.36349	8.15546	7.97378	7.48667	8.49233	8.54656	7.89678	9.48196	7.48824	9.07788	7.32803	8.44592	9.19111	8.74709	9.89443	8.95066	8.867	9.04004	8.78593	8.80781
ULB_BH1	8.99852	8.8789	7.94208	7.1972	8.39207	7.39349	8.77581	8.48846	8.66137	7.10239	7.91816	7.57591	7.88311	6.57142	7.30609	7.7332	8.85956	8.67149	8.79729	8.54994	8.46675	7.38869	7.02368	7.47877	7.42707	7.5592	8.95443	6.77267	8.70709	7.90194	7.70779	7.55376	6.90424	8.14332	8.05204	7.52371	9.03203	6.99931	8.68558	6.76806	7.89291	8.59177	8.15886	9.39456	8.33589	8.41548	8.60137	8.32178	8.39229
ULB_BH2	9.06602	8.92678	8.00938	7.27697	8.43949	7.43913	8.82847	8.53533	8.72924	7.17822	7.97255	7.63323	7.92876	6.59513	7.36361	7.78769	8.90918	8.75549	8.88497	8.62762	8.54646	7.46017	7.08552	7.53836	7.50311	7.6235	9.00692	6.8557	8.76232	7.9726	7.78064	7.63061	6.95683	8.22889	8.11768	7.6068	9.10345	7.06687	8.76517	6.82463	7.94943	8.63977	8.20916	9.45835	8.38132	8.48714	8.67471	8.3917	8.469
ULB_BH5	8.58073	8.27665	7.5326	6.92894	7.7897	6.78526	8.2175	7.88049	8.25034	6.79253	7.38359	7.07263	7.26976	5.79042	6.80791	7.20154	8.27306	8.4333	8.60029	8.24276	8.1826	7.02876	6.57119	6.9985	7.11497	7.12402	8.3931	6.54748	8.17299	7.52731	7.35814	7.24874	6.36494	7.92857	7.62463	7.28819	8.65407	6.60433	8.39792	6.26817	7.37861	7.99285	7.58443	8.93675	7.71648	8.04575	8.24732	7.93496	8.07617
ULB_BH6	8.56848	8.44152	7.51188	6.77812	7.95465	6.95596	8.33918	8.05099	8.23158	6.67917	7.48194	7.1406	7.44558	6.1395	6.87085	7.297	8.42238	8.25751	8.38839	8.12859	8.04759	6.96158	6.59027	7.04435	7.00405	7.12713	8.51776	6.35752	8.27113	7.47418	7.28183	7.13155	6.46756	7.73146	7.62078	7.1086	8.6049	6.56926	8.26628	6.33247	7.45734	8.1544	7.72177	8.96225	7.89836	7.98853	8.17585	7.89346	7.96994
ULB_BH7	10.1245	10.0595	9.07043	8.27777	9.57399	8.57967	9.94577	9.67139	9.78651	8.20033	9.08479	8.73541	9.06889	7.78443	8.46546	8.89979	10.0364	9.72745	9.83339	9.63626	9.54406	8.5031	8.17128	8.63212	8.52322	8.69824	10.1247	7.83945	9.87074	9.01826	8.81621	8.64616	8.07645	9.19269	9.18585	8.58755	10.1434	8.12872	9.76295	7.93074	9.05411	9.77235	9.33484	10.5325	9.52176	9.52698	9.70592	9.44006	9.48322
ULB_BH8	8.93213	8.67678	7.87934	7.23211	8.18902	7.18396	8.60631	8.28138	8.59916	7.10788	7.76451	7.44437	7.67084	6.22793	7.17756	7.58125	8.66921	8.73141	8.88601	8.56133	8.49412	7.35976	6.92743	7.36374	7.43203	7.477	8.78299	6.83595	8.55539	7.864	7.68707	7.56407	6.74447	8.21819	7.97669	7.58243	8.99426	6.94423	8.71099	6.63667	7.75408	8.39167	7.97622	9.29993	8.11995	8.38227	8.57973	8.27617	8.39702
ULB_BH10	9.09171	9.15442	8.04873	7.18859	8.67646	7.70495	9.00982	8.77655	8.75434	7.13596	8.14599	7.78142	8.18848	7.07218	7.51352	7.96239	9.11984	8.59902	8.68334	8.54556	8.44212	7.46177	7.19514	7.66454	7.45363	7.69969	9.18829	6.7364	8.91862	7.97615	7.76284	7.57026	7.1621	8.05986	8.17343	7.47508	9.08621	7.11673	8.65987	6.99228	8.10167	8.86905	8.42041	9.51978	8.63813	8.47367	8.64075	8.39833	8.3997
ULB_BH11	9.16901	9.08455	8.11359	7.34318	8.59871	7.6035	8.97357	8.6959	8.83132	7.25709	8.11346	7.76632	8.09283	6.81273	7.49635	7.92844	9.06236	8.80659	8.92346	8.6995	8.61185	7.55225	7.2063	7.66515	7.58103	7.73679	9.1524	6.91163	8.90048	8.06676	7.86829	7.70587	7.10332	8.27508	8.22673	7.66181	9.19459	7.17106	8.83081	6.96041	8.08451	8.79737	8.36091	9.57202	8.54572	8.57791	8.76021	8.48783	8.54408
ULB_BH9	9.15178	8.96075	8.09573	7.39826	8.47279	7.46917	8.87504	8.56713	8.81633	7.28881	8.0246	7.69344	7.95811	6.57095	7.42471	7.84025	8.94773	8.887	9.02677	8.74163	8.66617	7.5585	7.15853	7.60474	7.61383	7.70228	9.05285	6.98665	8.81568	8.06809	7.88227	7.74339	7.00564	8.3653	8.19943	7.73693	9.19984	7.15518	8.88433	6.88411	8.00713	8.67435	8.25024	9.5338	8.40955	8.58478	8.77672	8.48469	8.58047
ULB_BH17	8.53972	8.09934	7.51201	7.0197	7.61856	6.62528	8.07516	7.70371	8.2184	6.85663	7.27128	6.98942	7.09755	5.50584	6.73335	7.09439	8.10814	8.52199	8.71518	8.28568	8.24254	7.05267	6.53578	6.93407	7.17156	7.09118	8.24627	6.67544	8.04985	7.53223	7.3838	7.30802	6.26751	8.04012	7.58941	7.39533	8.64121	6.61086	8.45258	6.20326	7.28193	7.82173	7.43814	8.8621	7.53287	8.0466	8.25677	7.92496	8.11499
ULB_BH13	9.66213	9.58821	8.6074	7.82479	9.10254	8.10781	9.47574	9.19985	9.32428	7.74341	8.61515	8.26678	8.59708	7.31454	7.99681	8.43013	9.56555	9.28097	9.39196	9.18248	9.09235	8.04276	7.7045	8.16445	8.06682	8.23309	9.6546	7.38946	9.4016	8.55767	8.35723	8.19064	7.60597	8.74762	8.72179	8.13865	9.68411	7.66525	9.3113	7.46152	8.58526	9.30104	8.86401	10.0679	9.04996	9.06754	9.24803	8.97917	9.02833
ULB_BH12	8.75014	8.55336	7.69442	7.00718	8.0654	7.06175	8.46815	8.15972	8.41503	6.89416	7.61818	7.28787	7.55068	6.16827	7.01929	7.43389	8.54046	8.49916	8.64319	8.34755	8.27403	7.1602	6.75488	7.19998	7.21909	7.29953	8.64591	6.59948	8.40931	7.66891	7.48476	7.34926	6.59904	7.97967	7.79715	7.34902	8.80061	6.75454	8.49193	6.47858	7.60125	8.26698	7.84308	9.13016	8.00212	8.18601	8.37907	8.0848	8.18564
ULB_BH16	8.72317	8.52143	7.66764	6.98443	8.03345	7.0296	8.43736	8.12763	8.38824	6.87019	7.58798	7.25849	7.51843	6.13188	6.99004	7.40376	8.50893	8.47737	8.62264	8.32372	8.25087	7.1348	6.72685	7.17122	7.19507	7.27202	8.61505	6.57799	8.37915	7.64311	7.45967	7.32545	6.56866	7.95856	7.76988	7.32726	8.77477	6.72812	8.46868	6.44925	7.57159	8.23512	7.81184	9.1021	7.96973	8.16037	8.35389	8.05868	8.16154
ULB_BH15	8.68797	8.27324	7.6551	7.13803	7.79095	6.79462	8.24268	7.87719	8.36452	6.98072	7.4324	7.14457	7.26964	5.69526	6.88647	7.25433	8.27982	8.64243	8.82982	8.41605	8.36914	7.18582	6.68072	7.08543	7.29773	7.23632	8.41476	6.78473	8.21377	7.67	7.51697	7.43376	6.42451	8.15489	7.7356	7.5104	8.78376	6.74713	8.58054	6.35371	7.44005	7.99429	7.60583	9.01732	7.70742	8.18576	8.3943	8.06627	8.24609
ULB_BH18	8.59702	8.18315	7.56423	7.04847	7.70075	6.70422	8.15215	7.78707	8.2736	6.89073	7.3416	7.05364	7.17942	5.60718	6.79552	7.16349	8.18956	8.55273	8.74061	8.32569	8.27901	7.0953	6.58981	6.99446	7.2076	7.14541	8.32428	6.69596	8.12306	7.57929	7.42646	7.34367	6.33361	8.06566	7.64467	7.42112	8.69291	6.65647	8.49032	6.26275	7.34916	7.9041	7.51531	8.92638	7.6174	8.095	8.30361	7.97545	8.15569
ULB_BH14	9.5429	9.43989	8.48697	7.72445	8.95333	7.95565	9.33399	9.04997	9.20539	7.63608	8.47528	8.13085	8.44523	7.13585	7.86093	8.29027	9.4196	9.19018	9.30837	9.08003	8.99344	7.9285	7.57472	8.03178	7.96027	8.10759	9.5127	7.29435	9.26346	8.44263	8.24559	8.08564	7.46276	8.65919	8.59883	8.04478	9.57134	7.54423	9.2124	7.32378	8.44843	9.15272	8.71859	9.94305	8.89807	8.95465	9.13813	8.86331	8.92401
ULB_BH21	9.9831	9.75464	8.92808	8.24618	9.26673	8.26179	9.67965	9.35961	9.6486	8.13303	8.8345	8.50971	8.7493	7.30986	8.24194	8.65076	9.74561	9.73741	9.87942	9.58651	9.51312	8.39733	7.98391	8.42535	8.45794	8.53061	9.85675	7.83742	9.62569	8.90523	8.72242	8.58822	7.81448	9.21698	9.02909	8.58726	10.0368	7.98934	9.73103	7.70094	8.82124	9.46914	9.05111	10.3587	9.19904	9.42266	9.61658	9.32032	9.42443
ULB_BH24	8.60081	8.3136	7.55098	6.93386	7.82628	6.82144	8.25027	7.91767	8.26953	6.80101	7.41341	7.09919	7.30693	5.84243	6.8337	7.2309	8.30853	8.43713	8.60063	8.25256	8.19029	7.04207	6.59242	7.02284	7.12405	7.14433	8.42629	6.54805	8.20347	7.54251	7.37089	7.25734	6.39405	7.92987	7.64474	7.29064	8.67059	6.6203	8.40611	6.29343	7.40653	8.02927	7.61819	8.96075	7.75462	8.061	8.26133	7.95166	8.08662
ULB_BH22	10.0172	9.84403	8.96068	8.23988	9.35614	8.35289	9.75569	9.45072	9.68103	8.13849	8.90363	8.56979	8.84198	7.453	8.30069	8.71909	9.83019	9.72017	9.85034	9.58907	9.50922	8.41642	8.02972	8.47879	8.46348	8.57097	9.93368	7.82015	9.69446	8.92785	8.73816	8.59158	7.88536	9.19399	9.06678	8.57122	10.0593	8.01884	9.72784	7.76052	8.8844	9.5575	9.13208	10.4044	9.29362	9.44333	9.63253	9.34602	9.42975
ULB_BH31	8.80773	8.21601	7.81643	7.44991	7.74967	6.78734	8.23347	7.8268	8.50047	7.26195	7.47669	7.23285	7.23613	5.54402	6.99124	7.30877	8.2394	8.93028	9.14868	8.64832	8.6238	7.41243	6.84088	7.19956	7.56393	7.38888	8.39698	7.14896	8.23086	7.86411	7.74017	7.70112	6.50928	8.47766	7.87658	7.83672	8.9392	6.95986	8.82579	6.48286	7.50503	7.94975	7.60141	9.08853	7.65049	8.36691	8.58374	8.23506	8.47536
ULB_BH23	8.64571	8.57079	7.59043	6.82032	8.08553	7.09239	8.45645	8.18312	8.30798	6.7335	7.59558	7.24691	7.5814	6.32796	6.97694	7.41058	8.54729	8.28561	8.40462	8.17633	8.08918	7.0286	6.68497	7.14464	7.05749	7.21445	8.63533	6.38975	8.38183	7.54314	7.34458	7.18246	6.58712	7.75479	7.70392	7.14016	8.67089	6.64798	8.30813	6.44177	7.56541	8.28365	7.84565	9.04952	8.03422	8.05421	8.23652	7.96425	8.02071
ULB_BH33	9.39177	9.04261	8.34761	7.76432	8.55743	7.55566	8.99667	8.64613	9.06335	7.62381	8.17204	7.86987	8.03628	6.50298	7.60732	7.9914	9.04387	9.26948	9.43959	9.07179	9.01445	7.85302	7.38111	7.80118	7.94535	7.93546	9.17085	7.38691	8.95886	8.34818	8.18312	8.07969	7.15647	8.76719	8.43611	8.12591	9.47208	7.42437	9.22907	7.06943	8.17213	8.76088	8.36129	9.73886	8.47914	8.86627	9.06988	8.75293	8.90433
ULB_BH34	9.37428	8.96592	8.33878	7.80288	8.48369	7.48731	8.9352	8.56989	9.04976	7.65085	8.12381	7.83417	7.96239	6.38304	7.57533	7.94544	8.97257	9.30838	9.49004	9.09067	9.04069	7.86306	7.36573	7.7735	7.96943	7.92128	9.10737	7.44093	8.90574	8.35032	8.19409	8.10503	7.11484	8.81564	8.42101	8.17186	9.46685	7.42678	9.25314	7.04154	8.13061	8.68703	8.29838	9.70672	8.40006	8.86684	9.07424	8.74877	8.92135
ULB_BH20	8.66817	8.5149	7.61156	6.89462	8.02744	7.02644	8.41904	8.12305	8.33184	6.79049	7.56425	7.22694	7.51602	6.1796	6.9575	7.37948	8.49813	8.37902	8.51463	8.24186	8.16355	7.067	6.68288	7.13379	7.11552	7.22289	8.59737	6.47852	8.35445	7.57836	7.38896	7.24405	6.54759	7.85518	7.71821	7.22933	8.70979	6.66957	8.38202	6.41797	7.54254	8.22796	7.7985	9.05693	7.96846	8.0939	8.28338	7.99653	8.08197
ULB_BH19	9.18496	8.92976	8.13194	7.4805	8.44203	7.43697	8.8598	8.5343	8.85185	7.35777	8.01813	7.69798	7.92372	6.47541	7.43114	7.83489	8.92241	8.97884	9.13158	8.81137	8.74334	7.6112	7.18061	7.61722	7.68205	7.72999	9.03645	7.08241	8.809	8.11587	7.93828	7.81388	6.9981	8.46449	8.2296	7.82953	9.24632	7.19644	8.96037	6.89024	8.00772	8.64472	8.2296	9.5533	8.37267	8.63408	8.83117	8.52836	8.64732
ULB_BH27	8.6807	8.05766	7.69977	7.36512	7.59516	6.64162	8.08361	7.67049	8.37721	7.17129	7.33848	7.10364	7.08431	5.37724	6.86595	7.17292	8.08396	8.83669	9.06117	8.54388	8.52399	7.31001	6.72694	7.07543	7.46921	7.27169	8.24525	7.07639	8.08579	7.75384	7.63612	7.60625	6.38181	8.39243	7.75578	7.75389	8.81882	6.85607	8.7236	6.36411	7.37062	7.7942	7.45389	8.95175	7.49345	8.25282	8.47082	8.11883	8.37069
ULB_BH25	9.14299	8.83852	8.09413	7.48047	8.35175	7.34753	8.78075	8.44228	8.81224	7.34746	7.9473	7.63633	7.8316	6.3402	7.37153	7.76527	8.83553	8.98367	9.14661	8.79883	8.73683	7.58744	7.1338	7.56191	7.67042	7.68633	8.95625	7.09413	8.73663	8.08719	7.91644	7.80378	6.9287	8.47606	8.18688	7.83703	9.21472	7.16463	8.9526	6.83172	7.94237	8.55497	8.14745	9.50012	8.27784	8.60567	8.80649	8.49569	8.63277
ULB_BH32	9.02301	8.47347	8.0189	7.60959	8.00255	7.02993	8.47973	8.08195	8.711	7.43001	7.70843	7.45297	7.48608	5.81581	7.20652	7.5376	8.49301	9.09994	9.30971	8.83318	8.80236	7.59625	7.04122	7.41296	7.73702	7.5927	8.64556	7.29236	8.47081	8.05788	7.92571	7.87421	6.72829	8.63637	8.08456	7.99308	9.14538	7.14632	9.00734	6.69032	7.73168	8.20378	7.84528	9.31661	7.9068	8.56521	8.78021	8.43641	8.66073
ULB_BH36	9.06751	8.52817	8.06056	7.64128	8.05623	7.08136	8.53173	8.13616	8.75443	7.46371	7.75711	7.49895	7.53915	5.87453	7.25141	7.58562	8.54678	9.13361	9.34131	8.87049	8.83819	7.63361	7.08264	7.45735	7.77182	7.63477	8.6981	7.32034	8.5213	8.09747	7.96339	7.90897	6.7742	8.66757	8.12751	8.02388	9.18769	7.18443	9.04384	6.73352	7.77914	8.25771	7.89682	9.36412	7.96132	8.60576	8.82029	8.47771	8.69821
ULB_BH38	10.0794	9.82349	9.02582	8.36242	9.3359	8.33087	9.75543	9.42782	9.74594	8.24405	8.91437	8.59437	8.81714	7.35167	8.32749	8.73117	9.81696	9.85755	10.0047	9.69783	9.62742	8.50185	8.07605	8.51337	8.56866	8.62492	9.93196	7.95886	9.70519	9.0077	8.82824	8.69984	7.89436	9.33994	9.12432	8.70758	10.1386	8.08929	9.84488	7.78658	8.90413	9.53871	9.1248	10.4492	9.26555	9.52571	9.7217	9.42106	9.5346
ULB_BH40	9.66364	9.43324	8.60887	7.93244	8.94531	7.94039	9.35814	9.03823	9.32934	7.81737	8.51309	8.18861	8.42795	6.99263	7.92091	8.32937	9.42412	9.42537	9.5698	9.27102	9.1987	8.07971	7.66367	8.10458	8.14219	8.21074	9.53523	7.52587	9.30427	8.58709	8.40517	8.27279	7.49307	8.90621	8.7094	8.27525	9.71854	7.67056	9.41645	7.3799	8.50001	9.14771	8.72959	10.0383	8.87776	9.10469	9.29917	9.00178	9.10855
ULB_BH41	9.1441	9.07464	8.08932	7.30944	8.58934	7.59596	8.96012	8.6869	8.80626	7.22658	8.09911	7.74994	8.08502	6.82143	7.47998	7.91411	9.05115	8.7686	8.88238	8.66671	8.57746	7.52503	7.1868	7.64709	7.55015	7.71507	9.139	6.87552	8.88513	8.03988	7.83979	7.67427	7.09093	8.23606	8.2037	7.62516	9.16658	7.14716	8.79642	6.94511	8.06856	8.78749	8.34951	9.54983	8.53785	8.54998	8.73086	8.46132	8.51214
ULB_BH46	9.47406	9.10913	8.43184	7.85953	8.62468	7.62414	9.06739	8.71269	9.14656	7.71638	8.24614	7.94718	8.10335	6.55616	7.68552	8.06606	9.11189	9.36507	9.53774	9.1628	9.10715	7.94169	7.46347	7.88054	8.03732	8.01826	9.24105	7.48542	9.03183	8.43508	8.27209	8.17199	7.23203	8.86479	8.5188	8.22284	9.55741	7.51111	9.3213	7.14853	8.248	8.82814	8.43148	9.81749	8.54487	8.9529	9.15746	8.83839	8.99488
ULB_BH43	9.63317	9.5542	8.57818	7.79909	9.06836	8.0731	9.44285	9.16556	9.29537	7.71646	8.58255	8.23485	8.56244	7.27543	7.96488	8.39753	9.53194	9.25707	9.36937	9.15647	9.06698	8.0146	7.6736	8.13308	8.04003	8.20297	9.62169	7.36467	9.36933	8.5294	8.32955	8.16413	7.57276	8.72412	8.69213	8.11414	9.65629	7.63589	9.28594	7.42924	8.55318	9.26702	8.83047	10.038	9.01533	9.03967	9.2207	8.95077	9.00198
ULB_BH39	10.063	9.74938	9.01407	8.39345	9.26315	8.25966	9.69571	9.35298	9.73225	8.26333	8.86449	8.55516	8.74252	7.22834	8.29066	8.68275	9.74799	9.89529	10.0543	9.71546	9.65195	8.506	8.05383	8.48146	8.58667	8.60638	9.87082	8.00274	9.65331	9.00644	8.83475	8.71968	7.8464	9.38504	9.10693	8.74747	10.1343	8.08412	9.86809	7.75104	8.8606	9.46649	9.06168	10.4197	9.18749	9.52494	9.72531	9.41534	9.54981
ULB_BH44	9.67535	9.59596	8.62037	7.84111	9.11009	8.11472	9.48479	9.20727	9.33755	7.75858	8.62453	8.2769	8.60408	7.31556	8.00693	8.43951	9.57377	9.29889	9.41099	9.19852	9.10897	8.05677	7.71573	8.17518	8.08214	8.24513	9.66363	7.4066	9.41134	8.57157	8.37171	8.20622	7.61465	8.76588	8.73431	8.15603	9.69845	7.67807	9.32793	7.47125	8.59522	9.30878	8.87231	10.0801	9.05697	9.08184	9.26284	8.99295	9.04406
ULB_BH47	9.7411	9.598	8.68448	7.94637	9.1105	8.10924	9.50196	9.20603	9.40425	7.85019	8.64669	8.30815	8.59879	7.24461	8.03858	8.46187	9.58132	9.42127	9.54678	9.29852	9.21593	8.13413	7.76101	8.21367	8.17497	8.29896	9.68032	7.52239	9.43667	8.64686	8.45408	8.302	7.63042	8.89308	8.79303	8.27344	9.77748	7.74191	9.43474	7.49943	8.62417	9.31108	8.88168	10.1338	9.05115	9.16107	9.34796	9.0662	9.14049
ULB_BH48	8.97864	8.82469	7.92201	7.20096	8.33716	7.33579	8.7297	8.43263	8.64223	7.09852	7.87513	7.53803	7.82533	6.47926	7.2686	7.69038	8.80829	8.68338	8.81665	8.54935	8.47014	7.37649	6.99392	7.44491	7.42352	7.53374	8.908	6.78302	8.66539	7.88811	7.69809	7.55175	6.85831	8.15847	8.02892	7.53399	9.01943	6.97992	8.68869	6.72905	7.85359	8.5378	8.10882	9.36789	8.27769	8.40343	8.59244	8.30648	8.38984
ULB_BJ1	7.73339	7.66261	6.67778	5.91902	7.17809	6.18766	7.54495	7.2761	7.39577	5.82701	6.68352	6.33376	6.67613	5.4641	6.06381	6.49854	7.63773	7.39234	7.51914	7.27284	7.1885	6.1182	5.77111	6.23096	6.15142	6.30081	7.72386	5.49355	7.46913	6.63236	6.43543	6.27742	5.6767	6.86438	6.79068	6.24458	7.76106	5.73517	7.40738	5.52919	6.65245	7.37555	6.93599	8.13598	7.12874	7.14437	7.32819	7.05312	7.11592
ULB_BJ3	9.51554	9.60339	8.47664	7.59901	9.12694	8.15936	9.45404	9.22731	9.17871	7.55408	8.59062	8.22384	8.64171	7.53978	7.95665	8.40746	9.5671	8.993	9.06819	8.95322	8.84613	7.88564	7.63423	8.10461	7.86963	8.13341	9.63228	7.14313	9.3601	8.399	8.18298	7.98416	7.61178	8.45295	8.60336	7.87697	9.50344	7.54836	9.06317	7.43844	8.54398	9.31852	8.86865	9.94806	9.09053	8.89277	9.05624	8.82068	8.8099
ULB_BJ4	8.98213	9.0998	7.94714	7.05715	8.62632	7.66742	8.94292	8.72717	8.64587	7.01717	8.08058	7.71084	8.14684	7.09832	7.44483	7.8982	9.06063	8.44309	8.51541	8.40936	8.30046	7.35295	7.11721	7.58852	7.33113	7.60982	9.12072	6.59944	8.84517	7.86524	7.64724	7.44424	7.11078	7.90285	8.0757	7.3306	8.96516	7.02295	8.5171	6.93159	8.03061	8.81598	8.36421	9.41831	8.59368	8.35599	8.51693	8.28636	8.26747
ULB_BJ5	7.86707	7.77273	6.81082	6.06598	7.28718	6.29329	7.66091	7.3846	7.52975	5.96957	6.80091	6.4545	6.7824	5.53799	6.18454	6.61589	7.75	7.54383	7.67429	7.41771	7.33553	6.25587	5.89699	6.35445	6.29429	6.43008	7.83974	5.64403	7.58818	6.76928	6.57477	6.42121	5.7907	7.01747	6.92182	6.39512	7.89917	5.86802	7.55429	5.64816	6.77247	7.48556	7.04849	8.26556	7.23524	7.28259	7.46832	7.18933	7.25972
ULB_BJ2	8.74247	8.90333	7.7148	6.80357	8.43414	7.48726	8.73666	8.5355	8.40741	6.7731	7.87668	7.50333	7.96243	6.9751	7.23931	7.69558	8.86046	8.17031	8.23433	8.15059	8.03788	7.11592	6.90482	7.37683	7.08378	7.3871	8.91372	6.34252	8.63378	7.62588	7.40462	7.1941	6.92013	7.62983	7.84617	7.06712	8.71694	6.79815	8.25351	6.73357	7.82223	8.62114	8.16742	9.1844	8.40626	8.11093	8.26712	8.04566	8.01174
ULB_BJ7	7.86286	7.83613	6.8096	6.01901	7.35364	6.36957	7.70873	7.4525	7.52487	5.93826	6.84556	6.49018	6.85656	5.68843	6.22055	6.66084	7.8077	7.47822	7.59407	7.37663	7.28679	6.24055	5.91857	6.38241	6.26145	6.44088	7.88764	5.5847	7.62752	6.75576	6.55353	6.38499	5.84575	6.94617	6.92638	6.3344	7.88068	5.8686	7.50575	5.68983	6.80983	7.54945	7.10616	8.27375	7.30841	7.2643	7.44348	7.17766	7.22257
ULB_BJ6	8.39732	8.46793	7.35439	6.49624	7.99126	7.02396	8.32008	8.09161	8.05993	6.4421	7.45646	7.09069	7.50608	6.42632	6.82313	7.27312	8.43204	7.91203	8.00057	7.85376	7.75142	6.76739	6.50296	6.97276	6.76006	7.00605	8.49843	6.04517	8.22749	7.2818	7.0687	6.87707	6.47617	7.37341	7.47925	6.78528	8.39236	6.42272	7.96936	6.30366	7.41089	8.18297	7.73333	8.82548	7.95482	7.77961	7.94719	7.704	7.70725
ULB_BJ9	8.46707	7.8326	7.49099	7.1727	7.37137	6.42105	7.8613	7.44612	8.16528	6.97574	7.12057	6.88947	6.8615	5.15017	6.65354	6.956	7.8598	8.63898	8.86663	8.34071	8.32316	7.10827	6.51977	6.86346	7.27137	7.0628	8.02228	6.89106	7.86516	7.54807	7.43343	7.40828	6.16862	8.19936	7.54509	7.56238	8.60807	6.65382	8.52152	6.15483	7.15422	7.57005	7.2325	8.7341	7.26886	8.04509	8.26357	7.91013	8.16747
ULB_BJ8	7.86275	7.7974	6.80742	6.0427	7.31301	6.32298	7.67884	7.41109	7.52504	5.95292	6.81719	6.46678	6.81138	5.59946	6.19685	6.63223	7.77221	7.51318	7.63746	7.39749	7.31201	6.24619	5.90295	6.36337	6.27715	6.43167	7.85776	5.61526	7.60245	6.7606	6.56271	6.40269	5.811	6.98423	6.92094	6.36614	7.88875	5.86496	7.53093	5.66262	6.7856	7.51035	7.07046	8.26665	7.26395	7.27205	7.45505	7.1816	7.24112
ULB_BJ10	8.57669	7.94461	7.59925	7.27573	7.4832	6.53229	7.97289	7.55803	8.27444	7.07983	7.23124	6.99921	6.97317	5.26238	6.76281	7.06643	7.97169	8.74383	8.97043	8.4473	8.42901	7.21438	6.62754	6.97261	7.37623	7.17108	8.13398	6.9916	7.97643	7.65544	7.53985	7.51318	6.27809	8.30265	7.65389	7.66511	8.71691	6.76008	8.62777	6.2632	7.26452	7.68194	7.34391	8.84472	7.38081	8.15305	8.37139	8.01837	8.27407
[truncated: 200 more columns]
