# Supplementary material for: Dynamic chromatin architecture of the porcine adipose tissues with weight gain and loss
Source: Nat Commun. 2023 Jun 12;14:3457. doi: 10.1038/s41467-023-39191-0 (PMC10258790; doi:10.1038/s41467-023-39191-0)
Supplement: Supplementary file 19 — Source data [file 41467_2023_39191_MOESM19_ESM.zip › Source.data/Supplementary Figure 9.xlsx]

## Sheet: Figure S9a
Figure S9a
tissue	group	variable	mean	SD
GOM	NC	Aratio	0.482577	0
GOM	NC	Bratio	0.517423	0
GOM	WG	Aratio	0.482541	0.000193895
GOM	WG	Bratio	0.517459	0.000193895
GOM	WL	Aratio	0.482577	0
GOM	WL	Bratio	0.517423	0
MAD	NC	Aratio	0.482537	0.000137588
MAD	NC	Bratio	0.517463	0.000137588
MAD	WG	Aratio	0.482511	0.000303383
MAD	WG	Bratio	0.517489	0.000303383
MAD	WL	Aratio	0.482577	0
MAD	WL	Bratio	0.517423	0
RAD	NC	Aratio	0.482584	2.55e-05
RAD	NC	Bratio	0.517416	2.55e-05
RAD	WG	Aratio	0.48257	0.000196637
RAD	WG	Bratio	0.51743	0.000196637
RAD	WL	Aratio	0.482577	0
RAD	WL	Bratio	0.517423	0
ULB	NC	Aratio	0.482489	0.000380564
ULB	NC	Bratio	0.517511	0.000380564
ULB	WG	Aratio	0.482598	0.000128614
ULB	WG	Bratio	0.517402	0.000128614
ULB	WL	Aratio	0.482577	0
ULB	WL	Bratio	0.517423	0

## Sheet: Figure S9b
Figure S9b
rank	label	med		rank	label	med		rank	label	variable	med		ABmean	rank
0	GOM.NC	0.372		0	GOM.NC	0.071		0	GOM.NC	ratio1	0.479		6.36133	112779
0	GOM.WG	0.372		0	GOM.WG	0.071		0	GOM.NC	ratio2	0.17		6.52627	112895
0	GOM.WL	0.371		0	GOM.WL	0.071		0	GOM.NC	ratio3	0.122		5.07652	109863
0	MAD.NC	0.372		0	MAD.NC	0.068		0	GOM.NC	ratio4	0.229		5.00714	109573
0	MAD.WG	0.372		0	MAD.WG	0.068		0	GOM.WG	ratio1	0.533		4.90712	109094
0	MAD.WL	0.37		0	MAD.WL	0.066		0	GOM.WG	ratio2	0.216		4.96648	109378
0	RAD.NC	0.373		0	RAD.NC	0.068		0	GOM.WG	ratio3	0.105		5.71166	111872
0	RAD.WG	0.374		0	RAD.WG	0.068		0	GOM.WG	ratio4	0.145		4.97607	109427
0	RAD.WL	0.371		0	RAD.WL	0.067		0	GOM.WL	ratio1	0.522		5.70592	111859
0	ULB.NC	0.377		0	ULB.NC	0.075		0	GOM.WL	ratio2	0.249		5.72353	111898
0	ULB.WG	0.376		0	ULB.WG	0.075		0	GOM.WL	ratio3	0.1		5.33136	110857
0	ULB.WL	0.371		0	ULB.WL	0.069		0	GOM.WL	ratio4	0.129		5.33844	110876
1	GOM.NC	0.371		1	GOM.NC	0.063		0	MAD.NC	ratio1	0.446		4.70972	107965
1	GOM.WG	0.371		1	GOM.WG	0.063		0	MAD.NC	ratio2	0.245		4.9114	109113
1	GOM.WL	0.37		1	GOM.WL	0.063		0	MAD.NC	ratio3	0.114		4.95986	109347
1	MAD.NC	0.371		1	MAD.NC	0.063		0	MAD.NC	ratio4	0.195		4.79604	108478
1	MAD.WG	0.37		1	MAD.WG	0.061		0	MAD.WG	ratio1	0.524		4.39953	105846
1	MAD.WL	0.369		1	MAD.WL	0.059		0	MAD.WG	ratio2	0.206		4.45474	106269
1	RAD.NC	0.371		1	RAD.NC	0.062		0	MAD.WG	ratio3	0.107		5.10465	109980
1	RAD.WG	0.37		1	RAD.WG	0.06		0	MAD.WG	ratio4	0.162		4.79366	108456
1	RAD.WL	0.37		1	RAD.WL	0.062		0	MAD.WL	ratio1	0.435		4.90393	109070
1	ULB.NC	0.372		1	ULB.NC	0.063		0	MAD.WL	ratio2	0.309		5.27671	110641
1	ULB.WG	0.371		1	ULB.WG	0.061		0	MAD.WL	ratio3	0.115		5.30771	110765
1	ULB.WL	0.369		1	ULB.WL	0.06		0	MAD.WL	ratio4	0.141		4.35482	105507
2	GOM.NC	0.39		2	GOM.NC	0.084		0	RAD.NC	ratio1	0.507		5.14449	110148
2	GOM.WG	0.39		2	GOM.WG	0.083		0	RAD.NC	ratio2	0.196		4.904	109071
2	GOM.WL	0.392		2	GOM.WL	0.089		0	RAD.NC	ratio3	0.097		6.33267	112761
2	MAD.NC	0.39		2	MAD.NC	0.081		0	RAD.NC	ratio4	0.2		6.71973	112994
2	MAD.WG	0.39		2	MAD.WG	0.082		0	RAD.WG	ratio1	0.571		6.21679	112656
2	MAD.WL	0.392		2	MAD.WL	0.086		0	RAD.WG	ratio2	0.206		5.56882	111530
2	RAD.NC	0.389		2	RAD.NC	0.085		0	RAD.WG	ratio3	0.092		4.9654	109374
2	RAD.WG	0.39		2	RAD.WG	0.082		0	RAD.WG	ratio4	0.132		4.99759	109532
2	RAD.WL	0.391		2	RAD.WL	0.086		0	RAD.WL	ratio1	0.554		4.5856	107200
2	ULB.NC	0.389		2	ULB.NC	0.079		0	RAD.WL	ratio2	0.216		4.55875	107014
2	ULB.WG	0.388		2	ULB.WG	0.081		0	RAD.WL	ratio3	0.109		3.21583	95026
2	ULB.WL	0.391		2	ULB.WL	0.085		0	RAD.WL	ratio4	0.121		4.73186	108093
3	GOM.NC	0.408		3	GOM.NC	0.122		0	ULB.NC	ratio1	0.535		3.89678	101676
3	GOM.WG	0.406		3	GOM.WG	0.125		0	ULB.NC	ratio2	0.191		4.34992	105472
3	GOM.WL	0.404		3	GOM.WL	0.121		0	ULB.NC	ratio3	0.119		3.84396	101157
3	MAD.NC	0.406		3	MAD.NC	0.121		0	ULB.NC	ratio4	0.155		4.47978	106469
3	MAD.WG	0.406		3	MAD.WG	0.126		0	ULB.WG	ratio1	0.564		4.07474	103236
3	MAD.WL	0.404		3	MAD.WL	0.118		0	ULB.WG	ratio2	0.208		4.10391	103478
3	RAD.NC	0.406		3	RAD.NC	0.119		0	ULB.WG	ratio3	0.09		4.2581	104777
3	RAD.WG	0.404		3	RAD.WG	0.123		0	ULB.WG	ratio4	0.138		4.99506	109518
3	RAD.WL	0.405		3	RAD.WL	0.12		0	ULB.WL	ratio1	0.583		5.00433	109562
3	ULB.NC	0.405		3	ULB.NC	0.121		0	ULB.WL	ratio2	0.22		5.2779	110648
3	ULB.WG	0.404		3	ULB.WG	0.125		0	ULB.WL	ratio3	0.094		4.61785	107414
3	ULB.WL	0.405		3	ULB.WL	0.126		0	ULB.WL	ratio4	0.103		4.42848	106074
4	GOM.NC	0.413		4	GOM.NC	0.133		1	GOM.NC	ratio1	0.323		4.51091	106654
4	GOM.WG	0.413		4	GOM.WG	0.137		1	GOM.NC	ratio2	0.193		4.2508	104714
4	GOM.WL	0.412		4	GOM.WL	0.137		1	GOM.NC	ratio3	0.133		3.74533	100236
4	MAD.NC	0.412		4	MAD.NC	0.13		1	GOM.NC	ratio4	0.351		3.84061	101120
4	MAD.WG	0.412		4	MAD.WG	0.13		1	GOM.WG	ratio1	0.383		3.57286	98588
4	MAD.WL	0.413		4	MAD.WL	0.136		1	GOM.WG	ratio2	0.236		2.40097	86079
4	RAD.NC	0.414		4	RAD.NC	0.141		1	GOM.WG	ratio3	0.143		3.41697	97044
4	RAD.WG	0.414		4	RAD.WG	0.138		1	GOM.WG	ratio4	0.238		2.68426	89372
4	RAD.WL	0.413		4	RAD.WL	0.143		1	GOM.WL	ratio1	0.396		2.78681	90542
4	ULB.NC	0.412		4	ULB.NC	0.144		1	GOM.WL	ratio2	0.264		3.16385	94514
4	ULB.WG	0.413		4	ULB.WG	0.143		1	GOM.WL	ratio3	0.119		3.08508	93725
4	ULB.WL	0.414		4	ULB.WL	0.149		1	GOM.WL	ratio4	0.221		2.75237	90160
5	GOM.NC	0.422		5	GOM.NC	0.181		1	MAD.NC	ratio1	0.304		3.33794	96295
5	GOM.WG	0.42		5	GOM.WG	0.175		1	MAD.NC	ratio2	0.272		2.77141	90365
5	GOM.WL	0.422		5	GOM.WL	0.177		1	MAD.NC	ratio3	0.153		3.62568	99102
5	MAD.NC	0.423		5	MAD.NC	0.173		1	MAD.NC	ratio4	0.27		3.67964	99610
5	MAD.WG	0.422		5	MAD.WG	0.171		1	MAD.WG	ratio1	0.371		3.37969	96685
5	MAD.WL	0.423		5	MAD.WL	0.171		1	MAD.WG	ratio2	0.252		3.65693	99379
5	RAD.NC	0.423		5	RAD.NC	0.172		1	MAD.WG	ratio3	0.147		4.36801	105608
5	RAD.WG	0.422		5	RAD.WG	0.17		1	MAD.WG	ratio4	0.23		4.32066	105250
5	RAD.WL	0.421		5	RAD.WL	0.165		1	MAD.WL	ratio1	0.359		4.64485	107566
5	ULB.NC	0.42		5	ULB.NC	0.172		1	MAD.WL	ratio2	0.288		2.95631	92394
5	ULB.WG	0.42		5	ULB.WG	0.17		1	MAD.WL	ratio3	0.146		4.05878	103092
5	ULB.WL	0.422		5	ULB.WL	0.172		1	MAD.WL	ratio4	0.207		4.02293	102753
6	GOM.NC	0.442		6	GOM.NC	0.287		1	RAD.NC	ratio1	0.351		3.27045	95581
6	GOM.WG	0.443		6	GOM.WG	0.28		1	RAD.NC	ratio2	0.233		4.24426	104655
6	GOM.WL	0.445		6	GOM.WL	0.275		1	RAD.NC	ratio3	0.131		3.72626	100033
6	MAD.NC	0.445		6	MAD.NC	0.29		1	RAD.NC	ratio4	0.285		5.2974	110724
6	MAD.WG	0.445		6	MAD.WG	0.281		1	RAD.WG	ratio1	0.401		3.16849	94566
6	MAD.WL	0.447		6	MAD.WL	0.275		1	RAD.WG	ratio2	0.265		5.46576	111263
6	RAD.NC	0.447		6	RAD.NC	0.295		1	RAD.WG	ratio3	0.127		5.70225	111851
6	RAD.WG	0.445		6	RAD.WG	0.286		1	RAD.WG	ratio4	0.207		5.57258	111539
6	RAD.WL	0.446		6	RAD.WL	0.281		1	RAD.WL	ratio1	0.43		4.70951	107962
6	ULB.NC	0.444		6	ULB.NC	0.286		1	RAD.WL	ratio2	0.269		4.50385	106607
6	ULB.WG	0.444		6	ULB.WG	0.274		1	RAD.WL	ratio3	0.114		5.37839	110981
6	ULB.WL	0.447		6	ULB.WL	0.278		1	RAD.WL	ratio4	0.188		3.74974	100273
7	GOM.NC	0.489		7	GOM.NC	0.528		1	ULB.NC	ratio1	0.366		5.65485	111735
7	GOM.WG	0.496		7	GOM.WG	0.543		1	ULB.NC	ratio2	0.264		4.45102	106250
7	GOM.WL	0.496		7	GOM.WL	0.548		1	ULB.NC	ratio3	0.128		5.60722	111628
7	MAD.NC	0.494		7	MAD.NC	0.545		1	ULB.NC	ratio4	0.241		5.848	112154
7	MAD.WG	0.496		7	MAD.WG	0.568		1	ULB.WG	ratio1	0.379		5.50201	111356
7	MAD.WL	0.498		7	MAD.WL	0.585		1	ULB.WG	ratio2	0.26		5.60274	111617
7	RAD.NC	0.491		7	RAD.NC	0.524		1	ULB.WG	ratio3	0.141		5.34893	110904
7	RAD.WG	0.495		7	RAD.WG	0.556		1	ULB.WG	ratio4	0.221		4.6308	107491
7	RAD.WL	0.493		7	RAD.WL	0.566		1	ULB.WL	ratio1	0.418		5.40816	111081
7	ULB.NC	0.495		7	ULB.NC	0.545		1	ULB.WL	ratio2	0.266		5.73939	111934
7	ULB.WG	0.496		7	ULB.WG	0.574		1	ULB.WL	ratio3	0.121		4.39692	105825
7	ULB.WL	0.495		7	ULB.WL	0.552		1	ULB.WL	ratio4	0.196		4.79408	108460
								2	GOM.NC	ratio1	0.209		4.46503	106358
								2	GOM.NC	ratio2	0.174		4.61833	107417
								2	GOM.NC	ratio3	0.12		4.28576	104976
								2	GOM.NC	ratio4	0.497		4.79381	108457
								2	GOM.WG	ratio1	0.253		3.5647	98509
								2	GOM.WG	ratio2	0.21		2.3945	86014
								2	GOM.WG	ratio3	0.108		3.84111	101127
								2	GOM.WG	ratio4	0.43		3.53374	98211
								2	GOM.WL	ratio1	0.25		3.67158	99535
								2	GOM.WL	ratio2	0.197		3.28406	95720
								2	GOM.WL	ratio3	0.111		3.2025	94875
								2	GOM.WL	ratio4	0.442		4.0478	102996
								2	MAD.NC	ratio1	0.187		3.01544	93034
								2	MAD.NC	ratio2	0.228		2.44416	86593
								2	MAD.NC	ratio3	0.128		2.1182	82718
								2	MAD.NC	ratio4	0.457		1.8369	79416
								2	MAD.WG	ratio1	0.239		2.00962	81441
								2	MAD.WG	ratio2	0.209		3.28924	95773
								2	MAD.WG	ratio3	0.122		3.12501	94121
								2	MAD.WG	ratio4	0.429		2.6641	89173
								2	MAD.WL	ratio1	0.226		2.48536	87076
								2	MAD.WL	ratio2	0.225		2.00239	81349
								2	MAD.WL	ratio3	0.12		3.64909	99309
								2	MAD.WL	ratio4	0.43		3.28388	95719
								2	RAD.NC	ratio1	0.225		1.43917	74605
								2	RAD.NC	ratio2	0.193		1.92965	80500
								2	RAD.NC	ratio3	0.119		1.58128	76263
								2	RAD.NC	ratio4	0.462		2.4115	86200
								2	RAD.WG	ratio1	0.27		2.25741	84394
								2	RAD.WG	ratio2	0.213		1.79675	78896
								2	RAD.WG	ratio3	0.12		3.49533	97845
								2	RAD.WG	ratio4	0.397		4.38064	105701
								2	RAD.WL	ratio1	0.288		2.74048	90016
								2	RAD.WL	ratio2	0.201		3.60406	98887
								2	RAD.WL	ratio3	0.107		2.10088	82491
								2	RAD.WL	ratio4	0.404		1.14204	71272
								2	ULB.NC	ratio1	0.218		0.532737	64531
								2	ULB.NC	ratio2	0.207		0.861587	68168
								2	ULB.NC	ratio3	0.118		0.369899	62765
								2	ULB.NC	ratio4	0.456		1.00786	69747
								2	ULB.WG	ratio1	0.262		0.394269	63020
								2	ULB.WG	ratio2	0.203		0.443728	63535
								2	ULB.WG	ratio3	0.125		0.816096	67642
								2	ULB.WG	ratio4	0.411		0.81476	67631
								2	ULB.WL	ratio1	0.278		1.02564	69950
								2	ULB.WL	ratio2	0.203		1.24574	72406
								2	ULB.WL	ratio3	0.116		1.2634	72605
								2	ULB.WL	ratio4	0.403		1.20349	71933
								3	GOM.NC	ratio1	0.169		1.52959	75657
								3	GOM.NC	ratio2	0.124		1.02	69896
								3	GOM.NC	ratio3	0.098		0.460946	63736
								3	GOM.NC	ratio4	0.609		0.700791	66345
								3	GOM.WG	ratio1	0.217		0.965518	69283
								3	GOM.WG	ratio2	0.154		0.450793	63616
								3	GOM.WG	ratio3	0.107		0.766822	67118
								3	GOM.WG	ratio4	0.521		0.749027	66920
								3	GOM.WL	ratio1	0.2		0.144092	60077
								3	GOM.WL	ratio2	0.166		-0.30402	55116
								3	GOM.WL	ratio3	0.096		0.723048	66624
								3	GOM.WL	ratio4	0.538		1.07512	70499
								3	MAD.NC	ratio1	0.166		0.624871	65525
								3	MAD.NC	ratio2	0.19		0.264307	61600
								3	MAD.NC	ratio3	0.092		0.67254	66056
								3	MAD.NC	ratio4	0.552		0.455289	63667
								3	MAD.WG	ratio1	0.219		-0.356131	54543
								3	MAD.WG	ratio2	0.152		-0.301205	55143
								3	MAD.WG	ratio3	0.116		-0.227056	55972
								3	MAD.WG	ratio4	0.514		-0.181617	56497
								3	MAD.WL	ratio1	0.179		-0.155841	56763
								3	MAD.WL	ratio2	0.222		-0.640115	51414
								3	MAD.WL	ratio3	0.097		-0.477191	53174
								3	MAD.WL	ratio4	0.502		-0.594842	51906
								3	RAD.NC	ratio1	0.179		-0.840608	49404
								3	RAD.NC	ratio2	0.152		-1.01848	47517
								3	RAD.NC	ratio3	0.128		-1.5043	42545
								3	RAD.NC	ratio4	0.54		-1.74296	39954
								3	RAD.WG	ratio1	0.231		-2.09999	36034
								3	RAD.WG	ratio2	0.161		-2.40608	32408
								3	RAD.WG	ratio3	0.105		-2.86735	26357
								3	RAD.WG	ratio4	0.503		-3.17627	22476
								3	RAD.WL	ratio1	0.241		-3.59159	17425
								3	RAD.WL	ratio2	0.17		-3.58186	17549
								3	RAD.WL	ratio3	0.105		-3.43658	19301
								3	RAD.WL	ratio4	0.483		-3.26536	21388
								3	ULB.NC	ratio1	0.184		-3.34832	20382
								3	ULB.NC	ratio2	0.159		-3.05136	23956
								3	ULB.NC	ratio3	0.113		-2.88052	26177
								3	ULB.NC	ratio4	0.543		-2.90533	25835
								3	ULB.WG	ratio1	0.213		-3.37728	20032
								3	ULB.WG	ratio2	0.152		-3.29821	20981
								3	ULB.WG	ratio3	0.106		-3.25962	21462
								3	ULB.WG	ratio4	0.529		-2.92481	25569
								3	ULB.WL	ratio1	0.209		-3.05544	23899
								3	ULB.WL	ratio2	0.163		-3.19244	22262
								3	ULB.WL	ratio3	0.091		-2.98274	24840
								3	ULB.WL	ratio4	0.537		-2.96195	25107
								4	GOM.NC	ratio1	0.14		-3.08687	23517
								4	GOM.NC	ratio2	0.097		-2.86714	26362
								4	GOM.NC	ratio3	0.085		-2.77821	27476
								4	GOM.NC	ratio4	0.679		-2.92408	25582
								4	GOM.WG	ratio1	0.159		-2.65847	29094
								4	GOM.WG	ratio2	0.137		-2.81096	27043
								4	GOM.WG	ratio3	0.068		-2.82129	26913
								4	GOM.WG	ratio4	0.636		-2.87165	26294
								4	GOM.WL	ratio1	0.141		-2.97469	24952
								4	GOM.WL	ratio2	0.156		-2.68888	28655
								4	GOM.WL	ratio3	0.068		-2.56078	30324
								4	GOM.WL	ratio4	0.635		-2.82127	26914
								4	MAD.NC	ratio1	0.131		-2.21692	34762
								4	MAD.NC	ratio2	0.146		-2.46089	31664
								4	MAD.NC	ratio3	0.101		-2.1131	35888
								4	MAD.NC	ratio4	0.622		-1.86652	38655
								4	MAD.WG	ratio1	0.155		-1.52052	42360
								4	MAD.WG	ratio2	0.149		-1.43835	43170
								4	MAD.WG	ratio3	0.072		-0.444366	53570
								4	MAD.WG	ratio4	0.623		-0.661871	51179
								4	MAD.WL	ratio1	0.136		0.0191929	58675
								4	MAD.WL	ratio2	0.168		-0.380704	54282
								4	MAD.WL	ratio3	0.08		0.154102	60228
								4	MAD.WL	ratio4	0.616		-0.146298	56873
								4	RAD.NC	ratio1	0.154		0.0296447	58793
								4	RAD.NC	ratio2	0.12		0.912658	68729
								4	RAD.NC	ratio3	0.08		1.02452	69940
								4	RAD.NC	ratio4	0.646		0.695246	66280
								4	RAD.WG	ratio1	0.172		0.594571	65203
								4	RAD.WG	ratio2	0.136		-0.114819	57250
								4	RAD.WG	ratio3	0.082		0.106143	59632
								4	RAD.WG	ratio4	0.611		-0.109627	57320
								4	RAD.WL	ratio1	0.18		-0.109954	57317
								4	RAD.WL	ratio2	0.139		0.4063	63145
								4	RAD.WL	ratio3	0.076		0.78056	67252
								4	RAD.WL	ratio4	0.605		1.478	75059
								4	ULB.NC	ratio1	0.144		0.550981	64724
								4	ULB.NC	ratio2	0.126		0.821339	67706
								4	ULB.NC	ratio3	0.092		1.13135	71141
								4	ULB.NC	ratio4	0.638		1.70113	77703
								4	ULB.WG	ratio1	0.15		0.830149	67815
								4	ULB.WG	ratio2	0.134		0.950967	69112
								4	ULB.WG	ratio3	0.092		1.49479	75233
								4	ULB.WG	ratio4	0.624		2.30573	84948
								4	ULB.WL	ratio1	0.166		3.33745	96287
								4	ULB.WL	ratio2	0.141		3.55498	98426
								4	ULB.WL	ratio3	0.074		3.02274	93093
								4	ULB.WL	ratio4	0.618		4.22558	104500
								5	GOM.NC	ratio1	0.098		2.91185	91927
								5	GOM.NC	ratio2	0.077		3.79437	100688
								5	GOM.NC	ratio3	0.054		3.96735	102271
								5	GOM.NC	ratio4	0.771		4.04951	103017
								5	GOM.WG	ratio1	0.114		4.11238	103552
								5	GOM.WG	ratio2	0.105		1.94326	80669
								5	GOM.WG	ratio3	0.062		2.12652	82812
								5	GOM.WG	ratio4	0.719		0.8726	68303
								5	GOM.WL	ratio1	0.108		1.53846	75779
								5	GOM.WL	ratio2	0.119		0.25269	61491
								5	GOM.WL	ratio3	0.054		-0.23599	55883
								5	GOM.WL	ratio4	0.719		0.0966492	59520
								5	MAD.NC	ratio1	0.103		0.540056	64603
								5	MAD.NC	ratio2	0.106		0.451086	63620
								5	MAD.NC	ratio3	0.078		-0.0830643	57611
								5	MAD.NC	ratio4	0.713		-1.08176	46828
								5	MAD.WG	ratio1	0.116		-1.55358	41991
								5	MAD.WG	ratio2	0.111		-1.60239	41450
								5	MAD.WG	ratio3	0.066		-1.91002	38210
								5	MAD.WG	ratio4	0.707		-2.11791	35836
								5	MAD.WL	ratio1	0.099		-2.38421	32690
								5	MAD.WL	ratio2	0.132		-2.90353	25868
								5	MAD.WL	ratio3	0.069		-2.56042	30328
								5	MAD.WL	ratio4	0.7		-2.7705	27571
								5	RAD.NC	ratio1	0.114		-2.56262	30297
								5	RAD.NC	ratio2	0.091		-2.54853	30482
								5	RAD.NC	ratio3	0.079		-2.59217	29898
								5	RAD.NC	ratio4	0.716		-2.39821	32513
								5	RAD.WG	ratio1	0.135		-2.04995	36614
								5	RAD.WG	ratio2	0.112		-2.13367	35678
								5	RAD.WG	ratio3	0.071		-2.07498	36343
								5	RAD.WG	ratio4	0.683		-1.89304	38389
								5	RAD.WL	ratio1	0.143		-1.15522	46096
								5	RAD.WL	ratio2	0.114		-0.731768	50483
								5	RAD.WL	ratio3	0.065		-1.2381	45222
								5	RAD.WL	ratio4	0.677		-1.61382	41330
								5	ULB.NC	ratio1	0.105		-1.753	39823
								5	ULB.NC	ratio2	0.103		-2.05159	36597
								5	ULB.NC	ratio3	0.066		-1.92284	38063
								5	ULB.NC	ratio4	0.726		-1.80265	39314
								5	ULB.WG	ratio1	0.12		-2.0368	36752
								5	ULB.WG	ratio2	0.113		-2.47254	31506
								5	ULB.WG	ratio3	0.067		-2.13739	35637
								5	ULB.WG	ratio4	0.7		-2.5268	30768
								5	ULB.WL	ratio1	0.132		-2.48266	31371
								5	ULB.WL	ratio2	0.12		-2.52232	30821
								5	ULB.WL	ratio3	0.068		-2.52	30859
								5	ULB.WL	ratio4	0.68		-2.81063	27045
								6	GOM.NC	ratio1	0.065		-2.54938	30471
								6	GOM.NC	ratio2	0.064		-2.50093	31119
								6	GOM.NC	ratio3	0.052		-2.5445	30548
								6	GOM.NC	ratio4	0.819		-2.6842	28725
								6	GOM.WG	ratio1	0.085		-2.71354	28342
								6	GOM.WG	ratio2	0.075		-2.52189	30828
								6	GOM.WG	ratio3	0.048		-2.72697	28155
								6	GOM.WG	ratio4	0.792		-2.4789	31421
								6	GOM.WL	ratio1	0.081		-2.4432	31921
								6	GOM.WL	ratio2	0.082		-2.27217	34084
								6	GOM.WL	ratio3	0.052		-2.31786	33545
								6	GOM.WL	ratio4	0.785		-2.44691	31865
								6	MAD.NC	ratio1	0.063		-2.17288	35242
								6	MAD.NC	ratio2	0.086		-2.45172	31798
								6	MAD.NC	ratio3	0.051		-2.52046	30851
								6	MAD.NC	ratio4	0.799		-2.47385	31491
								6	MAD.WG	ratio1	0.082		-2.46093	31663
								6	MAD.WG	ratio2	0.074		-2.42196	32195
								6	MAD.WG	ratio3	0.048		-2.34052	33254
								6	MAD.WG	ratio4	0.796		-2.55469	30394
								6	MAD.WL	ratio1	0.07		-2.25086	34339
								6	MAD.WL	ratio2	0.092		-2.33702	33300
								6	MAD.WL	ratio3	0.045		-2.52142	30837
								6	MAD.WL	ratio4	0.793		-2.21742	34754
								6	RAD.NC	ratio1	0.08		-2.04496	36668
								6	RAD.NC	ratio2	0.074		-2.24671	34387
								6	RAD.NC	ratio3	0.052		-2.21366	34788
								6	RAD.NC	ratio4	0.794		-2.35834	33018
								6	RAD.WG	ratio1	0.094		-2.73432	28059
								6	RAD.WG	ratio2	0.083		-2.44385	31905
								6	RAD.WG	ratio3	0.043		-2.55109	30447
								6	RAD.WG	ratio4	0.779		-2.80749	27093
								6	RAD.WL	ratio1	0.094		-2.43385	32046
								6	RAD.WL	ratio2	0.087		-2.61343	29644
								6	RAD.WL	ratio3	0.05		-2.79314	27281
								6	RAD.WL	ratio4	0.769		-2.58531	29990
								6	ULB.NC	ratio1	0.071		-2.36584	32904
								6	ULB.NC	ratio2	0.082		-1.81685	39154
								6	ULB.NC	ratio3	0.05		-2.00933	37075
								6	ULB.NC	ratio4	0.798		-1.90921	38219
								6	ULB.WG	ratio1	0.08		-1.71914	40191
								6	ULB.WG	ratio2	0.085		-1.5426	42118
								6	ULB.WG	ratio3	0.047		-1.27955	44804
								6	ULB.WG	ratio4	0.788		-1.01135	47598
								6	ULB.WL	ratio1	0.094		-0.718927	50600
								6	ULB.WL	ratio2	0.085		-0.126449	57107
								6	ULB.WL	ratio3	0.049		0.41161	63217
								6	ULB.WL	ratio4	0.772		1.41106	74266
								7	GOM.NC	ratio1	0.044		1.19622	71851
								7	GOM.NC	ratio2	0.063		1.38752	73996
								7	GOM.NC	ratio3	0.048		1.45922	74829
								7	GOM.NC	ratio4	0.845		2.8658	91412
								7	GOM.WG	ratio1	0.061		2.24157	84202
								7	GOM.WG	ratio2	0.073		2.54983	87819
								7	GOM.WG	ratio3	0.041		1.79243	78850
								7	GOM.WG	ratio4	0.825		2.45895	86743
								7	GOM.WL	ratio1	0.053		1.98016	81103
								7	GOM.WL	ratio2	0.08		3.33718	96285
								7	GOM.WL	ratio3	0.038		2.78741	90551
								7	GOM.WL	ratio4	0.829		2.5645	87992
								7	MAD.NC	ratio1	0.05		2.95846	92423
								7	MAD.NC	ratio2	0.081		2.7354	89960
								7	MAD.NC	ratio3	0.046		1.35584	73672
								7	MAD.NC	ratio4	0.824		1.84754	79543
								7	MAD.WG	ratio1	0.058		2.61045	88535
								7	MAD.WG	ratio2	0.078		0.843588	67984
								7	MAD.WG	ratio3	0.043		1.30143	73038
								7	MAD.WG	ratio4	0.821		1.03269	70035
								7	MAD.WL	ratio1	0.05		1.43002	74488
								7	MAD.WL	ratio2	0.084		1.55234	75927
								7	MAD.WL	ratio3	0.043		2.56129	87953
								7	MAD.WL	ratio4	0.824		1.14036	71258
								7	RAD.NC	ratio1	0.056		1.84083	79463
								7	RAD.NC	ratio2	0.075		1.85749	79662
								7	RAD.NC	ratio3	0.046		1.69422	77605
								7	RAD.NC	ratio4	0.823		1.24076	72353
								7	RAD.WG	ratio1	0.067		2.57759	88132
								7	RAD.WG	ratio2	0.078		3.24167	95285
								7	RAD.WG	ratio3	0.043		2.35715	85543
								7	RAD.WG	ratio4	0.812		2.22229	83956
								7	RAD.WL	ratio1	0.07		4.30202	105109
								7	RAD.WL	ratio2	0.078		4.28212	104947
								7	RAD.WL	ratio3	0.037		4.65719	107630
								7	RAD.WL	ratio4	0.815		4.27108	104879
								7	ULB.NC	ratio1	0.058		4.49713	106566
								7	ULB.NC	ratio2	0.088		5.27933	110653
								7	ULB.NC	ratio3	0.054		3.70149	99823
								7	ULB.NC	ratio4	0.8		2.94365	92249
								7	ULB.WG	ratio1	0.065		2.843	91170
								7	ULB.WG	ratio2	0.086		3.75974	100366
								7	ULB.WG	ratio3	0.045		4.90304	109065
								7	ULB.WG	ratio4	0.804		5.49774	111340
								7	ULB.WL	ratio1	0.071		5.66515	111758
								7	ULB.WL	ratio2	0.087		6.98926	113106
								7	ULB.WL	ratio3	0.04		6.0604	112468
								7	ULB.WL	ratio4	0.802		5.14139	110132
													4.86205	108870
													4.29692	105070
													3.3226	96122
													2.77493	90403
													2.12027	82743
													2.78628	90534
													3.14494	94330
													3.40806	96969
													2.91655	91976
													2.3309	85241
													2.54146	87733
													4.18405	104142
													2.40921	86166
													3.3607	96507
													3.23719	95241
													4.15592	103908
													3.52284	98115
													3.32293	96125
													3.62532	99097
													4.10599	103500
													2.68989	89435
													4.27759	104920
													4.52094	106720
													4.82922	108684
													5.79925	112067
													4.90862	109101
													6.02187	112412
													3.47817	97669
													5.0024	109553
													4.83159	108698
													5.45876	111244
													6.03694	112430
													5.69838	111838
													6.06335	112475
													4.80386	108526
													6.8928	113070
													6.91315	113075
													6.98108	113103
													5.55178	111485
													5.96128	112334
													3.81104	100840
													4.52065	106716
													5.61358	111647
													5.64542	111718
													5.67382	111780
													4.30582	105133
													5.30731	110762
													5.04053	109715
													4.69495	107875
													4.59024	107231
													4.53006	106787
													4.39768	105827
													4.44441	106200
													4.43955	106169
													4.73757	108119
													4.56122	107037
													5.07314	109847
													5.14074	110129
													4.80071	108505
													3.86643	101403
													4.61876	107420
													4.54207	106871
													5.25588	110575
													5.03023	109668
													4.98088	109458
													5.69852	111842
													4.02438	102769
													3.9857	102431
													6.03783	112432
													4.10449	103486
													5.28204	110665
													5.01179	109598
													4.93417	109221
													5.68949	111821
													4.91658	109135
													4.96653	109379
													5.9255	112278
													6.05382	112460
													5.37125	110962
													5.27377	110634
													3.86069	101343
													4.367	105601
													3.87223	101460
													4.5344	106819
													2.56931	88043
													3.59759	98836
													2.68954	89429
													3.89361	101650
													3.1028	93901
													2.44519	86604
													2.71853	89780
													2.83271	91042
													2.53032	87611
													2.95688	92399
													2.90973	91907
													3.76005	100370
													3.23649	95234
													3.9579	102191
													2.23906	84169
													3.80293	100759
													3.2347	95219
													4.46295	106345
													3.50421	97926
													3.86994	101442
													4.27539	104909
													3.92879	101925
													4.41464	105975
													4.65284	107609
													3.34226	96339
													5.03501	109695
													3.77439	100504
													4.06466	103135
													5.21046	110415
													5.02837	109663
													5.4459	111196
													5.83434	112130
													4.80281	108523
													6.10524	112530
													6.04248	112441
													5.92471	112274
													4.50256	106598
													5.64345	111712
													5.28895	110693
													5.03486	109693
													5.62959	111686
													5.10348	109977
													4.06157	103109
													5.7093	111864
													3.09017	93771
													3.5982	98839
													3.53406	98214
													3.6746	99571
													4.13442	103735
													4.00498	102606
													3.48223	97706
													2.83852	91109
													3.32759	96184
													2.68804	89414
													1.43313	74534
													1.54775	75876
													1.38682	73984
													0.896016	68568
													0.59223	65183
													0.478282	63931
													0.77148	67164
													1.49013	75185
													1.29295	72941
													0.165447	60531
													1.11923	71006
													1.00207	69673
													0.447556	63580
													0.00960388	58577
													0.834358	67868
													0.578611	65033
													0.208	60999
													0.340731	62419
													0.337894	62382
													-0.355782	54547
													-0.546783	52427
													-0.577848	52107
													-0.0863039	57578
													-0.952838	48234
													-1.00062	47711
													-0.405354	53993
													-0.736873	50426
													-1.09352	46706
													-0.741259	50389
													-0.871815	49081
													-1.45618	42998
													-1.12465	46392
													-0.943786	48323
													-1.42237	43361
													-1.72927	40085
													-1.94668	37767
													-1.90461	38263
													-2.26918	34121
													-2.21367	34787
													-1.86616	38660
													-1.88884	38427
													-1.5742	41759
													-1.53037	42248
													-1.72011	40183
													-1.38086	43803
													-1.20365	45592
													-0.659878	51203
													-0.891708	48881
													-0.387974	54203
													-0.57536	52139
													-0.149536	56839
													-0.422732	53813
													-0.245316	55792
													0.226808	61189
													0.372084	62790
													0.635904	65647
													1.84936	79568
													1.30474	73070
													2.28579	84734
													1.84057	79455
													1.28022	72798
													1.604	76545
													1.84555	79519
													3.03566	93226
													2.11463	82666
													1.75419	78369
													2.6474	88984
													2.25368	84352
													2.34319	85401
													3.14348	94310
													2.10216	82504
													2.79408	90634
													2.12418	82788
													2.06862	82123
													2.09358	82411
													2.00621	81398
													2.17789	83420
													3.21089	94967
													3.95361	102163
													3.89362	101651
													4.46171	106336
													3.99449	102513
													3.15752	94451
													5.18399	110299
													3.57727	98630
													2.25099	84317
													1.77962	78714
													1.09875	70781
													0.981701	69460
													0.596193	65220
													0.459875	63718
													0.491073	64081
													1.39129	74031
													0.600758	65271
													0.383632	62922
													0.269815	61672
													0.0716311	59234
													0.409874	63196
													0.00408308	58521
													-0.523017	52696
													0.00716788	58551
													-0.45035	53487
													-0.12889	57082
													-0.464272	53327
													-0.801152	49782
													-0.660576	51196
													-0.61792	51670
													-0.541157	52490
													-1.12179	46419
													-1.93515	37920
													-2.33852	33286
													-2.72761	28145
													-2.88224	26152
													-3.08198	23578
													-3.49506	18594
													-3.21213	22017
													-3.29841	20972
													-3.55856	17814
													-3.38629	19927
													-3.38048	20002
													-3.40911	19654
													-3.2925	21050
													-3.48	18781
													-3.25017	21558
													-3.53511	18108
													-3.5213	18269
													-3.73065	15895
													-3.26542	21387
													-3.12387	23066
													-3.49487	18598
													-2.91569	25686
													-3.06807	23747
													-3.01337	24450
													-3.19959	22177
													-3.08599	23531
													-3.10164	23331
													-3.13042	22991
													-3.0629	23814
													-3.04439	24036
													-3.01049	24498
													-3.26158	21442
													-2.84318	26653
													-2.67103	28919
													-2.7282	28134
													-2.19445	34980
													-1.74894	39873
													-1.88342	38483
													-1.45955	42965
													-0.616226	51687
													0.712375	66501
													2.02448	81625
													1.26815	72664
													0.890321	68506
													-0.166798	56646
													-0.379439	54296
													-0.599777	51859
													-0.955371	48211
													-0.304277	55113
													-0.218295	56087
													-0.249094	55740
													0.855675	68103
													1.07873	70551
													1.67963	77446
													1.34446	73536
													2.10433	82527
													1.51356	75457
													1.53969	75791
													2.07025	82142
													1.86397	79747
													1.65798	77204
													1.94281	80662
													2.4893	87125
													2.47447	86938
													2.47358	86931
													2.29918	84880
													3.83035	101025
													3.03827	93253
													2.08104	82264
													2.44433	86596
													2.94562	92269
													4.2698	104866
													4.02133	102746
													3.44093	97292
													3.73707	100147
													2.31981	85117
													3.90537	101736
													2.64325	88933
													2.6146	88594
													1.92492	80446
													1.21274	72047
													0.592734	65187
													1.47338	74998
													1.32446	73286
													0.726424	66652
													0.897926	68581
													0.111016	59696
													0.641614	65715
													1.11924	71007
													1.25855	72552
													0.927061	68874
													1.55893	76012
													1.48743	75157
													1.97102	80993
													1.44261	74645
													1.70827	77785
													1.7136	77860
													2.37433	85759
													2.53736	87689
													1.95481	80804
													3.00019	92865
													2.36094	85593
													2.58825	88261
													3.44345	97321
													3.54113	98281
													3.70496	99856
													4.09234	103389
													3.69949	99806
													3.57793	98635
													3.39667	96847
													3.77532	100514
													5.09577	109949
													3.62267	99074
													3.32146	96112
													3.86278	101359
													2.87394	91503
													3.4968	97862
													2.96106	92445
													2.25593	84377
													2.401	86080
													2.46583	86825
													3.0385	93254
													2.53008	87606
													2.08844	82351
													2.76404	90288
													2.265	84488
													2.62675	88741
													4.03124	102838
													2.26982	84544
													2.93906	92204
													2.86852	91447
													2.1731	83361
													2.68117	89344
													2.74208	90033
													2.2683	84527
													1.89436	80073
													2.16865	83313
													1.57936	76246
													1.52985	75661
													2.38443	85891
													2.62556	88735
													1.87307	79840
													2.56039	87944
													1.83461	79383
													1.33998	73470
													2.35644	85535
													1.83144	79332
													2.47348	86928
													2.04105	81824
													1.86565	79764
													1.45956	74836
													1.49254	75205
													1.68736	77532
													2.21657	83885
													2.1167	82695
													1.93373	80556
													1.6264	76810
													1.59987	76484
													2.79932	90675
													1.46862	74940
													1.81504	79138
													1.37752	73861
													0.748719	66913
													1.59098	76376
													1.10784	70889
													1.5612	76040
													1.46118	74851
													1.65596	77181
													2.02657	81652
													3.24773	95343
													2.04504	81868
													2.36082	85589
													2.05911	82005
													3.23752	95245
													3.22807	95152
													2.77582	90417
													2.65131	89024
													3.7119	99915
													3.10658	93937
													4.51566	106683
													4.52451	106744
													4.84087	108752
													3.77593	100521
													4.22236	104475
													4.3026	105110
													4.94368	109259
													4.97414	109414
													5.41321	111100
													4.42755	106068
													3.714	99943
													4.78376	108393
													3.77146	100479
													2.98546	92713
													2.23022	84064
													2.85824	91342
													3.44278	97310
													4.10337	103475
													4.94345	109258
													3.66304	99459
													4.5117	106659
													3.59579	98812
													2.57523	88105
													2.64371	88936
													2.29728	84855
													1.39875	74108
													1.64165	76995
													1.56197	76056
													1.76706	78543
													1.98709	81183
													2.17439	83380
													3.54593	98343
													3.10868	93963
													3.3321	96229
													1.95772	80838
													3.9138	101800
													3.18268	94681
													2.98497	92710
													3.39171	96804
													2.76776	90329
													2.43494	86477
													2.51907	87467
													2.66082	89132
													4.15381	103883
													3.11793	94054
													3.85287	101255
													3.45021	97392
													3.4545	97441
													2.43025	86416
													2.36886	85693
													2.15171	83104
													3.07278	93583
													3.5243	98132
													2.63131	88790
													3.3723	96612
													2.53596	87675
													3.30659	95966
													3.62995	99141
													3.53821	98257
													2.50073	87253
													2.34186	85383
													2.19981	83688
													3.07484	93611
													2.97923	92647
													3.65223	99339
													3.55151	98399
													2.2624	84451
													2.15343	83129
													2.00488	81373
													1.7305	78087
													2.13339	82899
													1.43654	74577
													1.72652	78037
													1.85687	79654
													1.20186	71914
													0.701526	66357
													0.562609	64862
													0.981777	69461
													0.246401	61410
													0.22116	61132
													0.78849	67344
													0.235771	61288
													0.446694	63572
													0.612293	65387
													-0.161826	56699
													-0.357731	54522
													-0.169366	56615
													-0.500991	52929
													-0.13985	56948
													-0.888512	48912
													-1.13152	46337
													-0.653582	51272
													-0.901207	48779
													-0.806955	49729
													-0.780772	49989
													-0.67627	51046
													-0.481278	53138
													-0.727829	50514
													-0.559318	52291
													-0.222576	56030
													-0.00765592	58385
													-0.0155326	58302
													0.63216	65605
													0.277488	61752
													0.33147	62340
													0.347788	62501
													0.670994	66037
													0.16085	60461
													1.01421	69821
													0.717652	66564
													0.575918	65002
													0.37493	62822
													0.559617	64821
													0.889483	68495
													1.46204	74864
													1.29824	72999
													0.377814	62857
													0.0289566	58786
													-0.554681	52352
													-0.820537	49599
													-0.898529	48804
													-1.36026	44041
													-1.66488	40762
													-1.32564	44373
													-1.49899	42595
													-1.51267	42447
													-1.52926	42255
													-1.58473	41651
													-1.36861	43947
													-1.06738	46990
													-1.00097	47705
													-0.253549	55695
													0.0877245	59432
													-0.271261	55495
													-0.785414	49937
													-0.441617	53592
													-0.63645	51471
													-0.617886	51671
													-0.691963	50877
													-0.578069	52104
													-0.372457	54390
													-0.0486036	57975
													0.804672	67527
													1.13018	71121
													1.04203	70140
													-0.540069	52505
													-1.28386	44770
													-1.58388	41662
													-1.97609	37487
													-2.25504	34277
													-2.40468	32425
													-2.45688	31722
													-2.1192	35827
													-2.41817	32248
													-2.26803	34137
													-2.5895	29932
													-2.39627	32539
													-2.79702	27233
													-2.64755	29215
													-3.04129	24078
													-2.98234	24849
													-2.95301	25232
													-3.0086	24524
													-2.81694	26968
													-3.08388	23557
													-2.59311	29882
													-2.69899	28517
													-1.98733	37350
													-1.43101	43260
													-0.431434	53722
													-0.0190037	58266
													0.868087	68253
													0.58033	65056
													0.968492	69309
													1.03364	70047
													0.578123	65027
													0.53663	64568
													1.67598	77406
													1.96924	80969
													1.25296	72473
													1.65127	77121
													0.870942	68284
													-0.0444042	58016
													-0.348108	54630
													-0.477488	53169
													-0.782573	49968
													-0.968442	48067
													-1.29306	44669
													-1.28859	44716
													-1.68833	40511
													-1.54528	42088
													-1.6155	41314
													-1.65036	40927
													-1.6709	40708
													-1.87647	38545
													-1.80485	39280
													-1.37898	43827
													-1.41188	43468
													-1.42236	43363
													-1.30595	44552
													-0.986686	47865
													-1.07115	46937
													-0.980297	47937
													-0.573316	52156
													-0.812778	49669
													-0.84429	49351
													-0.270313	55505
													-0.234876	55892
													0.549587	64701
													0.569975	64947
													0.386004	62946
													0.51829	64389
													0.358447	62622
													0.964158	69271
													1.07545	70506
													1.75071	78337
													2.0382	81787
													2.2235	83977
													2.83115	91020
													2.52603	87556
													3.0375	93243
													3.69728	99770
													3.07526	93618
													3.38401	96722
													2.53578	87670
													2.72367	89842
													3.47654	97655
													3.56887	98543
													2.5449	87764
													3.60104	98866
													3.73866	100166
													4.35114	105480
													3.25949	95474
													4.28464	104964
													3.7162	99963
													4.9222	109168
													4.14545	103820
													5.31782	110811
													4.70868	107956
													3.95004	102133
													4.79783	108489
													3.94264	102059
													4.51635	106687
													4.41054	105948
													4.20762	104340
													4.09422	103404
													2.88218	91608
													2.76198	90265
													3.75399	100317
													2.77685	90438
													3.94048	102043
													2.96871	92527
													3.86721	101405
													3.36305	96527
													1.93951	80621
													3.49641	97858
													3.32081	96102
													3.312	96011
													2.88104	91591
													3.57907	98648
													2.75726	90213
													4.2977	105077
													3.32147	96113
													4.55223	106959
													4.32179	105260
													4.20711	104337
													3.97705	102362
													4.85884	108851
													3.18524	94711
													3.81894	100915
													3.33213	96230
													3.47919	97679
													2.81251	90822
													2.45528	86707
													3.19165	94766
													1.96519	80926
													2.5234	87528
													2.77493	90404
													3.11357	94011
													3.07005	93551
													2.44696	86621
													1.43458	74546
													1.85759	79664
													1.07398	70483
													1.20672	71973
													1.70199	77717
													1.57189	76163
													1.84255	79488
													1.46112	74850
													1.4326	74524
													1.39209	74040
													1.3535	73648
													1.35975	73704
													1.38314	73924
													1.3589	73695
													2.12046	82746
													2.00022	81326
													2.36869	85689
													2.07478	82189
													1.89274	80049
													2.54691	87783
													3.53012	98167
													2.91229	91929
													3.44036	97282
													2.78459	90518
													2.7369	89981
													3.41107	96995
													3.4111	96996
													3.46195	97510
													2.7788	90465
													2.7761	90425
													1.66416	77288
													2.69581	89511
													2.44698	86622
													1.34221	73505
													1.4055	74200
													0.878274	68369
													0.700745	66344
													0.825765	67767
													0.48514	64016
													0.28422	61841
													0.327449	62303
													0.444891	63552
													0.783415	67289
													1.20867	71994
													1.42565	74431
													1.0843	70618
													1.08902	70660
													1.12245	71037
													1.19845	71870
													0.953327	69137
													0.497837	64161
													0.530813	64505
													1.57133	76157
													1.40333	74170
													1.72872	78060
													0.762757	67067
													-0.505414	52893
													-0.71208	50669
													-1.23503	45260
													-1.50149	42568
													-1.77634	39570
													-2.09925	36043
													-2.04732	36637
													-1.91855	38120
													-1.81066	39222
													-2.31634	33567
													-2.05799	36519
													-1.95854	37665
													-2.10806	35942
													-2.01238	37040
													-1.69402	40455
													-1.87202	38593
													-1.62204	41240
													-1.9248	38042
													-1.63501	41107
													-0.9889	47840
													-1.03224	47365
													-0.72537	50543
													-0.608464	51758
													-1.01361	47575
													-0.99383	47788
													-1.08868	46755
													-1.12874	46357
													-1.02993	47389
													-1.01517	47563
													-1.04022	47277
													-0.88729	48925
													-0.9084	48693
													-1.12757	46370
													-0.851413	49268
													-1.07016	46952
													-0.956582	48203
													-0.826547	49547
													-0.557901	52307
													-0.864725	49136
													-0.645018	51374
													-0.33333	54800
													-0.240379	55835
													-0.37224	54391
													-0.361818	54482
													-0.27963	55392
													-0.269051	55516
													-0.138262	56971
													-0.191076	56397
													-0.0288195	58164
													0.173671	60637
													-0.0663943	57788
													0.188452	60784
													-0.120581	57174
													-0.238727	55852
													0.238045	61315
													0.357186	62613
													0.349263	62523
													-0.166046	56652
													0.0726733	59249
													0.23667	61300
													0.114702	59738
													0.30595	62070
													0.304605	62055
													0.212255	61042
													0.184449	60749
													0.696795	66297
													0.60936	65360
													0.80817	67572
													0.448544	63593
													0.842366	67965
													0.685558	66173
													0.459256	63711
													0.572984	64972
													0.628259	65563
													0.818448	67664
													0.848096	68028
													0.785752	67313
													0.98383	69486
													0.953091	69130
													0.803251	67505
													1.21108	72019
													1.40586	74204
													1.17595	71631
													1.36933	73774
													1.80509	79016
													1.49317	75212
													1.77339	78635
													1.42857	74466
													0.847109	68015
													1.63019	76862
													1.6649	77292
													1.40356	74173
													1.03337	70045
													1.34472	73540
													1.24908	72437
													1.45469	74780
													1.40939	74245
													1.29743	72987
													1.49352	75220
													1.29674	72976
													1.5763	76209
													1.48244	75105
													1.33851	73449
													2.17197	83343
													1.49312	75210
													1.52867	75643
													1.44042	74619
													1.4553	74784
													1.75841	78441
													2.2051	83744
													1.36999	73782
													1.59033	76368
													1.64826	77086
													1.55691	75989
													1.28958	72900
													1.90329	80171
													1.46039	74844
													0.980074	69440
													1.45144	74747
													1.90396	80179
													2.61017	88531
													1.65507	77169
													1.52955	75656
													0.608449	65351
													1.11832	71001
													1.45842	74819
													1.07702	70528
													1.83586	79400
													2.21171	83832
													1.88217	79930
													1.26662	72647
													1.2433	72385
													0.953414	69138
													1.30177	73043
													1.10888	70902
													1.51407	75461
													1.04145	70132
													1.09796	70771
													1.06628	70390
													0.735972	66750
													0.753467	66975
													0.709661	66464
													1.0565	70298
													1.07695	70526
													0.863706	68199
													1.58255	76278
													1.52642	75608
													1.07435	70490
													1.22157	72152
													0.877918	68363
													1.18534	71732
													0.701903	66362
													0.454025	63658
													0.0172163	58658
													-0.129829	57066
													-0.337706	54750
													-0.411551	53928
													-0.523305	52693
													-0.577855	52106
													-0.606607	51775
													-0.582659	52051
													-0.445932	53549
													-0.345072	54659
													-0.413014	53915
													0.226246	61186
													-0.0654047	57804
													0.297445	61988
													0.785018	67300
													0.362032	62663
													0.497024	64151
													0.868251	68256
													0.685201	66168
													0.951123	69114
													1.59938	76476
													1.44104	74627
													1.85611	79645
													2.96303	92463
													3.00203	92892
													1.98907	81202
													1.69522	77621
													2.13302	82893
													1.56964	76138
													1.29993	73019
													1.72122	77977
													1.38373	73935
													1.23225	72261
													1.36769	73758
													0.840641	67938
													1.09674	70758
													1.09402	70715
													0.606723	65329
													0.956556	69179
													0.842595	67970
													0.320828	62239
													0.783287	67285
													0.524993	64451
													0.532889	64534
													0.75084	66940
													0.496749	64147
													1.83758	79427
													2.37258	85741
													2.31172	85031
													3.2847	95728
													3.28732	95755
													3.79906	100731
													3.97988	102388
													3.22095	95082
													2.48751	87107
													2.53247	87635
													1.49794	75272
													1.20078	71904
													1.1533	71389
													1.03127	70011
													1.69619	77637
													0.742195	66834
													0.910806	68709
													1.09673	70757
													1.70192	77716
													1.64856	77087
													2.08275	82286
													1.61292	76655
													1.93947	80618
													2.13499	82915
													3.27999	95672
													3.07751	93644
													3.07697	93638
													2.16543	83266
													2.77526	90408
													2.33779	85333
													1.72415	78008
													1.59265	76399
													1.77132	78603
													1.52239	75565
													1.14079	71263
													0.141274	60039
													-0.0609384	57847
													-0.336781	54759
													0.079066	59334
													0.173021	60632
													-0.125743	57117
													-0.0262889	58188
													-0.360118	54499
													-0.206719	56217
													0.559478	64820
													1.14568	71309
													2.14769	83064
													3.99279	102498
													3.58735	98732
													3.49718	97865
													2.01655	81525
													1.98273	81133
													2.01999	81572
													2.14294	83005
													2.65857	89100
													2.30838	84982
													1.76	78459
													2.64365	88935
													1.79401	78869
													2.27251	84580
													1.7196	77948
													1.60902	76605
													1.21414	72059
													2.25683	84387
													1.44184	74636
													2.34084	85368
													2.09959	82471
													2.04998	81916
													2.75344	90177
													2.52585	87553
													1.50507	75360
													1.46041	74845
													1.92308	80429
													1.47894	75067
													1.76784	78554
													1.38097	73900
													1.77203	78615
													1.30872	73118
													1.71121	77827
													1.42047	74372
													2.15126	83101
													2.0902	82374
													2.75545	90192
													2.26442	84477
													1.41826	74347
													1.51643	75495
													1.131	71132
													0.979139	69423
													0.616402	65432
													0.78973	67362
													0.110414	59687
													0.0651383	59172
													-0.312818	55036
													-0.0494646	57968
													-0.258003	55646
													0.16088	60462
													0.555809	64782
													0.403412	63112
													0.330814	62333
													0.694073	66268
													0.414596	63249
													1.19392	71822
													1.79806	78909
													2.6168	88620
													2.18744	83530
													2.36052	85583
													2.17948	83440
													2.47193	86902
													1.66096	77240
													2.91793	91992
													1.77286	78621
													1.90767	80229
													1.19884	71872
													1.71907	77945
													2.06411	82063
													1.39179	74035
													1.13637	71215
													1.7256	78029
													1.80487	79014
													1.61205	76641
													1.53951	75787
													1.70934	77801
													1.52097	75547
													1.41721	74338
													1.23964	72340
													1.95107	80757
													0.169026	60587
													0.484898	64009
													1.22651	72199
													0.627466	65550
													0.909246	68697
													1.00715	69740
													1.37256	73809
													1.07641	70519
													1.18981	71774
													1.82005	79195
													1.36722	73754
													1.78977	78824
													1.93911	80610
													1.57503	76200
													1.82247	79227
													2.22962	84052
													1.6718	77359
													2.05226	81942
													1.45297	74771
													0.998769	69626
													1.65515	77171
													1.40679	74218
													1.19953	71879
													2.48763	87109
													2.03502	81748
													1.79865	78918
													1.21441	72064
													1.18684	71746
													0.30961	62111
													0.332564	62349
													0.417139	63282
													0.554304	64766
													0.131057	59920
													0.190287	60811
													0.338614	62399
													-0.106884	57347
													-0.0930401	57505
													0.363597	62688
													0.287839	61879
													0.283725	61835
													-0.0780169	57671
													-0.0323108	58137
													-0.125939	57111
													-0.430079	53734
													-0.152864	56794
													-0.0737145	57717
													-0.577572	52112
													-0.301375	55142
													-0.0589395	57861
													-0.132543	57038
													0.0717226	59236
													-0.686375	50939
													-0.23209	55924
													0.0718687	59237
													-0.017474	58282
													0.121781	59808
													-0.129579	57071
													-0.263017	55592
													-0.567192	52214
													-0.735023	50443
													-0.785515	49935
													-0.94256	48339
													-0.65538	51255
													-0.878466	49015
													-0.705786	50738
													-0.354452	54564
													-0.401292	54050
													0.116044	59759
													0.267827	61652
													0.189022	60795
													0.711764	66487
													0.460408	63726
													0.774525	67196
													1.34339	73521
													2.40546	86127
													1.93584	80573
													1.40881	74242
													1.0009	69659
													0.62291	65504
													0.765616	67101
													0.905319	68663
													0.379396	62880
													0.452237	63638
													0.858138	68129
													1.02367	69931
													1.47087	74966
													1.9069	80217
													2.28317	84705
													1.49627	75257
													2.05488	81959
													1.22177	72155
													1.03213	70024
													0.817851	67654
													0.496541	64142
													0.931641	68920
													1.06674	70397
													0.942461	69033
													1.52238	75564
													1.47539	75028
													1.41596	74315
													1.50161	75320
													2.21855	83906
													2.54352	87757
													1.9158	80339
													2.15329	83127
													1.69961	77685
													1.92844	80485
													2.20837	83790
													2.43009	86413
													2.22079	83946
													2.31175	85032
													2.65362	89049
													2.03511	81749
													3.01552	93036
													3.16337	94511
													3.37849	96675
													3.38914	96779
													3.51176	97995
													3.19248	94771
													4.06802	103163
													3.44392	97327
													3.89981	101701
													2.26697	84514
													2.61377	88581
													2.64545	88963
													3.35563	96472
													3.40081	96898
													2.73672	89978
													2.81018	90802
													1.91625	80345
													2.61227	88561
													1.91576	80338
													1.28609	72865
													2.05755	81981
													1.72924	78070
													2.17568	83400
													2.33622	85308
													1.749	78316
													1.91271	80291
													1.80956	79072
													2.15997	83210
													2.56639	88011
													2.168	83305
													1.74866	78311
													2.50665	87330
													2.04266	81842
													2.21148	83826
													3.46756	97578
													2.28687	84747
													3.29818	95862
													3.35243	96433
													3.75197	100300
													2.53125	87618
													3.37849	96674
													3.14186	94292
													3.13262	94209
													3.05177	93372
													2.56312	87974
													1.0859	70629
													1.17206	71585
													0.588395	65140
													0.232968	61265
													-0.156583	56759
													-0.400046	54064
													-0.607764	51765
													-0.58189	52060
													-0.897334	48819
													-0.721498	50579
													-0.561598	52269
													-0.94465	48318
													-0.741718	50382
													-0.796899	49811
													-0.412543	53921
													-0.856785	49215
													-1.16565	45978
													-1.24867	45108
													-0.929597	48467
													-0.93367	48423
													-0.897867	48814
													-0.744434	50353
													-0.358879	54511
													-0.709903	50695
													-0.228498	55957
													-0.464575	53323
													0.174202	60641
													-0.192236	56377
													-0.0853082	57591
													0.274269	61722
													0.205976	60978
													0.764321	67083
													1.22321	72170
													1.25739	72534
													1.02829	69978
													1.46793	74938
													1.71007	77812
													1.20472	71951
													1.04878	70218
													0.866646	68228
													1.28826	72887
													1.75422	78372
													1.88352	79952
													1.74036	78210
													2.54626	87776
													2.41207	86209
													1.66338	77272
													2.43787	86522
													3.281	95685
													3.70847	99887
													4.90647	109090
													4.81054	108560
													4.88138	108968
													4.25826	104780
													2.71529	89745
													1.92548	80454
													2.29314	84806
													1.65161	77126
													1.62634	76809
													0.44391	63539
													0.161386	60466
													0.0106857	58590
													-0.27802	55413
													-0.470623	53241
													-0.396805	54109
													-0.679259	51016
													-0.343637	54673
													-0.465056	53318
													-0.0639779	57816
													-0.459498	53374
													0.0309949	58810
													-0.148071	56856
													-0.426274	53779
													-0.225337	55991
													-0.20875	56194
													-0.0744666	57705
													-0.484292	53093
													-0.408092	53971
													-0.10317	57394
													-0.789613	49883
													-0.730568	50494
													-0.688765	50910
													-0.846039	49334
													-0.654423	51264
													-0.433318	53696
													-0.789534	49886
													-0.958981	48169
													-0.662755	51169
													-0.840342	49406
													-0.436302	53668
													-0.722456	50570
													-0.661387	51187
													-0.324807	54885
													-0.504862	52898
													-0.0055695	58409
													-0.231456	55932
													0.0626621	59148
													0.0533506	59036
													-0.078911	57659
													-0.127927	57091
													-0.172038	56590
													0.961583	69240
													1.0706	70443
													1.11344	70954
													2.06076	82021
													2.0032	81358
													1.8859	79970
													2.29712	84850
													2.2201	83932
													1.41879	74354
													1.41633	74319
													1.81462	79132
													1.4724	74988
													1.06291	70358
													1.5825	76276
													1.33993	73468
													1.59233	76395
													1.51785	75514
													1.05284	70248
													1.34114	73489
													1.53387	75720
													1.98171	81119
													1.73688	78164
													2.0228	81608
													0.997188	69609
													1.71034	77814
													1.84385	79495
													1.90363	80174
													1.81896	79184
													1.47216	74982
													1.23484	72289
													0.902523	68627
													0.684753	66165
													0.184029	60743
													-0.590012	51965
													-0.65383	51270
													-0.193791	56365
													-0.472542	53224
													-0.679523	51013
													-1.03774	47306
													-1.00924	47620
													-1.18235	45802
													-0.962367	48140
													-0.890639	48893
													-1.03289	47354
													-1.06805	46983
													-0.855366	49232
													-1.03747	47310
													-1.28767	44726
													-1.2132	45491
													-1.0315	47370
													-1.15181	46138
													-0.588302	51982
													-0.626118	51579
													-0.232007	55927
													0.203885	60946
													-0.159522	56730
													0.656003	65879
													0.0986674	59542
													0.152113	60184
													0.383714	62924
													0.427002	63384
													1.28389	72834
													1.77336	78632
													1.65485	77165
													1.67751	77421
													2.17835	83426
													1.09709	70761
													0.714186	66526
													0.708267	66450
													0.285215	61855
													0.396877	63050
													0.470927	63846
													0.563735	64876
													0.400624	63088
													0.198293	60895
													0.299999	62010
													-0.314364	55018
													-0.329446	54838
													-0.263337	55586
													-0.339468	54729
													-0.171791	56593
													-0.484273	53094
													-0.150418	56821
													-0.0263758	58186
													-0.448476	53508
													-0.341499	54701
													-0.451351	53477
													-0.688655	50911
													-0.450369	53485
													-0.803774	49758
													-0.77725	50028
													-0.604335	51806
													-0.740048	50400
													-0.427517	53768
													-0.42976	53740
													-0.583477	52044
													-0.750225	50296
													-0.725301	50545
													-0.862684	49157
													-0.880429	48999
													-0.280534	55385
													0.11093	59693
													-0.189316	56413
													0.667191	66006
													0.320238	62235
													0.27663	61746
													0.19458	60849
													-0.291798	55259
													0.313297	62153
													-0.0350959	58112
													0.377016	62844
													0.382624	62914
													-0.216607	56102
													-0.111271	57296
													-0.0899877	57537
													0.438979	63495
													1.32816	73326
													1.78894	78819
													2.56857	88034
													2.30538	84943
													2.73224	89923
													3.05156	93369
													2.81872	90893
													2.06968	82138
													2.6134	88577
													2.42713	86369
													2.27252	84581
													2.05904	82004
													2.6178	88637
													2.18569	83506
													1.82064	79199
													1.42545	74429
													0.45213	63635
													-0.374031	54364
													-0.304468	55111
													-0.774294	50056
													-0.733557	50456
													-0.935602	48405
													-0.540427	52499
													-0.883141	48970
													-0.722083	50572
													-0.571591	52180
													-0.434224	53689
													-0.588864	51976
													-0.407396	53977
													-0.342059	54695
													0.042682	58930
													0.126291	59855
													0.20918	61014
													0.867572	68246
													1.21542	72080
													1.49864	75285
													0.797933	67442
													0.492107	64089
													0.273323	61711
													0.508283	64274
													0.824987	67758
													0.750207	66933
													1.95596	80820
													1.96272	80885
													2.45943	86751
													2.43347	86462
													2.33798	85336
													3.01199	92998
													2.62843	88758
													2.16981	83326
													1.37437	73828
													1.07695	70527
													0.116242	59762
													-0.0393582	58063
													-0.0108056	58352
													-0.319184	54959
													-0.32985	54835
													-0.653305	51274
													-0.943206	48332
													-1.02237	47465
													-1.12009	46433
													-1.24625	45140
													-1.47938	42791
													-1.46171	42950
													-1.38371	43770
													-1.54476	42093
													-1.40764	43515
													-1.21481	45483
													-1.55923	41933
													-1.57377	41762
													-1.38013	43812
													-1.79964	39347
													-1.58431	41661
													-1.58219	41677
													-1.67762	40637
													-1.65533	40865
													-1.64734	40958
													-1.80816	39243
													-1.90762	38230
													-1.7658	39689
													-1.74661	39907
													-1.9334	37943
													-1.76872	39654
													-1.90256	38284
													-1.61551	41313
													-1.66065	40812
													-1.48242	42757
													-1.57116	41792
													-1.53423	42192
													-1.55755	41951
													-1.67683	40653
													-1.55502	41977
													-1.57036	41797
													-1.19163	45696
													-1.62363	41223
													-1.47739	42807
													-1.37125	43907
													-1.28135	44792
													-1.42274	43358
													-1.23571	45254
													-1.23562	45255
													-1.02781	47420
													-0.814681	49651
													-0.749298	50303
													-0.802163	49772
													-0.573018	52162
													-0.732782	50468
													-0.910948	48669
													-1.06715	46992
													-0.974694	47995
													-1.30504	44560
													-1.44684	43077
													-1.73085	40071
													-1.61994	41268
													-1.56209	41896
													-1.5875	41623
													-1.43509	43216
													-1.59651	41521
													-1.40508	43544
													-1.59083	41582
													-1.66648	40748
													-1.66927	40721
													-1.40732	43519
													-1.47588	42823
													-1.72071	40173
													-1.78593	39473
													-1.98273	37395
													-1.92501	38036
													-2.09968	36039
													-2.14334	35587
													-2.05956	36495
													-1.94553	37782
													-2.29942	33769
													-2.35499	33062
													-2.01444	37020
													-2.09461	36099
													-2.11653	35847
													-2.10895	35928
													-1.76118	39729
													-1.89602	38363
													-1.68526	40548
													-1.30928	44530
													-0.665477	51141
													0.0499071	59007
													0.411425	63215
													1.07207	70456
													0.697641	66311
													0.642848	65723
													0.602507	65286
													0.831252	67825
													0.0584615	59096
[truncated: 111,300 more rows]
